# Supplementary material for: Large-deviations of disease spreading dynamics with vaccination
Source: PLoS One. 2023 Jul 10;18(7):e0287932. doi: 10.1371/journal.pone.0287932 (PMC10332629; doi:10.1371/journal.pone.0287932)
Supplement: S1 Data — (GZ) [file pone.0287932.s002.gz]

Archive with 140 entries (106 files):
- DATA/fig9/non_adaptive_n3200_315.dat
- DATA/fig10/non_adaptive/plot.gp
- DATA/fig7/1120.dat
- DATA/fig11/adaptive/adaptiveI1280.dat
- DATA/fig11/plot.gp
- DATA/data_supporting_information/fig3/1414.out
- DATA/data_supporting_information/fig4/6400.rate
- DATA/data_supporting_information/fig1/1414.out
- DATA/fig2/a/rand_cluster.dat
- DATA/data_supporting_information/fig2/6400.rate
- DATA/fig11/random/plot.gp
- DATA/fig10/non_adaptive
- DATA/data_supporting_information/fig4/1414.rate
- DATA/fig12/hd
- DATA/fig13/adaptive
- DATA/fig1/adaptive.dat
- DATA/fig12/adaptive
- DATA/fig11/adaptive
- DATA/fig10/adaptive
- DATA/fig4/6400.rate
- DATA/fig12/plot.gp
- DATA/fig3/1414.dat
- DATA/data_supporting_information
- DATA/fig5/random.dat
- DATA/fig11/adaptive/adaptiveI960.dat
- DATA/fig12/adaptive/data.dat
- DATA/fig4/2000.rate
- DATA/fig11/random/randomI1920.dat
- DATA/fig11/random/randomI960.dat
- DATA/data_supporting_information/fig4/4525.rate
- DATA/fig11/non-adaptive/plot.gp
- DATA/fig2/c/p1non_adaptive_cluster.dat
- DATA/fig2/c/p1rand_cluster.dat
- DATA/data_supporting_information/fig2/4525.rate
- DATA/fig2/c/p1adaptive_cluster.dat
- DATA/fig2/b/ring_rand_cluster.dat
- DATA/data_supporting_information/fig3/2000.out
- DATA/fig2/b/ring_non_adaptive_cluster.dat
- DATA/fig6/random.dat
- DATA/data_supporting_information/fig1/2000.out
- DATA/fig8/non_adaptive.dat
- DATA/fig11/random/randomI2560.dat
- DATA/fig11/adaptive/adaptive_curves.pdf
- DATA/fig11/non-adaptive/non_adaptive_curves.pdf
- DATA/fig10/non_adaptive/disparity_hd2.pdf
- DATA/fig8/adaptive.dat
- DATA/data_supporting_information/fig3/simple_6400.out
- DATA/fig13/hd/data.dat
- DATA/fig10/adaptive/data.mean.xz
- DATA/fig11/adaptive/adaptiveI1920.dat
- DATA/fig7/1300.dat
- DATA/fig11/adaptive/adaptiveI2560.dat
- DATA/fig11/random/random_curves.pdf
- DATA/data_supporting_information/fig3/6400.out
- DATA/fig6/non_adaptive.dat
- DATA/fig6/adaptive.dat
- DATA/fig1/high_deg.dat
- DATA/data_supporting_information/fig1/6400.out
- DATA/fig9/adaptive_n3200_305.dat
- DATA/fig3/2000.dat
- DATA/fig2/b/ring_adaptive_cluster.dat
- DATA/fig5/non_adaptive.dat
- DATA/fig11/random/randomI160.dat
- DATA/fig11/non-adaptive/non-adaptiveI640.dat
- DATA/fig5/adaptive.dat
- DATA/fig13
- DATA/fig12
- DATA/fig11
- DATA/fig10
- DATA/fig11/non-adaptive
- DATA/fig7/1240.dat
- DATA/fig12/rand/data.dat
- DATA/fig4
- DATA/fig13/adaptive/data.dat
- DATA/fig10/random
- DATA/data_supporting_information/fig1/simple_6400.out
- DATA/fig3/6400.dat
- DATA/fig4/3200.rate
- DATA/fig1/random.dat
- DATA/data_supporting_information/fig4/2000.rate
- DATA/fig4/shift.dat
- DATA/fig10/non_adaptive/data.mean.xz
- DATA/fig1
- DATA/fig11/non-adaptive/non-adaptiveI1920.dat
- DATA/fig3
- DATA/fig8/random.dat
- DATA/data_supporting_information/fig2/2000.rate
- DATA/fig7/1180.dat
- DATA/fig9
- DATA/fig8
- DATA/fig7
- DATA/fig6
- DATA/fig5
- DATA/fig11/adaptive/adaptiveI640.dat
- DATA/fig2
- DATA/data_supporting_information/fig2/1414.rate
- DATA/fig3/simple_6400.dat
- DATA/fig11/random/randomI640.dat
- DATA/fig11/non-adaptive/non-adaptiveI1280.dat
- DATA/fig4/1414.rate
- DATA/fig11/non-adaptive/non-adaptiveI160.dat
- DATA/data_supporting_information/fig3/4525.out
- DATA/data_supporting_information/fig3/3200.out
- DATA/data_supporting_information/fig1/4525.out
- DATA/data_supporting_information/fig1/3200.out
- DATA/data_supporting_information/fig1
- DATA/data_supporting_information/fig4
- DATA/fig13/plot.gp
- DATA/data_supporting_information/fig3
- DATA/data_supporting_information/fig2
- DATA/fig11/non-adaptive/non_adaptiveI960.dat
- DATA/fig11/fig11_curves.pdf
- DATA/fig13/rand/data.dat
- DATA/fig11/random/randomI1280.dat
- DATA/fig10/random/data.mean.xz
- DATA/fig4/4525.rate
- DATA/fig3/4525.dat
- DATA/fig3/3200.dat
- DATA/fig12/hd/data.dat
- DATA/fig12/rand
- DATA/fig2/a/adaptive_cluster.dat
- DATA/fig2/a/non_adaptive_cluster.dat
- DATA/fig9/rand_n3200_530.dat
- DATA/fig11/random
- DATA/fig10/random/disparity_rand.pdf
- DATA/fig11/adaptive/plot.gp
- DATA/fig11/adaptive/adaptiveI160.dat
- DATA/fig2/b
- DATA/data_supporting_information/fig4/3200.rate
- DATA/fig10/adaptive/disparity_hd.pdf
- DATA/fig13/hd
- DATA
- DATA/fig2/c
- DATA/fig10/adaptive/plot.gp
- DATA/fig2/a
- DATA/fig10/random/plot.gp
- DATA/data_supporting_information/fig4/shift.dat
- DATA/data_supporting_information/fig2/3200.rate
- DATA/fig13/rand
- DATA/data_supporting_information/fig2/shift.dat
