# Supplementary material for: Large-deviations of disease spreading dynamics with vaccination
Source: PLoS One. 2023 Jul 10;18(7):e0287932. doi: 10.1371/journal.pone.0287932 (PMC10332629; doi:10.1371/journal.pone.0287932)
Supplement: S1 Data — (GZ) [file pone.0287932.s002.gz › DATA/fig9/non_adaptive_n3200_315.dat]

#bin log_merged log_interval0 …
#log: Base10
0.0015625 -3.8186007368678996e0 -3.8186007368678996e0
0.0018750000000000001 -3.72676838338112e0 -3.72676838338112e0
0.0021875 -3.569027271393231e0 -3.569027271393231e0
0.0025 -3.434456407975183e0 -3.434456407975183e0
0.0028125 -3.298087435588975e0 -3.298087435588975e0
0.003125 -3.2086905161693333e0 -3.2086905161693333e0
0.0034375 -3.114398882850544e0 -3.114398882850544e0
0.0037500000000000003 -3.0154976203962245e0 -3.0154976203962245e0
0.0040625 -2.9546995507132645e0 -2.9546995507132645e0
0.004375 -2.820048743431023e0 -2.820048743431023e0
0.004687500000000001 -2.801198930736525e0 -2.801198930736525e0
0.005 -2.723229162084642e0 -2.723229162084642e0
0.0053124999999999995 -2.666365188976449e0 -2.666365188976449e0
0.005625 -2.5895035233145403e0 -2.5895035233145403e0
0.0059375 -2.5602875881104477e0 -2.5602875881104477e0
0.00625 -2.5229236607178858e0 -2.5229236607178858e0
0.006562500000000001 -2.471868962649985e0 -2.471868962649985e0
0.006875000000000001 -2.406423054133263e0 -2.406423054133263e0
0.0071874999999999994 -2.3815556602380705e0 -2.3815556602380705e0
0.0075 -2.3352901230725887e0 -2.3352901230725887e0
0.0078125 -2.306288162421431e0 -2.306288162421431e0
0.008125 -2.2841340063630535e0 -2.2841340063630535e0
0.0084375 -2.234695025855451e0 -2.234695025855451e0
0.00875 -2.214190516228889e0 -2.214190516228889e0
0.0090625 -2.1964798326012054e0 -2.1964798326012054e0
0.009375 -2.1776866055749973e0 -2.1776866055749973e0
0.0096875 -2.146046433487306e0 -2.146046433487306e0
0.01 -2.136002148576615e0 -2.136002148576615e0
0.0103125 -2.1208277073446946e0 -2.1208277073446946e0
0.010624999999999999 -2.0833780801197075e0 -2.0833780801197075e0
0.0109375 -2.0682548319707688e0 -2.0682548319707688e0
0.01125 -2.041920693887739e0 -2.041920693887739e0
0.0115625 -2.0469569543327064e0 -2.0469569543327064e0
0.011875 -2.0418727321593972e0 -2.0418727321593972e0
0.0121875 -2.025340377127129e0 -2.025340377127129e0
0.0125 -2.0127943055601984e0 -2.0127943055601984e0
0.0128125 -1.9998816793847776e0 -1.9998816793847776e0
0.013125 -2.001297230965981e0 -2.001297230965981e0
0.0134375 -2.002134972341771e0 -2.002134972341771e0
0.01375 -1.9814450895694402e0 -1.9814450895694402e0
0.0140625 -1.9710985942306318e0 -1.9710985942306318e0
0.014375 -1.9718421166396705e0 -1.9718421166396705e0
0.0146875 -1.9777919086650466e0 -1.9777919086650466e0
0.015 -1.9675354042924549e0 -1.9675354042924549e0
0.0153125 -1.972189131558714e0 -1.972189131558714e0
0.015625 -1.9665554722316823e0 -1.9665554722316823e0
0.0159375 -1.9701967846408546e0 -1.9701967846408546e0
0.01625 -1.9664774641116831e0 -1.9664774641116831e0
0.0165625 -1.9524837561675734e0 -1.9524837561675734e0
0.016875 -1.9680062661191253e0 -1.9680062661191253e0
0.0171875 -1.9743934705989044e0 -1.9743934705989044e0
0.0175 -1.9603938035863915e0 -1.9603938035863915e0
0.017812500000000002 -1.9620748606626033e0 -1.9620748606626033e0
0.018125000000000002 -1.9599487584237134e0 -1.9599487584237134e0
0.018437500000000002 -1.964304404730235e0 -1.964304404730235e0
0.018750000000000003 -1.977767354352188e0 -1.977767354352188e0
0.019062500000000003 -1.974337694259709e0 -1.974337694259709e0
0.019375000000000003 -1.9845773651904959e0 -1.9845773651904959e0
0.0196875 -1.9755905720835538e0 -1.9755905720835538e0
0.02 -1.9846418689039704e0 -1.9846418689039704e0
0.0203125 -1.9880713027903378e0 -1.9880713027903378e0
0.020625 -1.989742833800626e0 -1.989742833800626e0
0.0209375 -1.9925615515426283e0 -1.9925615515426283e0
0.02125 -1.9953429476841005e0 -1.9953429476841005e0
0.021562500000000002 -2.0018261518869234e0 -2.0018261518869234e0
0.021875000000000002 -2.013630813577954e0 -2.013630813577954e0
0.022187500000000002 -2.0206090092651787e0 -2.0206090092651787e0
0.022500000000000003 -2.02372104437655e0 -2.02372104437655e0
0.022812500000000003 -2.038248208805278e0 -2.038248208805278e0
0.023125000000000003 -2.0375284724464175e0 -2.0375284724464175e0
0.023437500000000003 -2.03768273940728e0 -2.03768273940728e0
0.02375 -2.041650342962391e0 -2.041650342962391e0
0.0240625 -2.0533870249280493e0 -2.0533870249280493e0
0.024375 -2.07329941403146e0 -2.07329941403146e0
0.0246875 -2.069966010947844e0 -2.069966010947844e0
0.025 -2.089682932224839e0 -2.089682932224839e0
0.0253125 -2.0924159890878467e0 -2.0924159890878467e0
0.025625000000000002 -2.088589967469495e0 -2.088589967469495e0
0.025937500000000002 -2.120637524344381e0 -2.120637524344381e0
0.026250000000000002 -2.111231075740313e0 -2.111231075740313e0
0.026562500000000003 -2.1162050707578213e0 -2.1162050707578213e0
0.026875000000000003 -2.138744349786982e0 -2.138744349786982e0
0.027187500000000003 -2.147763431944447e0 -2.147763431944447e0
0.027500000000000004 -2.150729555163714e0 -2.150729555163714e0
0.0278125 -2.1618476609664934e0 -2.1618476609664934e0
0.028125 -2.164820086093648e0 -2.164820086093648e0
0.0284375 -2.178828997438138e0 -2.178828997438138e0
0.02875 -2.1985562526931584e0 -2.1985562526931584e0
0.0290625 -2.209719513153011e0 -2.209719513153011e0
0.029375000000000002 -2.2186677800482424e0 -2.2186677800482424e0
0.029687500000000002 -2.216105650757988e0 -2.216105650757988e0
0.030000000000000002 -2.2224090312174734e0 -2.2224090312174734e0
0.030312500000000003 -2.2336841474739297e0 -2.2336841474739297e0
0.030625000000000003 -2.244635745787043e0 -2.244635745787043e0
0.030937500000000003 -2.253631186293894e0 -2.253631186293894e0
0.03125 -2.2715974145066933e0 -2.2715974145066933e0
0.0315625 -2.269539967779117e0 -2.269539967779117e0
0.031875 -2.281057197448042e0 -2.281057197448042e0
0.0321875 -2.295712033653906e0 -2.295712033653906e0
0.0325 -2.313724906780642e0 -2.313724906780642e0
0.0328125 -2.3160169203581584e0 -2.3160169203581584e0
0.033125 -2.3339846131402804e0 -2.3339846131402804e0
0.0334375 -2.339103021145554e0 -2.339103021145554e0
0.03375 -2.3358888558852935e0 -2.3358888558852935e0
0.0340625 -2.3654723133688615e0 -2.3654723133688615e0
0.034375 -2.3680741602156625e0 -2.3680741602156625e0
0.0346875 -2.3903312151276235e0 -2.3903312151276235e0
0.035 -2.40018575193563e0 -2.40018575193563e0
0.035312500000000004 -2.4107839627204224e0 -2.4107839627204224e0
0.035625000000000004 -2.425917965794731e0 -2.425917965794731e0
0.035937500000000004 -2.425693716443227e0 -2.425693716443227e0
0.036250000000000004 -2.4378813556770704e0 -2.4378813556770704e0
0.036562500000000005 -2.4450708243121038e0 -2.4450708243121038e0
0.036875000000000005 -2.46482533025847e0 -2.46482533025847e0
0.037187500000000005 -2.482405078942072e0 -2.482405078942072e0
0.037500000000000006 -2.490595109173689e0 -2.490595109173689e0
0.0378125 -2.50091925858306e0 -2.50091925858306e0
0.038125 -2.506796506525013e0 -2.506796506525013e0
0.0384375 -2.5219397857606576e0 -2.5219397857606576e0
0.03875 -2.5340488388153584e0 -2.5340488388153584e0
0.0390625 -2.545582706456805e0 -2.545582706456805e0
0.039375 -2.55832263225421e0 -2.55832263225421e0
0.0396875 -2.571698494999516e0 -2.571698494999516e0
0.04 -2.5775784983338847e0 -2.5775784983338847e0
0.0403125 -2.5944639896372403e0 -2.5944639896372403e0
0.040625 -2.6034314745729783e0 -2.6034314745729783e0
0.0409375 -2.6188814066208645e0 -2.6188814066208645e0
0.04125 -2.62428040034775e0 -2.62428040034775e0
0.0415625 -2.642406101411559e0 -2.642406101411559e0
0.041875 -2.6507854864864906e0 -2.6507854864864906e0
0.0421875 -2.664886921505747e0 -2.664886921505747e0
0.0425 -2.682211851862355e0 -2.682211851862355e0
0.0428125 -2.6771876900111304e0 -2.6771876900111304e0
0.043125000000000004 -2.693859310024443e0 -2.693859310024443e0
0.043437500000000004 -2.705692669380148e0 -2.705692669380148e0
0.043750000000000004 -2.7222443405128227e0 -2.7222443405128227e0
0.044062500000000004 -2.7387721094760376e0 -2.7387721094760376e0
0.044375000000000005 -2.744148955204316e0 -2.744148955204316e0
0.044687500000000005 -2.755118014769557e0 -2.755118014769557e0
0.045000000000000005 -2.7751011138525494e0 -2.7751011138525494e0
0.045312500000000006 -2.7797636753168784e0 -2.7797636753168784e0
0.045625 -2.7954471470757265e0 -2.7954471470757265e0
0.0459375 -2.813401650204248e0 -2.813401650204248e0
0.04625 -2.8162395627534873e0 -2.8162395627534873e0
0.0465625 -2.8410900916223976e0 -2.8410900916223976e0
0.046875 -2.8488318975842115e0 -2.8488318975842115e0
0.0471875 -2.8588702409185838e0 -2.8588702409185838e0
0.0475 -2.876121878679903e0 -2.876121878679903e0
0.0478125 -2.8774244903372685e0 -2.8774244903372685e0
0.048125 -2.8908217087209844e0 -2.8908217087209844e0
0.0484375 -2.902123477362927e0 -2.902123477362927e0
0.04875 -2.9118828847497364e0 -2.9118828847497364e0
0.0490625 -2.932733437133954e0 -2.932733437133954e0
0.049375 -2.9452082953616876e0 -2.9452082953616876e0
0.0496875 -2.962881196757514e0 -2.962881196757514e0
0.05 -2.9710339478635954e0 -2.9710339478635954e0
0.0503125 -2.9828741252497433e0 -2.9828741252497433e0
0.050625 -2.9952340763391088e0 -2.9952340763391088e0
0.050937500000000004 -3.003112204117094e0 -3.003112204117094e0
0.051250000000000004 -3.00893539159734e0 -3.00893539159734e0
0.051562500000000004 -3.025655881361906e0 -3.025655881361906e0
0.051875000000000004 -3.0402509020680166e0 -3.0402509020680166e0
0.052187500000000005 -3.0436857151680736e0 -3.0436857151680736e0
0.052500000000000005 -3.0625929160564804e0 -3.0625929160564804e0
0.052812500000000005 -3.0818942646442404e0 -3.0818942646442404e0
0.053125000000000006 -3.094712364745653e0 -3.094712364745653e0
0.053437500000000006 -3.104542718572709e0 -3.104542718572709e0
0.05375 -3.1194920969480857e0 -3.1194920969480857e0
0.0540625 -3.1278008041053975e0 -3.1278008041053975e0
0.054375 -3.1341216998225785e0 -3.1341216998225785e0
0.0546875 -3.1549344335562703e0 -3.1549344335562703e0
0.055 -3.165243988506752e0 -3.165243988506752e0
0.0553125 -3.175912763139429e0 -3.175912763139429e0
0.055625 -3.192753287960165e0 -3.192753287960165e0
0.0559375 -3.200288615024426e0 -3.200288615024426e0
0.05625 -3.2139314443763918e0 -3.2139314443763918e0
0.0565625 -3.229503661693577e0 -3.229503661693577e0
0.056875 -3.2315485063741174e0 -3.2315485063741174e0
0.0571875 -3.2517156170374686e0 -3.2517156170374686e0
0.0575 -3.2508271954384393e0 -3.2508271954384393e0
0.0578125 -3.2754859540627943e0 -3.2754859540627943e0
0.058125 -3.287144063619969e0 -3.287144063619969e0
0.0584375 -3.302078913956627e0 -3.302078913956627e0
0.058750000000000004 -3.3138409385626413e0 -3.3138409385626413e0
0.059062500000000004 -3.3163656704262006e0 -3.3163656704262006e0
0.059375000000000004 -3.3300224735048753e0 -3.3300224735048753e0
0.059687500000000004 -3.347292373918442e0 -3.347292373918442e0
0.060000000000000005 -3.3563192240442343e0 -3.3563192240442343e0
0.060312500000000005 -3.3714103324364326e0 -3.3714103324364326e0
0.060625000000000005 -3.3831575916285668e0 -3.3831575916285668e0
0.060937500000000006 -3.3958252635577604e0 -3.3958252635577604e0
0.061250000000000006 -3.4058142721446596e0 -3.4058142721446596e0
0.0615625 -3.4198181872609505e0 -3.4198181872609505e0
0.061875 -3.4299281284857055e0 -3.4299281284857055e0
0.0621875 -3.44355594332638e0 -3.44355594332638e0
0.0625 -3.455395762569203e0 -3.455395762569203e0
0.0628125 -3.463078816415425e0 -3.463078816415425e0
0.063125 -3.4859279102006506e0 -3.4859279102006506e0
0.0634375 -3.493894595728768e0 -3.493894595728768e0
0.06375 -3.5147439745344466e0 -3.5147439745344466e0
0.0640625 -3.5148953773798506e0 -3.5148953773798506e0
0.064375 -3.5303306725361447e0 -3.5303306725361447e0
0.0646875 -3.540433842505315e0 -3.540433842505315e0
0.065 -3.5486527217215165e0 -3.5486527217215165e0
0.0653125 -3.5642577070111723e0 -3.5642577070111723e0
0.06562499999999999 -3.5735831115318955e0 -3.5735831115318955e0
0.0659375 -3.5877747009878997e0 -3.5877747009878997e0
0.06624999999999999 -3.5992144007188993e0 -3.5992144007188993e0
0.0665625 -3.6031784339704767e0 -3.6031784339704767e0
0.06687499999999999 -3.6204262883079603e0 -3.6204262883079603e0
0.0671875 -3.630531438396026e0 -3.630531438396026e0
0.06749999999999999 -3.639788486898858e0 -3.639788486898858e0
0.0678125 -3.65739311799485e0 -3.65739311799485e0
0.06812499999999999 -3.6680519835570133e0 -3.6680519835570133e0
0.0684375 -3.6842423636408124e0 -3.6842423636408124e0
0.06874999999999999 -3.6967172051058763e0 -3.6967172051058763e0
0.0690625 -3.7061802633484215e0 -3.7061802633484215e0
0.06937499999999999 -3.724695548908137e0 -3.724695548908137e0
0.0696875 -3.728074047953448e0 -3.728074047953448e0
0.06999999999999999 -3.7411328809105338e0 -3.7411328809105338e0
0.0703125 -3.748246700631405e0 -3.748246700631405e0
0.070625 -3.7624859703482865e0 -3.7624859703482865e0
0.0709375 -3.7757897190417746e0 -3.7757897190417746e0
0.07125 -3.7874064103746217e0 -3.7874064103746217e0
0.0715625 -3.800475485339127e0 -3.800475485339127e0
0.071875 -3.8088111892739174e0 -3.8088111892739174e0
0.0721875 -3.823045236527157e0 -3.823045236527157e0
0.0725 -3.8300272190092595e0 -3.8300272190092595e0
0.0728125 -3.8426420596279125e0 -3.8426420596279125e0
0.073125 -3.858197573500554e0 -3.858197573500554e0
0.0734375 -3.8733637166667516e0 -3.8733637166667516e0
0.07375 -3.8887163962169846e0 -3.8887163962169846e0
0.07406249999999999 -3.8953671932806695e0 -3.8953671932806695e0
0.074375 -3.909915980533476e0 -3.909915980533476e0
0.07468749999999999 -3.9218951214531965e0 -3.9218951214531965e0
0.075 -3.936279206255683e0 -3.936279206255683e0
0.07531249999999999 -3.9470558309644797e0 -3.9470558309644797e0
0.075625 -3.9469617466165867e0 -3.9469617466165867e0
0.07593749999999999 -3.9682813469219194e0 -3.9682813469219194e0
0.07625 -3.975678996183667e0 -3.975678996183667e0
0.07656249999999999 -3.997340085139974e0 -3.997340085139974e0
0.076875 -4.004278858774349e0 -4.004278858774349e0
0.07718749999999999 -4.011036187199814e0 -4.011036187199814e0
0.0775 -4.032478203709395e0 -4.032478203709395e0
0.07781249999999999 -4.038758815299623e0 -4.038758815299623e0
0.078125 -4.042075142741403e0 -4.042075142741403e0
0.0784375 -4.058197751902533e0 -4.058197751902533e0
0.07875 -4.067884476217166e0 -4.067884476217166e0
0.0790625 -4.086188829034661e0 -4.086188829034661e0
0.079375 -4.100172656538469e0 -4.100172656538469e0
0.0796875 -4.111217236498085e0 -4.111217236498085e0
0.08 -4.121994706966241e0 -4.121994706966241e0
0.0803125 -4.133037737826733e0 -4.133037737826733e0
0.080625 -4.143018981704024e0 -4.143018981704024e0
0.0809375 -4.154416156365421e0 -4.154416156365421e0
0.08125 -4.16458084384977e0 -4.16458084384977e0
0.0815625 -4.176534622840798e0 -4.176534622840798e0
0.08187499999999999 -4.1813911406404785e0 -4.1813911406404785e0
0.0821875 -4.207669781685361e0 -4.207669781685361e0
0.08249999999999999 -4.210771961601047e0 -4.210771961601047e0
0.0828125 -4.226449971308064e0 -4.226449971308064e0
0.08312499999999999 -4.232181068060761e0 -4.232181068060761e0
0.0834375 -4.23875093451921e0 -4.23875093451921e0
0.08374999999999999 -4.25800615159347e0 -4.25800615159347e0
0.0840625 -4.269170826385796e0 -4.269170826385796e0
0.08437499999999999 -4.278961674919181e0 -4.278961674919181e0
0.0846875 -4.2917975731986715e0 -4.2917975731986715e0
0.08499999999999999 -4.303809945251267e0 -4.303809945251267e0
0.0853125 -4.312321634464986e0 -4.312321634464986e0
0.08562499999999999 -4.32636659603623e0 -4.32636659603623e0
0.0859375 -4.334732959489436e0 -4.334732959489436e0
0.08625 -4.342187916238579e0 -4.342187916238579e0
0.0865625 -4.352455973775939e0 -4.352455973775939e0
0.086875 -4.369529927261745e0 -4.369529927261745e0
0.0871875 -4.3748401068867295e0 -4.3748401068867295e0
0.0875 -4.397283816875877e0 -4.397283816875877e0
0.0878125 -4.405197993115969e0 -4.405197993115969e0
0.088125 -4.411500547395697e0 -4.411500547395697e0
0.0884375 -4.421430475072846e0 -4.421430475072846e0
0.08875 -4.436282838073801e0 -4.436282838073801e0
0.0890625 -4.450339953622468e0 -4.450339953622468e0
0.089375 -4.455674159925827e0 -4.455674159925827e0
0.08968749999999999 -4.471280293215393e0 -4.471280293215393e0
0.09 -4.481382895623263e0 -4.481382895623263e0
0.09031249999999999 -4.491829266661405e0 -4.491829266661405e0
0.090625 -4.504579701362452e0 -4.504579701362452e0
0.09093749999999999 -4.50962611912724e0 -4.50962611912724e0
0.09125 -4.52319957140481e0 -4.52319957140481e0
0.09156249999999999 -4.530029761885324e0 -4.530029761885324e0
0.091875 -4.548935350192558e0 -4.548935350192558e0
0.09218749999999999 -4.556253596482527e0 -4.556253596482527e0
0.0925 -4.57059404930488e0 -4.57059404930488e0
0.09281249999999999 -4.57997029471472e0 -4.57997029471472e0
0.093125 -4.593096341023291e0 -4.593096341023291e0
0.09343749999999999 -4.608222943169956e0 -4.608222943169956e0
0.09375 -4.6114090742589795e0 -4.6114090742589795e0
0.0940625 -4.622341746936179e0 -4.622341746936179e0
0.094375 -4.633507503559265e0 -4.633507503559265e0
0.0946875 -4.645064357407598e0 -4.645064357407598e0
0.095 -4.654586267926341e0 -4.654586267926341e0
0.0953125 -4.670213531757788e0 -4.670213531757788e0
0.095625 -4.68206305512377e0 -4.68206305512377e0
0.0959375 -4.693120105857595e0 -4.693120105857595e0
0.09625 -4.703260649951751e0 -4.703260649951751e0
0.0965625 -4.709955133041383e0 -4.709955133041383e0
0.096875 -4.721701811974988e0 -4.721701811974988e0
0.0971875 -4.735778064971107e0 -4.735778064971107e0
0.0975 -4.741868767230251e0 -4.741868767230251e0
0.0978125 -4.7541891142520925e0 -4.7541891142520925e0
0.09812499999999999 -4.763763663598418e0 -4.763763663598418e0
0.0984375 -4.7752581189715855e0 -4.7752581189715855e0
0.09874999999999999 -4.79078870084232e0 -4.79078870084232e0
0.0990625 -4.792668758252837e0 -4.792668758252837e0
0.09937499999999999 -4.805549707525195e0 -4.805549707525195e0
0.0996875 -4.812822339788234e0 -4.812822339788234e0
0.09999999999999999 -4.834906489038538e0 -4.834906489038538e0
0.1003125 -4.838637330152331e0 -4.838637330152331e0
0.10062499999999999 -4.856960979762114e0 -4.856960979762114e0
0.1009375 -4.857069521902538e0 -4.857069521902538e0
0.10124999999999999 -4.8726936931591425e0 -4.8726936931591425e0
0.1015625 -4.884637497539423e0 -4.884637497539423e0
0.101875 -4.889963300242023e0 -4.889963300242023e0
0.1021875 -4.89945117479261e0 -4.89945117479261e0
0.1025 -4.908262994302056e0 -4.908262994302056e0
0.1028125 -4.924018552340165e0 -4.924018552340165e0
0.103125 -4.935058349304661e0 -4.935058349304661e0
0.1034375 -4.944547441234825e0 -4.944547441234825e0
0.10375 -4.9598674976503005e0 -4.9598674976503005e0
0.1040625 -4.96685315214723e0 -4.96685315214723e0
0.104375 -4.976875812082433e0 -4.976875812082433e0
0.1046875 -4.981060029860153e0 -4.981060029860153e0
0.105 -4.993623135001606e0 -4.993623135001606e0
0.1053125 -5.008670948774132e0 -5.008670948774132e0
0.105625 -5.020199713710561e0 -5.020199713710561e0
0.10593749999999999 -5.02831639228453e0 -5.02831639228453e0
0.10625 -5.042002045288889e0 -5.042002045288889e0
0.10656249999999999 -5.048691494311932e0 -5.048691494311932e0
0.106875 -5.060754985736601e0 -5.060754985736601e0
0.10718749999999999 -5.079495782336842e0 -5.079495782336842e0
0.1075 -5.0852182799049e0 -5.0852182799049e0
0.10781249999999999 -5.0932099664455635e0 -5.0932099664455635e0
0.108125 -5.096205308067063e0 -5.096205308067063e0
0.10843749999999999 -5.110969294076547e0 -5.110969294076547e0
0.10875 -5.120313265382499e0 -5.120313265382499e0
0.10906249999999999 -5.133062887234253e0 -5.133062887234253e0
0.109375 -5.145746374334983e0 -5.145746374334983e0
0.1096875 -5.156085876930099e0 -5.156085876930099e0
0.11 -5.162876418233971e0 -5.162876418233971e0
0.1103125 -5.17521109469363e0 -5.17521109469363e0
0.110625 -5.177498888547468e0 -5.177498888547468e0
0.1109375 -5.1952477849988625e0 -5.1952477849988625e0
0.11125 -5.201473506670261e0 -5.201473506670261e0
0.1115625 -5.212060337647252e0 -5.212060337647252e0
0.111875 -5.218781209426432e0 -5.218781209426432e0
0.1121875 -5.229020937125149e0 -5.229020937125149e0
0.1125 -5.242911579810887e0 -5.242911579810887e0
0.1128125 -5.253517375793997e0 -5.253517375793997e0
0.113125 -5.2668473137905565e0 -5.2668473137905565e0
0.1134375 -5.271674327804483e0 -5.271674327804483e0
0.11374999999999999 -5.280903697984066e0 -5.280903697984066e0
0.1140625 -5.291751489279484e0 -5.291751489279484e0
0.11437499999999999 -5.304402260928335e0 -5.304402260928335e0
0.1146875 -5.314031632987287e0 -5.314031632987287e0
0.11499999999999999 -5.323772854667375e0 -5.323772854667375e0
0.1153125 -5.3347052724659605e0 -5.3347052724659605e0
0.11562499999999999 -5.340449193664888e0 -5.340449193664888e0
0.1159375 -5.357268005267095e0 -5.357268005267095e0
0.11624999999999999 -5.365678954288121e0 -5.365678954288121e0
0.1165625 -5.379088608415039e0 -5.379088608415039e0
0.11687499999999999 -5.382658595357505e0 -5.382658595357505e0
0.1171875 -5.389702305568797e0 -5.389702305568797e0
0.1175 -5.414224968393235e0 -5.414224968393235e0
0.1178125 -5.417396767668386e0 -5.417396767668386e0
0.118125 -5.426720987409688e0 -5.426720987409688e0
0.1184375 -5.43916598951683e0 -5.43916598951683e0
0.11875 -5.445163974272653e0 -5.445163974272653e0
0.1190625 -5.4506648534245485e0 -5.4506648534245485e0
0.119375 -5.468428721548214e0 -5.468428721548214e0
0.1196875 -5.473027718129067e0 -5.473027718129067e0
0.12 -5.482515729759832e0 -5.482515729759832e0
0.1203125 -5.492230799311763e0 -5.492230799311763e0
0.120625 -5.503973896971509e0 -5.503973896971509e0
0.1209375 -5.515981308177977e0 -5.515981308177977e0
0.12125 -5.518334551107962e0 -5.518334551107962e0
0.12156249999999999 -5.535228475285756e0 -5.535228475285756e0
0.121875 -5.54713738135252e0 -5.54713738135252e0
0.12218749999999999 -5.552704623273264e0 -5.552704623273264e0
0.1225 -5.563066937663969e0 -5.563066937663969e0
0.12281249999999999 -5.568954701981063e0 -5.568954701981063e0
0.123125 -5.580338938986877e0 -5.580338938986877e0
0.12343749999999999 -5.5900035155723415e0 -5.5900035155723415e0
0.12375 -5.596393306834223e0 -5.596393306834223e0
0.12406249999999999 -5.614293848130963e0 -5.614293848130963e0
0.124375 -5.621153185252986e0 -5.621153185252986e0
0.12468749999999999 -5.625840946093156e0 -5.625840946093156e0
0.125 -5.642806533631536e0 -5.642806533631536e0
0.1253125 -5.6535887062643795e0 -5.6535887062643795e0
0.12562500000000001 -5.6597786608611e0 -5.6597786608611e0
0.1259375 -5.668322876219015e0 -5.668322876219015e0
0.12625 -5.675857533658707e0 -5.675857533658707e0
0.1265625 -5.686143920838283e0 -5.686143920838283e0
0.126875 -5.692349651918228e0 -5.692349651918228e0
0.1271875 -5.7066551534992485e0 -5.7066551534992485e0
0.1275 -5.714751686510006e0 -5.714751686510006e0
0.1278125 -5.72881940877938e0 -5.72881940877938e0
0.128125 -5.734143141984767e0 -5.734143141984767e0
0.1284375 -5.742954890007702e0 -5.742954890007702e0
0.12875 -5.755031039492003e0 -5.755031039492003e0
0.1290625 -5.764179026641166e0 -5.764179026641166e0
0.129375 -5.7664043689126245e0 -5.7664043689126245e0
0.12968749999999998 -5.782695057062718e0 -5.782695057062718e0
0.13 -5.785318309813654e0 -5.785318309813654e0
0.1303125 -5.79759541326235e0 -5.79759541326235e0
0.130625 -5.804308292317735e0 -5.804308292317735e0
0.13093749999999998 -5.8212366726452345e0 -5.8212366726452345e0
0.13125 -5.819073136052346e0 -5.819073136052346e0
0.1315625 -5.834785362015971e0 -5.834785362015971e0
0.131875 -5.84316268190765e0 -5.84316268190765e0
0.13218749999999999 -5.849844439170745e0 -5.849844439170745e0
0.1325 -5.865675974619542e0 -5.865675974619542e0
0.1328125 -5.873941484958102e0 -5.873941484958102e0
0.133125 -5.883487337362801e0 -5.883487337362801e0
0.1334375 -5.891151973729627e0 -5.891151973729627e0
0.13375 -5.895979974289055e0 -5.895979974289055e0
0.1340625 -5.904438134587743e0 -5.904438134587743e0
0.134375 -5.917042821726234e0 -5.917042821726234e0
0.1346875 -5.925283855243613e0 -5.925283855243613e0
0.135 -5.937361825718661e0 -5.937361825718661e0
0.1353125 -5.950132978501422e0 -5.950132978501422e0
0.135625 -5.95635999022398e0 -5.95635999022398e0
0.1359375 -5.96602048104365e0 -5.96602048104365e0
0.13625 -5.976529029935826e0 -5.976529029935826e0
0.1365625 -5.983575522253439e0 -5.983575522253439e0
0.136875 -5.997906860068049e0 -5.997906860068049e0
0.1371875 -6.002779090926886e0 -6.002779090926886e0
0.1375 -6.01197916012098e0 -6.01197916012098e0
0.1378125 -6.020916954174716e0 -6.020916954174716e0
0.138125 -6.0318628908905865e0 -6.0318628908905865e0
0.1384375 -6.037203383277308e0 -6.037203383277308e0
0.13874999999999998 -6.048925115266236e0 -6.048925115266236e0
0.1390625 -6.0560628040714235e0 -6.0560628040714235e0
0.139375 -6.065034722324988e0 -6.065034722324988e0
0.1396875 -6.070188090036943e0 -6.070188090036943e0
0.13999999999999999 -6.07763462885783e0 -6.07763462885783e0
0.1403125 -6.095384256785344e0 -6.095384256785344e0
0.140625 -6.100305820448064e0 -6.100305820448064e0
0.1409375 -6.106458898414537e0 -6.106458898414537e0
0.14125 -6.120805736145492e0 -6.120805736145492e0
0.1415625 -6.128313049446213e0 -6.128313049446213e0
0.141875 -6.1393188199063005e0 -6.1393188199063005e0
0.1421875 -6.140616763455917e0 -6.140616763455917e0
0.1425 -6.15317477675422e0 -6.15317477675422e0
0.1428125 -6.168220702275455e0 -6.168220702275455e0
0.143125 -6.173816598852689e0 -6.173816598852689e0
0.1434375 -6.1784876537372e0 -6.1784876537372e0
0.14375 -6.1846443537201665e0 -6.1846443537201665e0
0.1440625 -6.196938518578698e0 -6.196938518578698e0
0.144375 -6.206046962699482e0 -6.206046962699482e0
0.1446875 -6.207429886895859e0 -6.207429886895859e0
0.145 -6.224675961032297e0 -6.224675961032297e0
0.1453125 -6.23266605366485e0 -6.23266605366485e0
0.145625 -6.240410676879044e0 -6.240410676879044e0
0.1459375 -6.242782446816825e0 -6.242782446816825e0
0.14625 -6.258583853276839e0 -6.258583853276839e0
0.14656249999999998 -6.265723920920216e0 -6.265723920920216e0
0.146875 -6.275900028027316e0 -6.275900028027316e0
0.1471875 -6.28529949188124e0 -6.28529949188124e0
0.1475 -6.2919317651426425e0 -6.2919317651426425e0
0.14781249999999999 -6.3049015667049915e0 -6.3049015667049915e0
0.148125 -6.313874928831872e0 -6.313874928831872e0
0.1484375 -6.316424777830441e0 -6.316424777830441e0
0.14875 -6.326583194847224e0 -6.326583194847224e0
0.1490625 -6.337567098969437e0 -6.337567098969437e0
0.149375 -6.345679900613966e0 -6.345679900613966e0
0.1496875 -6.3566311836255025e0 -6.3566311836255025e0
0.15 -6.3629591225965285e0 -6.3629591225965285e0
0.1503125 -6.3733597183491e0 -6.3733597183491e0
0.150625 -6.377815207056763e0 -6.377815207056763e0
0.1509375 -6.390375862830304e0 -6.390375862830304e0
0.15125 -6.397291546797085e0 -6.397291546797085e0
0.1515625 -6.407437789235026e0 -6.407437789235026e0
0.151875 -6.418693133929999e0 -6.418693133929999e0
0.1521875 -6.419507405283191e0 -6.419507405283191e0
0.1525 -6.431963457403533e0 -6.431963457403533e0
0.1528125 -6.435961311262197e0 -6.435961311262197e0
0.153125 -6.449660210860436e0 -6.449660210860436e0
0.1534375 -6.456685726523354e0 -6.456685726523354e0
0.15375 -6.460087976248367e0 -6.460087976248367e0
0.1540625 -6.468857980436503e0 -6.468857980436503e0
0.15437499999999998 -6.477147647376803e0 -6.477147647376803e0
0.1546875 -6.489638570972382e0 -6.489638570972382e0
0.155 -6.500377405868001e0 -6.500377405868001e0
0.1553125 -6.504108222686689e0 -6.504108222686689e0
0.15562499999999999 -6.516350150318665e0 -6.516350150318665e0
0.1559375 -6.524921091764789e0 -6.524921091764789e0
0.15625 -6.528665841343134e0 -6.528665841343134e0
0.1565625 -6.53932747197269e0 -6.53932747197269e0
0.156875 -6.550704549736572e0 -6.550704549736572e0
0.1571875 -6.553402814105318e0 -6.553402814105318e0
0.1575 -6.566059698826628e0 -6.566059698826628e0
0.1578125 -6.574161705315198e0 -6.574161705315198e0
0.158125 -6.579676017851405e0 -6.579676017851405e0
0.1584375 -6.584249307848502e0 -6.584249307848502e0
0.15875 -6.594306115677917e0 -6.594306115677917e0
0.1590625 -6.600343370952494e0 -6.600343370952494e0
0.159375 -6.606612699943987e0 -6.606612699943987e0
0.1596875 -6.625983585210413e0 -6.625983585210413e0
0.16 -6.630424822850053e0 -6.630424822850053e0
0.1603125 -6.641749946253647e0 -6.641749946253647e0
0.160625 -6.650603026807637e0 -6.650603026807637e0
0.1609375 -6.656188173403741e0 -6.656188173403741e0
0.16125 -6.659952711436979e0 -6.659952711436979e0
0.1615625 -6.667110165652964e0 -6.667110165652964e0
0.161875 -6.677339327342914e0 -6.677339327342914e0
0.16218749999999998 -6.687363648282151e0 -6.687363648282151e0
0.1625 -6.691348599826377e0 -6.691348599826377e0
0.1628125 -6.7035535164905085e0 -6.7035535164905085e0
0.163125 -6.711837858771112e0 -6.711837858771112e0
0.16343749999999999 -6.7149836551766455e0 -6.7149836551766455e0
0.16375 -6.72275709852898e0 -6.72275709852898e0
0.1640625 -6.739231012237958e0 -6.739231012237958e0
0.164375 -6.741950933628694e0 -6.741950933628694e0
0.1646875 -6.747544861557806e0 -6.747544861557806e0
0.165 -6.752755496316247e0 -6.752755496316247e0
0.1653125 -6.766882444217806e0 -6.766882444217806e0
0.165625 -6.77271810639855e0 -6.77271810639855e0
0.1659375 -6.781253378926074e0 -6.781253378926074e0
0.16625 -6.785765811793915e0 -6.785765811793915e0
0.1665625 -6.798510929966831e0 -6.798510929966831e0
0.166875 -6.807309559491394e0 -6.807309559491394e0
0.1671875 -6.813288883592584e0 -6.813288883592584e0
0.1675 -6.8200101303502905e0 -6.8200101303502905e0
0.1678125 -6.829006874527757e0 -6.829006874527757e0
0.168125 -6.834910091040918e0 -6.834910091040918e0
0.1684375 -6.84586317249137e0 -6.84586317249137e0
0.16875 -6.847394302345954e0 -6.847394302345954e0
0.1690625 -6.855043158388533e0 -6.855043158388533e0
0.169375 -6.867108943034289e0 -6.867108943034289e0
0.1696875 -6.867367711401137e0 -6.867367711401137e0
0.16999999999999998 -6.88636050888568e0 -6.88636050888568e0
0.1703125 -6.889515468764792e0 -6.889515468764792e0
0.170625 -6.896840192072439e0 -6.896840192072439e0
0.1709375 -6.903225893172028e0 -6.903225893172028e0
0.17124999999999999 -6.906427407581084e0 -6.906427407581084e0
0.1715625 -6.91750832268918e0 -6.91750832268918e0
0.171875 -6.924395610100653e0 -6.924395610100653e0
0.1721875 -6.932759903099857e0 -6.932759903099857e0
0.1725 -6.939493377169818e0 -6.939493377169818e0
0.1728125 -6.94369385610208e0 -6.94369385610208e0
0.173125 -6.952948098858776e0 -6.952948098858776e0
0.1734375 -6.961655723158863e0 -6.961655723158863e0
0.17375 -6.966739220057896e0 -6.966739220057896e0
0.1740625 -6.973771132590407e0 -6.973771132590407e0
0.174375 -6.984271864421778e0 -6.984271864421778e0
0.1746875 -6.987070216417585e0 -6.987070216417585e0
0.175 -7.000629771478096e0 -7.000629771478096e0
0.1753125 -7.007882434404117e0 -7.007882434404117e0
0.175625 -7.014471632762714e0 -7.014471632762714e0
0.1759375 -7.019727795350725e0 -7.019727795350725e0
0.17625 -7.030135303638424e0 -7.030135303638424e0
0.1765625 -7.036801805287048e0 -7.036801805287048e0
0.176875 -7.0475425933639215e0 -7.0475425933639215e0
0.1771875 -7.048919806279635e0 -7.048919806279635e0
0.1775 -7.062425003426149e0 -7.062425003426149e0
0.17781249999999998 -7.070400846694163e0 -7.070400846694163e0
0.178125 -7.06753531793175e0 -7.06753531793175e0
0.1784375 -7.078341379886531e0 -7.078341379886531e0
0.17875 -7.087334164703641e0 -7.087334164703641e0
0.17906249999999999 -7.0946571313572875e0 -7.0946571313572875e0
0.179375 -7.10100890072659e0 -7.10100890072659e0
0.1796875 -7.106813904730878e0 -7.106813904730878e0
0.18 -7.114999166338073e0 -7.114999166338073e0
0.1803125 -7.122032115964437e0 -7.122032115964437e0
0.180625 -7.134529815322601e0 -7.134529815322601e0
0.1809375 -7.1340024806363616e0 -7.1340024806363616e0
0.18125 -7.143604667215193e0 -7.143604667215193e0
0.1815625 -7.155736374428223e0 -7.155736374428223e0
0.181875 -7.160083710494526e0 -7.160083710494526e0
0.1821875 -7.168906780236746e0 -7.168906780236746e0
0.1825 -7.172011137117131e0 -7.172011137117131e0
0.1828125 -7.182561508684792e0 -7.182561508684792e0
0.183125 -7.188886098457495e0 -7.188886098457495e0
0.1834375 -7.193536764470998e0 -7.193536764470998e0
0.18375 -7.201729835858494e0 -7.201729835858494e0
0.1840625 -7.213777565074231e0 -7.213777565074231e0
0.184375 -7.214842358847598e0 -7.214842358847598e0
0.1846875 -7.224690852980082e0 -7.224690852980082e0
0.185 -7.230156536705188e0 -7.230156536705188e0
0.1853125 -7.235174082670035e0 -7.235174082670035e0
0.18562499999999998 -7.245218645157372e0 -7.245218645157372e0
0.1859375 -7.2473069537889e0 -7.2473069537889e0
0.18625 -7.258305322923441e0 -7.258305322923441e0
0.1865625 -7.269420040705434e0 -7.269420040705434e0
0.18687499999999999 -7.27339943173434e0 -7.27339943173434e0
0.1871875 -7.284728679706866e0 -7.284728679706866e0
0.1875 -7.286689698745938e0 -7.286689698745938e0
0.1878125 -7.29106246483844e0 -7.29106246483844e0
0.188125 -7.297311940220887e0 -7.297311940220887e0
0.1884375 -7.311025799162287e0 -7.311025799162287e0
0.18875 -7.3137016782418485e0 -7.3137016782418485e0
0.1890625 -7.321769942307135e0 -7.321769942307135e0
0.189375 -7.331286641528557e0 -7.331286641528557e0
0.1896875 -7.334665121477663e0 -7.334665121477663e0
0.19 -7.336466792581639e0 -7.336466792581639e0
0.1903125 -7.352905843728202e0 -7.352905843728202e0
0.190625 -7.354670688167296e0 -7.354670688167296e0
0.1909375 -7.363726511234525e0 -7.363726511234525e0
0.19125 -7.367012206471834e0 -7.367012206471834e0
0.1915625 -7.371484428254924e0 -7.371484428254924e0
0.191875 -7.384354406876817e0 -7.384354406876817e0
0.1921875 -7.386683751026347e0 -7.386683751026347e0
0.1925 -7.391285692147683e0 -7.391285692147683e0
0.1928125 -7.401886782304707e0 -7.401886782304707e0
0.193125 -7.40988724411114e0 -7.40988724411114e0
0.1934375 -7.41052705045832e0 -7.41052705045832e0
0.19375 -7.419892529479519e0 -7.419892529479519e0
0.1940625 -7.426510913091086e0 -7.426510913091086e0
0.194375 -7.437536980830153e0 -7.437536980830153e0
0.19468749999999999 -7.444025417534029e0 -7.444025417534029e0
0.195 -7.443541140565692e0 -7.443541140565692e0
0.1953125 -7.454256615073753e0 -7.454256615073753e0
0.195625 -7.455460487238277e0 -7.455460487238277e0
0.1959375 -7.467140829320904e0 -7.467140829320904e0
0.19625 -7.466060202579918e0 -7.466060202579918e0
0.1965625 -7.475618652816827e0 -7.475618652816827e0
0.196875 -7.488504408639308e0 -7.488504408639308e0
0.1971875 -7.493065562040563e0 -7.493065562040563e0
0.1975 -7.50032663414914e0 -7.50032663414914e0
0.1978125 -7.501902461909374e0 -7.501902461909374e0
0.198125 -7.514813310117468e0 -7.514813310117468e0
0.1984375 -7.519909499930698e0 -7.519909499930698e0
0.19875 -7.527031267842865e0 -7.527031267842865e0
0.1990625 -7.533293428274881e0 -7.533293428274881e0
0.199375 -7.538520118997219e0 -7.538520118997219e0
0.1996875 -7.542439435694867e0 -7.542439435694867e0
0.2 -7.551161269930624e0 -7.551161269930624e0
0.2003125 -7.5574923012343405e0 -7.5574923012343405e0
0.200625 -7.554285070874819e0 -7.554285070874819e0
0.2009375 -7.56875272374851e0 -7.56875272374851e0
0.20125 -7.572443191383407e0 -7.572443191383407e0
0.2015625 -7.5817223199203525e0 -7.5817223199203525e0
0.201875 -7.587329460619692e0 -7.587329460619692e0
0.2021875 -7.59121604323969e0 -7.59121604323969e0
0.20249999999999999 -7.597681317233771e0 -7.597681317233771e0
0.2028125 -7.607905115260344e0 -7.607905115260344e0
0.203125 -7.61314523840111e0 -7.61314523840111e0
0.2034375 -7.618130738095495e0 -7.618130738095495e0
0.20375 -7.628582614001978e0 -7.628582614001978e0
0.2040625 -7.627890690801458e0 -7.627890690801458e0
0.204375 -7.6343413642787326e0 -7.6343413642787326e0
0.2046875 -7.639094482887465e0 -7.639094482887465e0
0.205 -7.64453543395917e0 -7.64453543395917e0
0.2053125 -7.652062917087058e0 -7.652062917087058e0
0.205625 -7.660977562208252e0 -7.660977562208252e0
0.2059375 -7.666121118838653e0 -7.666121118838653e0
0.20625 -7.672683266180691e0 -7.672683266180691e0
0.2065625 -7.676893272263449e0 -7.676893272263449e0
0.206875 -7.683703457223153e0 -7.683703457223153e0
0.2071875 -7.688861111237436e0 -7.688861111237436e0
0.2075 -7.694500164306881e0 -7.694500164306881e0
0.2078125 -7.703370417540562e0 -7.703370417540562e0
0.208125 -7.709816814073754e0 -7.709816814073754e0
0.2084375 -7.71128984283019e0 -7.71128984283019e0
0.20875 -7.717876483170365e0 -7.717876483170365e0
0.2090625 -7.726563831656229e0 -7.726563831656229e0
0.209375 -7.733941074902539e0 -7.733941074902539e0
0.2096875 -7.738932949114776e0 -7.738932949114776e0
0.21 -7.747197928548083e0 -7.747197928548083e0
0.21031249999999999 -7.753349606059608e0 -7.753349606059608e0
0.210625 -7.756553767856083e0 -7.756553767856083e0
0.2109375 -7.7600785996141965e0 -7.7600785996141965e0
0.21125 -7.764389617368813e0 -7.764389617368813e0
0.2115625 -7.774077313441474e0 -7.774077313441474e0
0.211875 -7.777468156887387e0 -7.777468156887387e0
0.2121875 -7.781827703522147e0 -7.781827703522147e0
0.2125 -7.791332922377485e0 -7.791332922377485e0
0.2128125 -7.796077865360992e0 -7.796077865360992e0
0.213125 -7.798561149433915e0 -7.798561149433915e0
0.2134375 -7.808445386904175e0 -7.808445386904175e0
0.21375 -7.815493156720784e0 -7.815493156720784e0
0.2140625 -7.817153301437209e0 -7.817153301437209e0
0.214375 -7.823037035163686e0 -7.823037035163686e0
0.2146875 -7.827288439325919e0 -7.827288439325919e0
0.215 -7.838179823446815e0 -7.838179823446815e0
0.2153125 -7.8387965682331995e0 -7.8387965682331995e0
0.215625 -7.844985768578233e0 -7.844985768578233e0
0.2159375 -7.852835052149892e0 -7.852835052149892e0
0.21625 -7.863382320615763e0 -7.863382320615763e0
0.2165625 -7.86372135935904e0 -7.86372135935904e0
0.216875 -7.872219806865367e0 -7.872219806865367e0
0.2171875 -7.875423357361122e0 -7.875423357361122e0
0.2175 -7.881625774370612e0 -7.881625774370612e0
0.2178125 -7.890430332941385e0 -7.890430332941385e0
0.21812499999999999 -7.890900777133091e0 -7.890900777133091e0
0.2184375 -7.899712593229204e0 -7.899712593229204e0
0.21875 -7.903708108815643e0 -7.903708108815643e0
0.2190625 -7.91182567939132e0 -7.91182567939132e0
0.219375 -7.910809909944881e0 -7.910809909944881e0
0.2196875 -7.919508706801032e0 -7.919508706801032e0
0.22 -7.92690921373174e0 -7.92690921373174e0
0.2203125 -7.93351716743701e0 -7.93351716743701e0
0.220625 -7.935335385403739e0 -7.935335385403739e0
0.2209375 -7.941662501149956e0 -7.941662501149956e0
0.22125 -7.951161400946383e0 -7.951161400946383e0
0.2215625 -7.957791446061272e0 -7.957791446061272e0
0.221875 -7.957562841223087e0 -7.957562841223087e0
0.2221875 -7.965492577689254e0 -7.965492577689254e0
0.2225 -7.96673436142806e0 -7.96673436142806e0
0.2228125 -7.97423624969543e0 -7.97423624969543e0
0.223125 -7.980843004201468e0 -7.980843004201468e0
0.2234375 -7.982884974582255e0 -7.982884974582255e0
0.22375 -7.991364308946693e0 -7.991364308946693e0
0.2240625 -7.994368559937364e0 -7.994368559937364e0
0.224375 -7.99623808426032e0 -7.99623808426032e0
0.2246875 -8.00468144396428e0 -8.00468144396428e0
0.225 -8.009970121948307e0 -8.009970121948307e0
0.2253125 -8.014763173504214e0 -8.014763173504214e0
0.225625 -8.022339203008421e0 -8.022339203008421e0
0.22593749999999999 -8.02508293831216e0 -8.02508293831216e0
0.22625 -8.033530079470445e0 -8.033530079470445e0
0.2265625 -8.036835046456424e0 -8.036835046456424e0
0.226875 -8.043473714590625e0 -8.043473714590625e0
0.2271875 -8.04616182922792e0 -8.04616182922792e0
0.2275 -8.053525944792007e0 -8.053525944792007e0
0.2278125 -8.056492920589342e0 -8.056492920589342e0
0.228125 -8.065208550280893e0 -8.065208550280893e0
0.2284375 -8.066536359441905e0 -8.066536359441905e0
0.22875 -8.07232139031408e0 -8.07232139031408e0
0.2290625 -8.076732717878492e0 -8.076732717878492e0
0.229375 -8.080261778380425e0 -8.080261778380425e0
0.2296875 -8.087713650332724e0 -8.087713650332724e0
0.23 -8.094898841273114e0 -8.094898841273114e0
0.2303125 -8.096187244346545e0 -8.096187244346545e0
0.230625 -8.101263336770451e0 -8.101263336770451e0
0.2309375 -8.11253469468398e0 -8.11253469468398e0
0.23125 -8.113988215925254e0 -8.113988215925254e0
0.2315625 -8.116717732726563e0 -8.116717732726563e0
0.231875 -8.12114555481299e0 -8.12114555481299e0
0.2321875 -8.12448646710596e0 -8.12448646710596e0
0.2325 -8.127345140819678e0 -8.127345140819678e0
0.2328125 -8.131295254999266e0 -8.131295254999266e0
0.233125 -8.14214878387589e0 -8.14214878387589e0
0.2334375 -8.147091828334176e0 -8.147091828334176e0
0.23374999999999999 -8.149647066621363e0 -8.149647066621363e0
0.2340625 -8.157856270034479e0 -8.157856270034479e0
0.234375 -8.163519034603503e0 -8.163519034603503e0
0.2346875 -8.161999407352148e0 -8.161999407352148e0
0.235 -8.168575585544666e0 -8.168575585544666e0
0.2353125 -8.174866756574154e0 -8.174866756574154e0
0.235625 -8.181106133819192e0 -8.181106133819192e0
0.2359375 -8.183849924837439e0 -8.183849924837439e0
0.23625 -8.187575714298653e0 -8.187575714298653e0
0.2365625 -8.192384821011963e0 -8.192384821011963e0
0.236875 -8.200110238094119e0 -8.200110238094119e0
0.2371875 -8.203532342067554e0 -8.203532342067554e0
0.2375 -8.212159783789055e0 -8.212159783789055e0
0.2378125 -8.210702137439064e0 -8.210702137439064e0
0.238125 -8.219112312497835e0 -8.219112312497835e0
0.2384375 -8.224505342356686e0 -8.224505342356686e0
0.23875 -8.22554552205225e0 -8.22554552205225e0
0.2390625 -8.229785183553993e0 -8.229785183553993e0
0.239375 -8.236293419055308e0 -8.236293419055308e0
0.2396875 -8.242860284304022e0 -8.242860284304022e0
0.24 -8.242087960208444e0 -8.242087960208444e0
0.2403125 -8.24753881418929e0 -8.24753881418929e0
0.240625 -8.254135343464903e0 -8.254135343464903e0
0.2409375 -8.255577584008286e0 -8.255577584008286e0
0.24125 -8.259149387135729e0 -8.259149387135729e0
0.24156249999999999 -8.265476296008735e0 -8.265476296008735e0
0.241875 -8.271952024908622e0 -8.271952024908622e0
0.2421875 -8.271647943198111e0 -8.271647943198111e0
0.2425 -8.27821018632995e0 -8.27821018632995e0
0.2428125 -8.282489392755686e0 -8.282489392755686e0
0.243125 -8.287274508604476e0 -8.287274508604476e0
0.2434375 -8.291664814521262e0 -8.291664814521262e0
0.24375 -8.293419563998448e0 -8.293419563998448e0
0.2440625 -8.301121155135213e0 -8.301121155135213e0
0.244375 -8.306104571529211e0 -8.306104571529211e0
0.2446875 -8.303867811029939e0 -8.303867811029939e0
0.245 -8.313219538640176e0 -8.313219538640176e0
0.2453125 -8.31498001407568e0 -8.31498001407568e0
0.245625 -8.320031995358029e0 -8.320031995358029e0
0.2459375 -8.323833458752468e0 -8.323833458752468e0
0.24625 -8.329395132752559e0 -8.329395132752559e0
0.2465625 -8.332869611946315e0 -8.332869611946315e0
0.246875 -8.33631619101039e0 -8.33631619101039e0
0.2471875 -8.343547700560528e0 -8.343547700560528e0
0.2475 -8.344640556468683e0 -8.344640556468683e0
0.2478125 -8.349642404338518e0 -8.349642404338518e0
0.248125 -8.354579399206393e0 -8.354579399206393e0
0.2484375 -8.363326355904071e0 -8.363326355904071e0
0.24875 -8.367702785293893e0 -8.367702785293893e0
0.2490625 -8.367550390428285e0 -8.367550390428285e0
0.249375 -8.372818873967397e0 -8.372818873967397e0
0.2496875 -8.38045735370725e0 -8.38045735370725e0
0.25 -8.379611823009789e0 -8.379611823009789e0
0.2503125 -8.384927408005076e0 -8.384927408005076e0
0.250625 -8.388680317924589e0 -8.388680317924589e0
0.25093750000000004 -8.390329407300904e0 -8.390329407300904e0
0.25125000000000003 -8.397525456215597e0 -8.397525456215597e0
0.2515625 -8.400914956321465e0 -8.400914956321465e0
0.251875 -8.403182055148598e0 -8.403182055148598e0
0.2521875 -8.410716750192258e0 -8.410716750192258e0
0.2525 -8.414549760786493e0 -8.414549760786493e0
0.25281250000000005 -8.415216984433535e0 -8.415216984433535e0
0.25312500000000004 -8.420623805909834e0 -8.420623805909834e0
0.25343750000000004 -8.42389280375847e0 -8.42389280375847e0
0.25375000000000003 -8.42525760089621e0 -8.42525760089621e0
0.2540625 -8.43214355128385e0 -8.43214355128385e0
0.254375 -8.438384534699033e0 -8.438384534699033e0
0.2546875 -8.438048471972486e0 -8.438048471972486e0
0.255 -8.443657085884304e0 -8.443657085884304e0
0.25531250000000005 -8.449903238244822e0 -8.449903238244822e0
0.25562500000000005 -8.449575332960883e0 -8.449575332960883e0
0.25593750000000004 -8.452522261654174e0 -8.452522261654174e0
0.25625000000000003 -8.458527299864734e0 -8.458527299864734e0
0.2565625 -8.462484045405752e0 -8.462484045405752e0
0.256875 -8.463579578652578e0 -8.463579578652578e0
0.2571875 -8.468682390627244e0 -8.468682390627244e0
0.2575 -8.47496247465552e0 -8.47496247465552e0
0.2578125 -8.477450510827346e0 -8.477450510827346e0
0.25812500000000005 -8.480333286585399e0 -8.480333286585399e0
0.25843750000000004 -8.48345260101383e0 -8.48345260101383e0
0.25875000000000004 -8.485989481839859e0 -8.485989481839859e0
0.25906250000000003 -8.493789926505777e0 -8.493789926505777e0
0.259375 -8.491523205098936e0 -8.491523205098936e0
0.2596875 -8.496743018463583e0 -8.496743018463583e0
0.26 -8.50359471884304e0 -8.50359471884304e0
0.2603125 -8.504829638401368e0 -8.504829638401368e0
0.26062500000000005 -8.507748027958094e0 -8.507748027958094e0
0.26093750000000004 -8.511151793161396e0 -8.511151793161396e0
0.26125000000000004 -8.516830656084728e0 -8.516830656084728e0
0.26156250000000003 -8.523830062803434e0 -8.523830062803434e0
0.261875 -8.523756935400577e0 -8.523756935400577e0
0.2621875 -8.52466042685024e0 -8.52466042685024e0
0.2625 -8.532700666117542e0 -8.532700666117542e0
0.2628125 -8.535211664299375e0 -8.535211664299375e0
0.26312500000000005 -8.539498530075441e0 -8.539498530075441e0
0.26343750000000005 -8.543232023478375e0 -8.543232023478375e0
0.26375000000000004 -8.54571639905135e0 -8.54571639905135e0
0.26406250000000003 -8.548613063266892e0 -8.548613063266892e0
0.264375 -8.552500422878445e0 -8.552500422878445e0
0.2646875 -8.556129594800957e0 -8.556129594800957e0
0.265 -8.556886647990503e0 -8.556886647990503e0
0.2653125 -8.566625355301092e0 -8.566625355301092e0
0.265625 -8.560354199822548e0 -8.560354199822548e0
0.26593750000000005 -8.571316802861936e0 -8.571316802861936e0
0.26625000000000004 -8.573418912415725e0 -8.573418912415725e0
0.26656250000000004 -8.572659604072221e0 -8.572659604072221e0
0.26687500000000003 -8.57490547019166e0 -8.57490547019166e0
0.2671875 -8.579415606065375e0 -8.579415606065375e0
0.2675 -8.585920894811359e0 -8.585920894811359e0
0.2678125 -8.588926005953915e0 -8.588926005953915e0
0.268125 -8.590163812749104e0 -8.590163812749104e0
0.26843750000000005 -8.59295476587932e0 -8.59295476587932e0
0.26875000000000004 -8.593396840622525e0 -8.593396840622525e0
0.26906250000000004 -8.59935719365513e0 -8.59935719365513e0
0.26937500000000003 -8.601664464092899e0 -8.601664464092899e0
0.2696875 -8.605338342742478e0 -8.605338342742478e0
0.27 -8.607716787185616e0 -8.607716787185616e0
0.2703125 -8.609263435378587e0 -8.609263435378587e0
0.270625 -8.615876649204445e0 -8.615876649204445e0
0.27093750000000005 -8.616376751893092e0 -8.616376751893092e0
0.27125000000000005 -8.621936952058839e0 -8.621936952058839e0
0.27156250000000004 -8.627338388203732e0 -8.627338388203732e0
0.27187500000000003 -8.626027495133037e0 -8.626027495133037e0
0.2721875 -8.632880964937165e0 -8.632880964937165e0
0.2725 -8.634103271330112e0 -8.634103271330112e0
0.2728125 -8.633426673040738e0 -8.633426673040738e0
0.273125 -8.641500451513373e0 -8.641500451513373e0
0.27343750000000006 -8.641700676212402e0 -8.641700676212402e0
0.27375000000000005 -8.645126306829304e0 -8.645126306829304e0
0.27406250000000004 -8.647003770650606e0 -8.647003770650606e0
0.27437500000000004 -8.650379543296602e0 -8.650379543296602e0
0.27468750000000003 -8.652229780303976e0 -8.652229780303976e0
0.275 -8.6568634898074e0 -8.6568634898074e0
0.2753125 -8.663784930678055e0 -8.663784930678055e0
0.275625 -8.666244851209065e0 -8.666244851209065e0
0.2759375 -8.663996343949755e0 -8.663996343949755e0
0.27625000000000005 -8.66606525073167e0 -8.66606525073167e0
0.27656250000000004 -8.671241655744332e0 -8.671241655744332e0
0.27687500000000004 -8.673234922761374e0 -8.673234922761374e0
0.27718750000000003 -8.677075919797296e0 -8.677075919797296e0
0.2775 -8.677242850484852e0 -8.677242850484852e0
0.2778125 -8.684113456518624e0 -8.684113456518624e0
0.278125 -8.685129940353598e0 -8.685129940353598e0
0.2784375 -8.687396529981704e0 -8.687396529981704e0
0.27875000000000005 -8.690038857148473e0 -8.690038857148473e0
0.27906250000000005 -8.691015658454951e0 -8.691015658454951e0
0.27937500000000004 -8.693843613807765e0 -8.693843613807765e0
0.27968750000000003 -8.699938756639547e0 -8.699938756639547e0
0.28 -8.698794553442902e0 -8.698794553442902e0
0.2803125 -8.700981699346364e0 -8.700981699346364e0
0.280625 -8.706780873550777e0 -8.706780873550777e0
0.2809375 -8.710371140581636e0 -8.710371140581636e0
0.28125000000000006 -8.714669439630832e0 -8.714669439630832e0
0.28156250000000005 -8.712210381666644e0 -8.712210381666644e0
0.28187500000000004 -8.714087374255094e0 -8.714087374255094e0
0.28218750000000004 -8.71485343433438e0 -8.71485343433438e0
0.28250000000000003 -8.722526058078309e0 -8.722526058078309e0
0.2828125 -8.725852721366898e0 -8.725852721366898e0
0.283125 -8.72682648594219e0 -8.72682648594219e0
0.2834375 -8.728523757610226e0 -8.728523757610226e0
0.28375 -8.731609756749556e0 -8.731609756749556e0
0.28406250000000005 -8.737530353226028e0 -8.737530353226028e0
0.28437500000000004 -8.73809285536391e0 -8.73809285536391e0
0.28468750000000004 -8.737809752054325e0 -8.737809752054325e0
0.28500000000000003 -8.73953375694601e0 -8.73953375694601e0
0.2853125 -8.741627072388162e0 -8.741627072388162e0
0.285625 -8.746271397909602e0 -8.746271397909602e0
0.2859375 -8.747528864744488e0 -8.747528864744488e0
0.28625 -8.750237525612881e0 -8.750237525612881e0
0.28656250000000005 -8.752861354226987e0 -8.752861354226987e0
0.28687500000000005 -8.758295235104477e0 -8.758295235104477e0
0.28718750000000004 -8.755152705736926e0 -8.755152705736926e0
0.28750000000000003 -8.75743798846407e0 -8.75743798846407e0
0.2878125 -8.76125035603696e0 -8.76125035603696e0
0.288125 -8.764305831290137e0 -8.764305831290137e0
0.2884375 -8.767557408784349e0 -8.767557408784349e0
0.28875 -8.761439955416797e0 -8.761439955416797e0
0.28906250000000006 -8.773366604721112e0 -8.773366604721112e0
0.28937500000000005 -8.773879861278154e0 -8.773879861278154e0
0.28968750000000004 -8.779334178160532e0 -8.779334178160532e0
0.29000000000000004 -8.779823117362191e0 -8.779823117362191e0
0.29031250000000003 -8.781169525271487e0 -8.781169525271487e0
0.290625 -8.78260881965867e0 -8.78260881965867e0
0.2909375 -8.784467354388887e0 -8.784467354388887e0
0.29125 -8.785900826269206e0 -8.785900826269206e0
0.2915625 -8.78979548757821e0 -8.78979548757821e0
0.29187500000000005 -8.787824800442884e0 -8.787824800442884e0
0.29218750000000004 -8.79164842187243e0 -8.79164842187243e0
0.29250000000000004 -8.796472092093843e0 -8.796472092093843e0
0.29281250000000003 -8.793345421244801e0 -8.793345421244801e0
0.293125 -8.793247646828839e0 -8.793247646828839e0
0.2934375 -8.801741620174205e0 -8.801741620174205e0
0.29375 -8.804446267809233e0 -8.804446267809233e0
0.2940625 -8.803711929159824e0 -8.803711929159824e0
0.29437500000000005 -8.803558750485998e0 -8.803558750485998e0
0.29468750000000005 -8.806170686146068e0 -8.806170686146068e0
0.29500000000000004 -8.807104317527326e0 -8.807104317527326e0
0.29531250000000003 -8.809836056626416e0 -8.809836056626416e0
0.295625 -8.812101831024172e0 -8.812101831024172e0
0.2959375 -8.81317177393067e0 -8.81317177393067e0
0.29625 -8.815655599588133e0 -8.815655599588133e0
0.2965625 -8.817572856752356e0 -8.817572856752356e0
0.29687500000000006 -8.822354398746718e0 -8.822354398746718e0
0.29718750000000005 -8.821143516622904e0 -8.821143516622904e0
0.29750000000000004 -8.82555298868943e0 -8.82555298868943e0
0.29781250000000004 -8.824181864875762e0 -8.824181864875762e0
0.29812500000000003 -8.831043850709882e0 -8.831043850709882e0
0.2984375 -8.829215458036977e0 -8.829215458036977e0
0.29875 -8.831382005483881e0 -8.831382005483881e0
0.2990625 -8.830071832015626e0 -8.830071832015626e0
0.299375 -8.83697788349469e0 -8.83697788349469e0
0.29968750000000005 -8.839303061036397e0 -8.839303061036397e0
0.30000000000000004 -8.836586617582277e0 -8.836586617582277e0
0.30031250000000004 -8.839518150250576e0 -8.839518150250576e0
0.30062500000000003 -8.838009905093493e0 -8.838009905093493e0
0.3009375 -8.838032116184202e0 -8.838032116184202e0
0.30125 -8.845845239804028e0 -8.845845239804028e0
0.3015625 -8.842821058628495e0 -8.842821058628495e0
0.301875 -8.845158805942908e0 -8.845158805942908e0
0.30218750000000005 -8.8480678228591e0 -8.8480678228591e0
0.30250000000000005 -8.848628879580936e0 -8.848628879580936e0
0.30281250000000004 -8.85153424319288e0 -8.85153424319288e0
0.30312500000000003 -8.854569951400215e0 -8.854569951400215e0
0.3034375 -8.85250895140053e0 -8.85250895140053e0
0.30375 -8.852615688092563e0 -8.852615688092563e0
0.3040625 -8.855882602789059e0 -8.855882602789059e0
0.304375 -8.860114643230652e0 -8.860114643230652e0
0.30468750000000006 -8.859091871808467e0 -8.859091871808467e0
0.30500000000000005 -8.863926686738075e0 -8.863926686738075e0
0.30531250000000004 -8.86225603022627e0 -8.86225603022627e0
0.30562500000000004 -8.863850104366755e0 -8.863850104366755e0
0.30593750000000003 -8.865046216124036e0 -8.865046216124036e0
0.30625 -8.866725242037326e0 -8.866725242037326e0
0.3065625 -8.868311073201774e0 -8.868311073201774e0
0.306875 -8.86777547810744e0 -8.86777547810744e0
0.3071875 -8.870552867686008e0 -8.870552867686008e0
0.30750000000000005 -8.87037372743567e0 -8.87037372743567e0
0.30781250000000004 -8.873135278391608e0 -8.873135278391608e0
0.30812500000000004 -8.875399243195496e0 -8.875399243195496e0
0.30843750000000003 -8.871786556264176e0 -8.871786556264176e0
0.30875 -8.87167553164614e0 -8.87167553164614e0
0.3090625 -8.878094384016329e0 -8.878094384016329e0
0.309375 -8.879396480883777e0 -8.879396480883777e0
0.3096875 -8.877540329413712e0 -8.877540329413712e0
0.31000000000000005 -8.878743266167028e0 -8.878743266167028e0
0.31031250000000005 -8.885060161676854e0 -8.885060161676854e0
0.31062500000000004 -8.884140647995999e0 -8.884140647995999e0
0.31093750000000003 -8.886080347437435e0 -8.886080347437435e0
0.31125 -8.883518610746258e0 -8.883518610746258e0
0.3115625 -8.888791119595915e0 -8.888791119595915e0
0.311875 -8.885037929868538e0 -8.885037929868538e0
0.3121875 -8.8899978966274e0 -8.8899978966274e0
0.31250000000000006 -8.88759682615251e0 -8.88759682615251e0
0.31281250000000005 -8.88917157784909e0 -8.88917157784909e0
0.31312500000000004 -8.88928768947563e0 -8.88928768947563e0
0.31343750000000004 -8.891880685717759e0 -8.891880685717759e0
0.31375000000000003 -8.896799070062805e0 -8.896799070062805e0
0.3140625 -8.894080815443665e0 -8.894080815443665e0
0.314375 -8.893414636735095e0 -8.893414636735095e0
0.3146875 -8.895996646340343e0 -8.895996646340343e0
0.315 -8.896864393933363e0 -8.896864393933363e0
0.31531250000000005 -8.897430432578865e0 -8.897430432578865e0
0.31562500000000004 -8.895968573109492e0 -8.895968573109492e0
0.31593750000000004 -8.896941395391657e0 -8.896941395391657e0
0.31625000000000003 -8.900516075610774e0 -8.900516075610774e0
0.3165625 -8.900466533405286e0 -8.900466533405286e0
0.316875 -8.902124397938685e0 -8.902124397938685e0
0.3171875 -8.902384842499039e0 -8.902384842499039e0
0.3175 -8.905207593141547e0 -8.905207593141547e0
0.31781250000000005 -8.899643038758775e0 -8.899643038758775e0
0.31812500000000005 -8.903485139520406e0 -8.903485139520406e0
0.31843750000000004 -8.906925646043199e0 -8.906925646043199e0
0.31875000000000003 -8.906616641413855e0 -8.906616641413855e0
0.3190625 -8.903523075503934e0 -8.903523075503934e0
0.319375 -8.904949385595735e0 -8.904949385595735e0
0.3196875 -8.912715199774546e0 -8.912715199774546e0
0.32 -8.906269490633129e0 -8.906269490633129e0
0.32031250000000006 -8.90842357056841e0 -8.90842357056841e0
0.32062500000000005 -8.909769488025411e0 -8.909769488025411e0
0.32093750000000004 -8.908001895501009e0 -8.908001895501009e0
0.32125000000000004 -8.91200251497208e0 -8.91200251497208e0
0.32156250000000003 -8.913201622308414e0 -8.913201622308414e0
0.321875 -8.909740254222477e0 -8.909740254222477e0
0.3221875 -8.913442261569351e0 -8.913442261569351e0
0.3225 -8.913954022707692e0 -8.913954022707692e0
0.3228125 -8.911393772650861e0 -8.911393772650861e0
0.32312500000000005 -8.913137902038677e0 -8.913137902038677e0
0.32343750000000004 -8.9130240110103e0 -8.9130240110103e0
0.32375000000000004 -8.91246602173397e0 -8.91246602173397e0
0.32406250000000003 -8.913728243190924e0 -8.913728243190924e0
0.324375 -8.915538095831842e0 -8.915538095831842e0
0.3246875 -8.912136180864543e0 -8.912136180864543e0
0.325 -8.914175687063114e0 -8.914175687063114e0
0.3253125 -8.9165790513946e0 -8.9165790513946e0
0.32562500000000005 -8.917499496772514e0 -8.917499496772514e0
0.32593750000000005 -8.918408715133872e0 -8.918408715133872e0
0.32625000000000004 -8.914625848876547e0 -8.914625848876547e0
0.32656250000000003 -8.914666423044544e0 -8.914666423044544e0
0.326875 -8.914107655117512e0 -8.914107655117512e0
0.3271875 -8.917277162840271e0 -8.917277162840271e0
0.3275 -8.919959601386616e0 -8.919959601386616e0
0.3278125 -8.918474082942346e0 -8.918474082942346e0
0.32812500000000006 -8.917408522739386e0 -8.917408522739386e0
0.32843750000000005 -8.915129156715018e0 -8.915129156715018e0
0.32875000000000004 -8.91565780105271e0 -8.91565780105271e0
0.32906250000000004 -8.915701419270825e0 -8.915701419270825e0
0.32937500000000003 -8.920242088119956e0 -8.920242088119956e0
0.3296875 -8.916311933809318e0 -8.916311933809318e0
0.33 -8.920257923489778e0 -8.920257923489778e0
0.3303125 -8.919405331518881e0 -8.919405331518881e0
0.330625 -8.91632649623444e0 -8.91632649623444e0
0.33093750000000005 -8.916605710506026e0 -8.916605710506026e0
0.33125000000000004 -8.91971618166145e0 -8.91971618166145e0
0.33156250000000004 -8.919267510230164e0 -8.919267510230164e0
0.33187500000000003 -8.917736141713029e0 -8.917736141713029e0
0.3321875 -8.91782190200366e0 -8.91782190200366e0
0.3325 -8.916418440998775e0 -8.916418440998775e0
0.3328125 -8.916041881869212e0 -8.916041881869212e0
0.333125 -8.91713933820575e0 -8.91713933820575e0
0.33343750000000005 -8.917319232583175e0 -8.917319232583175e0
0.33375000000000005 -8.916916807356536e0 -8.916916807356536e0
0.33406250000000004 -8.919323540716285e0 -8.919323540716285e0
0.33437500000000003 -8.921163206773834e0 -8.921163206773834e0
0.3346875 -8.915702203796634e0 -8.915702203796634e0
0.335 -8.914881300960367e0 -8.914881300960367e0
0.3353125 -8.917808825399796e0 -8.917808825399796e0
0.335625 -8.916038198949998e0 -8.916038198949998e0
0.33593750000000006 -8.916633123006712e0 -8.916633123006712e0
0.33625000000000005 -8.915869000278242e0 -8.915869000278242e0
0.33656250000000004 -8.91527673220208e0 -8.91527673220208e0
0.33687500000000004 -8.91652972865473e0 -8.91652972865473e0
0.33718750000000003 -8.916020445016109e0 -8.916020445016109e0
0.3375 -8.916523809491316e0 -8.916523809491316e0
0.3378125 -8.920018529221814e0 -8.920018529221814e0
0.338125 -8.91302749083821e0 -8.91302749083821e0
0.3384375 -8.915308962154775e0 -8.915308962154775e0
0.33875000000000005 -8.915390351070307e0 -8.915390351070307e0
0.33906250000000004 -8.91333607065372e0 -8.91333607065372e0
0.33937500000000004 -8.910736151928639e0 -8.910736151928639e0
0.33968750000000003 -8.913953350921027e0 -8.913953350921027e0
0.34 -8.911677316948733e0 -8.911677316948733e0
0.3403125 -8.911627536245085e0 -8.911627536245085e0
0.340625 -8.91022860990325e0 -8.91022860990325e0
0.3409375 -8.911235248109513e0 -8.911235248109513e0
0.34125000000000005 -8.909006338365096e0 -8.909006338365096e0
0.34156250000000005 -8.91262706994167e0 -8.91262706994167e0
0.34187500000000004 -8.90891217508625e0 -8.90891217508625e0
0.34218750000000003 -8.907858121296847e0 -8.907858121296847e0
0.3425 -8.908855610515054e0 -8.908855610515054e0
0.3428125 -8.907676412351528e0 -8.907676412351528e0
0.343125 -8.909311657156884e0 -8.909311657156884e0
0.3434375 -8.906613404234129e0 -8.906613404234129e0
0.34375000000000006 -8.905184804709513e0 -8.905184804709513e0
0.34406250000000005 -8.905993316815973e0 -8.905993316815973e0
0.34437500000000004 -8.905517262718611e0 -8.905517262718611e0
0.34468750000000004 -8.904398022979201e0 -8.904398022979201e0
0.34500000000000003 -8.905335552554114e0 -8.905335552554114e0
0.3453125 -8.90295415835454e0 -8.90295415835454e0
0.345625 -8.899354225289706e0 -8.899354225289706e0
0.3459375 -8.90117650254684e0 -8.90117650254684e0
0.34625 -8.898480860498246e0 -8.898480860498246e0
0.34656250000000005 -8.901350014175712e0 -8.901350014175712e0
0.34687500000000004 -8.897819434469291e0 -8.897819434469291e0
0.34718750000000004 -8.899017623309199e0 -8.899017623309199e0
0.34750000000000003 -8.891900150264298e0 -8.891900150264298e0
0.3478125 -8.896388315209158e0 -8.896388315209158e0
0.348125 -8.898082545871155e0 -8.898082545871155e0
0.3484375 -8.8946604951093e0 -8.8946604951093e0
0.34875 -8.887029569479644e0 -8.887029569479644e0
0.34906250000000005 -8.890173760609294e0 -8.890173760609294e0
0.34937500000000005 -8.889824965160422e0 -8.889824965160422e0
0.34968750000000004 -8.88851119412994e0 -8.88851119412994e0
0.35000000000000003 -8.890285517800528e0 -8.890285517800528e0
0.3503125 -8.888850483485392e0 -8.888850483485392e0
0.350625 -8.887405584095411e0 -8.887405584095411e0
0.3509375 -8.887028587480025e0 -8.887028587480025e0
0.35125 -8.884094056560578e0 -8.884094056560578e0
0.35156250000000006 -8.884039904276968e0 -8.884039904276968e0
0.35187500000000005 -8.880399190596343e0 -8.880399190596343e0
0.35218750000000004 -8.881976642803245e0 -8.881976642803245e0
0.35250000000000004 -8.880408946947917e0 -8.880408946947917e0
0.35281250000000003 -8.877125057824067e0 -8.877125057824067e0
0.353125 -8.87554394716313e0 -8.87554394716313e0
0.3534375 -8.874451253090918e0 -8.874451253090918e0
0.35375 -8.876678807040669e0 -8.876678807040669e0
0.3540625 -8.874176357613585e0 -8.874176357613585e0
0.35437500000000005 -8.871801713311932e0 -8.871801713311932e0
0.35468750000000004 -8.869672942502127e0 -8.869672942502127e0
0.35500000000000004 -8.868224711071441e0 -8.868224711071441e0
0.35531250000000003 -8.871491556887584e0 -8.871491556887584e0
0.355625 -8.869041163541404e0 -8.869041163541404e0
0.3559375 -8.86477812494423e0 -8.86477812494423e0
0.35625 -8.86478052709436e0 -8.86478052709436e0
0.3565625 -8.862229233561273e0 -8.862229233561273e0
0.35687500000000005 -8.862711235366085e0 -8.862711235366085e0
0.35718750000000005 -8.85887506837458e0 -8.85887506837458e0
0.35750000000000004 -8.857912851576891e0 -8.857912851576891e0
0.35781250000000003 -8.859175678994013e0 -8.859175678994013e0
0.358125 -8.855951904489537e0 -8.855951904489537e0
0.3584375 -8.855697706602548e0 -8.855697706602548e0
0.35875 -8.85459576689528e0 -8.85459576689528e0
0.3590625 -8.85165663839485e0 -8.85165663839485e0
0.35937500000000006 -8.852793686414778e0 -8.852793686414778e0
0.35968750000000005 -8.84943699284009e0 -8.84943699284009e0
0.36000000000000004 -8.842864020004079e0 -8.842864020004079e0
0.36031250000000004 -8.843896554035162e0 -8.843896554035162e0
0.36062500000000003 -8.844479893429487e0 -8.844479893429487e0
0.3609375 -8.841097822349646e0 -8.841097822349646e0
0.36125 -8.839294441233513e0 -8.839294441233513e0
0.3615625 -8.838638929877341e0 -8.838638929877341e0
0.361875 -8.836463537843436e0 -8.836463537843436e0
0.36218750000000005 -8.833468050635936e0 -8.833468050635936e0
0.36250000000000004 -8.829411353916846e0 -8.829411353916846e0
0.36281250000000004 -8.828573626160967e0 -8.828573626160967e0
0.36312500000000003 -8.828623471185217e0 -8.828623471185217e0
0.3634375 -8.828217483287979e0 -8.828217483287979e0
0.36375 -8.82688838993841e0 -8.82688838993841e0
0.3640625 -8.825583343591013e0 -8.825583343591013e0
0.364375 -8.82167470338323e0 -8.82167470338323e0
0.36468750000000005 -8.821972055427985e0 -8.821972055427985e0
0.36500000000000005 -8.820445107899793e0 -8.820445107899793e0
0.36531250000000004 -8.81532763117503e0 -8.81532763117503e0
0.36562500000000003 -8.816102916070584e0 -8.816102916070584e0
0.3659375 -8.811686352145223e0 -8.811686352145223e0
0.36625 -8.81468743451115e0 -8.81468743451115e0
0.3665625 -8.813330797892839e0 -8.813330797892839e0
0.366875 -8.810062569529244e0 -8.810062569529244e0
0.36718750000000006 -8.807775176585672e0 -8.807775176585672e0
0.36750000000000005 -8.80385729164005e0 -8.80385729164005e0
0.36781250000000004 -8.802120079567892e0 -8.802120079567892e0
0.36812500000000004 -8.799967163019808e0 -8.799967163019808e0
0.36843750000000003 -8.798525481937311e0 -8.798525481937311e0
0.36875 -8.797900559748776e0 -8.797900559748776e0
0.3690625 -8.792178362150715e0 -8.792178362150715e0
0.369375 -8.791494806435828e0 -8.791494806435828e0
0.3696875 -8.789035189156046e0 -8.789035189156046e0
0.37000000000000005 -8.787489702629053e0 -8.787489702629053e0
0.37031250000000004 -8.787704257041703e0 -8.787704257041703e0
0.37062500000000004 -8.78252675133718e0 -8.78252675133718e0
0.37093750000000003 -8.778073524261579e0 -8.778073524261579e0
0.37125 -8.780118734466903e0 -8.780118734466903e0
0.3715625 -8.773063497683104e0 -8.773063497683104e0
0.371875 -8.76997709713033e0 -8.76997709713033e0
0.3721875 -8.76968694805283e0 -8.76968694805283e0
0.37250000000000005 -8.768108889405774e0 -8.768108889405774e0
0.37281250000000005 -8.763668179112535e0 -8.763668179112535e0
0.37312500000000004 -8.764169895045377e0 -8.764169895045377e0
0.37343750000000003 -8.763013721661999e0 -8.763013721661999e0
0.37375 -8.761825922310216e0 -8.761825922310216e0
0.3740625 -8.758808847085454e0 -8.758808847085454e0
0.374375 -8.758373131384367e0 -8.758373131384367e0
0.3746875 -8.755320752151427e0 -8.755320752151427e0
0.37500000000000006 -8.749450006331479e0 -8.749450006331479e0
0.37531250000000005 -8.745955364581512e0 -8.745955364581512e0
0.37562500000000004 -8.743979238093523e0 -8.743979238093523e0
0.37593750000000004 -8.742685401271054e0 -8.742685401271054e0
0.37625000000000003 -8.74040697456531e0 -8.74040697456531e0
0.3765625 -8.740634161844135e0 -8.740634161844135e0
0.376875 -8.734351666523715e0 -8.734351666523715e0
0.3771875 -8.733406857455527e0 -8.733406857455527e0
0.37750000000000006 -8.728905356216053e0 -8.728905356216053e0
0.37781250000000005 -8.72989497097911e0 -8.72989497097911e0
0.37812500000000004 -8.726514094763168e0 -8.726514094763168e0
0.37843750000000004 -8.723236269712977e0 -8.723236269712977e0
0.37875000000000003 -8.717989296630556e0 -8.717989296630556e0
0.3790625 -8.717864608380303e0 -8.717864608380303e0
0.379375 -8.714491946617052e0 -8.714491946617052e0
0.3796875 -8.708897570974166e0 -8.708897570974166e0
0.38 -8.711810630543603e0 -8.711810630543603e0
0.38031250000000005 -8.707080280890075e0 -8.707080280890075e0
0.38062500000000005 -8.704387666316968e0 -8.704387666316968e0
0.38093750000000004 -8.70078294408109e0 -8.70078294408109e0
0.38125000000000003 -8.703910270054855e0 -8.703910270054855e0
0.3815625 -8.70066499565565e0 -8.70066499565565e0
0.381875 -8.695436290321148e0 -8.695436290321148e0
0.3821875 -8.69231644964976e0 -8.69231644964976e0
0.3825 -8.692076073798042e0 -8.692076073798042e0
0.38281250000000006 -8.683633718517065e0 -8.683633718517065e0
0.38312500000000005 -8.686384193605825e0 -8.686384193605825e0
0.38343750000000004 -8.679061245720057e0 -8.679061245720057e0
0.38375000000000004 -8.67913227658665e0 -8.67913227658665e0
0.38406250000000003 -8.672344242630977e0 -8.672344242630977e0
0.384375 -8.67165460414072e0 -8.67165460414072e0
0.3846875 -8.668792147663915e0 -8.668792147663915e0
0.385 -8.668001659626505e0 -8.668001659626505e0
0.38531250000000006 -8.664848046388904e0 -8.664848046388904e0
0.38562500000000005 -8.663389546327387e0 -8.663389546327387e0
0.38593750000000004 -8.658285000407894e0 -8.658285000407894e0
0.38625000000000004 -8.651267541001978e0 -8.651267541001978e0
0.38656250000000003 -8.649089447329978e0 -8.649089447329978e0
0.386875 -8.64991377898378e0 -8.64991377898378e0
0.3871875 -8.647777703240997e0 -8.647777703240997e0
0.3875 -8.643396286832747e0 -8.643396286832747e0
0.3878125 -8.642545785966838e0 -8.642545785966838e0
0.38812500000000005 -8.635806383134657e0 -8.635806383134657e0
0.38843750000000005 -8.634056129092421e0 -8.634056129092421e0
0.38875000000000004 -8.629615706247485e0 -8.629615706247485e0
0.38906250000000003 -8.625171131084706e0 -8.625171131084706e0
0.389375 -8.62388553765414e0 -8.62388553765414e0
0.3896875 -8.621286942878221e0 -8.621286942878221e0
0.39 -8.619150074648822e0 -8.619150074648822e0
0.3903125 -8.617149130211608e0 -8.617149130211608e0
0.39062500000000006 -8.613764141943655e0 -8.613764141943655e0
0.39093750000000005 -8.60644698695365e0 -8.60644698695365e0
0.39125000000000004 -8.606574390425074e0 -8.606574390425074e0
0.39156250000000004 -8.604678751014724e0 -8.604678751014724e0
0.39187500000000003 -8.599361868132071e0 -8.599361868132071e0
0.3921875 -8.595521810120324e0 -8.595521810120324e0
0.3925 -8.59246242594191e0 -8.59246242594191e0
0.3928125 -8.592182708333901e0 -8.592182708333901e0
0.39312500000000006 -8.586198969522236e0 -8.586198969522236e0
0.39343750000000005 -8.580734041148624e0 -8.580734041148624e0
0.39375000000000004 -8.579290295259177e0 -8.579290295259177e0
0.39406250000000004 -8.580562356448134e0 -8.580562356448134e0
0.39437500000000003 -8.574477424241657e0 -8.574477424241657e0
0.3946875 -8.57018673848939e0 -8.57018673848939e0
0.395 -8.566342730618778e0 -8.566342730618778e0
0.3953125 -8.561457539793544e0 -8.561457539793544e0
0.395625 -8.557301101139736e0 -8.557301101139736e0
0.39593750000000005 -8.558610140086337e0 -8.558610140086337e0
0.39625000000000005 -8.552303580906035e0 -8.552303580906035e0
0.39656250000000004 -8.548361071023699e0 -8.548361071023699e0
0.39687500000000003 -8.54430331209506e0 -8.54430331209506e0
0.3971875 -8.542779291121867e0 -8.542779291121867e0
0.3975 -8.540239819047436e0 -8.540239819047436e0
0.3978125 -8.537237336032838e0 -8.537237336032838e0
0.398125 -8.531522840261921e0 -8.531522840261921e0
0.39843750000000006 -8.52826179675231e0 -8.52826179675231e0
0.39875000000000005 -8.522358871557351e0 -8.522358871557351e0
0.39906250000000004 -8.520973993786818e0 -8.520973993786818e0
0.39937500000000004 -8.517095001028345e0 -8.517095001028345e0
0.39968750000000003 -8.51218619426141e0 -8.51218619426141e0
0.4 -8.511445608553238e0 -8.511445608553238e0
0.4003125 -8.506060276487922e0 -8.506060276487922e0
0.400625 -8.500988856576903e0 -8.500988856576903e0
0.40093750000000006 -8.499750820030847e0 -8.499750820030847e0
0.40125000000000005 -8.493866586677775e0 -8.493866586677775e0
0.40156250000000004 -8.4913278059853e0 -8.4913278059853e0
0.40187500000000004 -8.48610292750778e0 -8.48610292750778e0
0.40218750000000003 -8.483586992953413e0 -8.483586992953413e0
0.4025 -8.479750215621841e0 -8.479750215621841e0
0.4028125 -8.47625248111627e0 -8.47625248111627e0
0.403125 -8.471015513080154e0 -8.471015513080154e0
0.4034375 -8.465731317356365e0 -8.465731317356365e0
0.40375000000000005 -8.46515051954976e0 -8.46515051954976e0
0.40406250000000005 -8.461943948376309e0 -8.461943948376309e0
0.40437500000000004 -8.458765321345261e0 -8.458765321345261e0
0.40468750000000003 -8.452162504980613e0 -8.452162504980613e0
0.405 -8.449813700003013e0 -8.449813700003013e0
0.4053125 -8.443061198194762e0 -8.443061198194762e0
0.405625 -8.438689499713298e0 -8.438689499713298e0
0.4059375 -8.435987432563486e0 -8.435987432563486e0
0.40625000000000006 -8.433255367505133e0 -8.433255367505133e0
0.40656250000000005 -8.430440255840502e0 -8.430440255840502e0
0.40687500000000004 -8.42299458614594e0 -8.42299458614594e0
0.40718750000000004 -8.422518544509565e0 -8.422518544509565e0
0.40750000000000003 -8.418426268596711e0 -8.418426268596711e0
0.4078125 -8.410480876272466e0 -8.410480876272466e0
0.408125 -8.407385378436182e0 -8.407385378436182e0
0.4084375 -8.401624913770554e0 -8.401624913770554e0
0.40875000000000006 -8.40024832944028e0 -8.40024832944028e0
0.40906250000000005 -8.39623299442247e0 -8.39623299442247e0
0.40937500000000004 -8.390037898174349e0 -8.390037898174349e0
0.40968750000000004 -8.387266208462286e0 -8.387266208462286e0
0.41000000000000003 -8.382513297024623e0 -8.382513297024623e0
0.4103125 -8.379697206025192e0 -8.379697206025192e0
0.410625 -8.373952783691273e0 -8.373952783691273e0
0.4109375 -8.365505031689288e0 -8.365505031689288e0
0.41125 -8.364128033707637e0 -8.364128033707637e0
0.41156250000000005 -8.360567899757832e0 -8.360567899757832e0
0.41187500000000005 -8.356074952261231e0 -8.356074952261231e0
0.41218750000000004 -8.349874422225419e0 -8.349874422225419e0
0.41250000000000003 -8.345921804957477e0 -8.345921804957477e0
0.4128125 -8.344039837795897e0 -8.344039837795897e0
0.413125 -8.337696735354491e0 -8.337696735354491e0
0.4134375 -8.334334917745316e0 -8.334334917745316e0
0.41375 -8.327465081699536e0 -8.327465081699536e0
0.41406250000000006 -8.324266244915641e0 -8.324266244915641e0
0.41437500000000005 -8.322075745200443e0 -8.322075745200443e0
0.41468750000000004 -8.317241382998425e0 -8.317241382998425e0
0.41500000000000004 -8.309872744998763e0 -8.309872744998763e0
0.41531250000000003 -8.306560128447025e0 -8.306560128447025e0
0.415625 -8.302811479994041e0 -8.302811479994041e0
0.4159375 -8.29914511037692e0 -8.29914511037692e0
0.41625 -8.295217270781457e0 -8.295217270781457e0
0.41656250000000006 -8.288294914431624e0 -8.288294914431624e0
0.41687500000000005 -8.283829388280317e0 -8.283829388280317e0
0.41718750000000004 -8.27893074323675e0 -8.27893074323675e0
0.41750000000000004 -8.275079279361087e0 -8.275079279361087e0
0.41781250000000003 -8.269263295810795e0 -8.269263295810795e0
0.418125 -8.267541320560902e0 -8.267541320560902e0
0.4184375 -8.26116312928503e0 -8.26116312928503e0
0.41875 -8.258058199555542e0 -8.258058199555542e0
0.4190625 -8.253640187662093e0 -8.253640187662093e0
0.41937500000000005 -8.245534580149759e0 -8.245534580149759e0
0.41968750000000005 -8.240160816403211e0 -8.240160816403211e0
0.42000000000000004 -8.2371025758057e0 -8.2371025758057e0
0.42031250000000003 -8.234069244897462e0 -8.234069244897462e0
0.420625 -8.23059377441951e0 -8.23059377441951e0
0.4209375 -8.225435148092181e0 -8.225435148092181e0
0.42125 -8.218885652233674e0 -8.218885652233674e0
0.4215625 -8.2140919672811e0 -8.2140919672811e0
0.42187500000000006 -8.210731424911508e0 -8.210731424911508e0
0.42218750000000005 -8.204755464025773e0 -8.204755464025773e0
0.42250000000000004 -8.200298420571478e0 -8.200298420571478e0
0.42281250000000004 -8.196853473635208e0 -8.196853473635208e0
0.42312500000000003 -8.193792275654467e0 -8.193792275654467e0
0.4234375 -8.18607361655382e0 -8.18607361655382e0
0.42375 -8.181414373347259e0 -8.181414373347259e0
0.4240625 -8.177203459119035e0 -8.177203459119035e0
0.42437500000000006 -8.170642942115826e0 -8.170642942115826e0
0.42468750000000005 -8.163003326897986e0 -8.163003326897986e0
0.42500000000000004 -8.163027370107336e0 -8.163027370107336e0
0.42531250000000004 -8.155252020252654e0 -8.155252020252654e0
0.42562500000000003 -8.1504439898547e0 -8.1504439898547e0
0.4259375 -8.142774507715565e0 -8.142774507715565e0
0.42625 -8.13723554026047e0 -8.13723554026047e0
0.4265625 -8.134625417312016e0 -8.134625417312016e0
0.426875 -8.126816347821439e0 -8.126816347821439e0
0.42718750000000005 -8.126335463553012e0 -8.126335463553012e0
0.42750000000000005 -8.120452003954604e0 -8.120452003954604e0
0.42781250000000004 -8.117095685432567e0 -8.117095685432567e0
0.42812500000000003 -8.107337855769181e0 -8.107337855769181e0
0.4284375 -8.100980872601902e0 -8.100980872601902e0
0.42875 -8.097804508871157e0 -8.097804508871157e0
0.4290625 -8.091912313121846e0 -8.091912313121846e0
0.429375 -8.086490129417832e0 -8.086490129417832e0
0.42968750000000006 -8.082142003527686e0 -8.082142003527686e0
0.43000000000000005 -8.077458053111748e0 -8.077458053111748e0
0.43031250000000004 -8.068802941976635e0 -8.068802941976635e0
0.43062500000000004 -8.067006143101487e0 -8.067006143101487e0
0.43093750000000003 -8.059217693225726e0 -8.059217693225726e0
0.43125 -8.056613663472952e0 -8.056613663472952e0
0.4315625 -8.047454553613086e0 -8.047454553613086e0
0.431875 -8.04665047233744e0 -8.04665047233744e0
0.43218750000000006 -8.03905703221654e0 -8.03905703221654e0
0.43250000000000005 -8.035708569659398e0 -8.035708569659398e0
0.43281250000000004 -8.027719422038224e0 -8.027719422038224e0
0.43312500000000004 -8.023030096836699e0 -8.023030096836699e0
0.43343750000000003 -8.014295453737994e0 -8.014295453737994e0
0.43375 -8.007094139707768e0 -8.007094139707768e0
0.4340625 -8.00327301801736e0 -8.00327301801736e0
0.434375 -7.997054487143721e0 -7.997054487143721e0
0.4346875 -7.993504627378805e0 -7.993504627378805e0
0.43500000000000005 -7.992303592493506e0 -7.992303592493506e0
0.43531250000000005 -7.985130543726207e0 -7.985130543726207e0
0.43562500000000004 -7.977686090999903e0 -7.977686090999903e0
0.43593750000000003 -7.9714539108354145e0 -7.9714539108354145e0
0.43625 -7.965184518212034e0 -7.965184518212034e0
0.4365625 -7.958926166000317e0 -7.958926166000317e0
0.436875 -7.955474814216366e0 -7.955474814216366e0
0.4371875 -7.950186585914487e0 -7.950186585914487e0
0.43750000000000006 -7.944048009196429e0 -7.944048009196429e0
0.43781250000000005 -7.93492552786234e0 -7.93492552786234e0
0.43812500000000004 -7.934980095812996e0 -7.934980095812996e0
0.43843750000000004 -7.925042555655189e0 -7.925042555655189e0
0.43875000000000003 -7.920425127343158e0 -7.920425127343158e0
0.4390625 -7.915436550488728e0 -7.915436550488728e0
0.439375 -7.906286113787708e0 -7.906286113787708e0
0.4396875 -7.89906755374205e0 -7.89906755374205e0
0.44000000000000006 -7.895904136056295e0 -7.895904136056295e0
0.44031250000000005 -7.890979319707419e0 -7.890979319707419e0
0.44062500000000004 -7.885033104819065e0 -7.885033104819065e0
0.44093750000000004 -7.881167615858438e0 -7.881167615858438e0
0.44125000000000003 -7.8747086219041265e0 -7.8747086219041265e0
0.4415625 -7.868649859908153e0 -7.868649859908153e0
0.441875 -7.859512474801711e0 -7.859512474801711e0
0.4421875 -7.857744910887057e0 -7.857744910887057e0
0.4425 -7.852323876386897e0 -7.852323876386897e0
0.44281250000000005 -7.846513500925319e0 -7.846513500925319e0
0.44312500000000005 -7.8399307491784e0 -7.8399307491784e0
0.44343750000000004 -7.83637618329454e0 -7.83637618329454e0
0.44375000000000003 -7.8262893967883045e0 -7.8262893967883045e0
0.4440625 -7.821589418314495e0 -7.821589418314495e0
0.444375 -7.812429796718568e0 -7.812429796718568e0
0.4446875 -7.807234387401202e0 -7.807234387401202e0
0.445 -7.801366846729032e0 -7.801366846729032e0
0.44531250000000006 -7.800621986403264e0 -7.800621986403264e0
0.44562500000000005 -7.791339289031846e0 -7.791339289031846e0
0.44593750000000004 -7.784944194966336e0 -7.784944194966336e0
0.44625000000000004 -7.781556525132608e0 -7.781556525132608e0
0.44656250000000003 -7.770712062982291e0 -7.770712062982291e0
0.446875 -7.764959354098899e0 -7.764959354098899e0
0.4471875 -7.75854308857857e0 -7.75854308857857e0
0.4475 -7.7511949068984975e0 -7.7511949068984975e0
0.44781250000000006 -7.7481139668266295e0 -7.7481139668266295e0
0.44812500000000005 -7.740705028780674e0 -7.740705028780674e0
0.44843750000000004 -7.734659020407669e0 -7.734659020407669e0
0.44875000000000004 -7.728707298666457e0 -7.728707298666457e0
0.44906250000000003 -7.722095609703963e0 -7.722095609703963e0
0.449375 -7.717570393710055e0 -7.717570393710055e0
0.4496875 -7.713228448969637e0 -7.713228448969637e0
0.45 -7.702871224489407e0 -7.702871224489407e0
0.4503125 -7.699549230461123e0 -7.699549230461123e0
0.45062500000000005 -7.6897174402202e0 -7.6897174402202e0
0.45093750000000005 -7.6838836587837775e0 -7.6838836587837775e0
0.45125000000000004 -7.6794672606540715e0 -7.6794672606540715e0
0.45156250000000003 -7.674932310308584e0 -7.674932310308584e0
0.451875 -7.664506911438146e0 -7.664506911438146e0
0.4521875 -7.657786797700517e0 -7.657786797700517e0
0.4525 -7.651253357144249e0 -7.651253357144249e0
0.4528125 -7.646859305694086e0 -7.646859305694086e0
0.45312500000000006 -7.637313956553733e0 -7.637313956553733e0
0.45343750000000005 -7.631343449982076e0 -7.631343449982076e0
0.45375000000000004 -7.624555918959693e0 -7.624555918959693e0
0.45406250000000004 -7.618158086342881e0 -7.618158086342881e0
0.45437500000000003 -7.61337359044547e0 -7.61337359044547e0
0.4546875 -7.6062561123192225e0 -7.6062561123192225e0
0.455 -7.596954759758098e0 -7.596954759758098e0
0.4553125 -7.592883341972318e0 -7.592883341972318e0
0.45562500000000006 -7.584797186418889e0 -7.584797186418889e0
0.45593750000000005 -7.579677012500504e0 -7.579677012500504e0
0.45625000000000004 -7.572084430168395e0 -7.572084430168395e0
0.45656250000000004 -7.564267265296856e0 -7.564267265296856e0
0.45687500000000003 -7.556499689114169e0 -7.556499689114169e0
0.4571875 -7.548936383948792e0 -7.548936383948792e0
0.4575 -7.543065290083867e0 -7.543065290083867e0
0.4578125 -7.537987230714187e0 -7.537987230714187e0
0.458125 -7.5338655593213915e0 -7.5338655593213915e0
0.45843750000000005 -7.525097023441965e0 -7.525097023441965e0
0.45875000000000005 -7.516548206202522e0 -7.516548206202522e0
0.45906250000000004 -7.511240332997211e0 -7.511240332997211e0
0.45937500000000003 -7.5020598924670665e0 -7.5020598924670665e0
0.4596875 -7.4958374854236425e0 -7.4958374854236425e0
0.46 -7.489774922529939e0 -7.489774922529939e0
0.4603125 -7.484558696981146e0 -7.484558696981146e0
0.460625 -7.480229681192675e0 -7.480229681192675e0
0.46093750000000006 -7.47069227514158e0 -7.47069227514158e0
0.46125000000000005 -7.4646017597401695e0 -7.4646017597401695e0
0.46156250000000004 -7.4567019094718106e0 -7.4567019094718106e0
0.46187500000000004 -7.451241680169922e0 -7.451241680169922e0
0.46218750000000003 -7.443467894927387e0 -7.443467894927387e0
0.4625 -7.436140116638178e0 -7.436140116638178e0
0.4628125 -7.4280251812051645e0 -7.4280251812051645e0
0.463125 -7.422501631594521e0 -7.422501631594521e0
0.46343750000000006 -7.4152178790016094e0 -7.4152178790016094e0
0.46375000000000005 -7.411177678116708e0 -7.411177678116708e0
0.46406250000000004 -7.401607160091324e0 -7.401607160091324e0
0.46437500000000004 -7.394793366669553e0 -7.394793366669553e0
0.46468750000000003 -7.3874527892173845e0 -7.3874527892173845e0
0.465 -7.382318794359669e0 -7.382318794359669e0
0.4653125 -7.37392981052745e0 -7.37392981052745e0
0.465625 -7.363306023249159e0 -7.363306023249159e0
0.4659375 -7.35961960433611e0 -7.35961960433611e0
0.46625000000000005 -7.354998526341895e0 -7.354998526341895e0
0.46656250000000005 -7.3436374477846655e0 -7.3436374477846655e0
0.46687500000000004 -7.335899972827754e0 -7.335899972827754e0
0.46718750000000003 -7.3277028767329355e0 -7.3277028767329355e0
0.4675 -7.3235595377423195e0 -7.3235595377423195e0
0.4678125 -7.314241260001843e0 -7.314241260001843e0
0.468125 -7.308060424974663e0 -7.308060424974663e0
0.4684375 -7.3024976751155535e0 -7.3024976751155535e0
0.46875000000000006 -7.294510628510132e0 -7.294510628510132e0
0.46906250000000005 -7.287261012612596e0 -7.287261012612596e0
0.46937500000000004 -7.28016445955587e0 -7.28016445955587e0
0.46968750000000004 -7.272652720876074e0 -7.272652720876074e0
0.47000000000000003 -7.266310330548329e0 -7.266310330548329e0
0.4703125 -7.25736421683019e0 -7.25736421683019e0
0.470625 -7.24941416994853e0 -7.24941416994853e0
0.4709375 -7.2428927598339286e0 -7.2428927598339286e0
0.47125000000000006 -7.23358043090753e0 -7.23358043090753e0
0.47156250000000005 -7.227728972985695e0 -7.227728972985695e0
0.47187500000000004 -7.2215654836704815e0 -7.2215654836704815e0
0.47218750000000004 -7.211763612426246e0 -7.211763612426246e0
0.47250000000000003 -7.2021023104669055e0 -7.2021023104669055e0
0.4728125 -7.197810893090953e0 -7.197810893090953e0
0.473125 -7.190295208047708e0 -7.190295208047708e0
0.4734375 -7.180683965491205e0 -7.180683965491205e0
0.47375 -7.178514987083652e0 -7.178514987083652e0
0.47406250000000005 -7.167161919472399e0 -7.167161919472399e0
0.47437500000000005 -7.160590487796533e0 -7.160590487796533e0
0.47468750000000004 -7.155089145334166e0 -7.155089145334166e0
0.47500000000000003 -7.144999021289102e0 -7.144999021289102e0
0.4753125 -7.137618279108899e0 -7.137618279108899e0
0.475625 -7.130271578231493e0 -7.130271578231493e0
0.4759375 -7.121107618796948e0 -7.121107618796948e0
0.47625 -7.112922395812127e0 -7.112922395812127e0
0.47656250000000006 -7.1053407817612495e0 -7.1053407817612495e0
0.47687500000000005 -7.0977709124990795e0 -7.0977709124990795e0
0.47718750000000004 -7.088744730421702e0 -7.088744730421702e0
0.47750000000000004 -7.080433019690879e0 -7.080433019690879e0
0.47781250000000003 -7.0745871943265755e0 -7.0745871943265755e0
0.478125 -7.067135586538377e0 -7.067135586538377e0
0.4784375 -7.0626897000370334e0 -7.0626897000370334e0
0.47875 -7.054836007442198e0 -7.054836007442198e0
0.47906250000000006 -7.045675248610458e0 -7.045675248610458e0
0.47937500000000005 -7.03835658717049e0 -7.03835658717049e0
0.47968750000000004 -7.030098112252979e0 -7.030098112252979e0
0.48000000000000004 -7.022545455700772e0 -7.022545455700772e0
0.48031250000000003 -7.012214847974981e0 -7.012214847974981e0
0.480625 -7.004763794271646e0 -7.004763794271646e0
0.4809375 -6.99784295668929e0 -6.99784295668929e0
0.48125 -6.98863425014634e0 -6.98863425014634e0
0.4815625 -6.980668178293179e0 -6.980668178293179e0
0.48187500000000005 -6.974928431579208e0 -6.974928431579208e0
0.48218750000000005 -6.966579236880541e0 -6.966579236880541e0
0.48250000000000004 -6.958097742888647e0 -6.958097742888647e0
0.48281250000000003 -6.949391100899e0 -6.949391100899e0
0.483125 -6.941051677444882e0 -6.941051677444882e0
0.4834375 -6.931976116236008e0 -6.931976116236008e0
0.48375 -6.924291014707713e0 -6.924291014707713e0
0.4840625 -6.918163928011616e0 -6.918163928011616e0
0.48437500000000006 -6.912148019425793e0 -6.912148019425793e0
0.48468750000000005 -6.900321627521414e0 -6.900321627521414e0
0.48500000000000004 -6.8932245707758355e0 -6.8932245707758355e0
0.48531250000000004 -6.886567784658389e0 -6.886567784658389e0
0.48562500000000003 -6.877493794201207e0 -6.877493794201207e0
0.4859375 -6.867905056261868e0 -6.867905056261868e0
0.48625 -6.859738579260473e0 -6.859738579260473e0
0.4865625 -6.852724635616603e0 -6.852724635616603e0
0.48687500000000006 -6.842308959993495e0 -6.842308959993495e0
0.48718750000000005 -6.836899497136535e0 -6.836899497136535e0
0.48750000000000004 -6.830990092661757e0 -6.830990092661757e0
0.48781250000000004 -6.820937445965008e0 -6.820937445965008e0
0.48812500000000003 -6.810829052541074e0 -6.810829052541074e0
0.4884375 -6.8023879729664785e0 -6.8023879729664785e0
0.48875 -6.795253911748212e0 -6.795253911748212e0
0.4890625 -6.785599699090888e0 -6.785599699090888e0
0.48937500000000006 -6.778595623988629e0 -6.778595623988629e0
0.48968750000000005 -6.769516880622184e0 -6.769516880622184e0
0.49000000000000005 -6.763359343747204e0 -6.763359343747204e0
0.49031250000000004 -6.753765643462664e0 -6.753765643462664e0
0.49062500000000003 -6.745504223313681e0 -6.745504223313681e0
0.4909375 -6.736648870871711e0 -6.736648870871711e0
0.49125 -6.730124632045552e0 -6.730124632045552e0
0.4915625 -6.721103506425386e0 -6.721103506425386e0
0.491875 -6.712007118963818e0 -6.712007118963818e0
0.49218750000000006 -6.7040619368019705e0 -6.7040619368019705e0
0.49250000000000005 -6.695747542515626e0 -6.695747542515626e0
0.49281250000000004 -6.683691204999157e0 -6.683691204999157e0
0.49312500000000004 -6.676354679645108e0 -6.676354679645108e0
0.49343750000000003 -6.669682983047558e0 -6.669682983047558e0
0.49375 -6.659896684675694e0 -6.659896684675694e0
0.4940625 -6.652506135826577e0 -6.652506135826577e0
0.494375 -6.641462358759107e0 -6.641462358759107e0
0.49468750000000006 -6.635550828870699e0 -6.635550828870699e0
0.49500000000000005 -6.626442557687376e0 -6.626442557687376e0
0.49531250000000004 -6.616837674948108e0 -6.616837674948108e0
0.49562500000000004 -6.60929913105884e0 -6.60929913105884e0
0.49593750000000003 -6.5990053714686e0 -6.5990053714686e0
0.49625 -6.592611241926768e0 -6.592611241926768e0
0.4965625 -6.5810304293879724e0 -6.5810304293879724e0
0.496875 -6.574955364287241e0 -6.574955364287241e0
0.49718750000000006 -6.5625260057695485e0 -6.5625260057695485e0
0.49750000000000005 -6.554958504072836e0 -6.554958504072836e0
0.49781250000000005 -6.547529004523774e0 -6.547529004523774e0
0.49812500000000004 -6.536598530053887e0 -6.536598530053887e0
0.49843750000000003 -6.529325467263341e0 -6.529325467263341e0
0.49875 -6.521365869238942e0 -6.521365869238942e0
0.4990625 -6.513114063089013e0 -6.513114063089013e0
0.499375 -6.505654933766216e0 -6.505654933766216e0
0.4996875 -6.495476971742399e0 -6.495476971742399e0
0.5 -6.484676143505119e0 -6.484676143505119e0
0.5003125 -6.4766307231407225e0 -6.4766307231407225e0
0.500625 -6.468493691750616e0 -6.468493691750616e0
0.5009375 -6.459471467326473e0 -6.459471467326473e0
0.50125 -6.44989528105021e0 -6.44989528105021e0
0.5015625 -6.438930992495678e0 -6.438930992495678e0
0.5018750000000001 -6.4324679538533545e0 -6.4324679538533545e0
0.5021875 -6.425516690139382e0 -6.425516690139382e0
0.5025000000000001 -6.419376281637149e0 -6.419376281637149e0
0.5028125 -6.4049730642889315e0 -6.4049730642889315e0
0.503125 -6.397549499410623e0 -6.397549499410623e0
0.5034375 -6.388696615040324e0 -6.388696615040324e0
0.50375 -6.3775162050064935e0 -6.3775162050064935e0
0.5040625000000001 -6.369702280168674e0 -6.369702280168674e0
0.504375 -6.361201336232405e0 -6.361201336232405e0
0.5046875000000001 -6.353736543289877e0 -6.353736543289877e0
0.505 -6.34359976542715e0 -6.34359976542715e0
0.5053125 -6.3332378159470935e0 -6.3332378159470935e0
0.505625 -6.323470645400228e0 -6.323470645400228e0
0.5059375 -6.315662796773957e0 -6.315662796773957e0
0.50625 -6.310519936705312e0 -6.310519936705312e0
0.5065625 -6.29755054152816e0 -6.29755054152816e0
0.5068750000000001 -6.292105461760464e0 -6.292105461760464e0
0.5071875 -6.280328579966188e0 -6.280328579966188e0
0.5075000000000001 -6.26904528372166e0 -6.26904528372166e0
0.5078125 -6.261597252049121e0 -6.261597252049121e0
0.508125 -6.251896229935717e0 -6.251896229935717e0
0.5084375 -6.242844118017054e0 -6.242844118017054e0
0.50875 -6.23367161708439e0 -6.23367161708439e0
0.5090625000000001 -6.2251197969612875e0 -6.2251197969612875e0
0.509375 -6.216595693637608e0 -6.216595693637608e0
0.5096875000000001 -6.206263165227263e0 -6.206263165227263e0
0.51 -6.200274109235359e0 -6.200274109235359e0
0.5103125000000001 -6.188195323011094e0 -6.188195323011094e0
0.510625 -6.180172302394119e0 -6.180172302394119e0
0.5109375 -6.16927404679155e0 -6.16927404679155e0
0.51125 -6.157001694015214e0 -6.157001694015214e0
0.5115625 -6.148459789330225e0 -6.148459789330225e0
0.5118750000000001 -6.142209999062523e0 -6.142209999062523e0
0.5121875 -6.130741679804949e0 -6.130741679804949e0
0.5125000000000001 -6.1222238729788e0 -6.1222238729788e0
0.5128125 -6.116877876463157e0 -6.116877876463157e0
0.513125 -6.104982591722326e0 -6.104982591722326e0
0.5134375 -6.096767805213865e0 -6.096767805213865e0
0.51375 -6.08839948535843e0 -6.08839948535843e0
0.5140625 -6.07787799053586e0 -6.07787799053586e0
0.514375 -6.065374841339697e0 -6.065374841339697e0
0.5146875000000001 -6.059747496587086e0 -6.059747496587086e0
0.515 -6.0497512026263465e0 -6.0497512026263465e0
0.5153125000000001 -6.039036559941913e0 -6.039036559941913e0
0.515625 -6.02938318447719e0 -6.02938318447719e0
0.5159375 -6.018231269267524e0 -6.018231269267524e0
0.51625 -6.010071453818007e0 -6.010071453818007e0
0.5165625 -6.001229567659728e0 -6.001229567659728e0
0.5168750000000001 -5.9893290942184265e0 -5.9893290942184265e0
0.5171875 -5.981305947729204e0 -5.981305947729204e0
0.5175000000000001 -5.971391912809175e0 -5.971391912809175e0
0.5178125 -5.96214617084275e0 -5.96214617084275e0
0.5181250000000001 -5.952933504729124e0 -5.952933504729124e0
0.5184375 -5.944810724141242e0 -5.944810724141242e0
0.51875 -5.9332045077160345e0 -5.9332045077160345e0
0.5190625 -5.923678588156925e0 -5.923678588156925e0
0.519375 -5.915821136214852e0 -5.915821136214852e0
0.5196875000000001 -5.903274718164319e0 -5.903274718164319e0
0.52 -5.892058184295827e0 -5.892058184295827e0
0.5203125000000001 -5.8870648189440615e0 -5.8870648189440615e0
0.520625 -5.875592251433325e0 -5.875592251433325e0
0.5209375 -5.865729195256343e0 -5.865729195256343e0
0.52125 -5.856675370091814e0 -5.856675370091814e0
0.5215625 -5.845858079085254e0 -5.845858079085254e0
0.521875 -5.8365549462087145e0 -5.8365549462087145e0
0.5221875 -5.825074360665447e0 -5.825074360665447e0
0.5225000000000001 -5.817324814737056e0 -5.817324814737056e0
0.5228125 -5.8059028563864175e0 -5.8059028563864175e0
0.5231250000000001 -5.7984434753239e0 -5.7984434753239e0
0.5234375 -5.790864383868218e0 -5.790864383868218e0
0.52375 -5.776875621199686e0 -5.776875621199686e0
0.5240625 -5.766247866602733e0 -5.766247866602733e0
0.524375 -5.756870682336746e0 -5.756870682336746e0
0.5246875000000001 -5.749735846721485e0 -5.749735846721485e0
0.525 -5.739639948747261e0 -5.739639948747261e0
0.5253125000000001 -5.730229091436975e0 -5.730229091436975e0
0.525625 -5.720606409311593e0 -5.720606409311593e0
0.5259375000000001 -5.709639657249234e0 -5.709639657249234e0
0.52625 -5.700734566139552e0 -5.700734566139552e0
0.5265625 -5.690327348170065e0 -5.690327348170065e0
0.526875 -5.681013659681419e0 -5.681013659681419e0
0.5271875 -5.671430438253999e0 -5.671430438253999e0
0.5275000000000001 -5.6619302863109695e0 -5.6619302863109695e0
0.5278125 -5.65138944821684e0 -5.65138944821684e0
0.5281250000000001 -5.641282132160548e0 -5.641282132160548e0
0.5284375 -5.63247176147798e0 -5.63247176147798e0
0.52875 -5.620657141400677e0 -5.620657141400677e0
0.5290625 -5.610736948992333e0 -5.610736948992333e0
0.529375 -5.6008370154179445e0 -5.6008370154179445e0
0.5296875 -5.589183913951963e0 -5.589183913951963e0
0.53 -5.58106375219041e0 -5.58106375219041e0
0.5303125000000001 -5.5706566217411435e0 -5.5706566217411435e0
0.530625 -5.562156444519367e0 -5.562156444519367e0
0.5309375000000001 -5.55076803333737e0 -5.55076803333737e0
0.53125 -5.5411645636947995e0 -5.5411645636947995e0
0.5315625 -5.529158276148117e0 -5.529158276148117e0
0.531875 -5.520417742906837e0 -5.520417742906837e0
0.5321875 -5.511328508757522e0 -5.511328508757522e0
0.5325000000000001 -5.49970704825774e0 -5.49970704825774e0
0.5328125 -5.490715614168728e0 -5.490715614168728e0
0.5331250000000001 -5.47881589949521e0 -5.47881589949521e0
0.5334375 -5.469644899314979e0 -5.469644899314979e0
0.5337500000000001 -5.458242801036484e0 -5.458242801036484e0
0.5340625 -5.449485325068288e0 -5.449485325068288e0
0.534375 -5.439646253203598e0 -5.439646253203598e0
0.5346875 -5.431090270079046e0 -5.431090270079046e0
0.535 -5.418446719952961e0 -5.418446719952961e0
0.5353125000000001 -5.412138905428044e0 -5.412138905428044e0
0.535625 -5.400541387088431e0 -5.400541387088431e0
0.5359375000000001 -5.388792625224831e0 -5.388792625224831e0
0.53625 -5.378138167297273e0 -5.378138167297273e0
0.5365625 -5.3691879798286735e0 -5.3691879798286735e0
0.536875 -5.356521229859261e0 -5.356521229859261e0
0.5371875 -5.350325330726726e0 -5.350325330726726e0
0.5375000000000001 -5.3350492082386225e0 -5.3350492082386225e0
0.5378125 -5.329855710665477e0 -5.329855710665477e0
0.5381250000000001 -5.317625360263271e0 -5.317625360263271e0
0.5384375 -5.30707613303867e0 -5.30707613303867e0
0.5387500000000001 -5.298910376349575e0 -5.298910376349575e0
0.5390625 -5.287085405170508e0 -5.287085405170508e0
0.539375 -5.275385975533261e0 -5.275385975533261e0
0.5396875 -5.264683274383749e0 -5.264683274383749e0
0.54 -5.256287771532932e0 -5.256287771532932e0
0.5403125000000001 -5.247232751112513e0 -5.247232751112513e0
0.540625 -5.234506259803318e0 -5.234506259803318e0
0.5409375000000001 -5.223855568713368e0 -5.223855568713368e0
0.54125 -5.212872803639364e0 -5.212872803639364e0
0.5415625000000001 -5.202741512328437e0 -5.202741512328437e0
0.541875 -5.194114402178464e0 -5.194114402178464e0
0.5421875 -5.182618735662125e0 -5.182618735662125e0
0.5425 -5.174774107786796e0 -5.174774107786796e0
0.5428125 -5.158528353959362e0 -5.158528353959362e0
0.5431250000000001 -5.150051339890759e0 -5.150051339890759e0
0.5434375 -5.141422246267673e0 -5.141422246267673e0
0.5437500000000001 -5.131867718786005e0 -5.131867718786005e0
0.5440625 -5.121677747218207e0 -5.121677747218207e0
0.544375 -5.10845603307326e0 -5.10845603307326e0
0.5446875 -5.098943640761043e0 -5.098943640761043e0
0.545 -5.090259482422432e0 -5.090259482422432e0
0.5453125000000001 -5.0765907470508935e0 -5.0765907470508935e0
0.545625 -5.066743214623337e0 -5.066743214623337e0
0.5459375000000001 -5.05557627732879e0 -5.05557627732879e0
0.54625 -5.045360567135965e0 -5.045360567135965e0
0.5465625000000001 -5.036871393021791e0 -5.036871393021791e0
0.546875 -5.026542785882846e0 -5.026542785882846e0
0.5471875 -5.013939833983848e0 -5.013939833983848e0
0.5475 -5.004883696288296e0 -5.004883696288296e0
0.5478125 -4.993458044067673e0 -4.993458044067673e0
0.5481250000000001 -4.984567117720651e0 -4.984567117720651e0
0.5484375 -4.971875043318967e0 -4.971875043318967e0
0.5487500000000001 -4.963765635019861e0 -4.963765635019861e0
0.5490625 -4.953321790432263e0 -4.953321790432263e0
0.5493750000000001 -4.9409545253861396e0 -4.9409545253861396e0
0.5496875 -4.927324182052423e0 -4.927324182052423e0
0.55 -4.918524833365844e0 -4.918524833365844e0
0.5503125 -4.908565518919893e0 -4.908565518919893e0
0.550625 -4.895968155748513e0 -4.895968155748513e0
0.5509375000000001 -4.885524458154585e0 -4.885524458154585e0
0.55125 -4.876744522809538e0 -4.876744522809538e0
0.5515625000000001 -4.864768852293089e0 -4.864768852293089e0
0.551875 -4.852694535545204e0 -4.852694535545204e0
0.5521875 -4.841899768784749e0 -4.841899768784749e0
0.5525 -4.834315828793713e0 -4.834315828793713e0
0.5528125 -4.819511249273781e0 -4.819511249273781e0
0.5531250000000001 -4.812066520353717e0 -4.812066520353717e0
0.5534375 -4.802659680544828e0 -4.802659680544828e0
0.5537500000000001 -4.793737119049418e0 -4.793737119049418e0
0.5540625 -4.779086819468155e0 -4.779086819468155e0
0.5543750000000001 -4.768109790870547e0 -4.768109790870547e0
0.5546875 -4.75612807000244e0 -4.75612807000244e0
0.555 -4.7461647777709075e0 -4.7461647777709075e0
0.5553125 -4.73499298664229e0 -4.73499298664229e0
0.555625 -4.726170386062911e0 -4.726170386062911e0
0.5559375000000001 -4.715226385890226e0 -4.715226385890226e0
0.55625 -4.702556173103183e0 -4.702556173103183e0
0.5565625000000001 -4.693364134370093e0 -4.693364134370093e0
0.556875 -4.6836550917155435e0 -4.6836550917155435e0
0.5571875000000001 -4.6721948726319695e0 -4.6721948726319695e0
0.5575 -4.662672463631004e0 -4.662672463631004e0
0.5578125 -4.652260271125222e0 -4.652260271125222e0
0.558125 -4.639788408839202e0 -4.639788408839202e0
0.5584375 -4.628288381167302e0 -4.628288381167302e0
0.5587500000000001 -4.617930021934406e0 -4.617930021934406e0
0.5590625 -4.606774330156448e0 -4.606774330156448e0
0.5593750000000001 -4.59308348305013e0 -4.59308348305013e0
0.5596875 -4.583250880944895e0 -4.583250880944895e0
0.56 -4.569814904383527e0 -4.569814904383527e0
0.5603125 -4.559271975615054e0 -4.559271975615054e0
0.560625 -4.550815113115057e0 -4.550815113115057e0
0.5609375000000001 -4.538927634019281e0 -4.538927634019281e0
0.56125 -4.529744565065819e0 -4.529744565065819e0
0.5615625000000001 -4.517819494797557e0 -4.517819494797557e0
0.561875 -4.504397293034124e0 -4.504397293034124e0
0.5621875000000001 -4.494940418516087e0 -4.494940418516087e0
0.5625 -4.482743895676101e0 -4.482743895676101e0
0.5628125 -4.473482235999889e0 -4.473482235999889e0
0.563125 -4.464405126211666e0 -4.464405126211666e0
0.5634375 -4.449506517127709e0 -4.449506517127709e0
0.5637500000000001 -4.441789371454895e0 -4.441789371454895e0
0.5640625 -4.429246030201064e0 -4.429246030201064e0
0.5643750000000001 -4.420673833913732e0 -4.420673833913732e0
0.5646875 -4.4061541012292835e0 -4.4061541012292835e0
0.5650000000000001 -4.394724065974749e0 -4.394724065974749e0
0.5653125 -4.3855189388004945e0 -4.3855189388004945e0
0.565625 -4.372790857061325e0 -4.372790857061325e0
0.5659375 -4.362767924488487e0 -4.362767924488487e0
0.56625 -4.353581649890209e0 -4.353581649890209e0
0.5665625000000001 -4.338181973825165e0 -4.338181973825165e0
0.566875 -4.331659784777692e0 -4.331659784777692e0
0.5671875000000001 -4.319527664128607e0 -4.319527664128607e0
0.5675 -4.309114187436997e0 -4.309114187436997e0
0.5678125 -4.295805620995459e0 -4.295805620995459e0
0.568125 -4.282959068247244e0 -4.282959068247244e0
0.5684375 -4.274272153509408e0 -4.274272153509408e0
0.5687500000000001 -4.264191507666517e0 -4.264191507666517e0
0.5690625 -4.251822528231749e0 -4.251822528231749e0
0.5693750000000001 -4.242266828779073e0 -4.242266828779073e0
0.5696875 -4.229947369100053e0 -4.229947369100053e0
0.5700000000000001 -4.2196360821274155e0 -4.2196360821274155e0
0.5703125 -4.207875001961845e0 -4.207875001961845e0
0.570625 -4.197348228596191e0 -4.197348228596191e0
0.5709375 -4.185416403784991e0 -4.185416403784991e0
0.57125 -4.174437543270422e0 -4.174437543270422e0
0.5715625000000001 -4.162536451724016e0 -4.162536451724016e0
0.571875 -4.1528479528217375e0 -4.1528479528217375e0
0.5721875000000001 -4.14094971190503e0 -4.14094971190503e0
0.5725 -4.1301320200957505e0 -4.1301320200957505e0
0.5728125000000001 -4.120928911423341e0 -4.120928911423341e0
0.573125 -4.107403394726369e0 -4.107403394726369e0
0.5734375 -4.094193238477153e0 -4.094193238477153e0
0.57375 -4.0862596832130365e0 -4.0862596832130365e0
0.5740625 -4.074409442445365e0 -4.074409442445365e0
0.5743750000000001 -4.064317951089386e0 -4.064317951089386e0
0.5746875 -4.05093097937425e0 -4.05093097937425e0
0.5750000000000001 -4.040273086794066e0 -4.040273086794066e0
0.5753125 -4.031251895296926e0 -4.031251895296926e0
0.575625 -4.017582776263232e0 -4.017582776263232e0
0.5759375 -4.006388940732229e0 -4.006388940732229e0
0.57625 -3.9951631935957788e0 -3.9951631935957788e0
0.5765625000000001 -3.9802621732042165e0 -3.9802621732042165e0
0.576875 -3.9707851597579586e0 -3.9707851597579586e0
0.5771875000000001 -3.9597004674124103e0 -3.9597004674124103e0
0.5775 -3.9496105491093725e0 -3.9496105491093725e0
0.5778125000000001 -3.9385162461553658e0 -3.9385162461553658e0
0.578125 -3.9266009498644574e0 -3.9266009498644574e0
0.5784375 -3.9156728410694153e0 -3.9156728410694153e0
0.57875 -3.904336854742048e0 -3.904336854742048e0
0.5790625 -3.889114921728385e0 -3.889114921728385e0
0.5793750000000001 -3.8825794284648576e0 -3.8825794284648576e0
0.5796875 -3.8687250350462885e0 -3.8687250350462885e0
0.5800000000000001 -3.8593136935649066e0 -3.8593136935649066e0
0.5803125 -3.8453906538811746e0 -3.8453906538811746e0
0.5806250000000001 -3.835698252037225e0 -3.835698252037225e0
0.5809375 -3.8291751883982736e0 -3.8291751883982736e0
0.58125 -3.812836017162233e0 -3.812836017162233e0
0.5815625 -3.8018913108342143e0 -3.8018913108342143e0
0.581875 -3.7929074437545363e0 -3.7929074437545363e0
0.5821875000000001 -3.781199832145155e0 -3.781199832145155e0
0.5825 -3.7683618222213293e0 -3.7683618222213293e0
0.5828125000000001 -3.757372609797819e0 -3.757372609797819e0
0.583125 -3.744894256161849e0 -3.744894256161849e0
0.5834375 -3.733006669583126e0 -3.733006669583126e0
0.58375 -3.721207688811553e0 -3.721207688811553e0
0.5840625 -3.7109788483765054e0 -3.7109788483765054e0
0.5843750000000001 -3.6977193550144487e0 -3.6977193550144487e0
0.5846875 -3.6883506078481854e0 -3.6883506078481854e0
0.5850000000000001 -3.677542724893335e0 -3.677542724893335e0
0.5853125 -3.665711831032247e0 -3.665711831032247e0
0.5856250000000001 -3.6551951591002374e0 -3.6551951591002374e0
0.5859375 -3.6422123503571195e0 -3.6422123503571195e0
0.58625 -3.630614895927017e0 -3.630614895927017e0
0.5865625 -3.620531682444614e0 -3.620531682444614e0
0.586875 -3.607831629556365e0 -3.607831629556365e0
0.5871875000000001 -3.5945987742186456e0 -3.5945987742186456e0
0.5875 -3.5817688013150994e0 -3.5817688013150994e0
0.5878125000000001 -3.572133695275404e0 -3.572133695275404e0
0.588125 -3.5609201248100883e0 -3.5609201248100883e0
0.5884375000000001 -3.5469804261867988e0 -3.5469804261867988e0
0.58875 -3.53724510433836e0 -3.53724510433836e0
0.5890625 -3.5286375178684533e0 -3.5286375178684533e0
0.589375 -3.51706156457795e0 -3.51706156457795e0
0.5896875 -3.5056300791650368e0 -3.5056300791650368e0
0.5900000000000001 -3.4945036669328213e0 -3.4945036669328213e0
0.5903125 -3.4804984934319303e0 -3.4804984934319303e0
0.5906250000000001 -3.470213150881143e0 -3.470213150881143e0
0.5909375 -3.4597497821239425e0 -3.4597497821239425e0
0.59125 -3.445855096315888e0 -3.445855096315888e0
0.5915625 -3.4344314371840095e0 -3.4344314371840095e0
0.591875 -3.424693653809079e0 -3.424693653809079e0
0.5921875000000001 -3.4127648940443644e0 -3.4127648940443644e0
0.5925 -3.4020599313055366e0 -3.4020599313055366e0
0.5928125000000001 -3.389836926542564e0 -3.389836926542564e0
0.593125 -3.3763358751957706e0 -3.3763358751957706e0
0.5934375000000001 -3.365802497485681e0 -3.365802497485681e0
0.59375 -3.357558791211438e0 -3.357558791211438e0
0.5940625 -3.3445039818289e0 -3.3445039818289e0
0.594375 -3.3320357741427027e0 -3.3320357741427027e0
0.5946875 -3.3204358282491806e0 -3.3204358282491806e0
0.5950000000000001 -3.3089677506020574e0 -3.3089677506020574e0
0.5953125 -3.297790227988123e0 -3.297790227988123e0
0.5956250000000001 -3.2854561541451015e0 -3.2854561541451015e0
0.5959375 -3.2744951097834085e0 -3.2744951097834085e0
0.5962500000000001 -3.2602826339918987e0 -3.2602826339918987e0
0.5965625 -3.2517934202130685e0 -3.2517934202130685e0
0.596875 -3.2396472498041997e0 -3.2396472498041997e0
0.5971875 -3.22989553198591e0 -3.22989553198591e0
0.5975 -3.217305509572959e0 -3.217305509572959e0
0.5978125000000001 -3.20804981115544e0 -3.20804981115544e0
0.598125 -3.1930205908536275e0 -3.1930205908536275e0
0.5984375000000001 -3.1842152361357488e0 -3.1842152361357488e0
0.59875 -3.171421253991191e0 -3.171421253991191e0
0.5990625 -3.156186120643049e0 -3.156186120643049e0
0.599375 -3.148484198556623e0 -3.148484198556623e0
0.5996875 -3.1354129175106276e0 -3.1354129175106276e0
0.6000000000000001 -3.1257585785640525e0 -3.1257585785640525e0
0.6003125 -3.113131083633568e0 -3.113131083633568e0
0.6006250000000001 -3.100858526571535e0 -3.100858526571535e0
0.6009375 -3.0917788723152237e0 -3.0917788723152237e0
0.6012500000000001 -3.0780956382841462e0 -3.0780956382841462e0
0.6015625 -3.069221180575148e0 -3.069221180575148e0
0.601875 -3.055824028086142e0 -3.055824028086142e0
0.6021875 -3.0441258766547956e0 -3.0441258766547956e0
0.6025 -3.031471018845202e0 -3.031471018845202e0
0.6028125000000001 -3.023488319276573e0 -3.023488319276573e0
0.603125 -3.0088953292238396e0 -3.0088953292238396e0
0.6034375000000001 -2.997717576791508e0 -2.997717576791508e0
0.60375 -2.9854485347873445e0 -2.9854485347873445e0
0.6040625000000001 -2.9757463697697015e0 -2.9757463697697015e0
0.604375 -2.9623796236103384e0 -2.9623796236103384e0
0.6046875 -2.9524171803004786e0 -2.9524171803004786e0
0.605 -2.939844149280368e0 -2.939844149280368e0
0.6053125 -2.9291827326219457e0 -2.9291827326219457e0
0.6056250000000001 -2.9147074060367753e0 -2.9147074060367753e0
0.6059375 -2.9024396053359918e0 -2.9024396053359918e0
0.6062500000000001 -2.8941535346198246e0 -2.8941535346198246e0
0.6065625 -2.8819412090088075e0 -2.8819412090088075e0
0.606875 -2.8689075479940196e0 -2.8689075479940196e0
0.6071875 -2.8577893450078657e0 -2.8577893450078657e0
0.6075 -2.8455156616078123e0 -2.8455156616078123e0
0.6078125000000001 -2.8347289793227968e0 -2.8347289793227968e0
0.608125 -2.8237800282274814e0 -2.8237800282274814e0
0.6084375000000001 -2.81133106285916e0 -2.81133106285916e0
0.60875 -2.80160485243028e0 -2.80160485243028e0
0.6090625000000001 -2.789744597105489e0 -2.789744597105489e0
0.609375 -2.7785731724275204e0 -2.7785731724275204e0
0.6096875 -2.7677755267450332e0 -2.7677755267450332e0
0.61 -2.751701529180998e0 -2.751701529180998e0
0.6103125 -2.7457926197701066e0 -2.7457926197701066e0
0.6106250000000001 -2.729763645144437e0 -2.729763645144437e0
0.6109375 -2.7216966170819954e0 -2.7216966170819954e0
0.6112500000000001 -2.711374759241387e0 -2.711374759241387e0
0.6115625 -2.696527667181051e0 -2.696527667181051e0
0.6118750000000001 -2.685607078240998e0 -2.685607078240998e0
0.6121875 -2.672678831087303e0 -2.672678831087303e0
0.6125 -2.661117508984496e0 -2.661117508984496e0
0.6128125 -2.652244235226824e0 -2.652244235226824e0
0.613125 -2.639383951870975e0 -2.639383951870975e0
0.6134375000000001 -2.627432106440899e0 -2.627432106440899e0
0.61375 -2.615475819544151e0 -2.615475819544151e0
0.6140625000000001 -2.601258354570525e0 -2.601258354570525e0
0.614375 -2.5916191728281386e0 -2.5916191728281386e0
0.6146875 -2.5800193928462316e0 -2.5800193928462316e0
0.615 -2.5672377453809143e0 -2.5672377453809143e0
0.6153125 -2.556456453351536e0 -2.556456453351536e0
0.6156250000000001 -2.5451199598449032e0 -2.5451199598449032e0
0.6159375 -2.5342898329279318e0 -2.5342898329279318e0
0.6162500000000001 -2.5232535419113513e0 -2.5232535419113513e0
0.6165625 -2.5090150342305217e0 -2.5090150342305217e0
0.6168750000000001 -2.4988588265064275e0 -2.4988588265064275e0
0.6171875 -2.488021667189748e0 -2.488021667189748e0
0.6175 -2.4790358749915025e0 -2.4790358749915025e0
0.6178125 -2.464225555117316e0 -2.464225555117316e0
0.618125 -2.453365098798265e0 -2.453365098798265e0
0.6184375000000001 -2.4427896622380625e0 -2.4427896622380625e0
0.61875 -2.431297291206199e0 -2.431297291206199e0
0.6190625000000001 -2.4186656920335348e0 -2.4186656920335348e0
0.619375 -2.408608510171923e0 -2.408608510171923e0
0.6196875000000001 -2.397698932742976e0 -2.397698932742976e0
0.62 -2.3847847491645164e0 -2.3847847491645164e0
0.6203125 -2.3735376881495607e0 -2.3735376881495607e0
0.620625 -2.363848448736696e0 -2.363848448736696e0
0.6209375 -2.3517674963502553e0 -2.3517674963502553e0
0.6212500000000001 -2.339697870960897e0 -2.339697870960897e0
0.6215625 -2.3278268189340063e0 -2.3278268189340063e0
0.6218750000000001 -2.313674686382462e0 -2.313674686382462e0
0.6221875 -2.3063594724963035e0 -2.3063594724963035e0
0.6225 -2.29395929539897e0 -2.29395929539897e0
0.6228125 -2.2806211687932385e0 -2.2806211687932385e0
0.623125 -2.2693253273582807e0 -2.2693253273582807e0
0.6234375000000001 -2.2587125390621234e0 -2.2587125390621234e0
0.62375 -2.2441336012002533e0 -2.2441336012002533e0
0.6240625000000001 -2.2345905708259646e0 -2.2345905708259646e0
0.624375 -2.223167188965142e0 -2.223167188965142e0
0.6246875000000001 -2.209973668953587e0 -2.209973668953587e0
0.625 -2.2037585897896927e0 -2.2037585897896927e0
0.6253125 -2.1916400997074628e0 -2.1916400997074628e0
0.625625 -2.178219866427987e0 -2.178219866427987e0
0.6259375 -2.167259275725207e0 -2.167259275725207e0
0.6262500000000001 -2.158032271258896e0 -2.158032271258896e0
0.6265625 -2.1412575684344186e0 -2.1412575684344186e0
0.6268750000000001 -2.1299630960297757e0 -2.1299630960297757e0
0.6271875 -2.120091069601592e0 -2.120091069601592e0
0.6275000000000001 -2.110502042175319e0 -2.110502042175319e0
0.6278125 -2.0989947964903943e0 -2.0989947964903943e0
0.628125 -2.086247226008488e0 -2.086247226008488e0
0.6284375 -2.0728632028622154e0 -2.0728632028622154e0
0.62875 -2.0609373118914003e0 -2.0609373118914003e0
0.6290625000000001 -2.050367190653794e0 -2.050367190653794e0
0.629375 -2.038423347283476e0 -2.038423347283476e0
0.6296875000000001 -2.028120566389823e0 -2.028120566389823e0
0.63 -2.016626297052205e0 -2.016626297052205e0
0.6303125 -2.00744929635244e0 -2.00744929635244e0
0.630625 -1.9953875834517087e0 -1.9953875834517087e0
0.6309375 -1.9847778914486365e0 -1.9847778914486365e0
0.6312500000000001 -1.9720805856627588e0 -1.9720805856627588e0
0.6315625 -1.9604233333275327e0 -1.9604233333275327e0
0.6318750000000001 -1.9494826126233487e0 -1.9494826126233487e0
0.6321875 -1.9375648729953876e0 -1.9375648729953876e0
0.6325000000000001 -1.9265989496614178e0 -1.9265989496614178e0
0.6328125 -1.9141868363228762e0 -1.9141868363228762e0
0.633125 -1.9023640528132613e0 -1.9023640528132613e0
0.6334375 -1.8940506075762253e0 -1.8940506075762253e0
0.63375 -1.8785836703807557e0 -1.8785836703807557e0
0.6340625000000001 -1.8699606310285684e0 -1.8699606310285684e0
0.634375 -1.859466729906678e0 -1.859466729906678e0
0.6346875000000001 -1.8448319298081581e0 -1.8448319298081581e0
0.635 -1.8342962653164316e0 -1.8342962653164316e0
0.6353125000000001 -1.8230033637621612e0 -1.8230033637621612e0
0.635625 -1.8119463552088813e0 -1.8119463552088813e0
0.6359375 -1.8018773487192514e0 -1.8018773487192514e0
0.63625 -1.7878393529838443e0 -1.7878393529838443e0
0.6365625 -1.7770173476903959e0 -1.7770173476903959e0
0.6368750000000001 -1.7665221783379432e0 -1.7665221783379432e0
0.6371875 -1.754836546295571e0 -1.754836546295571e0
0.6375000000000001 -1.7433242778156521e0 -1.7433242778156521e0
0.6378125 -1.7311415881868082e0 -1.7311415881868082e0
0.638125 -1.721094337099664e0 -1.721094337099664e0
0.6384375 -1.7108632902102339e0 -1.7108632902102339e0
0.63875 -1.6994266297281295e0 -1.6994266297281295e0
0.6390625000000001 -1.6904361560793926e0 -1.6904361560793926e0
0.639375 -1.678272188405351e0 -1.678272188405351e0
0.6396875000000001 -1.665465689165337e0 -1.665465689165337e0
0.64 -1.6562391362267657e0 -1.6562391362267657e0
0.6403125000000001 -1.6410388604517787e0 -1.6410388604517787e0
0.640625 -1.6310043168489368e0 -1.6310043168489368e0
0.6409375 -1.619732319437396e0 -1.619732319437396e0
0.64125 -1.6081939398368443e0 -1.6081939398368443e0
0.6415625 -1.596248882690595e0 -1.596248882690595e0
0.6418750000000001 -1.5893838807792302e0 -1.5893838807792302e0
0.6421875 -1.5773669847819813e0 -1.5773669847819813e0
0.6425000000000001 -1.5630975990193359e0 -1.5630975990193359e0
0.6428125 -1.5519691332644991e0 -1.5519691332644991e0
0.6431250000000001 -1.5405758001513798e0 -1.5405758001513798e0
0.6434375 -1.5316673829277145e0 -1.5316673829277145e0
0.64375 -1.520537602462816e0 -1.520537602462816e0
0.6440625 -1.5084142226853667e0 -1.5084142226853667e0
0.644375 -1.4986718940106196e0 -1.4986718940106196e0
0.6446875000000001 -1.4867807806269933e0 -1.4867807806269933e0
0.645 -1.4773753666643255e0 -1.4773753666643255e0
0.6453125000000001 -1.462238196019832e0 -1.462238196019832e0
0.645625 -1.4552782591988556e0 -1.4552782591988556e0
0.6459375 -1.4431290162388062e0 -1.4431290162388062e0
0.64625 -1.4340337474977853e0 -1.4340337474977853e0
0.6465625 -1.420950493487687e0 -1.420950493487687e0
0.6468750000000001 -1.4085192420193446e0 -1.4085192420193446e0
0.6471875 -1.400661105773231e0 -1.400661105773231e0
0.6475000000000001 -1.3857789392986954e0 -1.3857789392986954e0
0.6478125 -1.3778093238154336e0 -1.3778093238154336e0
0.6481250000000001 -1.3678750268582074e0 -1.3678750268582074e0
0.6484375 -1.3537869277688581e0 -1.3537869277688581e0
0.64875 -1.3404690626484874e0 -1.3404690626484874e0
0.6490625 -1.332350943767103e0 -1.332350943767103e0
0.649375 -1.3245856780422467e0 -1.3245856780422467e0
0.6496875000000001 -1.3111534420061228e0 -1.3111534420061228e0
0.65 -1.298701326032194e0 -1.298701326032194e0
0.6503125000000001 -1.2884388524084964e0 -1.2884388524084964e0
0.650625 -1.27781021668148e0 -1.27781021668148e0
0.6509375000000001 -1.2675683826610178e0 -1.2675683826610178e0
0.65125 -1.2527592220528798e0 -1.2527592220528798e0
0.6515625 -1.2444021632613906e0 -1.2444021632613906e0
0.651875 -1.2299446149450044e0 -1.2299446149450044e0
0.6521875 -1.221266882019115e0 -1.221266882019115e0
0.6525000000000001 -1.211003340380564e0 -1.211003340380564e0
0.6528125 -1.2004791157935482e0 -1.2004791157935482e0
0.6531250000000001 -1.1887011793257964e0 -1.1887011793257964e0
0.6534375 -1.1801440907156642e0 -1.1801440907156642e0
0.65375 -1.1696960859001204e0 -1.1696960859001204e0
0.6540625 -1.1565210697842825e0 -1.1565210697842825e0
0.654375 -1.147844044538949e0 -1.147844044538949e0
0.6546875000000001 -1.1356677220817413e0 -1.1356677220817413e0
0.655 -1.1259537697751578e0 -1.1259537697751578e0
0.6553125000000001 -1.1169311988840103e0 -1.1169311988840103e0
0.655625 -1.1037246494033819e0 -1.1037246494033819e0
0.6559375000000001 -1.0917158008155705e0 -1.0917158008155705e0
0.65625 -1.0822302473718604e0 -1.0822302473718604e0
0.6565625 -1.0704544248008072e0 -1.0704544248008072e0
0.656875 -1.0611135786216503e0 -1.0611135786216503e0
0.6571875 -1.0482224290133284e0 -1.0482224290133284e0
0.6575000000000001 -1.038545438131457e0 -1.038545438131457e0
0.6578125 -1.0253996249009627e0 -1.0253996249009627e0
0.6581250000000001 -1.0158770897294356e0 -1.0158770897294356e0
0.6584375 -1.0051470012385901e0 -1.0051470012385901e0
0.6587500000000001 -9.95003674796187e-1 -9.95003674796187e-1
0.6590625 -9.851565684698538e-1 -9.851565684698538e-1
0.659375 -9.723253998777248e-1 -9.723253998777248e-1
0.6596875 -9.64279971785579e-1 -9.64279971785579e-1
0.66 -9.524115152503394e-1 -9.524115152503394e-1
0.6603125000000001 -9.409551469618758e-1 -9.409551469618758e-1
0.660625 -9.305094928597621e-1 -9.305094928597621e-1
0.6609375000000001 -9.226747332286389e-1 -9.226747332286389e-1
0.66125 -9.091138232572642e-1 -9.091138232572642e-1
0.6615625 -9.001591176270334e-1 -9.001591176270334e-1
0.661875 -8.901042559393839e-1 -8.901042559393839e-1
0.6621875 -8.772095353545022e-1 -8.772095353545022e-1
0.6625000000000001 -8.675007875720051e-1 -8.675007875720051e-1
0.6628125 -8.5736170335236e-1 -8.5736170335236e-1
0.6631250000000001 -8.496793229237549e-1 -8.496793229237549e-1
0.6634375 -8.342819638010108e-1 -8.342819638010108e-1
0.6637500000000001 -8.276456826504339e-1 -8.276456826504339e-1
0.6640625 -8.159428424869541e-1 -8.159428424869541e-1
0.664375 -8.063938460604798e-1 -8.063938460604798e-1
0.6646875 -7.954545121731438e-1 -7.954545121731438e-1
0.665 -7.83930640728165e-1 -7.83930640728165e-1
0.6653125000000001 -7.775736708920316e-1 -7.775736708920316e-1
0.665625 -7.650936648572109e-1 -7.650936648572109e-1
0.6659375000000001 -7.540128474602237e-1 -7.540128474602237e-1
0.66625 -7.446453767563592e-1 -7.446453767563592e-1
0.6665625000000001 -7.341217769549142e-1 -7.341217769549142e-1
0.666875 -7.236172157474878e-1 -7.236172157474878e-1
0.6671875 -7.110517408245935e-1 -7.110517408245935e-1
0.6675 -7.018579088246564e-1 -7.018579088246564e-1
0.6678125 -6.929243500685582e-1 -6.929243500685582e-1
0.6681250000000001 -6.813925709441331e-1 -6.813925709441331e-1
0.6684375 -6.734822494650028e-1 -6.734822494650028e-1
0.6687500000000001 -6.624032071108625e-1 -6.624032071108625e-1
0.6690625 -6.524207985921815e-1 -6.524207985921815e-1
0.669375 -6.42693354118371e-1 -6.42693354118371e-1
0.6696875 -6.31364728315027e-1 -6.31364728315027e-1
0.67 -6.217322555828626e-1 -6.217322555828626e-1
0.6703125000000001 -6.137559263440902e-1 -6.137559263440902e-1
0.670625 -6.017492461828691e-1 -6.017492461828691e-1
0.6709375000000001 -5.90390725205459e-1 -5.90390725205459e-1
0.67125 -5.808146772185476e-1 -5.808146772185476e-1
0.6715625000000001 -5.702825265148088e-1 -5.702825265148088e-1
0.671875 -5.586597180429247e-1 -5.586597180429247e-1
0.6721875 -5.511650461076054e-1 -5.511650461076054e-1
0.6725 -5.395220025272986e-1 -5.395220025272986e-1
0.6728125 -5.312128984776403e-1 -5.312128984776403e-1
0.6731250000000001 -5.230357444781997e-1 -5.230357444781997e-1
0.6734375 -5.104793229136315e-1 -5.104793229136315e-1
0.6737500000000001 -4.9840084608786794e-1 -4.9840084608786794e-1
0.6740625 -4.912310828906423e-1 -4.912310828906423e-1
0.6743750000000001 -4.815563186780376e-1 -4.815563186780376e-1
0.6746875 -4.695367026288362e-1 -4.695367026288362e-1
0.675 -4.6066878118927646e-1 -4.6066878118927646e-1
0.6753125 -4.4913756890333145e-1 -4.4913756890333145e-1
0.675625 -4.4125032864713587e-1 -4.4125032864713587e-1
0.6759375000000001 -4.2975562040852067e-1 -4.2975562040852067e-1
0.67625 -4.2040436917182644e-1 -4.2040436917182644e-1
0.6765625000000001 -4.1303863468420543e-1 -4.1303863468420543e-1
0.676875 -4.0085594982520645e-1 -4.0085594982520645e-1
0.6771875 -3.913294467036006e-1 -3.913294467036006e-1
0.6775 -3.804386537249296e-1 -3.804386537249296e-1
0.6778125 -3.7120430875484756e-1 -3.7120430875484756e-1
0.6781250000000001 -3.643875723385075e-1 -3.643875723385075e-1
0.6784375 -3.536453448966834e-1 -3.536453448966834e-1
0.6787500000000001 -3.432449582690036e-1 -3.432449582690036e-1
0.6790625 -3.3291600758776196e-1 -3.3291600758776196e-1
0.6793750000000001 -3.257982161987978e-1 -3.257982161987978e-1
0.6796875 -3.164333018610317e-1 -3.164333018610317e-1
0.68 -3.0601109593363374e-1 -3.0601109593363374e-1
0.6803125 -2.9476721710103204e-1 -2.9476721710103204e-1
0.680625 -2.8769459717501134e-1 -2.8769459717501134e-1
0.6809375000000001 -2.76492649608151e-1 -2.76492649608151e-1
0.68125 -2.655909720101657e-1 -2.655909720101657e-1
0.6815625000000001 -2.5592092306829484e-1 -2.5592092306829484e-1
0.681875 -2.4745319121212317e-1 -2.4745319121212317e-1
0.6821875000000001 -2.4035233820632795e-1 -2.4035233820632795e-1
0.6825 -2.2775524185568186e-1 -2.2775524185568186e-1
0.6828125 -2.1738623239298915e-1 -2.1738623239298915e-1
0.683125 -2.1065878287823336e-1 -2.1065878287823336e-1
0.6834375 -2.00758780619942e-1 -2.00758780619942e-1
0.6837500000000001 -1.892173611734118e-1 -1.892173611734118e-1
0.6840625 -1.812283199019542e-1 -1.812283199019542e-1
0.6843750000000001 -1.7235257494826994e-1 -1.7235257494826994e-1
0.6846875 -1.6381069740260257e-1 -1.6381069740260257e-1
0.685 -1.5175306332685734e-1 -1.5175306332685734e-1
0.6853125 -1.4300913959824113e-1 -1.4300913959824113e-1
0.685625 -1.347175847229276e-1 -1.347175847229276e-1
0.6859375000000001 -1.2438839926631529e-1 -1.2438839926631529e-1
0.68625 -1.1493485181563967e-1 -1.1493485181563967e-1
0.6865625000000001 -1.0670516131381858e-1 -1.0670516131381858e-1
0.686875 -9.83172428250394e-2 -9.83172428250394e-2
0.6871875000000001 -8.84689600891373e-2 -8.84689600891373e-2
0.6875 -8.01117573853456e-2 -8.01117573853456e-2
0.6878125 -6.846268944423839e-2 -6.846268944423839e-2
0.688125 -6.060509115537327e-2 -6.060509115537327e-2
0.6884375 -5.473617208395565e-2 -5.473617208395565e-2
0.6887500000000001 -4.3752463710240885e-2 -4.3752463710240885e-2
0.6890625 -3.546625154400074e-2 -3.546625154400074e-2
0.6893750000000001 -2.7027845221943902e-2 -2.7027845221943902e-2
0.6896875 -1.7039180385843178e-2 -1.7039180385843178e-2
0.6900000000000001 -8.6938319391332e-3 -8.6938319391332e-3
0.6903125 8.089852171839773e-4 8.089852171839773e-4
0.690625 1.002615091078285e-2 1.002615091078285e-2
0.6909375 1.8595652486958603e-2 1.8595652486958603e-2
0.69125 2.9823232973506197e-2 2.9823232973506197e-2
0.6915625000000001 3.8280294389771985e-2 3.8280294389771985e-2
0.691875 4.5871105233793674e-2 4.5871105233793674e-2
0.6921875000000001 5.1594315474851715e-2 5.1594315474851715e-2
0.6925 6.31381645111948e-2 6.31381645111948e-2
0.6928125 7.082402663058263e-2 7.082402663058263e-2
0.693125 8.262806521542432e-2 8.262806521542432e-2
0.6934375 9.033982035588695e-2 9.033982035588695e-2
0.6937500000000001 9.951245028127476e-2 9.951245028127476e-2
0.6940625 1.0699548568367634e-1 1.0699548568367634e-1
0.6943750000000001 1.1493872186087417e-1 1.1493872186087417e-1
0.6946875 1.2330215968153668e-1 1.2330215968153668e-1
0.6950000000000001 1.3317075009580792e-1 1.3317075009580792e-1
0.6953125 1.419600534918506e-1 1.419600534918506e-1
0.695625 1.4972874562249006e-1 1.4972874562249006e-1
0.6959375 1.5806395191588551e-1 1.5806395191588551e-1
0.69625 1.6729855762582035e-1 1.6729855762582035e-1
0.6965625000000001 1.7605786018338465e-1 1.7605786018338465e-1
0.696875 1.8683950543412964e-1 1.8683950543412964e-1
0.6971875000000001 1.9389390744344626e-1 1.9389390744344626e-1
0.6975 2.0053174492795067e-1 2.0053174492795067e-1
0.6978125000000001 2.1131919157118562e-1 2.1131919157118562e-1
0.698125 2.2016803621112802e-1 2.2016803621112802e-1
0.6984375 2.2491746807030966e-1 2.2491746807030966e-1
0.69875 2.3301569249542142e-1 2.3301569249542142e-1
0.6990625 2.4244890687031573e-1 2.4244890687031573e-1
0.6993750000000001 2.5222992820067036e-1 2.5222992820067036e-1
0.6996875 2.60404571392876e-1 2.60404571392876e-1
0.7000000000000001 2.6648924865775614e-1 2.6648924865775614e-1
0.7003125 2.7602101287902103e-1 2.7602101287902103e-1
0.700625 2.8472582823155124e-1 2.8472582823155124e-1
0.7009375 2.916176101341468e-1 2.916176101341468e-1
0.70125 2.99845320167599e-1 2.99845320167599e-1
0.7015625000000001 3.1091942825127505e-1 3.1091942825127505e-1
0.701875 3.16053201275047e-1 3.16053201275047e-1
0.7021875000000001 3.2561796316007774e-1 3.2561796316007774e-1
0.7025 3.335954873525613e-1 3.335954873525613e-1
0.7028125000000001 3.3862189254431785e-1 3.3862189254431785e-1
0.703125 3.5099592586470196e-1 3.5099592586470196e-1
0.7034375 3.5814132726363157e-1 3.5814132726363157e-1
0.70375 3.6605505942338157e-1 3.6605505942338157e-1
0.7040625 3.733094534215913e-1 3.733094534215913e-1
0.7043750000000001 3.7998266450812723e-1 3.7998266450812723e-1
0.7046875 3.8713025790365707e-1 3.8713025790365707e-1
0.7050000000000001 3.9417436435586994e-1 3.9417436435586994e-1
0.7053125 4.0402346203881523e-1 4.0402346203881523e-1
0.7056250000000001 4.0963331011379767e-1 4.0963331011379767e-1
0.7059375 4.18665443546836e-1 4.18665443546836e-1
0.70625 4.2633920609045406e-1 4.2633920609045406e-1
0.7065625 4.331669581383655e-1 4.331669581383655e-1
0.706875 4.425772866716149e-1 4.425772866716149e-1
0.7071875000000001 4.498958682586296e-1 4.498958682586296e-1
0.7075 4.596307243257276e-1 4.596307243257276e-1
0.7078125000000001 4.638123567872232e-1 4.638123567872232e-1
0.708125 4.7065464941328417e-1 4.7065464941328417e-1
0.7084375 4.7950554512294064e-1 4.7950554512294064e-1
0.70875 4.876563377567824e-1 4.876563377567824e-1
0.7090625 4.960721810918973e-1 4.960721810918973e-1
0.7093750000000001 5.028456821139504e-1 5.028456821139504e-1
0.7096875 5.11052201255318e-1 5.11052201255318e-1
0.7100000000000001 5.171316104644963e-1 5.171316104644963e-1
0.7103125 5.222089852420528e-1 5.222089852420528e-1
0.7106250000000001 5.292126662120542e-1 5.292126662120542e-1
0.7109375 5.36947328353556e-1 5.36947328353556e-1
0.71125 5.435789693735775e-1 5.435789693735775e-1
0.7115625 5.529113313211771e-1 5.529113313211771e-1
0.711875 5.588050878620767e-1 5.588050878620767e-1
0.7121875000000001 5.66456587325995e-1 5.66456587325995e-1
0.7125 5.722524172028831e-1 5.722524172028831e-1
0.7128125000000001 5.79765260852803e-1 5.79765260852803e-1
0.713125 5.874359890706207e-1 5.874359890706207e-1
0.7134375000000001 5.95787543582667e-1 5.95787543582667e-1
0.71375 6.005592529081629e-1 6.005592529081629e-1
0.7140625 6.073048245912038e-1 6.073048245912038e-1
0.714375 6.145918393385661e-1 6.145918393385661e-1
0.7146875 6.194255691962032e-1 6.194255691962032e-1
0.7150000000000001 6.274702073799223e-1 6.274702073799223e-1
0.7153125 6.354043888916228e-1 6.354043888916228e-1
0.7156250000000001 6.412143164579835e-1 6.412143164579835e-1
0.7159375 6.46356813623918e-1 6.46356813623918e-1
0.71625 6.537576700848082e-1 6.537576700848082e-1
0.7165625 6.596502997294853e-1 6.596502997294853e-1
0.716875 6.670977897476793e-1 6.670977897476793e-1
0.7171875000000001 6.767467797542328e-1 6.767467797542328e-1
0.7175 6.826843906028377e-1 6.826843906028377e-1
0.7178125000000001 6.886095833324295e-1 6.886095833324295e-1
0.718125 6.967247745480951e-1 6.967247745480951e-1
0.7184375000000001 7.015569632771919e-1 7.015569632771919e-1
0.71875 7.082990375065426e-1 7.082990375065426e-1
0.7190625 7.132010415489209e-1 7.132010415489209e-1
0.719375 7.193327568324936e-1 7.193327568324936e-1
0.7196875 7.256205735370647e-1 7.256205735370647e-1
0.7200000000000001 7.348217048145149e-1 7.348217048145149e-1
0.7203125 7.387135383155443e-1 7.387135383155443e-1
0.7206250000000001 7.4569925827381e-1 7.4569925827381e-1
0.7209375 7.505905813143205e-1 7.505905813143205e-1
0.7212500000000001 7.563397258415923e-1 7.563397258415923e-1
0.7215625 7.625623618255237e-1 7.625623618255237e-1
0.721875 7.703440270597572e-1 7.703440270597572e-1
0.7221875 7.763674332877533e-1 7.763674332877533e-1
0.7225 7.8160877092045e-1 7.8160877092045e-1
0.7228125000000001 7.866301590024638e-1 7.866301590024638e-1
0.723125 7.950194897737153e-1 7.950194897737153e-1
0.7234375000000001 7.978670122990867e-1 7.978670122990867e-1
0.72375 8.04499224922886e-1 8.04499224922886e-1
0.7240625 8.121249829512114e-1 8.121249829512114e-1
0.724375 8.192043741844306e-1 8.192043741844306e-1
0.7246875 8.235154668097882e-1 8.235154668097882e-1
0.7250000000000001 8.274795168463176e-1 8.274795168463176e-1
0.7253125 8.316195930913115e-1 8.316195930913115e-1
0.7256250000000001 8.393422599474367e-1 8.393422599474367e-1
0.7259375 8.454717420920521e-1 8.454717420920521e-1
0.7262500000000001 8.494878003480086e-1 8.494878003480086e-1
0.7265625 8.547808050234313e-1 8.547808050234313e-1
0.726875 8.618710515090631e-1 8.618710515090631e-1
0.7271875 8.67718658274264e-1 8.67718658274264e-1
0.7275 8.719942990166989e-1 8.719942990166989e-1
0.7278125000000001 8.761132577583273e-1 8.761132577583273e-1
0.728125 8.827006292833564e-1 8.827006292833564e-1
0.7284375000000001 8.871311850393728e-1 8.871311850393728e-1
0.72875 8.904608383033907e-1 8.904608383033907e-1
0.7290625000000001 8.963198842716271e-1 8.963198842716271e-1
0.729375 9.027953249815188e-1 9.027953249815188e-1
0.7296875 9.073675813472097e-1 9.073675813472097e-1
0.73 9.127419427613792e-1 9.127419427613792e-1
0.7303125 9.17183584649131e-1 9.17183584649131e-1
0.7306250000000001 9.224670764901863e-1 9.224670764901863e-1
0.7309375 9.267706926036614e-1 9.267706926036614e-1
0.7312500000000001 9.317887138074572e-1 9.317887138074572e-1
0.7315625 9.361905988780497e-1 9.361905988780497e-1
0.731875 9.418457480953681e-1 9.418457480953681e-1
0.7321875 9.468277905723359e-1 9.468277905723359e-1
0.7325 9.517031971165513e-1 9.517031971165513e-1
0.7328125000000001 9.575228071794233e-1 9.575228071794233e-1
0.733125 9.623679020225997e-1 9.623679020225997e-1
0.7334375000000001 9.656396166139918e-1 9.656396166139918e-1
0.73375 9.710360979918211e-1 9.710360979918211e-1
0.7340625000000001 9.750122073767149e-1 9.750122073767149e-1
0.734375 9.812314749492477e-1 9.812314749492477e-1
0.7346875 9.843968833022179e-1 9.843968833022179e-1
0.735 9.884211739267745e-1 9.884211739267745e-1
0.7353125 9.915836008292378e-1 9.915836008292378e-1
0.7356250000000001 9.955574735797588e-1 9.955574735797588e-1
0.7359375 1.000911242440218e0 1.000911242440218e0
0.7362500000000001 1.0071318666598406e0 1.0071318666598406e0
0.7365625 1.0110012924421814e0 1.0110012924421814e0
0.7368750000000001 1.0130834894719034e0 1.0130834894719034e0
0.7371875 1.0184196703132717e0 1.0184196703132717e0
0.7375 1.0223605051007714e0 1.0223605051007714e0
0.7378125 1.0256339805514405e0 1.0256339805514405e0
0.738125 1.0298893711321786e0 1.0298893711321786e0
0.7384375000000001 1.0333525490898343e0 1.0333525490898343e0
0.73875 1.0378683583944555e0 1.0378683583944555e0
0.7390625000000001 1.0424145949946184e0 1.0424145949946184e0
0.739375 1.043752664741071e0 1.043752664741071e0
0.7396875 1.0497332632671648e0 1.0497332632671648e0
0.74 1.0543127498622131e0 1.0543127498622131e0
0.7403125 1.0572935191921649e0 1.0572935191921649e0
0.7406250000000001 1.0579349375875542e0 1.0579349375875542e0
0.7409375 1.0638910996742585e0 1.0638910996742585e0
0.7412500000000001 1.0664704634161741e0 1.0664704634161741e0
0.7415625 1.0706555229164612e0 1.0706555229164612e0
0.7418750000000001 1.0724496699951875e0 1.0724496699951875e0
0.7421875 1.0758144780991121e0 1.0758144780991121e0
0.7425 1.079164685399285e0 1.079164685399285e0
0.7428125 1.0805770975000475e0 1.0805770975000475e0
0.743125 1.0854764921016273e0 1.0854764921016273e0
0.7434375000000001 1.0884845481420986e0 1.0884845481420986e0
0.74375 1.0922632894864752e0 1.0922632894864752e0
0.7440625000000001 1.0956654031640416e0 1.0956654031640416e0
0.744375 1.0983466131385673e0 1.0983466131385673e0
0.7446875000000001 1.1010259000563498e0 1.1010259000563498e0
0.745 1.1042315589777378e0 1.1042315589777378e0
0.7453125 1.1082680946681127e0 1.1082680946681127e0
0.745625 1.1104947161124916e0 1.1104947161124916e0
0.7459375 1.112386137502647e0 1.112386137502647e0
0.7462500000000001 1.1150075160760413e0 1.1150075160760413e0
0.7465625 1.118615386425056e0 1.118615386425056e0
0.7468750000000001 1.1196005968367833e0 1.1196005968367833e0
0.7471875 1.1226001844354347e0 1.1226001844354347e0
0.7475 1.1262715052775936e0 1.1262715052775936e0
0.7478125 1.1272420353554868e0 1.1272420353554868e0
0.748125 1.1302365085889439e0 1.1302365085889439e0
0.7484375000000001 1.132662654023982e0 1.132662654023982e0
0.74875 1.1345628928843259e0 1.1345628928843259e0
0.7490625000000001 1.1362118335653055e0 1.1362118335653055e0
0.749375 1.1390484415294329e0 1.1390484415294329e0
0.7496875000000001 1.1411749317421642e0 1.1411749317421642e0
0.75 1.145106511938359e0 1.145106511938359e0
0.7503125 1.1458324044333428e0 1.1458324044333428e0
0.750625 1.1493500502340273e0 1.1493500502340273e0
0.7509375 1.148614041418789e0 1.148614041418789e0
0.7512500000000001 1.1512309180034141e0 1.1512309180034141e0
0.7515625 1.151989041511563e0 1.151989041511563e0
0.7518750000000001 1.154220773142463e0 1.154220773142463e0
0.7521875 1.1571650762857577e0 1.1571650762857577e0
0.7525000000000001 1.156836918879883e0 1.156836918879883e0
0.7528125 1.1589765131870924e0 1.1589765131870924e0
0.753125 1.1625021654897343e0 1.1625021654897343e0
0.7534375000000001 1.1639970611351989e0 1.1639970611351989e0
0.75375 1.16376548706716e0 1.16376548706716e0
0.7540625000000001 1.164835635945558e0 1.164835635945558e0
0.754375 1.1667625597476605e0 1.1667625597476605e0
0.7546875000000001 1.1668923921338252e0 1.1668923921338252e0
0.755 1.1694918485957193e0 1.1694918485957193e0
0.7553125 1.1727173273259202e0 1.1727173273259202e0
0.755625 1.1708184207297951e0 1.1708184207297951e0
0.7559375 1.1730083213617424e0 1.1730083213617424e0
0.7562500000000001 1.1739458937977294e0 1.1739458937977294e0
0.7565625 1.175878805155428e0 1.175878805155428e0
0.7568750000000001 1.1752675627390023e0 1.1752675627390023e0
0.7571875 1.175853169728264e0 1.175853169728264e0
0.7575000000000001 1.1764798879253182e0 1.1764798879253182e0
0.7578125 1.1765514920032207e0 1.1765514920032207e0
0.758125 1.176371992935167e0 1.176371992935167e0
0.7584375 1.1790575461593495e0 1.1790575461593495e0
0.75875 1.1782724389458896e0 1.1782724389458896e0
0.7590625000000001 1.1809160288867067e0 1.1809160288867067e0
0.759375 1.180388134652269e0 1.180388134652269e0
0.7596875000000001 1.1814042898001778e0 1.1814042898001778e0
0.76 1.1799364466357862e0 1.1799364466357862e0
0.7603125000000001 1.1808507897567257e0 1.1808507897567257e0
0.760625 1.1817717258022573e0 1.1817717258022573e0
0.7609375 1.1789062408638462e0 1.1789062408638462e0
0.7612500000000001 1.1818773749418985e0 1.1818773749418985e0
0.7615625 1.1810971086829274e0 1.1810971086829274e0
0.7618750000000001 1.1803841606952052e0 1.1803841606952052e0
0.7621875 1.1813603281786915e0 1.1813603281786915e0
0.7625000000000001 1.1801855274838933e0 1.1801855274838933e0
0.7628125 1.1805875620877875e0 1.1805875620877875e0
0.763125 1.1794368287532895e0 1.1794368287532895e0
0.7634375 1.177934641039649e0 1.177934641039649e0
0.76375 1.179154515567682e0 1.179154515567682e0
0.7640625000000001 1.1777971021140208e0 1.1777971021140208e0
0.764375 1.1783602779696527e0 1.1783602779696527e0
0.7646875000000001 1.1763141894084517e0 1.1763141894084517e0
0.765 1.175056810738163e0 1.175056810738163e0
0.7653125000000001 1.1735929535109269e0 1.1735929535109269e0
0.765625 1.1727635869929078e0 1.1727635869929078e0
0.7659375 1.1714357020473405e0 1.1714357020473405e0
0.76625 1.1716110674478775e0 1.1716110674478775e0
0.7665625 1.169751294672317e0 1.169751294672317e0
0.7668750000000001 1.1729213909513807e0 1.1729213909513807e0
0.7671875 1.1674771035989058e0 1.1674771035989058e0
0.7675000000000001 1.1662769264066744e0 1.1662769264066744e0
0.7678125 1.1662517281767966e0 1.1662517281767966e0
0.7681250000000001 1.1643715995735353e0 1.1643715995735353e0
0.7684375 1.1640506762323573e0 1.1640506762323573e0
0.76875 1.16135359282702e0 1.16135359282702e0
0.7690625000000001 1.1592268467686542e0 1.1592268467686542e0
0.769375 1.157078416324787e0 1.157078416324787e0
0.7696875000000001 1.1560244439476652e0 1.1560244439476652e0
0.77 1.1539777981042723e0 1.1539777981042723e0
0.7703125000000001 1.1504495411731956e0 1.1504495411731956e0
0.770625 1.1502540988683383e0 1.1502540988683383e0
0.7709375 1.1480246684486635e0 1.1480246684486635e0
0.77125 1.1461923602694175e0 1.1461923602694175e0
0.7715625 1.1426630741002488e0 1.1426630741002488e0
0.7718750000000001 1.1401173762942496e0 1.1401173762942496e0
0.7721875 1.1380383549374007e0 1.1380383549374007e0
0.7725000000000001 1.1361693104733992e0 1.1361693104733992e0
0.7728125 1.1323189154070339e0 1.1323189154070339e0
0.7731250000000001 1.1311744017395928e0 1.1311744017395928e0
0.7734375 1.128017684540048e0 1.128017684540048e0
0.77375 1.1263947603463227e0 1.1263947603463227e0
0.7740625 1.1247395314733173e0 1.1247395314733173e0
0.774375 1.1195842116019254e0 1.1195842116019254e0
0.7746875000000001 1.1175814385173841e0 1.1175814385173841e0
0.775 1.1153724405951313e0 1.1153724405951313e0
0.7753125000000001 1.1096486255516926e0 1.1096486255516926e0
0.775625 1.1068454092708113e0 1.1068454092708113e0
0.7759375000000001 1.1044034115495767e0 1.1044034115495767e0
0.77625 1.1008268660129876e0 1.1008268660129876e0
0.7765625 1.0993578586219361e0 1.0993578586219361e0
0.7768750000000001 1.0949093000954169e0 1.0949093000954169e0
0.7771875 1.0897723740354128e0 1.0897723740354128e0
0.7775000000000001 1.0867556947630352e0 1.0867556947630352e0
0.7778125 1.083225424391451e0 1.083225424391451e0
0.7781250000000001 1.0823023040447812e0 1.0823023040447812e0
0.7784375 1.0752265724888663e0 1.0752265724888663e0
0.77875 1.0717284629722532e0 1.0717284629722532e0
0.7790625 1.0687119450963043e0 1.0687119450963043e0
0.779375 1.0642528334149053e0 1.0642528334149053e0
0.7796875000000001 1.059833042366329e0 1.059833042366329e0
0.78 1.0538068956889153e0 1.0538068956889153e0
0.7803125000000001 1.0489372906010819e0 1.0489372906010819e0
0.780625 1.0470335722743518e0 1.0470335722743518e0
0.7809375000000001 1.0410114529327008e0 1.0410114529327008e0
0.78125 1.0369763573480602e0 1.0369763573480602e0
0.7815625 1.031674627097566e0 1.031674627097566e0
0.781875 1.0284271551515691e0 1.0284271551515691e0
0.7821875 1.0213864467107148e0 1.0213864467107148e0
0.7825000000000001 1.0181741817602803e0 1.0181741817602803e0
0.7828125 1.0127388829205235e0 1.0127388829205235e0
0.7831250000000001 1.0070965753827683e0 1.0070965753827683e0
0.7834375 1.0034685553100577e0 1.0034685553100577e0
0.7837500000000001 9.978752278091112e-1 9.978752278091112e-1
0.7840625 9.907569626234296e-1 9.907569626234296e-1
0.784375 9.86501077650694e-1 9.86501077650694e-1
0.7846875000000001 9.813602430576727e-1 9.813602430576727e-1
0.785 9.739979067703577e-1 9.739979067703577e-1
0.7853125000000001 9.689011939906256e-1 9.689011939906256e-1
0.785625 9.633346378122885e-1 9.633346378122885e-1
0.7859375000000001 9.59676380158037e-1 9.59676380158037e-1
0.78625 9.501547409874935e-1 9.501547409874935e-1
0.7865625 9.415806239624023e-1 9.415806239624023e-1
0.786875 9.391531096575751e-1 9.391531096575751e-1
0.7871875 9.315630460860054e-1 9.315630460860054e-1
0.7875000000000001 9.252433633523585e-1 9.252433633523585e-1
0.7878125 9.192296098194608e-1 9.192296098194608e-1
0.7881250000000001 9.135278692231101e-1 9.135278692231101e-1
0.7884375 9.065412967158797e-1 9.065412967158797e-1
0.7887500000000001 8.996208025694092e-1 8.996208025694092e-1
0.7890625 8.953256455792986e-1 8.953256455792986e-1
0.789375 8.866321333177827e-1 8.866321333177827e-1
0.7896875 8.782454569154585e-1 8.782454569154585e-1
0.79 8.72936451996559e-1 8.72936451996559e-1
0.7903125000000001 8.653538204678104e-1 8.653538204678104e-1
0.790625 8.58080587544912e-1 8.58080587544912e-1
0.7909375000000001 8.507454292218815e-1 8.507454292218815e-1
0.79125 8.433221530758535e-1 8.433221530758535e-1
0.7915625000000001 8.364571591794108e-1 8.364571591794108e-1
0.791875 8.27211102269978e-1 8.27211102269978e-1
0.7921875 8.193029902833975e-1 8.193029902833975e-1
0.7925000000000001 8.111439120887032e-1 8.111439120887032e-1
0.7928125 8.029555490911595e-1 8.029555490911595e-1
0.7931250000000001 7.939960492449178e-1 7.939960492449178e-1
0.7934375 7.861159399039868e-1 7.861159399039868e-1
0.7937500000000001 7.78455201852005e-1 7.78455201852005e-1
0.7940625 7.692343122380341e-1 7.692343122380341e-1
0.794375 7.598858068315555e-1 7.598858068315555e-1
0.7946875 7.50477815758352e-1 7.50477815758352e-1
0.795 7.414913123857265e-1 7.414913123857265e-1
0.7953125000000001 7.334956682147937e-1 7.334956682147937e-1
0.795625 7.250368741178979e-1 7.250368741178979e-1
0.7959375000000001 7.160795712215919e-1 7.160795712215919e-1
0.79625 7.071436187447877e-1 7.071436187447877e-1
0.7965625000000001 6.959335645740272e-1 6.959335645740272e-1
0.796875 6.891027244439489e-1 6.891027244439489e-1
0.7971875 6.78571761085998e-1 6.78571761085998e-1
0.7975 6.694725565878277e-1 6.694725565878277e-1
0.7978125 6.615884049804142e-1 6.615884049804142e-1
0.7981250000000001 6.511668691211914e-1 6.511668691211914e-1
0.7984375 6.408014482355999e-1 6.408014482355999e-1
0.7987500000000001 6.290755621573614e-1 6.290755621573614e-1
0.7990625 6.1834089076978e-1 6.1834089076978e-1
0.7993750000000001 6.091924448694432e-1 6.091924448694432e-1
0.7996875 5.980105177634347e-1 5.980105177634347e-1
0.8 5.883842820917313e-1 5.883842820917313e-1
0.8003125000000001 5.786462698365473e-1 5.786462698365473e-1
0.800625 5.680467720512685e-1 5.680467720512685e-1
0.8009375000000001 5.567128197428635e-1 5.567128197428635e-1
0.80125 5.438482107378992e-1 5.438482107378992e-1
0.8015625000000001 5.327693616163676e-1 5.327693616163676e-1
0.801875 5.24334622830104e-1 5.24334622830104e-1
0.8021875 5.110783607453802e-1 5.110783607453802e-1
0.8025 4.9858278946930357e-1 4.9858278946930357e-1
0.8028125 4.873628415664304e-1 4.873628415664304e-1
0.8031250000000001 4.748738579171392e-1 4.748738579171392e-1
0.8034375 4.648358593046784e-1 4.648358593046784e-1
0.8037500000000001 4.498560043862132e-1 4.498560043862132e-1
0.8040625 4.3832633882811267e-1 4.3832633882811267e-1
0.8043750000000001 4.293281853410851e-1 4.293281853410851e-1
0.8046875 4.156011678758138e-1 4.156011678758138e-1
0.805 4.0164625996180137e-1 4.0164625996180137e-1
0.8053125 3.879413697045426e-1 3.879413697045426e-1
0.805625 3.7854431605705274e-1 3.7854431605705274e-1
0.8059375000000001 3.637769468405101e-1 3.637769468405101e-1
0.80625 3.52029100987004e-1 3.52029100987004e-1
0.8065625000000001 3.39622388760056e-1 3.39622388760056e-1
0.806875 3.2583674738588586e-1 3.2583674738588586e-1
0.8071875000000001 3.122481168616038e-1 3.122481168616038e-1
0.8075 2.994914429270854e-1 2.994914429270854e-1
0.8078125 2.8432146233125666e-1 2.8432146233125666e-1
0.8081250000000001 2.706164592007032e-1 2.706164592007032e-1
0.8084375 2.557800974966473e-1 2.557800974966473e-1
0.8087500000000001 2.436359184650816e-1 2.436359184650816e-1
0.8090625 2.2748437779227304e-1 2.2748437779227304e-1
0.8093750000000001 2.159826336510311e-1 2.159826336510311e-1
0.8096875 2.015437813638461e-1 2.015437813638461e-1
0.81 1.8733999761365583e-1 1.8733999761365583e-1
0.8103125 1.7205650124741867e-1 1.7205650124741867e-1
0.810625 1.5514203037764007e-1 1.5514203037764007e-1
0.8109375000000001 1.4012494065035996e-1 1.4012494065035996e-1
0.81125 1.2481183104886684e-1 1.2481183104886684e-1
0.8115625000000001 1.1028257735369396e-1 1.1028257735369396e-1
0.811875 9.616724279316502e-2 9.616724279316502e-2
0.8121875000000001 7.829491915207898e-2 7.829491915207898e-2
0.8125 6.486369710796014e-2 6.486369710796014e-2
0.8128125 4.823266449283681e-2 4.823266449283681e-2
0.813125 3.130821366243497e-2 3.130821366243497e-2
0.8134375 1.6250940082720877e-2 1.6250940082720877e-2
0.8137500000000001 -8.520012334041205e-4 -8.520012334041205e-4
0.8140625 -1.6839715814519263e-2 -1.6839715814519263e-2
0.8143750000000001 -3.4289831673511184e-2 -3.4289831673511184e-2
0.8146875 -4.909568551216337e-2 -4.909568551216337e-2
0.8150000000000001 -6.891936128705067e-2 -6.891936128705067e-2
0.8153125 -8.67283635955185e-2 -8.67283635955185e-2
0.815625 -1.0198247762037438e-1 -1.0198247762037438e-1
0.8159375000000001 -1.1908917145047537e-1 -1.1908917145047537e-1
0.81625 -1.3599639877725833e-1 -1.3599639877725833e-1
0.8165625000000001 -1.5640305127363474e-1 -1.5640305127363474e-1
0.816875 -1.729892003259077e-1 -1.729892003259077e-1
0.8171875000000001 -1.9024016247272568e-1 -1.9024016247272568e-1
0.8175 -2.0832938260196654e-1 -2.0832938260196654e-1
0.8178125 -2.272372460872769e-1 -2.272372460872769e-1
0.818125 -2.4458742695492885e-1 -2.4458742695492885e-1
0.8184375 -2.6602430358548856e-1 -2.6602430358548856e-1
0.8187500000000001 -2.837708888905648e-1 -2.837708888905648e-1
0.8190625 -3.01030032750766e-1 -3.01030032750766e-1
0.8193750000000001 -3.2246439451001363e-1 -3.2246439451001363e-1
0.8196875 -3.3909934251733587e-1 -3.3909934251733587e-1
0.8200000000000001 -3.6060184689541286e-1 -3.6060184689541286e-1
0.8203125 -3.78750786266671e-1 -3.78750786266671e-1
0.820625 -3.970596229201031e-1 -3.970596229201031e-1
0.8209375 -4.2004911999175176e-1 -4.2004911999175176e-1
0.82125 -4.3914572512381467e-1 -4.3914572512381467e-1
0.8215625000000001 -4.602887194098524e-1 -4.602887194098524e-1
0.821875 -4.794830073165097e-1 -4.794830073165097e-1
0.8221875000000001 -5.014228568632073e-1 -5.014228568632073e-1
0.8225 -5.237982218616319e-1 -5.237982218616319e-1
0.8228125000000001 -5.407664327760879e-1 -5.407664327760879e-1
0.823125 -5.631911775447018e-1 -5.631911775447018e-1
0.8234375 -5.858762816810734e-1 -5.858762816810734e-1
0.8237500000000001 -6.053271560454117e-1 -6.053271560454117e-1
0.8240625 -6.280789407908354e-1 -6.280789407908354e-1
0.8243750000000001 -6.511940928041962e-1 -6.511940928041962e-1
0.8246875 -6.724568067613812e-1 -6.724568067613812e-1
0.8250000000000001 -6.966031883073422e-1 -6.966031883073422e-1
0.8253125 -7.20240154659002e-1 -7.20240154659002e-1
0.825625 -7.421776698950064e-1 -7.421776698950064e-1
0.8259375 -7.663906019390718e-1 -7.663906019390718e-1
0.82625 -7.863337417202341e-1 -7.863337417202341e-1
0.8265625000000001 -8.109448829861843e-1 -8.109448829861843e-1
0.826875 -8.32697449597624e-1 -8.32697449597624e-1
0.8271875000000001 -8.557480513518452e-1 -8.557480513518452e-1
0.8275 -8.805060391594064e-1 -8.805060391594064e-1
0.8278125000000001 -9.070654157590137e-1 -9.070654157590137e-1
0.828125 -9.285470135525951e-1 -9.285470135525951e-1
0.8284375 -9.521340983694766e-1 -9.521340983694766e-1
0.82875 -9.783147943835568e-1 -9.783147943835568e-1
0.8290625 -1.0023615079244403e0 -1.0023615079244403e0
0.8293750000000001 -1.028840105705974e0 -1.028840105705974e0
0.8296875 -1.0567501801908814e0 -1.0567501801908814e0
0.8300000000000001 -1.0778243135096157e0 -1.0778243135096157e0
0.8303125 -1.1027168491130008e0 -1.1027168491130008e0
0.8306250000000001 -1.1302118727544506e0 -1.1302118727544506e0
0.8309375 -1.1566961267315103e0 -1.1566961267315103e0
0.83125 -1.1821319363543874e0 -1.1821319363543874e0
0.8315625000000001 -1.2081475426243808e0 -1.2081475426243808e0
0.831875 -1.2362462665491942e0 -1.2362462665491942e0
0.8321875000000001 -1.26257606697505e0 -1.26257606697505e0
0.8325 -1.2897902931715701e0 -1.2897902931715701e0
0.8328125000000001 -1.318335448940395e0 -1.318335448940395e0
0.833125 -1.3435885584824585e0 -1.3435885584824585e0
0.8334375 -1.3740940874154215e0 -1.3740940874154215e0
0.83375 -1.3993200821316871e0 -1.3993200821316871e0
0.8340625 -1.4268234696771809e0 -1.4268234696771809e0
0.8343750000000001 -1.4558610028814267e0 -1.4558610028814267e0
0.8346875 -1.4859426269383742e0 -1.4859426269383742e0
0.8350000000000001 -1.5179628802034197e0 -1.5179628802034197e0
0.8353125 -1.5464458128135514e0 -1.5464458128135514e0
0.8356250000000001 -1.5709674144966423e0 -1.5709674144966423e0
0.8359375 -1.6047415947518924e0 -1.6047415947518924e0
0.83625 -1.6338624002467053e0 -1.6338624002467053e0
0.8365625 -1.6652739554958838e0 -1.6652739554958838e0
0.836875 -1.6947589565913925e0 -1.6947589565913925e0
0.8371875000000001 -1.727053542745359e0 -1.727053542745359e0
0.8375 -1.75528855513199e0 -1.75528855513199e0
0.8378125000000001 -1.7895087560846217e0 -1.7895087560846217e0
0.838125 -1.8178624442789508e0 -1.8178624442789508e0
0.8384375000000001 -1.8495381256168524e0 -1.8495381256168524e0
0.83875 -1.8820997407540356e0 -1.8820997407540356e0
0.8390625 -1.9152293534805334e0 -1.9152293534805334e0
0.8393750000000001 -1.948198861566659e0 -1.948198861566659e0
0.8396875 -1.9813900313254247e0 -1.9813900313254247e0
0.8400000000000001 -2.0148253856566565e0 -2.0148253856566565e0
0.8403125 -2.0484681689338298e0 -2.0484681689338298e0
0.8406250000000001 -2.0806294881210827e0 -2.0806294881210827e0
0.8409375 -2.1148298674575083e0 -2.1148298674575083e0
0.84125 -2.149239871294419e0 -2.149239871294419e0
0.8415625 -2.185965659531582e0 -2.185965659531582e0
0.841875 -2.2163289123814205e0 -2.2163289123814205e0
0.8421875000000001 -2.252021973414237e0 -2.252021973414237e0
0.8425 -2.287298517255983e0 -2.287298517255983e0
0.8428125000000001 -2.323907354733144e0 -2.323907354733144e0
0.843125 -2.357547199983862e0 -2.357547199983862e0
0.8434375000000001 -2.3925383787436725e0 -2.3925383787436725e0
0.84375 -2.432855034325946e0 -2.432855034325946e0
0.8440625 -2.4661339485737765e0 -2.4661339485737765e0
0.844375 -2.5058169917222197e0 -2.5058169917222197e0
0.8446875 -2.543948465269302e0 -2.543948465269302e0
0.8450000000000001 -2.5808731000663623e0 -2.5808731000663623e0
0.8453125 -2.6165709313727414e0 -2.6165709313727414e0
0.8456250000000001 -2.656030980468365e0 -2.656030980468365e0
0.8459375 -2.6958722826532333e0 -2.6958722826532333e0
0.8462500000000001 -2.734343090993668e0 -2.734343090993668e0
0.8465625 -2.776310757138624e0 -2.776310757138624e0
0.846875 -2.8144386141625612e0 -2.8144386141625612e0
0.8471875000000001 -2.852184243005247e0 -2.852184243005247e0
0.8475 -2.8918963962810333e0 -2.8918963962810333e0
0.8478125000000001 -2.93489846134549e0 -2.93489846134549e0
0.848125 -2.9753570181801545e0 -2.9753570181801545e0
0.8484375000000001 -3.0185722811688787e0 -3.0185722811688787e0
0.84875 -3.0583297626269608e0 -3.0583297626269608e0
0.8490625 -3.1035160531598716e0 -3.1035160531598716e0
0.849375 -3.142894384541257e0 -3.142894384541257e0
0.8496875 -3.184173648078065e0 -3.184173648078065e0
0.8500000000000001 -3.232481849824587e0 -3.232481849824587e0
0.8503125 -3.27588669822763e0 -3.27588669822763e0
0.8506250000000001 -3.317453494343233e0 -3.317453494343233e0
0.8509375 -3.3611056267350317e0 -3.3611056267350317e0
0.8512500000000001 -3.4078218217691822e0 -3.4078218217691822e0
0.8515625 -3.4516593119908587e0 -3.4516593119908587e0
0.851875 -3.496669927716091e0 -3.496669927716091e0
0.8521875 -3.541264907084503e0 -3.541264907084503e0
0.8525 -3.588273054446297e0 -3.588273054446297e0
0.8528125000000001 -3.635516293330063e0 -3.635516293330063e0
0.853125 -3.682156594239593e0 -3.682156594239593e0
0.8534375000000001 -3.7285811626425196e0 -3.7285811626425196e0
0.85375 -3.775923287969824e0 -3.775923287969824e0
0.8540625000000001 -3.8227055376150996e0 -3.8227055376150996e0
0.854375 -3.873513969789435e0 -3.873513969789435e0
0.8546875 -3.921341764280903e0 -3.921341764280903e0
0.8550000000000001 -3.972183554109058e0 -3.972183554109058e0
0.8553125 -4.017785691262368e0 -4.017785691262368e0
0.8556250000000001 -4.073286983688611e0 -4.073286983688611e0
0.8559375 -4.123709282227317e0 -4.123709282227317e0
0.8562500000000001 -4.174059987459039e0 -4.174059987459039e0
0.8565625 -4.226137002777257e0 -4.226137002777257e0
0.856875 -4.276321862060065e0 -4.276321862060065e0
0.8571875 -4.331364508677105e0 -4.331364508677105e0
0.8575 -4.381928894728624e0 -4.381928894728624e0
0.8578125000000001 -4.4336086616590435e0 -4.4336086616590435e0
0.858125 -4.489167666948113e0 -4.489167666948113e0
0.8584375000000001 -4.546178315048799e0 -4.546178315048799e0
0.85875 -4.598946317527869e0 -4.598946317527869e0
0.8590625000000001 -4.653281973252895e0 -4.653281973252895e0
0.859375 -4.706381360784924e0 -4.706381360784924e0
0.8596875 -4.765031229119593e0 -4.765031229119593e0
0.86 -4.820011922128295e0 -4.820011922128295e0
0.8603125 -4.877939232924071e0 -4.877939232924071e0
0.8606250000000001 -4.938374890188932e0 -4.938374890188932e0
0.8609375 -4.993394141339429e0 -4.993394141339429e0
0.8612500000000001 -5.052251444940801e0 -5.052251444940801e0
0.8615625 -5.114647217990985e0 -5.114647217990985e0
0.8618750000000001 -5.1722252898396235e0 -5.1722252898396235e0
0.8621875 -5.231746566201544e0 -5.231746566201544e0
0.8625 -5.296594306071263e0 -5.296594306071263e0
0.8628125000000001 -5.356481334432154e0 -5.356481334432154e0
0.863125 -5.415748945984667e0 -5.415748945984667e0
0.8634375000000001 -5.48014227413433e0 -5.48014227413433e0
0.86375 -5.5420417238824555e0 -5.5420417238824555e0
0.8640625000000001 -5.607709035793057e0 -5.607709035793057e0
0.864375 -5.67174634304434e0 -5.67174634304434e0
0.8646875 -5.73596462578076e0 -5.73596462578076e0
0.865 -5.8053166652941925e0 -5.8053166652941925e0
0.8653125 -5.870453742457819e0 -5.870453742457819e0
0.8656250000000001 -5.9409535538227445e0 -5.9409535538227445e0
0.8659375 -6.0045545953949e0 -6.0045545953949e0
0.8662500000000001 -6.074629191389029e0 -6.074629191389029e0
0.8665625 -6.141039616732776e0 -6.141039616732776e0
0.8668750000000001 -6.212069038260331e0 -6.212069038260331e0
0.8671875 -6.283821394650893e0 -6.283821394650893e0
0.8675 -6.353757524983855e0 -6.353757524983855e0
0.8678125 -6.425493682640315e0 -6.425493682640315e0
0.868125 -6.497633892561687e0 -6.497633892561687e0
0.8684375000000001 -6.570935988791469e0 -6.570935988791469e0
0.86875 -6.6445579930757575e0 -6.6445579930757575e0
0.8690625000000001 -6.719406574778311e0 -6.719406574778311e0
0.869375 -6.7937592836517595e0 -6.7937592836517595e0
0.8696875000000001 -6.86950921712242e0 -6.86950921712242e0
0.87 -6.94738596719413e0 -6.94738596719413e0
0.8703125 -7.024496694079751e0 -7.024496694079751e0
0.8706250000000001 -7.105946185921319e0 -7.105946185921319e0
0.8709375 -7.185862293320277e0 -7.185862293320277e0
0.8712500000000001 -7.263554379797604e0 -7.263554379797604e0
0.8715625 -7.349025515909268e0 -7.349025515909268e0
0.8718750000000001 -7.428537290093807e0 -7.428537290093807e0
0.8721875 -7.514770561729627e0 -7.514770561729627e0
0.8725 -7.593835246270153e0 -7.593835246270153e0
0.8728125 -7.6782397721176565e0 -7.6782397721176565e0
0.873125 -7.762162678311377e0 -7.762162678311377e0
0.8734375000000001 -7.847418979408765e0 -7.847418979408765e0
0.87375 -7.934369445809814e0 -7.934369445809814e0
0.8740625000000001 -8.022514305981538e0 -8.022514305981538e0
0.874375 -8.113885751437245e0 -8.113885751437245e0
0.8746875000000001 -8.208095852366576e0 -8.208095852366576e0
0.875 -8.296109130297289e0 -8.296109130297289e0
0.8753125 -8.390359001657323e0 -8.390359001657323e0
0.875625 -8.482295045258759e0 -8.482295045258759e0
0.8759375 -8.577005678041822e0 -8.577005678041822e0
0.8762500000000001 -8.675602260986587e0 -8.675602260986587e0
0.8765625 -8.769721669976668e0 -8.769721669976668e0
0.8768750000000001 -8.867217247287051e0 -8.867217247287051e0
0.8771875 -8.964101165009204e0 -8.964101165009204e0
0.8775000000000001 -9.063208706200392e0 -9.063208706200392e0
0.8778125 -9.163886367563471e0 -9.163886367563471e0
0.878125 -9.267435547189287e0 -9.267435547189287e0
0.8784375000000001 -9.374778669237465e0 -9.374778669237465e0
0.87875 -9.476257963290216e0 -9.476257963290216e0
0.8790625000000001 -9.585823837059714e0 -9.585823837059714e0
0.879375 -9.69313284088799e0 -9.69313284088799e0
0.8796875000000001 -9.801507590322224e0 -9.801507590322224e0
0.88 -9.908506864012232e0 -9.908506864012232e0
0.8803125 -1.0022123760427128e1 -1.0022123760427128e1
0.880625 -1.0133822446833626e1 -1.0133822446833626e1
0.8809375 -1.0246244533455418e1 -1.0246244533455418e1
0.8812500000000001 -1.0361885533482116e1 -1.0361885533482116e1
0.8815625 -1.0486225958037501e1 -1.0486225958037501e1
0.8818750000000001 -1.060440692663952e1 -1.060440692663952e1
0.8821875 -1.0726431454533902e1 -1.0726431454533902e1
0.8825000000000001 -1.0848123213877905e1 -1.0848123213877905e1
0.8828125 -1.0977120285798271e1 -1.0977120285798271e1
0.883125 -1.1104801391294139e1 -1.1104801391294139e1
0.8834375 -1.1233287195009332e1 -1.1233287195009332e1
0.88375 -1.1360866740135187e1 -1.1360866740135187e1
0.8840625000000001 -1.1497171777833053e1 -1.1497171777833053e1
0.884375 -1.1631312562644332e1 -1.1631312562644332e1
0.8846875000000001 -1.1771663453159825e1 -1.1771663453159825e1
0.885 -1.1911148686077247e1 -1.1911148686077247e1
0.8853125000000001 -1.2049544722577828e1 -1.2049544722577828e1
0.885625 -1.2197933479698811e1 -1.2197933479698811e1
0.8859375 -1.2340764465699984e1 -1.2340764465699984e1
0.8862500000000001 -1.2487341357122439e1 -1.2487341357122439e1
0.8865625 -1.2641093784130824e1 -1.2641093784130824e1
0.8868750000000001 -1.2794660293444856e1 -1.2794660293444856e1
0.8871875 -1.2952754784328597e1 -1.2952754784328597e1
0.8875000000000001 -1.3110542584862294e1 -1.3110542584862294e1
0.8878125 -1.3269923937369647e1 -1.3269923937369647e1
0.888125 -1.3436136791084444e1 -1.3436136791084444e1
0.8884375 -1.3610674814405236e1 -1.3610674814405236e1
0.88875 -1.3782739959815679e1 -1.3782739959815679e1
0.8890625000000001 -1.3947652052798738e1 -1.3947652052798738e1
0.889375 -1.4125489008668644e1 -1.4125489008668644e1
0.8896875000000001 -1.4308999277337769e1 -1.4308999277337769e1
0.89 -1.4492816254522047e1 -1.4492816254522047e1
0.8903125000000001 -1.4685382950267929e1 -1.4685382950267929e1
0.890625 -1.4870204786888742e1 -1.4870204786888742e1
0.8909375 -1.5062207338713286e1 -1.5062207338713286e1
0.89125 -1.5265025745880855e1 -1.5265025745880855e1
0.8915625 -1.5470165596818568e1 -1.5470165596818568e1
0.8918750000000001 -1.5684380671644938e1 -1.5684380671644938e1
0.8921875 -1.5894728118944165e1 -1.5894728118944165e1
0.8925000000000001 -1.6111320008779792e1 -1.6111320008779792e1
0.8928125 -1.633917071136012e1 -1.633917071136012e1
0.8931250000000001 -1.6573692827620796e1 -1.6573692827620796e1
0.8934375 -1.6816221502144806e1 -1.6816221502144806e1
0.89375 -1.706410299856794e1 -1.706410299856794e1
0.8940625000000001 -1.731885295436087e1 -1.731885295436087e1
0.894375 -1.757276609929682e1 -1.757276609929682e1
0.8946875000000001 -1.7849230222883996e1 -1.7849230222883996e1
0.895 -1.8120158560503576e1 -1.8120158560503576e1
0.8953125000000001 -1.84118344994422e1 -1.84118344994422e1
0.895625 -1.871027848963741e1 -1.871027848963741e1
0.8959375 -1.9017012428012556e1 -1.9017012428012556e1
0.89625 -1.9326597998516952e1 -1.9326597998516952e1
0.8965625 -1.9660003003709342e1 -1.9660003003709342e1
0.8968750000000001 -2.0004507745225744e1 -2.0004507745225744e1
0.8971875 -2.0365843421490588e1 -2.0365843421490588e1
0.8975000000000001 -2.0732943974256166e1 -2.0732943974256166e1
0.8978125 -2.111088083284654e1 -2.111088083284654e1
0.8981250000000001 -2.151613096468919e1 -2.151613096468919e1
0.8984375 -2.19393134427387e1 -2.19393134427387e1
0.89875 -2.238475236014711e1 -2.238475236014711e1
0.8990625 -2.2855655181711434e1 -2.2855655181711434e1
0.899375 -2.335353570949929e1 -2.335353570949929e1
0.8996875000000001 -2.3883694923694755e1 -2.3883694923694755e1
0.9 -2.4450969897971625e1 -2.4450969897971625e1
0.9003125000000001 -2.5050535935744854e1 -2.5050535935744854e1
0.900625 -2.5682445856209377e1 -2.5682445856209377e1
0.9009375000000001 -2.6370271363352465e1 -2.6370271363352465e1
0.90125 -2.7104584951995328e1 -2.7104584951995328e1
0.9015625 -2.792636112848232e1 -2.792636112848232e1
0.9018750000000001 -2.882016885923418e1 -2.882016885923418e1
