# Supplementary material for: Large-deviations of disease spreading dynamics with vaccination
Source: PLoS One. 2023 Jul 10;18(7):e0287932. doi: 10.1371/journal.pone.0287932 (PMC10332629; doi:10.1371/journal.pone.0287932)
Supplement: S1 Data — (GZ) [file pone.0287932.s002.gz › DATA/fig10/non_adaptive/plot.gp]

reset session
set encoding utf8
#set t qt size 600,600
set terminal pdf enhanced font 'Times,13' size 3in,3in
#set terminal epscairo transparent
set output "disparity_hd2.pdf"

set multiplot
set border 
set xrange [0:1]
set yrange [0:1]
unset ytics
unset xtics
set lmargin at screen 0.159
set rmargin at screen 0.841
set tmargin at screen 0.862
set bmargin at screen 0.179

set object 2 rectangle from 0, 0 to 1,1 fillstyle solid fc rgb "#aaaaaa"
set label 1 "non-adaptive high degree" at screen 0.3,0.925
   
unset border
$data << EOD
0 0
1 1
EOD
   
plot for[i=1:20] $data u ($1+i*0.1-1):2 w l t "" lc rgb "#34eb83"
unset object 2
unset lmargin
unset rmargin
unset tmargin
unset bmargin
set size square

set ylabel "{/:Italic C_2}"
set format cb "%.1f"
parsed=system('xzcat data.mean.xz |tail -n 1 | wc -w')
fin = parsed -0.5
frac = parsed/5.0
set xrange[-0.5:fin]
set yrange[-0.5:fin]
set xtics ('0.0' -0.5, '0.2' frac -.5, '0.4' 2*frac -.5, '0.6' 3*frac -.5, '0.8' 4*frac -.5, '1.0' 5*frac -.5)
set ytics ('0.0' -0.5, '0.2' frac -.5, '0.4' 2*frac -.5, '0.6' 3*frac -.5, '0.8' 4*frac -.5, '1.0' 5*frac -.5)
set format x '%.0frac'
#set palette negative defined  ( 0 0 1 0, 2.8 0.4 0.6 0.8, 5.5 0.83 0 1)

set cbrange [0:0.5]
set palette rgb 30,31,32
set view map
set datafile missing "NaN"


set style rectangle fc "#5500cccc" fs solid noborder


#set object 1 rectangle from 0, 0 to 5*frac -.5, 5*frac -.5 fc "#34eb83"\
   fs pattern 5 

   

   
set cblabel "{/:Italic V_𝑖(C_1,C_2)}" norotate center offset -5,10
set xlabel "{/:Italic C_1}"

#set object 4 rectangle at 0.0, 0.0 size graph 2, 2 fc "#AAff9999"\
#   fs pattern 5 behind
set border 1+2+4+8 front


splot "< xzcat data.mean.xz" matrix with image t ""

unset object 1
unset object 2


unset multi
set output
