# Supplementary material for: Large-deviations of disease spreading dynamics with vaccination
Source: PLoS One. 2023 Jul 10;18(7):e0287932. doi: 10.1371/journal.pone.0287932 (PMC10332629; doi:10.1371/journal.pone.0287932)
Supplement: S1 Data — (GZ) [file pone.0287932.s002.gz › DATA/fig7/1120.dat]

# sir_vac simple-sample --json sample.json --num-threads 8
#{"bins":null,"graph_seed":56229289,"graph_type":{"SmallWorld":0.1},"lambda":0.4,"recovery_prob":0.14,"samples":8000000,"sir_seed":7120222,"system_size":3200,"vaccine":"Random","vaccine_doses":1120,"vaccine_seed":9264107025}
#bin_center log10_prob hits bin_left bin_right
5.5 -1.921361961630327 30 5 6
6.5 -1.5234219529582895 75 6 7
7.5 -1.2554684160958947 139 7 8
8.5 -0.9360852184510337 290 8 9
9.5 -0.7423850143371579 453 9 10
10.5 -0.6110227418315747 613 10 11
11.5 -0.43093524013112783 928 11 12
12.5 -0.31821758901014496 1203 12 13
13.5 -0.2192187520109644 1511 13 14
14.5 -0.1257136297982303 1874 14 15
15.5 -0.03168683306325992 2327 15 16
16.5 0.042425865715227995 2760 16 17
17.5 0.10653102373411716 3199 17 18
18.5 0.14570889441504276 3501 18 19
19.5 0.1941376049719924 3914 19 20
20.5 0.25065684779422914 4458 20 21
21.5 0.27305986891258394 4694 21 22
22.5 0.29312865786442666 4916 22 23
23.5 0.31785407153955914 5204 23 24
24.5 0.3565527174177817 5689 24 25
25.5 0.3701548848976247 5870 25 26
26.5 0.3910269877402647 6159 26 27
27.5 0.40016742909527936 6290 27 28
28.5 0.41762545438991416 6548 28 29
29.5 0.4330666356457663 6785 29 30
30.5 0.4468629210614189 7004 30 31
31.5 0.45167270607210275 7082 31 32
32.5 0.4577017103771802 7181 32 33
33.5 0.47145219429687024 7412 33 34
34.5 0.47104184650723757 7405 34 35
35.5 0.47151078377175215 7413 35 36
36.5 0.47628842083430845 7495 36 37
37.5 0.47957876494002283 7552 37 38
38.5 0.48255889184341594 7604 38 39
39.5 0.48375663166883365 7625 39 40
40.5 0.48233037593080164 7600 40 41
41.5 0.4810140708994387 7577 41 42
42.5 0.48455329367769007 7639 42 43
43.5 0.4806700298342562 7571 43 44
44.5 0.48250177413676354 7603 44 45
45.5 0.48261600203902766 7605 45 46
46.5 0.4774457685729371 7515 46 47
47.5 0.47831175985071084 7530 47 48
48.5 0.4749536468720471 7472 48 49
49.5 0.4669169018293119 7335 49 50
50.5 0.46933769169558326 7376 50 51
51.5 0.46898427150906163 7370 51 52
52.5 0.45228551057889044 7092 52 53
53.5 0.4597531190795231 7215 53 54
54.5 0.4541187529882452 7122 54 55
55.5 0.4438139179780757 6955 55 56
56.5 0.4509361974469098 7070 56 57
57.5 0.44331408252436544 6947 57 58
58.5 0.44760636400799425 7016 58 59
59.5 0.43669985349905394 6842 59 60
60.5 0.4299833310026887 6737 60 61
61.5 0.42882142473974516 6719 61 62
62.5 0.42257153869689856 6623 62 63
63.5 0.4166959137894287 6534 63 64
64.5 0.4256426175665594 6670 64 65
65.5 0.4203362911975467 6589 65 66
66.5 0.40408528196396654 6347 66 67
67.5 0.3962835815908313 6234 67 68
68.5 0.3939785149969611 6201 68 69
69.5 0.39264578437729625 6182 69 70
70.5 0.3895436677458143 6138 70 71
71.5 0.3813296468205908 6023 71 72
72.5 0.3761797061878326 5952 72 73
73.5 0.3757416885189294 5946 73 74
74.5 0.36874688176072856 5851 74 75
75.5 0.3708941097261488 5880 75 76
76.5 0.3605799718104973 5742 76 77
77.5 0.36359487098464915 5782 77 78
78.5 0.3476837480272955 5574 78 79
79.5 0.35800074809261984 5708 79 80
80.5 0.3537957691101291 5653 80 81
81.5 0.3491616029782584 5593 81 82
82.5 0.3400595245787955 5477 82 83
83.5 0.33847073743315625 5457 83 84
84.5 0.32873260455850273 5336 84 85
85.5 0.321924184453119 5253 85 86
86.5 0.3182711410827074 5209 86 87
87.5 0.31061706520117693 5118 87 88
88.5 0.3055814630585777 5059 88 89
89.5 0.3097676722413881 5108 89 90
90.5 0.3034299948623541 5034 90 91
91.5 0.29365839301679386 4922 91 92
92.5 0.2860030758387445 4836 92 93
93.5 0.2846539151330173 4821 93 94
94.5 0.2699958865825959 4661 94 95
95.5 0.27453769077890644 4710 95 96
96.5 0.27305986891258394 4694 96 97
97.5 0.26737908385316567 4633 97 98
98.5 0.2700890528345682 4662 98 99
99.5 0.2513382468745754 4465 99 100
100.5 0.2489975568236863 4441 100 101
101.5 0.24595537311784887 4410 101 102
102.5 0.2353890463083429 4304 102 103
103.5 0.22795980898130475 4231 103 104
104.5 0.23890643377922227 4339 104 105
105.5 0.22641738585450033 4216 105 106
106.5 0.23900651316252108 4340 106 107
107.5 0.23174119440244245 4268 107 108
108.5 0.22050570401494374 4159 108 109
109.5 0.20531048778697325 4016 109 110
110.5 0.20982882634733746 4058 110 111
111.5 0.20466115627019243 4010 111 112
112.5 0.21121788602940972 4071 112 113
113.5 0.19910228540221497 3959 113 114
114.5 0.18877863334254463 3866 114 115
115.5 0.20205407801447917 3986 115 116
116.5 0.18709030227274137 3851 116 117
117.5 0.19701300547558442 3940 117 118
118.5 0.18118607720473034 3799 118 119
119.5 0.17345841872447243 3732 119 120
120.5 0.17264306073432178 3725 120 121
121.5 0.15974520545333604 3616 121 122
122.5 0.17053936967957373 3707 122 123
123.5 0.175432224071561 3749 123 124
124.5 0.16416645586192702 3653 124 125
125.5 0.16202119884506672 3635 125 126
126.5 0.14805944712814145 3520 126 127
127.5 0.14434221060918995 3490 127 128
128.5 0.1484294268312526 3523 128 129
129.5 0.1478126187714527 3518 129 130
130.5 0.14670015186541663 3509 130 131
131.5 0.12901779463113028 3369 131 132
132.5 0.1323565622665307 3395 132 133
133.5 0.12875990003809867 3367 133 134
134.5 0.11619732777499203 3271 134 135
135.5 0.11924037848374558 3294 135 136
136.5 0.11871268159998472 3290 136 137
137.5 0.1017532584756492 3164 137 138
138.5 0.10571570218945536 3193 138 139
139.5 0.10883282372642389 3216 139 140
140.5 0.10353399847715783 3177 140 141
141.5 0.09371823504255017 3106 141 142
142.5 0.1017532584756492 3164 142 143
143.5 0.10353399847715783 3177 143 144
144.5 0.09427717267684776 3110 144 145
145.5 0.08295941215231506 3030 145 146
146.5 0.08978539914547035 3078 146 147
147.5 0.09664466489294365 3127 147 148
148.5 0.08137989667310819 3019 148 149
149.5 0.08381855087345291 3036 149 150
150.5 0.08310272001763275 3031 150 151
151.5 0.05954997614651647 2871 151 152
152.5 0.0663043032959475 2916 152 153
153.5 0.07295519103930947 2961 153 154
154.5 0.07573304772626555 2980 154 155
155.5 0.05666630482983803 2852 155 156
156.5 0.0425831902892736 2761 156 157
157.5 0.044310009589779376 2772 157 158
158.5 0.05037762925745104 2811 158 159
159.5 0.039900890684724355 2744 159 160
160.5 0.05391662956145182 2834 160 161
161.5 0.061662601141760365 2885 161 162
162.5 0.044779771108705346 2775 162 163
163.5 0.032558728985895846 2698 163 164
164.5 0.047587719351015134 2793 164 165
165.5 0.028190671671383227 2671 165 166
166.5 0.036723886890757895 2724 166 167
167.5 0.03143048141376459 2691 167 168
168.5 0.027702608894521474 2668 168 169
169.5 0.03528661757487617 2715 169 170
170.5 0.014984196635835167 2591 170 171
171.5 0.023942460021214695 2645 171 172
172.5 0.025581309067498004 2655 172 173
173.5 0.020480614353632798 2624 173 174
174.5 0.0011905051310482362 2510 174 175
175.5 0.01832365547295456 2611 175 176
176.5 0.010265389834254068 2563 176 177
177.5 0.01313648961324032 2580 177 178
178.5 0.003950129869322416 2526 178 179
179.5 -0.008431719891002332 2455 179 180
180.5 0.019983804596610866 2621 180 181
181.5 0.006008401408696407 2538 181 182
182.5 -0.017910213283102494 2402 182 183
183.5 -0.0026328403312084747 2488 183 184
184.5 -0.012162642455943673 2434 184 185
185.5 -0.007548109246610424 2460 185 186
186.5 -0.024652071276159426 2365 186 187
187.5 -0.02008531540185221 2390 187 188
188.5 -0.015206565942339378 2417 188 189
189.5 0.004465612994414836 2529 189 190
190.5 -0.01845296838215893 2399 190 191
191.5 -0.01990364023421487 2391 191 192
192.5 -0.025755275464394267 2359 192 193
193.5 -0.03411986173425918 2314 193 194
194.5 -0.031313727815308945 2329 194 195
195.5 -0.0386477340101018 2290 195 196
196.5 -0.026307930234925725 2356 196 197
197.5 -0.05115320103303944 2225 197 198
198.5 -0.05017835330182907 2230 198 199
199.5 -0.02081277701566686 2386 199 200
200.5 -0.029452994540836497 2339 200 201
201.5 -0.04495165727222761 2257 201 202
202.5 -0.043223310822611105 2266 202 203
203.5 -0.043606793833755764 2264 203 204
204.5 -0.053501802422731726 2213 204 205
205.5 -0.04591483017068099 2252 205 206
206.5 -0.04092949660690837 2278 206 207
207.5 -0.05037314786975211 2229 207 208
208.5 -0.04881723225335988 2237 208 209
209.5 -0.046300698238627036 2250 209 210
210.5 -0.04475927876104058 2258 210 211
211.5 -0.05468088318833486 2207 211 212
212.5 -0.07647077776758915 2099 212 213
213.5 -0.07337823337858229 2114 213 214
214.5 -0.08482686973195819 2059 214 215
215.5 -0.07112428196365939 2125 215 216
216.5 -0.06463307124744466 2157 216 217
217.5 -0.06908533698894692 2135 217 218
218.5 -0.06463307124744466 2157 218 219
219.5 -0.08335289916638777 2066 219 220
220.5 -0.06685349872005741 2146 220 221
221.5 -0.07440663661050329 2109 221 222
222.5 -0.08356316035756983 2065 222 223
223.5 -0.06888196799347102 2136 223 224
224.5 -0.07153322218399094 2123 224 225
225.5 -0.07399498304233332 2111 225 226
226.5 -0.08736537368748432 2047 226 227
227.5 -0.06827243177846187 2139 227 228
228.5 -0.09875806237435303 1994 228 229
229.5 -0.09313184690336584 2020 229 230
230.5 -0.08757758697384832 2046 230 231
231.5 -0.0854601060267518 2056 231 232
232.5 -0.08821484971754201 2043 232 233
233.5 -0.079585501722503 2084 233 234
234.5 -0.09875806237435303 1994 234 235
235.5 -0.08377352339481592 2064 235 236
236.5 -0.11202674660300682 1934 236 237
237.5 -0.09963013994028336 1990 237 238
238.5 -0.09098717843677673 2030 238 239
239.5 -0.10094154853183002 1984 239 240
240.5 -0.09897591764950209 1993 240 241
241.5 -0.062223664335796625 2169 241 242
242.5 -0.08188391425612906 2073 242 243
243.5 -0.10956361068826326 1945 243 244
244.5 -0.0933468974063506 2019 244 245
245.5 -0.0948552399660999 2012 245 246
246.5 -0.10689239069198841 1957 246 247
247.5 -0.10622714499351382 1960 247 248
248.5 -0.12156208428421567 1892 248 249
249.5 -0.1015987408114426 1981 249 250
250.5 -0.08970544268526848 2036 250 251
251.5 -0.08949218734982545 2037 251 252
252.5 -0.08885304892409096 2040 252 253
253.5 -0.1082259469554715 1951 253 254
254.5 -0.12064488334794243 1896 254 255
255.5 -0.13579487204829344 1831 255 256
256.5 -0.0985403163272226 1995 256 257
257.5 -0.12156208428421567 1892 257 258
258.5 -0.11518198764644005 1920 258 259
259.5 -0.12780438020528317 1865 259 260
260.5 -0.11337618678317762 1928 260 261
261.5 -0.11904442806296933 1903 261 262
262.5 -0.11450393211150989 1923 262 263
263.5 -0.11813252330398394 1907 263 264
264.5 -0.1222512584281562 1889 264 265
265.5 -0.12850353970466577 1862 265 266
266.5 -0.10622714499351382 1960 266 267
267.5 -0.12041588546132742 1897 267 268
268.5 -0.10622714499351382 1960 268 269
269.5 -0.12850353970466577 1862 269 270
270.5 -0.12294152794867996 1886 270 271
271.5 -0.11904442806296933 1903 271 272
272.5 -0.11676824632269389 1913 272 273
273.5 -0.12087400204589882 1895 273 274
274.5 -0.14563018537009642 1790 274 275
275.5 -0.11813252330398394 1907 275 276
276.5 -0.1252503823069443 1876 276 277
277.5 -0.11836032004768227 1906 277 278
278.5 -0.12640942884997985 1871 278 279
279.5 -0.12617737194790346 1872 279 280
280.5 -0.11225136232143662 1933 280 281
281.5 -0.11767728795632293 1909 281 282
282.5 -0.13579487204829344 1831 282 283
283.5 -0.11767728795632293 1909 283 284
284.5 -0.11722252929497678 1911 284 285
285.5 -0.1280373083320271 1864 285 286
286.5 -0.12873684321922296 1861 286 287
287.5 -0.13201632090974835 1847 287 288
288.5 -0.1280373083320271 1864 288 289
289.5 -0.12064488334794243 1896 289 290
290.5 -0.14272842970694566 1802 290 291
291.5 -0.12455643624946433 1879 291 292
292.5 -0.13650702495217726 1828 292 293
293.5 -0.12133260238619281 1893 293 294
294.5 -0.13960658697785855 1815 294 295
295.5 -0.14080464148080518 1810 295 296
296.5 -0.12850353970466577 1862 296 297
297.5 -0.116087711607464 1916 297 298
298.5 -0.11744984910226208 1910 298 299
299.5 -0.12827036145374715 1863 299 300
300.5 -0.13178124946590197 1848 300 301
301.5 -0.12248122638793968 1888 301 302
302.5 -0.14904025490740758 1776 302 303
303.5 -0.12041588546132742 1897 303 304
304.5 -0.14928485895887678 1775 304 305
305.5 -0.13745838235759245 1824 305 306
306.5 -0.12087400204589882 1895 306 307
307.5 -0.13650702495217726 1828 307 308
308.5 -0.13936737216492345 1816 308 309
309.5 -0.12018700825871564 1898 309 310
310.5 -0.14032502300919536 1812 310 311
311.5 -0.1468449959017778 1785 311 312
312.5 -0.14830726826606455 1779 312 313
313.5 -0.15445362731996826 1754 313 314
314.5 -0.13178124946590197 1848 314 315
315.5 -0.13841182836491506 1820 315 316
316.5 -0.12780438020528317 1865 316 317
317.5 -0.11495585148829612 1921 317 318
318.5 -0.131311487946976 1850 318 319
319.5 -0.13366539334045335 1840 319 320
320.5 -0.1331935904891598 1842 320 321
321.5 -0.12386359725875151 1882 321 322
322.5 -0.13626951087357286 1829 322 323
323.5 -0.1222512584281562 1889 323 324
324.5 -0.11586110347192735 1917 324 325
325.5 -0.12432536708631015 1880 325 326
326.5 -0.13248684585491077 1845 326 327
327.5 -0.11157786337761488 1936 327 328
328.5 -0.12271131618505848 1887 328 329
329.5 -0.11360150169453676 1927 329 330
330.5 -0.12990524446714657 1856 330 331
331.5 -0.12990524446714657 1856 331 332
332.5 -0.13037348654151126 1854 332 333
333.5 -0.12640942884997985 1871 333 334
334.5 -0.14224668314406685 1804 334 335
335.5 -0.12780438020528317 1865 335 336
336.5 -0.13579487204829344 1831 336 337
337.5 -0.1376965476950135 1823 337 338
338.5 -0.12501894372864364 1877 338 339
339.5 -0.14563018537009642 1790 339 340
340.5 -0.10534173289905902 1964 340 341
341.5 -0.13650702495217726 1828 341 342
342.5 -0.1449029267878067 1793 342 343
343.5 -0.11927270374859467 1902 343 344
344.5 -0.11540824161451824 1919 344 345
345.5 -0.1470883663098853 1784 345 346
346.5 -0.12850353970466577 1862 346 347
347.5 -0.1100104157502072 1943 347 348
348.5 -0.12432536708631015 1880 348 349
349.5 -0.13484714776188167 1835 349 350
350.5 -0.12271131618505848 1887 350 351
351.5 -0.11972961539716087 1900 351 352
352.5 -0.11904442806296933 1903 352 353
353.5 -0.1042375002118715 1969 353 354
354.5 -0.1140524825054704 1925 354 355
355.5 -0.12757157693950882 1866 355 356
356.5 -0.1376965476950135 1823 356 357
357.5 -0.13579487204829344 1831 357 358
358.5 -0.10934038041765659 1946 358 359
359.5 -0.12179168750494995 1891 359 360
360.5 -0.10556291674998353 1963 360 361
361.5 -0.12133260238619281 1893 361 362
362.5 -0.11270094257059482 1931 362 363
363.5 -0.12179168750494995 1891 363 364
364.5 -0.12386359725875151 1882 364 365
365.5 -0.11699532840990845 1912 365 366
366.5 -0.09984843322555437 1989 366 367
367.5 -0.12156208428421567 1892 367 368
368.5 -0.10934038041765659 1946 368 369
369.5 -0.10269627609838061 1976 369 370
370.5 -0.11337618678317762 1928 370 371
371.5 -0.11427814864819574 1924 371 372
372.5 -0.11135359563087877 1937 372 373
373.5 -0.11858823633835158 1905 373 374
374.5 -0.10755865696723543 1954 374 375
375.5 -0.09528715892950113 2010 375 376
376.5 -0.10489970285387307 1966 376 377
377.5 -0.09615228766559059 2006 377 378
378.5 -0.10911726482995798 1947 378 379
379.5 -0.1088942638073932 1948 379 380
380.5 -0.10844860498747189 1950 380 381
381.5 -0.10094154853183002 1984 381 382
382.5 -0.0942081658728614 2015 382 383
383.5 -0.09141526568869163 2028 383 384
384.5 -0.10711436589840695 1956 384 385
385.5 -0.09984843322555437 1989 385 386
386.5 -0.086305859910211 2052 386 387
387.5 -0.09550327960174043 2009 387 388
388.5 -0.08672935529423553 2050 388 389
389.5 -0.10313606801637187 1974 389 390
390.5 -0.08651755598162325 2051 390 391
391.5 -0.08885304892409096 2040 391 392
392.5 -0.09832267939863748 1996 392 393
393.5 -0.09098717843677673 2030 393 394
394.5 -0.08524892465526579 2057 394 395
395.5 -0.09141526568869163 2028 395 396
396.5 -0.07854477636968105 2089 396 397
397.5 -0.08021113613836273 2081 397 398
398.5 -0.09984843322555437 1989 398 399
399.5 -0.08021113613836273 2081 399 400
400.5 -0.09507114575324771 2011 400 401
401.5 -0.08251287089307191 2070 401 402
402.5 -0.08230311745653707 2071 402 403
403.5 -0.07091995616271174 2126 403 404
404.5 -0.08991880278875108 2035 404 405
405.5 -0.07688478588464609 2097 405 406
406.5 -0.08736537368748432 2047 406 407
407.5 -0.08293268192808478 2068 407 408
408.5 -0.0933468974063506 2019 408 409
409.5 -0.07937715704021342 2085 409 410
410.5 -0.07235225963919512 2119 410 411
411.5 -0.08167446429696767 2074 411 412
412.5 -0.06705591982924652 2145 412 413
413.5 -0.06202348250146017 2170 413 414
414.5 -0.08609426697939793 2053 414 415
415.5 -0.06989976663578779 2131 415 416
416.5 -0.06423057401575882 2159 416 417
417.5 -0.04959449327855181 2233 417 418
418.5 -0.06969601599545527 2132 418 419
419.5 -0.041501815356858374 2275 419 420
420.5 -0.05507462254613238 2205 420 421
421.5 -0.06644893932247176 2148 421 422
422.5 -0.05625798698919937 2199 422 423
423.5 -0.07440663661050329 2109 423 424
424.5 -0.04746036376586604 2244 424 425
425.5 -0.06382844946674837 2161 425 426
426.5 -0.039597011944120575 2285 426 427
427.5 -0.05213024189935089 2220 427 428
428.5 -0.03751133262405404 2296 428 429
429.5 -0.042074889311008445 2272 429 430
430.5 -0.04341501000113912 2265 430 431
431.5 -0.04649376091435775 2249 431 432
432.5 -0.04726687101064775 2245 432 433
433.5 -0.04092949660690837 2278 433 434
434.5 -0.05665315942947935 2197 434 435
435.5 -0.03845812716059227 2291 435 436
436.5 -0.04054836934953576 2280 436 437
437.5 -0.03978711677617908 2284 437 438
438.5 -0.04475927876104058 2258 438 439
439.5 -0.04035793107334096 2281 439 440
440.5 -0.04572202462615904 2253 440 441
441.5 -0.03355718256001394 2317 441 442
442.5 -0.030940942829413065 2331 442 443
443.5 -0.04073889116961438 2279 443 444
444.5 -0.04073889116961438 2279 444 445
445.5 -0.019359070279597934 2394 445 446
446.5 -0.03713319199772347 2298 446 447
447.5 -0.01972204103361641 2392 447 448
448.5 -0.020267066600111794 2389 448 449
449.5 -0.024652071276159426 2365 449 450
450.5 -0.031313727815308945 2329 450 451
451.5 -0.01736813564013906 2405 451 452
452.5 -0.009139905097911627 2451 452 453
453.5 -0.016466173775121384 2410 453 454
454.5 -0.027600199572383688 2349 454 455
455.5 -0.0029820920443636156 2486 455 456
456.5 0.0006711176082266901 2507 456 457
457.5 -0.013592419819435375 2426 457 458
458.5 0.002054773041956337 2515 458 459
459.5 -0.009139905097911627 2451 459 460
460.5 -0.0033316248454472452 2484 460 461
461.5 -0.007371602647187392 2461 461 462
462.5 -0.009139905097911627 2451 462 463
463.5 -0.008608657959004451 2454 463 464
464.5 -0.0012386353396035554 2496 464 465
465.5 0.009417323792645482 2558 465 466
466.5 0.005323394197432996 2534 466 467
467.5 -0.005434749933211358 2472 467 468
468.5 -0.01020435289035071 2445 468 469
469.5 0.014145304194385644 2586 469 470
470.5 0.003261865887073223 2522 470 471
471.5 0.016824075875577882 2602 471 472
472.5 0.011111803046825908 2568 472 473
473.5 0.01548675539807165 2594 473 474
474.5 0.023778234463612935 2644 474 475
475.5 0.010434804496790018 2564 475 476
476.5 0.025908338060287917 2657 476 477
477.5 0.03847411431945991 2735 477 478
478.5 0.024106623501492286 2646 478 479
479.5 0.026561658201399108 2661 479 480
480.5 0.036085687684208945 2720 480 481
481.5 0.026398420281077306 2660 481 482
482.5 0.05191986980537633 2821 482 483
483.5 0.03815641534267111 2733 483 484
484.5 0.03336282934873569 2703 484 485
485.5 0.029327356326000475 2678 485 486
486.5 0.027702608894521474 2668 486 487
487.5 0.04037544307057217 2747 487 488
488.5 0.03958423410350409 2742 488 489
489.5 0.0486748149922297 2800 489 490
490.5 0.045561579568086485 2780 490 491
491.5 0.04148071957091515 2754 491 492
492.5 0.055599054381100355 2845 492 493
493.5 0.036883290262671564 2725 493 494
494.5 0.042425865715227995 2760 494 495
495.5 0.046029989984053166 2783 495 496
496.5 0.05191986980537633 2821 496 497
497.5 0.055446375707738915 2844 497 498
498.5 0.05697075242863858 2854 498 499
499.5 0.06106004193042336 2881 499 500
500.5 0.05299618877487189 2828 500 501
501.5 0.0600035474482169 2874 501 502
502.5 0.06481239361201296 2906 502 503
503.5 0.06719699524828815 2922 503 504
504.5 0.06346527885377229 2897 504 505
505.5 0.07805859267743898 2996 505 506
506.5 0.08353236010072196 3034 506 507
507.5 0.06823615533160898 2929 507 508
508.5 0.08453320379414231 3041 508 509
509.5 0.07104426283702414 2948 509 510
510.5 0.07295519103930947 2961 510 511
511.5 0.08152372660716078 3020 511 512
512.5 0.07892747155726176 3002 512 513
513.5 0.10134127948959015 3161 513 514
514.5 0.08396157556827555 3037 514 515
515.5 0.09315857712759656 3102 515 516
516.5 0.07979461556961487 3008 516 517
517.5 0.08481873600817724 3043 517 518
518.5 0.10298685575042243 3173 518 519
519.5 0.1017532584756492 3164 519 520
520.5 0.10421695896057315 3182 520 521
521.5 0.1105848286671719 3229 521 522
522.5 0.10788650074551442 3209 522 523
523.5 0.10489884712374298 3187 523 524
524.5 0.11433454221488348 3257 524 525
525.5 0.11045030970004299 3228 525 526
526.5 0.11085374166765438 3231 526 527
527.5 0.11486758245596718 3261 527 528
528.5 0.11910851436191805 3293 528 529
529.5 0.10517130289296961 3189 529 530
530.5 0.12811449275346243 3362 530 531
531.5 0.11299907227601158 3247 531 532
532.5 0.12888886647762232 3368 532 533
533.5 0.11831648773163461 3287 533 534
534.5 0.12526325046157483 3340 534 535
535.5 0.12772678749167443 3359 535 536
536.5 0.12396101715633001 3330 536 537
537.5 0.12265486735404652 3320 537 538
538.5 0.13744352504557955 3435 538 539
539.5 0.1385799264316273 3444 539 540
540.5 0.14109466699531914 3464 540 541
541.5 0.14297121239759913 3479 541 542
542.5 0.15174513670510448 3550 542 543
543.5 0.14184625844088383 3470 543 544
544.5 0.15186745595162587 3551 544 545
545.5 0.13693750170618368 3431 545 546
546.5 0.14396873102598684 3487 546 547
547.5 0.14990620178292857 3535 547 548
548.5 0.1462048059526876 3505 548 549
549.5 0.14855268339002048 3524 549 550
550.5 0.15467133181963566 3574 550 551
551.5 0.16130375185056678 3629 551 552
552.5 0.168307696031602 3688 552 553
553.5 0.17030499596535742 3705 553 554
554.5 0.17287617640384967 3727 554 555
555.5 0.1746205668140014 3742 555 556
556.5 0.1648791931366177 3659 556 557
557.5 0.168307696031602 3688 557 558
558.5 0.17124173287616917 3713 558 559
559.5 0.17112475119683468 3712 559 560
560.5 0.1809573807898074 3797 560 561
561.5 0.18697751315851086 3850 561 562
562.5 0.1855085828483264 3837 562 563
563.5 0.1849422840565168 3832 563 564
564.5 0.1888909557230759 3867 564 565
565.5 0.19546707891399773 3926 565 566
566.5 0.18765380888080319 3856 566 567
567.5 0.1874284939694445 3854 567 568
568.5 0.1975637911954492 3945 568 569
569.5 0.20595884991073354 4022 569 570
570.5 0.19213573185658805 3896 570 571
571.5 0.19402663155069033 3913 571 572
572.5 0.19997898412416093 3967 572 573
573.5 0.19954085598420013 3963 573 574
574.5 0.20854266208479622 4046 574 575
575.5 0.21556988963722945 4112 575 576
576.5 0.21079095605459786 4067 576 577
577.5 0.21893653038718675 4144 577 578
578.5 0.2191460814078522 4146 578 579
579.5 0.2175719786265965 4131 579 580
580.5 0.22238125891513139 4177 580 581
581.5 0.21578107100871546 4114 581 582
582.5 0.22548929566700682 4207 582 583
583.5 0.2348842287670173 4299 583 584
584.5 0.2219651683617191 4173 584 585
585.5 0.23407529818268225 4291 585 586
586.5 0.2351871897014538 4302 586 587
587.5 0.23447995181727144 4295 587 588
588.5 0.24130199663683027 4363 588 589
589.5 0.23840569063380934 4334 589 590
590.5 0.23679942164822243 4318 590 591
591.5 0.24299089415411002 4380 591 592
592.5 0.2411028703234369 4361 592 593
593.5 0.24516682186733962 4402 593 594
594.5 0.250071939312681 4452 594 595
595.5 0.2521156818226674 4473 595 596
596.5 0.2571353671912323 4525 596 597
597.5 0.26114779525701104 4567 597 598
598.5 0.26304552378199275 4587 598 599
599.5 0.2633294691872713 4590 599 600
600.5 0.265688489011941 4615 600 601
601.5 0.2685959891142268 4646 601 602
602.5 0.26784752795197864 4638 602 603
603.5 0.2707406575808159 4669 603 604
604.5 0.27784451753133055 4746 604 605
605.5 0.26915648970642125 4652 605 606
606.5 0.2715770011231443 4678 606 607
607.5 0.276102385952924 4727 607 608
608.5 0.28654156875572434 4842 608 609
609.5 0.28311978238087876 4804 609 610
610.5 0.2779360153683704 4747 610 611
611.5 0.2812171645219744 4783 611 612
612.5 0.2893131950313047 4873 612 613
613.5 0.2864518662908998 4841 613 614
614.5 0.28148947792742873 4786 614 615
615.5 0.2964727858998283 4954 615 616
616.5 0.3022205007950295 5020 616 617
617.5 0.30540973728255494 5057 617 618
618.5 0.3012678153395244 5009 618 619
619.5 0.3126488559568522 5142 619 620
620.5 0.31425064271996195 5161 620 621
621.5 0.30806388629036785 5088 621 622
622.5 0.31332401269120147 5150 622 623
623.5 0.3171859260510005 5196 623 624
624.5 0.3224199544634677 5259 624 625
625.5 0.31467118548730866 5166 625 626
626.5 0.3237392476197404 5275 626 627
627.5 0.3156788297488634 5178 627 628
628.5 0.3257926532507994 5300 628 629
629.5 0.3293832331174994 5344 629 630
630.5 0.32423295113850503 5281 630 631
631.5 0.3252186776412781 5293 631 632
632.5 0.33043843002286966 5357 632 633
633.5 0.33237977569650423 5381 633 634
634.5 0.33439282501271694 5406 634 635
635.5 0.3457315084641762 5549 635 636
636.5 0.35163931043341046 5625 636 637
637.5 0.33439282501271694 5406 637 638
638.5 0.3510985185155694 5618 638 639
639.5 0.3471380049569487 5567 639 640
640.5 0.3544099385346041 5661 640 641
641.5 0.35364209094790844 5651 641 642
642.5 0.3684498774872943 5847 642 643
643.5 0.3694885050316289 5861 643 644
644.5 0.3594439667633397 5727 644 645
645.5 0.36012592630975415 5736 645 646
646.5 0.3655433913420477 5808 646 647
647.5 0.3720005930811182 5895 647 648
648.5 0.3703028305580246 5872 648 649
649.5 0.37930597108487774 5995 649 650
650.5 0.3808967951416661 6017 650 651
651.5 0.3705985707682292 5876 651 652
652.5 0.38449077859405845 6067 652 653
653.5 0.39032127669465877 6149 653 654
654.5 0.3814738348969161 6025 654 655
655.5 0.38627667831401513 6092 655 656
656.5 0.3863479617744793 6093 656 657
657.5 0.3968405479793241 6242 657 658
658.5 0.3887646639819641 6127 658 659
659.5 0.3951675013571835 6218 659 660
660.5 0.3962835815908313 6234 660 661
661.5 0.3955165846344809 6223 661 662
662.5 0.3943985290354072 6207 662 663
663.5 0.40620129855695086 6378 663 664
664.5 0.4089164964094957 6418 664 665
665.5 0.40058150300101836 6296 665 666
666.5 0.4274619268538581 6698 666 667
667.5 0.41662944183982276 6533 667 668
668.5 0.4275915863508367 6700 668 669
669.5 0.41828819598335654 6558 669 670
670.5 0.4089841593342881 6419 670 671
671.5 0.4307562117913991 6749 671 672
672.5 0.43107783994940296 6754 672 673
673.5 0.43338655793051195 6790 673 674
674.5 0.4365728853701264 6840 674 675
675.5 0.42694290141783353 6690 675 676
676.5 0.42933821133281247 6727 676 677
677.5 0.4365728853701264 6840 677 678
678.5 0.4356194393628038 6825 678 679
679.5 0.4368267845190731 6844 679 680
680.5 0.4327464775170736 6780 680 681
681.5 0.4356830675926301 6826 681 682
682.5 0.4437514699972501 6954 682 683
683.5 0.44989066749461226 7053 683 684
684.5 0.45624780086395267 7157 684 685
685.5 0.4565511003258943 7162 685 686
686.5 0.4484103269666354 7029 686 687
687.5 0.46197457907348116 7252 687 688
688.5 0.45624780086395267 7157 688 689
689.5 0.4705724023519181 7397 689 690
690.5 0.467804122734205 7350 690 691
691.5 0.4657311141113397 7315 691 692
692.5 0.47086586440910316 7402 692 693
693.5 0.46668000315609637 7331 693 694
694.5 0.4823875161824337 7601 694 695
695.5 0.47045496198292136 7395 695 696
696.5 0.48648198185074276 7673 696 697
697.5 0.48426893926309 7634 697 698
698.5 0.4814151079800201 7584 698 699
699.5 0.48375663166883365 7625 699 700
700.5 0.4984286244760353 7887 700 701
701.5 0.48868380454478444 7712 701 702
702.5 0.48907782458001925 7719 702 703
703.5 0.490594276300074 7746 703 704
704.5 0.49383404437249057 7804 704 705
705.5 0.5071507849769649 8047 705 706
706.5 0.49644176100955384 7851 706 707
707.5 0.49892392331159063 7896 707 708
708.5 0.4993637152295819 7904 708 709
709.5 0.5113401533009222 8125 709 710
710.5 0.5103769566672866 8107 710 711
711.5 0.5081211553749906 8065 711 712
712.5 0.5165470739091712 8223 712 713
713.5 0.5135261592369885 8166 713 714
714.5 0.5226828342877491 8340 714 715
715.5 0.5204902141429647 8298 715 716
716.5 0.5095726577487775 8092 716 717
717.5 0.5180233707651659 8251 717 718
718.5 0.5222660449257187 8332 718 719
719.5 0.5226828342877491 8340 719 720
720.5 0.5314463437345983 8510 720 721
721.5 0.5313953073067935 8509 721 722
722.5 0.529912635906724 8480 722 723
723.5 0.5281164375570379 8445 723 724
724.5 0.5289384787004291 8461 724 725
725.5 0.5356615954424874 8593 725 726
726.5 0.53088461289011 8499 726 727
727.5 0.5364694914678684 8609 727 728
728.5 0.5489014853347512 8859 728 729
729.5 0.5474283004692836 8829 729 730
730.5 0.5509067902949231 8900 730 731
731.5 0.5499297494286112 8880 731 732
732.5 0.5570602261097534 9027 732 733
733.5 0.5511994744452146 8906 733 734
734.5 0.5579253548458428 9045 734 735
735.5 0.5568677410176702 9023 735 736
736.5 0.5660592497291471 9216 736 737
737.5 0.5573487938824319 9033 737 738
738.5 0.568174667851768 9261 738 739
739.5 0.5645013679670073 9183 739 740
740.5 0.5737196220290749 9380 740 741
741.5 0.5707928791389424 9317 741 742
742.5 0.5699997322039455 9300 742 743
743.5 0.5785083289561607 9484 743 744
744.5 0.5683622073049265 9265 744 745
745.5 0.5767187459078625 9445 745 746
746.5 0.5790574895965451 9496 746 747
747.5 0.5847821362165554 9622 747 748
748.5 0.5774997273625567 9462 748 749
749.5 0.5872126433398525 9676 749 750
750.5 0.5770404966103418 9452 750 751
751.5 0.5872126433398525 9676 751 752
752.5 0.5912779713687882 9767 752 753
753.5 0.59715197824756 9900 753 754
754.5 0.5955698472376855 9864 754 755
755.5 0.5978095021913318 9915 755 756
756.5 0.6043737097111309 10066 756 757
757.5 0.5987283664825153 9936 757 758
758.5 0.6007343491801137 9982 758 759
759.5 0.6077260241876677 10144 759 760
760.5 0.6078972421997036 10148 760 761
761.5 0.6044168522613974 10067 761 762
762.5 0.6106275897822225 10212 762 763
763.5 0.6170441879637977 10364 763 764
764.5 0.608367743974282 10159 764 765
765.5 0.616037322407934 10340 765 766
766.5 0.6202588794123919 10441 766 767
767.5 0.623408657569119 10517 767 768
768.5 0.6212975140536571 10466 768 769
769.5 0.6238626599198905 10528 769 770
770.5 0.6246045506454555 10546 770 771
771.5 0.6220023694465618 10483 771 772
772.5 0.6298439821175789 10674 772 773
773.5 0.6401369455997127 10930 773 774
774.5 0.6385845416925683 10891 774 775
775.5 0.6319545762770596 10726 775 776
776.5 0.6330060393597602 10752 776 777
777.5 0.6502692413494996 11188 777 778
778.5 0.6418421628497345 10973 778 779
779.5 0.6497254506741562 11174 779 780
780.5 0.6471135555175888 11107 780 781
781.5 0.6413669613996745 10961 781 782
782.5 0.6523217314634703 11241 782 783
783.5 0.6519738784357404 11232 783 784
784.5 0.6537488739023448 11278 784 785
785.5 0.6600187270796599 11442 785 786
786.5 0.6567039222057639 11355 786 787
787.5 0.6619501903527508 11493 787 788
788.5 0.659258939478763 11422 788 789
789.5 0.6665359977862643 11615 789 790
790.5 0.6645873092929703 11563 790 791
791.5 0.6608150760580814 11463 791 792
792.5 0.6653003442473654 11582 792 793
793.5 0.6721456277014383 11766 793 794
794.5 0.6642867334651384 11555 794 795
795.5 0.6746116481657566 11833 795 796
796.5 0.6733619847794191 11799 796 797
797.5 0.674648348591003 11834 797 798
798.5 0.6754549742852628 11856 798 799
799.5 0.6725145806434337 11776 799 800
800.5 0.680734219396577 12001 800 801
801.5 0.6882324475948932 12210 801 802
802.5 0.6890852598117941 12234 802 803
803.5 0.6939566949811512 12372 803 804
804.5 0.6836556150434582 12082 804 805
805.5 0.6919864638811711 12316 805 806
806.5 0.6889432406862953 12230 806 807
807.5 0.6905736634097955 12276 807 808
808.5 0.6937460258128668 12366 808 809
809.5 0.7010247773779751 12575 809 810
810.5 0.694938468812245 12400 810 811
811.5 0.6987740933434304 12510 811 812
812.5 0.6934298303260901 12357 812 813
813.5 0.7005755727180641 12562 813 814
814.5 0.7045332739783253 12677 814 815
815.5 0.7075716237437971 12766 815 816
816.5 0.7062428277599849 12727 816 817
817.5 0.7032294974965202 12639 817 818
818.5 0.7067884667568037 12743 818 819
819.5 0.712712063857141 12918 819 820
820.5 0.712039156251333 12898 820 821
821.5 0.7154601359568472 13000 821 822
822.5 0.7134510599826921 12940 822 823
823.5 0.7155603461980874 13003 823 824
824.5 0.7142893047553803 12965 824 825
825.5 0.7123084444211164 12906 825 826
826.5 0.7185891202359883 13094 826 827
827.5 0.7257274670862278 13311 827 828
828.5 0.7301744840814249 13448 828 829
829.5 0.7233063525093065 13237 829 830
830.5 0.7241912968562086 13264 830 831
831.5 0.7244531566663145 13272 831 832
832.5 0.7257927156563481 13313 832 833
833.5 0.7277781025138917 13374 833 834
834.5 0.7334560788604344 13550 834 835
835.5 0.7316253040109467 13493 835 836
836.5 0.7357257765820936 13621 836 837
837.5 0.7353749088533451 13610 837 838
838.5 0.7314321411544323 13487 838 839
839.5 0.7376981106106107 13683 839 840
840.5 0.7381105309830879 13696 840 841
841.5 0.7337764731810544 13560 841 842
842.5 0.7416790132636469 13809 842 843
843.5 0.7367130632566118 13652 843 844
844.5 0.7416161085008047 13807 844 845
845.5 0.7489457523486663 14042 845 846
846.5 0.7425273369923339 13836 846 847
847.5 0.7373488333626911 13672 847 848
848.5 0.7523039146153744 14151 848 849
849.5 0.7464955216700412 13963 849 850
850.5 0.752855983946373 14169 850 851
851.5 0.7517204124128177 14132 851 852
852.5 0.7442815582887347 13892 852 853
853.5 0.7603013013734333 14414 853 854
854.5 0.7563362198441833 14283 854 855
855.5 0.7569742851018523 14304 855 856
856.5 0.7563970283687723 14285 856 857
857.5 0.7592152629255263 14378 857 858
858.5 0.7570350043584216 14306 858 859
859.5 0.7577932796530268 14331 859 860
860.5 0.7641110580924323 14541 860 861
861.5 0.7626750758561925 14493 861 862
862.5 0.7665235632183783 14622 862 863
863.5 0.7632739789117376 14513 863 864
864.5 0.7643200760326841 14548 864 865
865.5 0.7687750266936385 14698 865 866
866.5 0.7660778129155673 14607 866 867
867.5 0.7713674855115092 14786 867 868
868.5 0.771954528696193 14806 868 869
869.5 0.7701910132170896 14746 869 870
870.5 0.7685385794402672 14690 870 871
871.5 0.7738861604138524 14872 871 872
872.5 0.7728336083065827 14836 872 873
873.5 0.7743823135669959 14889 873 874
874.5 0.7682428392300616 14680 874 875
875.5 0.7717491538318141 14799 875 876
876.5 0.7784757642369188 15030 876 877
877.5 0.7703676873595645 14752 877 878
878.5 0.7798029124275775 15076 878 879
879.5 0.7781867163181596 15020 879 880
880.5 0.7786491006917847 15036 880 881
881.5 0.7823591982966928 15165 881 882
882.5 0.7850428566717319 15259 882 883
883.5 0.7774632537455565 14995 883 884
884.5 0.7854980025646018 15275 884 885
885.5 0.7828743756784599 15183 885 886
886.5 0.7845017506535917 15240 886 887
887.5 0.7814992089426024 15135 887 888
888.5 0.7852135922846907 15265 888 889
889.5 0.7879362728054854 15361 889 890
890.5 0.7889810989429294 15398 890 891
891.5 0.7876817453774251 15352 891 892
892.5 0.7884448805847771 15379 892 893
893.5 0.7893757839909735 15412 893 894
894.5 0.7886142842334877 15385 894 895
895.5 0.793275105020458 15551 895 896
896.5 0.7928000844685256 15534 896 897
897.5 0.7934147181254326 15556 897 898
898.5 0.7965303465258383 15668 898 899
899.5 0.7945578558032519 15597 899 900
900.5 0.7924644627501974 15522 900 901
901.5 0.7995136812471463 15776 901 902
902.5 0.7870872672922301 15331 902 903
903.5 0.7938332883527476 15571 903 904
904.5 0.7952534171196571 15622 904 905
905.5 0.7963640032814542 15662 905 906
906.5 0.7970013066837737 15685 906 907
907.5 0.7960866228786528 15652 907 908
908.5 0.794056360964729 15579 908 909
909.5 0.7979693253533989 15720 909 910
910.5 0.7959478662137117 15647 910 911
911.5 0.7998163926176968 15787 911 912
912.5 0.7935263763036801 15560 912 913
913.5 0.8007232628116684 15820 913 914
914.5 0.8044952443870755 15958 914 915
915.5 0.7996513034816862 15781 915 916
916.5 0.800366236942461 15807 916 917
917.5 0.7981350549802547 15726 917 918
918.5 0.8016008473121626 15852 918 919
919.5 0.800585979901752 15815 919 920
920.5 0.8009428252440006 15828 920 921
921.5 0.802367281741088 15880 921 922
922.5 0.8016008473121626 15852 922 923
923.5 0.7989351911600288 15755 923 924
924.5 0.8017378098418865 15857 924 925
925.5 0.8008056117324157 15823 925 926
926.5 0.803023150703248 15904 926 927
927.5 0.8006408982733356 15817 927 928
928.5 0.8070459347118119 16052 928 929
929.5 0.8071270935525318 16055 929 930
930.5 0.8027773159008017 15895 930 931
931.5 0.8074515773346919 16067 931 932
932.5 0.8026133486894776 15889 932 933
933.5 0.8008330579031145 15824 933 934
934.5 0.7978311690036092 15715 934 935
935.5 0.8037870813873006 15932 935 936
936.5 0.8071270935525318 16055 936 937
937.5 0.796308541371935 15660 937 938
938.5 0.7975823767663138 15706 938 939
939.5 0.7963640032814542 15662 939 940
940.5 0.8047129085850425 15966 940 941
941.5 0.7994310869684286 15773 941 942
942.5 0.7988524867800718 15752 942 943
943.5 0.8048216997884928 15970 943 944
944.5 0.8043046986838517 15951 944 945
945.5 0.792828041241003 15535 945 946
946.5 0.8022031596196267 15874 946 947
947.5 0.798300721387719 15732 947 948
948.5 0.7994586201400166 15774 948 949
949.5 0.8002288411104116 15802 949 950
950.5 0.7993760153880979 15771 950 951
951.5 0.7998163926176968 15787 951 952
952.5 0.797886436817619 15717 952 953
953.5 0.8011348513579412 15835 953 954
954.5 0.796419458109073 15664 954 955
955.5 0.801436435240578 15846 955 956
956.5 0.7953090139298084 15624 956 957
957.5 0.7968628419984295 15680 957 958
958.5 0.7974164360592443 15700 958 959
959.5 0.7932192472092042 15549 959 960
960.5 0.7978311690036092 15715 960 961
961.5 0.7929957440936096 15541 961 962
962.5 0.7919885542233555 15505 962 963
963.5 0.7908947894920407 15466 963 964
964.5 0.7906419905755383 15457 964 965
965.5 0.7948640400364718 15608 965 966
966.5 0.7854411354070109 15273 966 967
967.5 0.7858106388989657 15286 967 968
968.5 0.7877666044290977 15355 968 969
969.5 0.7820154068820221 15153 969 970
970.5 0.7843022257346938 15233 970 971
971.5 0.7849574636879598 15256 971 972
972.5 0.7917924402069708 15498 972 973
973.5 0.7831889057182767 15194 973 974
974.5 0.7903890444213489 15448 974 975
975.5 0.7835888875073967 15208 975 976
976.5 0.7883036603832586 15374 976 977
977.5 0.7794570906586186 15064 977 978
978.5 0.780781247989036 15110 978 979
979.5 0.781183452340508 15124 979 980
980.5 0.77957239518124 15068 980 981
981.5 0.7844732527053612 15239 981 982
982.5 0.7763032010173475 14955 982 983
983.5 0.7710148783349785 14774 983 984
984.5 0.7751109224046434 14914 984 985
985.5 0.7797164827980699 15073 985 986
986.5 0.7692475353564902 14714 986 987
987.5 0.77292141848014 14839 987 988
988.5 0.7746156014162388 14897 988 989
989.5 0.7670281944355638 14639 989 990
990.5 0.7763322401321927 14956 990 991
991.5 0.7620153271723561 14471 991 992
992.5 0.7660778129155673 14607 992 993
993.5 0.7599395902348925 14402 993 994
994.5 0.7638421728406873 14532 994 995
995.5 0.7623453267945569 14482 995 996
996.5 0.7661967244042701 14611 996 997
997.5 0.7703088039641924 14750 997 998
998.5 0.7618051967812981 14464 998 999
999.5 0.7576114142894376 14325 999 1000
1000.5 0.7584897255463078 14354 1000 1001
1001.5 0.7563058123887604 14282 1001 1002
1002.5 0.758247610149429 14346 1002 1003
1003.5 0.7569742851018523 14304 1003 1004
1004.5 0.755362123730975 14251 1004 1005
1005.5 0.7443128193635656 13893 1005 1006
1006.5 0.7542025396867963 14213 1006 1007
1007.5 0.7448439136420569 13910 1007 1008
1008.5 0.7441564914824269 13888 1008 1009
1009.5 0.7427156285547477 13842 1009 1010
1010.5 0.7475827728274064 13998 1010 1011
1011.5 0.7396299301371773 13744 1011 1012
1012.5 0.7400720887635929 13758 1012 1013
1013.5 0.735183406910695 13604 1013 1014
1014.5 0.7387759222867784 13717 1014 1015
1015.5 0.7348001495109994 13592 1015 1016
1016.5 0.7313355274989449 13484 1016 1017
1017.5 0.7331354479991358 13540 1017 1018
1018.5 0.7304004857497833 13455 1018 1019
1019.5 0.7276481909119944 13370 1019 1020
1020.5 0.720442536475787 13150 1020 1021
1021.5 0.7279404373873491 13379 1021 1022
1022.5 0.7242567766123681 13266 1022 1023
1023.5 0.7273232417895373 13360 1023 1024
1024.5 0.715693923894459 13007 1024 1025
1025.5 0.7102508922523748 12845 1025 1026
1026.5 0.7123420937049753 12907 1026 1027
1027.5 0.7118707663140128 12893 1027 1028
1028.5 0.7052863068436833 12699 1028 1029
1029.5 0.708353371016805 12789 1029 1030
1030.5 0.7050810637009673 12693 1030 1031
1031.5 0.7038132498036113 12656 1031 1032
1032.5 0.7026793658648524 12623 1032 1033
1033.5 0.701611498665 12592 1033 1034
1034.5 0.6940268953339922 12374 1034 1035
1035.5 0.694868415665565 12398 1035 1036
1036.5 0.6900780954412257 12262 1036 1037
1037.5 0.6896883235143626 12251 1037 1038
1038.5 0.693640652894261 12363 1038 1039
1039.5 0.6833679551674642 12074 1039 1040
1040.5 0.6876985882997596 12195 1040 1041
1041.5 0.6849118915396607 12117 1041 1042
1042.5 0.6724776994509444 11775 1042 1043
1043.5 0.6736563468897504 11807 1043 1044
1044.5 0.6646624207566484 11565 1044 1045
1045.5 0.6674697639638797 11640 1045 1046
1046.5 0.6689596264263912 11680 1046 1047
1047.5 0.6658624408121815 11597 1047 1048
1048.5 0.6630069602748255 11521 1048 1049
1049.5 0.6588785466350492 11412 1049 1050
1050.5 0.6568568831941913 11359 1050 1051
1051.5 0.6529394497390445 11257 1051 1052
1052.5 0.6451933692527273 11058 1052 1053
1053.5 0.6434224228736592 11013 1053 1054
1054.5 0.650579673444135 11196 1054 1055
1055.5 0.6440135410837463 11028 1055 1056
1056.5 0.641208445299036 10957 1056 1057
1057.5 0.638145679012171 10880 1057 1058
1058.5 0.63090056133522 10700 1058 1059
1059.5 0.6298846673470718 10675 1059 1060
1060.5 0.6320355484935524 10728 1060 1061
1061.5 0.6226233520821317 10498 1061 1062
1062.5 0.623078175687365 10509 1062 1063
1063.5 0.6241513235941291 10535 1063 1064
1064.5 0.6223750655683261 10492 1064 1065
1065.5 0.6101169554119282 10200 1065 1066
1066.5 0.6120287463872239 10245 1066 1067
1067.5 0.6208408208037012 10455 1067 1068
1068.5 0.6037260566380253 10051 1068 1069
1069.5 0.6026444839270452 10026 1069 1070
1070.5 0.5919888371756298 9783 1070 1071
1071.5 0.5968008913392698 9892 1071 1072
1072.5 0.5989031680473235 9940 1072 1073
1073.5 0.5921663719688647 9787 1073 1074
1074.5 0.5873472735084023 9679 1074 1075
1075.5 0.5830182717982572 9583 1075 1076
1076.5 0.574737030502244 9402 1076 1077
1077.5 0.5750602521824998 9409 1077 1078
1078.5 0.576534781282893 9441 1078 1079
1079.5 0.5601762107029437 9092 1079 1080
1080.5 0.5616068515549298 9122 1080 1081
1081.5 0.5627954627350532 9147 1081 1082
1082.5 0.5579253548458428 9045 1082 1083
1083.5 0.5564343373849691 9014 1083 1084
1084.5 0.5465419848924732 8811 1084 1085
1085.5 0.547133062876742 8823 1085 1086
1086.5 0.5457032449336977 8794 1086 1087
1087.5 0.5325167256061624 8531 1087 1088
1088.5 0.531905401894332 8519 1088 1089
1089.5 0.5327203091007625 8535 1089 1090
1090.5 0.5277563046958725 8438 1090 1091
1091.5 0.5173385712704092 8238 1091 1092
1092.5 0.5262611361299586 8409 1092 1093
1093.5 0.5164414318551586 8221 1093 1094
1094.5 0.5089281444245962 8080 1094 1095
1095.5 0.5059077036623719 8024 1095 1096
1096.5 0.5096263240425624 8093 1096 1097
1097.5 0.49716028847408944 7864 1097 1098
1098.5 0.49383404437249057 7804 1098 1099
1099.5 0.4882330577664885 7704 1099 1100
1100.5 0.4834147572230213 7619 1100 1101
1101.5 0.478196394069211 7528 1101 1102
1102.5 0.48227322816022056 7599 1102 1103
1103.5 0.47565056247798265 7484 1103 1104
1104.5 0.47378962987421536 7452 1104 1105
1105.5 0.46851259676065815 7362 1105 1106
1106.5 0.45981330818389565 7216 1106 1107
1107.5 0.45776218444006467 7182 1107 1108
1108.5 0.4502599655456939 7059 1108 1109
1109.5 0.45915076880001837 7205 1109 1110
1110.5 0.4505674742195226 7064 1110 1111
1111.5 0.4377142644289357 6858 1111 1112
1112.5 0.43139923009350356 6759 1112 1113
1113.5 0.4310135333701929 6753 1113 1114
1114.5 0.42700781352944117 6691 1114 1115
1115.5 0.424403731484161 6651 1115 1116
1116.5 0.40857802356724926 6413 1116 1117
1117.5 0.41503105519189354 6509 1117 1118
1118.5 0.4039484100807339 6345 1118 1119
1119.5 0.39453844349599343 6209 1119 1120
1120.5 0.39558636763164257 6224 1120 1121
1121.5 0.3887646639819641 6127 1121 1122
1122.5 0.3874158120343937 6108 1122 1123
1123.5 0.3724423982890096 5901 1123 1124
1124.5 0.37603374937856004 5950 1124 1125
1125.5 0.3703028305580246 5872 1125 1126
1126.5 0.36186386217991673 5759 1126 1127
1127.5 0.36186386217991673 5759 1127 1128
1128.5 0.3507891919484306 5614 1128 1129
1129.5 0.35094388277175914 5616 1129 1130
1130.5 0.3471380049569487 5567 1130 1131
1131.5 0.33847073743315625 5457 1131 1132
1132.5 0.33607660522948624 5427 1132 1133
1133.5 0.32693833372426917 5314 1133 1134
1134.5 0.3197692837477607 5227 1134 1135
1135.5 0.31593037593713136 5181 1135 1136
1136.5 0.31070191320025564 5119 1136 1137
1137.5 0.30618196910453965 5066 1137 1138
1138.5 0.31408231152331856 5159 1138 1139
1139.5 0.29277514178312136 4912 1139 1140
1140.5 0.2842032618997784 4816 1140 1141
1141.5 0.280853814170804 4779 1141 1142
1142.5 0.2836618600238422 4810 1142 1143
1143.5 0.26408575058327066 4598 1143 1144
1144.5 0.25559701895658093 4509 1144 1145
1145.5 0.2575191043329673 4529 1145 1146
1146.5 0.2498767946309418 4450 1146 1147
1147.5 0.25104634959782934 4462 1147 1148
1148.5 0.23920660276841132 4342 1148 1149
1149.5 0.2409036526676943 4359 1149 1150
1150.5 0.23031426921672027 4254 1150 1151
1151.5 0.2192508190140282 4147 1151 1152
1152.5 0.22548929566700682 4207 1152 1153
1153.5 0.2075755330603245 4037 1153 1154
1154.5 0.1966821984402397 3937 1154 1155
1155.5 0.19855344862766378 3954 1155 1156
1156.5 0.19202424565859333 3895 1156 1157
1157.5 0.19202424565859333 3895 1157 1158
1158.5 0.18448871275481638 3828 1158 1159
1159.5 0.18471555761863312 3830 1159 1160
1160.5 0.1511330231690956 3545 1160 1161
1161.5 0.16783640517482146 3684 1161 1162
1162.5 0.1623794783774749 3638 1162 1163
1163.5 0.15649024198325 3589 1163 1164
1164.5 0.13439850305740764 3411 1164 1165
1165.5 0.13337873274581946 3403 1165 1166
1166.5 0.12095097856371317 3307 1166 1167
1167.5 0.1119277316601871 3239 1167 1168
1168.5 0.11976743495851039 3298 1168 1169
1169.5 0.10517130289296961 3189 1169 1170
1170.5 0.09636680533010444 3125 1170 1171
1171.5 0.07617003701207314 2983 1171 1172
1172.5 0.09678352803782075 3128 1172 1173
1173.5 0.07617003701207314 2983 1173 1174
1174.5 0.06734559900744663 2923 1174 1175
1175.5 0.05666630482983803 2852 1175 1176
1176.5 0.05391662956145182 2834 1176 1177
1177.5 0.047587719351015134 2793 1177 1178
1178.5 0.03847411431945991 2735 1178 1179
1179.5 0.03831529388181376 2734 1179 1180
1180.5 0.03400503942051658 2707 1180 1181
1181.5 0.023778234463612935 2644 1181 1182
1182.5 0.0015364187151688524 2512 1182 1183
1183.5 0.0027449511481231204 2519 1183 1184
1184.5 0.0036061342221070936 2524 1184 1185
1185.5 -0.016286005972535933 2411 1185 1186
1186.5 -0.011449515067626703 2438 1186 1187
1187.5 -0.029081802653365352 2341 1187 1188
1188.5 -0.051348433439969754 2224 1188 1189
1189.5 -0.05291346029359778 2216 1189 1190
1190.5 -0.05665315942947935 2197 1190 1191
1191.5 -0.05468088318833486 2207 1191 1192
1192.5 -0.07440663661050329 2109 1192 1193
1193.5 -0.09184377532572807 2026 1193 1194
1194.5 -0.07420076105229712 2110 1194 1195
1195.5 -0.06786654905555134 2141 1195 1196
1196.5 -0.1147298330174632 1922 1196 1197
1197.5 -0.10094154853183002 1984 1197 1198
1198.5 -0.11858823633835158 1905 1198 1199
1199.5 -0.113826933561474 1926 1199 1200
1200.5 -0.12409442079961075 1881 1200 1201
1201.5 -0.1341377092998971 1838 1201 1202
1202.5 -0.14830726826606455 1779 1202 1203
1203.5 -0.15395870477990592 1756 1203 1204
1204.5 -0.1619459548612957 1724 1204 1205
1205.5 -0.16421909197120022 1715 1205 1206
1206.5 -0.16828983748094395 1699 1206 1207
1207.5 -0.19327885240184506 1604 1207 1208
1208.5 -0.20927372676768352 1546 1208 1209
1209.5 -0.20843179859078387 1549 1209 1210
1210.5 -0.21950626905682047 1510 1210 1211
1211.5 -0.2166396284052171 1520 1211 1212
1212.5 -0.2422370259526453 1433 1212 1213
1213.5 -0.2416313152799786 1435 1213 1214
1214.5 -0.2291027210380402 1477 1214 1215
1215.5 -0.28722070269092426 1292 1215 1216
1216.5 -0.2681494478549836 1350 1216 1217
1217.5 -0.2902565599750614 1283 1217 1218
1218.5 -0.2815435697992338 1309 1218 1219
1219.5 -0.29433766579598164 1271 1219 1220
1220.5 -0.30122590665656956 1251 1220 1221
1221.5 -0.31141201044345446 1222 1221 1222
1222.5 -0.3203890659435792 1197 1222 1223
1223.5 -0.34425330648659236 1133 1223 1224
1224.5 -0.33402522712307114 1160 1224 1225
1225.5 -0.37605484516450327 1053 1225 1226
1226.5 -0.3723586996045395 1062 1226 1227
1227.5 -0.37523075671627837 1055 1227 1228
1228.5 -0.3898830445880722 1020 1228 1229
1229.5 -0.4085886526312167 977 1229 1230
1230.5 -0.41215943929922416 969 1230 1231
1231.5 -0.43516770496387835 919 1231 1232
1232.5 -0.41485692922545525 963 1232 1233
1233.5 -0.4432766788080481 902 1233 1234
1234.5 -0.46046411887377936 867 1234 1235
1235.5 -0.45104949446293896 886 1235 1236
1236.5 -0.46196947387109655 864 1236 1237
1237.5 -0.479405123973916 830 1237 1238
1238.5 -0.4711128533109662 846 1238 1239
1239.5 -0.5069457586774254 779 1239 1240
1240.5 -0.5103037224316648 773 1240 1241
1241.5 -0.5119924911775079 770 1241 1242
1242.5 -0.5447850045738153 714 1242 1243
1243.5 -0.578939280808121 660 1243 1244
1244.5 -0.5269102808041112 744 1244 1245
1245.5 -0.5447850045738153 714 1245 1246
1246.5 -0.5583771218932317 692 1246 1247
1247.5 -0.5577499817381831 693 1247 1248
1248.5 -0.5782817568643496 661 1248 1249
1249.5 -0.6373074031942584 577 1249 1250
1250.5 -0.6557580850452914 553 1250 1251
1251.5 -0.6343070839596591 581 1251 1252
1252.5 -0.6526280211762608 557 1252 1253
1253.5 -0.6291058902738512 588 1253 1254
1254.5 -0.6604958900165588 547 1254 1255
1255.5 -0.6636833867611426 543 1255 1256
1256.5 -0.691765434013231 509 1256 1257
1257.5 -0.6725715840549414 532 1257 1258
1258.5 -0.7208762636294966 476 1258 1259
1259.5 -0.7347822909603418 461 1259 1260
1260.5 -0.7012538735902721 498 1260 1261
1261.5 -0.7560186961078684 439 1261 1262
1262.5 -0.7385670162801393 457 1262 1263
1263.5 -0.7773069345749547 418 1263 1264
1264.5 -0.806306458954123 391 1264 1265
1265.5 -0.7700942862996781 425 1265 1266
1266.5 -0.7670394473368175 428 1266 1267
1267.5 -0.8314568501909295 369 1267 1268
1268.5 -0.8350021309555792 366 1268 1269
1269.5 -0.8314568501909295 369 1269 1270
1270.5 -0.8458150002377965 357 1270 1271
1271.5 -0.8256116141495095 374 1271 1272
1272.5 -0.9199167207561466 301 1272 1273
1273.5 -0.8482548632948955 355 1273 1274
1274.5 -0.9113448408728032 307 1274 1275
1275.5 -0.8960560963655572 318 1275 1276
1276.5 -0.9015535682767749 314 1276 1277
1277.5 -0.9257267670327775 297 1277 1278
1278.5 -0.9752373424131818 265 1278 1279
1279.5 -0.9421171832209466 286 1279 1280
1280.5 -0.9919430359160347 255 1280 1281
1281.5 -0.9902432510381401 256 1281 1282
1282.5 -1.0040315355237732 248 1282 1283
1283.5 -1.0005432076779521 250 1283 1284
1284.5 -1.0022838692542533 249 1284 1285
1285.5 -1.0996301399402828 199 1285 1286
1286.5 -1.1040169901883967 197 1286 1287
1287.5 -1.0367553803323966 230 1287 1288
1288.5 -1.1480632140410956 178 1288 1289
1289.5 -1.1062271449935137 196 1289 1290
1290.5 -1.1266416098134906 187 1290 1291
1291.5 -1.1809992721360834 165 1291 1292
1292.5 -1.162954769442441 172 1292 1293
1293.5 -1.1943632336940646 160 1293 1294
1294.5 -1.1456301853700963 179 1294 1295
1295.5 -1.1731739346241268 168 1295 1296
1296.5 -1.2223919572943083 150 1296 1297
1297.5 -1.2282215009550321 148 1297 1298
1298.5 -1.202583563940756 157 1298 1299
1299.5 -1.2554684160958947 139 1299 1300
1300.5 -1.2981126712324267 126 1300 1301
1301.5 -1.2137917855323908 153 1301 1302
1302.5 -1.2282215009550321 148 1302 1303
1303.5 -1.2586041299487531 138 1303 1304
1304.5 -1.2523551806717514 140 1304 1305
1305.5 -1.3156978460335398 121 1305 1306
1306.5 -1.3156978460335398 121 1306 1307
1307.5 -1.4072571406574945 98 1307 1308
1308.5 -1.3492651936798081 112 1308 1309
1309.5 -1.3610567184093658 109 1309 1310
1310.5 -1.4300002677960548 93 1310 1311
1311.5 -1.474203930288108 84 1311 1312
1312.5 -1.454000544199821 88 1312 1313
1313.5 -1.4794051239739159 83 1313 1314
1314.5 -1.4162119833104212 96 1314 1315
1315.5 -1.394161842567347 101 1315 1316
1316.5 -1.484669363966273 82 1316 1317
1317.5 -1.5292514966190134 74 1317 1318
1318.5 -1.5789392808081208 66 1318 1319
1319.5 -1.5724084136491632 67 1319 1320
1320.5 -1.5063886136595093 78 1320 1321
1321.5 -1.5923032423661025 64 1321 1322
1322.5 -1.565974303643753 68 1322 1323
1323.5 -1.5923032423661025 64 1323 1324
1324.5 -1.5119924911775078 77 1324 1325
1325.5 -1.6060915268517357 62 1325 1326
1326.5 -1.541150719918721 72 1326 1327
1327.5 -1.585569859707134 65 1327 1328
1328.5 -1.8421807155827024 36 1328 1329
1329.5 -1.650295189343789 56 1329 1330
1330.5 -1.7856993596302542 41 1330 1331
1331.5 -1.8302814922829946 37 1331 1332
1332.5 -1.8302814922829946 37 1332 1333
1333.5 -1.7172419789744024 48 1333 1334
1334.5 -1.8186996197331795 38 1334 1335
1335.5 -1.8421807155827024 36 1335 1336
1336.5 -1.726385358414272 47 1336 1337
1337.5 -1.907121522515717 31 1337 1338
1338.5 -1.7357253846684153 46 1338 1339
1339.5 -1.7752339259520888 42 1339 1340
1340.5 -1.8933332380300834 32 1340 1341
1341.5 -1.879969276472102 33 1341 1342
1342.5 -1.854415171999714 35 1342 1343
1343.5 -1.8933332380300834 32 1343 1344
1344.5 -2.07626392161607 21 1344 1345
1345.5 -1.9671194521910023 27 1345 1346
1346.5 -2.2223919572943083 15 1346 1347
1347.5 -2.0560605355277835 22 1347 1348
1348.5 -2.1432107112466836 18 1348 1349
1349.5 -2.0367553803323966 23 1349 1350
1350.5 -2.000543207677952 25 1350 1351
1351.5 -2.07626392161607 21 1351 1352
1352.5 -2.0182719746383837 24 1352 1353
1353.5 -2.0560605355277835 22 1353 1354
1354.5 -2.2223919572943083 15 1354 1355
1355.5 -2.07626392161607 21 1355 1356
1356.5 -2.2523551806717514 14 1356 1357
1357.5 -2.0560605355277835 22 1357 1358
1358.5 -2.1943632336940646 16 1358 1359
1359.5 -2.2523551806717514 14 1359 1360
1360.5 -2.1943632336940646 16 1360 1361
1361.5 -2.1432107112466836 18 1361 1362
1362.5 -2.2523551806717514 14 1362 1363
1363.5 -2.6203319659663458 6 1363 1364
1364.5 -2.699513212013971 5 1364 1365
1365.5 -2.3984832163499896 10 1365 1366
1366.5 -2.444240706910665 9 1366 1367
1367.5 -2.796423225022027 4 1367 1368
1368.5 -2.495393229358046 8 1368 1369
1369.5 -2.2523551806717514 14 1369 1370
1370.5 -2.3193019703023645 12 1370 1371
1371.5 -2.2523551806717514 14 1371 1372
1372.5 -2.921361961630327 3 1372 1373
1373.5 -2.444240706910665 9 1373 1374
1374.5 -2.495393229358046 8 1374 1375
1375.5 -2.699513212013971 5 1375 1376
1376.5 -2.6203319659663458 6 1376 1377
1377.5 -2.5533851763357327 7 1377 1378
1378.5 -2.6203319659663458 6 1378 1379
1379.5 -2.5533851763357327 7 1379 1380
1380.5 -2.444240706910665 9 1380 1381
1381.5 -2.5533851763357327 7 1381 1382
1382.5 -2.796423225022027 4 1382 1383
1383.5 -2.699513212013971 5 1383 1384
1384.5 -2.921361961630327 3 1384 1385
1385.5 -2.699513212013971 5 1385 1386
1386.5 -2.699513212013971 5 1386 1387
1387.5 -2.6203319659663458 6 1387 1388
1388.5 -2.796423225022027 4 1388 1389
1389.5 -2.699513212013971 5 1389 1390
1390.5 -2.699513212013971 5 1390 1391
1391.5 -2.699513212013971 5 1391 1392
1392.5 -2.921361961630327 3 1392 1393
1393.5 -2.5533851763357327 7 1393 1394
1394.5 -2.796423225022027 4 1394 1395
1395.5 -2.796423225022027 4 1395 1396
1396.5 -3.0974532206860084 2 1396 1397
1397.5 -3.3984832163499896 1 1397 1398
1398.5 -2.796423225022027 4 1398 1399
1399.5 -2.921361961630327 3 1399 1400
1400.5 -2.796423225022027 4 1400 1401
1401.5 -2.921361961630327 3 1401 1402
1402.5 -3.0974532206860084 2 1402 1403
1403.5 -3.0974532206860084 2 1403 1404
1404.5 -3.3984832163499896 1 1404 1405
1405.5 -2.921361961630327 3 1405 1406
1406.5 -3.3984832163499896 1 1406 1407
1407.5 -2.921361961630327 3 1407 1408
1408.5 -inf 0 1408 1409
1409.5 -inf 0 1409 1410
1410.5 -3.3984832163499896 1 1410 1411
1411.5 -3.3984832163499896 1 1411 1412
1412.5 -3.3984832163499896 1 1412 1413
1413.5 -3.3984832163499896 1 1413 1414
1414.5 -3.0974532206860084 2 1414 1415
1415.5 -2.921361961630327 3 1415 1416
1416.5 -inf 0 1416 1417
1417.5 -3.3984832163499896 1 1417 1418
1418.5 -inf 0 1418 1419
1419.5 -3.3984832163499896 1 1419 1420
1420.5 -inf 0 1420 1421
1421.5 -3.3984832163499896 1 1421 1422
1422.5 -inf 0 1422 1423
1423.5 -inf 0 1423 1424
1424.5 -3.3984832163499896 1 1424 1425
1425.5 -inf 0 1425 1426
1426.5 -inf 0 1426 1427
1427.5 -inf 0 1427 1428
1428.5 -inf 0 1428 1429
1429.5 -inf 0 1429 1430
1430.5 -3.3984832163499896 1 1430 1431
1431.5 -inf 0 1431 1432
1432.5 -3.3984832163499896 1 1432 1433
1433.5 -inf 0 1433 1434
1434.5 -inf 0 1434 1435
1435.5 -inf 0 1435 1436
1436.5 -3.3984832163499896 1 1436 1437
1437.5 -inf 0 1437 1438
1438.5 -inf 0 1438 1439
1439.5 -inf 0 1439 1440
1440.5 -inf 0 1440 1441
1441.5 -inf 0 1441 1442
1442.5 -inf 0 1442 1443
1443.5 -inf 0 1443 1444
1444.5 -inf 0 1444 1445
1445.5 -inf 0 1445 1446
1446.5 -inf 0 1446 1447
1447.5 -inf 0 1447 1448
1448.5 -3.3984832163499896 1 1448 1449
1449.5 -inf 0 1449 1450
1450.5 -inf 0 1450 1451
1451.5 -3.3984832163499896 1 1451 1452
1452.5 -inf 0 1452 1453
1453.5 -inf 0 1453 1454
1454.5 -3.3984832163499896 1 1454 1455
1455.5 -inf 0 1455 1456
1456.5 -inf 0 1456 1457
1457.5 -inf 0 1457 1458
1458.5 -inf 0 1458 1459
1459.5 -inf 0 1459 1460
1460.5 -inf 0 1460 1461
1461.5 -inf 0 1461 1462
1462.5 -inf 0 1462 1463
1463.5 -inf 0 1463 1464
1464.5 -inf 0 1464 1465
1465.5 -inf 0 1465 1466
1466.5 -inf 0 1466 1467
1467.5 -inf 0 1467 1468
1468.5 -inf 0 1468 1469
1469.5 -inf 0 1469 1470
1470.5 -inf 0 1470 1471
1471.5 -inf 0 1471 1472
1472.5 -inf 0 1472 1473
1473.5 -inf 0 1473 1474
1474.5 -inf 0 1474 1475
1475.5 -inf 0 1475 1476
1476.5 -inf 0 1476 1477
1477.5 -inf 0 1477 1478
1478.5 -inf 0 1478 1479
1479.5 -inf 0 1479 1480
1480.5 -inf 0 1480 1481
1481.5 -inf 0 1481 1482
1482.5 -inf 0 1482 1483
1483.5 -inf 0 1483 1484
1484.5 -inf 0 1484 1485
1485.5 -inf 0 1485 1486
1486.5 -inf 0 1486 1487
1487.5 -inf 0 1487 1488
1488.5 -inf 0 1488 1489
1489.5 -inf 0 1489 1490
1490.5 -inf 0 1490 1491
1491.5 -inf 0 1491 1492
1492.5 -inf 0 1492 1493
1493.5 -inf 0 1493 1494
1494.5 -inf 0 1494 1495
1495.5 -inf 0 1495 1496
1496.5 -inf 0 1496 1497
1497.5 -inf 0 1497 1498
1498.5 -inf 0 1498 1499
1499.5 -inf 0 1499 1500
1500.5 -inf 0 1500 1501
1501.5 -inf 0 1501 1502
1502.5 -inf 0 1502 1503
1503.5 -inf 0 1503 1504
1504.5 -inf 0 1504 1505
1505.5 -inf 0 1505 1506
1506.5 -inf 0 1506 1507
1507.5 -inf 0 1507 1508
1508.5 -inf 0 1508 1509
1509.5 -inf 0 1509 1510
1510.5 -inf 0 1510 1511
1511.5 -inf 0 1511 1512
1512.5 -inf 0 1512 1513
1513.5 -inf 0 1513 1514
1514.5 -inf 0 1514 1515
1515.5 -inf 0 1515 1516
1516.5 -inf 0 1516 1517
1517.5 -inf 0 1517 1518
1518.5 -inf 0 1518 1519
1519.5 -inf 0 1519 1520
1520.5 -inf 0 1520 1521
1521.5 -inf 0 1521 1522
1522.5 -inf 0 1522 1523
1523.5 -inf 0 1523 1524
1524.5 -inf 0 1524 1525
1525.5 -inf 0 1525 1526
1526.5 -inf 0 1526 1527
1527.5 -inf 0 1527 1528
1528.5 -inf 0 1528 1529
1529.5 -inf 0 1529 1530
1530.5 -inf 0 1530 1531
1531.5 -inf 0 1531 1532
1532.5 -inf 0 1532 1533
1533.5 -inf 0 1533 1534
1534.5 -inf 0 1534 1535
1535.5 -inf 0 1535 1536
1536.5 -inf 0 1536 1537
1537.5 -inf 0 1537 1538
1538.5 -inf 0 1538 1539
1539.5 -inf 0 1539 1540
1540.5 -inf 0 1540 1541
1541.5 -inf 0 1541 1542
1542.5 -inf 0 1542 1543
1543.5 -inf 0 1543 1544
1544.5 -inf 0 1544 1545
1545.5 -inf 0 1545 1546
1546.5 -inf 0 1546 1547
1547.5 -inf 0 1547 1548
1548.5 -inf 0 1548 1549
1549.5 -inf 0 1549 1550
1550.5 -inf 0 1550 1551
1551.5 -inf 0 1551 1552
1552.5 -inf 0 1552 1553
1553.5 -inf 0 1553 1554
1554.5 -inf 0 1554 1555
1555.5 -inf 0 1555 1556
1556.5 -inf 0 1556 1557
1557.5 -inf 0 1557 1558
1558.5 -inf 0 1558 1559
1559.5 -inf 0 1559 1560
1560.5 -inf 0 1560 1561
1561.5 -inf 0 1561 1562
1562.5 -inf 0 1562 1563
1563.5 -inf 0 1563 1564
1564.5 -inf 0 1564 1565
1565.5 -inf 0 1565 1566
1566.5 -inf 0 1566 1567
1567.5 -inf 0 1567 1568
1568.5 -inf 0 1568 1569
1569.5 -inf 0 1569 1570
1570.5 -inf 0 1570 1571
1571.5 -inf 0 1571 1572
1572.5 -inf 0 1572 1573
1573.5 -inf 0 1573 1574
1574.5 -inf 0 1574 1575
1575.5 -inf 0 1575 1576
1576.5 -inf 0 1576 1577
1577.5 -inf 0 1577 1578
1578.5 -inf 0 1578 1579
1579.5 -inf 0 1579 1580
1580.5 -inf 0 1580 1581
1581.5 -inf 0 1581 1582
1582.5 -inf 0 1582 1583
1583.5 -inf 0 1583 1584
1584.5 -inf 0 1584 1585
1585.5 -inf 0 1585 1586
1586.5 -inf 0 1586 1587
1587.5 -inf 0 1587 1588
1588.5 -inf 0 1588 1589
1589.5 -inf 0 1589 1590
1590.5 -inf 0 1590 1591
1591.5 -inf 0 1591 1592
1592.5 -inf 0 1592 1593
1593.5 -inf 0 1593 1594
1594.5 -inf 0 1594 1595
1595.5 -inf 0 1595 1596
1596.5 -inf 0 1596 1597
1597.5 -inf 0 1597 1598
1598.5 -inf 0 1598 1599
1599.5 -inf 0 1599 1600
1600.5 -inf 0 1600 1601
1601.5 -inf 0 1601 1602
1602.5 -inf 0 1602 1603
1603.5 -inf 0 1603 1604
1604.5 -inf 0 1604 1605
1605.5 -inf 0 1605 1606
1606.5 -inf 0 1606 1607
1607.5 -inf 0 1607 1608
1608.5 -inf 0 1608 1609
1609.5 -inf 0 1609 1610
1610.5 -inf 0 1610 1611
1611.5 -inf 0 1611 1612
1612.5 -inf 0 1612 1613
1613.5 -inf 0 1613 1614
1614.5 -inf 0 1614 1615
1615.5 -inf 0 1615 1616
1616.5 -inf 0 1616 1617
1617.5 -inf 0 1617 1618
1618.5 -inf 0 1618 1619
1619.5 -inf 0 1619 1620
1620.5 -inf 0 1620 1621
1621.5 -inf 0 1621 1622
1622.5 -inf 0 1622 1623
1623.5 -inf 0 1623 1624
1624.5 -inf 0 1624 1625
1625.5 -inf 0 1625 1626
1626.5 -inf 0 1626 1627
1627.5 -inf 0 1627 1628
1628.5 -inf 0 1628 1629
1629.5 -inf 0 1629 1630
1630.5 -inf 0 1630 1631
1631.5 -inf 0 1631 1632
1632.5 -inf 0 1632 1633
1633.5 -inf 0 1633 1634
1634.5 -inf 0 1634 1635
1635.5 -inf 0 1635 1636
1636.5 -inf 0 1636 1637
1637.5 -inf 0 1637 1638
1638.5 -inf 0 1638 1639
1639.5 -inf 0 1639 1640
1640.5 -inf 0 1640 1641
1641.5 -inf 0 1641 1642
1642.5 -inf 0 1642 1643
1643.5 -inf 0 1643 1644
1644.5 -inf 0 1644 1645
1645.5 -inf 0 1645 1646
1646.5 -inf 0 1646 1647
1647.5 -inf 0 1647 1648
1648.5 -inf 0 1648 1649
1649.5 -inf 0 1649 1650
1650.5 -inf 0 1650 1651
1651.5 -inf 0 1651 1652
1652.5 -inf 0 1652 1653
1653.5 -inf 0 1653 1654
1654.5 -inf 0 1654 1655
1655.5 -inf 0 1655 1656
1656.5 -inf 0 1656 1657
1657.5 -inf 0 1657 1658
1658.5 -inf 0 1658 1659
1659.5 -inf 0 1659 1660
1660.5 -inf 0 1660 1661
1661.5 -inf 0 1661 1662
1662.5 -inf 0 1662 1663
1663.5 -inf 0 1663 1664
1664.5 -inf 0 1664 1665
1665.5 -inf 0 1665 1666
1666.5 -inf 0 1666 1667
1667.5 -inf 0 1667 1668
1668.5 -inf 0 1668 1669
1669.5 -inf 0 1669 1670
1670.5 -inf 0 1670 1671
1671.5 -inf 0 1671 1672
1672.5 -inf 0 1672 1673
1673.5 -inf 0 1673 1674
1674.5 -inf 0 1674 1675
1675.5 -inf 0 1675 1676
1676.5 -inf 0 1676 1677
1677.5 -inf 0 1677 1678
1678.5 -inf 0 1678 1679
1679.5 -inf 0 1679 1680
1680.5 -inf 0 1680 1681
1681.5 -inf 0 1681 1682
1682.5 -inf 0 1682 1683
1683.5 -inf 0 1683 1684
1684.5 -inf 0 1684 1685
1685.5 -inf 0 1685 1686
1686.5 -inf 0 1686 1687
1687.5 -inf 0 1687 1688
1688.5 -inf 0 1688 1689
1689.5 -inf 0 1689 1690
1690.5 -inf 0 1690 1691
1691.5 -inf 0 1691 1692
1692.5 -inf 0 1692 1693
1693.5 -inf 0 1693 1694
1694.5 -inf 0 1694 1695
1695.5 -inf 0 1695 1696
1696.5 -inf 0 1696 1697
1697.5 -inf 0 1697 1698
1698.5 -inf 0 1698 1699
1699.5 -inf 0 1699 1700
1700.5 -inf 0 1700 1701
1701.5 -inf 0 1701 1702
1702.5 -inf 0 1702 1703
1703.5 -inf 0 1703 1704
1704.5 -inf 0 1704 1705
1705.5 -inf 0 1705 1706
1706.5 -inf 0 1706 1707
1707.5 -inf 0 1707 1708
1708.5 -inf 0 1708 1709
1709.5 -inf 0 1709 1710
1710.5 -inf 0 1710 1711
1711.5 -inf 0 1711 1712
1712.5 -inf 0 1712 1713
1713.5 -inf 0 1713 1714
1714.5 -inf 0 1714 1715
1715.5 -inf 0 1715 1716
1716.5 -inf 0 1716 1717
1717.5 -inf 0 1717 1718
1718.5 -inf 0 1718 1719
1719.5 -inf 0 1719 1720
1720.5 -inf 0 1720 1721
1721.5 -inf 0 1721 1722
1722.5 -inf 0 1722 1723
1723.5 -inf 0 1723 1724
1724.5 -inf 0 1724 1725
1725.5 -inf 0 1725 1726
1726.5 -inf 0 1726 1727
1727.5 -inf 0 1727 1728
1728.5 -inf 0 1728 1729
1729.5 -inf 0 1729 1730
1730.5 -inf 0 1730 1731
1731.5 -inf 0 1731 1732
1732.5 -inf 0 1732 1733
1733.5 -inf 0 1733 1734
1734.5 -inf 0 1734 1735
1735.5 -inf 0 1735 1736
1736.5 -inf 0 1736 1737
1737.5 -inf 0 1737 1738
1738.5 -inf 0 1738 1739
1739.5 -inf 0 1739 1740
1740.5 -inf 0 1740 1741
1741.5 -inf 0 1741 1742
1742.5 -inf 0 1742 1743
1743.5 -inf 0 1743 1744
1744.5 -inf 0 1744 1745
1745.5 -inf 0 1745 1746
1746.5 -inf 0 1746 1747
1747.5 -inf 0 1747 1748
1748.5 -inf 0 1748 1749
1749.5 -inf 0 1749 1750
1750.5 -inf 0 1750 1751
1751.5 -inf 0 1751 1752
1752.5 -inf 0 1752 1753
1753.5 -inf 0 1753 1754
1754.5 -inf 0 1754 1755
1755.5 -inf 0 1755 1756
1756.5 -inf 0 1756 1757
1757.5 -inf 0 1757 1758
1758.5 -inf 0 1758 1759
1759.5 -inf 0 1759 1760
1760.5 -inf 0 1760 1761
1761.5 -inf 0 1761 1762
1762.5 -inf 0 1762 1763
1763.5 -inf 0 1763 1764
1764.5 -inf 0 1764 1765
1765.5 -inf 0 1765 1766
1766.5 -inf 0 1766 1767
1767.5 -inf 0 1767 1768
1768.5 -inf 0 1768 1769
1769.5 -inf 0 1769 1770
1770.5 -inf 0 1770 1771
1771.5 -inf 0 1771 1772
1772.5 -inf 0 1772 1773
1773.5 -inf 0 1773 1774
1774.5 -inf 0 1774 1775
1775.5 -inf 0 1775 1776
1776.5 -inf 0 1776 1777
1777.5 -inf 0 1777 1778
1778.5 -inf 0 1778 1779
1779.5 -inf 0 1779 1780
1780.5 -inf 0 1780 1781
1781.5 -inf 0 1781 1782
1782.5 -inf 0 1782 1783
1783.5 -inf 0 1783 1784
1784.5 -inf 0 1784 1785
1785.5 -inf 0 1785 1786
1786.5 -inf 0 1786 1787
1787.5 -inf 0 1787 1788
1788.5 -inf 0 1788 1789
1789.5 -inf 0 1789 1790
1790.5 -inf 0 1790 1791
1791.5 -inf 0 1791 1792
1792.5 -inf 0 1792 1793
1793.5 -inf 0 1793 1794
1794.5 -inf 0 1794 1795
1795.5 -inf 0 1795 1796
1796.5 -inf 0 1796 1797
1797.5 -inf 0 1797 1798
1798.5 -inf 0 1798 1799
1799.5 -inf 0 1799 1800
1800.5 -inf 0 1800 1801
1801.5 -inf 0 1801 1802
1802.5 -inf 0 1802 1803
1803.5 -inf 0 1803 1804
1804.5 -inf 0 1804 1805
1805.5 -inf 0 1805 1806
1806.5 -inf 0 1806 1807
1807.5 -inf 0 1807 1808
1808.5 -inf 0 1808 1809
1809.5 -inf 0 1809 1810
1810.5 -inf 0 1810 1811
1811.5 -inf 0 1811 1812
1812.5 -inf 0 1812 1813
1813.5 -inf 0 1813 1814
1814.5 -inf 0 1814 1815
1815.5 -inf 0 1815 1816
1816.5 -inf 0 1816 1817
1817.5 -inf 0 1817 1818
1818.5 -inf 0 1818 1819
1819.5 -inf 0 1819 1820
1820.5 -inf 0 1820 1821
1821.5 -inf 0 1821 1822
1822.5 -inf 0 1822 1823
1823.5 -inf 0 1823 1824
1824.5 -inf 0 1824 1825
1825.5 -inf 0 1825 1826
1826.5 -inf 0 1826 1827
1827.5 -inf 0 1827 1828
1828.5 -inf 0 1828 1829
1829.5 -inf 0 1829 1830
1830.5 -inf 0 1830 1831
1831.5 -inf 0 1831 1832
1832.5 -inf 0 1832 1833
1833.5 -inf 0 1833 1834
1834.5 -inf 0 1834 1835
1835.5 -inf 0 1835 1836
1836.5 -inf 0 1836 1837
1837.5 -inf 0 1837 1838
1838.5 -inf 0 1838 1839
1839.5 -inf 0 1839 1840
1840.5 -inf 0 1840 1841
1841.5 -inf 0 1841 1842
1842.5 -inf 0 1842 1843
1843.5 -inf 0 1843 1844
1844.5 -inf 0 1844 1845
1845.5 -inf 0 1845 1846
1846.5 -inf 0 1846 1847
1847.5 -inf 0 1847 1848
1848.5 -inf 0 1848 1849
1849.5 -inf 0 1849 1850
1850.5 -inf 0 1850 1851
1851.5 -inf 0 1851 1852
1852.5 -inf 0 1852 1853
1853.5 -inf 0 1853 1854
1854.5 -inf 0 1854 1855
1855.5 -inf 0 1855 1856
1856.5 -inf 0 1856 1857
1857.5 -inf 0 1857 1858
1858.5 -inf 0 1858 1859
1859.5 -inf 0 1859 1860
1860.5 -inf 0 1860 1861
1861.5 -inf 0 1861 1862
1862.5 -inf 0 1862 1863
1863.5 -inf 0 1863 1864
1864.5 -inf 0 1864 1865
1865.5 -inf 0 1865 1866
1866.5 -inf 0 1866 1867
1867.5 -inf 0 1867 1868
1868.5 -inf 0 1868 1869
1869.5 -inf 0 1869 1870
1870.5 -inf 0 1870 1871
1871.5 -inf 0 1871 1872
1872.5 -inf 0 1872 1873
1873.5 -inf 0 1873 1874
1874.5 -inf 0 1874 1875
1875.5 -inf 0 1875 1876
1876.5 -inf 0 1876 1877
1877.5 -inf 0 1877 1878
1878.5 -inf 0 1878 1879
1879.5 -inf 0 1879 1880
1880.5 -inf 0 1880 1881
1881.5 -inf 0 1881 1882
1882.5 -inf 0 1882 1883
1883.5 -inf 0 1883 1884
1884.5 -inf 0 1884 1885
1885.5 -inf 0 1885 1886
1886.5 -inf 0 1886 1887
1887.5 -inf 0 1887 1888
1888.5 -inf 0 1888 1889
1889.5 -inf 0 1889 1890
1890.5 -inf 0 1890 1891
1891.5 -inf 0 1891 1892
1892.5 -inf 0 1892 1893
1893.5 -inf 0 1893 1894
1894.5 -inf 0 1894 1895
1895.5 -inf 0 1895 1896
1896.5 -inf 0 1896 1897
1897.5 -inf 0 1897 1898
1898.5 -inf 0 1898 1899
1899.5 -inf 0 1899 1900
1900.5 -inf 0 1900 1901
1901.5 -inf 0 1901 1902
1902.5 -inf 0 1902 1903
1903.5 -inf 0 1903 1904
1904.5 -inf 0 1904 1905
1905.5 -inf 0 1905 1906
1906.5 -inf 0 1906 1907
1907.5 -inf 0 1907 1908
1908.5 -inf 0 1908 1909
1909.5 -inf 0 1909 1910
1910.5 -inf 0 1910 1911
1911.5 -inf 0 1911 1912
1912.5 -inf 0 1912 1913
1913.5 -inf 0 1913 1914
1914.5 -inf 0 1914 1915
1915.5 -inf 0 1915 1916
1916.5 -inf 0 1916 1917
1917.5 -inf 0 1917 1918
1918.5 -inf 0 1918 1919
1919.5 -inf 0 1919 1920
1920.5 -inf 0 1920 1921
1921.5 -inf 0 1921 1922
1922.5 -inf 0 1922 1923
1923.5 -inf 0 1923 1924
1924.5 -inf 0 1924 1925
1925.5 -inf 0 1925 1926
1926.5 -inf 0 1926 1927
1927.5 -inf 0 1927 1928
1928.5 -inf 0 1928 1929
1929.5 -inf 0 1929 1930
1930.5 -inf 0 1930 1931
1931.5 -inf 0 1931 1932
1932.5 -inf 0 1932 1933
1933.5 -inf 0 1933 1934
1934.5 -inf 0 1934 1935
1935.5 -inf 0 1935 1936
1936.5 -inf 0 1936 1937
1937.5 -inf 0 1937 1938
1938.5 -inf 0 1938 1939
1939.5 -inf 0 1939 1940
1940.5 -inf 0 1940 1941
1941.5 -inf 0 1941 1942
1942.5 -inf 0 1942 1943
1943.5 -inf 0 1943 1944
1944.5 -inf 0 1944 1945
1945.5 -inf 0 1945 1946
1946.5 -inf 0 1946 1947
1947.5 -inf 0 1947 1948
1948.5 -inf 0 1948 1949
1949.5 -inf 0 1949 1950
1950.5 -inf 0 1950 1951
1951.5 -inf 0 1951 1952
1952.5 -inf 0 1952 1953
1953.5 -inf 0 1953 1954
1954.5 -inf 0 1954 1955
1955.5 -inf 0 1955 1956
1956.5 -inf 0 1956 1957
1957.5 -inf 0 1957 1958
1958.5 -inf 0 1958 1959
1959.5 -inf 0 1959 1960
1960.5 -inf 0 1960 1961
1961.5 -inf 0 1961 1962
1962.5 -inf 0 1962 1963
1963.5 -inf 0 1963 1964
1964.5 -inf 0 1964 1965
1965.5 -inf 0 1965 1966
1966.5 -inf 0 1966 1967
1967.5 -inf 0 1967 1968
1968.5 -inf 0 1968 1969
1969.5 -inf 0 1969 1970
1970.5 -inf 0 1970 1971
1971.5 -inf 0 1971 1972
1972.5 -inf 0 1972 1973
1973.5 -inf 0 1973 1974
1974.5 -inf 0 1974 1975
1975.5 -inf 0 1975 1976
1976.5 -inf 0 1976 1977
1977.5 -inf 0 1977 1978
1978.5 -inf 0 1978 1979
1979.5 -inf 0 1979 1980
1980.5 -inf 0 1980 1981
1981.5 -inf 0 1981 1982
1982.5 -inf 0 1982 1983
1983.5 -inf 0 1983 1984
1984.5 -inf 0 1984 1985
1985.5 -inf 0 1985 1986
1986.5 -inf 0 1986 1987
1987.5 -inf 0 1987 1988
1988.5 -inf 0 1988 1989
1989.5 -inf 0 1989 1990
1990.5 -inf 0 1990 1991
1991.5 -inf 0 1991 1992
1992.5 -inf 0 1992 1993
1993.5 -inf 0 1993 1994
1994.5 -inf 0 1994 1995
1995.5 -inf 0 1995 1996
1996.5 -inf 0 1996 1997
1997.5 -inf 0 1997 1998
1998.5 -inf 0 1998 1999
1999.5 -inf 0 1999 2000
2000.5 -inf 0 2000 2001
2001.5 -inf 0 2001 2002
2002.5 -inf 0 2002 2003
2003.5 -inf 0 2003 2004
2004.5 -inf 0 2004 2005
2005.5 -inf 0 2005 2006
2006.5 -inf 0 2006 2007
2007.5 -inf 0 2007 2008
2008.5 -inf 0 2008 2009
2009.5 -inf 0 2009 2010
2010.5 -inf 0 2010 2011
2011.5 -inf 0 2011 2012
2012.5 -inf 0 2012 2013
2013.5 -inf 0 2013 2014
2014.5 -inf 0 2014 2015
2015.5 -inf 0 2015 2016
2016.5 -inf 0 2016 2017
2017.5 -inf 0 2017 2018
2018.5 -inf 0 2018 2019
2019.5 -inf 0 2019 2020
2020.5 -inf 0 2020 2021
2021.5 -inf 0 2021 2022
2022.5 -inf 0 2022 2023
2023.5 -inf 0 2023 2024
2024.5 -inf 0 2024 2025
2025.5 -inf 0 2025 2026
2026.5 -inf 0 2026 2027
2027.5 -inf 0 2027 2028
2028.5 -inf 0 2028 2029
2029.5 -inf 0 2029 2030
2030.5 -inf 0 2030 2031
2031.5 -inf 0 2031 2032
2032.5 -inf 0 2032 2033
2033.5 -inf 0 2033 2034
2034.5 -inf 0 2034 2035
2035.5 -inf 0 2035 2036
2036.5 -inf 0 2036 2037
2037.5 -inf 0 2037 2038
2038.5 -inf 0 2038 2039
2039.5 -inf 0 2039 2040
2040.5 -inf 0 2040 2041
2041.5 -inf 0 2041 2042
2042.5 -inf 0 2042 2043
2043.5 -inf 0 2043 2044
2044.5 -inf 0 2044 2045
2045.5 -inf 0 2045 2046
2046.5 -inf 0 2046 2047
2047.5 -inf 0 2047 2048
2048.5 -inf 0 2048 2049
2049.5 -inf 0 2049 2050
2050.5 -inf 0 2050 2051
2051.5 -inf 0 2051 2052
2052.5 -inf 0 2052 2053
2053.5 -inf 0 2053 2054
2054.5 -inf 0 2054 2055
2055.5 -inf 0 2055 2056
2056.5 -inf 0 2056 2057
2057.5 -inf 0 2057 2058
2058.5 -inf 0 2058 2059
2059.5 -inf 0 2059 2060
2060.5 -inf 0 2060 2061
2061.5 -inf 0 2061 2062
2062.5 -inf 0 2062 2063
2063.5 -inf 0 2063 2064
2064.5 -inf 0 2064 2065
2065.5 -inf 0 2065 2066
2066.5 -inf 0 2066 2067
2067.5 -inf 0 2067 2068
2068.5 -inf 0 2068 2069
2069.5 -inf 0 2069 2070
2070.5 -inf 0 2070 2071
2071.5 -inf 0 2071 2072
2072.5 -inf 0 2072 2073
2073.5 -inf 0 2073 2074
2074.5 -inf 0 2074 2075
2075.5 -inf 0 2075 2076
2076.5 -inf 0 2076 2077
2077.5 -inf 0 2077 2078
2078.5 -inf 0 2078 2079
2079.5 -inf 0 2079 2080
2080.5 -inf 0 2080 2081
2081.5 -inf 0 2081 2082
2082.5 -inf 0 2082 2083
2083.5 -inf 0 2083 2084
2084.5 -inf 0 2084 2085
2085.5 -inf 0 2085 2086
2086.5 -inf 0 2086 2087
2087.5 -inf 0 2087 2088
2088.5 -inf 0 2088 2089
2089.5 -inf 0 2089 2090
2090.5 -inf 0 2090 2091
2091.5 -inf 0 2091 2092
2092.5 -inf 0 2092 2093
2093.5 -inf 0 2093 2094
2094.5 -inf 0 2094 2095
2095.5 -inf 0 2095 2096
2096.5 -inf 0 2096 2097
2097.5 -inf 0 2097 2098
2098.5 -inf 0 2098 2099
2099.5 -inf 0 2099 2100
2100.5 -inf 0 2100 2101
2101.5 -inf 0 2101 2102
2102.5 -inf 0 2102 2103
2103.5 -inf 0 2103 2104
2104.5 -inf 0 2104 2105
2105.5 -inf 0 2105 2106
2106.5 -inf 0 2106 2107
2107.5 -inf 0 2107 2108
2108.5 -inf 0 2108 2109
2109.5 -inf 0 2109 2110
2110.5 -inf 0 2110 2111
2111.5 -inf 0 2111 2112
2112.5 -inf 0 2112 2113
2113.5 -inf 0 2113 2114
2114.5 -inf 0 2114 2115
2115.5 -inf 0 2115 2116
2116.5 -inf 0 2116 2117
2117.5 -inf 0 2117 2118
2118.5 -inf 0 2118 2119
2119.5 -inf 0 2119 2120
2120.5 -inf 0 2120 2121
2121.5 -inf 0 2121 2122
2122.5 -inf 0 2122 2123
2123.5 -inf 0 2123 2124
2124.5 -inf 0 2124 2125
2125.5 -inf 0 2125 2126
2126.5 -inf 0 2126 2127
2127.5 -inf 0 2127 2128
2128.5 -inf 0 2128 2129
2129.5 -inf 0 2129 2130
2130.5 -inf 0 2130 2131
2131.5 -inf 0 2131 2132
2132.5 -inf 0 2132 2133
2133.5 -inf 0 2133 2134
2134.5 -inf 0 2134 2135
2135.5 -inf 0 2135 2136
2136.5 -inf 0 2136 2137
2137.5 -inf 0 2137 2138
2138.5 -inf 0 2138 2139
2139.5 -inf 0 2139 2140
2140.5 -inf 0 2140 2141
2141.5 -inf 0 2141 2142
2142.5 -inf 0 2142 2143
2143.5 -inf 0 2143 2144
2144.5 -inf 0 2144 2145
2145.5 -inf 0 2145 2146
2146.5 -inf 0 2146 2147
2147.5 -inf 0 2147 2148
2148.5 -inf 0 2148 2149
2149.5 -inf 0 2149 2150
2150.5 -inf 0 2150 2151
2151.5 -inf 0 2151 2152
2152.5 -inf 0 2152 2153
2153.5 -inf 0 2153 2154
2154.5 -inf 0 2154 2155
2155.5 -inf 0 2155 2156
2156.5 -inf 0 2156 2157
2157.5 -inf 0 2157 2158
2158.5 -inf 0 2158 2159
2159.5 -inf 0 2159 2160
2160.5 -inf 0 2160 2161
2161.5 -inf 0 2161 2162
2162.5 -inf 0 2162 2163
2163.5 -inf 0 2163 2164
2164.5 -inf 0 2164 2165
2165.5 -inf 0 2165 2166
2166.5 -inf 0 2166 2167
2167.5 -inf 0 2167 2168
2168.5 -inf 0 2168 2169
2169.5 -inf 0 2169 2170
2170.5 -inf 0 2170 2171
2171.5 -inf 0 2171 2172
2172.5 -inf 0 2172 2173
2173.5 -inf 0 2173 2174
2174.5 -inf 0 2174 2175
2175.5 -inf 0 2175 2176
2176.5 -inf 0 2176 2177
2177.5 -inf 0 2177 2178
2178.5 -inf 0 2178 2179
2179.5 -inf 0 2179 2180
2180.5 -inf 0 2180 2181
2181.5 -inf 0 2181 2182
2182.5 -inf 0 2182 2183
2183.5 -inf 0 2183 2184
2184.5 -inf 0 2184 2185
2185.5 -inf 0 2185 2186
2186.5 -inf 0 2186 2187
2187.5 -inf 0 2187 2188
2188.5 -inf 0 2188 2189
2189.5 -inf 0 2189 2190
2190.5 -inf 0 2190 2191
2191.5 -inf 0 2191 2192
2192.5 -inf 0 2192 2193
2193.5 -inf 0 2193 2194
2194.5 -inf 0 2194 2195
2195.5 -inf 0 2195 2196
2196.5 -inf 0 2196 2197
2197.5 -inf 0 2197 2198
2198.5 -inf 0 2198 2199
2199.5 -inf 0 2199 2200
2200.5 -inf 0 2200 2201
2201.5 -inf 0 2201 2202
2202.5 -inf 0 2202 2203
2203.5 -inf 0 2203 2204
2204.5 -inf 0 2204 2205
2205.5 -inf 0 2205 2206
2206.5 -inf 0 2206 2207
2207.5 -inf 0 2207 2208
2208.5 -inf 0 2208 2209
2209.5 -inf 0 2209 2210
2210.5 -inf 0 2210 2211
2211.5 -inf 0 2211 2212
2212.5 -inf 0 2212 2213
2213.5 -inf 0 2213 2214
2214.5 -inf 0 2214 2215
2215.5 -inf 0 2215 2216
2216.5 -inf 0 2216 2217
2217.5 -inf 0 2217 2218
2218.5 -inf 0 2218 2219
2219.5 -inf 0 2219 2220
2220.5 -inf 0 2220 2221
2221.5 -inf 0 2221 2222
2222.5 -inf 0 2222 2223
2223.5 -inf 0 2223 2224
2224.5 -inf 0 2224 2225
2225.5 -inf 0 2225 2226
2226.5 -inf 0 2226 2227
2227.5 -inf 0 2227 2228
2228.5 -inf 0 2228 2229
2229.5 -inf 0 2229 2230
2230.5 -inf 0 2230 2231
2231.5 -inf 0 2231 2232
2232.5 -inf 0 2232 2233
2233.5 -inf 0 2233 2234
2234.5 -inf 0 2234 2235
2235.5 -inf 0 2235 2236
2236.5 -inf 0 2236 2237
2237.5 -inf 0 2237 2238
2238.5 -inf 0 2238 2239
2239.5 -inf 0 2239 2240
2240.5 -inf 0 2240 2241
2241.5 -inf 0 2241 2242
2242.5 -inf 0 2242 2243
2243.5 -inf 0 2243 2244
2244.5 -inf 0 2244 2245
2245.5 -inf 0 2245 2246
2246.5 -inf 0 2246 2247
2247.5 -inf 0 2247 2248
2248.5 -inf 0 2248 2249
2249.5 -inf 0 2249 2250
2250.5 -inf 0 2250 2251
2251.5 -inf 0 2251 2252
2252.5 -inf 0 2252 2253
2253.5 -inf 0 2253 2254
2254.5 -inf 0 2254 2255
2255.5 -inf 0 2255 2256
2256.5 -inf 0 2256 2257
2257.5 -inf 0 2257 2258
2258.5 -inf 0 2258 2259
2259.5 -inf 0 2259 2260
2260.5 -inf 0 2260 2261
2261.5 -inf 0 2261 2262
2262.5 -inf 0 2262 2263
2263.5 -inf 0 2263 2264
2264.5 -inf 0 2264 2265
2265.5 -inf 0 2265 2266
2266.5 -inf 0 2266 2267
2267.5 -inf 0 2267 2268
2268.5 -inf 0 2268 2269
2269.5 -inf 0 2269 2270
2270.5 -inf 0 2270 2271
2271.5 -inf 0 2271 2272
2272.5 -inf 0 2272 2273
2273.5 -inf 0 2273 2274
2274.5 -inf 0 2274 2275
2275.5 -inf 0 2275 2276
2276.5 -inf 0 2276 2277
2277.5 -inf 0 2277 2278
2278.5 -inf 0 2278 2279
2279.5 -inf 0 2279 2280
2280.5 -inf 0 2280 2281
2281.5 -inf 0 2281 2282
2282.5 -inf 0 2282 2283
2283.5 -inf 0 2283 2284
2284.5 -inf 0 2284 2285
2285.5 -inf 0 2285 2286
2286.5 -inf 0 2286 2287
2287.5 -inf 0 2287 2288
2288.5 -inf 0 2288 2289
2289.5 -inf 0 2289 2290
2290.5 -inf 0 2290 2291
2291.5 -inf 0 2291 2292
2292.5 -inf 0 2292 2293
2293.5 -inf 0 2293 2294
2294.5 -inf 0 2294 2295
2295.5 -inf 0 2295 2296
2296.5 -inf 0 2296 2297
2297.5 -inf 0 2297 2298
2298.5 -inf 0 2298 2299
2299.5 -inf 0 2299 2300
2300.5 -inf 0 2300 2301
2301.5 -inf 0 2301 2302
2302.5 -inf 0 2302 2303
2303.5 -inf 0 2303 2304
2304.5 -inf 0 2304 2305
2305.5 -inf 0 2305 2306
2306.5 -inf 0 2306 2307
2307.5 -inf 0 2307 2308
2308.5 -inf 0 2308 2309
2309.5 -inf 0 2309 2310
2310.5 -inf 0 2310 2311
2311.5 -inf 0 2311 2312
2312.5 -inf 0 2312 2313
2313.5 -inf 0 2313 2314
2314.5 -inf 0 2314 2315
2315.5 -inf 0 2315 2316
2316.5 -inf 0 2316 2317
2317.5 -inf 0 2317 2318
2318.5 -inf 0 2318 2319
2319.5 -inf 0 2319 2320
2320.5 -inf 0 2320 2321
2321.5 -inf 0 2321 2322
2322.5 -inf 0 2322 2323
2323.5 -inf 0 2323 2324
2324.5 -inf 0 2324 2325
2325.5 -inf 0 2325 2326
2326.5 -inf 0 2326 2327
2327.5 -inf 0 2327 2328
2328.5 -inf 0 2328 2329
2329.5 -inf 0 2329 2330
2330.5 -inf 0 2330 2331
2331.5 -inf 0 2331 2332
2332.5 -inf 0 2332 2333
2333.5 -inf 0 2333 2334
2334.5 -inf 0 2334 2335
2335.5 -inf 0 2335 2336
2336.5 -inf 0 2336 2337
2337.5 -inf 0 2337 2338
2338.5 -inf 0 2338 2339
2339.5 -inf 0 2339 2340
2340.5 -inf 0 2340 2341
2341.5 -inf 0 2341 2342
2342.5 -inf 0 2342 2343
2343.5 -inf 0 2343 2344
2344.5 -inf 0 2344 2345
2345.5 -inf 0 2345 2346
2346.5 -inf 0 2346 2347
2347.5 -inf 0 2347 2348
2348.5 -inf 0 2348 2349
2349.5 -inf 0 2349 2350
2350.5 -inf 0 2350 2351
2351.5 -inf 0 2351 2352
2352.5 -inf 0 2352 2353
2353.5 -inf 0 2353 2354
2354.5 -inf 0 2354 2355
2355.5 -inf 0 2355 2356
2356.5 -inf 0 2356 2357
2357.5 -inf 0 2357 2358
2358.5 -inf 0 2358 2359
2359.5 -inf 0 2359 2360
2360.5 -inf 0 2360 2361
2361.5 -inf 0 2361 2362
2362.5 -inf 0 2362 2363
2363.5 -inf 0 2363 2364
2364.5 -inf 0 2364 2365
2365.5 -inf 0 2365 2366
2366.5 -inf 0 2366 2367
2367.5 -inf 0 2367 2368
2368.5 -inf 0 2368 2369
2369.5 -inf 0 2369 2370
2370.5 -inf 0 2370 2371
2371.5 -inf 0 2371 2372
2372.5 -inf 0 2372 2373
2373.5 -inf 0 2373 2374
2374.5 -inf 0 2374 2375
2375.5 -inf 0 2375 2376
2376.5 -inf 0 2376 2377
2377.5 -inf 0 2377 2378
2378.5 -inf 0 2378 2379
2379.5 -inf 0 2379 2380
2380.5 -inf 0 2380 2381
2381.5 -inf 0 2381 2382
2382.5 -inf 0 2382 2383
2383.5 -inf 0 2383 2384
2384.5 -inf 0 2384 2385
2385.5 -inf 0 2385 2386
2386.5 -inf 0 2386 2387
2387.5 -inf 0 2387 2388
2388.5 -inf 0 2388 2389
2389.5 -inf 0 2389 2390
2390.5 -inf 0 2390 2391
2391.5 -inf 0 2391 2392
2392.5 -inf 0 2392 2393
2393.5 -inf 0 2393 2394
2394.5 -inf 0 2394 2395
2395.5 -inf 0 2395 2396
2396.5 -inf 0 2396 2397
2397.5 -inf 0 2397 2398
2398.5 -inf 0 2398 2399
2399.5 -inf 0 2399 2400
2400.5 -inf 0 2400 2401
2401.5 -inf 0 2401 2402
2402.5 -inf 0 2402 2403
2403.5 -inf 0 2403 2404
2404.5 -inf 0 2404 2405
2405.5 -inf 0 2405 2406
2406.5 -inf 0 2406 2407
2407.5 -inf 0 2407 2408
2408.5 -inf 0 2408 2409
2409.5 -inf 0 2409 2410
2410.5 -inf 0 2410 2411
2411.5 -inf 0 2411 2412
2412.5 -inf 0 2412 2413
2413.5 -inf 0 2413 2414
2414.5 -inf 0 2414 2415
2415.5 -inf 0 2415 2416
2416.5 -inf 0 2416 2417
2417.5 -inf 0 2417 2418
2418.5 -inf 0 2418 2419
2419.5 -inf 0 2419 2420
2420.5 -inf 0 2420 2421
2421.5 -inf 0 2421 2422
2422.5 -inf 0 2422 2423
2423.5 -inf 0 2423 2424
2424.5 -inf 0 2424 2425
2425.5 -inf 0 2425 2426
2426.5 -inf 0 2426 2427
2427.5 -inf 0 2427 2428
2428.5 -inf 0 2428 2429
2429.5 -inf 0 2429 2430
2430.5 -inf 0 2430 2431
2431.5 -inf 0 2431 2432
2432.5 -inf 0 2432 2433
2433.5 -inf 0 2433 2434
2434.5 -inf 0 2434 2435
2435.5 -inf 0 2435 2436
2436.5 -inf 0 2436 2437
2437.5 -inf 0 2437 2438
2438.5 -inf 0 2438 2439
2439.5 -inf 0 2439 2440
2440.5 -inf 0 2440 2441
2441.5 -inf 0 2441 2442
2442.5 -inf 0 2442 2443
2443.5 -inf 0 2443 2444
2444.5 -inf 0 2444 2445
2445.5 -inf 0 2445 2446
2446.5 -inf 0 2446 2447
2447.5 -inf 0 2447 2448
2448.5 -inf 0 2448 2449
2449.5 -inf 0 2449 2450
2450.5 -inf 0 2450 2451
2451.5 -inf 0 2451 2452
2452.5 -inf 0 2452 2453
2453.5 -inf 0 2453 2454
2454.5 -inf 0 2454 2455
2455.5 -inf 0 2455 2456
2456.5 -inf 0 2456 2457
2457.5 -inf 0 2457 2458
2458.5 -inf 0 2458 2459
2459.5 -inf 0 2459 2460
2460.5 -inf 0 2460 2461
2461.5 -inf 0 2461 2462
2462.5 -inf 0 2462 2463
2463.5 -inf 0 2463 2464
2464.5 -inf 0 2464 2465
2465.5 -inf 0 2465 2466
2466.5 -inf 0 2466 2467
2467.5 -inf 0 2467 2468
2468.5 -inf 0 2468 2469
2469.5 -inf 0 2469 2470
2470.5 -inf 0 2470 2471
2471.5 -inf 0 2471 2472
2472.5 -inf 0 2472 2473
2473.5 -inf 0 2473 2474
2474.5 -inf 0 2474 2475
2475.5 -inf 0 2475 2476
2476.5 -inf 0 2476 2477
2477.5 -inf 0 2477 2478
2478.5 -inf 0 2478 2479
2479.5 -inf 0 2479 2480
2480.5 -inf 0 2480 2481
2481.5 -inf 0 2481 2482
2482.5 -inf 0 2482 2483
2483.5 -inf 0 2483 2484
2484.5 -inf 0 2484 2485
2485.5 -inf 0 2485 2486
2486.5 -inf 0 2486 2487
2487.5 -inf 0 2487 2488
2488.5 -inf 0 2488 2489
2489.5 -inf 0 2489 2490
2490.5 -inf 0 2490 2491
2491.5 -inf 0 2491 2492
2492.5 -inf 0 2492 2493
2493.5 -inf 0 2493 2494
2494.5 -inf 0 2494 2495
2495.5 -inf 0 2495 2496
2496.5 -inf 0 2496 2497
2497.5 -inf 0 2497 2498
2498.5 -inf 0 2498 2499
2499.5 -inf 0 2499 2500
2500.5 -inf 0 2500 2501
2501.5 -inf 0 2501 2502
2502.5 -inf 0 2502 2503
2503.5 -inf 0 2503 2504
2504.5 -inf 0 2504 2505
2505.5 -inf 0 2505 2506
2506.5 -inf 0 2506 2507
2507.5 -inf 0 2507 2508
2508.5 -inf 0 2508 2509
2509.5 -inf 0 2509 2510
2510.5 -inf 0 2510 2511
2511.5 -inf 0 2511 2512
2512.5 -inf 0 2512 2513
2513.5 -inf 0 2513 2514
2514.5 -inf 0 2514 2515
2515.5 -inf 0 2515 2516
2516.5 -inf 0 2516 2517
2517.5 -inf 0 2517 2518
2518.5 -inf 0 2518 2519
2519.5 -inf 0 2519 2520
2520.5 -inf 0 2520 2521
2521.5 -inf 0 2521 2522
2522.5 -inf 0 2522 2523
2523.5 -inf 0 2523 2524
2524.5 -inf 0 2524 2525
2525.5 -inf 0 2525 2526
2526.5 -inf 0 2526 2527
2527.5 -inf 0 2527 2528
2528.5 -inf 0 2528 2529
2529.5 -inf 0 2529 2530
2530.5 -inf 0 2530 2531
2531.5 -inf 0 2531 2532
2532.5 -inf 0 2532 2533
2533.5 -inf 0 2533 2534
2534.5 -inf 0 2534 2535
2535.5 -inf 0 2535 2536
2536.5 -inf 0 2536 2537
2537.5 -inf 0 2537 2538
2538.5 -inf 0 2538 2539
2539.5 -inf 0 2539 2540
2540.5 -inf 0 2540 2541
2541.5 -inf 0 2541 2542
2542.5 -inf 0 2542 2543
2543.5 -inf 0 2543 2544
2544.5 -inf 0 2544 2545
2545.5 -inf 0 2545 2546
2546.5 -inf 0 2546 2547
2547.5 -inf 0 2547 2548
2548.5 -inf 0 2548 2549
2549.5 -inf 0 2549 2550
2550.5 -inf 0 2550 2551
2551.5 -inf 0 2551 2552
2552.5 -inf 0 2552 2553
2553.5 -inf 0 2553 2554
2554.5 -inf 0 2554 2555
2555.5 -inf 0 2555 2556
2556.5 -inf 0 2556 2557
2557.5 -inf 0 2557 2558
2558.5 -inf 0 2558 2559
2559.5 -inf 0 2559 2560
2560.5 -inf 0 2560 2561
2561.5 -inf 0 2561 2562
2562.5 -inf 0 2562 2563
2563.5 -inf 0 2563 2564
2564.5 -inf 0 2564 2565
2565.5 -inf 0 2565 2566
2566.5 -inf 0 2566 2567
2567.5 -inf 0 2567 2568
2568.5 -inf 0 2568 2569
2569.5 -inf 0 2569 2570
2570.5 -inf 0 2570 2571
2571.5 -inf 0 2571 2572
2572.5 -inf 0 2572 2573
2573.5 -inf 0 2573 2574
2574.5 -inf 0 2574 2575
2575.5 -inf 0 2575 2576
2576.5 -inf 0 2576 2577
2577.5 -inf 0 2577 2578
2578.5 -inf 0 2578 2579
2579.5 -inf 0 2579 2580
2580.5 -inf 0 2580 2581
2581.5 -inf 0 2581 2582
2582.5 -inf 0 2582 2583
2583.5 -inf 0 2583 2584
2584.5 -inf 0 2584 2585
2585.5 -inf 0 2585 2586
2586.5 -inf 0 2586 2587
2587.5 -inf 0 2587 2588
2588.5 -inf 0 2588 2589
2589.5 -inf 0 2589 2590
2590.5 -inf 0 2590 2591
2591.5 -inf 0 2591 2592
2592.5 -inf 0 2592 2593
2593.5 -inf 0 2593 2594
2594.5 -inf 0 2594 2595
2595.5 -inf 0 2595 2596
2596.5 -inf 0 2596 2597
2597.5 -inf 0 2597 2598
2598.5 -inf 0 2598 2599
2599.5 -inf 0 2599 2600
2600.5 -inf 0 2600 2601
2601.5 -inf 0 2601 2602
2602.5 -inf 0 2602 2603
2603.5 -inf 0 2603 2604
2604.5 -inf 0 2604 2605
2605.5 -inf 0 2605 2606
2606.5 -inf 0 2606 2607
2607.5 -inf 0 2607 2608
2608.5 -inf 0 2608 2609
2609.5 -inf 0 2609 2610
2610.5 -inf 0 2610 2611
2611.5 -inf 0 2611 2612
2612.5 -inf 0 2612 2613
2613.5 -inf 0 2613 2614
2614.5 -inf 0 2614 2615
2615.5 -inf 0 2615 2616
2616.5 -inf 0 2616 2617
2617.5 -inf 0 2617 2618
2618.5 -inf 0 2618 2619
2619.5 -inf 0 2619 2620
2620.5 -inf 0 2620 2621
2621.5 -inf 0 2621 2622
2622.5 -inf 0 2622 2623
2623.5 -inf 0 2623 2624
2624.5 -inf 0 2624 2625
2625.5 -inf 0 2625 2626
2626.5 -inf 0 2626 2627
2627.5 -inf 0 2627 2628
2628.5 -inf 0 2628 2629
2629.5 -inf 0 2629 2630
2630.5 -inf 0 2630 2631
2631.5 -inf 0 2631 2632
2632.5 -inf 0 2632 2633
2633.5 -inf 0 2633 2634
2634.5 -inf 0 2634 2635
2635.5 -inf 0 2635 2636
2636.5 -inf 0 2636 2637
2637.5 -inf 0 2637 2638
2638.5 -inf 0 2638 2639
2639.5 -inf 0 2639 2640
2640.5 -inf 0 2640 2641
2641.5 -inf 0 2641 2642
2642.5 -inf 0 2642 2643
2643.5 -inf 0 2643 2644
2644.5 -inf 0 2644 2645
2645.5 -inf 0 2645 2646
2646.5 -inf 0 2646 2647
2647.5 -inf 0 2647 2648
2648.5 -inf 0 2648 2649
2649.5 -inf 0 2649 2650
2650.5 -inf 0 2650 2651
2651.5 -inf 0 2651 2652
2652.5 -inf 0 2652 2653
2653.5 -inf 0 2653 2654
2654.5 -inf 0 2654 2655
2655.5 -inf 0 2655 2656
2656.5 -inf 0 2656 2657
2657.5 -inf 0 2657 2658
2658.5 -inf 0 2658 2659
2659.5 -inf 0 2659 2660
2660.5 -inf 0 2660 2661
2661.5 -inf 0 2661 2662
2662.5 -inf 0 2662 2663
2663.5 -inf 0 2663 2664
2664.5 -inf 0 2664 2665
2665.5 -inf 0 2665 2666
2666.5 -inf 0 2666 2667
2667.5 -inf 0 2667 2668
2668.5 -inf 0 2668 2669
2669.5 -inf 0 2669 2670
2670.5 -inf 0 2670 2671
2671.5 -inf 0 2671 2672
2672.5 -inf 0 2672 2673
2673.5 -inf 0 2673 2674
2674.5 -inf 0 2674 2675
2675.5 -inf 0 2675 2676
2676.5 -inf 0 2676 2677
2677.5 -inf 0 2677 2678
2678.5 -inf 0 2678 2679
2679.5 -inf 0 2679 2680
2680.5 -inf 0 2680 2681
2681.5 -inf 0 2681 2682
2682.5 -inf 0 2682 2683
2683.5 -inf 0 2683 2684
2684.5 -inf 0 2684 2685
2685.5 -inf 0 2685 2686
2686.5 -inf 0 2686 2687
2687.5 -inf 0 2687 2688
2688.5 -inf 0 2688 2689
2689.5 -inf 0 2689 2690
2690.5 -inf 0 2690 2691
2691.5 -inf 0 2691 2692
2692.5 -inf 0 2692 2693
2693.5 -inf 0 2693 2694
2694.5 -inf 0 2694 2695
2695.5 -inf 0 2695 2696
2696.5 -inf 0 2696 2697
2697.5 -inf 0 2697 2698
2698.5 -inf 0 2698 2699
2699.5 -inf 0 2699 2700
2700.5 -inf 0 2700 2701
2701.5 -inf 0 2701 2702
2702.5 -inf 0 2702 2703
2703.5 -inf 0 2703 2704
2704.5 -inf 0 2704 2705
2705.5 -inf 0 2705 2706
2706.5 -inf 0 2706 2707
2707.5 -inf 0 2707 2708
2708.5 -inf 0 2708 2709
2709.5 -inf 0 2709 2710
2710.5 -inf 0 2710 2711
2711.5 -inf 0 2711 2712
2712.5 -inf 0 2712 2713
2713.5 -inf 0 2713 2714
2714.5 -inf 0 2714 2715
2715.5 -inf 0 2715 2716
2716.5 -inf 0 2716 2717
2717.5 -inf 0 2717 2718
2718.5 -inf 0 2718 2719
2719.5 -inf 0 2719 2720
2720.5 -inf 0 2720 2721
2721.5 -inf 0 2721 2722
2722.5 -inf 0 2722 2723
2723.5 -inf 0 2723 2724
2724.5 -inf 0 2724 2725
2725.5 -inf 0 2725 2726
2726.5 -inf 0 2726 2727
2727.5 -inf 0 2727 2728
2728.5 -inf 0 2728 2729
2729.5 -inf 0 2729 2730
2730.5 -inf 0 2730 2731
2731.5 -inf 0 2731 2732
2732.5 -inf 0 2732 2733
2733.5 -inf 0 2733 2734
2734.5 -inf 0 2734 2735
2735.5 -inf 0 2735 2736
2736.5 -inf 0 2736 2737
2737.5 -inf 0 2737 2738
2738.5 -inf 0 2738 2739
2739.5 -inf 0 2739 2740
2740.5 -inf 0 2740 2741
2741.5 -inf 0 2741 2742
2742.5 -inf 0 2742 2743
2743.5 -inf 0 2743 2744
2744.5 -inf 0 2744 2745
2745.5 -inf 0 2745 2746
2746.5 -inf 0 2746 2747
2747.5 -inf 0 2747 2748
2748.5 -inf 0 2748 2749
2749.5 -inf 0 2749 2750
2750.5 -inf 0 2750 2751
2751.5 -inf 0 2751 2752
2752.5 -inf 0 2752 2753
2753.5 -inf 0 2753 2754
2754.5 -inf 0 2754 2755
2755.5 -inf 0 2755 2756
2756.5 -inf 0 2756 2757
2757.5 -inf 0 2757 2758
2758.5 -inf 0 2758 2759
2759.5 -inf 0 2759 2760
2760.5 -inf 0 2760 2761
2761.5 -inf 0 2761 2762
2762.5 -inf 0 2762 2763
2763.5 -inf 0 2763 2764
2764.5 -inf 0 2764 2765
2765.5 -inf 0 2765 2766
2766.5 -inf 0 2766 2767
2767.5 -inf 0 2767 2768
2768.5 -inf 0 2768 2769
2769.5 -inf 0 2769 2770
2770.5 -inf 0 2770 2771
2771.5 -inf 0 2771 2772
2772.5 -inf 0 2772 2773
2773.5 -inf 0 2773 2774
2774.5 -inf 0 2774 2775
2775.5 -inf 0 2775 2776
2776.5 -inf 0 2776 2777
2777.5 -inf 0 2777 2778
2778.5 -inf 0 2778 2779
2779.5 -inf 0 2779 2780
2780.5 -inf 0 2780 2781
2781.5 -inf 0 2781 2782
2782.5 -inf 0 2782 2783
2783.5 -inf 0 2783 2784
2784.5 -inf 0 2784 2785
2785.5 -inf 0 2785 2786
2786.5 -inf 0 2786 2787
2787.5 -inf 0 2787 2788
2788.5 -inf 0 2788 2789
2789.5 -inf 0 2789 2790
2790.5 -inf 0 2790 2791
2791.5 -inf 0 2791 2792
2792.5 -inf 0 2792 2793
2793.5 -inf 0 2793 2794
2794.5 -inf 0 2794 2795
2795.5 -inf 0 2795 2796
2796.5 -inf 0 2796 2797
2797.5 -inf 0 2797 2798
2798.5 -inf 0 2798 2799
2799.5 -inf 0 2799 2800
2800.5 -inf 0 2800 2801
2801.5 -inf 0 2801 2802
2802.5 -inf 0 2802 2803
2803.5 -inf 0 2803 2804
2804.5 -inf 0 2804 2805
2805.5 -inf 0 2805 2806
2806.5 -inf 0 2806 2807
2807.5 -inf 0 2807 2808
2808.5 -inf 0 2808 2809
2809.5 -inf 0 2809 2810
2810.5 -inf 0 2810 2811
2811.5 -inf 0 2811 2812
2812.5 -inf 0 2812 2813
2813.5 -inf 0 2813 2814
2814.5 -inf 0 2814 2815
2815.5 -inf 0 2815 2816
2816.5 -inf 0 2816 2817
2817.5 -inf 0 2817 2818
2818.5 -inf 0 2818 2819
2819.5 -inf 0 2819 2820
2820.5 -inf 0 2820 2821
2821.5 -inf 0 2821 2822
2822.5 -inf 0 2822 2823
2823.5 -inf 0 2823 2824
2824.5 -inf 0 2824 2825
2825.5 -inf 0 2825 2826
2826.5 -inf 0 2826 2827
2827.5 -inf 0 2827 2828
2828.5 -inf 0 2828 2829
2829.5 -inf 0 2829 2830
2830.5 -inf 0 2830 2831
2831.5 -inf 0 2831 2832
2832.5 -inf 0 2832 2833
2833.5 -inf 0 2833 2834
2834.5 -inf 0 2834 2835
2835.5 -inf 0 2835 2836
2836.5 -inf 0 2836 2837
2837.5 -inf 0 2837 2838
2838.5 -inf 0 2838 2839
2839.5 -inf 0 2839 2840
2840.5 -inf 0 2840 2841
2841.5 -inf 0 2841 2842
2842.5 -inf 0 2842 2843
2843.5 -inf 0 2843 2844
2844.5 -inf 0 2844 2845
2845.5 -inf 0 2845 2846
2846.5 -inf 0 2846 2847
2847.5 -inf 0 2847 2848
2848.5 -inf 0 2848 2849
2849.5 -inf 0 2849 2850
2850.5 -inf 0 2850 2851
2851.5 -inf 0 2851 2852
2852.5 -inf 0 2852 2853
2853.5 -inf 0 2853 2854
2854.5 -inf 0 2854 2855
2855.5 -inf 0 2855 2856
2856.5 -inf 0 2856 2857
2857.5 -inf 0 2857 2858
2858.5 -inf 0 2858 2859
2859.5 -inf 0 2859 2860
2860.5 -inf 0 2860 2861
2861.5 -inf 0 2861 2862
2862.5 -inf 0 2862 2863
2863.5 -inf 0 2863 2864
2864.5 -inf 0 2864 2865
2865.5 -inf 0 2865 2866
2866.5 -inf 0 2866 2867
2867.5 -inf 0 2867 2868
2868.5 -inf 0 2868 2869
2869.5 -inf 0 2869 2870
2870.5 -inf 0 2870 2871
2871.5 -inf 0 2871 2872
2872.5 -inf 0 2872 2873
2873.5 -inf 0 2873 2874
2874.5 -inf 0 2874 2875
2875.5 -inf 0 2875 2876
2876.5 -inf 0 2876 2877
2877.5 -inf 0 2877 2878
2878.5 -inf 0 2878 2879
2879.5 -inf 0 2879 2880
2880.5 -inf 0 2880 2881
2881.5 -inf 0 2881 2882
2882.5 -inf 0 2882 2883
2883.5 -inf 0 2883 2884
2884.5 -inf 0 2884 2885
2885.5 -inf 0 2885 2886
2886.5 -inf 0 2886 2887
2887.5 -inf 0 2887 2888
2888.5 -inf 0 2888 2889
2889.5 -inf 0 2889 2890
2890.5 -inf 0 2890 2891
2891.5 -inf 0 2891 2892
2892.5 -inf 0 2892 2893
2893.5 -inf 0 2893 2894
2894.5 -inf 0 2894 2895
2895.5 -inf 0 2895 2896
2896.5 -inf 0 2896 2897
2897.5 -inf 0 2897 2898
2898.5 -inf 0 2898 2899
2899.5 -inf 0 2899 2900
2900.5 -inf 0 2900 2901
2901.5 -inf 0 2901 2902
2902.5 -inf 0 2902 2903
2903.5 -inf 0 2903 2904
2904.5 -inf 0 2904 2905
2905.5 -inf 0 2905 2906
2906.5 -inf 0 2906 2907
2907.5 -inf 0 2907 2908
2908.5 -inf 0 2908 2909
2909.5 -inf 0 2909 2910
2910.5 -inf 0 2910 2911
2911.5 -inf 0 2911 2912
2912.5 -inf 0 2912 2913
2913.5 -inf 0 2913 2914
2914.5 -inf 0 2914 2915
2915.5 -inf 0 2915 2916
2916.5 -inf 0 2916 2917
2917.5 -inf 0 2917 2918
2918.5 -inf 0 2918 2919
2919.5 -inf 0 2919 2920
2920.5 -inf 0 2920 2921
2921.5 -inf 0 2921 2922
2922.5 -inf 0 2922 2923
2923.5 -inf 0 2923 2924
2924.5 -inf 0 2924 2925
2925.5 -inf 0 2925 2926
2926.5 -inf 0 2926 2927
2927.5 -inf 0 2927 2928
2928.5 -inf 0 2928 2929
2929.5 -inf 0 2929 2930
2930.5 -inf 0 2930 2931
2931.5 -inf 0 2931 2932
2932.5 -inf 0 2932 2933
2933.5 -inf 0 2933 2934
2934.5 -inf 0 2934 2935
2935.5 -inf 0 2935 2936
2936.5 -inf 0 2936 2937
2937.5 -inf 0 2937 2938
2938.5 -inf 0 2938 2939
2939.5 -inf 0 2939 2940
2940.5 -inf 0 2940 2941
2941.5 -inf 0 2941 2942
2942.5 -inf 0 2942 2943
2943.5 -inf 0 2943 2944
2944.5 -inf 0 2944 2945
2945.5 -inf 0 2945 2946
2946.5 -inf 0 2946 2947
2947.5 -inf 0 2947 2948
2948.5 -inf 0 2948 2949
2949.5 -inf 0 2949 2950
2950.5 -inf 0 2950 2951
2951.5 -inf 0 2951 2952
2952.5 -inf 0 2952 2953
2953.5 -inf 0 2953 2954
2954.5 -inf 0 2954 2955
2955.5 -inf 0 2955 2956
2956.5 -inf 0 2956 2957
2957.5 -inf 0 2957 2958
2958.5 -inf 0 2958 2959
2959.5 -inf 0 2959 2960
2960.5 -inf 0 2960 2961
2961.5 -inf 0 2961 2962
2962.5 -inf 0 2962 2963
2963.5 -inf 0 2963 2964
2964.5 -inf 0 2964 2965
2965.5 -inf 0 2965 2966
2966.5 -inf 0 2966 2967
2967.5 -inf 0 2967 2968
2968.5 -inf 0 2968 2969
2969.5 -inf 0 2969 2970
2970.5 -inf 0 2970 2971
2971.5 -inf 0 2971 2972
2972.5 -inf 0 2972 2973
2973.5 -inf 0 2973 2974
2974.5 -inf 0 2974 2975
2975.5 -inf 0 2975 2976
2976.5 -inf 0 2976 2977
2977.5 -inf 0 2977 2978
2978.5 -inf 0 2978 2979
2979.5 -inf 0 2979 2980
2980.5 -inf 0 2980 2981
2981.5 -inf 0 2981 2982
2982.5 -inf 0 2982 2983
2983.5 -inf 0 2983 2984
2984.5 -inf 0 2984 2985
2985.5 -inf 0 2985 2986
2986.5 -inf 0 2986 2987
2987.5 -inf 0 2987 2988
2988.5 -inf 0 2988 2989
2989.5 -inf 0 2989 2990
2990.5 -inf 0 2990 2991
2991.5 -inf 0 2991 2992
2992.5 -inf 0 2992 2993
2993.5 -inf 0 2993 2994
2994.5 -inf 0 2994 2995
2995.5 -inf 0 2995 2996
2996.5 -inf 0 2996 2997
2997.5 -inf 0 2997 2998
2998.5 -inf 0 2998 2999
2999.5 -inf 0 2999 3000
3000.5 -inf 0 3000 3001
3001.5 -inf 0 3001 3002
3002.5 -inf 0 3002 3003
3003.5 -inf 0 3003 3004
3004.5 -inf 0 3004 3005
3005.5 -inf 0 3005 3006
3006.5 -inf 0 3006 3007
3007.5 -inf 0 3007 3008
3008.5 -inf 0 3008 3009
3009.5 -inf 0 3009 3010
3010.5 -inf 0 3010 3011
3011.5 -inf 0 3011 3012
3012.5 -inf 0 3012 3013
3013.5 -inf 0 3013 3014
3014.5 -inf 0 3014 3015
3015.5 -inf 0 3015 3016
3016.5 -inf 0 3016 3017
3017.5 -inf 0 3017 3018
3018.5 -inf 0 3018 3019
3019.5 -inf 0 3019 3020
3020.5 -inf 0 3020 3021
3021.5 -inf 0 3021 3022
3022.5 -inf 0 3022 3023
3023.5 -inf 0 3023 3024
3024.5 -inf 0 3024 3025
3025.5 -inf 0 3025 3026
3026.5 -inf 0 3026 3027
3027.5 -inf 0 3027 3028
3028.5 -inf 0 3028 3029
3029.5 -inf 0 3029 3030
3030.5 -inf 0 3030 3031
3031.5 -inf 0 3031 3032
3032.5 -inf 0 3032 3033
3033.5 -inf 0 3033 3034
3034.5 -inf 0 3034 3035
3035.5 -inf 0 3035 3036
3036.5 -inf 0 3036 3037
3037.5 -inf 0 3037 3038
3038.5 -inf 0 3038 3039
3039.5 -inf 0 3039 3040
3040.5 -inf 0 3040 3041
3041.5 -inf 0 3041 3042
3042.5 -inf 0 3042 3043
3043.5 -inf 0 3043 3044
3044.5 -inf 0 3044 3045
3045.5 -inf 0 3045 3046
3046.5 -inf 0 3046 3047
3047.5 -inf 0 3047 3048
3048.5 -inf 0 3048 3049
3049.5 -inf 0 3049 3050
3050.5 -inf 0 3050 3051
3051.5 -inf 0 3051 3052
3052.5 -inf 0 3052 3053
3053.5 -inf 0 3053 3054
3054.5 -inf 0 3054 3055
3055.5 -inf 0 3055 3056
3056.5 -inf 0 3056 3057
3057.5 -inf 0 3057 3058
3058.5 -inf 0 3058 3059
3059.5 -inf 0 3059 3060
3060.5 -inf 0 3060 3061
3061.5 -inf 0 3061 3062
3062.5 -inf 0 3062 3063
3063.5 -inf 0 3063 3064
3064.5 -inf 0 3064 3065
3065.5 -inf 0 3065 3066
3066.5 -inf 0 3066 3067
3067.5 -inf 0 3067 3068
3068.5 -inf 0 3068 3069
3069.5 -inf 0 3069 3070
3070.5 -inf 0 3070 3071
3071.5 -inf 0 3071 3072
3072.5 -inf 0 3072 3073
3073.5 -inf 0 3073 3074
3074.5 -inf 0 3074 3075
3075.5 -inf 0 3075 3076
3076.5 -inf 0 3076 3077
3077.5 -inf 0 3077 3078
3078.5 -inf 0 3078 3079
3079.5 -inf 0 3079 3080
3080.5 -inf 0 3080 3081
3081.5 -inf 0 3081 3082
3082.5 -inf 0 3082 3083
3083.5 -inf 0 3083 3084
3084.5 -inf 0 3084 3085
3085.5 -inf 0 3085 3086
3086.5 -inf 0 3086 3087
3087.5 -inf 0 3087 3088
3088.5 -inf 0 3088 3089
3089.5 -inf 0 3089 3090
3090.5 -inf 0 3090 3091
3091.5 -inf 0 3091 3092
3092.5 -inf 0 3092 3093
3093.5 -inf 0 3093 3094
3094.5 -inf 0 3094 3095
3095.5 -inf 0 3095 3096
3096.5 -inf 0 3096 3097
3097.5 -inf 0 3097 3098
3098.5 -inf 0 3098 3099
3099.5 -inf 0 3099 3100
3100.5 -inf 0 3100 3101
3101.5 -inf 0 3101 3102
3102.5 -inf 0 3102 3103
3103.5 -inf 0 3103 3104
3104.5 -inf 0 3104 3105
3105.5 -inf 0 3105 3106
3106.5 -inf 0 3106 3107
3107.5 -inf 0 3107 3108
3108.5 -inf 0 3108 3109
3109.5 -inf 0 3109 3110
3110.5 -inf 0 3110 3111
3111.5 -inf 0 3111 3112
3112.5 -inf 0 3112 3113
3113.5 -inf 0 3113 3114
3114.5 -inf 0 3114 3115
3115.5 -inf 0 3115 3116
3116.5 -inf 0 3116 3117
3117.5 -inf 0 3117 3118
3118.5 -inf 0 3118 3119
3119.5 -inf 0 3119 3120
3120.5 -inf 0 3120 3121
3121.5 -inf 0 3121 3122
3122.5 -inf 0 3122 3123
3123.5 -inf 0 3123 3124
3124.5 -inf 0 3124 3125
3125.5 -inf 0 3125 3126
3126.5 -inf 0 3126 3127
3127.5 -inf 0 3127 3128
3128.5 -inf 0 3128 3129
3129.5 -inf 0 3129 3130
3130.5 -inf 0 3130 3131
3131.5 -inf 0 3131 3132
3132.5 -inf 0 3132 3133
3133.5 -inf 0 3133 3134
3134.5 -inf 0 3134 3135
3135.5 -inf 0 3135 3136
3136.5 -inf 0 3136 3137
3137.5 -inf 0 3137 3138
3138.5 -inf 0 3138 3139
3139.5 -inf 0 3139 3140
3140.5 -inf 0 3140 3141
3141.5 -inf 0 3141 3142
3142.5 -inf 0 3142 3143
3143.5 -inf 0 3143 3144
3144.5 -inf 0 3144 3145
3145.5 -inf 0 3145 3146
3146.5 -inf 0 3146 3147
3147.5 -inf 0 3147 3148
3148.5 -inf 0 3148 3149
3149.5 -inf 0 3149 3150
3150.5 -inf 0 3150 3151
3151.5 -inf 0 3151 3152
3152.5 -inf 0 3152 3153
3153.5 -inf 0 3153 3154
3154.5 -inf 0 3154 3155
3155.5 -inf 0 3155 3156
3156.5 -inf 0 3156 3157
3157.5 -inf 0 3157 3158
3158.5 -inf 0 3158 3159
3159.5 -inf 0 3159 3160
3160.5 -inf 0 3160 3161
3161.5 -inf 0 3161 3162
3162.5 -inf 0 3162 3163
3163.5 -inf 0 3163 3164
3164.5 -inf 0 3164 3165
3165.5 -inf 0 3165 3166
3166.5 -inf 0 3166 3167
3167.5 -inf 0 3167 3168
3168.5 -inf 0 3168 3169
3169.5 -inf 0 3169 3170
3170.5 -inf 0 3170 3171
3171.5 -inf 0 3171 3172
3172.5 -inf 0 3172 3173
3173.5 -inf 0 3173 3174
3174.5 -inf 0 3174 3175
3175.5 -inf 0 3175 3176
3176.5 -inf 0 3176 3177
3177.5 -inf 0 3177 3178
3178.5 -inf 0 3178 3179
3179.5 -inf 0 3179 3180
3180.5 -inf 0 3180 3181
3181.5 -inf 0 3181 3182
3182.5 -inf 0 3182 3183
3183.5 -inf 0 3183 3184
3184.5 -inf 0 3184 3185
3185.5 -inf 0 3185 3186
3186.5 -inf 0 3186 3187
3187.5 -inf 0 3187 3188
3188.5 -inf 0 3188 3189
3189.5 -inf 0 3189 3190
3190.5 -inf 0 3190 3191
3191.5 -inf 0 3191 3192
3192.5 -inf 0 3192 3193
3193.5 -inf 0 3193 3194
3194.5 -inf 0 3194 3195
3195.5 -inf 0 3195 3196
3196.5 -inf 0 3196 3197
3197.5 -inf 0 3197 3198
3198.5 -inf 0 3198 3199
3199.5 -inf 0 3199 3200
3200.5 -inf 0 3200 3201
