# Supplementary material for: Large-deviations of disease spreading dynamics with vaccination
Source: PLoS One. 2023 Jul 10;18(7):e0287932. doi: 10.1371/journal.pone.0287932 (PMC10332629; doi:10.1371/journal.pone.0287932)
Supplement: S1 Data — (GZ) [file pone.0287932.s002.gz › DATA/fig11/adaptive/adaptiveI1280.dat]

#v0.2.1
# sir_printer -f v0.5.5_EN_LDHD_N3200r0.14t0.4v530Gsw0.1GS56229289SS264107025_NI1_1-end_0_x6._0_i.curves.gz -e 1280
# "/run/media/zapp2389/CompPhys/Yannick/Doktorarbeit/sirv/5_patient_zeros/ld/lambda0.4/at_crit/N3200/entropic_6"
# curves: 509
5 5 5 5 5 5 5 5 5 5 5 5 5 5 5 5 5 5 5 5 5 5 5 5 5 5 5 5 5 5 5 5 5 5 5 5 5 5 5 5 5 5 5 5 5 5 5 5 5 5 5 5 5 5 5 5 5 5 5 5 5 5 5 5 5 5 5 5 5 5 5 5 5 5 5 5 5 5 5 5 5 5 5 5 5 5 5 5 5 5 5 5 5 5 5 5 5 5 5 5 5 5 5 5 5 5 5 5 5 5 5 5 5 5 5 5 5 5 5 5 5 5 5 5 5 5 5 5 5 5 5 5 5 5 5 5 5 5 5 5 5 5 5 5 5 5 5 5 5 5 5 5 5 5 5 5 5 5 5 5 5 5 5 5 5 5 5 5 5 5 5 5 5 5 5 5 5 5 5 5 5 5 5 5 5 5 5 5 5 5 5 5 5 5 5 5 5 5 5 5 5 5 5 5 5 5 5 5 5 5 5 5 5 5 5 5 5 5 5 5 5 5 5 5 5 5 5 5 5 5 5 5 5 5 5 5 5 5 5 5 5 5 5 5 5 5 5 5 5 5 5 5 5 5 5 5 5 5 5 5 5 5 5 5 5 5 5 5 5 5 5 5 5 5 5 5 5 5 5 5 5 5 5 5 5 5 5 5 5 5 5 5 5 5 5 5 5 5 5 5 5 5 5 5 5 5 5 5 5 5 5 5 5 5 5 5 5 5 5 5 5 5 5 5 5 5 5 5 5 5 5 5 5 5 5 5 5 5 5 5 5 5 5 5 5 5 5 5 5 5 5 5 5 5 5 5 5 5 5 5 5 5 5 5 5 5 5 5 5 5 5 5 5 5 5 5 5 5 5 5 5 5 5 5 5 5 5 5 5 5 5 5 5 5 5 5 5 5 5 5 5 5 5 5 5 5 5 5 5 5 5 5 5 5 5 5 5 5 5 5 5 5 5 5 5 5 5 5 5 5 5 5 5 5 5 5 5 5 5 5 5 5 5 5 5 5 5 5 5 5 5 5 5 5 5 5 5 5 5 5 5 5 5 5 5 5 5 5 5 5 5 5 5 5 5 5 5 5 5 5 5 5 5 5 5 5 5 5 5 5 5 5 5 5 5 5 5 5 5 5 5 5 5 5 5 5 5 5 5 5.0
10 10 17 9 9 12 11 10 14 13 10 16 9 12 9 14 13 9 11 9 12 10 16 12 12 8 12 13 11 8 13 12 14 7 12 9 6 10 11 11 11 9 13 10 10 13 12 12 6 12 10 11 10 10 7 7 13 7 10 7 11 16 11 9 14 12 14 11 10 11 11 9 12 11 12 15 13 5 8 12 10 11 7 11 13 11 13 14 9 10 11 8 7 9 16 11 11 8 9 8 12 9 7 13 14 11 12 11 13 9 12 11 15 12 10 10 14 9 7 8 9 9 8 10 10 9 15 12 15 5 14 12 11 12 10 9 13 10 11 13 15 10 9 12 13 14 13 5 12 10 13 10 6 13 6 15 9 10 12 13 9 14 9 13 15 8 9 12 9 12 15 9 9 13 7 8 10 8 11 8 11 11 10 11 13 11 11 10 10 13 9 10 11 6 11 13 11 12 11 11 12 10 15 13 12 11 12 11 10 10 7 10 10 12 15 10 9 15 11 12 12 10 15 15 10 12 11 8 10 10 10 14 9 8 7 15 8 12 16 11 9 13 12 11 16 9 9 8 11 13 9 13 9 10 11 11 10 12 7 10 11 11 10 8 10 11 15 12 11 10 9 12 12 12 10 16 10 10 13 12 15 12 12 8 8 10 12 9 10 11 13 10 13 10 12 13 16 13 13 9 10 10 6 12 14 12 11 8 11 12 8 10 11 8 14 11 11 8 13 11 16 14 12 8 9 9 13 11 12 10 14 13 16 10 11 10 8 16 13 9 14 8 9 13 13 10 14 13 16 8 13 8 13 13 11 12 14 14 10 9 10 13 14 14 13 12 11 10 11 11 8 10 12 10 18 10 10 7 8 9 9 11 12 11 11 8 16 10 10 9 10 12 6 10 10 11 7 8 13 9 9 7 10 10 13 7 9 9 11 14 13 8 11 9 9 12 11 13 11 9 12 12 10 10 12 12 13 14 8 13 12 11 12 9 12 10 9 10 8 10 10 11 12 15 11 13 11 9 10 9 13 10 13 16 10 7 10 10 14 11 9 10 10 12 9 5 14 9 9 10 12 12 10 9 9 7 13 9 11 17 12 11 8 12 11 13 11 12 13 14 10 15 11 11 12 13 9 11 14 10 10 10 9 9 14 9 15 16 10 10.944990176817289
17 16 27 15 11 16 15 17 19 19 16 19 14 17 16 19 25 13 17 11 22 18 23 17 17 12 16 15 21 14 14 18 21 9 14 18 11 16 19 19 13 16 16 19 13 20 12 18 11 21 18 16 18 18 10 15 17 13 18 14 15 22 18 14 20 20 20 20 20 15 18 12 18 20 18 20 18 11 9 17 16 17 9 10 21 11 17 25 11 17 21 17 14 12 31 18 20 16 12 11 17 13 11 15 20 21 17 22 19 17 20 16 19 20 15 19 24 17 15 10 14 13 15 17 15 17 23 16 19 9 18 18 19 18 11 16 20 14 16 17 23 18 19 15 20 22 20 7 21 14 19 12 9 22 9 19 17 10 22 16 10 20 12 30 17 10 14 17 15 17 19 10 15 19 8 14 13 14 20 12 19 17 17 13 16 13 12 18 21 21 17 16 19 10 17 17 18 19 17 21 20 16 25 22 15 21 15 19 14 16 15 16 16 25 21 21 15 21 21 20 16 15 23 21 14 21 14 11 20 13 12 20 17 12 12 22 14 19 27 19 20 15 21 21 20 18 14 11 21 19 11 23 14 13 15 20 16 20 10 13 15 14 17 14 14 18 18 16 18 20 16 23 22 18 16 27 16 18 19 14 23 17 16 14 18 16 20 15 18 12 20 14 22 16 17 23 24 25 17 12 19 18 12 20 29 18 18 10 18 17 16 15 17 14 24 14 17 13 16 18 23 21 24 11 16 16 22 22 23 14 26 18 28 18 15 16 14 23 17 16 26 15 12 25 23 14 19 17 25 10 12 11 17 22 15 19 26 21 15 19 14 18 24 25 20 16 18 18 15 19 14 15 20 19 35 22 15 13 11 17 16 18 22 19 22 15 22 20 15 15 12 14 10 16 18 14 7 13 23 13 18 13 12 16 16 9 12 13 16 16 20 15 19 13 12 20 14 20 20 15 17 16 14 16 20 20 22 22 9 17 24 16 18 11 22 22 16 16 11 17 15 17 17 22 23 17 14 15 17 15 18 17 18 24 19 14 15 16 18 17 9 14 14 19 18 7 25 14 20 14 19 13 18 16 16 9 22 15 19 26 20 19 17 20 14 22 19 22 17 21 17 18 20 19 20 18 15 11 19 13 15 14 14 14 25 17 21 19 13 17.086444007858547
25 25 32 21 18 22 21 30 25 22 18 23 19 19 19 22 29 14 22 20 29 24 33 19 16 16 17 25 23 20 19 20 25 11 22 19 16 26 28 27 21 25 24 24 15 26 18 18 19 30 26 19 24 25 16 21 22 18 27 18 19 28 28 19 30 29 26 24 29 23 21 20 20 26 25 28 23 16 15 26 19 29 14 14 25 16 21 36 16 31 23 26 23 18 41 24 27 19 21 18 19 14 20 19 20 28 17 26 21 18 28 18 25 22 23 24 29 23 25 16 21 15 20 26 20 23 32 19 22 11 19 25 21 27 14 24 22 19 22 22 35 25 28 17 25 32 25 7 23 16 28 17 12 29 16 22 25 13 25 24 14 28 18 41 25 12 20 23 19 20 22 14 20 28 8 22 20 20 23 21 28 22 26 16 28 19 22 22 33 27 25 23 20 15 25 22 25 26 25 35 27 21 35 28 21 28 17 23 22 22 16 19 19 33 27 26 19 29 29 25 22 20 32 27 22 22 19 13 30 20 13 26 26 14 15 28 21 26 33 24 32 17 28 28 28 23 19 15 30 31 15 33 18 20 20 28 20 26 17 15 19 21 26 14 21 26 26 23 22 28 19 31 33 21 22 34 21 26 21 21 30 23 17 15 21 22 27 18 23 17 26 17 27 21 23 33 31 32 22 19 22 26 16 24 34 31 21 10 20 19 19 18 25 26 34 17 25 19 25 23 22 25 35 12 21 21 28 27 26 16 30 24 34 24 21 23 20 33 23 26 29 22 17 31 26 17 23 24 33 11 15 16 25 25 16 22 31 24 19 22 26 29 31 36 25 19 24 26 20 24 20 17 24 20 47 29 20 16 17 25 20 23 25 25 31 18 31 21 19 21 14 18 14 29 26 18 13 19 32 16 23 16 18 23 23 12 20 21 21 23 27 19 27 15 15 25 22 27 26 20 23 20 20 18 24 27 27 35 15 20 35 23 21 14 28 28 22 24 15 19 18 23 20 28 37 26 18 24 20 19 24 22 22 30 26 19 23 23 26 20 8 19 15 24 21 13 35 25 28 19 25 18 24 25 19 13 26 21 25 39 24 24 25 27 20 19 25 27 21 25 26 24 29 23 23 20 16 14 21 18 20 23 14 23 27 21 28 27 15 22.711198428290769
26 30 38 27 23 26 30 39 28 29 25 27 23 23 21 25 28 17 24 27 40 25 46 24 20 21 20 27 22 26 24 20 26 10 25 23 19 31 32 38 24 29 33 26 22 34 25 21 22 40 36 23 29 28 19 24 26 23 28 20 24 34 33 24 41 34 36 27 41 28 27 27 29 33 32 32 25 19 18 34 19 40 24 15 27 20 27 41 20 39 33 33 28 22 49 32 28 22 26 21 23 17 23 26 23 30 21 35 22 26 35 20 32 24 31 23 34 25 28 17 25 16 24 31 29 24 38 24 23 11 18 32 20 34 18 29 26 26 26 27 40 29 35 19 27 32 29 9 27 21 34 20 16 38 22 23 32 15 33 31 16 34 20 52 34 16 25 26 21 21 26 17 24 39 13 27 21 28 27 24 35 26 31 16 39 31 23 29 41 32 28 24 29 14 28 28 35 30 30 35 29 24 45 32 22 33 21 28 24 26 19 29 22 35 30 38 18 32 32 36 24 24 36 27 30 22 17 17 38 27 22 34 32 16 19 36 26 30 44 28 37 25 27 30 36 27 22 13 41 37 17 43 22 25 26 36 25 30 22 19 22 22 35 15 26 32 31 29 28 32 22 36 39 23 27 39 25 30 24 23 32 29 20 19 22 30 33 22 33 20 28 23 31 23 23 38 37 42 29 23 27 30 18 31 42 43 26 14 24 24 22 20 29 31 41 22 24 23 36 28 25 29 46 14 18 26 38 35 29 18 32 31 44 31 28 23 23 38 25 34 35 27 23 33 28 26 25 29 37 15 20 18 31 29 15 24 31 26 22 27 35 37 40 49 28 26 29 34 24 28 27 14 29 24 61 39 20 25 15 29 29 31 33 29 30 22 40 23 21 19 25 18 19 37 29 25 14 22 36 21 29 21 25 23 27 14 26 24 23 26 31 21 34 19 19 30 25 33 34 22 31 24 24 29 27 30 33 38 17 19 45 26 27 18 31 39 29 29 17 26 21 27 25 38 43 36 21 31 21 23 27 25 23 38 28 25 27 29 33 22 8 27 21 34 25 17 39 37 40 23 27 19 29 27 24 20 34 29 30 46 26 27 32 30 23 20 32 34 25 31 30 23 35 24 31 26 20 18 23 20 26 31 17 29 32 23 32 36 20 27.414538310412575
30 30 43 33 30 29 38 40 30 31 30 30 25 27 25 27 30 17 29 31 43 28 54 25 25 29 21 27 26 29 33 22 32 15 25 26 28 38 37 45 28 34 35 25 26 39 30 23 24 43 43 25 30 40 22 24 31 22 33 23 26 40 38 27 50 44 47 21 44 32 34 27 38 40 40 37 31 21 20 40 21 43 27 17 32 22 34 47 24 46 31 44 28 24 56 41 27 29 31 25 30 20 28 33 27 32 26 35 27 34 39 21 40 24 31 25 40 28 35 17 26 16 23 35 35 31 38 27 22 12 20 37 23 39 24 36 34 29 29 31 48 34 38 17 28 39 37 14 36 32 37 22 20 44 23 26 39 17 36 35 17 46 23 57 37 24 32 27 24 27 26 19 28 53 15 27 23 37 39 28 38 31 38 18 40 37 29 32 50 37 33 24 31 19 32 31 38 39 29 39 33 33 54 32 24 35 22 33 29 25 22 33 24 41 34 55 18 44 33 40 25 27 38 34 43 27 24 21 42 26 26 37 33 16 20 41 35 31 51 33 43 32 34 33 46 31 24 20 46 40 18 49 28 37 28 46 26 30 25 25 22 21 44 15 32 35 31 23 30 41 26 40 49 25 26 46 34 35 26 26 37 36 25 20 21 32 36 25 42 28 30 23 36 22 28 46 41 50 35 26 32 32 19 39 44 43 29 16 29 28 22 20 33 37 49 30 24 32 43 30 24 34 51 16 24 35 41 36 34 16 41 27 52 35 30 29 25 39 31 40 38 34 28 42 32 31 28 27 40 19 23 27 35 28 18 29 41 29 27 23 40 44 40 54 34 36 34 40 33 33 32 17 36 27 70 50 25 27 16 37 34 33 36 32 34 31 50 22 22 24 30 23 26 43 39 22 15 27 51 24 31 27 31 26 31 17 23 33 29 32 35 21 39 24 24 40 28 39 41 25 36 28 23 33 30 29 36 41 23 25 50 31 26 24 37 47 33 32 19 33 25 32 32 41 50 39 28 34 22 29 32 39 30 40 33 27 38 31 47 23 7 33 29 39 31 24 44 37 48 25 31 19 38 38 26 25 36 29 37 54 30 30 38 37 27 20 34 39 27 35 34 31 41 26 35 30 23 19 20 18 36 31 28 32 35 26 36 39 27 31.642436149312379
35 33 55 39 33 28 42 46 31 30 34 33 26 32 28 35 36 24 34 36 49 33 52 28 26 34 28 32 29 30 38 23 34 16 24 31 39 43 40 52 26 32 36 33 26 42 30 28 29 47 49 32 32 45 25 21 29 26 40 28 33 34 43 25 61 49 58 25 50 29 36 29 38 41 53 46 35 27 25 42 21 45 33 18 37 25 38 49 27 49 34 53 29 28 57 44 30 34 39 28 29 20 35 35 33 33 27 37 33 35 51 23 40 26 33 26 43 32 39 19 27 15 24 41 44 38 42 33 26 15 20 37 24 44 27 40 38 29 32 39 51 41 39 18 25 47 44 17 38 34 40 27 23 47 22 29 43 21 42 38 26 56 22 61 39 32 33 28 28 36 25 23 32 59 18 27 26 44 48 27 37 35 41 22 47 39 30 36 52 35 35 23 32 19 36 36 34 38 27 43 33 37 63 32 21 42 25 39 34 32 22 36 29 45 42 63 17 46 39 43 25 29 42 36 49 28 22 22 53 28 30 46 35 15 21 47 50 40 56 42 47 35 33 32 56 35 28 23 58 48 15 49 36 46 25 52 27 31 27 28 31 23 51 16 41 41 36 25 39 45 29 42 55 34 26 52 45 35 27 29 42 36 28 21 22 34 42 32 56 27 35 26 34 25 28 52 45 56 38 24 35 36 18 41 45 46 32 16 35 27 20 23 41 46 54 31 25 41 42 32 25 39 53 23 26 36 47 37 34 16 52 27 52 32 37 34 30 48 37 41 41 43 32 55 34 39 28 29 43 28 29 31 40 31 28 35 47 27 31 25 51 51 46 63 33 39 38 41 36 34 32 18 38 31 82 57 31 32 19 47 43 32 36 37 37 44 54 26 25 27 31 31 32 49 48 27 18 28 53 31 36 30 34 21 36 14 27 38 36 41 34 21 45 26 25 41 32 52 39 27 39 36 31 33 34 31 37 49 27 29 55 34 26 25 41 52 37 34 24 37 28 31 33 44 60 44 33 41 23 35 38 50 38 46 38 31 47 33 56 21 12 38 28 49 41 26 52 44 53 26 35 19 43 41 29 27 40 26 39 58 39 35 42 40 29 22 35 43 31 44 40 29 48 29 37 36 23 18 22 22 41 39 33 36 42 27 39 45 33 35.343811394891947
41 36 60 42 40 30 47 41 35 32 44 32 29 40 30 35 41 26 34 36 52 36 54 30 30 38 32 35 29 35 32 19 40 19 31 36 44 47 46 52 27 35 38 33 32 38 31 32 33 51 54 28 29 49 28 27 33 30 46 25 41 35 52 29 66 48 72 24 59 29 43 32 42 45 70 48 44 25 31 43 20 52 41 20 37 25 38 48 32 51 37 50 35 27 58 44 31 37 44 31 30 22 42 40 34 38 35 42 39 38 50 28 47 34 30 27 50 43 50 21 35 15 23 43 50 47 52 35 28 16 24 35 29 56 34 49 45 34 31 38 56 45 39 18 25 58 47 21 37 38 42 28 33 48 26 36 43 22 47 41 32 57 22 69 39 41 41 31 30 37 30 24 36 60 21 26 31 49 48 32 41 38 46 22 55 45 35 39 62 39 39 22 35 23 44 40 39 44 25 44 26 35 65 35 20 43 24 39 34 42 24 44 36 51 50 64 18 46 48 48 29 33 42 37 54 30 28 29 53 30 40 49 35 16 24 61 60 46 61 47 53 43 35 31 60 40 34 30 63 51 17 61 41 54 28 63 30 35 22 34 33 24 56 18 41 46 42 31 44 46 35 43 65 38 29 59 48 35 26 32 52 41 31 21 24 33 47 28 58 30 35 32 33 33 34 61 51 64 45 25 41 39 17 43 50 50 37 20 42 28 23 27 41 51 66 35 25 50 46 33 30 42 69 27 30 33 51 41 40 16 54 31 53 34 43 34 35 52 43 36 44 48 34 66 34 44 28 34 41 32 29 37 44 30 32 38 51 30 34 25 59 56 55 69 37 42 39 40 40 37 39 19 44 32 88 59 30 30 24 58 46 33 34 42 42 55 51 33 32 32 33 38 40 57 49 30 23 32 59 31 39 33 34 23 36 14 22 39 41 45 35 25 46 26 29 47 35 59 40 29 45 37 38 37 38 37 44 53 28 32 53 37 29 29 47 62 42 36 28 43 28 35 44 43 59 48 47 41 20 47 43 51 42 56 37 31 55 40 55 27 15 41 34 57 42 29 56 45 61 30 34 23 44 49 32 30 43 25 42 65 43 38 46 42 31 22 37 51 32 53 45 35 56 34 34 41 22 20 26 27 48 39 36 45 45 30 37 55 33 38.8958742632613
48 38 70 40 45 29 53 41 39 36 49 35 36 42 30 40 39 29 36 36 60 40 56 35 31 41 35 37 28 35 36 20 38 24 40 36 46 53 55 60 26 39 44 33 35 36 33 38 36 55 54 31 27 58 30 32 30 28 47 25 39 38 57 31 77 50 82 27 66 35 47 39 45 49 72 52 55 34 33 51 26 63 42 21 38 29 44 44 40 55 37 52 41 25 62 51 38 42 51 29 30 25 46 44 37 37 37 41 45 37 56 30 51 39 29 29 56 51 50 26 36 17 25 45 51 53 59 43 31 20 23 38 29 58 42 49 53 41 32 41 57 55 42 17 28 54 50 24 39 39 45 31 42 52 28 34 49 22 53 43 33 55 26 77 48 42 44 33 35 39 32 26 37 64 22 28 32 54 59 34 46 36 45 21 52 44 42 40 73 44 41 24 39 28 51 46 40 48 30 48 27 37 71 40 21 52 28 43 36 43 29 48 49 55 54 67 19 53 43 52 35 34 39 44 59 31 33 34 55 33 44 53 38 18 28 64 61 50 71 51 52 57 44 32 60 41 36 30 75 55 17 62 46 60 31 70 32 37 19 38 34 21 63 23 45 48 35 34 47 51 38 45 73 38 29 68 48 31 28 34 50 40 36 23 25 36 50 35 58 29 37 39 34 33 39 61 58 73 50 31 45 41 18 47 58 56 43 24 47 30 24 31 47 54 83 35 31 52 50 32 34 42 79 35 32 34 60 42 45 17 58 33 52 38 43 34 36 53 50 32 52 48 34 82 36 46 26 38 42 34 27 40 51 26 34 40 46 33 39 30 65 55 57 72 40 43 44 44 43 40 45 18 48 35 100 57 31 28 25 67 47 37 33 51 53 52 51 31 33 34 35 48 45 59 50 33 24 41 62 37 41 34 39 24 41 14 25 46 48 46 38 25 50 26 33 52 35 65 41 38 44 39 44 41 40 42 49 52 28 32 55 41 34 31 53 68 45 35 35 46 31 39 47 44 58 49 51 41 20 56 48 49 45 58 38 34 69 40 59 30 17 49 37 58 48 34 57 47 61 36 33 29 45 57 37 27 48 27 50 68 56 44 41 48 32 26 38 62 31 62 51 38 73 37 36 45 21 28 29 28 54 40 34 48 45 31 42 48 37 42.078585461689588
59 39 70 43 51 31 58 42 41 38 56 29 38 48 31 40 38 31 43 38 56 44 58 36 35 40 42 33 32 39 39 19 42 26 41 40 54 57 57 63 26 40 45 36 42 33 37 43 34 56 57 30 27 61 34 36 28 32 50 27 39 41 63 35 84 59 97 29 68 32 57 46 45 61 73 48 66 35 38 53 29 68 41 25 35 30 42 44 43 52 36 51 43 23 62 54 40 43 62 28 30 28 44 46 42 37 44 41 51 33 54 34 53 41 33 29 60 57 56 33 40 20 28 48 56 57 60 45 36 22 22 35 27 69 60 57 55 42 30 46 54 50 41 15 24 56 54 28 39 40 47 36 47 46 29 40 51 19 58 48 36 61 29 87 47 50 52 33 41 44 38 31 36 65 21 30 31 60 65 38 51 37 37 24 52 48 40 44 81 42 43 24 48 33 51 41 38 50 30 48 29 39 79 42 22 60 31 43 38 51 32 50 63 58 53 76 18 58 45 55 36 36 46 46 63 28 43 39 56 41 52 59 40 16 31 65 64 57 77 57 55 62 50 40 66 45 46 31 77 60 19 68 44 69 37 72 37 40 14 36 39 23 66 24 53 50 38 37 53 53 44 48 74 45 31 77 52 35 30 34 55 38 40 27 26 38 52 44 63 31 38 44 33 35 41 60 64 78 53 37 52 45 22 53 63 63 47 25 50 34 25 31 51 58 103 34 32 55 52 34 33 42 83 37 38 40 61 49 46 20 63 30 57 41 41 34 37 51 52 36 53 52 40 90 35 49 28 37 39 33 28 44 58 27 33 41 43 36 42 30 75 65 55 77 34 44 56 49 52 39 51 21 52 39 103 63 31 27 27 70 45 37 35 52 63 54 54 36 36 42 38 54 45 65 57 38 33 45 62 41 44 36 40 24 45 14 24 50 50 46 41 32 51 31 31 52 41 73 47 44 52 40 44 43 40 47 55 61 31 40 55 41 41 33 53 73 43 41 44 50 33 38 48 41 63 53 57 38 19 65 49 56 48 58 42 35 80 41 63 27 16 53 36 51 52 35 53 50 67 38 33 35 49 61 33 30 55 38 54 74 59 44 42 44 31 25 42 62 38 69 53 41 77 31 38 49 23 33 32 28 58 40 36 55 50 28 46 51 39 44.89194499017682
65 44 66 44 55 33 59 45 48 37 61 30 38 54 34 39 40 35 45 42 60 53 64 39 39 37 43 35 37 42 38 15 47 28 42 43 57 64 61 68 27 44 51 46 53 34 45 47 34 64 51 29 25 63 34 36 31 34 47 29 44 44 70 37 86 64 98 31 73 39 61 43 52 58 69 51 70 38 41 60 34 65 46 23 34 29 40 48 45 54 43 54 44 24 62 61 40 41 67 26 31 29 42 49 48 33 39 42 60 33 58 41 55 44 35 33 65 56 63 45 46 26 32 50 63 57 65 54 39 25 19 38 29 71 72 58 62 46 35 47 57 52 42 15 26 60 59 30 40 48 55 37 54 51 35 41 59 17 58 55 38 64 30 89 46 51 60 34 49 42 42 37 42 72 26 33 29 68 67 41 58 36 44 29 55 54 40 44 83 48 49 20 54 31 51 44 39 48 29 50 31 43 92 46 21 58 39 42 42 54 32 48 73 58 61 74 19 57 46 54 38 42 49 44 71 28 51 42 60 47 56 58 43 15 34 71 67 59 77 51 59 74 61 39 69 45 53 30 87 61 23 74 46 77 41 73 39 43 14 42 46 21 65 26 56 50 38 41 57 54 46 49 77 45 28 85 42 39 29 41 52 39 40 32 27 42 53 45 64 34 48 52 34 37 42 67 70 81 58 43 56 42 27 58 68 63 57 27 41 41 25 32 60 57 101 33 29 62 49 34 37 45 84 40 45 42 64 55 44 22 67 22 57 50 45 30 39 54 58 38 53 54 45 104 37 52 29 41 38 38 28 49 60 28 36 36 43 37 43 33 84 73 58 79 33 49 63 51 64 36 45 23 62 43 106 64 31 28 31 70 46 46 40 57 74 58 58 37 40 40 38 61 44 72 60 39 43 51 61 51 44 38 48 27 51 14 23 50 52 45 50 34 54 32 33 57 50 86 49 44 48 44 47 49 35 44 57 66 33 57 62 43 46 29 57 79 47 43 49 52 35 43 54 42 69 62 61 43 17 72 51 60 50 65 45 36 81 45 61 27 18 64 38 55 58 36 63 51 62 47 35 36 54 63 35 33 56 45 49 76 65 49 44 43 35 28 46 67 42 69 54 44 82 27 42 52 22 37 37 27 62 38 35 56 49 33 56 59 42 47.711198428290767
67 51 74 44 62 28 57 50 55 43 67 31 38 55 31 42 40 33 41 47 71 58 65 41 36 40 56 40 37 43 35 10 49 33 49 52 60 67 64 76 27 42 50 45 57 35 47 48 36 66 47 29 26 66 36 41 36 38 45 32 52 48 88 39 91 67 101 30 73 39 72 49 53 58 73 53 78 39 38 62 33 72 46 19 33 28 44 51 49 54 52 56 49 27 64 69 46 38 72 26 32 31 41 50 54 33 39 42 66 36 62 44 60 50 39 31 60 62 66 55 47 28 32 59 68 60 74 60 43 28 22 37 30 68 87 62 64 46 36 52 62 51 35 17 25 66 59 33 41 53 63 41 67 54 39 44 67 22 56 57 37 65 31 88 54 56 64 29 54 39 47 37 46 77 29 34 31 77 79 45 65 37 41 32 57 51 46 51 89 47 52 22 48 25 54 49 37 50 31 56 31 46 106 49 22 65 41 48 43 60 34 47 71 60 61 77 17 59 47 54 43 51 46 45 74 27 54 37 62 49 59 58 43 14 33 82 69 62 84 53 59 79 68 45 78 39 63 35 92 62 26 83 52 84 38 68 44 43 13 45 52 19 68 28 59 51 44 44 61 50 52 44 81 48 28 79 42 43 32 41 55 41 41 35 32 37 55 50 67 31 56 52 34 39 42 66 69 85 61 45 58 38 29 63 68 69 62 26 46 41 29 31 64 58 106 40 29 71 56 37 39 40 88 43 51 40 70 61 48 25 69 22 58 57 53 29 44 53 64 38 56 57 47 110 40 54 30 44 36 42 31 49 64 30 46 34 44 43 44 35 88 82 60 82 35 51 62 58 70 39 49 24 66 40 110 78 32 30 32 77 48 50 42 50 80 66 59 42 45 47 38 63 45 72 58 39 49 53 68 48 41 39 50 31 55 16 28 49 49 45 53 38 54 40 31 52 49 97 50 42 45 47 54 56 38 48 65 69 35 61 61 43 44 38 69 79 45 39 57 50 33 45 58 42 68 71 64 50 17 79 57 63 54 72 48 36 91 41 64 24 19 71 38 56 60 36 72 47 64 47 39 32 55 66 38 37 54 50 49 76 65 52 46 47 38 29 42 73 45 80 58 45 82 30 37 53 25 38 38 27 61 41 33 62 47 34 61 70 45 50.212180746561887
72 53 72 51 64 29 57 57 60 48 69 30 41 53 30 38 47 35 40 50 76 57 75 43 32 43 63 38 33 44 38 10 59 36 53 60 62 64 68 73 27 43 52 46 60 34 51 55 31 68 44 31 24 65 43 38 36 38 48 34 58 58 94 46 100 75 106 37 74 45 81 53 57 67 74 52 80 45 38 66 37 73 56 16 36 27 43 49 56 57 55 60 54 27 62 69 47 36 77 25 35 27 40 50 59 31 42 43 62 38 62 44 67 54 47 31 57 65 64 60 44 27 36 69 68 59 77 64 46 28 20 39 29 72 97 66 68 51 33 66 65 53 33 21 32 68 61 33 45 46 72 44 75 55 36 40 71 20 57 61 38 70 34 93 64 64 56 32 57 44 51 40 50 92 31 37 37 84 82 46 73 34 39 38 56 52 46 67 95 53 57 20 50 27 56 53 41 52 32 54 35 50 110 49 22 70 46 48 47 56 37 50 74 58 55 80 14 66 48 56 49 59 45 48 80 24 63 39 66 44 62 55 45 17 34 95 67 69 92 55 59 87 73 48 87 39 68 36 99 58 29 88 56 87 37 71 45 43 16 47 54 19 68 24 70 61 50 42 60 46 59 46 89 54 30 77 44 43 36 43 56 44 46 37 35 41 58 47 65 31 65 55 29 40 45 70 75 98 65 40 59 42 28 66 72 74 64 28 50 41 30 28 65 57 109 43 31 75 55 39 37 39 87 47 59 41 80 65 54 27 78 18 56 63 56 30 50 59 66 40 59 62 47 120 44 59 32 48 36 43 28 56 68 35 45 36 44 47 53 30 95 84 60 81 39 60 66 59 75 38 51 22 66 43 111 90 30 35 39 80 47 53 41 48 82 72 58 51 52 54 39 66 50 80 55 41 50 57 72 54 44 48 55 34 56 17 30 58 49 49 60 43 58 44 30 55 49 99 52 41 42 48 60 58 33 54 70 74 38 76 62 42 42 43 78 85 49 46 59 52 44 44 58 45 66 72 76 49 17 84 62 60 58 72 51 40 104 42 69 23 24 77 43 59 57 39 73 48 59 53 39 34 60 72 43 41 57 52 47 78 65 54 51 49 37 26 41 66 46 84 60 50 90 30 41 64 24 35 43 27 62 45 39 65 51 33 66 84 44 52.81139489194499
78 55 75 54 77 30 58 58 65 51 70 28 43 57 29 37 45 43 42 58 81 55 81 45 32 46 65 42 36 51 39 9 56 39 61 65 67 65 72 77 25 48 53 49 63 30 55 53 37 75 43 38 25 72 50 38 37 44 51 37 57 58 94 49 112 69 115 40 72 50 84 57 62 75 70 55 82 41 41 67 35 72 64 14 38 23 45 51 59 61 54 53 58 27 62 68 47 35 76 29 38 24 38 52 65 34 47 42 61 42 64 43 68 61 50 34 53 66 68 72 43 29 41 66 73 53 78 61 43 30 17 42 30 78 106 80 68 45 32 66 66 50 35 22 34 65 69 39 45 45 74 45 76 61 38 44 68 24 61 64 41 73 31 95 66 62 51 34 59 43 47 39 50 99 32 38 38 89 81 45 82 33 45 41 58 58 46 64 107 55 68 19 45 29 63 59 45 48 29 54 33 49 118 50 24 70 45 53 49 66 37 52 70 67 55 83 14 71 46 59 51 64 51 51 83 26 68 43 70 48 71 52 50 17 34 95 63 72 104 57 63 92 71 44 95 38 66 36 102 56 30 83 60 88 34 75 39 45 17 52 57 18 68 27 73 61 57 47 52 40 68 48 87 57 28 81 40 44 37 51 59 48 40 37 41 43 64 47 61 32 66 55 26 41 48 70 81 110 66 42 71 41 27 61 71 82 62 29 55 40 32 31 62 56 106 51 33 79 61 39 38 41 95 55 55 46 86 67 58 27 87 17 62 64 60 35 54 59 69 44 60 65 57 113 49 61 33 55 37 50 30 59 75 37 45 34 39 53 57 29 105 85 61 86 41 69 67 62 81 39 53 20 63 45 107 91 31 39 41 94 48 57 38 46 86 68 58 52 47 55 37 67 53 81 52 46 44 60 81 54 46 51 56 39 60 18 30 65 45 49 68 47 58 47 34 56 61 109 53 40 42 55 58 62 33 64 81 77 41 79 69 41 41 47 90 92 47 48 62 61 43 45 62 55 68 76 86 50 18 96 63 67 55 74 51 42 106 39 74 23 26 89 49 65 58 35 75 53 53 59 38 37 69 66 42 45 62 50 49 85 69 59 51 59 42 21 41 72 44 91 54 53 100 33 46 59 25 35 48 29 61 44 38 68 52 35 69 85 49 54.93713163064833
85 56 70 57 85 36 63 58 67 56 73 27 42 61 29 32 48 48 36 67 81 53 94 51 30 43 67 46 40 54 46 8 63 45 64 75 69 75 74 74 24 50 56 50 66 27 53 52 41 70 39 32 27 77 54 40 43 47 57 32 63 62 102 54 120 61 113 41 74 55 83 62 64 73 65 62 89 47 38 65 32 79 74 13 42 22 49 56 67 57 61 56 62 26 61 76 46 38 82 33 39 21 37 52 65 31 47 47 61 42 64 42 65 58 43 31 52 76 79 76 44 33 42 65 70 56 83 60 43 32 19 39 36 84 105 84 68 46 33 77 66 49 38 24 37 71 68 37 49 49 74 44 81 62 40 45 75 22 62 66 44 79 31 97 75 61 45 37 57 46 49 38 56 111 43 42 38 90 91 42 72 35 55 40 55 65 44 66 109 65 78 20 42 28 65 63 51 48 25 54 34 58 113 56 22 75 51 56 47 70 33 60 67 71 60 83 16 72 43 64 46 66 53 56 90 27 66 48 73 44 73 55 54 17 37 97 67 73 106 64 68 94 79 43 102 43 69 33 102 59 34 78 68 92 33 78 41 46 20 47 70 15 71 28 82 61 60 45 52 40 71 52 92 64 27 86 40 46 41 59 56 58 41 37 45 42 72 47 68 32 76 55 28 43 48 73 85 119 64 45 83 40 25 64 74 82 71 26 52 44 34 33 64 65 110 56 32 77 59 41 36 42 112 57 60 46 87 73 58 24 89 17 66 65 63 37 46 64 79 42 58 73 58 106 51 62 25 60 38 52 35 66 86 38 49 36 42 58 57 33 109 82 63 95 45 79 70 64 93 41 52 20 60 48 107 87 32 42 47 103 54 59 43 42 94 72 58 54 51 55 38 66 58 82 50 49 49 55 86 58 44 58 60 39 63 21 32 71 47 53 72 50 54 54 34 62 60 120 61 43 49 61 61 59 36 67 84 77 44 79 70 42 41 45 101 103 56 55 63 64 44 48 67 61 72 88 92 54 23 106 61 69 58 79 47 39 107 42 77 22 28 100 55 68 58 34 76 56 49 66 38 38 83 71 43 46 61 51 50 83 68 59 55 62 38 20 43 74 41 103 58 55 105 36 46 60 24 40 50 32 62 49 37 70 55 32 63 88 53 57.22789783889981
82 59 70 58 97 38 71 62 68 53 70 26 46 64 33 28 51 49 38 64 80 52 101 55 34 41 73 45 45 61 50 6 70 57 66 78 74 79 76 66 23 55 59 46 64 28 61 56 46 72 33 38 29 72 56 39 44 53 59 30 65 60 106 58 119 59 111 46 76 58 86 60 64 77 68 60 81 47 40 65 29 81 84 16 46 25 51 62 76 56 65 59 68 24 60 75 43 35 95 36 42 18 42 55 65 29 52 46 59 51 60 48 65 58 44 33 52 78 91 81 56 34 48 69 76 55 88 62 43 29 17 46 39 90 112 85 74 37 29 75 66 47 40 29 42 71 69 38 56 50 71 48 85 59 42 45 77 25 60 70 49 80 27 103 83 55 47 39 60 48 53 41 56 111 45 42 40 95 94 46 83 34 61 45 58 69 43 69 103 70 82 25 44 32 68 61 53 46 25 53 31 60 109 60 26 77 59 63 52 78 34 58 62 68 64 84 15 78 37 67 45 70 54 52 108 29 65 48 73 51 74 52 46 17 38 100 71 71 105 69 76 92 78 46 110 44 70 36 111 66 42 83 70 105 33 84 37 51 22 54 70 14 66 28 85 61 56 44 60 39 78 53 96 67 25 100 36 54 43 65 61 61 43 34 50 41 72 52 67 30 78 57 29 42 49 76 87 121 65 47 83 38 29 63 85 85 71 26 55 45 35 32 68 64 103 55 32 81 59 41 40 47 114 67 62 46 90 75 65 23 85 16 63 69 71 38 50 70 82 43 61 77 60 124 62 64 28 66 35 52 40 70 92 40 50 36 39 53 58 36 105 86 72 95 51 81 75 64 97 47 53 21 56 51 109 89 33 52 48 111 61 54 45 43 98 74 64 50 55 55 37 73 53 87 50 50 51 56 87 59 47 60 62 39 65 23 29 80 39 50 77 52 63 53 42 66 70 124 67 46 49 66 55 58 37 71 87 76 46 88 64 40 42 45 106 102 60 58 67 64 38 46 68 65 78 92 105 52 19 116 60 71 58 82 49 43 106 44 77 26 29 98 62 71 59 30 79 58 54 70 39 37 85 68 40 47 66 50 49 86 70 56 65 66 39 16 43 86 42 114 56 60 105 41 42 59 20 35 54 35 68 51 38 70 54 36 63 90 56 59.19056974459725
89 53 67 61 106 41 73 58 69 60 77 27 48 70 37 30 60 50 39 69 90 56 104 64 34 38 67 49 48 68 52 7 73 62 64 84 79 80 71 62 19 59 60 47 66 28 58 52 46 74 26 41 31 75 59 43 46 59 59 35 66 59 113 60 116 58 120 53 78 56 87 61 62 77 69 50 76 46 42 70 31 90 97 15 44 27 50 64 86 55 66 69 74 27 61 77 46 34 93 32 40 16 39 53 70 24 53 47 60 50 71 55 76 60 43 34 56 80 87 79 52 33 49 73 76 55 87 70 44 29 15 46 42 104 117 80 81 30 35 81 71 44 41 32 39 70 70 40 65 48 73 53 82 64 41 50 79 27 67 67 53 75 21 103 82 51 45 41 65 52 55 39 62 114 51 42 40 99 103 44 94 32 66 44 62 68 42 73 101 73 88 26 43 33 67 56 60 43 29 57 33 69 110 71 30 79 59 68 53 84 32 64 68 62 63 88 14 84 41 64 42 72 58 49 112 30 65 46 81 51 72 49 50 17 37 116 81 76 101 76 79 101 80 47 105 48 79 36 112 72 43 83 72 112 33 86 40 50 22 55 63 13 70 26 84 62 58 50 64 35 85 48 100 72 25 103 33 51 42 70 67 64 47 38 53 40 77 58 75 30 80 61 26 39 53 71 93 120 70 53 90 39 28 59 89 90 73 29 61 49 35 28 68 67 103 63 29 90 65 34 33 51 110 67 63 48 99 77 66 22 92 17 67 63 70 42 45 63 75 46 60 76 62 127 68 62 29 65 32 62 38 68 93 42 57 34 35 52 65 37 113 84 76 95 51 82 79 67 90 51 54 22 54 54 111 88 32 57 44 121 73 55 51 37 98 80 68 50 63 58 43 73 56 91 55 50 58 60 88 59 49 61 65 44 73 24 28 88 41 50 83 50 67 55 47 65 71 132 69 47 48 64 61 65 42 78 95 70 44 94 68 42 46 41 105 102 68 69 69 58 38 47 72 64 77 93 114 55 16 127 67 72 64 92 53 44 109 43 74 26 32 106 65 73 51 26 78 63 49 77 38 37 89 70 38 53 66 45 44 83 72 60 68 71 40 16 49 91 39 120 57 66 109 44 44 60 18 35 50 38 69 49 41 72 56 38 61 97 59 60.988212180746568
81 58 67 60 106 48 73 62 76 57 90 29 53 73 36 30 63 53 41 71 90 56 109 67 34 37 73 50 52 72 53 7 75 64 69 81 91 85 67 57 19 56 65 47 67 29 59 48 49 83 28 43 30 76 58 46 51 62 58 34 76 65 113 60 115 58 129 60 81 60 87 66 61 74 69 48 80 49 44 72 37 95 102 17 49 30 52 70 96 49 70 74 78 26 55 81 49 31 99 32 50 14 40 51 71 22 55 49 62 52 72 58 82 67 41 35 57 80 96 89 54 37 53 73 77 59 99 69 39 32 18 40 43 114 122 85 83 25 36 83 77 44 41 28 39 69 73 43 65 43 76 52 75 58 40 54 81 28 79 63 58 73 19 116 84 53 46 37 73 50 58 36 68 119 58 45 41 99 103 43 99 28 74 48 71 73 46 75 100 87 94 30 44 38 63 57 60 41 28 67 35 69 119 75 36 84 59 65 57 91 31 67 68 61 68 91 15 91 42 64 47 81 58 48 116 32 69 53 86 57 69 48 51 21 36 124 91 75 111 80 82 98 82 49 113 54 83 37 120 76 43 93 69 114 35 86 38 49 23 58 67 12 70 28 85 61 54 53 58 34 89 50 108 73 22 111 30 50 45 75 72 73 51 39 58 38 74 65 79 26 84 64 22 35 59 71 105 127 66 56 99 41 29 64 99 88 79 33 61 48 41 28 72 68 111 73 25 102 64 32 33 57 122 68 70 55 109 86 63 26 96 17 67 63 68 42 45 63 82 44 65 78 62 129 76 68 30 66 33 62 39 68 96 44 57 35 36 59 66 40 117 83 82 93 54 81 82 69 89 52 52 16 54 56 116 89 30 62 46 124 82 56 58 37 107 85 72 53 72 56 41 70 50 86 56 49 67 58 93 57 49 62 66 51 76 27 23 86 39 52 85 49 68 56 52 66 62 142 70 47 45 66 67 66 44 84 99 74 39 90 65 46 48 40 112 111 69 82 79 61 43 48 69 66 83 103 122 55 18 140 69 68 63 98 50 43 116 46 66 24 34 101 68 69 51 27 75 69 50 81 34 38 95 70 39 52 68 50 49 84 75 73 68 67 39 17 51 97 36 115 62 71 112 41 48 55 13 41 50 40 73 47 45 76 56 44 60 110 65 63.12180746561886
80 61 62 62 103 48 75 64 79 60 93 25 59 64 38 30 71 59 41 73 88 59 123 66 37 36 77 52 56 71 57 7 75 65 80 82 94 86 62 57 20 55 64 49 59 32 57 52 52 90 31 52 30 75 60 51 59 63 58 37 90 72 109 59 124 54 143 55 85 61 96 66 65 77 75 50 77 50 41 68 37 90 94 16 47 35 53 67 95 50 71 79 87 28 63 85 48 28 100 35 54 13 44 54 70 24 53 47 63 52 70 57 84 67 42 31 62 89 101 86 57 42 48 80 87 60 98 71 39 30 20 41 51 124 128 95 86 28 42 82 76 45 35 31 41 66 84 43 73 43 86 53 82 66 41 61 84 32 81 56 63 77 20 128 82 52 47 41 67 54 58 31 69 118 65 43 44 112 104 49 108 31 79 56 68 71 50 83 87 91 102 31 51 36 63 54 59 41 30 66 35 79 116 76 38 75 59 69 49 96 35 74 66 63 70 93 11 89 43 65 49 91 61 52 124 33 71 52 94 54 72 44 48 25 38 129 95 77 113 78 82 108 90 56 127 61 96 37 123 74 42 103 72 125 37 85 35 52 27 60 60 15 78 24 88 63 56 59 62 34 93 54 102 70 23 119 30 48 51 74 82 81 57 41 68 30 77 71 79 24 96 70 19 41 57 72 113 138 68 60 102 44 24 68 98 91 84 38 63 41 44 27 75 67 114 83 25 98 66 35 32 61 128 70 73 54 112 85 64 27 95 18 67 70 71 46 51 63 83 44 69 75 71 129 86 70 29 70 29 58 39 68 96 42 58 33 36 62 74 38 120 89 87 99 68 80 83 73 93 60 45 15 60 50 113 89 31 65 50 137 90 53 65 38 107 94 82 43 74 58 41 64 46 93 59 52 66 65 98 59 54 54 65 46 88 28 21 95 37 45 89 48 70 57 58 68 63 141 67 49 40 68 78 79 47 91 97 72 39 84 61 51 45 40 114 117 64 92 81 62 44 50 67 69 70 112 118 61 17 143 71 69 70 98 55 45 122 45 71 28 33 107 76 71 57 27 82 69 53 89 34 45 94 80 46 53 75 56 51 81 79 85 63 70 39 19 54 95 40 107 63 72 122 41 55 58 13 46 52 38 73 49 41 77 56 47 61 118 64 65.17288801571709
81 69 58 58 109 53 78 66 84 69 99 22 55 66 38 31 74 59 39 74 87 59 124 66 37 40 83 47 59 67 61 6 77 72 78 77 92 87 64 58 22 57 62 45 58 33 65 52 52 94 35 59 31 75 63 52 65 66 63 40 91 78 119 63 130 56 146 59 88 61 99 64 68 74 79 54 74 53 40 57 38 95 87 19 44 35 54 72 109 58 72 86 83 24 67 88 47 25 115 37 51 12 46 55 65 24 48 48 68 52 77 58 85 62 41 29 61 84 101 92 56 42 47 84 92 58 89 67 45 28 21 38 54 119 128 95 97 31 44 81 78 45 33 34 45 65 88 45 76 45 93 57 88 67 42 66 90 33 81 56 70 75 22 139 86 61 41 40 66 53 64 34 75 123 71 36 46 125 108 46 102 28 77 66 67 68 54 89 88 86 113 34 57 35 59 57 62 39 27 70 38 78 119 77 41 72 59 80 49 103 38 76 67 62 74 99 8 90 47 63 53 104 62 53 125 30 69 54 101 57 74 42 51 24 40 124 97 77 115 80 84 109 94 58 135 66 93 37 118 76 39 112 75 133 37 80 34 55 28 58 66 15 79 23 83 69 64 61 70 34 91 60 97 73 27 121 26 49 50 77 85 93 64 40 79 32 79 70 85 25 103 67 15 41 61 79 112 141 75 56 107 43 25 70 96 90 82 48 70 43 55 30 69 68 123 91 22 103 69 35 32 66 134 64 73 60 124 89 71 27 97 16 67 71 69 47 54 66 84 45 58 77 69 142 91 70 26 69 29 60 37 66 94 44 57 29 32 56 80 39 127 86 87 104 74 81 99 76 100 69 47 15 64 51 113 88 30 67 49 148 88 51 72 37 113 89 85 42 70 58 46 68 46 98 65 51 67 70 101 64 49 64 65 44 87 30 20 101 40 44 91 52 73 56 58 77 66 143 73 52 41 72 81 88 48 94 94 70 40 78 60 53 48 38 111 114 66 94 85 60 48 46 72 77 63 119 117 64 19 144 72 63 78 106 56 41 124 48 74 29 36 101 74 74 63 25 82 64 57 96 35 46 92 82 46 53 79 55 58 79 86 86 68 75 36 19 56 102 40 108 59 74 122 46 57 52 11 48 50 38 78 45 49 74 53 51 61 135 71 66.82514734774067
84 70 55 54 114 63 77 75 87 76 107 18 51 68 38 30 70 59 41 78 88 67 127 65 42 39 78 52 61 64 65 8 84 73 79 75 95 85 57 52 24 60 53 38 55 43 69 49 52 94 36 60 33 79 63 56 55 69 69 42 93 82 107 69 131 52 150 66 90 60 106 62 66 75 88 59 70 51 41 56 36 97 91 21 47 35 55 77 114 62 79 91 79 26 74 97 51 25 122 38 47 11 53 57 64 22 45 47 69 53 70 55 89 56 43 34 64 84 106 87 59 48 45 78 103 57 93 70 44 27 26 33 52 118 131 107 99 36 49 85 77 46 29 42 51 75 84 40 76 46 104 57 88 69 45 68 99 36 84 63 62 79 20 136 86 59 45 47 65 52 67 33 80 129 69 40 56 131 110 45 104 26 80 70 69 62 50 91 85 82 116 33 61 36 57 59 61 41 29 69 37 77 109 75 40 73 61 86 51 96 36 79 67 65 82 101 7 86 50 70 54 103 62 56 129 27 68 58 106 69 76 41 51 27 42 132 100 77 127 89 79 113 91 59 146 70 98 35 115 70 37 122 80 139 38 84 34 56 30 56 73 16 81 24 91 76 70 56 87 37 93 63 87 71 27 124 27 48 58 79 91 99 70 44 79 34 81 71 93 27 103 68 15 44 66 75 122 142 79 58 113 45 27 69 104 85 86 49 86 46 65 30 79 74 121 96 24 101 64 39 36 72 141 63 66 60 128 85 76 25 97 22 65 80 73 48 46 75 82 49 62 73 69 143 94 74 23 74 25 63 35 70 92 45 54 29 31 59 83 42 129 85 86 99 81 87 101 78 100 82 41 13 64 53 111 90 30 71 58 147 92 52 75 34 118 91 87 39 70 63 54 67 42 102 68 51 79 78 106 61 46 70 68 42 99 26 20 100 39 42 91 60 79 56 62 79 65 147 77 54 39 77 77 93 53 98 98 74 40 80 59 52 49 37 116 113 74 89 90 68 48 44 64 78 53 127 122 78 17 143 81 65 79 116 61 41 127 48 75 28 39 95 71 74 63 28 86 61 52 96 32 56 99 84 47 54 85 57 60 72 105 86 73 82 36 21 58 106 35 116 59 81 116 46 51 51 13 54 54 42 81 49 50 73 55 54 61 141 73 68.5343811394892
89 66 48 61 122 62 76 77 88 73 104 17 49 64 43 23 73 64 40 76 88 71 125 70 49 44 79 56 68 70 74 6 91 80 77 78 107 81 59 54 20 57 56 43 61 49 69 47 52 98 38 53 37 73 61 60 58 77 75 46 88 82 121 74 142 58 146 64 83 63 105 54 72 83 93 61 65 50 40 54 32 93 96 20 48 38 57 82 124 60 81 99 88 26 79 103 56 29 126 37 42 11 62 58 68 23 48 43 69 53 68 54 93 58 41 34 65 87 107 83 64 50 46 82 113 57 102 70 44 27 31 34 50 115 131 111 109 36 49 84 80 46 23 48 52 80 86 39 77 43 112 59 86 77 44 72 97 40 87 70 70 92 21 146 86 61 45 58 78 59 67 37 83 136 65 46 56 134 122 44 113 26 87 77 71 63 55 95 80 82 121 35 61 36 48 61 70 43 30 69 40 83 118 77 37 76 64 92 52 95 30 84 65 64 81 105 6 88 48 76 56 105 59 51 126 26 69 61 115 67 83 46 54 29 37 134 108 73 120 87 83 122 96 62 152 77 95 38 114 66 37 127 82 139 40 91 41 65 31 61 76 20 91 21 103 78 73 59 87 41 106 70 88 70 31 125 28 46 52 82 97 105 71 44 89 35 88 75 103 25 110 69 15 52 65 74 115 153 88 61 112 46 27 72 115 84 90 63 83 48 68 29 76 81 125 98 23 104 63 42 37 80 159 63 65 62 127 88 82 30 103 25 66 85 78 50 45 73 85 46 67 71 71 144 95 73 20 71 23 68 37 76 100 47 56 28 32 59 90 51 128 85 83 103 76 99 109 79 104 97 42 11 64 52 110 92 32 76 63 152 90 55 83 32 117 94 92 37 68 70 61 71 43 105 73 55 79 85 103 66 47 77 69 42 100 27 20 96 37 37 90 61 80 49 65 86 74 142 78 56 37 80 75 97 54 102 110 76 43 79 59 49 49 35 122 105 80 84 96 70 49 48 66 80 46 121 131 85 16 155 86 71 80 125 53 35 139 50 73 27 41 95 74 80 67 31 83 63 53 93 35 60 98 87 49 47 90 63 57 65 112 94 72 82 40 22 57 114 36 120 63 83 115 45 59 54 11 59 58 44 79 48 54 73 54 66 57 148 70 70.63654223968566
82 77 45 61 135 69 81 80 94 65 99 17 55 62 44 24 67 66 39 80 81 74 123 75 53 40 83 54 60 76 75 7 88 86 80 75 105 85 60 52 19 47 52 46 62 51 75 45 46 110 43 57 41 75 64 60 71 78 80 45 86 86 114 85 139 62 146 69 80 62 107 50 67 86 98 56 66 50 37 50 33 100 106 21 51 41 56 77 138 66 90 97 91 22 85 97 60 24 126 34 45 12 63 65 72 26 44 43 64 53 68 49 101 58 43 32 66 81 117 79 72 57 47 82 118 59 113 74 46 28 34 33 53 114 138 112 114 41 53 85 83 54 25 46 48 68 90 36 73 40 122 61 83 82 43 75 104 43 87 75 64 102 22 148 85 60 38 56 79 57 65 40 72 139 62 54 58 132 130 42 114 22 80 82 66 62 51 100 74 76 118 33 59 40 47 58 74 45 30 72 45 86 109 79 36 80 65 96 52 89 25 85 64 66 84 113 7 85 48 78 55 113 60 50 118 29 62 66 118 61 90 46 58 30 41 130 114 75 118 92 80 120 103 61 158 82 95 37 113 70 42 119 83 141 42 104 47 73 34 62 81 21 89 20 107 83 72 63 94 38 113 75 83 71 32 120 28 47 57 86 98 113 77 41 91 37 96 72 111 24 106 73 17 58 71 77 112 155 85 58 117 46 28 70 117 91 86 64 84 44 84 28 75 80 124 97 21 107 69 39 41 75 165 57 65 67 133 89 84 35 102 26 67 91 81 54 42 75 86 45 68 75 77 142 94 75 21 68 24 76 42 84 103 50 55 27 37 64 91 53 130 82 84 100 73 103 124 74 109 95 44 10 60 49 112 97 30 76 62 150 92 55 87 33 110 88 88 36 63 75 67 70 42 111 77 62 74 84 117 72 48 92 68 48 107 24 19 98 39 39 88 63 79 47 64 89 77 152 84 60 35 81 72 105 50 102 106 71 48 82 66 54 53 37 120 101 92 83 99 72 52 52 70 79 44 119 135 89 17 146 84 77 88 134 55 35 138 54 68 28 44 96 78 90 67 32 85 65 57 101 42 67 100 94 51 49 90 59 59 62 112 98 78 88 46 22 55 108 36 129 67 83 116 46 61 49 11 63 58 46 88 51 55 77 50 78 50 153 72 71.99214145383104
87 83 40 62 156 77 76 83 96 61 103 15 55 69 47 24 68 71 39 88 82 69 123 74 55 42 89 58 63 90 78 9 87 96 79 73 106 83 55 53 21 44 53 46 64 58 80 47 44 114 40 57 42 71 70 55 69 83 79 48 83 96 124 86 135 62 146 68 77 63 113 53 76 88 94 64 67 47 33 52 35 108 117 19 53 49 61 87 152 75 96 99 95 24 90 97 63 25 131 35 41 13 61 65 83 27 48 45 63 50 68 50 96 56 38 32 70 91 130 85 73 51 49 89 110 59 117 79 46 27 34 30 53 107 136 117 119 39 47 83 86 55 24 50 45 70 86 32 72 33 116 67 76 94 51 75 109 46 95 74 63 100 24 149 81 62 39 57 85 60 66 42 73 148 64 56 61 144 132 41 111 21 88 89 69 56 46 96 77 79 129 30 59 38 46 60 75 44 32 75 45 79 104 82 37 81 61 99 51 94 24 76 65 72 92 119 8 85 51 78 57 114 56 50 116 33 63 73 130 60 89 44 63 30 44 135 115 72 121 98 74 123 101 65 166 83 95 37 121 75 40 119 76 157 41 102 50 74 29 64 84 21 89 21 115 87 69 67 101 33 120 63 86 72 33 124 24 47 56 86 103 111 84 44 94 39 100 71 113 24 107 71 19 64 76 84 103 157 86 53 113 52 30 77 119 97 78 66 85 48 90 30 76 83 119 105 21 107 68 45 40 80 169 52 67 68 126 96 86 34 96 21 61 95 83 54 39 75 86 50 65 77 78 145 98 77 18 72 24 71 39 82 103 48 50 29 38 63 99 49 136 87 91 99 74 98 122 78 112 93 45 9 59 52 118 102 34 74 66 163 96 58 88 29 110 86 95 35 67 81 71 77 43 113 75 62 73 90 121 79 44 97 71 46 110 24 19 97 45 39 89 75 83 46 63 102 83 149 94 63 36 83 71 101 53 111 115 62 48 81 66 53 56 39 121 91 92 86 100 76 60 54 74 77 47 123 142 90 22 154 83 81 94 148 56 34 141 46 66 24 45 101 73 97 72 32 85 66 55 99 45 66 103 94 55 50 85 68 61 64 115 99 82 93 48 20 54 115 34 125 71 86 119 49 64 43 9 65 65 44 92 54 55 75 51 95 47 171 73 73.56385068762279
89 85 41 60 169 78 71 78 98 62 108 18 59 61 49 23 65 67 36 100 82 67 119 69 61 44 98 54 68 87 81 9 88 98 69 73 110 82 50 57 21 38 54 41 62 65 85 47 39 111 35 61 45 71 72 51 78 85 81 47 90 90 124 89 136 61 148 71 76 70 116 55 77 91 93 63 68 43 32 54 38 107 115 16 54 57 61 93 145 78 100 93 102 26 88 103 67 27 138 36 40 15 67 63 85 32 52 44 66 51 71 50 90 59 41 32 70 96 136 82 76 50 52 88 109 58 122 69 48 33 38 32 54 110 137 131 117 42 41 81 87 63 22 50 50 66 90 39 72 36 110 69 75 101 55 74 117 50 101 77 64 103 25 159 78 58 40 61 90 63 67 46 69 146 66 58 56 137 137 42 115 20 99 84 67 56 45 97 86 86 143 30 56 39 48 58 78 44 24 73 43 78 95 78 34 89 56 104 54 89 18 75 62 80 97 128 6 80 59 79 47 119 61 47 121 38 62 74 130 59 91 40 65 31 36 135 123 71 121 93 77 124 102 67 175 82 94 37 128 81 46 115 81 164 36 98 48 74 26 66 95 24 86 17 113 88 74 71 100 32 123 73 85 71 32 120 24 48 60 84 97 115 89 47 98 39 104 70 117 26 107 72 16 68 78 86 99 149 84 49 105 54 35 84 119 99 79 72 97 49 100 25 81 88 118 104 24 106 66 41 45 81 181 54 67 72 131 98 88 36 93 21 64 100 88 52 37 74 88 52 71 82 67 140 102 70 13 75 16 73 41 82 104 51 50 26 41 66 103 46 136 90 84 101 74 103 117 87 116 94 45 8 61 54 123 108 39 77 64 159 103 58 89 30 108 86 100 35 82 80 70 83 42 113 73 56 72 87 124 89 45 98 71 49 114 20 18 99 48 36 92 71 82 44 66 95 74 142 103 72 37 87 72 107 58 117 127 55 54 80 67 56 60 36 119 93 95 89 101 76 58 55 70 81 48 122 149 103 24 155 84 83 97 141 57 34 140 43 63 26 47 103 76 103 82 33 84 66 51 108 48 68 115 99 55 53 85 67 64 64 115 93 87 93 52 23 53 119 33 128 72 84 118 54 67 38 9 65 63 51 102 55 60 68 48 106 49 179 71 74.69548133595285
89 87 44 65 182 81 62 78 98 61 119 19 66 61 55 20 65 74 33 114 83 63 124 66 61 47 103 54 65 88 87 11 85 97 77 66 114 86 56 67 20 39 51 41 58 64 96 53 43 107 32 61 44 67 77 46 82 81 82 49 97 92 133 92 133 62 143 79 74 77 113 47 79 87 95 64 69 42 33 60 41 106 115 17 54 66 55 97 150 80 111 92 102 27 89 105 71 23 138 35 41 14 59 64 91 35 58 47 67 50 75 52 90 55 40 35 67 99 134 81 77 55 55 90 111 58 125 76 48 38 46 30 53 103 137 139 121 48 42 81 94 62 21 51 51 72 99 41 78 38 111 68 71 105 51 70 117 52 122 79 63 112 29 161 86 55 35 63 85 65 64 46 64 159 64 55 64 144 133 40 123 20 110 77 65 62 42 89 83 83 161 32 61 35 52 61 87 41 28 79 43 80 97 76 40 101 54 108 53 86 21 71 53 83 106 125 7 76 70 77 47 126 64 42 122 38 67 76 133 66 90 38 74 33 38 140 130 68 130 102 75 128 94 69 184 82 99 37 126 89 51 119 80 173 33 96 47 69 27 75 95 21 89 16 122 88 82 66 101 29 119 80 85 74 28 123 28 44 60 84 91 112 89 47 102 37 103 66 130 29 96 72 20 68 82 87 93 143 84 51 102 59 29 87 109 105 72 75 103 48 106 25 75 87 120 108 25 116 68 43 48 76 192 51 71 76 125 96 92 34 78 23 67 109 91 60 35 72 93 54 68 79 63 147 102 66 12 71 16 82 43 81 108 54 40 25 43 61 106 42 141 97 89 95 82 103 120 83 115 107 42 8 59 54 126 108 43 76 68 152 98 59 89 31 102 93 101 32 84 78 71 91 38 116 80 50 66 92 131 101 45 97 74 50 119 21 18 102 54 33 89 73 84 48 73 92 77 136 112 75 36 82 69 114 60 115 139 51 59 75 71 59 66 37 122 93 96 91 94 80 57 62 62 74 46 126 155 112 27 159 80 85 94 147 58 32 146 42 57 26 50 103 75 105 86 35 85 72 46 106 47 66 115 109 63 54 86 64 63 63 116 90 83 87 58 23 51 121 33 139 75 88 126 53 71 34 7 66 67 53 97 52 66 68 43 111 48 192 72 75.96267190569745
82 81 39 65 193 81 67 80 98 63 113 22 57 68 59 19 63 76 30 126 75 59 122 64 64 45 105 62 62 91 91 13 91 91 77 67 117 91 50 64 23 41 52 45 59 72 97 50 48 108 32 63 44 71 79 48 85 79 87 45 105 96 136 93 141 61 142 85 71 81 120 44 83 91 98 64 69 42 29 61 42 106 124 15 49 74 57 101 150 79 111 96 113 27 99 112 74 23 147 38 40 16 57 56 94 39 65 52 61 54 67 57 89 55 41 33 70 90 129 78 83 61 54 92 100 58 134 68 46 42 52 28 56 106 138 139 128 52 44 74 98 61 19 55 49 76 102 39 70 41 119 74 71 108 47 76 117 55 129 78 63 107 31 161 87 53 36 62 88 66 65 44 67 160 63 59 68 141 147 37 129 21 107 77 63 61 43 88 89 91 166 29 55 33 52 62 92 38 31 78 42 78 94 77 32 111 53 112 52 84 22 65 49 83 110 119 8 72 78 73 46 117 68 41 126 38 71 80 139 71 90 38 75 34 39 145 130 65 136 112 75 128 95 70 199 81 112 40 128 99 54 127 78 178 31 93 51 73 26 77 104 20 95 17 121 91 79 64 104 28 118 83 89 67 31 121 26 44 59 95 89 107 88 45 110 39 101 68 140 29 96 76 21 75 81 84 86 146 82 53 100 65 29 89 112 107 77 84 106 49 108 26 75 92 118 110 26 114 73 49 48 80 192 58 63 78 128 100 102 38 74 21 69 119 88 68 36 76 78 55 76 85 60 142 100 58 12 68 15 85 49 80 113 47 42 27 34 62 109 45 143 96 89 93 82 104 128 78 114 118 43 9 57 54 127 114 42 77 73 153 89 55 90 30 103 94 100 37 90 74 71 103 38 130 83 47 67 95 135 99 56 102 73 52 122 23 15 105 68 33 93 73 89 44 76 91 76 128 115 69 36 85 69 109 63 115 158 54 62 74 74 65 64 42 118 91 98 92 93 90 57 70 63 74 49 135 158 109 24 172 78 97 96 153 56 31 147 42 56 29 59 106 83 108 86 38 88 81 44 108 47 73 116 115 68 62 84 59 64 60 118 87 84 83 63 21 54 122 33 139 74 99 129 54 74 37 9 73 64 56 97 50 74 61 41 123 43 189 74 77.31237721021611
80 79 40 61 189 88 64 82 102 61 112 21 53 66 61 17 63 82 27 132 76 57 114 67 67 50 107 59 59 93 104 17 110 93 78 64 116 91 53 64 26 47 51 40 57 72 102 51 55 113 33 68 39 73 76 51 89 77 92 40 102 97 130 103 143 63 136 94 71 80 109 47 83 91 100 65 66 45 31 64 44 113 126 16 49 76 55 102 149 77 110 99 123 28 106 107 70 25 149 39 40 16 60 55 98 39 64 57 61 55 74 57 97 51 39 33 65 80 135 77 82 65 60 94 102 59 149 61 56 43 49 27 60 105 137 140 132 49 44 68 110 60 23 61 57 72 100 40 62 44 114 79 59 104 44 79 119 62 137 73 56 109 33 170 91 52 37 70 97 73 71 47 70 165 71 60 73 144 156 36 127 21 114 90 62 65 45 95 77 87 174 31 51 29 55 57 105 41 33 78 49 69 96 79 31 114 46 114 49 80 21 58 48 80 111 121 9 78 83 76 44 118 75 44 126 35 75 81 145 74 81 36 78 30 42 144 137 70 141 113 76 144 96 73 193 84 110 42 121 102 52 139 84 181 31 87 57 72 22 78 105 19 91 19 121 87 78 65 97 24 118 93 91 67 32 137 27 41 65 98 95 108 93 44 112 47 101 66 151 27 98 78 24 79 84 83 79 137 90 51 104 59 32 100 113 110 79 79 105 49 122 24 83 97 122 110 27 113 72 55 51 79 206 55 63 84 134 105 111 39 79 23 68 119 91 71 38 77 70 45 87 76 60 141 104 59 11 76 19 82 47 86 125 44 44 28 38 69 117 47 158 103 95 93 82 110 128 84 114 118 39 10 54 51 132 113 45 84 73 154 80 60 95 32 105 99 90 37 89 74 75 99 34 137 92 54 68 106 134 100 65 106 75 54 117 23 15 112 75 29 98 82 87 49 84 97 80 116 122 72 31 81 73 113 63 115 164 63 64 74 74 63 67 43 116 91 95 108 103 98 52 67 58 73 52 143 160 112 32 189 77 103 102 156 54 31 144 41 60 27 58 112 84 103 88 41 89 81 47 109 48 79 120 112 68 64 76 54 68 58 119 89 90 93 64 22 49 136 34 141 68 113 140 60 76 35 10 71 67 62 98 48 76 57 43 122 46 197 73 78.86836935166994
73 83 41 67 194 93 62 89 94 53 118 21 53 68 55 17 65 86 25 140 67 61 111 66 74 51 118 64 57 92 112 18 118 87 82 58 128 94 49 63 26 50 51 44 61 64 104 54 62 114 35 73 38 71 75 55 98 79 95 35 106 98 118 97 152 63 131 96 82 86 101 47 78 87 102 63 74 46 35 70 47 117 123 16 54 76 63 104 155 70 111 96 120 29 113 103 70 23 154 38 44 17 61 56 100 40 68 65 52 51 76 59 109 50 42 34 65 84 135 79 79 64 60 91 107 59 159 59 56 44 50 24 56 113 148 143 134 49 48 61 119 64 26 66 60 69 101 36 64 45 117 77 58 105 48 81 117 68 129 70 57 102 33 173 88 48 33 72 99 79 74 54 65 170 81 64 70 149 154 34 121 18 122 87 68 65 47 93 78 85 170 33 48 32 58 55 118 39 35 69 53 59 95 82 32 112 47 114 50 79 20 61 50 81 117 124 13 77 85 76 47 120 84 47 127 34 74 84 153 77 75 31 82 35 45 150 129 68 144 115 77 142 100 75 186 88 123 45 130 106 50 134 84 193 34 81 59 63 22 77 109 23 92 17 128 96 77 60 97 22 118 89 90 66 31 141 27 44 72 97 100 111 103 49 114 53 101 65 162 29 99 86 25 86 88 91 73 147 94 53 103 66 33 105 113 112 76 86 107 48 131 30 86 92 119 116 27 115 78 56 58 75 199 53 66 91 126 110 119 44 71 19 72 131 88 76 37 75 76 42 90 78 60 142 104 57 10 82 22 90 42 81 131 39 45 27 36 71 122 53 146 97 106 92 77 103 129 88 120 122 41 9 51 54 136 114 45 87 68 162 84 59 100 28 111 96 86 37 91 82 80 102 33 141 93 59 63 115 127 99 72 102 78 57 122 22 14 109 74 27 90 78 86 44 87 101 78 121 118 78 33 79 78 106 65 117 169 66 62 70 70 66 66 48 123 91 92 117 107 101 51 69 56 74 53 139 172 124 35 200 75 101 99 158 55 29 143 40 64 32 56 114 85 102 83 41 83 76 50 115 45 89 118 122 73 67 80 54 69 62 123 91 94 96 72 22 51 145 36 145 70 104 147 62 75 30 8 70 70 60 101 47 74 53 42 121 49 200 70 80.08840864440079
69 86 43 75 194 94 67 98 89 52 123 24 50 70 57 15 62 84 26 151 67 57 106 75 77 51 127 71 55 85 120 20 121 98 84 61 136 92 51 64 28 45 47 50 64 62 112 57 65 123 34 74 33 72 75 55 111 82 97 38 107 99 128 100 146 65 137 99 88 85 99 43 80 83 100 68 76 51 37 78 51 117 119 14 60 77 72 100 159 64 106 95 120 31 113 111 65 25 157 34 44 16 60 63 106 38 71 74 60 51 88 59 125 49 38 33 59 90 137 76 83 62 59 89 99 59 161 62 61 45 47 21 55 113 150 139 142 48 47 61 121 68 27 75 56 68 102 33 67 43 118 80 68 103 52 80 113 64 132 69 61 91 38 164 92 42 35 74 103 87 83 62 66 179 87 67 70 152 160 36 122 20 113 91 76 67 48 96 82 92 170 34 51 37 60 49 118 41 36 68 55 54 93 84 34 110 48 109 51 79 19 65 48 84 124 125 11 73 91 78 44 120 88 46 135 36 84 84 150 80 69 28 85 37 48 137 140 67 144 126 82 150 110 80 183 89 120 52 129 112 44 139 79 202 34 82 64 68 21 78 113 25 93 17 141 104 80 66 103 17 126 90 94 67 31 139 24 43 74 107 100 121 110 47 112 60 106 69 158 27 100 86 26 89 90 92 71 152 92 50 105 72 35 107 111 114 77 92 110 45 134 33 87 94 112 121 33 116 86 55 61 73 195 54 64 95 126 107 124 45 67 19 78 129 90 75 37 77 75 41 91 74 62 141 110 61 11 89 22 95 44 82 137 33 46 30 37 72 113 53 152 96 112 89 79 102 141 86 127 126 47 10 50 59 127 107 45 80 66 158 86 66 112 27 112 96 86 36 96 86 85 96 35 136 98 65 67 112 131 92 78 106 81 61 119 26 11 106 75 30 93 72 93 45 86 102 80 128 121 83 33 83 80 101 66 114 172 71 67 68 66 77 71 48 124 93 93 118 109 97 54 79 59 71 57 137 172 129 36 210 75 114 103 165 62 25 141 43 68 35 53 116 85 104 86 42 90 78 44 126 47 95 117 129 82 67 79 51 76 64 131 86 104 94 85 24 45 147 36 150 66 103 142 62 74 25 9 67 74 57 99 42 76 53 40 125 48 206 67 81.62082514734775
75 95 39 81 180 91 62 100 87 55 127 25 50 77 60 13 71 100 26 147 63 56 101 79 80 50 130 67 57 86 134 21 117 94 92 62 135 95 51 59 27 46 46 52 60 63 113 60 65 119 31 79 31 78 76 59 123 81 98 38 110 102 122 102 146 67 141 99 92 85 103 45 82 86 106 70 76 50 35 82 53 123 124 16 64 84 76 96 159 66 104 96 120 29 111 121 66 24 163 33 46 17 58 73 106 40 78 74 62 50 94 57 130 55 38 31 54 101 137 78 77 62 60 96 99 65 169 64 61 46 43 20 54 113 149 129 142 47 50 67 128 66 25 73 56 75 97 30 69 44 113 81 70 103 53 77 122 64 139 61 61 91 40 150 90 39 34 72 102 85 86 65 60 185 91 64 82 163 166 36 114 18 114 89 79 66 42 94 85 90 167 35 40 37 65 53 127 42 37 59 52 53 89 86 42 115 51 119 44 92 20 66 47 80 120 118 12 74 107 78 47 116 86 47 136 35 77 92 163 82 74 29 76 45 51 131 143 57 146 125 81 154 103 78 185 84 124 58 124 122 41 150 84 200 37 85 63 65 18 79 117 25 96 19 141 105 88 67 102 15 120 90 100 62 33 145 21 49 73 124 113 131 114 49 108 65 108 67 151 28 98 85 26 89 80 101 72 154 89 48 107 79 33 99 111 110 78 91 113 44 134 38 95 91 110 130 38 104 85 60 63 78 190 53 63 94 126 113 127 49 65 21 80 120 93 84 41 72 80 41 95 75 62 138 110 66 12 97 22 99 51 84 142 33 41 35 42 66 121 44 149 90 121 93 78 106 149 85 138 130 46 10 47 63 126 112 48 79 65 165 90 63 110 26 110 96 83 37 91 88 88 96 37 130 108 72 67 116 129 84 86 108 76 56 119 22 11 108 78 32 91 80 95 42 86 100 82 132 117 85 32 86 80 106 68 108 181 65 61 72 71 77 73 54 120 95 94 113 104 92 48 90 60 73 64 136 175 129 38 218 77 126 103 171 66 22 148 46 66 36 57 118 84 99 82 45 95 84 44 123 44 87 121 140 83 67 80 47 78 66 138 90 111 107 99 22 41 154 41 149 70 106 145 63 78 25 5 66 83 52 97 47 77 49 36 131 44 204 60 82.6836935166994
70 91 35 82 190 97 61 105 88 57 121 30 52 78 60 10 78 109 22 144 66 56 90 77 83 57 132 64 58 78 143 21 123 93 91 67 134 96 51 61 32 42 40 45 60 65 117 62 65 120 27 89 30 85 73 55 129 83 103 36 113 105 124 106 146 65 140 100 92 78 102 41 83 87 109 71 78 52 38 87 53 124 115 18 57 85 85 94 163 67 106 104 126 26 114 119 70 25 171 34 53 14 58 82 111 42 85 78 68 49 93 51 144 55 38 31 59 111 145 73 77 62 61 97 97 72 174 56 59 47 41 21 59 122 152 119 141 45 50 78 128 78 30 78 53 78 101 32 75 42 104 90 70 101 54 81 127 61 135 59 63 93 44 152 88 37 29 72 105 82 91 65 60 202 99 65 74 161 158 39 114 18 109 83 81 78 45 90 86 87 165 34 41 37 72 54 123 41 36 52 50 56 88 92 47 115 50 128 46 99 20 64 47 74 115 114 17 73 115 69 51 111 90 45 132 38 77 91 157 91 68 31 75 47 57 130 157 61 139 140 82 156 110 77 168 79 120 70 121 136 40 155 79 200 38 82 63 66 21 80 123 23 97 14 134 104 88 69 100 15 122 93 105 67 33 150 18 49 71 130 113 147 122 48 104 69 116 65 151 24 97 81 30 94 80 107 64 157 90 52 104 90 37 89 111 116 80 101 116 49 142 44 96 89 101 137 36 104 82 62 62 79 191 48 63 103 132 112 124 51 72 20 83 113 102 91 41 69 87 51 98 79 58 137 106 71 11 96 24 97 47 86 142 33 36 45 46 59 124 44 152 81 117 106 82 108 155 82 131 136 48 8 53 66 135 115 55 81 66 167 90 65 102 23 109 106 82 38 91 96 96 95 36 122 112 80 75 111 131 88 96 108 75 54 109 21 10 105 76 29 89 77 96 39 87 104 87 134 122 96 32 79 82 114 69 108 173 61 69 68 68 78 79 57 122 89 93 117 103 86 43 98 56 78 64 132 169 133 40 219 77 129 104 183 67 22 153 43 70 35 61 120 81 96 77 48 93 89 46 115 43 83 122 147 88 69 78 46 79 70 141 88 116 118 102 20 37 156 42 156 73 99 139 69 73 24 6 67 83 48 98 44 78 53 33 131 48 206 54 83.67387033398822
69 86 35 80 191 91 65 112 95 53 132 31 55 78 67 11 76 107 23 139 61 58 89 81 86 55 142 66 58 79 149 20 118 95 89 74 128 96 48 62 32 39 42 40 56 67 122 68 68 117 25 95 29 82 77 55 143 93 112 40 123 102 125 111 142 68 135 104 96 81 107 41 81 89 119 74 74 54 32 90 57 124 114 18 59 87 94 99 166 73 108 110 132 27 109 123 80 26 181 37 56 15 56 82 114 39 89 74 75 46 98 60 150 55 44 35 59 113 142 80 74 61 61 100 97 74 179 61 59 44 38 22 63 121 154 119 141 47 50 81 132 81 32 75 57 78 106 26 65 40 104 94 68 97 56 81 138 62 137 57 61 102 38 156 83 35 29 66 108 89 94 67 53 202 105 66 81 164 153 41 116 19 118 85 83 78 46 94 87 91 167 34 42 43 92 49 120 45 38 54 46 54 97 95 50 117 55 134 46 107 17 67 49 77 115 102 20 71 123 69 53 108 92 49 127 37 76 99 157 89 62 32 64 47 57 123 164 56 135 148 90 145 120 71 154 73 116 79 120 146 40 159 77 197 41 94 72 69 22 88 114 23 95 16 132 99 94 72 108 16 130 92 116 70 36 159 20 50 69 138 113 157 120 46 98 66 118 64 164 24 97 77 30 94 84 104 66 157 84 49 108 88 37 81 110 130 86 106 114 50 145 44 98 90 100 137 34 113 83 68 64 81 201 44 69 102 133 108 123 48 74 19 84 103 104 94 37 76 94 58 101 85 58 145 112 73 12 99 22 90 51 92 145 34 37 47 48 61 121 44 164 79 113 103 89 109 165 87 122 149 52 7 52 76 133 121 55 77 70 171 94 64 106 26 119 101 79 35 96 96 103 95 35 117 128 84 77 119 136 87 106 112 72 58 99 27 12 107 80 30 84 80 99 40 90 100 85 142 120 109 30 74 82 112 72 106 174 64 75 62 72 81 80 53 122 88 92 115 111 93 37 113 58 79 65 135 171 142 44 228 80 138 109 185 71 21 158 45 71 32 55 118 75 94 78 43 88 94 50 102 44 84 123 148 88 66 77 45 78 71 142 82 117 121 110 19 34 155 44 153 74 100 135 73 70 24 7 74 82 51 108 40 80 58 35 136 54 207 51 85.08251473477407
70 80 33 91 183 98 67 113 101 52 143 32 60 80 69 11 74 110 22 138 61 56 86 77 86 58 153 67 64 70 159 22 116 92 94 80 135 98 54 60 34 36 44 43 55 68 125 69 68 112 23 95 26 90 78 57 143 92 116 34 123 102 119 111 136 70 133 101 93 81 107 44 82 89 112 72 62 58 31 95 59 116 118 21 62 88 95 107 170 76 113 110 135 31 113 122 84 28 187 31 48 13 57 88 117 34 98 75 77 43 102 63 157 50 53 34 63 118 140 82 75 62 60 94 93 75 179 68 59 44 34 21 69 124 161 120 147 45 52 83 129 80 30 80 53 85 105 28 73 36 108 98 64 93 53 76 131 57 136 60 63 107 39 154 87 31 28 65 113 90 99 73 50 205 105 60 86 157 145 39 124 18 111 81 85 76 50 100 84 92 167 37 41 45 96 52 120 45 42 51 48 57 105 100 47 118 58 141 49 113 22 72 48 84 118 102 16 72 126 73 53 109 93 44 126 44 77 100 162 87 63 31 61 52 66 125 162 59 137 145 93 145 126 80 151 66 120 87 118 146 43 164 70 198 46 103 75 70 20 86 112 24 99 18 136 97 100 77 105 16 133 88 117 67 38 153 20 53 70 143 109 163 114 48 97 62 125 71 162 25 101 74 36 97 86 97 69 158 87 46 114 86 40 81 122 120 94 99 105 48 148 49 104 102 107 138 37 111 88 68 70 84 201 43 75 103 117 114 123 50 75 16 83 96 102 105 38 82 99 66 94 86 54 147 116 81 12 92 23 90 46 93 148 32 38 50 50 56 132 43 157 77 109 112 93 109 166 81 128 145 54 8 52 79 133 127 63 68 68 163 100 66 116 29 121 114 81 35 92 99 111 95 33 124 131 88 76 114 144 91 106 119 65 53 93 26 14 107 78 33 81 78 109 40 94 106 80 146 107 123 29 77 83 110 78 107 176 68 78 61 75 85 89 53 127 89 97 113 109 95 36 115 58 76 69 138 174 142 50 222 83 133 116 179 81 20 160 47 71 26 54 118 71 87 78 39 84 96 53 95 42 84 114 153 98 61 79 41 85 80 135 92 120 126 116 18 35 153 46 150 77 100 129 80 75 25 6 80 84 52 115 42 70 59 37 137 58 200 49 86.06876227897839
73 74 36 102 179 107 70 120 115 57 148 34 60 76 66 12 75 112 20 149 58 56 78 79 89 59 152 63 69 69 160 23 124 86 99 80 146 101 55 59 36 39 44 51 55 76 121 70 73 101 20 95 26 90 79 51 134 94 121 32 116 100 125 113 141 70 131 100 90 87 98 43 85 93 112 77 56 58 33 94 66 126 116 21 60 97 99 103 161 73 117 119 135 30 109 130 82 28 186 24 50 10 56 91 122 35 86 74 73 44 99 67 153 46 54 41 71 134 142 85 77 65 62 86 90 71 182 67 52 49 31 22 72 132 147 115 151 47 48 81 136 87 27 83 56 83 109 31 71 36 97 100 65 88 48 76 130 60 135 59 65 110 42 157 87 26 24 65 116 85 102 72 45 215 100 54 80 147 140 38 124 15 119 78 90 79 53 101 79 95 174 34 42 35 105 55 122 45 41 54 46 63 108 100 43 120 65 143 52 111 25 68 47 88 123 103 14 63 136 75 59 109 92 46 130 49 68 106 161 91 68 29 61 47 75 126 178 58 136 147 96 145 127 81 146 68 127 88 115 150 43 173 71 186 50 99 81 65 24 93 123 22 96 20 131 96 102 78 109 17 140 85 121 65 37 167 22 58 71 151 108 168 112 51 104 66 135 75 153 25 87 66 40 100 79 93 71 166 87 53 115 94 41 89 126 125 92 103 110 46 154 50 103 102 103 152 37 118 82 69 74 83 207 45 83 109 119 113 130 53 74 19 83 92 103 107 42 88 108 73 117 96 60 155 123 80 12 96 22 90 46 88 141 32 35 59 55 58 120 46 160 72 110 117 100 111 163 74 125 139 59 6 56 77 135 126 65 57 68 171 110 65 114 32 119 118 81 33 88 106 108 91 34 126 127 86 72 119 154 97 103 122 59 53 97 28 15 107 84 31 79 83 110 40 89 98 72 152 102 128 33 84 92 103 78 113 182 66 78 62 82 74 92 54 129 90 97 101 109 89 42 116 54 73 74 132 170 145 59 219 87 135 108 176 83 22 161 47 77 22 56 108 68 84 82 39 90 96 54 94 39 83 113 144 102 63 79 36 90 79 136 87 122 137 124 16 33 171 46 149 73 106 126 80 75 27 6 83 84 51 121 44 71 61 36 134 58 205 55 86.97838899803536
67 78 34 106 159 109 70 124 113 63 150 35 56 68 68 13 80 116 18 144 50 55 77 79 96 57 156 61 71 69 160 24 117 88 104 85 144 100 51 51 40 39 44 49 50 83 124 70 74 105 20 96 32 90 78 51 134 90 125 27 114 100 129 120 139 66 138 100 88 90 107 39 88 86 119 87 57 69 37 92 71 127 121 26 62 97 96 104 159 70 115 119 129 31 105 133 81 28 179 22 57 8 56 95 127 36 88 81 83 49 97 65 148 42 61 50 68 138 147 82 78 63 65 87 88 74 186 70 55 51 35 26 71 136 157 114 151 51 43 81 128 89 27 86 65 78 109 32 66 34 97 102 64 84 45 77 123 61 140 58 66 107 45 159 93 26 29 66 123 89 105 69 40 211 106 55 90 146 137 36 127 15 124 75 89 80 50 104 80 97 172 32 37 32 119 56 123 48 34 53 47 72 115 103 46 128 61 153 49 115 25 66 41 83 121 98 13 68 145 72 59 110 98 46 135 43 63 101 159 95 68 31 63 50 86 123 192 60 130 154 95 145 128 83 141 63 124 89 108 143 47 176 78 189 56 99 84 66 23 91 117 24 90 17 140 110 108 66 120 17 142 94 121 65 41 170 20 59 73 152 119 175 116 50 101 68 134 73 151 25 78 67 38 102 78 91 72 171 91 56 105 92 44 85 127 132 95 110 117 48 146 55 103 106 101 141 41 119 72 66 73 94 209 42 81 107 124 116 125 61 75 22 75 91 105 115 44 91 107 80 131 91 65 157 129 82 11 101 22 81 43 86 134 29 39 57 55 51 117 42 163 67 111 122 94 109 158 72 131 146 53 7 59 81 145 126 71 60 76 162 107 63 125 34 117 114 82 30 83 110 113 95 40 132 127 84 66 130 178 98 99 125 50 54 96 24 18 106 90 32 74 99 110 41 89 101 72 150 99 123 38 90 94 95 79 110 177 69 83 66 82 72 90 49 131 96 95 99 110 85 45 120 53 80 78 140 159 146 66 218 88 136 102 181 93 23 168 46 83 19 59 117 62 84 87 33 89 97 57 90 34 81 118 147 97 58 77 33 93 84 131 89 114 151 141 12 30 176 50 140 71 108 124 81 81 27 7 90 81 50 117 50 77 64 35 144 55 201 58 87.77603143418468
74 79 37 111 161 110 71 127 112 60 156 37 54 64 57 12 83 123 19 146 50 52 84 73 107 55 156 62 73 67 159 28 115 88 108 85 149 107 57 47 44 38 54 48 54 89 124 76 76 112 17 101 34 84 71 50 134 93 132 30 112 105 135 124 144 62 144 105 87 94 111 39 93 86 122 85 55 70 40 94 73 125 129 27 66 106 98 100 158 75 121 115 126 31 97 143 91 28 174 22 60 11 59 101 130 34 97 82 85 54 95 71 142 43 62 56 73 144 137 74 77 67 66 87 85 74 186 73 50 52 36 29 76 134 167 113 147 49 36 88 122 84 23 88 69 77 115 32 69 36 101 108 67 88 45 79 115 55 134 63 65 109 46 155 92 25 26 68 124 90 100 71 42 205 101 50 88 143 138 37 119 17 131 74 89 78 46 103 80 99 167 34 34 36 130 63 117 48 39 47 44 88 125 113 52 143 62 154 51 117 30 67 44 90 122 99 12 63 154 77 63 109 107 44 144 45 59 102 162 103 70 34 59 49 89 136 193 55 135 159 103 141 132 86 133 56 126 91 101 143 51 174 79 190 55 104 92 62 21 101 121 25 91 18 141 104 120 61 124 18 142 92 126 68 43 176 19 57 74 159 117 176 115 47 110 73 131 79 150 23 76 66 37 101 80 92 73 165 87 55 101 92 47 84 135 121 110 113 121 54 145 55 105 112 89 139 44 127 69 65 73 90 210 41 82 115 121 123 122 60 70 24 75 92 112 116 46 91 100 92 135 96 70 163 138 99 12 99 23 83 41 83 138 31 36 61 54 52 115 45 157 62 109 126 94 118 164 67 126 154 55 11 61 81 146 121 72 64 79 155 118 63 128 36 109 116 84 28 83 101 121 96 47 127 131 92 64 129 194 89 92 127 46 51 89 27 19 113 91 37 69 112 114 32 84 102 68 147 92 123 39 88 102 93 75 115 188 70 87 68 82 69 98 46 131 89 94 98 111 75 45 119 57 85 80 137 160 145 70 220 88 138 101 184 97 19 178 42 85 19 54 121 64 92 96 34 88 95 55 87 31 79 118 145 100 58 81 32 98 85 133 88 130 150 151 13 31 176 46 133 62 101 135 70 85 25 7 88 92 45 130 54 90 65 30 145 58 195 60 88.88212180746563
77 83 37 105 153 110 79 134 111 59 163 45 47 61 56 10 84 123 15 151 53 49 83 76 115 50 157 63 70 61 158 27 120 88 112 81 145 111 67 41 51 35 48 45 51 96 113 90 75 109 15 108 36 87 69 54 134 89 124 32 112 105 130 133 148 65 152 108 79 95 112 40 93 85 124 85 53 74 46 89 75 130 138 27 71 117 99 102 158 73 122 120 118 36 98 141 95 34 172 24 67 13 60 111 126 36 96 81 90 55 97 72 142 53 67 61 73 151 141 78 77 66 71 93 75 75 193 72 48 56 35 29 76 134 175 108 154 49 39 96 114 89 23 84 66 74 117 25 71 34 100 111 73 88 37 75 115 56 127 62 63 110 42 155 97 26 27 68 116 91 100 74 41 196 99 47 94 134 128 39 106 18 139 71 90 73 48 104 78 98 159 34 33 39 134 67 120 49 41 42 50 85 136 117 56 148 58 143 51 118 38 66 41 100 125 101 13 57 153 74 67 107 106 46 141 49 59 103 163 101 75 39 59 54 91 137 201 55 135 156 100 145 127 84 135 46 121 94 95 141 52 171 81 184 56 102 95 58 22 105 126 25 94 20 130 115 119 55 131 20 130 103 116 63 45 168 15 54 78 161 116 180 114 39 114 85 130 84 136 22 78 65 41 102 79 86 78 162 87 48 101 88 53 85 128 127 106 118 114 52 145 53 108 114 87 133 52 129 69 62 73 103 206 38 82 113 125 126 133 58 75 27 81 90 101 127 50 98 99 91 140 103 72 161 147 104 10 94 23 86 39 84 148 30 40 61 60 59 115 47 144 65 117 122 90 113 170 62 119 153 58 9 57 85 140 121 67 63 71 148 125 66 129 44 106 104 95 28 92 109 121 92 46 134 131 87 62 127 203 91 105 131 46 50 86 26 19 118 95 43 66 117 117 30 76 108 71 145 84 122 40 92 101 89 70 120 194 71 91 71 84 72 101 52 133 88 88 98 120 75 48 117 58 90 79 142 165 135 76 222 92 145 100 186 102 20 168 43 86 14 50 123 62 94 88 34 87 96 58 85 28 77 119 151 99 62 99 33 105 92 130 90 130 144 153 12 33 182 44 126 62 108 129 68 85 27 7 87 93 46 135 58 89 61 25 137 56 181 62 89.38506876227898
80 88 38 119 153 108 75 146 115 59 165 49 47 62 55 11 83 125 15 142 50 49 87 80 119 57 148 61 77 59 156 28 129 83 117 82 141 122 70 38 49 35 48 49 58 93 109 101 75 115 12 112 39 88 62 60 129 90 110 30 117 104 126 133 152 68 156 112 74 97 120 45 88 89 117 81 50 80 50 91 71 131 135 29 70 118 95 106 155 75 131 99 117 36 100 143 101 38 161 24 73 14 60 113 110 42 94 87 98 58 100 78 139 61 73 55 69 157 132 77 81 67 72 88 77 80 194 74 44 56 33 28 75 135 166 103 155 57 43 96 119 89 24 78 64 71 115 27 71 31 95 110 75 92 37 71 112 57 136 61 62 102 36 155 92 27 29 81 123 92 98 81 38 183 96 45 95 126 120 37 95 19 142 70 97 76 48 106 80 92 168 34 32 35 132 69 124 52 39 40 47 91 134 113 52 150 59 130 47 118 40 66 40 98 131 106 13 60 151 71 68 96 98 43 145 48 58 114 169 94 76 35 51 58 91 142 207 54 135 157 103 151 122 87 137 48 116 93 99 142 57 160 81 182 58 94 94 58 21 109 128 21 89 18 135 116 111 56 128 21 140 99 122 68 47 168 15 50 83 172 117 195 117 36 119 90 123 83 118 23 84 67 44 101 82 78 76 157 84 47 101 88 52 77 130 122 108 124 120 54 140 57 121 120 87 138 56 127 75 71 74 111 209 32 86 117 133 119 131 56 73 29 77 95 103 129 54 101 107 89 144 115 76 153 154 104 8 91 19 87 37 86 149 28 49 60 63 68 112 48 134 61 121 116 88 114 173 64 124 152 56 8 62 97 144 123 69 62 82 148 131 59 135 46 99 94 94 29 93 110 114 89 55 136 132 83 60 122 190 91 111 131 50 44 81 24 20 118 101 47 74 121 121 30 73 98 71 133 87 128 41 93 101 86 66 122 188 69 92 73 90 73 109 53 129 83 91 99 129 71 54 114 59 90 79 138 174 126 80 204 97 145 95 180 102 23 163 49 92 16 51 123 53 85 83 34 96 95 60 90 26 82 124 151 94 63 108 30 105 88 133 96 126 143 150 11 31 184 43 117 59 116 127 74 83 27 8 91 101 45 138 54 89 65 23 128 53 176 62 89.6836935166994
84 92 39 119 151 108 78 151 116 67 168 48 42 63 52 10 77 130 15 141 51 43 85 84 113 65 149 64 76 52 156 30 126 79 122 86 144 122 71 34 56 35 50 54 60 89 107 102 75 118 11 124 42 85 65 59 125 92 117 27 122 101 119 137 161 65 157 122 77 97 112 43 89 88 113 84 46 92 51 103 75 134 128 24 68 119 104 103 157 66 127 95 118 34 102 140 100 39 157 20 77 15 59 108 106 40 91 89 104 56 97 75 140 64 76 54 67 157 137 73 90 70 72 93 72 94 204 70 35 60 36 25 79 129 166 102 169 54 41 101 111 93 23 69 63 72 116 28 73 32 104 111 78 89 33 66 112 52 130 59 64 111 35 161 89 27 31 93 128 89 100 81 35 179 103 46 100 131 116 39 88 21 134 70 101 74 50 94 77 91 167 33 35 38 133 66 135 56 35 40 43 85 140 119 53 148 65 130 46 124 42 65 38 102 134 101 10 58 149 79 73 102 92 50 152 46 55 120 166 93 79 35 52 75 93 143 224 55 133 151 103 145 125 83 132 47 123 92 94 144 60 160 87 183 59 94 98 58 22 111 132 25 91 16 132 130 113 57 136 20 141 102 120 61 46 173 15 48 93 175 115 201 118 30 124 98 126 86 122 26 87 63 47 112 85 70 76 152 86 44 95 92 53 75 130 125 105 131 124 54 140 62 128 123 83 123 63 129 73 70 70 119 213 28 96 121 130 107 130 54 71 30 73 91 93 134 60 112 108 98 149 118 78 167 155 114 7 89 16 82 35 90 149 28 50 63 63 70 126 52 130 59 123 118 88 119 173 57 128 142 62 8 61 91 140 132 68 63 94 152 131 67 135 40 91 99 98 26 93 113 118 89 51 142 132 90 59 124 178 92 118 126 50 46 79 25 20 117 99 50 74 124 124 27 73 107 74 129 89 136 40 91 96 81 70 112 185 69 92 71 97 70 110 55 131 84 95 101 129 71 50 119 56 92 81 140 168 123 85 202 98 142 97 165 100 25 167 45 94 15 53 125 45 83 78 39 92 101 60 90 24 79 124 145 100 62 109 33 111 86 132 102 133 143 156 12 33 191 37 115 68 117 128 79 83 27 8 97 106 43 140 55 95 66 21 129 51 165 67 90.38899803536346
81 84 41 122 152 119 79 140 118 72 168 57 41 61 58 8 71 136 14 140 51 42 88 77 124 68 153 67 84 48 169 29 125 81 115 87 147 121 71 33 60 36 50 55 62 87 100 118 80 130 10 129 49 86 64 60 121 83 120 26 114 104 119 134 157 65 161 124 84 105 115 41 89 76 108 80 47 99 57 105 75 123 129 25 70 116 113 107 158 74 130 96 116 34 101 148 101 43 152 22 80 15 57 110 103 42 98 93 102 51 101 73 144 62 89 53 64 151 138 64 93 79 76 96 71 99 202 71 41 63 39 26 85 131 175 98 178 58 41 101 105 93 26 74 63 68 119 30 82 32 107 109 82 97 34 73 103 51 132 63 66 107 35 159 95 28 32 98 128 91 109 77 33 174 106 40 96 133 121 40 84 19 131 62 102 82 51 95 74 91 159 30 28 44 134 70 134 52 39 45 45 85 139 116 54 143 69 135 49 122 49 65 40 91 140 104 10 57 153 79 74 91 90 56 156 46 54 125 166 93 80 41 46 81 90 140 209 60 135 150 105 149 123 81 127 52 124 94 84 142 66 154 86 175 64 97 97 58 24 120 132 25 85 12 125 146 109 57 140 20 129 108 131 64 51 177 14 47 94 174 117 200 113 26 130 94 130 84 121 27 87 65 47 112 95 75 83 145 93 45 92 97 56 79 127 121 103 137 122 55 136 61 138 125 78 125 62 117 84 80 69 124 220 35 94 124 137 108 128 59 70 30 81 95 93 142 59 113 116 99 152 115 83 171 160 116 7 92 12 80 39 90 145 24 50 63 67 71 121 54 127 52 129 110 92 123 177 57 125 141 61 6 67 94 127 131 68 64 98 156 128 74 133 36 83 104 104 23 94 112 114 93 55 144 129 97 57 128 183 96 113 126 50 45 71 29 19 117 102 48 65 131 136 28 74 111 78 118 82 132 44 93 92 86 70 103 190 71 99 68 103 61 114 58 132 72 95 105 132 73 45 114 61 101 86 145 171 116 80 198 105 151 107 154 98 23 167 46 99 14 46 126 38 84 86 39 93 110 60 87 26 75 127 139 97 68 118 38 105 87 121 96 136 138 161 12 33 187 38 112 77 116 141 88 78 27 10 102 110 41 139 52 94 72 20 126 45 159 65 91.10216110019647
88 81 40 124 139 120 86 139 127 70 164 60 41 61 61 9 71 146 13 143 45 38 92 75 129 73 162 72 85 48 180 24 129 78 122 86 144 128 72 30 64 41 59 63 59 83 93 122 80 125 10 123 57 87 69 59 110 81 123 22 124 102 114 140 167 66 151 130 93 117 113 39 91 76 105 90 48 98 53 108 80 126 129 20 70 119 118 104 156 74 123 94 114 28 109 147 114 50 145 26 86 16 57 121 104 46 99 87 110 53 98 66 146 67 81 46 64 153 138 60 92 78 79 99 69 108 206 72 39 57 43 24 85 134 170 96 176 53 41 106 99 94 27 74 64 63 125 29 81 38 105 94 83 91 32 71 106 55 122 62 66 116 38 154 96 32 35 97 130 92 106 75 30 170 103 41 98 127 115 44 84 21 128 61 104 90 43 101 77 90 168 29 28 47 134 70 144 59 40 45 48 86 143 113 61 127 72 134 50 119 54 61 40 89 131 106 10 52 153 81 79 98 88 60 160 43 57 121 166 105 81 38 50 91 92 152 206 55 130 142 99 149 124 81 129 48 126 93 79 148 71 155 81 172 69 100 95 68 21 114 137 25 76 13 125 148 104 62 147 23 123 111 136 67 50 175 16 50 98 162 114 198 114 26 121 103 119 85 119 25 91 67 49 106 99 75 79 141 98 48 92 96 55 77 128 118 100 134 125 59 144 58 148 130 82 118 66 114 83 81 66 131 216 36 92 123 128 106 135 55 70 29 76 90 93 139 59 109 121 101 151 111 82 175 164 115 10 89 10 81 42 89 140 22 47 60 75 64 133 53 126 60 134 115 95 122 195 54 130 137 64 5 61 99 127 132 70 62 98 152 124 65 139 36 78 103 111 24 95 115 107 99 52 140 124 97 56 132 190 98 119 128 49 43 62 32 19 111 103 46 57 135 130 34 67 117 84 124 81 129 50 94 99 93 69 100 186 70 92 71 102 59 118 63 122 72 90 96 135 70 44 118 70 100 85 148 164 116 84 198 103 147 111 153 106 22 167 49 100 14 45 130 37 78 82 45 95 110 66 90 24 78 122 159 92 64 119 40 107 99 113 99 128 140 165 9 34 191 41 114 81 110 134 85 81 28 12 108 111 37 147 52 92 72 20 128 43 153 58 91.47740667976425
90 80 47 121 143 122 83 139 130 67 157 63 45 60 58 9 77 144 9 137 45 37 96 80 138 75 158 76 84 43 175 27 137 82 129 84 150 125 75 30 57 40 64 64 62 84 99 133 89 126 13 121 61 88 65 54 107 82 116 24 125 109 115 139 158 69 161 121 98 115 105 39 89 74 101 96 44 102 59 108 76 127 124 19 65 126 120 113 148 78 117 101 101 26 116 150 110 53 142 32 95 16 58 123 99 47 92 80 111 53 97 71 148 69 79 45 71 153 138 54 101 77 77 106 63 114 209 70 45 57 50 27 86 130 169 96 172 57 41 106 97 94 31 75 61 64 124 35 91 41 98 96 92 94 35 78 108 59 123 63 67 114 38 159 96 33 35 101 133 88 104 73 24 169 110 38 104 129 112 50 79 26 134 59 106 98 46 99 80 90 171 30 26 55 134 64 152 59 43 42 47 86 145 107 63 116 68 130 52 114 52 62 40 87 124 116 9 47 148 79 88 101 82 59 165 42 60 118 156 110 84 41 47 104 101 159 211 62 118 142 95 145 127 75 137 46 122 97 69 146 75 155 82 170 72 94 93 69 23 119 137 27 84 15 119 159 105 61 153 22 116 107 132 68 47 171 16 47 102 168 105 196 110 25 128 101 122 97 114 22 97 69 49 98 98 71 84 142 100 45 89 90 51 81 135 131 101 134 131 69 139 61 155 126 78 113 70 112 78 80 66 127 221 35 90 119 129 105 123 54 75 31 75 95 92 145 60 113 104 110 153 105 89 172 169 114 12 85 9 83 42 86 140 25 44 63 72 63 124 55 125 64 133 115 96 119 204 52 128 138 67 6 61 106 125 133 73 67 102 147 134 67 137 38 77 102 115 22 98 113 109 109 53 129 129 97 62 132 177 98 117 126 51 40 60 27 20 109 109 44 50 133 130 32 74 119 87 132 69 128 63 91 108 96 75 101 184 69 94 73 105 57 119 62 118 75 94 100 139 74 45 115 70 93 80 160 168 120 95 199 98 148 112 148 112 24 163 47 104 13 45 135 32 80 89 47 100 114 67 90 22 81 118 158 96 66 120 42 115 102 112 105 130 142 159 8 35 189 44 119 93 117 128 95 77 31 11 120 116 32 149 51 86 76 23 122 46 147 59 92.09430255402751
100 77 42 127 136 122 83 142 133 71 153 64 46 57 62 7 77 150 10 135 44 37 109 81 149 69 160 74 90 48 186 30 146 73 131 86 156 123 77 28 63 48 57 67 60 85 95 131 89 121 14 119 66 87 69 53 112 83 111 23 119 116 111 143 169 67 159 122 101 113 112 41 98 71 99 94 45 108 66 111 79 139 125 18 66 129 123 104 140 84 122 97 98 26 123 156 113 61 144 35 105 21 61 124 98 49 93 77 108 54 100 70 156 76 78 48 73 158 145 47 102 78 80 114 63 119 201 70 53 51 49 25 86 119 184 103 167 57 39 105 97 91 30 82 65 69 118 39 97 41 99 95 92 87 35 78 103 57 112 58 66 117 45 147 97 33 39 98 126 81 103 84 22 160 104 39 112 131 114 51 85 30 135 65 99 98 47 104 77 85 163 28 23 66 126 63 167 62 38 45 44 86 150 105 61 113 67 137 48 111 58 67 41 87 118 114 9 45 146 81 89 98 82 63 158 41 65 112 151 123 88 43 44 120 96 157 199 57 113 141 98 138 129 72 132 44 115 86 58 141 73 152 83 168 65 89 96 66 23 123 141 29 87 15 113 164 105 56 154 22 123 112 123 66 41 175 18 46 105 166 102 186 112 23 128 115 123 96 117 21 94 72 41 95 101 74 88 145 102 42 85 89 55 78 135 137 100 140 129 70 139 66 176 125 72 108 73 113 85 84 65 128 218 32 96 112 130 100 129 55 71 35 72 93 92 146 58 117 104 103 148 100 91 166 163 110 13 87 8 86 43 88 142 26 49 62 74 61 131 51 122 69 140 119 90 114 217 52 132 144 62 7 65 111 126 131 72 66 98 143 139 70 145 41 77 98 119 22 97 115 100 105 59 134 133 92 59 132 174 94 118 119 49 39 59 29 21 112 110 51 50 141 130 32 78 114 88 127 67 117 65 95 96 101 74 114 173 71 90 72 114 60 129 64 117 83 96 105 141 71 46 115 76 102 73 161 169 126 97 197 90 153 115 147 114 25 159 48 108 11 43 140 31 85 92 49 99 113 66 86 21 84 119 163 91 67 122 39 117 103 116 100 127 144 152 7 32 184 41 112 98 123 133 92 76 32 11 114 121 28 135 41 85 84 22 114 49 137 61 92.43222003929273
106 74 40 132 138 119 80 145 133 67 158 63 43 57 60 7 78 146 12 131 46 37 109 74 140 81 158 74 92 54 186 28 143 72 137 96 162 125 79 26 69 51 58 68 56 82 93 130 87 117 15 128 74 82 69 56 106 84 115 27 115 109 112 133 160 64 158 119 92 113 104 44 104 75 102 91 45 118 72 123 77 142 132 22 69 129 121 104 135 78 132 97 99 25 124 169 120 70 157 45 106 23 63 118 94 50 97 78 109 54 99 69 158 73 85 50 78 165 148 41 110 76 84 114 63 118 192 65 52 54 51 25 87 120 187 102 161 57 35 106 100 82 25 83 66 71 119 36 93 44 96 92 93 87 34 80 102 67 105 56 63 110 43 145 98 37 43 100 129 82 99 90 22 156 102 39 105 127 110 54 88 34 131 56 102 99 50 105 77 90 159 26 21 62 139 66 168 66 39 39 42 82 155 96 72 116 63 133 48 106 67 68 39 86 115 109 10 40 137 82 95 101 70 65 163 42 63 115 149 130 91 40 43 125 97 165 205 59 107 126 104 130 127 70 131 40 125 86 54 133 79 157 83 167 67 87 93 70 25 115 134 32 98 16 114 164 104 54 152 26 124 118 124 68 43 174 13 42 100 160 103 190 107 23 129 118 124 98 115 21 101 80 43 92 98 72 77 148 111 37 88 97 57 73 142 140 98 144 137 80 138 72 184 118 69 112 73 108 87 85 65 114 202 31 95 112 129 92 127 55 76 33 68 94 93 151 56 121 98 103 158 92 94 170 154 109 17 83 8 90 50 85 138 25 57 66 65 65 131 54 113 67 141 119 82 113 200 50 137 137 65 8 61 116 129 132 68 64 102 144 129 65 151 41 79 101 122 20 100 117 104 109 53 130 144 90 57 130 176 89 112 109 44 43 57 30 23 115 103 53 50 146 122 34 78 115 82 134 66 111 62 92 98 97 67 128 172 73 98 70 112 58 129 69 116 84 95 108 141 74 48 113 77 109 77 153 168 118 93 183 84 160 118 144 120 22 156 53 112 13 44 135 35 90 93 50 105 118 65 88 21 84 122 160 92 67 127 43 111 106 119 101 121 146 146 7 34 176 41 116 104 126 133 95 82 33 9 115 128 24 135 44 88 81 19 120 48 128 55 92.54420432220039
106 74 38 133 141 120 77 152 138 67 154 61 46 52 57 7 77 152 13 129 44 40 107 80 133 80 149 74 92 55 195 30 143 72 141 95 168 128 84 24 71 51 51 67 56 84 83 137 92 115 15 123 69 81 72 61 95 85 112 27 123 103 109 137 158 65 152 103 94 122 102 43 121 75 95 91 42 116 76 122 76 152 135 23 70 135 127 99 126 79 142 99 92 23 120 168 110 73 159 51 114 26 59 109 86 50 101 76 98 51 107 69 142 69 85 49 70 173 141 42 109 82 91 121 63 116 191 62 56 62 50 22 89 118 175 98 169 57 30 112 101 85 21 86 69 81 117 37 95 45 92 89 100 79 33 80 99 73 109 56 66 103 44 142 95 32 46 97 122 82 101 92 23 161 88 33 101 136 99 55 92 30 125 60 103 98 47 109 78 92 164 28 20 60 134 65 173 58 39 39 45 85 165 91 78 111 62 130 51 101 69 69 33 80 111 102 10 41 144 84 99 100 67 63 166 44 70 115 151 140 90 36 43 118 99 158 200 58 103 127 106 116 119 75 131 35 124 87 55 137 80 162 82 161 71 83 91 63 27 116 139 34 93 18 114 168 112 53 155 27 121 122 126 69 42 172 13 44 108 161 99 177 115 24 133 126 120 105 108 16 103 90 49 89 100 79 75 149 108 35 87 101 61 76 141 154 101 144 146 87 135 85 180 109 59 113 80 105 87 88 66 110 202 34 94 108 126 90 120 62 77 39 71 94 86 149 56 130 106 108 153 90 92 162 163 112 20 83 7 89 48 81 126 24 63 65 60 60 144 50 111 65 138 123 81 118 187 47 135 125 69 7 61 113 130 137 72 67 99 147 128 61 153 41 72 99 111 19 101 123 104 110 57 126 145 85 59 127 178 92 122 111 41 43 61 35 23 110 109 57 50 156 117 34 79 113 80 131 65 107 61 83 100 93 65 139 164 80 94 63 109 58 131 68 120 87 100 116 135 76 52 106 71 110 78 146 157 115 87 175 82 156 114 137 130 23 149 50 122 15 40 137 40 89 90 54 106 122 62 84 19 86 123 170 91 74 130 38 113 104 118 101 123 150 132 7 38 174 40 119 109 127 127 100 83 33 9 111 130 23 128 44 90 80 20 122 50 121 53 92.43614931237721
108 70 44 138 141 129 80 154 141 64 154 61 47 45 59 6 70 146 15 127 44 39 105 81 136 77 142 70 100 54 195 27 123 72 142 95 158 120 89 25 65 52 54 71 61 81 82 148 95 103 16 115 85 83 67 65 93 83 110 26 120 95 108 136 153 65 145 104 96 125 103 45 132 69 95 90 43 119 71 123 78 150 136 25 81 129 127 103 123 80 136 97 95 26 118 173 113 81 158 51 123 27 61 103 87 55 98 79 104 52 105 74 134 69 87 52 70 177 148 43 111 85 100 131 65 125 180 59 56 71 50 20 93 111 186 103 168 63 34 111 96 85 21 85 67 77 122 37 100 53 89 82 111 81 34 90 94 78 102 55 59 98 49 150 98 33 45 93 120 80 99 95 23 166 88 35 95 138 105 51 91 29 126 53 107 102 53 115 84 86 158 28 21 65 128 67 178 53 38 41 42 92 154 85 81 103 60 120 47 103 66 64 27 76 105 111 7 41 138 87 105 97 71 62 171 41 89 120 147 161 92 38 38 123 104 144 187 61 101 120 111 108 126 77 129 33 127 83 50 128 74 151 81 159 61 92 95 57 27 117 135 37 90 21 111 168 118 55 157 26 123 125 124 77 46 161 13 46 113 165 94 178 112 25 135 128 119 103 113 13 106 86 57 85 107 91 83 157 108 31 86 99 65 75 139 157 94 129 158 89 139 88 183 114 55 124 79 99 87 95 61 106 195 31 80 111 125 86 115 67 80 35 62 96 93 151 59 125 105 109 154 80 93 157 161 110 25 77 8 95 55 84 129 28 71 65 57 62 139 48 111 60 129 136 77 123 183 48 137 122 74 7 61 112 139 141 71 63 103 154 120 61 143 45 64 96 108 19 103 135 98 114 64 116 139 84 62 139 174 94 119 115 36 40 62 37 22 107 110 56 52 153 112 32 78 120 79 124 69 101 61 82 105 91 65 135 157 82 95 60 122 53 137 68 112 95 99 118 131 84 55 99 67 108 83 143 165 117 87 168 77 161 121 133 122 28 146 53 117 14 42 138 39 87 93 54 118 120 61 87 18 90 118 171 94 80 138 38 111 106 119 95 126 160 124 7 39 179 33 120 107 125 124 100 78 33 8 107 127 25 131 41 84 84 19 123 53 113 49 92.524557956778
117 65 44 142 145 126 82 159 138 65 144 60 50 47 54 7 73 144 18 122 47 35 96 77 133 78 140 69 105 47 196 23 117 69 136 100 159 116 93 23 67 50 53 71 65 72 71 130 106 96 19 105 92 89 64 62 91 88 108 27 115 96 106 141 147 68 143 111 101 140 106 43 138 69 96 86 42 119 74 119 82 154 135 27 86 122 130 115 129 87 142 86 99 28 126 165 112 83 159 60 134 27 59 95 80 63 104 84 101 48 106 89 130 72 93 54 76 174 149 43 112 82 106 140 64 134 172 58 53 74 46 21 96 115 177 105 171 64 33 109 89 86 21 85 72 74 134 38 105 58 90 84 114 83 30 91 103 91 105 58 59 87 46 147 96 32 43 90 112 78 100 93 22 167 93 40 90 142 101 55 99 33 127 54 112 104 56 120 76 81 158 27 19 64 133 70 180 51 44 45 41 106 150 78 78 98 54 122 45 102 66 60 27 78 114 111 7 37 139 92 101 99 72 54 170 37 88 112 137 165 101 36 41 127 114 141 186 64 101 119 115 112 127 90 116 30 132 87 50 133 71 148 81 146 59 95 101 57 31 106 135 35 88 19 104 163 117 48 155 25 126 131 130 76 42 151 15 51 112 177 94 188 118 27 135 126 119 107 113 14 111 86 55 77 111 101 75 162 102 32 88 94 73 67 149 164 97 117 161 99 137 92 179 115 54 130 85 99 87 98 61 110 186 29 87 114 110 87 111 71 82 34 57 95 90 144 58 121 99 114 158 74 86 150 169 104 28 75 7 85 57 94 121 27 74 61 50 60 142 49 115 57 126 130 79 127 174 50 139 124 76 6 59 112 146 137 74 70 98 146 117 60 148 44 65 104 100 18 109 134 96 109 70 120 132 80 63 142 168 82 118 113 36 40 67 38 23 106 113 63 48 153 107 27 79 128 86 126 75 99 61 83 106 98 64 133 159 84 92 55 118 47 143 69 108 101 99 112 139 80 48 100 65 107 80 135 162 116 89 160 72 158 121 132 117 31 137 51 115 15 44 143 42 87 95 52 119 115 68 93 18 94 128 179 101 72 131 35 112 101 110 85 127 159 115 11 32 189 36 121 108 124 116 102 75 35 8 105 129 25 128 39 85 97 18 133 52 117 52 92.62278978388999
126 67 45 140 147 137 91 161 143 61 150 61 50 43 54 8 66 147 24 130 49 31 99 79 136 79 128 74 103 49 192 21 113 66 137 93 168 118 99 25 68 43 52 72 68 77 66 128 112 96 22 104 94 89 64 61 85 89 113 29 108 91 105 137 151 74 140 113 109 141 107 40 142 69 97 86 42 127 78 120 84 154 137 28 93 133 127 110 131 93 155 86 104 29 117 154 106 84 149 63 141 30 60 95 83 63 103 80 102 52 109 89 126 74 85 54 69 171 138 44 98 80 104 142 71 146 175 56 52 75 48 22 101 108 172 107 161 65 35 102 84 83 20 88 76 70 148 39 113 59 89 85 117 79 32 89 104 94 104 58 59 84 39 137 103 31 51 92 112 82 99 94 21 155 86 43 86 144 100 55 104 32 126 55 109 112 54 118 81 81 151 24 19 72 139 76 179 56 38 47 34 106 149 74 79 99 51 126 46 104 76 56 23 71 114 115 7 34 141 93 109 97 72 56 170 41 92 115 135 167 101 33 37 132 112 140 179 64 110 111 120 109 133 98 111 31 128 83 49 138 75 147 79 142 59 98 106 60 31 90 142 37 88 22 97 164 120 45 153 31 132 131 132 78 47 159 13 56 116 188 96 188 122 26 123 134 114 107 111 14 102 85 49 71 114 95 71 172 102 35 87 96 79 75 142 172 89 108 166 97 136 88 174 120 57 121 78 102 87 88 56 113 182 27 79 111 115 88 111 67 91 33 63 101 99 138 57 131 107 112 159 75 92 145 161 93 27 76 7 84 60 90 121 32 76 59 52 61 145 49 110 60 120 132 72 132 163 50 132 123 68 7 57 121 157 135 82 58 98 148 117 59 145 49 56 106 104 19 114 133 91 109 69 118 133 78 60 131 168 85 119 117 37 41 68 46 19 112 117 63 46 154 107 24 82 122 101 126 78 101 65 86 116 103 59 135 155 82 94 52 116 45 132 66 102 109 104 108 141 79 51 93 70 110 86 127 157 113 93 147 80 155 122 130 121 34 138 50 123 16 43 146 45 97 95 50 123 121 65 84 17 92 134 168 102 74 130 30 112 105 113 81 116 157 110 13 35 196 38 133 115 127 105 101 77 31 8 107 124 24 131 40 85 101 17 138 52 114 44 92.82514734774067
124 75 48 145 143 138 90 172 137 72 141 67 52 43 57 8 72 159 26 129 52 28 97 78 139 77 127 70 101 44 199 19 122 65 135 92 169 117 93 24 75 40 61 84 70 71 60 131 120 94 24 97 94 90 66 60 84 101 111 30 100 94 113 122 153 78 126 122 105 136 109 36 146 67 91 83 41 119 75 127 84 154 144 33 99 136 129 115 120 89 158 80 104 33 112 153 103 86 139 75 132 33 60 92 84 62 102 81 101 51 116 99 125 75 92 59 67 162 129 50 89 85 115 157 66 150 167 53 53 79 52 26 106 108 165 111 149 67 41 107 79 83 19 83 81 72 144 41 108 61 85 83 112 78 37 89 96 95 98 54 61 85 39 141 101 28 55 96 114 79 102 94 17 149 82 44 86 142 97 54 112 36 123 52 98 116 51 126 83 75 150 22 20 74 129 75 182 59 34 49 37 118 142 65 85 102 48 115 44 97 77 59 25 68 113 115 5 36 140 93 107 98 77 55 168 45 94 111 132 167 105 30 42 139 111 141 172 65 106 110 122 110 138 105 112 30 120 84 43 139 75 134 84 131 61 97 109 56 32 91 142 34 85 28 100 160 125 42 146 33 145 140 135 84 43 163 13 64 122 182 98 180 119 29 124 137 112 107 103 13 100 88 45 63 119 92 83 165 117 36 92 95 80 76 147 176 90 106 167 100 140 91 183 122 57 123 72 100 89 87 55 120 173 24 72 106 116 88 105 69 84 36 63 101 99 131 54 132 116 108 152 75 87 148 152 91 29 73 10 84 62 97 114 34 79 61 43 59 143 51 105 56 113 127 69 139 156 52 121 116 74 6 53 117 168 143 84 56 91 144 124 67 135 46 56 101 102 18 109 129 99 119 76 122 127 76 66 132 162 82 117 114 40 46 64 49 18 124 113 64 48 154 104 25 80 119 105 119 83 111 63 87 129 111 63 149 141 80 93 50 114 38 143 73 104 113 104 107 135 79 45 100 71 115 87 116 153 115 104 140 80 140 132 132 124 40 135 46 120 18 49 158 48 100 97 52 123 135 64 79 17 85 133 167 97 77 131 28 113 102 115 77 114 163 107 15 33 187 38 135 109 123 106 94 77 26 9 108 126 25 132 41 93 95 19 137 52 106 43 92.86247544204322
127 73 50 147 140 141 98 170 147 74 134 73 52 43 61 7 69 153 25 133 52 28 100 77 133 79 129 61 103 47 197 16 129 59 123 84 165 115 92 22 65 40 66 88 73 64 64 132 120 86 27 91 94 98 60 63 86 110 119 29 96 91 117 120 141 80 120 127 102 136 109 31 149 67 89 83 42 120 71 136 86 148 145 35 101 139 122 124 116 88 153 85 105 30 107 141 98 89 133 81 140 31 62 95 86 57 114 79 103 51 105 103 131 80 87 61 73 166 123 52 89 92 124 166 68 150 155 51 56 76 63 30 108 109 155 114 135 67 43 98 74 79 16 88 71 75 144 38 106 60 88 88 121 79 40 92 90 99 94 52 56 82 39 136 97 28 56 95 112 85 93 92 14 155 82 47 79 138 99 62 106 37 126 47 98 117 53 133 85 75 142 19 20 71 130 80 184 68 27 57 35 115 141 62 95 104 50 120 47 90 84 63 20 60 118 106 5 32 142 98 106 98 77 55 176 46 100 108 125 173 108 29 39 138 101 142 165 61 104 105 122 113 136 111 108 29 116 77 44 149 73 121 89 126 65 98 107 51 33 87 136 34 90 34 103 159 123 41 140 29 140 136 143 80 46 165 13 63 114 178 94 179 121 28 119 141 118 96 97 11 104 88 40 62 120 89 87 166 115 38 101 99 86 85 152 177 83 104 167 112 140 90 172 116 55 130 66 112 83 86 61 122 154 21 69 110 110 88 111 68 88 37 69 97 97 127 53 118 118 110 154 75 85 143 153 86 29 80 14 88 62 103 116 32 78 58 48 58 145 53 101 58 113 127 64 126 144 49 115 111 73 7 50 117 175 131 87 57 90 141 127 70 132 52 52 101 101 23 112 124 104 117 75 127 118 69 69 130 160 83 122 108 46 46 63 53 24 118 115 62 46 150 95 26 82 114 111 114 76 114 66 78 139 106 58 149 143 76 94 52 112 37 144 71 103 112 110 100 134 76 40 99 78 124 98 118 152 115 108 133 81 140 124 137 121 38 127 44 109 18 53 163 53 101 93 52 130 130 64 75 17 89 133 158 95 77 127 24 107 103 117 68 112 177 105 15 34 172 41 137 109 120 101 94 73 24 10 115 130 22 127 41 91 98 22 140 48 105 43 92.47151277013752
125 70 47 142 136 135 99 170 152 81 127 83 54 41 61 8 66 154 23 139 52 28 101 80 138 77 119 68 104 47 193 16 124 58 121 83 166 123 81 24 71 47 74 93 80 66 59 136 126 84 29 91 95 100 66 62 88 114 113 28 87 88 118 123 139 82 121 127 93 138 114 31 154 69 94 81 40 117 77 140 84 142 150 42 110 142 120 123 123 92 153 84 98 29 101 141 99 94 133 82 138 30 62 93 83 61 114 89 103 55 113 116 131 85 85 60 76 174 127 49 90 93 128 179 67 157 151 51 52 76 60 31 116 106 151 119 128 72 41 99 67 83 16 95 71 76 146 41 106 55 88 89 120 77 41 94 87 104 92 51 55 87 42 137 95 30 59 89 100 102 90 93 15 150 88 42 75 138 103 65 97 43 128 42 101 115 53 129 80 69 135 12 17 72 130 84 177 76 26 66 32 118 134 61 95 104 52 123 51 90 79 65 17 64 127 108 6 33 146 95 106 95 80 57 170 47 98 109 114 168 110 30 40 140 100 138 160 60 102 102 117 112 135 108 102 37 109 76 44 152 81 114 84 123 66 91 104 48 29 88 146 29 97 35 99 152 122 44 141 32 149 132 139 81 43 170 13 72 112 182 89 168 129 31 128 132 120 92 99 12 114 97 44 67 124 84 84 165 114 40 102 103 84 85 149 184 78 105 171 113 138 89 181 110 53 125 76 117 74 95 60 127 147 23 69 106 111 91 107 64 95 40 70 104 89 131 48 120 123 111 153 75 86 132 155 84 31 74 16 91 58 109 121 30 81 54 47 60 150 49 104 57 107 132 61 131 135 52 115 106 72 5 45 115 183 131 86 49 86 141 133 76 124 60 57 94 97 23 123 122 102 122 73 125 113 65 67 124 156 85 126 99 48 42 56 58 25 118 116 73 40 155 89 25 80 113 115 120 81 113 73 81 131 100 58 149 148 75 98 53 120 33 148 72 106 116 107 96 142 70 45 100 73 121 101 104 141 115 113 120 79 145 128 127 123 39 121 42 107 19 62 159 56 106 93 51 128 125 60 73 17 86 130 155 93 78 120 23 107 101 116 63 110 170 100 16 29 173 46 128 106 115 101 97 69 23 11 127 123 22 120 43 88 96 25 126 44 98 41 92.4499017681729
127 74 48 140 123 135 102 169 149 87 123 90 53 45 57 6 63 148 26 132 57 24 107 81 130 82 118 65 106 44 198 12 136 56 113 86 168 130 80 23 69 47 65 95 89 61 59 142 124 87 31 86 86 104 65 65 93 117 104 30 93 88 113 111 150 85 122 135 93 128 116 30 153 73 83 77 47 115 87 156 85 138 151 47 112 139 122 120 130 91 155 83 96 32 100 143 93 91 123 85 141 29 64 91 90 61 112 84 109 58 113 123 140 87 81 63 79 173 128 43 83 91 121 178 73 151 133 50 54 72 66 28 126 107 150 118 131 75 37 108 64 85 18 95 72 74 154 46 107 54 87 94 122 78 37 91 84 111 94 51 60 78 44 129 93 30 67 86 98 116 94 90 14 150 86 43 70 126 104 61 93 45 119 41 100 117 54 137 78 65 129 13 17 74 132 83 181 75 24 64 28 112 126 56 94 107 54 118 47 92 70 64 18 64 123 107 10 36 145 105 100 101 81 57 168 49 98 101 107 181 109 29 40 145 97 148 159 52 95 107 124 112 127 110 108 38 97 79 43 152 83 116 89 121 59 91 108 47 32 94 148 26 101 40 99 153 125 49 132 30 153 137 147 84 43 161 13 72 113 173 84 160 126 30 131 135 124 96 99 11 115 96 46 64 143 91 85 153 115 37 100 104 90 87 148 180 79 106 171 112 141 93 188 115 57 120 72 114 77 97 63 140 138 23 68 102 108 87 112 72 88 43 68 110 85 130 49 120 129 109 149 74 79 134 141 82 30 73 17 90 56 107 118 28 81 52 43 61 151 53 90 64 115 134 57 134 129 55 116 104 70 5 42 116 176 133 93 50 89 139 127 71 126 59 54 93 102 21 128 122 101 121 66 123 112 64 69 125 153 78 118 102 48 37 55 61 26 114 116 70 39 166 82 24 81 106 118 110 81 111 75 76 135 99 59 156 152 74 98 57 128 34 154 69 107 119 111 94 136 64 45 100 79 126 94 98 136 106 118 115 82 145 132 129 124 40 115 40 104 21 65 161 57 118 94 57 134 127 65 67 14 85 132 155 94 82 123 21 104 109 113 51 100 163 98 21 28 172 45 129 105 116 102 90 68 24 11 133 120 21 109 45 89 95 28 130 44 100 35 92.3614931237721
132 76 48 140 124 135 100 157 139 85 126 93 55 50 53 5 59 142 28 133 65 23 105 78 123 81 108 58 112 47 192 13 136 52 110 86 164 132 83 26 74 42 72 98 87 60 53 147 126 86 37 93 83 108 64 67 96 110 96 34 93 89 105 105 146 83 122 138 90 125 109 25 154 71 81 73 50 114 87 165 81 137 151 48 126 145 135 124 123 92 162 76 104 33 91 126 94 94 118 85 145 35 68 88 86 62 118 87 115 57 113 128 140 92 81 61 79 156 122 43 85 91 128 169 72 163 123 54 61 73 67 27 134 105 135 109 132 76 43 113 57 93 16 97 66 71 155 50 108 55 91 88 123 82 35 89 83 119 92 56 62 83 42 131 96 34 63 83 88 109 97 94 12 158 89 43 67 129 101 57 95 46 117 39 110 104 54 138 77 58 125 11 16 79 122 82 182 81 25 61 23 114 128 59 89 105 54 118 52 82 69 58 19 66 122 101 10 32 151 111 91 99 85 62 170 50 94 102 100 185 110 28 41 155 92 145 152 51 94 102 121 117 133 112 104 41 85 81 37 147 90 108 91 116 59 84 102 43 35 101 141 22 106 44 94 149 134 45 126 30 169 140 144 92 43 153 12 77 115 170 86 144 124 31 124 132 116 100 93 11 123 92 47 68 158 97 84 152 113 41 96 98 92 95 131 171 77 102 166 125 132 100 184 117 66 118 75 115 73 95 66 139 124 25 72 96 104 81 117 70 87 45 68 110 83 121 51 128 130 105 146 79 75 125 130 78 33 77 17 90 53 119 118 26 82 52 45 67 150 54 93 72 118 137 52 125 129 52 112 97 66 4 47 121 167 131 92 46 89 124 120 69 115 60 57 94 106 19 128 109 110 125 62 117 111 59 75 127 152 73 117 101 46 37 56 62 24 116 116 71 39 162 82 25 86 109 111 104 84 119 79 74 137 96 56 145 155 71 96 58 138 35 164 74 106 117 121 86 143 64 47 98 75 131 97 94 131 106 120 109 92 142 138 120 130 51 112 34 101 26 65 148 59 120 96 57 129 128 64 72 13 85 141 158 94 81 126 19 95 108 111 49 107 153 99 25 28 168 48 133 104 113 102 86 74 22 6 143 118 21 103 51 89 88 30 126 47 99 33 91.97838899803536
127 75 50 141 137 133 103 153 134 90 125 101 51 53 57 3 51 145 27 128 66 19 103 76 118 79 110 56 110 48 179 14 139 52 114 82 157 138 90 29 73 47 72 107 95 54 53 156 133 84 36 90 76 105 61 61 91 120 103 32 83 89 91 98 147 88 120 141 97 116 109 21 166 72 80 67 55 112 88 174 77 131 142 51 135 145 139 119 117 89 153 74 110 41 93 116 92 100 113 90 150 35 69 97 91 62 119 76 116 62 109 129 147 89 84 53 79 157 117 40 89 96 123 172 69 163 112 58 59 73 71 26 143 111 126 113 127 75 42 114 58 92 19 99 61 70 149 53 109 57 84 90 130 83 36 86 85 129 97 56 64 86 47 118 91 34 67 78 91 115 93 92 12 155 90 39 61 122 101 55 78 48 107 34 118 102 51 149 69 59 122 8 13 82 119 78 167 88 27 59 22 122 134 60 89 113 53 113 49 74 70 57 19 65 127 102 9 33 144 105 94 99 89 66 156 54 87 98 94 189 114 27 38 161 91 144 150 51 85 100 113 111 121 124 107 38 81 81 36 147 88 105 93 107 62 83 106 39 37 114 137 23 106 48 94 149 139 47 124 34 167 135 131 99 37 159 13 78 119 173 82 139 121 36 115 135 126 96 82 10 131 96 51 72 167 98 77 141 112 40 101 94 93 106 129 165 74 108 163 117 127 102 187 120 72 114 73 121 72 104 64 141 113 25 69 98 105 86 121 75 83 46 64 106 82 118 52 123 131 99 155 75 68 129 118 78 36 73 21 87 54 125 116 27 81 50 39 67 165 57 93 73 122 135 48 119 121 50 122 88 70 4 47 126 158 134 98 47 93 118 121 71 117 69 64 95 114 20 123 109 111 130 60 103 111 58 80 115 139 71 122 102 46 38 53 70 22 109 108 72 37 151 83 29 81 115 107 97 82 117 73 74 124 92 56 143 153 77 93 59 132 39 164 78 98 117 121 87 144 64 53 100 91 133 94 97 129 103 116 101 92 141 151 115 137 58 103 34 105 28 68 148 58 124 96 62 122 134 67 78 14 81 143 151 87 83 124 16 94 106 107 48 113 149 104 25 30 158 48 127 104 102 96 83 67 23 8 157 118 20 109 54 93 77 31 118 45 95 36 91.6090373280943
128 79 53 141 127 130 104 158 127 102 127 106 49 52 49 2 49 132 26 125 62 18 102 75 120 78 105 60 119 46 179 16 134 52 112 79 160 155 94 30 66 45 65 112 101 53 48 156 133 87 35 88 70 100 55 57 90 121 109 26 79 95 79 93 151 95 116 143 99 118 109 18 169 70 85 69 52 109 92 173 72 139 149 56 146 138 145 121 119 86 145 75 110 54 96 115 92 100 110 104 142 45 66 101 95 67 120 76 110 66 108 126 138 97 91 57 86 156 115 40 90 97 115 170 71 158 99 56 55 76 70 25 144 114 122 116 123 75 38 128 54 93 20 105 59 71 139 55 115 63 86 92 114 81 30 82 85 135 98 63 66 84 47 113 88 37 69 77 93 114 90 89 14 154 92 45 62 124 109 60 83 55 114 37 115 103 50 145 68 58 119 3 12 92 113 88 163 85 31 50 25 120 127 64 94 114 49 112 50 78 67 56 19 67 122 109 10 41 151 103 105 98 96 68 139 53 93 99 91 192 122 24 33 175 84 146 146 47 84 97 111 107 126 123 100 38 80 88 41 147 87 104 96 107 62 85 111 39 38 117 135 23 106 49 92 150 139 51 122 39 168 134 136 94 35 152 12 72 113 163 83 141 123 35 115 135 124 94 81 9 133 102 50 71 164 82 71 135 109 43 96 98 87 110 125 163 69 112 155 125 119 108 185 121 75 114 72 112 73 109 67 148 104 25 68 97 107 85 112 75 89 47 61 102 81 108 56 128 132 93 150 68 68 125 119 87 36 74 22 93 57 120 109 27 79 48 38 68 152 62 85 79 126 125 47 121 117 49 120 82 68 5 52 129 148 124 101 45 96 106 118 68 112 78 63 96 116 19 135 108 117 134 57 93 109 63 95 114 133 66 122 102 49 38 52 73 21 111 110 75 31 158 78 26 71 110 109 93 77 118 72 69 126 94 63 133 150 74 85 52 132 44 164 73 99 112 123 88 143 65 60 97 100 135 96 97 133 102 116 90 89 136 151 110 142 63 91 30 109 32 68 157 55 132 92 63 129 136 67 72 12 80 141 146 83 74 126 18 92 112 106 44 111 146 104 27 29 154 50 129 105 100 93 84 68 23 7 155 116 21 106 61 91 76 35 112 47 89 35 91.35363457760315
132 71 50 137 120 127 106 145 115 100 124 103 56 51 51 3 47 130 24 121 65 16 104 81 121 83 101 61 116 42 166 17 133 58 114 77 167 162 92 31 58 45 67 110 103 59 46 158 129 84 36 89 75 90 53 54 100 118 111 25 77 88 84 90 146 105 117 150 104 123 111 19 172 76 92 72 57 103 90 173 71 129 150 55 151 138 152 133 116 89 144 69 118 51 98 104 92 98 108 116 150 46 69 108 97 65 124 79 103 58 110 132 133 108 83 59 89 144 116 40 89 92 121 173 70 164 89 57 48 82 69 21 153 120 114 106 124 70 35 123 58 94 24 104 59 64 137 56 111 62 80 88 120 88 33 80 83 139 94 66 67 83 51 117 92 40 70 82 93 115 90 87 14 138 92 46 62 114 112 65 77 53 114 37 123 91 49 147 64 56 115 2 14 99 112 90 158 85 31 53 23 109 119 60 99 120 50 107 54 77 66 59 19 74 109 104 10 47 155 103 103 85 89 71 137 56 95 104 90 181 123 19 30 180 83 136 143 44 83 99 114 104 131 116 94 38 80 85 44 145 84 96 94 99 62 79 109 44 40 109 139 25 100 59 98 147 148 56 126 41 161 129 141 95 30 145 13 70 115 156 79 136 129 38 108 139 126 92 80 11 128 107 45 70 181 87 65 123 102 44 102 86 87 106 123 161 70 111 150 126 116 106 171 106 82 115 67 117 69 112 64 155 99 20 66 93 111 84 115 73 90 49 64 98 86 111 57 126 139 92 140 72 67 110 109 85 36 74 23 93 62 118 116 25 76 44 41 74 138 67 84 78 129 127 44 126 107 52 122 75 71 7 51 131 140 121 98 46 89 111 119 65 115 84 62 104 117 22 141 110 120 126 62 92 103 62 95 108 134 63 125 102 44 39 52 73 23 112 122 74 30 153 82 25 70 113 101 99 87 115 75 69 124 92 65 129 136 68 90 58 129 48 152 71 97 112 134 86 144 65 58 94 104 136 93 89 119 103 120 86 89 133 150 115 140 66 95 33 105 35 72 160 54 133 96 62 127 131 68 70 11 85 146 138 85 73 122 20 89 112 106 43 108 152 109 33 31 146 55 123 108 93 92 86 68 22 8 160 122 22 108 56 89 71 43 111 48 83 33 90.9410609037328
140 69 54 138 116 124 104 139 116 101 114 100 54 49 52 6 43 123 26 114 69 15 104 78 112 77 95 66 120 39 156 17 135 60 119 77 158 163 98 35 68 45 61 109 97 55 40 144 127 80 39 89 69 91 62 59 95 120 116 19 72 87 84 80 139 105 114 150 101 130 106 23 172 78 92 73 54 97 98 167 68 130 156 58 150 139 155 137 111 89 138 64 127 51 97 93 91 103 103 127 161 45 62 98 92 63 133 71 102 58 115 134 128 101 79 57 94 125 118 39 99 94 119 181 70 159 82 58 40 87 74 23 155 119 110 117 114 79 36 125 56 94 21 103 60 66 137 61 103 68 77 86 121 93 33 73 88 153 93 71 68 90 52 116 89 46 74 89 95 119 88 92 14 130 93 50 64 105 110 72 81 56 105 38 118 92 53 143 63 53 108 2 16 96 109 89 161 87 34 55 26 107 110 61 101 123 49 102 56 80 66 54 20 77 105 102 11 47 162 104 107 93 96 69 120 54 102 101 86 174 128 21 29 186 88 135 143 42 80 91 109 103 130 108 91 34 68 93 42 142 84 93 94 95 62 75 106 46 37 109 134 26 97 57 103 142 147 56 128 46 159 129 134 96 31 129 14 74 121 155 75 126 134 43 110 149 114 95 74 12 118 102 47 67 193 85 63 123 112 42 111 90 81 102 123 151 64 107 144 125 108 96 166 104 92 114 66 114 65 120 60 155 89 24 73 93 106 79 123 79 93 56 59 95 87 108 55 126 144 95 126 73 64 107 111 84 40 76 22 88 65 119 114 22 75 44 41 80 137 77 86 82 132 129 47 118 101 44 123 76 79 7 54 135 129 123 110 44 82 104 105 61 110 92 63 106 118 22 138 113 118 134 58 92 100 63 105 107 137 63 115 100 46 46 44 75 25 116 120 72 28 141 85 24 73 113 102 86 87 112 76 75 136 95 63 127 121 68 100 57 127 51 155 72 92 113 135 75 136 70 56 95 105 130 100 90 117 99 136 81 100 123 165 117 141 75 89 38 107 35 78 163 54 127 97 64 119 124 63 70 11 90 156 133 81 72 120 19 82 121 101 39 107 154 107 37 34 146 55 132 100 94 90 90 77 20 8 167 122 24 107 60 94 78 46 112 46 81 35 90.6188605108055
139 67 57 145 123 127 93 136 119 95 108 97 54 47 62 9 46 124 20 109 76 14 112 75 109 78 96 63 120 42 152 15 133 62 112 79 163 164 101 31 73 44 60 113 91 56 42 137 120 82 39 85 72 97 56 62 92 121 117 18 68 88 77 69 143 105 107 142 101 133 99 21 167 81 93 74 57 94 92 172 59 124 147 56 155 143 159 136 101 84 134 61 127 52 96 87 92 112 100 124 151 48 62 95 89 65 126 71 97 58 124 133 130 96 77 56 104 121 115 38 96 91 121 173 68 164 81 57 36 91 75 22 164 128 105 114 114 86 39 131 61 90 22 100 57 63 135 65 100 69 77 87 120 97 29 69 88 157 87 72 68 87 51 113 82 49 76 84 93 118 86 88 15 129 88 52 62 106 114 77 78 62 101 42 114 84 51 140 73 53 112 3 15 94 116 94 156 88 35 56 25 105 111 63 107 119 49 101 55 69 69 48 17 76 101 101 11 48 156 114 106 100 104 70 111 52 102 107 81 176 129 21 33 194 88 135 129 38 81 85 115 98 131 112 83 32 73 103 47 140 80 82 91 94 68 80 105 49 38 108 125 24 96 54 98 150 134 62 123 52 165 122 137 98 33 124 13 76 133 149 71 121 140 39 110 163 116 92 74 15 116 101 47 70 192 84 57 129 111 42 105 95 79 112 125 157 65 111 135 126 102 98 160 107 89 111 66 115 63 125 65 159 80 24 76 85 100 80 123 78 86 50 54 94 95 102 54 134 150 97 121 69 61 104 103 85 38 77 18 90 63 129 119 20 79 44 35 83 127 81 86 80 126 126 43 120 99 43 122 79 85 8 65 130 126 118 122 43 81 100 101 61 108 92 57 104 122 18 135 110 118 142 60 87 101 61 105 107 127 57 112 106 46 48 47 74 30 109 119 67 33 146 92 24 75 107 89 82 90 108 80 72 137 99 57 126 113 67 106 53 122 51 161 73 95 113 135 67 136 75 60 98 106 126 104 88 106 106 144 78 99 119 168 116 139 83 86 39 103 37 79 164 55 131 99 67 117 118 64 64 8 88 157 129 81 68 125 18 78 118 100 36 106 153 111 36 35 141 60 122 96 95 82 84 70 19 7 171 119 23 112 62 97 77 42 116 41 81 32 90.1237721021611
140 68 59 146 121 128 99 126 104 93 99 101 51 44 65 10 44 125 18 104 83 11 118 76 115 78 97 65 116 41 149 17 137 59 119 89 168 154 111 33 82 41 54 113 90 61 42 127 116 91 43 78 73 94 59 52 85 124 126 16 69 87 79 64 149 110 101 133 107 138 104 23 162 80 98 75 58 92 95 156 63 117 149 70 153 149 156 135 97 89 126 60 122 51 99 85 96 114 90 134 141 49 60 89 101 58 132 64 91 60 122 127 132 96 71 55 106 122 116 38 103 93 128 167 62 163 79 56 40 93 77 22 164 130 105 122 107 96 35 127 62 89 22 98 58 60 134 72 107 79 74 84 113 101 29 65 94 160 80 75 73 89 49 111 79 49 77 84 89 110 84 91 15 117 92 56 60 100 108 72 81 65 94 41 109 83 51 146 71 57 110 4 17 87 115 90 151 95 37 60 27 110 108 58 109 131 45 93 56 67 64 46 18 76 100 96 11 52 157 114 102 100 103 73 110 58 116 111 80 167 126 22 38 176 90 128 129 37 81 83 107 94 118 117 83 25 69 106 53 129 74 76 89 79 65 85 110 45 40 104 119 28 95 61 95 147 140 67 129 59 158 124 133 100 28 118 16 80 134 149 73 111 135 38 113 164 125 91 72 14 111 110 49 77 203 85 58 128 110 45 108 99 75 112 115 147 60 108 126 117 93 90 151 106 86 107 72 119 64 128 68 164 78 29 74 81 99 79 127 80 80 50 55 94 96 100 53 138 154 91 119 62 60 101 97 75 38 72 21 95 65 129 122 17 81 45 35 80 124 82 83 84 127 117 40 122 93 48 107 79 98 6 73 128 113 120 124 44 85 95 107 61 105 86 55 110 129 20 131 110 132 149 60 90 105 58 104 109 121 57 110 109 44 56 49 68 31 106 124 65 27 156 91 24 76 108 80 85 91 102 73 74 132 102 55 116 108 65 102 46 118 58 148 74 94 117 135 55 136 72 64 95 104 128 109 83 98 113 144 74 97 121 158 112 134 75 83 39 97 34 77 172 58 131 97 66 115 111 62 62 8 94 160 117 74 72 121 15 71 115 94 35 101 142 108 43 36 132 58 127 95 100 82 84 72 20 7 176 127 29 109 62 96 79 49 110 44 74 35 89.5500982318271
136 71 60 145 108 129 106 125 105 91 90 112 52 43 73 13 39 127 19 97 88 11 115 85 111 77 97 73 104 36 143 17 137 57 117 89 155 145 108 34 81 39 52 100 96 66 40 133 125 95 43 78 72 91 52 53 88 126 114 14 69 85 74 61 141 110 94 128 110 135 99 20 168 80 100 80 59 89 101 155 66 109 153 77 157 151 148 123 88 90 125 61 120 51 92 78 96 123 87 140 135 50 59 88 101 56 129 58 95 57 125 133 131 105 77 57 115 120 107 36 102 96 123 164 64 158 73 56 38 87 81 17 162 125 95 116 95 99 40 131 61 91 23 105 54 58 133 76 113 76 66 87 114 100 30 60 101 155 83 76 78 93 45 105 76 45 84 83 95 106 80 92 14 117 85 51 60 99 112 78 80 69 93 45 113 91 50 140 73 64 100 5 19 90 118 93 140 99 38 52 26 111 109 58 105 134 44 95 62 58 65 44 18 76 104 102 11 51 148 122 97 102 99 76 100 55 120 115 71 167 119 19 38 174 89 126 127 37 81 93 116 98 124 122 78 26 72 103 51 132 70 72 92 76 67 83 106 44 39 110 116 26 83 62 95 149 155 64 134 60 141 123 131 106 26 112 17 82 144 152 82 106 131 41 125 162 124 100 64 18 115 106 47 76 200 79 52 127 107 45 102 101 80 105 113 139 69 100 124 112 88 90 149 113 88 111 72 120 67 131 66 159 68 33 75 82 95 85 134 81 87 49 57 93 93 91 53 140 150 93 118 60 56 98 99 77 37 69 19 95 68 134 118 18 92 42 33 77 116 84 84 79 120 112 42 117 89 47 118 72 98 7 77 133 109 112 124 44 82 95 110 64 101 87 55 117 121 21 134 113 129 148 60 86 117 59 110 105 118 52 112 112 41 59 46 68 28 100 130 70 26 155 91 25 77 104 75 84 94 108 78 78 136 98 60 113 106 63 100 42 121 62 147 78 95 115 130 51 128 72 62 98 101 122 110 81 99 111 146 73 100 109 156 104 142 84 74 38 96 33 72 166 55 130 100 57 110 108 59 71 8 92 151 115 78 72 113 16 70 120 92 34 107 137 109 51 32 122 50 120 91 100 80 77 74 21 7 174 130 30 93 57 92 75 50 110 50 72 34 88.95874263261297
142 74 65 156 98 133 108 115 99 93 91 119 53 41 87 12 47 125 19 96 92 13 116 83 111 71 95 72 108 37 135 19 141 58 111 92 151 134 110 40 81 38 49 101 98 67 40 141 118 90 39 77 67 87 52 51 88 128 109 13 63 87 69 58 136 117 86 115 107 122 97 16 162 71 104 72 62 88 96 144 63 103 154 82 167 144 142 120 81 91 128 58 110 53 82 72 92 125 79 128 140 59 53 80 109 60 135 58 96 58 122 140 126 104 81 55 114 124 101 35 108 85 127 169 67 155 74 58 34 85 86 20 178 126 101 113 86 95 45 137 62 97 24 107 55 61 128 74 111 86 67 80 120 99 27 62 98 155 81 78 85 96 44 102 79 40 87 85 109 104 75 88 17 109 86 57 66 102 113 76 78 70 91 42 102 87 47 147 79 60 96 7 20 92 122 84 128 93 33 50 24 107 116 58 98 128 41 90 63 58 67 47 18 78 103 98 11 55 156 117 99 109 98 83 99 50 122 103 65 169 119 15 37 163 92 120 129 32 91 86 123 94 124 122 81 28 75 105 51 123 70 74 98 69 62 85 107 45 37 107 113 33 77 65 94 129 151 61 135 65 127 129 134 105 28 102 17 75 142 145 84 102 133 38 128 169 120 95 67 20 110 105 46 79 178 80 54 126 114 53 108 100 82 103 121 125 72 97 128 109 89 86 151 116 96 109 80 126 67 131 69 157 64 36 77 85 94 88 130 77 94 46 55 83 95 90 56 138 153 96 119 64 50 97 91 79 38 70 19 94 68 130 123 20 96 40 29 74 106 86 80 81 125 105 42 114 87 51 118 76 103 8 80 139 99 104 134 41 80 91 110 67 97 89 47 119 112 20 128 115 128 147 60 79 117 59 94 102 103 47 106 107 41 64 44 58 24 100 128 65 24 146 84 17 74 99 71 82 95 100 76 79 133 101 63 108 109 59 94 42 129 61 142 83 88 110 137 50 128 65 62 97 99 125 110 75 88 108 143 69 95 97 152 96 141 87 69 39 100 33 73 155 56 123 107 55 107 101 61 79 8 97 155 115 76 78 106 15 72 127 91 30 107 142 113 51 34 108 55 121 93 105 78 75 69 23 7 179 126 31 83 50 93 69 53 110 50 65 34 88.0844793713163
144 70 75 154 89 131 115 117 103 92 87 131 51 39 84 14 54 127 17 93 94 17 114 86 107 74 89 69 110 39 126 18 136 64 114 96 154 130 118 42 80 40 48 98 96 69 36 138 116 89 38 79 68 88 54 52 86 121 105 13 66 81 66 61 127 128 86 102 113 121 104 15 167 64 102 68 57 85 95 133 62 99 147 92 173 148 141 116 77 93 123 66 109 61 77 65 94 128 75 125 153 62 48 83 108 61 132 61 99 49 119 141 127 104 85 55 102 117 94 30 112 81 116 158 77 154 69 62 41 89 86 19 179 130 95 119 84 89 42 138 61 89 27 96 55 67 123 77 92 80 63 76 116 104 23 59 100 158 80 78 95 90 49 93 73 41 93 84 122 100 80 79 23 106 81 67 69 97 117 73 79 78 89 43 106 85 47 144 84 61 88 11 21 95 123 80 123 93 28 49 24 114 108 59 100 128 41 84 67 61 67 46 19 80 104 88 9 58 166 115 98 107 100 87 98 49 117 101 59 160 117 16 35 161 93 121 127 28 89 85 126 97 124 111 79 26 77 101 50 117 65 71 100 61 67 90 104 45 39 115 99 32 74 65 96 125 144 62 136 69 118 129 126 102 32 94 17 71 137 133 81 97 135 40 124 174 122 99 69 19 109 109 49 77 181 74 59 124 105 52 107 93 87 100 128 118 72 98 129 103 86 90 155 114 100 105 86 130 72 127 64 148 62 37 79 82 90 82 131 70 99 46 57 83 104 94 65 126 156 99 115 58 53 88 87 71 38 66 19 96 72 126 118 22 104 40 29 65 98 91 76 77 120 104 44 122 80 50 118 79 109 9 78 141 97 102 127 36 82 89 114 68 102 85 44 119 107 18 122 107 139 132 57 82 122 64 93 101 95 48 107 102 40 58 39 56 22 90 138 70 21 140 87 17 80 101 70 86 100 91 74 82 122 94 63 106 102 60 100 42 133 63 145 94 79 107 129 53 112 63 63 98 105 119 112 68 86 113 136 62 98 99 159 84 142 99 68 37 104 37 69 149 56 127 103 49 97 98 60 86 8 104 158 119 76 74 106 13 75 132 91 29 113 135 117 51 33 109 52 123 93 107 70 84 73 22 8 163 130 32 73 47 85 65 55 111 48 66 33 87.3614931237721
144 57 76 154 88 119 117 111 99 101 90 134 49 33 83 17 55 131 15 98 99 17 105 93 97 69 88 70 116 41 125 20 134 70 108 92 153 125 118 46 81 35 47 104 90 60 31 136 107 91 40 86 71 83 51 53 96 116 103 12 60 74 60 60 114 121 82 93 116 127 101 12 167 65 97 68 60 88 87 121 60 88 141 107 162 143 145 116 74 100 126 66 107 73 76 63 90 131 82 124 156 64 46 81 116 60 129 62 92 47 126 140 128 108 87 51 109 109 93 33 121 76 113 142 75 154 67 70 47 95 84 18 162 122 86 116 80 86 43 142 61 88 30 102 51 73 118 83 90 79 68 71 114 112 20 66 109 158 81 69 95 85 54 94 74 43 95 90 130 95 78 73 26 105 81 63 65 90 116 74 80 92 80 46 105 84 45 132 89 66 80 12 23 91 118 78 123 96 29 48 27 116 96 57 105 125 41 79 64 60 75 50 18 86 100 83 9 59 153 119 100 112 100 88 90 51 111 96 55 156 126 19 36 150 101 118 123 22 86 84 128 94 126 119 71 26 78 101 51 111 65 62 105 59 61 97 98 44 43 123 102 29 74 60 90 122 138 65 136 71 105 126 136 100 33 87 15 67 141 127 79 84 133 41 119 170 122 107 66 20 113 113 52 83 183 72 56 118 106 51 110 87 85 105 131 112 74 96 121 100 87 87 151 107 92 107 85 120 73 124 60 144 57 42 83 79 88 80 134 66 106 42 56 85 107 90 71 134 153 100 118 60 60 83 75 74 41 61 21 90 71 130 117 22 112 47 29 59 92 93 79 71 116 99 41 122 84 53 116 82 113 9 72 148 87 98 125 33 87 88 113 60 97 88 39 117 109 19 123 101 143 122 54 77 120 67 95 104 81 46 104 109 41 53 35 54 23 86 143 69 23 133 76 18 78 99 66 87 102 91 64 85 124 91 68 102 100 56 109 39 131 66 140 102 70 103 129 54 101 55 69 103 113 115 122 62 84 111 140 61 98 101 158 82 133 105 61 39 103 33 68 140 64 120 96 44 92 89 61 87 9 101 155 121 76 74 113 13 75 136 92 31 111 132 124 53 38 111 52 121 90 105 65 80 75 23 8 166 132 35 70 54 83 64 59 106 51 74 31 86.57170923379175
143 59 76 148 88 116 118 96 102 103 91 138 46 36 88 20 64 125 15 95 99 16 104 98 93 71 85 74 120 39 122 21 134 69 103 75 144 123 118 46 81 38 45 108 93 53 31 130 110 92 41 88 75 85 51 60 96 119 102 12 52 76 61 56 98 120 80 93 118 127 95 12 161 67 99 67 60 89 91 115 62 77 137 106 161 141 144 109 76 100 128 73 101 83 74 62 89 123 79 132 154 64 46 83 112 67 121 71 92 49 122 143 125 118 95 50 122 109 86 35 127 65 106 127 71 152 64 78 50 100 84 18 160 114 85 112 76 90 41 146 53 93 32 105 55 79 115 85 88 75 70 67 116 115 21 66 113 160 77 65 96 80 56 88 79 47 96 87 130 95 76 66 28 99 75 68 63 89 118 80 79 98 74 45 103 76 44 136 87 65 77 15 24 92 121 74 114 91 26 54 31 115 91 53 106 111 37 79 68 58 84 54 19 77 99 88 11 59 147 126 104 115 100 88 77 47 105 87 56 132 121 21 35 147 101 113 118 21 77 74 129 92 127 118 73 24 78 104 42 96 56 58 95 54 60 99 96 48 37 127 92 34 79 63 86 114 146 69 133 68 97 118 141 99 31 81 15 65 143 122 78 74 132 42 113 174 115 102 72 16 106 107 52 87 177 74 55 107 106 60 114 77 86 112 138 109 76 85 118 102 90 84 151 106 95 105 82 119 72 122 58 136 51 49 87 78 86 75 138 67 102 40 60 84 104 90 76 133 147 99 121 59 59 80 76 81 36 58 18 89 72 125 117 21 117 47 28 59 81 93 77 70 111 88 41 115 78 53 120 82 121 11 73 143 78 90 129 32 87 85 116 63 97 87 38 110 106 19 131 97 141 115 50 76 116 67 101 103 82 49 103 117 48 56 39 56 19 82 141 68 23 130 76 21 79 92 71 78 100 96 65 82 136 98 69 100 94 53 106 38 122 72 139 102 61 101 127 51 97 54 70 114 109 107 121 66 84 101 131 56 94 99 155 84 131 108 63 40 97 30 72 134 65 122 95 40 89 79 61 78 8 102 154 125 73 73 104 11 81 126 88 34 115 124 121 60 36 109 51 116 95 102 65 78 79 22 7 166 132 38 67 51 81 70 61 113 51 74 32 85.59135559921414
136 52 80 148 87 117 119 93 100 98 91 139 44 30 88 21 63 118 15 100 90 19 99 102 90 68 78 69 112 37 121 27 130 61 106 71 134 108 110 49 80 43 44 122 92 49 28 130 118 93 46 88 74 79 48 61 96 111 95 11 48 69 59 57 97 121 82 96 116 114 103 12 153 54 97 61 59 82 85 110 61 79 128 107 146 139 143 101 74 95 114 75 98 81 64 57 96 135 77 142 154 66 52 83 113 67 117 78 92 48 125 141 130 120 88 54 126 109 78 38 130 66 102 119 69 151 58 88 48 96 84 21 153 113 82 121 72 90 44 148 49 93 29 99 57 77 108 84 82 73 63 64 112 118 23 73 111 160 73 65 99 74 56 82 82 46 103 88 134 90 75 67 26 88 79 72 62 88 116 74 73 108 73 46 101 73 47 132 88 70 77 16 20 95 114 76 104 91 29 55 32 116 82 52 111 104 33 75 63 62 77 58 21 74 96 88 9 64 139 132 110 114 101 95 68 49 99 89 57 127 125 19 32 140 103 113 110 20 74 70 125 94 121 113 67 26 86 100 31 94 56 59 96 50 54 99 102 48 40 127 91 35 86 62 88 106 149 69 123 69 91 110 135 98 35 76 13 67 143 105 80 64 119 40 117 173 119 99 76 12 104 109 52 88 163 79 62 102 102 63 104 73 86 115 145 109 73 70 107 100 74 78 137 103 102 92 87 114 69 118 51 138 45 52 91 70 87 71 137 62 103 45 56 84 106 90 81 128 128 101 111 54 58 71 77 79 34 59 15 86 70 113 103 19 115 46 28 66 74 94 77 71 101 79 41 112 70 58 116 85 120 11 74 144 70 90 127 29 91 76 122 58 98 82 38 112 109 18 135 96 144 105 45 78 119 70 101 89 73 50 103 125 53 54 38 49 17 79 146 66 19 127 71 22 85 90 67 74 98 94 62 80 132 92 70 97 89 53 107 34 117 79 129 104 57 99 119 47 96 54 75 112 112 100 121 65 81 94 135 47 95 101 150 75 125 126 63 40 93 29 72 129 67 125 98 37 83 69 64 81 9 107 147 118 78 74 105 11 77 128 90 34 112 122 127 62 40 102 53 114 88 106 70 81 88 22 7 166 137 41 69 55 80 75 64 114 47 76 33 84.16699410609037
137 54 86 143 85 118 117 86 101 104 95 144 48 28 91 20 65 116 15 96 92 18 96 108 93 70 75 68 102 35 113 28 121 63 103 68 128 112 104 53 79 44 46 116 91 54 23 131 128 88 50 79 71 78 47 59 92 108 86 9 50 69 61 57 84 116 80 83 112 112 101 11 148 55 101 66 62 74 75 109 60 80 112 108 150 138 141 97 71 100 112 81 93 83 62 58 94 146 76 144 154 66 53 79 112 68 112 80 87 49 130 147 126 117 77 62 125 100 73 42 125 67 103 111 65 139 55 88 58 88 77 22 158 111 75 121 72 87 43 144 47 97 24 95 56 89 103 92 74 75 62 62 113 119 22 76 111 150 72 74 96 74 59 81 87 49 111 86 133 86 76 64 27 80 88 75 50 82 119 76 73 119 71 48 97 74 45 130 88 71 74 17 21 104 108 76 99 94 29 50 37 110 76 56 110 97 38 67 62 62 79 58 21 73 86 85 10 64 135 136 111 117 105 93 62 48 97 79 52 121 107 19 31 125 105 107 112 19 77 66 118 92 117 113 67 36 85 107 32 89 56 63 96 44 55 96 108 54 38 131 89 35 87 67 84 105 137 73 114 69 90 103 125 96 37 71 16 59 146 101 81 65 120 42 112 172 115 97 79 9 96 108 49 79 164 79 62 99 105 64 102 75 88 118 134 109 79 69 105 97 71 76 126 106 106 88 82 124 64 115 49 136 40 54 93 69 88 68 124 58 104 48 57 85 113 92 79 118 126 106 115 54 53 72 76 77 38 54 14 82 65 106 109 19 119 45 33 70 69 94 80 76 98 70 45 115 72 61 110 87 127 11 74 134 67 88 123 26 88 73 125 57 99 79 34 109 106 18 131 90 138 102 46 77 109 79 104 89 69 50 103 124 51 53 42 55 15 81 136 67 18 124 78 23 83 91 64 78 96 96 65 80 132 88 67 98 81 57 105 29 115 84 126 103 57 95 111 51 94 53 72 110 107 101 122 69 74 85 129 40 97 107 142 69 127 136 59 40 94 30 79 127 76 123 101 33 81 62 69 85 9 111 136 114 81 76 104 9 73 137 89 36 121 118 131 70 39 100 50 111 92 101 68 77 85 20 5 153 137 45 68 51 84 72 71 116 47 74 37 83.23182711198429
137 58 82 146 84 122 123 85 99 109 84 145 46 26 99 20 62 116 14 99 93 21 90 96 92 71 73 67 95 33 104 28 119 67 111 67 118 116 102 55 82 38 46 123 88 61 19 133 129 80 50 79 70 74 39 63 99 98 81 7 46 63 53 58 86 115 76 83 105 118 101 10 138 59 102 73 65 77 77 111 60 75 110 112 150 133 145 104 67 109 110 86 96 85 64 57 95 149 79 151 143 76 56 81 124 70 105 79 84 47 131 146 118 115 82 68 122 92 73 41 131 71 103 102 60 142 58 88 60 88 75 22 156 107 81 115 74 80 47 148 45 92 27 94 57 90 104 105 75 79 66 58 112 117 25 81 114 143 73 74 95 69 62 73 89 51 125 86 130 73 79 57 29 72 91 76 49 77 126 76 79 122 65 44 93 75 48 119 84 66 77 18 22 108 102 76 97 99 29 47 39 109 77 60 107 89 37 69 63 61 80 58 23 74 81 86 11 64 132 144 111 114 103 87 55 53 98 74 58 112 97 19 33 121 103 110 112 18 83 68 121 92 117 117 65 45 82 107 34 86 58 63 101 40 56 100 115 56 38 130 83 36 90 68 79 95 134 72 105 74 80 106 121 97 36 68 19 51 142 92 83 60 119 40 113 169 103 99 82 7 95 110 49 80 153 81 63 91 99 63 97 77 82 112 127 104 73 65 100 97 62 75 126 115 110 87 84 126 66 114 49 135 38 59 96 65 82 69 122 52 113 47 63 86 112 94 80 115 128 99 116 53 51 78 74 73 40 53 15 79 61 103 106 19 125 45 37 71 77 104 83 78 89 71 49 107 81 68 103 85 130 13 77 126 66 82 122 26 87 65 133 56 102 76 36 100 101 17 132 90 139 103 48 72 105 84 105 81 68 50 105 122 55 50 42 55 16 70 136 76 19 122 84 24 88 80 68 74 96 106 68 75 123 90 60 90 81 59 104 27 113 83 123 105 56 87 111 52 92 54 71 107 108 97 117 65 69 88 120 39 104 107 140 67 116 143 53 43 100 32 82 121 84 126 103 31 74 59 73 93 9 114 132 107 81 78 91 9 70 137 85 31 118 117 125 72 41 87 44 107 94 100 73 79 88 20 4 161 134 43 66 57 82 78 63 117 43 73 40 82.68762278978389
136 56 81 139 75 113 117 87 90 125 83 151 48 26 106 24 59 118 12 98 85 20 93 104 98 67 67 61 89 34 95 27 109 67 104 65 114 116 98 59 82 37 45 126 88 65 18 120 139 81 56 78 66 70 42 68 97 92 77 6 46 65 50 58 81 98 70 81 103 118 106 10 134 62 104 73 69 81 68 105 59 71 114 109 149 134 138 99 59 98 114 89 89 85 60 51 101 145 76 156 133 86 59 84 113 65 103 84 81 49 131 143 111 111 82 77 120 87 74 43 123 62 107 101 62 145 57 85 69 85 77 21 159 107 72 118 74 73 50 147 46 83 29 92 52 90 96 111 75 77 68 56 112 120 29 89 115 137 76 76 94 60 64 65 91 52 123 85 131 69 83 54 29 65 97 76 51 71 129 73 74 126 66 42 91 76 51 115 84 68 72 19 22 116 102 77 85 94 31 48 33 115 82 56 118 85 37 69 66 58 78 61 27 71 78 83 11 68 126 145 114 114 105 86 48 49 97 64 60 101 94 19 32 113 107 103 113 15 83 64 122 88 113 120 68 45 86 105 36 89 61 59 105 38 55 98 112 61 37 124 75 43 78 67 77 96 134 74 102 70 84 108 114 103 37 65 20 53 140 91 81 58 111 44 110 158 102 103 83 7 88 103 49 77 152 79 66 86 106 66 92 75 85 122 119 104 78 61 99 91 59 82 121 118 115 82 73 129 69 105 44 132 29 65 108 62 80 67 115 53 123 48 63 86 107 102 82 116 129 101 112 52 49 68 71 65 39 57 15 71 59 90 100 19 119 49 34 67 80 102 76 76 84 68 52 102 76 74 100 77 128 15 80 125 64 80 116 26 79 62 138 53 98 71 37 98 95 14 134 88 141 97 50 77 103 80 105 73 63 55 102 117 54 53 37 55 14 64 135 80 15 115 86 26 92 79 69 75 99 117 71 66 118 83 62 83 76 62 105 29 112 82 114 104 52 82 109 50 94 52 72 117 105 92 115 58 65 81 126 42 106 108 134 78 111 142 53 43 96 34 89 120 80 118 104 32 68 57 80 94 8 124 133 108 83 80 93 10 71 125 76 33 117 117 116 77 39 84 37 110 99 104 77 77 85 23 3 151 130 43 63 56 86 82 62 116 44 76 42 81.66208251473478
138 60 85 131 75 108 124 92 87 130 74 144 47 23 110 26 56 113 12 99 94 23 88 112 103 70 56 59 82 36 85 30 99 72 108 60 104 118 84 55 78 39 38 126 83 72 16 121 133 82 64 84 66 64 39 70 100 88 74 6 48 65 45 56 73 97 68 79 95 109 100 8 126 62 102 77 69 77 70 103 54 71 110 105 151 128 134 101 58 94 103 92 84 88 58 45 99 148 68 158 131 91 57 85 113 67 110 92 67 49 128 143 110 108 86 73 115 84 69 36 119 59 120 101 65 135 57 93 71 87 80 26 170 101 65 108 68 67 50 147 40 83 28 93 55 85 87 116 72 81 73 55 119 124 35 95 115 136 66 85 93 64 71 59 94 53 128 81 124 63 84 53 27 57 93 74 48 60 136 72 72 130 62 38 83 76 55 109 88 66 69 23 22 125 100 82 74 93 33 48 34 120 74 55 117 89 36 76 71 61 75 59 24 67 74 84 11 68 114 147 105 114 106 77 45 44 88 65 59 91 82 18 37 108 110 96 112 17 87 55 123 87 102 117 70 47 96 98 36 82 58 49 106 37 50 94 114 58 42 127 72 44 79 66 82 88 130 84 98 70 85 111 111 105 34 62 18 53 142 79 82 56 116 41 107 140 96 98 90 8 78 100 53 66 140 82 71 83 100 70 93 81 89 121 113 112 79 54 98 95 59 83 117 126 114 81 72 118 70 106 42 134 25 69 105 59 70 57 114 54 127 50 64 84 105 112 81 111 131 97 110 51 51 65 71 64 38 58 14 64 62 90 96 19 121 49 35 65 81 103 71 73 77 69 46 104 73 72 105 70 135 18 83 131 62 83 120 27 78 63 143 56 94 70 37 103 101 15 138 96 131 91 54 76 97 89 103 73 64 51 100 118 56 49 34 57 13 59 129 82 17 110 81 24 90 74 64 79 95 123 71 65 107 72 60 90 68 65 109 29 104 80 113 96 45 89 104 50 100 54 79 116 111 79 116 58 56 76 116 41 104 112 132 72 107 144 52 44 96 38 91 116 85 113 106 30 61 55 82 97 8 119 119 99 80 70 90 10 71 123 76 34 114 112 118 81 44 80 32 109 100 105 77 78 88 24 2 135 131 46 67 55 87 81 67 105 46 74 45 80.56777996070727
137 53 75 119 71 106 132 106 81 128 72 133 46 25 108 29 56 120 15 99 90 25 80 114 103 70 57 61 83 38 86 31 88 64 104 58 100 109 81 52 77 37 41 125 81 82 19 125 138 88 69 84 62 60 38 70 102 88 74 8 45 60 39 52 67 90 61 80 92 111 97 7 131 64 98 77 75 75 74 100 51 66 103 102 141 128 128 98 55 95 105 90 73 83 57 41 95 148 66 165 124 101 56 80 117 69 109 90 61 50 128 146 105 108 87 79 108 78 69 37 119 58 133 95 65 133 51 98 71 98 72 30 173 95 64 105 63 64 47 147 37 88 28 97 61 83 83 124 74 86 74 57 109 116 37 103 107 130 64 86 90 66 66 51 101 53 131 79 124 62 97 55 34 48 101 71 48 56 132 78 67 134 59 38 84 76 65 102 93 73 66 24 23 122 95 75 61 99 35 50 35 112 72 54 112 87 35 82 75 61 86 59 26 64 67 80 11 67 99 142 107 102 96 77 45 49 83 58 59 94 77 19 30 104 115 95 106 14 80 59 129 91 100 116 65 45 92 95 33 78 55 51 106 33 45 88 109 60 46 128 69 44 79 68 83 86 130 88 96 72 89 108 102 104 32 56 19 58 145 71 79 47 120 45 110 134 98 99 90 9 78 97 51 65 137 77 66 78 100 82 85 76 89 112 106 109 80 60 89 91 58 81 111 126 106 66 74 119 77 103 48 133 22 76 97 62 70 60 116 51 126 51 59 77 106 105 86 115 126 101 113 44 53 58 71 60 41 70 11 64 65 80 97 24 129 51 32 64 79 101 60 72 69 58 44 101 75 72 104 62 134 19 91 144 58 79 122 29 78 58 136 56 92 78 40 104 106 15 142 98 128 93 54 80 92 90 106 71 61 54 96 124 54 52 34 58 10 50 131 84 13 111 77 26 84 70 55 78 96 122 70 61 106 66 62 82 58 68 113 32 106 82 107 103 40 89 101 54 100 47 80 119 115 73 118 51 53 78 107 37 100 105 125 71 105 149 51 45 105 43 92 108 89 110 112 25 61 61 86 85 6 116 119 95 82 71 86 9 71 120 79 32 114 102 112 96 52 68 29 98 112 104 74 80 91 24 1 127 128 46 63 55 90 85 71 104 49 72 43 79.63457760314341
130 50 83 115 74 102 125 102 79 135 77 137 46 25 113 35 61 113 17 98 85 22 74 104 93 70 54 62 89 43 80 31 81 65 105 47 91 95 83 52 71 35 44 121 87 82 19 127 142 90 73 80 59 61 37 69 104 84 70 9 44 60 41 50 67 93 55 76 87 102 91 6 122 66 89 83 78 69 77 98 53 66 95 101 135 119 130 102 55 87 100 86 73 83 58 38 94 156 68 159 122 113 57 81 110 68 108 88 59 48 124 139 100 108 82 81 108 76 66 39 120 63 137 87 63 131 52 89 75 98 73 33 166 93 59 102 59 64 53 151 40 87 28 98 66 86 74 129 71 93 78 56 99 109 38 106 100 130 62 86 92 65 74 46 89 52 128 78 121 60 96 53 37 46 106 72 55 54 121 74 63 143 58 41 84 78 60 96 99 77 64 27 21 116 96 78 65 100 36 50 35 109 69 49 105 86 37 93 82 56 90 55 31 61 69 76 12 70 95 133 111 102 98 79 47 42 77 56 62 94 79 17 32 93 125 84 96 15 87 62 123 87 92 113 60 46 102 94 37 80 54 47 107 27 42 86 107 59 43 130 67 44 88 69 86 87 126 91 94 79 81 101 93 107 34 55 19 60 150 69 81 43 107 47 113 127 103 98 88 9 68 101 50 66 129 78 66 75 99 81 77 73 81 112 104 109 74 57 94 94 57 88 101 123 106 60 75 111 70 88 44 133 20 80 103 67 68 57 123 52 121 49 62 74 106 97 85 117 129 100 111 41 53 54 71 58 40 65 13 63 63 72 98 24 128 53 27 63 85 105 65 77 67 61 44 95 72 71 97 59 132 25 84 134 57 66 129 32 73 56 133 56 86 83 47 101 102 16 130 97 125 95 53 73 88 93 102 71 58 45 96 125 54 52 34 52 11 54 119 91 14 103 82 25 84 69 48 74 100 128 74 62 104 58 62 82 63 77 104 35 109 86 116 108 40 82 91 54 104 42 85 106 118 65 106 46 55 76 112 38 100 111 126 71 101 159 47 45 105 52 92 106 82 108 112 25 65 65 86 97 6 105 103 91 83 71 80 10 73 115 79 29 115 94 108 100 49 60 31 95 104 103 77 79 93 27 1 119 132 52 68 57 92 86 79 100 52 70 51 78.69155206286837
127 44 87 114 73 99 131 97 76 140 75 137 53 30 115 38 62 114 17 94 90 23 74 95 95 64 55 56 88 42 77 29 84 65 110 46 91 92 87 55 72 35 46 114 84 86 20 127 138 90 78 76 56 61 35 70 104 79 70 11 40 55 37 46 59 98 51 77 91 108 87 6 118 66 87 89 75 70 76 98 49 65 91 112 120 121 126 106 56 87 98 86 74 90 57 32 95 159 66 162 118 120 60 84 101 70 103 94 53 44 126 140 90 111 76 82 111 73 65 35 114 59 139 80 63 119 57 98 73 97 68 35 161 92 55 103 54 61 53 165 41 85 27 99 64 97 66 131 77 91 74 59 95 105 34 108 87 128 60 95 93 62 81 38 86 46 125 81 123 60 102 51 34 37 102 72 62 52 115 67 62 149 59 47 88 74 62 86 96 78 59 29 20 115 95 85 63 107 41 48 40 112 66 43 103 85 34 92 89 58 91 55 38 56 73 86 11 68 96 122 115 97 102 80 46 42 77 54 63 88 77 18 30 85 121 84 88 14 78 65 118 89 86 118 59 43 94 89 40 74 54 46 111 23 41 94 102 57 40 132 69 45 94 74 77 88 133 99 98 81 79 96 93 109 31 47 22 56 153 68 83 42 99 40 105 121 103 91 83 10 68 95 49 73 121 74 68 69 103 85 76 74 81 113 110 101 85 52 82 86 55 91 88 117 108 59 70 109 70 94 42 135 17 84 105 61 65 57 113 50 129 49 58 77 112 98 90 107 126 82 113 42 60 54 68 56 37 65 12 62 59 69 94 25 128 58 30 63 87 112 61 81 71 60 50 91 67 77 96 54 133 26 78 139 50 66 142 34 78 53 129 58 89 89 52 97 96 17 117 98 116 89 51 80 81 91 89 72 60 41 93 119 51 56 37 58 11 52 118 92 13 99 85 26 85 68 45 67 97 142 73 65 105 54 68 76 63 80 103 36 107 83 122 107 38 78 88 50 100 41 89 106 124 57 97 45 48 80 117 36 98 105 126 66 97 161 45 48 109 59 85 108 94 98 110 25 65 61 82 97 7 108 95 85 78 76 82 11 69 113 84 33 115 85 105 107 55 52 29 91 108 95 80 78 94 28 1 112 135 46 74 57 98 91 75 101 49 65 51 77.99607072691552
125 39 90 109 70 98 130 90 74 146 73 145 51 29 119 37 65 120 18 89 87 26 77 100 94 65 58 56 86 43 70 28 76 64 111 46 84 85 96 59 72 39 50 113 84 85 18 121 139 85 77 79 48 64 34 69 104 79 65 10 38 59 33 46 56 100 43 84 82 115 80 6 113 57 82 100 72 71 78 98 49 66 88 111 104 112 125 101 61 85 90 87 80 92 53 32 101 150 66 155 127 123 61 83 101 64 104 96 54 42 118 134 88 114 77 91 112 70 61 38 119 54 145 83 65 112 50 110 81 99 73 35 157 91 50 101 52 54 53 161 41 92 28 101 64 103 62 130 74 88 69 57 93 99 35 114 77 118 57 89 92 62 82 37 83 46 130 82 115 58 109 50 44 34 98 73 60 54 103 61 64 152 57 47 87 70 63 82 88 88 62 32 22 116 100 87 59 112 42 54 42 103 62 39 99 83 36 83 92 54 90 53 38 54 78 84 11 70 97 114 121 93 101 80 47 42 80 54 69 83 72 21 30 83 125 76 80 15 76 66 115 80 80 110 61 48 95 84 41 66 54 46 118 22 44 93 96 56 40 133 69 55 99 79 84 81 131 101 98 82 75 94 89 110 35 42 21 54 160 68 86 37 100 36 103 109 98 90 81 10 67 90 46 72 112 76 68 65 101 84 69 70 77 116 98 100 92 55 74 83 58 92 85 109 108 64 77 110 74 105 38 132 16 85 101 67 61 55 104 49 126 47 55 72 105 94 90 114 120 80 101 39 62 53 69 54 39 68 15 68 66 68 84 25 132 55 32 63 82 107 54 85 67 56 50 83 64 74 88 57 136 22 78 136 45 62 142 30 87 50 124 61 82 91 56 97 89 15 112 89 108 89 52 77 85 92 83 73 55 37 102 108 49 63 36 57 11 54 118 94 12 98 83 26 88 62 42 59 93 139 74 61 114 53 69 76 57 79 97 41 108 83 119 107 34 74 85 55 97 39 88 108 115 61 99 41 46 80 122 36 95 105 130 60 91 157 47 51 107 71 98 98 94 98 107 24 62 58 85 103 7 104 90 79 79 70 72 13 68 111 86 34 110 82 99 110 50 47 28 90 107 99 79 79 96 26 1 106 138 47 78 57 110 93 76 103 42 61 55 77.10805500982319
116 37 92 102 66 97 120 86 72 154 69 146 50 25 118 34 65 126 20 80 86 26 80 103 104 61 55 53 95 47 64 30 76 69 115 47 72 90 97 64 76 39 46 107 74 86 18 118 142 76 76 78 51 64 29 70 105 81 62 10 33 55 30 44 50 95 37 95 81 111 72 5 116 55 84 110 73 75 82 93 51 63 84 107 104 103 126 103 63 78 93 86 82 97 49 32 100 147 63 162 132 130 65 87 102 66 92 88 50 39 109 128 93 113 73 90 109 63 58 35 115 52 145 83 65 97 48 115 82 100 80 36 163 92 47 104 50 57 55 147 44 94 32 109 65 94 66 136 75 85 63 58 85 93 37 118 76 120 59 80 100 62 85 37 80 41 132 85 116 56 115 44 48 34 93 69 66 49 98 58 60 146 54 49 78 69 61 81 81 79 62 30 21 112 98 88 53 118 46 56 47 103 58 39 100 82 41 79 87 53 87 48 37 52 76 81 13 79 96 116 111 87 94 75 48 43 76 52 74 76 73 22 33 79 123 68 72 17 71 61 118 77 81 102 52 54 87 78 42 62 52 51 112 25 44 101 98 55 41 132 80 51 98 80 81 75 127 106 96 85 68 83 89 107 39 40 23 55 146 65 92 36 106 37 98 104 101 83 80 7 63 87 43 80 113 71 69 58 99 83 64 67 74 116 89 94 76 55 69 85 59 87 80 109 112 61 75 100 72 103 37 132 15 89 108 65 60 57 97 51 128 52 55 73 110 92 90 115 105 74 109 33 67 48 68 49 45 66 15 69 60 69 80 23 131 54 31 56 76 105 59 86 65 53 54 80 68 75 88 58 131 27 72 127 44 58 139 28 89 54 117 64 74 96 57 97 82 16 102 82 103 88 49 76 85 96 84 67 52 37 108 104 49 65 38 54 11 54 122 94 12 105 80 29 89 54 42 55 91 129 76 59 113 51 69 73 56 76 97 40 103 86 109 102 32 73 82 57 97 36 100 113 117 58 102 46 44 83 121 34 90 102 133 62 90 150 47 50 103 81 112 95 97 94 107 24 65 59 86 98 8 97 83 75 83 61 74 16 65 108 87 35 112 79 101 118 52 45 27 80 103 97 77 78 93 25 1 104 142 49 70 55 108 91 73 103 41 52 57 76.03536345776031
110 32 96 96 62 96 117 83 68 153 72 156 48 24 118 38 62 125 25 81 80 30 75 107 105 53 60 57 94 46 54 34 80 74 110 49 69 93 96 70 82 43 41 104 66 95 17 112 142 72 76 83 52 63 28 72 104 85 63 9 32 55 35 43 50 93 39 98 79 114 67 5 115 54 87 112 78 73 87 83 49 57 83 115 104 106 118 103 64 76 82 90 81 101 45 31 98 146 64 152 128 129 73 95 91 64 84 89 49 36 101 123 91 115 76 93 101 48 67 34 110 49 148 78 67 98 44 123 86 94 80 34 157 89 46 98 51 56 52 137 43 104 33 110 66 95 65 152 74 88 58 54 81 91 38 122 78 120 57 80 110 65 83 34 76 39 137 87 106 57 105 44 52 26 89 61 67 49 95 58 61 140 50 59 82 69 68 76 85 81 61 35 20 114 97 90 54 113 50 57 57 103 58 40 92 77 43 77 91 51 82 50 41 49 72 79 11 82 91 105 106 80 102 73 48 46 74 53 70 78 68 24 37 78 131 65 66 18 69 57 118 74 77 100 50 52 92 81 43 62 53 52 108 23 47 99 93 61 42 119 75 55 89 80 72 67 125 107 89 92 62 78 87 112 37 35 29 55 141 72 97 35 107 36 92 103 102 80 78 5 62 88 44 75 110 71 71 50 102 87 59 69 75 111 87 93 69 53 64 90 46 88 81 112 110 58 73 99 76 94 30 128 14 101 111 67 52 56 94 47 124 56 53 70 119 87 91 118 109 76 112 25 69 50 66 46 45 70 15 70 62 64 75 20 134 57 29 51 76 105 57 90 63 56 58 84 57 73 80 56 127 29 70 128 43 56 134 30 94 57 116 68 76 102 55 94 83 18 105 80 104 86 51 74 82 95 80 64 53 36 111 102 51 70 39 57 12 52 121 92 13 103 82 29 81 51 38 53 94 134 72 63 110 49 67 75 51 72 98 40 102 89 105 91 30 68 80 64 95 37 96 110 124 54 103 51 41 76 118 31 93 99 129 58 92 150 48 46 103 83 116 89 93 98 93 24 72 65 84 105 7 89 78 71 88 63 78 16 69 102 86 37 113 75 105 122 57 41 26 72 109 97 77 79 90 25 2 90 131 52 72 52 109 88 77 105 44 42 59 75.35756385068763
104 35 91 97 61 90 111 79 70 143 70 157 44 21 122 41 57 119 30 78 81 30 66 106 106 52 61 59 94 49 54 31 73 81 105 53 66 90 93 76 77 45 39 99 62 104 19 106 134 78 83 83 58 61 28 77 108 82 64 8 33 56 42 36 47 93 41 99 72 110 65 5 112 57 93 116 77 78 91 77 51 56 81 121 98 105 114 96 63 74 77 94 87 105 43 27 99 138 64 159 127 132 73 95 80 58 78 90 50 33 88 118 87 118 80 91 106 51 66 31 105 48 139 81 66 93 43 131 89 96 86 33 155 78 46 92 52 54 52 129 40 103 28 114 66 102 69 157 81 86 58 48 80 91 36 118 70 111 58 80 114 64 75 33 70 41 139 91 104 58 114 42 50 22 87 65 71 47 93 64 64 139 47 58 84 70 75 72 87 77 58 29 20 109 97 88 50 115 47 66 63 110 61 34 83 77 44 76 94 57 76 57 38 50 70 81 12 83 93 87 103 77 110 68 40 44 64 51 72 76 68 26 37 76 126 59 58 19 63 52 111 67 79 100 47 53 99 79 38 58 52 47 103 24 45 99 102 71 47 116 77 63 85 74 76 58 116 110 84 87 53 72 81 107 42 34 30 54 133 69 104 35 101 42 97 99 105 72 77 5 56 84 48 75 101 68 72 51 103 87 60 71 77 107 70 76 73 50 60 87 46 87 72 112 124 54 71 100 76 91 31 123 13 103 109 69 52 55 98 46 121 54 54 68 123 81 86 110 102 70 111 26 74 46 70 47 42 71 14 63 64 68 75 21 128 63 34 48 75 105 53 86 65 53 59 82 58 75 78 53 130 33 67 126 42 51 140 31 98 54 117 68 71 98 63 93 84 19 100 76 101 87 54 72 78 100 79 62 54 39 102 97 54 74 41 59 14 56 116 85 11 110 84 28 80 50 36 53 96 133 67 64 104 45 66 70 45 67 97 43 104 83 92 86 28 69 79 66 92 42 92 106 120 56 96 50 38 78 120 28 91 101 120 57 89 145 52 40 96 91 122 79 101 96 94 22 78 67 84 107 5 89 74 67 91 63 77 14 68 99 81 36 108 72 100 134 57 34 31 61 109 96 79 78 88 25 3 92 120 53 77 48 107 82 78 110 43 39 65 74.39489194499018
88 33 87 95 64 85 113 73 63 145 71 159 45 21 116 39 56 123 31 76 81 33 66 101 101 56 58 64 89 53 54 36 67 86 104 52 56 86 90 79 72 48 41 89 66 106 20 102 132 73 91 82 60 59 28 83 112 82 59 9 36 60 40 37 40 90 40 101 70 109 65 5 106 54 87 119 79 85 86 78 57 58 71 125 89 104 111 93 58 72 80 91 87 100 45 24 99 137 55 150 124 144 76 90 84 60 75 94 47 34 78 112 83 119 79 91 94 50 67 27 96 47 135 76 64 89 40 140 75 90 90 36 151 76 43 89 49 54 51 129 41 107 24 112 57 101 68 163 91 86 58 50 81 86 38 117 72 108 58 82 122 64 68 31 70 41 139 100 110 52 111 48 49 23 78 64 75 46 75 68 65 149 45 71 84 75 78 72 86 77 48 29 21 104 100 92 49 125 53 74 65 104 61 35 71 76 43 76 95 60 71 58 39 52 67 84 12 80 88 83 97 74 111 67 37 45 62 47 68 73 71 25 37 77 129 52 52 20 60 55 115 64 72 103 52 54 94 73 37 53 51 50 98 24 47 93 98 74 50 105 78 77 83 74 72 56 111 105 74 75 53 73 72 110 37 37 33 50 123 59 105 35 93 47 90 92 100 69 73 5 53 88 47 79 106 68 72 43 96 90 56 75 77 108 64 68 70 48 56 87 41 90 62 107 122 49 75 91 73 88 34 112 13 106 104 65 54 58 98 48 120 52 52 62 121 82 92 108 84 75 107 25 77 42 69 45 43 80 15 59 65 69 68 18 128 68 30 51 72 100 62 83 64 51 60 78 54 72 73 54 131 37 62 118 44 48 143 30 92 53 116 70 70 97 63 93 84 17 101 74 94 83 59 75 69 97 85 61 51 39 102 93 52 72 39 60 11 55 119 85 10 108 85 26 78 48 31 47 95 129 67 61 107 48 62 67 39 57 94 41 103 86 82 87 23 62 74 72 84 41 99 103 110 51 103 53 35 80 112 26 93 92 110 55 95 144 55 35 89 99 123 77 111 95 94 20 75 65 90 112 6 98 70 61 83 60 74 14 72 94 80 32 109 66 102 134 64 33 34 52 107 88 81 86 97 28 2 90 119 51 72 43 115 73 81 103 43 32 71 73.23772102161101
82 33 87 91 62 87 114 67 62 145 66 165 40 24 116 41 51 120 32 76 78 40 67 102 99 55 58 62 78 48 52 36 65 82 100 53 52 78 83 80 67 51 40 89 74 110 19 99 133 79 95 80 62 51 29 88 115 82 59 9 37 61 41 40 35 89 40 102 75 114 63 6 100 53 87 120 77 75 90 73 53 54 73 125 85 107 109 96 56 70 71 97 91 108 44 25 103 132 54 137 125 147 74 93 78 65 72 97 47 32 79 109 82 125 81 98 83 44 72 21 96 49 125 76 61 89 44 133 75 99 91 35 146 72 35 86 44 54 45 117 40 109 25 113 61 98 66 166 97 90 54 47 75 86 35 124 72 102 55 82 120 54 64 28 58 42 137 99 118 52 109 46 50 22 76 56 82 45 70 83 66 153 41 73 84 65 82 73 92 74 41 26 23 115 105 97 49 117 55 78 70 101 63 36 67 73 50 73 90 64 62 60 39 53 60 88 12 78 83 79 93 72 113 68 32 37 68 44 70 66 73 23 40 77 135 47 48 22 54 46 104 61 73 101 50 54 93 71 33 54 54 47 86 29 45 87 94 77 46 94 72 78 79 79 75 52 106 103 68 81 56 74 73 106 39 40 38 49 115 51 101 34 88 43 81 95 108 61 76 4 53 93 51 79 96 66 71 42 93 98 56 80 79 104 60 63 67 44 54 94 36 91 60 107 125 41 78 87 72 85 38 107 12 109 96 61 54 64 83 47 117 54 50 57 116 81 91 108 75 72 108 22 72 39 72 49 40 70 15 59 67 69 70 21 123 68 31 53 69 101 64 82 64 50 59 76 52 70 71 52 129 35 58 119 40 46 142 32 89 50 114 69 70 92 68 90 82 15 90 64 92 85 59 69 66 94 83 61 46 39 99 92 58 71 39 70 10 56 116 87 9 100 86 28 81 48 29 49 93 117 65 56 111 43 60 69 32 58 92 39 103 83 76 84 23 70 75 79 86 40 102 101 108 52 101 54 36 81 105 25 84 91 101 55 100 140 55 36 82 99 128 73 110 86 94 19 73 66 88 110 6 103 60 58 80 56 76 15 71 93 81 30 105 63 98 129 65 26 31 48 110 83 78 75 89 28 2 85 113 50 70 38 115 72 84 100 47 33 72 72.0746561886051
71 35 93 93 51 87 114 65 67 134 64 161 40 28 112 44 47 112 37 76 67 40 70 97 99 49 57 54 75 50 51 39 65 82 97 55 49 74 73 86 67 50 36 87 78 111 17 99 134 77 104 77 64 51 32 84 122 84 54 12 39 60 45 45 34 85 43 109 69 113 63 5 91 48 78 123 75 70 86 72 50 55 73 123 73 114 105 79 56 64 65 99 92 110 48 24 103 136 54 141 115 154 73 93 71 72 67 104 49 23 71 116 82 127 82 98 83 38 69 22 101 51 126 69 65 85 45 136 73 95 93 38 130 75 31 87 42 52 45 115 44 108 32 120 64 95 69 172 96 93 52 43 75 87 34 129 70 96 56 79 114 50 62 26 57 40 135 103 111 41 117 54 51 18 72 54 88 45 64 91 60 162 38 80 82 64 85 77 89 74 37 25 27 117 101 95 55 114 59 76 81 99 66 34 70 76 48 69 95 66 61 66 37 50 60 93 12 79 72 79 96 76 116 66 29 35 68 40 71 58 77 25 38 78 133 44 47 29 51 44 101 60 73 100 52 53 95 66 35 52 55 50 85 31 41 85 88 86 48 94 69 83 78 82 79 50 101 101 64 78 59 67 70 110 44 40 39 52 106 51 97 32 90 40 73 93 108 62 80 6 50 81 54 84 88 59 71 44 88 100 57 80 71 98 60 66 66 45 53 92 35 97 56 106 120 43 84 85 70 79 45 96 12 99 92 56 54 61 80 41 112 53 51 51 107 87 93 106 70 74 104 21 68 36 75 46 39 72 11 65 76 75 58 19 111 68 31 57 68 103 62 87 62 50 64 67 49 61 65 55 132 40 53 114 40 44 152 34 93 46 109 71 71 106 67 88 81 12 87 53 92 84 57 72 72 87 89 60 46 38 88 92 56 72 39 68 7 60 115 81 10 95 86 31 79 49 29 45 90 113 64 63 107 39 61 67 28 64 96 38 103 80 68 79 19 66 73 83 81 46 100 99 104 48 100 54 31 80 111 22 73 89 93 48 103 140 55 30 82 103 133 68 95 84 82 22 70 58 92 105 9 105 60 52 86 59 76 19 72 84 83 26 97 58 98 123 67 23 27 45 109 77 72 82 90 31 3 82 110 51 71 41 123 73 78 91 48 24 68 71.17092337917485
67 39 100 92 48 83 115 63 72 128 63 166 39 25 113 43 48 102 36 70 63 49 68 89 90 52 55 57 75 53 52 40 61 85 82 50 46 75 69 94 61 50 37 87 75 111 18 102 126 72 107 73 71 41 32 91 130 83 51 14 40 61 46 39 32 78 42 114 81 110 64 6 86 48 76 119 77 67 88 68 54 54 72 126 68 119 105 72 54 59 58 99 88 108 52 25 103 125 47 130 118 156 79 95 63 76 69 107 47 25 68 117 75 134 87 93 77 37 63 21 101 46 119 65 64 78 46 142 68 93 101 44 123 73 27 84 40 51 49 107 49 116 34 117 64 98 71 181 102 103 51 37 67 88 35 128 72 94 59 82 123 49 59 25 51 40 131 103 108 39 115 54 55 16 66 53 89 50 62 92 66 162 41 81 76 62 88 74 88 69 36 26 25 123 101 88 54 112 58 79 87 98 65 36 67 76 47 67 101 70 69 72 34 56 62 88 14 75 68 73 88 74 122 68 28 36 67 41 68 57 75 30 32 81 124 37 45 30 47 38 94 66 72 106 50 59 94 59 35 46 56 51 88 31 37 85 91 88 52 90 62 87 66 80 78 45 96 100 65 78 53 63 64 110 42 40 43 47 103 52 95 28 92 33 73 90 99 60 82 6 57 72 57 79 86 58 74 41 89 101 55 76 60 86 59 61 65 44 51 94 36 87 48 102 113 53 90 90 75 80 45 86 12 98 97 55 55 59 73 37 118 53 53 41 104 85 93 98 67 64 94 23 69 37 74 52 33 75 11 63 85 70 61 19 107 72 37 58 62 95 55 89 56 50 66 72 47 53 58 51 133 44 48 102 39 43 149 34 92 44 100 65 71 112 72 87 83 9 89 49 89 79 53 71 70 88 98 54 50 36 85 83 51 75 37 70 6 57 115 83 13 88 87 36 78 52 31 43 88 113 65 66 110 36 67 68 25 70 92 37 100 84 68 75 18 65 69 77 75 42 106 94 110 40 97 55 32 74 121 22 73 87 89 43 101 129 54 27 78 102 127 65 90 80 83 20 69 56 85 111 10 90 56 47 89 62 80 22 68 85 83 27 88 61 99 122 75 18 26 42 107 78 68 81 87 36 3 68 103 51 71 42 128 73 78 87 45 21 74 70.17485265225933
65 41 99 90 48 82 111 63 70 134 58 171 37 21 110 45 54 99 38 67 62 45 69 92 83 46 60 53 73 46 47 48 67 88 82 49 43 74 62 95 61 51 39 87 88 107 19 97 129 66 114 78 71 40 33 98 126 79 45 16 40 66 48 38 32 75 41 116 78 110 69 7 84 44 87 119 80 67 86 71 45 52 69 121 58 120 96 72 51 59 55 97 91 111 52 25 97 119 44 129 118 154 73 93 62 82 69 110 46 25 58 119 71 127 94 92 77 35 58 22 99 49 114 60 62 72 39 137 69 88 96 47 118 75 28 86 37 56 45 106 52 117 35 121 68 96 73 178 100 110 50 37 60 77 36 131 64 94 57 77 115 46 65 19 57 35 129 106 114 38 123 49 54 14 63 56 89 46 56 91 72 158 42 82 83 55 91 75 88 67 33 30 27 123 98 82 56 110 58 72 96 95 58 36 70 74 46 64 105 71 71 76 31 58 63 93 13 71 62 71 82 66 126 73 27 37 66 41 72 57 75 32 32 81 120 31 39 35 48 41 96 62 68 111 54 56 87 55 32 44 54 52 92 33 36 83 95 90 55 91 52 96 65 83 73 45 89 97 60 79 47 61 57 111 47 42 42 45 95 52 94 25 87 36 63 85 97 55 74 7 64 66 64 87 88 54 72 37 87 101 57 73 56 78 50 58 62 41 53 98 34 84 41 100 101 54 84 87 77 76 40 89 13 89 95 57 54 59 68 38 128 51 58 38 106 87 98 94 63 58 83 26 71 35 76 52 39 71 11 57 72 75 58 16 101 73 43 60 66 105 52 81 54 52 62 73 46 54 57 48 123 39 51 100 37 44 152 38 92 41 92 64 67 128 75 92 87 10 84 49 85 74 51 68 71 79 93 55 45 37 90 80 47 74 34 80 7 57 120 85 15 82 79 34 76 54 29 41 88 105 60 66 100 39 73 59 23 70 87 43 104 85 68 81 20 61 71 80 75 40 114 93 114 38 99 58 35 73 116 23 67 77 80 44 91 130 50 27 69 113 132 63 86 81 83 23 65 56 87 108 10 85 59 42 84 68 82 24 68 82 89 22 82 59 95 127 76 16 30 42 100 76 70 77 87 37 3 64 100 51 73 42 128 75 73 85 48 21 66 69.32416502946956
54 40 89 85 36 84 110 55 61 136 58 155 35 26 114 41 55 101 36 58 60 48 63 85 63 49 57 50 72 45 40 51 70 89 81 48 39 60 58 93 60 49 37 89 93 113 23 96 128 64 117 75 70 40 33 100 110 72 45 18 41 74 45 40 27 62 40 114 75 103 55 9 77 40 89 121 75 67 79 69 43 46 62 121 52 120 87 61 46 59 60 93 91 114 56 22 101 124 40 128 118 152 73 91 62 87 64 107 53 27 56 115 72 127 91 91 81 34 49 20 94 49 109 55 67 63 38 131 71 82 102 52 113 72 25 75 39 58 43 97 56 118 36 123 66 88 71 189 102 113 49 38 64 66 33 131 63 100 61 75 108 42 62 17 54 40 134 110 105 35 124 49 53 13 63 59 85 42 51 97 71 151 41 85 79 52 85 69 86 72 34 31 25 127 93 79 53 103 68 71 96 83 53 37 68 67 48 60 97 75 74 76 30 56 53 95 10 71 52 68 82 70 126 76 28 30 60 38 63 56 77 29 29 74 116 26 33 33 46 41 96 57 66 107 59 63 85 48 34 46 56 53 91 34 38 86 98 96 55 88 49 102 70 87 70 37 85 98 62 76 47 57 58 110 47 33 48 51 91 49 95 27 80 37 63 89 95 52 68 7 63 71 68 88 68 56 77 35 78 101 50 69 55 80 48 59 56 40 48 94 36 82 36 96 103 55 86 79 79 73 39 90 12 87 87 59 52 57 69 39 119 50 57 38 102 83 94 92 59 62 74 28 71 33 74 54 37 72 11 53 69 70 53 19 101 81 45 61 65 105 51 78 54 55 60 73 46 55 60 47 109 41 52 102 38 37 150 37 92 42 92 60 63 128 71 90 88 9 84 49 83 73 47 60 74 71 97 56 46 39 89 73 49 75 32 80 8 58 124 83 17 77 76 34 80 56 31 42 89 105 62 65 92 43 76 52 18 71 91 51 106 82 62 72 22 60 78 78 73 40 115 92 116 35 93 53 36 67 111 20 68 73 74 38 95 127 44 23 68 115 137 58 85 77 75 25 59 54 87 109 14 83 50 36 78 71 84 25 66 81 92 24 75 58 90 124 76 14 35 42 96 75 61 84 81 37 4 63 94 46 70 41 115 71 80 80 53 22 63 67.8565815324165
55 43 91 82 34 81 102 55 58 137 55 144 35 26 122 40 56 97 39 54 61 50 59 91 58 49 53 50 71 44 31 49 64 80 85 50 35 60 57 99 54 51 35 86 92 125 27 100 124 59 118 76 72 35 36 98 101 67 43 19 39 70 42 43 24 63 40 111 71 90 54 12 70 34 85 128 76 63 77 72 48 43 58 125 40 109 90 64 44 60 59 92 87 117 54 21 103 115 37 121 115 156 73 92 59 83 65 103 54 25 47 102 68 123 98 92 83 34 44 17 91 51 103 54 71 66 38 119 72 83 111 56 114 74 22 74 41 65 39 93 55 113 38 123 73 87 69 188 102 122 52 41 61 69 31 128 61 88 56 75 104 42 58 15 57 37 137 109 107 37 118 53 54 10 65 65 80 41 46 97 74 139 45 84 71 40 81 69 79 69 30 30 28 128 81 76 52 93 65 70 94 81 50 33 63 66 42 54 101 77 78 85 27 60 51 89 9 72 50 71 84 75 129 67 24 30 54 38 64 51 82 28 27 74 113 24 27 33 42 44 83 51 64 100 58 66 87 42 32 38 61 52 92 31 43 81 96 99 56 91 44 102 65 84 68 31 76 103 59 77 50 61 55 106 48 32 57 49 85 48 93 23 78 35 54 82 90 50 62 6 60 69 70 94 72 58 80 26 71 109 50 67 55 78 39 53 56 38 42 94 37 77 32 92 94 55 86 65 71 69 44 90 8 86 87 59 50 59 64 40 121 44 53 35 98 84 95 81 56 65 68 32 66 32 73 61 34 75 11 50 71 73 51 19 93 88 47 65 69 110 52 80 50 46 62 74 42 53 60 49 93 43 58 108 38 36 134 37 89 37 86 60 60 129 71 94 82 9 88 45 78 69 41 60 68 68 94 61 42 43 87 69 49 69 32 82 12 63 122 87 15 81 67 32 77 61 31 42 83 99 62 61 87 45 79 48 18 70 92 55 100 77 63 72 19 58 84 75 70 42 124 92 105 32 98 48 33 63 99 20 74 69 68 33 89 119 40 26 74 113 135 53 78 74 69 24 62 54 81 100 15 87 50 30 69 70 78 25 63 82 87 22 71 53 85 129 82 13 35 41 94 70 61 89 74 36 2 66 88 48 66 40 111 65 77 71 51 21 62 66.3811394891945
50 49 80 75 32 80 99 48 60 134 52 143 37 30 122 34 56 97 38 50 60 52 57 91 53 51 54 49 69 37 28 51 61 82 77 53 30 66 56 108 52 60 39 85 101 131 29 92 122 61 117 70 70 36 37 104 91 62 44 18 38 67 42 39 23 62 40 105 68 82 48 11 65 35 86 124 72 64 81 65 50 46 59 131 41 106 85 67 46 56 59 89 91 115 53 21 102 106 34 119 111 158 80 91 56 84 69 90 53 26 42 92 66 119 99 95 78 33 41 16 99 52 106 49 76 69 33 105 74 87 115 57 107 63 21 68 42 72 44 89 60 114 35 111 71 82 71 192 98 117 53 42 55 75 33 131 65 84 58 67 104 42 54 13 55 33 136 107 101 40 122 55 61 6 64 64 87 44 43 94 77 132 42 85 65 39 81 68 80 61 29 31 27 125 83 72 47 85 69 67 105 80 42 28 64 64 51 52 106 73 81 90 26 64 47 88 10 66 48 66 79 68 134 71 25 32 51 35 66 51 84 30 27 76 112 24 24 40 42 47 72 53 60 102 60 73 86 38 26 37 57 48 98 34 41 73 103 105 57 91 42 106 70 81 71 30 70 105 60 75 42 64 53 96 47 29 57 51 82 49 91 18 71 33 49 81 84 50 60 7 57 68 69 95 61 60 75 23 66 112 53 66 58 78 38 48 54 39 42 92 37 78 33 80 89 59 80 61 68 66 45 76 9 80 82 59 42 57 58 41 112 45 50 31 87 79 103 74 48 67 57 33 64 31 67 68 31 81 10 54 74 74 58 21 93 91 53 70 74 106 53 83 50 50 62 73 44 57 54 47 86 44 62 110 34 36 141 35 90 31 83 56 58 128 63 96 82 10 80 40 76 59 40 54 62 68 98 56 37 44 82 69 44 70 31 78 11 64 116 83 13 76 67 29 75 67 29 42 85 90 62 68 79 44 87 41 19 71 93 59 103 72 59 65 19 58 98 67 66 48 125 88 104 33 96 43 32 67 100 22 77 61 66 30 98 121 37 24 68 111 141 49 74 75 68 24 57 53 80 101 13 88 43 25 66 69 71 25 61 78 93 24 70 50 88 127 81 12 41 41 97 73 57 83 73 45 2 60 90 50 63 42 104 59 74 63 52 20 61 65.33005893909626
51 57 82 72 34 75 91 47 55 141 46 132 38 32 125 36 53 97 42 48 60 55 55 85 56 51 57 49 70 36 23 55 60 81 83 59 27 67 54 117 47 60 38 91 108 134 29 84 112 60 119 64 73 27 40 98 88 58 43 16 34 63 42 36 20 64 41 102 69 91 43 11 59 39 82 124 76 62 84 67 54 45 58 132 40 100 74 69 46 46 56 84 92 111 56 20 101 107 31 109 100 164 89 89 52 94 69 79 52 26 42 82 58 113 101 91 79 34 38 19 96 48 101 44 78 63 28 98 64 85 116 54 97 62 18 62 45 81 45 78 62 119 34 111 70 76 66 177 104 118 50 38 51 72 32 123 61 83 64 63 103 49 51 10 54 40 133 109 90 39 114 63 64 6 64 61 89 46 41 100 72 135 32 84 67 37 83 70 71 55 28 30 29 121 79 71 51 83 72 69 115 78 46 27 65 58 46 49 110 74 88 86 23 62 43 87 9 65 46 63 74 61 140 69 24 36 44 35 64 43 79 28 28 71 110 20 18 39 38 43 68 54 56 98 57 76 84 32 21 38 55 48 95 36 43 71 103 105 60 82 39 103 69 78 75 30 67 108 54 70 41 69 53 91 53 28 64 49 74 53 83 18 65 34 49 79 81 51 56 8 60 72 74 101 61 71 75 18 63 115 52 70 66 70 35 44 51 35 40 95 38 77 35 73 83 60 77 60 69 65 49 74 9 81 75 56 49 55 59 38 114 48 43 26 85 75 106 71 48 69 52 37 59 31 68 63 29 83 11 51 77 75 56 25 97 85 53 71 72 103 53 76 54 49 60 75 38 58 52 39 86 41 61 98 34 39 142 33 86 31 71 55 59 136 65 96 80 12 82 43 74 52 36 54 58 70 98 54 32 41 85 67 44 60 31 79 14 69 117 86 14 75 61 30 75 68 33 41 83 81 64 73 68 44 86 38 19 70 97 63 106 79 54 71 18 60 88 65 63 47 121 83 106 32 90 37 29 61 96 23 83 58 60 30 87 117 36 27 69 109 139 48 76 74 64 27 49 52 82 98 16 83 37 24 63 67 74 27 59 76 100 23 63 46 89 126 86 10 45 37 100 75 56 80 75 46 2 63 87 51 64 44 115 57 73 66 53 18 56 64.28487229862475
47 61 78 72 32 65 80 43 52 146 38 132 38 34 125 38 55 93 44 49 64 54 53 86 48 54 50 50 65 33 19 56 60 88 78 55 25 65 50 115 44 64 35 98 105 132 35 81 100 64 117 64 74 26 47 101 86 55 36 16 37 60 41 36 19 73 43 95 73 95 36 13 49 41 80 125 78 68 90 65 55 40 62 134 38 92 71 70 46 45 56 82 96 111 54 17 94 99 28 100 98 150 99 90 53 103 70 75 53 23 37 79 49 113 104 93 76 36 37 20 91 52 99 45 84 58 25 95 69 86 111 52 92 62 14 55 45 88 40 78 64 116 35 113 73 76 67 166 99 123 50 41 49 60 28 114 63 78 60 63 98 48 54 11 58 40 120 104 86 41 115 68 57 5 59 62 86 41 40 86 70 129 26 84 71 37 75 73 68 58 29 31 30 126 81 66 49 80 74 69 118 71 44 28 62 56 50 51 109 79 88 89 22 69 44 76 10 68 43 59 75 54 138 70 28 33 41 34 60 41 78 31 28 77 99 17 13 39 44 37 71 52 50 99 53 82 76 32 22 36 57 46 92 34 41 67 97 108 66 77 39 111 76 85 73 33 64 118 55 67 42 70 48 92 55 31 60 40 73 50 80 15 60 35 46 71 77 52 56 12 66 70 79 98 59 75 80 19 59 125 53 69 62 64 29 48 58 33 38 93 41 74 35 69 76 56 81 58 72 73 47 65 8 80 69 56 45 53 51 35 112 44 44 21 86 71 119 61 42 64 47 36 60 27 68 66 28 81 12 45 78 75 54 21 102 84 50 71 71 105 46 73 51 55 58 81 38 56 45 42 79 43 69 93 31 36 141 32 86 29 69 56 55 138 57 96 82 12 82 45 72 53 34 52 48 75 94 55 31 42 81 72 49 59 28 72 15 76 122 86 14 70 56 28 70 67 35 42 77 78 63 74 67 40 94 36 19 71 92 64 115 82 43 75 13 60 89 63 59 53 131 74 102 36 84 33 31 61 93 24 85 51 56 27 81 106 30 26 72 115 149 49 74 75 57 30 45 56 82 101 16 77 40 25 59 63 71 23 59 66 100 21 61 40 84 124 80 7 46 35 98 81 55 85 73 47 2 61 84 60 61 43 113 56 73 61 52 18 50 63.278978388998037
43 60 76 65 30 61 75 37 51 137 35 123 39 40 120 40 52 88 45 54 61 47 53 79 42 55 53 52 64 33 18 58 56 89 78 56 19 56 52 113 44 57 39 97 110 130 34 78 93 62 114 72 87 25 45 97 84 54 33 15 37 62 42 35 19 73 39 89 73 93 34 12 49 34 75 127 74 71 88 68 60 38 62 136 32 88 66 70 43 46 52 75 90 103 54 19 82 97 26 98 101 150 103 89 52 114 66 68 50 25 33 73 38 111 104 86 68 32 35 22 90 56 95 42 83 56 24 93 71 78 115 48 77 60 13 53 42 92 40 72 73 121 36 104 68 73 68 160 92 131 57 38 48 60 27 111 63 78 59 67 91 50 56 11 58 35 112 109 80 42 117 68 52 4 65 65 81 36 39 90 74 132 24 84 66 35 75 62 75 63 27 27 28 122 81 67 48 81 80 64 133 62 40 32 61 53 49 49 114 73 84 87 21 72 40 72 11 70 37 58 69 52 144 68 32 35 43 32 54 38 78 29 28 83 98 13 10 41 44 36 60 49 46 91 47 78 74 28 23 39 62 45 92 32 42 69 96 101 64 75 32 102 77 89 71 32 60 120 54 67 39 68 49 90 59 30 62 40 72 43 74 14 56 37 43 72 75 47 56 11 65 68 87 99 49 80 76 17 56 125 45 68 59 71 29 43 64 36 44 97 40 68 37 68 67 54 79 52 72 79 49 59 7 81 62 52 44 51 50 34 117 44 46 20 85 71 129 52 45 58 45 36 63 29 66 66 28 79 16 40 80 78 54 19 95 83 48 72 63 99 42 75 51 56 53 74 35 59 42 40 81 40 75 95 28 33 134 31 94 28 71 60 47 136 63 87 75 13 74 47 60 51 35 54 49 70 86 59 28 45 81 70 50 57 30 72 17 71 111 90 14 67 59 27 66 71 37 39 73 72 62 71 65 36 95 32 17 68 92 65 110 87 41 82 9 57 91 64 56 46 140 77 106 34 73 28 26 61 98 23 85 43 53 30 77 102 28 26 67 120 145 47 64 78 52 33 38 53 73 98 18 80 36 20 55 70 68 24 61 65 95 19 57 36 87 113 84 6 46 36 96 78 56 88 74 48 3 59 76 55 54 45 111 56 74 53 50 15 44 61.94302554027505
41 59 68 60 28 59 71 29 45 126 38 113 37 41 110 38 47 81 39 53 57 45 57 79 41 60 53 55 65 29 19 58 49 88 76 51 16 56 51 106 46 57 39 88 110 124 37 73 90 62 115 76 91 24 49 101 83 55 33 11 34 61 45 40 21 73 35 89 74 98 33 14 47 30 70 131 76 73 78 64 60 33 58 128 32 88 63 69 41 46 47 74 86 99 54 22 84 93 26 102 94 144 108 86 48 130 66 61 49 25 33 68 34 101 98 89 65 26 27 19 88 54 94 42 76 52 23 99 63 82 120 49 72 56 13 53 40 97 35 76 79 113 41 104 68 62 58 154 87 132 59 39 51 58 28 108 60 78 64 74 87 50 54 9 58 35 111 101 81 45 120 61 48 3 63 62 82 34 33 86 73 128 20 81 59 32 70 64 71 58 31 23 28 112 75 66 48 78 80 62 131 58 34 32 65 47 47 47 120 70 88 95 24 78 43 66 9 72 28 66 71 52 149 62 34 32 46 31 54 38 77 27 33 84 99 13 9 42 40 36 56 43 45 89 41 81 73 24 22 40 65 41 91 38 44 67 97 110 60 73 29 106 78 89 72 29 57 115 54 65 37 66 46 95 60 28 68 39 69 39 71 18 54 37 41 71 70 44 53 12 71 72 89 97 48 83 74 16 54 126 45 62 61 70 25 42 60 36 49 99 42 66 36 68 70 56 78 48 77 80 52 51 6 77 53 40 41 48 56 34 114 38 48 21 77 64 132 45 40 56 43 39 63 25 65 67 29 77 15 35 90 74 53 20 92 83 49 81 64 96 36 69 50 51 55 69 34 61 41 39 85 39 77 95 29 36 129 30 99 27 72 64 41 133 72 77 71 14 71 49 55 50 39 64 47 67 85 59 30 46 80 69 46 62 30 74 19 75 108 84 15 55 53 30 70 73 32 41 67 67 62 76 65 30 97 30 17 65 90 67 106 95 38 88 9 54 85 73 48 47 143 70 106 34 73 27 23 62 98 25 82 45 48 28 79 100 29 28 68 124 147 50 60 76 50 34 39 54 73 87 22 79 33 20 58 73 69 25 60 58 83 23 58 33 88 105 85 3 41 37 92 66 53 96 77 50 3 58 73 55 54 48 97 57 69 45 52 12 42 60.86444007858546
39 59 72 57 25 53 65 27 40 118 41 101 38 44 99 45 46 75 36 49 54 45 55 83 35 62 46 60 58 27 15 59 47 86 80 47 15 50 48 104 54 60 38 86 106 129 49 71 85 59 114 75 101 17 50 103 82 55 30 10 38 53 51 41 15 69 28 88 71 87 34 15 39 30 70 121 71 77 70 61 63 31 54 126 34 85 60 74 43 48 45 70 86 95 52 23 85 93 25 105 84 129 109 86 50 120 68 59 48 28 35 59 31 93 98 92 68 24 25 22 80 57 90 40 77 49 20 94 60 73 117 57 64 49 11 52 37 102 38 73 76 106 45 106 64 62 53 140 81 129 59 39 53 55 29 103 61 74 61 75 85 52 60 11 54 33 108 102 74 46 119 61 50 1 69 63 85 35 31 83 76 118 22 81 59 32 73 66 67 57 35 22 35 111 76 73 51 67 82 58 123 54 27 30 59 33 47 39 121 67 90 97 21 81 39 60 8 78 25 65 72 48 155 61 34 30 43 32 54 36 72 25 36 84 96 10 7 45 39 34 50 41 41 78 39 79 72 26 20 32 63 38 87 37 49 74 92 119 60 73 29 110 76 85 63 26 52 110 48 67 45 61 45 89 64 28 64 37 68 36 70 19 47 39 39 70 59 39 51 15 73 69 97 95 45 97 66 16 53 130 44 63 60 68 23 43 61 37 50 101 45 68 34 66 69 52 76 36 72 78 50 49 6 85 56 38 40 49 53 31 112 38 45 24 78 63 137 42 39 57 36 42 58 28 58 62 29 73 16 28 88 72 47 18 92 78 54 83 60 87 34 69 47 50 52 66 30 64 34 40 82 41 77 96 29 34 124 29 97 27 66 66 38 142 70 75 72 14 62 48 49 52 42 64 46 68 86 62 29 42 84 66 43 63 23 72 27 70 97 77 19 49 50 32 70 72 35 35 68 61 55 73 66 25 95 30 17 60 91 66 105 87 32 94 8 50 81 68 47 53 138 63 107 36 68 29 23 59 96 19 73 42 43 25 70 90 30 28 65 130 137 47 53 76 49 35 36 59 72 94 22 77 33 20 61 78 64 28 61 56 87 27 63 31 84 109 86 3 36 33 83 60 51 98 75 54 3 52 63 53 53 50 97 53 71 42 55 12 41 59.451866404715129
38 51 63 54 23 49 64 27 34 108 38 101 35 50 103 47 44 69 33 51 54 46 54 84 32 59 42 64 52 23 13 54 43 86 72 41 15 47 46 105 53 61 35 86 110 117 59 62 76 52 117 79 102 18 50 105 78 49 30 11 43 47 51 38 14 73 28 80 67 83 30 14 37 33 66 111 65 76 68 61 67 28 53 119 32 78 56 73 42 50 45 65 80 89 47 24 92 97 27 95 75 134 116 70 47 120 69 56 41 33 31 56 28 84 92 83 70 26 23 25 76 59 80 37 79 45 22 84 53 70 114 60 61 50 12 49 37 106 36 68 74 100 55 104 64 65 52 133 79 132 51 43 53 51 31 106 63 75 64 70 83 51 64 11 54 35 108 92 70 46 123 62 52 0 67 60 81 32 27 83 76 110 22 79 57 26 76 66 64 53 36 21 40 110 69 71 53 55 83 51 125 46 24 28 61 35 51 41 123 59 89 99 21 85 33 60 9 74 22 63 74 45 139 67 32 32 44 33 59 39 66 25 37 84 94 10 5 42 41 32 46 39 38 83 37 81 72 24 23 29 61 35 85 37 44 67 86 122 58 75 26 106 73 90 55 30 48 104 47 62 48 58 43 93 54 30 64 35 71 35 67 23 42 35 41 61 55 37 49 19 71 80 98 92 44 96 60 17 46 129 42 59 58 66 20 31 68 30 54 105 47 65 38 60 56 51 69 34 70 79 48 47 6 92 57 40 34 44 55 31 107 41 47 24 72 57 138 41 31 58 32 41 58 27 59 50 26 69 18 24 96 68 44 18 81 81 55 80 55 86 31 63 44 50 51 64 26 63 31 40 72 39 72 92 27 34 113 33 96 23 63 62 35 137 67 79 76 12 60 46 52 47 50 72 49 69 86 61 26 43 82 65 46 69 20 65 34 73 103 81 18 44 49 36 70 77 32 33 66 60 48 65 69 21 95 29 17 56 96 60 91 86 27 94 7 46 81 66 45 59 130 56 107 35 62 30 19 55 96 19 66 42 36 20 65 87 26 34 59 126 133 43 53 76 41 40 33 65 66 95 26 71 34 19 60 81 61 28 63 55 76 31 62 27 81 113 82 3 40 33 87 59 53 97 77 63 3 43 61 53 47 52 89 48 67 38 62 15 42 57.93123772102161
35 52 69 52 21 49 65 26 34 107 31 106 34 53 99 42 48 62 30 48 51 49 47 87 31 58 37 65 53 26 11 53 42 86 74 36 13 50 42 104 53 61 32 83 111 116 59 57 80 49 109 79 105 18 53 101 72 37 29 11 47 44 46 37 14 72 27 76 66 71 32 16 37 33 61 106 66 83 63 63 72 27 51 114 30 70 57 74 37 49 50 63 78 84 48 25 97 90 26 88 74 126 118 66 48 115 69 52 39 37 31 45 21 77 91 82 68 25 23 25 75 60 66 36 80 44 26 82 49 68 112 61 54 51 13 49 36 110 40 64 87 103 55 96 64 62 45 127 82 133 50 41 51 54 31 100 61 73 67 67 76 47 58 13 52 40 107 94 66 45 119 61 47 0 58 63 76 35 26 80 66 98 20 81 55 27 76 67 63 56 35 20 47 98 67 70 48 54 87 49 120 43 25 29 54 35 54 44 123 60 90 102 20 86 29 58 12 83 22 62 74 43 132 62 31 31 47 33 53 35 67 24 34 82 93 10 4 38 35 33 49 34 40 74 35 83 70 23 22 29 61 34 82 37 44 67 86 114 63 72 25 112 73 90 54 25 45 111 45 55 45 57 44 91 44 28 67 33 63 39 64 23 38 34 43 57 49 37 51 17 77 76 98 84 39 95 54 14 48 131 40 55 60 64 22 29 66 34 59 110 51 65 38 53 57 46 65 31 67 76 51 41 6 93 61 35 37 44 48 31 102 35 50 24 75 53 145 41 28 58 28 45 56 25 54 53 21 70 17 20 82 61 44 17 77 76 55 81 50 81 32 63 44 53 53 63 26 63 32 41 62 32 70 82 20 30 110 33 87 18 61 63 34 140 72 79 78 14 53 50 54 44 47 74 47 66 86 63 28 45 88 68 42 71 20 57 35 74 107 80 18 42 50 33 71 77 31 36 64 56 47 65 72 19 98 24 18 51 95 71 87 84 24 93 7 43 80 61 41 59 139 53 105 38 58 34 18 55 94 18 65 40 32 21 62 79 24 35 63 119 131 44 52 71 41 44 31 70 72 93 27 65 30 16 64 80 60 27 59 57 70 34 58 22 74 109 74 1 37 28 82 59 51 98 74 72 4 43 51 49 46 55 84 48 71 35 70 18 38 56.70726915520628
33 56 66 49 18 48 58 22 32 107 25 105 32 52 103 41 55 57 27 42 48 47 48 77 30 55 37 72 54 26 9 56 44 83 74 32 9 47 38 102 52 58 34 77 110 113 67 52 75 50 110 84 103 20 51 96 71 37 28 11 55 39 44 36 12 77 25 72 58 68 32 16 34 39 56 104 66 82 61 60 73 22 48 107 31 64 48 72 37 48 44 59 74 88 47 24 104 91 27 88 71 122 116 70 51 119 68 48 35 38 28 44 18 73 87 74 67 23 23 26 72 64 62 35 85 42 28 70 51 64 116 63 53 47 13 49 38 111 43 64 88 106 59 97 66 62 42 124 78 139 52 41 51 57 33 90 60 69 69 68 76 46 60 13 56 41 106 90 62 45 106 63 48 0 63 69 76 37 20 74 60 101 21 75 47 26 78 66 61 63 37 20 50 91 59 73 48 54 76 53 119 41 27 26 56 30 55 42 120 50 91 98 21 89 34 61 12 85 24 58 74 42 109 56 32 35 49 32 55 29 61 26 36 84 91 9 3 39 36 32 49 28 37 68 32 79 75 22 23 31 58 33 75 36 44 64 84 113 69 68 26 114 70 89 55 27 46 117 45 52 34 52 38 101 43 28 63 29 65 35 65 24 36 34 41 53 45 38 49 17 75 76 100 78 41 89 48 11 47 132 37 50 65 56 21 27 74 36 60 102 54 60 37 59 52 54 63 30 68 74 53 39 5 96 63 41 39 40 47 27 94 32 48 22 73 49 140 35 28 50 28 44 55 24 52 53 20 64 16 17 85 59 46 17 80 71 62 77 45 80 35 65 42 55 51 66 29 60 33 36 60 30 68 77 20 30 99 33 90 18 51 69 30 134 69 81 81 17 47 53 50 49 45 80 43 63 87 65 18 45 85 61 40 64 16 58 42 73 99 85 18 39 51 36 74 81 27 34 62 50 49 68 69 19 97 27 19 50 92 81 88 76 19 92 7 38 72 59 38 64 137 53 102 38 52 31 13 54 86 19 57 38 33 21 62 70 24 34 64 113 131 39 51 72 38 46 30 79 70 98 27 62 29 16 70 77 61 29 58 50 67 33 57 19 71 103 70 1 36 27 79 56 51 99 69 85 5 42 51 55 40 46 85 47 75 34 74 17 35 55.6286836935167
32 58 57 48 16 41 57 20 28 105 23 101 38 53 107 45 54 50 26 43 43 47 50 72 29 57 39 69 50 22 11 59 50 78 71 31 7 46 34 90 51 71 35 76 100 109 69 49 71 51 110 81 108 22 52 90 70 38 30 15 50 40 38 34 8 67 26 67 55 69 36 18 34 39 47 106 62 80 61 59 72 22 47 106 31 52 41 71 38 53 41 62 74 87 42 24 102 87 27 83 66 120 127 65 54 116 72 53 35 42 28 45 14 62 89 76 57 24 23 25 72 65 61 31 79 43 26 63 52 58 116 62 44 45 15 45 41 114 43 64 86 101 61 98 66 65 36 124 70 139 53 39 51 55 36 90 61 72 68 63 79 45 63 11 56 45 106 88 60 47 96 63 50 0 71 67 76 38 19 72 58 101 20 84 47 25 75 67 59 61 40 18 55 85 60 74 49 59 65 51 123 42 26 29 56 33 57 42 117 51 102 88 18 85 33 57 14 82 22 54 69 42 106 55 29 37 56 32 62 27 58 27 36 87 101 8 3 42 38 32 44 25 33 62 30 76 77 22 23 28 58 29 78 33 49 58 84 120 70 69 24 115 62 83 48 24 44 110 43 47 34 50 41 98 45 32 61 29 66 28 59 26 35 34 46 48 39 39 50 14 81 74 99 76 39 81 47 11 49 119 38 51 59 60 20 21 87 35 58 103 50 56 36 58 46 48 63 28 65 77 52 30 3 96 60 40 32 35 41 27 94 28 50 18 74 41 133 32 25 51 27 45 52 25 50 55 20 63 14 17 84 54 37 19 78 69 60 75 42 76 34 66 36 54 51 64 27 63 29 34 60 32 68 69 16 29 100 36 85 15 50 66 27 143 65 79 80 18 42 48 52 45 49 80 43 63 90 63 18 45 80 55 38 73 15 60 43 74 94 83 16 39 52 37 82 83 25 29 63 50 51 67 68 19 89 24 21 43 95 77 84 83 17 89 8 38 64 61 27 68 139 56 97 41 49 28 12 56 75 17 54 38 28 23 66 66 21 36 66 126 124 36 50 72 34 49 26 84 71 97 30 58 26 15 67 69 68 31 66 45 60 33 58 17 70 105 72 1 39 26 74 54 45 97 72 88 7 45 55 57 39 47 83 51 82 28 75 18 37 54.67190569744597
32 64 55 39 18 42 59 23 23 88 22 107 36 54 105 47 50 43 27 40 39 50 42 71 29 58 37 77 48 23 12 57 42 78 70 28 7 42 39 92 54 75 39 75 96 104 77 49 59 52 110 77 107 21 49 96 73 35 32 12 46 40 38 31 8 66 25 62 52 62 33 19 32 40 46 106 61 72 62 55 72 24 42 101 27 49 35 70 38 55 37 57 79 83 42 24 109 81 28 80 67 117 127 67 54 109 75 52 39 44 30 43 11 60 85 86 57 24 22 25 64 66 58 32 73 39 29 52 57 58 115 57 32 43 14 41 40 113 46 61 90 98 58 95 73 62 34 125 67 136 59 37 47 47 32 80 53 72 59 55 77 43 66 12 50 46 96 81 64 49 90 60 51 0 69 65 78 34 17 71 58 93 20 89 45 26 79 65 62 61 38 15 56 79 55 76 41 61 61 49 131 43 25 25 57 34 58 43 118 53 105 86 18 80 29 50 15 86 22 53 65 38 99 58 31 39 51 28 61 22 52 32 38 87 95 5 2 45 36 33 43 22 33 51 29 81 72 22 22 26 59 32 74 33 47 57 85 126 67 68 23 118 61 90 42 23 40 104 43 49 34 48 40 104 48 28 62 30 60 25 57 30 32 39 45 50 32 41 51 11 80 72 94 77 39 76 51 11 51 118 42 50 54 61 18 19 93 32 56 108 49 54 38 58 44 45 64 24 67 83 54 29 3 95 61 43 35 32 33 29 84 26 55 16 70 38 130 33 23 49 19 48 56 25 44 54 20 65 12 19 81 51 37 17 81 69 59 78 43 84 35 68 33 56 57 62 25 62 29 38 57 25 70 62 16 31 93 36 78 12 49 58 27 146 54 73 80 18 42 47 51 47 47 72 46 58 96 67 18 44 78 51 36 75 16 58 48 71 94 92 16 39 48 40 85 80 27 31 64 48 50 69 64 21 91 23 21 43 95 79 81 79 15 91 6 37 62 58 26 80 140 53 92 40 42 28 11 52 75 18 53 30 29 21 62 66 17 39 66 132 122 33 47 68 35 45 28 80 70 94 29 61 25 15 74 64 70 38 62 48 50 36 58 16 69 108 68 1 42 26 76 57 44 95 71 82 7 41 53 59 37 46 85 51 80 27 74 18 35 53.73477406679764
32 66 59 40 21 40 61 26 26 85 21 102 35 51 103 49 54 40 25 38 38 49 41 74 27 55 35 75 52 23 10 51 38 71 75 31 7 41 37 89 58 77 42 70 87 104 77 47 55 50 106 77 109 22 46 87 69 42 31 12 45 35 33 32 8 58 24 60 48 58 34 21 33 35 45 99 55 68 57 51 75 23 42 95 24 46 32 63 33 59 35 51 79 80 45 24 113 77 28 72 69 111 129 64 54 108 73 52 39 46 32 39 11 66 91 87 57 25 19 25 59 73 51 28 74 38 27 51 56 55 113 55 33 38 14 38 41 116 47 60 98 97 65 92 76 62 30 111 59 143 67 39 51 42 29 80 48 68 58 44 69 40 68 13 45 50 96 79 63 48 93 61 57 0 69 65 75 31 17 74 57 93 24 88 47 25 80 64 63 58 39 13 58 78 52 82 44 62 58 47 129 42 23 22 55 28 58 45 117 55 112 89 21 75 28 49 13 88 19 52 63 34 91 58 28 41 51 28 55 22 51 40 37 82 95 5 2 42 34 33 44 22 33 49 27 85 67 18 21 26 58 28 70 32 48 54 91 123 65 60 21 115 57 94 41 28 36 109 41 51 32 50 35 97 49 26 63 31 60 24 57 31 31 42 42 47 33 46 50 12 80 68 104 79 35 74 50 8 50 110 41 54 55 54 19 14 94 33 50 104 50 53 35 51 43 45 66 21 69 82 51 27 3 102 62 44 32 32 31 24 77 28 50 15 63 36 142 30 27 51 19 46 63 25 40 53 23 62 12 18 78 49 33 18 84 62 61 81 42 88 33 69 31 49 57 60 28 58 27 41 55 26 69 51 16 29 93 37 77 11 43 61 26 134 51 63 75 14 42 42 50 45 53 69 49 53 95 58 18 41 74 46 38 80 15 56 53 72 90 93 17 36 41 39 85 74 28 32 59 42 47 68 66 20 97 22 19 35 92 81 80 69 13 100 7 40 60 51 23 85 137 47 92 40 41 22 11 56 73 21 46 26 28 19 62 59 16 42 70 130 116 33 36 72 36 41 30 80 59 90 32 65 23 13 77 63 68 46 57 53 50 35 53 14 68 101 73 1 44 23 78 55 40 90 79 86 8 43 53 57 37 52 85 49 85 28 75 22 39 52.80550098231827
32 68 60 33 24 35 61 26 23 86 22 96 42 53 105 44 47 36 22 35 38 46 40 76 28 52 38 68 54 21 6 52 37 68 73 32 7 39 32 94 61 85 43 70 80 105 78 46 52 50 98 82 110 20 49 81 60 36 28 14 46 35 28 27 7 56 22 58 44 53 39 26 37 39 43 93 52 64 59 52 70 25 43 94 28 43 33 63 30 54 27 49 72 85 42 23 106 77 26 67 63 109 128 66 57 107 77 52 45 42 33 37 11 74 90 93 61 22 19 18 56 71 49 26 79 38 28 43 57 51 121 60 26 32 13 38 40 120 48 55 98 91 66 88 83 61 28 112 59 129 63 37 53 38 30 78 48 66 59 35 71 42 69 14 46 51 84 79 55 54 87 52 63 0 71 70 75 31 18 77 54 93 23 92 49 25 78 60 65 52 36 13 54 68 56 77 48 58 58 53 117 43 17 23 59 31 60 41 120 52 111 94 22 69 25 47 13 86 19 46 65 29 88 59 27 46 55 29 57 22 51 39 40 81 95 5 2 36 27 36 43 23 31 51 25 91 61 22 21 24 58 27 73 34 62 55 87 122 61 57 22 110 54 92 42 24 33 108 38 48 31 49 26 96 56 25 66 30 62 19 50 35 30 45 41 48 31 46 49 15 75 68 115 78 37 75 54 9 44 102 39 58 56 51 18 14 93 32 50 99 46 54 30 47 41 47 66 20 67 82 52 25 3 100 69 48 37 31 31 26 73 30 45 14 53 40 139 28 22 48 20 46 58 27 40 54 26 62 14 19 76 46 27 18 76 58 65 83 44 88 34 65 24 47 53 48 25 56 23 42 53 26 72 49 14 31 86 40 79 10 38 66 28 136 53 61 75 15 35 42 49 48 50 67 51 55 103 59 19 42 67 43 36 79 12 55 52 74 82 92 15 35 40 44 80 67 30 34 58 39 50 69 56 25 95 20 17 36 88 88 78 69 13 101 7 36 55 49 24 85 142 44 88 43 37 22 8 46 70 20 47 25 25 17 56 60 14 51 69 138 108 29 32 71 39 47 25 80 57 87 34 63 23 11 70 57 67 48 60 54 47 41 55 12 59 99 66 1 42 24 78 52 39 103 77 90 7 40 53 59 34 54 77 56 90 31 71 25 35 51.984282907662088
34 68 56 35 20 32 58 25 23 81 19 95 50 49 98 42 52 31 24 32 38 48 32 73 32 57 35 65 57 20 5 55 34 66 64 29 6 39 32 98 61 84 41 68 77 106 77 43 54 54 96 79 104 20 48 86 56 33 28 14 55 34 26 26 7 58 22 48 41 47 41 33 33 40 38 95 54 62 60 44 62 25 38 89 32 42 33 67 29 59 24 43 66 89 40 21 103 72 22 59 66 105 120 64 65 110 76 47 45 42 38 37 10 73 88 94 61 24 19 18 55 77 43 25 80 40 30 42 62 53 126 66 22 26 12 36 37 119 51 50 94 88 73 85 98 67 29 107 55 125 67 37 52 35 30 73 48 58 67 34 71 40 71 12 44 57 77 77 53 60 82 50 60 0 70 75 78 28 19 72 51 89 21 99 49 25 79 62 62 50 35 11 55 72 53 70 48 57 53 53 124 43 16 22 63 30 65 47 125 49 114 93 21 74 28 51 11 94 19 49 68 27 85 52 26 53 53 29 53 23 46 45 37 88 92 4 1 32 22 34 37 22 29 51 24 96 56 22 21 17 54 28 76 28 70 56 86 126 61 55 22 102 54 92 40 24 30 114 42 43 26 47 26 93 59 23 65 35 62 18 45 39 29 49 36 47 29 50 58 15 71 69 119 74 38 72 60 10 46 102 38 58 56 52 15 11 94 31 52 96 43 56 28 40 43 48 75 20 63 83 51 23 1 101 72 48 35 29 29 20 71 35 46 17 46 38 135 29 19 43 18 53 55 26 38 53 23 60 16 20 73 50 25 19 71 58 66 87 47 87 31 66 21 50 51 42 22 57 20 46 53 27 67 42 15 31 76 41 76 9 35 66 27 139 53 54 76 17 36 45 46 46 50 56 56 49 104 57 19 40 71 41 32 81 11 55 50 73 74 90 13 36 43 41 86 59 30 40 54 34 47 69 59 27 102 17 13 35 72 95 73 75 14 99 9 34 42 46 21 91 143 43 80 44 36 20 7 43 63 21 47 21 22 18 59 55 11 55 60 143 103 26 30 69 36 50 22 78 59 80 30 62 20 10 77 56 66 58 54 52 43 43 49 10 57 92 66 1 48 23 72 54 34 100 75 90 9 39 50 66 33 54 78 53 94 29 76 25 36 51.30058939096267
28 67 51 37 18 29 60 24 24 80 17 94 53 50 89 37 56 31 23 30 33 50 28 71 34 63 37 65 55 22 6 56 28 65 60 31 6 39 27 99 66 87 39 63 78 105 76 40 50 64 96 79 110 16 51 81 56 37 23 14 55 35 28 26 7 55 21 46 41 47 38 41 33 36 37 88 52 58 62 42 65 21 34 89 30 38 30 65 27 60 24 45 60 91 35 22 99 68 18 58 65 99 117 62 60 112 72 48 45 38 39 36 10 71 86 100 59 21 19 18 55 75 39 29 79 44 30 40 59 50 124 71 21 25 11 33 36 113 47 43 93 90 73 75 101 64 31 102 58 130 68 41 50 32 31 70 50 53 64 27 62 37 70 14 40 63 74 70 50 63 80 49 65 0 62 76 72 26 19 67 48 80 24 100 48 26 80 59 59 45 36 11 57 77 56 67 47 61 48 53 121 47 14 18 62 30 65 42 122 45 120 100 20 73 30 49 12 99 19 41 67 24 77 53 25 60 52 28 47 24 45 45 35 86 93 4 1 31 22 34 43 23 30 50 23 110 50 23 23 17 57 28 72 22 75 48 84 127 57 49 23 102 50 90 40 23 31 113 43 36 24 41 30 90 65 22 64 34 55 14 42 44 27 55 38 50 28 55 61 15 70 70 126 71 39 74 59 11 46 100 37 57 57 49 13 11 99 30 46 84 49 55 22 38 43 45 76 18 68 84 55 20 0 102 74 47 34 27 27 19 71 37 46 18 44 35 144 30 19 42 20 46 58 25 35 57 24 52 17 18 67 48 22 19 66 61 64 87 44 82 30 72 20 57 56 38 22 64 19 47 51 26 70 37 14 27 76 43 81 10 34 69 25 145 54 45 68 15 35 43 46 41 49 54 55 46 103 51 18 35 68 38 31 87 9 54 48 72 69 90 12 37 41 44 84 54 27 40 49 33 48 70 58 29 100 13 12 36 70 90 65 75 15 103 9 31 38 45 22 91 152 50 69 48 37 20 4 39 59 20 45 17 20 15 53 61 10 60 57 144 100 18 30 60 39 51 24 89 58 85 29 63 15 9 81 53 63 56 54 46 38 44 52 10 59 89 62 1 51 20 65 52 34 95 67 94 12 39 50 69 33 58 79 48 93 27 82 22 37 50.5049115913556
27 67 46 34 20 28 53 23 23 77 18 91 55 51 76 37 54 24 24 26 28 52 30 66 37 67 31 72 53 27 5 56 24 66 60 30 5 38 24 105 68 88 40 57 82 107 75 38 50 64 93 76 113 15 57 72 54 38 25 15 55 34 27 25 6 57 22 49 40 44 40 44 31 35 36 81 54 59 65 42 64 21 29 87 26 34 25 64 26 65 22 42 60 87 40 20 97 65 18 54 57 98 124 61 52 116 69 43 44 44 41 33 7 77 80 92 60 19 19 19 57 65 37 26 75 47 27 38 50 50 131 66 17 27 11 33 31 114 44 41 90 96 82 77 103 57 30 92 57 119 73 45 50 27 33 69 49 52 67 27 62 36 73 17 41 64 71 78 46 69 80 42 68 0 60 80 67 22 18 61 44 74 27 104 43 24 80 49 53 43 35 12 62 78 52 64 47 60 47 58 121 45 11 16 62 32 63 40 121 43 125 103 21 75 29 49 14 109 19 39 67 21 75 49 23 56 52 22 39 24 50 43 40 82 91 4 1 33 19 36 43 24 27 47 21 109 42 23 20 19 56 24 74 24 75 45 79 122 52 47 25 95 50 90 41 23 32 118 41 29 24 43 32 78 60 22 62 35 52 11 36 44 24 57 39 48 28 54 60 14 70 66 128 66 39 74 56 9 46 88 29 54 55 45 11 9 87 25 42 79 48 56 20 35 47 42 73 16 67 83 59 15 0 101 73 46 31 27 25 19 69 39 38 16 39 30 134 24 16 38 18 49 64 23 36 62 23 51 16 21 63 45 20 19 67 59 64 90 41 85 28 70 17 58 60 38 19 66 18 43 51 25 68 35 13 24 68 45 78 11 33 76 28 145 49 41 68 15 34 42 44 42 46 47 53 49 96 50 16 36 69 34 29 88 11 60 48 69 68 95 15 34 44 41 81 55 30 38 50 33 45 66 59 29 103 14 8 35 69 87 63 73 14 104 10 29 33 44 22 100 147 48 61 47 39 22 4 39 59 19 43 17 18 15 54 58 5 60 61 146 89 18 30 52 44 57 26 81 63 83 27 62 14 9 86 55 66 59 53 46 34 50 53 8 60 96 67 1 50 17 59 51 31 86 66 94 12 44 45 68 30 63 79 49 92 26 90 23 34 49.55795677799607
28 63 44 35 23 26 54 22 25 73 15 93 52 54 75 39 61 22 25 25 27 53 30 70 35 81 27 73 51 28 6 62 23 66 58 30 5 36 22 95 63 95 42 55 85 103 77 38 51 64 86 78 120 16 63 72 46 36 25 18 54 33 28 23 6 53 20 48 36 40 38 42 29 32 41 81 56 60 68 37 63 24 28 79 27 28 25 60 26 62 19 45 63 83 46 24 92 62 16 55 56 97 114 61 46 112 74 45 41 45 45 35 6 70 76 87 57 19 17 17 51 63 39 24 74 49 26 37 56 50 136 61 14 26 8 34 29 120 46 38 92 92 92 77 109 55 28 87 48 117 75 48 42 27 34 69 48 49 69 27 65 34 73 17 40 66 68 77 45 63 75 41 65 0 65 79 65 19 17 56 41 79 27 99 41 24 82 44 47 45 33 11 67 75 49 63 50 54 47 63 124 41 12 14 66 30 60 42 121 46 120 95 24 68 28 46 14 117 17 35 63 21 64 43 17 58 45 22 31 25 53 49 39 77 82 4 1 32 17 37 44 23 25 47 21 105 41 25 21 16 54 24 75 23 84 47 78 116 52 39 24 88 42 81 40 23 32 120 37 28 21 36 28 68 64 18 64 40 45 9 33 45 22 59 39 47 24 54 54 15 65 62 127 62 40 78 59 7 45 88 31 49 57 43 11 7 85 26 38 68 48 58 18 35 43 43 72 15 62 80 59 12 0 99 78 47 31 27 26 19 64 40 34 16 37 29 130 22 14 33 17 48 60 22 30 62 22 45 15 19 71 45 20 19 74 55 71 89 40 85 27 70 17 56 56 36 17 63 20 41 50 22 68 30 14 26 57 45 75 9 32 81 26 145 51 41 68 19 30 43 44 39 52 44 49 47 88 45 12 34 65 31 27 83 13 61 54 73 61 89 14 34 44 45 78 51 35 39 51 37 49 65 56 31 96 13 5 39 64 88 63 65 14 101 8 29 28 45 22 104 144 48 56 49 36 26 3 35 65 21 42 16 16 15 57 61 5 71 60 148 81 17 28 47 44 60 28 73 71 85 25 64 12 8 87 53 61 58 52 43 34 52 50 8 55 96 67 0 55 14 59 45 30 81 60 103 12 46 44 67 27 59 81 55 90 25 84 21 32 48.652259332023579
27 62 42 33 21 27 53 17 22 65 16 90 53 55 69 37 69 20 27 22 24 52 31 69 37 85 27 71 48 31 8 61 20 65 52 27 5 32 20 102 65 105 45 52 86 103 81 39 49 69 79 70 128 15 64 63 47 33 25 20 53 32 27 23 6 55 15 44 37 37 37 47 25 30 42 69 54 55 63 31 63 28 26 71 31 26 27 57 28 63 18 42 53 82 44 25 94 57 18 56 54 95 115 63 42 111 74 46 43 41 45 37 5 71 75 85 59 18 15 11 44 59 41 21 78 48 24 37 60 51 138 61 10 24 8 33 28 115 46 38 93 93 93 70 116 49 25 84 44 109 73 47 36 29 33 70 49 48 68 25 62 35 66 16 39 74 65 76 40 60 72 34 66 0 62 75 60 16 15 55 46 69 24 102 40 26 82 42 46 46 27 12 69 78 45 59 46 51 43 63 115 40 11 14 64 29 58 43 115 49 117 97 23 66 26 43 18 120 14 36 65 20 54 40 13 54 41 25 28 23 55 58 42 77 82 3 1 33 19 43 40 22 24 45 20 96 36 24 23 13 55 24 72 22 85 44 72 107 52 32 23 86 41 85 45 19 28 115 38 29 21 34 27 62 68 16 65 41 45 9 33 43 29 60 39 46 21 50 54 19 63 64 119 60 36 75 57 4 44 87 31 52 53 43 10 7 81 24 36 59 51 62 16 31 36 43 69 13 55 77 60 10 0 97 76 42 30 28 24 19 60 31 30 17 32 26 125 20 13 27 18 50 57 21 28 62 23 44 14 21 75 43 20 15 70 51 68 90 35 74 30 68 18 53 57 30 17 65 20 40 53 21 63 26 15 27 56 46 73 10 29 82 26 140 50 39 66 16 27 46 52 30 54 42 49 48 86 45 12 33 58 30 25 87 12 60 57 71 53 77 17 31 42 43 77 49 39 37 49 39 54 55 58 30 96 12 6 39 61 85 53 63 15 96 9 26 24 42 24 102 144 46 51 51 37 29 1 33 66 19 40 15 16 15 56 63 6 76 59 140 75 18 30 43 42 65 26 68 74 79 26 60 10 6 86 50 52 54 50 41 33 49 52 5 48 93 67 0 52 10 57 42 29 83 54 101 11 45 41 64 30 65 78 54 94 23 91 22 31 47.41060903732809
27 55 40 32 19 24 49 16 24 63 11 82 58 51 73 38 76 19 26 21 21 58 29 64 39 92 28 75 49 32 10 61 19 62 48 24 5 28 19 112 66 110 46 50 80 99 86 35 43 69 84 71 120 18 63 68 45 33 25 23 49 32 25 22 6 51 12 36 38 33 36 47 20 29 42 68 62 57 59 27 59 34 25 67 28 29 31 57 24 67 16 41 46 84 46 27 85 53 17 54 51 96 114 63 47 104 71 50 39 40 45 36 5 75 73 82 56 15 13 10 43 63 41 20 82 44 20 40 63 53 143 61 12 21 8 33 27 112 40 34 93 88 99 65 118 46 25 82 38 106 71 49 40 28 29 60 50 43 68 24 62 36 64 18 37 69 58 71 35 58 66 29 63 0 55 73 53 13 15 55 49 66 21 99 38 23 91 39 45 50 28 13 73 75 39 64 47 51 43 63 111 40 10 16 59 29 57 43 114 44 115 103 22 63 28 40 17 124 15 39 65 23 51 36 11 53 36 24 23 24 49 65 40 74 72 3 1 30 19 46 36 22 25 44 16 96 32 26 26 13 54 23 68 22 90 45 65 106 53 29 23 91 40 85 34 20 24 111 38 27 20 31 24 46 66 12 63 42 42 8 29 41 39 53 36 44 20 55 50 16 60 63 117 53 32 74 57 4 42 91 27 57 59 42 11 6 83 26 36 58 47 61 10 27 33 42 72 13 53 82 56 8 0 110 71 43 29 27 25 20 48 30 30 17 30 24 124 16 13 25 18 53 53 16 25 66 25 49 12 21 77 43 16 18 70 42 70 93 32 69 32 65 20 47 55 29 17 61 18 39 49 23 59 26 15 24 52 40 77 9 28 88 30 132 48 39 61 16 24 47 47 31 63 37 48 40 78 44 11 31 55 29 22 86 12 63 59 72 41 78 21 28 36 43 77 49 42 33 52 35 52 51 56 32 96 13 6 36 62 86 49 57 15 93 10 25 18 39 25 107 144 45 45 45 35 31 1 30 58 18 38 11 12 13 53 62 7 80 54 137 69 18 27 37 38 67 24 69 72 65 29 53 8 4 85 54 48 54 55 41 30 52 53 4 46 98 69 0 51 10 59 37 25 74 54 106 13 42 33 65 28 68 74 59 94 23 80 21 33 46.31237721021611
24 57 36 26 15 22 50 17 18 59 10 88 60 56 69 36 83 20 30 20 20 62 30 64 35 88 25 72 49 34 7 61 19 61 45 24 4 26 21 114 65 109 50 56 75 96 83 35 41 71 92 71 122 19 64 65 43 34 25 29 47 28 24 19 5 51 12 30 39 32 38 49 18 30 43 65 65 53 61 23 60 35 24 63 30 27 25 57 20 64 16 40 43 84 45 30 75 50 14 53 41 99 115 61 43 99 64 49 35 42 44 34 5 83 66 80 50 15 12 11 42 63 36 21 86 44 16 39 63 52 130 59 10 20 6 31 30 112 45 29 89 86 91 62 114 47 24 70 42 108 65 46 39 27 31 65 45 37 64 25 58 31 67 18 34 81 55 66 28 52 64 21 50 0 54 68 52 11 17 48 47 70 24 101 38 25 92 30 45 48 24 13 77 73 37 64 42 49 44 56 113 37 10 19 57 29 53 43 108 39 111 110 25 61 28 38 18 124 15 41 62 21 45 37 11 48 38 25 20 23 48 61 40 70 67 2 1 29 21 39 30 24 25 38 16 94 24 28 23 9 52 23 62 15 92 46 61 96 52 28 21 98 42 90 31 20 19 108 38 26 18 26 22 40 74 12 69 45 40 8 26 37 47 59 32 42 21 56 47 19 58 61 112 52 32 69 59 3 40 92 25 63 63 45 8 6 83 28 33 60 42 65 9 24 27 37 71 13 54 81 56 5 0 110 66 48 32 30 22 18 48 34 33 15 29 24 125 16 13 28 20 45 44 15 23 66 22 53 11 19 78 48 18 18 72 40 70 98 33 63 31 62 22 41 56 30 15 63 14 35 46 22 56 23 15 23 49 41 79 7 23 87 32 134 49 41 62 16 23 45 53 30 62 32 48 38 78 41 11 29 51 22 14 88 11 63 62 64 36 75 18 25 37 38 82 51 41 31 50 37 50 53 59 29 94 12 6 40 59 90 47 61 18 88 9 25 21 37 26 105 144 44 45 50 39 34 0 30 58 18 34 9 9 12 54 64 6 81 46 128 60 14 26 37 43 74 24 63 76 57 30 55 8 2 84 50 41 56 56 37 27 57 50 3 49 99 66 0 51 9 55 37 24 71 55 102 13 41 29 61 23 70 72 57 97 20 77 21 32 45.30058939096267
21 55 37 22 16 25 48 17 18 54 10 82 62 55 67 35 75 19 32 19 21 63 36 57 38 95 20 70 46 33 6 59 17 63 31 23 4 21 20 125 63 111 51 51 72 89 78 34 37 70 93 70 117 19 59 72 44 29 24 31 42 25 22 19 5 51 11 25 37 30 38 42 14 30 41 59 66 52 63 25 67 34 24 60 29 25 28 58 21 58 17 37 39 86 42 30 68 51 12 50 35 94 112 63 42 97 66 50 41 44 47 25 5 76 62 80 48 18 13 11 38 62 38 20 89 40 16 42 69 55 122 61 9 19 4 28 22 103 45 25 82 83 86 62 109 45 22 62 45 106 66 45 36 21 35 63 35 39 64 26 67 32 66 18 35 88 50 63 26 52 67 22 48 0 46 67 56 12 18 50 48 70 24 99 35 24 97 29 47 51 25 12 79 70 35 66 36 49 44 56 119 34 7 16 59 31 52 38 101 38 106 108 23 66 25 31 18 125 14 39 55 21 42 34 8 50 39 29 19 25 50 67 39 73 56 1 1 30 20 42 25 21 25 36 16 96 17 28 21 8 54 24 52 12 86 42 54 88 48 23 22 102 48 94 32 23 17 98 33 28 15 19 22 31 79 10 72 47 35 8 26 34 46 63 30 41 21 56 42 18 56 56 105 52 31 72 60 3 41 86 24 72 67 40 9 6 76 26 32 58 45 67 9 21 22 37 65 12 54 74 61 4 0 109 61 53 33 28 22 19 45 37 37 14 27 25 121 15 12 30 22 46 39 13 24 62 19 55 12 20 72 46 17 22 71 37 66 90 31 59 26 59 23 43 56 29 15 56 14 33 46 22 61 21 16 29 53 41 71 6 20 91 29 127 49 32 62 17 20 44 52 36 60 35 44 38 69 41 9 29 46 18 14 76 9 66 64 61 34 77 21 24 31 38 84 53 34 27 50 41 52 50 54 26 88 11 4 39 58 91 43 61 17 90 9 23 18 36 21 99 135 43 42 47 41 29 0 30 52 16 33 9 6 12 50 69 6 72 45 132 54 13 24 33 37 71 26 65 74 47 30 58 5 2 81 49 36 57 56 39 23 60 45 2 44 98 63 0 46 8 49 31 20 65 57 112 14 41 27 58 24 70 70 61 95 17 77 21 31 44.088408644400789
22 58 43 19 18 21 46 17 17 52 9 79 66 62 59 36 72 17 32 18 22 69 37 53 36 92 18 69 47 32 6 57 15 62 29 22 4 24 21 114 56 122 53 52 70 82 79 37 27 67 93 73 111 17 53 72 43 27 23 33 41 22 23 19 7 45 9 23 37 30 42 43 11 30 35 57 69 51 65 26 64 35 22 55 30 22 25 56 21 58 15 36 37 85 43 35 61 51 13 49 31 88 114 65 42 95 64 47 40 40 48 26 4 74 58 77 45 17 12 12 33 52 35 20 91 40 14 45 72 56 120 61 7 15 4 25 21 103 43 20 78 83 86 60 112 40 20 60 42 100 69 42 38 21 36 54 33 39 55 34 66 31 60 16 32 90 50 62 25 48 63 23 53 0 49 65 59 12 20 45 47 69 25 92 34 25 95 30 50 63 23 12 82 76 28 68 37 49 48 59 125 35 7 17 57 32 48 39 95 32 106 107 26 71 25 29 20 125 14 36 50 24 38 31 7 47 42 34 17 23 47 71 43 67 49 1 1 28 17 44 22 21 18 35 15 90 17 25 22 5 54 22 47 12 87 38 52 90 43 22 24 102 43 96 32 23 17 99 32 25 16 19 23 26 84 10 73 54 34 8 26 34 43 65 27 34 18 52 42 19 56 49 106 51 31 73 60 2 35 80 20 80 67 43 8 5 70 29 33 60 49 65 8 20 19 32 71 11 49 69 63 3 0 104 55 56 28 24 22 21 37 42 35 18 29 27 117 13 9 27 22 47 42 13 27 63 17 55 12 18 72 45 14 23 71 37 65 88 30 57 22 55 23 42 58 26 15 52 13 32 49 22 58 21 12 31 48 40 59 6 16 92 30 122 45 22 56 19 20 38 55 35 60 33 43 41 59 42 8 32 45 17 17 82 9 65 62 58 36 77 19 19 27 41 90 52 37 24 49 43 52 45 48 30 82 8 4 42 56 88 39 63 17 88 8 22 16 35 21 83 135 43 43 41 41 28 0 30 47 11 36 7 6 11 49 69 6 74 37 131 50 12 22 28 35 68 32 61 75 47 28 63 5 4 70 47 37 49 54 44 21 58 44 2 45 99 64 0 40 8 44 31 19 66 54 108 14 44 23 56 25 72 65 65 96 13 71 20 30 43.11001964636542
24 61 39 17 16 20 43 15 17 49 9 72 63 68 59 37 78 16 32 14 21 73 36 56 36 92 14 79 49 27 5 58 14 63 29 24 4 25 21 107 56 116 56 50 69 77 84 36 25 64 88 65 101 20 51 76 43 27 20 33 45 21 25 21 8 50 8 15 34 30 41 45 9 32 36 55 77 49 71 26 65 35 22 48 30 21 25 50 22 53 14 35 29 81 46 37 56 49 14 50 27 81 115 63 49 95 66 43 40 44 50 30 4 70 50 81 46 18 11 13 28 54 35 16 87 34 12 46 75 62 117 64 7 14 5 24 21 95 45 19 74 77 82 56 108 40 16 58 46 92 70 47 42 22 35 56 34 40 56 36 71 28 62 19 31 93 51 62 20 48 53 23 55 0 52 60 64 11 18 47 46 74 25 83 39 26 98 26 50 65 22 14 84 71 24 67 34 47 47 51 132 30 6 20 57 32 47 36 89 29 104 93 23 72 25 28 28 119 16 38 49 27 32 27 6 51 43 38 18 18 43 80 41 66 46 1 1 28 17 44 18 24 16 34 14 85 20 22 24 6 50 25 42 10 80 35 48 85 45 20 23 97 38 93 30 26 16 93 30 23 13 21 23 24 86 8 79 60 33 5 30 34 40 62 26 32 16 47 39 20 51 45 105 46 34 68 60 2 35 77 20 73 65 41 9 3 72 27 31 61 44 67 7 14 15 31 73 11 45 68 59 2 0 107 52 55 28 27 20 23 37 44 36 18 28 28 113 14 10 29 21 49 40 11 25 66 19 51 14 18 68 40 14 23 68 40 69 98 27 48 22 50 26 38 56 23 12 50 11 34 52 20 64 19 11 30 46 39 54 6 13 93 28 117 43 21 53 19 19 37 51 38 59 33 39 42 54 38 6 34 48 17 16 85 8 61 64 53 32 74 20 16 25 40 99 54 44 25 50 41 53 40 49 30 83 9 4 41 56 83 34 70 18 86 8 21 14 34 19 86 119 41 40 41 43 30 0 29 40 9 34 7 5 12 49 66 8 77 32 123 46 11 21 29 31 69 30 65 74 46 30 54 5 5 66 48 32 46 53 38 22 57 37 2 47 106 65 0 39 7 38 29 22 69 54 108 12 42 21 51 25 72 64 68 88 14 73 17 31 42.290766208251479
21 66 34 17 16 20 44 13 17 43 8 63 64 62 56 42 78 14 30 14 22 73 38 50 33 90 12 73 50 29 5 59 11 66 27 24 3 26 22 104 58 126 57 51 72 75 81 33 23 59 92 62 97 20 49 78 38 25 23 33 40 21 28 22 8 47 7 11 35 30 35 44 8 35 35 49 72 52 86 25 59 33 21 43 33 23 24 50 19 51 14 35 24 84 42 31 49 51 14 52 21 74 111 60 49 98 63 40 41 46 50 26 4 72 44 83 47 18 13 13 23 52 37 15 79 35 10 48 72 64 113 58 7 15 6 23 16 93 44 16 74 77 83 57 101 40 17 58 52 91 73 43 43 22 34 57 35 36 54 41 59 27 58 20 34 95 52 57 17 48 51 26 54 0 57 63 66 11 15 48 48 72 29 82 39 27 98 26 54 68 23 16 83 64 22 64 32 44 46 53 140 28 7 20 61 30 46 36 98 28 106 95 22 69 22 27 30 119 14 38 48 25 29 27 6 55 42 37 17 18 36 76 42 61 46 0 1 30 18 45 16 21 17 32 15 88 20 20 23 8 49 27 38 8 72 34 46 76 47 19 21 97 36 92 29 23 16 83 27 22 8 21 21 19 85 5 72 64 33 5 31 31 40 66 26 26 16 42 35 22 45 48 108 40 34 67 64 1 35 82 15 81 71 43 6 3 72 27 29 63 45 70 6 14 15 32 71 8 44 59 62 2 0 114 45 58 30 23 19 27 31 48 36 19 28 22 106 14 9 27 18 48 37 8 25 66 19 53 16 12 64 41 14 25 67 35 69 102 25 50 22 54 27 33 52 23 11 44 10 34 46 22 55 19 10 28 41 39 51 6 13 88 25 110 38 21 59 17 16 34 55 39 51 35 40 43 51 32 3 30 49 19 15 90 8 64 60 48 24 70 21 16 26 36 97 57 45 20 48 37 53 37 46 29 82 9 2 41 53 78 29 71 15 85 6 22 13 37 18 85 107 38 37 41 47 33 0 33 37 9 41 5 4 12 47 62 7 79 32 121 43 8 21 25 29 72 32 65 74 44 32 54 5 5 67 42 34 46 53 36 22 57 32 2 49 105 71 0 37 6 32 31 22 68 57 102 12 44 21 53 25 71 62 66 80 12 68 14 35 41.43025540275049
17 71 37 15 14 19 41 11 20 42 8 57 64 59 45 36 77 14 26 12 22 72 35 46 31 92 13 76 53 25 5 57 9 65 27 25 3 27 20 107 56 120 58 49 75 75 81 37 20 55 89 59 94 19 48 79 38 26 23 34 39 19 32 24 7 43 5 9 34 29 38 43 7 36 35 41 81 50 93 23 55 33 19 43 37 22 24 44 17 47 11 39 23 86 41 32 45 56 14 53 18 79 107 61 43 97 61 38 49 44 47 24 4 67 45 81 43 19 16 16 21 52 36 18 74 32 7 43 69 66 108 53 7 15 6 22 15 93 46 15 69 81 84 52 97 41 13 60 55 90 72 35 34 23 33 51 41 34 48 48 58 22 58 20 29 90 49 53 15 54 49 23 49 0 54 65 72 7 14 48 49 67 29 75 39 25 101 22 53 72 21 17 78 64 20 60 31 48 53 51 130 21 8 20 61 31 46 36 94 27 97 82 22 65 20 24 30 116 14 35 46 26 22 30 5 56 46 38 19 18 32 83 41 51 41 0 1 28 21 46 13 17 15 31 13 87 19 19 22 9 43 30 39 6 76 32 43 71 53 18 18 92 36 92 26 23 13 76 24 24 6 17 17 18 83 5 73 69 27 5 28 31 35 68 28 25 15 41 31 26 41 47 111 38 30 68 63 1 34 75 16 82 72 38 5 2 73 25 25 64 40 68 5 14 14 31 70 6 41 53 66 1 0 115 44 51 30 23 16 33 25 48 36 21 25 23 90 13 6 29 16 46 36 8 25 61 17 56 16 11 58 36 13 24 64 33 71 103 22 50 21 56 31 30 51 24 9 44 8 33 44 22 55 17 10 32 38 39 50 6 12 91 22 101 37 19 58 18 17 31 52 39 53 33 39 40 51 33 3 31 54 18 16 87 7 58 58 45 23 68 23 17 27 38 101 59 45 19 51 32 54 34 46 27 73 8 2 39 50 76 26 69 15 86 6 24 11 36 17 87 111 38 36 43 45 29 0 38 33 9 40 4 3 11 45 65 6 83 29 120 37 8 21 20 29 69 34 63 72 40 34 49 5 6 73 41 32 49 45 37 20 61 27 2 46 102 79 0 38 5 31 31 24 69 52 106 13 45 21 49 26 60 62 68 73 12 67 12 38 40.420432220039298
20 67 33 13 12 13 42 10 21 39 10 56 67 57 44 38 68 12 28 12 17 79 36 43 29 99 14 79 48 27 5 62 8 62 25 22 3 23 17 106 56 118 59 48 66 69 89 35 17 49 88 57 87 20 44 80 32 27 23 38 36 18 33 21 8 46 4 8 34 28 37 39 6 39 34 41 83 47 98 24 51 39 19 44 37 21 24 42 15 47 8 41 19 83 41 32 44 54 13 57 16 83 103 60 41 96 55 38 47 45 46 20 3 68 47 82 45 18 22 17 16 50 38 16 69 32 4 39 72 62 99 55 7 13 5 22 12 95 45 14 68 83 78 52 90 38 11 58 55 87 66 31 28 23 36 53 42 34 45 49 54 22 66 19 30 92 45 54 15 52 43 22 47 0 51 59 72 5 10 37 51 63 30 64 37 23 102 20 48 72 22 18 75 62 16 64 29 49 55 53 122 22 10 19 67 28 47 34 89 30 95 82 19 59 16 22 34 117 13 34 47 26 18 35 5 54 50 31 16 20 31 95 41 51 41 0 1 27 22 44 12 16 12 30 13 87 18 19 27 9 44 34 42 6 77 28 42 61 61 14 21 100 31 95 27 22 10 75 25 22 7 14 20 19 81 5 71 75 26 3 31 29 37 73 27 26 15 44 29 24 38 49 110 39 28 62 65 0 31 76 16 79 76 39 3 1 70 25 22 59 34 65 4 14 12 29 71 5 42 50 63 0 0 106 40 45 28 26 18 34 22 49 36 21 22 21 79 17 5 31 14 48 31 7 21 56 18 60 17 10 56 34 10 25 68 31 72 103 24 46 20 51 33 23 55 19 9 38 8 36 42 25 60 18 10 33 35 39 47 6 12 92 22 97 38 18 57 14 16 31 51 39 54 24 33 38 47 31 3 30 50 18 13 88 5 53 58 44 21 73 25 18 24 36 97 59 43 16 51 34 58 30 41 29 75 8 2 35 46 74 21 71 12 83 8 26 9 41 15 86 98 38 36 41 46 28 0 38 31 8 40 4 2 9 41 66 6 84 29 108 35 7 19 20 24 75 32 65 71 37 31 44 4 6 71 39 28 45 43 34 17 59 25 1 41 104 80 0 43 5 30 30 23 67 50 105 12 44 22 39 24 57 60 65 73 13 72 10 43 39.48919449901768
24 72 35 13 10 12 38 9 21 37 9 52 71 50 44 43 73 8 22 11 16 88 35 40 30 100 12 89 46 28 4 63 6 61 23 20 2 20 17 106 52 112 53 49 65 67 93 27 15 50 89 56 86 21 40 80 31 23 24 40 34 20 30 26 8 49 3 8 32 28 34 38 5 41 34 38 89 49 101 21 50 39 16 41 33 21 21 35 16 49 9 42 19 71 39 35 41 54 14 58 13 86 100 62 41 103 47 39 48 36 48 17 3 63 48 85 44 16 25 19 17 46 41 19 69 29 2 46 77 62 89 55 8 9 4 21 10 97 47 13 65 70 84 56 88 37 14 57 53 89 61 33 25 21 35 42 39 34 41 53 50 22 67 17 29 83 45 52 13 50 35 23 44 0 46 56 74 5 9 36 52 58 26 60 37 23 112 20 52 75 19 18 74 72 13 63 25 47 62 57 117 28 9 19 73 28 45 35 82 30 86 83 16 58 18 17 34 116 12 33 46 24 18 35 2 60 45 31 15 19 30 90 43 47 39 0 0 22 23 41 9 12 14 31 12 89 18 19 28 8 45 32 38 6 81 29 42 53 61 16 24 91 31 96 22 23 7 69 24 18 7 11 18 18 77 5 66 79 25 3 27 27 34 70 24 23 17 45 25 25 32 47 112 36 24 62 60 0 34 70 16 80 78 40 3 0 63 25 20 56 32 60 3 13 11 30 65 6 40 49 65 0 0 93 41 48 26 27 15 25 16 53 37 21 18 19 73 18 4 31 12 51 35 6 21 51 21 56 19 8 52 36 12 26 71 31 68 99 22 45 19 54 33 19 52 19 9 42 6 33 40 29 57 21 9 34 31 38 43 4 12 88 19 92 41 15 53 15 10 32 45 33 56 22 28 40 46 27 3 30 48 16 12 93 5 48 53 47 16 72 31 17 24 36 96 54 50 15 45 31 53 30 36 30 72 7 2 36 45 67 20 74 8 83 8 31 11 39 13 89 98 40 36 44 45 30 0 34 28 8 40 3 2 5 38 72 7 83 31 101 37 6 15 16 22 79 37 59 68 32 33 45 3 5 75 37 23 50 44 32 14 59 24 1 41 112 83 0 44 5 25 27 22 59 48 105 11 42 19 40 22 59 58 68 64 9 68 10 46 38.581532416502948
29 68 38 11 10 12 38 9 14 35 8 48 78 47 43 46 67 7 23 9 17 88 31 40 30 100 10 92 47 29 4 65 6 62 20 23 2 20 17 102 48 112 46 51 62 64 91 30 14 48 93 64 84 21 40 76 30 25 22 51 32 18 29 25 6 51 2 7 31 25 37 38 4 48 34 33 93 49 101 22 49 40 15 37 40 16 19 31 11 59 9 39 17 72 39 35 38 51 15 70 12 92 96 58 40 105 39 35 46 33 43 18 3 56 49 80 42 16 24 21 16 46 41 19 66 33 2 52 76 65 85 56 10 8 3 18 7 86 45 11 67 64 92 55 89 41 17 57 53 89 51 36 25 23 37 40 39 32 43 58 43 16 62 15 32 82 50 47 11 49 35 24 40 0 48 52 76 5 8 34 51 57 26 58 39 24 116 19 52 74 17 17 81 67 12 63 23 44 61 52 114 23 8 16 69 32 44 29 76 25 84 89 14 54 18 19 46 109 11 32 39 25 15 38 2 63 48 31 15 17 28 89 45 45 39 0 0 20 24 37 7 12 15 30 13 87 19 18 27 6 45 33 40 5 85 23 38 49 67 14 20 85 33 98 21 21 7 67 22 17 7 12 17 14 73 4 60 83 23 2 32 24 30 78 21 23 14 45 24 25 31 43 108 36 20 58 56 0 28 62 16 78 74 38 3 0 67 20 18 57 29 57 2 15 11 32 66 3 41 45 57 0 0 96 42 41 25 26 18 25 15 55 40 21 20 17 70 17 4 34 11 54 34 7 20 50 23 53 17 8 48 35 14 29 70 26 70 104 21 45 16 54 35 15 51 18 7 39 4 32 37 29 54 19 7 37 33 35 43 4 10 90 17 81 35 14 49 15 9 33 46 34 53 20 23 39 43 22 3 30 43 14 10 88 5 44 49 40 15 73 29 16 27 36 85 46 49 13 42 32 53 29 32 35 63 7 2 37 43 67 18 72 9 73 7 35 9 39 13 87 98 42 32 40 41 26 0 32 30 7 37 3 2 5 34 73 6 84 31 98 33 7 18 14 18 82 37 58 66 30 33 43 2 4 72 35 21 54 44 31 12 62 22 0 37 117 75 0 44 5 24 22 20 50 47 103 10 33 16 38 21 63 51 72 57 8 71 10 48 37.66601178781925
31 70 42 10 10 13 34 8 14 30 9 47 78 45 40 40 64 9 27 5 17 84 32 39 29 91 12 90 45 27 4 65 7 57 16 24 2 17 17 99 50 109 47 51 63 62 85 28 13 44 104 58 84 19 39 75 30 28 21 55 35 19 28 22 6 47 1 6 25 22 36 38 4 52 33 28 91 47 102 20 54 42 15 39 42 17 16 22 12 57 9 42 16 68 36 36 38 52 13 67 12 92 89 58 41 103 39 34 49 31 46 21 3 53 51 77 40 17 23 19 16 48 46 17 71 32 2 50 74 68 78 56 13 6 3 17 7 91 47 10 67 59 91 53 83 37 16 50 52 89 51 35 22 26 38 38 37 36 39 62 39 16 62 14 32 74 49 42 8 43 32 25 38 0 46 54 74 5 7 32 47 57 26 54 42 29 121 20 52 79 17 11 84 69 12 56 19 43 76 65 114 24 10 16 64 26 39 29 66 25 79 80 17 49 18 21 49 99 10 30 46 24 15 40 2 59 49 31 14 17 28 95 45 41 37 0 0 20 22 33 7 12 14 26 13 88 21 21 27 7 49 33 33 5 85 22 33 51 72 12 22 93 34 90 19 18 5 67 19 16 5 12 16 12 77 3 63 85 23 2 33 23 29 81 19 22 15 45 25 29 31 42 111 31 18 54 55 0 29 53 18 73 67 37 3 0 64 22 14 57 22 66 2 12 12 34 59 2 42 41 58 0 0 93 38 40 24 31 17 25 11 53 45 25 20 18 66 14 4 36 9 60 31 8 20 46 28 53 16 5 53 34 11 32 73 25 70 106 23 40 16 52 38 12 48 18 7 42 4 27 36 32 57 17 6 34 31 34 44 2 11 90 14 75 39 14 44 17 11 30 40 27 49 17 21 35 38 17 3 32 41 11 13 85 6 43 45 38 11 77 31 14 29 30 81 38 49 12 36 33 58 23 25 38 63 8 1 40 41 61 15 70 9 75 7 35 11 43 13 77 98 42 35 41 42 25 0 29 31 7 37 3 1 5 29 75 5 81 27 93 32 7 21 13 16 83 39 63 62 28 33 41 2 2 66 35 20 52 39 29 10 64 19 0 30 124 74 0 44 4 21 21 19 50 42 94 12 32 12 42 19 65 45 73 58 7 70 9 46 36.89980353634578
31 66 45 10 10 14 34 8 14 34 10 45 80 36 36 42 62 10 27 4 17 81 31 36 28 82 13 92 40 26 4 69 4 58 14 18 0 15 19 90 46 113 48 51 58 60 81 26 12 39 96 56 82 19 39 72 27 23 20 64 35 17 20 23 5 54 1 5 26 18 37 43 3 51 28 24 97 46 104 20 54 40 11 38 43 17 16 21 11 59 10 40 16 67 34 41 35 54 11 64 10 91 87 54 33 104 39 37 50 29 48 24 3 47 49 73 36 18 20 17 16 48 46 15 65 28 2 48 79 73 68 49 15 5 4 15 6 81 46 9 66 51 100 39 85 32 16 53 49 84 46 31 22 27 42 37 37 33 38 69 37 17 59 12 33 74 46 42 8 38 30 21 37 0 42 51 80 5 4 27 45 55 26 51 39 29 111 22 46 81 14 14 82 64 10 54 15 43 79 67 115 20 11 15 70 23 34 31 64 24 77 81 19 45 15 18 53 88 8 30 48 23 13 39 2 59 48 30 14 16 31 99 48 38 36 0 0 15 21 30 5 12 15 24 10 92 22 17 28 7 48 28 29 5 87 21 33 50 80 12 22 82 36 92 20 18 3 62 16 16 6 10 18 13 82 2 56 84 20 1 31 21 30 78 17 23 11 46 22 28 27 35 108 25 16 49 53 0 24 57 18 73 66 37 2 0 64 23 12 50 22 66 2 12 12 33 55 2 45 37 58 0 0 84 37 39 24 32 15 28 10 56 54 24 15 18 63 14 4 38 9 68 28 7 22 44 32 51 13 6 48 30 13 38 75 22 69 107 20 44 18 49 34 8 49 17 6 36 4 27 36 30 54 14 6 32 29 33 44 2 9 83 11 72 37 13 44 19 9 29 35 26 52 16 18 31 36 16 3 35 38 11 13 85 5 40 42 39 11 80 38 14 29 30 79 37 49 12 35 29 61 22 21 39 66 10 1 42 43 58 10 70 8 74 8 32 12 44 12 71 94 41 30 46 43 22 0 22 30 6 33 2 1 3 25 77 5 78 29 85 32 6 22 11 15 78 33 64 65 26 31 49 2 2 69 38 16 49 33 29 8 60 16 0 27 130 73 0 46 3 18 20 18 44 37 87 14 31 9 43 20 65 44 72 55 6 76 7 52 35.8958742632613
30 65 47 5 9 13 30 8 15 30 11 43 81 33 36 48 64 12 26 3 15 81 33 36 29 86 13 86 44 24 3 70 4 60 11 20 0 11 18 91 46 116 45 49 53 56 85 22 12 34 88 57 83 15 37 67 26 23 20 68 36 19 18 22 5 59 1 4 28 18 34 40 1 49 27 21 90 46 108 16 50 35 10 35 40 14 13 15 9 54 9 37 13 69 32 44 30 56 9 61 10 89 79 48 29 102 38 40 50 22 49 22 2 42 44 66 29 18 22 16 15 51 41 17 65 29 2 53 80 70 65 49 20 4 3 16 7 79 44 8 57 51 108 36 82 28 15 49 51 84 46 32 22 25 41 33 36 34 38 70 36 12 56 10 28 78 44 44 7 42 26 20 36 0 47 56 79 6 4 24 44 56 28 42 34 29 104 20 44 76 10 15 82 58 9 47 13 48 69 70 97 19 12 18 71 22 36 31 65 28 72 76 17 49 12 21 56 83 8 32 49 23 11 37 2 65 48 31 12 14 31 91 48 38 37 0 0 15 17 29 5 11 15 22 9 92 17 17 32 6 50 27 25 3 86 20 29 48 87 14 24 83 38 81 17 20 3 57 13 17 6 11 18 14 76 1 53 86 20 1 34 18 26 84 18 22 10 43 19 31 21 34 111 21 14 53 45 0 20 56 20 74 63 36 2 0 59 25 10 48 20 70 1 11 10 40 43 2 53 36 52 0 0 81 32 40 25 36 11 32 7 60 62 22 14 17 60 14 4 38 7 62 27 7 22 38 35 52 14 4 51 26 12 39 75 21 66 104 20 43 18 46 36 8 51 18 6 37 4 28 32 29 54 11 4 27 28 35 46 2 9 77 10 72 37 12 42 19 8 26 31 29 51 14 16 32 34 17 3 34 35 10 16 85 7 40 40 36 8 88 36 11 32 31 78 41 42 12 29 27 67 22 17 35 64 10 1 43 44 61 9 65 7 82 7 32 14 46 13 68 88 41 30 42 36 26 0 20 32 6 35 2 0 2 21 71 5 73 30 82 34 4 21 12 14 70 26 60 63 25 30 48 2 2 69 38 15 43 30 30 7 61 15 0 22 128 69 0 50 2 17 21 14 43 34 79 15 29 9 47 18 63 38 71 55 6 73 8 52 34.948919449901769
30 65 51 5 9 15 29 6 16 28 13 35 86 31 37 48 70 11 26 3 15 83 31 34 29 83 12 80 40 22 3 71 3 64 9 21 0 10 19 84 49 116 47 46 51 51 75 21 13 33 86 52 77 13 35 67 23 22 25 68 34 21 19 23 4 56 1 3 30 18 31 39 1 46 24 17 88 47 103 18 51 34 9 36 37 14 11 12 7 52 7 35 12 65 31 42 30 56 10 58 12 89 76 47 27 94 35 42 49 19 58 22 1 40 48 65 30 16 19 18 17 54 42 16 65 27 1 52 75 68 65 38 21 3 3 15 7 81 43 8 55 52 107 32 76 25 12 42 52 86 46 27 23 29 48 29 34 31 32 68 30 14 52 11 26 68 43 42 5 43 21 19 39 0 49 55 76 5 5 22 42 56 24 39 36 30 113 19 37 72 9 18 78 57 10 47 9 49 66 75 101 19 13 17 75 20 33 29 61 28 64 72 20 42 12 17 58 71 7 33 56 26 12 38 2 68 44 36 8 13 26 100 51 40 40 0 0 14 17 31 2 13 13 22 9 96 14 16 32 7 52 28 22 2 81 20 28 47 90 12 24 89 34 78 16 21 2 60 14 16 6 12 17 14 80 1 55 93 17 1 24 20 23 86 20 17 9 38 19 31 18 34 116 20 11 50 39 0 20 45 22 72 68 33 0 0 59 20 9 43 20 73 0 11 8 36 43 1 51 37 59 0 0 78 27 43 25 35 9 37 5 59 63 20 13 18 54 14 3 42 7 63 24 6 22 37 37 47 17 5 54 22 11 41 70 19 65 98 17 49 14 51 37 7 57 18 5 39 3 31 32 24 56 11 4 26 26 32 45 2 10 74 9 69 38 11 39 22 7 25 32 25 55 9 16 32 34 17 3 36 33 7 20 81 8 46 31 28 7 81 31 9 34 34 76 40 39 8 25 23 70 21 14 33 60 12 1 41 37 62 9 66 6 87 6 27 13 47 13 64 78 36 28 46 38 26 0 21 35 4 31 2 0 2 19 64 5 67 32 77 39 4 23 11 14 76 26 58 66 23 29 42 1 1 68 35 14 36 30 27 5 59 13 0 21 133 64 0 57 2 14 20 13 40 33 81 14 29 7 54 17 62 33 70 57 6 65 5 59 34.155206286836939
31 63 51 3 8 16 27 5 15 28 12 31 80 33 31 47 66 10 22 1 15 80 29 35 29 80 12 78 41 19 2 75 3 59 9 19 0 10 21 78 53 122 46 46 53 48 76 18 12 28 90 53 82 14 35 62 21 23 25 73 38 21 19 24 3 56 1 2 31 20 26 38 1 41 24 16 79 48 102 17 51 33 9 36 33 15 11 10 8 50 6 37 12 58 31 39 24 55 9 54 11 90 72 35 25 87 34 44 45 18 56 18 1 35 49 64 29 13 18 20 17 53 43 14 64 28 1 49 74 68 60 35 22 3 3 11 8 76 48 7 55 44 102 27 71 25 12 45 47 87 43 29 22 30 50 28 31 30 32 70 32 15 55 10 24 70 45 42 4 45 17 20 40 0 49 55 79 5 5 17 38 59 19 37 33 32 115 20 39 65 6 20 82 53 9 45 9 55 68 69 97 21 14 18 73 19 31 27 67 27 57 75 20 44 12 15 65 68 6 32 57 25 13 30 2 72 45 35 8 10 24 107 54 37 35 0 0 15 15 32 2 13 11 20 8 95 14 14 34 6 52 26 23 2 80 17 28 44 95 12 23 89 29 74 13 22 1 59 13 18 5 12 18 16 80 1 59 87 14 1 24 18 21 81 19 18 11 37 20 30 16 29 120 21 9 48 39 0 18 44 23 67 67 33 0 0 54 18 9 42 22 68 0 11 8 34 40 1 47 35 58 0 0 76 26 46 25 37 9 49 5 49 64 24 10 16 52 16 3 42 7 58 23 5 22 34 36 52 20 7 50 23 9 46 72 18 68 93 17 46 12 53 34 6 61 16 4 43 2 32 29 24 57 10 3 25 26 34 46 2 9 68 8 66 42 11 40 23 7 25 30 25 51 9 18 35 36 16 3 41 37 9 22 83 6 51 30 23 6 78 32 7 36 41 80 38 37 6 30 24 63 24 14 30 50 11 1 37 32 68 8 64 9 86 9 24 14 42 13 64 69 33 30 54 35 26 0 18 37 4 29 2 0 2 15 63 5 66 27 72 33 5 24 11 13 78 26 58 55 23 30 41 0 1 67 34 14 34 27 22 4 60 14 0 18 124 57 0 60 2 15 20 12 34 31 76 12 30 6 50 19 60 32 78 57 5 68 5 62 33.46954813359528
30 61 53 3 6 13 27 4 14 29 12 23 81 31 29 44 64 12 17 1 14 77 28 33 32 77 13 71 42 18 2 83 3 62 8 16 0 8 21 76 53 114 47 45 51 46 83 14 10 24 90 55 79 19 33 58 18 20 24 78 38 24 20 22 3 55 1 2 27 18 17 36 1 40 21 13 75 44 103 19 53 28 9 37 33 16 9 9 10 43 6 36 12 61 30 39 22 60 8 52 13 86 75 29 21 80 35 46 47 18 58 18 1 31 46 66 27 11 16 19 16 56 44 16 65 26 0 49 78 68 57 34 22 2 3 12 6 70 48 7 54 37 100 25 72 22 7 47 50 84 49 32 20 39 53 24 30 31 32 74 30 16 48 11 23 63 51 40 3 46 15 22 38 0 52 56 75 4 4 15 34 59 17 36 32 32 110 19 39 60 5 20 82 52 8 46 8 55 70 72 91 21 15 17 65 18 30 25 65 26 58 76 22 48 13 15 69 62 6 34 51 24 11 23 2 67 40 37 8 9 21 107 55 36 38 0 0 17 15 31 2 11 10 17 8 89 11 13 34 7 50 25 22 1 76 15 32 41 97 13 25 92 30 66 13 23 1 61 9 20 5 11 17 13 82 1 62 93 10 0 32 16 21 85 22 17 9 33 19 32 15 28 125 21 8 41 36 0 17 39 24 59 69 32 0 0 43 18 8 42 19 69 0 10 7 31 42 1 45 33 62 0 0 70 24 54 25 41 4 53 5 50 68 23 9 17 48 15 3 39 5 51 23 5 26 30 41 53 21 8 45 25 9 41 68 12 62 87 19 51 7 54 30 4 56 14 4 46 2 32 28 26 56 12 3 25 26 32 43 1 8 69 8 60 40 8 41 25 5 28 27 25 50 7 18 36 32 14 2 46 39 7 24 83 6 59 29 21 6 78 33 5 35 44 84 36 39 6 28 22 68 22 13 26 45 13 1 31 27 67 8 63 10 88 9 25 15 43 12 68 58 27 29 59 33 26 0 15 39 4 29 2 0 1 12 58 4 64 24 70 32 5 28 10 12 86 24 56 57 21 29 40 0 1 63 36 17 32 22 21 4 56 15 0 16 129 57 0 62 2 12 19 10 34 31 76 11 27 5 41 16 63 30 77 51 3 69 3 64 32.762278978389
32 60 52 2 6 17 27 3 14 24 12 21 76 31 21 45 64 13 15 0 12 70 29 34 31 74 13 73 42 13 2 80 3 58 8 17 0 7 23 70 49 111 42 43 51 44 79 13 5 23 88 56 73 19 33 56 18 23 21 77 38 24 23 19 3 52 1 2 24 16 16 37 1 38 22 12 71 37 102 17 54 24 8 40 33 15 7 8 10 41 5 39 10 64 31 38 19 56 7 52 13 75 75 24 21 77 43 46 42 16 58 19 1 28 49 65 28 9 15 22 14 52 44 13 63 25 0 49 83 61 57 29 22 2 5 10 6 65 54 6 45 30 90 23 68 21 7 44 53 78 47 33 22 45 52 20 30 31 32 80 25 14 46 9 27 61 55 37 2 48 14 22 35 0 52 53 70 3 4 14 30 59 17 33 31 30 103 18 36 58 5 23 90 55 8 45 8 48 70 73 91 22 14 19 58 18 27 23 60 29 50 73 23 47 11 13 68 61 6 33 56 25 11 21 2 60 39 41 6 7 20 115 59 31 39 0 0 14 13 34 2 10 10 16 8 82 9 15 35 6 46 21 19 1 78 13 33 37 101 13 25 87 24 69 13 23 0 56 9 21 5 10 16 10 86 1 61 98 10 0 30 16 20 96 20 17 8 31 18 31 11 26 119 22 7 35 37 0 15 35 22 59 64 29 0 0 48 20 6 43 19 72 0 10 6 29 40 1 43 32 71 0 0 70 18 53 24 44 4 56 4 52 76 22 10 17 47 17 3 40 5 54 23 3 27 27 44 52 19 6 47 24 8 38 61 14 62 79 16 51 7 55 31 3 60 16 5 48 2 34 27 26 63 11 2 21 22 31 44 0 7 65 6 52 44 9 36 22 5 26 27 24 51 7 16 36 27 15 2 41 37 7 26 81 5 58 25 19 4 70 37 4 34 48 80 34 36 6 29 23 72 16 11 26 47 12 0 29 25 66 5 65 10 87 11 23 16 44 13 73 54 23 27 60 30 24 0 12 44 4 26 2 0 1 11 55 4 60 24 69 33 6 28 10 11 92 24 54 58 20 27 37 0 1 61 33 15 35 20 19 4 53 16 0 13 127 62 0 60 2 14 19 7 29 32 75 10 28 5 39 17 63 32 79 56 2 72 1 62 31.980353634577605
32 59 52 2 7 15 23 3 13 23 11 20 77 32 21 43 68 11 18 0 6 67 26 37 32 70 10 72 40 11 1 81 3 58 7 19 0 6 25 73 50 106 43 40 46 43 83 13 5 20 88 54 70 22 34 58 17 24 19 77 42 25 24 18 3 54 1 2 29 14 14 36 1 39 21 11 66 38 94 17 57 24 6 40 35 15 6 7 10 39 5 37 9 54 34 37 20 54 6 43 13 73 77 20 23 79 44 49 39 12 54 20 1 26 53 59 27 9 17 23 16 52 38 14 65 21 0 48 84 60 55 27 23 1 4 10 5 65 55 6 46 30 94 21 64 18 6 38 51 77 44 42 22 44 54 16 32 35 27 86 20 15 49 9 33 61 56 37 1 47 12 18 34 0 50 53 73 3 4 13 26 59 17 31 26 32 101 14 32 54 5 24 96 57 7 47 8 45 69 71 87 21 15 18 53 13 26 22 60 28 49 77 24 52 12 12 75 53 4 35 51 19 7 23 2 56 39 43 5 5 22 105 65 30 39 0 0 16 13 31 2 12 9 13 8 81 8 13 33 6 43 20 18 1 82 15 29 38 100 12 26 82 22 65 10 21 0 55 9 19 3 9 13 9 84 1 57 97 12 0 30 12 20 103 21 17 7 30 19 36 10 23 112 24 5 30 36 0 9 36 18 52 68 25 0 0 45 23 6 34 19 69 0 7 4 28 41 1 44 32 70 0 0 68 19 56 23 44 3 60 3 55 76 23 11 21 45 17 3 39 5 55 23 2 29 29 46 54 22 8 45 22 8 42 59 13 67 87 15 45 5 47 30 3 61 12 6 47 2 33 28 26 65 12 2 15 22 27 45 0 7 58 4 45 44 9 38 20 6 28 24 20 47 6 13 34 30 11 2 39 34 8 30 78 4 53 24 16 3 71 41 3 33 45 75 37 31 5 27 24 69 15 7 28 43 9 0 26 26 63 5 64 11 91 10 24 17 46 11 70 45 27 31 61 29 23 0 12 38 3 26 2 0 1 10 54 3 61 24 70 37 3 28 10 11 97 26 50 57 19 26 36 0 1 64 33 16 33 18 17 2 50 17 0 13 117 61 0 55 2 15 15 8 28 29 74 11 26 5 37 19 65 32 81 60 2 72 1 62 31.35363457760314
33 57 52 2 6 12 22 4 15 23 12 20 76 37 20 40 71 7 14 0 5 66 21 30 29 70 11 67 37 13 0 85 1 52 7 18 0 5 27 80 46 93 48 41 43 47 84 12 4 16 91 50 65 22 34 64 16 27 18 82 43 25 22 18 3 48 1 2 27 14 12 33 1 41 21 11 57 38 96 16 52 24 5 36 39 14 7 6 15 39 5 39 8 53 32 28 19 46 6 38 12 66 74 18 21 80 43 47 45 13 55 20 1 27 53 52 26 9 18 26 14 57 33 13 64 20 0 46 80 57 57 32 24 0 5 8 4 61 55 6 46 25 96 19 65 18 6 33 49 73 44 42 23 46 44 18 33 34 26 86 16 16 50 10 37 52 58 35 1 50 11 18 32 0 52 56 71 3 3 11 16 56 15 29 25 35 100 12 29 49 5 25 101 55 6 45 8 49 75 67 82 20 9 17 47 13 28 19 61 29 48 73 24 50 10 11 82 49 4 36 48 19 6 24 2 56 38 48 5 3 21 98 68 26 36 0 0 20 15 29 0 12 8 13 7 78 8 13 36 6 41 17 19 1 83 18 26 38 98 13 24 80 25 58 10 21 0 53 6 17 3 9 11 11 85 1 58 102 13 0 32 10 20 112 19 15 8 28 20 33 8 24 114 25 4 32 35 0 10 38 18 44 71 21 0 0 41 24 6 37 21 76 0 5 4 26 40 1 46 27 73 0 0 74 16 51 23 42 3 69 3 51 80 25 11 20 40 17 3 42 5 56 20 2 30 30 56 58 21 7 42 24 7 38 51 13 75 82 15 44 5 42 27 3 51 9 9 45 1 34 29 29 63 12 2 13 22 26 45 0 6 58 4 39 42 7 34 20 6 27 23 21 48 5 12 36 30 13 1 41 28 7 31 78 5 47 23 16 3 74 43 3 36 43 72 33 29 4 28 22 64 16 7 26 40 11 0 26 26 62 3 64 9 87 11 20 16 48 12 75 39 28 34 63 27 22 0 11 35 3 24 2 0 1 10 54 1 62 19 63 33 3 31 10 12 93 24 41 56 18 25 38 0 0 60 36 15 37 16 14 2 48 16 0 14 112 64 0 58 2 17 14 6 25 29 73 12 26 5 38 16 56 26 72 55 1 71 1 61 30.68762278978389
33 58 58 1 4 12 19 5 14 20 12 18 76 37 16 44 71 7 15 0 8 71 17 32 27 69 12 67 37 15 0 91 1 48 6 16 0 4 28 80 51 93 46 40 43 48 86 11 4 15 91 45 62 24 40 58 16 31 17 79 42 32 24 17 3 43 1 1 26 13 11 31 1 42 22 8 53 34 88 13 49 23 4 34 46 15 6 4 17 36 5 39 7 51 31 26 17 41 5 33 12 64 66 20 21 69 39 46 45 13 53 24 1 24 59 50 26 11 18 27 16 62 32 10 56 21 0 46 76 66 49 33 21 0 6 9 2 58 56 5 41 21 105 21 64 19 6 29 44 70 46 43 22 41 45 17 30 32 23 87 20 17 49 10 41 53 52 30 1 46 6 16 33 0 51 57 62 3 3 14 17 62 16 29 26 42 97 11 26 47 4 27 109 54 6 41 7 44 78 67 73 17 7 18 43 12 26 20 61 30 41 65 24 45 8 10 85 48 3 37 42 18 6 26 2 57 41 47 5 3 20 100 68 26 33 0 0 19 14 27 0 11 8 11 4 73 11 11 33 7 45 17 22 1 77 17 24 37 100 13 22 76 23 56 9 20 0 49 6 19 2 10 9 11 73 1 57 105 13 0 30 8 14 117 16 12 7 31 19 32 9 21 106 23 4 31 37 0 8 38 19 45 72 24 0 0 42 30 5 36 20 67 0 5 3 25 40 1 49 25 76 0 0 71 18 47 20 41 3 69 2 51 89 26 10 19 35 18 3 42 4 59 18 0 31 26 61 62 24 8 41 21 6 40 45 14 74 81 15 40 5 47 26 3 49 10 8 45 1 31 28 24 65 13 2 13 20 23 39 0 6 55 4 36 36 6 30 23 4 27 22 23 49 5 9 37 25 15 1 44 29 6 32 72 7 51 22 16 3 71 46 4 35 41 64 30 26 3 30 16 66 17 5 28 41 12 0 27 27 55 3 69 10 84 13 21 12 53 11 77 35 29 29 59 30 21 0 9 37 2 23 2 0 1 9 53 1 64 17 54 29 3 29 9 14 98 21 42 56 19 21 35 0 0 59 35 12 39 18 11 1 49 14 0 15 111 66 0 55 2 18 15 8 24 27 65 13 25 5 36 16 57 23 71 55 1 67 1 61 30.05108055009823
30 55 57 1 4 12 15 4 16 15 13 16 82 37 16 43 66 6 20 0 8 69 17 31 28 64 11 60 39 18 0 91 0 48 5 16 0 4 24 78 54 92 49 42 39 43 83 9 3 16 92 44 63 23 51 56 16 33 16 77 44 33 26 18 3 42 1 1 25 11 10 31 1 40 21 6 49 37 82 12 49 21 3 33 51 15 6 4 20 29 3 40 7 53 28 24 16 42 5 31 12 57 70 20 18 64 37 43 44 12 50 28 1 21 57 53 25 11 17 31 12 67 34 8 54 19 0 45 79 65 51 35 16 0 6 9 2 53 58 4 36 17 106 21 66 17 5 26 43 65 45 38 21 42 44 13 29 33 19 84 17 21 50 7 45 51 49 28 1 43 3 13 40 0 52 59 55 1 4 15 19 58 15 26 21 41 95 10 27 48 4 27 101 51 6 42 6 42 78 76 72 17 7 18 45 12 27 21 61 34 37 61 26 44 8 9 90 47 2 33 44 16 6 28 1 53 41 53 3 3 21 90 72 26 34 0 0 20 14 22 0 8 8 11 3 72 14 10 37 9 46 17 20 1 80 20 20 37 105 13 21 78 23 56 8 18 0 45 5 18 2 11 9 12 70 1 57 104 13 0 27 10 12 121 13 10 9 28 16 33 9 20 98 22 2 32 34 0 7 41 16 43 74 25 0 0 35 29 4 38 19 67 0 4 2 22 41 1 52 28 79 0 0 69 19 51 16 35 2 81 1 49 87 27 8 19 31 18 3 44 4 58 17 0 31 24 57 58 20 9 38 23 6 40 42 14 75 78 15 43 5 43 23 3 46 12 7 44 1 31 23 22 59 14 2 14 17 23 39 0 5 51 4 31 35 3 25 23 4 27 22 24 49 5 8 37 26 17 1 45 29 6 31 72 8 53 24 14 3 71 49 2 35 42 59 29 27 2 30 14 64 15 4 26 40 14 0 24 24 55 3 71 11 81 13 22 12 49 11 82 33 27 25 56 30 20 0 7 37 1 21 2 0 1 9 52 1 57 16 49 28 2 29 9 16 94 22 37 54 20 21 35 0 0 52 33 7 38 17 9 1 48 12 0 16 114 65 0 58 2 21 13 9 23 30 61 14 23 4 35 19 53 23 62 55 1 68 1 59 29.43222003929273
29 58 59 1 4 11 15 4 20 10 13 15 84 34 18 48 72 4 23 0 10 75 17 29 28 63 10 55 33 19 0 98 0 46 4 19 0 4 27 76 49 87 42 44 35 40 79 6 3 14 95 40 58 23 54 57 17 33 20 72 39 30 26 17 2 36 1 1 25 9 8 29 1 44 20 4 45 40 81 12 44 21 3 31 48 14 9 3 20 29 2 38 7 53 30 24 15 42 5 28 10 56 67 19 17 56 29 36 40 12 46 30 1 22 60 55 24 9 11 36 10 63 35 8 50 18 0 44 77 67 49 34 16 0 8 8 0 51 67 3 33 15 110 20 67 14 5 26 37 62 41 43 18 44 52 12 26 32 20 85 21 21 52 6 50 49 46 28 0 50 3 12 36 0 51 55 54 1 3 15 17 65 15 25 22 37 89 12 30 45 4 29 93 50 6 42 6 40 81 75 66 19 6 18 43 13 26 21 55 37 38 52 27 41 8 6 93 45 2 29 42 17 6 33 1 54 36 53 2 3 22 96 71 24 35 0 0 18 14 23 0 8 5 11 2 61 17 11 44 10 48 16 22 1 75 18 23 30 112 11 23 66 21 53 8 14 0 38 0 18 2 5 8 12 71 1 57 103 12 0 26 10 12 124 11 8 8 26 14 33 8 22 91 21 2 28 33 0 6 42 15 43 70 26 0 0 31 29 3 35 20 66 0 4 1 23 42 1 55 29 80 0 0 68 20 49 17 31 1 84 0 44 79 25 7 17 26 18 2 43 4 61 16 0 32 25 62 53 20 9 40 21 4 44 39 14 73 78 12 42 5 47 25 3 42 12 5 48 1 27 23 22 52 15 2 13 13 20 41 0 5 48 6 24 35 2 23 24 3 25 19 25 51 5 9 37 25 15 1 42 31 5 35 70 7 57 22 12 2 71 52 3 36 45 54 23 30 2 30 14 67 19 4 26 38 17 0 24 22 50 3 69 10 73 12 22 14 55 10 82 28 22 26 54 28 20 0 7 34 1 20 1 0 1 8 46 1 52 16 46 31 2 32 9 15 85 19 34 53 18 21 34 0 0 50 33 8 40 20 7 1 43 10 0 14 113 63 0 56 1 23 13 11 23 28 56 14 22 4 32 20 48 19 59 58 0 70 1 58 28.74459724950884
25 62 59 1 5 11 16 4 21 10 14 13 86 32 17 54 75 4 26 0 9 63 13 26 24 58 10 55 31 24 0 103 0 43 4 21 0 3 32 74 50 81 50 44 36 35 84 5 3 13 89 36 56 26 52 59 18 33 24 70 41 28 26 15 2 33 1 1 25 9 8 29 1 47 20 4 42 43 81 11 45 18 2 32 47 12 9 2 22 32 2 35 7 53 30 18 14 40 4 22 9 55 58 21 15 50 28 31 39 11 41 30 1 18 52 56 24 8 10 38 9 56 37 8 49 18 0 42 75 66 44 34 17 0 8 7 0 52 69 2 33 15 106 20 70 12 5 25 36 63 41 45 16 41 51 11 24 32 17 83 22 22 55 4 51 48 49 23 0 55 3 14 32 0 49 50 52 1 3 16 16 62 16 26 21 39 74 12 28 43 3 33 102 42 6 43 4 39 86 76 59 19 6 18 44 14 26 17 52 31 31 47 27 42 11 6 99 42 2 27 40 16 6 32 0 57 42 54 2 3 24 97 71 23 35 0 0 19 14 26 0 10 5 11 2 60 19 11 51 8 47 16 24 1 74 21 23 32 108 12 22 74 19 56 9 12 0 37 0 20 3 7 7 15 76 1 58 110 12 0 21 8 10 116 13 8 8 27 11 32 9 21 90 20 2 27 30 0 5 38 15 41 67 23 0 0 30 32 3 34 22 67 0 4 1 21 42 1 50 30 83 0 0 66 20 49 17 31 1 92 0 41 77 22 5 19 23 18 2 51 4 65 15 0 29 21 62 53 21 10 37 19 4 42 38 14 72 73 11 41 4 44 25 3 47 15 3 48 0 19 20 20 54 20 2 11 14 19 36 0 3 48 7 20 37 2 21 25 3 27 21 27 50 5 9 34 27 13 1 45 29 4 40 71 8 62 22 11 2 66 53 3 36 41 47 19 27 2 31 14 66 19 3 26 34 21 0 24 21 51 2 70 10 74 15 23 15 53 9 72 27 19 29 50 28 18 0 3 30 1 19 1 0 1 7 40 1 51 12 39 33 2 37 8 14 88 16 32 52 15 24 28 0 0 43 32 9 41 20 6 1 41 9 0 13 106 65 0 52 1 28 10 12 22 26 50 18 19 4 35 16 43 16 57 60 0 68 1 56 28.231827111984285
19 66 54 1 5 10 15 4 21 8 14 13 82 27 21 61 74 5 25 0 9 64 13 24 24 58 11 52 30 27 0 103 0 40 3 18 0 3 30 72 45 77 51 40 35 32 88 5 3 13 83 31 55 29 49 56 14 33 26 71 41 33 28 15 2 31 1 1 23 7 8 26 1 54 17 2 40 43 81 10 43 17 2 33 43 12 9 2 21 33 2 33 7 56 32 18 9 37 3 22 9 50 56 21 13 51 28 30 39 14 38 35 1 16 55 49 25 6 10 41 9 60 31 7 47 19 0 40 68 60 45 31 18 0 12 8 0 48 62 2 31 14 104 19 66 10 4 24 37 60 40 51 15 37 50 10 24 35 12 81 22 25 53 2 54 51 42 20 0 50 2 17 33 0 45 51 52 1 3 16 17 66 17 23 19 42 67 11 27 38 3 33 106 38 4 43 2 37 95 76 55 23 6 19 44 12 31 19 51 33 29 48 28 43 12 6 100 38 2 24 39 18 5 35 0 55 34 54 2 3 23 109 76 23 35 0 0 21 15 26 0 12 5 9 1 57 19 8 51 7 47 15 21 1 64 21 23 26 113 9 26 80 21 62 9 14 0 36 0 19 3 8 7 18 78 0 54 115 12 0 20 9 10 121 11 6 9 26 8 37 9 22 86 22 2 23 28 0 3 39 13 42 57 24 0 0 28 27 1 33 21 65 0 4 1 20 43 1 44 30 82 0 0 67 21 44 18 29 1 97 0 40 75 23 6 16 22 18 2 50 2 60 14 0 29 20 63 54 20 10 34 19 3 41 36 15 63 70 12 41 4 46 23 1 49 14 3 43 0 19 16 21 56 20 1 10 15 17 28 0 2 46 6 19 34 2 19 23 3 31 23 23 42 5 9 36 26 13 1 58 23 4 37 75 9 66 22 11 2 62 50 3 35 37 45 20 29 2 26 11 71 21 3 26 35 20 0 25 22 49 2 68 9 70 18 25 17 46 7 71 26 21 21 51 23 16 0 2 28 0 16 1 0 1 6 40 1 51 14 38 38 2 39 8 14 81 15 29 49 14 26 24 0 0 39 27 10 42 17 6 1 44 9 0 13 91 64 0 57 1 29 11 10 19 27 46 20 18 5 30 14 41 14 57 54 0 69 1 50 27.62671905697446
14 66 48 1 5 10 13 3 22 8 12 13 72 33 24 61 74 5 24 0 12 59 15 22 23 53 9 54 30 27 0 107 0 38 3 14 0 3 30 70 44 71 46 41 33 29 85 4 2 10 79 29 57 29 50 54 14 35 27 71 42 34 27 14 2 29 0 1 22 6 5 25 1 56 17 1 42 49 74 10 44 16 2 36 44 11 9 2 20 30 1 30 7 61 26 17 8 37 3 22 9 47 50 22 11 45 25 24 40 15 34 37 1 17 58 46 23 6 10 42 8 57 28 6 42 17 0 43 61 58 42 36 14 0 13 9 0 45 62 2 28 13 100 16 70 11 3 22 37 57 34 54 14 38 49 9 25 34 11 80 22 22 59 2 53 54 38 18 0 50 1 19 33 0 40 52 56 1 2 19 15 64 12 25 21 41 71 12 25 37 2 36 114 37 3 44 1 38 98 71 57 24 4 22 42 12 33 19 50 30 27 45 28 44 15 6 106 32 2 22 38 15 3 35 0 55 37 54 1 3 24 109 75 20 31 0 0 26 12 28 0 10 4 7 1 58 19 9 49 7 41 12 19 1 70 23 23 23 123 8 22 79 19 64 7 10 0 34 0 22 2 8 4 16 75 0 56 117 11 0 18 7 9 129 12 6 11 26 9 46 9 20 82 18 2 18 31 0 4 34 13 36 60 23 0 0 29 30 1 31 18 66 0 4 1 20 42 0 39 29 76 0 0 69 24 39 18 24 1 100 0 41 67 24 9 16 20 14 2 51 1 65 15 0 27 18 58 46 19 11 36 17 2 42 36 15 61 63 12 42 3 43 23 1 53 14 2 40 0 16 17 24 57 19 1 10 16 15 27 0 2 36 6 17 32 2 14 26 3 32 22 23 43 5 9 35 27 15 0 57 26 2 33 82 9 67 19 10 2 59 58 2 31 36 43 19 28 2 24 10 70 17 3 30 37 23 0 28 21 47 2 63 12 60 19 24 16 42 5 72 25 18 23 48 24 15 0 1 26 0 16 1 0 1 6 42 1 46 14 38 38 2 38 11 15 78 18 26 43 12 28 24 0 0 34 26 9 39 17 6 1 45 8 0 11 82 66 0 62 1 27 12 11 21 27 43 20 17 6 28 13 48 14 54 55 0 60 1 49 27.05697445972495
13 64 50 0 5 10 11 3 24 8 11 9 70 33 26 56 73 5 25 0 11 68 13 25 21 53 9 51 27 25 0 114 0 36 3 12 0 3 37 65 42 67 49 42 31 27 84 3 1 8 71 27 57 33 54 55 14 38 32 66 46 35 28 16 2 32 0 1 20 6 5 22 1 62 19 1 43 51 73 9 44 16 2 39 43 11 9 2 19 29 0 28 6 62 24 18 5 39 2 21 8 48 47 21 9 44 25 18 38 13 29 34 0 16 60 45 23 7 10 43 8 52 21 5 40 16 0 43 56 61 41 39 13 0 10 8 0 45 58 2 30 11 99 15 68 11 3 19 33 50 33 59 12 38 44 10 23 32 10 72 22 21 62 1 50 55 36 15 0 49 1 21 32 0 32 56 57 1 1 21 13 62 12 19 22 41 64 9 19 37 2 35 109 30 3 44 1 36 102 70 56 22 5 22 42 10 36 19 44 29 23 45 25 44 13 5 104 29 2 20 35 14 3 36 0 52 32 56 1 3 21 104 85 20 30 0 0 27 15 29 0 8 4 7 1 58 16 9 54 5 36 9 19 1 64 25 22 21 122 7 22 80 19 66 7 9 0 32 0 21 4 8 3 16 80 0 58 115 11 0 18 7 7 128 12 5 11 26 8 50 9 19 74 19 2 17 35 0 4 37 11 33 56 14 0 0 30 30 1 28 17 59 0 3 1 17 40 0 39 32 76 0 0 70 23 37 19 23 1 98 0 45 61 25 9 19 15 13 2 50 1 67 17 0 28 21 59 41 17 12 37 16 2 43 37 12 59 59 11 43 3 38 21 1 56 13 2 39 0 12 17 22 57 15 1 8 16 18 26 0 2 42 7 16 31 1 14 23 2 36 18 19 41 5 7 37 25 14 0 62 25 2 35 82 11 64 16 12 2 60 59 3 29 34 44 20 29 2 20 10 66 20 2 30 35 25 0 31 16 45 2 53 11 54 17 23 13 37 4 70 25 21 23 46 24 15 0 1 25 0 12 1 0 1 6 42 1 44 12 37 41 2 35 12 14 81 18 25 40 8 31 26 0 0 33 27 8 40 15 4 1 40 5 0 12 81 63 0 62 1 25 10 11 20 26 39 19 16 6 28 13 48 14 51 55 0 58 1 49 26.416502946954816
13 57 49 0 5 9 12 3 27 7 10 9 68 30 25 49 71 5 22 0 13 70 12 22 21 53 7 44 20 24 0 115 0 35 3 10 0 2 35 67 42 60 49 35 30 24 90 2 1 5 72 29 59 34 53 53 15 41 31 74 51 32 31 16 2 30 0 1 18 4 3 22 1 61 17 1 45 47 66 9 42 12 2 34 44 11 7 2 19 30 0 25 6 63 26 18 4 36 2 20 9 45 41 19 8 43 23 17 40 14 27 34 0 15 69 46 24 7 6 44 8 52 19 3 36 14 0 44 56 59 40 36 10 0 5 8 0 47 58 2 28 9 95 15 72 12 3 20 34 49 31 61 12 39 43 9 22 33 8 74 24 20 66 1 45 56 34 15 0 48 0 21 33 0 31 60 54 1 1 23 14 58 9 20 20 39 60 9 14 39 2 38 106 28 2 46 1 33 104 63 51 15 6 26 42 10 39 21 40 31 23 45 23 38 13 3 102 24 1 18 33 13 3 40 0 49 32 60 1 2 21 94 92 18 28 0 0 27 14 27 0 5 4 8 1 54 17 10 65 5 41 10 17 1 69 23 24 22 132 6 24 80 20 69 6 7 0 32 0 20 4 8 3 19 89 0 51 111 11 0 17 7 7 124 13 4 10 28 8 56 9 18 71 19 1 16 34 0 5 31 11 33 56 10 0 0 28 34 0 30 14 57 0 2 1 18 41 0 37 32 66 0 0 69 22 34 21 23 0 94 0 44 62 20 10 20 15 14 2 48 1 72 19 0 28 20 57 41 20 14 43 18 2 44 35 11 59 56 8 40 3 39 18 1 61 13 2 38 0 8 15 19 55 19 0 9 15 19 22 0 2 45 6 14 27 1 13 26 1 36 19 16 42 3 4 38 26 11 0 60 25 2 39 81 12 64 15 9 2 56 61 3 26 38 44 18 34 2 20 11 61 23 2 30 36 28 0 35 17 47 2 43 10 49 17 20 12 31 3 63 19 18 21 44 25 16 0 1 26 0 12 0 0 0 6 40 0 41 11 31 41 1 37 13 19 90 18 22 39 7 28 24 0 0 28 25 8 40 16 2 1 40 3 0 11 73 59 0 65 1 23 10 9 20 26 42 21 11 8 27 13 45 17 46 59 0 55 0 52 25.909626719056975
13 51 49 0 3 8 14 1 25 6 10 8 61 29 28 46 71 4 19 0 13 62 12 23 20 53 9 41 17 29 0 121 0 38 2 9 0 2 39 67 41 59 52 35 27 25 84 2 0 5 72 27 57 35 55 49 14 39 32 80 49 32 33 18 2 30 0 1 16 4 1 23 1 62 16 1 48 46 59 8 42 14 2 39 43 10 5 1 16 30 0 21 6 54 27 17 4 29 0 19 10 45 38 20 7 40 24 16 42 15 27 31 0 13 66 47 23 5 7 41 8 52 19 3 37 14 0 43 52 56 40 37 11 0 5 4 0 48 59 2 26 9 93 13 69 11 2 18 31 44 25 60 12 35 42 6 19 34 8 71 25 19 70 1 41 57 27 15 0 46 0 22 25 0 29 60 51 1 0 22 15 49 10 22 19 33 54 8 9 40 2 41 105 27 2 47 1 35 99 57 50 14 7 29 43 9 41 21 36 30 20 43 22 42 12 1 99 25 1 15 29 12 2 39 0 49 34 67 1 2 23 99 92 16 24 0 0 26 13 27 0 4 2 7 1 50 13 11 68 5 40 10 17 1 73 24 23 25 140 6 22 79 20 70 7 8 0 28 0 19 5 8 3 20 85 0 52 102 11 0 15 7 6 122 14 3 12 26 8 59 9 17 65 19 1 16 34 0 5 30 12 29 58 9 0 0 27 36 0 28 17 59 0 1 0 19 41 0 35 32 64 0 0 71 25 35 20 26 0 97 0 45 59 18 9 17 16 17 1 48 1 77 22 0 26 22 62 35 25 18 50 16 2 41 30 13 53 50 8 34 1 38 18 1 57 14 2 40 0 7 18 21 60 19 0 9 15 21 21 0 1 44 5 12 28 1 11 28 1 30 19 16 44 3 4 38 25 9 0 62 28 2 34 73 12 61 14 9 2 57 63 3 25 41 39 16 34 2 18 11 64 23 1 32 36 30 0 38 18 48 2 42 12 47 16 19 9 26 3 61 14 20 22 40 24 15 0 1 24 0 13 0 0 0 5 39 0 39 11 29 41 0 39 12 17 94 16 18 39 5 29 23 0 0 26 23 6 41 19 2 1 41 3 0 9 71 61 0 64 1 21 9 8 19 29 43 22 10 9 28 15 46 15 47 62 0 53 0 47 25.412573673870335
13 49 44 0 2 9 13 1 26 4 8 9 62 30 31 41 68 5 20 0 18 63 13 26 18 54 8 39 16 33 0 117 0 37 1 10 0 2 40 63 37 57 50 31 24 22 80 2 0 4 78 26 52 36 52 43 11 36 29 85 52 33 31 20 2 29 0 1 15 4 1 24 1 61 15 0 48 45 55 7 44 14 2 40 38 9 3 1 16 32 0 20 4 57 28 18 4 27 0 18 9 42 36 19 5 36 26 15 43 16 23 32 0 13 68 42 19 6 7 42 6 50 16 3 37 15 0 36 53 54 40 36 12 0 4 4 0 47 69 1 24 7 87 11 63 11 2 21 25 41 24 56 12 29 40 7 20 34 8 70 23 16 79 1 40 63 26 17 0 52 0 25 26 0 29 62 50 1 0 27 13 45 11 20 19 33 52 8 8 37 1 43 105 27 2 47 1 37 93 51 51 10 7 27 44 11 43 23 32 28 19 39 24 35 11 1 97 25 1 13 30 13 1 41 0 55 28 63 0 2 23 90 86 14 26 0 0 23 13 24 0 4 2 7 1 54 12 10 67 5 41 12 14 1 71 20 22 34 151 6 24 75 18 70 5 9 0 25 0 16 4 8 3 18 85 0 51 95 9 0 14 6 5 120 17 2 11 28 9 58 9 19 59 19 1 16 33 0 6 33 12 32 58 10 0 0 24 36 0 22 18 53 0 1 0 16 41 0 34 32 68 0 0 66 23 34 17 26 0 98 0 44 58 20 9 16 16 18 0 42 1 76 23 0 22 21 65 30 30 14 48 19 2 45 28 11 55 45 8 33 1 39 16 1 61 13 2 40 0 5 18 22 62 18 0 10 10 18 21 0 1 40 5 12 25 0 10 31 1 29 18 14 43 1 4 40 26 11 0 61 25 1 29 71 10 61 13 5 2 59 63 5 24 41 34 15 33 1 15 11 65 22 1 37 38 27 0 39 19 49 2 38 13 45 19 17 10 25 3 63 14 16 22 38 21 15 0 1 20 0 16 0 0 0 4 38 0 41 9 30 41 0 44 15 17 90 17 13 37 4 30 24 0 0 20 21 4 43 19 2 1 44 2 0 8 65 63 0 64 1 18 11 7 17 24 45 23 11 9 25 15 40 15 43 69 0 49 0 48 24.87229862475442
12 50 39 0 2 9 12 1 25 4 8 9 58 29 32 44 69 4 21 0 24 63 9 25 17 52 11 39 13 32 0 120 0 29 1 11 0 1 45 62 36 54 53 22 22 22 72 2 0 2 73 23 47 34 50 37 9 35 28 81 47 35 31 25 2 28 0 1 16 2 1 17 1 68 12 0 44 50 47 6 47 11 2 48 33 7 2 1 13 33 0 18 4 56 29 20 4 28 0 20 7 34 37 19 5 30 29 16 42 13 21 34 0 12 71 35 23 7 7 44 8 50 14 3 34 15 0 36 52 55 41 34 14 0 4 2 0 44 69 1 22 7 97 11 65 10 2 18 24 38 21 57 12 28 43 6 17 36 5 65 21 16 77 1 41 63 22 16 0 51 0 25 26 0 26 63 47 1 0 31 14 46 11 21 16 34 50 4 8 36 1 45 111 24 2 46 1 38 91 50 53 11 7 26 46 11 50 19 34 29 17 34 27 34 11 1 101 18 1 10 29 10 1 46 0 56 25 62 0 2 24 85 86 10 26 0 0 21 14 21 0 2 2 6 1 50 10 10 70 5 48 11 11 1 74 14 19 28 149 5 28 71 15 78 3 9 0 24 0 16 3 8 3 20 83 0 52 90 10 0 13 7 4 119 17 2 11 21 9 66 8 15 55 21 1 15 34 0 7 31 14 29 58 9 0 0 21 37 0 21 23 56 0 1 0 13 42 0 29 25 64 0 0 60 21 29 17 29 0 96 0 47 56 18 10 15 15 17 0 44 1 72 22 0 24 21 76 27 32 13 51 14 1 46 26 13 54 46 7 33 1 30 15 1 61 14 2 39 0 5 17 25 64 17 0 7 10 17 17 0 1 39 7 12 17 0 11 37 1 27 16 11 45 1 2 41 22 9 0 57 23 0 30 73 9 62 13 5 2 58 62 6 23 41 32 14 30 1 14 10 64 22 1 36 35 28 0 44 20 53 1 35 14 39 20 16 11 24 3 52 14 15 20 40 25 13 0 1 17 0 16 0 0 0 4 33 0 42 9 29 42 0 47 12 19 95 16 12 34 3 29 22 0 0 20 21 4 44 22 1 0 48 2 0 7 63 65 0 63 1 15 5 5 14 23 43 25 11 9 27 15 41 15 41 72 0 50 0 45 24.36738703339882
11 52 41 0 2 9 11 1 28 4 6 9 58 29 30 47 65 4 20 0 26 67 8 25 16 54 13 37 13 37 0 124 0 26 1 9 0 1 39 59 36 45 54 22 24 21 72 1 0 2 67 21 45 34 53 35 8 36 27 85 43 34 31 28 2 28 0 1 16 2 1 18 1 70 11 0 41 50 44 6 45 14 2 48 32 7 2 1 13 35 0 16 3 51 28 19 3 26 0 18 7 32 36 14 6 29 29 16 39 13 20 33 0 11 67 29 28 9 7 43 7 45 12 3 30 10 0 38 50 54 42 31 12 0 5 2 0 40 66 1 21 7 89 10 59 10 2 14 22 33 21 57 10 25 38 6 12 38 5 54 21 15 89 1 40 56 20 16 0 47 0 27 28 0 30 67 44 0 0 37 14 45 14 22 18 36 50 4 7 36 0 50 105 22 2 44 1 38 91 45 57 9 6 26 49 11 50 18 28 31 15 30 30 33 12 0 108 14 0 8 26 9 0 41 0 56 23 58 0 2 22 80 79 9 25 0 0 20 16 18 0 2 1 6 1 48 12 11 72 5 43 11 8 1 72 12 17 30 147 5 23 62 15 84 3 9 0 21 0 17 3 8 3 17 80 0 54 85 12 0 14 5 3 110 22 2 11 22 8 71 7 15 54 22 1 16 34 0 9 35 16 27 57 9 0 0 19 35 0 22 25 53 0 1 0 11 45 0 28 22 64 0 0 62 20 27 17 28 0 96 0 53 56 16 6 12 13 14 0 42 1 67 25 0 24 20 90 23 31 16 49 15 1 49 27 13 50 41 6 33 1 33 18 1 66 11 2 38 0 5 16 26 52 16 0 8 9 14 15 0 1 44 8 8 15 0 10 42 0 24 14 10 44 1 2 38 22 9 0 54 21 0 31 73 8 65 14 6 2 52 60 7 23 42 26 13 27 1 14 9 58 24 1 38 34 27 0 47 18 49 0 32 14 35 24 16 9 26 3 44 10 13 19 36 23 13 0 1 16 0 15 0 0 0 3 34 0 44 8 31 44 0 44 12 20 100 18 10 30 3 28 19 0 0 19 15 3 41 24 1 0 51 2 0 7 61 68 0 65 1 14 5 5 14 23 47 24 10 10 24 16 39 15 41 70 0 50 0 47 23.81925343811395
11 52 42 0 2 8 11 1 29 4 5 8 55 31 30 45 67 5 21 0 29 70 5 30 19 53 14 36 13 39 0 132 0 28 1 9 0 1 41 58 33 43 54 23 25 20 72 1 0 2 62 19 42 31 51 28 6 33 25 90 42 31 26 25 2 28 0 0 15 2 1 19 0 68 12 0 38 51 44 6 40 14 1 51 29 4 2 0 13 33 0 16 3 50 27 19 2 25 0 18 5 32 30 15 4 31 26 16 41 11 19 30 0 11 64 30 28 9 7 49 7 44 11 2 25 10 0 37 46 57 37 34 13 0 4 1 0 44 70 1 17 5 82 10 52 7 2 14 20 29 20 55 11 24 36 6 10 35 5 50 16 13 92 1 37 59 20 21 0 43 0 25 28 0 25 60 42 0 0 39 10 39 18 22 18 36 52 4 6 35 0 54 95 22 2 44 1 38 93 46 63 8 6 21 48 9 56 17 26 35 15 30 32 30 13 0 106 12 0 7 22 7 0 47 0 57 23 59 0 2 19 81 80 8 23 0 0 20 15 16 0 2 1 5 1 42 9 11 68 4 46 10 8 1 70 11 15 29 153 3 21 59 15 88 2 8 0 20 0 13 3 8 3 17 66 0 53 76 12 0 12 6 3 106 22 2 12 23 6 70 6 12 57 25 1 12 38 0 10 36 17 25 56 9 0 0 16 36 0 16 21 50 0 1 0 10 48 0 23 22 70 0 0 58 20 23 19 30 0 95 0 48 56 18 3 12 11 15 0 46 1 71 24 0 18 19 85 22 32 15 46 18 1 51 24 13 49 34 6 31 1 35 16 1 62 10 2 43 0 2 13 30 51 15 0 9 5 14 16 0 0 37 8 8 14 0 11 41 0 20 14 11 42 1 2 33 24 10 0 58 17 0 33 70 6 68 13 6 2 51 56 7 20 43 22 12 24 1 16 4 54 28 1 42 38 29 0 46 13 47 0 30 9 33 22 15 10 29 2 39 9 8 17 35 22 14 0 1 14 0 14 0 0 0 3 32 0 38 8 29 46 0 46 11 16 96 20 8 26 3 26 19 0 0 16 14 2 40 23 1 0 62 2 0 6 57 72 0 62 1 15 5 3 16 22 47 24 9 9 23 17 37 15 39 60 0 50 0 51 23.19449901768173
9 50 40 0 2 8 11 0 27 4 5 6 56 38 33 49 61 5 20 0 28 72 5 27 18 52 15 32 15 38 0 132 0 30 1 12 0 0 45 54 33 37 60 23 25 20 69 1 0 2 59 18 40 34 51 25 4 31 30 89 41 32 26 27 2 31 0 0 13 2 0 17 0 66 12 0 36 50 41 6 39 12 1 58 26 3 1 0 13 29 0 14 2 54 27 23 2 29 0 16 4 29 26 15 5 28 24 14 37 10 17 28 0 9 59 30 26 8 5 55 6 41 11 2 25 10 0 40 43 54 37 34 12 0 4 1 0 39 60 1 18 5 75 9 51 7 2 14 18 29 19 55 8 23 39 6 9 39 5 46 17 12 96 1 34 56 24 20 0 41 0 27 30 0 19 59 40 0 0 38 7 39 19 21 18 39 52 2 6 32 0 48 95 18 2 43 1 39 93 43 61 8 8 19 46 9 60 16 24 38 12 30 29 25 12 0 109 11 0 6 19 9 0 51 0 61 23 54 0 2 20 78 81 5 22 0 0 25 13 16 0 2 1 5 1 38 10 12 67 4 46 7 4 1 58 10 13 28 147 3 20 53 15 91 2 8 0 20 0 17 1 8 3 17 66 0 46 71 10 0 10 5 2 102 24 2 10 20 5 67 6 10 60 24 1 11 42 0 11 37 17 28 55 7 0 0 15 35 0 15 19 47 0 1 0 7 46 0 24 22 67 0 0 58 17 23 16 31 0 91 0 53 57 14 1 9 10 13 0 46 1 66 28 0 15 16 90 21 34 19 42 20 1 50 26 15 43 29 5 28 1 33 13 0 66 11 2 48 0 2 10 35 49 15 0 9 3 16 19 0 0 33 7 7 11 0 10 41 0 21 13 10 38 1 2 30 29 10 0 59 16 0 32 66 5 76 14 6 1 43 57 5 17 38 20 12 26 0 15 4 52 26 1 39 39 30 0 43 14 42 0 32 9 28 23 16 10 28 2 35 6 7 15 31 23 15 0 0 15 0 13 0 0 0 2 33 0 36 7 30 48 0 45 9 16 94 20 8 26 2 23 16 0 0 16 14 0 39 26 0 0 62 2 0 4 50 65 0 64 0 16 5 3 16 21 51 22 9 8 22 17 34 12 38 59 0 54 0 53 22.605108055009823
8 50 37 0 2 8 10 0 26 4 5 7 54 42 37 49 61 5 20 0 32 79 6 27 20 42 12 31 18 36 0 140 0 25 1 10 0 0 44 49 33 36 62 23 23 20 61 1 0 2 56 19 39 31 43 27 3 33 29 92 40 29 26 29 2 29 0 0 13 2 0 14 0 69 10 0 37 47 39 6 41 12 1 54 25 2 1 0 12 31 0 15 2 49 21 26 1 27 0 17 3 30 26 13 5 27 21 13 36 10 14 21 0 9 57 30 29 5 5 58 2 40 9 2 28 11 0 40 42 60 36 37 11 0 4 1 0 38 59 0 15 4 69 9 49 7 2 13 19 26 22 54 10 22 41 5 8 38 4 48 14 11 100 1 33 52 24 21 0 35 0 24 32 0 19 57 35 0 0 43 6 37 20 21 19 40 55 1 6 31 0 49 90 18 1 39 1 39 103 52 57 9 7 18 46 7 61 14 23 39 12 30 32 22 12 0 107 10 0 4 18 9 0 56 0 61 25 52 0 1 17 75 80 4 18 0 0 24 13 12 0 2 1 5 1 38 6 15 64 2 48 7 4 1 57 8 15 28 142 3 21 50 18 94 2 5 0 21 0 18 1 8 2 19 58 0 42 79 9 0 7 6 2 102 28 1 12 20 4 59 4 8 58 27 1 11 44 0 11 46 20 27 55 8 0 0 13 31 0 12 21 48 0 1 0 6 43 0 22 18 63 0 0 53 16 22 16 29 0 89 0 54 59 16 1 9 9 10 0 42 1 60 27 0 13 15 93 23 39 20 41 24 1 54 23 14 45 26 4 31 1 33 14 0 69 10 2 48 0 2 12 29 51 15 0 6 3 17 19 0 0 30 9 7 11 0 12 41 0 23 10 8 35 1 2 34 31 7 0 57 15 0 34 58 6 71 16 7 1 39 60 5 19 39 21 10 23 0 12 4 54 24 1 37 41 27 0 42 14 41 0 28 11 25 25 19 8 25 2 34 5 7 14 27 21 16 0 0 14 0 13 0 0 0 1 31 0 35 10 29 49 0 51 8 16 98 22 8 27 2 23 15 0 0 16 15 0 34 30 0 0 61 2 0 3 48 62 0 70 0 15 4 2 17 23 50 21 5 8 17 20 38 12 32 64 0 52 0 55 22.273084479371318
8 48 36 0 2 8 7 0 25 3 6 7 49 44 40 43 65 4 19 0 32 75 5 24 19 38 11 28 17 35 0 138 0 24 1 9 0 0 43 50 39 35 68 20 25 21 56 1 0 2 58 16 36 35 41 25 2 31 27 98 38 29 23 31 2 24 0 0 12 2 0 15 0 71 8 0 38 45 33 6 44 10 0 52 24 2 1 0 12 33 0 16 2 47 22 24 0 23 0 17 3 25 23 13 6 24 18 10 36 10 14 19 0 8 55 25 26 4 4 56 2 38 8 2 27 7 0 34 39 59 32 39 10 0 4 1 0 36 51 0 16 2 72 10 50 8 2 13 18 21 20 52 10 22 39 5 8 39 5 42 12 10 102 1 36 46 24 18 0 37 0 26 33 0 18 53 32 0 0 42 5 32 22 20 20 41 55 1 5 32 0 48 90 20 1 40 0 31 103 50 55 11 8 21 43 6 60 12 17 33 11 29 36 21 10 0 107 9 0 4 16 10 0 58 0 57 23 48 0 1 15 73 79 4 17 0 0 26 10 11 0 2 1 6 1 35 5 14 64 2 43 7 3 1 57 7 13 28 141 3 22 50 16 99 2 5 0 21 0 17 1 8 1 18 50 0 40 79 9 0 6 5 2 106 30 1 14 25 3 61 4 7 52 27 1 10 47 0 14 44 20 27 54 7 0 0 14 30 0 11 21 47 0 1 0 5 32 0 19 18 62 0 0 48 16 18 14 27 0 94 0 53 59 15 1 9 9 10 0 41 1 61 24 0 11 16 94 22 47 24 37 24 1 52 15 15 43 24 4 27 0 29 15 0 67 9 2 44 0 2 13 27 48 13 0 6 3 19 18 0 0 32 10 5 10 0 11 44 0 25 9 7 36 1 1 34 30 7 0 56 12 0 35 56 8 74 18 9 0 35 62 5 21 39 21 12 23 0 10 4 56 26 0 40 43 26 0 43 11 40 0 23 13 24 23 20 8 25 2 35 3 7 13 27 20 19 0 0 16 0 13 0 0 0 1 29 0 34 10 26 46 0 50 7 15 89 20 8 21 1 22 13 0 0 15 15 0 35 32 0 0 61 2 0 3 48 64 0 69 0 13 3 0 17 22 50 19 4 6 17 20 42 10 35 57 0 48 0 55 21.67976424361493
7 40 32 0 2 6 8 0 25 3 7 6 48 47 42 41 67 4 18 0 32 65 4 22 22 38 12 24 16 34 0 131 0 23 1 10 0 0 46 43 41 31 65 18 23 26 55 1 0 2 58 17 32 42 40 25 2 31 29 106 37 35 20 35 2 23 0 0 13 2 0 15 0 64 8 0 36 42 30 5 35 9 0 49 26 1 1 0 11 34 0 14 2 45 24 27 0 21 0 16 3 29 20 13 6 23 18 9 35 12 13 16 0 7 49 21 27 3 3 61 2 36 6 2 27 9 0 30 39 57 32 40 9 0 5 1 0 35 50 0 14 1 75 8 47 7 2 14 17 19 21 50 14 22 43 4 8 40 5 37 13 10 105 0 38 48 21 18 0 38 0 31 31 0 17 48 28 0 0 52 5 27 23 20 23 49 52 1 3 29 0 53 87 17 1 36 0 34 104 48 53 15 8 23 44 6 60 13 17 38 11 28 34 18 11 0 99 9 0 4 17 11 0 52 0 61 25 42 0 1 14 71 77 3 17 0 0 26 10 11 0 2 1 8 1 36 3 17 63 1 42 6 3 1 61 7 16 24 136 3 22 52 14 97 2 4 0 20 0 18 1 8 1 18 51 0 41 74 7 0 5 6 1 108 26 1 14 29 3 60 4 8 49 31 1 8 39 0 14 44 22 29 47 6 0 0 13 33 0 11 22 46 0 1 0 5 32 0 16 18 61 0 0 41 14 21 11 24 0 88 0 54 63 14 1 9 8 11 0 38 1 55 22 0 11 16 98 23 46 23 37 25 1 45 14 14 43 19 4 29 0 27 16 0 64 9 2 41 0 2 15 28 43 11 0 5 2 21 16 0 0 30 10 4 11 0 12 42 0 18 6 3 39 1 1 30 32 7 0 51 12 0 40 60 8 73 18 9 0 33 52 5 21 39 21 10 21 0 11 3 60 29 0 42 39 25 0 40 8 37 0 23 15 20 23 21 7 25 2 31 3 5 13 25 18 16 0 0 14 0 13 0 0 0 1 32 0 39 10 20 44 0 54 6 13 90 21 7 21 1 23 11 0 0 14 15 0 37 32 0 0 64 2 0 2 42 66 0 72 0 13 3 0 20 24 48 20 4 7 22 20 42 10 26 59 0 51 0 54 21.286836935166997
6 40 35 0 2 6 8 0 26 3 8 7 48 47 40 42 61 3 19 0 34 66 5 22 18 33 12 21 16 34 0 126 0 20 1 11 0 0 47 40 42 29 70 15 21 27 55 1 0 0 53 15 26 42 43 29 3 28 32 116 35 37 20 38 2 22 0 0 11 2 0 15 0 62 8 0 36 41 31 3 39 8 0 48 24 1 1 0 10 36 0 15 1 40 23 26 0 21 0 18 3 32 19 11 5 21 16 7 31 11 11 15 0 7 46 22 26 1 3 61 2 34 4 2 25 9 0 24 36 56 31 38 7 0 6 1 0 35 50 0 10 0 76 7 44 6 2 15 15 16 21 51 14 16 47 5 8 34 4 33 12 11 104 0 34 44 21 18 0 36 0 38 30 0 15 42 27 0 0 57 5 23 22 17 22 46 52 1 3 29 0 51 86 18 1 36 0 31 105 44 52 19 6 24 37 6 57 11 16 39 12 29 33 17 10 0 97 8 0 3 12 13 0 53 0 60 21 39 0 1 14 71 75 2 16 0 0 23 9 10 0 2 0 10 1 34 2 12 61 1 39 6 2 1 65 7 16 25 134 3 19 55 13 105 2 4 0 22 0 18 1 7 1 18 51 0 43 68 5 0 3 5 1 107 28 1 13 34 3 58 4 9 43 28 1 6 34 0 16 42 25 31 45 7 0 0 14 36 0 10 23 47 0 1 0 5 32 0 15 17 61 0 0 34 11 22 10 23 0 80 0 55 64 12 1 9 7 10 0 38 0 49 21 0 10 17 108 26 55 29 36 25 1 42 12 14 41 20 4 31 0 24 16 0 59 9 2 36 0 2 13 23 47 11 0 3 1 22 14 0 0 28 9 3 11 0 11 48 0 18 6 3 40 1 1 32 30 8 0 56 10 0 43 55 10 73 22 8 0 33 52 6 14 38 18 8 24 0 11 3 53 34 0 41 42 24 0 44 12 35 0 21 17 17 21 21 7 24 2 27 3 4 10 25 20 12 0 0 14 0 11 0 0 0 1 30 0 34 9 19 43 0 54 5 12 92 18 5 23 1 24 10 0 0 14 17 0 38 34 0 0 56 2 0 1 37 69 0 78 0 15 3 0 20 32 43 22 4 5 27 18 39 8 25 56 0 52 0 54 20.856581532416504
5 38 39 0 2 6 9 0 29 3 9 8 46 50 42 42 61 3 16 0 37 61 5 23 18 31 14 18 16 33 0 118 0 20 1 13 0 0 47 37 39 26 69 16 20 25 51 1 0 0 47 12 26 44 49 27 3 25 32 120 35 36 22 41 2 22 0 0 10 1 0 14 0 59 6 0 37 38 29 3 42 5 0 53 27 1 1 0 8 37 0 15 1 41 21 25 0 20 0 16 2 31 17 11 4 21 13 9 31 15 10 13 0 7 41 21 26 1 3 64 3 36 3 2 22 8 0 23 36 52 27 40 6 0 6 1 0 33 54 0 8 0 79 7 41 6 2 13 12 16 21 46 14 16 45 6 8 31 5 32 13 12 100 0 35 43 19 19 0 30 0 36 30 0 13 34 20 0 0 60 4 18 18 16 18 48 44 1 3 29 0 55 82 16 1 35 0 33 106 40 56 17 4 26 35 6 56 9 17 35 14 30 34 15 11 0 92 5 0 3 10 17 0 59 0 65 23 40 0 1 15 74 80 2 15 0 0 25 8 8 0 2 0 9 1 30 2 17 62 0 35 5 4 1 64 5 18 22 129 3 20 53 12 112 2 5 0 20 0 18 0 7 1 18 47 0 42 65 5 0 3 4 1 102 26 1 10 33 2 60 3 12 44 27 0 6 30 0 13 40 30 30 46 7 0 0 13 35 0 8 27 47 0 0 0 5 32 0 16 15 58 0 0 35 9 19 12 23 0 71 0 59 65 13 1 10 6 6 0 37 0 45 20 0 9 11 107 29 62 25 35 25 1 39 11 12 44 17 4 31 0 18 16 0 55 7 2 39 0 2 13 23 41 11 0 2 1 23 15 0 0 28 9 2 10 0 8 53 0 20 6 3 39 1 1 30 25 9 0 59 9 0 47 51 10 66 21 8 0 30 49 6 18 34 13 8 25 0 10 3 50 33 0 40 40 26 0 47 10 33 0 22 14 16 22 18 8 21 2 23 3 4 12 21 18 13 0 0 13 0 13 0 0 0 1 30 0 35 6 19 42 0 55 4 12 101 19 5 23 1 24 8 0 0 13 15 0 41 35 0 0 46 2 0 1 34 66 0 74 0 15 3 0 21 34 40 21 3 4 31 16 38 6 22 58 0 52 0 59 20.410609037328095
4 36 38 0 2 2 9 0 28 3 5 9 41 49 45 39 58 3 14 0 44 61 5 23 16 34 13 18 20 30 0 112 0 18 1 17 0 0 48 36 34 18 68 15 17 24 48 1 0 0 46 10 25 43 53 26 3 25 29 112 33 37 19 42 1 21 0 0 8 1 0 14 0 51 6 0 35 33 26 2 45 4 0 50 26 0 1 0 8 31 0 13 1 39 23 25 0 20 0 15 2 30 16 8 2 24 11 9 31 22 10 15 0 7 37 18 23 1 3 60 2 35 4 2 20 8 0 23 37 52 25 37 5 0 7 1 0 33 58 0 8 0 68 7 39 7 2 10 12 10 20 43 16 18 50 6 6 32 5 29 14 11 97 0 31 41 21 19 0 31 0 35 32 0 11 30 20 0 0 57 4 16 18 16 16 40 43 1 2 28 0 58 75 15 1 38 0 33 107 40 54 17 4 31 35 5 58 7 14 32 17 30 35 12 12 0 95 5 0 2 14 18 0 56 0 68 25 39 0 1 15 76 76 1 13 0 0 25 7 9 0 2 0 11 0 27 2 17 63 0 34 5 4 1 66 4 15 20 121 3 17 54 9 113 2 6 0 17 0 17 0 6 1 18 46 0 42 62 4 0 3 4 1 97 23 1 10 36 2 60 3 13 39 28 0 6 31 0 13 39 27 28 44 8 0 0 10 32 0 7 28 39 0 0 0 4 30 0 16 13 52 0 0 39 7 19 8 21 0 62 0 54 63 15 1 13 6 5 0 33 0 43 19 0 9 11 114 27 63 25 31 23 1 36 13 12 42 19 3 31 0 17 15 0 53 5 2 39 0 1 14 25 41 8 0 1 0 22 13 0 0 27 9 2 10 0 5 53 0 20 5 2 42 1 1 35 21 11 0 63 8 0 53 46 11 63 27 7 0 28 48 6 16 30 12 7 26 0 11 2 49 30 0 41 38 24 0 46 8 32 0 22 15 14 24 21 7 20 2 20 3 4 12 19 19 14 0 0 11 0 12 0 0 0 1 28 0 42 5 19 45 0 58 4 10 99 18 4 22 1 24 9 0 0 13 17 0 40 29 0 0 50 1 0 1 31 56 0 77 0 14 3 0 18 38 39 20 3 3 27 16 37 6 24 56 0 48 0 55 19.821218074656188
5 34 40 0 1 2 8 0 24 3 6 9 41 47 41 42 55 3 17 0 41 56 5 21 16 35 11 17 22 25 0 103 0 17 0 18 0 0 53 32 31 16 64 16 16 19 40 1 0 0 46 8 21 42 59 25 1 26 29 113 31 33 18 37 1 19 0 0 9 1 0 16 0 47 4 0 36 33 24 1 47 4 0 57 25 0 0 0 8 31 0 13 1 39 25 23 0 18 0 14 1 30 16 7 1 22 8 11 33 21 8 15 0 8 33 22 23 1 3 58 2 30 5 2 19 7 0 22 34 49 23 35 5 0 6 1 0 33 53 0 5 0 63 6 37 8 2 9 14 9 18 41 16 18 56 6 5 30 6 25 15 11 99 0 33 43 21 17 0 27 0 32 27 0 12 29 20 0 0 58 4 14 20 14 14 38 40 1 2 30 0 56 70 13 1 40 0 34 94 35 46 17 4 30 31 4 58 7 14 31 17 30 35 9 15 0 100 5 0 1 14 13 0 52 0 64 26 38 0 1 14 76 67 1 12 0 0 23 5 8 0 2 0 11 0 24 2 17 63 0 34 5 4 1 64 3 18 21 119 3 14 59 10 115 2 7 0 16 0 18 0 5 1 14 42 0 43 64 3 0 3 2 1 98 17 1 6 35 2 63 2 15 40 30 0 5 26 0 14 37 29 24 45 10 0 0 7 31 0 6 24 33 0 0 0 4 29 0 15 12 56 0 0 43 7 20 5 21 0 63 0 57 65 12 1 13 3 4 0 31 0 46 15 0 8 13 110 25 63 25 30 22 1 30 12 10 46 18 3 33 0 15 13 0 50 4 1 44 0 1 17 24 39 7 0 1 0 22 11 0 0 30 11 2 7 0 3 54 0 23 3 2 45 0 1 36 21 9 0 66 5 0 53 42 12 60 32 6 0 26 47 4 16 34 10 7 28 0 6 2 46 28 0 43 38 27 0 44 5 33 0 22 12 11 20 20 7 19 1 20 3 4 13 18 16 14 0 0 11 0 14 0 0 0 1 29 0 46 6 18 46 0 62 3 11 90 15 4 21 1 30 9 0 0 14 18 0 42 28 0 0 53 1 0 1 26 57 0 77 0 13 1 0 16 36 44 23 3 3 26 14 33 6 21 57 0 50 0 58 19.30451866404715
5 30 39 0 1 2 6 0 24 3 5 7 42 49 44 49 54 2 18 0 39 61 5 18 14 39 9 16 23 23 0 103 0 16 0 20 0 0 48 32 28 17 59 11 14 21 38 1 0 0 46 8 21 43 60 23 0 26 26 113 28 36 15 37 0 18 0 0 8 0 0 16 0 45 4 0 36 31 25 1 49 4 0 60 22 0 0 0 7 29 0 13 1 40 24 26 0 15 0 15 1 26 13 6 1 17 7 11 31 20 9 14 0 8 30 23 22 0 3 58 2 32 7 1 18 6 0 23 30 46 21 34 4 0 5 1 0 29 57 0 3 0 65 3 34 6 2 10 14 8 19 39 17 16 58 4 5 33 7 26 20 13 101 0 34 42 18 16 0 24 0 32 25 0 11 30 16 0 0 58 2 11 20 13 14 42 33 1 2 28 0 56 67 11 0 35 0 29 94 37 38 16 4 30 25 3 57 8 14 30 19 30 36 9 16 0 104 5 0 1 15 13 0 55 0 59 23 40 0 1 13 78 69 1 11 0 0 24 5 8 0 2 0 11 0 26 2 17 63 0 33 5 4 1 63 2 16 20 113 2 12 56 9 98 2 7 0 15 0 16 0 5 1 12 41 0 39 60 3 0 3 2 1 100 14 1 6 34 2 62 1 18 40 29 0 5 24 0 13 34 26 22 42 13 0 0 7 29 0 6 25 35 0 0 0 3 31 0 15 10 55 0 0 41 7 20 5 22 0 62 0 60 58 11 1 9 3 4 0 31 0 47 15 0 10 15 113 24 60 24 28 19 1 25 14 9 42 15 3 34 0 13 12 0 43 4 1 40 0 1 18 25 38 5 0 1 0 22 11 0 0 29 7 1 6 0 3 61 0 20 3 2 45 0 1 39 18 9 0 67 4 0 54 44 12 58 32 5 0 25 46 2 14 34 9 6 30 0 6 2 42 23 0 45 36 23 0 41 5 34 0 22 13 9 21 24 6 19 1 18 3 3 14 16 14 14 0 0 11 0 16 0 0 0 1 34 0 51 5 18 47 0 53 3 10 90 16 3 18 0 31 8 0 0 14 21 0 48 29 0 0 48 1 0 0 21 53 0 76 0 13 1 0 16 35 48 28 5 2 24 14 31 5 22 53 0 50 0 60 18.838899803536348
4 28 36 0 1 2 6 0 23 3 5 6 41 50 46 52 47 2 19 0 42 65 5 19 12 42 8 18 20 21 0 99 0 15 0 19 0 0 41 33 28 18 63 9 12 19 31 1 0 0 44 7 21 42 57 22 0 26 22 113 28 37 15 39 0 18 0 0 7 0 0 16 0 45 4 0 37 26 23 1 45 3 0 63 22 0 0 0 7 28 0 12 1 41 27 25 0 15 0 15 1 27 14 4 1 17 5 14 29 19 9 12 0 6 29 24 21 0 3 60 2 35 8 1 16 5 0 21 32 49 20 38 3 0 4 1 0 25 58 0 3 0 72 3 33 9 2 9 9 8 18 39 16 14 56 5 4 32 9 23 18 15 95 0 32 38 15 13 0 25 0 26 25 0 10 32 14 0 0 58 2 10 24 14 13 47 29 0 2 26 0 58 59 11 0 35 0 21 93 37 33 14 4 31 24 3 54 6 15 27 18 27 35 8 20 0 102 5 0 1 16 13 0 53 0 60 21 35 0 1 12 78 70 0 11 0 0 25 5 4 0 2 0 12 0 24 2 16 58 0 34 5 4 1 63 1 16 17 107 2 11 64 8 88 2 7 0 13 0 20 0 4 1 10 36 0 44 55 3 0 3 2 1 100 12 1 6 36 2 64 1 21 36 30 0 5 20 0 15 35 27 21 37 12 0 0 6 30 0 6 27 36 0 0 0 3 29 0 14 10 54 0 0 41 6 17 5 22 0 58 0 62 58 9 1 9 3 4 0 33 0 44 14 0 10 15 118 24 59 28 26 17 1 24 13 10 44 15 3 33 0 11 12 0 45 4 1 41 0 1 21 27 38 5 0 1 0 21 11 0 0 30 7 0 4 0 2 58 0 19 2 2 47 0 1 39 15 8 0 68 4 0 53 39 12 55 34 4 0 26 47 2 15 37 7 4 29 0 5 2 43 21 0 41 34 22 0 36 4 36 0 21 15 8 22 26 7 20 0 20 3 3 13 16 11 13 0 0 13 0 18 0 0 0 1 35 0 52 3 17 40 0 54 2 11 88 15 2 15 0 33 5 0 0 11 21 0 45 26 0 0 44 1 0 0 20 54 0 73 0 15 1 0 14 33 52 28 7 2 23 15 34 4 24 48 0 56 0 57 18.44990176817289
3 26 38 0 1 4 6 0 21 3 4 7 36 52 40 62 42 2 21 0 37 72 5 16 13 42 7 18 16 20 0 88 0 15 0 18 0 0 42 29 27 15 56 8 11 16 28 1 0 0 40 6 21 36 59 20 0 22 24 111 26 37 15 46 0 16 0 0 6 0 0 18 0 42 4 0 37 23 19 1 44 3 0 68 19 0 0 0 6 27 0 13 0 42 31 23 0 17 0 19 1 28 11 3 1 16 5 15 31 18 8 13 0 6 28 25 21 0 3 68 2 33 7 1 14 3 0 18 31 47 20 38 3 0 4 1 0 22 61 0 3 0 66 5 34 7 1 8 9 8 16 31 16 15 58 4 3 26 7 22 18 15 85 0 29 41 11 11 0 28 0 24 27 0 7 31 13 0 0 61 2 10 24 15 11 50 27 0 2 25 0 56 63 11 0 32 0 20 89 35 31 14 3 32 24 2 55 7 16 27 15 30 36 7 19 0 104 5 0 1 16 12 0 52 0 65 19 34 0 1 11 77 76 0 10 0 0 27 5 4 0 1 0 12 0 21 1 18 56 0 34 3 3 1 61 1 15 18 106 2 11 66 8 86 2 8 0 10 0 17 0 3 1 7 33 0 44 56 3 0 3 2 1 88 10 1 6 41 2 62 1 15 31 36 0 4 17 0 14 29 28 19 31 11 0 0 6 27 0 5 23 34 0 0 0 2 26 0 16 7 52 0 0 40 5 14 4 24 0 50 0 57 55 9 0 7 2 4 0 31 0 42 15 0 9 13 124 22 63 31 25 15 1 25 12 11 41 14 2 34 0 10 13 0 44 3 0 35 0 1 22 27 31 2 0 1 0 21 9 0 0 28 7 0 5 0 2 58 0 17 2 2 44 0 1 40 13 7 0 64 4 0 58 39 13 48 38 4 0 20 46 2 14 33 6 4 27 0 4 2 42 21 0 43 31 20 0 33 4 41 0 22 14 7 22 25 7 17 0 18 2 3 12 12 9 14 0 0 12 0 14 0 0 0 1 32 0 52 2 16 35 0 57 2 11 89 16 1 15 0 34 5 0 0 8 22 0 45 23 0 0 44 1 0 0 17 57 0 80 0 13 0 0 14 35 48 29 5 2 24 14 36 5 28 48 0 57 0 59 17.91944990176817
2 22 39 0 1 4 4 0 16 2 5 7 33 49 35 61 46 2 27 0 42 71 5 14 12 44 7 17 16 19 0 82 0 14 0 19 0 0 44 23 27 13 53 8 9 16 29 0 0 0 35 6 17 36 61 17 0 19 26 106 22 35 15 50 0 14 0 0 6 0 0 23 0 36 3 0 34 22 17 1 42 3 0 67 18 0 0 0 6 25 0 16 0 43 30 22 0 17 0 20 0 29 11 3 1 14 3 18 31 18 6 10 0 4 27 28 21 0 2 65 1 29 5 1 15 3 0 16 32 47 16 37 3 0 4 0 0 18 60 0 3 0 63 5 30 7 0 8 8 9 16 32 16 13 57 5 3 26 8 18 15 16 86 0 26 45 11 9 0 30 0 23 31 0 6 29 12 0 0 67 1 9 25 16 11 44 24 0 2 23 0 57 62 11 0 32 0 20 92 30 31 14 3 36 27 2 56 8 12 29 14 29 36 4 22 0 103 4 0 0 18 10 0 45 0 62 22 31 0 1 10 81 80 0 8 0 0 25 5 4 0 1 0 13 0 23 1 20 51 0 40 2 3 0 56 0 16 19 105 0 11 64 7 80 2 9 0 7 0 16 0 4 1 7 33 0 51 49 2 0 3 2 1 90 10 0 5 41 1 57 1 17 30 40 0 4 15 0 13 28 24 16 32 12 0 0 5 26 0 4 22 28 0 0 0 2 24 0 15 6 54 0 0 39 4 12 4 27 0 46 0 54 53 8 0 6 2 4 0 26 0 42 15 0 9 12 130 23 68 29 27 16 0 21 10 12 40 15 1 31 0 14 10 0 48 3 0 35 0 1 22 33 29 2 0 1 0 23 9 0 0 28 7 0 6 0 2 64 0 16 2 2 43 0 1 46 11 8 0 62 2 0 60 37 12 43 37 3 0 17 42 1 13 36 5 4 26 0 5 0 43 22 0 42 26 16 0 32 6 40 0 19 14 6 24 24 8 16 0 14 2 3 13 10 8 15 0 0 10 0 15 0 0 0 1 34 0 56 2 15 36 0 62 2 12 88 13 1 17 0 31 5 0 0 6 22 0 41 26 0 0 45 1 0 0 14 48 0 89 0 11 0 0 15 33 42 32 4 2 27 9 35 2 30 53 0 60 0 58 17.557956777996073
2 19 37 0 0 4 4 0 16 2 4 9 34 49 33 61 42 2 24 0 49 67 5 14 11 46 6 16 19 19 0 71 0 15 0 20 0 0 39 21 31 13 51 5 7 16 25 0 0 0 27 8 14 37 63 18 0 20 26 107 19 32 18 51 0 13 0 0 6 0 0 20 0 30 3 0 31 21 14 1 41 3 0 70 16 0 0 0 4 28 0 14 0 43 27 21 0 18 0 19 0 32 9 3 1 15 3 23 25 19 7 13 0 4 24 28 15 0 2 64 1 29 4 1 16 3 0 13 34 43 16 36 3 0 4 0 0 15 62 0 3 0 62 5 24 10 0 7 7 8 16 30 16 11 49 5 3 28 9 16 16 17 83 0 27 43 8 8 0 29 0 20 37 0 6 25 12 0 0 74 1 8 25 16 9 44 22 0 2 23 0 61 66 11 0 30 0 20 85 30 32 11 2 35 23 2 55 8 12 27 11 28 37 3 23 0 106 3 0 0 16 9 0 45 0 60 20 25 0 1 9 91 82 0 7 0 0 21 4 5 0 1 0 10 0 24 0 23 48 0 42 2 2 0 56 0 15 20 103 0 10 66 7 82 2 10 0 7 0 15 0 4 1 6 30 0 54 45 2 0 3 1 1 77 9 0 5 42 1 52 1 16 30 35 0 3 11 0 13 27 27 11 29 12 0 0 4 21 0 2 21 30 0 0 0 2 25 0 12 3 58 0 0 39 4 10 3 28 0 45 0 46 52 7 0 6 1 4 0 29 0 38 13 0 8 12 127 22 75 34 29 14 0 21 11 11 38 15 1 28 0 15 8 0 45 3 0 38 0 1 25 34 27 2 0 1 0 24 7 0 0 26 9 0 8 0 2 66 0 13 1 2 44 0 1 51 11 10 0 61 2 0 65 36 13 38 33 2 0 16 32 1 14 36 4 4 23 0 5 0 42 22 0 39 26 14 0 28 6 40 0 19 13 4 23 26 9 15 0 16 2 3 12 8 7 12 0 0 11 0 13 0 0 0 1 33 0 50 2 10 33 0 61 2 13 81 12 1 19 0 31 2 0 0 6 21 0 42 23 0 0 47 1 0 0 10 42 0 95 0 10 0 0 14 28 44 33 5 1 29 10 29 2 30 49 0 48 0 60 17.05108055009823
2 17 35 0 0 5 4 0 15 2 3 9 34 49 34 61 34 2 22 0 46 66 5 14 11 46 4 19 21 22 0 63 0 14 0 25 0 0 38 19 32 14 52 4 7 15 23 0 0 0 25 7 14 39 65 13 0 23 20 98 17 33 21 57 0 14 0 0 6 0 0 19 0 29 3 0 34 18 11 0 41 2 0 73 17 0 0 0 4 30 0 14 0 38 31 25 0 15 0 13 0 32 10 3 1 15 3 18 24 19 6 14 0 6 22 31 16 0 2 67 1 30 4 1 16 2 0 13 33 42 17 40 4 0 3 0 0 14 62 0 2 0 60 5 23 11 0 7 7 8 16 25 17 10 43 4 3 24 7 16 21 17 84 0 24 39 10 6 0 29 0 21 42 0 6 22 12 0 0 80 0 7 29 17 6 41 23 0 2 16 0 61 64 11 0 28 0 19 85 29 26 13 2 36 23 2 59 9 10 28 9 24 41 2 22 0 100 2 0 0 15 9 0 44 0 57 21 25 0 1 8 98 77 0 6 0 0 23 4 4 0 1 0 8 0 26 0 23 46 0 40 2 2 0 56 0 14 17 97 0 11 61 7 76 2 11 0 7 0 16 0 4 1 6 30 0 56 37 1 0 3 1 1 73 7 0 5 38 1 56 1 18 28 32 0 3 10 0 11 23 29 10 27 13 0 0 4 21 0 2 23 30 0 0 0 1 27 0 14 2 55 0 0 38 4 10 2 25 0 42 0 44 46 5 0 6 1 3 0 31 0 38 13 0 7 13 131 25 83 37 28 14 0 19 9 14 40 16 1 30 0 16 7 0 45 2 0 33 0 1 20 31 24 2 0 1 0 26 6 0 0 25 9 0 9 0 2 72 0 13 1 2 41 0 0 50 11 11 0 61 2 0 62 36 14 36 29 2 0 16 31 1 13 39 3 4 22 0 6 0 46 21 0 35 23 12 0 25 6 44 0 19 9 3 25 29 8 14 0 16 2 3 11 9 7 13 0 0 11 0 14 0 0 0 1 34 0 50 1 9 29 0 58 2 13 79 13 1 20 0 33 2 0 0 7 23 0 49 25 0 0 48 0 0 0 9 40 0 95 0 7 0 0 14 31 35 29 5 1 28 9 27 1 26 51 0 44 0 63 16.74459724950884
2 16 36 0 0 4 3 0 13 2 3 10 36 51 28 58 32 1 22 0 48 66 3 12 11 43 3 20 17 20 0 52 0 15 0 30 0 0 40 18 35 13 51 5 7 14 21 0 0 0 23 5 12 35 63 12 0 17 22 95 16 38 21 55 0 13 0 0 5 0 0 16 0 27 3 0 38 13 10 0 41 2 0 73 13 0 0 0 3 27 0 12 0 39 31 23 0 14 0 11 0 29 11 2 1 15 3 18 19 17 4 15 0 5 20 27 15 0 2 63 1 31 6 0 14 2 0 14 34 37 15 44 5 0 3 0 0 12 58 0 2 0 56 6 23 14 0 8 6 6 16 28 18 9 46 5 3 21 7 16 22 18 81 0 20 42 11 6 0 29 0 22 41 0 4 22 11 0 0 81 0 6 30 17 6 37 21 0 2 11 0 58 68 10 0 29 0 19 82 29 23 10 2 36 23 2 54 9 9 32 7 24 40 2 21 0 97 2 0 0 17 9 0 38 0 60 25 25 0 1 8 97 72 0 6 0 0 23 4 4 0 1 0 8 0 26 0 26 43 0 37 1 2 0 50 0 11 13 92 0 11 57 7 70 2 10 0 7 0 19 0 3 0 7 29 0 54 33 1 0 0 1 1 72 6 0 5 39 1 58 1 20 25 32 0 2 11 0 10 21 26 9 24 15 0 0 4 21 0 1 22 24 0 0 0 0 29 0 15 3 53 0 0 36 4 9 2 21 0 46 0 45 44 5 0 6 1 2 0 36 0 35 13 0 6 13 128 23 88 38 28 13 0 18 7 13 41 16 1 27 0 18 6 0 49 2 0 32 0 1 19 26 25 1 0 1 0 27 5 0 0 20 11 0 12 0 2 80 0 14 0 2 45 0 0 48 9 11 0 66 2 0 61 37 16 34 30 1 0 16 30 1 13 44 3 4 21 0 5 0 49 16 0 28 23 12 0 26 4 43 0 22 10 3 27 24 11 13 0 17 2 3 12 10 7 15 0 0 13 0 16 0 0 0 1 31 0 49 1 9 28 0 61 1 14 68 13 1 21 0 31 2 0 0 9 20 0 51 26 0 0 44 0 0 0 7 41 0 95 0 7 0 0 13 34 32 27 4 1 33 10 27 1 26 44 0 42 0 57 16.33005893909627
0 18 36 0 0 2 2 0 13 2 3 11 36 49 28 61 26 1 21 0 48 61 3 10 10 38 2 21 16 20 0 50 0 16 0 30 0 0 41 15 32 13 54 6 7 13 17 0 0 0 21 5 9 31 60 9 0 15 23 94 11 35 19 55 0 13 0 0 5 0 0 18 0 25 2 0 37 14 8 0 43 1 0 73 13 0 0 0 2 28 0 10 0 41 33 23 0 13 0 10 0 26 10 1 1 14 2 19 15 18 3 16 0 4 20 28 16 0 2 62 0 30 6 0 11 2 0 12 32 32 15 44 5 0 1 0 0 12 58 0 2 0 55 4 18 14 0 7 6 6 13 27 20 9 47 4 2 18 5 19 23 19 81 0 21 47 10 6 0 25 0 24 42 0 3 22 10 0 0 87 0 3 33 18 3 32 16 0 2 10 0 67 66 9 0 28 0 18 79 27 24 9 2 35 26 1 55 8 8 30 8 20 43 2 16 0 91 2 0 0 17 9 0 37 0 60 26 22 0 1 8 94 67 0 5 0 0 20 4 2 0 1 0 7 0 24 0 29 44 0 38 1 2 0 44 0 10 17 84 0 11 56 7 68 1 9 0 7 0 18 0 4 0 7 28 0 61 28 1 0 0 1 0 73 5 0 5 38 0 54 1 21 22 29 0 1 8 0 10 20 26 9 25 15 0 0 2 22 0 1 22 21 0 0 0 0 27 0 12 4 46 0 0 31 3 8 2 17 0 48 0 43 40 5 0 5 1 1 0 39 0 36 14 0 5 16 131 22 89 38 35 11 0 19 9 12 44 15 1 32 0 18 5 0 50 1 0 30 0 1 17 26 23 1 0 1 0 35 4 0 0 19 9 0 15 0 2 82 0 14 0 2 42 0 0 41 7 11 0 63 1 0 60 37 16 31 27 1 0 19 25 1 14 48 2 3 24 0 5 0 54 17 0 27 25 12 0 21 5 41 0 20 8 3 30 22 9 12 0 16 2 3 9 9 7 15 0 0 10 0 14 0 0 0 1 30 0 53 1 9 26 0 60 0 14 75 15 1 19 0 33 1 0 0 8 22 0 51 26 0 0 46 0 0 0 4 40 0 92 0 8 0 0 12 30 36 30 3 1 31 11 27 1 25 42 0 45 0 59 15.948919449901768
0 18 29 0 0 2 2 0 8 2 2 10 37 40 27 59 23 1 21 0 45 60 2 7 11 36 2 23 19 18 0 54 0 15 0 30 0 0 40 14 23 13 56 5 3 11 13 0 0 0 21 4 8 31 52 10 0 15 21 84 9 37 18 63 0 13 0 0 2 0 0 15 0 21 2 0 38 11 8 0 43 1 0 72 12 0 0 0 2 25 0 9 0 41 32 19 0 13 0 8 0 24 10 1 1 15 2 23 15 18 3 16 0 4 19 33 11 0 1 59 0 32 6 0 8 2 0 12 33 29 16 41 5 0 0 0 0 11 56 0 2 0 54 2 18 15 0 7 6 5 13 23 22 8 46 6 2 18 7 18 22 18 78 0 21 43 10 6 0 24 0 24 40 0 3 25 9 0 0 82 0 3 35 17 3 36 15 0 2 9 0 72 62 9 0 28 0 20 81 26 22 10 2 33 25 1 55 9 8 29 13 21 45 2 11 0 85 2 0 0 17 10 0 38 0 59 26 22 0 1 8 96 59 0 4 0 0 18 4 2 0 1 0 4 0 29 0 35 45 0 37 1 2 0 34 0 12 13 75 0 9 55 6 61 1 10 0 6 0 21 0 4 0 5 31 0 61 28 1 0 0 1 0 79 5 0 4 38 0 53 1 19 20 29 0 1 7 0 12 21 24 8 27 17 0 0 1 23 0 1 17 22 0 0 0 0 24 0 13 3 39 0 0 31 2 7 1 16 0 50 0 40 40 5 0 5 1 1 0 37 0 30 15 0 4 19 123 23 92 38 28 10 0 18 10 14 44 16 1 30 0 13 4 0 47 1 0 29 0 0 17 24 23 1 0 1 0 40 4 0 0 18 9 0 14 0 1 88 0 14 0 2 42 0 0 41 5 11 0 60 0 0 60 38 17 26 25 1 0 16 26 0 13 53 2 2 26 0 5 0 54 19 0 31 24 10 0 22 4 40 0 23 7 3 25 21 10 13 0 13 1 3 7 10 4 13 0 0 10 0 14 0 0 0 1 32 0 48 1 10 19 0 62 0 18 67 19 1 22 0 34 1 0 0 6 24 0 52 25 0 0 49 0 0 0 3 34 0 93 0 9 0 0 10 32 35 29 3 0 28 8 30 1 20 45 0 51 0 64 15.544204322200394
0 18 31 0 0 2 2 0 7 2 2 8 40 39 26 59 21 1 21 0 51 55 2 6 10 35 2 18 18 19 0 54 0 13 0 27 0 0 42 12 20 14 58 4 4 8 12 0 0 0 19 3 7 35 53 8 0 16 20 76 9 38 17 64 0 11 0 0 1 0 0 18 0 19 2 0 32 8 6 0 42 1 0 66 11 0 0 0 2 26 0 9 0 46 31 17 0 10 0 9 0 24 8 1 1 13 2 23 17 24 2 14 0 6 15 34 9 0 0 57 0 28 5 0 6 2 0 11 31 29 17 49 5 0 0 0 0 10 58 0 2 0 51 2 16 17 0 6 5 4 10 27 21 8 41 6 1 15 5 15 20 16 67 0 19 40 8 5 0 20 0 28 42 0 2 24 8 0 0 71 0 2 36 18 3 39 16 0 2 8 0 74 57 9 0 32 0 18 83 26 23 9 1 37 24 1 51 8 8 29 16 22 46 2 10 0 77 1 0 0 20 9 0 38 0 56 29 24 0 1 10 91 55 0 4 0 0 13 4 1 0 1 0 4 0 25 0 41 38 0 39 1 2 0 31 0 12 14 70 0 9 50 5 53 1 8 0 6 0 21 0 6 0 5 35 0 72 20 0 0 0 1 0 72 6 0 4 39 0 52 1 15 22 33 0 1 8 0 13 20 21 6 28 19 0 0 0 23 0 1 18 23 0 0 0 0 23 0 12 3 37 0 0 23 1 8 1 16 0 54 0 36 36 5 0 3 1 1 0 36 0 30 15 0 2 20 131 26 90 42 27 10 0 21 9 13 38 16 1 28 0 12 4 0 43 1 0 31 0 0 17 19 21 1 0 1 0 41 4 0 0 17 11 0 13 0 1 88 0 11 0 2 41 0 0 43 3 13 0 54 0 0 55 41 17 24 25 1 0 17 25 0 15 50 1 2 25 0 3 0 49 14 0 32 20 11 0 19 4 37 0 15 6 2 26 19 11 11 0 12 1 2 6 8 3 10 0 0 9 0 19 0 0 0 1 34 0 49 1 9 18 0 61 0 17 67 18 1 22 0 35 1 0 0 3 23 0 50 24 0 0 46 0 0 0 1 38 0 92 0 8 0 0 11 34 36 32 3 0 28 9 30 1 19 48 0 53 0 68 15.129666011787819
0 23 27 0 0 2 2 0 6 2 2 8 36 43 21 61 19 1 21 0 45 58 2 6 6 41 2 17 17 16 0 58 0 16 0 29 0 0 41 12 20 17 54 4 5 7 11 0 0 0 19 3 6 44 50 8 0 13 21 71 7 40 13 57 0 11 0 0 0 0 0 17 0 18 1 0 28 9 6 0 43 1 0 60 11 0 0 0 1 22 0 7 0 41 34 16 0 8 0 10 0 23 8 1 1 17 2 26 19 28 2 12 0 5 12 33 6 0 0 54 0 26 4 0 6 2 0 10 34 28 16 48 6 0 0 0 0 7 56 0 2 0 50 1 14 18 0 6 5 3 10 30 19 9 44 7 1 14 5 14 24 16 64 0 20 40 8 2 0 20 0 32 46 0 2 24 8 0 0 62 0 2 34 19 2 37 13 0 1 6 0 81 51 8 0 31 0 17 90 25 21 10 1 39 23 1 48 8 7 28 19 24 50 2 9 0 72 1 0 0 18 8 0 41 0 60 31 22 0 1 11 87 59 0 3 0 0 14 5 1 0 1 0 4 0 23 0 35 40 0 38 0 2 0 28 0 10 16 73 0 8 48 3 50 1 9 0 5 0 32 0 5 0 4 39 0 82 22 0 0 0 1 0 65 7 0 3 37 0 56 0 12 20 33 0 0 6 0 15 19 21 5 28 18 0 0 0 23 0 1 22 23 0 0 0 0 23 0 13 3 38 0 0 22 1 11 0 15 0 51 0 35 38 5 0 2 1 1 0 38 0 31 18 0 2 17 136 29 88 42 26 9 0 19 8 12 39 15 1 26 0 8 4 0 39 1 0 31 0 0 15 21 18 1 0 0 0 39 2 0 0 17 13 0 12 0 1 88 0 10 0 2 43 0 0 36 2 13 0 47 0 0 52 38 17 23 25 1 0 18 28 0 13 48 0 0 27 0 3 0 48 12 0 32 16 10 0 18 4 40 0 16 9 2 27 17 11 12 0 10 1 1 5 7 2 8 0 0 8 0 19 0 0 0 1 32 0 46 1 10 16 0 54 0 17 63 17 1 21 0 33 1 0 0 2 19 0 47 19 0 0 43 0 0 0 1 38 0 92 0 7 0 0 11 36 36 36 2 0 30 9 29 1 17 44 0 53 0 69 14.852652259332024
0 22 26 0 0 1 2 0 6 1 2 7 34 48 18 61 19 1 20 0 49 57 2 3 6 41 1 16 16 13 0 58 0 18 0 34 0 0 37 11 15 18 52 4 5 7 8 0 0 0 16 2 5 42 53 6 0 11 20 71 7 36 13 53 0 10 0 0 0 0 0 18 0 20 0 0 28 8 4 0 44 0 0 51 12 0 0 0 1 22 0 7 0 38 31 16 0 8 0 10 0 19 7 1 1 16 1 29 19 30 2 10 0 3 12 30 6 0 0 59 0 25 3 0 6 2 0 9 37 27 15 43 5 0 0 0 0 5 58 0 2 0 56 0 12 21 0 6 5 2 10 31 16 8 46 6 0 13 4 14 26 19 69 0 21 44 7 1 0 20 0 32 47 0 1 26 8 0 0 65 0 1 32 20 1 37 14 0 1 5 0 85 48 6 0 28 0 17 93 20 20 9 1 42 24 1 46 9 4 31 20 22 58 2 10 0 73 1 0 0 20 7 0 42 0 65 34 22 0 0 11 89 57 0 3 0 0 12 4 1 0 1 0 4 0 23 0 30 40 0 38 0 2 0 30 0 8 15 67 0 6 44 3 46 1 8 0 5 0 31 0 5 0 4 36 0 81 21 0 0 0 0 0 62 7 0 2 36 0 60 0 13 15 30 0 0 7 0 15 18 21 4 24 18 0 0 0 19 0 1 20 24 0 0 0 0 21 0 10 3 40 0 0 19 1 13 0 13 0 50 0 30 40 5 0 2 1 1 0 38 0 32 15 0 1 17 136 29 90 39 28 7 0 16 7 12 32 16 0 24 0 7 4 0 40 1 0 28 0 0 13 20 17 1 0 0 0 34 1 0 0 16 11 0 11 0 1 90 0 7 0 2 43 0 0 32 2 12 0 42 0 0 45 34 15 24 25 1 0 17 26 0 17 54 0 0 25 0 2 0 44 11 0 30 15 7 0 18 4 37 0 14 8 2 29 15 12 11 0 11 1 1 4 6 1 8 0 0 7 0 17 0 0 0 1 30 0 49 1 9 13 0 52 0 17 66 19 1 21 0 33 1 0 0 2 21 0 47 17 0 0 44 0 0 0 1 38 0 103 0 5 0 0 12 34 33 41 2 0 31 10 31 1 15 41 0 52 0 69 14.532416502946955
0 23 25 0 0 1 2 0 5 1 1 9 32 47 20 58 18 0 17 0 53 52 2 3 6 42 1 13 17 12 0 57 0 16 0 42 0 0 33 10 16 17 51 3 4 4 7 0 0 0 12 1 5 37 52 8 0 10 18 66 7 37 15 46 0 9 0 0 0 0 0 18 0 20 0 0 28 8 3 0 41 0 0 44 9 0 0 0 1 24 0 8 0 40 30 13 0 5 0 7 0 17 8 1 1 16 1 27 21 30 2 10 0 3 11 25 6 0 0 56 0 21 3 0 4 2 0 9 36 21 14 42 4 0 0 0 0 4 56 0 0 0 57 0 11 21 0 5 4 2 11 36 13 9 50 7 0 12 3 16 23 19 61 0 22 42 7 0 0 17 0 38 43 0 0 29 7 0 0 63 0 1 29 21 1 37 12 0 1 5 0 79 47 8 0 30 0 19 82 17 19 10 1 42 24 1 50 8 3 29 18 23 62 2 13 0 72 1 0 0 22 6 0 42 0 74 31 16 0 0 12 89 48 0 2 0 0 9 5 1 0 1 0 3 0 22 0 30 38 0 38 0 2 0 25 0 10 14 65 0 5 44 2 38 1 9 0 5 0 35 0 3 0 4 35 0 90 20 0 0 0 0 0 62 5 0 1 34 0 57 0 14 14 30 0 0 7 0 14 21 19 3 24 17 0 0 0 19 0 1 21 23 0 0 0 0 21 0 13 3 37 0 0 19 1 12 0 11 0 46 0 30 34 4 0 2 0 1 0 38 0 29 16 0 1 18 132 28 89 44 27 6 0 16 7 13 33 18 0 20 0 7 4 0 38 1 0 25 0 0 13 20 17 1 0 0 0 30 1 0 0 17 10 0 10 0 1 90 0 5 0 2 43 0 0 35 2 10 0 39 0 0 39 34 16 23 22 1 0 13 20 0 18 54 0 0 30 0 2 0 40 12 0 29 15 8 0 18 4 36 0 11 7 2 33 14 15 11 0 12 1 1 4 5 1 9 0 0 6 0 18 0 0 0 1 27 0 45 1 8 15 0 48 0 16 67 19 1 23 0 33 1 0 0 2 19 0 48 14 0 0 40 0 0 0 1 40 0 100 0 5 0 0 12 34 34 46 2 0 29 12 29 1 13 35 0 42 0 63 14.086444007858546
0 21 26 0 0 1 2 0 4 1 0 12 33 44 19 57 17 0 18 0 54 50 2 3 6 40 1 11 14 11 0 58 0 17 0 50 0 0 33 7 20 22 61 3 5 4 6 0 0 0 11 1 3 42 50 9 0 9 16 71 7 30 16 48 0 9 0 0 0 0 0 17 0 22 0 0 27 7 3 0 41 0 0 46 8 0 0 0 1 21 0 8 0 36 31 13 0 4 0 5 0 14 9 1 1 14 0 31 23 30 1 7 0 3 11 22 6 0 0 58 0 22 3 0 4 2 0 9 37 18 13 38 4 0 0 0 0 2 54 0 0 0 55 0 8 20 0 5 4 2 9 36 11 9 49 9 0 11 3 19 27 16 57 0 22 44 4 0 0 14 0 41 43 0 0 31 6 0 0 63 0 1 29 21 1 37 12 0 1 5 0 79 42 7 0 26 0 18 79 17 16 11 1 36 26 1 45 8 2 31 19 21 62 2 12 0 68 1 0 0 15 6 0 41 0 69 29 15 0 0 12 94 43 0 1 0 0 10 4 1 0 1 0 3 0 23 0 31 34 0 39 0 1 0 24 0 12 14 61 0 6 40 2 35 1 11 0 4 0 42 0 3 0 4 38 0 96 19 0 0 0 0 0 60 5 0 1 32 0 61 0 12 13 30 0 0 8 0 15 20 19 2 25 14 0 0 0 21 0 1 20 18 0 0 0 0 17 0 11 4 40 0 0 20 1 13 0 10 0 50 0 30 35 5 0 2 0 1 0 40 0 27 17 0 1 20 132 24 90 44 25 5 0 18 6 11 32 17 0 18 0 6 4 0 36 1 0 27 0 0 12 19 17 1 0 0 0 29 1 0 0 17 8 0 9 0 1 84 0 2 0 2 44 0 0 35 1 8 0 36 0 0 40 32 16 21 22 0 0 13 17 0 19 60 0 0 32 0 2 0 36 12 0 27 13 9 0 13 4 35 0 11 5 2 37 14 15 11 0 9 0 1 3 7 1 10 0 0 5 0 13 0 0 0 0 26 0 46 1 8 11 0 43 0 17 68 19 1 25 0 33 1 0 0 1 20 0 44 14 0 0 41 0 0 0 1 32 0 98 0 5 0 0 13 35 34 55 2 0 30 8 29 1 11 30 0 44 0 60 13.827111984282908
0 18 26 0 0 0 2 0 4 1 0 12 36 41 22 55 15 0 18 0 53 54 1 2 7 37 1 13 15 12 0 57 0 17 0 52 0 0 32 6 23 24 68 3 5 3 5 0 0 0 11 1 1 41 54 9 0 8 19 76 6 30 15 46 0 9 0 0 0 0 0 16 0 28 0 0 25 5 3 0 39 0 0 44 5 0 0 0 1 19 0 6 0 37 34 13 0 4 0 5 0 15 10 1 1 12 0 31 23 24 1 6 0 3 10 22 6 0 0 60 0 24 3 0 4 1 0 8 37 17 12 38 3 0 0 0 0 2 50 0 0 0 56 0 7 19 0 6 4 2 10 34 10 8 49 10 0 9 3 16 32 14 56 0 20 45 3 0 0 12 0 46 40 0 0 31 5 0 0 57 0 1 29 22 1 38 11 0 1 5 0 81 45 8 0 22 0 20 65 14 13 9 1 35 23 0 46 5 1 29 19 17 63 2 13 0 70 1 0 0 14 6 0 40 0 73 24 12 0 0 11 86 40 0 1 0 0 9 2 1 0 1 0 3 0 21 0 31 33 0 41 0 1 0 25 0 15 13 53 0 4 41 1 30 1 10 0 4 0 47 0 3 0 4 40 0 95 18 0 0 0 0 0 54 5 0 1 26 0 66 0 8 15 31 0 0 8 0 17 18 17 2 23 14 0 0 0 18 0 1 18 17 0 0 0 0 19 0 12 4 39 0 0 19 1 15 0 9 0 49 0 29 31 6 0 2 0 1 0 35 0 28 20 0 1 21 127 22 95 47 23 3 0 20 6 12 29 18 0 18 0 6 3 0 32 1 0 26 0 0 10 20 15 1 0 0 0 31 1 0 0 17 9 0 10 0 1 83 0 2 0 2 41 0 0 36 0 8 0 35 0 0 35 31 16 22 23 0 0 11 19 0 17 55 0 0 34 0 3 0 35 12 0 27 11 8 0 14 6 36 0 9 6 0 37 11 12 11 0 8 0 1 3 8 1 11 0 0 5 0 8 0 0 0 0 27 0 43 0 8 9 0 36 0 19 64 17 0 25 0 35 1 0 0 1 19 0 42 12 0 0 37 0 0 0 1 32 0 94 0 6 0 0 13 35 33 54 2 0 31 7 26 1 10 23 0 43 0 54 13.473477406679765
0 18 27 0 0 0 2 0 3 1 0 12 36 37 23 57 13 0 17 0 52 59 1 2 6 35 1 12 15 12 0 56 0 15 0 52 0 0 30 4 26 23 67 2 4 3 5 0 0 0 11 1 1 42 50 9 0 8 22 78 7 28 18 48 0 10 0 0 0 0 0 20 0 27 0 0 23 5 3 0 34 0 0 41 5 0 0 0 1 14 0 7 0 37 24 12 0 4 0 4 0 18 10 1 1 13 0 29 22 27 1 6 0 3 9 20 6 0 0 67 0 24 2 0 3 1 0 7 39 16 13 39 2 0 0 0 0 2 48 0 0 0 60 0 7 20 0 6 3 2 8 35 9 8 51 13 0 8 3 17 34 17 54 0 19 43 2 0 0 11 0 46 38 0 0 27 3 0 0 53 0 1 30 25 1 36 8 0 1 5 0 90 48 7 0 22 0 20 66 14 9 6 1 37 24 0 44 5 1 27 22 16 62 2 12 0 75 1 0 0 15 6 0 38 0 76 21 11 0 0 9 82 34 0 1 0 0 10 2 1 0 1 0 2 0 21 0 25 34 0 41 0 1 0 28 0 17 14 47 0 4 41 1 29 1 7 0 4 0 58 0 3 0 4 35 0 99 17 0 0 0 0 0 46 4 0 1 24 0 78 0 8 18 27 0 0 9 0 17 14 15 2 27 15 0 0 0 21 0 1 18 15 0 0 0 0 22 0 12 5 42 0 0 17 1 17 0 10 0 48 0 27 29 7 0 2 0 1 0 34 0 27 23 0 1 19 117 23 96 55 18 3 0 23 4 12 27 17 0 20 0 5 3 0 28 1 0 24 0 0 10 15 13 1 0 0 0 30 1 0 0 16 10 0 11 0 1 86 0 2 0 2 35 0 0 36 0 8 0 36 0 0 40 31 13 19 20 0 0 10 23 0 18 48 0 0 32 0 5 0 34 11 0 26 10 8 0 13 5 35 0 6 5 0 35 11 12 10 0 7 0 1 3 6 1 11 0 0 4 0 7 0 0 0 0 30 0 43 0 6 7 0 33 0 19 60 19 0 26 0 33 1 0 0 1 15 0 42 12 0 0 34 0 0 0 1 32 0 96 0 6 0 0 13 37 35 56 2 0 30 6 27 1 9 24 0 41 0 51 13.294695481335954
0 21 30 0 0 0 2 0 3 0 0 10 36 39 20 56 11 0 20 0 49 54 1 0 6 34 0 12 17 13 0 51 0 12 0 50 0 0 30 4 29 20 70 2 4 3 4 0 0 0 11 1 0 41 48 10 0 9 21 80 8 25 19 47 0 10 0 0 0 0 0 23 0 26 0 0 16 5 2 0 28 0 0 37 5 0 0 0 1 13 0 8 0 40 17 11 0 4 0 3 0 20 12 1 1 13 0 27 18 29 1 7 0 2 5 19 4 0 0 65 0 26 1 0 2 0 0 6 40 14 14 40 1 0 0 0 0 2 50 0 0 0 61 0 5 21 0 6 2 2 9 29 10 7 55 9 0 8 2 18 34 19 47 0 19 41 2 0 0 9 0 52 37 0 0 23 2 0 0 56 0 1 32 21 1 36 8 0 1 5 0 94 41 6 0 19 0 16 60 12 9 6 0 38 23 0 43 5 1 26 20 17 66 2 12 0 80 1 0 0 14 8 0 32 0 73 18 14 0 0 7 81 33 0 1 0 0 9 3 1 0 1 0 1 0 16 0 21 33 0 39 0 1 0 28 0 15 15 38 0 4 44 1 29 1 4 0 3 0 61 0 3 0 3 32 0 93 16 0 0 0 0 0 44 4 0 1 21 0 74 0 9 22 27 0 0 7 0 15 13 16 2 26 15 0 0 0 22 0 1 18 13 0 0 0 0 26 0 13 7 42 0 0 13 1 17 0 10 0 42 0 26 25 8 0 2 0 1 0 31 0 28 25 0 1 18 108 23 92 60 19 3 0 22 1 15 26 17 0 21 0 4 3 0 23 1 0 21 0 0 11 14 9 1 0 0 0 31 1 0 0 16 10 0 9 0 1 83 0 2 0 2 35 0 0 36 0 8 0 34 0 0 44 31 14 15 21 0 0 5 28 0 17 53 0 0 32 0 5 0 35 12 0 24 11 6 0 15 6 35 0 6 4 0 33 13 11 8 0 5 0 1 2 4 1 12 0 0 4 0 9 0 0 0 0 27 0 41 0 6 5 0 32 0 20 58 15 0 25 0 29 1 0 0 1 14 0 39 11 0 0 31 0 0 0 1 31 0 98 0 7 0 0 7 34 31 71 2 0 35 6 28 1 8 23 0 45 0 50 12.943025540275049
0 20 29 0 0 0 2 0 3 0 0 9 36 35 14 57 10 0 19 0 49 52 1 0 6 29 0 11 14 16 0 46 0 10 0 48 0 0 31 3 29 21 66 1 3 3 3 0 0 0 10 1 0 39 49 10 0 8 19 84 8 25 21 45 0 12 0 0 0 0 0 26 0 25 0 0 13 6 2 0 25 0 0 33 5 0 0 0 1 12 0 8 0 38 13 12 0 3 0 2 0 22 13 1 0 11 0 28 15 36 1 7 0 2 5 20 4 0 0 68 0 29 1 0 2 0 0 5 32 16 12 39 0 0 0 0 0 1 46 0 0 0 61 0 5 21 0 4 2 2 8 27 9 6 52 8 0 8 2 16 33 19 43 0 20 41 2 0 0 8 0 49 40 0 0 24 2 0 0 57 0 1 32 23 1 33 8 0 1 4 0 97 45 6 0 16 0 14 57 12 9 4 0 39 23 0 42 4 1 24 19 16 71 2 15 0 79 1 0 0 14 7 0 31 0 68 16 15 0 0 7 80 34 0 1 0 0 8 4 0 0 1 0 1 0 16 0 21 36 0 37 0 1 0 22 0 13 12 36 0 3 47 1 26 1 4 0 2 0 59 0 2 0 2 31 0 97 14 0 0 0 0 0 44 5 0 1 19 0 75 0 10 22 22 0 0 5 0 13 9 15 2 25 15 0 0 0 24 0 1 18 13 0 0 0 0 30 0 11 7 41 0 0 13 1 22 0 10 0 39 0 26 24 8 0 2 0 1 0 30 0 29 24 0 1 17 105 23 91 62 19 2 0 26 1 16 27 15 0 16 0 2 3 0 20 1 0 23 0 0 8 12 9 1 0 0 0 31 1 0 0 11 8 0 6 0 0 90 0 2 0 1 35 0 0 32 0 8 0 33 0 0 42 29 13 13 23 0 0 6 30 0 17 55 0 0 31 0 5 0 35 14 0 22 10 5 0 15 5 33 0 5 3 0 28 12 10 7 0 5 0 1 2 3 0 11 0 0 4 0 9 0 0 0 0 25 0 38 0 5 6 0 36 0 24 54 15 0 18 0 22 1 0 0 0 14 0 40 10 0 0 32 0 0 0 0 33 0 92 0 8 0 0 7 33 27 81 2 0 40 7 24 1 7 22 0 42 0 47 12.603143418467584
0 21 28 0 0 0 2 0 3 0 0 7 30 34 10 62 7 0 21 0 48 51 1 0 8 25 0 8 13 14 0 40 0 9 0 52 0 0 28 2 32 22 70 2 2 3 3 0 0 0 8 1 0 41 46 11 0 7 20 81 7 24 21 46 0 8 0 0 0 0 0 25 0 30 0 0 12 8 2 0 22 0 0 31 5 0 0 0 1 11 0 6 0 37 8 11 0 3 0 2 0 20 13 1 0 11 0 28 14 41 1 7 0 1 5 23 4 0 0 73 0 31 1 0 2 0 0 4 28 13 12 41 0 0 0 0 0 1 40 0 0 0 56 0 4 22 0 5 2 2 7 27 10 6 59 8 0 6 2 14 29 20 42 0 17 44 2 0 0 7 0 53 40 0 0 23 1 0 0 60 0 1 33 24 1 32 9 0 1 4 0 102 43 5 0 15 0 14 47 10 8 4 0 41 19 0 40 4 1 22 16 15 74 2 16 0 77 1 0 0 10 7 0 32 0 68 17 19 0 0 5 79 37 0 1 0 0 7 5 0 0 1 0 1 0 14 0 21 35 0 35 0 1 0 22 0 12 12 34 0 3 49 1 23 1 3 0 1 0 60 0 1 0 2 30 0 90 14 0 0 0 0 0 45 6 0 1 18 0 77 0 11 19 21 0 0 5 0 13 8 15 1 21 13 0 0 0 22 0 1 13 14 0 0 0 0 30 0 13 7 36 0 0 13 1 20 0 8 0 37 0 24 23 10 0 2 0 1 0 30 0 33 26 0 1 17 91 23 94 66 20 2 0 31 1 17 24 14 0 13 0 2 3 0 17 0 0 25 0 0 9 11 7 1 0 0 0 34 1 0 0 8 7 0 6 0 0 95 0 1 0 1 32 0 0 28 0 6 0 28 0 0 45 35 15 12 22 0 0 3 31 0 15 57 0 0 29 0 6 0 23 12 0 20 10 4 0 17 5 33 0 5 3 0 26 10 9 6 0 4 0 1 2 2 0 12 0 0 4 0 6 0 0 0 0 20 0 34 0 6 5 0 39 0 24 48 15 0 17 0 25 1 0 0 0 15 0 38 9 0 0 32 0 0 0 0 27 0 88 0 8 0 0 7 29 28 80 2 0 43 7 24 1 7 19 0 37 0 44 12.273084479371317
0 25 25 0 0 0 2 0 2 0 0 7 25 33 8 61 6 0 26 0 47 47 1 0 7 20 0 6 12 11 0 36 0 9 0 45 0 0 24 2 36 21 69 2 2 2 3 0 0 0 6 1 0 44 40 11 0 5 18 84 6 21 19 42 0 4 0 0 0 0 0 28 0 31 0 0 13 8 2 0 19 0 0 33 4 0 0 0 1 12 0 6 0 36 7 12 0 2 0 2 0 18 11 1 0 11 0 28 11 35 0 5 0 1 3 26 4 0 0 74 0 27 1 0 1 0 0 3 26 11 11 43 0 0 0 0 0 1 40 0 0 0 54 0 4 23 0 6 2 2 5 27 12 5 59 8 0 6 0 16 28 24 42 0 15 42 2 0 0 7 0 54 37 0 0 24 1 0 0 58 0 1 36 21 1 31 8 0 0 3 0 103 43 5 0 11 0 17 42 13 6 3 0 44 18 0 34 4 1 22 17 15 76 2 19 0 73 1 0 0 8 5 0 28 0 65 18 19 0 0 5 76 40 0 1 0 0 7 5 0 0 1 0 1 0 11 0 20 34 0 30 0 1 0 20 0 8 12 32 0 2 51 1 20 1 2 0 1 0 59 0 1 0 2 26 0 91 13 0 0 0 0 0 41 7 0 1 19 0 72 0 10 16 24 0 0 5 0 12 6 14 1 17 12 0 0 0 23 0 1 12 12 0 0 0 0 31 0 14 6 35 0 0 12 1 24 0 7 0 32 0 26 19 10 0 2 0 1 0 30 0 35 25 0 1 17 90 24 99 64 17 2 0 27 1 16 23 10 0 12 0 2 3 0 14 0 0 24 0 0 8 11 6 1 0 0 0 36 1 0 0 8 6 0 5 0 0 87 0 0 0 1 31 0 0 27 0 4 0 26 0 0 45 33 19 11 23 0 0 3 35 0 15 62 0 0 32 0 4 0 24 13 0 17 9 4 0 19 5 29 0 5 1 0 28 9 9 6 0 3 0 1 2 2 0 10 0 0 4 0 8 0 0 0 0 20 0 37 0 7 2 0 42 0 24 48 13 0 16 0 25 0 0 0 0 12 0 39 8 0 0 28 0 0 0 0 25 0 90 0 7 0 0 6 27 26 86 1 0 43 6 25 1 7 19 0 37 0 39 11.897838899803537
0 27 24 0 0 0 2 0 2 0 0 6 25 34 7 56 5 0 23 0 43 41 0 0 6 17 0 7 8 10 0 36 0 9 0 41 0 0 22 2 37 22 69 4 2 2 2 0 0 0 7 1 0 46 37 10 0 5 15 78 6 21 22 42 0 4 0 0 0 0 0 30 0 31 0 0 11 7 0 0 17 0 0 31 4 0 0 0 1 13 0 6 0 31 7 10 0 1 0 0 0 16 9 0 0 11 0 34 10 36 0 6 0 1 2 26 4 0 0 74 0 26 1 0 1 0 0 2 28 8 12 44 0 0 0 0 0 0 41 0 0 0 55 0 3 22 0 6 1 2 5 23 13 5 59 7 0 3 0 17 29 27 34 0 13 45 2 0 0 7 0 56 34 0 0 26 1 0 0 56 0 1 35 24 1 25 8 0 0 3 0 97 42 5 0 10 0 14 39 14 5 3 0 45 12 0 30 4 1 25 18 17 74 2 18 0 72 1 0 0 7 5 0 30 0 62 16 20 0 0 5 70 41 0 1 0 0 7 6 0 0 1 0 1 0 11 0 23 33 0 27 0 1 0 23 0 9 10 30 0 1 54 1 18 1 2 0 0 0 68 0 1 0 2 25 0 93 10 0 0 0 0 0 42 4 0 1 20 0 78 0 9 15 25 0 0 2 0 14 6 14 1 19 11 0 0 0 24 0 1 11 12 0 0 0 0 31 0 17 7 36 0 0 11 0 21 0 6 0 28 0 26 16 11 0 2 0 1 0 27 0 32 21 0 1 18 83 22 95 65 16 2 0 27 1 15 25 11 0 11 0 2 3 0 13 0 0 24 0 0 6 9 6 1 0 0 0 31 1 0 0 8 6 0 4 0 0 86 0 0 0 1 29 0 0 26 0 3 0 24 0 0 45 31 23 11 22 0 0 3 42 0 13 63 0 0 33 0 1 0 26 14 0 17 12 3 0 19 6 33 0 5 1 0 27 9 10 6 0 3 0 0 2 3 0 8 0 0 4 0 11 0 0 0 0 20 0 36 0 8 2 0 41 0 21 47 10 0 14 0 29 0 0 0 0 14 0 40 9 0 0 30 0 0 0 0 21 0 84 0 8 0 0 5 21 26 93 1 0 45 4 29 1 5 21 0 33 0 39 11.646365422396857
0 24 23 0 0 0 1 0 2 0 0 6 25 34 5 52 3 0 28 0 42 40 0 0 4 16 0 8 7 9 0 34 0 9 0 45 0 0 16 2 40 20 61 4 2 1 2 0 0 0 6 1 0 43 37 9 0 3 14 73 5 21 18 32 0 3 0 0 0 0 0 32 0 30 0 0 9 8 0 0 19 0 0 32 2 0 0 0 1 13 0 6 0 26 7 12 0 1 0 0 0 14 8 0 0 9 0 38 9 33 0 6 0 1 1 24 3 0 0 74 0 23 1 0 0 0 0 2 24 8 13 47 0 0 0 0 0 0 39 0 0 0 52 0 2 22 0 4 1 1 6 25 14 5 55 6 0 1 0 16 29 31 35 0 14 46 1 0 0 6 0 56 33 0 0 25 1 0 0 50 0 0 33 26 1 23 9 0 0 2 0 93 45 5 0 7 0 13 41 16 5 3 0 43 12 0 29 3 0 24 18 14 78 1 15 0 70 1 0 0 6 5 0 30 0 62 16 22 0 0 4 59 41 0 1 0 0 7 6 0 0 1 0 0 0 11 0 24 35 0 26 0 1 0 24 0 10 8 22 0 1 54 1 18 1 1 0 0 0 70 0 1 0 1 24 0 86 10 0 0 0 0 0 47 4 0 1 20 0 78 0 9 15 25 0 0 2 0 15 6 17 1 22 12 0 0 0 22 0 0 10 12 0 0 0 0 30 0 17 7 34 0 0 10 0 17 0 5 0 27 0 25 17 10 0 2 0 0 0 24 0 34 17 0 1 18 80 20 78 65 17 2 0 25 1 14 25 9 0 10 0 2 3 0 10 0 0 27 0 0 6 12 6 0 0 0 0 29 1 0 0 6 6 0 3 0 0 87 0 0 0 1 29 0 0 24 0 3 0 24 0 0 48 27 27 12 21 0 0 4 43 0 10 67 0 0 34 0 1 0 28 15 0 13 9 3 0 19 7 30 0 5 1 0 26 8 10 7 0 3 0 0 2 5 0 8 0 0 3 0 13 0 0 0 0 16 0 41 0 6 2 0 40 0 20 45 8 0 15 0 29 0 0 0 0 18 0 37 8 0 0 27 0 0 0 0 20 0 78 0 7 0 0 6 17 25 98 1 0 43 4 28 1 5 19 0 32 0 39 11.282907662082515
0 19 26 0 0 0 1 0 1 0 0 5 22 37 4 51 1 0 33 0 34 40 0 0 4 13 0 9 8 10 0 33 0 8 0 42 0 0 15 2 39 20 59 4 2 0 2 0 0 0 5 1 0 43 36 8 0 3 14 72 4 20 16 32 0 2 0 0 0 0 0 38 0 28 0 0 8 9 0 0 22 0 0 33 2 0 0 0 0 12 0 7 0 25 6 10 0 1 0 0 0 12 6 0 0 8 0 37 9 26 0 6 0 1 1 22 2 0 0 66 0 23 1 0 0 0 0 1 23 8 11 45 0 0 0 0 0 0 42 0 0 0 46 0 1 23 0 4 1 1 7 25 14 4 60 6 0 0 0 17 26 29 33 0 12 50 0 0 0 3 0 58 35 0 0 22 1 0 0 47 0 0 28 27 1 19 8 0 0 1 0 96 39 4 0 6 0 15 39 16 4 2 0 45 10 0 29 3 0 22 17 12 85 1 14 0 73 1 0 0 6 7 0 27 0 56 18 26 0 0 2 57 41 0 1 0 0 9 6 0 0 1 0 0 0 10 0 25 36 0 21 0 1 0 22 0 9 8 21 0 1 44 1 18 1 1 0 0 0 74 0 1 0 1 23 0 81 9 0 0 0 0 0 48 5 0 1 22 0 79 0 8 13 26 0 0 2 0 15 6 17 1 22 10 0 0 0 22 0 0 7 12 0 0 0 0 31 0 19 8 36 0 0 9 0 16 0 5 0 28 0 25 17 11 0 2 0 0 0 23 0 31 18 0 0 17 70 20 83 65 15 1 0 24 1 14 23 9 0 8 0 1 3 0 9 0 0 29 0 0 8 11 4 0 0 0 0 26 1 0 0 5 5 0 4 0 0 91 0 0 0 0 24 0 0 25 0 2 0 24 0 0 48 25 36 14 19 0 0 3 41 0 9 70 0 0 36 0 1 0 27 15 0 11 11 3 0 20 5 31 0 5 1 0 26 5 11 7 0 3 0 0 2 5 0 8 0 0 3 0 12 0 0 0 0 14 0 46 0 6 0 0 41 0 23 44 8 0 13 0 27 0 0 0 0 22 0 37 9 0 0 24 0 0 0 0 20 0 79 0 6 0 0 6 14 27 102 1 0 45 4 27 1 3 20 0 30 0 40 11.055009823182712
0 13 30 0 0 0 0 0 1 0 0 4 25 38 4 40 1 0 34 0 30 33 0 0 2 13 0 9 7 8 0 27 0 7 0 37 0 0 13 1 37 18 58 6 2 0 2 0 0 0 6 1 0 37 36 9 0 2 14 62 4 20 15 35 0 2 0 0 0 0 0 41 0 27 0 0 10 8 0 0 21 0 0 33 2 0 0 0 0 12 0 4 0 20 6 12 0 0 0 0 0 11 5 0 0 8 0 35 8 25 0 7 0 1 1 20 1 0 0 60 0 24 1 0 0 0 0 0 19 7 9 42 0 0 0 0 0 0 38 0 0 0 42 0 1 23 0 4 1 1 7 22 13 4 59 4 0 0 0 15 24 28 33 0 12 54 0 0 0 3 0 62 35 0 0 21 0 0 0 45 0 0 27 28 1 17 9 0 0 1 0 91 34 3 0 5 0 17 38 15 2 2 0 46 10 0 28 3 0 22 18 12 87 1 14 0 72 1 0 0 6 6 0 28 0 47 18 29 0 0 2 50 40 0 1 0 0 9 6 0 0 1 0 0 0 11 0 23 35 0 21 0 0 0 21 0 9 7 19 0 1 38 1 15 1 1 0 0 0 75 0 1 0 1 22 0 77 9 0 0 0 0 0 46 4 0 1 20 0 75 0 10 12 24 0 0 2 0 14 6 17 1 20 14 0 0 0 24 0 0 7 13 0 0 0 0 28 0 20 11 34 0 0 7 0 15 0 5 0 31 0 22 15 15 0 2 0 0 0 26 0 26 23 0 0 16 71 15 78 60 12 1 0 28 1 10 24 8 0 9 0 1 2 0 8 0 0 25 0 0 6 12 4 0 0 0 0 27 1 0 0 3 5 0 5 0 0 89 0 0 0 0 24 0 0 28 0 2 0 19 0 0 54 23 36 13 20 0 0 3 37 0 9 66 0 0 32 0 1 0 28 12 0 10 9 3 0 22 5 28 0 5 0 0 23 5 9 6 0 3 0 0 2 5 0 7 0 0 1 0 11 0 0 0 0 14 0 49 0 8 0 0 37 0 24 41 9 0 14 0 24 0 0 0 0 23 0 41 9 0 0 19 0 0 0 0 21 0 68 0 6 0 0 4 14 25 105 1 0 43 4 28 1 2 19 0 29 0 44 10.62278978388998
0 13 30 0 0 0 0 0 1 0 0 4 23 42 4 40 1 0 35 0 29 30 0 0 1 12 0 9 7 9 0 27 0 8 0 34 0 0 10 1 40 14 56 7 2 0 2 0 0 0 7 1 0 37 38 11 0 1 13 55 4 17 15 38 0 1 0 0 0 0 0 42 0 25 0 0 9 8 0 0 22 0 0 29 2 0 0 0 0 10 0 4 0 19 6 11 0 0 0 0 0 11 3 0 0 8 0 34 9 21 0 6 0 0 1 20 1 0 0 59 0 23 1 0 0 0 0 0 18 5 8 44 0 0 0 0 0 0 36 0 0 0 37 0 0 22 0 3 1 1 8 21 11 3 59 3 0 0 0 14 19 31 29 0 10 53 0 0 0 1 0 66 38 0 0 18 0 0 0 38 0 0 20 30 1 14 10 0 0 1 0 93 34 1 0 5 0 20 34 13 2 2 0 43 7 0 25 1 0 21 17 9 82 0 13 0 73 1 0 0 5 5 0 30 0 45 19 29 0 0 1 45 39 0 1 0 0 9 5 0 0 1 0 0 0 10 0 24 32 0 20 0 0 0 23 0 8 8 15 0 1 36 1 15 1 1 0 0 0 74 0 1 0 1 20 0 79 9 0 0 0 0 0 45 3 0 1 17 0 67 0 10 9 24 0 0 1 0 12 5 15 1 20 13 0 0 0 25 0 0 7 15 0 0 0 0 23 0 19 10 39 0 0 5 0 15 0 4 0 31 0 20 17 15 0 2 0 0 0 23 0 26 25 0 0 18 66 15 83 60 11 1 0 27 1 8 27 8 0 7 0 0 2 0 7 0 0 26 0 0 5 12 3 0 0 0 0 31 0 0 0 3 5 0 6 0 0 76 0 0 0 0 25 0 0 32 0 2 0 16 0 0 55 21 41 13 20 0 0 3 37 0 8 69 0 0 34 0 1 0 32 12 0 12 9 3 0 23 6 26 0 5 0 0 23 4 8 3 0 2 0 0 2 5 0 5 0 0 1 0 11 0 0 0 0 13 0 52 0 7 0 0 36 0 25 39 8 0 13 0 22 0 0 0 0 26 0 42 9 0 0 23 0 0 0 0 21 0 66 0 6 0 0 3 10 26 96 1 0 40 2 33 1 2 18 0 29 0 53 10.330058939096267
0 13 29 0 0 0 0 0 1 0 0 3 24 38 4 40 1 0 39 0 29 29 0 0 1 11 0 10 7 7 0 26 0 7 0 34 0 0 8 1 44 12 55 7 2 0 2 0 0 0 7 1 0 37 43 12 0 1 9 47 4 17 13 41 0 1 0 0 0 0 0 45 0 25 0 0 9 7 0 0 17 0 0 24 2 0 0 0 0 11 0 3 0 18 5 11 0 0 0 0 0 11 2 0 0 9 0 33 11 21 0 5 0 0 1 20 1 0 0 56 0 19 1 0 0 0 0 0 17 4 8 48 0 0 0 0 0 0 36 0 0 0 33 0 0 22 0 2 1 1 7 19 9 3 62 3 0 0 0 13 17 34 29 0 10 54 0 0 0 1 0 74 38 0 0 22 0 0 0 35 0 0 21 28 1 14 10 0 0 1 0 91 33 1 0 5 0 23 33 14 2 1 0 44 4 0 20 1 0 21 19 9 86 0 13 0 76 1 0 0 5 6 0 29 0 38 20 21 0 0 1 42 37 0 1 0 0 9 4 0 0 1 0 0 0 9 0 24 31 0 20 0 0 0 20 0 7 9 11 0 1 32 1 14 1 1 0 0 0 77 0 1 0 1 21 0 75 9 0 0 0 0 0 41 3 0 1 15 0 63 0 10 11 23 0 0 1 0 9 3 15 1 19 12 0 0 0 22 0 0 6 12 0 0 0 0 21 0 19 9 34 0 0 5 0 18 0 3 0 30 0 19 15 17 0 1 0 0 0 22 0 28 23 0 0 19 73 13 90 55 9 0 0 31 0 8 26 6 0 6 0 0 2 0 6 0 0 25 0 0 5 13 3 0 0 0 0 35 0 0 0 3 4 0 5 0 0 80 0 0 0 0 21 0 0 26 0 2 0 14 0 0 50 22 42 12 20 0 0 2 37 0 7 72 0 0 35 0 1 0 32 12 0 12 8 1 0 25 8 27 0 4 0 0 20 5 8 2 0 0 0 0 2 3 0 5 0 0 1 0 11 0 0 0 0 13 0 55 0 8 0 0 35 0 24 36 8 0 11 0 25 0 0 0 0 25 0 42 8 0 0 22 0 0 0 0 23 0 69 0 4 0 0 3 10 24 102 1 0 38 2 43 1 1 20 0 28 0 52 10.151277013752456
0 16 30 0 0 0 0 0 1 0 0 2 25 35 3 47 1 0 45 0 33 31 0 0 1 13 0 12 7 8 0 29 0 6 0 37 0 0 8 1 44 14 56 6 2 0 2 0 0 0 7 1 0 35 50 16 0 1 8 45 5 15 13 39 0 1 0 0 0 0 0 45 0 26 0 0 11 7 0 0 16 0 0 23 1 0 0 0 0 11 0 3 0 20 4 13 0 0 0 0 0 12 2 0 0 11 0 35 10 18 0 4 0 0 0 20 1 0 0 55 0 16 1 0 0 0 0 0 16 4 5 48 0 0 0 0 0 0 34 0 0 0 33 0 0 23 0 2 1 0 6 17 12 3 63 3 0 0 0 10 14 31 30 0 7 51 0 0 0 1 0 75 35 0 0 24 0 0 0 34 0 0 21 26 1 13 12 0 0 1 0 89 34 0 0 6 0 21 27 16 2 1 0 46 4 0 21 1 0 18 20 9 85 0 14 0 74 1 0 0 4 7 0 26 0 34 19 23 0 0 1 42 39 0 0 0 0 8 4 0 0 1 0 0 0 9 0 25 29 0 25 0 0 0 22 0 9 9 10 0 1 24 1 10 0 1 0 0 0 74 0 1 0 1 22 0 71 8 0 0 0 0 0 41 3 0 1 15 0 66 0 10 9 19 0 0 1 0 10 3 12 1 21 12 0 0 0 21 0 0 5 15 0 0 0 0 18 0 18 7 30 0 0 5 0 18 0 2 0 31 0 18 13 19 0 1 0 0 0 23 0 26 23 0 0 22 65 13 86 56 6 0 0 33 0 7 25 5 0 5 0 0 2 0 6 0 0 23 0 0 4 14 3 0 0 0 0 42 0 0 0 2 4 0 5 0 0 84 0 0 0 0 24 0 0 26 0 2 0 14 0 0 58 21 48 11 22 0 0 2 38 0 7 69 0 0 36 0 1 0 28 11 0 14 9 1 0 22 7 25 0 4 0 0 21 5 6 2 0 0 0 0 1 4 0 3 0 0 1 0 11 0 0 0 0 11 0 63 0 8 0 0 32 0 26 40 7 0 11 0 23 0 0 0 0 26 0 43 9 0 0 19 0 0 0 0 20 0 68 0 4 0 0 3 7 27 109 1 0 41 2 47 1 1 19 0 26 0 53 10.119842829076621
0 17 28 0 0 0 0 0 1 0 0 2 26 34 3 46 0 0 50 0 28 28 0 0 1 16 0 13 6 6 0 28 0 4 0 34 0 0 8 1 39 14 56 5 1 0 2 0 0 0 7 1 0 29 44 19 0 0 6 43 6 13 14 39 0 1 0 0 0 0 0 42 0 27 0 0 11 6 0 0 17 0 0 21 1 0 0 0 0 11 0 3 0 20 3 14 0 0 0 0 0 14 2 0 0 11 0 35 9 15 0 4 0 0 0 23 0 0 0 56 0 13 1 0 0 0 0 0 15 3 4 42 0 0 0 0 0 0 28 0 0 0 30 0 0 24 0 1 1 0 5 17 11 2 60 3 0 0 0 12 13 30 28 0 6 56 0 0 0 1 0 67 31 0 0 24 0 0 0 31 0 0 22 23 1 8 11 0 0 1 0 93 32 0 0 7 0 21 22 16 2 1 0 49 4 0 16 1 0 16 19 9 89 0 15 0 75 1 0 0 2 6 0 22 0 33 21 23 0 0 1 33 36 0 0 0 0 9 2 0 0 1 0 0 0 10 0 24 27 0 26 0 0 0 21 0 9 10 5 0 1 27 0 10 0 1 0 0 0 79 0 1 0 1 18 0 65 4 0 0 0 0 0 43 3 0 1 14 0 60 0 11 9 16 0 0 1 0 10 3 9 1 22 11 0 0 0 17 0 0 5 18 0 0 0 0 17 0 20 6 26 0 0 5 0 17 0 3 0 32 0 17 11 19 0 1 0 0 0 24 0 25 25 0 0 20 63 11 85 51 8 0 0 39 0 8 25 5 0 5 0 0 2 0 5 0 0 21 0 0 3 15 3 0 0 0 0 43 0 0 0 2 4 0 4 0 0 91 0 0 0 0 32 0 0 28 0 1 0 13 0 0 62 20 52 11 18 0 0 1 36 0 7 73 0 0 41 0 1 0 28 10 0 15 8 1 0 19 6 23 0 4 0 0 23 4 5 2 0 0 0 0 1 4 0 2 0 0 1 0 11 0 0 0 0 10 0 62 0 11 0 0 31 0 22 43 6 0 10 0 23 0 0 0 0 27 0 42 10 0 0 19 0 0 0 0 18 0 60 0 3 0 0 2 7 30 118 1 0 41 1 51 1 1 20 0 23 0 55 9.884086444007858
0 17 31 0 0 0 0 0 1 0 0 2 24 36 3 45 0 0 54 0 28 28 0 0 1 16 0 15 4 6 0 28 0 4 0 38 0 0 7 1 39 14 45 5 1 0 2 0 0 0 5 1 0 32 43 21 0 0 4 43 7 10 14 32 0 0 0 0 0 0 0 37 0 26 0 0 9 4 0 0 18 0 0 17 1 0 0 0 0 9 0 3 0 17 2 14 0 0 0 0 0 14 2 0 0 8 0 31 8 15 0 4 0 0 0 22 0 0 0 48 0 11 1 0 0 0 0 0 14 3 4 39 0 0 0 0 0 0 29 0 0 0 28 0 0 25 0 1 1 0 4 14 12 2 50 2 0 0 0 12 12 26 22 0 6 58 0 0 0 1 0 61 32 0 0 26 0 0 0 33 0 0 22 21 1 8 10 0 0 1 0 92 33 0 0 7 0 19 22 19 2 1 0 49 3 0 14 1 0 15 21 6 89 0 13 0 67 1 0 0 2 7 0 24 0 41 21 21 0 0 1 27 38 0 0 0 0 10 2 0 0 1 0 0 0 15 0 25 24 0 25 0 0 0 22 0 8 10 5 0 1 22 0 10 0 1 0 0 0 81 0 1 0 0 17 0 62 4 0 0 0 0 0 31 2 0 1 13 0 62 0 10 7 12 0 0 1 0 7 3 9 1 27 9 0 0 0 17 0 0 5 19 0 0 0 0 17 0 17 5 23 0 0 5 0 15 0 3 0 33 0 15 10 21 0 1 0 0 0 22 0 22 29 0 0 20 57 7 83 52 9 0 0 43 0 9 28 4 0 4 0 0 1 0 5 0 0 22 0 0 3 15 3 0 0 0 0 42 0 0 0 2 2 0 2 0 0 96 0 0 0 0 30 0 0 25 0 1 0 12 0 0 59 18 55 11 18 0 0 0 36 0 6 78 0 0 41 0 1 0 28 11 0 15 8 1 0 22 7 24 0 4 0 0 23 3 5 2 0 0 0 0 1 5 0 2 0 0 1 0 9 0 0 0 0 8 0 57 0 15 0 0 25 0 21 43 5 0 11 0 24 0 0 0 0 24 0 43 6 0 0 20 0 0 0 0 19 0 51 0 3 0 0 2 7 34 111 0 0 32 1 51 1 1 20 0 21 0 55 9.55992141453831
0 13 33 0 0 0 0 0 1 0 0 2 21 33 3 43 0 0 61 0 28 25 0 0 1 14 0 14 3 5 0 28 0 4 0 38 0 0 7 1 40 16 43 4 1 0 2 0 0 0 7 1 0 35 41 23 0 0 4 44 9 11 12 26 0 0 0 0 0 0 0 36 0 24 0 0 10 2 0 0 17 0 0 11 1 0 0 0 0 7 0 3 0 16 1 11 0 0 0 0 0 15 2 0 0 6 0 29 8 15 0 3 0 0 0 22 0 0 0 51 0 10 1 0 0 0 0 0 17 3 4 40 0 0 0 0 0 0 27 0 0 0 26 0 0 25 0 1 1 0 5 13 9 1 47 2 0 0 0 13 11 30 22 0 5 54 0 0 0 1 0 58 34 0 0 28 0 0 0 27 0 0 21 18 1 8 11 0 0 1 0 92 31 0 0 8 0 18 20 17 2 1 0 46 3 0 12 1 0 13 20 4 89 0 9 0 64 1 0 0 2 6 0 25 0 39 20 20 0 0 1 26 37 0 0 0 0 12 2 0 0 1 0 0 0 14 0 22 22 0 28 0 0 0 21 0 6 8 5 0 1 19 0 11 0 1 0 0 0 89 0 1 0 0 15 0 63 3 0 0 0 0 0 28 2 0 1 12 0 64 0 8 6 11 0 0 1 0 9 2 8 1 28 9 0 0 0 17 0 0 3 19 0 0 0 0 17 0 15 4 23 0 0 4 0 14 0 3 0 37 0 15 8 24 0 1 0 0 0 20 0 20 33 0 0 17 57 7 82 49 11 0 0 44 0 12 30 3 0 3 0 0 1 0 4 0 0 23 0 0 3 15 3 0 0 0 0 44 0 0 0 1 2 0 2 0 0 99 0 0 0 0 32 0 0 24 0 1 0 11 0 0 61 21 55 10 19 0 0 0 40 0 5 73 0 0 32 0 1 0 26 11 0 14 8 1 0 23 8 28 0 4 0 0 23 3 5 2 0 0 0 0 0 6 0 1 0 0 1 0 7 0 0 0 0 7 0 54 0 15 0 0 24 0 20 36 4 0 13 0 26 0 0 0 0 26 0 42 6 0 0 17 0 0 0 0 22 0 53 0 3 0 0 2 7 34 105 0 0 32 0 50 1 0 17 0 21 0 55 9.351669941060904
0 12 36 0 0 0 0 0 1 0 0 2 23 29 3 34 0 0 68 0 26 26 0 0 0 12 0 14 4 6 0 27 0 5 0 39 0 0 6 1 42 14 39 4 1 0 2 0 0 0 6 1 0 35 43 26 0 0 4 40 9 11 9 21 0 0 0 0 0 0 0 36 0 23 0 0 9 3 0 0 17 0 0 9 1 0 0 0 0 7 0 3 0 16 0 11 0 0 0 0 0 15 2 0 0 6 0 28 7 16 0 1 0 0 0 21 0 0 0 51 0 10 1 0 0 0 0 0 16 2 3 37 0 0 0 0 0 0 27 0 0 0 23 0 0 24 0 1 1 0 5 11 6 0 45 2 0 0 0 11 10 26 22 0 4 60 0 0 0 1 0 59 33 0 0 25 0 0 0 27 0 0 19 17 0 8 11 0 0 1 0 95 30 0 0 7 0 18 21 17 2 1 0 45 3 0 12 1 0 11 22 2 87 0 8 0 65 1 0 0 1 5 0 28 0 38 14 20 0 0 1 24 39 0 0 0 0 13 2 0 0 1 0 0 0 16 0 21 20 0 31 0 0 0 20 0 5 8 5 0 1 17 0 11 0 1 0 0 0 90 0 1 0 0 11 0 64 2 0 0 0 0 0 24 2 0 1 15 0 64 0 9 4 11 0 0 1 0 10 2 8 1 28 8 0 0 0 16 0 0 2 17 0 0 0 0 13 0 17 4 22 0 0 4 0 12 0 4 0 34 0 15 8 25 0 1 0 0 0 17 0 18 39 0 0 18 52 8 78 48 11 0 0 48 0 13 28 2 0 3 0 0 1 0 4 0 0 23 0 0 3 15 2 0 0 0 0 47 0 0 0 1 2 0 2 0 0 96 0 0 0 0 33 0 0 16 0 1 0 12 0 0 57 20 57 10 18 0 0 0 45 0 5 71 0 0 28 0 1 0 25 13 0 14 7 1 0 26 10 29 0 3 0 0 24 2 5 2 0 0 0 0 0 6 0 1 0 0 1 0 4 0 0 0 0 7 0 50 0 18 0 0 25 0 18 35 3 0 16 0 26 0 0 0 0 26 0 40 7 0 0 15 0 0 0 0 24 0 53 0 2 0 0 1 6 33 101 0 0 26 0 51 1 0 15 0 18 0 57 9.137524557956779
0 6 38 0 0 0 0 0 1 0 0 2 26 29 3 31 0 0 73 0 23 25 0 0 0 11 0 11 5 6 0 29 0 6 0 40 0 0 5 1 42 10 41 3 1 0 2 0 0 0 6 1 0 31 38 24 0 0 4 43 8 9 8 20 0 0 0 0 0 0 0 39 0 23 0 0 8 4 0 0 16 0 0 9 1 0 0 0 0 6 0 3 0 16 0 9 0 0 0 0 0 16 2 0 0 8 0 29 6 18 0 1 0 0 0 23 0 0 0 55 0 13 0 0 0 0 0 0 16 2 2 44 0 0 0 0 0 0 25 0 0 0 23 0 0 24 0 1 1 0 3 10 8 0 49 2 0 0 0 12 9 20 22 0 3 60 0 0 0 1 0 54 36 0 0 25 0 0 0 23 0 0 21 19 0 7 12 0 0 1 0 92 30 0 0 8 0 18 23 17 2 1 0 47 3 0 11 1 0 9 24 2 84 0 8 0 64 1 0 0 1 4 0 30 0 39 12 15 0 0 1 23 41 0 0 0 0 11 2 0 0 1 0 0 0 15 0 22 18 0 31 0 0 0 17 0 4 8 5 0 1 11 0 10 0 1 0 0 0 88 0 1 0 0 13 0 58 1 0 0 0 0 0 23 2 0 1 16 0 65 0 8 4 12 0 0 0 0 9 2 7 1 23 7 0 0 0 18 0 0 2 16 0 0 0 0 13 0 18 4 18 0 0 4 0 10 0 4 0 34 0 14 8 28 0 1 0 0 0 16 0 16 38 0 0 16 54 6 77 52 13 0 0 44 0 13 24 2 0 2 0 0 0 0 2 0 0 21 0 0 3 13 2 0 0 0 0 51 0 0 0 2 2 0 2 0 0 94 0 0 0 0 39 0 0 19 0 1 0 11 0 0 60 21 54 11 20 0 0 0 48 0 5 72 0 0 28 0 1 0 23 14 0 14 7 1 0 30 10 26 0 3 0 0 20 2 5 2 0 0 0 0 0 5 0 1 0 0 0 0 3 0 0 0 0 7 0 51 0 20 0 0 27 0 17 37 1 0 19 0 27 0 0 0 0 26 0 36 7 0 0 16 0 0 0 0 20 0 45 0 2 0 0 0 5 34 97 0 0 28 0 47 1 0 12 0 13 0 56 8.988212180746562
0 5 38 0 0 0 0 0 1 0 0 2 27 30 3 31 0 0 70 0 26 24 0 0 0 10 0 12 4 7 0 28 0 8 0 41 0 0 5 1 44 11 42 3 1 0 2 0 0 0 5 1 0 27 35 19 0 0 3 42 8 8 5 16 0 0 0 0 0 0 0 41 0 22 0 0 8 4 0 0 16 0 0 9 1 0 0 0 0 6 0 2 0 14 0 10 0 0 0 0 0 12 2 0 0 9 0 31 6 15 0 1 0 0 0 25 0 0 0 56 0 13 0 0 0 0 0 0 13 2 2 42 0 0 0 0 0 0 25 0 0 0 19 0 0 24 0 0 1 0 1 9 7 0 54 2 0 0 0 11 7 20 16 0 3 58 0 0 0 1 0 53 42 0 0 26 0 0 0 17 0 0 17 18 0 6 14 0 0 1 0 91 30 0 0 7 0 17 21 17 2 1 0 47 2 0 14 1 0 9 26 2 84 0 10 0 68 1 0 0 1 5 0 30 0 38 14 13 0 0 1 22 45 0 0 0 0 11 2 0 0 1 0 0 0 18 0 21 16 0 32 0 0 0 16 0 3 9 5 0 1 7 0 9 0 1 0 0 0 81 0 1 0 0 14 0 53 1 0 0 0 0 0 21 2 0 1 15 0 72 0 8 3 12 0 0 0 0 8 2 8 1 21 8 0 0 0 16 0 0 2 16 0 0 0 0 16 0 15 2 19 0 0 4 0 10 0 4 0 38 0 12 6 30 0 1 0 0 0 13 0 12 38 0 0 13 50 5 74 50 12 0 0 41 0 15 26 1 0 2 0 0 0 0 2 0 0 17 0 0 2 13 1 0 0 0 0 46 0 0 0 2 2 0 2 0 0 89 0 0 0 0 43 0 0 19 0 0 0 9 0 0 60 20 59 10 18 0 0 0 49 0 4 74 0 0 24 0 1 0 19 18 0 12 9 1 0 27 12 21 0 3 0 0 21 2 5 2 0 0 0 0 0 4 0 1 0 0 0 0 2 0 0 0 0 5 0 49 0 21 0 0 22 0 16 34 1 0 16 0 28 0 0 0 0 23 0 33 4 0 0 16 0 0 0 0 18 0 40 0 2 0 0 0 5 33 93 0 0 30 0 48 1 0 12 0 10 0 56 8.734774066797643
0 5 36 0 0 0 0 0 1 0 0 1 28 32 2 27 0 0 71 0 20 19 0 0 0 9 0 15 3 9 0 26 0 6 0 43 0 0 5 1 45 10 39 2 1 0 2 0 0 0 4 1 0 26 39 19 0 0 1 44 7 7 5 14 0 0 0 0 0 0 0 35 0 21 0 0 7 4 0 0 13 0 0 9 0 0 0 0 0 7 0 2 0 12 0 9 0 0 0 0 0 11 2 0 0 12 0 30 6 16 0 1 0 0 0 31 0 0 0 52 0 11 0 0 0 0 0 0 15 2 1 45 0 0 0 0 0 0 26 0 0 0 21 0 0 25 0 0 1 0 0 8 7 0 57 2 0 0 0 10 7 19 12 0 3 51 0 0 0 1 0 53 42 0 0 23 0 0 0 16 0 0 14 17 0 4 15 0 0 1 0 87 27 0 0 7 0 17 18 12 2 1 0 48 2 0 15 1 0 8 29 2 82 0 13 0 61 1 0 0 1 5 0 31 0 37 17 12 0 0 1 21 49 0 0 0 0 12 2 0 0 1 0 0 0 17 0 23 14 0 32 0 0 0 15 0 2 9 5 0 1 6 0 4 0 1 0 0 0 85 0 1 0 0 11 0 51 1 0 0 0 0 0 20 2 0 1 14 0 76 0 8 2 6 0 0 0 0 7 2 9 0 22 7 0 0 0 16 0 0 2 16 0 0 0 0 18 0 16 2 16 0 0 3 0 8 0 4 0 35 0 13 6 30 0 0 0 0 0 11 0 10 39 0 0 12 46 4 72 42 15 0 0 38 0 15 25 1 0 2 0 0 0 0 1 0 0 14 0 0 2 15 1 0 0 0 0 50 0 0 0 3 2 0 2 0 0 85 0 0 0 0 42 0 0 19 0 0 0 8 0 0 63 21 60 11 17 0 0 0 52 0 3 72 0 0 26 0 1 0 17 18 0 14 7 1 0 26 12 21 0 3 0 0 15 2 3 1 0 0 0 0 0 5 0 1 0 0 0 0 2 0 0 0 0 3 0 52 0 22 0 0 24 0 13 33 0 0 15 0 30 0 0 0 0 20 0 30 5 0 0 16 0 0 0 0 19 0 40 0 1 0 0 0 4 33 91 0 0 29 0 42 1 0 12 0 9 0 54 8.49312377210216
0 5 35 0 0 0 0 0 0 0 0 1 27 32 2 29 0 0 81 0 19 22 0 0 0 7 0 17 3 10 0 27 0 5 0 43 0 0 5 1 41 12 42 2 1 0 2 0 0 0 3 1 0 24 34 16 0 0 0 42 5 6 5 12 0 0 0 0 0 0 0 34 0 20 0 0 7 4 0 0 9 0 0 7 0 0 0 0 0 4 0 2 0 10 0 9 0 0 0 0 0 10 2 0 0 11 0 30 6 19 0 1 0 0 0 28 0 0 0 52 0 12 0 0 0 0 0 0 16 2 1 44 0 0 0 0 0 0 26 0 0 0 21 0 0 21 0 0 1 0 0 9 7 0 62 2 0 0 0 7 7 18 7 0 3 46 0 0 0 1 0 54 39 0 0 24 0 0 0 16 0 0 13 19 0 4 15 0 0 1 0 86 26 0 0 8 0 16 16 10 2 1 0 52 2 0 15 1 0 8 30 2 83 0 10 0 60 1 0 0 0 6 0 27 0 39 17 11 0 0 1 17 44 0 0 0 0 13 1 0 0 1 0 0 0 17 0 20 13 0 36 0 0 0 13 0 2 8 5 0 1 6 0 3 0 1 0 0 0 76 0 1 0 0 14 0 47 1 0 0 0 0 0 17 2 0 0 14 0 82 0 6 2 5 0 0 0 0 4 2 8 0 20 8 0 0 0 16 0 0 2 11 0 0 0 0 21 0 16 2 14 0 0 2 0 6 0 3 0 33 0 12 4 33 0 0 0 0 0 9 0 10 42 0 0 12 39 3 69 43 16 0 0 40 0 16 25 1 0 2 0 0 0 0 0 0 0 13 0 0 1 15 1 0 0 0 0 50 0 0 0 3 2 0 3 0 0 79 0 0 0 0 39 0 0 17 0 0 0 6 0 0 60 20 55 13 16 0 0 0 54 0 2 73 0 0 26 0 1 0 16 22 0 17 7 1 0 26 13 20 0 3 0 0 13 1 3 1 0 0 0 0 0 5 0 1 0 0 0 0 2 0 0 0 0 3 0 49 0 22 0 0 25 0 10 32 0 0 19 0 30 0 0 0 0 20 0 30 4 0 0 17 0 0 0 0 17 0 41 0 1 0 0 0 3 33 93 0 0 31 0 38 0 0 10 0 7 0 52 8.273084479371317
0 5 35 0 0 0 0 0 0 0 0 1 28 30 2 29 0 0 84 0 14 26 0 0 0 7 0 17 3 12 0 31 0 5 0 39 0 0 5 1 45 9 43 2 1 0 2 0 0 0 4 1 0 25 31 18 0 0 0 41 5 7 5 10 0 0 0 0 0 0 0 34 0 22 0 0 5 3 0 0 7 0 0 6 0 0 0 0 0 4 0 2 0 10 0 8 0 0 0 0 0 11 2 0 0 8 0 29 6 22 0 1 0 0 0 29 0 0 0 50 0 14 0 0 0 0 0 0 19 2 1 44 0 0 0 0 0 0 27 0 0 0 19 0 0 19 0 0 1 0 0 10 7 0 59 2 0 0 0 8 6 15 6 0 2 44 0 0 0 1 0 52 36 0 0 24 0 0 0 12 0 0 13 20 0 4 14 0 0 1 0 79 28 0 0 8 0 14 18 10 2 1 0 52 1 0 19 1 0 7 27 2 78 0 7 0 63 1 0 0 0 7 0 23 0 42 18 11 0 0 1 14 45 0 0 0 0 16 1 0 0 1 0 0 0 18 0 22 11 0 34 0 0 0 13 0 2 12 3 0 1 7 0 2 0 1 0 0 0 76 0 1 0 0 19 0 47 1 0 0 0 0 0 17 2 0 0 11 0 85 0 6 2 4 0 0 0 0 5 1 7 0 22 8 0 0 0 14 0 0 2 12 0 0 0 0 19 0 13 2 14 0 0 1 0 6 0 4 0 33 0 13 3 31 0 0 0 0 0 9 0 10 38 0 0 11 35 3 67 42 17 0 0 47 0 15 28 1 0 2 0 0 0 0 0 0 0 11 0 0 1 20 1 0 0 0 0 50 0 0 0 4 2 0 5 0 0 82 0 0 0 0 41 0 0 16 0 0 0 5 0 0 55 20 62 16 14 0 0 0 55 0 2 66 0 0 23 0 1 0 13 23 0 15 6 0 0 25 14 18 0 2 0 0 12 1 3 1 0 0 0 0 0 4 0 1 0 0 0 0 2 0 0 0 0 3 0 47 0 18 0 0 26 0 9 28 0 0 25 0 30 0 0 0 0 21 0 32 2 0 0 12 0 0 0 0 18 0 41 0 1 0 0 0 2 35 102 0 0 31 0 39 0 0 8 0 7 0 59 8.214145383104127
0 4 33 0 0 0 0 0 0 0 0 1 30 29 2 24 0 0 85 0 10 25 0 0 0 7 0 15 3 13 0 29 0 2 0 37 0 0 5 0 43 9 40 1 1 0 2 0 0 0 5 1 0 20 27 17 0 0 0 42 6 6 5 8 0 0 0 0 0 0 0 32 0 18 0 0 3 2 0 0 6 0 0 6 0 0 0 0 0 2 0 2 0 8 0 6 0 0 0 0 0 14 2 0 0 10 0 27 6 25 0 1 0 0 0 24 0 0 0 50 0 13 0 0 0 0 0 0 19 2 0 46 0 0 0 0 0 0 27 0 0 0 19 0 0 20 0 0 1 0 0 12 8 0 56 2 0 0 0 7 4 14 4 0 2 40 0 0 0 1 0 50 34 0 0 25 0 0 0 11 0 0 13 21 0 4 13 0 0 1 0 78 27 0 0 9 0 14 18 10 2 1 0 57 1 0 22 1 0 5 25 1 75 0 6 0 60 1 0 0 0 7 0 21 0 42 20 11 0 0 1 11 40 0 0 0 0 17 1 0 0 1 0 0 0 17 0 25 8 0 37 0 0 0 12 0 1 12 2 0 1 8 0 2 0 1 0 0 0 74 0 1 0 0 17 0 44 1 0 0 0 0 0 13 2 0 0 9 0 81 0 7 2 3 0 0 0 0 5 1 4 0 23 9 0 0 0 13 0 0 2 9 0 0 0 0 21 0 11 1 11 0 0 1 0 5 0 6 0 39 0 14 3 32 0 0 0 0 0 9 0 10 37 0 0 13 36 3 62 34 16 0 0 49 0 13 26 1 0 1 0 0 0 0 0 0 0 9 0 0 1 20 1 0 0 0 0 48 0 0 0 6 2 0 6 0 0 81 0 0 0 0 40 0 0 16 0 0 0 3 0 0 55 18 63 17 14 0 0 0 59 0 2 70 0 0 23 0 1 0 12 22 0 12 5 0 0 21 14 22 0 2 0 0 16 1 3 0 0 0 0 0 0 4 0 1 0 0 0 0 2 0 0 0 0 4 0 52 0 21 0 0 25 0 8 25 0 0 24 0 30 0 0 0 0 18 0 34 3 0 0 12 0 0 0 0 18 0 43 0 1 0 0 0 2 31 100 0 0 29 0 42 0 0 8 0 6 0 60 8.00196463654224
0 4 35 0 0 0 0 0 0 0 0 0 31 28 2 24 0 0 93 0 12 26 0 0 0 6 0 16 3 13 0 26 0 1 0 37 0 0 5 0 42 8 38 1 0 0 1 0 0 0 6 1 0 21 29 15 0 0 0 46 6 6 5 8 0 0 0 0 0 0 0 32 0 18 0 0 3 2 0 0 4 0 0 6 0 0 0 0 0 0 0 2 0 6 0 6 0 0 0 0 0 14 2 0 0 10 0 24 5 23 0 1 0 0 0 25 0 0 0 44 0 15 0 0 0 0 0 0 20 2 0 44 0 0 0 0 0 0 33 0 0 0 19 0 0 20 0 0 0 0 0 13 8 0 59 2 0 0 0 8 3 13 3 0 1 40 0 0 0 1 0 43 35 0 0 23 0 0 0 9 0 0 10 18 0 3 12 0 0 1 0 85 27 0 0 9 0 15 18 10 2 1 0 56 1 0 21 1 0 6 22 1 70 0 6 0 64 1 0 0 0 7 0 21 0 42 20 11 0 0 1 11 35 0 0 0 0 20 0 0 0 1 0 0 0 15 0 25 8 0 37 0 0 0 10 0 1 11 2 0 1 9 0 2 0 1 0 0 0 64 0 1 0 0 15 0 39 1 0 0 0 0 0 11 2 0 0 6 0 79 0 7 2 3 0 0 0 0 5 1 4 0 23 8 0 0 0 12 0 0 2 8 0 0 0 0 21 0 11 1 11 0 0 1 0 3 0 8 0 40 0 12 3 31 0 0 0 0 0 5 0 9 42 0 0 7 32 3 62 33 18 0 0 54 0 14 23 1 0 1 0 0 0 0 0 0 0 10 0 0 0 22 1 0 0 0 0 48 0 0 0 9 2 0 7 0 0 80 0 0 0 0 35 0 0 17 0 0 0 2 0 0 51 19 58 19 13 0 0 0 59 0 2 65 0 0 25 0 0 0 12 25 0 10 6 0 0 20 12 20 0 2 0 0 14 1 3 0 0 0 0 0 0 3 0 0 0 0 0 0 1 0 0 0 0 3 0 52 0 20 0 0 23 0 9 23 0 0 22 0 30 0 0 0 0 20 0 31 4 0 0 9 0 0 0 0 20 0 42 0 1 0 0 0 2 35 98 0 0 29 0 40 0 0 6 0 6 0 49 7.8055009823182719
0 5 34 0 0 0 0 0 0 0 0 0 29 27 1 18 0 0 105 0 12 27 0 0 0 6 0 14 2 12 0 25 0 1 0 35 0 0 4 0 43 6 38 1 0 0 1 0 0 0 5 1 0 21 28 14 0 0 0 49 5 5 4 8 0 0 0 0 0 0 0 32 0 19 0 0 2 1 0 0 4 0 0 6 0 0 0 0 0 0 0 2 0 6 0 4 0 0 0 0 0 13 2 0 0 9 0 24 3 25 0 1 0 0 0 21 0 0 0 37 0 14 0 0 0 0 0 0 19 2 0 43 0 0 0 0 0 0 38 0 0 0 16 0 0 14 0 0 0 0 0 15 8 0 54 1 0 0 0 7 3 14 2 0 1 40 0 0 0 1 0 40 35 0 0 25 0 0 0 9 0 0 8 22 0 3 12 0 0 1 0 76 24 0 0 10 0 10 19 11 2 1 0 56 1 0 23 1 0 4 18 0 69 0 5 0 63 1 0 0 0 6 0 19 0 42 19 12 0 0 0 10 30 0 0 0 0 23 0 0 0 1 0 0 0 13 0 27 8 0 41 0 0 0 10 0 1 9 2 0 1 9 0 2 0 1 0 0 0 63 0 1 0 0 16 0 37 1 0 0 0 0 0 10 2 0 0 6 0 83 0 7 2 2 0 0 0 0 6 1 1 0 22 9 0 0 0 7 0 0 1 6 0 0 0 0 21 0 9 1 11 0 0 1 0 2 0 8 0 42 0 11 3 31 0 0 0 0 0 4 0 8 45 0 0 8 27 3 66 31 17 0 0 52 0 12 21 1 0 1 0 0 0 0 0 0 0 9 0 0 0 21 1 0 0 0 0 45 0 0 0 11 2 0 10 0 0 75 0 0 0 0 36 0 0 17 0 0 0 2 0 0 51 14 59 21 14 0 0 0 60 0 1 66 0 0 24 0 0 0 12 23 0 11 6 0 0 23 14 17 0 1 0 0 13 1 3 0 0 0 0 0 0 2 0 0 0 0 0 0 1 0 0 0 0 3 0 52 0 16 0 0 21 0 8 19 0 0 23 0 27 0 0 0 0 20 0 31 4 0 0 7 0 0 0 0 22 0 35 0 1 0 0 0 2 40 104 0 0 28 0 36 0 0 7 0 6 0 42 7.589390962671906
0 5 32 0 0 0 0 0 0 0 0 0 26 26 1 17 0 0 107 0 15 31 0 0 0 5 0 14 3 12 0 22 0 0 0 36 0 0 4 0 41 8 33 0 0 0 1 0 0 0 8 0 0 21 32 10 0 0 0 50 5 4 4 8 0 0 0 0 0 0 0 31 0 18 0 0 2 1 0 0 5 0 0 6 0 0 0 0 0 0 0 2 0 4 0 3 0 0 0 0 0 13 2 0 0 8 0 22 3 28 0 1 0 0 0 18 0 0 0 35 0 17 0 0 0 0 0 0 17 2 0 44 0 0 0 0 0 0 41 0 0 0 15 0 0 15 0 0 0 0 0 12 6 0 51 0 0 0 0 4 3 15 1 0 0 39 0 0 0 1 0 39 36 0 0 21 0 0 0 6 0 0 9 20 0 2 10 0 0 1 0 73 21 0 0 10 0 9 20 12 2 0 0 58 1 0 24 1 0 2 18 0 65 0 7 0 65 1 0 0 0 6 0 19 0 41 17 12 0 0 0 10 27 0 0 0 0 25 0 0 0 1 0 0 0 12 0 24 5 0 36 0 0 0 7 0 1 8 2 0 1 9 0 2 0 1 0 0 0 57 0 1 0 0 16 0 34 1 0 0 0 0 0 9 2 0 0 6 0 82 0 6 2 1 0 0 0 0 7 1 1 0 24 11 0 0 0 6 0 0 1 5 0 0 0 0 21 0 9 0 9 0 0 1 0 2 0 8 0 50 0 11 1 30 0 0 0 0 0 4 0 5 40 0 0 3 27 2 70 29 16 0 0 53 0 12 21 1 0 1 0 0 0 0 0 0 0 8 0 0 0 23 1 0 0 0 0 45 0 0 0 10 2 0 11 0 0 70 0 0 0 0 41 0 0 18 0 0 0 2 0 0 46 11 59 20 15 0 0 0 58 0 1 68 0 0 25 0 0 0 9 20 0 10 6 0 0 25 15 16 0 1 0 0 15 0 3 0 0 0 0 0 0 2 0 0 0 0 0 0 1 0 0 0 0 3 0 50 0 17 0 0 21 0 8 16 0 0 21 0 26 0 0 0 0 21 0 30 4 0 0 7 0 0 0 0 26 0 31 0 1 0 0 0 2 45 99 0 0 31 0 35 0 0 8 0 6 0 34 7.392927308447937
0 4 33 0 0 0 0 0 0 0 0 0 22 24 1 18 0 0 108 0 17 30 0 0 0 5 0 15 4 14 0 21 0 0 0 32 0 0 4 0 39 8 31 0 0 0 1 0 0 0 9 0 0 18 32 9 0 0 0 50 5 5 3 8 0 0 0 0 0 0 0 31 0 17 0 0 2 1 0 0 7 0 0 6 0 0 0 0 0 0 0 2 0 4 0 3 0 0 0 0 0 11 2 0 0 8 0 20 3 26 0 1 0 0 0 20 0 0 0 32 0 15 0 0 0 0 0 0 20 2 0 45 0 0 0 0 0 0 39 0 0 0 14 0 0 17 0 0 0 0 0 10 4 0 47 0 0 0 0 3 2 12 1 0 0 40 0 0 0 1 0 36 40 0 0 16 0 0 0 5 0 0 9 22 0 2 8 0 0 1 0 68 18 0 0 13 0 8 16 10 2 0 0 57 1 0 26 1 0 2 17 0 65 0 7 0 72 1 0 0 0 5 0 17 0 37 14 14 0 0 0 9 25 0 0 0 0 26 0 0 0 1 0 0 0 11 0 26 4 0 31 0 0 0 7 0 1 7 2 0 1 10 0 2 0 1 0 0 0 53 0 1 0 0 15 0 31 1 0 0 0 0 0 7 2 0 0 5 0 83 0 6 2 1 0 0 0 0 7 1 1 0 24 12 0 0 0 5 0 0 1 4 0 0 0 0 19 0 9 0 10 0 0 1 0 1 0 9 0 56 0 11 1 29 0 0 0 0 0 5 0 4 43 0 0 2 25 3 79 25 17 0 0 51 0 13 25 1 0 1 0 0 0 0 0 0 0 9 0 0 0 23 1 0 0 0 0 43 0 0 0 10 1 0 14 0 0 68 0 0 0 0 41 0 0 14 0 0 0 2 0 0 44 10 57 23 15 0 0 0 60 0 1 78 0 0 28 0 0 0 7 21 0 9 7 0 0 24 17 13 0 1 0 0 13 0 3 0 0 0 0 0 0 1 0 0 0 0 0 0 1 0 0 0 0 2 0 50 0 19 0 0 25 0 5 12 0 0 18 0 27 0 0 0 0 19 0 27 2 0 0 7 0 0 0 0 27 0 28 0 1 0 0 0 2 51 95 0 0 26 0 30 0 0 8 0 5 0 29 7.245579567779961
0 4 31 0 0 0 0 0 0 0 0 0 19 27 1 19 0 0 108 0 17 31 0 0 0 5 0 14 4 14 0 20 0 0 0 35 0 0 3 0 37 6 30 0 0 0 1 0 0 0 9 0 0 18 29 8 0 0 0 45 4 5 2 8 0 0 0 0 0 0 0 34 0 16 0 0 2 1 0 0 7 0 0 5 0 0 0 0 0 0 0 2 0 4 0 2 0 0 0 0 0 11 2 0 0 6 0 19 3 27 0 1 0 0 0 16 0 0 0 31 0 14 0 0 0 0 0 0 22 2 0 48 0 0 0 0 0 0 38 0 0 0 13 0 0 18 0 0 0 0 0 10 6 0 47 0 0 0 0 3 2 9 1 0 0 35 0 0 0 1 0 35 42 0 0 14 0 0 0 5 0 0 9 23 0 0 5 0 0 1 0 63 18 0 0 13 0 5 15 9 1 0 0 54 1 0 24 1 0 2 15 0 60 0 5 0 66 1 0 0 0 2 0 13 0 34 16 14 0 0 0 7 25 0 0 0 0 24 0 0 0 1 0 0 0 13 0 27 3 0 26 0 0 0 7 0 1 7 2 0 1 8 0 2 0 1 0 0 0 54 0 1 0 0 16 0 28 1 0 0 0 0 0 5 2 0 0 5 0 84 0 6 2 1 0 0 0 0 11 1 1 0 16 10 0 0 0 4 0 0 1 4 0 0 0 0 17 0 10 0 11 0 0 0 0 1 0 13 0 59 0 13 1 24 0 0 0 0 0 6 0 3 47 0 0 0 22 4 79 21 18 0 0 48 0 14 25 1 0 0 0 0 0 0 0 0 0 9 0 0 0 24 1 0 0 0 0 44 0 0 0 8 1 0 14 0 0 66 0 0 0 0 42 0 0 13 0 0 0 2 0 0 44 11 62 26 15 0 0 0 61 0 1 84 0 0 28 0 0 0 8 20 0 8 7 0 0 24 15 15 0 0 0 0 13 0 3 0 0 0 0 0 0 0 0 0 0 0 0 0 1 0 0 0 0 1 0 47 0 19 0 0 22 0 4 12 0 0 22 0 29 0 0 0 0 17 0 25 2 0 0 5 0 0 0 0 26 0 27 0 1 0 0 0 1 48 99 0 0 26 0 26 0 0 7 0 4 0 26 7.051080550098232
0 4 30 0 0 0 0 0 0 0 0 0 18 30 1 23 0 0 100 0 18 27 0 0 0 5 0 14 4 14 0 19 0 0 0 39 0 0 3 0 38 7 25 0 0 0 1 0 0 0 10 0 0 18 26 7 0 0 0 41 4 5 2 7 0 0 0 0 0 0 0 34 0 14 0 0 2 1 0 0 6 0 0 5 0 0 0 0 0 0 0 2 0 4 0 2 0 0 0 0 0 11 2 0 0 5 0 17 3 27 0 1 0 0 0 14 0 0 0 31 0 11 0 0 0 0 0 0 24 2 0 47 0 0 0 0 0 0 40 0 0 0 12 0 0 17 0 0 0 0 0 11 11 0 48 0 0 0 0 3 2 10 1 0 0 29 0 0 0 1 0 35 44 0 0 15 0 0 0 5 0 0 9 21 0 0 3 0 0 1 0 56 19 0 0 11 0 5 13 10 1 0 0 56 1 0 27 1 0 2 12 0 56 0 5 0 61 0 0 0 0 2 0 13 0 32 15 15 0 0 0 6 23 0 0 0 0 23 0 0 0 1 0 0 0 9 0 30 3 0 29 0 0 0 7 0 1 7 2 0 1 7 0 2 0 1 0 0 0 52 0 0 0 0 16 0 24 1 0 0 0 0 0 5 2 0 0 5 0 83 0 4 1 1 0 0 0 0 14 1 1 0 13 11 0 0 0 5 0 0 1 3 0 0 0 0 15 0 9 0 11 0 0 0 0 1 0 13 0 63 0 13 1 22 0 0 0 0 0 6 0 3 46 0 0 0 21 4 75 21 23 0 0 44 0 11 25 1 0 0 0 0 0 0 0 0 0 8 0 0 0 22 0 0 0 0 0 41 0 0 0 6 1 0 15 0 0 61 0 0 0 0 41 0 0 10 0 0 0 2 0 0 43 9 62 25 12 0 0 0 62 0 1 84 0 0 31 0 0 0 8 19 0 7 7 0 0 22 16 11 0 0 0 0 15 0 2 0 0 0 0 0 0 0 0 0 0 0 0 0 1 0 0 0 0 1 0 44 0 14 0 0 19 0 3 10 0 0 19 0 31 0 0 0 0 13 0 24 2 0 0 4 0 0 0 0 24 0 25 0 1 0 0 0 1 51 94 0 0 22 0 28 0 0 4 0 3 0 25 6.807465618860511
0 4 26 0 0 0 0 0 0 0 0 0 18 28 1 23 0 0 102 0 17 27 0 0 0 4 0 11 5 15 0 21 0 0 0 33 0 0 3 0 34 8 20 0 0 0 1 0 0 0 10 0 0 16 25 7 0 0 0 37 4 3 1 6 0 0 0 0 0 0 0 33 0 12 0 0 2 1 0 0 6 0 0 5 0 0 0 0 0 0 0 1 0 4 0 1 0 0 0 0 0 11 2 0 0 3 0 17 2 25 0 1 0 0 0 14 0 0 0 27 0 9 0 0 0 0 0 0 20 2 0 49 0 0 0 0 0 0 42 0 0 0 13 0 0 15 0 0 0 0 0 11 12 0 43 0 0 0 0 3 1 9 1 0 0 28 0 0 0 1 0 31 45 0 0 14 0 0 0 3 0 0 8 22 0 0 2 0 0 1 0 56 15 0 0 13 0 5 12 11 1 0 0 55 1 0 28 1 0 2 10 0 53 0 4 0 53 0 0 0 0 2 0 13 0 32 16 16 0 0 0 6 21 0 0 0 0 24 0 0 0 1 0 0 0 10 0 32 1 0 28 0 0 0 7 0 1 8 2 0 0 8 0 2 0 1 0 0 0 51 0 0 0 0 18 0 22 1 0 0 0 0 0 5 2 0 0 5 0 81 0 3 1 1 0 0 0 0 14 1 1 0 13 8 0 0 0 5 0 0 1 2 0 0 0 0 15 0 8 0 12 0 0 0 0 1 0 16 0 62 0 9 1 22 0 0 0 0 0 6 0 3 48 0 0 0 22 4 84 19 31 0 0 41 0 14 25 1 0 0 0 0 0 0 0 0 0 8 0 0 0 20 0 0 0 0 0 44 0 0 0 7 0 0 14 0 0 70 0 0 0 0 43 0 0 10 0 0 0 2 0 0 39 10 62 28 14 0 0 0 54 0 1 83 0 0 29 0 0 0 8 21 0 7 6 0 0 21 12 12 0 0 0 0 15 0 1 0 0 0 0 0 0 0 0 0 0 0 0 0 1 0 0 0 0 0 0 44 0 15 0 0 20 0 2 8 0 0 19 0 34 0 0 0 0 14 0 25 1 0 0 2 0 0 0 0 22 0 21 0 1 0 0 0 1 54 90 0 0 24 0 27 0 0 4 0 2 0 23 6.654223968565815
0 4 24 0 0 0 0 0 0 0 0 0 17 25 1 25 0 0 94 0 17 28 0 0 0 5 0 9 3 15 0 22 0 0 0 29 0 0 3 0 36 9 19 0 0 0 1 0 0 0 6 0 0 14 22 8 0 0 0 34 2 2 1 5 0 0 0 0 0 0 0 32 0 12 0 0 1 1 0 0 5 0 0 4 0 0 0 0 0 0 0 0 0 4 0 1 0 0 0 0 0 10 2 0 0 4 0 11 2 28 0 1 0 0 0 14 0 0 0 29 0 9 0 0 0 0 0 0 18 2 0 42 0 0 0 0 0 0 41 0 0 0 12 0 0 12 0 0 0 0 0 14 11 0 38 0 0 0 0 2 1 7 1 0 0 27 0 0 0 1 0 30 53 0 0 16 0 0 0 2 0 0 7 20 0 0 2 0 0 1 0 47 13 0 0 14 0 3 14 10 0 0 0 52 1 0 31 1 0 2 8 0 51 0 3 0 51 0 0 0 0 1 0 14 0 31 12 15 0 0 0 3 24 0 0 0 0 27 0 0 0 0 0 0 0 10 0 32 1 0 26 0 0 0 6 0 1 8 1 0 0 8 0 2 0 1 0 0 0 53 0 0 0 0 17 0 24 1 0 0 0 0 0 5 2 0 0 5 0 86 0 4 1 1 0 0 0 0 14 1 1 0 13 11 0 0 0 4 0 0 1 2 0 0 0 0 14 0 6 0 13 0 0 0 0 1 0 15 0 55 0 9 1 19 0 0 0 0 0 5 0 3 47 0 0 0 26 5 88 18 33 0 0 38 0 17 28 1 0 0 0 0 0 0 0 0 0 6 0 0 0 22 0 0 0 0 0 47 0 0 0 8 0 0 14 0 0 73 0 0 0 0 36 0 0 7 0 0 0 2 0 0 36 9 55 30 15 0 0 0 57 0 1 86 0 0 25 0 0 0 6 20 0 9 8 0 0 22 11 8 0 0 0 0 14 0 1 0 0 0 0 0 0 0 0 0 0 0 0 0 1 0 0 0 0 0 0 40 0 14 0 0 16 0 1 6 0 0 17 0 34 0 0 0 0 16 0 25 1 0 0 2 0 0 0 0 24 0 17 0 1 0 0 0 1 59 86 0 0 24 0 27 0 0 3 0 2 0 22 6.461689587426326
0 4 25 0 0 0 0 0 0 0 0 0 18 28 1 28 0 0 90 0 16 21 0 0 0 7 0 9 3 15 0 20 0 0 0 29 0 0 3 0 35 11 18 0 0 0 1 0 0 0 6 0 0 17 20 8 0 0 0 35 1 2 1 5 0 0 0 0 0 0 0 36 0 9 0 0 1 1 0 0 7 0 0 3 0 0 0 0 0 0 0 0 0 2 0 1 0 0 0 0 0 9 1 0 0 3 0 9 2 28 0 1 0 0 0 16 0 0 0 32 0 11 0 0 0 0 0 0 16 0 0 39 0 0 0 0 0 0 38 0 0 0 13 0 0 11 0 0 0 0 0 13 12 0 37 0 0 0 0 2 1 5 1 0 0 29 0 0 0 1 0 29 51 0 0 17 0 0 0 1 0 0 6 21 0 0 2 0 0 1 0 49 12 0 0 13 0 2 12 9 0 0 0 43 1 0 32 1 0 2 4 0 51 0 2 0 48 0 0 0 0 1 0 14 0 33 14 12 0 0 0 2 25 0 0 0 0 26 0 0 0 0 0 0 0 8 0 34 1 0 27 0 0 0 6 0 1 9 0 0 0 8 0 2 0 1 0 0 0 49 0 0 0 0 15 0 23 1 0 0 0 0 0 5 2 0 0 4 0 86 0 2 1 1 0 0 0 0 14 1 1 0 13 13 0 0 0 4 0 0 1 1 0 0 0 0 13 0 6 0 13 0 0 0 0 1 0 14 0 57 0 10 1 21 0 0 0 0 0 5 0 3 41 0 0 0 25 4 86 17 36 0 0 43 0 16 27 1 0 0 0 0 0 0 0 0 0 4 0 0 0 22 0 0 0 0 0 43 0 0 0 8 0 0 16 0 0 76 0 0 0 0 36 0 0 5 0 0 0 2 0 0 35 8 56 33 18 0 0 0 54 0 1 91 0 0 30 0 0 0 5 19 0 10 7 0 0 19 10 5 0 0 0 0 14 0 1 0 0 0 0 0 0 0 0 0 0 0 0 0 1 0 0 0 0 0 0 38 0 11 0 0 16 0 1 5 0 0 13 0 30 0 0 0 0 18 0 23 1 0 0 2 0 0 0 0 24 0 15 0 1 0 0 0 1 60 86 0 0 23 0 24 0 0 2 0 2 0 20 6.330058939096268
0 3 25 0 0 0 0 0 0 0 0 0 17 27 1 28 0 0 82 0 14 20 0 0 0 6 0 8 3 16 0 20 0 0 0 27 0 0 3 0 36 9 17 0 0 0 1 0 0 0 7 0 0 14 17 6 0 0 0 40 1 2 1 4 0 0 0 0 0 0 0 30 0 8 0 0 1 1 0 0 7 0 0 3 0 0 0 0 0 0 0 0 0 2 0 1 0 0 0 0 0 9 1 0 0 3 0 6 1 30 0 1 0 0 0 17 0 0 0 35 0 11 0 0 0 0 0 0 15 0 0 39 0 0 0 0 0 0 37 0 0 0 14 0 0 12 0 0 0 0 0 13 11 0 32 0 0 0 0 2 1 4 1 0 0 28 0 0 0 1 0 26 53 0 0 20 0 0 0 1 0 0 6 21 0 0 2 0 0 1 0 45 11 0 0 11 0 2 11 8 0 0 0 39 0 0 38 1 0 2 2 0 56 0 2 0 45 0 0 0 0 1 0 20 0 34 12 10 0 0 0 2 21 0 0 0 0 27 0 0 0 0 0 0 0 8 0 37 1 0 28 0 0 0 6 0 1 8 0 0 0 5 0 2 0 0 0 0 0 49 0 0 0 0 15 0 24 1 0 0 0 0 0 4 2 0 0 3 0 90 0 2 1 1 0 0 0 0 14 0 1 0 11 16 0 0 0 4 0 0 1 1 0 0 0 0 14 0 6 0 8 0 0 0 0 1 0 16 0 53 0 10 1 20 0 0 0 0 0 6 0 3 45 0 0 0 22 4 78 16 36 0 0 39 0 15 27 1 0 0 0 0 0 0 0 0 0 2 0 0 0 24 0 0 0 0 0 41 0 0 0 7 0 0 16 0 0 75 0 0 0 0 33 0 0 4 0 0 0 2 0 0 33 9 52 32 18 0 0 0 46 0 1 94 0 0 27 0 0 0 5 20 0 11 7 0 0 18 10 5 0 0 0 0 16 0 1 0 0 0 0 0 0 0 0 0 0 0 0 0 1 0 0 0 0 0 0 35 0 13 0 0 15 0 0 4 0 0 12 0 33 0 0 0 0 20 0 19 1 0 0 1 0 0 0 0 24 0 10 0 1 0 0 0 1 56 87 0 0 28 0 22 0 0 2 0 1 0 16 6.149312377210216
0 3 23 0 0 0 0 0 0 0 0 0 17 31 1 28 0 0 81 0 10 21 0 0 0 6 0 8 3 15 0 20 0 0 0 25 0 0 2 0 34 9 17 0 0 0 1 0 0 0 7 0 0 12 13 7 0 0 0 42 1 2 1 4 0 0 0 0 0 0 0 29 0 6 0 0 0 1 0 0 6 0 0 2 0 0 0 0 0 0 0 0 0 2 0 1 0 0 0 0 0 8 0 0 0 3 0 6 1 30 0 1 0 0 0 17 0 0 0 34 0 10 0 0 0 0 0 0 16 0 0 42 0 0 0 0 0 0 35 0 0 0 14 0 0 12 0 0 0 0 0 14 9 0 33 0 0 0 0 1 1 3 1 0 0 27 0 0 0 1 0 20 55 0 0 20 0 0 0 1 0 0 3 21 0 0 2 0 0 1 0 44 8 0 0 12 0 2 11 8 0 0 0 40 0 0 38 1 0 2 2 0 56 0 2 0 43 0 0 0 0 1 0 20 0 32 10 9 0 0 0 2 21 0 0 0 0 29 0 0 0 0 0 0 0 7 0 42 1 0 26 0 0 0 5 0 1 8 0 0 0 5 0 2 0 0 0 0 0 47 0 0 0 0 14 0 24 1 0 0 0 0 0 3 1 0 0 3 0 92 0 2 1 1 0 0 0 0 14 0 1 0 11 12 0 0 0 4 0 0 1 1 0 0 0 0 16 0 6 0 9 0 0 0 0 1 0 14 0 49 0 12 1 22 0 0 0 0 0 6 0 3 41 0 0 0 17 4 76 14 34 0 0 35 0 15 28 1 0 0 0 0 0 0 0 0 0 2 0 0 0 27 0 0 0 0 0 38 0 0 0 8 0 0 18 0 0 75 0 0 0 0 28 0 0 4 0 0 0 2 0 0 33 10 49 31 18 0 0 0 44 0 1 91 0 0 28 0 0 0 4 18 0 8 8 0 0 17 8 5 0 0 0 0 13 0 1 0 0 0 0 0 0 0 0 0 0 0 0 0 1 0 0 0 0 0 0 32 0 13 0 0 12 0 0 3 0 0 11 0 36 0 0 0 0 24 0 21 1 0 0 0 0 0 0 0 24 0 12 0 1 0 0 0 1 55 86 0 0 27 0 20 0 0 2 0 1 0 17 5.990176817288802
0 3 21 0 0 0 0 0 0 0 0 0 19 33 1 31 0 0 82 0 9 21 0 0 0 5 0 6 3 16 0 19 0 0 0 17 0 0 2 0 31 7 15 0 0 0 1 0 0 0 7 0 0 10 13 6 0 0 0 42 0 0 1 4 0 0 0 0 0 0 0 32 0 5 0 0 0 1 0 0 6 0 0 1 0 0 0 0 0 0 0 0 0 2 0 1 0 0 0 0 0 7 0 0 0 3 0 6 0 27 0 1 0 0 0 18 0 0 0 35 0 12 0 0 0 0 0 0 14 0 0 45 0 0 0 0 0 0 32 0 0 0 12 0 0 12 0 0 0 0 0 14 10 0 24 0 0 0 0 1 1 3 0 0 0 22 0 0 0 1 0 17 54 0 0 20 0 0 0 1 0 0 2 24 0 0 2 0 0 0 0 44 8 0 0 12 0 2 11 6 0 0 0 32 0 0 36 1 0 2 2 0 60 0 1 0 40 0 0 0 0 0 0 18 0 33 7 9 0 0 0 2 20 0 0 0 0 28 0 0 0 0 0 0 0 3 0 44 1 0 26 0 0 0 4 0 1 5 0 0 0 5 0 2 0 0 0 0 0 47 0 0 0 0 17 0 24 1 0 0 0 0 0 3 1 0 0 3 0 95 0 1 1 1 0 0 0 0 14 0 1 0 9 9 0 0 0 4 0 0 0 1 0 0 0 0 13 0 6 0 8 0 0 0 0 1 0 14 0 48 0 14 1 22 0 0 0 0 0 7 0 3 40 0 0 0 17 3 72 12 36 0 0 35 0 16 25 0 0 0 0 0 0 0 0 0 0 2 0 0 0 29 0 0 0 0 0 38 0 0 0 11 0 0 17 0 0 75 0 0 0 0 25 0 0 3 0 0 0 1 0 0 28 11 44 38 19 0 0 0 44 0 1 96 0 0 24 0 0 0 3 17 0 10 7 0 0 17 7 3 0 0 0 0 14 0 1 0 0 0 0 0 0 0 0 0 0 0 0 0 1 0 0 0 0 0 0 32 0 11 0 0 10 0 0 3 0 0 12 0 39 0 0 0 0 26 0 24 1 0 0 0 0 0 0 0 24 0 11 0 1 0 0 0 1 53 86 0 0 25 0 21 0 0 2 0 1 0 19 5.836935166994106
0 3 21 0 0 0 0 0 0 0 0 0 16 30 1 26 0 0 86 0 11 20 0 0 0 5 0 6 3 17 0 20 0 0 0 16 0 0 2 0 34 6 12 0 0 0 1 0 0 0 6 0 0 10 12 5 0 0 0 44 0 0 1 3 0 0 0 0 0 0 0 32 0 4 0 0 0 1 0 0 8 0 0 1 0 0 0 0 0 0 0 0 0 2 0 1 0 0 0 0 0 8 0 0 0 4 0 6 0 25 0 0 0 0 0 17 0 0 0 35 0 15 0 0 0 0 0 0 14 0 0 44 0 0 0 0 0 0 36 0 0 0 12 0 0 10 0 0 0 0 0 14 10 0 24 0 0 0 0 1 1 2 0 0 0 20 0 0 0 1 0 15 57 0 0 15 0 0 0 1 0 0 2 22 0 0 1 0 0 0 0 45 7 0 0 9 0 2 11 7 0 0 0 30 0 0 34 0 0 2 2 0 61 0 1 0 37 0 0 0 0 0 0 15 0 29 8 8 0 0 0 2 17 0 0 0 0 32 0 0 0 0 0 0 0 3 0 38 1 0 27 0 0 0 3 0 1 3 0 0 0 4 0 2 0 0 0 0 0 52 0 0 0 0 19 0 21 1 0 0 0 0 0 2 1 0 0 3 0 95 0 1 1 1 0 0 0 0 13 0 1 0 7 7 0 0 0 4 0 0 0 1 0 0 0 0 12 0 6 0 5 0 0 0 0 0 0 14 0 47 0 18 1 22 0 0 0 0 0 6 0 3 38 0 0 0 18 2 74 12 36 0 0 38 0 16 20 0 0 0 0 0 0 0 0 0 0 1 0 0 0 32 0 0 0 0 0 39 0 0 0 13 0 0 16 0 0 72 0 0 0 0 21 0 0 3 0 0 0 1 0 0 21 10 42 38 23 0 0 0 43 0 0 91 0 0 26 0 0 0 2 11 0 9 6 0 0 16 6 3 0 0 0 0 12 0 1 0 0 0 0 0 0 0 0 0 0 0 0 0 1 0 0 0 0 0 0 30 0 12 0 0 9 0 0 3 0 0 9 0 45 0 0 0 0 24 0 23 1 0 0 0 0 0 0 0 24 0 9 0 1 0 0 0 1 51 84 0 0 27 0 20 0 0 2 0 1 0 17 5.675834970530452
0 3 18 0 0 0 0 0 0 0 0 0 13 28 0 30 0 0 92 0 11 18 0 0 0 4 0 4 3 19 0 18 0 0 0 11 0 0 1 0 32 6 9 0 0 0 1 0 0 0 6 0 0 10 12 2 0 0 0 50 0 0 1 2 0 0 0 0 0 0 0 34 0 3 0 0 0 1 0 0 9 0 0 1 0 0 0 0 0 0 0 0 0 2 0 0 0 0 0 0 0 8 0 0 0 3 0 5 0 27 0 0 0 0 0 18 0 0 0 33 0 14 0 0 0 0 0 0 13 0 0 51 0 0 0 0 0 0 37 0 0 0 10 0 0 9 0 0 0 0 0 16 9 0 19 0 0 0 0 1 0 2 0 0 0 18 0 0 0 1 0 12 55 0 0 16 0 0 0 1 0 0 2 21 0 0 1 0 0 0 0 40 5 0 0 7 0 1 11 7 0 0 0 26 0 0 34 0 0 1 2 0 61 0 1 0 32 0 0 0 0 0 0 11 0 30 10 5 0 0 0 2 17 0 0 0 0 36 0 0 0 0 0 0 0 4 0 41 0 0 27 0 0 0 3 0 1 3 0 0 0 3 0 2 0 0 0 0 0 52 0 0 0 0 18 0 21 1 0 0 0 0 0 1 1 0 0 3 0 106 0 1 1 1 0 0 0 0 12 0 0 0 6 7 0 0 0 2 0 0 0 1 0 0 0 0 11 0 4 0 5 0 0 0 0 0 0 14 0 40 0 19 1 22 0 0 0 0 0 4 0 2 42 0 0 0 19 2 74 9 38 0 0 39 0 21 17 0 0 0 0 0 0 0 0 0 0 1 0 0 0 34 0 0 0 0 0 39 0 0 0 14 0 0 17 0 0 69 0 0 0 0 17 0 0 2 0 0 0 1 0 0 18 9 39 37 28 0 0 0 44 0 0 88 0 0 25 0 0 0 2 11 0 9 5 0 0 16 5 2 0 0 0 0 9 0 1 0 0 0 0 0 0 0 0 0 0 0 0 0 1 0 0 0 0 0 0 26 0 10 0 0 8 0 0 3 0 0 8 0 47 0 0 0 0 23 0 24 0 0 0 0 0 0 0 0 27 0 10 0 0 0 0 0 1 47 80 0 0 23 0 20 0 0 2 0 1 0 16 5.530451866404715
0 2 17 0 0 0 0 0 0 0 0 0 12 26 0 31 0 0 90 0 12 18 0 0 0 3 0 4 1 15 0 22 0 0 0 11 0 0 1 0 32 8 7 0 0 0 1 0 0 0 4 0 0 12 10 2 0 0 0 51 0 0 1 2 0 0 0 0 0 0 0 31 0 3 0 0 0 1 0 0 11 0 0 1 0 0 0 0 0 0 0 0 0 2 0 0 0 0 0 0 0 10 0 0 0 4 0 4 0 35 0 0 0 0 0 18 0 0 0 27 0 18 0 0 0 0 0 0 12 0 0 52 0 0 0 0 0 0 39 0 0 0 8 0 0 9 0 0 0 0 0 15 8 0 21 0 0 0 0 1 0 1 0 0 0 14 0 0 0 1 0 10 54 0 0 15 0 0 0 1 0 0 1 22 0 0 1 0 0 0 0 39 5 0 0 7 0 1 10 5 0 0 0 26 0 0 32 0 0 1 2 0 55 0 0 0 29 0 0 0 0 0 0 10 0 28 9 4 0 0 0 2 15 0 0 0 0 31 0 0 0 0 0 0 0 4 0 40 0 0 29 0 0 0 2 0 1 3 0 0 0 4 0 2 0 0 0 0 0 54 0 0 0 0 15 0 21 1 0 0 0 0 0 1 1 0 0 1 0 119 0 1 1 1 0 0 0 0 10 0 0 0 5 7 0 0 0 1 0 0 0 1 0 0 0 0 8 0 3 0 4 0 0 0 0 0 0 15 0 37 0 22 1 18 0 0 0 0 0 3 0 2 38 0 0 0 18 1 66 8 33 0 0 36 0 19 14 0 0 0 0 0 0 0 0 0 0 1 0 0 0 39 0 0 0 0 0 38 0 0 0 11 0 0 18 0 0 69 0 0 0 0 16 0 0 2 0 0 0 1 0 0 16 8 38 42 34 0 0 0 43 0 0 80 0 0 23 0 0 0 2 11 0 10 4 0 0 15 5 0 0 0 0 0 6 0 0 0 0 0 0 0 0 0 0 0 0 0 0 0 1 0 0 0 0 0 0 22 0 11 0 0 6 0 0 3 0 0 8 0 47 0 0 0 0 24 0 21 0 0 0 0 0 0 0 0 26 0 11 0 0 0 0 0 1 46 74 0 0 19 0 16 0 0 2 0 0 0 14 5.326129666011788
0 2 18 0 0 0 0 0 0 0 0 0 12 25 0 35 0 0 90 0 11 16 0 0 0 2 0 4 1 16 0 23 0 0 0 10 0 0 1 0 30 6 6 0 0 0 1 0 0 0 3 0 0 11 10 2 0 0 0 50 0 0 1 1 0 0 0 0 0 0 0 31 0 3 0 0 0 1 0 0 12 0 0 1 0 0 0 0 0 0 0 0 0 1 0 0 0 0 0 0 0 6 0 0 0 4 0 3 0 37 0 0 0 0 0 15 0 0 0 25 0 16 0 0 0 0 0 0 11 0 0 57 0 0 0 0 0 0 41 0 0 0 8 0 0 9 0 0 0 0 0 14 8 0 19 0 0 0 0 1 0 0 0 0 0 14 0 0 0 1 0 10 49 0 0 16 0 0 0 1 0 0 1 19 0 0 1 0 0 0 0 33 5 0 0 5 0 1 9 5 0 0 0 20 0 0 28 0 0 1 1 0 54 0 0 0 33 0 0 0 0 0 0 7 0 27 9 4 0 0 0 1 15 0 0 0 0 31 0 0 0 0 0 0 0 3 0 39 0 0 30 0 0 0 1 0 1 2 0 0 0 3 0 2 0 0 0 0 0 41 0 0 0 0 16 0 20 1 0 0 0 0 0 1 1 0 0 1 0 126 0 0 1 1 0 0 0 0 10 0 0 0 5 6 0 0 0 1 0 0 0 1 0 0 0 0 5 0 2 0 3 0 0 0 0 0 0 13 0 35 0 23 1 19 0 0 0 0 0 3 0 2 39 0 0 0 18 1 58 7 33 0 0 34 0 21 13 0 0 0 0 0 0 0 0 0 0 1 0 0 0 37 0 0 0 0 0 37 0 0 0 11 0 0 15 0 0 67 0 0 0 0 16 0 0 2 0 0 0 0 0 0 14 9 39 42 34 0 0 0 41 0 0 78 0 0 23 0 0 0 2 10 0 11 3 0 0 12 4 0 0 0 0 0 5 0 0 0 0 0 0 0 0 0 0 0 0 0 0 0 1 0 0 0 0 0 0 20 0 12 0 0 6 0 0 3 0 0 7 0 42 0 0 0 0 19 0 18 0 0 0 0 0 0 0 0 24 0 9 0 0 0 0 0 1 43 78 0 0 21 0 14 0 0 2 0 0 0 13 5.1080550098231829
0 1 14 0 0 0 0 0 0 0 0 0 11 27 0 40 0 0 88 0 10 13 0 0 0 2 0 4 1 17 0 21 0 0 0 10 0 0 1 0 32 5 4 0 0 0 1 0 0 0 3 0 0 10 9 2 0 0 0 46 0 0 1 1 0 0 0 0 0 0 0 27 0 2 0 0 0 1 0 0 14 0 0 1 0 0 0 0 0 0 0 0 0 1 0 0 0 0 0 0 0 5 0 0 0 4 0 2 0 40 0 0 0 0 0 13 0 0 0 25 0 15 0 0 0 0 0 0 9 0 0 59 0 0 0 0 0 0 37 0 0 0 7 0 0 8 0 0 0 0 0 11 7 0 21 0 0 0 0 1 0 0 0 0 0 14 0 0 0 1 0 9 45 0 0 16 0 0 0 1 0 0 1 19 0 0 1 0 0 0 0 32 5 0 0 4 0 1 10 4 0 0 0 22 0 0 25 0 0 1 1 0 47 0 0 0 33 0 0 0 0 0 0 7 0 24 7 2 0 0 0 1 15 0 0 0 0 27 0 0 0 0 0 0 0 3 0 37 0 0 30 0 0 0 1 0 1 2 0 0 0 2 0 2 0 0 0 0 0 39 0 0 0 0 17 0 21 1 0 0 0 0 0 1 1 0 0 1 0 130 0 0 1 1 0 0 0 0 10 0 0 0 5 6 0 0 0 0 0 0 0 1 0 0 0 0 4 0 2 0 1 0 0 0 0 0 0 10 0 35 0 22 1 20 0 0 0 0 0 2 0 2 39 0 0 0 15 1 60 4 38 0 0 36 0 23 13 0 0 0 0 0 0 0 0 0 0 1 0 0 0 36 0 0 0 0 0 36 0 0 0 10 0 0 13 0 0 67 0 0 0 0 15 0 0 2 0 0 0 0 0 0 12 7 36 43 35 0 0 0 36 0 0 74 0 0 23 0 0 0 2 9 0 9 2 0 0 8 4 0 0 0 0 0 4 0 0 0 0 0 0 0 0 0 0 0 0 0 0 0 1 0 0 0 0 0 0 20 0 12 0 0 6 0 0 2 0 0 6 0 38 0 0 0 0 22 0 19 0 0 0 0 0 0 0 0 22 0 10 0 0 0 0 0 1 42 81 0 0 22 0 14 0 0 1 0 0 0 11 4.939096267190569
0 1 15 0 0 0 0 0 0 0 0 0 12 26 0 35 0 0 84 0 10 11 0 0 0 2 0 3 1 18 0 19 0 0 0 8 0 0 1 0 29 5 4 0 0 0 0 0 0 0 3 0 0 7 9 1 0 0 0 45 0 0 1 1 0 0 0 0 0 0 0 26 0 2 0 0 0 1 0 0 11 0 0 1 0 0 0 0 0 0 0 0 0 1 0 0 0 0 0 0 0 6 0 0 0 4 0 2 0 43 0 0 0 0 0 13 0 0 0 22 0 15 0 0 0 0 0 0 9 0 0 62 0 0 0 0 0 0 35 0 0 0 4 0 0 4 0 0 0 0 0 9 5 0 18 0 0 0 0 1 0 0 0 0 0 13 0 0 0 1 0 9 44 0 0 14 0 0 0 1 0 0 1 14 0 0 1 0 0 0 0 34 5 0 0 3 0 1 9 4 0 0 0 20 0 0 22 0 0 1 1 0 48 0 0 0 29 0 0 0 0 0 0 6 0 21 7 2 0 0 0 1 16 0 0 0 0 29 0 0 0 0 0 0 0 2 0 38 0 0 28 0 0 0 1 0 1 2 0 0 0 2 0 2 0 0 0 0 0 40 0 0 0 0 19 0 18 1 0 0 0 0 0 1 1 0 0 1 0 129 0 0 1 1 0 0 0 0 7 0 0 0 5 6 0 0 0 0 0 0 0 1 0 0 0 0 4 0 1 0 1 0 0 0 0 0 0 10 0 31 0 29 1 22 0 0 0 0 0 3 0 1 36 0 0 0 13 1 62 4 33 0 0 37 0 25 12 0 0 0 0 0 0 0 0 0 0 1 0 0 0 31 0 0 0 0 0 33 0 0 0 8 0 0 13 0 0 69 0 0 0 0 15 0 0 2 0 0 0 0 0 0 14 8 38 36 41 0 0 0 34 0 0 72 0 0 18 0 0 0 0 9 0 7 2 0 0 6 2 0 0 0 0 0 3 0 0 0 0 0 0 0 0 0 0 0 0 0 0 0 1 0 0 0 0 0 0 21 0 12 0 0 5 0 0 0 0 0 5 0 35 0 0 0 0 24 0 19 0 0 0 0 0 0 0 0 17 0 10 0 0 0 0 0 1 38 79 0 0 23 0 15 0 0 0 0 0 0 10 4.738703339882122
0 1 13 0 0 0 0 0 0 0 0 0 12 23 0 36 0 0 86 0 11 10 0 0 0 2 0 3 1 17 0 18 0 0 0 9 0 0 1 0 22 4 3 0 0 0 0 0 0 0 3 0 0 7 7 1 0 0 0 40 0 0 1 1 0 0 0 0 0 0 0 23 0 1 0 0 0 1 0 0 12 0 0 1 0 0 0 0 0 0 0 0 0 1 0 0 0 0 0 0 0 6 0 0 0 3 0 2 0 48 0 0 0 0 0 10 0 0 0 23 0 12 0 0 0 0 0 0 9 0 0 65 0 0 0 0 0 0 29 0 0 0 4 0 0 5 0 0 0 0 0 7 5 0 20 0 0 0 0 1 0 0 0 0 0 9 0 0 0 1 0 7 46 0 0 12 0 0 0 0 0 0 1 14 0 0 1 0 0 0 0 36 5 0 0 3 0 1 7 5 0 0 0 18 0 0 16 0 0 1 1 0 42 0 0 0 30 0 0 0 0 0 0 5 0 20 8 2 0 0 0 1 14 0 0 0 0 28 0 0 0 0 0 0 0 3 0 39 0 0 23 0 0 0 0 0 1 2 0 0 0 1 0 2 0 0 0 0 0 40 0 0 0 0 17 0 18 1 0 0 0 0 0 1 1 0 0 1 0 116 0 0 1 1 0 0 0 0 6 0 0 0 6 5 0 0 0 0 0 0 0 1 0 0 0 0 3 0 1 0 1 0 0 0 0 0 0 8 0 33 0 29 1 23 0 0 0 0 0 4 0 0 35 0 0 0 13 1 68 4 29 0 0 37 0 28 13 0 0 0 0 0 0 0 0 0 0 1 0 0 0 35 0 0 0 0 0 33 0 0 0 9 0 0 11 0 0 73 0 0 0 0 15 0 0 2 0 0 0 0 0 0 14 8 34 34 45 0 0 0 37 0 0 72 0 0 18 0 0 0 0 7 0 6 2 0 0 6 2 0 0 0 0 0 2 0 0 0 0 0 0 0 0 0 0 0 0 0 0 0 1 0 0 0 0 0 0 22 0 13 0 0 4 0 0 0 0 0 5 0 35 0 0 0 0 30 0 20 0 0 0 0 0 0 0 0 15 0 11 0 0 0 0 0 1 36 80 0 0 21 0 15 0 0 0 0 0 0 10 4.6286836935167
0 0 12 0 0 0 0 0 0 0 0 0 10 22 0 32 0 0 82 0 12 9 0 0 0 2 0 3 1 12 0 16 0 0 0 8 0 0 1 0 24 2 3 0 0 0 0 0 0 0 3 0 0 5 7 1 0 0 0 38 0 0 1 1 0 0 0 0 0 0 0 24 0 1 0 0 0 1 0 0 12 0 0 1 0 0 0 0 0 0 0 0 0 0 0 0 0 0 0 0 0 7 0 0 0 2 0 2 0 57 0 0 0 0 0 8 0 0 0 23 0 10 0 0 0 0 0 0 9 0 0 66 0 0 0 0 0 0 31 0 0 0 4 0 0 4 0 0 0 0 0 5 3 0 22 0 0 0 0 1 0 0 0 0 0 9 0 0 0 1 0 4 44 0 0 11 0 0 0 0 0 0 1 11 0 0 1 0 0 0 0 33 5 0 0 2 0 1 7 6 0 0 0 17 0 0 15 0 0 1 0 0 46 0 0 0 27 0 0 0 0 0 0 4 0 14 6 2 0 0 0 1 13 0 0 0 0 27 0 0 0 0 0 0 0 4 0 36 0 0 24 0 0 0 0 0 1 2 0 0 0 0 0 2 0 0 0 0 0 40 0 0 0 0 19 0 17 1 0 0 0 0 0 1 0 0 0 1 0 115 0 0 1 1 0 0 0 0 5 0 0 0 6 4 0 0 0 0 0 0 0 1 0 0 0 0 2 0 1 0 1 0 0 0 0 0 0 5 0 30 0 33 1 24 0 0 0 0 0 4 0 0 32 0 0 0 16 1 73 3 29 0 0 31 0 28 13 0 0 0 0 0 0 0 0 0 0 1 0 0 0 41 0 0 0 0 0 32 0 0 0 9 0 0 11 0 0 78 0 0 0 0 15 0 0 2 0 0 0 0 0 0 14 7 32 34 45 0 0 0 37 0 0 65 0 0 16 0 0 0 0 6 0 5 1 0 0 3 2 0 0 0 0 0 3 0 0 0 0 0 0 0 0 0 0 0 0 0 0 0 0 0 0 0 0 0 0 20 0 15 0 0 2 0 0 0 0 0 6 0 33 0 0 0 0 33 0 21 0 0 0 0 0 0 0 0 16 0 11 0 0 0 0 0 1 31 77 0 0 23 0 13 0 0 0 0 0 0 10 4.495088408644401
0 0 10 0 0 0 0 0 0 0 0 0 8 20 0 28 0 0 82 0 11 8 0 0 0 2 0 2 1 11 0 15 0 0 0 5 0 0 0 0 26 1 3 0 0 0 0 0 0 0 2 0 0 4 7 1 0 0 0 34 0 0 1 1 0 0 0 0 0 0 0 24 0 1 0 0 0 1 0 0 10 0 0 1 0 0 0 0 0 0 0 0 0 0 0 0 0 0 0 0 0 5 0 0 0 1 0 2 0 57 0 0 0 0 0 7 0 0 0 21 0 11 0 0 0 0 0 0 6 0 0 69 0 0 0 0 0 0 28 0 0 0 3 0 0 5 0 0 0 0 0 4 2 0 23 0 0 0 0 1 0 0 0 0 0 10 0 0 0 0 0 3 40 0 0 10 0 0 0 0 0 0 0 8 0 0 1 0 0 0 0 31 4 0 0 3 0 1 6 7 0 0 0 15 0 0 16 0 0 1 0 0 45 0 0 0 28 0 0 0 0 0 0 2 0 10 5 2 0 0 0 1 13 0 0 0 0 30 0 0 0 0 0 0 0 3 0 31 0 0 26 0 0 0 0 0 0 2 0 0 0 0 0 2 0 0 0 0 0 37 0 0 0 0 22 0 18 1 0 0 0 0 0 0 0 0 0 1 0 109 0 0 1 1 0 0 0 0 3 0 0 0 8 3 0 0 0 0 0 0 0 1 0 0 0 0 1 0 0 0 1 0 0 0 0 0 0 4 0 27 0 34 1 16 0 0 0 0 0 4 0 0 30 0 0 0 14 1 72 2 20 0 0 28 0 27 12 0 0 0 0 0 0 0 0 0 0 1 0 0 0 43 0 0 0 0 0 36 0 0 0 10 0 0 9 0 0 78 0 0 0 0 11 0 0 2 0 0 0 0 0 0 14 6 34 32 38 0 0 0 45 0 0 59 0 0 13 0 0 0 0 6 0 4 0 0 0 2 2 0 0 0 0 0 1 0 0 0 0 0 0 0 0 0 0 0 0 0 0 0 0 0 0 0 0 0 0 19 0 18 0 0 2 0 0 0 0 0 6 0 36 0 0 0 0 33 0 20 0 0 0 0 0 0 0 0 14 0 11 0 0 0 0 0 1 29 76 0 0 24 0 13 0 0 0 0 0 0 9 4.277013752455796
0 0 8 0 0 0 0 0 0 0 0 0 4 20 0 30 0 0 80 0 8 8 0 0 0 2 0 2 1 11 0 16 0 0 0 7 0 0 0 0 28 1 3 0 0 0 0 0 0 0 2 0 0 4 6 1 0 0 0 31 0 0 1 0 0 0 0 0 0 0 0 19 0 1 0 0 0 1 0 0 9 0 0 1 0 0 0 0 0 0 0 0 0 0 0 0 0 0 0 0 0 5 0 0 0 1 0 1 0 64 0 0 0 0 0 5 0 0 0 19 0 11 0 0 0 0 0 0 6 0 0 70 0 0 0 0 0 0 29 0 0 0 4 0 0 5 0 0 0 0 0 3 2 0 23 0 0 0 0 1 0 0 0 0 0 11 0 0 0 0 0 1 39 0 0 10 0 0 0 0 0 0 0 7 0 0 1 0 0 0 0 29 1 0 0 2 0 1 5 7 0 0 0 13 0 0 17 0 0 1 0 0 47 0 0 0 30 0 0 0 0 0 0 1 0 9 5 1 0 0 0 1 12 0 0 0 0 33 0 0 0 0 0 0 0 3 0 32 0 0 17 0 0 0 0 0 0 2 0 0 0 0 0 2 0 0 0 0 0 35 0 0 0 0 21 0 17 0 0 0 0 0 0 0 0 0 0 0 0 107 0 0 1 1 0 0 0 0 3 0 0 0 6 3 0 0 0 0 0 0 0 0 0 0 0 0 1 0 0 0 1 0 0 0 0 0 0 3 0 23 0 37 1 15 0 0 0 0 0 4 0 0 27 0 0 0 14 1 76 2 22 0 0 24 0 26 12 0 0 0 0 0 0 0 0 0 0 1 0 0 0 47 0 0 0 0 0 36 0 0 0 9 0 0 8 0 0 78 0 0 0 0 10 0 0 2 0 0 0 0 0 0 13 5 28 33 38 0 0 0 37 0 0 55 0 0 13 0 0 0 0 5 0 3 0 0 0 2 2 0 0 0 0 0 2 0 0 0 0 0 0 0 0 0 0 0 0 0 0 0 0 0 0 0 0 0 0 15 0 13 0 0 1 0 0 0 0 0 7 0 36 0 0 0 0 32 0 21 0 0 0 0 0 0 0 0 13 0 8 0 0 0 0 0 1 27 76 0 0 28 0 13 0 0 0 0 0 0 8 4.131630648330059
0 0 7 0 0 0 0 0 0 0 0 0 5 18 0 33 0 0 71 0 8 7 0 0 0 2 0 2 0 11 0 15 0 0 0 6 0 0 0 0 24 1 3 0 0 0 0 0 0 0 1 0 0 4 6 1 0 0 0 28 0 0 1 0 0 0 0 0 0 0 0 19 0 1 0 0 0 1 0 0 6 0 0 1 0 0 0 0 0 0 0 0 0 0 0 0 0 0 0 0 0 4 0 0 0 1 0 1 0 61 0 0 0 0 0 5 0 0 0 17 0 10 0 0 0 0 0 0 6 0 0 64 0 0 0 0 0 0 29 0 0 0 5 0 0 7 0 0 0 0 0 3 2 0 25 0 0 0 0 1 0 0 0 0 0 10 0 0 0 0 0 1 37 0 0 9 0 0 0 0 0 0 0 6 0 0 1 0 0 0 0 30 1 0 0 1 0 1 4 7 0 0 0 11 0 0 15 0 0 0 0 0 49 0 0 0 31 0 0 0 0 0 0 1 0 9 5 1 0 0 0 1 10 0 0 0 0 37 0 0 0 0 0 0 0 3 0 35 0 0 15 0 0 0 0 0 0 2 0 0 0 0 0 1 0 0 0 0 0 31 0 0 0 0 21 0 15 0 0 0 0 0 0 0 0 0 0 0 0 105 0 0 1 1 0 0 0 0 3 0 0 0 7 3 0 0 0 0 0 0 0 0 0 0 0 0 1 0 0 0 1 0 0 0 0 0 0 2 0 22 0 38 1 16 0 0 0 0 0 4 0 0 26 0 0 0 15 1 79 2 21 0 0 24 0 29 13 0 0 0 0 0 0 0 0 0 0 1 0 0 0 48 0 0 0 0 0 39 0 0 0 9 0 0 6 0 0 75 0 0 0 0 9 0 0 1 0 0 0 0 0 0 12 6 25 32 34 0 0 0 34 0 0 50 0 0 12 0 0 0 0 5 0 2 0 0 0 2 2 0 0 0 0 0 4 0 0 0 0 0 0 0 0 0 0 0 0 0 0 0 0 0 0 0 0 0 0 13 0 14 0 0 1 0 0 0 0 0 7 0 33 0 0 0 0 26 0 20 0 0 0 0 0 0 0 0 10 0 6 0 0 0 0 0 1 22 72 0 0 29 0 12 0 0 0 0 0 0 7 3.968565815324165
0 0 6 0 0 0 0 0 0 0 0 0 4 18 0 28 0 0 66 0 7 6 0 0 0 1 0 2 0 12 0 14 0 0 0 4 0 0 0 0 25 1 2 0 0 0 0 0 0 0 1 0 0 4 6 1 0 0 0 27 0 0 1 0 0 0 0 0 0 0 0 19 0 1 0 0 0 1 0 0 5 0 0 1 0 0 0 0 0 0 0 0 0 0 0 0 0 0 0 0 0 5 0 0 0 1 0 1 0 57 0 0 0 0 0 4 0 0 0 15 0 12 0 0 0 0 0 0 5 0 0 61 0 0 0 0 0 0 26 0 0 0 3 0 0 7 0 0 0 0 0 3 2 0 26 0 0 0 0 1 0 0 0 0 0 10 0 0 0 0 0 1 38 0 0 10 0 0 0 0 0 0 0 5 0 0 0 0 0 0 0 29 1 0 0 1 0 0 4 5 0 0 0 9 0 0 13 0 0 0 0 0 43 0 0 0 25 0 0 0 0 0 0 1 0 9 6 1 0 0 0 1 10 0 0 0 0 41 0 0 0 0 0 0 0 2 0 30 0 0 15 0 0 0 0 0 0 2 0 0 0 0 0 1 0 0 0 0 0 27 0 0 0 0 17 0 12 0 0 0 0 0 0 0 0 0 0 0 0 105 0 0 1 1 0 0 0 0 3 0 0 0 8 3 0 0 0 0 0 0 0 0 0 0 0 0 1 0 0 0 1 0 0 0 0 0 0 2 0 20 0 42 0 16 0 0 0 0 0 4 0 0 23 0 0 0 15 1 69 2 21 0 0 26 0 28 17 0 0 0 0 0 0 0 0 0 0 1 0 0 0 49 0 0 0 0 0 44 0 0 0 7 0 0 6 0 0 68 0 0 0 0 8 0 0 1 0 0 0 0 0 0 10 5 22 31 34 0 0 0 32 0 0 48 0 0 12 0 0 0 0 5 0 2 0 0 0 1 2 0 0 0 0 0 4 0 0 0 0 0 0 0 0 0 0 0 0 0 0 0 0 0 0 0 0 0 0 9 0 15 0 0 1 0 0 0 0 0 7 0 36 0 0 0 0 22 0 20 0 0 0 0 0 0 0 0 9 0 7 0 0 0 0 0 1 20 72 0 0 29 0 13 0 0 0 0 0 0 6 3.7897838899803539
0 0 5 0 0 0 0 0 0 0 0 0 4 17 0 28 0 0 60 0 5 5 0 0 0 1 0 2 0 12 0 12 0 0 0 4 0 0 0 0 24 0 2 0 0 0 0 0 0 0 1 0 0 6 6 1 0 0 0 23 0 0 0 0 0 0 0 0 0 0 0 18 0 1 0 0 0 0 0 0 4 0 0 1 0 0 0 0 0 0 0 0 0 0 0 0 0 0 0 0 0 5 0 0 0 0 0 1 0 57 0 0 0 0 0 1 0 0 0 14 0 11 0 0 0 0 0 0 4 0 0 61 0 0 0 0 0 0 25 0 0 0 4 0 0 8 0 0 0 0 0 3 1 0 29 0 0 0 0 1 0 0 0 0 0 10 0 0 0 0 0 1 36 0 0 7 0 0 0 0 0 0 0 5 0 0 0 0 0 0 0 34 1 0 0 1 0 0 4 7 0 0 0 7 0 0 12 0 0 0 0 0 38 0 0 0 28 0 0 0 0 0 0 0 0 9 5 1 0 0 0 1 9 0 0 0 0 48 0 0 0 0 0 0 0 2 0 27 0 0 12 0 0 0 0 0 0 2 0 0 0 0 0 1 0 0 0 0 0 26 0 0 0 0 17 0 14 0 0 0 0 0 0 0 0 0 0 0 0 96 0 0 1 1 0 0 0 0 3 0 0 0 7 3 0 0 0 0 0 0 0 0 0 0 0 0 1 0 0 0 1 0 0 0 0 0 0 2 0 14 0 42 0 15 0 0 0 0 0 3 0 0 19 0 0 0 12 1 60 2 18 0 0 26 0 27 18 0 0 0 0 0 0 0 0 0 0 1 0 0 0 50 0 0 0 0 0 43 0 0 0 7 0 0 5 0 0 61 0 0 0 0 8 0 0 0 0 0 0 0 0 0 9 5 22 29 38 0 0 0 32 0 0 44 0 0 9 0 0 0 0 4 0 2 0 0 0 1 2 0 0 0 0 0 6 0 0 0 0 0 0 0 0 0 0 0 0 0 0 0 0 0 0 0 0 0 0 9 0 17 0 0 1 0 0 0 0 0 7 0 35 0 0 0 0 24 0 21 0 0 0 0 0 0 0 0 9 0 5 0 0 0 0 0 0 14 71 0 0 29 0 10 0 0 0 0 0 0 5 3.612966601178782
0 0 5 0 0 0 0 0 0 0 0 0 1 16 0 31 0 0 56 0 2 5 0 0 0 1 0 2 0 14 0 9 0 0 0 4 0 0 0 0 27 0 2 0 0 0 0 0 0 0 1 0 0 8 6 1 0 0 0 22 0 0 0 0 0 0 0 0 0 0 0 18 0 0 0 0 0 0 0 0 4 0 0 1 0 0 0 0 0 0 0 0 0 0 0 0 0 0 0 0 0 2 0 0 0 0 0 1 0 57 0 0 0 0 0 1 0 0 0 10 0 11 0 0 0 0 0 0 4 0 0 59 0 0 0 0 0 0 25 0 0 0 4 0 0 7 0 0 0 0 0 3 1 0 28 0 0 0 0 1 0 0 0 0 0 11 0 0 0 0 0 1 34 0 0 6 0 0 0 0 0 0 0 5 0 0 0 0 0 0 0 34 0 0 0 1 0 0 2 7 0 0 0 4 0 0 11 0 0 0 0 0 37 0 0 0 32 0 0 0 0 0 0 0 0 7 6 1 0 0 0 1 11 0 0 0 0 51 0 0 0 0 0 0 0 2 0 29 0 0 14 0 0 0 0 0 0 2 0 0 0 0 0 1 0 0 0 0 0 29 0 0 0 0 18 0 10 0 0 0 0 0 0 0 0 0 0 0 0 81 0 0 1 1 0 0 0 0 2 0 0 0 7 2 0 0 0 0 0 0 0 0 0 0 0 0 1 0 0 0 1 0 0 0 0 0 0 1 0 10 0 44 0 15 0 0 0 0 0 3 0 0 18 0 0 0 15 0 64 2 19 0 0 30 0 28 20 0 0 0 0 0 0 0 0 0 0 1 0 0 0 53 0 0 0 0 0 45 0 0 0 5 0 0 4 0 0 55 0 0 0 0 8 0 0 0 0 0 0 0 0 0 9 4 22 31 38 0 0 0 33 0 0 45 0 0 9 0 0 0 0 4 0 2 0 0 0 1 2 0 0 0 0 0 9 0 0 0 0 0 0 0 0 0 0 0 0 0 0 0 0 0 0 0 0 0 0 7 0 18 0 0 1 0 0 0 0 0 7 0 29 0 0 0 0 28 0 21 0 0 0 0 0 0 0 0 9 0 4 0 0 0 0 0 0 13 71 0 0 27 0 10 0 0 0 0 0 0 4 3.5579567779960707
0 0 6 0 0 0 0 0 0 0 0 0 0 17 0 34 0 0 56 0 2 5 0 0 0 1 0 2 0 13 0 10 0 0 0 3 0 0 0 0 28 0 2 0 0 0 0 0 0 0 1 0 0 7 4 1 0 0 0 18 0 0 0 0 0 0 0 0 0 0 0 18 0 0 0 0 0 0 0 0 2 0 0 1 0 0 0 0 0 0 0 0 0 0 0 0 0 0 0 0 0 2 0 0 0 0 0 1 0 56 0 0 0 0 0 1 0 0 0 8 0 11 0 0 0 0 0 0 4 0 0 51 0 0 0 0 0 0 26 0 0 0 3 0 0 9 0 0 0 0 0 2 1 0 24 0 0 0 0 1 0 0 0 0 0 11 0 0 0 0 0 1 30 0 0 5 0 0 0 0 0 0 0 5 0 0 0 0 0 0 0 31 0 0 0 1 0 0 1 7 0 0 0 3 0 0 9 0 0 0 0 0 35 0 0 0 32 0 0 0 0 0 0 0 0 6 6 1 0 0 0 1 10 0 0 0 0 56 0 0 0 0 0 0 0 1 0 30 0 0 14 0 0 0 0 0 0 1 0 0 0 0 0 1 0 0 0 0 0 35 0 0 0 0 15 0 8 0 0 0 0 0 0 0 0 0 0 0 0 81 0 0 1 1 0 0 0 0 2 0 0 0 8 2 0 0 0 0 0 0 0 0 0 0 0 0 1 0 0 0 0 0 0 0 0 0 0 0 0 8 0 41 0 13 0 0 0 0 0 1 0 0 12 0 0 0 15 0 65 2 21 0 0 35 0 31 18 0 0 0 0 0 0 0 0 0 0 1 0 0 0 58 0 0 0 0 0 47 0 0 0 5 0 0 4 0 0 56 0 0 0 0 8 0 0 0 0 0 0 0 0 0 10 4 20 25 38 0 0 0 32 0 0 42 0 0 9 0 0 0 0 3 0 2 0 0 0 1 1 0 0 0 0 0 11 0 0 0 0 0 0 0 0 0 0 0 0 0 0 0 0 0 0 0 0 0 0 5 0 18 0 0 1 0 0 0 0 0 7 0 29 0 0 0 0 26 0 19 0 0 0 0 0 0 0 0 7 0 3 0 0 0 0 0 0 12 73 0 0 26 0 9 0 0 0 0 0 0 4 3.4597249508840868
0 0 7 0 0 0 0 0 0 0 0 0 0 16 0 34 0 0 52 0 1 4 0 0 0 1 0 2 0 14 0 11 0 0 0 3 0 0 0 0 27 0 1 0 0 0 0 0 0 0 1 0 0 7 3 1 0 0 0 17 0 0 0 0 0 0 0 0 0 0 0 20 0 0 0 0 0 0 0 0 2 0 0 1 0 0 0 0 0 0 0 0 0 0 0 0 0 0 0 0 0 2 0 0 0 0 0 1 0 50 0 0 0 0 0 1 0 0 0 8 0 12 0 0 0 0 0 0 2 0 0 49 0 0 0 0 0 0 25 0 0 0 3 0 0 13 0 0 0 0 0 2 1 0 23 0 0 0 0 0 0 0 0 0 0 11 0 0 0 0 0 1 30 0 0 5 0 0 0 0 0 0 0 5 0 0 0 0 0 0 0 25 0 0 0 0 0 0 1 8 0 0 0 1 0 0 9 0 0 0 0 0 34 0 0 0 34 0 0 0 0 0 0 0 0 5 8 0 0 0 0 0 11 0 0 0 0 52 0 0 0 0 0 0 0 0 0 29 0 0 11 0 0 0 0 0 0 1 0 0 0 0 0 1 0 0 0 0 0 35 0 0 0 0 15 0 7 0 0 0 0 0 0 0 0 0 0 0 0 73 0 0 1 1 0 0 0 0 0 0 0 0 7 2 0 0 0 0 0 0 0 0 0 0 0 0 1 0 0 0 0 0 0 0 0 0 0 0 0 8 0 43 0 8 0 0 0 0 0 1 0 0 11 0 0 0 11 0 67 1 17 0 0 34 0 39 19 0 0 0 0 0 0 0 0 0 0 1 0 0 0 59 0 0 0 0 0 52 0 0 0 4 0 0 4 0 0 53 0 0 0 0 9 0 0 0 0 0 0 0 0 0 9 4 20 28 39 0 0 0 28 0 0 36 0 0 9 0 0 0 0 3 0 1 0 0 0 1 1 0 0 0 0 0 10 0 0 0 0 0 0 0 0 0 0 0 0 0 0 0 0 0 0 0 0 0 0 5 0 16 0 0 0 0 0 0 0 0 7 0 29 0 0 0 0 29 0 19 0 0 0 0 0 0 0 0 5 0 3 0 0 0 0 0 0 11 69 0 0 29 0 8 0 0 0 0 0 0 3 3.3477406679764245
0 0 7 0 0 0 0 0 0 0 0 0 0 17 0 39 0 0 44 0 1 3 0 0 0 1 0 1 0 15 0 9 0 0 0 4 0 0 0 0 27 0 1 0 0 0 0 0 0 0 1 0 0 8 2 0 0 0 0 17 0 0 0 0 0 0 0 0 0 0 0 21 0 0 0 0 0 0 0 0 2 0 0 0 0 0 0 0 0 0 0 0 0 0 0 0 0 0 0 0 0 1 0 0 0 0 0 0 0 43 0 0 0 0 0 1 0 0 0 8 0 10 0 0 0 0 0 0 2 0 0 53 0 0 0 0 0 0 19 0 0 0 2 0 0 15 0 0 0 0 0 1 1 0 24 0 0 0 0 0 0 0 0 0 0 9 0 0 0 0 0 1 27 0 0 4 0 0 0 0 0 0 0 5 0 0 0 0 0 0 0 26 0 0 0 0 0 0 1 9 0 0 0 0 0 0 9 0 0 0 0 0 35 0 0 0 34 0 0 0 0 0 0 0 0 4 9 0 0 0 0 0 9 0 0 0 0 52 0 0 0 0 0 0 0 0 0 35 0 0 10 0 0 0 0 0 0 1 0 0 0 0 0 1 0 0 0 0 0 31 0 0 0 0 14 0 8 0 0 0 0 0 0 0 0 0 0 0 0 63 0 0 1 1 0 0 0 0 0 0 0 0 7 1 0 0 0 0 0 0 0 0 0 0 0 0 1 0 0 0 0 0 0 0 0 0 0 0 0 7 0 36 0 6 0 0 0 0 0 1 0 0 10 0 0 0 8 0 63 0 15 0 0 34 0 35 15 0 0 0 0 0 0 0 0 0 0 1 0 0 0 59 0 0 0 0 0 55 0 0 0 5 0 0 3 0 0 53 0 0 0 0 10 0 0 0 0 0 0 0 0 0 10 4 18 29 46 0 0 0 29 0 0 31 0 0 6 0 0 0 0 3 0 0 0 0 0 0 0 0 0 0 0 0 12 0 0 0 0 0 0 0 0 0 0 0 0 0 0 0 0 0 0 0 0 0 0 4 0 15 0 0 0 0 0 0 0 0 6 0 31 0 0 0 0 27 0 18 0 0 0 0 0 0 0 0 3 0 3 0 0 0 0 0 0 10 67 0 0 29 0 8 0 0 0 0 0 0 2 3.212180746561886
0 0 7 0 0 0 0 0 0 0 0 0 0 20 0 43 0 0 43 0 0 3 0 0 0 1 0 1 0 19 0 8 0 0 0 4 0 0 0 0 30 0 1 0 0 0 0 0 0 0 1 0 0 8 2 0 0 0 0 15 0 0 0 0 0 0 0 0 0 0 0 24 0 0 0 0 0 0 0 0 2 0 0 0 0 0 0 0 0 0 0 0 0 0 0 0 0 0 0 0 0 1 0 0 0 0 0 0 0 45 0 0 0 0 0 1 0 0 0 9 0 9 0 0 0 0 0 0 2 0 0 55 0 0 0 0 0 0 16 0 0 0 2 0 0 15 0 0 0 0 0 1 1 0 26 0 0 0 0 0 0 0 0 0 0 6 0 0 0 0 0 1 26 0 0 4 0 0 0 0 0 0 0 4 0 0 0 0 0 0 0 22 0 0 0 0 0 0 1 8 0 0 0 0 0 0 8 0 0 0 0 0 31 0 0 0 33 0 0 0 0 0 0 0 0 3 10 0 0 0 0 0 8 0 0 0 0 57 0 0 0 0 0 0 0 0 0 34 0 0 10 0 0 0 0 0 0 1 0 0 0 0 0 1 0 0 0 0 0 25 0 0 0 0 12 0 5 0 0 0 0 0 0 0 0 0 0 0 0 57 0 0 1 0 0 0 0 0 0 0 0 0 9 1 0 0 0 0 0 0 0 0 0 0 0 0 1 0 0 0 0 0 0 0 0 0 0 0 0 7 0 35 0 5 0 0 0 0 0 1 0 0 10 0 0 0 9 0 58 0 15 0 0 33 0 35 17 0 0 0 0 0 0 0 0 0 0 1 0 0 0 56 0 0 0 0 0 52 0 0 0 4 0 0 2 0 0 60 0 0 0 0 10 0 0 0 0 0 0 0 0 0 8 3 17 29 44 0 0 0 28 0 0 23 0 0 6 0 0 0 0 1 0 0 0 0 0 0 0 0 0 0 0 0 14 0 0 0 0 0 0 0 0 0 0 0 0 0 0 0 0 0 0 0 0 0 0 3 0 13 0 0 0 0 0 0 0 0 4 0 28 0 0 0 0 28 0 22 0 0 0 0 0 0 0 0 3 0 3 0 0 0 0 0 0 9 69 0 0 26 0 6 0 0 0 0 0 0 1 3.1277013752455797
0 0 8 0 0 0 0 0 0 0 0 0 0 20 0 45 0 0 39 0 0 3 0 0 0 1 0 1 0 18 0 7 0 0 0 5 0 0 0 0 28 0 1 0 0 0 0 0 0 0 1 0 0 6 2 0 0 0 0 15 0 0 0 0 0 0 0 0 0 0 0 23 0 0 0 0 0 0 0 0 1 0 0 0 0 0 0 0 0 0 0 0 0 0 0 0 0 0 0 0 0 1 0 0 0 0 0 0 0 51 0 0 0 0 0 0 0 0 0 8 0 7 0 0 0 0 0 0 2 0 0 55 0 0 0 0 0 0 13 0 0 0 2 0 0 10 0 0 0 0 0 1 1 0 26 0 0 0 0 0 0 0 0 0 0 4 0 0 0 0 0 1 27 0 0 3 0 0 0 0 0 0 0 3 0 0 0 0 0 0 0 23 0 0 0 0 0 0 1 6 0 0 0 0 0 0 11 0 0 0 0 0 33 0 0 0 28 0 0 0 0 0 0 0 0 3 9 0 0 0 0 0 6 0 0 0 0 58 0 0 0 0 0 0 0 0 0 36 0 0 8 0 0 0 0 0 0 1 0 0 0 0 0 1 0 0 0 0 0 20 0 0 0 0 13 0 6 0 0 0 0 0 0 0 0 0 0 0 0 50 0 0 1 0 0 0 0 0 0 0 0 0 8 1 0 0 0 0 0 0 0 0 0 0 0 0 1 0 0 0 0 0 0 0 0 0 0 0 0 7 0 35 0 5 0 0 0 0 0 1 0 0 11 0 0 0 8 0 49 0 15 0 0 32 0 37 18 0 0 0 0 0 0 0 0 0 0 1 0 0 0 54 0 0 0 0 0 57 0 0 0 5 0 0 2 0 0 58 0 0 0 0 10 0 0 0 0 0 0 0 0 0 6 3 18 32 44 0 0 0 28 0 0 17 0 0 4 0 0 0 0 1 0 0 0 0 0 0 0 0 0 0 0 0 16 0 0 0 0 0 0 0 0 0 0 0 0 0 0 0 0 0 0 0 0 0 0 3 0 9 0 0 0 0 0 0 0 0 4 0 25 0 0 0 0 27 0 24 0 0 0 0 0 0 0 0 3 0 2 0 0 0 0 0 0 7 66 0 0 23 0 7 0 0 0 0 0 0 1 3.0216110019646367
0 0 7 0 0 0 0 0 0 0 0 0 0 19 0 48 0 0 36 0 0 3 0 0 0 1 0 1 0 21 0 9 0 0 0 3 0 0 0 0 29 0 0 0 0 0 0 0 0 0 1 0 0 6 1 0 0 0 0 11 0 0 0 0 0 0 0 0 0 0 0 21 0 0 0 0 0 0 0 0 1 0 0 0 0 0 0 0 0 0 0 0 0 0 0 0 0 0 0 0 0 1 0 0 0 0 0 0 0 54 0 0 0 0 0 0 0 0 0 9 0 6 0 0 0 0 0 0 2 0 0 52 0 0 0 0 0 0 12 0 0 0 2 0 0 6 0 0 0 0 0 1 1 0 26 0 0 0 0 0 0 0 0 0 0 3 0 0 0 0 0 1 27 0 0 2 0 0 0 0 0 0 0 2 0 0 0 0 0 0 0 27 0 0 0 0 0 0 1 7 0 0 0 0 0 0 10 0 0 0 0 0 31 0 0 0 26 0 0 0 0 0 0 0 0 2 9 0 0 0 0 0 5 0 0 0 0 56 0 0 0 0 0 0 0 0 0 32 0 0 7 0 0 0 0 0 0 1 0 0 0 0 0 1 0 0 0 0 0 18 0 0 0 0 10 0 5 0 0 0 0 0 0 0 0 0 0 0 0 49 0 0 1 0 0 0 0 0 0 0 0 0 7 1 0 0 0 0 0 0 0 0 0 0 0 0 1 0 0 0 0 0 0 0 0 0 0 0 0 6 0 34 0 4 0 0 0 0 0 1 0 0 13 0 0 0 7 0 49 0 13 0 0 29 0 39 18 0 0 0 0 0 0 0 0 0 0 0 0 0 0 55 0 0 0 0 0 56 0 0 0 6 0 0 2 0 0 57 0 0 0 0 10 0 0 0 0 0 0 0 0 0 4 3 21 29 40 0 0 0 22 0 0 13 0 0 4 0 0 0 0 1 0 0 0 0 0 0 0 0 0 0 0 0 14 0 0 0 0 0 0 0 0 0 0 0 0 0 0 0 0 0 0 0 0 0 0 3 0 8 0 0 0 0 0 0 0 0 4 0 26 0 0 0 0 24 0 25 0 0 0 0 0 0 0 0 2 0 1 0 0 0 0 0 0 6 63 0 0 24 0 8 0 0 0 0 0 0 1 2.9017681728880158
0 0 5 0 0 0 0 0 0 0 0 0 0 13 0 54 0 0 32 0 0 3 0 0 0 0 0 1 0 22 0 9 0 0 0 3 0 0 0 0 25 0 0 0 0 0 0 0 0 0 1 0 0 6 1 0 0 0 0 10 0 0 0 0 0 0 0 0 0 0 0 21 0 0 0 0 0 0 0 0 0 0 0 0 0 0 0 0 0 0 0 0 0 0 0 0 0 0 0 0 0 1 0 0 0 0 0 0 0 57 0 0 0 0 0 0 0 0 0 8 0 3 0 0 0 0 0 0 2 0 0 47 0 0 0 0 0 0 11 0 0 0 2 0 0 5 0 0 0 0 0 1 1 0 31 0 0 0 0 0 0 0 0 0 0 4 0 0 0 0 0 1 27 0 0 1 0 0 0 0 0 0 0 2 0 0 0 0 0 0 0 31 0 0 0 0 0 0 1 9 0 0 0 0 0 0 11 0 0 0 0 0 32 0 0 0 29 0 0 0 0 0 0 0 0 2 5 0 0 0 0 0 5 0 0 0 0 56 0 0 0 0 0 0 0 0 0 31 0 0 8 0 0 0 0 0 0 1 0 0 0 0 0 0 0 0 0 0 0 14 0 0 0 0 9 0 3 0 0 0 0 0 0 0 0 0 0 0 0 42 0 0 1 0 0 0 0 0 0 0 0 0 7 1 0 0 0 0 0 0 0 0 0 0 0 0 1 0 0 0 0 0 0 0 0 0 0 0 0 5 0 36 0 4 0 0 0 0 0 0 0 0 13 0 0 0 6 0 42 0 14 0 0 24 0 41 17 0 0 0 0 0 0 0 0 0 0 0 0 0 0 57 0 0 0 0 0 56 0 0 0 7 0 0 1 0 0 53 0 0 0 0 9 0 0 0 0 0 0 0 0 0 3 3 25 23 43 0 0 0 16 0 0 11 0 0 4 0 0 0 0 1 0 0 0 0 0 0 0 0 0 0 0 0 15 0 0 0 0 0 0 0 0 0 0 0 0 0 0 0 0 0 0 0 0 0 0 3 0 8 0 0 0 0 0 0 0 0 4 0 27 0 0 0 0 24 0 25 0 0 0 0 0 0 0 0 2 0 0 0 0 0 0 0 0 4 60 0 0 28 0 7 0 0 0 0 0 0 1 2.8113948919449904
0 0 3 0 0 0 0 0 0 0 0 0 0 12 0 54 0 0 31 0 0 3 0 0 0 0 0 1 0 23 0 10 0 0 0 2 0 0 0 0 18 0 0 0 0 0 0 0 0 0 1 0 0 5 1 0 0 0 0 9 0 0 0 0 0 0 0 0 0 0 0 23 0 0 0 0 0 0 0 0 0 0 0 0 0 0 0 0 0 0 0 0 0 0 0 0 0 0 0 0 0 1 0 0 0 0 0 0 0 59 0 0 0 0 0 0 0 0 0 7 0 3 0 0 0 0 0 0 1 0 0 42 0 0 0 0 0 0 12 0 0 0 2 0 0 4 0 0 0 0 0 1 1 0 37 0 0 0 0 0 0 0 0 0 0 2 0 0 0 0 0 1 23 0 0 1 0 0 0 0 0 0 0 1 0 0 0 0 0 0 0 31 0 0 0 0 0 0 1 7 0 0 0 0 0 0 13 0 0 0 0 0 29 0 0 0 28 0 0 0 0 0 0 0 0 2 4 0 0 0 0 0 5 0 0 0 0 55 0 0 0 0 0 0 0 0 0 30 0 0 7 0 0 0 0 0 0 1 0 0 0 0 0 0 0 0 0 0 0 14 0 0 0 0 12 0 3 0 0 0 0 0 0 0 0 0 0 0 0 39 0 0 1 0 0 0 0 0 0 0 0 0 6 1 0 0 0 0 0 0 0 0 0 0 0 0 1 0 0 0 0 0 0 0 0 0 0 0 0 3 0 36 0 4 0 0 0 0 0 0 0 0 12 0 0 0 5 0 40 0 11 0 0 26 0 41 14 0 0 0 0 0 0 0 0 0 0 0 0 0 0 60 0 0 0 0 0 56 0 0 0 5 0 0 1 0 0 51 0 0 0 0 8 0 0 0 0 0 0 0 0 0 2 3 29 22 46 0 0 0 14 0 0 10 0 0 2 0 0 0 0 1 0 0 0 0 0 0 0 0 0 0 0 0 15 0 0 0 0 0 0 0 0 0 0 0 0 0 0 0 0 0 0 0 0 0 0 3 0 8 0 0 0 0 0 0 0 0 4 0 27 0 0 0 0 20 0 24 0 0 0 0 0 0 0 0 2 0 0 0 0 0 0 0 0 3 60 0 0 30 0 7 0 0 0 0 0 0 1 2.730844793713163
0 0 3 0 0 0 0 0 0 0 0 0 0 11 0 54 0 0 34 0 0 3 0 0 0 0 0 1 0 30 0 10 0 0 0 1 0 0 0 0 17 0 0 0 0 0 0 0 0 0 1 0 0 5 1 0 0 0 0 8 0 0 0 0 0 0 0 0 0 0 0 20 0 0 0 0 0 0 0 0 0 0 0 0 0 0 0 0 0 0 0 0 0 0 0 0 0 0 0 0 0 1 0 0 0 0 0 0 0 59 0 0 0 0 0 0 0 0 0 7 0 2 0 0 0 0 0 0 1 0 0 42 0 0 0 0 0 0 13 0 0 0 2 0 0 2 0 0 0 0 0 0 1 0 34 0 0 0 0 0 0 0 0 0 0 2 0 0 0 0 0 0 22 0 0 1 0 0 0 0 0 0 0 1 0 0 0 0 0 0 0 30 0 0 0 0 0 0 1 6 0 0 0 0 0 0 12 0 0 0 0 0 27 0 0 0 28 0 0 0 0 0 0 0 0 1 4 0 0 0 0 0 4 0 0 0 0 55 0 0 0 0 0 0 0 0 0 31 0 0 7 0 0 0 0 0 0 1 0 0 0 0 0 0 0 0 0 0 0 11 0 0 0 0 15 0 5 0 0 0 0 0 0 0 0 0 0 0 0 41 0 0 1 0 0 0 0 0 0 0 0 0 5 1 0 0 0 0 0 0 0 0 0 0 0 0 1 0 0 0 0 0 0 0 0 0 0 0 0 3 0 36 0 3 0 0 0 0 0 0 0 0 12 0 0 0 6 0 36 0 8 0 0 23 0 41 11 0 0 0 0 0 0 0 0 0 0 0 0 0 0 58 0 0 0 0 0 61 0 0 0 3 0 0 1 0 0 44 0 0 0 0 7 0 0 0 0 0 0 0 0 0 2 2 28 20 48 0 0 0 13 0 0 10 0 0 2 0 0 0 0 1 0 0 0 0 0 0 0 0 0 0 0 0 10 0 0 0 0 0 0 0 0 0 0 0 0 0 0 0 0 0 0 0 0 0 0 3 0 7 0 0 0 0 0 0 0 0 4 0 27 0 0 0 0 19 0 22 0 0 0 0 0 0 0 0 2 0 0 0 0 0 0 0 0 3 58 0 0 35 0 7 0 0 0 0 0 0 1 2.658153241650295
0 0 3 0 0 0 0 0 0 0 0 0 0 10 0 48 0 0 31 0 0 3 0 0 0 0 0 1 0 32 0 9 0 0 0 0 0 0 0 0 13 0 0 0 0 0 0 0 0 0 1 0 0 4 1 0 0 0 0 7 0 0 0 0 0 0 0 0 0 0 0 21 0 0 0 0 0 0 0 0 0 0 0 0 0 0 0 0 0 0 0 0 0 0 0 0 0 0 0 0 0 1 0 0 0 0 0 0 0 62 0 0 0 0 0 0 0 0 0 5 0 2 0 0 0 0 0 0 1 0 0 39 0 0 0 0 0 0 15 0 0 0 1 0 0 1 0 0 0 0 0 0 1 0 35 0 0 0 0 0 0 0 0 0 0 1 0 0 0 0 0 0 24 0 0 1 0 0 0 0 0 0 0 1 0 0 0 0 0 0 0 30 0 0 0 0 0 0 1 7 0 0 0 0 0 0 9 0 0 0 0 0 28 0 0 0 25 0 0 0 0 0 0 0 0 1 3 0 0 0 0 0 3 0 0 0 0 50 0 0 0 0 0 0 0 0 0 32 0 0 5 0 0 0 0 0 0 1 0 0 0 0 0 0 0 0 0 0 0 9 0 0 0 0 16 0 5 0 0 0 0 0 0 0 0 0 0 0 0 35 0 0 1 0 0 0 0 0 0 0 0 0 4 1 0 0 0 0 0 0 0 0 0 0 0 0 1 0 0 0 0 0 0 0 0 0 0 0 0 2 0 39 0 1 0 0 0 0 0 0 0 0 11 0 0 0 4 0 36 0 7 0 0 21 0 45 9 0 0 0 0 0 0 0 0 0 0 0 0 0 0 55 0 0 0 0 0 63 0 0 0 3 0 0 1 0 0 39 0 0 0 0 7 0 0 0 0 0 0 0 0 0 2 2 22 17 58 0 0 0 9 0 0 8 0 0 0 0 0 0 0 1 0 0 0 0 0 0 0 0 0 0 0 0 12 0 0 0 0 0 0 0 0 0 0 0 0 0 0 0 0 0 0 0 0 0 0 3 0 6 0 0 0 0 0 0 0 0 4 0 29 0 0 0 0 19 0 20 0 0 0 0 0 0 0 0 1 0 0 0 0 0 0 0 0 3 60 0 0 41 0 9 0 0 0 0 0 0 0 2.5736738703339885
0 0 2 0 0 0 0 0 0 0 0 0 0 9 0 51 0 0 31 0 0 2 0 0 0 0 0 1 0 36 0 10 0 0 0 0 0 0 0 0 10 0 0 0 0 0 0 0 0 0 0 0 0 4 1 0 0 0 0 5 0 0 0 0 0 0 0 0 0 0 0 22 0 0 0 0 0 0 0 0 0 0 0 0 0 0 0 0 0 0 0 0 0 0 0 0 0 0 0 0 0 1 0 0 0 0 0 0 0 66 0 0 0 0 0 0 0 0 0 6 0 2 0 0 0 0 0 0 1 0 0 34 0 0 0 0 0 0 17 0 0 0 1 0 0 1 0 0 0 0 0 0 1 0 31 0 0 0 0 0 0 0 0 0 0 0 0 0 0 0 0 0 18 0 0 1 0 0 0 0 0 0 0 0 0 0 0 0 0 0 0 27 0 0 0 0 0 0 1 9 0 0 0 0 0 0 9 0 0 0 0 0 30 0 0 0 22 0 0 0 0 0 0 0 0 1 3 0 0 0 0 0 1 0 0 0 0 48 0 0 0 0 0 0 0 0 0 29 0 0 6 0 0 0 0 0 0 1 0 0 0 0 0 0 0 0 0 0 0 8 0 0 0 0 15 0 4 0 0 0 0 0 0 0 0 0 0 0 0 31 0 0 1 0 0 0 0 0 0 0 0 0 4 1 0 0 0 0 0 0 0 0 0 0 0 0 1 0 0 0 0 0 0 0 0 0 0 0 0 2 0 39 0 1 0 0 0 0 0 0 0 0 11 0 0 0 5 0 32 0 7 0 0 20 0 49 9 0 0 0 0 0 0 0 0 0 0 0 0 0 0 58 0 0 0 0 0 66 0 0 0 3 0 0 1 0 0 41 0 0 0 0 8 0 0 0 0 0 0 0 0 0 1 2 23 17 60 0 0 0 8 0 0 8 0 0 0 0 0 0 0 1 0 0 0 0 0 0 0 0 0 0 0 0 8 0 0 0 0 0 0 0 0 0 0 0 0 0 0 0 0 0 0 0 0 0 0 2 0 5 0 0 0 0 0 0 0 0 4 0 32 0 0 0 0 19 0 22 0 0 0 0 0 0 0 0 1 0 0 0 0 0 0 0 0 3 66 0 0 46 0 9 0 0 0 0 0 0 0 2.56385068762279
0 0 2 0 0 0 0 0 0 0 0 0 0 12 0 53 0 0 26 0 0 0 0 0 0 0 0 1 0 38 0 10 0 0 0 0 0 0 0 0 9 0 0 0 0 0 0 0 0 0 0 0 0 3 1 0 0 0 0 5 0 0 0 0 0 0 0 0 0 0 0 20 0 0 0 0 0 0 0 0 0 0 0 0 0 0 0 0 0 0 0 0 0 0 0 0 0 0 0 0 0 0 0 0 0 0 0 0 0 55 0 0 0 0 0 0 0 0 0 6 0 2 0 0 0 0 0 0 1 0 0 32 0 0 0 0 0 0 17 0 0 0 1 0 0 1 0 0 0 0 0 0 1 0 29 0 0 0 0 0 0 0 0 0 0 0 0 0 0 0 0 0 17 0 0 1 0 0 0 0 0 0 0 0 0 0 0 0 0 0 0 27 0 0 0 0 0 0 1 10 0 0 0 0 0 0 11 0 0 0 0 0 25 0 0 0 22 0 0 0 0 0 0 0 0 0 2 0 0 0 0 0 1 0 0 0 0 43 0 0 0 0 0 0 0 0 0 27 0 0 6 0 0 0 0 0 0 1 0 0 0 0 0 0 0 0 0 0 0 7 0 0 0 0 14 0 5 0 0 0 0 0 0 0 0 0 0 0 0 29 0 0 1 0 0 0 0 0 0 0 0 0 3 1 0 0 0 0 0 0 0 0 0 0 0 0 1 0 0 0 0 0 0 0 0 0 0 0 0 2 0 42 0 1 0 0 0 0 0 0 0 0 8 0 0 0 7 0 27 0 7 0 0 24 0 44 7 0 0 0 0 0 0 0 0 0 0 0 0 0 0 59 0 0 0 0 0 67 0 0 0 2 0 0 1 0 0 39 0 0 0 0 8 0 0 0 0 0 0 0 0 0 2 2 20 14 59 0 0 0 7 0 0 6 0 0 0 0 0 0 0 1 0 0 0 0 0 0 0 0 0 0 0 0 6 0 0 0 0 0 0 0 0 0 0 0 0 0 0 0 0 0 0 0 0 0 0 2 0 5 0 0 0 0 0 0 0 0 4 0 34 0 0 0 0 15 0 27 0 0 0 0 0 0 0 0 1 0 0 0 0 0 0 0 0 3 66 0 0 41 0 8 0 0 0 0 0 0 0 2.4518664047151277
0 0 2 0 0 0 0 0 0 0 0 0 0 11 0 47 0 0 27 0 0 0 0 0 0 0 0 1 0 39 0 8 0 0 0 0 0 0 0 0 8 0 0 0 0 0 0 0 0 0 0 0 0 2 0 0 0 0 0 5 0 0 0 0 0 0 0 0 0 0 0 20 0 0 0 0 0 0 0 0 0 0 0 0 0 0 0 0 0 0 0 0 0 0 0 0 0 0 0 0 0 0 0 0 0 0 0 0 0 53 0 0 0 0 0 0 0 0 0 8 0 1 0 0 0 0 0 0 1 0 0 32 0 0 0 0 0 0 17 0 0 0 1 0 0 1 0 0 0 0 0 0 1 0 28 0 0 0 0 0 0 0 0 0 0 0 0 0 0 0 0 0 16 0 0 1 0 0 0 0 0 0 0 0 0 0 0 0 0 0 0 27 0 0 0 0 0 0 1 11 0 0 0 0 0 0 11 0 0 0 0 0 25 0 0 0 22 0 0 0 0 0 0 0 0 0 2 0 0 0 0 0 1 0 0 0 0 38 0 0 0 0 0 0 0 0 0 27 0 0 3 0 0 0 0 0 0 1 0 0 0 0 0 0 0 0 0 0 0 7 0 0 0 0 15 0 6 0 0 0 0 0 0 0 0 0 0 0 0 27 0 0 1 0 0 0 0 0 0 0 0 0 1 1 0 0 0 0 0 0 0 0 0 0 0 0 1 0 0 0 0 0 0 0 0 0 0 0 0 2 0 35 0 1 0 0 0 0 0 0 0 0 8 0 0 0 5 0 28 0 7 0 0 26 0 41 8 0 0 0 0 0 0 0 0 0 0 0 0 0 0 62 0 0 0 0 0 66 0 0 0 4 0 0 1 0 0 36 0 0 0 0 7 0 0 0 0 0 0 0 0 0 2 2 18 12 62 0 0 0 6 0 0 5 0 0 0 0 0 0 0 1 0 0 0 0 0 0 0 0 0 0 0 0 4 0 0 0 0 0 0 0 0 0 0 0 0 0 0 0 0 0 0 0 0 0 0 2 0 5 0 0 0 0 0 0 0 0 3 0 35 0 0 0 0 12 0 27 0 0 0 0 0 0 0 0 1 0 0 0 0 0 0 0 0 2 65 0 0 39 0 10 0 0 0 0 0 0 0 2.37328094302554
0 0 2 0 0 0 0 0 0 0 0 0 0 10 0 50 0 0 22 0 0 0 0 0 0 0 0 0 0 34 0 9 0 0 0 0 0 0 0 0 7 0 0 0 0 0 0 0 0 0 0 0 0 2 0 0 0 0 0 4 0 0 0 0 0 0 0 0 0 0 0 19 0 0 0 0 0 0 0 0 0 0 0 0 0 0 0 0 0 0 0 0 0 0 0 0 0 0 0 0 0 0 0 0 0 0 0 0 0 56 0 0 0 0 0 0 0 0 0 9 0 1 0 0 0 0 0 0 1 0 0 28 0 0 0 0 0 0 17 0 0 0 1 0 0 0 0 0 0 0 0 0 1 0 28 0 0 0 0 0 0 0 0 0 0 0 0 0 0 0 0 0 17 0 0 1 0 0 0 0 0 0 0 0 0 0 0 0 0 0 0 26 0 0 0 0 0 0 1 10 0 0 0 0 0 0 10 0 0 0 0 0 29 0 0 0 19 0 0 0 0 0 0 0 0 0 1 0 0 0 0 0 1 0 0 0 0 35 0 0 0 0 0 0 0 0 0 23 0 0 3 0 0 0 0 0 0 1 0 0 0 0 0 0 0 0 0 0 0 7 0 0 0 0 16 0 6 0 0 0 0 0 0 0 0 0 0 0 0 27 0 0 1 0 0 0 0 0 0 0 0 0 1 1 0 0 0 0 0 0 0 0 0 0 0 0 1 0 0 0 0 0 0 0 0 0 0 0 0 2 0 34 0 1 0 0 0 0 0 0 0 0 8 0 0 0 5 0 30 0 5 0 0 28 0 41 7 0 0 0 0 0 0 0 0 0 0 0 0 0 0 65 0 0 0 0 0 63 0 0 0 4 0 0 0 0 0 29 0 0 0 0 7 0 0 0 0 0 0 0 0 0 2 2 16 11 61 0 0 0 5 0 0 3 0 0 0 0 0 0 0 1 0 0 0 0 0 0 0 0 0 0 0 0 4 0 0 0 0 0 0 0 0 0 0 0 0 0 0 0 0 0 0 0 0 0 0 2 0 5 0 0 0 0 0 0 0 0 3 0 26 0 0 0 0 10 0 27 0 0 0 0 0 0 0 0 1 0 0 0 0 0 0 0 0 2 61 0 0 39 0 10 0 0 0 0 0 0 0 2.275049115913556
0 0 2 0 0 0 0 0 0 0 0 0 0 12 0 49 0 0 21 0 0 0 0 0 0 0 0 0 0 38 0 7 0 0 0 0 0 0 0 0 6 0 0 0 0 0 0 0 0 0 0 0 0 2 0 0 0 0 0 4 0 0 0 0 0 0 0 0 0 0 0 18 0 0 0 0 0 0 0 0 0 0 0 0 0 0 0 0 0 0 0 0 0 0 0 0 0 0 0 0 0 0 0 0 0 0 0 0 0 61 0 0 0 0 0 0 0 0 0 10 0 0 0 0 0 0 0 0 1 0 0 30 0 0 0 0 0 0 17 0 0 0 1 0 0 0 0 0 0 0 0 0 1 0 25 0 0 0 0 0 0 0 0 0 0 0 0 0 0 0 0 0 16 0 0 1 0 0 0 0 0 0 0 0 0 0 0 0 0 0 0 25 0 0 0 0 0 0 1 10 0 0 0 0 0 0 10 0 0 0 0 0 26 0 0 0 21 0 0 0 0 0 0 0 0 0 1 0 0 0 0 0 0 0 0 0 0 33 0 0 0 0 0 0 0 0 0 22 0 0 2 0 0 0 0 0 0 1 0 0 0 0 0 0 0 0 0 0 0 7 0 0 0 0 19 0 5 0 0 0 0 0 0 0 0 0 0 0 0 24 0 0 1 0 0 0 0 0 0 0 0 0 1 1 0 0 0 0 0 0 0 0 0 0 0 0 1 0 0 0 0 0 0 0 0 0 0 0 0 2 0 32 0 0 0 0 0 0 0 0 0 0 8 0 0 0 7 0 27 0 5 0 0 28 0 40 5 0 0 0 0 0 0 0 0 0 0 0 0 0 0 69 0 0 0 0 0 57 0 0 0 4 0 0 0 0 0 29 0 0 0 0 10 0 0 0 0 0 0 0 0 0 4 2 15 10 56 0 0 0 5 0 0 3 0 0 0 0 0 0 0 1 0 0 0 0 0 0 0 0 0 0 0 0 4 0 0 0 0 0 0 0 0 0 0 0 0 0 0 0 0 0 0 0 0 0 0 2 0 5 0 0 0 0 0 0 0 0 3 0 22 0 0 0 0 7 0 30 0 0 0 0 0 0 0 0 1 0 0 0 0 0 0 0 0 2 64 0 0 41 0 10 0 0 0 0 0 0 0 2.2455795677799608
0 0 2 0 0 0 0 0 0 0 0 0 0 12 0 49 0 0 22 0 0 0 0 0 0 0 0 0 0 36 0 6 0 0 0 0 0 0 0 0 6 0 0 0 0 0 0 0 0 0 0 0 0 2 0 0 0 0 0 4 0 0 0 0 0 0 0 0 0 0 0 16 0 0 0 0 0 0 0 0 0 0 0 0 0 0 0 0 0 0 0 0 0 0 0 0 0 0 0 0 0 0 0 0 0 0 0 0 0 55 0 0 0 0 0 0 0 0 0 9 0 0 0 0 0 0 0 0 1 0 0 29 0 0 0 0 0 0 15 0 0 0 1 0 0 0 0 0 0 0 0 0 1 0 24 0 0 0 0 0 0 0 0 0 0 0 0 0 0 0 0 0 16 0 0 1 0 0 0 0 0 0 0 0 0 0 0 0 0 0 0 27 0 0 0 0 0 0 1 10 0 0 0 0 0 0 10 0 0 0 0 0 23 0 0 0 20 0 0 0 0 0 0 0 0 0 1 0 0 0 0 0 0 0 0 0 0 34 0 0 0 0 0 0 0 0 0 19 0 0 4 0 0 0 0 0 0 1 0 0 0 0 0 0 0 0 0 0 0 7 0 0 0 0 16 0 6 0 0 0 0 0 0 0 0 0 0 0 0 20 0 0 1 0 0 0 0 0 0 0 0 0 1 1 0 0 0 0 0 0 0 0 0 0 0 0 1 0 0 0 0 0 0 0 0 0 0 0 0 2 0 32 0 0 0 0 0 0 0 0 0 0 6 0 0 0 10 0 25 0 5 0 0 32 0 37 4 0 0 0 0 0 0 0 0 0 0 0 0 0 0 72 0 0 0 0 0 52 0 0 0 3 0 0 0 0 0 27 0 0 0 0 10 0 0 0 0 0 0 0 0 0 4 2 19 9 57 0 0 0 4 0 0 3 0 0 0 0 0 0 0 1 0 0 0 0 0 0 0 0 0 0 0 0 4 0 0 0 0 0 0 0 0 0 0 0 0 0 0 0 0 0 0 0 0 0 0 1 0 5 0 0 0 0 0 0 0 0 3 0 20 0 0 0 0 6 0 30 0 0 0 0 0 0 0 0 1 0 0 0 0 0 0 0 0 1 69 0 0 44 0 10 0 0 0 0 0 0 0 2.200392927308448
0 0 2 0 0 0 0 0 0 0 0 0 0 10 0 46 0 0 18 0 0 0 0 0 0 0 0 0 0 40 0 7 0 0 0 0 0 0 0 0 5 0 0 0 0 0 0 0 0 0 0 0 0 2 0 0 0 0 0 5 0 0 0 0 0 0 0 0 0 0 0 16 0 0 0 0 0 0 0 0 0 0 0 0 0 0 0 0 0 0 0 0 0 0 0 0 0 0 0 0 0 0 0 0 0 0 0 0 0 56 0 0 0 0 0 0 0 0 0 9 0 0 0 0 0 0 0 0 1 0 0 23 0 0 0 0 0 0 11 0 0 0 0 0 0 0 0 0 0 0 0 0 0 0 23 0 0 0 0 0 0 0 0 0 0 0 0 0 0 0 0 0 15 0 0 1 0 0 0 0 0 0 0 0 0 0 0 0 0 0 0 27 0 0 0 0 0 0 1 10 0 0 0 0 0 0 9 0 0 0 0 0 19 0 0 0 20 0 0 0 0 0 0 0 0 0 0 0 0 0 0 0 0 0 0 0 0 30 0 0 0 0 0 0 0 0 0 18 0 0 4 0 0 0 0 0 0 1 0 0 0 0 0 0 0 0 0 0 0 7 0 0 0 0 20 0 6 0 0 0 0 0 0 0 0 0 0 0 0 19 0 0 1 0 0 0 0 0 0 0 0 0 1 1 0 0 0 0 0 0 0 0 0 0 0 0 1 0 0 0 0 0 0 0 0 0 0 0 0 2 0 35 0 0 0 0 0 0 0 0 0 0 5 0 0 0 10 0 23 0 3 0 0 31 0 36 4 0 0 0 0 0 0 0 0 0 0 0 0 0 0 72 0 0 0 0 0 45 0 0 0 3 0 0 0 0 0 27 0 0 0 0 9 0 0 0 0 0 0 0 0 0 5 2 17 7 54 0 0 0 4 0 0 3 0 0 0 0 0 0 0 1 0 0 0 0 0 0 0 0 0 0 0 0 1 0 0 0 0 0 0 0 0 0 0 0 0 0 0 0 0 0 0 0 0 0 0 1 0 5 0 0 0 0 0 0 0 0 3 0 17 0 0 0 0 6 0 29 0 0 0 0 0 0 0 0 1 0 0 0 0 0 0 0 0 1 63 0 0 42 0 10 0 0 0 0 0 0 0 2.086444007858546
0 0 2 0 0 0 0 0 0 0 0 0 0 9 0 44 0 0 18 0 0 0 0 0 0 0 0 0 0 37 0 6 0 0 0 0 0 0 0 0 5 0 0 0 0 0 0 0 0 0 0 0 0 2 0 0 0 0 0 5 0 0 0 0 0 0 0 0 0 0 0 15 0 0 0 0 0 0 0 0 0 0 0 0 0 0 0 0 0 0 0 0 0 0 0 0 0 0 0 0 0 0 0 0 0 0 0 0 0 57 0 0 0 0 0 0 0 0 0 10 0 0 0 0 0 0 0 0 0 0 0 21 0 0 0 0 0 0 9 0 0 0 0 0 0 0 0 0 0 0 0 0 0 0 24 0 0 0 0 0 0 0 0 0 0 0 0 0 0 0 0 0 14 0 0 0 0 0 0 0 0 0 0 0 0 0 0 0 0 0 0 29 0 0 0 0 0 0 1 9 0 0 0 0 0 0 8 0 0 0 0 0 17 0 0 0 20 0 0 0 0 0 0 0 0 0 0 0 0 0 0 0 0 0 0 0 0 36 0 0 0 0 0 0 0 0 0 18 0 0 3 0 0 0 0 0 0 0 0 0 0 0 0 0 0 0 0 0 0 5 0 0 0 0 22 0 6 0 0 0 0 0 0 0 0 0 0 0 0 18 0 0 1 0 0 0 0 0 0 0 0 0 1 1 0 0 0 0 0 0 0 0 0 0 0 0 1 0 0 0 0 0 0 0 0 0 0 0 0 2 0 32 0 0 0 0 0 0 0 0 0 0 5 0 0 0 11 0 24 0 1 0 0 33 0 35 4 0 0 0 0 0 0 0 0 0 0 0 0 0 0 78 0 0 0 0 0 41 0 0 0 4 0 0 0 0 0 25 0 0 0 0 7 0 0 0 0 0 0 0 0 0 4 2 18 7 57 0 0 0 4 0 0 3 0 0 0 0 0 0 0 0 0 0 0 0 0 0 0 0 0 0 0 0 1 0 0 0 0 0 0 0 0 0 0 0 0 0 0 0 0 0 0 0 0 0 0 1 0 4 0 0 0 0 0 0 0 0 3 0 14 0 0 0 0 4 0 28 0 0 0 0 0 0 0 0 1 0 0 0 0 0 0 0 0 1 62 0 0 43 0 8 0 0 0 0 0 0 0 2.045186640471513
0 0 2 0 0 0 0 0 0 0 0 0 0 8 0 47 0 0 18 0 0 0 0 0 0 0 0 0 0 34 0 6 0 0 0 0 0 0 0 0 5 0 0 0 0 0 0 0 0 0 0 0 0 1 0 0 0 0 0 4 0 0 0 0 0 0 0 0 0 0 0 16 0 0 0 0 0 0 0 0 0 0 0 0 0 0 0 0 0 0 0 0 0 0 0 0 0 0 0 0 0 0 0 0 0 0 0 0 0 55 0 0 0 0 0 0 0 0 0 10 0 0 0 0 0 0 0 0 0 0 0 19 0 0 0 0 0 0 7 0 0 0 0 0 0 0 0 0 0 0 0 0 0 0 21 0 0 0 0 0 0 0 0 0 0 0 0 0 0 0 0 0 14 0 0 0 0 0 0 0 0 0 0 0 0 0 0 0 0 0 0 29 0 0 0 0 0 0 1 9 0 0 0 0 0 0 7 0 0 0 0 0 13 0 0 0 18 0 0 0 0 0 0 0 0 0 0 0 0 0 0 0 0 0 0 0 0 33 0 0 0 0 0 0 0 0 0 16 0 0 4 0 0 0 0 0 0 0 0 0 0 0 0 0 0 0 0 0 0 4 0 0 0 0 17 0 5 0 0 0 0 0 0 0 0 0 0 0 0 18 0 0 1 0 0 0 0 0 0 0 0 0 1 1 0 0 0 0 0 0 0 0 0 0 0 0 1 0 0 0 0 0 0 0 0 0 0 0 0 2 0 29 0 0 0 0 0 0 0 0 0 0 4 0 0 0 12 0 25 0 0 0 0 35 0 32 2 0 0 0 0 0 0 0 0 0 0 0 0 0 0 79 0 0 0 0 0 37 0 0 0 5 0 0 0 0 0 25 0 0 0 0 8 0 0 0 0 0 0 0 0 0 5 2 19 5 55 0 0 0 3 0 0 3 0 0 0 0 0 0 0 0 0 0 0 0 0 0 0 0 0 0 0 0 1 0 0 0 0 0 0 0 0 0 0 0 0 0 0 0 0 0 0 0 0 0 0 0 0 4 0 0 0 0 0 0 0 0 3 0 13 0 0 0 0 4 0 29 0 0 0 0 0 0 0 0 0 0 0 0 0 0 0 0 0 1 68 0 0 40 0 6 0 0 0 0 0 0 0 1.9666011787819254
0 0 1 0 0 0 0 0 0 0 0 0 0 8 0 47 0 0 20 0 0 0 0 0 0 0 0 0 0 41 0 7 0 0 0 0 0 0 0 0 5 0 0 0 0 0 0 0 0 0 0 0 0 1 0 0 0 0 0 4 0 0 0 0 0 0 0 0 0 0 0 15 0 0 0 0 0 0 0 0 0 0 0 0 0 0 0 0 0 0 0 0 0 0 0 0 0 0 0 0 0 0 0 0 0 0 0 0 0 53 0 0 0 0 0 0 0 0 0 10 0 0 0 0 0 0 0 0 0 0 0 18 0 0 0 0 0 0 7 0 0 0 0 0 0 0 0 0 0 0 0 0 0 0 23 0 0 0 0 0 0 0 0 0 0 0 0 0 0 0 0 0 14 0 0 0 0 0 0 0 0 0 0 0 0 0 0 0 0 0 0 32 0 0 0 0 0 0 0 6 0 0 0 0 0 0 7 0 0 0 0 0 13 0 0 0 19 0 0 0 0 0 0 0 0 0 0 0 0 0 0 0 0 0 0 0 0 34 0 0 0 0 0 0 0 0 0 17 0 0 4 0 0 0 0 0 0 0 0 0 0 0 0 0 0 0 0 0 0 4 0 0 0 0 19 0 6 0 0 0 0 0 0 0 0 0 0 0 0 17 0 0 1 0 0 0 0 0 0 0 0 0 1 1 0 0 0 0 0 0 0 0 0 0 0 0 1 0 0 0 0 0 0 0 0 0 0 0 0 2 0 25 0 0 0 0 0 0 0 0 0 0 4 0 0 0 12 0 24 0 0 0 0 41 0 28 4 0 0 0 0 0 0 0 0 0 0 0 0 0 0 80 0 0 0 0 0 36 0 0 0 4 0 0 0 0 0 28 0 0 0 0 9 0 0 0 0 0 0 0 0 0 6 1 19 6 57 0 0 0 3 0 0 2 0 0 0 0 0 0 0 0 0 0 0 0 0 0 0 0 0 0 0 0 1 0 0 0 0 0 0 0 0 0 0 0 0 0 0 0 0 0 0 0 0 0 0 0 0 4 0 0 0 0 0 0 0 0 3 0 13 0 0 0 0 2 0 28 0 0 0 0 0 0 0 0 0 0 0 0 0 0 0 0 0 1 69 0 0 40 0 6 0 0 0 0 0 0 0 1.9921414538310414
0 0 1 0 0 0 0 0 0 0 0 0 0 6 0 43 0 0 19 0 0 0 0 0 0 0 0 0 0 35 0 9 0 0 0 0 0 0 0 0 3 0 0 0 0 0 0 0 0 0 0 0 0 0 0 0 0 0 0 4 0 0 0 0 0 0 0 0 0 0 0 15 0 0 0 0 0 0 0 0 0 0 0 0 0 0 0 0 0 0 0 0 0 0 0 0 0 0 0 0 0 0 0 0 0 0 0 0 0 47 0 0 0 0 0 0 0 0 0 9 0 0 0 0 0 0 0 0 0 0 0 18 0 0 0 0 0 0 6 0 0 0 0 0 0 0 0 0 0 0 0 0 0 0 24 0 0 0 0 0 0 0 0 0 0 0 0 0 0 0 0 0 15 0 0 0 0 0 0 0 0 0 0 0 0 0 0 0 0 0 0 32 0 0 0 0 0 0 0 4 0 0 0 0 0 0 7 0 0 0 0 0 16 0 0 0 21 0 0 0 0 0 0 0 0 0 0 0 0 0 0 0 0 0 0 0 0 36 0 0 0 0 0 0 0 0 0 13 0 0 4 0 0 0 0 0 0 0 0 0 0 0 0 0 0 0 0 0 0 3 0 0 0 0 23 0 5 0 0 0 0 0 0 0 0 0 0 0 0 16 0 0 1 0 0 0 0 0 0 0 0 0 1 1 0 0 0 0 0 0 0 0 0 0 0 0 1 0 0 0 0 0 0 0 0 0 0 0 0 2 0 23 0 0 0 0 0 0 0 0 0 0 3 0 0 0 11 0 21 0 0 0 0 44 0 29 3 0 0 0 0 0 0 0 0 0 0 0 0 0 0 83 0 0 0 0 0 36 0 0 0 4 0 0 0 0 0 26 0 0 0 0 11 0 0 0 0 0 0 0 0 0 6 1 19 7 60 0 0 0 2 0 0 1 0 0 0 0 0 0 0 0 0 0 0 0 0 0 0 0 0 0 0 0 1 0 0 0 0 0 0 0 0 0 0 0 0 0 0 0 0 0 0 0 0 0 0 0 0 3 0 0 0 0 0 0 0 0 2 0 14 0 0 0 0 2 0 30 0 0 0 0 0 0 0 0 0 0 0 0 0 0 0 0 0 1 68 0 0 41 0 5 0 0 0 0 0 0 0 1.9587426326129667
0 0 1 0 0 0 0 0 0 0 0 0 0 6 0 42 0 0 20 0 0 0 0 0 0 0 0 0 0 37 0 13 0 0 0 0 0 0 0 0 3 0 0 0 0 0 0 0 0 0 0 0 0 0 0 0 0 0 0 5 0 0 0 0 0 0 0 0 0 0 0 17 0 0 0 0 0 0 0 0 0 0 0 0 0 0 0 0 0 0 0 0 0 0 0 0 0 0 0 0 0 0 0 0 0 0 0 0 0 45 0 0 0 0 0 0 0 0 0 10 0 0 0 0 0 0 0 0 0 0 0 18 0 0 0 0 0 0 6 0 0 0 0 0 0 0 0 0 0 0 0 0 0 0 25 0 0 0 0 0 0 0 0 0 0 0 0 0 0 0 0 0 15 0 0 0 0 0 0 0 0 0 0 0 0 0 0 0 0 0 0 31 0 0 0 0 0 0 0 4 0 0 0 0 0 0 6 0 0 0 0 0 16 0 0 0 23 0 0 0 0 0 0 0 0 0 0 0 0 0 0 0 0 0 0 0 0 34 0 0 0 0 0 0 0 0 0 14 0 0 4 0 0 0 0 0 0 0 0 0 0 0 0 0 0 0 0 0 0 2 0 0 0 0 25 0 6 0 0 0 0 0 0 0 0 0 0 0 0 15 0 0 1 0 0 0 0 0 0 0 0 0 1 1 0 0 0 0 0 0 0 0 0 0 0 0 1 0 0 0 0 0 0 0 0 0 0 0 0 1 0 24 0 0 0 0 0 0 0 0 0 0 3 0 0 0 13 0 18 0 0 0 0 43 0 28 3 0 0 0 0 0 0 0 0 0 0 0 0 0 0 82 0 0 0 0 0 33 0 0 0 4 0 0 0 0 0 21 0 0 0 0 13 0 0 0 0 0 0 0 0 0 6 1 16 7 63 0 0 0 1 0 0 1 0 0 0 0 0 0 0 0 0 0 0 0 0 0 0 0 0 0 0 0 1 0 0 0 0 0 0 0 0 0 0 0 0 0 0 0 0 0 0 0 0 0 0 0 0 3 0 0 0 0 0 0 0 0 1 0 17 0 0 0 0 2 0 32 0 0 0 0 0 0 0 0 0 0 0 0 0 0 0 0 0 1 76 0 0 44 0 4 0 0 0 0 0 0 0 1.9823182711198429
0 0 1 0 0 0 0 0 0 0 0 0 0 7 0 36 0 0 18 0 0 0 0 0 0 0 0 0 0 41 0 14 0 0 0 0 0 0 0 0 1 0 0 0 0 0 0 0 0 0 0 0 0 0 0 0 0 0 0 4 0 0 0 0 0 0 0 0 0 0 0 19 0 0 0 0 0 0 0 0 0 0 0 0 0 0 0 0 0 0 0 0 0 0 0 0 0 0 0 0 0 0 0 0 0 0 0 0 0 47 0 0 0 0 0 0 0 0 0 11 0 0 0 0 0 0 0 0 0 0 0 15 0 0 0 0 0 0 6 0 0 0 0 0 0 0 0 0 0 0 0 0 0 0 26 0 0 0 0 0 0 0 0 0 0 0 0 0 0 0 0 0 17 0 0 0 0 0 0 0 0 0 0 0 0 0 0 0 0 0 0 30 0 0 0 0 0 0 0 4 0 0 0 0 0 0 4 0 0 0 0 0 18 0 0 0 21 0 0 0 0 0 0 0 0 0 0 0 0 0 0 0 0 0 0 0 0 32 0 0 0 0 0 0 0 0 0 13 0 0 3 0 0 0 0 0 0 0 0 0 0 0 0 0 0 0 0 0 0 1 0 0 0 0 24 0 7 0 0 0 0 0 0 0 0 0 0 0 0 11 0 0 1 0 0 0 0 0 0 0 0 0 0 1 0 0 0 0 0 0 0 0 0 0 0 0 1 0 0 0 0 0 0 0 0 0 0 0 0 1 0 24 0 0 0 0 0 0 0 0 0 0 2 0 0 0 13 0 17 0 0 0 0 41 0 29 3 0 0 0 0 0 0 0 0 0 0 0 0 0 0 82 0 0 0 0 0 30 0 0 0 4 0 0 0 0 0 21 0 0 0 0 13 0 0 0 0 0 0 0 0 0 7 0 17 8 61 0 0 0 1 0 0 1 0 0 0 0 0 0 0 0 0 0 0 0 0 0 0 0 0 0 0 0 1 0 0 0 0 0 0 0 0 0 0 0 0 0 0 0 0 0 0 0 0 0 0 0 0 1 0 0 0 0 0 0 0 0 1 0 12 0 0 0 0 2 0 29 0 0 0 0 0 0 0 0 0 0 0 0 0 0 0 0 0 1 74 0 0 46 0 3 0 0 0 0 0 0 0 1.9233791748526524
0 0 1 0 0 0 0 0 0 0 0 0 0 7 0 38 0 0 19 0 0 0 0 0 0 0 0 0 0 45 0 11 0 0 0 0 0 0 0 0 1 0 0 0 0 0 0 0 0 0 0 0 0 0 0 0 0 0 0 3 0 0 0 0 0 0 0 0 0 0 0 17 0 0 0 0 0 0 0 0 0 0 0 0 0 0 0 0 0 0 0 0 0 0 0 0 0 0 0 0 0 0 0 0 0 0 0 0 0 42 0 0 0 0 0 0 0 0 0 9 0 0 0 0 0 0 0 0 0 0 0 15 0 0 0 0 0 0 5 0 0 0 0 0 0 0 0 0 0 0 0 0 0 0 23 0 0 0 0 0 0 0 0 0 0 0 0 0 0 0 0 0 20 0 0 0 0 0 0 0 0 0 0 0 0 0 0 0 0 0 0 26 0 0 0 0 0 0 0 3 0 0 0 0 0 0 3 0 0 0 0 0 17 0 0 0 21 0 0 0 0 0 0 0 0 0 0 0 0 0 0 0 0 0 0 0 0 29 0 0 0 0 0 0 0 0 0 15 0 0 5 0 0 0 0 0 0 0 0 0 0 0 0 0 0 0 0 0 0 1 0 0 0 0 22 0 9 0 0 0 0 0 0 0 0 0 0 0 0 9 0 0 1 0 0 0 0 0 0 0 0 0 0 1 0 0 0 0 0 0 0 0 0 0 0 0 1 0 0 0 0 0 0 0 0 0 0 0 0 1 0 23 0 0 0 0 0 0 0 0 0 0 2 0 0 0 13 0 16 0 0 0 0 41 0 32 2 0 0 0 0 0 0 0 0 0 0 0 0 0 0 83 0 0 0 0 0 30 0 0 0 4 0 0 0 0 0 19 0 0 0 0 11 0 0 0 0 0 0 0 0 0 5 0 20 5 62 0 0 0 1 0 0 1 0 0 0 0 0 0 0 0 0 0 0 0 0 0 0 0 0 0 0 0 1 0 0 0 0 0 0 0 0 0 0 0 0 0 0 0 0 0 0 0 0 0 0 0 0 1 0 0 0 0 0 0 0 0 0 0 10 0 0 0 0 1 0 31 0 0 0 0 0 0 0 0 0 0 0 0 0 0 0 0 0 1 77 0 0 42 0 3 0 0 0 0 0 0 0 1.880157170923379
0 0 1 0 0 0 0 0 0 0 0 0 0 8 0 38 0 0 21 0 0 0 0 0 0 0 0 0 0 44 0 9 0 0 0 0 0 0 0 0 1 0 0 0 0 0 0 0 0 0 0 0 0 0 0 0 0 0 0 3 0 0 0 0 0 0 0 0 0 0 0 18 0 0 0 0 0 0 0 0 0 0 0 0 0 0 0 0 0 0 0 0 0 0 0 0 0 0 0 0 0 0 0 0 0 0 0 0 0 42 0 0 0 0 0 0 0 0 0 8 0 0 0 0 0 0 0 0 0 0 0 14 0 0 0 0 0 0 4 0 0 0 0 0 0 0 0 0 0 0 0 0 0 0 21 0 0 0 0 0 0 0 0 0 0 0 0 0 0 0 0 0 21 0 0 0 0 0 0 0 0 0 0 0 0 0 0 0 0 0 0 26 0 0 0 0 0 0 0 3 0 0 0 0 0 0 3 0 0 0 0 0 15 0 0 0 20 0 0 0 0 0 0 0 0 0 0 0 0 0 0 0 0 0 0 0 0 25 0 0 0 0 0 0 0 0 0 14 0 0 6 0 0 0 0 0 0 0 0 0 0 0 0 0 0 0 0 0 0 1 0 0 0 0 22 0 9 0 0 0 0 0 0 0 0 0 0 0 0 7 0 0 1 0 0 0 0 0 0 0 0 0 0 1 0 0 0 0 0 0 0 0 0 0 0 0 1 0 0 0 0 0 0 0 0 0 0 0 0 1 0 23 0 0 0 0 0 0 0 0 0 0 2 0 0 0 13 0 14 0 0 0 0 44 0 30 3 0 0 0 0 0 0 0 0 0 0 0 0 0 0 86 0 0 0 0 0 28 0 0 0 3 0 0 0 0 0 16 0 0 0 0 8 0 0 0 0 0 0 0 0 0 4 0 23 4 64 0 0 0 1 0 0 1 0 0 0 0 0 0 0 0 0 0 0 0 0 0 0 0 0 0 0 0 1 0 0 0 0 0 0 0 0 0 0 0 0 0 0 0 0 0 0 0 0 0 0 0 0 1 0 0 0 0 0 0 0 0 0 0 13 0 0 0 0 1 0 35 0 0 0 0 0 0 0 0 0 0 0 0 0 0 0 0 0 1 78 0 0 43 0 2 0 0 0 0 0 0 0 1.8664047151277015
0 0 0 0 0 0 0 0 0 0 0 0 0 5 0 34 0 0 25 0 0 0 0 0 0 0 0 0 0 37 0 5 0 0 0 0 0 0 0 0 1 0 0 0 0 0 0 0 0 0 0 0 0 0 0 0 0 0 0 4 0 0 0 0 0 0 0 0 0 0 0 18 0 0 0 0 0 0 0 0 0 0 0 0 0 0 0 0 0 0 0 0 0 0 0 0 0 0 0 0 0 0 0 0 0 0 0 0 0 47 0 0 0 0 0 0 0 0 0 10 0 0 0 0 0 0 0 0 0 0 0 13 0 0 0 0 0 0 3 0 0 0 0 0 0 0 0 0 0 0 0 0 0 0 19 0 0 0 0 0 0 0 0 0 0 0 0 0 0 0 0 0 20 0 0 0 0 0 0 0 0 0 0 0 0 0 0 0 0 0 0 26 0 0 0 0 0 0 0 3 0 0 0 0 0 0 3 0 0 0 0 0 17 0 0 0 21 0 0 0 0 0 0 0 0 0 0 0 0 0 0 0 0 0 0 0 0 23 0 0 0 0 0 0 0 0 0 13 0 0 4 0 0 0 0 0 0 0 0 0 0 0 0 0 0 0 0 0 0 0 0 0 0 0 20 0 10 0 0 0 0 0 0 0 0 0 0 0 0 7 0 0 1 0 0 0 0 0 0 0 0 0 0 1 0 0 0 0 0 0 0 0 0 0 0 0 1 0 0 0 0 0 0 0 0 0 0 0 0 1 0 21 0 0 0 0 0 0 0 0 0 0 2 0 0 0 13 0 11 0 0 0 0 42 0 32 3 0 0 0 0 0 0 0 0 0 0 0 0 0 0 86 0 0 0 0 0 29 0 0 0 3 0 0 0 0 0 16 0 0 0 0 9 0 0 0 0 0 0 0 0 0 3 0 22 1 61 0 0 0 1 0 0 1 0 0 0 0 0 0 0 0 0 0 0 0 0 0 0 0 0 0 0 0 1 0 0 0 0 0 0 0 0 0 0 0 0 0 0 0 0 0 0 0 0 0 0 0 0 1 0 0 0 0 0 0 0 0 0 0 14 0 0 0 0 1 0 33 0 0 0 0 0 0 0 0 0 0 0 0 0 0 0 0 0 1 77 0 0 40 0 2 0 0 0 0 0 0 0 1.8035363457760315
0 0 0 0 0 0 0 0 0 0 0 0 0 4 0 34 0 0 21 0 0 0 0 0 0 0 0 0 0 38 0 4 0 0 0 0 0 0 0 0 1 0 0 0 0 0 0 0 0 0 0 0 0 0 0 0 0 0 0 4 0 0 0 0 0 0 0 0 0 0 0 20 0 0 0 0 0 0 0 0 0 0 0 0 0 0 0 0 0 0 0 0 0 0 0 0 0 0 0 0 0 0 0 0 0 0 0 0 0 44 0 0 0 0 0 0 0 0 0 7 0 0 0 0 0 0 0 0 0 0 0 12 0 0 0 0 0 0 3 0 0 0 0 0 0 0 0 0 0 0 0 0 0 0 16 0 0 0 0 0 0 0 0 0 0 0 0 0 0 0 0 0 18 0 0 0 0 0 0 0 0 0 0 0 0 0 0 0 0 0 0 28 0 0 0 0 0 0 0 2 0 0 0 0 0 0 2 0 0 0 0 0 18 0 0 0 21 0 0 0 0 0 0 0 0 0 0 0 0 0 0 0 0 0 0 0 0 26 0 0 0 0 0 0 0 0 0 11 0 0 3 0 0 0 0 0 0 0 0 0 0 0 0 0 0 0 0 0 0 0 0 0 0 0 15 0 7 0 0 0 0 0 0 0 0 0 0 0 0 7 0 0 1 0 0 0 0 0 0 0 0 0 0 1 0 0 0 0 0 0 0 0 0 0 0 0 1 0 0 0 0 0 0 0 0 0 0 0 0 1 0 26 0 0 0 0 0 0 0 0 0 0 2 0 0 0 12 0 9 0 0 0 0 43 0 35 3 0 0 0 0 0 0 0 0 0 0 0 0 0 0 86 0 0 0 0 0 24 0 0 0 2 0 0 0 0 0 15 0 0 0 0 10 0 0 0 0 0 0 0 0 0 3 0 23 1 62 0 0 0 0 0 0 1 0 0 0 0 0 0 0 0 0 0 0 0 0 0 0 0 0 0 0 0 1 0 0 0 0 0 0 0 0 0 0 0 0 0 0 0 0 0 0 0 0 0 0 0 0 1 0 0 0 0 0 0 0 0 0 0 14 0 0 0 0 1 0 33 0 0 0 0 0 0 0 0 0 0 0 0 0 0 0 0 0 1 75 0 0 40 0 1 0 0 0 0 0 0 0 1.756385068762279
0 0 0 0 0 0 0 0 0 0 0 0 0 4 0 33 0 0 20 0 0 0 0 0 0 0 0 0 0 40 0 3 0 0 0 0 0 0 0 0 1 0 0 0 0 0 0 0 0 0 0 0 0 0 0 0 0 0 0 5 0 0 0 0 0 0 0 0 0 0 0 20 0 0 0 0 0 0 0 0 0 0 0 0 0 0 0 0 0 0 0 0 0 0 0 0 0 0 0 0 0 0 0 0 0 0 0 0 0 40 0 0 0 0 0 0 0 0 0 7 0 0 0 0 0 0 0 0 0 0 0 13 0 0 0 0 0 0 3 0 0 0 0 0 0 0 0 0 0 0 0 0 0 0 15 0 0 0 0 0 0 0 0 0 0 0 0 0 0 0 0 0 22 0 0 0 0 0 0 0 0 0 0 0 0 0 0 0 0 0 0 30 0 0 0 0 0 0 0 1 0 0 0 0 0 0 2 0 0 0 0 0 17 0 0 0 24 0 0 0 0 0 0 0 0 0 0 0 0 0 0 0 0 0 0 0 0 27 0 0 0 0 0 0 0 0 0 11 0 0 2 0 0 0 0 0 0 0 0 0 0 0 0 0 0 0 0 0 0 0 0 0 0 0 14 0 8 0 0 0 0 0 0 0 0 0 0 0 0 7 0 0 1 0 0 0 0 0 0 0 0 0 0 1 0 0 0 0 0 0 0 0 0 0 0 0 1 0 0 0 0 0 0 0 0 0 0 0 0 1 0 29 0 0 0 0 0 0 0 0 0 0 2 0 0 0 11 0 9 0 0 0 0 35 0 37 4 0 0 0 0 0 0 0 0 0 0 0 0 0 0 93 0 0 0 0 0 21 0 0 0 1 0 0 0 0 0 16 0 0 0 0 7 0 0 0 0 0 0 0 0 0 3 0 24 1 60 0 0 0 0 0 0 1 0 0 0 0 0 0 0 0 0 0 0 0 0 0 0 0 0 0 0 0 1 0 0 0 0 0 0 0 0 0 0 0 0 0 0 0 0 0 0 0 0 0 0 0 0 0 0 0 0 0 0 0 0 0 0 0 11 0 0 0 0 1 0 37 0 0 0 0 0 0 0 0 0 0 0 0 0 0 0 0 0 1 72 0 0 39 0 1 0 0 0 0 0 0 0 1.7485265225933203
0 0 0 0 0 0 0 0 0 0 0 0 0 5 0 34 0 0 22 0 0 0 0 0 0 0 0 0 0 39 0 3 0 0 0 0 0 0 0 0 0 0 0 0 0 0 0 0 0 0 0 0 0 0 0 0 0 0 0 7 0 0 0 0 0 0 0 0 0 0 0 23 0 0 0 0 0 0 0 0 0 0 0 0 0 0 0 0 0 0 0 0 0 0 0 0 0 0 0 0 0 0 0 0 0 0 0 0 0 39 0 0 0 0 0 0 0 0 0 5 0 0 0 0 0 0 0 0 0 0 0 9 0 0 0 0 0 0 1 0 0 0 0 0 0 0 0 0 0 0 0 0 0 0 13 0 0 0 0 0 0 0 0 0 0 0 0 0 0 0 0 0 19 0 0 0 0 0 0 0 0 0 0 0 0 0 0 0 0 0 0 29 0 0 0 0 0 0 0 1 0 0 0 0 0 0 1 0 0 0 0 0 17 0 0 0 20 0 0 0 0 0 0 0 0 0 0 0 0 0 0 0 0 0 0 0 0 25 0 0 0 0 0 0 0 0 0 10 0 0 1 0 0 0 0 0 0 0 0 0 0 0 0 0 0 0 0 0 0 0 0 0 0 0 14 0 8 0 0 0 0 0 0 0 0 0 0 0 0 6 0 0 1 0 0 0 0 0 0 0 0 0 0 1 0 0 0 0 0 0 0 0 0 0 0 0 1 0 0 0 0 0 0 0 0 0 0 0 0 1 0 29 0 0 0 0 0 0 0 0 0 0 2 0 0 0 9 0 7 0 0 0 0 33 0 37 5 0 0 0 0 0 0 0 0 0 0 0 0 0 0 97 0 0 0 0 0 17 0 0 0 1 0 0 0 0 0 13 0 0 0 0 7 0 0 0 0 0 0 0 0 0 3 0 24 1 57 0 0 0 0 0 0 1 0 0 0 0 0 0 0 0 0 0 0 0 0 0 0 0 0 0 0 0 1 0 0 0 0 0 0 0 0 0 0 0 0 0 0 0 0 0 0 0 0 0 0 0 0 0 0 0 0 0 0 0 0 0 0 0 12 0 0 0 0 1 0 41 0 0 0 0 0 0 0 0 0 0 0 0 0 0 0 0 0 1 67 0 0 36 0 1 0 0 0 0 0 0 0 1.6856581532416504
0 0 0 0 0 0 0 0 0 0 0 0 0 6 0 32 0 0 16 0 0 0 0 0 0 0 0 0 0 40 0 3 0 0 0 0 0 0 0 0 0 0 0 0 0 0 0 0 0 0 0 0 0 0 0 0 0 0 0 8 0 0 0 0 0 0 0 0 0 0 0 28 0 0 0 0 0 0 0 0 0 0 0 0 0 0 0 0 0 0 0 0 0 0 0 0 0 0 0 0 0 0 0 0 0 0 0 0 0 37 0 0 0 0 0 0 0 0 0 6 0 0 0 0 0 0 0 0 0 0 0 10 0 0 0 0 0 0 1 0 0 0 0 0 0 0 0 0 0 0 0 0 0 0 14 0 0 0 0 0 0 0 0 0 0 0 0 0 0 0 0 0 18 0 0 0 0 0 0 0 0 0 0 0 0 0 0 0 0 0 0 29 0 0 0 0 0 0 0 1 0 0 0 0 0 0 1 0 0 0 0 0 17 0 0 0 18 0 0 0 0 0 0 0 0 0 0 0 0 0 0 0 0 0 0 0 0 26 0 0 0 0 0 0 0 0 0 10 0 0 1 0 0 0 0 0 0 0 0 0 0 0 0 0 0 0 0 0 0 0 0 0 0 0 11 0 10 0 0 0 0 0 0 0 0 0 0 0 0 6 0 0 1 0 0 0 0 0 0 0 0 0 0 1 0 0 0 0 0 0 0 0 0 0 0 0 1 0 0 0 0 0 0 0 0 0 0 0 0 1 0 27 0 0 0 0 0 0 0 0 0 0 2 0 0 0 7 0 5 0 0 0 0 33 0 38 6 0 0 0 0 0 0 0 0 0 0 0 0 0 0 97 0 0 0 0 0 13 0 0 0 1 0 0 0 0 0 15 0 0 0 0 6 0 0 0 0 0 0 0 0 0 3 0 25 1 57 0 0 0 0 0 0 1 0 0 0 0 0 0 0 0 0 0 0 0 0 0 0 0 0 0 0 0 0 0 0 0 0 0 0 0 0 0 0 0 0 0 0 0 0 0 0 0 0 0 0 0 0 0 0 0 0 0 0 0 0 0 0 0 13 0 0 0 0 0 0 39 0 0 0 0 0 0 0 0 0 0 0 0 0 0 0 0 0 1 68 0 0 35 0 1 0 0 0 0 0 0 0 1.6640471512770139
0 0 0 0 0 0 0 0 0 0 0 0 0 4 0 35 0 0 18 0 0 0 0 0 0 0 0 0 0 48 0 3 0 0 0 0 0 0 0 0 0 0 0 0 0 0 0 0 0 0 0 0 0 0 0 0 0 0 0 7 0 0 0 0 0 0 0 0 0 0 0 31 0 0 0 0 0 0 0 0 0 0 0 0 0 0 0 0 0 0 0 0 0 0 0 0 0 0 0 0 0 0 0 0 0 0 0 0 0 36 0 0 0 0 0 0 0 0 0 5 0 0 0 0 0 0 0 0 0 0 0 10 0 0 0 0 0 0 1 0 0 0 0 0 0 0 0 0 0 0 0 0 0 0 14 0 0 0 0 0 0 0 0 0 0 0 0 0 0 0 0 0 23 0 0 0 0 0 0 0 0 0 0 0 0 0 0 0 0 0 0 26 0 0 0 0 0 0 0 1 0 0 0 0 0 0 1 0 0 0 0 0 14 0 0 0 17 0 0 0 0 0 0 0 0 0 0 0 0 0 0 0 0 0 0 0 0 25 0 0 0 0 0 0 0 0 0 10 0 0 1 0 0 0 0 0 0 0 0 0 0 0 0 0 0 0 0 0 0 0 0 0 0 0 11 0 11 0 0 0 0 0 0 0 0 0 0 0 0 4 0 0 1 0 0 0 0 0 0 0 0 0 0 0 0 0 0 0 0 0 0 0 0 0 0 0 0 0 0 0 0 0 0 0 0 0 0 0 0 1 0 26 0 0 0 0 0 0 0 0 0 0 2 0 0 0 7 0 4 0 0 0 0 37 0 36 6 0 0 0 0 0 0 0 0 0 0 0 0 0 0 97 0 0 0 0 0 11 0 0 0 0 0 0 0 0 0 17 0 0 0 0 5 0 0 0 0 0 0 0 0 0 3 0 26 1 55 0 0 0 0 0 0 1 0 0 0 0 0 0 0 0 0 0 0 0 0 0 0 0 0 0 0 0 0 0 0 0 0 0 0 0 0 0 0 0 0 0 0 0 0 0 0 0 0 0 0 0 0 0 0 0 0 0 0 0 0 0 0 0 14 0 0 0 0 0 0 42 0 0 0 0 0 0 0 0 0 0 0 0 0 0 0 0 0 1 65 0 0 37 0 1 0 0 0 0 0 0 0 1.6738703339882122
0 0 0 0 0 0 0 0 0 0 0 0 0 4 0 30 0 0 20 0 0 0 0 0 0 0 0 0 0 43 0 4 0 0 0 0 0 0 0 0 0 0 0 0 0 0 0 0 0 0 0 0 0 0 0 0 0 0 0 9 0 0 0 0 0 0 0 0 0 0 0 36 0 0 0 0 0 0 0 0 0 0 0 0 0 0 0 0 0 0 0 0 0 0 0 0 0 0 0 0 0 0 0 0 0 0 0 0 0 34 0 0 0 0 0 0 0 0 0 6 0 0 0 0 0 0 0 0 0 0 0 10 0 0 0 0 0 0 1 0 0 0 0 0 0 0 0 0 0 0 0 0 0 0 15 0 0 0 0 0 0 0 0 0 0 0 0 0 0 0 0 0 23 0 0 0 0 0 0 0 0 0 0 0 0 0 0 0 0 0 0 23 0 0 0 0 0 0 0 0 0 0 0 0 0 0 1 0 0 0 0 0 13 0 0 0 14 0 0 0 0 0 0 0 0 0 0 0 0 0 0 0 0 0 0 0 0 23 0 0 0 0 0 0 0 0 0 9 0 0 1 0 0 0 0 0 0 0 0 0 0 0 0 0 0 0 0 0 0 0 0 0 0 0 11 0 10 0 0 0 0 0 0 0 0 0 0 0 0 4 0 0 1 0 0 0 0 0 0 0 0 0 0 0 0 0 0 0 0 0 0 0 0 0 0 0 0 0 0 0 0 0 0 0 0 0 0 0 0 1 0 27 0 0 0 0 0 0 0 0 0 0 2 0 0 0 6 0 4 0 0 0 0 34 0 35 7 0 0 0 0 0 0 0 0 0 0 0 0 0 0 91 0 0 0 0 0 11 0 0 0 0 0 0 0 0 0 17 0 0 0 0 6 0 0 0 0 0 0 0 0 0 2 0 27 1 56 0 0 0 0 0 0 0 0 0 0 0 0 0 0 0 0 0 0 0 0 0 0 0 0 0 0 0 0 0 0 0 0 0 0 0 0 0 0 0 0 0 0 0 0 0 0 0 0 0 0 0 0 0 0 0 0 0 0 0 0 0 0 0 18 0 0 0 0 0 0 42 0 0 0 0 0 0 0 0 0 0 0 0 0 0 0 0 0 1 54 0 0 37 0 0 0 0 0 0 0 0 0 1.618860510805501
0 0 0 0 0 0 0 0 0 0 0 0 0 4 0 28 0 0 21 0 0 0 0 0 0 0 0 0 0 44 0 3 0 0 0 0 0 0 0 0 0 0 0 0 0 0 0 0 0 0 0 0 0 0 0 0 0 0 0 10 0 0 0 0 0 0 0 0 0 0 0 38 0 0 0 0 0 0 0 0 0 0 0 0 0 0 0 0 0 0 0 0 0 0 0 0 0 0 0 0 0 0 0 0 0 0 0 0 0 34 0 0 0 0 0 0 0 0 0 4 0 0 0 0 0 0 0 0 0 0 0 11 0 0 0 0 0 0 1 0 0 0 0 0 0 0 0 0 0 0 0 0 0 0 16 0 0 0 0 0 0 0 0 0 0 0 0 0 0 0 0 0 19 0 0 0 0 0 0 0 0 0 0 0 0 0 0 0 0 0 0 22 0 0 0 0 0 0 0 0 0 0 0 0 0 0 0 0 0 0 0 0 13 0 0 0 14 0 0 0 0 0 0 0 0 0 0 0 0 0 0 0 0 0 0 0 0 24 0 0 0 0 0 0 0 0 0 8 0 0 1 0 0 0 0 0 0 0 0 0 0 0 0 0 0 0 0 0 0 0 0 0 0 0 9 0 12 0 0 0 0 0 0 0 0 0 0 0 0 3 0 0 1 0 0 0 0 0 0 0 0 0 0 0 0 0 0 0 0 0 0 0 0 0 0 0 0 0 0 0 0 0 0 0 0 0 0 0 0 1 0 30 0 0 0 0 0 0 0 0 0 0 2 0 0 0 5 0 4 0 0 0 0 31 0 34 6 0 0 0 0 0 0 0 0 0 0 0 0 0 0 89 0 0 0 0 0 11 0 0 0 0 0 0 0 0 0 13 0 0 0 0 5 0 0 0 0 0 0 0 0 0 2 0 27 1 48 0 0 0 0 0 0 0 0 0 0 0 0 0 0 0 0 0 0 0 0 0 0 0 0 0 0 0 0 0 0 0 0 0 0 0 0 0 0 0 0 0 0 0 0 0 0 0 0 0 0 0 0 0 0 0 0 0 0 0 0 0 0 0 19 0 0 0 0 0 0 38 0 0 0 0 0 0 0 0 0 0 0 0 0 0 0 0 0 1 44 0 0 35 0 0 0 0 0 0 0 0 0 1.544204322200393
0 0 0 0 0 0 0 0 0 0 0 0 0 4 0 27 0 0 27 0 0 0 0 0 0 0 0 0 0 44 0 4 0 0 0 0 0 0 0 0 0 0 0 0 0 0 0 0 0 0 0 0 0 0 0 0 0 0 0 11 0 0 0 0 0 0 0 0 0 0 0 38 0 0 0 0 0 0 0 0 0 0 0 0 0 0 0 0 0 0 0 0 0 0 0 0 0 0 0 0 0 0 0 0 0 0 0 0 0 31 0 0 0 0 0 0 0 0 0 4 0 0 0 0 0 0 0 0 0 0 0 11 0 0 0 0 0 0 1 0 0 0 0 0 0 0 0 0 0 0 0 0 0 0 16 0 0 0 0 0 0 0 0 0 0 0 0 0 0 0 0 0 18 0 0 0 0 0 0 0 0 0 0 0 0 0 0 0 0 0 0 22 0 0 0 0 0 0 0 0 0 0 0 0 0 0 0 0 0 0 0 0 11 0 0 0 15 0 0 0 0 0 0 0 0 0 0 0 0 0 0 0 0 0 0 0 0 25 0 0 0 0 0 0 0 0 0 8 0 0 1 0 0 0 0 0 0 0 0 0 0 0 0 0 0 0 0 0 0 0 0 0 0 0 10 0 13 0 0 0 0 0 0 0 0 0 0 0 0 2 0 0 1 0 0 0 0 0 0 0 0 0 0 0 0 0 0 0 0 0 0 0 0 0 0 0 0 0 0 0 0 0 0 0 0 0 0 0 0 1 0 28 0 0 0 0 0 0 0 0 0 0 1 0 0 0 4 0 4 0 0 0 0 33 0 32 6 0 0 0 0 0 0 0 0 0 0 0 0 0 0 88 0 0 0 0 0 11 0 0 0 0 0 0 0 0 0 14 0 0 0 0 4 0 0 0 0 0 0 0 0 0 2 0 26 1 47 0 0 0 0 0 0 0 0 0 0 0 0 0 0 0 0 0 0 0 0 0 0 0 0 0 0 0 0 0 0 0 0 0 0 0 0 0 0 0 0 0 0 0 0 0 0 0 0 0 0 0 0 0 0 0 0 0 0 0 0 0 0 0 16 0 0 0 0 0 0 35 0 0 0 0 0 0 0 0 0 0 0 0 0 0 0 0 0 1 39 0 0 32 0 0 0 0 0 0 0 0 0 1.5108055009823183
0 0 0 0 0 0 0 0 0 0 0 0 0 4 0 26 0 0 30 0 0 0 0 0 0 0 0 0 0 43 0 3 0 0 0 0 0 0 0 0 0 0 0 0 0 0 0 0 0 0 0 0 0 0 0 0 0 0 0 10 0 0 0 0 0 0 0 0 0 0 0 35 0 0 0 0 0 0 0 0 0 0 0 0 0 0 0 0 0 0 0 0 0 0 0 0 0 0 0 0 0 0 0 0 0 0 0 0 0 32 0 0 0 0 0 0 0 0 0 4 0 0 0 0 0 0 0 0 0 0 0 8 0 0 0 0 0 0 1 0 0 0 0 0 0 0 0 0 0 0 0 0 0 0 14 0 0 0 0 0 0 0 0 0 0 0 0 0 0 0 0 0 16 0 0 0 0 0 0 0 0 0 0 0 0 0 0 0 0 0 0 21 0 0 0 0 0 0 0 0 0 0 0 0 0 0 0 0 0 0 0 0 9 0 0 0 18 0 0 0 0 0 0 0 0 0 0 0 0 0 0 0 0 0 0 0 0 24 0 0 0 0 0 0 0 0 0 7 0 0 1 0 0 0 0 0 0 0 0 0 0 0 0 0 0 0 0 0 0 0 0 0 0 0 10 0 13 0 0 0 0 0 0 0 0 0 0 0 0 2 0 0 1 0 0 0 0 0 0 0 0 0 0 0 0 0 0 0 0 0 0 0 0 0 0 0 0 0 0 0 0 0 0 0 0 0 0 0 0 1 0 27 0 0 0 0 0 0 0 0 0 0 1 0 0 0 4 0 3 0 0 0 0 26 0 31 5 0 0 0 0 0 0 0 0 0 0 0 0 0 0 87 0 0 0 0 0 10 0 0 0 0 0 0 0 0 0 14 0 0 0 0 3 0 0 0 0 0 0 0 0 0 2 0 25 1 47 0 0 0 0 0 0 0 0 0 0 0 0 0 0 0 0 0 0 0 0 0 0 0 0 0 0 0 0 0 0 0 0 0 0 0 0 0 0 0 0 0 0 0 0 0 0 0 0 0 0 0 0 0 0 0 0 0 0 0 0 0 0 0 14 0 0 0 0 0 0 33 0 0 0 0 0 0 0 0 0 0 0 0 0 0 0 0 0 0 35 0 0 27 0 0 0 0 0 0 0 0 0 1.4302554027504913
0 0 0 0 0 0 0 0 0 0 0 0 0 4 0 22 0 0 32 0 0 0 0 0 0 0 0 0 0 45 0 5 0 0 0 0 0 0 0 0 0 0 0 0 0 0 0 0 0 0 0 0 0 0 0 0 0 0 0 11 0 0 0 0 0 0 0 0 0 0 0 38 0 0 0 0 0 0 0 0 0 0 0 0 0 0 0 0 0 0 0 0 0 0 0 0 0 0 0 0 0 0 0 0 0 0 0 0 0 25 0 0 0 0 0 0 0 0 0 5 0 0 0 0 0 0 0 0 0 0 0 7 0 0 0 0 0 0 1 0 0 0 0 0 0 0 0 0 0 0 0 0 0 0 14 0 0 0 0 0 0 0 0 0 0 0 0 0 0 0 0 0 13 0 0 0 0 0 0 0 0 0 0 0 0 0 0 0 0 0 0 25 0 0 0 0 0 0 0 0 0 0 0 0 0 0 0 0 0 0 0 0 8 0 0 0 22 0 0 0 0 0 0 0 0 0 0 0 0 0 0 0 0 0 0 0 0 23 0 0 0 0 0 0 0 0 0 6 0 0 0 0 0 0 0 0 0 0 0 0 0 0 0 0 0 0 0 0 0 0 0 0 0 0 11 0 14 0 0 0 0 0 0 0 0 0 0 0 0 1 0 0 1 0 0 0 0 0 0 0 0 0 0 0 0 0 0 0 0 0 0 0 0 0 0 0 0 0 0 0 0 0 0 0 0 0 0 0 0 1 0 27 0 0 0 0 0 0 0 0 0 0 1 0 0 0 4 0 2 0 0 0 0 34 0 31 5 0 0 0 0 0 0 0 0 0 0 0 0 0 0 86 0 0 0 0 0 8 0 0 0 0 0 0 0 0 0 12 0 0 0 0 3 0 0 0 0 0 0 0 0 0 2 0 26 1 46 0 0 0 0 0 0 0 0 0 0 0 0 0 0 0 0 0 0 0 0 0 0 0 0 0 0 0 0 0 0 0 0 0 0 0 0 0 0 0 0 0 0 0 0 0 0 0 0 0 0 0 0 0 0 0 0 0 0 0 0 0 0 0 13 0 0 0 0 0 0 28 0 0 0 0 0 0 0 0 0 0 0 0 0 0 0 0 0 0 31 0 0 25 0 0 0 0 0 0 0 0 0 1.412573673870334
0 0 0 0 0 0 0 0 0 0 0 0 0 3 0 21 0 0 39 0 0 0 0 0 0 0 0 0 0 49 0 4 0 0 0 0 0 0 0 0 0 0 0 0 0 0 0 0 0 0 0 0 0 0 0 0 0 0 0 13 0 0 0 0 0 0 0 0 0 0 0 32 0 0 0 0 0 0 0 0 0 0 0 0 0 0 0 0 0 0 0 0 0 0 0 0 0 0 0 0 0 0 0 0 0 0 0 0 0 19 0 0 0 0 0 0 0 0 0 4 0 0 0 0 0 0 0 0 0 0 0 6 0 0 0 0 0 0 1 0 0 0 0 0 0 0 0 0 0 0 0 0 0 0 13 0 0 0 0 0 0 0 0 0 0 0 0 0 0 0 0 0 13 0 0 0 0 0 0 0 0 0 0 0 0 0 0 0 0 0 0 26 0 0 0 0 0 0 0 0 0 0 0 0 0 0 0 0 0 0 0 0 6 0 0 0 22 0 0 0 0 0 0 0 0 0 0 0 0 0 0 0 0 0 0 0 0 24 0 0 0 0 0 0 0 0 0 4 0 0 0 0 0 0 0 0 0 0 0 0 0 0 0 0 0 0 0 0 0 0 0 0 0 0 9 0 13 0 0 0 0 0 0 0 0 0 0 0 0 1 0 0 1 0 0 0 0 0 0 0 0 0 0 0 0 0 0 0 0 0 0 0 0 0 0 0 0 0 0 0 0 0 0 0 0 0 0 0 0 1 0 26 0 0 0 0 0 0 0 0 0 0 1 0 0 0 3 0 2 0 0 0 0 40 0 33 6 0 0 0 0 0 0 0 0 0 0 0 0 0 0 82 0 0 0 0 0 6 0 0 0 0 0 0 0 0 0 10 0 0 0 0 3 0 0 0 0 0 0 0 0 0 2 0 25 1 48 0 0 0 0 0 0 0 0 0 0 0 0 0 0 0 0 0 0 0 0 0 0 0 0 0 0 0 0 0 0 0 0 0 0 0 0 0 0 0 0 0 0 0 0 0 0 0 0 0 0 0 0 0 0 0 0 0 0 0 0 0 0 0 13 0 0 0 0 0 0 30 0 0 0 0 0 0 0 0 0 0 0 0 0 0 0 0 0 0 29 0 0 23 0 0 0 0 0 0 0 0 0 1.3889980353634577
0 0 0 0 0 0 0 0 0 0 0 0 0 2 0 15 0 0 39 0 0 0 0 0 0 0 0 0 0 43 0 4 0 0 0 0 0 0 0 0 0 0 0 0 0 0 0 0 0 0 0 0 0 0 0 0 0 0 0 12 0 0 0 0 0 0 0 0 0 0 0 33 0 0 0 0 0 0 0 0 0 0 0 0 0 0 0 0 0 0 0 0 0 0 0 0 0 0 0 0 0 0 0 0 0 0 0 0 0 18 0 0 0 0 0 0 0 0 0 4 0 0 0 0 0 0 0 0 0 0 0 7 0 0 0 0 0 0 1 0 0 0 0 0 0 0 0 0 0 0 0 0 0 0 12 0 0 0 0 0 0 0 0 0 0 0 0 0 0 0 0 0 13 0 0 0 0 0 0 0 0 0 0 0 0 0 0 0 0 0 0 24 0 0 0 0 0 0 0 0 0 0 0 0 0 0 0 0 0 0 0 0 5 0 0 0 18 0 0 0 0 0 0 0 0 0 0 0 0 0 0 0 0 0 0 0 0 21 0 0 0 0 0 0 0 0 0 3 0 0 0 0 0 0 0 0 0 0 0 0 0 0 0 0 0 0 0 0 0 0 0 0 0 0 8 0 15 0 0 0 0 0 0 0 0 0 0 0 0 1 0 0 0 0 0 0 0 0 0 0 0 0 0 0 0 0 0 0 0 0 0 0 0 0 0 0 0 0 0 0 0 0 0 0 0 0 0 0 0 1 0 25 0 0 0 0 0 0 0 0 0 0 1 0 0 0 3 0 1 0 0 0 0 41 0 30 6 0 0 0 0 0 0 0 0 0 0 0 0 0 0 81 0 0 0 0 0 7 0 0 0 0 0 0 0 0 0 10 0 0 0 0 3 0 0 0 0 0 0 0 0 0 2 0 24 1 49 0 0 0 0 0 0 0 0 0 0 0 0 0 0 0 0 0 0 0 0 0 0 0 0 0 0 0 0 0 0 0 0 0 0 0 0 0 0 0 0 0 0 0 0 0 0 0 0 0 0 0 0 0 0 0 0 0 0 0 0 0 0 0 13 0 0 0 0 0 0 33 0 0 0 0 0 0 0 0 0 0 0 0 0 0 0 0 0 0 27 0 0 21 0 0 0 0 0 0 0 0 0 1.3300589390962672
0 0 0 0 0 0 0 0 0 0 0 0 0 2 0 14 0 0 37 0 0 0 0 0 0 0 0 0 0 41 0 3 0 0 0 0 0 0 0 0 0 0 0 0 0 0 0 0 0 0 0 0 0 0 0 0 0 0 0 15 0 0 0 0 0 0 0 0 0 0 0 33 0 0 0 0 0 0 0 0 0 0 0 0 0 0 0 0 0 0 0 0 0 0 0 0 0 0 0 0 0 0 0 0 0 0 0 0 0 19 0 0 0 0 0 0 0 0 0 2 0 0 0 0 0 0 0 0 0 0 0 7 0 0 0 0 0 0 1 0 0 0 0 0 0 0 0 0 0 0 0 0 0 0 10 0 0 0 0 0 0 0 0 0 0 0 0 0 0 0 0 0 13 0 0 0 0 0 0 0 0 0 0 0 0 0 0 0 0 0 0 19 0 0 0 0 0 0 0 0 0 0 0 0 0 0 0 0 0 0 0 0 5 0 0 0 17 0 0 0 0 0 0 0 0 0 0 0 0 0 0 0 0 0 0 0 0 20 0 0 0 0 0 0 0 0 0 2 0 0 0 0 0 0 0 0 0 0 0 0 0 0 0 0 0 0 0 0 0 0 0 0 0 0 6 0 12 0 0 0 0 0 0 0 0 0 0 0 0 1 0 0 0 0 0 0 0 0 0 0 0 0 0 0 0 0 0 0 0 0 0 0 0 0 0 0 0 0 0 0 0 0 0 0 0 0 0 0 0 1 0 22 0 0 0 0 0 0 0 0 0 0 1 0 0 0 3 0 1 0 0 0 0 43 0 30 5 0 0 0 0 0 0 0 0 0 0 0 0 0 0 84 0 0 0 0 0 4 0 0 0 0 0 0 0 0 0 8 0 0 0 0 2 0 0 0 0 0 0 0 0 0 2 0 26 1 44 0 0 0 0 0 0 0 0 0 0 0 0 0 0 0 0 0 0 0 0 0 0 0 0 0 0 0 0 0 0 0 0 0 0 0 0 0 0 0 0 0 0 0 0 0 0 0 0 0 0 0 0 0 0 0 0 0 0 0 0 0 0 0 12 0 0 0 0 0 0 35 0 0 0 0 0 0 0 0 0 0 0 0 0 0 0 0 0 0 25 0 0 20 0 0 0 0 0 0 0 0 0 1.2730844793713164
0 0 0 0 0 0 0 0 0 0 0 0 0 2 0 16 0 0 37 0 0 0 0 0 0 0 0 0 0 42 0 2 0 0 0 0 0 0 0 0 0 0 0 0 0 0 0 0 0 0 0 0 0 0 0 0 0 0 0 13 0 0 0 0 0 0 0 0 0 0 0 35 0 0 0 0 0 0 0 0 0 0 0 0 0 0 0 0 0 0 0 0 0 0 0 0 0 0 0 0 0 0 0 0 0 0 0 0 0 18 0 0 0 0 0 0 0 0 0 2 0 0 0 0 0 0 0 0 0 0 0 7 0 0 0 0 0 0 1 0 0 0 0 0 0 0 0 0 0 0 0 0 0 0 6 0 0 0 0 0 0 0 0 0 0 0 0 0 0 0 0 0 11 0 0 0 0 0 0 0 0 0 0 0 0 0 0 0 0 0 0 19 0 0 0 0 0 0 0 0 0 0 0 0 0 0 0 0 0 0 0 0 4 0 0 0 15 0 0 0 0 0 0 0 0 0 0 0 0 0 0 0 0 0 0 0 0 20 0 0 0 0 0 0 0 0 0 1 0 0 0 0 0 0 0 0 0 0 0 0 0 0 0 0 0 0 0 0 0 0 0 0 0 0 7 0 12 0 0 0 0 0 0 0 0 0 0 0 0 1 0 0 0 0 0 0 0 0 0 0 0 0 0 0 0 0 0 0 0 0 0 0 0 0 0 0 0 0 0 0 0 0 0 0 0 0 0 0 0 0 0 23 0 0 0 0 0 0 0 0 0 0 0 0 0 0 2 0 1 0 0 0 0 50 0 32 5 0 0 0 0 0 0 0 0 0 0 0 0 0 0 88 0 0 0 0 0 3 0 0 0 0 0 0 0 0 0 7 0 0 0 0 2 0 0 0 0 0 0 0 0 0 1 0 25 1 36 0 0 0 0 0 0 0 0 0 0 0 0 0 0 0 0 0 0 0 0 0 0 0 0 0 0 0 0 0 0 0 0 0 0 0 0 0 0 0 0 0 0 0 0 0 0 0 0 0 0 0 0 0 0 0 0 0 0 0 0 0 0 0 10 0 0 0 0 0 0 34 0 0 0 0 0 0 0 0 0 0 0 0 0 0 0 0 0 0 24 0 0 24 0 0 0 0 0 0 0 0 0 1.2554027504911592
0 0 0 0 0 0 0 0 0 0 0 0 0 1 0 10 0 0 34 0 0 0 0 0 0 0 0 0 0 40 0 2 0 0 0 0 0 0 0 0 0 0 0 0 0 0 0 0 0 0 0 0 0 0 0 0 0 0 0 13 0 0 0 0 0 0 0 0 0 0 0 34 0 0 0 0 0 0 0 0 0 0 0 0 0 0 0 0 0 0 0 0 0 0 0 0 0 0 0 0 0 0 0 0 0 0 0 0 0 16 0 0 0 0 0 0 0 0 0 2 0 0 0 0 0 0 0 0 0 0 0 5 0 0 0 0 0 0 1 0 0 0 0 0 0 0 0 0 0 0 0 0 0 0 4 0 0 0 0 0 0 0 0 0 0 0 0 0 0 0 0 0 9 0 0 0 0 0 0 0 0 0 0 0 0 0 0 0 0 0 0 16 0 0 0 0 0 0 0 0 0 0 0 0 0 0 0 0 0 0 0 0 4 0 0 0 15 0 0 0 0 0 0 0 0 0 0 0 0 0 0 0 0 0 0 0 0 19 0 0 0 0 0 0 0 0 0 1 0 0 0 0 0 0 0 0 0 0 0 0 0 0 0 0 0 0 0 0 0 0 0 0 0 0 6 0 13 0 0 0 0 0 0 0 0 0 0 0 0 1 0 0 0 0 0 0 0 0 0 0 0 0 0 0 0 0 0 0 0 0 0 0 0 0 0 0 0 0 0 0 0 0 0 0 0 0 0 0 0 0 0 24 0 0 0 0 0 0 0 0 0 0 0 0 0 0 1 0 1 0 0 0 0 52 0 38 6 0 0 0 0 0 0 0 0 0 0 0 0 0 0 92 0 0 0 0 0 4 0 0 0 0 0 0 0 0 0 6 0 0 0 0 2 0 0 0 0 0 0 0 0 0 1 0 24 1 39 0 0 0 0 0 0 0 0 0 0 0 0 0 0 0 0 0 0 0 0 0 0 0 0 0 0 0 0 0 0 0 0 0 0 0 0 0 0 0 0 0 0 0 0 0 0 0 0 0 0 0 0 0 0 0 0 0 0 0 0 0 0 0 10 0 0 0 0 0 0 36 0 0 0 0 0 0 0 0 0 0 0 0 0 0 0 0 0 0 21 0 0 23 0 0 0 0 0 0 0 0 0 1.231827111984283
0 0 0 0 0 0 0 0 0 0 0 0 0 1 0 10 0 0 32 0 0 0 0 0 0 0 0 0 0 39 0 2 0 0 0 0 0 0 0 0 0 0 0 0 0 0 0 0 0 0 0 0 0 0 0 0 0 0 0 12 0 0 0 0 0 0 0 0 0 0 0 34 0 0 0 0 0 0 0 0 0 0 0 0 0 0 0 0 0 0 0 0 0 0 0 0 0 0 0 0 0 0 0 0 0 0 0 0 0 15 0 0 0 0 0 0 0 0 0 3 0 0 0 0 0 0 0 0 0 0 0 6 0 0 0 0 0 0 1 0 0 0 0 0 0 0 0 0 0 0 0 0 0 0 3 0 0 0 0 0 0 0 0 0 0 0 0 0 0 0 0 0 8 0 0 0 0 0 0 0 0 0 0 0 0 0 0 0 0 0 0 16 0 0 0 0 0 0 0 0 0 0 0 0 0 0 0 0 0 0 0 0 4 0 0 0 14 0 0 0 0 0 0 0 0 0 0 0 0 0 0 0 0 0 0 0 0 19 0 0 0 0 0 0 0 0 0 1 0 0 0 0 0 0 0 0 0 0 0 0 0 0 0 0 0 0 0 0 0 0 0 0 0 0 6 0 14 0 0 0 0 0 0 0 0 0 0 0 0 1 0 0 0 0 0 0 0 0 0 0 0 0 0 0 0 0 0 0 0 0 0 0 0 0 0 0 0 0 0 0 0 0 0 0 0 0 0 0 0 0 0 26 0 0 0 0 0 0 0 0 0 0 0 0 0 0 1 0 1 0 0 0 0 55 0 34 7 0 0 0 0 0 0 0 0 0 0 0 0 0 0 83 0 0 0 0 0 6 0 0 0 0 0 0 0 0 0 5 0 0 0 0 1 0 0 0 0 0 0 0 0 0 1 0 20 0 37 0 0 0 0 0 0 0 0 0 0 0 0 0 0 0 0 0 0 0 0 0 0 0 0 0 0 0 0 0 0 0 0 0 0 0 0 0 0 0 0 0 0 0 0 0 0 0 0 0 0 0 0 0 0 0 0 0 0 0 0 0 0 0 9 0 0 0 0 0 0 34 0 0 0 0 0 0 0 0 0 0 0 0 0 0 0 0 0 0 17 0 0 20 0 0 0 0 0 0 0 0 0 1.174852652259332
0 0 0 0 0 0 0 0 0 0 0 0 0 1 0 8 0 0 32 0 0 0 0 0 0 0 0 0 0 37 0 3 0 0 0 0 0 0 0 0 0 0 0 0 0 0 0 0 0 0 0 0 0 0 0 0 0 0 0 12 0 0 0 0 0 0 0 0 0 0 0 32 0 0 0 0 0 0 0 0 0 0 0 0 0 0 0 0 0 0 0 0 0 0 0 0 0 0 0 0 0 0 0 0 0 0 0 0 0 12 0 0 0 0 0 0 0 0 0 4 0 0 0 0 0 0 0 0 0 0 0 5 0 0 0 0 0 0 1 0 0 0 0 0 0 0 0 0 0 0 0 0 0 0 2 0 0 0 0 0 0 0 0 0 0 0 0 0 0 0 0 0 7 0 0 0 0 0 0 0 0 0 0 0 0 0 0 0 0 0 0 14 0 0 0 0 0 0 0 0 0 0 0 0 0 0 0 0 0 0 0 0 5 0 0 0 16 0 0 0 0 0 0 0 0 0 0 0 0 0 0 0 0 0 0 0 0 18 0 0 0 0 0 0 0 0 0 1 0 0 0 0 0 0 0 0 0 0 0 0 0 0 0 0 0 0 0 0 0 0 0 0 0 0 6 0 12 0 0 0 0 0 0 0 0 0 0 0 0 1 0 0 0 0 0 0 0 0 0 0 0 0 0 0 0 0 0 0 0 0 0 0 0 0 0 0 0 0 0 0 0 0 0 0 0 0 0 0 0 0 0 22 0 0 0 0 0 0 0 0 0 0 0 0 0 0 1 0 1 0 0 0 0 46 0 35 9 0 0 0 0 0 0 0 0 0 0 0 0 0 0 77 0 0 0 0 0 6 0 0 0 0 0 0 0 0 0 5 0 0 0 0 1 0 0 0 0 0 0 0 0 0 0 0 18 0 37 0 0 0 0 0 0 0 0 0 0 0 0 0 0 0 0 0 0 0 0 0 0 0 0 0 0 0 0 0 0 0 0 0 0 0 0 0 0 0 0 0 0 0 0 0 0 0 0 0 0 0 0 0 0 0 0 0 0 0 0 0 0 0 9 0 0 0 0 0 0 32 0 0 0 0 0 0 0 0 0 0 0 0 0 0 0 0 0 0 16 0 0 22 0 0 0 0 0 0 0 0 0 1.111984282907662
0 0 0 0 0 0 0 0 0 0 0 0 0 1 0 9 0 0 35 0 0 0 0 0 0 0 0 0 0 39 0 3 0 0 0 0 0 0 0 0 0 0 0 0 0 0 0 0 0 0 0 0 0 0 0 0 0 0 0 9 0 0 0 0 0 0 0 0 0 0 0 33 0 0 0 0 0 0 0 0 0 0 0 0 0 0 0 0 0 0 0 0 0 0 0 0 0 0 0 0 0 0 0 0 0 0 0 0 0 11 0 0 0 0 0 0 0 0 0 4 0 0 0 0 0 0 0 0 0 0 0 5 0 0 0 0 0 0 0 0 0 0 0 0 0 0 0 0 0 0 0 0 0 0 2 0 0 0 0 0 0 0 0 0 0 0 0 0 0 0 0 0 7 0 0 0 0 0 0 0 0 0 0 0 0 0 0 0 0 0 0 13 0 0 0 0 0 0 0 0 0 0 0 0 0 0 0 0 0 0 0 0 4 0 0 0 15 0 0 0 0 0 0 0 0 0 0 0 0 0 0 0 0 0 0 0 0 15 0 0 0 0 0 0 0 0 0 1 0 0 0 0 0 0 0 0 0 0 0 0 0 0 0 0 0 0 0 0 0 0 0 0 0 0 7 0 13 0 0 0 0 0 0 0 0 0 0 0 0 1 0 0 0 0 0 0 0 0 0 0 0 0 0 0 0 0 0 0 0 0 0 0 0 0 0 0 0 0 0 0 0 0 0 0 0 0 0 0 0 0 0 19 0 0 0 0 0 0 0 0 0 0 0 0 0 0 1 0 1 0 0 0 0 47 0 33 7 0 0 0 0 0 0 0 0 0 0 0 0 0 0 78 0 0 0 0 0 8 0 0 0 0 0 0 0 0 0 4 0 0 0 0 1 0 0 0 0 0 0 0 0 0 0 0 14 0 34 0 0 0 0 0 0 0 0 0 0 0 0 0 0 0 0 0 0 0 0 0 0 0 0 0 0 0 0 0 0 0 0 0 0 0 0 0 0 0 0 0 0 0 0 0 0 0 0 0 0 0 0 0 0 0 0 0 0 0 0 0 0 0 8 0 0 0 0 0 0 34 0 0 0 0 0 0 0 0 0 0 0 0 0 0 0 0 0 0 13 0 0 23 0 0 0 0 0 0 0 0 0 1.0844793713163066
0 0 0 0 0 0 0 0 0 0 0 0 0 1 0 9 0 0 36 0 0 0 0 0 0 0 0 0 0 36 0 2 0 0 0 0 0 0 0 0 0 0 0 0 0 0 0 0 0 0 0 0 0 0 0 0 0 0 0 8 0 0 0 0 0 0 0 0 0 0 0 32 0 0 0 0 0 0 0 0 0 0 0 0 0 0 0 0 0 0 0 0 0 0 0 0 0 0 0 0 0 0 0 0 0 0 0 0 0 10 0 0 0 0 0 0 0 0 0 4 0 0 0 0 0 0 0 0 0 0 0 7 0 0 0 0 0 0 0 0 0 0 0 0 0 0 0 0 0 0 0 0 0 0 2 0 0 0 0 0 0 0 0 0 0 0 0 0 0 0 0 0 7 0 0 0 0 0 0 0 0 0 0 0 0 0 0 0 0 0 0 13 0 0 0 0 0 0 0 0 0 0 0 0 0 0 0 0 0 0 0 0 4 0 0 0 16 0 0 0 0 0 0 0 0 0 0 0 0 0 0 0 0 0 0 0 0 15 0 0 0 0 0 0 0 0 0 0 0 0 0 0 0 0 0 0 0 0 0 0 0 0 0 0 0 0 0 0 0 0 0 0 0 0 7 0 15 0 0 0 0 0 0 0 0 0 0 0 0 0 0 0 0 0 0 0 0 0 0 0 0 0 0 0 0 0 0 0 0 0 0 0 0 0 0 0 0 0 0 0 0 0 0 0 0 0 0 0 0 0 0 19 0 0 0 0 0 0 0 0 0 0 0 0 0 0 1 0 1 0 0 0 0 44 0 32 7 0 0 0 0 0 0 0 0 0 0 0 0 0 0 80 0 0 0 0 0 6 0 0 0 0 0 0 0 0 0 4 0 0 0 0 1 0 0 0 0 0 0 0 0 0 0 0 12 0 31 0 0 0 0 0 0 0 0 0 0 0 0 0 0 0 0 0 0 0 0 0 0 0 0 0 0 0 0 0 0 0 0 0 0 0 0 0 0 0 0 0 0 0 0 0 0 0 0 0 0 0 0 0 0 0 0 0 0 0 0 0 0 0 7 0 0 0 0 0 0 40 0 0 0 0 0 0 0 0 0 0 0 0 0 0 0 0 0 0 11 0 0 26 0 0 0 0 0 0 0 0 0 1.0726915520628684
0 0 0 0 0 0 0 0 0 0 0 0 0 1 0 9 0 0 39 0 0 0 0 0 0 0 0 0 0 34 0 3 0 0 0 0 0 0 0 0 0 0 0 0 0 0 0 0 0 0 0 0 0 0 0 0 0 0 0 6 0 0 0 0 0 0 0 0 0 0 0 36 0 0 0 0 0 0 0 0 0 0 0 0 0 0 0 0 0 0 0 0 0 0 0 0 0 0 0 0 0 0 0 0 0 0 0 0 0 10 0 0 0 0 0 0 0 0 0 3 0 0 0 0 0 0 0 0 0 0 0 8 0 0 0 0 0 0 0 0 0 0 0 0 0 0 0 0 0 0 0 0 0 0 2 0 0 0 0 0 0 0 0 0 0 0 0 0 0 0 0 0 6 0 0 0 0 0 0 0 0 0 0 0 0 0 0 0 0 0 0 13 0 0 0 0 0 0 0 0 0 0 0 0 0 0 0 0 0 0 0 0 3 0 0 0 15 0 0 0 0 0 0 0 0 0 0 0 0 0 0 0 0 0 0 0 0 15 0 0 0 0 0 0 0 0 0 0 0 0 0 0 0 0 0 0 0 0 0 0 0 0 0 0 0 0 0 0 0 0 0 0 0 0 4 0 18 0 0 0 0 0 0 0 0 0 0 0 0 0 0 0 0 0 0 0 0 0 0 0 0 0 0 0 0 0 0 0 0 0 0 0 0 0 0 0 0 0 0 0 0 0 0 0 0 0 0 0 0 0 0 19 0 0 0 0 0 0 0 0 0 0 0 0 0 0 1 0 0 0 0 0 0 41 0 31 8 0 0 0 0 0 0 0 0 0 0 0 0 0 0 81 0 0 0 0 0 6 0 0 0 0 0 0 0 0 0 3 0 0 0 0 1 0 0 0 0 0 0 0 0 0 0 0 8 0 32 0 0 0 0 0 0 0 0 0 0 0 0 0 0 0 0 0 0 0 0 0 0 0 0 0 0 0 0 0 0 0 0 0 0 0 0 0 0 0 0 0 0 0 0 0 0 0 0 0 0 0 0 0 0 0 0 0 0 0 0 0 0 0 8 0 0 0 0 0 0 36 0 0 0 0 0 0 0 0 0 0 0 0 0 0 0 0 0 0 11 0 0 27 0 0 0 0 0 0 0 0 0 1.0569744597249509
0 0 0 0 0 0 0 0 0 0 0 0 0 1 0 9 0 0 34 0 0 0 0 0 0 0 0 0 0 35 0 4 0 0 0 0 0 0 0 0 0 0 0 0 0 0 0 0 0 0 0 0 0 0 0 0 0 0 0 5 0 0 0 0 0 0 0 0 0 0 0 31 0 0 0 0 0 0 0 0 0 0 0 0 0 0 0 0 0 0 0 0 0 0 0 0 0 0 0 0 0 0 0 0 0 0 0 0 0 9 0 0 0 0 0 0 0 0 0 4 0 0 0 0 0 0 0 0 0 0 0 9 0 0 0 0 0 0 0 0 0 0 0 0 0 0 0 0 0 0 0 0 0 0 1 0 0 0 0 0 0 0 0 0 0 0 0 0 0 0 0 0 4 0 0 0 0 0 0 0 0 0 0 0 0 0 0 0 0 0 0 13 0 0 0 0 0 0 0 0 0 0 0 0 0 0 0 0 0 0 0 0 3 0 0 0 18 0 0 0 0 0 0 0 0 0 0 0 0 0 0 0 0 0 0 0 0 19 0 0 0 0 0 0 0 0 0 0 0 0 0 0 0 0 0 0 0 0 0 0 0 0 0 0 0 0 0 0 0 0 0 0 0 0 5 0 17 0 0 0 0 0 0 0 0 0 0 0 0 0 0 0 0 0 0 0 0 0 0 0 0 0 0 0 0 0 0 0 0 0 0 0 0 0 0 0 0 0 0 0 0 0 0 0 0 0 0 0 0 0 0 18 0 0 0 0 0 0 0 0 0 0 0 0 0 0 0 0 0 0 0 0 0 39 0 31 8 0 0 0 0 0 0 0 0 0 0 0 0 0 0 80 0 0 0 0 0 5 0 0 0 0 0 0 0 0 0 2 0 0 0 0 1 0 0 0 0 0 0 0 0 0 0 0 7 0 34 0 0 0 0 0 0 0 0 0 0 0 0 0 0 0 0 0 0 0 0 0 0 0 0 0 0 0 0 0 0 0 0 0 0 0 0 0 0 0 0 0 0 0 0 0 0 0 0 0 0 0 0 0 0 0 0 0 0 0 0 0 0 0 9 0 0 0 0 0 0 38 0 0 0 0 0 0 0 0 0 0 0 0 0 0 0 0 0 0 11 0 0 24 0 0 0 0 0 0 0 0 0 1.037328094302554
0 0 0 0 0 0 0 0 0 0 0 0 0 1 0 9 0 0 35 0 0 0 0 0 0 0 0 0 0 36 0 3 0 0 0 0 0 0 0 0 0 0 0 0 0 0 0 0 0 0 0 0 0 0 0 0 0 0 0 3 0 0 0 0 0 0 0 0 0 0 0 32 0 0 0 0 0 0 0 0 0 0 0 0 0 0 0 0 0 0 0 0 0 0 0 0 0 0 0 0 0 0 0 0 0 0 0 0 0 9 0 0 0 0 0 0 0 0 0 5 0 0 0 0 0 0 0 0 0 0 0 8 0 0 0 0 0 0 0 0 0 0 0 0 0 0 0 0 0 0 0 0 0 0 1 0 0 0 0 0 0 0 0 0 0 0 0 0 0 0 0 0 4 0 0 0 0 0 0 0 0 0 0 0 0 0 0 0 0 0 0 15 0 0 0 0 0 0 0 0 0 0 0 0 0 0 0 0 0 0 0 0 3 0 0 0 16 0 0 0 0 0 0 0 0 0 0 0 0 0 0 0 0 0 0 0 0 22 0 0 0 0 0 0 0 0 0 0 0 0 0 0 0 0 0 0 0 0 0 0 0 0 0 0 0 0 0 0 0 0 0 0 0 0 3 0 17 0 0 0 0 0 0 0 0 0 0 0 0 0 0 0 0 0 0 0 0 0 0 0 0 0 0 0 0 0 0 0 0 0 0 0 0 0 0 0 0 0 0 0 0 0 0 0 0 0 0 0 0 0 0 17 0 0 0 0 0 0 0 0 0 0 0 0 0 0 0 0 0 0 0 0 0 37 0 31 9 0 0 0 0 0 0 0 0 0 0 0 0 0 0 78 0 0 0 0 0 6 0 0 0 0 0 0 0 0 0 2 0 0 0 0 1 0 0 0 0 0 0 0 0 0 0 0 7 0 39 0 0 0 0 0 0 0 0 0 0 0 0 0 0 0 0 0 0 0 0 0 0 0 0 0 0 0 0 0 0 0 0 0 0 0 0 0 0 0 0 0 0 0 0 0 0 0 0 0 0 0 0 0 0 0 0 0 0 0 0 0 0 0 10 0 0 0 0 0 0 37 0 0 0 0 0 0 0 0 0 0 0 0 0 0 0 0 0 0 10 0 0 23 0 0 0 0 0 0 0 0 0 1.0392927308447937
0 0 0 0 0 0 0 0 0 0 0 0 0 1 0 10 0 0 34 0 0 0 0 0 0 0 0 0 0 32 0 4 0 0 0 0 0 0 0 0 0 0 0 0 0 0 0 0 0 0 0 0 0 0 0 0 0 0 0 3 0 0 0 0 0 0 0 0 0 0 0 31 0 0 0 0 0 0 0 0 0 0 0 0 0 0 0 0 0 0 0 0 0 0 0 0 0 0 0 0 0 0 0 0 0 0 0 0 0 8 0 0 0 0 0 0 0 0 0 5 0 0 0 0 0 0 0 0 0 0 0 8 0 0 0 0 0 0 0 0 0 0 0 0 0 0 0 0 0 0 0 0 0 0 1 0 0 0 0 0 0 0 0 0 0 0 0 0 0 0 0 0 4 0 0 0 0 0 0 0 0 0 0 0 0 0 0 0 0 0 0 17 0 0 0 0 0 0 0 0 0 0 0 0 0 0 0 0 0 0 0 0 2 0 0 0 14 0 0 0 0 0 0 0 0 0 0 0 0 0 0 0 0 0 0 0 0 20 0 0 0 0 0 0 0 0 0 0 0 0 0 0 0 0 0 0 0 0 0 0 0 0 0 0 0 0 0 0 0 0 0 0 0 0 4 0 15 0 0 0 0 0 0 0 0 0 0 0 0 0 0 0 0 0 0 0 0 0 0 0 0 0 0 0 0 0 0 0 0 0 0 0 0 0 0 0 0 0 0 0 0 0 0 0 0 0 0 0 0 0 0 20 0 0 0 0 0 0 0 0 0 0 0 0 0 0 0 0 0 0 0 0 0 34 0 31 9 0 0 0 0 0 0 0 0 0 0 0 0 0 0 72 0 0 0 0 0 6 0 0 0 0 0 0 0 0 0 2 0 0 0 0 1 0 0 0 0 0 0 0 0 0 0 0 7 0 43 0 0 0 0 0 0 0 0 0 0 0 0 0 0 0 0 0 0 0 0 0 0 0 0 0 0 0 0 0 0 0 0 0 0 0 0 0 0 0 0 0 0 0 0 0 0 0 0 0 0 0 0 0 0 0 0 0 0 0 0 0 0 0 9 0 0 0 0 0 0 34 0 0 0 0 0 0 0 0 0 0 0 0 0 0 0 0 0 0 10 0 0 21 0 0 0 0 0 0 0 0 0 1.005893909626719
0 0 0 0 0 0 0 0 0 0 0 0 0 1 0 9 0 0 33 0 0 0 0 0 0 0 0 0 0 38 0 4 0 0 0 0 0 0 0 0 0 0 0 0 0 0 0 0 0 0 0 0 0 0 0 0 0 0 0 3 0 0 0 0 0 0 0 0 0 0 0 27 0 0 0 0 0 0 0 0 0 0 0 0 0 0 0 0 0 0 0 0 0 0 0 0 0 0 0 0 0 0 0 0 0 0 0 0 0 6 0 0 0 0 0 0 0 0 0 6 0 0 0 0 0 0 0 0 0 0 0 5 0 0 0 0 0 0 0 0 0 0 0 0 0 0 0 0 0 0 0 0 0 0 1 0 0 0 0 0 0 0 0 0 0 0 0 0 0 0 0 0 4 0 0 0 0 0 0 0 0 0 0 0 0 0 0 0 0 0 0 16 0 0 0 0 0 0 0 0 0 0 0 0 0 0 0 0 0 0 0 0 2 0 0 0 11 0 0 0 0 0 0 0 0 0 0 0 0 0 0 0 0 0 0 0 0 21 0 0 0 0 0 0 0 0 0 0 0 0 0 0 0 0 0 0 0 0 0 0 0 0 0 0 0 0 0 0 0 0 0 0 0 0 4 0 16 0 0 0 0 0 0 0 0 0 0 0 0 0 0 0 0 0 0 0 0 0 0 0 0 0 0 0 0 0 0 0 0 0 0 0 0 0 0 0 0 0 0 0 0 0 0 0 0 0 0 0 0 0 0 19 0 0 0 0 0 0 0 0 0 0 0 0 0 0 0 0 0 0 0 0 0 35 0 28 8 0 0 0 0 0 0 0 0 0 0 0 0 0 0 67 0 0 0 0 0 7 0 0 0 0 0 0 0 0 0 2 0 0 0 0 1 0 0 0 0 0 0 0 0 0 0 0 7 0 43 0 0 0 0 0 0 0 0 0 0 0 0 0 0 0 0 0 0 0 0 0 0 0 0 0 0 0 0 0 0 0 0 0 0 0 0 0 0 0 0 0 0 0 0 0 0 0 0 0 0 0 0 0 0 0 0 0 0 0 0 0 0 0 10 0 0 0 0 0 0 31 0 0 0 0 0 0 0 0 0 0 0 0 0 0 0 0 0 0 7 0 0 20 0 0 0 0 0 0 0 0 0 0.9666011787819253
0 0 0 0 0 0 0 0 0 0 0 0 0 0 0 6 0 0 31 0 0 0 0 0 0 0 0 0 0 29 0 5 0 0 0 0 0 0 0 0 0 0 0 0 0 0 0 0 0 0 0 0 0 0 0 0 0 0 0 2 0 0 0 0 0 0 0 0 0 0 0 23 0 0 0 0 0 0 0 0 0 0 0 0 0 0 0 0 0 0 0 0 0 0 0 0 0 0 0 0 0 0 0 0 0 0 0 0 0 3 0 0 0 0 0 0 0 0 0 5 0 0 0 0 0 0 0 0 0 0 0 4 0 0 0 0 0 0 0 0 0 0 0 0 0 0 0 0 0 0 0 0 0 0 1 0 0 0 0 0 0 0 0 0 0 0 0 0 0 0 0 0 4 0 0 0 0 0 0 0 0 0 0 0 0 0 0 0 0 0 0 13 0 0 0 0 0 0 0 0 0 0 0 0 0 0 0 0 0 0 0 0 2 0 0 0 11 0 0 0 0 0 0 0 0 0 0 0 0 0 0 0 0 0 0 0 0 17 0 0 0 0 0 0 0 0 0 0 0 0 0 0 0 0 0 0 0 0 0 0 0 0 0 0 0 0 0 0 0 0 0 0 0 0 6 0 13 0 0 0 0 0 0 0 0 0 0 0 0 0 0 0 0 0 0 0 0 0 0 0 0 0 0 0 0 0 0 0 0 0 0 0 0 0 0 0 0 0 0 0 0 0 0 0 0 0 0 0 0 0 0 18 0 0 0 0 0 0 0 0 0 0 0 0 0 0 0 0 0 0 0 0 0 34 0 25 5 0 0 0 0 0 0 0 0 0 0 0 0 0 0 63 0 0 0 0 0 7 0 0 0 0 0 0 0 0 0 2 0 0 0 0 1 0 0 0 0 0 0 0 0 0 0 0 7 0 47 0 0 0 0 0 0 0 0 0 0 0 0 0 0 0 0 0 0 0 0 0 0 0 0 0 0 0 0 0 0 0 0 0 0 0 0 0 0 0 0 0 0 0 0 0 0 0 0 0 0 0 0 0 0 0 0 0 0 0 0 0 0 0 8 0 0 0 0 0 0 27 0 0 0 0 0 0 0 0 0 0 0 0 0 0 0 0 0 0 7 0 0 18 0 0 0 0 0 0 0 0 0 0.8722986247544204
0 0 0 0 0 0 0 0 0 0 0 0 0 0 0 4 0 0 32 0 0 0 0 0 0 0 0 0 0 28 0 5 0 0 0 0 0 0 0 0 0 0 0 0 0 0 0 0 0 0 0 0 0 0 0 0 0 0 0 2 0 0 0 0 0 0 0 0 0 0 0 22 0 0 0 0 0 0 0 0 0 0 0 0 0 0 0 0 0 0 0 0 0 0 0 0 0 0 0 0 0 0 0 0 0 0 0 0 0 2 0 0 0 0 0 0 0 0 0 5 0 0 0 0 0 0 0 0 0 0 0 4 0 0 0 0 0 0 0 0 0 0 0 0 0 0 0 0 0 0 0 0 0 0 1 0 0 0 0 0 0 0 0 0 0 0 0 0 0 0 0 0 3 0 0 0 0 0 0 0 0 0 0 0 0 0 0 0 0 0 0 12 0 0 0 0 0 0 0 0 0 0 0 0 0 0 0 0 0 0 0 0 2 0 0 0 11 0 0 0 0 0 0 0 0 0 0 0 0 0 0 0 0 0 0 0 0 19 0 0 0 0 0 0 0 0 0 0 0 0 0 0 0 0 0 0 0 0 0 0 0 0 0 0 0 0 0 0 0 0 0 0 0 0 6 0 13 0 0 0 0 0 0 0 0 0 0 0 0 0 0 0 0 0 0 0 0 0 0 0 0 0 0 0 0 0 0 0 0 0 0 0 0 0 0 0 0 0 0 0 0 0 0 0 0 0 0 0 0 0 0 15 0 0 0 0 0 0 0 0 0 0 0 0 0 0 0 0 0 0 0 0 0 37 0 24 6 0 0 0 0 0 0 0 0 0 0 0 0 0 0 55 0 0 0 0 0 6 0 0 0 0 0 0 0 0 0 2 0 0 0 0 1 0 0 0 0 0 0 0 0 0 0 0 5 0 45 0 0 0 0 0 0 0 0 0 0 0 0 0 0 0 0 0 0 0 0 0 0 0 0 0 0 0 0 0 0 0 0 0 0 0 0 0 0 0 0 0 0 0 0 0 0 0 0 0 0 0 0 0 0 0 0 0 0 0 0 0 0 0 8 0 0 0 0 0 0 27 0 0 0 0 0 0 0 0 0 0 0 0 0 0 0 0 0 0 7 0 0 17 0 0 0 0 0 0 0 0 0 0.8369351669941061
0 0 0 0 0 0 0 0 0 0 0 0 0 0 0 4 0 0 28 0 0 0 0 0 0 0 0 0 0 25 0 4 0 0 0 0 0 0 0 0 0 0 0 0 0 0 0 0 0 0 0 0 0 0 0 0 0 0 0 2 0 0 0 0 0 0 0 0 0 0 0 18 0 0 0 0 0 0 0 0 0 0 0 0 0 0 0 0 0 0 0 0 0 0 0 0 0 0 0 0 0 0 0 0 0 0 0 0 0 2 0 0 0 0 0 0 0 0 0 6 0 0 0 0 0 0 0 0 0 0 0 3 0 0 0 0 0 0 0 0 0 0 0 0 0 0 0 0 0 0 0 0 0 0 1 0 0 0 0 0 0 0 0 0 0 0 0 0 0 0 0 0 2 0 0 0 0 0 0 0 0 0 0 0 0 0 0 0 0 0 0 9 0 0 0 0 0 0 0 0 0 0 0 0 0 0 0 0 0 0 0 0 2 0 0 0 11 0 0 0 0 0 0 0 0 0 0 0 0 0 0 0 0 0 0 0 0 19 0 0 0 0 0 0 0 0 0 0 0 0 0 0 0 0 0 0 0 0 0 0 0 0 0 0 0 0 0 0 0 0 0 0 0 0 5 0 14 0 0 0 0 0 0 0 0 0 0 0 0 0 0 0 0 0 0 0 0 0 0 0 0 0 0 0 0 0 0 0 0 0 0 0 0 0 0 0 0 0 0 0 0 0 0 0 0 0 0 0 0 0 0 17 0 0 0 0 0 0 0 0 0 0 0 0 0 0 0 0 0 0 0 0 0 34 0 20 3 0 0 0 0 0 0 0 0 0 0 0 0 0 0 57 0 0 0 0 0 7 0 0 0 0 0 0 0 0 0 2 0 0 0 0 1 0 0 0 0 0 0 0 0 0 0 0 4 0 42 0 0 0 0 0 0 0 0 0 0 0 0 0 0 0 0 0 0 0 0 0 0 0 0 0 0 0 0 0 0 0 0 0 0 0 0 0 0 0 0 0 0 0 0 0 0 0 0 0 0 0 0 0 0 0 0 0 0 0 0 0 0 0 9 0 0 0 0 0 0 26 0 0 0 0 0 0 0 0 0 0 0 0 0 0 0 0 0 0 8 0 0 17 0 0 0 0 0 0 0 0 0 0.7897838899803537
0 0 0 0 0 0 0 0 0 0 0 0 0 0 0 6 0 0 28 0 0 0 0 0 0 0 0 0 0 25 0 3 0 0 0 0 0 0 0 0 0 0 0 0 0 0 0 0 0 0 0 0 0 0 0 0 0 0 0 2 0 0 0 0 0 0 0 0 0 0 0 18 0 0 0 0 0 0 0 0 0 0 0 0 0 0 0 0 0 0 0 0 0 0 0 0 0 0 0 0 0 0 0 0 0 0 0 0 0 1 0 0 0 0 0 0 0 0 0 4 0 0 0 0 0 0 0 0 0 0 0 2 0 0 0 0 0 0 0 0 0 0 0 0 0 0 0 0 0 0 0 0 0 0 1 0 0 0 0 0 0 0 0 0 0 0 0 0 0 0 0 0 2 0 0 0 0 0 0 0 0 0 0 0 0 0 0 0 0 0 0 8 0 0 0 0 0 0 0 0 0 0 0 0 0 0 0 0 0 0 0 0 2 0 0 0 12 0 0 0 0 0 0 0 0 0 0 0 0 0 0 0 0 0 0 0 0 18 0 0 0 0 0 0 0 0 0 0 0 0 0 0 0 0 0 0 0 0 0 0 0 0 0 0 0 0 0 0 0 0 0 0 0 0 6 0 12 0 0 0 0 0 0 0 0 0 0 0 0 0 0 0 0 0 0 0 0 0 0 0 0 0 0 0 0 0 0 0 0 0 0 0 0 0 0 0 0 0 0 0 0 0 0 0 0 0 0 0 0 0 0 18 0 0 0 0 0 0 0 0 0 0 0 0 0 0 0 0 0 0 0 0 0 34 0 20 4 0 0 0 0 0 0 0 0 0 0 0 0 0 0 51 0 0 0 0 0 8 0 0 0 0 0 0 0 0 0 1 0 0 0 0 1 0 0 0 0 0 0 0 0 0 0 0 4 0 41 0 0 0 0 0 0 0 0 0 0 0 0 0 0 0 0 0 0 0 0 0 0 0 0 0 0 0 0 0 0 0 0 0 0 0 0 0 0 0 0 0 0 0 0 0 0 0 0 0 0 0 0 0 0 0 0 0 0 0 0 0 0 0 9 0 0 0 0 0 0 26 0 0 0 0 0 0 0 0 0 0 0 0 0 0 0 0 0 0 7 0 0 15 0 0 0 0 0 0 0 0 0 0.7642436149312377
0 0 0 0 0 0 0 0 0 0 0 0 0 0 0 5 0 0 31 0 0 0 0 0 0 0 0 0 0 24 0 2 0 0 0 0 0 0 0 0 0 0 0 0 0 0 0 0 0 0 0 0 0 0 0 0 0 0 0 2 0 0 0 0 0 0 0 0 0 0 0 18 0 0 0 0 0 0 0 0 0 0 0 0 0 0 0 0 0 0 0 0 0 0 0 0 0 0 0 0 0 0 0 0 0 0 0 0 0 0 0 0 0 0 0 0 0 0 0 4 0 0 0 0 0 0 0 0 0 0 0 2 0 0 0 0 0 0 0 0 0 0 0 0 0 0 0 0 0 0 0 0 0 0 0 0 0 0 0 0 0 0 0 0 0 0 0 0 0 0 0 0 1 0 0 0 0 0 0 0 0 0 0 0 0 0 0 0 0 0 0 9 0 0 0 0 0 0 0 0 0 0 0 0 0 0 0 0 0 0 0 0 2 0 0 0 10 0 0 0 0 0 0 0 0 0 0 0 0 0 0 0 0 0 0 0 0 18 0 0 0 0 0 0 0 0 0 0 0 0 0 0 0 0 0 0 0 0 0 0 0 0 0 0 0 0 0 0 0 0 0 0 0 0 7 0 12 0 0 0 0 0 0 0 0 0 0 0 0 0 0 0 0 0 0 0 0 0 0 0 0 0 0 0 0 0 0 0 0 0 0 0 0 0 0 0 0 0 0 0 0 0 0 0 0 0 0 0 0 0 0 20 0 0 0 0 0 0 0 0 0 0 0 0 0 0 0 0 0 0 0 0 0 33 0 19 2 0 0 0 0 0 0 0 0 0 0 0 0 0 0 48 0 0 0 0 0 8 0 0 0 0 0 0 0 0 0 1 0 0 0 0 1 0 0 0 0 0 0 0 0 0 0 0 4 0 40 0 0 0 0 0 0 0 0 0 0 0 0 0 0 0 0 0 0 0 0 0 0 0 0 0 0 0 0 0 0 0 0 0 0 0 0 0 0 0 0 0 0 0 0 0 0 0 0 0 0 0 0 0 0 0 0 0 0 0 0 0 0 0 10 0 0 0 0 0 0 26 0 0 0 0 0 0 0 0 0 0 0 0 0 0 0 0 0 0 7 0 0 14 0 0 0 0 0 0 0 0 0 0.7465618860510805
0 0 0 0 0 0 0 0 0 0 0 0 0 0 0 3 0 0 28 0 0 0 0 0 0 0 0 0 0 21 0 3 0 0 0 0 0 0 0 0 0 0 0 0 0 0 0 0 0 0 0 0 0 0 0 0 0 0 0 2 0 0 0 0 0 0 0 0 0 0 0 19 0 0 0 0 0 0 0 0 0 0 0 0 0 0 0 0 0 0 0 0 0 0 0 0 0 0 0 0 0 0 0 0 0 0 0 0 0 0 0 0 0 0 0 0 0 0 0 4 0 0 0 0 0 0 0 0 0 0 0 1 0 0 0 0 0 0 0 0 0 0 0 0 0 0 0 0 0 0 0 0 0 0 0 0 0 0 0 0 0 0 0 0 0 0 0 0 0 0 0 0 1 0 0 0 0 0 0 0 0 0 0 0 0 0 0 0 0 0 0 9 0 0 0 0 0 0 0 0 0 0 0 0 0 0 0 0 0 0 0 0 1 0 0 0 10 0 0 0 0 0 0 0 0 0 0 0 0 0 0 0 0 0 0 0 0 18 0 0 0 0 0 0 0 0 0 0 0 0 0 0 0 0 0 0 0 0 0 0 0 0 0 0 0 0 0 0 0 0 0 0 0 0 7 0 11 0 0 0 0 0 0 0 0 0 0 0 0 0 0 0 0 0 0 0 0 0 0 0 0 0 0 0 0 0 0 0 0 0 0 0 0 0 0 0 0 0 0 0 0 0 0 0 0 0 0 0 0 0 0 22 0 0 0 0 0 0 0 0 0 0 0 0 0 0 0 0 0 0 0 0 0 31 0 19 2 0 0 0 0 0 0 0 0 0 0 0 0 0 0 45 0 0 0 0 0 7 0 0 0 0 0 0 0 0 0 1 0 0 0 0 1 0 0 0 0 0 0 0 0 0 0 0 4 0 40 0 0 0 0 0 0 0 0 0 0 0 0 0 0 0 0 0 0 0 0 0 0 0 0 0 0 0 0 0 0 0 0 0 0 0 0 0 0 0 0 0 0 0 0 0 0 0 0 0 0 0 0 0 0 0 0 0 0 0 0 0 0 0 10 0 0 0 0 0 0 23 0 0 0 0 0 0 0 0 0 0 0 0 0 0 0 0 0 0 7 0 0 13 0 0 0 0 0 0 0 0 0 0.7131630648330058
0 0 0 0 0 0 0 0 0 0 0 0 0 0 0 4 0 0 30 0 0 0 0 0 0 0 0 0 0 20 0 2 0 0 0 0 0 0 0 0 0 0 0 0 0 0 0 0 0 0 0 0 0 0 0 0 0 0 0 2 0 0 0 0 0 0 0 0 0 0 0 19 0 0 0 0 0 0 0 0 0 0 0 0 0 0 0 0 0 0 0 0 0 0 0 0 0 0 0 0 0 0 0 0 0 0 0 0 0 0 0 0 0 0 0 0 0 0 0 4 0 0 0 0 0 0 0 0 0 0 0 1 0 0 0 0 0 0 0 0 0 0 0 0 0 0 0 0 0 0 0 0 0 0 0 0 0 0 0 0 0 0 0 0 0 0 0 0 0 0 0 0 1 0 0 0 0 0 0 0 0 0 0 0 0 0 0 0 0 0 0 9 0 0 0 0 0 0 0 0 0 0 0 0 0 0 0 0 0 0 0 0 1 0 0 0 11 0 0 0 0 0 0 0 0 0 0 0 0 0 0 0 0 0 0 0 0 14 0 0 0 0 0 0 0 0 0 0 0 0 0 0 0 0 0 0 0 0 0 0 0 0 0 0 0 0 0 0 0 0 0 0 0 0 6 0 8 0 0 0 0 0 0 0 0 0 0 0 0 0 0 0 0 0 0 0 0 0 0 0 0 0 0 0 0 0 0 0 0 0 0 0 0 0 0 0 0 0 0 0 0 0 0 0 0 0 0 0 0 0 0 22 0 0 0 0 0 0 0 0 0 0 0 0 0 0 0 0 0 0 0 0 0 32 0 20 2 0 0 0 0 0 0 0 0 0 0 0 0 0 0 37 0 0 0 0 0 8 0 0 0 0 0 0 0 0 0 1 0 0 0 0 0 0 0 0 0 0 0 0 0 0 0 0 4 0 39 0 0 0 0 0 0 0 0 0 0 0 0 0 0 0 0 0 0 0 0 0 0 0 0 0 0 0 0 0 0 0 0 0 0 0 0 0 0 0 0 0 0 0 0 0 0 0 0 0 0 0 0 0 0 0 0 0 0 0 0 0 0 0 9 0 0 0 0 0 0 21 0 0 0 0 0 0 0 0 0 0 0 0 0 0 0 0 0 0 6 0 0 13 0 0 0 0 0 0 0 0 0 0.6797642436149313
0 0 0 0 0 0 0 0 0 0 0 0 0 0 0 3 0 0 29 0 0 0 0 0 0 0 0 0 0 20 0 2 0 0 0 0 0 0 0 0 0 0 0 0 0 0 0 0 0 0 0 0 0 0 0 0 0 0 0 1 0 0 0 0 0 0 0 0 0 0 0 14 0 0 0 0 0 0 0 0 0 0 0 0 0 0 0 0 0 0 0 0 0 0 0 0 0 0 0 0 0 0 0 0 0 0 0 0 0 0 0 0 0 0 0 0 0 0 0 2 0 0 0 0 0 0 0 0 0 0 0 1 0 0 0 0 0 0 0 0 0 0 0 0 0 0 0 0 0 0 0 0 0 0 0 0 0 0 0 0 0 0 0 0 0 0 0 0 0 0 0 0 1 0 0 0 0 0 0 0 0 0 0 0 0 0 0 0 0 0 0 8 0 0 0 0 0 0 0 0 0 0 0 0 0 0 0 0 0 0 0 0 0 0 0 0 9 0 0 0 0 0 0 0 0 0 0 0 0 0 0 0 0 0 0 0 0 13 0 0 0 0 0 0 0 0 0 0 0 0 0 0 0 0 0 0 0 0 0 0 0 0 0 0 0 0 0 0 0 0 0 0 0 0 6 0 7 0 0 0 0 0 0 0 0 0 0 0 0 0 0 0 0 0 0 0 0 0 0 0 0 0 0 0 0 0 0 0 0 0 0 0 0 0 0 0 0 0 0 0 0 0 0 0 0 0 0 0 0 0 0 28 0 0 0 0 0 0 0 0 0 0 0 0 0 0 0 0 0 0 0 0 0 35 0 16 2 0 0 0 0 0 0 0 0 0 0 0 0 0 0 36 0 0 0 0 0 7 0 0 0 0 0 0 0 0 0 1 0 0 0 0 0 0 0 0 0 0 0 0 0 0 0 0 3 0 43 0 0 0 0 0 0 0 0 0 0 0 0 0 0 0 0 0 0 0 0 0 0 0 0 0 0 0 0 0 0 0 0 0 0 0 0 0 0 0 0 0 0 0 0 0 0 0 0 0 0 0 0 0 0 0 0 0 0 0 0 0 0 0 7 0 0 0 0 0 0 18 0 0 0 0 0 0 0 0 0 0 0 0 0 0 0 0 0 0 6 0 0 13 0 0 0 0 0 0 0 0 0 0.650294695481336
0 0 0 0 0 0 0 0 0 0 0 0 0 0 0 4 0 0 28 0 0 0 0 0 0 0 0 0 0 21 0 3 0 0 0 0 0 0 0 0 0 0 0 0 0 0 0 0 0 0 0 0 0 0 0 0 0 0 0 1 0 0 0 0 0 0 0 0 0 0 0 13 0 0 0 0 0 0 0 0 0 0 0 0 0 0 0 0 0 0 0 0 0 0 0 0 0 0 0 0 0 0 0 0 0 0 0 0 0 0 0 0 0 0 0 0 0 0 0 0 0 0 0 0 0 0 0 0 0 0 0 1 0 0 0 0 0 0 0 0 0 0 0 0 0 0 0 0 0 0 0 0 0 0 0 0 0 0 0 0 0 0 0 0 0 0 0 0 0 0 0 0 0 0 0 0 0 0 0 0 0 0 0 0 0 0 0 0 0 0 0 7 0 0 0 0 0 0 0 0 0 0 0 0 0 0 0 0 0 0 0 0 0 0 0 0 9 0 0 0 0 0 0 0 0 0 0 0 0 0 0 0 0 0 0 0 0 10 0 0 0 0 0 0 0 0 0 0 0 0 0 0 0 0 0 0 0 0 0 0 0 0 0 0 0 0 0 0 0 0 0 0 0 0 5 0 7 0 0 0 0 0 0 0 0 0 0 0 0 0 0 0 0 0 0 0 0 0 0 0 0 0 0 0 0 0 0 0 0 0 0 0 0 0 0 0 0 0 0 0 0 0 0 0 0 0 0 0 0 0 0 24 0 0 0 0 0 0 0 0 0 0 0 0 0 0 0 0 0 0 0 0 0 35 0 16 2 0 0 0 0 0 0 0 0 0 0 0 0 0 0 33 0 0 0 0 0 5 0 0 0 0 0 0 0 0 0 0 0 0 0 0 0 0 0 0 0 0 0 0 0 0 0 0 3 0 50 0 0 0 0 0 0 0 0 0 0 0 0 0 0 0 0 0 0 0 0 0 0 0 0 0 0 0 0 0 0 0 0 0 0 0 0 0 0 0 0 0 0 0 0 0 0 0 0 0 0 0 0 0 0 0 0 0 0 0 0 0 0 0 7 0 0 0 0 0 0 14 0 0 0 0 0 0 0 0 0 0 0 0 0 0 0 0 0 0 6 0 0 11 0 0 0 0 0 0 0 0 0 0.618860510805501
0 0 0 0 0 0 0 0 0 0 0 0 0 0 0 5 0 0 22 0 0 0 0 0 0 0 0 0 0 18 0 3 0 0 0 0 0 0 0 0 0 0 0 0 0 0 0 0 0 0 0 0 0 0 0 0 0 0 0 1 0 0 0 0 0 0 0 0 0 0 0 16 0 0 0 0 0 0 0 0 0 0 0 0 0 0 0 0 0 0 0 0 0 0 0 0 0 0 0 0 0 0 0 0 0 0 0 0 0 0 0 0 0 0 0 0 0 0 0 0 0 0 0 0 0 0 0 0 0 0 0 1 0 0 0 0 0 0 0 0 0 0 0 0 0 0 0 0 0 0 0 0 0 0 0 0 0 0 0 0 0 0 0 0 0 0 0 0 0 0 0 0 0 0 0 0 0 0 0 0 0 0 0 0 0 0 0 0 0 0 0 6 0 0 0 0 0 0 0 0 0 0 0 0 0 0 0 0 0 0 0 0 0 0 0 0 9 0 0 0 0 0 0 0 0 0 0 0 0 0 0 0 0 0 0 0 0 9 0 0 0 0 0 0 0 0 0 0 0 0 0 0 0 0 0 0 0 0 0 0 0 0 0 0 0 0 0 0 0 0 0 0 0 0 5 0 5 0 0 0 0 0 0 0 0 0 0 0 0 0 0 0 0 0 0 0 0 0 0 0 0 0 0 0 0 0 0 0 0 0 0 0 0 0 0 0 0 0 0 0 0 0 0 0 0 0 0 0 0 0 0 25 0 0 0 0 0 0 0 0 0 0 0 0 0 0 0 0 0 0 0 0 0 33 0 16 2 0 0 0 0 0 0 0 0 0 0 0 0 0 0 33 0 0 0 0 0 5 0 0 0 0 0 0 0 0 0 0 0 0 0 0 0 0 0 0 0 0 0 0 0 0 0 0 2 0 49 0 0 0 0 0 0 0 0 0 0 0 0 0 0 0 0 0 0 0 0 0 0 0 0 0 0 0 0 0 0 0 0 0 0 0 0 0 0 0 0 0 0 0 0 0 0 0 0 0 0 0 0 0 0 0 0 0 0 0 0 0 0 0 9 0 0 0 0 0 0 12 0 0 0 0 0 0 0 0 0 0 0 0 0 0 0 0 0 0 5 0 0 10 0 0 0 0 0 0 0 0 0 0.5913555992141454
0 0 0 0 0 0 0 0 0 0 0 0 0 0 0 4 0 0 19 0 0 0 0 0 0 0 0 0 0 16 0 5 0 0 0 0 0 0 0 0 0 0 0 0 0 0 0 0 0 0 0 0 0 0 0 0 0 0 0 1 0 0 0 0 0 0 0 0 0 0 0 17 0 0 0 0 0 0 0 0 0 0 0 0 0 0 0 0 0 0 0 0 0 0 0 0 0 0 0 0 0 0 0 0 0 0 0 0 0 0 0 0 0 0 0 0 0 0 0 0 0 0 0 0 0 0 0 0 0 0 0 1 0 0 0 0 0 0 0 0 0 0 0 0 0 0 0 0 0 0 0 0 0 0 0 0 0 0 0 0 0 0 0 0 0 0 0 0 0 0 0 0 0 0 0 0 0 0 0 0 0 0 0 0 0 0 0 0 0 0 0 6 0 0 0 0 0 0 0 0 0 0 0 0 0 0 0 0 0 0 0 0 0 0 0 0 8 0 0 0 0 0 0 0 0 0 0 0 0 0 0 0 0 0 0 0 0 9 0 0 0 0 0 0 0 0 0 0 0 0 0 0 0 0 0 0 0 0 0 0 0 0 0 0 0 0 0 0 0 0 0 0 0 0 4 0 5 0 0 0 0 0 0 0 0 0 0 0 0 0 0 0 0 0 0 0 0 0 0 0 0 0 0 0 0 0 0 0 0 0 0 0 0 0 0 0 0 0 0 0 0 0 0 0 0 0 0 0 0 0 0 23 0 0 0 0 0 0 0 0 0 0 0 0 0 0 0 0 0 0 0 0 0 36 0 17 3 0 0 0 0 0 0 0 0 0 0 0 0 0 0 36 0 0 0 0 0 4 0 0 0 0 0 0 0 0 0 0 0 0 0 0 0 0 0 0 0 0 0 0 0 0 0 0 2 0 49 0 0 0 0 0 0 0 0 0 0 0 0 0 0 0 0 0 0 0 0 0 0 0 0 0 0 0 0 0 0 0 0 0 0 0 0 0 0 0 0 0 0 0 0 0 0 0 0 0 0 0 0 0 0 0 0 0 0 0 0 0 0 0 11 0 0 0 0 0 0 13 0 0 0 0 0 0 0 0 0 0 0 0 0 0 0 0 0 0 5 0 0 10 0 0 0 0 0 0 0 0 0 0.5972495088408645
0 0 0 0 0 0 0 0 0 0 0 0 0 0 0 4 0 0 19 0 0 0 0 0 0 0 0 0 0 13 0 6 0 0 0 0 0 0 0 0 0 0 0 0 0 0 0 0 0 0 0 0 0 0 0 0 0 0 0 1 0 0 0 0 0 0 0 0 0 0 0 21 0 0 0 0 0 0 0 0 0 0 0 0 0 0 0 0 0 0 0 0 0 0 0 0 0 0 0 0 0 0 0 0 0 0 0 0 0 0 0 0 0 0 0 0 0 0 0 0 0 0 0 0 0 0 0 0 0 0 0 1 0 0 0 0 0 0 0 0 0 0 0 0 0 0 0 0 0 0 0 0 0 0 0 0 0 0 0 0 0 0 0 0 0 0 0 0 0 0 0 0 0 0 0 0 0 0 0 0 0 0 0 0 0 0 0 0 0 0 0 5 0 0 0 0 0 0 0 0 0 0 0 0 0 0 0 0 0 0 0 0 0 0 0 0 8 0 0 0 0 0 0 0 0 0 0 0 0 0 0 0 0 0 0 0 0 9 0 0 0 0 0 0 0 0 0 0 0 0 0 0 0 0 0 0 0 0 0 0 0 0 0 0 0 0 0 0 0 0 0 0 0 0 4 0 5 0 0 0 0 0 0 0 0 0 0 0 0 0 0 0 0 0 0 0 0 0 0 0 0 0 0 0 0 0 0 0 0 0 0 0 0 0 0 0 0 0 0 0 0 0 0 0 0 0 0 0 0 0 0 19 0 0 0 0 0 0 0 0 0 0 0 0 0 0 0 0 0 0 0 0 0 35 0 14 2 0 0 0 0 0 0 0 0 0 0 0 0 0 0 37 0 0 0 0 0 3 0 0 0 0 0 0 0 0 0 0 0 0 0 0 0 0 0 0 0 0 0 0 0 0 0 0 2 0 45 0 0 0 0 0 0 0 0 0 0 0 0 0 0 0 0 0 0 0 0 0 0 0 0 0 0 0 0 0 0 0 0 0 0 0 0 0 0 0 0 0 0 0 0 0 0 0 0 0 0 0 0 0 0 0 0 0 0 0 0 0 0 0 14 0 0 0 0 0 0 10 0 0 0 0 0 0 0 0 0 0 0 0 0 0 0 0 0 0 5 0 0 8 0 0 0 0 0 0 0 0 0 0.5697445972495089
0 0 0 0 0 0 0 0 0 0 0 0 0 0 0 4 0 0 15 0 0 0 0 0 0 0 0 0 0 12 0 7 0 0 0 0 0 0 0 0 0 0 0 0 0 0 0 0 0 0 0 0 0 0 0 0 0 0 0 1 0 0 0 0 0 0 0 0 0 0 0 21 0 0 0 0 0 0 0 0 0 0 0 0 0 0 0 0 0 0 0 0 0 0 0 0 0 0 0 0 0 0 0 0 0 0 0 0 0 0 0 0 0 0 0 0 0 0 0 0 0 0 0 0 0 0 0 0 0 0 0 1 0 0 0 0 0 0 0 0 0 0 0 0 0 0 0 0 0 0 0 0 0 0 0 0 0 0 0 0 0 0 0 0 0 0 0 0 0 0 0 0 0 0 0 0 0 0 0 0 0 0 0 0 0 0 0 0 0 0 0 4 0 0 0 0 0 0 0 0 0 0 0 0 0 0 0 0 0 0 0 0 0 0 0 0 5 0 0 0 0 0 0 0 0 0 0 0 0 0 0 0 0 0 0 0 0 11 0 0 0 0 0 0 0 0 0 0 0 0 0 0 0 0 0 0 0 0 0 0 0 0 0 0 0 0 0 0 0 0 0 0 0 0 3 0 5 0 0 0 0 0 0 0 0 0 0 0 0 0 0 0 0 0 0 0 0 0 0 0 0 0 0 0 0 0 0 0 0 0 0 0 0 0 0 0 0 0 0 0 0 0 0 0 0 0 0 0 0 0 0 14 0 0 0 0 0 0 0 0 0 0 0 0 0 0 0 0 0 0 0 0 0 32 0 13 3 0 0 0 0 0 0 0 0 0 0 0 0 0 0 38 0 0 0 0 0 1 0 0 0 0 0 0 0 0 0 0 0 0 0 0 0 0 0 0 0 0 0 0 0 0 0 0 2 0 50 0 0 0 0 0 0 0 0 0 0 0 0 0 0 0 0 0 0 0 0 0 0 0 0 0 0 0 0 0 0 0 0 0 0 0 0 0 0 0 0 0 0 0 0 0 0 0 0 0 0 0 0 0 0 0 0 0 0 0 0 0 0 0 16 0 0 0 0 0 0 8 0 0 0 0 0 0 0 0 0 0 0 0 0 0 0 0 0 0 4 0 0 8 0 0 0 0 0 0 0 0 0 0.5461689587426326
0 0 0 0 0 0 0 0 0 0 0 0 0 0 0 5 0 0 15 0 0 0 0 0 0 0 0 0 0 9 0 6 0 0 0 0 0 0 0 0 0 0 0 0 0 0 0 0 0 0 0 0 0 0 0 0 0 0 0 1 0 0 0 0 0 0 0 0 0 0 0 23 0 0 0 0 0 0 0 0 0 0 0 0 0 0 0 0 0 0 0 0 0 0 0 0 0 0 0 0 0 0 0 0 0 0 0 0 0 0 0 0 0 0 0 0 0 0 0 0 0 0 0 0 0 0 0 0 0 0 0 1 0 0 0 0 0 0 0 0 0 0 0 0 0 0 0 0 0 0 0 0 0 0 0 0 0 0 0 0 0 0 0 0 0 0 0 0 0 0 0 0 0 0 0 0 0 0 0 0 0 0 0 0 0 0 0 0 0 0 0 4 0 0 0 0 0 0 0 0 0 0 0 0 0 0 0 0 0 0 0 0 0 0 0 0 4 0 0 0 0 0 0 0 0 0 0 0 0 0 0 0 0 0 0 0 0 11 0 0 0 0 0 0 0 0 0 0 0 0 0 0 0 0 0 0 0 0 0 0 0 0 0 0 0 0 0 0 0 0 0 0 0 0 3 0 5 0 0 0 0 0 0 0 0 0 0 0 0 0 0 0 0 0 0 0 0 0 0 0 0 0 0 0 0 0 0 0 0 0 0 0 0 0 0 0 0 0 0 0 0 0 0 0 0 0 0 0 0 0 0 15 0 0 0 0 0 0 0 0 0 0 0 0 0 0 0 0 0 0 0 0 0 30 0 11 4 0 0 0 0 0 0 0 0 0 0 0 0 0 0 41 0 0 0 0 0 1 0 0 0 0 0 0 0 0 0 0 0 0 0 0 0 0 0 0 0 0 0 0 0 0 0 0 2 0 46 0 0 0 0 0 0 0 0 0 0 0 0 0 0 0 0 0 0 0 0 0 0 0 0 0 0 0 0 0 0 0 0 0 0 0 0 0 0 0 0 0 0 0 0 0 0 0 0 0 0 0 0 0 0 0 0 0 0 0 0 0 0 0 17 0 0 0 0 0 0 8 0 0 0 0 0 0 0 0 0 0 0 0 0 0 0 0 0 0 3 0 0 6 0 0 0 0 0 0 0 0 0 0.5324165029469549
0 0 0 0 0 0 0 0 0 0 0 0 0 0 0 5 0 0 14 0 0 0 0 0 0 0 0 0 0 9 0 4 0 0 0 0 0 0 0 0 0 0 0 0 0 0 0 0 0 0 0 0 0 0 0 0 0 0 0 1 0 0 0 0 0 0 0 0 0 0 0 24 0 0 0 0 0 0 0 0 0 0 0 0 0 0 0 0 0 0 0 0 0 0 0 0 0 0 0 0 0 0 0 0 0 0 0 0 0 0 0 0 0 0 0 0 0 0 0 0 0 0 0 0 0 0 0 0 0 0 0 1 0 0 0 0 0 0 0 0 0 0 0 0 0 0 0 0 0 0 0 0 0 0 0 0 0 0 0 0 0 0 0 0 0 0 0 0 0 0 0 0 0 0 0 0 0 0 0 0 0 0 0 0 0 0 0 0 0 0 0 2 0 0 0 0 0 0 0 0 0 0 0 0 0 0 0 0 0 0 0 0 0 0 0 0 4 0 0 0 0 0 0 0 0 0 0 0 0 0 0 0 0 0 0 0 0 11 0 0 0 0 0 0 0 0 0 0 0 0 0 0 0 0 0 0 0 0 0 0 0 0 0 0 0 0 0 0 0 0 0 0 0 0 4 0 5 0 0 0 0 0 0 0 0 0 0 0 0 0 0 0 0 0 0 0 0 0 0 0 0 0 0 0 0 0 0 0 0 0 0 0 0 0 0 0 0 0 0 0 0 0 0 0 0 0 0 0 0 0 0 14 0 0 0 0 0 0 0 0 0 0 0 0 0 0 0 0 0 0 0 0 0 26 0 12 4 0 0 0 0 0 0 0 0 0 0 0 0 0 0 40 0 0 0 0 0 1 0 0 0 0 0 0 0 0 0 0 0 0 0 0 0 0 0 0 0 0 0 0 0 0 0 0 0 0 41 0 0 0 0 0 0 0 0 0 0 0 0 0 0 0 0 0 0 0 0 0 0 0 0 0 0 0 0 0 0 0 0 0 0 0 0 0 0 0 0 0 0 0 0 0 0 0 0 0 0 0 0 0 0 0 0 0 0 0 0 0 0 0 18 0 0 0 0 0 0 6 0 0 0 0 0 0 0 0 0 0 0 0 0 0 0 0 0 0 3 0 0 6 0 0 0 0 0 0 0 0 0 0.5009823182711198
0 0 0 0 0 0 0 0 0 0 0 0 0 0 0 5 0 0 11 0 0 0 0 0 0 0 0 0 0 9 0 3 0 0 0 0 0 0 0 0 0 0 0 0 0 0 0 0 0 0 0 0 0 0 0 0 0 0 0 0 0 0 0 0 0 0 0 0 0 0 0 28 0 0 0 0 0 0 0 0 0 0 0 0 0 0 0 0 0 0 0 0 0 0 0 0 0 0 0 0 0 0 0 0 0 0 0 0 0 0 0 0 0 0 0 0 0 0 0 0 0 0 0 0 0 0 0 0 0 0 0 1 0 0 0 0 0 0 0 0 0 0 0 0 0 0 0 0 0 0 0 0 0 0 0 0 0 0 0 0 0 0 0 0 0 0 0 0 0 0 0 0 0 0 0 0 0 0 0 0 0 0 0 0 0 0 0 0 0 0 0 2 0 0 0 0 0 0 0 0 0 0 0 0 0 0 0 0 0 0 0 0 0 0 0 0 2 0 0 0 0 0 0 0 0 0 0 0 0 0 0 0 0 0 0 0 0 12 0 0 0 0 0 0 0 0 0 0 0 0 0 0 0 0 0 0 0 0 0 0 0 0 0 0 0 0 0 0 0 0 0 0 0 0 5 0 5 0 0 0 0 0 0 0 0 0 0 0 0 0 0 0 0 0 0 0 0 0 0 0 0 0 0 0 0 0 0 0 0 0 0 0 0 0 0 0 0 0 0 0 0 0 0 0 0 0 0 0 0 0 0 15 0 0 0 0 0 0 0 0 0 0 0 0 0 0 0 0 0 0 0 0 0 22 0 12 4 0 0 0 0 0 0 0 0 0 0 0 0 0 0 41 0 0 0 0 0 1 0 0 0 0 0 0 0 0 0 0 0 0 0 0 0 0 0 0 0 0 0 0 0 0 0 0 0 0 42 0 0 0 0 0 0 0 0 0 0 0 0 0 0 0 0 0 0 0 0 0 0 0 0 0 0 0 0 0 0 0 0 0 0 0 0 0 0 0 0 0 0 0 0 0 0 0 0 0 0 0 0 0 0 0 0 0 0 0 0 0 0 0 24 0 0 0 0 0 0 6 0 0 0 0 0 0 0 0 0 0 0 0 0 0 0 0 0 0 3 0 0 7 0 0 0 0 0 0 0 0 0 0.5108055009823183
0 0 0 0 0 0 0 0 0 0 0 0 0 0 0 4 0 0 13 0 0 0 0 0 0 0 0 0 0 8 0 2 0 0 0 0 0 0 0 0 0 0 0 0 0 0 0 0 0 0 0 0 0 0 0 0 0 0 0 0 0 0 0 0 0 0 0 0 0 0 0 31 0 0 0 0 0 0 0 0 0 0 0 0 0 0 0 0 0 0 0 0 0 0 0 0 0 0 0 0 0 0 0 0 0 0 0 0 0 0 0 0 0 0 0 0 0 0 0 0 0 0 0 0 0 0 0 0 0 0 0 1 0 0 0 0 0 0 0 0 0 0 0 0 0 0 0 0 0 0 0 0 0 0 0 0 0 0 0 0 0 0 0 0 0 0 0 0 0 0 0 0 0 0 0 0 0 0 0 0 0 0 0 0 0 0 0 0 0 0 0 2 0 0 0 0 0 0 0 0 0 0 0 0 0 0 0 0 0 0 0 0 0 0 0 0 2 0 0 0 0 0 0 0 0 0 0 0 0 0 0 0 0 0 0 0 0 13 0 0 0 0 0 0 0 0 0 0 0 0 0 0 0 0 0 0 0 0 0 0 0 0 0 0 0 0 0 0 0 0 0 0 0 0 6 0 4 0 0 0 0 0 0 0 0 0 0 0 0 0 0 0 0 0 0 0 0 0 0 0 0 0 0 0 0 0 0 0 0 0 0 0 0 0 0 0 0 0 0 0 0 0 0 0 0 0 0 0 0 0 0 15 0 0 0 0 0 0 0 0 0 0 0 0 0 0 0 0 0 0 0 0 0 23 0 11 3 0 0 0 0 0 0 0 0 0 0 0 0 0 0 37 0 0 0 0 0 1 0 0 0 0 0 0 0 0 0 0 0 0 0 0 0 0 0 0 0 0 0 0 0 0 0 0 0 0 43 0 0 0 0 0 0 0 0 0 0 0 0 0 0 0 0 0 0 0 0 0 0 0 0 0 0 0 0 0 0 0 0 0 0 0 0 0 0 0 0 0 0 0 0 0 0 0 0 0 0 0 0 0 0 0 0 0 0 0 0 0 0 0 22 0 0 0 0 0 0 5 0 0 0 0 0 0 0 0 0 0 0 0 0 0 0 0 0 0 3 0 0 6 0 0 0 0 0 0 0 0 0 0.5009823182711198
0 0 0 0 0 0 0 0 0 0 0 0 0 0 0 6 0 0 14 0 0 0 0 0 0 0 0 0 0 5 0 2 0 0 0 0 0 0 0 0 0 0 0 0 0 0 0 0 0 0 0 0 0 0 0 0 0 0 0 0 0 0 0 0 0 0 0 0 0 0 0 29 0 0 0 0 0 0 0 0 0 0 0 0 0 0 0 0 0 0 0 0 0 0 0 0 0 0 0 0 0 0 0 0 0 0 0 0 0 0 0 0 0 0 0 0 0 0 0 0 0 0 0 0 0 0 0 0 0 0 0 1 0 0 0 0 0 0 0 0 0 0 0 0 0 0 0 0 0 0 0 0 0 0 0 0 0 0 0 0 0 0 0 0 0 0 0 0 0 0 0 0 0 0 0 0 0 0 0 0 0 0 0 0 0 0 0 0 0 0 0 2 0 0 0 0 0 0 0 0 0 0 0 0 0 0 0 0 0 0 0 0 0 0 0 0 1 0 0 0 0 0 0 0 0 0 0 0 0 0 0 0 0 0 0 0 0 13 0 0 0 0 0 0 0 0 0 0 0 0 0 0 0 0 0 0 0 0 0 0 0 0 0 0 0 0 0 0 0 0 0 0 0 0 7 0 4 0 0 0 0 0 0 0 0 0 0 0 0 0 0 0 0 0 0 0 0 0 0 0 0 0 0 0 0 0 0 0 0 0 0 0 0 0 0 0 0 0 0 0 0 0 0 0 0 0 0 0 0 0 0 16 0 0 0 0 0 0 0 0 0 0 0 0 0 0 0 0 0 0 0 0 0 21 0 11 2 0 0 0 0 0 0 0 0 0 0 0 0 0 0 36 0 0 0 0 0 1 0 0 0 0 0 0 0 0 0 0 0 0 0 0 0 0 0 0 0 0 0 0 0 0 0 0 0 0 40 0 0 0 0 0 0 0 0 0 0 0 0 0 0 0 0 0 0 0 0 0 0 0 0 0 0 0 0 0 0 0 0 0 0 0 0 0 0 0 0 0 0 0 0 0 0 0 0 0 0 0 0 0 0 0 0 0 0 0 0 0 0 0 22 0 0 0 0 0 0 5 0 0 0 0 0 0 0 0 0 0 0 0 0 0 0 0 0 0 2 0 0 6 0 0 0 0 0 0 0 0 0 0.48330058939096268
0 0 0 0 0 0 0 0 0 0 0 0 0 0 0 6 0 0 17 0 0 0 0 0 0 0 0 0 0 4 0 2 0 0 0 0 0 0 0 0 0 0 0 0 0 0 0 0 0 0 0 0 0 0 0 0 0 0 0 0 0 0 0 0 0 0 0 0 0 0 0 28 0 0 0 0 0 0 0 0 0 0 0 0 0 0 0 0 0 0 0 0 0 0 0 0 0 0 0 0 0 0 0 0 0 0 0 0 0 0 0 0 0 0 0 0 0 0 0 0 0 0 0 0 0 0 0 0 0 0 0 1 0 0 0 0 0 0 0 0 0 0 0 0 0 0 0 0 0 0 0 0 0 0 0 0 0 0 0 0 0 0 0 0 0 0 0 0 0 0 0 0 0 0 0 0 0 0 0 0 0 0 0 0 0 0 0 0 0 0 0 2 0 0 0 0 0 0 0 0 0 0 0 0 0 0 0 0 0 0 0 0 0 0 0 0 1 0 0 0 0 0 0 0 0 0 0 0 0 0 0 0 0 0 0 0 0 15 0 0 0 0 0 0 0 0 0 0 0 0 0 0 0 0 0 0 0 0 0 0 0 0 0 0 0 0 0 0 0 0 0 0 0 0 6 0 4 0 0 0 0 0 0 0 0 0 0 0 0 0 0 0 0 0 0 0 0 0 0 0 0 0 0 0 0 0 0 0 0 0 0 0 0 0 0 0 0 0 0 0 0 0 0 0 0 0 0 0 0 0 0 17 0 0 0 0 0 0 0 0 0 0 0 0 0 0 0 0 0 0 0 0 0 22 0 9 2 0 0 0 0 0 0 0 0 0 0 0 0 0 0 33 0 0 0 0 0 1 0 0 0 0 0 0 0 0 0 0 0 0 0 0 0 0 0 0 0 0 0 0 0 0 0 0 0 0 39 0 0 0 0 0 0 0 0 0 0 0 0 0 0 0 0 0 0 0 0 0 0 0 0 0 0 0 0 0 0 0 0 0 0 0 0 0 0 0 0 0 0 0 0 0 0 0 0 0 0 0 0 0 0 0 0 0 0 0 0 0 0 0 21 0 0 0 0 0 0 3 0 0 0 0 0 0 0 0 0 0 0 0 0 0 0 0 0 0 2 0 0 5 0 0 0 0 0 0 0 0 0 0.4715127701375246
0 0 0 0 0 0 0 0 0 0 0 0 0 0 0 5 0 0 17 0 0 0 0 0 0 0 0 0 0 4 0 2 0 0 0 0 0 0 0 0 0 0 0 0 0 0 0 0 0 0 0 0 0 0 0 0 0 0 0 0 0 0 0 0 0 0 0 0 0 0 0 31 0 0 0 0 0 0 0 0 0 0 0 0 0 0 0 0 0 0 0 0 0 0 0 0 0 0 0 0 0 0 0 0 0 0 0 0 0 0 0 0 0 0 0 0 0 0 0 0 0 0 0 0 0 0 0 0 0 0 0 1 0 0 0 0 0 0 0 0 0 0 0 0 0 0 0 0 0 0 0 0 0 0 0 0 0 0 0 0 0 0 0 0 0 0 0 0 0 0 0 0 0 0 0 0 0 0 0 0 0 0 0 0 0 0 0 0 0 0 0 2 0 0 0 0 0 0 0 0 0 0 0 0 0 0 0 0 0 0 0 0 0 0 0 0 1 0 0 0 0 0 0 0 0 0 0 0 0 0 0 0 0 0 0 0 0 13 0 0 0 0 0 0 0 0 0 0 0 0 0 0 0 0 0 0 0 0 0 0 0 0 0 0 0 0 0 0 0 0 0 0 0 0 6 0 4 0 0 0 0 0 0 0 0 0 0 0 0 0 0 0 0 0 0 0 0 0 0 0 0 0 0 0 0 0 0 0 0 0 0 0 0 0 0 0 0 0 0 0 0 0 0 0 0 0 0 0 0 0 0 16 0 0 0 0 0 0 0 0 0 0 0 0 0 0 0 0 0 0 0 0 0 19 0 9 0 0 0 0 0 0 0 0 0 0 0 0 0 0 0 29 0 0 0 0 0 1 0 0 0 0 0 0 0 0 0 0 0 0 0 0 0 0 0 0 0 0 0 0 0 0 0 0 0 0 33 0 0 0 0 0 0 0 0 0 0 0 0 0 0 0 0 0 0 0 0 0 0 0 0 0 0 0 0 0 0 0 0 0 0 0 0 0 0 0 0 0 0 0 0 0 0 0 0 0 0 0 0 0 0 0 0 0 0 0 0 0 0 0 23 0 0 0 0 0 0 3 0 0 0 0 0 0 0 0 0 0 0 0 0 0 0 0 0 0 1 0 0 8 0 0 0 0 0 0 0 0 0 0.44793713163064838
0 0 0 0 0 0 0 0 0 0 0 0 0 0 0 4 0 0 19 0 0 0 0 0 0 0 0 0 0 4 0 2 0 0 0 0 0 0 0 0 0 0 0 0 0 0 0 0 0 0 0 0 0 0 0 0 0 0 0 0 0 0 0 0 0 0 0 0 0 0 0 28 0 0 0 0 0 0 0 0 0 0 0 0 0 0 0 0 0 0 0 0 0 0 0 0 0 0 0 0 0 0 0 0 0 0 0 0 0 0 0 0 0 0 0 0 0 0 0 0 0 0 0 0 0 0 0 0 0 0 0 0 0 0 0 0 0 0 0 0 0 0 0 0 0 0 0 0 0 0 0 0 0 0 0 0 0 0 0 0 0 0 0 0 0 0 0 0 0 0 0 0 0 0 0 0 0 0 0 0 0 0 0 0 0 0 0 0 0 0 0 2 0 0 0 0 0 0 0 0 0 0 0 0 0 0 0 0 0 0 0 0 0 0 0 0 1 0 0 0 0 0 0 0 0 0 0 0 0 0 0 0 0 0 0 0 0 15 0 0 0 0 0 0 0 0 0 0 0 0 0 0 0 0 0 0 0 0 0 0 0 0 0 0 0 0 0 0 0 0 0 0 0 0 5 0 4 0 0 0 0 0 0 0 0 0 0 0 0 0 0 0 0 0 0 0 0 0 0 0 0 0 0 0 0 0 0 0 0 0 0 0 0 0 0 0 0 0 0 0 0 0 0 0 0 0 0 0 0 0 0 15 0 0 0 0 0 0 0 0 0 0 0 0 0 0 0 0 0 0 0 0 0 18 0 9 0 0 0 0 0 0 0 0 0 0 0 0 0 0 0 27 0 0 0 0 0 1 0 0 0 0 0 0 0 0 0 0 0 0 0 0 0 0 0 0 0 0 0 0 0 0 0 0 0 0 31 0 0 0 0 0 0 0 0 0 0 0 0 0 0 0 0 0 0 0 0 0 0 0 0 0 0 0 0 0 0 0 0 0 0 0 0 0 0 0 0 0 0 0 0 0 0 0 0 0 0 0 0 0 0 0 0 0 0 0 0 0 0 0 22 0 0 0 0 0 0 3 0 0 0 0 0 0 0 0 0 0 0 0 0 0 0 0 0 0 1 0 0 8 0 0 0 0 0 0 0 0 0 0.4302554027504912
0 0 0 0 0 0 0 0 0 0 0 0 0 0 0 4 0 0 19 0 0 0 0 0 0 0 0 0 0 3 0 1 0 0 0 0 0 0 0 0 0 0 0 0 0 0 0 0 0 0 0 0 0 0 0 0 0 0 0 0 0 0 0 0 0 0 0 0 0 0 0 30 0 0 0 0 0 0 0 0 0 0 0 0 0 0 0 0 0 0 0 0 0 0 0 0 0 0 0 0 0 0 0 0 0 0 0 0 0 0 0 0 0 0 0 0 0 0 0 0 0 0 0 0 0 0 0 0 0 0 0 0 0 0 0 0 0 0 0 0 0 0 0 0 0 0 0 0 0 0 0 0 0 0 0 0 0 0 0 0 0 0 0 0 0 0 0 0 0 0 0 0 0 0 0 0 0 0 0 0 0 0 0 0 0 0 0 0 0 0 0 1 0 0 0 0 0 0 0 0 0 0 0 0 0 0 0 0 0 0 0 0 0 0 0 0 1 0 0 0 0 0 0 0 0 0 0 0 0 0 0 0 0 0 0 0 0 15 0 0 0 0 0 0 0 0 0 0 0 0 0 0 0 0 0 0 0 0 0 0 0 0 0 0 0 0 0 0 0 0 0 0 0 0 4 0 4 0 0 0 0 0 0 0 0 0 0 0 0 0 0 0 0 0 0 0 0 0 0 0 0 0 0 0 0 0 0 0 0 0 0 0 0 0 0 0 0 0 0 0 0 0 0 0 0 0 0 0 0 0 0 15 0 0 0 0 0 0 0 0 0 0 0 0 0 0 0 0 0 0 0 0 0 17 0 9 0 0 0 0 0 0 0 0 0 0 0 0 0 0 0 22 0 0 0 0 0 1 0 0 0 0 0 0 0 0 0 0 0 0 0 0 0 0 0 0 0 0 0 0 0 0 0 0 0 0 25 0 0 0 0 0 0 0 0 0 0 0 0 0 0 0 0 0 0 0 0 0 0 0 0 0 0 0 0 0 0 0 0 0 0 0 0 0 0 0 0 0 0 0 0 0 0 0 0 0 0 0 0 0 0 0 0 0 0 0 0 0 0 0 22 0 0 0 0 0 0 3 0 0 0 0 0 0 0 0 0 0 0 0 0 0 0 0 0 0 1 0 0 8 0 0 0 0 0 0 0 0 0 0.4027504911591356
0 0 0 0 0 0 0 0 0 0 0 0 0 0 0 2 0 0 16 0 0 0 0 0 0 0 0 0 0 3 0 1 0 0 0 0 0 0 0 0 0 0 0 0 0 0 0 0 0 0 0 0 0 0 0 0 0 0 0 0 0 0 0 0 0 0 0 0 0 0 0 26 0 0 0 0 0 0 0 0 0 0 0 0 0 0 0 0 0 0 0 0 0 0 0 0 0 0 0 0 0 0 0 0 0 0 0 0 0 0 0 0 0 0 0 0 0 0 0 0 0 0 0 0 0 0 0 0 0 0 0 0 0 0 0 0 0 0 0 0 0 0 0 0 0 0 0 0 0 0 0 0 0 0 0 0 0 0 0 0 0 0 0 0 0 0 0 0 0 0 0 0 0 0 0 0 0 0 0 0 0 0 0 0 0 0 0 0 0 0 0 1 0 0 0 0 0 0 0 0 0 0 0 0 0 0 0 0 0 0 0 0 0 0 0 0 1 0 0 0 0 0 0 0 0 0 0 0 0 0 0 0 0 0 0 0 0 12 0 0 0 0 0 0 0 0 0 0 0 0 0 0 0 0 0 0 0 0 0 0 0 0 0 0 0 0 0 0 0 0 0 0 0 0 4 0 4 0 0 0 0 0 0 0 0 0 0 0 0 0 0 0 0 0 0 0 0 0 0 0 0 0 0 0 0 0 0 0 0 0 0 0 0 0 0 0 0 0 0 0 0 0 0 0 0 0 0 0 0 0 0 19 0 0 0 0 0 0 0 0 0 0 0 0 0 0 0 0 0 0 0 0 0 16 0 7 0 0 0 0 0 0 0 0 0 0 0 0 0 0 0 20 0 0 0 0 0 1 0 0 0 0 0 0 0 0 0 0 0 0 0 0 0 0 0 0 0 0 0 0 0 0 0 0 0 0 25 0 0 0 0 0 0 0 0 0 0 0 0 0 0 0 0 0 0 0 0 0 0 0 0 0 0 0 0 0 0 0 0 0 0 0 0 0 0 0 0 0 0 0 0 0 0 0 0 0 0 0 0 0 0 0 0 0 0 0 0 0 0 0 23 0 0 0 0 0 0 3 0 0 0 0 0 0 0 0 0 0 0 0 0 0 0 0 0 0 1 0 0 8 0 0 0 0 0 0 0 0 0 0.3791748526522593
0 0 0 0 0 0 0 0 0 0 0 0 0 0 0 2 0 0 13 0 0 0 0 0 0 0 0 0 0 3 0 1 0 0 0 0 0 0 0 0 0 0 0 0 0 0 0 0 0 0 0 0 0 0 0 0 0 0 0 0 0 0 0 0 0 0 0 0 0 0 0 23 0 0 0 0 0 0 0 0 0 0 0 0 0 0 0 0 0 0 0 0 0 0 0 0 0 0 0 0 0 0 0 0 0 0 0 0 0 0 0 0 0 0 0 0 0 0 0 0 0 0 0 0 0 0 0 0 0 0 0 0 0 0 0 0 0 0 0 0 0 0 0 0 0 0 0 0 0 0 0 0 0 0 0 0 0 0 0 0 0 0 0 0 0 0 0 0 0 0 0 0 0 0 0 0 0 0 0 0 0 0 0 0 0 0 0 0 0 0 0 1 0 0 0 0 0 0 0 0 0 0 0 0 0 0 0 0 0 0 0 0 0 0 0 0 1 0 0 0 0 0 0 0 0 0 0 0 0 0 0 0 0 0 0 0 0 14 0 0 0 0 0 0 0 0 0 0 0 0 0 0 0 0 0 0 0 0 0 0 0 0 0 0 0 0 0 0 0 0 0 0 0 0 4 0 4 0 0 0 0 0 0 0 0 0 0 0 0 0 0 0 0 0 0 0 0 0 0 0 0 0 0 0 0 0 0 0 0 0 0 0 0 0 0 0 0 0 0 0 0 0 0 0 0 0 0 0 0 0 0 20 0 0 0 0 0 0 0 0 0 0 0 0 0 0 0 0 0 0 0 0 0 17 0 7 0 0 0 0 0 0 0 0 0 0 0 0 0 0 0 17 0 0 0 0 0 1 0 0 0 0 0 0 0 0 0 0 0 0 0 0 0 0 0 0 0 0 0 0 0 0 0 0 0 0 22 0 0 0 0 0 0 0 0 0 0 0 0 0 0 0 0 0 0 0 0 0 0 0 0 0 0 0 0 0 0 0 0 0 0 0 0 0 0 0 0 0 0 0 0 0 0 0 0 0 0 0 0 0 0 0 0 0 0 0 0 0 0 0 26 0 0 0 0 0 0 3 0 0 0 0 0 0 0 0 0 0 0 0 0 0 0 0 0 0 1 0 0 8 0 0 0 0 0 0 0 0 0 0.3693516699410609
0 0 0 0 0 0 0 0 0 0 0 0 0 0 0 2 0 0 10 0 0 0 0 0 0 0 0 0 0 3 0 0 0 0 0 0 0 0 0 0 0 0 0 0 0 0 0 0 0 0 0 0 0 0 0 0 0 0 0 0 0 0 0 0 0 0 0 0 0 0 0 24 0 0 0 0 0 0 0 0 0 0 0 0 0 0 0 0 0 0 0 0 0 0 0 0 0 0 0 0 0 0 0 0 0 0 0 0 0 0 0 0 0 0 0 0 0 0 0 0 0 0 0 0 0 0 0 0 0 0 0 0 0 0 0 0 0 0 0 0 0 0 0 0 0 0 0 0 0 0 0 0 0 0 0 0 0 0 0 0 0 0 0 0 0 0 0 0 0 0 0 0 0 0 0 0 0 0 0 0 0 0 0 0 0 0 0 0 0 0 0 1 0 0 0 0 0 0 0 0 0 0 0 0 0 0 0 0 0 0 0 0 0 0 0 0 1 0 0 0 0 0 0 0 0 0 0 0 0 0 0 0 0 0 0 0 0 15 0 0 0 0 0 0 0 0 0 0 0 0 0 0 0 0 0 0 0 0 0 0 0 0 0 0 0 0 0 0 0 0 0 0 0 0 2 0 3 0 0 0 0 0 0 0 0 0 0 0 0 0 0 0 0 0 0 0 0 0 0 0 0 0 0 0 0 0 0 0 0 0 0 0 0 0 0 0 0 0 0 0 0 0 0 0 0 0 0 0 0 0 0 16 0 0 0 0 0 0 0 0 0 0 0 0 0 0 0 0 0 0 0 0 0 15 0 7 0 0 0 0 0 0 0 0 0 0 0 0 0 0 0 18 0 0 0 0 0 1 0 0 0 0 0 0 0 0 0 0 0 0 0 0 0 0 0 0 0 0 0 0 0 0 0 0 0 0 22 0 0 0 0 0 0 0 0 0 0 0 0 0 0 0 0 0 0 0 0 0 0 0 0 0 0 0 0 0 0 0 0 0 0 0 0 0 0 0 0 0 0 0 0 0 0 0 0 0 0 0 0 0 0 0 0 0 0 0 0 0 0 0 27 0 0 0 0 0 0 3 0 0 0 0 0 0 0 0 0 0 0 0 0 0 0 0 0 0 1 0 0 8 0 0 0 0 0 0 0 0 0 0.3516699410609037
0 0 0 0 0 0 0 0 0 0 0 0 0 0 0 4 0 0 9 0 0 0 0 0 0 0 0 0 0 2 0 0 0 0 0 0 0 0 0 0 0 0 0 0 0 0 0 0 0 0 0 0 0 0 0 0 0 0 0 0 0 0 0 0 0 0 0 0 0 0 0 21 0 0 0 0 0 0 0 0 0 0 0 0 0 0 0 0 0 0 0 0 0 0 0 0 0 0 0 0 0 0 0 0 0 0 0 0 0 0 0 0 0 0 0 0 0 0 0 0 0 0 0 0 0 0 0 0 0 0 0 0 0 0 0 0 0 0 0 0 0 0 0 0 0 0 0 0 0 0 0 0 0 0 0 0 0 0 0 0 0 0 0 0 0 0 0 0 0 0 0 0 0 0 0 0 0 0 0 0 0 0 0 0 0 0 0 0 0 0 0 1 0 0 0 0 0 0 0 0 0 0 0 0 0 0 0 0 0 0 0 0 0 0 0 0 0 0 0 0 0 0 0 0 0 0 0 0 0 0 0 0 0 0 0 0 0 15 0 0 0 0 0 0 0 0 0 0 0 0 0 0 0 0 0 0 0 0 0 0 0 0 0 0 0 0 0 0 0 0 0 0 0 0 2 0 2 0 0 0 0 0 0 0 0 0 0 0 0 0 0 0 0 0 0 0 0 0 0 0 0 0 0 0 0 0 0 0 0 0 0 0 0 0 0 0 0 0 0 0 0 0 0 0 0 0 0 0 0 0 0 18 0 0 0 0 0 0 0 0 0 0 0 0 0 0 0 0 0 0 0 0 0 14 0 7 0 0 0 0 0 0 0 0 0 0 0 0 0 0 0 20 0 0 0 0 0 1 0 0 0 0 0 0 0 0 0 0 0 0 0 0 0 0 0 0 0 0 0 0 0 0 0 0 0 0 25 0 0 0 0 0 0 0 0 0 0 0 0 0 0 0 0 0 0 0 0 0 0 0 0 0 0 0 0 0 0 0 0 0 0 0 0 0 0 0 0 0 0 0 0 0 0 0 0 0 0 0 0 0 0 0 0 0 0 0 0 0 0 0 29 0 0 0 0 0 0 3 0 0 0 0 0 0 0 0 0 0 0 0 0 0 0 0 0 0 1 0 0 7 0 0 0 0 0 0 0 0 0 0.3555992141453831
0 0 0 0 0 0 0 0 0 0 0 0 0 0 0 4 0 0 5 0 0 0 0 0 0 0 0 0 0 2 0 0 0 0 0 0 0 0 0 0 0 0 0 0 0 0 0 0 0 0 0 0 0 0 0 0 0 0 0 0 0 0 0 0 0 0 0 0 0 0 0 20 0 0 0 0 0 0 0 0 0 0 0 0 0 0 0 0 0 0 0 0 0 0 0 0 0 0 0 0 0 0 0 0 0 0 0 0 0 0 0 0 0 0 0 0 0 0 0 0 0 0 0 0 0 0 0 0 0 0 0 0 0 0 0 0 0 0 0 0 0 0 0 0 0 0 0 0 0 0 0 0 0 0 0 0 0 0 0 0 0 0 0 0 0 0 0 0 0 0 0 0 0 0 0 0 0 0 0 0 0 0 0 0 0 0 0 0 0 0 0 1 0 0 0 0 0 0 0 0 0 0 0 0 0 0 0 0 0 0 0 0 0 0 0 0 0 0 0 0 0 0 0 0 0 0 0 0 0 0 0 0 0 0 0 0 0 17 0 0 0 0 0 0 0 0 0 0 0 0 0 0 0 0 0 0 0 0 0 0 0 0 0 0 0 0 0 0 0 0 0 0 0 0 2 0 2 0 0 0 0 0 0 0 0 0 0 0 0 0 0 0 0 0 0 0 0 0 0 0 0 0 0 0 0 0 0 0 0 0 0 0 0 0 0 0 0 0 0 0 0 0 0 0 0 0 0 0 0 0 0 17 0 0 0 0 0 0 0 0 0 0 0 0 0 0 0 0 0 0 0 0 0 15 0 5 0 0 0 0 0 0 0 0 0 0 0 0 0 0 0 18 0 0 0 0 0 1 0 0 0 0 0 0 0 0 0 0 0 0 0 0 0 0 0 0 0 0 0 0 0 0 0 0 0 0 25 0 0 0 0 0 0 0 0 0 0 0 0 0 0 0 0 0 0 0 0 0 0 0 0 0 0 0 0 0 0 0 0 0 0 0 0 0 0 0 0 0 0 0 0 0 0 0 0 0 0 0 0 0 0 0 0 0 0 0 0 0 0 0 31 0 0 0 0 0 0 2 0 0 0 0 0 0 0 0 0 0 0 0 0 0 0 0 0 0 1 0 0 6 0 0 0 0 0 0 0 0 0 0.3418467583497053
0 0 0 0 0 0 0 0 0 0 0 0 0 0 0 6 0 0 2 0 0 0 0 0 0 0 0 0 0 2 0 0 0 0 0 0 0 0 0 0 0 0 0 0 0 0 0 0 0 0 0 0 0 0 0 0 0 0 0 0 0 0 0 0 0 0 0 0 0 0 0 21 0 0 0 0 0 0 0 0 0 0 0 0 0 0 0 0 0 0 0 0 0 0 0 0 0 0 0 0 0 0 0 0 0 0 0 0 0 0 0 0 0 0 0 0 0 0 0 0 0 0 0 0 0 0 0 0 0 0 0 0 0 0 0 0 0 0 0 0 0 0 0 0 0 0 0 0 0 0 0 0 0 0 0 0 0 0 0 0 0 0 0 0 0 0 0 0 0 0 0 0 0 0 0 0 0 0 0 0 0 0 0 0 0 0 0 0 0 0 0 1 0 0 0 0 0 0 0 0 0 0 0 0 0 0 0 0 0 0 0 0 0 0 0 0 0 0 0 0 0 0 0 0 0 0 0 0 0 0 0 0 0 0 0 0 0 18 0 0 0 0 0 0 0 0 0 0 0 0 0 0 0 0 0 0 0 0 0 0 0 0 0 0 0 0 0 0 0 0 0 0 0 0 2 0 2 0 0 0 0 0 0 0 0 0 0 0 0 0 0 0 0 0 0 0 0 0 0 0 0 0 0 0 0 0 0 0 0 0 0 0 0 0 0 0 0 0 0 0 0 0 0 0 0 0 0 0 0 0 0 21 0 0 0 0 0 0 0 0 0 0 0 0 0 0 0 0 0 0 0 0 0 18 0 4 0 0 0 0 0 0 0 0 0 0 0 0 0 0 0 18 0 0 0 0 0 0 0 0 0 0 0 0 0 0 0 0 0 0 0 0 0 0 0 0 0 0 0 0 0 0 0 0 0 0 22 0 0 0 0 0 0 0 0 0 0 0 0 0 0 0 0 0 0 0 0 0 0 0 0 0 0 0 0 0 0 0 0 0 0 0 0 0 0 0 0 0 0 0 0 0 0 0 0 0 0 0 0 0 0 0 0 0 0 0 0 0 0 0 36 0 0 0 0 0 0 2 0 0 0 0 0 0 0 0 0 0 0 0 0 0 0 0 0 0 1 0 0 3 0 0 0 0 0 0 0 0 0 0.3516699410609037
0 0 0 0 0 0 0 0 0 0 0 0 0 0 0 6 0 0 2 0 0 0 0 0 0 0 0 0 0 2 0 0 0 0 0 0 0 0 0 0 0 0 0 0 0 0 0 0 0 0 0 0 0 0 0 0 0 0 0 0 0 0 0 0 0 0 0 0 0 0 0 20 0 0 0 0 0 0 0 0 0 0 0 0 0 0 0 0 0 0 0 0 0 0 0 0 0 0 0 0 0 0 0 0 0 0 0 0 0 0 0 0 0 0 0 0 0 0 0 0 0 0 0 0 0 0 0 0 0 0 0 0 0 0 0 0 0 0 0 0 0 0 0 0 0 0 0 0 0 0 0 0 0 0 0 0 0 0 0 0 0 0 0 0 0 0 0 0 0 0 0 0 0 0 0 0 0 0 0 0 0 0 0 0 0 0 0 0 0 0 0 0 0 0 0 0 0 0 0 0 0 0 0 0 0 0 0 0 0 0 0 0 0 0 0 0 0 0 0 0 0 0 0 0 0 0 0 0 0 0 0 0 0 0 0 0 0 19 0 0 0 0 0 0 0 0 0 0 0 0 0 0 0 0 0 0 0 0 0 0 0 0 0 0 0 0 0 0 0 0 0 0 0 0 1 0 2 0 0 0 0 0 0 0 0 0 0 0 0 0 0 0 0 0 0 0 0 0 0 0 0 0 0 0 0 0 0 0 0 0 0 0 0 0 0 0 0 0 0 0 0 0 0 0 0 0 0 0 0 0 0 23 0 0 0 0 0 0 0 0 0 0 0 0 0 0 0 0 0 0 0 0 0 20 0 3 0 0 0 0 0 0 0 0 0 0 0 0 0 0 0 16 0 0 0 0 0 0 0 0 0 0 0 0 0 0 0 0 0 0 0 0 0 0 0 0 0 0 0 0 0 0 0 0 0 0 20 0 0 0 0 0 0 0 0 0 0 0 0 0 0 0 0 0 0 0 0 0 0 0 0 0 0 0 0 0 0 0 0 0 0 0 0 0 0 0 0 0 0 0 0 0 0 0 0 0 0 0 0 0 0 0 0 0 0 0 0 0 0 0 33 0 0 0 0 0 0 1 0 0 0 0 0 0 0 0 0 0 0 0 0 0 0 0 0 0 1 0 0 2 0 0 0 0 0 0 0 0 0 0.33595284872298628
0 0 0 0 0 0 0 0 0 0 0 0 0 0 0 7 0 0 2 0 0 0 0 0 0 0 0 0 0 2 0 0 0 0 0 0 0 0 0 0 0 0 0 0 0 0 0 0 0 0 0 0 0 0 0 0 0 0 0 0 0 0 0 0 0 0 0 0 0 0 0 17 0 0 0 0 0 0 0 0 0 0 0 0 0 0 0 0 0 0 0 0 0 0 0 0 0 0 0 0 0 0 0 0 0 0 0 0 0 0 0 0 0 0 0 0 0 0 0 0 0 0 0 0 0 0 0 0 0 0 0 0 0 0 0 0 0 0 0 0 0 0 0 0 0 0 0 0 0 0 0 0 0 0 0 0 0 0 0 0 0 0 0 0 0 0 0 0 0 0 0 0 0 0 0 0 0 0 0 0 0 0 0 0 0 0 0 0 0 0 0 0 0 0 0 0 0 0 0 0 0 0 0 0 0 0 0 0 0 0 0 0 0 0 0 0 0 0 0 0 0 0 0 0 0 0 0 0 0 0 0 0 0 0 0 0 0 22 0 0 0 0 0 0 0 0 0 0 0 0 0 0 0 0 0 0 0 0 0 0 0 0 0 0 0 0 0 0 0 0 0 0 0 0 1 0 2 0 0 0 0 0 0 0 0 0 0 0 0 0 0 0 0 0 0 0 0 0 0 0 0 0 0 0 0 0 0 0 0 0 0 0 0 0 0 0 0 0 0 0 0 0 0 0 0 0 0 0 0 0 0 25 0 0 0 0 0 0 0 0 0 0 0 0 0 0 0 0 0 0 0 0 0 15 0 3 0 0 0 0 0 0 0 0 0 0 0 0 0 0 0 14 0 0 0 0 0 0 0 0 0 0 0 0 0 0 0 0 0 0 0 0 0 0 0 0 0 0 0 0 0 0 0 0 0 0 18 0 0 0 0 0 0 0 0 0 0 0 0 0 0 0 0 0 0 0 0 0 0 0 0 0 0 0 0 0 0 0 0 0 0 0 0 0 0 0 0 0 0 0 0 0 0 0 0 0 0 0 0 0 0 0 0 0 0 0 0 0 0 0 34 0 0 0 0 0 0 1 0 0 0 0 0 0 0 0 0 0 0 0 0 0 0 0 0 0 1 0 0 1 0 0 0 0 0 0 0 0 0 0.3241650294695481
0 0 0 0 0 0 0 0 0 0 0 0 0 0 0 8 0 0 2 0 0 0 0 0 0 0 0 0 0 2 0 0 0 0 0 0 0 0 0 0 0 0 0 0 0 0 0 0 0 0 0 0 0 0 0 0 0 0 0 0 0 0 0 0 0 0 0 0 0 0 0 17 0 0 0 0 0 0 0 0 0 0 0 0 0 0 0 0 0 0 0 0 0 0 0 0 0 0 0 0 0 0 0 0 0 0 0 0 0 0 0 0 0 0 0 0 0 0 0 0 0 0 0 0 0 0 0 0 0 0 0 0 0 0 0 0 0 0 0 0 0 0 0 0 0 0 0 0 0 0 0 0 0 0 0 0 0 0 0 0 0 0 0 0 0 0 0 0 0 0 0 0 0 0 0 0 0 0 0 0 0 0 0 0 0 0 0 0 0 0 0 0 0 0 0 0 0 0 0 0 0 0 0 0 0 0 0 0 0 0 0 0 0 0 0 0 0 0 0 0 0 0 0 0 0 0 0 0 0 0 0 0 0 0 0 0 0 18 0 0 0 0 0 0 0 0 0 0 0 0 0 0 0 0 0 0 0 0 0 0 0 0 0 0 0 0 0 0 0 0 0 0 0 0 1 0 2 0 0 0 0 0 0 0 0 0 0 0 0 0 0 0 0 0 0 0 0 0 0 0 0 0 0 0 0 0 0 0 0 0 0 0 0 0 0 0 0 0 0 0 0 0 0 0 0 0 0 0 0 0 0 22 0 0 0 0 0 0 0 0 0 0 0 0 0 0 0 0 0 0 0 0 0 15 0 2 0 0 0 0 0 0 0 0 0 0 0 0 0 0 0 13 0 0 0 0 0 0 0 0 0 0 0 0 0 0 0 0 0 0 0 0 0 0 0 0 0 0 0 0 0 0 0 0 0 0 16 0 0 0 0 0 0 0 0 0 0 0 0 0 0 0 0 0 0 0 0 0 0 0 0 0 0 0 0 0 0 0 0 0 0 0 0 0 0 0 0 0 0 0 0 0 0 0 0 0 0 0 0 0 0 0 0 0 0 0 0 0 0 0 38 0 0 0 0 0 0 1 0 0 0 0 0 0 0 0 0 0 0 0 0 0 0 0 0 0 1 0 0 1 0 0 0 0 0 0 0 0 0 0.31237721021611006
0 0 0 0 0 0 0 0 0 0 0 0 0 0 0 7 0 0 1 0 0 0 0 0 0 0 0 0 0 2 0 0 0 0 0 0 0 0 0 0 0 0 0 0 0 0 0 0 0 0 0 0 0 0 0 0 0 0 0 0 0 0 0 0 0 0 0 0 0 0 0 17 0 0 0 0 0 0 0 0 0 0 0 0 0 0 0 0 0 0 0 0 0 0 0 0 0 0 0 0 0 0 0 0 0 0 0 0 0 0 0 0 0 0 0 0 0 0 0 0 0 0 0 0 0 0 0 0 0 0 0 0 0 0 0 0 0 0 0 0 0 0 0 0 0 0 0 0 0 0 0 0 0 0 0 0 0 0 0 0 0 0 0 0 0 0 0 0 0 0 0 0 0 0 0 0 0 0 0 0 0 0 0 0 0 0 0 0 0 0 0 0 0 0 0 0 0 0 0 0 0 0 0 0 0 0 0 0 0 0 0 0 0 0 0 0 0 0 0 0 0 0 0 0 0 0 0 0 0 0 0 0 0 0 0 0 0 14 0 0 0 0 0 0 0 0 0 0 0 0 0 0 0 0 0 0 0 0 0 0 0 0 0 0 0 0 0 0 0 0 0 0 0 0 1 0 2 0 0 0 0 0 0 0 0 0 0 0 0 0 0 0 0 0 0 0 0 0 0 0 0 0 0 0 0 0 0 0 0 0 0 0 0 0 0 0 0 0 0 0 0 0 0 0 0 0 0 0 0 0 0 23 0 0 0 0 0 0 0 0 0 0 0 0 0 0 0 0 0 0 0 0 0 15 0 2 0 0 0 0 0 0 0 0 0 0 0 0 0 0 0 10 0 0 0 0 0 0 0 0 0 0 0 0 0 0 0 0 0 0 0 0 0 0 0 0 0 0 0 0 0 0 0 0 0 0 15 0 0 0 0 0 0 0 0 0 0 0 0 0 0 0 0 0 0 0 0 0 0 0 0 0 0 0 0 0 0 0 0 0 0 0 0 0 0 0 0 0 0 0 0 0 0 0 0 0 0 0 0 0 0 0 0 0 0 0 0 0 0 0 45 0 0 0 0 0 0 1 0 0 0 0 0 0 0 0 0 0 0 0 0 0 0 0 0 0 1 0 0 0 0 0 0 0 0 0 0 0 0 0.30648330058939096
0 0 0 0 0 0 0 0 0 0 0 0 0 0 0 7 0 0 1 0 0 0 0 0 0 0 0 0 0 2 0 0 0 0 0 0 0 0 0 0 0 0 0 0 0 0 0 0 0 0 0 0 0 0 0 0 0 0 0 0 0 0 0 0 0 0 0 0 0 0 0 18 0 0 0 0 0 0 0 0 0 0 0 0 0 0 0 0 0 0 0 0 0 0 0 0 0 0 0 0 0 0 0 0 0 0 0 0 0 0 0 0 0 0 0 0 0 0 0 0 0 0 0 0 0 0 0 0 0 0 0 0 0 0 0 0 0 0 0 0 0 0 0 0 0 0 0 0 0 0 0 0 0 0 0 0 0 0 0 0 0 0 0 0 0 0 0 0 0 0 0 0 0 0 0 0 0 0 0 0 0 0 0 0 0 0 0 0 0 0 0 0 0 0 0 0 0 0 0 0 0 0 0 0 0 0 0 0 0 0 0 0 0 0 0 0 0 0 0 0 0 0 0 0 0 0 0 0 0 0 0 0 0 0 0 0 0 11 0 0 0 0 0 0 0 0 0 0 0 0 0 0 0 0 0 0 0 0 0 0 0 0 0 0 0 0 0 0 0 0 0 0 0 0 1 0 2 0 0 0 0 0 0 0 0 0 0 0 0 0 0 0 0 0 0 0 0 0 0 0 0 0 0 0 0 0 0 0 0 0 0 0 0 0 0 0 0 0 0 0 0 0 0 0 0 0 0 0 0 0 0 20 0 0 0 0 0 0 0 0 0 0 0 0 0 0 0 0 0 0 0 0 0 16 0 1 0 0 0 0 0 0 0 0 0 0 0 0 0 0 0 10 0 0 0 0 0 0 0 0 0 0 0 0 0 0 0 0 0 0 0 0 0 0 0 0 0 0 0 0 0 0 0 0 0 0 13 0 0 0 0 0 0 0 0 0 0 0 0 0 0 0 0 0 0 0 0 0 0 0 0 0 0 0 0 0 0 0 0 0 0 0 0 0 0 0 0 0 0 0 0 0 0 0 0 0 0 0 0 0 0 0 0 0 0 0 0 0 0 0 43 0 0 0 0 0 0 1 0 0 0 0 0 0 0 0 0 0 0 0 0 0 0 0 0 0 0 0 0 0 0 0 0 0 0 0 0 0 0 0.2868369351669941
0 0 0 0 0 0 0 0 0 0 0 0 0 0 0 5 0 0 1 0 0 0 0 0 0 0 0 0 0 1 0 0 0 0 0 0 0 0 0 0 0 0 0 0 0 0 0 0 0 0 0 0 0 0 0 0 0 0 0 0 0 0 0 0 0 0 0 0 0 0 0 17 0 0 0 0 0 0 0 0 0 0 0 0 0 0 0 0 0 0 0 0 0 0 0 0 0 0 0 0 0 0 0 0 0 0 0 0 0 0 0 0 0 0 0 0 0 0 0 0 0 0 0 0 0 0 0 0 0 0 0 0 0 0 0 0 0 0 0 0 0 0 0 0 0 0 0 0 0 0 0 0 0 0 0 0 0 0 0 0 0 0 0 0 0 0 0 0 0 0 0 0 0 0 0 0 0 0 0 0 0 0 0 0 0 0 0 0 0 0 0 0 0 0 0 0 0 0 0 0 0 0 0 0 0 0 0 0 0 0 0 0 0 0 0 0 0 0 0 0 0 0 0 0 0 0 0 0 0 0 0 0 0 0 0 0 0 8 0 0 0 0 0 0 0 0 0 0 0 0 0 0 0 0 0 0 0 0 0 0 0 0 0 0 0 0 0 0 0 0 0 0 0 0 1 0 2 0 0 0 0 0 0 0 0 0 0 0 0 0 0 0 0 0 0 0 0 0 0 0 0 0 0 0 0 0 0 0 0 0 0 0 0 0 0 0 0 0 0 0 0 0 0 0 0 0 0 0 0 0 0 22 0 0 0 0 0 0 0 0 0 0 0 0 0 0 0 0 0 0 0 0 0 15 0 1 0 0 0 0 0 0 0 0 0 0 0 0 0 0 0 10 0 0 0 0 0 0 0 0 0 0 0 0 0 0 0 0 0 0 0 0 0 0 0 0 0 0 0 0 0 0 0 0 0 0 13 0 0 0 0 0 0 0 0 0 0 0 0 0 0 0 0 0 0 0 0 0 0 0 0 0 0 0 0 0 0 0 0 0 0 0 0 0 0 0 0 0 0 0 0 0 0 0 0 0 0 0 0 0 0 0 0 0 0 0 0 0 0 0 44 0 0 0 0 0 0 1 0 0 0 0 0 0 0 0 0 0 0 0 0 0 0 0 0 0 0 0 0 0 0 0 0 0 0 0 0 0 0 0.2770137524557957
0 0 0 0 0 0 0 0 0 0 0 0 0 0 0 5 0 0 1 0 0 0 0 0 0 0 0 0 0 1 0 0 0 0 0 0 0 0 0 0 0 0 0 0 0 0 0 0 0 0 0 0 0 0 0 0 0 0 0 0 0 0 0 0 0 0 0 0 0 0 0 16 0 0 0 0 0 0 0 0 0 0 0 0 0 0 0 0 0 0 0 0 0 0 0 0 0 0 0 0 0 0 0 0 0 0 0 0 0 0 0 0 0 0 0 0 0 0 0 0 0 0 0 0 0 0 0 0 0 0 0 0 0 0 0 0 0 0 0 0 0 0 0 0 0 0 0 0 0 0 0 0 0 0 0 0 0 0 0 0 0 0 0 0 0 0 0 0 0 0 0 0 0 0 0 0 0 0 0 0 0 0 0 0 0 0 0 0 0 0 0 0 0 0 0 0 0 0 0 0 0 0 0 0 0 0 0 0 0 0 0 0 0 0 0 0 0 0 0 0 0 0 0 0 0 0 0 0 0 0 0 0 0 0 0 0 0 8 0 0 0 0 0 0 0 0 0 0 0 0 0 0 0 0 0 0 0 0 0 0 0 0 0 0 0 0 0 0 0 0 0 0 0 0 1 0 1 0 0 0 0 0 0 0 0 0 0 0 0 0 0 0 0 0 0 0 0 0 0 0 0 0 0 0 0 0 0 0 0 0 0 0 0 0 0 0 0 0 0 0 0 0 0 0 0 0 0 0 0 0 0 22 0 0 0 0 0 0 0 0 0 0 0 0 0 0 0 0 0 0 0 0 0 14 0 1 0 0 0 0 0 0 0 0 0 0 0 0 0 0 0 9 0 0 0 0 0 0 0 0 0 0 0 0 0 0 0 0 0 0 0 0 0 0 0 0 0 0 0 0 0 0 0 0 0 0 12 0 0 0 0 0 0 0 0 0 0 0 0 0 0 0 0 0 0 0 0 0 0 0 0 0 0 0 0 0 0 0 0 0 0 0 0 0 0 0 0 0 0 0 0 0 0 0 0 0 0 0 0 0 0 0 0 0 0 0 0 0 0 0 41 0 0 0 0 0 0 1 0 0 0 0 0 0 0 0 0 0 0 0 0 0 0 0 0 0 0 0 0 0 0 0 0 0 0 0 0 0 0 0.26129666011787819
0 0 0 0 0 0 0 0 0 0 0 0 0 0 0 5 0 0 1 0 0 0 0 0 0 0 0 0 0 1 0 0 0 0 0 0 0 0 0 0 0 0 0 0 0 0 0 0 0 0 0 0 0 0 0 0 0 0 0 0 0 0 0 0 0 0 0 0 0 0 0 15 0 0 0 0 0 0 0 0 0 0 0 0 0 0 0 0 0 0 0 0 0 0 0 0 0 0 0 0 0 0 0 0 0 0 0 0 0 0 0 0 0 0 0 0 0 0 0 0 0 0 0 0 0 0 0 0 0 0 0 0 0 0 0 0 0 0 0 0 0 0 0 0 0 0 0 0 0 0 0 0 0 0 0 0 0 0 0 0 0 0 0 0 0 0 0 0 0 0 0 0 0 0 0 0 0 0 0 0 0 0 0 0 0 0 0 0 0 0 0 0 0 0 0 0 0 0 0 0 0 0 0 0 0 0 0 0 0 0 0 0 0 0 0 0 0 0 0 0 0 0 0 0 0 0 0 0 0 0 0 0 0 0 0 0 0 7 0 0 0 0 0 0 0 0 0 0 0 0 0 0 0 0 0 0 0 0 0 0 0 0 0 0 0 0 0 0 0 0 0 0 0 0 1 0 1 0 0 0 0 0 0 0 0 0 0 0 0 0 0 0 0 0 0 0 0 0 0 0 0 0 0 0 0 0 0 0 0 0 0 0 0 0 0 0 0 0 0 0 0 0 0 0 0 0 0 0 0 0 0 23 0 0 0 0 0 0 0 0 0 0 0 0 0 0 0 0 0 0 0 0 0 16 0 0 0 0 0 0 0 0 0 0 0 0 0 0 0 0 0 9 0 0 0 0 0 0 0 0 0 0 0 0 0 0 0 0 0 0 0 0 0 0 0 0 0 0 0 0 0 0 0 0 0 0 11 0 0 0 0 0 0 0 0 0 0 0 0 0 0 0 0 0 0 0 0 0 0 0 0 0 0 0 0 0 0 0 0 0 0 0 0 0 0 0 0 0 0 0 0 0 0 0 0 0 0 0 0 0 0 0 0 0 0 0 0 0 0 0 46 0 0 0 0 0 0 1 0 0 0 0 0 0 0 0 0 0 0 0 0 0 0 0 0 0 0 0 0 0 0 0 0 0 0 0 0 0 0 0.2691552062868369
0 0 0 0 0 0 0 0 0 0 0 0 0 0 0 6 0 0 1 0 0 0 0 0 0 0 0 0 0 1 0 0 0 0 0 0 0 0 0 0 0 0 0 0 0 0 0 0 0 0 0 0 0 0 0 0 0 0 0 0 0 0 0 0 0 0 0 0 0 0 0 15 0 0 0 0 0 0 0 0 0 0 0 0 0 0 0 0 0 0 0 0 0 0 0 0 0 0 0 0 0 0 0 0 0 0 0 0 0 0 0 0 0 0 0 0 0 0 0 0 0 0 0 0 0 0 0 0 0 0 0 0 0 0 0 0 0 0 0 0 0 0 0 0 0 0 0 0 0 0 0 0 0 0 0 0 0 0 0 0 0 0 0 0 0 0 0 0 0 0 0 0 0 0 0 0 0 0 0 0 0 0 0 0 0 0 0 0 0 0 0 0 0 0 0 0 0 0 0 0 0 0 0 0 0 0 0 0 0 0 0 0 0 0 0 0 0 0 0 0 0 0 0 0 0 0 0 0 0 0 0 0 0 0 0 0 0 6 0 0 0 0 0 0 0 0 0 0 0 0 0 0 0 0 0 0 0 0 0 0 0 0 0 0 0 0 0 0 0 0 0 0 0 0 1 0 1 0 0 0 0 0 0 0 0 0 0 0 0 0 0 0 0 0 0 0 0 0 0 0 0 0 0 0 0 0 0 0 0 0 0 0 0 0 0 0 0 0 0 0 0 0 0 0 0 0 0 0 0 0 0 23 0 0 0 0 0 0 0 0 0 0 0 0 0 0 0 0 0 0 0 0 0 19 0 0 0 0 0 0 0 0 0 0 0 0 0 0 0 0 0 9 0 0 0 0 0 0 0 0 0 0 0 0 0 0 0 0 0 0 0 0 0 0 0 0 0 0 0 0 0 0 0 0 0 0 12 0 0 0 0 0 0 0 0 0 0 0 0 0 0 0 0 0 0 0 0 0 0 0 0 0 0 0 0 0 0 0 0 0 0 0 0 0 0 0 0 0 0 0 0 0 0 0 0 0 0 0 0 0 0 0 0 0 0 0 0 0 0 0 42 0 0 0 0 0 0 1 0 0 0 0 0 0 0 0 0 0 0 0 0 0 0 0 0 0 0 0 0 0 0 0 0 0 0 0 0 0 0 0.2691552062868369
0 0 0 0 0 0 0 0 0 0 0 0 0 0 0 5 0 0 1 0 0 0 0 0 0 0 0 0 0 1 0 0 0 0 0 0 0 0 0 0 0 0 0 0 0 0 0 0 0 0 0 0 0 0 0 0 0 0 0 0 0 0 0 0 0 0 0 0 0 0 0 16 0 0 0 0 0 0 0 0 0 0 0 0 0 0 0 0 0 0 0 0 0 0 0 0 0 0 0 0 0 0 0 0 0 0 0 0 0 0 0 0 0 0 0 0 0 0 0 0 0 0 0 0 0 0 0 0 0 0 0 0 0 0 0 0 0 0 0 0 0 0 0 0 0 0 0 0 0 0 0 0 0 0 0 0 0 0 0 0 0 0 0 0 0 0 0 0 0 0 0 0 0 0 0 0 0 0 0 0 0 0 0 0 0 0 0 0 0 0 0 0 0 0 0 0 0 0 0 0 0 0 0 0 0 0 0 0 0 0 0 0 0 0 0 0 0 0 0 0 0 0 0 0 0 0 0 0 0 0 0 0 0 0 0 0 0 5 0 0 0 0 0 0 0 0 0 0 0 0 0 0 0 0 0 0 0 0 0 0 0 0 0 0 0 0 0 0 0 0 0 0 0 0 1 0 1 0 0 0 0 0 0 0 0 0 0 0 0 0 0 0 0 0 0 0 0 0 0 0 0 0 0 0 0 0 0 0 0 0 0 0 0 0 0 0 0 0 0 0 0 0 0 0 0 0 0 0 0 0 0 19 0 0 0 0 0 0 0 0 0 0 0 0 0 0 0 0 0 0 0 0 0 20 0 0 0 0 0 0 0 0 0 0 0 0 0 0 0 0 0 8 0 0 0 0 0 0 0 0 0 0 0 0 0 0 0 0 0 0 0 0 0 0 0 0 0 0 0 0 0 0 0 0 0 0 12 0 0 0 0 0 0 0 0 0 0 0 0 0 0 0 0 0 0 0 0 0 0 0 0 0 0 0 0 0 0 0 0 0 0 0 0 0 0 0 0 0 0 0 0 0 0 0 0 0 0 0 0 0 0 0 0 0 0 0 0 0 0 0 38 0 0 0 0 0 0 1 0 0 0 0 0 0 0 0 0 0 0 0 0 0 0 0 0 0 0 0 0 0 0 0 0 0 0 0 0 0 0 0.25147347740667977
0 0 0 0 0 0 0 0 0 0 0 0 0 0 0 4 0 0 1 0 0 0 0 0 0 0 0 0 0 0 0 0 0 0 0 0 0 0 0 0 0 0 0 0 0 0 0 0 0 0 0 0 0 0 0 0 0 0 0 0 0 0 0 0 0 0 0 0 0 0 0 19 0 0 0 0 0 0 0 0 0 0 0 0 0 0 0 0 0 0 0 0 0 0 0 0 0 0 0 0 0 0 0 0 0 0 0 0 0 0 0 0 0 0 0 0 0 0 0 0 0 0 0 0 0 0 0 0 0 0 0 0 0 0 0 0 0 0 0 0 0 0 0 0 0 0 0 0 0 0 0 0 0 0 0 0 0 0 0 0 0 0 0 0 0 0 0 0 0 0 0 0 0 0 0 0 0 0 0 0 0 0 0 0 0 0 0 0 0 0 0 0 0 0 0 0 0 0 0 0 0 0 0 0 0 0 0 0 0 0 0 0 0 0 0 0 0 0 0 0 0 0 0 0 0 0 0 0 0 0 0 0 0 0 0 0 0 5 0 0 0 0 0 0 0 0 0 0 0 0 0 0 0 0 0 0 0 0 0 0 0 0 0 0 0 0 0 0 0 0 0 0 0 0 1 0 1 0 0 0 0 0 0 0 0 0 0 0 0 0 0 0 0 0 0 0 0 0 0 0 0 0 0 0 0 0 0 0 0 0 0 0 0 0 0 0 0 0 0 0 0 0 0 0 0 0 0 0 0 0 0 19 0 0 0 0 0 0 0 0 0 0 0 0 0 0 0 0 0 0 0 0 0 16 0 0 0 0 0 0 0 0 0 0 0 0 0 0 0 0 0 7 0 0 0 0 0 0 0 0 0 0 0 0 0 0 0 0 0 0 0 0 0 0 0 0 0 0 0 0 0 0 0 0 0 0 11 0 0 0 0 0 0 0 0 0 0 0 0 0 0 0 0 0 0 0 0 0 0 0 0 0 0 0 0 0 0 0 0 0 0 0 0 0 0 0 0 0 0 0 0 0 0 0 0 0 0 0 0 0 0 0 0 0 0 0 0 0 0 0 39 0 0 0 0 0 0 1 0 0 0 0 0 0 0 0 0 0 0 0 0 0 0 0 0 0 0 0 0 0 0 0 0 0 0 0 0 0 0 0.24361493123772103
0 0 0 0 0 0 0 0 0 0 0 0 0 0 0 3 0 0 1 0 0 0 0 0 0 0 0 0 0 0 0 0 0 0 0 0 0 0 0 0 0 0 0 0 0 0 0 0 0 0 0 0 0 0 0 0 0 0 0 0 0 0 0 0 0 0 0 0 0 0 0 18 0 0 0 0 0 0 0 0 0 0 0 0 0 0 0 0 0 0 0 0 0 0 0 0 0 0 0 0 0 0 0 0 0 0 0 0 0 0 0 0 0 0 0 0 0 0 0 0 0 0 0 0 0 0 0 0 0 0 0 0 0 0 0 0 0 0 0 0 0 0 0 0 0 0 0 0 0 0 0 0 0 0 0 0 0 0 0 0 0 0 0 0 0 0 0 0 0 0 0 0 0 0 0 0 0 0 0 0 0 0 0 0 0 0 0 0 0 0 0 0 0 0 0 0 0 0 0 0 0 0 0 0 0 0 0 0 0 0 0 0 0 0 0 0 0 0 0 0 0 0 0 0 0 0 0 0 0 0 0 0 0 0 0 0 0 4 0 0 0 0 0 0 0 0 0 0 0 0 0 0 0 0 0 0 0 0 0 0 0 0 0 0 0 0 0 0 0 0 0 0 0 0 1 0 1 0 0 0 0 0 0 0 0 0 0 0 0 0 0 0 0 0 0 0 0 0 0 0 0 0 0 0 0 0 0 0 0 0 0 0 0 0 0 0 0 0 0 0 0 0 0 0 0 0 0 0 0 0 0 21 0 0 0 0 0 0 0 0 0 0 0 0 0 0 0 0 0 0 0 0 0 15 0 0 0 0 0 0 0 0 0 0 0 0 0 0 0 0 0 6 0 0 0 0 0 0 0 0 0 0 0 0 0 0 0 0 0 0 0 0 0 0 0 0 0 0 0 0 0 0 0 0 0 0 11 0 0 0 0 0 0 0 0 0 0 0 0 0 0 0 0 0 0 0 0 0 0 0 0 0 0 0 0 0 0 0 0 0 0 0 0 0 0 0 0 0 0 0 0 0 0 0 0 0 0 0 0 0 0 0 0 0 0 0 0 0 0 0 40 0 0 0 0 0 0 1 0 0 0 0 0 0 0 0 0 0 0 0 0 0 0 0 0 0 0 0 0 0 0 0 0 0 0 0 0 0 0 0.23968565815324165
0 0 0 0 0 0 0 0 0 0 0 0 0 0 0 3 0 0 1 0 0 0 0 0 0 0 0 0 0 0 0 0 0 0 0 0 0 0 0 0 0 0 0 0 0 0 0 0 0 0 0 0 0 0 0 0 0 0 0 0 0 0 0 0 0 0 0 0 0 0 0 18 0 0 0 0 0 0 0 0 0 0 0 0 0 0 0 0 0 0 0 0 0 0 0 0 0 0 0 0 0 0 0 0 0 0 0 0 0 0 0 0 0 0 0 0 0 0 0 0 0 0 0 0 0 0 0 0 0 0 0 0 0 0 0 0 0 0 0 0 0 0 0 0 0 0 0 0 0 0 0 0 0 0 0 0 0 0 0 0 0 0 0 0 0 0 0 0 0 0 0 0 0 0 0 0 0 0 0 0 0 0 0 0 0 0 0 0 0 0 0 0 0 0 0 0 0 0 0 0 0 0 0 0 0 0 0 0 0 0 0 0 0 0 0 0 0 0 0 0 0 0 0 0 0 0 0 0 0 0 0 0 0 0 0 0 0 3 0 0 0 0 0 0 0 0 0 0 0 0 0 0 0 0 0 0 0 0 0 0 0 0 0 0 0 0 0 0 0 0 0 0 0 0 1 0 1 0 0 0 0 0 0 0 0 0 0 0 0 0 0 0 0 0 0 0 0 0 0 0 0 0 0 0 0 0 0 0 0 0 0 0 0 0 0 0 0 0 0 0 0 0 0 0 0 0 0 0 0 0 0 21 0 0 0 0 0 0 0 0 0 0 0 0 0 0 0 0 0 0 0 0 0 15 0 0 0 0 0 0 0 0 0 0 0 0 0 0 0 0 0 6 0 0 0 0 0 0 0 0 0 0 0 0 0 0 0 0 0 0 0 0 0 0 0 0 0 0 0 0 0 0 0 0 0 0 11 0 0 0 0 0 0 0 0 0 0 0 0 0 0 0 0 0 0 0 0 0 0 0 0 0 0 0 0 0 0 0 0 0 0 0 0 0 0 0 0 0 0 0 0 0 0 0 0 0 0 0 0 0 0 0 0 0 0 0 0 0 0 0 40 0 0 0 0 0 0 1 0 0 0 0 0 0 0 0 0 0 0 0 0 0 0 0 0 0 0 0 0 0 0 0 0 0 0 0 0 0 0 0.23772102161100198
0 0 0 0 0 0 0 0 0 0 0 0 0 0 0 3 0 0 1 0 0 0 0 0 0 0 0 0 0 0 0 0 0 0 0 0 0 0 0 0 0 0 0 0 0 0 0 0 0 0 0 0 0 0 0 0 0 0 0 0 0 0 0 0 0 0 0 0 0 0 0 22 0 0 0 0 0 0 0 0 0 0 0 0 0 0 0 0 0 0 0 0 0 0 0 0 0 0 0 0 0 0 0 0 0 0 0 0 0 0 0 0 0 0 0 0 0 0 0 0 0 0 0 0 0 0 0 0 0 0 0 0 0 0 0 0 0 0 0 0 0 0 0 0 0 0 0 0 0 0 0 0 0 0 0 0 0 0 0 0 0 0 0 0 0 0 0 0 0 0 0 0 0 0 0 0 0 0 0 0 0 0 0 0 0 0 0 0 0 0 0 0 0 0 0 0 0 0 0 0 0 0 0 0 0 0 0 0 0 0 0 0 0 0 0 0 0 0 0 0 0 0 0 0 0 0 0 0 0 0 0 0 0 0 0 0 0 2 0 0 0 0 0 0 0 0 0 0 0 0 0 0 0 0 0 0 0 0 0 0 0 0 0 0 0 0 0 0 0 0 0 0 0 0 1 0 0 0 0 0 0 0 0 0 0 0 0 0 0 0 0 0 0 0 0 0 0 0 0 0 0 0 0 0 0 0 0 0 0 0 0 0 0 0 0 0 0 0 0 0 0 0 0 0 0 0 0 0 0 0 0 18 0 0 0 0 0 0 0 0 0 0 0 0 0 0 0 0 0 0 0 0 0 17 0 0 0 0 0 0 0 0 0 0 0 0 0 0 0 0 0 3 0 0 0 0 0 0 0 0 0 0 0 0 0 0 0 0 0 0 0 0 0 0 0 0 0 0 0 0 0 0 0 0 0 0 11 0 0 0 0 0 0 0 0 0 0 0 0 0 0 0 0 0 0 0 0 0 0 0 0 0 0 0 0 0 0 0 0 0 0 0 0 0 0 0 0 0 0 0 0 0 0 0 0 0 0 0 0 0 0 0 0 0 0 0 0 0 0 0 41 0 0 0 0 0 0 1 0 0 0 0 0 0 0 0 0 0 0 0 0 0 0 0 0 0 0 0 0 0 0 0 0 0 0 0 0 0 0 0.2357563850687623
0 0 0 0 0 0 0 0 0 0 0 0 0 0 0 2 0 0 1 0 0 0 0 0 0 0 0 0 0 0 0 0 0 0 0 0 0 0 0 0 0 0 0 0 0 0 0 0 0 0 0 0 0 0 0 0 0 0 0 0 0 0 0 0 0 0 0 0 0 0 0 23 0 0 0 0 0 0 0 0 0 0 0 0 0 0 0 0 0 0 0 0 0 0 0 0 0 0 0 0 0 0 0 0 0 0 0 0 0 0 0 0 0 0 0 0 0 0 0 0 0 0 0 0 0 0 0 0 0 0 0 0 0 0 0 0 0 0 0 0 0 0 0 0 0 0 0 0 0 0 0 0 0 0 0 0 0 0 0 0 0 0 0 0 0 0 0 0 0 0 0 0 0 0 0 0 0 0 0 0 0 0 0 0 0 0 0 0 0 0 0 0 0 0 0 0 0 0 0 0 0 0 0 0 0 0 0 0 0 0 0 0 0 0 0 0 0 0 0 0 0 0 0 0 0 0 0 0 0 0 0 0 0 0 0 0 0 2 0 0 0 0 0 0 0 0 0 0 0 0 0 0 0 0 0 0 0 0 0 0 0 0 0 0 0 0 0 0 0 0 0 0 0 0 1 0 0 0 0 0 0 0 0 0 0 0 0 0 0 0 0 0 0 0 0 0 0 0 0 0 0 0 0 0 0 0 0 0 0 0 0 0 0 0 0 0 0 0 0 0 0 0 0 0 0 0 0 0 0 0 0 16 0 0 0 0 0 0 0 0 0 0 0 0 0 0 0 0 0 0 0 0 0 16 0 0 0 0 0 0 0 0 0 0 0 0 0 0 0 0 0 2 0 0 0 0 0 0 0 0 0 0 0 0 0 0 0 0 0 0 0 0 0 0 0 0 0 0 0 0 0 0 0 0 0 0 13 0 0 0 0 0 0 0 0 0 0 0 0 0 0 0 0 0 0 0 0 0 0 0 0 0 0 0 0 0 0 0 0 0 0 0 0 0 0 0 0 0 0 0 0 0 0 0 0 0 0 0 0 0 0 0 0 0 0 0 0 0 0 0 43 0 0 0 0 0 0 1 0 0 0 0 0 0 0 0 0 0 0 0 0 0 0 0 0 0 0 0 0 0 0 0 0 0 0 0 0 0 0 0.2357563850687623
0 0 0 0 0 0 0 0 0 0 0 0 0 0 0 1 0 0 1 0 0 0 0 0 0 0 0 0 0 0 0 0 0 0 0 0 0 0 0 0 0 0 0 0 0 0 0 0 0 0 0 0 0 0 0 0 0 0 0 0 0 0 0 0 0 0 0 0 0 0 0 23 0 0 0 0 0 0 0 0 0 0 0 0 0 0 0 0 0 0 0 0 0 0 0 0 0 0 0 0 0 0 0 0 0 0 0 0 0 0 0 0 0 0 0 0 0 0 0 0 0 0 0 0 0 0 0 0 0 0 0 0 0 0 0 0 0 0 0 0 0 0 0 0 0 0 0 0 0 0 0 0 0 0 0 0 0 0 0 0 0 0 0 0 0 0 0 0 0 0 0 0 0 0 0 0 0 0 0 0 0 0 0 0 0 0 0 0 0 0 0 0 0 0 0 0 0 0 0 0 0 0 0 0 0 0 0 0 0 0 0 0 0 0 0 0 0 0 0 0 0 0 0 0 0 0 0 0 0 0 0 0 0 0 0 0 0 2 0 0 0 0 0 0 0 0 0 0 0 0 0 0 0 0 0 0 0 0 0 0 0 0 0 0 0 0 0 0 0 0 0 0 0 0 1 0 0 0 0 0 0 0 0 0 0 0 0 0 0 0 0 0 0 0 0 0 0 0 0 0 0 0 0 0 0 0 0 0 0 0 0 0 0 0 0 0 0 0 0 0 0 0 0 0 0 0 0 0 0 0 0 12 0 0 0 0 0 0 0 0 0 0 0 0 0 0 0 0 0 0 0 0 0 12 0 0 0 0 0 0 0 0 0 0 0 0 0 0 0 0 0 2 0 0 0 0 0 0 0 0 0 0 0 0 0 0 0 0 0 0 0 0 0 0 0 0 0 0 0 0 0 0 0 0 0 0 13 0 0 0 0 0 0 0 0 0 0 0 0 0 0 0 0 0 0 0 0 0 0 0 0 0 0 0 0 0 0 0 0 0 0 0 0 0 0 0 0 0 0 0 0 0 0 0 0 0 0 0 0 0 0 0 0 0 0 0 0 0 0 0 38 0 0 0 0 0 0 1 0 0 0 0 0 0 0 0 0 0 0 0 0 0 0 0 0 0 0 0 0 0 0 0 0 0 0 0 0 0 0 0.2082514734774067
[truncated: 86,296 more chars]
