# Supplementary material for: Large-deviations of disease spreading dynamics with vaccination
Source: PLoS One. 2023 Jul 10;18(7):e0287932. doi: 10.1371/journal.pone.0287932 (PMC10332629; doi:10.1371/journal.pone.0287932)
Supplement: S1 Data — (GZ) [file pone.0287932.s002.gz › DATA/fig11/plot.gp]

reset session
set encoding utf8
set terminal pdfcairo enhanced size 19.05cm,2in color font "Times-Roman,12"
set output "fig11_curves.pdf"

set multiplot
set origin 0.3333,0

set size 0.35,0.95

c1="#77AA4499"
c4="#77F9C411"
c2="#aa332288"
c5="#aad7b7ec"
c6="#aa44AA99"

set xlabel "{/:Italic 𝜏}"
set ylabel "{/:Italic i(𝜏)}" offset 1

set label 1 "adaptive high degree" at screen 0.45,0.975

c1solid="#AA4499"
c2hard="#332288"
c4hard="#F9C411"
c6hard="#44AA99"

set yrange [0:384]
set xrange [0:300]

set ytics ("0.00" 0, "0.12" 384, "0.06" 192, "0.03" 96, "0.09" 288)

p for[i=1:150:5] "adaptive/adaptiveI2560.dat" u 0:i w l lc rgb c6 t "",\
for[i=1:150:5] "adaptive/adaptiveI160.dat" u 0:i w l lc rgb c1 t "",\
 for[i=1:150:5] "adaptive/adaptiveI1920.dat" u 0:i w l lc rgb c2 t "",\
for[i=1:150:5] "adaptive/adaptiveI960.dat" u 0:i w l lc rgb c4 t "",\
"adaptive/adaptiveI160.dat" u 0:200 w l lc "black" lw 3.5 t "",\
"adaptive/adaptiveI160.dat" u 0:200 w l lc rgb c1solid lw 3 t "{/:Italic C=0.05}",\
"adaptive/adaptiveI960.dat" u 0:420 w l lc "black" lw 3.5 t "",\
"adaptive/adaptiveI960.dat" u 0:420 w l lc rgb c4hard lw 3 t "{/:Italic C=0.30}",\
 "adaptive/adaptiveI1920.dat" u 0:300 w l lc rgb "#ffffff" lw 3.5 t "",\
 "adaptive/adaptiveI1920.dat" u 0:300 w l lc rgb c2hard lw 3 t "{/:Italic C=0.60}",\
 "adaptive/adaptiveI2560.dat" u 0:350 w l lc "black" lw 3.5 t "",\
 "adaptive/adaptiveI2560.dat" u 0:350 w l lc rgb c6hard lw 3 t "{/:Italic C=0.80}"
 #for[i=1:100] "non-adaptiveI640.dat" u 0:i w l,\
 #

 ########################################################################################################
set origin -0.01,0
 set tics front
unset label 1
c1="#77AA4499"
c4="#77F9C411"
c2="#aa332288"
c5="#aad7b7ec"

set label 2 "non-adaptive high degree" at screen 0.1,0.975

set xlabel "{/:Italic 𝜏}"
set ylabel "{/:Italic i(𝜏)}" offset 1

c1solid="#AA4499"
c2hard="#332288"
c4hard="#F9C411"

set xrange [0:300]
set yrange [0:192]

set ytics ("0.00" 0, "0.01" 32, "0.02" 64, "0.03" 96, "0.04" 128, "0.05" 160, "0.06" 192)

p for[i=1:150:5] "non-adaptive/non-adaptiveI160.dat" u 0:i w l lc rgb c1 t "",\
 for[i=1:150:5] "non-adaptive/non-adaptiveI1920.dat" u 0:i w l lc rgb c2 t "",\
for[i=1:150:5] "non-adaptive/non_adaptiveI960.dat" u 0:i w l lc rgb c4 t "",\
"non-adaptive/non-adaptiveI160.dat" u 0:200 w l lc "black" lw 3.5 t "",\
"non-adaptive/non-adaptiveI160.dat" u 0:200 w l lc rgb c1solid lw 3 t "{/:Italic C=0.05}",\
"non-adaptive/non_adaptiveI960.dat" u 0:400 w l lc "black" lw 3.5 t "",\
"non-adaptive/non_adaptiveI960.dat" u 0:400 w l lc rgb c4hard lw 3 t "{/:Italic C=0.30}",\
 "non-adaptive/non-adaptiveI1920.dat" u 0:300 w l lc "white" lw 3.5 t "",\
 "non-adaptive/non-adaptiveI1920.dat" u 0:300 w l lc rgb c2hard lw 3 t "{/:Italic C=0.60}"
 
unset label 2
#####################################################################################################
set origin 0.663,0
c1="#77AA4499"
c4="#77F9C411"
c2="#aa332288"
c5="#aad7b7ec"
c6="#aa44AA99"

set xlabel "{/:Italic 𝜏}"
set ylabel "{/:Italic i(𝜏)}" offset 1

set label "random" at screen 0.85,0.975

c1solid="#AA4499"
c2hard="#332288"
c4hard="#F9C411"
c6hard="#44AA99"

set xrange [0:300]
set yrange [0:896]
set ytics ("0.00" 0, "0.28" 896, "0.14" 448, "0.07" 224, "0.21" 672)

p for[i=1:150:5] "random/randomI2560.dat" u 0:i w l lc rgb c6 t "",\
for[i=1:150:5] "random/randomI160.dat" u 0:i w l lc rgb c1 t "",\
 for[i=1:150:5] "random/randomI1920.dat" u 0:i w l lc rgb c2 t "",\
for[i=1:150:5] "random/randomI960.dat" u 0:i w l lc rgb c4 t "",\
"random/randomI160.dat" u 0:200 w l lc "black" lw 3.5 t "",\
"random/randomI160.dat" u 0:200 w l lc rgb c1solid lw 3 t "{/:Italic C=0.05}",\
"random/randomI960.dat" u 0:400 w l lc "black" lw 3.5 t "",\
"random/randomI960.dat" u 0:400 w l lc rgb c4hard lw 3 t "{/:Italic C=0.30}",\
 "random/randomI1920.dat" u 0:300 w l lc "white" lw 3.5 t "",\
 "random/randomI1920.dat" u 0:300 w l lc rgb c2hard lw 3 t "{/:Italic C=0.60}",\
 "random/randomI2560.dat" u 0:350 w l lc "black" lw 3.5 t "",\
 "random/randomI2560.dat" u 0:350 w l lc rgb c6hard lw 3 t "{/:Italic C=0.80}"

unset multiplot

set output 
