# Supplementary material for: Large-deviations of disease spreading dynamics with vaccination
Source: PLoS One. 2023 Jul 10;18(7):e0287932. doi: 10.1371/journal.pone.0287932 (PMC10332629; doi:10.1371/journal.pone.0287932)
Supplement: S1 Data — (GZ) [file pone.0287932.s002.gz › DATA/data_supporting_information/fig3/1414.out]

#bin log_merged log_interval0 …
#log: Base10
0.003536067892503536 -3.8144441302276e0 -3.8144441302276e0
0.004243281471004243 -3.6029888145978086e0 -3.6029888145978086e0
0.0049504950495049506 -3.4387116681693053e0 -3.4387116681693053e0
0.005657708628005657 -3.2491560244044715e0 -3.2491560244044715e0
0.006364922206506364 -3.0497842130600086e0 -3.0497842130600086e0
0.007072135785007072 -2.8440607423409867e0 -2.8440607423409867e0
0.007779349363507779 -2.671157105277559e0 -2.671157105277559e0
0.008486562942008486 -2.533201713865453e0 -2.533201713865453e0
0.009193776520509194 -2.417332155305446e0 -2.417332155305446e0
0.009900990099009901 -2.2951106725442125e0 -2.2951106725442125e0
0.010608203677510608 -2.177403922013725e0 -2.177403922013725e0
0.011315417256011316 -2.062632471127615e0 -2.062632471127615e0
0.012022630834512021 -1.9606402267483256e0 -1.9606402267483256e0
0.012729844413012729 -1.875994324799792e0 -1.875994324799792e0
0.013437057991513436 -1.7884869148394111e0 -1.7884869148394111e0
0.014144271570014143 -1.7025140065462958e0 -1.7025140065462958e0
0.01485148514851485 -1.6236476630794252e0 -1.6236476630794252e0
0.015558698727015558 -1.5467202216142661e0 -1.5467202216142661e0
0.016265912305516265 -1.4813538351383224e0 -1.4813538351383224e0
0.016973125884016973 -1.415843713402098e0 -1.415843713402098e0
0.01768033946251768 -1.3593845286333428e0 -1.3593845286333428e0
0.018387553041018388 -1.2999929453827983e0 -1.2999929453827983e0
0.019094766619519095 -1.2432974560298655e0 -1.2432974560298655e0
0.019801980198019802 -1.1936280189485453e0 -1.1936280189485453e0
0.02050919377652051 -1.1388069639935177e0 -1.1388069639935177e0
0.021216407355021217 -1.09660558549436e0 -1.09660558549436e0
0.021923620933521924 -1.05388660998429e0 -1.05388660998429e0
0.02263083451202263 -1.0139710580180301e0 -1.0139710580180301e0
0.02333804809052334 -9.737889547733696e-1 -9.737889547733696e-1
0.024045261669024046 -9.343991792349309e-1 -9.343991792349309e-1
0.024752475247524754 -9.061185536712921e-1 -9.061185536712921e-1
0.02545968882602546 -8.696720348026767e-1 -8.696720348026767e-1
0.02616690240452617 -8.354010849626836e-1 -8.354010849626836e-1
0.026874115983026876 -8.111244564580891e-1 -8.111244564580891e-1
0.027581329561527583 -7.812358693346657e-1 -7.812358693346657e-1
0.02828854314002829 -7.548469251261456e-1 -7.548469251261456e-1
0.028995756718528998 -7.289163325177985e-1 -7.289163325177985e-1
0.029702970297029705 -7.080879888500538e-1 -7.080879888500538e-1
0.030410183875530412 -6.858343943050902e-1 -6.858343943050902e-1
0.03111739745403112 -6.605732168783622e-1 -6.605732168783622e-1
0.03182461103253183 -6.427336656462619e-1 -6.427336656462619e-1
0.03253182461103253 -6.242529531602092e-1 -6.242529531602092e-1
0.03323903818953324 -6.062689646725237e-1 -6.062689646725237e-1
0.033946251768033946 -5.906316196843879e-1 -5.906316196843879e-1
0.034653465346534656 -5.731468860023203e-1 -5.731468860023203e-1
0.03536067892503536 -5.607373775211788e-1 -5.607373775211788e-1
0.036067892503536064 -5.443216101895421e-1 -5.443216101895421e-1
0.036775106082036775 -5.276246861241423e-1 -5.276246861241423e-1
0.03748231966053748 -5.148562261157683e-1 -5.148562261157683e-1
0.03818953323903819 -5.042740744403607e-1 -5.042740744403607e-1
0.038896746817538894 -4.923970139435885e-1 -4.923970139435885e-1
0.039603960396039604 -4.814397093115592e-1 -4.814397093115592e-1
0.04031117397454031 -4.716626771197814e-1 -4.716626771197814e-1
0.04101838755304102 -4.6243043621976243e-1 -4.6243043621976243e-1
0.04172560113154172 -4.528736637522859e-1 -4.528736637522859e-1
0.042432814710042434 -4.4523837858574256e-1 -4.4523837858574256e-1
0.04314002828854314 -4.347945961355042e-1 -4.347945961355042e-1
0.04384724186704385 -4.273451305536189e-1 -4.273451305536189e-1
0.04455445544554455 -4.1954230215301935e-1 -4.1954230215301935e-1
0.04526166902404526 -4.1125425918940595e-1 -4.1125425918940595e-1
0.04596888260254597 -4.0854866068835394e-1 -4.0854866068835394e-1
0.04667609618104668 -4.003079598743686e-1 -4.003079598743686e-1
0.04738330975954738 -3.930900793667722e-1 -3.930900793667722e-1
0.04809052333804809 -3.887365023121281e-1 -3.887365023121281e-1
0.048797736916548796 -3.8043375468547014e-1 -3.8043375468547014e-1
0.0495049504950495 -3.775492162268681e-1 -3.775492162268681e-1
0.05021216407355021 -3.718233647042841e-1 -3.718233647042841e-1
0.050919377652050915 -3.675495182116326e-1 -3.675495182116326e-1
0.051626591230551626 -3.615925770310757e-1 -3.615925770310757e-1
0.05233380480905233 -3.593311219985087e-1 -3.593311219985087e-1
0.05304101838755304 -3.5052602426472435e-1 -3.5052602426472435e-1
0.053748231966053744 -3.467628377667613e-1 -3.467628377667613e-1
0.054455445544554455 -3.430992284640131e-1 -3.430992284640131e-1
0.05516265912305516 -3.392808833679344e-1 -3.392808833679344e-1
0.05586987270155587 -3.3713836686288845e-1 -3.3713836686288845e-1
0.056577086280056574 -3.3158452936655225e-1 -3.3158452936655225e-1
0.057284299858557285 -3.281264875433014e-1 -3.281264875433014e-1
0.05799151343705799 -3.24962776117133e-1 -3.24962776117133e-1
0.0586987270155587 -3.2256498855454696e-1 -3.2256498855454696e-1
0.0594059405940594 -3.1843811024842283e-1 -3.1843811024842283e-1
0.060113154172560114 -3.1537992176814145e-1 -3.1537992176814145e-1
0.06082036775106082 -3.1122380256889004e-1 -3.1122380256889004e-1
0.06152758132956153 -3.080183171561264e-1 -3.080183171561264e-1
0.06223479490806223 -3.052469219302627e-1 -3.052469219302627e-1
0.06294200848656295 -3.031763379068768e-1 -3.031763379068768e-1
0.06364922206506365 -3.0099104723845516e-1 -3.0099104723845516e-1
0.06435643564356436 -2.9711333329137846e-1 -2.9711333329137846e-1
0.06506364922206506 -2.9422954067482054e-1 -2.9422954067482054e-1
0.06577086280056578 -2.921007668584541e-1 -2.921007668584541e-1
0.06647807637906648 -2.904463083697526e-1 -2.904463083697526e-1
0.06718528995756719 -2.8765718129867013e-1 -2.8765718129867013e-1
0.06789250353606789 -2.85485464229311e-1 -2.85485464229311e-1
0.0685997171145686 -2.82276571076324e-1 -2.82276571076324e-1
0.06930693069306931 -2.7968966032963793e-1 -2.7968966032963793e-1
0.07001414427157002 -2.7775281428981247e-1 -2.7775281428981247e-1
0.07072135785007072 -2.766535080856163e-1 -2.766535080856163e-1
0.07142857142857142 -2.7422132234201557e-1 -2.7422132234201557e-1
0.07213578500707213 -2.7293094660413475e-1 -2.7293094660413475e-1
0.07284299858557285 -2.7153557361194247e-1 -2.7153557361194247e-1
0.07355021216407355 -2.6964159964805434e-1 -2.6964159964805434e-1
0.07425742574257425 -2.69041926952156e-1 -2.69041926952156e-1
0.07496463932107496 -2.6580503692380875e-1 -2.6580503692380875e-1
0.07567185289957568 -2.658693595705306e-1 -2.658693595705306e-1
0.07637906647807638 -2.625382402158327e-1 -2.625382402158327e-1
0.07708628005657708 -2.6141548989758734e-1 -2.6141548989758734e-1
0.07779349363507779 -2.6060150067056087e-1 -2.6060150067056087e-1
0.0785007072135785 -2.597340283438432e-1 -2.597340283438432e-1
0.07920792079207921 -2.5969074005584547e-1 -2.5969074005584547e-1
0.07991513437057991 -2.5686642464384635e-1 -2.5686642464384635e-1
0.08062234794908062 -2.545626130605858e-1 -2.545626130605858e-1
0.08132956152758133 -2.528643527486172e-1 -2.528643527486172e-1
0.08203677510608204 -2.5306432308312354e-1 -2.5306432308312354e-1
0.08274398868458274 -2.519903828716967e-1 -2.519903828716967e-1
0.08345120226308345 -2.512615225706729e-1 -2.512615225706729e-1
0.08415841584158416 -2.522219403955721e-1 -2.522219403955721e-1
0.08486562942008487 -2.505543810940769e-1 -2.505543810940769e-1
0.08557284299858557 -2.487953001483736e-1 -2.487953001483736e-1
0.08628005657708628 -2.47018272520251e-1 -2.47018272520251e-1
0.086987270155587 -2.477888351105837e-1 -2.477888351105837e-1
0.0876944837340877 -2.478083401030351e-1 -2.478083401030351e-1
0.0884016973125884 -2.4776421739730425e-1 -2.4776421739730425e-1
0.0891089108910891 -2.456969827991604e-1 -2.456969827991604e-1
0.08981612446958982 -2.4429751693711e-1 -2.4429751693711e-1
0.09052333804809053 -2.44252661098614e-1 -2.44252661098614e-1
0.09123055162659123 -2.4205856181939156e-1 -2.4205856181939156e-1
0.09193776520509193 -2.4410000487583305e-1 -2.4410000487583305e-1
0.09264497878359265 -2.434369345020575e-1 -2.434369345020575e-1
0.09335219236209336 -2.4244955137433566e-1 -2.4244955137433566e-1
0.09405940594059406 -2.4242851849081193e-1 -2.4242851849081193e-1
0.09476661951909476 -2.4086445495518705e-1 -2.4086445495518705e-1
0.09547383309759547 -2.4035765874319326e-1 -2.4035765874319326e-1
0.09618104667609619 -2.405497699302548e-1 -2.405497699302548e-1
0.09688826025459689 -2.4108454095326737e-1 -2.4108454095326737e-1
0.09759547383309759 -2.3911456141391385e-1 -2.3911456141391385e-1
0.0983026874115983 -2.400036529244578e-1 -2.400036529244578e-1
0.09900990099009901 -2.3848635649042693e-1 -2.3848635649042693e-1
0.09971711456859972 -2.3879425694863743e-1 -2.3879425694863743e-1
0.10042432814710042 -2.3890430242059368e-1 -2.3890430242059368e-1
0.10113154172560113 -2.373200439025429e-1 -2.373200439025429e-1
0.10183875530410184 -2.363677081513349e-1 -2.363677081513349e-1
0.10254596888260255 -2.377759966995261e-1 -2.377759966995261e-1
0.10325318246110325 -2.369416311368302e-1 -2.369416311368302e-1
0.10396039603960396 -2.3672238732902473e-1 -2.3672238732902473e-1
0.10466760961810467 -2.3557501347127685e-1 -2.3557501347127685e-1
0.10537482319660538 -2.3613228783429507e-1 -2.3613228783429507e-1
0.10608203677510608 -2.338589651655245e-1 -2.338589651655245e-1
0.10678925035360678 -2.339487889250056e-1 -2.339487889250056e-1
0.1074964639321075 -2.3566775972099707e-1 -2.3566775972099707e-1
0.1082036775106082 -2.3364987526579784e-1 -2.3364987526579784e-1
0.10891089108910891 -2.3363218462068902e-1 -2.3363218462068902e-1
0.10961810466760961 -2.3404798900551826e-1 -2.3404798900551826e-1
0.11032531824611033 -2.3366542899489717e-1 -2.3366542899489717e-1
0.11103253182461104 -2.3357823193615035e-1 -2.3357823193615035e-1
0.11173974540311174 -2.3365282675254706e-1 -2.3365282675254706e-1
0.11244695898161244 -2.3276419334720844e-1 -2.3276419334720844e-1
0.11315417256011316 -2.3297129567723163e-1 -2.3297129567723163e-1
0.11386138613861387 -2.3140256441107043e-1 -2.3140256441107043e-1
0.11456859971711457 -2.3253075708740356e-1 -2.3253075708740356e-1
0.11527581329561527 -2.3306066289401928e-1 -2.3306066289401928e-1
0.11598302687411599 -2.2988263379116392e-1 -2.2988263379116392e-1
0.1166902404526167 -2.3051033668994636e-1 -2.3051033668994636e-1
0.1173974540311174 -2.3262953244480444e-1 -2.3262953244480444e-1
0.1181046676096181 -2.301702306587292e-1 -2.301702306587292e-1
0.1188118811881188 -2.2917127954420424e-1 -2.2917127954420424e-1
0.11951909476661952 -2.2943770603629376e-1 -2.2943770603629376e-1
0.12022630834512023 -2.2829008798467543e-1 -2.2829008798467543e-1
0.12093352192362093 -2.2968887925449666e-1 -2.2968887925449666e-1
0.12164073550212164 -2.2878819441317022e-1 -2.2878819441317022e-1
0.12234794908062235 -2.267484900395691e-1 -2.267484900395691e-1
0.12305516265912306 -2.2682906772311684e-1 -2.2682906772311684e-1
0.12376237623762376 -2.2540753351236775e-1 -2.2540753351236775e-1
0.12446958981612447 -2.2417998694359698e-1 -2.2417998694359698e-1
0.1251768033946252 -2.2453807853085594e-1 -2.2453807853085594e-1
0.1258840169731259 -2.2371698870406975e-1 -2.2371698870406975e-1
0.1265912305516266 -2.2255452892127936e-1 -2.2255452892127936e-1
0.1272984441301273 -2.2300689262297668e-1 -2.2300689262297668e-1
0.128005657708628 -2.211609742018088e-1 -2.211609742018088e-1
0.12871287128712872 -2.2191271457373363e-1 -2.2191271457373363e-1
0.12942008486562945 -2.2036933657651092e-1 -2.2036933657651092e-1
0.13012729844413015 -2.214534020669423e-1 -2.214534020669423e-1
0.13083451202263086 -2.1999635145508067e-1 -2.1999635145508067e-1
0.13154172560113156 -2.1905117691963527e-1 -2.1905117691963527e-1
0.13224893917963226 -2.1735362342329312e-1 -2.1735362342329312e-1
0.13295615275813297 -2.1757942481158965e-1 -2.1757942481158965e-1
0.13366336633663367 -2.163604014432683e-1 -2.163604014432683e-1
0.13437057991513437 -2.15896002296319e-1 -2.15896002296319e-1
0.1350777934936351 -2.1471346425747173e-1 -2.1471346425747173e-1
0.1357850070721358 -2.137160432986609e-1 -2.137160432986609e-1
0.13649222065063651 -2.1371640008433745e-1 -2.1371640008433745e-1
0.13719943422913722 -2.1251905836211948e-1 -2.1251905836211948e-1
0.13790664780763792 -2.102886880667545e-1 -2.102886880667545e-1
0.13861386138613863 -2.0921628596366348e-1 -2.0921628596366348e-1
0.13932107496463933 -2.090780673871966e-1 -2.090780673871966e-1
0.14002828854314003 -2.0780764665065066e-1 -2.0780764665065066e-1
0.14073550212164074 -2.0690208016199607e-1 -2.0690208016199607e-1
0.14144271570014147 -2.0723988299428742e-1 -2.0723988299428742e-1
0.14214992927864217 -2.0507273602666531e-1 -2.0507273602666531e-1
0.14285714285714288 -2.0413384678900615e-1 -2.0413384678900615e-1
0.14356435643564358 -2.0250391666846257e-1 -2.0250391666846257e-1
0.14427157001414428 -2.0145365865133202e-1 -2.0145365865133202e-1
0.144978783592645 -2.000740015365925e-1 -2.000740015365925e-1
0.1456859971711457 -2.003558142088484e-1 -2.003558142088484e-1
0.1463932107496464 -1.9686592285248183e-1 -1.9686592285248183e-1
0.14710042432814713 -1.9792109521691303e-1 -1.9792109521691303e-1
0.14780763790664783 -1.9657761826707132e-1 -1.9657761826707132e-1
0.14851485148514854 -1.951197094560091e-1 -1.951197094560091e-1
0.14922206506364924 -1.9398086706601747e-1 -1.9398086706601747e-1
0.14992927864214994 -1.9283941296922125e-1 -1.9283941296922125e-1
0.15063649222065065 -1.9064423581144796e-1 -1.9064423581144796e-1
0.15134370579915135 -1.895635382908556e-1 -1.895635382908556e-1
0.15205091937765206 -1.8872391282744205e-1 -1.8872391282744205e-1
0.1527581329561528 -1.8848153442664328e-1 -1.8848153442664328e-1
0.1534653465346535 -1.8601661810421932e-1 -1.8601661810421932e-1
0.1541725601131542 -1.8521676454761904e-1 -1.8521676454761904e-1
0.1548797736916549 -1.8448537681720767e-1 -1.8448537681720767e-1
0.1555869872701556 -1.8283844541397842e-1 -1.8283844541397842e-1
0.1562942008486563 -1.8175061846810125e-1 -1.8175061846810125e-1
0.157001414427157 -1.8032365772265324e-1 -1.8032365772265324e-1
0.15770862800565771 -1.7899672495255503e-1 -1.7899672495255503e-1
0.15841584158415845 -1.7795005426810961e-1 -1.7795005426810961e-1
0.15912305516265915 -1.7583632252277015e-1 -1.7583632252277015e-1
0.15983026874115985 -1.7356337115884957e-1 -1.7356337115884957e-1
0.16053748231966056 -1.7326051301384426e-1 -1.7326051301384426e-1
0.16124469589816126 -1.7136319214037643e-1 -1.7136319214037643e-1
0.16195190947666196 -1.6973231649640796e-1 -1.6973231649640796e-1
0.16265912305516267 -1.6882160999298934e-1 -1.6882160999298934e-1
0.16336633663366337 -1.6780906255840522e-1 -1.6780906255840522e-1
0.16407355021216408 -1.6664464903365728e-1 -1.6664464903365728e-1
0.1647807637906648 -1.655669738821932e-1 -1.655669738821932e-1
0.1654879773691655 -1.6355744921125437e-1 -1.6355744921125437e-1
0.16619519094766622 -1.6206906470975513e-1 -1.6206906470975513e-1
0.16690240452616692 -1.604345706320207e-1 -1.604345706320207e-1
0.16760961810466762 -1.5843263102866034e-1 -1.5843263102866034e-1
0.16831683168316833 -1.5924709610513377e-1 -1.5924709610513377e-1
0.16902404526166903 -1.5654246827321616e-1 -1.5654246827321616e-1
0.16973125884016974 -1.5595476866579405e-1 -1.5595476866579405e-1
0.17043847241867047 -1.525017127852668e-1 -1.525017127852668e-1
0.17114568599717117 -1.5131736366416293e-1 -1.5131736366416293e-1
0.17185289957567187 -1.5082076637114072e-1 -1.5082076637114072e-1
0.17256011315417258 -1.4871195410083304e-1 -1.4871195410083304e-1
0.17326732673267328 -1.4718396594904037e-1 -1.4718396594904037e-1
0.173974540311174 -1.4619381082880567e-1 -1.4619381082880567e-1
0.1746817538896747 -1.4553255021670042e-1 -1.4553255021670042e-1
0.1753889674681754 -1.4339304386990692e-1 -1.4339304386990692e-1
0.17609618104667613 -1.4140449903166585e-1 -1.4140449903166585e-1
0.17680339462517683 -1.3963878785685369e-1 -1.3963878785685369e-1
0.17751060820367753 -1.3753807136450336e-1 -1.3753807136450336e-1
0.17821782178217824 -1.3711154440639506e-1 -1.3711154440639506e-1
0.17892503536067894 -1.3575037821388536e-1 -1.3575037821388536e-1
0.17963224893917965 -1.3346335543533927e-1 -1.3346335543533927e-1
0.18033946251768035 -1.3195493279559445e-1 -1.3195493279559445e-1
0.18104667609618105 -1.3023918981994642e-1 -1.3023918981994642e-1
0.18175388967468178 -1.2871830579675292e-1 -1.2871830579675292e-1
0.1824611032531825 -1.2771232949049294e-1 -1.2771232949049294e-1
0.1831683168316832 -1.258518949954639e-1 -1.258518949954639e-1
0.1838755304101839 -1.222661669573033e-1 -1.222661669573033e-1
0.1845827439886846 -1.212957103754495e-1 -1.212957103754495e-1
0.1852899575671853 -1.210158061341251e-1 -1.210158061341251e-1
0.185997171145686 -1.1920506387028285e-1 -1.1920506387028285e-1
0.1867043847241867 -1.1644479967540677e-1 -1.1644479967540677e-1
0.18741159830268742 -1.1704794592074608e-1 -1.1704794592074608e-1
0.18811881188118815 -1.1507435647686792e-1 -1.1507435647686792e-1
0.18882602545968885 -1.1298496917257284e-1 -1.1298496917257284e-1
0.18953323903818955 -1.1129088819066668e-1 -1.1129088819066668e-1
0.19024045261669026 -1.0997975057867437e-1 -1.0997975057867437e-1
0.19094766619519096 -1.0786297152768087e-1 -1.0786297152768087e-1
0.19165487977369167 -1.0647564024580491e-1 -1.0647564024580491e-1
0.19236209335219237 -1.0361773157561105e-1 -1.0361773157561105e-1
0.19306930693069307 -1.0307273576395959e-1 -1.0307273576395959e-1
0.1937765205091938 -1.0137249970753759e-1 -1.0137249970753759e-1
0.1944837340876945 -1.0014748364588444e-1 -1.0014748364588444e-1
0.1951909476661952 -9.824291287364462e-2 -9.824291287364462e-2
0.19589816124469592 -9.575788323596202e-2 -9.575788323596202e-2
0.19660537482319662 -9.419481654472905e-2 -9.419481654472905e-2
0.19731258840169733 -9.278851175545855e-2 -9.278851175545855e-2
0.19801980198019803 -9.139990368308348e-2 -9.139990368308348e-2
0.19872701555869873 -8.909422058891936e-2 -8.909422058891936e-2
0.19943422913719946 -8.864058668692154e-2 -8.864058668692154e-2
0.20014144271570017 -8.586808020223247e-2 -8.586808020223247e-2
0.20084865629420087 -8.401257973051246e-2 -8.401257973051246e-2
0.20155586987270158 -8.314399420774565e-2 -8.314399420774565e-2
0.20226308345120228 -8.22327010256747e-2 -8.22327010256747e-2
0.20297029702970298 -7.880827039221616e-2 -7.880827039221616e-2
0.2036775106082037 -7.758173572725058e-2 -7.758173572725058e-2
0.2043847241867044 -7.681765247539873e-2 -7.681765247539873e-2
0.20509193776520512 -7.551730969785853e-2 -7.551730969785853e-2
0.20579915134370583 -7.295252244253492e-2 -7.295252244253492e-2
0.20650636492220653 -7.138288579804497e-2 -7.138288579804497e-2
0.20721357850070724 -7.007251066275488e-2 -7.007251066275488e-2
0.20792079207920794 -6.858519260200113e-2 -6.858519260200113e-2
0.20862800565770864 -6.608652190985298e-2 -6.608652190985298e-2
0.20933521923620935 -6.506646125049587e-2 -6.506646125049587e-2
0.21004243281471005 -6.370161185728351e-2 -6.370161185728351e-2
0.21074964639321075 -6.092362526320061e-2 -6.092362526320061e-2
0.21145685997171149 -5.896263068203256e-2 -5.896263068203256e-2
0.2121640735502122 -5.73750737795824e-2 -5.73750737795824e-2
0.2128712871287129 -5.591146889597143e-2 -5.591146889597143e-2
0.2135785007072136 -5.4503693757539384e-2 -5.4503693757539384e-2
0.2142857142857143 -5.215740958479431e-2 -5.215740958479431e-2
0.214992927864215 -5.004216166267428e-2 -5.004216166267428e-2
0.2157001414427157 -4.828071185434668e-2 -4.828071185434668e-2
0.2164073550212164 -4.739796166282462e-2 -4.739796166282462e-2
0.21711456859971714 -4.483002698103222e-2 -4.483002698103222e-2
0.21782178217821785 -4.287498990302696e-2 -4.287498990302696e-2
0.21852899575671855 -4.100932369252108e-2 -4.100932369252108e-2
0.21923620933521926 -3.969182747565059e-2 -3.969182747565059e-2
0.21994342291371996 -3.809578745418252e-2 -3.809578745418252e-2
0.22065063649222066 -3.659861193151004e-2 -3.659861193151004e-2
0.22135785007072137 -3.39782876118595e-2 -3.39782876118595e-2
0.22206506364922207 -3.3154882613559256e-2 -3.3154882613559256e-2
0.2227722772277228 -3.179070833462605e-2 -3.179070833462605e-2
0.2234794908062235 -2.9326194223501023e-2 -2.9326194223501023e-2
0.2241867043847242 -2.747370404645766e-2 -2.747370404645766e-2
0.22489391796322492 -2.6336798452718302e-2 -2.6336798452718302e-2
0.22560113154172562 -2.343505672175228e-2 -2.343505672175228e-2
0.22630834512022632 -2.1167999831192663e-2 -2.1167999831192663e-2
0.22701555869872703 -1.968923238305864e-2 -1.968923238305864e-2
0.22772277227722773 -1.798917397096078e-2 -1.798917397096078e-2
0.22842998585572846 -1.6128180678748993e-2 -1.6128180678748993e-2
0.22913719943422917 -1.3439008450547352e-2 -1.3439008450547352e-2
0.22984441301272987 -1.1728822496622104e-2 -1.1728822496622104e-2
0.23055162659123057 -8.785969678826167e-3 -8.785969678826167e-3
0.23125884016973128 -8.15918772164581e-3 -8.15918772164581e-3
0.23196605374823198 -5.817656468167787e-3 -5.817656468167787e-3
0.23267326732673269 -4.463959548190122e-3 -4.463959548190122e-3
0.2333804809052334 -3.412609367984931e-3 -3.412609367984931e-3
0.2340876944837341 2.9129087383195085e-4 2.9129087383195085e-4
0.23479490806223483 2.209497420011086e-3 2.209497420011086e-3
0.23550212164073553 3.6048924747258404e-3 3.6048924747258404e-3
0.23620933521923623 4.533956311973508e-3 4.533956311973508e-3
0.23691654879773694 7.875621996248139e-3 7.875621996248139e-3
0.23762376237623764 1.0033642280944388e-2 1.0033642280944388e-2
0.23833097595473834 1.2774686022424486e-2 1.2774686022424486e-2
0.23903818953323905 1.4930118108935186e-2 1.4930118108935186e-2
0.23974540311173975 1.6089491852511184e-2 1.6089491852511184e-2
0.24045261669024048 1.7905739093151407e-2 1.7905739093151407e-2
0.2411598302687412 1.9766290025330147e-2 1.9766290025330147e-2
0.2418670438472419 2.1659133634642114e-2 2.1659133634642114e-2
0.2425742574257426 2.444051990718732e-2 2.444051990718732e-2
0.2432814710042433 2.6608123421140828e-2 2.6608123421140828e-2
0.243988684582744 2.8883191117386797e-2 2.8883191117386797e-2
0.2446958981612447 3.0353901530218774e-2 3.0353901530218774e-2
0.2454031117397454 3.31252046333641e-2 3.31252046333641e-2
0.24611032531824614 3.465200716604455e-2 3.465200716604455e-2
0.24681753889674685 3.6970773903561405e-2 3.6970773903561405e-2
0.24752475247524755 3.913760803410993e-2 3.913760803410993e-2
0.24823196605374825 4.1792895276415276e-2 4.1792895276415276e-2
0.24893917963224896 4.308342325825221e-2 4.308342325825221e-2
0.24964639321074966 4.542606227809598e-2 4.542606227809598e-2
0.25035360678925034 4.75336041534713e-2 4.75336041534713e-2
0.25106082036775107 4.914100581194658e-2 4.914100581194658e-2
0.2517680339462518 5.27871756247289e-2 5.27871756247289e-2
0.2524752475247525 5.5005422215657074e-2 5.5005422215657074e-2
0.2531824611032532 5.696402886755392e-2 5.696402886755392e-2
0.2538896746817539 5.790645911733305e-2 5.790645911733305e-2
0.2545968882602546 6.078139026143914e-2 6.078139026143914e-2
0.25530410183875535 6.453230752126116e-2 6.453230752126116e-2
0.256011315417256 6.733437978149892e-2 6.733437978149892e-2
0.25671852899575676 6.896690086872992e-2 6.896690086872992e-2
0.25742574257425743 7.074511623690638e-2 7.074511623690638e-2
0.25813295615275816 7.103826950410008e-2 7.103826950410008e-2
0.25884016973125884 7.4531374450856e-2 7.4531374450856e-2
0.25954738330975957 7.748709149276989e-2 7.748709149276989e-2
0.26025459688826025 7.938884470681229e-2 7.938884470681229e-2
0.260961810466761 8.201224026456044e-2 8.201224026456044e-2
0.2616690240452617 8.391521863163076e-2 8.391521863163076e-2
0.2623762376237624 8.677725046149432e-2 8.677725046149432e-2
0.2630834512022631 8.90746220673857e-2 8.90746220673857e-2
0.2637906647807638 9.051223044011136e-2 9.051223044011136e-2
0.2644978783592645 9.378091338552919e-2 9.378091338552919e-2
0.2652050919377652 9.600806045167998e-2 9.600806045167998e-2
0.26591230551626593 9.855762650735711e-2 9.855762650735711e-2
0.26661951909476667 1.011752389466376e-1 1.011752389466376e-1
0.26732673267326734 1.027923418067469e-1 1.027923418067469e-1
0.2680339462517681 1.0436374304558127e-1 1.0436374304558127e-1
0.26874115983026875 1.0685730221379641e-1 1.0685730221379641e-1
0.2694483734087695 1.0985851148220105e-1 1.0985851148220105e-1
0.27015558698727016 1.1183979256824683e-1 1.1183979256824683e-1
0.2708628005657709 1.1500864767626195e-1 1.1500864767626195e-1
0.27157001414427157 1.1800563701839861e-1 1.1800563701839861e-1
0.2722772277227723 1.20440677183836e-1 1.20440677183836e-1
0.27298444130127303 1.22752502987026e-1 1.22752502987026e-1
0.2736916548797737 1.2471716295553348e-1 1.2471716295553348e-1
0.27439886845827444 1.2800009899078146e-1 1.2800009899078146e-1
0.2751060820367751 1.3064635590930562e-1 1.3064635590930562e-1
0.27581329561527584 1.330249890150692e-1 1.330249890150692e-1
0.2765205091937765 1.3419446970223659e-1 1.3419446970223659e-1
0.27722772277227725 1.365422062161481e-1 1.365422062161481e-1
0.27793493635077793 1.398501673710082e-1 1.398501673710082e-1
0.27864214992927866 1.4162408972046547e-1 1.4162408972046547e-1
0.2793493635077794 1.4373013516782818e-1 1.4373013516782818e-1
0.28005657708628007 1.4801391758086835e-1 1.4801391758086835e-1
0.2807637906647808 1.5049121923115605e-1 1.5049121923115605e-1
0.2814710042432815 1.5133520534513378e-1 1.5133520534513378e-1
0.2821782178217822 1.5449557697033311e-1 1.5449557697033311e-1
0.2828854314002829 1.5639896846991475e-1 1.5639896846991475e-1
0.2835926449787836 1.5922447002489504e-1 1.5922447002489504e-1
0.28429985855728435 1.6260394727473182e-1 1.6260394727473182e-1
0.285007072135785 1.6404550063165813e-1 1.6404550063165813e-1
0.28571428571428575 1.6609763687742385e-1 1.6609763687742385e-1
0.28642149929278643 1.696938090543365e-1 1.696938090543365e-1
0.28712871287128716 1.713817961943671e-1 1.713817961943671e-1
0.28783592644978784 1.7467789701080916e-1 1.7467789701080916e-1
0.28854314002828857 1.76884790397565e-1 1.76884790397565e-1
0.28925035360678925 1.7971018065040267e-1 1.7971018065040267e-1
0.28995756718529 1.8126377025404805e-1 1.8126377025404805e-1
0.2906647807637907 1.853692035263914e-1 1.853692035263914e-1
0.2913719943422914 1.870166578345045e-1 1.870166578345045e-1
0.2920792079207921 1.8987228208320017e-1 1.8987228208320017e-1
0.2927864214992928 1.926990592372415e-1 1.926990592372415e-1
0.2934936350777935 1.9488352837728895e-1 1.9488352837728895e-1
0.2942008486562942 1.976059217784889e-1 1.976059217784889e-1
0.29490806223479493 2.0101268624316004e-1 2.0101268624316004e-1
0.29561527581329566 2.0141898057303775e-1 2.0141898057303775e-1
0.29632248939179634 2.0598165598752827e-1 2.0598165598752827e-1
0.29702970297029707 2.07377661986214e-1 2.07377661986214e-1
0.29773691654879775 2.102919978777602e-1 2.102919978777602e-1
0.2984441301272985 2.1180975223691645e-1 2.1180975223691645e-1
0.29915134370579916 2.1564587352153763e-1 2.1564587352153763e-1
0.2998585572842999 2.1791133543669572e-1 2.1791133543669572e-1
0.30056577086280056 2.200296204162835e-1 2.200296204162835e-1
0.3012729844413013 2.2203734953913523e-1 2.2203734953913523e-1
0.301980198019802 2.2536206663139025e-1 2.2536206663139025e-1
0.3026874115983027 2.2738568243298074e-1 2.2738568243298074e-1
0.30339462517680343 2.297855227505745e-1 2.297855227505745e-1
0.3041018387553041 2.328697828278048e-1 2.328697828278048e-1
0.30480905233380484 2.3484247768723732e-1 2.3484247768723732e-1
0.3055162659123055 2.3687315659921593e-1 2.3687315659921593e-1
0.30622347949080625 2.3932870562097674e-1 2.3932870562097674e-1
0.3069306930693069 2.4305083350631618e-1 2.4305083350631618e-1
0.30763790664780766 2.4452459526113968e-1 2.4452459526113968e-1
0.3083451202263084 2.4678002380900876e-1 2.4678002380900876e-1
0.30905233380480907 2.4926458658123307e-1 2.4926458658123307e-1
0.3097595473833098 2.523059619696535e-1 2.523059619696535e-1
0.3104667609618105 2.556162278477525e-1 2.556162278477525e-1
0.3111739745403112 2.571344243941378e-1 2.571344243941378e-1
0.3118811881188119 2.606974479866433e-1 2.606974479866433e-1
0.3125884016973126 2.620427067348312e-1 2.620427067348312e-1
0.31329561527581334 2.6506154838793305e-1 2.6506154838793305e-1
0.314002828854314 2.668046105326023e-1 2.668046105326023e-1
0.31471004243281475 2.691399441199276e-1 2.691399441199276e-1
0.31541725601131543 2.7235279842247406e-1 2.7235279842247406e-1
0.31612446958981616 2.744592163879527e-1 2.744592163879527e-1
0.31683168316831684 2.769698797117992e-1 2.769698797117992e-1
0.31753889674681757 2.786343938522289e-1 2.786343938522289e-1
0.31824611032531824 2.8197586572682054e-1 2.8197586572682054e-1
0.318953323903819 2.841462745389829e-1 2.841462745389829e-1
0.3196605374823197 2.860413841579823e-1 2.860413841579823e-1
0.3203677510608204 2.894429414235158e-1 2.894429414235158e-1
0.3210749646393211 2.9171005217071366e-1 2.9171005217071366e-1
0.3217821782178218 2.9391942849619523e-1 2.9391942849619523e-1
0.3224893917963225 2.9530974337544036e-1 2.9530974337544036e-1
0.3231966053748232 2.982637618996189e-1 2.982637618996189e-1
0.32390381895332393 3.008631860310227e-1 3.008631860310227e-1
0.3246110325318246 3.0332826798880275e-1 3.0332826798880275e-1
0.32531824611032534 3.054121605590292e-1 3.054121605590292e-1
0.32602545968882607 3.0838642761850066e-1 3.0838642761850066e-1
0.32673267326732675 3.1023998343775316e-1 3.1023998343775316e-1
0.3274398868458275 3.1140953865801135e-1 3.1140953865801135e-1
0.32814710042432815 3.156493088216332e-1 3.156493088216332e-1
0.3288543140028289 3.178478760990795e-1 3.178478760990795e-1
0.32956152758132956 3.1912044773602544e-1 3.1912044773602544e-1
0.3302687411598303 3.215212058701975e-1 3.215212058701975e-1
0.330975954738331 3.243454083702484e-1 3.243454083702484e-1
0.3316831683168317 3.260284814612926e-1 3.260284814612926e-1
0.33239038189533243 3.290510091800054e-1 3.290510091800054e-1
0.3330975954738331 3.3084985301033454e-1 3.3084985301033454e-1
0.33380480905233384 3.321214999258184e-1 3.321214999258184e-1
0.3345120226308345 3.357772210718788e-1 3.357772210718788e-1
0.33521923620933525 3.380494715428024e-1 3.380494715428024e-1
0.3359264497878359 3.388919498364369e-1 3.388919498364369e-1
0.33663366336633666 3.4174643985974695e-1 3.4174643985974695e-1
0.3373408769448374 3.4371222557169245e-1 3.4371222557169245e-1
0.33804809052333806 3.465030064370178e-1 3.465030064370178e-1
0.3387553041018388 3.484656694261896e-1 3.484656694261896e-1
0.33946251768033947 3.503947647503476e-1 3.503947647503476e-1
0.3401697312588402 3.5352574352404487e-1 3.5352574352404487e-1
0.3408769448373409 3.546083344325264e-1 3.546083344325264e-1
0.3415841584158416 3.567818195886896e-1 3.567818195886896e-1
0.34229137199434234 3.59698873516066e-1 3.59698873516066e-1
0.342998585572843 3.6074000681477925e-1 3.6074000681477925e-1
0.34370579915134375 3.629003000486075e-1 3.629003000486075e-1
0.3444130127298444 3.6551718129234656e-1 3.6551718129234656e-1
0.34512022630834516 3.6772414997798775e-1 3.6772414997798775e-1
0.34582743988684583 3.6953850125141186e-1 3.6953850125141186e-1
0.34653465346534656 3.7236375626420637e-1 3.7236375626420637e-1
0.34724186704384724 3.737078454931573e-1 3.737078454931573e-1
0.347949080622348 3.7554733819055697e-1 3.7554733819055697e-1
0.3486562942008487 3.777817992475714e-1 3.777817992475714e-1
0.3493635077793494 3.8088396039606165e-1 3.8088396039606165e-1
0.3500707213578501 3.8244710031071305e-1 3.8244710031071305e-1
0.3507779349363508 3.846772994882879e-1 3.846772994882879e-1
0.3514851485148515 3.8651817057220184e-1 3.8651817057220184e-1
0.3521923620933522 3.8868117378191824e-1 3.8868117378191824e-1
0.3528995756718529 3.913679014666225e-1 3.913679014666225e-1
0.3536067892503536 3.92176508622327e-1 3.92176508622327e-1
0.35431400282885434 3.9476314141469926e-1 3.9476314141469926e-1
0.35502121640735507 3.975853808850327e-1 3.975853808850327e-1
0.35572842998585574 4.001936214870905e-1 4.001936214870905e-1
0.3564356435643565 4.01052157040652e-1 4.01052157040652e-1
0.35714285714285715 4.033432038603162e-1 4.033432038603162e-1
0.3578500707213579 4.055986655137924e-1 4.055986655137924e-1
0.35855728429985856 4.067883717223988e-1 4.067883717223988e-1
0.3592644978783593 4.092217417808963e-1 4.092217417808963e-1
0.35997171145686 4.107550402776208e-1 4.107550402776208e-1
0.3606789250353607 4.1342827546290506e-1 4.1342827546290506e-1
0.36138613861386143 4.1476864555701765e-1 4.1476864555701765e-1
0.3620933521923621 4.177747919046335e-1 4.177747919046335e-1
0.36280056577086284 4.1898504240893386e-1 4.1898504240893386e-1
0.3635077793493635 4.214293474913968e-1 4.214293474913968e-1
0.36421499292786425 4.2304322274034645e-1 4.2304322274034645e-1
0.3649222065063649 4.2550033364827256e-1 4.2550033364827256e-1
0.36562942008486565 4.270373023308305e-1 4.270373023308305e-1
0.3663366336633664 4.2860913431908854e-1 4.2860913431908854e-1
0.36704384724186706 4.3169442587790696e-1 4.3169442587790696e-1
0.3677510608203678 4.3374519622633967e-1 4.3374519622633967e-1
0.36845827439886847 4.347220100179068e-1 4.347220100179068e-1
0.3691654879773692 4.3662441281489306e-1 4.3662441281489306e-1
0.3698727015558699 4.387684461570127e-1 4.387684461570127e-1
0.3705799151343706 4.404850798462969e-1 4.404850798462969e-1
0.3712871287128713 4.4198617053629574e-1 4.4198617053629574e-1
0.371994342291372 4.4498286225902417e-1 4.4498286225902417e-1
0.37270155586987275 4.4568750088441744e-1 4.4568750088441744e-1
0.3734087694483734 4.486135067116659e-1 4.486135067116659e-1
0.37411598302687415 4.498977368774315e-1 4.498977368774315e-1
0.37482319660537483 4.5183497020738583e-1 4.5183497020738583e-1
0.37553041018387556 4.530851313564592e-1 4.530851313564592e-1
0.37623762376237624 4.5543486815844814e-1 4.5543486815844814e-1
0.37694483734087697 4.569440683124806e-1 4.569440683124806e-1
0.3776520509193777 4.5914075160075596e-1 4.5914075160075596e-1
0.3783592644978784 4.6137446000179194e-1 4.6137446000179194e-1
0.3790664780763791 4.6209563727720093e-1 4.6209563727720093e-1
0.3797736916548798 4.6386589680227486e-1 4.6386589680227486e-1
0.3804809052333805 4.664923201879385e-1 4.664923201879385e-1
0.3811881188118812 4.680352213134422e-1 4.680352213134422e-1
0.3818953323903819 4.7055708723277645e-1 4.7055708723277645e-1
0.3826025459688826 4.710382811252596e-1 4.710382811252596e-1
0.38330975954738333 4.7327901451976073e-1 4.7327901451976073e-1
0.38401697312588406 4.7509617262298276e-1 4.7509617262298276e-1
0.38472418670438474 4.767335244131057e-1 4.767335244131057e-1
0.3854314002828855 4.7824017957722686e-1 4.7824017957722686e-1
0.38613861386138615 4.805071487633934e-1 4.805071487633934e-1
0.3868458274398869 4.817472587063487e-1 4.817472587063487e-1
0.38755304101838756 4.8407695707359677e-1 4.8407695707359677e-1
0.3882602545968883 4.85478840971012e-1 4.85478840971012e-1
0.38896746817538896 4.8736282321519253e-1 4.8736282321519253e-1
0.3896746817538897 4.8954199332806025e-1 4.8954199332806025e-1
0.3903818953323904 4.9008271676652226e-1 4.9008271676652226e-1
0.3910891089108911 4.917914425430747e-1 4.917914425430747e-1
0.39179632248939184 4.938339496719375e-1 4.938339496719375e-1
0.3925035360678925 4.9642039774229785e-1 4.9642039774229785e-1
0.39321074964639324 4.974275229913867e-1 4.974275229913867e-1
0.3939179632248939 4.99565424181895e-1 4.99565424181895e-1
0.39462517680339465 5.003700010828136e-1 5.003700010828136e-1
0.3953323903818954 5.022377653811811e-1 5.022377653811811e-1
0.39603960396039606 5.041954341021149e-1 5.041954341021149e-1
0.3967468175388968 5.059219242274078e-1 5.059219242274078e-1
0.39745403111739747 5.071425349077283e-1 5.071425349077283e-1
0.3981612446958982 5.078986300767094e-1 5.078986300767094e-1
0.3988684582743989 5.103764552030436e-1 5.103764552030436e-1
0.3995756718528996 5.117557308629723e-1 5.117557308629723e-1
0.4002828854314003 5.130069280301934e-1 5.130069280301934e-1
0.400990099009901 5.152461326677833e-1 5.152461326677833e-1
0.40169731258840174 5.1731232858296e-1 5.1731232858296e-1
0.4024045261669024 5.177462053078155e-1 5.177462053078155e-1
0.40311173974540315 5.191365682283897e-1 5.191365682283897e-1
0.40381895332390383 5.206694296383314e-1 5.206694296383314e-1
0.40452616690240456 5.222800467261943e-1 5.222800467261943e-1
0.40523338048090524 5.237826861492461e-1 5.237826861492461e-1
0.40594059405940597 5.251387597989772e-1 5.251387597989772e-1
0.4066478076379067 5.264710493546256e-1 5.264710493546256e-1
0.4073550212164074 5.293160888439554e-1 5.293160888439554e-1
0.4080622347949081 5.297190698009611e-1 5.297190698009611e-1
0.4087694483734088 5.313401775136692e-1 5.313401775136692e-1
0.4094766619519095 5.324837192900698e-1 5.324837192900698e-1
0.4101838755304102 5.339672403668767e-1 5.339672403668767e-1
0.4108910891089109 5.354307184632883e-1 5.354307184632883e-1
0.4115983026874116 5.366235030859055e-1 5.366235030859055e-1
0.41230551626591233 5.37231870329236e-1 5.37231870329236e-1
0.41301272984441306 5.391487291061305e-1 5.391487291061305e-1
0.41371994342291374 5.406380919910982e-1 5.406380919910982e-1
0.41442715700141447 5.415519173392052e-1 5.415519173392052e-1
0.41513437057991515 5.432638252521822e-1 5.432638252521822e-1
0.4158415841584159 5.445149576033539e-1 5.445149576033539e-1
0.41654879773691655 5.459630457997657e-1 5.459630457997657e-1
0.4172560113154173 5.478244655722331e-1 5.478244655722331e-1
0.41796322489391796 5.490318552391211e-1 5.490318552391211e-1
0.4186704384724187 5.499773889649471e-1 5.499773889649471e-1
0.4193776520509194 5.508422798746717e-1 5.508422798746717e-1
0.4200848656294201 5.533098750991878e-1 5.533098750991878e-1
0.42079207920792083 5.535525079875181e-1 5.535525079875181e-1
0.4214992927864215 5.543204853900927e-1 5.543204853900927e-1
0.42220650636492224 5.549045618070916e-1 5.549045618070916e-1
0.4229137199434229 5.576770123123818e-1 5.576770123123818e-1
0.42362093352192365 5.578653818346022e-1 5.578653818346022e-1
0.4243281471004244 5.599134531356351e-1 5.599134531356351e-1
0.42503536067892506 5.602271707765278e-1 5.602271707765278e-1
0.4257425742574258 5.611901053296999e-1 5.611901053296999e-1
0.42644978783592646 5.611814307020206e-1 5.611814307020206e-1
0.4271570014144272 5.631745507133412e-1 5.631745507133412e-1
0.42786421499292787 5.631099954215126e-1 5.631099954215126e-1
0.4285714285714286 5.644149798816609e-1 5.644149798816609e-1
0.4292786421499293 5.656709169496419e-1 5.656709169496419e-1
0.42998585572843 5.667157783380783e-1 5.667157783380783e-1
0.43069306930693074 5.673643952730738e-1 5.673643952730738e-1
0.4314002828854314 5.689582757139244e-1 5.689582757139244e-1
0.43210749646393215 5.700318550924233e-1 5.700318550924233e-1
0.4328147100424328 5.711066831707678e-1 5.711066831707678e-1
0.43352192362093356 5.711333545885675e-1 5.711333545885675e-1
0.43422913719943423 5.715084394695107e-1 5.715084394695107e-1
0.43493635077793497 5.731421964290742e-1 5.731421964290742e-1
0.43564356435643564 5.735070212584499e-1 5.735070212584499e-1
0.4363507779349364 5.746642889306197e-1 5.746642889306197e-1
0.4370579915134371 5.753942772379044e-1 5.753942772379044e-1
0.4377652050919378 5.757793788060037e-1 5.757793788060037e-1
0.4384724186704385 5.765591703610364e-1 5.765591703610364e-1
0.4391796322489392 5.775999257465112e-1 5.775999257465112e-1
0.4398868458274399 5.77541584153408e-1 5.77541584153408e-1
0.4405940594059406 5.79068535246591e-1 5.79068535246591e-1
0.44130127298444133 5.787706307390574e-1 5.787706307390574e-1
0.44200848656294206 5.805539925430305e-1 5.805539925430305e-1
0.44271570014144274 5.797618418117447e-1 5.797618418117447e-1
0.44342291371994347 5.815424036016732e-1 5.815424036016732e-1
0.44413012729844414 5.814591269634941e-1 5.814591269634941e-1
0.4448373408769449 5.811064642283266e-1 5.811064642283266e-1
0.44554455445544555 5.818742041927574e-1 5.818742041927574e-1
0.4462517680339463 5.828959337530644e-1 5.828959337530644e-1
0.44695898161244696 5.832769342640343e-1 5.832769342640343e-1
0.4476661951909477 5.837005907240775e-1 5.837005907240775e-1
0.4483734087694484 5.837762218696692e-1 5.837762218696692e-1
0.4490806223479491 5.839153067507534e-1 5.839153067507534e-1
0.44978783592644983 5.846376050857027e-1 5.846376050857027e-1
0.4504950495049505 5.84450722872901e-1 5.84450722872901e-1
0.45120226308345124 5.846921150613009e-1 5.846921150613009e-1
0.4519094766619519 5.848422510833582e-1 5.848422510833582e-1
0.45261669024045265 5.848791336237293e-1 5.848791336237293e-1
0.4533239038189534 5.850511892029711e-1 5.850511892029711e-1
0.45403111739745405 5.854524045160754e-1 5.854524045160754e-1
0.4547383309759548 5.85640036725493e-1 5.85640036725493e-1
0.45544554455445546 5.863639620282295e-1 5.863639620282295e-1
0.4561527581329562 5.861267557400818e-1 5.861267557400818e-1
0.45685997171145687 5.852143619038936e-1 5.852143619038936e-1
0.4575671852899576 5.858199986658685e-1 5.858199986658685e-1
0.4582743988684583 5.849391577783929e-1 5.849391577783929e-1
0.458981612446959 5.851529674262959e-1 5.851529674262959e-1
0.45968882602545974 5.854254373014949e-1 5.854254373014949e-1
0.4603960396039604 5.859295365379178e-1 5.859295365379178e-1
0.46110325318246115 5.851141856008719e-1 5.851141856008719e-1
0.4618104667609618 5.84968243351653e-1 5.84968243351653e-1
0.46251768033946256 5.850880954174893e-1 5.850880954174893e-1
0.46322489391796323 5.840222332998048e-1 5.840222332998048e-1
0.46393210749646396 5.837976060837202e-1 5.837976060837202e-1
0.46463932107496464 5.833711432686353e-1 5.833711432686353e-1
0.46534653465346537 5.829614177699507e-1 5.829614177699507e-1
0.4660537482319661 5.827399690013801e-1 5.827399690013801e-1
0.4667609618104668 5.824455184309438e-1 5.824455184309438e-1
0.4674681753889675 5.818466348635805e-1 5.818466348635805e-1
0.4681753889674682 5.80860027398415e-1 5.80860027398415e-1
0.4688826025459689 5.80472338510702e-1 5.80472338510702e-1
0.4695898161244696 5.79715997512579e-1 5.79715997512579e-1
0.4702970297029703 5.804262952341044e-1 5.804262952341044e-1
0.47100424328147106 5.788929905182552e-1 5.788929905182552e-1
0.47171145685997173 5.788838414763116e-1 5.788838414763116e-1
0.47241867043847247 5.776067667491982e-1 5.776067667491982e-1
0.47312588401697314 5.768312943444864e-1 5.768312943444864e-1
0.4738330975954739 5.760064164686294e-1 5.760064164686294e-1
0.47454031117397455 5.750474688200877e-1 5.750474688200877e-1
0.4752475247524753 5.745186440134087e-1 5.745186440134087e-1
0.47595473833097596 5.729601348237732e-1 5.729601348237732e-1
0.4766619519094767 5.726282259628017e-1 5.726282259628017e-1
0.4773691654879774 5.715820643734726e-1 5.715820643734726e-1
0.4780763790664781 5.706936653794794e-1 5.706936653794794e-1
0.47878359264497883 5.693070458990799e-1 5.693070458990799e-1
0.4794908062234795 5.682452370373023e-1 5.682452370373023e-1
0.48019801980198024 5.672537467733885e-1 5.672537467733885e-1
0.4809052333804809 5.666153288646849e-1 5.666153288646849e-1
0.48161244695898164 5.643216532397157e-1 5.643216532397157e-1
0.4823196605374823 5.624470095488898e-1 5.624470095488898e-1
0.48302687411598305 5.62268664186234e-1 5.62268664186234e-1
0.4837340876944838 5.603761352584509e-1 5.603761352584509e-1
0.48444130127298446 5.591532960123398e-1 5.591532960123398e-1
0.4851485148514852 5.582273045355062e-1 5.582273045355062e-1
0.48585572842998587 5.568561476855787e-1 5.568561476855787e-1
0.4865629420084866 5.541154924129326e-1 5.541154924129326e-1
0.4872701555869873 5.536273877667948e-1 5.536273877667948e-1
0.487977369165488 5.509553582495239e-1 5.509553582495239e-1
0.48868458274398874 5.497707944949464e-1 5.497707944949464e-1
0.4893917963224894 5.479711642136347e-1 5.479711642136347e-1
0.49009900990099015 5.460762329192614e-1 5.460762329192614e-1
0.4908062234794908 5.441743524014266e-1 5.441743524014266e-1
0.49151343705799155 5.4237399840062e-1 5.4237399840062e-1
0.49222065063649223 5.414823396011736e-1 5.414823396011736e-1
0.49292786421499296 5.383257326855921e-1 5.383257326855921e-1
0.49363507779349364 5.363546175038603e-1 5.363546175038603e-1
0.49434229137199437 5.354583802207737e-1 5.354583802207737e-1
0.4950495049504951 5.33091199284939e-1 5.33091199284939e-1
0.4957567185289958 5.301860534044347e-1 5.301860534044347e-1
0.4964639321074965 5.287488936290567e-1 5.287488936290567e-1
0.4971711456859972 5.258908842923513e-1 5.258908842923513e-1
0.4978783592644979 5.233442625056735e-1 5.233442625056735e-1
0.4985855728429986 5.21558910538118e-1 5.21558910538118e-1
0.4992927864214993 5.193875367156973e-1 5.193875367156973e-1
0.5 5.170511193926752e-1 5.170511193926752e-1
0.5007072135785007 5.142908464866589e-1 5.142908464866589e-1
0.5014144271570015 5.123903608699432e-1 5.123903608699432e-1
0.5021216407355021 5.097968566613811e-1 5.097968566613811e-1
0.5028288543140028 5.071145512018513e-1 5.071145512018513e-1
0.5035360678925035 5.038745344162119e-1 5.038745344162119e-1
0.5042432814710042 5.015424002620814e-1 5.015424002620814e-1
0.504950495049505 4.9845306228129926e-1 4.9845306228129926e-1
0.5056577086280056 4.964890891704665e-1 4.964890891704665e-1
0.5063649222065063 4.9315233646379353e-1 4.9315233646379353e-1
0.5070721357850071 4.9018301990039914e-1 4.9018301990039914e-1
0.5077793493635078 4.873169374012316e-1 4.873169374012316e-1
0.5084865629420084 4.847533020682415e-1 4.847533020682415e-1
0.5091937765205091 4.819202218394305e-1 4.819202218394305e-1
0.5099009900990099 4.7876554780563607e-1 4.7876554780563607e-1
0.5106082036775106 4.753538847461125e-1 4.753538847461125e-1
0.5113154172560113 4.7230195933738583e-1 4.7230195933738583e-1
0.512022630834512 4.6877404181472526e-1 4.6877404181472526e-1
0.5127298444130127 4.654304751173579e-1 4.654304751173579e-1
0.5134370579915134 4.619860948358503e-1 4.619860948358503e-1
0.5141442715700141 4.5898842901337344e-1 4.5898842901337344e-1
0.5148514851485149 4.551596730114791e-1 4.551596730114791e-1
0.5155586987270155 4.51312109015674e-1 4.51312109015674e-1
0.5162659123055162 4.4838523732946056e-1 4.4838523732946056e-1
0.5169731258840169 4.43886306565076e-1 4.43886306565076e-1
0.5176803394625177 4.413241640421286e-1 4.413241640421286e-1
0.5183875530410184 4.3715226283788367e-1 4.3715226283788367e-1
0.519094766619519 4.33571510901714e-1 4.33571510901714e-1
0.5198019801980198 4.2956167350789043e-1 4.2956167350789043e-1
0.5205091937765205 4.248413896101222e-1 4.248413896101222e-1
0.5212164073550212 4.207349675587859e-1 4.207349675587859e-1
0.5219236209335218 4.175096023089675e-1 4.175096023089675e-1
0.5226308345120226 4.1334835889105603e-1 4.1334835889105603e-1
0.5233380480905233 4.0863806607271114e-1 4.0863806607271114e-1
0.524045261669024 4.0468449885051383e-1 4.0468449885051383e-1
0.5247524752475248 4.0081446346343297e-1 4.0081446346343297e-1
0.5254596888260255 3.958484190032716e-1 3.958484190032716e-1
0.5261669024045261 3.9218146485731564e-1 3.9218146485731564e-1
0.5268741159830268 3.8741622922393004e-1 3.8741622922393004e-1
0.5275813295615276 3.8244733989890234e-1 3.8244733989890234e-1
0.5282885431400283 3.7869759658028057e-1 3.7869759658028057e-1
0.5289957567185289 3.745029001755422e-1 3.745029001755422e-1
0.5297029702970297 3.693289058290641e-1 3.693289058290641e-1
0.5304101838755304 3.6460193311799527e-1 3.6460193311799527e-1
0.5311173974540311 3.5929569593903876e-1 3.5929569593903876e-1
0.5318246110325318 3.547349828466788e-1 3.547349828466788e-1
0.5325318246110325 3.497866933983853e-1 3.497866933983853e-1
0.5332390381895332 3.448489500468379e-1 3.448489500468379e-1
0.5339462517680339 3.395307033177626e-1 3.395307033177626e-1
0.5346534653465346 3.350948368577913e-1 3.350948368577913e-1
0.5353606789250354 3.2897102281353297e-1 3.2897102281353297e-1
0.536067892503536 3.247017158163028e-1 3.247017158163028e-1
0.5367751060820367 3.1883933347566495e-1 3.1883933347566495e-1
0.5374823196605375 3.1354853431261587e-1 3.1354853431261587e-1
0.5381895332390382 3.0888558790579124e-1 3.0888558790579124e-1
0.5388967468175389 3.027594774110578e-1 3.027594774110578e-1
0.5396039603960395 2.9797628489254135e-1 2.9797628489254135e-1
0.5403111739745403 2.9209004066328204e-1 2.9209004066328204e-1
0.541018387553041 2.860987093216347e-1 2.860987093216347e-1
0.5417256011315417 2.80867549486032e-1 2.80867549486032e-1
0.5424328147100425 2.7453141681220883e-1 2.7453141681220883e-1
0.5431400282885431 2.6908635631374933e-1 2.6908635631374933e-1
0.5438472418670438 2.6272813950785645e-1 2.6272813950785645e-1
0.5445544554455445 2.5618002399173134e-1 2.5618002399173134e-1
0.5452616690240453 2.509790626507704e-1 2.509790626507704e-1
0.545968882602546 2.440561122810716e-1 2.440561122810716e-1
0.5466760961810466 2.375581698969138e-1 2.375581698969138e-1
0.5473833097595474 2.321627354202458e-1 2.321627354202458e-1
0.5480905233380481 2.259259196606247e-1 2.259259196606247e-1
0.5487977369165488 2.1925257044753677e-1 2.1925257044753677e-1
0.5495049504950494 2.1313495837861707e-1 2.1313495837861707e-1
0.5502121640735502 2.0620324898013065e-1 2.0620324898013065e-1
0.5509193776520509 1.9875111366385978e-1 1.9875111366385978e-1
0.5516265912305516 1.9210688403367682e-1 1.9210688403367682e-1
0.5523338048090523 1.8565305783781083e-1 1.8565305783781083e-1
0.553041018387553 1.7923374825372163e-1 1.7923374825372163e-1
0.5537482319660537 1.7249966953099216e-1 1.7249966953099216e-1
0.5544554455445544 1.6486893066107156e-1 1.6486893066107156e-1
0.5551626591230552 1.582221227607472e-1 1.582221227607472e-1
0.5558698727015559 1.5108510373360629e-1 1.5108510373360629e-1
0.5565770862800565 1.4422729073598317e-1 1.4422729073598317e-1
0.5572842998585572 1.3644699258188053e-1 1.3644699258188053e-1
0.557991513437058 1.2947178103863122e-1 1.2947178103863122e-1
0.5586987270155587 1.2090650971626316e-1 1.2090650971626316e-1
0.5594059405940593 1.1384791923850868e-1 1.1384791923850868e-1
0.5601131541725601 1.0695340392234653e-1 1.0695340392234653e-1
0.5608203677510608 9.903682136868452e-2 9.903682136868452e-2
0.5615275813295615 9.134497690214927e-2 9.134497690214927e-2
0.5622347949080622 8.452401811413734e-2 8.452401811413734e-2
0.562942008486563 7.604482957762526e-2 7.604482957762526e-2
0.5636492220650636 6.710084992923226e-2 6.710084992923226e-2
0.5643564356435643 5.9828094669540643e-2 5.9828094669540643e-2
0.5650636492220651 5.261136722296511e-2 5.261136722296511e-2
0.5657708628005658 4.373298325012298e-2 4.373298325012298e-2
0.5664780763790664 3.604190938025864e-2 3.604190938025864e-2
0.5671852899575671 2.690582701401878e-2 2.690582701401878e-2
0.5678925035360679 1.897293137048406e-2 1.897293137048406e-2
0.5685997171145686 1.0303900115871567e-2 1.0303900115871567e-2
0.5693069306930693 1.8648115954813527e-3 1.8648115954813527e-3
0.5700141442715699 -6.173539182015464e-3 -6.173539182015464e-3
0.5707213578500707 -1.5182290480112659e-2 -1.5182290480112659e-2
0.5714285714285714 -2.4179180173775183e-2 -2.4179180173775183e-2
0.5721357850070721 -3.222966189892462e-2 -3.222966189892462e-2
0.5728429985855729 -4.146476517340192e-2 -4.146476517340192e-2
0.5735502121640735 -5.015795351133123e-2 -5.015795351133123e-2
0.5742574257425742 -5.8556539775196814e-2 -5.8556539775196814e-2
0.5749646393210749 -6.768072657283186e-2 -6.768072657283186e-2
0.5756718528995757 -7.812318879146618e-2 -7.812318879146618e-2
0.5763790664780764 -8.820197811033426e-2 -8.820197811033426e-2
0.577086280056577 -9.681802146329277e-2 -9.681802146329277e-2
0.5777934936350778 -1.058988636697511e-1 -1.058988636697511e-1
0.5785007072135785 -1.1600793633547868e-1 -1.1600793633547868e-1
0.5792079207920792 -1.2517648190910835e-1 -1.2517648190910835e-1
0.5799151343705798 -1.3549865718155774e-1 -1.3549865718155774e-1
0.5806223479490806 -1.4552625551837695e-1 -1.4552625551837695e-1
0.5813295615275813 -1.5458592483005917e-1 -1.5458592483005917e-1
0.582036775106082 -1.6555031577914336e-1 -1.6555031577914336e-1
0.5827439886845828 -1.746697719692354e-1 -1.746697719692354e-1
0.5834512022630834 -1.8497639141165267e-1 -1.8497639141165267e-1
0.5841584158415841 -1.9569135975066887e-1 -1.9569135975066887e-1
0.5848656294200848 -2.0578562068035966e-1 -2.0578562068035966e-1
0.5855728429985856 -2.159384158232176e-1 -2.159384158232176e-1
0.5862800565770863 -2.264532259006562e-1 -2.264532259006562e-1
0.5869872701555869 -2.3725078782914055e-1 -2.3725078782914055e-1
0.5876944837340877 -2.4721252802478988e-1 -2.4721252802478988e-1
0.5884016973125884 -2.581674659005846e-1 -2.581674659005846e-1
0.5891089108910891 -2.687711106929389e-1 -2.687711106929389e-1
0.5898161244695898 -2.802050834663139e-1 -2.802050834663139e-1
0.5905233380480905 -2.9169919571100467e-1 -2.9169919571100467e-1
0.5912305516265912 -3.0262207091723825e-1 -3.0262207091723825e-1
0.5919377652050919 -3.1420858483321057e-1 -3.1420858483321057e-1
0.5926449787835926 -3.2505694136958185e-1 -3.2505694136958185e-1
0.5933521923620934 -3.3698418673625996e-1 -3.3698418673625996e-1
0.594059405940594 -3.4810758070412406e-1 -3.4810758070412406e-1
0.5947666195190947 -3.5950803359551786e-1 -3.5950803359551786e-1
0.5954738330975955 -3.7101643292876973e-1 -3.7101643292876973e-1
0.5961810466760962 -3.8341406039504067e-1 -3.8341406039504067e-1
0.5968882602545968 -3.956125103460697e-1 -3.956125103460697e-1
0.5975954738330975 -4.066478704727676e-1 -4.066478704727676e-1
0.5983026874115983 -4.192708612346512e-1 -4.192708612346512e-1
0.599009900990099 -4.3120468714656157e-1 -4.3120468714656157e-1
0.5997171145685997 -4.438289097098793e-1 -4.438289097098793e-1
0.6004243281471005 -4.559133655940575e-1 -4.559133655940575e-1
0.6011315417256011 -4.6968537546959555e-1 -4.6968537546959555e-1
0.6018387553041018 -4.815874863044489e-1 -4.815874863044489e-1
0.6025459688826025 -4.9379053611406265e-1 -4.9379053611406265e-1
0.6032531824611033 -5.062909831860058e-1 -5.062909831860058e-1
0.6039603960396039 -5.191852570798408e-1 -5.191852570798408e-1
0.6046676096181046 -5.323517600674283e-1 -5.323517600674283e-1
0.6053748231966054 -5.453153406716926e-1 -5.453153406716926e-1
0.6060820367751061 -5.591622889943726e-1 -5.591622889943726e-1
0.6067892503536068 -5.719976744977946e-1 -5.719976744977946e-1
0.6074964639321074 -5.862153691824976e-1 -5.862153691824976e-1
0.6082036775106082 -5.987460797797728e-1 -5.987460797797728e-1
0.6089108910891089 -6.127004760811876e-1 -6.127004760811876e-1
0.6096181046676096 -6.270645159249004e-1 -6.270645159249004e-1
0.6103253182461102 -6.4048874969663e-1 -6.4048874969663e-1
0.611032531824611 -6.544553350405811e-1 -6.544553350405811e-1
0.6117397454031117 -6.682774763550303e-1 -6.682774763550303e-1
0.6124469589816124 -6.829969138626955e-1 -6.829969138626955e-1
0.6131541725601132 -6.980288664409788e-1 -6.980288664409788e-1
0.6138613861386139 -7.119077589424312e-1 -7.119077589424312e-1
0.6145685997171145 -7.263185459643471e-1 -7.263185459643471e-1
0.6152758132956152 -7.411905622458623e-1 -7.411905622458623e-1
0.615983026874116 -7.569297038145639e-1 -7.569297038145639e-1
0.6166902404526167 -7.715846152542842e-1 -7.715846152542842e-1
0.6173974540311173 -7.87058764436694e-1 -7.87058764436694e-1
0.6181046676096181 -8.020644955787763e-1 -8.020644955787763e-1
0.6188118811881188 -8.162050294878616e-1 -8.162050294878616e-1
0.6195190947666195 -8.324280299940772e-1 -8.324280299940772e-1
0.6202263083451202 -8.478525373167547e-1 -8.478525373167547e-1
0.620933521923621 -8.638150182115689e-1 -8.638150182115689e-1
0.6216407355021216 -8.791491329167522e-1 -8.791491329167522e-1
0.6223479490806223 -8.960689768493078e-1 -8.960689768493078e-1
0.6230551626591231 -9.122425733268367e-1 -9.122425733268367e-1
0.6237623762376238 -9.277986151693378e-1 -9.277986151693378e-1
0.6244695898161244 -9.443011063441711e-1 -9.443011063441711e-1
0.6251768033946251 -9.605843354085275e-1 -9.605843354085275e-1
0.6258840169731259 -9.772632735959244e-1 -9.772632735959244e-1
0.6265912305516266 -9.935587566971273e-1 -9.935587566971273e-1
0.6272984441301273 -1.0108920301910596e0 -1.0108920301910596e0
0.6280056577086279 -1.0275093011852343e0 -1.0275093011852343e0
0.6287128712871287 -1.0455155632054423e0 -1.0455155632054423e0
0.6294200848656294 -1.062391660546525e0 -1.062391660546525e0
0.6301272984441301 -1.0784858421131114e0 -1.0784858421131114e0
0.6308345120226309 -1.097430309751105e0 -1.097430309751105e0
0.6315417256011315 -1.1155020323286928e0 -1.1155020323286928e0
0.6322489391796322 -1.1324831073935977e0 -1.1324831073935977e0
0.6329561527581329 -1.1514150926715567e0 -1.1514150926715567e0
0.6336633663366337 -1.1695122088177934e0 -1.1695122088177934e0
0.6343705799151343 -1.1881553122576927e0 -1.1881553122576927e0
0.635077793493635 -1.2057662309445343e0 -1.2057662309445343e0
0.6357850070721358 -1.2240179480078561e0 -1.2240179480078561e0
0.6364922206506365 -1.2437101716087975e0 -1.2437101716087975e0
0.6371994342291372 -1.262406552147838e0 -1.262406552147838e0
0.6379066478076378 -1.2810508639969678e0 -1.2810508639969678e0
0.6386138613861386 -1.3002378342490895e0 -1.3002378342490895e0
0.6393210749646393 -1.3196993507619093e0 -1.3196993507619093e0
0.64002828854314 -1.3393593644551922e0 -1.3393593644551922e0
0.6407355021216408 -1.3596712053687563e0 -1.3596712053687563e0
0.6414427157001414 -1.3789107298208885e0 -1.3789107298208885e0
0.6421499292786421 -1.3998144787830435e0 -1.3998144787830435e0
0.6428571428571428 -1.4192699423448696e0 -1.4192699423448696e0
0.6435643564356436 -1.4396977483803832e0 -1.4396977483803832e0
0.6442715700141443 -1.460082410844877e0 -1.460082410844877e0
0.6449787835926449 -1.4806667674612592e0 -1.4806667674612592e0
0.6456859971711456 -1.5013446945187363e0 -1.5013446945187363e0
0.6463932107496464 -1.5233147918071674e0 -1.5233147918071674e0
0.6471004243281471 -1.544281402980375e0 -1.544281402980375e0
0.6478076379066477 -1.5656604776496872e0 -1.5656604776496872e0
0.6485148514851485 -1.5872150832739473e0 -1.5872150832739473e0
0.6492220650636492 -1.6090541253280728e0 -1.6090541253280728e0
0.6499292786421499 -1.631022219487165e0 -1.631022219487165e0
0.6506364922206506 -1.653123326167731e0 -1.653123326167731e0
0.6513437057991514 -1.675533398837758e0 -1.675533398837758e0
0.652050919377652 -1.6981884660737316e0 -1.6981884660737316e0
0.6527581329561527 -1.721912798854789e0 -1.721912798854789e0
0.6534653465346535 -1.7441177308766393e0 -1.7441177308766393e0
0.6541725601131542 -1.766469033707069e0 -1.766469033707069e0
0.6548797736916548 -1.7909887201541617e0 -1.7909887201541617e0
0.6555869872701555 -1.8136810876614229e0 -1.8136810876614229e0
0.6562942008486563 -1.8370748828066619e0 -1.8370748828066619e0
0.657001414427157 -1.8613720626518964e0 -1.8613720626518964e0
0.6577086280056577 -1.8850883171463986e0 -1.8850883171463986e0
0.6584158415841584 -1.908714103920972e0 -1.908714103920972e0
0.6591230551626591 -1.932797686217925e0 -1.932797686217925e0
0.6598302687411598 -1.9573355695621624e0 -1.9573355695621624e0
0.6605374823196605 -1.9829328531424446e0 -1.9829328531424446e0
0.6612446958981613 -2.007442083503663e0 -2.007442083503663e0
0.6619519094766619 -2.0326001899804007e0 -2.0326001899804007e0
0.6626591230551626 -2.0582973233714776e0 -2.0582973233714776e0
0.6633663366336633 -2.0847830665017293e0 -2.0847830665017293e0
0.6640735502121641 -2.11004063737633e0 -2.11004063737633e0
0.6647807637906648 -2.1363269405584626e0 -2.1363269405584626e0
0.6654879773691654 -2.1624578510519834e0 -2.1624578510519834e0
0.6661951909476662 -2.187896053113179e0 -2.187896053113179e0
0.6669024045261669 -2.214888736919563e0 -2.214888736919563e0
0.6676096181046676 -2.2419945956582135e0 -2.2419945956582135e0
0.6683168316831682 -2.2694563693795837e0 -2.2694563693795837e0
0.669024045261669 -2.296770251153391e0 -2.296770251153391e0
0.6697312588401697 -2.3236155762616884e0 -2.3236155762616884e0
0.6704384724186704 -2.3525979893176165e0 -2.3525979893176165e0
0.6711456859971712 -2.380503722805913e0 -2.380503722805913e0
0.6718528995756718 -2.4083349877466e0 -2.4083349877466e0
0.6725601131541725 -2.4356701627686173e0 -2.4356701627686173e0
0.6732673267326732 -2.464861459405399e0 -2.464861459405399e0
0.673974540311174 -2.494050930709961e0 -2.494050930709961e0
0.6746817538896747 -2.5234233172497236e0 -2.5234233172497236e0
0.6753889674681753 -2.5536017950954895e0 -2.5536017950954895e0
0.6760961810466761 -2.5831190787004354e0 -2.5831190787004354e0
0.6768033946251768 -2.6132911259511795e0 -2.6132911259511795e0
0.6775106082036775 -2.6423485123042676e0 -2.6423485123042676e0
0.6782178217821782 -2.673053796122219e0 -2.673053796122219e0
0.6789250353606789 -2.703803218374703e0 -2.703803218374703e0
0.6796322489391796 -2.734657295758695e0 -2.734657295758695e0
0.6803394625176803 -2.7655423150255567e0 -2.7655423150255567e0
0.6810466760961811 -2.79712702865723e0 -2.79712702865723e0
0.6817538896746818 -2.8289282693268953e0 -2.8289282693268953e0
0.6824611032531824 -2.861396228024348e0 -2.861396228024348e0
0.6831683168316831 -2.8937002373524203e0 -2.8937002373524203e0
0.6838755304101839 -2.9257018304134883e0 -2.9257018304134883e0
0.6845827439886846 -2.956657445574053e0 -2.956657445574053e0
0.6852899575671852 -2.990232101107865e0 -2.990232101107865e0
0.6859971711456859 -3.023880620793677e0 -3.023880620793677e0
0.6867043847241867 -3.0565637919891353e0 -3.0565637919891353e0
0.6874115983026874 -3.0908731505616354e0 -3.0908731505616354e0
0.6881188118811881 -3.1263920824450517e0 -3.1263920824450517e0
0.6888260254596889 -3.1599411459930318e0 -3.1599411459930318e0
0.6895332390381895 -3.193567989777109e0 -3.193567989777109e0
0.6902404526166902 -3.228107367166701e0 -3.228107367166701e0
0.6909476661951909 -3.2646763891381463e0 -3.2646763891381463e0
0.6916548797736917 -3.3001466821398546e0 -3.3001466821398546e0
0.6923620933521923 -3.335471323870622e0 -3.335471323870622e0
0.693069306930693 -3.3714130336876744e0 -3.3714130336876744e0
0.6937765205091938 -3.4058742538265117e0 -3.4058742538265117e0
0.6944837340876945 -3.4442522947312293e0 -3.4442522947312293e0
0.6951909476661952 -3.4809509414746183e0 -3.4809509414746183e0
0.6958981612446958 -3.5182884655816062e0 -3.5182884655816062e0
0.6966053748231966 -3.5558206890774793e0 -3.5558206890774793e0
0.6973125884016973 -3.5930132936620405e0 -3.5930132936620405e0
0.698019801980198 -3.6322063192448306e0 -3.6322063192448306e0
0.6987270155586988 -3.6699350930386183e0 -3.6699350930386183e0
0.6994342291371994 -3.7089368834705576e0 -3.7089368834705576e0
0.7001414427157001 -3.7483305486722722e0 -3.7483305486722722e0
0.7008486562942008 -3.7874220803470573e0 -3.7874220803470573e0
0.7015558698727016 -3.8264415331097164e0 -3.8264415331097164e0
0.7022630834512023 -3.8685481168260205e0 -3.8685481168260205e0
0.7029702970297029 -3.906986485683917e0 -3.906986485683917e0
0.7036775106082036 -3.947656758681803e0 -3.947656758681803e0
0.7043847241867044 -3.9893972121000454e0 -3.9893972121000454e0
0.7050919377652051 -4.029052602222834e0 -4.029052602222834e0
0.7057991513437057 -4.07233669124176e0 -4.07233669124176e0
0.7065063649222065 -4.11299572168278e0 -4.11299572168278e0
0.7072135785007072 -4.1564372093518225e0 -4.1564372093518225e0
0.7079207920792079 -4.199826269829971e0 -4.199826269829971e0
0.7086280056577086 -4.242604875943614e0 -4.242604875943614e0
0.7093352192362093 -4.286498209460803e0 -4.286498209460803e0
0.71004243281471 -4.330077156818477e0 -4.330077156818477e0
0.7107496463932107 -4.374053819482612e0 -4.374053819482612e0
0.7114568599717115 -4.418761967374992e0 -4.418761967374992e0
0.7121640735502122 -4.462849431463071e0 -4.462849431463071e0
0.7128712871287128 -4.508454361529545e0 -4.508454361529545e0
0.7135785007072135 -4.554145473745991e0 -4.554145473745991e0
0.7142857142857143 -4.6000949912242115e0 -4.6000949912242115e0
0.714992927864215 -4.646697831292074e0 -4.646697831292074e0
0.7157001414427157 -4.693270030517994e0 -4.693270030517994e0
0.7164073550212164 -4.7405476268842515e0 -4.7405476268842515e0
0.7171145685997171 -4.7879900601266465e0 -4.7879900601266465e0
0.7178217821782178 -4.83646012955174e0 -4.83646012955174e0
0.7185289957567185 -4.884123313601919e0 -4.884123313601919e0
0.7192362093352193 -4.933887615640885e0 -4.933887615640885e0
0.7199434229137199 -4.98195058943307e0 -4.98195058943307e0
0.7206506364922206 -5.032534086268385e0 -5.032534086268385e0
0.7213578500707213 -5.081996412754195e0 -5.081996412754195e0
0.7220650636492221 -5.132491708415871e0 -5.132491708415871e0
0.7227722772277227 -5.183202287981801e0 -5.183202287981801e0
0.7234794908062234 -5.233928924975005e0 -5.233928924975005e0
0.7241867043847242 -5.285984600687841e0 -5.285984600687841e0
0.7248939179632249 -5.3372260286406865e0 -5.3372260286406865e0
0.7256011315417256 -5.390461396654389e0 -5.390461396654389e0
0.7263083451202262 -5.442565619095292e0 -5.442565619095292e0
0.727015558698727 -5.495496841423262e0 -5.495496841423262e0
0.7277227722772277 -5.549813950351706e0 -5.549813950351706e0
0.7284299858557284 -5.604407214347845e0 -5.604407214347845e0
0.7291371994342292 -5.658733983110467e0 -5.658733983110467e0
0.7298444130127298 -5.714377925712285e0 -5.714377925712285e0
0.7305516265912305 -5.770504518240302e0 -5.770504518240302e0
0.7312588401697312 -5.825417612523922e0 -5.825417612523922e0
0.731966053748232 -5.882759969164142e0 -5.882759969164142e0
0.7326732673267327 -5.938686146234574e0 -5.938686146234574e0
0.7333804809052333 -5.997261813539041e0 -5.997261813539041e0
0.7340876944837341 -6.05522986401698e0 -6.05522986401698e0
0.7347949080622348 -6.111758455007618e0 -6.111758455007618e0
0.7355021216407355 -6.171959169055442e0 -6.171959169055442e0
0.7362093352192361 -6.231798860347369e0 -6.231798860347369e0
0.7369165487977369 -6.2925517801660655e0 -6.2925517801660655e0
0.7376237623762376 -6.3533981907213795e0 -6.3533981907213795e0
0.7383309759547383 -6.413732628166287e0 -6.413732628166287e0
0.739038189533239 -6.476264959476937e0 -6.476264959476937e0
0.7397454031117398 -6.53674071889978e0 -6.53674071889978e0
0.7404526166902404 -6.5986485547738605e0 -6.5986485547738605e0
0.7411598302687411 -6.661927566553602e0 -6.661927566553602e0
0.7418670438472419 -6.725381353752852e0 -6.725381353752852e0
0.7425742574257426 -6.7887370037798584e0 -6.7887370037798584e0
0.7432814710042432 -6.853870093783514e0 -6.853870093783514e0
0.7439886845827439 -6.919533259554698e0 -6.919533259554698e0
0.7446958981612447 -6.983461477576527e0 -6.983461477576527e0
0.7454031117397454 -7.049363640903864e0 -7.049363640903864e0
0.7461103253182461 -7.11577977536868e0 -7.11577977536868e0
0.7468175388967468 -7.184847579114973e0 -7.184847579114973e0
0.7475247524752475 -7.252488290184517e0 -7.252488290184517e0
0.7482319660537482 -7.320225631428145e0 -7.320225631428145e0
0.7489391796322489 -7.389409617281815e0 -7.389409617281815e0
0.7496463932107497 -7.457471217944801e0 -7.457471217944801e0
0.7503536067892503 -7.529725869012652e0 -7.529725869012652e0
0.751060820367751 -7.598552520458868e0 -7.598552520458868e0
0.7517680339462518 -7.671817044053712e0 -7.671817044053712e0
0.7524752475247525 -7.742876671637675e0 -7.742876671637675e0
0.7531824611032532 -7.81430133097743e0 -7.81430133097743e0
0.7538896746817538 -7.887949090733998e0 -7.887949090733998e0
0.7545968882602546 -7.96172101609696e0 -7.96172101609696e0
0.7553041018387553 -8.035596959921492e0 -8.035596959921492e0
0.756011315417256 -8.11087199852878e0 -8.11087199852878e0
0.7567185289957566 -8.185560793727888e0 -8.185560793727888e0
0.7574257425742574 -8.262253496653244e0 -8.262253496653244e0
0.7581329561527581 -8.338031074675342e0 -8.338031074675342e0
0.7588401697312588 -8.415161206187946e0 -8.415161206187946e0
0.7595473833097596 -8.492966253187802e0 -8.492966253187802e0
0.7602545968882602 -8.573019742330104e0 -8.573019742330104e0
0.7609618104667609 -8.652500900993942e0 -8.652500900993942e0
0.7616690240452616 -8.732841659729417e0 -8.732841659729417e0
0.7623762376237624 -8.812929715660317e0 -8.812929715660317e0
0.7630834512022631 -8.894083601894778e0 -8.894083601894778e0
0.7637906647807637 -8.976937197684634e0 -8.976937197684634e0
0.7644978783592645 -9.05805942213297e0 -9.05805942213297e0
0.7652050919377652 -9.142354880027739e0 -9.142354880027739e0
0.7659123055162659 -9.225984602780187e0 -9.225984602780187e0
0.7666195190947666 -9.311645834527695e0 -9.311645834527695e0
0.7673267326732673 -9.397732615959427e0 -9.397732615959427e0
0.768033946251768 -9.483157064608491e0 -9.483157064608491e0
0.7687411598302687 -9.571803278361728e0 -9.571803278361728e0
0.7694483734087695 -9.65869022190887e0 -9.65869022190887e0
0.7701555869872702 -9.747496498658762e0 -9.747496498658762e0
0.7708628005657708 -9.836301270475047e0 -9.836301270475047e0
0.7715700141442715 -9.927378235251268e0 -9.927378235251268e0
0.7722772277227723 -1.0017679728135732e1 -1.0017679728135732e1
0.772984441301273 -1.0109968472395082e1 -1.0109968472395082e1
0.7736916548797736 -1.0201543504207763e1 -1.0201543504207763e1
0.7743988684582743 -1.0295912001346693e1 -1.0295912001346693e1
0.7751060820367751 -1.0391577304230992e1 -1.0391577304230992e1
0.7758132956152758 -1.048530446797227e1 -1.048530446797227e1
0.7765205091937765 -1.0581722357080395e1 -1.0581722357080395e1
0.7772277227722773 -1.0678474269086252e1 -1.0678474269086252e1
0.7779349363507779 -1.0775153270916377e1 -1.0775153270916377e1
0.7786421499292786 -1.0874415268007539e1 -1.0874415268007539e1
0.7793493635077793 -1.0974631841877596e1 -1.0974631841877596e1
0.7800565770862801 -1.1074575261264869e1 -1.1074575261264869e1
0.7807637906647807 -1.1175471240477378e1 -1.1175471240477378e1
0.7814710042432814 -1.1277317990311673e1 -1.1277317990311673e1
0.7821782178217822 -1.1380795803953475e1 -1.1380795803953475e1
0.7828854314002829 -1.1485209946892752e1 -1.1485209946892752e1
0.7835926449787836 -1.1592975693643126e1 -1.1592975693643126e1
0.7842998585572842 -1.1698634640029155e1 -1.1698634640029155e1
0.785007072135785 -1.18053373792674e1 -1.18053373792674e1
0.7857142857142857 -1.1913406465090844e1 -1.1913406465090844e1
0.7864214992927864 -1.202191263367527e1 -1.202191263367527e1
0.7871287128712872 -1.2131834855362428e1 -1.2131834855362428e1
0.7878359264497878 -1.2244120931643153e1 -1.2244120931643153e1
0.7885431400282885 -1.2356145896862614e1 -1.2356145896862614e1
0.7892503536067892 -1.2471261333275066e1 -1.2471261333275066e1
0.78995756718529 -1.2587354579099298e1 -1.2587354579099298e1
0.7906647807637907 -1.270235733547193e1 -1.270235733547193e1
0.7913719943422913 -1.2818527608725304e1 -1.2818527608725304e1
0.7920792079207921 -1.2935877873186797e1 -1.2935877873186797e1
0.7927864214992928 -1.3055317406565479e1 -1.3055317406565479e1
0.7934936350777935 -1.3176623442002125e1 -1.3176623442002125e1
0.7942008486562941 -1.3298700811529812e1 -1.3298700811529812e1
0.7949080622347949 -1.3420693473676835e1 -1.3420693473676835e1
0.7956152758132956 -1.3546034350084625e1 -1.3546034350084625e1
0.7963224893917963 -1.3671794621651458e1 -1.3671794621651458e1
0.797029702970297 -1.379695878169801e1 -1.379695878169801e1
0.7977369165487977 -1.3926391715512324e1 -1.3926391715512324e1
0.7984441301272984 -1.405459208879725e1 -1.405459208879725e1
0.7991513437057991 -1.4185552143347337e1 -1.4185552143347337e1
0.7998585572842999 -1.431695616261564e1 -1.431695616261564e1
0.8005657708628006 -1.4450366902608181e1 -1.4450366902608181e1
0.8012729844413012 -1.4584482951929346e1 -1.4584482951929346e1
0.8019801980198019 -1.472060447700565e1 -1.472060447700565e1
0.8026874115983027 -1.4859450888082534e1 -1.4859450888082534e1
0.8033946251768034 -1.4999143548432727e1 -1.4999143548432727e1
0.804101838755304 -1.5140576837083387e1 -1.5140576837083387e1
0.8048090523338048 -1.528330326579922e1 -1.528330326579922e1
0.8055162659123055 -1.542628926793364e1 -1.542628926793364e1
0.8062234794908062 -1.5571162047937065e1 -1.5571162047937065e1
0.8069306930693069 -1.5718646386690267e1 -1.5718646386690267e1
0.8076379066478077 -1.5869240868366575e1 -1.5869240868366575e1
0.8083451202263083 -1.6019681956403616e1 -1.6019681956403616e1
0.809052333804809 -1.6170896216705984e1 -1.6170896216705984e1
0.8097595473833098 -1.6324131004362386e1 -1.6324131004362386e1
0.8104667609618105 -1.6480665533584357e1 -1.6480665533584357e1
0.8111739745403111 -1.6637761988590825e1 -1.6637761988590825e1
0.8118811881188118 -1.679785208114768e1 -1.679785208114768e1
0.8125884016973126 -1.695914856696359e1 -1.695914856696359e1
0.8132956152758133 -1.712256639617695e1 -1.712256639617695e1
0.814002828854314 -1.7288134910369223e1 -1.7288134910369223e1
0.8147100424328146 -1.7455664191410648e1 -1.7455664191410648e1
0.8154172560113154 -1.7626677699258977e1 -1.7626677699258977e1
0.8161244695898161 -1.7798349476256732e1 -1.7798349476256732e1
0.8168316831683168 -1.7972832291999254e1 -1.7972832291999254e1
0.8175388967468176 -1.815002301096061e1 -1.815002301096061e1
0.8182461103253182 -1.832576799117774e1 -1.832576799117774e1
0.8189533239038189 -1.850669979740556e1 -1.850669979740556e1
0.8196605374823196 -1.868944525278053e1 -1.868944525278053e1
0.8203677510608204 -1.887683363125612e1 -1.887683363125612e1
0.8210749646393211 -1.906481660671048e1 -1.906481660671048e1
0.8217821782178217 -1.9255512759097797e1 -1.9255512759097797e1
0.8224893917963225 -1.944928184568849e1 -1.944928184568849e1
0.8231966053748232 -1.9645918352084806e1 -1.9645918352084806e1
0.8239038189533239 -1.9842551124068592e1 -1.9842551124068592e1
0.8246110325318246 -2.0043990263185293e1 -2.0043990263185293e1
0.8253182461103253 -2.02489494673911e1 -2.02489494673911e1
0.826025459688826 -2.045681107253509e1 -2.045681107253509e1
0.8267326732673267 -2.0667667345581464e1 -2.0667667345581464e1
0.8274398868458275 -2.088224785333219e1 -2.088224785333219e1
0.8281471004243282 -2.1099277893751747e1 -2.1099277893751747e1
0.8288543140028288 -2.131930365545591e1 -2.131930365545591e1
0.8295615275813295 -2.154411836063005e1 -2.154411836063005e1
0.8302687411598303 -2.177399837207227e1 -2.177399837207227e1
0.830975954738331 -2.2004398544263637e1 -2.2004398544263637e1
0.8316831683168316 -2.2239143911750176e1 -2.2239143911750176e1
0.8323903818953323 -2.248066378326544e1 -2.248066378326544e1
0.8330975954738331 -2.2726284700710636e1 -2.2726284700710636e1
0.8338048090523338 -2.2977533692626054e1 -2.2977533692626054e1
0.8345120226308345 -2.3235188198055e1 -2.3235188198055e1
0.8352192362093352 -2.3494054688369175e1 -2.3494054688369175e1
0.8359264497878359 -2.3761850449757873e1 -2.3761850449757873e1
0.8366336633663366 -2.403601769381308e1 -2.403601769381308e1
0.8373408769448373 -2.43143747999558e1 -2.43143747999558e1
0.8380480905233381 -2.460190622289261e1 -2.460190622289261e1
0.8387553041018387 -2.489625740475563e1 -2.489625740475563e1
0.8394625176803394 -2.5194115498473508e1 -2.5194115498473508e1
0.8401697312588402 -2.5501233013527923e1 -2.5501233013527923e1
0.8408769448373409 -2.5815694289786876e1 -2.5815694289786876e1
0.8415841584158416 -2.6144338424485937e1 -2.6144338424485937e1
0.8422913719943422 -2.6489392989372533e1 -2.6489392989372533e1
0.842998585572843 -2.6856417800295418e1 -2.6856417800295418e1
0.8437057991513437 -2.7260014528993594e1 -2.7260014528993594e1
0.8444130127298444 -2.7707948469014042e1 -2.7707948469014042e1
0.8451202263083452 -2.8214842298865875e1 -2.8214842298865875e1
0.8458274398868458 -2.8790927622772102e1 -2.8790927622772102e1
0.8465346534653465 -2.9477831529931027e1 -2.9477831529931027e1
0.8472418670438472 -3.0306098149682985e1 -3.0306098149682985e1
