# Supplementary material for: Large-deviations of disease spreading dynamics with vaccination
Source: PLoS One. 2023 Jul 10;18(7):e0287932. doi: 10.1371/journal.pone.0287932 (PMC10332629; doi:10.1371/journal.pone.0287932)
Supplement: S1 Data — (GZ) [file pone.0287932.s002.gz › DATA/data_supporting_information/fig4/6400.rate]

#sir_rate pdf-to-rate-opt --index-left 0 --index-right 0 --index-log 1 --n 6400 -l 6400.out 
#left right val
0.00078125 0.00078125 0.00134703572899832
0.0009375000000000001 0.0009375000000000001 0.0013177820002521575
0.00109375 0.00109375 0.0011981345892835606
0.00125 0.00125 0.0011575428449467727
0.00140625 0.00140625 0.0011015922179327043
0.0015625 0.0015625 0.001015959602943367
0.00171875 0.00171875 0.0009563694022781296
0.0018750000000000001 0.0018750000000000001 0.0009056944821979441
0.00203125 0.00203125 0.0008947985321376219
0.0021875 0.0021875 0.0008527288331001613
0.0023437500000000003 0.0023437500000000003 0.0008072363803630492
0.0025 0.0025 0.0007757133137958062
0.0026562499999999998 0.0026562499999999998 0.0007403926447964511
0.0028125 0.0028125 0.0006919726445497373
0.00296875 0.00296875 0.0006681892800413528
0.003125 0.003125 0.0006534164237176482
0.0032812500000000003 0.0032812500000000003 0.0006229413334940878
0.0034375000000000005 0.0034375000000000005 0.0005914023491045112
0.0035937499999999997 0.0035937499999999997 0.0005705156551303678
0.00375 0.00375 0.00055059762693631
0.00390625 0.00390625 0.0005195878728887362
0.0040625 0.0040625 0.0005060737987465032
0.00421875 0.00421875 0.0004898276702935889
0.004375 0.004375 0.00045936696734799295
0.00453125 0.00453125 0.0004606425091895757
0.0046875 0.0046875 0.00044082787583320205
0.00484375 0.00484375 0.000411763685149337
0.005 0.005 0.00040106690585910653
0.00515625 0.00515625 0.000390549304744573
0.0053124999999999995 0.0053124999999999995 0.00037630505786382664
0.00546875 0.00546875 0.00035788162875624975
0.005625 0.005625 0.00034702671977036485
0.00578125 0.00578125 0.00033590601942641124
0.0059375 0.0059375 0.0003239654099708059
0.00609375 0.00609375 0.00031688173973722544
0.00625 0.00625 0.00030650332009695856
0.00640625 0.00640625 0.0002983747405115928
0.0065625 0.0065625 0.00028583786900121544
0.00671875 0.00671875 0.00027706894496213697
0.006875 0.006875 0.00026256838009884094
0.00703125 0.00703125 0.0002570530645410827
0.0071875 0.0071875 0.00024400879675268085
0.00734375 0.00734375 0.00023395055232193533
0.0075 0.0075 0.00022803549617914684
0.00765625 0.00765625 0.00022697143197611378
0.0078125 0.0078125 0.0002246712563611295
0.00796875 0.00796875 0.0002192490104010112
0.008125 0.008125 0.00020883777195719426
0.00828125 0.00828125 0.00020538368748779896
0.0084375 0.0084375 0.0001987617849931152
0.00859375 0.00859375 0.00019050154793207944
0.00875 0.00875 0.00019276781124852343
0.008906250000000001 0.008906250000000001 0.00018467098101611508
0.009062500000000001 0.009062500000000001 0.00017220497152476783
0.009218750000000001 0.009218750000000001 0.00017170890606838042
0.009375000000000001 0.009375000000000001 0.00016819249643646952
0.009531250000000002 0.009531250000000002 0.00016663982003770628
0.009687500000000002 0.009687500000000002 0.00015526987069980542
0.00984375 0.00984375 0.00016481402441256135
0.01 0.01 0.00016043381056057398
0.01015625 0.01015625 0.0001508692664740132
0.0103125 0.0103125 0.0001489264804393863
0.01046875 0.01046875 0.00014429392504328715
0.010625 0.010625 0.0001488924105478926
0.010781250000000001 0.010781250000000001 0.000140600249298245
0.010937500000000001 0.010937500000000001 0.00013839515998370698
0.011093750000000001 0.011093750000000001 0.0001413144497619128
0.011250000000000001 0.011250000000000001 0.0001366436106855791
0.011406250000000001 0.011406250000000001 0.0001360525437214741
0.011562500000000002 0.011562500000000002 0.00013189798877654422
0.011718750000000002 0.011718750000000002 0.00012792836295576792
0.011875 0.011875 0.0001303167097856866
0.01203125 0.01203125 0.0001255479764950133
0.0121875 0.0121875 0.0001302430142223446
0.01234375 0.01234375 0.00012342816283430997
0.0125 0.0125 0.00011485483710673057
0.01265625 0.01265625 0.0001168440041209361
0.012812500000000001 0.012812500000000001 0.00011067850835925447
0.012968750000000001 0.012968750000000001 0.00012263139138015083
0.013125000000000001 0.013125000000000001 0.00011273905264853727
0.013281250000000001 0.013281250000000001 0.00011721092768035004
0.013437500000000002 0.013437500000000002 0.00011751932470742882
0.013593750000000002 0.013593750000000002 0.0001100904133735309
0.013750000000000002 0.013750000000000002 0.00011243910241770467
0.01390625 0.01390625 0.00011349942202472211
0.0140625 0.0140625 0.00010974409715080452
0.01421875 0.01421875 0.00011040658633160866
0.014375 0.014375 0.00011876163918376001
0.01453125 0.01453125 0.00011122844377341545
0.014687500000000001 0.014687500000000001 0.0001107729713762259
0.014843750000000001 0.014843750000000001 0.00010902288541307263
0.015000000000000001 0.015000000000000001 0.00010439010252931888
0.015156250000000001 0.015156250000000001 0.00011211544091286766
0.015312500000000001 0.015312500000000001 0.00010886147552661556
0.015468750000000002 0.015468750000000002 0.00011053334835316552
0.015625 0.015625 0.00010592506184487057
0.01578125 0.01578125 0.00011058101543012786
0.0159375 0.0159375 0.00010855661227469676
0.01609375 0.01609375 0.00010877373576532193
0.01625 0.01625 0.00010885510656304169
0.01640625 0.01640625 0.00011177404133090222
0.0165625 0.0165625 0.00010677067454094012
0.01671875 0.01671875 0.00011241673863746825
0.016875 0.016875 0.00010058024051259027
0.01703125 0.01703125 0.00011043967453849585
0.0171875 0.0171875 0.00011015710888455298
0.01734375 0.01734375 0.00011064281313434641
0.0175 0.0175 0.00010389585068816575
0.017656250000000002 0.017656250000000002 0.00011052069132715442
0.017812500000000002 0.017812500000000002 0.00010715016743547532
0.017968750000000002 0.017968750000000002 0.00010841911028515306
0.018125000000000002 0.018125000000000002 0.00010957200647306823
0.018281250000000002 0.018281250000000002 0.00011908770274769167
0.018437500000000002 0.018437500000000002 0.00011974779931043028
0.018593750000000003 0.018593750000000003 0.00011203580389417336
0.018750000000000003 0.018750000000000003 0.00010954825839058459
0.01890625 0.01890625 0.00011048999845096185
0.0190625 0.0190625 0.00011631941156551155
0.01921875 0.01921875 0.00011094673410807745
0.019375 0.019375 0.00011391133099244045
0.01953125 0.01953125 0.00012190128468188581
0.0196875 0.0196875 0.00011822528409537425
0.01984375 0.01984375 0.00011575735837948299
0.02 0.02 0.00011102530764461763
0.02015625 0.02015625 0.00011561479652432447
0.0203125 0.0203125 0.00011513953740263831
0.02046875 0.02046875 0.00012329906249864295
0.020625 0.020625 0.00011995772623135404
0.02078125 0.02078125 0.00011410854422007279
0.0209375 0.0209375 0.00011823984190821598
0.02109375 0.02109375 0.00011489693236119657
0.02125 0.02125 0.00011881420229777265
0.02140625 0.02140625 0.00012555557857200892
0.021562500000000002 0.021562500000000002 0.00012632774811732967
0.021718750000000002 0.021718750000000002 0.00012091522068143296
0.021875000000000002 0.021875000000000002 0.0001181598098749321
0.022031250000000002 0.022031250000000002 0.00011827380131030108
0.022187500000000002 0.022187500000000002 0.00012797746112504837
0.022343750000000002 0.022343750000000002 0.00012935843763743838
0.022500000000000003 0.022500000000000003 0.0001244714338883425
0.022656250000000003 0.022656250000000003 0.0001257956284909042
0.0228125 0.0228125 0.0001251623355458606
0.02296875 0.02296875 0.00013153750791006168
0.023125 0.023125 0.0001244699233212268
0.02328125 0.02328125 0.00012835847872885535
0.0234375 0.0234375 0.00012947747449669898
0.02359375 0.02359375 0.00013234666779299398
0.02375 0.02375 0.00013539101365679125
0.02390625 0.02390625 0.00013239074905763688
0.0240625 0.0240625 0.0001326517174326369
0.02421875 0.02421875 0.0001346897279872888
0.024375 0.024375 0.00013745627881747155
0.02453125 0.02453125 0.0001343422918117854
0.0246875 0.0246875 0.0001338589276607438
0.02484375 0.02484375 0.00013605874448273703
0.025 0.025 0.00013318741655249394
0.02515625 0.02515625 0.00013741446000870738
0.0253125 0.0253125 0.00013748778077750845
0.025468750000000002 0.025468750000000002 0.00013641423970738714
0.025625000000000002 0.025625000000000002 0.0001348541120318835
0.025781250000000002 0.025781250000000002 0.00014099809738157967
0.025937500000000002 0.025937500000000002 0.0001460317851521726
0.026093750000000002 0.026093750000000002 0.00013926298931477184
0.026250000000000002 0.026250000000000002 0.00014622789387298024
0.026406250000000003 0.026406250000000003 0.00014088804701837843
0.026562500000000003 0.026562500000000003 0.00014736567386087644
0.026718750000000003 0.026718750000000003 0.00014733017729711217
0.026875 0.026875 0.0001437762674820761
0.02703125 0.02703125 0.00014690891641028914
0.0271875 0.0271875 0.0001445242163118282
0.02734375 0.02734375 0.000145061781992597
0.0275 0.0275 0.0001502836171857008
0.02765625 0.02765625 0.0001507032048405909
0.0278125 0.0278125 0.0001481934341441364
0.02796875 0.02796875 0.00015885330156356083
0.028125 0.028125 0.0001551179103692678
0.02828125 0.02828125 0.0001578730388746818
0.0284375 0.0284375 0.00015518367140213791
0.02859375 0.02859375 0.00015762871362995807
0.02875 0.02875 0.00015344253548306772
0.02890625 0.02890625 0.0001577564072265975
0.0290625 0.0290625 0.00015849004613248938
0.02921875 0.02921875 0.00015842563487114493
0.029375000000000002 0.029375000000000002 0.00016171962870378662
0.029531250000000002 0.029531250000000002 0.00015915245364712353
0.029687500000000002 0.029687500000000002 0.0001558562839572425
0.029843750000000002 0.029843750000000002 0.00016020281513081752
0.030000000000000002 0.030000000000000002 0.00015927780846631347
0.030156250000000002 0.030156250000000002 0.00016588932314086117
0.030312500000000003 0.030312500000000003 0.00015843080997277856
0.030468750000000003 0.030468750000000003 0.00016590491586473914
0.030625000000000003 0.030625000000000003 0.00016520705162795813
0.03078125 0.03078125 0.00016322915768632982
0.0309375 0.0309375 0.00017005455452802877
0.03109375 0.03109375 0.0001629475479183854
0.03125 0.03125 0.00017353170824725312
0.03140625 0.03140625 0.00016724205839039
0.0315625 0.0315625 0.0001636209973022293
0.03171875 0.03171875 0.00016373564799629419
0.031875 0.031875 0.00016853105807927124
0.03203125 0.03203125 0.00016657184490656145
0.0321875 0.0321875 0.00017123054254374756
0.03234375 0.03234375 0.0001690923915462239
0.0325 0.0325 0.00017584913746756902
0.03265625 0.03265625 0.0001710026811713077
0.032812499999999994 0.032812499999999994 0.00017223641673097556
0.03296875 0.03296875 0.00017802100641750004
0.033124999999999995 0.033124999999999995 0.0001795965091316674
0.03328125 0.03328125 0.0001799643286818035
0.033437499999999995 0.033437499999999995 0.00017558947346747747
0.03359375 0.03359375 0.00017153046935745756
0.033749999999999995 0.033749999999999995 0.00018309514416657598
0.03390625 0.03390625 0.00018194727519194346
0.034062499999999996 0.034062499999999996 0.00017573308223631985
0.03421875 0.03421875 0.00017859731146534598
0.034374999999999996 0.034374999999999996 0.00017722356813202502
0.03453125 0.03453125 0.00017839633329583442
0.034687499999999996 0.034687499999999996 0.0001819450041850659
0.03484375 0.03484375 0.00018004249694173743
0.034999999999999996 0.034999999999999996 0.00018358267487536263
0.03515625 0.03515625 0.00018782998230848033
0.0353125 0.0353125 0.00018475369702919075
0.03546875 0.03546875 0.00018772017689830584
0.035625 0.035625 0.0001884426444894065
0.03578125 0.03578125 0.0001879948540219458
0.0359375 0.0359375 0.00018654465563247363
0.03609375 0.03609375 0.00019044501172787705
0.03625 0.03625 0.00018995983130590783
0.03640625 0.03640625 0.00018921105736914817
0.0365625 0.0365625 0.00019427531686808499
0.03671875 0.03671875 0.00019221296100474777
0.036875 0.036875 0.00018975734797768717
0.037031249999999995 0.037031249999999995 0.0001905857559778806
0.0371875 0.0371875 0.0001917530307556573
0.037343749999999995 0.037343749999999995 0.0001981604472408235
0.0375 0.0375 0.00019626060473578065
0.037656249999999995 0.037656249999999995 0.00019543443582522557
0.0378125 0.0378125 0.0001967199404096181
0.037968749999999996 0.037968749999999996 0.00019537472334174897
0.038125 0.038125 0.0002027036123124734
0.038281249999999996 0.038281249999999996 0.0001991543922807636
0.0384375 0.0384375 0.00019926046601606822
0.038593749999999996 0.038593749999999996 0.00020209503549055175
0.03875 0.03875 0.00019909048689889888
0.038906249999999996 0.038906249999999996 0.00020109154446318128
0.0390625 0.0390625 0.0001987686161616948
0.03921875 0.03921875 0.00020593234371458173
0.039375 0.039375 0.0002066218135744654
0.03953125 0.03953125 0.00020251146705333101
0.0396875 0.0396875 0.00020408092831495126
0.03984375 0.03984375 0.00020440382011127704
0.04 0.04 0.00020846326011118252
0.04015625 0.04015625 0.0002058081899883374
0.0403125 0.0403125 0.00020903861138914248
0.04046875 0.04046875 0.00020658476011750832
0.040625 0.040625 0.00021057445052811416
0.04078125 0.04078125 0.00021096299408024046
0.040937499999999995 0.040937499999999995 0.00021282036479319133
0.04109375 0.04109375 0.00020768113959484798
0.041249999999999995 0.041249999999999995 0.00021284651683999077
0.04140625 0.04140625 0.0002119106550837166
0.041562499999999995 0.041562499999999995 0.00021037695523139184
0.04171875 0.04171875 0.00021031870121111917
0.041874999999999996 0.041874999999999996 0.00021292055660799034
0.04203125 0.04203125 0.00021543197519685516
0.042187499999999996 0.042187499999999996 0.0002131338584588612
0.04234375 0.04234375 0.00022244071667726665
0.042499999999999996 0.042499999999999996 0.00021907249425947846
0.04265625 0.04265625 0.0002142849350015868
0.042812499999999996 0.042812499999999996 0.0002180583489359183
0.04296875 0.04296875 0.00021381031898258334
0.043125 0.043125 0.00021939981103940968
0.04328125 0.04328125 0.00021681696204000427
0.0434375 0.0434375 0.00022206195472584204
0.04359375 0.04359375 0.00021913260376076727
0.04375 0.04375 0.0002140451628636025
0.04390625 0.04390625 0.00021777320147913466
0.0440625 0.0440625 0.0002252956016830052
0.04421875 0.04421875 0.00021701610491664465
0.044375 0.044375 0.0002181818345532279
0.04453125 0.04453125 0.0002231324562194534
0.0446875 0.0446875 0.00022834461419784857
0.044843749999999995 0.044843749999999995 0.00022485455883351128
0.045 0.045 0.00022920564311366208
0.045156249999999995 0.045156249999999995 0.00023075899841395908
0.0453125 0.0453125 0.00022825794027058144
0.045468749999999995 0.045468749999999995 0.00023012516182957304
0.045625 0.045625 0.0002341876816875492
0.045781249999999996 0.045781249999999996 0.00022987488876430786
0.0459375 0.0459375 0.0002322578622419429
0.046093749999999996 0.046093749999999996 0.00023094436776182402
0.04625 0.04625 0.0002317166376027615
0.046406249999999996 0.046406249999999996 0.00023367623967862852
0.0465625 0.0465625 0.00023113108958631778
0.046718749999999996 0.046718749999999996 0.00023488267508120438
0.046875 0.046875 0.00023540632227098498
0.04703125 0.04703125 0.00023999045664087316
0.0471875 0.0471875 0.00023761630835194002
0.04734375 0.04734375 0.00023672954823410116
0.0475 0.0475 0.00024039363497742856
0.04765625 0.04765625 0.00023371330467014927
0.0478125 0.0478125 0.00023696795344277166
0.04796875 0.04796875 0.00023733258195598225
0.048125 0.048125 0.0002345912551079006
0.04828125 0.04828125 0.000237841262471816
0.0484375 0.0484375 0.00023973004512740096
0.04859375 0.04859375 0.00023959925277770755
0.04875 0.04875 0.00024073351829493917
0.04890625 0.04890625 0.000242726792439043
0.049062499999999995 0.049062499999999995 0.0002426524083674027
0.04921875 0.04921875 0.00024448219675338867
0.049374999999999995 0.049374999999999995 0.0002432649361365746
0.04953125 0.04953125 0.0002453337155004195
0.049687499999999996 0.049687499999999996 0.0002441663233345178
0.04984375 0.04984375 0.00024548683849897143
0.049999999999999996 0.049999999999999996 0.0002508515038349245
0.05015625 0.05015625 0.00025011603979428667
0.050312499999999996 0.050312499999999996 0.00024848709631131757
0.05046875 0.05046875 0.00024307967382548783
0.050624999999999996 0.050624999999999996 0.00024907012385128036
0.05078125 0.05078125 0.00025421605362333644
0.0509375 0.0509375 0.0002500223081026154
0.05109375 0.05109375 0.0002472317481489701
0.05125 0.05125 0.0002526729204000641
0.05140625 0.05140625 0.00025089188489839403
0.0515625 0.0515625 0.0002495258589387862
0.05171875 0.05171875 0.0002551035875372816
0.051875 0.051875 0.00025189567928473927
0.05203125 0.05203125 0.00025393392804765703
0.0521875 0.0521875 0.0002501064987630489
0.05234375 0.05234375 0.0002524567748834045
0.0525 0.0525 0.00025288775957376855
0.05265625 0.05265625 0.0002532147754953175
0.0528125 0.0528125 0.000259126637970192
0.052968749999999995 0.052968749999999995 0.00025387630984703415
0.053125 0.053125 0.0002564239716558989
0.053281249999999995 0.053281249999999995 0.0002559079869257799
0.0534375 0.0534375 0.0002563226665705853
0.053593749999999996 0.053593749999999996 0.00025855883504886386
0.05375 0.05375 0.0002597985184235105
0.053906249999999996 0.053906249999999996 0.00025501186185594596
0.0540625 0.0540625 0.00025669099193852075
0.054218749999999996 0.054218749999999996 0.0002586520165843385
0.054375 0.054375 0.00026054827452506765
0.054531249999999996 0.054531249999999996 0.0002610117177301351
0.0546875 0.0546875 0.00026063696283386354
0.05484375 0.05484375 0.0002612415436460063
0.055 0.055 0.00026383715277079856
0.05515625 0.05515625 0.0002642782531771123
0.0553125 0.0553125 0.0002606506840262396
0.05546875 0.05546875 0.00026505100558495273
0.055625 0.055625 0.00026552674277447136
0.05578125 0.05578125 0.00026897062019510176
0.0559375 0.0559375 0.00026216199890006397
0.05609375 0.05609375 0.00026580851076755247
0.05625 0.05625 0.00026387892733605836
0.05640625 0.05640625 0.00026975954823531387
0.0565625 0.0565625 0.0002670860789432474
0.05671875 0.05671875 0.0002697627963640838
0.056874999999999995 0.056874999999999995 0.0002703772455961119
0.05703125 0.05703125 0.0002650509967654723
0.057187499999999995 0.057187499999999995 0.0002752862862189509
0.05734375 0.05734375 0.0002680898527126297
0.057499999999999996 0.057499999999999996 0.00027081633625641676
0.05765625 0.05765625 0.0002665913218992993
0.057812499999999996 0.057812499999999996 0.00027448150889839123
0.05796875 0.05796875 0.0002700286797260899
0.058124999999999996 0.058124999999999996 0.0002705256828735732
0.05828125 0.05828125 0.00027234068136346336
0.058437499999999996 0.058437499999999996 0.0002714147955510789
0.05859375 0.05859375 0.0002701395138825319
0.05875 0.05875 0.000272124590579577
0.05890625 0.05890625 0.00026931252101775483
0.0590625 0.0590625 0.00027194893923582214
0.05921875 0.05921875 0.00027577002245501284
0.059375 0.059375 0.00027501907399949505
0.05953125 0.05953125 0.0002785547600495037
0.0596875 0.0596875 0.0002762712494539785
0.05984375 0.05984375 0.0002805338525103522
0.06 0.06 0.000278104625463921
0.06015625 0.06015625 0.0002799665190567752
0.0603125 0.0603125 0.0002769721098871272
0.06046875 0.06046875 0.0002803986587792171
0.060625 0.060625 0.0002724338655372889
0.060781249999999995 0.060781249999999995 0.0002783880108892706
0.0609375 0.0609375 0.00027973751213140733
0.061093749999999995 0.061093749999999995 0.0002815992323054569
0.06125 0.06125 0.0002787775252373662
0.061406249999999996 0.061406249999999996 0.000281907083227613
0.0615625 0.0615625 0.00027885425165950225
0.061718749999999996 0.061718749999999996 0.0002788551096614734
0.061875 0.061875 0.00028262840875915455
0.062031249999999996 0.062031249999999996 0.00028595642506594406
0.0621875 0.0621875 0.00027975366569659024
0.062343749999999996 0.062343749999999996 0.0002832419419809958
0.0625 0.0625 0.00028586655763502585
0.06265625 0.06265625 0.0002870183017137292
0.06281250000000001 0.06281250000000001 0.00028401113710067904
0.06296875 0.06296875 0.0002849433225504757
0.063125 0.063125 0.00028526397806501234
0.06328125 0.06328125 0.00028603215029953934
0.0634375 0.0634375 0.00028674079901760204
0.06359375 0.06359375 0.0002839152936923583
0.06375 0.06375 0.0002832058208813336
0.06390625 0.06390625 0.00028876382644845295
0.0640625 0.0640625 0.00028821613049417644
0.06421875 0.06421875 0.0002854339162298261
0.064375 0.064375 0.0002883061895114792
0.06453125 0.06453125 0.00028808602013641793
0.0646875 0.0646875 0.0002863355177594999
0.06484374999999999 0.06484374999999999 0.00028699973089758336
0.065 0.065 0.00028936041497141114
0.06515625 0.06515625 0.00029256065225943063
0.0653125 0.0653125 0.0002870000471448185
0.06546874999999999 0.06546874999999999 0.00029339673547485964
0.065625 0.065625 0.00029471246639088683
0.06578125 0.06578125 0.0002987456222417364
0.0659375 0.0659375 0.000293564333053041
0.06609374999999999 0.06609374999999999 0.00029522843046297714
0.06625 0.06625 0.0002938979015836457
0.06640625 0.06640625 0.0002971320449556998
0.0665625 0.0665625 0.00029180927429770415
0.06671875 0.06671875 0.0002966808713832656
0.066875 0.066875 0.0002962251380925084
0.06703125 0.06703125 0.0002968994080520585
0.0671875 0.0671875 0.00029855258886078674
0.06734375 0.06734375 0.0002983482717481654
0.0675 0.0675 0.0002931154714365677
0.06765625 0.06765625 0.0002956772011442038
0.0678125 0.0678125 0.00029879028228833903
0.06796875 0.06796875 0.0002966290336023913
0.068125 0.068125 0.0003020407591429108
0.06828125 0.06828125 0.00029573226578212384
0.0684375 0.0684375 0.00030206429142020557
0.06859375 0.06859375 0.000299810600512596
0.06875 0.06875 0.0002983166070632669
0.06890625 0.06890625 0.00030188006917954943
0.0690625 0.0690625 0.0003058558457294516
0.06921875 0.06921875 0.00030716461217539226
0.06937499999999999 0.06937499999999999 0.00030112683858621265
0.06953125 0.06953125 0.00030401729292550906
0.0696875 0.0696875 0.00030661028249234247
0.06984375 0.06984375 0.0003040353659231665
0.06999999999999999 0.06999999999999999 0.0003038819578318757
0.07015625 0.07015625 0.0003036769870674221
0.0703125 0.0703125 0.000299989010555986
0.07046875 0.07046875 0.00030284315493626224
0.070625 0.070625 0.0003026134206606267
0.07078125 0.07078125 0.0003072020273694586
0.0709375 0.0709375 0.000305660730399603
0.07109375 0.07109375 0.0003070279595756314
0.07125 0.07125 0.0003036362304551764
0.07140625 0.07140625 0.0003079621089921394
0.0715625 0.0715625 0.0003045318662144918
0.07171875 0.07171875 0.0003077156538945991
0.071875 0.071875 0.0003083063799527213
0.07203125 0.07203125 0.0003050651565509444
0.0721875 0.0721875 0.0003044848296323766
0.07234375 0.07234375 0.00031014319540197436
0.0725 0.0725 0.0003069804354169206
0.07265625 0.07265625 0.000311634342845913
0.0728125 0.0728125 0.00031152235854748787
0.07296875 0.07296875 0.00030666708991937224
0.073125 0.073125 0.00030986700009344285
0.07328124999999999 0.07328124999999999 0.00031131095904050985
0.0734375 0.0734375 0.00031197005780451243
0.07359375 0.07359375 0.0003148326853804929
0.07375 0.07375 0.0003164871354861376
0.07390624999999999 0.07390624999999999 0.0003118861999326254
0.0740625 0.0740625 0.0003113509023427397
0.07421875 0.07421875 0.0003129930414299967
0.074375 0.074375 0.00031302964307534237
0.07453125 0.07453125 0.0003141387571965341
0.0746875 0.0746875 0.0003102675964988884
0.07484375 0.07484375 0.00031640644812763367
0.075 0.075 0.00031226522208539006
0.07515625 0.07515625 0.0003176043404598438
0.0753125 0.0753125 0.0003125329949318236
0.07546875 0.07546875 0.000315856872118997
0.075625 0.075625 0.00031241411552432227
0.07578125 0.07578125 0.00031805637309655923
0.0759375 0.0759375 0.0003155808875051789
0.07609375 0.07609375 0.0003135631403919407
0.07625 0.07625 0.0003173650200035657
0.07640625 0.07640625 0.00031538618263489063
0.0765625 0.0765625 0.0003154082969870803
0.07671875 0.07671875 0.0003174952270166515
0.076875 0.076875 0.0003181764280071626
0.07703125 0.07703125 0.0003151618578608393
0.07718749999999999 0.07718749999999999 0.00031780202089579367
0.07734375 0.07734375 0.00031610700607154457
0.0775 0.0775 0.0003213177669724856
0.07765625 0.07765625 0.0003216501324957614
0.07781249999999999 0.07781249999999999 0.00032218555253745563
0.07796875 0.07796875 0.00031717580829214713
0.078125 0.078125 0.00031848088857779695
0.07828125 0.07828125 0.0003238308711884277
0.0784375 0.0784375 0.0003201813315378216
0.07859375 0.07859375 0.00032183626137765155
0.07875 0.07875 0.0003242954313872487
0.07890625 0.07890625 0.00031970147698223814
0.0790625 0.0790625 0.0003259634403640301
0.07921875 0.07921875 0.00032499628917942875
0.079375 0.079375 0.00032524954918491006
0.07953125 0.07953125 0.0003256185608434304
0.0796875 0.0796875 0.00032313631098822624
0.07984375 0.07984375 0.00032640364984036003
0.08 0.08 0.0003262285403341271
0.08015625 0.08015625 0.0003238306787820373
0.0803125 0.0803125 0.00032512984904267504
0.08046875 0.08046875 0.0003243921714708297
0.080625 0.080625 0.0003252344337368358
0.08078125 0.08078125 0.00032603057838911915
0.0809375 0.0809375 0.0003230077164088417
0.08109374999999999 0.08109374999999999 0.0003269581876740109
0.08125 0.08125 0.0003232782095694088
0.08140625 0.08140625 0.0003294671886645719
0.0815625 0.0815625 0.0003236359234941502
0.08171874999999999 0.08171874999999999 0.0003262245138187233
0.081875 0.081875 0.00032499578142417744
0.08203125 0.08203125 0.0003250605852482743
0.0821875 0.0821875 0.0003287289472673659
0.08234375 0.08234375 0.00032671848585120165
0.0825 0.0825 0.00032989566902759675
0.08265625 0.08265625 0.00032926974961220183
0.0828125 0.0828125 0.0003265094646347646
0.08296875 0.08296875 0.000325113955125181
0.083125 0.083125 0.00032855433997709097
0.08328125 0.08328125 0.00032752863572661707
0.0834375 0.0834375 0.0003280509628200201
0.08359375 0.08359375 0.00032524772833261695
0.08375 0.08375 0.0003290353973066975
0.08390625 0.08390625 0.00032683518932505844
0.0840625 0.0840625 0.0003327308296899827
0.08421875 0.08421875 0.0003314660243514857
0.084375 0.084375 0.0003326283454889275
0.08453125 0.08453125 0.00033139258934745914
0.0846875 0.0846875 0.00032762914026583277
0.08484375 0.08484375 0.0003294699565627684
0.08499999999999999 0.08499999999999999 0.00033104168738594863
0.08515625 0.08515625 0.0003324206179382403
0.0853125 0.0853125 0.0003335876543500325
0.08546875 0.08546875 0.000338948034793313
0.08562499999999999 0.08562499999999999 0.00033175791320371356
0.08578125 0.08578125 0.0003350768007450635
0.0859375 0.0859375 0.00033070299227410484
0.08609375 0.08609375 0.0003332262876954545
0.08625 0.08625 0.00033392200281042654
0.08640625 0.08640625 0.00033193923701717613
0.0865625 0.0865625 0.0003398160534853594
0.08671875 0.08671875 0.00033809610587647254
0.086875 0.086875 0.0003385874871312016
0.08703125 0.08703125 0.0003332960266323676
0.0871875 0.0871875 0.0003394688161935074
0.08734375 0.08734375 0.00033313321768421223
0.0875 0.0875 0.00033407053501174634
0.08765625 0.08765625 0.00033705773930201667
0.0878125 0.0878125 0.00033669906616004395
0.08796875 0.08796875 0.00033463596449123537
0.088125 0.088125 0.0003408410363500775
0.08828125 0.08828125 0.0003332924835444475
0.0884375 0.0884375 0.0003394187648780167
0.08859375 0.08859375 0.00033796334275477177
0.08875 0.08875 0.00034136172549912214
0.08890624999999999 0.08890624999999999 0.0003374845965104017
0.0890625 0.0890625 0.0003383736813572816
0.08921875 0.08921875 0.00033700440845081176
0.089375 0.089375 0.0003398939533959223
0.08953124999999999 0.08953124999999999 0.00034001880806454815
0.0896875 0.0896875 0.0003421151216308961
0.08984375 0.08984375 0.00033953839076816497
0.09 0.09 0.00034180023309910465
0.09015625 0.09015625 0.00033710919986759853
0.0903125 0.0903125 0.0003358627647936072
0.09046875 0.09046875 0.00033997094408441545
0.090625 0.090625 0.0003424856450484201
0.09078125 0.09078125 0.0003360578645922634
0.0909375 0.0909375 0.0003386687060606298
0.09109375 0.09109375 0.00034108692749676954
0.09125 0.09125 0.00034281491531462866
0.09140625 0.09140625 0.00033658602065853125
0.0915625 0.0915625 0.0003438955436747641
0.09171875 0.09171875 0.00034283608781646683
0.091875 0.091875 0.0003368719810346336
0.09203125 0.09203125 0.0003399053145978601
0.0921875 0.0921875 0.00034025203956356627
0.09234375 0.09234375 0.00033948562561171146
0.0925 0.0925 0.00034156376878834545
0.09265625 0.09265625 0.00034433735866039235
0.09281249999999999 0.09281249999999999 0.00034383346632580646
0.09296875 0.09296875 0.0003394912740615628
0.093125 0.093125 0.00034214565393875083
0.09328125 0.09328125 0.00034354176892924
0.09343749999999999 0.09343749999999999 0.0003438750837956463
0.09359375 0.09359375 0.0003414661714753526
0.09375 0.09375 0.0003422306360227989
0.09390625 0.09390625 0.0003476920220038421
0.0940625 0.0940625 0.0003466364330489026
0.09421875 0.09421875 0.00033922062668426757
0.094375 0.094375 0.00034393834231559564
0.09453125 0.09453125 0.0003407447849926055
0.0946875 0.0946875 0.0003382029194069263
0.09484375 0.09484375 0.00034290060683708464
0.095 0.095 0.00034432252590181156
0.09515625 0.09515625 0.0003461376834888718
0.0953125 0.0953125 0.00034626444082975274
0.09546875 0.09546875 0.0003481660805000121
0.095625 0.095625 0.00034256443665809034
0.09578125 0.09578125 0.0003479248450254171
0.0959375 0.0959375 0.00034631289384682673
0.09609375 0.09609375 0.0003456047018401232
0.09625 0.09625 0.0003455065340478117
0.09640625 0.09640625 0.0003491428436749894
0.0965625 0.0965625 0.00034413052462650305
0.09671875 0.09671875 0.0003468155369075602
0.096875 0.096875 0.0003454971793246207
0.09703125 0.09703125 0.00034800541139084606
0.0971875 0.0971875 0.00034287251061349575
0.09734374999999999 0.09734374999999999 0.00035001825459975513
0.0975 0.0975 0.0003426158356080524
0.09765625 0.09765625 0.000347380058218291
0.0978125 0.0978125 0.00034447036241961823
0.09796875 0.09796875 0.0003451255435490267
0.098125 0.098125 0.00034948146004172955
0.09828125 0.09828125 0.00034725133059082915
0.0984375 0.0984375 0.00034613771439288344
0.09859375 0.09859375 0.00034695186789225423
0.09875 0.09875 0.0003491683696605687
0.09890625 0.09890625 0.0003494226407884088
0.0990625 0.0990625 0.00034981027836593066
0.09921875 0.09921875 0.00034805799237777965
0.099375 0.099375 0.000348112714052667
0.09953125 0.09953125 0.00034935213430196233
0.0996875 0.0996875 0.00034764786900013924
0.09984375 0.09984375 0.00035005882807419617
0.1 0.1 0.000347842197641858
0.10015625 0.10015625 0.00034536451206736374
0.1003125 0.1003125 0.0003491123742998029
0.10046875 0.10046875 0.00034618073647614913
0.100625 0.100625 0.00034536995529537
0.10078125 0.10078125 0.000351736320480076
0.1009375 0.1009375 0.000349874659134248
0.10109375 0.10109375 0.00034883769488907955
0.10124999999999999 0.10124999999999999 0.0003480261043451763
0.10140625 0.10140625 0.0003492227404519719
0.1015625 0.1015625 0.00035157290287046576
0.10171875 0.10171875 0.0003514289068592561
0.101875 0.101875 0.0003473158941590996
0.10203125 0.10203125 0.00035122993698978133
0.1021875 0.1021875 0.0003470791661110932
0.10234375 0.10234375 0.0003504987021789285
0.1025 0.1025 0.0003487590993082558
0.10265625 0.10265625 0.0003471979585853757
0.1028125 0.1028125 0.00035118117687544175
0.10296875 0.10296875 0.0003504688706261235
0.103125 0.103125 0.0003517819808593833
0.10328125 0.10328125 0.00034906501682298915
0.1034375 0.1034375 0.0003534010600918664
0.10359375 0.10359375 0.00034638002691146934
0.10375 0.10375 0.00035073459231870657
0.10390625 0.10390625 0.00034796892103953564
0.1040625 0.1040625 0.00035113629756643877
0.10421875 0.10421875 0.00035721411812118255
0.104375 0.104375 0.00035578938047201513
0.10453125 0.10453125 0.0003530272675249873
0.1046875 0.1046875 0.00035196175747247567
0.10484375 0.10484375 0.0003553725186823317
0.105 0.105 0.0003537061063708269
0.10515624999999999 0.10515624999999999 0.0003522491502489462
0.1053125 0.1053125 0.0003519782403480517
0.10546875 0.10546875 0.0003525650420958618
0.105625 0.105625 0.00035377027493039767
0.10578125 0.10578125 0.00035071106449123605
0.1059375 0.1059375 0.000355404319942707
0.10609375 0.10609375 0.00035645982003662866
0.10625 0.10625 0.00035504780424318127
0.10640625 0.10640625 0.00034822388010009923
0.1065625 0.1065625 0.0003529112149386333
0.10671875 0.10671875 0.00035498077429885633
0.106875 0.106875 0.00035255918934053653
0.10703125 0.10703125 0.0003527074342543093
0.1071875 0.1071875 0.0003555564691260582
0.10734375 0.10734375 0.0003518269359461224
0.1075 0.1075 0.0003517085575302965
0.10765625 0.10765625 0.0003512330766212399
0.1078125 0.1078125 0.00035227941819980475
0.10796875 0.10796875 0.00035298280129966145
0.108125 0.108125 0.0003536303082154457
0.10828125 0.10828125 0.0003492552803915227
0.1084375 0.1084375 0.0003536816053096203
0.10859375 0.10859375 0.00035334541411920304
0.10875 0.10875 0.00035049605819340084
0.10890625 0.10890625 0.00035289040049925726
0.10906249999999999 0.10906249999999999 0.0003533560700113937
0.10921875 0.10921875 0.0003517518548837369
0.109375 0.109375 0.0003513402963989892
0.10953125 0.10953125 0.0003542625832626113
0.1096875 0.1096875 0.00035323207910114093
0.10984375 0.10984375 0.0003522025793917102
0.11 0.11 0.0003530306721914357
0.11015625 0.11015625 0.00035570942230093885
0.1103125 0.1103125 0.0003576813343140686
0.11046875 0.11046875 0.0003522630131187669
0.110625 0.110625 0.0003535941108933595
0.11078125 0.11078125 0.00035361544952786084
0.1109375 0.1109375 0.00035610624977507527
0.11109375 0.11109375 0.0003522470115519444
0.11125 0.11125 0.0003545799220535464
0.11140625 0.11140625 0.00035118482259678056
0.1115625 0.1115625 0.0003525097865480784
0.11171875 0.11171875 0.0003551465168485627
0.111875 0.111875 0.0003549784941459358
0.11203125 0.11203125 0.00035143026243528456
0.1121875 0.1121875 0.00035279913275781705
0.11234375 0.11234375 0.0003537898096796266
0.1125 0.1125 0.00035342779272277335
0.11265625 0.11265625 0.0003544980601024218
0.1128125 0.1128125 0.0003541354409207997
0.11296874999999999 0.11296874999999999 0.0003553639852409813
0.113125 0.113125 0.000354916429593127
0.11328125 0.11328125 0.00035033427143212065
0.1134375 0.1134375 0.0003532741336237956
0.11359375 0.11359375 0.00035574146850272476
0.11375 0.11375 0.000355235483136563
0.11390625 0.11390625 0.00035310384427053137
0.1140625 0.1140625 0.00035890570509287587
0.11421875 0.11421875 0.00035399608901881915
0.114375 0.114375 0.00035595242998161757
0.11453125 0.11453125 0.0003514325875180472
0.1146875 0.1146875 0.00035337470756426927
0.11484375 0.11484375 0.0003516150199211848
0.115 0.115 0.00035439070369275077
0.11515625 0.11515625 0.00035471983893236425
0.1153125 0.1153125 0.000352694396715967
0.11546875 0.11546875 0.0003539265512514955
0.115625 0.115625 0.00035778003607891365
0.11578125 0.11578125 0.0003591212599046055
0.1159375 0.1159375 0.0003568379620183052
0.11609375 0.11609375 0.00035403342348124727
0.11625 0.11625 0.0003560258577171724
0.11640625 0.11640625 0.0003551720421237538
0.1165625 0.1165625 0.000356762614947132
0.11671875 0.11671875 0.000357486477565345
0.11687499999999999 0.11687499999999999 0.0003591345969921347
0.11703125 0.11703125 0.0003527914151238028
0.1171875 0.1171875 0.00035278903011549636
0.11734375 0.11734375 0.00035802832753523454
0.1175 0.1175 0.0003518497439444084
0.11765625 0.11765625 0.0003531851924881497
0.1178125 0.1178125 0.0003545042210790031
0.11796875 0.11796875 0.0003560255305853902
0.118125 0.118125 0.0003510876022479411
0.11828125 0.11828125 0.0003503904782856822
0.1184375 0.1184375 0.00035123036761212727
0.11859375 0.11859375 0.00035486371637812194
0.11875 0.11875 0.0003539361182297343
0.11890625 0.11890625 0.0003551388083972397
0.1190625 0.1190625 0.0003573877238255117
0.11921875 0.11921875 0.00035472815419162134
0.119375 0.119375 0.00035392285913225547
0.11953125 0.11953125 0.0003575285213526636
0.1196875 0.1196875 0.00035115415114037794
0.11984375 0.11984375 0.00034877168081126934
0.12 0.12 0.0003530251951589661
0.12015625 0.12015625 0.0003560539777780305
0.1203125 0.1203125 0.0003529445798798278
0.12046875 0.12046875 0.0003534427912396811
0.120625 0.120625 0.0003555396294880533
0.12078124999999999 0.12078124999999999 0.00035588394308321355
0.1209375 0.1209375 0.0003576114047205581
0.12109375 0.12109375 0.00035532186449745444
0.12125 0.12125 0.0003541608984326177
0.12140625 0.12140625 0.00035762668175117927
0.1215625 0.1215625 0.00035456007546764057
0.12171875 0.12171875 0.00035183734277511333
0.121875 0.121875 0.0003537468364001253
0.12203125 0.12203125 0.0003570229053739451
0.1221875 0.1221875 0.0003563600773998349
0.12234375 0.12234375 0.0003530356855264628
0.1225 0.1225 0.00035658056309706404
0.12265625 0.12265625 0.00035203473313628154
0.1228125 0.1228125 0.00035274992188910425
0.12296875 0.12296875 0.00036139600451644076
0.123125 0.123125 0.0003564878491977432
0.12328125 0.12328125 0.0003555444210396365
0.1234375 0.1234375 0.0003581426750730356
0.12359375 0.12359375 0.00035595249459683575
0.12375 0.12375 0.00035565334360732314
0.12390625 0.12390625 0.00035590621002504474
0.1240625 0.1240625 0.000354515604142801
0.12421875 0.12421875 0.0003545368988709952
0.124375 0.124375 0.0003577456064172122
0.12453125 0.12453125 0.0003514752421145097
0.1246875 0.1246875 0.00035317251225198075
0.12484375 0.12484375 0.00035540237104401235
0.125 0.125 0.00034976638606699125
0.12515625 0.12515625 0.00035399721035965075
0.1253125 0.1253125 0.00035452496135398665
0.12546875000000002 0.12546875000000002 0.00035233722389300004
0.12562500000000001 0.12562500000000001 0.00035187044444141824
0.12578125 0.12578125 0.0003532066195846278
0.1259375 0.1259375 0.00035425721721806544
0.12609375 0.12609375 0.0003525255963704705
0.12625 0.12625 0.00035599975902638067
0.12640625000000003 0.12640625000000003 0.00035468444453246224
0.12656250000000002 0.12656250000000002 0.00035312653483210064
0.12671875000000002 0.12671875000000002 0.00035371955395659956
0.12687500000000002 0.12687500000000002 0.00035522319212455124
0.12703125 0.12703125 0.00035406132253580196
0.1271875 0.1271875 0.0003557179829356599
0.12734375 0.12734375 0.00035114515839021964
0.1275 0.1275 0.00035367495455116435
0.12765625000000003 0.12765625000000003 0.0003545921907989307
0.12781250000000002 0.12781250000000002 0.0003567810888746448
0.12796875000000002 0.12796875000000002 0.00035454797604430384
0.12812500000000002 0.12812500000000002 0.00035355207724322417
0.12828125 0.12828125 0.00035356540950348426
0.1284375 0.1284375 0.00034922096697399563
0.12859375 0.12859375 0.00035724856994447487
0.12875 0.12875 0.00035426891169675756
0.12890625 0.12890625 0.00035206891369764405
0.12906250000000002 0.12906250000000002 0.0003565286613187574
0.12921875000000002 0.12921875000000002 0.0003557839385059213
0.12937500000000002 0.12937500000000002 0.00035572896957194517
0.12953125000000001 0.12953125000000001 0.0003536675133114789
0.1296875 0.1296875 0.00035139867655029853
0.12984375 0.12984375 0.00035284124826358103
0.13 0.13 0.00035239537120027573
0.13015625 0.13015625 0.00035494117509739264
0.13031250000000003 0.13031250000000003 0.00035271118146266197
0.13046875000000002 0.13046875000000002 0.0003534386259698623
0.13062500000000002 0.13062500000000002 0.0003535624565591534
0.13078125000000002 0.13078125000000002 0.00035512680033731307
0.1309375 0.1309375 0.0003520218030527372
0.13109375 0.13109375 0.00035121985381294683
0.13125 0.13125 0.0003537426009355473
0.13140625 0.13140625 0.0003522234819570111
0.13156250000000003 0.13156250000000003 0.00035329534732749234
0.13171875000000002 0.13171875000000002 0.0003534016555057766
0.13187500000000002 0.13187500000000002 0.0003523794470443294
0.13203125000000002 0.13203125000000002 0.00035399081174596086
0.1321875 0.1321875 0.0003528387286213399
0.13234375 0.13234375 0.00035025556689768136
0.1325 0.1325 0.00035119021610857773
0.13265625 0.13265625 0.0003492919280283661
0.1328125 0.1328125 0.00035219206197939946
0.13296875000000002 0.13296875000000002 0.00035280655759836705
0.13312500000000002 0.13312500000000002 0.000352884511835136
0.13328125000000002 0.13328125000000002 0.0003547456476265792
0.13343750000000001 0.13343750000000001 0.00035321723073528983
0.13359375 0.13359375 0.00035092797003389165
0.13375 0.13375 0.0003513733701944207
0.13390625 0.13390625 0.00035362655763806653
0.1340625 0.1340625 0.0003516075638132487
0.13421875000000003 0.13421875000000003 0.00035471459835345923
0.13437500000000002 0.13437500000000002 0.00034923347340197166
0.13453125000000002 0.13453125000000002 0.00035267978179868303
0.13468750000000002 0.13468750000000002 0.00035167861777582075
0.13484375 0.13484375 0.000351093356156403
0.135 0.135 0.0003523328154299276
0.13515625 0.13515625 0.00034904466096387224
0.1353125 0.1353125 0.00035017389125133137
0.13546875000000003 0.13546875000000003 0.0003463558065088838
0.13562500000000002 0.13562500000000002 0.00035059272155669714
0.13578125000000002 0.13578125000000002 0.00034808793799140337
0.13593750000000002 0.13593750000000002 0.00035143633016777593
0.13609375 0.13609375 0.00035280390776318076
0.13625 0.13625 0.00035075882935978685
0.13640625 0.13640625 0.00034992710916205774
0.1365625 0.1365625 0.00035246513120440237
0.13671875000000003 0.13671875000000003 0.00034685379512998317
0.13687500000000002 0.13687500000000002 0.00034796164247153895
0.13703125000000002 0.13703125000000002 0.00034854831782539346
0.13718750000000002 0.13718750000000002 0.0003449794263964993
0.13734375000000001 0.13734375000000001 0.00034968344142918183
0.1375 0.1375 0.0003528228119058179
0.13765625 0.13765625 0.0003482651694601052
0.1378125 0.1378125 0.0003475060761390136
0.13796875 0.13796875 0.00034824887447712434
0.13812500000000003 0.13812500000000003 0.00034895713554019913
0.13828125000000002 0.13828125000000002 0.0003468586943765416
0.13843750000000002 0.13843750000000002 0.00035008681075985904
0.13859375000000002 0.13859375000000002 0.0003496082668041607
0.13875 0.13875 0.0003472526137154462
0.13890625 0.13890625 0.0003466915310817738
0.1390625 0.1390625 0.00034597435757839623
0.13921875 0.13921875 0.0003507568159142624
0.13937500000000003 0.13937500000000003 0.00034656316583603873
0.13953125000000002 0.13953125000000002 0.0003437872502631162
0.13968750000000002 0.13968750000000002 0.00034627681942958096
0.13984375000000002 0.13984375000000002 0.0003457916554268711
0.14 0.14 0.0003484918986068392
0.14015625 0.14015625 0.00034796648224705805
0.1403125 0.1403125 0.00034720530005364616
0.14046875 0.14046875 0.0003469715658367192
0.14062500000000003 0.14062500000000003 0.0003461955710784342
0.14078125000000002 0.14078125000000002 0.00034519405409344164
0.14093750000000002 0.14093750000000002 0.0003459280594164642
0.14109375000000002 0.14109375000000002 0.00034619008073657586
0.14125000000000001 0.14125000000000001 0.0003449256928501033
0.14140625 0.14140625 0.00034668287147617417
0.1415625 0.1415625 0.00034742525829699566
0.14171875 0.14171875 0.00034480809739393276
0.141875 0.141875 0.0003427902514452838
0.14203125000000003 0.14203125000000003 0.0003456643256260268
0.14218750000000002 0.14218750000000002 0.00034576737351272083
0.14234375000000002 0.14234375000000002 0.0003441930554169401
0.14250000000000002 0.14250000000000002 0.00034515976809490137
0.14265625 0.14265625 0.0003429361841059825
0.1428125 0.1428125 0.0003439073542583998
0.14296875 0.14296875 0.00034383538119196755
0.143125 0.143125 0.0003426942367686286
0.14328125000000003 0.14328125000000003 0.00034404916380873884
0.14343750000000002 0.14343750000000002 0.00034277302068722634
0.14359375000000002 0.14359375000000002 0.0003431129881953862
0.14375000000000002 0.14375000000000002 0.0003421293489234597
0.14390625 0.14390625 0.00034109704338352643
0.1440625 0.1440625 0.00034241831713078543
0.14421875 0.14421875 0.00034188672181679255
0.144375 0.144375 0.00034561127631660166
0.14453125000000003 0.14453125000000003 0.00034333704692531046
0.14468750000000002 0.14468750000000002 0.0003458765938665491
0.14484375000000002 0.14484375000000002 0.00034132705252816866
0.14500000000000002 0.14500000000000002 0.0003407181489723607
0.14515625000000001 0.14515625000000001 0.0003430026391074213
0.1453125 0.1453125 0.00034276557599491043
0.14546875 0.14546875 0.000342971605160165
0.145625 0.145625 0.0003410163502046497
0.14578125 0.14578125 0.0003403025228488827
0.14593750000000003 0.14593750000000003 0.0003443113010320647
0.14609375000000002 0.14609375000000002 0.000340273742093664
0.14625000000000002 0.14625000000000002 0.0003428319882413551
0.14640625000000002 0.14640625000000002 0.0003438916033038224
0.1465625 0.1465625 0.00034201480686577344
0.14671875 0.14671875 0.0003391068532477504
0.146875 0.146875 0.0003382417527253729
0.14703125 0.14703125 0.0003393193742432985
0.14718750000000003 0.14718750000000003 0.0003410376068326754
0.14734375000000002 0.14734375000000002 0.0003418701780462923
0.14750000000000002 0.14750000000000002 0.00033925142706335896
0.14765625000000002 0.14765625000000002 0.0003366177483215812
0.1478125 0.1478125 0.00034203444807326085
0.14796875 0.14796875 0.00033825344044245253
0.148125 0.148125 0.0003389207936779516
0.14828125 0.14828125 0.0003401178045683263
0.14843750000000003 0.14843750000000003 0.0003389365272224564
0.14859375000000002 0.14859375000000002 0.0003389180044664743
0.14875000000000002 0.14875000000000002 0.000335926572801576
0.14890625000000002 0.14890625000000002 0.00033893730926983076
0.14906250000000001 0.14906250000000001 0.00033752550102032406
0.14921875 0.14921875 0.00033825404275540644
0.149375 0.149375 0.00033876391760649985
0.14953125 0.14953125 0.00033943362101723534
0.1496875 0.1496875 0.0003391311312786526
0.14984375000000003 0.14984375000000003 0.000336275830868123
0.15000000000000002 0.15000000000000002 0.00033786927891082746
0.15015625000000002 0.15015625000000002 0.00033876830703601253
0.15031250000000002 0.15031250000000002 0.00033781948900623443
0.15046875 0.15046875 0.0003385221848189668
0.150625 0.150625 0.0003396619548300294
0.15078125 0.15078125 0.00033766501142917517
0.1509375 0.1509375 0.0003351259547637453
0.15109375000000003 0.15109375000000003 0.0003387278218934795
0.15125000000000002 0.15125000000000002 0.00033586475344442546
0.15140625000000002 0.15140625000000002 0.0003325613900857855
0.15156250000000002 0.15156250000000002 0.00033528852352626226
0.15171875 0.15171875 0.0003358099343161284
0.151875 0.151875 0.0003403544696993709
0.15203125 0.15203125 0.0003369495016771081
0.1521875 0.1521875 0.000332124928236646
0.15234375000000003 0.15234375000000003 0.0003345886720669653
0.15250000000000002 0.15250000000000002 0.00033348729113241287
0.15265625000000002 0.15265625000000002 0.00033876147332871973
0.15281250000000002 0.15281250000000002 0.00033365005660733265
0.15296875000000001 0.15296875000000001 0.0003370996593104982
0.153125 0.153125 0.00033790319151875145
0.15328125 0.15328125 0.00033530737096300746
0.1534375 0.1534375 0.0003335645216994512
0.15359375 0.15359375 0.00033066226772372824
0.15375000000000003 0.15375000000000003 0.00033385236638144443
0.15390625000000002 0.15390625000000002 0.0003306077474828217
0.15406250000000002 0.15406250000000002 0.0003322333693267352
0.15421875000000002 0.15421875000000002 0.0003328592889019756
0.154375 0.154375 0.0003331264998439762
0.15453125 0.15453125 0.0003336907344752928
0.1546875 0.1546875 0.0003312851383632338
0.15484375 0.15484375 0.00033039925209824955
0.15500000000000003 0.15500000000000003 0.00033230828260155735
0.15515625000000002 0.15515625000000002 0.00033164258834147276
0.15531250000000002 0.15531250000000002 0.00033318098961672416
0.15546875000000002 0.15546875000000002 0.00032861254501035764
0.155625 0.155625 0.0003331383261487537
0.15578125 0.15578125 0.00033376956664154964
0.1559375 0.1559375 0.0003276040011644817
0.15609375 0.15609375 0.00033117342948353997
0.15625000000000003 0.15625000000000003 0.00032754028613441176
0.15640625000000002 0.15640625000000002 0.00033023012682641356
0.15656250000000002 0.15656250000000002 0.00032891173874930173
0.15671875000000002 0.15671875000000002 0.00032932976091648033
0.15687500000000001 0.15687500000000001 0.00032719622890609886
0.15703125 0.15703125 0.0003288527487655913
0.1571875 0.1571875 0.00032893146715996194
0.15734375 0.15734375 0.00032745253689838566
0.1575 0.1575 0.0003285782982525007
0.15765625000000003 0.15765625000000003 0.00032861126448335295
0.15781250000000002 0.15781250000000002 0.00032855565418045353
0.15796875000000002 0.15796875000000002 0.00032774114885390467
0.15812500000000002 0.15812500000000002 0.0003287375796840124
0.15828125 0.15828125 0.0003252955097720922
0.1584375 0.1584375 0.0003251728252386616
0.15859375 0.15859375 0.00033020247301529076
0.15875 0.15875 0.00032504029233049685
0.15890625000000003 0.15890625000000003 0.00032539048477866675
0.15906250000000002 0.15906250000000002 0.00032695857253800124
0.15921875000000002 0.15921875000000002 0.00032695828285997017
0.15937500000000002 0.15937500000000002 0.0003298747797342183
0.15953125 0.15953125 0.00032330395509405044
0.1596875 0.1596875 0.00032422684951083174
0.15984375 0.15984375 0.00032673797126935586
0.16 0.16 0.00032509739115573757
0.16015625000000003 0.16015625000000003 0.00032438368890910844
0.16031250000000002 0.16031250000000002 0.0003256538048375373
0.16046875000000002 0.16046875000000002 0.0003260872793413659
0.16062500000000002 0.16062500000000002 0.00032630016338485465
0.16078125000000001 0.16078125000000001 0.00032753195978756945
0.1609375 0.1609375 0.0003220265919805187
0.16109375 0.16109375 0.0003218329959480996
0.16125 0.16125 0.00032061371353567345
0.16140625 0.16140625 0.0003230774845289322
0.16156250000000003 0.16156250000000003 0.0003211913206919592
0.16171875000000002 0.16171875000000002 0.0003234223484618945
0.16187500000000002 0.16187500000000002 0.00032422898968734534
0.16203125000000002 0.16203125000000002 0.0003211141944970072
0.1621875 0.1621875 0.00032362303064283114
0.16234375 0.16234375 0.0003235074035847085
0.1625 0.1625 0.000319007803863621
0.16265625 0.16265625 0.0003240980772346072
0.16281250000000003 0.16281250000000003 0.000319704171101831
0.16296875000000002 0.16296875000000002 0.0003204413325936968
0.16312500000000002 0.16312500000000002 0.00032389905815431003
0.16328125000000002 0.16328125000000002 0.0003215277954133085
0.1634375 0.1634375 0.00032079091419738343
0.16359375 0.16359375 0.00032551185287057034
0.16375 0.16375 0.0003234631395096416
0.16390625 0.16390625 0.0003203826481184497
0.16406250000000003 0.16406250000000003 0.0003190893100444388
0.16421875000000002 0.16421875000000002 0.0003199503795819551
0.16437500000000002 0.16437500000000002 0.00031880394570297734
0.16453125000000002 0.16453125000000002 0.00032319877757868353
0.16468750000000001 0.16468750000000001 0.0003189505853687345
0.16484375 0.16484375 0.0003191535903617113
0.165 0.165 0.0003157878458102034
0.16515625 0.16515625 0.000316330316642489
0.1653125 0.1653125 0.00031657288307543064
0.16546875000000003 0.16546875000000003 0.0003162326600974889
0.16562500000000002 0.16562500000000002 0.0003169415629692666
0.16578125000000002 0.16578125000000002 0.0003173002128048797
0.16593750000000002 0.16593750000000002 0.0003164083713551713
0.16609375 0.16609375 0.0003180805982914017
0.16625 0.16625 0.0003160219973145646
0.16640625 0.16640625 0.00031681587223987974
0.1665625 0.1665625 0.0003150180091170863
0.16671875000000003 0.16671875000000003 0.0003168174827326933
0.16687500000000002 0.16687500000000002 0.00031485742341177616
0.16703125000000002 0.16703125000000002 0.0003146016744668269
0.16718750000000002 0.16718750000000002 0.00031603865462626307
0.16734375 0.16734375 0.0003149051032891412
0.1675 0.1675 0.0003142110392616901
0.16765625 0.16765625 0.0003146933274577191
0.1678125 0.1678125 0.0003115931366567845
0.16796875000000003 0.16796875000000003 0.00031439621434097253
0.16812500000000002 0.16812500000000002 0.000314422994331308
0.16828125000000002 0.16828125000000002 0.00031563240819394364
0.16843750000000002 0.16843750000000002 0.0003152973041817556
0.16859375000000001 0.16859375000000001 0.00031171947031199314
0.16875 0.16875 0.00031070045772177575
0.16890625 0.16890625 0.00031282968351965964
0.1690625 0.1690625 0.0003109202840685247
0.16921875 0.16921875 0.0003118097074520089
0.16937500000000003 0.16937500000000003 0.00031212617911194514
0.16953125000000002 0.16953125000000002 0.0003106202175216936
0.16968750000000002 0.16968750000000002 0.0003121829508263455
0.16984375000000002 0.16984375000000002 0.0003119401173656623
0.17 0.17 0.0003109905898461032
0.17015625 0.17015625 0.00030829078428994366
0.1703125 0.1703125 0.00030889404538658944
0.17046875 0.17046875 0.00031158697613667093
0.17062500000000003 0.17062500000000003 0.00030809831991599976
0.17078125000000002 0.17078125000000002 0.0003065714288550276
0.17093750000000002 0.17093750000000002 0.00030704501071723015
0.17109375000000002 0.17109375000000002 0.00030757897137411366
0.17125 0.17125 0.00030900614768618074
0.17140625 0.17140625 0.0003085211807612115
0.1715625 0.1715625 0.0003079451610181411
0.17171875 0.17171875 0.0003090081609335753
0.17187500000000003 0.17187500000000003 0.0003099547564616548
0.17203125000000002 0.17203125000000002 0.00030590380669850937
0.17218750000000002 0.17218750000000002 0.0003054186258104195
0.17234375000000002 0.17234375000000002 0.00030924061748795537
0.17250000000000001 0.17250000000000001 0.00030856910647001745
0.17265625 0.17265625 0.00030657872428598997
0.1728125 0.1728125 0.00030598352277970783
0.17296875 0.17296875 0.000306713510830553
0.173125 0.173125 0.00030282894731271384
0.17328125000000003 0.17328125000000003 0.0003066168521114479
0.17343750000000002 0.17343750000000002 0.0003053487932347928
0.17359375000000002 0.17359375000000002 0.0003053949346704057
0.17375000000000002 0.17375000000000002 0.0003068430444766538
0.17390625 0.17390625 0.00030738472040995295
0.1740625 0.1740625 0.0003056369228069776
0.17421875 0.17421875 0.0003050912860061897
0.174375 0.174375 0.0003043990345642209
0.17453125000000003 0.17453125000000003 0.00030213123427081176
0.17468750000000002 0.17468750000000002 0.0003054993164296411
0.17484375000000002 0.17484375000000002 0.0003041254546944767
0.17500000000000002 0.17500000000000002 0.00030477374957175573
0.17515625 0.17515625 0.00030293908851806837
0.1753125 0.1753125 0.00030426202762670926
0.17546875 0.17546875 0.0003008859765341375
0.175625 0.175625 0.0003008229538645283
0.17578125000000003 0.17578125000000003 0.0003007000426546141
0.17593750000000002 0.17593750000000002 0.0002995468285891049
0.17609375000000002 0.17609375000000002 0.00030108308500569433
0.17625000000000002 0.17625000000000002 0.00030124011592474857
0.17640625000000001 0.17640625000000001 0.00030096877163229526
0.1765625 0.1765625 0.00030032006418605146
0.17671875 0.17671875 0.0003013243687217313
0.176875 0.176875 0.00029953643209951745
0.17703125 0.17703125 0.0003025119392033748
0.17718750000000003 0.17718750000000003 0.0002974470011147421
0.17734375000000002 0.17734375000000002 0.0002965804039285366
0.17750000000000002 0.17750000000000002 0.0002967994704169883
0.17765625000000002 0.17765625000000002 0.00030034688216268383
0.1778125 0.1778125 0.0002979695915780912
0.17796875 0.17796875 0.00030058905000455386
0.178125 0.178125 0.00029529626374047094
0.17828125 0.17828125 0.00029800900028902007
0.17843750000000003 0.17843750000000003 0.0002964220427116233
0.17859375000000002 0.17859375000000002 0.00029794455737073764
0.17875000000000002 0.17875000000000002 0.0002963303513169053
0.17890625000000002 0.17890625000000002 0.00029491454063385877
0.1790625 0.1790625 0.00029769029456680777
0.17921875 0.17921875 0.00029652882488061597
0.179375 0.179375 0.00029672975557731835
0.17953125 0.17953125 0.000293698043430064
0.17968750000000003 0.17968750000000003 0.00029511529087086416
0.17984375000000002 0.17984375000000002 0.00029380088510180927
0.18000000000000002 0.18000000000000002 0.00029195582815292416
0.18015625000000002 0.18015625000000002 0.0002916683934313216
0.18031250000000001 0.18031250000000001 0.0002942114717771966
0.18046875 0.18046875 0.00029584401102659063
0.180625 0.180625 0.00029320290163174334
0.18078125 0.18078125 0.0002907179086054786
0.1809375 0.1809375 0.0002928816457214173
0.18109375000000003 0.18109375000000003 0.0002937089714981017
0.18125000000000002 0.18125000000000002 0.0002928368039530416
0.18140625000000002 0.18140625000000002 0.00029290743612829094
0.18156250000000002 0.18156250000000002 0.00029005377054864976
0.18171875 0.18171875 0.000289776958327068
0.181875 0.181875 0.0002876504612256361
0.18203125 0.18203125 0.0002927850432514091
0.1821875 0.1821875 0.0002919356960817826
0.18234375000000003 0.18234375000000003 0.0002906568845834948
0.18250000000000002 0.18250000000000002 0.00028971052210657736
0.18265625000000002 0.18265625000000002 0.00028937560334437986
0.18281250000000002 0.18281250000000002 0.00028978789411710014
0.18296875 0.18296875 0.00028880619855060696
0.183125 0.183125 0.0002866356456717933
0.18328125 0.18328125 0.0002896093449526485
0.1834375 0.1834375 0.00028891345681873097
0.18359375000000003 0.18359375000000003 0.0002887406749974541
0.18375000000000002 0.18375000000000002 0.00028526987589906345
0.18390625000000002 0.18390625000000002 0.00028848837665809625
0.18406250000000002 0.18406250000000002 0.000286378458730574
0.18421875000000001 0.18421875000000001 0.0002865039738985391
0.184375 0.184375 0.0002843622682265042
0.18453125 0.18453125 0.000284456625087402
0.1846875 0.1846875 0.00028946392897466315
0.18484375 0.18484375 0.00028939818389967637
0.18500000000000003 0.18500000000000003 0.0002853105748420903
0.18515625000000002 0.18515625000000002 0.00028364088504275907
0.18531250000000002 0.18531250000000002 0.0002855881491730588
0.18546875000000002 0.18546875000000002 0.000287685208261999
0.185625 0.185625 0.00028155337174426464
0.18578125 0.18578125 0.0002832348648062415
0.1859375 0.1859375 0.000280428142561517
0.18609375 0.18609375 0.000281160751510602
0.18625000000000003 0.18625000000000003 0.00028473625916084985
0.18640625000000002 0.18640625000000002 0.0002832335326602607
0.18656250000000002 0.18656250000000002 0.00028162121561557316
0.18671875000000002 0.18671875000000002 0.00028383124301520324
0.186875 0.186875 0.00028034023387247235
0.18703125 0.18703125 0.00028236721358463734
0.1871875 0.1871875 0.0002812466904269601
0.18734375 0.18734375 0.000280181373412695
0.18750000000000003 0.18750000000000003 0.0002809926412257214
0.18765625000000002 0.18765625000000002 0.00027962576920658204
0.18781250000000002 0.18781250000000002 0.00027729229684243074
0.18796875000000002 0.18796875000000002 0.0002803506685765906
0.18812500000000001 0.18812500000000001 0.00027844180940869663
0.18828125 0.18828125 0.0002799398647855102
0.1884375 0.1884375 0.0002789608889907883
0.18859375 0.18859375 0.00028090102345581505
0.18875000000000003 0.18875000000000003 0.00027891428155199814
0.18890625000000003 0.18890625000000003 0.0002784362242912091
0.18906250000000002 0.18906250000000002 0.00027874072714466347
0.18921875000000002 0.18921875000000002 0.0002770092313453442
0.18937500000000002 0.18937500000000002 0.0002768322902181059
0.18953125 0.18953125 0.00027640122932953194
0.1896875 0.1896875 0.00027946758074602255
0.18984375 0.18984375 0.0002751274411802573
0.19 0.19 0.0002752517177743666
0.19015625000000003 0.19015625000000003 0.0002772666922823915
0.19031250000000002 0.19031250000000002 0.00027320273987549063
0.19046875000000002 0.19046875000000002 0.00027528847157284625
0.19062500000000002 0.19062500000000002 0.00027295045539508264
0.19078125 0.19078125 0.00027379020900434117
0.1909375 0.1909375 0.0002756026582769705
0.19109375 0.19109375 0.00027238928504172535
0.19125 0.19125 0.0002759053666241739
0.19140625000000003 0.19140625000000003 0.000269236112254959
0.19156250000000002 0.19156250000000002 0.0002748858401361873
0.19171875000000002 0.19171875000000002 0.00026872869000293823
0.19187500000000002 0.19187500000000002 0.0002753174082726626
0.19203125000000001 0.19203125000000001 0.0002723436166145154
0.1921875 0.1921875 0.00027133235913415064
0.19234375 0.19234375 0.000271893967641408
0.1925 0.1925 0.00027176291182818445
0.19265625000000003 0.19265625000000003 0.00027033717634592327
0.19281250000000003 0.19281250000000003 0.0002691333763603701
0.19296875000000002 0.19296875000000002 0.00026854281451087496
0.19312500000000002 0.19312500000000002 0.0002669478397890522
0.19328125000000002 0.19328125000000002 0.00026782321880770415
0.1934375 0.1934375 0.0002676965103240876
0.19359375 0.19359375 0.00026775197273454584
0.19375 0.19375 0.0002696418425860298
0.19390625 0.19390625 0.00026804573590551026
0.19406250000000003 0.19406250000000003 0.00026639582948651767
0.19421875000000002 0.19421875000000002 0.0002696494563728138
0.19437500000000002 0.19437500000000002 0.0002675264173748242
0.19453125000000002 0.19453125000000002 0.0002677290891146063
0.1946875 0.1946875 0.0002666492172151101
0.19484375 0.19484375 0.0002674285726316081
0.195 0.195 0.00026661248437962533
0.19515625 0.19515625 0.00026342705745970745
0.19531250000000003 0.19531250000000003 0.0002665368352889403
0.19546875000000002 0.19546875000000002 0.00026675285616029217
0.19562500000000002 0.19562500000000002 0.0002657987829340066
0.19578125000000002 0.19578125000000002 0.0002649069177196711
0.19593750000000001 0.19593750000000001 0.00026476845698147086
0.19609375 0.19609375 0.0002620296703788501
0.19625 0.19625 0.0002631336539171022
0.19640625 0.19640625 0.000263298120937553
0.19656250000000003 0.19656250000000003 0.0002619524672141105
0.19671875000000003 0.19671875000000003 0.00026366313998198913
0.19687500000000002 0.19687500000000002 0.0002609607895001837
0.19703125000000002 0.19703125000000002 0.0002599894137919963
0.19718750000000002 0.19718750000000002 0.0002569968080616239
0.19734375 0.19734375 0.0002609825364866405
0.1975 0.1975 0.00025978223583387436
0.19765625 0.19765625 0.0002602160723714345
0.1978125 0.1978125 0.0002616173822853828
0.19796875000000003 0.19796875000000003 0.0002579878529993465
0.19812500000000002 0.19812500000000002 0.00025865326794501754
0.19828125000000002 0.19828125000000002 0.0002594243441689367
0.19843750000000002 0.19843750000000002 0.0002582710636333796
0.19859375 0.19859375 0.00025671162149717064
0.19875 0.19875 0.0002592639207015892
0.19890625 0.19890625 0.00025772110839788397
0.1990625 0.1990625 0.00025702970594862
0.19921875000000003 0.19921875000000003 0.0002573635537142881
0.19937500000000002 0.19937500000000002 0.0002613783484885587
0.19953125000000002 0.19953125000000002 0.00026035857789961843
0.19968750000000002 0.19968750000000002 0.00025873764243482895
0.19984375000000001 0.19984375000000001 0.00025650392078793217
0.2 0.2 0.00025551701043656104
0.20015625 0.20015625 0.00025856357048632713
0.2003125 0.2003125 0.0002560798766536529
0.20046875000000003 0.20046875000000003 0.00025538688855634593
0.20062500000000003 0.20062500000000003 0.00025317523090833815
0.20078125000000002 0.20078125000000002 0.00025083932777572506
0.20093750000000002 0.20093750000000002 0.0002516802935867835
0.20109375000000002 0.20109375000000002 0.00025235737725000503
0.20125 0.20125 0.00025382771539760106
0.20140625 0.20140625 0.0002547060807543898
0.2015625 0.2015625 0.0002505118743300051
0.20171875 0.20171875 0.0002515035919004377
0.20187500000000003 0.20187500000000003 0.00025354527639202503
0.20203125000000002 0.20203125000000002 0.00025181249869318925
0.20218750000000002 0.20218750000000002 0.00025107320527100596
0.20234375000000002 0.20234375000000002 0.0002526342449736473
0.2025 0.2025 0.00025011104004285626
0.20265625 0.20265625 0.00025145937004503795
0.2028125 0.2028125 0.00025040327148394406
0.20296875 0.20296875 0.0002488192290612386
0.20312500000000003 0.20312500000000003 0.0002506665459204176
0.20328125000000002 0.20328125000000002 0.0002511601149818609
0.20343750000000002 0.20343750000000002 0.0002501391987963092
0.20359375000000002 0.20359375000000002 0.0002516080521055368
0.20375000000000001 0.20375000000000001 0.000250169006698195
0.20390625 0.20390625 0.00024766835402366356
0.2040625 0.2040625 0.00024643859151491943
0.20421875 0.20421875 0.00024762679125354807
0.20437500000000003 0.20437500000000003 0.0002454720110737009
0.20453125000000003 0.20453125000000003 0.0002448352803036719
0.20468750000000002 0.20468750000000002 0.0002474321419069166
0.20484375000000002 0.20484375000000002 0.0002460803216905046
0.20500000000000002 0.20500000000000002 0.00024289768862707317
0.20515625 0.20515625 0.00024470496191818236
0.2053125 0.2053125 0.000246519670328219
0.20546875 0.20546875 0.0002446492439545019
0.205625 0.205625 0.0002448899350206309
0.20578125000000003 0.20578125000000003 0.00024379986674978848
0.20593750000000002 0.20593750000000002 0.0002420079330268542
0.20609375000000002 0.20609375000000002 0.00024175050035252276
0.20625000000000002 0.20625000000000002 0.0002410668549291307
0.20640625 0.20640625 0.00023976725161590617
0.2065625 0.2065625 0.00023920530172836493
0.20671875 0.20671875 0.00024145856424066757
0.206875 0.206875 0.0002384176213664951
0.20703125000000003 0.20703125000000003 0.0002414919807331042
0.20718750000000002 0.20718750000000002 0.00023976594514959007
0.20734375000000002 0.20734375000000002 0.00023929418040629808
0.20750000000000002 0.20750000000000002 0.0002394799640509973
0.20765625000000001 0.20765625000000001 0.00023664018920812365
0.2078125 0.2078125 0.00023721585048314649
0.20796875 0.20796875 0.00023904738080665996
0.208125 0.208125 0.00023782727676096216
0.20828125000000003 0.20828125000000003 0.00023612993386416847
0.20843750000000003 0.20843750000000003 0.00023579421467547092
0.20859375000000002 0.20859375000000002 0.00023886552142302677
0.20875000000000002 0.20875000000000002 0.0002375486997264381
0.20890625000000002 0.20890625000000002 0.00023500531657839774
0.2090625 0.2090625 0.00023558703225950794
0.20921875 0.20921875 0.00023456540278387673
0.209375 0.209375 0.00023631520399001576
0.20953125 0.20953125 0.00023468651092099828
0.20968750000000003 0.20968750000000003 0.00023617937374373116
0.20984375000000002 0.20984375000000002 0.00023419776893839924
0.21000000000000002 0.21000000000000002 0.0002317852516027279
0.21015625000000002 0.21015625000000002 0.00023369694230369428
0.2103125 0.2103125 0.00023475589945789034
0.21046875 0.21046875 0.00023296558243245878
0.210625 0.210625 0.00023239863229120895
0.21078125 0.21078125 0.0002309977591738646
0.21093750000000003 0.21093750000000003 0.00022879370560885642
0.21109375000000002 0.21109375000000002 0.00023310801306344767
0.21125000000000002 0.21125000000000002 0.00022894167513122054
0.21140625000000002 0.21140625000000002 0.0002307326476706764
0.21156250000000001 0.21156250000000001 0.00023101107930795266
0.21171875 0.21171875 0.00023005591233488337
0.211875 0.211875 0.00022800722153753163
0.21203125 0.21203125 0.00022998116727824215
0.21218750000000003 0.21218750000000003 0.00022900439728880674
0.21234375000000003 0.21234375000000003 0.00022773510767039884
0.21250000000000002 0.21250000000000002 0.00022866974967123175
0.21265625000000002 0.21265625000000002 0.00022581583278090061
0.21281250000000002 0.21281250000000002 0.00022911466778055176
0.21296875 0.21296875 0.000227608355364079
0.213125 0.213125 0.00022525313979757214
0.21328125 0.21328125 0.00022665754336816932
0.2134375 0.2134375 0.00022725601174244941
0.21359375000000003 0.21359375000000003 0.0002283664511503351
0.21375000000000002 0.21375000000000002 0.00022648416635679867
0.21390625000000002 0.21390625000000002 0.00022454403829737232
0.21406250000000002 0.21406250000000002 0.00022442304729069246
0.21421875 0.21421875 0.00022463546623395928
0.214375 0.214375 0.00022384990814508732
0.21453125 0.21453125 0.00022262526200644785
0.2146875 0.2146875 0.0002212343853895846
0.21484375000000003 0.21484375000000003 0.00022175312633167135
0.21500000000000002 0.21500000000000002 0.00022187166431585976
0.21515625000000002 0.21515625000000002 0.0002212860890803589
0.21531250000000002 0.21531250000000002 0.00022094996588416634
0.21546875000000001 0.21546875000000001 0.0002206410773848097
0.215625 0.215625 0.00022196855282050103
0.21578125 0.21578125 0.00021996049669944414
0.2159375 0.2159375 0.00022206373813796348
0.21609375000000003 0.21609375000000003 0.00021999068769491256
0.21625000000000003 0.21625000000000003 0.000219356690192721
0.21640625000000002 0.21640625000000002 0.00021745912459869603
0.21656250000000002 0.21656250000000002 0.0002195824002053511
0.21671875000000002 0.21671875000000002 0.00021953780495557204
0.216875 0.216875 0.000219963683617689
0.21703125 0.21703125 0.0002161577829887242
0.2171875 0.2171875 0.00021708303345036088
0.21734375 0.21734375 0.00021545568417215998
0.21750000000000003 0.21750000000000003 0.000215734416596158
0.21765625000000002 0.21765625000000002 0.00021174840761493935
0.21781250000000002 0.21781250000000002 0.00021614874287521083
0.21796875000000002 0.21796875000000002 0.00021651083960233858
0.218125 0.218125 0.000215628805721602
0.21828125 0.21828125 0.00021721353678807353
0.2184375 0.2184375 0.00021378881367092956
0.21859375 0.21859375 0.0002130013734593587
0.21875000000000003 0.21875000000000003 0.0002138051707713174
0.21890625000000002 0.21890625000000002 0.0002130909727411626
0.21906250000000002 0.21906250000000002 0.00021414665809701822
0.21921875000000002 0.21921875000000002 0.00021302201318856812
0.21937500000000001 0.21937500000000001 0.00021261375752429785
0.21953125 0.21953125 0.0002133540632530382
0.2196875 0.2196875 0.00021459437094500182
0.21984375 0.21984375 0.0002105862557751674
0.22000000000000003 0.22000000000000003 0.000209458927430433
0.22015625000000003 0.22015625000000003 0.00020891492324445635
0.22031250000000002 0.22031250000000002 0.0002122400894782205
0.22046875000000002 0.22046875000000002 0.000209141063491353
0.22062500000000002 0.22062500000000002 0.0002091263048459553
0.22078125 0.22078125 0.00020828513840832398
0.2209375 0.2209375 0.00020815209511653717
0.22109375 0.22109375 0.00020838738354298658
0.22125 0.22125 0.00020707425953339926
0.22140625000000003 0.22140625000000003 0.00020658883838130254
0.22156250000000002 0.22156250000000002 0.0002076004627377199
0.22171875000000002 0.22171875000000002 0.00020543481559123327
0.22187500000000002 0.22187500000000002 0.0002077190354149295
0.22203125 0.22203125 0.00020744420433191758
0.2221875 0.2221875 0.00020737622680259922
0.22234375 0.22234375 0.00020598498981181285
0.2225 0.2225 0.0002053264115777777
0.22265625000000003 0.22265625000000003 0.00020215829100435828
0.22281250000000002 0.22281250000000002 0.00019921021536127635
0.22296875000000002 0.22296875000000002 0.0002046039344026541
0.22312500000000002 0.22312500000000002 0.00020641142918843814
0.22328125000000001 0.22328125000000001 0.00020266024831981394
0.2234375 0.2234375 0.00020393623275203243
0.22359375 0.22359375 0.00020375721070433838
0.22375 0.22375 0.00020060350411960879
0.22390625000000003 0.22390625000000003 0.00020000374332153112
0.22406250000000003 0.22406250000000003 0.00020100907126460558
0.22421875000000002 0.22421875000000002 0.0002013779095167555
0.22437500000000002 0.22437500000000002 0.00019964680528790298
0.22453125000000002 0.22453125000000002 0.0002014500483127196
0.2246875 0.2246875 0.0002003086949618028
0.22484375 0.22484375 0.00019855819532418203
0.225 0.225 0.0001955578034200999
0.22515625 0.22515625 0.00019954810604524677
0.22531250000000003 0.22531250000000003 0.00019740267931326222
0.22546875000000002 0.22546875000000002 0.00019759757286686566
0.22562500000000002 0.22562500000000002 0.00019934042907625765
0.22578125000000002 0.22578125000000002 0.0001995045341784846
0.2259375 0.2259375 0.000196218429863196
0.22609375 0.22609375 0.00019738542214846384
0.22625 0.22625 0.00019371821996663204
0.22640625 0.22640625 0.00019346426375130895
0.22656250000000003 0.22656250000000003 0.00019566322051869862
0.22671875000000002 0.22671875000000002 0.00019420737054627206
0.22687500000000002 0.22687500000000002 0.0001944940042664543
0.22703125000000002 0.22703125000000002 0.0001943081154978876
0.22718750000000001 0.22718750000000001 0.00019263537891165572
0.22734375 0.22734375 0.0001922402932220728
0.2275 0.2275 0.00019165789419287672
0.22765625 0.22765625 0.00019146201533973674
0.22781250000000003 0.22781250000000003 0.00019523270035101843
0.22796875000000003 0.22796875000000003 0.00019066256254070087
0.22812500000000002 0.22812500000000002 0.00019188903960959053
0.22828125000000002 0.22828125000000002 0.00018910565756576878
0.22843750000000002 0.22843750000000002 0.00018775286088386172
0.22859375 0.22859375 0.00018965796643240343
0.22875 0.22875 0.00018713739336014993
0.22890625 0.22890625 0.00019250476752524624
0.2290625 0.2290625 0.0001892704140659571
0.22921875000000003 0.22921875000000003 0.00018796274138970528
0.22937500000000002 0.22937500000000002 0.0001896166332310428
0.22953125000000002 0.22953125000000002 0.0001905582353944773
0.22968750000000002 0.22968750000000002 0.00018708660277420256
0.22984375 0.22984375 0.0001853094937045198
0.23 0.23 0.00018484635910371596
0.23015625 0.23015625 0.00018789570794055887
0.2303125 0.2303125 0.0001878028875522211
0.23046875000000003 0.23046875000000003 0.0001858930001728959
0.23062500000000002 0.23062500000000002 0.00018595873088567312
0.23078125000000002 0.23078125000000002 0.00018594901071031442
0.23093750000000002 0.23093750000000002 0.0001864856128627676
0.23109375000000001 0.23109375000000001 0.00018450616606727698
0.23125 0.23125 0.00018725790957149476
0.23140625 0.23140625 0.00018146972298162983
0.2315625 0.2315625 0.00018321116842378904
0.23171875000000003 0.23171875000000003 0.00018046732646967586
0.23187500000000003 0.23187500000000003 0.00018278318192287152
0.23203125000000002 0.23203125000000002 0.00018320928079713624
0.23218750000000002 0.23218750000000002 0.00018136869462146143
0.23234375000000002 0.23234375000000002 0.00018369274091520416
0.2325 0.2325 0.00018236855032399595
0.23265625 0.23265625 0.00018182476792882554
0.2328125 0.2328125 0.00018202574521027009
0.23296875 0.23296875 0.00018035309942561662
0.23312500000000003 0.23312500000000003 0.0001826645858894017
0.23328125000000002 0.23328125000000002 0.00018019870413349474
0.23343750000000002 0.23343750000000002 0.00017960760907191845
0.23359375000000002 0.23359375000000002 0.00017662091225434753
0.23375 0.23375 0.00017983404744526245
0.23390625 0.23390625 0.00017784150651008348
0.2340625 0.2340625 0.00017749049948753113
0.23421875 0.23421875 0.00017759793930531196
0.23437500000000003 0.23437500000000003 0.00017550734378133173
0.23453125000000002 0.23453125000000002 0.0001773728059528029
0.23468750000000002 0.23468750000000002 0.00017381928256470923
0.23484375000000002 0.23484375000000002 0.0001780224348789933
0.23500000000000001 0.23500000000000001 0.00017566421592078008
0.23515625 0.23515625 0.00017526078127087726
0.2353125 0.2353125 0.00017494282099419765
0.23546875 0.23546875 0.00017357455067463048
0.23562500000000003 0.23562500000000003 0.0001729279649788189
0.23578125000000003 0.23578125000000003 0.00017320136839514772
0.23593750000000002 0.23593750000000002 0.00017260705991385634
0.23609375000000002 0.23609375000000002 0.0001723597621259746
0.23625000000000002 0.23625000000000002 0.00017069759745168468
0.23640625 0.23640625 0.0001711963167919146
0.2365625 0.2365625 0.00017227109256835017
0.23671875 0.23671875 0.0001703009496547057
0.236875 0.236875 0.00016933787935523417
0.23703125000000003 0.23703125000000003 0.00017250878986737066
0.23718750000000002 0.23718750000000002 0.00017147966745323693
0.23734375000000002 0.23734375000000002 0.0001711219189761777
0.23750000000000002 0.23750000000000002 0.00017061945245655378
0.23765625 0.23765625 0.0001673395077754386
0.2378125 0.2378125 0.0001687055534163323
0.23796875 0.23796875 0.0001691934143083635
0.238125 0.238125 0.0001674473956259651
0.23828125000000003 0.23828125000000003 0.00016782996718799184
0.23843750000000002 0.23843750000000002 0.00016579883565806346
0.23859375000000002 0.23859375000000002 0.000166238747252868
0.23875000000000002 0.23875000000000002 0.000166004899285324
0.23890625000000001 0.23890625000000001 0.00016528616130402656
0.2390625 0.2390625 0.0001679411378941764
0.23921875 0.23921875 0.00016497738032245714
0.239375 0.239375 0.00016505723151041883
0.23953125000000003 0.23953125000000003 0.00016324126562630755
0.23968750000000003 0.23968750000000003 0.0001659406464734235
0.23984375000000002 0.23984375000000002 0.00016431578211532024
0.24000000000000002 0.24000000000000002 0.00016440419239026647
0.24015625000000002 0.24015625000000002 0.00016425277416360544
0.2403125 0.2403125 0.00016335285783529964
0.24046875 0.24046875 0.00016220198907980054
0.240625 0.240625 0.0001577447835661766
0.24078125 0.24078125 0.0001630090340547358
0.24093750000000003 0.24093750000000003 0.00016107425380323265
0.24109375000000002 0.24109375000000002 0.00016131897612548567
0.24125000000000002 0.24125000000000002 0.0001597113560192154
0.24140625000000002 0.24140625000000002 0.00015913504866465306
0.2415625 0.2415625 0.00015986259730965238
0.24171875 0.24171875 0.00015938972979214985
0.241875 0.241875 0.00015884144023903593
0.24203125 0.24203125 0.00015825030626333888
0.24218750000000003 0.24218750000000003 0.00015819319217358772
0.24234375000000002 0.24234375000000002 0.00015591092791105194
0.24250000000000002 0.24250000000000002 0.00015855046444157076
0.24265625000000002 0.24265625000000002 0.00015482871030332254
0.24281250000000001 0.24281250000000001 0.0001597531464551552
0.24296875 0.24296875 0.00015497204832347502
0.243125 0.243125 0.00015744979018878646
0.24328125 0.24328125 0.00015346807245577657
0.24343750000000003 0.24343750000000003 0.00015582216423239598
0.24359375000000003 0.24359375000000003 0.00015570470975408016
0.24375000000000002 0.24375000000000002 0.00015337108005334998
0.24390625000000002 0.24390625000000002 0.00015454871726887473
0.24406250000000002 0.24406250000000002 0.0001526860130733983
0.24421875 0.24421875 0.00015156537650606416
0.244375 0.244375 0.00015140232937320257
0.24453125 0.24453125 0.00015193581128295102
0.24468750000000003 0.24468750000000003 0.0001508409520967989
0.24484375000000003 0.24484375000000003 0.00014923112183014718
0.24500000000000002 0.24500000000000002 0.00015049143629809156
0.24515625000000002 0.24515625000000002 0.00014934542178257642
0.24531250000000002 0.24531250000000002 0.00015111934550580128
0.24546875 0.24546875 0.00015100645975932848
0.245625 0.245625 0.00015105519732072563
0.24578125 0.24578125 0.00014723078246698095
0.2459375 0.2459375 0.0001467802036595856
0.24609375000000003 0.24609375000000003 0.00014925062050484463
0.24625000000000002 0.24625000000000002 0.00014701178501526748
0.24640625000000002 0.24640625000000002 0.00014654724067992777
0.24656250000000002 0.24656250000000002 0.00014713689876696916
0.24671875000000001 0.24671875000000001 0.00014598664457346602
0.246875 0.246875 0.0001441147696366596
0.24703125 0.24703125 0.00014691902067887844
0.2471875 0.2471875 0.0001459540714973018
0.24734375000000003 0.24734375000000003 0.0001461967342958201
0.24750000000000003 0.24750000000000003 0.00014496536840288862
0.24765625000000002 0.24765625000000002 0.0001450203290833062
0.24781250000000002 0.24781250000000002 0.00014485885731340225
0.24796875000000002 0.24796875000000002 0.00014254043882146235
0.248125 0.248125 0.00014276174963829692
0.24828125 0.24828125 0.00014554877472698586
0.2484375 0.2484375 0.00013964165062225721
0.24859375000000003 0.24859375000000003 0.0001407940312625749
0.24875000000000003 0.24875000000000003 0.00014077572176914182
0.24890625000000002 0.24890625000000002 0.0001418638364080953
0.24906250000000002 0.24906250000000002 0.00014221494349328585
0.24921875000000002 0.24921875000000002 0.00014092419760994727
0.249375 0.249375 0.00014067756520348275
0.24953125 0.24953125 0.000140730204071181
0.2496875 0.2496875 0.00014133095343932936
0.24984375 0.24984375 0.00013763477693492246
0.25 0.25 0.00014034183742157535
0.25015625 0.25015625 0.00013988081976258601
0.2503125 0.2503125 0.0001388262545802153
0.25046875 0.25046875 0.00013571999898732504
0.250625 0.250625 0.00013834579663758807
0.25078125 0.25078125 0.00013709965781770833
0.25093750000000004 0.25093750000000004 0.00013794065575575208
0.25109375 0.25109375 0.0001375823802462687
0.25125000000000003 0.25125000000000003 0.00013783684076404905
0.25140625 0.25140625 0.0001372868872461155
0.2515625 0.2515625 0.0001384374943762261
0.25171875 0.25171875 0.00013479226282485092
0.251875 0.251875 0.0001360082891600785
0.25203125000000004 0.25203125000000004 0.00013330562299826852
0.2521875 0.2521875 0.00013564486379473643
0.25234375000000003 0.25234375000000003 0.00013320966527978956
0.2525 0.2525 0.0001343522597141532
0.25265625 0.25265625 0.00013304444439712985
0.2528125 0.2528125 0.00013474543408804334
0.25296875 0.25296875 0.00013285519029670935
0.253125 0.253125 0.00013158733534186613
0.25328125 0.25328125 0.00013128264475909782
0.25343750000000004 0.25343750000000004 0.00013155363137209655
0.25359375 0.25359375 0.00013068382674246768
0.25375000000000003 0.25375000000000003 0.0001311293588023786
0.25390625 0.25390625 0.00012958023297760652
0.2540625 0.2540625 0.0001298652410116344
0.25421875 0.25421875 0.0001304651257264712
0.254375 0.254375 0.00012898569295149664
0.25453125000000004 0.25453125000000004 0.0001280025351890713
0.2546875 0.2546875 0.00012732516459447847
0.25484375000000004 0.25484375000000004 0.0001285098846969851
0.255 0.255 0.00012804643421035725
0.25515625000000003 0.25515625000000003 0.0001266429184431852
0.2553125 0.2553125 0.00012620028135031143
0.25546875 0.25546875 0.00012629896956019133
0.255625 0.255625 0.00012463748307099348
0.25578125 0.25578125 0.00012378645655865614
0.25593750000000004 0.25593750000000004 0.00012492278390764775
0.25609375 0.25609375 0.00012433631359321488
0.25625000000000003 0.25625000000000003 0.00012621977319844378
0.25640625 0.25640625 0.00012514235045160693
0.2565625 0.2565625 0.000123930080542272
0.25671875 0.25671875 0.00012285402198152512
0.256875 0.256875 0.00012432358490422176
0.25703125 0.25703125 0.0001240927682226536
0.2571875 0.2571875 0.0001238778088557562
0.25734375000000004 0.25734375000000004 0.00012196199826669985
0.2575 0.2575 0.00012215106904869184
0.25765625000000003 0.25765625000000003 0.00012178326144606725
0.2578125 0.2578125 0.00012109850633060595
0.25796875 0.25796875 0.0001198021122920749
0.258125 0.258125 0.00011865648696586832
0.25828125 0.25828125 0.0001190986289199975
0.25843750000000004 0.25843750000000004 0.00012000740716220772
0.25859375 0.25859375 0.0001199703576935353
0.25875000000000004 0.25875000000000004 0.00011941299538210178
0.25890625 0.25890625 0.00012110358258521258
0.25906250000000003 0.25906250000000003 0.00011820085856321878
0.25921875 0.25921875 0.00011604381256517438
0.259375 0.259375 0.00011725932362586705
0.25953125 0.25953125 0.00011900525879970003
0.2596875 0.2596875 0.00011810022443837262
0.25984375000000004 0.25984375000000004 0.00011549681553124183
0.26 0.26 0.00011548313418211927
0.26015625000000003 0.26015625000000003 0.0001180745448286552
0.2603125 0.2603125 0.00011548913913622528
0.26046875 0.26046875 0.00011610616251552468
0.260625 0.260625 0.00011727865758982288
0.26078125 0.26078125 0.00011152308846654698
0.2609375 0.2609375 0.00011393195324204373
0.26109375 0.26109375 0.00011481483041078368
0.26125000000000004 0.26125000000000004 0.00011152932876953297
0.26140625 0.26140625 0.00011085673994649736
0.26156250000000003 0.26156250000000003 0.00011079625536288028
0.26171875 0.26171875 0.00011131467242195901
0.261875 0.261875 0.00011156453955094844
0.26203125 0.26203125 0.0001091483144427927
0.2621875 0.2621875 0.00011239734961172247
0.26234375000000004 0.26234375000000004 0.00010925298922863456
0.2625 0.2625 0.0001110969756711613
0.26265625000000004 0.26265625000000004 0.0001086260867399241
0.2628125 0.2628125 0.00010962878811883244
0.26296875000000003 0.26296875000000003 0.00010988994850216337
0.263125 0.263125 0.00010716793131202994
0.26328125 0.26328125 0.00010986819498887227
0.2634375 0.2634375 0.00010549970143790833
0.26359375 0.26359375 0.00010718226252937426
0.26375000000000004 0.26375000000000004 0.00010924011251533183
0.26390625 0.26390625 0.00010810427158082454
0.26406250000000003 0.26406250000000003 0.00010538905657471402
0.26421875 0.26421875 0.00010870842948525344
0.264375 0.264375 0.00010651551433074721
0.26453125 0.26453125 0.00010819092565059947
0.2646875 0.2646875 0.00010475351160890611
0.26484375 0.26484375 0.00010388825163351012
0.265 0.265 0.00010592869389573664
0.26515625000000004 0.26515625000000004 0.00010311126746126177
0.2653125 0.2653125 0.00010497735178812705
0.26546875000000003 0.26546875000000003 0.00010310236603115725
0.265625 0.265625 0.0001030418031875358
0.26578125 0.26578125 0.0001042184251554768
0.2659375 0.2659375 0.00010269529159923183
0.26609375 0.26609375 0.0001021388759822706
0.26625000000000004 0.26625000000000004 0.00010008544284121311
0.26640625 0.26640625 0.00009980564102061334
0.26656250000000004 0.26656250000000004 0.00010137494346548851
0.26671875 0.26671875 0.00009968516211969865
0.26687500000000003 0.26687500000000003 0.00010145346934074248
0.26703125 0.26703125 0.00010069604284009348
0.2671875 0.2671875 0.0000996788462156738
0.26734375 0.26734375 0.00010098956238538694
0.2675 0.2675 0.00009619054828029948
0.26765625000000004 0.26765625000000004 0.00009730822458493051
0.2678125 0.2678125 0.00009931011036985401
0.26796875000000003 0.26796875000000003 0.00009729752620884493
0.268125 0.268125 0.00009697437773743337
0.26828125 0.26828125 0.00009842432436252925
0.2684375 0.2684375 0.00009636050951047752
0.26859375 0.26859375 0.00009864978598848079
0.26875000000000004 0.26875000000000004 0.00009735896786069556
0.26890625 0.26890625 0.00009468837154210134
0.26906250000000004 0.26906250000000004 0.00009517912386591701
0.26921875 0.26921875 0.00009619299389312507
0.26937500000000003 0.26937500000000003 0.00009524667088806982
0.26953125 0.26953125 0.00009363810854942219
0.2696875 0.2696875 0.00009476181818065635
0.26984375 0.26984375 0.00009414441843028442
0.27 0.27 0.00009340660568754125
0.27015625000000004 0.27015625000000004 0.00009365168504348606
0.2703125 0.2703125 0.0000957918979444302
0.27046875000000004 0.27046875000000004 0.00009334316894671384
0.270625 0.270625 0.00009222915653149243
0.27078125000000003 0.27078125000000003 0.0000925280639648677
0.2709375 0.2709375 0.00009069065931899148
0.27109375 0.27109375 0.00009105468895388163
0.27125 0.27125 0.0000895555655164934
0.27140625 0.27140625 0.00009108000019919984
0.27156250000000004 0.27156250000000004 0.00008831073506438783
0.27171875 0.27171875 0.00008867648196758692
0.27187500000000003 0.27187500000000003 0.00009213666981469634
0.27203125 0.27203125 0.00008746478673756476
0.2721875 0.2721875 0.00008728172756821792
0.27234375 0.27234375 0.0000874282942614706
0.2725 0.2725 0.00009031285778257611
0.27265625000000004 0.27265625000000004 0.00008731496327864883
0.2728125 0.2728125 0.00008888324890628027
0.27296875000000004 0.27296875000000004 0.00008560442058804416
0.273125 0.273125 0.00008617015186175605
0.27328125000000003 0.27328125000000003 0.0000857848564791382
0.2734375 0.2734375 0.00008590588262467246
0.27359375 0.27359375 0.00008714079959240074
0.27375 0.27375 0.00008644927116441961
0.27390625 0.27390625 0.00008487052609326337
0.27406250000000004 0.27406250000000004 0.000082123189140189
0.27421875 0.27421875 0.00008387653757288902
0.27437500000000004 0.27437500000000004 0.00008419553778584029
0.27453125 0.27453125 0.00008566544912447756
0.27468750000000003 0.27468750000000003 0.00008191648584291597
0.27484375 0.27484375 0.00008212968090356664
0.275 0.275 0.00007954176245288731
0.27515625 0.27515625 0.00007944386046436212
0.2753125 0.2753125 0.00008247543869379625
0.27546875000000004 0.27546875000000004 0.00007881163937561067
0.275625 0.275625 0.00008002513131339994
0.27578125000000003 0.27578125000000003 0.00008006229330186258
0.2759375 0.2759375 0.0000791504229767538
0.27609375 0.27609375 0.00007729663743199567
0.27625 0.27625 0.00007721505922187642
0.27640625 0.27640625 0.0000799236903080252
0.27656250000000004 0.27656250000000004 0.00007763353275156107
0.27671875 0.27671875 0.00008121800551734443
0.27687500000000004 0.27687500000000004 0.00007814648974028258
0.27703125 0.27703125 0.00007748180617422965
0.27718750000000003 0.27718750000000003 0.0000784698936320662
0.27734375 0.27734375 0.00007939433953952377
0.2775 0.2775 0.00007736795964397402
0.27765625 0.27765625 0.00007627692252295837
0.2778125 0.2778125 0.00007512448463356847
0.27796875000000004 0.27796875000000004 0.00007650512212556383
0.278125 0.278125 0.00007251150115840005
0.27828125000000004 0.27828125000000004 0.00007385750190089379
0.2784375 0.2784375 0.00007397795579964662
0.27859375000000003 0.27859375000000003 0.00007632525620382072
0.27875 0.27875 0.00007522314314392255
0.27890625 0.27890625 0.00007688425317206322
0.2790625 0.2790625 0.00007523959000828366
0.27921875 0.27921875 0.00007522186791668835
0.27937500000000004 0.27937500000000004 0.00007442935876233884
0.27953125 0.27953125 0.00007459104561493649
0.27968750000000003 0.27968750000000003 0.00007422005075457934
0.27984375 0.27984375 0.00007229089104033394
0.28 0.28 0.00007138851645799093
0.28015625 0.28015625 0.0000704333031509913
0.2803125 0.2803125 0.00007194786273269523
0.28046875000000004 0.28046875000000004 0.00007133952015742304
0.280625 0.280625 0.00007327890131241964
0.28078125000000004 0.28078125000000004 0.00006971272142447982
0.2809375 0.2809375 0.0000709424852296578
0.28109375000000003 0.28109375000000003 0.00006932483237625885
0.28125 0.28125 0.0000693280686079087
0.28140625 0.28140625 0.00007111844069136725
0.2815625 0.2815625 0.00007026824462196541
0.28171875 0.28171875 0.00006835389679754438
0.28187500000000004 0.28187500000000004 0.0000684765975656839
0.28203125 0.28203125 0.00006836760535754367
0.28218750000000004 0.28218750000000004 0.00006817235571165184
0.28234375 0.28234375 0.0000682701911008785
0.28250000000000003 0.28250000000000003 0.0000668711765876732
0.28265625 0.28265625 0.00006735047438169358
0.2828125 0.2828125 0.000065363434860579
0.28296875 0.28296875 0.00006468488069665733
0.283125 0.283125 0.00006586385561937973
0.28328125000000004 0.28328125000000004 0.00006689197280318801
0.2834375 0.2834375 0.00006407154578403799
0.28359375000000003 0.28359375000000003 0.00006499834938356134
0.28375 0.28375 0.00006380584036035805
0.28390625 0.28390625 0.00006510801141836202
0.2840625 0.2840625 0.00006350728351940744
0.28421875 0.28421875 0.00006405534136867539
0.28437500000000004 0.28437500000000004 0.00006561819917302354
0.28453125 0.28453125 0.00006116811531505428
0.28468750000000004 0.28468750000000004 0.00006080750005203303
0.28484375 0.28484375 0.0000613784382979893
0.28500000000000003 0.28500000000000003 0.0000613782590162736
0.28515625 0.28515625 0.00006228072105161965
0.2853125 0.2853125 0.00006306973802467373
0.28546875 0.28546875 0.00006152788012581904
0.285625 0.285625 0.000060357434183661038
0.28578125000000004 0.28578125000000004 0.00005987765985122047
0.2859375 0.2859375 0.00005960288714454339
0.28609375000000004 0.28609375000000004 0.00006194518330966917
0.28625 0.28625 0.00005988616835536165
0.28640625000000003 0.28640625000000003 0.000060048937355717616
0.2865625 0.2865625 0.000058789968477956209
0.28671875 0.28671875 0.00005729303604419246
0.286875 0.286875 0.00005773724614896954
0.28703125 0.28703125 0.00005743083159714211
0.28718750000000004 0.28718750000000004 0.00005645969976854603
0.28734375 0.28734375 0.00005779490180367081
0.28750000000000003 0.28750000000000003 0.00005728528589429548
0.28765625 0.28765625 0.00005685141724692897
0.2878125 0.2878125 0.00005605095229300108
0.28796875 0.28796875 0.000057583672936443328
0.288125 0.288125 0.000056687519565118289
0.28828125000000004 0.28828125000000004 0.000054043656608924716
0.2884375 0.2884375 0.00005604677144290738
0.28859375000000004 0.28859375000000004 0.00005635721347755577
0.28875 0.28875 0.000054157400725651439
0.28890625000000003 0.28890625000000003 0.00005481955508638222
0.2890625 0.2890625 0.000053565215549236767
0.28921875 0.28921875 0.00005391005568779531
0.289375 0.289375 0.000055819001696796408
0.28953125 0.28953125 0.00005480281231099663
0.28968750000000004 0.28968750000000004 0.000054594515451446
0.28984375 0.28984375 0.00005295533247270847
0.29000000000000004 0.29000000000000004 0.0000536241909333417
0.29015625 0.29015625 0.00005414499729954053
0.29031250000000003 0.29031250000000003 0.00005178370291557483
0.29046875 0.29046875 0.00005235875509361683
0.290625 0.290625 0.00004962460879747254
0.29078125 0.29078125 0.00005056036156070155
0.2909375 0.2909375 0.00005255577239629409
0.29109375000000004 0.29109375000000004 0.000051669284473117167
0.29125 0.29125 0.0000510515629519231
0.29140625000000003 0.29140625000000003 0.00005190530683883983
0.2915625 0.2915625 0.0000502558285085518
0.29171875 0.29171875 0.000047566147050660359
0.291875 0.291875 0.000051705343546338739
0.29203125 0.29203125 0.00004873139208930459
0.29218750000000004 0.29218750000000004 0.00004779317249306247
0.29234375 0.29234375 0.00004589523129594334
0.29250000000000004 0.29250000000000004 0.00004747292776824806
0.29265625 0.29265625 0.000047876745829952028
0.29281250000000003 0.29281250000000003 0.00004893206853036382
0.29296875 0.29296875 0.00004633139698570062
0.293125 0.293125 0.00004396094414593158
0.29328125 0.29328125 0.00004880435608062487
0.2934375 0.2934375 0.000048661219223026698
0.29359375000000004 0.29359375000000004 0.00004608077406064966
0.29375 0.29375 0.00004841423307467367
0.29390625000000004 0.29390625000000004 0.0000449387310030022
0.2940625 0.2940625 0.000043996065280353937
0.29421875000000003 0.29421875000000003 0.000044916283546665196
0.294375 0.294375 0.00004676365169662162
0.29453125 0.29453125 0.0000450586279320819
0.2946875 0.2946875 0.00004263559263273907
0.29484375 0.29484375 0.000043893377506300238
0.29500000000000004 0.29500000000000004 0.000044052633237368948
0.29515625 0.29515625 0.00004281795313451712
0.29531250000000003 0.29531250000000003 0.00004190235772714342
0.29546875 0.29546875 0.00004088367769331205
0.295625 0.295625 0.00004226164245147389
0.29578125 0.29578125 0.00004039110547284061
0.2959375 0.2959375 0.00003910475551312733
0.29609375000000004 0.29609375000000004 0.00004035875929828532
0.29625 0.29625 0.00004283574233685119
0.29640625000000004 0.29640625000000004 0.00004149568189397925
0.2965625 0.2965625 0.00003954887974077858
0.29671875000000003 0.29671875000000003 0.00004378584591216149
0.296875 0.296875 0.00004078740215335684
0.29703125 0.29703125 0.00003854322551881308
0.2971875 0.2971875 0.000038819597072649919
0.29734375 0.29734375 0.000039150487579467068
0.29750000000000004 0.29750000000000004 0.00003771698552903116
0.29765625 0.29765625 0.00004030381980549714
0.29781250000000004 0.29781250000000004 0.00003979350959346442
0.29796875 0.29796875 0.000040272960591476289
0.29812500000000003 0.29812500000000003 0.00003893380185253576
0.29828125 0.29828125 0.00003986704581684136
0.2984375 0.2984375 0.00003848676664597314
0.29859375 0.29859375 0.000038895658388885486
0.29875 0.29875 0.00003726739850154191
0.29890625000000004 0.29890625000000004 0.00003834238093908664
0.2990625 0.2990625 0.00003501475916375081
0.29921875000000003 0.29921875000000003 0.00003762965793308013
0.299375 0.299375 0.00003620737650854994
0.29953125 0.29953125 0.000035925198654224928
0.2996875 0.2996875 0.00003793279029153676
0.29984375 0.29984375 0.00003602315301154407
0.30000000000000004 0.30000000000000004 0.000035039350850493058
0.30015625 0.30015625 0.000034119984361339936
0.30031250000000004 0.30031250000000004 0.00003314885777459697
0.30046875 0.30046875 0.000033777026231772398
0.30062500000000003 0.30062500000000003 0.00003540365088738667
0.30078125 0.30078125 0.00003442942228507235
0.3009375 0.3009375 0.000033504395335076239
0.30109375 0.30109375 0.000033372982551968248
0.30125 0.30125 0.00003375844239484317
0.30140625000000004 0.30140625000000004 0.00003235748732485034
0.3015625 0.3015625 0.00003659687078908002
0.30171875000000004 0.30171875000000004 0.00003174869095748571
0.301875 0.301875 0.000032595887055907879
0.30203125000000003 0.30203125000000003 0.000033797834133843179
0.3021875 0.3021875 0.00003364597657382824
0.30234375 0.30234375 0.000031458918247517518
0.3025 0.3025 0.00003054616160929355
0.30265625 0.30265625 0.00003178346476118263
0.30281250000000004 0.30281250000000004 0.00003102468705465212
0.30296875 0.30296875 0.00003250014204747199
0.30312500000000003 0.30312500000000003 0.000031736479561465637
0.30328125 0.30328125 0.00003176670669854497
0.3034375 0.3034375 0.000029648513147890729
0.30359375 0.30359375 0.00003025136589159948
0.30375 0.30375 0.00002955281388046792
0.30390625000000004 0.30390625000000004 0.000028914612631007884
0.3040625 0.3040625 0.00003089660295361893
0.30421875000000004 0.30421875000000004 0.000031330586845511817
0.304375 0.304375 0.000029278417556643167
0.30453125000000003 0.30453125000000003 0.000028569549023674225
0.3046875 0.3046875 0.000028078778815648595
0.30484375 0.30484375 0.000028045819088234719
0.305 0.305 0.000028271739582069105
0.30515625 0.30515625 0.000029831735729254884
0.30531250000000004 0.30531250000000004 0.000026671990099968243
0.30546875 0.30546875 0.000027095106832818076
0.30562500000000004 0.30562500000000004 0.0000272914280841902
0.30578125 0.30578125 0.00002779756719572396
0.30593750000000003 0.30593750000000003 0.000026878555464795454
0.30609375 0.30609375 0.000025000367429850176
0.30625 0.30625 0.000027295366607500965
0.30640625 0.30640625 0.000024525757160213339
0.3065625 0.3065625 0.000028656301241704168
0.30671875000000004 0.30671875000000004 0.000027645642834026757
0.306875 0.306875 0.000025144872259275608
0.30703125000000003 0.30703125000000003 0.000027277082964212626
0.3071875 0.3071875 0.00002397246449024193
0.30734375 0.30734375 0.000025829023344875296
0.3075 0.3075 0.000024737674715217716
0.30765625 0.30765625 0.000022657329980901366
0.30781250000000004 0.30781250000000004 0.000026054721005390015
0.30796875 0.30796875 0.000025060280325736075
0.30812500000000004 0.30812500000000004 0.000025281648967708394
0.30828125 0.30828125 0.00002250606008727922
0.30843750000000003 0.30843750000000003 0.000026019389942269295
0.30859375 0.30859375 0.000025545438698677078
0.30875 0.30875 0.000020973059556630113
0.30890625 0.30890625 0.000023188411831832847
0.3090625 0.3090625 0.00002061012714258683
0.30921875000000004 0.30921875000000004 0.00002344821155074705
0.309375 0.309375 0.0000204033830248267
0.30953125000000004 0.30953125000000004 0.00002202135757035207
0.3096875 0.3096875 0.000022660267730746187
0.30984375000000003 0.30984375000000003 0.000022572033436877508
0.31 0.31 0.000023807167447329425
0.31015625 0.31015625 0.000021740752367500894
0.3103125 0.3103125 0.000021143290219921986
0.31046875 0.31046875 0.00002061910363660341
0.31062500000000004 0.31062500000000004 0.000020718454783753003
0.31078125 0.31078125 0.00002033150763971071
0.31093750000000003 0.31093750000000003 0.0000206433458073014
0.31109375 0.31109375 0.00002227753772254766
0.31125 0.31125 0.000019864788955274944
0.31140625 0.31140625 0.000020261762299160524
0.3115625 0.3115625 0.000021038087140234399
0.31171875000000004 0.31171875000000004 0.00001981121494730112
0.311875 0.311875 0.00001877442773439488
0.31203125000000004 0.31203125000000004 0.000018771655109384927
0.3121875 0.3121875 0.000020502561070735705
0.31234375000000003 0.31234375000000003 0.000016948341313772847
0.3125 0.3125 0.000018079360491293557
0.31265625 0.31265625 0.000018371017901612747
0.3128125 0.3128125 0.00001879353126525208
0.31296875 0.31296875 0.000017877546783259423
0.31312500000000004 0.31312500000000004 0.000018526085158431135
0.31328125 0.31328125 0.000016606689696168135
0.31343750000000004 0.31343750000000004 0.00001796032652103208
0.31359375 0.31359375 0.000017609555382195936
0.31375000000000003 0.31375000000000003 0.000018286944623577989
0.31390625 0.31390625 0.000016043145725419778
0.3140625 0.3140625 0.000017533826803133795
0.31421875 0.31421875 0.00001884385692211204
0.314375 0.314375 0.000018260911048810048
0.31453125000000004 0.31453125000000004 0.000014603313762798318
0.3146875 0.3146875 0.00001812064600928084
0.31484375000000003 0.31484375000000003 0.00001807075430796301
0.315 0.315 0.000017018964229598448
0.31515625 0.31515625 0.000018598840148058858
0.3153125 0.3153125 0.000016200201500533505
0.31546875 0.31546875 0.000017940989319100257
0.31562500000000004 0.31562500000000004 0.00001543597078629798
0.31578125 0.31578125 0.0000158099604212648
0.31593750000000004 0.31593750000000004 0.000016451859306843899
0.31609375 0.31609375 0.0000151861725443449
0.31625000000000003 0.31625000000000003 0.000014474530171736371
0.31640625 0.31640625 0.000016620049080265257
0.3165625 0.3165625 0.000013983749431249228
0.31671875 0.31671875 0.00001422364545850647
0.316875 0.316875 0.000013436025747129768
0.31703125000000004 0.31703125000000004 0.00001333939077252785
0.3171875 0.3171875 0.000013153740501323306
0.31734375000000004 0.31734375000000004 0.000015314656151021318
0.3175 0.3175 0.000015466401996527055
0.31765625000000003 0.31765625000000003 0.000013673492407722957
0.3178125 0.3178125 0.000013387819102059196
0.31796875 0.31796875 0.000013073193941359068
0.318125 0.318125 0.000013156603580898106
0.31828125 0.31828125 0.000013984771221537296
0.31843750000000004 0.31843750000000004 0.000014203999876945522
0.31859375 0.31859375 0.000009212165749332045
0.31875000000000003 0.31875000000000003 0.000011766703443436553
0.31890625 0.31890625 0.000010901069468964228
0.3190625 0.3190625 0.000013508016191894471
0.31921875 0.31921875 0.00001206027821609181
0.319375 0.319375 0.000010267127647166385
0.31953125000000004 0.31953125000000004 0.000011507731089000113
0.3196875 0.3196875 0.000012179292383342709
0.31984375000000004 0.31984375000000004 0.000010446542616406344
0.32 0.32 0.000010868838643153924
0.32015625000000003 0.32015625000000003 0.000011185622092320673
0.3203125 0.3203125 0.000011646475765517617
0.32046875 0.32046875 0.000010532514935568903
0.320625 0.320625 0.000010847650690455212
0.32078125 0.32078125 0.00001081476200431099
0.32093750000000004 0.32093750000000004 0.000010159349118374546
0.32109375 0.32109375 0.00001118971944284741
0.32125000000000004 0.32125000000000004 0.000011278993773116135
0.32140625 0.32140625 0.000009896642366295479
0.32156250000000003 0.32156250000000003 0.00000942772220385472
0.32171875 0.32171875 0.000010477087374868844
0.321875 0.321875 0.000009269726350106102
0.32203125 0.32203125 0.0000075902076742485938
0.3221875 0.3221875 0.000010454114123478915
0.32234375000000004 0.32234375000000004 0.000009567139377614415
0.3225 0.3225 0.000008460111252178108
0.32265625000000003 0.32265625000000003 0.000007992799966426016
0.3228125 0.3228125 0.000009586795369094113
0.32296875 0.32296875 0.000009867123903899503
0.323125 0.323125 0.0000095401203835485
0.32328125 0.32328125 0.000008908761297159933
0.32343750000000004 0.32343750000000004 0.0000110152247412418
0.32359375 0.32359375 0.000005809563806198192
0.32375000000000004 0.32375000000000004 0.00000734510298434389
0.32390625 0.32390625 0.00000672474080541934
0.32406250000000003 0.32406250000000003 0.000006987924450785419
0.32421875 0.32421875 0.000007553572146398334
0.324375 0.324375 0.000009781575545271537
0.32453125 0.32453125 0.000008815705430855132
0.3246875 0.3246875 0.000008339402262724327
0.32484375000000004 0.32484375000000004 0.000008408448734794499
0.325 0.325 0.000010681216785989728
0.32515625000000004 0.32515625000000004 0.000008086179247327678
0.3253125 0.3253125 0.000008187551230689019
0.32546875000000003 0.32546875000000003 0.000008128379430639836
0.325625 0.325625 0.000006700349352916767
0.32578125 0.32578125 0.000007192581667053439
0.3259375 0.3259375 0.000006577464831640913
0.32609375 0.32609375 0.00000799089280311728
0.32625000000000004 0.32625000000000004 0.000004005409953985106
0.32640625 0.32640625 0.000007229101883461501
0.32656250000000003 0.32656250000000003 0.0000046784730002168328
0.32671875 0.32671875 0.000007503313486078417
0.326875 0.326875 0.000005085693822984522
0.32703125 0.32703125 0.000006900857976963135
0.3271875 0.3271875 0.000005919457923271305
0.32734375000000004 0.32734375000000004 0.0000026362837575576866
0.3275 0.3275 0.000004118421107199733
0.32765625000000004 0.32765625000000004 0.000006816348884466331
0.3278125 0.3278125 0.000006689147053782064
0.32796875000000003 0.32796875000000003 0.000002513603168564731
0.328125 0.328125 0.0000066110383686152599
0.32828125 0.32828125 0.000003200977152538649
0.3284375 0.3284375 0.0000069703389148703669
0.32859375 0.32859375 0.000008330669855918262
0.32875000000000004 0.32875000000000004 0.000004675277817942417
0.32890625 0.32890625 0.000007287715623714014
0.32906250000000004 0.32906250000000004 0.00000598756653687405
0.32921875 0.32921875 0.000004059892942215337
0.32937500000000003 0.32937500000000003 0.000005600941842956464
0.32953125 0.32953125 0.000006775954227583657
0.3296875 0.3296875 0.00000490135027708834
0.32984375 0.32984375 0.000004154013811415364
0.33 0.33 0.0000034072710322739657
0.33015625000000004 0.33015625000000004 0.000004270405578663981
0.3303125 0.3303125 0.000004921931104125133
0.33046875000000003 0.33046875000000003 0.000003924536625449573
0.330625 0.330625 0.0000037483534862996715
0.33078125 0.33078125 0.000003143544500164568
0.3309375 0.3309375 0.0000037500490732087228
0.33109375 0.33109375 0.000003120906904723964
0.33125000000000004 0.33125000000000004 0.0000013939472948603705
0.33140625 0.33140625 0.000004042052705314776
0.33156250000000004 0.33156250000000004 0.0000017598147361392258
0.33171875 0.33171875 0.000004155629529393936
0.33187500000000003 0.33187500000000003 0.000005597139061537168
0.33203125 0.33203125 0.000003640887204024127
0.3321875 0.3321875 0.000003174738996289286
0.33234375 0.33234375 0.000004470726556673186
0.3325 0.3325 0.000004127336254569039
0.33265625000000004 0.33265625000000004 0.0000018045680597171023
0.3328125 0.3328125 0.0000025731407627233809
0.33296875000000004 0.33296875000000004 0.000001839328404650703
0.333125 0.333125 0.0000027445971206091427
0.33328125000000003 0.33328125000000003 0.0000037849605474142894
0.3334375 0.3334375 0.00000411656675131935
0.33359375 0.33359375 0.000003289540637693429
0.33375 0.33375 0.00000362332848141705
0.33390625 0.33390625 0.000002256340904277423
0.33406250000000004 0.33406250000000004 0.0000035417602885561506
0.33421875 0.33421875 0.000003289443971895179
0.33437500000000003 0.33437500000000003 0.000004559213389604443
0.33453125 0.33453125 0.0000029604555087491947
0.3346875 0.3346875 0.000002625904912002938
0.33484375 0.33484375 0.0000018934982450453096
0.335 0.335 0.0000037837784690497894
0.33515625000000004 0.33515625000000004 0.0000015977620895956855
0.3353125 0.3353125 0.0000033079569633940807
0.33546875000000004 0.33546875000000004 0.0000014900207949924516
0.335625 0.335625 0.0000017582071905693675
0.33578125000000003 0.33578125000000003 0.00000286237313415087
0.3359375 0.3359375 0.000002720858350721935
0.33609375 0.33609375 0.0000018421651391649298
0.33625 0.33625 0.0000022132440277081299
0.33640625 0.33640625 0.000003080505065754821
0.33656250000000004 0.33656250000000004 0.00000405677950775159
0.33671875 0.33671875 0.000002482492860635219
0.33687500000000004 0.33687500000000004 0.000002267408187615243
0.33703125 0.33703125 0.000002752368651029967
0.33718750000000003 0.33718750000000003 0.0000016659576025502394
0.33734375 0.33734375 0.0000020899888343350384
0.3375 0.3375 0.000003389658254560144
0.33765625 0.33765625 0.0000027894626928779387
0.3378125 0.3378125 0.000002304492453691063
0.33796875000000004 0.33796875000000004 0.0000029367935921603977
0.338125 0.338125 0.000004604754460840765
0.33828125000000003 0.33828125000000003 0.0000015012971812964423
0.3384375 0.3384375 5.892994807445693e-7
0.33859375 0.33859375 3.609345551744349e-7
0.33875 0.33875 0.0000025795430111399087
0.33890625 0.33890625 0.000003951806899447029
0.33906250000000004 0.33906250000000004 0.000003921604375632052
0.33921875 0.33921875 4.596534553932743e-7
0.33937500000000004 0.33937500000000004 0.000002432003310421727
0.33953125 0.33953125 0.000004465502548201775
0.33968750000000003 0.33968750000000003 0.0000022033042664950754
0.33984375 0.33984375 0.0000011495148937605885
0.34 0.34 0.0000024841393119817897
0.34015625 0.34015625 0.0000021183351741080956
0.3403125 0.3403125 0.0000029968595168130935
0.34046875000000004 0.34046875000000004 0.0
0.340625 0.340625 0.000004574368507998016
0.34078125000000004 0.34078125000000004 0.0000047732116286503308
0.3409375 0.3409375 0.000002654739330486039
0.34109375000000003 0.34109375000000003 0.000003288832048740887
0.34125 0.34125 0.0000015533053072622769
0.34140625 0.34140625 0.0000038661933153411589
0.3415625 0.3415625 0.000004394651322097939
0.34171875 0.34171875 0.000002850160899800741
0.34187500000000004 0.34187500000000004 0.0000013657692720878416
0.34203125 0.34203125 5.529468879641596e-7
0.34218750000000003 0.34218750000000003 0.0000022444593727925594
0.34234375 0.34234375 0.0000034504271563934299
0.3425 0.3425 0.0000027417455880322384
0.34265625 0.34265625 0.000003906200807243419
0.3428125 0.3428125 0.0000032772141911866948
0.34296875000000004 0.34296875000000004 0.000004343422370868229
0.343125 0.343125 0.000003329509647401424
0.34328125000000004 0.34328125000000004 0.000002772940939829423
0.3434375 0.3434375 0.0000023628062864540545
0.34359375000000003 0.34359375000000003 0.0000031607564137937874
0.34375 0.34375 0.000002751291960106266
0.34390625 0.34390625 0.0000032895843748295208
0.3440625 0.3440625 0.000002460685633033828
0.34421875 0.34421875 0.0000036308861285581897
0.34437500000000004 0.34437500000000004 0.000002828104211758059
0.34453125 0.34453125 0.000001553824186910672
0.34468750000000004 0.34468750000000004 0.00000157581994730745
0.34484375 0.34484375 9.456390686332162e-7
0.34500000000000003 0.34500000000000003 0.0000014084874064064653
0.34515625 0.34515625 0.000003894127271354209
0.3453125 0.3453125 0.0000017908672154951563
0.34546875 0.34546875 0.0000056295121462567698
0.345625 0.345625 0.000006739294611652258
0.34578125000000004 0.34578125000000004 0.0000042477805807514868
0.3459375 0.3459375 0.000005265373838994115
0.34609375000000003 0.34609375000000003 0.0000032418371414764926
0.34625 0.34625 0.00000558933382170955
0.34640625 0.34640625 0.000004639641593862857
0.3465625 0.3465625 0.000004766273562359792
0.34671875 0.34671875 0.0000016759338697303257
0.34687500000000004 0.34687500000000004 0.000003507099629306736
0.34703125 0.34703125 0.000004481608051093986
0.34718750000000004 0.34718750000000004 0.000006067319529461438
0.34734375 0.34734375 0.00000437114525063284
0.34750000000000003 0.34750000000000003 0.000005425267052629505
0.34765625 0.34765625 0.0000060122349998550888
0.3478125 0.3478125 0.000006152706180218405
0.34796875 0.34796875 0.000005199796599835197
0.348125 0.348125 0.000005478360321534712
0.34828125000000004 0.34828125000000004 0.0000028705224623103719
0.3484375 0.3484375 0.000005367408400995251
0.34859375000000004 0.34859375000000004 0.0000076089643185775039
0.34875 0.34875 0.000003852569197293834
0.34890625000000003 0.34890625000000003 0.000008333067642540295
0.3490625 0.3490625 0.000006269036610799777
0.34921875 0.34921875 0.000006960462677279547
0.349375 0.349375 0.000005339408455779708
0.34953125 0.34953125 0.000005184952466536288
0.34968750000000004 0.34968750000000004 0.000006295831537937919
0.34984375 0.34984375 0.000004968211174718822
0.35000000000000003 0.35000000000000003 0.000006937012981871591
0.35015625 0.35015625 0.000006795000193277013
0.3503125 0.3503125 0.000006342879412966928
0.35046875 0.35046875 0.000005212650865395803
0.350625 0.350625 0.000008197670647626724
0.35078125000000004 0.35078125000000004 0.000007951099803118372
0.3509375 0.3509375 0.000009137595290458411
0.35109375000000004 0.35109375000000004 0.000005652301978435401
0.35125 0.35125 0.000007894199281046081
0.35140625000000003 0.35140625000000003 0.0000078089366383418
0.3515625 0.3515625 0.000007205400585322437
0.35171875 0.35171875 0.00000866854935642887
0.351875 0.351875 0.0000059389873350997289
0.35203125 0.35203125 0.000007074708312337528
0.35218750000000004 0.35218750000000004 0.00000842914843601257
0.35234375 0.35234375 0.000005657134733022431
0.35250000000000004 0.35250000000000004 0.000008857854233078019
0.35265625 0.35265625 0.000007371762747128581
0.35281250000000003 0.35281250000000003 0.000007897672104836937
0.35296875 0.35296875 0.00000699316642363497
0.353125 0.353125 0.0000075059925592509258
0.35328125 0.35328125 0.00000685553001137523
0.3534375 0.3534375 0.000008372569746442822
0.35359375000000004 0.35359375000000004 0.00000859964929156179
0.35375 0.35375 0.000007695196111349437
0.35390625000000003 0.35390625000000003 0.000008297574688306971
0.3540625 0.3540625 0.000010398034386531713
0.35421875 0.35421875 0.000011842075066848218
0.354375 0.354375 0.000008432017629964549
0.35453125 0.35453125 0.000011193906624590506
0.35468750000000004 0.35468750000000004 0.00000870403508685557
0.35484375 0.35484375 0.000009774355009540962
0.35500000000000004 0.35500000000000004 0.000009622073923862892
0.35515625 0.35515625 0.000012906894424924616
0.35531250000000003 0.35531250000000003 0.00001269965507418139
0.35546875 0.35546875 0.000010407940045513908
0.355625 0.355625 0.000012339846855788069
0.35578125 0.35578125 0.000011170411165918658
0.3559375 0.3559375 0.00001077443877939505
0.35609375000000004 0.35609375000000004 0.000012235991818775039
0.35625 0.35625 0.000013881910175272158
0.35640625000000004 0.35640625000000004 0.000012070179065311012
0.3565625 0.3565625 0.000013557484116573685
0.35671875000000003 0.35671875000000003 0.000012836075842808932
0.356875 0.356875 0.000013108591786365474
0.35703125 0.35703125 0.000014775184985239875
0.3571875 0.3571875 0.000012394693083708092
0.35734375 0.35734375 0.000013770368506258032
0.35750000000000004 0.35750000000000004 0.000011565193755519118
0.35765625 0.35765625 0.000015109321545125779
0.35781250000000003 0.35781250000000003 0.00001495960930956628
0.35796875 0.35796875 0.000014070785532787559
0.358125 0.358125 0.000013099074050852776
0.35828125 0.35828125 0.000015162981552604646
0.3584375 0.3584375 0.000015046634986297435
0.35859375000000004 0.35859375000000004 0.000015968201214133457
0.35875 0.35875 0.000013454283849166215
0.35890625000000004 0.35890625000000004 0.000014141075980903006
0.3590625 0.3590625 0.000013840142741871047
0.35921875000000003 0.35921875000000003 0.000015169550198239443
0.359375 0.359375 0.00001582634871656022
0.35953125 0.35953125 0.000015700821611881777
0.3596875 0.3596875 0.000016643370507909344
0.35984375 0.35984375 0.00001667271288140974
0.36000000000000004 0.36000000000000004 0.000017236638854471938
0.36015625 0.36015625 0.000014592608352692019
0.36031250000000004 0.36031250000000004 0.000014139767958506339
0.36046875 0.36046875 0.000015175743953458709
0.36062500000000003 0.36062500000000003 0.000015160584003378599
0.36078125 0.36078125 0.000016660271922688353
0.3609375 0.3609375 0.000016208485254517645
0.36109375 0.36109375 0.000018437023864440806
0.36125 0.36125 0.00001875634812875329
0.36140625000000004 0.36140625000000004 0.00001666569766159919
0.3615625 0.3615625 0.000018345582770948214
0.36171875000000003 0.36171875000000003 0.000020087637743159999
0.361875 0.361875 0.000020104977436017985
0.36203125 0.36203125 0.000018821295150381433
0.3621875 0.3621875 0.000019204194305239205
0.36234375 0.36234375 0.000018362741240221179
0.36250000000000004 0.36250000000000004 0.000019589509847370627
0.36265625 0.36265625 0.000018521419853228595
0.36281250000000004 0.36281250000000004 0.00001906945707129973
0.36296875 0.36296875 0.00001936024017115131
0.36312500000000003 0.36312500000000003 0.000019269238153656446
0.36328125 0.36328125 0.00002041975623885315
0.3634375 0.3634375 0.000020162959821006205
0.36359375 0.36359375 0.000020244340460432408
0.36375 0.36375 0.00001895077925844282
0.36390625000000004 0.36390625000000004 0.00002068417474399833
0.3640625 0.3640625 0.00001960690679944448
0.36421875000000004 0.36421875000000004 0.000021898210467232415
0.364375 0.364375 0.000021925691732074729
0.36453125000000003 0.36453125000000003 0.000022455602849255869
0.3646875 0.3646875 0.000022413558408157596
0.36484375 0.36484375 0.000021753226744078707
0.365 0.365 0.000021077938392716494
0.36515625 0.36515625 0.00002337851287199862
0.36531250000000004 0.36531250000000004 0.000025184722815603469
0.36546875 0.36546875 0.000023791927853935019
0.36562500000000003 0.36562500000000003 0.000022866957795690059
0.36578125 0.36578125 0.000025451516524487799
0.3659375 0.3659375 0.000022984363228591664
0.36609375 0.36609375 0.000024311324956790486
0.36625 0.36625 0.000022098583976335136
0.36640625000000004 0.36640625000000004 0.000025768651933682727
0.3665625 0.3665625 0.000024320646462218269
0.36671875000000004 0.36671875000000004 0.000026806338164395834
0.366875 0.366875 0.000026752393478925608
0.36703125000000003 0.36703125000000003 0.000024266818458247955
0.3671875 0.3671875 0.00002479477869052712
0.36734375 0.36734375 0.00002859885729478021
0.3675 0.3675 0.000023802862804328269
0.36765625 0.36765625 0.000026753920865487075
0.36781250000000004 0.36781250000000004 0.000026193738743203694
0.36796875 0.36796875 0.000027408083249525526
0.36812500000000004 0.36812500000000004 0.000028603294896364853
0.36828125 0.36828125 0.000027735142329854478
0.36843750000000003 0.36843750000000003 0.000027848906423671224
0.36859375 0.36859375 0.000028299151981798534
0.36875 0.36875 0.000029520698143919577
0.36890625 0.36890625 0.000028288266635051724
0.3690625 0.3690625 0.000030084557091646624
0.36921875000000004 0.36921875000000004 0.000031075647961149809
0.369375 0.369375 0.000029853338782105655
0.36953125000000003 0.36953125000000003 0.00003120978023969431
0.3696875 0.3696875 0.000028649519395691608
0.36984375 0.36984375 0.00003246544458481522
0.37 0.37 0.000030264735500737715
0.37015625 0.37015625 0.000029774716694248969
0.37031250000000004 0.37031250000000004 0.000032126151517403008
0.37046875 0.37046875 0.00003262258022836855
0.37062500000000004 0.37062500000000004 0.000032280107279840758
0.37078125 0.37078125 0.00003349157711819695
0.37093750000000003 0.37093750000000003 0.000031075626190092467
0.37109375 0.37109375 0.00003480214164114441
0.37125 0.37125 0.000033442469016080218
0.37140625 0.37140625 0.000034178206573336697
0.3715625 0.3715625 0.00003364181717019262
0.37171875000000004 0.37171875000000004 0.000034349230643996288
0.371875 0.371875 0.000035465116942755599
0.37203125000000004 0.37203125000000004 0.000034606922733365238
0.3721875 0.3721875 0.00003483360233289771
0.37234375000000003 0.37234375000000003 0.00003602135089275269
0.3725 0.3725 0.00003840372670358829
0.37265625 0.37265625 0.00003920639147145897
0.3728125 0.3728125 0.00003687975337185109
0.37296875 0.37296875 0.00003771525659183598
0.37312500000000004 0.37312500000000004 0.00003838372184477204
0.37328125 0.37328125 0.00003578321304836642
0.37343750000000003 0.37343750000000003 0.00003661189050965078
0.37359375 0.37359375 0.000040150864335352697
0.37375 0.37375 0.00003696771983809622
0.37390625 0.37390625 0.00004040898481184809
0.3740625 0.3740625 0.000038172539461176687
0.37421875000000004 0.37421875000000004 0.00004209843631257219
0.374375 0.374375 0.00004104934651267926
0.37453125000000004 0.37453125000000004 0.00004022032264276707
0.3746875 0.3746875 0.000040235827015267696
0.37484375000000003 0.37484375000000003 0.000041867303893736578
0.375 0.375 0.00004245237266436647
0.37515625 0.37515625 0.00004171267034328458
0.3753125 0.3753125 0.00004303173115438011
0.37546875 0.37546875 0.00004238835253698135
0.37562500000000004 0.37562500000000004 0.00004590086250702032
0.37578125 0.37578125 0.00004432982868718315
0.37593750000000004 0.37593750000000004 0.00004508755026445322
0.37609375 0.37609375 0.00004677756836811957
0.37625000000000003 0.37625000000000003 0.000043835942232754269
0.37640625 0.37640625 0.000047538760509092517
0.3765625 0.3765625 0.000045998859112638077
0.37671875000000005 0.37671875000000005 0.00004774707538210383
0.376875 0.376875 0.000046169066456645268
0.37703125000000004 0.37703125000000004 0.00004543849472965524
0.3771875 0.3771875 0.000047784095165647977
0.37734375000000003 0.37734375000000003 0.00004688090769654435
0.3775 0.3775 0.000050565455080259938
0.37765625 0.37765625 0.00004781421038452564
0.3778125 0.3778125 0.000049954517921050047
0.37796875 0.37796875 0.000048900030052044917
0.37812500000000004 0.37812500000000004 0.00004896805945327811
0.37828125 0.37828125 0.000050422845974636157
0.37843750000000004 0.37843750000000004 0.00005298699725888063
0.37859375 0.37859375 0.00005151727272549643
0.37875000000000003 0.37875000000000003 0.00005089552608513351
0.37890625 0.37890625 0.00005255858330504128
0.3790625 0.3790625 0.000050496226596175256
0.37921875 0.37921875 0.000053498727474664599
0.379375 0.379375 0.00005284229879665538
0.37953125000000004 0.37953125000000004 0.000055664942686753559
0.3796875 0.3796875 0.00005419443352130772
0.37984375000000004 0.37984375000000004 0.000054939638983014639
0.38 0.38 0.00005472045897921498
0.38015625000000003 0.38015625000000003 0.00005479858396060752
0.3803125 0.3803125 0.000056689620248173367
0.38046875 0.38046875 0.0000557325921505759
0.38062500000000005 0.38062500000000005 0.000056655082426684939
0.38078125 0.38078125 0.000056571986556202997
0.38093750000000004 0.38093750000000004 0.000058186317769728287
0.38109375 0.38109375 0.0000583652216609917
0.38125000000000003 0.38125000000000003 0.000057566763112186858
0.38140625 0.38140625 0.000059397748455422548
0.3815625 0.3815625 0.0000590905999572866
0.38171875 0.38171875 0.0000584202810130479
0.381875 0.381875 0.00005946427019424554
0.38203125000000004 0.38203125000000004 0.00006020328370255371
0.3821875 0.3821875 0.000060683592322965027
0.38234375000000004 0.38234375000000004 0.00005942566410364319
0.3825 0.3825 0.00006144723756070771
0.38265625000000003 0.38265625000000003 0.00006270106976765673
0.3828125 0.3828125 0.00006351716160184787
0.38296875 0.38296875 0.00006400976096857075
0.383125 0.383125 0.00006456129806964436
0.38328125 0.38328125 0.00006507890222478356
0.38343750000000004 0.38343750000000004 0.00006503929376536866
0.38359375 0.38359375 0.00006750534019471456
0.38375000000000004 0.38375000000000004 0.00006406034854302398
0.38390625 0.38390625 0.00006470833124577448
0.38406250000000003 0.38406250000000003 0.00006595069809629865
0.38421875 0.38421875 0.00006866259524843644
0.384375 0.384375 0.00006718615716512212
0.38453125000000005 0.38453125000000005 0.00007038279603462276
0.3846875 0.3846875 0.00006952744817469164
0.38484375000000004 0.38484375000000004 0.00007067067071080073
0.385 0.385 0.00006914663180771722
0.38515625000000003 0.38515625000000003 0.00006800617114279428
0.3853125 0.3853125 0.00007036982322782432
0.38546875 0.38546875 0.00007030561072971542
0.385625 0.385625 0.00007222743555160727
0.38578125 0.38578125 0.00007028789177367727
0.38593750000000004 0.38593750000000004 0.00007141054922761456
0.38609375 0.38609375 0.00007361333789023084
0.38625000000000004 0.38625000000000004 0.00007286048325583675
0.38640625 0.38640625 0.00007385811506485499
0.38656250000000003 0.38656250000000003 0.00007498641770547194
0.38671875 0.38671875 0.00007391304829961761
0.386875 0.386875 0.000074228036670558
0.38703125 0.38703125 0.00007719155413271684
0.3871875 0.3871875 0.00007576950125946013
0.38734375000000004 0.38734375000000004 0.00007723572834662706
0.3875 0.3875 0.0000774204108147528
0.38765625000000004 0.38765625000000004 0.00007925908737397287
0.3878125 0.3878125 0.00008111310162052431
0.38796875000000003 0.38796875000000003 0.00008078675509550902
0.388125 0.388125 0.00007924560315674537
0.38828125 0.38828125 0.00008061338147345232
0.38843750000000005 0.38843750000000005 0.00008070079345507398
0.38859375 0.38859375 0.00008122410139835292
0.38875000000000004 0.38875000000000004 0.00008079008720174638
0.38890625 0.38890625 0.0000831904279626879
0.38906250000000003 0.38906250000000003 0.0000849272338578414
0.38921875 0.38921875 0.00008395738888282753
0.389375 0.389375 0.00008485682845724076
0.38953125 0.38953125 0.0000835049005648321
0.3896875 0.3896875 0.0000846939591985708
0.38984375000000004 0.38984375000000004 0.00008624433680515028
0.39 0.39 0.00008594399915132664
0.39015625000000004 0.39015625000000004 0.00008726426840858871
0.3903125 0.3903125 0.00008735202512675925
0.39046875000000003 0.39046875000000003 0.00008775992792231966
0.390625 0.390625 0.00008904733785462086
0.39078125 0.39078125 0.00008994264200222577
0.3909375 0.3909375 0.00009042683885105541
0.39109375 0.39109375 0.00008962161113000773
0.39125000000000004 0.39125000000000004 0.00009068117055887332
0.39140625 0.39140625 0.00009142381966017178
0.39156250000000004 0.39156250000000004 0.00009258269596887513
0.39171875 0.39171875 0.00009253933530630327
0.39187500000000003 0.39187500000000003 0.00009301464187691177
0.39203125 0.39203125 0.00009369676365203328
0.3921875 0.3921875 0.00009609905923184343
0.39234375000000005 0.39234375000000005 0.00009531152340385926
0.3925 0.3925 0.00009809652328406261
0.39265625000000004 0.39265625000000004 0.00009736133243888002
0.3928125 0.3928125 0.00009894965127246554
0.39296875000000003 0.39296875000000003 0.00009580197562401873
0.393125 0.393125 0.0000981167399573289
0.39328125 0.39328125 0.00009743171938084117
0.3934375 0.3934375 0.000099063207838048
0.39359375 0.39359375 0.00010011359245549464
0.39375000000000004 0.39375000000000004 0.00010064653193005932
0.39390625 0.39390625 0.00010066054154673435
0.39406250000000004 0.39406250000000004 0.00010170456366985129
0.39421875 0.39421875 0.00010131556179874862
0.39437500000000003 0.39437500000000003 0.00010377247067180602
0.39453125 0.39453125 0.00010470586814915954
0.3946875 0.3946875 0.00010372882765415651
0.39484375 0.39484375 0.00010284259836920389
0.395 0.395 0.00010687346327600632
0.39515625000000004 0.39515625000000004 0.0001057854850062193
0.3953125 0.3953125 0.00010949579620977106
0.39546875000000004 0.39546875000000004 0.00010621973990317663
0.395625 0.395625 0.0001089442928923825
0.39578125000000003 0.39578125000000003 0.00011189906765610548
0.3959375 0.3959375 0.00011071384991475264
0.39609375 0.39609375 0.00011406686750006504
0.39625000000000005 0.39625000000000005 0.0001106125358692553
0.39640625 0.39640625 0.00011315377282277025
0.39656250000000004 0.39656250000000004 0.00011421587863699693
0.39671875 0.39671875 0.00011436758445977066
0.39687500000000003 0.39687500000000003 0.00011523278387842126
0.39703125 0.39703125 0.00011275361893548183
0.3971875 0.3971875 0.00011705954229057161
0.39734375 0.39734375 0.00011681381798644015
0.3975 0.3975 0.00011607271435502465
0.39765625000000004 0.39765625000000004 0.00011731779349566647
0.3978125 0.3978125 0.00011987989893172087
0.39796875000000004 0.39796875000000004 0.00011763516883396164
0.398125 0.398125 0.00012001795868427534
0.39828125000000003 0.39828125000000003 0.00011825771439955286
0.3984375 0.3984375 0.00012133383919672635
0.39859375 0.39859375 0.00012058392452694546
0.39875 0.39875 0.00012189767357209116
0.39890625 0.39890625 0.0001210175523200056
0.39906250000000004 0.39906250000000004 0.00012475431089206337
0.39921875 0.39921875 0.0001233779899568774
0.39937500000000004 0.39937500000000004 0.00012602723914281692
0.39953125 0.39953125 0.00012640015641021498
0.39968750000000003 0.39968750000000003 0.00012684704302409202
0.39984375 0.39984375 0.00012940836673131786
0.4 0.4 0.0001272535352155373
0.40015625000000005 0.40015625000000005 0.00012865828380703492
0.4003125 0.4003125 0.00013065114221095023
0.40046875000000004 0.40046875000000004 0.00013162459313603714
0.400625 0.400625 0.00013236235931694327
0.40078125000000003 0.40078125000000003 0.00013080429173796778
0.4009375 0.4009375 0.0001314236444651401
0.40109375 0.40109375 0.00013404072874068437
0.40125 0.40125 0.00013529115175348305
0.40140625 0.40140625 0.00013601011004771104
0.40156250000000004 0.40156250000000004 0.00013604913530053758
0.40171875 0.40171875 0.00013536317562101247
0.40187500000000004 0.40187500000000004 0.00013670908693165824
0.40203125 0.40203125 0.0001401658252611728
0.40218750000000003 0.40218750000000003 0.00013931927347499097
0.40234375 0.40234375 0.0001398892877067048
0.4025 0.4025 0.0001421146518203593
0.40265625 0.40265625 0.00014381805293613669
0.4028125 0.4028125 0.0001404055757648765
0.40296875000000004 0.40296875000000004 0.00014243676265239907
0.403125 0.403125 0.00014256285244077787
0.40328125000000004 0.40328125000000004 0.00014310295883852728
0.4034375 0.4034375 0.00014676143817041697
0.40359375000000003 0.40359375000000003 0.00014403286361087454
0.40375 0.40375 0.0001458520817252575
0.40390625 0.40390625 0.0001470787385004269
0.40406250000000005 0.40406250000000005 0.00014666273904490444
0.40421875 0.40421875 0.00014871450891975065
0.40437500000000004 0.40437500000000004 0.00014953380024239213
0.40453125 0.40453125 0.00015067431219318423
0.40468750000000003 0.40468750000000003 0.00015151934754279502
0.40484375 0.40484375 0.00015092638426835185
0.405 0.405 0.00015248289841936284
0.40515625 0.40515625 0.00015333574165745943
0.4053125 0.4053125 0.00015403517533587886
0.40546875000000004 0.40546875000000004 0.0001565436491304072
0.405625 0.405625 0.0001553197365805916
0.40578125000000004 0.40578125000000004 0.0001569074970965335
0.4059375 0.4059375 0.00015699277834577933
0.40609375000000003 0.40609375000000003 0.00015949460164460695
0.40625 0.40625 0.000159204058835594
0.40640625 0.40640625 0.00015864323757142643
0.4065625 0.4065625 0.0001626825779535746
0.40671875 0.40671875 0.0001609788574435523
0.40687500000000004 0.40687500000000004 0.0001609543806755919
0.40703125 0.40703125 0.00016306076413687178
0.40718750000000004 0.40718750000000004 0.00016544594810881326
0.40734375 0.40734375 0.00016401903085053608
0.40750000000000003 0.40750000000000003 0.00016580769574413355
0.40765625 0.40765625 0.00016519737197973652
0.4078125 0.4078125 0.0001667168757353869
0.40796875000000005 0.40796875000000005 0.00016806887833291422
0.408125 0.408125 0.0001682083459898797
0.40828125000000004 0.40828125000000004 0.00017007899942243348
0.4084375 0.4084375 0.00016927381736566653
0.40859375000000003 0.40859375000000003 0.00016917314285127806
0.40875 0.40875 0.00017135418456981215
0.40890625 0.40890625 0.00017154116893688373
0.4090625 0.4090625 0.00017371054975819062
0.40921875 0.40921875 0.00017394404114883785
0.40937500000000004 0.40937500000000004 0.00017472874264489873
0.40953125 0.40953125 0.00017595794722882331
0.40968750000000004 0.40968750000000004 0.00017419220721068753
0.40984375 0.40984375 0.0001794895248799861
0.41000000000000003 0.41000000000000003 0.00018095225529594916
0.41015625 0.41015625 0.0001798185799841508
0.4103125 0.4103125 0.0001822272088189956
0.41046875 0.41046875 0.00018183432883440718
0.410625 0.410625 0.00018295976912890632
0.41078125000000004 0.41078125000000004 0.0001836150727291019
0.4109375 0.4109375 0.0001842228183891922
0.41109375000000004 0.41109375000000004 0.0001854893119095134
0.41125 0.41125 0.0001881782161877109
0.41140625000000003 0.41140625000000003 0.00018596255100190498
0.4115625 0.4115625 0.00018739377489086312
0.41171875 0.41171875 0.00018822529437514327
0.41187500000000005 0.41187500000000005 0.00019116995672257306
0.41203125 0.41203125 0.00019315468005566528
0.41218750000000004 0.41218750000000004 0.00019095459619087853
0.41234375 0.41234375 0.00019397880881520582
0.41250000000000003 0.41250000000000003 0.00019405944789480144
0.41265625 0.41265625 0.00019370881143014764
0.4128125 0.4128125 0.00019534210508411276
0.41296875 0.41296875 0.00019628778330311742
0.413125 0.413125 0.00019781247023873522
0.41328125000000004 0.41328125000000004 0.00019901271366729763
0.4134375 0.4134375 0.00020076118068709412
0.41359375000000004 0.41359375000000004 0.00019707493985843212
0.41375 0.41375 0.00020016204803739035
0.41390625000000003 0.41390625000000003 0.0002017514372387578
0.4140625 0.4140625 0.00020363698287982623
0.41421875 0.41421875 0.0002042435998401377
0.414375 0.414375 0.00020576693540855597
0.41453125 0.41453125 0.00020731264627803122
0.41468750000000004 0.41468750000000004 0.0002077807773829638
0.41484375 0.41484375 0.00020736663624739234
0.41500000000000004 0.41500000000000004 0.0002076043550903816
0.41515625 0.41515625 0.00021021216467985486
0.41531250000000003 0.41531250000000003 0.00021076826816302609
0.41546875 0.41546875 0.00021156401049216402
0.415625 0.415625 0.000213007877379994
0.41578125000000005 0.41578125000000005 0.0002144195646105755
0.4159375 0.4159375 0.00021607721857383594
0.41609375000000004 0.41609375000000004 0.0002166830857021069
0.41625 0.41625 0.0002172048647035619
0.41640625000000003 0.41640625000000003 0.00021835090789392274
0.4165625 0.4165625 0.00021921778903496991
0.41671875 0.41671875 0.0002199641231661881
0.416875 0.416875 0.00022109358732007049
0.41703125 0.41703125 0.00022284543613024617
0.41718750000000004 0.41718750000000004 0.00022519078874908151
0.41734375 0.41734375 0.00022624056587094743
0.41750000000000004 0.41750000000000004 0.00022402804046302966
0.41765625 0.41765625 0.00022586751172637843
0.41781250000000003 0.41781250000000003 0.0002258827757926612
0.41796875 0.41796875 0.00022785108043772294
0.418125 0.418125 0.00022975198478163606
0.41828125 0.41828125 0.00022899977765917395
0.4184375 0.4184375 0.00022913723377501803
0.41859375000000004 0.41859375000000004 0.00023110509726838085
0.41875 0.41875 0.00023249245835717773
0.41890625000000004 0.41890625000000004 0.00023457711758618173
0.4190625 0.4190625 0.0002353612864902377
0.41921875000000003 0.41921875000000003 0.00023645339809149883
0.419375 0.419375 0.0002373370657213444
0.41953125 0.41953125 0.00023754992011913454
0.41968750000000005 0.41968750000000005 0.0002368373767140439
0.41984375 0.41984375 0.00023882516766908987
0.42000000000000004 0.42000000000000004 0.00024073348655439717
0.42015625 0.42015625 0.00024170528634648
0.42031250000000003 0.42031250000000003 0.00024195849986080318
0.42046875 0.42046875 0.0002448168245965846
0.420625 0.420625 0.00024587958621802205
0.42078125 0.42078125 0.00024587918035667904
0.4209375 0.4209375 0.0002465876628062834
0.42109375000000004 0.42109375000000004 0.00024850358966307376
0.42125 0.42125 0.0002473197847140999
0.42140625000000004 0.42140625000000004 0.0002480745920988602
0.4215625 0.4215625 0.00025096820347559744
0.42171875000000003 0.42171875000000003 0.00025204591835721076
0.421875 0.421875 0.00025211827852547055
0.42203125 0.42203125 0.0002530991605731834
0.4221875 0.4221875 0.00025598908833472374
0.42234375 0.42234375 0.0002560630639879836
0.42250000000000004 0.42250000000000004 0.00025998267070745775
0.42265625 0.42265625 0.0002593592384526154
0.42281250000000004 0.42281250000000004 0.0002585611228171062
0.42296875 0.42296875 0.00026214343465689007
0.42312500000000003 0.42312500000000003 0.00026237886373643124
0.42328125 0.42328125 0.00026292473999234544
0.4234375 0.4234375 0.0002661786774157761
0.42359375000000005 0.42359375000000005 0.00026828028306122536
0.42375 0.42375 0.0002677351102924595
0.42390625000000004 0.42390625000000004 0.00026703222309278134
0.4240625 0.4240625 0.00026973545878285367
0.42421875000000003 0.42421875000000003 0.0002708226383896768
0.424375 0.424375 0.00027234872528242223
0.42453125 0.42453125 0.00027190254407874796
0.4246875 0.4246875 0.00027474975295631543
0.42484375 0.42484375 0.00027675736557052896
0.42500000000000004 0.42500000000000004 0.0002743845174084093
0.42515625 0.42515625 0.0002776910452344434
0.42531250000000004 0.42531250000000004 0.00027810761706403473
0.42546875 0.42546875 0.0002813703115839411
0.42562500000000003 0.42562500000000003 0.00028200039703926005
0.42578125 0.42578125 0.0002822873513256149
0.4259375 0.4259375 0.0002825469182837722
0.42609375 0.42609375 0.00028442853342047384
0.42625 0.42625 0.00028572380517284326
0.42640625000000004 0.42640625000000004 0.00028848225105285706
0.4265625 0.4265625 0.0002880197377246158
0.42671875000000004 0.42671875000000004 0.0002897711409638631
0.426875 0.426875 0.00029304969549863506
0.42703125000000003 0.42703125000000003 0.00029255179839146557
0.4271875 0.4271875 0.0002935814672601533
0.42734375 0.42734375 0.000295159244651428
0.42750000000000005 0.42750000000000005 0.0002976631266541481
0.42765625 0.42765625 0.00029822117413168524
0.42781250000000004 0.42781250000000004 0.0002968107668742936
0.42796875 0.42796875 0.00030029680230585194
0.42812500000000003 0.42812500000000003 0.0003006853646498882
0.42828125 0.42828125 0.000302016381673864
0.4284375 0.4284375 0.00030292982939100326
0.42859375 0.42859375 0.0003030725463388499
0.42875 0.42875 0.0003036830952478641
0.42890625000000004 0.42890625000000004 0.00030734362524539654
0.4290625 0.4290625 0.00030800374606260606
0.42921875000000004 0.42921875000000004 0.0003081223392491242
0.429375 0.429375 0.0003113733539274102
0.42953125000000003 0.42953125000000003 0.0003120584549996126
0.4296875 0.4296875 0.00031337276614437626
0.42984375 0.42984375 0.00031424977087879565
0.43 0.43 0.0003148878428794952
0.43015625 0.43015625 0.00031616732181608643
0.43031250000000004 0.43031250000000004 0.0003174688497296876
0.43046875 0.43046875 0.0003175116127477108
0.43062500000000004 0.43062500000000004 0.000317334923998708
0.43078125 0.43078125 0.0003208949777367558
0.43093750000000003 0.43093750000000003 0.00032211685334244727
0.43109375 0.43109375 0.00032370171248002525
0.43125 0.43125 0.0003260027237344786
0.43140625000000005 0.43140625000000005 0.0003263102159147065
0.4315625 0.4315625 0.0003282078666980471
0.43171875000000004 0.43171875000000004 0.00033060630143619485
0.431875 0.431875 0.00032948425382120294
0.43203125000000003 0.43203125000000003 0.0003321852229478413
0.4321875 0.4321875 0.00033196270101753064
0.43234375 0.43234375 0.0003338999863983819
0.4325 0.4325 0.00033675314910681307
0.43265625 0.43265625 0.00033605793274371593
0.43281250000000004 0.43281250000000004 0.00033938201779910214
0.43296875 0.43296875 0.0003411132731660615
0.43312500000000004 0.43312500000000004 0.0003400970801664769
0.43328125 0.43328125 0.0003425642931964949
0.43343750000000003 0.43343750000000003 0.0003424714013109106
0.43359375 0.43359375 0.00034514934302470673
0.43375 0.43375 0.00034850217363444964
0.43390625 0.43390625 0.00034632524385214104
0.4340625 0.4340625 0.0003488113980003197
0.43421875000000004 0.43421875000000004 0.0003520824982193231
0.434375 0.434375 0.0003534168066892219
0.43453125000000004 0.43453125000000004 0.00035292372143401604
0.4346875 0.4346875 0.00035430505326335376
0.43484375000000003 0.43484375000000003 0.00035339003879299115
0.435 0.435 0.00035515082191383743
0.43515625 0.43515625 0.0003589996747912474
0.43531250000000005 0.43531250000000005 0.00035822722284863795
0.43546875 0.43546875 0.00036311514799882116
0.43562500000000004 0.43562500000000004 0.000363204390728924
0.43578125 0.43578125 0.0003634887031398102
0.43593750000000003 0.43593750000000003 0.0003668704204802216
0.43609375 0.43609375 0.0003660467909843234
0.43625 0.43625 0.0003687975841990991
0.43640625 0.43640625 0.0003683982491012392
0.4365625 0.4365625 0.0003711434588251231
0.43671875000000004 0.43671875000000004 0.00037071564712092117
0.436875 0.436875 0.00037409680688630796
0.43703125000000004 0.43703125000000004 0.00037537996488225353
0.4371875 0.4371875 0.0003788203908869395
0.43734375000000003 0.43734375000000003 0.00037777121141894794
0.4375 0.4375 0.00037806605205699476
0.43765625 0.43765625 0.0003779457205531147
0.4378125 0.4378125 0.00037917703183516126
0.43796875 0.43796875 0.0003828131595180584
0.43812500000000004 0.43812500000000004 0.00038634349579389686
0.43828125 0.43828125 0.0003868434307512544
0.43843750000000004 0.43843750000000004 0.00038731371219737006
0.43859375 0.43859375 0.0003861097942145773
0.43875000000000003 0.43875000000000003 0.00039157660638772696
0.43890625 0.43890625 0.00039225040504858313
0.4390625 0.4390625 0.0003941152516433584
0.43921875000000005 0.43921875000000005 0.00039173823286976566
0.439375 0.439375 0.0003957152977458902
0.43953125000000004 0.43953125000000004 0.00039743763423962365
0.4396875 0.4396875 0.00039751897949265574
0.43984375000000003 0.43984375000000003 0.0004001698603529847
0.44 0.44 0.0004015978164205981
0.44015625 0.44015625 0.0004009495610830788
0.4403125 0.4403125 0.00040537974576269545
0.44046875 0.44046875 0.0004046942392020138
0.44062500000000004 0.44062500000000004 0.0004088155591424835
0.44078125 0.44078125 0.0004102825363457152
0.44093750000000004 0.44093750000000004 0.0004117077055797374
0.44109375 0.44109375 0.0004118918448888754
0.44125000000000003 0.44125000000000003 0.00041612436225688966
0.44140625 0.44140625 0.0004164376396463417
0.4415625 0.4415625 0.00041732082912164227
0.44171875 0.44171875 0.000419258673294929
0.441875 0.441875 0.0004186539391685227
0.44203125000000004 0.44203125000000004 0.0004219136177824712
0.4421875 0.4421875 0.0004231459683322851
0.44234375000000004 0.44234375000000004 0.00042364079339270866
0.4425 0.4425 0.0004257706348212792
0.44265625000000003 0.44265625000000003 0.00042784185465917
0.4428125 0.4428125 0.00042826833177324363
0.44296875 0.44296875 0.00043148155795454124
0.44312500000000005 0.44312500000000005 0.00043228670967829024
0.44328125 0.44328125 0.00043217425074012177
0.44343750000000004 0.44343750000000004 0.00043599432468802043
0.44359375 0.44359375 0.00043615696246796973
0.44375000000000003 0.44375000000000003 0.0004384142451818602
0.44390625 0.44390625 0.00044086660999769216
0.4440625 0.4440625 0.000443816175966572
0.44421875 0.44421875 0.00044166389066649056
0.444375 0.444375 0.0004435706280924599
0.44453125000000004 0.44453125000000004 0.0004481781546184423
0.4446875 0.4446875 0.00044952821062382777
0.44484375000000004 0.44484375000000004 0.00045025641342391913
0.445 0.445 0.0004500913661719371
0.44515625000000003 0.44515625000000003 0.00045342499269686824
0.4453125 0.4453125 0.00045442271616739124
0.44546875 0.44546875 0.0004541965129731016
0.445625 0.445625 0.0004587835002279546
0.44578125 0.44578125 0.00045880732009514493
0.44593750000000004 0.44593750000000004 0.0004592689051391252
0.44609375 0.44609375 0.0004638510025467287
0.44625000000000004 0.44625000000000004 0.00046516886572045394
0.44640625 0.44640625 0.0004649050301133316
0.44656250000000003 0.44656250000000003 0.0004673562644239648
0.44671875 0.44671875 0.00046938686709347116
0.446875 0.446875 0.00047236260273698585
0.44703125000000005 0.44703125000000005 0.0004717371118103183
0.4471875 0.4471875 0.0004745446864156289
0.44734375000000004 0.44734375000000004 0.0004713729766168529
0.4475 0.4475 0.0004764933776174039
0.44765625000000003 0.44765625000000003 0.0004776441117803613
0.4478125 0.4478125 0.0004823816864269338
0.44796875 0.44796875 0.0004827056003250582
0.448125 0.448125 0.00048360515403816787
0.44828125 0.44828125 0.00048462503190455444
0.44843750000000004 0.44843750000000004 0.00048740524988967617
0.44859375 0.44859375 0.0004867334787178447
0.44875000000000004 0.44875000000000004 0.000491785050710832
0.44890625 0.44890625 0.0004929786094861632
0.44906250000000003 0.44906250000000003 0.0004935553408707937
0.44921875 0.44921875 0.0004955835167921902
0.449375 0.449375 0.0004993266570542735
0.44953125 0.44953125 0.0004981627946657578
0.4496875 0.4496875 0.0005012150644100945
0.44984375000000004 0.44984375000000004 0.0005027016241282235
0.45 0.45 0.0005038219866166165
0.45015625000000004 0.45015625000000004 0.0005053576609175591
0.4503125 0.4503125 0.0005077274853216577
0.45046875000000003 0.45046875000000003 0.0005111295179184617
0.450625 0.450625 0.0005110209339320446
0.45078125 0.45078125 0.000513055014683883
0.45093750000000005 0.45093750000000005 0.0005154788600081464
0.45109375 0.45109375 0.0005170038234920486
0.45125000000000004 0.45125000000000004 0.0005168166647376099
0.45140625 0.45140625 0.0005201034801090674
0.45156250000000003 0.45156250000000003 0.0005210903560885809
0.45171875 0.45171875 0.0005218016856230647
0.451875 0.451875 0.0005233943481979954
0.45203125 0.45203125 0.000522318850248029
0.4521875 0.4521875 0.0005285336975236621
0.45234375000000004 0.45234375000000004 0.0005284371044971372
0.4525 0.4525 0.000531696390055708
0.45265625000000004 0.45265625000000004 0.0005334832074219535
0.4528125 0.4528125 0.0005379601970143609
0.45296875000000003 0.45296875000000003 0.0005360945682437786
0.453125 0.453125 0.0005395094777598685
0.45328125 0.45328125 0.0005406773577510508
0.4534375 0.4534375 0.0005442240908964159
0.45359375 0.45359375 0.0005412838684275105
0.45375000000000004 0.45375000000000004 0.0005434168992781906
0.45390625 0.45390625 0.000548572729712625
0.45406250000000004 0.45406250000000004 0.0005469036985810356
0.45421875 0.45421875 0.0005501285393750399
0.45437500000000003 0.45437500000000003 0.0005506951940576427
0.45453125 0.45453125 0.0005551782272360522
0.4546875 0.4546875 0.0005544674512567316
0.45484375000000005 0.45484375000000005 0.0005587695171061365
0.455 0.455 0.0005603447651139192
0.45515625000000004 0.45515625000000004 0.0005628404195104785
0.4553125 0.4553125 0.0005622067135166065
0.45546875000000003 0.45546875000000003 0.000566907898738196
0.455625 0.455625 0.0005676267371049312
0.45578125 0.45578125 0.0005703359438250484
0.4559375 0.4559375 0.0005719891328236915
0.45609375 0.45609375 0.0005753946852480301
0.45625000000000004 0.45625000000000004 0.0005752182611518277
0.45640625 0.45640625 0.0005805011660176165
0.45656250000000004 0.45656250000000004 0.0005797934605021296
0.45671875 0.45671875 0.0005824861115834214
0.45687500000000003 0.45687500000000003 0.0005820562067309909
0.45703125 0.45703125 0.0005850898134572781
0.4571875 0.4571875 0.000588166474474966
0.45734375 0.45734375 0.0005881686014412376
0.4575 0.4575 0.0005887548637621336
0.45765625000000004 0.45765625000000004 0.0005904256487411319
0.4578125 0.4578125 0.000592481244790633
0.45796875000000004 0.45796875000000004 0.0005940915499530755
0.458125 0.458125 0.0005981117403159897
0.45828125000000003 0.45828125000000003 0.0006015072421520187
0.4584375 0.4584375 0.0006008422033181007
0.45859375 0.45859375 0.0006003612664287361
0.45875000000000005 0.45875000000000005 0.0006025734123877779
0.45890625 0.45890625 0.0006061869735596967
0.45906250000000004 0.45906250000000004 0.0006085458090559695
0.45921875 0.45921875 0.0006117667979724216
0.45937500000000003 0.45937500000000003 0.000613142970148532
0.45953125 0.45953125 0.000613504371844781
0.4596875 0.4596875 0.0006139398272757973
0.45984375 0.45984375 0.000618436044825625
0.46 0.46 0.0006191156266458543
0.46015625000000004 0.46015625000000004 0.0006184438750175503
0.4603125 0.4603125 0.0006238355335375085
0.46046875000000004 0.46046875000000004 0.0006274982510933974
0.460625 0.460625 0.0006254348793812152
0.46078125000000003 0.46078125000000003 0.0006304201423112284
0.4609375 0.4609375 0.0006274890783522806
0.46109375 0.46109375 0.0006324603613086996
0.46125 0.46125 0.0006339142083757528
0.46140625 0.46140625 0.0006361512243006357
0.46156250000000004 0.46156250000000004 0.0006389389939896558
0.46171875 0.46171875 0.0006411568403959518
0.46187500000000004 0.46187500000000004 0.0006444250675320288
0.46203125 0.46203125 0.0006455200946008008
0.46218750000000003 0.46218750000000003 0.0006482597493173804
0.46234375 0.46234375 0.0006496115369614647
0.4625 0.4625 0.0006494240090507617
0.46265625000000005 0.46265625000000005 0.0006524476380450818
0.4628125 0.4628125 0.0006552827387495294
0.46296875000000004 0.46296875000000004 0.0006570920592487426
0.463125 0.463125 0.0006584816865513421
0.46328125000000003 0.46328125000000003 0.0006622354456836278
0.4634375 0.4634375 0.0006643009314800382
0.46359375 0.46359375 0.000667797150382739
0.46375 0.46375 0.0006631008067322717
0.46390625 0.46390625 0.0006684432506061239
0.46406250000000004 0.46406250000000004 0.0006692395936559778
0.46421875 0.46421875 0.0006732961075340225
0.46437500000000004 0.46437500000000004 0.0006761117050910431
0.46453125 0.46453125 0.0006756811106148313
0.46468750000000003 0.46468750000000003 0.0006783293551610723
0.46484375 0.46484375 0.000680970625348401
0.465 0.465 0.0006851856060222218
0.46515625 0.46515625 0.0006842574121048935
0.4653125 0.4653125 0.0006861707568226276
0.46546875000000004 0.46546875000000004 0.0006883887568936366
0.465625 0.465625 0.0006909783118981656
0.46578125000000004 0.46578125000000004 0.0006934127788350372
0.4659375 0.4659375 0.0006966309384580536
0.46609375000000003 0.46609375000000003 0.000699988489447714
0.46625 0.46625 0.0007000534979432771
0.46640625 0.46640625 0.0007005121338631852
0.46656250000000005 0.46656250000000005 0.0007043839152833416
0.46671875 0.46671875 0.0007067837005009491
0.46687500000000004 0.46687500000000004 0.0007081813657054772
0.46703125 0.46703125 0.0007103237005436946
0.46718750000000003 0.46718750000000003 0.0007109690559808893
0.46734375 0.46734375 0.0007152156678052629
0.4675 0.4675 0.0007165524926507952
0.46765625 0.46765625 0.0007201311335766382
0.4678125 0.4678125 0.0007202526287719037
0.46796875000000004 0.46796875000000004 0.0007211334157825242
0.468125 0.468125 0.0007266988512267179
0.46828125000000004 0.46828125000000004 0.000727338854699188
0.4684375 0.4684375 0.0007296104695386136
0.46859375000000003 0.46859375000000003 0.0007325536431948581
0.46875 0.46875 0.0007347688986152947
0.46890625 0.46890625 0.0007345833738123487
0.4690625 0.4690625 0.0007362363578168899
0.46921875 0.46921875 0.0007411309740782594
0.46937500000000004 0.46937500000000004 0.0007429914866964999
0.46953125 0.46953125 0.0007437881222719909
0.46968750000000004 0.46968750000000004 0.0007445641493031999
0.46984375 0.46984375 0.0007479351540384935
0.47000000000000003 0.47000000000000003 0.0007516517597323338
0.47015625 0.47015625 0.0007525077774761883
0.4703125 0.4703125 0.0007550602315103761
0.47046875000000005 0.47046875000000005 0.0007570365262267453
0.470625 0.470625 0.0007618867830993105
0.47078125000000004 0.47078125000000004 0.0007614760081394856
0.4709375 0.4709375 0.0007637370539252099
0.47109375000000003 0.47109375000000003 0.0007669834926954563
0.47125 0.47125 0.0007700551967898411
0.47140625 0.47140625 0.0007696731821258269
0.4715625 0.4715625 0.0007728491952582453
0.47171875 0.47171875 0.0007748369511217197
0.47187500000000004 0.47187500000000004 0.0007764610132493756
0.47203125 0.47203125 0.0007822287309474206
0.47218750000000004 0.47218750000000004 0.0007835753331121835
0.47234375 0.47234375 0.0007819803495582825
0.47250000000000003 0.47250000000000003 0.0007853220216911032
0.47265625 0.47265625 0.000791421863621283
0.4728125 0.4728125 0.000791389639659995
0.47296875 0.47296875 0.0007946550462588005
0.473125 0.473125 0.0007956135954235807
0.47328125000000004 0.47328125000000004 0.0007981992625190551
0.4734375 0.4734375 0.0008008495804376732
0.47359375000000004 0.47359375000000004 0.0008023914980991176
0.47375 0.47375 0.0008047151127119673
0.47390625000000003 0.47390625000000003 0.0008092148944388521
0.4740625 0.4740625 0.0008107086003777994
0.47421875 0.47421875 0.0008135029787405853
0.47437500000000005 0.47437500000000005 0.0008147339567952874
0.47453125 0.47453125 0.0008165749754391393
0.47468750000000004 0.47468750000000004 0.0008179104827263529
0.47484375 0.47484375 0.0008222034273263296
0.47500000000000003 0.47500000000000003 0.0008246808513572396
0.47515625 0.47515625 0.0008267175318221426
0.4753125 0.4753125 0.0008285799050642692
0.47546875 0.47546875 0.0008293514056369658
0.475625 0.475625 0.0008305385428503865
0.47578125000000004 0.47578125000000004 0.0008338306338131341
0.4759375 0.4759375 0.0008404836639101485
0.47609375000000004 0.47609375000000004 0.0008402279765179935
0.47625 0.47625 0.0008439742372456162
0.47640625000000003 0.47640625000000003 0.0008449156861818268
0.4765625 0.4765625 0.0008482332559446409
0.47671875 0.47671875 0.0008481048065254354
0.476875 0.476875 0.0008519457060066761
0.47703125 0.47703125 0.0008548698376262857
0.47718750000000004 0.47718750000000004 0.0008572793021863304
0.47734375 0.47734375 0.0008604406703480537
0.47750000000000004 0.47750000000000004 0.0008601981733994831
0.47765625 0.47765625 0.0008643610684626745
0.47781250000000003 0.47781250000000003 0.0008647281090111723
0.47796875 0.47796875 0.0008698532866605345
0.478125 0.478125 0.0008709508446510456
0.47828125000000005 0.47828125000000005 0.0008733514919012835
0.4784375 0.4784375 0.0008767241621668029
0.47859375000000004 0.47859375000000004 0.0008798004663314229
0.47875 0.47875 0.0008827507947267628
0.47890625000000003 0.47890625000000003 0.0008855114063731338
0.4790625 0.4790625 0.0008861959059798743
0.47921875 0.47921875 0.00089012621941456
0.479375 0.479375 0.00089193455483429
0.47953125 0.47953125 0.000893990598197314
0.47968750000000004 0.47968750000000004 0.0008962038471537284
0.47984375 0.47984375 0.0009001282586207939
0.48000000000000004 0.48000000000000004 0.0009020427000875279
0.48015625 0.48015625 0.0009050054459032327
0.48031250000000003 0.48031250000000003 0.0009068858270634777
0.48046875 0.48046875 0.0009096085864220652
0.480625 0.480625 0.0009134944198554248
0.48078125 0.48078125 0.0009154978992183323
0.4809375 0.4809375 0.000918105584459938
0.48109375000000004 0.48109375000000004 0.0009209956813578303
0.48125 0.48125 0.0009214672962766282
0.48140625000000004 0.48140625000000004 0.0009248141380086011
0.4815625 0.4815625 0.0009298025045894526
0.48171875000000003 0.48171875000000003 0.0009301091664455247
0.481875 0.481875 0.0009342911698607888
0.48203125 0.48203125 0.0009325706364174336
0.48218750000000005 0.48218750000000005 0.0009369411403997625
0.48234375 0.48234375 0.0009411389111373266
0.48250000000000004 0.48250000000000004 0.0009431042471574906
0.48265625 0.48265625 0.0009468974097117328
0.48281250000000003 0.48281250000000003 0.0009472262334966952
0.48296875 0.48296875 0.0009504451305132514
0.483125 0.483125 0.0009543961025125763
0.48328125 0.48328125 0.0009561178074075959
0.4834375 0.4834375 0.0009583837857049248
0.48359375000000004 0.48359375000000004 0.0009615486687311183
0.48375 0.48375 0.0009624931195626719
0.48390625000000004 0.48390625000000004 0.0009682485899498474
0.4840625 0.4840625 0.0009692072552244794
0.48421875000000003 0.48421875000000003 0.0009712140398003117
0.484375 0.484375 0.0009742441246168188
0.48453125 0.48453125 0.0009755504332692803
0.48468750000000005 0.48468750000000005 0.0009796975141580932
0.48484375 0.48484375 0.0009812143526394765
0.48500000000000004 0.48500000000000004 0.000985055220784779
0.48515625 0.48515625 0.0009874207566668774
0.48531250000000004 0.48531250000000004 0.0009879130110390408
0.48546875 0.48546875 0.0009928667011336464
0.48562500000000003 0.48562500000000003 0.0009961886818044986
0.48578125 0.48578125 0.0009961814593270622
0.4859375 0.4859375 0.0009981909325604173
0.48609375000000005 0.48609375000000005 0.001002093421844451
0.48625 0.48625 0.0010062256822170172
0.48640625000000004 0.48640625000000004 0.0010091174448080894
0.4865625 0.4865625 0.0010130854565955639
0.48671875000000003 0.48671875000000003 0.001012899983651608
0.486875 0.486875 0.0010159535354008249
0.48703125 0.48703125 0.0010190360357451787
0.4871875 0.4871875 0.0010204260828997759
0.48734375 0.48734375 0.0010251916228672582
0.48750000000000004 0.48750000000000004 0.001028871060860081
0.48765625 0.48765625 0.0010288573597035307
0.48781250000000004 0.48781250000000004 0.0010316934407711189
0.48796875 0.48796875 0.001035150487138975
0.48812500000000003 0.48812500000000003 0.001037776068381479
0.48828125 0.48828125 0.0010409249101376456
0.4884375 0.4884375 0.0010440080554202059
0.48859375000000005 0.48859375000000005 0.0010459652019785518
0.48875 0.48875 0.0010489568115050438
0.48890625000000004 0.48890625000000004 0.0010534343093148965
0.4890625 0.4890625 0.001055115282133057
0.48921875000000004 0.48921875000000004 0.001056199420387727
0.489375 0.489375 0.0010597887590893759
0.48953125000000003 0.48953125000000003 0.0010604573898920383
0.4896875 0.4896875 0.0010671214584340999
0.48984375 0.48984375 0.001066403840267821
0.49000000000000005 0.49000000000000005 0.001068807903306614
0.49015625 0.49015625 0.0010747665361928437
0.49031250000000004 0.49031250000000004 0.0010784755098168123
0.49046875 0.49046875 0.0010797960429219209
0.49062500000000003 0.49062500000000003 0.0010846361898436096
0.49078125 0.49078125 0.0010871710917011667
0.4909375 0.4909375 0.0010869414976143019
0.49109375 0.49109375 0.0010903214338046433
0.49125 0.49125 0.001091793856269862
0.49140625000000004 0.49140625000000004 0.001095764604268164
0.4915625 0.4915625 0.0010997390774966328
0.49171875000000004 0.49171875000000004 0.001102551818969488
0.491875 0.491875 0.00110558788873667
0.49203125000000003 0.49203125000000003 0.001106481888883212
0.4921875 0.4921875 0.0011105019848891714
0.49234375 0.49234375 0.0011160526828042635
0.49250000000000005 0.49250000000000005 0.0011191631205939089
0.49265625 0.49265625 0.0011186765896283456
0.49281250000000004 0.49281250000000004 0.00112164067885415
0.49296875 0.49296875 0.0011248381487434698
0.49312500000000004 0.49312500000000004 0.00112657975584409
0.49328125 0.49328125 0.0011290065636687303
0.49343750000000003 0.49343750000000003 0.0011342447478243346
0.49359375 0.49359375 0.0011373525773777304
0.49375 0.49375 0.0011388438099147829
0.49390625000000005 0.49390625000000005 0.0011402134631205656
0.4940625 0.4940625 0.0011439924893291067
0.49421875000000004 0.49421875000000004 0.0011476785446661287
0.494375 0.494375 0.0011514888739108079
0.49453125000000003 0.49453125000000003 0.0011554622968478952
0.4946875 0.4946875 0.0011559414412108355
0.49484375 0.49484375 0.0011600224441582373
0.495 0.495 0.0011622464588568693
0.49515625 0.49515625 0.0011635481466809382
0.49531250000000004 0.49531250000000004 0.0011684020240213776
0.49546875 0.49546875 0.0011707035305279562
0.49562500000000004 0.49562500000000004 0.0011750049989052558
0.49578125 0.49578125 0.0011795671161761073
0.49593750000000003 0.49593750000000003 0.001179523292843227
0.49609375 0.49609375 0.001184704312304804
0.49625 0.49625 0.0011876336192351389
0.49640625000000005 0.49640625000000005 0.001189801271438287
0.4965625 0.4965625 0.0011936786707532604
0.49671875000000004 0.49671875000000004 0.001195611467753844
0.496875 0.496875 0.0011990190060718702
0.49703125000000004 0.49703125000000004 0.001203958766096259
0.4971875 0.4971875 0.0012043401025691274
0.49734375000000003 0.49734375000000003 0.0012073258802074148
0.4975 0.4975 0.00121053646082878
0.49765625 0.49765625 0.001215089219993998
0.49781250000000005 0.49781250000000005 0.0012166839611733425
0.49796875 0.49796875 0.0012198639254547403
0.49812500000000004 0.49812500000000004 0.0012224308455275387
0.49828125 0.49828125 0.0012268922240182513
0.49843750000000003 0.49843750000000003 0.0012288389982976337
0.49859375 0.49859375 0.0012306578837757896
0.49875 0.49875 0.0012364506743451514
0.49890625 0.49890625 0.0012396752983330098
0.4990625 0.4990625 0.0012416765081606986
0.49921875000000004 0.49921875000000004 0.0012457124149990052
0.499375 0.499375 0.0012495889342929194
0.49953125000000004 0.49953125000000004 0.0012526056836437486
0.4996875 0.4996875 0.0012528079989931475
0.49984375000000003 0.49984375000000003 0.0012569987097315787
0.5 0.5 0.0012614988551354792
0.50015625 0.50015625 0.00126277873974919
0.5003125 0.5003125 0.0012651663400717569
0.50046875 0.50046875 0.0012710527471082242
0.500625 0.500625 0.0012741440545563222
0.50078125 0.50078125 0.0012781225049265822
0.5009374999999999 0.5009374999999999 0.00127770038598347
0.50109375 0.50109375 0.0012811315509390178
0.50125 0.50125 0.0012867399329436433
0.5014062499999999 0.5014062499999999 0.0012877955643440297
0.5015624999999999 0.5015624999999999 0.0012912437212412364
0.50171875 0.50171875 0.001294290972006216
0.501875 0.501875 0.0012983660980855068
0.5020312499999999 0.5020312499999999 0.0013015331980549634
0.5021875 0.5021875 0.0013045406432243793
0.50234375 0.50234375 0.0013102131977806233
0.5025 0.5025 0.0013114905301905636
0.5026562499999999 0.5026562499999999 0.001315702435031574
0.5028125 0.5028125 0.001316503021630884
0.50296875 0.50296875 0.0013202178446673288
0.5031249999999999 0.5031249999999999 0.0013238303606411628
0.50328125 0.50328125 0.001325037070914054
0.5034375 0.5034375 0.0013297085403496036
0.50359375 0.50359375 0.0013342932935390719
0.5037499999999999 0.5037499999999999 0.0013366256861284427
0.50390625 0.50390625 0.0013424473222963117
0.5040625 0.5040625 0.0013440932378132197
0.5042187499999999 0.5042187499999999 0.0013477338425127914
0.504375 0.504375 0.001349463541223463
0.50453125 0.50453125 0.0013537274649090873
0.5046875 0.5046875 0.0013582237456207989
0.5048437499999999 0.5048437499999999 0.0013618107087177039
0.505 0.505 0.0013644567333084854
0.50515625 0.50515625 0.0013657838534854737
0.5053124999999999 0.5053124999999999 0.001369872145347311
0.5054687499999999 0.5054687499999999 0.0013743451008178276
0.505625 0.505625 0.0013785969411654494
0.50578125 0.50578125 0.0013783995767795864
0.5059374999999999 0.5059374999999999 0.001385172691422432
0.50609375 0.50609375 0.0013872885154241478
0.50625 0.50625 0.0013887195441927778
0.50640625 0.50640625 0.0013903935832709476
0.5065624999999999 0.5065624999999999 0.0013972546884821896
0.50671875 0.50671875 0.0013991017675645385
0.506875 0.506875 0.001403610395110504
0.5070312499999999 0.5070312499999999 0.0014058674261894326
0.5071875 0.5071875 0.0014114281741226586
0.50734375 0.50734375 0.0014131180511498144
0.5075 0.5075 0.0014166724795051749
0.5076562499999999 0.5076562499999999 0.0014216015893342212
0.5078125 0.5078125 0.0014232727606513223
0.50796875 0.50796875 0.001428049747609029
0.5081249999999999 0.5081249999999999 0.0014297158724211137
0.50828125 0.50828125 0.0014339591638830689
0.5084375 0.5084375 0.001438393946668801
0.50859375 0.50859375 0.0014390986442148152
0.5087499999999999 0.5087499999999999 0.0014452468573293457
0.50890625 0.50890625 0.0014489715442578102
0.5090625 0.5090625 0.001451931200562215
0.5092187499999999 0.5092187499999999 0.0014539300699053628
0.5093749999999999 0.5093749999999999 0.0014588945198252839
0.50953125 0.50953125 0.0014615190879376254
0.5096875 0.5096875 0.0014659456493006166
0.5098437499999999 0.5098437499999999 0.0014679403232426569
0.51 0.51 0.0014717042028339028
0.51015625 0.51015625 0.0014737250165080937
0.5103125 0.5103125 0.0014787274020259063
0.5104687499999999 0.5104687499999999 0.0014823979730254349
0.510625 0.510625 0.0014856031776273706
0.51078125 0.51078125 0.0014879925933696098
0.5109374999999999 0.5109374999999999 0.001493476496632812
0.51109375 0.51109375 0.001497229811027918
0.51125 0.51125 0.0015016343422246243
0.51140625 0.51140625 0.0015045888170232673
0.5115624999999999 0.5115624999999999 0.0015054025956703435
0.51171875 0.51171875 0.0015113559521578752
0.511875 0.511875 0.0015144068226857399
0.5120312499999999 0.5120312499999999 0.0015175492086452422
0.5121875 0.5121875 0.0015208797971209489
0.51234375 0.51234375 0.001525937734169557
0.5125 0.5125 0.0015275413313778075
0.5126562499999999 0.5126562499999999 0.0015316571149914655
0.5128125 0.5128125 0.001535361810448053
0.51296875 0.51296875 0.0015393388096500852
0.5131249999999999 0.5131249999999999 0.001542934154763101
0.5132812499999999 0.5132812499999999 0.0015436078413457464
0.5134375 0.5134375 0.0015501564559888435
0.51359375 0.51359375 0.0015544922328997924
0.5137499999999999 0.5137499999999999 0.0015572048426416017
0.51390625 0.51390625 0.0015594349837644967
0.5140625 0.5140625 0.0015644010928335846
0.51421875 0.51421875 0.001568655620540332
0.5143749999999999 0.5143749999999999 0.001573041171960804
0.51453125 0.51453125 0.0015760825036406229
0.5146875 0.5146875 0.0015812004321062407
0.5148437499999999 0.5148437499999999 0.0015818247882452568
0.515 0.515 0.0015876615336160997
0.51515625 0.51515625 0.0015902993417923604
0.5153125 0.5153125 0.0015941060378489309
0.5154687499999999 0.5154687499999999 0.0015984859512085282
0.515625 0.515625 0.0016004583412292827
0.51578125 0.51578125 0.0016025033317647623
0.5159374999999999 0.5159374999999999 0.0016080541672719945
0.51609375 0.51609375 0.0016113492334633702
0.51625 0.51625 0.0016166555636644045
0.51640625 0.51640625 0.001618747103125563
0.5165624999999999 0.5165624999999999 0.001623202354204144
0.51671875 0.51671875 0.0016266715739287142
0.516875 0.516875 0.0016314998817969229
0.5170312499999999 0.5170312499999999 0.001633779488810189
0.5171874999999999 0.5171874999999999 0.0016394928079586839
0.51734375 0.51734375 0.0016416789988904224
0.5175 0.5175 0.0016446268209949573
0.5176562499999999 0.5176562499999999 0.0016499247121299205
0.5178125 0.5178125 0.00165453678611095
0.51796875 0.51796875 0.0016575895126037849
0.518125 0.518125 0.0016608184168833175
0.5182812499999999 0.5182812499999999 0.001666256786353899
0.5184375 0.5184375 0.0016680861208430828
0.51859375 0.51859375 0.0016722858866666789
0.5187499999999999 0.5187499999999999 0.0016741063462116858
0.51890625 0.51890625 0.0016798928977201779
0.5190625 0.5190625 0.0016825392548763437
0.51921875 0.51921875 0.0016866525037084106
0.5193749999999999 0.5193749999999999 0.0016906134489483216
0.51953125 0.51953125 0.0016939766561670908
0.5196875 0.5196875 0.0016982168770806269
0.5198437499999999 0.5198437499999999 0.0017001447236372953
0.52 0.52 0.0017056104190113855
0.52015625 0.52015625 0.001710136389774991
0.5203125 0.5203125 0.001712399731774429
0.5204687499999999 0.5204687499999999 0.0017207648937347096
0.520625 0.520625 0.0017230940950774088
0.52078125 0.52078125 0.0017278176167229102
0.5209374999999999 0.5209374999999999 0.0017302846980894697
0.5210937499999999 0.5210937499999999 0.0017337886588592229
0.52125 0.52125 0.0017341466800173519
0.52140625 0.52140625 0.0017415551508371628
0.5215624999999999 0.5215624999999999 0.0017456831684254696
0.52171875 0.52171875 0.0017481559826473478
0.521875 0.521875 0.0017541527001102707
0.52203125 0.52203125 0.0017567896353546293
0.5221874999999999 0.5221874999999999 0.0017593103147786323
0.52234375 0.52234375 0.0017620065169594258
0.5225 0.5225 0.0017679048672732299
0.5226562499999999 0.5226562499999999 0.001774165695859026
0.5228125 0.5228125 0.0017767192586692393
0.52296875 0.52296875 0.0017785927896275085
0.523125 0.523125 0.0017832484933220333
0.5232812499999999 0.5232812499999999 0.0017900301774172808
0.5234375 0.5234375 0.0017912564391559369
0.52359375 0.52359375 0.0017961070400772408
0.5237499999999999 0.5237499999999999 0.0018002518910936279
0.52390625 0.52390625 0.0018039499670748519
0.5240625 0.5240625 0.0018090558914501765
0.52421875 0.52421875 0.001812452916726202
0.5243749999999999 0.5243749999999999 0.001816719231941241
0.52453125 0.52453125 0.0018199852126082814
0.5246875 0.5246875 0.0018235408053480732
0.5248437499999999 0.5248437499999999 0.0018288926873308118
0.5249999999999999 0.5249999999999999 0.0018303432617692113
0.52515625 0.52515625 0.001836441933877431
0.5253125 0.5253125 0.0018416854517267795
0.5254687499999999 0.5254687499999999 0.0018421843350678539
0.525625 0.525625 0.0018476885954120013
0.52578125 0.52578125 0.0018542194244320278
0.5259375 0.5259375 0.0018578026749458675
0.5260937499999999 0.5260937499999999 0.0018600405896491983
0.52625 0.52625 0.0018652102510352323
0.52640625 0.52640625 0.0018704510531563938
0.5265624999999999 0.5265624999999999 0.0018721350328146376
0.52671875 0.52671875 0.001878582018279503
0.526875 0.526875 0.0018822584954428829
0.52703125 0.52703125 0.0018859809760824343
0.5271874999999999 0.5271874999999999 0.0018890992165283656
0.52734375 0.52734375 0.0018948414380033463
0.5275 0.5275 0.0018982444810026318
0.5276562499999999 0.5276562499999999 0.001901668851298349
0.5278125 0.5278125 0.0019078299451246104
0.52796875 0.52796875 0.0019102845964796573
0.528125 0.528125 0.0019130842280553613
0.5282812499999999 0.5282812499999999 0.0019200551955066848
0.5284375 0.5284375 0.0019215954477485027
0.52859375 0.52859375 0.0019259961331334422
0.5287499999999999 0.5287499999999999 0.0019313229534940944
0.5289062499999999 0.5289062499999999 0.0019339183317774209
0.5290625 0.5290625 0.0019385422195740089
0.52921875 0.52921875 0.0019446804701744542
0.5293749999999999 0.5293749999999999 0.0019469108441034259
0.52953125 0.52953125 0.0019504958769314104
0.5296875 0.5296875 0.001955034077844825
0.52984375 0.52984375 0.0019605878941188336
0.5299999999999999 0.5299999999999999 0.001963154944708522
0.53015625 0.53015625 0.0019706140734043816
0.5303125 0.5303125 0.001973539624220989
0.5304687499999999 0.5304687499999999 0.0019785373583992218
0.530625 0.530625 0.00198343253788469
0.53078125 0.53078125 0.0019871593498588266
0.5309375 0.5309375 0.0019910496022217856
0.5310937499999999 0.5310937499999999 0.001994965966282086
0.53125 0.53125 0.0020022053496857978
0.53140625 0.53140625 0.002005231116107027
0.5315624999999999 0.5315624999999999 0.0020070824258829657
0.53171875 0.53171875 0.002010545031479553
0.531875 0.531875 0.0020181525814599789
0.53203125 0.53203125 0.0020194857713121459
0.5321874999999999 0.5321874999999999 0.002023736292303228
0.53234375 0.53234375 0.0020282969078210448
0.5325 0.5325 0.002035771887477511
0.5326562499999999 0.5326562499999999 0.002037852007059357
0.5328124999999999 0.5328124999999999 0.0020434111921918149
0.53296875 0.53296875 0.0020461439308674088
0.533125 0.533125 0.0020514669443117636
0.5332812499999999 0.5332812499999999 0.002056434657098309
0.5334375 0.5334375 0.002059986819006561
0.53359375 0.53359375 0.0020654040542845647
0.53375 0.53375 0.002069074767936808
0.5339062499999999 0.5339062499999999 0.0020734707889927966
0.5340625 0.5340625 0.002076168449302379
0.53421875 0.53421875 0.0020823024654123714
0.5343749999999999 0.5343749999999999 0.0020898371074666774
0.53453125 0.53453125 0.0020934787858251796
0.5346875 0.5346875 0.0020955388729252029
0.53484375 0.53484375 0.002101272237692302
0.5349999999999999 0.5349999999999999 0.002101775034663325
0.53515625 0.53515625 0.0021095578983718534
0.5353125 0.5353125 0.0021117152893957065
0.5354687499999999 0.5354687499999999 0.0021136967223288249
0.535625 0.535625 0.0021185231393980117
0.53578125 0.53578125 0.002126681144308683
0.5359375 0.5359375 0.0021284873095459356
0.5360937499999999 0.5360937499999999 0.0021360109626441514
0.53625 0.53625 0.0021402477599452099
0.53640625 0.53640625 0.0021442853395437658
0.5365624999999999 0.5365624999999999 0.0021480312522610337
0.53671875 0.53671875 0.002153249538532101
0.536875 0.536875 0.002158059304688973
0.53703125 0.53703125 0.0021630345085261427
0.5371874999999999 0.5371874999999999 0.0021653635115594564
0.53734375 0.53734375 0.002171193608093425
0.5375 0.5375 0.0021766385422162849
0.53765625 0.53765625 0.002180076485039377
0.5378124999999999 0.5378124999999999 0.002184093682061383
0.53796875 0.53796875 0.002188998546819443
0.538125 0.538125 0.002193458908149661
0.5382812499999999 0.5382812499999999 0.0021981205190911266
0.5384375 0.5384375 0.0022020399207327309
0.53859375 0.53859375 0.0022087147281997755
0.53875 0.53875 0.00221125406800135
0.5389062499999999 0.5389062499999999 0.002218773661269542
0.5390625 0.5390625 0.002223141102420375
0.53921875 0.53921875 0.002227175797548852
0.5393749999999999 0.5393749999999999 0.0022293981219151895
0.53953125 0.53953125 0.002234447555232281
0.5396875 0.5396875 0.002242997278572228
0.53984375 0.53984375 0.0022445859040130715
0.5399999999999999 0.5399999999999999 0.0022500206435974916
0.54015625 0.54015625 0.002254357181270838
0.5403125 0.5403125 0.0022568816667845874
0.5404687499999999 0.5404687499999999 0.002262820162383673
0.540625 0.540625 0.002267299558918234
0.54078125 0.54078125 0.0022714530702296674
0.5409375 0.5409375 0.00227746745702633
0.5410937499999999 0.5410937499999999 0.0022821990152295534
0.54125 0.54125 0.002284577835100202
0.54140625 0.54140625 0.0022907054352975227
0.5415625 0.5415625 0.0022989223484740346
0.5417187499999999 0.5417187499999999 0.0023014421144460326
0.541875 0.541875 0.002306469210126055
0.54203125 0.54203125 0.0023115610139730219
0.5421874999999999 0.5421874999999999 0.0023169737521579506
0.54234375 0.54234375 0.0023217023013145014
0.5425 0.5425 0.002324929189180324
0.54265625 0.54265625 0.002331688706354822
0.5428124999999999 0.5428124999999999 0.0023361961051400067
0.54296875 0.54296875 0.0023396549508034258
0.543125 0.543125 0.0023459744722894896
0.5432812499999999 0.5432812499999999 0.0023504757662830548
0.5434375 0.5434375 0.0023530594236200865
0.54359375 0.54359375 0.002356067843598461
0.54375 0.54375 0.0023628556527047217
0.5439062499999999 0.5439062499999999 0.0023692771485037888
0.5440625 0.5440625 0.002371557226148226
0.54421875 0.54421875 0.0023771468654162277
0.5443749999999999 0.5443749999999999 0.0023810762410793218
0.54453125 0.54453125 0.0023883464798355668
0.5446875 0.5446875 0.0023929928623129435
0.54484375 0.54484375 0.0023969489737282678
0.5449999999999999 0.5449999999999999 0.0024029337427263184
0.54515625 0.54515625 0.002406436384067871
0.5453125 0.5453125 0.0024154146627130307
0.54546875 0.54546875 0.0024177435769154305
0.5456249999999999 0.5456249999999999 0.002424293454400597
0.54578125 0.54578125 0.0024268791624158698
0.5459375 0.5459375 0.0024315391673848604
0.5460937499999999 0.5460937499999999 0.0024377988730712905
0.54625 0.54625 0.0024392651257430658
0.54640625 0.54640625 0.0024467428966842565
0.5465625 0.5465625 0.00245162200022631
0.5467187499999999 0.5467187499999999 0.0024547788335012286
0.546875 0.546875 0.0024598175219283345
0.54703125 0.54703125 0.002464518034403179
0.5471874999999999 0.5471874999999999 0.002470103916525083
0.54734375 0.54734375 0.00247828902338408
0.5475 0.5475 0.0024812367848256885
0.54765625 0.54765625 0.0024840438967055546
0.5478124999999999 0.5478124999999999 0.00249063586251015
0.54796875 0.54796875 0.002496404475340627
0.548125 0.548125 0.0025034427879373976
0.5482812499999999 0.5482812499999999 0.0025074114563327835
0.5484375 0.5484375 0.002510221185960116
0.54859375 0.54859375 0.0025171420111198006
0.54875 0.54875 0.0025219484504129428
0.5489062499999999 0.5489062499999999 0.002527347667957789
0.5490625 0.5490625 0.002533480564649023
0.54921875 0.54921875 0.0025376658856355439
0.549375 0.549375 0.002543876303901821
0.5495312499999999 0.5495312499999999 0.0025461868681055735
0.5496875 0.5496875 0.002552924647532751
0.54984375 0.54984375 0.002558043133966708
0.5499999999999999 0.5499999999999999 0.0025645968461564235
0.55015625 0.55015625 0.0025670440845902916
0.5503125 0.5503125 0.0025734667729651729
0.55046875 0.55046875 0.002578619004083368
0.5506249999999999 0.5506249999999999 0.0025837893299580077
0.55078125 0.55078125 0.002586982347225336
0.5509375 0.5509375 0.002594110927849119
0.5510937499999999 0.5510937499999999 0.002599921854915219
0.55125 0.55125 0.0026049964738197484
0.55140625 0.55140625 0.0026077583997790988
0.5515625 0.5515625 0.002615064591836317
0.5517187499999999 0.5517187499999999 0.0026199858718572645
0.551875 0.551875 0.0026260426683358108
0.55203125 0.55203125 0.0026326553202097636
0.5521874999999999 0.5521874999999999 0.002635478671631576
0.55234375 0.55234375 0.002640501354972149
0.5525 0.5525 0.0026449690804439959
0.55265625 0.55265625 0.0026517345182037806
0.5528124999999999 0.5528124999999999 0.0026567059971347279
0.55296875 0.55296875 0.0026592401062404968
0.553125 0.553125 0.0026669350661597285
0.55328125 0.55328125 0.00267211080578781
0.5534374999999999 0.5534374999999999 0.0026780971777919497
0.55359375 0.55359375 0.0026822646969988956
0.55375 0.55375 0.002685895932037819
0.5539062499999999 0.5539062499999999 0.002693103396361432
0.5540625 0.5540625 0.002698776480086336
0.55421875 0.55421875 0.002702275791443981
0.554375 0.554375 0.0027089023438424165
0.5545312499999999 0.5545312499999999 0.0027137964621943317
0.5546875 0.5546875 0.002720408282383723
0.55484375 0.55484375 0.0027224298520755016
0.5549999999999999 0.5549999999999999 0.0027304893501757575
0.55515625 0.55515625 0.002734663444487603
0.5553125 0.5553125 0.002740827525511273
0.55546875 0.55546875 0.002744411791077839
0.5556249999999999 0.5556249999999999 0.002752410096241613
0.55578125 0.55578125 0.002757854566138247
0.5559375 0.5559375 0.002760556904451015
0.5560937499999999 0.5560937499999999 0.002766296591201831
0.55625 0.55625 0.0027717659107153347
0.55640625 0.55640625 0.002777212477871025
0.5565625 0.5565625 0.0027832885159447438
0.5567187499999999 0.5567187499999999 0.0027889649688440109
0.556875 0.556875 0.002794843052326597
0.55703125 0.55703125 0.002803635057305005
0.5571875 0.5571875 0.002806359330453633
0.5573437499999999 0.5573437499999999 0.0028131067291147888
0.5575 0.5575 0.0028183090974730478
0.55765625 0.55765625 0.002824197562252861
0.5578124999999999 0.5578124999999999 0.002826912045541339
0.55796875 0.55796875 0.0028347798323713707
0.558125 0.558125 0.002839220480022076
0.55828125 0.55828125 0.002845970672447116
0.5584374999999999 0.5584374999999999 0.002852239706484517
0.55859375 0.55859375 0.00285488641681485
0.55875 0.55875 0.0028621447544416019
0.5589062499999999 0.5589062499999999 0.0028682898548206038
0.5590625 0.5590625 0.0028732055487532099
0.55921875 0.55921875 0.0028796830069519809
0.559375 0.559375 0.002881431249886525
0.5595312499999999 0.5595312499999999 0.0028906077508159555
0.5596875 0.5596875 0.0028967107871875907
0.55984375 0.55984375 0.0028990219285769749
0.5599999999999999 0.5599999999999999 0.002906366001918804
0.56015625 0.56015625 0.0029135298120062946
0.5603125 0.5603125 0.0029169120167503676
0.56046875 0.56046875 0.0029223105526673088
0.5606249999999999 0.5606249999999999 0.0029294750190022799
0.56078125 0.56078125 0.0029328481213870005
0.5609375 0.5609375 0.002938662229686113
0.56109375 0.56109375 0.0029451066540110749
0.5612499999999999 0.5612499999999999 0.002950753128790979
0.56140625 0.56140625 0.0029570985733825265
0.5615625 0.5615625 0.002963275658512285
0.5617187499999999 0.5617187499999999 0.0029670239350629917
0.561875 0.561875 0.002973574099542028
0.56203125 0.56203125 0.002981496380835137
0.5621875 0.5621875 0.0029868677452518108
0.5623437499999999 0.5623437499999999 0.0029917119925707438
0.5625 0.5625 0.0029960176335002404
0.56265625 0.56265625 0.003002497193645452
0.5628124999999999 0.5628124999999999 0.0030078785585677429
0.56296875 0.56296875 0.0030162558886134345
0.563125 0.563125 0.003021142535955787
0.56328125 0.56328125 0.0030264210009985144
0.5634374999999999 0.5634374999999999 0.0030323865787767816
0.56359375 0.56359375 0.003035894189218692
0.56375 0.56375 0.0030439014867149314
0.5639062499999999 0.5639062499999999 0.003050516289738457
0.5640625 0.5640625 0.0030541022649125265
0.56421875 0.56421875 0.0030594523853345325
0.564375 0.564375 0.0030658908594263817
0.5645312499999999 0.5645312499999999 0.003071840882122181
0.5646875 0.5646875 0.003079710335004841
0.56484375 0.56484375 0.003084761556901628
0.565 0.565 0.0030882440869678267
0.5651562499999999 0.5651562499999999 0.003094653362668046
0.5653125 0.5653125 0.0031043917688820647
0.56546875 0.56546875 0.0031081763573894505
0.5656249999999999 0.5656249999999999 0.003114258284281737
0.56578125 0.56578125 0.0031194635460831826
0.5659375 0.5659375 0.0031256950434400004
0.56609375 0.56609375 0.003132540274794605
0.5662499999999999 0.5662499999999999 0.0031373235069252684
0.56640625 0.56640625 0.003142141196993929
0.5665625 0.5665625 0.0031472723217730775
0.5667187499999999 0.5667187499999999 0.0031527509487743589
0.566875 0.566875 0.0031604883284699558
0.56703125 0.56703125 0.0031691357784974707
0.5671875 0.5671875 0.0031757904662800108
0.5673437499999999 0.5673437499999999 0.0031802086941031114
0.5675 0.5675 0.003187227541693525
0.56765625 0.56765625 0.0031893100935220365
0.5678124999999999 0.5678124999999999 0.0031972361491456986
0.56796875 0.56796875 0.0032045716270621114
0.568125 0.568125 0.0032056351025655639
0.56828125 0.56828125 0.0032141455478647735
0.5684374999999999 0.5684374999999999 0.003223740745300529
0.56859375 0.56859375 0.003228048648944896
0.56875 0.56875 0.003233848201911309
0.56890625 0.56890625 0.0032398973628917319
0.5690624999999999 0.5690624999999999 0.0032460852539651
0.56921875 0.56921875 0.0032503760845909569
0.569375 0.569375 0.0032575451268092635
0.5695312499999999 0.5695312499999999 0.0032634070379856394
0.5696875 0.5696875 0.003269291776684521
0.56984375 0.56984375 0.003276305507761347
0.57 0.57 0.00328167331771211
0.5701562499999999 0.5701562499999999 0.0032884973707302709
0.5703125 0.5703125 0.0032940626055179514
0.57046875 0.57046875 0.0033014244443140118
0.5706249999999999 0.5706249999999999 0.0033073997336669025
0.57078125 0.57078125 0.003313896447594984
0.5709375 0.5709375 0.00332019562870355
0.57109375 0.57109375 0.0033245503812918489
0.5712499999999999 0.5712499999999999 0.0033336087147306907
0.57140625 0.57140625 0.0033399698657653198
0.5715625 0.5715625 0.0033454396627738624
0.5717187499999999 0.5717187499999999 0.0033518377106194609
0.571875 0.571875 0.0033568889299277978
0.57203125 0.57203125 0.0033633523171418139
0.5721875 0.5721875 0.0033691706178098784
0.5723437499999999 0.5723437499999999 0.00337822623084411
0.5725 0.5725 0.0033858781233161805
0.57265625 0.57265625 0.003391137768025549
0.5728125 0.5728125 0.0033953985962180187
0.5729687499999999 0.5729687499999999 0.0034004816777299196
0.573125 0.573125 0.0034086468875175158
0.57328125 0.57328125 0.003414612445024197
0.5734374999999999 0.5734374999999999 0.0034176308718252776
0.57359375 0.57359375 0.0034240046522061387
0.57375 0.57375 0.0034299082923376479
0.57390625 0.57390625 0.003435792951773606
0.5740624999999999 0.5740624999999999 0.0034438827550628359
0.57421875 0.57421875 0.0034502311870749536
0.574375 0.574375 0.0034577356506912354
0.5745312499999999 0.5745312499999999 0.003463953806020691
0.5746875 0.5746875 0.0034668778791352059
0.57484375 0.57484375 0.0034787958859575278
0.575 0.575 0.0034804181245346587
0.5751562499999999 0.5751562499999999 0.0034878513065050387
0.5753125 0.5753125 0.0034931516489027198
0.57546875 0.57546875 0.003500830178136017
0.5756249999999999 0.5756249999999999 0.0035090263468678195
0.57578125 0.57578125 0.003512625352675298
0.5759375 0.5759375 0.0035208503622640686
0.57609375 0.57609375 0.0035297146198963859
0.5762499999999999 0.5762499999999999 0.0035349105098312499
0.57640625 0.57640625 0.0035406710328901747
0.5765625 0.5765625 0.0035467910811555257
0.57671875 0.57671875 0.0035519481764902255
0.5768749999999999 0.5768749999999999 0.003561968357994264
0.57703125 0.57703125 0.003569259671490372
0.5771875 0.5771875 0.0035740191529368494
0.5773437499999999 0.5773437499999999 0.003579792562008584
0.5775 0.5775 0.003585144097682005
0.57765625 0.57765625 0.0035938628859062146
0.5778125 0.5778125 0.0035985857267889717
0.5779687499999999 0.5779687499999999 0.003605515341484118
0.578125 0.578125 0.003611397315092326
0.57828125 0.57828125 0.003617735439036422
0.5784374999999999 0.5784374999999999 0.0036250947409233269
0.57859375 0.57859375 0.003631372596848137
0.57875 0.57875 0.003638786047540944
0.57890625 0.57890625 0.0036455042753055354
0.5790624999999999 0.5790624999999999 0.0036514026722049
0.57921875 0.57921875 0.0036582922367482068
0.579375 0.579375 0.003662076152939138
0.5795312499999999 0.5795312499999999 0.003670961529047309
0.5796875 0.5796875 0.003677364697409179
0.57984375 0.57984375 0.0036858200507185617
0.58 0.58 0.0036900327029551545
0.5801562499999999 0.5801562499999999 0.003695712193657088
0.5803125 0.5803125 0.0037051541592182269
0.58046875 0.58046875 0.003713505919637241
0.580625 0.580625 0.003717841063429226
0.5807812499999999 0.5807812499999999 0.003726821213301412
0.5809375 0.5809375 0.003730643554673653
0.58109375 0.58109375 0.003736580836421764
0.5812499999999999 0.5812499999999999 0.0037450788609281464
0.58140625 0.58140625 0.003753193076664941
0.5815625 0.5815625 0.0037562584387628528
0.58171875 0.58171875 0.0037635370590308029
0.5818749999999999 0.5818749999999999 0.0037723754621212187
0.58203125 0.58203125 0.0037782524785898339
0.5821875 0.5821875 0.003786265582245531
0.5823437499999999 0.5823437499999999 0.0037936596978500648
0.5825 0.5825 0.003800028538088947
0.58265625 0.58265625 0.003804115549384351
0.5828125 0.5828125 0.0038126405825552117
0.5829687499999999 0.5829687499999999 0.003824820764289716
0.583125 0.583125 0.003827205428764878
0.58328125 0.58328125 0.003835038273522968
0.5834374999999999 0.5834374999999999 0.0038437584401431574
0.58359375 0.58359375 0.003847187795577446
0.58375 0.58375 0.003852472152666247
0.58390625 0.58390625 0.0038609421037683379
0.5840624999999999 0.5840624999999999 0.003868140725704558
0.58421875 0.58421875 0.0038755031357868548
0.584375 0.584375 0.0038827456767903296
0.58453125 0.58453125 0.003888896780852527
0.5846874999999999 0.5846874999999999 0.0038963158506933927
0.58484375 0.58484375 0.003904037845635579
0.585 0.585 0.0039115960174202859
0.5851562499999999 0.5851562499999999 0.003918300948111081
0.5853125 0.5853125 0.00392380852085253
0.58546875 0.58546875 0.003931901066545006
0.585625 0.585625 0.003938155615745343
0.5857812499999999 0.5857812499999999 0.003944827698951853
0.5859375 0.5859375 0.0039498156021282849
0.58609375 0.58609375 0.003959519748481204
0.5862499999999999 0.5862499999999999 0.003966816114944374
0.58640625 0.58640625 0.003974321268904642
0.5865625 0.5865625 0.003980247666574789
0.58671875 0.58671875 0.003987727131175091
0.5868749999999999 0.5868749999999999 0.003994914133133227
0.58703125 0.58703125 0.00400014865064229
0.5871875 0.5871875 0.004007996336732702
0.5873437499999999 0.5873437499999999 0.004014389248263009
0.5875 0.5875 0.004021408185758919
0.58765625 0.58765625 0.004030711814488145
0.5878125 0.5878125 0.004038394697475138
0.5879687499999999 0.5879687499999999 0.004043760848376863
0.588125 0.588125 0.004051211615583917
0.58828125 0.58828125 0.00406107267209465
0.5884375 0.5884375 0.004066256773650662
0.5885937499999999 0.5885937499999999 0.004072759241459556
0.58875 0.58875 0.004081199950159
0.58890625 0.58890625 0.004088668828172493
0.5890624999999999 0.5890624999999999 0.0040938896763000709
0.58921875 0.58921875 0.004100188947477576
0.589375 0.589375 0.00411111600388912
0.58953125 0.58953125 0.004117971789099013
0.5896874999999999 0.5896874999999999 0.004122495062978042
0.58984375 0.58984375 0.0041304002790579119
0.59 0.59 0.004136568076005697
0.5901562499999999 0.5901562499999999 0.004146735306781344
0.5903125 0.5903125 0.004153281023554662
0.59046875 0.59046875 0.004161972325124437
0.590625 0.590625 0.004169997971532799
0.5907812499999999 0.5907812499999999 0.004173756502680175
0.5909375 0.5909375 0.004182908403531219
0.59109375 0.59109375 0.004189054376970556
0.5912499999999999 0.5912499999999999 0.004197036352507901
0.59140625 0.59140625 0.004206537246431403
0.5915625 0.5915625 0.004208847774807674
0.59171875 0.59171875 0.004219816874242647
0.5918749999999999 0.5918749999999999 0.004225948763441996
0.59203125 0.59203125 0.00423462392002949
0.5921875 0.5921875 0.004243759817319814
0.59234375 0.59234375 0.00424779543102795
0.5924999999999999 0.5924999999999999 0.004257187747403685
0.59265625 0.59265625 0.004265596681735248
0.5928125 0.5928125 0.004269641593276787
0.5929687499999999 0.5929687499999999 0.004278825295923697
0.593125 0.593125 0.004285403422204752
0.59328125 0.59328125 0.0042925320811989758
0.5934375 0.5934375 0.00430016035044427
0.5935937499999999 0.5935937499999999 0.004308005691787484
0.59375 0.59375 0.004315321410916862
0.59390625 0.59390625 0.004322151669163126
0.5940624999999999 0.5940624999999999 0.004333300285975796
0.59421875 0.59421875 0.00433938697083182
0.594375 0.594375 0.004346550588104389
0.59453125 0.59453125 0.004353343954946944
0.5946874999999999 0.5946874999999999 0.004361663236802996
0.59484375 0.59484375 0.004366644361690428
0.595 0.595 0.004376815205685274
0.5951562499999999 0.5951562499999999 0.00438696500560622
0.5953125 0.5953125 0.004392591139648361
0.59546875 0.59546875 0.0043995443340239148
0.595625 0.595625 0.004409040773761819
0.5957812499999999 0.5957812499999999 0.004415383511131349
0.5959375 0.5959375 0.004425030786164679
0.59609375 0.59609375 0.004431836412554221
0.59625 0.59625 0.004437962669014388
0.5964062499999999 0.5964062499999999 0.004445410204434872
0.5965625 0.5965625 0.004450507937392929
0.59671875 0.59671875 0.004461984683976183
0.5968749999999999 0.5968749999999999 0.004471453221321593
0.59703125 0.59703125 0.00447436280510668
0.5971875 0.5971875 0.00448203014632992
0.59734375 0.59734375 0.004491329883895264
0.5974999999999999 0.5974999999999999 0.004499069535095435
0.59765625 0.59765625 0.004505701971639288
0.5978125 0.5978125 0.00451620049014833
0.5979687499999999 0.5979687499999999 0.004521967419741885
0.598125 0.598125 0.004531976841501105
0.59828125 0.59828125 0.004538027384911603
0.5984375 0.5984375 0.00454712172424272
0.5985937499999999 0.5985937499999999 0.004554910743525803
0.59875 0.59875 0.004562052928668479
0.59890625 0.59890625 0.004568971584230095
0.5990624999999999 0.5990624999999999 0.00457868448001754
0.59921875 0.59921875 0.004586746431015127
0.599375 0.599375 0.0045928782266699999
0.59953125 0.59953125 0.004602880497575498
0.5996874999999999 0.5996874999999999 0.004608972387803839
0.59984375 0.59984375 0.004616560412899483
0.6 0.6 0.00462711851194779
0.60015625 0.60015625 0.00463496601031805
0.6003124999999999 0.6003124999999999 0.004644244706765243
0.60046875 0.60046875 0.0046528073710062028
0.600625 0.600625 0.0046591847010705338
0.6007812499999999 0.6007812499999999 0.004665584602662081
0.6009375 0.6009375 0.00467126570756616
0.60109375 0.60109375 0.004683307630808761
0.60125 0.60125 0.00468809883799867
0.6014062499999999 0.6014062499999999 0.004697124205725298
0.6015625 0.6015625 0.004707948343881426
0.60171875 0.60171875 0.004714903618137539
0.6018749999999999 0.6018749999999999 0.0047237258257547798
0.60203125 0.60203125 0.004729230750875647
0.6021875 0.6021875 0.00473762770044579
0.60234375 0.60234375 0.004749953280204864
0.6024999999999999 0.6024999999999999 0.004754836736112721
0.60265625 0.60265625 0.004763492164818993
0.6028125 0.6028125 0.004770952925252231
0.6029687499999999 0.6029687499999999 0.004779708637928578
0.603125 0.603125 0.004788762333333628
0.60328125 0.60328125 0.004793855707991474
0.6034375 0.6034375 0.0048014864731150369
0.6035937499999999 0.6035937499999999 0.004809527312993099
0.60375 0.60375 0.004818932016818247
0.60390625 0.60390625 0.0048299466447387089
0.6040625 0.6040625 0.004837174785860147
0.6042187499999999 0.6042187499999999 0.004844337062628142
0.604375 0.604375 0.0048538533836528269
0.60453125 0.60453125 0.00486125397437259
0.6046874999999999 0.6046874999999999 0.004869202741127339
0.60484375 0.60484375 0.004877866457730489
0.605 0.605 0.004886173156342078
0.60515625 0.60515625 0.004894503129513362
0.6053124999999999 0.6053124999999999 0.004901411481414242
0.60546875 0.60546875 0.004910002802078914
0.605625 0.605625 0.004918345321934539
0.6057812499999999 0.6057812499999999 0.004927394362825023
0.6059375 0.6059375 0.0049360327944664
0.60609375 0.60609375 0.004944480646646383
0.60625 0.60625 0.004952651774852107
0.6064062499999999 0.6064062499999999 0.004960458248524323
0.6065625 0.6065625 0.004969202676077834
0.60671875 0.60671875 0.004976796241780944
0.6068749999999999 0.6068749999999999 0.004988240810316694
0.60703125 0.60703125 0.0049918359096211739
0.6071875 0.6071875 0.0050029522108953109
0.60734375 0.60734375 0.005008299510373151
0.6074999999999999 0.6074999999999999 0.005018163483326173
0.60765625 0.60765625 0.005027463897392259
0.6078125 0.6078125 0.005036179871499031
0.60796875 0.60796875 0.00504423790344452
0.6081249999999999 0.6081249999999999 0.0050531524051246269
0.60828125 0.60828125 0.005060923170497487
0.6084375 0.6084375 0.005070437221192634
0.6085937499999999 0.6085937499999999 0.005078258592514165
0.60875 0.60875 0.005086569279893239
0.60890625 0.60890625 0.0050918028443913969
0.6090625 0.6090625 0.005104329364225704
0.6092187499999999 0.6092187499999999 0.005114009535698585
0.609375 0.609375 0.00512169392844365
0.60953125 0.60953125 0.0051286120103372179
0.6096874999999999 0.6096874999999999 0.00513857799141605
0.60984375 0.60984375 0.005147136608315878
0.61 0.61 0.005156056989511936
0.61015625 0.61015625 0.005166086496573985
0.6103124999999999 0.6103124999999999 0.005173097048223873
0.61046875 0.61046875 0.005182397856307027
0.610625 0.610625 0.005189981695806295
0.6107812499999999 0.6107812499999999 0.0052001020989162799
0.6109375 0.6109375 0.005210583289288951
0.61109375 0.61109375 0.005212942424646412
0.61125 0.61125 0.0052241632084748979
0.6114062499999999 0.6114062499999999 0.005231388198108496
0.6115625 0.6115625 0.005242528618946257
0.61171875 0.61171875 0.005252186593579302
0.611875 0.611875 0.005260421695681063
0.6120312499999999 0.6120312499999999 0.005268174023823145
0.6121875 0.6121875 0.005278207553018345
0.61234375 0.61234375 0.005287031723392411
0.6124999999999999 0.6124999999999999 0.0052988566434810659
0.61265625 0.61265625 0.005306312588639978
0.6128125 0.6128125 0.005312323710163007
0.61296875 0.61296875 0.005321539111355887
0.6131249999999999 0.6131249999999999 0.0053328962758365208
0.61328125 0.61328125 0.00534153698752218
0.6134375 0.6134375 0.0053491718944721
0.6135937499999999 0.6135937499999999 0.00535794372869397
0.61375 0.61375 0.005366335211295694
0.61390625 0.61390625 0.005376394545448944
0.6140625 0.6140625 0.005383712215709456
0.6142187499999999 0.6142187499999999 0.0053914190584916179
0.614375 0.614375 0.005404413257539404
0.61453125 0.61453125 0.005410560638680769
0.6146874999999999 0.6146874999999999 0.005419225630781108
0.61484375 0.61484375 0.005428412822382462
0.615 0.615 0.005438850333234297
0.61515625 0.61515625 0.005445824296397217
0.6153124999999999 0.6153124999999999 0.005455328101604107
0.61546875 0.61546875 0.005463475382262861
0.615625 0.615625 0.005475833544295841
0.61578125 0.61578125 0.0054833539975356888
0.6159374999999999 0.6159374999999999 0.005495312957163365
0.61609375 0.61609375 0.005502581445328665
0.61625 0.61625 0.005511110355241482
0.6164062499999999 0.6164062499999999 0.005520827276775045
0.6165625 0.6165625 0.0055306544614687259
0.61671875 0.61671875 0.005539922573231879
0.616875 0.616875 0.005546220136631514
0.6170312499999999 0.6170312499999999 0.005556847861634097
0.6171875 0.6171875 0.005566924518331578
0.61734375 0.61734375 0.005573593764863292
0.6174999999999999 0.6174999999999999 0.005583011965952136
0.61765625 0.61765625 0.005591317901773399
0.6178125 0.6178125 0.00560239206318521
0.61796875 0.61796875 0.005608481915338728
0.6181249999999999 0.6181249999999999 0.005618731111518761
0.61828125 0.61828125 0.005628940083297672
0.6184375 0.6184375 0.0056368966704281619
0.6185937499999999 0.6185937499999999 0.005646724949904924
0.61875 0.61875 0.0056589074525097639
0.61890625 0.61890625 0.00566673034062895
0.6190625 0.6190625 0.005677680122724719
0.6192187499999999 0.6192187499999999 0.00568662173613645
0.619375 0.619375 0.00569299400322775
0.61953125 0.61953125 0.005702995275115302
0.6196875 0.6196875 0.005711590538667051
0.6198437499999999 0.6198437499999999 0.0057193587205033118
0.62 0.62 0.005730151708313888
0.62015625 0.62015625 0.005740191658665904
0.6203124999999999 0.6203124999999999 0.005751600084027603
0.62046875 0.62046875 0.005761374302719515
0.620625 0.620625 0.005767120995981589
0.62078125 0.62078125 0.005779064146715514
0.6209374999999999 0.6209374999999999 0.005788734427317988
0.62109375 0.62109375 0.005796906095334615
0.62125 0.62125 0.005808757058657648
0.6214062499999999 0.6214062499999999 0.005816714928539399
0.6215625 0.6215625 0.005826781211066604
0.62171875 0.62171875 0.005837796261028472
0.621875 0.621875 0.0058444086528049768
0.6220312499999999 0.6220312499999999 0.005855019715651739
0.6221875 0.6221875 0.005864350261370032
0.62234375 0.62234375 0.005871001999766563
0.6224999999999999 0.6224999999999999 0.0058816135884757849
0.62265625 0.62265625 0.005891649176119647
0.6228125 0.6228125 0.0059006871627657378
0.62296875 0.62296875 0.005913448890962051
0.6231249999999999 0.6231249999999999 0.005921932822890955
0.62328125 0.62328125 0.00593123858162548
0.6234375 0.6234375 0.005939285381951226
0.62359375 0.62359375 0.005952151261945686
0.6237499999999999 0.6237499999999999 0.0059590603712842749
0.62390625 0.62390625 0.005967871668864935
0.6240625 0.6240625 0.005980532800122163
0.6242187499999999 0.6242187499999999 0.005990187155569533
0.624375 0.624375 0.005997640601831599
0.62453125 0.62453125 0.006005729589758671
0.6246875 0.6246875 0.006018678682501118
0.6248437499999999 0.6248437499999999 0.006026112804215061
0.625 0.625 0.006035389310382107
0.62515625 0.62515625 0.006045095030017211
0.6253124999999999 0.6253124999999999 0.006055264020488127
0.62546875 0.62546875 0.006066036582130628
0.625625 0.625625 0.0060743072249588359
0.62578125 0.62578125 0.006084814529461869
0.6259374999999999 0.6259374999999999 0.006091933893853631
0.62609375 0.62609375 0.006105568171956602
0.62625 0.62625 0.0061136555826341479
0.6264062499999999 0.6264062499999999 0.006126739441398268
0.6265625 0.6265625 0.006135089889576567
0.62671875 0.62671875 0.006146117259283212
0.626875 0.626875 0.006154397545872441
0.6270312499999999 0.6270312499999999 0.006165958813953806
0.6271875 0.6271875 0.006174868895156249
0.62734375 0.62734375 0.006183563885447444
0.6275 0.6275 0.006195888556763059
0.6276562499999999 0.6276562499999999 0.006201985376788575
0.6278125 0.6278125 0.006212056029625022
0.62796875 0.62796875 0.006218995176578881
0.6281249999999999 0.6281249999999999 0.006231138976857282
0.62828125 0.62828125 0.00624400123013026
0.6284375 0.6284375 0.006252912599435436
0.62859375 0.62859375 0.006260755727209158
0.6287499999999999 0.6287499999999999 0.006272568677324474
0.62890625 0.62890625 0.006283538339012204
0.6290625 0.6290625 0.006290457543807755
0.6292187499999999 0.6292187499999999 0.0063022530867142159
0.629375 0.629375 0.0063149010678295439
0.62953125 0.62953125 0.006319559080086789
0.6296875 0.6296875 0.0063333303752482589
0.6298437499999999 0.6298437499999999 0.006346382069232707
0.63 0.63 0.00635250170346218
0.63015625 0.63015625 0.006362472041735559
0.6303124999999999 0.6303124999999999 0.006372838728170671
0.63046875 0.63046875 0.0063826427520824349
0.630625 0.630625 0.006395731950173503
0.63078125 0.63078125 0.006406503743149026
0.6309374999999999 0.6309374999999999 0.006416999278856001
0.63109375 0.63109375 0.0064238730677013979
0.63125 0.63125 0.006435543954645041
0.63140625 0.63140625 0.006444786739312974
0.6315624999999999 0.6315624999999999 0.00645631576526989
0.63171875 0.63171875 0.006468081277825298
0.631875 0.631875 0.006476775373516279
0.6320312499999999 0.6320312499999999 0.006486952660397605
0.6321875 0.6321875 0.006495325938819877
0.63234375 0.63234375 0.006507344247269558
0.6325 0.6325 0.0065182783865028038
0.6326562499999999 0.6326562499999999 0.00652874019822709
0.6328125 0.6328125 0.0065372320780701319
0.63296875 0.63296875 0.006546513839716891
0.6331249999999999 0.6331249999999999 0.006557889501465591
0.63328125 0.63328125 0.006568451132494764
0.6334375 0.6334375 0.006577718602985032
0.63359375 0.63359375 0.006588158387261715
0.6337499999999999 0.6337499999999999 0.006601605896125301
0.63390625 0.63390625 0.006610812142753643
0.6340625 0.6340625 0.006622200201583551
0.6342187499999999 0.6342187499999999 0.006629144419649638
0.634375 0.634375 0.006642283768878005
0.63453125 0.63453125 0.006652740695783221
0.6346875 0.6346875 0.006665912942919034
0.6348437499999999 0.6348437499999999 0.006673224031164314
0.635 0.635 0.006685291631118962
0.63515625 0.63515625 0.006694724536798753
0.6353125 0.6353125 0.006704818465099812
0.6354687499999999 0.6354687499999999 0.006713194421901882
0.635625 0.635625 0.006725218180046851
0.63578125 0.63578125 0.006735615470025291
0.6359374999999999 0.6359374999999999 0.006746022857093998
0.63609375 0.63609375 0.006758768746569094
0.63625 0.63625 0.006770644837636591
0.63640625 0.63640625 0.006781031223929408
0.6365624999999999 0.6365624999999999 0.006788707086433958
0.63671875 0.63671875 0.006802190078987773
0.636875 0.636875 0.00681712141820175
0.6370312499999999 0.6370312499999999 0.0068224302127685809
0.6371875 0.6371875 0.006832034568617275
0.63734375 0.63734375 0.006842943288663668
0.6375 0.6375 0.006856954385420834
0.6376562499999999 0.6376562499999999 0.006865691278347086
0.6378125 0.6378125 0.006876073809014897
0.63796875 0.63796875 0.006885505819976675
0.6381249999999999 0.6381249999999999 0.0068982511122512549
0.63828125 0.63828125 0.006906372695329043
0.6384375 0.6384375 0.006921448903380113
0.63859375 0.63859375 0.00693010329262965
0.6387499999999999 0.6387499999999999 0.006941666676891232
0.63890625 0.63890625 0.0069502018733334758
0.6390625 0.6390625 0.006963441476194154
0.63921875 0.63921875 0.006974945473244959
0.6393749999999999 0.6393749999999999 0.006984043144200159
0.63953125 0.63953125 0.0069966811876108329
0.6396875 0.6396875 0.007008689855625816
0.6398437499999999 0.6398437499999999 0.007017609249874472
0.64 0.64 0.007027793608488444
0.64015625 0.64015625 0.007038527215262174
0.6403125 0.6403125 0.0070504517751465828
0.6404687499999999 0.6404687499999999 0.007062216625484926
0.640625 0.640625 0.007073424322227704
0.64078125 0.64078125 0.007084854591578202
0.6409374999999999 0.6409374999999999 0.007095326495135848
0.64109375 0.64109375 0.007109186371938927
0.64125 0.64125 0.007116471232245471
0.64140625 0.64140625 0.00712833244456191
0.6415624999999999 0.6415624999999999 0.007141546286790336
0.64171875 0.64171875 0.007151717673993581
0.641875 0.641875 0.007160912586478377
0.6420312499999999 0.6420312499999999 0.007171709942729295
0.6421875 0.6421875 0.007183067087899052
0.64234375 0.64234375 0.007192906514823396
0.6425 0.6425 0.0072039926776225229
0.6426562499999999 0.6426562499999999 0.007215935728166523
0.6428125 0.6428125 0.007224967934146144
0.64296875 0.64296875 0.007237802397685812
0.643125 0.643125 0.0072515624554091279
0.6432812499999999 0.6432812499999999 0.007262796457585938
0.6434375 0.6434375 0.007271523063393583
0.64359375 0.64359375 0.007283438133210152
0.6437499999999999 0.6437499999999999 0.007296294405601398
0.64390625 0.64390625 0.007307090134536947
0.6440625 0.6440625 0.0073173939543843169
0.64421875 0.64421875 0.007328777732895884
0.6443749999999999 0.6443749999999999 0.007338887429326159
0.64453125 0.64453125 0.0073513473557153059
0.6446875 0.6446875 0.007361793552916515
0.6448437499999999 0.6448437499999999 0.007373007659311812
0.645 0.645 0.007382362876340857
0.64515625 0.64515625 0.0073965703135563799
0.6453125 0.6453125 0.0074075925401740128
0.6454687499999999 0.6454687499999999 0.00741898115884427
0.645625 0.645625 0.007428506073945419
0.64578125 0.64578125 0.007445219045812171
0.6459374999999999 0.6459374999999999 0.007454229083697969
0.64609375 0.64609375 0.007466998348024777
0.64625 0.64625 0.00747835639124247
0.64640625 0.64640625 0.007488982874541038
0.6465624999999999 0.6465624999999999 0.007500318060450476
0.64671875 0.64671875 0.00751106359913435
0.646875 0.646875 0.007525159569782401
0.64703125 0.64703125 0.007534707412443336
0.6471874999999999 0.6471874999999999 0.007545856300894074
0.64734375 0.64734375 0.007554663123696387
0.6475 0.6475 0.007570780422906884
0.6476562499999999 0.6476562499999999 0.007579530395907072
0.6478125 0.6478125 0.007590832380280298
0.64796875 0.64796875 0.007601928357027493
0.648125 0.648125 0.007611853223338034
0.6482812499999999 0.6482812499999999 0.007626933930408833
0.6484375 0.6484375 0.007636167934509014
0.64859375 0.64859375 0.007651333677547507
0.6487499999999999 0.6487499999999999 0.0076613953401605638
0.64890625 0.64890625 0.007671379793891254
0.6490625 0.6490625 0.007682462335950262
0.64921875 0.64921875 0.007695539525404685
0.6493749999999999 0.6493749999999999 0.007705546380165834
0.64953125 0.64953125 0.007718830640948331
0.6496875 0.6496875 0.0077326455820256119
0.6498437499999999 0.6498437499999999 0.007744412497799355
0.65 0.65 0.0077517698870473009
0.65015625 0.65015625 0.007768629985578377
0.6503125 0.6503125 0.00778020564432375
0.6504687499999999 0.6504687499999999 0.007792221473661108
0.650625 0.650625 0.007800718860353289
0.65078125 0.65078125 0.007814738866755017
0.6509375 0.6509375 0.00782558689628736
0.6510937499999999 0.6510937499999999 0.007835477421108099
0.65125 0.65125 0.007848180760356365
0.65140625 0.65140625 0.007859412915699195
0.6515624999999999 0.6515624999999999 0.007875569083832459
0.65171875 0.65171875 0.00788579882656835
0.651875 0.651875 0.007894251798756764
0.65203125 0.65203125 0.007910243247830828
0.6521874999999999 0.6521874999999999 0.007923439113163766
0.65234375 0.65234375 0.007934872305997446
0.6525 0.6525 0.007947020852481205
0.6526562499999999 0.6526562499999999 0.007955876463556519
0.6528125 0.6528125 0.007969916404542624
0.65296875 0.65296875 0.007980137205593518
0.653125 0.653125 0.007993865303333951
0.6532812499999999 0.6532812499999999 0.008006796694011467
0.6534375 0.6534375 0.008019184389724724
0.65359375 0.65359375 0.00803026609921225
0.6537499999999999 0.6537499999999999 0.008041845666340647
0.65390625 0.65390625 0.008057723215487055
0.6540625 0.6540625 0.00806777333263278
0.65421875 0.65421875 0.008081492058450187
0.6543749999999999 0.6543749999999999 0.008092577540104054
0.65453125 0.65453125 0.008106861288621273
0.6546875 0.6546875 0.008115814564659737
0.65484375 0.65484375 0.00813010017912548
0.6549999999999999 0.6549999999999999 0.008143476725087392
0.65515625 0.65515625 0.0081519456201363
0.6553125 0.6553125 0.008163908662663618
0.6554687499999999 0.6554687499999999 0.008176315725349996
0.655625 0.655625 0.008190775060166279
0.65578125 0.65578125 0.008202680014493007
0.6559375 0.6559375 0.008217410936324948
0.6560937499999999 0.6560937499999999 0.008229266529519997
0.65625 0.65625 0.008240441439797264
0.65640625 0.65640625 0.008255054663688994
0.6565624999999999 0.6565624999999999 0.008267065774916993
0.65671875 0.65671875 0.008277892139986195
0.656875 0.656875 0.008291479952704285
0.65703125 0.65703125 0.008304572098956426
0.6571874999999999 0.6571874999999999 0.008319453907446069
0.65734375 0.65734375 0.008330364765397109
0.6575 0.6575 0.008341570254169734
0.6576562499999999 0.6576562499999999 0.008354202130702794
0.6578125 0.6578125 0.008370018267444992
0.65796875 0.65796875 0.008381363231920684
0.658125 0.658125 0.008390742679196636
0.6582812499999999 0.6582812499999999 0.008406424533824016
0.6584375 0.6584375 0.008418004866475
0.65859375 0.65859375 0.008433141615596017
0.65875 0.65875 0.008443544625396722
0.6589062499999999 0.6589062499999999 0.008456730139998262
0.6590625 0.6590625 0.008470232326931633
0.65921875 0.65921875 0.008483583273589264
0.6593749999999999 0.6593749999999999 0.00849858016608897
0.65953125 0.65953125 0.00851095765026241
0.6596875 0.6596875 0.008519585995401117
0.65984375 0.65984375 0.008533132882342467
0.6599999999999999 0.6599999999999999 0.008545947768093724
0.66015625 0.66015625 0.008563184814726377
0.6603125 0.6603125 0.008574146249219419
0.6604687499999999 0.6604687499999999 0.008586495140037122
0.660625 0.660625 0.00860110422399659
0.66078125 0.66078125 0.008610718479855027
0.6609375 0.6609375 0.00862391521230751
0.6610937499999999 0.6610937499999999 0.008638000917223858
0.66125 0.66125 0.0086525237560401
0.66140625 0.66140625 0.008665707550066968
0.6615624999999999 0.6615624999999999 0.008673534309254985
0.66171875 0.66171875 0.008690189408862294
0.661875 0.661875 0.008701708386699588
0.66203125 0.66203125 0.00871673014792989
0.6621874999999999 0.6621874999999999 0.008729752584505682
0.66234375 0.66234375 0.00874225485941265
0.6625 0.6625 0.008756081767940752
0.66265625 0.66265625 0.00876771107357269
0.6628124999999999 0.6628124999999999 0.008782187641953246
0.66296875 0.66296875 0.008793147454481902
0.663125 0.663125 0.008807045318163343
0.6632812499999999 0.6632812499999999 0.008820558803047109
0.6634375 0.6634375 0.008833782333830113
0.66359375 0.66359375 0.008846065688824677
0.66375 0.66375 0.008861360329823617
0.6639062499999999 0.6639062499999999 0.008873692884236914
0.6640625 0.6640625 0.008885125102573803
0.66421875 0.66421875 0.00889870796448951
0.6643749999999999 0.6643749999999999 0.00891205679226673
0.66453125 0.66453125 0.0089288658886137
0.6646875 0.6646875 0.008942423867515459
0.66484375 0.66484375 0.008952712457834793
0.6649999999999999 0.6649999999999999 0.008968161259083086
0.66515625 0.66515625 0.008979599315356947
0.6653125 0.6653125 0.008990932777821856
0.6654687499999999 0.6654687499999999 0.009008312425452183
0.665625 0.665625 0.009019142652631015
0.66578125 0.66578125 0.009034586127054993
0.6659375 0.6659375 0.009048122437632287
0.6660937499999999 0.6660937499999999 0.009062056839555539
0.66625 0.66625 0.00907372831830029
0.66640625 0.66640625 0.00908634424431271
0.6665625 0.6665625 0.009101607780011777
0.6667187499999999 0.6667187499999999 0.009115653098476538
0.666875 0.666875 0.00912920795646627
0.66703125 0.66703125 0.009142510198771107
0.6671874999999999 0.6671874999999999 0.009155404768835207
0.66734375 0.66734375 0.009171398444911185
0.6675 0.6675 0.009183044787044216
0.66765625 0.66765625 0.009198029295726126
0.6678124999999999 0.6678124999999999 0.009209980423810473
0.66796875 0.66796875 0.009225044800871345
0.668125 0.668125 0.009239605756593486
0.6682812499999999 0.6682812499999999 0.009251807295019637
0.6684375 0.6684375 0.009265977279535477
0.66859375 0.66859375 0.009281423581265538
0.66875 0.66875 0.009295158487418082
0.6689062499999999 0.6689062499999999 0.009309233903204094
0.6690625 0.6690625 0.009323339163854264
0.66921875 0.66921875 0.00933721802351236
0.6693749999999999 0.6693749999999999 0.00934916579583186
0.66953125 0.66953125 0.009362087261293775
0.6696875 0.6696875 0.009376342936317207
0.66984375 0.66984375 0.00938881267905374
0.6699999999999999 0.6699999999999999 0.009403218802018323
0.67015625 0.67015625 0.009420868479129938
0.6703125 0.6703125 0.00943013827575219
0.67046875 0.67046875 0.009446311785639289
0.6706249999999999 0.6706249999999999 0.009460538280748056
0.67078125 0.67078125 0.009473091000672965
0.6709375 0.6709375 0.009487494189256076
0.6710937499999999 0.6710937499999999 0.009502755458843104
0.67125 0.67125 0.009513807883723859
0.67140625 0.67140625 0.009527389055963015
0.6715625 0.6715625 0.00954386291412311
0.6717187499999999 0.6717187499999999 0.00955697203743868
0.671875 0.671875 0.009572362558533021
0.67203125 0.67203125 0.009584959325706074
0.6721874999999999 0.6721874999999999 0.009599572174062769
0.67234375 0.67234375 0.009615016596128186
0.6725 0.6725 0.00962672702432087
0.67265625 0.67265625 0.00963944223317912
0.6728124999999999 0.6728124999999999 0.009655223456851768
0.67296875 0.67296875 0.009671162106051653
0.673125 0.673125 0.009685864824945373
0.6732812499999999 0.6732812499999999 0.00969868412285431
0.6734375 0.6734375 0.009714031020131442
0.67359375 0.67359375 0.009726517366084809
0.67375 0.67375 0.009744382790489804
0.6739062499999999 0.6739062499999999 0.009756396072681348
0.6740625 0.6740625 0.00977250559598424
0.67421875 0.67421875 0.009782758043885724
0.674375 0.674375 0.009796612977767607
0.6745312499999999 0.6745312499999999 0.009812417042282619
0.6746875 0.6746875 0.00982433123906454
0.67484375 0.67484375 0.009841358522840755
0.6749999999999999 0.6749999999999999 0.009858518146548899
0.67515625 0.67515625 0.009871724194042964
0.6753125 0.6753125 0.009884055130215113
0.67546875 0.67546875 0.009899037497594883
0.6756249999999999 0.6756249999999999 0.009911492672728239
0.67578125 0.67578125 0.009931814896394479
0.6759375 0.6759375 0.009943277990135922
0.6760937499999999 0.6760937499999999 0.009958772176722562
0.67625 0.67625 0.009969278017248295
0.67640625 0.67640625 0.009987004977606924
0.6765625 0.6765625 0.010003473450189418
0.6767187499999999 0.6767187499999999 0.010017063538780428
0.676875 0.676875 0.010032119466508142
0.67703125 0.67703125 0.010041757017807464
0.6771874999999999 0.6771874999999999 0.010060356120206388
0.67734375 0.67734375 0.010073047276998195
0.6775 0.6775 0.010090951977649469
0.67765625 0.67765625 0.010104554178884859
0.6778124999999999 0.6778124999999999 0.010118745649527783
0.67796875 0.67796875 0.01013296878982685
0.678125 0.678125 0.010151490179998713
0.67828125 0.67828125 0.010162618233035463
0.6784374999999999 0.6784374999999999 0.010177067385677693
0.67859375 0.67859375 0.010193203310737986
0.67875 0.67875 0.01020890346844976
0.6789062499999999 0.6789062499999999 0.010224383872965953
0.6790625 0.6790625 0.010241531545265089
0.67921875 0.67921875 0.010251556551215511
0.679375 0.679375 0.010270271672681003
0.6795312499999999 0.6795312499999999 0.01028347173136994
0.6796875 0.6796875 0.010299621377752677
0.67984375 0.67984375 0.010315769195747966
0.6799999999999999 0.6799999999999999 0.01033028751137263
0.68015625 0.68015625 0.010345728455632706
0.6803125 0.6803125 0.010361190122579032
0.68046875 0.68046875 0.010375166484788236
0.6806249999999999 0.6806249999999999 0.010392559578760586
0.68078125 0.68078125 0.01040523026211553
0.6809375 0.6809375 0.010422858361130647
0.6810937499999999 0.6810937499999999 0.010437702050584863
0.68125 0.68125 0.010451718466410808
0.68140625 0.68140625 0.010465826289178767
0.6815625 0.6815625 0.010482022383225622
0.6817187499999999 0.6817187499999999 0.010502626702319565
0.681875 0.681875 0.010512095054552742
0.68203125 0.68203125 0.01052970081229099
0.6821875 0.6821875 0.01054399114106432
0.6823437499999999 0.6823437499999999 0.01055861524858687
0.6825 0.6825 0.010578148971174175
0.68265625 0.68265625 0.010592067068663112
0.6828124999999999 0.6828124999999999 0.010606690490604153
0.68296875 0.68296875 0.010621593268710938
0.683125 0.683125 0.010637359631725826
0.68328125 0.68328125 0.010654678350770289
0.6834374999999999 0.6834374999999999 0.01067107393200053
0.68359375 0.68359375 0.01068818229058442
0.68375 0.68375 0.010699675068503065
0.6839062499999999 0.6839062499999999 0.010713914939015166
0.6840625 0.6840625 0.010729621985901448
0.68421875 0.68421875 0.01074662575593983
0.684375 0.684375 0.01076348235875485
0.6845312499999999 0.6845312499999999 0.010777491305872713
0.6846875 0.6846875 0.010795197095861815
0.68484375 0.68484375 0.010810159362070363
0.6849999999999999 0.6849999999999999 0.010822505196997824
0.68515625 0.68515625 0.010841517590604264
0.6853125 0.6853125 0.010855504829254676
0.68546875 0.68546875 0.010871116373309438
0.6856249999999999 0.6856249999999999 0.010889231625836044
0.68578125 0.68578125 0.01090004962819592
0.6859375 0.6859375 0.01091859180884833
0.68609375 0.68609375 0.010935409294893976
0.6862499999999999 0.6862499999999999 0.010952493354889062
0.68640625 0.68640625 0.010967561080862694
0.6865625 0.6865625 0.010982546364759687
0.6867187499999999 0.6867187499999999 0.010996179577325906
0.686875 0.686875 0.01101218928551769
0.68703125 0.68703125 0.01102903410644388
0.6871875 0.6871875 0.011045452297766974
0.6873437499999999 0.6873437499999999 0.011059014983582362
0.6875 0.6875 0.011076248458356047
0.68765625 0.68765625 0.011094011272308042
0.6878124999999999 0.6878124999999999 0.01111056892092841
0.68796875 0.68796875 0.011127723715671468
0.688125 0.688125 0.0111450679860034
0.68828125 0.68828125 0.011158977356807409
0.6884374999999999 0.6884374999999999 0.011176040606231317
0.68859375 0.68859375 0.011190889198659094
0.68875 0.68875 0.0112075182022511
0.6889062499999999 0.6889062499999999 0.011224218851324394
0.6890625 0.6890625 0.011239209786313353
0.68921875 0.68921875 0.011255788350476123
0.689375 0.689375 0.01127178591106939
0.6895312499999999 0.6895312499999999 0.011288677974630015
0.6896875 0.6896875 0.011305724200421624
0.68984375 0.68984375 0.011321792404778037
0.69 0.69 0.011338417423741854
0.6901562499999999 0.6901562499999999 0.011355067784337016
0.6903125 0.6903125 0.011373726872530053
0.69046875 0.69046875 0.01138718116709492
0.6906249999999999 0.6906249999999999 0.011405631886187066
0.69078125 0.69078125 0.011422285209688682
0.6909375 0.6909375 0.011440106898140339
0.69109375 0.69109375 0.01145428849640258
0.6912499999999999 0.6912499999999999 0.011469274021987792
0.69140625 0.69140625 0.011489612890014642
0.6915625 0.6915625 0.011506409711241714
0.6917187499999999 0.6917187499999999 0.011523429782946486
0.691875 0.691875 0.011537268697789793
0.69203125 0.69203125 0.011554227115768128
0.6921875 0.6921875 0.011573660155769418
0.6923437499999999 0.6923437499999999 0.011586664110647767
0.6925 0.6925 0.011604010486852255
0.69265625 0.69265625 0.01161982066747634
0.6928124999999999 0.6928124999999999 0.011636718902563352
0.69296875 0.69296875 0.01165573407999773
0.693125 0.693125 0.011672657448033105
0.69328125 0.69328125 0.011687117159289339
0.6934374999999999 0.6934374999999999 0.011704195447010419
0.69359375 0.69359375 0.011720461640125805
0.69375 0.69375 0.011737971099092835
0.69390625 0.69390625 0.011758314126551296
0.6940624999999999 0.6940624999999999 0.011772655963426502
0.69421875 0.69421875 0.011790756809163354
0.694375 0.694375 0.011809520953343683
0.6945312499999999 0.6945312499999999 0.011824465623031642
0.6946875 0.6946875 0.01183987324157059
0.69484375 0.69484375 0.011861357636021485
0.695 0.695 0.011879587165391637
0.6951562499999999 0.6951562499999999 0.011893396010776712
0.6953125 0.6953125 0.011912243344204625
0.69546875 0.69546875 0.011925015957069362
0.6956249999999999 0.6956249999999999 0.011941940265101242
0.69578125 0.69578125 0.011959131592118979
0.6959375 0.6959375 0.011977570067658343
0.69609375 0.69609375 0.011996569765513454
0.6962499999999999 0.6962499999999999 0.012011607113285196
0.69640625 0.69640625 0.012028479064843717
0.6965625 0.6965625 0.012046802753750469
0.6967187499999999 0.6967187499999999 0.012063889068608855
0.696875 0.696875 0.012083996003042188
0.69703125 0.69703125 0.01210377328586667
0.6971875 0.6971875 0.012121917825899515
0.6973437499999999 0.6973437499999999 0.012132822024965176
0.6975 0.6975 0.01215561567457814
0.69765625 0.69765625 0.012174683919060705
0.6978125 0.6978125 0.012188559724949417
0.6979687499999999 0.6979687499999999 0.012205663651540057
0.698125 0.698125 0.012224025048811949
0.69828125 0.69828125 0.01224115415757077
0.6984374999999999 0.6984374999999999 0.012261874372304858
0.69859375 0.69859375 0.012276056533941555
0.69875 0.69875 0.012296186837230512
0.69890625 0.69890625 0.01231258334270945
0.6990624999999999 0.6990624999999999 0.012332225079049922
0.69921875 0.69921875 0.012347521886436113
0.699375 0.699375 0.012366194586318347
0.6995312499999999 0.6995312499999999 0.012381193229012409
0.6996875 0.6996875 0.012401845718965823
0.69984375 0.69984375 0.012419403303960974
0.7 0.7 0.012436169590956644
0.7001562499999999 0.7001562499999999 0.012452962275125076
0.7003125 0.7003125 0.012474924703470192
0.70046875 0.70046875 0.012492720415074896
0.7006249999999999 0.7006249999999999 0.012509605824359156
0.70078125 0.70078125 0.012527594975733627
0.7009375 0.7009375 0.01254340442257403
0.70109375 0.70109375 0.012563188449311237
0.7012499999999999 0.7012499999999999 0.01258092671889649
0.70140625 0.70140625 0.01259665298222297
0.7015625 0.7015625 0.012617430851377333
0.70171875 0.70171875 0.012633899262379053
0.7018749999999999 0.7018749999999999 0.012653037364904876
0.70203125 0.70203125 0.012670034992631136
0.7021875 0.7021875 0.01268741102084674
0.7023437499999999 0.7023437499999999 0.01271024787748292
0.7025 0.7025 0.012726052853628323
0.70265625 0.70265625 0.012738125829097667
0.7028125 0.7028125 0.012762649710710608
0.7029687499999999 0.7029687499999999 0.012780863850041648
0.703125 0.703125 0.012799061635693518
0.70328125 0.70328125 0.012817633516035673
0.7034374999999999 0.7034374999999999 0.012837504085668708
0.70359375 0.70359375 0.012854679809198926
0.70375 0.70375 0.012871111726166347
0.70390625 0.70390625 0.012890063870680717
0.7040624999999999 0.7040624999999999 0.012909136260624036
0.70421875 0.70421875 0.012923822326824564
0.704375 0.704375 0.012944931016667775
0.7045312499999999 0.7045312499999999 0.012963673848335007
0.7046875 0.7046875 0.012979187822822328
0.70484375 0.70484375 0.012999840123707783
0.705 0.705 0.013016368657326142
0.7051562499999999 0.7051562499999999 0.013034310868696766
0.7053125 0.7053125 0.013055132630616515
0.70546875 0.70546875 0.013073284326102934
0.705625 0.705625 0.01308991736986364
0.7057812499999999 0.7057812499999999 0.013109022140625778
0.7059375 0.7059375 0.0131292967465638
0.70609375 0.70609375 0.013148562929714465
0.7062499999999999 0.7062499999999999 0.01316375801556411
0.70640625 0.70640625 0.013186940791650622
0.7065625 0.7065625 0.013202333599943684
0.70671875 0.70671875 0.013219355678814358
0.7068749999999999 0.7068749999999999 0.013239991838344734
0.70703125 0.70703125 0.013260331193069439
0.7071875 0.7071875 0.01328035507383756
0.7073437499999999 0.7073437499999999 0.01330292402281357
0.7075 0.7075 0.013318611290158749
0.70765625 0.70765625 0.013335857163307949
0.7078125 0.7078125 0.013351362075392712
0.7079687499999999 0.7079687499999999 0.013375100025750472
0.708125 0.708125 0.013392351663190732
0.70828125 0.70828125 0.013407189577258616
0.7084374999999999 0.7084374999999999 0.01342777948823463
0.70859375 0.70859375 0.013446616167924586
0.70875 0.70875 0.013466687031179306
0.70890625 0.70890625 0.013484545508549644
0.7090624999999999 0.7090624999999999 0.013508552768785284
0.70921875 0.70921875 0.013525224454762985
0.709375 0.709375 0.013544931118821245
0.70953125 0.70953125 0.01356336671765097
0.7096874999999999 0.7096874999999999 0.013584536625542933
0.70984375 0.70984375 0.013600615799837098
0.71 0.71 0.013625658306463552
0.7101562499999999 0.7101562499999999 0.0136426757236734
0.7103125 0.7103125 0.013659637319821833
0.71046875 0.71046875 0.01367981866972508
0.710625 0.710625 0.01369805200897497
0.7107812499999999 0.7107812499999999 0.013719152636918975
0.7109375 0.7109375 0.013738312897094502
0.71109375 0.71109375 0.013755904104954269
0.7112499999999999 0.7112499999999999 0.013777015895405854
0.71140625 0.71140625 0.013799489457357846
0.7115625 0.7115625 0.013813005175717024
0.71171875 0.71171875 0.01383669886159004
0.7118749999999999 0.7118749999999999 0.013855271102204352
0.71203125 0.71203125 0.013879601257506034
0.7121875 0.7121875 0.013894182493881533
0.7123437499999999 0.7123437499999999 0.013914020555127407
0.7125 0.7125 0.013932475670146941
0.71265625 0.71265625 0.013953092355447368
0.7128125 0.7128125 0.013976162287708649
0.7129687499999999 0.7129687499999999 0.013996531895157334
0.713125 0.713125 0.014012780125370337
0.71328125 0.71328125 0.014036449951643019
0.7134375 0.7134375 0.014055063538429083
0.7135937499999999 0.7135937499999999 0.014072483666050405
0.71375 0.71375 0.014095664745376768
0.71390625 0.71390625 0.014112785653727709
0.7140624999999999 0.7140624999999999 0.014136007813806846
0.71421875 0.71421875 0.014153449104053615
0.714375 0.714375 0.014175353450028001
0.71453125 0.71453125 0.014194738437074292
0.7146874999999999 0.7146874999999999 0.014215771355083786
0.71484375 0.71484375 0.014234605267381096
0.715 0.715 0.014257226000777555
0.7151562499999999 0.7151562499999999 0.014276675693714998
0.7153125 0.7153125 0.014295565238100496
0.71546875 0.71546875 0.014314711582439913
0.715625 0.715625 0.01433950461447706
0.7157812499999999 0.7157812499999999 0.014359293535095283
0.7159375 0.7159375 0.014381176956151355
0.71609375 0.71609375 0.014400887918591484
0.7162499999999999 0.7162499999999999 0.014416749803315527
0.71640625 0.71640625 0.014441598377851629
0.7165625 0.7165625 0.014460847971789527
0.71671875 0.71671875 0.014482133974563589
0.7168749999999999 0.7168749999999999 0.014501375453551895
0.71703125 0.71703125 0.01452106134653014
0.7171875 0.7171875 0.014537975054163218
0.71734375 0.71734375 0.014562213058522667
0.7174999999999999 0.7174999999999999 0.014582991139326398
0.71765625 0.71765625 0.014601885884376052
0.7178125 0.7178125 0.014623858774339869
0.7179687499999999 0.7179687499999999 0.014643655281679446
0.718125 0.718125 0.014663000507445668
0.71828125 0.71828125 0.014683013960133362
0.7184375 0.7184375 0.014708327133581983
0.7185937499999999 0.7185937499999999 0.014725963310158057
0.71875 0.71875 0.014747173954801829
0.71890625 0.71890625 0.014768088525846777
0.7190624999999999 0.7190624999999999 0.014790105785347707
0.71921875 0.71921875 0.014808325815675927
0.719375 0.719375 0.01483176642915285
0.71953125 0.71953125 0.014851708062139913
0.7196874999999999 0.7196874999999999 0.01487434070431031
0.71984375 0.71984375 0.014891801108096357
0.72 0.72 0.01491621133916846
0.7201562499999999 0.7201562499999999 0.014936850007918232
0.7203125 0.7203125 0.014957008611828363
0.72046875 0.72046875 0.014976441202842417
0.720625 0.720625 0.015000211764452916
0.7207812499999999 0.7207812499999999 0.015024815048684764
0.7209375 0.7209375 0.015041422006585016
0.72109375 0.72109375 0.015065995412445686
0.72125 0.72125 0.015084176342490543
0.7214062499999999 0.7214062499999999 0.01510845813227658
0.7215625 0.7215625 0.015132781446680703
0.72171875 0.72171875 0.01515123021315386
0.7218749999999999 0.7218749999999999 0.015170822441068202
0.72203125 0.72203125 0.015193519429405186
0.7221875 0.7221875 0.015214593171527054
0.72234375 0.72234375 0.015235373968309946
0.7224999999999999 0.7224999999999999 0.015259512092069074
0.72265625 0.72265625 0.015279594123193644
0.7228125 0.7228125 0.01530018089044128
0.7229687499999999 0.7229687499999999 0.015322606978521765
0.723125 0.723125 0.015341729650375485
0.72328125 0.72328125 0.015365380616617328
0.7234375 0.7234375 0.015384003593542265
0.7235937499999999 0.7235937499999999 0.015407688101029833
0.72375 0.72375 0.015430663175985812
0.72390625 0.72390625 0.01545209761166359
0.7240624999999999 0.7240624999999999 0.015474405214420886
0.72421875 0.72421875 0.015496299120279637
0.724375 0.724375 0.015518341319873106
0.72453125 0.72453125 0.015542066174128367
0.7246874999999999 0.7246874999999999 0.015563318631796032
0.72484375 0.72484375 0.015586878338143427
0.725 0.725 0.015610745866018582
0.72515625 0.72515625 0.015633845668863445
0.7253124999999999 0.7253124999999999 0.015655099434415587
0.72546875 0.72546875 0.015674417555934455
0.725625 0.725625 0.015696064347379053
0.7257812499999999 0.7257812499999999 0.01571973997356298
0.7259375 0.7259375 0.0157415682162814
0.72609375 0.72609375 0.01576369831170821
0.72625 0.72625 0.01578470105086657
0.7264062499999999 0.7264062499999999 0.015809112815509963
0.7265625 0.7265625 0.015829742882268545
0.72671875 0.72671875 0.015856395780474147
0.7268749999999999 0.7268749999999999 0.015875329393915496
0.72703125 0.72703125 0.01589706608111279
0.7271875 0.7271875 0.01592194552325439
0.72734375 0.72734375 0.015942800375682018
0.7274999999999999 0.7274999999999999 0.015971752668988243
0.72765625 0.72765625 0.01598975650398068
0.7278125 0.7278125 0.016008803842387729
0.7279687499999999 0.7279687499999999 0.01603561557834408
0.728125 0.728125 0.0160563351287427
0.72828125 0.72828125 0.016077966895858204
0.7284375 0.7284375 0.016099688506758287
0.7285937499999999 0.7285937499999999 0.016121815401791075
0.72875 0.72875 0.01614345051792519
0.72890625 0.72890625 0.01617125527580038
0.7290625 0.7290625 0.016193047129904008
0.7292187499999999 0.7292187499999999 0.016212013790061126
0.729375 0.729375 0.016234174824858839
0.72953125 0.72953125 0.01626401235341918
0.7296874999999999 0.7296874999999999 0.01628250874278993
0.72984375 0.72984375 0.016307319370344424
0.73 0.73 0.01633062205707368
0.73015625 0.73015625 0.016352859049531985
0.7303124999999999 0.7303124999999999 0.016375480810638413
0.73046875 0.73046875 0.016397395440196969
0.730625 0.730625 0.01642257477609371
0.7307812499999999 0.7307812499999999 0.01644323857010437
0.7309375 0.7309375 0.016472292684629715
0.73109375 0.73109375 0.016493623823858076
0.73125 0.73125 0.016510706876217957
0.7314062499999999 0.7314062499999999 0.01653609439545857
0.7315625 0.7315625 0.016562178322874534
0.73171875 0.73171875 0.016586342510119008
0.7318749999999999 0.7318749999999999 0.01660810264919343
0.73203125 0.73203125 0.01663391739424684
0.7321875 0.7321875 0.01665810889491935
0.73234375 0.73234375 0.016679098863982675
0.7324999999999999 0.7324999999999999 0.01670214545485378
0.73265625 0.73265625 0.016721051784866354
0.7328125 0.7328125 0.016748116262989257
0.73296875 0.73296875 0.016772021244478173
0.7331249999999999 0.7331249999999999 0.016795818921139094
0.73328125 0.73328125 0.016818997177853794
0.7334375 0.7334375 0.01684349364277277
0.7335937499999999 0.7335937499999999 0.016867278934540827
0.73375 0.73375 0.016889632634177738
0.73390625 0.73390625 0.01691255716382196
0.7340625 0.7340625 0.01694000170065178
0.7342187499999999 0.7342187499999999 0.016962211974390484
0.734375 0.734375 0.016982524314252239
0.73453125 0.73453125 0.017009113598813676
0.7346874999999999 0.7346874999999999 0.01703481345049759
0.73484375 0.73484375 0.01705549824592565
0.735 0.735 0.017079482826253747
0.73515625 0.73515625 0.017103661918145727
0.7353124999999999 0.7353124999999999 0.01712870360483716
0.73546875 0.73546875 0.017150753305353884
0.735625 0.735625 0.017175167620825588
0.7357812499999999 0.7357812499999999 0.017197458717210184
0.7359375 0.7359375 0.017226123673008035
0.73609375 0.73609375 0.01724785293122745
0.73625 0.73625 0.01727530689485443
0.7364062499999999 0.7364062499999999 0.017296238614951187
0.7365625 0.7365625 0.017320349969783837
0.73671875 0.73671875 0.017346334832226027
0.736875 0.736875 0.017371273569988394
0.7370312499999999 0.7370312499999999 0.017393593316099223
0.7371875 0.7371875 0.017417787506777389
0.73734375 0.73734375 0.017443067187561866
0.7374999999999999 0.7374999999999999 0.01746629070815408
0.73765625 0.73765625 0.01749287205935125
0.7378125 0.7378125 0.017517721685960425
0.73796875 0.73796875 0.01754155175391062
0.7381249999999999 0.7381249999999999 0.017567325109726429
0.73828125 0.73828125 0.01758690311154762
0.7384375 0.7384375 0.01761608811007991
0.7385937499999999 0.7385937499999999 0.017638206217171928
0.73875 0.73875 0.017664736592418467
0.73890625 0.73890625 0.01769048775156115
0.7390625 0.7390625 0.01771323208247987
0.7392187499999999 0.7392187499999999 0.0177400995819814
0.739375 0.739375 0.017763193902654685
0.73953125 0.73953125 0.017791542144807928
0.7396874999999999 0.7396874999999999 0.01781394314093707
0.73984375 0.73984375 0.01783954447263681
0.74 0.74 0.017866557897228874
0.74015625 0.74015625 0.017890375692330056
0.7403124999999999 0.7403124999999999 0.017914256149652319
0.74046875 0.74046875 0.017938337651137876
0.740625 0.740625 0.017964634891541706
0.74078125 0.74078125 0.01799168444346806
0.7409374999999999 0.7409374999999999 0.01801285698694949
0.74109375 0.74109375 0.018039228894238144
0.74125 0.74125 0.01806539158292732
0.7414062499999999 0.7414062499999999 0.018094037065396384
0.7415625 0.7415625 0.018118789465391334
0.74171875 0.74171875 0.018143321230511795
0.741875 0.741875 0.01816766070332244
0.7420312499999999 0.7420312499999999 0.018193523870317125
0.7421875 0.7421875 0.018219455956407127
0.74234375 0.74234375 0.018245365869189596
0.7424999999999999 0.7424999999999999 0.018270949303841018
0.74265625 0.74265625 0.018296715654251236
0.7428125 0.7428125 0.018323848870001277
0.74296875 0.74296875 0.01834640906260952
0.7431249999999999 0.7431249999999999 0.018370623368318838
0.74328125 0.74328125 0.018397814743536028
0.7434375 0.7434375 0.018426071524015626
0.7435937499999999 0.7435937499999999 0.01844793333717767
0.74375 0.74375 0.01847958986256665
0.74390625 0.74390625 0.018501431763485879
0.7440625 0.7440625 0.01852945372508531
0.7442187499999999 0.7442187499999999 0.01855400929604975
0.744375 0.744375 0.018580161442764238
0.74453125 0.74453125 0.018604315933727884
0.7446875 0.7446875 0.018630360755560225
0.7448437499999999 0.7448437499999999 0.018661073437678839
0.745 0.745 0.01868354203850181
0.74515625 0.74515625 0.018713683320138707
0.7453124999999999 0.7453124999999999 0.018739270444881767
0.74546875 0.74546875 0.01876731526748668
0.745625 0.745625 0.018794112961869198
0.74578125 0.74578125 0.018820986017220616
0.7459374999999999 0.7459374999999999 0.0188441562024228
0.74609375 0.74609375 0.018869247571954404
0.74625 0.74625 0.018896902143358569
0.7464062499999999 0.7464062499999999 0.01892117999152713
0.7465625 0.7465625 0.01894998770442629
0.74671875 0.74671875 0.018981046441810584
0.746875 0.746875 0.019005955157760467
0.7470312499999999 0.7470312499999999 0.01903000447291404
0.7471875 0.7471875 0.019056335653740387
0.74734375 0.74734375 0.019081865156962878
0.7474999999999999 0.7474999999999999 0.0191101181928584
0.74765625 0.74765625 0.019140944116849975
0.7478125 0.7478125 0.019165845626680328
0.74796875 0.74796875 0.019195009725909017
0.7481249999999999 0.7481249999999999 0.019216803133476437
0.74828125 0.74828125 0.019241866653087245
0.7484375 0.7484375 0.0192719210907808
0.74859375 0.74859375 0.019299008423954487
0.74875 0.74875 0.019325524717550958
0.74890625 0.74890625 0.019353100011399218
0.7490625 0.7490625 0.01937924080872561
0.7492187499999999 0.7492187499999999 0.01940414583140494
0.749375 0.749375 0.019433505724344735
0.74953125 0.74953125 0.019460385574288576
0.7496875 0.7496875 0.01949146520528437
0.7498437499999999 0.7498437499999999 0.0195176763755372
0.75 0.75 0.019546230753154108
0.75015625 0.75015625 0.019570281654726648
0.7503124999999999 0.7503124999999999 0.019603025403234464
0.75046875 0.75046875 0.019630301741436538
0.750625 0.750625 0.019655173643165354
0.75078125 0.75078125 0.019683881478640153
0.7509374999999999 0.7509374999999999 0.019712259526838483
0.75109375 0.75109375 0.01973927508823689
0.75125 0.75125 0.019766365343772877
0.7514062499999999 0.7514062499999999 0.019795025985394754
0.7515625 0.7515625 0.01982377191639084
0.75171875 0.75171875 0.01985177255889226
0.751875 0.751875 0.019879439399748436
0.7520312499999999 0.7520312499999999 0.019905517859479538
0.7521875 0.7521875 0.01993238272174259
0.75234375 0.75234375 0.0199611685101484
0.7525 0.7525 0.019988583141267569
0.75265625 0.75265625 0.020016765854510279
0.7528125 0.7528125 0.02004736492129857
0.75296875 0.75296875 0.020074101029250107
0.7531249999999999 0.7531249999999999 0.020104268456416786
0.75328125 0.75328125 0.02013011791757637
0.7534375 0.7534375 0.020157715098636177
0.75359375 0.75359375 0.020187531761198378
0.7537499999999999 0.7537499999999999 0.020218062687656737
0.75390625 0.75390625 0.020242150254318894
0.7540625 0.7540625 0.020273245481549113
0.7542187499999999 0.7542187499999999 0.020299860085828498
0.754375 0.754375 0.020326540848838359
0.75453125 0.75453125 0.020356080129549277
0.7546875 0.7546875 0.02038798189582996
0.7548437499999999 0.7548437499999999 0.020416331294958458
0.755 0.755 0.02044511133073784
0.75515625 0.75515625 0.02047113412059357
0.7553124999999999 0.7553124999999999 0.020500606361450885
0.75546875 0.75546875 0.02052834318748901
0.755625 0.755625 0.020561462857231675
0.75578125 0.75578125 0.020593098727349946
0.7559374999999999 0.7559374999999999 0.020619250503873346
0.75609375 0.75609375 0.020645959607974584
0.75625 0.75625 0.02067440180036676
0.75640625 0.75640625 0.02070590432787278
0.7565625 0.7565625 0.02073458692656868
0.75671875 0.75671875 0.02076686444513273
0.756875 0.756875 0.02079586916476905
0.7570312499999999 0.7570312499999999 0.02082438948079825
0.7571875 0.7571875 0.020852377719500698
0.75734375 0.75734375 0.020882565188702463
0.7575 0.7575 0.02091579229872117
0.7576562499999999 0.7576562499999999 0.02094243935291338
0.7578125 0.7578125 0.020969103425521556
0.75796875 0.75796875 0.021001641432075423
0.7581249999999999 0.7581249999999999 0.02103415265120818
0.75828125 0.75828125 0.021064587019018419
0.7584375 0.7584375 0.02109108213064372
0.75859375 0.75859375 0.021119847765733329
0.7587499999999999 0.7587499999999999 0.021151770384444759
0.75890625 0.75890625 0.021184782790313246
0.7590625 0.7590625 0.021209251138682898
0.7592187499999999 0.7592187499999999 0.021242383154821334
0.759375 0.759375 0.021273961201717235
0.75953125 0.75953125 0.021301968015922557
0.7596875 0.7596875 0.02133145060060797
0.7598437499999999 0.7598437499999999 0.021364146904355963
0.76 0.76 0.021396744449764587
0.76015625 0.76015625 0.021422912722640649
0.7603125 0.7603125 0.02145187648816226
0.76046875 0.76046875 0.021483287036990273
0.760625 0.760625 0.021516789716783437
0.76078125 0.76078125 0.021546097077250308
0.7609374999999999 0.7609374999999999 0.02157374774086175
0.76109375 0.76109375 0.021609735080468725
0.76125 0.76125 0.021635864096641055
0.76140625 0.76140625 0.021668658410882895
0.7615624999999999 0.7615624999999999 0.021705573581785294
0.76171875 0.76171875 0.021734632351586147
0.761875 0.761875 0.021765525112176048
0.7620312499999999 0.7620312499999999 0.021794933900597409
0.7621875 0.7621875 0.02182705141070739
0.76234375 0.76234375 0.02185626487995366
0.7625 0.7625 0.021887837504554445
0.7626562499999999 0.7626562499999999 0.02192080207324073
0.7628125 0.7628125 0.021952325702981679
0.76296875 0.76296875 0.021982499417827617
0.7631249999999999 0.7631249999999999 0.022019137579151906
0.76328125 0.76328125 0.022050620901548108
0.7634375 0.7634375 0.02208334369763158
0.76359375 0.76359375 0.022112712667816008
0.7637499999999999 0.7637499999999999 0.02214542722522782
0.76390625 0.76390625 0.0221784222797488
0.7640625 0.7640625 0.022211451682416486
0.76421875 0.76421875 0.022239084692178093
0.764375 0.764375 0.022270562641501784
0.76453125 0.76453125 0.022301290427456528
0.7646875 0.7646875 0.02233691550059156
0.7648437499999999 0.7648437499999999 0.022368171610394239
0.765 0.765 0.022400476390682435
0.76515625 0.76515625 0.0224281595724946
0.7653125 0.7653125 0.02246245791533925
0.7654687499999999 0.7654687499999999 0.0224928175561531
0.765625 0.765625 0.022521557042171133
0.76578125 0.76578125 0.02255573350002357
0.7659374999999999 0.7659374999999999 0.022590658157220984
0.76609375 0.76609375 0.02262339519779375
0.76625 0.76625 0.022656394098348185
0.76640625 0.76640625 0.022688308780985167
0.7665624999999999 0.7665624999999999 0.022718965642740803
0.76671875 0.76671875 0.0227533655796034
0.766875 0.766875 0.022789804335854995
0.7670312499999999 0.7670312499999999 0.022817432407933989
0.7671875 0.7671875 0.022849689775608155
0.76734375 0.76734375 0.02288221588639463
0.7675 0.7675 0.02291745953390112
0.7676562499999999 0.7676562499999999 0.022950377961370534
0.7678125 0.7678125 0.022982386160665739
0.76796875 0.76796875 0.02301603430691993
0.768125 0.768125 0.02305026196712282
0.76828125 0.76828125 0.02308139478375188
0.7684375 0.7684375 0.023112612260997667
0.76859375 0.76859375 0.023147879960526586
0.7687499999999999 0.7687499999999999 0.023180592765891667
0.76890625 0.76890625 0.02321243905013427
0.7690625 0.7690625 0.023246566035197946
0.76921875 0.76921875 0.023278989330035205
0.7693749999999999 0.7693749999999999 0.023317800221982114
0.76953125 0.76953125 0.02334752544880671
0.7696875 0.7696875 0.023378834288006423
0.7698437499999999 0.7698437499999999 0.023413028494513607
0.77 0.77 0.02344914008540903
0.77015625 0.77015625 0.023476509985167764
0.7703125 0.7703125 0.023511584133469433
0.7704687499999999 0.7704687499999999 0.023544981968945615
0.770625 0.770625 0.023577154196297347
0.77078125 0.77078125 0.02361215193203903
0.7709374999999999 0.7709374999999999 0.023646516848847656
0.77109375 0.77109375 0.02368245939626585
0.77125 0.77125 0.023715939963188459
0.77140625 0.77140625 0.023751564438939736
0.7715624999999999 0.7715624999999999 0.02378472050033736
0.77171875 0.77171875 0.023821463104536024
0.771875 0.771875 0.023853075608045346
0.77203125 0.77203125 0.023888452468188903
0.7721875 0.7721875 0.023922612138273938
0.77234375 0.77234375 0.023958846651459338
0.7725 0.7725 0.023992043602945123
0.7726562499999999 0.7726562499999999 0.024029009575898497
0.7728125 0.7728125 0.024062258667193173
0.77296875 0.77296875 0.0240963089523051
0.773125 0.773125 0.02413484519694471
0.7732812499999999 0.7732812499999999 0.024166258310263
0.7734375 0.7734375 0.024204324784255685
0.77359375 0.77359375 0.02423778024299012
0.7737499999999999 0.7737499999999999 0.02427194815370521
0.77390625 0.77390625 0.024303242246537034
0.7740625 0.7740625 0.02434360436022749
0.77421875 0.77421875 0.02437791682825975
0.7743749999999999 0.7743749999999999 0.024412344104036325
0.77453125 0.77453125 0.024445268415488207
0.7746875 0.7746875 0.024482714391847208
0.7748437499999999 0.7748437499999999 0.024520264748745088
0.775 0.775 0.024557264853859025
0.77515625 0.77515625 0.024590764200530435
0.7753125 0.7753125 0.024627520179659934
0.7754687499999999 0.7754687499999999 0.024662664252598108
0.775625 0.775625 0.024702308716245289
0.77578125 0.77578125 0.024737204427476103
0.7759375 0.7759375 0.02477111790666631
0.77609375 0.77609375 0.024809467142353073
0.77625 0.77625 0.024844654497083394
0.77640625 0.77640625 0.02488224858179983
0.7765624999999999 0.7765624999999999 0.024917559202906327
0.77671875 0.77671875 0.024956844616186428
0.776875 0.776875 0.024990131996080069
0.77703125 0.77703125 0.025028082648064617
0.7771874999999999 0.7771874999999999 0.025067526240823827
0.77734375 0.77734375 0.025103901743781449
0.7775 0.7775 0.025139082299256499
0.7776562499999999 0.7776562499999999 0.02517501727794962
0.7778125 0.7778125 0.025214134473652676
0.77796875 0.77796875 0.02524878134926362
0.778125 0.778125 0.02528709486557473
0.7782812499999999 0.7782812499999999 0.025322450119041666
0.7784375 0.7784375 0.025360911156327688
0.77859375 0.77859375 0.025398482265400776
0.7787499999999999 0.7787499999999999 0.025436033987811775
0.77890625 0.77890625 0.02546601400913524
0.7790625 0.7790625 0.02550764699855369
0.77921875 0.77921875 0.025547255184276728
0.7793749999999999 0.7793749999999999 0.025581563272615156
0.77953125 0.77953125 0.025622662397850605
0.7796875 0.7796875 0.02565624826386329
0.77984375 0.77984375 0.025696087420486258
0.78 0.78 0.025734976239155727
0.78015625 0.78015625 0.025772665927247988
0.7803125 0.7803125 0.025809002006452025
0.7804687499999999 0.7804687499999999 0.025849757054187577
0.780625 0.780625 0.025882034036753128
0.78078125 0.78078125 0.02592096360737969
0.7809375 0.7809375 0.025962025899360677
0.7810937499999999 0.7810937499999999 0.026001710364250736
0.78125 0.78125 0.026040458983973937
0.78140625 0.78140625 0.02608249375299691
0.7815624999999999 0.7815624999999999 0.026121955273531593
0.78171875 0.78171875 0.026157053690891387
0.781875 0.781875 0.026194810434694839
0.78203125 0.78203125 0.026235771674969378
0.7821874999999999 0.7821874999999999 0.02627674762579299
0.78234375 0.78234375 0.026313570190413167
0.7825 0.7825 0.026356426788680839
0.7826562499999999 0.7826562499999999 0.026393062176167119
0.7828125 0.7828125 0.026433493460939776
0.78296875 0.78296875 0.026472414436789467
0.783125 0.783125 0.02651077519450288
0.7832812499999999 0.7832812499999999 0.026548322264156468
0.7834375 0.7834375 0.02659194690887759
0.78359375 0.78359375 0.026632805208833284
0.78375 0.78375 0.026676187316778945
0.78390625 0.78390625 0.026712971783853014
0.7840625 0.7840625 0.026758809673751849
0.78421875 0.78421875 0.026792016076784995
0.7843749999999999 0.7843749999999999 0.026834214896904009
0.78453125 0.78453125 0.026875775320117414
0.7846875 0.7846875 0.026918689085129459
0.78484375 0.78484375 0.026961861886612965
0.7849999999999999 0.7849999999999999 0.026999321609331097
0.78515625 0.78515625 0.02703950657973816
0.7853125 0.7853125 0.027080662829020414
0.7854687499999999 0.7854687499999999 0.027122693874265085
0.785625 0.785625 0.02716307734451646
0.78578125 0.78578125 0.027204624509107018
0.7859375 0.7859375 0.027248154186087914
0.7860937499999999 0.7860937499999999 0.02728483543807164
0.78625 0.78625 0.02732410397215435
0.78640625 0.78640625 0.0273663024497416
0.7865624999999999 0.7865624999999999 0.027409703551717725
0.78671875 0.78671875 0.02745010055139594
0.786875 0.786875 0.027493811357015325
0.78703125 0.78703125 0.027536116552991407
0.7871874999999999 0.7871874999999999 0.027576778720579465
0.78734375 0.78734375 0.027620740870392677
0.7875 0.7875 0.027660807373934866
0.78765625 0.78765625 0.027702520202123716
0.7878125 0.7878125 0.02774329715723147
0.78796875 0.78796875 0.027783744754416654
0.788125 0.788125 0.02783076539959561
0.7882812499999999 0.7882812499999999 0.027870082448709069
0.7884375 0.7884375 0.027908992860204385
0.78859375 0.78859375 0.027954906892668425
0.78875 0.78875 0.027993334286977923
0.7889062499999999 0.7889062499999999 0.028037296807919697
0.7890625 0.7890625 0.028080795390160664
0.78921875 0.78921875 0.028123324524947359
0.7893749999999999 0.7893749999999999 0.02816857404613869
0.78953125 0.78953125 0.028207162768175848
0.7896875 0.7896875 0.028258149543242254
0.78984375 0.78984375 0.0282985857977841
0.7899999999999999 0.7899999999999999 0.028340058799811435
0.79015625 0.79015625 0.028385611032576816
0.7903125 0.7903125 0.02842395689606393
0.7904687499999999 0.7904687499999999 0.028471800826248958
0.790625 0.790625 0.02851385667944235
0.79078125 0.79078125 0.028560156927506059
0.7909375 0.7909375 0.028600983084978983
0.7910937499999999 0.7910937499999999 0.02864656971299052
0.79125 0.79125 0.028690496546549466
0.79140625 0.79140625 0.028736331031636244
0.7915625 0.7915625 0.028778128031886186
0.79171875 0.79171875 0.02882433462979563
0.791875 0.791875 0.02886972416826528
0.79203125 0.79203125 0.028916379571534417
0.7921874999999999 0.7921874999999999 0.028961989500846814
0.79234375 0.79234375 0.029005710431793488
0.7925 0.7925 0.029048411699032735
0.79265625 0.79265625 0.029090676720436145
0.7928124999999999 0.7928124999999999 0.029141749357393985
0.79296875 0.79296875 0.02918571405188366
0.793125 0.793125 0.029228719496400665
0.7932812499999999 0.7932812499999999 0.029279597829575626
0.7934375 0.7934375 0.029320504936052234
0.79359375 0.79359375 0.029364936296686254
0.79375 0.79375 0.029412921052929955
0.7939062499999999 0.7939062499999999 0.02945976396680999
0.7940625 0.7940625 0.029508839596568985
0.79421875 0.79421875 0.029546598718383205
0.7943749999999999 0.7943749999999999 0.02958972626542597
0.79453125 0.79453125 0.029636154254394213
0.7946875 0.7946875 0.029680907460840828
0.79484375 0.79484375 0.029725004847612665
0.7949999999999999 0.7949999999999999 0.0297717081815589
