# Supplementary material for: Large-deviations of disease spreading dynamics with vaccination
Source: PLoS One. 2023 Jul 10;18(7):e0287932. doi: 10.1371/journal.pone.0287932 (PMC10332629; doi:10.1371/journal.pone.0287932)
Supplement: S1 Data — (GZ) [file pone.0287932.s002.gz › DATA/data_supporting_information/fig1/1414.out]

#bin log_merged log_interval0 …
#log: Base10
0.003536067892503536 -3.46228531506753e0 -3.46228531506753e0
0.004243281471004243 -3.2068765894799443e0 -3.2068765894799443e0
0.0049504950495049506 -2.943177791283998e0 -2.943177791283998e0
0.005657708628005657 -2.7026747554631045e0 -2.7026747554631045e0
0.006364922206506364 -2.5108093949221173e0 -2.5108093949221173e0
0.007072135785007072 -2.353419250734615e0 -2.353419250734615e0
0.007779349363507779 -2.1854217607998097e0 -2.1854217607998097e0
0.008486562942008486 -2.0408826348035207e0 -2.0408826348035207e0
0.009193776520509194 -1.92583564761284e0 -1.92583564761284e0
0.009900990099009901 -1.8046417358251263e0 -1.8046417358251263e0
0.010608203677510608 -1.7009689839438495e0 -1.7009689839438495e0
0.011315417256011316 -1.5959054993985236e0 -1.5959054993985236e0
0.012022630834512021 -1.5125196248746677e0 -1.5125196248746677e0
0.012729844413012729 -1.4257660235362808e0 -1.4257660235362808e0
0.013437057991513436 -1.3461243860982366e0 -1.3461243860982366e0
0.014144271570014143 -1.2847762801130473e0 -1.2847762801130473e0
0.01485148514851485 -1.2150959565447836e0 -1.2150959565447836e0
0.015558698727015558 -1.1505230643259354e0 -1.1505230643259354e0
0.016265912305516265 -1.0887767719671873e0 -1.0887767719671873e0
0.016973125884016973 -1.0389316880319628e0 -1.0389316880319628e0
0.01768033946251768 -9.894362955397726e-1 -9.894362955397726e-1
0.018387553041018388 -9.44914967565265e-1 -9.44914967565265e-1
0.019094766619519095 -8.945869154175314e-1 -8.945869154175314e-1
0.019801980198019802 -8.573060062038538e-1 -8.573060062038538e-1
0.02050919377652051 -8.137207342589052e-1 -8.137207342589052e-1
0.021216407355021217 -7.739926445986756e-1 -7.739926445986756e-1
0.021923620933521924 -7.382542386418125e-1 -7.382542386418125e-1
0.02263083451202263 -7.09233857928294e-1 -7.09233857928294e-1
0.02333804809052334 -6.759917162797509e-1 -6.759917162797509e-1
0.024045261669024046 -6.463214608416736e-1 -6.463214608416736e-1
0.024752475247524754 -6.199389246004019e-1 -6.199389246004019e-1
0.02545968882602546 -5.931031371813704e-1 -5.931031371813704e-1
0.02616690240452617 -5.718552060326063e-1 -5.718552060326063e-1
0.026874115983026876 -5.49787756243032e-1 -5.49787756243032e-1
0.027581329561527583 -5.2402313762249e-1 -5.2402313762249e-1
0.02828854314002829 -5.051291027164924e-1 -5.051291027164924e-1
0.028995756718528998 -4.9115796418763313e-1 -4.9115796418763313e-1
0.029702970297029705 -4.7259873869628866e-1 -4.7259873869628866e-1
0.030410183875530412 -4.541468601720142e-1 -4.541468601720142e-1
0.03111739745403112 -4.3327006911257815e-1 -4.3327006911257815e-1
0.03182461103253183 -4.1876310090841873e-1 -4.1876310090841873e-1
0.03253182461103253 -4.066255898975131e-1 -4.066255898975131e-1
0.03323903818953324 -3.932736897027924e-1 -3.932736897027924e-1
0.033946251768033946 -3.77668585530583e-1 -3.77668585530583e-1
0.034653465346534656 -3.65577264072809e-1 -3.65577264072809e-1
0.03536067892503536 -3.524699671850984e-1 -3.524699671850984e-1
0.036067892503536064 -3.417861178769188e-1 -3.417861178769188e-1
0.036775106082036775 -3.353622224259114e-1 -3.353622224259114e-1
0.03748231966053748 -3.2490990360301186e-1 -3.2490990360301186e-1
0.03818953323903819 -3.1970584415361447e-1 -3.1970584415361447e-1
0.038896746817538894 -3.087652463480852e-1 -3.087652463480852e-1
0.039603960396039604 -3.007319349290727e-1 -3.007319349290727e-1
0.04031117397454031 -2.903448678392495e-1 -2.903448678392495e-1
0.04101838755304102 -2.8503420760816045e-1 -2.8503420760816045e-1
0.04172560113154172 -2.7882114474604425e-1 -2.7882114474604425e-1
0.042432814710042434 -2.7182319443212766e-1 -2.7182319443212766e-1
0.04314002828854314 -2.672421876839879e-1 -2.672421876839879e-1
0.04384724186704385 -2.582488572880637e-1 -2.582488572880637e-1
0.04455445544554455 -2.5294964366693495e-1 -2.5294964366693495e-1
0.04526166902404526 -2.4856030123495731e-1 -2.4856030123495731e-1
0.04596888260254597 -2.4369202403235324e-1 -2.4369202403235324e-1
0.04667609618104668 -2.3851599696498926e-1 -2.3851599696498926e-1
0.04738330975954738 -2.303167447158474e-1 -2.303167447158474e-1
0.04809052333804809 -2.265183912673736e-1 -2.265183912673736e-1
0.048797736916548796 -2.2392814935673488e-1 -2.2392814935673488e-1
0.0495049504950495 -2.198805623268898e-1 -2.198805623268898e-1
0.05021216407355021 -2.1679458368575144e-1 -2.1679458368575144e-1
0.050919377652050915 -2.137464886942242e-1 -2.137464886942242e-1
0.051626591230551626 -2.0903693457429728e-1 -2.0903693457429728e-1
0.05233380480905233 -2.0828676682375846e-1 -2.0828676682375846e-1
0.05304101838755304 -2.0342353061491014e-1 -2.0342353061491014e-1
0.053748231966053744 -2.007604665030529e-1 -2.007604665030529e-1
0.054455445544554455 -1.9569930624706178e-1 -1.9569930624706178e-1
0.05516265912305516 -1.960071887420698e-1 -1.960071887420698e-1
0.05586987270155587 -1.924399517291393e-1 -1.924399517291393e-1
0.056577086280056574 -1.923131765316528e-1 -1.923131765316528e-1
0.057284299858557285 -1.872210560025822e-1 -1.872210560025822e-1
0.05799151343705799 -1.879420069663782e-1 -1.879420069663782e-1
0.0586987270155587 -1.8463531296091862e-1 -1.8463531296091862e-1
0.0594059405940594 -1.8147449638612745e-1 -1.8147449638612745e-1
0.060113154172560114 -1.7817810236382758e-1 -1.7817810236382758e-1
0.06082036775106082 -1.7846393418639384e-1 -1.7846393418639384e-1
0.06152758132956153 -1.774678885586498e-1 -1.774678885586498e-1
0.06223479490806223 -1.7553221212082537e-1 -1.7553221212082537e-1
0.06294200848656295 -1.7354465833804245e-1 -1.7354465833804245e-1
0.06364922206506365 -1.70181497373588e-1 -1.70181497373588e-1
0.06435643564356436 -1.6852192052428183e-1 -1.6852192052428183e-1
0.06506364922206506 -1.6948807078310058e-1 -1.6948807078310058e-1
0.06577086280056578 -1.6968518786333409e-1 -1.6968518786333409e-1
0.06647807637906648 -1.664321233716608e-1 -1.664321233716608e-1
0.06718528995756719 -1.6578693304981318e-1 -1.6578693304981318e-1
0.06789250353606789 -1.6293021577106703e-1 -1.6293021577106703e-1
0.0685997171145686 -1.632638800536741e-1 -1.632638800536741e-1
0.06930693069306931 -1.6090854969533286e-1 -1.6090854969533286e-1
0.07001414427157002 -1.610793253717846e-1 -1.610793253717846e-1
0.07072135785007072 -1.6183338141658243e-1 -1.6183338141658243e-1
0.07142857142857142 -1.6119292848324296e-1 -1.6119292848324296e-1
0.07213578500707213 -1.5758508471648458e-1 -1.5758508471648458e-1
0.07284299858557285 -1.5941250162935905e-1 -1.5941250162935905e-1
0.07355021216407355 -1.5847644654499238e-1 -1.5847644654499238e-1
0.07425742574257425 -1.551763500441128e-1 -1.551763500441128e-1
0.07496463932107496 -1.547763053400475e-1 -1.547763053400475e-1
0.07567185289957568 -1.561889018165319e-1 -1.561889018165319e-1
0.07637906647807638 -1.5433870498312974e-1 -1.5433870498312974e-1
0.07708628005657708 -1.5391488098529482e-1 -1.5391488098529482e-1
0.07779349363507779 -1.5418776665623302e-1 -1.5418776665623302e-1
0.0785007072135785 -1.516054400115907e-1 -1.516054400115907e-1
0.07920792079207921 -1.5079542918610134e-1 -1.5079542918610134e-1
0.07991513437057991 -1.53220460869389e-1 -1.53220460869389e-1
0.08062234794908062 -1.534388947241867e-1 -1.534388947241867e-1
0.08132956152758133 -1.5010959104833166e-1 -1.5010959104833166e-1
0.08203677510608204 -1.5092989084686526e-1 -1.5092989084686526e-1
0.08274398868458274 -1.5091782707039858e-1 -1.5091782707039858e-1
0.08345120226308345 -1.5010456781018622e-1 -1.5010456781018622e-1
0.08415841584158416 -1.482663036200309e-1 -1.482663036200309e-1
0.08486562942008487 -1.496323394156578e-1 -1.496323394156578e-1
0.08557284299858557 -1.4897582810303067e-1 -1.4897582810303067e-1
0.08628005657708628 -1.4754212708939196e-1 -1.4754212708939196e-1
0.086987270155587 -1.4772945658895953e-1 -1.4772945658895953e-1
0.0876944837340877 -1.459085195623091e-1 -1.459085195623091e-1
0.0884016973125884 -1.4586899899708516e-1 -1.4586899899708516e-1
0.0891089108910891 -1.4549979869715646e-1 -1.4549979869715646e-1
0.08981612446958982 -1.4723233371804856e-1 -1.4723233371804856e-1
0.09052333804809053 -1.4474407471547313e-1 -1.4474407471547313e-1
0.09123055162659123 -1.4515644186721222e-1 -1.4515644186721222e-1
0.09193776520509193 -1.4564562804079362e-1 -1.4564562804079362e-1
0.09264497878359265 -1.4581205837302225e-1 -1.4581205837302225e-1
0.09335219236209336 -1.437066950387278e-1 -1.437066950387278e-1
0.09405940594059406 -1.4486250682361135e-1 -1.4486250682361135e-1
0.09476661951909476 -1.438478706516806e-1 -1.438478706516806e-1
0.09547383309759547 -1.4424327008222537e-1 -1.4424327008222537e-1
0.09618104667609619 -1.4437956300784283e-1 -1.4437956300784283e-1
0.09688826025459689 -1.4489966761251782e-1 -1.4489966761251782e-1
0.09759547383309759 -1.4246889185014044e-1 -1.4246889185014044e-1
0.0983026874115983 -1.4255336332629742e-1 -1.4255336332629742e-1
0.09900990099009901 -1.4129661980777275e-1 -1.4129661980777275e-1
0.09971711456859972 -1.4262899878516766e-1 -1.4262899878516766e-1
0.10042432814710042 -1.4339132537960797e-1 -1.4339132537960797e-1
0.10113154172560113 -1.4270708086709494e-1 -1.4270708086709494e-1
0.10183875530410184 -1.424032589510178e-1 -1.424032589510178e-1
0.10254596888260255 -1.4207510641298615e-1 -1.4207510641298615e-1
0.10325318246110325 -1.416497211858685e-1 -1.416497211858685e-1
0.10396039603960396 -1.4074391204220849e-1 -1.4074391204220849e-1
0.10466760961810467 -1.397291077613234e-1 -1.397291077613234e-1
0.10537482319660538 -1.3949279166044182e-1 -1.3949279166044182e-1
0.10608203677510608 -1.3951691573114733e-1 -1.3951691573114733e-1
0.10678925035360678 -1.4079698789722972e-1 -1.4079698789722972e-1
0.1074964639321075 -1.374992580573151e-1 -1.374992580573151e-1
0.1082036775106082 -1.3887234248713032e-1 -1.3887234248713032e-1
0.10891089108910891 -1.3859674547606193e-1 -1.3859674547606193e-1
0.10961810466760961 -1.389264655091127e-1 -1.389264655091127e-1
0.11032531824611033 -1.3605821394898232e-1 -1.3605821394898232e-1
0.11103253182461104 -1.3634465415438246e-1 -1.3634465415438246e-1
0.11173974540311174 -1.354190749469497e-1 -1.354190749469497e-1
0.11244695898161244 -1.3591373494190595e-1 -1.3591373494190595e-1
0.11315417256011316 -1.3811358905340132e-1 -1.3811358905340132e-1
0.11386138613861387 -1.343345232358759e-1 -1.343345232358759e-1
0.11456859971711457 -1.3552728063572506e-1 -1.3552728063572506e-1
0.11527581329561527 -1.3443868461203312e-1 -1.3443868461203312e-1
0.11598302687411599 -1.321670578966776e-1 -1.321670578966776e-1
0.1166902404526167 -1.354875371526676e-1 -1.354875371526676e-1
0.1173974540311174 -1.3394133977825806e-1 -1.3394133977825806e-1
0.1181046676096181 -1.3279859489770462e-1 -1.3279859489770462e-1
0.1188118811881188 -1.323119822351062e-1 -1.323119822351062e-1
0.11951909476661952 -1.3228230479429914e-1 -1.3228230479429914e-1
0.12022630834512023 -1.3163393833891934e-1 -1.3163393833891934e-1
0.12093352192362093 -1.2969324198578835e-1 -1.2969324198578835e-1
0.12164073550212164 -1.2944354405325686e-1 -1.2944354405325686e-1
0.12234794908062235 -1.2907694519534818e-1 -1.2907694519534818e-1
0.12305516265912306 -1.2994812616451856e-1 -1.2994812616451856e-1
0.12376237623762376 -1.2781754981196247e-1 -1.2781754981196247e-1
0.12446958981612447 -1.28085928940064e-1 -1.28085928940064e-1
0.1251768033946252 -1.2751520226933355e-1 -1.2751520226933355e-1
0.1258840169731259 -1.2734791345073138e-1 -1.2734791345073138e-1
0.1265912305516266 -1.2544656451208613e-1 -1.2544656451208613e-1
0.1272984441301273 -1.2691187445542784e-1 -1.2691187445542784e-1
0.128005657708628 -1.2623828588092767e-1 -1.2623828588092767e-1
0.12871287128712872 -1.25711990144592e-1 -1.25711990144592e-1
0.12942008486562945 -1.240897842777402e-1 -1.240897842777402e-1
0.13012729844413015 -1.209931010228873e-1 -1.209931010228873e-1
0.13083451202263086 -1.2351597920755086e-1 -1.2351597920755086e-1
0.13154172560113156 -1.2125701043814008e-1 -1.2125701043814008e-1
0.13224893917963226 -1.2178598604859037e-1 -1.2178598604859037e-1
0.13295615275813297 -1.2068285110748622e-1 -1.2068285110748622e-1
0.13366336633663367 -1.2133982318286218e-1 -1.2133982318286218e-1
0.13437057991513437 -1.2046679923159065e-1 -1.2046679923159065e-1
0.1350777934936351 -1.194465251270147e-1 -1.194465251270147e-1
0.1357850070721358 -1.1796917088676384e-1 -1.1796917088676384e-1
0.13649222065063651 -1.1795407697908633e-1 -1.1795407697908633e-1
0.13719943422913722 -1.1660607187749594e-1 -1.1660607187749594e-1
0.13790664780763792 -1.1483578982764886e-1 -1.1483578982764886e-1
0.13861386138613863 -1.1335407758892035e-1 -1.1335407758892035e-1
0.13932107496463933 -1.1211818789055616e-1 -1.1211818789055616e-1
0.14002828854314003 -1.1294016734094914e-1 -1.1294016734094914e-1
0.14073550212164074 -1.1038812143609977e-1 -1.1038812143609977e-1
0.14144271570014147 -1.1163605133887433e-1 -1.1163605133887433e-1
0.14214992927864217 -1.1041156910945649e-1 -1.1041156910945649e-1
0.14285714285714288 -1.094797773642684e-1 -1.094797773642684e-1
0.14356435643564358 -1.1120263480605974e-1 -1.1120263480605974e-1
0.14427157001414428 -1.083620470793365e-1 -1.083620470793365e-1
0.144978783592645 -1.0639335275990636e-1 -1.0639335275990636e-1
0.1456859971711457 -1.0656017693176256e-1 -1.0656017693176256e-1
0.1463932107496464 -1.0478375701594889e-1 -1.0478375701594889e-1
0.14710042432814713 -1.0363321789676849e-1 -1.0363321789676849e-1
0.14780763790664783 -1.0299823590602575e-1 -1.0299823590602575e-1
0.14851485148514854 -1.0444980259975711e-1 -1.0444980259975711e-1
0.14922206506364924 -1.0063836522735148e-1 -1.0063836522735148e-1
0.14992927864214994 -9.933697677714992e-2 -9.933697677714992e-2
0.15063649222065065 -1.0050833080375998e-1 -1.0050833080375998e-1
0.15134370579915135 -9.89623613989723e-2 -9.89623613989723e-2
0.15205091937765206 -9.663133829289183e-2 -9.663133829289183e-2
0.1527581329561528 -9.643115831621873e-2 -9.643115831621873e-2
0.1534653465346535 -9.479371961614635e-2 -9.479371961614635e-2
0.1541725601131542 -9.602996942143438e-2 -9.602996942143438e-2
0.1548797736916549 -9.319591000811744e-2 -9.319591000811744e-2
0.1555869872701556 -9.332585590626952e-2 -9.332585590626952e-2
0.1562942008486563 -9.125984004421372e-2 -9.125984004421372e-2
0.157001414427157 -9.137266314777737e-2 -9.137266314777737e-2
0.15770862800565771 -8.80851312252533e-2 -8.80851312252533e-2
0.15841584158415845 -8.837504825313847e-2 -8.837504825313847e-2
0.15912305516265915 -8.62619824264046e-2 -8.62619824264046e-2
0.15983026874115985 -8.60883292446859e-2 -8.60883292446859e-2
0.16053748231966056 -8.41152714543485e-2 -8.41152714543485e-2
0.16124469589816126 -8.25863314215356e-2 -8.25863314215356e-2
0.16195190947666196 -8.254100111738882e-2 -8.254100111738882e-2
0.16265912305516267 -7.965820587864147e-2 -7.965820587864147e-2
0.16336633663366337 -7.870667061669412e-2 -7.870667061669412e-2
0.16407355021216408 -7.697384635693272e-2 -7.697384635693272e-2
0.1647807637906648 -7.686930588837715e-2 -7.686930588837715e-2
0.1654879773691655 -7.470375787246741e-2 -7.470375787246741e-2
0.16619519094766622 -7.41970900415625e-2 -7.41970900415625e-2
0.16690240452616692 -7.273869533409272e-2 -7.273869533409272e-2
0.16760961810466762 -7.123800585222018e-2 -7.123800585222018e-2
0.16831683168316833 -7.060806927924279e-2 -7.060806927924279e-2
0.16902404526166903 -6.965620111745086e-2 -6.965620111745086e-2
0.16973125884016974 -6.711834515098491e-2 -6.711834515098491e-2
0.17043847241867047 -6.763713306403663e-2 -6.763713306403663e-2
0.17114568599717117 -6.509915283717493e-2 -6.509915283717493e-2
0.17185289957567187 -6.362628744440446e-2 -6.362628744440446e-2
0.17256011315417258 -6.383169992576843e-2 -6.383169992576843e-2
0.17326732673267328 -6.2079809927664265e-2 -6.2079809927664265e-2
0.173974540311174 -5.9186355634293086e-2 -5.9186355634293086e-2
0.1746817538896747 -5.879086152353086e-2 -5.879086152353086e-2
0.1753889674681754 -5.655743483302178e-2 -5.655743483302178e-2
0.17609618104667613 -5.5824989717703666e-2 -5.5824989717703666e-2
0.17680339462517683 -5.511365193828244e-2 -5.511365193828244e-2
0.17751060820367753 -5.275992402070262e-2 -5.275992402070262e-2
0.17821782178217824 -5.1275665883705024e-2 -5.1275665883705024e-2
0.17892503536067894 -4.836090696684625e-2 -4.836090696684625e-2
0.17963224893917965 -4.762367893758057e-2 -4.762367893758057e-2
0.18033946251768035 -4.663326709359428e-2 -4.663326709359428e-2
0.18104667609618105 -4.562993828775763e-2 -4.562993828775763e-2
0.18175388967468178 -4.310341184813371e-2 -4.310341184813371e-2
0.1824611032531825 -4.260913698234692e-2 -4.260913698234692e-2
0.1831683168316832 -4.043004430294861e-2 -4.043004430294861e-2
0.1838755304101839 -3.9114217330362244e-2 -3.9114217330362244e-2
0.1845827439886846 -3.75300136607537e-2 -3.75300136607537e-2
0.1852899575671853 -3.563266990121594e-2 -3.563266990121594e-2
0.185997171145686 -3.419689175060814e-2 -3.419689175060814e-2
0.1867043847241867 -3.261623127022251e-2 -3.261623127022251e-2
0.18741159830268742 -3.151904382397408e-2 -3.151904382397408e-2
0.18811881188118815 -2.9288436070229018e-2 -2.9288436070229018e-2
0.18882602545968885 -2.9013257863053532e-2 -2.9013257863053532e-2
0.18953323903818955 -2.5003007566366087e-2 -2.5003007566366087e-2
0.19024045261669026 -2.483980901055549e-2 -2.483980901055549e-2
0.19094766619519096 -2.2683892048090293e-2 -2.2683892048090293e-2
0.19165487977369167 -2.252870915534988e-2 -2.252870915534988e-2
0.19236209335219237 -1.8589081956943865e-2 -1.8589081956943865e-2
0.19306930693069307 -1.8306136375113802e-2 -1.8306136375113802e-2
0.1937765205091938 -1.5996585901430826e-2 -1.5996585901430826e-2
0.1944837340876945 -1.5021678701796937e-2 -1.5021678701796937e-2
0.1951909476661952 -1.2185598934448372e-2 -1.2185598934448372e-2
0.19589816124469592 -1.0996154217846943e-2 -1.0996154217846943e-2
0.19660537482319662 -1.0017237672255597e-2 -1.0017237672255597e-2
0.19731258840169733 -8.50620558716475e-3 -8.50620558716475e-3
0.19801980198019803 -7.361318375243009e-3 -7.361318375243009e-3
0.19872701555869873 -4.138830232105484e-3 -4.138830232105484e-3
0.19943422913719946 -2.471992216524832e-3 -2.471992216524832e-3
0.20014144271570017 -1.098207166788434e-3 -1.098207166788434e-3
0.20084865629420087 1.048117566969431e-3 1.048117566969431e-3
0.20155586987270158 2.543081256052737e-3 2.543081256052737e-3
0.20226308345120228 3.8946812311762002e-3 3.8946812311762002e-3
0.20297029702970298 7.22331702778245e-3 7.22331702778245e-3
0.2036775106082037 1.0070174260508047e-2 1.0070174260508047e-2
0.2043847241867044 1.0104531235046288e-2 1.0104531235046288e-2
0.20509193776520512 1.2116000155319107e-2 1.2116000155319107e-2
0.20579915134370583 1.3078732974608265e-2 1.3078732974608265e-2
0.20650636492220653 1.660810130548196e-2 1.660810130548196e-2
0.20721357850070724 1.8219551280853175e-2 1.8219551280853175e-2
0.20792079207920794 1.9933191220533608e-2 1.9933191220533608e-2
0.20862800565770864 2.1572565644564e-2 2.1572565644564e-2
0.20933521923620935 2.357491359194608e-2 2.357491359194608e-2
0.21004243281471005 2.6105953086843492e-2 2.6105953086843492e-2
0.21074964639321075 2.778557782577007e-2 2.778557782577007e-2
0.21145685997171149 3.015920210046641e-2 3.015920210046641e-2
0.2121640735502122 3.0740130810872124e-2 3.0740130810872124e-2
0.2128712871287129 3.2754612392781546e-2 3.2754612392781546e-2
0.2135785007072136 3.436497132125549e-2 3.436497132125549e-2
0.2142857142857143 3.705755208457884e-2 3.705755208457884e-2
0.214992927864215 3.89520871398501e-2 3.89520871398501e-2
0.2157001414427157 4.015611136825026e-2 4.015611136825026e-2
0.2164073550212164 4.085385257841079e-2 4.085385257841079e-2
0.21711456859971714 4.5369744775288545e-2 4.5369744775288545e-2
0.21782178217821785 4.7052858590777014e-2 4.7052858590777014e-2
0.21852899575671855 4.9359725975736346e-2 4.9359725975736346e-2
0.21923620933521926 5.057542223599665e-2 5.057542223599665e-2
0.21994342291371996 5.430990781215694e-2 5.430990781215694e-2
0.22065063649222066 5.649141523295764e-2 5.649141523295764e-2
0.22135785007072137 5.729124854011314e-2 5.729124854011314e-2
0.22206506364922207 5.819245230523773e-2 5.819245230523773e-2
0.2227722772277228 6.164061695668277e-2 6.164061695668277e-2
0.2234794908062235 6.549308601521187e-2 6.549308601521187e-2
0.2241867043847242 6.4757582967931e-2 6.4757582967931e-2
0.22489391796322492 6.775450532282701e-2 6.775450532282701e-2
0.22560113154172562 6.945480541836258e-2 6.945480541836258e-2
0.22630834512022632 7.22704305407289e-2 7.22704305407289e-2
0.22701555869872703 7.433054620415458e-2 7.433054620415458e-2
0.22772277227722773 7.59710628430268e-2 7.59710628430268e-2
0.22842998585572846 7.842690532234808e-2 7.842690532234808e-2
0.22913719943422917 7.936670260679346e-2 7.936670260679346e-2
0.22984441301272987 8.319280663809803e-2 8.319280663809803e-2
0.23055162659123057 8.497322811550401e-2 8.497322811550401e-2
0.23125884016973128 8.865181275283174e-2 8.865181275283174e-2
0.23196605374823198 8.905711049638665e-2 8.905711049638665e-2
0.23267326732673269 9.228355041787761e-2 9.228355041787761e-2
0.2333804809052334 9.334265112230167e-2 9.334265112230167e-2
0.2340876944837341 9.537230277934139e-2 9.537230277934139e-2
0.23479490806223483 9.850694348498035e-2 9.850694348498035e-2
0.23550212164073553 1.0113881065300045e-1 1.0113881065300045e-1
0.23620933521923623 1.0250305216291888e-1 1.0250305216291888e-1
0.23691654879773694 1.0438180312385992e-1 1.0438180312385992e-1
0.23762376237623764 1.0747270893390048e-1 1.0747270893390048e-1
0.23833097595473834 1.0830219818982112e-1 1.0830219818982112e-1
0.23903818953323905 1.1008753993147291e-1 1.1008753993147291e-1
0.23974540311173975 1.1326821994353775e-1 1.1326821994353775e-1
0.24045261669024048 1.1549076615361553e-1 1.1549076615361553e-1
0.2411598302687412 1.1866223762004591e-1 1.1866223762004591e-1
0.2418670438472419 1.1957368194603912e-1 1.1957368194603912e-1
0.2425742574257426 1.2273492546083542e-1 1.2273492546083542e-1
0.2432814710042433 1.252348361207707e-1 1.252348361207707e-1
0.243988684582744 1.269666622014567e-1 1.269666622014567e-1
0.2446958981612447 1.2909140635625516e-1 1.2909140635625516e-1
0.2454031117397454 1.323732498500787e-1 1.323732498500787e-1
0.24611032531824614 1.3467630090500204e-1 1.3467630090500204e-1
0.24681753889674685 1.3630177354335427e-1 1.3630177354335427e-1
0.24752475247524755 1.3811777535593972e-1 1.3811777535593972e-1
0.24823196605374825 1.3981189501660918e-1 1.3981189501660918e-1
0.24893917963224896 1.4355011056537403e-1 1.4355011056537403e-1
0.24964639321074966 1.451694835101618e-1 1.451694835101618e-1
0.25035360678925034 1.4751623812768155e-1 1.4751623812768155e-1
0.25106082036775107 1.5058746693253777e-1 1.5058746693253777e-1
0.2517680339462518 1.5221515658427887e-1 1.5221515658427887e-1
0.2524752475247525 1.5358614165680518e-1 1.5358614165680518e-1
0.2531824611032532 1.5705863128906383e-1 1.5705863128906383e-1
0.2538896746817539 1.5865321973629687e-1 1.5865321973629687e-1
0.2545968882602546 1.6082649699856955e-1 1.6082649699856955e-1
0.25530410183875535 1.6258340600453192e-1 1.6258340600453192e-1
0.256011315417256 1.6583529139612363e-1 1.6583529139612363e-1
0.25671852899575676 1.684838583645698e-1 1.684838583645698e-1
0.25742574257425743 1.7195167801097266e-1 1.7195167801097266e-1
0.25813295615275816 1.7348795178614562e-1 1.7348795178614562e-1
0.25884016973125884 1.754157474894411e-1 1.754157474894411e-1
0.25954738330975957 1.770676768518653e-1 1.770676768518653e-1
0.26025459688826025 1.808508617704403e-1 1.808508617704403e-1
0.260961810466761 1.82332023868784e-1 1.82332023868784e-1
0.2616690240452617 1.851207599703768e-1 1.851207599703768e-1
0.2623762376237624 1.871017203508556e-1 1.871017203508556e-1
0.2630834512022631 1.895315123169068e-1 1.895315123169068e-1
0.2637906647807638 1.9193485580982195e-1 1.9193485580982195e-1
0.2644978783592645 1.9411408628744464e-1 1.9411408628744464e-1
0.2652050919377652 1.968245513161575e-1 1.968245513161575e-1
0.26591230551626593 1.9994767403901204e-1 1.9994767403901204e-1
0.26661951909476667 2.0169231469677396e-1 2.0169231469677396e-1
0.26732673267326734 2.0413233446371049e-1 2.0413233446371049e-1
0.2680339462517681 2.0637378498227843e-1 2.0637378498227843e-1
0.26874115983026875 2.0871157165803123e-1 2.0871157165803123e-1
0.2694483734087695 2.115678794565694e-1 2.115678794565694e-1
0.27015558698727016 2.1560501950503674e-1 2.1560501950503674e-1
0.2708628005657709 2.1797434373584945e-1 2.1797434373584945e-1
0.27157001414427157 2.1973609658462845e-1 2.1973609658462845e-1
0.2722772277227723 2.223460290930772e-1 2.223460290930772e-1
0.27298444130127303 2.2325556679143954e-1 2.2325556679143954e-1
0.2736916548797737 2.2611607453146387e-1 2.2611607453146387e-1
0.27439886845827444 2.289587814770213e-1 2.289587814770213e-1
0.2751060820367751 2.308917403685511e-1 2.308917403685511e-1
0.27581329561527584 2.339986218986807e-1 2.339986218986807e-1
0.2765205091937765 2.3572305225312373e-1 2.3572305225312373e-1
0.27722772277227725 2.373809542022256e-1 2.373809542022256e-1
0.27793493635077793 2.404751163645953e-1 2.404751163645953e-1
0.27864214992927866 2.4227404243302697e-1 2.4227404243302697e-1
0.2793493635077794 2.454853416474263e-1 2.454853416474263e-1
0.28005657708628007 2.4755178744809125e-1 2.4755178744809125e-1
0.2807637906647808 2.489207681175314e-1 2.489207681175314e-1
0.2814710042432815 2.5223701181690483e-1 2.5223701181690483e-1
0.2821782178217822 2.5542441966482254e-1 2.5542441966482254e-1
0.2828854314002829 2.56954722625923e-1 2.56954722625923e-1
0.2835926449787836 2.59614005945795e-1 2.59614005945795e-1
0.28429985855728435 2.630084973865534e-1 2.630084973865534e-1
0.285007072135785 2.651326085262182e-1 2.651326085262182e-1
0.28571428571428575 2.6736147764509877e-1 2.6736147764509877e-1
0.28642149929278643 2.69273936428962e-1 2.69273936428962e-1
0.28712871287128716 2.7249095183347816e-1 2.7249095183347816e-1
0.28783592644978784 2.751008141362119e-1 2.751008141362119e-1
0.28854314002828857 2.786924992102824e-1 2.786924992102824e-1
0.28925035360678925 2.802459869036822e-1 2.802459869036822e-1
0.28995756718529 2.820067218318938e-1 2.820067218318938e-1
0.2906647807637907 2.856917752173187e-1 2.856917752173187e-1
0.2913719943422914 2.867612152812482e-1 2.867612152812482e-1
0.2920792079207921 2.901653429914033e-1 2.901653429914033e-1
0.2927864214992928 2.9187263267218366e-1 2.9187263267218366e-1
0.2934936350777935 2.949368812950608e-1 2.949368812950608e-1
0.2942008486562942 2.9649505542866716e-1 2.9649505542866716e-1
0.29490806223479493 2.9882079516338234e-1 2.9882079516338234e-1
0.29561527581329566 3.0022797338634444e-1 3.0022797338634444e-1
0.29632248939179634 3.036578682307747e-1 3.036578682307747e-1
0.29702970297029707 3.0543127364777245e-1 3.0543127364777245e-1
0.29773691654879775 3.0759820335666443e-1 3.0759820335666443e-1
0.2984441301272985 3.1055128265703313e-1 3.1055128265703313e-1
0.29915134370579916 3.140656942220259e-1 3.140656942220259e-1
0.2998585572842999 3.157199415892675e-1 3.157199415892675e-1
0.30056577086280056 3.181805868104304e-1 3.181805868104304e-1
0.3012729844413013 3.196756818055375e-1 3.196756818055375e-1
0.301980198019802 3.228645205566947e-1 3.228645205566947e-1
0.3026874115983027 3.258706091313881e-1 3.258706091313881e-1
0.30339462517680343 3.282821297556522e-1 3.282821297556522e-1
0.3041018387553041 3.3022011132439655e-1 3.3022011132439655e-1
0.30480905233380484 3.320823249713696e-1 3.320823249713696e-1
0.3055162659123055 3.3350617229771995e-1 3.3350617229771995e-1
0.30622347949080625 3.3677669869749405e-1 3.3677669869749405e-1
0.3069306930693069 3.4025987554278725e-1 3.4025987554278725e-1
0.30763790664780766 3.4181343735977787e-1 3.4181343735977787e-1
0.3083451202263084 3.431333145239561e-1 3.431333145239561e-1
0.30905233380480907 3.460992408401209e-1 3.460992408401209e-1
0.3097595473833098 3.4822507670847624e-1 3.4822507670847624e-1
0.3104667609618105 3.510974494355734e-1 3.510974494355734e-1
0.3111739745403112 3.528144836222138e-1 3.528144836222138e-1
0.3118811881188119 3.565453959621747e-1 3.565453959621747e-1
0.3125884016973126 3.584090685018593e-1 3.584090685018593e-1
0.31329561527581334 3.601375954603183e-1 3.601375954603183e-1
0.314002828854314 3.619559177911098e-1 3.619559177911098e-1
0.31471004243281475 3.6514464931261426e-1 3.6514464931261426e-1
0.31541725601131543 3.6741872462531244e-1 3.6741872462531244e-1
0.31612446958981616 3.708226425905279e-1 3.708226425905279e-1
0.31683168316831684 3.7345040568439725e-1 3.7345040568439725e-1
0.31753889674681757 3.750303198163776e-1 3.750303198163776e-1
0.31824611032531824 3.762440222480192e-1 3.762440222480192e-1
0.318953323903819 3.786207321892645e-1 3.786207321892645e-1
0.3196605374823197 3.815759955133755e-1 3.815759955133755e-1
0.3203677510608204 3.8363747248209545e-1 3.8363747248209545e-1
0.3210749646393211 3.866126901542968e-1 3.866126901542968e-1
0.3217821782178218 3.8853418283671015e-1 3.8853418283671015e-1
0.3224893917963225 3.9019888277531134e-1 3.9019888277531134e-1
0.3231966053748232 3.922255031872366e-1 3.922255031872366e-1
0.32390381895332393 3.957421459018944e-1 3.957421459018944e-1
0.3246110325318246 3.971183252785151e-1 3.971183252785151e-1
0.32531824611032534 4.0056710451918587e-1 4.0056710451918587e-1
0.32602545968882607 4.0180053092322776e-1 4.0180053092322776e-1
0.32673267326732675 4.0478573327701195e-1 4.0478573327701195e-1
0.3274398868458275 4.056570292324606e-1 4.056570292324606e-1
0.32814710042432815 4.078395677890141e-1 4.078395677890141e-1
0.3288543140028289 4.108920931011282e-1 4.108920931011282e-1
0.32956152758132956 4.135751618834176e-1 4.135751618834176e-1
0.3302687411598303 4.1644517501063927e-1 4.1644517501063927e-1
0.330975954738331 4.180746770340731e-1 4.180746770340731e-1
0.3316831683168317 4.199383434926487e-1 4.199383434926487e-1
0.33239038189533243 4.219123018412203e-1 4.219123018412203e-1
0.3330975954738331 4.2356850725642214e-1 4.2356850725642214e-1
0.33380480905233384 4.268713770110564e-1 4.268713770110564e-1
0.3345120226308345 4.2891290010098526e-1 4.2891290010098526e-1
0.33521923620933525 4.3133634217830075e-1 4.3133634217830075e-1
0.3359264497878359 4.326733595416128e-1 4.326733595416128e-1
0.33663366336633666 4.345285700816559e-1 4.345285700816559e-1
0.3373408769448374 4.373924795874329e-1 4.373924795874329e-1
0.33804809052333806 4.404390868650436e-1 4.404390868650436e-1
0.3387553041018388 4.4167291310091894e-1 4.4167291310091894e-1
0.33946251768033947 4.4237690327205126e-1 4.4237690327205126e-1
0.3401697312588402 4.4602757218914046e-1 4.4602757218914046e-1
0.3408769448373409 4.4710828082853293e-1 4.4710828082853293e-1
0.3415841584158416 4.503542509843639e-1 4.503542509843639e-1
0.34229137199434234 4.5234881664228777e-1 4.5234881664228777e-1
0.342998585572843 4.531905583930067e-1 4.531905583930067e-1
0.34370579915134375 4.5505208556020005e-1 4.5505208556020005e-1
0.3444130127298444 4.577749518800003e-1 4.577749518800003e-1
0.34512022630834516 4.598283591464307e-1 4.598283591464307e-1
0.34582743988684583 4.628661762277799e-1 4.628661762277799e-1
0.34653465346534656 4.631816765535488e-1 4.631816765535488e-1
0.34724186704384724 4.653162144187801e-1 4.653162144187801e-1
0.347949080622348 4.6780085544074534e-1 4.6780085544074534e-1
0.3486562942008487 4.7032282716318985e-1 4.7032282716318985e-1
0.3493635077793494 4.723623388717071e-1 4.723623388717071e-1
0.3500707213578501 4.7374229129437406e-1 4.7374229129437406e-1
0.3507779349363508 4.750727547199487e-1 4.750727547199487e-1
0.3514851485148515 4.780267997574894e-1 4.780267997574894e-1
0.3521923620933522 4.8032209818612426e-1 4.8032209818612426e-1
0.3528995756718529 4.8031647613939565e-1 4.8031647613939565e-1
0.3536067892503536 4.836459934526003e-1 4.836459934526003e-1
0.35431400282885434 4.85348191997363e-1 4.85348191997363e-1
0.35502121640735507 4.879830602343729e-1 4.879830602343729e-1
0.35572842998585574 4.8869864413032627e-1 4.8869864413032627e-1
0.3564356435643565 4.909359882327946e-1 4.909359882327946e-1
0.35714285714285715 4.91939835860566e-1 4.91939835860566e-1
0.3578500707213579 4.9445942317643965e-1 4.9445942317643965e-1
0.35855728429985856 4.9544786577226585e-1 4.9544786577226585e-1
0.3592644978783593 4.986446063182113e-1 4.986446063182113e-1
0.35997171145686 5.001761136353791e-1 5.001761136353791e-1
0.3606789250353607 5.015782862155076e-1 5.015782862155076e-1
0.36138613861386143 5.022022225761331e-1 5.022022225761331e-1
0.3620933521923621 5.061138862046475e-1 5.061138862046475e-1
0.36280056577086284 5.076163541110956e-1 5.076163541110956e-1
0.3635077793493635 5.084185935494672e-1 5.084185935494672e-1
0.36421499292786425 5.096578827666773e-1 5.096578827666773e-1
0.3649222065063649 5.1184643838761e-1 5.1184643838761e-1
0.36562942008486565 5.144738303464775e-1 5.144738303464775e-1
0.3663366336633664 5.150465718080879e-1 5.150465718080879e-1
0.36704384724186706 5.163220698385969e-1 5.163220698385969e-1
0.3677510608203678 5.189971686690198e-1 5.189971686690198e-1
0.36845827439886847 5.19436405828773e-1 5.19436405828773e-1
0.3691654879773692 5.224639341496724e-1 5.224639341496724e-1
0.3698727015558699 5.233051269259787e-1 5.233051269259787e-1
0.3705799151343706 5.24229103261777e-1 5.24229103261777e-1
0.3712871287128713 5.266471514841298e-1 5.266471514841298e-1
0.371994342291372 5.274748178477777e-1 5.274748178477777e-1
0.37270155586987275 5.293688303230821e-1 5.293688303230821e-1
0.3734087694483734 5.312521374116015e-1 5.312521374116015e-1
0.37411598302687415 5.329087582375989e-1 5.329087582375989e-1
0.37482319660537483 5.354398581936577e-1 5.354398581936577e-1
0.37553041018387556 5.358187468433782e-1 5.358187468433782e-1
0.37623762376237624 5.375536179293787e-1 5.375536179293787e-1
0.37694483734087697 5.395418370241343e-1 5.395418370241343e-1
0.3776520509193777 5.391945557522915e-1 5.391945557522915e-1
0.3783592644978784 5.40138922120522e-1 5.40138922120522e-1
0.3790664780763791 5.416665116369215e-1 5.416665116369215e-1
0.3797736916548798 5.44342007583654e-1 5.44342007583654e-1
0.3804809052333805 5.451566511129924e-1 5.451566511129924e-1
0.3811881188118812 5.461622468916714e-1 5.461622468916714e-1
0.3818953323903819 5.469896614521614e-1 5.469896614521614e-1
0.3826025459688826 5.490711433837161e-1 5.490711433837161e-1
0.38330975954738333 5.505906231179862e-1 5.505906231179862e-1
0.38401697312588406 5.517039791590461e-1 5.517039791590461e-1
0.38472418670438474 5.52432261113526e-1 5.52432261113526e-1
0.3854314002828855 5.534478230819415e-1 5.534478230819415e-1
0.38613861386138615 5.544537847835356e-1 5.544537847835356e-1
0.3868458274398869 5.555086013104384e-1 5.555086013104384e-1
0.38755304101838756 5.573337481725131e-1 5.573337481725131e-1
0.3882602545968883 5.59421595387593e-1 5.59421595387593e-1
0.38896746817538896 5.593528461430735e-1 5.593528461430735e-1
0.3896746817538897 5.604742730667196e-1 5.604742730667196e-1
0.3903818953323904 5.619361141351957e-1 5.619361141351957e-1
0.3910891089108911 5.635567203534348e-1 5.635567203534348e-1
0.39179632248939184 5.638058146481937e-1 5.638058146481937e-1
0.3925035360678925 5.645121947626732e-1 5.645121947626732e-1
0.39321074964639324 5.647173624112467e-1 5.647173624112467e-1
0.3939179632248939 5.674240724444273e-1 5.674240724444273e-1
0.39462517680339465 5.676236077116839e-1 5.676236077116839e-1
0.3953323903818954 5.684581410977527e-1 5.684581410977527e-1
0.39603960396039606 5.705178306165264e-1 5.705178306165264e-1
0.3967468175388968 5.699830245254445e-1 5.699830245254445e-1
0.39745403111739747 5.709071730736097e-1 5.709071730736097e-1
0.3981612446958982 5.720276108351383e-1 5.720276108351383e-1
0.3988684582743989 5.72243019378365e-1 5.72243019378365e-1
0.3995756718528996 5.733080258959573e-1 5.733080258959573e-1
0.4002828854314003 5.740341333877579e-1 5.740341333877579e-1
0.400990099009901 5.746779442082781e-1 5.746779442082781e-1
0.40169731258840174 5.756683078194866e-1 5.756683078194866e-1
0.4024045261669024 5.759554329371523e-1 5.759554329371523e-1
0.40311173974540315 5.772569483105228e-1 5.772569483105228e-1
0.40381895332390383 5.772325877464111e-1 5.772325877464111e-1
0.40452616690240456 5.787129761423868e-1 5.787129761423868e-1
0.40523338048090524 5.795393858335585e-1 5.795393858335585e-1
0.40594059405940597 5.787582869565169e-1 5.787582869565169e-1
0.4066478076379067 5.797591901574917e-1 5.797591901574917e-1
0.4073550212164074 5.798252498281355e-1 5.798252498281355e-1
0.4080622347949081 5.811773014010297e-1 5.811773014010297e-1
0.4087694483734088 5.815136660250202e-1 5.815136660250202e-1
0.4094766619519095 5.82319265228679e-1 5.82319265228679e-1
0.4101838755304102 5.817441855901135e-1 5.817441855901135e-1
0.4108910891089109 5.824972256067751e-1 5.824972256067751e-1
0.4115983026874116 5.811855543373978e-1 5.811855543373978e-1
0.41230551626591233 5.828959980846404e-1 5.828959980846404e-1
0.41301272984441306 5.833068192895636e-1 5.833068192895636e-1
0.41371994342291374 5.837701108054345e-1 5.837701108054345e-1
0.41442715700141447 5.842922726712088e-1 5.842922726712088e-1
0.41513437057991515 5.846607372963346e-1 5.846607372963346e-1
0.4158415841584159 5.841068325848111e-1 5.841068325848111e-1
0.41654879773691655 5.843455308605909e-1 5.843455308605909e-1
0.4172560113154173 5.837082618701599e-1 5.837082618701599e-1
0.41796322489391796 5.852548956944785e-1 5.852548956944785e-1
0.4186704384724187 5.845144749138482e-1 5.845144749138482e-1
0.4193776520509194 5.843818864608776e-1 5.843818864608776e-1
0.4200848656294201 5.851770241423848e-1 5.851770241423848e-1
0.42079207920792083 5.850744023222516e-1 5.850744023222516e-1
0.4214992927864215 5.859174386688748e-1 5.859174386688748e-1
0.42220650636492224 5.851109108747634e-1 5.851109108747634e-1
0.4229137199434229 5.847857636871678e-1 5.847857636871678e-1
0.42362093352192365 5.845112113087536e-1 5.845112113087536e-1
0.4243281471004244 5.850044908935699e-1 5.850044908935699e-1
0.42503536067892506 5.852597482782214e-1 5.852597482782214e-1
0.4257425742574258 5.84797375231946e-1 5.84797375231946e-1
0.42644978783592646 5.849457423290998e-1 5.849457423290998e-1
0.4271570014144272 5.842522040865417e-1 5.842522040865417e-1
0.42786421499292787 5.846451312826586e-1 5.846451312826586e-1
0.4285714285714286 5.829910384601673e-1 5.829910384601673e-1
0.4292786421499293 5.835035264189257e-1 5.835035264189257e-1
0.42998585572843 5.830996362666694e-1 5.830996362666694e-1
0.43069306930693074 5.825467103544808e-1 5.825467103544808e-1
0.4314002828854314 5.825963835046961e-1 5.825963835046961e-1
0.43210749646393215 5.809688501023258e-1 5.809688501023258e-1
0.4328147100424328 5.814008634519352e-1 5.814008634519352e-1
0.43352192362093356 5.799048250118259e-1 5.799048250118259e-1
0.43422913719943423 5.800087759506907e-1 5.800087759506907e-1
0.43493635077793497 5.796483704877202e-1 5.796483704877202e-1
0.43564356435643564 5.794836561614458e-1 5.794836561614458e-1
0.4363507779349364 5.787604269616251e-1 5.787604269616251e-1
0.4370579915134371 5.777304978832118e-1 5.777304978832118e-1
0.4377652050919378 5.768710595497479e-1 5.768710595497479e-1
0.4384724186704385 5.769169436609074e-1 5.769169436609074e-1
0.4391796322489392 5.747159808137523e-1 5.747159808137523e-1
0.4398868458274399 5.7409992771787e-1 5.7409992771787e-1
0.4405940594059406 5.743682744208938e-1 5.743682744208938e-1
0.44130127298444133 5.725823895267323e-1 5.725823895267323e-1
0.44200848656294206 5.716741441446258e-1 5.716741441446258e-1
0.44271570014144274 5.711599420341456e-1 5.711599420341456e-1
0.44342291371994347 5.700177653372149e-1 5.700177653372149e-1
0.44413012729844414 5.689654838610378e-1 5.689654838610378e-1
0.4448373408769449 5.675990614023787e-1 5.675990614023787e-1
0.44554455445544555 5.664349313493942e-1 5.664349313493942e-1
0.4462517680339463 5.653810806701669e-1 5.653810806701669e-1
0.44695898161244696 5.654131508396487e-1 5.654131508396487e-1
0.4476661951909477 5.637893362913102e-1 5.637893362913102e-1
0.4483734087694484 5.619377902857279e-1 5.619377902857279e-1
0.4490806223479491 5.610300388656553e-1 5.610300388656553e-1
0.44978783592644983 5.59338665370805e-1 5.59338665370805e-1
0.4504950495049505 5.585613242546144e-1 5.585613242546144e-1
0.45120226308345124 5.559763706247933e-1 5.559763706247933e-1
0.4519094766619519 5.538114613310965e-1 5.538114613310965e-1
0.45261669024045265 5.541995177731307e-1 5.541995177731307e-1
0.4533239038189534 5.521846433461262e-1 5.521846433461262e-1
0.45403111739745405 5.505021323225803e-1 5.505021323225803e-1
0.4547383309759548 5.485639652357888e-1 5.485639652357888e-1
0.45544554455445546 5.470077763908732e-1 5.470077763908732e-1
0.4561527581329562 5.455984011104276e-1 5.455984011104276e-1
0.45685997171145687 5.427966198321057e-1 5.427966198321057e-1
0.4575671852899576 5.418300263271787e-1 5.418300263271787e-1
0.4582743988684583 5.416259589245866e-1 5.416259589245866e-1
0.458981612446959 5.375668298480916e-1 5.375668298480916e-1
0.45968882602545974 5.377862684714811e-1 5.377862684714811e-1
0.4603960396039604 5.352173799796303e-1 5.352173799796303e-1
0.46110325318246115 5.335069782496786e-1 5.335069782496786e-1
0.4618104667609618 5.303885039869867e-1 5.303885039869867e-1
0.46251768033946256 5.29440032921829e-1 5.29440032921829e-1
0.46322489391796323 5.262321057965975e-1 5.262321057965975e-1
0.46393210749646396 5.250740730374757e-1 5.250740730374757e-1
0.46463932107496464 5.233527172637507e-1 5.233527172637507e-1
0.46534653465346537 5.20700921345596e-1 5.20700921345596e-1
0.4660537482319661 5.193172778007549e-1 5.193172778007549e-1
0.4667609618104668 5.155198928081601e-1 5.155198928081601e-1
0.4674681753889675 5.135248129553558e-1 5.135248129553558e-1
0.4681753889674682 5.118553568412691e-1 5.118553568412691e-1
0.4688826025459689 5.08578009863558e-1 5.08578009863558e-1
0.4695898161244696 5.060137210734039e-1 5.060137210734039e-1
0.4702970297029703 5.03358260681952e-1 5.03358260681952e-1
0.47100424328147106 5.020173433028132e-1 5.020173433028132e-1
0.47171145685997173 4.9967035913974467e-1 4.9967035913974467e-1
0.47241867043847247 4.9568928766089737e-1 4.9568928766089737e-1
0.47312588401697314 4.9321301827004316e-1 4.9321301827004316e-1
0.4738330975954739 4.913342912426826e-1 4.913342912426826e-1
0.47454031117397455 4.877114266450091e-1 4.877114266450091e-1
0.4752475247524753 4.8512218702345233e-1 4.8512218702345233e-1
0.47595473833097596 4.822608774833581e-1 4.822608774833581e-1
0.4766619519094767 4.7947067659416387e-1 4.7947067659416387e-1
0.4773691654879774 4.764776762082503e-1 4.764776762082503e-1
0.4780763790664781 4.7331031754530084e-1 4.7331031754530084e-1
0.47878359264497883 4.7062768302399416e-1 4.7062768302399416e-1
0.4794908062234795 4.667758902388952e-1 4.667758902388952e-1
0.48019801980198024 4.642419416387922e-1 4.642419416387922e-1
0.4809052333804809 4.6077443072354907e-1 4.6077443072354907e-1
0.48161244695898164 4.5792649011187603e-1 4.5792649011187603e-1
0.4823196605374823 4.5432999125242457e-1 4.5432999125242457e-1
0.48302687411598305 4.510939455111922e-1 4.510939455111922e-1
0.4837340876944838 4.476820883411703e-1 4.476820883411703e-1
0.48444130127298446 4.4440942713791554e-1 4.4440942713791554e-1
0.4851485148514852 4.4015801610536e-1 4.4015801610536e-1
0.48585572842998587 4.3816866366174434e-1 4.3816866366174434e-1
0.4865629420084866 4.3408818459684806e-1 4.3408818459684806e-1
0.4872701555869873 4.300294036706047e-1 4.300294036706047e-1
0.487977369165488 4.2636294783384e-1 4.2636294783384e-1
0.48868458274398874 4.233842480333889e-1 4.233842480333889e-1
0.4893917963224894 4.192065666813134e-1 4.192065666813134e-1
0.49009900990099015 4.1633142186347794e-1 4.1633142186347794e-1
0.4908062234794908 4.11141354118544e-1 4.11141354118544e-1
0.49151343705799155 4.067746290067218e-1 4.067746290067218e-1
0.49222065063649223 4.0277083343349585e-1 4.0277083343349585e-1
0.49292786421499296 3.991077534016396e-1 3.991077534016396e-1
0.49363507779349364 3.9455198704641514e-1 3.9455198704641514e-1
0.49434229137199437 3.8996079551557994e-1 3.8996079551557994e-1
0.4950495049504951 3.8653030330229665e-1 3.8653030330229665e-1
0.4957567185289958 3.827053418798725e-1 3.827053418798725e-1
0.4964639321074965 3.786501611590749e-1 3.786501611590749e-1
0.4971711456859972 3.736191244687772e-1 3.736191244687772e-1
0.4978783592644979 3.7028902738930736e-1 3.7028902738930736e-1
0.4985855728429986 3.6493792099341515e-1 3.6493792099341515e-1
0.4992927864214993 3.6036983441832415e-1 3.6036983441832415e-1
0.5 3.564029892019418e-1 3.564029892019418e-1
0.5007072135785007 3.507516251990266e-1 3.507516251990266e-1
0.5014144271570015 3.4616891140913975e-1 3.4616891140913975e-1
0.5021216407355021 3.4130031169857755e-1 3.4130031169857755e-1
0.5028288543140028 3.3618358687832295e-1 3.3618358687832295e-1
0.5035360678925035 3.309703737865304e-1 3.309703737865304e-1
0.5042432814710042 3.2693620793512235e-1 3.2693620793512235e-1
0.504950495049505 3.212891570528056e-1 3.212891570528056e-1
0.5056577086280056 3.158168124129217e-1 3.158168124129217e-1
0.5063649222065063 3.10587772916878e-1 3.10587772916878e-1
0.5070721357850071 3.055819363409311e-1 3.055819363409311e-1
0.5077793493635078 3.0046010727065475e-1 3.0046010727065475e-1
0.5084865629420084 2.9515981152408965e-1 2.9515981152408965e-1
0.5091937765205091 2.901102080174125e-1 2.901102080174125e-1
0.5099009900990099 2.847818767731125e-1 2.847818767731125e-1
0.5106082036775106 2.78810744118263e-1 2.78810744118263e-1
0.5113154172560113 2.735174092362369e-1 2.735174092362369e-1
0.512022630834512 2.681706479255892e-1 2.681706479255892e-1
0.5127298444130127 2.6168833090847254e-1 2.6168833090847254e-1
0.5134370579915134 2.557350287774254e-1 2.557350287774254e-1
0.5141442715700141 2.5033307574941244e-1 2.5033307574941244e-1
0.5148514851485149 2.455109527342385e-1 2.455109527342385e-1
0.5155586987270155 2.3864517022335274e-1 2.3864517022335274e-1
0.5162659123055162 2.3216113984236397e-1 2.3216113984236397e-1
0.5169731258840169 2.2650835083973941e-1 2.2650835083973941e-1
0.5176803394625177 2.1895356476480554e-1 2.1895356476480554e-1
0.5183875530410184 2.1329775114409966e-1 2.1329775114409966e-1
0.519094766619519 2.0738037653237296e-1 2.0738037653237296e-1
0.5198019801980198 2.0031213419034355e-1 2.0031213419034355e-1
0.5205091937765205 1.942996925212439e-1 1.942996925212439e-1
0.5212164073550212 1.8813950989525363e-1 1.8813950989525363e-1
0.5219236209335218 1.799808078182279e-1 1.799808078182279e-1
0.5226308345120226 1.739568678105199e-1 1.739568678105199e-1
0.5233380480905233 1.669382019626111e-1 1.669382019626111e-1
0.524045261669024 1.6116165862709675e-1 1.6116165862709675e-1
0.5247524752475248 1.551135286280525e-1 1.551135286280525e-1
0.5254596888260255 1.4787010268028933e-1 1.4787010268028933e-1
0.5261669024045261 1.4028474289821968e-1 1.4028474289821968e-1
0.5268741159830268 1.331700055515368e-1 1.331700055515368e-1
0.5275813295615276 1.2529755826463695e-1 1.2529755826463695e-1
0.5282885431400283 1.192002125332321e-1 1.192002125332321e-1
0.5289957567185289 1.1195452144775953e-1 1.1195452144775953e-1
0.5297029702970297 1.0465176305902713e-1 1.0465176305902713e-1
0.5304101838755304 9.761056875496177e-2 9.761056875496177e-2
0.5311173974540311 8.98983158710136e-2 8.98983158710136e-2
0.5318246110325318 8.233126690143688e-2 8.233126690143688e-2
0.5325318246110325 7.587270785112121e-2 7.587270785112121e-2
0.5332390381895332 6.776812876651928e-2 6.776812876651928e-2
0.5339462517680339 5.9346895739881056e-2 5.9346895739881056e-2
0.5346534653465346 5.15714228448898e-2 5.15714228448898e-2
0.5353606789250354 4.2911533127752755e-2 4.2911533127752755e-2
0.536067892503536 3.430249289695819e-2 3.430249289695819e-2
0.5367751060820367 2.7104122165755307e-2 2.7104122165755307e-2
0.5374823196605375 1.862676085389392e-2 1.862676085389392e-2
0.5381895332390382 1.1055415005475133e-2 1.1055415005475133e-2
0.5388967468175389 2.8103379519590632e-3 2.8103379519590632e-3
0.5396039603960395 -5.537961289374671e-3 -5.537961289374671e-3
0.5403111739745403 -1.4068518990907997e-2 -1.4068518990907997e-2
0.541018387553041 -2.3542557508190676e-2 -2.3542557508190676e-2
0.5417256011315417 -3.1075005003086353e-2 -3.1075005003086353e-2
0.5424328147100425 -4.1239307896913324e-2 -4.1239307896913324e-2
0.5431400282885431 -4.9835724893537936e-2 -4.9835724893537936e-2
0.5438472418670438 -5.8021031788567434e-2 -5.8021031788567434e-2
0.5445544554455445 -6.723472830307475e-2 -6.723472830307475e-2
0.5452616690240453 -7.620274459358445e-2 -7.620274459358445e-2
0.545968882602546 -8.640650094033919e-2 -8.640650094033919e-2
0.5466760961810466 -9.463488665900588e-2 -9.463488665900588e-2
0.5473833097595474 -1.0444809888676065e-1 -1.0444809888676065e-1
0.5480905233380481 -1.1410105177159569e-1 -1.1410105177159569e-1
0.5487977369165488 -1.243105294937239e-1 -1.243105294937239e-1
0.5495049504950494 -1.3288002281532574e-1 -1.3288002281532574e-1
0.5502121640735502 -1.4203453089689067e-1 -1.4203453089689067e-1
0.5509193776520509 -1.5223268801613887e-1 -1.5223268801613887e-1
0.5516265912305516 -1.6310415035794978e-1 -1.6310415035794978e-1
0.5523338048090523 -1.7184629422157816e-1 -1.7184629422157816e-1
0.553041018387553 -1.8183074521797682e-1 -1.8183074521797682e-1
0.5537482319660537 -1.918527857354464e-1 -1.918527857354464e-1
0.5544554455445544 -2.0123461737429427e-1 -2.0123461737429427e-1
0.5551626591230552 -2.1199135947980796e-1 -2.1199135947980796e-1
0.5558698727015559 -2.2349164374039976e-1 -2.2349164374039976e-1
0.5565770862800565 -2.332602508393764e-1 -2.332602508393764e-1
0.5572842998585572 -2.430102114900281e-1 -2.430102114900281e-1
0.557991513437058 -2.550713122380701e-1 -2.550713122380701e-1
0.5586987270155587 -2.6477841031245664e-1 -2.6477841031245664e-1
0.5594059405940593 -2.76565192750323e-1 -2.76565192750323e-1
0.5601131541725601 -2.878643530048892e-1 -2.878643530048892e-1
0.5608203677510608 -2.984197240287729e-1 -2.984197240287729e-1
0.5615275813295615 -3.0850595294222405e-1 -3.0850595294222405e-1
0.5622347949080622 -3.192302168411887e-1 -3.192302168411887e-1
0.562942008486563 -3.32422602864054e-1 -3.32422602864054e-1
0.5636492220650636 -3.4282259869163756e-1 -3.4282259869163756e-1
0.5643564356435643 -3.541187076151262e-1 -3.541187076151262e-1
0.5650636492220651 -3.65583703928988e-1 -3.65583703928988e-1
0.5657708628005658 -3.773660676323205e-1 -3.773660676323205e-1
0.5664780763790664 -3.886920029907204e-1 -3.886920029907204e-1
0.5671852899575671 -4.008948226563378e-1 -4.008948226563378e-1
0.5678925035360679 -4.131433226467296e-1 -4.131433226467296e-1
0.5685997171145686 -4.258053557276442e-1 -4.258053557276442e-1
0.5693069306930693 -4.3719458043378e-1 -4.3719458043378e-1
0.5700141442715699 -4.510511958002015e-1 -4.510511958002015e-1
0.5707213578500707 -4.625244129727806e-1 -4.625244129727806e-1
0.5714285714285714 -4.744492540913514e-1 -4.744492540913514e-1
0.5721357850070721 -4.870144974794046e-1 -4.870144974794046e-1
0.5728429985855729 -5.002999599244875e-1 -5.002999599244875e-1
0.5735502121640735 -5.133527031565253e-1 -5.133527031565253e-1
0.5742574257425742 -5.267878523264615e-1 -5.267878523264615e-1
0.5749646393210749 -5.380611655314995e-1 -5.380611655314995e-1
0.5756718528995757 -5.525795222598306e-1 -5.525795222598306e-1
0.5763790664780764 -5.652879999700788e-1 -5.652879999700788e-1
0.577086280056577 -5.789043238290477e-1 -5.789043238290477e-1
0.5777934936350778 -5.917296971868753e-1 -5.917296971868753e-1
0.5785007072135785 -6.043553931663981e-1 -6.043553931663981e-1
0.5792079207920792 -6.192727859239229e-1 -6.192727859239229e-1
0.5799151343705798 -6.308680464558991e-1 -6.308680464558991e-1
0.5806223479490806 -6.454084267141669e-1 -6.454084267141669e-1
0.5813295615275813 -6.604668687737929e-1 -6.604668687737929e-1
0.582036775106082 -6.742057579568526e-1 -6.742057579568526e-1
0.5827439886845828 -6.878932659804748e-1 -6.878932659804748e-1
0.5834512022630834 -7.032342237515339e-1 -7.032342237515339e-1
0.5841584158415841 -7.186198874706777e-1 -7.186198874706777e-1
0.5848656294200848 -7.330552315200665e-1 -7.330552315200665e-1
0.5855728429985856 -7.472892943161158e-1 -7.472892943161158e-1
0.5862800565770863 -7.620468346652531e-1 -7.620468346652531e-1
0.5869872701555869 -7.7562339088544e-1 -7.7562339088544e-1
0.5876944837340877 -7.915385076533683e-1 -7.915385076533683e-1
0.5884016973125884 -8.068504632586526e-1 -8.068504632586526e-1
0.5891089108910891 -8.216845153102357e-1 -8.216845153102357e-1
0.5898161244695898 -8.383740537372804e-1 -8.383740537372804e-1
0.5905233380480905 -8.526635009564787e-1 -8.526635009564787e-1
0.5912305516265912 -8.691480148052877e-1 -8.691480148052877e-1
0.5919377652050919 -8.842760842738615e-1 -8.842760842738615e-1
0.5926449787835926 -9.010079729754041e-1 -9.010079729754041e-1
0.5933521923620934 -9.160537840758396e-1 -9.160537840758396e-1
0.594059405940594 -9.334534965515475e-1 -9.334534965515475e-1
0.5947666195190947 -9.494133082517608e-1 -9.494133082517608e-1
0.5954738330975955 -9.646990133315656e-1 -9.646990133315656e-1
0.5961810466760962 -9.808853647790245e-1 -9.808853647790245e-1
0.5968882602545968 -9.983616796176564e-1 -9.983616796176564e-1
0.5975954738330975 -1.0149472797714596e0 -1.0149472797714596e0
0.5983026874115983 -1.0305001119603192e0 -1.0305001119603192e0
0.599009900990099 -1.0478232151591245e0 -1.0478232151591245e0
0.5997171145685997 -1.0655257558733782e0 -1.0655257558733782e0
0.6004243281471005 -1.0838037853212343e0 -1.0838037853212343e0
0.6011315417256011 -1.1005543426880111e0 -1.1005543426880111e0
0.6018387553041018 -1.116238868889778e0 -1.116238868889778e0
0.6025459688826025 -1.1350982352215313e0 -1.1350982352215313e0
0.6032531824611033 -1.1526458414340057e0 -1.1526458414340057e0
0.6039603960396039 -1.1698247219024696e0 -1.1698247219024696e0
0.6046676096181046 -1.1890761134719385e0 -1.1890761134719385e0
0.6053748231966054 -1.2064467102314582e0 -1.2064467102314582e0
0.6060820367751061 -1.2246558328682484e0 -1.2246558328682484e0
0.6067892503536068 -1.243442987874542e0 -1.243442987874542e0
0.6074964639321074 -1.2622370666159357e0 -1.2622370666159357e0
0.6082036775106082 -1.2802832948746898e0 -1.2802832948746898e0
0.6089108910891089 -1.2991702430461745e0 -1.2991702430461745e0
0.6096181046676096 -1.3179800611252093e0 -1.3179800611252093e0
0.6103253182461102 -1.337510861129286e0 -1.337510861129286e0
0.611032531824611 -1.3565862390999799e0 -1.3565862390999799e0
0.6117397454031117 -1.377054817204308e0 -1.377054817204308e0
0.6124469589816124 -1.3958904659862954e0 -1.3958904659862954e0
0.6131541725601132 -1.4159454948574792e0 -1.4159454948574792e0
0.6138613861386139 -1.4358797874609452e0 -1.4358797874609452e0
0.6145685997171145 -1.4557980454108845e0 -1.4557980454108845e0
0.6152758132956152 -1.4759728427137278e0 -1.4759728427137278e0
0.615983026874116 -1.4963560606541622e0 -1.4963560606541622e0
0.6166902404526167 -1.516156938119221e0 -1.516156938119221e0
0.6173974540311173 -1.5362065175266624e0 -1.5362065175266624e0
0.6181046676096181 -1.5574892384400671e0 -1.5574892384400671e0
0.6188118811881188 -1.578609769902724e0 -1.578609769902724e0
0.6195190947666195 -1.5990067189532882e0 -1.5990067189532882e0
0.6202263083451202 -1.621427762708291e0 -1.621427762708291e0
0.620933521923621 -1.6420416578838202e0 -1.6420416578838202e0
0.6216407355021216 -1.6648279961401302e0 -1.6648279961401302e0
0.6223479490806223 -1.6853152590975613e0 -1.6853152590975613e0
0.6230551626591231 -1.7075313200835724e0 -1.7075313200835724e0
0.6237623762376238 -1.7294736260288035e0 -1.7294736260288035e0
0.6244695898161244 -1.752427716738194e0 -1.752427716738194e0
0.6251768033946251 -1.7739807267360819e0 -1.7739807267360819e0
0.6258840169731259 -1.7954287820301404e0 -1.7954287820301404e0
0.6265912305516266 -1.8190707158283574e0 -1.8190707158283574e0
0.6272984441301273 -1.8419673053698178e0 -1.8419673053698178e0
0.6280056577086279 -1.864924593643619e0 -1.864924593643619e0
0.6287128712871287 -1.8885758180145702e0 -1.8885758180145702e0
0.6294200848656294 -1.9116818978241925e0 -1.9116818978241925e0
0.6301272984441301 -1.9351038017294657e0 -1.9351038017294657e0
0.6308345120226309 -1.9581923039873717e0 -1.9581923039873717e0
0.6315417256011315 -1.9818614212120709e0 -1.9818614212120709e0
0.6322489391796322 -2.0057667705517277e0 -2.0057667705517277e0
0.6329561527581329 -2.030463964053152e0 -2.030463964053152e0
0.6336633663366337 -2.054871505034126e0 -2.054871505034126e0
0.6343705799151343 -2.0778150659874344e0 -2.0778150659874344e0
0.635077793493635 -2.1034508415369517e0 -2.1034508415369517e0
0.6357850070721358 -2.1286383266600213e0 -2.1286383266600213e0
0.6364922206506365 -2.1539307398248555e0 -2.1539307398248555e0
0.6371994342291372 -2.177657047212816e0 -2.177657047212816e0
0.6379066478076378 -2.2040896516080837e0 -2.2040896516080837e0
0.6386138613861386 -2.230069382944376e0 -2.230069382944376e0
0.6393210749646393 -2.25652093692801e0 -2.25652093692801e0
0.64002828854314 -2.2822262123162007e0 -2.2822262123162007e0
0.6407355021216408 -2.3076702919036878e0 -2.3076702919036878e0
0.6414427157001414 -2.3338844928465194e0 -2.3338844928465194e0
0.6421499292786421 -2.3607868334753137e0 -2.3607868334753137e0
0.6428571428571428 -2.387469649240612e0 -2.387469649240612e0
0.6435643564356436 -2.41349996874541e0 -2.41349996874541e0
0.6442715700141443 -2.441853428372352e0 -2.441853428372352e0
0.6449787835926449 -2.469182809115492e0 -2.469182809115492e0
0.6456859971711456 -2.496523369756088e0 -2.496523369756088e0
0.6463932107496464 -2.523711519043755e0 -2.523711519043755e0
0.6471004243281471 -2.551783994978078e0 -2.551783994978078e0
0.6478076379066477 -2.5797389773848325e0 -2.5797389773848325e0
0.6485148514851485 -2.608188400039663e0 -2.608188400039663e0
0.6492220650636492 -2.6375246777205037e0 -2.6375246777205037e0
0.6499292786421499 -2.6659886089028904e0 -2.6659886089028904e0
0.6506364922206506 -2.692748473569364e0 -2.692748473569364e0
0.6513437057991514 -2.7236690571188236e0 -2.7236690571188236e0
0.652050919377652 -2.7528577103585947e0 -2.7528577103585947e0
0.6527581329561527 -2.7837343248653186e0 -2.7837343248653186e0
0.6534653465346535 -2.8102708796896794e0 -2.8102708796896794e0
0.6541725601131542 -2.8407527764789764e0 -2.8407527764789764e0
0.6548797736916548 -2.8716622203183677e0 -2.8716622203183677e0
0.6555869872701555 -2.901406831189516e0 -2.901406831189516e0
0.6562942008486563 -2.9315508354341917e0 -2.9315508354341917e0
0.657001414427157 -2.964204478988532e0 -2.964204478988532e0
0.6577086280056577 -2.993562275469313e0 -2.993562275469313e0
0.6584158415841584 -3.025274326476702e0 -3.025274326476702e0
0.6591230551626591 -3.056448014966546e0 -3.056448014966546e0
0.6598302687411598 -3.086793379232941e0 -3.086793379232941e0
0.6605374823196605 -3.11994125962664e0 -3.11994125962664e0
0.6612446958981613 -3.1538332568587437e0 -3.1538332568587437e0
0.6619519094766619 -3.1844389319843147e0 -3.1844389319843147e0
0.6626591230551626 -3.2170628270899586e0 -3.2170628270899586e0
0.6633663366336633 -3.249852941492091e0 -3.249852941492091e0
0.6640735502121641 -3.2832792273823914e0 -3.2832792273823914e0
0.6647807637906648 -3.3164385963787852e0 -3.3164385963787852e0
0.6654879773691654 -3.3498549149718118e0 -3.3498549149718118e0
0.6661951909476662 -3.3830307169838223e0 -3.3830307169838223e0
0.6669024045261669 -3.4166329751588735e0 -3.4166329751588735e0
0.6676096181046676 -3.4514277467895598e0 -3.4514277467895598e0
0.6683168316831682 -3.4860439830248113e0 -3.4860439830248113e0
0.669024045261669 -3.5202735243566083e0 -3.5202735243566083e0
0.6697312588401697 -3.555065696063676e0 -3.555065696063676e0
0.6704384724186704 -3.592086267752703e0 -3.592086267752703e0
0.6711456859971712 -3.6267188456316406e0 -3.6267188456316406e0
0.6718528995756718 -3.661977792523058e0 -3.661977792523058e0
0.6725601131541725 -3.698258016106675e0 -3.698258016106675e0
0.6732673267326732 -3.734606091331071e0 -3.734606091331071e0
0.673974540311174 -3.7702641374465573e0 -3.7702641374465573e0
0.6746817538896747 -3.8089111508967024e0 -3.8089111508967024e0
0.6753889674681753 -3.8451019652526073e0 -3.8451019652526073e0
0.6760961810466761 -3.8823540750750825e0 -3.8823540750750825e0
0.6768033946251768 -3.9191041778493316e0 -3.9191041778493316e0
0.6775106082036775 -3.9578147460937005e0 -3.9578147460937005e0
0.6782178217821782 -3.9956591410276276e0 -3.9956591410276276e0
0.6789250353606789 -4.032626634678846e0 -4.032626634678846e0
0.6796322489391796 -4.071903770216605e0 -4.071903770216605e0
0.6803394625176803 -4.111589033583951e0 -4.111589033583951e0
0.6810466760961811 -4.149016442356097e0 -4.149016442356097e0
0.6817538896746818 -4.189999683480974e0 -4.189999683480974e0
0.6824611032531824 -4.229808118974998e0 -4.229808118974998e0
0.6831683168316831 -4.269188205261881e0 -4.269188205261881e0
0.6838755304101839 -4.311149280770761e0 -4.311149280770761e0
0.6845827439886846 -4.35092321219403e0 -4.35092321219403e0
0.6852899575671852 -4.3905147073658926e0 -4.3905147073658926e0
0.6859971711456859 -4.434398747079141e0 -4.434398747079141e0
0.6867043847241867 -4.473764295695074e0 -4.473764295695074e0
0.6874115983026874 -4.515214569263745e0 -4.515214569263745e0
0.6881188118811881 -4.558174584016425e0 -4.558174584016425e0
0.6888260254596889 -4.601161718281301e0 -4.601161718281301e0
0.6895332390381895 -4.6419731975991825e0 -4.6419731975991825e0
0.6902404526166902 -4.687998179736579e0 -4.687998179736579e0
0.6909476661951909 -4.730731869732009e0 -4.730731869732009e0
0.6916548797736917 -4.773454814706921e0 -4.773454814706921e0
0.6923620933521923 -4.818889069790967e0 -4.818889069790967e0
0.693069306930693 -4.862303412721158e0 -4.862303412721158e0
0.6937765205091938 -4.907440407817231e0 -4.907440407817231e0
0.6944837340876945 -4.952159030839394e0 -4.952159030839394e0
0.6951909476661952 -4.9980569616342025e0 -4.9980569616342025e0
0.6958981612446958 -5.042901361025398e0 -5.042901361025398e0
0.6966053748231966 -5.089877262171595e0 -5.089877262171595e0
0.6973125884016973 -5.136200726420921e0 -5.136200726420921e0
0.698019801980198 -5.184088645999819e0 -5.184088645999819e0
0.6987270155586988 -5.229767612152128e0 -5.229767612152128e0
0.6994342291371994 -5.2776188252972505e0 -5.2776188252972505e0
0.7001414427157001 -5.325370895771667e0 -5.325370895771667e0
0.7008486562942008 -5.374973027181423e0 -5.374973027181423e0
0.7015558698727016 -5.422377210474761e0 -5.422377210474761e0
0.7022630834512023 -5.470992614648449e0 -5.470992614648449e0
0.7029702970297029 -5.520521897015979e0 -5.520521897015979e0
0.7036775106082036 -5.571650586039223e0 -5.571650586039223e0
0.7043847241867044 -5.620277853662484e0 -5.620277853662484e0
0.7050919377652051 -5.671090487306256e0 -5.671090487306256e0
0.7057991513437057 -5.72230985229825e0 -5.72230985229825e0
0.7065063649222065 -5.772834228211733e0 -5.772834228211733e0
0.7072135785007072 -5.822810157659515e0 -5.822810157659515e0
0.7079207920792079 -5.875751818044674e0 -5.875751818044674e0
0.7086280056577086 -5.928466444799679e0 -5.928466444799679e0
0.7093352192362093 -5.980947750927808e0 -5.980947750927808e0
0.71004243281471 -6.03410930256936e0 -6.03410930256936e0
0.7107496463932107 -6.088696364923263e0 -6.088696364923263e0
0.7114568599717115 -6.1433422886496745e0 -6.1433422886496745e0
0.7121640735502122 -6.196420559713798e0 -6.196420559713798e0
0.7128712871287128 -6.252004721732502e0 -6.252004721732502e0
0.7135785007072135 -6.305218217666689e0 -6.305218217666689e0
0.7142857142857143 -6.3620550039193775e0 -6.3620550039193775e0
0.714992927864215 -6.417517114192916e0 -6.417517114192916e0
0.7157001414427157 -6.4748066885955184e0 -6.4748066885955184e0
0.7164073550212164 -6.531087966292117e0 -6.531087966292117e0
0.7171145685997171 -6.589182198764402e0 -6.589182198764402e0
0.7178217821782178 -6.644245113931075e0 -6.644245113931075e0
0.7185289957567185 -6.70623329708732e0 -6.70623329708732e0
0.7192362093352193 -6.762809665175237e0 -6.762809665175237e0
0.7199434229137199 -6.82283636764586e0 -6.82283636764586e0
0.7206506364922206 -6.883184300006033e0 -6.883184300006033e0
0.7213578500707213 -6.945036134254306e0 -6.945036134254306e0
0.7220650636492221 -7.00506493636598e0 -7.00506493636598e0
0.7227722772277227 -7.065920864266983e0 -7.065920864266983e0
0.7234794908062234 -7.126862058381303e0 -7.126862058381303e0
0.7241867043847242 -7.190237718306062e0 -7.190237718306062e0
0.7248939179632249 -7.2532547499541495e0 -7.2532547499541495e0
0.7256011315417256 -7.315352353760855e0 -7.315352353760855e0
0.7263083451202262 -7.382230980428031e0 -7.382230980428031e0
0.727015558698727 -7.444100035023522e0 -7.444100035023522e0
0.7277227722772277 -7.50865420813133e0 -7.50865420813133e0
0.7284299858557284 -7.57470077378579e0 -7.57470077378579e0
0.7291371994342292 -7.641069530827136e0 -7.641069530827136e0
0.7298444130127298 -7.709424706620976e0 -7.709424706620976e0
0.7305516265912305 -7.7743179770835384e0 -7.7743179770835384e0
0.7312588401697312 -7.8432856383738825e0 -7.8432856383738825e0
0.731966053748232 -7.910893452416613e0 -7.910893452416613e0
0.7326732673267327 -7.980635996728862e0 -7.980635996728862e0
0.7333804809052333 -8.049971129864925e0 -8.049971129864925e0
0.7340876944837341 -8.120318199834482e0 -8.120318199834482e0
0.7347949080622348 -8.189892226172415e0 -8.189892226172415e0
0.7355021216407355 -8.260492052120153e0 -8.260492052120153e0
0.7362093352192361 -8.332557022162373e0 -8.332557022162373e0
0.7369165487977369 -8.406838267211551e0 -8.406838267211551e0
0.7376237623762376 -8.479249480303988e0 -8.479249480303988e0
0.7383309759547383 -8.552109597282733e0 -8.552109597282733e0
0.739038189533239 -8.62642123891359e0 -8.62642123891359e0
0.7397454031117398 -8.702013193492657e0 -8.702013193492657e0
0.7404526166902404 -8.777469029892554e0 -8.777469029892554e0
0.7411598302687411 -8.85428564386515e0 -8.85428564386515e0
0.7418670438472419 -8.933217742410388e0 -8.933217742410388e0
0.7425742574257426 -9.008893896936879e0 -9.008893896936879e0
0.7432814710042432 -9.089026855902002e0 -9.089026855902002e0
0.7439886845827439 -9.167478814242568e0 -9.167478814242568e0
0.7446958981612447 -9.247276328241096e0 -9.247276328241096e0
0.7454031117397454 -9.329110558577522e0 -9.329110558577522e0
0.7461103253182461 -9.409410354927413e0 -9.409410354927413e0
0.7468175388967468 -9.493951365658713e0 -9.493951365658713e0
0.7475247524752475 -9.576820682564485e0 -9.576820682564485e0
0.7482319660537482 -9.660843092588575e0 -9.660843092588575e0
0.7489391796322489 -9.74493887673324e0 -9.74493887673324e0
0.7496463932107497 -9.831581155506537e0 -9.831581155506537e0
0.7503536067892503 -9.919924857224341e0 -9.919924857224341e0
0.751060820367751 -1.0005549571535848e1 -1.0005549571535848e1
0.7517680339462518 -1.0093580541614383e1 -1.0093580541614383e1
0.7524752475247525 -1.0182596503512823e1 -1.0182596503512823e1
0.7531824611032532 -1.0272202354574883e1 -1.0272202354574883e1
0.7538896746817538 -1.0362310550898282e1 -1.0362310550898282e1
0.7545968882602546 -1.0456753263869441e1 -1.0456753263869441e1
0.7553041018387553 -1.0548281625259815e1 -1.0548281625259815e1
0.756011315417256 -1.0642985349419941e1 -1.0642985349419941e1
0.7567185289957566 -1.073765831015984e1 -1.073765831015984e1
0.7574257425742574 -1.0833679220449849e1 -1.0833679220449849e1
0.7581329561527581 -1.0930376667147438e1 -1.0930376667147438e1
0.7588401697312588 -1.1028500240734584e1 -1.1028500240734584e1
0.7595473833097596 -1.112701015011302e1 -1.112701015011302e1
0.7602545968882602 -1.1226430073785505e1 -1.1226430073785505e1
0.7609618104667609 -1.1329619283067895e1 -1.1329619283067895e1
0.7616690240452616 -1.1429229128376246e1 -1.1429229128376246e1
0.7623762376237624 -1.153498084077145e1 -1.153498084077145e1
0.7630834512022631 -1.1638695691598368e1 -1.1638695691598368e1
0.7637906647807637 -1.1743399982681776e1 -1.1743399982681776e1
0.7644978783592645 -1.18521028318963e1 -1.18521028318963e1
0.7652050919377652 -1.1959280560251354e1 -1.1959280560251354e1
0.7659123055162659 -1.2069295582764507e1 -1.2069295582764507e1
0.7666195190947666 -1.2181322960977095e1 -1.2181322960977095e1
0.7673267326732673 -1.2294275990606675e1 -1.2294275990606675e1
0.768033946251768 -1.2405270651498395e1 -1.2405270651498395e1
0.7687411598302687 -1.2522539066935305e1 -1.2522539066935305e1
0.7694483734087695 -1.2636475114604163e1 -1.2636475114604163e1
0.7701555869872702 -1.2755599161981163e1 -1.2755599161981163e1
0.7708628005657708 -1.2875569743191445e1 -1.2875569743191445e1
0.7715700141442715 -1.2996738528657797e1 -1.2996738528657797e1
0.7722772277227723 -1.311789956257675e1 -1.311789956257675e1
0.772984441301273 -1.3241456911426976e1 -1.3241456911426976e1
0.7736916548797736 -1.3367777809956205e1 -1.3367777809956205e1
0.7743988684582743 -1.3496225228846097e1 -1.3496225228846097e1
0.7751060820367751 -1.362431592204106e1 -1.362431592204106e1
0.7758132956152758 -1.3754598737484084e1 -1.3754598737484084e1
0.7765205091937765 -1.3887872691046223e1 -1.3887872691046223e1
0.7772277227722773 -1.402065581820224e1 -1.402065581820224e1
0.7779349363507779 -1.4157197699277358e1 -1.4157197699277358e1
0.7786421499292786 -1.4295613354948582e1 -1.4295613354948582e1
0.7793493635077793 -1.4437659993635034e1 -1.4437659993635034e1
0.7800565770862801 -1.4580107861318847e1 -1.4580107861318847e1
0.7807637906647807 -1.4726866717122075e1 -1.4726866717122075e1
0.7814710042432814 -1.487366672815173e1 -1.487366672815173e1
0.7821782178217822 -1.5022759686657164e1 -1.5022759686657164e1
0.7828854314002829 -1.5172320027774585e1 -1.5172320027774585e1
0.7835926449787836 -1.5326672020256947e1 -1.5326672020256947e1
0.7842998585572842 -1.5483539804837246e1 -1.5483539804837246e1
0.785007072135785 -1.5643556078004021e1 -1.5643556078004021e1
0.7857142857142857 -1.580294589078775e1 -1.580294589078775e1
0.7864214992927864 -1.5968697417057083e1 -1.5968697417057083e1
0.7871287128712872 -1.6135337929347397e1 -1.6135337929347397e1
0.7878359264497878 -1.6308257242197296e1 -1.6308257242197296e1
0.7885431400282885 -1.6481015414357753e1 -1.6481015414357753e1
0.7892503536067892 -1.6654859347402034e1 -1.6654859347402034e1
0.78995756718529 -1.6835610669019697e1 -1.6835610669019697e1
0.7906647807637907 -1.7017484869272348e1 -1.7017484869272348e1
0.7913719943422913 -1.7204463656656426e1 -1.7204463656656426e1
0.7920792079207921 -1.7397571300164227e1 -1.7397571300164227e1
0.7927864214992928 -1.7590709435945055e1 -1.7590709435945055e1
0.7934936350777935 -1.779309999281926e1 -1.779309999281926e1
0.7942008486562941 -1.7994329505728583e1 -1.7994329505728583e1
0.7949080622347949 -1.820185680610265e1 -1.820185680610265e1
0.7956152758132956 -1.8413707563253265e1 -1.8413707563253265e1
0.7963224893917963 -1.863219833386196e1 -1.863219833386196e1
0.797029702970297 -1.8853117546068315e1 -1.8853117546068315e1
0.7977369165487977 -1.908137647708494e1 -1.908137647708494e1
0.7984441301272984 -1.9315472776459128e1 -1.9315472776459128e1
0.7991513437057991 -1.9554622162339765e1 -1.9554622162339765e1
0.7998585572842999 -1.98038242337503e1 -1.98038242337503e1
0.8005657708628006 -2.0054044222256007e1 -2.0054044222256007e1
0.8012729844413012 -2.0317544790768434e1 -2.0317544790768434e1
0.8019801980198019 -2.0586454030375616e1 -2.0586454030375616e1
0.8026874115983027 -2.0865169965607574e1 -2.0865169965607574e1
0.8033946251768034 -2.1150420006691856e1 -2.1150420006691856e1
0.804101838755304 -2.1444992580843373e1 -2.1444992580843373e1
0.8048090523338048 -2.1753204491871738e1 -2.1753204491871738e1
0.8055162659123055 -2.2068440592895595e1 -2.2068440592895595e1
0.8062234794908062 -2.2401753127840802e1 -2.2401753127840802e1
0.8069306930693069 -2.2742075451118207e1 -2.2742075451118207e1
0.8076379066478077 -2.3102427544531874e1 -2.3102427544531874e1
0.8083451202263083 -2.34787285243527e1 -2.34787285243527e1
0.809052333804809 -2.3867971861436526e1 -2.3867971861436526e1
0.8097595473833098 -2.4283173768822362e1 -2.4283173768822362e1
0.8104667609618105 -2.4714186414229825e1 -2.4714186414229825e1
0.8111739745403111 -2.5175705865520595e1 -2.5175705865520595e1
0.8118811881188118 -2.566667800209788e1 -2.566667800209788e1
0.8125884016973126 -2.6184712092191003e1 -2.6184712092191003e1
0.8132956152758133 -2.6742950938586173e1 -2.6742950938586173e1
0.814002828854314 -2.7343084881697532e1 -2.7343084881697532e1
0.8147100424328146 -2.799377718082732e1 -2.799377718082732e1
0.8154172560113154 -2.8709694276271957e1 -2.8709694276271957e1
0.8161244695898161 -2.949540413087092e1 -2.949540413087092e1
0.8168316831683168 -3.0372431171248163e1 -3.0372431171248163e1
0.8175388967468176 -3.139133262984441e1 -3.139133262984441e1
0.8182461103253182 -3.259429590501812e1 -3.259429590501812e1
