# Supplementary material for: Large-deviations of disease spreading dynamics with vaccination
Source: PLoS One. 2023 Jul 10;18(7):e0287932. doi: 10.1371/journal.pone.0287932 (PMC10332629; doi:10.1371/journal.pone.0287932)
Supplement: S1 Data — (GZ) [file pone.0287932.s002.gz › DATA/fig2/a/rand_cluster.dat]

#vaccinated_nodes nodes_in_cluster_of_first_infected error
1 3199.0017 0.0016971118748188019
2 3198.0037 0.0036863088607788086
3 3197.0056 0.005568640306591988
4 3196.007 0.0070510003715753555
5 3195.0086 0.008926039561629295
6 3194.0097 0.01080591045320034
7 3193.01155 0.012716596946120262
8 3192.01295 0.014082297682762146
9 3191.0143 0.017295509576797485
10 3190.016 0.019044000655412674
11 3189.0172 0.01980416104197502
12 3188.0186 0.021354040130972862
13 3187.0196 0.023115839809179306
14 3186.0212 0.02485055848956108
15 3185.0228 0.026480158790946007
16 3184.02395 0.02827639877796173
17 3183.02585 0.03038177825510502
18 3182.02745 0.03239649720489979
19 3181.0286 0.035782039165496826
20 3180.0297 0.03821790963411331
21 3179.03045 0.04012279585003853
22 3178.03125 0.04307343810796738
23 3177.0328 0.045224159955978394
24 3176.034 0.04734399914741516
25 3175.0354 0.04924684017896652
26 3174.0367 0.05115310847759247
27 3173.03785 0.052617376670241356
28 3172.0392 0.05566336028277874
29 3171.03985 0.06366197764873505
30 3170.04145 0.06763189658522606
31 3169.0425 0.0772937498986721
32 3168.04355 0.08005339838564396
33 3167.04465 0.08215637877583504
34 3166.04545 0.08578429743647575
35 3165.04635 0.08710167743265629
36 3164.04725 0.09031743742525578
37 3163.0483 0.09686711058020592
38 3162.0495 0.1014497485011816
39 3161.04945 0.11370469816029072
40 3160.0506 0.12123963981866837
41 3159.0517 0.12502711080014706
42 3158.05275 0.12636743858456612
43 3157.0537 0.12971631065011024
44 3156.0553 0.13264191150665283
45 3155.0561 0.13505279086530209
46 3154.05635 0.1383746787905693
47 3153.05655 0.1450520996004343
48 3152.0572 0.15162815898656845
49 3151.0584 0.15288943983614445
50 3150.05855 0.15792189724743366
51 3149.05845 0.16443359665572643
52 3148.05805 0.18538019619882107
53 3147.05845 0.19033359736204147
54 3146.0582 0.2019127607345581
55 3145.0591 0.20850718952715397
56 3144.05825 0.22485693730413914
57 3143.0579 0.2357475906610489
58 3142.0573 0.2475167103111744
59 3141.05835 0.25074527785182
60 3140.0585 0.26037774980068207
61 3139.05865 0.2663101777434349
62 3138.05865 0.2769101783633232
63 3137.0585 0.2810777500271797
64 3136.05715 0.2996838763356209
65 3135.0576 0.30378223955631256
66 3134.05785 0.3072033766657114
67 3133.0572 0.32282815873622894
68 3132.057 0.3286509998142719
69 3131.0576 0.3335822392255068
70 3130.0574 0.33850523829460144
71 3129.05665 0.34864077903330326
72 3128.0561 0.3608527909964323
73 3127.05565 0.3692530784755945
74 3126.0541 0.3891731910407543
75 3125.05415 0.3950177766382694
76 3124.053 0.40439100190997124
77 3123.0527 0.4125227089971304
78 3122.0523 0.41976471059024334
79 3121.05155 0.42929259687662125
80 3120.0519 0.43650639057159424
81 3119.0495 0.4536497499793768
82 3118.0466 0.47112843953073025
83 3117.0455 0.4851297475397587
84 3116.0431 0.5000423900783062
85 3115.0403 0.5149759091436863
86 3114.03825 0.536386938765645
87 3113.037 0.5518310014158487
88 3112.035 0.5797750018537045
89 3111.0338 0.5924575589597225
90 3110.03215 0.6053163781762123
91 3109.03065 0.6275105755776167
92 3108.0285 0.6416877508163452
93 3107.02675 0.6562344375997782
94 3106.02575 0.6640869379043579
95 3105.02405 0.6730715986341238
96 3104.0192 0.7067313585430384
97 3103.015 0.7378749996423721
98 3102.0121 0.7556535918265581
99 3101.00925 0.7704644370824099
100 3100.00765 0.7819914780557156
101 3099.0049 0.7972759902477264
102 3098.0038 0.812985559925437
103 3096.99995 0.8379499968141317
104 3095.99815 0.8509465772658587
105 3094.99565 0.8660310786217451
106 3093.9914 0.8959260396659374
107 3092.9873 0.9346387125551701
108 3091.98565 0.9459440764039755
109 3090.9818 0.9708687588572502
110 3089.97925 0.9866194371134043
111 3088.9752 1.0207849610596895
112 3087.9737 1.0457083098590374
113 3086.9704 1.0685238391160965
114 3085.96605 1.1039973963052034
115 3084.964 1.1233040001243353
116 3083.961 1.1485789995640516
117 3082.9579 1.1656275913119316
118 3081.95515 1.182538477703929
119 3080.9513 1.2061283104121685
120 3079.9465 1.2306377496570349
121 3078.9434 1.2483964376151562
122 3077.93775 1.2831749375909567
123 3076.93335 1.317507777363062
124 3075.92805 1.3597731981426477
125 3074.9213 1.407906310632825
126 3073.9141 1.4479211904108524
127 3072.90925 1.469914436340332
128 3071.9017 1.5217371098697186
129 3070.89465 1.576451376080513
130 3069.88675 1.6322244368493557
131 3068.88215 1.6523613780736923
132 3067.8763 1.6999983098357916
133 3066.8715 1.729687748476863
134 3065.86555 1.7536731977015734
135 3064.86155 1.773481596261263
136 3063.8569 1.797222388908267
137 3062.852 1.8299960009753704
138 3061.8462 1.8664455600082874
139 3060.8394 1.9043076410889626
140 3059.82905 1.9574260991066694
141 3058.8231 2.0007063895463943
142 3057.81385 2.0670981761068106
143 3056.8047 2.1151579078286886
144 3055.7968 2.1623097602277994
145 3054.78795 2.2132847979664803
146 3053.78145 2.2422858979552984
147 3052.77535 2.280082378536463
148 3051.7673 2.316450709477067
149 3050.75895 2.384144898504019
150 3049.7486 2.447398040443659
151 3048.74025 2.5093799382448196
152 3047.73225 2.569359937682748
153 3046.72325 2.6368594374507666
154 3045.7096 2.7387678381055593
155 3044.70115 2.7884386777877808
156 3043.69085 2.84627627953887
157 3042.68315 2.907956078648567
158 3041.67405 2.9617065973579884
159 3040.6632 3.028965760022402
160 3039.6502 3.102539960294962
161 3038.6383 3.171273108571768
162 3037.6269 3.2361963894218206
163 3036.61765 3.2815584763884544
164 3035.6056 3.3502486422657967
165 3034.5971 3.3948715906590223
166 3033.58725 3.4476874377578497
167 3032.57575 3.510961936786771
168 3031.5632 3.5812057591974735
169 3030.55585 3.61118077673018
170 3029.5436 3.684899041429162
171 3028.5309 3.748445190489292
172 3027.5171 3.8332075905054808
173 3026.50535 3.9147713780403137
174 3025.4923 3.982440710067749
175 3024.47785 4.062909375876188
176 3023.46505 4.13777850009501
177 3022.45335 4.204723779112101
178 3021.43865 4.26533617824316
179 3020.42185 4.365092575550079
180 3019.40925 4.439764436334372
181 3018.39235 4.529411477968097
182 3017.3817 4.587805110961199
183 3016.3684 4.675881439819932
184 3015.35425 4.761256936937571
185 3014.33645 4.900751398876309
186 3013.3195 5.024819750338793
187 3012.3047 5.128357907757163
188 3011.29115 5.2064816784113646
189 3010.27895 5.268736898899078
190 3009.26345 5.341744098812342
191 3008.24565 5.458306077867746
192 3007.2299 5.551645990461111
193 3006.216 5.61854400113225
194 3005.2022 5.690515160560608
195 3004.1851 5.796237988397479
196 3003.1681 5.9044423922896385
197 3002.15205 5.989530796185136
198 3001.1325 6.115543749183416
199 3000.1163 6.21017430908978
200 2999.09835 6.313777275383472
201 2998.07895 6.437516897916794
202 2997.06275 6.518412437289953
203 2996.04735 6.5905079785734415
204 2995.02835 6.692446276545525
205 2994.00935 6.799762578681111
206 2992.9911 6.910120788961649
207 2991.97395 6.998771397396922
208 2990.9528 7.123172160238028
209 2989.93455 7.247266298159957
210 2988.91335 7.361441779881716
211 2987.8935 7.480757748708129
212 2986.8743 7.598599510267377
213 2985.85345 7.732673097401857
214 2984.83195 7.824409198015928
215 2983.81015 7.973706979304552
216 2982.7878 8.114771159365773
217 2981.76475 8.252707438543439
218 2980.74605 8.349059395492077
219 2979.72065 8.453613577410579
220 2978.69715 8.591531878337264
221 2977.6741 8.762989189475775
222 2976.65255 8.84672849997878
223 2975.62875 8.976923437789083
224 2974.60995 9.0976109970361
225 2973.58525 9.215232437476516
226 2972.5587 9.366154309362173
227 2971.5303 9.533381910994649
228 2970.507 9.643550999462605
229 2969.4827 9.787700708955526
230 2968.45135 9.968133177608252
231 2967.4287 10.102316310629249
232 2966.4017 10.304137110710144
233 2965.3763 10.462898310273886
234 2964.35145 10.611632896587253
235 2963.33125 10.716223435476422
236 2962.30215 10.913255378603935
237 2961.27735 11.04102697968483
238 2960.2508 11.200299359858036
239 2959.2284 11.350233439356089
240 2958.2008 11.50607935898006
241 2957.17125 11.662323439493775
242 2956.147 11.810991000384092
243 2955.1197 11.960171908140182
244 2954.08925 12.16588443890214
245 2953.06485 12.282444477081299
246 2952.0294 12.513135641813278
247 2951.00355 12.64913739822805
248 2949.9784 12.797833440825343
249 2948.94715 12.928956877440214
250 2947.918 13.13327599875629
251 2946.8902 13.286743959411979
252 2945.85715 13.465943878516555
253 2944.82955 13.594796799123287
254 2943.80385 13.755875179544091
255 2942.76555 13.99918319657445
256 2941.73245 14.133866997435689
257 2940.7037 14.301706308498979
258 2939.67245 14.43716099858284
259 2938.64455 14.62050529755652
260 2937.6121 14.789533590897918
261 2936.5786 15.014522040262818
262 2935.53615 15.249693177640438
263 2934.5045 15.388879749923944
264 2933.4669 15.638404389843345
265 2932.42835 15.834866276010871
266 2931.3883 16.10212310962379
267 2930.3477 16.31470471061766
268 2929.31955 16.44153779745102
269 2928.28245 16.676971996203065
270 2927.2482 16.913896759971976
271 2926.21235 17.087957479059696
272 2925.17245 17.33701099641621
273 2924.14225 17.46791493706405
274 2923.0994 17.690819639712572
275 2922.05895 17.92067489773035
276 2921.0207 18.123571509495378
277 2919.9848 18.25966895930469
278 2918.93995 18.57124399766326
279 2917.90385 18.74500517733395
280 2916.8619 19.021128391847014
281 2915.8237 19.191818311810493
282 2914.7792 19.42774736136198
283 2913.73425 19.77962693758309
284 2912.69075 19.989714436233044
285 2911.6432 20.29809376038611
286 2910.59375 20.56191093660891
287 2909.54565 20.90631607733667
288 2908.4976 21.22509423829615
289 2907.4501 21.44140999019146
290 2906.40615 21.69369217939675
291 2905.35595 22.024749597534537
292 2904.31095 22.22646009735763
293 2903.2686 22.43245404213667
294 2902.22135 22.71305417828262
295 2901.18245 22.933961998671293
296 2900.13185 23.235265577211976
297 2899.07675 23.54125943593681
298 2898.02745 23.79979649744928
299 2896.97685 24.086314076557755
300 2895.92985 24.333128977566957
301 2894.88225 24.60178493708372
302 2893.8298 24.91603196039796
303 2892.77875 25.176698436960578
304 2891.7359 25.349751189351082
305 2890.68145 25.590475897304714
306 2889.6315 25.892807750031352
307 2888.581 26.11203899886459
308 2887.5247 26.38788991048932
309 2886.47375 26.68441093619913
310 2885.42205 26.95322379656136
311 2884.3582 27.334792759269476
312 2883.3085 27.600427749566734
313 2882.251 27.91519899945706
314 2881.20005 28.247629998251796
315 2880.14445 28.589884198270738
316 2879.08985 28.947276977822185
317 2878.0382 29.222940760664642
318 2876.981 29.578738998621702
319 2875.9282 29.864444761537015
320 2874.8673 30.212090710178018
321 2873.8152 30.569448960013688
322 2872.75065 30.94037457741797
323 2871.69485 31.25113347824663
324 2870.6299 31.823925990611315
325 2869.56635 32.20019767712802
326 2868.50365 32.57438667677343
327 2867.44005 32.87120599672198
328 2866.37575 33.298061937093735
329 2865.3074 33.768805239349604
330 2864.24975 34.10107493773103
331 2863.18345 34.51479609683156
332 2862.1045 35.077879750169814
333 2861.0456 35.44222064036876
334 2859.9788 35.82105056103319
335 2858.91675 36.16281943861395
336 2857.85315 36.49148507788777
337 2856.78495 36.87640349660069
338 2855.72455 37.13087729830295
339 2854.65905 37.569103095680475
340 2853.5874 37.94226124044508
341 2852.5216 38.3625334398821
342 2851.461 38.7000790014863
343 2850.3962 39.07622555922717
344 2849.3308 39.46147135924548
345 2848.26755 39.80816699657589
346 2847.19755 40.18042399827391
347 2846.1288 40.57961056008935
348 2845.0563 40.997930308803916
349 2843.9786 41.589442040771246
350 2842.9024 42.06427424028516
351 2841.83385 42.41064417734742
352 2840.7685 42.64210774935782
353 2839.69925 42.98969943728298
354 2838.6217 43.486189109273255
355 2837.5487 43.87272831145674
356 2836.4643 44.37762551009655
357 2835.391 44.81211899872869
358 2834.3121 45.14719358924776
359 2833.2375 45.572793749161065
360 2832.16685 45.899411076679826
361 2831.08945 46.49794869776815
362 2830.00985 46.918452978134155
363 2828.9274 47.523729239590466
364 2827.85385 47.852290177717805
365 2826.77155 48.31516059767455
366 2825.69355 48.74893839750439
367 2824.6101 49.22647799085826
368 2823.53345 49.62168109789491
369 2822.4525 50.088643751107156
370 2821.37335 50.64605977758765
371 2820.3027 51.01487270928919
372 2819.22895 51.48413189686835
373 2818.14525 51.93675243668258
374 2817.0645 52.26813975069672
375 2815.97815 52.59907257836312
376 2814.8975 53.118393749929965
377 2813.8105 53.77858974970877
378 2812.72335 54.41111477650702
379 2811.64755 54.91292899660766
380 2810.56135 55.36743617709726
381 2809.47365 55.74410567805171
382 2808.38215 56.22451137844473
383 2807.2943 56.836587510071695
384 2806.19965 57.38788987696171
385 2805.1028 58.00803215894848
386 2804.01115 58.53062567859888
387 2802.91585 59.023168778046966
388 2801.82505 59.47704249806702
389 2800.72565 60.12798207812011
390 2799.63575 60.65397193841636
391 2798.5366 61.21386044006795
392 2797.4319 61.77196238934994
393 2796.3418 62.43747275881469
394 2795.2485 63.016547749750316
395 2794.1529 63.39532158989459
396 2793.05825 63.82625693734735
397 2791.96145 64.2767638983205
398 2790.8645 64.81473974883556
399 2789.75785 65.537313378416
400 2788.6601 66.13316799048334
401 2787.5624 66.69770624116063
402 2786.46405 67.1653075972572
403 2785.3623 67.64053871110082
404 2784.26015 68.06987197790295
405 2783.1585 68.61407775059342
406 2782.05575 69.27924193721265
407 2780.94165 70.01964527647942
408 2779.8362 70.50656955875456
409 2778.72845 71.10791059676558
410 2777.62315 72.1683340780437
411 2776.51835 72.80266327876598
412 2775.40415 73.67521277815104
413 2774.2874 74.26460123993456
414 2773.1774 74.91672923974693
415 2772.0501 75.88768999092281
416 2770.93805 76.37051219679415
417 2769.80985 77.06919297669083
418 2768.6897 77.73571391031146
419 2767.5801 78.37218398880213
420 2766.47555 78.8573021972552
421 2765.35215 79.51214037649333
422 2764.24105 80.4075448969379
423 2763.12595 80.9668865967542
424 2762.01 81.61319999862462
425 2760.8971 82.31921158917248
426 2759.7813 82.91497030947357
427 2758.67275 83.4585574362427
428 2757.551 84.30189900100231
429 2756.4269 85.06425638962537
430 2755.29745 85.81677349749953
431 2754.17965 86.49307587649673
432 2753.05945 87.24881569575518
433 2751.9399 87.97588799055666
434 2750.829 88.636458998546
435 2749.70865 89.11746517755091
436 2748.586 89.93210400082171
437 2747.4694 90.52326364070177
438 2746.33405 91.55866059847176
439 2745.2131 92.10468839015812
440 2744.0933 92.56839510984719
441 2742.962 93.20425600092858
442 2741.83835 93.88411927781999
443 2740.71515 94.40711047779769
444 2739.5871 94.97631358914077
445 2738.44925 96.02382443659008
446 2737.3083 96.63395110890269
447 2736.16835 97.4532082779333
448 2735.031 98.20243900083005
449 2733.89505 98.88093549665064
450 2732.7581 99.57248438987881
451 2731.6172 100.47726415842772
452 2730.47855 101.15593989845365
453 2729.33245 101.9572269981727
454 2728.1917 102.79535111039877
455 2727.05255 103.74888849817216
456 2725.91005 104.39185899775475
457 2724.77365 105.61031567770988
458 2723.61905 106.34502709843218
459 2722.46905 107.40674209687859
460 2721.33055 108.31718669645488
461 2720.1931 109.19581239111722
462 2719.0528 109.99571216013283
463 2717.9009 110.8698791898787
464 2716.75205 111.50187079701573
465 2715.61005 112.37758899852633
466 2714.47165 113.23069627769291
467 2713.3259 114.18368919100612
468 2712.18695 114.98689969815314
469 2711.04575 115.6872569359839
470 2709.89455 116.58273029793054
471 2708.7369 117.71317839063704
472 2707.59165 118.38570027798414
473 2706.4345 119.03680975083262
474 2705.28615 119.67406817805022
475 2704.1214 120.56196204014122
476 2702.97515 121.45583247672766
477 2701.82265 122.28029697667807
478 2700.67625 123.07143593672663
479 2699.52525 123.93926243670285
480 2698.35095 125.28058409783989
481 2697.1942 125.95158636011183
482 2696.049 126.76949900016189
483 2694.88925 127.9275844367221
484 2693.7352 129.06878095958382
485 2692.56805 129.90136919822544
486 2691.3989 130.8692787894979
487 2690.23935 132.25916157756
488 2689.0898 132.8073359588161
489 2687.9174 133.8020772403106
490 2686.75765 134.6619164776057
491 2685.59745 135.45820349641144
492 2684.41975 136.75065993703902
493 2683.26265 137.75246497616172
494 2682.0834 139.00894443970174
495 2680.90395 140.10452439822257
496 2679.73835 141.30238927714527
497 2678.56795 142.29318279679865
498 2677.39425 143.50911693833768
499 2676.21995 144.12447199691087
500 2675.0368 145.07714576087892
501 2673.8565 145.98410775139928
502 2672.6867 147.08334310911596
503 2671.5124 148.20934623945504
504 2670.3288 149.16369056049734
505 2669.13525 150.73055743798614
506 2667.9575 151.7550937505439
507 2666.789 152.78457899950445
508 2665.59515 153.96374647691846
509 2664.41315 155.13925707805902
510 2663.2187 156.15457031037658
511 2662.02835 157.13674627710134
512 2660.83965 158.19313787762076
513 2659.6434 159.5211364403367
514 2658.4548 160.5380569603294
515 2657.25145 161.97142289672047
516 2656.05035 163.0265148775652
517 2654.85285 164.09649687632918
518 2653.66115 164.7464306782931
519 2652.4663 165.70616430975497
520 2651.267 167.1733110016212
521 2650.07335 168.84346977621317
522 2648.88655 169.72997909691185
523 2647.68575 170.79329693689942
524 2646.4799 172.32809599116445
525 2645.2813 173.2541703088209
526 2644.074 174.77122399955988
527 2642.87245 176.26748099830002
528 2641.66615 177.5489941770211
529 2640.45205 178.96860079746693
530 2639.2711 180.10370478965342
531 2638.06435 180.96150907687843
532 2636.86795 181.71961279865354
533 2635.6671 183.14537758938968
534 2634.4638 184.44758956041187
535 2633.25175 185.3944719377905
536 2632.04595 186.05863859597594
537 2630.8193 187.37574751023203
538 2629.6065 189.0368577502668
539 2628.37535 190.23006237857044
540 2627.1453 192.1423879088834
541 2625.93845 193.2750615971163
542 2624.71 194.38629999943078
543 2623.4795 196.07187975011766
544 2622.25895 197.59429489821196
545 2621.0346 199.51970284059644
546 2619.8132 200.8663057591766
547 2618.58385 202.53316917829216
548 2617.3561 203.72909278981388
549 2616.13165 205.04551827907562
550 2614.9206 206.36769563984126
551 2613.6883 208.05474311113358
552 2612.4663 209.1573643097654
553 2611.2501 210.3432499896735
554 2610.00065 211.83494957815856
555 2608.77675 212.85200943797827
556 2607.5529 214.1337015889585
557 2606.31555 215.6743781985715
558 2605.0953 217.60001791082323
559 2603.85765 219.54468647763133
560 2602.61245 220.85945499688387
561 2601.3712 221.97931055910885
562 2600.13245 223.79130699671805
563 2598.87815 225.7627025777474
564 2597.62555 227.64233719650656
565 2596.3983 228.86485711112618
566 2595.1635 230.1081677498296
567 2593.9215 231.68753775022924
568 2592.68715 233.19367487635463
569 2591.45365 234.37895167805254
570 2590.2147 235.61880390997976
571 2588.9434 237.0317964386195
572 2587.69565 238.31392107717693
573 2586.44935 239.93323457799852
574 2585.2004 241.39413983933628
575 2583.94895 243.0964438971132
576 2582.6888 244.29495456069708
577 2581.4495 245.6209497489035
578 2580.2024 247.55713423900306
579 2578.93975 249.1717199375853
580 2577.6899 250.65513799060136
581 2576.4224 252.44587824027985
582 2575.15235 253.80283947847784
583 2573.8975 255.2910937499255
584 2572.6503 257.3484099106863
585 2571.37365 258.7540356768295
586 2570.11065 260.9880065768957
587 2568.8495 261.90174975059927
588 2567.58225 264.28813493810594
589 2566.3247 265.483969909139
590 2565.0277 267.09913270920515
591 2563.7529 268.6401415904984
592 2562.4806 270.4639236405492
593 2561.21925 271.68677943758667
594 2559.9498 273.2106799604371
595 2558.67515 275.43562247697264
596 2557.38085 277.23260327707976
597 2556.10005 279.0104399975389
598 2554.8241 280.6105591915548
599 2553.55155 281.9335425971076
600 2552.2771 283.47651559114456
601 2550.9975 285.3554937504232
602 2549.7158 286.85863036010414
603 2548.42965 288.85625087749213
604 2547.1261 290.40149878989905
605 2545.8333 292.39621111098677
606 2544.53765 293.9991824766621
607 2543.2422 295.3129391586408
608 2541.967 296.7437109993771
609 2540.6725 298.04214374907315
610 2539.3866 299.5954404408112
611 2538.089 301.6609790008515
612 2536.80575 303.2732169376686
613 2535.50565 304.88066807668656
614 2534.22245 306.20676599629223
615 2532.9272 307.5350001603365
616 2531.6111 309.3735567899421
617 2530.3135 311.3802177486941
618 2528.99795 313.97714579757303
619 2527.679 316.56015899870545
620 2526.37635 319.21491067670286
621 2525.06995 320.90515699703246
622 2523.76795 322.15650279726833
623 2522.46735 323.5554339783266
624 2521.14275 325.3422724371776
625 2519.83315 327.111611077562
626 2518.53235 328.98255347739905
627 2517.19705 331.14492129627615
628 2515.8615 333.13531775027514
629 2514.5499 335.47860999032855
630 2513.23 337.1020999997854
631 2511.9138 339.4559695608914
632 2510.58775 341.3974999366328
633 2509.2628 343.57113615982234
634 2507.92575 345.9043369386345
635 2506.5892 348.25754335988313
636 2505.2676 349.3921902393922
637 2503.94415 351.59783077798784
638 2502.6073 353.56898670922965
639 2501.27165 355.1094562765211
640 2499.92905 357.4512160960585
641 2498.59885 359.9004286779091
642 2497.2707 361.41932151000947
643 2495.9467 362.7439591102302
644 2494.62325 364.570809436962
645 2493.29835 366.10713727772236
646 2491.95545 368.441565297544
647 2490.60925 370.84566443786025
648 2489.265 373.18627500068396
649 2487.92045 374.2133217975497
650 2486.5724 376.50855824071914
651 2485.22785 378.0865343771875
652 2483.88265 379.93657897785306
653 2482.5396 382.44263183977455
654 2481.18365 384.06972267851233
655 2479.84655 385.9042030964047
656 2478.4757 388.11860951036215
657 2477.13485 390.5099654784426
658 2475.77615 392.43674117699265
659 2474.4236 394.39416303951293
660 2473.0586 396.49406604096293
661 2471.7069 398.02469238918275
662 2470.3648 400.6048209602013
663 2468.9983 402.84719710983336
664 2467.6482 405.06223675981164
665 2466.2903 407.13642590958625
666 2464.91175 409.81926193647087
667 2463.5367 411.3956531090662
668 2462.18605 413.4691353989765
669 2460.83415 415.4834437770769
670 2459.4619 417.8595483917743
671 2458.07025 420.93821493629366
672 2456.70075 422.3251994373277
673 2455.31545 425.4916412970051
674 2453.9266 427.0419124411419
675 2452.54465 429.92980637867004
676 2451.1453 432.77728790976107
677 2449.74585 435.10455777775496
678 2448.35055 437.49996469635516
679 2446.9545 440.4363297512755
680 2445.56425 442.73107193782926
681 2444.1852 444.6335009606555
682 2442.78615 447.2301181778312
683 2441.392 449.5319360010326
684 2440.01195 451.56250719726086
685 2438.6277 453.92209270969033
686 2437.27025 455.81081493757665
687 2435.86685 458.13362107798457
688 2434.45845 460.787073597312
689 2433.03565 463.8993790782988
690 2431.62575 465.99188693705946
691 2430.21335 468.44433177728206
692 2428.8161 470.8086807895452
693 2427.4076 473.3907622396946
694 2426.01085 477.2899322770536
695 2424.579 480.0561589989811
696 2423.17495 483.05394249688834
697 2421.78795 485.0581847978756
698 2420.3828 488.02346416097134
699 2418.9591 490.9017271893099
700 2417.53645 493.446471397765
701 2416.1075 496.13244374934584
702 2414.70555 498.2504491964355
703 2413.28485 500.7466104775667
704 2411.85535 503.81562637817115
705 2410.4332 507.1387377604842
706 2408.99465 510.1171213770285
707 2407.558 513.4193359995261
708 2406.13315 515.0647210776806
709 2404.6958 517.7615623595193
710 2403.26 522.0151999983937
711 2401.8208 524.3547873599455
712 2400.3787 527.4762863097712
713 2398.953 530.2519910000265
714 2397.5217 532.0872291112319
715 2396.0923 535.35938071087
716 2394.66595 538.8737605977803
717 2393.21515 541.6353604774922
718 2391.75425 544.1969569381326
719 2390.3355 547.0368397496641
720 2388.8876 549.4707662397996
721 2387.4558 551.9917463585734
722 2386.02975 555.027664937079
723 2384.57485 557.10649747774
724 2383.12005 559.5127379968762
725 2381.6398 562.0711559606716
726 2380.2023 564.0665747104213
727 2378.7547 566.4548279102892
728 2377.2932 569.7199337594211
729 2375.8249 572.9696399895474
730 2374.3663 576.182824308984
731 2372.9005 578.9897997491062
732 2371.43915 581.6220972770825
733 2369.97575 584.3749619368464
734 2368.5333 585.7933911103755
735 2367.092 589.5859359996393
736 2365.6085 592.7734277509153
737 2364.1233 596.0924971094355
738 2362.6185 599.9524577492848
739 2361.13165 603.4632182782516
740 2359.6579 605.5942675899714
741 2358.17545 609.6393672963604
742 2356.6684 613.0336414398625
743 2355.1931 615.9954123897478
744 2353.70995 619.4106209976599
745 2352.2309 622.4536851895973
746 2350.71575 625.3406519377604
747 2349.20755 629.3641729969531
748 2347.6891 632.6979411896318
749 2346.20725 635.2440974377096
750 2344.69875 639.1624984377995
751 2343.23675 641.4554994376376
752 2341.73465 645.0421393783763
753 2340.21855 649.3062858972698
754 2338.69575 653.126081937924
755 2337.1711 656.147524789907
756 2335.66 659.3362000007182
757 2334.1376 663.5417662402615
758 2332.6495 665.9837497500703
759 2331.13635 669.0903586763889
760 2329.6207 672.2655315101147
761 2328.0948 676.483212960884
762 2326.5921 680.3012175904587
763 2325.10645 681.6818183967844
764 2323.6048 684.7917169593275
765 2322.07725 687.6879824381322
766 2320.53405 690.8016405962408
767 2319.0297 693.5007179090753
768 2317.4825 697.6168937496841
769 2315.9471 700.3305015908554
770 2314.4187 701.9862903095782
771 2312.87535 706.1703123785555
772 2311.328 709.3455160008743
773 2309.796 712.4316840013489
774 2308.27075 716.2162444377318
775 2306.70985 720.6236629765481
776 2305.17135 724.2111891768873
777 2303.6266 729.4119724398479
778 2302.0542 732.9428623598069
779 2300.5508 734.6021193601191
780 2299.0021 739.1100955894217
781 2297.4509 741.732189190574
782 2295.89355 746.2983183981851
783 2294.3293 750.2962615108117
784 2292.73325 753.843794436194
785 2291.1781 757.0234803901985
786 2289.6407 759.7164035104215
787 2288.07825 764.4507269375026
788 2286.53375 767.2007609372959
789 2284.9404 770.9962478401139
790 2283.37465 774.4377873772755
791 2281.80825 778.392381937243
792 2280.2387 783.1487223105505
793 2278.6728 788.2465401608497
794 2277.08835 793.7187442770228
795 2275.4928 795.4049481600523
796 2273.89935 798.4219195768237
797 2272.3069 801.2705123899505
798 2270.7169 803.9315543910488
799 2269.12945 807.8121926980093
800 2267.5522 810.9161751596257
801 2265.9455 815.4350297506899
802 2264.36605 818.2966573974118
803 2262.77275 823.1480074366555
804 2261.1844 827.2234966391698
805 2259.56595 831.7705505974591
806 2257.9849 834.6852719904855
807 2256.36975 838.9644349385053
808 2254.7432 842.9944537607953
809 2253.13535 847.2628303775564
810 2251.5008 850.6896993611008
811 2249.9032 854.6484297588468
812 2248.28875 859.83207343705
813 2246.6637 863.1956023098901
814 2245.04365 868.2956446772441
815 2243.45765 871.9192064777017
816 2241.8473 877.1920827105641
817 2240.238 880.4639560002834
818 2238.62405 881.7026115981862
819 2236.9852 886.1678809598088
820 2235.3889 890.1989567903802
821 2233.799 893.1470990004018
822 2232.1474 898.1202732408419
823 2230.50865 904.5732251768932
824 2228.86215 907.5359473777935
825 2227.2351 914.3902279911563
826 2225.6266 918.7909724395722
827 2224.00375 922.933435938321
828 2222.3504 925.7369198407978
829 2220.71945 930.7366416975856
830 2219.07115 936.4883876768872
831 2217.41265 939.8422699766234
832 2215.76395 943.1847303975374
833 2214.1184 946.776881441474
834 2212.46265 953.4561049779877
835 2210.82955 956.5716967973858
836 2209.1883 960.704943110235
837 2207.5457 964.4232115093619
838 2205.875 967.9537749998271
839 2204.2109 973.4033211898059
840 2202.56125 977.5088484371081
841 2200.85845 980.9880135972053
842 2199.18465 984.9957543769851
843 2197.5077 991.9123407090083
844 2195.8319 997.3926423890516
845 2194.1297 1003.0874779103324
846 2192.44695 1009.0296856975183
847 2190.75655 1013.0170820970088
848 2189.0601 1017.3107879888266
849 2187.36725 1023.1167774386704
850 2185.6606 1026.3399076387286
851 2183.96405 1030.880757597275
852 2182.28115 1035.4537046784535
853 2180.58375 1040.029885938391
854 2178.87505 1044.8151374971494
855 2177.1931 1050.7053123898804
856 2175.4783 1054.5142291095108
857 2173.77885 1059.1674426766112
858 2172.06615 1064.4173741769046
859 2170.373 1070.327870999463
860 2168.71905 1074.646217096597
861 2166.9898 1079.9540959605947
862 2165.26915 1085.0559082766995
863 2163.5416 1089.5497694397345
864 2161.80275 1097.7143424386159
865 2160.11265 1104.8205599775538
866 2158.423 1110.5992710012943
867 2156.7404 1115.004107839428
868 2155.012 1120.7730559995398
869 2153.30375 1125.875385937281
870 2151.5877 1130.0409087100998
871 2149.87935 1134.357493577525
872 2148.1667 1140.737811109051
873 2146.4364 1146.383655040525
874 2144.705 1153.116875000298
875 2142.9835 1158.9760277504101
876 2141.2579 1163.3187875896692
877 2139.51915 1170.4733332777396
878 2137.7782 1175.493304759264
879 2136.0477 1178.97012470942
880 2134.3017 1184.164477109909
881 2132.56325 1189.0356994373724
882 2130.8318 1192.9210087610409
883 2129.10305 1197.1836306974292
884 2127.3452 1200.4975369591266
885 2125.59895 1207.8562088971958
886 2123.8262 1216.4535935604945
887 2122.10135 1220.9880781779066
888 2120.35555 1226.7745341965929
889 2118.6105 1233.940189750865
890 2116.857 1238.5339510003105
891 2115.0764 1246.3053630404174
892 2113.31245 1252.1956249978393
893 2111.5446 1259.1565108392388
894 2109.7847 1264.0608459096402
895 2108.0142 1269.852298360318
896 2106.2399 1275.219447989948
897 2104.4529 1280.2519815890118
898 2102.64685 1285.2887350777164
899 2100.8787 1291.6032863091677
900 2099.05675 1297.9852294363081
901 2097.29765 1303.9211544776335
902 2095.50735 1310.5443459777161
903 2093.70135 1316.4868581788614
904 2091.88765 1324.103527477011
905 2090.1233 1331.0186971090734
906 2088.30905 1336.5623380979523
907 2086.5189 1340.1234427895397
908 2084.73 1348.0555000007153
909 2082.9301 1355.6134139904752
910 2081.0857 1364.1731555098668
911 2079.29015 1369.8901629783213
912 2077.45615 1375.5357771776617
913 2075.654 1381.2379840007052
914 2073.8383 1387.0194531111047
915 2071.981 1391.7956389989704
916 2070.1368 1399.1633857591078
917 2068.2579 1405.2979875896126
918 2066.45715 1411.2844638768584
919 2064.6232 1419.4747217595577
920 2062.80415 1425.3393927775323
921 2060.97045 1432.603576797992
922 2059.11175 1440.4014619374648
923 2057.2709 1448.666213190183
924 2055.43825 1455.1320869373158
925 2053.5826 1463.4979772390798
926 2051.732 1468.8980760006234
927 2049.8987 1477.8252383088693
928 2048.0427 1486.9796767095104
929 2046.2116 1494.2203254397027
930 2044.34675 1503.0428144377656
931 2042.50145 1509.1973978974856
932 2040.6419 1517.4012643899769
933 2038.74455 1526.7343952981755
934 2036.8344 1533.949076639954
935 2034.9377 1542.5774187101051
936 2033.05265 1552.2486779773608
937 2031.1835 1560.8160277497955
938 2029.2974 1568.0198532403447
939 2027.43965 1577.0254578772
940 2025.54095 1583.5081230974756
941 2023.6558 1595.8911263602786
942 2021.8095 1601.6902097496204
943 2019.9009 1607.9534791894257
944 2018.00085 1615.428749277722
945 2016.12605 1622.1444613970816
946 2014.2409 1630.4287671898492
947 2012.36295 1636.3494172976352
948 2010.45275 1644.7443674379028
949 2008.54135 1651.5494901775382
950 2006.66 1657.2264999998733
951 2004.71545 1663.604381297715
952 2002.8289 1669.8961247904226
953 2000.91535 1677.8481843774207
954 1999.0287 1685.1691763098352
955 1997.12305 1693.240308697801
956 1995.176 1702.0214240006171
957 1993.25265 1711.148217977956
958 1991.28025 1719.0667099375278
959 1989.3404 1724.8994278395548
960 1987.4382 1734.4758807602338
961 1985.52705 1742.741268298123
962 1983.6127 1751.9606987102889
963 1981.72815 1761.4496475779451
964 1979.8142 1770.0870783599094
965 1977.87505 1781.990037497133
966 1975.94155 1789.8922335975803
967 1973.9942 1800.588766359724
968 1972.0467 1809.2515191095881
969 1970.09515 1818.3691964768805
970 1968.1096 1825.5729878400452
971 1966.1388 1831.2693345602602
972 1964.20985 1837.9496129779145
973 1962.2271 1845.4891255898401
974 1960.2546 1852.2879788400605
975 1958.3041 1863.2476231898181
976 1956.33215 1874.7667263774201
977 1954.33795 1882.2681397972628
978 1952.36695 1890.7934976969846
979 1950.4285 1896.5007877498865
980 1948.44755 1905.8887489973567
981 1946.42565 1921.6365720778704
982 1944.44225 1935.540564937517
983 1942.4617 1945.0945331095718
984 1940.51285 1954.3070348775946
985 1938.51515 1962.9250704776496
986 1936.53905 1968.9336750973016
987 1934.5548 1975.968596960418
988 1932.57145 1985.5140948980115
989 1930.56225 1995.031924937386
990 1928.58745 2000.058952497784
991 1926.55445 2011.9636351969093
992 1924.5555 2024.807519750204
993 1922.53155 2032.0214045979083
994 1920.5013 2043.2439983105287
995 1918.461 2050.289179000072
996 1916.42585 2063.8741017770953
997 1914.3612 2074.7873345594853
998 1912.35625 2083.8828359371983
999 1910.344 2095.5507640000433
1000 1908.2931 2104.3945923894644
1001 1906.26865 2116.3721771775745
1002 1904.2309 2126.2682851897553
1003 1902.16965 2137.0839688773267
1004 1900.0937 2150.814820310101
1005 1898.061 2162.762679000385
1006 1896.01975 2175.3750599380583
1007 1893.96625 2185.6309109376743
1008 1891.88325 2194.5517194373533
1009 1889.851 2202.0803989996202
1010 1887.75795 2216.923461798113
1011 1885.70645 2227.9559783982113
1012 1883.6203 2241.7388279102743
1013 1881.56085 2252.265897277277
1014 1879.50045 2263.6254997975193
1015 1877.3505 2436.8904497497715
1016 1875.23975 2447.908769937698
1017 1873.17295 2456.9725382975303
1018 1871.0884 2471.408085439354
1019 1869.01025 2481.010344936978
1020 1866.9106 2490.258507640101
1021 1864.802 2503.1893960004672
1022 1862.72845 2517.943310597446
1023 1860.63625 2526.279535937123
1024 1858.5622 2533.5449311598204
1025 1856.48055 2543.784721697215
1026 1854.3558 2561.092106360011
1027 1852.3002 2568.4068799600936
1028 1850.2341 2577.0493971901014
1029 1848.12605 2593.0121613969095
1030 1846.0038 2606.0366855603643
1031 1843.88225 2620.6005849372596
1032 1841.75825 2630.718806937337
1033 1839.6192 2642.9050913597457
1034 1837.52105 2656.461656896863
1035 1835.4096 2670.362727840431
1036 1833.24695 2680.532365697436
1037 1831.13585 2690.3346947776154
1038 1829.0079 2699.0483375894837
1039 1826.8512 2712.4763585594483
1040 1824.59525 2886.725527436938
1041 1822.49015 2894.4110029772855
1042 1820.28205 2905.9421977973543
1043 1818.1089 2910.181640789844
1044 1815.8924 2924.258922240231
1045 1813.7266 2936.6566524398513
1046 1811.57905 2946.216351096984
1047 1809.4508 2958.9146793601103
1048 1807.2463 2970.130236309953
1049 1805.07155 2976.3456305982545
1050 1802.92895 2984.8970018974505
1051 1800.75615 2995.6884871777147
1052 1798.57545 3009.5067072971724
1053 1796.4379 3020.612643590197
1054 1794.1954 3037.114218839444
1055 1792.0266 3046.979192440398
1056 1789.82785 3060.174614378251
1057 1787.6675 3073.834643749986
1058 1785.4596 3086.267667840235
1059 1783.3062 3095.4640415604226
1060 1781.1091 3108.0861971899867
1061 1778.88055 3125.021981697064
1062 1776.58625 3291.279460937716
1063 1774.3687 3302.0512603097595
1064 1772.1617 3310.468953109812
1065 1769.9589 3324.886110790074
1066 1767.71365 3331.4415536774322
1067 1765.50085 3343.3200992778875
1068 1763.25565 3357.299993077293
1069 1761.0215 3366.831537750084
1070 1758.8631 3377.5840583895333
1071 1756.5976 3395.1808742396533
1072 1754.3627 3406.8567487103865
1073 1752.1056 3425.6338486396708
1074 1749.8961 3440.8431047904305
1075 1747.6784 3450.1386734400876
1076 1745.4348 3464.76544896001
1077 1743.20495 3481.250345497392
1078 1740.9356 3491.3855526396073
1079 1738.67035 3503.480280877091
1080 1736.47965 3516.205285877455
1081 1734.179 3529.9963589999825
1082 1731.89795 3545.0951357977465
1083 1729.6115 3569.2910677497275
1084 1727.2474 3722.4127932400443
1085 1725.0101 3734.530997990165
1086 1722.78245 3746.3840219979174
1087 1720.51045 3760.723190797493
1088 1718.2436 3772.2597590400837
1089 1715.97655 3783.0370000968687
1090 1713.65855 3802.8098618970253
1091 1711.33955 3815.909555797931
1092 1709.0205 3828.2080797497183
1093 1706.7437 3841.8388103102334
1094 1704.4668 3856.953797759954
1095 1702.1632 3869.14656576002
1096 1699.83465 3883.2044093771838
1097 1697.52085 3901.3332652770914
1098 1695.14195 4058.745500197634
1099 1692.8065 4215.509657750372
1100 1690.49725 4230.194992437959
1101 1688.21485 4239.409289476927
1102 1685.8502 4256.036559959874
1103 1683.4271 4391.301485589705
1104 1681.09 4412.743400000036
1105 1678.7311 4430.909492790233
1106 1676.3634 4448.412840440404
1107 1673.9967 4471.610389110167
1108 1671.63765 4483.328252478037
1109 1669.32635 4500.741945677437
1110 1666.89785 4510.034215377178
1111 1664.5758 4522.546054359991
1112 1662.2602 4544.123295960017
1113 1659.8649 4560.834847989492
1114 1657.49395 4580.290063397493
1115 1655.09985 4595.153979977593
1116 1652.67885 4738.728012677748
1117 1650.27395 4758.427201397717
1118 1647.89885 4781.43651867751
1119 1645.47325 4931.028084437363
1120 1643.0473 4940.464062710293
1121 1640.7036 4953.883847040124
1122 1638.17675 5119.059809437487
1123 1635.78435 5138.075245078187
1124 1633.4363 5161.6789423096925
1125 1631.0753 5180.39122991031
1126 1628.64735 5199.698087977711
1127 1626.1173 5348.17584071029
1128 1623.72155 5363.67251559766
1129 1621.35745 5373.267379497644
1130 1618.94075 5389.410439437721
1131 1616.56 5408.341599999927
1132 1614.08425 5435.552151937503
1133 1611.62295 5450.336083297618
1134 1609.1062 5466.279521560296
1135 1606.59725 5583.217342437245
1136 1604.16855 5605.525240897201
1137 1601.65715 5744.009803877678
1138 1599.2536 5752.700087039731
1139 1596.86955 5774.5230327975005
1140 1594.34735 5800.4431979772635
1141 1591.83925 5826.024409437552
1142 1589.33075 5845.862654437311
1143 1586.86625 5866.308360937517
1144 1584.37105 5886.3259718976915
1145 1581.8343 6021.151443509851
1146 1579.41125 6036.423323437106
1147 1576.9011 6057.328418789897
1148 1574.45545 6064.909515297972
1149 1571.84795 6202.313630797435
1150 1569.3551 6217.894903989974
1151 1566.87625 6227.089935937431
1152 1564.4033 6233.3555491101
1153 1561.8614 6372.184790039901
1154 1559.41205 6379.617664798163
1155 1556.76375 6522.2372359372675
1156 1554.21225 6651.981099937111
1157 1551.72385 6661.191091177519
1158 1549.29285 6687.326988877263
1159 1546.78195 6704.638504197355
1160 1544.1942 6745.238586360589
1161 1541.67535 6869.852552377619
1162 1539.0959 6898.712303189561
1163 1536.5543 7028.356951509602
1164 1534.06455 7055.498383297119
1165 1531.3497 7285.835309910122
1166 1528.8169 7407.078174389899
1167 1526.05835 7750.153645277489
1168 1523.45675 7771.13602943765
1169 1520.9359 7796.148691190407
1170 1518.3466 7814.282668439671
1171 1515.753 7943.045390999876
1172 1513.162 7966.671955999918
1173 1510.5044 8092.519480640069
1174 1507.7045 8412.408879749477
1175 1505.01995 8535.075551997405
1176 1502.49685 8546.877890077885
1177 1499.91595 8666.5660855975
1178 1497.2628 8792.19273616001
1179 1494.7592 8806.744615360163
1180 1492.08835 8827.868844277691
1181 1489.46015 8847.782511977479
1182 1486.76885 8973.75441967789
1183 1484.1441 9094.212235189974
1184 1481.51795 9114.138577797916
1185 1478.78755 9227.023514997214
1186 1476.20685 9246.883063077461
1187 1473.40545 9367.333760297857
1188 1470.72205 9505.940293797292
1189 1468.0235 9613.737847750075
1190 1465.36495 9619.961761497892
1191 1462.5668 9815.308237759396
1192 1460.0106 9829.216087639797
1193 1457.2612 9965.55907456018
1194 1454.5436 10162.858999039978
1195 1451.81265 10278.525349977426
1196 1449.24225 10277.188964937348
1197 1446.5847 10295.766425909474
1198 1443.928 10311.469515999546
1199 1441.1009 10508.32951919036
1200 1438.31965 10530.479173877742
1201 1435.4245 10848.559599749744
1202 1432.72095 10972.568981097778
1203 1429.9442 11082.466186360223
1204 1426.9522 11486.076915160287
1205 1424.15405 11696.899918597192
1206 1421.39125 11903.23577343789
1207 1418.5113 12106.499372310238
1208 1415.6943 12221.365747509757
1209 1412.9628 12338.750916159945
1210 1410.2709 12366.264813190093
1211 1407.5601 12385.458587990142
1212 1404.7697 12494.918461909983
1213 1401.91085 12690.386802277528
1214 1399.024 12790.909224000294
1215 1396.22035 12970.216595877195
1216 1393.5641 12981.832791189663
1217 1390.70715 13004.496388877742
1218 1387.9599 13100.073491989868
1219 1385.03675 13427.764399437467
1220 1382.04585 13781.309747777646
1221 1379.2163 13794.817214309936
1222 1376.39285 13852.181018877774
1223 1373.5601 14044.871487990255
1224 1370.85825 14126.632156937383
1225 1368.05295 14216.205646297429
1226 1365.18435 14406.097565077478
1227 1362.50855 14419.902026897296
1228 1359.70595 14543.267584597459
1229 1356.88565 14628.927874077577
1230 1354.12255 14654.945931497263
1231 1351.1679 14848.521209590137
1232 1348.2851 15088.722017989727
1233 1345.4874 15177.94364124001
1234 1342.64035 15267.351701877778
1235 1339.6355 15403.563839749899
1236 1336.64 15714.96089999983
1237 1333.70835 15967.487790277228
1238 1330.817 16158.642110999906
1239 1327.6707 16551.031661510235
1240 1324.659 16841.513218999607
1241 1321.79435 16888.631158077857
1242 1318.7472 17096.86059215991
1243 1315.6714 17287.562722040107
1244 1312.52975 17560.234614937566
1245 1309.72125 17555.21674843738
1246 1306.7472 17760.347092160024
1247 1303.878 17933.844916000264
1248 1300.9007 18102.553339510225
1249 1297.8829 18387.345487589948
1250 1294.69655 18797.765768097714
1251 1291.78545 18852.626818297198
1252 1288.65145 19093.53486289736
1253 1285.7941 19192.961805189727
1254 1282.6924 19401.150082240347
1255 1279.5464 19777.511647040024
1256 1276.5366 19879.828960440354
1257 1273.5688 19950.633666560054
1258 1270.5574 20154.861705240095
1259 1267.5189 20381.693742789794
1260 1264.41025 20674.797744937707
1261 1261.47915 20726.47556527774
1262 1258.2561 20969.271212789696
1263 1255.36175 21047.831286937464
1264 1252.4645 21122.83403974981
1265 1249.3414 21340.93324604002
1266 1246.3428 21427.003488160204
1267 1243.22425 21668.834861937445
1268 1240.17435 21803.13045207737
1269 1237.15865 21906.729380177334
1270 1234.04 22114.153800000204
1271 1231.09705 22193.270931297448
1272 1228.15265 22262.421847977675
1273 1225.18175 22364.32021693769
1274 1222.0128 22569.302436160157
1275 1218.9303 22675.669541910058
1276 1215.89635 22726.128206677502
1277 1212.63965 23005.263297877274
1278 1209.64555 23087.61701519764
1279 1206.41485 23417.219649477862
1280 1203.22355 23747.324175397633
1281 1200.04505 23937.04282049765
1282 1197.0465 24012.116237750277
1283 1193.889 24098.356379000237
1284 1190.9032 24116.11062975996
1285 1187.7261 24415.253778789658
1286 1184.68035 24479.936573877232
1287 1181.35505 24750.73578949785
1288 1178.10275 25027.599592437502
1289 1174.96735 25174.36408397765
1290 1171.6187 25441.08291031001
1291 1168.5329 25570.711317589972
1292 1165.3539 25808.835054789903
1293 1162.0539 26068.771694789873
1294 1158.75685 26418.00822807732
1295 1155.51215 26676.0648523774
1296 1152.1656 26959.69297663984
1297 1148.85015 27159.3603949775
1298 1145.79385 27277.220352177275
1299 1142.29645 27741.96006739745
1300 1138.9099 28080.642581989756
1301 1135.594 28380.205163999926
1302 1132.2491 28685.416849190136
1303 1128.70535 29141.387531377608
1304 1125.4815 29255.478257749695
1305 1122.1355 29410.430639749626
1306 1118.76355 29714.30154139758
1307 1115.45665 29893.304020777345
1308 1112.03155 30257.67185459775
1309 1108.71835 30589.545723277144
1310 1105.3127 30809.759318710072
1311 1101.82175 31069.326976937242
1312 1098.5272 31286.532760160044
1313 1095.19235 31566.013551477343
1314 1091.53485 32030.242285477463
1315 1088.0112 32414.166074560257
1316 1084.57985 32706.446323977318
1317 1081.081 32971.57053900021
1318 1077.3422 33464.018599160016
1319 1073.79155 33828.215998597676
1320 1070.4288 34073.80003056023
1321 1067.02405 34187.51847159746
1322 1063.4249 34572.475559990155
1323 1059.8107 35006.80426551006
1324 1056.2528 35344.1881921601
1325 1052.86745 35568.45318049751
1326 1049.35865 35856.80662017781
1327 1045.7989 36168.253758790204
1328 1042.4146 36332.11280683987
1329 1038.69675 36740.14128943742
1330 1035.2449 36914.67542399024
1331 1031.54045 37283.352463797666
1332 1027.9106 37651.72840764001
1333 1024.2513 37940.23084831028
1334 1020.6244 38411.724824640085
1335 1016.95025 38862.5394749376
1336 1013.41455 39232.16789829754
1337 1009.84265 39461.58979097742
1338 1006.24775 39800.97226993763
1339 1002.82085 40003.29455527756
1340 999.193 40394.96185099997
1341 995.64455 40665.315905297524
1342 991.94285 40972.34398387745
1343 988.2436 41355.34145903995
1344 984.42605 41757.485931397416
1345 980.776 42051.21562400018
1346 977.1889 42400.081216790015
1347 973.26895 42912.99851589755
1348 969.79425 43050.1021169374
1349 966.24235 43366.678416477516
1350 962.4884 43792.88246544008
1351 958.62495 44203.552187497495
1352 954.98655 44374.22986909759
1353 951.1374 44872.22922124015
1354 946.96405 45483.60595759738
1355 943.1292 45872.862907360075
1356 939.3581 46128.947764389915
1357 935.41035 46569.99696287757
1358 931.65675 46938.94872943754
1359 927.8193 47276.351347510004
1360 923.95895 47624.46056489751
1361 920.17815 47887.740312577575
1362 916.34525 48251.87175243755
1363 912.38125 48674.417698437464
1364 908.30255 49242.95611349761
1365 903.99985 49983.69464997738
1366 900.08945 50456.97254869738
1367 896.14 50804.64969999995
1368 892.4318 51062.355948760174
1369 888.52775 51357.1496299376
1370 884.7374 51724.920841239975
1371 881.0766 52063.468632439966
1372 877.1079 52435.03785759013
1373 872.9788 52884.5612505601
1374 869.02535 53068.24020737747
1375 865.33665 53242.67671677761
1376 861.2517 53691.34584711003
1377 857.65435 53829.64157607744
1378 853.825 54074.250374999945
1379 849.97015 54379.062358977506
1380 846.25325 54525.13991443755
1381 842.46295 54788.625527297496
1382 838.7011 55070.23905879003
1383 834.83335 55515.27897777746
1384 830.97685 55732.00161407748
1385 827.1073 56004.038286709925
1386 823.2626 56357.226441240055
1387 819.28795 56817.9348347974
1388 815.38965 57156.51612287748
1389 811.27345 57576.35327509744
1390 807.24515 57870.15945147758
1391 803.41055 58182.55379869754
1392 799.79515 58199.58638647746
1393 796.03385 58480.379204177414
1394 791.86305 58827.19699469744
1395 787.963 59103.56203100004
1396 784.3604 59184.758911840036
1397 780.27385 59445.05635617743
1398 776.2245 59700.285099750035
1399 772.07655 59969.974390097545
1400 768.19495 60194.055044497596
1401 764.0773 60455.54852471
1402 760.3769 60582.21194638999
1403 756.6528 60628.495852160035
1404 752.78225 60858.81313493755
1405 749.10625 61030.52396093751
1406 745.21395 61155.117475397536
1407 741.47135 61195.443279177416
1408 737.70645 61288.61767839745
1409 733.86675 61452.15089443745
1410 730.05695 61493.64430669742
1411 726.0014 61650.089298040024
1412 721.74575 61892.09370693751
1413 717.70225 62122.468894937425
1414 713.92405 62254.77918159752
1415 710.05345 62294.636493097525
1416 706.10895 62410.18297989748
1417 702.16115 62593.35488067742
1418 698.2452 62675.38767696003
1419 693.94605 62861.67173939751
1420 689.91325 62983.51482443762
1421 685.88585 63233.29431977746
1422 681.9011 63332.24571878993
1423 677.9316 63431.34672144003
1424 673.9065 63493.15455774992
1425 670.1789 63486.772194789955
1426 666.01355 63695.791066397505
1427 662.149 63778.876298999996
1428 658.50735 63804.24014597753
1429 654.27255 63976.264666497475
1430 650.12135 64183.34692417749
1431 646.42325 64139.90800943744
1432 642.15765 64347.946096477506
1433 638.09565 64386.78210107755
1434 634.1524 64496.48157424008
1435 630.2203 64573.94936791004
1436 626.4679 64532.47306959005
1437 622.6393 64423.988895509974
1438 618.83455 64352.132176297426
1439 615.1262 64266.60527355998
1440 611.5559 64149.67207519006
1441 607.81275 64092.617587437446
1442 603.9848 64097.64256896009
1443 600.2228 64048.76216016
1444 596.40095 63992.09378909756
1445 592.58345 63944.69973609754
1446 588.87015 63743.13298897754
1447 585.25895 63632.30719489744
1448 581.34045 63679.02844379749
1449 577.62685 63589.81810907752
1450 573.65525 63521.35719743749
1451 569.9138 63377.66936955991
1452 566.32465 63237.86315237748
1453 562.9141 63058.776621190074
1454 559.14735 62917.92853797751
1455 555.11245 62798.82810499758
1456 551.448 62760.477296000056
1457 547.4811 62641.91744279006
1458 543.8853 62430.42164391
1459 540.37055 62238.51434269751
1460 536.8709 62049.01353319001
1461 533.03085 61919.14949827752
1462 529.2178 61726.76326316001
1463 525.5954 61515.56719883997
1464 521.9815 61328.52855775005
1465 518.55915 61080.73700127745
1466 514.9573 60860.60477670998
1467 511.57325 60661.153034437506
1468 507.95885 60470.54325667748
1469 504.29305 60286.57097169751
1470 500.98385 60018.24878917748
1471 497.4245 59815.79619975001
1472 494.05595 59517.97651959752
1473 490.44185 59402.859018577525
1474 487.2682 59114.03146876005
1475 483.7218 58854.66780476004
1476 480.43345 58608.39007109753
1477 477.1505 58310.25914974997
1478 473.496 58131.15718400004
1479 470.24335 57797.5226307775
1480 466.76045 57533.6984657975
1481 463.658 57204.01133599997
1482 460.3769 56869.25784639001
1483 457.0442 56464.19804635999
1484 453.68635 56143.0353736775
1485 450.37825 55800.6283769375
1486 447.49075 55475.421314437495
1487 444.04465 55201.17515637749
1488 441.06115 54872.0087106775
1489 437.94895 54507.257443897455
1490 434.61935 54195.78135557749
1491 431.44255 53893.03429949752
1492 428.39515 53618.72270647748
1493 425.2272 53281.75028015999
1494 422.1243 52971.66524951
1495 419.1851 52705.60933799003
1496 415.95485 52352.09651147749
1497 413.29205 51985.1631567975
1498 410.31795 51586.373757797526
1499 407.54365 51242.8200946775
1500 404.5767 50857.681317109964
1501 401.57135 50471.79670917752
1502 398.74655 50136.019313097495
1503 396.13255 49747.968180497526
1504 393.2767 49377.17703711
1505 390.5991 49058.51607918998
1506 387.61525 48737.3836174375
1507 384.52205 48381.114413797535
1508 381.61845 48047.7438695975
1509 378.9593 47746.73284350999
1510 375.97135 47339.15602917751
1511 373.32585 46927.146671777504
1512 370.4105 46560.39418974999
1513 367.6838 46219.05961755998
1514 364.99345 45835.43240709751
1515 362.20525 45413.939022437524
1516 359.2875 45013.76084374999
1517 356.56405 44618.008697597514
1518 353.9808 44257.31633136001
1519 351.1627 43861.00772871003
1520 348.1627 43440.35192871002
1521 345.718 43085.13427599998
1522 343.11175 42723.78166193752
1523 340.5346 42406.65940284
1524 338.00875 42010.16317343748
1525 335.5055 41639.702869750006
1526 332.9048 41240.271936959965
1527 330.4401 40914.76881199003
1528 328.07005 40525.19404299751
1529 325.6222 40143.82016715998
1530 323.15705 39774.084785297484
1531 320.9823 39450.16208671
1532 318.64165 39110.336335277476
1533 316.0806 38741.03340363999
1534 313.6537 38408.85857631
1535 311.2181 38035.194732389995
1536 308.73355 37696.460254397505
1537 306.5767 37333.39901710999
1538 304.2824 37006.21555024
1539 301.90585 36663.3064857775
1540 299.6441 36293.99653519
1541 297.11355 35906.85605639752
1542 295.01725 35594.64865243749
1543 292.7221 35240.79227158999
1544 290.54705 34905.1106862975
1545 288.3325 34574.35634375001
1546 286.0433 34192.96932511001
1547 283.79875 33806.39504843751
1548 281.53615 33445.17249317748
1549 279.4398 33116.815575960005
1550 277.32145 32767.73011989749
1551 275.3787 32480.60328631001
1552 273.3944 32110.19574863999
1553 271.3946 31796.81739083999
1554 269.49575 31473.9155819375
1555 267.4787 31197.97644631
1556 265.46775 30851.88575993749
1557 263.691 30524.102219000022
1558 261.8931 30241.86597238999
1559 260.00945 29916.985660697494
1560 258.08245 29594.07715199751
1561 256.2267 29267.404707110007
1562 254.36845 28958.489194597503
1563 252.49845 28665.664397597502
1564 250.52975 28334.668014937502
1565 248.75475 28034.786302437496
1566 247.09985 27778.376879977506
1567 245.37755 27489.800005997495
1568 243.7082 27191.55265276
1569 241.8943 26909.51902751001
1570 240.21885 26653.773754677495
1571 238.39705 26346.31860129749
1572 236.6324 26067.88277024001
1573 234.88085 25793.61485327749
1574 233.20275 25507.012742437502
1575 231.6629 25239.591063589993
1576 229.7429 24941.60619959001
1577 228.0017 24677.67669711
1578 226.56965 24407.0468488775
1579 224.94225 24130.682014937498
1580 223.2417 23819.398481109994
1581 221.59025 23548.630254937503
1582 220.0839 23349.251760789994
1583 218.59135 23084.435455177503
1584 217.008 22821.314736
1585 215.4811 22581.006242790005
1586 213.87705 22310.428233297498
1587 212.4157 22073.00559351001
1588 210.9466 21828.623948440007
1589 209.3543 21559.128971510007
1590 207.8332 21305.680477759997
1591 206.50915 21089.4048162775
1592 204.9119 20811.82773839
1593 203.54095 20586.7073230975
1594 202.16605 20351.7361773975
1595 200.81155 20109.1149365975
1596 199.4545 19878.420429749996
1597 198.1181 19658.625852389996
1598 196.67325 19388.887984437504
1599 195.2281 19161.870570389998
1600 193.8282 18913.410184759996
