# Supplementary material for: Large-deviations of disease spreading dynamics with vaccination
Source: PLoS One. 2023 Jul 10;18(7):e0287932. doi: 10.1371/journal.pone.0287932 (PMC10332629; doi:10.1371/journal.pone.0287932)
Supplement: S1 Data — (GZ) [file pone.0287932.s002.gz › DATA/data_supporting_information/fig2/6400.rate]

#sir_rate pdf-to-rate-opt --n 6400 --index-left 0 --index-right 0 --index-log 1 -l 6400.out 
#left right val
0.00078125 0.00078125 0.0013569823995287654
0.0009375000000000001 0.0009375000000000001 0.0012559819690934052
0.00109375 0.00109375 0.001179557823776388
0.00125 0.00125 0.0011106961299709752
0.00140625 0.00140625 0.0010534165388624247
0.0015625 0.0015625 0.0009725027419335754
0.00171875 0.00171875 0.0009255192103962754
0.0018750000000000001 0.0018750000000000001 0.0008774571306181865
0.00203125 0.00203125 0.0008101361786319557
0.0021875 0.0021875 0.0007849809825428596
0.0023437500000000003 0.0023437500000000003 0.0007444956089945518
0.0025 0.0025 0.000723935560429133
0.0026562499999999998 0.0026562499999999998 0.0006718821464815152
0.0028125 0.0028125 0.0006435556193339304
0.00296875 0.00296875 0.0006112370059767976
0.003125 0.003125 0.0005839614679333976
0.0032812500000000003 0.0032812500000000003 0.0005596595878921804
0.0034375000000000005 0.0034375000000000005 0.0005375733430970657
0.0035937499999999997 0.0035937499999999997 0.0005092546297774466
0.00375 0.00375 0.0004944070819023192
0.00390625 0.00390625 0.00045885775939341313
0.0040625 0.0040625 0.00045600531313385093
0.00421875 0.00421875 0.000422060689158489
0.004375 0.004375 0.0004139863142218012
0.00453125 0.00453125 0.0003927068597944659
0.0046875 0.0046875 0.00039116118447237553
0.00484375 0.00484375 0.000360850355318136
0.005 0.005 0.00035442159821340633
0.00515625 0.00515625 0.00034497582295470815
0.0053124999999999995 0.0053124999999999995 0.000339583506049478
0.00546875 0.00546875 0.000312764276539207
0.005625 0.005625 0.0003117100663429675
0.00578125 0.00578125 0.0003018852704073353
0.0059375 0.0059375 0.000290328963009732
0.00609375 0.00609375 0.00027727891230622454
0.00625 0.00625 0.0002814291319592072
0.00640625 0.00640625 0.0002556582182535293
0.0065625 0.0065625 0.0002632333195434516
0.00671875 0.00671875 0.0002488656641441068
0.006875 0.006875 0.0002245915954411132
0.00703125 0.00703125 0.00023389400820488906
0.0071875 0.0071875 0.00022491488033510938
0.00734375 0.00734375 0.0002204341985602273
0.0075 0.0075 0.00021408770460185054
0.00765625 0.00765625 0.00020976944682442095
0.0078125 0.0078125 0.00020505060770473595
0.00796875 0.00796875 0.0002015731370714899
0.008125 0.008125 0.00019844986668189534
0.00828125 0.00828125 0.0001952814241108924
0.0084375 0.0084375 0.00019364673075355647
0.00859375 0.00859375 0.0001908111517903452
0.00875 0.00875 0.00018420823342028256
0.008906250000000001 0.008906250000000001 0.00018670578271777442
0.009062500000000001 0.009062500000000001 0.00017271782541714028
0.009218750000000001 0.009218750000000001 0.0001736365683603905
0.009375000000000001 0.009375000000000001 0.0001730473133115455
0.009531250000000002 0.009531250000000002 0.0001627923796223496
0.009687500000000002 0.009687500000000002 0.00016605602281557317
0.00984375 0.00984375 0.00016206988058487513
0.01 0.01 0.000153238559670562
0.01015625 0.01015625 0.00015400356729347394
0.0103125 0.0103125 0.00015595451958450582
0.01046875 0.01046875 0.00016074605097809517
0.010625 0.010625 0.00015875601224907108
0.010781250000000001 0.010781250000000001 0.00014353342507986052
0.010937500000000001 0.010937500000000001 0.00013929660855750155
0.011093750000000001 0.011093750000000001 0.00014157059397676267
0.011250000000000001 0.011250000000000001 0.00014184558836160155
0.011406250000000001 0.011406250000000001 0.00014309819213580475
0.011562500000000002 0.011562500000000002 0.00013254087980172274
0.011718750000000002 0.011718750000000002 0.0001371870646746206
0.011875 0.011875 0.00013777375927063567
0.01203125 0.01203125 0.00013694220017624416
0.0121875 0.0121875 0.00013624167454852592
0.01234375 0.01234375 0.00013533473800225135
0.0125 0.0125 0.00012827929193820568
0.01265625 0.01265625 0.00012996309402755118
0.012812500000000001 0.012812500000000001 0.00013241992397537198
0.012968750000000001 0.012968750000000001 0.0001285299355443541
0.013125000000000001 0.013125000000000001 0.00012634378604336243
0.013281250000000001 0.013281250000000001 0.00012279022144154862
0.013437500000000002 0.013437500000000002 0.0001283866061203564
0.013593750000000002 0.013593750000000002 0.0001310313466827474
0.013750000000000002 0.013750000000000002 0.00012506756557895303
0.01390625 0.01390625 0.00012162495625263475
0.0140625 0.0140625 0.0001275830459654789
0.01421875 0.01421875 0.00012075983433648118
0.014375 0.014375 0.0001203346748759464
0.01453125 0.01453125 0.00012668794511969141
0.014687500000000001 0.014687500000000001 0.0001176620370496959
0.014843750000000001 0.014843750000000001 0.00013012791465794024
0.015000000000000001 0.015000000000000001 0.00012348889646558402
0.015156250000000001 0.015156250000000001 0.0001234210196611093
0.015312500000000001 0.015312500000000001 0.00012025196938338887
0.015468750000000002 0.015468750000000002 0.00012041529079749355
0.015625 0.015625 0.00012015293371304202
0.01578125 0.01578125 0.00011949255898540331
0.0159375 0.0159375 0.00011714126951769508
0.01609375 0.01609375 0.00012133407828528783
0.01625 0.01625 0.00012445665345896234
0.01640625 0.01640625 0.00012076633595203617
0.0165625 0.0165625 0.00012011757829245878
0.01671875 0.01671875 0.0001236853998099569
0.016875 0.016875 0.00012411424074200805
0.01703125 0.01703125 0.00012240920101672185
0.0171875 0.0171875 0.00012264286934465657
0.01734375 0.01734375 0.00012580872621656387
0.0175 0.0175 0.00012190476047009924
0.017656250000000002 0.017656250000000002 0.0001238573157516764
0.017812500000000002 0.017812500000000002 0.00012357998189405184
0.017968750000000002 0.017968750000000002 0.0001237079789319611
0.018125000000000002 0.018125000000000002 0.00012216074935977333
0.018281250000000002 0.018281250000000002 0.00012713858037128692
0.018437500000000002 0.018437500000000002 0.0001199938617318374
0.018593750000000003 0.018593750000000003 0.0001242942431663404
0.018750000000000003 0.018750000000000003 0.0001246697389605642
0.01890625 0.01890625 0.0001223819758287308
0.0190625 0.0190625 0.00012464734669780388
0.01921875 0.01921875 0.0001226834897857839
0.019375 0.019375 0.0001259876489853045
0.01953125 0.01953125 0.0001224532374088674
0.0196875 0.0196875 0.0001255634138084754
0.01984375 0.01984375 0.00012695636819371289
0.02 0.02 0.00012845248330381682
0.02015625 0.02015625 0.00012786034663650762
0.0203125 0.0203125 0.00012898070091420748
0.02046875 0.02046875 0.00013150337950602905
0.020625 0.020625 0.00013280835168490103
0.02078125 0.02078125 0.00013294049058573202
0.0209375 0.0209375 0.0001271879309264924
0.02109375 0.02109375 0.00012963269262739638
0.02125 0.02125 0.00013440456673012726
0.02140625 0.02140625 0.00012773113754461878
0.021562500000000002 0.021562500000000002 0.00012702759400763829
0.021718750000000002 0.021718750000000002 0.00012922703050864055
0.021875000000000002 0.021875000000000002 0.00012877804674458882
0.022031250000000002 0.022031250000000002 0.0001318995075482177
0.022187500000000002 0.022187500000000002 0.0001326598337697128
0.022343750000000002 0.022343750000000002 0.00013288011178982394
0.022500000000000003 0.022500000000000003 0.0001333556222803628
0.022656250000000003 0.022656250000000003 0.00013559275029180075
0.0228125 0.0228125 0.00013216751450215167
0.02296875 0.02296875 0.0001359550533112641
0.023125 0.023125 0.00013419192565689372
0.02328125 0.02328125 0.00013463531135147192
0.0234375 0.0234375 0.00013068164507516286
0.02359375 0.02359375 0.0001325387250479362
0.02375 0.02375 0.00013499444978934237
0.02390625 0.02390625 0.00013500281584756968
0.0240625 0.0240625 0.00013970942468443173
0.02421875 0.02421875 0.00013948042304476403
0.024375 0.024375 0.00014244907165930195
0.02453125 0.02453125 0.00013788210113052673
0.0246875 0.0246875 0.0001418225743064944
0.02484375 0.02484375 0.00014298486498518512
0.025 0.025 0.00014544642524273304
0.02515625 0.02515625 0.00013825743811880363
0.0253125 0.0253125 0.00014266171727757992
0.025468750000000002 0.025468750000000002 0.00014558988353780098
0.025625000000000002 0.025625000000000002 0.00014232279605239301
0.025781250000000002 0.025781250000000002 0.00014454490993883482
0.025937500000000002 0.025937500000000002 0.00014323400535674226
0.026093750000000002 0.026093750000000002 0.00014114278813211773
0.026250000000000002 0.026250000000000002 0.00014195312330644264
0.026406250000000003 0.026406250000000003 0.00014448841720950405
0.026562500000000003 0.026562500000000003 0.0001477609010497343
0.026718750000000003 0.026718750000000003 0.00014674382632936183
0.026875 0.026875 0.00014969286310872115
0.02703125 0.02703125 0.0001410093744320524
0.0271875 0.0271875 0.0001517427364081016
0.02734375 0.02734375 0.00015380125233207251
0.0275 0.0275 0.00014484450584230585
0.02765625 0.02765625 0.00015095701846422495
0.0278125 0.0278125 0.000152082687639996
0.02796875 0.02796875 0.00015335561388057356
0.028125 0.028125 0.00015321440099452273
0.02828125 0.02828125 0.0001532218733309507
0.0284375 0.0284375 0.0001528393656747356
0.02859375 0.02859375 0.00015281112272621595
0.02875 0.02875 0.0001550825777496575
0.02890625 0.02890625 0.00015296152042065654
0.0290625 0.0290625 0.00015766404401803
0.02921875 0.02921875 0.00015436654876438402
0.029375000000000002 0.029375000000000002 0.0001586732281575123
0.029531250000000002 0.029531250000000002 0.0001595744527925663
0.029687500000000002 0.029687500000000002 0.00015911106568124956
0.029843750000000002 0.029843750000000002 0.00015552326864394966
0.030000000000000002 0.030000000000000002 0.0001572638973368785
0.030156250000000002 0.030156250000000002 0.00016148381601382354
0.030312500000000003 0.030312500000000003 0.0001600965679098741
0.030468750000000003 0.030468750000000003 0.0001590319936705599
0.030625000000000003 0.030625000000000003 0.00016104248990703282
0.03078125 0.03078125 0.00015942981204078923
0.0309375 0.0309375 0.0001607848104111018
0.03109375 0.03109375 0.00016324549473526752
0.03125 0.03125 0.00016083938422185233
0.03140625 0.03140625 0.00016535157800675134
0.0315625 0.0315625 0.00016839621489180551
0.03171875 0.03171875 0.00016885719823636375
0.031875 0.031875 0.00016824706341860978
0.03203125 0.03203125 0.00017304256376080306
0.0321875 0.0321875 0.00016624989582910297
0.03234375 0.03234375 0.00016921743234505406
0.0325 0.0325 0.00016917738938192672
0.03265625 0.03265625 0.0001697417286294336
0.032812499999999994 0.032812499999999994 0.00016754385861448204
0.03296875 0.03296875 0.00016629225239793771
0.033124999999999995 0.033124999999999995 0.00016789507884600158
0.03328125 0.03328125 0.00017389116625369334
0.033437499999999995 0.033437499999999995 0.00016909625989399942
0.03359375 0.03359375 0.00017356447748274157
0.033749999999999995 0.033749999999999995 0.00017312377441466734
0.03390625 0.03390625 0.00017315804245316509
0.034062499999999996 0.034062499999999996 0.00017698063532972633
0.03421875 0.03421875 0.00017646474289730382
0.034374999999999996 0.034374999999999996 0.00017957171171703888
0.03453125 0.03453125 0.0001754674348832722
0.034687499999999996 0.034687499999999996 0.00017362753399297165
0.03484375 0.03484375 0.00017402268645298766
0.034999999999999996 0.034999999999999996 0.00017822448588047634
0.03515625 0.03515625 0.00017768592715453502
0.0353125 0.0353125 0.00018140880627742184
0.03546875 0.03546875 0.00017983540062058137
0.035625 0.035625 0.00018414702126503542
0.03578125 0.03578125 0.00018341178836976592
0.0359375 0.0359375 0.00018121740525629953
0.03609375 0.03609375 0.00018608635726228323
0.03625 0.03625 0.00018158865655933652
0.03640625 0.03640625 0.000182716317234759
0.0365625 0.0365625 0.00017910670968394434
0.03671875 0.03671875 0.0001809626380320325
0.036875 0.036875 0.00018303635208642013
0.037031249999999995 0.037031249999999995 0.00018271549638525393
0.0371875 0.0371875 0.00018482906913238432
0.037343749999999995 0.037343749999999995 0.0001867916991814821
0.0375 0.0375 0.00018982467461713034
0.037656249999999995 0.037656249999999995 0.00018599672853372864
0.0378125 0.0378125 0.00019319311646313607
0.037968749999999996 0.037968749999999996 0.00018587217255542688
0.038125 0.038125 0.00019397536628173106
0.038281249999999996 0.038281249999999996 0.00018864291917250595
0.0384375 0.0384375 0.0001918415281542626
0.038593749999999996 0.038593749999999996 0.00019089836955655712
0.03875 0.03875 0.0001922246813461825
0.038906249999999996 0.038906249999999996 0.00019210752319265707
0.0390625 0.0390625 0.00019277627020570845
0.03921875 0.03921875 0.00019324686905331743
0.039375 0.039375 0.00019297926436665652
0.03953125 0.03953125 0.00019342659257037603
0.0396875 0.0396875 0.0001915409923903286
0.03984375 0.03984375 0.00019767836036989388
0.04 0.04 0.00019897007225228198
0.04015625 0.04015625 0.00019538049754903698
0.0403125 0.0403125 0.00019816189515684118
0.04046875 0.04046875 0.00020060124419769867
0.040625 0.040625 0.00019748494125889228
0.04078125 0.04078125 0.00019431168939631707
0.040937499999999995 0.040937499999999995 0.00020037073796262597
0.04109375 0.04109375 0.00019477080273534996
0.041249999999999995 0.041249999999999995 0.0002030914776930053
0.04140625 0.04140625 0.00019945889595757778
0.041562499999999995 0.041562499999999995 0.0002022009747583116
0.04171875 0.04171875 0.00020538696134269837
0.041874999999999996 0.041874999999999996 0.00020226150124517695
0.04203125 0.04203125 0.00020472337054684998
0.042187499999999996 0.042187499999999996 0.00020659558318896588
0.04234375 0.04234375 0.00020398962902790863
0.042499999999999996 0.042499999999999996 0.0002085916710233252
0.04265625 0.04265625 0.00020903442319163593
0.042812499999999996 0.042812499999999996 0.00020440481576142422
0.04296875 0.04296875 0.0002073420727652031
0.043125 0.043125 0.00020784248596627232
0.04328125 0.04328125 0.00020617698549727295
0.0434375 0.0434375 0.00021219507852490114
0.04359375 0.04359375 0.0002053729361821513
0.04375 0.04375 0.00020950016569460108
0.04390625 0.04390625 0.00021171281046744375
0.0440625 0.0440625 0.0002115899997497219
0.04421875 0.04421875 0.00021428890308028425
0.044375 0.044375 0.0002084544760135762
0.04453125 0.04453125 0.00020880349261032157
0.0446875 0.0446875 0.00021419604144542285
0.044843749999999995 0.044843749999999995 0.00021412671250898451
0.045 0.045 0.00021491282208517198
0.045156249999999995 0.045156249999999995 0.00020923063394689154
0.0453125 0.0453125 0.00021470921548414858
0.045468749999999995 0.045468749999999995 0.00021100892215955667
0.045625 0.045625 0.00021627790843365622
0.045781249999999996 0.045781249999999996 0.00021583605745644603
0.0459375 0.0459375 0.0002146518007172934
0.046093749999999996 0.046093749999999996 0.00022100305946597278
0.04625 0.04625 0.00022107901284214757
0.046406249999999996 0.046406249999999996 0.0002154333046686548
0.0465625 0.0465625 0.00021559050310859053
0.046718749999999996 0.046718749999999996 0.0002223495245044708
0.046875 0.046875 0.000217238803771645
0.04703125 0.04703125 0.00022291448883351008
0.0471875 0.0471875 0.00021874866082950066
0.04734375 0.04734375 0.00021913998632684122
0.0475 0.0475 0.0002174260796181591
0.04765625 0.04765625 0.00022379174753513076
0.0478125 0.0478125 0.00022068732272769717
0.04796875 0.04796875 0.00022004592146967526
0.048125 0.048125 0.00022496230464231874
0.04828125 0.04828125 0.00022383846260312556
0.0484375 0.0484375 0.00022570312722916075
0.04859375 0.04859375 0.00022161774178442055
0.04875 0.04875 0.00022284722353048864
0.04890625 0.04890625 0.00022769388898910607
0.049062499999999995 0.049062499999999995 0.0002225188634966324
0.04921875 0.04921875 0.0002274289125658493
0.049374999999999995 0.049374999999999995 0.00022320184810042156
0.04953125 0.04953125 0.00022872652076670106
0.049687499999999996 0.049687499999999996 0.00022775626981041914
0.04984375 0.04984375 0.0002262655628273425
0.049999999999999996 0.049999999999999996 0.00022858033972210514
0.05015625 0.05015625 0.00022766045618154694
0.050312499999999996 0.050312499999999996 0.0002288913311596966
0.05046875 0.05046875 0.0002281821187517412
0.050624999999999996 0.050624999999999996 0.0002285074393127335
0.05078125 0.05078125 0.00022936054514903481
0.0509375 0.0509375 0.00023306603855418974
0.05109375 0.05109375 0.00022944190164851596
0.05125 0.05125 0.00023027284436363002
0.05140625 0.05140625 0.00023178269178175402
0.0515625 0.0515625 0.00023111884317063213
0.05171875 0.05171875 0.0002333226796396621
0.051875 0.051875 0.0002327567117172824
0.05203125 0.05203125 0.00023176370868017694
0.0521875 0.0521875 0.00023343667173502782
0.05234375 0.05234375 0.0002316548866827239
0.0525 0.0525 0.00023314882588151584
0.05265625 0.05265625 0.00023515417877792086
0.0528125 0.0528125 0.00023390433117396526
0.052968749999999995 0.052968749999999995 0.00023709605195108849
0.053125 0.053125 0.00023832426639119205
0.053281249999999995 0.053281249999999995 0.00023599883840009502
0.0534375 0.0534375 0.0002389303087636479
0.053593749999999996 0.053593749999999996 0.00023973926751903808
0.05375 0.05375 0.00023932992560149927
0.053906249999999996 0.053906249999999996 0.00024213848579266134
0.0540625 0.0540625 0.00024037285984548809
0.054218749999999996 0.054218749999999996 0.00023806262433736917
0.054375 0.054375 0.00023853770268343033
0.054531249999999996 0.054531249999999996 0.0002447564512445043
0.0546875 0.0546875 0.0002389525570527181
0.05484375 0.05484375 0.00024257910715276361
0.055 0.055 0.0002437343009084983
0.05515625 0.05515625 0.00024446733779715863
0.0553125 0.0553125 0.00024401268039793398
0.05546875 0.05546875 0.0002417534273196668
0.055625 0.055625 0.00024141703954282524
0.05578125 0.05578125 0.00024280823480166147
0.0559375 0.0559375 0.0002451917953905656
0.05609375 0.05609375 0.00024609603390217746
0.05625 0.05625 0.00024663878191943
0.05640625 0.05640625 0.0002456540532609684
0.0565625 0.0565625 0.0002484220520145312
0.05671875 0.05671875 0.00024792582384661633
0.056874999999999995 0.056874999999999995 0.0002496622344330121
0.05703125 0.05703125 0.0002485768776388393
0.057187499999999995 0.057187499999999995 0.0002496156259040984
0.05734375 0.05734375 0.0002478697073164055
0.057499999999999996 0.057499999999999996 0.0002531923142420384
0.05765625 0.05765625 0.0002510543723197493
0.057812499999999996 0.057812499999999996 0.00025056697849066954
0.05796875 0.05796875 0.0002524013378540254
0.058124999999999996 0.058124999999999996 0.0002508984239125641
0.05828125 0.05828125 0.00024871856226622694
0.058437499999999996 0.058437499999999996 0.0002536724961062648
0.05859375 0.05859375 0.0002540825986790379
0.05875 0.05875 0.0002506697108445249
0.05890625 0.05890625 0.00025356238919439946
0.0590625 0.0590625 0.000251493210941879
0.05921875 0.05921875 0.0002542397668370016
0.059375 0.059375 0.0002539172799885107
0.05953125 0.05953125 0.0002559017511047673
0.0596875 0.0596875 0.00025657520418076446
0.05984375 0.05984375 0.00025405933634719706
0.06 0.06 0.0002529552898413463
0.06015625 0.06015625 0.00025638534868564284
0.0603125 0.0603125 0.0002574080706918739
0.06046875 0.06046875 0.0002585018421851662
0.060625 0.060625 0.0002520206078576201
0.060781249999999995 0.060781249999999995 0.0002587896301436796
0.0609375 0.0609375 0.00025759886782637386
0.061093749999999995 0.061093749999999995 0.00025685087016864323
0.06125 0.06125 0.00025498731377708903
0.061406249999999996 0.061406249999999996 0.0002576325867704942
0.0615625 0.0615625 0.0002559312741468109
0.061718749999999996 0.061718749999999996 0.00025968380540106537
0.061875 0.061875 0.00026033633117039174
0.062031249999999996 0.062031249999999996 0.0002591386577761463
0.0621875 0.0621875 0.00025837791165447084
0.062343749999999996 0.062343749999999996 0.00025925530140110986
0.0625 0.0625 0.00026268906539197415
0.06265625 0.06265625 0.0002611543401624901
0.06281250000000001 0.06281250000000001 0.00026258357034659953
0.06296875 0.06296875 0.0002621096115072368
0.063125 0.063125 0.0002650227726293137
0.06328125 0.06328125 0.0002614383465949476
0.0634375 0.0634375 0.00026332053481267043
0.06359375 0.06359375 0.0002640445435566798
0.06375 0.06375 0.000264101744237299
0.06390625 0.06390625 0.0002636596962279949
0.0640625 0.0640625 0.0002610029661354864
0.06421875 0.06421875 0.0002630133309209465
0.064375 0.064375 0.0002638896199791381
0.06453125 0.06453125 0.00026802548998149626
0.0646875 0.0646875 0.00026538396678505767
0.06484374999999999 0.06484374999999999 0.00026695122413925016
0.065 0.065 0.00026957847452862795
0.06515625 0.06515625 0.00026625338092289066
0.0653125 0.0653125 0.00026835637253415845
0.06546874999999999 0.06546874999999999 0.00026905635482324673
0.065625 0.065625 0.00026801939198519326
0.06578125 0.06578125 0.00026842084199227734
0.0659375 0.0659375 0.0002718814551792229
0.06609374999999999 0.06609374999999999 0.00027080403263452435
0.06625 0.06625 0.0002705100482218239
0.06640625 0.06640625 0.0002681363869325209
0.0665625 0.0665625 0.0002655286693966402
0.06671875 0.06671875 0.0002716712513830431
0.066875 0.066875 0.00026835579865562754
0.06703125 0.06703125 0.00027056933841889
0.0671875 0.0671875 0.00027077175747620665
0.06734375 0.06734375 0.0002723721396144231
0.0675 0.0675 0.00026944735702460657
0.06765625 0.06765625 0.00027370682246558763
0.0678125 0.0678125 0.00027233330242328117
0.06796875 0.06796875 0.00027418744265828455
0.068125 0.068125 0.000271457915452683
0.06828125 0.06828125 0.00027189519591447195
0.0684375 0.0684375 0.00027204609353206086
0.06859375 0.06859375 0.0002718272407852857
0.06875 0.06875 0.0002753378725184097
0.06890625 0.06890625 0.00027210946050841935
0.0690625 0.0690625 0.00027555227155969626
0.06921875 0.06921875 0.00027409078093999003
0.06937499999999999 0.06937499999999999 0.0002733917068240773
0.06953125 0.06953125 0.00027254745265896954
0.0696875 0.0696875 0.00027563084222278014
0.06984375 0.06984375 0.00027842875591361626
0.06999999999999999 0.06999999999999999 0.0002727343638746307
0.07015625 0.07015625 0.0002734211870961566
0.0703125 0.0703125 0.0002762072452841495
0.07046875 0.07046875 0.00027733952054220936
0.070625 0.070625 0.00027450168330789786
0.07078125 0.07078125 0.00027948053942056315
0.0709375 0.0709375 0.0002778522333813037
0.07109375 0.07109375 0.00027738223566801294
0.07125 0.07125 0.00027865690773026585
0.07140625 0.07140625 0.0002790576054616527
0.0715625 0.0715625 0.0002799156002087902
0.07171875 0.07171875 0.0002785602491357486
0.071875 0.071875 0.0002762753572455914
0.07203125 0.07203125 0.00027733407792798043
0.0721875 0.0721875 0.000278860894982115
0.07234375 0.07234375 0.00027715487375390955
0.0725 0.0725 0.00027647197848069467
0.07265625 0.07265625 0.0002766121932289308
0.0728125 0.0728125 0.0002832759344680758
0.07296875 0.07296875 0.0002781796902898796
0.073125 0.073125 0.0002781948949588286
0.07328124999999999 0.07328124999999999 0.00028094328379036894
0.0734375 0.0734375 0.00028069917612950397
0.07359375 0.07359375 0.0002806115793923167
0.07375 0.07375 0.0002831698794194809
0.07390624999999999 0.07390624999999999 0.0002804174075967602
0.0740625 0.0740625 0.0002850972846384275
0.07421875 0.07421875 0.00028812655107640905
0.074375 0.074375 0.000281553786100816
0.07453125 0.07453125 0.00028263399624577513
0.0746875 0.0746875 0.0002825461466634955
0.07484375 0.07484375 0.0002863046381342538
0.075 0.075 0.0002872557680565946
0.07515625 0.07515625 0.0002813899138962863
0.0753125 0.0753125 0.00028650855809989403
0.07546875 0.07546875 0.00028241719571401534
0.075625 0.075625 0.0002843617225370653
0.07578125 0.07578125 0.0002855059704262832
0.0759375 0.0759375 0.0002848956641688149
0.07609375 0.07609375 0.00028186060866257524
0.07625 0.07625 0.00028590221721912863
0.07640625 0.07640625 0.00028423211852826114
0.0765625 0.0765625 0.0002880940982659164
0.07671875 0.07671875 0.00028837955329745707
0.076875 0.076875 0.00028660789452260484
0.07703125 0.07703125 0.0002874459069228028
0.07718749999999999 0.07718749999999999 0.0002884414909547684
0.07734375 0.07734375 0.0002885843906109474
0.0775 0.0775 0.0002833941098490934
0.07765625 0.07765625 0.0002850112427582433
0.07781249999999999 0.07781249999999999 0.00029035759628046737
0.07796875 0.07796875 0.00028893658782112007
0.078125 0.078125 0.0002907336894320251
0.07828125 0.07828125 0.0002904104357276192
0.0784375 0.0784375 0.00028794878193974825
0.07859375 0.07859375 0.0002901609518352062
0.07875 0.07875 0.00028765017438204073
0.07890625 0.07890625 0.0002938569680712516
0.0790625 0.0790625 0.00028873965596658713
0.07921875 0.07921875 0.00028981845929905843
0.079375 0.079375 0.00029265020057325666
0.07953125 0.07953125 0.00028933535634704155
0.0796875 0.0796875 0.00029308151285833327
0.07984375 0.07984375 0.0002915946181017953
0.08 0.08 0.00029283298455210616
0.08015625 0.08015625 0.00029025002710103613
0.0803125 0.0803125 0.00029071591941327976
0.08046875 0.08046875 0.00028910679524627705
0.080625 0.080625 0.0002929533526741888
0.08078125 0.08078125 0.00029346966904726744
0.0809375 0.0809375 0.000293020797388831
0.08109374999999999 0.08109374999999999 0.00029103521896591726
0.08125 0.08125 0.00029019226902503455
0.08140625 0.08140625 0.0002930660982732837
0.0815625 0.0815625 0.00029455462111701273
0.08171874999999999 0.08171874999999999 0.0002907679942651772
0.081875 0.081875 0.00029422077281978065
0.08203125 0.08203125 0.0002980135004517998
0.0821875 0.0821875 0.00029187828098501084
0.08234375 0.08234375 0.0002927579930014914
0.0825 0.0825 0.0002959874584972376
0.08265625 0.08265625 0.00029409112466670064
0.0828125 0.0828125 0.0002954501418483376
0.08296875 0.08296875 0.0002946114157859326
0.083125 0.083125 0.0002945717679554384
0.08328125 0.08328125 0.0002954705632600677
0.0834375 0.0834375 0.0002958132514170223
0.08359375 0.08359375 0.0002950040700733162
0.08375 0.08375 0.0002956792277304367
0.08390625 0.08390625 0.00029591290101750904
0.0840625 0.0840625 0.00029572401808606485
0.08421875 0.08421875 0.0002944756958196377
0.084375 0.084375 0.0002971486129074562
0.08453125 0.08453125 0.00029773243268711274
0.0846875 0.0846875 0.00029675038455139504
0.08484375 0.08484375 0.0002960882726505087
0.08499999999999999 0.08499999999999999 0.00029695080716464744
0.08515625 0.08515625 0.00029587770331389443
0.0853125 0.0853125 0.00029855809560088076
0.08546875 0.08546875 0.00030034902950435035
0.08562499999999999 0.08562499999999999 0.00029725725596366285
0.08578125 0.08578125 0.00029912937189081613
0.0859375 0.0859375 0.0002996537596428243
0.08609375 0.08609375 0.0002985089831874343
0.08625 0.08625 0.00030130810467941045
0.08640625 0.08640625 0.00029920140476687553
0.0865625 0.0865625 0.00030175144194726004
0.08671875 0.08671875 0.0003010129548789496
0.086875 0.086875 0.0003012634872060329
0.08703125 0.08703125 0.00029901151223111426
0.0871875 0.0871875 0.00030173478730131687
0.08734375 0.08734375 0.00029990955365177466
0.0875 0.0875 0.0002966064810076257
0.08765625 0.08765625 0.00030360201271238907
0.0878125 0.0878125 0.0002992884806706016
0.08796875 0.08796875 0.00030158843475958005
0.088125 0.088125 0.00030134840169522456
0.08828125 0.08828125 0.0003005376276763262
0.0884375 0.0884375 0.00029946305787548015
0.08859375 0.08859375 0.0002997800311787445
0.08875 0.08875 0.00030047485154977303
0.08890624999999999 0.08890624999999999 0.0002986934990401699
0.0890625 0.0890625 0.0003002254060233105
0.08921875 0.08921875 0.0003025257706202773
0.089375 0.089375 0.0003011405871930762
0.08953124999999999 0.08953124999999999 0.00030173050856204225
0.0896875 0.0896875 0.0003039841949986402
0.08984375 0.08984375 0.0003032392241000834
0.09 0.09 0.00030219876986466464
0.09015625 0.09015625 0.00030534655829786563
0.0903125 0.0903125 0.0003041361928582707
0.09046875 0.09046875 0.0003034017933118693
0.090625 0.090625 0.00030053200002684284
0.09078125 0.09078125 0.0003041885684737392
0.0909375 0.0909375 0.00030288052053862555
0.09109375 0.09109375 0.00030387901774177475
0.09125 0.09125 0.00030281846492186826
0.09140625 0.09140625 0.0003069353952009102
0.0915625 0.0915625 0.00030641393281726365
0.09171875 0.09171875 0.0003030704778343986
0.091875 0.091875 0.00030122647243471725
0.09203125 0.09203125 0.00030412592097971505
0.0921875 0.0921875 0.00030409207601810235
0.09234375 0.09234375 0.00030267842332452785
0.0925 0.0925 0.00030297617985947605
0.09265625 0.09265625 0.00030093526858547537
0.09281249999999999 0.09281249999999999 0.0003040328929088602
0.09296875 0.09296875 0.0003059815146588223
0.093125 0.093125 0.000305250163100208
0.09328125 0.09328125 0.00030572916983943177
0.09343749999999999 0.09343749999999999 0.000302572407999834
0.09359375 0.09359375 0.00030145038568616213
0.09375 0.09375 0.0003040919773400012
0.09390625 0.09390625 0.0003056727280798785
0.0940625 0.0940625 0.0003055344543057133
0.09421875 0.09421875 0.000307178037275302
0.094375 0.094375 0.0003042245693830716
0.09453125 0.09453125 0.00030550060273922496
0.0946875 0.0946875 0.00030525630779209797
0.09484375 0.09484375 0.00030679437127761785
0.095 0.095 0.00030532766933842555
0.09515625 0.09515625 0.0003057076569028851
0.0953125 0.0953125 0.00030565672759679874
0.09546875 0.09546875 0.00031108319144135157
0.095625 0.095625 0.0003072534225057881
0.09578125 0.09578125 0.00030672004445406805
0.0959375 0.0959375 0.00030703091077401395
0.09609375 0.09609375 0.00030731284769787285
0.09625 0.09625 0.00030685711923168524
0.09640625 0.09640625 0.00030577176930906994
0.0965625 0.0965625 0.0003079776980210827
0.09671875 0.09671875 0.0003104226475379313
0.096875 0.096875 0.0003083716628233568
0.09703125 0.09703125 0.00030833855552924626
0.0971875 0.0971875 0.0003064547060213757
0.09734374999999999 0.09734374999999999 0.00031072207548949425
0.0975 0.0975 0.0003070267366288424
0.09765625 0.09765625 0.0003090534944097433
0.0978125 0.0978125 0.0003101210807543077
0.09796875 0.09796875 0.0003090983815204181
0.098125 0.098125 0.0003109493206872491
0.09828125 0.09828125 0.0003074962953835246
0.0984375 0.0984375 0.00031022583023242493
0.09859375 0.09859375 0.000311924438663712
0.09875 0.09875 0.00030953866838799127
0.09890625 0.09890625 0.0003085257108702387
0.0990625 0.0990625 0.00030732747404157523
0.09921875 0.09921875 0.00030974436619684643
0.099375 0.099375 0.0003095962132121602
0.09953125 0.09953125 0.00031044257182503667
0.0996875 0.0996875 0.000308324225624533
0.09984375 0.09984375 0.00030684897237679554
0.1 0.1 0.0003061212641898565
0.10015625 0.10015625 0.0003097348694319365
0.1003125 0.1003125 0.00031127019703531856
0.10046875 0.10046875 0.0003106491481753574
0.100625 0.100625 0.0003118497875175381
0.10078125 0.10078125 0.00030913885135647515
0.1009375 0.1009375 0.00031170297611691686
0.10109375 0.10109375 0.00031175734933856086
0.10124999999999999 0.10124999999999999 0.00030914950601284896
0.10140625 0.10140625 0.0003093304833259811
0.1015625 0.1015625 0.000310318183646078
0.10171875 0.10171875 0.00031071739841634057
0.101875 0.101875 0.0003104458774216234
0.10203125 0.10203125 0.0003105658651017265
0.1021875 0.1021875 0.00030956285380011534
0.10234375 0.10234375 0.0003122962638438892
0.1025 0.1025 0.0003118813266871406
0.10265625 0.10265625 0.0003130511582199494
0.1028125 0.1028125 0.00031044365288496206
0.10296875 0.10296875 0.0003144568856540919
0.103125 0.103125 0.00031028523246123715
0.10328125 0.10328125 0.00030830743446602047
0.1034375 0.1034375 0.0003112194483692257
0.10359375 0.10359375 0.00031153364479439503
0.10375 0.10375 0.00030987566664945925
0.10390625 0.10390625 0.0003143376267540313
0.1040625 0.1040625 0.00031222560486809334
0.10421875 0.10421875 0.0003093581573546166
0.104375 0.104375 0.000312696519477102
0.10453125 0.10453125 0.0003105241017928141
0.1046875 0.1046875 0.0003102130967856145
0.10484375 0.10484375 0.0003092655616554099
0.105 0.105 0.00031366793935860577
0.10515624999999999 0.10515624999999999 0.00031221837351080503
0.1053125 0.1053125 0.0003102617575730634
0.10546875 0.10546875 0.00031260242442540686
0.105625 0.105625 0.0003100588252155576
0.10578125 0.10578125 0.00031036522582229543
0.1059375 0.1059375 0.0003109987358068723
0.10609375 0.10609375 0.0003104892255705982
0.10625 0.10625 0.000311240510303614
0.10640625 0.10640625 0.00031296396848478367
0.1065625 0.1065625 0.0003144675986788655
0.10671875 0.10671875 0.0003104042031249031
0.106875 0.106875 0.0003136465317858585
0.10703125 0.10703125 0.0003101457787924721
0.1071875 0.1071875 0.00031237552453748505
0.10734375 0.10734375 0.0003086737365019781
0.1075 0.1075 0.000313289332617013
0.10765625 0.10765625 0.0003110914678634657
0.1078125 0.1078125 0.0003128550605166207
0.10796875 0.10796875 0.0003100555603109436
0.108125 0.108125 0.00031029893922792355
0.10828125 0.10828125 0.00031531091126807507
0.1084375 0.1084375 0.00031492269071064436
0.10859375 0.10859375 0.0003136881237442232
0.10875 0.10875 0.00031347731253516685
0.10890625 0.10890625 0.000311037898156596
0.10906249999999999 0.10906249999999999 0.0003100397386826431
0.10921875 0.10921875 0.0003113647384777026
0.109375 0.109375 0.00031041289678275123
0.10953125 0.10953125 0.00031203779766710905
0.1096875 0.1096875 0.000313067470234249
0.10984375 0.10984375 0.0003113673426503261
0.11 0.11 0.00031335979229784575
0.11015625 0.11015625 0.00031013558125206125
0.1103125 0.1103125 0.00031060730376995983
0.11046875 0.11046875 0.00031113690716865383
0.110625 0.110625 0.00031318586775226843
0.11078125 0.11078125 0.0003141496334521286
0.1109375 0.1109375 0.0003146825662921227
0.11109375 0.11109375 0.0003104425950691433
0.11125 0.11125 0.00031209382545712685
0.11140625 0.11140625 0.0003148200321281939
0.1115625 0.1115625 0.00031147105269682207
0.11171875 0.11171875 0.00030971073862955204
0.111875 0.111875 0.0003107829912459999
0.11203125 0.11203125 0.0003137066869563363
0.1121875 0.1121875 0.0003140217829585264
0.11234375 0.11234375 0.0003137266639974518
0.1125 0.1125 0.0003125700898374427
0.11265625 0.11265625 0.00031176303471428055
0.1128125 0.1128125 0.0003095889942073963
0.11296874999999999 0.11296874999999999 0.00031094831058098104
0.113125 0.113125 0.00030985125181590974
0.11328125 0.11328125 0.0003118520971277621
0.1134375 0.1134375 0.00031060179201060204
0.11359375 0.11359375 0.0003110739787469545
0.11375 0.11375 0.00031159381099609486
0.11390625 0.11390625 0.00031132053759920443
0.1140625 0.1140625 0.00031043536923985936
0.11421875 0.11421875 0.0003111774885864517
0.114375 0.114375 0.00031173911750869733
0.11453125 0.11453125 0.00031347761698058386
0.1146875 0.1146875 0.00031130154116664225
0.11484375 0.11484375 0.0003134142052928824
0.115 0.115 0.00030924551077188343
0.11515625 0.11515625 0.00031252219477381977
0.1153125 0.1153125 0.0003115065396904701
0.11546875 0.11546875 0.0003142986929361935
0.115625 0.115625 0.0003122740908481921
0.11578125 0.11578125 0.0003139507236180608
0.1159375 0.1159375 0.0003121946011740958
0.11609375 0.11609375 0.00031175591215035323
0.11625 0.11625 0.0003083627831227531
0.11640625 0.11640625 0.0003121918647880438
0.1165625 0.1165625 0.0003124322922159088
0.11671875 0.11671875 0.00031389816319876213
0.11687499999999999 0.11687499999999999 0.00031351161675249645
0.11703125 0.11703125 0.00031231000397043287
0.1171875 0.1171875 0.0003134603064538061
0.11734375 0.11734375 0.0003114515277117491
0.1175 0.1175 0.0003108920941872436
0.11765625 0.11765625 0.0003136942060672399
0.1178125 0.1178125 0.0003146330613597709
0.11796875 0.11796875 0.0003137055459441989
0.118125 0.118125 0.000311009379607576
0.11828125 0.11828125 0.0003128475840844991
0.1184375 0.1184375 0.00031307796401020184
0.11859375 0.11859375 0.00031174806652973635
0.11875 0.11875 0.0003112488404622074
0.11890625 0.11890625 0.00031184071718414207
0.1190625 0.1190625 0.0003137501616620572
0.11921875 0.11921875 0.00031418540430539816
0.119375 0.119375 0.0003114247711926089
0.11953125 0.11953125 0.0003134789171901015
0.1196875 0.1196875 0.0003137838697213851
0.11984375 0.11984375 0.00031072658459405176
0.12 0.12 0.0003145805089325026
0.12015625 0.12015625 0.0003110037546109229
0.1203125 0.1203125 0.0003124145987285622
0.12046875 0.12046875 0.0003126013915997247
0.120625 0.120625 0.00031305777606814437
0.12078124999999999 0.12078124999999999 0.0003130520006913009
0.1209375 0.1209375 0.0003129945112333156
0.12109375 0.12109375 0.0003109120826402982
0.12125 0.12125 0.00031300116129185436
0.12140625 0.12140625 0.000311176043562378
0.1215625 0.1215625 0.0003111995984385074
0.12171875 0.12171875 0.0003118517259193561
0.121875 0.121875 0.0003107591894782465
0.12203125 0.12203125 0.000313389663118084
0.1221875 0.1221875 0.0003116783267189902
0.12234375 0.12234375 0.00030895558272602306
0.1225 0.1225 0.00031000900204133746
0.12265625 0.12265625 0.00031215575989208675
0.1228125 0.1228125 0.000311876163330962
0.12296875 0.12296875 0.0003105933960725523
0.123125 0.123125 0.0003097444987028888
0.12328125 0.12328125 0.00031177197811405836
0.1234375 0.1234375 0.0003106442110784607
0.12359375 0.12359375 0.0003081286772929799
0.12375 0.12375 0.0003121547570599349
0.12390625 0.12390625 0.00031070526694872266
0.1240625 0.1240625 0.00031350605507012843
0.12421875 0.12421875 0.0003103897154282885
0.124375 0.124375 0.00031097880306177957
0.12453125 0.12453125 0.0003090113301503609
0.1246875 0.1246875 0.0003120291393784761
0.12484375 0.12484375 0.0003113538276526931
0.125 0.125 0.0003099686127295448
0.12515625 0.12515625 0.00031084853909395325
0.1253125 0.1253125 0.00031293833165631956
0.12546875000000002 0.12546875000000002 0.0003105799527112332
0.12562500000000001 0.12562500000000001 0.00031030358606597895
0.12578125 0.12578125 0.0003129278459431578
0.1259375 0.1259375 0.00031209359160894596
0.12609375 0.12609375 0.0003101301233509075
0.12625 0.12625 0.00031292181264224117
0.12640625000000003 0.12640625000000003 0.00031108687799561173
0.12656250000000002 0.12656250000000002 0.00031015032443948144
0.12671875000000002 0.12671875000000002 0.00030950643991315346
0.12687500000000002 0.12687500000000002 0.0003075292633186049
0.12703125 0.12703125 0.000308658134265165
0.1271875 0.1271875 0.00030959861674332244
0.12734375 0.12734375 0.00031057196903431887
0.1275 0.1275 0.00030910460950695536
0.12765625000000003 0.12765625000000003 0.0003117831057344154
0.12781250000000002 0.12781250000000002 0.0003094952710563347
0.12796875000000002 0.12796875000000002 0.00030820788659820583
0.12812500000000002 0.12812500000000002 0.000307096174793186
0.12828125 0.12828125 0.0003106800723899762
0.1284375 0.1284375 0.00030931700645485757
0.12859375 0.12859375 0.0003077867633146483
0.12875 0.12875 0.00030665160079976586
0.12890625 0.12890625 0.0003073823933569348
0.12906250000000002 0.12906250000000002 0.0003068957390692473
0.12921875000000002 0.12921875000000002 0.0003103262320135523
0.12937500000000002 0.12937500000000002 0.0003082617187525968
0.12953125000000001 0.12953125000000001 0.00030691421263240396
0.1296875 0.1296875 0.0003098088941013246
0.12984375 0.12984375 0.0003084711778084784
0.13 0.13 0.00030762762260093553
0.13015625 0.13015625 0.0003091316035825452
0.13031250000000003 0.13031250000000003 0.00030867161065945155
0.13046875000000002 0.13046875000000002 0.00030860639488155796
0.13062500000000002 0.13062500000000002 0.0003069899704802107
0.13078125000000002 0.13078125000000002 0.00030708612868284127
0.1309375 0.1309375 0.00030774691321429733
0.13109375 0.13109375 0.000305672049936343
0.13125 0.13125 0.00030557717307115183
0.13140625 0.13140625 0.0003056658877568301
0.13156250000000003 0.13156250000000003 0.00030609671906715993
0.13171875000000002 0.13171875000000002 0.00030789565519624977
0.13187500000000002 0.13187500000000002 0.0003064216639751575
0.13203125000000002 0.13203125000000002 0.0003077136232671542
0.1321875 0.1321875 0.0003051566724631817
0.13234375 0.13234375 0.00030712553495502174
0.1325 0.1325 0.00030712350460849265
0.13265625 0.13265625 0.00030763527304019804
0.1328125 0.1328125 0.00030705933138460686
0.13296875000000002 0.13296875000000002 0.0003071315873084767
0.13312500000000002 0.13312500000000002 0.00030742115796332433
0.13328125000000002 0.13328125000000002 0.00031054149338859073
0.13343750000000001 0.13343750000000001 0.00030858886216223326
0.13359375 0.13359375 0.0003076815072850294
0.13375 0.13375 0.00030757636988270644
0.13390625 0.13390625 0.00030531590966656816
0.1340625 0.1340625 0.00030485032857828764
0.13421875000000003 0.13421875000000003 0.0003064823954395186
0.13437500000000002 0.13437500000000002 0.0003079452325085161
0.13453125000000002 0.13453125000000002 0.0003051053404547872
0.13468750000000002 0.13468750000000002 0.00030716064367679357
0.13484375 0.13484375 0.0003078338250713687
0.135 0.135 0.000306103825467139
0.13515625 0.13515625 0.0003057251384624828
0.1353125 0.1353125 0.00030532879465813433
0.13546875000000003 0.13546875000000003 0.0003061391709723102
0.13562500000000002 0.13562500000000002 0.0003023126710044963
0.13578125000000002 0.13578125000000002 0.00030574115404261975
0.13593750000000002 0.13593750000000002 0.0003069276462096887
0.13609375 0.13609375 0.0003051166719167879
0.13625 0.13625 0.00030412446016823817
0.13640625 0.13640625 0.00030722656772026746
0.1365625 0.1365625 0.0003060784607363988
0.13671875000000003 0.13671875000000003 0.0003049482335977423
0.13687500000000002 0.13687500000000002 0.00030367053452722166
0.13703125000000002 0.13703125000000002 0.00030514562563499796
0.13718750000000002 0.13718750000000002 0.00030474671729775055
0.13734375000000001 0.13734375000000001 0.0003057000974799372
0.1375 0.1375 0.0003071534338904694
0.13765625 0.13765625 0.0003044067066626325
0.1378125 0.1378125 0.00030471765639592365
0.13796875 0.13796875 0.0003027384077241229
0.13812500000000003 0.13812500000000003 0.0003048327303059408
0.13828125000000002 0.13828125000000002 0.0003067957390041142
0.13843750000000002 0.13843750000000002 0.0003014709618591095
0.13859375000000002 0.13859375000000002 0.0003035875778623052
0.13875 0.13875 0.0003039254659723047
0.13890625 0.13890625 0.00030319041088463816
0.1390625 0.1390625 0.0003028584264437873
0.13921875 0.13921875 0.00030165085036234465
0.13937500000000003 0.13937500000000003 0.00030286821443978215
0.13953125000000002 0.13953125000000002 0.0003037887721588236
0.13968750000000002 0.13968750000000002 0.00030176801036415544
0.13984375000000002 0.13984375000000002 0.00030171355169616684
0.14 0.14 0.00030101568672920103
0.14015625 0.14015625 0.00030171158453557194
0.1403125 0.1403125 0.00030343736702449076
0.14046875 0.14046875 0.000303387275921946
0.14062500000000003 0.14062500000000003 0.0003049508318865129
0.14078125000000002 0.14078125000000002 0.00030189926457028664
0.14093750000000002 0.14093750000000002 0.0003003603786383608
0.14109375000000002 0.14109375000000002 0.00030154383873846863
0.14125000000000001 0.14125000000000001 0.0003007247100984777
0.14140625 0.14140625 0.0003018607974660962
0.1415625 0.1415625 0.00029962044634007537
0.14171875 0.14171875 0.0003023489660499463
0.141875 0.141875 0.00030143822731876907
0.14203125000000003 0.14203125000000003 0.0002991605040510346
0.14218750000000002 0.14218750000000002 0.00029994076359540593
0.14234375000000002 0.14234375000000002 0.0003037022914707142
0.14250000000000002 0.14250000000000002 0.00030185581929871857
0.14265625 0.14265625 0.0003025189663892664
0.1428125 0.1428125 0.00030129553482425946
0.14296875 0.14296875 0.000300521169238299
0.143125 0.143125 0.0002999278895742812
0.14328125000000003 0.14328125000000003 0.0003009364047032641
0.14343750000000002 0.14343750000000002 0.00030063255317611055
0.14359375000000002 0.14359375000000002 0.00029751091770730735
0.14375000000000002 0.14375000000000002 0.00029908694165757646
0.14390625 0.14390625 0.0003004390836996195
0.1440625 0.1440625 0.0002998411691706625
0.14421875 0.14421875 0.00029797873149549586
0.144375 0.144375 0.000295108646206498
0.14453125000000003 0.14453125000000003 0.0002986640317112418
0.14468750000000002 0.14468750000000002 0.00029765527049845195
0.14484375000000002 0.14484375000000002 0.00029898951615691635
0.14500000000000002 0.14500000000000002 0.0002973466258521002
0.14515625000000001 0.14515625000000001 0.0002986917339602186
0.1453125 0.1453125 0.00029648473877659693
0.14546875 0.14546875 0.00029698379964926663
0.145625 0.145625 0.0002988927444606534
0.14578125 0.14578125 0.0002963446940836198
0.14593750000000003 0.14593750000000003 0.00029759755854467127
0.14609375000000002 0.14609375000000002 0.0002975212144039652
0.14625000000000002 0.14625000000000002 0.0002965407291560562
0.14640625000000002 0.14640625000000002 0.00029848657796737073
0.1465625 0.1465625 0.0002958938964662835
0.14671875 0.14671875 0.0002969417788264476
0.146875 0.146875 0.00029468223815427646
0.14703125 0.14703125 0.00029816134532100293
0.14718750000000003 0.14718750000000003 0.00029798121990667187
0.14734375000000002 0.14734375000000002 0.000295244969409235
0.14750000000000002 0.14750000000000002 0.0002979444977603038
0.14765625000000002 0.14765625000000002 0.0002956319993050716
0.1478125 0.1478125 0.00029536226190898953
0.14796875 0.14796875 0.000295168966148089
0.148125 0.148125 0.0002959147444681459
0.14828125 0.14828125 0.00029493360746274584
0.14843750000000003 0.14843750000000003 0.0002963450820982193
0.14859375000000002 0.14859375000000002 0.00029603652322403854
0.14875000000000002 0.14875000000000002 0.00029746181174216313
0.14890625000000002 0.14890625000000002 0.0002960010576586881
0.14906250000000001 0.14906250000000001 0.0002940744002211128
0.14921875 0.14921875 0.0002938984871574856
0.149375 0.149375 0.00029448492971450744
0.14953125 0.14953125 0.0002944201079631716
0.1496875 0.1496875 0.0002929857372419353
0.14984375000000003 0.14984375000000003 0.00029473822347823273
0.15000000000000002 0.15000000000000002 0.00029388280337172806
0.15015625000000002 0.15015625000000002 0.00029353174539608625
0.15031250000000002 0.15031250000000002 0.00029324029149773963
0.15046875 0.15046875 0.00029391073839193265
0.150625 0.150625 0.0002921493276762819
0.15078125 0.15078125 0.00029164141203931796
0.1509375 0.1509375 0.00029192492497361516
0.15109375000000003 0.15109375000000003 0.00029361979569246933
0.15125000000000002 0.15125000000000002 0.00029312282064818357
0.15140625000000002 0.15140625000000002 0.00029341878151984145
0.15156250000000002 0.15156250000000002 0.0002925940483003125
0.15171875 0.15171875 0.0002926525687540188
0.151875 0.151875 0.00029291315199572883
0.15203125 0.15203125 0.00029206662995791
0.1521875 0.1521875 0.0002916975716374242
0.15234375000000003 0.15234375000000003 0.00029104956723298637
0.15250000000000002 0.15250000000000002 0.00029061870094675623
0.15265625000000002 0.15265625000000002 0.0002890751650167584
0.15281250000000002 0.15281250000000002 0.00028976720004974117
0.15296875000000001 0.15296875000000001 0.0002920676412131188
0.153125 0.153125 0.00028672282765715104
0.15328125 0.15328125 0.00028813511125948884
0.1534375 0.1534375 0.00029047846899786647
0.15359375 0.15359375 0.00028823088505500584
0.15375000000000003 0.15375000000000003 0.00029086296564291494
0.15390625000000002 0.15390625000000002 0.0002864955641710732
0.15406250000000002 0.15406250000000002 0.000288365645019403
0.15421875000000002 0.15421875000000002 0.0002906731846182974
0.154375 0.154375 0.0002861510197963733
0.15453125 0.15453125 0.0002907275801576148
0.1546875 0.1546875 0.00028631438177246366
0.15484375 0.15484375 0.00028597978292339545
0.15500000000000003 0.15500000000000003 0.0002862026969367584
0.15515625000000002 0.15515625000000002 0.0002863880601300802
0.15531250000000002 0.15531250000000002 0.00028906393852892335
0.15546875000000002 0.15546875000000002 0.0002873024436665522
0.155625 0.155625 0.00028618839653376827
0.15578125 0.15578125 0.00028528710292332926
0.1559375 0.1559375 0.00028638128525387206
0.15609375 0.15609375 0.0002890415017356075
0.15625000000000003 0.15625000000000003 0.0002877423261503307
0.15640625000000002 0.15640625000000002 0.00028624238438399016
0.15656250000000002 0.15656250000000002 0.0002871012944018858
0.15671875000000002 0.15671875000000002 0.0002849611254228735
0.15687500000000001 0.15687500000000001 0.000284904365442312
0.15703125 0.15703125 0.00028583502563082176
0.1571875 0.1571875 0.0002860657585564484
0.15734375 0.15734375 0.00028608239235752196
0.1575 0.1575 0.0002846951295956406
0.15765625000000003 0.15765625000000003 0.00028655213929896747
0.15781250000000002 0.15781250000000002 0.00028458732345938503
0.15796875000000002 0.15796875000000002 0.00028461787283447064
0.15812500000000002 0.15812500000000002 0.00028686297426645075
0.15828125 0.15828125 0.0002860175246181242
0.1584375 0.1584375 0.00028279688222229
0.15859375 0.15859375 0.00028496521960094944
0.15875 0.15875 0.0002802260316974794
0.15890625000000003 0.15890625000000003 0.0002846625640951231
0.15906250000000002 0.15906250000000002 0.0002839569442036731
0.15921875000000002 0.15921875000000002 0.0002823184965727145
0.15937500000000002 0.15937500000000002 0.0002819980011594134
0.15953125 0.15953125 0.0002813156395438675
0.1596875 0.1596875 0.00028207606191333993
0.15984375 0.15984375 0.00028178107322897816
0.16 0.16 0.00028031895870637524
0.16015625000000003 0.16015625000000003 0.0002827456937361079
0.16031250000000002 0.16031250000000002 0.0002831217841171191
0.16046875000000002 0.16046875000000002 0.0002806775271305568
0.16062500000000002 0.16062500000000002 0.00028254802680988535
0.16078125000000001 0.16078125000000001 0.0002822971916613631
0.1609375 0.1609375 0.0002813117865914075
0.16109375 0.16109375 0.0002804038190767346
0.16125 0.16125 0.0002803114769612308
0.16140625 0.16140625 0.0002808815391461084
0.16156250000000003 0.16156250000000003 0.00027933368786280544
0.16171875000000002 0.16171875000000002 0.0002796857910382501
0.16187500000000002 0.16187500000000002 0.0002798847298351964
0.16203125000000002 0.16203125000000002 0.00027948803740188903
0.1621875 0.1621875 0.0002776793702871717
0.16234375 0.16234375 0.00028039359595441514
0.1625 0.1625 0.00028106804932745026
0.16265625 0.16265625 0.00028053532244439426
0.16281250000000003 0.16281250000000003 0.00027998432316269934
0.16296875000000002 0.16296875000000002 0.0002782551807181024
0.16312500000000002 0.16312500000000002 0.00027979419280487
0.16328125000000002 0.16328125000000002 0.0002784785583731174
0.1634375 0.1634375 0.0002756881541294552
0.16359375 0.16359375 0.0002791360672377098
0.16375 0.16375 0.00027721226239763914
0.16390625 0.16390625 0.00027616748708343545
0.16406250000000003 0.16406250000000003 0.0002750192622947308
0.16421875000000002 0.16421875000000002 0.00027689695728340256
0.16437500000000002 0.16437500000000002 0.0002774165539585377
0.16453125000000002 0.16453125000000002 0.0002758374272571134
0.16468750000000001 0.16468750000000001 0.0002776445686692098
0.16484375 0.16484375 0.0002751110801051643
0.165 0.165 0.000277469882333855
0.16515625 0.16515625 0.00027538627313110494
0.1653125 0.1653125 0.00027642224530538957
0.16546875000000003 0.16546875000000003 0.00027651826835961856
0.16562500000000002 0.16562500000000002 0.00027378099610633327
0.16578125000000002 0.16578125000000002 0.0002742316376169359
0.16593750000000002 0.16593750000000002 0.000275364871019937
0.16609375 0.16609375 0.0002731605714094062
0.16625 0.16625 0.0002747668552865181
0.16640625 0.16640625 0.0002741351809611318
0.1665625 0.1665625 0.00027434229139687593
0.16671875000000003 0.16671875000000003 0.00027244528657274076
0.16687500000000002 0.16687500000000002 0.0002728767338463734
0.16703125000000002 0.16703125000000002 0.00027231749585882536
0.16718750000000002 0.16718750000000002 0.00027337109965999674
0.16734375 0.16734375 0.00027058129784749557
0.1675 0.1675 0.00027168927648815375
0.16765625 0.16765625 0.00027341677535158823
0.1678125 0.1678125 0.00027069180909390937
0.16796875000000003 0.16796875000000003 0.0002703410795271778
0.16812500000000002 0.16812500000000002 0.0002723305949731941
0.16828125000000002 0.16828125000000002 0.0002735992576122927
0.16843750000000002 0.16843750000000002 0.0002733142233294879
0.16859375000000001 0.16859375000000001 0.0002703117570582889
0.16875 0.16875 0.00027062264936163866
0.16890625 0.16890625 0.0002694356481234152
0.1690625 0.1690625 0.0002710660332241288
0.16921875 0.16921875 0.00027042998152169615
0.16937500000000003 0.16937500000000003 0.00027082888476883743
0.16953125000000002 0.16953125000000002 0.0002700133424090863
0.16968750000000002 0.16968750000000002 0.00026794085287744655
0.16984375000000002 0.16984375000000002 0.0002691336234614948
0.17 0.17 0.0002712888047035565
0.17015625 0.17015625 0.00026873257750918857
0.1703125 0.1703125 0.00026731648243593807
0.17046875 0.17046875 0.0002682108529461751
0.17062500000000003 0.17062500000000003 0.0002680899268094519
0.17078125000000002 0.17078125000000002 0.00026452623121188054
0.17093750000000002 0.17093750000000002 0.0002688601529604409
0.17109375000000002 0.17109375000000002 0.0002631319687915667
0.17125 0.17125 0.00026578153499787346
0.17140625 0.17140625 0.00026456495578645775
0.1715625 0.1715625 0.0002666311123951882
0.17171875 0.17171875 0.00026683639174026393
0.17187500000000003 0.17187500000000003 0.0002673232593413008
0.17203125000000002 0.17203125000000002 0.00026609170473773153
0.17218750000000002 0.17218750000000002 0.00026422336403999705
0.17234375000000002 0.17234375000000002 0.0002635258664637144
0.17250000000000001 0.17250000000000001 0.00026273748382948947
0.17265625 0.17265625 0.00026447154528283506
0.1728125 0.1728125 0.0002644069076021178
0.17296875 0.17296875 0.0002633763570785764
0.173125 0.173125 0.0002636395903277526
0.17328125000000003 0.17328125000000003 0.00026301497851019025
0.17343750000000002 0.17343750000000002 0.00026487587750138235
0.17359375000000002 0.17359375000000002 0.0002623157463308679
0.17375000000000002 0.17375000000000002 0.0002606415783949617
0.17390625 0.17390625 0.0002659791394429873
0.1740625 0.1740625 0.00026213886754608014
0.17421875 0.17421875 0.00026346209977744743
0.174375 0.174375 0.00026236171546585845
0.17453125000000003 0.17453125000000003 0.0002637425127427522
0.17468750000000002 0.17468750000000002 0.0002634185880863865
0.17484375000000002 0.17484375000000002 0.0002633053995946345
0.17500000000000002 0.17500000000000002 0.0002614793041842974
0.17515625 0.17515625 0.0002627555029351578
0.1753125 0.1753125 0.00026064620862184496
0.17546875 0.17546875 0.0002626176863938539
0.175625 0.175625 0.00025862531977068856
0.17578125000000003 0.17578125000000003 0.000258038970504794
0.17593750000000002 0.17593750000000002 0.00026301667783326324
0.17609375000000002 0.17609375000000002 0.00026030857391664256
0.17625000000000002 0.17625000000000002 0.0002588381020046911
0.17640625000000001 0.17640625000000001 0.0002611294930548849
0.1765625 0.1765625 0.00026205246761815864
0.17671875 0.17671875 0.00026167099650137527
0.176875 0.176875 0.00025812988987111387
0.17703125 0.17703125 0.00025889002020986493
0.17718750000000003 0.17718750000000003 0.0002589621083069872
0.17734375000000002 0.17734375000000002 0.00025779854145695935
0.17750000000000002 0.17750000000000002 0.00025745196311998227
0.17765625000000002 0.17765625000000002 0.00025715289442334205
0.1778125 0.1778125 0.0002571146054146237
0.17796875 0.17796875 0.000256642437073267
0.178125 0.178125 0.00025684588777067675
0.17828125 0.17828125 0.0002562765621179401
0.17843750000000003 0.17843750000000003 0.0002559925497885411
0.17859375000000002 0.17859375000000002 0.00025762128882320616
0.17875000000000002 0.17875000000000002 0.0002592181968501146
0.17890625000000002 0.17890625000000002 0.0002562057893649407
0.1790625 0.1790625 0.00025569276638039064
0.17921875 0.17921875 0.0002547235811388646
0.179375 0.179375 0.00025591766669319033
0.17953125 0.17953125 0.0002540363129610057
0.17968750000000003 0.17968750000000003 0.0002537811850385435
0.17984375000000002 0.17984375000000002 0.00025252916491169
0.18000000000000002 0.18000000000000002 0.00025221367496016533
0.18015625000000002 0.18015625000000002 0.00025363481826319335
0.18031250000000001 0.18031250000000001 0.0002547278584441106
0.18046875 0.18046875 0.0002529271469660176
0.180625 0.180625 0.0002537112969615107
0.18078125 0.18078125 0.00025206632218740654
0.1809375 0.1809375 0.00025298062016521663
0.18109375000000003 0.18109375000000003 0.000253577344655846
0.18125000000000002 0.18125000000000002 0.0002506984457411778
0.18140625000000002 0.18140625000000002 0.00025196541274183067
0.18156250000000002 0.18156250000000002 0.000251305880389178
0.18171875 0.18171875 0.0002519402311024303
0.181875 0.181875 0.00025079363832588485
0.18203125 0.18203125 0.00025234985935580545
0.1821875 0.1821875 0.0002514553245243786
0.18234375000000003 0.18234375000000003 0.00024900815748697425
0.18250000000000002 0.18250000000000002 0.0002498929369257378
0.18265625000000002 0.18265625000000002 0.00024833868843643256
0.18281250000000002 0.18281250000000002 0.0002502720887403744
0.18296875 0.18296875 0.00024765069187209144
0.183125 0.183125 0.0002522346648930656
0.18328125 0.18328125 0.00024906469493402874
0.1834375 0.1834375 0.0002495879801039028
0.18359375000000003 0.18359375000000003 0.00024828781424449087
0.18375000000000002 0.18375000000000002 0.00024516052410650414
0.18390625000000002 0.18390625000000002 0.00024834928660606806
0.18406250000000002 0.18406250000000002 0.00024907814871442865
0.18421875000000001 0.18421875000000001 0.0002472599799873266
0.184375 0.184375 0.000248229767453867
0.18453125 0.18453125 0.0002466914401092934
0.1846875 0.1846875 0.0002455745415744922
0.18484375 0.18484375 0.0002453395809669808
0.18500000000000003 0.18500000000000003 0.0002457461115292848
0.18515625000000002 0.18515625000000002 0.0002481319680161382
0.18531250000000002 0.18531250000000002 0.000246485291439065
0.18546875000000002 0.18546875000000002 0.00024689236593275265
0.185625 0.185625 0.00024526033134248244
0.18578125 0.18578125 0.0002456152292655073
0.1859375 0.1859375 0.00024451837057998385
0.18609375 0.18609375 0.00024375365542650954
0.18625000000000003 0.18625000000000003 0.0002432389131321435
0.18640625000000002 0.18640625000000002 0.0002461120491159131
0.18656250000000002 0.18656250000000002 0.00024171255322767525
0.18671875000000002 0.18671875000000002 0.0002445910375946974
0.186875 0.186875 0.00024323649106405514
0.18703125 0.18703125 0.0002433694833086776
0.1871875 0.1871875 0.00024314270073861103
0.18734375 0.18734375 0.00024319822552015127
0.18750000000000003 0.18750000000000003 0.0002428176812400208
0.18765625000000002 0.18765625000000002 0.00024249148531909414
0.18781250000000002 0.18781250000000002 0.0002401404910471958
0.18796875000000002 0.18796875000000002 0.00024123320680061592
0.18812500000000001 0.18812500000000001 0.00023767121909740388
0.18828125 0.18828125 0.00024014258544032167
0.1884375 0.1884375 0.00024100506301902576
0.18859375 0.18859375 0.00024052153195245417
0.18875000000000003 0.18875000000000003 0.0002364202010342331
0.18890625000000003 0.18890625000000003 0.00023936928082847868
0.18906250000000002 0.18906250000000002 0.00023837900778491346
0.18921875000000002 0.18921875000000002 0.0002402268761136564
0.18937500000000002 0.18937500000000002 0.00023827179250059016
0.18953125 0.18953125 0.00023957119274972043
0.1896875 0.1896875 0.00023736068954463628
0.18984375 0.18984375 0.00023793164078855252
0.19 0.19 0.0002379848465804383
0.19015625000000003 0.19015625000000003 0.00023626341280067346
0.19031250000000002 0.19031250000000002 0.00023669424822273059
0.19046875000000002 0.19046875000000002 0.00023414139054908514
0.19062500000000002 0.19062500000000002 0.00023601162862617577
0.19078125 0.19078125 0.00023735501703116328
0.1909375 0.1909375 0.00023594379432850113
0.19109375 0.19109375 0.0002358321044663334
0.19125 0.19125 0.0002374049797758777
0.19140625000000003 0.19140625000000003 0.00023504570137287755
0.19156250000000002 0.19156250000000002 0.00023438177988847973
0.19171875000000002 0.19171875000000002 0.00023558909216575932
0.19187500000000002 0.19187500000000002 0.00023260971724609953
0.19203125000000001 0.19203125000000001 0.0002334378978784816
0.1921875 0.1921875 0.00023390887630708027
0.19234375 0.19234375 0.00023427673816171454
0.1925 0.1925 0.0002343275325958159
0.19265625000000003 0.19265625000000003 0.00023389367906890258
0.19281250000000003 0.19281250000000003 0.0002333187022452596
0.19296875000000002 0.19296875000000002 0.0002342616099947964
0.19312500000000002 0.19312500000000002 0.00023278645052868463
0.19328125000000002 0.19328125000000002 0.00023257031141697094
0.1934375 0.1934375 0.00023154297279657555
0.19359375 0.19359375 0.00023143391038304154
0.19375 0.19375 0.00022894496407974133
0.19390625 0.19390625 0.0002300982007956218
0.19406250000000003 0.19406250000000003 0.00023121024867109313
0.19421875000000002 0.19421875000000002 0.00023133185996402172
0.19437500000000002 0.19437500000000002 0.00022870826422434455
0.19453125000000002 0.19453125000000002 0.0002269339990482755
0.1946875 0.1946875 0.0002275289745320172
0.19484375 0.19484375 0.00022961645494544634
0.195 0.195 0.00022895262605872113
0.19515625 0.19515625 0.0002305007023777598
0.19531250000000003 0.19531250000000003 0.00022738997122030217
0.19546875000000002 0.19546875000000002 0.0002275015004675855
0.19562500000000002 0.19562500000000002 0.00022689590955171063
0.19578125000000002 0.19578125000000002 0.0002249231919186559
0.19593750000000001 0.19593750000000001 0.00022621510011718704
0.19609375 0.19609375 0.00022494229385220315
0.19625 0.19625 0.00022604053776207144
0.19640625 0.19640625 0.00022634121178853142
0.19656250000000003 0.19656250000000003 0.0002265016846177938
0.19671875000000003 0.19671875000000003 0.000224051609121131
0.19687500000000002 0.19687500000000002 0.00022636226817896352
0.19703125000000002 0.19703125000000002 0.000226239795617129
0.19718750000000002 0.19718750000000002 0.00022461332233889895
0.19734375 0.19734375 0.00022517773028152946
0.1975 0.1975 0.00022392352583748594
0.19765625 0.19765625 0.00022516134612029387
0.1978125 0.1978125 0.0002239888844254041
0.19796875000000003 0.19796875000000003 0.000220773564084041
0.19812500000000002 0.19812500000000002 0.00022253439792295306
0.19828125000000002 0.19828125000000002 0.0002223808815348531
0.19843750000000002 0.19843750000000002 0.00022075279897492155
0.19859375 0.19859375 0.0002207232915630534
0.19875 0.19875 0.00022201411228648768
0.19890625 0.19890625 0.00022180704507022232
0.1990625 0.1990625 0.0002226955339760454
0.19921875000000003 0.19921875000000003 0.0002201380410263944
0.19937500000000002 0.19937500000000002 0.00021956838065821202
0.19953125000000002 0.19953125000000002 0.00021824469561640335
0.19968750000000002 0.19968750000000002 0.00021640318603388274
0.19984375000000001 0.19984375000000001 0.0002219611607036166
0.2 0.2 0.0002188608937014453
0.20015625 0.20015625 0.00022029785385156047
0.2003125 0.2003125 0.00021869534860725163
0.20046875000000003 0.20046875000000003 0.00021692520333956
0.20062500000000003 0.20062500000000003 0.00021855472997021845
0.20078125000000002 0.20078125000000002 0.00021828405857077633
0.20093750000000002 0.20093750000000002 0.00021653269200339514
0.20109375000000002 0.20109375000000002 0.00021673407775123926
0.20125 0.20125 0.00021795438389983132
0.20140625 0.20140625 0.00021750477815299244
0.2015625 0.2015625 0.00021703108226473795
0.20171875 0.20171875 0.00021503008212107126
0.20187500000000003 0.20187500000000003 0.00021389921982259817
0.20203125000000002 0.20203125000000002 0.00021786692952405405
0.20218750000000002 0.20218750000000002 0.00021588131987228395
0.20234375000000002 0.20234375000000002 0.00021515858176113632
0.2025 0.2025 0.0002161160622757785
0.20265625 0.20265625 0.00021604986219742368
0.2028125 0.2028125 0.00021344230816591726
0.20296875 0.20296875 0.00021444299759337403
0.20312500000000003 0.20312500000000003 0.0002130017855853534
0.20328125000000002 0.20328125000000002 0.00021237526640308023
0.20343750000000002 0.20343750000000002 0.0002130833879486699
0.20359375000000002 0.20359375000000002 0.0002146709994966083
0.20375000000000001 0.20375000000000001 0.00021301134850102923
0.20390625 0.20390625 0.0002092138120643367
0.2040625 0.2040625 0.00021233275427445507
0.20421875 0.20421875 0.0002110310053015413
0.20437500000000003 0.20437500000000003 0.00021274503492365335
0.20453125000000003 0.20453125000000003 0.00020993809197268344
0.20468750000000002 0.20468750000000002 0.000209373145717231
0.20484375000000002 0.20484375000000002 0.00021255396385042475
0.20500000000000002 0.20500000000000002 0.0002086493027269675
0.20515625 0.20515625 0.00020823138584971906
0.2053125 0.2053125 0.0002098159641770109
0.20546875 0.20546875 0.00021093589748035873
0.205625 0.205625 0.00020769282456199568
0.20578125000000003 0.20578125000000003 0.0002086524319746029
0.20593750000000002 0.20593750000000002 0.00020804136302783746
0.20609375000000002 0.20609375000000002 0.00020941266015238883
0.20625000000000002 0.20625000000000002 0.00020786090922488362
0.20640625 0.20640625 0.00020804531564823017
0.2065625 0.2065625 0.00020813653045888123
0.20671875 0.20671875 0.00020671238513674043
0.206875 0.206875 0.00020703215826133037
0.20703125000000003 0.20703125000000003 0.0002064455683938228
0.20718750000000002 0.20718750000000002 0.00020476718474203115
0.20734375000000002 0.20734375000000002 0.0002041977780256947
0.20750000000000002 0.20750000000000002 0.00020577143026845668
0.20765625000000001 0.20765625000000001 0.00020675405871145632
0.2078125 0.2078125 0.0002055246434990798
0.20796875 0.20796875 0.0002056354491138534
0.208125 0.208125 0.000204069781486546
0.20828125000000003 0.20828125000000003 0.0002032543205804374
0.20843750000000003 0.20843750000000003 0.0002044271860455898
0.20859375000000002 0.20859375000000002 0.00020391838264315792
0.20875000000000002 0.20875000000000002 0.00020207508357561333
0.20890625000000002 0.20890625000000002 0.0002037861387212874
0.2090625 0.2090625 0.00020315270554648905
0.20921875 0.20921875 0.00020267862391746622
0.209375 0.209375 0.00020398596107569072
0.20953125 0.20953125 0.00020197871215313554
0.20968750000000003 0.20968750000000003 0.0001998181223856598
0.20984375000000002 0.20984375000000002 0.0002036397785315071
0.21000000000000002 0.21000000000000002 0.00020371439921246733
0.21015625000000002 0.21015625000000002 0.00020016123656960632
0.2103125 0.2103125 0.0002019770643525096
0.21046875 0.21046875 0.00020078632626750585
0.210625 0.210625 0.00020166376807167357
0.21078125 0.21078125 0.00020086272519252187
0.21093750000000003 0.21093750000000003 0.00020005568678867707
0.21109375000000002 0.21109375000000002 0.00019985711719413277
0.21125000000000002 0.21125000000000002 0.0001993481997642582
0.21140625000000002 0.21140625000000002 0.00019957048443842274
0.21156250000000001 0.21156250000000001 0.00019850213561839748
0.21171875 0.21171875 0.00019860587199686534
0.211875 0.211875 0.0001983231054505676
0.21203125 0.21203125 0.0001960007778775684
0.21218750000000003 0.21218750000000003 0.00019837635149333747
0.21234375000000003 0.21234375000000003 0.00019596184176790262
0.21250000000000002 0.21250000000000002 0.0001962791231239063
0.21265625000000002 0.21265625000000002 0.00019590002602470045
0.21281250000000002 0.21281250000000002 0.00019602122841660347
0.21296875 0.21296875 0.00019492012785705674
0.213125 0.213125 0.00019787542859007573
0.21328125 0.21328125 0.00019613092618088528
0.2134375 0.2134375 0.00019415914370708473
0.21359375000000003 0.21359375000000003 0.00019231805235520142
0.21375000000000002 0.21375000000000002 0.00019390714426280705
0.21390625000000002 0.21390625000000002 0.00019073110064300616
0.21406250000000002 0.21406250000000002 0.00019472800158950855
0.21421875 0.21421875 0.0001905728039910832
0.214375 0.214375 0.00019198105773099604
0.21453125 0.21453125 0.00019241558210777743
0.2146875 0.2146875 0.00019028234774267066
0.21484375000000003 0.21484375000000003 0.00018974445383410625
0.21500000000000002 0.21500000000000002 0.00019267151139348024
0.21515625000000002 0.21515625000000002 0.00019007803438339218
0.21531250000000002 0.21531250000000002 0.00019270925374190677
0.21546875000000001 0.21546875000000001 0.0001911014836603772
0.215625 0.215625 0.0001878703452528799
0.21578125 0.21578125 0.00018824052655290013
0.2159375 0.2159375 0.00018951622628054094
0.21609375000000003 0.21609375000000003 0.00018959334253022234
0.21625000000000003 0.21625000000000003 0.00018846824855199405
0.21640625000000002 0.21640625000000002 0.00018877284149001252
0.21656250000000002 0.21656250000000002 0.00018710890185414438
0.21671875000000002 0.21671875000000002 0.00018866598469361525
0.216875 0.216875 0.0001868233026224794
0.21703125 0.21703125 0.00018844001682767267
0.2171875 0.2171875 0.00018726555509064027
0.21734375 0.21734375 0.00018546850542134735
0.21750000000000003 0.21750000000000003 0.00018669349995138615
0.21765625000000002 0.21765625000000002 0.0001844309410851922
0.21781250000000002 0.21781250000000002 0.00018482797589016922
0.21796875000000002 0.21796875000000002 0.00018471501791577423
0.218125 0.218125 0.00018453404343486902
0.21828125 0.21828125 0.00018583455599797673
0.2184375 0.2184375 0.00018502877249889857
0.21859375 0.21859375 0.0001828334317400696
0.21875000000000003 0.21875000000000003 0.00018454259914325603
0.21890625000000002 0.21890625000000002 0.00018470978094967236
0.21906250000000002 0.21906250000000002 0.00018172608048144307
0.21921875000000002 0.21921875000000002 0.00018434532707455888
0.21937500000000001 0.21937500000000001 0.0001819263868237711
0.21953125 0.21953125 0.00018130790072662834
0.2196875 0.2196875 0.00018238170182695518
0.21984375 0.21984375 0.00018119453555159106
0.22000000000000003 0.22000000000000003 0.00018033457268175882
0.22015625000000003 0.22015625000000003 0.00018253696365773137
0.22031250000000002 0.22031250000000002 0.00018055287789989002
0.22046875000000002 0.22046875000000002 0.00017819908923045184
0.22062500000000002 0.22062500000000002 0.00017924114838576918
0.22078125 0.22078125 0.0001794654732924253
0.2209375 0.2209375 0.00017889271817223505
0.22109375 0.22109375 0.00017864002040372101
0.22125 0.22125 0.00017716836818782122
0.22140625000000003 0.22140625000000003 0.00018045206051158787
0.22156250000000002 0.22156250000000002 0.00017738234080209305
0.22171875000000002 0.22171875000000002 0.00017676650291648577
0.22187500000000002 0.22187500000000002 0.00017721966516288882
0.22203125 0.22203125 0.0001785223350951469
0.2221875 0.2221875 0.0001777570919830607
0.22234375 0.22234375 0.0001767198967994069
0.2225 0.2225 0.0001764467802589044
0.22265625000000003 0.22265625000000003 0.00017363724074114344
0.22281250000000002 0.22281250000000002 0.0001766463461301347
0.22296875000000002 0.22296875000000002 0.00017421048678445956
0.22312500000000002 0.22312500000000002 0.00017690922286090413
0.22328125000000001 0.22328125000000001 0.00017422341709304737
0.2234375 0.2234375 0.00017433363252652
0.22359375 0.22359375 0.0001735994995215338
0.22375 0.22375 0.00017193344730884446
0.22390625000000003 0.22390625000000003 0.00017169869523911364
0.22406250000000003 0.22406250000000003 0.00017430943113213486
0.22421875000000002 0.22421875000000002 0.00017246240109814533
0.22437500000000002 0.22437500000000002 0.00017301637766936297
0.22453125000000002 0.22453125000000002 0.0001728128562571644
0.2246875 0.2246875 0.00017208149352981511
0.22484375 0.22484375 0.00017283344059376742
0.225 0.225 0.00017218935781997976
0.22515625 0.22515625 0.0001727666242504975
0.22531250000000003 0.22531250000000003 0.0001705898117337712
0.22546875000000002 0.22546875000000002 0.00017073968742568597
0.22562500000000002 0.22562500000000002 0.0001720659312816217
0.22578125000000002 0.22578125000000002 0.00016880610628558398
0.2259375 0.2259375 0.00016763442857920175
0.22609375 0.22609375 0.00016926259321522444
0.22625 0.22625 0.00016781098404592163
0.22640625 0.22640625 0.00016890838516163886
0.22656250000000003 0.22656250000000003 0.00016856466465853864
0.22671875000000002 0.22671875000000002 0.00016814382956965556
0.22687500000000002 0.22687500000000002 0.00016909403766732667
0.22703125000000002 0.22703125000000002 0.00016693106620780719
0.22718750000000001 0.22718750000000001 0.00016590567544809225
0.22734375 0.22734375 0.00016756313853609248
0.2275 0.2275 0.00016469105293818832
0.22765625 0.22765625 0.00016420570394022637
0.22781250000000003 0.22781250000000003 0.00016613935767211587
0.22796875000000003 0.22796875000000003 0.0001657047483806357
0.22812500000000002 0.22812500000000002 0.00016605204838297555
0.22828125000000002 0.22828125000000002 0.00016464785439905316
0.22843750000000002 0.22843750000000002 0.00016587070460052163
0.22859375 0.22859375 0.00016475854710865673
0.22875 0.22875 0.0001636218317203608
0.22890625 0.22890625 0.00016389878335120058
0.2290625 0.2290625 0.00016672710428083763
0.22921875000000003 0.22921875000000003 0.00016296728434569903
0.22937500000000002 0.22937500000000002 0.00016347384933329586
0.22953125000000002 0.22953125000000002 0.00016275177221632142
0.22968750000000002 0.22968750000000002 0.00016143077415733872
0.22984375 0.22984375 0.0001608589180406396
0.23 0.23 0.0001614556141102619
0.23015625 0.23015625 0.00016063260662750026
0.2303125 0.2303125 0.00016169859699803407
0.23046875000000003 0.23046875000000003 0.00016250646277396442
0.23062500000000002 0.23062500000000002 0.00016210233391187982
0.23078125000000002 0.23078125000000002 0.00016024192580356585
0.23093750000000002 0.23093750000000002 0.00015828399906453705
0.23109375000000001 0.23109375000000001 0.0001598717085775707
0.23125 0.23125 0.00015927667878087512
0.23140625 0.23140625 0.00015962149864972978
0.2315625 0.2315625 0.0001593553935905015
0.23171875000000003 0.23171875000000003 0.00015954532898179442
0.23187500000000003 0.23187500000000003 0.00016027806673077995
0.23203125000000002 0.23203125000000002 0.00015710450840377685
0.23218750000000002 0.23218750000000002 0.000157902687272585
0.23234375000000002 0.23234375000000002 0.00015622425828340242
0.2325 0.2325 0.00015805264645539545
0.23265625 0.23265625 0.0001562571232252071
0.2328125 0.2328125 0.00015577304896267213
0.23296875 0.23296875 0.0001566170111594751
0.23312500000000003 0.23312500000000003 0.00015583628092347916
0.23328125000000002 0.23328125000000002 0.00015602555782078236
0.23343750000000002 0.23343750000000002 0.00015537684049692015
0.23359375000000002 0.23359375000000002 0.00015517220389524273
0.23375 0.23375 0.0001551650531254535
0.23390625 0.23390625 0.00015367196372849238
0.2340625 0.2340625 0.00015417085498200145
0.23421875 0.23421875 0.00015281858909886825
0.23437500000000003 0.23437500000000003 0.0001544219298411248
0.23453125000000002 0.23453125000000002 0.00015090012668023784
0.23468750000000002 0.23468750000000002 0.00015172746154602942
0.23484375000000002 0.23484375000000002 0.00015418255973432643
0.23500000000000001 0.23500000000000001 0.0001525570439751532
0.23515625 0.23515625 0.000151600404035149
0.2353125 0.2353125 0.00015034076498109572
0.23546875 0.23546875 0.00015230187517862204
0.23562500000000003 0.23562500000000003 0.00015072554817254476
0.23578125000000003 0.23578125000000003 0.00015055406773074995
0.23593750000000002 0.23593750000000002 0.00015054679954289526
0.23609375000000002 0.23609375000000002 0.0001488326905551943
0.23625000000000002 0.23625000000000002 0.00015007220022513038
0.23640625 0.23640625 0.0001470840320577311
0.2365625 0.2365625 0.00014875721945559919
0.23671875 0.23671875 0.00014838206297045726
0.236875 0.236875 0.00014849814889711724
0.23703125000000003 0.23703125000000003 0.0001477396160490478
0.23718750000000002 0.23718750000000002 0.0001470615292388099
0.23734375000000002 0.23734375000000002 0.00014655941024738683
0.23750000000000002 0.23750000000000002 0.000145771292448713
0.23765625 0.23765625 0.00014602960053337026
0.2378125 0.2378125 0.00014516648237433596
0.23796875 0.23796875 0.00014649503407597784
0.238125 0.238125 0.00014617577091911708
0.23828125000000003 0.23828125000000003 0.00014538081312052167
0.23843750000000002 0.23843750000000002 0.00014428631664568567
0.23859375000000002 0.23859375000000002 0.00014445061941529836
0.23875000000000002 0.23875000000000002 0.00014406637342855082
0.23890625000000001 0.23890625000000001 0.00014523402484588164
0.2390625 0.2390625 0.0001424958755365325
0.23921875 0.23921875 0.0001443794734384816
0.239375 0.239375 0.00014289880644368275
0.23953125000000003 0.23953125000000003 0.0001425818212091041
0.23968750000000003 0.23968750000000003 0.00014341480277667193
0.23984375000000002 0.23984375000000002 0.00014240463703046077
0.24000000000000002 0.24000000000000002 0.0001417424110096112
0.24015625000000002 0.24015625000000002 0.0001420418986422868
0.2403125 0.2403125 0.00014043011138707218
0.24046875 0.24046875 0.00014140244105018677
0.240625 0.240625 0.00013988999488535195
0.24078125 0.24078125 0.00014134757055290744
0.24093750000000003 0.24093750000000003 0.0001410459552996898
0.24109375000000002 0.24109375000000002 0.00013800393882319511
0.24125000000000002 0.24125000000000002 0.0001394656998415509
0.24140625000000002 0.24140625000000002 0.00013548252898797295
0.2415625 0.2415625 0.00013794608010325434
0.24171875 0.24171875 0.00013571189146334878
0.241875 0.241875 0.00013632805537695347
0.24203125 0.24203125 0.00013977292814505534
0.24218750000000003 0.24218750000000003 0.00013854476751587287
0.24234375000000002 0.24234375000000002 0.0001374342987361692
0.24250000000000002 0.24250000000000002 0.00013483266994199423
0.24265625000000002 0.24265625000000002 0.0001381406899433386
0.24281250000000001 0.24281250000000001 0.0001371681825024796
0.24296875 0.24296875 0.00013505780859378297
0.243125 0.243125 0.000136440697648766
0.24328125 0.24328125 0.00013480179452713138
0.24343750000000003 0.24343750000000003 0.00013541466584047327
0.24359375000000003 0.24359375000000003 0.0001368979472438167
0.24375000000000002 0.24375000000000002 0.000134383679021379
0.24390625000000002 0.24390625000000002 0.00013341794281202134
0.24406250000000002 0.24406250000000002 0.0001332279235093588
0.24421875 0.24421875 0.00013364434973187447
0.244375 0.244375 0.0001335756543022342
0.24453125 0.24453125 0.00013333992400977115
0.24468750000000003 0.24468750000000003 0.00013093145020928802
0.24484375000000003 0.24484375000000003 0.00013065626217569748
0.24500000000000002 0.24500000000000002 0.00013089491600116196
0.24515625000000002 0.24515625000000002 0.00012932187605499063
0.24531250000000002 0.24531250000000002 0.0001281731564388884
0.24546875 0.24546875 0.00013052188350723445
0.245625 0.245625 0.00013264075899116997
0.24578125 0.24578125 0.00012837367071994447
0.2459375 0.2459375 0.00012835206858681893
0.24609375000000003 0.24609375000000003 0.00012654414805708577
0.24625000000000002 0.24625000000000002 0.00012784072760680835
0.24640625000000002 0.24640625000000002 0.00012778330665964163
0.24656250000000002 0.24656250000000002 0.00012643589576655562
0.24671875000000001 0.24671875000000001 0.00012837412424118304
0.246875 0.246875 0.0001262691622423879
0.24703125 0.24703125 0.0001281149042570846
0.2471875 0.2471875 0.0001260186675923814
0.24734375000000003 0.24734375000000003 0.00012518319330001736
0.24750000000000003 0.24750000000000003 0.00012611209795455975
0.24765625000000002 0.24765625000000002 0.00012548331452661254
0.24781250000000002 0.24781250000000002 0.00012511102771724973
0.24796875000000002 0.24796875000000002 0.00012502400945901926
0.248125 0.248125 0.00012663702203187372
0.24828125 0.24828125 0.00012491594863650292
0.2484375 0.2484375 0.00012324186446635476
0.24859375000000003 0.24859375000000003 0.00012281470489029897
0.24875000000000003 0.24875000000000003 0.00012414430570583196
0.24890625000000002 0.24890625000000002 0.00012456224237692893
0.24906250000000002 0.24906250000000002 0.0001233821181459724
0.24921875000000002 0.24921875000000002 0.0001230783163280746
0.249375 0.249375 0.00012246938494982128
0.24953125 0.24953125 0.0001230099697206149
0.2496875 0.2496875 0.00012163232872340916
0.24984375 0.24984375 0.00012234815567115
0.25 0.25 0.00012152012530050575
0.25015625 0.25015625 0.00011910188488643315
0.2503125 0.2503125 0.00011830112399873919
0.25046875 0.25046875 0.00012051206068154681
0.250625 0.250625 0.0001204945419790541
0.25078125 0.25078125 0.00012050656560559436
0.25093750000000004 0.25093750000000004 0.00011825775988893604
0.25109375 0.25109375 0.00011970173446331541
0.25125000000000003 0.25125000000000003 0.00011886258819641824
0.25140625 0.25140625 0.00011838541126435407
0.2515625 0.2515625 0.00011911432182504803
0.25171875 0.25171875 0.00011872202305650503
0.251875 0.251875 0.00011793431359579805
0.25203125000000004 0.25203125000000004 0.00011745956123928632
0.2521875 0.2521875 0.00011744294053572847
0.25234375000000003 0.25234375000000003 0.00011423895389330344
0.2525 0.2525 0.00011714491318885563
0.25265625 0.25265625 0.00011635433297541654
0.2528125 0.2528125 0.00011629321669107576
0.25296875 0.25296875 0.00011670283245793117
0.253125 0.253125 0.00011321867458447609
0.25328125 0.25328125 0.00011448779013054514
0.25343750000000004 0.25343750000000004 0.00011541613604337065
0.25359375 0.25359375 0.00011258814670523845
0.25375000000000003 0.25375000000000003 0.00011412648043545223
0.25390625 0.25390625 0.00011374873774910014
0.2540625 0.2540625 0.00011389702910609371
0.25421875 0.25421875 0.00011448947444433693
0.254375 0.254375 0.00011184263697718402
0.25453125000000004 0.25453125000000004 0.00011163330112153806
0.2546875 0.2546875 0.00011131434481898426
0.25484375000000004 0.25484375000000004 0.00011288560202783743
0.255 0.255 0.00011252560375566226
0.25515625000000003 0.25515625000000003 0.00011170301894763594
0.2553125 0.2553125 0.0001109618707571152
0.25546875 0.25546875 0.00011237041928978834
0.255625 0.255625 0.00011025581052391027
0.25578125 0.25578125 0.00011151409297921832
0.25593750000000004 0.25593750000000004 0.00010893453337318528
0.25609375 0.25609375 0.00011064102159619922
0.25625000000000003 0.25625000000000003 0.00011087330775918651
0.25640625 0.25640625 0.00011070021347011285
0.2565625 0.2565625 0.00010825624146577193
0.25671875 0.25671875 0.00010926554266845278
0.256875 0.256875 0.00010806969016642092
0.25703125 0.25703125 0.0001084494540085122
0.2571875 0.2571875 0.0001076760226894033
0.25734375000000004 0.25734375000000004 0.00010589413505439929
0.2575 0.2575 0.00010661184707870888
0.25765625000000003 0.25765625000000003 0.00010647015531005518
0.2578125 0.2578125 0.00010482840550413649
0.25796875 0.25796875 0.00010436017576625874
0.258125 0.258125 0.00010431341922088864
0.25828125 0.25828125 0.00010511853525957626
0.25843750000000004 0.25843750000000004 0.0001046646509591584
0.25859375 0.25859375 0.00010442916760699291
0.25875000000000004 0.25875000000000004 0.00010296223113270936
0.25890625 0.25890625 0.00010323517823492053
0.25906250000000003 0.25906250000000003 0.00010390527713920948
0.25921875 0.25921875 0.00010430068719231861
0.259375 0.259375 0.00010252020142162663
0.25953125 0.25953125 0.00010178953289721526
0.2596875 0.2596875 0.0001012626578963877
0.25984375000000004 0.25984375000000004 0.00010048889274286491
0.26 0.26 0.0001031431197456508
0.26015625000000003 0.26015625000000003 0.00010163301380063808
0.2603125 0.2603125 0.00010207170182882291
0.26046875 0.26046875 0.00010120904498509123
0.260625 0.260625 0.00010080930911558547
0.26078125 0.26078125 0.0001007788529820538
0.2609375 0.2609375 0.00010105200731235945
0.26109375 0.26109375 0.00009858283160314729
0.26125000000000004 0.26125000000000004 0.000099615284579463
0.26140625 0.26140625 0.0001006110368926806
0.26156250000000003 0.26156250000000003 0.00010083875129338624
0.26171875 0.26171875 0.00009712326176764918
0.261875 0.261875 0.00009713649944501093
0.26203125 0.26203125 0.00009736813594191473
0.2621875 0.2621875 0.00009669319110895423
0.26234375000000004 0.26234375000000004 0.00009823611405945944
0.2625 0.2625 0.00009844646528621356
0.26265625000000004 0.26265625000000004 0.0000970625156046994
0.2628125 0.2628125 0.00009574631900747643
0.26296875000000003 0.26296875000000003 0.0000957130418997566
0.263125 0.263125 0.00009611545911299377
0.26328125 0.26328125 0.00009705861996178874
0.2634375 0.2634375 0.00009543988358304777
0.26359375 0.26359375 0.00009371444820357384
0.26375000000000004 0.26375000000000004 0.00009450876134324245
0.26390625 0.26390625 0.00009605334495473887
0.26406250000000003 0.26406250000000003 0.00009299534946992683
0.26421875 0.26421875 0.00009303107857063157
0.264375 0.264375 0.00009197500803223986
0.26453125 0.26453125 0.00009074329595973245
0.2646875 0.2646875 0.00009252205004231572
0.26484375 0.26484375 0.00009194612832029469
0.265 0.265 0.00009245638398737671
0.26515625000000004 0.26515625000000004 0.00009262106337331105
0.2653125 0.2653125 0.00009206054853136037
0.26546875000000003 0.26546875000000003 0.00009133666566054065
0.265625 0.265625 0.00009195732364201725
0.26578125 0.26578125 0.00009135033425817943
0.2659375 0.2659375 0.00008971651710450697
0.26609375 0.26609375 0.00008914770228858794
0.26625000000000004 0.26625000000000004 0.00009235790993514798
0.26640625 0.26640625 0.00009078317383982693
0.26656250000000004 0.26656250000000004 0.00008857470674839013
0.26671875 0.26671875 0.00008689810743785263
0.26687500000000003 0.26687500000000003 0.00009072087780477995
0.26703125 0.26703125 0.00008776280215189622
0.2671875 0.2671875 0.00008739466040015676
0.26734375 0.26734375 0.00008812806501964235
0.2675 0.2675 0.00008633407538978489
0.26765625000000004 0.26765625000000004 0.00008811309051850075
0.2678125 0.2678125 0.00008599026489635903
0.26796875000000003 0.26796875000000003 0.00008637528182252644
0.268125 0.268125 0.00008515768707982986
0.26828125 0.26828125 0.00008546521553026498
0.2684375 0.2684375 0.00008372420585348525
0.26859375 0.26859375 0.0000858162861244586
0.26875000000000004 0.26875000000000004 0.00008524549026445364
0.26890625 0.26890625 0.0000850939118419096
0.26906250000000004 0.26906250000000004 0.00008621991794396822
0.26921875 0.26921875 0.0000846276084422581
0.26937500000000003 0.26937500000000003 0.00008527987479368382
0.26953125 0.26953125 0.00008437804796502827
0.2696875 0.2696875 0.00008381507257083164
0.26984375 0.26984375 0.00008435629778493335
0.27 0.27 0.00008294580343202329
0.27015625000000004 0.27015625000000004 0.00008250190765838033
0.2703125 0.2703125 0.00008205150442467733
0.27046875000000004 0.27046875000000004 0.00008252220740206844
0.270625 0.270625 0.00008123193094590605
0.27078125000000003 0.27078125000000003 0.00007976939314976075
0.2709375 0.2709375 0.00008054938680289708
0.27109375 0.27109375 0.00008124318370076035
0.27125 0.27125 0.00008058769751101221
0.27140625 0.27140625 0.00008117468127427256
0.27156250000000004 0.27156250000000004 0.00008083246283972572
0.27171875 0.27171875 0.00007884866929290239
0.27187500000000003 0.27187500000000003 0.00007920549431918693
0.27203125 0.27203125 0.00008103065694005734
0.2721875 0.2721875 0.00007798898499273774
0.27234375 0.27234375 0.00007922525139814852
0.2725 0.2725 0.00007921758956028104
0.27265625000000004 0.27265625000000004 0.00007952952518905279
0.2728125 0.2728125 0.00007770114875768833
0.27296875000000004 0.27296875000000004 0.00007737173840201934
0.273125 0.273125 0.00007739923319237724
0.27328125000000003 0.27328125000000003 0.00007792522704504675
0.2734375 0.2734375 0.00007473109116800348
0.27359375 0.27359375 0.00007732621368378094
0.27375 0.27375 0.00007625926444515633
0.27390625 0.27390625 0.0000752231544441988
0.27406250000000004 0.27406250000000004 0.00007394337412575989
0.27421875 0.27421875 0.00007532415344089325
0.27437500000000004 0.27437500000000004 0.00007469013887016196
0.27453125 0.27453125 0.00007325126787562832
0.27468750000000003 0.27468750000000003 0.00007400651614663275
0.27484375 0.27484375 0.00007322771746813816
0.275 0.275 0.0000730999459715149
0.27515625 0.27515625 0.00007394800775627284
0.2753125 0.2753125 0.00007253559607832942
0.27546875000000004 0.27546875000000004 0.00007495201571299645
0.275625 0.275625 0.0000728259818545845
0.27578125000000003 0.27578125000000003 0.00007112589203927733
0.2759375 0.2759375 0.00007199105458850446
0.27609375 0.27609375 0.0000708381344682635
0.27625 0.27625 0.00007122852116655132
0.27640625 0.27640625 0.00007199863427420289
0.27656250000000004 0.27656250000000004 0.00007036284307545301
0.27671875 0.27671875 0.00006945197379081922
0.27687500000000004 0.27687500000000004 0.00007145188181969706
0.27703125 0.27703125 0.00006999337350845002
0.27718750000000003 0.27718750000000003 0.00006838571918550476
0.27734375 0.27734375 0.00007046351434679356
0.2775 0.2775 0.00006945967717559561
0.27765625 0.27765625 0.00006798704718803222
0.2778125 0.2778125 0.00006807899765265556
0.27796875000000004 0.27796875000000004 0.00007036761047588404
0.278125 0.278125 0.00006979694175907983
0.27828125000000004 0.27828125000000004 0.0000663787111628209
0.2784375 0.2784375 0.00006711390648915882
0.27859375000000003 0.27859375000000003 0.00006620184720742685
0.27875 0.27875 0.00006632207370114738
0.27890625 0.27890625 0.00006818430193721416
0.2790625 0.2790625 0.0000668363384607992
0.27921875 0.27921875 0.00006787565965238771
0.27937500000000004 0.27937500000000004 0.00006551891590819047
0.27953125 0.27953125 0.00006571393405834636
0.27968750000000003 0.27968750000000003 0.00006437912236098009
0.27984375 0.27984375 0.00006316894518872566
0.28 0.28 0.0000658170389796218
0.28015625 0.28015625 0.00006489225427689491
0.2803125 0.2803125 0.00006465375340060169
0.28046875000000004 0.28046875000000004 0.00006495661850561884
0.280625 0.280625 0.00006654062635261037
0.28078125000000004 0.28078125000000004 0.00006514915428240724
0.2809375 0.2809375 0.00006325059295593998
0.28109375000000003 0.28109375000000003 0.00006351420874782892
0.28125 0.28125 0.00006494495020944213
0.28140625 0.28140625 0.00006289749626617539
0.2815625 0.2815625 0.00006218362595842951
0.28171875 0.28171875 0.00006191141095653201
0.28187500000000004 0.28187500000000004 0.00006156405231395675
0.28203125 0.28203125 0.00006259334731028302
0.28218750000000004 0.28218750000000004 0.00006179307559518567
0.28234375 0.28234375 0.00006093417236041707
0.28250000000000003 0.28250000000000003 0.000060490352394286889
0.28265625 0.28265625 0.00006153304445579547
0.2828125 0.2828125 0.00006041094166465123
0.28296875 0.28296875 0.00006029252618691656
0.283125 0.283125 0.00005969092208307726
0.28328125000000004 0.28328125000000004 0.00006178569244625636
0.2834375 0.2834375 0.00005987724736029694
0.28359375000000003 0.28359375000000003 0.000059478828460446449
0.28375 0.28375 0.000060182009349018267
0.28390625 0.28390625 0.00005992427626966374
0.2840625 0.2840625 0.000059829391600346648
0.28421875 0.28421875 0.000058905116154633569
0.28437500000000004 0.28437500000000004 0.00005822158767656015
0.28453125 0.28453125 0.00006055551894745137
0.28468750000000004 0.28468750000000004 0.00005709524999191341
0.28484375 0.28484375 0.00005959942018096394
0.28500000000000003 0.28500000000000003 0.000056182973872132027
0.28515625 0.28515625 0.000056743876765085038
0.2853125 0.2853125 0.00005598970812128621
0.28546875 0.28546875 0.000056587895231839189
0.285625 0.285625 0.000056108459591103837
0.28578125000000004 0.28578125000000004 0.00005622578970633656
0.2859375 0.2859375 0.000055979768373080037
0.28609375000000004 0.28609375000000004 0.00005426041262567179
0.28625 0.28625 0.00005435884657483669
0.28640625000000003 0.28640625000000003 0.00005424560782361354
0.2865625 0.2865625 0.00005512142444717724
0.28671875 0.28671875 0.000056516052053876727
0.286875 0.286875 0.000055038952934587237
0.28703125 0.28703125 0.00005445066040213919
0.28718750000000004 0.28718750000000004 0.00005518182962855711
0.28734375 0.28734375 0.00005224891088662892
0.28750000000000003 0.28750000000000003 0.00005149702965154268
0.28765625 0.28765625 0.00005056911124153962
0.2878125 0.2878125 0.00005398417648593676
0.28796875 0.28796875 0.00005253533244739249
0.288125 0.288125 0.00004926604912111081
0.28828125000000004 0.28828125000000004 0.00005154276638326096
0.2884375 0.2884375 0.00005074002658444525
0.28859375000000004 0.28859375000000004 0.00005084924482060671
0.28875 0.28875 0.000048440929241988119
0.28890625000000003 0.28890625000000003 0.00005072215666331628
0.2890625 0.2890625 0.00005019652195439753
0.28921875 0.28921875 0.000052359758746510778
0.289375 0.289375 0.00004838220554577251
0.28953125 0.28953125 0.00004946181921197546
0.28968750000000004 0.28968750000000004 0.00004880891390141625
0.28984375 0.28984375 0.00005163365454027564
0.29000000000000004 0.29000000000000004 0.00004826889308662456
0.29015625 0.29015625 0.00004680835805375859
0.29031250000000003 0.29031250000000003 0.00004825901911002152
0.29046875 0.29046875 0.00004915185008028431
0.290625 0.290625 0.000047554774382792647
0.29078125 0.29078125 0.000047463456515794818
0.2909375 0.2909375 0.000045177405883409518
0.29109375000000004 0.29109375000000004 0.000047468916949608368
0.29125 0.29125 0.00004900627415321937
0.29140625000000003 0.29140625000000003 0.0000475749470352257
0.2915625 0.2915625 0.000046801683159447866
0.29171875 0.29171875 0.00004647841792375051
0.291875 0.291875 0.0000454179226720346
0.29203125 0.29203125 0.00004808656414501014
0.29218750000000004 0.29218750000000004 0.000046062861447106746
0.29234375 0.29234375 0.000046597278622209537
0.29250000000000004 0.29250000000000004 0.00004609550322354824
0.29265625 0.29265625 0.000045033744914780837
0.29281250000000003 0.29281250000000003 0.000045183041633722857
0.29296875 0.29296875 0.00004304768659881805
0.293125 0.293125 0.00004409853812730561
0.29328125 0.29328125 0.00004471219879821373
0.2934375 0.2934375 0.0000455827635753997
0.29359375000000004 0.29359375000000004 0.000043282178303763938
0.29375 0.29375 0.00004466594942442156
0.29390625000000004 0.29390625000000004 0.000041785449998285999
0.2940625 0.2940625 0.000044023428144988888
0.29421875000000003 0.29421875000000003 0.00004311689044386998
0.294375 0.294375 0.00004199951267397134
0.29453125 0.29453125 0.00004364320916209837
0.2946875 0.2946875 0.00003969420464314125
0.29484375 0.29484375 0.00004132834288800614
0.29500000000000004 0.29500000000000004 0.00004166103202278169
0.29515625 0.29515625 0.00004037510027178219
0.29531250000000003 0.29531250000000003 0.000041138004422850189
0.29546875 0.29546875 0.00004053941146584252
0.295625 0.295625 0.00004202965480873961
0.29578125 0.29578125 0.00004009256650252041
0.2959375 0.2959375 0.00003993590230335443
0.29609375000000004 0.29609375000000004 0.000040351841336863049
0.29625 0.29625 0.00004001920821256142
0.29640625000000004 0.29640625000000004 0.000038945330459111196
0.2965625 0.2965625 0.000040497454618859639
0.29671875000000003 0.29671875000000003 0.00003760565738556671
0.296875 0.296875 0.00003866813647252973
0.29703125 0.29703125 0.000038749891813567148
0.2971875 0.2971875 0.00003879144493397087
0.29734375 0.29734375 0.00003872377358775554
0.29750000000000004 0.29750000000000004 0.00003552231016937097
0.29765625 0.29765625 0.00003859595647429803
0.29781250000000004 0.29781250000000004 0.00003787198774606726
0.29796875 0.29796875 0.000038573462257257917
0.29812500000000003 0.29812500000000003 0.0000359488627836188
0.29828125 0.29828125 0.000035616914711794707
0.2984375 0.2984375 0.000036359177255182129
0.29859375 0.29859375 0.00003681749738252313
0.29875 0.29875 0.00003502976563538615
0.29890625000000004 0.29890625000000004 0.000036472437374740309
0.2990625 0.2990625 0.00003696980732710651
0.29921875000000003 0.29921875000000003 0.000036516985646707729
0.299375 0.299375 0.00003323097913536001
0.29953125 0.29953125 0.000034034790519859407
0.2996875 0.2996875 0.000035760393597157389
0.29984375 0.29984375 0.00003585085844619003
0.30000000000000004 0.30000000000000004 0.00003491613770876116
0.30015625 0.30015625 0.00003282683748923355
0.30031250000000004 0.30031250000000004 0.00003428754082282091
0.30046875 0.30046875 0.00003464495959829906
0.30062500000000003 0.30062500000000003 0.00003402627788386708
0.30078125 0.30078125 0.00003251363376762217
0.3009375 0.3009375 0.00003244156941745719
0.30109375 0.30109375 0.00003223643830341043
0.30125 0.30125 0.00003267266721689548
0.30140625000000004 0.30140625000000004 0.00003347764389655285
0.3015625 0.3015625 0.00003324076490766973
0.30171875000000004 0.30171875000000004 0.00003238156502621096
0.301875 0.301875 0.00003174868063157989
0.30203125000000003 0.30203125000000003 0.00003197861840560851
0.3021875 0.3021875 0.0000311242148854142
0.30234375 0.30234375 0.000030181387227070019
0.3025 0.3025 0.00003006018854049075
0.30265625 0.30265625 0.0000328073023111049
0.30281250000000004 0.30281250000000004 0.00003194684189085687
0.30296875 0.30296875 0.000029534426688125838
0.30312500000000003 0.30312500000000003 0.00002944676098831498
0.30328125 0.30328125 0.00003053678966295274
0.3034375 0.3034375 0.000029337061726115479
0.30359375 0.30359375 0.000029793022954859685
0.30375 0.30375 0.000029492731284516987
0.30390625000000004 0.30390625000000004 0.000027930276949391846
0.3040625 0.3040625 0.00002655072854027422
0.30421875000000004 0.30421875000000004 0.00002964017831385692
0.304375 0.304375 0.000027507703605318045
0.30453125000000003 0.30453125000000003 0.000027694808977653486
0.3046875 0.3046875 0.00002803633170954495
0.30484375 0.30484375 0.000027009962835897477
0.305 0.305 0.00002676320393518535
0.30515625 0.30515625 0.000028258486115504377
0.30531250000000004 0.30531250000000004 0.000027923221369815746
0.30546875 0.30546875 0.000027765583076332839
0.30562500000000004 0.30562500000000004 0.000026796045870197526
0.30578125 0.30578125 0.000026213547998146565
0.30593750000000003 0.30593750000000003 0.000026465760415549795
0.30609375 0.30609375 0.000026967524528168759
0.30625 0.30625 0.000025943250185241888
0.30640625 0.30640625 0.000027179169706414916
0.3065625 0.3065625 0.000026288155139766286
0.30671875000000004 0.30671875000000004 0.00002629015885320207
0.306875 0.306875 0.000026252183204437725
0.30703125000000003 0.30703125000000003 0.000025812179061288479
0.3071875 0.3071875 0.000024911911661594083
0.30734375 0.30734375 0.00002454699481333294
0.3075 0.3075 0.000024198450527118368
0.30765625 0.30765625 0.00002563503605300911
0.30781250000000004 0.30781250000000004 0.00002534207087184141
0.30796875 0.30796875 0.00002357059250130463
0.30812500000000004 0.30812500000000004 0.00002446462504012296
0.30828125 0.30828125 0.000024145778674390017
0.30843750000000003 0.30843750000000003 0.000023111074391951994
0.30859375 0.30859375 0.000024279506917135238
0.30875 0.30875 0.000023219791206393097
0.30890625 0.30890625 0.000023819098723573083
0.3090625 0.3090625 0.000024874501294469647
0.30921875000000004 0.30921875000000004 0.000022528756638965037
0.309375 0.309375 0.00002378958767067937
0.30953125000000004 0.30953125000000004 0.00002395531732476283
0.3096875 0.3096875 0.000020900865149233199
0.30984375000000003 0.30984375000000003 0.000021846829719698826
0.31 0.31 0.000022314689011995304
0.31015625 0.31015625 0.00002163101228792275
0.3103125 0.3103125 0.000024214476753015697
0.31046875 0.31046875 0.000022595314903551786
0.31062500000000004 0.31062500000000004 0.000021511032934183964
0.31078125 0.31078125 0.00002063961267467971
0.31093750000000003 0.31093750000000003 0.000020907629810952979
0.31109375 0.31109375 0.000020693074084085859
0.31125 0.31125 0.000023473937939655344
0.31140625 0.31140625 0.000020770361845305706
0.3115625 0.3115625 0.00002013281852554963
0.31171875000000004 0.31171875000000004 0.00002144643560104346
0.311875 0.311875 0.00001965585634577176
0.31203125000000004 0.31203125000000004 0.000019872447755914014
0.3121875 0.3121875 0.000020280338199277194
0.31234375000000003 0.31234375000000003 0.00001931844557661035
0.3125 0.3125 0.00001969908714400607
0.31265625 0.31265625 0.00001879882826798788
0.3128125 0.3128125 0.000019126397750999245
0.31296875 0.31296875 0.000018895231063133907
0.31312500000000004 0.31312500000000004 0.000018597625067158108
0.31328125 0.31328125 0.000018460595713071737
0.31343750000000004 0.31343750000000004 0.000017230090729434677
0.31359375 0.31359375 0.000016087864400477979
0.31375000000000003 0.31375000000000003 0.00002137248971831554
0.31390625 0.31390625 0.00001645360957081753
0.3140625 0.3140625 0.00001689186960175497
0.31421875 0.31421875 0.000018492019295633369
0.314375 0.314375 0.000017979359511997889
0.31453125000000004 0.31453125000000004 0.00001794436420323695
0.3146875 0.3146875 0.00001540411912427566
0.31484375000000003 0.31484375000000003 0.000017248362284017357
0.315 0.315 0.00001623499319964756
0.31515625 0.31515625 0.00001628677032176643
0.3153125 0.3153125 0.0000162804378044426
0.31546875 0.31546875 0.000015892275876858078
0.31562500000000004 0.31562500000000004 0.000016747254873465874
0.31578125 0.31578125 0.000015890162783197579
0.31593750000000004 0.31593750000000004 0.000014668427242261632
0.31609375 0.31609375 0.000016128909481524183
0.31625000000000003 0.31625000000000003 0.00001631745775298592
0.31640625 0.31640625 0.00001641300846813443
0.3165625 0.3165625 0.000014223642694586057
0.31671875 0.31671875 0.00001597174471631028
0.316875 0.316875 0.00001545040614831284
0.31703125000000004 0.31703125000000004 0.000015848493031112738
0.3171875 0.3171875 0.000014823751861157931
0.31734375000000004 0.31734375000000004 0.000015736836542708966
0.3175 0.3175 0.000014199685760029848
0.31765625000000003 0.31765625000000003 0.000014911941370632427
0.3178125 0.3178125 0.000015188802605479329
0.31796875 0.31796875 0.000016994234666609896
0.318125 0.318125 0.000017042071265549416
0.31828125 0.31828125 0.000014141803395550647
0.31843750000000004 0.31843750000000004 0.000014181511653784979
0.31859375 0.31859375 0.000014710262719133693
0.31875000000000003 0.31875000000000003 0.000014803672312111393
0.31890625 0.31890625 0.000012606408899683476
0.3190625 0.3190625 0.000014178368316757246
0.31921875 0.31921875 0.000014389726601507464
0.319375 0.319375 0.000013938958169720746
0.31953125000000004 0.31953125000000004 0.000012514596869865906
0.3196875 0.3196875 0.000014697275908755572
0.31984375000000004 0.31984375000000004 0.000014186889359445697
0.32 0.32 0.000011555678356826746
0.32015625000000003 0.32015625000000003 0.000013471669329338516
0.3203125 0.3203125 0.000012039975033270958
0.32046875 0.32046875 0.000011028051104188864
0.320625 0.320625 0.000010863744926692713
0.32078125 0.32078125 0.000013596284877172006
0.32093750000000004 0.32093750000000004 0.00001163770284679007
0.32109375 0.32109375 0.000010559718807743246
0.32125000000000004 0.32125000000000004 0.000012006988652721735
0.32140625 0.32140625 0.000010961945296976363
0.32156250000000003 0.32156250000000003 0.000011401660527946
0.32171875 0.32171875 0.000012291234092590847
0.321875 0.321875 0.000011937411790980795
0.32203125 0.32203125 0.000010650778006494584
0.3221875 0.3221875 0.000011270578104616172
0.32234375000000004 0.32234375000000004 0.000011398699855239925
0.3225 0.3225 0.000010435963816627899
0.32265625000000003 0.32265625000000003 0.000010206592110214446
0.3228125 0.3228125 0.000009356210775851874
0.32296875 0.32296875 0.00000952814939158414
0.323125 0.323125 0.000011518370617231153
0.32328125 0.32328125 0.000009773412495838732
0.32343750000000004 0.32343750000000004 0.000010155894779564109
0.32359375 0.32359375 0.000009079867989790394
0.32375000000000004 0.32375000000000004 0.000009323956223535296
0.32390625 0.32390625 0.00000917638849880605
0.32406250000000003 0.32406250000000003 0.000006861411634440551
0.32421875 0.32421875 0.000008847089114290958
0.324375 0.324375 0.000008966333127613123
0.32453125 0.32453125 0.000010170814532389663
0.3246875 0.3246875 0.000008457988796838588
0.32484375000000004 0.32484375000000004 0.000009157614114324532
0.325 0.325 0.00000932638082002963
0.32515625000000004 0.32515625000000004 0.00000851793093259223
0.3253125 0.3253125 0.00000857174894719942
0.32546875000000003 0.32546875000000003 0.000008240263197361112
0.325625 0.325625 0.000008260990451724874
0.32578125 0.32578125 0.00000842000141276295
0.3259375 0.3259375 0.000008383402168617627
0.32609375 0.32609375 0.000008668972718647145
0.32625000000000004 0.32625000000000004 0.000008403895469927465
0.32640625 0.32640625 0.000009437762378155396
0.32656250000000003 0.32656250000000003 0.000007874339857761941
0.32671875 0.32671875 0.000008640439620085858
0.326875 0.326875 0.000006422922995293816
0.32703125 0.32703125 0.000006432113944892701
0.3271875 0.3271875 0.000007317739869387935
0.32734375000000004 0.32734375000000004 0.000008181277364480405
0.3275 0.3275 0.000007367363486298609
0.32765625000000004 0.32765625000000004 0.000008227299213969656
0.3278125 0.3278125 0.000007480501447071179
0.32796875000000003 0.32796875000000003 0.00000649205816469152
0.328125 0.328125 0.000007826809314474489
0.32828125 0.32828125 0.000007167726375914151
0.3284375 0.3284375 0.000008214011637893543
0.32859375 0.32859375 0.000006354291394323791
0.32875000000000004 0.32875000000000004 0.000006264711314678186
0.32890625 0.32890625 0.000006815645654428761
0.32906250000000004 0.32906250000000004 0.000006183236272241238
0.32921875 0.32921875 0.0000069350520784841719
0.32937500000000003 0.32937500000000003 0.0000054474861847815659
0.32953125 0.32953125 0.000004694410301779768
0.3296875 0.3296875 0.000005418578831669263
0.32984375 0.32984375 0.000004311314049057491
0.33 0.33 0.000005614374695455467
0.33015625000000004 0.33015625000000004 0.000005844372415887971
0.3303125 0.3303125 0.00000556622806100512
0.33046875000000003 0.33046875000000003 0.000005270690509927105
0.330625 0.330625 0.000006203692437364047
0.33078125 0.33078125 0.0000051068767787520339
0.3309375 0.3309375 0.0000060083592842156609
0.33109375 0.33109375 0.0000055568012480593149
0.33125000000000004 0.33125000000000004 0.000004998554206259371
0.33140625 0.33140625 0.0000059378674062095979
0.33156250000000004 0.33156250000000004 0.000003009009872869989
0.33171875 0.33171875 0.000004575854441234606
0.33187500000000003 0.33187500000000003 0.000004879712434196495
0.33203125 0.33203125 0.000005825212478787866
0.3321875 0.3321875 0.0000029941406677119408
0.33234375 0.33234375 0.000004250060119485638
0.3325 0.3325 0.0000058092423174371239
0.33265625000000004 0.33265625000000004 0.0000047760099302164358
0.3328125 0.3328125 0.000005183311486012948
0.33296875000000004 0.33296875000000004 0.000004285955080118268
0.333125 0.333125 0.0000029063020926039185
0.33328125000000003 0.33328125000000003 0.000004822841548824308
0.3334375 0.3334375 0.0000032469801335490726
0.33359375 0.33359375 0.0000040138911210255258
0.33375 0.33375 0.0000048290208480045609
0.33390625 0.33390625 0.0000029071362590237764
0.33406250000000004 0.33406250000000004 0.000004004705813711619
0.33421875 0.33421875 0.000004156251831953896
0.33437500000000003 0.33437500000000003 0.000004427080185376395
0.33453125 0.33453125 0.0000027291929504683544
0.3346875 0.3346875 0.0000028693889190651549
0.33484375 0.33484375 0.000004204212508643335
0.335 0.335 0.00000452004786113101
0.33515625000000004 0.33515625000000004 0.0000032076695647398325
0.3353125 0.3353125 0.0000030575389984963837
0.33546875000000004 0.33546875000000004 0.0000034597652770835469
0.335625 0.335625 0.00000298016007559582
0.33578125000000003 0.33578125000000003 0.000002901084993565386
0.3359375 0.3359375 0.000003516865807861127
0.33609375 0.33609375 0.0000035832428054247287
0.33625 0.33625 0.000004802193256263625
0.33640625 0.33640625 0.0000031216537999916029
0.33656250000000004 0.33656250000000004 0.000003838152953506075
0.33671875 0.33671875 0.000003377851755492734
0.33687500000000004 0.33687500000000004 0.000003637730821017275
0.33703125 0.33703125 0.0000019915713241443137
0.33718750000000003 0.33718750000000003 0.0000013668222489394413
0.33734375 0.33734375 0.0000032962661230279829
0.3375 0.3375 0.0000032879993743488847
0.33765625 0.33765625 0.0000012867931987295455
0.3378125 0.3378125 9.251203074666617e-7
0.33796875000000004 0.33796875000000004 0.0000019356502622572358
0.338125 0.338125 0.0000020636553921616134
0.33828125000000003 0.33828125000000003 0.000001455805731212631
0.3384375 0.3384375 0.000002102832757219981
0.33859375 0.33859375 0.0000023833925440664329
0.33875 0.33875 0.000003238363493262371
0.33890625 0.33890625 0.000002064910867594647
0.33906250000000004 0.33906250000000004 0.000001736351514152162
0.33921875 0.33921875 0.0000014135929190413062
0.33937500000000004 0.33937500000000004 0.000003059135967512232
0.33953125 0.33953125 0.0000016641036451383327
0.33968750000000003 0.33968750000000003 0.0000017067150847023625
0.33984375 0.33984375 0.0000029581014619627545
0.34 0.34 6.226466261594998e-7
0.34015625 0.34015625 0.0000017807713027197183
0.3403125 0.3403125 7.833650687725439e-7
0.34046875000000004 0.34046875000000004 0.0000021214291389953919
0.340625 0.340625 0.0000011044075462331247
0.34078125000000004 0.34078125000000004 0.0000019437651238297635
0.3409375 0.3409375 0.000002085930622563526
0.34109375000000003 0.34109375000000003 0.000003893007093288235
0.34125 0.34125 0.0000022436454355834777
0.34140625 0.34140625 0.0000030599069854641898
0.3415625 0.3415625 0.0000025138314167534724
0.34171875 0.34171875 0.0000020974698523214417
0.34187500000000004 0.34187500000000004 0.000002691933299995154
0.34203125 0.34203125 0.0000011245253766445038
0.34218750000000003 0.34218750000000003 0.0000019497591644300549
0.34234375 0.34234375 0.000001645067253406012
0.3425 0.3425 0.000002354683395221148
0.34265625 0.34265625 0.0000021568345502409908
0.3428125 0.3428125 0.0000033023522015143758
0.34296875000000004 0.34296875000000004 0.0000014114617621831683
0.343125 0.343125 0.0000011397308405673083
0.34328125000000004 0.34328125000000004 0.000002100096599238208
0.3434375 0.3434375 0.0000022110633410726855
0.34359375000000003 0.34359375000000003 0.000002211946176198165
0.34375 0.34375 0.0000028964235616307637
0.34390625 0.34390625 0.00000158892948861017
0.3440625 0.3440625 0.0000012816759330318263
0.34421875 0.34421875 0.00000280916619839613
0.34437500000000004 0.34437500000000004 0.0000037404478740410919
0.34453125 0.34453125 0.0000011533116633850893
0.34468750000000004 0.34468750000000004 0.0000020068865943283699
0.34484375 0.34484375 0.000002034037992917556
0.34500000000000003 0.34500000000000003 0.0000022237724714045325
0.34515625 0.34515625 0.0000025997250571556387
0.3453125 0.3453125 0.0000021694111684769778
0.34546875 0.34546875 0.0000012456933318190735
0.345625 0.345625 0.000002136924615692246
0.34578125000000004 0.34578125000000004 6.361073920702108e-7
0.3459375 0.3459375 0.000002129502342977836
0.34609375000000003 0.34609375000000003 0.000002009598004559473
0.34625 0.34625 0.0000023373575087945834
0.34640625 0.34640625 0.0000020294264092241369
0.3465625 0.3465625 0.000003956792794627202
0.34671875 0.34671875 0.000002471719314619191
0.34687500000000004 0.34687500000000004 0.000002931550332366283
0.34703125 0.34703125 0.00000254606344017805
0.34718750000000004 0.34718750000000004 0.0000012660648636497003
0.34734375 0.34734375 0.0000023139444201365399
0.34750000000000003 0.34750000000000003 0.0000030979850738529744
0.34765625 0.34765625 0.0
0.3478125 0.3478125 4.346854837184019e-7
0.34796875 0.34796875 0.000003109843900157708
0.348125 0.348125 0.0000021003786152373035
0.34828125000000004 0.34828125000000004 0.0000018468537387836162
0.3484375 0.3484375 0.000003020378749028622
0.34859375000000004 0.34859375000000004 8.929668901602804e-7
0.34875 0.34875 0.000002151982129420041
0.34890625000000003 0.34890625000000003 0.000001666123461169179
0.3490625 0.3490625 0.0000018775703936735464
0.34921875 0.34921875 0.000002498463562712117
0.349375 0.349375 0.000003014165862002703
0.34953125 0.34953125 0.000003450297831800403
0.34968750000000004 0.34968750000000004 0.000002697725061003985
0.34984375 0.34984375 0.000002325896491840035
0.35000000000000003 0.35000000000000003 0.000002939144735631988
0.35015625 0.35015625 0.000002620943539038945
0.3503125 0.3503125 0.000002503732580702968
0.35046875 0.35046875 0.00000279057360685729
0.350625 0.350625 0.000004237400071952543
0.35078125000000004 0.35078125000000004 0.0000026988449734515397
0.3509375 0.3509375 0.0000016893393535522342
0.35109375000000004 0.35109375000000004 0.00000242684377507453
0.35125 0.35125 0.0000036553586592217659
0.35140625000000003 0.35140625000000003 0.00000417181680349276
0.3515625 0.3515625 0.000004407009707440201
0.35171875 0.35171875 0.000004084624742550238
0.351875 0.351875 0.00000293153579566832
0.35203125 0.35203125 0.0000026666906212860889
0.35218750000000004 0.35218750000000004 0.0000033994692540752259
0.35234375 0.35234375 0.0000029298011770857595
0.35250000000000004 0.35250000000000004 0.0000026527740738033886
0.35265625 0.35265625 0.0000034285862042514089
0.35281250000000003 0.35281250000000003 0.000002408670249885237
0.35296875 0.35296875 0.0000032038045024686747
0.353125 0.353125 0.0000022169394489769788
0.35328125 0.35328125 0.0000032007197756540874
0.3534375 0.3534375 0.000005926053606521359
0.35359375000000004 0.35359375000000004 0.000002130570744349116
0.35375 0.35375 0.000002183122327642864
0.35390625000000003 0.35390625000000003 0.0000028540311677675825
0.3540625 0.3540625 0.000005509038653421397
0.35421875 0.35421875 0.000003227939325695854
0.354375 0.354375 0.000003319752118338096
0.35453125 0.35453125 0.0000032471912255857724
0.35468750000000004 0.35468750000000004 0.000006054246993131751
0.35484375 0.35484375 0.000004897550931529527
0.35500000000000004 0.35500000000000004 0.0000047916506537229869
0.35515625 0.35515625 0.00000504477429273735
0.35531250000000003 0.35531250000000003 0.000004718012081033512
0.35546875 0.35546875 0.000005161337715581737
0.355625 0.355625 0.0000056831635171695109
0.35578125 0.35578125 0.000005745598345897548
0.3559375 0.3559375 0.0000055329050781131919
0.35609375000000004 0.35609375000000004 0.000005718297782238363
0.35625 0.35625 0.000007188961036797708
0.35640625000000004 0.35640625000000004 0.000006629760194680609
0.3565625 0.3565625 0.000006652593185802781
0.35671875000000003 0.35671875000000003 0.000006613208955860792
0.356875 0.356875 0.0000070425149965597389
0.35703125 0.35703125 0.00000476214778231829
0.3571875 0.3571875 0.0000057148929823671759
0.35734375 0.35734375 0.000006313299955436498
0.35750000000000004 0.35750000000000004 0.000005986031761997634
0.35765625 0.35765625 0.000006519796990723332
0.35781250000000003 0.35781250000000003 0.000007962111584559277
0.35796875 0.35796875 0.000007245543499997736
0.358125 0.358125 0.000005634312525746189
0.35828125 0.35828125 0.000006503571666929223
0.3584375 0.3584375 0.000006531234450342762
0.35859375000000004 0.35859375000000004 0.000006817309931658841
0.35875 0.35875 0.00000783640322283782
0.35890625000000004 0.35890625000000004 0.000005283436702085975
0.3590625 0.3590625 0.000006156979284406875
0.35921875000000003 0.35921875000000003 0.0000052912493122315999
0.359375 0.359375 0.000009085485720425888
0.35953125 0.35953125 0.000008434626722541412
0.3596875 0.3596875 0.000007607521472460289
0.35984375 0.35984375 0.000007105800731066936
0.36000000000000004 0.36000000000000004 0.000006808520220562774
0.36015625 0.36015625 0.000008482116645434934
0.36031250000000004 0.36031250000000004 0.0000074281126827956279
0.36046875 0.36046875 0.0000075452604073419269
0.36062500000000003 0.36062500000000003 0.00000817314653872559
0.36078125 0.36078125 0.0000074222067968334939
0.3609375 0.3609375 0.00000866853766480106
0.36109375 0.36109375 0.000007613791719648618
0.36125 0.36125 0.000007744391373773517
0.36140625000000004 0.36140625000000004 0.000008525930574752297
0.3615625 0.3615625 0.000008561797469162892
0.36171875000000003 0.36171875000000003 0.000009869795413368712
0.361875 0.361875 0.000009492178542125309
0.36203125 0.36203125 0.00000844904935147847
0.3621875 0.3621875 0.000008632438246784086
0.36234375 0.36234375 0.000009118922391436468
0.36250000000000004 0.36250000000000004 0.000011564072177945952
0.36265625 0.36265625 0.000009109845079237583
0.36281250000000004 0.36281250000000004 0.000010076621764611345
0.36296875 0.36296875 0.000011037469836919299
0.36312500000000003 0.36312500000000003 0.000010647408585655132
0.36328125 0.36328125 0.00000966183741911192
0.3634375 0.3634375 0.00000926411689544345
0.36359375 0.36359375 0.00001179806537233947
0.36375 0.36375 0.000010508714825905935
0.36390625000000004 0.36390625000000004 0.00001092342905264235
0.3640625 0.3640625 0.000010559774061855078
0.36421875000000004 0.36421875000000004 0.00001160642393996264
0.364375 0.364375 0.000012583925569480907
0.36453125000000003 0.36453125000000003 0.000012949810927446044
0.3646875 0.3646875 0.00001032689073909111
0.36484375 0.36484375 0.000012501683062423485
0.365 0.365 0.000012176524795838785
0.36515625 0.36515625 0.000012079829427036457
0.36531250000000004 0.36531250000000004 0.000011896834292997435
0.36546875 0.36546875 0.00001062637838174685
0.36562500000000003 0.36562500000000003 0.000012971778291131516
0.36578125 0.36578125 0.000011353474795069903
0.3659375 0.3659375 0.00001398075213044229
0.36609375 0.36609375 0.000012497677520976347
0.36625 0.36625 0.000014545210609205942
0.36640625000000004 0.36640625000000004 0.000011863927720270917
0.3665625 0.3665625 0.00001306250040612213
0.36671875000000004 0.36671875000000004 0.000013017211675654857
0.366875 0.366875 0.000013635690336299912
0.36703125000000003 0.36703125000000003 0.000013141450055396964
0.3671875 0.3671875 0.000014630956212291653
0.36734375 0.36734375 0.000015426466542270283
0.3675 0.3675 0.000014981848952253858
0.36765625 0.36765625 0.0000158652272888756
0.36781250000000004 0.36781250000000004 0.000015325957480342659
0.36796875 0.36796875 0.000014862598545274658
0.36812500000000004 0.36812500000000004 0.000014124389274481399
0.36828125 0.36828125 0.000016017247700712298
0.36843750000000003 0.36843750000000003 0.000016511258028953055
0.36859375 0.36859375 0.000014571282402349478
0.36875 0.36875 0.000015395597775557487
0.36890625 0.36890625 0.000015874465438793713
0.3690625 0.3690625 0.000014595519542003906
0.36921875000000004 0.36921875000000004 0.00001605676090757921
0.369375 0.369375 0.000016959746263317674
0.36953125000000003 0.36953125000000003 0.000015898217916129183
0.3696875 0.3696875 0.00001636923122475353
0.36984375 0.36984375 0.00001807247909727338
0.37 0.37 0.00001702593285926769
0.37015625 0.37015625 0.000016655494772826113
0.37031250000000004 0.37031250000000004 0.000017203355242086729
0.37046875 0.37046875 0.00001720019439657597
0.37062500000000004 0.37062500000000004 0.000017079066457589084
0.37078125 0.37078125 0.0000185859928367598
0.37093750000000003 0.37093750000000003 0.000016925514450770984
0.37109375 0.37109375 0.00001961893660294223
0.37125 0.37125 0.000017762654395576489
0.37140625 0.37140625 0.000020495442087462409
0.3715625 0.3715625 0.000018653226632217753
0.37171875000000004 0.37171875000000004 0.00002082665604920592
0.371875 0.371875 0.00001785993872033384
0.37203125000000004 0.37203125000000004 0.000021872470694738839
0.3721875 0.3721875 0.000021295214583827954
0.37234375000000003 0.37234375000000003 0.000019975442504281493
0.3725 0.3725 0.000021159641178937126
0.37265625 0.37265625 0.000020477523331237993
0.3728125 0.3728125 0.000022421963936938227
0.37296875 0.37296875 0.00002084013632551343
0.37312500000000004 0.37312500000000004 0.000020962702345028729
0.37328125 0.37328125 0.00002139123342988241
0.37343750000000003 0.37343750000000003 0.000021193514009950895
0.37359375 0.37359375 0.000023041576094445463
0.37375 0.37375 0.000023583129146954587
0.37390625 0.37390625 0.000023582874445969105
0.3740625 0.3740625 0.000025454158830737657
0.37421875000000004 0.37421875000000004 0.000024199311988427908
0.374375 0.374375 0.000025362693991841987
0.37453125000000004 0.37453125000000004 0.000023975359129162228
0.3746875 0.3746875 0.000025216470678496366
0.37484375000000003 0.37484375000000003 0.00002465755204870851
0.375 0.375 0.00002485771536709386
0.37515625 0.37515625 0.000026556802276625378
0.3753125 0.3753125 0.00002697172303881961
0.37546875 0.37546875 0.00002494067761024251
0.37562500000000004 0.37562500000000004 0.000025479823702600369
0.37578125 0.37578125 0.00002639014159113039
0.37593750000000004 0.37593750000000004 0.000026364829264768936
0.37609375 0.37609375 0.000026171275918628459
0.37625000000000003 0.37625000000000003 0.000027534590429393567
0.37640625 0.37640625 0.00002562133646039232
0.3765625 0.3765625 0.000026556181417010655
0.37671875000000005 0.37671875000000005 0.000028039399434899268
0.376875 0.376875 0.000027754894922507038
0.37703125000000004 0.37703125000000004 0.000027387878973857757
0.3771875 0.3771875 0.00002762206908205617
0.37734375000000003 0.37734375000000003 0.000027108260371148958
0.3775 0.3775 0.000027963570911978707
0.37765625 0.37765625 0.000029841336676383538
0.3778125 0.3778125 0.000029841059817570184
0.37796875 0.37796875 0.000030182471452656473
0.37812500000000004 0.37812500000000004 0.00002879775899971372
0.37828125 0.37828125 0.00003133734728564118
0.37843750000000004 0.37843750000000004 0.000031859264465363777
0.37859375 0.37859375 0.00003047991454093821
0.37875000000000003 0.37875000000000003 0.000030720898546961127
0.37890625 0.37890625 0.00003209309576717221
0.3790625 0.3790625 0.00003116229701280625
0.37921875 0.37921875 0.000029689387251580284
0.379375 0.379375 0.00003357354932092521
0.37953125000000004 0.37953125000000004 0.000031074665319433468
0.3796875 0.3796875 0.00003348374613448829
0.37984375000000004 0.37984375000000004 0.000032602136334374928
0.38 0.38 0.00003234958112229228
0.38015625000000003 0.38015625000000003 0.00003401169663664206
0.3803125 0.3803125 0.00003382206289044288
0.38046875 0.38046875 0.00003300207990005914
0.38062500000000005 0.38062500000000005 0.000034347875260044188
0.38078125 0.38078125 0.00003368810146556702
0.38093750000000004 0.38093750000000004 0.0000346316599157657
0.38109375 0.38109375 0.00003357787249160863
0.38125000000000003 0.38125000000000003 0.000034141753863681807
0.38140625 0.38140625 0.000035102617091782397
0.3815625 0.3815625 0.00003328857180831047
0.38171875 0.38171875 0.00003584065747261819
0.381875 0.381875 0.00003778957456277462
0.38203125000000004 0.38203125000000004 0.00003587090173623651
0.3821875 0.3821875 0.000036476883998516339
0.38234375000000004 0.38234375000000004 0.00003698583448369085
0.3825 0.3825 0.00003696704659946203
0.38265625000000003 0.38265625000000003 0.00003691934740434924
0.3828125 0.3828125 0.00003637405212757533
0.38296875 0.38296875 0.00003703103259852076
0.383125 0.383125 0.00003955047553843923
0.38328125 0.38328125 0.00003645721242365315
0.38343750000000004 0.38343750000000004 0.000039338965033230178
0.38359375 0.38359375 0.00004092673350758087
0.38375000000000004 0.38375000000000004 0.00004022902909103771
0.38390625 0.38390625 0.000041472456202918868
0.38406250000000003 0.38406250000000003 0.0000404837783526445
0.38421875 0.38421875 0.00004160488027862022
0.384375 0.384375 0.000039694928528753349
0.38453125000000005 0.38453125000000005 0.000041993226011532127
0.3846875 0.3846875 0.000041051819188724897
0.38484375000000004 0.38484375000000004 0.00004246436967376524
0.385 0.385 0.00004232311782262962
0.38515625000000003 0.38515625000000003 0.000041245044720999289
0.3853125 0.3853125 0.00004333176879232347
0.38546875 0.38546875 0.000044504471979265548
0.385625 0.385625 0.000045922925384863817
0.38578125 0.38578125 0.00004632841439771622
0.38593750000000004 0.38593750000000004 0.0000443641316867746
0.38609375 0.38609375 0.000044626045672258759
0.38625000000000004 0.38625000000000004 0.000047342521336756396
0.38640625 0.38640625 0.00004555444293696947
0.38656250000000003 0.38656250000000003 0.00004669141479322279
0.38671875 0.38671875 0.000045526735667665539
0.386875 0.386875 0.000045872580040091858
0.38703125 0.38703125 0.00004636761965246309
0.3871875 0.3871875 0.00004625647107473868
0.38734375000000004 0.38734375000000004 0.00004686539684980949
0.3875 0.3875 0.00004812640031974088
0.38765625000000004 0.38765625000000004 0.00004764679593588668
0.3878125 0.3878125 0.000047712450345580918
0.38796875000000003 0.38796875000000003 0.00004959129637542817
0.388125 0.388125 0.00004871111553246004
0.38828125 0.38828125 0.00004779716104082074
0.38843750000000005 0.38843750000000005 0.00004828539290427093
0.38859375 0.38859375 0.00004879674022934685
0.38875000000000004 0.38875000000000004 0.000050183640649667329
0.38890625 0.38890625 0.000050559672590699977
0.38906250000000003 0.38906250000000003 0.00005153247924968412
0.38921875 0.38921875 0.00005151383008534892
0.389375 0.389375 0.00005207921417582851
0.38953125 0.38953125 0.00005289109867448932
0.3896875 0.3896875 0.000052555846757262238
0.38984375000000004 0.38984375000000004 0.00005311216064965001
0.39 0.39 0.00005267035773170374
0.39015625000000004 0.39015625000000004 0.00005457044588470054
0.3903125 0.3903125 0.00005402837509722996
0.39046875000000003 0.39046875000000003 0.00005457707224029265
0.390625 0.390625 0.00005391845381795364
0.39078125 0.39078125 0.00005598771471256885
0.3909375 0.3909375 0.000055437781115280429
0.39109375 0.39109375 0.00005570296096412444
0.39125000000000004 0.39125000000000004 0.00005716585112195693
0.39140625 0.39140625 0.000057926077680754817
0.39156250000000004 0.39156250000000004 0.00005823952035145146
0.39171875 0.39171875 0.00005719103876816194
0.39187500000000003 0.39187500000000003 0.00005770859186771097
0.39203125 0.39203125 0.000058462355472708547
0.3921875 0.3921875 0.000058866830056101657
0.39234375000000005 0.39234375000000005 0.00005867071449825793
0.3925 0.3925 0.000059831529800060397
0.39265625000000004 0.39265625000000004 0.000060314901611906968
0.3928125 0.3928125 0.000059777189866040489
0.39296875000000003 0.39296875000000003 0.00006024883037067361
0.393125 0.393125 0.00006122817996372416
0.39328125 0.39328125 0.000059555885778178518
0.3934375 0.3934375 0.00006228154712776217
0.39359375 0.39359375 0.000060892553283614428
0.39375000000000004 0.39375000000000004 0.00006065727080138946
0.39390625 0.39390625 0.0000638678712904725
0.39406250000000004 0.39406250000000004 0.00006447263108599077
0.39421875 0.39421875 0.00006367749506946223
0.39437500000000003 0.39437500000000003 0.00006641828800628169
0.39453125 0.39453125 0.0000641846693280375
0.3946875 0.3946875 0.00006478851045374899
0.39484375 0.39484375 0.00006469765044958702
0.395 0.395 0.0000659051556643303
0.39515625000000004 0.39515625000000004 0.00006603923903939098
0.3953125 0.3953125 0.00006725965552179994
0.39546875000000004 0.39546875000000004 0.0000676745672517409
0.395625 0.395625 0.0000683202426306146
0.39578125000000003 0.39578125000000003 0.00006904340205682899
0.3959375 0.3959375 0.0000667151921147914
0.39609375 0.39609375 0.00006894487360935132
0.39625000000000005 0.39625000000000005 0.00006975886592709783
0.39640625 0.39640625 0.0000692777492794259
0.39656250000000004 0.39656250000000004 0.0000701158018503398
0.39671875 0.39671875 0.00007048578621962165
0.39687500000000003 0.39687500000000003 0.0000738499232174611
0.39703125 0.39703125 0.00007286379517654678
0.3971875 0.3971875 0.00007190466552034331
0.39734375 0.39734375 0.00007384525334430897
0.3975 0.3975 0.00007306868628377929
0.39765625000000004 0.39765625000000004 0.00007530424500712537
0.3978125 0.3978125 0.00007536336830215923
0.39796875000000004 0.39796875000000004 0.00007425204902062577
0.398125 0.398125 0.00007566188646589421
0.39828125000000003 0.39828125000000003 0.00007550697785051438
0.3984375 0.3984375 0.00007686811983813617
0.39859375 0.39859375 0.00007722764258470967
0.39875 0.39875 0.00007936604709100358
0.39890625 0.39890625 0.00007849641981553672
0.39906250000000004 0.39906250000000004 0.00007876393208956618
0.39921875 0.39921875 0.00007843280401132922
0.39937500000000004 0.39937500000000004 0.00007887972410556112
0.39953125 0.39953125 0.00008057262447255456
0.39968750000000003 0.39968750000000003 0.00007859501814593578
0.39984375 0.39984375 0.00008081110007795896
0.4 0.4 0.00008185018898448229
0.40015625000000005 0.40015625000000005 0.00008169677140667917
0.4003125 0.4003125 0.00008149119568102252
0.40046875000000004 0.40046875000000004 0.00008457212649530757
0.400625 0.400625 0.00008290192097699895
0.40078125000000003 0.40078125000000003 0.00008286489523041536
0.4009375 0.4009375 0.00008516781617044807
0.40109375 0.40109375 0.00008372040200484764
0.40125 0.40125 0.00008411957499465008
0.40140625 0.40140625 0.00008475433072927931
0.40156250000000004 0.40156250000000004 0.00008504458235040007
0.40171875 0.40171875 0.00008773678341273905
0.40187500000000004 0.40187500000000004 0.00008700561325129848
0.40203125 0.40203125 0.00008862971120463718
0.40218750000000003 0.40218750000000003 0.00008804034244844959
0.40234375 0.40234375 0.0000893426846464371
0.4025 0.4025 0.00009107363535438846
0.40265625 0.40265625 0.00008931633886278281
0.4028125 0.4028125 0.00008918942847088433
0.40296875000000004 0.40296875000000004 0.00009133992181218113
0.403125 0.403125 0.00009302675363248542
0.40328125000000004 0.40328125000000004 0.00009193309644264333
0.4034375 0.4034375 0.00009125495458722166
0.40359375000000003 0.40359375000000003 0.0000920484881115565
0.40375 0.40375 0.00009192004615739833
0.40390625 0.40390625 0.00009379278572043916
0.40406250000000005 0.40406250000000005 0.0000929960798262555
0.40421875 0.40421875 0.00009322622913856301
0.40437500000000004 0.40437500000000004 0.00009581297465912958
0.40453125 0.40453125 0.00009570882957588453
0.40468750000000003 0.40468750000000003 0.00009618816545412155
0.40484375 0.40484375 0.00009739432267535461
0.405 0.405 0.00009817552113747667
0.40515625 0.40515625 0.00009837884904645338
0.4053125 0.4053125 0.00009756722196795152
0.40546875000000004 0.40546875000000004 0.00009750382505303512
0.405625 0.405625 0.00010035991213247053
0.40578125000000004 0.40578125000000004 0.0000997628468472758
0.4059375 0.4059375 0.00010065378764881848
0.40609375000000003 0.40609375000000003 0.00009942206517023715
0.40625 0.40625 0.00010275737638141495
0.40640625 0.40640625 0.00010545947014845957
0.4065625 0.4065625 0.00010278602028531285
0.40671875 0.40671875 0.00010262195753683019
0.40687500000000004 0.40687500000000004 0.00010303880627701695
0.40703125 0.40703125 0.0001049360891925102
0.40718750000000004 0.40718750000000004 0.00010554948198532156
0.40734375 0.40734375 0.00010571779039569173
0.40750000000000003 0.40750000000000003 0.00010684438650668975
0.40765625 0.40765625 0.00010573452535198112
0.4078125 0.4078125 0.00010873485191695924
0.40796875000000005 0.40796875000000005 0.00010838755261715428
0.408125 0.408125 0.0001105150288616163
0.40828125000000004 0.40828125000000004 0.00010974886541901508
0.4084375 0.4084375 0.00011010627939708268
0.40859375000000003 0.40859375000000003 0.00010967803368285692
0.40875 0.40875 0.00011166757921598754
0.40890625 0.40890625 0.00011351295650681984
0.4090625 0.4090625 0.0001144778241608847
0.40921875 0.40921875 0.00011416503466166574
0.40937500000000004 0.40937500000000004 0.00011418540823884815
0.40953125 0.40953125 0.00011606193146393586
0.40968750000000004 0.40968750000000004 0.00011472109621606574
0.40984375 0.40984375 0.00011526566308173435
0.41000000000000003 0.41000000000000003 0.00011547521202584987
0.41015625 0.41015625 0.00011721986344811797
0.4103125 0.4103125 0.00011724998811301479
0.41046875 0.41046875 0.00011786185573084274
0.410625 0.410625 0.00011877309201112693
0.41078125000000004 0.41078125000000004 0.00011877760749175355
0.4109375 0.4109375 0.00012013560864416718
0.41109375000000004 0.41109375000000004 0.0001199290755417113
0.41125 0.41125 0.00011955992272266741
0.41140625000000003 0.41140625000000003 0.00012189225067047905
0.4115625 0.4115625 0.00012308651825792478
0.41171875 0.41171875 0.0001218484553142453
0.41187500000000005 0.41187500000000005 0.00012322836853958431
0.41203125 0.41203125 0.00012288010975897474
0.41218750000000004 0.41218750000000004 0.00012599259691799285
0.41234375 0.41234375 0.00012565236300601248
0.41250000000000003 0.41250000000000003 0.00012540560215786826
0.41265625 0.41265625 0.00012675137412568104
0.4128125 0.4128125 0.00012756848863094663
0.41296875 0.41296875 0.0001298382879729039
0.413125 0.413125 0.00012817654175805777
0.41328125000000004 0.41328125000000004 0.00013007144777360056
0.4134375 0.4134375 0.00013017881656197337
0.41359375000000004 0.41359375000000004 0.0001327185778939235
0.41375 0.41375 0.00013156899900412114
0.41390625000000003 0.41390625000000003 0.00013161535449496628
0.4140625 0.4140625 0.00013257072839795354
0.41421875 0.41421875 0.0001337231708291157
0.414375 0.414375 0.00013327381814251432
0.41453125 0.41453125 0.00013455160721178642
0.41468750000000004 0.41468750000000004 0.00013523968646853192
0.41484375 0.41484375 0.0001363710357420121
0.41500000000000004 0.41500000000000004 0.00013716330705351533
0.41515625 0.41515625 0.00013641730115042004
0.41531250000000003 0.41531250000000003 0.0001367111100640336
0.41546875 0.41546875 0.0001384442340241678
0.415625 0.415625 0.0001391706106168958
0.41578125000000005 0.41578125000000005 0.00013788525750666196
0.4159375 0.4159375 0.000140944492932688
0.41609375000000004 0.41609375000000004 0.00014068922475576613
0.41625 0.41625 0.00014072136197468467
0.41640625000000003 0.41640625000000003 0.00014256659381076082
0.4165625 0.4165625 0.00014297034516289408
0.41671875 0.41671875 0.00014273507692009048
0.416875 0.416875 0.00014429542623023604
0.41703125 0.41703125 0.00014645687728518728
0.41718750000000004 0.41718750000000004 0.00014452884257095967
0.41734375 0.41734375 0.00014634569206946373
0.41750000000000004 0.41750000000000004 0.00014659392303587322
0.41765625 0.41765625 0.00014761405531259477
0.41781250000000003 0.41781250000000003 0.00015035939977921302
0.41796875 0.41796875 0.00014968288066032965
0.418125 0.418125 0.00015004580868262967
0.41828125 0.41828125 0.0001495385116054356
0.4184375 0.4184375 0.00015108897558266596
0.41859375000000004 0.41859375000000004 0.00015122122570898025
0.41875 0.41875 0.00015296677648461628
0.41890625000000004 0.41890625000000004 0.00015238355759705552
0.4190625 0.4190625 0.0001538684784270505
0.41921875000000003 0.41921875000000003 0.00015515967684433208
0.419375 0.419375 0.000154074229750859
0.41953125 0.41953125 0.00015533823392612682
0.41968750000000005 0.41968750000000005 0.00015498813915027475
0.41984375 0.41984375 0.00015752703505807176
0.42000000000000004 0.42000000000000004 0.0001570714011778093
0.42015625 0.42015625 0.00015775398000402295
0.42031250000000003 0.42031250000000003 0.00015919112215527267
0.42046875 0.42046875 0.00016166899847119544
0.420625 0.420625 0.0001604597004346326
0.42078125 0.42078125 0.00016226155191670735
0.4209375 0.4209375 0.00016220804521653871
0.42109375000000004 0.42109375000000004 0.00016462126779782265
0.42125 0.42125 0.00016338867657776204
0.42140625000000004 0.42140625000000004 0.00016584738339873908
0.4215625 0.4215625 0.00016604273255697185
0.42171875000000003 0.42171875000000003 0.00016564918941669638
0.421875 0.421875 0.00016646250771416908
0.42203125 0.42203125 0.00016788881070527287
0.4221875 0.4221875 0.00016944530678384225
0.42234375 0.42234375 0.00016913819681591978
0.42250000000000004 0.42250000000000004 0.00016982866551189924
0.42265625 0.42265625 0.00017093746426541514
0.42281250000000004 0.42281250000000004 0.00016937841748810984
0.42296875 0.42296875 0.00017189911966154894
0.42312500000000003 0.42312500000000003 0.0001758038517810381
0.42328125 0.42328125 0.00017361534900213823
0.4234375 0.4234375 0.00017581237071734876
0.42359375000000005 0.42359375000000005 0.00017666235607084984
0.42375 0.42375 0.0001786739755819252
0.42390625000000004 0.42390625000000004 0.0001783949296365734
0.4240625 0.4240625 0.00017798773151628635
0.42421875000000003 0.42421875000000003 0.0001797633672690756
0.424375 0.424375 0.00018025293415122664
0.42453125 0.42453125 0.00018008247062623137
0.4246875 0.4246875 0.00018198033729828304
0.42484375 0.42484375 0.00018194943752489423
0.42500000000000004 0.42500000000000004 0.00018313854616426551
0.42515625 0.42515625 0.0001851388510717247
0.42531250000000004 0.42531250000000004 0.00018417435936842207
0.42546875 0.42546875 0.0001847152743023364
0.42562500000000003 0.42562500000000003 0.0001871709373183415
0.42578125 0.42578125 0.0001865836478950345
0.4259375 0.4259375 0.0001872552926954884
0.42609375 0.42609375 0.00018805615733257473
0.42625 0.42625 0.0001888034204481347
0.42640625000000004 0.42640625000000004 0.00019019225885241706
0.4265625 0.4265625 0.00019025509406929257
0.42671875000000004 0.42671875000000004 0.00019293321095790352
0.426875 0.426875 0.00019389421244354004
0.42703125000000003 0.42703125000000003 0.00019469229885856918
0.4271875 0.4271875 0.00019557764798036877
0.42734375 0.42734375 0.00019445046160708351
0.42750000000000005 0.42750000000000005 0.00019507396828760118
0.42765625 0.42765625 0.00019860268299212112
0.42781250000000004 0.42781250000000004 0.0001985568628855056
0.42796875 0.42796875 0.00019904098089343884
0.42812500000000003 0.42812500000000003 0.00020162337252803273
0.42828125 0.42828125 0.00020080483339167635
0.4284375 0.4284375 0.0002016217568032644
0.42859375 0.42859375 0.00020422880035625586
0.42875 0.42875 0.00020388213380557796
0.42890625000000004 0.42890625000000004 0.00020362663155240498
0.4290625 0.4290625 0.00020479790646060452
0.42921875000000004 0.42921875000000004 0.00020506431878569698
0.429375 0.429375 0.0002061400926178157
0.42953125000000003 0.42953125000000003 0.00020722330480323853
0.4296875 0.4296875 0.00020719962507655446
0.42984375 0.42984375 0.00020885172269002086
0.43 0.43 0.0002109159776694186
0.43015625 0.43015625 0.00020912397703837465
0.43031250000000004 0.43031250000000004 0.0002126260616622114
0.43046875 0.43046875 0.00021265174055131516
0.43062500000000004 0.43062500000000004 0.000213979376300115
0.43078125 0.43078125 0.00021519402643392535
0.43093750000000003 0.43093750000000003 0.0002156264834643583
0.43109375 0.43109375 0.00021578315294251652
0.43125 0.43125 0.00021703124188594608
0.43140625000000005 0.43140625000000005 0.00021714085852355693
0.4315625 0.4315625 0.00021840897548057906
0.43171875000000004 0.43171875000000004 0.00022133207071176752
0.431875 0.431875 0.0002209895972513087
0.43203125000000003 0.43203125000000003 0.00022070493745202506
0.4321875 0.4321875 0.0002218599232178222
0.43234375 0.43234375 0.00022164156209155422
0.4325 0.4325 0.00022244178166797303
0.43265625 0.43265625 0.00022530919766636028
0.43281250000000004 0.43281250000000004 0.00022520874900738613
0.43296875 0.43296875 0.00022647752223225876
0.43312500000000004 0.43312500000000004 0.0002266956344765234
0.43328125 0.43328125 0.00022769010428520022
0.43343750000000003 0.43343750000000003 0.00022959028497598896
0.43359375 0.43359375 0.000230714327452869
0.43375 0.43375 0.00023103823405830763
0.43390625 0.43390625 0.0002318157085836698
0.4340625 0.4340625 0.00023152812511927087
0.43421875000000004 0.43421875000000004 0.00023589848003142266
0.434375 0.434375 0.00023561147068066007
0.43453125000000004 0.43453125000000004 0.00023530934238837246
0.4346875 0.4346875 0.00023658900446137769
0.43484375000000003 0.43484375000000003 0.00023770582393154783
0.435 0.435 0.00023822309061402884
0.43515625 0.43515625 0.00024021489052544057
0.43531250000000005 0.43531250000000005 0.00024016100566530397
0.43546875 0.43546875 0.0002416058784807588
0.43562500000000004 0.43562500000000004 0.00024103646951022427
0.43578125 0.43578125 0.00024491396571702087
0.43593750000000003 0.43593750000000003 0.00024571660739784913
0.43609375 0.43609375 0.0002445895915201753
0.43625 0.43625 0.00024504190869098844
0.43640625 0.43640625 0.0002472627011520608
0.4365625 0.4365625 0.00024728106370046186
0.43671875000000004 0.43671875000000004 0.0002483777058833334
0.436875 0.436875 0.0002493087813161343
0.43703125000000004 0.43703125000000004 0.0002514370274420418
0.4371875 0.4371875 0.00025229426996632763
0.43734375000000003 0.43734375000000003 0.0002526665631843994
0.4375 0.4375 0.0002532569381889664
0.43765625 0.43765625 0.0002551780218849175
0.4378125 0.4378125 0.00025564811253315985
0.43796875 0.43796875 0.0002581149590332391
0.43812500000000004 0.43812500000000004 0.00025701685418479716
0.43828125 0.43828125 0.00026119529423638383
0.43843750000000004 0.43843750000000004 0.0002601480632016207
0.43859375 0.43859375 0.0002603562809510571
0.43875000000000003 0.43875000000000003 0.0002614107434494541
0.43890625 0.43890625 0.00026197143452092185
0.4390625 0.4390625 0.0002622534591131744
0.43921875000000005 0.43921875000000005 0.0002646568490840586
0.439375 0.439375 0.0002653184481021211
0.43953125000000004 0.43953125000000004 0.000268511225351919
0.4396875 0.4396875 0.00026852223883308876
0.43984375000000003 0.43984375000000003 0.00026981191347669387
0.44 0.44 0.0002700512940893673
0.44015625 0.44015625 0.0002696669374266157
0.4403125 0.4403125 0.00027272944805592075
0.44046875 0.44046875 0.0002730181407852889
0.44062500000000004 0.44062500000000004 0.00027484988746036184
0.44078125 0.44078125 0.0002760442962618311
0.44093750000000004 0.44093750000000004 0.00027660133762506605
0.44109375 0.44109375 0.00027663854878696656
0.44125000000000003 0.44125000000000003 0.00027873310051052116
0.44140625 0.44140625 0.00027847703809060116
0.4415625 0.4415625 0.000281163537154023
0.44171875 0.44171875 0.0002837116946112728
0.441875 0.441875 0.0002837362169712808
0.44203125000000004 0.44203125000000004 0.0002853517981305987
0.4421875 0.4421875 0.0002845312826422031
0.44234375000000004 0.44234375000000004 0.00028568929737261676
0.4425 0.4425 0.0002872460959605419
0.44265625000000003 0.44265625000000003 0.0002881143384898917
0.4428125 0.4428125 0.00028933134484132795
0.44296875 0.44296875 0.00029021371855109427
0.44312500000000005 0.44312500000000005 0.00029094750064216504
0.44328125 0.44328125 0.00029100439217910335
0.44343750000000004 0.44343750000000004 0.000294464566690483
0.44359375 0.44359375 0.0002947417784245795
0.44375000000000003 0.44375000000000003 0.00029385104375667214
0.44390625 0.44390625 0.00029573966091733984
0.4440625 0.4440625 0.0002978267085508358
0.44421875 0.44421875 0.0002985641096749342
0.444375 0.444375 0.0002996695976305853
0.44453125000000004 0.44453125000000004 0.0002998598513741823
0.4446875 0.4446875 0.0003007899751251509
0.44484375000000004 0.44484375000000004 0.00030238537842265894
0.445 0.445 0.0003045665890731161
0.44515625000000003 0.44515625000000003 0.00030527299904822684
0.4453125 0.4453125 0.00030609059077735045
0.44546875 0.44546875 0.0003072442706400538
0.445625 0.445625 0.0003078491257656705
0.44578125 0.44578125 0.00030894715698341087
0.44593750000000004 0.44593750000000004 0.0003114859157066984
0.44609375 0.44609375 0.0003114714236553979
0.44625000000000004 0.44625000000000004 0.00031341199582456494
0.44640625 0.44640625 0.0003143699617136321
0.44656250000000003 0.44656250000000003 0.00031463351875754954
0.44671875 0.44671875 0.0003157690855280393
0.446875 0.446875 0.00031741401917914413
0.44703125000000005 0.44703125000000005 0.0003181961893794569
0.4471875 0.4471875 0.0003193196743427473
0.44734375000000004 0.44734375000000004 0.00032095739599259605
0.4475 0.4475 0.0003220856430693903
0.44765625000000003 0.44765625000000003 0.0003220555740413673
0.4478125 0.4478125 0.0003255890230748209
0.44796875 0.44796875 0.0003256307823851413
0.448125 0.448125 0.00032563103492453115
0.44828125 0.44828125 0.00032786688084584863
0.44843750000000004 0.44843750000000004 0.0003292488082423977
0.44859375 0.44859375 0.000329624351183768
0.44875000000000004 0.44875000000000004 0.000330854872279244
0.44890625 0.44890625 0.0003326899841030928
0.44906250000000003 0.44906250000000003 0.0003317191199121708
0.44921875 0.44921875 0.0003326193893842124
0.449375 0.449375 0.00033485825757086877
0.44953125 0.44953125 0.00033826266158968314
0.4496875 0.4496875 0.00033634680359309735
0.44984375000000004 0.44984375000000004 0.0003385306414502113
0.45 0.45 0.0003399325391170194
0.45015625000000004 0.45015625000000004 0.00034252098541317534
0.4503125 0.4503125 0.00034313730239563087
0.45046875000000003 0.45046875000000003 0.00034330213897490485
0.450625 0.450625 0.00034509587165825
0.45078125 0.45078125 0.0003468945934209242
0.45093750000000005 0.45093750000000005 0.000347356602346907
0.45109375 0.45109375 0.0003490283641333421
0.45125000000000004 0.45125000000000004 0.0003511018016258658
0.45140625 0.45140625 0.00035248760732797704
0.45156250000000003 0.45156250000000003 0.0003527978596934872
0.45171875 0.45171875 0.0003528289470378169
0.451875 0.451875 0.00035424271402788825
0.45203125 0.45203125 0.0003564823756197035
0.4521875 0.4521875 0.0003568752247886289
0.45234375000000004 0.45234375000000004 0.00035986226926921415
0.4525 0.4525 0.00035980648590507643
0.45265625000000004 0.45265625000000004 0.0003607191992429991
0.4528125 0.4528125 0.00036223278094194933
0.45296875000000003 0.45296875000000003 0.000364212167275342
0.453125 0.453125 0.0003646455255494756
0.45328125 0.45328125 0.00036596127609287967
0.4534375 0.4534375 0.00036753578515292363
0.45359375 0.45359375 0.000369827917075056
0.45375000000000004 0.45375000000000004 0.000370579671645251
0.45390625 0.45390625 0.0003706553767776592
0.45406250000000004 0.45406250000000004 0.00037226665715235543
0.45421875 0.45421875 0.000375356285988991
0.45437500000000003 0.45437500000000003 0.00037476403331752114
0.45453125 0.45453125 0.0003755300499959255
0.4546875 0.4546875 0.00037518808744648065
0.45484375000000005 0.45484375000000005 0.00037806249614846614
0.455 0.455 0.0003801819959809679
0.45515625000000004 0.45515625000000004 0.0003823298107372182
0.4553125 0.4553125 0.000382901912693375
0.45546875000000003 0.45546875000000003 0.0003831688001276855
0.455625 0.455625 0.00038456641914880305
0.45578125 0.45578125 0.00038666493126726317
0.4559375 0.4559375 0.00038582174102130785
0.45609375 0.45609375 0.0003885842083343907
0.45625000000000004 0.45625000000000004 0.00038941500986337644
0.45640625 0.45640625 0.00039188309492520446
0.45656250000000004 0.45656250000000004 0.0003921969532629567
0.45671875 0.45671875 0.00039525060217526005
0.45687500000000003 0.45687500000000003 0.0003958133362573738
0.45703125 0.45703125 0.0003974186037015582
0.4571875 0.4571875 0.00039786746064193664
0.45734375 0.45734375 0.00039867499052730315
0.4575 0.4575 0.0004019369749676198
0.45765625000000004 0.45765625000000004 0.0004020450817453946
0.4578125 0.4578125 0.0004021038283414845
0.45796875000000004 0.45796875000000004 0.00040447035654576934
0.458125 0.458125 0.000405508613384152
0.45828125000000003 0.45828125000000003 0.00040729636758303955
0.4584375 0.4584375 0.0004080597841242243
0.45859375 0.45859375 0.00041111328887861456
0.45875000000000005 0.45875000000000005 0.00041092555135972223
0.45890625 0.45890625 0.0004130552745503851
0.45906250000000004 0.45906250000000004 0.0004144518256636565
0.45921875 0.45921875 0.0004143323665351643
0.45937500000000003 0.45937500000000003 0.00041545980286487004
0.45953125 0.45953125 0.0004181221057719151
0.4596875 0.4596875 0.0004201287281524865
0.45984375 0.45984375 0.0004189734408894977
0.46 0.46 0.0004229920881957545
0.46015625000000004 0.46015625000000004 0.0004242496703829934
0.4603125 0.4603125 0.0004232122721191299
0.46046875000000004 0.46046875000000004 0.0004254925635335482
0.460625 0.460625 0.0004251991702704657
0.46078125000000003 0.46078125000000003 0.000427370518427674
0.4609375 0.4609375 0.0004295666496153777
0.46109375 0.46109375 0.000431460621781516
0.46125 0.46125 0.0004329094318130496
0.46140625 0.46140625 0.0004349038972995227
0.46156250000000004 0.46156250000000004 0.0004361222353132312
0.46171875 0.46171875 0.0004373714262990504
0.46187500000000004 0.46187500000000004 0.0004378846909419609
0.46203125 0.46203125 0.00044006167876504325
0.46218750000000003 0.46218750000000003 0.0004397325020049436
0.46234375 0.46234375 0.0004423406439044903
0.4625 0.4625 0.00044511319913905444
0.46265625000000005 0.46265625000000005 0.0004457569058707863
0.4628125 0.4628125 0.00044671235501822764
0.46296875000000004 0.46296875000000004 0.0004496278442660219
0.463125 0.463125 0.0004521738057848055
0.46328125000000003 0.46328125000000003 0.0004531948274613622
0.4634375 0.4634375 0.00045226370760435126
0.46359375 0.46359375 0.00045476513230294517
0.46375 0.46375 0.00045616845942704975
0.46390625 0.46390625 0.0004584937586028671
0.46406250000000004 0.46406250000000004 0.0004592508997509669
0.46421875 0.46421875 0.00046128528965638446
0.46437500000000004 0.46437500000000004 0.00046232847546817397
0.46453125 0.46453125 0.0004631379266624411
0.46468750000000003 0.46468750000000003 0.0004642431871033603
0.46484375 0.46484375 0.0004670836497812014
0.465 0.465 0.00046820899980077793
0.46515625 0.46515625 0.0004698451020570193
0.4653125 0.4653125 0.00046946821000387465
0.46546875000000004 0.46546875000000004 0.0004696581599649963
0.465625 0.465625 0.000471267474805039
0.46578125000000004 0.46578125000000004 0.0004744656383458543
0.4659375 0.4659375 0.0004764410668083299
0.46609375000000003 0.46609375000000003 0.0004782525144919867
0.46625 0.46625 0.00047875062501287946
0.46640625 0.46640625 0.0004795712685962683
0.46656250000000005 0.46656250000000005 0.00048328544635968177
0.46671875 0.46671875 0.0004832283771942918
0.46687500000000004 0.46687500000000004 0.00048411684103046455
0.46703125 0.46703125 0.00048527669088801393
0.46718750000000003 0.46718750000000003 0.00048721530399757976
0.46734375 0.46734375 0.0004905494967332018
0.4675 0.4675 0.0004913200990145953
0.46765625 0.46765625 0.000492059258246632
0.4678125 0.4678125 0.0004926433297455907
0.46796875000000004 0.46796875000000004 0.0004955795714263623
0.468125 0.468125 0.0004963947276681457
0.46828125000000004 0.46828125000000004 0.0004981810177558181
0.4684375 0.4684375 0.0004999133856632708
0.46859375000000003 0.46859375000000003 0.0004995303282682244
0.46875 0.46875 0.0005043070236750735
0.46890625 0.46890625 0.000505280060220622
0.4690625 0.4690625 0.0005068597521644201
0.46921875 0.46921875 0.0005073097070443775
0.46937500000000004 0.46937500000000004 0.000510155724605835
0.46953125 0.46953125 0.000511733881528935
0.46968750000000004 0.46968750000000004 0.0005137636643209345
0.46984375 0.46984375 0.0005136342993530818
0.47000000000000003 0.47000000000000003 0.0005140622977788511
0.47015625 0.47015625 0.0005173673680023437
0.4703125 0.4703125 0.0005193971658440357
0.47046875000000005 0.47046875000000005 0.000519480750872553
0.470625 0.470625 0.0005211190585582722
0.47078125000000004 0.47078125000000004 0.0005238553404345126
0.4709375 0.4709375 0.0005252947699732058
0.47109375000000003 0.47109375000000003 0.0005270499445532247
0.47125 0.47125 0.0005275915924930258
0.47140625 0.47140625 0.0005298578502163492
0.4715625 0.4715625 0.0005317877629696072
0.47171875 0.47171875 0.0005340537736015406
0.47187500000000004 0.47187500000000004 0.0005345494783688131
0.47203125 0.47203125 0.0005370697203820256
0.47218750000000004 0.47218750000000004 0.0005373372325168243
0.47234375 0.47234375 0.0005396614125963552
0.47250000000000003 0.47250000000000003 0.0005417324585248612
0.47265625 0.47265625 0.0005404115870087178
0.4728125 0.4728125 0.0005444986158378812
0.47296875 0.47296875 0.0005454748312377384
0.473125 0.473125 0.0005476090317380168
0.47328125000000004 0.47328125000000004 0.0005492760433732664
0.4734375 0.4734375 0.0005505885889601781
0.47359375000000004 0.47359375000000004 0.0005509903806560298
0.47375 0.47375 0.0005545535685135655
0.47390625000000003 0.47390625000000003 0.0005554257127940679
0.4740625 0.4740625 0.0005578411327604445
0.47421875 0.47421875 0.000556949933679062
0.47437500000000005 0.47437500000000005 0.0005601795230521377
0.47453125 0.47453125 0.000560883573395031
0.47468750000000004 0.47468750000000004 0.0005627855670836772
0.47484375 0.47484375 0.0005639873120480837
0.47500000000000003 0.47500000000000003 0.0005671218564501047
0.47515625 0.47515625 0.0005688765793147959
0.4753125 0.4753125 0.0005716213728777719
0.47546875 0.47546875 0.0005705042538108047
0.475625 0.475625 0.0005735836495427112
0.47578125000000004 0.47578125000000004 0.0005746192572135939
0.4759375 0.4759375 0.0005775736396567868
0.47609375000000004 0.47609375000000004 0.0005794775033099745
0.47625 0.47625 0.0005799573899590034
0.47640625000000003 0.47640625000000003 0.0005821141562182339
0.4765625 0.4765625 0.00058444830388355
0.47671875 0.47671875 0.0005849681241545841
0.476875 0.476875 0.0005866296088223285
0.47703125 0.47703125 0.0005881900692864604
0.47718750000000004 0.47718750000000004 0.0005900977655538522
0.47734375 0.47734375 0.0005936916415626484
0.47750000000000004 0.47750000000000004 0.0005957443790410528
0.47765625 0.47765625 0.0005964509669375563
0.47781250000000003 0.47781250000000003 0.0005976510077135817
0.47796875 0.47796875 0.0005999884515919638
0.478125 0.478125 0.0005994551657116343
0.47828125000000005 0.47828125000000005 0.000602168318610141
0.4784375 0.4784375 0.0006037065353990445
0.47859375000000004 0.47859375000000004 0.0006051752022409524
0.47875 0.47875 0.000606029320228301
0.47890625000000003 0.47890625000000003 0.000609452835270588
0.4790625 0.4790625 0.0006108968265322173
0.47921875 0.47921875 0.0006132271008073436
0.479375 0.479375 0.0006149816895240993
0.47953125 0.47953125 0.0006172718401724394
0.47968750000000004 0.47968750000000004 0.0006173778480846861
0.47984375 0.47984375 0.0006215400440800404
0.48000000000000004 0.48000000000000004 0.0006236186811978046
0.48015625 0.48015625 0.0006234478548398503
0.48031250000000003 0.48031250000000003 0.0006260868405733998
0.48046875 0.48046875 0.0006262727213575439
0.480625 0.480625 0.0006302495127959091
0.48078125 0.48078125 0.0006307243256528032
0.4809375 0.4809375 0.0006333278314187086
0.48109375000000004 0.48109375000000004 0.0006344373560958259
0.48125 0.48125 0.0006361488967945854
0.48140625000000004 0.48140625000000004 0.0006387541613213088
0.4815625 0.4815625 0.0006399751596305139
0.48171875000000003 0.48171875000000003 0.0006430545630596281
0.481875 0.481875 0.0006429129216567911
0.48203125 0.48203125 0.0006459322517608306
0.48218750000000005 0.48218750000000005 0.0006471993375204843
0.48234375 0.48234375 0.0006470355869129086
0.48250000000000004 0.48250000000000004 0.0006514526981450598
0.48265625 0.48265625 0.0006529315983289292
0.48281250000000003 0.48281250000000003 0.0006533426878693912
0.48296875 0.48296875 0.0006564853690912102
0.483125 0.483125 0.0006581770471435981
0.48328125 0.48328125 0.0006616013752410806
0.4834375 0.4834375 0.0006620726565549255
0.48359375000000004 0.48359375000000004 0.00066306763414045
0.48375 0.48375 0.0006657202946682287
0.48390625000000004 0.48390625000000004 0.0006660858460635927
0.4840625 0.4840625 0.0006681830588432596
0.48421875000000003 0.48421875000000003 0.0006693035191872939
0.484375 0.484375 0.000673905856489365
0.48453125 0.48453125 0.000676486351920539
0.48468750000000005 0.48468750000000005 0.0006754758534728211
0.48484375 0.48484375 0.0006790916104586183
0.48500000000000004 0.48500000000000004 0.0006791259451924528
0.48515625 0.48515625 0.0006820176627391568
0.48531250000000004 0.48531250000000004 0.000684692261995287
0.48546875 0.48546875 0.0006852419540758999
0.48562500000000003 0.48562500000000003 0.0006891669662146805
0.48578125 0.48578125 0.0006885152718818842
0.4859375 0.4859375 0.0006909888050904449
0.48609375000000005 0.48609375000000005 0.0006943724312819503
0.48625 0.48625 0.0006952029914589326
0.48640625000000004 0.48640625000000004 0.0006992401469089681
0.4865625 0.4865625 0.0006976261287725177
0.48671875000000003 0.48671875000000003 0.000701586821083569
0.486875 0.486875 0.0007031449591742952
0.48703125 0.48703125 0.0007036694468758882
0.4871875 0.4871875 0.0007070732524566526
0.48734375 0.48734375 0.0007074333516832959
0.48750000000000004 0.48750000000000004 0.0007081422936366477
0.48765625 0.48765625 0.0007113931760224822
0.48781250000000004 0.48781250000000004 0.0007159890070673432
0.48796875 0.48796875 0.0007171263587223491
0.48812500000000003 0.48812500000000003 0.0007180678155988898
0.48828125 0.48828125 0.0007196539236666607
0.4884375 0.4884375 0.0007203706470678085
0.48859375000000005 0.48859375000000005 0.0007233422442691282
0.48875 0.48875 0.0007269927948458446
0.48890625000000004 0.48890625000000004 0.0007268450762602432
0.4890625 0.4890625 0.0007296801844003705
0.48921875000000004 0.48921875000000004 0.0007322432445734008
0.489375 0.489375 0.0007332473967057074
0.48953125000000003 0.48953125000000003 0.0007358160795176284
0.4896875 0.4896875 0.0007388123996059732
0.48984375 0.48984375 0.0007401187409663938
0.49000000000000005 0.49000000000000005 0.0007407880395461926
0.49015625 0.49015625 0.0007432851794571506
0.49031250000000004 0.49031250000000004 0.0007445097168983037
0.49046875 0.49046875 0.000747380350585443
0.49062500000000003 0.49062500000000003 0.0007486952931618762
0.49078125 0.49078125 0.0007514194294223708
0.4909375 0.4909375 0.0007548905620329484
0.49109375 0.49109375 0.0007541553944024229
0.49125 0.49125 0.0007597374703303616
0.49140625000000004 0.49140625000000004 0.0007594226175431033
0.4915625 0.4915625 0.000762204132690125
0.49171875000000004 0.49171875000000004 0.0007637899950195483
0.491875 0.491875 0.000766093405566558
0.49203125000000003 0.49203125000000003 0.0007705806963245897
0.4921875 0.4921875 0.0007685764257699828
0.49234375 0.49234375 0.0007711730252876082
0.49250000000000005 0.49250000000000005 0.000775217390812328
0.49265625 0.49265625 0.0007741728278757966
0.49281250000000004 0.49281250000000004 0.0007781388977881262
0.49296875 0.49296875 0.0007795084588095933
0.49312500000000004 0.49312500000000004 0.0007822017205792859
0.49328125 0.49328125 0.0007841464838587637
0.49343750000000003 0.49343750000000003 0.0007887184760427951
0.49359375 0.49359375 0.0007876025331596231
0.49375 0.49375 0.0007897967230357315
0.49390625000000005 0.49390625000000005 0.0007915081500143052
0.4940625 0.4940625 0.000793227817970436
0.49421875000000004 0.49421875000000004 0.0007969822495100612
0.494375 0.494375 0.0007980815866053723
0.49453125000000003 0.49453125000000003 0.0008006448620393478
0.4946875 0.4946875 0.0008009530297169889
0.49484375 0.49484375 0.0008036986173447936
0.495 0.495 0.0008061873709836109
0.49515625 0.49515625 0.0008090254719680127
0.49531250000000004 0.49531250000000004 0.0008104065968746314
0.49546875 0.49546875 0.0008145765389458671
0.49562500000000004 0.49562500000000004 0.000816358286754902
0.49578125 0.49578125 0.0008195291750189807
0.49593750000000003 0.49593750000000003 0.000820313019927466
0.49609375 0.49609375 0.0008218707838536258
0.49625 0.49625 0.0008228953929916758
0.49640625000000005 0.49640625000000005 0.0008269433375109028
0.4965625 0.4965625 0.0008276678258515027
0.49671875000000004 0.49671875000000004 0.000830575876210175
0.496875 0.496875 0.0008334345821099402
0.49703125000000004 0.49703125000000004 0.0008347502283664163
0.4971875 0.4971875 0.0008373345998015076
0.49734375000000003 0.49734375000000003 0.0008387847864673667
0.4975 0.4975 0.000841670681651726
0.49765625 0.49765625 0.0008442317336969992
0.49781250000000005 0.49781250000000005 0.0008452649228244936
0.49796875 0.49796875 0.0008476444304288363
0.49812500000000004 0.49812500000000004 0.0008486160519392604
0.49828125 0.49828125 0.0008525403462576419
0.49843750000000003 0.49843750000000003 0.0008556000242698862
0.49859375 0.49859375 0.0008575608239924492
0.49875 0.49875 0.0008576142144085229
0.49890625 0.49890625 0.0008591924386696958
0.4990625 0.4990625 0.0008644714391436905
0.49921875000000004 0.49921875000000004 0.0008671331153449796
0.499375 0.499375 0.0008677449606638674
0.49953125000000004 0.49953125000000004 0.0008696913704992375
0.4996875 0.4996875 0.000871878461715031
0.49984375000000003 0.49984375000000003 0.0008740510162661825
0.5 0.5 0.0008749705295587986
0.50015625 0.50015625 0.0008794493690352568
0.5003125 0.5003125 0.0008796302678817469
0.50046875 0.50046875 0.0008840504056776414
0.500625 0.500625 0.0008880036978306952
0.50078125 0.50078125 0.0008882870138412077
0.5009374999999999 0.5009374999999999 0.0008911702149563656
0.50109375 0.50109375 0.0008925702048273544
0.50125 0.50125 0.0008940247485293043
0.5014062499999999 0.5014062499999999 0.0008954483027856764
0.5015624999999999 0.5015624999999999 0.0008992708283280097
0.50171875 0.50171875 0.0009028908616700417
0.501875 0.501875 0.0009030113709564927
0.5020312499999999 0.5020312499999999 0.000905156120585001
0.5021875 0.5021875 0.0009062724885912279
0.50234375 0.50234375 0.0009096514923898345
0.5025 0.5025 0.0009132022635512183
0.5026562499999999 0.5026562499999999 0.0009140269154938019
0.5028125 0.5028125 0.0009163496792197693
0.50296875 0.50296875 0.0009185861388100256
0.5031249999999999 0.5031249999999999 0.0009221173486614021
0.50328125 0.50328125 0.0009234846599305369
0.5034375 0.5034375 0.0009260943365488421
0.50359375 0.50359375 0.0009290138646194906
0.5037499999999999 0.5037499999999999 0.0009316015041901369
0.50390625 0.50390625 0.0009342569954469341
0.5040625 0.5040625 0.0009379778650433748
0.5042187499999999 0.5042187499999999 0.0009393529555277039
0.504375 0.504375 0.0009417895099751823
0.50453125 0.50453125 0.0009445351360302904
0.5046875 0.5046875 0.0009468460497748744
0.5048437499999999 0.5048437499999999 0.0009479309740092494
0.505 0.505 0.0009504194684059634
0.50515625 0.50515625 0.0009528597752719891
0.5053124999999999 0.5053124999999999 0.0009531145407552981
0.5054687499999999 0.5054687499999999 0.0009574695896824579
0.505625 0.505625 0.0009582056906144629
0.50578125 0.50578125 0.0009614953114004483
0.5059374999999999 0.5059374999999999 0.0009647950760984288
0.50609375 0.50609375 0.0009675490190269559
0.50625 0.50625 0.000969793833684465
0.50640625 0.50640625 0.0009740115714223269
0.5065624999999999 0.5065624999999999 0.0009749030457700393
0.50671875 0.50671875 0.0009753769992922074
0.506875 0.506875 0.0009799486225445269
0.5070312499999999 0.5070312499999999 0.0009803360464205383
0.5071875 0.5071875 0.0009832691214157115
0.50734375 0.50734375 0.0009842185921019277
0.5075 0.5075 0.000986368053232383
0.5076562499999999 0.5076562499999999 0.0009888830955762625
0.5078125 0.5078125 0.0009948379654452216
0.50796875 0.50796875 0.0009968963016207837
0.5081249999999999 0.5081249999999999 0.000999081751227797
0.50828125 0.50828125 0.0010012400521955607
0.5084375 0.5084375 0.0010031088346454374
0.50859375 0.50859375 0.001004308253327258
0.5087499999999999 0.5087499999999999 0.001009379531907248
0.50890625 0.50890625 0.0010091193415537896
0.5090625 0.5090625 0.001012860597708848
0.5092187499999999 0.5092187499999999 0.0010156185304077799
0.5093749999999999 0.5093749999999999 0.0010184981922674653
0.50953125 0.50953125 0.0010197242574475107
0.5096875 0.5096875 0.0010218541735372712
0.5098437499999999 0.5098437499999999 0.0010252931220534555
0.51 0.51 0.0010288016549519733
0.51015625 0.51015625 0.0010299670930984796
0.5103125 0.5103125 0.0010324365272478679
0.5104687499999999 0.5104687499999999 0.0010357148744783857
0.510625 0.510625 0.001037754914399797
0.51078125 0.51078125 0.001039664436074752
0.5109374999999999 0.5109374999999999 0.001042786376585816
0.51109375 0.51109375 0.001044194088347749
0.51125 0.51125 0.001045755579672216
0.51140625 0.51140625 0.0010487936618085422
0.5115624999999999 0.5115624999999999 0.0010539524164202685
0.51171875 0.51171875 0.001055969066808557
0.511875 0.511875 0.0010590758075558192
0.5120312499999999 0.5120312499999999 0.0010618961216275062
0.5121875 0.5121875 0.0010638320853455102
0.51234375 0.51234375 0.0010654121319940329
0.5125 0.5125 0.0010700698173930503
0.5126562499999999 0.5126562499999999 0.0010707929454627937
0.5128125 0.5128125 0.0010718251400840095
0.51296875 0.51296875 0.0010750870845566486
0.5131249999999999 0.5131249999999999 0.001077532002281173
0.5132812499999999 0.5132812499999999 0.001082748209985866
0.5134375 0.5134375 0.001085141878780271
0.51359375 0.51359375 0.0010872456048637669
0.5137499999999999 0.5137499999999999 0.0010887478681965142
0.51390625 0.51390625 0.001091179546999107
0.5140625 0.5140625 0.0010960594167606386
0.51421875 0.51421875 0.0010963756375092533
0.5143749999999999 0.5143749999999999 0.0011000158837076468
0.51453125 0.51453125 0.001102359560329238
0.5146875 0.5146875 0.0011042033935757085
0.5148437499999999 0.5148437499999999 0.0011060359442909027
0.515 0.515 0.0011100372516535714
0.51515625 0.51515625 0.0011105314259442902
0.5153125 0.5153125 0.0011142719605652819
0.5154687499999999 0.5154687499999999 0.0011178907828654983
0.515625 0.515625 0.0011204894710313003
0.51578125 0.51578125 0.0011229900981510003
0.5159374999999999 0.5159374999999999 0.0011246496123909695
0.51609375 0.51609375 0.0011287009014024983
0.51625 0.51625 0.0011303543425872185
0.51640625 0.51640625 0.0011324446982339625
0.5165624999999999 0.5165624999999999 0.001135853537247178
0.51671875 0.51671875 0.0011373126439447749
0.516875 0.516875 0.001140615815257781
0.5170312499999999 0.5170312499999999 0.001143878936132878
0.5171874999999999 0.5171874999999999 0.001147926746229307
0.51734375 0.51734375 0.001149143214094742
0.5175 0.5175 0.0011532816034791219
0.5176562499999999 0.5176562499999999 0.0011559150695861164
0.5178125 0.5178125 0.0011573925809999174
0.51796875 0.51796875 0.0011603945181727258
0.518125 0.518125 0.0011623648240893664
0.5182812499999999 0.5182812499999999 0.0011658299817669362
0.5184375 0.5184375 0.0011696988482924572
0.51859375 0.51859375 0.0011713506998317695
0.5187499999999999 0.5187499999999999 0.0011745623915717884
0.51890625 0.51890625 0.0011764412871160336
0.5190625 0.5190625 0.0011799055540772925
0.51921875 0.51921875 0.00118097348982133
0.5193749999999999 0.5193749999999999 0.0011826976712923316
0.51953125 0.51953125 0.0011874760948301948
0.5196875 0.5196875 0.0011882619217584454
0.5198437499999999 0.5198437499999999 0.0011922364218970785
0.52 0.52 0.0011943379591391999
0.52015625 0.52015625 0.0011977739243343522
0.5203125 0.5203125 0.0011999270988686969
0.5204687499999999 0.5204687499999999 0.001203482269017439
0.520625 0.520625 0.001207151900938226
0.52078125 0.52078125 0.0012104023959408266
0.5209374999999999 0.5209374999999999 0.001210949427559635
0.5210937499999999 0.5210937499999999 0.0012138842505721917
0.52125 0.52125 0.0012172565010133633
0.52140625 0.52140625 0.0012207189951295656
0.5215624999999999 0.5215624999999999 0.0012221261595802085
0.52171875 0.52171875 0.0012248047375079509
0.521875 0.521875 0.0012279370443025447
0.52203125 0.52203125 0.0012302898329039968
0.5221874999999999 0.5221874999999999 0.001233829183774184
0.52234375 0.52234375 0.0012378928436221533
0.5225 0.5225 0.0012411252098466558
0.5226562499999999 0.5226562499999999 0.0012433605503771922
0.5228125 0.5228125 0.001247131422462372
0.52296875 0.52296875 0.0012494261883193978
0.523125 0.523125 0.0012537765577194398
0.5232812499999999 0.5232812499999999 0.0012538291329576609
0.5234375 0.5234375 0.0012552678263414127
0.52359375 0.52359375 0.0012587973705470559
0.5237499999999999 0.5237499999999999 0.001262773647373664
0.52390625 0.52390625 0.0012663265062887767
0.5240625 0.5240625 0.001269149964176783
0.52421875 0.52421875 0.0012712277565222874
0.5243749999999999 0.5243749999999999 0.0012765825535592617
0.52453125 0.52453125 0.0012781083342721762
0.5246875 0.5246875 0.0012798195388326686
0.5248437499999999 0.5248437499999999 0.0012819972765902104
0.5249999999999999 0.5249999999999999 0.0012867332279840598
0.52515625 0.52515625 0.001287851714276963
0.5253125 0.5253125 0.0012914833934712745
0.5254687499999999 0.5254687499999999 0.0012949747927895458
0.525625 0.525625 0.001297519793874669
0.52578125 0.52578125 0.0013024066383063777
0.5259375 0.5259375 0.0013027025990229348
0.5260937499999999 0.5260937499999999 0.0013046670797184988
0.52625 0.52625 0.0013093574304723166
0.52640625 0.52640625 0.0013136594997481743
0.5265624999999999 0.5265624999999999 0.0013142570203520108
0.52671875 0.52671875 0.0013164502244976378
0.526875 0.526875 0.0013223648382735252
0.52703125 0.52703125 0.0013251029593484626
0.5271874999999999 0.5271874999999999 0.0013282120806462717
0.52734375 0.52734375 0.001330400946571768
0.5275 0.5275 0.0013340380994822045
0.5276562499999999 0.5276562499999999 0.0013361656467965676
0.5278125 0.5278125 0.0013391321280320592
0.52796875 0.52796875 0.0013423337911716073
0.528125 0.528125 0.0013453083740513942
0.5282812499999999 0.5282812499999999 0.0013471060492276017
0.5284375 0.5284375 0.0013508638644704346
0.52859375 0.52859375 0.0013526889762140484
0.5287499999999999 0.5287499999999999 0.0013580867916787832
0.5289062499999999 0.5289062499999999 0.0013630844357625536
0.5290625 0.5290625 0.001362277630513353
0.52921875 0.52921875 0.0013657452122515994
0.5293749999999999 0.5293749999999999 0.0013704466262605498
0.52953125 0.52953125 0.0013715636181463589
0.5296875 0.5296875 0.0013758664508235382
0.52984375 0.52984375 0.0013791896730235884
0.5299999999999999 0.5299999999999999 0.001382408957025074
0.53015625 0.53015625 0.0013869279849019914
0.5303125 0.5303125 0.0013868329534162045
0.5304687499999999 0.5304687499999999 0.0013901251708560207
0.530625 0.530625 0.001393155409862915
0.53078125 0.53078125 0.0013963679994301617
0.5309375 0.5309375 0.0014011084986205092
0.5310937499999999 0.5310937499999999 0.0014038127026289453
0.53125 0.53125 0.0014068309875685213
0.53140625 0.53140625 0.0014080630832077673
0.5315624999999999 0.5315624999999999 0.0014118604615583903
0.53171875 0.53171875 0.0014156092910692976
0.531875 0.531875 0.0014197429472727847
0.53203125 0.53203125 0.0014218525400869628
0.5321874999999999 0.5321874999999999 0.001424695505752844
0.53234375 0.53234375 0.001428898391190806
0.5325 0.5325 0.0014307337718264654
0.5326562499999999 0.5326562499999999 0.001434949439321699
0.5328124999999999 0.5328124999999999 0.0014386448847408197
0.53296875 0.53296875 0.0014403287455330625
0.533125 0.533125 0.0014427896138508689
0.5332812499999999 0.5332812499999999 0.0014476540590821622
0.5334375 0.5334375 0.0014494607490256524
0.53359375 0.53359375 0.001453987405590326
0.53375 0.53375 0.0014551689953121266
0.5339062499999999 0.5339062499999999 0.0014607782823564974
0.5340625 0.5340625 0.0014625076687785235
0.53421875 0.53421875 0.001466380390744908
0.5343749999999999 0.5343749999999999 0.0014693207218705615
0.53453125 0.53453125 0.0014721213687407228
0.5346875 0.5346875 0.001477330763992341
0.53484375 0.53484375 0.0014795523052202806
0.5349999999999999 0.5349999999999999 0.0014824297557541195
0.53515625 0.53515625 0.0014849921057108649
0.5353125 0.5353125 0.0014891121220259167
0.5354687499999999 0.5354687499999999 0.0014908098051576529
0.535625 0.535625 0.0014948661930867574
0.53578125 0.53578125 0.0015007262740235556
0.5359375 0.5359375 0.0015001535286022416
0.5360937499999999 0.5360937499999999 0.0015039787719006075
0.53625 0.53625 0.001508478547847449
0.53640625 0.53640625 0.0015106373897887998
0.5365624999999999 0.5365624999999999 0.0015158228346475026
0.53671875 0.53671875 0.0015190668550370695
0.536875 0.536875 0.001519659853034065
0.53703125 0.53703125 0.0015236321685305817
0.5371874999999999 0.5371874999999999 0.001528444116407031
0.53734375 0.53734375 0.001532645124973555
0.5375 0.5375 0.0015331858847522828
0.53765625 0.53765625 0.0015372979592672455
0.5378124999999999 0.5378124999999999 0.0015405717462531938
0.53796875 0.53796875 0.001544621873851176
0.538125 0.538125 0.0015483293134598209
0.5382812499999999 0.5382812499999999 0.0015512636977635174
0.5384375 0.5384375 0.001553831274275301
0.53859375 0.53859375 0.0015579579943258173
0.53875 0.53875 0.001561315402637567
0.5389062499999999 0.5389062499999999 0.0015652085690857087
0.5390625 0.5390625 0.0015663890723332873
0.53921875 0.53921875 0.0015708302059124773
0.5393749999999999 0.5393749999999999 0.0015742147438346617
0.53953125 0.53953125 0.0015772003023471616
0.5396875 0.5396875 0.001582984748656022
0.53984375 0.53984375 0.001585777579574988
0.5399999999999999 0.5399999999999999 0.0015877148834133337
0.54015625 0.54015625 0.0015897217726074014
0.5403125 0.5403125 0.0015949955979943237
0.5404687499999999 0.5404687499999999 0.001597580670784581
0.540625 0.540625 0.0016002222871806078
0.54078125 0.54078125 0.001605220383126381
0.5409375 0.5409375 0.0016093739087448059
0.5410937499999999 0.5410937499999999 0.0016103582877505282
0.54125 0.54125 0.0016137321329133075
0.54140625 0.54140625 0.0016188392360391993
0.5415625 0.5415625 0.0016207741310894772
0.5417187499999999 0.5417187499999999 0.0016247922694770624
0.541875 0.541875 0.0016292550703875333
0.54203125 0.54203125 0.0016338099328811924
0.5421874999999999 0.5421874999999999 0.0016365987204064099
0.54234375 0.54234375 0.0016390179710591099
0.5425 0.5425 0.0016431253111524548
0.54265625 0.54265625 0.0016472141937849108
0.5428124999999999 0.5428124999999999 0.0016493195757148086
0.54296875 0.54296875 0.0016541926329018678
0.543125 0.543125 0.0016558346173969968
0.5432812499999999 0.5432812499999999 0.001661776656381033
0.5434375 0.5434375 0.001663718129085476
0.54359375 0.54359375 0.0016673043809811736
0.54375 0.54375 0.0016692542300946997
0.5439062499999999 0.5439062499999999 0.0016743238938620388
0.5440625 0.5440625 0.001676660984142835
0.54421875 0.54421875 0.0016803976733226335
0.5443749999999999 0.5443749999999999 0.0016842502786228447
0.54453125 0.54453125 0.0016877744993725464
0.5446875 0.5446875 0.0016917547440110067
0.54484375 0.54484375 0.0016973455011859425
0.5449999999999999 0.5449999999999999 0.001700082414471929
0.54515625 0.54515625 0.001701633284566795
0.5453125 0.5453125 0.001704789744790994
0.54546875 0.54546875 0.0017089020905044065
0.5456249999999999 0.5456249999999999 0.001711110036221165
0.54578125 0.54578125 0.0017167371587619616
0.5459375 0.5459375 0.001720211788587005
0.5460937499999999 0.5460937499999999 0.0017250455023109459
0.54625 0.54625 0.0017276524989540234
0.54640625 0.54640625 0.0017308583850029957
0.5465625 0.5465625 0.0017338044028994587
0.5467187499999999 0.5467187499999999 0.001737434714179369
0.546875 0.546875 0.0017414952855443998
0.54703125 0.54703125 0.0017454112557557394
0.5471874999999999 0.5471874999999999 0.0017476936883549907
0.54734375 0.54734375 0.001752751462909998
0.5475 0.5475 0.0017557577567579768
0.54765625 0.54765625 0.0017616707003200992
0.5478124999999999 0.5478124999999999 0.001763749007135103
0.54796875 0.54796875 0.0017680606366064815
0.548125 0.548125 0.0017686011010373253
0.5482812499999999 0.5482812499999999 0.001776147364362959
0.5484375 0.5484375 0.0017785870693626005
0.54859375 0.54859375 0.0017834105222645672
0.54875 0.54875 0.0017844304011711765
0.5489062499999999 0.5489062499999999 0.0017887830840284513
0.5490625 0.5490625 0.0017926819645447462
0.54921875 0.54921875 0.0017952232704581853
0.549375 0.549375 0.0018026192973948539
0.5495312499999999 0.5495312499999999 0.0018049753004546899
0.5496875 0.5496875 0.001807698341093284
0.54984375 0.54984375 0.0018114101777866017
0.5499999999999999 0.5499999999999999 0.0018151181730265204
0.55015625 0.55015625 0.001820331308417049
0.5503125 0.5503125 0.0018244483204921663
0.55046875 0.55046875 0.0018271389494409763
0.5506249999999999 0.5506249999999999 0.0018300232761289454
0.55078125 0.55078125 0.0018339961295063576
0.5509375 0.5509375 0.0018375479882622726
0.5510937499999999 0.5510937499999999 0.0018405091409562154
0.55125 0.55125 0.0018460321332673745
0.55140625 0.55140625 0.0018490278842122643
0.5515625 0.5515625 0.0018507770724360475
0.5517187499999999 0.5517187499999999 0.0018588831693911279
0.551875 0.551875 0.0018629473313222869
0.55203125 0.55203125 0.0018637298309038353
0.5521874999999999 0.5521874999999999 0.0018682261913308488
0.55234375 0.55234375 0.0018715199746965203
0.5525 0.5525 0.0018756482241231593
0.55265625 0.55265625 0.0018795882031462052
0.5528124999999999 0.5528124999999999 0.0018836184997628528
0.55296875 0.55296875 0.0018882548970787993
0.553125 0.553125 0.0018915616360623952
0.55328125 0.55328125 0.0018954083117951303
0.5534374999999999 0.5534374999999999 0.0019004712012780333
0.55359375 0.55359375 0.0019023707508752496
0.55375 0.55375 0.0019055538696338606
0.5539062499999999 0.5539062499999999 0.0019101811466483265
0.5540625 0.5540625 0.0019144456456848766
0.55421875 0.55421875 0.0019196138228463197
0.554375 0.554375 0.0019225037153870377
0.5545312499999999 0.5545312499999999 0.0019269993103773582
0.5546875 0.5546875 0.0019288295720801493
0.55484375 0.55484375 0.0019340058431102296
0.5549999999999999 0.5549999999999999 0.0019400495456948283
0.55515625 0.55515625 0.0019419033443445462
0.5553125 0.5553125 0.0019461321851238583
0.55546875 0.55546875 0.0019504642533522505
0.5556249999999999 0.5556249999999999 0.0019542498690638938
0.55578125 0.55578125 0.0019587394578894875
0.5559375 0.5559375 0.0019609591139085806
0.5560937499999999 0.5560937499999999 0.001966112073418167
0.55625 0.55625 0.0019705334719598976
0.55640625 0.55640625 0.0019737078829854196
0.5565625 0.5565625 0.0019777231996960366
0.5567187499999999 0.5567187499999999 0.0019790600991418966
0.556875 0.556875 0.0019871970897216305
0.55703125 0.55703125 0.0019895158757387398
0.5571875 0.5571875 0.0019941293830825644
0.5573437499999999 0.5573437499999999 0.0019977170614390684
0.5575 0.5575 0.0020033899614077279
0.55765625 0.55765625 0.002005977250389876
0.5578124999999999 0.5578124999999999 0.0020078028205341884
0.55796875 0.55796875 0.002015335127059083
0.558125 0.558125 0.0020181112117312186
0.55828125 0.55828125 0.0020230331315181338
0.5584374999999999 0.5584374999999999 0.002025533097499767
0.55859375 0.55859375 0.0020317382302525519
0.55875 0.55875 0.002034274046946241
0.5589062499999999 0.5589062499999999 0.002039537982140421
0.5590625 0.5590625 0.002043713668846543
0.55921875 0.55921875 0.0020467361726063946
0.559375 0.559375 0.002051089043544332
0.5595312499999999 0.5595312499999999 0.0020563670173673936
0.5596875 0.5596875 0.002062154635921433
0.55984375 0.55984375 0.002063942463735316
0.5599999999999999 0.5599999999999999 0.0020665054776716808
0.56015625 0.56015625 0.0020724073240358765
0.5603125 0.5603125 0.0020783052705570855
0.56046875 0.56046875 0.0020812891733041698
0.5606249999999999 0.5606249999999999 0.0020864932144011637
0.56078125 0.56078125 0.002089099162466086
0.5609375 0.5609375 0.002094134383106661
0.56109375 0.56109375 0.002096165136224092
0.5612499999999999 0.5612499999999999 0.002100127835205394
0.56140625 0.56140625 0.0021052499996474388
0.5615625 0.5615625 0.0021095190382551508
0.5617187499999999 0.5617187499999999 0.002115594208552107
0.561875 0.561875 0.0021169475072146217
0.56203125 0.56203125 0.002121968769352111
0.5621875 0.5621875 0.0021260160500958206
0.5623437499999999 0.5623437499999999 0.002130191270429419
0.5625 0.5625 0.0021354904296215549
0.56265625 0.56265625 0.002140031031921388
0.5628124999999999 0.5628124999999999 0.002141712455975667
0.56296875 0.56296875 0.002147106684969804
0.563125 0.563125 0.0021509787005398355
0.56328125 0.56328125 0.0021555285900930816
0.5634374999999999 0.5634374999999999 0.002160277065692199
0.56359375 0.56359375 0.0021640749390395544
0.56375 0.56375 0.0021692295455217438
0.5639062499999999 0.5639062499999999 0.0021711822494596504
0.5640625 0.5640625 0.0021791576884109388
0.56421875 0.56421875 0.002180188852351217
0.564375 0.564375 0.002186363680124692
0.5645312499999999 0.5645312499999999 0.0021920638033982905
0.5646875 0.5646875 0.002194039875341466
0.56484375 0.56484375 0.0021994495968531127
0.565 0.565 0.0022034550021749318
0.5651562499999999 0.5651562499999999 0.0022068256253878575
0.5653125 0.5653125 0.0022127149515981405
0.56546875 0.56546875 0.0022151125813074806
0.5656249999999999 0.5656249999999999 0.0022221849556459144
0.56578125 0.56578125 0.0022258116476808426
0.5659375 0.5659375 0.0022292083989343726
0.56609375 0.56609375 0.0022338253145650565
0.5662499999999999 0.5662499999999999 0.002239314624988114
0.56640625 0.56640625 0.002244041816285153
0.5665625 0.5665625 0.0022495610402633195
0.5667187499999999 0.5667187499999999 0.002252617050785949
0.566875 0.566875 0.0022568875073611406
0.56703125 0.56703125 0.0022600828732193209
0.5671875 0.5671875 0.0022660905434819984
0.5673437499999999 0.5673437499999999 0.0022696422657442407
0.5675 0.5675 0.0022730828668521628
0.56765625 0.56765625 0.002276213123934706
0.5678124999999999 0.5678124999999999 0.002282276115856094
0.56796875 0.56796875 0.002287349892685612
0.568125 0.568125 0.002290745706654613
0.56828125 0.56828125 0.0022969010318186885
0.5684374999999999 0.5684374999999999 0.0023003771049434536
0.56859375 0.56859375 0.0023042823442971009
0.56875 0.56875 0.002310521513440737
0.56890625 0.56890625 0.0023154475873249735
0.5690624999999999 0.5690624999999999 0.0023187696648024086
0.56921875 0.56921875 0.002321966066922377
0.569375 0.569375 0.0023281844243928479
0.5695312499999999 0.5695312499999999 0.0023308269691864347
0.5696875 0.5696875 0.0023360941204081675
0.56984375 0.56984375 0.0023385791490695116
0.57 0.57 0.0023435446208830395
0.5701562499999999 0.5701562499999999 0.0023503117335577979
0.5703125 0.5703125 0.002356164975902853
0.57046875 0.57046875 0.0023602048353091157
0.5706249999999999 0.5706249999999999 0.0023652040795790996
0.57078125 0.57078125 0.0023701143794022468
0.5709375 0.5709375 0.002374478538363471
0.57109375 0.57109375 0.00237860012796897
0.5712499999999999 0.5712499999999999 0.002382256583875788
0.57140625 0.57140625 0.0023891769551404706
0.5715625 0.5715625 0.0023932735830171859
0.5717187499999999 0.5717187499999999 0.0023955582272962509
0.571875 0.571875 0.0024006546764360726
0.57203125 0.57203125 0.0024073916629301017
0.5721875 0.5721875 0.0024110255879039217
0.5723437499999999 0.5723437499999999 0.002413107578090427
0.5725 0.5725 0.002420690226621253
0.57265625 0.57265625 0.002422002811798316
0.5728125 0.5728125 0.0024281402750503079
0.5729687499999999 0.5729687499999999 0.002433848694551239
0.573125 0.573125 0.0024376222031715427
0.57328125 0.57328125 0.0024426787715264009
0.5734374999999999 0.5734374999999999 0.0024465875630335159
0.57359375 0.57359375 0.0024516479670695838
0.57375 0.57375 0.002455679572893644
0.57390625 0.57390625 0.0024619631857856598
0.5740624999999999 0.5740624999999999 0.002466077909207085
0.57421875 0.57421875 0.0024722271319455658
0.574375 0.574375 0.0024757232387244908
0.5745312499999999 0.5745312499999999 0.002480760516289143
0.5746875 0.5746875 0.0024840215985484465
0.57484375 0.57484375 0.002491749202291679
0.575 0.575 0.002492359230499346
0.5751562499999999 0.5751562499999999 0.0025009133698675417
0.5753125 0.5753125 0.002505613946985827
0.57546875 0.57546875 0.0025097636392327038
0.5756249999999999 0.5756249999999999 0.0025147788957160068
0.57578125 0.57578125 0.0025184021774089075
0.5759375 0.5759375 0.0025217249810677098
0.57609375 0.57609375 0.0025281629429451575
0.5762499999999999 0.5762499999999999 0.0025335776792910576
0.57640625 0.57640625 0.0025370267584105849
0.5765625 0.5765625 0.0025416750553433826
0.57671875 0.57671875 0.0025479285566910858
0.5768749999999999 0.5768749999999999 0.002551938398800783
0.57703125 0.57703125 0.002557721141532585
0.5771875 0.5771875 0.0025616520619463395
0.5773437499999999 0.5773437499999999 0.0025697762618888447
0.5775 0.5775 0.002571062174399647
0.57765625 0.57765625 0.0025765852703749584
0.5778125 0.5778125 0.00258213304142328
0.5779687499999999 0.5779687499999999 0.0025845933651604229
0.578125 0.578125 0.002590779033048536
0.57828125 0.57828125 0.0025967107906206307
0.5784374999999999 0.5784374999999999 0.0026004866759311384
0.57859375 0.57859375 0.0026055156583248775
0.57875 0.57875 0.0026115470194753665
0.57890625 0.57890625 0.002614121413956204
0.5790624999999999 0.5790624999999999 0.0026198035730924218
0.57921875 0.57921875 0.002625639477397801
0.579375 0.579375 0.0026289168150325909
0.5795312499999999 0.5795312499999999 0.002635203553897863
0.5796875 0.5796875 0.00264143337587743
0.57984375 0.57984375 0.0026476223946717079
0.58 0.58 0.002650553330144147
0.5801562499999999 0.5801562499999999 0.002655286491451377
0.5803125 0.5803125 0.0026599711189692388
0.58046875 0.58046875 0.0026642150490204087
0.580625 0.580625 0.00267012370695452
0.5807812499999999 0.5807812499999999 0.002675852987191374
0.5809375 0.5809375 0.0026806543538484388
0.58109375 0.58109375 0.0026834515910299425
0.5812499999999999 0.5812499999999999 0.002690701130351815
0.58140625 0.58140625 0.0026949713385605335
0.5815625 0.5815625 0.0026978018765517225
0.58171875 0.58171875 0.0027041534176892648
0.5818749999999999 0.5818749999999999 0.002709468289764523
0.58203125 0.58203125 0.0027148640471519049
0.5821875 0.5821875 0.002719014176206429
0.5823437499999999 0.5823437499999999 0.0027255691415394198
0.5825 0.5825 0.0027302733827343644
0.58265625 0.58265625 0.0027350417245618166
0.5828125 0.5828125 0.0027417396734482036
0.5829687499999999 0.5829687499999999 0.0027461458754457839
0.583125 0.583125 0.002748971424781635
0.58328125 0.58328125 0.002756542010156959
0.5834374999999999 0.5834374999999999 0.002760434088120867
0.58359375 0.58359375 0.0027676923037910519
0.58375 0.58375 0.0027696570989476558
0.58390625 0.58390625 0.002779232489505454
0.5840624999999999 0.5840624999999999 0.0027826629280153258
0.58421875 0.58421875 0.002788981178649865
0.584375 0.584375 0.002792999245584051
0.58453125 0.58453125 0.0027991732250810996
0.5846874999999999 0.5846874999999999 0.0028017924820984499
0.58484375 0.58484375 0.002808821338553977
0.585 0.585 0.002814402025804695
0.5851562499999999 0.5851562499999999 0.0028206220078555719
0.5853125 0.5853125 0.00282332242489077
0.58546875 0.58546875 0.0028295934737488264
0.585625 0.585625 0.002834970482772678
0.5857812499999999 0.5857812499999999 0.002839717834784782
0.5859375 0.5859375 0.0028466070106814699
0.58609375 0.58609375 0.002851482561590928
0.5862499999999999 0.5862499999999999 0.002856760765489686
0.58640625 0.58640625 0.002861098280511686
0.5865625 0.5865625 0.0028651375325840138
0.58671875 0.58671875 0.0028702642615949646
0.5868749999999999 0.5868749999999999 0.002876956879464243
0.58703125 0.58703125 0.002882878608241255
0.5871875 0.5871875 0.00288734759041658
0.5873437499999999 0.5873437499999999 0.002892368964953362
0.5875 0.5875 0.0028974261288172689
0.58765625 0.58765625 0.0029053565812556505
0.5878125 0.5878125 0.0029090711486542059
0.5879687499999999 0.5879687499999999 0.00291581874677786
0.588125 0.588125 0.0029197133277285814
0.58828125 0.58828125 0.0029245276841437584
0.5884375 0.5884375 0.002931294977314453
0.5885937499999999 0.5885937499999999 0.002937091394070134
0.58875 0.58875 0.0029425521456710368
0.58890625 0.58890625 0.002946439054292003
0.5890624999999999 0.5890624999999999 0.002953382738331402
0.58921875 0.58921875 0.0029578321883574835
0.589375 0.589375 0.0029620487033936418
0.58953125 0.58953125 0.0029685335683348349
0.5896874999999999 0.5896874999999999 0.0029742503265086288
0.58984375 0.58984375 0.002977651503424249
0.59 0.59 0.0029853378268397295
0.5901562499999999 0.5901562499999999 0.0029905463080573877
0.5903125 0.5903125 0.002994335718769475
0.59046875 0.59046875 0.0030013040903766666
0.590625 0.590625 0.0030055714109057986
0.5907812499999999 0.5907812499999999 0.0030111172821041937
0.5909375 0.5909375 0.0030164778118465394
0.59109375 0.59109375 0.0030220084252635915
0.5912499999999999 0.5912499999999999 0.0030306594007859586
0.59140625 0.59140625 0.003034100808528015
0.5915625 0.5915625 0.0030379945910071935
0.59171875 0.59171875 0.0030444490570553379
0.5918749999999999 0.5918749999999999 0.0030501548849382268
0.59203125 0.59203125 0.00305523511555816
0.5921875 0.5921875 0.003063129435709002
0.59234375 0.59234375 0.003067538422571799
0.5924999999999999 0.5924999999999999 0.0030718840229711555
0.59265625 0.59265625 0.0030776267954417269
0.5928125 0.5928125 0.0030831874089500275
0.5929687499999999 0.5929687499999999 0.003088883593555767
0.593125 0.593125 0.0030956853965259845
0.59328125 0.59328125 0.003099690081795948
0.5934375 0.5934375 0.0031048761234586605
0.5935937499999999 0.5935937499999999 0.003111905802201812
0.59375 0.59375 0.003117586744320986
0.59390625 0.59390625 0.003121247391282652
0.5940624999999999 0.5940624999999999 0.003126752180157141
0.59421875 0.59421875 0.00313194469243495
0.594375 0.594375 0.0031389170642545326
0.59453125 0.59453125 0.003147911190524894
0.5946874999999999 0.5946874999999999 0.0031513365019087107
0.59484375 0.59484375 0.003157560602320228
0.595 0.595 0.003162033978255211
0.5951562499999999 0.5951562499999999 0.003169054827019694
0.5953125 0.5953125 0.003173924827781593
0.59546875 0.59546875 0.003179103288513956
0.595625 0.595625 0.003185656417665518
0.5957812499999999 0.5957812499999999 0.0031922292309596127
0.5959375 0.5959375 0.0031954224028376387
0.59609375 0.59609375 0.0032024380793416317
0.59625 0.59625 0.0032078107291106155
0.5964062499999999 0.5964062499999999 0.003215085471005106
0.5965625 0.5965625 0.0032220166552681969
0.59671875 0.59671875 0.0032251641366747294
0.5968749999999999 0.5968749999999999 0.003231211120788366
0.59703125 0.59703125 0.0032378162236538709
0.5971875 0.5971875 0.003242768093938124
0.59734375 0.59734375 0.0032490292066782828
0.5974999999999999 0.5974999999999999 0.003256498162370725
0.59765625 0.59765625 0.0032609847485627738
0.5978125 0.5978125 0.003269796736261967
0.5979687499999999 0.5979687499999999 0.003272916074990892
0.598125 0.598125 0.0032786290497387258
0.59828125 0.59828125 0.003284812214546524
0.5984375 0.5984375 0.0032885528857099436
0.5985937499999999 0.5985937499999999 0.0032966005628993495
0.59875 0.59875 0.003301712332047785
0.59890625 0.59890625 0.00330867008557803
0.5990624999999999 0.5990624999999999 0.0033133061218675828
0.59921875 0.59921875 0.0033209033418971844
0.599375 0.599375 0.003326909675546141
0.59953125 0.59953125 0.0033317829776693755
0.5996874999999999 0.5996874999999999 0.0033366308368665725
0.59984375 0.59984375 0.0033430366521742217
0.6 0.6 0.0033491268159662045
0.60015625 0.60015625 0.0033531334674179746
0.6003124999999999 0.6003124999999999 0.003360356582974732
0.60046875 0.60046875 0.003366645471607412
0.600625 0.600625 0.0033727720064284825
0.6007812499999999 0.6007812499999999 0.0033802496078244638
0.6009375 0.6009375 0.003387338868485691
0.60109375 0.60109375 0.0033913267048776955
0.60125 0.60125 0.00339850968451895
0.6014062499999999 0.6014062499999999 0.0034031969016075386
0.6015625 0.6015625 0.0034113270471135238
0.60171875 0.60171875 0.0034159248815906595
0.6018749999999999 0.6018749999999999 0.003422088964295816
0.60203125 0.60203125 0.0034271507811672919
0.6021875 0.6021875 0.0034352254215346564
0.60234375 0.60234375 0.0034395519304381159
0.6024999999999999 0.6024999999999999 0.0034470898437870118
0.60265625 0.60265625 0.003451406926933618
0.6028125 0.6028125 0.0034609938242416949
0.6029687499999999 0.6029687499999999 0.0034640770162795589
0.603125 0.603125 0.003473799568943702
0.60328125 0.60328125 0.003476956912800373
0.6034375 0.6034375 0.0034828238257191307
0.6035937499999999 0.6035937499999999 0.0034902785019046615
0.60375 0.60375 0.0034980270515370568
0.60390625 0.60390625 0.003503646951074579
0.6040625 0.6040625 0.0035086199757308844
0.6042187499999999 0.6042187499999999 0.003515697325887277
0.604375 0.604375 0.0035231168336331125
0.60453125 0.60453125 0.00352958432553836
0.6046874999999999 0.6046874999999999 0.003535692581239263
0.60484375 0.60484375 0.003539771039903346
0.605 0.605 0.0035470323165374365
0.60515625 0.60515625 0.003553914899924306
0.6053124999999999 0.6053124999999999 0.003559852005150941
0.60546875 0.60546875 0.0035650887111393139
0.605625 0.605625 0.003571302128000296
0.6057812499999999 0.6057812499999999 0.003578165336808624
0.6059375 0.6059375 0.003584896687523135
0.60609375 0.60609375 0.003591881418300035
0.60625 0.60625 0.003597308595756812
0.6064062499999999 0.6064062499999999 0.003602846651856004
0.6065625 0.6065625 0.0036101730263991
0.60671875 0.60671875 0.0036163569349832969
0.6068749999999999 0.6068749999999999 0.003621985628105919
0.60703125 0.60703125 0.0036301639563997456
0.6071875 0.6071875 0.003634515807143969
0.60734375 0.60734375 0.003642564387205062
0.6074999999999999 0.6074999999999999 0.0036477787898695705
0.60765625 0.60765625 0.0036554614838651734
0.6078125 0.6078125 0.0036597669133861326
0.60796875 0.60796875 0.003665636039296353
0.6081249999999999 0.6081249999999999 0.0036747431941003894
0.60828125 0.60828125 0.0036799114259465864
0.6084375 0.6084375 0.0036853861028613617
0.6085937499999999 0.6085937499999999 0.0036938050200032185
0.60875 0.60875 0.0037001921494358087
0.60890625 0.60890625 0.0037078715257136427
0.6090625 0.6090625 0.003712760430580304
0.6092187499999999 0.6092187499999999 0.0037199761238818527
0.609375 0.609375 0.0037272053091942025
0.60953125 0.60953125 0.0037320040095546924
0.6096874999999999 0.6096874999999999 0.003739260812083931
0.60984375 0.60984375 0.0037465863990749617
0.61 0.61 0.0037535212448955499
0.61015625 0.61015625 0.003757901650423743
0.6103124999999999 0.6103124999999999 0.0037677750728887565
0.61046875 0.61046875 0.0037747614183803056
0.610625 0.610625 0.0037799856107997634
0.6107812499999999 0.6107812499999999 0.0037853288354550687
0.6109375 0.6109375 0.003795062868271246
0.61109375 0.61109375 0.003799951766793905
0.61125 0.61125 0.0038071327032650765
0.6114062499999999 0.6114062499999999 0.0038121902262165344
0.6115625 0.6115625 0.003820927464641832
0.61171875 0.61171875 0.003828659541052535
0.611875 0.611875 0.003833085130673899
0.6120312499999999 0.6120312499999999 0.0038411628154828368
0.6121875 0.6121875 0.003845365119524784
0.61234375 0.61234375 0.003851069433435292
0.6124999999999999 0.6124999999999999 0.0038581637050815558
0.61265625 0.61265625 0.003865660493276864
0.6128125 0.6128125 0.0038700324530154129
0.61296875 0.61296875 0.0038777502805368189
0.6131249999999999 0.6131249999999999 0.003885072582067544
0.61328125 0.61328125 0.003892455693887167
0.6134375 0.6134375 0.0038994268521247478
0.6135937499999999 0.6135937499999999 0.0039060361957261328
0.61375 0.61375 0.0039126197401176889
0.61390625 0.61390625 0.003920471522622376
0.6140625 0.6140625 0.003924999505417765
0.6142187499999999 0.6142187499999999 0.003934310932495628
0.614375 0.614375 0.003937891652880166
0.61453125 0.61453125 0.003947291571866179
0.6146874999999999 0.6146874999999999 0.0039544202124440559
0.61484375 0.61484375 0.003958767058322773
0.615 0.615 0.003967807554067845
0.61515625 0.61515625 0.003975485090807822
0.6153124999999999 0.6153124999999999 0.003980835940125215
0.61546875 0.61546875 0.0039885566078440739
0.615625 0.615625 0.003994431503093247
0.61578125 0.61578125 0.00400340439314689
0.6159374999999999 0.6159374999999999 0.004009684185356589
0.61609375 0.61609375 0.004014917430782238
0.61625 0.61625 0.00402370970443928
0.6164062499999999 0.6164062499999999 0.004030677469451228
0.6165625 0.6165625 0.004039453377622374
0.61671875 0.61671875 0.004042567771005996
0.616875 0.616875 0.004051311361116173
0.6170312499999999 0.6170312499999999 0.004057156274396439
0.6171875 0.6171875 0.00406417682924314
0.61734375 0.61734375 0.004071591619513436
0.6174999999999999 0.6174999999999999 0.004078373581422725
0.61765625 0.61765625 0.004087142196698021
0.6178125 0.6178125 0.004093572005422633
0.61796875 0.61796875 0.004099789329258541
0.6181249999999999 0.6181249999999999 0.00410848231435237
0.61828125 0.61828125 0.004114271835741455
0.6184375 0.6184375 0.004119258621084167
0.6185937499999999 0.6185937499999999 0.00412625816313466
0.61875 0.61875 0.004135000064856211
0.61890625 0.61890625 0.004140928280885668
0.6190625 0.6190625 0.004149960264778923
0.6192187499999999 0.6192187499999999 0.004159126094444488
0.619375 0.619375 0.004165046729346037
0.61953125 0.61953125 0.004170940281314415
0.6196875 0.6196875 0.004179788651569569
0.6198437499999999 0.6198437499999999 0.004185984432043638
0.62 0.62 0.004192453069921797
0.62015625 0.62015625 0.004200011786873705
0.6203124999999999 0.6203124999999999 0.004208095147762208
0.62046875 0.62046875 0.0042154256191692589
0.620625 0.620625 0.004222465396041753
0.62078125 0.62078125 0.004228854041694052
0.6209374999999999 0.6209374999999999 0.004236683497488838
0.62109375 0.62109375 0.004242944342415852
0.62125 0.62125 0.004250006683880934
0.6214062499999999 0.6214062499999999 0.004255926161530237
0.6215625 0.6215625 0.004264875961513151
0.62171875 0.62171875 0.004273752099094449
0.621875 0.621875 0.004281958331521484
0.6220312499999999 0.6220312499999999 0.004287198894104487
0.6221875 0.6221875 0.004295610803955739
0.62234375 0.62234375 0.004302947799292664
0.6224999999999999 0.6224999999999999 0.004310085732387567
0.62265625 0.62265625 0.004319604344252817
0.6228125 0.6228125 0.0043239536260901499
0.62296875 0.62296875 0.004333523188165908
0.6231249999999999 0.6231249999999999 0.004339817573349308
0.62328125 0.62328125 0.004348161013641222
0.6234375 0.6234375 0.004354655029869302
0.62359375 0.62359375 0.004360744821685801
0.6237499999999999 0.6237499999999999 0.004370272136952031
0.62390625 0.62390625 0.004376233213978773
0.6240625 0.6240625 0.004383287436741081
0.6242187499999999 0.6242187499999999 0.004389646576396725
0.624375 0.624375 0.004399702490884881
0.62453125 0.62453125 0.004406142285441063
0.6246875 0.6246875 0.004414392509927409
0.6248437499999999 0.6248437499999999 0.004423253804364749
0.625 0.625 0.004428293966822572
0.62515625 0.62515625 0.004437675690037219
0.6253124999999999 0.6253124999999999 0.004444090349069105
0.62546875 0.62546875 0.004450972067241322
0.625625 0.625625 0.0044604355149242438
0.62578125 0.62578125 0.0044656439109938979
0.6259374999999999 0.6259374999999999 0.004473409978020408
0.62609375 0.62609375 0.004480147268332089
0.62625 0.62625 0.00449029012591157
0.6264062499999999 0.6264062499999999 0.0044979390158089139
0.6265625 0.6265625 0.004504200901467092
0.62671875 0.62671875 0.004512351679332623
0.626875 0.626875 0.004520091736903286
0.6270312499999999 0.6270312499999999 0.004528333998722505
0.6271875 0.6271875 0.0045351900138232178
0.62734375 0.62734375 0.0045428031149586209
0.6275 0.6275 0.004550192063512941
0.6276562499999999 0.6276562499999999 0.004556792262975494
0.6278125 0.6278125 0.004565469061023867
0.62796875 0.62796875 0.004573457634924943
0.6281249999999999 0.6281249999999999 0.004581761817028703
0.62828125 0.62828125 0.004590235733726077
0.6284375 0.6284375 0.00459885575099802
0.62859375 0.62859375 0.004607618320010515
0.6287499999999999 0.6287499999999999 0.0046117438935198268
0.62890625 0.62890625 0.004619878155704066
0.6290625 0.6290625 0.004628509038502403
0.6292187499999999 0.6292187499999999 0.00463664237280764
0.629375 0.629375 0.004645427714848412
0.62953125 0.62953125 0.0046513942782408349
0.6296875 0.6296875 0.004661140874290762
0.6298437499999999 0.6298437499999999 0.004669328448192846
0.63 0.63 0.0046752643784297828
0.63015625 0.63015625 0.004684244184360885
0.6303124999999999 0.6303124999999999 0.004690932459125501
0.63046875 0.63046875 0.0047009228981292569
0.630625 0.630625 0.004709068834598317
0.63078125 0.63078125 0.004715996560419296
0.6309374999999999 0.6309374999999999 0.004725667000936492
0.63109375 0.63109375 0.004732632176330184
0.63125 0.63125 0.0047389106645069158
0.63140625 0.63140625 0.0047482234531101038
0.6315624999999999 0.6315624999999999 0.004756064980950796
0.63171875 0.63171875 0.004761347590524737
0.631875 0.631875 0.00477108845505979
0.6320312499999999 0.6320312499999999 0.004776329849731386
0.6321875 0.6321875 0.0047878332148425998
0.63234375 0.63234375 0.004794279690704992
0.6325 0.6325 0.004804385690958128
0.6326562499999999 0.6326562499999999 0.0048107033931138669
0.6328125 0.6328125 0.004818047341162825
0.63296875 0.63296875 0.0048255791676115118
0.6331249999999999 0.6331249999999999 0.004832247576917979
0.63328125 0.63328125 0.004842728158659217
0.6334375 0.6334375 0.0048512164526300599
0.63359375 0.63359375 0.0048578063153090068
0.6337499999999999 0.6337499999999999 0.004870213438611028
0.63390625 0.63390625 0.00487429660374307
0.6340625 0.6340625 0.00488270811878236
0.6342187499999999 0.6342187499999999 0.004891726072262826
0.634375 0.634375 0.004898743710048469
0.63453125 0.63453125 0.004910369691341321
0.6346875 0.6346875 0.0049180870316036149
0.6348437499999999 0.6348437499999999 0.004923253648004651
0.635 0.635 0.004933802130688917
0.63515625 0.63515625 0.004941716222136874
0.6353125 0.6353125 0.0049491545163462429
0.6354687499999999 0.6354687499999999 0.004958026087491452
0.635625 0.635625 0.004966483510903823
0.63578125 0.63578125 0.004974051532798415
0.6359374999999999 0.6359374999999999 0.004983507429127315
0.63609375 0.63609375 0.004991973345249961
0.63625 0.63625 0.004999778725904596
0.63640625 0.63640625 0.005007920191896169
0.6365624999999999 0.6365624999999999 0.0050150141674121738
0.63671875 0.63671875 0.005025336366622235
0.636875 0.636875 0.005033349642700852
0.6370312499999999 0.6370312499999999 0.005040080904826181
0.6371875 0.6371875 0.0050488285818308278
0.63734375 0.63734375 0.005055835466889965
0.6375 0.6375 0.005064106331990397
0.6376562499999999 0.6376562499999999 0.005076909126729021
0.6378125 0.6378125 0.005082848782480885
0.63796875 0.63796875 0.005092785099278782
0.6381249999999999 0.6381249999999999 0.0051007156366172199
0.63828125 0.63828125 0.005109534223656477
0.6384375 0.6384375 0.005117023543458977
0.63859375 0.63859375 0.0051249599326043
0.6387499999999999 0.6387499999999999 0.005132698372912603
0.63890625 0.63890625 0.005142960726947614
0.6390625 0.6390625 0.005149442107545341
0.63921875 0.63921875 0.005159219978268235
0.6393749999999999 0.6393749999999999 0.00516786560611692
0.63953125 0.63953125 0.005175275384483027
0.6396875 0.6396875 0.005185725338834015
0.6398437499999999 0.6398437499999999 0.0051931625040451839
0.64 0.64 0.005203253847384693
0.64015625 0.64015625 0.0052089611235792069
0.6403125 0.6403125 0.005219624186045846
0.6404687499999999 0.6404687499999999 0.005227926319938663
0.640625 0.640625 0.00523480574778691
0.64078125 0.64078125 0.005243879366281452
0.6409374999999999 0.6409374999999999 0.005254198588527
0.64109375 0.64109375 0.005261984860618834
0.64125 0.64125 0.005272545372131002
0.64140625 0.64140625 0.00528133751832188
0.6415624999999999 0.6415624999999999 0.005288539704568252
0.64171875 0.64171875 0.005296959586630815
0.641875 0.641875 0.005307176106343104
0.6420312499999999 0.6420312499999999 0.005316098612271112
0.6421875 0.6421875 0.005324562743931434
0.64234375 0.64234375 0.005331701520789542
0.6425 0.6425 0.005340408723586595
0.6426562499999999 0.6426562499999999 0.005348998475382993
0.6428125 0.6428125 0.005357719300106392
0.64296875 0.64296875 0.0053679486311298909
0.643125 0.643125 0.005378226571419289
0.6432812499999999 0.6432812499999999 0.0053865796714202929
0.6434375 0.6434375 0.005394337027988323
0.64359375 0.64359375 0.005402759912766481
0.6437499999999999 0.6437499999999999 0.005411078959974715
0.64390625 0.64390625 0.005422340555958409
0.6440625 0.6440625 0.005426406068087048
0.64421875 0.64421875 0.005436739157418199
0.6443749999999999 0.6443749999999999 0.005447818784263208
0.64453125 0.64453125 0.0054558379594736188
0.6446875 0.6446875 0.005465961955440087
0.6448437499999999 0.6448437499999999 0.005475276760745836
0.645 0.645 0.005484127368288236
0.64515625 0.64515625 0.0054919768787408339
0.6453125 0.6453125 0.005501266735055295
0.6454687499999999 0.6454687499999999 0.005510538082158431
0.645625 0.645625 0.005520195837764427
0.64578125 0.64578125 0.005531229021460176
0.6459374999999999 0.6459374999999999 0.005535496615101159
0.64609375 0.64609375 0.005546049394436806
0.64625 0.64625 0.005555514902084878
0.64640625 0.64640625 0.005565498404440747
0.6465624999999999 0.6465624999999999 0.005574932044531412
0.64671875 0.64671875 0.005583114392110701
0.646875 0.646875 0.0055904451689179879
0.64703125 0.64703125 0.0056020904765368959
0.6471874999999999 0.6471874999999999 0.005612012570566987
0.64734375 0.64734375 0.005620709148381586
0.6475 0.6475 0.005630951657219728
0.6476562499999999 0.6476562499999999 0.0056382221764411269
0.6478125 0.6478125 0.005647901134956173
0.64796875 0.64796875 0.00565516155271896
0.648125 0.648125 0.005665337627121661
0.6482812499999999 0.6482812499999999 0.0056764866248619019
0.6484375 0.6484375 0.005685422937663246
0.64859375 0.64859375 0.005693186119900151
0.6487499999999999 0.6487499999999999 0.005704386791065554
0.64890625 0.64890625 0.00571194149056826
0.6490625 0.6490625 0.005724138700864507
0.64921875 0.64921875 0.005733025455731869
0.6493749999999999 0.6493749999999999 0.005740730332547041
0.64953125 0.64953125 0.005748871069847166
0.6496875 0.6496875 0.00575939044167371
0.6498437499999999 0.6498437499999999 0.005769605555030388
0.65 0.65 0.005779207114476355
0.65015625 0.65015625 0.005786459036354942
0.6503125 0.6503125 0.0057969580918799628
0.6504687499999999 0.6504687499999999 0.0058071005375725649
0.650625 0.650625 0.00581598864924768
0.65078125 0.65078125 0.0058269040119554638
0.6509375 0.6509375 0.005836404271836513
0.6510937499999999 0.6510937499999999 0.00584543885682099
0.65125 0.65125 0.005854292494946504
0.65140625 0.65140625 0.005863073304049374
0.6515624999999999 0.6515624999999999 0.005872965117546049
0.65171875 0.65171875 0.005884253721114732
0.651875 0.651875 0.005894301946373848
0.65203125 0.65203125 0.005903890120026767
0.6521874999999999 0.6521874999999999 0.005910259425498314
0.65234375 0.65234375 0.005921533874293089
0.6525 0.6525 0.005932720918933437
0.6526562499999999 0.6526562499999999 0.005940997900452899
0.6528125 0.6528125 0.005951113746015564
0.65296875 0.65296875 0.005961154816936752
0.653125 0.653125 0.00596990382163101
0.6532812499999999 0.6532812499999999 0.005978750941006332
0.6534375 0.6534375 0.005988815967206766
0.65359375 0.65359375 0.0059979806568343199
0.6537499999999999 0.6537499999999999 0.006007758686336902
0.65390625 0.65390625 0.006019192950327447
0.6540625 0.6540625 0.006029164783153777
0.65421875 0.65421875 0.006037554316959308
0.6543749999999999 0.6543749999999999 0.006048779969183758
0.65453125 0.65453125 0.006057999334291417
0.6546875 0.6546875 0.0060683563788580499
0.65484375 0.65484375 0.006078717981052334
0.6549999999999999 0.6549999999999999 0.006088349691083449
0.65515625 0.65515625 0.006094088376195719
0.6553125 0.6553125 0.006105683440561076
0.6554687499999999 0.6554687499999999 0.00611598599502856
0.655625 0.655625 0.006125132386412566
0.65578125 0.65578125 0.006134751719977471
0.6559375 0.6559375 0.006145795896994713
0.6560937499999999 0.6560937499999999 0.006156213286428039
0.65625 0.65625 0.006166615667686156
0.65640625 0.65640625 0.00617439465439799
0.6565624999999999 0.6565624999999999 0.0061875269360081399
0.65671875 0.65671875 0.006195920604735091
0.656875 0.656875 0.006204971534064463
0.65703125 0.65703125 0.006216248790688463
0.6571874999999999 0.6571874999999999 0.0062270043292388999
0.65734375 0.65734375 0.006235133216964372
0.6575 0.6575 0.006245209725876904
0.6576562499999999 0.6576562499999999 0.00625705783141097
0.6578125 0.6578125 0.006266108283102881
0.65796875 0.65796875 0.006276342785941854
0.658125 0.658125 0.006287876719925379
0.6582812499999999 0.6582812499999999 0.00629791539707686
0.6584375 0.6584375 0.006308931681946446
0.65859375 0.65859375 0.006318595717420955
0.65875 0.65875 0.00633024932637301
0.6589062499999999 0.6589062499999999 0.0063400524109320679
0.6590625 0.6590625 0.006346802535396995
0.65921875 0.65921875 0.006360434023984996
0.6593749999999999 0.6593749999999999 0.006370200638121898
0.65953125 0.65953125 0.006379373115243971
0.6596875 0.6596875 0.0063890533319597609
0.65984375 0.65984375 0.006401448387735396
0.6599999999999999 0.6599999999999999 0.006410408828159722
0.66015625 0.66015625 0.006420102272727201
0.6603125 0.6603125 0.006432019667160084
0.6604687499999999 0.6604687499999999 0.006439982494065922
0.660625 0.660625 0.006452216551211925
0.66078125 0.66078125 0.006461708696154753
0.6609375 0.6609375 0.006471285635212464
0.6610937499999999 0.6610937499999999 0.006481698557033168
0.66125 0.66125 0.006494666273698509
0.66140625 0.66140625 0.006503847767931476
0.6615624999999999 0.6615624999999999 0.0065149081157208558
0.66171875 0.66171875 0.006523290351996571
0.661875 0.661875 0.0065324584624967319
0.66203125 0.66203125 0.006541952920119241
0.6621874999999999 0.6621874999999999 0.006555626230934443
0.66234375 0.66234375 0.006565632390618083
0.6625 0.6625 0.006576813714623606
0.66265625 0.66265625 0.006588044571988702
0.6628124999999999 0.6628124999999999 0.006598428369248409
0.66296875 0.66296875 0.00660748364833681
0.663125 0.663125 0.006617736350391271
0.6632812499999999 0.6632812499999999 0.006630538637262163
0.6634375 0.6634375 0.0066388915152029779
0.66359375 0.66359375 0.006648040648951943
0.66375 0.66375 0.00666114230606485
0.6639062499999999 0.6639062499999999 0.006672993405184091
0.6640625 0.6640625 0.006684248289540173
0.66421875 0.66421875 0.00669362110059167
0.6643749999999999 0.6643749999999999 0.00670392953552379
0.66453125 0.66453125 0.006715229272334665
0.6646875 0.6646875 0.006724849933936933
0.66484375 0.66484375 0.006736229180989702
0.6649999999999999 0.6649999999999999 0.006747365710645258
0.66515625 0.66515625 0.006755701436514873
0.6653125 0.6653125 0.006767679339769075
0.6654687499999999 0.6654687499999999 0.00677851196770574
0.665625 0.665625 0.006790544814983948
0.66578125 0.66578125 0.006800825641073809
0.6659375 0.6659375 0.006811238714425199
0.6660937499999999 0.6660937499999999 0.006823793602830894
0.66625 0.66625 0.006832914599443264
0.66640625 0.66640625 0.006844756724151716
0.6665625 0.6665625 0.0068574686279905109
0.6667187499999999 0.6667187499999999 0.006867353225889567
0.666875 0.666875 0.006876694594865178
0.66703125 0.66703125 0.0068873172076716359
0.6671874999999999 0.6671874999999999 0.00689931135611833
0.66734375 0.66734375 0.006910401677199311
0.6675 0.6675 0.006918149333488416
0.66765625 0.66765625 0.006932713821728385
0.6678124999999999 0.6678124999999999 0.006942689534501598
0.66796875 0.66796875 0.006952740064324269
0.668125 0.668125 0.00696491080703237
0.6682812499999999 0.6682812499999999 0.006977165047458161
0.6684375 0.6684375 0.006987739270705315
0.66859375 0.66859375 0.006997535149975975
0.66875 0.66875 0.007008216249663917
0.6689062499999999 0.6689062499999999 0.007020016945519828
0.6690625 0.6690625 0.00703369985302441
0.66921875 0.66921875 0.007041146782359946
0.6693749999999999 0.6693749999999999 0.007052877640170553
0.66953125 0.66953125 0.007065150026977163
0.6696875 0.6696875 0.007075453132761975
0.66984375 0.66984375 0.007088995692649966
0.6699999999999999 0.6699999999999999 0.0070978807706562319
0.67015625 0.67015625 0.007109963882784888
0.6703125 0.6703125 0.007120520602171868
0.67046875 0.67046875 0.007131687699745733
0.6706249999999999 0.6706249999999999 0.007145215893246441
0.67078125 0.67078125 0.007152159061302716
0.6709375 0.6709375 0.0071674242288887
0.6710937499999999 0.6710937499999999 0.007175964343330472
0.67125 0.67125 0.007190398116564136
0.67140625 0.67140625 0.007201378807595535
0.6715625 0.6715625 0.007210427109257611
0.6717187499999999 0.6717187499999999 0.007221384114946135
0.671875 0.671875 0.0072350878964269039
0.67203125 0.67203125 0.007247268373812131
0.6721874999999999 0.6721874999999999 0.007257979421414114
0.67234375 0.67234375 0.007270008739981338
0.6725 0.6725 0.00727972623902873
0.67265625 0.67265625 0.007291436442141175
0.6728124999999999 0.6728124999999999 0.007303094097907379
0.67296875 0.67296875 0.007315748274412537
0.673125 0.673125 0.007326179223425998
0.6732812499999999 0.6732812499999999 0.007339540571143866
0.6734375 0.6734375 0.007350592936595711
0.67359375 0.67359375 0.007363280335522691
0.67375 0.67375 0.00737465447833799
0.6739062499999999 0.6739062499999999 0.00738712489683919
0.6740625 0.6740625 0.00739773082738635
0.67421875 0.67421875 0.007410217013664108
0.674375 0.674375 0.00742214155896691
0.6745312499999999 0.6745312499999999 0.0074327291145739608
0.6746875 0.6746875 0.007445283087007262
0.67484375 0.67484375 0.007456919832533125
0.6749999999999999 0.6749999999999999 0.007470187366413944
0.67515625 0.67515625 0.007479403566387258
0.6753125 0.6753125 0.007493596803113464
0.67546875 0.67546875 0.00750434676625306
0.6756249999999999 0.6756249999999999 0.007516208447486134
0.67578125 0.67578125 0.007529892723959083
0.6759375 0.6759375 0.007540260194106204
0.6760937499999999 0.6760937499999999 0.0075538289968428199
0.67625 0.67625 0.007563834392861076
0.67640625 0.67640625 0.0075767512284497478
0.6765625 0.6765625 0.007589294513614672
0.6767187499999999 0.6767187499999999 0.007602931770720965
0.676875 0.676875 0.00761411073469302
0.67703125 0.67703125 0.007625307395736592
0.6771874999999999 0.6771874999999999 0.00763881971510531
0.67734375 0.67734375 0.007648870921885273
0.6775 0.6775 0.007658655656268251
0.67765625 0.67765625 0.007673797461226596
0.6778124999999999 0.6778124999999999 0.007685961144693891
0.67796875 0.67796875 0.007700295758004807
0.678125 0.678125 0.007712407512543862
0.67828125 0.67828125 0.007719791150107654
0.6784374999999999 0.6784374999999999 0.007732373074013877
0.67859375 0.67859375 0.007748981629394834
0.67875 0.67875 0.007762113575069262
0.6789062499999999 0.6789062499999999 0.0077708399023861
0.6790625 0.6790625 0.007785573234585831
0.67921875 0.67921875 0.0077962002969684629
0.679375 0.679375 0.007806383987882029
0.6795312499999999 0.6795312499999999 0.007821603763635962
0.6796875 0.6796875 0.007834449483640796
0.67984375 0.67984375 0.007846107004723574
0.6799999999999999 0.6799999999999999 0.007858143165945513
0.68015625 0.68015625 0.007871052492073594
0.6803125 0.6803125 0.007883590080503215
0.68046875 0.68046875 0.007896624201991182
0.6806249999999999 0.6806249999999999 0.007906605941451274
0.68078125 0.68078125 0.007919855590949935
0.6809375 0.6809375 0.00793265197617715
0.6810937499999999 0.6810937499999999 0.00794661912199825
0.68125 0.68125 0.007957276067132435
0.68140625 0.68140625 0.007969344633697782
0.6815625 0.6815625 0.007982311672763096
0.6817187499999999 0.6817187499999999 0.007997323557645616
0.681875 0.681875 0.00800882000618076
0.68203125 0.68203125 0.008023764001409978
0.6821875 0.6821875 0.00803430198864392
0.6823437499999999 0.6823437499999999 0.008045306404295443
0.6825 0.6825 0.008059465634762823
0.68265625 0.68265625 0.008072657498396167
0.6828124999999999 0.6828124999999999 0.00808389057840064
0.68296875 0.68296875 0.008097732803865769
0.683125 0.683125 0.00811032787978451
0.68328125 0.68328125 0.00812282265487152
0.6834374999999999 0.6834374999999999 0.008135478713616359
0.68359375 0.68359375 0.00814795443063449
0.68375 0.68375 0.008161140509680077
0.6839062499999999 0.6839062499999999 0.008175083173421584
0.6840625 0.6840625 0.008187345458290863
0.68421875 0.68421875 0.008200155223368866
0.684375 0.684375 0.008213549338130278
0.6845312499999999 0.6845312499999999 0.008224688132126809
0.6846875 0.6846875 0.008239651169977722
0.68484375 0.68484375 0.008252041558178008
0.6849999999999999 0.6849999999999999 0.008264315392523682
0.68515625 0.68515625 0.008277835871640787
0.6853125 0.6853125 0.00829082996732194
0.68546875 0.68546875 0.008303861623069228
0.6856249999999999 0.6856249999999999 0.008319172298312519
0.68578125 0.68578125 0.008329652540344734
0.6859375 0.6859375 0.0083446881696328
0.68609375 0.68609375 0.008357159728899415
0.6862499999999999 0.6862499999999999 0.008369714790518013
0.68640625 0.68640625 0.008381375083732193
0.6865625 0.6865625 0.008396113913037034
0.6867187499999999 0.6867187499999999 0.00841061153494397
0.686875 0.686875 0.00842198249890725
0.68703125 0.68703125 0.00843532369903244
0.6871875 0.6871875 0.008450854752690194
0.6873437499999999 0.6873437499999999 0.008461673520432119
0.6875 0.6875 0.008477145284153847
0.68765625 0.68765625 0.008488563465408279
0.6878124999999999 0.6878124999999999 0.008502640706443153
0.68796875 0.68796875 0.008515170549133434
0.688125 0.688125 0.008528630783785727
0.68828125 0.68828125 0.008542538826168466
0.6884374999999999 0.6884374999999999 0.008556498814518699
0.68859375 0.68859375 0.008571463330789864
0.68875 0.68875 0.00858217663864253
0.6889062499999999 0.6889062499999999 0.008596690987283449
0.6890625 0.6890625 0.008611479713207596
0.68921875 0.68921875 0.008624068781994683
0.689375 0.689375 0.008636881370835417
0.6895312499999999 0.6895312499999999 0.008651898348072358
0.6896875 0.6896875 0.008663624320569878
0.68984375 0.68984375 0.008678935930089591
0.69 0.69 0.00869180556423955
0.6901562499999999 0.6901562499999999 0.008706328520567195
0.6903125 0.6903125 0.00871915357345942
0.69046875 0.69046875 0.00873531430246232
0.6906249999999999 0.6906249999999999 0.00874673439512873
0.69078125 0.69078125 0.008763425237513596
0.6909375 0.6909375 0.008774559456681902
0.69109375 0.69109375 0.008790624070090736
0.6912499999999999 0.6912499999999999 0.008801380926052654
0.69140625 0.69140625 0.008815699432366114
0.6915625 0.6915625 0.008830556068527644
0.6917187499999999 0.6917187499999999 0.008841291833028335
0.691875 0.691875 0.008857380937528647
0.69203125 0.69203125 0.00887232188286788
0.6921875 0.6921875 0.008884993864809591
0.6923437499999999 0.6923437499999999 0.008897223175316676
0.6925 0.6925 0.00891460823893812
0.69265625 0.69265625 0.008928522339659934
0.6928124999999999 0.6928124999999999 0.008940262495927455
0.69296875 0.69296875 0.008955211037444615
0.693125 0.693125 0.008967937486325788
0.69328125 0.69328125 0.008981032013910526
0.6934374999999999 0.6934374999999999 0.00899837947422771
0.69359375 0.69359375 0.009012150676219777
0.69375 0.69375 0.00902492544788843
0.69390625 0.69390625 0.009039617923553737
0.6940624999999999 0.6940624999999999 0.009054692031192689
0.69421875 0.69421875 0.009067990150374076
0.694375 0.694375 0.009081090502231616
0.6945312499999999 0.6945312499999999 0.009095581573775432
0.6946875 0.6946875 0.009111668319112756
0.69484375 0.69484375 0.009127413300568648
0.695 0.695 0.009139500717450169
0.6951562499999999 0.6951562499999999 0.009152589774605922
0.6953125 0.6953125 0.009170918127604717
0.69546875 0.69546875 0.009184970877787639
0.6956249999999999 0.6956249999999999 0.009198988716289308
0.69578125 0.69578125 0.009213916394702149
0.6959375 0.6959375 0.009225081449367299
0.69609375 0.69609375 0.009242310229205789
0.6962499999999999 0.6962499999999999 0.009254217358157208
0.69640625 0.69640625 0.009269137209113987
0.6965625 0.6965625 0.009285512092631593
0.6967187499999999 0.6967187499999999 0.009301010645574938
0.696875 0.696875 0.009313006272297336
0.69703125 0.69703125 0.009327541262204482
0.6971875 0.6971875 0.009342844575460296
0.6973437499999999 0.6973437499999999 0.009359586613289367
0.6975 0.6975 0.009373557079074009
0.69765625 0.69765625 0.009385746264387672
0.6978125 0.6978125 0.009402834480350862
0.6979687499999999 0.6979687499999999 0.00941672802214071
0.698125 0.698125 0.009432920870080504
0.69828125 0.69828125 0.00944618333830004
0.6984374999999999 0.6984374999999999 0.009462414621241745
0.69859375 0.69859375 0.009476383731400782
0.69875 0.69875 0.009490360438161495
0.69890625 0.69890625 0.009508448571993463
0.6990624999999999 0.6990624999999999 0.009522575885204403
0.69921875 0.69921875 0.009536682417017526
0.699375 0.699375 0.009551780005149061
0.6995312499999999 0.6995312499999999 0.009566749317192909
0.6996875 0.6996875 0.009579960835742415
0.69984375 0.69984375 0.009595708727216102
0.7 0.7 0.009610899137906977
0.7001562499999999 0.7001562499999999 0.00962779126006211
0.7003125 0.7003125 0.00964015527656896
0.70046875 0.70046875 0.009655615743513445
0.7006249999999999 0.7006249999999999 0.0096708775380954
0.70078125 0.70078125 0.009685605848776405
0.7009375 0.7009375 0.009697853224080027
0.70109375 0.70109375 0.009716935033093847
0.7012499999999999 0.7012499999999999 0.009731819902627318
0.70140625 0.70140625 0.009748187204994274
0.7015625 0.7015625 0.00976076215414508
0.70171875 0.70171875 0.009777975510429584
0.7018749999999999 0.7018749999999999 0.009791911245083636
0.70203125 0.70203125 0.009805921733998125
0.7021875 0.7021875 0.009823394598496006
0.7023437499999999 0.7023437499999999 0.009838980929372228
0.7025 0.7025 0.009855595615117959
0.70265625 0.70265625 0.00987072132561494
0.7028125 0.7028125 0.009885875445490628
0.7029687499999999 0.7029687499999999 0.00990077839992722
0.703125 0.703125 0.00991676745207418
0.70328125 0.70328125 0.009930510087663129
0.7034374999999999 0.7034374999999999 0.009946627794514784
0.70359375 0.70359375 0.009962240388050985
0.70375 0.70375 0.009976411298020904
0.70390625 0.70390625 0.009993304298634634
0.7040624999999999 0.7040624999999999 0.010007893537994898
0.70421875 0.70421875 0.010023399829656485
0.704375 0.704375 0.010041237099737154
0.7045312499999999 0.7045312499999999 0.010054858715197925
0.7046875 0.7046875 0.010071784338873492
0.70484375 0.70484375 0.010086969933390604
0.705 0.705 0.01010393503186234
0.7051562499999999 0.7051562499999999 0.010118591924125885
0.7053125 0.7053125 0.010134358593713263
0.70546875 0.70546875 0.010152498411283783
0.705625 0.705625 0.01016714436106955
0.7057812499999999 0.7057812499999999 0.010183580732856798
0.7059375 0.7059375 0.010196815095327458
0.70609375 0.70609375 0.010215093580651008
0.7062499999999999 0.7062499999999999 0.010228826028737664
0.70640625 0.70640625 0.010244317749776272
0.7065625 0.7065625 0.010262989672186363
0.70671875 0.70671875 0.01027804681890571
0.7068749999999999 0.7068749999999999 0.010295797749855954
0.70703125 0.70703125 0.010309291127632048
0.7071875 0.7071875 0.010326331721143558
0.7073437499999999 0.7073437499999999 0.010342582506173735
0.7075 0.7075 0.010356816951225466
0.70765625 0.70765625 0.01037442631104911
0.7078125 0.7078125 0.010391244028724566
0.7079687499999999 0.7079687499999999 0.010407007401641104
0.708125 0.708125 0.010424905917588634
0.70828125 0.70828125 0.01043668347598232
0.7084374999999999 0.7084374999999999 0.010456633425948492
0.70859375 0.70859375 0.010470759032456716
0.70875 0.70875 0.010483911554721622
0.70890625 0.70890625 0.010504268461162562
0.7090624999999999 0.7090624999999999 0.010520398660821294
0.70921875 0.70921875 0.010537689227260958
0.709375 0.709375 0.010553409429941893
0.70953125 0.70953125 0.010569720556026112
0.7096874999999999 0.7096874999999999 0.010584693981790745
0.70984375 0.70984375 0.010605055727742079
0.71 0.71 0.010618739894324589
0.7101562499999999 0.7101562499999999 0.010636986489334508
0.7103125 0.7103125 0.010652408051238747
0.71046875 0.71046875 0.010670449183671709
0.710625 0.710625 0.010684177103593987
0.7107812499999999 0.7107812499999999 0.010702559122786299
0.7109375 0.7109375 0.010719080035736422
0.71109375 0.71109375 0.01073601316744043
0.7112499999999999 0.7112499999999999 0.010750239968145356
0.71140625 0.71140625 0.01076770316041605
0.7115625 0.7115625 0.01078699195411734
0.71171875 0.71171875 0.010801537908359379
0.7118749999999999 0.7118749999999999 0.010821156887387643
0.71203125 0.71203125 0.010837711888899525
0.7121875 0.7121875 0.010851725774934349
0.7123437499999999 0.7123437499999999 0.01087051459996372
0.7125 0.7125 0.010886997251217683
0.71265625 0.71265625 0.010905641086271356
0.7128125 0.7128125 0.010923263549150615
0.7129687499999999 0.7129687499999999 0.01093713256030587
0.713125 0.713125 0.010956378127958154
0.71328125 0.71328125 0.010973223216719985
0.7134375 0.7134375 0.010990455139653525
0.7135937499999999 0.7135937499999999 0.01100806729869167
0.71375 0.71375 0.01102675602229438
0.71390625 0.71390625 0.011043193608612804
0.7140624999999999 0.7140624999999999 0.011060188307566258
0.71421875 0.71421875 0.011076571472586675
0.714375 0.714375 0.011093380631508993
0.71453125 0.71453125 0.011112829133535667
0.7146874999999999 0.7146874999999999 0.011129595617740209
0.71484375 0.71484375 0.01114615144597195
0.715 0.715 0.011162316310367383
0.7151562499999999 0.7151562499999999 0.01118213150496271
0.7153125 0.7153125 0.011198429561620715
0.71546875 0.71546875 0.011214001725484377
0.715625 0.715625 0.011233158134356129
0.7157812499999999 0.7157812499999999 0.011252572724632759
0.7159375 0.7159375 0.011268457452884315
0.71609375 0.71609375 0.011285058124020939
0.7162499999999999 0.7162499999999999 0.011304439086359295
0.71640625 0.71640625 0.011320334694272282
0.7165625 0.7165625 0.011339597521841997
0.71671875 0.71671875 0.011356636773072388
0.7168749999999999 0.7168749999999999 0.011374096404745453
0.71703125 0.71703125 0.0113941187516936
0.7171875 0.7171875 0.011409275498521696
0.71734375 0.71734375 0.011429176467495247
0.7174999999999999 0.7174999999999999 0.011444426154062045
0.71765625 0.71765625 0.011462273290779186
0.7178125 0.7178125 0.011479695852391238
0.7179687499999999 0.7179687499999999 0.011500085310777488
0.718125 0.718125 0.011517643610292644
0.71828125 0.71828125 0.011534694519971944
0.7184375 0.7184375 0.011551575398914773
0.7185937499999999 0.7185937499999999 0.011570552177744817
0.71875 0.71875 0.01158719510970911
0.71890625 0.71890625 0.011606496661533874
0.7190624999999999 0.7190624999999999 0.011623786088916847
0.71921875 0.71921875 0.01164381706671067
0.719375 0.719375 0.011662280519045936
0.71953125 0.71953125 0.011679885762123834
0.7196874999999999 0.7196874999999999 0.011698066894868183
0.71984375 0.71984375 0.011713481856412914
0.72 0.72 0.011734689571214449
0.7201562499999999 0.7201562499999999 0.011753002837932233
0.7203125 0.7203125 0.011770695567872915
0.72046875 0.72046875 0.011787924141996198
0.720625 0.720625 0.011805063617542383
0.7207812499999999 0.7207812499999999 0.011824584577850723
0.7209375 0.7209375 0.011843349139292307
0.72109375 0.72109375 0.011863492862444966
0.72125 0.72125 0.011880786694687127
0.7214062499999999 0.7214062499999999 0.011899485723841563
0.7215625 0.7215625 0.011919372078231756
0.72171875 0.72171875 0.011937325135765623
0.7218749999999999 0.7218749999999999 0.011954263943165702
0.72203125 0.72203125 0.011973335700316295
0.7221875 0.7221875 0.011992534713252958
0.72234375 0.72234375 0.012012495074487227
0.7224999999999999 0.7224999999999999 0.012029281818453794
0.72265625 0.72265625 0.012049452971504768
0.7228125 0.7228125 0.012068904511010162
0.7229687499999999 0.7229687499999999 0.012085924111074053
0.723125 0.723125 0.012108049434037569
0.72328125 0.72328125 0.012124084304593214
0.7234375 0.7234375 0.012144707430886269
0.7235937499999999 0.7235937499999999 0.012162813909324675
0.72375 0.72375 0.01218135157435968
0.72390625 0.72390625 0.012199283623735069
0.7240624999999999 0.7240624999999999 0.012220029113435269
0.72421875 0.72421875 0.012238913542732782
0.724375 0.724375 0.012260296955910936
0.72453125 0.72453125 0.01227754873931543
0.7246874999999999 0.7246874999999999 0.01229706206671851
0.72484375 0.72484375 0.012314452954784956
0.725 0.725 0.01233446701548458
0.72515625 0.72515625 0.012352998670019397
0.7253124999999999 0.7253124999999999 0.012372982182187253
0.72546875 0.72546875 0.01239138649337943
0.725625 0.725625 0.01241098115138146
0.7257812499999999 0.7257812499999999 0.012429184114775442
0.7259375 0.7259375 0.012453575516622962
0.72609375 0.72609375 0.012469886418690806
0.72625 0.72625 0.012490456372656707
0.7264062499999999 0.7264062499999999 0.012509615936485372
0.7265625 0.7265625 0.012529926724801888
0.72671875 0.72671875 0.012549361707099286
0.7268749999999999 0.7268749999999999 0.012568704408592329
0.72703125 0.72703125 0.01258802575909499
0.7271875 0.7271875 0.01260883625202722
0.72734375 0.72734375 0.012628143027392127
0.7274999999999999 0.7274999999999999 0.012649384706740498
0.72765625 0.72765625 0.012668580586237547
0.7278125 0.7278125 0.012687172218576819
0.7279687499999999 0.7279687499999999 0.01270668794579576
0.728125 0.728125 0.012724680987252825
0.72828125 0.72828125 0.01274759646200355
0.7284375 0.7284375 0.012766255082753897
0.7285937499999999 0.7285937499999999 0.012785202206820522
0.72875 0.72875 0.012806772191623687
0.72890625 0.72890625 0.012824434864027554
0.7290625 0.7290625 0.012846701404957655
0.7292187499999999 0.7292187499999999 0.01286739758925508
0.729375 0.729375 0.012888938494371625
0.72953125 0.72953125 0.012907513029309563
0.7296874999999999 0.7296874999999999 0.012928111189742966
0.72984375 0.72984375 0.012947974494384892
0.73 0.73 0.012968129565497752
0.73015625 0.73015625 0.012990051991256767
0.7303124999999999 0.7303124999999999 0.013012138873909439
0.73046875 0.73046875 0.013031143555109322
0.730625 0.730625 0.013052356556572553
0.7307812499999999 0.7307812499999999 0.013071569587115468
0.7309375 0.7309375 0.013091760621675483
0.73109375 0.73109375 0.013112358591548326
0.73125 0.73125 0.013132934870359947
0.7314062499999999 0.7314062499999999 0.013153656425065655
0.7315625 0.7315625 0.013173665173036573
0.73171875 0.73171875 0.013196341681504017
0.7318749999999999 0.7318749999999999 0.013214060595868068
0.73203125 0.73203125 0.013239842062593649
0.7321875 0.7321875 0.01325649847575005
0.73234375 0.73234375 0.013276673502352288
0.7324999999999999 0.7324999999999999 0.013298800532012954
0.73265625 0.73265625 0.01332027164588711
0.7328125 0.7328125 0.013342194147134765
0.73296875 0.73296875 0.013362706021030433
0.7331249999999999 0.7331249999999999 0.013383353419873916
0.73328125 0.73328125 0.0134062777401255
0.7334375 0.7334375 0.013424554497863754
0.7335937499999999 0.7335937499999999 0.013445643223206933
0.73375 0.73375 0.013466834628374917
0.73390625 0.73390625 0.013489407258886415
0.7340625 0.7340625 0.013507605388541785
0.7342187499999999 0.7342187499999999 0.01353116289572828
0.734375 0.734375 0.013554013052144997
0.73453125 0.73453125 0.013574362998845695
0.7346874999999999 0.7346874999999999 0.013593556759981626
0.73484375 0.73484375 0.013616570389098866
0.735 0.735 0.013636632904089338
0.73515625 0.73515625 0.013659332786962006
0.7353124999999999 0.7353124999999999 0.013679368890902443
0.73546875 0.73546875 0.013700967636514575
0.735625 0.735625 0.013724621795707893
0.7357812499999999 0.7357812499999999 0.013744407234834428
0.7359375 0.7359375 0.013768444864966536
0.73609375 0.73609375 0.013789162084455638
0.73625 0.73625 0.0138110768870104
0.7364062499999999 0.7364062499999999 0.0138331863106791
0.7365625 0.7365625 0.013854798588277238
0.73671875 0.73671875 0.013876025681966109
0.736875 0.736875 0.013896713049446433
0.7370312499999999 0.7370312499999999 0.013918793675628408
0.7371875 0.7371875 0.013940559506901436
0.73734375 0.73734375 0.013962350084490797
0.7374999999999999 0.7374999999999999 0.013984100020096376
0.73765625 0.73765625 0.014008827650136911
0.7378125 0.7378125 0.014028491078939831
0.73796875 0.73796875 0.014052570405709319
0.7381249999999999 0.7381249999999999 0.0140742833326182
0.73828125 0.73828125 0.01409459150782015
0.7384375 0.7384375 0.014120281358529791
0.7385937499999999 0.7385937499999999 0.01414263384967898
0.73875 0.73875 0.014164194653785809
0.73890625 0.73890625 0.014187177447847135
0.7390625 0.7390625 0.014210556953025448
0.7392187499999999 0.7392187499999999 0.014233084685978639
0.739375 0.739375 0.014255801691429208
0.73953125 0.73953125 0.014276021919781656
0.7396874999999999 0.7396874999999999 0.014298706718520429
0.73984375 0.73984375 0.014323727000505623
0.74 0.74 0.014347343620988955
0.74015625 0.74015625 0.014367794899235778
0.7403124999999999 0.7403124999999999 0.014389375090008792
0.74046875 0.74046875 0.014416486025789672
0.740625 0.740625 0.014436216670869832
0.74078125 0.74078125 0.014459995174624405
0.7409374999999999 0.7409374999999999 0.014483815849342791
0.74109375 0.74109375 0.014507239024537924
0.74125 0.74125 0.014531081626766843
0.7414062499999999 0.7414062499999999 0.014551751319506415
0.7415625 0.7415625 0.01457661402265673
0.74171875 0.74171875 0.014600155277603376
0.741875 0.741875 0.014624022048635622
0.7420312499999999 0.7420312499999999 0.014647580523119236
0.7421875 0.7421875 0.014670989223124154
0.74234375 0.74234375 0.014695894948633742
0.7424999999999999 0.7424999999999999 0.014718032229298893
0.74265625 0.74265625 0.014739560897143916
0.7428125 0.7428125 0.014763697398724654
0.74296875 0.74296875 0.014786738860286024
0.7431249999999999 0.7431249999999999 0.01481294417867094
0.74328125 0.74328125 0.014836281906574722
0.7434375 0.7434375 0.014858780075159912
0.7435937499999999 0.7435937499999999 0.014884792486082554
0.74375 0.74375 0.01490667523566132
0.74390625 0.74390625 0.014932210646170348
0.7440625 0.7440625 0.014955797745939784
0.7442187499999999 0.7442187499999999 0.014977532363445403
0.744375 0.744375 0.015003827750198996
0.74453125 0.74453125 0.015026722235246529
0.7446875 0.7446875 0.015049793601745009
0.7448437499999999 0.7448437499999999 0.015076632302560156
0.745 0.745 0.01509903994055277
0.74515625 0.74515625 0.015123081509499084
0.7453124999999999 0.7453124999999999 0.015148467544061829
0.74546875 0.74546875 0.01516978531999274
0.745625 0.745625 0.015193201551072976
0.74578125 0.74578125 0.015219484551636778
0.7459374999999999 0.7459374999999999 0.015245460167133617
0.74609375 0.74609375 0.01526749625422779
0.74625 0.74625 0.015292836993270807
0.7464062499999999 0.7464062499999999 0.015317456178367946
0.7465625 0.7465625 0.015341124335641492
0.74671875 0.74671875 0.015366217853318163
0.746875 0.746875 0.015391083314966385
0.7470312499999999 0.7470312499999999 0.015415365461918228
0.7471875 0.7471875 0.015439932294943903
0.74734375 0.74734375 0.015466062353225304
0.7474999999999999 0.7474999999999999 0.015491251317326923
0.74765625 0.74765625 0.015515950645093594
0.7478125 0.7478125 0.015542282804776002
0.74796875 0.74796875 0.015566373563823545
0.7481249999999999 0.7481249999999999 0.015590002644008346
0.74828125 0.74828125 0.015619307134138545
0.7484375 0.7484375 0.015642054311311747
0.74859375 0.74859375 0.015666140081392278
0.74875 0.74875 0.015692591064605786
0.74890625 0.74890625 0.01571824504292156
0.7490625 0.7490625 0.01574098918620921
0.7492187499999999 0.7492187499999999 0.015767569444045793
0.749375 0.749375 0.01579234177861154
0.74953125 0.74953125 0.015819170648379078
0.7496875 0.7496875 0.015843687461118515
0.7498437499999999 0.7498437499999999 0.01587126942886299
0.75 0.75 0.01589616504077528
0.75015625 0.75015625 0.015922086082229865
0.7503124999999999 0.7503124999999999 0.015945937636677879
0.75046875 0.75046875 0.015971942059048725
0.750625 0.750625 0.01599878807564945
0.75078125 0.75078125 0.016020727108370219
0.7509374999999999 0.7509374999999999 0.01605019723833547
0.75109375 0.75109375 0.01607710575488823
0.75125 0.75125 0.016102004443837246
0.7514062499999999 0.7514062499999999 0.01612819834320392
0.7515625 0.7515625 0.016153576277384609
0.75171875 0.75171875 0.016179347721121657
0.751875 0.751875 0.01620371344161752
0.7520312499999999 0.7520312499999999 0.016232047723812868
0.7521875 0.7521875 0.016258297858943957
0.75234375 0.75234375 0.016286032579329914
0.7525 0.7525 0.01631229679246072
0.75265625 0.75265625 0.01633927196723804
0.7528125 0.7528125 0.016365838627199704
0.75296875 0.75296875 0.01639382710549528
0.7531249999999999 0.7531249999999999 0.01641947534724379
0.75328125 0.75328125 0.01644174017356634
0.7534375 0.7534375 0.01647074198993569
0.75359375 0.75359375 0.016496526651121294
0.7537499999999999 0.7537499999999999 0.016522652571341058
0.75390625 0.75390625 0.016551169043437287
0.7540625 0.7540625 0.01658033397085962
0.7542187499999999 0.7542187499999999 0.016605613718720648
0.754375 0.754375 0.01663401696849743
0.75453125 0.75453125 0.016661213627446746
0.7546875 0.7546875 0.016687242226107316
0.7548437499999999 0.7548437499999999 0.016716750383424896
0.755 0.755 0.016740930840663444
0.75515625 0.75515625 0.01677067757332921
0.7553124999999999 0.7553124999999999 0.01679594334304202
0.75546875 0.75546875 0.01682234254235912
0.755625 0.755625 0.016851503651741985
0.75578125 0.75578125 0.016879285325844805
0.7559374999999999 0.7559374999999999 0.016907267234780759
0.75609375 0.75609375 0.01693472005810239
0.75625 0.75625 0.016963505602574863
0.75640625 0.75640625 0.01698971604506366
0.7565625 0.7565625 0.017018053816741906
0.75671875 0.75671875 0.01704745274221339
0.756875 0.756875 0.01707638012652341
0.7570312499999999 0.7570312499999999 0.017106877834870215
0.7571875 0.7571875 0.017134604065604316
0.75734375 0.75734375 0.017161224238438689
0.7575 0.7575 0.017192752768528265
0.7576562499999999 0.7576562499999999 0.017218180416168698
0.7578125 0.7578125 0.017247149881844047
0.75796875 0.75796875 0.01727473223554329
0.7581249999999999 0.7581249999999999 0.017304069622287697
0.75828125 0.75828125 0.01733179004565384
0.7584375 0.7584375 0.01736307063727606
0.75859375 0.75859375 0.017390930176789149
0.7587499999999999 0.7587499999999999 0.017417865987948496
0.75890625 0.75890625 0.01744789076439458
0.7590625 0.7590625 0.017476770195069784
0.7592187499999999 0.7592187499999999 0.017503584544411395
0.759375 0.759375 0.01753361962461826
0.75953125 0.75953125 0.017564643410767388
0.7596875 0.7596875 0.017592244974320854
0.7598437499999999 0.7598437499999999 0.017620001698256526
0.76 0.76 0.01764921645912025
0.76015625 0.76015625 0.01767786604869786
0.7603125 0.7603125 0.01770866120498926
0.76046875 0.76046875 0.017738879879644746
0.760625 0.760625 0.01776766074283319
0.76078125 0.76078125 0.017796241952693065
0.7609374999999999 0.7609374999999999 0.017826077835539117
0.76109375 0.76109375 0.017856304161555558
0.76125 0.76125 0.017887404385366638
0.76140625 0.76140625 0.017915063601642364
0.7615624999999999 0.7615624999999999 0.017945707839730295
0.76171875 0.76171875 0.017976383226080796
0.761875 0.761875 0.018005537410825786
0.7620312499999999 0.7620312499999999 0.018034451908704814
0.7621875 0.7621875 0.0180625356307773
0.76234375 0.76234375 0.018095308354553184
0.7625 0.7625 0.01812366221802409
0.7626562499999999 0.7626562499999999 0.018155103711499137
0.7628125 0.7628125 0.01818485770859443
0.76296875 0.76296875 0.018215729220258257
0.7631249999999999 0.7631249999999999 0.01824849251101086
0.76328125 0.76328125 0.01827602796458182
0.7634375 0.7634375 0.018309776503819505
0.76359375 0.76359375 0.018339947626493836
0.7637499999999999 0.7637499999999999 0.01836954710344146
0.76390625 0.76390625 0.018401678469397464
0.7640625 0.7640625 0.018433880719918077
0.76421875 0.76421875 0.01846394839306367
0.764375 0.764375 0.018495035693455714
0.76453125 0.76453125 0.018525426998488426
0.7646875 0.7646875 0.018557433916851369
0.7648437499999999 0.7648437499999999 0.01858849785633867
0.765 0.765 0.01862160464267578
0.76515625 0.76515625 0.018650781091793624
0.7653125 0.7653125 0.018684488444973957
0.7654687499999999 0.7654687499999999 0.01871532281963995
0.765625 0.765625 0.018746248121566293
0.76578125 0.76578125 0.018777828129450406
0.7659374999999999 0.7659374999999999 0.018809688415351194
0.76609375 0.76609375 0.018843070428011523
0.76625 0.76625 0.018873603064452624
0.76640625 0.76640625 0.018904110395329633
0.7665624999999999 0.7665624999999999 0.01893706187809502
0.76671875 0.76671875 0.018970765563552595
0.766875 0.766875 0.019003212501411874
0.7670312499999999 0.7670312499999999 0.019036055452164359
0.7671875 0.7671875 0.01906620641875162
0.76734375 0.76734375 0.019097164825051334
0.7675 0.7675 0.01913281182692388
0.7676562499999999 0.7676562499999999 0.019166305960396106
0.7678125 0.7678125 0.019198481136220255
0.76796875 0.76796875 0.019232816489121845
0.768125 0.768125 0.01926306561221766
0.76828125 0.76828125 0.01929802584920649
0.7684375 0.7684375 0.019331104375514518
0.76859375 0.76859375 0.019366227235505439
0.7687499999999999 0.7687499999999999 0.01939863971642285
0.76890625 0.76890625 0.01943186106990783
0.7690625 0.7690625 0.01946481852844104
0.76921875 0.76921875 0.01949550100317593
0.7693749999999999 0.7693749999999999 0.01952995295922083
0.76953125 0.76953125 0.01956332472794162
0.7696875 0.7696875 0.019594504660766174
0.7698437499999999 0.7698437499999999 0.01962755768884947
0.77 0.77 0.019662312911496717
0.77015625 0.77015625 0.01969586949455532
0.7703125 0.7703125 0.019730156107931969
0.7704687499999999 0.7704687499999999 0.01976396701121716
0.770625 0.770625 0.0197959277222465
0.77078125 0.77078125 0.019831993795362734
0.7709374999999999 0.7709374999999999 0.019865789688356444
0.77109375 0.77109375 0.01989829165729974
0.77125 0.77125 0.019933687646973509
0.77140625 0.77140625 0.01996863399449239
0.7715624999999999 0.7715624999999999 0.02000408448738098
0.77171875 0.77171875 0.020037225099075154
0.771875 0.771875 0.020071812592393068
0.77203125 0.77203125 0.02010824601439211
0.7721875 0.7721875 0.020142346196649918
0.77234375 0.77234375 0.020176744333271703
0.7725 0.7725 0.02021179787883
0.7726562499999999 0.7726562499999999 0.02024749852760449
0.7728125 0.7728125 0.020282836799683094
0.77296875 0.77296875 0.020316316394809354
0.773125 0.773125 0.020354957653642627
0.7732812499999999 0.7732812499999999 0.020386734833265874
0.7734375 0.7734375 0.020424206920197736
0.77359375 0.77359375 0.02045710469324843
0.7737499999999999 0.7737499999999999 0.020492129035587664
0.77390625 0.77390625 0.020532635089616625
0.7740625 0.7740625 0.020568440558370438
0.77421875 0.77421875 0.02060543399239069
0.7743749999999999 0.7743749999999999 0.02064066498206376
0.77453125 0.77453125 0.02067864174543602
0.7746875 0.7746875 0.020713124470051738
0.7748437499999999 0.7748437499999999 0.020748783107937063
0.775 0.775 0.020785208862742028
0.77515625 0.77515625 0.020822979689413935
0.7753125 0.7753125 0.020859155482071805
0.7754687499999999 0.7754687499999999 0.020895247729890363
0.775625 0.775625 0.020931736194388967
0.77578125 0.77578125 0.02096721499192481
0.7759375 0.7759375 0.021004756475004713
0.77609375 0.77609375 0.021044264224610189
0.77625 0.77625 0.021084613071729775
0.77640625 0.77640625 0.02111926185979529
0.7765624999999999 0.7765624999999999 0.021155965410487738
0.77671875 0.77671875 0.02119032459466666
0.776875 0.776875 0.021227731364840877
0.77703125 0.77703125 0.02126540361695405
0.7771874999999999 0.7771874999999999 0.021305505343025976
0.77734375 0.77734375 0.02134242357515004
0.7775 0.7775 0.021377633173330955
0.7776562499999999 0.7776562499999999 0.021416105796269744
0.7778125 0.7778125 0.02145261721243683
0.77796875 0.77796875 0.02149622061126109
0.778125 0.778125 0.021531053870376135
0.7782812499999999 0.7782812499999999 0.02156974564481599
0.7784375 0.7784375 0.021609044052654976
0.77859375 0.77859375 0.02164827443135867
0.7787499999999999 0.7787499999999999 0.021688355500644707
0.77890625 0.77890625 0.021724403181153239
0.7790625 0.7790625 0.021763771860558769
0.77921875 0.77921875 0.02180179444255854
0.7793749999999999 0.7793749999999999 0.0218408060940274
0.77953125 0.77953125 0.021883083019381655
0.7796875 0.7796875 0.021923696044311184
0.77984375 0.77984375 0.02196210133822929
0.78 0.78 0.022002275065173404
0.78015625 0.78015625 0.022040145206831627
0.7803125 0.7803125 0.022080876101633879
0.7804687499999999 0.7804687499999999 0.022119149819450853
0.780625 0.780625 0.02216054648811192
0.78078125 0.78078125 0.02219957630358183
0.7809375 0.7809375 0.022239523320862287
0.7810937499999999 0.7810937499999999 0.022281295467501833
0.78125 0.78125 0.022320227433541799
0.78140625 0.78140625 0.022360172134445259
0.7815624999999999 0.7815624999999999 0.02240017165126007
0.78171875 0.78171875 0.02244138507597839
0.781875 0.781875 0.022482462020365833
0.78203125 0.78203125 0.02252340284353269
0.7821874999999999 0.7821874999999999 0.022566922630567318
0.78234375 0.78234375 0.02260776688421001
0.7825 0.7825 0.022647537053931509
0.7826562499999999 0.7826562499999999 0.022691738368952224
0.7828125 0.7828125 0.02273276134035344
0.78296875 0.78296875 0.022772857914234978
0.783125 0.783125 0.022816915181725799
0.7832812499999999 0.7832812499999999 0.022856876612483914
0.7834375 0.7834375 0.02289946518448473
0.78359375 0.78359375 0.022940767145399944
0.78375 0.78375 0.022987596835760478
0.78390625 0.78390625 0.02302660353269832
0.7840625 0.7840625 0.02306967877396731
0.78421875 0.78421875 0.023112312058932106
0.7843749999999999 0.7843749999999999 0.02315600159330316
0.78453125 0.78453125 0.02320001900246551
0.7846875 0.7846875 0.02324373047461787
0.78484375 0.78484375 0.02328758651694317
0.7849999999999999 0.7849999999999999 0.023333221483596596
0.78515625 0.78515625 0.023379783969543684
0.7853125 0.7853125 0.023420802443891665
0.7854687499999999 0.7854687499999999 0.023463379652437657
0.785625 0.785625 0.023508356620568217
0.78578125 0.78578125 0.023552033441126709
0.7859375 0.7859375 0.02359786797789782
0.7860937499999999 0.7860937499999999 0.023638988525991959
0.78625 0.78625 0.023686534414256195
0.78640625 0.78640625 0.023731827615499674
0.7865624999999999 0.7865624999999999 0.023773486747229398
0.78671875 0.78671875 0.023818498401691675
0.786875 0.786875 0.023865433257159349
0.78703125 0.78703125 0.02390849278559642
0.7871874999999999 0.7871874999999999 0.023955912943382179
0.78734375 0.78734375 0.023998478318976468
0.7875 0.7875 0.024046661313104756
0.78765625 0.78765625 0.02409185858034334
0.7878125 0.7878125 0.02413772568116286
0.78796875 0.78796875 0.024185857480077557
0.788125 0.788125 0.02423273859976557
0.7882812499999999 0.7882812499999999 0.0242776140431803
0.7884375 0.7884375 0.02432521469008693
0.78859375 0.78859375 0.02437160257201256
0.78875 0.78875 0.024418391110335198
0.7889062499999999 0.7889062499999999 0.024469055837360793
0.7890625 0.7890625 0.02451516988955065
0.78921875 0.78921875 0.024563538733900854
0.7893749999999999 0.7893749999999999 0.024609745826102454
0.78953125 0.78953125 0.024656260799576485
0.7896875 0.7896875 0.024702725169925976
0.78984375 0.78984375 0.024750476803014757
0.7899999999999999 0.7899999999999999 0.02480024958345041
0.79015625 0.79015625 0.024846397050576137
0.7903125 0.7903125 0.02489583166173762
0.7904687499999999 0.7904687499999999 0.024943100573176205
0.790625 0.790625 0.024991314676865225
0.79078125 0.79078125 0.025038310756478688
0.7909375 0.7909375 0.02508772961881831
0.7910937499999999 0.7910937499999999 0.025139130959283417
0.79125 0.79125 0.025187846055434755
0.79140625 0.79140625 0.025237645536526574
0.7915625 0.7915625 0.02528792550096287
0.79171875 0.79171875 0.025339855785149875
0.791875 0.791875 0.025390332681111444
0.79203125 0.79203125 0.025439511261506756
0.7921874999999999 0.7921874999999999 0.0254904772096624
0.79234375 0.79234375 0.025539041101117045
0.7925 0.7925 0.0255871272198985
0.79265625 0.79265625 0.025639757767290405
0.7928124999999999 0.7928124999999999 0.02569133865645515
0.79296875 0.79296875 0.02573994072061806
0.793125 0.793125 0.025790722033216884
0.7932812499999999 0.7932812499999999 0.02584494407815303
0.7934375 0.7934375 0.02589438270239856
0.79359375 0.79359375 0.02594794398166838
0.79375 0.79375 0.025998712431853034
0.7939062499999999 0.7939062499999999 0.02605086256734354
0.7940625 0.7940625 0.026104077982070624
0.79421875 0.79421875 0.026156754722544356
0.7943749999999999 0.7943749999999999 0.026210338185748327
0.79453125 0.79453125 0.02626091739362023
0.7946875 0.7946875 0.026312585645759717
0.79484375 0.79484375 0.026367276396177025
0.7949999999999999 0.7949999999999999 0.02642107625105762
0.79515625 0.79515625 0.02647340456635344
0.7953125 0.7953125 0.026530736628578204
0.79546875 0.79546875 0.026584741000628067
0.795625 0.795625 0.02663866541776061
0.79578125 0.79578125 0.026695624107073016
0.7959375 0.7959375 0.026748900594068919
0.7960937499999999 0.7960937499999999 0.026804245109055926
0.79625 0.79625 0.026858032272299948
0.79640625 0.79640625 0.02691224205377093
0.7965625 0.7965625 0.026966626038356178
0.7967187499999999 0.7967187499999999 0.027023543110913138
0.796875 0.796875 0.02707922738685166
0.79703125 0.79703125 0.02713721380922707
0.7971874999999999 0.7971874999999999 0.02719089845763991
0.79734375 0.79734375 0.027246456850958758
0.7975 0.7975 0.027306515330482056
0.79765625 0.79765625 0.02736200635493934
0.7978124999999999 0.7978124999999999 0.027419974366242603
0.79796875 0.79796875 0.027478695365913368
0.798125 0.798125 0.027537194417588879
0.7982812499999999 0.7982812499999999 0.027595856668540244
0.7984375 0.7984375 0.027652367883341773
0.79859375 0.79859375 0.027712002382199606
0.79875 0.79875 0.027772225433626963
0.7989062499999999 0.7989062499999999 0.02782677709546863
0.7990625 0.7990625 0.027888338237353734
0.79921875 0.79921875 0.027948285874320353
0.799375 0.799375 0.0280072716187111
0.79953125 0.79953125 0.02806775902390085
0.7996875 0.7996875 0.02813035823113652
0.79984375 0.79984375 0.02818600872024787
0.7999999999999999 0.7999999999999999 0.028248959567957183
0.80015625 0.80015625 0.028310868564348388
0.8003125 0.8003125 0.02837392421536759
0.80046875 0.80046875 0.02843645159754519
0.8006249999999999 0.8006249999999999 0.02849798711674635
0.80078125 0.80078125 0.028560797882201118
0.8009375 0.8009375 0.028624594667592309
0.8010937499999999 0.8010937499999999 0.028684779930380177
0.80125 0.80125 0.028748067501901767
0.80140625 0.80140625 0.02881557060458149
0.8015625 0.8015625 0.028879496426362045
0.8017187499999999 0.8017187499999999 0.028940054335616917
0.801875 0.801875 0.02900412085879522
0.80203125 0.80203125 0.029069009172843185
0.8021874999999999 0.8021874999999999 0.02913527383977908
0.80234375 0.80234375 0.02920232384497315
0.8025 0.8025 0.02926283237084559
0.80265625 0.80265625 0.029329264170076528
0.8028124999999999 0.8028124999999999 0.02939321033432721
0.80296875 0.80296875 0.02946387993711863
0.803125 0.803125 0.029528976357661758
0.80328125 0.80328125 0.029594585231248549
0.8034375 0.8034375 0.02966410558028502
0.80359375 0.80359375 0.02972975765448436
0.80375 0.80375 0.029796879678330697
0.8039062499999999 0.8039062499999999 0.029863672448400267
0.8040625 0.8040625 0.029930877171800497
0.80421875 0.80421875 0.030001702513630846
0.804375 0.804375 0.030070895370359835
0.8045312499999999 0.8045312499999999 0.03014046725927938
0.8046875 0.8046875 0.03020709692088286
0.80484375 0.80484375 0.030277837183805314
0.8049999999999999 0.8049999999999999 0.03034925803823641
0.80515625 0.80515625 0.030419446011481469
0.8053125 0.8053125 0.03049432925028132
0.80546875 0.80546875 0.030567302554155744
0.8056249999999999 0.8056249999999999 0.030640937198951388
0.80578125 0.80578125 0.030712443422131039
0.8059375 0.8059375 0.030788343258460618
0.8060937499999999 0.8060937499999999 0.030860609117307374
0.80625 0.80625 0.030934533718196368
0.80640625 0.80640625 0.0310045523970082
0.8065625 0.8065625 0.03108361385978908
0.8067187499999999 0.8067187499999999 0.03115780617272693
0.806875 0.806875 0.031230672395715286
0.80703125 0.80703125 0.031305202787168837
0.8071875 0.8071875 0.03138474503665334
0.80734375 0.80734375 0.031460189858052389
0.8075 0.8075 0.03153539578685981
0.80765625 0.80765625 0.03161580895816001
0.8078124999999999 0.8078124999999999 0.03169349563636472
0.80796875 0.80796875 0.03177342223043423
0.808125 0.808125 0.0318519949654703
0.80828125 0.80828125 0.03193083123883274
0.8084374999999999 0.8084374999999999 0.03201070322395583
0.80859375 0.80859375 0.032088638125721619
0.80875 0.80875 0.03217346893144495
0.8089062499999999 0.8089062499999999 0.032252387689177808
0.8090625 0.8090625 0.03233710667926575
0.80921875 0.80921875 0.03241763406595324
0.809375 0.809375 0.03250439704940774
0.8095312499999999 0.8095312499999999 0.03258404925073375
0.8096875 0.8096875 0.032667874505111178
0.80984375 0.80984375 0.03275108575186891
0.8099999999999999 0.8099999999999999 0.03283955410880122
0.81015625 0.81015625 0.032925678304908789
0.8103125 0.8103125 0.03300665398768954
0.81046875 0.81046875 0.03309128657717623
0.8106249999999999 0.8106249999999999 0.033180726344325939
0.81078125 0.81078125 0.033270482419429068
0.8109375 0.8109375 0.033355345701052068
0.81109375 0.81109375 0.033445751071735019
0.81125 0.81125 0.03353528953756211
0.81140625 0.81140625 0.03362555656969305
0.8115625 0.8115625 0.03371728489622867
0.8117187499999999 0.8117187499999999 0.03380698312234926
0.811875 0.811875 0.033901197119126608
0.81203125 0.81203125 0.03399379315968691
0.8121875 0.8121875 0.03408316912962673
0.8123437499999999 0.8123437499999999 0.03417842112695709
0.8125 0.8125 0.0342742863473914
0.81265625 0.81265625 0.03436915825585999
0.8128124999999999 0.8128124999999999 0.03446438855974879
0.81296875 0.81296875 0.03456041781600906
0.813125 0.813125 0.034657679272827698
0.81328125 0.81328125 0.03475736758207261
0.8134374999999999 0.8134374999999999 0.034856507919855197
0.81359375 0.81359375 0.03495734726402247
0.81375 0.81375 0.035059771493267697
0.8139062499999999 0.8139062499999999 0.03515795088394352
0.8140625 0.8140625 0.03526053230651355
0.81421875 0.81421875 0.03536227169631474
0.814375 0.814375 0.03546364516358767
0.8145312499999999 0.8145312499999999 0.035573270714518979
0.8146875 0.8146875 0.035678895770054317
0.81484375 0.81484375 0.03578762633283533
0.815 0.815 0.0358959702350498
0.81515625 0.81515625 0.03600631346316375
0.8153125 0.8153125 0.03611442427116628
0.81546875 0.81546875 0.0362232478903837
0.8156249999999999 0.8156249999999999 0.036335237150373667
0.81578125 0.81578125 0.03644255507309267
0.8159375 0.8159375 0.03655473808996505
0.81609375 0.81609375 0.0366702401279531
0.8162499999999999 0.8162499999999999 0.03678809036026149
0.81640625 0.81640625 0.03690750541901041
0.8165625 0.8165625 0.03702249726564547
0.8167187499999999 0.8167187499999999 0.03714139485543927
0.816875 0.816875 0.03726083197589656
0.81703125 0.81703125 0.037379171364452897
0.8171875 0.8171875 0.03750123022126203
0.8173437499999999 0.8173437499999999 0.03762697375462921
0.8175 0.8175 0.03774574621392499
0.81765625 0.81765625 0.0378703152357069
0.8178124999999999 0.8178124999999999 0.037999151916933048
0.81796875 0.81796875 0.038125976088844989
0.818125 0.818125 0.03825375308542416
0.81828125 0.81828125 0.038384713238825318
0.8184374999999999 0.8184374999999999 0.038514950925978588
0.81859375 0.81859375 0.038647508926711249
0.81875 0.81875 0.03878673270479751
0.81890625 0.81890625 0.038920170574462429
0.8190625 0.8190625 0.039062626616944737
0.81921875 0.81921875 0.0392045986462875
0.819375 0.819375 0.03934517121467042
0.8195312499999999 0.8195312499999999 0.039489417074248227
0.8196875 0.8196875 0.03963805562344878
0.81984375 0.81984375 0.039783487419384779
0.82 0.82 0.039930391722593858
0.8201562499999999 0.8201562499999999 0.040084176582597278
0.8203125 0.8203125 0.040239794439385
0.82046875 0.82046875 0.04039722664377888
0.8206249999999999 0.8206249999999999 0.04055368212227737
0.82078125 0.82078125 0.0407176403926691
0.8209375 0.8209375 0.04088528595706707
