# Supplementary material for: Large-deviations of disease spreading dynamics with vaccination
Source: PLoS One. 2023 Jul 10;18(7):e0287932. doi: 10.1371/journal.pone.0287932 (PMC10332629; doi:10.1371/journal.pone.0287932)
Supplement: S1 Data — (GZ) [file pone.0287932.s002.gz › DATA/fig11/random/plot.gp]

reset session
set encoding utf8
set terminal pdf enhanced font 'Times,17' size 5in,3.1in
set output "random_curves.pdf"

c1="#77AA4499"
c4="#77F9C411"
c2="#aa332288"
c5="#aad7b7ec"
c6="#aa44AA99"

set xlabel "{/:Italic 𝜏}"
set ylabel "{/:Italic i(𝜏)}"

set tmargin at screen 0.92
set label "random" at screen 0.494,0.975

c1solid="#AA4499"
c2hard="#332288"
c4hard="#F9C411"
c6hard="#44AA99"

set xrange [0:300]
set yrange [0:896]
set ytics ("0.00" 0, "0.28" 896, "0.14" 448, "0.07" 224, "0.21" 672)

p for[i=1:150:5] "randomI2560.dat" u 0:i w l lc rgb c6 t "",\
for[i=1:150:5] "randomI160.dat" u 0:i w l lc rgb c1 t "",\
 for[i=1:150:5] "randomI1920.dat" u 0:i w l lc rgb c2 t "",\
for[i=1:150:5] "randomI960.dat" u 0:i w l lc rgb c4 t "",\
"randomI160.dat" u 0:200 w l lc "black" lw 3.5 t "",\
"randomI160.dat" u 0:200 w l lc rgb c1solid lw 3 t "{/:Italic C=0.05}",\
"randomI960.dat" u 0:400 w l lc "black" lw 3.5 t "",\
"randomI960.dat" u 0:400 w l lc rgb c4hard lw 3 t "{/:Italic C=0.30}",\
 "randomI1920.dat" u 0:300 w l lc "white" lw 3.5 t "",\
 "randomI1920.dat" u 0:300 w l lc rgb c2hard lw 3 t "{/:Italic C=0.60}",\
 "randomI2560.dat" u 0:350 w l lc "black" lw 3.5 t "",\
 "randomI2560.dat" u 0:350 w l lc rgb c6hard lw 3 t "{/:Italic C=0.80}"
 #for[i=1:100] "non-adaptiveI640.dat" u 0:i w l,\
 #
 
set output 
