# Supplementary material for: Large-deviations of disease spreading dynamics with vaccination
Source: PLoS One. 2023 Jul 10;18(7):e0287932. doi: 10.1371/journal.pone.0287932 (PMC10332629; doi:10.1371/journal.pone.0287932)
Supplement: S1 Data — (GZ) [file pone.0287932.s002.gz › DATA/data_supporting_information/fig4/1414.rate]

#sir_rate pdf-to-rate-opt --index-left 0 --index-right 0 --index-log 1 --n 1414 -l 1414.out 
#left right val
0.003536067892503536 0.003536067892503536 0.007166361464183761
0.004243281471004243 0.004243281471004243 0.006822023516797971
0.0049504950495049506 0.0049504950495049506 0.006554511417444454
0.005657708628005657 0.005657708628005657 0.00624583532152805
0.006364922206506364 0.006364922206506364 0.00592117438746512
0.007072135785007072 0.007072135785007072 0.005586170287778687
0.007779349363507779 0.007779349363507779 0.00530461064334679
0.008486562942008486 0.008486562942008486 0.00507996140164688
0.009193776520509194 0.009193776520509194 0.004891277159587422
0.009900990099009901 0.009900990099009901 0.004692249320655566
0.010608203677510608 0.010608203677510608 0.0045005733594700859
0.011315417256011316 0.011315417256011316 0.004313677297297769
0.012022630834512021 0.012022630834512021 0.004147591143472623
0.012729844413012729 0.012729844413012729 0.0040097521109339179
0.013437057991513436 0.013437057991513436 0.0038672533431112216
0.014144271570014143 0.014144271570014143 0.0037272533876394596
0.01485148514851485 0.01485148514851485 0.00359882590050667
0.015558698727015558 0.015558698727015558 0.0034735557590923509
0.016265912305516265 0.016265912305516265 0.0033671118644089026
0.016973125884016973 0.016973125884016973 0.0032604339084329086
0.01768033946251768 0.01768033946251768 0.0031684946741958985
0.018387553041018388 0.018387553041018388 0.0030717802652552915
0.019094766619519095 0.019094766619519095 0.0029794562280388377
0.019801980198019802 0.019801980198019802 0.002898573550951954
0.02050919377652051 0.02050919377652051 0.0028093018791544618
0.021216407355021217 0.021216407355021217 0.002740580333867361
0.021923620933521924 0.021923620933521924 0.0026710159235438359
0.02263083451202263 0.02263083451202263 0.0026060166626271886
0.02333804809052334 0.02333804809052334 0.0025405833444261257
0.024045261669024046 0.024045261669024046 0.0024764402680674338
0.024752475247524754 0.024752475247524754 0.00243038754752756
0.02545968882602546 0.02545968882602546 0.0023710373275569807
0.02616690240452617 0.02616690240452617 0.0023152298464931087
0.026874115983026876 0.026874115983026876 0.002275697312615574
0.027581329561527583 0.027581329561527583 0.0022270261562074777
0.02828854314002829 0.02828854314002829 0.002184053886367032
0.028995756718528998 0.028995756718528998 0.0021418280051842305
0.029702970297029705 0.029702970297029705 0.0021079107253814679
0.030410183875530412 0.030410183875530412 0.002071672539338493
0.03111739745403112 0.03111739745403112 0.0020305367468531597
0.03182461103253183 0.03182461103253183 0.0020014864747649435
0.03253182461103253 0.03253182461103253 0.0019713921232244245
0.03323903818953324 0.03323903818953324 0.001942106646700859
0.033946251768033946 0.033946251768033946 0.0019166424900787327
0.034653465346534656 0.034653465346534656 0.001888170009787856
0.03536067892503536 0.03536067892503536 0.001867962124893896
0.036067892503536064 0.036067892503536064 0.0018412303701924212
0.036775106082036775 0.036775106082036775 0.0018140407743990383
0.03748231966053748 0.03748231966053748 0.0017932483658588883
0.03818953323903819 0.03818953323903819 0.0017760161843174486
0.038896746817538894 0.038896746817538894 0.0017566753480738444
0.039603960396039604 0.039603960396039604 0.001738832260163586
0.04031117397454031 0.04031117397454031 0.0017229111508435646
0.04101838755304102 0.04101838755304102 0.0017078771902556483
0.04172560113154172 0.04172560113154172 0.001692314756153281
0.042432814710042434 0.042432814710042434 0.0016798813093320356
0.04314002828854314 0.04314002828854314 0.0016628744509272322
0.04384724186704385 0.04384724186704385 0.0016507435963306118
0.04455445544554455 0.04455445544554455 0.0016380373188494159
0.04526166902404526 0.04526166902404526 0.0016245409085395783
0.04596888260254597 0.04596888260254597 0.0016201350593343808
0.04667609618104668 0.04667609618104668 0.0016067157419014907
0.04738330975954738 0.04738330975954738 0.0015949620049426478
0.04809052333804809 0.04809052333804809 0.0015878725554184437
0.048797736916548796 0.048797736916548796 0.0015743521997493955
0.0495049504950495 0.0495049504950495 0.0015696549612381189
0.05021216407355021 0.05021216407355021 0.0015603308732886146
0.050919377652050915 0.050919377652050915 0.001553371258561794
0.051626591230551626 0.051626591230551626 0.0015436708597200736
0.05233380480905233 0.05233380480905233 0.0015399882623746244
0.05304101838755304 0.05304101838755304 0.001525649870023728
0.053748231966053744 0.053748231966053744 0.0015195218239612342
0.054455445544554455 0.054455445544554455 0.0015135559313395496
0.05516265912305516 0.05516265912305516 0.0015073380639434122
0.05586987270155587 0.05586987270155587 0.00150384914840875
0.056577086280056574 0.056577086280056574 0.0014948051714441284
0.057284299858557285 0.057284299858557285 0.0014891740289029918
0.05799151343705799 0.05799151343705799 0.001484022179703253
0.0586987270155587 0.0586987270155587 0.0014801175758151504
0.0594059405940594 0.0594059405940594 0.0014733972869408353
0.060113154172560114 0.060113154172560114 0.0014684172733579059
0.06082036775106082 0.06082036775106082 0.0014616493680446792
0.06152758132956153 0.06152758132956153 0.0014564294932729397
0.06223479490806223 0.06223479490806223 0.0014519164994017454
0.06294200848656295 0.06294200848656295 0.0014485447201188318
0.06364922206506365 0.06364922206506365 0.0014449861503048525
0.06435643564356436 0.06435643564356436 0.001438671605517417
0.06506364922206506 0.06506364922206506 0.0014339755815498267
0.06577086280056578 0.06577086280056578 0.001430509044876615
0.06647807637906648 0.06647807637906648 0.0014278148925052845
0.06718528995756719 0.06718528995756719 0.0014232730237525682
0.06789250353606789 0.06789250353606789 0.0014197365574512194
0.0685997171145686 0.0685997171145686 0.0014145111334490423
0.06930693069306931 0.06930693069306931 0.0014102985576907499
0.07001414427157002 0.07001414427157002 0.0014071445599405895
0.07072135785007072 0.07072135785007072 0.0014053544283434057
0.07142857142857142 0.07142857142857142 0.0014013938097885205
0.07213578500707213 0.07213578500707213 0.0013992925368476396
0.07284299858557285 0.07284299858557285 0.0013970202843363324
0.07355021216407355 0.07355021216407355 0.001393936100308208
0.07425742574257425 0.07425742574257425 0.00139295958163052
0.07496463932107496 0.07496463932107496 0.0013876885669721513
0.07567185289957568 0.07567185289957568 0.0013877933112207253
0.07637906647807638 0.07637906647807638 0.0013823688516951868
0.07708628005657708 0.07708628005657708 0.0013805405432468516
0.07779349363507779 0.07779349363507779 0.0013792150273628282
0.0785007072135785 0.0785007072135785 0.0013778024185593737
0.07920792079207921 0.07920792079207921 0.0013777319270695259
0.07991513437057991 0.07991513437057991 0.0013731327569382793
0.08062234794908062 0.08062234794908062 0.0013693811853621246
0.08132956152758133 0.08132956152758133 0.0013666157052501286
0.08203677510608204 0.08203677510608204 0.0013669413408309458
0.08274398868458274 0.08274398868458274 0.001365192515709589
0.08345120226308345 0.08345120226308345 0.0013640056254238659
0.08415841584158416 0.08415841584158416 0.0013655695884837376
0.08486562942008487 0.08486562942008487 0.001362854102494129
0.08557284299858557 0.08557284299858557 0.0013599895808795984
0.08628005657708628 0.08628005657708628 0.0013570958345384714
0.086987270155587 0.086987270155587 0.0013583506336429402
0.0876944837340877 0.0876944837340877 0.001358382395951892
0.0884016973125884 0.0884016973125884 0.0013583105456799836
0.0891089108910891 0.0891089108910891 0.0013549442206662582
0.08981612446958982 0.08981612446958982 0.0013526653032460946
0.09052333804809053 0.09052333804809053 0.0013525922591265368
0.09123055162659123 0.09123055162659123 0.00134901934519946
0.09193776520509193 0.09193776520509193 0.0013523436707652017
0.09264497878359265 0.09264497878359265 0.0013512639140761906
0.09335219236209336 0.09335219236209336 0.0013496560401929047
0.09405940594059406 0.09405940594059406 0.0013496217898364234
0.09476661951909476 0.09476661951909476 0.0013470748383642697
0.09547383309759547 0.09547383309759547 0.001346249561558808
0.09618104667609619 0.09618104667609619 0.0013465623991511175
0.09688826025459689 0.09688826025459689 0.001347433230682768
0.09759547383309759 0.09759547383309759 0.0013442252776977478
0.0983026874115983 0.0983026874115983 0.0013456730916004958
0.09900990099009901 0.09900990099009901 0.0013432022965858904
0.09971711456859972 0.09971711456859972 0.0013437036876786779
0.10042432814710042 0.10042432814710042 0.0013438828878648713
0.10113154172560113 0.10113154172560113 0.0013413030504906758
0.10183875530410184 0.10183875530410184 0.001339752248436746
0.10254596888260255 0.10254596888260255 0.0013420455328905645
0.10325318246110325 0.10325318246110325 0.0013406868357853514
0.10396039603960396 0.10396039603960396 0.0013403298149058719
0.10466760961810467 0.10466760961810467 0.0013384614090070449
0.10537482319660538 0.10537482319660538 0.0013393688854151027
0.10608203677510608 0.10608203677510608 0.001335666962580112
0.10678925035360678 0.10678925035360678 0.0013358132333365319
0.1074964639321075 0.1074964639321075 0.0013386124388033935
0.1082036775106082 0.1082036775106082 0.0013353264765219747
0.10891089108910891 0.10891089108910891 0.001335297668731513
0.10961810466760961 0.10961810466760961 0.0013359747726764276
0.11032531824611033 0.11032531824611033 0.0013353518045168577
0.11103253182461104 0.11103253182461104 0.0013352098111309855
0.11173974540311174 0.11173974540311174 0.0013353312827803842
0.11244695898161244 0.11244695898161244 0.0013338842148650594
0.11315417256011316 0.11315417256011316 0.0013342214643260464
0.11386138613861387 0.11386138613861387 0.0013316669118307308
0.11456859971711457 0.11456859971711457 0.001333504082720794
0.11527581329561527 0.11527581329561527 0.0013343669916394677
0.11598302687411599 0.11598302687411599 0.0013291918272566274
0.1166902404526167 0.1166902404526167 0.001330213990861695
0.1173974540311174 0.1173974540311174 0.0013336649304333164
0.1181046676096181 0.1181046676096181 0.001329660155587637
0.1188118811881188 0.1188118811881188 0.0013280334441697199
0.11951909476661952 0.11951909476661952 0.0013284672982496803
0.12022630834512023 0.12022630834512023 0.0013265984947008066
0.12093352192362093 0.12093352192362093 0.0013288763136018679
0.12164073550212164 0.12164073550212164 0.0013274096208938595
0.12234794908062235 0.12234794908062235 0.0013240881266330613
0.12305516265912306 0.12305516265912306 0.001324219340899656
0.12376237623762376 0.12376237623762376 0.0013219044869513873
0.12446958981612447 0.12446958981612447 0.001319905526251099
0.1251768033946252 0.1251768033946252 0.0013204886495543163
0.1258840169731259 0.1258840169731259 0.0013191515709155844
0.1265912305516266 0.1265912305516266 0.001317258598803096
0.1272984441301273 0.1272984441301273 0.0013179952366504369
0.128005657708628 0.128005657708628 0.0013149893072024425
0.12871287128712872 0.12871287128712872 0.0013162134558404877
0.12942008486562945 0.12942008486562945 0.0013137001891012656
0.13012729844413015 0.13012729844413015 0.001315465502423823
0.13083451202263086 0.13083451202263086 0.0013130928128774226
0.13154172560113156 0.13154172560113156 0.0013115536722864792
0.13224893917963226 0.13224893917963226 0.0013087893431667922
0.13295615275813297 0.13295615275813297 0.001309157042537845
0.13366336633663367 0.13366336633663367 0.001307171961182889
0.13437057991513437 0.13437057991513437 0.0013064157245824896
0.1350777934936351 0.1350777934936351 0.0013044900566474487
0.1357850070721358 0.1357850070721358 0.0013028658369648476
0.13649222065063651 0.13649222065063651 0.0013028664179615805
0.13719943422913722 0.13719943422913722 0.0013009166434207044
0.13790664780763792 0.13790664780763792 0.0012972846650657084
0.13861386138613863 0.13861386138613863 0.0012955383446298719
0.13932107496463933 0.13932107496463933 0.0012953132668125116
0.14002828854314003 0.14002828854314003 0.0012932444889837978
0.14073550212164074 0.14073550212164074 0.0012917698469063644
0.14144271570014147 0.14144271570014147 0.0012923199316065095
0.14214992927864217 0.14214992927864217 0.0012887909073476877
0.14285714285714288 0.14285714285714288 0.001287262001857867
0.14356435643564358 0.14356435643564358 0.00128460779195816
0.14427157001414428 0.14427157001414428 0.0012828975313824583
0.144978783592645 0.144978783592645 0.0012806508709115655
0.1456859971711457 0.1456859971711457 0.0012811097801464689
0.1463932107496464 0.1463932107496464 0.0012754267732063426
0.14710042432814713 0.14710042432814713 0.0012771450364007405
0.14780763790664783 0.14780763790664783 0.0012749572924138334
0.14851485148514854 0.14851485148514854 0.0012725832053591682
0.14922206506364924 0.14922206506364924 0.0012707286922683166
0.14992927864214994 0.14992927864214994 0.0012688699262233235
0.15063649222065065 0.15063649222065065 0.0012652952570578569
0.15134370579915135 0.15134370579915135 0.00126353542820287
0.15205091937765206 0.15205091937765206 0.0012621681657730578
0.1527581329561528 0.1527581329561528 0.0012617734720725325
0.1534653465346535 0.1534653465346535 0.001257759554406697
0.1541725601131542 0.1541725601131542 0.0012564570573232416
0.1548797736916549 0.1548797736916549 0.0012552660513223619
0.1555869872701556 0.1555869872701556 0.0012525841562033664
0.1562942008486563 0.1562942008486563 0.0012508127176536254
0.157001414427157 0.157001414427157 0.0012484890270307425
0.15770862800565771 0.15770862800565771 0.0012463282239078052
0.15841584158415845 0.15841584158415845 0.0012446238050143979
0.15912305516265915 0.15912305516265915 0.0012411817631421158
0.15983026874115985 0.15983026874115985 0.0012374804449471625
0.16053748231966056 0.16053748231966056 0.0012369872648552382
0.16124469589816126 0.16124469589816126 0.0012338976306544789
0.16195190947666196 0.16195190947666196 0.0012312418810460427
0.16265912305516267 0.16265912305516267 0.001229758868868628
0.16336633663366337 0.16336633663366337 0.0012281100169387674
0.16407355021216408 0.16407355021216408 0.0012262138633148883
0.1647807637906648 0.1647807637906648 0.001224458956144555
0.1654879773691655 0.1654879773691655 0.0012211866070983686
0.16619519094766622 0.16619519094766622 0.001218762892836844
0.16690240452616692 0.16690240452616692 0.0012161012509005086
0.16760961810466762 0.16760961810466762 0.0012128412535258467
0.16831683168316833 0.16831683168316833 0.0012141675442923616
0.16902404526166903 0.16902404526166903 0.0012097632757436554
0.16973125884016974 0.16973125884016974 0.0012088062542760397
0.17043847241867047 0.17043847241867047 0.0012031832309409778
0.17114568599717117 0.17114568599717117 0.0012012546138043764
0.17185289957567187 0.17185289957567187 0.00120044594511687
0.17256011315417258 0.17256011315417258 0.001197011914213381
0.17326732673267328 0.17326732673267328 0.0011945237085976885
0.173974540311174 0.173974540311174 0.0011929113207478978
0.1746817538896747 0.1746817538896747 0.0011918345111099785
0.1753889674681754 0.1753889674681754 0.0011883504973755424
0.17609618104667613 0.17609618104667613 0.0011851123122968407
0.17680339462517683 0.17680339462517683 0.0011822369938883149
0.17751060820367753 0.17751060820367753 0.0011788161463070612
0.17821782178217824 0.17821782178217824 0.0011781215815153354
0.17892503536067894 0.17892503536067894 0.0011759050320217285
0.17963224893917965 0.17963224893917965 0.0011721807996616025
0.18033946251768035 0.18033946251768035 0.001169724454906149
0.18104667609618105 0.18104667609618105 0.0011669305056846947
0.18175388967468178 0.18175388967468178 0.0011644538685701416
0.1824611032531825 0.1824611032531825 0.0011628157171934093
0.1831683168316832 0.1831683168316832 0.0011597861494884973
0.1838755304101839 0.1838755304101839 0.0011539470802323449
0.1845827439886846 0.1845827439886846 0.0011523667698654607
0.1852899575671853 0.1852899575671853 0.0011519109683565926
0.185997171145686 0.185997171145686 0.0011489623204471319
0.1867043847241867 0.1867043847241867 0.0011444674525632232
0.18741159830268742 0.18741159830268742 0.0011454496276363587
0.18811881188118815 0.18811881188118815 0.0011422357962126216
0.18882602545968885 0.18882602545968885 0.0011388333973014753
0.18953323903818955 0.18953323903818955 0.0011360747228918135
0.19024045261669026 0.19024045261669026 0.0011339396409114475
0.19094766619519096 0.19094766619519096 0.0011304926367473882
0.19165487977369167 0.19165487977369167 0.0011282334795135185
0.19236209335219237 0.19236209335219237 0.00112357960546746
0.19306930693069307 0.19306930693069307 0.001122692123691185
0.1937765205091938 0.1937765205091938 0.0011199234262385058
0.1944837340876945 0.1944837340876945 0.0011179285862652096
0.1951909476661952 0.1951909476661952 0.0011148271461883274
0.19589816124469592 0.19589816124469592 0.0011107804756088534
0.19660537482319662 0.19660537482319662 0.0011082351474174895
0.19731258840169733 0.19731258840169733 0.0011059450933552686
0.19801980198019803 0.19801980198019803 0.0011036838569709247
0.19872701555869873 0.19872701555869873 0.001099929237790026
0.19943422913719946 0.19943422913719946 0.0010991905315238188
0.20014144271570017 0.20014144271570017 0.0010946757280571468
0.20084865629420087 0.20084865629420087 0.0010916541950117254
0.20155586987270158 0.20155586987270158 0.0010902397734581799
0.20226308345120228 0.20226308345120228 0.0010887558059218407
0.20297029702970298 0.20297029702970298 0.0010831793964956782
0.2036775106082037 0.2036775106082037 0.001081182083599221
0.2043847241867044 0.2043847241867044 0.001079937835575515
0.20509193776520512 0.20509193776520512 0.0010778203321134594
0.20579915134370583 0.20579915134370583 0.001073643782678658
0.20650636492220653 0.20650636492220653 0.001071087755847668
0.20721357850070724 0.20721357850070724 0.0010689539154991892
0.20792079207920794 0.20792079207920794 0.00106653193785051
0.20862800565770864 0.20862800565770864 0.0010624630539127155
0.20933521923620935 0.20933521923620935 0.001060801967301552
0.21004243281471005 0.21004243281471005 0.0010585794200123067
0.21074964639321075 0.21074964639321075 0.0010540556926289457
0.21145685997171149 0.21145685997171149 0.001050862370924533
0.2121640735502122 0.2121640735502122 0.0010482771623970494
0.2128712871287129 0.2128712871287129 0.0010458937997470948
0.2135785007072136 0.2135785007072136 0.0010436013513397105
0.2142857142857143 0.2142857142857143 0.001039780616573027
0.214992927864215 0.214992927864215 0.0010363361057289956
0.2157001414427157 0.2157001414427157 0.0010334677266125089
0.2164073550212164 0.2164073550212164 0.0010320302390369528
0.21711456859971714 0.21711456859971714 0.0010278485642716928
0.21782178217821785 0.21782178217821785 0.0010246649438812647
0.21852899575671855 0.21852899575671855 0.0010216268567491475
0.21923620933521926 0.21923620933521926 0.001019481420292965
0.21994342291371996 0.21994342291371996 0.001016882397689532
0.22065063649222066 0.22065063649222066 0.0010144443679582015
0.22135785007072137 0.22135785007072137 0.0010101773808880197
0.22206506364922207 0.22206506364922207 0.0010088365321789795
0.2227722772277228 0.2227722772277228 0.0010066150842589529
0.2234794908062235 0.2234794908062235 0.0010026018215618172
0.2241867043847242 0.2241867043847242 0.0009995851905387776
0.22489391796322492 0.22489391796322492 0.0009977338313646009
0.22560113154172562 0.22560113154172562 0.0009930085787101164
0.22630834512022632 0.22630834512022632 0.0009893168591901929
0.22701555869872703 0.22701555869872703 0.0009869088055253566
0.22772277227722773 0.22772277227722773 0.000984140397352149
0.22842998585572846 0.22842998585572846 0.0009811099196910395
0.22913719943422917 0.22913719943422917 0.0009767308193479345
0.22984441301272987 0.22984441301272987 0.000973945919288701
0.23055162659123057 0.23055162659123057 0.0009691537205410826
0.23125884016973128 0.23125884016973128 0.000968133056615226
0.23196605374823198 0.23196605374823198 0.0009643200615946898
0.23267326732673269 0.23267326732673269 0.0009621156752097022
0.2333804809052334 0.2333804809052334 0.0009604036361344143
0.2340876944837341 0.2340876944837341 0.0009543721329641565
0.23479490806223483 0.23479490806223483 0.0009512484881278653
0.23550212164073553 0.23550212164073553 0.0009489761996895176
0.23620933521923623 0.23620933521923623 0.0009474632940727662
0.23691654879773694 0.23691654879773694 0.0009420216606990884
0.23762376237623764 0.23762376237623764 0.000938507498508197
0.23833097595473834 0.23833097595473834 0.0009340439295843097
0.23903818953323905 0.23903818953323905 0.0009305339820656671
0.23974540311173975 0.23974540311173975 0.0009286460353194388
0.24045261669024048 0.24045261669024048 0.0009256884229987247
0.2411598302687412 0.2411598302687412 0.000922658665685294
0.2418670438472419 0.2418670438472419 0.0009195763223485396
0.2425742574257426 0.2425742574257426 0.0009150470588626691
0.2432814710042433 0.2432814710042433 0.0009115172911549245
0.243988684582744 0.243988684582744 0.0009078125266832638
0.2446958981612447 0.2446958981612447 0.0009054175932513698
0.2454031117397454 0.2454031117397454 0.0009009047493946014
0.24611032531824614 0.24611032531824614 0.0008984184744641237
0.24681753889674685 0.24681753889674685 0.0008946425496239986
0.24752475247524755 0.24752475247524755 0.0008911140347951502
0.24823196605374825 0.24823196605374825 0.0008867901134219185
0.24893917963224896 0.24893917963224896 0.0008846885925640194
0.24964639321074966 0.24964639321074966 0.0008808737936351945
0.25035360678925034 0.25035360678925034 0.0008774418314675142
0.25106082036775107 0.25106082036775107 0.0008748243073534696
0.2517680339462518 0.2517680339462518 0.0008688868135363285
0.2524752475247525 0.2524752475247525 0.0008652745776573638
0.2531824611032532 0.2531824611032532 0.0008620851445034057
0.2538896746817539 0.2538896746817539 0.0008605504727605995
0.2545968882602546 0.2545968882602546 0.0008558688789870472
0.25530410183875535 0.25530410183875535 0.0008497608123904982
0.256011315417256 0.256011315417256 0.0008451978634400628
0.25671852899575676 0.25671852899575676 0.0008425394343598248
0.25742574257425743 0.25742574257425743 0.0008396437538797004
0.25813295615275816 0.25813295615275816 0.0008391663773995003
0.25884016973125884 0.25884016973125884 0.000833478137386301
0.25954738330975957 0.25954738330975957 0.0008286649902860044
0.26025459688826025 0.26025459688826025 0.0008255681383756737
0.260961810466761 0.260961810466761 0.0008212961500416584
0.2616690240452617 0.2616690240452617 0.0008181973030683159
0.2623762376237624 0.2623762376237624 0.0008135367147888829
0.2630834512022631 0.2630834512022631 0.0008097956301970913
0.2637906647807638 0.2637906647807638 0.0008074546007709233
0.2644978783592645 0.2644978783592645 0.0008021318139082338
0.2652050919377652 0.2652050919377652 0.000798505084322361
0.26591230551626593 0.26591230551626593 0.000794353321385016
0.26661951909476667 0.26661951909476667 0.000790090750393557
0.26732673267326734 0.26732673267326734 0.000787457428654147
0.2680339462517681 0.2680339462517681 0.0007848985283234169
0.26874115983026875 0.26874115983026875 0.0007808379680905804
0.2694483734087695 0.2694483734087695 0.0007759507405641418
0.27015558698727016 0.27015558698727016 0.0007727243839207472
0.2708628005657709 0.2708628005657709 0.0007675641586494786
0.27157001414427157 0.27157001414427157 0.0007626838029330247
0.2722772277227723 0.2722772277227723 0.000758718536182121
0.27298444130127303 0.27298444130127303 0.0007549539140944093
0.2736916548797737 0.2736916548797737 0.0007517546236019854
0.27439886845827444 0.27439886845827444 0.0007464086267306876
0.2751060820367751 0.2751060820367751 0.0007420994105122816
0.27581329561527584 0.27581329561527584 0.0007382259981140968
0.2765205091937765 0.2765205091937765 0.0007363215930244108
0.27722772277227725 0.27722772277227725 0.0007324984932371332
0.27793493635077793 0.27793493635077793 0.0007271117449744852
0.27864214992927866 0.27864214992927866 0.000724223055329514
0.2793493635077794 0.2793493635077794 0.0007207935299743052
0.28005657708628007 0.28005657708628007 0.0007138177354015355
0.2807637906647808 0.2807637906647808 0.0007097836492269937
0.2814710042432815 0.2814710042432815 0.0007084092858290169
0.2821782178217822 0.2821782178217822 0.0007032628752261137
0.2828854314002829 0.2828854314002829 0.000700163355499757
0.2835926449787836 0.2835926449787836 0.0006955622538302173
0.28429985855728435 0.28429985855728435 0.0006900590473679919
0.285007072135785 0.285007072135785 0.0006877115938528477
0.28571428571428575 0.28571428571428575 0.0006843698552896984
0.28642149929278643 0.28642149929278643 0.0006785137785949326
0.28712871287128716 0.28712871287128716 0.0006757650275158659
0.28783592644978784 0.28783592644978784 0.0006703975928589036
0.28854314002828857 0.28854314002828857 0.0006668038447583582
0.28925035360678925 0.28925035360678925 0.0006622029243353916
0.28995756718529 0.28995756718529 0.0006596730288177222
0.2906647807637907 0.2906647807637907 0.0006529876614533803
0.2913719943422914 0.2913719943422914 0.000650304914825905
0.2920792079207921 0.2920792079207921 0.000645654760776231
0.2927864214992928 0.2927864214992928 0.0006410515818963784
0.2934936350777935 0.2934936350777935 0.000637494349875177
0.2942008486562942 0.2942008486562942 0.0006330611515280283
0.29490806223479493 0.29490806223479493 0.0006275135100346098
0.29561527581329566 0.29561527581329566 0.0006268518924480862
0.29632248939179634 0.29632248939179634 0.0006194219430891213
0.29702970297029707 0.29702970297029707 0.0006171486597777323
0.29773691654879775 0.29773691654879775 0.0006124028985472856
0.2984441301272985 0.2984441301272985 0.0006099313578385021
0.29915134370579916 0.29915134370579916 0.0006036845433513125
0.2998585572842999 0.2998585572842999 0.0005999954211203446
0.30056577086280056 0.30056577086280056 0.000596545964672882
0.3012729844413013 0.3012729844413013 0.0005932765395321124
0.301980198019802 0.301980198019802 0.0005878625055752177
0.3026874115983027 0.3026874115983027 0.0005845672102578984
0.30339462517680343 0.30339462517680343 0.0005806592636236287
0.3041018387553041 0.3041018387553041 0.0005756367945453068
0.30480905233380484 0.30480905233380484 0.0005724244198802747
0.3055162659123055 0.3055162659123055 0.0005691176228566684
0.30622347949080625 0.30622347949080625 0.0005651189590853653
0.3069306930693069 0.3069306930693069 0.0005590577736659877
0.30763790664780766 0.30763790664780766 0.0005566578713694662
0.3083451202263084 0.3083451202263084 0.0005529850876688745
0.30905233380480907 0.30905233380480907 0.0005489391773421902
0.3097595473833098 0.3097595473833098 0.0005439865425249513
0.3104667609618105 0.3104667609618105 0.0005385960412061694
0.3111739745403112 0.3111739745403112 0.0005361237804311044
0.3118811881188119 0.3118811881188119 0.000530321683535709
0.3125884016973126 0.3125884016973126 0.0005281310380337307
0.31329561527581334 0.31329561527581334 0.0005232150975892174
0.314002828854314 0.314002828854314 0.0005203766613017509
0.31471004243281475 0.31471004243281475 0.0005165737586812816
0.31541725601131543 0.31541725601131543 0.0005113418842661434
0.31612446958981616 0.31612446958981616 0.0005079117522951916
0.31683168316831684 0.31683168316831684 0.0005038233393227618
0.31753889674681757 0.31753889674681757 0.0005011128121326407
0.31824611032531824 0.31824611032531824 0.0004956714943624189
0.318953323903819 0.318953323903819 0.0004921371584525264
0.3196605374823197 0.3196605374823197 0.000489051125101538
0.3203677510608204 0.3203677510608204 0.00048351196311244104
0.3210749646393211 0.3210749646393211 0.0004798201558913205
0.3217821782178218 0.3217821782178218 0.0004762223645250774
0.3224893917963225 0.3224893917963225 0.0004739583487432403
0.3231966053748232 0.3231966053748232 0.00046914796754224896
0.32390381895332393 0.32390381895332393 0.0004649150147449792
0.3246110325318246 0.3246110325318246 0.00046090082735530957
0.32531824611032534 0.32531824611032534 0.00045750737617595704
0.32602545968882607 0.32602545968882607 0.000452664021866394
0.32673267326732675 0.32673267326732675 0.0004496456555308612
0.3274398868458275 0.3274398868458275 0.000447741129070041
0.32814710042432815 0.32814710042432815 0.0004408370048999727
0.3288543140028289 0.3288543140028289 0.000437256815197715
0.32956152758132956 0.32956152758132956 0.00043518453480096905
0.3302687411598303 0.3302687411598303 0.0004312750935763377
0.330975954738331 0.330975954738331 0.00042667610731310303
0.3316831683168317 0.3316831683168317 0.00042393535836695185
0.33239038189533243 0.33239038189533243 0.0004190134154615279
0.3330975954738331 0.3330975954738331 0.0004160841431925462
0.33380480905233384 0.33380480905233384 0.0004140133686302089
0.3345120226308345 0.3345120226308345 0.00040806032123624726
0.33521923620933525 0.33521923620933525 0.00040436014438907794
0.3359264497878359 0.3359264497878359 0.00040298823635506525
0.33663366336633666 0.33663366336633666 0.0003983399293000625
0.3373408769448374 0.3373408769448374 0.0003951388056251358
0.33804809052333806 0.33804809052333806 0.0003905942438017191
0.3387553041018388 0.3387553041018388 0.0003873982052292735
0.33946251768033947 0.33946251768033947 0.0003842568288952065
0.3401697312588402 0.3401697312588402 0.00037915828218318664
0.3408769448373409 0.3408769448373409 0.00037739537009854696
0.3415841584158416 0.3415841584158416 0.0003738560246102689
0.34229137199434234 0.34229137199434234 0.00036910583727742827
0.342998585572843 0.342998585572843 0.000367410435570613
0.34370579915134375 0.34370579915134375 0.0003638925720651612
0.3444130127298444 0.3444130127298444 0.0003596311917667388
0.34512022630834516 0.34512022630834516 0.00035603732104802445
0.34582743988684583 0.34582743988684583 0.0003530827961571891
0.34653465346534656 0.34653465346534656 0.00034848209596173834
0.34724186704384724 0.34724186704384724 0.00034629335492762506
0.347949080622348 0.347949080622348 0.00034329788925315267
0.3486562942008487 0.3486562942008487 0.0003396592494223485
0.3493635077793494 0.3493635077793494 0.0003346076298915288
0.3500707213578501 0.3500707213578501 0.00033206218246172666
0.3507779349363508 0.3507779349363508 0.0003284304827582674
0.3514851485148515 0.3514851485148515 0.00032543277249239466
0.3521923620933522 0.3521923620933522 0.0003219104960095154
0.3528995756718529 0.3528995756718529 0.0003175353764085717
0.3536067892503536 0.3536067892503536 0.000316218624794135
0.35431400282885434 0.35431400282885434 0.0003120065016620516
0.35502121640735507 0.35502121640735507 0.00030741071203457685
0.35572842998585574 0.35572842998585574 0.00030316340232507187
0.3564356435643565 0.3564356435643565 0.00030176534633678614
0.35714285714285715 0.35714285714285715 0.00029803456114986234
0.3578500707213579 0.3578500707213579 0.00029436172353945636
0.35855728429985856 0.35855728429985856 0.0002924243828174058
0.3592644978783593 0.3592644978783593 0.00028846183570111557
0.35997171145686 0.35997171145686 0.0002859649826164848
0.3606789250353607 0.3606789250353607 0.00028161183446393683
0.36138613861386143 0.36138613861386143 0.0002794291497413069
0.3620933521923621 0.3620933521923621 0.00027453388257908716
0.36280056577086284 0.36280056577086284 0.0002725630871264771
0.3635077793493635 0.3635077793493635 0.0002685827332045474
0.36421499292786425 0.36421499292786425 0.00026595466736990554
0.3649222065063649 0.3649222065063649 0.0002619534601928025
0.36562942008486565 0.36562942008486565 0.0002594506305061995
0.3663366336633664 0.3663366336633664 0.00025689102873473267
0.36704384724186706 0.36704384724186706 0.0002518668799717371
0.3677510608203678 0.3677510608203678 0.0002485273656623628
0.36845827439886847 0.36845827439886847 0.0002469367030915753
0.3691654879773692 0.3691654879773692 0.00024383879338774875
0.3698727015558699 0.3698727015558699 0.00024034740780610314
0.3705799151343706 0.3705799151343706 0.00023755200812924514
0.3712871287128713 0.3712871287128713 0.00023510760286331615
0.371994342291372 0.371994342291372 0.0002302277317960935
0.37270155586987275 0.37270155586987275 0.00022908028455791922
0.3734087694483734 0.3734087694483734 0.00022431551977727135
0.37411598302687415 0.37411598302687415 0.00022222425440551383
0.37482319660537483 0.37482319660537483 0.00021906962598457755
0.37553041018387556 0.37553041018387556 0.00021703383926201963
0.37623762376237624 0.37623762376237624 0.00021320748216674434
0.37694483734087697 0.37694483734087697 0.00021074987129190742
0.3776520509193777 0.3776520509193777 0.00020717274951424693
0.3783592644978784 0.3783592644978784 0.00020353533532307217
0.3790664780763791 0.3790664780763791 0.00020236095622564452
0.3797736916548798 0.3797736916548798 0.00019947823119511687
0.3804809052333805 0.3804809052333805 0.0001952013122872527
0.3811881188118812 0.3811881188118812 0.00019268882209520983
0.3818953323903819 0.3818953323903819 0.00018858216659847099
0.3826025459688826 0.3826025459688826 0.00018779858110789713
0.38330975954738333 0.38330975954738333 0.0001841497272807739
0.38401697312588406 0.38401697312588406 0.00018119063169372133
0.38472418670438474 0.38472418670438474 0.00017852433620296879
0.3854314002828855 0.3854314002828855 0.00017607086963918658
0.38613861386138615 0.38613861386138615 0.00017237929293880186
0.3868458274398869 0.3868458274398869 0.0001703598737957167
0.38755304101838756 0.38755304101838756 0.0001665661476771892
0.3882602545968883 0.3882602545968883 0.00016428329268122256
0.38896746817538896 0.38896746817538896 0.00016121537936374325
0.3896746817538897 0.3896746817538897 0.00015766677638143255
0.3903818953323904 0.3903818953323904 0.0001567862518207289
0.3910891089108911 0.3910891089108911 0.00015400372954272007
0.39179632248939184 0.39179632248939184 0.00015067767122075866
0.3925035360678925 0.3925035360678925 0.00014646584889359108
0.39321074964639324 0.39321074964639324 0.0001448258265560169
0.3939179632248939 0.3939179632248939 0.0001413444266892853
0.39462517680339465 0.39462517680339465 0.00014003423802010388
0.3953323903818954 0.3953323903818954 0.0001369927343209188
0.39603960396039606 0.39603960396039606 0.00013380482851197762
0.3967468175388968 0.3967468175388968 0.00013099337842308034
0.39745403111739747 0.39745403111739747 0.00012900571225840185
0.3981612446958982 0.3981612446958982 0.00012777447218415808
0.3988684582743989 0.3988684582743989 0.000123739533571044
0.3995756718528996 0.3995756718528996 0.00012149349426858209
0.4002828854314003 0.4002828854314003 0.00011945602047392875
0.400990099009901 0.400990099009901 0.0001158096561042841
0.40169731258840174 0.40169731258840174 0.00011244502250209803
0.4024045261669024 0.4024045261669024 0.00011173848920729653
0.40311173974540315 0.40311173974540315 0.000109474395194025
0.40381895332390383 0.40381895332390383 0.00010697825387000984
0.40452616690240456 0.40452616690240456 0.00010435549368823145
0.40523338048090524 0.40523338048090524 0.00010190856643528643
0.40594059405940597 0.40594059405940597 0.00009970030973735652
0.4066478076379067 0.4066478076379067 0.00009753078352067496
0.4073550212164074 0.4073550212164074 0.00009289786589895626
0.4080622347949081 0.4080622347949081 0.00009224164387324082
0.4087694483734088 0.4087694483734088 0.00008960180055399085
0.4094766619519095 0.4094766619519095 0.00008773963489093863
0.4101838755304102 0.4101838755304102 0.00008532384032474468
0.4108910891089109 0.4108910891089109 0.0000829406841375308
0.4115983026874116 0.4115983026874116 0.00008099833046625005
0.41230551626591233 0.41230551626591233 0.00008000765341847156
0.41301272984441306 0.41301272984441306 0.00007688620331588883
0.41371994342291374 0.41371994342291374 0.00007446089583570124
0.41442715700141447 0.41442715700141447 0.00007297280487095507
0.41513437057991515 0.41513437057991515 0.00007018510074012084
0.4158415841584159 0.4158415841584159 0.00006814773249318271
0.41654879773691655 0.41654879773691655 0.0000657896375183606
0.4172560113154173 0.4172560113154173 0.00006275846536851076
0.41796322489391796 0.41796322489391796 0.00006079232855916734
0.4186704384724187 0.4186704384724187 0.0000592526030556243
0.4193776520509194 0.4193776520509194 0.00005784419788179259
0.4200848656294201 0.4200848656294201 0.000053825917839703299
0.42079207920792083 0.42079207920792083 0.000053430809726733619
0.4214992927864215 0.4214992927864215 0.00005218022039227483
0.42220650636492224 0.42220650636492224 0.00005122909899839148
0.4229137199434229 0.4229137199434229 0.000046714386689661089
0.42362093352192365 0.42362093352192365 0.00004640764209712974
0.4243281471004244 0.4243281471004244 0.00004307252296901988
0.42503536067892506 0.42503536067892506 0.00004256165906284682
0.4257425742574258 0.4257425742574258 0.000040993597713721747
0.42644978783592646 0.42644978783592646 0.00004100772364609901
0.4271570014144272 0.4271570014144272 0.0000377620882665978
0.42786421499292787 0.42786421499292787 0.000037867211358986978
0.4285714285714286 0.4285714285714286 0.00003574214929072221
0.4292786421499293 0.4292786421499293 0.00003369695694951176
0.42998585572843 0.42998585572843 0.00003199548434890435
0.43069306930693074 0.43069306930693074 0.000030939263920627119
0.4314002828854314 0.4314002828854314 0.00002834375802026126
0.43210749646393215 0.43210749646393215 0.000026595520486260238
0.4328147100424328 0.4328147100424328 0.00002484524954515159
0.43352192362093356 0.43352192362093356 0.000024801817289823136
0.43422913719943423 0.43422913719943423 0.000024191021776762916
0.43493635077793497 0.43493635077793497 0.00002153058017798895
0.43564356435643564 0.43564356435643564 0.000020936492332391698
0.4363507779349364 0.4363507779349364 0.00001905197515379047
0.4370579915134371 0.4370579915134371 0.00001786324800073986
0.4377652050919378 0.4377652050919378 0.000017236141119555938
0.4384724186704385 0.4384724186704385 0.000015966313389526857
0.4391796322489392 0.4391796322489392 0.000014271527083976887
0.4398868458274399 0.4398868458274399 0.000014366531668546352
0.4405940594059406 0.4405940594059406 0.000011880014819257612
0.44130127298444133 0.44130127298444133 0.000012365128311607292
0.44200848656294206 0.44200848656294206 0.000009461067275367457
0.44271570014144274 0.44271570014144274 0.000010751020928311526
0.44342291371994347 0.44342291371994347 0.000007851519489383602
0.44413012729844414 0.44413012729844414 0.000007987128786176917
0.4448373408769449 0.4448373408769449 0.000008561411641092986
0.44554455445544555 0.44554455445544555 0.0000073112089555242959
0.4462517680339463 0.4462517680339463 0.0000056474046736047478
0.44695898161244696 0.44695898161244696 0.000005026976033588792
0.4476661951909477 0.4476661951909477 0.000004337085616724413
0.4483734087694484 0.4483734087694484 0.000004213926388714961
0.4490806223479491 0.4490806223479491 0.0000039874378640718248
0.44978783592644983 0.44978783592644983 0.0000028112332114913756
0.4504950495049505 0.4504950495049505 0.000003115555840446844
0.45120226308345124 0.45120226308345124 0.000002722468107367029
0.4519094766619519 0.4519094766619519 0.0000024779836898915568
0.45261669024045265 0.45261669024045265 0.000002417923444028385
0.4533239038189534 0.4533239038189534 0.0000021377447934425605
0.45403111739745405 0.45403111739745405 0.0000014843979765860952
0.4547383309759548 0.4547383309759548 0.000001178854038558848
0.45544554455445546 0.45544554455445546 0.0
0.4561527581329562 0.4561527581329562 3.862713317209863e-7
0.45685997171145687 0.45685997171145687 0.0000018720311946251014
0.4575671852899576 0.4575671852899576 8.858005157760113e-7
0.4582743988684583 0.4582743988684583 0.0000023201789434995495
0.458981612446959 0.458981612446959 0.0000019720071556637984
0.45968882602545974 0.45968882602545974 0.0000015283119131439573
0.4603960396039604 0.4603960396039604 7.074269151403564e-7
0.46110325318246115 0.46110325318246115 0.0000020351602342353347
0.4618104667609618 0.4618104667609618 0.0000022728154304797528
0.46251768033946256 0.46251768033946256 0.000002077645996138161
0.46322489391796323 0.46322489391796323 0.000003813316592578839
0.46393210749646396 0.46393210749646396 0.000004179103918772013
0.46463932107496464 0.46463932107496464 0.000004873564258751559
0.46534653465346537 0.46534653465346537 0.000005540769227273842
0.4660537482319661 0.4660537482319661 0.000005901380707735299
0.4667609618104668 0.4667609618104668 0.0000063808697417594649
0.4674681753889675 0.4674681753889675 0.0000073561033871979209
0.4681753889674682 0.4681753889674682 0.00000896271416649531
0.4688826025459689 0.4688826025459689 0.000009594034289244652
0.4695898161244696 0.4695898161244696 0.000010825674676442974
0.4702970297029703 0.4702970297029703 0.000009669012056094857
0.47100424328147106 0.47100424328147106 0.000012165875268069357
0.47171145685997173 0.47171145685997173 0.000012180773745858924
0.47241867043847247 0.47241867043847247 0.000014260387062189038
0.47312588401697314 0.47312588401697314 0.000015523181403856273
0.4738330975954739 0.4738330975954739 0.000016866428575347884
0.47454031117397455 0.47454031117397455 0.000018427997571453726
0.4752475247524753 0.4752475247524753 0.000019289146168811998
0.47595473833097596 0.47595473833097596 0.00002182705283596128
0.4766619519094767 0.4766619519094767 0.000022367539678610095
0.4773691654879774 0.4773691654879774 0.000024071129551631435
0.4780763790664781 0.4780763790664781 0.00002551781574696365
0.47878359264497883 0.47878359264497883 0.00002777581386946928
0.4794908062234795 0.4794908062234795 0.00002950488406518214
0.48019801980198024 0.48019801980198024 0.000031119446088899788
0.4809052333804809 0.4809052333804809 0.00003215905822445946
0.48161244695898164 0.48161244695898164 0.00003589412420905479
0.4823196605374823 0.4823196605374823 0.00003894683044467786
0.48302687411598305 0.48302687411598305 0.00003923725150087017
0.4837340876944838 0.4837340876944838 0.000042319082404104457
0.48444130127298446 0.48444130127298446 0.000044310377608647357
0.4851485148514852 0.4851485148514852 0.000045818280133963109
0.48585572842998587 0.48585572842998587 0.00004805109860836184
0.4865629420084866 0.4865629420084866 0.000052514034942046688
0.4872701555869873 0.4872701555869873 0.00005330887403824061
0.487977369165488 0.487977369165488 0.00005766005885755312
0.48868458274398874 0.48868458274398874 0.000059589025507476208
0.4893917963224894 0.4893917963224894 0.00006251957844852923
0.49009900990099015 0.49009900990099015 0.00006560532141222924
0.4908062234794908 0.4908062234794908 0.00006870238062653064
0.49151343705799155 0.49151343705799155 0.00007163411208648083
0.49222065063649223 0.49222065063649223 0.00007308610661239468
0.49292786421499296 0.49292786421499296 0.00007822638668895747
0.49363507779349364 0.49363507779349364 0.00008143618897610738
0.49434229137199437 0.49434229137199437 0.00008289563919380231
0.4950495049504951 0.4950495049504951 0.00008675040265580564
0.4957567185289958 0.4957567185289958 0.00009148119869358657
0.4964639321074965 0.4964639321074965 0.00009382149761511134
0.4971711456859972 0.4971711456859972 0.00009847553558847472
0.4978783592644979 0.4978783592644979 0.0001026225040209346
0.4985855728429986 0.4985855728429986 0.00010552980587824775
0.4992927864214993 0.4992927864214993 0.00010906571322960806
0.5 0.5 0.0001128703806263573
0.5007072135785007 0.5007072135785007 0.00011736526269565627
0.5014144271570015 0.5014144271570015 0.00012046005042585367
0.5021216407355021 0.5021216407355021 0.00012468336310566446
0.5028288543140028 0.5028288543140028 0.00012905128146915087
0.5035360678925035 0.5035360678925035 0.00013432738779988905
0.5042432814710042 0.5042432814710042 0.00013812508040113595
0.504950495049505 0.504950495049505 0.00014315581843633342
0.5056577086280056 0.5056577086280056 0.00014635399043636508
0.5063649222065063 0.5063649222065063 0.0001517876234217912
0.5070721357850071 0.5070721357850071 0.00015662291624728803
0.5077793493635078 0.5077793493635078 0.00016129010071537454
0.5084865629420084 0.5084865629420084 0.00016546477433745065
0.5091937765205091 0.5091937765205091 0.00017007821726681169
0.5099009900990099 0.5099009900990099 0.0001752153498010906
0.5106082036775106 0.5106082036775106 0.00018077096826161208
0.5113154172560113 0.5113154172560113 0.00018574078293704624
0.512022630834512 0.512022630834512 0.00019148571242572424
0.5127298444130127 0.5127298444130127 0.00019693044144608455
0.5134370579915134 0.5134370579915134 0.0002025393372670194
0.5141442715700141 0.5141442715700141 0.00020742079457721256
0.5148514851485149 0.5148514851485149 0.00021365561529480338
0.5155586987270155 0.5155586987270155 0.00021992106331537007
0.5162659123055162 0.5162659123055162 0.0002246872380775916
0.5169731258840169 0.5169731258840169 0.00023201338440891018
0.5176803394625177 0.5176803394625177 0.00023618562711008758
0.5183875530410184 0.5183875530410184 0.00024297923214710194
0.519094766619519 0.519094766619519 0.00024881019822201977
0.5198019801980198 0.5198019801980198 0.0002553398953990694
0.5205091937765205 0.5205091937765205 0.0002630264974766514
0.5212164073550212 0.5212164073550212 0.0002697134749879307
0.5219236209335218 0.5219236209335218 0.0002749657224728621
0.5226308345120226 0.5226308345120226 0.0002817419721633872
0.5233380480905233 0.5233380480905233 0.0002894123045729754
0.524045261669024 0.524045261669024 0.0002958503703084644
0.5247524752475248 0.5247524752475248 0.00030215241117950535
0.5254596888260255 0.5254596888260255 0.0003102392145353138
0.5261669024045261 0.5261669024045261 0.00031621055396471333
0.5268741159830268 0.5268741159830268 0.00032397035632259006
0.5275813295615276 0.5275813295615276 0.00033206179231166086
0.5282885431400283 0.5282885431400283 0.0003381679472395339
0.5289957567185289 0.5289957567185289 0.00034499867242424834
0.5297029702970297 0.5297029702970297 0.0003534241054181917
0.5304101838755304 0.5304101838755304 0.00036112159968940594
0.5311173974540311 0.5311173974540311 0.00036976237948300984
0.5318246110325318 0.5318246110325318 0.00037718913335846305
0.5325318246110325 0.5325318246110325 0.00038524702410772777
0.5332390381895332 0.5332390381895332 0.00039328774138799904
0.5339462517680339 0.5339462517680339 0.0004019480777665232
0.5346534653465346 0.5346534653465346 0.0004091715289583493
0.5353606789250354 0.5353606789250354 0.0004191436668159001
0.536067892503536 0.536067892503536 0.0004260958893401132
0.5367751060820367 0.5367751060820367 0.0004356423067283623
0.5374823196605375 0.5374823196605375 0.0004442579469566949
0.5381895332390382 0.5381895332390382 0.00045185117954918744
0.5388967468175389 0.5388967468175389 0.0004618270569913428
0.5396039603960395 0.5396039603960395 0.0004696161006901098
0.5403111739745403 0.5403111739745403 0.00047920137524174686
0.541018387553041 0.541018387553041 0.0004889577756904492
0.5417256011315417 0.5417256011315417 0.0004974762980783756
0.5424328147100425 0.5424328147100425 0.0005077941797205097
0.5431400282885431 0.5431400282885431 0.0005166610221067924
0.5438472418670438 0.5438472418670438 0.00052701486597898
0.5445544554455445 0.5445544554455445 0.0005376779446031897
0.5452616690240453 0.5452616690240453 0.0005461472911752795
0.545968882602546 0.545968882602546 0.0005574207581631198
0.5466760961810466 0.5466760961810466 0.0005680021338836968
0.5473833097595474 0.5473833097595474 0.0005767881642911946
0.5480905233380481 0.5480905233380481 0.0005869443163391818
0.5487977369165488 0.5487977369165488 0.0005978113279504971
0.5495049504950494 0.5495049504950494 0.0006077733663908188
0.5502121640735502 0.5502121640735502 0.0006190610967514423
0.5509193776520509 0.5509193776520509 0.000631196298795445
0.5516265912305516 0.5516265912305516 0.0006420158915117736
0.5523338048090523 0.5523338048090523 0.0006525254275735667
0.553041018387553 0.553041018387553 0.0006629787561136216
0.5537482319660537 0.5537482319660537 0.0006739446608392264
0.5544554455445544 0.5544554455445544 0.0006863707043826559
0.5551626591230552 0.5551626591230552 0.0006971944956042132
0.5558698727015559 0.5558698727015559 0.0007088165561560587
0.5565770862800565 0.5565770862800565 0.0007199839521807177
0.5572842998585572 0.5572842998585572 0.0007326535409704531
0.557991513437058 0.557991513437058 0.0007440121110694389
0.5586987270155587 0.5586987270155587 0.0007579599654289396
0.5594059405940593 0.5594059405940593 0.0007694543114060451
0.5601131541725601 0.5601131541725601 0.0007806814741998316
0.5608203677510608 0.5608203677510608 0.0007935729911556441
0.5615275813295615 0.5615275813295615 0.0008060985402407026
0.5622347949080622 0.5622347949080622 0.0008172059221538589
0.562942008486563 0.562942008486563 0.0008310135976311282
0.5636492220650636 0.5636492220650636 0.0008455781479921125
0.5643564356435643 0.5643564356435643 0.0008574212440642199
0.5650636492220651 0.5650636492220651 0.000869173103356077
0.5657708628005658 0.5657708628005658 0.0008836308364435901
0.5664780763790664 0.5664780763790664 0.0008961551306740467
0.5671852899575671 0.5671852899575671 0.0009110325048359065
0.5678925035360679 0.5678925035360679 0.00092395058634445
0.5685997171145686 0.5685997171145686 0.0009380674053950654
0.5693069306930693 0.5693069306930693 0.0009518097812264004
0.5700141442715699 0.5700141442715699 0.000964899587925496
0.5707213578500707 0.5707213578500707 0.000979569613700241
0.5714285714285714 0.5714285714285714 0.0009942203238076943
0.5721357850070721 0.5721357850070721 0.0010073298847778146
0.5728429985855729 0.5728429985855729 0.001022368506511953
0.5735502121640735 0.5735502121640735 0.001036524663426738
0.5742574257425742 0.5742574257425742 0.001050201084596046
0.5749646393210749 0.5749646393210749 0.001065059087782699
0.5756718528995757 0.5756718528995757 0.0010820637962966884
0.5763790664780764 0.5763790664780764 0.001098476292789654
0.577086280056577 0.577086280056577 0.00111250682531095
0.5777934936350778 0.5777934936350778 0.001127294245322564
0.5785007072135785 0.5785007072135785 0.0011437560558063673
0.5792079207920792 0.5792079207920792 0.0011586862936863365
0.5799151343705798 0.5799151343705798 0.0011754951245983687
0.5806223479490806 0.5806223479490806 0.001191824260700838
0.5813295615275813 0.5813295615275813 0.001206577202358925
0.582036775106082 0.582036775106082 0.0012244318297656579
0.5827439886845828 0.5827439886845828 0.0012392821295390089
0.5834512022630834 0.5834512022630834 0.0012560656290349585
0.5841584158415841 0.5841584158415841 0.0012735140918138282
0.5848656294200848 0.5848656294200848 0.0012899517825786785
0.5855728429985856 0.5855728429985856 0.0013064847915943553
0.5862800565770863 0.5862800565770863 0.0013236073127683112
0.5869872701555869 0.5869872701555869 0.0013411902725541728
0.5876944837340877 0.5876944837340877 0.0013574121639790536
0.5884016973125884 0.5884016973125884 0.0013752513978174419
0.5891089108910891 0.5891089108910891 0.001392518579168417
0.5898161244695898 0.5898161244695898 0.001411137882748101
0.5905233380480905 0.5905233380480905 0.0014298551186121925
0.5912305516265912 0.5912305516265912 0.0014476421409760593
0.5919377652050919 0.5919377652050919 0.00146650984551827
0.5926449787835926 0.5926449787835926 0.0014841755202312352
0.5933521923620934 0.5933521923620934 0.0015035980784927595
0.594059405940594 0.594059405940594 0.0015217116295068358
0.5947666195190947 0.5947666195190947 0.0015402763486589604
0.5954738330975955 0.5954738330975955 0.0015590168498958546
0.5961810466760962 0.5961810466760962 0.001579205387514192
0.5968882602545968 0.5968882602545968 0.0015990695805940176
0.5975954738330975 0.5975954738330975 0.0016170397755894597
0.5983026874115983 0.5983026874115983 0.0016375952991802058
0.599009900990099 0.599009900990099 0.0016570285733295346
0.5997171145685997 0.5997171145685997 0.0016775861028096862
0.6004243281471005 0.6004243281471005 0.0016972646657346174
0.6011315417256011 0.6011315417256011 0.0017196912743908983
0.6018387553041018 0.6018387553041018 0.0017390729030920976
0.6025459688826025 0.6025459688826025 0.0017589445866710797
0.6032531824611033 0.6032531824611033 0.0017793005577344582
0.6039603960396039 0.6039603960396039 0.0018002978440519453
0.6046676096181046 0.6046676096181046 0.0018217384335187633
0.6053748231966054 0.6053748231966054 0.0018428485802310729
0.6060820367751061 0.6060820367751061 0.001865397220111739
0.6067892503536068 0.6067892503536068 0.001886298611429286
0.6074964639321074 0.6074964639321074 0.0019094509818944469
0.6082036775106082 0.6082036775106082 0.0019298562346709028
0.6089108910891089 0.6089108910891089 0.0019525798449292966
0.6096181046676096 0.6096181046676096 0.0019759705266968396
0.6103253182461102 0.6103253182461102 0.001997830809983722
0.611032531824611 0.611032531824611 0.0020205742691159786
0.6117397454031117 0.6117397454031117 0.0020430825127821089
0.6124469589816124 0.6124469589816124 0.002067051931015777
0.6131541725601132 0.6131541725601132 0.0020915302548668017
0.6138613861386139 0.6138613861386139 0.0021141309132692847
0.6145685997171145 0.6145685997171145 0.0021375977190507386
0.6152758132956152 0.6152758132956152 0.0021618155995263975
0.615983026874116 0.615983026874116 0.0021874455236795908
0.6166902404526167 0.6166902404526167 0.0022113098664096107
0.6173974540311173 0.6173974540311173 0.002236508271808608
0.6181046676096181 0.6181046676096181 0.0022609438961630884
0.6188118811881188 0.6188118811881188 0.0022839706165209644
0.6195190947666195 0.6195190947666195 0.0023103884659758774
0.6202263083451202 0.6202263083451202 0.0023355060336052795
0.620933521923621 0.620933521923621 0.0023614996478595947
0.6216407355021216 0.6216407355021216 0.0023864700183931278
0.6223479490806223 0.6223479490806223 0.002414022621232511
0.6230551626591231 0.6230551626591231 0.0024403600202065275
0.6237623762376238 0.6237623762376238 0.0024656917812054914
0.6244695898161244 0.6244695898161244 0.0024925647586994355
0.6251768033946251 0.6251768033946251 0.0025190806855094739
0.6258840169731259 0.6258840169731259 0.0025462409927494097
0.6265912305516266 0.6265912305516266 0.0025727768742713097
0.6272984441301273 0.6272984441301273 0.0026010027138469225
0.6280056577086279 0.6280056577086279 0.0026280626010303945
0.6287128712871287 0.6287128712871287 0.0026573843482073928
0.6294200848656294 0.6294200848656294 0.0026848657132466384
0.6301272984441301 0.6301272984441301 0.0027110737914355787
0.6308345120226309 0.6308345120226309 0.0027419233308825037
0.6315417256011315 0.6315417256011315 0.0027713516753039167
0.6322489391796322 0.6322489391796322 0.0027990039881097604
0.6329561527581329 0.6329561527581329 0.0028298332010389057
0.6336633663366337 0.6336633663366337 0.002859302896841244
0.6343705799151343 0.6343705799151343 0.0028896616889684419
0.635077793493635 0.635077793493635 0.0029183396513745606
0.6357850070721358 0.6357850070721358 0.00294806110231625
0.6364922206506365 0.6364922206506365 0.002980128302112172
0.6371994342291372 0.6371994342291372 0.003010573851703501
0.6379066478076378 0.6379066478076378 0.0030409346116277858
0.6386138613861386 0.6386138613861386 0.0030721790470466367
0.6393210749646393 0.6393210749646393 0.003103870558934526
0.64002828854314 0.64002828854314 0.003135885307490546
0.6407355021216408 0.6407355021216408 0.0031689615041658218
0.6414427157001414 0.6414427157001414 0.0032002915198658034
0.6421499292786421 0.6421499292786421 0.00323433159111612
0.6428571428571428 0.6428571428571428 0.0032660132462609214
0.6435643564356436 0.6435643564356436 0.003299278282795538
0.6442715700141443 0.6442715700141443 0.003332473063500247
0.6449787835926449 0.6449787835926449 0.0033659930300446287
0.6456859971711456 0.6456859971711456 0.0033996653685146179
0.6463932107496464 0.6463932107496464 0.003435441902112899
0.6471004243281471 0.6471004243281471 0.0034695843394099508
0.6478076379066477 0.6478076379066477 0.0035043984402837586
0.6485148514851485 0.6485148514851485 0.003539498379177526
0.6492220650636492 0.6492220650636492 0.003575061499884103
0.6499292786421499 0.6499292786421499 0.003610834771547621
0.6506364922206506 0.6506364922206506 0.003646824643387326
0.6513437057991514 0.6513437057991514 0.0036833176414516239
0.652050919377652 0.652050919377652 0.0037202095934306415
0.6527581329561527 0.6527581329561527 0.003758842758213451
0.6534653465346535 0.6534653465346535 0.0037950017012576226
0.6541725601131542 0.6541725601131542 0.003831398997372434
0.6548797736916548 0.6548797736916548 0.0038713273315294095
0.6555869872701555 0.6555869872701555 0.003908280023995437
0.6562942008486563 0.6562942008486563 0.003946374934865298
0.657001414427157 0.657001414427157 0.003985940934945519
0.6577086280056577 0.6577086280056577 0.004024560944889432
0.6584158415841584 0.6584158415841584 0.004063033635439212
0.6591230551626591 0.6591230551626591 0.0041022518091187449
0.6598302687411598 0.6598302687411598 0.004142209775456841
0.6605374823196605 0.6605374823196605 0.004183892889737675
0.6612446958981613 0.6612446958981613 0.00422380419700111
0.6619519094766619 0.6619519094766619 0.0042647721467474288
0.6626591230551626 0.6626591230551626 0.004306617858401582
0.6633663366336633 0.6633663366336633 0.004349747757488278
0.6640735502121641 0.6640735502121641 0.004390877676994003
0.6647807637906648 0.6647807637906648 0.004433682804191387
0.6654879773691654 0.6654879773691654 0.00447623488691327
0.6661951909476662 0.6661951909476662 0.004517658949755334
0.6669024045261669 0.6669024045261669 0.004561614360895703
0.6676096181046676 0.6676096181046676 0.004605754068296283
0.6683168316831682 0.6683168316831682 0.004650473354574927
0.669024045261669 0.669024045261669 0.004694951810730634
0.6697312588401697 0.6697312588401697 0.004738667260101881
0.6704384724186704 0.6704384724186704 0.004785862785039348
0.6711456859971712 0.6711456859971712 0.00483130502403455
0.6718528995756718 0.6718528995756718 0.004876625996998902
0.6725601131541725 0.6725601131541725 0.004921139127494007
0.6732673267326732 0.6732673267326732 0.004968674802515946
0.673974540311174 0.673974540311174 0.005016207505131407
0.6746817538896747 0.6746817538896747 0.005064038070472366
0.6753889674681753 0.6753889674681753 0.0051131812905691929
0.6760961810466761 0.6760961810466761 0.00516124780910839
0.6768033946251768 0.6768033946251768 0.00521038055749925
0.6775106082036775 0.6775106082036775 0.005257698170411548
0.6782178217821782 0.6782178217821782 0.0053076992515963899
0.6789250353606789 0.6789250353606789 0.005357772208666226
0.6796322489391796 0.6796322489391796 0.005408015588187064
0.6803394625176803 0.6803394625176803 0.0054583093540715829
0.6810466760961811 0.6810466760961811 0.005509742515864211
0.6817538896746818 0.6817538896746818 0.005561528274495532
0.6824611032531824 0.6824611032531824 0.005614399729726579
0.6831683168316831 0.6831683168316831 0.005667004206616791
0.6838755304101839 0.6838755304101839 0.005719116222977808
0.6845827439886846 0.6845827439886846 0.005769524948588258
0.6852899575671852 0.6852899575671852 0.005824198570465603
0.6859971711456859 0.6859971711456859 0.005878992474164236
0.6867043847241867 0.6867043847241867 0.005932214385611502
0.6874115983026874 0.6874115983026874 0.005988084412202186
0.6881188118811881 0.6881188118811881 0.006045924131490605
0.6888260254596889 0.6888260254596889 0.006100556078880625
0.6895332390381895 0.6895332390381895 0.00615531468511942
0.6902404526166902 0.6902404526166902 0.006211559278824208
0.6909476661951909 0.6909476661951909 0.006271108985229315
0.6916548797736917 0.6916548797736917 0.0063288695000170559
0.6923620933521923 0.6923620933521923 0.006386392833443237
0.693069306930693 0.693069306930693 0.006444921012539038
0.6937765205091938 0.6937765205091938 0.0065010383334570529
0.6944837340876945 0.6944837340876945 0.006563533881466613
0.6951909476661952 0.6951909476661952 0.006623294671370702
0.6958981612446958 0.6958981612446958 0.006684095821595635
0.6966053748231966 0.6966053748231966 0.0067452140240910518
0.6973125884016973 0.6973125884016973 0.006805779184547935
0.698019801980198 0.698019801980198 0.006869601869453358
0.6987270155586988 0.6987270155586988 0.006931040138275507
0.6994342291371994 0.6994342291371994 0.006994551412143018
0.7001414427157001 0.7001414427157001 0.007058700822505017
0.7008486562942008 0.7008486562942008 0.007122358232757256
0.7015558698727016 0.7015558698727016 0.007185898268307527
0.7022630834512023 0.7022630834512023 0.007254465447927094
0.7029702970297029 0.7029702970297029 0.007317059235148592
0.7036775106082036 0.7036775106082036 0.007383287498467497
0.7043847241867044 0.7043847241867044 0.007451258464390874
0.7050919377652051 0.7050919377652051 0.007515834072703178
0.7057991513437057 0.7057991513437057 0.007586318724852263
0.7065063649222065 0.7065063649222065 0.007652528680572973
0.7072135785007072 0.7072135785007072 0.007723269643744276
0.7079207920792079 0.7079207920792079 0.007793925233458562
0.7086280056577086 0.7086280056577086 0.007863586747416369
0.7093352192362093 0.7093352192362093 0.007935063505152222
0.71004243281471 0.71004243281471 0.008006028310353179
0.7107496463932107 0.7107496463932107 0.008077640762892124
0.7114568599717115 0.7114568599717115 0.008150444380199311
0.7121640735502122 0.7121640735502122 0.008222237263931364
0.7128712871287128 0.7128712871287128 0.008296501218767362
0.7135785007072135 0.7135785007072135 0.008370905514292046
0.7142857142857143 0.7142857142857143 0.008445730601969289
0.714992927864215 0.714992927864215 0.008521619572854328
0.7157001414427157 0.7157001414427157 0.008597458647596587
0.7164073550212164 0.7164073550212164 0.0086744464047575
0.7171145685997171 0.7171145685997171 0.00875170258549251
0.7178217821782178 0.7178217821782178 0.008830632188968187
0.7185289957567185 0.7185289957567185 0.008908247844610744
0.7192362093352193 0.7192362093352193 0.008989285001639156
0.7199434229137199 0.7199434229137199 0.009067551682670873
0.7206506364922206 0.7206506364922206 0.00914992283243361
0.7213578500707213 0.7213578500707213 0.009230468246599825
0.7220650636492221 0.7220650636492221 0.009312695767856474
0.7227722772277227 0.7227722772277227 0.009395273861608666
0.7234794908062234 0.7234794908062234 0.009477878103587643
0.7241867043847242 0.7241867043847242 0.009562646578058722
0.7248939179632249 0.7248939179632249 0.009646089115645674
0.7256011315417256 0.7256011315417256 0.009732778623996738
0.7263083451202262 0.7263083451202262 0.009817626152903717
0.727015558698727 0.727015558698727 0.009903820384506502
0.7277227722772277 0.7277227722772277 0.009992271420795873
0.7284299858557284 0.7284299858557284 0.010081172153366876
0.7291371994342292 0.7291371994342292 0.01016963891991804
0.7298444130127298 0.7298444130127298 0.010260250597959315
0.7305516265912305 0.7305516265912305 0.010351648232524777
0.7312588401697312 0.7312588401697312 0.010441069782954508
0.731966053748232 0.731966053748232 0.010534447191438892
0.7326732673267327 0.7326732673267327 0.010625518465576462
0.7333804809052333 0.7333804809052333 0.01072090422112628
0.7340876944837341 0.7340876944837341 0.010815300521621633
0.7347949080622348 0.7347949080622348 0.010907352778299852
0.7355021216407355 0.7355021216407355 0.011005384791563017
0.7362093352192361 0.7362093352192361 0.011102828908350965
0.7369165487977369 0.7369165487977369 0.011201760144228187
0.7376237623762376 0.7376237623762376 0.011300843622238698
0.7383309759547383 0.7383309759547383 0.011399093393281714
0.739038189533239 0.739038189533239 0.011500922257430276
0.7397454031117398 0.7397454031117398 0.011599402159929946
0.7404526166902404 0.7404526166902404 0.011700214083567272
0.7411598302687411 0.7411598302687411 0.011803258856709725
0.7418670438472419 0.7418670438472419 0.011906588237543536
0.7425742574257426 0.7425742574257426 0.012009757809897944
0.7432814710042432 0.7432814710042432 0.012115821800069838
0.7439886845827439 0.7439886845827439 0.01222274897592806
0.7446958981612447 0.7446958981612447 0.012326850929137917
0.7454031117397454 0.7454031117397454 0.012434167293263504
0.7461103253182461 0.7461103253182461 0.012542320617982722
0.7468175388967468 0.7468175388967468 0.012654791972517413
0.7475247524752475 0.7475247524752475 0.012764939421589725
0.7482319660537482 0.7482319660537482 0.012875244225116338
0.7489391796322489 0.7489391796322489 0.012987904772853656
0.7496463932107497 0.7496463932107497 0.013098737606723464
0.7503536067892503 0.7503536067892503 0.013216398485399786
0.751060820367751 0.751060820367751 0.013328477142840205
0.7517680339462518 0.7517680339462518 0.013447782517574858
0.7524752475247525 0.7524752475247525 0.013563497396774675
0.7531824611032532 0.7531824611032532 0.013679806700783089
0.7538896746817538 0.7538896746817538 0.013799736144734915
0.7545968882602546 0.7545968882602546 0.013919867782374396
0.7553041018387553 0.7553041018387553 0.01404016880569917
0.756011315417256 0.756011315417256 0.014162748142171372
0.7567185289957566 0.7567185289957566 0.014284372828479116
0.7574257425742574 0.7574257425742574 0.0144092607170911
0.7581329561527581 0.7581329561527581 0.014532658398517463
0.7588401697312588 0.7588401697312588 0.014658258604346029
0.7595473833097596 0.7595473833097596 0.014784957855676701
0.7602545968882602 0.7602545968882602 0.014915318513909534
0.7609618104667609 0.7609618104667609 0.015044747178063175
0.7616690240452616 0.7616690240452616 0.015175575631687031
0.7623762376237624 0.7623762376237624 0.015305992579150515
0.7630834512022631 0.7630834512022631 0.0154381451454037
0.7637906647807637 0.7637906647807637 0.015573065551745057
0.7644978783592645 0.7644978783592645 0.015705166559330104
0.7652050919377652 0.7652050919377652 0.01584243492195783
0.7659123055162659 0.7659123055162659 0.015978619188535629
0.7666195190947666 0.7666195190947666 0.016118111603860467
0.7673267326732673 0.7673267326732673 0.016258296992565235
0.768033946251768 0.768033946251768 0.016397403825688697
0.7687411598302687 0.7687411598302687 0.016541757043749915
0.7694483734087695 0.7694483734087695 0.016683245432001307
0.7701555869872702 0.7701555869872702 0.01682785929975845
0.7708628005657708 0.7708628005657708 0.016972470716852454
0.7715700141442715 0.7715700141442715 0.01712078221714161
0.7722772277227723 0.7722772277227723 0.017267830923924408
0.772984441301273 0.772984441301273 0.017418115709485029
0.7736916548797736 0.7736916548797736 0.017567238271820486
0.7743988684582743 0.7743988684582743 0.01772090976740772
0.7751060820367751 0.7751060820367751 0.017876693006685056
0.7758132956152758 0.7758132956152758 0.018029320142497839
0.7765205091937765 0.7765205091937765 0.018186328907814899
0.7772277227722773 0.7772277227722773 0.01834388160251317
0.7779349363507779 0.7779349363507779 0.018501315568863656
0.7786421499292786 0.7786421499292786 0.018662955734919479
0.7793493635077793 0.7793493635077793 0.018826150352362286
0.7800565770862801 0.7800565770862801 0.018988900159734268
0.7807637906647807 0.7807637906647807 0.01915320113404669
0.7814710042432814 0.7814710042432814 0.019319050361725856
0.7821782178217822 0.7821782178217822 0.019487555645422626
0.7828854314002829 0.7828854314002829 0.01965758566595284
0.7835926449787836 0.7835926449787836 0.019833073503295687
0.7842998585572842 0.7842998585572842 0.02000513058596183
0.785007072135785 0.785007072135785 0.02017888740120342
0.7857142857142857 0.7857142857142857 0.020354869201790805
0.7864214992927864 0.7864214992927864 0.020531562756444554
0.7871287128712872 0.7871287128712872 0.0207105622395037
0.7878359264497878 0.7878359264497878 0.020893411069344428
0.7885431400282885 0.7885431400282885 0.021075834700856105
0.7892503536067892 0.7892503536067892 0.02126329091574777
0.78995756718529 0.78995756718529 0.021452339414497536
0.7906647807637907 0.7906647807637907 0.021639612139021475
0.7913719943422913 0.7913719943422913 0.021828786070734533
0.7920792079207921 0.7920792079207921 0.022019881523073955
0.7927864214992928 0.7927864214992928 0.022214379181540658
0.7934936350777935 0.7934936350777935 0.022411916288249728
0.7942008486562941 0.7942008486562941 0.022610709450390025
0.7949080622347949 0.7949080622347949 0.022809364673384647
0.7956152758132956 0.7956152758132956 0.02301347219358223
0.7963224893917963 0.7963224893917963 0.02321826266501128
0.797029702970297 0.797029702970297 0.023422082416850254
0.7977369165487977 0.7977369165487977 0.023632853522892209
0.7984441301272984 0.7984441301272984 0.02384161750340292
0.7991513437057991 0.7991513437057991 0.024054875402543458
0.7998585572842999 0.7998585572842999 0.024268856262463325
0.8005657708628006 0.8005657708628006 0.024486104905428055
0.8012729844413012 0.8012729844413012 0.02470450208781714
0.8019801980198019 0.8019801980198019 0.024926165025919206
0.8026874115983027 0.8026874115983027 0.025152265221365705
0.8033946251768034 0.8033946251768034 0.025379743465582848
0.804101838755304 0.804101838755304 0.02561005618276823
0.8048090523338048 0.8048090523338048 0.025842474674378805
0.8055162659123055 0.8055162659123055 0.026075315860391206
0.8062234794908062 0.8062234794908062 0.026311229512170899
0.8069306930693069 0.8069306930693069 0.026551395876996364
0.8076379066478077 0.8076379066478077 0.026796626859029627
0.8083451202263083 0.8083451202263083 0.02704160805187821
0.809052333804809 0.809052333804809 0.027287848293476765
0.8097595473833098 0.8097595473833098 0.027537378801104584
0.8104667609618105 0.8104667609618105 0.027792282672056039
0.8111739745403111 0.8111739745403111 0.028048101593880716
0.8118811881188118 0.8118811881188118 0.028308795413299005
0.8125884016973126 0.8125884016973126 0.02857145374695674
0.8132956152758133 0.8132956152758133 0.028837566517449049
0.814002828854314 0.814002828854314 0.02910718150517769
0.8147100424328146 0.8147100424328146 0.029379989443767505
0.8154172560113154 0.8154172560113154 0.029658471165034958
0.8161244695898161 0.8161244695898161 0.029938024824584347
0.8168316831683168 0.8168316831683168 0.030222156034281908
0.8175388967468176 0.8175388967468176 0.030510696846231919
0.8182461103253182 0.8182461103253182 0.03079688338910073
0.8189533239038189 0.8189533239038189 0.031091516260294977
0.8196605374823196 0.8196605374823196 0.03138910251302398
0.8203677510608204 0.8203677510608204 0.03169424939200433
0.8210749646393211 0.8210749646393211 0.03200036452426592
0.8217821782178217 0.8217821782178217 0.03231089784659856
0.8224893917963225 0.8224893917963225 0.032626435194736329
0.8231966053748232 0.8231966053748232 0.032946641905038018
0.8239038189533239 0.8239038189533239 0.03326684253414973
0.8246110325318246 0.8246110325318246 0.03359486994495289
0.8253182461103253 0.8253182461103253 0.03392862949818925
0.826025459688826 0.826025459688826 0.03426711537754594
0.8267326732673267 0.8267326732673267 0.03461047783234146
0.8274398868458275 0.8274398868458275 0.034959904903341398
0.8281471004243282 0.8281471004243282 0.035313320840966559
0.8288543140028288 0.8288543140028288 0.035671615069378628
0.8295615275813295 0.8295615275813295 0.03603770770645064
0.8302687411598303 0.8302687411598303 0.03641204878673646
0.830975954738331 0.830975954738331 0.0367872369068999
0.8316831683168316 0.8316831683168316 0.03716950082756745
0.8323903818953323 0.8323903818953323 0.03756279648231489
0.8330975954738331 0.8330975954738331 0.037962770359992997
0.8338048090523338 0.8338048090523338 0.03837190910356741
0.8345120226308345 0.8345120226308345 0.03879147870989233
0.8352192362093352 0.8352192362093352 0.03921302193596949
0.8359264497878359 0.8359264497878359 0.03964910576067996
0.8366336633663366 0.8366336633663366 0.04009556503164798
0.8373408769448373 0.8373408769448373 0.04054884715550455
0.8380480905233381 0.8380480905233381 0.0410170689152087
0.8387553041018387 0.8387553041018387 0.04149639610294772
0.8394625176803394 0.8394625176803394 0.04198143401413754
0.8401697312588402 0.8401697312588402 0.04248155014706659
0.8408769448373409 0.8408769448373409 0.04299362500352893
0.8415841584158416 0.8415841584158416 0.04352879550243839
0.8422913719943422 0.8422913719943422 0.044090689064940107
0.842998585572843 0.842998585572843 0.044688359403264
0.8437057991513437 0.8437057991513437 0.04534558416357629
0.8444130127298444 0.8444130127298444 0.04607500850087274
0.8451202263083452 0.8451202263083452 0.046900444269152439
0.8458274398868458 0.8458274398868458 0.0478385528116695
0.8465346534653465 0.8465346534653465 0.04895712048984737
0.8472418670438472 0.8472418670438472 0.050305885957786147
