# Supplementary material for: Large-deviations of disease spreading dynamics with vaccination
Source: PLoS One. 2023 Jul 10;18(7):e0287932. doi: 10.1371/journal.pone.0287932 (PMC10332629; doi:10.1371/journal.pone.0287932)
Supplement: S1 Data — (GZ) [file pone.0287932.s002.gz › DATA/fig1/adaptive.dat]

#{"fraction":true,"graph_seed":56229289,"graph_type":{"SmallWorld":0.1},"lambda":0.4,"networks":1,"recovery_prob":0.14,"samples_per_step":10000,"sir_seed":148926107025,"system_size":3200,"vaccine":"HighDeg","vaccine_range":{"end":2000,"start":0,"step_size":5},"vaccine_seed":496709264107025}
# Doses Mean Mean_ERR Variance Variance_ERR
0 9.950474707812498e-1 7.742699031010233e-10 7.818264489875507e-6 1.7243073325595718e-14
5 9.929137730468753e-1 9.003019517515847e-10 9.474516899210054e-6 3.3116567196264114e-14
10 9.9102311171875e-1 1.0872106536869545e-9 1.0368602354313179e-5 3.8214890358480495e-14
15 9.890954048437501e-1 1.1070542704833812e-9 1.1079055869798171e-5 4.167013252698497e-14
20 9.870958231250001e-1 1.225551659570871e-9 1.2004827781033505e-5 4.0843186835258397e-14
25 9.852506634375006e-1 1.1258142940437024e-9 1.275286798290372e-5 5.2741855048311184e-14
30 9.831714981249996e-1 1.3277757484379894e-9 1.3892237697913254e-5 6.121970041338546e-14
35 9.812101149218749e-1 1.6272333823193093e-9 1.487511697213822e-5 7.590762958989425e-14
40 9.792096047656248e-1 1.4881293732844352e-9 1.5240038561322985e-5 7.136770670117092e-14
45 9.771904729687507e-1 1.5273750603329574e-9 1.680401606724254e-5 7.939045064966565e-14
50 9.750239903906252e-1 1.9301573759220432e-9 1.8818347319414045e-5 9.906537492111077e-14
55 9.729939463281253e-1 1.8459723854456321e-9 1.9672790244027073e-5 1.0427464563122393e-13
60 9.708333286718752e-1 2.106059462591512e-9 2.1658046328096614e-5 1.4126766316175716e-13
65 9.687965720312499e-1 2.5608385614961652e-9 2.3258342741166652e-5 1.470907648113362e-13
70 9.665334585156249e-1 2.6130131350030158e-9 2.436530284402727e-5 1.4378199917057815e-13
75 9.6438077703125e-1 2.2494462517335067e-9 2.598943079104369e-5 1.9398134802787345e-13
80 9.621784962499998e-1 2.9140371197263178e-9 2.83677608931422e-5 2.1482260073563041e-13
85 9.598876867968752e-1 2.9398017060488408e-9 3.100945474456785e-5 2.5849389631827384e-13
90 9.576508332031255e-1 3.252970521085829e-9 3.213621050998586e-5 2.726817432914879e-13
95 9.552902390624994e-1 3.4444138061538624e-9 3.4657366740599366e-5 2.94206566080781e-13
100 9.528506849999996e-1 3.756767518166196e-9 3.7850905816546863e-5 3.746923632395207e-13
105 9.505826555468745e-1 3.86330384472171e-9 3.9905004113276436e-5 3.9709598823224104e-13
110 9.481249391406255e-1 4.511292011468794e-9 4.334622294380597e-5 4.0449262952026874e-13
115 9.456682946093748e-1 5.149969345453684e-9 4.5640967388974845e-5 5.559902596393702e-13
120 9.430889357031251e-1 4.5998971281197255e-9 4.833419802482817e-5 5.15004755127873e-13
125 9.404980914062508e-1 4.891369716186824e-9 5.220887540432476e-5 6.860014220108153e-13
130 9.378528094531249e-1 5.4202785771391864e-9 5.574129800052031e-5 7.618133036150277e-13
135 9.352294824218744e-1 5.548585176852765e-9 5.8018599925053915e-5 7.930897609003809e-13
140 9.325053218749996e-1 5.840784257812746e-9 6.31793585166379e-5 9.100622104810255e-13
145 9.297227407031255e-1 7.552987123040096e-9 6.765891086690574e-5 9.94322665181058e-13
150 9.2669090765625e-1 7.3104634794706646e-9 7.219501643349627e-5 1.125660753340921e-12
155 9.23714268203125e-1 8.217712112493602e-9 7.706455508793918e-5 1.3278401784321111e-12
160 9.207911348437499e-1 8.188655586692218e-9 8.380110846549091e-5 1.422862777521535e-12
165 9.178679757812501e-1 9.411959013061497e-9 8.902971007170653e-5 1.6754774700850491e-12
170 9.14536585390625e-1 8.969099717712947e-9 9.494870094431767e-5 1.8626248320578062e-12
175 9.115258567968753e-1 9.702004924993628e-9 1.0389575676592882e-4 2.6210838216614645e-12
180 9.080370788281253e-1 9.594415800286792e-9 1.0932651437560895e-4 2.7338310546555923e-12
185 9.045372853125001e-1 1.1499784592873559e-8 1.1832868380847762e-4 3.3489002886376304e-12
190 9.010203673437502e-1 1.1512499414038823e-8 1.2509819960373716e-4 3.0327354608782e-12
195 8.973382914062501e-1 1.4276662616578562e-8 1.3690104981551874e-4 4.904114162978731e-12
200 8.93470067890625e-1 1.5863233952879745e-8 1.457364036252208e-4 4.745051219461851e-12
205 8.894430284374998e-1 1.4208893737212309e-8 1.5435649255031222e-4 6.057021629816511e-12
210 8.852850205468747e-1 1.7433586513861523e-8 1.725862158875515e-4 6.6872220096390135e-12
215 8.811043839062505e-1 1.9478380716578163e-8 1.8501632609356565e-4 8.054834270643474e-12
220 8.771119744531253e-1 1.906226300214485e-8 1.9741197736036683e-4 8.16117281616492e-12
225 8.720037203125e-1 2.0966898024904422e-8 2.153884785909275e-4 1.2402181178148385e-11
230 8.673996491406245e-1 2.2264650298573015e-8 2.3442212156127531e-4 1.4917171368145586e-11
235 8.627614017187497e-1 2.3516799442355506e-8 2.529379694831275e-4 1.3727611581537214e-11
240 8.572210794531246e-1 2.7075519846870958e-8 2.701142826730125e-4 1.6058962502532348e-11
245 8.517304319531251e-1 3.0764753428703924e-8 2.9242459132645927e-4 2.2167854841539048e-11
250 8.459394477343752e-1 3.6462101338126865e-8 3.9438075354093327e-4 4.6216938208394846e-9
255 8.401983695312497e-1 3.61390646771298e-8 3.447820922724948e-4 2.42931414928671e-11
260 8.339515650781248e-1 4.0711286690130534e-8 3.812670972993516e-4 2.824698396366596e-11
265 8.275070013281248e-1 4.154791585028925e-8 4.0071911281842985e-4 3.30410031224053e-11
270 8.205980969531248e-1 4.8973196364253225e-8 5.02611186634929e-4 3.4165416994440515e-9
275 8.129757613281247e-1 4.619169099715892e-8 4.900467735311361e-4 5.504272479862081e-11
280 8.054251097656246e-1 5.651578751936645e-8 5.302414275706932e-4 5.770376114523514e-11
285 7.97221803046875e-1 5.5245950420890044e-8 5.826721680733305e-4 7.07537739279795e-11
290 7.882033873437504e-1 7.43793919179434e-8 8.169666005501617e-4 1.0426622448912217e-8
295 7.791469426562501e-1 7.849957079372907e-8 7.864743720627192e-4 3.4916632829385095e-9
300 7.689786396093746e-1 9.163188852434917e-8 9.464447964688279e-4 1.0110955815962895e-8
305 7.581567073437494e-1 9.336912086598103e-8 9.882701550620035e-4 5.791695385814683e-9
310 7.469831862500005e-1 1.1239216856289422e-7 1.032529547579422e-3 2.2924845995133533e-9
315 7.340039547656241e-1 1.306020309592289e-7 1.2944651750606113e-3 8.346546758724284e-9
320 7.203596985156252e-1 1.6093867746410659e-7 1.5910681364460244e-3 1.6870925890392864e-8
325 7.063742785937493e-1 1.866388002468473e-7 1.9262859397661221e-3 2.29978737733198e-8
330 6.949709807812502e-1 2.115712426824195e-7 2.1742942528237344e-3 2.4533407743742004e-8
335 6.88748413125e-1 2.0383355745272855e-7 2.0598873647636345e-3 1.78977798461895e-8
340 6.807227577343751e-1 2.57267228009013e-7 2.4426468802735382e-3 2.8143437306189718e-8
345 6.748542905468751e-1 2.5620913847559067e-7 2.558788258543064e-3 2.9080371235285648e-8
350 6.668565700000003e-1 2.5445406995350604e-7 2.767027941419583e-3 3.570610772700853e-8
355 6.601783459374998e-1 2.880011073047669e-7 2.9211669014341246e-3 3.59413007695816e-8
360 6.53549819921875e-1 2.8004699317489935e-7 3.251807860889364e-3 4.295183588521495e-8
365 6.472643082031245e-1 2.9702760622908615e-7 3.078056105812466e-3 3.3407849159139794e-8
370 6.395728057812503e-1 3.4142730472047815e-7 3.551716903774885e-3 4.5305834908299385e-8
375 6.333588966406243e-1 3.261845709452703e-7 3.4012130983001455e-3 3.525320437759404e-8
380 6.250737945312502e-1 3.8040870096618534e-7 3.962909119128313e-3 5.844930503077324e-8
385 6.168127832812503e-1 3.88794348638434e-7 4.112904259755654e-3 5.216020723904606e-8
390 6.101051266406247e-1 4.704457124460099e-7 4.4741982401607806e-3 6.142084932138319e-8
395 6.027670964062497e-1 4.7677557982202717e-7 4.1985071138888165e-3 4.386581973790897e-8
400 5.931370637499997e-1 5.424371236068288e-7 5.324005304177517e-3 7.342080684363213e-8
405 5.8584987984375e-1 5.434315069443186e-7 5.296939167210131e-3 6.446403296562328e-8
410 5.773258808593752e-1 4.970358673460312e-7 5.383587508120517e-3 5.93186372778355e-8
415 5.697817045312498e-1 5.231202713407938e-7 5.645041272470995e-3 6.477573675312945e-8
420 5.605138882812503e-1 5.957927340325825e-7 6.288392633378125e-3 7.111283149354805e-8
425 5.501449601562497e-1 7.581967515911838e-7 7.3110071691703206e-3 8.324171579180282e-8
430 5.429851849218749e-1 6.477280812018129e-7 7.215387201041585e-3 7.386022293805843e-8
435 5.325968395312503e-1 7.827275450310285e-7 7.848775690539102e-3 7.753369255786218e-8
440 5.238328529687498e-1 7.33815119548775e-7 7.890639229338013e-3 7.164920929664462e-8
445 5.144459811718751e-1 7.195059202338622e-7 8.111764374711797e-3 6.794776415062376e-8
450 5.043821790625003e-1 8.235655447725557e-7 8.727775602563888e-3 8.189687383505462e-8
455 4.9317935234375e-1 1.0418425375726247e-6 9.60203155973428e-3 8.939335439168685e-8
460 4.8435668031249984e-1 1.1566704371260774e-6 9.705477490740277e-3 8.90622711774094e-8
465 4.7175765914062523e-1 1.0369613867714453e-6 1.0664737856305855e-2 8.209297226339961e-8
470 4.6365293023437465e-1 1.185555436604932e-6 1.1001752217030595e-2 9.312013723370725e-8
475 4.521588396093751e-1 1.2189037840526688e-6 1.1602331551614747e-2 8.419076435626106e-8
480 4.4163470031250013e-1 1.2253081240106404e-6 1.2166302356047343e-2 7.604665760981517e-8
485 4.268753809374998e-1 1.2869798551649476e-6 1.290297629780329e-2 7.495712022163673e-8
490 4.1812761343750016e-1 1.2294506904278451e-6 1.2757742991010968e-2 8.140060549219352e-8
495 4.081080202343752e-1 1.355988710281502e-6 1.3401252437055368e-2 8.156703041151269e-8
500 3.969263545312502e-1 1.5022644467148225e-6 1.3261470483170302e-2 6.743581678115205e-8
505 3.8060620242187515e-1 1.2853949923774155e-6 1.4599757154947695e-2 5.6241368202415806e-8
510 3.717456901562498e-1 1.334926803821055e-6 1.4355427299129576e-2 6.38284194425591e-8
515 3.587509467968751e-1 1.3487131534072325e-6 1.4878475762050545e-2 5.73577120149106e-8
520 3.478569958593749e-1 1.4219315716942476e-6 1.4921905150133929e-2 5.0974362071938065e-8
525 3.3592426765625005e-1 1.5063464359040796e-6 1.4655566018564962e-2 4.700369151531529e-8
530 3.23474911953125e-1 1.4616395878507582e-6 1.5255558734999813e-2 4.55058984683916e-8
535 3.1257276968750014e-1 1.6336465011602535e-6 1.4971129117821894e-2 3.872828264515381e-8
540 3.023136900781251e-1 1.6082513094342973e-6 1.4459515340021562e-2 3.269752605791709e-8
545 2.8803912382812497e-1 1.4171574732676545e-6 1.4827790829235627e-2 3.30359589887745e-8
550 2.8155991929687496e-1 1.2924575523859295e-6 1.4011025058902482e-2 3.1512606789249636e-8
555 2.670860260937499e-1 1.5584560092360886e-6 1.4393417605899479e-2 2.2242160496628314e-8
560 2.5697812304687506e-1 1.4405115399742095e-6 1.3882304392469784e-2 2.2491808630531917e-8
565 2.46193158984375e-1 1.3846889001121508e-6 1.345381982327812e-2 1.874956271144399e-8
570 2.3623508296874993e-1 1.3038745902402135e-6 1.2899672657516617e-2 1.772111508191853e-8
575 2.2701576570312482e-1 1.3148957600146426e-6 1.2464390483526879e-2 1.568078298185985e-8
580 2.1634479250000005e-1 1.1557529193411993e-6 1.2156060713431003e-2 1.4300480928973988e-8
585 2.0573872242187496e-1 1.2040936373278294e-6 1.1557702682089496e-2 1.5585898141860213e-8
590 1.9793873390625003e-1 1.2525405097898182e-6 1.0730949358050381e-2 1.1614610642671669e-8
595 1.887505432812501e-1 9.825064149529139e-7 1.0098973803283683e-2 1.0122118861256329e-8
600 1.7886683218750007e-1 9.523880369366148e-7 9.855023563847647e-3 1.1392621821002038e-8
605 1.694924490625001e-1 9.153203447393514e-7 9.047080032397889e-3 9.323515655213274e-9
610 1.6287276906250003e-1 8.487448552225663e-7 8.553985753256138e-3 9.165115815460484e-9
615 1.5631538718749996e-1 7.888093611844809e-7 8.03355637419209e-3 8.392799617636143e-9
620 1.476316868750001e-1 7.913566472017651e-7 7.578604114718119e-3 8.371170086416823e-9
625 1.3986331929687507e-1 7.49283576748234e-7 6.998586336565968e-3 6.957865561145499e-9
630 1.338831811718749e-1 6.392112737319274e-7 6.418557851937944e-3 6.8598721502709245e-9
635 1.2907147304687505e-1 6.482420790415934e-7 6.038722280410358e-3 6.456827494527868e-9
640 1.2272278429687504e-1 5.675096078105434e-7 5.565584997640978e-3 5.628676822518983e-9
645 1.1667208429687499e-1 5.115134352304686e-7 5.15145716215806e-3 5.422043197279052e-9
650 1.1045806867187499e-1 4.774898315512621e-7 4.642690895391281e-3 4.5534921443448706e-9
655 1.060457883593751e-1 4.471344778864642e-7 4.426244006128046e-3 3.970060483014222e-9
660 1.0025605742187496e-1 3.8915624767685113e-7 3.933367857847305e-3 3.508636780386555e-9
665 9.525133132812506e-2 3.454771877680596e-7 3.5492667561716163e-3 2.4988001171948223e-9
670 9.146475023437503e-2 2.962443952074649e-7 3.305234505498797e-3 2.535022781670845e-9
675 8.7937318125e-2 2.895672734400366e-7 3.0405821145891208e-3 2.2114592964012435e-9
680 8.338826398437495e-2 2.7804565648168466e-7 2.6867601600049397e-3 2.0713245763197237e-9
685 7.977532218750004e-2 2.7519112201552845e-7 2.5285979241027223e-3 1.8660647377275013e-9
690 7.582476820312489e-2 1.9529047600897508e-7 2.2990973622809122e-3 1.6752600258169234e-9
695 7.276110992187505e-2 1.925448558834883e-7 2.0961437144483676e-3 1.2828642046079074e-9
700 6.968351351562499e-2 1.700666719926208e-7 1.8971046674632276e-3 1.0247614819263575e-9
705 6.689630734375e-2 1.6702234412380165e-7 1.693819921544832e-3 1.0299995774345286e-9
710 6.381617804687509e-2 1.3577326214940944e-7 1.4963036799489546e-3 6.81702283771197e-10
715 6.1723177187500006e-2 1.1804545734482452e-7 1.4022244442169467e-3 6.277527054569776e-10
720 5.9206362109375014e-2 1.3965107260482825e-7 1.2809662774907905e-3 6.284441865166914e-10
725 5.664600210937496e-2 1.1638189596478938e-7 1.1426772327504343e-3 4.485633097447335e-10
730 5.428347960937502e-2 1.0418558464525705e-7 1.0333231990850705e-3 3.2331450915186915e-10
735 5.2751398671875e-2 9.688000739618572e-8 9.748190594999618e-4 3.6058770836529163e-10
740 4.978040523437503e-2 7.048066572894865e-8 8.269971916933617e-4 2.5120687806009263e-10
745 4.821325945312498e-2 6.882063729589276e-8 7.762828531748226e-4 2.454632300362909e-10
750 4.726758671875e-2 7.278462945739746e-8 7.306417170248166e-4 2.2891778223083423e-10
755 4.5257617734375005e-2 6.434509548676135e-8 6.671627110477569e-4 2.226418426592217e-10
760 4.3391761015624995e-2 6.556739525707418e-8 5.860953952061331e-4 1.497140316493441e-10
765 4.1932272343749986e-2 4.836338633181163e-8 5.346376946854278e-4 1.146469356370107e-10
770 4.05821909375e-2 4.778764148720686e-8 4.912306881513271e-4 1.092552581030877e-10
775 3.914673851562502e-2 4.363783041254351e-8 4.434559522592367e-4 8.63004570691377e-11
780 3.743210320312501e-2 3.404541912694708e-8 3.9110951887219895e-4 6.652668283647944e-11
785 3.643570085937503e-2 3.7654644238031585e-8 3.750071772044054e-4 5.78790513669045e-11
790 3.517689765625e-2 3.283004392028843e-8 3.3189323651880296e-4 4.2869378793482553e-11
795 3.412240203124997e-2 3.272089018239691e-8 3.1336884825052035e-4 4.2969165820925167e-11
800 3.2702626015624965e-2 2.8776197096136422e-8 2.782244106097778e-4 3.6015248106455824e-11
805 3.221933375000001e-2 2.8275863869726377e-8 2.5601862889194834e-4 2.5494059163665036e-11
810 3.085963171874998e-2 2.263190436403819e-8 2.3542645499596685e-4 2.080636889634984e-11
815 2.9785697265625008e-2 2.0510618510589728e-8 2.0945069051181032e-4 2.0254780579846702e-11
820 2.900138695312498e-2 2.1455002852728387e-8 1.917600608598928e-4 1.4958130579488692e-11
825 2.7990757343750006e-2 1.7735282377709964e-8 1.7100761914095333e-4 1.0945978634102854e-11
830 2.7483345937499987e-2 1.7615113252050786e-8 1.611029170966663e-4 9.236646715921676e-12
835 2.659226101562501e-2 1.6931289671136332e-8 1.5452280827654184e-4 9.305861199906102e-12
840 2.6292373281249996e-2 1.4370403869116274e-8 1.5170393908600855e-4 1.0324272679759699e-11
845 2.5456246640625e-2 1.2170519058538794e-8 1.3591644536251225e-4 7.416016193721277e-12
850 2.5097897031249986e-2 1.3235891550756923e-8 1.299877250758252e-4 7.091188380347507e-12
855 2.4606915859374977e-2 1.3198698870062394e-8 1.2582662154775453e-4 5.629515060226633e-12
860 2.4471890156249995e-2 1.2617175258569204e-8 1.2076450756341076e-4 5.258639016300215e-12
865 2.400819265625e-2 1.1537609568139613e-8 1.1413010641633529e-4 4.08416931700314e-12
870 2.3236145390625e-2 1.0436452980218444e-8 1.0713789342901266e-4 3.978914986950548e-12
875 2.2899651015624987e-2 1.0134768212347318e-8 1.0093151497293834e-4 3.035591807081706e-12
880 2.2531599296874993e-2 9.56659274999396e-9 9.982522474201268e-5 4.086507104623446e-12
885 2.223495835937499e-2 1.0053634655218567e-8 9.265070833813422e-5 3.403159507067304e-12
890 2.193344875000001e-2 8.879754888085986e-9 9.058741821726498e-5 3.1938294342464624e-12
895 2.1506265390624977e-2 8.910393139593592e-9 8.738035708890413e-5 3.700196880660766e-12
900 2.11795459375e-2 8.284567997168004e-9 8.227537173985397e-5 2.069299511478454e-12
905 2.0827733437499996e-2 8.020914784277292e-9 7.644133304052198e-5 1.979211422716503e-12
910 2.0539295390625e-2 7.359817610101219e-9 7.607149818846262e-5 2.1070573576255e-12
915 2.0256533125000004e-2 7.47904919570311e-9 7.828155861820828e-5 2.5394364876164e-12
920 1.9826888046874984e-2 6.500264749212642e-9 7.018268252920358e-5 1.9733232048813723e-12
925 1.9290780625000014e-2 6.690305805273409e-9 6.475508194928393e-5 1.6936155796942093e-12
930 1.9166580312500008e-2 5.104273808691412e-9 6.4678882341823e-5 1.4759989897916788e-12
935 1.8989606562499983e-2 6.132847877831886e-9 6.303139192779495e-5 1.496461601330991e-12
940 1.8533195625000005e-2 5.994491071679651e-9 5.923985656652297e-5 1.1589578385032953e-12
945 1.845583015624999e-2 5.607596846459971e-9 5.6936632738480424e-5 1.1620196546790236e-12
950 1.809433351562499e-2 4.484934267816237e-9 5.42682908175853e-5 1.147044638648e-12
955 1.786307875000001e-2 5.416527069921943e-9 5.249348197149882e-5 8.825786668269975e-13
960 1.757573054687499e-2 4.1190954589782136e-9 4.906771604211654e-5 9.33583984078807e-13
965 1.7284707656249974e-2 4.815585501928704e-9 4.821214514300379e-5 8.230714094387937e-13
970 1.6929958593749985e-2 4.309689852905236e-9 4.6947286891073374e-5 7.587597555776939e-13
975 1.665141851562501e-2 3.992354583441233e-9 4.312413070232922e-5 6.531526545814681e-13
980 1.6419773281250005e-2 3.899482553686564e-9 4.170662272791714e-5 6.500632010082553e-13
985 1.625070414062501e-2 4.274804085882549e-9 4.163096417045129e-5 6.030929433938734e-13
990 1.6039642109374988e-2 4.511137722406028e-9 4.00893977654947e-5 5.075816076576322e-13
995 1.5817873593749993e-2 3.4754144511474644e-9 3.873527379413117e-5 5.546700587089423e-13
1000 1.565090156249999e-2 3.7507924438476324e-9 3.800029791845481e-5 4.604888877617636e-13
1005 1.5379731093749993e-2 3.3356414931396638e-9 3.557423837662707e-5 4.251640685910138e-13
1010 1.5231575703124996e-2 3.3898126601501624e-9 3.457482772596415e-5 4.0936317216704923e-13
1015 1.4921290625000005e-2 3.207518193359343e-9 3.316980715118197e-5 3.6191959738959414e-13
1020 1.4793353515625003e-2 2.880286987152099e-9 3.204060640978536e-5 2.9834013507865277e-13
1025 1.4543155546874994e-2 3.1307821503844885e-9 3.160033576433132e-5 3.1653387388582253e-13
1030 1.4412247421875003e-2 3.3450878424743218e-9 3.0435064201550654e-5 3.794436504750342e-13
1035 1.4174431640625e-2 2.6339073899841188e-9 2.808001483344339e-5 2.2332573019562634e-13
1040 1.3972901640624992e-2 3.0224296149841197e-9 2.7253307929728463e-5 2.2396766255568393e-13
1045 1.3734231718749998e-2 2.403332746850591e-9 2.605036414703327e-5 1.7987537758278808e-13
1050 1.3562090000000006e-2 2.4861046050781298e-9 2.5140083368772535e-5 2.1424144515949552e-13
1055 1.3363347187500004e-2 2.7020456180664208e-9 2.474043723615533e-5 1.961586649082762e-13
1060 1.3253261093750003e-2 2.4779972011474867e-9 2.4017049224603615e-5 1.519056763385173e-13
1065 1.3035580625000001e-2 2.5313365953125038e-9 2.290375598129889e-5 1.4917241978604482e-13
1070 1.2902416796875e-2 2.240165233001703e-9 2.22966943022009e-5 1.4292321627652994e-13
1075 1.2657546875000007e-2 2.108385825195303e-9 2.1196213531679414e-5 1.4040513508096422e-13
1080 1.2443905312500005e-2 1.9488778604492033e-9 2.0368475052237238e-5 1.3676622218633073e-13
1085 1.2366481953124992e-2 2.0331651894470134e-9 2.013242388614587e-5 1.3367556931288993e-13
1090 1.2172607656249994e-2 1.833785309545894e-9 1.888474393559813e-5 1.0985817779205114e-13
1095 1.2094500546875003e-2 1.9597944747985783e-9 1.892241391901771e-5 1.162874711719619e-13
1100 1.1953214453125003e-2 1.8372512095642045e-9 1.829129274546856e-5 1.0050944759075521e-13
1105 1.1749093515625005e-2 1.6535434594177099e-9 1.7770290417964614e-5 1.016329057106769e-13
1110 1.1602755156250002e-2 1.60849005642089e-9 1.6702004005330888e-5 9.101957058269066e-14
1115 1.1458274218750005e-2 1.7014057269286972e-9 1.70107172961772e-5 9.976837748827251e-14
1120 1.1269656093749997e-2 1.3898559618896447e-9 1.558458462920464e-5 7.018941156927777e-14
1125 1.1197903203125005e-2 1.5410271318297957e-9 1.5488961787689206e-5 8.087727271759231e-14
1130 1.1047432421874996e-2 1.459454922943096e-9 1.4348385880814051e-5 6.312122400206145e-14
1135 1.0851501328124999e-2 1.4019648541931213e-9 1.4096784729550321e-5 6.396396046156628e-14
1140 1.070301804687499e-2 1.332891131829832e-9 1.3425600791687715e-5 5.4581812329557897e-14
1145 1.0582064218749998e-2 1.2282283564209166e-9 1.3301864368217872e-5 5.5848687414745615e-14
1150 1.0477452109374997e-2 1.2904036708435106e-9 1.2577789066095323e-5 5.200190182299902e-14
1155 1.0347260156249987e-2 1.1547224700927598e-9 1.229470551754985e-5 4.8167637435014867e-14
1160 1.0145619375e-2 1.2359956617187425e-9 1.1923042439186398e-5 4.9085292348777164e-14
1165 1.0045146874999989e-2 1.1111758789062186e-9 1.1213247515099527e-5 3.258757454714367e-14
1170 1.0020610546875e-2 1.245877952728264e-9 1.1337839605062787e-5 3.6361489423148504e-14
1175 9.778337031250006e-3 1.147829515405257e-9 1.035850426344089e-5 3.210402151562496e-14
1180 9.768787265624993e-3 1.0675665189880488e-9 1.0389843273289577e-5 2.8924867573339347e-14
1185 9.588183437500002e-3 1.1005132305664134e-9 1.0015164928007136e-5 3.080035749161959e-14
1190 9.482803359375005e-3 1.0068494501404047e-9 9.722750679030472e-6 2.2340705566837662e-14
1195 9.397448828124998e-3 8.818341807556264e-10 9.492227011766615e-6 2.432066830500575e-14
1200 9.312928828124995e-3 7.939951567321689e-10 9.096509225045642e-6 2.1421527020941273e-14
1205 9.143420312500001e-3 8.229020190429618e-10 8.70959069063701e-6 2.1495324657613796e-14
1210 9.044942343749996e-3 8.635730234130824e-10 8.788602980441957e-6 2.0001602678561343e-14
1215 8.971108437500003e-3 8.577412540039193e-10 8.303728502764895e-6 1.7826153203467176e-14
1220 8.894947187499998e-3 7.766331825195229e-10 7.893785353219994e-6 1.5962390524268944e-14
1225 8.769806718750005e-3 8.021349568115137e-10 7.664412254259032e-6 1.643609576753596e-14
1230 8.682688984374989e-3 7.367971926208655e-10 7.660031625897845e-6 1.6474728678857384e-14
1235 8.540943437499997e-3 7.569299989257661e-10 7.197695695211664e-6 1.3550251613869754e-14
1240 8.467213828125009e-3 7.264948512634324e-10 7.1418499315315495e-6 1.3482147088591006e-14
1245 8.331133828125004e-3 6.510981959900057e-10 6.863617681150525e-6 1.2787218663811597e-14
1250 8.288601953124988e-3 6.302019761657969e-10 6.570844696399199e-6 1.041011549184146e-14
1255 8.128665781249999e-3 5.943613398193405e-10 6.424722812657942e-6 9.132411804154149e-15
1260 8.099371562500002e-3 5.840257596679665e-10 6.255685521966614e-6 9.918168738039236e-15
1265 8.013803359375004e-3 6.150120380310134e-10 6.156272424254193e-6 9.27769004079383e-15
1270 7.893452968749996e-3 5.984109130615194e-10 5.9845497462673065e-6 9.176362265766744e-15
1275 7.84681648437501e-3 5.514559435974026e-10 5.552976274047195e-6 7.002002261821121e-15
1280 7.732001640624998e-3 5.020387155700684e-10 5.602345015525724e-6 7.582222548446684e-15
1285 7.714897890625001e-3 5.222602938903798e-10 5.4804349943144285e-6 7.161261910808759e-15
1290 7.612531718749995e-3 5.389118796630754e-10 5.406100656842564e-6 7.503764465564283e-15
1295 7.602466328125002e-3 5.69814068841549e-10 5.2377816076379945e-6 6.6985859971744586e-15
1300 7.488801328125001e-3 5.110067819274855e-10 4.9597642566205265e-6 5.794104358879516e-15
1305 7.473173515625002e-3 4.4904926976929645e-10 5.0479537491649415e-6 6.6303746167069424e-15
1310 7.408024921875002e-3 5.063954067321762e-10 5.027189899569079e-6 6.263984684232967e-15
1315 7.352165234375e-3 5.191883103942855e-10 4.8568853306786165e-6 5.370845697807632e-15
1320 7.294343437500003e-3 5.011637889648435e-10 4.78392154768315e-6 5.725872338758371e-15
1325 7.231878593750002e-3 4.349264128662193e-10 4.6093980522501504e-6 4.89274908969035e-15
1330 7.200662968749997e-3 4.510017907958971e-10 4.567525863176012e-6 5.038477905928103e-15
1335 7.122658046874998e-3 3.9748665936889547e-10 4.388136589783422e-6 4.616536019387997e-15
1340 7.1260039062500035e-3 5.079460345459006e-10 4.492318456964501e-6 5.544199807662552e-15
1345 7.059268515625e-3 4.43488009222412e-10 4.3808085992555736e-6 3.944695683602395e-15
1350 7.008023906249997e-3 4.168970554443403e-10 4.267490161562307e-6 4.413338222028819e-15
1355 6.986701171875003e-3 4.3160728622436754e-10 4.181125296197164e-6 4.5766167649661346e-15
1360 6.932669375000003e-3 4.486990367187504e-10 4.216556210985526e-6 4.691169360040937e-15
1365 6.842509531250003e-3 4.100079413818359e-10 4.02751142544522e-6 4.223219732602156e-15
1370 6.808046718749997e-3 4.4951705075683594e-10 3.949773397271168e-6 3.525121964623585e-15
1375 6.742738281250003e-3 3.943975970458969e-10 3.922420025637718e-6 3.752092880634783e-15
1380 6.689490703124998e-3 3.613166201110899e-10 3.910421965878917e-6 3.394865959514054e-15
1385 6.634201562499997e-3 3.5367863037108745e-10 3.8034914488542755e-6 3.4962084229712785e-15
1390 6.626414687499997e-3 3.9944414755859317e-10 3.7820011995124238e-6 3.2776698762938635e-15
1395 6.577545390624999e-3 4.055875710388207e-10 3.582822662887945e-6 2.8928349275688187e-15
1400 6.522739687499996e-3 3.4979769638671943e-10 3.5889448434999013e-6 3.2056707122650293e-15
1405 6.489491171874995e-3 3.661012282165547e-10 3.4668708714886276e-6 3.0887987909160247e-15
1410 6.439631171874997e-3 3.24330882318112e-10 3.5346465010184044e-6 3.0254761795614406e-15
1415 6.426775625000002e-3 3.5469516855468517e-10 3.393039949482884e-6 2.352222761832776e-15
1420 6.362272421875001e-3 3.5209164813842913e-10 3.3393068537592013e-6 2.5277978412136082e-15
1425 6.339639140625001e-3 3.466708864685024e-10 3.3666935894072545e-6 2.5131220361160805e-15
1430 6.262303203124998e-3 3.3526076561889037e-10 3.236701478245562e-6 2.6073503206060763e-15
1435 6.2158487500000035e-3 2.925208832031239e-10 3.15259994339331e-6 2.1925018156943184e-15
1440 6.180606484375004e-3 3.289919105896021e-10 3.0898380057589713e-6 2.3257475963071978e-15
1445 6.1574888281250035e-3 3.3210869110717826e-10 3.1258036294515e-6 2.220819731807202e-15
1450 6.092047187499997e-3 2.926662547851577e-10 3.0204057373031436e-6 2.4099910308728747e-15
1455 6.069960078125e-3 3.165162797790499e-10 2.996928564977864e-6 1.9845994833604434e-15
1460 6.006214140625002e-3 3.1515092846069127e-10 2.933509051465902e-6 2.0897097344393667e-15
1465 5.996911875000001e-3 3.105032593750015e-10 2.8953141789242044e-6 1.997330521869882e-15
1470 5.964723750000007e-3 3.61500692773426e-10 2.875618445305318e-6 1.6090914683647943e-15
1475 5.913637812499998e-3 2.623048895507819e-10 2.8082424385799995e-6 1.5422452682228731e-15
1480 5.864378515625001e-3 2.5255290023803623e-10 2.7880548202702573e-6 1.6678322662453924e-15
1485 5.839505156250003e-3 2.2281349880370825e-10 2.7655154649674237e-6 1.5894352957289236e-15
1490 5.797936640624999e-3 2.6689092943725724e-10 2.618672943812106e-6 1.4998849874221967e-15
1495 5.745010546874999e-3 2.641511802673314e-10 2.617526460620392e-6 1.3582961178059318e-15
1500 5.711646171875e-3 2.736781723571755e-10 2.50774842813544e-6 1.427946488963106e-15
1505 5.704239921875001e-3 2.247015707946808e-10 2.4624508082100748e-6 1.4091765712538187e-15
1510 5.632838046874997e-3 2.758628751892078e-10 2.5326268131160324e-6 1.4479450098658608e-15
1515 5.6292026562499995e-3 2.36885336694337e-10 2.382558878911317e-6 1.121666283521866e-15
1520 5.589796640625003e-3 2.3233571771850704e-10 2.380798656823151e-6 1.1836775492365605e-15
1525 5.520817343750002e-3 2.410412948974633e-10 2.419233402560116e-6 1.388597132220788e-15
1530 5.509222734375005e-3 2.37478199456787e-10 2.318870547565134e-6 1.1794374263851103e-15
1535 5.466513515625e-3 2.0424947797241336e-10 2.258959217285452e-6 1.1494445622112207e-15
1540 5.4314436718749986e-3 2.2243688329468056e-10 2.192043358946757e-6 1.1148675585272984e-15
1545 5.409459843750002e-3 2.3379377321778373e-10 2.1777907155112623e-6 9.729313676883346e-16
1550 5.364082890625002e-3 2.0007187670288123e-10 2.1277171489153084e-6 1.158455003996175e-15
1555 5.299397500000001e-3 2.0200587558593658e-10 2.089972496900392e-6 8.762456668994345e-16
1560 5.264486171875003e-3 1.942024430603031e-10 1.9864270263541734e-6 6.906373669348075e-16
1565 5.25199359375e-3 2.057500419677745e-10 2.061477342962848e-6 9.624347384974248e-16
1570 5.218317578124992e-3 1.9961101669312086e-10 1.9800926286367094e-6 9.819660941775257e-16
1575 5.192713281249997e-3 1.9877597595215188e-10 1.9626140764685387e-6 8.940895884468715e-16
1580 5.159510781249995e-3 1.8725101657715043e-10 1.9063887570635915e-6 7.755369873662631e-16
1585 5.1050505468750035e-3 2.0139782343139882e-10 1.920631856563929e-6 8.262558281449614e-16
1590 5.09516140625e-3 1.9358149685058685e-10 1.8858832134647757e-6 8.192319132915232e-16
1595 5.071879531250002e-3 2.0570231833496294e-10 1.8762298235925895e-6 8.05698328366232e-16
1600 5.013462578124998e-3 1.8481513036499384e-10 1.7733673457246105e-6 5.643639122919344e-16
1605 4.9808754687500015e-3 1.9374803688964555e-10 1.752041496093719e-6 7.893926310123172e-16
1610 4.966003671875001e-3 1.8973035028687152e-10 1.7587996069402934e-6 7.241147126650344e-16
1615 4.902726406250001e-3 1.90421088842776e-10 1.7374674571229666e-6 6.957467553207359e-16
1620 4.908904531250003e-3 1.5546912302245992e-10 1.7418685327787883e-6 6.29213700333035e-16
1625 4.863509062500002e-3 1.5453323330077823e-10 1.6549087708842809e-6 6.566132267469797e-16
1630 4.8193946875e-3 1.679905547851566e-10 1.5922061461364757e-6 4.983548021423678e-16
1635 4.788640468750002e-3 1.4057870114746235e-10 1.6288879662553806e-6 5.076099788576593e-16
1640 4.781500234374997e-3 1.550067992614705e-10 1.5827626747699727e-6 5.572084350733638e-16
1645 4.748020703124997e-3 1.41061429290773e-10 1.5804407595072612e-6 5.831255450128103e-16
1650 4.711894453124996e-3 1.3975222655639887e-10 1.52805137629224e-6 4.91443370314472e-16
1655 4.694805624999996e-3 1.6076847812499696e-10 1.5278605661290954e-6 5.102900738468398e-16
1660 4.657499687500008e-3 1.5008606435546737e-10 1.4459169192615899e-6 3.8406782180685025e-16
1665 4.629435937499999e-3 1.6068562255859562e-10 1.4712756080281198e-6 4.555346961352644e-16
1670 4.592540312500002e-3 1.4852334072265599e-10 1.4432020816581548e-6 3.961669264035095e-16
1675 4.579961796874999e-3 1.563880693298341e-10 1.398107776573491e-6 4.1670463150413795e-16
1680 4.5341968750000055e-3 1.5921717773436887e-10 1.3951121682441004e-6 4.117482616528399e-16
1685 4.525605625000001e-3 1.593643462890594e-10 1.3494917537486742e-6 3.5761136494753065e-16
1690 4.477457656250004e-3 1.316569521240209e-10 1.3370103090334623e-6 3.6611439235782813e-16
1695 4.4549721093749975e-3 1.4446145111694137e-10 1.3121387986146243e-6 2.977902283830697e-16
1700 4.436737109374997e-3 1.389635227966288e-10 1.2908446386224129e-6 3.354002077250638e-16
1705 4.395239453125003e-3 1.236206529235844e-10 1.2097576051632799e-6 2.9228836142375575e-16
1710 4.395268671875001e-3 1.3068972216186417e-10 1.2542283756086028e-6 3.239339120389872e-16
1715 4.341550000000005e-3 1.5502686035156316e-10 1.223027169828153e-6 2.7303784310408226e-16
1720 4.315198046874999e-3 1.1808588241577046e-10 1.1868891775788945e-6 2.809304514157899e-16
1725 4.29022203125e-3 1.0652403220214962e-10 1.190871614702688e-6 3.301794147600356e-16
1730 4.274150078125002e-3 1.1203089208373819e-10 1.1781501315976373e-6 3.0272000319364176e-16
1735 4.25239234375e-3 1.0579053903808761e-10 1.1494147443665525e-6 2.3672387607930605e-16
1740 4.209971171875e-3 1.2006739891967914e-10 1.1198704195893975e-6 2.536809172253478e-16
1745 4.1608124218750035e-3 1.1610257079467766e-10 1.086741677498099e-6 2.388243955078972e-16
1750 4.174761562500001e-3 9.770609189453064e-11 1.115751236162183e-6 2.6543746748846645e-16
1755 4.156606640625e-3 9.772438705444379e-11 1.0666974726882482e-6 2.0944078256889385e-16
1760 4.135099765625e-3 1.0015178265991503e-10 1.0586827809689946e-6 2.1350093538391595e-16
1765 4.113375703124997e-3 1.170854609313995e-10 1.062901094227306e-6 2.2493301792965663e-16
1770 4.102723359375004e-3 9.449415111694279e-11 1.0343781641042179e-6 1.9530203541249035e-16
1775 4.084221171874998e-3 9.899606102905195e-11 1.031372902776969e-6 1.9479184698835539e-16
1780 4.081059375000003e-3 1.0266588867187343e-10 1.028102796751014e-6 1.9069556744701316e-16
1785 4.089015078125001e-3 8.550775360717907e-11 1.0343261271287818e-6 1.877209857251578e-16
1790 4.071469609375003e-3 1.0578778490600633e-10 1.0157606231574485e-6 1.8489455831227363e-16
1795 4.054596171875002e-3 1.1017398095092752e-10 1.0125552563195848e-6 1.857200977573251e-16
1800 4.033759609375004e-3 9.10565409606945e-11 1.0122284937966683e-6 2.0080068427170224e-16
1805 4.027869765625001e-3 9.632866156616155e-11 9.716343618765006e-7 1.6680294447319056e-16
1810 4.041172109375001e-3 1.0974374994507176e-10 9.961921129321357e-7 1.994271394570036e-16
1815 4.016894062499996e-3 1.0491368935547029e-10 9.659817108606084e-7 1.9651434677898877e-16
1820 3.986471015624999e-3 1.0218127660522656e-10 9.68865737655052e-7 1.7670180034703203e-16
1825 3.979520390624994e-3 8.792979662475414e-11 9.461015817455574e-7 1.8254137830729136e-16
1830 3.966943359374996e-3 8.934318588256821e-11 9.594541736106758e-7 1.5689939177998647e-16
1835 3.939528984374999e-3 8.986030492553715e-11 9.331826274943338e-7 1.8138535877847423e-16
1840 3.927734765625001e-3 1.0383609848022345e-10 9.350976702007108e-7 1.77080847266751e-16
1845 3.915681093750003e-3 9.105745895996135e-11 9.363882654738716e-7 1.9661512125239517e-16
1850 3.908814062499999e-3 8.708478271484402e-11 9.317975843254229e-7 1.534493616326356e-16
1855 3.897969453124999e-3 1.0296491893920934e-10 9.051189516631917e-7 1.5311181454769687e-16
1860 3.882210468750001e-3 9.031921364746246e-11 9.064038081116731e-7 1.6658387250968332e-16
1865 3.8970848437500007e-3 8.979195192871092e-11 8.948814180037183e-7 1.733213241620548e-16
1870 3.85951015625e-3 8.811338317871135e-11 8.948798677748786e-7 1.5593040666120095e-16
1875 3.839483593749999e-3 8.362180114746131e-11 8.825658146765472e-7 1.6121486062570522e-16
1880 3.8335870312499994e-3 8.126290895996131e-11 8.657417529019921e-7 1.5106859268939827e-16
1885 3.8293658593750004e-3 8.786450385131755e-11 8.770036758417101e-7 1.5824578455075723e-16
1890 3.8059791406250035e-3 8.13400263122567e-11 8.597997412404814e-7 1.562725176914865e-16
1895 3.803767343749998e-3 7.813098825683722e-11 8.662688761402035e-7 1.5666964598797295e-16
1900 3.786766093750002e-3 9.620087868652115e-11 8.207707793397145e-7 1.2193193834410046e-16
1905 3.778287265624998e-3 7.678376019897559e-11 8.479656924063147e-7 1.5345914521155577e-16
1910 3.7764789843749997e-3 7.849608422241194e-11 8.112500720107732e-7 1.4331859646902628e-16
1915 3.755430078125e-3 7.865707626342806e-11 8.129913140277129e-7 1.1010885280770072e-16
1920 3.7231739843750005e-3 7.937176312866083e-11 8.051458078171743e-7 1.1528633489584824e-16
1925 3.7440557812499975e-3 8.697233278808745e-11 8.231679553367276e-7 1.2845150399354806e-16
1930 3.706949218749999e-3 8.664930114746121e-11 7.958661385345131e-7 1.157815598356965e-16
1935 3.7021945312499987e-3 8.96302825927728e-11 8.253096479926968e-7 1.1929894405187508e-16
1940 3.685018203124998e-3 7.712530585326886e-11 7.964826090813343e-7 1.2153861977080103e-16
1945 3.6849321875e-3 7.453415634765626e-11 7.912796209266816e-7 1.2611999896775329e-16
1950 3.6802575781250016e-3 8.372054559936467e-11 7.754910354910163e-7 1.1966998046702719e-16
1955 3.648059843750001e-3 7.806971462402177e-11 7.518067772676491e-7 1.094225711736564e-16
1960 3.6492042187499995e-3 7.596994020996092e-11 7.648262903797971e-7 1.1631640316684724e-16
1965 3.622214687500003e-3 6.536991025390644e-11 7.436173081418654e-7 1.0712087421977381e-16
1970 3.6177465624999986e-3 6.698637978515446e-11 7.35739448418415e-7 1.0514590184975865e-16
1975 3.59689875e-3 8.273413808593713e-11 7.441584449733419e-7 1.1079907679552568e-16
1980 3.5840326562499992e-3 7.405624802246122e-11 7.425185247416016e-7 1.143168968366721e-16
1985 3.5858678124999987e-3 6.974724326171892e-11 7.080231417420999e-7 9.748186389283321e-17
1990 3.569234374999999e-3 6.154857910156238e-11 7.245608124926542e-7 1.0414397778203694e-16
1995 3.5482712499999994e-3 7.398135996093947e-11 6.952230930992318e-7 9.647300033506913e-17
2000 3.5356637500000006e-3 6.495400625000051e-11 7.005265094271073e-7 9.155507585245466e-17
