# Supplementary material for: Large-deviations of disease spreading dynamics with vaccination
Source: PLoS One. 2023 Jul 10;18(7):e0287932. doi: 10.1371/journal.pone.0287932 (PMC10332629; doi:10.1371/journal.pone.0287932)
Supplement: S1 Data — (GZ) [file pone.0287932.s002.gz › DATA/fig4/6400.rate]

#sir_rate pdf-to-rate-opt --index-left 0 --index-right 0 --index-log 1 --n 6400 -l 6400.out 
#bin_left bin_right val
0.00078125 0.00078125 0.0008631831683027903
0.0009375000000000001 0.0009375000000000001 0.0007047183370675486
0.00109375 0.00109375 0.0006024063296602626
0.00125 0.00125 0.0005075119029873771
0.00140625 0.00140625 0.0004409132300025976
0.0015625 0.0015625 0.0003718170591215395
0.00171875 0.00171875 0.00031853983867191177
0.0018750000000000001 0.0018750000000000001 0.00028129246602772497
0.00203125 0.00203125 0.00024320026575252014
0.0021875 0.0021875 0.00021069726028745823
0.0023437500000000003 0.0023437500000000003 0.00018477105381165305
0.0025 0.0025 0.00016283582379209618
0.0026562499999999998 0.0026562499999999998 0.00013780941928662405
0.0028125 0.0028125 0.00012611936234596072
0.00296875 0.00296875 0.00010916508499661295
0.003125 0.003125 0.00009705582924679016
0.0032812500000000003 0.0032812500000000003 0.0000812588725416528
0.0034375000000000005 0.0034375000000000005 0.00007282725484079113
0.0035937499999999997 0.0035937499999999997 0.000069244495809332
0.00375 0.00375 0.00005689805496073789
0.00390625 0.00390625 0.00004765347020623548
0.0040625 0.0040625 0.000044933918059074387
0.00421875 0.00421875 0.00003844803252312136
0.004375 0.004375 0.0000317442468354065
0.00453125 0.00453125 0.000029804689057332544
0.0046875 0.0046875 0.000027400575442077035
0.00484375 0.00484375 0.00002770209916062741
0.005 0.005 0.00002272963025057187
0.00515625 0.00515625 0.000027955492861953046
0.0053124999999999995 0.0053124999999999995 0.00002153632545029519
0.00546875 0.00546875 0.00001815865486517386
0.005625 0.005625 0.000020080897543530396
0.00578125 0.00578125 0.000017284904162601296
0.0059375 0.0059375 0.000013474540747016528
0.00609375 0.00609375 0.000017971832796068308
0.00625 0.00625 0.000016919212778723358
0.00640625 0.00640625 0.00002129868515836987
0.0065625 0.0065625 0.00001614947766661321
0.00671875 0.00671875 0.00002092601852743105
0.006875 0.006875 0.00001817277498393716
0.00703125 0.00703125 0.000020578117095664158
0.0071875 0.0071875 0.000019195774716229437
0.00734375 0.00734375 0.000021359637770433129
0.0075 0.0075 0.000022632527069108706
0.00765625 0.00765625 0.000027105029553959249
0.0078125 0.0078125 0.00002457166628339752
0.00796875 0.00796875 0.00002937323760832892
0.008125 0.008125 0.00003353691618343622
0.00828125 0.00828125 0.00002944824354209508
0.0084375 0.0084375 0.00003246400752892595
0.00859375 0.00859375 0.00003131914538091963
0.00875 0.00875 0.00003609710572026448
0.008906250000000001 0.008906250000000001 0.00003500591581511765
0.009062500000000001 0.009062500000000001 0.000033633754059873608
0.009218750000000001 0.009218750000000001 0.000039306701590427108
0.009375000000000001 0.009375000000000001 0.00004133077719683338
0.009531250000000002 0.009531250000000002 0.0000437558545724539
0.009687500000000002 0.009687500000000002 0.00004396376226069288
0.00984375 0.00984375 0.00004671266720207134
0.01 0.01 0.00004827481753507664
0.01015625 0.01015625 0.000047903040420789459
0.0103125 0.0103125 0.000052174500813301469
0.01046875 0.01046875 0.0000547870192433022
0.010625 0.010625 0.00005270034553161849
0.010781250000000001 0.010781250000000001 0.00005626796239294792
0.010937500000000001 0.010937500000000001 0.000058324331260012919
0.011093750000000001 0.011093750000000001 0.00006041873920477602
0.011250000000000001 0.011250000000000001 0.00006138187509179108
0.011406250000000001 0.011406250000000001 0.00006314138263511734
0.011562500000000002 0.011562500000000002 0.00006852980332333456
0.011718750000000002 0.011718750000000002 0.00007102733512105562
0.011875 0.011875 0.00007223678261849257
0.01203125 0.01203125 0.00007237956445883294
0.0121875 0.0121875 0.00007519406282929141
0.01234375 0.01234375 0.00007801409324983516
0.0125 0.0125 0.00007846710398056388
0.01265625 0.01265625 0.00008089956362837658
0.012812500000000001 0.012812500000000001 0.0000811581732887576
0.012968750000000001 0.012968750000000001 0.0000828047301459981
0.013125000000000001 0.013125000000000001 0.00008584909598263152
0.013281250000000001 0.013281250000000001 0.00008708222981923598
0.013437500000000002 0.013437500000000002 0.00008809778508057467
0.013593750000000002 0.013593750000000002 0.00009154583488729879
0.013750000000000002 0.013750000000000002 0.0000924828556158346
0.01390625 0.01390625 0.00009426150253095738
0.0140625 0.0140625 0.00009650723876105665
0.01421875 0.01421875 0.0000956928302980269
0.014375 0.014375 0.00009802952102957831
0.01453125 0.01453125 0.00009927760303907464
0.014687500000000001 0.014687500000000001 0.00010306344708664204
0.014843750000000001 0.014843750000000001 0.00010696779677684
0.015000000000000001 0.015000000000000001 0.00010740001846690062
0.015156250000000001 0.015156250000000001 0.00010704940586377099
0.015312500000000001 0.015312500000000001 0.00011126621720242814
0.015468750000000002 0.015468750000000002 0.00011038117875883453
0.015625 0.015625 0.00011398586029792449
0.01578125 0.01578125 0.00011634336503823435
0.0159375 0.0159375 0.00012054597943636527
0.01609375 0.01609375 0.00011850546163662092
0.01625 0.01625 0.00011934801436651069
0.01640625 0.01640625 0.00012240535324946548
0.0165625 0.0165625 0.00012635210240574994
0.01671875 0.01671875 0.00012768819466983693
0.016875 0.016875 0.00012884324382067986
0.01703125 0.01703125 0.00012989318413459143
0.0171875 0.0171875 0.00013072559667192115
0.01734375 0.01734375 0.00013394524097513756
0.0175 0.0175 0.00013441894263558214
0.017656250000000002 0.017656250000000002 0.000138280204734321
0.017812500000000002 0.017812500000000002 0.00013935466679879886
0.017968750000000002 0.017968750000000002 0.000143438819065042
0.018125000000000002 0.018125000000000002 0.00014118552681942836
0.018281250000000002 0.018281250000000002 0.00014556332649375686
0.018437500000000002 0.018437500000000002 0.00014832785175862383
0.018593750000000003 0.018593750000000003 0.0001456290028504694
0.018750000000000003 0.018750000000000003 0.00015035974029621658
0.01890625 0.01890625 0.00015188744070264307
0.0190625 0.0190625 0.0001529427865786913
0.01921875 0.01921875 0.00015477025438994263
0.019375 0.019375 0.0001576598476874626
0.01953125 0.01953125 0.0001596053571752977
0.0196875 0.0196875 0.0001612842303960276
0.01984375 0.01984375 0.00016057862604534106
0.02 0.02 0.00016345864354076533
0.02015625 0.02015625 0.00016433595949059927
0.0203125 0.0203125 0.0001662417459713427
0.02046875 0.02046875 0.00016941509478427227
0.020625 0.020625 0.00016659450778626591
0.02078125 0.02078125 0.0001704398644174861
0.0209375 0.0209375 0.0001722089403329956
0.02109375 0.02109375 0.00017184866076809375
0.02125 0.02125 0.00017563410414344835
0.02140625 0.02140625 0.0001799576071492914
0.021562500000000002 0.021562500000000002 0.0001789176295218265
0.021718750000000002 0.021718750000000002 0.0001793341167166941
0.021875000000000002 0.021875000000000002 0.00018237918346777294
0.022031250000000002 0.022031250000000002 0.00018609433232300078
0.022187500000000002 0.022187500000000002 0.00018164707174986267
0.022343750000000002 0.022343750000000002 0.00018716740011505143
0.022500000000000003 0.022500000000000003 0.00018816136180849736
0.022656250000000003 0.022656250000000003 0.00018727768911063275
0.0228125 0.0228125 0.00018787801218420752
0.02296875 0.02296875 0.0001902717566474672
0.023125 0.023125 0.00019260717789440222
0.02328125 0.02328125 0.0001933397483762631
0.0234375 0.0234375 0.00019542314435348057
0.02359375 0.02359375 0.00019729036152551447
0.02375 0.02375 0.00019933231775652303
0.02390625 0.02390625 0.00019958783300814682
0.0240625 0.0240625 0.00020210436571778563
0.02421875 0.02421875 0.0002013320575028809
0.024375 0.024375 0.0002041221203395093
0.02453125 0.02453125 0.00020533558946863602
0.0246875 0.0246875 0.00020597044822423164
0.02484375 0.02484375 0.00020628227538203295
0.025 0.025 0.0002082968511084641
0.02515625 0.02515625 0.00021009978178234133
0.0253125 0.0253125 0.00021245999152760912
0.025468750000000002 0.025468750000000002 0.0002129707804995383
0.025625000000000002 0.025625000000000002 0.00021394798853243812
0.025781250000000002 0.025781250000000002 0.0002174515233069394
0.025937500000000002 0.025937500000000002 0.00021731927377010663
0.026093750000000002 0.026093750000000002 0.00022015972836703706
0.026250000000000002 0.026250000000000002 0.00021840382714762932
0.026406250000000003 0.026406250000000003 0.00022187092257552817
0.026562500000000003 0.026562500000000003 0.00022062367730175969
0.026718750000000003 0.026718750000000003 0.00022300120646020152
0.026875 0.026875 0.00022747795177193125
0.02703125 0.02703125 0.00022474569636520247
0.0271875 0.0271875 0.00022674561147440224
0.02734375 0.02734375 0.00022887403793652312
0.0275 0.0275 0.00023068137312576303
0.02765625 0.02765625 0.00022776530804689298
0.0278125 0.0278125 0.00022949752344266367
0.02796875 0.02796875 0.00023355354887833753
0.028125 0.028125 0.00023654321341780996
0.02828125 0.02828125 0.00023646785036114448
0.0284375 0.0284375 0.00023823069068293454
0.02859375 0.02859375 0.00023707263676950947
0.02875 0.02875 0.00023954113086067306
0.02890625 0.02890625 0.0002413722121947401
0.0290625 0.0290625 0.00024181177130899598
0.02921875 0.02921875 0.00024271264569115388
0.029375000000000002 0.029375000000000002 0.0002438659315757685
0.029531250000000002 0.029531250000000002 0.0002449425638627677
0.029687500000000002 0.029687500000000002 0.0002466158068671194
0.029843750000000002 0.029843750000000002 0.0002454256716230751
0.030000000000000002 0.030000000000000002 0.0002466824544150385
0.030156250000000002 0.030156250000000002 0.0002500681881441822
0.030312500000000003 0.030312500000000003 0.00024983705059654696
0.030468750000000003 0.030468750000000003 0.00025182811383392823
0.030625000000000003 0.030625000000000003 0.0002543433979969953
0.03078125 0.03078125 0.00025440674636726225
0.0309375 0.0309375 0.00025354836310361535
0.03109375 0.03109375 0.000256095112180067
0.03125 0.03125 0.00025822875536513133
0.03140625 0.03140625 0.00025988632470647045
0.0315625 0.0315625 0.00026045616531311015
0.03171875 0.03171875 0.00026210705781786
0.031875 0.031875 0.0002633324465678828
0.03203125 0.03203125 0.0002634775005198263
0.0321875 0.0321875 0.00026430613582341026
0.03234375 0.03234375 0.0002641841456155422
0.0325 0.0325 0.00026589736312480276
0.03265625 0.03265625 0.0002682222828626242
0.032812499999999994 0.032812499999999994 0.00026680223041733995
0.03296875 0.03296875 0.00026859536508515416
0.033124999999999995 0.033124999999999995 0.0002699942484600843
0.03328125 0.03328125 0.0002714711800625416
0.033437499999999995 0.033437499999999995 0.00027385911079638237
0.03359375 0.03359375 0.00027397018318019156
0.033749999999999995 0.033749999999999995 0.00027637535504638274
0.03390625 0.03390625 0.0002763140453523223
0.034062499999999996 0.034062499999999996 0.000276360519808274
0.03421875 0.03421875 0.00027740100057322184
0.034374999999999996 0.034374999999999996 0.0002762670749643701
0.03453125 0.03453125 0.0002816484807455145
0.034687499999999996 0.034687499999999996 0.00028372033397040103
0.03484375 0.03484375 0.0002841974785367342
0.034999999999999996 0.034999999999999996 0.0002843116494659373
0.03515625 0.03515625 0.00028433702017264194
0.0353125 0.0353125 0.0002863807633694715
0.03546875 0.03546875 0.0002868638626797675
0.035625 0.035625 0.00028744911329274986
0.03578125 0.03578125 0.0002888448361728232
0.0359375 0.0359375 0.0002901302789102536
0.03609375 0.03609375 0.0002899376651175238
0.03625 0.03625 0.00029115867108131657
0.03640625 0.03640625 0.00029175756861794116
0.0365625 0.0365625 0.00029134766229729927
0.03671875 0.03671875 0.0002935929666746348
0.036875 0.036875 0.00029380402445411077
0.037031249999999995 0.037031249999999995 0.0002954943453568835
0.0371875 0.0371875 0.0002977114034940188
0.037343749999999995 0.037343749999999995 0.00029732142274202777
0.0375 0.0375 0.0002989353137029647
0.037656249999999995 0.037656249999999995 0.0002998846845782135
0.0378125 0.0378125 0.00030055141914608376
0.037968749999999996 0.037968749999999996 0.00029931022754216437
0.038125 0.038125 0.00030088560716113276
0.038281249999999996 0.038281249999999996 0.00030236059545392575
0.0384375 0.0384375 0.00030301430757028537
0.038593749999999996 0.038593749999999996 0.0003046630614858923
0.03875 0.03875 0.0003046970711645048
0.038906249999999996 0.038906249999999996 0.0003050199085957674
0.0390625 0.0390625 0.0003069794300541132
0.03921875 0.03921875 0.00030819263366012404
0.039375 0.039375 0.00030924496167100256
0.03953125 0.03953125 0.0003082080730592266
0.0396875 0.0396875 0.00030998639411932707
0.03984375 0.03984375 0.00031254669253156603
0.04 0.04 0.000310917789826464
0.04015625 0.04015625 0.0003128822583204327
0.0403125 0.0403125 0.0003139972131676748
0.04046875 0.04046875 0.0003158858715845191
0.040625 0.040625 0.00031236494478620037
0.04078125 0.04078125 0.0003173638714279296
0.040937499999999995 0.040937499999999995 0.0003165328708939767
0.04109375 0.04109375 0.0003164927742807145
0.041249999999999995 0.041249999999999995 0.0003176100363569405
0.04140625 0.04140625 0.0003196176374349543
0.041562499999999995 0.041562499999999995 0.00032013073238442585
0.04171875 0.04171875 0.000320722004224753
0.041874999999999996 0.041874999999999996 0.00032205170496851977
0.04203125 0.04203125 0.0003230428153662531
0.042187499999999996 0.042187499999999996 0.000324124036346847
0.04234375 0.04234375 0.0003243218116491879
0.042499999999999996 0.042499999999999996 0.00032386993708173107
0.04265625 0.04265625 0.00032464789734382935
0.042812499999999996 0.042812499999999996 0.00032680487602740143
0.04296875 0.04296875 0.0003257900877095902
0.043125 0.043125 0.0003291449579432828
0.04328125 0.04328125 0.00032837374412918684
0.0434375 0.0434375 0.00032981858305068445
0.04359375 0.04359375 0.00032960287333948837
0.04375 0.04375 0.0003314495445105203
0.04390625 0.04390625 0.0003315087770712938
0.0440625 0.0440625 0.0003327911748319472
0.04421875 0.04421875 0.0003327654803557788
0.044375 0.044375 0.0003326922780234243
0.04453125 0.04453125 0.0003343557053520434
0.0446875 0.0446875 0.0003345501937537103
0.044843749999999995 0.044843749999999995 0.00033648292900386096
0.045 0.045 0.00033459727785739005
0.045156249999999995 0.045156249999999995 0.00033747591397866863
0.0453125 0.0453125 0.0003378536120586326
0.045468749999999995 0.045468749999999995 0.00033730067533930554
0.045625 0.045625 0.00033795548282986276
0.045781249999999996 0.045781249999999996 0.0003394198536829235
0.0459375 0.0459375 0.0003365056764919482
0.046093749999999996 0.046093749999999996 0.0003402431435107827
0.04625 0.04625 0.00034188364382279544
0.046406249999999996 0.046406249999999996 0.0003439912160275233
0.0465625 0.0465625 0.0003440848507613961
0.046718749999999996 0.046718749999999996 0.0003429525533844062
0.046875 0.046875 0.0003435131681987241
0.04703125 0.04703125 0.0003447347681386355
0.0471875 0.0471875 0.00034471464376102055
0.04734375 0.04734375 0.0003469944040110408
0.0475 0.0475 0.00034631137527966387
0.04765625 0.04765625 0.0003458727942522225
0.0478125 0.0478125 0.0003474812209809289
0.04796875 0.04796875 0.0003479636759472853
0.048125 0.048125 0.0003476825683209388
0.04828125 0.04828125 0.0003495333850707281
0.0484375 0.0484375 0.0003497620889164009
0.04859375 0.04859375 0.0003520880238628672
0.04875 0.04875 0.0003533008768512577
0.04890625 0.04890625 0.00035367422451853506
0.049062499999999995 0.049062499999999995 0.0003528377098378899
0.04921875 0.04921875 0.00035347814155682405
0.049374999999999995 0.049374999999999995 0.0003546259827487272
0.04953125 0.04953125 0.00035455154499791153
0.049687499999999996 0.049687499999999996 0.00035355751344567644
0.04984375 0.04984375 0.0003574127385306898
0.049999999999999996 0.049999999999999996 0.0003576758185422121
0.05015625 0.05015625 0.0003588096055786633
0.050312499999999996 0.050312499999999996 0.0003567839867874123
0.05046875 0.05046875 0.0003570534908054425
0.050624999999999996 0.050624999999999996 0.00035768651031154055
0.05078125 0.05078125 0.00035880307589320506
0.0509375 0.0509375 0.0003612834976232679
0.05109375 0.05109375 0.00035975090343284393
0.05125 0.05125 0.0003619368872329352
0.05140625 0.05140625 0.00036079489050116033
0.0515625 0.0515625 0.00036241746410152573
0.05171875 0.05171875 0.00036147483146293163
0.051875 0.051875 0.0003612831614916678
0.05203125 0.05203125 0.00036132221465561546
0.0521875 0.0521875 0.0003653333453227136
0.05234375 0.05234375 0.0003643136188320343
0.0525 0.0525 0.0003648199558937511
0.05265625 0.05265625 0.00036535341454929014
0.0528125 0.0528125 0.000365511136621497
0.052968749999999995 0.052968749999999995 0.0003648403415966965
0.053125 0.053125 0.00036681295158279514
0.053281249999999995 0.053281249999999995 0.00036862109563819834
0.0534375 0.0534375 0.00036791748164509403
0.053593749999999996 0.053593749999999996 0.00036844893550783104
0.05375 0.05375 0.00036936669362919975
0.053906249999999996 0.053906249999999996 0.0003694586976186338
0.0540625 0.0540625 0.00037213835712890804
0.054218749999999996 0.054218749999999996 0.0003702099790918727
0.054375 0.054375 0.00036929625623499565
0.054531249999999996 0.054531249999999996 0.0003723520385248974
0.0546875 0.0546875 0.00037207699139426973
0.05484375 0.05484375 0.0003725749766669982
0.055 0.055 0.0003740961586360925
0.05515625 0.05515625 0.00037460200877830645
0.0553125 0.0553125 0.0003751620878481288
0.05546875 0.05546875 0.00037473603053901535
0.055625 0.055625 0.00037562881847205925
0.05578125 0.05578125 0.00037577976466235646
0.0559375 0.0559375 0.0003767157979607639
0.05609375 0.05609375 0.0003752251589508883
0.05625 0.05625 0.00037778291007391093
0.05640625 0.05640625 0.00037628979373565893
0.0565625 0.0565625 0.0003775424224521433
0.05671875 0.05671875 0.0003784815960993507
0.056874999999999995 0.056874999999999995 0.0003793914862451673
0.05703125 0.05703125 0.0003797963477190876
0.057187499999999995 0.057187499999999995 0.00037897800711454244
0.05734375 0.05734375 0.0003794138594823029
0.057499999999999996 0.057499999999999996 0.00038024008797024286
0.05765625 0.05765625 0.00038181493273744556
0.057812499999999996 0.057812499999999996 0.00038105633934162913
0.05796875 0.05796875 0.0003814361238238339
0.058124999999999996 0.058124999999999996 0.0003819289714164082
0.05828125 0.05828125 0.00038149187801485616
0.058437499999999996 0.058437499999999996 0.0003827585037050042
0.05859375 0.05859375 0.0003830635809386132
0.05875 0.05875 0.00038426485244739294
0.05890625 0.05890625 0.00038350926699237664
0.0590625 0.0590625 0.00038398421238672586
0.05921875 0.05921875 0.00038521021291437307
0.059375 0.059375 0.00038543418646381654
0.05953125 0.05953125 0.0003853575192600265
0.0596875 0.0596875 0.0003853474489863408
0.05984375 0.05984375 0.00038698674980529465
0.06 0.06 0.0003870355774644264
0.06015625 0.06015625 0.000387745098568757
0.0603125 0.0603125 0.00038864662914759576
0.06046875 0.06046875 0.00038784722164308537
0.060625 0.060625 0.00038807780719691404
0.060781249999999995 0.060781249999999995 0.0003888334805781301
0.0609375 0.0609375 0.0003895959814977391
0.061093749999999995 0.061093749999999995 0.0003889108963390003
0.06125 0.06125 0.0003895711946027698
0.061406249999999996 0.061406249999999996 0.00038996759459518924
0.0615625 0.0615625 0.0003911579079041109
0.061718749999999996 0.061718749999999996 0.0003905866281063682
0.061875 0.061875 0.0003910833786631704
0.062031249999999996 0.062031249999999996 0.00039304515682054317
0.0621875 0.0621875 0.00039177579682683403
0.062343749999999996 0.062343749999999996 0.0003918023568227847
0.0625 0.0625 0.00039274722808534644
0.06265625 0.06265625 0.0003923630285374432
0.06281250000000001 0.06281250000000001 0.00039269367267102994
0.06296875 0.06296875 0.00039144453604904675
0.063125 0.063125 0.0003924691044551218
0.06328125 0.06328125 0.00039543971048941283
0.0634375 0.0634375 0.0003918016105138081
0.06359375 0.06359375 0.00039426850453217973
0.06375 0.06375 0.00039524763458649516
0.06390625 0.06390625 0.00039443286426426335
0.0640625 0.0640625 0.00039740667346136566
0.06421875 0.06421875 0.00039659427670539726
0.064375 0.064375 0.00039773715899621567
0.06453125 0.06453125 0.00039575900928495196
0.0646875 0.0646875 0.0003979992471585027
0.06484374999999999 0.06484374999999999 0.0003982230744375607
0.065 0.065 0.0003992800725379226
0.06515625 0.06515625 0.0003974298551391597
0.0653125 0.0653125 0.00039903820383249623
0.06546874999999999 0.06546874999999999 0.0003984392260200059
0.065625 0.065625 0.0003978808754275161
0.06578125 0.06578125 0.0003996235925184232
0.0659375 0.0659375 0.0003992973886897655
0.06609374999999999 0.06609374999999999 0.0003995163090903779
0.06625 0.06625 0.00040164436169788875
0.06640625 0.06640625 0.0004017279891420353
0.0665625 0.0665625 0.0004020787690628037
0.06671875 0.06671875 0.0004009146090083168
0.066875 0.066875 0.00040112897696979434
0.06703125 0.06703125 0.0004008366344635187
0.0671875 0.0671875 0.0004017369175380537
0.06734375 0.06734375 0.0004030389271039045
0.0675 0.0675 0.0004025671053529446
0.06765625 0.06765625 0.00040389430940678114
0.0678125 0.0678125 0.00040378777466842073
0.06796875 0.06796875 0.0004034236241828359
0.068125 0.068125 0.00040417538813618346
0.06828125 0.06828125 0.0004035560863511797
0.0684375 0.0684375 0.00040524681953455714
0.06859375 0.06859375 0.00040412968371170615
0.06875 0.06875 0.00040499278222716636
0.06890625 0.06890625 0.00040492384282962707
0.0690625 0.0690625 0.0004057249158963488
0.06921875 0.06921875 0.00040614534164843503
0.06937499999999999 0.06937499999999999 0.00040642638783524546
0.06953125 0.06953125 0.00040458820410506775
0.0696875 0.0696875 0.00040566291098186903
0.06984375 0.06984375 0.0004058297518029934
0.06999999999999999 0.06999999999999999 0.0004065707000496796
0.07015625 0.07015625 0.00040586857626494325
0.0703125 0.0703125 0.00040631704949980227
0.07046875 0.07046875 0.00040694624596361204
0.070625 0.070625 0.0004075027390598378
0.07078125 0.07078125 0.0004073214793241395
0.0709375 0.0709375 0.00040735253651100314
0.07109375 0.07109375 0.000409482161102506
0.07125 0.07125 0.0004077384903272392
0.07140625 0.07140625 0.000407935911083883
0.0715625 0.0715625 0.00040869521887409543
0.07171875 0.07171875 0.0004086403706419303
0.071875 0.071875 0.0004081910040917163
0.07203125 0.07203125 0.00040970667216795695
0.0721875 0.0721875 0.0004088388742373738
0.07234375 0.07234375 0.0004077864060407103
0.0725 0.0725 0.00040948163400692894
0.07265625 0.07265625 0.000408908177226893
0.0728125 0.0728125 0.00040942742063165925
0.07296875 0.07296875 0.0004088249411534472
0.073125 0.073125 0.00040976549535941644
0.07328124999999999 0.07328124999999999 0.00041029888144231017
0.0734375 0.0734375 0.00041028398617832477
0.07359375 0.07359375 0.0004118933402838785
0.07375 0.07375 0.00041033944137389307
0.07390624999999999 0.07390624999999999 0.00040935224669326215
0.0740625 0.0740625 0.0004119983084844879
0.07421875 0.07421875 0.00041005250166207066
0.074375 0.074375 0.00041071951856685806
0.07453125 0.07453125 0.00041222728294456896
0.0746875 0.0746875 0.0004107317388202339
0.07484375 0.07484375 0.0004117859427531305
0.075 0.075 0.00041089924799852796
0.07515625 0.07515625 0.00041191311107630096
0.0753125 0.0753125 0.00041127503440568274
0.07546875 0.07546875 0.00041198950101258355
0.075625 0.075625 0.00041214200448533913
0.07578125 0.07578125 0.0004120482309716512
0.0759375 0.0759375 0.00041393241242409373
0.07609375 0.07609375 0.00041421433702283264
0.07625 0.07625 0.00041237414441516187
0.07640625 0.07640625 0.0004114701057114259
0.0765625 0.0765625 0.00041376013245000116
0.07671875 0.07671875 0.00041219874806144787
0.076875 0.076875 0.000413018427631381
0.07703125 0.07703125 0.0004147749050546874
0.07718749999999999 0.07718749999999999 0.0004149805815279702
0.07734375 0.07734375 0.00041399012349770147
0.0775 0.0775 0.00041412212356853036
0.07765625 0.07765625 0.00041357781897254054
0.07781249999999999 0.07781249999999999 0.0004148507933015861
0.07796875 0.07796875 0.0004143588574306924
0.078125 0.078125 0.0004142896703124429
0.07828125 0.07828125 0.00041368183129889045
0.0784375 0.0784375 0.00041352450227809376
0.07859375 0.07859375 0.00041453312844539177
0.07875 0.07875 0.00041366970898655943
0.07890625 0.07890625 0.0004150331514094035
0.0790625 0.0790625 0.00041619553433319055
0.07921875 0.07921875 0.0004151883238382721
0.079375 0.079375 0.0004150712350806873
0.07953125 0.07953125 0.00041547333714319354
0.0796875 0.0796875 0.0004149199696141888
0.07984375 0.07984375 0.00041396783021395927
0.08 0.08 0.00041502075926438573
0.08015625 0.08015625 0.0004151308040084527
0.0803125 0.0803125 0.0004159479870139023
0.08046875 0.08046875 0.0004151479326654735
0.080625 0.080625 0.0004149758730586705
0.08078125 0.08078125 0.00041517942554695597
0.0809375 0.0809375 0.0004150849478624815
0.08109374999999999 0.08109374999999999 0.000415497716737474
0.08125 0.08125 0.0004161172334818924
0.08140625 0.08140625 0.00041784914705693556
0.0815625 0.0815625 0.00041553536732790765
0.08171874999999999 0.08171874999999999 0.000414914759145017
0.081875 0.081875 0.0004171614520760078
0.08203125 0.08203125 0.00041717093994028757
0.0821875 0.0821875 0.0004161376931158019
0.08234375 0.08234375 0.00041537540482970806
0.0825 0.0825 0.0004153243880097154
0.08265625 0.08265625 0.0004163987317697378
0.0828125 0.0828125 0.00041589085640684944
0.08296875 0.08296875 0.0004159793737969832
0.083125 0.083125 0.0004157143023256482
0.08328125 0.08328125 0.00041637254675570064
0.0834375 0.0834375 0.0004162585930027257
0.08359375 0.08359375 0.0004163647108964993
0.08375 0.08375 0.00041550170334921186
0.08390625 0.08390625 0.00041682752862966444
0.0840625 0.0840625 0.00041643053363877767
0.08421875 0.08421875 0.00041683268104468745
0.084375 0.084375 0.0004152117082659093
0.08453125 0.08453125 0.0004160181447557595
0.0846875 0.0846875 0.0004149119565167829
0.08484375 0.08484375 0.0004160503141083713
0.08499999999999999 0.08499999999999999 0.0004151914105988631
0.08515625 0.08515625 0.0004162844138719499
0.0853125 0.0853125 0.0004159026672380657
0.08546875 0.08546875 0.0004159546181133233
0.08562499999999999 0.08562499999999999 0.0004171450536969063
0.08578125 0.08578125 0.0004164565321473334
0.0859375 0.0859375 0.000414679727581885
0.08609375 0.08609375 0.00041421788496137695
0.08625 0.08625 0.0004158316865488742
0.08640625 0.08640625 0.00041536493565949367
0.0865625 0.0865625 0.000415367237782215
0.08671875 0.08671875 0.0004150973970630635
0.086875 0.086875 0.0004137807589063474
0.08703125 0.08703125 0.00041378185156268045
0.0871875 0.0871875 0.0004155171033819797
0.08734375 0.08734375 0.00041521118941346085
0.0875 0.0875 0.0004158445370139727
0.08765625 0.08765625 0.00041599161619342126
0.0878125 0.0878125 0.00041565079685538034
0.08796875 0.08796875 0.00041632986638909795
0.088125 0.088125 0.00041545598997097245
0.08828125 0.08828125 0.0004151493941475408
0.0884375 0.0884375 0.0004160231796788478
0.08859375 0.08859375 0.00041577122853347963
0.08875 0.08875 0.0004165515991393576
0.08890624999999999 0.08890624999999999 0.00041543698363964547
0.0890625 0.0890625 0.0004140982826395664
0.08921875 0.08921875 0.0004147327363259705
0.089375 0.089375 0.00041522950500086104
0.08953124999999999 0.08953124999999999 0.00041520979194121924
0.0896875 0.0896875 0.00041500268122836325
0.08984375 0.08984375 0.00041530537757762285
0.09 0.09 0.00041410421617520327
0.09015625 0.09015625 0.00041568588373754284
0.0903125 0.0903125 0.00041447648712677023
0.09046875 0.09046875 0.00041422856666804576
0.090625 0.090625 0.00041473515696780166
0.09078125 0.09078125 0.000416056204646219
0.0909375 0.0909375 0.0004137719517812931
0.09109375 0.09109375 0.00041414306433936354
0.09125 0.09125 0.00041501192158319237
0.09140625 0.09140625 0.0004143131456040343
0.0915625 0.0915625 0.0004146945557175028
0.09171875 0.09171875 0.00041449066265916365
0.091875 0.091875 0.0004136416986128147
0.09203125 0.09203125 0.00041352016451197686
0.0921875 0.0921875 0.0004134651173930517
0.09234375 0.09234375 0.0004141170002770903
0.0925 0.0925 0.00041447038975320216
0.09265625 0.09265625 0.00041337480726838353
0.09281249999999999 0.09281249999999999 0.0004151056760764501
0.09296875 0.09296875 0.0004124619961404267
0.093125 0.093125 0.0004135953491068098
0.09328125 0.09328125 0.00041251746814685136
0.09343749999999999 0.09343749999999999 0.00041446112639738873
0.09359375 0.09359375 0.00041289633213840933
0.09375 0.09375 0.0004126023112768002
0.09390625 0.09390625 0.000412071986271847
0.0940625 0.0940625 0.000412530595742885
0.09421875 0.09421875 0.0004121405233250536
0.094375 0.094375 0.0004127369092965439
0.09453125 0.09453125 0.0004128954514087618
0.0946875 0.0946875 0.0004114897689018437
0.09484375 0.09484375 0.0004116079737390603
0.095 0.095 0.0004121809914785198
0.09515625 0.09515625 0.00041177388013606433
0.0953125 0.0953125 0.00041116304331202354
0.09546875 0.09546875 0.00041164867704757125
0.095625 0.095625 0.0004110153236753192
0.09578125 0.09578125 0.00041223059489035207
0.0959375 0.0959375 0.0004113046725562532
0.09609375 0.09609375 0.00041172774561266565
0.09625 0.09625 0.00041064809702275355
0.09640625 0.09640625 0.0004108158376798091
0.0965625 0.0965625 0.0004107366469245162
0.09671875 0.09671875 0.0004103850034338109
0.096875 0.096875 0.0004107695733571891
0.09703125 0.09703125 0.00040981755082076035
0.0971875 0.0971875 0.0004093975360601665
0.09734374999999999 0.09734374999999999 0.0004113305628852662
0.0975 0.0975 0.00041129367924866726
0.09765625 0.09765625 0.0004091958454005393
0.0978125 0.0978125 0.0004102902569942162
0.09796875 0.09796875 0.0004098045295535708
0.098125 0.098125 0.00040990397860425794
0.09828125 0.09828125 0.00040941161137408465
0.0984375 0.0984375 0.0004102489448603555
0.09859375 0.09859375 0.0004101165593545426
0.09875 0.09875 0.0004085897661283107
0.09890625 0.09890625 0.0004091451626728484
0.0990625 0.0990625 0.0004081389521210827
0.09921875 0.09921875 0.00040801441731572646
0.099375 0.099375 0.00040753933583574425
0.09953125 0.09953125 0.0004075783028699137
0.0996875 0.0996875 0.00040784715017990467
0.09984375 0.09984375 0.0004052420030113251
0.1 0.1 0.00040786031538258166
0.10015625 0.10015625 0.0004065604707078235
0.1003125 0.1003125 0.0004070881630674459
0.10046875 0.10046875 0.0004065481008619505
0.100625 0.100625 0.0004062372992734666
0.10078125 0.10078125 0.0004048707208284496
0.1009375 0.1009375 0.0004059037713387964
0.10109375 0.10109375 0.00040524992994917593
0.10124999999999999 0.10124999999999999 0.00040399187400367534
0.10140625 0.10140625 0.00040513928435264733
0.1015625 0.1015625 0.0004036053240918542
0.10171875 0.10171875 0.0004041532955100179
0.101875 0.101875 0.00040528573194233977
0.10203125 0.10203125 0.00040403443657599487
0.1021875 0.1021875 0.0004031497381362876
0.10234375 0.10234375 0.0004042168241126887
0.1025 0.1025 0.00040473912369327545
0.10265625 0.10265625 0.00040344762129861984
0.1028125 0.1028125 0.00040340653296516867
0.10296875 0.10296875 0.00040381215433931084
0.103125 0.103125 0.00040380492388272825
0.10328125 0.10328125 0.00040336081654626513
0.1034375 0.1034375 0.0004035083271440969
0.10359375 0.10359375 0.0004032349270131906
0.10375 0.10375 0.0004033401559192179
0.10390625 0.10390625 0.0004018896207814642
0.1040625 0.1040625 0.0004022594080204462
0.10421875 0.10421875 0.0004022694706414664
0.104375 0.104375 0.0004016505868133011
0.10453125 0.10453125 0.00040156613302653457
0.1046875 0.1046875 0.0004014474257667634
0.10484375 0.10484375 0.0004018607468458811
0.105 0.105 0.0004005178499521103
0.10515624999999999 0.10515624999999999 0.00039912026151903547
0.1053125 0.1053125 0.00040129021834287986
0.10546875 0.10546875 0.00040077691000398085
0.105625 0.105625 0.00040091914340670927
0.10578125 0.10578125 0.00039872034831585964
0.1059375 0.1059375 0.00039934756476688976
0.10609375 0.10609375 0.00039784399746449223
0.10625 0.10625 0.0003986567985776279
0.10640625 0.10640625 0.000399377294718932
0.1065625 0.1065625 0.00039815675547954377
0.10671875 0.10671875 0.0003969044109071962
0.106875 0.106875 0.0003981938611506029
0.10703125 0.10703125 0.000397735531367333
0.1071875 0.1071875 0.00039666783251246756
0.10734375 0.10734375 0.00039712018773187154
0.1075 0.1075 0.000396753392344715
0.10765625 0.10765625 0.00039632792886308186
0.1078125 0.1078125 0.0003971392411994241
0.10796875 0.10796875 0.000397428632762301
0.108125 0.108125 0.0003962124839931392
0.10828125 0.10828125 0.0003968714390653083
0.1084375 0.1084375 0.00039542343861907915
0.10859375 0.10859375 0.0003962459324906319
0.10875 0.10875 0.0003948285138385967
0.10890625 0.10890625 0.0003939895281328385
0.10906249999999999 0.10906249999999999 0.00039358030380830353
0.10921875 0.10921875 0.0003938569936920301
0.109375 0.109375 0.00039396714245339837
0.10953125 0.10953125 0.00039284333072100487
0.1096875 0.1096875 0.0003933576247319361
0.10984375 0.10984375 0.00039312175480177666
0.11 0.11 0.0003918791660271871
0.11015625 0.11015625 0.0003923704055826298
0.1103125 0.1103125 0.0003919337977732248
0.11046875 0.11046875 0.0003917925665978284
0.110625 0.110625 0.0003922872764705387
0.11078125 0.11078125 0.0003922940600806191
0.1109375 0.1109375 0.0003922198953718756
0.11109375 0.11109375 0.00039110278807809513
0.11125 0.11125 0.00039026366901884343
0.11140625 0.11140625 0.00039001580279859
0.1115625 0.1115625 0.0003905523200594132
0.11171875 0.11171875 0.00038981943025930357
0.111875 0.111875 0.00038931355394848096
0.11203125 0.11203125 0.000389705077471878
0.1121875 0.1121875 0.00038900932712585814
0.11234375 0.11234375 0.00038800081773033104
0.1125 0.1125 0.00038840641197388734
0.11265625 0.11265625 0.00038599776139420345
0.1128125 0.1128125 0.00038583735428365773
0.11296874999999999 0.11296874999999999 0.00038617449296871563
0.113125 0.113125 0.0003859698669745552
0.11328125 0.11328125 0.00038647367380901013
0.1134375 0.1134375 0.00038753802294313685
0.11359375 0.11359375 0.00038551043570393743
0.11375 0.11375 0.0003848262162253173
0.11390625 0.11390625 0.0003850860035892121
0.1140625 0.1140625 0.0003857716048279304
0.11421875 0.11421875 0.000384850409527789
0.114375 0.114375 0.00038451787485192313
0.11453125 0.11453125 0.0003832745420731919
0.1146875 0.1146875 0.0003831432441305791
0.11484375 0.11484375 0.00038412085592695177
0.115 0.115 0.00038367862665393765
0.11515625 0.11515625 0.0003830160378492116
0.1153125 0.1153125 0.00038337739012845044
0.11546875 0.11546875 0.0003817244325507742
0.115625 0.115625 0.000382961535117647
0.11578125 0.11578125 0.00038114058219489556
0.1159375 0.1159375 0.00038177333945495624
0.11609375 0.11609375 0.00038126539893473295
0.11625 0.11625 0.00038142025761037356
0.11640625 0.11640625 0.00037947714557184063
0.1165625 0.1165625 0.0003804313002323811
0.11671875 0.11671875 0.0003783641461246864
0.11687499999999999 0.11687499999999999 0.0003792472387213749
0.11703125 0.11703125 0.0003795710129919875
0.1171875 0.1171875 0.0003785632966957124
0.11734375 0.11734375 0.0003785123094328243
0.1175 0.1175 0.0003785682362968827
0.11765625 0.11765625 0.0003770929899947765
0.1178125 0.1178125 0.000376979624500948
0.11796875 0.11796875 0.00037680739252926544
0.118125 0.118125 0.00037593653098808206
0.11828125 0.11828125 0.00037515902699703147
0.1184375 0.1184375 0.0003758001394218967
0.11859375 0.11859375 0.0003763751292342967
0.11875 0.11875 0.00037516405470085337
0.11890625 0.11890625 0.00037424216427530836
0.1190625 0.1190625 0.00037493246382389235
0.11921875 0.11921875 0.00037422959102654873
0.119375 0.119375 0.0003754590773065768
0.11953125 0.11953125 0.0003748754117990708
0.1196875 0.1196875 0.0003720935362854065
0.11984375 0.11984375 0.00037289806122629913
0.12 0.12 0.00037259265626758166
0.12015625 0.12015625 0.000371970759645047
0.1203125 0.1203125 0.00037176986719195685
0.12046875 0.12046875 0.00037120269288712745
0.120625 0.120625 0.0003709635780454776
0.12078124999999999 0.12078124999999999 0.0003722452104713661
0.1209375 0.1209375 0.0003711157294705926
0.12109375 0.12109375 0.00037165587070497056
0.12125 0.12125 0.0003697550880511865
0.12140625 0.12140625 0.000370463722256029
0.1215625 0.1215625 0.000368346474656819
0.12171875 0.12171875 0.0003696350030573136
0.121875 0.121875 0.0003684030520346166
0.12203125 0.12203125 0.0003678033624806422
0.1221875 0.1221875 0.00036738521801961914
0.12234375 0.12234375 0.00036708811744681893
0.1225 0.1225 0.00036694829834813696
0.12265625 0.12265625 0.00036651806188456846
0.1228125 0.1228125 0.00036620939278753827
0.12296875 0.12296875 0.0003673312842268764
0.123125 0.123125 0.00036498364244409547
0.12328125 0.12328125 0.00036611075114002713
0.1234375 0.1234375 0.0003636407323521896
0.12359375 0.12359375 0.00036407322284403974
0.12375 0.12375 0.0003644478711474439
0.12390625 0.12390625 0.0003641333911999319
0.1240625 0.1240625 0.00036286504520809137
0.12421875 0.12421875 0.0003628933985433962
0.124375 0.124375 0.0003622388132744264
0.12453125 0.12453125 0.0003620014257826011
0.1246875 0.1246875 0.0003616519452980547
0.12484375 0.12484375 0.00036161547646187703
0.125 0.125 0.0003617262539130815
0.12515625 0.12515625 0.00036038076412585795
0.1253125 0.1253125 0.00035958961675226694
0.12546875000000002 0.12546875000000002 0.00035946370528170427
0.12562500000000001 0.12562500000000001 0.0003601158649226281
0.12578125 0.12578125 0.0003594969783581513
0.1259375 0.1259375 0.00035886559791520757
0.12609375 0.12609375 0.0003589992428422818
0.12625 0.12625 0.000358068777168299
0.12640625000000003 0.12640625000000003 0.00035880675086140585
0.12656250000000002 0.12656250000000002 0.00035692124033154195
0.12671875000000002 0.12671875000000002 0.0003555137316479371
0.12687500000000002 0.12687500000000002 0.0003564998992987174
0.12703125 0.12703125 0.0003556344386547012
0.1271875 0.1271875 0.0003559661221147088
0.12734375 0.12734375 0.0003558087490597448
0.1275 0.1275 0.00035364986735792646
0.12765625000000003 0.12765625000000003 0.0003537342139903621
0.12781250000000002 0.12781250000000002 0.00035417527193274117
0.12796875000000002 0.12796875000000002 0.00035395820526850556
0.12812500000000002 0.12812500000000002 0.00035384972173481015
0.12828125 0.12828125 0.00035277926684962335
0.1284375 0.1284375 0.00035125756249540464
0.12859375 0.12859375 0.00035229196700156706
0.12875 0.12875 0.00035183852451664874
0.12890625 0.12890625 0.00035099664339581147
0.12906250000000002 0.12906250000000002 0.0003504236484537255
0.12921875000000002 0.12921875000000002 0.0003497061999455052
0.12937500000000002 0.12937500000000002 0.00034863311528582607
0.12953125000000001 0.12953125000000001 0.0003487772567292139
0.1296875 0.1296875 0.00034840998454243623
0.12984375 0.12984375 0.00034828445333167496
0.13 0.13 0.0003476784103855668
0.13015625 0.13015625 0.00034677474183692517
0.13031250000000003 0.13031250000000003 0.000346425403077638
0.13046875000000002 0.13046875000000002 0.0003461647378251166
0.13062500000000002 0.13062500000000002 0.0003465193588464627
0.13078125000000002 0.13078125000000002 0.0003467487981189374
0.1309375 0.1309375 0.000344499922416448
0.13109375 0.13109375 0.0003454166270405673
0.13125 0.13125 0.0003432887232718501
0.13140625 0.13140625 0.0003433538898631354
0.13156250000000003 0.13156250000000003 0.00034343059922098553
0.13171875000000002 0.13171875000000002 0.00034267385577973515
0.13187500000000002 0.13187500000000002 0.000341318865696889
0.13203125000000002 0.13203125000000002 0.0003430187264993422
0.1321875 0.1321875 0.0003412224636345046
0.13234375 0.13234375 0.00033996381336705793
0.1325 0.1325 0.0003409384719835444
0.13265625 0.13265625 0.0003400680398308943
0.1328125 0.1328125 0.000340404315028024
0.13296875000000002 0.13296875000000002 0.0003392283050587017
0.13312500000000002 0.13312500000000002 0.00033922930042363836
0.13328125000000002 0.13328125000000002 0.000338260566199159
0.13343750000000001 0.13343750000000001 0.0003393686203771305
0.13359375 0.13359375 0.00033797131895817206
0.13375 0.13375 0.0003371505282669266
0.13390625 0.13390625 0.0003364538366388494
0.1340625 0.1340625 0.00033647698959921865
0.13421875000000003 0.13421875000000003 0.0003344934222431253
0.13437500000000002 0.13437500000000002 0.0003360935997814953
0.13453125000000002 0.13453125000000002 0.00033489710007053434
0.13468750000000002 0.13468750000000002 0.00033537134035674306
0.13484375 0.13484375 0.00033479680941333036
0.135 0.135 0.00033479254395559014
0.13515625 0.13515625 0.00033294378422820683
0.1353125 0.1353125 0.00033348144906857665
0.13546875000000003 0.13546875000000003 0.00033251013738199483
0.13562500000000002 0.13562500000000002 0.00033193206645840573
0.13578125000000002 0.13578125000000002 0.00033173783918569817
0.13593750000000002 0.13593750000000002 0.00033130090643866466
0.13609375 0.13609375 0.0003310214810505724
0.13625 0.13625 0.0003302727674909569
0.13640625 0.13640625 0.0003292210592359492
0.1365625 0.1365625 0.00032945021157836145
0.13671875000000003 0.13671875000000003 0.0003288586971666566
0.13687500000000002 0.13687500000000002 0.00032832526256385924
0.13703125000000002 0.13703125000000002 0.0003270511323582704
0.13718750000000002 0.13718750000000002 0.0003266453523199891
0.13734375000000001 0.13734375000000001 0.0003270720499204183
0.1375 0.1375 0.00032751105377818666
0.13765625 0.13765625 0.0003259254900742577
0.1378125 0.1378125 0.0003254048668443911
0.13796875 0.13796875 0.00032559410353563895
0.13812500000000003 0.13812500000000003 0.00032361159464542184
0.13828125000000002 0.13828125000000002 0.0003241043577976393
0.13843750000000002 0.13843750000000002 0.0003226235219381196
0.13859375000000002 0.13859375000000002 0.00032373016298009344
0.13875 0.13875 0.00032281093196835864
0.13890625 0.13890625 0.00032261508697244574
0.1390625 0.1390625 0.00032241773379176154
0.13921875 0.13921875 0.0003218316900714695
0.13937500000000003 0.13937500000000003 0.0003214830683896761
0.13953125000000002 0.13953125000000002 0.00031917984496331557
0.13968750000000002 0.13968750000000002 0.0003212984661039547
0.13984375000000002 0.13984375000000002 0.0003205314386860765
0.14 0.14 0.00031988931590192264
0.14015625 0.14015625 0.00031926503570294234
0.1403125 0.1403125 0.0003170382656998792
0.14046875 0.14046875 0.00031743669304573277
0.14062500000000003 0.14062500000000003 0.00031804235831222753
0.14078125000000002 0.14078125000000002 0.00031613060259933325
0.14093750000000002 0.14093750000000002 0.00031584663147077026
0.14109375000000002 0.14109375000000002 0.00031563179570098186
0.14125000000000001 0.14125000000000001 0.0003153509199308417
0.14140625 0.14140625 0.00031448936897147744
0.1415625 0.1415625 0.0003137448911748619
0.14171875 0.14171875 0.00031287961878738804
0.141875 0.141875 0.00031226197510797406
0.14203125000000003 0.14203125000000003 0.00031316762889603284
0.14218750000000002 0.14218750000000002 0.00031179823217411843
0.14234375000000002 0.14234375000000002 0.0003115507851315093
0.14250000000000002 0.14250000000000002 0.00031162523537162605
0.14265625 0.14265625 0.0003106539058108144
0.1428125 0.1428125 0.0003112043645042611
0.14296875 0.14296875 0.00030877276455773946
0.143125 0.143125 0.0003081544905810765
0.14328125000000003 0.14328125000000003 0.00030904630861861146
0.14343750000000002 0.14343750000000002 0.0003080202135026189
0.14359375000000002 0.14359375000000002 0.0003089438023880384
0.14375000000000002 0.14375000000000002 0.00030659636663798724
0.14390625 0.14390625 0.000306755609903928
0.1440625 0.1440625 0.00030531542782858204
0.14421875 0.14421875 0.00030514904333151454
0.144375 0.144375 0.0003052293719312386
0.14453125000000003 0.14453125000000003 0.00030487793015943835
0.14468750000000002 0.14468750000000002 0.00030412396283705775
0.14484375000000002 0.14484375000000002 0.0003030619795236403
0.14500000000000002 0.14500000000000002 0.00030255435944643336
0.14515625000000001 0.14515625000000001 0.00030259099764916005
0.1453125 0.1453125 0.0003009328082429346
0.14546875 0.14546875 0.0003021256207703152
0.145625 0.145625 0.00030055056969024405
0.14578125 0.14578125 0.00030110982033262413
0.14593750000000003 0.14593750000000003 0.0003009934678679029
0.14609375000000002 0.14609375000000002 0.0002999842633596518
0.14625000000000002 0.14625000000000002 0.0002987620645669838
0.14640625000000002 0.14640625000000002 0.00029897636601730685
0.1465625 0.1465625 0.0002979104013911449
0.14671875 0.14671875 0.0002981235762602557
0.146875 0.146875 0.0002980732669475587
0.14703125 0.14703125 0.0002959560500543123
0.14718750000000003 0.14718750000000003 0.00029641230512202006
0.14734375000000002 0.14734375000000002 0.00029479088377193797
0.14750000000000002 0.14750000000000002 0.00029517603150167846
0.14765625000000002 0.14765625000000002 0.00029588235000359785
0.1478125 0.1478125 0.00029402416025212455
0.14796875 0.14796875 0.0002924318983190164
0.148125 0.148125 0.0002939304650300992
0.14828125 0.14828125 0.0002944987567534507
0.14843750000000003 0.14843750000000003 0.0002928509148781928
0.14859375000000002 0.14859375000000002 0.0002921934329623354
0.14875000000000002 0.14875000000000002 0.000291015872508202
0.14890625000000002 0.14890625000000002 0.00029079594091070725
0.14906250000000001 0.14906250000000001 0.0002902574896471308
0.14921875 0.14921875 0.00028957278768018067
0.149375 0.149375 0.00029112142666590436
0.14953125 0.14953125 0.0002894925410445986
0.1496875 0.1496875 0.00028804438454059565
0.14984375000000003 0.14984375000000003 0.00028823932885905693
0.15000000000000002 0.15000000000000002 0.0002878781016813073
0.15015625000000002 0.15015625000000002 0.00028676307833171334
0.15031250000000002 0.15031250000000002 0.0002860425218175597
0.15046875 0.15046875 0.00028652714840643554
0.150625 0.150625 0.0002852261218968851
0.15078125 0.15078125 0.0002842163537434064
0.1509375 0.1509375 0.0002851749188002175
0.15109375000000003 0.15109375000000003 0.00028280220029931546
0.15125000000000002 0.15125000000000002 0.0002821254503539368
0.15140625000000002 0.15140625000000002 0.00028299925653136996
0.15156250000000002 0.15156250000000002 0.00028329525863666734
0.15171875 0.15171875 0.0002815305512473927
0.151875 0.151875 0.00027991974171958555
0.15203125 0.15203125 0.00028023087996018997
0.1521875 0.1521875 0.00028168908793893343
0.15234375000000003 0.15234375000000003 0.0002793812964036693
0.15250000000000002 0.15250000000000002 0.0002796898417858332
0.15265625000000002 0.15265625000000002 0.0002797284576358469
0.15281250000000002 0.15281250000000002 0.0002786948709293632
0.15296875000000001 0.15296875000000001 0.0002775272259528496
0.153125 0.153125 0.00027694643278875945
0.15328125 0.15328125 0.00027624037289009307
0.1534375 0.1534375 0.0002758352438547403
0.15359375 0.15359375 0.00027492285132537633
0.15375000000000003 0.15375000000000003 0.0002743715171335824
0.15390625000000002 0.15390625000000002 0.00027234933912032776
0.15406250000000002 0.15406250000000002 0.00027322517014966176
0.15421875000000002 0.15421875000000002 0.00027310209310235677
0.154375 0.154375 0.0002726400485273065
0.15453125 0.15453125 0.00027188004695949733
0.1546875 0.1546875 0.00027334942327940647
0.15484375 0.15484375 0.00027054419353725025
0.15500000000000003 0.15500000000000003 0.00027017210938766413
0.15515625000000002 0.15515625000000002 0.0002705492762763575
0.15531250000000002 0.15531250000000002 0.0002703230956628646
0.15546875000000002 0.15546875000000002 0.00026779728723118573
0.155625 0.155625 0.0002684457005570593
0.15578125 0.15578125 0.00026787552571909146
0.1559375 0.1559375 0.000266483715494678
0.15609375 0.15609375 0.00026602444976523787
0.15625000000000003 0.15625000000000003 0.0002657496287562564
0.15640625000000002 0.15640625000000002 0.00026567606652980164
0.15656250000000002 0.15656250000000002 0.0002646416686826283
0.15671875000000002 0.15671875000000002 0.0002640323888825444
0.15687500000000001 0.15687500000000001 0.00026369788132256714
0.15703125 0.15703125 0.00026383718601882936
0.1571875 0.1571875 0.0002629350625373484
0.15734375 0.15734375 0.00026242648250413583
0.1575 0.1575 0.0002612511710031071
0.15765625000000003 0.15765625000000003 0.00026137747804690065
0.15781250000000002 0.15781250000000002 0.0002603039317472787
0.15796875000000002 0.15796875000000002 0.0002586534675467058
0.15812500000000002 0.15812500000000002 0.00025996346123845356
0.15828125 0.15828125 0.0002591543976801958
0.1584375 0.1584375 0.00025914966359855623
0.15859375 0.15859375 0.00025840941368412317
0.15875 0.15875 0.0002568958177088988
0.15890625000000003 0.15890625000000003 0.00025628701025309005
0.15906250000000002 0.15906250000000002 0.0002571281797280315
0.15921875000000002 0.15921875000000002 0.0002555474392107412
0.15937500000000002 0.15937500000000002 0.0002550598770377883
0.15953125 0.15953125 0.00025486936240561367
0.1596875 0.1596875 0.0002539150249881082
0.15984375 0.15984375 0.0002519609358141181
0.16 0.16 0.0002521701216165453
0.16015625000000003 0.16015625000000003 0.0002517435296925713
0.16031250000000002 0.16031250000000002 0.00025124751788038795
0.16046875000000002 0.16046875000000002 0.00025067096841296075
0.16062500000000002 0.16062500000000002 0.00025102300168433763
0.16078125000000001 0.16078125000000001 0.00024977035571815807
0.1609375 0.1609375 0.0002481027778024797
0.16109375 0.16109375 0.00024953052847314597
0.16125 0.16125 0.0002486296615712919
0.16140625 0.16140625 0.0002473391504625265
0.16156250000000003 0.16156250000000003 0.00024653624674896544
0.16171875000000002 0.16171875000000002 0.0002473892516675696
0.16187500000000002 0.16187500000000002 0.00024679313505491493
0.16203125000000002 0.16203125000000002 0.0002458937112218901
0.1621875 0.1621875 0.00024491230446519846
0.16234375 0.16234375 0.00024399752917223682
0.1625 0.1625 0.00024459900169536257
0.16265625 0.16265625 0.0002445625979207271
0.16281250000000003 0.16281250000000003 0.00024269466114046204
0.16296875000000002 0.16296875000000002 0.00024272069532123593
0.16312500000000002 0.16312500000000002 0.00024255376261078198
0.16328125000000002 0.16328125000000002 0.00024118970233516127
0.1634375 0.1634375 0.00024104872811347603
0.16359375 0.16359375 0.00024014756096534003
0.16375 0.16375 0.00023993315437065757
0.16390625 0.16390625 0.0002386938872204807
0.16406250000000003 0.16406250000000003 0.00023812746842253473
0.16421875000000002 0.16421875000000002 0.00023814498308091138
0.16437500000000002 0.16437500000000002 0.00023725348270770675
0.16453125000000002 0.16453125000000002 0.00023628031713185597
0.16468750000000001 0.16468750000000001 0.0002372248710187746
0.16484375 0.16484375 0.00023613760650972786
0.165 0.165 0.0002346369198516285
0.16515625 0.16515625 0.00023378273905370458
0.1653125 0.1653125 0.00023369830952161354
0.16546875000000003 0.16546875000000003 0.0002332173972091922
0.16562500000000002 0.16562500000000002 0.00023267763503487444
0.16578125000000002 0.16578125000000002 0.00023129440236197485
0.16593750000000002 0.16593750000000002 0.00023222481865473697
0.16609375 0.16609375 0.00023137615054289032
0.16625 0.16625 0.00023072537001827382
0.16640625 0.16640625 0.00022925975465020045
0.1665625 0.1665625 0.0002290469816780758
0.16671875000000003 0.16671875000000003 0.00022837410275007277
0.16687500000000002 0.16687500000000002 0.00022840561333808637
0.16703125000000002 0.16703125000000002 0.00022835037601735456
0.16718750000000002 0.16718750000000002 0.00022665222330743156
0.16734375 0.16734375 0.00022546650305308954
0.1675 0.1675 0.0002268132702957316
0.16765625 0.16765625 0.000226400044436931
0.1678125 0.1678125 0.00022432906002796556
0.16796875000000003 0.16796875000000003 0.00022451223873365818
0.16812500000000002 0.16812500000000002 0.00022415667822827133
0.16828125000000002 0.16828125000000002 0.0002226346030192865
0.16843750000000002 0.16843750000000002 0.00022324078280914854
0.16859375000000001 0.16859375000000001 0.00022216266981330067
0.16875 0.16875 0.0002212053745502442
0.16890625 0.16890625 0.00022054296907098175
0.1690625 0.1690625 0.00022028599870714262
0.16921875 0.16921875 0.00021968243479392516
0.16937500000000003 0.16937500000000003 0.0002182049025293238
0.16953125000000002 0.16953125000000002 0.000218327986024522
0.16968750000000002 0.16968750000000002 0.00021847765993028855
0.16984375000000002 0.16984375000000002 0.0002170783077413051
0.17 0.17 0.00021735906993392603
0.17015625 0.17015625 0.00021674842824551105
0.1703125 0.1703125 0.00021568782351515992
0.17046875 0.17046875 0.00021565298365763515
0.17062500000000003 0.17062500000000003 0.0002142943956737639
0.17078125000000002 0.17078125000000002 0.00021422129987754555
0.17093750000000002 0.17093750000000002 0.0002130328822933254
0.17109375000000002 0.17109375000000002 0.00021354383826426585
0.17125 0.17125 0.0002127189107839258
0.17140625 0.17140625 0.00021176628876922417
0.1715625 0.1715625 0.00021110361099328985
0.17171875 0.17171875 0.00021096109933898974
0.17187500000000003 0.17187500000000003 0.00021085237449991928
0.17203125000000002 0.17203125000000002 0.00020934385058671073
0.17218750000000002 0.17218750000000002 0.00020799153159551862
0.17234375000000002 0.17234375000000002 0.00020884216947207593
0.17250000000000001 0.17250000000000001 0.0002091684726726576
0.17265625 0.17265625 0.00020720822058087118
0.1728125 0.1728125 0.00020720875183059101
0.17296875 0.17296875 0.00020576022473932183
0.173125 0.173125 0.00020550064075336335
0.17328125000000003 0.17328125000000003 0.00020557440742656786
0.17343750000000002 0.17343750000000002 0.00020434920315168573
0.17359375000000002 0.17359375000000002 0.00020389095712026708
0.17375000000000002 0.17375000000000002 0.00020428246071459318
0.17390625 0.17390625 0.0002035763811494884
0.1740625 0.1740625 0.00020284222755670255
0.17421875 0.17421875 0.00020207007666811022
0.174375 0.174375 0.00020098317504838568
0.17453125000000003 0.17453125000000003 0.00020001201758458554
0.17468750000000002 0.17468750000000002 0.00020018205099131268
0.17484375000000002 0.17484375000000002 0.00019902687079078859
0.17500000000000002 0.17500000000000002 0.0001986561713121415
0.17515625 0.17515625 0.0001979701126314293
0.1753125 0.1753125 0.00019673507663523705
0.17546875 0.17546875 0.00019672255506341182
0.175625 0.175625 0.00019628761663034155
0.17578125000000003 0.17578125000000003 0.00019578626009572793
0.17593750000000002 0.17593750000000002 0.00019504389350963894
0.17609375000000002 0.17609375000000002 0.00019392437130760575
0.17625000000000002 0.17625000000000002 0.00019363178521512972
0.17640625000000001 0.17640625000000001 0.00019468970518474478
0.1765625 0.1765625 0.00019231901508588462
0.17671875 0.17671875 0.0001927907937840419
0.176875 0.176875 0.00019259170003556067
0.17703125 0.17703125 0.00019235811057989428
0.17718750000000003 0.17718750000000003 0.00019134183575699376
0.17734375000000002 0.17734375000000002 0.00019074368981099663
0.17750000000000002 0.17750000000000002 0.00019014429614755478
0.17765625000000002 0.17765625000000002 0.00018869256506880567
0.1778125 0.1778125 0.00018832129051659022
0.17796875 0.17796875 0.00018866238882722555
0.178125 0.178125 0.00018793050673934154
0.17828125 0.17828125 0.00018742485480074025
0.17843750000000003 0.17843750000000003 0.00018636539728958797
0.17859375000000002 0.17859375000000002 0.00018654039326861124
0.17875000000000002 0.17875000000000002 0.0001859807370622875
0.17890625000000002 0.17890625000000002 0.00018428798311750824
0.1790625 0.1790625 0.0001832951814304116
0.17921875 0.17921875 0.00018278307488891555
0.179375 0.179375 0.00018303116551910212
0.17953125 0.17953125 0.00018352212480600736
0.17968750000000003 0.17968750000000003 0.00018240349396653882
0.17984375000000002 0.17984375000000002 0.00018191616357845895
0.18000000000000002 0.18000000000000002 0.0001819790377510936
0.18015625000000002 0.18015625000000002 0.00018153352447106738
0.18031250000000001 0.18031250000000001 0.0001795810054905786
0.18046875 0.18046875 0.00017883512842337766
0.180625 0.180625 0.00017794003097647523
0.18078125 0.18078125 0.00017699786480292526
0.1809375 0.1809375 0.0001781226255165472
0.18109375000000003 0.18109375000000003 0.00017740090161259679
0.18125000000000002 0.18125000000000002 0.00017666087468903844
0.18140625000000002 0.18140625000000002 0.0001751413165505325
0.18156250000000002 0.18156250000000002 0.00017617955132463042
0.18171875 0.18171875 0.0001738886866249404
0.181875 0.181875 0.00017395514234572497
0.18203125 0.18203125 0.0001738281211645644
0.1821875 0.1821875 0.00017376362211150644
0.18234375000000003 0.18234375000000003 0.00017245309951512147
0.18250000000000002 0.18250000000000002 0.0001729109349127777
0.18265625000000002 0.18265625000000002 0.00017092185326188542
0.18281250000000002 0.18281250000000002 0.00016971838660282353
0.18296875 0.18296875 0.00017067025724032503
0.183125 0.183125 0.00017047089699366217
0.18328125 0.18328125 0.00016843438850854532
0.1834375 0.1834375 0.00016877401740492278
0.18359375000000003 0.18359375000000003 0.00016748237394046452
0.18375000000000002 0.18375000000000002 0.00016826019627514793
0.18390625000000002 0.18390625000000002 0.0001672364129858247
0.18406250000000002 0.18406250000000002 0.00016735875840736254
0.18421875000000001 0.18421875000000001 0.00016460680315225662
0.184375 0.184375 0.00016482945384283367
0.18453125 0.18453125 0.00016504234855040697
0.1846875 0.1846875 0.00016398164135253616
0.18484375 0.18484375 0.00016401521772832264
0.18500000000000003 0.18500000000000003 0.00016250699327088056
0.18515625000000002 0.18515625000000002 0.00016217557002354285
0.18531250000000002 0.18531250000000002 0.0001612591117578883
0.18546875000000002 0.18546875000000002 0.00016081740072399528
0.185625 0.185625 0.00016034442296421477
0.18578125 0.18578125 0.000160611419123866
0.1859375 0.1859375 0.00015949456418799256
0.18609375 0.18609375 0.00015923667447835716
0.18625000000000003 0.18625000000000003 0.00015863938831259212
0.18640625000000002 0.18640625000000002 0.00015790210890320494
0.18656250000000002 0.18656250000000002 0.0001573424133373772
0.18671875000000002 0.18671875000000002 0.00015570182241246753
0.186875 0.186875 0.0001555305482499605
0.18703125 0.18703125 0.0001550912183344589
0.1871875 0.1871875 0.00015496947929862255
0.18734375 0.18734375 0.00015518055465881472
0.18750000000000003 0.18750000000000003 0.00015276219774897876
0.18765625000000002 0.18765625000000002 0.00015318644578662304
0.18781250000000002 0.18781250000000002 0.00015366498209358254
0.18796875000000002 0.18796875000000002 0.0001516118430158777
0.18812500000000001 0.18812500000000001 0.00015203692508120178
0.18828125 0.18828125 0.0001508619275485053
0.1884375 0.1884375 0.00015085070863001806
0.18859375 0.18859375 0.00015043214586510194
0.18875000000000003 0.18875000000000003 0.00014966678321613828
0.18890625000000003 0.18890625000000003 0.00014892165444727076
0.18906250000000002 0.18906250000000002 0.0001483734288366577
0.18921875000000002 0.18921875000000002 0.00014794943863596506
0.18937500000000002 0.18937500000000002 0.00014754158754269842
0.18953125 0.18953125 0.0001470398386906224
0.1896875 0.1896875 0.00014622244267355826
0.18984375 0.18984375 0.0001461536129874282
0.19 0.19 0.00014426432847500597
0.19015625000000003 0.19015625000000003 0.00014425610677916163
0.19031250000000002 0.19031250000000002 0.0001439718739511773
0.19046875000000002 0.19046875000000002 0.00014331094359860478
0.19062500000000002 0.19062500000000002 0.0001416582822348332
0.19078125 0.19078125 0.00014301391906834098
0.1909375 0.1909375 0.00014134792390667567
0.19109375 0.19109375 0.00014154733102235054
0.19125 0.19125 0.00014035242255615267
0.19140625000000003 0.19140625000000003 0.00013967327376797727
0.19156250000000002 0.19156250000000002 0.00013995900324081101
0.19171875000000002 0.19171875000000002 0.00013872984522612678
0.19187500000000002 0.19187500000000002 0.00013792194654398468
0.19203125000000001 0.19203125000000001 0.0001380416801474324
0.1921875 0.1921875 0.00013774539270975056
0.19234375 0.19234375 0.00013741443385241017
0.1925 0.1925 0.00013578544924014284
0.19265625000000003 0.19265625000000003 0.00013606585674734496
0.19281250000000003 0.19281250000000003 0.0001356867680903383
0.19296875000000002 0.19296875000000002 0.0001340051662025651
0.19312500000000002 0.19312500000000002 0.00013349937406594915
0.19328125000000002 0.19328125000000002 0.00013267792055911786
0.1934375 0.1934375 0.00013264573496598903
0.19359375 0.19359375 0.000132770986001756
0.19375 0.19375 0.00013122408261303465
0.19390625 0.19390625 0.0001310222428045756
0.19406250000000003 0.19406250000000003 0.00013057013040989712
0.19421875000000002 0.19421875000000002 0.00013001346958537517
0.19437500000000002 0.19437500000000002 0.00012974720746340777
0.19453125000000002 0.19453125000000002 0.0001295102616918209
0.1946875 0.1946875 0.000129070443486636
0.19484375 0.19484375 0.00012840969138173242
0.195 0.195 0.00012728872529888094
0.19515625 0.19515625 0.0001266962338831637
0.19531250000000003 0.19531250000000003 0.00012584594291984377
0.19546875000000002 0.19546875000000002 0.00012620346236188
0.19562500000000002 0.19562500000000002 0.00012644021039405254
0.19578125000000002 0.19578125000000002 0.00012529004421673378
0.19593750000000001 0.19593750000000001 0.00012436563664385475
0.19609375 0.19609375 0.00012381244843579078
0.19625 0.19625 0.00012347195372419497
0.19640625 0.19640625 0.00012284801221892406
0.19656250000000003 0.19656250000000003 0.0001236794323458414
0.19671875000000003 0.19671875000000003 0.0001222435866466762
0.19687500000000002 0.19687500000000002 0.00012143334243986965
0.19703125000000002 0.19703125000000002 0.00012084289057824127
0.19718750000000002 0.19718750000000002 0.00012071376476787012
0.19734375 0.19734375 0.0001204113894760178
0.1975 0.1975 0.00011903316050058144
0.19765625 0.19765625 0.00011917613487566313
0.1978125 0.1978125 0.00011854335945550763
0.19796875000000003 0.19796875000000003 0.00011836114960587824
0.19812500000000002 0.19812500000000002 0.0001169192170161967
0.19828125000000002 0.19828125000000002 0.00011700918820292891
0.19843750000000002 0.19843750000000002 0.0001158633328458961
0.19859375 0.19859375 0.00011583340119490903
0.19875 0.19875 0.00011458980963148299
0.19890625 0.19890625 0.00011482150178129434
0.1990625 0.1990625 0.00011486609319838042
0.19921875000000003 0.19921875000000003 0.00011387004631081986
0.19937500000000002 0.19937500000000002 0.000113146663613224
0.19953125000000002 0.19953125000000002 0.00011328900302166978
0.19968750000000002 0.19968750000000002 0.00011258000889986274
0.19984375000000001 0.19984375000000001 0.00011207450317287057
0.2 0.2 0.00011028655150988086
0.20015625 0.20015625 0.00011022897377782322
0.2003125 0.2003125 0.00011050548936535358
0.20046875000000003 0.20046875000000003 0.00010923540571794745
0.20062500000000003 0.20062500000000003 0.0001091113649088166
0.20078125000000002 0.20078125000000002 0.00010843110255571311
0.20093750000000002 0.20093750000000002 0.00010787633954472344
0.20109375000000002 0.20109375000000002 0.00010791820792637564
0.20125 0.20125 0.00010658726556498027
0.20140625 0.20140625 0.00010729879559560012
0.2015625 0.2015625 0.00010702614118447522
0.20171875 0.20171875 0.00010494796083390149
0.20187500000000003 0.20187500000000003 0.00010484088671402833
0.20203125000000002 0.20203125000000002 0.00010466243657665481
0.20218750000000002 0.20218750000000002 0.00010368430139011064
0.20234375000000002 0.20234375000000002 0.00010375567983061219
0.2025 0.2025 0.00010374778251890878
0.20265625 0.20265625 0.00010266522879495845
0.2028125 0.2028125 0.0001022070125723152
0.20296875 0.20296875 0.00010241193861565024
0.20312500000000003 0.20312500000000003 0.00010069198397642383
0.20328125000000002 0.20328125000000002 0.00009958519407659593
0.20343750000000002 0.20343750000000002 0.00009933097011995278
0.20359375000000002 0.20359375000000002 0.0000989449432519439
0.20375000000000001 0.20375000000000001 0.00009820967118818327
0.20390625 0.20390625 0.00009902102899652537
0.2040625 0.2040625 0.00009703479400194012
0.20421875 0.20421875 0.0000974252909492138
0.20437500000000003 0.20437500000000003 0.00009627150208054022
0.20453125000000003 0.20453125000000003 0.00009659562718993103
0.20468750000000002 0.20468750000000002 0.000095854748477721
0.20484375000000002 0.20484375000000002 0.00009470396696159314
0.20500000000000002 0.20500000000000002 0.00009461545441750253
0.20515625 0.20515625 0.00009442691742774748
0.2053125 0.2053125 0.00009455369633034873
0.20546875 0.20546875 0.00009397963570066588
0.205625 0.205625 0.00009283832083476558
0.20578125000000003 0.20578125000000003 0.00009240689921993753
0.20593750000000002 0.20593750000000002 0.0000916703046710333
0.20609375000000002 0.20609375000000002 0.00009073283683724847
0.20625000000000002 0.20625000000000002 0.00009054717694827668
0.20640625 0.20640625 0.00009119295012233818
0.2065625 0.2065625 0.00009039971543385719
0.20671875 0.20671875 0.0000893192360901125
0.206875 0.206875 0.00008886363953733632
0.20703125000000003 0.20703125000000003 0.00008844467077614106
0.20718750000000002 0.20718750000000002 0.00008795272653904431
0.20734375000000002 0.20734375000000002 0.0000874174112551844
0.20750000000000002 0.20750000000000002 0.00008800123282447269
0.20765625000000001 0.20765625000000001 0.0000872302976364892
0.2078125 0.2078125 0.0000863213355405644
0.20796875 0.20796875 0.00008598497609818101
0.208125 0.208125 0.00008618101773344555
0.20828125000000003 0.20828125000000003 0.00008468787986329101
0.20843750000000003 0.20843750000000003 0.0000851751892204784
0.20859375000000002 0.20859375000000002 0.00008378383099488543
0.20875000000000002 0.20875000000000002 0.00008423314883017439
0.20890625000000002 0.20890625000000002 0.00008270463995143116
0.2090625 0.2090625 0.00008267932486135385
0.20921875 0.20921875 0.00008175248125460034
0.209375 0.209375 0.00008072514107857436
0.20953125 0.20953125 0.0000812298524215378
0.20968750000000003 0.20968750000000003 0.00008069338204923693
0.20984375000000002 0.20984375000000002 0.00007939894753765484
0.21000000000000002 0.21000000000000002 0.00007919088471872962
0.21015625000000002 0.21015625000000002 0.00007871096476064383
0.2103125 0.2103125 0.00007796753544565431
0.21046875 0.21046875 0.00007860074181471834
0.210625 0.210625 0.00007837093747431053
0.21078125 0.21078125 0.00007763721363024205
0.21093750000000003 0.21093750000000003 0.00007634881985807846
0.21109375000000002 0.21109375000000002 0.00007684775862484893
0.21125000000000002 0.21125000000000002 0.00007498163339908709
0.21140625000000002 0.21140625000000002 0.00007464553446763196
0.21156250000000001 0.21156250000000001 0.0000756120980938221
0.21171875 0.21171875 0.00007540802360317438
0.211875 0.211875 0.00007390933021640211
0.21203125 0.21203125 0.00007407849570697313
0.21218750000000003 0.21218750000000003 0.00007277889417196858
0.21234375000000003 0.21234375000000003 0.00007170489248940683
0.21250000000000002 0.21250000000000002 0.00007233983923112382
0.21265625000000002 0.21265625000000002 0.00007216090530211489
0.21281250000000002 0.21281250000000002 0.00007083461338339766
0.21296875 0.21296875 0.00007102330484085636
0.213125 0.213125 0.0000713882621217706
0.21328125 0.21328125 0.00007044048132070688
0.2134375 0.2134375 0.00007004347634434276
0.21359375000000003 0.21359375000000003 0.00006976662074482747
0.21375000000000002 0.21375000000000002 0.00006885765139356048
0.21390625000000002 0.21390625000000002 0.00006776727938818001
0.21406250000000002 0.21406250000000002 0.00006711748053745374
0.21421875 0.21421875 0.00006643952386171194
0.214375 0.214375 0.00006697911699228017
0.21453125 0.21453125 0.00006599761746649507
0.2146875 0.2146875 0.0000667946232346695
0.21484375000000003 0.21484375000000003 0.00006621803170423033
0.21500000000000002 0.21500000000000002 0.00006491011392651796
0.21515625000000002 0.21515625000000002 0.00006410283265131933
0.21531250000000002 0.21531250000000002 0.0000652342701625507
0.21546875000000001 0.21546875000000001 0.00006374650765771892
0.215625 0.215625 0.00006416400879551506
0.21578125 0.21578125 0.00006291311547156335
0.2159375 0.2159375 0.00006228417436464562
0.21609375000000003 0.21609375000000003 0.00006224455007005372
0.21625000000000003 0.21625000000000003 0.00006304277192278526
0.21640625000000002 0.21640625000000002 0.000060768517896224279
0.21656250000000002 0.21656250000000002 0.00006056883609408892
0.21671875000000002 0.21671875000000002 0.00005930517958723446
0.216875 0.216875 0.00006024379600708552
0.21703125 0.21703125 0.00005909120386157871
0.2171875 0.2171875 0.00005880105502447828
0.21734375 0.21734375 0.00005869476961407714
0.21750000000000003 0.21750000000000003 0.00005797203294918786
0.21765625000000002 0.21765625000000002 0.0000575644212314929
0.21781250000000002 0.21781250000000002 0.000057161442257225599
0.21796875000000002 0.21796875000000002 0.00005751534434174897
0.218125 0.218125 0.00005730168111104896
0.21828125 0.21828125 0.00005599024763454472
0.2184375 0.2184375 0.000055776717007765829
0.21859375 0.21859375 0.00005533473087090599
0.21875000000000003 0.21875000000000003 0.00005651337274036332
0.21890625000000002 0.21890625000000002 0.000054551099609326988
0.21906250000000002 0.21906250000000002 0.00005411620422468273
0.21921875000000002 0.21921875000000002 0.00005350819178876712
0.21937500000000001 0.21937500000000001 0.00005313480211782684
0.21953125 0.21953125 0.0000528637005370046
0.2196875 0.2196875 0.000051964612721258437
0.21984375 0.21984375 0.00005305056177456032
0.22000000000000003 0.22000000000000003 0.000052123992146905869
0.22015625000000003 0.22015625000000003 0.00005161399228733465
0.22031250000000002 0.22031250000000002 0.00005195766148055614
0.22046875000000002 0.22046875000000002 0.000050769306593612468
0.22062500000000002 0.22062500000000002 0.00004930496390023514
0.22078125 0.22078125 0.00004987258170519997
0.2209375 0.2209375 0.00004965961670102116
0.22109375 0.22109375 0.0000490356328006539
0.22125 0.22125 0.00004845342463857848
0.22140625000000003 0.22140625000000003 0.00004776147854682267
0.22156250000000002 0.22156250000000002 0.00004820754965599832
0.22171875000000002 0.22171875000000002 0.00004666587710693541
0.22187500000000002 0.22187500000000002 0.00004666627710340414
0.22203125 0.22203125 0.00004657433752246892
0.2221875 0.2221875 0.00004726254446686337
0.22234375 0.22234375 0.00004571968526498294
0.2225 0.2225 0.00004569880014390778
0.22265625000000003 0.22265625000000003 0.00004562740234823309
0.22281250000000002 0.22281250000000002 0.00004448069555672014
0.22296875000000002 0.22296875000000002 0.00004520265288179235
0.22312500000000002 0.22312500000000002 0.00004336342724831874
0.22328125000000001 0.22328125000000001 0.00004376943474218749
0.2234375 0.2234375 0.000043227453540234138
0.22359375 0.22359375 0.0000421018192438344
0.22375 0.22375 0.00004284161051174685
0.22390625000000003 0.22390625000000003 0.0000424764937246412
0.22406250000000003 0.22406250000000003 0.0000421169027271821
0.22421875000000002 0.22421875000000002 0.00004218222519320418
0.22437500000000002 0.22437500000000002 0.000041148070664567699
0.22453125000000002 0.22453125000000002 0.00003989997238036013
0.2246875 0.2246875 0.0000405304319725956
0.22484375 0.22484375 0.000039421852258931549
0.225 0.225 0.00004031060748705713
0.22515625 0.22515625 0.00003901383524831042
0.22531250000000003 0.22531250000000003 0.000039598623885952569
0.22546875000000002 0.22546875000000002 0.00003898660395604492
0.22562500000000002 0.22562500000000002 0.0000376463438932424
0.22578125000000002 0.22578125000000002 0.000037413159622070639
0.2259375 0.2259375 0.000036630275942056107
0.22609375 0.22609375 0.00003804794597709617
0.22625 0.22625 0.000036591865803649686
0.22640625 0.22640625 0.00003666762628739401
0.22656250000000003 0.22656250000000003 0.00003549757593061478
0.22671875000000002 0.22671875000000002 0.00003606378954757681
0.22687500000000002 0.22687500000000002 0.00003550779841952385
0.22703125000000002 0.22703125000000002 0.00003580273708733223
0.22718750000000001 0.22718750000000001 0.000034537986175128878
0.22734375 0.22734375 0.000033647919618078669
0.2275 0.2275 0.00003387036984560957
0.22765625 0.22765625 0.00003347747742223414
0.22781250000000003 0.22781250000000003 0.000033393841774347817
0.22796875000000003 0.22796875000000003 0.000033025747822798158
0.22812500000000002 0.22812500000000002 0.000033422721913106628
0.22828125000000002 0.22828125000000002 0.00003205943534536639
0.22843750000000002 0.22843750000000002 0.000031552662481417287
0.22859375 0.22859375 0.00003167766168527854
0.22875 0.22875 0.00003172801564665635
0.22890625 0.22890625 0.00003081103968232058
0.2290625 0.2290625 0.000030238221224980966
0.22921875000000003 0.22921875000000003 0.000029574762295670149
0.22937500000000002 0.22937500000000002 0.000029284518692797996
0.22953125000000002 0.22953125000000002 0.000030359508942485526
0.22968750000000002 0.22968750000000002 0.000030228413246783348
0.22984375 0.22984375 0.000029247064850720159
0.23 0.23 0.000029128397453181055
0.23015625 0.23015625 0.0000284724821585559
0.2303125 0.2303125 0.00002812108651339398
0.23046875000000003 0.23046875000000003 0.000027713540954440813
0.23062500000000002 0.23062500000000002 0.000027323952323336506
0.23078125000000002 0.23078125000000002 0.00002699053858740705
0.23093750000000002 0.23093750000000002 0.000026629608629468187
0.23109375000000001 0.23109375000000001 0.00002533503076447677
0.23125 0.23125 0.000026130688272868139
0.23140625 0.23140625 0.000025456424040556665
0.2315625 0.2315625 0.00002560245130873583
0.23171875000000003 0.23171875000000003 0.00002409093329723425
0.23187500000000003 0.23187500000000003 0.00002566572681002153
0.23203125000000002 0.23203125000000002 0.000024587228791401204
0.23218750000000002 0.23218750000000002 0.000024235054589575267
0.23234375000000002 0.23234375000000002 0.000024192938644563418
0.2325 0.2325 0.000022850015527211394
0.23265625 0.23265625 0.00002327707305736662
0.2328125 0.2328125 0.00002346923742193376
0.23296875 0.23296875 0.00002374078577702495
0.23312500000000003 0.23312500000000003 0.00002212722450478492
0.23328125000000002 0.23328125000000002 0.0000218147896722925
0.23343750000000002 0.23343750000000002 0.00002225709796183675
0.23359375000000002 0.23359375000000002 0.00002183847495381276
0.23375 0.23375 0.00002082053908069643
0.23390625 0.23390625 0.00002037851472452021
0.2340625 0.2340625 0.0000210196120614903
0.23421875 0.23421875 0.00001998819318164497
0.23437500000000003 0.23437500000000003 0.0000193375837078863
0.23453125000000002 0.23453125000000002 0.00001978433987444777
0.23468750000000002 0.23468750000000002 0.00001950147769218556
0.23484375000000002 0.23484375000000002 0.000020264826319681878
0.23500000000000001 0.23500000000000001 0.00001951796056465303
0.23515625 0.23515625 0.00001910363486698301
0.2353125 0.2353125 0.000018208889812771507
0.23546875 0.23546875 0.000018456502817727479
0.23562500000000003 0.23562500000000003 0.000018342196480516938
0.23578125000000003 0.23578125000000003 0.00001785425768563876
0.23593750000000002 0.23593750000000002 0.00001883475904739093
0.23609375000000002 0.23609375000000002 0.000018629663450011497
0.23625000000000002 0.23625000000000002 0.00001797438713443917
0.23640625 0.23640625 0.000017637478504666915
0.2365625 0.2365625 0.00001693731764588726
0.23671875 0.23671875 0.000016063632465701095
0.236875 0.236875 0.000016938092087101867
0.23703125000000003 0.23703125000000003 0.000016539755289110863
0.23718750000000002 0.23718750000000002 0.000016238106879074185
0.23734375000000002 0.23734375000000002 0.000015505359513507583
0.23750000000000002 0.23750000000000002 0.00001484960073709152
0.23765625 0.23765625 0.000015207025094074
0.2378125 0.2378125 0.000015327195706898534
0.23796875 0.23796875 0.000014508129703403553
0.238125 0.238125 0.00001547548501363205
0.23828125000000003 0.23828125000000003 0.000014129567671394904
0.23843750000000002 0.23843750000000002 0.000013024085762918892
0.23859375000000002 0.23859375000000002 0.000013870834592974403
0.23875000000000002 0.23875000000000002 0.000013524727385356484
0.23890625000000001 0.23890625000000001 0.00001377847076220384
0.2390625 0.2390625 0.000013182809355996323
0.23921875 0.23921875 0.000012798807265282787
0.239375 0.239375 0.000013158425330951976
0.23953125000000003 0.23953125000000003 0.000012841155786419336
0.23968750000000003 0.23968750000000003 0.000012772381016508633
0.23984375000000002 0.23984375000000002 0.000011882052807974308
0.24000000000000002 0.24000000000000002 0.000012333407551638927
0.24015625000000002 0.24015625000000002 0.000011055671399167432
0.2403125 0.2403125 0.000011251451071028285
0.24046875 0.24046875 0.000010849346313153614
0.240625 0.240625 0.000011963162953285394
0.24078125 0.24078125 0.000010505707125405819
0.24093750000000003 0.24093750000000003 0.000010984821014624845
0.24109375000000002 0.24109375000000002 0.000009464251123090303
0.24125000000000002 0.24125000000000002 0.000010386341246688925
0.24140625000000002 0.24140625000000002 0.000009513547009288887
0.2415625 0.2415625 0.000009814298332999009
0.24171875 0.24171875 0.000009594559466330336
0.241875 0.241875 0.00000978319648223887
0.24203125 0.24203125 0.000009378549398825578
0.24218750000000003 0.24218750000000003 0.000008611093353725469
0.24234375000000002 0.24234375000000002 0.000008613058928463
0.24250000000000002 0.24250000000000002 0.000009016758960573841
0.24265625000000002 0.24265625000000002 0.000009131777951058558
0.24281250000000001 0.24281250000000001 0.00000837387132626347
0.24296875 0.24296875 0.000007567025322469318
0.243125 0.243125 0.000007970086564331488
0.24328125 0.24328125 0.000008042322612139574
0.24343750000000003 0.24343750000000003 0.000007323717600305618
0.24359375000000003 0.24359375000000003 0.000007623184722241143
0.24375000000000002 0.24375000000000002 0.000007657569509686479
0.24390625000000002 0.24390625000000002 0.0000065815153243219759
0.24406250000000002 0.24406250000000002 0.000007521374142582284
0.24421875 0.24421875 0.000006239301861019747
0.244375 0.244375 0.000006161714933620467
0.24453125 0.24453125 0.000007062474619258725
0.24468750000000003 0.24468750000000003 0.0000060773008913697118
0.24484375000000003 0.24484375000000003 0.000006048852613145972
0.24500000000000002 0.24500000000000002 0.000006117670939650825
0.24515625000000002 0.24515625000000002 0.000005952200511309799
0.24531250000000002 0.24531250000000002 0.000006072265750395789
0.24546875 0.24546875 0.000004794719814701085
0.245625 0.245625 0.000005267437090794211
0.24578125 0.24578125 0.000005546756855194989
0.2459375 0.2459375 0.000005882400253558618
0.24609375000000003 0.24609375000000003 0.0000051474434550549548
0.24625000000000002 0.24625000000000002 0.0000059700570181769629
0.24640625000000002 0.24640625000000002 0.000004484594874657312
0.24656250000000002 0.24656250000000002 0.000005505564750959589
0.24671875000000001 0.24671875000000001 0.000004313881954582375
0.246875 0.246875 0.000004384190768284867
0.24703125 0.24703125 0.000003698126114512338
0.2471875 0.2471875 0.000003954100258233054
0.24734375000000003 0.24734375000000003 0.000004472454935881549
0.24750000000000003 0.24750000000000003 0.000004882878373617275
0.24765625000000002 0.24765625000000002 0.000004390595303212219
0.24781250000000002 0.24781250000000002 0.0000036118858451015809
0.24796875000000002 0.24796875000000002 0.00000326337134602515
0.248125 0.248125 0.0000031967774398151225
0.24828125 0.24828125 0.000003706130807103506
0.2484375 0.2484375 0.000003212572321559823
0.24859375000000003 0.24859375000000003 0.000004228650419745949
0.24875000000000003 0.24875000000000003 0.0000033334181791860528
0.24890625000000002 0.24890625000000002 0.0000026341268844682667
0.24906250000000002 0.24906250000000002 0.0000025218590950316706
0.24921875000000002 0.24921875000000002 0.000002776853934322466
0.249375 0.249375 0.00000342750957300393
0.24953125 0.24953125 0.0000026778163131486707
0.2496875 0.2496875 0.0000023582837078766837
0.24984375 0.24984375 0.0000032659030234719339
0.25 0.25 0.0000018203142728379302
0.25015625 0.25015625 0.0000021187038133286988
0.2503125 0.2503125 0.000003637360516221171
0.25046875 0.25046875 0.0000020908470099766445
0.250625 0.250625 0.000002183526007470927
0.25078125 0.25078125 0.0000019014750032011682
0.25093750000000004 0.25093750000000004 0.0000022193993838871006
0.25109375 0.25109375 0.000002200526276802898
0.25125000000000003 0.25125000000000003 0.0000024974163857413298
0.25140625 0.25140625 0.0000010787700374848453
0.2515625 0.2515625 0.000001697976570799644
0.25171875 0.25171875 0.0000012347716312201512
0.251875 0.251875 0.0000011562749622123282
0.25203125000000004 0.25203125000000004 0.0000014217212161857164
0.2521875 0.2521875 0.0000017208024057264213
0.25234375000000003 0.25234375000000003 0.000001929396419194469
0.2525 0.2525 0.0000011838070146540287
0.25265625 0.25265625 0.0000017327475060712589
0.2528125 0.2528125 6.531762835972391e-7
0.25296875 0.25296875 0.0000012474332421143404
0.253125 0.253125 0.0000017902316555738958
0.25328125 0.25328125 0.0000011717127783616218
0.25343750000000004 0.25343750000000004 0.000001071951526436857
0.25359375 0.25359375 0.0000010332885509548333
0.25375000000000003 0.25375000000000003 0.0000013081459212325574
0.25390625 0.25390625 0.0000013098987810597875
0.2540625 0.2540625 0.000001195683425969684
0.25421875 0.25421875 0.0000013413995555485587
0.254375 0.254375 3.0965819482008498e-7
0.25453125000000004 0.25453125000000004 5.730438608262897e-7
0.2546875 0.2546875 1.8720473456558096e-7
0.25484375000000004 0.25484375000000004 9.638949063687196e-7
0.255 0.255 9.90244781094783e-7
0.25515625000000003 0.25515625000000003 9.987190060215435e-7
0.2553125 0.2553125 0.0000011468607011070037
0.25546875 0.25546875 0.0000011834707049660854
0.255625 0.255625 5.930620241639752e-7
0.25578125 0.25578125 0.0000011182223559309617
0.25593750000000004 0.25593750000000004 2.3133634306072129e-7
0.25609375 0.25609375 4.844300888367549e-7
0.25625000000000003 0.25625000000000003 0.000001028269231823824
0.25640625 0.25640625 0.0
0.2565625 0.2565625 0.0000010266846593431087
0.25671875 0.25671875 8.280828122030309e-7
0.256875 0.256875 7.470438221149345e-7
0.25703125 0.25703125 0.0000014165514238528832
0.2571875 0.2571875 0.000002119577554684062
0.25734375000000004 0.25734375000000004 0.000001295193750007527
0.2575 0.2575 0.000001604492144188785
0.25765625000000003 0.25765625000000003 0.00000103230209347907
0.2578125 0.2578125 2.4394383356835276e-7
0.25796875 0.25796875 1.1350097329192047e-7
0.258125 0.258125 0.0000013359794726656668
0.25828125 0.25828125 0.0000011923276145360432
0.25843750000000004 0.25843750000000004 8.776266626021661e-7
0.25859375 0.25859375 0.0000021168815816521664
0.25875000000000004 0.25875000000000004 0.0000011426897914574436
0.25890625 0.25890625 0.000001319550030770447
0.25906250000000003 0.25906250000000003 0.0000013843729207806805
0.25921875 0.25921875 0.0000019095606560734048
0.259375 0.259375 0.0000021156647865433217
0.25953125 0.25953125 0.0000019602816828807035
0.2596875 0.2596875 0.0000013255946467289845
0.25984375000000004 0.25984375000000004 0.0000016171743508177272
0.26 0.26 0.0000011362860884794012
0.26015625000000003 0.26015625000000003 0.0000016947065928083535
0.2603125 0.2603125 0.0000020022704911134205
0.26046875 0.26046875 0.0000020501704398001544
0.260625 0.260625 0.0000025619028910490268
0.26078125 0.26078125 0.0000013595866352121263
0.2609375 0.2609375 0.0000027032223134405019
0.26109375 0.26109375 0.0000021262137933754996
0.26125000000000004 0.26125000000000004 0.000002580255667563637
0.26140625 0.26140625 0.0000031237097433176694
0.26156250000000003 0.26156250000000003 0.0000024758268428633756
0.26171875 0.26171875 0.0000025684913756882329
0.261875 0.261875 0.0000030147793144465479
0.26203125 0.26203125 0.00000332095506423198
0.2621875 0.2621875 0.000003377820109434673
0.26234375000000004 0.26234375000000004 0.0000032374042719816779
0.2625 0.2625 0.000003145253768017367
0.26265625000000004 0.26265625000000004 0.000003411346157811547
0.2628125 0.2628125 0.0000037058889711051765
0.26296875000000003 0.26296875000000003 0.0000033733975525524386
0.263125 0.263125 0.000004146924765513797
0.26328125 0.26328125 0.0000043294734706204769
0.2634375 0.2634375 0.000004361338247705542
0.26359375 0.26359375 0.0000045090923219973039
0.26375000000000004 0.26375000000000004 0.000004712540828648065
0.26390625 0.26390625 0.0000046642227426218
0.26406250000000003 0.26406250000000003 0.000004746195899842055
0.26421875 0.26421875 0.0000052670687413242538
0.264375 0.264375 0.0000051084360674597899
0.26453125 0.26453125 0.0000051289053421644868
0.2646875 0.2646875 0.0000050479530171407839
0.26484375 0.26484375 0.00000504381195524635
0.265 0.265 0.00000550585416247241
0.26515625000000004 0.26515625000000004 0.000006183605226408207
0.2653125 0.2653125 0.000005987666070238673
0.26546875000000003 0.26546875000000003 0.000006228667047576946
0.265625 0.265625 0.000006468985633611979
0.26578125 0.26578125 0.000006459074717642935
0.2659375 0.2659375 0.0000066197730112542629
0.26609375 0.26609375 0.000006553328998376573
0.26625000000000004 0.26625000000000004 0.0000073601126007393179
0.26640625 0.26640625 0.000006793511111353654
0.26656250000000004 0.26656250000000004 0.000007951576809622492
0.26671875 0.26671875 0.000007753267376456796
0.26687500000000003 0.26687500000000003 0.000007715152531984375
0.26703125 0.26703125 0.000008322442364201537
0.2671875 0.2671875 0.00000784562328546689
0.26734375 0.26734375 0.00000866438575733929
0.2675 0.2675 0.000008192883503206866
0.26765625000000004 0.26765625000000004 0.000008666527817886676
0.2678125 0.2678125 0.000009688413570012377
0.26796875000000003 0.26796875000000003 0.000009234683076319792
0.268125 0.268125 0.000009678971630559916
0.26828125 0.26828125 0.000010721671810568162
0.2684375 0.2684375 0.000009834088805153079
0.26859375 0.26859375 0.000010490740439270162
0.26875000000000004 0.26875000000000004 0.000010060499602159768
0.26890625 0.26890625 0.000009890333339349913
0.26906250000000004 0.26906250000000004 0.000011335342381263707
0.26921875 0.26921875 0.000012383313405706477
0.26937500000000003 0.26937500000000003 0.000012606238652429817
0.26953125 0.26953125 0.00001259287901019939
0.2696875 0.2696875 0.000012596721984135427
0.26984375 0.26984375 0.000012063162823274486
0.27 0.27 0.000012699025767091066
0.27015625000000004 0.27015625000000004 0.000012300831261999042
0.2703125 0.2703125 0.000013007392997297024
0.27046875000000004 0.27046875000000004 0.00001325295024249564
0.270625 0.270625 0.000013472023242320662
0.27078125000000003 0.27078125000000003 0.000013365266144450816
0.2709375 0.2709375 0.00001358263942081181
0.27109375 0.27109375 0.000013813077290309405
0.27125 0.27125 0.000015355594403849267
0.27140625 0.27140625 0.000014926143112863912
0.27156250000000004 0.27156250000000004 0.000015287344476094573
0.27171875 0.27171875 0.000016392312077657339
0.27187500000000003 0.27187500000000003 0.00001623325587281246
0.27203125 0.27203125 0.000016617733513873415
0.2721875 0.2721875 0.000016204513420268618
0.27234375 0.27234375 0.00001680751410218799
0.2725 0.2725 0.00001668401644181947
0.27265625000000004 0.27265625000000004 0.000017521698195515344
0.2728125 0.2728125 0.00001752359884577378
0.27296875000000004 0.27296875000000004 0.000017595102050403797
0.273125 0.273125 0.000018397161804634925
0.27328125000000003 0.27328125000000003 0.000018463231617974993
0.2734375 0.2734375 0.000019027795539724503
0.27359375 0.27359375 0.000019392791708418626
0.27375 0.27375 0.000019822222619796094
0.27390625 0.27390625 0.000019585412234702074
0.27406250000000004 0.27406250000000004 0.000020940935155006818
0.27421875 0.27421875 0.00002108841424903812
0.27437500000000004 0.27437500000000004 0.000020159874862072119
0.27453125 0.27453125 0.000021148693016543046
0.27468750000000003 0.27468750000000003 0.000021710599165475788
0.27484375 0.27484375 0.000021623010629574119
0.275 0.275 0.000022534358596267588
0.27515625 0.27515625 0.000021866596931303647
0.2753125 0.2753125 0.000022480237559391988
0.27546875000000004 0.27546875000000004 0.000023511094098337724
0.275625 0.275625 0.000024554635515762123
0.27578125000000003 0.27578125000000003 0.000023922888583740829
0.2759375 0.2759375 0.000023873101039691419
0.27609375 0.27609375 0.000023951179556266803
0.27625 0.27625 0.00002552988858103226
0.27640625 0.27640625 0.000025929829715698494
0.27656250000000004 0.27656250000000004 0.000027149537844178559
0.27671875 0.27671875 0.000025390124306744287
0.27687500000000004 0.27687500000000004 0.00002662806377798447
0.27703125 0.27703125 0.000026664629285850346
0.27718750000000003 0.27718750000000003 0.000027686066923712469
0.27734375 0.27734375 0.00002781698897442119
0.2775 0.2775 0.000028319575142217284
0.27765625 0.27765625 0.000029017374111350295
0.2778125 0.2778125 0.000028848988495350779
0.27796875000000004 0.27796875000000004 0.000029694086729651596
0.278125 0.278125 0.000029992437266977626
0.27828125000000004 0.27828125000000004 0.00003100464168432341
0.2784375 0.2784375 0.00003070336386294361
0.27859375000000003 0.27859375000000003 0.000030566184336531439
0.27875 0.27875 0.0000321128703214861
0.27890625 0.27890625 0.00003173858312366238
0.2790625 0.2790625 0.00003272451610539695
0.27921875 0.27921875 0.000033205763673417547
0.27937500000000004 0.27937500000000004 0.00003238227224727368
0.27953125 0.27953125 0.000033521698864522469
0.27968750000000003 0.27968750000000003 0.000034051610472038269
0.27984375 0.27984375 0.00003472624197690759
0.28 0.28 0.00003546160338138623
0.28015625 0.28015625 0.00003654641466437162
0.2803125 0.2803125 0.000037170648551672328
0.28046875000000004 0.28046875000000004 0.000036465654526952887
0.280625 0.280625 0.000037041630427809649
0.28078125000000004 0.28078125000000004 0.000037545166633704227
0.2809375 0.2809375 0.00003793980579545349
0.28109375000000003 0.28109375000000003 0.000038474822077519597
0.28125 0.28125 0.00003861831104955149
0.28140625 0.28140625 0.000039262565235485459
0.2815625 0.2815625 0.00003974691278988188
0.28171875 0.28171875 0.00004078850165817853
0.28187500000000004 0.28187500000000004 0.00004115759155396163
0.28203125 0.28203125 0.00004145949355637257
0.28218750000000004 0.28218750000000004 0.00004211723042406811
0.28234375 0.28234375 0.000042720511761377308
0.28250000000000003 0.28250000000000003 0.00004349517498197791
0.28265625 0.28265625 0.00004425640145840564
0.2828125 0.2828125 0.00004419487280441615
0.28296875 0.28296875 0.00004468232372026841
0.283125 0.283125 0.00004505374904729796
0.28328125000000004 0.28328125000000004 0.000046239654821298319
0.2834375 0.2834375 0.00004570688562294603
0.28359375000000003 0.28359375000000003 0.00004531835361900379
0.28375 0.28375 0.000046640043895371526
0.28390625 0.28390625 0.000047924458239642439
0.2840625 0.2840625 0.000047912654067210767
0.28421875 0.28421875 0.00004884203680071108
0.28437500000000004 0.28437500000000004 0.00004833333591839901
0.28453125 0.28453125 0.0000495051853190704
0.28468750000000004 0.28468750000000004 0.00004965748592111697
0.28484375 0.28484375 0.00005092150535324655
0.28500000000000003 0.28500000000000003 0.000051295323279608519
0.28515625 0.28515625 0.000052152532748471668
0.2853125 0.2853125 0.00005285027744240348
0.28546875 0.28546875 0.000053397783741284877
0.285625 0.285625 0.00005444098119373813
0.28578125000000004 0.28578125000000004 0.00005531117309203436
0.2859375 0.2859375 0.000055021668852057659
0.28609375000000004 0.28609375000000004 0.00005535245591792542
0.28625 0.28625 0.00005654881054061321
0.28640625000000003 0.28640625000000003 0.00005770037428228512
0.2865625 0.2865625 0.00005811355511594165
0.28671875 0.28671875 0.00005738284368425752
0.286875 0.286875 0.00005841137957230888
0.28703125 0.28703125 0.000059447169687827826
0.28718750000000004 0.28718750000000004 0.0000602706041173066
0.28734375 0.28734375 0.00006059165721034179
0.28750000000000003 0.28750000000000003 0.00006132396818648515
0.28765625 0.28765625 0.00006196089453850486
0.2878125 0.2878125 0.00006359861394507636
0.28796875 0.28796875 0.00006379756951111788
0.288125 0.288125 0.00006415124677055156
0.28828125000000004 0.28828125000000004 0.00006538811820150446
0.2884375 0.2884375 0.00006589274729364294
0.28859375000000004 0.28859375000000004 0.00006532412759657985
0.28875 0.28875 0.00006672217417054318
0.28890625000000003 0.28890625000000003 0.00006699990945796975
0.2890625 0.2890625 0.0000676661882216083
0.28921875 0.28921875 0.00006871829990947697
0.289375 0.289375 0.00006889112260302307
0.28953125 0.28953125 0.00006949135579081812
0.28968750000000004 0.28968750000000004 0.00007075179321608036
0.28984375 0.28984375 0.00007129380672053
0.29000000000000004 0.29000000000000004 0.00007211887738420834
0.29015625 0.29015625 0.0000731495200460506
0.29031250000000003 0.29031250000000003 0.00007400521798025823
0.29046875 0.29046875 0.0000738213578794746
0.290625 0.290625 0.00007470355438371728
0.29078125 0.29078125 0.00007602700767169764
0.2909375 0.2909375 0.0000769721974031345
0.29109375000000004 0.29109375000000004 0.00007682927088849148
0.29125 0.29125 0.00007684619456368091
0.29140625000000003 0.29140625000000003 0.00007872710954160396
0.2915625 0.2915625 0.00007905809692449728
0.29171875 0.29171875 0.00008004495893564775
0.291875 0.291875 0.00008072151161591314
0.29203125 0.29203125 0.00008149177364391724
0.29218750000000004 0.29218750000000004 0.00008306599902152765
0.29234375 0.29234375 0.00008237593684148886
0.29250000000000004 0.29250000000000004 0.00008364390274756661
0.29265625 0.29265625 0.00008414604409850594
0.29281250000000003 0.29281250000000003 0.0000856996005198416
0.29296875 0.29296875 0.00008688268268997412
0.293125 0.293125 0.00008767201034491536
0.29328125 0.29328125 0.0000880617852408738
0.2934375 0.2934375 0.00008931462119993194
0.29359375000000004 0.29359375000000004 0.00009025938406126137
0.29375 0.29375 0.0000908004223671594
0.29390625000000004 0.29390625000000004 0.00009226876220346815
0.2940625 0.2940625 0.0000924943790021533
0.29421875000000003 0.29421875000000003 0.00009305645341810406
0.294375 0.294375 0.00009461727742971431
0.29453125 0.29453125 0.00009485336194871519
0.2946875 0.2946875 0.00009580967269620614
0.29484375 0.29484375 0.00009691741938388352
0.29500000000000004 0.29500000000000004 0.00009718845526136827
0.29515625 0.29515625 0.00009795329300109636
0.29531250000000003 0.29531250000000003 0.00009926408809461448
0.29546875 0.29546875 0.00009911825791489228
0.295625 0.295625 0.00010023212683137915
0.29578125 0.29578125 0.00010085559309265955
0.2959375 0.2959375 0.0001021412684032288
0.29609375000000004 0.29609375000000004 0.0001037099374772646
0.29625 0.29625 0.00010445894599484407
0.29640625000000004 0.29640625000000004 0.00010436415636305244
0.2965625 0.2965625 0.0001070319431313
0.29671875000000003 0.29671875000000003 0.00010712013627284258
0.296875 0.296875 0.00010771763339546277
0.29703125 0.29703125 0.0001085223560783466
0.2971875 0.2971875 0.00010906960344172706
0.29734375 0.29734375 0.00011000040717490451
0.29750000000000004 0.29750000000000004 0.00011124164363761902
0.29765625 0.29765625 0.00011217473696936809
0.29781250000000004 0.29781250000000004 0.00011306049605335806
0.29796875 0.29796875 0.00011446481691874849
0.29812500000000003 0.29812500000000003 0.00011513744081327265
0.29828125 0.29828125 0.00011543006424027016
0.2984375 0.2984375 0.0001160908698997612
0.29859375 0.29859375 0.00011773651992463878
0.29875 0.29875 0.00011822624878895054
0.29890625000000004 0.29890625000000004 0.00012020066121561757
0.2990625 0.2990625 0.00011984729309855589
0.29921875000000003 0.29921875000000003 0.00012122158398289427
0.299375 0.299375 0.00012214440692365723
0.29953125 0.29953125 0.0001239131119243563
0.2996875 0.2996875 0.00012442721518134307
0.29984375 0.29984375 0.00012664257175364153
0.30000000000000004 0.30000000000000004 0.0001264617457570722
0.30015625 0.30015625 0.00012824476049053674
0.30031250000000004 0.30031250000000004 0.00012827736472017468
0.30046875 0.30046875 0.0001291620590861527
0.30062500000000003 0.30062500000000003 0.0001307530444478191
0.30078125 0.30078125 0.0001304962683341156
0.3009375 0.3009375 0.0001323596926491816
0.30109375 0.30109375 0.00013298825898245943
0.30125 0.30125 0.00013400303851850208
0.30140625000000004 0.30140625000000004 0.0001353203642791704
0.3015625 0.3015625 0.0001370524690724381
0.30171875000000004 0.30171875000000004 0.0001371114861967554
0.301875 0.301875 0.0001378991029318888
0.30203125000000003 0.30203125000000003 0.00014000854555958913
0.3021875 0.3021875 0.000140770462292104
0.30234375 0.30234375 0.00014188232035192565
0.3025 0.3025 0.00014324600167554954
0.30265625 0.30265625 0.00014355093224729877
0.30281250000000004 0.30281250000000004 0.00014489396382633642
0.30296875 0.30296875 0.00014607681014195689
0.30312500000000003 0.30312500000000003 0.00014712363288550427
0.30328125 0.30328125 0.0001484626058356505
0.3034375 0.3034375 0.0001487357258477621
0.30359375 0.30359375 0.00015108365672813196
0.30375 0.30375 0.00015106786609579115
0.30390625000000004 0.30390625000000004 0.00015154001245957564
0.3040625 0.3040625 0.00015462869661199668
0.30421875000000004 0.30421875000000004 0.0001550290222122256
0.304375 0.304375 0.0001567921261126853
0.30453125000000003 0.30453125000000003 0.0001564660923248073
0.3046875 0.3046875 0.00015792764048370452
0.30484375 0.30484375 0.0001591959833421967
0.305 0.305 0.00016002765896045134
0.30515625 0.30515625 0.00016179036815259658
0.30531250000000004 0.30531250000000004 0.00016221454322027222
0.30546875 0.30546875 0.0001638117234062986
0.30562500000000004 0.30562500000000004 0.00016447940292257024
0.30578125 0.30578125 0.000166514347738975
0.30593750000000003 0.30593750000000003 0.00016705453115391765
0.30609375 0.30609375 0.0001682659394799729
0.30625 0.30625 0.0001696173522959357
0.30640625 0.30640625 0.00017052507736884973
0.3065625 0.3065625 0.00017173301318462893
0.30671875000000004 0.30671875000000004 0.00017232844964880758
0.306875 0.306875 0.00017429481028747814
0.30703125000000003 0.30703125000000003 0.00017655375718881848
0.3071875 0.3071875 0.00017652130591792284
0.30734375 0.30734375 0.00017775793859661152
0.3075 0.3075 0.00017959117419314875
0.30765625 0.30765625 0.00018002958524942583
0.30781250000000004 0.30781250000000004 0.00018251525531405062
0.30796875 0.30796875 0.00018283386340014343
0.30812500000000004 0.30812500000000004 0.00018383825322706703
0.30828125 0.30828125 0.0001857137689814153
0.30843750000000003 0.30843750000000003 0.00018667652054152589
0.30859375 0.30859375 0.00018738360621312053
0.30875 0.30875 0.00018903800438512913
0.30890625 0.30890625 0.0001917285666411791
0.3090625 0.3090625 0.0001929451747672088
0.30921875000000004 0.30921875000000004 0.00019347358284711055
0.309375 0.309375 0.00019398415938381812
0.30953125000000004 0.30953125000000004 0.0001955764469825206
0.3096875 0.3096875 0.0001974637959089091
0.30984375000000003 0.30984375000000003 0.00019844456497246986
0.31 0.31 0.00019827436724667984
0.31015625 0.31015625 0.00020102072792114103
0.3103125 0.3103125 0.00020154602844895943
0.31046875 0.31046875 0.00020225417132693118
0.31062500000000004 0.31062500000000004 0.00020447580743754076
0.31078125 0.31078125 0.0002054390551760462
0.31093750000000003 0.31093750000000003 0.0002069165129502242
0.31109375 0.31109375 0.00020903153853577976
0.31125 0.31125 0.00020979584046565072
0.31140625 0.31140625 0.00021049309219858998
0.3115625 0.3115625 0.00021260912393039226
0.31171875000000004 0.31171875000000004 0.00021402682145669317
0.311875 0.311875 0.00021521638017281213
0.31203125000000004 0.31203125000000004 0.00021664276225124763
0.3121875 0.3121875 0.00021839485432740093
0.31234375000000003 0.31234375000000003 0.00021979817874472543
0.3125 0.3125 0.0002197277818447731
0.31265625 0.31265625 0.0002222552747016203
0.3128125 0.3128125 0.0002236814110002334
0.31296875 0.31296875 0.0002244136827187599
0.31312500000000004 0.31312500000000004 0.00022637823426294477
0.31328125 0.31328125 0.00022709223241683537
0.31343750000000004 0.31343750000000004 0.00022860824460394505
0.31359375 0.31359375 0.0002298812435047394
0.31375000000000003 0.31375000000000003 0.00023136563968052354
0.31390625 0.31390625 0.00023331207137779468
0.3140625 0.3140625 0.00023438200287465065
0.31421875 0.31421875 0.00023575120397665807
0.314375 0.314375 0.0002377413628762154
0.31453125000000004 0.31453125000000004 0.00023996353466407744
0.3146875 0.3146875 0.00023920703660974363
0.31484375000000003 0.31484375000000003 0.0002412540289790018
0.315 0.315 0.00024347133577812795
0.31515625 0.31515625 0.0002452255855875014
0.3153125 0.3153125 0.0002468959583831602
0.31546875 0.31546875 0.00024789659575472436
0.31562500000000004 0.31562500000000004 0.0002484409731444764
0.31578125 0.31578125 0.00025063212231648494
0.31593750000000004 0.31593750000000004 0.00025193512312360165
0.31609375 0.31609375 0.00025392188351599837
0.31625000000000003 0.31625000000000003 0.00025617367303396173
0.31640625 0.31640625 0.00025722628621279814
0.3165625 0.3165625 0.00025756368208110984
0.31671875 0.31671875 0.00025950727239182234
0.316875 0.316875 0.00026078749991768376
0.31703125000000004 0.31703125000000004 0.0002632145367404123
0.3171875 0.3171875 0.0002638278821806258
0.31734375000000004 0.31734375000000004 0.0002661014167563879
0.3175 0.3175 0.00026731916950457674
0.31765625000000003 0.31765625000000003 0.00026955274257919805
0.3178125 0.3178125 0.0002716523674879818
0.31796875 0.31796875 0.00027152725745833284
0.318125 0.318125 0.00027368042874476234
0.31828125 0.31828125 0.00027607661231769556
0.31843750000000004 0.31843750000000004 0.0002764107005012034
0.31859375 0.31859375 0.0002789902733980556
0.31875000000000003 0.31875000000000003 0.0002802792922673762
0.31890625 0.31890625 0.000281684033779329
0.3190625 0.3190625 0.0002837631849841576
0.31921875 0.31921875 0.00028620049152024667
0.319375 0.319375 0.0002864895310546661
0.31953125000000004 0.31953125000000004 0.00028923865780979685
0.3196875 0.3196875 0.0002903982337324624
0.31984375000000004 0.31984375000000004 0.0002922710257488418
0.32 0.32 0.00029337509810614616
0.32015625000000003 0.32015625000000003 0.0002949039420106596
0.3203125 0.3203125 0.000296925391502864
0.32046875 0.32046875 0.00029876619518026616
0.320625 0.320625 0.0003002171753463815
0.32078125 0.32078125 0.00030153736382926267
0.32093750000000004 0.32093750000000004 0.0003021209197993162
0.32109375 0.32109375 0.0003049791185284852
0.32125000000000004 0.32125000000000004 0.0003073386798297842
0.32140625 0.32140625 0.00030895942281247344
0.32156250000000003 0.32156250000000003 0.0003095205504840922
0.32171875 0.32171875 0.0003128499233793605
0.321875 0.321875 0.0003138370766200007
0.32203125 0.32203125 0.0003149957554774042
0.3221875 0.3221875 0.00031713691309495737
0.32234375000000004 0.32234375000000004 0.0003180815683519507
0.3225 0.3225 0.00032038251613844966
0.32265625000000003 0.32265625000000003 0.000322166619333734
0.3228125 0.3228125 0.000323578720003514
0.32296875 0.32296875 0.0003257040178874446
0.323125 0.323125 0.0003274503629383915
0.32328125 0.32328125 0.000328706292154362
0.32343750000000004 0.32343750000000004 0.0003316936887573978
0.32359375 0.32359375 0.0003324461484662872
0.32375000000000004 0.32375000000000004 0.00033386824665214806
0.32390625 0.32390625 0.0003365164296567202
0.32406250000000003 0.32406250000000003 0.00033823042591292154
0.32421875 0.32421875 0.0003403249499054061
0.324375 0.324375 0.00034173593665649544
0.32453125 0.32453125 0.00034368182218585464
0.3246875 0.3246875 0.00034508573299068504
0.32484375000000004 0.32484375000000004 0.00034656909727417366
0.325 0.325 0.00034846509634034597
0.32515625000000004 0.32515625000000004 0.00035052328857919336
0.3253125 0.3253125 0.0003525285487527243
0.32546875000000003 0.32546875000000003 0.0003535790263663939
0.325625 0.325625 0.00035646401741977143
0.32578125 0.32578125 0.00035812239496351404
0.3259375 0.3259375 0.0003589490411552719
0.32609375 0.32609375 0.00036148345145363436
0.32625000000000004 0.32625000000000004 0.00036411495184878747
0.32640625 0.32640625 0.00036595457413739413
0.32656250000000003 0.32656250000000003 0.0003680039456391636
0.32671875 0.32671875 0.00036937103783768807
0.326875 0.326875 0.00037198367265510245
0.32703125 0.32703125 0.0003729826391788778
0.3271875 0.3271875 0.00037533315492991167
0.32734375000000004 0.32734375000000004 0.0003768620550283041
0.3275 0.3275 0.0003799611611287786
0.32765625000000004 0.32765625000000004 0.0003812040745193423
0.3278125 0.3278125 0.0003834079674556412
0.32796875000000003 0.32796875000000003 0.00038547567638777416
0.328125 0.328125 0.00038752706650804205
0.32828125 0.32828125 0.00039022001633405785
0.3284375 0.3284375 0.0003908448563173912
0.32859375 0.32859375 0.0003927832234926882
0.32875000000000004 0.32875000000000004 0.00039486481780741844
0.32890625 0.32890625 0.0003964712260542396
0.32906250000000004 0.32906250000000004 0.0003983767074390585
0.32921875 0.32921875 0.00040117374405661103
0.32937500000000003 0.32937500000000003 0.00040342772242290214
0.32953125 0.32953125 0.0004046355084130829
0.3296875 0.3296875 0.00040662934777735074
0.32984375 0.32984375 0.00040904947743411924
0.33 0.33 0.0004103317995892345
0.33015625000000004 0.33015625000000004 0.0004130629659139445
0.3303125 0.3303125 0.0004162731399571569
0.33046875000000003 0.33046875000000003 0.0004175779403431656
0.330625 0.330625 0.00041930527454461374
0.33078125 0.33078125 0.00042095477501461
0.3309375 0.3309375 0.0004226563855772044
0.33109375 0.33109375 0.00042599168973137447
0.33125000000000004 0.33125000000000004 0.0004279783893064383
0.33140625 0.33140625 0.00042959945617332174
0.33156250000000004 0.33156250000000004 0.00043253121140387465
0.33171875 0.33171875 0.0004328347621743695
0.33187500000000003 0.33187500000000003 0.0004368070487789728
0.33203125 0.33203125 0.00043788084034501366
0.3321875 0.3321875 0.00043997073799828036
0.33234375 0.33234375 0.00044189803124102607
0.3325 0.3325 0.0004443517761829571
0.33265625000000004 0.33265625000000004 0.00044778359557234523
0.3328125 0.3328125 0.00044903404618769945
0.33296875000000004 0.33296875000000004 0.00045095097577373187
0.333125 0.333125 0.0004539020803259261
0.33328125000000003 0.33328125000000003 0.00045549823297282954
0.3334375 0.3334375 0.00045849590233757966
0.33359375 0.33359375 0.00046079169896111067
0.33375 0.33375 0.0004619171040972042
0.33390625 0.33390625 0.0004649431694218574
0.33406250000000004 0.33406250000000004 0.0004666358650898985
0.33421875 0.33421875 0.0004694536159281882
0.33437500000000003 0.33437500000000003 0.0004720862379969527
0.33453125 0.33453125 0.0004733699511410768
0.3346875 0.3346875 0.00047541506010842207
0.33484375 0.33484375 0.0004781450486885116
0.335 0.335 0.0004807257617372886
0.33515625000000004 0.33515625000000004 0.0004838127019966105
0.3353125 0.3353125 0.0004851623569272244
0.33546875000000004 0.33546875000000004 0.00048775317802877375
0.335625 0.335625 0.0004902759781676079
0.33578125000000003 0.33578125000000003 0.0004925803714164601
0.3359375 0.3359375 0.0004940956535828022
0.33609375 0.33609375 0.00049617948928812
0.33625 0.33625 0.0004990749841908672
0.33640625 0.33640625 0.0005000654017341239
0.33656250000000004 0.33656250000000004 0.0005033553300206291
0.33671875 0.33671875 0.000506138127162551
0.33687500000000004 0.33687500000000004 0.000508664067477701
0.33703125 0.33703125 0.000509516808070599
0.33718750000000003 0.33718750000000003 0.0005123528004773853
0.33734375 0.33734375 0.000514648794712307
0.3375 0.3375 0.0005173984474890885
0.33765625 0.33765625 0.0005201885483735715
0.3378125 0.3378125 0.0005217663491294504
0.33796875000000004 0.33796875000000004 0.0005238555274043149
0.338125 0.338125 0.0005270279948159432
0.33828125000000003 0.33828125000000003 0.0005298930288264825
0.3384375 0.3384375 0.0005313951518468937
0.33859375 0.33859375 0.0005352365916088804
0.33875 0.33875 0.0005363983775535965
0.33890625 0.33890625 0.0005392699019988078
0.33906250000000004 0.33906250000000004 0.0005415263254239051
0.33921875 0.33921875 0.0005432527101898248
0.33937500000000004 0.33937500000000004 0.0005470415735833417
0.33953125 0.33953125 0.0005486990530024164
0.33968750000000003 0.33968750000000003 0.0005503762789108917
0.33984375 0.33984375 0.0005532367696055157
0.34 0.34 0.000555916285345138
0.34015625 0.34015625 0.0005588335402925508
0.3403125 0.3403125 0.0005612644869556459
0.34046875000000004 0.34046875000000004 0.0005650440511929029
0.340625 0.340625 0.0005660429410048603
0.34078125000000004 0.34078125000000004 0.0005676445600990082
0.3409375 0.3409375 0.000571811458470513
0.34109375000000003 0.34109375000000003 0.000573357147146862
0.34125 0.34125 0.0005761128064683922
0.34140625 0.34140625 0.0005780217304441942
0.3415625 0.3415625 0.0005817245206130401
0.34171875 0.34171875 0.0005845045682666907
0.34187500000000004 0.34187500000000004 0.0005862386455573402
0.34203125 0.34203125 0.0005893988899982189
0.34218750000000003 0.34218750000000003 0.0005927830518511068
0.34234375 0.34234375 0.0005938213203400106
0.3425 0.3425 0.0005977434516841367
0.34265625 0.34265625 0.0006002034330649071
0.3428125 0.3428125 0.0006025033535649763
0.34296875000000004 0.34296875000000004 0.000604947418857745
0.343125 0.343125 0.0006067086848803191
0.34328125000000004 0.34328125000000004 0.0006100557390870658
0.3434375 0.3434375 0.0006134067519003137
0.34359375000000003 0.34359375000000003 0.0006158005886508805
0.34375 0.34375 0.0006184544616880024
0.34390625 0.34390625 0.0006208885578270437
0.3440625 0.3440625 0.0006237856468287862
0.34421875 0.34421875 0.000625937969696286
0.34437500000000004 0.34437500000000004 0.0006287929613117026
0.34453125 0.34453125 0.0006320705602761997
0.34468750000000004 0.34468750000000004 0.0006347788539192625
0.34484375 0.34484375 0.00063661396342801
0.34500000000000003 0.34500000000000003 0.0006399734451713223
0.34515625 0.34515625 0.0006432448307331811
0.3453125 0.3453125 0.0006455918408486145
0.34546875 0.34546875 0.0006478462803388271
0.345625 0.345625 0.000651141870197159
0.34578125000000004 0.34578125000000004 0.0006544210509534874
0.3459375 0.3459375 0.0006572123468387076
0.34609375000000003 0.34609375000000003 0.0006594961860456087
0.34625 0.34625 0.0006627726770795275
0.34640625 0.34640625 0.0006644963059837653
0.3465625 0.3465625 0.0006679687547276724
0.34671875 0.34671875 0.0006708802515586125
0.34687500000000004 0.34687500000000004 0.0006722893378504563
0.34703125 0.34703125 0.0006756820320119102
0.34718750000000004 0.34718750000000004 0.000678336706201504
0.34734375 0.34734375 0.0006812876349156554
0.34750000000000003 0.34750000000000003 0.0006857251177731804
0.34765625 0.34765625 0.000687325191153014
0.3478125 0.3478125 0.0006896863982541296
0.34796875 0.34796875 0.0006925298569478782
0.348125 0.348125 0.0006963694477266016
0.34828125000000004 0.34828125000000004 0.0006988309283862365
0.3484375 0.3484375 0.0007025445433982975
0.34859375000000004 0.34859375000000004 0.0007052638301048016
0.34875 0.34875 0.0007081332967751714
0.34890625000000003 0.34890625000000003 0.0007109392879354275
0.3490625 0.3490625 0.0007141897649452637
0.34921875 0.34921875 0.0007165196445743695
0.349375 0.349375 0.0007190860516205731
0.34953125 0.34953125 0.0007219919053577545
0.34968750000000004 0.34968750000000004 0.0007258171142492914
0.34984375 0.34984375 0.0007289193275979464
0.35000000000000003 0.35000000000000003 0.0007319615627977514
0.35015625 0.35015625 0.000735318704894894
0.3503125 0.3503125 0.0007377517013615783
0.35046875 0.35046875 0.0007406849995382302
0.350625 0.350625 0.0007434106310606735
0.35078125000000004 0.35078125000000004 0.0007459211282884533
0.3509375 0.3509375 0.0007495548027245517
0.35109375000000004 0.35109375000000004 0.0007527154042111882
0.35125 0.35125 0.0007553079205915309
0.35140625000000003 0.35140625000000003 0.0007591592126404585
0.3515625 0.3515625 0.0007626352723244573
0.35171875 0.35171875 0.0007654460730080371
0.351875 0.351875 0.0007681650005509527
0.35203125 0.35203125 0.0007720014434787715
0.35218750000000004 0.35218750000000004 0.0007756362471886283
0.35234375 0.35234375 0.0007781598957259003
0.35250000000000004 0.35250000000000004 0.0007810787876359387
0.35265625 0.35265625 0.0007843834558947523
0.35281250000000003 0.35281250000000003 0.0007869996846159087
0.35296875 0.35296875 0.000790384807088521
0.353125 0.353125 0.0007929526088717592
0.35328125 0.35328125 0.0007970069829762172
0.3534375 0.3534375 0.0008001542116627359
0.35359375000000004 0.35359375000000004 0.000802843655103129
0.35375 0.35375 0.0008066062624756151
0.35390625000000003 0.35390625000000003 0.0008081815047802914
0.3540625 0.3540625 0.0008132201490053675
0.35421875 0.35421875 0.0008155894452058095
0.354375 0.354375 0.0008195218983321548
0.35453125 0.35453125 0.0008225686303104566
0.35468750000000004 0.35468750000000004 0.0008251841182295762
0.35484375 0.35484375 0.0008291052388248209
0.35500000000000004 0.35500000000000004 0.0008328378968761916
0.35515625 0.35515625 0.0008352526773591922
0.35531250000000003 0.35531250000000003 0.0008378845416782868
0.35546875 0.35546875 0.000841414747674263
0.355625 0.355625 0.0008438857544734891
0.35578125 0.35578125 0.0008481056579871972
0.3559375 0.3559375 0.0008518591990904454
0.35609375000000004 0.35609375000000004 0.0008547879379442161
0.35625 0.35625 0.0008576204562012873
0.35640625000000004 0.35640625000000004 0.0008618824247299867
0.3565625 0.3565625 0.000865819271682169
0.35671875000000003 0.35671875000000003 0.0008686601100147637
0.356875 0.356875 0.0008713615196255782
0.35703125 0.35703125 0.000875736256647807
0.3571875 0.3571875 0.0008794861164253548
0.35734375 0.35734375 0.0008830670703202226
0.35750000000000004 0.35750000000000004 0.0008863948865541722
0.35765625 0.35765625 0.0008895012537321573
0.35781250000000003 0.35781250000000003 0.0008927882890014706
0.35796875 0.35796875 0.0008964073399285885
0.358125 0.358125 0.0008992138175023473
0.35828125 0.35828125 0.000903101757715633
0.3584375 0.3584375 0.0009063452961154258
0.35859375000000004 0.35859375000000004 0.0009100367789617252
0.35875 0.35875 0.0009128474025847794
0.35890625000000004 0.35890625000000004 0.0009172448313750264
0.3590625 0.3590625 0.0009202704171760586
0.35921875000000003 0.35921875000000003 0.000924116573104062
0.359375 0.359375 0.0009274685912448596
0.35953125 0.35953125 0.0009305801115637986
0.3596875 0.3596875 0.0009338662322955653
0.35984375 0.35984375 0.0009378515271083721
0.36000000000000004 0.36000000000000004 0.0009412169492570382
0.36015625 0.36015625 0.0009441765147688631
0.36031250000000004 0.36031250000000004 0.0009489672944451101
0.36046875 0.36046875 0.0009519289810804603
0.36062500000000003 0.36062500000000003 0.0009562699097086419
0.36078125 0.36078125 0.000958758628235764
0.3609375 0.3609375 0.000964096623381303
0.36109375 0.36109375 0.0009667612848812422
0.36125 0.36125 0.0009705615053989185
0.36140625000000004 0.36140625000000004 0.0009738954472586402
0.3615625 0.3615625 0.0009774191139748279
0.36171875000000003 0.36171875000000003 0.0009813476452905537
0.361875 0.361875 0.0009849595631895485
0.36203125 0.36203125 0.0009885121884200069
0.3621875 0.3621875 0.0009918197308530564
0.36234375 0.36234375 0.0009962789228781947
0.36250000000000004 0.36250000000000004 0.0009992176703877817
0.36265625 0.36265625 0.0010022113375700085
0.36281250000000004 0.36281250000000004 0.0010061430160939437
0.36296875 0.36296875 0.0010112574542273285
0.36312500000000003 0.36312500000000003 0.001014257758651494
0.36328125 0.36328125 0.0010188669580942587
0.3634375 0.3634375 0.0010228858691669666
0.36359375 0.36359375 0.0010272541871891078
0.36375 0.36375 0.0010296822973893195
0.36390625000000004 0.36390625000000004 0.0010329394016060849
0.3640625 0.3640625 0.0010381078262506785
0.36421875000000004 0.36421875000000004 0.0010410803524944618
0.364375 0.364375 0.0010449565061384056
0.36453125000000003 0.36453125000000003 0.0010493205741874115
0.3646875 0.3646875 0.0010517209005693736
0.36484375 0.36484375 0.0010558218524626693
0.365 0.365 0.0010598665511051158
0.36515625 0.36515625 0.0010632368665292024
0.36531250000000004 0.36531250000000004 0.0010683211824649884
0.36546875 0.36546875 0.0010713906342509443
0.36562500000000003 0.36562500000000003 0.0010752595993628637
0.36578125 0.36578125 0.0010795752274550494
0.3659375 0.3659375 0.0010829580690677888
0.36609375 0.36609375 0.0010876886384020278
0.36625 0.36625 0.0010913792949399015
0.36640625000000004 0.36640625000000004 0.0010949103411093883
0.3665625 0.3665625 0.0010990067478705507
0.36671875000000004 0.36671875000000004 0.0011026558184284374
0.366875 0.366875 0.0011069663025268984
0.36703125000000003 0.36703125000000003 0.0011114867110623378
0.3671875 0.3671875 0.0011148662037774528
0.36734375 0.36734375 0.0011185956625754377
0.3675 0.3675 0.0011222631782137117
0.36765625 0.36765625 0.0011273523798691092
0.36781250000000004 0.36781250000000004 0.0011307504568903416
0.36796875 0.36796875 0.0011362527515051825
0.36812500000000004 0.36812500000000004 0.0011395975418614108
0.36828125 0.36828125 0.0011435558003983484
0.36843750000000003 0.36843750000000003 0.001148268650566271
0.36859375 0.36859375 0.00115186333329121
0.36875 0.36875 0.0011561591341968786
0.36890625 0.36890625 0.0011603830797851192
0.3690625 0.3690625 0.0011640819637994123
0.36921875000000004 0.36921875000000004 0.0011681186478518932
0.369375 0.369375 0.0011728737073294974
0.36953125000000003 0.36953125000000003 0.001175879156004212
0.3696875 0.3696875 0.0011793794832068573
0.36984375 0.36984375 0.0011850671516157063
0.37 0.37 0.0011887505547391238
0.37015625 0.37015625 0.0011930956019276713
0.37031250000000004 0.37031250000000004 0.001197587037131717
0.37046875 0.37046875 0.0011998400562101796
0.37062500000000004 0.37062500000000004 0.0012047939515310476
0.37078125 0.37078125 0.0012094170115717243
0.37093750000000003 0.37093750000000003 0.001213806616861225
0.37109375 0.37109375 0.0012183721783436837
0.37125 0.37125 0.0012222087075452972
0.37140625 0.37140625 0.001226477938728366
0.3715625 0.3715625 0.0012299413980575198
0.37171875000000004 0.37171875000000004 0.0012349277916612484
0.371875 0.371875 0.0012391820977886125
0.37203125000000004 0.37203125000000004 0.0012437181624512999
0.3721875 0.3721875 0.0012475160859768949
0.37234375000000003 0.37234375000000003 0.0012525321829034583
0.3725 0.3725 0.0012569072913512013
0.37265625 0.37265625 0.0012613913736646483
0.3728125 0.3728125 0.00126634975775734
0.37296875 0.37296875 0.0012691973105998377
0.37312500000000004 0.37312500000000004 0.0012748161379229698
0.37328125 0.37328125 0.0012790870782400596
0.37343750000000003 0.37343750000000003 0.00128331098730405
0.37359375 0.37359375 0.001287210015732051
0.37375 0.37375 0.0012928233566605436
0.37390625 0.37390625 0.0012965520161847323
0.3740625 0.3740625 0.0013022360854815666
0.37421875000000004 0.37421875000000004 0.0013069945500554597
0.374375 0.374375 0.0013108796210961035
0.37453125000000004 0.37453125000000004 0.0013150533387545699
0.3746875 0.3746875 0.0013199159358935297
0.37484375000000003 0.37484375000000003 0.0013237951786501006
0.375 0.375 0.0013279483550457492
0.37515625 0.37515625 0.0013330508801590233
0.3753125 0.3753125 0.0013374917555693408
0.37546875 0.37546875 0.0013417544504376574
0.37562500000000004 0.37562500000000004 0.0013458459041176988
0.37578125 0.37578125 0.001351299314240433
0.37593750000000004 0.37593750000000004 0.0013549294875334572
0.37609375 0.37609375 0.0013594213571138049
0.37625000000000003 0.37625000000000003 0.0013648621006726837
0.37640625 0.37640625 0.001369322402937734
0.3765625 0.3765625 0.0013752941222747882
0.37671875000000005 0.37671875000000005 0.0013785760111229989
0.376875 0.376875 0.0013835487788229752
0.37703125000000004 0.37703125000000004 0.0013881695254754209
0.3771875 0.3771875 0.0013927760243415374
0.37734375000000003 0.37734375000000003 0.0013970423955290519
0.3775 0.3775 0.0014014810949760707
0.37765625 0.37765625 0.0014073473044056758
0.3778125 0.3778125 0.0014116135270228373
0.37796875 0.37796875 0.001417124512342106
0.37812500000000004 0.37812500000000004 0.0014209612095900297
0.37828125 0.37828125 0.0014260832090500294
0.37843750000000004 0.37843750000000004 0.001431356857556068
0.37859375 0.37859375 0.0014357932745924917
0.37875000000000003 0.37875000000000003 0.0014403777691551067
0.37890625 0.37890625 0.0014449032962690384
0.3790625 0.3790625 0.0014492884593447897
0.37921875 0.37921875 0.0014548137665366984
0.379375 0.379375 0.0014601184151063437
0.37953125000000004 0.37953125000000004 0.0014641076039106378
0.3796875 0.3796875 0.0014693290102055432
0.37984375000000004 0.37984375000000004 0.001473523578868456
0.38 0.38 0.0014801381439530969
0.38015625000000003 0.38015625000000003 0.0014839874290873018
0.3803125 0.3803125 0.0014884976992419
0.38046875 0.38046875 0.0014939511921315213
0.38062500000000005 0.38062500000000005 0.0014995417963639532
0.38078125 0.38078125 0.0015039810122983776
0.38093750000000004 0.38093750000000004 0.001507445220336522
0.38109375 0.38109375 0.0015133803776125326
0.38125000000000003 0.38125000000000003 0.0015180644963918146
0.38140625 0.38140625 0.001524061092445647
0.3815625 0.3815625 0.0015287997699919996
0.38171875 0.38171875 0.0015332421145337367
0.381875 0.381875 0.0015385070936847446
0.38203125000000004 0.38203125000000004 0.001543619590945414
0.3821875 0.3821875 0.0015481178728158554
0.38234375000000004 0.38234375000000004 0.0015539358227112798
0.3825 0.3825 0.001559695672423629
0.38265625000000003 0.38265625000000003 0.0015648238296093497
0.3828125 0.3828125 0.0015691825348443415
0.38296875 0.38296875 0.0015746442960403178
0.383125 0.383125 0.0015800172229651874
0.38328125 0.38328125 0.001584105944230937
0.38343750000000004 0.38343750000000004 0.0015883862931381338
0.38359375 0.38359375 0.0015955248192534365
0.38375000000000004 0.38375000000000004 0.0015998351931283116
0.38390625 0.38390625 0.0016046210297270758
0.38406250000000003 0.38406250000000003 0.0016096879614641942
0.38421875 0.38421875 0.00161570062114078
0.384375 0.384375 0.0016213821882657763
0.38453125000000005 0.38453125000000005 0.0016267370762060529
0.3846875 0.3846875 0.001631750584685102
0.38484375000000004 0.38484375000000004 0.001637171682646754
0.385 0.385 0.0016418943433191536
0.38515625000000003 0.38515625000000003 0.0016479176311543652
0.3853125 0.3853125 0.0016527089855638343
0.38546875 0.38546875 0.0016583119549925896
0.385625 0.385625 0.0016635000975281846
0.38578125 0.38578125 0.001668685982390259
0.38593750000000004 0.38593750000000004 0.0016744350271652319
0.38609375 0.38609375 0.0016793982624620286
0.38625000000000004 0.38625000000000004 0.001684689440580753
0.38640625 0.38640625 0.0016895586775606549
0.38656250000000003 0.38656250000000003 0.0016956963410673374
0.38671875 0.38671875 0.0017008911995573346
0.386875 0.386875 0.001706368417421946
0.38703125 0.38703125 0.0017109719259460572
0.3871875 0.3871875 0.0017166559352227822
0.38734375000000004 0.38734375000000004 0.001721916110006057
0.3875 0.3875 0.0017270202331700037
0.38765625000000004 0.38765625000000004 0.0017325386947894849
0.3878125 0.3878125 0.0017395171561469738
0.38796875000000003 0.38796875000000003 0.0017444445839610913
0.388125 0.388125 0.0017489256910896755
0.38828125 0.38828125 0.0017549074579836187
0.38843750000000005 0.38843750000000005 0.0017600491955432972
0.38859375 0.38859375 0.0017656497925715822
0.38875000000000004 0.38875000000000004 0.001771112791278695
0.38890625 0.38890625 0.0017777980651256514
0.38906250000000003 0.38906250000000003 0.0017830371677439339
0.38921875 0.38921875 0.0017888778679456843
0.389375 0.389375 0.0017943467768075917
0.38953125 0.38953125 0.001800001469027638
0.3896875 0.3896875 0.001805831440193804
0.38984375000000004 0.38984375000000004 0.0018110916049546668
0.39 0.39 0.0018166584938914745
0.39015625000000004 0.39015625000000004 0.0018228771769650925
0.3903125 0.3903125 0.001829040175464132
0.39046875000000003 0.39046875000000003 0.0018339677543441637
0.390625 0.390625 0.0018398582723721399
0.39078125 0.39078125 0.0018456662347471455
0.3909375 0.3909375 0.0018515740917555055
0.39109375 0.39109375 0.0018562802109478422
0.39125000000000004 0.39125000000000004 0.001863314109141611
0.39140625 0.39140625 0.001867972956576623
0.39156250000000004 0.39156250000000004 0.0018749453284281088
0.39171875 0.39171875 0.0018807310745890432
0.39187500000000003 0.39187500000000003 0.0018860940410470198
0.39203125 0.39203125 0.0018920343700494203
0.3921875 0.3921875 0.001897935529212304
0.39234375000000005 0.39234375000000005 0.0019037543507397204
0.3925 0.3925 0.0019105498846312007
0.39265625000000004 0.39265625000000004 0.0019159332309958008
0.3928125 0.3928125 0.0019221890050368173
0.39296875000000003 0.39296875000000003 0.0019278034556291567
0.393125 0.393125 0.0019340349014499879
0.39328125 0.39328125 0.0019385769280075569
0.3934375 0.3934375 0.0019462407514173237
0.39359375 0.39359375 0.0019506466201059186
0.39375000000000004 0.39375000000000004 0.001956715632403805
0.39390625 0.39390625 0.001963426263551794
0.39406250000000004 0.39406250000000004 0.0019696360668637416
0.39421875 0.39421875 0.001975525075810208
0.39437500000000003 0.39437500000000003 0.0019814645053294994
0.39453125 0.39453125 0.001987214011721346
0.3946875 0.3946875 0.0019927833660260934
0.39484375 0.39484375 0.0020000044708514276
0.395 0.395 0.002006265845816845
0.39515625000000004 0.39515625000000004 0.0020120082790102378
0.3953125 0.3953125 0.002018861963137995
0.39546875000000004 0.39546875000000004 0.002025606779392718
0.395625 0.395625 0.002030532231822213
0.39578125000000003 0.39578125000000003 0.0020366686870815135
0.3959375 0.3959375 0.0020425895485781926
0.39609375 0.39609375 0.00204866032726498
0.39625000000000005 0.39625000000000005 0.002055116902480794
0.39640625 0.39640625 0.002061213827060698
0.39656250000000004 0.39656250000000004 0.0020683420204483714
0.39671875 0.39671875 0.0020733133569707077
0.39687500000000003 0.39687500000000003 0.0020788401762415976
0.39703125 0.39703125 0.00208547599021734
0.3971875 0.3971875 0.00209231375454625
0.39734375 0.39734375 0.0020991951412330626
0.3975 0.3975 0.0021045666652412086
0.39765625000000004 0.39765625000000004 0.0021122442394594777
0.3978125 0.3978125 0.0021181692593019408
0.39796875000000004 0.39796875000000004 0.002124491151127744
0.398125 0.398125 0.0021305703106884916
0.39828125000000003 0.39828125000000003 0.002137036173552793
0.3984375 0.3984375 0.0021431275136947565
0.39859375 0.39859375 0.0021500988192272396
0.39875 0.39875 0.0021551467948148696
0.39890625 0.39890625 0.0021617630890079216
0.39906250000000004 0.39906250000000004 0.0021691443134960817
0.39921875 0.39921875 0.002174747792838657
0.39937500000000004 0.39937500000000004 0.0021813463787169736
0.39953125 0.39953125 0.0021875242112925016
0.39968750000000003 0.39968750000000003 0.0021947487137812264
0.39984375 0.39984375 0.002201309235994839
0.4 0.4 0.0022076851326280277
0.40015625000000005 0.40015625000000005 0.002215369004292255
0.4003125 0.4003125 0.002221419907108604
0.40046875000000004 0.40046875000000004 0.0022277947461940468
0.400625 0.400625 0.002234181187194294
0.40078125000000003 0.40078125000000003 0.0022407254847533126
0.4009375 0.4009375 0.0022476497604696284
0.40109375 0.40109375 0.0022547009815703899
0.40125 0.40125 0.002260372968966768
0.40140625 0.40140625 0.0022672631564279257
0.40156250000000004 0.40156250000000004 0.0022750957287236905
0.40171875 0.40171875 0.0022800422768302346
0.40187500000000004 0.40187500000000004 0.002286317911301341
0.40203125 0.40203125 0.002294094190559243
0.40218750000000003 0.40218750000000003 0.0023007844121030048
0.40234375 0.40234375 0.0023066908345494836
0.4025 0.4025 0.0023149344094167015
0.40265625 0.40265625 0.0023208146245301604
0.4028125 0.4028125 0.0023278234049973758
0.40296875000000004 0.40296875000000004 0.002334705393976978
0.403125 0.403125 0.002342513139092695
0.40328125000000004 0.40328125000000004 0.002348742175886263
0.4034375 0.4034375 0.002355743504219184
0.40359375000000003 0.40359375000000003 0.0023621606496749749
0.40375 0.40375 0.0023698175298740274
0.40390625 0.40390625 0.0023755968910425799
0.40406250000000005 0.40406250000000005 0.002383221067631276
0.40421875 0.40421875 0.002389925537420289
0.40437500000000004 0.40437500000000004 0.002396650021084216
0.40453125 0.40453125 0.002404472876445788
0.40468750000000003 0.40468750000000003 0.0024106831850603728
0.40484375 0.40484375 0.002416756657490985
0.405 0.405 0.0024255062763567068
0.40515625 0.40515625 0.002431585843927141
0.4053125 0.4053125 0.002438504414332572
0.40546875000000004 0.40546875000000004 0.002445189499082897
0.405625 0.405625 0.0024527706672447708
0.40578125000000004 0.40578125000000004 0.002459742248938931
0.4059375 0.4059375 0.0024679875634742228
0.40609375000000003 0.40609375000000003 0.002474088284219012
0.40625 0.40625 0.002481590884528433
0.40640625 0.40640625 0.002488095611053524
0.4065625 0.4065625 0.002495910821207298
0.40671875 0.40671875 0.0025020048483510254
0.40687500000000004 0.40687500000000004 0.0025095238342771428
0.40703125 0.40703125 0.0025176499212557145
0.40718750000000004 0.40718750000000004 0.002525225949284615
0.40734375 0.40734375 0.0025326767933338434
0.40750000000000003 0.40750000000000003 0.0025396746858211548
0.40765625 0.40765625 0.0025462644303685399
0.4078125 0.4078125 0.0025540042103212878
0.40796875000000005 0.40796875000000005 0.002560118651143012
0.408125 0.408125 0.0025686927323352638
0.40828125000000004 0.40828125000000004 0.002576996790840524
0.4084375 0.4084375 0.0025847829731715347
0.40859375000000003 0.40859375000000003 0.0025898745496279898
0.40875 0.40875 0.0025991595470902207
0.40890625 0.40890625 0.002605710632731885
0.4090625 0.4090625 0.002613658433695816
0.40921875 0.40921875 0.00262050771883507
0.40937500000000004 0.40937500000000004 0.0026277117532869924
0.40953125 0.40953125 0.002634573675286445
0.40968750000000004 0.40968750000000004 0.002642997651591013
0.40984375 0.40984375 0.00265053468553091
0.41000000000000003 0.41000000000000003 0.0026582447851014768
0.41015625 0.41015625 0.0026656086535139227
0.4103125 0.4103125 0.0026733959777337668
0.41046875 0.41046875 0.002680935164998452
0.410625 0.410625 0.002687664339215197
0.41078125000000004 0.41078125000000004 0.0026955556570476045
0.4109375 0.4109375 0.002704064865485162
0.41109375000000004 0.41109375000000004 0.0027107551523382928
0.41125 0.41125 0.0027175756949001279
0.41140625000000003 0.41140625000000003 0.0027268425186142118
0.4115625 0.4115625 0.00273436431659135
0.41171875 0.41171875 0.0027416259227506106
0.41187500000000005 0.41187500000000005 0.00274880851278969
0.41203125 0.41203125 0.002758571280503665
0.41218750000000004 0.41218750000000004 0.0027643055006911978
0.41234375 0.41234375 0.0027718877171101447
0.41250000000000003 0.41250000000000003 0.0027802522877911474
0.41265625 0.41265625 0.0027875201540758745
0.4128125 0.4128125 0.0027956621603530608
0.41296875 0.41296875 0.0028030671536923327
0.413125 0.413125 0.0028122120117632205
0.41328125000000004 0.41328125000000004 0.002819842489595596
0.4134375 0.4134375 0.002826331672288595
0.41359375000000004 0.41359375000000004 0.002835393964983178
0.41375 0.41375 0.002843242242540198
0.41390625000000003 0.41390625000000003 0.0028523384153876839
0.4140625 0.4140625 0.002859190329667815
0.41421875 0.41421875 0.002866918241554304
0.414375 0.414375 0.00287566442571579
0.41453125 0.41453125 0.0028828311444779304
0.41468750000000004 0.41468750000000004 0.0028908180073861464
0.41484375 0.41484375 0.002898566991430633
0.41500000000000004 0.41500000000000004 0.0029070615657649054
0.41515625 0.41515625 0.002914506671466312
0.41531250000000003 0.41531250000000003 0.0029236782435198866
0.41546875 0.41546875 0.002931202532233978
0.415625 0.415625 0.002939165557188982
0.41578125000000005 0.41578125000000005 0.0029467159559670296
0.4159375 0.4159375 0.002953486828117466
0.41609375000000004 0.41609375000000004 0.0029629450464997528
0.41625 0.41625 0.0029709092789071249
0.41640625000000003 0.41640625000000003 0.0029786688151648848
0.4165625 0.4165625 0.002988310402677547
0.41671875 0.41671875 0.002995499778069546
0.416875 0.416875 0.003003933295281951
0.41703125 0.41703125 0.0030126346098158457
0.41718750000000004 0.41718750000000004 0.0030210492924019288
0.41734375 0.41734375 0.0030294555163793955
0.41750000000000004 0.41750000000000004 0.0030377769218404226
0.41765625 0.41765625 0.0030457289755715544
0.41781250000000003 0.41781250000000003 0.0030537520390214267
0.41796875 0.41796875 0.003062627370156782
0.418125 0.418125 0.003069813929139107
0.41828125 0.41828125 0.0030791534278849666
0.4184375 0.4184375 0.003086928076443749
0.41859375000000004 0.41859375000000004 0.0030956829168977634
0.41875 0.41875 0.003104177544233749
0.41890625000000004 0.41890625000000004 0.003110854783069698
0.4190625 0.4190625 0.0031206450522711815
0.41921875000000003 0.41921875000000003 0.003129551211595966
0.419375 0.419375 0.003137735297725104
0.41953125 0.41953125 0.003145672696141924
0.41968750000000005 0.41968750000000005 0.0031541536899617804
0.41984375 0.41984375 0.0031629700158288724
0.42000000000000004 0.42000000000000004 0.0031716020626861819
0.42015625 0.42015625 0.0031795828403472878
0.42031250000000003 0.42031250000000003 0.0031881493627297149
0.42046875 0.42046875 0.0031975150831751394
0.420625 0.420625 0.003205968883462592
0.42078125 0.42078125 0.00321524608258408
0.4209375 0.4209375 0.0032240627675167176
0.42109375000000004 0.42109375000000004 0.003234357053637355
0.42125 0.42125 0.003241450725050947
0.42140625000000004 0.42140625000000004 0.003250108413963031
0.4215625 0.4215625 0.0032590410244063919
0.42171875000000003 0.42171875000000003 0.003267912301473116
0.421875 0.421875 0.0032756540208753487
0.42203125 0.42203125 0.0032860126620183366
0.4221875 0.4221875 0.0032941515140274019
0.42234375 0.42234375 0.003302235599617065
0.42250000000000004 0.42250000000000004 0.003311814628007858
0.42265625 0.42265625 0.003320260928119341
0.42281250000000004 0.42281250000000004 0.003329891622019264
0.42296875 0.42296875 0.0033393401444391887
0.42312500000000003 0.42312500000000003 0.0033480567119484269
0.42328125 0.42328125 0.003357142304874966
0.4234375 0.4234375 0.0033667110582994207
0.42359375000000005 0.42359375000000005 0.0033736213525556778
0.42375 0.42375 0.0033833808516996347
0.42390625000000004 0.42390625000000004 0.0033926423995263379
0.4240625 0.4240625 0.00340067950912867
0.42421875000000003 0.42421875000000003 0.003410949421418219
0.424375 0.424375 0.003420657877657588
0.42453125 0.42453125 0.0034287838725035855
0.4246875 0.4246875 0.0034380788255560705
0.42484375 0.42484375 0.0034487666402354159
0.42500000000000004 0.42500000000000004 0.00345663800367119
0.42515625 0.42515625 0.0034657283618924358
0.42531250000000004 0.42531250000000004 0.003476461472077522
0.42546875 0.42546875 0.0034849419231667178
0.42562500000000003 0.42562500000000003 0.003494952681460552
0.42578125 0.42578125 0.0035036683773638128
0.4259375 0.4259375 0.0035138606723580545
0.42609375 0.42609375 0.0035220484391901174
0.42625 0.42625 0.0035307419903634229
0.42640625000000004 0.42640625000000004 0.0035397744170834416
0.4265625 0.4265625 0.0035501529842404228
0.42671875000000004 0.42671875000000004 0.0035589420777315469
0.426875 0.426875 0.0035692538189048318
0.42703125000000003 0.42703125000000003 0.0035778497288648499
0.4271875 0.4271875 0.0035873139534942819
0.42734375 0.42734375 0.0035961369657895117
0.42750000000000005 0.42750000000000005 0.003606354666206263
0.42765625 0.42765625 0.00361506992516837
0.42781250000000004 0.42781250000000004 0.003625624122977334
0.42796875 0.42796875 0.0036345474781807227
0.42812500000000003 0.42812500000000003 0.0036448149465720628
0.42828125 0.42828125 0.0036543482742459117
0.4284375 0.4284375 0.0036642011110499938
0.42859375 0.42859375 0.0036735214181571496
0.42875 0.42875 0.003683147188795606
0.42890625000000004 0.42890625000000004 0.0036919279312146344
0.4290625 0.4290625 0.003701782562927607
0.42921875000000004 0.42921875000000004 0.003712520307347208
0.429375 0.429375 0.003720945784884495
0.42953125000000003 0.42953125000000003 0.0037308205803988439
0.4296875 0.4296875 0.0037402318937905687
0.42984375 0.42984375 0.0037508482063593336
0.43 0.43 0.003760437028186474
0.43015625 0.43015625 0.0037708018862198649
0.43031250000000004 0.43031250000000004 0.0037795482861317727
0.43046875 0.43046875 0.0037903405677406495
0.43062500000000004 0.43062500000000004 0.00380030857079261
0.43078125 0.43078125 0.003810073597001624
0.43093750000000003 0.43093750000000003 0.003818567340124982
0.43109375 0.43109375 0.003830018320125298
0.43125 0.43125 0.003839344513380195
0.43140625000000005 0.43140625000000005 0.00384896456564964
0.4315625 0.4315625 0.0038598453638573175
0.43171875000000004 0.43171875000000004 0.003869033363684757
0.431875 0.431875 0.0038806901938102614
0.43203125000000003 0.43203125000000003 0.0038893249036899308
0.4321875 0.4321875 0.003901643600306581
0.43234375 0.43234375 0.003910465270758917
0.4325 0.4325 0.0039206607003323058
0.43265625 0.43265625 0.003930824687954682
0.43281250000000004 0.43281250000000004 0.003941499770062481
0.43296875 0.43296875 0.003950894420907649
0.43312500000000004 0.43312500000000004 0.003960665392442706
0.43328125 0.43328125 0.0039713886821917889
0.43343750000000003 0.43343750000000003 0.0039815869126233719
0.43359375 0.43359375 0.003992344045740806
0.43375 0.43375 0.004001443380491163
0.43390625 0.43390625 0.004010880199348524
0.4340625 0.4340625 0.004022725616046447
0.43421875000000004 0.43421875000000004 0.004034037370212625
0.434375 0.434375 0.004043599993716216
0.43453125000000004 0.43453125000000004 0.004055143080990015
0.4346875 0.4346875 0.004065678124636972
0.43484375000000003 0.43484375000000003 0.004075128708670935
0.435 0.435 0.004085018069437527
0.43515625 0.43515625 0.004095154010866488
0.43531250000000005 0.43531250000000005 0.004106121875343682
0.43546875 0.43546875 0.004117170125746486
0.43562500000000004 0.43562500000000004 0.00412677127929937
0.43578125 0.43578125 0.004137228243311242
0.43593750000000003 0.43593750000000003 0.004148107632775565
0.43609375 0.43609375 0.0041577928393900349
0.43625 0.43625 0.004169963595078753
0.43640625 0.43640625 0.004179423807863761
0.4365625 0.4365625 0.004191227202880493
0.43671875000000004 0.43671875000000004 0.004201971800265909
0.436875 0.436875 0.004212482139910844
0.43703125000000004 0.43703125000000004 0.00422305935499792
0.4371875 0.4371875 0.004233645811976314
0.43734375000000003 0.43734375000000003 0.004245061564824301
0.4375 0.4375 0.004255023271157011
0.43765625 0.43765625 0.004266580380490689
0.4378125 0.4378125 0.004277249111143153
0.43796875 0.43796875 0.004287522330578988
0.43812500000000004 0.43812500000000004 0.004298110537644863
0.43828125 0.43828125 0.004310566240343025
0.43843750000000004 0.43843750000000004 0.004321108384806248
0.43859375 0.43859375 0.004331359015692016
0.43875000000000003 0.43875000000000003 0.004342481620858368
0.43890625 0.43890625 0.004351579158756983
0.4390625 0.4390625 0.00436529465663168
0.43921875000000005 0.43921875000000005 0.004374377479295347
0.439375 0.439375 0.004385462378706443
0.43953125000000004 0.43953125000000004 0.00439764080570449
0.4396875 0.4396875 0.004407289770370525
0.43984375000000003 0.43984375000000003 0.004418241831374687
0.44 0.44 0.004430066546365592
0.44015625 0.44015625 0.004441572997007387
0.4403125 0.4403125 0.004452670422200037
0.44046875 0.44046875 0.004465084446411875
0.44062500000000004 0.44062500000000004 0.004474514486625124
0.44078125 0.44078125 0.004486394372892913
0.44093750000000004 0.44093750000000004 0.004497405594522376
0.44109375 0.44109375 0.004509269060453043
0.44125000000000003 0.44125000000000003 0.004520393622209285
0.44140625 0.44140625 0.0045305049079218
0.4415625 0.4415625 0.004541609706159653
0.44171875 0.44171875 0.004554301440822614
0.441875 0.441875 0.004566028682790108
0.44203125000000004 0.44203125000000004 0.004576352283750366
0.4421875 0.4421875 0.00458729050877536
0.44234375000000004 0.44234375000000004 0.00459857490010803
0.4425 0.4425 0.0046104860619816819
0.44265625000000003 0.44265625000000003 0.004622348558683953
0.4428125 0.4428125 0.0046343793643551559
0.44296875 0.44296875 0.004646250669203971
0.44312500000000005 0.44312500000000005 0.004656151029642684
0.44328125 0.44328125 0.004669719177924845
0.44343750000000004 0.44343750000000004 0.004679697679694062
0.44359375 0.44359375 0.004691197406941399
0.44375000000000003 0.44375000000000003 0.004704196419453552
0.44390625 0.44390625 0.004715955177421802
0.4440625 0.4440625 0.004726189114986211
0.44421875 0.44421875 0.004738923814518746
0.444375 0.444375 0.00475027697959546
0.44453125000000004 0.44453125000000004 0.004762235733328288
0.4446875 0.4446875 0.004773090371133843
0.44484375000000004 0.44484375000000004 0.004784471218515084
0.445 0.445 0.004797074983887548
0.44515625000000003 0.44515625000000003 0.004809806408330225
0.4453125 0.4453125 0.004821103266632178
0.44546875 0.44546875 0.004833334637017455
0.445625 0.445625 0.004844760355347018
0.44578125 0.44578125 0.004856173479005331
0.44593750000000004 0.44593750000000004 0.004867906527776288
0.44609375 0.44609375 0.004879431496628899
0.44625000000000004 0.44625000000000004 0.004892885936182199
0.44640625 0.44640625 0.004905813293932082
0.44656250000000003 0.44656250000000003 0.004916973904527137
0.44671875 0.44671875 0.004927520282713816
0.446875 0.446875 0.004941640680356846
0.44703125000000005 0.44703125000000005 0.0049527688178549358
0.4471875 0.4471875 0.004965369620237262
0.44734375000000004 0.44734375000000004 0.004977248820502785
0.4475 0.4475 0.0049890381015771389
0.44765625000000003 0.44765625000000003 0.0050019115772148539
0.4478125 0.4478125 0.005013356980607901
0.44796875 0.44796875 0.005026797100655895
0.448125 0.448125 0.005038110687115919
0.44828125 0.44828125 0.005051420443082689
0.44843750000000004 0.44843750000000004 0.005062620812800392
0.44859375 0.44859375 0.005077038298491418
0.44875000000000004 0.44875000000000004 0.005088300523141143
0.44890625 0.44890625 0.005101069291046639
0.44906250000000003 0.44906250000000003 0.005113053372057601
0.44921875 0.44921875 0.005125435080523449
0.449375 0.449375 0.005137314125753098
0.44953125 0.44953125 0.00514989917486644
0.4496875 0.4496875 0.005163001095573681
0.44984375000000004 0.44984375000000004 0.005175500283383271
0.45 0.45 0.00518797195199154
0.45015625000000004 0.45015625000000004 0.005201669655033275
0.4503125 0.4503125 0.005213723010376212
0.45046875000000003 0.45046875000000003 0.005226199413790539
0.450625 0.450625 0.005240107195656215
0.45078125 0.45078125 0.005251052605108542
0.45093750000000005 0.45093750000000005 0.005264715863787901
0.45109375 0.45109375 0.005277638624110194
0.45125000000000004 0.45125000000000004 0.005289995581769102
0.45140625 0.45140625 0.005304290583229162
0.45156250000000003 0.45156250000000003 0.005316897082375136
0.45171875 0.45171875 0.005327593249702987
0.451875 0.451875 0.00534086302511751
0.45203125 0.45203125 0.005354437008670563
0.4521875 0.4521875 0.005368198689721003
0.45234375000000004 0.45234375000000004 0.005380266579155879
0.4525 0.4525 0.005393814562424652
0.45265625000000004 0.45265625000000004 0.005406300173511985
0.4528125 0.4528125 0.0054204648319583219
0.45296875000000003 0.45296875000000003 0.005434105053273227
0.453125 0.453125 0.005446873582426908
0.45328125 0.45328125 0.0054591440204300859
0.4534375 0.4534375 0.005472433605238127
0.45359375 0.45359375 0.005486360031777168
0.45375000000000004 0.45375000000000004 0.005499563461671994
0.45390625 0.45390625 0.005511216877085161
0.45406250000000004 0.45406250000000004 0.005525926326591135
0.45421875 0.45421875 0.005539097320614104
0.45437500000000003 0.45437500000000003 0.005552454053304647
0.45453125 0.45453125 0.005565151932299763
0.4546875 0.4546875 0.005578643720196446
0.45484375000000005 0.45484375000000005 0.005593342903296938
0.455 0.455 0.0056056252159559119
0.45515625000000004 0.45515625000000004 0.005619407520335567
0.4553125 0.4553125 0.005632500114905174
0.45546875000000003 0.45546875000000003 0.005646476527055999
0.455625 0.455625 0.005658929313550781
0.45578125 0.45578125 0.005673742227100757
0.4559375 0.4559375 0.005687110942394315
0.45609375 0.45609375 0.005701455558677942
0.45625000000000004 0.45625000000000004 0.005715486678714688
0.45640625 0.45640625 0.005728751206055563
0.45656250000000004 0.45656250000000004 0.005742267413934434
0.45671875 0.45671875 0.005755363644950495
0.45687500000000003 0.45687500000000003 0.0057700895789480478
0.45703125 0.45703125 0.005784040208318528
0.4571875 0.4571875 0.005797913588796466
0.45734375 0.45734375 0.00581149447316297
0.4575 0.4575 0.005825971684439816
0.45765625000000004 0.45765625000000004 0.005838003616776528
0.4578125 0.4578125 0.005852476375000723
0.45796875000000004 0.45796875000000004 0.005866816867082721
0.458125 0.458125 0.005880931584561576
0.45828125000000003 0.45828125000000003 0.005893977160562038
0.4584375 0.4584375 0.0059089625013411298
0.45859375 0.45859375 0.0059213618834671809
0.45875000000000005 0.45875000000000005 0.005934097474438972
0.45890625 0.45890625 0.0059499153417507679
0.45906250000000004 0.45906250000000004 0.005963699545796412
0.45921875 0.45921875 0.0059788003178290059
0.45937500000000003 0.45937500000000003 0.005992960773397979
0.45953125 0.45953125 0.006006731483968159
0.4596875 0.4596875 0.006020734910322144
0.45984375 0.45984375 0.006036013714440911
0.46 0.46 0.00605019013682949
0.46015625000000004 0.46015625000000004 0.00606295849190118
0.4603125 0.4603125 0.006078423867982603
0.46046875000000004 0.46046875000000004 0.006091967994208866
0.460625 0.460625 0.0061059091116922249
0.46078125000000003 0.46078125000000003 0.006119490045599467
0.4609375 0.4609375 0.006135273737551669
0.46109375 0.46109375 0.006149530686100564
0.46125 0.46125 0.006164552248814474
0.46140625 0.46140625 0.006177935046837466
0.46156250000000004 0.46156250000000004 0.006191363869766971
0.46171875 0.46171875 0.006206657196358446
0.46187500000000004 0.46187500000000004 0.006223011266276478
0.46203125 0.46203125 0.006236029317146283
0.46218750000000003 0.46218750000000003 0.00625096017415166
0.46234375 0.46234375 0.006266098697144786
0.4625 0.4625 0.00628066506143214
0.46265625000000005 0.46265625000000005 0.006294914204620217
0.4628125 0.4628125 0.006311269277385698
0.46296875000000004 0.46296875000000004 0.006325106057706884
0.463125 0.463125 0.006340098359269716
0.46328125000000003 0.46328125000000003 0.006354724696769482
0.4634375 0.4634375 0.006369678590650572
0.46359375 0.46359375 0.006384540359094321
0.46375 0.46375 0.0064003815730770429
0.46390625 0.46390625 0.006414968758729811
0.46406250000000004 0.46406250000000004 0.00643048986704947
0.46421875 0.46421875 0.006445730053245713
0.46437500000000004 0.46437500000000004 0.006460598936607473
0.46453125 0.46453125 0.00647534229191313
0.46468750000000003 0.46468750000000003 0.006490856726525582
0.46484375 0.46484375 0.006505783966077531
0.465 0.465 0.006521662987422364
0.46515625 0.46515625 0.006536499949624151
0.4653125 0.4653125 0.006552151562427397
0.46546875000000004 0.46546875000000004 0.006567943546928892
0.465625 0.465625 0.006583701411413661
0.46578125000000004 0.46578125000000004 0.006598283230663909
0.4659375 0.4659375 0.006613780780445144
0.46609375000000003 0.46609375000000003 0.006628602750557138
0.46625 0.46625 0.0066443036512484989
0.46640625 0.46640625 0.006660422509213644
0.46656250000000005 0.46656250000000005 0.006674776599447874
0.46671875 0.46671875 0.006691646521692443
0.46687500000000004 0.46687500000000004 0.006705204551754747
0.46703125 0.46703125 0.006722333031449684
0.46718750000000003 0.46718750000000003 0.006739328352916138
0.46734375 0.46734375 0.006754685583085571
0.4675 0.4675 0.006768343488475631
0.46765625 0.46765625 0.006785338963322692
0.4678125 0.4678125 0.006801059169014679
0.46796875000000004 0.46796875000000004 0.00681790782946058
0.468125 0.468125 0.0068317924220656169
0.46828125000000004 0.46828125000000004 0.006849422345835169
0.4684375 0.4684375 0.006865558759894755
0.46859375000000003 0.46859375000000003 0.006880467049718808
0.46875 0.46875 0.006895016944681542
0.46890625 0.46890625 0.0069122502985151609
0.4690625 0.4690625 0.00692761702212997
0.46921875 0.46921875 0.0069430092326068179
0.46937500000000004 0.46937500000000004 0.0069601339831617948
0.46953125 0.46953125 0.006975825979932724
0.46968750000000004 0.46968750000000004 0.006990699190100221
0.46984375 0.46984375 0.00700838438150888
0.47000000000000003 0.47000000000000003 0.007024520708570909
0.47015625 0.47015625 0.007040147140529932
0.4703125 0.4703125 0.00705584639692148
0.47046875000000005 0.47046875000000005 0.007073589542986062
0.470625 0.470625 0.007089081105908621
0.47078125000000004 0.47078125000000004 0.007105326651332993
0.4709375 0.4709375 0.007122869600149975
0.47109375000000003 0.47109375000000003 0.0071389038507074478
0.47125 0.47125 0.0071548015144888709
0.47140625 0.47140625 0.007171464990473931
0.4715625 0.4715625 0.007189734438084351
0.47171875 0.47171875 0.00720540451915814
0.47187500000000004 0.47187500000000004 0.007223190265358574
0.47203125 0.47203125 0.007238945732808668
0.47218750000000004 0.47218750000000004 0.00725519293462205
0.47234375 0.47234375 0.007271116915592941
0.47250000000000003 0.47250000000000003 0.0072889128502348619
0.47265625 0.47265625 0.007305832687667568
0.4728125 0.4728125 0.007320883218933131
0.47296875 0.47296875 0.007338746437514678
0.473125 0.473125 0.0073563957361796
0.47328125000000004 0.47328125000000004 0.007371958055450541
0.4734375 0.4734375 0.007389165994435552
0.47359375000000004 0.47359375000000004 0.007406175621244337
0.47375 0.47375 0.007422471048325855
0.47390625000000003 0.47390625000000003 0.007439430752943608
0.4740625 0.4740625 0.007456582732802476
0.47421875 0.47421875 0.00747453689433222
0.47437500000000005 0.47437500000000005 0.0074915043828472339
0.47453125 0.47453125 0.00750845739891329
0.47468750000000004 0.47468750000000004 0.007525886320800405
0.47484375 0.47484375 0.007544174938643932
0.47500000000000003 0.47500000000000003 0.007560972064269709
0.47515625 0.47515625 0.007578378714432225
0.4753125 0.4753125 0.007594849980253706
0.47546875 0.47546875 0.007612176616501967
0.475625 0.475625 0.007628936272447012
0.47578125000000004 0.47578125000000004 0.007647757961241189
0.4759375 0.4759375 0.007663835934968243
0.47609375000000004 0.47609375000000004 0.00768099505744756
0.47625 0.47625 0.007699290139234227
0.47640625000000003 0.47640625000000003 0.0077170475652335568
0.4765625 0.4765625 0.007735263068210329
0.47671875 0.47671875 0.007752256169391162
0.476875 0.476875 0.007770262353903096
0.47703125 0.47703125 0.007788225146808895
0.47718750000000004 0.47718750000000004 0.007804816352105072
0.47734375 0.47734375 0.007823296644925262
0.47750000000000004 0.47750000000000004 0.007840960463497306
0.47765625 0.47765625 0.007857140238410067
0.47781250000000003 0.47781250000000003 0.007876838725376416
0.47796875 0.47796875 0.007894756996898159
0.478125 0.478125 0.007912664970518843
0.47828125000000005 0.47828125000000005 0.007929618760392419
0.4784375 0.4784375 0.007947870543377875
0.47859375000000004 0.47859375000000004 0.007966287003091853
0.47875 0.47875 0.00798516854611816
0.47890625000000003 0.47890625000000003 0.00800344524287261
0.4790625 0.4790625 0.008020759254239269
0.47921875 0.47921875 0.008039498121175359
0.479375 0.479375 0.008057096015306851
0.47953125 0.47953125 0.008074428871698953
0.47968750000000004 0.47968750000000004 0.008092964527896877
0.47984375 0.47984375 0.008111371537018148
0.48000000000000004 0.48000000000000004 0.008130676407738376
0.48015625 0.48015625 0.00814861587455062
0.48031250000000003 0.48031250000000003 0.008166736909478273
0.48046875 0.48046875 0.008184449473077458
0.480625 0.480625 0.008204640150907562
0.48078125 0.48078125 0.008222928128623136
0.4809375 0.4809375 0.008241325584473537
0.48109375000000004 0.48109375000000004 0.008259659538113772
0.48125 0.48125 0.00827853710200108
0.48140625000000004 0.48140625000000004 0.00829714531565925
0.4815625 0.4815625 0.008317112441910599
0.48171875000000003 0.48171875000000003 0.00833432278622765
0.481875 0.481875 0.00835324414586643
0.48203125 0.48203125 0.008371922026834688
0.48218750000000005 0.48218750000000005 0.008391687794689773
0.48234375 0.48234375 0.008409960914163349
0.48250000000000004 0.48250000000000004 0.008430713629318169
0.48265625 0.48265625 0.00844850663557217
0.48281250000000003 0.48281250000000003 0.00846687490781624
0.48296875 0.48296875 0.008485711958281857
0.483125 0.483125 0.008505670396268098
0.48328125 0.48328125 0.00852349728851194
0.4834375 0.4834375 0.008542428686942282
0.48359375000000004 0.48359375000000004 0.008563444207730116
0.48375 0.48375 0.008582018383597682
0.48390625000000004 0.48390625000000004 0.008601307353811245
0.4840625 0.4840625 0.008619425778899246
0.48421875000000003 0.48421875000000003 0.00863891648851947
0.484375 0.484375 0.008659162077136594
0.48453125 0.48453125 0.008678073157033385
0.48468750000000005 0.48468750000000005 0.008697478747903279
0.48484375 0.48484375 0.00871799947090423
0.48500000000000004 0.48500000000000004 0.008736178717715152
0.48515625 0.48515625 0.00875640754865649
0.48531250000000004 0.48531250000000004 0.008775618226334608
0.48546875 0.48546875 0.008794424709672757
0.48562500000000003 0.48562500000000003 0.008815325039405449
0.48578125 0.48578125 0.008832833169956362
0.4859375 0.4859375 0.008852694954722993
0.48609375000000005 0.48609375000000005 0.00887277610083317
0.48625 0.48625 0.008893512507617744
0.48640625000000004 0.48640625000000004 0.008912538647645442
0.4865625 0.4865625 0.008932295982377166
0.48671875000000003 0.48671875000000003 0.008952639042104423
0.486875 0.486875 0.008971539689524378
0.48703125 0.48703125 0.008991822637073793
0.4871875 0.4871875 0.009013695309518032
0.48734375 0.48734375 0.009032045855253364
0.48750000000000004 0.48750000000000004 0.009053045234232799
0.48765625 0.48765625 0.009071769413099744
0.48781250000000004 0.48781250000000004 0.009092468160151806
0.48796875 0.48796875 0.00911308993231685
0.48812500000000003 0.48812500000000003 0.009133149679561158
0.48828125 0.48828125 0.009153347645755893
0.4884375 0.4884375 0.009173667864373323
0.48859375000000005 0.48859375000000005 0.009194138698488862
0.48875 0.48875 0.009215162928068411
0.48890625000000004 0.48890625000000004 0.009233446481592573
0.4890625 0.4890625 0.009256238329219759
0.48921875000000004 0.48921875000000004 0.009275441382668453
0.489375 0.489375 0.009295394545053383
0.48953125000000003 0.48953125000000003 0.009317107353997869
0.4896875 0.4896875 0.009338229630171696
0.48984375 0.48984375 0.009358411369022397
0.49000000000000005 0.49000000000000005 0.009377934689069667
0.49015625 0.49015625 0.009399659738594087
0.49031250000000004 0.49031250000000004 0.009419810467396891
0.49046875 0.49046875 0.009441951752529972
0.49062500000000003 0.49062500000000003 0.009462200215742543
0.49078125 0.49078125 0.009483062033902864
0.4909375 0.4909375 0.009502859852831667
0.49109375 0.49109375 0.009525426310775328
0.49125 0.49125 0.00954682373696434
0.49140625000000004 0.49140625000000004 0.009566920411663533
0.4915625 0.4915625 0.009589481303859973
0.49171875000000004 0.49171875000000004 0.009609160201124715
0.491875 0.491875 0.009631394210553578
0.49203125000000003 0.49203125000000003 0.009651762541567515
0.4921875 0.4921875 0.00967424465903226
0.49234375 0.49234375 0.009693886176889925
0.49250000000000005 0.49250000000000005 0.009716176507904904
0.49265625 0.49265625 0.009736714810863127
0.49281250000000004 0.49281250000000004 0.009758684934246615
0.49296875 0.49296875 0.009778831523628067
0.49312500000000004 0.49312500000000004 0.00980195015818174
0.49328125 0.49328125 0.009823938404360366
0.49343750000000003 0.49343750000000003 0.009845064276990432
0.49359375 0.49359375 0.0098673349776702
0.49375 0.49375 0.009887786336387992
0.49390625000000005 0.49390625000000005 0.00990937124670337
0.4940625 0.4940625 0.009931474157760346
0.49421875000000004 0.49421875000000004 0.009952528280392607
0.494375 0.494375 0.009976472925417538
0.49453125000000003 0.49453125000000003 0.009997568487553541
0.4946875 0.4946875 0.010019289925942152
0.49484375 0.49484375 0.01004021565485847
0.495 0.495 0.010064101352326197
0.49515625 0.49515625 0.010086151498911258
0.49531250000000004 0.49531250000000004 0.01010882545913716
0.49546875 0.49546875 0.010131025666813459
0.49562500000000004 0.49562500000000004 0.010152208737740329
0.49578125 0.49578125 0.010173824697188368
0.49593750000000003 0.49593750000000003 0.010196879260494564
0.49609375 0.49609375 0.010219654449246363
0.49625 0.49625 0.010242251247696472
0.49640625000000005 0.49640625000000005 0.010264180087339046
0.4965625 0.4965625 0.01028858659216714
0.49671875000000004 0.49671875000000004 0.01031076678645796
0.496875 0.496875 0.010331465041153156
0.49703125000000004 0.49703125000000004 0.010354260998314468
0.4971875 0.4971875 0.010378208253081296
0.49734375000000003 0.49734375000000003 0.010400740814132365
0.4975 0.4975 0.010423298996170873
0.49765625 0.49765625 0.010445073836078156
0.49781250000000005 0.49781250000000005 0.010468359476590387
0.49796875 0.49796875 0.010491165846167267
0.49812500000000004 0.49812500000000004 0.010515594640374954
0.49828125 0.49828125 0.010536893242659109
0.49843750000000003 0.49843750000000003 0.010560677035604153
0.49859375 0.49859375 0.010582690043209548
0.49875 0.49875 0.010606199793868827
0.49890625 0.49890625 0.010628927713195295
0.4990625 0.4990625 0.01065227146792224
0.49921875000000004 0.49921875000000004 0.010674823801208065
0.499375 0.499375 0.010698393909808729
0.49953125000000004 0.49953125000000004 0.010721426887841168
0.4996875 0.4996875 0.010744483194514257
0.49984375000000003 0.49984375000000003 0.010768163832495416
0.5 0.5 0.010792234582148548
0.50015625 0.50015625 0.010816008534843658
0.5003125 0.5003125 0.010838408684579835
0.50046875 0.50046875 0.01086310136279896
0.500625 0.500625 0.010886019645318619
0.50078125 0.50078125 0.010909523113106432
0.5009374999999999 0.5009374999999999 0.010932081445486233
0.50109375 0.50109375 0.01095736241603268
0.50125 0.50125 0.010981254469369616
0.5014062499999999 0.5014062499999999 0.01100330109217984
0.5015624999999999 0.5015624999999999 0.01102709730853291
0.50171875 0.50171875 0.011052201450633556
0.501875 0.501875 0.011076063939756692
0.5020312499999999 0.5020312499999999 0.011100767769169053
0.5021875 0.5021875 0.011122933533191932
0.50234375 0.50234375 0.011146426986414961
0.5025 0.5025 0.011170370974034389
0.5026562499999999 0.5026562499999999 0.011195249660075657
0.5028125 0.5028125 0.011219607273602094
0.50296875 0.50296875 0.011243129566952767
0.5031249999999999 0.5031249999999999 0.011267071675189568
0.50328125 0.50328125 0.011292879388317924
0.5034375 0.5034375 0.011315373544351575
0.50359375 0.50359375 0.011340485568233016
0.5037499999999999 0.5037499999999999 0.011365244574305879
0.50390625 0.50390625 0.011389204410963675
0.5040625 0.5040625 0.011413615830459698
0.5042187499999999 0.5042187499999999 0.011437345655560446
0.504375 0.504375 0.011461400551198195
0.50453125 0.50453125 0.011487782477172887
0.5046875 0.5046875 0.011511543130398684
0.5048437499999999 0.5048437499999999 0.011537407975502392
0.505 0.505 0.011561383698031662
0.50515625 0.50515625 0.011585898833544703
0.5053124999999999 0.5053124999999999 0.011612483230075887
0.5054687499999999 0.5054687499999999 0.011637933100020962
0.505625 0.505625 0.011663834450778529
0.50578125 0.50578125 0.011688058064068143
0.5059374999999999 0.5059374999999999 0.011713513165903736
0.50609375 0.50609375 0.011738831522989119
0.50625 0.50625 0.011764022800034196
0.50640625 0.50640625 0.011788318846111632
0.5065624999999999 0.5065624999999999 0.01181396537431838
0.50671875 0.50671875 0.011838695931853496
0.506875 0.506875 0.011864687723151796
0.5070312499999999 0.5070312499999999 0.011888609551930689
0.5071875 0.5071875 0.0119144898014641
0.50734375 0.50734375 0.011939665843259345
0.5075 0.5075 0.011965227536383884
0.5076562499999999 0.5076562499999999 0.011992091864831797
0.5078125 0.5078125 0.012017495972364508
0.50796875 0.50796875 0.01204408216494796
0.5081249999999999 0.5081249999999999 0.012069316883335549
0.50828125 0.50828125 0.012096315102742764
0.5084375 0.5084375 0.012120247067465876
0.50859375 0.50859375 0.01214620205287872
0.5087499999999999 0.5087499999999999 0.012173549428524139
0.50890625 0.50890625 0.01220130494063959
0.5090625 0.5090625 0.012227212071966075
0.5092187499999999 0.5092187499999999 0.012252792259372009
0.5093749999999999 0.5093749999999999 0.012280047273313527
0.50953125 0.50953125 0.012305014771069319
0.5096875 0.5096875 0.01233205368221502
0.5098437499999999 0.5098437499999999 0.012358571510966145
0.51 0.51 0.012384890134366762
0.51015625 0.51015625 0.01241052390481877
0.5103125 0.5103125 0.01243803696468922
0.5104687499999999 0.5104687499999999 0.01246441590162824
0.510625 0.510625 0.012490569184010512
0.51078125 0.51078125 0.012518152034021858
0.5109374999999999 0.5109374999999999 0.012545773847469379
0.51109375 0.51109375 0.01257209963150955
0.51125 0.51125 0.012598525835383656
0.51140625 0.51140625 0.012625115832696857
0.5115624999999999 0.5115624999999999 0.012651727154203494
0.51171875 0.51171875 0.012679216146856456
0.511875 0.511875 0.012706895576232894
0.5120312499999999 0.5120312499999999 0.01273441914558547
0.5121875 0.5121875 0.012761889285471649
0.51234375 0.51234375 0.012789391875233467
0.5125 0.5125 0.012815707942633858
0.5126562499999999 0.5126562499999999 0.0128443920593476
0.5128125 0.5128125 0.012870579244577688
0.51296875 0.51296875 0.012899542916154144
0.5131249999999999 0.5131249999999999 0.012925634037634023
0.5132812499999999 0.5132812499999999 0.01295476740803821
0.5134375 0.5134375 0.012982052654356412
0.51359375 0.51359375 0.013009928930308208
0.5137499999999999 0.5137499999999999 0.013037331447084213
0.51390625 0.51390625 0.013064595575366177
0.5140625 0.5140625 0.01309299056395914
0.51421875 0.51421875 0.0131211126238817
0.5143749999999999 0.5143749999999999 0.013147991259409015
0.51453125 0.51453125 0.013177250704871212
0.5146875 0.5146875 0.013204754985869059
0.5148437499999999 0.5148437499999999 0.013233515024449286
0.515 0.515 0.013261865421250297
0.51515625 0.51515625 0.013288257643085033
0.5153125 0.5153125 0.013317551313944808
0.5154687499999999 0.5154687499999999 0.01334586104233799
0.515625 0.515625 0.01337318168839791
0.51578125 0.51578125 0.013402055421407777
0.5159374999999999 0.5159374999999999 0.01343073933381077
0.51609375 0.51609375 0.013459532963586728
0.51625 0.51625 0.01348964366968038
0.51640625 0.51640625 0.013518007401236555
0.5165624999999999 0.5165624999999999 0.013547348878719409
0.51671875 0.51671875 0.013576018255290939
0.516875 0.516875 0.013604603456706432
0.5170312499999999 0.5170312499999999 0.013631951681620359
0.5171874999999999 0.5171874999999999 0.013661579431592778
0.51734375 0.51734375 0.013692146466435558
0.5175 0.5175 0.01372188211992406
0.5176562499999999 0.5176562499999999 0.013750089113031765
0.5178125 0.5178125 0.013780275642416625
0.51796875 0.51796875 0.013809522656498316
0.518125 0.518125 0.013839058271681575
0.5182812499999999 0.5182812499999999 0.013867240908643327
0.5184375 0.5184375 0.013897287978817718
0.51859375 0.51859375 0.013927883432294905
0.5187499999999999 0.5187499999999999 0.013957322489236769
0.51890625 0.51890625 0.013986040267908192
0.5190625 0.5190625 0.014016180843429404
0.51921875 0.51921875 0.014045217209718188
0.5193749999999999 0.5193749999999999 0.014074570015986858
0.51953125 0.51953125 0.014105947967544034
0.5196875 0.5196875 0.01413632805816837
0.5198437499999999 0.5198437499999999 0.014167398396670857
0.52 0.52 0.014195874243057893
0.52015625 0.52015625 0.014226527401779519
0.5203125 0.5203125 0.014255006391565014
0.5204687499999999 0.5204687499999999 0.014286292531457508
0.520625 0.520625 0.014315881881672972
0.52078125 0.52078125 0.014347927502033334
0.5209374999999999 0.5209374999999999 0.0143774481139109
0.5210937499999999 0.5210937499999999 0.014408866067214498
0.52125 0.52125 0.014438363438802137
0.52140625 0.52140625 0.014467492000349053
0.5215624999999999 0.5215624999999999 0.014502007166700599
0.52171875 0.52171875 0.014531885582506529
0.521875 0.521875 0.014561039597949922
0.52203125 0.52203125 0.014592965120872144
0.5221874999999999 0.5221874999999999 0.014623018144935723
0.52234375 0.52234375 0.014653949784166043
0.5225 0.5225 0.014684849108349389
0.5226562499999999 0.5226562499999999 0.014716987010228304
0.5228125 0.5228125 0.014746298795997534
0.52296875 0.52296875 0.014776778462508255
0.523125 0.523125 0.014808867331696183
0.5232812499999999 0.5232812499999999 0.014842353111011307
0.5234375 0.5234375 0.014874479817082212
0.52359375 0.52359375 0.014903681100720316
0.5237499999999999 0.5237499999999999 0.01493544912495407
0.52390625 0.52390625 0.014966278905364514
0.5240625 0.5240625 0.01499701157152178
0.52421875 0.52421875 0.01502878455657542
0.5243749999999999 0.5243749999999999 0.015062483929191819
0.52453125 0.52453125 0.015093481219449678
0.5246875 0.5246875 0.01512516329861797
0.5248437499999999 0.5248437499999999 0.015157592728480274
0.5249999999999999 0.5249999999999999 0.01518787326009984
0.52515625 0.52515625 0.015220127617220296
0.5253125 0.5253125 0.015251489775146022
0.5254687499999999 0.5254687499999999 0.015285425373777877
0.525625 0.525625 0.015318493968839328
0.52578125 0.52578125 0.01535126133678184
0.5259375 0.5259375 0.01538195660717347
0.5260937499999999 0.5260937499999999 0.015415626619719491
0.52625 0.52625 0.015448077469094811
0.52640625 0.52640625 0.01548164848199896
0.5265624999999999 0.5265624999999999 0.015512236677386086
0.52671875 0.52671875 0.015545919339496874
0.526875 0.526875 0.015578561126895057
0.52703125 0.52703125 0.015613055651036066
0.5271874999999999 0.5271874999999999 0.015647580559812216
0.52734375 0.52734375 0.015679648793227725
0.5275 0.5275 0.015713712728355
0.5276562499999999 0.5276562499999999 0.015745654384433144
0.5278125 0.5278125 0.01577893414264985
0.52796875 0.52796875 0.015814751102706315
0.528125 0.528125 0.015845675894760434
0.5282812499999999 0.5282812499999999 0.015880816325007504
0.5284375 0.5284375 0.01591436268895653
0.52859375 0.52859375 0.01594875448383253
0.5287499999999999 0.5287499999999999 0.015981426007807756
0.5289062499999999 0.5289062499999999 0.016014692006313618
0.5290625 0.5290625 0.016049348577747203
0.52921875 0.52921875 0.016083263245701478
0.5293749999999999 0.5293749999999999 0.0161172636264903
0.52953125 0.52953125 0.0161508216061975
0.5296875 0.5296875 0.0161843410062871
0.52984375 0.52984375 0.016217423377464264
0.5299999999999999 0.5299999999999999 0.016253467721474285
0.53015625 0.53015625 0.016288729145155817
0.5303125 0.5303125 0.016319843399284919
0.5304687499999999 0.5304687499999999 0.016354004398484106
0.530625 0.530625 0.016390264454204906
0.53078125 0.53078125 0.016425420180117359
0.5309375 0.5309375 0.01645955347694977
0.5310937499999999 0.5310937499999999 0.016493208631250198
0.53125 0.53125 0.01652760594479957
0.53140625 0.53140625 0.016562362783079228
0.5315624999999999 0.5315624999999999 0.016597275729280198
0.53171875 0.53171875 0.016630997552010797
0.531875 0.531875 0.016667790292117299
0.53203125 0.53203125 0.01670265183090962
0.5321874999999999 0.5321874999999999 0.016738641955515236
0.53234375 0.53234375 0.01677464201510367
0.5325 0.5325 0.01680947661556195
0.5326562499999999 0.5326562499999999 0.01684446414356608
0.5328124999999999 0.5328124999999999 0.01687829179542916
0.53296875 0.53296875 0.016915353356574054
0.533125 0.533125 0.016950519204076695
0.5332812499999999 0.5332812499999999 0.016986484793439849
0.5334375 0.5334375 0.017021881534158326
0.53359375 0.53359375 0.017056519082693217
0.53375 0.53375 0.017091688940424775
0.5339062499999999 0.5339062499999999 0.017127663085445594
0.5340625 0.5340625 0.017162916563241778
0.53421875 0.53421875 0.017199969367754515
0.5343749999999999 0.5343749999999999 0.01723798788016436
0.53453125 0.53453125 0.017272581690144098
0.5346875 0.5346875 0.017310739018172748
0.53484375 0.53484375 0.01734456670564264
0.5349999999999999 0.5349999999999999 0.01738178143684832
0.53515625 0.53515625 0.017417222149097329
0.5353125 0.5353125 0.017453415099949366
0.5354687499999999 0.5354687499999999 0.017493080540504949
0.535625 0.535625 0.017527537140135366
0.53578125 0.53578125 0.017567563714715529
0.5359375 0.5359375 0.017601465492138779
0.5360937499999999 0.5360937499999999 0.01764212266155566
0.53625 0.53625 0.01767803088529942
0.53640625 0.53640625 0.017715124212558107
0.5365624999999999 0.5365624999999999 0.017753798018368674
0.53671875 0.53671875 0.017789929728937807
0.536875 0.536875 0.017826745279883699
0.53703125 0.53703125 0.01786397990779634
0.5371874999999999 0.5371874999999999 0.017902852701059306
