# Supplementary material for: Large-deviations of disease spreading dynamics with vaccination
Source: PLoS One. 2023 Jul 10;18(7):e0287932. doi: 10.1371/journal.pone.0287932 (PMC10332629; doi:10.1371/journal.pone.0287932)
Supplement: S1 Data — (GZ) [file pone.0287932.s002.gz › DATA/fig12/plot.gp]

reset session
set encoding utf8
set terminal pdfcairo enhanced size 19.05cm,2.3in color font "Times-Roman,12"

#set palette defined ( 0 "#000000", 0.2/12*0.4 "#7e386c", 0.2/12 * 2*0.5 "#a3597c", 0.2/12*3*0.6 "#af5a6c", 0.2/12*4*0.7 "#b88260", 0.2/12*5*0.8 "#b49360", 0.2/12*6*0.9 "#a9b370", 0.2/12*7*0.95 "#9ec07e", 0.2/12*8 "#a3d6ae", 0.2/12*9 "#addedb", 0.2/12*10 "#ccdef6", 0.2/12*11 "#f7e9fa", 0.2/12*12 "#ffffff")

set colorbox horiz user origin screen 0.1,0.9 size screen 0.876,0.1
set cbtics 0,0.02,0.14
set cbrange [0:0.14]
max_val=0.14
set palette defined ( 0 "#ffffff", 0.1/12*0.15/0.2*max_val "#f7e9fa", 0.15/12 * 2*0.24/0.2*max_val "#ccdef6", max_val/12*3*0.25 "#addedb", max_val/12*4*0.375 "#a3d6ae", max_val/12*5*0.6 "#9ec07e", max_val/12*6*0.7  "#a9b370", max_val/12*7*0.8 "#b49360", max_val/12*8*0.9 "#b88260", max_val/12*9*0.95 "#af5a6c", max_val/12*10 "#a3597c", max_val/12*11 "#7e386c", max_val/12*12 "#000000")


set output "fig12_M.pdf"

set multiplot
set origin 0.02,0


set size 0.34,0.875

set style line 50 lt 1 lc rgb "#000000" lw 1
set border ls 50
set tics textcolor rgb "black"

set xlabel "{/:Italic C}"
set ylabel "{/:Italic M}" offset 0.1
set xrange[-0.5:799.5]
set yrange[-0.5:1000.5]
#set format cb "%.3f"
set xtics ( "0" 0e0, "0.25" 1.9975e2, "0.5" 3.995e2, "0.75" 5.9925e2, "1" 7.99e2 )
#set ytics ( "0" 0e0, "75" 7.5e1, "150" 1.5e2, "225" 2.25e2, "300" 3e2 )
#set cblabel "" norotate offset 0,0
set view map

set label 1 "adaptive high degree" at screen 0.45,0.77
set label 2 "non-adaptive high degree" at screen 0.1,0.77
set label 3 "random" at screen 0.825,0.77
set label 4 "{/:Italic {/Symbol r}(M |{/:Italic C)}" at screen 0.045,0.95

#set object 10 rectangle from 0,0 to 565,799 fillstyle solid fc rgb "#000000"
#set object 11 rectangle from 561,0 to 799,799 fillstyle solid fc rgb "#aaaaaa"
set tics front
splot "hd/data.dat" u 1:2:3 matrix with image t "" # 1:2:(($3==0)?NaN:$3)
unset label 1
unset label 2
unset label 3
unset label 4
#unset colorbox
unset object 10
unset object 11
set format cb ""

 ########################################################################################################
set origin 0.355,0

#set object 10 rectangle from 0,0 to 666,799 fillstyle solid fc rgb "#ffffff"
#set object 11 rectangle from 665.3,0 to 799,799 fillstyle solid fc rgb "#aaaaaa"
splot "adaptive/data.dat" u 1:2:3 matrix with image t "" #(($3<0.1/12*0.1)?(($3==0)?0:0):$3)
unset object 10
unset object 11
#####################################################################################################
set origin 0.69,0

#set object 10 rectangle from 0,0 to 668,799 fillstyle solid fc rgb "#fefefe"
#set object 11 rectangle from 666.5,0 to 799,799 fillstyle solid fc rgb "#aaaaaa"
splot "rand/data.dat" u 1:2:3  matrix with image t "" #1:2:(($3==0)?NaN:$3) 
unset object 10
unset object 11

set format x ""
set format y ""

unset xlabel 
unset ylabel

set xrange [0:1]
set yrange [0:1]

set style line 51 lt 1 lc rgb "#ff000000" lw 1.5
set border ls 51
$data << EOD
0 0
1 1
EOD
unset ytics
unset xtics
set lmargin at screen 0.239
set rmargin at screen 0.305
set tmargin at screen 0.725
set bmargin at screen 0.205


#set object 2 rectangle from 0, 0 to 1,1 fillstyle solid fc rgb "#aaaaaa"
c1="#0021f3"
plot for[i=-7:7] $data u ($1+i*0.15):2 w l t "" lc rgb c1

a=0.35
set lmargin at screen 0.255+a
set rmargin at screen 0.2915+a


#set object 2 rectangle from 0, 0 to 1,1 fillstyle solid fc rgb "#aaaaaa"
set xrange [0:1]
set yrange [0:1]


a=0.26
f(x,y,z)=x*y+z
left(x,y)=(x+y==0)?1:0
mini(x)=x<0?0:x
maxi(x)=x>1?1:x 
clamp(x)=maxi(mini(x))
dasx(x,y,i)=(left(x,y)==1)?clamp(x-i*a):clamp(1-a*i)
dasy(x,y,i)=(left(x,y)==1)?clamp(i*a):clamp((1+a*i))
plot for[i=-10:10] $data u (dasx($1,$2,i)):(dasy($1,$2,i)) w l t "" lc rgb c1


set lmargin at screen 0.94
set rmargin at screen 0.9765

plot for[i=-10:10] $data u (dasx($1,$2,i)):(dasy($1,$2,i)) w l t "" lc rgb c1

unset multiplot

set output
