# Supplementary material for: Large-deviations of disease spreading dynamics with vaccination
Source: PLoS One. 2023 Jul 10;18(7):e0287932. doi: 10.1371/journal.pone.0287932 (PMC10332629; doi:10.1371/journal.pone.0287932)
Supplement: S1 Data — (GZ) [file pone.0287932.s002.gz › DATA/fig3/1414.dat]

#bin log_merged log_interval0 …
#log: Base10
0.003536067892503536 -2.313955668818479e0 -2.313955668818479e0
0.004243281471004243 -1.8511736709498186e0 -1.8511736709498186e0
0.0049504950495049506 -1.5170321572742145e0 -1.5170321572742145e0
0.005657708628005657 -1.2625885847111098e0 -1.2625885847111098e0
0.006364922206506364 -1.0558017632884988e0 -1.0558017632884988e0
0.007072135785007072 -8.82005821719857e-1 -8.82005821719857e-1
0.007779349363507779 -7.458402354296672e-1 -7.458402354296672e-1
0.008486562942008486 -6.192775585442254e-1 -6.192775585442254e-1
0.009193776520509194 -5.150923776783278e-1 -5.150923776783278e-1
0.009900990099009901 -4.2824479568672214e-1 -4.2824479568672214e-1
0.010608203677510608 -3.487947995055114e-1 -3.487947995055114e-1
0.011315417256011316 -2.812763681578039e-1 -2.812763681578039e-1
0.012022630834512021 -2.1982774351282242e-1 -2.1982774351282242e-1
0.012729844413012729 -1.7041472011906844e-1 -1.7041472011906844e-1
0.013437057991513436 -1.2362361756923601e-1 -1.2362361756923601e-1
0.014144271570014143 -8.340224031063226e-2 -8.340224031063226e-2
0.01485148514851485 -5.084581482434114e-2 -5.084581482434114e-2
0.015558698727015558 -1.967779986635687e-2 -1.967779986635687e-2
0.016265912305516265 1.0699234514405909e-2 1.0699234514405909e-2
0.016973125884016973 3.1421606850828177e-2 3.1421606850828177e-2
0.01768033946251768 4.998341886666058e-2 4.998341886666058e-2
0.018387553041018388 6.893550868780185e-2 6.893550868780185e-2
0.019094766619519095 8.333356989250351e-2 8.333356989250351e-2
0.019801980198019802 9.54117609479832e-2 9.54117609479832e-2
0.02050919377652051 1.0590806664903685e-1 1.0590806664903685e-1
0.021216407355021217 1.1285108808432742e-1 1.1285108808432742e-1
0.021923620933521924 1.2302937643552614e-1 1.2302937643552614e-1
0.02263083451202263 1.293536281626908e-1 1.293536281626908e-1
0.02333804809052334 1.3524175624196833e-1 1.3524175624196833e-1
0.024045261669024046 1.4019542756149495e-1 1.4019542756149495e-1
0.024752475247524754 1.4288756420036552e-1 1.4288756420036552e-1
0.02545968882602546 1.4530068927787543e-1 1.4530068927787543e-1
0.02616690240452617 1.4950345766091377e-1 1.4950345766091377e-1
0.026874115983026876 1.507083570931096e-1 1.507083570931096e-1
0.027581329561527583 1.5391705900209818e-1 1.5391705900209818e-1
0.02828854314002829 1.546435648641742e-1 1.546435648641742e-1
0.028995756718528998 1.5429814287007648e-1 1.5429814287007648e-1
0.029702970297029705 1.548841429384007e-1 1.548841429384007e-1
0.030410183875530412 1.5531092325990503e-1 1.5531092325990503e-1
0.03111739745403112 1.5400421478706594e-1 1.5400421478706594e-1
0.03182461103253183 1.531740600902518e-1 1.531740600902518e-1
0.03253182461103253 1.5081705934598322e-1 1.5081705934598322e-1
0.03323903818953324 1.4718209749379785e-1 1.4718209749379785e-1
0.033946251768033946 1.4857464818113986e-1 1.4857464818113986e-1
0.034653465346534656 1.4531131515822526e-1 1.4531131515822526e-1
0.03536067892503536 1.4365274736327738e-1 1.4365274736327738e-1
0.036067892503536064 1.4110743436585071e-1 1.4110743436585071e-1
0.036775106082036775 1.378084399710966e-1 1.378084399710966e-1
0.03748231966053748 1.3448752586636292e-1 1.3448752586636292e-1
0.03818953323903819 1.3251430240406226e-1 1.3251430240406226e-1
0.038896746817538894 1.3209833680220218e-1 1.3209833680220218e-1
0.039603960396039604 1.2853459420138424e-1 1.2853459420138424e-1
0.04031117397454031 1.2578620542525787e-1 1.2578620542525787e-1
0.04101838755304102 1.2222967578135613e-1 1.2222967578135613e-1
0.04172560113154172 1.19406394365698e-1 1.19406394365698e-1
0.042432814710042434 1.1489809440617282e-1 1.1489809440617282e-1
0.04314002828854314 1.1276558632643319e-1 1.1276558632643319e-1
0.04384724186704385 1.1092227661710385e-1 1.1092227661710385e-1
0.04455445544554455 1.0539538996717202e-1 1.0539538996717202e-1
0.04526166902404526 1.0260795620423924e-1 1.0260795620423924e-1
0.04596888260254597 9.937088838604868e-2 9.937088838604868e-2
0.04667609618104668 9.541558512309312e-2 9.541558512309312e-2
0.04738330975954738 9.23114881696998e-2 9.23114881696998e-2
0.04809052333804809 8.994472720486701e-2 8.994472720486701e-2
0.048797736916548796 8.539333401576332e-2 8.539333401576332e-2
0.0495049504950495 8.430234807373527e-2 8.430234807373527e-2
0.05021216407355021 7.921584844179197e-2 7.921584844179197e-2
0.050919377652050915 7.464518832502254e-2 7.464518832502254e-2
0.051626591230551626 7.368796144409462e-2 7.368796144409462e-2
0.05233380480905233 6.924016494657881e-2 6.924016494657881e-2
0.05304101838755304 6.763734639197683e-2 6.763734639197683e-2
0.053748231966053744 6.545720492876317e-2 6.545720492876317e-2
0.054455445544554455 6.159855460909203e-2 6.159855460909203e-2
0.05516265912305516 5.771054785044871e-2 5.771054785044871e-2
0.05586987270155587 5.546238364867495e-2 5.546238364867495e-2
0.056577086280056574 5.247675750514791e-2 5.247675750514791e-2
0.057284299858557285 5.158799683876314e-2 5.158799683876314e-2
0.05799151343705799 4.6798944848789326e-2 4.6798944848789326e-2
0.0586987270155587 4.4518396092727563e-2 4.4518396092727563e-2
0.0594059405940594 4.139042187297637e-2 4.139042187297637e-2
0.060113154172560114 3.91456001879229e-2 3.91456001879229e-2
0.06082036775106082 3.687534107383872e-2 3.687534107383872e-2
0.06152758132956153 3.417345947663453e-2 3.417345947663453e-2
0.06223479490806223 3.181091371597322e-2 3.181091371597322e-2
0.06294200848656295 2.7365496094618358e-2 2.7365496094618358e-2
0.06364922206506365 2.464362272702747e-2 2.464362272702747e-2
0.06435643564356436 2.4454541617971337e-2 2.4454541617971337e-2
0.06506364922206506 1.9139155736312752e-2 1.9139155736312752e-2
0.06577086280056578 1.7604600085079802e-2 1.7604600085079802e-2
0.06647807637906648 1.3996611258236591e-2 1.3996611258236591e-2
0.06718528995756719 1.2681730404339397e-2 1.2681730404339397e-2
0.06789250353606789 8.957403541800524e-3 8.957403541800524e-3
0.0685997171145686 8.765565936202258e-3 8.765565936202258e-3
0.06930693069306931 5.153332435740232e-3 5.153332435740232e-3
0.07001414427157002 3.3884561879782282e-3 3.3884561879782282e-3
0.07072135785007072 1.8940041699275767e-3 1.8940041699275767e-3
0.07142857142857142 3.1687163290516906e-4 3.1687163290516906e-4
0.07213578500707213 -1.1240890809025572e-3 -1.1240890809025572e-3
0.07284299858557285 -3.2379470340933025e-3 -3.2379470340933025e-3
0.07355021216407355 -7.417531079325634e-3 -7.417531079325634e-3
0.07425742574257425 -8.521779933388096e-3 -8.521779933388096e-3
0.07496463932107496 -8.834093314461278e-3 -8.834093314461278e-3
0.07567185289957568 -1.0646823037958164e-2 -1.0646823037958164e-2
0.07637906647807638 -1.3013652605976311e-2 -1.3013652605976311e-2
0.07708628005657708 -1.5548651486013476e-2 -1.5548651486013476e-2
0.07779349363507779 -1.6903524981088047e-2 -1.6903524981088047e-2
0.0785007072135785 -1.8579740965022573e-2 -1.8579740965022573e-2
0.07920792079207921 -2.1000536749041565e-2 -2.1000536749041565e-2
0.07991513437057991 -2.0870608355934017e-2 -2.0870608355934017e-2
0.08062234794908062 -2.290513155649787e-2 -2.290513155649787e-2
0.08132956152758133 -2.4061629307751353e-2 -2.4061629307751353e-2
0.08203677510608204 -2.6627331749394578e-2 -2.6627331749394578e-2
0.08274398868458274 -2.565213099488428e-2 -2.565213099488428e-2
0.08345120226308345 -2.7273886815335935e-2 -2.7273886815335935e-2
0.08415841584158416 -2.806374459497274e-2 -2.806374459497274e-2
0.08486562942008487 -3.193642935830976e-2 -3.193642935830976e-2
0.08557284299858557 -3.167917969231748e-2 -3.167917969231748e-2
0.08628005657708628 -3.316418117820685e-2 -3.316418117820685e-2
0.086987270155587 -3.513168727304983e-2 -3.513168727304983e-2
0.0876944837340877 -3.693310898789459e-2 -3.693310898789459e-2
0.0884016973125884 -3.627171887920522e-2 -3.627171887920522e-2
0.0891089108910891 -3.637573984279552e-2 -3.637573984279552e-2
0.08981612446958982 -3.798791397012646e-2 -3.798791397012646e-2
0.09052333804809053 -3.670288734075111e-2 -3.670288734075111e-2
0.09123055162659123 -4.060755534292948e-2 -4.060755534292948e-2
0.09193776520509193 -3.966809275071537e-2 -3.966809275071537e-2
0.09264497878359265 -4.1801933194718366e-2 -4.1801933194718366e-2
0.09335219236209336 -4.1854989432166256e-2 -4.1854989432166256e-2
0.09405940594059406 -4.247023800335992e-2 -4.247023800335992e-2
0.09476661951909476 -4.291654523431898e-2 -4.291654523431898e-2
0.09547383309759547 -4.271777998211146e-2 -4.271777998211146e-2
0.09618104667609619 -4.413229487918979e-2 -4.413229487918979e-2
0.09688826025459689 -4.328187843758169e-2 -4.328187843758169e-2
0.09759547383309759 -4.6025765208567826e-2 -4.6025765208567826e-2
0.0983026874115983 -4.4975143137079066e-2 -4.4975143137079066e-2
0.09900990099009901 -4.5885707525584074e-2 -4.5885707525584074e-2
0.09971711456859972 -4.620117021305159e-2 -4.620117021305159e-2
0.10042432814710042 -4.576552570789172e-2 -4.576552570789172e-2
0.10113154172560113 -4.535837504236806e-2 -4.535837504236806e-2
0.10183875530410184 -4.509750750922503e-2 -4.509750750922503e-2
0.10254596888260255 -4.456312316607036e-2 -4.456312316607036e-2
0.10325318246110325 -4.51182973321087e-2 -4.51182973321087e-2
0.10396039603960396 -4.6685830513623294e-2 -4.6685830513623294e-2
0.10466760961810467 -4.570242702366922e-2 -4.570242702366922e-2
0.10537482319660538 -4.54641984307349e-2 -4.54641984307349e-2
0.10608203677510608 -4.62325772815424e-2 -4.62325772815424e-2
0.10678925035360678 -4.652564173021201e-2 -4.652564173021201e-2
0.1074964639321075 -4.5324420525601816e-2 -4.5324420525601816e-2
0.1082036775106082 -4.525007124548974e-2 -4.525007124548974e-2
0.10891089108910891 -4.355016041709714e-2 -4.355016041709714e-2
0.10961810466760961 -4.475735055903751e-2 -4.475735055903751e-2
0.11032531824611033 -4.350526174140068e-2 -4.350526174140068e-2
0.11103253182461104 -4.296759329200395e-2 -4.296759329200395e-2
0.11173974540311174 -4.305095584469054e-2 -4.305095584469054e-2
0.11244695898161244 -4.353730619105445e-2 -4.353730619105445e-2
0.11315417256011316 -4.441931860138393e-2 -4.441931860138393e-2
0.11386138613861387 -4.079992284287837e-2 -4.079992284287837e-2
0.11456859971711457 -4.055196684576767e-2 -4.055196684576767e-2
0.11527581329561527 -4.1050632332470194e-2 -4.1050632332470194e-2
0.11598302687411599 -3.9534136389291596e-2 -3.9534136389291596e-2
0.1166902404526167 -4.0389544658963494e-2 -4.0389544658963494e-2
0.1173974540311174 -3.8836488932346036e-2 -3.8836488932346036e-2
0.1181046676096181 -3.75108242206883e-2 -3.75108242206883e-2
0.1188118811881188 -3.658443858158389e-2 -3.658443858158389e-2
0.11951909476661952 -3.621656694313824e-2 -3.621656694313824e-2
0.12022630834512023 -3.4747773303123175e-2 -3.4747773303123175e-2
0.12093352192362093 -3.3296243246794255e-2 -3.3296243246794255e-2
0.12164073550212164 -3.383329908147825e-2 -3.383329908147825e-2
0.12234794908062235 -3.175921743523613e-2 -3.175921743523613e-2
0.12305516265912306 -3.039604520846151e-2 -3.039604520846151e-2
0.12376237623762376 -3.057777615423074e-2 -3.057777615423074e-2
0.12446958981612447 -2.9611539013884247e-2 -2.9611539013884247e-2
0.1251768033946252 -2.7046144293406904e-2 -2.7046144293406904e-2
0.1258840169731259 -2.5276147546818173e-2 -2.5276147546818173e-2
0.1265912305516266 -2.3345506403628313e-2 -2.3345506403628313e-2
0.1272984441301273 -2.425196260365592e-2 -2.425196260365592e-2
0.128005657708628 -2.271174029293288e-2 -2.271174029293288e-2
0.12871287128712872 -2.0208166357504886e-2 -2.0208166357504886e-2
0.12942008486562945 -2.0576608529252916e-2 -2.0576608529252916e-2
0.13012729844413015 -1.921004023107198e-2 -1.921004023107198e-2
0.13083451202263086 -1.7365470034845565e-2 -1.7365470034845565e-2
0.13154172560113156 -1.5674230371685915e-2 -1.5674230371685915e-2
0.13224893917963226 -1.3873737810270903e-2 -1.3873737810270903e-2
0.13295615275813297 -1.2750137485553203e-2 -1.2750137485553203e-2
0.13366336633663367 -1.1603786346412015e-2 -1.1603786346412015e-2
0.13437057991513437 -8.84632253574491e-3 -8.84632253574491e-3
0.1350777934936351 -8.430044557925065e-3 -8.430044557925065e-3
0.1357850070721358 -6.520598570303626e-3 -6.520598570303626e-3
0.13649222065063651 -4.579558624853597e-3 -4.579558624853597e-3
0.13719943422913722 -2.9951536354095865e-3 -2.9951536354095865e-3
0.13790664780763792 -2.8937587795629938e-3 -2.8937587795629938e-3
0.13861386138613863 -1.2756647257523568e-3 -1.2756647257523568e-3
0.13932107496463933 8.138302299736111e-4 8.138302299736111e-4
0.14002828854314003 3.029680793489753e-3 3.029680793489753e-3
0.14073550212164074 5.927956802126211e-3 5.927956802126211e-3
0.14144271570014147 8.299257094123824e-3 8.299257094123824e-3
0.14214992927864217 9.956190672611775e-3 9.956190672611775e-3
0.14285714285714288 1.1747128992184663e-2 1.1747128992184663e-2
0.14356435643564358 1.3251204280906315e-2 1.3251204280906315e-2
0.14427157001414428 1.5706443225909972e-2 1.5706443225909972e-2
0.144978783592645 1.7679352406859472e-2 1.7679352406859472e-2
0.1456859971711457 1.9530693448261083e-2 1.9530693448261083e-2
0.1463932107496464 2.197708155917244e-2 2.197708155917244e-2
0.14710042432814713 2.3759248693651536e-2 2.3759248693651536e-2
0.14780763790664783 2.5891153824788127e-2 2.5891153824788127e-2
0.14851485148514854 2.8309539242301618e-2 2.8309539242301618e-2
0.14922206506364924 2.975968479212643e-2 2.975968479212643e-2
0.14992927864214994 3.304200352603548e-2 3.304200352603548e-2
0.15063649222065065 3.505685029348715e-2 3.505685029348715e-2
0.15134370579915135 3.714263563405584e-2 3.714263563405584e-2
0.15205091937765206 3.884199758330542e-2 3.884199758330542e-2
0.1527581329561528 4.169948903644727e-2 4.169948903644727e-2
0.1534653465346535 4.346316170621467e-2 4.346316170621467e-2
0.1541725601131542 4.727957603599098e-2 4.727957603599098e-2
0.1548797736916549 4.8451284926060545e-2 4.8451284926060545e-2
0.1555869872701556 5.111773127818342e-2 5.111773127818342e-2
0.1562942008486563 5.3582717532564494e-2 5.3582717532564494e-2
0.157001414427157 5.540502345583409e-2 5.540502345583409e-2
0.15770862800565771 5.766166664388184e-2 5.766166664388184e-2
0.15841584158415845 6.059666916725437e-2 6.059666916725437e-2
0.15912305516265915 6.410897385093595e-2 6.410897385093595e-2
0.15983026874115985 6.668468475426526e-2 6.668468475426526e-2
0.16053748231966056 6.759816457078305e-2 6.759816457078305e-2
0.16124469589816126 7.053309161973775e-2 7.053309161973775e-2
0.16195190947666196 7.364327210952215e-2 7.364327210952215e-2
0.16265912305516267 7.593173755493954e-2 7.593173755493954e-2
0.16336633663366337 7.928744643221908e-2 7.928744643221908e-2
0.16407355021216408 8.094692238309253e-2 8.094692238309253e-2
0.1647807637906648 8.284956138949529e-2 8.284956138949529e-2
0.1654879773691655 8.698792993699644e-2 8.698792993699644e-2
0.16619519094766622 9.086665247367964e-2 9.086665247367964e-2
0.16690240452616692 9.15776228911378e-2 9.15776228911378e-2
0.16760961810466762 9.426041906398641e-2 9.426041906398641e-2
0.16831683168316833 9.866656509338245e-2 9.866656509338245e-2
0.16902404526166903 1.018904706769641e-1 1.018904706769641e-1
0.16973125884016974 1.0468474758171542e-1 1.0468474758171542e-1
0.17043847241867047 1.0669756046799339e-1 1.0669756046799339e-1
0.17114568599717117 1.1016674214160194e-1 1.1016674214160194e-1
0.17185289957567187 1.1190874174361998e-1 1.1190874174361998e-1
0.17256011315417258 1.1579189777138854e-1 1.1579189777138854e-1
0.17326732673267328 1.1821901419888636e-1 1.1821901419888636e-1
0.173974540311174 1.2258814783298622e-1 1.2258814783298622e-1
0.1746817538896747 1.2443157831957397e-1 1.2443157831957397e-1
0.1753889674681754 1.2813367367734063e-1 1.2813367367734063e-1
0.17609618104667613 1.3020687746656368e-1 1.3020687746656368e-1
0.17680339462517683 1.3274770606666753e-1 1.3274770606666753e-1
0.17751060820367753 1.371808104676271e-1 1.371808104676271e-1
0.17821782178217824 1.4037735555565778e-1 1.4037735555565778e-1
0.17892503536067894 1.4227747329449958e-1 1.4227747329449958e-1
0.17963224893917965 1.4497424205991738e-1 1.4497424205991738e-1
0.18033946251768035 1.491095814798351e-1 1.491095814798351e-1
0.18104667609618105 1.5148544222474047e-1 1.5148544222474047e-1
0.18175388967468178 1.548175024244225e-1 1.548175024244225e-1
0.1824611032531825 1.5911494442743024e-1 1.5911494442743024e-1
0.1831683168316832 1.6114923798240088e-1 1.6114923798240088e-1
0.1838755304101839 1.6538069509341913e-1 1.6538069509341913e-1
0.1845827439886846 1.6814308947950085e-1 1.6814308947950085e-1
0.1852899575671853 1.7193371778547917e-1 1.7193371778547917e-1
0.185997171145686 1.755786354386979e-1 1.755786354386979e-1
0.1867043847241867 1.784558510506864e-1 1.784558510506864e-1
0.18741159830268742 1.8083429276147545e-1 1.8083429276147545e-1
0.18811881188118815 1.8527744676329494e-1 1.8527744676329494e-1
0.18882602545968885 1.8815287668157143e-1 1.8815287668157143e-1
0.18953323903818955 1.9140286753089786e-1 1.9140286753089786e-1
0.19024045261669026 1.944960977370025e-1 1.944960977370025e-1
0.19094766619519096 1.9833366143474596e-1 1.9833366143474596e-1
0.19165487977369167 2.0186051460304189e-1 2.0186051460304189e-1
0.19236209335219237 2.0511689957847157e-1 2.0511689957847157e-1
0.19306930693069307 2.0837154106983835e-1 2.0837154106983835e-1
0.1937765205091938 2.115669109952174e-1 2.115669109952174e-1
0.1944837340876945 2.1578094845416818e-1 2.1578094845416818e-1
0.1951909476661952 2.1876449592117897e-1 2.1876449592117897e-1
0.19589816124469592 2.2224729882044958e-1 2.2224729882044958e-1
0.19660537482319662 2.256109488725011e-1 2.256109488725011e-1
0.19731258840169733 2.2959600530966018e-1 2.2959600530966018e-1
0.19801980198019803 2.3304256610198681e-1 2.3304256610198681e-1
0.19872701555869873 2.3553446222185048e-1 2.3553446222185048e-1
0.19943422913719946 2.3931643782624779e-1 2.3931643782624779e-1
0.20014144271570017 2.4293219052368986e-1 2.4293219052368986e-1
0.20084865629420087 2.4709980363049144e-1 2.4709980363049144e-1
0.20155586987270158 2.505843545185522e-1 2.505843545185522e-1
0.20226308345120228 2.5336081024387713e-1 2.5336081024387713e-1
0.20297029702970298 2.5694632998774214e-1 2.5694632998774214e-1
0.2036775106082037 2.610264561489126e-1 2.610264561489126e-1
0.2043847241867044 2.6502145825988155e-1 2.6502145825988155e-1
0.20509193776520512 2.6840879098735204e-1 2.6840879098735204e-1
0.20579915134370583 2.7127415543863354e-1 2.7127415543863354e-1
0.20650636492220653 2.746408466699828e-1 2.746408466699828e-1
0.20721357850070724 2.787878527523313e-1 2.787878527523313e-1
0.20792079207920794 2.81919921412638e-1 2.81919921412638e-1
0.20862800565770864 2.8537253041112454e-1 2.8537253041112454e-1
0.20933521923620935 2.887785149349762e-1 2.887785149349762e-1
0.21004243281471005 2.931525620387143e-1 2.931525620387143e-1
0.21074964639321075 2.971706751776688e-1 2.971706751776688e-1
0.21145685997171149 3.007017950711921e-1 3.007017950711921e-1
0.2121640735502122 3.037748348678102e-1 3.037748348678102e-1
0.2128712871287129 3.0727782716520924e-1 3.0727782716520924e-1
0.2135785007072136 3.112523959752176e-1 3.112523959752176e-1
0.2142857142857143 3.15040049819701e-1 3.15040049819701e-1
0.214992927864215 3.1796045027375985e-1 3.1796045027375985e-1
0.2157001414427157 3.22034608725418e-1 3.22034608725418e-1
0.2164073550212164 3.273899962076863e-1 3.273899962076863e-1
0.21711456859971714 3.29523820222577e-1 3.29523820222577e-1
0.21782178217821785 3.3431888704116464e-1 3.3431888704116464e-1
0.21852899575671855 3.3709335277934915e-1 3.3709335277934915e-1
0.21923620933521926 3.411135876348377e-1 3.411135876348377e-1
0.21994342291371996 3.442930500713297e-1 3.442930500713297e-1
0.22065063649222066 3.475376948298541e-1 3.475376948298541e-1
0.22135785007072137 3.528004505868845e-1 3.528004505868845e-1
0.22206506364922207 3.5610988110683284e-1 3.5610988110683284e-1
0.2227722772277228 3.591935326002309e-1 3.591935326002309e-1
0.2234794908062235 3.625131803809305e-1 3.625131803809305e-1
0.2241867043847242 3.670571776418834e-1 3.670571776418834e-1
0.22489391796322492 3.701317271033e-1 3.701317271033e-1
0.22560113154172562 3.7431528526839575e-1 3.7431528526839575e-1
0.22630834512022632 3.778473827732265e-1 3.778473827732265e-1
0.22701555869872703 3.8209630388509286e-1 3.8209630388509286e-1
0.22772277227722773 3.842728727894533e-1 3.842728727894533e-1
0.22842998585572846 3.893474310224443e-1 3.893474310224443e-1
0.22913719943422917 3.933706077431376e-1 3.933706077431376e-1
0.22984441301272987 3.967717484319033e-1 3.967717484319033e-1
0.23055162659123057 3.997788967552802e-1 3.997788967552802e-1
0.23125884016973128 4.0264406677751285e-1 4.0264406677751285e-1
0.23196605374823198 4.069014412351786e-1 4.069014412351786e-1
0.23267326732673269 4.109470420597896e-1 4.109470420597896e-1
0.2333804809052334 4.1464295577942867e-1 4.1464295577942867e-1
0.2340876944837341 4.1823873165948644e-1 4.1823873165948644e-1
0.23479490806223483 4.22336076098774e-1 4.22336076098774e-1
0.23550212164073553 4.2639409653465155e-1 4.2639409653465155e-1
0.23620933521923623 4.2922513913971816e-1 4.2922513913971816e-1
0.23691654879773694 4.3284436220336975e-1 4.3284436220336975e-1
0.23762376237623764 4.370768669877103e-1 4.370768669877103e-1
0.23833097595473834 4.4096221105509503e-1 4.4096221105509503e-1
0.23903818953323905 4.452609744765974e-1 4.452609744765974e-1
0.23974540311173975 4.480494168755209e-1 4.480494168755209e-1
0.24045261669024048 4.508621948088072e-1 4.508621948088072e-1
0.2411598302687412 4.5558208412048007e-1 4.5558208412048007e-1
0.2418670438472419 4.5764539227447276e-1 4.5764539227447276e-1
0.2425742574257426 4.6122888960862074e-1 4.6122888960862074e-1
0.2432814710042433 4.657536013463792e-1 4.657536013463792e-1
0.243988684582744 4.69325275273051e-1 4.69325275273051e-1
0.2446958981612447 4.724206669133233e-1 4.724206669133233e-1
0.2454031117397454 4.7645451246343473e-1 4.7645451246343473e-1
0.24611032531824614 4.801641144394049e-1 4.801641144394049e-1
0.24681753889674685 4.831242061144545e-1 4.831242061144545e-1
0.24752475247524755 4.865701350362466e-1 4.865701350362466e-1
0.24823196605374825 4.907820381339585e-1 4.907820381339585e-1
0.24893917963224896 4.931365170995301e-1 4.931365170995301e-1
0.24964639321074966 4.9730513967905754e-1 4.9730513967905754e-1
0.25035360678925034 5.02151195709204e-1 5.02151195709204e-1
0.25106082036775107 5.037759985033441e-1 5.037759985033441e-1
0.2517680339462518 5.070708261418e-1 5.070708261418e-1
0.2524752475247525 5.105491105204161e-1 5.105491105204161e-1
0.2531824611032532 5.151114340968812e-1 5.151114340968812e-1
0.2538896746817539 5.170497331117909e-1 5.170497331117909e-1
0.2545968882602546 5.209261428716596e-1 5.209261428716596e-1
0.25530410183875535 5.238536397063323e-1 5.238536397063323e-1
0.256011315417256 5.272364812543779e-1 5.272364812543779e-1
0.25671852899575676 5.309970528250156e-1 5.309970528250156e-1
0.25742574257425743 5.35230383586069e-1 5.35230383586069e-1
0.25813295615275816 5.370960668095828e-1 5.370960668095828e-1
0.25884016973125884 5.415748008371262e-1 5.415748008371262e-1
0.25954738330975957 5.451086015672368e-1 5.451086015672368e-1
0.26025459688826025 5.474128002987451e-1 5.474128002987451e-1
0.260961810466761 5.512115769733024e-1 5.512115769733024e-1
0.2616690240452617 5.554285587176233e-1 5.554285587176233e-1
0.2623762376237624 5.575149117793368e-1 5.575149117793368e-1
0.2630834512022631 5.607381500566513e-1 5.607381500566513e-1
0.2637906647807638 5.644406032687508e-1 5.644406032687508e-1
0.2644978783592645 5.673950623430679e-1 5.673950623430679e-1
0.2652050919377652 5.695718722144116e-1 5.695718722144116e-1
0.26591230551626593 5.737792148692202e-1 5.737792148692202e-1
0.26661951909476667 5.766198727714178e-1 5.766198727714178e-1
0.26732673267326734 5.796733287378553e-1 5.796733287378553e-1
0.2680339462517681 5.838916856727261e-1 5.838916856727261e-1
0.26874115983026875 5.859672237837836e-1 5.859672237837836e-1
0.2694483734087695 5.884124930470458e-1 5.884124930470458e-1
0.27015558698727016 5.913106671695383e-1 5.913106671695383e-1
0.2708628005657709 5.955343343674864e-1 5.955343343674864e-1
0.27157001414427157 5.978403604002702e-1 5.978403604002702e-1
0.2722772277227723 6.012899918167856e-1 6.012899918167856e-1
0.27298444130127303 6.038955580614962e-1 6.038955580614962e-1
0.2736916548797737 6.065241386148879e-1 6.065241386148879e-1
0.27439886845827444 6.103913208488772e-1 6.103913208488772e-1
0.2751060820367751 6.121444170984356e-1 6.121444170984356e-1
0.27581329561527584 6.15739818733247e-1 6.15739818733247e-1
0.2765205091937765 6.178778817610615e-1 6.178778817610615e-1
0.27722772277227725 6.205701164598318e-1 6.205701164598318e-1
0.27793493635077793 6.231329405490138e-1 6.231329405490138e-1
0.27864214992927866 6.265510536467369e-1 6.265510536467369e-1
0.2793493635077794 6.299927087192296e-1 6.299927087192296e-1
0.28005657708628007 6.311271990370111e-1 6.311271990370111e-1
0.2807637906647808 6.34369553670596e-1 6.34369553670596e-1
0.2814710042432815 6.365046172185354e-1 6.365046172185354e-1
0.2821782178217822 6.396331857958026e-1 6.396331857958026e-1
0.2828854314002829 6.414938898023061e-1 6.414938898023061e-1
0.2835926449787836 6.454925844481219e-1 6.454925844481219e-1
0.28429985855728435 6.476049008050646e-1 6.476049008050646e-1
0.285007072135785 6.494132933029428e-1 6.494132933029428e-1
0.28571428571428575 6.524160523457718e-1 6.524160523457718e-1
0.28642149929278643 6.540474198171902e-1 6.540474198171902e-1
0.28712871287128716 6.565564804185593e-1 6.565564804185593e-1
0.28783592644978784 6.582463291751006e-1 6.582463291751006e-1
0.28854314002828857 6.606273672522471e-1 6.606273672522471e-1
0.28925035360678925 6.632143027944872e-1 6.632143027944872e-1
0.28995756718529 6.657384935832775e-1 6.657384935832775e-1
0.2906647807637907 6.67969816517954e-1 6.67969816517954e-1
0.2913719943422914 6.6953172542516e-1 6.6953172542516e-1
0.2920792079207921 6.72645092257782e-1 6.72645092257782e-1
0.2927864214992928 6.744952114548974e-1 6.744952114548974e-1
0.2934936350777935 6.760146187706519e-1 6.760146187706519e-1
0.2942008486562942 6.784255622650486e-1 6.784255622650486e-1
0.29490806223479493 6.805092832036204e-1 6.805092832036204e-1
0.29561527581329566 6.819576734304897e-1 6.819576734304897e-1
0.29632248939179634 6.849356148149051e-1 6.849356148149051e-1
0.29702970297029707 6.851694271316697e-1 6.851694271316697e-1
0.29773691654879775 6.882918846166755e-1 6.882918846166755e-1
0.2984441301272985 6.89999638171586e-1 6.89999638171586e-1
0.29915134370579916 6.923863548908153e-1 6.923863548908153e-1
0.2998585572842999 6.939399740112018e-1 6.939399740112018e-1
0.30056577086280056 6.943961121304634e-1 6.943961121304634e-1
0.3012729844413013 6.961323284202914e-1 6.961323284202914e-1
0.301980198019802 6.985612851593865e-1 6.985612851593865e-1
0.3026874115983027 6.99476507817864e-1 6.99476507817864e-1
0.30339462517680343 7.014336190094506e-1 7.014336190094506e-1
0.3041018387553041 7.023997168943348e-1 7.023997168943348e-1
0.30480905233380484 7.041740568109995e-1 7.041740568109995e-1
0.3055162659123055 7.047090584709546e-1 7.047090584709546e-1
0.30622347949080625 7.064890055979882e-1 7.064890055979882e-1
0.3069306930693069 7.076089321079886e-1 7.076089321079886e-1
0.30763790664780766 7.098704450680922e-1 7.098704450680922e-1
0.3083451202263084 7.097736188360537e-1 7.097736188360537e-1
0.30905233380480907 7.112517541289813e-1 7.112517541289813e-1
0.3097595473833098 7.125348596708969e-1 7.125348596708969e-1
0.3104667609618105 7.137408477755267e-1 7.137408477755267e-1
0.3111739745403112 7.145411787531808e-1 7.145411787531808e-1
0.3118811881188119 7.17563988611702e-1 7.17563988611702e-1
0.3125884016973126 7.169991010440677e-1 7.169991010440677e-1
0.31329561527581334 7.181746468358066e-1 7.181746468358066e-1
0.314002828854314 7.180779961125987e-1 7.180779961125987e-1
0.31471004243281475 7.198380063217806e-1 7.198380063217806e-1
0.31541725601131543 7.200099405780671e-1 7.200099405780671e-1
0.31612446958981616 7.205959045812884e-1 7.205959045812884e-1
0.31683168316831684 7.219535854127495e-1 7.219535854127495e-1
0.31753889674681757 7.226641999922245e-1 7.226641999922245e-1
0.31824611032531824 7.225404888739755e-1 7.225404888739755e-1
0.318953323903819 7.226452564754178e-1 7.226452564754178e-1
0.3196605374823197 7.233920074840094e-1 7.233920074840094e-1
0.3203677510608204 7.230153865665594e-1 7.230153865665594e-1
0.3210749646393211 7.236352404078312e-1 7.236352404078312e-1
0.3217821782178218 7.2396315038067e-1 7.2396315038067e-1
0.3224893917963225 7.24191181990947e-1 7.24191181990947e-1
0.3231966053748232 7.238219004056115e-1 7.238219004056115e-1
0.32390381895332393 7.242594473626847e-1 7.242594473626847e-1
0.3246110325318246 7.248810173085909e-1 7.248810173085909e-1
0.32531824611032534 7.236277361042918e-1 7.236277361042918e-1
0.32602545968882607 7.239990022898306e-1 7.239990022898306e-1
0.32673267326732675 7.232783600437793e-1 7.232783600437793e-1
0.3274398868458275 7.233499971497546e-1 7.233499971497546e-1
0.32814710042432815 7.22556733246976e-1 7.22556733246976e-1
0.3288543140028289 7.230806484520977e-1 7.230806484520977e-1
0.32956152758132956 7.221163828316017e-1 7.221163828316017e-1
0.3302687411598303 7.206485350287872e-1 7.206485350287872e-1
0.330975954738331 7.20960715787343e-1 7.20960715787343e-1
0.3316831683168317 7.207522897214327e-1 7.207522897214327e-1
0.33239038189533243 7.194630563261777e-1 7.194630563261777e-1
0.3330975954738331 7.190941383704663e-1 7.190941383704663e-1
0.33380480905233384 7.182356294323577e-1 7.182356294323577e-1
0.3345120226308345 7.174011009045822e-1 7.174011009045822e-1
0.33521923620933525 7.166827826093973e-1 7.166827826093973e-1
0.3359264497878359 7.162683445429971e-1 7.162683445429971e-1
0.33663366336633666 7.142367175746509e-1 7.142367175746509e-1
0.3373408769448374 7.125993467024196e-1 7.125993467024196e-1
0.33804809052333806 7.123902634383663e-1 7.123902634383663e-1
0.3387553041018388 7.107210343164221e-1 7.107210343164221e-1
0.33946251768033947 7.096713045738321e-1 7.096713045738321e-1
0.3401697312588402 7.073560848338198e-1 7.073560848338198e-1
0.3408769448373409 7.067820438122832e-1 7.067820438122832e-1
0.3415841584158416 7.045600202890379e-1 7.045600202890379e-1
0.34229137199434234 7.03973261945877e-1 7.03973261945877e-1
0.342998585572843 7.017751305901507e-1 7.017751305901507e-1
0.34370579915134375 7.002546868597088e-1 7.002546868597088e-1
0.3444130127298444 6.975259236895832e-1 6.975259236895832e-1
0.34512022630834516 6.9522094133744e-1 6.9522094133744e-1
0.34582743988684583 6.924979766298671e-1 6.924979766298671e-1
0.34653465346534656 6.91321657560267e-1 6.91321657560267e-1
0.34724186704384724 6.892558495373047e-1 6.892558495373047e-1
0.347949080622348 6.864849702023017e-1 6.864849702023017e-1
0.3486562942008487 6.833102827466897e-1 6.833102827466897e-1
0.3493635077793494 6.821710441653446e-1 6.821710441653446e-1
0.3500707213578501 6.790064585674296e-1 6.790064585674296e-1
0.3507779349363508 6.763634442412618e-1 6.763634442412618e-1
0.3514851485148515 6.738374465129633e-1 6.738374465129633e-1
0.3521923620933522 6.704518442137593e-1 6.704518442137593e-1
0.3528995756718529 6.678384078721971e-1 6.678384078721971e-1
0.3536067892503536 6.649998656256608e-1 6.649998656256608e-1
0.35431400282885434 6.6193434012611e-1 6.6193434012611e-1
0.35502121640735507 6.59676123201181e-1 6.59676123201181e-1
0.35572842998585574 6.564834860845545e-1 6.564834860845545e-1
0.3564356435643565 6.522220495261459e-1 6.522220495261459e-1
0.35714285714285715 6.489836827494324e-1 6.489836827494324e-1
0.3578500707213579 6.458112522976913e-1 6.458112522976913e-1
0.35855728429985856 6.417706069868396e-1 6.417706069868396e-1
0.3592644978783593 6.386497513093596e-1 6.386497513093596e-1
0.35997171145686 6.337513431334552e-1 6.337513431334552e-1
0.3606789250353607 6.307282621481969e-1 6.307282621481969e-1
0.36138613861386143 6.25526432201597e-1 6.25526432201597e-1
0.3620933521923621 6.223266574751429e-1 6.223266574751429e-1
0.36280056577086284 6.178641362611339e-1 6.178641362611339e-1
0.3635077793493635 6.143314580857728e-1 6.143314580857728e-1
0.36421499292786425 6.098966592206958e-1 6.098966592206958e-1
0.3649222065063649 6.054341628086073e-1 6.054341628086073e-1
0.36562942008486565 6.002328036401119e-1 6.002328036401119e-1
0.3663366336633664 5.954995624814652e-1 5.954995624814652e-1
0.36704384724186706 5.897492669418094e-1 5.897492669418094e-1
0.3677510608203678 5.858985256353586e-1 5.858985256353586e-1
0.36845827439886847 5.817685370474388e-1 5.817685370474388e-1
0.3691654879773692 5.75773122502043e-1 5.75773122502043e-1
0.3698727015558699 5.708554514220774e-1 5.708554514220774e-1
0.3705799151343706 5.65631672750798e-1 5.65631672750798e-1
0.3712871287128713 5.609151437337383e-1 5.609151437337383e-1
0.371994342291372 5.550282191133116e-1 5.550282191133116e-1
0.37270155586987275 5.494999375467993e-1 5.494999375467993e-1
0.3734087694483734 5.438694230487195e-1 5.438694230487195e-1
0.37411598302687415 5.38109169892679e-1 5.38109169892679e-1
0.37482319660537483 5.323436481511559e-1 5.323436481511559e-1
0.37553041018387556 5.257547013096806e-1 5.257547013096806e-1
0.37623762376237624 5.189515690116346e-1 5.189515690116346e-1
0.37694483734087697 5.130604312761458e-1 5.130604312761458e-1
0.3776520509193777 5.069114858723802e-1 5.069114858723802e-1
0.3783592644978784 5.003171614797717e-1 5.003171614797717e-1
0.3790664780763791 4.9428870110558965e-1 4.9428870110558965e-1
0.3797736916548798 4.86044506806949e-1 4.86044506806949e-1
0.3804809052333805 4.8031475012602787e-1 4.8031475012602787e-1
0.3811881188118812 4.7278338879267867e-1 4.7278338879267867e-1
0.3818953323903819 4.659362748151503e-1 4.659362748151503e-1
0.3826025459688826 4.587904607414126e-1 4.587904607414126e-1
0.38330975954738333 4.520097438516055e-1 4.520097438516055e-1
0.38401697312588406 4.443055580239994e-1 4.443055580239994e-1
0.38472418670438474 4.366440172233448e-1 4.366440172233448e-1
0.3854314002828855 4.286851140776813e-1 4.286851140776813e-1
0.38613861386138615 4.204514892952753e-1 4.204514892952753e-1
0.3868458274398869 4.1286728310014187e-1 4.1286728310014187e-1
0.38755304101838756 4.048525871575217e-1 4.048525871575217e-1
0.3882602545968883 3.960288309171043e-1 3.960288309171043e-1
0.38896746817538896 3.879758266038076e-1 3.879758266038076e-1
0.3896746817538897 3.7894103437510385e-1 3.7894103437510385e-1
0.3903818953323904 3.706480461659263e-1 3.706480461659263e-1
0.3910891089108911 3.624798087083869e-1 3.624798087083869e-1
0.39179632248939184 3.5277590342219955e-1 3.5277590342219955e-1
0.3925035360678925 3.4467567665878196e-1 3.4467567665878196e-1
0.39321074964639324 3.352487052433313e-1 3.352487052433313e-1
0.3939179632248939 3.262169498838299e-1 3.262169498838299e-1
0.39462517680339465 3.1561133082949855e-1 3.1561133082949855e-1
0.3953323903818954 3.0600718490758627e-1 3.0600718490758627e-1
0.39603960396039606 2.972443138823033e-1 2.972443138823033e-1
0.3967468175388968 2.8732121200108995e-1 2.8732121200108995e-1
0.39745403111739747 2.772095559620462e-1 2.772095559620462e-1
0.3981612446958982 2.667568116920771e-1 2.667568116920771e-1
0.3988684582743989 2.564383352381734e-1 2.564383352381734e-1
0.3995756718528996 2.4640184141471e-1 2.4640184141471e-1
0.4002828854314003 2.3581417371123425e-1 2.3581417371123425e-1
0.400990099009901 2.2617686342609122e-1 2.2617686342609122e-1
0.40169731258840174 2.1461519968205867e-1 2.1461519968205867e-1
0.4024045261669024 2.0436603166207679e-1 2.0436603166207679e-1
0.40311173974540315 1.9331045809748648e-1 1.9331045809748648e-1
0.40381895332390383 1.8093620104618058e-1 1.8093620104618058e-1
0.40452616690240456 1.687069889438968e-1 1.687069889438968e-1
0.40523338048090524 1.577357884570043e-1 1.577357884570043e-1
0.40594059405940597 1.460273201645501e-1 1.460273201645501e-1
0.4066478076379067 1.3366147464229616e-1 1.3366147464229616e-1
0.4073550212164074 1.2114241041935347e-1 1.2114241041935347e-1
0.4080622347949081 1.0988337206335164e-1 1.0988337206335164e-1
0.4087694483734088 9.662742432910054e-2 9.662742432910054e-2
0.4094766619519095 8.375802003674071e-2 8.375802003674071e-2
0.4101838755304102 7.077575551910886e-2 7.077575551910886e-2
0.4108910891089109 5.837029944167771e-2 5.837029944167771e-2
0.4115983026874116 4.524286943696243e-2 4.524286943696243e-2
0.41230551626591233 3.20909333176056e-2 3.20909333176056e-2
0.41301272984441306 1.8001593822092765e-2 1.8001593822092765e-2
0.41371994342291374 5.764033020470016e-3 5.764033020470016e-3
0.41442715700141447 -8.412086894266757e-3 -8.412086894266757e-3
0.41513437057991515 -2.260221530569506e-2 -2.260221530569506e-2
0.4158415841584159 -3.58844526545985e-2 -3.58844526545985e-2
0.41654879773691655 -5.143052506001222e-2 -5.143052506001222e-2
0.4172560113154173 -6.596545597231707e-2 -6.596545597231707e-2
0.41796322489391796 -7.963064215265003e-2 -7.963064215265003e-2
0.4186704384724187 -9.524275679187522e-2 -9.524275679187522e-2
0.4193776520509194 -1.1012852089707703e-1 -1.1012852089707703e-1
0.4200848656294201 -1.2569598700893803e-1 -1.2569598700893803e-1
0.42079207920792083 -1.407846919420157e-1 -1.407846919420157e-1
0.4214992927864215 -1.561944686774117e-1 -1.561944686774117e-1
0.42220650636492224 -1.727270329293864e-1 -1.727270329293864e-1
0.4229137199434229 -1.8804571130850345e-1 -1.8804571130850345e-1
0.42362093352192365 -2.040343568606735e-1 -2.040343568606735e-1
0.4243281471004244 -2.210767095140076e-1 -2.210767095140076e-1
0.42503536067892506 -2.36232792063773e-1 -2.36232792063773e-1
0.4257425742574258 -2.538495119280091e-1 -2.538495119280091e-1
0.42644978783592646 -2.697140421388289e-1 -2.697140421388289e-1
0.4271570014144272 -2.875819172569285e-1 -2.875819172569285e-1
0.42786421499292787 -3.0613756607918585e-1 -3.0613756607918585e-1
0.4285714285714286 -3.22591810286311e-1 -3.22591810286311e-1
0.4292786421499293 -3.406461996174661e-1 -3.406461996174661e-1
0.42998585572843 -3.5778660815513685e-1 -3.5778660815513685e-1
0.43069306930693074 -3.7616586037357447e-1 -3.7616586037357447e-1
0.4314002828854314 -3.9492170813274097e-1 -3.9492170813274097e-1
0.43210749646393215 -4.129775636748567e-1 -4.129775636748567e-1
0.4328147100424328 -4.3172319513915536e-1 -4.3172319513915536e-1
0.43352192362093356 -4.512951996167507e-1 -4.512951996167507e-1
0.43422913719943423 -4.6954938080590036e-1 -4.6954938080590036e-1
0.43493635077793497 -4.8943343949495866e-1 -4.8943343949495866e-1
0.43564356435643564 -5.088679946148735e-1 -5.088679946148735e-1
0.4363507779349364 -5.282142161587293e-1 -5.282142161587293e-1
0.4370579915134371 -5.479546573197771e-1 -5.479546573197771e-1
0.4377652050919378 -5.684266877516242e-1 -5.684266877516242e-1
0.4384724186704385 -5.891512820172542e-1 -5.891512820172542e-1
0.4391796322489392 -6.090152263596869e-1 -6.090152263596869e-1
0.4398868458274399 -6.295932024696489e-1 -6.295932024696489e-1
0.4405940594059406 -6.516463026583628e-1 -6.516463026583628e-1
0.44130127298444133 -6.721114653756635e-1 -6.721114653756635e-1
0.44200848656294206 -6.952163886108869e-1 -6.952163886108869e-1
0.44271570014144274 -7.169946215391141e-1 -7.169946215391141e-1
0.44342291371994347 -7.386166717452474e-1 -7.386166717452474e-1
0.44413012729844414 -7.608927633292373e-1 -7.608927633292373e-1
0.4448373408769449 -7.844054132338973e-1 -7.844054132338973e-1
0.44554455445544555 -8.061208212385358e-1 -8.061208212385358e-1
0.4462517680339463 -8.295118753959363e-1 -8.295118753959363e-1
0.44695898161244696 -8.533969474711816e-1 -8.533969474711816e-1
0.4476661951909477 -8.766393428223713e-1 -8.766393428223713e-1
0.4483734087694484 -9.006917811512798e-1 -9.006917811512798e-1
0.4490806223479491 -9.245925540245556e-1 -9.245925540245556e-1
0.44978783592644983 -9.492547519304102e-1 -9.492547519304102e-1
0.4504950495049505 -9.735350396987164e-1 -9.735350396987164e-1
0.45120226308345124 -9.979908010637777e-1 -9.979908010637777e-1
0.4519094766619519 -1.0231800202501367e0 -1.0231800202501367e0
0.45261669024045265 -1.049013233235299e0 -1.049013233235299e0
0.4533239038189534 -1.0749281263934867e0 -1.0749281263934867e0
0.45403111739745405 -1.0994383809212271e0 -1.0994383809212271e0
0.4547383309759548 -1.1264296667678613e0 -1.1264296667678613e0
0.45544554455445546 -1.1531021177071201e0 -1.1531021177071201e0
0.4561527581329562 -1.1801196815305124e0 -1.1801196815305124e0
0.45685997171145687 -1.2069620250787088e0 -1.2069620250787088e0
0.4575671852899576 -1.2344034077360524e0 -1.2344034077360524e0
0.4582743988684583 -1.2620381178495412e0 -1.2620381178495412e0
0.458981612446959 -1.2891602637629225e0 -1.2891602637629225e0
0.45968882602545974 -1.3176465976440417e0 -1.3176465976440417e0
0.4603960396039604 -1.3476486064820241e0 -1.3476486064820241e0
0.46110325318246115 -1.3747272495466936e0 -1.3747272495466936e0
0.4618104667609618 -1.40475811068164e0 -1.40475811068164e0
0.46251768033946256 -1.4330554970966736e0 -1.4330554970966736e0
0.46322489391796323 -1.4634352875883527e0 -1.4634352875883527e0
0.46393210749646396 -1.4922174770837122e0 -1.4922174770837122e0
0.46463932107496464 -1.5222807512555923e0 -1.5222807512555923e0
0.46534653465346537 -1.5525066648789183e0 -1.5525066648789183e0
0.4660537482319661 -1.5832656036928787e0 -1.5832656036928787e0
0.4667609618104668 -1.6147677935515352e0 -1.6147677935515352e0
0.4674681753889675 -1.6472705427732839e0 -1.6472705427732839e0
0.4681753889674682 -1.6781390250927037e0 -1.6781390250927037e0
0.4688826025459689 -1.709901941679262e0 -1.709901941679262e0
0.4695898161244696 -1.7413901136034005e0 -1.7413901136034005e0
0.4702970297029703 -1.7741971781643846e0 -1.7741971781643846e0
0.47100424328147106 -1.807097012726543e0 -1.807097012726543e0
0.47171145685997173 -1.8409642191428324e0 -1.8409642191428324e0
0.47241867043847247 -1.875231619831637e0 -1.875231619831637e0
0.47312588401697314 -1.9089493216016384e0 -1.9089493216016384e0
0.4738330975954739 -1.9429844851002676e0 -1.9429844851002676e0
0.47454031117397455 -1.9775494583656004e0 -1.9775494583656004e0
0.4752475247524753 -2.0119937327664124e0 -2.0119937327664124e0
0.47595473833097596 -2.048563280392144e0 -2.048563280392144e0
0.4766619519094767 -2.084370904072883e0 -2.084370904072883e0
0.4773691654879774 -2.120018147975414e0 -2.120018147975414e0
0.4780763790664781 -2.1558182906438637e0 -2.1558182906438637e0
0.47878359264497883 -2.1933603714142995e0 -2.1933603714142995e0
0.4794908062234795 -2.2309640556769486e0 -2.2309640556769486e0
0.48019801980198024 -2.268443646618933e0 -2.268443646618933e0
0.4809052333804809 -2.3057954050455995e0 -2.3057954050455995e0
0.48161244695898164 -2.3431425677009505e0 -2.3431425677009505e0
0.4823196605374823 -2.380834271201919e0 -2.380834271201919e0
0.48302687411598305 -2.420712370424652e0 -2.420712370424652e0
0.4837340876944838 -2.4585340313070523e0 -2.4585340313070523e0
0.48444130127298446 -2.4991644868051557e0 -2.4991644868051557e0
0.4851485148514852 -2.539577706422377e0 -2.539577706422377e0
0.48585572842998587 -2.580079871125334e0 -2.580079871125334e0
0.4865629420084866 -2.6216325271999343e0 -2.6216325271999343e0
0.4872701555869873 -2.6634088031251926e0 -2.6634088031251926e0
0.487977369165488 -2.7047309942773685e0 -2.7047309942773685e0
0.48868458274398874 -2.7459366606227453e0 -2.7459366606227453e0
0.4893917963224894 -2.788614631465051e0 -2.788614631465051e0
0.49009900990099015 -2.831089314498157e0 -2.831089314498157e0
0.4908062234794908 -2.8746545006089113e0 -2.8746545006089113e0
0.49151343705799155 -2.918337823196551e0 -2.918337823196551e0
0.49222065063649223 -2.962368573506054e0 -2.962368573506054e0
0.49292786421499296 -3.0068931965544e0 -3.0068931965544e0
0.49363507779349364 -3.051486559742542e0 -3.051486559742542e0
0.49434229137199437 -3.097987414320513e0 -3.097987414320513e0
0.4950495049504951 -3.142779603666084e0 -3.142779603666084e0
0.4957567185289958 -3.1892542365859375e0 -3.1892542365859375e0
0.4964639321074965 -3.2360942411106484e0 -3.2360942411106484e0
0.4971711456859972 -3.2814513659696862e0 -3.2814513659696862e0
0.4978783592644979 -3.3303172769147826e0 -3.3303172769147826e0
0.4985855728429986 -3.377345040899953e0 -3.377345040899953e0
0.4992927864214993 -3.4256453185617906e0 -3.4256453185617906e0
0.5 -3.474861025964045e0 -3.474861025964045e0
0.5007072135785007 -3.5237482123103367e0 -3.5237482123103367e0
0.5014144271570015 -3.5743591263072707e0 -3.5743591263072707e0
0.5021216407355021 -3.623756301151942e0 -3.623756301151942e0
0.5028288543140028 -3.6760893119154465e0 -3.6760893119154465e0
0.5035360678925035 -3.727395711075686e0 -3.727395711075686e0
0.5042432814710042 -3.778123214490832e0 -3.778123214490832e0
0.504950495049505 -3.829743643640639e0 -3.829743643640639e0
0.5056577086280056 -3.881594485797094e0 -3.881594485797094e0
0.5063649222065063 -3.9355240162714002e0 -3.9355240162714002e0
0.5070721357850071 -3.989614245826586e0 -3.989614245826586e0
0.5077793493635078 -4.043775681643736e0 -4.043775681643736e0
0.5084865629420084 -4.0997214870541105e0 -4.0997214870541105e0
0.5091937765205091 -4.1537391961829675e0 -4.1537391961829675e0
0.5099009900990099 -4.208567508625591e0 -4.208567508625591e0
0.5106082036775106 -4.266204294471307e0 -4.266204294471307e0
0.5113154172560113 -4.322703855359676e0 -4.322703855359676e0
0.512022630834512 -4.378335812084614e0 -4.378335812084614e0
0.5127298444130127 -4.43723470009273e0 -4.43723470009273e0
0.5134370579915134 -4.495736707390377e0 -4.495736707390377e0
0.5141442715700141 -4.554181082941894e0 -4.554181082941894e0
0.5148514851485149 -4.614424737961698e0 -4.614424737961698e0
0.5155586987270155 -4.673291861458991e0 -4.673291861458991e0
0.5162659123055162 -4.735026544733144e0 -4.735026544733144e0
0.5169731258840169 -4.7953868491023135e0 -4.7953868491023135e0
0.5176803394625177 -4.858786713207436e0 -4.858786713207436e0
0.5183875530410184 -4.922378079850303e0 -4.922378079850303e0
0.519094766619519 -4.984275838091988e0 -4.984275838091988e0
0.5198019801980198 -5.046587586068298e0 -5.046587586068298e0
0.5205091937765205 -5.111736662593201e0 -5.111736662593201e0
0.5212164073550212 -5.1767040877667645e0 -5.1767040877667645e0
0.5219236209335218 -5.240172893302868e0 -5.240172893302868e0
0.5226308345120226 -5.307366865594402e0 -5.307366865594402e0
0.5233380480905233 -5.374271479013358e0 -5.374271479013358e0
0.524045261669024 -5.440076184690141e0 -5.440076184690141e0
0.5247524752475248 -5.508270386356442e0 -5.508270386356442e0
0.5254596888260255 -5.576887741422168e0 -5.576887741422168e0
0.5261669024045261 -5.646313615747302e0 -5.646313615747302e0
0.5268741159830268 -5.716263513642033e0 -5.716263513642033e0
0.5275813295615276 -5.786383179586763e0 -5.786383179586763e0
0.5282885431400283 -5.8578460695117505e0 -5.8578460695117505e0
0.5289957567185289 -5.928507120753337e0 -5.928507120753337e0
0.5297029702970297 -6.001550846978815e0 -6.001550846978815e0
0.5304101838755304 -6.073352938580782e0 -6.073352938580782e0
0.5311173974540311 -6.14849148239692e0 -6.14849148239692e0
0.5318246110325318 -6.222814523074802e0 -6.222814523074802e0
0.5325318246110325 -6.299124708743974e0 -6.299124708743974e0
0.5332390381895332 -6.37386463857193e0 -6.37386463857193e0
0.5339462517680339 -6.450617822214652e0 -6.450617822214652e0
0.5346534653465346 -6.5284181814878215e0 -6.5284181814878215e0
0.5353606789250354 -6.60580150932229e0 -6.60580150932229e0
0.536067892503536 -6.684786253205046e0 -6.684786253205046e0
0.5367751060820367 -6.763633983052485e0 -6.763633983052485e0
0.5374823196605375 -6.844796476937616e0 -6.844796476937616e0
0.5381895332390382 -6.925916739483099e0 -6.925916739483099e0
0.5388967468175389 -7.007972088199593e0 -7.007972088199593e0
0.5396039603960395 -7.090749357408739e0 -7.090749357408739e0
0.5403111739745403 -7.172661196085854e0 -7.172661196085854e0
0.541018387553041 -7.257713023558707e0 -7.257713023558707e0
0.5417256011315417 -7.341536347938116e0 -7.341536347938116e0
0.5424328147100425 -7.428792272169729e0 -7.428792272169729e0
0.5431400282885431 -7.514991690059204e0 -7.514991690059204e0
0.5438472418670438 -7.601919165699754e0 -7.601919165699754e0
0.5445544554455445 -7.689888978824555e0 -7.689888978824555e0
0.5452616690240453 -7.780262177353605e0 -7.780262177353605e0
0.545968882602546 -7.869774950687414e0 -7.869774950687414e0
0.5466760961810466 -7.959672456246252e0 -7.959672456246252e0
0.5473833097595474 -8.052553575455121e0 -8.052553575455121e0
0.5480905233380481 -8.145801677277731e0 -8.145801677277731e0
0.5487977369165488 -8.23866522136096e0 -8.23866522136096e0
0.5495049504950494 -8.334168275009787e0 -8.334168275009787e0
0.5502121640735502 -8.428652136676746e0 -8.428652136676746e0
0.5509193776520509 -8.52653525860488e0 -8.52653525860488e0
0.5516265912305516 -8.62254644919095e0 -8.62254644919095e0
0.5523338048090523 -8.721058994931909e0 -8.721058994931909e0
0.553041018387553 -8.821487241485656e0 -8.821487241485656e0
0.5537482319660537 -8.920923297585531e0 -8.920923297585531e0
0.5544554455445544 -9.02037486829714e0 -9.02037486829714e0
0.5551626591230552 -9.121666036549058e0 -9.121666036549058e0
0.5558698727015559 -9.226846364165894e0 -9.226846364165894e0
0.5565770862800565 -9.331186621916558e0 -9.331186621916558e0
0.5572842998585572 -9.43455240574177e0 -9.43455240574177e0
0.557991513437058 -9.541648091585657e0 -9.541648091585657e0
0.5586987270155587 -9.648156371404284e0 -9.648156371404284e0
0.5594059405940593 -9.759830705226804e0 -9.759830705226804e0
0.5601131541725601 -9.867222157229762e0 -9.867222157229762e0
0.5608203677510608 -9.979207822436464e0 -9.979207822436464e0
0.5615275813295615 -1.0089571383546271e1 -1.0089571383546271e1
0.5622347949080622 -1.0203559634726034e1 -1.0203559634726034e1
0.562942008486563 -1.0316639847695214e1 -1.0316639847695214e1
0.5636492220650636 -1.043241654439872e1 -1.043241654439872e1
0.5643564356435643 -1.0548001407261935e1 -1.0548001407261935e1
0.5650636492220651 -1.066542769845374e1 -1.066542769845374e1
0.5657708628005658 -1.078519459178925e1 -1.078519459178925e1
0.5664780763790664 -1.0906139981043552e1 -1.0906139981043552e1
0.5671852899575671 -1.1026340757278476e1 -1.1026340757278476e1
0.5678925035360679 -1.1149944504974982e1 -1.1149944504974982e1
0.5685997171145686 -1.1273948509872852e1 -1.1273948509872852e1
0.5693069306930693 -1.1399445600305725e1 -1.1399445600305725e1
0.5700141442715699 -1.1524372177253198e1 -1.1524372177253198e1
0.5707213578500707 -1.1652088949016715e1 -1.1652088949016715e1
0.5714285714285714 -1.1780751311857884e1 -1.1780751311857884e1
0.5721357850070721 -1.1911165617068136e1 -1.1911165617068136e1
0.5728429985855729 -1.2043254083366364e1 -1.2043254083366364e1
0.5735502121640735 -1.2175476140980308e1 -1.2175476140980308e1
0.5742574257425742 -1.231274190586656e1 -1.231274190586656e1
0.5749646393210749 -1.244916628662314e1 -1.244916628662314e1
0.5756718528995757 -1.258688520150109e1 -1.258688520150109e1
0.5763790664780764 -1.2725176972549988e1 -1.2725176972549988e1
0.577086280056577 -1.2866238020136834e1 -1.2866238020136834e1
0.5777934936350778 -1.3008424758315513e1 -1.3008424758315513e1
0.5785007072135785 -1.315373557633221e1 -1.315373557633221e1
0.5792079207920792 -1.3298169788277946e1 -1.3298169788277946e1
0.5799151343705798 -1.3443976979834687e1 -1.3443976979834687e1
0.5806223479490806 -1.3591756576606812e1 -1.3591756576606812e1
0.5813295615275813 -1.3742328442215793e1 -1.3742328442215793e1
0.582036775106082 -1.3893892730773686e1 -1.3893892730773686e1
0.5827439886845828 -1.404847845254254e1 -1.404847845254254e1
0.5834512022630834 -1.4203102108254924e1 -1.4203102108254924e1
0.5841584158415841 -1.4360023403832301e1 -1.4360023403832301e1
0.5848656294200848 -1.4517662688600566e1 -1.4517662688600566e1
0.5855728429985856 -1.4678343214058359e1 -1.4678343214058359e1
0.5862800565770863 -1.4841499140195182e1 -1.4841499140195182e1
0.5869872701555869 -1.5004748572397247e1 -1.5004748572397247e1
0.5876944837340877 -1.5170683783968443e1 -1.5170683783968443e1
0.5884016973125884 -1.5340195036367831e1 -1.5340195036367831e1
0.5891089108910891 -1.5509465434479452e1 -1.5509465434479452e1
0.5898161244695898 -1.5680510402052377e1 -1.5680510402052377e1
0.5905233380480905 -1.5853237938053198e1 -1.5853237938053198e1
0.5912305516265912 -1.6031725177127655e1 -1.6031725177127655e1
0.5919377652050919 -1.620846193478347e1 -1.620846193478347e1
0.5926449787835926 -1.6386482421455284e1 -1.6386482421455284e1
0.5933521923620934 -1.6570543057836502e1 -1.6570543057836502e1
0.594059405940594 -1.675408272682772e1 -1.675408272682772e1
0.5947666195190947 -1.694025552410322e1 -1.694025552410322e1
0.5954738330975955 -1.7128875254080512e1 -1.7128875254080512e1
0.5961810466760962 -1.7321615408643183e1 -1.7321615408643183e1
0.5968882602545968 -1.7514393806715006e1 -1.7514393806715006e1
0.5975954738330975 -1.7709613782285587e1 -1.7709613782285587e1
0.5983026874115983 -1.7908563376569063e1 -1.7908563376569063e1
0.599009900990099 -1.8109918957470754e1 -1.8109918957470754e1
0.5997171145685997 -1.8313636021964257e1 -1.8313636021964257e1
0.6004243281471005 -1.851957154997227e1 -1.851957154997227e1
0.6011315417256011 -1.8726307883258514e1 -1.8726307883258514e1
0.6018387553041018 -1.8939651378650623e1 -1.8939651378650623e1
0.6025459688826025 -1.915469988100368e1 -1.915469988100368e1
0.6032531824611033 -1.9372174178696795e1 -1.9372174178696795e1
0.6039603960396039 -1.9592113364726274e1 -1.9592113364726274e1
0.6046676096181046 -1.981549507756982e1 -1.981549507756982e1
0.6053748231966054 -2.0041835525716223e1 -2.0041835525716223e1
0.6060820367751061 -2.0272254018349585e1 -2.0272254018349585e1
0.6067892503536068 -2.050477989115562e1 -2.050477989115562e1
0.6074964639321074 -2.0740652759859685e1 -2.0740652759859685e1
0.6082036775106082 -2.09802219901204e1 -2.09802219901204e1
0.6089108910891089 -2.1223224345678418e1 -2.1223224345678418e1
0.6096181046676096 -2.147005569758413e1 -2.147005569758413e1
0.6103253182461102 -2.171848980088008e1 -2.171848980088008e1
0.611032531824611 -2.197257755229394e1 -2.197257755229394e1
0.6117397454031117 -2.2228534372241583e1 -2.2228534372241583e1
0.6124469589816124 -2.2492744813157614e1 -2.2492744813157614e1
0.6131541725601132 -2.2759322292649912e1 -2.2759322292649912e1
0.6138613861386139 -2.302918278877688e1 -2.302918278877688e1
0.6145685997171145 -2.3304678964140393e1 -2.3304678964140393e1
0.6152758132956152 -2.3580205813689744e1 -2.3580205813689744e1
0.615983026874116 -2.386291695075407e1 -2.386291695075407e1
0.6166902404526167 -2.415085689861108e1 -2.415085689861108e1
0.6173974540311173 -2.4439974238019303e1 -2.4439974238019303e1
0.6181046676096181 -2.4736368203719493e1 -2.4736368203719493e1
0.6188118811881188 -2.503836881676044e1 -2.503836881676044e1
0.6195190947666195 -2.5345204536161972e1 -2.5345204536161972e1
0.6202263083451202 -2.5659589200248874e1 -2.5659589200248874e1
0.620933521923621 -2.597784360809247e1 -2.597784360809247e1
0.6216407355021216 -2.6301549790238923e1 -2.6301549790238923e1
0.6223479490806223 -2.6628372823413983e1 -2.6628372823413983e1
0.6230551626591231 -2.6961057220133725e1 -2.6961057220133725e1
0.6237623762376238 -2.7303304791838045e1 -2.7303304791838045e1
0.6244695898161244 -2.76482174347194e1 -2.76482174347194e1
0.6251768033946251 -2.8000416348166354e1 -2.8000416348166354e1
0.6258840169731259 -2.8360710036113332e1 -2.8360710036113332e1
0.6265912305516266 -2.872925895950185e1 -2.872925895950185e1
0.6272984441301273 -2.910275350657785e1 -2.910275350657785e1
0.6280056577086279 -2.9485372490001378e1 -2.9485372490001378e1
0.6287128712871287 -2.9880727178609146e1 -2.9880727178609146e1
0.6294200848656294 -3.0280061314822074e1 -3.0280061314822074e1
0.6301272984441301 -3.0691070597761705e1 -3.0691070597761705e1
0.6308345120226309 -3.110799792829958e1 -3.110799792829958e1
0.6315417256011315 -3.1535842073585723e1 -3.1535842073585723e1
0.6322489391796322 -3.1972945949302908e1 -3.1972945949302908e1
0.6329561527581329 -3.242415406646624e1 -3.242415406646624e1
0.6336633663366337 -3.288417237129497e1 -3.288417237129497e1
0.6343705799151343 -3.3356045633818304e1 -3.3356045633818304e1
0.635077793493635 -3.383859413583841e1 -3.383859413583841e1
0.6357850070721358 -3.433281433361126e1 -3.433281433361126e1
0.6364922206506365 -3.4840766773992165e1 -3.4840766773992165e1
