# Supplementary material for: Large-deviations of disease spreading dynamics with vaccination
Source: PLoS One. 2023 Jul 10;18(7):e0287932. doi: 10.1371/journal.pone.0287932 (PMC10332629; doi:10.1371/journal.pone.0287932)
Supplement: S1 Data — (GZ) [file pone.0287932.s002.gz › DATA/fig5/random.dat]

#bin log_merged log_interval0 …
#log: Base10
0.0015625 -1.8827632059856874e0 -1.8827632059856874e0
0.0018750000000000001 -1.4305741682056428e0 -1.4305741682056428e0
0.0021875 -1.1136390050488294e0 -1.1136390050488294e0
0.0025 -8.656232499671055e-1 -8.656232499671055e-1
0.0028125 -6.519508270194669e-1 -6.519508270194669e-1
0.003125 -4.9142501003924144e-1 -4.9142501003924144e-1
0.0034375 -3.505941489603024e-1 -3.505941489603024e-1
0.0037500000000000003 -2.2962832324090732e-1 -2.2962832324090732e-1
0.0040625 -1.2496189830752291e-1 -1.2496189830752291e-1
0.004375 -3.645834553761551e-2 -3.645834553761551e-2
0.004687500000000001 4.320834935598805e-2 4.320834935598805e-2
0.005 1.0582828066064076e-1 1.0582828066064076e-1
0.0053124999999999995 1.6890848188260543e-1 1.6890848188260543e-1
0.005625 2.1934147349558453e-1 2.1934147349558453e-1
0.0059375 2.6759326604580247e-1 2.6759326604580247e-1
0.00625 3.003884618519046e-1 3.003884618519046e-1
0.006562500000000001 3.392747571432815e-1 3.392747571432815e-1
0.006875000000000001 3.6695790203513434e-1 3.6695790203513434e-1
0.0071874999999999994 3.9049856459306875e-1 3.9049856459306875e-1
0.0075 4.1944278871043617e-1 4.1944278871043617e-1
0.0078125 4.356193948387195e-1 4.356193948387195e-1
0.008125 4.5488861225013943e-1 4.5488861225013943e-1
0.0084375 4.673925486858175e-1 4.673925486858175e-1
0.00875 4.754912979659971e-1 4.754912979659971e-1
0.0090625 4.918418095238999e-1 4.918418095238999e-1
0.009375 4.9746615913128744e-1 4.9746615913128744e-1
0.0096875 5.044985251314906e-1 5.044985251314906e-1
0.01 5.093336957742545e-1 5.093336957742545e-1
0.0103125 5.155070079799011e-1 5.155070079799011e-1
0.010624999999999999 5.177174662784787e-1 5.177174662784787e-1
0.0109375 5.233352903486925e-1 5.233352903486925e-1
0.01125 5.303814475136428e-1 5.303814475136428e-1
0.0115625 5.282445382344272e-1 5.282445382344272e-1
0.011875 5.287230575285471e-1 5.287230575285471e-1
0.0121875 5.334532556497984e-1 5.334532556497984e-1
0.0125 5.303317385386586e-1 5.303317385386586e-1
0.0128125 5.283271147781456e-1 5.283271147781456e-1
0.013125 5.314699312147391e-1 5.314699312147391e-1
0.0134375 5.250704588160411e-1 5.250704588160411e-1
0.01375 5.286037083659871e-1 5.286037083659871e-1
0.0140625 5.228259213817332e-1 5.228259213817332e-1
0.014375 5.195340930148782e-1 5.195340930148782e-1
0.0146875 5.172509707007671e-1 5.172509707007671e-1
0.015 5.162167252600889e-1 5.162167252600889e-1
0.0153125 5.147171626667082e-1 5.147171626667082e-1
0.015625 5.120228641007238e-1 5.120228641007238e-1
0.0159375 5.093198741850906e-1 5.093198741850906e-1
0.01625 5.052437565899859e-1 5.052437565899859e-1
0.0165625 5.008103319031911e-1 5.008103319031911e-1
0.016875 4.941228561546418e-1 4.941228561546418e-1
0.0171875 4.9208842506770134e-1 4.9208842506770134e-1
0.0175 4.858392914483525e-1 4.858392914483525e-1
0.017812500000000002 4.8140502081870773e-1 4.8140502081870773e-1
0.018125000000000002 4.795792868789399e-1 4.795792868789399e-1
0.018437500000000002 4.7403619125536034e-1 4.7403619125536034e-1
0.018750000000000003 4.692048993128233e-1 4.692048993128233e-1
0.019062500000000003 4.6871016923970865e-1 4.6871016923970865e-1
0.019375000000000003 4.6306489541522433e-1 4.6306489541522433e-1
0.0196875 4.5433491557370553e-1 4.5433491557370553e-1
0.02 4.537289358612875e-1 4.537289358612875e-1
0.0203125 4.441521652314955e-1 4.441521652314955e-1
0.020625 4.41492885705808e-1 4.41492885705808e-1
0.0209375 4.4284624125058736e-1 4.4284624125058736e-1
0.02125 4.336524521985816e-1 4.336524521985816e-1
0.021562500000000002 4.2751571877298966e-1 4.2751571877298966e-1
0.021875000000000002 4.1973024298014616e-1 4.1973024298014616e-1
0.022187500000000002 4.15739546486217e-1 4.15739546486217e-1
0.022500000000000003 4.143622567752723e-1 4.143622567752723e-1
0.022812500000000003 4.080571909397954e-1 4.080571909397954e-1
0.023125000000000003 4.0059151318011255e-1 4.0059151318011255e-1
0.023437500000000003 3.9565446578846286e-1 3.9565446578846286e-1
0.02375 3.945563661090241e-1 3.945563661090241e-1
0.0240625 3.8692623507987856e-1 3.8692623507987856e-1
0.024375 3.820607358447128e-1 3.820607358447128e-1
0.0246875 3.7927519484939376e-1 3.7927519484939376e-1
0.025 3.719028355352898e-1 3.719028355352898e-1
0.0253125 3.705525624554107e-1 3.705525624554107e-1
0.025625000000000002 3.6413641707251054e-1 3.6413641707251054e-1
0.025937500000000002 3.597352914347689e-1 3.597352914347689e-1
0.026250000000000002 3.5499680654349186e-1 3.5499680654349186e-1
0.026562500000000003 3.4856146978737934e-1 3.4856146978737934e-1
0.026875000000000003 3.4448217225137023e-1 3.4448217225137023e-1
0.027187500000000003 3.408922015841349e-1 3.408922015841349e-1
0.027500000000000004 3.393250572316142e-1 3.393250572316142e-1
0.0278125 3.324185068831107e-1 3.324185068831107e-1
0.028125 3.2562597382813374e-1 3.2562597382813374e-1
0.0284375 3.2402314758466355e-1 3.2402314758466355e-1
0.02875 3.183070712110898e-1 3.183070712110898e-1
0.0290625 3.12899331582154e-1 3.12899331582154e-1
0.029375000000000002 3.078079671667333e-1 3.078079671667333e-1
0.029687500000000002 3.053466378786802e-1 3.053466378786802e-1
0.030000000000000002 2.996079260064257e-1 2.996079260064257e-1
0.030312500000000003 2.944871976050458e-1 2.944871976050458e-1
0.030625000000000003 2.9035909763653445e-1 2.9035909763653445e-1
0.030937500000000003 2.854412307223506e-1 2.854412307223506e-1
0.03125 2.816589607263418e-1 2.816589607263418e-1
0.0315625 2.783975073761362e-1 2.783975073761362e-1
0.031875 2.728322058828021e-1 2.728322058828021e-1
0.0321875 2.688682231763928e-1 2.688682231763928e-1
0.0325 2.6588579872069795e-1 2.6588579872069795e-1
0.0328125 2.6030870530295624e-1 2.6030870530295624e-1
0.033125 2.5511607591207985e-1 2.5511607591207985e-1
0.0334375 2.500646371972075e-1 2.500646371972075e-1
0.03375 2.4690956879923442e-1 2.4690956879923442e-1
0.0340625 2.4339166445308047e-1 2.4339166445308047e-1
0.034375 2.393615771160662e-1 2.393615771160662e-1
0.0346875 2.353742507020038e-1 2.353742507020038e-1
0.035 2.3376311304483943e-1 2.3376311304483943e-1
0.035312500000000004 2.2868542692223537e-1 2.2868542692223537e-1
0.035625000000000004 2.2116947365968054e-1 2.2116947365968054e-1
0.035937500000000004 2.1976606714080527e-1 2.1976606714080527e-1
0.036250000000000004 2.1748168526202472e-1 2.1748168526202472e-1
0.036562500000000005 2.079005895501873e-1 2.079005895501873e-1
0.036875000000000005 2.078239951842229e-1 2.078239951842229e-1
0.037187500000000005 2.036101189877777e-1 2.036101189877777e-1
0.037500000000000006 2.015822306310988e-1 2.015822306310988e-1
0.0378125 1.931037680659906e-1 1.931037680659906e-1
0.038125 1.8769714296096618e-1 1.8769714296096618e-1
0.0384375 1.8410713871700546e-1 1.8410713871700546e-1
0.03875 1.8374769982976114e-1 1.8374769982976114e-1
0.0390625 1.7945398177463767e-1 1.7945398177463767e-1
0.039375 1.7526136890584576e-1 1.7526136890584576e-1
0.0396875 1.7565318087137394e-1 1.7565318087137394e-1
0.04 1.7130317050388522e-1 1.7130317050388522e-1
0.0403125 1.676002421226408e-1 1.676002421226408e-1
0.040625 1.6166438998872446e-1 1.6166438998872446e-1
0.0409375 1.5952264037324904e-1 1.5952264037324904e-1
0.04125 1.5545914135501926e-1 1.5545914135501926e-1
0.0415625 1.548433476618052e-1 1.548433476618052e-1
0.041875 1.4723876294002958e-1 1.4723876294002958e-1
0.0421875 1.463996885958445e-1 1.463996885958445e-1
0.0425 1.405727890814128e-1 1.405727890814128e-1
0.0428125 1.3689599481396408e-1 1.3689599481396408e-1
0.043125000000000004 1.326850289059771e-1 1.326850289059771e-1
0.043437500000000004 1.3059146838160496e-1 1.3059146838160496e-1
0.043750000000000004 1.3048104115106662e-1 1.3048104115106662e-1
0.044062500000000004 1.252803174719852e-1 1.252803174719852e-1
0.044375000000000005 1.2117092327927503e-1 1.2117092327927503e-1
0.044687500000000005 1.1975189285468923e-1 1.1975189285468923e-1
0.045000000000000005 1.1713618647074009e-1 1.1713618647074009e-1
0.045312500000000006 1.1227099050294465e-1 1.1227099050294465e-1
0.045625 1.1114737088602533e-1 1.1114737088602533e-1
0.0459375 1.0521887532733354e-1 1.0521887532733354e-1
0.04625 1.0042560873618323e-1 1.0042560873618323e-1
0.0465625 9.819298609901717e-2 9.819298609901717e-2
0.046875 9.710216737759447e-2 9.710216737759447e-2
0.0471875 9.291937488152735e-2 9.291937488152735e-2
0.0475 9.021380209916652e-2 9.021380209916652e-2
0.0478125 8.922635099944864e-2 8.922635099944864e-2
0.048125 8.608679064847502e-2 8.608679064847502e-2
0.0484375 8.24904484360709e-2 8.24904484360709e-2
0.04875 8.02999444530692e-2 8.02999444530692e-2
0.0490625 8.090453909782491e-2 8.090453909782491e-2
0.049375 7.388755630192145e-2 7.388755630192145e-2
0.0496875 7.078941952378637e-2 7.078941952378637e-2
0.05 6.948485640706759e-2 6.948485640706759e-2
0.0503125 6.041841533071102e-2 6.041841533071102e-2
0.050625 6.1925370999157625e-2 6.1925370999157625e-2
0.050937500000000004 5.786809144221161e-2 5.786809144221161e-2
0.051250000000000004 5.44845081366625e-2 5.44845081366625e-2
0.051562500000000004 5.3940418707421944e-2 5.3940418707421944e-2
0.051875000000000004 5.28830200891357e-2 5.28830200891357e-2
0.052187500000000005 4.886137682835079e-2 4.886137682835079e-2
0.052500000000000005 4.604550009018249e-2 4.604550009018249e-2
0.052812500000000005 4.561797934904144e-2 4.561797934904144e-2
0.053125000000000006 4.075209764043075e-2 4.075209764043075e-2
0.053437500000000006 3.98690119363132e-2 3.98690119363132e-2
0.05375 3.776045605619993e-2 3.776045605619993e-2
0.0540625 3.370788640305955e-2 3.370788640305955e-2
0.054375 3.1592815821492426e-2 3.1592815821492426e-2
0.0546875 2.7035128283311227e-2 2.7035128283311227e-2
0.055 2.4996017784284508e-2 2.4996017784284508e-2
0.0553125 2.434843859729563e-2 2.434843859729563e-2
0.055625 2.1157437549769842e-2 2.1157437549769842e-2
0.0559375 1.531541777868961e-2 1.531541777868961e-2
0.05625 1.7199769097639095e-2 1.7199769097639095e-2
0.0565625 1.1232612920063278e-2 1.1232612920063278e-2
0.056875 1.2927077053897396e-2 1.2927077053897396e-2
0.0571875 9.760106151512904e-3 9.760106151512904e-3
0.0575 1.0919789903633959e-2 1.0919789903633959e-2
0.0578125 6.856127849383942e-3 6.856127849383942e-3
0.058125 3.6980470630774143e-3 3.6980470630774143e-3
0.0584375 1.0502512358621097e-3 1.0502512358621097e-3
0.058750000000000004 7.766267716911024e-4 7.766267716911024e-4
0.059062500000000004 -2.7244495523368606e-3 -2.7244495523368606e-3
0.059375000000000004 -5.224809623617599e-3 -5.224809623617599e-3
0.059687500000000004 -6.173095900597669e-3 -6.173095900597669e-3
0.060000000000000005 -9.635689433783678e-3 -9.635689433783678e-3
0.060312500000000005 -9.982626943459305e-3 -9.982626943459305e-3
0.060625000000000005 -1.0203317268027146e-2 -1.0203317268027146e-2
0.060937500000000006 -1.3629613229644288e-2 -1.3629613229644288e-2
0.061250000000000006 -1.7279249543283637e-2 -1.7279249543283637e-2
0.0615625 -1.588240233657734e-2 -1.588240233657734e-2
0.061875 -2.0618074411762333e-2 -2.0618074411762333e-2
0.0621875 -2.192090798060553e-2 -2.192090798060553e-2
0.0625 -2.0673717281245896e-2 -2.0673717281245896e-2
0.0628125 -2.3456822336887395e-2 -2.3456822336887395e-2
0.063125 -2.9514991816616654e-2 -2.9514991816616654e-2
0.0634375 -2.9974389954153136e-2 -2.9974389954153136e-2
0.06375 -2.9875109716234416e-2 -2.9875109716234416e-2
0.0640625 -3.430957505959986e-2 -3.430957505959986e-2
0.064375 -3.1633972759740114e-2 -3.1633972759740114e-2
0.0646875 -3.682060900435635e-2 -3.682060900435635e-2
0.065 -3.701005446426597e-2 -3.701005446426597e-2
0.0653125 -3.977856496392951e-2 -3.977856496392951e-2
0.06562499999999999 -4.016274300746181e-2 -4.016274300746181e-2
0.0659375 -4.254892580509795e-2 -4.254892580509795e-2
0.06624999999999999 -4.359446227870967e-2 -4.359446227870967e-2
0.0665625 -4.698807636312585e-2 -4.698807636312585e-2
0.06687499999999999 -4.665856253457923e-2 -4.665856253457923e-2
0.0671875 -4.929173648641472e-2 -4.929173648641472e-2
0.06749999999999999 -5.0951820778285306e-2 -5.0951820778285306e-2
0.0678125 -5.1437354646699074e-2 -5.1437354646699074e-2
0.06812499999999999 -5.453815857625477e-2 -5.453815857625477e-2
0.0684375 -5.3844536345498906e-2 -5.3844536345498906e-2
0.06874999999999999 -5.5570614744359315e-2 -5.5570614744359315e-2
0.0690625 -5.5831488249244554e-2 -5.5831488249244554e-2
0.06937499999999999 -5.9802905740146794e-2 -5.9802905740146794e-2
0.0696875 -6.343848359582216e-2 -6.343848359582216e-2
0.06999999999999999 -6.086932396290967e-2 -6.086932396290967e-2
0.0703125 -6.269663491010169e-2 -6.269663491010169e-2
0.070625 -6.225281555642459e-2 -6.225281555642459e-2
0.0709375 -6.236052670654635e-2 -6.236052670654635e-2
0.07125 -6.472148814471756e-2 -6.472148814471756e-2
0.0715625 -6.843122468497631e-2 -6.843122468497631e-2
0.071875 -7.058881169912956e-2 -7.058881169912956e-2
0.0721875 -6.878013538160621e-2 -6.878013538160621e-2
0.0725 -6.849954887373633e-2 -6.849954887373633e-2
0.0728125 -7.28587500398894e-2 -7.28587500398894e-2
0.073125 -7.464777422872748e-2 -7.464777422872748e-2
0.0734375 -7.62297645597605e-2 -7.62297645597605e-2
0.07375 -7.497062200134996e-2 -7.497062200134996e-2
0.07406249999999999 -7.475600835831164e-2 -7.475600835831164e-2
0.074375 -7.83190612401845e-2 -7.83190612401845e-2
0.07468749999999999 -7.674489252174999e-2 -7.674489252174999e-2
0.075 -8.101610897400269e-2 -8.101610897400269e-2
0.07531249999999999 -8.22890010022852e-2 -8.22890010022852e-2
0.075625 -8.153714598127726e-2 -8.153714598127726e-2
0.07593749999999999 -8.317819333577381e-2 -8.317819333577381e-2
0.07625 -8.27207577422846e-2 -8.27207577422846e-2
0.07656249999999999 -8.183839840792961e-2 -8.183839840792961e-2
0.076875 -8.359775579090956e-2 -8.359775579090956e-2
0.07718749999999999 -8.641528450069336e-2 -8.641528450069336e-2
0.0775 -8.449663039762845e-2 -8.449663039762845e-2
0.07781249999999999 -8.760204974358521e-2 -8.760204974358521e-2
0.078125 -8.69508579381395e-2 -8.69508579381395e-2
0.0784375 -9.112733937407347e-2 -9.112733937407347e-2
0.07875 -9.087059443489443e-2 -9.087059443489443e-2
0.0790625 -9.068119740739666e-2 -9.068119740739666e-2
0.079375 -9.193643584884148e-2 -9.193643584884148e-2
0.0796875 -9.368198205091494e-2 -9.368198205091494e-2
0.08 -9.304567949592046e-2 -9.304567949592046e-2
0.0803125 -9.331536156431275e-2 -9.331536156431275e-2
0.080625 -9.501362136878333e-2 -9.501362136878333e-2
0.0809375 -9.687396499073975e-2 -9.687396499073975e-2
0.08125 -9.552941335831155e-2 -9.552941335831155e-2
0.0815625 -9.664556384458e-2 -9.664556384458e-2
0.08187499999999999 -9.881443449201788e-2 -9.881443449201788e-2
0.0821875 -9.754478938710553e-2 -9.754478938710553e-2
0.08249999999999999 -9.854826535236816e-2 -9.854826535236816e-2
0.0828125 -9.855785733642142e-2 -9.855785733642142e-2
0.08312499999999999 -9.825641320283784e-2 -9.825641320283784e-2
0.0834375 -9.972314050545128e-2 -9.972314050545128e-2
0.08374999999999999 -1.0152024702445805e-1 -1.0152024702445805e-1
0.0840625 -1.0264815497074187e-1 -1.0264815497074187e-1
0.08437499999999999 -1.0221057352290108e-1 -1.0221057352290108e-1
0.0846875 -1.017170621108412e-1 -1.017170621108412e-1
0.08499999999999999 -1.0338198714096825e-1 -1.0338198714096825e-1
0.0853125 -1.0579119031907203e-1 -1.0579119031907203e-1
0.08562499999999999 -1.0444218592245624e-1 -1.0444218592245624e-1
0.0859375 -1.0853682775640072e-1 -1.0853682775640072e-1
0.08625 -1.0294543342759743e-1 -1.0294543342759743e-1
0.0865625 -1.0946859548865495e-1 -1.0946859548865495e-1
0.086875 -1.06398419215187e-1 -1.06398419215187e-1
0.0871875 -1.0467359993352465e-1 -1.0467359993352465e-1
0.0875 -1.0575968143901582e-1 -1.0575968143901582e-1
0.0878125 -1.0654211275876468e-1 -1.0654211275876468e-1
0.088125 -1.0731215645690417e-1 -1.0731215645690417e-1
0.0884375 -1.0874150975185648e-1 -1.0874150975185648e-1
0.08875 -1.0712947916006987e-1 -1.0712947916006987e-1
0.0890625 -1.1049988131352029e-1 -1.1049988131352029e-1
0.089375 -1.0823638537848046e-1 -1.0823638537848046e-1
0.08968749999999999 -1.0855827208805158e-1 -1.0855827208805158e-1
0.09 -1.1018585386235236e-1 -1.1018585386235236e-1
0.09031249999999999 -1.074973386312954e-1 -1.074973386312954e-1
0.090625 -1.0878159736792758e-1 -1.0878159736792758e-1
0.09093749999999999 -1.071755558078471e-1 -1.071755558078471e-1
0.09125 -1.105318544651559e-1 -1.105318544651559e-1
0.09156249999999999 -1.0633466024417748e-1 -1.0633466024417748e-1
0.091875 -1.1008839669019244e-1 -1.1008839669019244e-1
0.09218749999999999 -1.0973357441078724e-1 -1.0973357441078724e-1
0.0925 -1.1018965846604578e-1 -1.1018965846604578e-1
0.09281249999999999 -1.0916647536949631e-1 -1.0916647536949631e-1
0.093125 -1.0921177067401322e-1 -1.0921177067401322e-1
0.09343749999999999 -1.0972693522861254e-1 -1.0972693522861254e-1
0.09375 -1.0926378374104706e-1 -1.0926378374104706e-1
0.0940625 -1.0801501797512492e-1 -1.0801501797512492e-1
0.094375 -1.0957882048031342e-1 -1.0957882048031342e-1
0.0946875 -1.1095219990064242e-1 -1.1095219990064242e-1
0.095 -1.099538693634563e-1 -1.099538693634563e-1
0.0953125 -1.1036699920631099e-1 -1.1036699920631099e-1
0.095625 -1.1002492982887224e-1 -1.1002492982887224e-1
0.0959375 -1.1056602829929352e-1 -1.1056602829929352e-1
0.09625 -1.1155822595181553e-1 -1.1155822595181553e-1
0.0965625 -1.0790250751241137e-1 -1.0790250751241137e-1
0.096875 -1.0744030359099588e-1 -1.0744030359099588e-1
0.0971875 -1.0870385471760846e-1 -1.0870385471760846e-1
0.0975 -1.0651587607943247e-1 -1.0651587607943247e-1
0.0978125 -1.0925824269187023e-1 -1.0925824269187023e-1
0.09812499999999999 -1.0804637958616103e-1 -1.0804637958616103e-1
0.0984375 -1.1036321327090581e-1 -1.1036321327090581e-1
0.09874999999999999 -1.085058258596141e-1 -1.085058258596141e-1
0.0990625 -1.0868493145615821e-1 -1.0868493145615821e-1
0.09937499999999999 -1.0877473975422935e-1 -1.0877473975422935e-1
0.0996875 -1.100529198375475e-1 -1.100529198375475e-1
0.09999999999999999 -1.090352280171678e-1 -1.090352280171678e-1
0.1003125 -1.0720983055405986e-1 -1.0720983055405986e-1
0.10062499999999999 -1.0843545831456458e-1 -1.0843545831456458e-1
0.1009375 -1.0742866041990373e-1 -1.0742866041990373e-1
0.10124999999999999 -1.037525451757424e-1 -1.037525451757424e-1
0.1015625 -1.050623191204827e-1 -1.050623191204827e-1
0.101875 -1.0379902265056762e-1 -1.0379902265056762e-1
0.1021875 -1.0682282991918646e-1 -1.0682282991918646e-1
0.1025 -1.0387326752068793e-1 -1.0387326752068793e-1
0.1028125 -1.0450947492798468e-1 -1.0450947492798468e-1
0.103125 -1.0376257858850613e-1 -1.0376257858850613e-1
0.1034375 -1.0382772277633512e-1 -1.0382772277633512e-1
0.10375 -1.0263083396428874e-1 -1.0263083396428874e-1
0.1040625 -1.0431252377028022e-1 -1.0431252377028022e-1
0.104375 -1.0505121338072376e-1 -1.0505121338072376e-1
0.1046875 -1.0124164110137235e-1 -1.0124164110137235e-1
0.105 -1.0128282879675998e-1 -1.0128282879675998e-1
0.1053125 -1.0062834248681929e-1 -1.0062834248681929e-1
0.105625 -9.92243376841393e-2 -9.92243376841393e-2
0.10593749999999999 -1.0223120847884593e-1 -1.0223120847884593e-1
0.10625 -9.521870673969124e-2 -9.521870673969124e-2
0.10656249999999999 -9.660069373975011e-2 -9.660069373975011e-2
0.106875 -9.755088632853903e-2 -9.755088632853903e-2
0.10718749999999999 -9.775252721018068e-2 -9.775252721018068e-2
0.1075 -9.62788718298575e-2 -9.62788718298575e-2
0.10781249999999999 -9.50692211664168e-2 -9.50692211664168e-2
0.108125 -9.599752488437252e-2 -9.599752488437252e-2
0.10843749999999999 -9.55675662190365e-2 -9.55675662190365e-2
0.10875 -9.459880739639948e-2 -9.459880739639948e-2
0.10906249999999999 -9.464781375398479e-2 -9.464781375398479e-2
0.109375 -9.334535039677894e-2 -9.334535039677894e-2
0.1096875 -9.151591856615005e-2 -9.151591856615005e-2
0.11 -9.429822153659506e-2 -9.429822153659506e-2
0.1103125 -9.465488325630167e-2 -9.465488325630167e-2
0.110625 -9.099141943450695e-2 -9.099141943450695e-2
0.1109375 -9.202358403498101e-2 -9.202358403498101e-2
0.11125 -9.181978919521816e-2 -9.181978919521816e-2
0.1115625 -9.02307789311485e-2 -9.02307789311485e-2
0.111875 -9.019261138936008e-2 -9.019261138936008e-2
0.1121875 -8.812235934063528e-2 -8.812235934063528e-2
0.1125 -8.690590341583038e-2 -8.690590341583038e-2
0.1128125 -8.634959670788112e-2 -8.634959670788112e-2
0.113125 -8.382095218811036e-2 -8.382095218811036e-2
0.1134375 -8.414843842009168e-2 -8.414843842009168e-2
0.11374999999999999 -8.405130700892505e-2 -8.405130700892505e-2
0.1140625 -8.403941160766726e-2 -8.403941160766726e-2
0.11437499999999999 -8.389816104325609e-2 -8.389816104325609e-2
0.1146875 -8.151022933460217e-2 -8.151022933460217e-2
0.11499999999999999 -8.002769793173092e-2 -8.002769793173092e-2
0.1153125 -7.765320589176872e-2 -7.765320589176872e-2
0.11562499999999999 -7.857493503987234e-2 -7.857493503987234e-2
0.1159375 -7.585626141379498e-2 -7.585626141379498e-2
0.11624999999999999 -7.610478885552174e-2 -7.610478885552174e-2
0.1165625 -7.597382946012976e-2 -7.597382946012976e-2
0.11687499999999999 -7.537374905594652e-2 -7.537374905594652e-2
0.1171875 -7.349937550141794e-2 -7.349937550141794e-2
0.1175 -7.484373265295607e-2 -7.484373265295607e-2
0.1178125 -7.14152233959644e-2 -7.14152233959644e-2
0.118125 -7.073876055627215e-2 -7.073876055627215e-2
0.1184375 -7.028489951706751e-2 -7.028489951706751e-2
0.11875 -7.097392310250461e-2 -7.097392310250461e-2
0.1190625 -7.210267188209718e-2 -7.210267188209718e-2
0.119375 -6.607054990680217e-2 -6.607054990680217e-2
0.1196875 -6.762060453555341e-2 -6.762060453555341e-2
0.12 -6.632580339290461e-2 -6.632580339290461e-2
0.1203125 -6.238204420522697e-2 -6.238204420522697e-2
0.120625 -6.255619183692351e-2 -6.255619183692351e-2
0.1209375 -6.018865947233598e-2 -6.018865947233598e-2
0.12125 -6.0711220485321515e-2 -6.0711220485321515e-2
0.12156249999999999 -6.312132591673025e-2 -6.312132591673025e-2
0.121875 -6.026090793974026e-2 -6.026090793974026e-2
0.12218749999999999 -5.894763928161728e-2 -5.894763928161728e-2
0.1225 -6.0370806481008454e-2 -6.0370806481008454e-2
0.12281249999999999 -5.7067276362507524e-2 -5.7067276362507524e-2
0.123125 -5.512782946614925e-2 -5.512782946614925e-2
0.12343749999999999 -5.313289956037215e-2 -5.313289956037215e-2
0.12375 -5.2001883088526935e-2 -5.2001883088526935e-2
0.12406249999999999 -5.027723423525776e-2 -5.027723423525776e-2
0.124375 -5.060552207404134e-2 -5.060552207404134e-2
0.12468749999999999 -4.941832222546827e-2 -4.941832222546827e-2
0.125 -4.897533841184076e-2 -4.897533841184076e-2
0.1253125 -4.739494682333634e-2 -4.739494682333634e-2
0.12562500000000001 -4.619791063676848e-2 -4.619791063676848e-2
0.1259375 -4.6755741193995615e-2 -4.6755741193995615e-2
0.12625 -4.364351757438589e-2 -4.364351757438589e-2
0.1265625 -4.315395257443333e-2 -4.315395257443333e-2
0.126875 -3.9459033505484964e-2 -3.9459033505484964e-2
0.1271875 -3.859290786939118e-2 -3.859290786939118e-2
0.1275 -3.873086873689635e-2 -3.873086873689635e-2
0.1278125 -3.5308222110037146e-2 -3.5308222110037146e-2
0.128125 -3.595649320967231e-2 -3.595649320967231e-2
0.1284375 -3.445096245021295e-2 -3.445096245021295e-2
0.12875 -3.366239731083942e-2 -3.366239731083942e-2
0.1290625 -2.983244790819617e-2 -2.983244790819617e-2
0.129375 -3.121983182434951e-2 -3.121983182434951e-2
0.12968749999999998 -2.883303943425153e-2 -2.883303943425153e-2
0.13 -2.870765924497709e-2 -2.870765924497709e-2
0.1303125 -2.623025110377375e-2 -2.623025110377375e-2
0.130625 -2.452673887463197e-2 -2.452673887463197e-2
0.13093749999999998 -2.4193338267726627e-2 -2.4193338267726627e-2
0.13125 -2.345541761322556e-2 -2.345541761322556e-2
0.1315625 -2.123726914222379e-2 -2.123726914222379e-2
0.131875 -1.9786748263944443e-2 -1.9786748263944443e-2
0.13218749999999999 -2.0344520722650028e-2 -2.0344520722650028e-2
0.1325 -1.8556994551621298e-2 -1.8556994551621298e-2
0.1328125 -1.5187797129404768e-2 -1.5187797129404768e-2
0.133125 -1.423665266346097e-2 -1.423665266346097e-2
0.1334375 -1.1577141878736708e-2 -1.1577141878736708e-2
0.13375 -1.2770723031356734e-2 -1.2770723031356734e-2
0.1340625 -1.0711803948728171e-2 -1.0711803948728171e-2
0.134375 -7.854980622217678e-3 -7.854980622217678e-3
0.1346875 -6.069454881147518e-3 -6.069454881147518e-3
0.135 -8.242034922735453e-3 -8.242034922735453e-3
0.1353125 -4.093618745249383e-3 -4.093618745249383e-3
0.135625 -2.3560091832073304e-3 -2.3560091832073304e-3
0.1359375 -6.324628303295832e-4 -6.324628303295832e-4
0.13625 2.117393759513142e-4 2.117393759513142e-4
0.1365625 1.9598417490218623e-5 1.9598417490218623e-5
0.136875 3.7856278558288103e-3 3.7856278558288103e-3
0.1371875 5.6350329977399305e-3 5.6350329977399305e-3
0.1375 8.531744962889665e-3 8.531744962889665e-3
0.1378125 8.58459692055158e-3 8.58459692055158e-3
0.138125 1.0165755633276152e-2 1.0165755633276152e-2
0.1384375 1.3050902245519413e-2 1.3050902245519413e-2
0.13874999999999998 1.4846931335265712e-2 1.4846931335265712e-2
0.1390625 1.5174008052705634e-2 1.5174008052705634e-2
0.139375 1.5334665516926638e-2 1.5334665516926638e-2
0.1396875 1.775901717148054e-2 1.775901717148054e-2
0.13999999999999999 1.955455715498511e-2 1.955455715498511e-2
0.1403125 2.026928202750833e-2 2.026928202750833e-2
0.140625 2.289880035452052e-2 2.289880035452052e-2
0.1409375 2.4963591693373477e-2 2.4963591693373477e-2
0.14125 2.6441992524193214e-2 2.6441992524193214e-2
0.1415625 2.505767210997556e-2 2.505767210997556e-2
0.141875 3.027717054821233e-2 3.027717054821233e-2
0.1421875 3.142562212080202e-2 3.142562212080202e-2
0.1425 3.2512756466454906e-2 3.2512756466454906e-2
0.1428125 3.427467154862507e-2 3.427467154862507e-2
0.143125 3.528173789883704e-2 3.528173789883704e-2
0.1434375 3.883884816961336e-2 3.883884816961336e-2
0.14375 3.890174801009971e-2 3.890174801009971e-2
0.1440625 4.198923182404224e-2 4.198923182404224e-2
0.144375 4.2452198003881225e-2 4.2452198003881225e-2
0.1446875 4.38804512031461e-2 4.38804512031461e-2
0.145 4.590014583110724e-2 4.590014583110724e-2
0.1453125 4.656491369670812e-2 4.656491369670812e-2
0.145625 4.895659874993408e-2 4.895659874993408e-2
0.1459375 4.990587719104633e-2 4.990587719104633e-2
0.14625 5.237873784782687e-2 5.237873784782687e-2
0.14656249999999998 5.417959108846526e-2 5.417959108846526e-2
0.146875 5.5455453313622005e-2 5.5455453313622005e-2
0.1471875 5.83224004712215e-2 5.83224004712215e-2
0.1475 6.097997898715812e-2 6.097997898715812e-2
0.14781249999999999 6.155447095799582e-2 6.155447095799582e-2
0.148125 6.324958931865376e-2 6.324958931865376e-2
0.1484375 6.615589723143467e-2 6.615589723143467e-2
0.14875 6.783099090891165e-2 6.783099090891165e-2
0.1490625 7.003934562082259e-2 7.003934562082259e-2
0.149375 7.036158545808258e-2 7.036158545808258e-2
0.1496875 7.17036599416283e-2 7.17036599416283e-2
0.15 7.452262178950742e-2 7.452262178950742e-2
0.1503125 7.567826616279172e-2 7.567826616279172e-2
0.150625 7.86812752630035e-2 7.86812752630035e-2
0.1509375 8.08163726195894e-2 8.08163726195894e-2
0.15125 8.113799302183589e-2 8.113799302183589e-2
0.1515625 8.399103957337184e-2 8.399103957337184e-2
0.151875 8.644223030925469e-2 8.644223030925469e-2
0.1521875 8.798286396260346e-2 8.798286396260346e-2
0.1525 9.019968376189036e-2 9.019968376189036e-2
0.1528125 9.058785330118235e-2 9.058785330118235e-2
0.153125 9.233991400280184e-2 9.233991400280184e-2
0.1534375 9.444511233588537e-2 9.444511233588537e-2
0.15375 9.514609569297727e-2 9.514609569297727e-2
0.1540625 9.98897183070917e-2 9.98897183070917e-2
0.15437499999999998 1.0067838288333997e-1 1.0067838288333997e-1
0.1546875 1.0068454885542133e-1 1.0068454885542133e-1
0.155 1.0463627129858333e-1 1.0463627129858333e-1
0.1553125 1.0653466991963478e-1 1.0653466991963478e-1
0.15562499999999999 1.0897006639781148e-1 1.0897006639781148e-1
0.1559375 1.102597998869137e-1 1.102597998869137e-1
0.15625 1.1371502251851462e-1 1.1371502251851462e-1
0.1565625 1.1371726960161732e-1 1.1371726960161732e-1
0.156875 1.1528717707725855e-1 1.1528717707725855e-1
0.1571875 1.1817703710759497e-1 1.1817703710759497e-1
0.1575 1.2030247914655456e-1 1.2030247914655456e-1
0.1578125 1.2238647104815437e-1 1.2238647104815437e-1
0.158125 1.2392777543383682e-1 1.2392777543383682e-1
0.1584375 1.2709860382521265e-1 1.2709860382521265e-1
0.15875 1.2617876518917592e-1 1.2617876518917592e-1
0.1590625 1.2941931274137142e-1 1.2941931274137142e-1
0.159375 1.329161090251696e-1 1.329161090251696e-1
0.1596875 1.348676494634824e-1 1.348676494634824e-1
0.16 1.3686736599621918e-1 1.3686736599621918e-1
0.1603125 1.3646364021034652e-1 1.3646364021034652e-1
0.160625 1.3913970493369243e-1 1.3913970493369243e-1
0.1609375 1.416805362968412e-1 1.416805362968412e-1
0.16125 1.430512648202389e-1 1.430512648202389e-1
0.1615625 1.4585563457868966e-1 1.4585563457868966e-1
0.161875 1.4725464086397233e-1 1.4725464086397233e-1
0.16218749999999998 1.4975985245102175e-1 1.4975985245102175e-1
0.1625 1.517181329963173e-1 1.517181329963173e-1
0.1628125 1.533407023779696e-1 1.533407023779696e-1
0.163125 1.5673885659081543e-1 1.5673885659081543e-1
0.16343749999999999 1.5930144518999123e-1 1.5930144518999123e-1
0.16375 1.5945654109592988e-1 1.5945654109592988e-1
0.1640625 1.632579661581226e-1 1.632579661581226e-1
0.164375 1.6488766409558275e-1 1.6488766409558275e-1
0.1646875 1.6685606208003856e-1 1.6685606208003856e-1
0.165 1.6925757585696966e-1 1.6925757585696966e-1
0.1653125 1.7209504581289048e-1 1.7209504581289048e-1
0.165625 1.7289077441629752e-1 1.7289077441629752e-1
0.1659375 1.7425539768366116e-1 1.7425539768366116e-1
0.16625 1.7811059748411617e-1 1.7811059748411617e-1
0.1665625 1.7973598101881771e-1 1.7973598101881771e-1
0.166875 1.801730265414485e-1 1.801730265414485e-1
0.1671875 1.8296796009409855e-1 1.8296796009409855e-1
0.1675 1.8528475417216805e-1 1.8528475417216805e-1
0.1678125 1.8633160224264111e-1 1.8633160224264111e-1
0.168125 1.8886190992808816e-1 1.8886190992808816e-1
0.1684375 1.923596653504469e-1 1.923596653504469e-1
0.16875 1.9483984147874844e-1 1.9483984147874844e-1
0.1690625 1.9735628292066076e-1 1.9735628292066076e-1
0.169375 1.9770573994712004e-1 1.9770573994712004e-1
0.1696875 2.0093039793020262e-1 2.0093039793020262e-1
0.16999999999999998 2.0160167239911653e-1 2.0160167239911653e-1
0.1703125 2.047490941112451e-1 2.047490941112451e-1
0.170625 2.0744315636322108e-1 2.0744315636322108e-1
0.1709375 2.0998134563334725e-1 2.0998134563334725e-1
0.17124999999999999 2.1210296521523242e-1 2.1210296521523242e-1
0.1715625 2.1283987029520768e-1 2.1283987029520768e-1
0.171875 2.1403485234797381e-1 2.1403485234797381e-1
0.1721875 2.155112840554616e-1 2.155112840554616e-1
0.1725 2.1865713059916425e-1 2.1865713059916425e-1
0.1728125 2.2160651032019496e-1 2.2160651032019496e-1
0.173125 2.2274524741616597e-1 2.2274524741616597e-1
0.1734375 2.2761914373215086e-1 2.2761914373215086e-1
0.17375 2.2742497279424834e-1 2.2742497279424834e-1
0.1740625 2.3065047193987676e-1 2.3065047193987676e-1
0.174375 2.322211741501783e-1 2.322211741501783e-1
0.1746875 2.3646021828055064e-1 2.3646021828055064e-1
0.175 2.3652404996748055e-1 2.3652404996748055e-1
0.1753125 2.3865842202932663e-1 2.3865842202932663e-1
0.175625 2.4051906655214816e-1 2.4051906655214816e-1
0.1759375 2.441821409792433e-1 2.441821409792433e-1
0.17625 2.4560003920297868e-1 2.4560003920297868e-1
0.1765625 2.481313077422933e-1 2.481313077422933e-1
0.176875 2.4927821058728705e-1 2.4927821058728705e-1
0.1771875 2.5281104448724045e-1 2.5281104448724045e-1
0.1775 2.549951224772635e-1 2.549951224772635e-1
0.17781249999999998 2.575070297133757e-1 2.575070297133757e-1
0.178125 2.6177163622552735e-1 2.6177163622552735e-1
0.1784375 2.6277289842793516e-1 2.6277289842793516e-1
0.17875 2.648175429894004e-1 2.648175429894004e-1
0.17906249999999999 2.6479043128157764e-1 2.6479043128157764e-1
0.179375 2.6728558624555854e-1 2.6728558624555854e-1
0.1796875 2.702952792823603e-1 2.702952792823603e-1
0.18 2.7150957621590033e-1 2.7150957621590033e-1
0.1803125 2.7496247995615386e-1 2.7496247995615386e-1
0.180625 2.758704156694116e-1 2.758704156694116e-1
0.1809375 2.780114386841128e-1 2.780114386841128e-1
0.18125 2.8006953623836717e-1 2.8006953623836717e-1
0.1815625 2.8330002098656815e-1 2.8330002098656815e-1
0.181875 2.860609138769328e-1 2.860609138769328e-1
0.1821875 2.8800136217243244e-1 2.8800136217243244e-1
0.1825 2.908397985865272e-1 2.908397985865272e-1
0.1828125 2.9124756498269244e-1 2.9124756498269244e-1
0.183125 2.9533334753242935e-1 2.9533334753242935e-1
0.1834375 2.956143193186258e-1 2.956143193186258e-1
0.18375 2.9896364264451813e-1 2.9896364264451813e-1
0.1840625 3.0213553550667394e-1 3.0213553550667394e-1
0.184375 3.0553003773631326e-1 3.0553003773631326e-1
0.1846875 3.0695834145073286e-1 3.0695834145073286e-1
0.185 3.097535941578067e-1 3.097535941578067e-1
0.1853125 3.124916494106551e-1 3.124916494106551e-1
0.18562499999999998 3.144718454458748e-1 3.144718454458748e-1
0.1859375 3.167775382479854e-1 3.167775382479854e-1
0.18625 3.1801047465516286e-1 3.1801047465516286e-1
0.1865625 3.1983614762604384e-1 3.1983614762604384e-1
0.18687499999999999 3.223502935215188e-1 3.223502935215188e-1
0.1871875 3.237069166206461e-1 3.237069166206461e-1
0.1875 3.264538870024958e-1 3.264538870024958e-1
0.1878125 3.3056390208722997e-1 3.3056390208722997e-1
0.188125 3.308133487425189e-1 3.308133487425189e-1
0.1884375 3.3380201152059863e-1 3.3380201152059863e-1
0.18875 3.3623418435483154e-1 3.3623418435483154e-1
0.1890625 3.370228483180804e-1 3.370228483180804e-1
0.189375 3.406386047699166e-1 3.406386047699166e-1
0.1896875 3.441555275711985e-1 3.441555275711985e-1
0.19 3.445653580164767e-1 3.445653580164767e-1
0.1903125 3.477952953034369e-1 3.477952953034369e-1
0.190625 3.491238527657665e-1 3.491238527657665e-1
0.1909375 3.522593245578869e-1 3.522593245578869e-1
0.19125 3.528177271945574e-1 3.528177271945574e-1
0.1915625 3.54611999633486e-1 3.54611999633486e-1
0.191875 3.5785370806471883e-1 3.5785370806471883e-1
0.1921875 3.591970447959434e-1 3.591970447959434e-1
0.1925 3.632521316848547e-1 3.632521316848547e-1
0.1928125 3.6519444872821305e-1 3.6519444872821305e-1
0.193125 3.689062317879839e-1 3.689062317879839e-1
0.1934375 3.7106663065962175e-1 3.7106663065962175e-1
0.19375 3.7312236897552475e-1 3.7312236897552475e-1
0.1940625 3.7522743971923456e-1 3.7522743971923456e-1
0.194375 3.770898740766975e-1 3.770898740766975e-1
0.19468749999999999 3.796937117585153e-1 3.796937117585153e-1
0.195 3.8075571119763163e-1 3.8075571119763163e-1
0.1953125 3.836633889440386e-1 3.836633889440386e-1
0.195625 3.8562820080543725e-1 3.8562820080543725e-1
0.1959375 3.874957738552589e-1 3.874957738552589e-1
0.19625 3.909266987629203e-1 3.909266987629203e-1
0.1965625 3.9408850770989057e-1 3.9408850770989057e-1
0.196875 3.959931873268183e-1 3.959931873268183e-1
0.1971875 3.979993325137152e-1 3.979993325137152e-1
0.1975 4.000015022556149e-1 4.000015022556149e-1
0.1978125 4.0256016417508045e-1 4.0256016417508045e-1
0.198125 4.047191455810357e-1 4.047191455810357e-1
0.1984375 4.0786733935957864e-1 4.0786733935957864e-1
0.19875 4.097059744816911e-1 4.097059744816911e-1
0.1990625 4.1030033898088414e-1 4.1030033898088414e-1
0.199375 4.150896875961885e-1 4.150896875961885e-1
0.1996875 4.163201683240154e-1 4.163201683240154e-1
0.2 4.18229739430823e-1 4.18229739430823e-1
0.2003125 4.1956194300102334e-1 4.1956194300102334e-1
0.200625 4.2234669705787065e-1 4.2234669705787065e-1
0.2009375 4.2468336639823656e-1 4.2468336639823656e-1
0.20125 4.2777244070559073e-1 4.2777244070559073e-1
0.2015625 4.2958516060563534e-1 4.2958516060563534e-1
0.201875 4.321926224728636e-1 4.321926224728636e-1
0.2021875 4.3398762017197123e-1 4.3398762017197123e-1
0.20249999999999999 4.363654320749597e-1 4.363654320749597e-1
0.2028125 4.370108265938293e-1 4.370108265938293e-1
0.203125 4.420002270289083e-1 4.420002270289083e-1
0.2034375 4.4205475259688365e-1 4.4205475259688365e-1
0.20375 4.452023534194418e-1 4.452023534194418e-1
0.2040625 4.4644707877152223e-1 4.4644707877152223e-1
0.204375 4.49088354867778e-1 4.49088354867778e-1
0.2046875 4.5067683818516935e-1 4.5067683818516935e-1
0.205 4.5227361723474724e-1 4.5227361723474724e-1
0.2053125 4.544430773329773e-1 4.544430773329773e-1
0.205625 4.5919375414443175e-1 4.5919375414443175e-1
0.2059375 4.604186810465003e-1 4.604186810465003e-1
0.20625 4.6242624695143286e-1 4.6242624695143286e-1
0.2065625 4.6590916680535566e-1 4.6590916680535566e-1
0.206875 4.6844935977780233e-1 4.6844935977780233e-1
0.2071875 4.687563275582911e-1 4.687563275582911e-1
0.2075 4.720249825312899e-1 4.720249825312899e-1
0.2078125 4.7306712010860474e-1 4.7306712010860474e-1
0.208125 4.779754297687e-1 4.779754297687e-1
0.2084375 4.7723932989166906e-1 4.7723932989166906e-1
0.20875 4.8084967432979875e-1 4.8084967432979875e-1
0.2090625 4.834751987363384e-1 4.834751987363384e-1
0.209375 4.84105632720381e-1 4.84105632720381e-1
0.2096875 4.8632890775835813e-1 4.8632890775835813e-1
0.21 4.9068006306508005e-1 4.9068006306508005e-1
0.21031249999999999 4.9232893853142423e-1 4.9232893853142423e-1
0.210625 4.940403044237578e-1 4.940403044237578e-1
0.2109375 4.959487431696439e-1 4.959487431696439e-1
0.21125 4.98796680569209e-1 4.98796680569209e-1
0.2115625 5.014459338034762e-1 5.014459338034762e-1
0.211875 5.022566561855606e-1 5.022566561855606e-1
0.2121875 5.067821407391571e-1 5.067821407391571e-1
0.2125 5.060556459247132e-1 5.060556459247132e-1
0.2128125 5.094509578647526e-1 5.094509578647526e-1
0.213125 5.112181127405315e-1 5.112181127405315e-1
0.2134375 5.138444264938848e-1 5.138444264938848e-1
0.21375 5.157615093720929e-1 5.157615093720929e-1
0.2140625 5.18138426121292e-1 5.18138426121292e-1
0.214375 5.216093807538678e-1 5.216093807538678e-1
0.2146875 5.23192322387255e-1 5.23192322387255e-1
0.215 5.253654170318591e-1 5.253654170318591e-1
0.2153125 5.270391882731169e-1 5.270391882731169e-1
0.215625 5.279345092148255e-1 5.279345092148255e-1
0.2159375 5.310719814387235e-1 5.310719814387235e-1
0.21625 5.332151766378197e-1 5.332151766378197e-1
0.2165625 5.348059083952799e-1 5.348059083952799e-1
0.216875 5.371634207730644e-1 5.371634207730644e-1
0.2171875 5.384118162855125e-1 5.384118162855125e-1
0.2175 5.416538690623534e-1 5.416538690623534e-1
0.2178125 5.443693288724867e-1 5.443693288724867e-1
0.21812499999999999 5.452515519190606e-1 5.452515519190606e-1
0.2184375 5.461768082549647e-1 5.461768082549647e-1
0.21875 5.490516553472085e-1 5.490516553472085e-1
0.2190625 5.55185400231418e-1 5.55185400231418e-1
0.219375 5.542254633345842e-1 5.542254633345842e-1
0.2196875 5.559300961048543e-1 5.559300961048543e-1
0.22 5.592438375423776e-1 5.592438375423776e-1
0.2203125 5.603781672342998e-1 5.603781672342998e-1
0.220625 5.632830871708543e-1 5.632830871708543e-1
0.2209375 5.653143207454527e-1 5.653143207454527e-1
0.22125 5.656488230978689e-1 5.656488230978689e-1
0.2215625 5.692131306804336e-1 5.692131306804336e-1
0.221875 5.709068957275272e-1 5.709068957275272e-1
0.2221875 5.723246317337876e-1 5.723246317337876e-1
0.2225 5.752952824131321e-1 5.752952824131321e-1
0.2228125 5.788089633241875e-1 5.788089633241875e-1
0.223125 5.806343292369243e-1 5.806343292369243e-1
0.2234375 5.819433262003408e-1 5.819433262003408e-1
0.22375 5.835259647664466e-1 5.835259647664466e-1
0.2240625 5.850099308062604e-1 5.850099308062604e-1
0.224375 5.874974011839336e-1 5.874974011839336e-1
0.2246875 5.89997768007303e-1 5.89997768007303e-1
0.225 5.908789726126238e-1 5.908789726126238e-1
0.2253125 5.926794452279105e-1 5.926794452279105e-1
0.225625 5.95792807334798e-1 5.95792807334798e-1
0.22593749999999999 5.979641602715824e-1 5.979641602715824e-1
0.22625 6.008281439170937e-1 6.008281439170937e-1
0.2265625 6.009926393598257e-1 6.009926393598257e-1
0.226875 6.036629872595918e-1 6.036629872595918e-1
0.2271875 6.05962476492929e-1 6.05962476492929e-1
0.2275 6.087634170689094e-1 6.087634170689094e-1
0.2278125 6.104674028628474e-1 6.104674028628474e-1
0.228125 6.112042368567168e-1 6.112042368567168e-1
0.2284375 6.141881713228181e-1 6.141881713228181e-1
0.22875 6.144495663665261e-1 6.144495663665261e-1
0.2290625 6.162280786501619e-1 6.162280786501619e-1
0.229375 6.184560392247627e-1 6.184560392247627e-1
0.2296875 6.204686407308295e-1 6.204686407308295e-1
0.23 6.239015650989281e-1 6.239015650989281e-1
0.2303125 6.246238213679285e-1 6.246238213679285e-1
0.230625 6.266864807293282e-1 6.266864807293282e-1
0.2309375 6.288652576639984e-1 6.288652576639984e-1
0.23125 6.309812308044607e-1 6.309812308044607e-1
0.2315625 6.33132724205931e-1 6.33132724205931e-1
0.231875 6.343851109776701e-1 6.343851109776701e-1
0.2321875 6.363973848146238e-1 6.363973848146238e-1
0.2325 6.378732691645532e-1 6.378732691645532e-1
0.2328125 6.398242929589437e-1 6.398242929589437e-1
0.233125 6.426347854466408e-1 6.426347854466408e-1
0.2334375 6.442320977165914e-1 6.442320977165914e-1
0.23374999999999999 6.460771589790206e-1 6.460771589790206e-1
0.2340625 6.493401436509125e-1 6.493401436509125e-1
0.234375 6.5023938447113e-1 6.5023938447113e-1
0.2346875 6.532942190550934e-1 6.532942190550934e-1
0.235 6.540285198024471e-1 6.540285198024471e-1
0.2353125 6.55592991379232e-1 6.55592991379232e-1
0.235625 6.581320666554498e-1 6.581320666554498e-1
0.2359375 6.597994634175088e-1 6.597994634175088e-1
0.23625 6.592449690869366e-1 6.592449690869366e-1
0.2365625 6.622017449389355e-1 6.622017449389355e-1
0.236875 6.633451031683912e-1 6.633451031683912e-1
0.2371875 6.664188380163218e-1 6.664188380163218e-1
0.2375 6.680295187269771e-1 6.680295187269771e-1
0.2378125 6.701350235015675e-1 6.701350235015675e-1
0.238125 6.70629869809924e-1 6.70629869809924e-1
0.2384375 6.729973503460465e-1 6.729973503460465e-1
0.23875 6.743099669219341e-1 6.743099669219341e-1
0.2390625 6.760467839757589e-1 6.760467839757589e-1
0.239375 6.792376491265864e-1 6.792376491265864e-1
0.2396875 6.791864275327648e-1 6.791864275327648e-1
0.24 6.800833948290497e-1 6.800833948290497e-1
0.2403125 6.834244097134765e-1 6.834244097134765e-1
0.240625 6.847294604721506e-1 6.847294604721506e-1
0.2409375 6.860490332564191e-1 6.860490332564191e-1
0.24125 6.873715769396918e-1 6.873715769396918e-1
0.24156249999999999 6.906369748575494e-1 6.906369748575494e-1
0.241875 6.910547921051298e-1 6.910547921051298e-1
0.2421875 6.948825251146595e-1 6.948825251146595e-1
0.2425 6.937960115773572e-1 6.937960115773572e-1
0.2428125 6.960463201429925e-1 6.960463201429925e-1
0.243125 6.959426197389953e-1 6.959426197389953e-1
0.2434375 6.993892535919408e-1 6.993892535919408e-1
0.24375 7.011990010704872e-1 7.011990010704872e-1
0.2440625 7.038506283733263e-1 7.038506283733263e-1
0.244375 7.045224917527926e-1 7.045224917527926e-1
0.2446875 7.062771105101242e-1 7.062771105101242e-1
0.245 7.077283777997914e-1 7.077283777997914e-1
0.2453125 7.085211658758603e-1 7.085211658758603e-1
0.245625 7.095242575286798e-1 7.095242575286798e-1
0.2459375 7.105463808219761e-1 7.105463808219761e-1
0.24625 7.131730377240424e-1 7.131730377240424e-1
0.2465625 7.15407962226815e-1 7.15407962226815e-1
0.246875 7.178699481573099e-1 7.178699481573099e-1
0.2471875 7.188055957084694e-1 7.188055957084694e-1
0.2475 7.19659055766821e-1 7.19659055766821e-1
0.2478125 7.211489961572775e-1 7.211489961572775e-1
0.248125 7.233820501877894e-1 7.233820501877894e-1
0.2484375 7.256715464244885e-1 7.256715464244885e-1
0.24875 7.259278911878178e-1 7.259278911878178e-1
0.2490625 7.249193413280559e-1 7.249193413280559e-1
0.249375 7.260868616721532e-1 7.260868616721532e-1
0.2496875 7.308087057207708e-1 7.308087057207708e-1
0.25 7.303992277337934e-1 7.303992277337934e-1
0.2503125 7.328040902920443e-1 7.328040902920443e-1
0.250625 7.332825520879092e-1 7.332825520879092e-1
0.25093750000000004 7.348184539986655e-1 7.348184539986655e-1
0.25125000000000003 7.358967921608532e-1 7.358967921608532e-1
0.2515625 7.386170452663614e-1 7.386170452663614e-1
0.251875 7.398768696001903e-1 7.398768696001903e-1
0.2521875 7.396481862996702e-1 7.396481862996702e-1
0.2525 7.419279545264694e-1 7.419279545264694e-1
0.25281250000000005 7.418802249193654e-1 7.418802249193654e-1
0.25312500000000004 7.444673341414423e-1 7.444673341414423e-1
0.25343750000000004 7.453098669974829e-1 7.453098669974829e-1
0.25375000000000003 7.47763401890476e-1 7.47763401890476e-1
0.2540625 7.484301784005916e-1 7.484301784005916e-1
0.254375 7.499146782537687e-1 7.499146782537687e-1
0.2546875 7.503561908833185e-1 7.503561908833185e-1
0.255 7.510142880691242e-1 7.510142880691242e-1
0.25531250000000005 7.541980532713901e-1 7.541980532713901e-1
0.25562500000000005 7.556819091368348e-1 7.556819091368348e-1
0.25593750000000004 7.553408855309649e-1 7.553408855309649e-1
0.25625000000000003 7.558339124551972e-1 7.558339124551972e-1
0.2565625 7.571713549659003e-1 7.571713549659003e-1
0.256875 7.584468073745634e-1 7.584468073745634e-1
0.2571875 7.604770803244869e-1 7.604770803244869e-1
0.2575 7.5992598104123e-1 7.5992598104123e-1
0.2578125 7.605711162577031e-1 7.605711162577031e-1
0.25812500000000005 7.637830999100665e-1 7.637830999100665e-1
0.25843750000000004 7.64917150607213e-1 7.64917150607213e-1
0.25875000000000004 7.652532723913432e-1 7.652532723913432e-1
0.25906250000000003 7.660683513148947e-1 7.660683513148947e-1
0.259375 7.685334654724252e-1 7.685334654724252e-1
0.2596875 7.682879516468497e-1 7.682879516468497e-1
0.26 7.701462229578433e-1 7.701462229578433e-1
0.2603125 7.716156803834715e-1 7.716156803834715e-1
0.26062500000000005 7.730237199556691e-1 7.730237199556691e-1
0.26093750000000004 7.725873534272218e-1 7.725873534272218e-1
0.26125000000000004 7.75105767264828e-1 7.75105767264828e-1
0.26156250000000003 7.74582481419126e-1 7.74582481419126e-1
0.261875 7.758314755518918e-1 7.758314755518918e-1
0.2621875 7.757550073674033e-1 7.757550073674033e-1
0.2625 7.788296494635838e-1 7.788296494635838e-1
0.2628125 7.798518513372223e-1 7.798518513372223e-1
0.26312500000000005 7.781993406260121e-1 7.781993406260121e-1
0.26343750000000005 7.806194858493805e-1 7.806194858493805e-1
0.26375000000000004 7.80375637987087e-1 7.80375637987087e-1
0.26406250000000003 7.810145654947669e-1 7.810145654947669e-1
0.264375 7.816441914091379e-1 7.816441914091379e-1
0.2646875 7.83333928869903e-1 7.83333928869903e-1
0.265 7.837945281461693e-1 7.837945281461693e-1
0.2653125 7.842130422504092e-1 7.842130422504092e-1
0.265625 7.851219428156733e-1 7.851219428156733e-1
0.26593750000000005 7.87062740257094e-1 7.87062740257094e-1
0.26625000000000004 7.87690706552818e-1 7.87690706552818e-1
0.26656250000000004 7.887339844000203e-1 7.887339844000203e-1
0.26687500000000003 7.88642414026905e-1 7.88642414026905e-1
0.2671875 7.903507890877486e-1 7.903507890877486e-1
0.2675 7.918342126139728e-1 7.918342126139728e-1
0.2678125 7.91721038560278e-1 7.91721038560278e-1
0.268125 7.92984104835265e-1 7.92984104835265e-1
0.26843750000000005 7.928182902286758e-1 7.928182902286758e-1
0.26875000000000004 7.950027404021207e-1 7.950027404021207e-1
0.26906250000000004 7.956323158631826e-1 7.956323158631826e-1
0.26937500000000003 7.943415526623689e-1 7.943415526623689e-1
0.2696875 7.960940327647372e-1 7.960940327647372e-1
0.27 7.972995240778951e-1 7.972995240778951e-1
0.2703125 7.974768179082425e-1 7.974768179082425e-1
0.270625 7.986665022635102e-1 7.986665022635102e-1
0.27093750000000005 7.982369960008477e-1 7.982369960008477e-1
0.27125000000000005 7.977085663259609e-1 7.977085663259609e-1
0.27156250000000004 7.991789022579874e-1 7.991789022579874e-1
0.27187500000000003 7.995126649765703e-1 7.995126649765703e-1
0.2721875 8.003030034905501e-1 8.003030034905501e-1
0.2725 8.002196404794781e-1 8.002196404794781e-1
0.2728125 8.016577573525105e-1 8.016577573525105e-1
0.273125 8.004882756339762e-1 8.004882756339762e-1
0.27343750000000006 8.019645470393848e-1 8.019645470393848e-1
0.27375000000000005 8.012859172012363e-1 8.012859172012363e-1
0.27406250000000004 8.028320901557131e-1 8.028320901557131e-1
0.27437500000000004 8.023254365524886e-1 8.023254365524886e-1
0.27468750000000003 8.026357623838671e-1 8.026357623838671e-1
0.275 8.033827984544737e-1 8.033827984544737e-1
0.2753125 8.039682017114651e-1 8.039682017114651e-1
0.275625 8.03687624511364e-1 8.03687624511364e-1
0.2759375 8.049995360960716e-1 8.049995360960716e-1
0.27625000000000005 8.042497052792137e-1 8.042497052792137e-1
0.27656250000000004 8.043219922055109e-1 8.043219922055109e-1
0.27687500000000004 8.057258927782791e-1 8.057258927782791e-1
0.27718750000000003 8.052750633614019e-1 8.052750633614019e-1
0.2775 8.059808352299265e-1 8.059808352299265e-1
0.2778125 8.075173257601969e-1 8.075173257601969e-1
0.278125 8.051559687263912e-1 8.051559687263912e-1
0.2784375 8.073311688712388e-1 8.073311688712388e-1
0.27875000000000005 8.063951356888688e-1 8.063951356888688e-1
0.27906250000000005 8.078920760471342e-1 8.078920760471342e-1
0.27937500000000004 8.055301928178928e-1 8.055301928178928e-1
0.27968750000000003 8.077538045853694e-1 8.077538045853694e-1
0.28 8.078711229717705e-1 8.078711229717705e-1
0.2803125 8.0607988443982e-1 8.0607988443982e-1
0.280625 8.063898595554897e-1 8.063898595554897e-1
0.2809375 8.070215407423498e-1 8.070215407423498e-1
0.28125000000000006 8.079576197978136e-1 8.079576197978136e-1
0.28156250000000005 8.07209473608888e-1 8.07209473608888e-1
0.28187500000000004 8.078574479858767e-1 8.078574479858767e-1
0.28218750000000004 8.090207649274057e-1 8.090207649274057e-1
0.28250000000000003 8.067715614614976e-1 8.067715614614976e-1
0.2828125 8.073233179838248e-1 8.073233179838248e-1
0.283125 8.057230524445154e-1 8.057230524445154e-1
0.2834375 8.068416110090006e-1 8.068416110090006e-1
0.28375 8.060701947705788e-1 8.060701947705788e-1
0.28406250000000005 8.071520337361258e-1 8.071520337361258e-1
0.28437500000000004 8.057624159936645e-1 8.057624159936645e-1
0.28468750000000004 8.061151928358563e-1 8.061151928358563e-1
0.28500000000000003 8.053499512333624e-1 8.053499512333624e-1
0.2853125 8.048603291044096e-1 8.048603291044096e-1
0.285625 8.045736289858874e-1 8.045736289858874e-1
0.2859375 8.053265701291061e-1 8.053265701291061e-1
0.28625 8.037055356780152e-1 8.037055356780152e-1
0.28656250000000005 8.046149337041393e-1 8.046149337041393e-1
0.28687500000000005 8.046452811358145e-1 8.046452811358145e-1
0.28718750000000004 8.034933522848555e-1 8.034933522848555e-1
0.28750000000000003 8.034101733536922e-1 8.034101733536922e-1
0.2878125 8.035824923698933e-1 8.035824923698933e-1
0.288125 8.041416093837293e-1 8.041416093837293e-1
0.2884375 8.025810215585047e-1 8.025810215585047e-1
0.28875 8.009606048034734e-1 8.009606048034734e-1
0.28906250000000006 8.0044423056817e-1 8.0044423056817e-1
0.28937500000000005 8.020141850992482e-1 8.020141850992482e-1
0.28968750000000004 7.997454177183649e-1 7.997454177183649e-1
0.29000000000000004 7.996492161400206e-1 7.996492161400206e-1
0.29031250000000003 7.99245321593768e-1 7.99245321593768e-1
0.290625 7.995573199040487e-1 7.995573199040487e-1
0.2909375 7.982440446575461e-1 7.982440446575461e-1
0.29125 7.984532537028977e-1 7.984532537028977e-1
0.2915625 7.970523800685592e-1 7.970523800685592e-1
0.29187500000000005 7.951408159750977e-1 7.951408159750977e-1
0.29218750000000004 7.942308120672501e-1 7.942308120672501e-1
0.29250000000000004 7.931422343698764e-1 7.931422343698764e-1
0.29281250000000003 7.932830671106026e-1 7.932830671106026e-1
0.293125 7.908975910667473e-1 7.908975910667473e-1
0.2934375 7.919110356178103e-1 7.919110356178103e-1
0.29375 7.904867236519899e-1 7.904867236519899e-1
0.2940625 7.889919299504222e-1 7.889919299504222e-1
0.29437500000000005 7.903200802447068e-1 7.903200802447068e-1
0.29468750000000005 7.889478518899673e-1 7.889478518899673e-1
0.29500000000000004 7.876525334158182e-1 7.876525334158182e-1
0.29531250000000003 7.883509307102181e-1 7.883509307102181e-1
0.295625 7.86474125687088e-1 7.86474125687088e-1
0.2959375 7.850980720158227e-1 7.850980720158227e-1
0.29625 7.84281280984866e-1 7.84281280984866e-1
0.2965625 7.821302689480185e-1 7.821302689480185e-1
0.29687500000000006 7.835789977088248e-1 7.835789977088248e-1
0.29718750000000005 7.819444039031773e-1 7.819444039031773e-1
0.29750000000000004 7.805667868014248e-1 7.805667868014248e-1
0.29781250000000004 7.799117263220219e-1 7.799117263220219e-1
0.29812500000000003 7.792348197143988e-1 7.792348197143988e-1
0.2984375 7.767916394786121e-1 7.767916394786121e-1
0.29875 7.760527906010943e-1 7.760527906010943e-1
0.2990625 7.744357973405536e-1 7.744357973405536e-1
0.299375 7.742803672862615e-1 7.742803672862615e-1
0.29968750000000005 7.721544048180626e-1 7.721544048180626e-1
0.30000000000000004 7.712562640607907e-1 7.712562640607907e-1
0.30031250000000004 7.706986100874169e-1 7.706986100874169e-1
0.30062500000000003 7.697478760345953e-1 7.697478760345953e-1
0.3009375 7.662712120963229e-1 7.662712120963229e-1
0.30125 7.672381125393408e-1 7.672381125393408e-1
0.3015625 7.65556011154255e-1 7.65556011154255e-1
0.301875 7.635438108499479e-1 7.635438108499479e-1
0.30218750000000005 7.622525827081668e-1 7.622525827081668e-1
0.30250000000000005 7.605672087210373e-1 7.605672087210373e-1
0.30281250000000004 7.599710344419841e-1 7.599710344419841e-1
0.30312500000000003 7.590188500234185e-1 7.590188500234185e-1
0.3034375 7.569525223206406e-1 7.569525223206406e-1
0.30375 7.565241493411272e-1 7.565241493411272e-1
0.3040625 7.530298509645186e-1 7.530298509645186e-1
0.304375 7.517478707613159e-1 7.517478707613159e-1
0.30468750000000006 7.49816497667704e-1 7.49816497667704e-1
0.30500000000000005 7.485860541782281e-1 7.485860541782281e-1
0.30531250000000004 7.468345996966641e-1 7.468345996966641e-1
0.30562500000000004 7.451794127336293e-1 7.451794127336293e-1
0.30593750000000003 7.442042715828543e-1 7.442042715828543e-1
0.30625 7.422747476374902e-1 7.422747476374902e-1
0.3065625 7.411896589855282e-1 7.411896589855282e-1
0.306875 7.400043740107471e-1 7.400043740107471e-1
0.3071875 7.379072282346137e-1 7.379072282346137e-1
0.30750000000000005 7.361825015740728e-1 7.361825015740728e-1
0.30781250000000004 7.332211717020223e-1 7.332211717020223e-1
0.30812500000000004 7.318859722089806e-1 7.318859722089806e-1
0.30843750000000003 7.297925322035703e-1 7.297925322035703e-1
0.30875 7.294966052267378e-1 7.294966052267378e-1
0.3090625 7.257554508468425e-1 7.257554508468425e-1
0.309375 7.230541198222604e-1 7.230541198222604e-1
0.3096875 7.22126952103205e-1 7.22126952103205e-1
0.31000000000000005 7.186747843897288e-1 7.186747843897288e-1
0.31031250000000005 7.167911862306178e-1 7.167911862306178e-1
0.31062500000000004 7.14654467525103e-1 7.14654467525103e-1
0.31093750000000003 7.132013437566607e-1 7.132013437566607e-1
0.31125 7.10218277597884e-1 7.10218277597884e-1
0.3115625 7.096470302130151e-1 7.096470302130151e-1
0.311875 7.065282219281621e-1 7.065282219281621e-1
0.3121875 7.059629937411196e-1 7.059629937411196e-1
0.31250000000000006 7.020714172885314e-1 7.020714172885314e-1
0.31281250000000005 6.998490777367956e-1 6.998490777367956e-1
0.31312500000000004 6.984749054189856e-1 6.984749054189856e-1
0.31343750000000004 6.953528690773205e-1 6.953528690773205e-1
0.31375000000000003 6.949339430265504e-1 6.949339430265504e-1
0.3140625 6.914474005460911e-1 6.914474005460911e-1
0.314375 6.889002819661223e-1 6.889002819661223e-1
0.3146875 6.870172877224072e-1 6.870172877224072e-1
0.315 6.839364073347647e-1 6.839364073347647e-1
0.31531250000000005 6.821327910273944e-1 6.821327910273944e-1
0.31562500000000004 6.794763766483052e-1 6.794763766483052e-1
0.31593750000000004 6.775547410506229e-1 6.775547410506229e-1
0.31625000000000003 6.733109732103153e-1 6.733109732103153e-1
0.3165625 6.728051871740868e-1 6.728051871740868e-1
0.316875 6.684452814842339e-1 6.684452814842339e-1
0.3171875 6.636750818815167e-1 6.636750818815167e-1
0.3175 6.626169039263154e-1 6.626169039263154e-1
0.31781250000000005 6.600046960483419e-1 6.600046960483419e-1
0.31812500000000005 6.575541669771305e-1 6.575541669771305e-1
0.31843750000000004 6.549433740328063e-1 6.549433740328063e-1
0.31875000000000003 6.513746123709248e-1 6.513746123709248e-1
0.3190625 6.497656266036906e-1 6.497656266036906e-1
0.319375 6.457540020436832e-1 6.457540020436832e-1
0.3196875 6.413744077907872e-1 6.413744077907872e-1
0.32 6.410149624388546e-1 6.410149624388546e-1
0.32031250000000006 6.36335177179641e-1 6.36335177179641e-1
0.32062500000000005 6.342454219829201e-1 6.342454219829201e-1
0.32093750000000004 6.31207027421548e-1 6.31207027421548e-1
0.32125000000000004 6.273746338082824e-1 6.273746338082824e-1
0.32156250000000003 6.259829479985606e-1 6.259829479985606e-1
0.321875 6.212473154500153e-1 6.212473154500153e-1
0.3221875 6.194912712561895e-1 6.194912712561895e-1
0.3225 6.162915116309855e-1 6.162915116309855e-1
0.3228125 6.121723187569992e-1 6.121723187569992e-1
0.32312500000000005 6.096816388980337e-1 6.096816388980337e-1
0.32343750000000004 6.067399046222968e-1 6.067399046222968e-1
0.32375000000000004 6.035466113461703e-1 6.035466113461703e-1
0.32406250000000003 6.00036895077134e-1 6.00036895077134e-1
0.324375 5.946976476424575e-1 5.946976476424575e-1
0.3246875 5.921787755850496e-1 5.921787755850496e-1
0.325 5.897396607432861e-1 5.897396607432861e-1
0.3253125 5.871414431766575e-1 5.871414431766575e-1
0.32562500000000005 5.827309836130703e-1 5.827309836130703e-1
0.32593750000000005 5.792580743363183e-1 5.792580743363183e-1
0.32625000000000004 5.770543217640047e-1 5.770543217640047e-1
0.32656250000000003 5.713233044970516e-1 5.713233044970516e-1
0.326875 5.68975857924594e-1 5.68975857924594e-1
0.3271875 5.649551574933107e-1 5.649551574933107e-1
0.3275 5.598781720854427e-1 5.598781720854427e-1
0.3278125 5.572707073951428e-1 5.572707073951428e-1
0.32812500000000006 5.532555305471001e-1 5.532555305471001e-1
0.32843750000000005 5.501226733339686e-1 5.501226733339686e-1
0.32875000000000004 5.471774359902306e-1 5.471774359902306e-1
0.32906250000000004 5.432289504514451e-1 5.432289504514451e-1
0.32937500000000003 5.37495789845631e-1 5.37495789845631e-1
0.3296875 5.353682909571185e-1 5.353682909571185e-1
0.33 5.306095666746082e-1 5.306095666746082e-1
0.3303125 5.25578044291175e-1 5.25578044291175e-1
0.330625 5.237812039612586e-1 5.237812039612586e-1
0.33093750000000005 5.176162702918341e-1 5.176162702918341e-1
0.33125000000000004 5.15747645898879e-1 5.15747645898879e-1
0.33156250000000004 5.102537558140434e-1 5.102537558140434e-1
0.33187500000000003 5.068594697931226e-1 5.068594697931226e-1
0.3321875 5.026638323214834e-1 5.026638323214834e-1
0.3325 4.985074409322956e-1 4.985074409322956e-1
0.3328125 4.929859927832845e-1 4.929859927832845e-1
0.333125 4.8871248985407556e-1 4.8871248985407556e-1
0.33343750000000005 4.837255362216788e-1 4.837255362216788e-1
0.33375000000000005 4.8086368074101893e-1 4.8086368074101893e-1
0.33406250000000004 4.7571097999381573e-1 4.7571097999381573e-1
0.33437500000000003 4.7189317842086576e-1 4.7189317842086576e-1
0.3346875 4.663603834486971e-1 4.663603834486971e-1
0.335 4.6221486963069447e-1 4.6221486963069447e-1
0.3353125 4.5787126235874576e-1 4.5787126235874576e-1
0.335625 4.5265698160430157e-1 4.5265698160430157e-1
0.33593750000000006 4.482566800415193e-1 4.482566800415193e-1
0.33625000000000005 4.436750612039e-1 4.436750612039e-1
0.33656250000000004 4.389398228249015e-1 4.389398228249015e-1
0.33687500000000004 4.352504100442425e-1 4.352504100442425e-1
0.33718750000000003 4.3021421645418423e-1 4.3021421645418423e-1
0.3375 4.250400319578298e-1 4.250400319578298e-1
0.3378125 4.195825361547727e-1 4.195825361547727e-1
0.338125 4.146716648319093e-1 4.146716648319093e-1
0.3384375 4.0907665251681147e-1 4.0907665251681147e-1
0.33875000000000005 4.075444465542355e-1 4.075444465542355e-1
0.33906250000000004 3.9912798136348693e-1 3.9912798136348693e-1
0.33937500000000004 3.965536239192411e-1 3.965536239192411e-1
0.33968750000000003 3.9071165743363645e-1 3.9071165743363645e-1
0.34 3.849769047555278e-1 3.849769047555278e-1
0.3403125 3.7905014896925104e-1 3.7905014896925104e-1
0.340625 3.7420093141364896e-1 3.7420093141364896e-1
0.3409375 3.692328258474995e-1 3.692328258474995e-1
0.34125000000000005 3.6495793699024626e-1 3.6495793699024626e-1
0.34156250000000005 3.604256082379984e-1 3.604256082379984e-1
0.34187500000000004 3.5410121425403895e-1 3.5410121425403895e-1
0.34218750000000003 3.4893041579918327e-1 3.4893041579918327e-1
0.3425 3.4248879456564874e-1 3.4248879456564874e-1
0.3428125 3.373733871375557e-1 3.373733871375557e-1
0.343125 3.3259518730475657e-1 3.3259518730475657e-1
0.3434375 3.2684591559511e-1 3.2684591559511e-1
0.34375000000000006 3.2216503648661865e-1 3.2216503648661865e-1
0.34406250000000005 3.1521385229090493e-1 3.1521385229090493e-1
0.34437500000000004 3.0718890569361657e-1 3.0718890569361657e-1
0.34468750000000004 3.0221387414523315e-1 3.0221387414523315e-1
0.34500000000000003 2.971601380813049e-1 2.971601380813049e-1
0.3453125 2.9287782185375955e-1 2.9287782185375955e-1
0.345625 2.8770298281407714e-1 2.8770298281407714e-1
0.3459375 2.8006518239082334e-1 2.8006518239082334e-1
0.34625 2.755657069828126e-1 2.755657069828126e-1
0.34656250000000005 2.7029163559374547e-1 2.7029163559374547e-1
0.34687500000000004 2.623638794301919e-1 2.623638794301919e-1
0.34718750000000004 2.568191144472771e-1 2.568191144472771e-1
0.34750000000000003 2.51680073200911e-1 2.51680073200911e-1
0.3478125 2.4378078022520322e-1 2.4378078022520322e-1
0.348125 2.3865947888399797e-1 2.3865947888399797e-1
0.3484375 2.3340191910930708e-1 2.3340191910930708e-1
0.34875 2.2653575891846822e-1 2.2653575891846822e-1
0.34906250000000005 2.1978355988714293e-1 2.1978355988714293e-1
0.34937500000000005 2.1348259362450017e-1 2.1348259362450017e-1
0.34968750000000004 2.0630440883898382e-1 2.0630440883898382e-1
0.35000000000000003 1.998791398508879e-1 1.998791398508879e-1
0.3503125 1.9419673701660622e-1 1.9419673701660622e-1
0.350625 1.8719698670603657e-1 1.8719698670603657e-1
0.3509375 1.8281210919478008e-1 1.8281210919478008e-1
0.35125 1.742352966102012e-1 1.742352966102012e-1
0.35156250000000006 1.6746234051417241e-1 1.6746234051417241e-1
0.35187500000000005 1.6212722019728654e-1 1.6212722019728654e-1
0.35218750000000004 1.5555691899309432e-1 1.5555691899309432e-1
0.35250000000000004 1.473881650344233e-1 1.473881650344233e-1
0.35281250000000003 1.42834923000843e-1 1.42834923000843e-1
0.353125 1.349489402145232e-1 1.349489402145232e-1
0.3534375 1.2925856293251536e-1 1.2925856293251536e-1
0.35375 1.2165711081062591e-1 1.2165711081062591e-1
0.3540625 1.1490862425299975e-1 1.1490862425299975e-1
0.35437500000000005 1.0883111000286272e-1 1.0883111000286272e-1
0.35468750000000004 1.0082221485928722e-1 1.0082221485928722e-1
0.35500000000000004 9.340881579911775e-2 9.340881579911775e-2
0.35531250000000003 8.690821989504594e-2 8.690821989504594e-2
0.355625 8.043173899379008e-2 8.043173899379008e-2
0.3559375 7.345561666071854e-2 7.345561666071854e-2
0.35625 6.558897667665997e-2 6.558897667665997e-2
0.3565625 5.831842598665071e-2 5.831842598665071e-2
0.35687500000000005 4.9680375299355095e-2 4.9680375299355095e-2
0.35718750000000005 4.394689306347255e-2 4.394689306347255e-2
0.35750000000000004 3.613526827386204e-2 3.613526827386204e-2
0.35781250000000003 2.980657687650501e-2 2.980657687650501e-2
0.358125 2.190268622318081e-2 2.190268622318081e-2
0.3584375 1.2835896282846537e-2 1.2835896282846537e-2
0.35875 6.622898248603182e-3 6.622898248603182e-3
0.3590625 -1.7455576927054572e-3 -1.7455576927054572e-3
0.35937500000000006 -8.61751119926657e-3 -8.61751119926657e-3
0.35968750000000005 -1.626309399951742e-2 -1.626309399951742e-2
0.36000000000000004 -2.3394885856836023e-2 -2.3394885856836023e-2
0.36031250000000004 -3.258483269208545e-2 -3.258483269208545e-2
0.36062500000000003 -4.040959517995679e-2 -4.040959517995679e-2
0.3609375 -4.896488302263924e-2 -4.896488302263924e-2
0.36125 -5.70348591973775e-2 -5.70348591973775e-2
0.3615625 -6.622934353989285e-2 -6.622934353989285e-2
0.361875 -7.417581689158714e-2 -7.417581689158714e-2
0.36218750000000005 -8.038740148557144e-2 -8.038740148557144e-2
0.36250000000000004 -9.007913795001832e-2 -9.007913795001832e-2
0.36281250000000004 -9.743462088961996e-2 -9.743462088961996e-2
0.36312500000000003 -1.0551510753983484e-1 -1.0551510753983484e-1
0.3634375 -1.1492670932610372e-1 -1.1492670932610372e-1
0.36375 -1.2364641257234643e-1 -1.2364641257234643e-1
0.3640625 -1.3222455564217261e-1 -1.3222455564217261e-1
0.364375 -1.4033539524105754e-1 -1.4033539524105754e-1
0.36468750000000005 -1.4985958197219906e-1 -1.4985958197219906e-1
0.36500000000000005 -1.5777769387212492e-1 -1.5777769387212492e-1
0.36531250000000004 -1.6575251295042426e-1 -1.6575251295042426e-1
0.36562500000000003 -1.7582073499041462e-1 -1.7582073499041462e-1
0.3659375 -1.8337069676097917e-1 -1.8337069676097917e-1
0.36625 -1.9301665955216185e-1 -1.9301665955216185e-1
0.3665625 -1.9986336136397176e-1 -1.9986336136397176e-1
0.366875 -2.1031048775156114e-1 -2.1031048775156114e-1
0.36718750000000006 -2.1952134340434304e-1 -2.1952134340434304e-1
0.36750000000000005 -2.2736226620698607e-1 -2.2736226620698607e-1
0.36781250000000004 -2.360372739750196e-1 -2.360372739750196e-1
0.36812500000000004 -2.4658875862777085e-1 -2.4658875862777085e-1
0.36843750000000003 -2.5534002589855254e-1 -2.5534002589855254e-1
0.36875 -2.633608424221925e-1 -2.633608424221925e-1
0.3690625 -2.7224445385407625e-1 -2.7224445385407625e-1
0.369375 -2.82811246044806e-1 -2.82811246044806e-1
0.3696875 -2.9200763236993543e-1 -2.9200763236993543e-1
0.37000000000000005 -3.003723843613293e-1 -3.003723843613293e-1
0.37031250000000004 -3.1218485438337984e-1 -3.1218485438337984e-1
0.37062500000000004 -3.212006913764376e-1 -3.212006913764376e-1
0.37093750000000003 -3.2997803642691315e-1 -3.2997803642691315e-1
0.37125 -3.407802784859846e-1 -3.407802784859846e-1
0.3715625 -3.490879710626209e-1 -3.490879710626209e-1
0.371875 -3.598222520159502e-1 -3.598222520159502e-1
0.3721875 -3.6924838228704493e-1 -3.6924838228704493e-1
0.37250000000000005 -3.7994157021974706e-1 -3.7994157021974706e-1
0.37281250000000005 -3.890858370578676e-1 -3.890858370578676e-1
0.37312500000000004 -3.9887994430508433e-1 -3.9887994430508433e-1
0.37343750000000003 -4.1197518010092926e-1 -4.1197518010092926e-1
0.37375 -4.193856699021885e-1 -4.193856699021885e-1
0.3740625 -4.3114949022318205e-1 -4.3114949022318205e-1
0.374375 -4.3799147358011714e-1 -4.3799147358011714e-1
0.3746875 -4.482795402837687e-1 -4.482795402837687e-1
0.37500000000000006 -4.5997612825893475e-1 -4.5997612825893475e-1
0.37531250000000005 -4.7035399976274084e-1 -4.7035399976274084e-1
0.37562500000000004 -4.8062711607425035e-1 -4.8062711607425035e-1
0.37593750000000004 -4.9203296573803845e-1 -4.9203296573803845e-1
0.37625000000000003 -5.020517683606918e-1 -5.020517683606918e-1
0.3765625 -5.129447300533534e-1 -5.129447300533534e-1
0.376875 -5.218914009347677e-1 -5.218914009347677e-1
0.3771875 -5.326540560127646e-1 -5.326540560127646e-1
0.37750000000000006 -5.447442565128617e-1 -5.447442565128617e-1
0.37781250000000005 -5.562937890136559e-1 -5.562937890136559e-1
0.37812500000000004 -5.661080418304514e-1 -5.661080418304514e-1
0.37843750000000004 -5.777206173589398e-1 -5.777206173589398e-1
0.37875000000000003 -5.888361930265851e-1 -5.888361930265851e-1
0.3790625 -5.99153841878509e-1 -5.99153841878509e-1
0.379375 -6.109517107034512e-1 -6.109517107034512e-1
0.3796875 -6.20768513130391e-1 -6.20768513130391e-1
0.38 -6.333181575610829e-1 -6.333181575610829e-1
0.38031250000000005 -6.448256451277152e-1 -6.448256451277152e-1
0.38062500000000005 -6.548487803393832e-1 -6.548487803393832e-1
0.38093750000000004 -6.665779695213891e-1 -6.665779695213891e-1
0.38125000000000003 -6.780621600028858e-1 -6.780621600028858e-1
0.3815625 -6.904116835213094e-1 -6.904116835213094e-1
0.381875 -7.006620201919609e-1 -7.006620201919609e-1
0.3821875 -7.134106330814425e-1 -7.134106330814425e-1
0.3825 -7.243952931149429e-1 -7.243952931149429e-1
0.38281250000000006 -7.350175570846509e-1 -7.350175570846509e-1
0.38312500000000005 -7.477986576869475e-1 -7.477986576869475e-1
0.38343750000000004 -7.598378235198502e-1 -7.598378235198502e-1
0.38375000000000004 -7.709929656503696e-1 -7.709929656503696e-1
0.38406250000000003 -7.823735802577025e-1 -7.823735802577025e-1
0.384375 -7.952870583249783e-1 -7.952870583249783e-1
0.3846875 -8.06421124642005e-1 -8.06421124642005e-1
0.385 -8.196295176731687e-1 -8.196295176731687e-1
0.38531250000000006 -8.315655579554764e-1 -8.315655579554764e-1
0.38562500000000005 -8.459987333445347e-1 -8.459987333445347e-1
0.38593750000000004 -8.580399021066873e-1 -8.580399021066873e-1
0.38625000000000004 -8.709347092409039e-1 -8.709347092409039e-1
0.38656250000000003 -8.8255559041689e-1 -8.8255559041689e-1
0.386875 -8.95995662696881e-1 -8.95995662696881e-1
0.3871875 -9.065163586966114e-1 -9.065163586966114e-1
0.3875 -9.195245887895758e-1 -9.195245887895758e-1
0.3878125 -9.309217212922554e-1 -9.309217212922554e-1
0.38812500000000005 -9.451301665067908e-1 -9.451301665067908e-1
0.38843750000000005 -9.584433313267104e-1 -9.584433313267104e-1
0.38875000000000004 -9.713158675895861e-1 -9.713158675895861e-1
0.38906250000000003 -9.836986263545291e-1 -9.836986263545291e-1
0.389375 -9.977765349704746e-1 -9.977765349704746e-1
0.3896875 -1.0102105459610207e0 -1.0102105459610207e0
0.39 -1.0241914599465267e0 -1.0241914599465267e0
0.3903125 -1.0378597124673283e0 -1.0378597124673283e0
0.39062500000000006 -1.0506203020323333e0 -1.0506203020323333e0
0.39093750000000005 -1.0642469697723604e0 -1.0642469697723604e0
0.39125000000000004 -1.0787648294481946e0 -1.0787648294481946e0
0.39156250000000004 -1.089660541194538e0 -1.089660541194538e0
0.39187500000000003 -1.1039389181406327e0 -1.1039389181406327e0
0.3921875 -1.1165615041228043e0 -1.1165615041228043e0
0.3925 -1.1320027106504162e0 -1.1320027106504162e0
0.3928125 -1.144594207566191e0 -1.144594207566191e0
0.39312500000000006 -1.1584685558173837e0 -1.1584685558173837e0
0.39343750000000005 -1.172953048324492e0 -1.172953048324492e0
0.39375000000000004 -1.1873465602185056e0 -1.1873465602185056e0
0.39406250000000004 -1.1993340729132647e0 -1.1993340729132647e0
0.39437500000000003 -1.2153159486334366e0 -1.2153159486334366e0
0.3946875 -1.230569747995181e0 -1.230569747995181e0
0.395 -1.2422543039229672e0 -1.2422543039229672e0
0.3953125 -1.2577029403601805e0 -1.2577029403601805e0
0.395625 -1.2719853816034479e0 -1.2719853816034479e0
0.39593750000000005 -1.2883219644464439e0 -1.2883219644464439e0
0.39625000000000005 -1.3016870505071743e0 -1.3016870505071743e0
0.39656250000000004 -1.3182525366992954e0 -1.3182525366992954e0
0.39687500000000003 -1.3315027787176255e0 -1.3315027787176255e0
0.3971875 -1.3461264254948069e0 -1.3461264254948069e0
0.3975 -1.3604158317703727e0 -1.3604158317703727e0
0.3978125 -1.3743733375086626e0 -1.3743733375086626e0
0.398125 -1.3904141909443601e0 -1.3904141909443601e0
0.39843750000000006 -1.4057545365031578e0 -1.4057545365031578e0
0.39875000000000005 -1.419144871601096e0 -1.419144871601096e0
0.39906250000000004 -1.435604116972248e0 -1.435604116972248e0
0.39937500000000004 -1.4526444679468873e0 -1.4526444679468873e0
0.39968750000000003 -1.4658012853106661e0 -1.4658012853106661e0
0.4 -1.480204210824089e0 -1.480204210824089e0
0.4003125 -1.497242726094631e0 -1.497242726094631e0
0.400625 -1.5122869150837537e0 -1.5122869150837537e0
0.40093750000000006 -1.5289483191882787e0 -1.5289483191882787e0
0.40125000000000005 -1.543642478825935e0 -1.543642478825935e0
0.40156250000000004 -1.5579406742036404e0 -1.5579406742036404e0
0.40187500000000004 -1.5744624002328087e0 -1.5744624002328087e0
0.40218750000000003 -1.589740026882358e0 -1.589740026882358e0
0.4025 -1.607175604413063e0 -1.607175604413063e0
0.4028125 -1.6222353197973312e0 -1.6222353197973312e0
0.403125 -1.6382053000234769e0 -1.6382053000234769e0
0.4034375 -1.656212474199568e0 -1.656212474199568e0
0.40375000000000005 -1.6708789642526276e0 -1.6708789642526276e0
0.40406250000000005 -1.6870083641934648e0 -1.6870083641934648e0
0.40437500000000004 -1.7047450615301236e0 -1.7047450615301236e0
0.40468750000000003 -1.7203163531977075e0 -1.7203163531977075e0
0.405 -1.7373956670963557e0 -1.7373956670963557e0
0.4053125 -1.7540744122216743e0 -1.7540744122216743e0
0.405625 -1.7710839261927354e0 -1.7710839261927354e0
0.4059375 -1.7872601271247581e0 -1.7872601271247581e0
0.40625000000000006 -1.8032444428100312e0 -1.8032444428100312e0
0.40656250000000005 -1.8212976391715379e0 -1.8212976391715379e0
0.40687500000000004 -1.8413364492426658e0 -1.8413364492426658e0
0.40718750000000004 -1.8549506852724185e0 -1.8549506852724185e0
0.40750000000000003 -1.871775802284977e0 -1.871775802284977e0
0.4078125 -1.8905768611912968e0 -1.8905768611912968e0
0.408125 -1.9069641104325306e0 -1.9069641104325306e0
0.4084375 -1.923314380688756e0 -1.923314380688756e0
0.40875000000000006 -1.9412243578591037e0 -1.9412243578591037e0
0.40906250000000005 -1.9615122401665608e0 -1.9615122401665608e0
0.40937500000000004 -1.9781801127083631e0 -1.9781801127083631e0
0.40968750000000004 -1.9972842298139617e0 -1.9972842298139617e0
0.41000000000000003 -2.014373069118013e0 -2.014373069118013e0
0.4103125 -2.0323165427162926e0 -2.0323165427162926e0
0.410625 -2.0508203613354303e0 -2.0508203613354303e0
0.4109375 -2.068937256684952e0 -2.068937256684952e0
0.41125 -2.0851217227719494e0 -2.0851217227719494e0
0.41156250000000005 -2.1030254112993894e0 -2.1030254112993894e0
0.41187500000000005 -2.121629306120743e0 -2.121629306120743e0
0.41218750000000004 -2.1410160390861015e0 -2.1410160390861015e0
0.41250000000000003 -2.1595129447506074e0 -2.1595129447506074e0
0.4128125 -2.1772227664278794e0 -2.1772227664278794e0
0.413125 -2.1977217143904304e0 -2.1977217143904304e0
0.4134375 -2.2149987798439574e0 -2.2149987798439574e0
0.41375 -2.234057268993714e0 -2.234057268993714e0
0.41406250000000006 -2.2528524302052424e0 -2.2528524302052424e0
0.41437500000000005 -2.272346026467934e0 -2.272346026467934e0
0.41468750000000004 -2.2931765243266304e0 -2.2931765243266304e0
0.41500000000000004 -2.3097830299849043e0 -2.3097830299849043e0
0.41531250000000003 -2.329356302590971e0 -2.329356302590971e0
0.415625 -2.3502792214695396e0 -2.3502792214695396e0
0.4159375 -2.3704930336444554e0 -2.3704930336444554e0
0.41625 -2.389179103769569e0 -2.389179103769569e0
0.41656250000000006 -2.4087012084365447e0 -2.4087012084365447e0
0.41687500000000005 -2.4295707235706536e0 -2.4295707235706536e0
0.41718750000000004 -2.448673356355433e0 -2.448673356355433e0
0.41750000000000004 -2.468252566363011e0 -2.468252566363011e0
0.41781250000000003 -2.4888435956691715e0 -2.4888435956691715e0
0.418125 -2.5089094988998872e0 -2.5089094988998872e0
0.4184375 -2.5280425746060096e0 -2.5280425746060096e0
0.41875 -2.550539013900637e0 -2.550539013900637e0
0.4190625 -2.5690042394708903e0 -2.5690042394708903e0
0.41937500000000005 -2.5908734549357937e0 -2.5908734549357937e0
0.41968750000000005 -2.611416882895431e0 -2.611416882895431e0
0.42000000000000004 -2.631976452507009e0 -2.631976452507009e0
0.42031250000000003 -2.653045711438684e0 -2.653045711438684e0
0.420625 -2.6728980076641924e0 -2.6728980076641924e0
0.4209375 -2.6944441818996743e0 -2.6944441818996743e0
0.42125 -2.7149795538917565e0 -2.7149795538917565e0
0.4215625 -2.73780571328651e0 -2.73780571328651e0
0.42187500000000006 -2.757527346635546e0 -2.757527346635546e0
0.42218750000000005 -2.7786865130493275e0 -2.7786865130493275e0
0.42250000000000004 -2.7999302885910615e0 -2.7999302885910615e0
0.42281250000000004 -2.821451429037628e0 -2.821451429037628e0
0.42312500000000003 -2.8431264827159644e0 -2.8431264827159644e0
0.4234375 -2.86267805749056e0 -2.86267805749056e0
0.42375 -2.8861480234791848e0 -2.8861480234791848e0
0.4240625 -2.906924046554271e0 -2.906924046554271e0
0.42437500000000006 -2.9308861668524364e0 -2.9308861668524364e0
0.42468750000000005 -2.9520703594772235e0 -2.9520703594772235e0
0.42500000000000004 -2.974046614677794e0 -2.974046614677794e0
0.42531250000000004 -2.996287565545648e0 -2.996287565545648e0
0.42562500000000003 -3.0179451138484032e0 -3.0179451138484032e0
0.4259375 -3.041907309047095e0 -3.041907309047095e0
0.42625 -3.0634310001788285e0 -3.0634310001788285e0
0.4265625 -3.0866847736507075e0 -3.0866847736507075e0
0.426875 -3.1105556840212407e0 -3.1105556840212407e0
0.42718750000000005 -3.1322818653043973e0 -3.1322818653043973e0
0.42750000000000005 -3.1558774334299264e0 -3.1558774334299264e0
0.42781250000000004 -3.178179244925635e0 -3.178179244925635e0
0.42812500000000003 -3.2018702314981815e0 -3.2018702314981815e0
0.4284375 -3.224317442940522e0 -3.224317442940522e0
0.42875 -3.2484253995754293e0 -3.2484253995754293e0
0.4290625 -3.2703705253207622e0 -3.2703705253207622e0
0.429375 -3.29518245513835e0 -3.29518245513835e0
0.42968750000000006 -3.3181326613740416e0 -3.3181326613740416e0
0.43000000000000005 -3.3421246537382863e0 -3.3421246537382863e0
0.43031250000000004 -3.3647923310546353e0 -3.3647923310546353e0
0.43062500000000004 -3.390820150318253e0 -3.390820150318253e0
0.43093750000000003 -3.4152538901290277e0 -3.4152538901290277e0
0.43125 -3.4380670577594024e0 -3.4380670577594024e0
0.4315625 -3.4623500792859736e0 -3.4623500792859736e0
0.431875 -3.4879924307225187e0 -3.4879924307225187e0
0.43218750000000006 -3.511488986774642e0 -3.511488986774642e0
0.43250000000000005 -3.5371081270987665e0 -3.5371081270987665e0
0.43281250000000004 -3.5618085484948856e0 -3.5618085484948856e0
0.43312500000000004 -3.5836142957797015e0 -3.5836142957797015e0
0.43343750000000003 -3.6086928111654593e0 -3.6086928111654593e0
0.43375 -3.634254674450934e0 -3.634254674450934e0
0.4340625 -3.659786663514827e0 -3.659786663514827e0
0.434375 -3.685174456512035e0 -3.685174456512035e0
0.4346875 -3.7101431328975045e0 -3.7101431328975045e0
0.43500000000000005 -3.736084435680899e0 -3.736084435680899e0
0.43531250000000005 -3.7617371035140272e0 -3.7617371035140272e0
0.43562500000000004 -3.787411069484809e0 -3.787411069484809e0
0.43593750000000003 -3.8117190273570336e0 -3.8117190273570336e0
0.43625 -3.8377776791822575e0 -3.8377776791822575e0
0.4365625 -3.8637626183536518e0 -3.8637626183536518e0
0.436875 -3.89058487101291e0 -3.89058487101291e0
0.4371875 -3.916211423860735e0 -3.916211423860735e0
0.43750000000000006 -3.9419034762268743e0 -3.9419034762268743e0
0.43781250000000005 -3.9692966523417303e0 -3.9692966523417303e0
0.43812500000000004 -3.9949160284796412e0 -3.9949160284796412e0
0.43843750000000004 -4.021865726801556e0 -4.021865726801556e0
0.43875000000000003 -4.0481926961020545e0 -4.0481926961020545e0
0.4390625 -4.07581535493417e0 -4.07581535493417e0
0.439375 -4.101303892606742e0 -4.101303892606742e0
0.4396875 -4.130264595256525e0 -4.130264595256525e0
0.44000000000000006 -4.1566185245465785e0 -4.1566185245465785e0
0.44031250000000005 -4.182621050109523e0 -4.182621050109523e0
0.44062500000000004 -4.211644289969703e0 -4.211644289969703e0
0.44093750000000004 -4.236397322874913e0 -4.236397322874913e0
0.44125000000000003 -4.265901759386983e0 -4.265901759386983e0
0.4415625 -4.292886522404009e0 -4.292886522404009e0
0.441875 -4.321533368960521e0 -4.321533368960521e0
0.4421875 -4.3479694409125695e0 -4.3479694409125695e0
0.4425 -4.376836233297658e0 -4.376836233297658e0
0.44281250000000005 -4.4048443053489645e0 -4.4048443053489645e0
0.44312500000000005 -4.432571500230628e0 -4.432571500230628e0
0.44343750000000004 -4.460788078955451e0 -4.460788078955451e0
0.44375000000000003 -4.4883769649587375e0 -4.4883769649587375e0
0.4440625 -4.518728497556442e0 -4.518728497556442e0
0.444375 -4.545383780174308e0 -4.545383780174308e0
0.4446875 -4.575030580899767e0 -4.575030580899767e0
0.445 -4.605625287056757e0 -4.605625287056757e0
0.44531250000000006 -4.632546288423402e0 -4.632546288423402e0
0.44562500000000005 -4.6637936214484235e0 -4.6637936214484235e0
0.44593750000000004 -4.693439768847458e0 -4.693439768847458e0
0.44625000000000004 -4.721324867494406e0 -4.721324867494406e0
0.44656250000000003 -4.7504652448133875e0 -4.7504652448133875e0
0.446875 -4.780454925876331e0 -4.780454925876331e0
0.4471875 -4.810228661544972e0 -4.810228661544972e0
0.4475 -4.841167637123437e0 -4.841167637123437e0
0.44781250000000006 -4.87075490534524e0 -4.87075490534524e0
0.44812500000000005 -4.900808564751134e0 -4.900808564751134e0
0.44843750000000004 -4.932992268000891e0 -4.932992268000891e0
0.44875000000000004 -4.961071034447816e0 -4.961071034447816e0
0.44906250000000003 -4.9912675910400885e0 -4.9912675910400885e0
0.449375 -5.022992704678547e0 -5.022992704678547e0
0.4496875 -5.054787592791474e0 -5.054787592791474e0
0.45 -5.084978541086532e0 -5.084978541086532e0
0.4503125 -5.115464252156091e0 -5.115464252156091e0
0.45062500000000005 -5.14671731763163e0 -5.14671731763163e0
0.45093750000000005 -5.179180578628877e0 -5.179180578628877e0
0.45125000000000004 -5.2107507635901875e0 -5.2107507635901875e0
0.45156250000000003 -5.240813646194585e0 -5.240813646194585e0
0.451875 -5.272698019829551e0 -5.272698019829551e0
0.4521875 -5.303397200488764e0 -5.303397200488764e0
0.4525 -5.335576360827037e0 -5.335576360827037e0
0.4528125 -5.369489602460892e0 -5.369489602460892e0
0.45312500000000006 -5.40092096494671e0 -5.40092096494671e0
0.45343750000000005 -5.433289489799865e0 -5.433289489799865e0
0.45375000000000004 -5.465504805244638e0 -5.465504805244638e0
0.45406250000000004 -5.499571787837414e0 -5.499571787837414e0
0.45437500000000003 -5.531671980652465e0 -5.531671980652465e0
0.4546875 -5.5639491931561516e0 -5.5639491931561516e0
0.455 -5.596414431924206e0 -5.596414431924206e0
0.4553125 -5.630520504375529e0 -5.630520504375529e0
0.45562500000000006 -5.663677067161263e0 -5.663677067161263e0
0.45593750000000005 -5.697274184700365e0 -5.697274184700365e0
0.45625000000000004 -5.730940578851079e0 -5.730940578851079e0
0.45656250000000004 -5.7653102948698525e0 -5.7653102948698525e0
0.45687500000000003 -5.796368504030472e0 -5.796368504030472e0
0.4571875 -5.831775527271095e0 -5.831775527271095e0
0.4575 -5.864648976268729e0 -5.864648976268729e0
0.4578125 -5.900857048847758e0 -5.900857048847758e0
0.458125 -5.933255909327347e0 -5.933255909327347e0
0.45843750000000005 -5.965736147654827e0 -5.965736147654827e0
0.45875000000000005 -6.004272411701169e0 -6.004272411701169e0
0.45906250000000004 -6.038505253478508e0 -6.038505253478508e0
0.45937500000000003 -6.072857683395416e0 -6.072857683395416e0
0.4596875 -6.107095942657981e0 -6.107095942657981e0
0.46 -6.142561087857832e0 -6.142561087857832e0
0.4603125 -6.177062766781166e0 -6.177062766781166e0
0.460625 -6.213530783377866e0 -6.213530783377866e0
0.46093750000000006 -6.248960226686979e0 -6.248960226686979e0
0.46125000000000005 -6.285376306297696e0 -6.285376306297696e0
0.46156250000000004 -6.321061587115839e0 -6.321061587115839e0
0.46187500000000004 -6.35696357945206e0 -6.35696357945206e0
0.46218750000000003 -6.39389273779496e0 -6.39389273779496e0
0.4625 -6.429384542165355e0 -6.429384542165355e0
0.4628125 -6.4662651625349845e0 -6.4662651625349845e0
0.463125 -6.502495728194919e0 -6.502495728194919e0
0.46343750000000006 -6.53829088822393e0 -6.53829088822393e0
0.46375000000000005 -6.575922165986487e0 -6.575922165986487e0
0.46406250000000004 -6.613335745518345e0 -6.613335745518345e0
0.46437500000000004 -6.65083550889911e0 -6.65083550889911e0
0.46468750000000003 -6.688387571559435e0 -6.688387571559435e0
0.465 -6.725999954867877e0 -6.725999954867877e0
0.4653125 -6.76328375998499e0 -6.76328375998499e0
0.465625 -6.799145594470321e0 -6.799145594470321e0
0.4659375 -6.838731279433052e0 -6.838731279433052e0
0.46625000000000005 -6.874978641344644e0 -6.874978641344644e0
0.46656250000000005 -6.913914952903799e0 -6.913914952903799e0
0.46687500000000004 -6.954056736491186e0 -6.954056736491186e0
0.46718750000000003 -6.990182584526412e0 -6.990182584526412e0
0.4675 -7.0299399481010205e0 -7.0299399481010205e0
0.4678125 -7.067861990171952e0 -7.067861990171952e0
0.468125 -7.10618496644209e0 -7.10618496644209e0
0.4684375 -7.146172939761602e0 -7.146172939761602e0
0.46875000000000006 -7.183751981308962e0 -7.183751981308962e0
0.46906250000000005 -7.224286959335661e0 -7.224286959335661e0
0.46937500000000004 -7.26538860930312e0 -7.26538860930312e0
0.46968750000000004 -7.304981499892239e0 -7.304981499892239e0
0.47000000000000003 -7.344056776197323e0 -7.344056776197323e0
0.4703125 -7.382423877619733e0 -7.382423877619733e0
0.470625 -7.423286308861936e0 -7.423286308861936e0
0.4709375 -7.4650902370686545e0 -7.4650902370686545e0
0.47125000000000006 -7.503666939641409e0 -7.503666939641409e0
0.47156250000000005 -7.545374350604181e0 -7.545374350604181e0
0.47187500000000004 -7.585815094564243e0 -7.585815094564243e0
0.47218750000000004 -7.626967383468656e0 -7.626967383468656e0
0.47250000000000003 -7.666846290931137e0 -7.666846290931137e0
0.4728125 -7.708735746964596e0 -7.708735746964596e0
0.473125 -7.748617834449835e0 -7.748617834449835e0
0.4734375 -7.79279573123684e0 -7.79279573123684e0
0.47375 -7.833115288334813e0 -7.833115288334813e0
0.47406250000000005 -7.874852282619106e0 -7.874852282619106e0
0.47437500000000005 -7.9169403500873905e0 -7.9169403500873905e0
0.47468750000000004 -7.959179086534352e0 -7.959179086534352e0
0.47500000000000003 -8.001872134958905e0 -8.001872134958905e0
0.4753125 -8.044626264310939e0 -8.044626264310939e0
0.475625 -8.088290060881338e0 -8.088290060881338e0
0.4759375 -8.131797332911521e0 -8.131797332911521e0
0.47625 -8.173517885874464e0 -8.173517885874464e0
0.47656250000000006 -8.21551253966216e0 -8.21551253966216e0
0.47687500000000005 -8.259660646997947e0 -8.259660646997947e0
0.47718750000000004 -8.302659732973627e0 -8.302659732973627e0
0.47750000000000004 -8.34851172566967e0 -8.34851172566967e0
0.47781250000000003 -8.391098293537727e0 -8.391098293537727e0
0.478125 -8.434975889067648e0 -8.434975889067648e0
0.4784375 -8.47937344894861e0 -8.47937344894861e0
0.47875 -8.523232672685555e0 -8.523232672685555e0
0.47906250000000006 -8.570776074817406e0 -8.570776074817406e0
0.47937500000000005 -8.615538249410822e0 -8.615538249410822e0
0.47968750000000004 -8.66103036141256e0 -8.66103036141256e0
0.48000000000000004 -8.706582141379915e0 -8.706582141379915e0
0.48031250000000003 -8.750292557591894e0 -8.750292557591894e0
0.480625 -8.79735194849862e0 -8.79735194849862e0
0.4809375 -8.842811485612476e0 -8.842811485612476e0
0.48125 -8.888738644165716e0 -8.888738644165716e0
0.4815625 -8.934357938258547e0 -8.934357938258547e0
0.48187500000000005 -8.980679757647597e0 -8.980679757647597e0
0.48218750000000005 -9.025381540659584e0 -9.025381540659584e0
0.48250000000000004 -9.073057412571945e0 -9.073057412571945e0
0.48281250000000003 -9.11918199366308e0 -9.11918199366308e0
0.483125 -9.166821771416e0 -9.166821771416e0
0.4834375 -9.211555498393938e0 -9.211555498393938e0
0.48375 -9.259784817293696e0 -9.259784817293696e0
0.4840625 -9.30853040626251e0 -9.30853040626251e0
0.48437500000000006 -9.354959183547255e0 -9.354959183547255e0
0.48468750000000005 -9.404425486816837e0 -9.404425486816837e0
0.48500000000000004 -9.451275001905817e0 -9.451275001905817e0
0.48531250000000004 -9.501399381495578e0 -9.501399381495578e0
0.48562500000000003 -9.550026336184676e0 -9.550026336184676e0
0.4859375 -9.595462306721021e0 -9.595462306721021e0
0.48625 -9.647588065698148e0 -9.647588065698148e0
0.4865625 -9.692668917157864e0 -9.692668917157864e0
0.48687500000000006 -9.741983727532062e0 -9.741983727532062e0
0.48718750000000005 -9.792472401844936e0 -9.792472401844936e0
0.48750000000000004 -9.842578612568179e0 -9.842578612568179e0
0.48781250000000004 -9.891130351141403e0 -9.891130351141403e0
0.48812500000000003 -9.943175694878011e0 -9.943175694878011e0
0.4884375 -9.99405892243347e0 -9.99405892243347e0
0.48875 -1.004220799172079e1 -1.004220799172079e1
0.4890625 -1.0092234289904884e1 -1.0092234289904884e1
0.48937500000000006 -1.0144455350795472e1 -1.0144455350795472e1
0.48968750000000005 -1.0197547523017494e1 -1.0197547523017494e1
0.49000000000000005 -1.0247486138874667e1 -1.0247486138874667e1
0.49031250000000004 -1.029874551061592e1 -1.029874551061592e1
0.49062500000000003 -1.0349592993494372e1 -1.0349592993494372e1
0.4909375 -1.040150135475422e1 -1.040150135475422e1
0.49125 -1.0454500717547564e1 -1.0454500717547564e1
0.4915625 -1.0507034487294806e1 -1.0507034487294806e1
0.491875 -1.0559688874484056e1 -1.0559688874484056e1
0.49218750000000006 -1.0613186161170308e1 -1.0613186161170308e1
0.49250000000000005 -1.066772673789281e1 -1.066772673789281e1
0.49281250000000004 -1.0720120155279876e1 -1.0720120155279876e1
0.49312500000000004 -1.077035560086377e1 -1.077035560086377e1
0.49343750000000003 -1.082536663473373e1 -1.082536663473373e1
0.49375 -1.0879779176859376e1 -1.0879779176859376e1
0.4940625 -1.09333852448345e1 -1.09333852448345e1
0.494375 -1.0988550738191481e1 -1.0988550738191481e1
0.49468750000000006 -1.1040578867006918e1 -1.1040578867006918e1
0.49500000000000005 -1.1096610410069918e1 -1.1096610410069918e1
0.49531250000000004 -1.1152436860968084e1 -1.1152436860968084e1
0.49562500000000004 -1.1205870993795617e1 -1.1205870993795617e1
0.49593750000000003 -1.1261447547103746e1 -1.1261447547103746e1
0.49625 -1.1315529297971882e1 -1.1315529297971882e1
0.4965625 -1.1370239103147544e1 -1.1370239103147544e1
0.496875 -1.1427244878716085e1 -1.1427244878716085e1
0.49718750000000006 -1.1484360991737123e1 -1.1484360991737123e1
0.49750000000000005 -1.1541487798649616e1 -1.1541487798649616e1
0.49781250000000005 -1.1596924972498602e1 -1.1596924972498602e1
0.49812500000000004 -1.1654437587896684e1 -1.1654437587896684e1
0.49843750000000003 -1.1710603061114018e1 -1.1710603061114018e1
0.49875 -1.176817488361674e1 -1.176817488361674e1
0.4990625 -1.1825202773170606e1 -1.1825202773170606e1
0.499375 -1.1883816811725485e1 -1.1883816811725485e1
0.4996875 -1.1940360301510811e1 -1.1940360301510811e1
0.5 -1.2001443592098514e1 -1.2001443592098514e1
0.5003125 -1.2058485984755027e1 -1.2058485984755027e1
0.500625 -1.2117609045482897e1 -1.2117609045482897e1
0.5009375 -1.2177328304256736e1 -1.2177328304256736e1
0.50125 -1.2233757815642168e1 -1.2233757815642168e1
0.5015625 -1.2292708872037185e1 -1.2292708872037185e1
0.5018750000000001 -1.2353446567643989e1 -1.2353446567643989e1
0.5021875 -1.2413207757461425e1 -1.2413207757461425e1
0.5025000000000001 -1.2472794595323723e1 -1.2472794595323723e1
0.5028125 -1.2535395509197844e1 -1.2535395509197844e1
0.503125 -1.2594644117172795e1 -1.2594644117172795e1
0.5034375 -1.265477724799901e1 -1.265477724799901e1
0.50375 -1.27170696279173e1 -1.27170696279173e1
0.5040625000000001 -1.2778150070542399e1 -1.2778150070542399e1
0.504375 -1.2840612729565766e1 -1.2840612729565766e1
0.5046875000000001 -1.2901593713695622e1 -1.2901593713695622e1
0.505 -1.2962415868974933e1 -1.2962415868974933e1
0.5053125 -1.302548868626771e1 -1.302548868626771e1
0.505625 -1.3088626631743029e1 -1.3088626631743029e1
0.5059375 -1.3151186804168976e1 -1.3151186804168976e1
0.50625 -1.3214470944454735e1 -1.3214470944454735e1
0.5065625 -1.3275360333773353e1 -1.3275360333773353e1
0.5068750000000001 -1.3340439443873112e1 -1.3340439443873112e1
0.5071875 -1.340319938870569e1 -1.340319938870569e1
0.5075000000000001 -1.3466262617033937e1 -1.3466262617033937e1
0.5078125 -1.3530126602036109e1 -1.3530126602036109e1
0.508125 -1.3596851659149326e1 -1.3596851659149326e1
0.5084375 -1.3661020577164965e1 -1.3661020577164965e1
0.50875 -1.3723451166133675e1 -1.3723451166133675e1
0.5090625000000001 -1.3790157191177133e1 -1.3790157191177133e1
0.509375 -1.3856006750118542e1 -1.3856006750118542e1
0.5096875000000001 -1.3920748366965274e1 -1.3920748366965274e1
0.51 -1.3987616623284413e1 -1.3987616623284413e1
0.5103125000000001 -1.40521386545898e1 -1.40521386545898e1
0.510625 -1.4120117580581866e1 -1.4120117580581866e1
0.5109375 -1.418723022601269e1 -1.418723022601269e1
0.51125 -1.425248004424255e1 -1.425248004424255e1
0.5115625 -1.4321285819211045e1 -1.4321285819211045e1
0.5118750000000001 -1.4387920451416068e1 -1.4387920451416068e1
0.5121875 -1.4455448613061964e1 -1.4455448613061964e1
0.5125000000000001 -1.4523274485363874e1 -1.4523274485363874e1
0.5128125 -1.4593435245462462e1 -1.4593435245462462e1
0.513125 -1.4661722953838837e1 -1.4661722953838837e1
0.5134375 -1.4730245789913244e1 -1.4730245789913244e1
0.51375 -1.4800251739699963e1 -1.4800251739699963e1
0.5140625 -1.4868690139946995e1 -1.4868690139946995e1
0.514375 -1.4937555860859067e1 -1.4937555860859067e1
0.5146875000000001 -1.5007656134990686e1 -1.5007656134990686e1
0.515 -1.507863319179167e1 -1.507863319179167e1
0.5153125000000001 -1.5147081066112225e1 -1.5147081066112225e1
0.515625 -1.5218936779343569e1 -1.5218936779343569e1
0.5159375 -1.528978857271439e1 -1.528978857271439e1
0.51625 -1.5360067300367593e1 -1.5360067300367593e1
0.5165625 -1.5432170674541414e1 -1.5432170674541414e1
0.5168750000000001 -1.5507301711813927e1 -1.5507301711813927e1
0.5171875 -1.5577921824377047e1 -1.5577921824377047e1
0.5175000000000001 -1.5651194316920812e1 -1.5651194316920812e1
0.5178125 -1.5723094826940798e1 -1.5723094826940798e1
0.5181250000000001 -1.5797748875755207e1 -1.5797748875755207e1
0.5184375 -1.5869520575634017e1 -1.5869520575634017e1
0.51875 -1.5944386785844546e1 -1.5944386785844546e1
0.5190625 -1.601817014026172e1 -1.601817014026172e1
0.519375 -1.6089551383645887e1 -1.6089551383645887e1
0.5196875000000001 -1.6165981459522374e1 -1.6165981459522374e1
0.52 -1.624019060043982e1 -1.624019060043982e1
0.5203125000000001 -1.6313958267928758e1 -1.6313958267928758e1
0.520625 -1.6389911205280516e1 -1.6389911205280516e1
0.5209375 -1.6464958915034078e1 -1.6464958915034078e1
0.52125 -1.6541483467226573e1 -1.6541483467226573e1
0.5215625 -1.661887219874014e1 -1.661887219874014e1
0.521875 -1.669448881931392e1 -1.669448881931392e1
0.5221875 -1.6772486797857784e1 -1.6772486797857784e1
0.5225000000000001 -1.684893818556346e1 -1.684893818556346e1
0.5228125 -1.692655124560959e1 -1.692655124560959e1
0.5231250000000001 -1.700371488709978e1 -1.700371488709978e1
0.5234375 -1.7081691935147393e1 -1.7081691935147393e1
0.52375 -1.7160411745053427e1 -1.7160411745053427e1
0.5240625 -1.7236888689198242e1 -1.7236888689198242e1
0.524375 -1.7317602014667575e1 -1.7317602014667575e1
0.5246875000000001 -1.7396913914633917e1 -1.7396913914633917e1
0.525 -1.7476972236840158e1 -1.7476972236840158e1
0.5253125000000001 -1.755748159469302e1 -1.755748159469302e1
0.525625 -1.763640210972706e1 -1.763640210972706e1
0.5259375000000001 -1.772001327143524e1 -1.772001327143524e1
0.52625 -1.7798257025844652e1 -1.7798257025844652e1
0.5265625 -1.7881656434074177e1 -1.7881656434074177e1
0.526875 -1.7961147947480715e1 -1.7961147947480715e1
0.5271875 -1.804411973706927e1 -1.804411973706927e1
0.5275000000000001 -1.8127607448630517e1 -1.8127607448630517e1
0.5278125 -1.8209364726799397e1 -1.8209364726799397e1
0.5281250000000001 -1.8293712400236547e1 -1.8293712400236547e1
0.5284375 -1.837571392966318e1 -1.837571392966318e1
0.52875 -1.8461009799237292e1 -1.8461009799237292e1
0.5290625 -1.854622726890928e1 -1.854622726890928e1
0.529375 -1.8629791386774816e1 -1.8629791386774816e1
0.5296875 -1.8714995611724664e1 -1.8714995611724664e1
0.53 -1.8800444608881737e1 -1.8800444608881737e1
0.5303125000000001 -1.8884687625604858e1 -1.8884687625604858e1
0.530625 -1.8972466399975094e1 -1.8972466399975094e1
0.5309375000000001 -1.905961538807613e1 -1.905961538807613e1
0.53125 -1.91465822406354e1 -1.91465822406354e1
0.5315625 -1.9231558622004815e1 -1.9231558622004815e1
0.531875 -1.932064888384237e1 -1.932064888384237e1
0.5321875 -1.940940290770421e1 -1.940940290770421e1
0.5325000000000001 -1.9495874149077355e1 -1.9495874149077355e1
0.5328125 -1.958449168486739e1 -1.958449168486739e1
0.5331250000000001 -1.9674188138949905e1 -1.9674188138949905e1
0.5334375 -1.97616871343126e1 -1.97616871343126e1
0.5337500000000001 -1.9852669175810735e1 -1.9852669175810735e1
0.5340625 -1.994016358406778e1 -1.994016358406778e1
0.534375 -2.0031820959749968e1 -2.0031820959749968e1
0.5346875 -2.012234077596266e1 -2.012234077596266e1
0.535 -2.021395341127398e1 -2.021395341127398e1
0.5353125000000001 -2.030466535654894e1 -2.030466535654894e1
0.535625 -2.0395488777230714e1 -2.0395488777230714e1
0.5359375000000001 -2.048607232337425e1 -2.048607232337425e1
0.53625 -2.057886385969876e1 -2.057886385969876e1
0.5365625 -2.0672251298276098e1 -2.0672251298276098e1
0.536875 -2.076654871800209e1 -2.076654871800209e1
0.5371875 -2.0859706746061494e1 -2.0859706746061494e1
0.5375000000000001 -2.0953074042990995e1 -2.0953074042990995e1
0.5378125 -2.1048686705524307e1 -2.1048686705524307e1
0.5381250000000001 -2.1141509962595666e1 -2.1141509962595666e1
0.5384375 -2.1237854253575353e1 -2.1237854253575353e1
0.5387500000000001 -2.1331058091624147e1 -2.1331058091624147e1
0.5390625 -2.142720992851908e1 -2.142720992851908e1
0.539375 -2.1525036082632216e1 -2.1525036082632216e1
0.5396875 -2.162087919095946e1 -2.162087919095946e1
0.54 -2.171839028806615e1 -2.171839028806615e1
0.5403125000000001 -2.181665446494488e1 -2.181665446494488e1
0.540625 -2.1912239281109652e1 -2.1912239281109652e1
0.5409375000000001 -2.2010883723905938e1 -2.2010883723905938e1
0.54125 -2.2111656996265157e1 -2.2111656996265157e1
0.5415625000000001 -2.2208671415772262e1 -2.2208671415772262e1
0.541875 -2.230953385960682e1 -2.230953385960682e1
0.5421875 -2.241104922677194e1 -2.241104922677194e1
0.5425 -2.250976045318392e1 -2.250976045318392e1
0.5428125 -2.2611550667110425e1 -2.2611550667110425e1
0.5431250000000001 -2.2711805538534538e1 -2.2711805538534538e1
0.5434375 -2.281406252604582e1 -2.281406252604582e1
0.5437500000000001 -2.29184916024188e1 -2.29184916024188e1
0.5440625 -2.3020308844994435e1 -2.3020308844994435e1
0.544375 -2.3121878387219187e1 -2.3121878387219187e1
0.5446875 -2.3225199446538756e1 -2.3225199446538756e1
0.545 -2.3328542535924573e1 -2.3328542535924573e1
0.5453125000000001 -2.343413320881344e1 -2.343413320881344e1
0.545625 -2.3538783320042132e1 -2.3538783320042132e1
0.5459375000000001 -2.3640034178326534e1 -2.3640034178326534e1
0.54625 -2.3747680450102127e1 -2.3747680450102127e1
0.5465625000000001 -2.3853755098129188e1 -2.3853755098129188e1
0.546875 -2.3959247806531568e1 -2.3959247806531568e1
0.5471875 -2.40652136805348e1 -2.40652136805348e1
0.5475 -2.417263366590858e1 -2.417263366590858e1
0.5478125 -2.4280422999754666e1 -2.4280422999754666e1
0.5481250000000001 -2.4387050695868385e1 -2.4387050695868385e1
0.5484375 -2.4494902551445268e1 -2.4494902551445268e1
0.5487500000000001 -2.460575223627355e1 -2.460575223627355e1
0.5490625 -2.4718223833764643e1 -2.4718223833764643e1
0.5493750000000001 -2.4826621198313735e1 -2.4826621198313735e1
0.5496875 -2.4936345539625183e1 -2.4936345539625183e1
0.55 -2.5049377985298708e1 -2.5049377985298708e1
0.5503125 -2.5159216364181777e1 -2.5159216364181777e1
0.550625 -2.5273232192455982e1 -2.5273232192455982e1
0.5509375000000001 -2.5384665206564097e1 -2.5384665206564097e1
0.55125 -2.5494072064790164e1 -2.5494072064790164e1
0.5515625000000001 -2.560616041685724e1 -2.560616041685724e1
0.551875 -2.5721348836281397e1 -2.5721348836281397e1
0.5521875 -2.583448491225325e1 -2.583448491225325e1
0.5525 -2.5947782258612353e1 -2.5947782258612353e1
0.5528125 -2.6062825915447394e1 -2.6062825915447394e1
0.5531250000000001 -2.6180979971648487e1 -2.6180979971648487e1
0.5534375 -2.6294139679681468e1 -2.6294139679681468e1
0.5537500000000001 -2.6413439395342795e1 -2.6413439395342795e1
0.5540625 -2.6529459140640103e1 -2.6529459140640103e1
0.5543750000000001 -2.6647651601859327e1 -2.6647651601859327e1
0.5546875 -2.6765604491804044e1 -2.6765604491804044e1
0.555 -2.6886300774680496e1 -2.6886300774680496e1
0.5553125 -2.700333819722262e1 -2.700333819722262e1
0.555625 -2.7122559939858622e1 -2.7122559939858622e1
0.5559375000000001 -2.7244405542223905e1 -2.7244405542223905e1
0.55625 -2.7364893034173367e1 -2.7364893034173367e1
0.5565625000000001 -2.7486646010151237e1 -2.7486646010151237e1
0.556875 -2.7607690228538633e1 -2.7607690228538633e1
0.5571875000000001 -2.7730080104791416e1 -2.7730080104791416e1
0.5575 -2.7854519980970583e1 -2.7854519980970583e1
0.5578125 -2.7979248813229862e1 -2.7979248813229862e1
0.558125 -2.8103627034832318e1 -2.8103627034832318e1
0.5584375 -2.8229955358705485e1 -2.8229955358705485e1
0.5587500000000001 -2.8352089356829385e1 -2.8352089356829385e1
0.5590625 -2.8477687334880176e1 -2.8477687334880176e1
0.5593750000000001 -2.8604052981954815e1 -2.8604052981954815e1
0.5596875 -2.8729273322424056e1 -2.8729273322424056e1
0.56 -2.885946327454993e1 -2.885946327454993e1
0.5603125 -2.8987018843028714e1 -2.8987018843028714e1
0.560625 -2.9115920710159195e1 -2.9115920710159195e1
0.5609375000000001 -2.924530090175184e1 -2.924530090175184e1
0.56125 -2.9372398511941434e1 -2.9372398511941434e1
0.5615625000000001 -2.950350185235228e1 -2.950350185235228e1
0.561875 -2.9635345079978002e1 -2.9635345079978002e1
0.5621875000000001 -2.9766106490042226e1 -2.9766106490042226e1
0.5625 -2.9898800612203637e1 -2.9898800612203637e1
0.5628125 -3.003259319131947e1 -3.003259319131947e1
0.563125 -3.0166826101491175e1 -3.0166826101491175e1
0.5634375 -3.0299168249555883e1 -3.0299168249555883e1
0.5637500000000001 -3.043638536891202e1 -3.043638536891202e1
0.5640625 -3.056703283938449e1 -3.056703283938449e1
0.5643750000000001 -3.0704595714021785e1 -3.0704595714021785e1
0.5646875 -3.0839312706442875e1 -3.0839312706442875e1
0.5650000000000001 -3.097824304304057e1 -3.097824304304057e1
0.5653125 -3.1115821938308805e1 -3.1115821938308805e1
0.565625 -3.1254952105548078e1 -3.1254952105548078e1
0.5659375 -3.1389790511917532e1 -3.1389790511917532e1
0.56625 -3.15330492470276e1 -3.15330492470276e1
0.5665625000000001 -3.167185371477361e1 -3.167185371477361e1
0.566875 -3.1813371139569504e1 -3.1813371139569504e1
0.5671875000000001 -3.1954217174139636e1 -3.1954217174139636e1
0.5675 -3.209747938827976e1 -3.209747938827976e1
0.5678125 -3.223774342288751e1 -3.223774342288751e1
0.568125 -3.238264574946523e1 -3.238264574946523e1
0.5684375 -3.252826867081793e1 -3.252826867081793e1
0.5687500000000001 -3.267150312644488e1 -3.267150312644488e1
0.5690625 -3.281604692024674e1 -3.281604692024674e1
0.5693750000000001 -3.296234615008333e1 -3.296234615008333e1
0.5696875 -3.3107679243128665e1 -3.3107679243128665e1
0.5700000000000001 -3.325419252120454e1 -3.325419252120454e1
0.5703125 -3.34044195462994e1 -3.34044195462994e1
0.570625 -3.3550253849796796e1 -3.3550253849796796e1
0.5709375 -3.370029853394961e1 -3.370029853394961e1
0.57125 -3.3851289043615985e1 -3.3851289043615985e1
0.5715625000000001 -3.400263524935152e1 -3.400263524935152e1
0.571875 -3.415283856314462e1 -3.415283856314462e1
0.5721875000000001 -3.430880026720305e1 -3.430880026720305e1
0.5725 -3.445995205765947e1 -3.445995205765947e1
0.5728125000000001 -3.4616161911661116e1 -3.4616161911661116e1
0.573125 -3.476903114821297e1 -3.476903114821297e1
0.5734375 -3.4922200959103144e1 -3.4922200959103144e1
0.57375 -3.507982501261548e1 -3.507982501261548e1
0.5740625 -3.523607762492437e1 -3.523607762492437e1
0.5743750000000001 -3.539381798315852e1 -3.539381798315852e1
0.5746875 -3.5551189631947715e1 -3.5551189631947715e1
0.5750000000000001 -3.571056289496308e1 -3.571056289496308e1
0.5753125 -3.587118180690785e1 -3.587118180690785e1
0.575625 -3.6032110749331046e1 -3.6032110749331046e1
0.5759375 -3.619160855515664e1 -3.619160855515664e1
0.57625 -3.635458283408851e1 -3.635458283408851e1
0.5765625000000001 -3.6522044711004206e1 -3.6522044711004206e1
0.576875 -3.668475401037184e1 -3.668475401037184e1
0.5771875000000001 -3.684722987095491e1 -3.684722987095491e1
0.5775 -3.7012485710123734e1 -3.7012485710123734e1
0.5778125000000001 -3.717708391197274e1 -3.717708391197274e1
0.578125 -3.734477726643862e1 -3.734477726643862e1
0.5784375 -3.7513549230179784e1 -3.7513549230179784e1
0.57875 -3.767960191937535e1 -3.767960191937535e1
0.5790625 -3.785003022593272e1 -3.785003022593272e1
0.5793750000000001 -3.801900023369134e1 -3.801900023369134e1
0.5796875 -3.819175578374605e1 -3.819175578374605e1
0.5800000000000001 -3.8363855020676134e1 -3.8363855020676134e1
0.5803125 -3.8537535886931515e1 -3.8537535886931515e1
0.5806250000000001 -3.870981192925327e1 -3.870981192925327e1
0.5809375 -3.888415939829073e1 -3.888415939829073e1
0.58125 -3.905926444767109e1 -3.905926444767109e1
0.5815625 -3.923735886870971e1 -3.923735886870971e1
0.581875 -3.9414130393564925e1 -3.9414130393564925e1
0.5821875000000001 -3.95949831646977e1 -3.95949831646977e1
0.5825 -3.977406850388987e1 -3.977406850388987e1
0.5828125000000001 -3.99577283511754e1 -3.99577283511754e1
0.583125 -4.013778096728864e1 -4.013778096728864e1
0.5834375 -4.032015924212654e1 -4.032015924212654e1
0.58375 -4.050225880271872e1 -4.050225880271872e1
0.5840625 -4.0688241408488544e1 -4.0688241408488544e1
0.5843750000000001 -4.087410185130292e1 -4.087410185130292e1
0.5846875 -4.106519269604549e1 -4.106519269604549e1
0.5850000000000001 -4.125149497949504e1 -4.125149497949504e1
0.5853125 -4.144245122633409e1 -4.144245122633409e1
0.5856250000000001 -4.163165042163026e1 -4.163165042163026e1
0.5859375 -4.182300429567666e1 -4.182300429567666e1
0.58625 -4.201534354395343e1 -4.201534354395343e1
0.5865625 -4.220703387409784e1 -4.220703387409784e1
0.586875 -4.2403722821227426e1 -4.2403722821227426e1
0.5871875000000001 -4.259812711989624e1 -4.259812711989624e1
0.5875 -4.27920178616824e1 -4.27920178616824e1
0.5878125000000001 -4.298944996419785e1 -4.298944996419785e1
0.588125 -4.3187985796219515e1 -4.3187985796219515e1
0.5884375000000001 -4.338516074362823e1 -4.338516074362823e1
0.58875 -4.3584465519439696e1 -4.3584465519439696e1
0.5890625 -4.3788570954302564e1 -4.3788570954302564e1
0.589375 -4.3989964711276194e1 -4.3989964711276194e1
0.5896875 -4.418947154426686e1 -4.418947154426686e1
0.5900000000000001 -4.439198220523766e1 -4.439198220523766e1
0.5903125 -4.4598238905566255e1 -4.4598238905566255e1
0.5906250000000001 -4.4800469834976035e1 -4.4800469834976035e1
0.5909375 -4.500826913795762e1 -4.500826913795762e1
0.59125 -4.521733388375841e1 -4.521733388375841e1
0.5915625 -4.542914175097766e1 -4.542914175097766e1
0.591875 -4.56407681667043e1 -4.56407681667043e1
0.5921875000000001 -4.58523515760481e1 -4.58523515760481e1
0.5925 -4.606669591932049e1 -4.606669591932049e1
0.5928125000000001 -4.62822740252196e1 -4.62822740252196e1
0.593125 -4.649678301226785e1 -4.649678301226785e1
0.5934375000000001 -4.671557394303098e1 -4.671557394303098e1
0.59375 -4.6932824390342e1 -4.6932824390342e1
0.5940625 -4.715272130905222e1 -4.715272130905222e1
0.594375 -4.737341821329036e1 -4.737341821329036e1
0.5946875 -4.7595716534115205e1 -4.7595716534115205e1
0.5950000000000001 -4.7819157040763535e1 -4.7819157040763535e1
0.5953125 -4.804348669196232e1 -4.804348669196232e1
0.5956250000000001 -4.8272124909206546e1 -4.8272124909206546e1
0.5959375 -4.84992108550069e1 -4.84992108550069e1
0.5962500000000001 -4.872917645261631e1 -4.872917645261631e1
0.5965625 -4.8956804637779065e1 -4.8956804637779065e1
0.596875 -4.919235804644821e1 -4.919235804644821e1
0.5971875 -4.942564806197705e1 -4.942564806197705e1
0.5975 -4.965837160105374e1 -4.965837160105374e1
0.5978125000000001 -4.989730623788463e1 -4.989730623788463e1
0.598125 -5.013441541380606e1 -5.013441541380606e1
0.5984375000000001 -5.0372416075002626e1 -5.0372416075002626e1
0.59875 -5.060897530766132e1 -5.060897530766132e1
0.5990625 -5.084609137897868e1 -5.084609137897868e1
0.599375 -5.109251674624473e1 -5.109251674624473e1
0.5996875 -5.1338619169731906e1 -5.1338619169731906e1
0.6000000000000001 -5.1583313547051226e1 -5.1583313547051226e1
0.6003125 -5.1833709126905966e1 -5.1833709126905966e1
0.6006250000000001 -5.208099471719478e1 -5.208099471719478e1
0.6009375 -5.233631998343488e1 -5.233631998343488e1
0.6012500000000001 -5.2591176998677916e1 -5.2591176998677916e1
0.6015625 -5.284144102970466e1 -5.284144102970466e1
0.601875 -5.30991305861099e1 -5.30991305861099e1
0.6021875 -5.335541024035236e1 -5.335541024035236e1
0.6025 -5.361564248696421e1 -5.361564248696421e1
0.6028125000000001 -5.3876084950896335e1 -5.3876084950896335e1
0.603125 -5.413763837417908e1 -5.413763837417908e1
0.6034375000000001 -5.440169033828905e1 -5.440169033828905e1
0.60375 -5.466621893423879e1 -5.466621893423879e1
0.6040625000000001 -5.49357829095862e1 -5.49357829095862e1
0.604375 -5.520763968279069e1 -5.520763968279069e1
0.6046875 -5.547961479625527e1 -5.547961479625527e1
0.605 -5.575202961758995e1 -5.575202961758995e1
0.6053125 -5.602541011916227e1 -5.602541011916227e1
0.6056250000000001 -5.63065971814195e1 -5.63065971814195e1
0.6059375 -5.658356781793017e1 -5.658356781793017e1
0.6062500000000001 -5.686410059596718e1 -5.686410059596718e1
0.6065625 -5.71457541270557e1 -5.71457541270557e1
0.606875 -5.743189652240115e1 -5.743189652240115e1
0.6071875 -5.771513977870935e1 -5.771513977870935e1
0.6075 -5.800529722449945e1 -5.800529722449945e1
0.6078125000000001 -5.829081795138162e1 -5.829081795138162e1
0.608125 -5.8585151130581e1 -5.8585151130581e1
0.6084375000000001 -5.8877874055842845e1 -5.8877874055842845e1
0.60875 -5.917460670877707e1 -5.917460670877707e1
0.6090625000000001 -5.947268082411946e1 -5.947268082411946e1
0.609375 -5.9775743104468425e1 -5.9775743104468425e1
0.6096875 -6.007550722334607e1 -6.007550722334607e1
0.61 -6.038224698149141e1 -6.038224698149141e1
0.6103125 -6.068892072610113e1 -6.068892072610113e1
0.6106250000000001 -6.099848158223001e1 -6.099848158223001e1
0.6109375 -6.131084871233368e1 -6.131084871233368e1
0.6112500000000001 -6.162244909467343e1 -6.162244909467343e1
0.6115625 -6.1939402607669834e1 -6.1939402607669834e1
0.6118750000000001 -6.225811508712839e1 -6.225811508712839e1
0.6121875 -6.257683116750202e1 -6.257683116750202e1
0.6125 -6.289803194956046e1 -6.289803194956046e1
0.6128125 -6.322597696191049e1 -6.322597696191049e1
0.613125 -6.3553246544897846e1 -6.3553246544897846e1
0.6134375000000001 -6.388509055865332e1 -6.388509055865332e1
0.61375 -6.421727324877072e1 -6.421727324877072e1
0.6140625000000001 -6.455664205985711e1 -6.455664205985711e1
0.614375 -6.489448571560577e1 -6.489448571560577e1
0.6146875 -6.523745671292461e1 -6.523745671292461e1
0.615 -6.557930477080306e1 -6.557930477080306e1
0.6153125 -6.59282179691764e1 -6.59282179691764e1
0.6156250000000001 -6.62717142767943e1 -6.62717142767943e1
0.6159375 -6.663070034831806e1 -6.663070034831806e1
0.6162500000000001 -6.698546351275225e1 -6.698546351275225e1
0.6165625 -6.734297536441416e1 -6.734297536441416e1
0.6168750000000001 -6.770407258622261e1 -6.770407258622261e1
0.6171875 -6.806430905824898e1 -6.806430905824898e1
0.6175 -6.843144811791724e1 -6.843144811791724e1
0.6178125 -6.88066155493653e1 -6.88066155493653e1
0.618125 -6.917775970039845e1 -6.917775970039845e1
0.6184375000000001 -6.955274186211507e1 -6.955274186211507e1
0.61875 -6.993502841428206e1 -6.993502841428206e1
0.6190625000000001 -7.032029149715716e1 -7.032029149715716e1
0.619375 -7.071021579785527e1 -7.071021579785527e1
0.6196875000000001 -7.11042736846194e1 -7.11042736846194e1
0.62 -7.149908535819493e1 -7.149908535819493e1
0.6203125 -7.18963183942579e1 -7.18963183942579e1
0.620625 -7.229902554462394e1 -7.229902554462394e1
0.6209375 -7.270808794332704e1 -7.270808794332704e1
0.6212500000000001 -7.311955499033509e1 -7.311955499033509e1
0.6215625 -7.353384967086102e1 -7.353384967086102e1
0.6218750000000001 -7.395099989716444e1 -7.395099989716444e1
0.6221875 -7.437023180847434e1 -7.437023180847434e1
0.6225 -7.479902408672031e1 -7.479902408672031e1
0.6228125 -7.523407644677543e1 -7.523407644677543e1
0.623125 -7.566842831431684e1 -7.566842831431684e1
0.6234375000000001 -7.610573529842448e1 -7.610573529842448e1
0.62375 -7.654918929065214e1 -7.654918929065214e1
0.6240625000000001 -7.69976566592323e1 -7.69976566592323e1
0.624375 -7.744183022215482e1 -7.744183022215482e1
0.6246875000000001 -7.789944656574342e1 -7.789944656574342e1
0.625 -7.836406801487108e1 -7.836406801487108e1
