# Supplementary material for: Large-deviations of disease spreading dynamics with vaccination
Source: PLoS One. 2023 Jul 10;18(7):e0287932. doi: 10.1371/journal.pone.0287932 (PMC10332629; doi:10.1371/journal.pone.0287932)
Supplement: S1 Data — (GZ) [file pone.0287932.s002.gz › DATA/fig11/adaptive/adaptiveI960.dat]

#v0.2.1
# sir_printer -f v0.5.5_EN_LDHD_N3200r0.14t0.4v530Gsw0.1GS56229289SS264107025_NI1_1-end_0_x6._0_i.curves.gz -e 960
# "/run/media/zapp2389/CompPhys/Yannick/Doktorarbeit/sirv/5_patient_zeros/ld/lambda0.4/at_crit/N3200/entropic_6"
# curves: 559
5 5 5 5 5 5 5 5 5 5 5 5 5 5 5 5 5 5 5 5 5 5 5 5 5 5 5 5 5 5 5 5 5 5 5 5 5 5 5 5 5 5 5 5 5 5 5 5 5 5 5 5 5 5 5 5 5 5 5 5 5 5 5 5 5 5 5 5 5 5 5 5 5 5 5 5 5 5 5 5 5 5 5 5 5 5 5 5 5 5 5 5 5 5 5 5 5 5 5 5 5 5 5 5 5 5 5 5 5 5 5 5 5 5 5 5 5 5 5 5 5 5 5 5 5 5 5 5 5 5 5 5 5 5 5 5 5 5 5 5 5 5 5 5 5 5 5 5 5 5 5 5 5 5 5 5 5 5 5 5 5 5 5 5 5 5 5 5 5 5 5 5 5 5 5 5 5 5 5 5 5 5 5 5 5 5 5 5 5 5 5 5 5 5 5 5 5 5 5 5 5 5 5 5 5 5 5 5 5 5 5 5 5 5 5 5 5 5 5 5 5 5 5 5 5 5 5 5 5 5 5 5 5 5 5 5 5 5 5 5 5 5 5 5 5 5 5 5 5 5 5 5 5 5 5 5 5 5 5 5 5 5 5 5 5 5 5 5 5 5 5 5 5 5 5 5 5 5 5 5 5 5 5 5 5 5 5 5 5 5 5 5 5 5 5 5 5 5 5 5 5 5 5 5 5 5 5 5 5 5 5 5 5 5 5 5 5 5 5 5 5 5 5 5 5 5 5 5 5 5 5 5 5 5 5 5 5 5 5 5 5 5 5 5 5 5 5 5 5 5 5 5 5 5 5 5 5 5 5 5 5 5 5 5 5 5 5 5 5 5 5 5 5 5 5 5 5 5 5 5 5 5 5 5 5 5 5 5 5 5 5 5 5 5 5 5 5 5 5 5 5 5 5 5 5 5 5 5 5 5 5 5 5 5 5 5 5 5 5 5 5 5 5 5 5 5 5 5 5 5 5 5 5 5 5 5 5 5 5 5 5 5 5 5 5 5 5 5 5 5 5 5 5 5 5 5 5 5 5 5 5 5 5 5 5 5 5 5 5 5 5 5 5 5 5 5 5 5 5 5 5 5 5 5 5 5 5 5 5 5 5 5 5 5 5 5 5 5 5 5 5 5 5 5 5 5 5 5 5 5 5 5 5 5 5 5 5 5 5 5 5 5 5 5 5 5 5 5 5 5 5 5 5 5 5 5 5 5 5 5 5 5 5 5 5 5 5 5 5 5 5 5 5 5 5 5 5 5 5 5.0
10 13 7 12 8 14 9 9 12 7 11 9 10 14 11 13 12 11 13 10 13 10 12 9 5 12 11 11 10 14 12 11 11 9 10 14 12 15 12 12 11 6 9 8 12 14 17 9 20 14 12 14 8 11 9 11 13 11 9 12 10 9 10 9 13 9 12 12 10 11 11 8 12 13 15 13 7 9 12 11 9 13 13 12 13 9 15 7 10 15 11 12 10 11 10 6 7 11 9 14 8 13 8 9 13 14 12 12 10 8 8 13 15 11 10 6 14 9 8 12 8 11 10 11 13 10 9 9 17 12 13 8 14 10 12 8 10 12 10 13 5 11 15 14 12 9 8 10 9 7 11 12 12 11 12 12 12 9 12 12 11 11 15 11 11 12 10 14 13 9 7 10 10 12 10 12 10 10 12 13 13 8 8 12 10 14 11 10 9 10 10 12 12 10 11 13 18 11 9 11 6 7 10 8 13 15 10 11 9 10 11 7 10 11 13 7 12 10 7 11 9 4 9 9 11 13 17 12 11 13 8 10 13 10 10 7 11 9 9 9 12 14 15 14 10 9 7 8 12 11 14 12 10 10 12 9 11 11 12 12 12 12 8 16 9 13 12 11 10 12 8 12 9 12 11 13 9 9 9 13 7 10 13 12 8 9 12 11 10 15 6 14 9 7 11 10 12 14 9 10 6 10 12 14 11 13 7 17 13 14 8 14 9 7 8 9 10 11 12 13 7 10 16 11 13 14 8 11 14 8 12 9 9 8 12 10 10 10 10 11 13 12 11 13 13 11 10 9 9 10 6 14 12 10 7 12 9 11 11 12 6 10 12 10 8 6 8 10 7 13 12 8 11 12 9 10 8 11 14 7 11 9 12 8 9 9 11 9 8 9 10 11 8 15 9 9 11 11 11 11 12 10 9 8 9 8 11 11 10 9 14 6 10 12 9 9 10 9 6 7 13 11 13 11 10 13 8 12 7 13 10 12 7 13 11 8 13 12 11 7 13 10 9 10 12 10 13 11 10 13 11 9 7 15 9 16 12 10 10 14 11 12 9 7 11 12 12 6 9 14 10 12 9 7 12 9 9 9 13 10 11 11 11 11 11 16 11 10 11 10 12 10 10 12 9 11 14 10 8 12 10 9 12 12 9 13 14 11 10 11 9 12 5 11 12 12 11 9 8 8 7 8 11 11 10 12 10 11 11 10 10 8 13 12 8 8 10 9 10 9 9 7 14 11 11 10 10 13 9 12 15 9 14 12 12 14 8 11 11 10.663685152057245
14 21 15 17 16 24 16 21 18 12 18 17 21 22 17 19 17 19 18 12 21 18 19 13 10 21 26 18 15 21 20 17 15 17 15 20 19 23 19 17 16 11 11 12 19 17 21 15 25 19 19 22 12 16 16 16 19 16 10 16 21 18 13 18 22 13 18 19 14 16 18 12 18 19 24 18 14 15 20 20 17 18 25 19 18 14 18 12 20 21 16 17 12 20 17 14 11 19 10 20 11 21 18 16 20 23 23 17 19 14 12 18 24 15 15 11 26 18 13 18 16 17 15 19 20 17 17 18 24 21 26 13 21 12 23 10 17 19 16 18 8 21 17 22 17 16 13 16 17 12 16 22 15 21 15 20 19 14 16 26 15 16 26 16 20 19 14 19 19 8 8 15 19 11 16 17 13 15 19 16 18 12 14 22 16 22 16 13 15 15 13 19 20 16 19 25 23 20 18 18 14 14 19 13 15 17 16 18 14 11 15 13 19 17 20 16 17 16 9 17 18 4 15 13 21 18 29 17 14 21 12 19 19 14 11 15 21 13 16 17 19 24 24 23 20 18 13 15 17 18 23 15 21 17 22 14 19 20 17 14 19 16 13 21 12 19 19 17 18 16 13 15 16 20 15 18 14 18 15 17 16 14 20 22 15 16 21 18 14 21 10 17 13 10 17 20 14 19 15 16 10 12 15 20 20 21 10 26 19 23 11 20 14 13 15 16 18 17 23 16 11 11 25 16 22 19 14 16 19 11 16 15 18 10 18 14 19 14 19 18 23 14 15 17 16 15 17 13 19 17 12 24 18 20 11 15 16 20 19 16 6 17 15 18 18 14 13 15 12 17 19 15 15 17 18 16 11 11 18 11 19 15 19 13 15 17 20 12 12 15 11 15 14 22 12 11 13 16 17 13 21 14 15 13 15 19 17 20 17 13 16 13 17 19 12 16 11 15 14 11 18 15 21 15 13 19 15 20 16 15 16 14 11 25 20 14 19 18 19 9 16 14 15 19 21 19 22 19 14 23 19 14 15 20 11 21 16 15 18 26 17 15 16 12 17 16 11 12 14 20 16 17 14 12 26 13 14 9 23 20 16 11 17 12 18 19 16 19 17 19 15 15 15 19 18 18 15 15 16 20 15 13 21 13 16 23 16 18 17 16 14 19 10 14 20 19 16 12 9 15 14 15 16 15 17 19 16 21 14 13 17 10 24 19 15 11 16 15 15 12 13 15 18 17 16 18 20 22 11 15 18 17 20 17 18 18 14 18 15 16.674418604651163
18 27 21 20 25 32 27 26 25 14 19 22 32 29 23 24 15 20 22 15 22 24 22 18 13 31 33 28 19 24 25 20 18 26 22 26 29 31 25 22 25 19 15 14 25 20 26 23 27 29 28 27 19 20 19 20 26 20 14 23 25 20 17 26 26 19 23 18 16 22 30 18 26 25 32 24 19 23 23 28 19 26 31 22 23 16 22 15 26 20 19 22 17 25 19 17 15 21 15 27 15 26 26 16 22 29 30 22 26 16 18 29 26 15 21 14 35 20 19 21 21 21 20 24 26 19 23 22 27 31 30 20 31 16 35 11 27 26 20 24 12 32 17 28 21 20 24 24 24 17 20 30 22 26 18 27 22 19 22 36 21 17 33 19 29 23 13 20 26 8 11 23 28 17 23 16 17 16 24 26 27 16 15 28 23 31 24 17 19 28 18 28 21 28 20 32 28 29 27 21 19 19 24 18 16 25 26 24 20 14 22 15 22 23 27 24 21 22 10 18 20 5 22 15 24 23 37 20 18 26 15 24 29 23 16 19 29 20 28 28 23 33 31 32 24 23 18 20 22 25 31 19 22 19 25 22 23 26 19 15 25 18 23 26 14 24 28 23 28 22 15 18 16 26 24 20 17 28 16 18 22 21 22 31 20 18 27 18 21 26 14 23 18 13 23 20 20 24 20 22 14 18 18 31 25 34 14 32 22 28 12 26 18 18 20 24 32 21 32 23 14 13 28 20 26 25 15 21 20 13 20 21 23 12 23 21 26 21 26 26 33 18 19 23 25 17 20 17 24 23 20 31 21 27 10 22 22 26 21 19 8 25 19 25 29 17 18 23 19 23 24 16 20 21 25 20 15 14 28 13 23 22 22 18 23 24 24 17 14 20 16 16 19 27 15 12 19 22 24 19 24 19 22 17 22 20 21 28 26 16 20 17 23 25 14 18 14 16 22 16 21 28 27 20 21 29 14 19 25 21 15 16 19 29 32 23 25 23 25 13 19 17 20 25 26 24 34 27 21 25 23 23 19 21 14 29 19 18 22 30 18 19 19 16 21 18 18 17 17 29 23 24 15 16 39 22 20 16 29 23 23 21 29 15 24 24 21 24 20 33 23 20 15 26 25 18 17 22 28 26 18 24 26 22 21 33 24 27 21 15 20 24 12 16 29 24 20 16 11 18 19 21 23 21 23 27 20 32 18 22 19 13 29 23 19 18 24 21 20 20 17 19 20 24 20 23 27 24 16 18 18 20 27 24 26 22 18 22 22 21.898032200357784
21 34 31 23 29 37 32 33 27 18 23 27 36 29 31 30 19 25 24 23 20 26 23 22 16 40 41 30 27 27 29 24 18 34 27 35 42 43 33 26 31 19 25 20 32 24 28 32 30 31 30 32 21 23 24 21 35 21 15 25 31 20 23 30 36 21 30 21 18 23 40 29 32 32 44 27 27 23 26 32 27 34 36 29 25 12 24 16 28 27 26 22 23 28 25 21 17 29 22 31 21 31 31 17 26 33 40 30 27 23 20 36 29 19 25 21 34 21 31 23 24 26 26 26 27 24 28 25 33 34 44 28 38 18 41 14 31 32 26 39 15 32 25 34 18 22 24 34 23 15 22 28 28 32 23 40 26 19 23 41 24 21 42 23 34 30 15 27 31 11 15 29 37 26 33 19 26 19 31 31 32 16 15 33 26 37 31 20 26 32 24 31 24 34 25 40 33 28 40 20 24 24 37 21 21 29 33 28 28 12 24 23 27 26 32 30 23 26 12 20 24 7 30 21 31 30 42 23 24 24 19 25 35 30 20 26 30 28 33 34 31 39 42 33 34 28 24 23 27 35 36 23 24 26 29 19 25 35 24 22 29 22 26 21 20 25 36 32 32 22 18 24 24 37 27 24 21 36 15 22 31 31 23 34 22 26 28 28 25 30 18 29 18 11 27 30 25 26 26 27 21 24 20 37 26 42 17 39 20 37 19 37 25 18 27 27 38 27 38 30 14 18 33 27 27 38 21 23 26 15 23 29 27 15 30 25 35 30 31 33 43 25 18 29 39 22 25 17 26 25 29 31 26 31 12 28 25 29 26 22 13 27 25 32 41 19 16 24 26 34 34 19 23 24 36 21 18 18 40 21 29 31 32 25 29 30 31 22 15 24 21 20 24 34 19 12 23 24 32 18 30 24 25 20 31 30 28 30 28 20 27 18 31 29 20 23 17 16 29 18 28 38 33 24 27 32 18 21 35 27 15 19 25 38 41 28 31 32 30 16 27 23 23 29 36 31 36 36 29 30 31 29 23 22 19 41 28 15 26 31 24 20 26 21 31 24 24 22 20 34 29 27 18 23 52 22 23 19 36 27 34 31 34 17 28 28 21 27 25 35 28 25 16 25 31 22 25 29 28 30 22 29 32 29 23 42 29 35 23 19 25 27 12 19 37 27 21 20 17 19 23 23 28 28 24 33 21 38 18 26 20 21 34 32 23 21 33 26 24 20 21 22 22 30 24 28 31 30 19 23 25 22 29 32 31 29 23 35 28 26.706618962432917
20 43 35 30 36 40 38 38 28 25 25 31 42 33 37 38 23 24 27 26 23 31 25 28 19 44 43 31 27 32 37 33 22 38 35 39 52 48 38 22 32 21 31 24 31 34 36 33 33 31 34 39 27 33 24 24 51 29 23 31 35 21 25 34 42 26 35 24 20 25 42 34 40 30 48 26 31 28 27 36 34 40 41 24 28 13 29 19 31 27 29 19 29 32 28 28 21 37 29 33 23 28 35 23 33 44 44 38 30 23 24 46 39 24 32 23 43 20 37 22 21 32 27 30 25 30 31 30 38 43 49 32 40 21 40 15 36 38 27 49 19 40 24 40 24 27 25 42 30 15 23 37 31 35 20 44 29 24 28 51 27 26 54 29 37 34 18 27 33 15 19 35 40 27 35 26 38 29 31 35 41 19 15 40 28 37 38 25 29 29 26 39 29 41 23 44 41 28 55 19 29 29 42 24 20 31 36 28 29 12 23 32 35 34 40 33 25 28 14 27 28 8 38 25 34 31 45 24 28 27 26 28 37 31 28 26 35 29 34 39 37 39 42 41 40 38 29 25 31 42 42 27 26 27 26 20 31 44 26 26 40 24 29 28 27 25 44 34 37 23 22 32 26 41 23 31 25 39 20 26 42 35 29 41 26 27 33 33 28 35 23 27 24 10 32 37 27 28 29 34 27 28 27 44 29 46 19 44 24 43 19 44 29 22 32 34 50 26 41 35 13 21 40 32 31 41 27 24 30 16 27 39 32 21 32 23 38 32 33 41 44 25 23 31 41 33 28 16 32 30 35 35 31 36 16 30 27 32 32 24 13 31 29 32 43 20 21 22 32 38 36 20 23 27 45 23 24 20 49 26 34 39 37 25 26 30 31 24 16 25 28 21 25 41 22 14 25 34 37 27 32 33 27 20 31 29 29 38 34 28 28 21 34 34 21 26 18 20 34 21 37 46 34 25 31 30 21 25 42 32 13 21 35 43 46 35 44 40 38 21 32 27 26 31 35 38 40 41 43 30 40 28 25 24 22 49 34 18 35 30 23 22 31 26 34 26 29 29 23 38 33 32 21 27 60 29 28 19 45 33 37 38 39 23 34 34 23 28 30 38 34 34 22 25 33 18 30 29 39 49 25 32 40 30 37 49 31 38 28 19 31 28 12 21 39 31 24 19 15 18 24 22 26 27 25 34 29 45 24 29 22 25 38 34 29 26 43 24 34 22 27 27 27 34 26 33 41 36 22 26 31 23 30 41 29 33 28 41 30 30.669051878354204
26 48 40 34 46 45 43 38 26 31 25 34 43 37 46 49 27 28 30 31 24 35 33 35 22 49 51 31 32 29 42 35 26 45 40 41 58 56 38 24 35 25 30 31 32 39 34 35 39 26 32 43 33 38 29 25 56 31 30 37 39 18 26 42 51 27 38 25 25 27 50 39 43 36 50 27 39 28 27 42 42 40 44 29 33 13 38 22 34 35 34 24 35 34 27 37 24 48 31 40 30 33 35 23 35 47 39 44 34 21 29 63 44 30 30 26 44 24 47 26 18 35 28 36 33 33 35 34 37 50 54 33 38 28 39 17 45 45 30 59 16 39 29 43 29 32 28 43 33 13 22 42 36 44 23 43 28 23 34 62 26 27 59 36 41 40 20 31 35 18 24 36 40 34 41 29 45 32 40 37 43 22 18 41 29 37 39 27 38 40 26 40 32 48 25 49 46 30 59 19 33 28 46 28 25 30 48 28 30 14 26 32 37 32 47 32 26 33 17 30 31 11 47 32 37 37 53 25 38 30 30 31 38 37 36 32 39 34 41 42 35 37 42 44 43 44 38 27 38 45 46 31 28 30 26 19 35 53 26 33 43 24 26 30 32 29 56 39 39 24 27 40 26 42 26 41 26 41 16 34 44 40 30 42 32 30 38 36 29 39 24 28 24 12 37 34 30 30 31 36 31 33 31 42 31 44 26 48 27 52 17 44 38 21 37 43 50 33 40 45 15 24 42 37 38 44 31 22 40 17 29 54 39 26 34 25 40 39 34 44 58 28 29 33 47 37 33 16 36 37 40 42 32 39 20 34 29 37 35 27 10 33 33 37 54 25 25 25 37 38 40 19 24 32 59 22 23 20 50 32 34 46 35 28 32 34 37 27 19 25 28 26 25 43 22 17 31 35 39 33 36 41 28 21 29 27 32 46 35 34 26 26 33 35 25 33 23 24 39 22 39 54 45 28 30 38 26 24 47 36 16 24 38 50 54 39 49 51 37 26 34 29 26 32 34 43 42 47 47 29 45 28 29 30 24 47 35 25 43 32 25 22 36 28 38 27 30 27 29 43 32 29 24 28 75 35 31 21 55 36 41 38 44 29 38 36 24 24 34 44 43 38 29 26 34 22 38 32 48 57 22 35 46 38 51 50 37 36 27 16 40 26 12 23 45 33 27 22 18 23 27 25 31 28 28 39 36 50 26 33 23 25 41 35 31 32 53 30 34 24 33 28 30 32 26 38 50 41 26 31 34 26 41 45 31 33 33 48 36 34.17710196779964
31 55 43 36 53 50 50 38 29 28 29 46 45 38 54 66 29 30 31 35 29 39 32 40 25 59 52 32 36 32 39 42 32 49 48 43 60 54 33 22 40 24 35 29 40 46 43 40 38 27 30 56 37 41 35 28 53 35 37 40 39 19 28 46 65 32 36 30 25 34 50 45 48 36 53 26 46 32 32 51 48 42 47 31 30 11 40 23 35 42 34 24 42 41 29 40 31 50 31 39 36 35 35 30 31 48 39 45 40 21 32 62 45 35 32 30 43 26 56 26 26 41 34 40 33 35 37 38 49 58 61 43 41 27 47 18 44 57 38 68 20 49 30 53 33 32 32 43 41 13 22 49 35 46 28 50 27 25 37 64 32 27 66 40 45 47 20 35 31 24 26 40 44 41 39 33 46 34 49 35 46 30 19 40 33 45 41 37 43 41 26 45 34 57 32 52 53 33 64 20 32 29 48 31 28 30 47 31 37 18 31 34 38 37 52 38 28 38 23 34 31 13 51 38 41 41 61 27 43 32 29 36 35 43 41 33 43 36 51 53 35 42 43 50 52 49 45 23 40 53 51 33 33 30 27 16 38 67 28 40 45 23 34 33 31 34 66 40 39 27 31 46 28 51 25 44 31 40 17 43 42 41 33 47 38 35 35 39 29 40 31 28 22 11 34 39 37 32 34 39 34 40 35 42 34 43 30 53 26 54 18 42 45 20 42 47 53 42 40 42 17 31 45 33 45 52 35 21 42 17 30 61 37 25 33 25 43 46 33 46 63 30 30 37 48 44 33 18 39 43 44 44 33 42 19 39 32 40 32 25 12 34 34 43 69 26 24 28 34 43 44 20 22 36 73 27 21 26 54 37 28 58 33 23 33 39 35 34 17 28 34 31 28 47 22 18 39 42 45 39 33 42 34 23 37 36 29 46 39 41 33 29 35 41 27 33 28 22 42 30 45 63 49 34 32 46 29 28 54 35 17 29 42 51 48 47 49 60 39 33 41 31 27 34 35 45 44 55 58 35 42 36 31 38 26 55 33 32 47 34 31 21 40 28 41 30 32 26 32 40 35 29 26 28 87 38 29 25 58 39 43 43 45 33 41 40 28 20 31 51 47 39 35 32 41 29 44 32 46 59 23 38 49 40 58 50 44 43 28 18 46 26 12 28 53 37 30 28 20 26 29 30 33 34 30 34 42 53 34 32 28 32 46 33 32 40 64 35 37 21 44 34 30 31 27 39 53 41 30 36 38 33 53 44 31 41 35 55 42 37.43828264758497
38 53 47 39 52 49 49 40 29 26 32 50 48 44 54 68 29 37 31 43 35 34 31 46 31 71 59 32 35 39 41 51 37 56 49 42 60 54 33 20 42 25 41 31 39 50 38 41 38 30 33 65 43 38 40 27 67 38 44 43 39 18 22 51 72 33 41 36 28 42 54 48 55 35 56 30 50 34 32 54 52 53 52 34 29 11 41 21 41 43 37 27 47 45 31 45 44 53 35 40 43 36 39 26 25 50 39 50 44 23 35 68 47 40 28 37 46 30 61 27 29 43 36 47 40 34 39 40 49 59 71 50 42 30 58 20 48 62 38 74 24 49 32 60 40 35 31 48 48 14 24 54 32 55 36 54 28 30 40 66 36 31 81 40 46 41 20 44 32 20 28 49 50 48 44 39 47 36 55 34 49 31 21 40 36 47 41 39 52 55 30 51 37 67 31 52 59 36 68 22 36 33 54 37 31 29 57 36 45 18 34 45 37 36 55 40 29 43 24 38 37 11 59 42 39 51 71 28 41 32 32 38 35 43 42 34 47 34 61 61 37 47 43 53 58 53 45 24 41 63 52 42 37 31 25 12 43 72 37 45 47 23 41 33 36 45 72 38 39 26 33 46 29 59 28 43 32 41 19 43 45 40 34 52 39 42 37 38 31 47 27 31 20 17 35 41 35 37 34 35 33 44 43 49 33 45 34 54 28 66 21 44 52 20 43 53 60 50 38 44 18 34 52 36 54 56 36 20 44 22 34 72 39 24 34 28 50 51 35 44 65 29 38 43 56 49 35 21 43 48 44 44 35 41 18 40 39 44 30 26 13 35 46 51 75 29 28 31 33 42 50 21 20 35 85 32 21 29 59 45 33 56 33 25 36 40 36 41 16 26 36 33 32 49 25 19 49 41 49 44 34 44 40 26 35 43 30 50 45 38 40 30 40 49 28 32 22 23 49 33 52 67 51 35 33 55 35 26 69 40 16 28 46 49 52 52 47 63 39 40 42 36 32 40 43 51 47 64 65 44 41 34 32 39 30 61 36 36 52 45 30 21 46 31 48 36 32 26 35 39 40 37 31 31 99 38 31 27 70 45 51 46 48 40 45 42 29 20 30 56 51 45 46 30 46 36 46 30 50 68 28 36 47 47 60 41 45 46 34 20 46 30 14 29 58 37 32 31 20 30 32 30 38 42 31 41 44 61 40 28 35 36 52 30 33 45 65 30 43 27 46 38 31 29 25 40 59 52 39 38 37 36 60 48 27 38 33 60 43 40.486583184257607
41 57 56 38 54 50 51 41 35 26 30 52 52 43 53 72 31 37 36 46 37 37 33 48 43 78 70 30 37 42 42 52 43 59 54 45 62 61 37 20 45 23 42 32 37 51 43 40 40 33 36 70 49 39 47 27 75 44 50 42 44 22 24 59 79 37 45 42 31 51 53 53 62 33 62 28 51 37 30 53 53 65 62 37 28 12 45 21 49 44 40 25 55 47 34 46 49 51 34 43 46 35 39 24 26 57 40 52 50 26 33 75 44 47 28 42 49 32 76 31 35 56 41 51 45 42 47 41 56 57 76 51 44 33 57 23 46 68 44 79 30 46 35 70 42 37 33 53 58 12 22 58 40 58 39 57 32 33 44 69 38 36 92 48 46 40 18 49 40 23 27 54 59 53 47 41 48 41 58 39 49 35 25 46 40 55 43 41 60 57 35 57 38 72 34 62 65 39 71 24 37 37 57 38 33 24 61 45 51 19 37 45 37 35 56 38 34 39 30 37 32 11 60 50 42 59 84 31 49 37 34 41 41 40 46 39 52 39 71 64 39 50 39 59 63 54 50 22 46 67 53 49 38 32 23 10 45 71 35 49 48 27 52 30 38 58 82 37 46 28 34 50 35 63 31 41 39 52 22 43 53 38 32 54 41 39 39 40 33 52 33 36 20 15 35 41 39 41 34 39 36 49 51 49 36 45 34 61 27 67 23 47 59 23 47 60 60 54 38 42 18 40 56 41 60 58 41 18 48 23 30 63 41 20 30 28 53 54 38 41 67 23 39 41 64 52 39 19 41 50 46 40 32 48 21 40 44 51 32 24 16 35 53 58 78 30 31 33 35 46 58 22 20 32 79 36 22 29 61 54 42 52 35 27 42 46 34 40 21 30 42 39 29 52 28 22 55 45 52 47 39 45 48 29 39 42 31 57 46 35 38 34 42 51 29 31 28 24 50 34 53 70 56 37 37 62 39 29 73 41 16 28 52 49 50 54 51 72 33 47 45 36 33 47 50 59 54 66 67 49 43 36 34 47 38 63 43 43 46 49 27 21 55 37 44 38 30 25 41 39 40 41 38 33 105 38 34 31 70 41 63 49 45 44 42 43 34 24 33 61 46 47 49 34 55 36 52 33 53 78 28 49 54 53 61 41 39 40 38 21 49 33 16 32 66 40 35 32 18 30 38 33 36 43 31 42 51 61 48 28 37 37 57 34 38 50 69 35 42 26 48 42 33 23 26 46 59 47 42 42 42 38 64 54 25 41 34 61 41 43.24150268336315
45 60 62 44 56 56 52 39 35 29 23 56 53 53 58 77 28 48 39 46 44 38 32 47 50 87 80 32 42 50 43 57 45 63 64 42 66 59 39 19 47 21 50 35 42 56 45 43 45 33 41 73 53 45 50 31 83 50 55 44 46 25 21 57 78 35 45 44 34 62 50 50 65 35 61 31 54 44 26 57 50 75 61 40 29 10 46 23 53 47 43 23 63 47 38 49 54 57 33 43 45 36 42 23 25 63 40 55 58 32 37 76 42 49 31 49 56 31 82 35 40 62 43 50 51 51 52 44 60 56 79 52 48 32 66 28 43 77 46 77 33 50 35 75 50 41 37 61 62 13 20 67 38 61 45 57 38 33 50 63 40 33 101 53 44 39 20 50 45 26 27 60 64 58 48 40 48 41 56 43 51 40 29 47 35 49 48 48 67 57 34 63 41 80 34 67 66 42 68 26 37 42 56 40 29 25 58 45 58 23 43 51 42 38 50 33 42 38 28 44 31 10 62 56 45 57 81 33 52 43 41 39 44 41 46 47 48 43 78 68 38 56 43 62 69 59 54 23 52 65 53 55 41 39 25 9 47 78 34 50 53 28 50 34 41 66 91 39 47 31 32 54 35 71 34 42 42 53 25 50 57 40 28 59 46 43 41 42 41 60 39 43 18 18 37 45 44 44 38 42 32 52 50 48 40 44 35 64 29 77 24 45 60 24 46 59 68 62 37 46 18 52 56 47 71 63 44 20 49 28 31 68 47 19 31 32 59 55 37 40 67 24 42 41 72 49 39 16 45 59 50 40 33 52 20 42 46 50 32 23 16 38 59 64 82 35 31 39 37 53 66 25 21 31 88 38 21 29 60 58 46 57 34 27 45 48 32 37 26 30 44 42 32 47 30 24 59 44 51 55 33 42 51 31 44 46 30 64 50 35 36 35 51 55 34 28 28 25 52 37 53 76 58 36 35 69 42 36 81 45 13 30 57 52 54 59 55 77 30 51 56 37 42 52 61 61 53 68 64 52 42 39 37 56 41 61 45 50 50 49 27 22 59 46 47 33 32 28 46 37 41 47 38 33 106 38 34 33 69 39 71 56 47 44 49 42 35 26 37 60 42 48 50 40 64 38 55 38 53 80 30 58 51 52 73 41 44 42 37 24 54 31 17 31 71 43 36 33 21 30 37 28 43 51 35 46 58 63 49 33 46 37 56 33 37 51 73 43 41 28 51 42 32 27 26 49 59 52 42 45 43 41 68 58 24 42 38 71 37 45.75134168157424
48 59 71 46 59 54 51 39 35 32 22 59 59 62 61 73 28 59 41 45 49 32 31 42 62 105 87 30 42 48 47 63 46 69 67 47 72 53 42 24 49 19 55 39 48 54 47 41 41 41 46 75 60 45 47 33 79 52 50 43 50 30 20 56 84 35 46 47 29 64 46 50 64 31 57 28 50 45 31 56 48 79 66 44 34 10 43 24 53 45 43 29 66 54 36 57 58 56 33 50 48 39 50 23 29 66 43 58 59 33 31 77 46 44 30 51 53 25 86 37 41 62 41 52 55 49 57 42 65 60 80 58 58 32 66 29 47 86 50 87 35 43 40 75 50 42 32 70 67 14 19 72 44 55 53 60 40 31 52 71 41 34 110 49 48 45 19 49 51 27 30 61 68 67 50 44 51 42 55 44 53 40 36 43 37 57 55 57 73 60 39 70 43 82 42 70 62 42 73 30 43 43 59 40 29 25 61 48 65 27 46 58 45 41 46 35 34 37 26 48 30 11 61 62 57 63 87 32 46 41 43 43 49 46 48 54 41 45 87 70 35 63 41 60 74 66 59 23 57 70 57 57 41 49 27 10 49 74 40 51 53 24 53 39 37 75 98 39 45 34 34 62 35 79 32 41 31 55 27 65 61 40 29 64 49 47 41 46 38 63 47 48 17 20 36 49 43 44 42 42 34 53 55 54 46 47 35 66 28 85 26 47 67 31 51 62 72 71 37 52 17 60 59 45 77 68 41 20 52 32 32 71 53 21 28 35 63 58 41 42 66 19 47 41 76 46 41 17 45 62 51 42 35 54 24 46 52 47 34 23 22 44 66 66 86 31 29 37 37 55 64 26 20 33 94 42 26 26 67 67 49 56 39 31 49 49 30 37 29 29 46 44 38 43 31 25 64 44 56 55 29 42 52 34 50 55 33 68 50 38 35 35 60 61 40 31 33 28 47 41 56 79 60 43 35 67 45 35 84 51 14 32 56 49 61 65 55 78 25 55 57 33 40 58 61 64 54 68 68 56 46 42 40 61 49 60 49 59 48 54 26 24 66 46 47 34 33 29 48 41 36 51 38 37 114 44 41 32 71 38 86 62 45 48 55 40 33 26 36 59 48 52 59 42 66 41 56 42 50 83 32 66 53 58 73 39 51 41 36 24 53 32 15 36 74 39 41 33 20 31 35 28 41 51 38 49 67 72 43 39 51 36 64 37 44 58 75 46 48 23 56 46 34 21 28 55 67 59 42 45 44 42 68 54 26 45 45 67 38 47.91949910554562
54 64 80 46 60 54 50 40 42 33 23 63 54 71 62 81 30 66 43 48 51 34 29 40 72 113 91 27 47 45 45 71 43 74 70 51 75 53 47 25 49 18 62 45 49 61 49 45 38 43 52 78 59 49 57 35 85 54 51 46 59 31 21 57 88 42 52 52 29 77 39 43 62 30 58 28 50 44 34 56 49 82 78 48 42 12 38 22 53 41 43 31 67 61 44 60 61 59 38 57 52 40 55 20 31 63 48 60 61 32 34 80 48 44 33 55 50 28 86 33 47 62 39 51 55 49 60 44 64 64 79 66 62 35 69 36 49 89 56 92 39 45 38 76 57 44 30 79 78 16 18 81 52 54 60 62 40 33 54 73 45 40 109 50 49 47 18 50 55 31 36 58 75 72 48 43 51 46 55 46 59 43 37 46 36 58 65 56 84 51 37 78 43 82 46 72 59 49 75 33 44 43 59 45 29 25 61 43 64 30 49 58 44 41 50 39 40 33 27 56 28 14 68 64 59 65 96 31 46 43 41 44 54 48 49 50 40 50 93 75 35 61 43 59 75 77 62 27 59 81 61 55 43 56 29 11 51 73 42 55 52 27 56 40 40 82 101 37 48 34 35 73 35 83 34 48 37 57 36 62 69 42 30 64 57 50 45 50 45 67 49 55 17 22 41 51 41 43 42 47 39 47 59 57 53 45 37 64 28 96 25 52 69 32 52 65 72 83 37 51 19 64 69 46 87 64 42 19 51 39 36 71 57 20 32 35 64 57 43 44 71 16 51 41 78 42 45 16 48 70 62 45 39 58 30 51 63 47 40 23 24 45 70 65 87 32 29 41 39 54 68 28 21 32 87 47 24 30 66 68 46 57 41 34 54 53 32 37 33 30 49 42 38 49 38 26 67 50 58 63 33 40 53 37 48 67 34 74 53 38 36 40 59 66 47 32 35 32 49 45 59 92 56 46 44 66 45 35 100 48 15 31 59 43 64 73 48 82 22 55 59 35 41 57 59 58 59 70 68 55 56 40 41 62 58 58 51 55 53 62 26 21 77 45 50 35 32 28 51 44 30 47 39 38 118 46 43 32 64 37 93 62 50 51 63 39 33 26 36 67 49 57 67 43 78 42 59 42 56 86 33 64 50 59 72 40 54 41 37 24 55 36 16 43 81 39 36 41 25 35 41 27 40 54 38 52 71 79 46 38 54 39 66 40 48 65 81 53 54 23 55 51 36 20 27 52 56 61 44 50 42 45 75 58 27 46 47 71 36 50.180679785330948
53 66 79 46 56 64 48 41 51 33 20 65 54 69 68 90 29 62 39 52 54 34 28 40 83 118 90 29 50 48 43 78 46 79 75 51 88 56 49 30 48 18 73 54 57 66 52 46 37 49 55 80 55 56 57 35 85 51 53 48 62 38 20 61 95 45 51 54 34 80 38 41 65 28 61 28 46 42 35 51 48 83 86 55 41 13 43 24 54 36 43 33 67 61 51 64 79 60 44 60 50 40 49 20 35 71 49 62 63 32 38 86 54 44 35 51 54 23 96 34 51 60 42 52 49 49 58 45 69 56 89 76 69 39 67 42 49 96 59 95 36 44 41 81 65 47 29 83 81 17 18 87 53 52 73 60 37 31 58 76 46 42 115 52 49 39 20 53 59 37 38 62 81 72 50 40 49 55 60 48 61 43 36 48 41 58 69 61 91 54 42 84 40 82 51 75 58 51 67 37 51 45 51 46 29 32 65 46 66 29 45 58 44 47 48 43 41 32 35 59 29 14 75 63 61 65 100 33 49 47 41 47 53 49 52 56 44 50 90 76 38 71 44 64 86 84 68 29 65 81 58 55 43 59 30 12 47 79 46 54 51 28 55 48 42 89 101 32 55 38 39 78 38 85 35 51 42 62 37 62 76 44 34 65 68 51 44 46 49 72 53 65 15 25 49 51 43 43 46 49 43 49 56 51 56 46 37 67 29 98 27 57 63 43 60 68 80 91 38 52 21 60 67 44 93 67 41 20 57 46 36 75 53 17 32 43 69 54 41 55 66 17 56 39 76 49 46 16 50 66 66 46 43 59 35 54 67 49 45 23 31 48 72 73 85 35 33 44 42 60 71 28 21 34 87 51 24 30 70 66 43 63 44 32 57 50 33 35 42 32 52 45 44 48 39 31 72 46 62 72 31 40 56 35 51 64 34 76 56 37 36 42 61 64 48 32 35 40 46 47 59 103 62 44 49 68 46 37 109 49 18 30 66 45 58 75 55 84 22 56 65 40 46 57 58 55 66 71 75 47 61 40 43 59 64 58 58 59 51 66 26 21 78 48 50 38 25 32 53 47 24 46 42 39 123 42 49 36 64 41 108 63 54 51 61 40 29 25 35 79 54 62 76 38 76 43 67 42 49 94 36 68 47 67 78 47 58 46 45 26 57 38 17 37 79 43 45 40 25 36 41 29 43 51 31 52 71 82 52 41 50 36 71 46 46 79 81 55 58 22 51 49 39 23 24 55 54 65 43 55 43 45 71 62 29 42 44 80 36 52.20214669051878
56 68 83 51 58 65 50 39 57 33 19 68 59 67 76 98 26 64 42 52 54 33 29 43 97 116 84 25 53 48 44 86 42 80 74 61 91 57 48 32 50 19 83 49 70 71 55 46 33 55 56 77 58 58 64 37 83 46 50 51 79 45 23 64 92 46 54 58 34 83 39 43 62 24 62 26 41 41 34 57 45 81 88 69 39 18 44 29 54 35 47 34 72 63 61 67 92 72 44 54 52 40 52 17 33 73 51 64 72 34 39 86 56 43 37 54 54 21 104 33 51 62 42 53 49 46 53 47 76 63 92 85 70 33 67 40 51 92 59 102 37 46 45 82 67 48 27 90 86 18 19 95 57 50 83 64 38 35 62 79 47 44 118 46 57 41 19 58 64 39 41 61 79 75 51 37 48 58 51 51 67 50 34 48 40 62 63 64 92 60 43 80 38 92 53 79 55 55 67 34 56 46 53 46 27 33 69 44 73 31 43 62 49 49 47 44 46 36 45 69 31 18 72 74 64 72 99 29 53 53 51 46 51 46 51 57 49 46 96 79 37 66 42 73 98 90 72 31 68 87 61 56 46 58 30 10 48 87 43 54 56 28 53 54 42 93 93 31 54 47 42 75 40 89 39 55 48 67 34 64 86 44 33 67 76 56 42 45 47 87 62 65 15 25 46 49 39 43 47 54 43 51 54 60 57 45 39 66 31 99 28 54 64 46 63 66 87 83 37 55 20 63 65 43 95 69 38 20 50 50 35 75 53 18 30 47 71 55 40 52 63 18 48 37 81 48 49 14 49 73 71 43 46 61 40 54 67 49 48 25 30 50 74 73 89 40 37 46 48 59 72 28 19 30 84 56 24 35 72 74 47 61 50 29 57 51 31 28 48 38 55 42 46 54 44 31 67 49 71 80 30 37 52 39 56 66 36 79 59 40 44 41 62 64 56 30 34 38 46 42 58 103 64 48 48 68 45 36 108 52 18 29 67 47 64 78 56 84 19 61 67 46 55 51 54 53 65 72 73 49 62 37 45 54 70 64 59 61 51 67 28 23 75 47 51 42 27 35 55 46 22 51 40 38 125 40 56 43 62 45 110 61 53 49 69 40 35 25 35 77 53 61 84 44 84 46 73 38 53 96 39 74 51 75 92 48 61 48 49 28 55 34 18 35 81 47 49 45 28 44 44 31 38 49 31 53 66 92 61 45 56 39 71 49 47 88 80 55 58 22 53 51 44 23 22 58 56 66 42 60 39 45 76 61 34 42 49 85 41 53.88908765652952
52 72 82 49 57 66 48 39 66 30 19 63 65 70 76 101 26 65 47 50 58 36 24 43 113 117 77 26 58 52 37 96 43 85 78 68 100 55 53 36 43 18 97 49 70 77 58 43 33 60 65 83 59 64 69 37 88 49 51 51 90 44 24 69 94 44 60 56 35 82 38 40 62 23 65 30 38 42 35 61 41 79 96 74 42 16 48 41 58 42 48 34 67 70 58 65 101 82 47 54 52 41 57 17 36 71 50 64 79 40 42 88 55 46 41 62 53 24 106 36 46 70 45 58 55 52 53 47 79 64 98 82 68 36 68 40 53 90 59 98 37 46 44 86 65 54 27 87 88 21 20 104 57 51 82 71 44 33 64 81 41 44 124 42 60 42 22 61 64 39 40 59 83 83 51 33 49 59 60 50 73 50 32 43 44 64 65 64 92 63 40 81 39 97 49 75 53 60 68 41 52 44 55 45 27 34 69 45 77 35 44 66 49 56 41 39 48 42 54 77 37 19 70 79 66 72 104 27 56 56 53 53 49 45 51 53 47 46 100 81 37 64 44 76 95 85 73 31 72 94 63 62 42 64 28 10 49 90 44 52 57 25 57 59 42 100 102 31 55 53 45 71 45 91 42 52 47 69 35 72 103 43 30 61 78 58 43 42 48 86 73 69 18 29 47 44 40 43 44 53 46 48 54 62 58 48 40 66 33 99 24 51 56 51 62 62 91 85 38 59 22 68 66 44 110 69 35 19 48 50 35 71 50 15 25 49 72 58 44 53 58 20 52 38 80 45 52 16 55 79 69 36 46 61 46 56 65 52 51 23 34 48 82 74 90 39 39 51 44 55 80 29 20 30 82 57 27 39 74 86 42 57 47 25 61 49 31 27 53 35 61 45 49 54 40 29 74 52 68 81 27 35 50 43 57 69 32 74 61 39 47 48 59 63 61 32 36 39 51 42 67 100 69 57 49 76 43 35 118 55 22 30 68 48 62 77 58 94 21 60 59 46 66 51 61 49 69 72 73 51 62 35 42 49 68 66 56 63 51 65 27 22 79 55 53 46 29 35 53 42 22 49 38 40 138 33 57 41 62 51 115 55 57 50 72 41 30 26 37 81 53 64 88 48 92 47 84 35 53 104 41 79 54 73 102 58 68 55 43 26 58 40 19 33 87 43 50 48 25 49 45 31 35 47 33 50 67 95 58 46 56 45 74 46 51 96 81 53 64 26 58 55 48 24 24 60 59 72 37 59 40 46 74 62 32 40 49 93 41 55.3309481216458
55 74 85 56 59 68 49 39 65 32 18 59 64 76 70 107 29 70 50 53 63 33 22 53 124 125 77 22 62 61 38 99 43 83 80 74 105 58 49 37 40 18 103 49 67 76 61 50 34 70 66 84 60 67 60 40 92 45 54 48 99 50 26 76 95 42 60 56 33 77 34 36 59 24 70 33 34 32 36 63 42 78 95 87 45 14 50 38 58 48 48 32 67 74 58 64 105 91 49 57 52 41 61 16 36 74 50 53 83 45 45 93 58 46 44 63 47 27 103 34 49 73 50 57 55 52 56 46 75 71 94 79 67 34 67 45 53 92 63 111 37 49 45 84 63 48 28 85 93 21 24 108 57 51 84 75 47 35 63 82 41 45 118 35 63 45 24 60 69 41 44 56 83 95 49 36 49 68 57 52 79 48 27 46 43 73 69 67 93 60 39 80 44 97 48 83 52 62 65 41 48 50 55 50 27 31 67 47 90 35 52 64 49 61 39 45 52 52 60 85 35 21 72 82 70 71 108 28 67 55 50 55 47 48 54 65 50 52 103 87 35 73 42 74 100 90 74 29 78 106 63 76 47 65 27 10 56 92 52 56 59 28 65 58 39 99 105 30 54 60 46 75 53 98 44 48 51 69 35 74 110 46 33 64 80 63 48 39 47 90 80 71 17 32 44 52 40 42 50 55 44 42 48 56 60 52 38 77 39 95 22 60 58 56 59 69 90 85 41 65 29 77 67 48 106 71 38 20 42 52 34 71 51 12 26 54 73 62 44 57 55 18 59 34 79 44 45 16 57 80 63 34 50 71 49 52 63 52 52 26 32 59 85 69 94 40 44 50 39 59 78 30 19 26 84 54 29 38 75 90 44 56 49 25 62 53 31 26 64 41 61 49 49 57 45 32 83 56 73 90 29 25 53 46 54 67 34 71 60 41 46 56 57 62 59 35 35 39 50 38 66 103 74 58 51 85 44 35 136 58 22 30 73 54 64 73 51 88 23 61 63 49 74 47 69 53 70 79 71 48 61 35 44 45 78 65 53 68 50 70 34 21 91 58 60 46 31 40 56 45 23 47 36 45 153 31 60 45 57 52 115 52 64 55 82 41 35 26 37 91 58 72 94 52 98 51 83 37 53 107 45 88 51 74 111 63 63 54 44 26 59 41 20 39 88 42 52 51 28 55 45 33 38 52 34 49 71 99 64 47 64 52 68 45 49 94 79 47 64 26 59 64 41 27 32 67 62 75 40 53 40 43 72 71 32 41 54 96 38 57.04651162790697
53 71 97 60 59 73 54 45 69 34 19 55 58 78 72 116 34 78 58 56 60 33 23 56 127 124 77 25 66 68 39 108 45 87 68 77 114 62 51 41 45 23 108 44 68 77 63 51 37 73 62 89 63 69 61 46 89 40 55 51 101 56 27 85 95 44 61 52 32 80 35 34 64 27 71 31 34 31 38 63 44 68 103 84 51 11 54 38 62 50 51 31 68 78 67 65 106 90 41 57 56 46 61 11 38 82 50 58 90 49 45 93 61 44 47 63 43 29 111 31 51 78 55 53 56 52 55 41 79 81 93 77 73 34 68 51 50 94 57 100 37 45 41 85 65 54 27 88 102 21 23 111 54 48 85 84 52 40 69 85 39 46 119 32 61 56 29 73 65 38 41 59 81 92 43 44 51 67 58 58 76 50 28 40 47 75 68 76 91 70 42 78 48 104 50 82 48 66 60 40 43 48 53 46 25 31 67 45 95 39 54 65 51 72 42 45 61 65 64 89 34 20 75 82 68 78 115 25 71 53 49 54 49 47 57 70 57 61 106 82 37 73 45 76 100 96 75 25 84 114 60 87 49 67 31 10 59 89 62 55 63 28 72 60 44 99 110 26 57 54 47 80 61 101 44 48 53 68 36 78 109 50 32 61 78 64 44 44 40 89 85 71 16 33 47 55 47 39 44 58 46 52 44 60 62 47 38 75 40 102 23 62 61 59 68 72 89 89 45 73 26 84 71 46 114 69 44 24 42 54 30 71 47 13 26 59 70 62 41 62 55 21 66 36 84 44 44 16 63 81 72 31 57 76 51 56 59 54 57 26 33 64 85 71 104 38 43 52 41 59 79 27 19 28 80 52 29 43 72 90 47 56 48 26 57 55 33 26 67 45 68 49 51 51 45 37 86 59 77 87 37 21 56 48 56 65 35 64 59 39 45 58 56 62 56 34 38 37 53 38 61 104 86 60 54 92 36 35 143 59 25 27 85 62 65 74 50 95 23 64 70 47 80 48 78 54 74 79 72 48 64 35 42 48 77 72 49 75 48 77 40 17 89 56 56 47 33 45 61 47 21 48 36 50 159 29 53 49 51 57 119 51 66 61 92 44 36 29 40 96 68 84 96 58 102 51 82 35 56 118 49 87 50 77 119 66 62 53 48 25 55 42 18 37 95 46 54 59 33 55 47 31 39 50 35 51 70 96 68 49 76 54 62 46 57 98 83 45 70 30 58 68 41 33 35 65 67 70 40 46 44 38 79 70 39 40 51 96 38 58.6690518783542
57 73 102 62 55 77 60 44 71 37 16 55 52 76 66 113 40 78 60 52 64 35 18 58 133 120 86 28 58 78 33 114 46 91 65 77 114 62 50 43 51 23 100 45 70 82 67 55 36 81 64 92 68 82 63 50 100 39 48 47 106 64 29 81 97 49 61 60 33 84 36 30 55 24 76 30 36 28 40 63 46 62 102 85 54 11 53 40 66 48 51 36 60 82 64 73 106 95 35 57 54 51 60 12 39 82 49 54 98 54 52 93 72 42 40 65 44 28 108 30 55 80 57 56 59 53 54 41 72 88 90 77 75 41 66 55 55 91 61 98 35 46 43 91 65 56 28 94 106 22 26 106 47 54 92 91 54 45 72 85 43 53 123 30 65 66 28 72 61 46 39 64 80 91 43 45 55 67 60 60 80 52 30 40 51 75 75 78 94 76 37 78 46 102 51 90 53 66 60 43 43 42 51 45 24 34 63 48 100 39 55 62 46 73 40 50 61 81 64 95 30 21 82 85 69 81 121 27 77 53 50 59 52 51 61 69 59 61 98 80 36 83 47 82 99 99 70 23 91 123 60 101 51 67 32 10 57 85 61 56 66 25 76 62 41 98 114 28 61 50 45 76 57 95 46 46 42 75 42 78 105 49 27 62 78 74 48 49 44 89 83 69 17 35 52 61 47 35 42 63 47 52 41 62 66 51 42 76 46 112 26 67 64 64 71 67 90 83 48 74 30 90 75 49 118 74 44 26 47 53 30 72 45 15 26 57 61 63 41 66 60 21 64 33 90 42 48 18 67 74 72 31 67 76 48 56 58 55 57 25 32 69 89 74 102 37 40 61 41 60 78 29 21 29 82 48 27 48 74 89 49 54 49 28 50 52 31 30 62 44 70 51 50 51 46 38 91 61 79 94 35 22 53 51 52 72 31 64 60 37 41 58 58 63 56 34 38 36 54 42 63 97 83 66 57 89 35 37 150 61 22 29 86 61 62 71 51 88 21 67 66 49 87 47 85 58 83 78 71 44 66 32 40 53 87 79 48 78 47 80 43 19 88 63 57 49 37 44 64 47 21 46 34 53 163 33 55 47 53 65 115 56 64 59 96 45 38 31 42 93 70 88 104 59 107 54 93 35 54 125 48 89 52 73 129 62 69 56 45 27 56 40 20 39 98 53 56 59 33 55 52 33 43 49 31 49 72 96 67 53 82 62 60 43 55 97 90 47 69 36 62 64 36 32 40 65 63 75 46 48 47 40 78 72 42 46 57 97 36 59.906976744186049
60 69 105 66 55 75 55 43 81 39 16 57 51 87 70 117 46 84 57 51 68 37 17 58 138 123 86 31 64 86 37 122 46 94 63 86 119 59 52 45 56 23 102 46 63 88 70 61 35 82 64 90 74 86 68 50 105 34 46 51 113 69 29 87 102 52 49 60 31 77 34 33 52 28 73 31 38 34 38 72 45 63 104 88 57 11 58 45 62 48 46 39 55 83 76 79 110 97 39 63 60 54 59 13 41 82 53 58 100 46 55 95 76 42 40 62 39 26 113 30 56 79 55 47 56 59 54 42 80 94 86 82 74 47 68 62 58 93 63 93 44 48 46 101 69 55 31 99 103 26 29 102 43 52 99 95 51 53 79 87 46 60 127 31 64 68 31 69 66 48 37 67 91 93 45 40 58 75 59 59 84 49 32 42 49 77 78 81 96 76 39 79 53 99 46 91 55 79 58 45 45 42 51 39 23 38 56 52 117 41 63 60 42 77 42 52 67 82 71 96 30 23 85 90 71 80 108 27 71 44 51 64 53 52 60 59 64 68 97 76 36 97 46 83 107 100 66 26 94 122 59 101 53 66 30 11 66 82 63 58 58 24 77 67 41 105 120 29 60 50 49 70 55 102 47 40 45 80 43 81 110 51 24 69 75 77 48 53 42 89 83 75 18 40 51 61 52 36 47 67 51 51 38 59 63 51 46 68 51 100 29 73 64 71 77 66 86 81 52 75 32 89 82 54 113 78 47 24 44 58 30 71 42 20 28 65 67 66 38 68 62 21 65 32 101 36 47 19 71 72 74 37 72 78 49 58 55 55 55 31 30 76 87 80 103 35 40 64 44 62 83 28 21 30 83 50 28 46 76 89 47 52 50 27 52 56 22 31 66 48 73 52 53 53 41 36 105 60 73 96 34 25 52 55 53 80 31 61 64 33 46 64 52 65 55 31 35 35 58 44 64 99 86 68 60 100 37 38 157 60 19 28 81 63 61 69 46 89 21 71 69 56 97 46 95 52 90 80 74 42 69 34 41 53 79 73 46 83 55 87 51 16 95 74 64 56 33 43 65 45 21 49 30 61 172 28 54 49 47 67 111 55 67 70 103 44 40 30 52 99 72 90 109 62 113 59 98 32 51 137 46 101 55 75 126 59 76 53 44 28 53 38 19 42 104 60 63 62 37 60 57 38 37 48 30 46 76 89 70 59 86 74 56 42 57 95 95 53 68 37 70 64 34 31 41 72 68 68 41 47 51 35 76 71 42 44 60 92 36 61.39355992844365
66 78 110 67 59 73 55 40 81 46 16 59 55 95 68 119 44 90 56 47 68 39 17 62 143 121 97 32 65 97 39 123 45 104 63 85 123 65 50 42 58 27 113 48 65 95 72 61 39 90 70 93 66 94 68 48 110 38 49 52 112 73 31 92 107 53 50 64 34 73 36 38 44 28 77 31 41 34 37 74 47 65 108 84 59 12 61 49 62 47 50 36 51 87 72 78 109 94 39 63 64 51 56 16 41 87 55 60 105 42 62 98 68 43 42 64 41 27 109 32 60 76 53 46 57 60 61 39 82 89 84 84 70 48 67 58 62 93 73 97 44 50 38 102 71 54 30 103 106 28 38 100 38 51 106 103 48 48 78 84 48 61 118 30 58 67 33 65 67 56 31 68 98 89 42 47 56 76 57 57 85 53 30 45 49 86 84 80 96 75 40 86 61 97 49 85 50 82 57 48 47 43 48 40 22 39 62 52 132 44 70 59 43 72 48 49 66 94 71 92 32 19 81 86 70 80 114 28 73 42 49 76 47 51 58 60 62 77 112 77 33 107 45 87 113 98 62 29 92 123 57 103 53 65 36 12 69 84 70 67 58 22 81 63 42 106 120 31 59 44 49 72 57 101 53 37 43 81 40 84 108 50 25 74 77 79 52 65 41 93 85 70 16 41 51 60 54 38 51 67 55 54 36 65 56 54 45 65 47 93 35 71 61 78 77 68 83 88 53 80 32 93 88 52 116 87 51 26 49 61 30 79 43 20 24 69 72 72 34 69 59 24 61 36 112 35 52 21 75 76 71 43 69 79 58 63 54 57 54 37 29 79 95 86 106 36 36 69 42 65 83 27 21 31 79 50 28 48 82 90 50 53 47 29 54 50 23 31 66 52 81 59 52 56 38 36 106 64 72 101 40 25 60 59 45 82 27 59 66 31 47 62 51 66 55 37 33 37 60 51 68 95 89 75 60 110 38 41 150 53 18 32 87 72 63 71 49 74 19 80 70 56 95 43 100 52 90 83 79 44 67 37 44 58 81 73 48 86 59 89 56 19 97 76 61 64 34 39 74 43 19 51 30 62 175 22 49 47 44 63 114 56 70 74 102 47 40 29 50 87 71 91 108 67 119 57 100 30 45 131 53 112 56 68 119 56 78 57 41 37 55 35 25 43 98 56 65 69 39 67 60 39 41 48 29 39 72 86 72 64 94 84 57 35 54 97 96 55 74 43 70 63 36 32 49 68 63 67 40 55 55 34 80 75 42 41 68 97 34 62.62611806797853
62 74 112 70 54 75 51 43 77 50 17 60 57 100 69 125 47 97 61 46 69 44 16 61 138 117 101 29 71 109 43 125 46 109 55 83 125 65 48 43 65 23 123 56 72 96 70 62 40 90 72 91 62 90 71 52 105 42 49 49 120 73 29 92 107 48 44 62 28 71 36 38 45 30 76 30 41 41 32 82 53 67 112 92 60 11 69 47 62 49 53 41 52 83 64 81 113 93 40 58 64 54 60 14 44 93 58 66 108 44 62 100 70 44 38 57 42 25 111 31 63 71 59 49 58 70 63 41 79 87 86 84 72 47 63 60 61 98 70 103 49 53 38 108 69 54 31 103 105 35 36 107 40 46 115 106 43 56 81 84 50 75 112 30 60 59 33 61 69 62 31 74 107 77 41 47 49 78 60 63 89 50 31 48 48 87 90 88 100 75 43 87 62 104 48 86 50 83 53 49 53 45 51 40 21 39 56 51 132 51 63 57 48 77 47 48 66 94 78 86 32 21 85 91 73 84 119 30 78 45 42 86 48 43 63 58 66 82 123 83 35 107 46 94 113 103 64 31 92 127 53 101 56 61 37 13 75 85 71 66 61 19 84 60 42 106 123 30 64 40 51 71 68 97 54 39 48 83 38 75 109 56 24 71 75 88 55 66 38 85 93 70 17 36 46 63 50 39 54 68 61 54 32 67 63 63 44 65 55 86 37 71 60 89 79 70 78 97 57 93 30 99 91 47 108 96 53 26 52 60 31 80 39 20 30 77 74 71 28 70 64 28 59 35 111 38 59 23 76 75 73 48 71 80 59 68 55 57 51 39 33 77 98 88 108 35 36 67 41 60 79 30 22 29 73 53 30 47 91 90 47 56 50 28 53 49 20 30 64 53 86 59 48 55 32 31 116 59 77 107 45 25 60 56 45 79 26 57 70 28 42 65 56 67 62 36 29 39 65 52 73 91 99 81 60 112 36 44 139 55 16 33 93 77 62 80 51 74 20 90 69 62 91 40 98 57 92 91 78 41 66 41 46 58 87 73 51 85 57 90 61 20 102 79 60 63 33 36 77 46 19 51 31 66 177 24 48 49 40 61 108 58 67 70 96 53 44 27 53 86 72 98 107 65 125 57 103 27 48 131 53 117 57 67 123 61 80 66 42 39 55 35 26 45 105 57 67 72 41 71 65 43 40 51 26 32 75 81 69 68 94 93 62 37 55 92 100 58 63 46 79 65 41 32 54 61 58 70 42 57 56 28 93 78 48 45 74 96 30 63.76207513416816
59 80 109 72 54 68 48 44 78 46 19 63 61 103 74 111 43 101 65 43 65 38 18 67 150 115 101 28 74 124 49 132 43 113 56 86 129 66 49 39 76 19 125 57 69 93 76 63 42 96 71 83 72 97 73 50 106 36 57 51 126 73 30 90 111 49 44 64 27 65 35 30 41 32 76 30 35 49 33 83 55 67 111 98 56 11 71 51 58 48 55 46 51 93 61 91 107 99 37 63 73 52 59 16 45 100 62 74 116 45 73 98 73 44 43 54 45 25 117 32 68 71 58 48 64 63 59 42 87 78 85 83 79 47 65 60 64 103 71 109 55 52 37 115 65 53 33 111 101 34 38 119 46 49 116 117 44 66 87 81 54 79 108 30 57 56 34 58 74 72 30 73 110 73 40 49 48 80 62 64 92 52 26 51 54 96 91 85 101 79 44 90 61 104 52 97 57 83 51 51 58 54 54 40 19 35 60 52 136 56 65 55 45 74 53 47 77 96 91 91 33 24 89 99 77 76 136 28 85 48 40 96 49 39 77 59 61 86 122 82 35 110 42 99 117 102 67 30 82 138 50 114 60 59 38 12 67 83 66 66 57 19 91 64 40 114 117 28 64 43 50 62 72 88 59 44 49 91 41 75 110 64 25 71 73 89 53 66 37 88 95 60 16 26 47 59 53 43 61 69 65 51 30 65 68 69 43 67 60 96 37 78 64 89 75 71 73 96 54 100 31 101 94 49 102 100 59 25 53 63 32 77 44 22 32 81 69 74 24 74 62 30 52 35 122 37 57 27 76 77 70 46 74 80 63 70 56 58 48 43 36 82 92 88 106 41 36 72 46 65 75 32 25 32 81 56 29 43 87 87 47 64 58 26 46 44 22 30 62 57 82 63 48 56 34 34 116 57 76 117 49 25 66 67 43 79 28 57 74 24 40 67 56 71 66 35 28 45 65 54 71 81 106 97 65 106 34 46 139 61 15 34 92 86 59 96 47 74 25 96 73 64 96 44 105 58 96 100 78 42 65 38 44 56 98 76 51 91 53 93 62 22 109 78 64 55 30 39 81 41 24 48 33 63 195 26 48 47 34 60 102 60 70 72 92 61 48 25 59 85 78 105 106 62 123 61 96 23 43 126 47 107 50 66 125 67 81 66 43 46 53 40 29 49 102 64 59 74 44 73 64 48 47 47 26 32 81 86 67 62 96 101 62 35 53 85 105 57 63 48 86 61 38 28 51 60 60 71 42 57 58 32 91 76 51 39 72 93 27 65.00357781753131
65 95 105 80 55 63 48 44 77 47 19 69 56 101 70 117 43 115 64 38 63 34 18 70 150 112 99 30 72 124 61 135 39 116 58 79 121 66 52 41 82 17 135 57 71 97 76 69 46 105 68 75 74 93 80 51 111 38 64 48 119 76 24 94 110 45 39 62 30 63 37 29 39 36 79 39 31 45 31 90 59 68 110 105 59 11 73 54 61 52 52 47 53 102 59 91 107 100 34 65 65 48 60 20 47 101 64 73 126 43 78 97 69 41 47 55 44 22 111 34 76 69 59 49 65 58 60 45 92 85 88 87 73 50 71 58 61 104 76 112 62 59 42 114 69 55 25 117 98 37 37 133 47 46 125 116 45 66 87 84 57 80 105 33 60 50 33 55 76 76 34 75 112 73 35 45 51 82 64 65 93 57 25 49 62 101 93 84 107 77 43 98 62 102 55 107 57 85 50 51 60 56 56 43 20 37 61 47 136 61 65 50 46 80 52 48 79 100 91 93 37 24 94 90 74 71 138 29 87 43 42 102 51 43 80 62 60 85 122 83 39 105 43 106 120 102 71 29 82 140 50 105 65 67 39 13 67 80 68 64 54 15 91 68 42 113 116 30 65 40 52 62 79 90 69 45 45 93 41 76 107 71 28 69 79 83 52 67 31 89 103 67 15 21 42 53 57 45 55 70 69 50 32 67 63 73 46 61 65 95 35 73 63 100 79 77 71 102 54 108 31 104 111 49 102 115 60 23 54 69 31 70 53 23 31 85 73 77 25 69 65 30 54 40 130 40 63 23 79 79 71 51 73 86 63 66 55 58 47 38 35 76 92 87 109 46 36 77 50 66 76 29 27 29 88 57 27 43 87 87 53 64 55 25 43 44 18 28 56 58 93 71 43 61 34 38 119 51 84 113 48 29 76 64 36 84 30 58 77 24 41 76 62 67 60 33 26 46 66 55 78 79 107 105 63 115 35 42 133 70 15 39 97 87 59 100 49 69 22 97 73 64 103 43 114 62 95 111 81 38 65 41 44 58 116 81 56 107 54 93 63 25 112 84 62 58 26 43 84 42 24 46 37 58 182 24 44 47 31 55 96 64 68 74 95 63 50 21 63 80 76 109 102 64 129 65 94 21 40 124 52 104 54 72 131 68 67 65 43 47 53 41 34 58 101 68 57 74 48 85 73 43 53 38 23 29 88 80 73 62 95 115 70 34 54 89 106 60 66 52 86 64 38 23 49 58 61 71 39 55 57 33 90 77 50 35 77 93 28 66.10554561717352
61 100 109 81 57 58 48 49 77 50 20 73 62 107 73 114 46 129 62 33 61 33 17 68 153 107 99 30 75 121 63 135 40 110 57 79 118 63 54 43 84 16 143 62 71 96 86 73 53 108 75 72 72 88 78 48 110 45 69 51 114 68 26 94 111 41 45 64 34 64 41 30 34 40 88 44 32 51 33 94 61 67 107 103 58 15 78 55 66 51 50 46 51 105 57 94 108 100 29 72 63 56 60 19 50 110 71 77 127 43 78 93 71 42 46 60 43 27 105 29 82 63 62 55 67 61 64 47 97 87 85 101 73 45 77 62 60 107 70 117 65 59 41 117 65 56 27 118 103 45 39 139 49 46 128 117 43 69 84 84 53 88 100 32 61 52 36 61 75 84 35 80 118 71 37 43 51 80 61 64 99 61 29 46 63 108 99 85 106 73 44 98 65 97 58 104 64 84 50 55 65 54 59 45 23 39 65 47 146 66 66 37 52 77 53 47 92 104 90 87 36 23 97 79 75 66 139 29 87 43 41 100 53 38 84 58 60 96 122 83 40 110 42 114 128 115 79 33 82 150 48 109 69 70 39 10 63 77 71 60 53 14 89 72 42 131 124 28 70 40 49 61 77 93 70 45 46 100 41 77 108 73 28 74 74 85 56 70 31 89 110 67 15 22 41 48 60 44 58 67 68 48 30 66 58 74 42 59 65 106 35 74 70 102 82 71 74 108 56 109 28 100 108 50 103 107 60 23 50 75 31 69 64 25 34 89 74 80 21 68 72 33 55 39 132 41 65 22 75 72 65 55 74 88 63 62 60 62 50 45 44 78 86 78 109 42 36 71 50 61 79 37 25 31 83 61 24 44 92 86 59 66 48 26 40 49 20 32 57 58 90 74 36 59 40 38 108 51 84 115 50 26 73 69 39 88 32 61 76 21 36 79 63 70 52 32 24 45 70 55 81 75 107 119 62 120 45 37 140 76 14 50 109 92 58 108 58 69 19 92 74 70 105 41 118 60 102 122 86 39 66 40 40 57 111 84 60 119 54 97 61 24 119 83 65 57 22 39 84 50 22 50 40 66 185 27 42 48 31 53 94 61 72 75 94 60 59 23 73 81 80 112 96 68 136 69 98 21 44 129 53 109 59 73 132 65 71 60 47 47 52 47 34 58 112 67 64 70 50 96 82 43 61 37 19 28 87 70 73 62 91 117 77 38 50 83 107 62 62 47 83 69 43 20 55 54 58 73 41 54 58 35 95 79 50 30 79 97 28 67.28443649373883
61 100 109 86 54 52 47 44 77 47 18 78 66 112 74 119 47 136 58 32 56 32 21 65 156 111 100 31 73 121 64 149 36 116 65 81 117 76 54 38 82 15 145 61 69 96 89 72 56 111 73 69 70 83 82 41 109 42 68 52 107 66 27 92 117 42 37 66 33 63 44 34 32 44 88 44 29 54 36 98 61 63 106 103 63 14 84 53 68 51 47 54 49 105 60 97 115 101 31 79 65 60 62 21 48 122 73 80 119 43 75 89 77 46 51 66 38 27 113 28 87 62 58 52 59 61 63 46 94 91 77 116 71 47 82 61 64 110 72 120 69 63 44 110 70 61 28 122 99 47 38 133 49 44 129 115 38 73 85 79 55 84 101 34 65 53 40 57 72 84 35 77 122 64 38 39 52 78 62 67 103 66 31 45 66 108 103 75 103 74 46 106 61 102 54 104 60 86 54 52 78 63 53 51 24 40 66 46 145 69 71 33 54 88 53 48 102 102 98 87 34 19 98 83 67 66 134 27 90 42 46 103 51 35 84 58 63 105 113 77 50 109 38 113 117 116 86 29 88 161 44 119 71 68 37 9 66 78 72 61 58 14 96 74 40 137 120 29 68 39 46 57 76 87 71 41 46 96 43 79 106 78 31 74 70 86 54 70 33 82 118 64 16 24 43 42 57 37 59 60 65 41 30 71 56 74 36 64 70 114 32 77 71 100 87 73 75 114 59 115 32 99 116 47 108 109 63 24 49 81 31 59 65 25 34 87 79 80 24 72 69 32 58 41 124 45 69 26 72 72 65 58 69 95 64 67 65 60 48 40 47 82 80 74 106 42 36 72 48 63 78 37 23 31 84 60 26 45 103 82 65 65 46 24 38 51 22 30 57 64 94 78 34 58 45 36 106 55 94 116 47 27 80 74 39 102 29 53 79 25 33 80 69 70 50 31 23 52 72 53 85 75 119 118 58 121 48 35 140 74 14 54 106 97 60 112 61 67 18 91 69 64 108 39 125 68 103 126 86 41 75 45 41 51 103 79 67 124 48 101 64 22 118 82 69 58 21 40 85 49 22 52 37 64 177 32 45 50 32 51 95 59 75 85 89 61 62 20 72 75 76 120 93 68 132 69 93 20 43 122 62 103 56 77 146 66 66 56 46 52 48 49 36 57 116 76 68 64 57 93 83 43 62 39 17 25 92 63 77 63 96 117 84 41 54 85 106 60 69 54 77 65 44 20 62 47 57 76 40 49 54 35 99 81 53 25 77 93 30 67.91592128801432
69 102 107 82 50 53 46 40 70 48 16 80 64 110 77 110 45 140 59 31 53 33 19 70 153 107 103 36 70 130 64 153 35 121 59 84 114 85 53 36 91 16 154 64 68 100 96 76 57 104 75 70 70 81 85 41 114 47 75 53 109 64 22 95 114 41 35 70 34 71 49 35 25 51 88 45 30 52 40 96 64 62 109 108 64 14 83 49 65 45 50 55 50 104 61 101 128 108 29 79 69 64 54 25 49 114 74 81 121 44 83 90 71 50 50 73 39 25 111 27 92 62 63 56 59 64 61 42 88 85 79 126 76 46 76 63 72 104 73 117 71 63 47 112 83 57 30 127 106 48 43 143 48 43 135 112 36 76 86 76 49 84 108 32 70 55 43 56 70 93 35 82 128 65 42 41 48 76 70 67 104 72 34 44 69 119 104 76 108 76 46 110 61 104 61 108 59 85 56 53 89 63 54 49 20 41 64 49 148 79 71 31 60 87 57 38 108 106 107 84 37 20 93 80 64 66 137 33 103 35 58 107 52 40 85 61 68 117 102 79 51 114 41 119 111 112 90 30 89 152 45 130 75 67 37 8 60 76 69 62 60 12 94 79 43 131 121 26 71 38 38 58 75 81 70 39 48 100 48 86 106 76 33 79 66 82 55 67 34 79 112 69 16 25 42 46 58 40 67 62 61 36 35 65 60 81 35 63 77 121 29 79 69 95 86 69 74 109 66 123 31 103 127 47 115 111 71 25 46 83 29 66 70 23 30 88 84 77 26 79 66 34 61 39 124 46 73 27 71 68 65 63 66 100 64 70 65 54 49 43 47 80 83 75 116 46 36 73 47 60 71 41 24 29 89 55 30 47 101 89 64 63 48 24 35 52 20 32 52 68 90 84 32 65 47 36 106 57 99 115 47 30 89 81 41 97 26 53 77 30 30 80 63 68 49 31 22 56 71 55 80 70 122 122 54 127 49 33 141 76 17 54 104 98 61 119 63 69 17 86 71 61 104 36 126 75 101 125 86 42 79 49 42 50 109 78 72 126 52 109 66 22 114 84 73 61 15 44 79 56 22 55 35 56 179 31 43 62 30 50 94 64 82 100 95 62 62 22 76 72 74 121 102 68 141 67 91 15 51 124 68 103 59 77 153 69 66 61 48 50 48 55 36 58 120 82 72 70 65 94 86 41 58 41 18 26 99 64 82 64 100 126 89 36 56 86 109 60 76 51 90 64 52 21 65 50 56 79 43 43 58 35 105 89 53 25 79 96 27 69.13416815742397
71 103 104 86 47 46 46 42 65 48 20 80 58 107 75 112 44 139 60 33 50 38 17 76 161 118 102 39 72 136 63 156 29 114 55 83 114 87 54 36 90 18 145 65 70 104 101 72 62 107 74 77 66 90 80 42 111 50 81 57 110 69 23 93 117 45 34 74 36 73 50 40 23 56 94 42 31 50 39 87 60 60 108 112 66 10 87 50 68 49 50 58 49 108 59 102 128 114 25 83 64 73 50 29 42 110 75 84 128 45 93 91 64 56 47 73 38 27 119 26 89 62 61 59 60 66 48 43 90 90 77 128 74 42 81 60 70 112 64 112 73 67 46 108 95 68 32 122 118 55 41 138 49 46 142 117 37 77 79 78 48 81 116 28 75 59 46 58 74 95 33 91 112 64 47 37 52 73 74 74 102 70 36 52 71 122 109 75 108 76 42 119 62 105 57 105 60 84 56 59 97 67 56 50 18 38 61 50 144 75 82 29 70 93 52 35 121 105 118 81 40 21 90 79 62 69 140 33 111 30 60 114 48 42 79 69 76 122 90 83 53 113 41 120 111 117 89 31 87 149 44 138 76 66 31 8 55 78 66 64 60 14 93 77 49 129 131 27 70 36 41 58 80 79 73 40 47 90 54 89 99 78 30 75 66 77 56 63 35 81 114 64 20 29 43 52 61 42 70 66 60 39 35 65 63 87 32 62 83 120 30 82 75 95 87 72 73 110 66 120 29 98 127 49 114 110 83 21 54 87 31 69 67 22 29 87 82 71 24 84 64 29 66 37 115 44 80 27 74 70 69 61 70 103 61 71 67 53 51 44 45 80 89 73 116 49 38 79 50 64 67 39 24 33 89 56 32 47 98 99 70 63 46 27 31 47 16 29 53 61 84 87 31 67 46 37 109 64 96 120 47 32 88 86 38 97 25 55 77 28 28 91 65 73 52 31 22 62 73 55 79 66 127 128 57 118 48 34 154 81 17 49 112 100 61 122 63 65 19 87 68 55 109 39 124 79 109 130 76 45 90 48 43 46 116 87 79 127 49 124 71 25 117 90 78 58 15 43 83 48 21 63 42 60 169 29 45 60 27 48 102 66 87 105 102 60 66 22 74 75 77 127 100 67 149 64 88 17 54 127 74 102 59 85 157 73 76 60 46 48 51 60 40 55 124 82 78 78 64 95 86 41 66 39 18 24 107 60 84 60 101 133 97 36 51 86 106 68 79 49 88 59 54 20 71 48 62 67 43 41 59 31 100 94 55 24 83 96 31 70.11270125223614
78 99 102 86 41 43 47 44 67 41 20 80 48 105 76 116 45 132 55 30 46 34 15 70 151 112 98 40 75 134 75 159 27 114 57 84 113 91 59 33 86 16 141 63 67 94 98 76 62 114 73 69 73 94 87 42 117 59 81 57 122 69 22 87 109 49 31 74 36 74 52 40 25 60 92 37 32 51 43 85 62 60 105 111 66 11 91 50 69 59 48 57 51 113 53 101 128 113 21 78 66 77 51 32 37 100 77 85 127 47 93 94 65 57 45 71 33 30 121 24 91 58 68 60 59 68 42 42 98 103 81 132 79 43 86 66 71 108 62 109 68 69 47 111 95 72 38 120 125 62 46 132 57 55 145 119 38 77 77 79 44 76 116 28 79 60 49 56 82 98 30 100 104 63 55 36 51 77 68 72 102 68 35 55 75 133 102 81 106 84 41 119 61 102 59 101 56 83 56 67 103 71 60 53 18 33 54 41 144 75 83 27 76 94 64 33 122 110 129 80 39 27 95 77 63 65 145 39 121 28 57 110 52 43 82 69 85 123 88 89 53 105 34 122 102 115 89 31 91 149 45 144 80 72 30 9 55 85 64 62 66 15 85 83 54 133 128 27 68 34 40 53 87 79 67 45 46 90 57 86 95 84 26 71 66 77 55 66 33 81 103 70 22 28 46 51 61 42 75 63 61 39 39 57 61 93 37 61 87 127 31 81 78 95 93 69 70 109 64 120 29 97 119 41 109 113 77 21 56 90 33 68 66 24 29 91 76 71 23 85 69 31 68 39 113 45 87 21 83 72 70 62 72 87 60 73 66 59 52 41 51 82 91 78 119 53 38 80 51 63 66 41 25 33 89 65 38 49 100 105 77 59 41 30 31 48 15 30 40 61 94 85 31 69 47 50 119 60 93 131 45 34 91 84 42 95 26 55 74 29 29 89 65 71 54 27 21 62 69 54 79 67 127 125 54 122 51 33 161 88 21 48 122 104 63 117 76 59 17 85 69 54 122 34 131 74 98 134 70 43 95 54 43 44 120 80 83 128 47 137 71 28 121 88 81 56 15 46 83 50 21 64 41 56 161 27 44 60 31 51 102 69 86 116 99 60 64 21 74 75 76 124 112 70 148 63 93 17 56 118 84 104 63 85 157 71 81 66 48 49 57 64 41 54 136 88 76 75 63 90 86 43 70 42 19 25 110 57 85 59 103 145 99 38 50 82 107 66 78 47 100 59 62 20 73 51 58 66 50 40 57 34 99 92 56 27 84 99 34 70.79606440071557
75 95 109 93 43 40 48 48 61 39 23 81 51 99 78 122 40 133 52 29 45 33 13 71 151 114 97 39 75 131 87 159 28 117 58 87 108 100 55 32 82 21 137 64 72 96 93 81 58 119 65 70 75 99 78 40 122 65 71 53 121 75 25 84 120 54 36 81 37 73 53 42 27 53 94 32 34 50 43 80 61 59 100 118 73 10 97 54 72 56 49 57 47 104 52 90 127 112 17 77 65 78 50 33 37 102 84 86 135 53 90 94 65 61 45 77 34 30 125 26 86 53 62 56 61 72 39 40 104 104 88 124 81 41 87 73 72 95 64 108 72 68 47 111 96 74 39 116 136 65 48 144 58 56 164 125 36 76 73 79 47 69 113 27 80 59 48 52 77 88 36 106 100 68 57 36 49 81 75 70 101 61 39 55 73 134 108 77 108 85 39 122 58 95 69 101 50 90 60 74 101 72 62 56 18 29 55 44 141 70 82 30 88 94 70 31 127 117 133 74 35 27 87 71 64 58 149 42 128 27 53 109 58 44 89 69 90 129 84 97 46 114 35 131 105 113 84 31 98 153 45 149 84 79 29 10 59 83 70 67 68 18 93 78 58 125 127 30 67 33 39 54 89 83 72 43 49 88 57 91 93 87 24 70 67 77 56 67 33 82 106 76 23 28 47 54 60 39 85 63 58 38 37 62 76 100 41 60 90 121 27 87 96 93 107 71 64 106 63 121 31 104 114 44 105 118 84 17 57 99 34 65 64 24 32 93 72 75 21 84 67 30 61 42 122 46 87 20 85 72 67 65 75 88 64 73 66 63 46 41 44 85 98 81 125 52 41 76 52 63 70 40 25 32 88 74 40 51 100 104 69 65 42 37 25 49 17 27 37 63 87 92 35 74 50 52 118 59 89 134 47 39 95 89 47 94 28 54 76 34 26 89 70 75 54 26 21 64 66 60 76 66 132 121 55 117 51 39 172 93 24 46 125 112 62 115 84 56 16 82 73 53 126 34 141 74 100 141 70 50 96 49 37 44 122 84 91 130 46 148 78 30 121 94 83 52 12 46 92 46 17 63 46 59 146 30 43 58 35 44 104 74 89 122 97 55 66 22 81 76 83 126 107 75 146 66 85 21 58 107 85 103 69 73 161 79 83 65 52 49 62 62 42 58 131 95 76 75 60 91 89 43 70 44 14 25 122 56 77 59 108 150 103 31 58 83 112 63 81 55 99 60 65 22 82 51 59 60 52 39 58 33 95 82 56 30 83 98 40 71.71914132379249
81 94 104 99 45 43 52 48 55 36 28 77 49 95 80 119 37 124 47 29 44 35 11 71 138 124 97 40 73 129 94 153 26 98 55 88 116 95 57 31 79 20 137 62 68 102 85 88 60 118 71 72 72 109 76 36 131 68 78 49 135 72 25 85 120 54 37 84 40 76 56 40 27 56 94 33 31 48 52 84 66 57 101 114 77 10 101 60 76 56 48 57 48 106 52 86 128 115 17 80 67 78 51 33 33 96 88 83 129 50 93 90 65 61 44 82 36 29 125 24 86 51 60 54 60 68 38 40 112 100 103 127 90 43 83 76 71 97 64 111 67 70 48 101 94 73 38 107 116 68 45 146 58 61 173 117 36 81 71 76 48 69 117 27 80 58 42 49 80 86 31 105 106 70 57 40 47 73 82 65 102 55 38 54 82 131 106 84 104 89 41 114 60 94 74 102 50 92 58 73 93 80 65 57 17 29 56 42 140 67 81 34 99 94 70 32 126 115 129 78 38 23 83 71 64 59 149 44 119 25 45 107 61 48 91 70 92 130 88 102 46 123 30 129 114 109 93 33 88 148 47 157 85 86 29 13 57 93 79 68 69 19 96 78 56 116 138 36 72 33 42 54 90 86 72 45 51 92 60 88 95 88 24 61 68 79 56 77 32 80 105 75 27 24 51 56 63 40 91 61 64 39 41 62 86 111 42 62 90 123 29 93 99 85 107 74 70 105 58 132 35 110 115 45 103 114 80 21 54 105 36 64 70 24 33 98 71 76 21 87 61 27 64 42 120 42 90 20 85 71 72 71 72 89 64 74 66 64 47 40 47 81 100 83 128 52 39 72 50 63 72 41 28 30 87 77 46 52 94 98 69 65 44 43 25 45 19 25 33 72 85 94 36 79 55 57 118 62 93 126 51 41 103 102 50 87 25 57 71 31 27 87 73 67 52 29 19 67 60 57 79 68 138 111 52 116 52 40 167 100 24 40 133 112 60 110 84 53 15 92 74 60 125 35 138 74 97 144 75 48 93 45 34 45 131 86 90 128 46 157 73 35 115 90 86 53 10 46 92 50 17 69 47 59 141 35 42 55 36 43 112 70 92 117 95 51 72 21 89 78 81 120 110 79 141 74 83 25 59 110 90 108 79 83 161 78 85 70 61 50 54 65 43 60 131 100 87 81 62 85 85 46 79 45 12 24 117 54 78 57 105 156 107 28 59 87 105 60 78 54 108 60 63 19 81 46 56 52 55 39 60 30 96 84 56 33 82 103 39 72.25581395348837
83 86 102 99 43 41 51 52 54 31 28 84 49 97 81 120 30 137 47 29 42 37 13 73 128 125 95 43 66 131 97 156 27 95 55 97 112 94 55 31 70 25 145 62 65 95 87 92 59 122 68 70 66 110 75 41 138 67 87 49 142 69 29 88 136 61 35 94 38 78 53 30 25 58 86 30 32 47 53 81 69 53 96 117 75 9 97 60 79 56 46 54 48 105 50 81 134 114 19 88 69 77 52 39 30 87 88 82 138 44 96 92 68 61 44 80 32 32 130 25 93 53 61 51 61 75 34 34 108 107 106 129 99 46 79 84 76 102 69 112 68 72 48 103 98 79 39 112 118 71 43 153 59 65 179 113 35 79 71 74 50 69 110 27 76 59 45 55 84 85 28 102 106 69 54 40 47 74 91 66 92 61 35 57 88 136 106 86 98 86 42 122 48 109 67 100 48 95 61 79 86 81 67 67 16 32 53 43 144 68 77 36 111 86 73 31 125 110 139 86 42 26 87 74 72 58 141 40 121 23 46 100 63 49 91 64 97 133 83 108 51 115 32 127 113 101 94 33 94 141 47 159 95 82 26 13 59 95 85 69 67 18 96 81 56 110 141 38 73 32 42 49 92 81 68 45 51 93 59 90 91 91 23 54 66 70 52 76 30 83 108 80 30 23 47 53 67 45 97 57 57 36 40 61 95 111 41 61 83 128 27 97 114 85 113 68 72 112 56 140 35 115 108 40 96 114 84 20 53 108 36 64 67 25 32 98 74 80 20 85 64 32 61 38 117 46 87 18 88 72 69 70 76 92 63 76 61 58 44 38 50 80 100 79 131 49 41 72 51 57 72 45 29 33 84 90 46 51 96 97 64 72 46 43 24 41 17 25 30 67 81 87 37 69 59 61 125 69 92 131 53 47 101 106 54 95 24 57 70 35 23 89 67 73 53 29 20 64 58 67 84 67 139 103 54 115 50 43 152 103 29 44 117 113 58 108 82 48 14 81 70 61 128 37 131 77 93 144 72 52 96 46 39 48 129 83 82 140 46 156 76 31 116 95 84 56 12 48 93 52 17 68 47 56 129 36 42 58 34 43 110 67 84 120 93 48 74 24 95 86 86 124 113 71 135 83 93 28 55 100 89 109 87 89 167 84 88 71 63 51 49 66 46 68 135 92 79 82 62 85 88 48 86 49 13 26 115 53 82 53 109 164 93 26 63 89 103 54 75 56 106 52 60 19 83 43 53 54 51 44 64 38 94 86 61 33 86 101 38 72.61896243291592
85 88 97 102 44 44 49 53 52 28 31 87 49 93 85 110 31 138 45 29 41 36 14 75 125 129 88 43 67 126 101 155 26 97 54 99 114 92 56 29 66 27 138 61 68 84 90 93 60 109 65 71 68 106 72 45 147 66 89 51 160 69 31 87 138 66 34 103 41 83 57 29 26 65 86 25 33 53 54 86 70 52 92 108 78 8 106 64 73 62 47 52 46 99 53 86 140 122 24 83 65 73 54 40 26 87 87 83 130 45 98 89 71 57 44 80 34 33 134 26 90 56 58 54 57 76 35 29 119 114 116 124 97 43 81 79 80 109 69 109 70 78 51 100 96 81 41 110 118 72 43 158 58 63 179 108 38 71 74 73 49 67 107 24 79 53 49 61 85 76 27 98 97 66 51 44 48 72 100 61 85 64 35 60 90 128 113 88 96 85 43 122 48 106 67 97 46 99 64 75 91 90 71 72 16 35 51 46 143 65 72 36 115 88 71 29 122 114 149 84 39 18 81 75 74 57 137 44 124 21 46 101 66 54 91 63 107 120 87 103 52 108 33 126 117 97 102 36 95 133 49 155 91 83 34 13 65 99 86 63 70 15 101 80 56 108 152 37 73 29 44 51 93 88 68 42 57 94 64 93 92 96 22 47 70 70 55 82 29 83 109 84 31 23 45 56 78 44 93 60 53 38 38 59 105 107 47 58 80 135 28 95 112 87 114 63 74 123 55 127 35 112 117 35 99 109 83 21 50 114 40 60 71 26 30 108 72 87 17 93 61 36 55 39 126 49 94 19 83 75 73 73 67 96 64 77 58 56 40 43 52 85 94 74 133 47 36 72 52 56 76 43 33 37 88 93 44 47 94 96 70 70 46 41 21 42 19 30 27 75 76 90 39 69 61 62 131 72 84 139 63 56 111 107 56 93 21 56 61 38 27 91 68 72 45 30 21 72 56 73 86 72 138 94 54 105 49 43 149 103 38 41 112 106 61 121 84 47 15 80 68 66 120 34 129 88 101 147 70 59 91 48 46 48 128 84 87 136 46 165 71 33 121 105 86 55 12 42 90 54 13 67 51 54 125 35 41 54 42 46 116 66 91 128 94 42 73 24 101 93 82 127 112 69 143 94 97 29 53 102 92 109 95 85 159 86 88 76 68 47 47 70 45 72 132 100 80 84 57 80 89 51 92 50 13 25 117 52 76 50 110 165 83 27 65 92 99 52 77 60 111 53 50 21 88 41 51 54 49 43 64 41 93 88 64 30 93 110 40 73.18067978533095
98 82 93 96 46 44 45 57 52 29 27 87 48 90 87 108 30 133 45 25 41 36 15 83 127 133 92 39 66 127 93 157 27 101 53 103 117 95 63 32 66 26 133 65 68 80 84 86 59 115 67 72 60 110 73 46 142 64 96 53 158 68 33 86 139 65 33 95 39 85 60 33 25 66 93 27 29 56 56 90 63 51 95 104 74 9 109 66 73 60 40 54 42 102 49 89 146 121 29 84 59 72 53 43 23 85 84 89 127 46 95 89 64 57 47 80 34 35 134 31 92 55 58 57 57 77 41 31 115 121 123 131 100 37 82 66 82 106 69 101 73 79 52 97 84 86 48 105 129 81 41 155 64 67 185 108 44 67 71 68 47 63 101 25 79 49 54 64 98 77 31 97 106 72 52 56 44 69 102 59 80 60 33 62 93 113 106 85 98 85 42 117 47 103 67 99 46 101 61 73 90 98 70 80 10 32 48 46 150 58 61 36 116 85 78 30 120 115 150 77 44 19 78 67 82 68 132 46 121 22 45 99 69 59 89 60 117 119 81 96 54 102 35 124 132 98 90 38 92 125 52 158 98 87 39 13 64 96 89 60 70 15 103 76 56 109 146 38 69 28 44 52 91 89 71 39 57 97 69 100 89 97 23 46 69 77 53 92 25 79 108 95 30 21 45 52 86 43 92 63 52 36 38 54 105 109 50 64 76 139 29 107 107 94 119 64 75 111 58 131 35 106 112 34 100 105 80 20 50 119 42 56 76 26 33 105 75 88 18 97 64 41 55 39 123 52 94 18 75 80 75 72 69 89 56 79 57 47 41 44 58 73 90 73 133 42 40 70 54 53 74 42 33 34 98 86 46 52 96 88 70 77 38 34 22 42 23 30 27 77 76 94 44 70 64 68 133 65 83 136 75 67 110 106 52 95 24 65 54 48 26 91 66 66 45 28 20 68 58 71 83 73 138 89 55 112 50 42 137 110 42 41 114 110 61 122 89 45 15 81 66 67 109 36 134 92 109 156 65 64 89 41 51 43 128 88 81 137 46 169 67 32 118 96 82 56 11 44 89 53 15 69 56 60 125 34 41 55 52 50 125 61 94 132 98 40 75 25 108 100 80 133 107 63 139 98 95 29 50 93 89 115 94 82 153 89 93 75 68 52 44 65 42 70 129 103 68 87 59 83 90 54 96 51 18 27 119 50 69 49 105 155 72 24 63 94 106 51 73 64 105 48 55 21 84 48 51 52 47 47 59 47 93 82 59 30 101 107 44 73.29516994633274
102 77 95 94 42 40 47 59 57 29 33 89 47 86 81 107 29 136 48 25 40 35 15 83 126 139 89 41 66 129 101 151 24 100 48 99 122 93 66 33 67 34 128 54 65 78 88 82 69 120 73 70 60 109 67 41 142 63 105 48 161 67 39 79 137 63 32 98 36 88 52 37 23 74 85 23 28 55 55 96 75 47 97 106 78 6 105 68 79 60 45 51 44 98 51 99 148 117 35 83 60 74 50 38 20 79 83 87 123 48 88 88 58 54 48 75 35 34 140 32 90 56 60 57 55 72 44 32 109 124 127 134 99 33 85 67 88 111 67 107 80 84 47 96 79 88 49 119 129 85 39 148 73 74 189 104 49 62 70 67 44 62 107 26 84 53 57 71 101 76 29 97 107 79 52 60 42 64 103 59 75 60 31 64 86 114 105 87 92 86 46 110 48 103 68 88 48 105 65 73 82 100 70 77 7 35 43 47 147 63 60 37 119 78 87 32 121 119 144 77 42 19 81 65 77 70 126 42 128 21 47 97 74 69 90 58 118 119 87 96 56 105 40 127 134 100 95 41 85 122 57 152 95 89 40 15 72 88 91 59 71 18 105 84 61 106 153 39 65 29 43 50 91 93 74 39 65 107 70 96 89 103 23 50 76 73 45 86 27 78 103 109 29 18 45 47 105 45 99 65 55 39 39 59 111 102 54 73 75 124 28 111 97 96 130 63 83 103 60 126 35 99 113 36 101 102 86 15 46 118 47 56 81 31 32 109 69 84 19 95 59 40 54 33 124 47 88 17 67 85 82 71 80 91 57 90 58 46 37 40 57 74 83 68 133 37 44 73 54 54 84 43 33 33 109 94 49 51 96 88 75 76 36 32 22 40 32 33 24 84 72 94 51 69 64 67 131 68 80 134 81 68 108 99 53 100 25 68 55 52 25 94 70 61 42 30 18 68 64 66 82 74 132 91 55 122 51 43 131 116 44 45 107 112 61 121 86 45 14 76 69 62 113 38 130 97 108 161 61 61 82 37 53 46 120 87 91 142 54 162 70 30 110 101 81 57 10 43 92 47 16 75 55 63 122 35 40 52 49 55 124 63 104 137 97 38 75 31 106 100 73 134 104 67 140 104 89 33 47 93 92 119 99 75 141 95 94 70 77 50 46 67 44 67 126 105 64 88 63 71 93 60 98 57 21 22 122 44 72 48 104 137 69 21 64 96 103 51 75 70 109 49 56 26 82 46 49 57 48 49 62 54 90 85 59 35 109 112 45 73.71198568872987
103 77 91 91 45 44 50 64 56 30 34 89 47 81 84 109 31 138 47 25 41 42 19 91 127 139 91 43 68 127 107 155 24 89 46 100 117 90 79 32 56 39 125 46 67 73 83 80 70 121 79 66 55 106 62 44 138 61 116 52 164 64 42 75 137 63 32 109 35 81 54 41 23 76 86 22 30 56 51 98 73 51 96 109 81 6 100 73 75 63 42 47 47 94 50 97 143 115 39 85 63 78 51 36 20 71 82 77 119 47 92 89 57 58 49 77 39 30 141 30 90 55 57 52 59 73 46 33 112 117 125 131 93 35 87 62 92 107 72 112 90 94 41 96 72 89 57 116 129 89 41 141 76 77 205 99 53 57 70 64 46 61 97 28 93 54 59 74 100 79 24 98 115 85 50 69 40 60 99 59 75 57 32 66 86 121 109 87 96 88 41 109 49 99 70 94 49 107 71 69 80 98 70 76 7 38 36 44 145 65 62 38 132 79 94 31 128 122 142 82 41 19 84 60 72 75 120 40 132 20 48 92 70 76 93 60 128 127 87 99 54 102 37 136 134 93 94 41 84 119 60 154 97 95 33 14 77 83 93 57 78 19 105 84 68 103 150 44 64 25 41 47 91 105 80 37 72 113 70 98 91 99 25 52 80 70 48 97 25 77 91 113 28 20 46 47 114 43 96 66 48 38 36 63 107 99 54 82 79 126 28 125 95 102 136 60 83 102 62 130 35 92 122 39 95 94 87 14 46 114 49 54 80 33 32 114 69 90 21 104 60 43 55 36 126 48 90 14 70 92 79 74 78 92 66 88 61 52 34 41 62 72 92 63 135 37 43 68 57 56 84 44 34 33 120 100 48 51 94 86 78 76 29 29 26 41 39 33 20 90 79 102 49 70 69 66 136 70 78 131 90 67 121 96 58 98 25 70 56 42 24 96 68 64 42 31 17 69 70 62 83 79 124 94 59 124 48 42 128 110 49 48 105 122 62 116 86 44 14 79 78 64 116 39 131 107 107 169 59 60 83 33 50 43 126 87 87 149 52 168 77 28 101 100 89 57 9 39 91 49 16 63 54 69 109 33 37 56 50 57 123 64 106 133 89 36 72 31 110 101 75 134 108 73 135 110 89 39 49 88 90 117 89 70 140 100 90 67 84 50 45 61 36 68 124 103 58 84 60 74 102 59 104 56 15 20 123 40 70 46 102 127 73 21 72 92 102 55 79 71 108 50 65 28 83 45 49 61 48 42 61 55 87 90 55 39 117 110 47 74.24150268336315
107 73 89 87 41 47 48 67 57 30 35 86 43 85 78 100 34 151 50 24 38 42 19 106 121 138 88 46 64 115 104 157 25 88 47 102 110 90 87 31 47 39 116 38 69 74 80 85 80 125 79 60 56 111 60 49 135 59 121 55 150 64 41 69 129 68 35 107 34 79 53 43 23 74 91 21 30 56 50 98 73 54 97 106 81 7 101 76 78 66 41 48 47 95 57 105 132 115 47 84 65 80 44 30 16 67 87 80 118 50 94 90 52 60 59 86 37 31 136 28 90 54 52 58 61 76 48 29 111 125 119 134 97 31 82 61 99 104 75 109 90 110 38 105 75 91 60 119 130 89 46 138 73 76 199 92 56 56 64 69 46 64 102 26 100 57 57 78 95 84 25 101 118 93 55 79 40 57 97 55 73 56 31 73 91 112 111 88 93 93 41 112 53 95 70 91 48 114 71 69 73 105 68 72 9 39 35 48 144 66 63 40 133 75 96 30 135 113 141 80 41 16 92 63 69 72 122 36 142 20 52 88 68 85 93 61 131 123 92 102 55 100 36 147 139 90 96 42 77 117 51 153 91 97 30 10 79 77 101 56 83 20 103 88 69 93 148 48 59 21 43 48 93 96 83 33 75 111 70 99 101 97 21 56 78 66 49 102 27 70 85 120 31 21 47 47 125 47 99 68 43 43 34 65 111 94 59 87 80 130 25 122 94 104 141 57 84 115 69 127 40 84 121 41 97 90 89 14 41 108 53 52 86 36 34 114 68 86 24 114 61 44 61 36 125 50 87 13 72 97 77 82 82 92 75 86 60 54 35 37 68 71 99 68 137 39 43 67 55 55 87 49 39 31 121 101 46 48 93 80 75 77 28 29 27 40 44 37 19 92 77 102 50 65 66 63 129 75 72 130 100 70 126 89 62 96 27 64 54 45 25 96 72 63 43 29 15 72 66 61 88 81 125 92 64 127 47 43 123 107 48 48 104 129 70 115 95 47 14 79 74 61 111 44 126 106 106 160 65 58 92 33 57 43 123 88 95 147 47 162 79 30 96 94 90 51 9 43 92 49 20 61 50 64 112 36 39 52 52 59 126 57 106 132 87 28 71 34 105 102 76 131 106 72 126 124 86 40 52 73 87 116 91 73 140 101 98 68 85 49 48 59 37 68 119 100 49 89 55 67 102 65 106 54 15 20 130 36 63 46 97 129 67 18 74 88 92 58 76 73 110 48 75 26 85 46 57 59 46 45 61 59 80 92 60 38 120 113 54 74.51520572450805
104 69 78 91 39 49 46 64 66 34 40 87 46 89 83 101 31 150 51 22 36 44 22 100 111 140 82 43 60 113 108 155 30 94 54 91 110 90 90 34 47 45 105 30 71 75 77 87 74 123 81 64 51 110 64 48 132 54 120 59 148 68 43 72 125 69 37 111 32 77 61 46 23 75 90 24 28 54 53 97 72 51 96 104 79 8 107 72 79 64 35 52 47 96 58 112 121 95 46 80 72 79 49 29 15 65 84 78 111 51 91 86 47 62 59 91 41 32 147 28 87 51 49 63 53 80 50 37 114 119 113 132 101 28 77 58 101 98 74 111 95 116 36 95 86 89 63 119 133 86 48 129 69 75 197 89 56 56 64 70 50 71 94 26 107 61 58 79 90 86 26 95 118 87 52 82 38 59 104 56 77 58 30 78 91 109 117 92 86 92 45 109 55 90 69 96 43 116 74 68 72 99 71 79 8 37 32 53 142 80 67 43 137 76 101 31 134 110 143 78 43 15 98 67 69 67 107 35 145 17 47 77 65 92 97 61 139 123 92 101 55 106 40 145 143 81 98 48 80 109 52 140 93 94 28 10 74 75 103 55 83 20 100 90 73 89 149 51 54 19 46 54 87 95 87 34 77 111 68 90 109 101 18 59 84 63 51 107 25 59 84 132 31 24 43 49 121 53 97 65 49 44 35 65 122 93 52 92 77 131 26 131 101 110 146 62 83 120 75 127 37 90 125 40 96 97 85 13 41 110 60 53 87 39 34 120 70 91 22 117 60 47 62 35 116 48 91 14 60 92 79 83 85 95 74 82 63 58 38 36 76 71 97 66 147 41 45 74 58 54 84 49 46 34 119 101 43 52 84 77 73 84 27 31 23 39 47 31 19 103 77 108 49 71 70 65 124 78 67 136 104 69 126 85 62 105 24 62 53 43 22 94 77 63 45 29 16 72 70 55 82 79 126 93 62 130 60 45 117 101 48 43 112 129 73 109 93 47 15 83 72 60 102 45 124 111 99 155 58 58 98 28 58 42 119 90 99 142 49 154 96 29 93 90 82 53 10 51 82 48 17 61 50 63 111 36 40 45 55 58 134 59 108 131 78 30 58 35 106 97 77 119 96 78 112 126 85 39 55 74 80 117 91 75 123 99 95 70 88 51 49 52 45 77 119 92 45 92 56 67 103 64 113 46 15 17 134 38 58 50 93 127 64 19 76 85 95 57 67 72 103 45 84 30 82 49 58 55 47 44 55 61 84 96 63 40 121 117 54 74.53130590339893
102 66 74 90 37 56 40 73 64 31 37 88 46 80 85 114 33 142 54 22 38 43 23 107 107 138 79 44 55 112 109 146 33 97 56 92 103 97 87 35 49 50 103 27 76 72 82 84 76 123 81 64 52 104 63 51 119 57 130 55 151 67 48 75 114 68 38 110 28 82 56 46 23 76 82 23 29 51 55 99 70 42 90 112 80 9 107 76 77 65 30 57 44 98 57 108 121 92 47 83 78 75 50 29 15 66 86 80 107 59 82 90 44 64 59 97 42 39 138 32 94 48 48 63 51 78 57 40 112 121 102 125 99 27 81 52 99 95 77 108 97 118 34 98 88 86 68 122 122 87 51 126 73 74 183 87 50 50 65 67 51 69 89 25 104 61 59 81 87 89 22 101 114 83 57 88 35 58 103 58 79 65 30 86 111 106 114 97 82 88 44 109 59 89 68 96 47 115 79 78 72 95 72 90 7 34 33 58 142 77 67 43 141 73 103 34 132 117 132 76 44 19 96 61 60 70 99 32 146 16 53 76 69 88 97 64 146 117 90 93 50 99 45 129 139 78 104 52 88 104 52 137 90 106 30 13 77 77 100 55 86 19 102 91 74 94 148 56 53 18 51 58 87 98 90 31 86 104 65 94 104 113 17 62 90 62 49 116 23 53 84 130 32 22 41 47 111 55 96 72 52 51 37 67 124 88 55 94 75 122 25 123 106 118 142 69 87 121 71 120 34 88 122 41 101 103 83 12 45 106 68 58 85 43 35 118 71 86 23 120 59 52 58 42 102 47 85 15 53 87 74 85 76 101 74 88 66 59 40 32 78 71 93 66 151 44 48 77 53 56 80 48 52 32 122 106 43 55 83 82 78 88 26 35 22 45 51 32 17 100 77 109 49 74 73 68 125 85 66 138 102 68 121 81 67 106 24 56 49 40 26 101 69 60 46 26 15 71 72 54 79 71 129 98 66 123 60 47 122 106 48 40 108 130 78 105 95 43 15 87 76 69 104 49 111 107 99 144 58 58 101 26 55 37 122 88 95 132 53 150 97 32 100 91 92 51 11 56 82 41 15 59 47 62 111 37 40 45 50 52 143 63 103 122 81 28 55 39 101 96 76 116 104 76 113 122 89 41 57 73 87 116 89 78 121 102 94 75 85 47 48 58 50 83 112 88 48 96 56 62 116 68 125 42 15 18 138 37 60 50 94 127 55 22 72 83 92 61 66 67 100 42 82 27 77 53 57 53 49 47 58 54 82 94 65 45 118 124 56 74.57602862254025
104 63 73 84 41 55 44 76 72 31 37 93 43 77 96 123 32 131 60 24 42 45 28 110 101 132 75 51 54 107 111 137 32 96 53 94 92 97 92 31 47 51 98 29 73 80 85 92 79 121 80 61 54 108 62 53 123 60 130 51 145 65 45 75 111 64 38 104 29 83 57 51 21 77 79 21 27 49 55 111 63 42 89 115 80 11 114 79 80 69 31 60 46 91 50 103 128 92 46 89 73 70 49 32 15 67 85 81 110 57 84 84 42 70 57 91 41 42 139 37 102 48 44 59 45 70 54 39 128 133 103 127 93 26 81 51 91 92 90 106 101 118 36 95 88 83 73 120 120 88 58 128 74 74 175 76 49 43 68 63 51 69 92 26 103 57 65 85 94 92 24 99 109 78 64 87 32 54 100 59 79 70 31 96 118 105 123 97 78 90 48 97 58 97 70 93 50 116 79 84 66 97 70 100 9 37 32 56 132 82 68 45 138 65 105 37 125 119 120 80 43 21 108 61 63 71 96 32 144 16 53 71 73 87 101 64 146 121 93 87 56 90 45 128 136 82 101 54 88 90 53 135 90 99 26 10 73 77 101 61 92 25 97 89 74 97 144 61 52 19 47 58 82 101 88 33 86 105 65 90 106 117 18 67 82 56 48 126 23 52 84 130 30 23 42 45 108 49 97 72 48 57 40 72 129 78 59 101 74 115 23 139 110 134 144 67 89 126 69 113 35 77 119 36 100 102 79 9 45 123 62 64 84 42 36 115 73 86 27 123 62 54 64 41 106 46 76 17 52 81 77 86 69 99 79 87 70 61 39 33 90 72 96 59 149 43 53 81 50 60 79 43 50 30 112 114 44 53 82 74 78 89 24 31 22 45 46 29 15 103 74 108 54 79 69 67 122 89 59 144 105 71 121 84 62 107 20 60 48 45 26 90 69 61 47 27 15 66 72 56 79 73 135 103 61 119 55 46 127 99 50 43 108 129 70 104 95 44 14 90 74 64 107 53 122 112 95 130 60 62 101 29 54 38 124 90 98 124 56 154 95 35 97 91 91 52 7 66 76 38 11 64 47 58 110 38 43 42 52 51 147 63 103 120 79 23 54 40 104 103 72 114 109 82 115 126 85 47 57 73 89 120 79 77 115 92 93 74 88 46 44 56 50 84 103 85 45 100 54 66 119 81 129 45 16 16 135 34 61 52 90 121 51 25 76 91 84 68 63 63 95 38 85 33 74 54 60 54 52 49 63 55 75 86 64 47 107 133 58 74.62611806797854
101 64 75 86 41 63 45 74 76 32 37 96 46 74 100 127 36 125 58 26 44 43 31 103 108 127 75 55 48 107 116 139 31 98 51 105 94 92 87 33 43 51 96 27 71 84 89 88 75 122 85 61 54 111 62 50 120 58 141 41 142 64 48 76 109 64 31 101 27 73 56 47 21 77 79 19 29 53 58 98 60 44 94 110 78 13 122 79 85 70 28 56 45 86 50 99 122 94 42 96 71 74 56 31 13 62 85 79 107 53 86 81 41 75 60 97 48 43 136 46 106 48 45 59 40 67 59 42 122 130 99 122 100 32 81 50 84 88 102 109 107 118 36 94 94 82 76 115 123 91 59 124 81 75 161 69 50 40 69 62 50 71 93 27 112 57 76 90 99 86 27 96 105 82 68 79 32 47 102 57 77 70 29 108 122 98 124 97 76 86 48 89 63 81 71 96 52 113 81 79 61 94 71 112 8 43 30 60 137 82 82 51 142 66 107 34 128 115 121 78 43 25 113 52 65 63 93 31 135 15 51 71 75 89 107 68 149 124 93 85 64 90 46 121 140 83 103 46 88 88 48 136 88 97 32 10 73 81 110 64 85 26 89 87 72 102 138 59 49 20 44 58 81 112 91 33 88 109 63 94 95 115 15 71 79 57 49 131 24 50 91 134 27 24 42 50 110 54 98 69 43 67 42 80 138 77 66 106 75 111 23 139 116 149 143 70 95 129 72 112 37 74 111 35 92 102 79 9 44 130 66 68 89 38 38 113 72 85 27 129 61 48 65 45 97 47 75 17 54 75 70 97 67 98 79 86 74 56 37 34 93 78 96 63 147 39 56 77 50 61 82 50 51 36 101 111 48 46 86 66 76 86 26 30 22 46 50 24 17 111 75 111 59 85 69 69 125 90 59 148 114 67 121 83 64 103 20 64 46 43 28 86 63 59 53 29 15 70 70 54 76 76 125 99 63 114 57 50 113 94 50 45 104 135 72 99 101 47 13 92 73 68 111 52 122 109 94 128 62 59 105 33 66 38 121 91 98 130 53 156 97 43 98 88 90 50 7 68 72 35 11 64 41 52 99 43 42 42 52 47 139 66 96 124 85 21 48 41 95 95 69 113 107 87 108 136 80 55 55 69 87 113 74 78 110 88 96 74 91 39 41 63 49 90 104 77 45 96 48 72 115 87 130 42 15 19 126 33 60 52 87 112 43 28 83 85 80 79 59 60 96 34 80 34 73 64 68 50 44 44 63 55 74 82 66 47 113 128 59 74.67620751341681
98 67 70 92 39 65 46 80 70 33 37 96 43 74 105 122 31 123 57 24 52 42 36 109 105 126 72 50 50 109 122 138 33 100 56 115 87 93 83 28 44 51 93 24 71 86 91 97 79 123 82 58 51 108 58 49 108 56 143 40 154 70 49 74 97 67 30 95 26 70 53 39 21 77 76 20 28 48 64 97 53 46 97 100 78 15 129 79 88 74 29 56 51 94 52 101 118 95 45 105 70 80 55 30 15 63 81 83 105 55 88 82 44 83 62 104 49 46 128 54 107 48 48 61 40 68 54 45 113 141 89 116 98 34 80 53 89 96 99 105 110 119 35 88 98 82 79 107 115 92 61 115 84 71 153 67 50 34 70 59 51 80 93 30 116 62 65 83 91 80 28 95 110 93 63 85 33 47 101 58 82 75 29 117 120 87 130 103 72 85 46 81 60 93 64 94 52 108 88 87 58 99 67 115 8 42 34 64 139 75 89 64 132 55 115 37 132 109 117 72 41 24 116 47 62 59 87 34 128 15 49 72 75 90 114 70 151 121 88 89 54 95 55 121 137 77 95 46 83 85 40 124 94 94 36 9 82 87 105 58 87 35 88 88 69 105 139 63 48 19 50 54 84 124 90 31 82 104 67 87 98 112 15 69 88 58 51 131 22 49 85 145 24 25 45 55 107 54 103 66 47 73 41 89 148 76 72 109 70 107 21 135 117 170 149 64 93 128 76 110 41 75 107 33 96 100 81 11 39 117 67 76 91 39 34 120 78 86 30 128 71 44 64 49 91 46 76 16 50 73 72 90 76 100 76 83 74 51 37 35 96 72 86 59 146 42 53 81 55 56 75 47 53 35 105 117 54 45 91 62 73 86 28 28 22 47 52 25 20 108 73 121 65 90 59 72 125 96 59 147 116 64 109 78 63 103 16 64 44 44 27 84 61 52 50 24 16 69 73 61 75 83 126 98 68 107 53 50 114 91 54 50 107 139 78 100 105 47 11 96 78 82 116 60 111 113 88 120 59 52 109 34 74 32 116 92 100 134 57 151 98 42 94 77 90 49 8 69 74 31 9 63 49 54 96 46 43 41 52 49 143 70 95 125 88 18 49 43 93 94 68 108 110 82 103 140 80 53 58 70 85 110 68 82 101 84 104 71 87 36 46 61 50 92 103 70 50 89 47 63 116 86 132 47 13 22 127 32 58 51 88 113 41 30 82 80 79 84 59 63 92 36 85 30 74 72 70 52 43 40 68 61 78 83 61 43 105 124 52 74.7262969588551
89 66 71 96 38 67 43 89 63 34 37 103 41 73 92 116 35 119 58 24 53 39 45 101 103 124 65 44 51 109 120 132 33 99 58 116 88 92 82 34 40 44 97 25 65 80 86 92 90 127 73 57 51 115 61 51 99 56 135 39 151 75 49 71 99 71 31 95 26 70 51 45 20 82 69 20 30 47 59 106 57 44 97 98 80 18 124 83 85 82 27 60 51 97 47 96 106 94 42 109 66 81 55 27 15 59 76 82 99 56 90 71 51 89 62 110 44 47 130 53 104 46 46 59 39 65 54 44 115 146 87 119 88 33 78 52 91 94 101 110 106 120 38 81 98 74 78 100 121 85 69 109 85 76 143 67 44 32 74 52 48 80 88 34 117 68 61 87 100 73 30 93 110 97 66 83 39 42 98 61 81 75 30 121 121 88 122 100 69 86 49 76 63 94 56 92 47 97 88 81 60 92 70 119 9 48 38 69 133 71 84 59 130 56 124 38 144 110 117 74 42 24 120 45 60 60 81 42 123 13 53 71 77 89 116 71 145 121 87 85 55 94 60 118 131 78 100 46 88 85 40 126 104 88 33 11 79 95 109 59 88 34 86 89 75 100 131 71 46 18 47 52 92 127 86 30 85 105 64 88 103 114 19 70 94 60 52 133 21 47 87 138 24 27 44 59 97 53 103 65 47 71 40 88 154 72 78 116 68 109 17 136 121 180 142 66 93 122 78 109 42 74 102 33 97 104 84 12 39 110 73 74 98 40 37 119 80 84 33 120 72 46 68 46 93 46 73 16 46 73 63 96 87 109 74 81 80 43 35 33 101 72 79 57 142 40 52 78 55 58 75 43 55 39 99 110 59 48 93 56 74 80 24 31 22 46 56 27 22 108 70 114 69 87 55 81 136 90 61 136 107 63 109 77 66 106 17 65 44 42 22 89 65 51 48 23 18 69 77 63 72 80 127 96 64 102 54 54 116 84 59 56 105 135 87 102 113 42 10 99 80 84 116 53 103 116 88 113 61 49 116 30 67 31 113 88 101 139 61 151 103 47 95 72 88 48 11 70 68 32 8 62 47 57 93 47 46 41 48 55 152 72 90 131 91 16 53 47 94 93 68 100 110 84 112 146 76 57 61 66 82 115 64 85 111 78 106 75 88 36 47 64 50 90 104 69 47 92 47 68 117 93 134 53 9 15 117 30 49 48 89 114 36 35 75 78 81 92 57 64 100 36 88 35 78 81 71 56 38 42 68 64 78 81 60 36 112 123 54 74.6350626118068
90 63 69 87 41 73 46 86 61 38 40 111 40 66 91 116 37 112 57 24 59 36 46 106 102 123 68 46 48 104 116 116 37 97 60 118 91 93 80 38 46 43 100 17 59 72 87 95 93 125 65 61 56 121 56 53 92 52 138 41 145 76 50 57 102 69 28 90 29 64 51 42 22 86 65 22 37 41 63 94 55 43 96 86 83 20 127 94 84 93 25 59 50 95 49 97 108 89 45 111 63 75 58 27 17 62 66 79 87 59 95 69 48 90 59 109 46 55 132 50 107 48 47 58 34 63 58 45 118 144 84 111 90 34 72 49 94 90 101 116 115 117 36 83 96 77 90 95 118 85 74 108 78 78 132 68 44 32 75 47 41 83 83 36 103 75 67 84 106 74 29 86 101 110 67 83 39 41 99 61 82 77 30 123 115 85 123 103 60 83 45 72 57 100 59 88 47 92 95 88 60 91 78 121 8 49 42 72 132 73 81 59 129 59 120 41 141 111 111 67 45 27 126 39 62 64 82 48 125 11 54 75 79 103 118 78 141 119 82 91 58 92 58 116 128 69 99 48 89 83 43 127 103 83 34 11 77 88 105 55 92 34 86 86 80 94 131 78 46 19 58 47 101 128 83 30 86 105 66 94 104 105 22 70 98 57 52 134 22 45 89 141 24 25 41 58 91 58 111 68 50 74 41 92 155 65 82 115 65 101 17 121 121 181 143 58 95 108 74 99 40 72 101 35 98 104 74 11 38 107 76 69 102 39 47 117 80 85 39 108 80 48 72 48 80 46 73 16 49 78 61 107 86 110 74 81 77 45 32 36 104 64 74 57 142 41 54 81 51 57 68 43 55 42 100 119 61 48 91 56 69 80 27 31 21 44 50 28 19 113 76 114 71 93 54 74 135 90 67 131 106 59 110 79 68 106 17 77 43 43 24 87 64 56 46 27 19 72 79 67 70 84 131 96 63 92 60 55 107 84 56 66 95 133 96 108 117 40 11 103 77 85 106 56 103 116 92 112 67 44 120 30 72 30 111 91 95 133 62 143 104 45 93 73 81 45 11 71 57 30 8 59 43 55 93 52 45 39 53 54 155 72 84 139 91 16 46 48 94 91 72 98 106 78 104 147 75 66 66 67 85 111 69 81 111 75 100 79 94 34 48 63 52 100 99 60 48 93 45 69 116 96 130 48 9 20 102 27 43 49 87 104 36 34 79 76 81 97 50 56 94 38 96 34 76 87 69 61 34 43 68 57 71 78 60 35 107 114 52 74.31842576028623
93 62 69 84 40 72 46 86 57 45 46 113 41 64 94 118 35 106 50 27 56 37 44 103 96 119 64 51 47 95 122 108 41 102 66 105 88 101 83 43 40 45 100 14 62 67 86 101 101 118 66 59 51 119 55 53 93 60 138 44 137 75 46 60 100 69 29 96 30 61 54 43 26 90 64 27 38 40 65 97 55 44 91 86 81 23 124 105 86 90 23 57 46 89 45 94 99 94 48 115 64 70 55 27 19 61 68 80 90 60 92 69 42 91 54 108 50 57 123 54 111 50 52 63 35 58 62 45 118 143 90 108 90 25 76 51 97 80 104 121 120 110 32 85 95 80 95 99 115 87 83 103 76 82 115 68 37 32 78 47 46 84 85 29 101 82 68 81 103 72 27 88 99 114 69 77 41 44 92 64 79 84 31 125 111 81 114 106 53 81 45 68 62 99 63 91 49 91 101 95 59 89 82 133 9 53 45 82 133 78 86 69 121 53 111 42 138 110 114 63 37 31 112 36 66 63 75 53 128 12 54 84 77 108 125 75 142 123 77 83 54 84 58 114 124 74 106 52 95 86 44 125 111 77 39 9 82 85 113 55 102 39 84 90 77 90 117 77 43 18 60 44 97 126 80 31 87 104 68 84 98 114 27 64 96 55 48 148 21 44 97 136 26 21 41 63 87 53 113 71 42 76 43 92 160 59 80 113 67 90 22 117 113 172 140 55 103 108 77 90 43 80 95 35 88 99 69 12 36 109 83 68 103 45 49 110 81 84 44 112 77 49 69 44 83 46 69 18 52 76 57 105 84 107 74 79 77 45 28 35 100 65 74 58 140 40 60 84 47 53 64 48 62 44 105 112 60 50 84 54 59 76 27 35 21 41 52 27 22 108 75 105 71 95 53 72 131 91 70 133 99 56 109 79 65 101 18 83 44 41 22 85 66 57 52 30 22 67 76 67 70 88 125 98 61 88 56 53 109 86 56 63 87 132 96 118 127 41 11 104 75 81 106 55 93 121 97 106 67 44 118 28 71 33 112 82 97 129 65 139 110 47 90 71 85 47 15 68 58 28 8 59 43 54 89 52 50 30 55 55 148 72 83 139 87 16 48 55 95 93 72 97 105 79 109 147 75 64 61 66 86 106 69 80 108 75 105 73 97 34 54 62 52 102 94 56 49 105 44 72 110 101 125 46 13 24 98 26 46 50 94 105 34 35 84 78 80 100 43 47 91 34 100 36 87 92 72 63 32 44 72 57 72 75 50 33 103 107 60 74.13059033989267
92 56 62 77 37 68 41 94 61 46 52 119 47 64 97 119 34 104 48 30 51 36 46 104 90 115 63 48 49 87 125 101 47 101 66 105 88 97 85 44 42 43 101 13 62 72 87 100 98 118 66 59 55 106 53 46 86 62 143 44 138 75 45 60 99 68 32 95 31 61 50 46 26 89 62 28 45 37 67 93 55 51 86 87 78 26 127 99 88 87 22 51 45 83 46 92 88 100 47 119 71 73 58 32 18 62 63 78 89 63 95 75 43 92 56 110 54 50 117 59 117 48 49 62 38 65 58 47 115 147 88 114 88 24 75 50 95 81 101 121 122 111 30 93 97 82 100 98 115 92 80 99 75 84 115 75 37 34 76 48 44 82 88 28 104 86 68 83 105 71 26 87 90 123 64 78 44 41 88 67 77 84 39 120 108 82 115 98 53 79 43 64 61 96 66 89 54 89 93 95 54 92 79 136 7 57 47 81 134 82 84 72 121 55 109 44 136 102 111 61 38 35 112 33 64 67 73 60 129 12 56 83 74 108 126 77 146 119 70 88 49 80 64 105 120 69 96 55 86 81 48 119 109 73 46 11 90 89 119 57 99 39 86 93 73 88 113 87 39 18 59 40 101 131 82 32 92 106 73 82 102 109 29 66 99 53 43 147 19 39 97 135 26 20 44 71 89 50 114 70 46 81 40 95 158 56 90 112 59 93 25 111 114 173 134 56 99 108 79 86 42 77 91 34 87 102 66 11 38 105 95 70 99 46 47 102 79 82 45 112 68 47 66 47 80 55 64 17 47 80 55 113 87 110 85 81 78 51 30 40 103 71 69 59 134 43 63 85 48 48 73 54 58 35 110 107 60 53 79 49 59 74 27 38 22 41 49 31 24 114 71 103 65 90 50 66 123 92 74 123 102 55 106 81 70 95 20 79 43 39 20 84 66 50 50 34 21 66 78 73 69 102 125 103 58 95 58 55 104 86 59 65 80 129 98 109 130 41 11 111 72 90 101 61 84 123 93 109 68 42 124 25 79 32 105 79 95 120 65 145 106 47 89 71 87 43 17 61 53 27 8 57 41 52 86 56 51 24 55 60 137 75 79 131 88 17 50 63 99 93 65 86 88 83 109 148 79 65 63 66 84 113 69 84 107 83 108 67 97 29 54 65 51 101 94 55 50 110 41 73 108 104 123 47 10 27 100 21 46 50 104 96 33 37 86 77 84 93 35 47 97 36 102 33 91 98 71 58 33 46 69 59 65 79 48 29 106 100 63 73.95885509838998
85 60 58 80 37 70 37 98 59 54 50 122 45 61 91 119 35 96 48 31 55 38 44 111 83 110 60 49 53 86 117 92 48 97 73 106 90 100 96 40 48 39 96 13 61 71 89 97 98 111 72 63 57 110 52 47 85 64 144 42 133 73 43 57 97 75 30 97 30 61 46 52 26 91 61 26 54 30 73 92 56 51 87 86 73 29 127 105 92 89 22 51 46 84 50 91 81 99 49 124 78 81 64 28 18 61 57 76 87 65 104 80 43 96 54 115 58 48 110 53 122 48 53 67 45 59 66 49 110 142 89 111 87 23 79 45 91 86 97 122 124 109 27 94 92 84 103 101 112 92 84 98 77 85 115 79 34 29 78 45 49 79 80 29 110 84 70 84 100 66 24 94 93 115 65 79 40 40 84 71 76 83 42 118 105 79 115 104 57 74 45 64 63 95 63 91 56 85 95 96 53 88 83 134 6 55 45 84 130 85 78 81 116 55 112 45 147 90 106 59 35 38 109 31 59 68 73 63 131 10 54 84 77 105 126 81 133 117 65 87 44 73 71 104 111 64 107 61 79 84 48 115 117 75 44 10 86 94 127 61 100 39 85 91 78 92 109 83 36 22 54 41 98 125 88 31 99 107 72 80 106 99 27 62 109 56 42 157 16 36 95 130 29 21 42 70 89 48 133 67 44 83 35 89 156 57 93 110 54 97 31 115 112 164 124 60 100 116 74 81 41 74 84 37 77 101 64 12 41 105 87 66 94 46 47 100 70 84 44 115 66 54 65 44 80 57 70 19 48 80 56 110 93 102 82 90 77 53 31 40 103 69 69 57 135 48 61 87 51 46 72 64 54 40 110 115 59 56 71 45 62 68 26 37 22 39 50 30 26 106 71 95 68 85 49 67 121 93 77 120 107 49 109 79 71 87 21 84 42 36 22 83 63 51 48 36 21 64 71 83 66 110 110 100 55 96 60 56 100 88 56 60 78 125 89 115 133 42 10 113 68 92 105 63 84 123 93 108 67 44 129 24 76 31 108 80 96 113 68 138 107 44 86 73 82 46 22 67 54 27 10 58 37 48 77 55 48 22 58 59 122 73 80 139 84 18 52 62 93 90 64 77 84 85 97 151 73 72 59 65 89 116 76 90 111 83 118 63 96 28 53 64 60 107 92 50 54 109 45 74 105 106 117 54 13 29 103 21 43 50 105 97 33 44 86 71 87 81 35 42 103 36 105 38 88 102 64 53 32 52 77 58 73 77 46 27 97 97 65 73.78175313059035
86 58 58 80 35 78 36 99 57 54 49 127 46 51 95 117 31 88 49 32 62 36 47 110 75 108 61 48 56 81 119 89 51 87 77 110 91 95 98 45 50 44 93 15 59 74 95 100 96 114 74 64 61 94 48 48 82 68 153 40 132 74 45 62 103 75 28 98 29 62 50 55 26 91 64 23 60 31 81 88 53 57 91 80 61 34 128 105 94 87 20 48 43 84 52 86 68 94 52 124 78 93 64 27 21 54 54 73 88 60 105 82 46 102 58 111 59 52 104 53 127 46 57 76 50 56 65 47 105 141 86 109 92 21 84 38 85 85 94 125 126 110 23 92 99 94 107 99 111 98 89 88 82 84 118 78 30 29 79 49 47 79 83 31 102 85 72 83 96 57 22 99 95 113 66 81 41 42 82 69 70 78 42 110 113 78 114 107 52 75 46 62 75 89 70 91 58 88 102 95 50 82 82 138 7 55 51 83 124 88 76 78 121 56 114 53 142 85 101 58 36 40 114 31 58 68 67 70 127 10 59 80 79 107 121 79 131 115 63 91 43 73 77 109 108 64 113 61 73 83 45 106 119 74 48 11 90 97 122 62 99 42 90 87 79 91 108 87 36 21 51 43 106 121 84 27 99 113 79 79 110 92 30 69 114 61 43 166 15 33 94 126 27 20 42 74 87 50 135 68 40 89 38 86 157 56 90 104 56 97 29 113 114 161 121 60 102 112 71 70 47 63 77 43 76 102 68 14 47 97 91 59 88 50 45 97 61 79 52 105 66 55 67 38 75 66 68 21 56 72 55 105 95 99 80 87 84 45 30 39 103 71 67 54 130 52 62 93 47 43 68 66 53 40 114 111 54 51 74 44 61 66 24 28 22 40 44 33 26 97 65 99 71 87 45 75 108 91 85 110 102 42 114 82 79 82 20 92 41 32 26 83 65 52 54 44 22 56 69 95 70 107 112 105 55 91 61 55 95 84 55 62 76 114 88 113 132 41 12 118 65 87 105 66 85 123 86 103 64 45 128 23 86 29 103 83 90 112 77 124 105 43 83 70 85 54 20 63 54 28 9 54 40 46 76 58 50 22 59 64 118 77 76 124 78 21 53 72 91 89 59 76 87 78 98 154 73 74 57 63 97 106 74 98 97 88 118 59 92 32 58 68 53 104 95 52 53 106 42 70 99 107 108 56 16 31 100 21 47 49 114 91 35 46 94 80 94 80 34 46 102 42 115 36 85 100 68 58 35 49 72 60 71 70 50 22 84 97 64 73.6010733452594
81 57 59 76 37 82 38 93 57 60 51 126 48 47 94 121 29 96 44 37 64 35 50 109 76 109 59 42 54 82 117 94 53 93 78 113 91 96 100 48 54 39 98 16 59 76 98 102 97 108 71 63 54 89 49 48 81 67 158 46 126 77 47 64 99 72 32 91 29 66 57 54 25 91 55 23 70 26 83 85 53 60 93 80 59 39 125 102 93 83 19 45 37 81 47 96 63 96 51 128 82 92 63 27 24 52 55 73 88 57 106 80 46 110 57 108 66 51 102 53 122 48 64 75 53 55 63 49 94 129 82 113 90 22 78 37 83 83 95 122 125 111 20 92 98 97 110 96 114 91 84 85 95 80 105 78 27 33 84 53 56 80 88 28 101 84 68 85 95 51 21 103 90 101 66 87 40 42 83 70 73 81 45 110 117 82 111 116 60 73 44 59 80 85 73 96 57 87 95 90 47 77 87 140 8 54 51 85 120 91 75 82 127 57 122 61 137 78 101 57 39 43 119 33 52 67 65 74 127 9 60 79 87 105 123 73 134 114 56 86 37 75 78 105 109 66 119 57 77 75 43 98 122 71 53 15 90 98 127 58 102 43 96 82 79 86 99 86 37 26 52 44 101 112 80 30 99 124 81 76 99 93 34 71 125 54 41 174 14 31 86 128 27 25 38 72 86 49 144 62 38 89 38 84 155 58 88 92 54 94 30 114 107 151 124 55 104 108 63 77 42 63 76 41 77 97 63 17 47 104 94 51 88 50 47 93 56 82 51 103 68 57 66 41 72 77 75 24 66 74 61 107 92 101 81 88 87 49 29 39 116 74 64 54 131 55 65 92 52 41 66 68 51 40 113 112 52 49 83 43 59 65 21 29 24 42 49 30 27 99 70 98 70 92 46 77 110 95 85 107 106 42 106 87 83 82 21 103 43 31 27 84 72 51 49 45 26 54 68 94 72 112 112 110 54 92 65 56 93 77 58 59 77 100 89 118 125 39 16 118 61 88 117 69 77 124 82 97 64 46 126 22 82 30 94 83 90 111 82 121 108 38 81 73 85 50 18 64 51 27 8 54 41 42 75 64 53 21 55 61 112 72 73 123 80 22 58 75 88 92 59 68 90 73 92 144 77 83 63 63 104 106 74 105 85 91 122 66 86 30 57 78 56 106 100 56 61 100 43 70 96 110 115 57 15 29 100 19 45 55 116 82 34 46 88 76 99 88 33 41 102 46 113 34 82 93 69 63 38 47 75 71 71 59 45 17 84 94 62 73.61717352415028
78 57 60 73 39 86 38 97 58 64 48 125 44 43 98 120 25 97 44 36 57 34 53 101 75 104 57 45 51 88 113 84 56 93 87 115 81 97 97 51 57 38 97 14 59 72 99 104 90 104 74 64 49 88 49 47 80 68 160 50 116 82 49 60 99 64 37 93 31 69 57 55 23 96 53 22 83 26 76 83 56 65 101 85 55 43 123 102 90 85 17 42 38 82 48 91 66 92 50 128 84 90 66 24 26 57 59 72 90 53 99 78 43 116 59 100 75 52 106 52 118 50 62 75 53 53 70 47 93 122 73 111 87 22 79 30 83 77 96 113 127 113 19 93 104 101 113 97 114 97 84 73 104 81 103 74 29 35 85 52 56 82 83 30 100 77 73 85 92 48 24 96 87 95 73 91 39 43 86 71 66 81 57 111 120 83 112 114 66 73 41 66 86 90 79 96 55 87 91 90 45 77 84 135 9 55 51 76 111 89 74 82 126 53 113 66 134 79 101 53 44 45 115 34 48 66 67 74 130 11 60 75 91 100 124 71 134 109 57 84 35 68 74 102 108 65 122 55 77 75 41 85 108 68 54 16 92 101 121 58 100 46 99 87 82 81 89 85 39 22 52 48 107 110 76 29 109 124 82 71 96 95 40 79 143 50 43 169 17 28 79 127 27 32 40 75 85 48 157 66 37 85 42 87 140 55 85 91 55 85 29 114 112 148 124 56 97 100 59 76 45 66 69 43 75 87 63 18 39 103 99 47 83 46 45 86 55 82 49 97 76 57 70 38 76 87 80 26 75 81 61 115 89 92 78 83 90 49 30 42 109 73 66 53 126 56 69 94 57 44 65 66 47 47 115 118 56 53 83 41 63 61 16 28 27 41 53 30 28 96 70 97 73 85 40 79 106 92 91 104 108 45 108 86 84 79 20 106 40 29 29 80 74 51 52 41 31 50 66 101 70 119 111 109 49 91 67 57 90 75 54 57 70 95 95 114 115 43 19 111 60 88 124 64 81 118 77 93 72 50 124 23 83 29 98 81 91 113 82 125 101 42 78 74 89 50 21 60 46 24 8 58 43 41 69 69 57 20 53 61 104 74 80 125 77 25 57 72 91 88 59 64 86 65 90 142 75 86 65 62 96 105 67 108 82 91 133 62 87 32 64 82 55 100 104 49 64 101 42 68 87 120 120 62 15 28 102 15 45 51 110 76 35 49 93 83 98 88 33 42 103 45 118 40 82 91 66 68 39 46 74 79 74 61 44 18 79 91 58 73.36135957066189
80 54 61 72 40 98 34 96 57 70 49 132 43 41 107 117 26 92 43 37 58 33 50 94 69 105 59 41 54 88 117 72 61 91 93 105 86 97 94 54 62 39 83 18 49 75 96 105 94 105 78 68 54 93 52 51 82 73 154 44 109 82 46 49 96 61 41 94 32 68 54 61 23 93 43 26 88 25 74 85 51 66 99 88 53 40 125 108 86 89 15 37 36 76 52 93 64 96 49 127 75 86 59 23 24 61 59 73 89 50 98 82 47 105 61 98 78 66 99 51 115 52 65 74 53 52 77 43 90 113 73 105 91 25 74 30 79 76 94 102 135 114 21 96 108 106 113 92 108 105 90 65 108 78 102 74 28 36 80 47 57 78 83 31 103 74 73 93 87 47 23 91 85 88 72 89 36 41 86 73 59 76 58 117 127 83 109 122 69 78 40 63 92 94 78 91 56 85 87 95 45 80 82 129 9 50 46 80 98 91 79 96 122 56 118 72 126 75 102 53 44 46 117 34 47 64 59 76 124 12 57 72 97 93 114 70 130 102 58 89 35 65 78 104 99 65 123 52 77 74 39 83 112 62 52 18 89 101 117 58 97 47 98 83 82 78 86 82 42 30 57 46 105 112 72 32 115 122 79 74 99 98 44 75 148 47 39 173 18 30 77 130 27 33 35 75 84 46 155 76 37 86 42 90 137 53 77 95 54 85 31 109 116 140 115 56 97 100 58 74 46 56 71 45 74 85 56 15 38 100 102 45 80 41 40 83 50 75 46 94 75 58 76 39 71 83 84 32 76 81 60 111 81 91 78 76 88 49 34 42 107 81 65 51 113 52 75 85 56 46 67 63 48 48 110 123 55 51 81 40 67 63 17 23 28 42 55 27 24 94 70 94 71 84 34 81 101 82 94 107 105 42 116 78 86 77 22 99 44 30 33 81 77 52 47 40 37 46 71 102 69 117 115 104 47 93 63 62 85 77 54 58 75 94 96 114 112 40 21 121 60 94 129 63 80 109 74 95 70 45 122 24 93 30 95 82 91 114 89 124 98 38 82 78 86 51 22 61 43 25 8 58 45 39 64 72 55 19 50 60 101 78 84 116 70 29 59 80 84 83 57 70 82 64 90 137 68 83 66 61 97 97 55 104 79 93 132 62 96 41 65 87 62 95 96 51 59 92 47 66 89 116 110 70 17 32 88 12 43 48 110 67 38 48 99 82 98 88 32 43 107 50 111 47 80 86 66 70 38 43 79 79 73 56 45 18 74 90 62 72.82110912343471
75 65 62 71 36 107 35 99 56 71 49 129 39 39 100 115 22 86 41 37 64 38 54 96 68 107 61 36 56 88 113 68 62 90 92 108 89 104 88 51 69 39 77 17 48 76 98 99 102 101 76 71 54 90 48 52 76 78 143 44 102 88 47 47 92 59 39 90 27 71 51 63 21 89 45 29 91 25 75 73 53 70 87 83 50 47 128 99 89 90 19 32 33 74 49 92 68 95 44 125 70 92 60 23 25 59 62 74 89 50 96 81 51 104 68 101 84 63 99 58 128 53 70 78 57 48 76 42 84 113 69 108 87 27 79 31 82 74 97 93 140 111 24 92 111 106 125 96 108 108 88 66 111 73 94 74 29 38 77 48 58 78 87 31 96 71 76 92 83 50 21 84 84 82 69 86 32 43 90 69 61 84 54 127 134 88 103 123 80 85 41 60 100 98 73 92 61 83 85 99 48 82 86 129 9 47 46 76 91 91 74 98 120 53 127 76 120 77 99 53 44 49 118 34 44 56 60 79 120 14 57 76 104 97 102 67 125 100 62 87 36 67 80 103 95 59 135 51 79 66 33 74 113 64 46 21 84 99 112 60 95 53 89 80 81 76 83 80 42 31 56 46 109 103 66 34 106 126 85 78 98 99 44 75 144 44 40 155 19 29 68 129 28 35 38 75 83 40 155 71 36 91 44 88 132 52 78 92 49 79 29 105 115 136 107 59 89 104 59 77 43 49 69 49 73 78 57 17 36 102 101 43 85 42 42 83 55 82 44 89 78 57 81 40 67 77 87 35 86 79 62 113 73 90 77 78 91 51 31 43 107 81 71 48 111 57 85 86 63 51 55 63 46 54 115 125 60 51 78 36 66 65 16 24 30 48 55 27 26 88 61 95 77 86 31 78 90 77 103 109 110 44 112 73 80 71 26 95 49 29 31 76 77 49 43 41 41 51 63 94 72 114 111 100 46 89 66 61 82 73 57 59 71 88 95 116 109 43 21 122 61 104 132 59 90 111 77 92 72 45 118 23 101 34 96 89 91 101 87 111 101 38 76 87 88 45 24 66 41 23 9 55 44 40 57 76 59 15 48 62 96 73 78 111 71 31 53 78 89 86 53 67 79 62 92 125 65 85 66 57 95 100 47 97 77 89 129 62 100 43 64 83 66 95 96 52 56 94 55 68 96 103 115 75 15 33 83 12 40 48 109 65 40 51 96 87 99 85 29 48 106 52 108 50 81 89 64 70 38 45 75 74 74 56 46 15 74 87 60 72.45438282647585
68 70 67 72 39 112 33 96 66 74 50 120 41 37 105 115 26 89 39 39 66 40 54 93 64 102 60 40 56 97 111 59 70 99 94 101 94 105 90 49 63 34 71 22 43 79 105 100 101 90 74 70 53 83 47 55 71 78 128 45 96 89 47 49 97 55 40 88 26 74 55 58 21 85 43 27 99 23 75 69 55 78 84 84 45 45 128 93 91 86 19 29 36 78 48 94 68 88 44 125 63 93 57 22 21 60 61 72 91 46 97 72 51 112 66 100 87 60 95 57 133 58 74 77 57 42 72 45 89 111 74 99 78 30 74 35 79 82 94 88 140 106 28 91 112 106 125 92 105 112 85 61 113 74 89 76 28 37 79 49 64 82 77 30 92 67 68 93 81 53 21 80 84 74 82 85 34 46 90 65 59 85 53 124 122 95 101 125 86 92 36 58 104 101 71 85 61 86 87 100 44 76 94 124 9 45 42 71 83 97 76 99 119 59 129 80 118 78 101 55 41 56 114 33 42 60 63 89 118 16 63 73 99 93 92 61 126 98 61 85 40 70 89 95 90 62 121 54 84 62 37 72 111 64 45 22 86 91 107 56 95 61 94 82 81 84 90 77 50 29 55 46 113 100 66 34 108 125 84 87 94 102 39 75 143 45 39 150 22 28 68 128 27 41 38 80 85 37 145 77 33 89 38 88 127 49 64 83 48 80 29 106 109 130 101 56 87 98 58 80 41 44 67 46 68 77 59 17 35 99 108 47 89 40 46 89 53 75 43 93 84 60 76 42 64 69 87 42 92 73 57 115 75 82 76 80 89 53 30 45 118 81 72 46 103 54 94 86 71 52 52 62 50 54 110 126 62 49 70 40 65 73 15 21 33 51 55 24 27 93 63 91 80 83 29 80 80 82 104 102 102 43 105 76 78 68 30 86 37 25 27 76 77 44 39 45 42 48 67 97 74 113 111 94 43 87 69 61 77 78 62 64 77 76 99 104 109 46 19 113 58 104 132 62 89 115 80 79 72 44 123 26 92 35 92 84 86 105 94 105 104 39 74 87 83 43 23 65 42 19 10 56 39 37 51 81 62 14 45 64 92 75 84 109 72 36 52 86 87 81 52 69 81 61 94 127 62 84 59 53 97 89 51 96 77 84 132 61 99 47 65 88 58 94 96 49 56 91 61 72 99 96 107 74 15 33 84 13 39 52 111 59 39 55 97 91 100 85 23 50 106 50 107 58 90 84 62 67 34 38 78 78 80 52 49 14 83 85 64 72.01967799642219
61 70 73 76 39 113 31 93 61 81 46 121 43 34 102 112 26 90 40 42 70 41 53 88 71 103 52 43 56 93 107 55 72 103 95 97 91 104 86 51 60 34 66 19 42 73 105 100 91 84 72 79 51 83 42 55 63 81 111 42 91 101 50 47 95 53 44 86 27 71 58 65 20 80 47 29 108 23 73 71 58 77 82 83 43 42 125 89 83 86 21 26 38 67 52 95 67 82 45 120 59 92 55 23 19 60 55 71 97 46 91 73 49 113 67 99 89 63 90 57 137 62 72 87 57 43 75 47 89 111 63 107 78 30 74 33 70 77 94 82 135 101 30 90 111 106 132 93 101 119 84 64 119 77 82 74 25 36 86 45 70 81 81 30 91 57 71 94 79 52 25 81 80 64 89 80 37 47 80 70 60 84 49 116 117 94 96 128 92 93 43 57 111 100 71 76 63 84 85 94 42 75 93 122 10 45 43 76 75 106 77 98 120 68 129 94 111 72 106 54 41 61 112 37 40 61 61 95 120 13 71 75 103 91 97 67 122 90 58 79 41 67 89 85 88 62 116 53 78 56 33 70 109 64 38 24 85 91 108 51 86 60 97 82 87 82 91 75 49 29 60 49 109 99 74 29 104 120 82 85 89 103 44 74 142 44 41 137 24 28 65 129 28 44 46 80 88 35 149 75 32 95 36 87 127 44 62 82 47 74 23 110 109 139 99 55 86 90 61 77 42 40 69 49 64 74 55 18 28 105 99 48 89 45 42 89 56 78 45 95 81 65 73 45 72 72 81 44 92 68 52 115 78 90 77 79 84 56 30 45 114 83 72 43 95 54 96 80 70 51 45 62 47 57 109 127 66 56 65 38 66 72 16 20 32 49 57 27 31 97 71 94 92 86 30 77 79 80 110 92 97 44 103 76 80 69 35 84 41 22 22 73 79 44 37 42 38 46 66 103 67 104 107 84 42 88 63 63 71 79 66 59 79 77 105 97 112 42 22 117 60 107 129 64 91 110 71 74 70 38 120 28 91 32 92 83 79 100 99 111 103 42 73 87 82 43 23 64 36 16 10 57 36 38 52 91 57 14 47 65 86 74 83 110 74 33 52 93 82 76 53 73 74 61 92 124 62 88 61 48 106 83 44 86 71 76 135 64 90 44 72 99 61 82 96 53 48 86 65 70 103 97 113 72 17 35 80 12 42 52 112 60 46 52 88 87 101 88 20 48 113 56 106 57 95 87 55 72 35 37 84 75 75 50 56 12 86 85 64 71.52951699463327
55 76 72 74 37 115 28 98 62 83 50 115 40 36 99 103 27 87 34 43 74 40 54 88 76 101 54 45 59 92 106 55 82 94 96 95 89 99 88 49 54 37 62 17 45 77 110 96 87 86 74 78 53 87 41 61 59 83 109 42 86 108 50 47 86 46 46 85 25 77 53 64 23 73 46 29 105 27 65 73 60 83 79 85 41 37 112 90 74 95 24 23 31 71 50 100 66 79 42 110 55 98 50 20 24 60 59 74 91 43 89 76 52 104 62 102 88 68 85 61 142 66 80 87 59 42 73 56 78 101 67 98 74 27 76 39 68 73 91 83 135 99 25 90 113 106 126 91 98 110 87 58 123 74 82 77 24 30 75 46 73 78 78 29 85 55 70 84 76 51 29 81 82 67 83 84 40 50 80 66 61 87 52 122 121 97 93 127 98 103 52 56 105 102 76 73 55 88 92 90 41 69 93 107 12 46 46 74 73 110 80 94 107 78 125 96 103 73 103 54 44 65 111 38 40 57 62 92 126 13 72 83 110 93 89 66 120 89 55 69 44 64 92 83 85 61 120 49 72 61 34 69 112 64 41 27 84 91 115 59 90 57 91 85 91 76 85 83 52 29 64 51 109 97 80 32 97 115 81 81 81 103 45 64 140 42 37 121 21 32 57 126 29 42 48 81 89 36 151 69 30 96 37 84 130 47 61 74 46 68 24 97 112 135 96 53 85 87 66 74 39 38 72 56 62 69 51 17 22 107 104 47 84 44 44 84 57 74 43 94 74 69 73 41 73 70 80 49 97 63 58 115 80 87 78 78 85 62 30 43 109 84 70 46 83 55 102 80 74 49 46 63 45 55 104 135 71 55 63 37 65 73 19 22 34 53 52 28 31 96 73 95 91 93 28 72 78 84 110 84 91 43 104 72 77 65 36 82 41 19 22 68 76 44 36 47 40 47 69 102 71 103 99 76 41 93 54 58 63 79 72 67 83 72 110 97 108 42 23 122 65 109 131 60 91 108 75 72 65 31 113 32 97 32 92 78 80 95 104 101 102 47 73 81 82 44 24 65 38 14 10 58 33 39 48 98 52 18 53 70 80 75 74 107 78 33 50 93 80 83 51 72 69 58 88 128 65 89 58 48 106 80 42 79 63 75 134 71 84 38 69 104 68 79 102 53 39 81 69 75 107 94 112 73 16 34 72 13 42 50 112 66 45 44 83 93 96 88 16 57 117 67 94 54 100 83 53 62 30 38 89 76 77 64 56 12 80 80 63 70.97316636851521
54 85 75 81 42 109 29 100 63 84 51 113 42 32 97 94 28 91 39 44 76 39 54 81 73 100 50 46 60 89 102 57 90 97 92 87 90 99 88 46 53 36 58 19 51 89 113 90 85 85 74 78 56 90 42 62 62 90 108 43 86 102 51 44 78 48 51 86 25 77 52 66 26 70 52 35 101 28 65 70 63 86 73 83 41 42 111 96 70 95 24 23 27 67 52 107 66 79 44 110 54 97 45 20 28 65 57 72 92 46 90 83 50 89 60 108 87 63 85 61 133 65 88 82 65 38 76 64 82 102 67 94 73 26 75 40 72 63 96 74 128 87 27 88 110 113 127 93 91 108 84 59 122 79 81 78 17 30 78 48 75 78 82 29 84 57 69 86 69 53 28 77 82 67 86 87 38 42 78 70 62 97 58 127 111 94 92 125 95 104 56 51 104 96 80 80 50 96 92 92 40 64 92 105 13 44 39 76 64 97 80 105 107 82 109 100 98 71 101 56 47 65 111 37 37 56 63 90 119 14 66 85 118 98 82 65 112 87 54 70 40 73 92 82 79 67 119 45 72 64 36 67 110 60 45 29 86 100 111 65 87 62 91 80 91 77 78 89 61 34 56 55 106 89 80 30 96 106 71 80 79 100 47 60 134 45 31 123 24 37 60 118 26 40 52 87 87 40 148 71 27 96 30 87 126 54 63 71 44 68 25 95 115 131 91 55 80 93 70 69 41 34 76 61 57 66 55 20 22 109 102 46 90 48 40 81 56 70 42 99 64 69 76 49 65 76 76 52 90 63 56 114 77 82 78 71 77 68 29 45 111 77 75 48 75 54 105 75 73 46 49 59 44 59 101 132 64 54 67 35 66 73 25 23 34 56 48 28 33 97 76 92 94 97 28 77 76 80 114 86 92 38 92 70 81 63 40 80 39 17 26 69 82 41 34 50 42 51 70 96 73 109 91 68 41 99 53 57 61 75 65 71 83 74 123 90 98 44 24 120 61 123 128 65 93 107 84 64 66 29 117 36 103 33 85 80 74 91 94 101 94 50 79 78 78 46 31 63 42 13 8 58 30 41 45 102 50 20 55 73 71 72 73 108 77 37 48 97 83 89 53 64 65 59 85 128 65 95 57 48 111 74 40 85 61 78 130 72 79 40 70 102 71 80 105 56 36 84 66 72 107 94 107 78 16 34 70 14 39 55 107 67 49 47 77 87 93 78 19 55 115 69 88 57 93 78 51 63 28 43 86 74 77 62 55 10 74 73 61 70.65116279069767
45 89 76 83 37 112 27 98 65 88 50 109 40 33 100 90 27 90 39 44 82 42 52 77 63 94 50 44 62 81 95 58 97 101 92 88 83 93 90 48 49 37 59 18 59 90 102 86 79 82 68 67 56 94 36 70 62 98 100 47 81 107 50 45 79 46 51 83 26 79 58 68 27 65 57 34 101 30 67 74 69 92 66 89 40 46 115 97 62 90 24 22 27 66 50 105 65 75 52 111 49 106 38 19 28 66 57 75 89 46 85 83 54 89 59 105 91 62 81 65 127 60 87 84 61 39 75 68 81 104 65 89 76 25 73 39 70 63 95 64 126 84 31 84 108 110 124 90 80 111 84 61 123 73 82 83 17 34 75 48 72 80 84 26 79 57 70 90 68 59 29 71 74 64 87 90 41 39 77 70 57 100 64 120 108 96 89 120 99 102 63 48 108 93 80 85 49 92 91 93 38 58 93 104 10 45 41 69 58 93 77 105 101 87 102 102 99 68 94 60 48 69 109 40 35 53 74 94 115 16 66 86 127 106 82 66 103 80 52 66 38 78 99 69 78 70 111 46 67 63 39 54 118 63 41 27 93 92 112 69 83 60 77 77 91 75 77 85 57 38 54 57 112 86 78 31 90 105 73 76 79 104 47 63 133 43 32 122 22 39 62 120 30 43 54 90 91 40 152 70 28 86 29 92 120 52 65 67 48 62 24 85 110 112 90 54 77 92 69 59 40 28 76 57 56 68 53 24 20 109 106 47 81 50 37 78 60 68 40 106 70 77 78 51 57 74 74 54 85 60 61 119 70 78 72 68 74 71 29 52 110 76 75 50 73 54 108 78 78 47 51 63 45 57 89 129 65 53 64 38 74 71 25 26 35 59 45 27 28 93 86 99 98 95 29 78 75 87 116 84 87 37 94 68 75 60 45 76 37 18 26 62 86 38 32 48 44 51 77 94 69 104 85 65 42 97 51 57 50 78 64 64 78 81 125 80 98 39 24 109 61 116 121 69 92 96 77 62 63 26 119 38 95 36 79 80 72 83 93 99 78 52 79 71 73 47 34 65 40 14 8 56 26 43 44 100 49 20 62 83 67 75 69 101 77 38 49 89 80 93 59 69 55 59 81 132 61 96 55 52 110 69 38 80 61 74 131 73 77 40 70 90 74 82 116 59 30 85 67 76 111 101 104 78 18 34 64 14 34 56 109 64 56 57 72 82 102 74 21 56 114 67 92 60 93 74 48 63 27 40 86 72 71 61 56 10 76 79 58 69.95527728085868
45 93 69 74 37 111 27 99 58 93 53 104 37 32 97 88 31 87 39 43 86 48 50 75 53 94 44 46 64 78 95 57 108 100 87 91 77 84 87 49 50 40 55 20 61 93 104 83 76 83 67 76 55 94 31 80 64 109 95 45 77 104 50 52 73 49 56 83 30 78 58 68 26 61 59 38 105 26 57 72 73 99 67 86 37 45 108 89 61 90 23 22 29 66 51 99 72 71 60 102 45 104 35 15 27 67 53 71 83 46 74 91 51 89 59 104 89 64 73 62 122 57 87 91 61 36 71 73 79 97 71 89 69 25 73 38 64 57 96 60 126 81 31 81 111 109 117 82 79 111 86 63 120 69 79 78 17 35 74 57 78 81 84 28 79 60 68 92 71 66 32 68 63 58 95 96 43 41 73 71 59 101 64 122 104 96 83 115 96 96 62 39 104 91 80 84 53 82 95 100 35 57 95 98 11 49 39 72 55 101 82 108 100 91 95 100 95 69 93 60 47 60 110 41 34 50 68 83 117 22 74 83 127 108 85 58 100 66 51 66 36 84 100 65 77 74 110 46 70 61 40 55 114 67 38 31 102 89 120 78 78 56 74 81 90 80 76 85 65 44 57 55 98 75 83 35 83 102 66 73 80 103 45 60 129 40 36 124 24 42 59 119 30 42 55 87 95 39 145 67 32 83 26 96 106 49 60 69 44 58 21 86 117 108 86 52 75 83 70 58 40 28 73 58 57 70 50 26 20 111 109 50 80 47 36 79 58 64 42 106 72 72 82 55 61 75 69 58 84 56 60 105 76 76 77 67 77 69 34 59 109 70 78 54 67 54 117 72 78 43 54 65 40 56 83 132 68 52 59 37 70 75 27 27 40 57 49 28 30 96 86 104 104 100 30 84 63 90 114 83 89 38 99 59 63 55 45 77 38 16 29 57 83 32 36 53 49 56 79 91 68 94 80 54 41 97 54 58 45 76 66 65 83 84 129 78 101 40 23 107 60 119 117 65 93 88 72 60 65 23 118 42 91 32 74 82 69 78 103 87 69 53 80 74 71 43 36 70 41 14 8 60 23 50 44 93 49 17 64 88 67 70 71 99 72 40 55 92 78 87 63 66 51 57 75 127 62 95 50 53 112 65 41 77 54 77 124 77 75 37 73 94 67 79 104 64 30 87 72 72 111 99 98 83 22 38 57 13 36 55 102 58 60 55 70 76 104 73 24 63 116 70 83 54 92 72 45 63 26 29 88 70 72 62 59 9 76 69 54 69.28443649373883
46 94 72 72 37 114 31 100 59 96 62 96 40 35 93 82 30 80 37 43 88 45 55 72 47 93 39 43 70 84 90 57 116 105 86 101 77 84 79 51 53 41 54 22 66 93 105 79 81 72 66 83 52 95 33 78 62 110 90 50 74 106 51 55 74 50 57 84 31 74 62 69 29 60 58 36 100 23 60 70 77 97 69 92 43 51 98 90 64 95 25 22 32 65 54 102 71 69 64 89 46 102 31 14 32 67 43 75 82 51 69 91 56 90 63 106 95 64 75 61 117 58 83 83 60 31 66 78 75 94 71 90 68 21 68 42 62 56 94 56 125 81 35 75 100 115 117 74 79 117 90 57 122 66 75 71 18 38 67 55 78 82 83 33 69 63 70 92 65 74 36 64 66 61 100 103 41 39 78 74 62 99 66 127 101 97 88 116 97 99 64 42 104 85 82 87 54 82 95 90 32 56 92 95 13 47 41 76 55 102 83 114 89 95 93 96 94 69 85 60 37 58 108 40 36 46 75 79 112 24 70 86 121 111 86 59 99 63 46 60 39 92 99 62 77 73 107 45 72 63 41 55 108 68 41 36 101 93 109 82 76 54 69 78 90 74 76 88 56 48 57 53 87 68 91 36 79 105 68 81 87 105 46 59 129 39 35 117 22 48 51 115 32 43 51 89 102 42 133 66 29 81 26 98 97 38 57 68 45 57 18 84 112 96 92 56 77 81 66 55 37 27 70 58 54 69 53 33 21 105 117 53 77 45 33 84 59 64 41 105 74 76 89 57 64 74 67 64 83 51 59 105 72 79 84 66 71 73 37 60 106 67 81 64 60 52 122 67 82 42 50 61 38 62 81 123 63 52 53 38 65 74 31 26 44 54 49 26 32 95 87 105 104 94 30 91 56 90 115 77 84 35 98 61 64 54 43 76 45 17 30 54 81 30 35 57 53 53 84 88 61 88 72 53 46 95 55 56 40 71 68 71 86 79 118 75 98 40 23 100 59 126 115 71 92 85 66 64 68 22 117 42 88 32 74 83 71 77 97 79 59 58 80 70 77 41 35 68 40 18 10 62 22 54 39 91 50 18 71 91 70 60 67 103 69 43 53 93 82 81 68 62 45 61 76 127 57 97 53 55 121 60 40 76 55 74 130 70 74 37 72 94 73 83 101 74 29 82 79 68 120 96 102 82 24 38 55 12 38 56 100 62 62 52 69 80 99 69 27 63 107 70 77 48 94 67 43 63 28 28 87 65 70 63 55 9 79 61 46 68.89266547406082
53 92 66 68 33 115 28 103 64 111 67 95 38 34 91 85 30 73 37 37 90 46 56 69 40 83 38 41 73 79 87 58 123 99 81 100 76 84 71 54 54 43 49 21 65 97 99 79 84 72 65 84 47 90 39 70 64 115 90 46 65 105 48 50 69 54 59 88 33 74 64 69 31 54 58 40 95 29 61 68 85 93 65 89 42 52 95 90 59 91 21 22 32 67 49 97 73 65 60 97 41 95 30 14 38 71 51 76 85 52 64 96 61 94 60 101 95 66 68 59 105 61 84 77 65 29 62 83 68 85 62 87 63 20 68 41 65 57 92 51 119 82 37 70 89 111 125 71 78 120 94 62 122 64 74 65 15 45 63 59 79 80 77 32 68 62 73 82 68 85 32 61 65 52 100 105 44 42 76 77 65 101 65 120 90 95 89 105 92 99 64 37 106 86 77 90 57 81 97 97 30 58 95 100 13 49 32 77 56 104 75 110 76 102 90 100 89 64 85 59 36 59 101 46 40 46 74 77 104 24 67 78 122 123 86 59 104 63 42 61 36 98 94 59 75 74 103 42 65 59 52 53 103 68 41 39 101 95 114 79 72 53 65 75 89 70 79 89 53 57 53 58 83 65 95 42 80 96 62 84 85 104 46 56 128 36 35 109 25 52 48 117 32 42 53 90 100 44 121 65 23 79 25 96 95 39 60 70 48 53 19 77 110 96 94 63 72 78 62 57 37 28 72 56 50 68 52 32 23 102 105 45 75 45 30 85 60 66 39 98 72 74 92 53 67 71 68 63 84 54 60 97 80 78 86 65 73 71 42 60 101 66 85 67 58 53 131 67 82 39 42 61 35 67 78 122 68 57 53 42 70 69 32 29 44 60 43 27 27 98 95 112 96 88 34 96 57 93 112 76 87 37 95 63 69 50 50 75 45 17 29 49 83 29 37 62 51 56 82 96 56 84 64 57 45 98 57 57 38 69 69 73 88 86 113 73 97 44 26 96 58 122 112 73 90 84 59 60 64 21 115 41 91 29 68 82 74 74 97 81 59 60 80 73 82 47 32 67 33 23 10 64 21 57 34 89 46 15 82 94 74 55 64 99 69 45 47 91 88 73 72 68 39 57 73 117 58 94 48 52 125 57 40 70 59 84 120 75 75 41 80 93 68 84 102 77 31 82 72 67 123 90 94 87 28 40 54 15 39 55 103 59 62 52 70 81 101 66 27 57 100 67 78 46 93 67 42 59 30 25 80 64 78 60 55 7 84 54 33 68.27191413237925
54 89 62 66 29 114 22 99 65 113 67 98 37 34 83 83 31 72 40 35 96 45 60 70 32 75 33 41 73 72 84 53 125 99 78 97 73 85 73 59 53 37 49 20 55 104 102 79 85 71 59 87 49 95 43 73 58 112 88 44 65 103 46 49 71 53 57 91 32 70 61 68 37 48 63 42 96 33 56 63 87 102 67 87 41 53 87 86 56 93 22 22 35 72 50 90 68 64 61 97 47 86 23 13 38 68 51 76 77 51 62 98 61 98 60 94 89 66 62 63 98 60 84 83 68 28 58 85 66 81 65 80 66 19 66 44 64 55 92 49 115 74 39 74 96 115 120 70 77 124 92 62 112 67 66 62 11 45 63 65 80 75 73 35 68 56 75 80 65 92 34 57 63 48 96 99 45 47 74 71 66 103 68 115 91 93 80 100 91 100 66 35 106 83 74 91 59 79 91 105 24 56 90 102 14 48 33 76 54 117 80 112 73 107 86 98 87 60 82 54 38 63 100 53 45 47 73 79 99 22 68 85 120 117 94 56 91 66 43 62 35 97 99 55 66 75 89 42 67 58 54 47 105 64 44 39 98 79 104 81 71 49 58 71 88 68 77 86 58 58 59 56 72 64 90 41 78 88 60 85 85 97 47 55 123 40 35 105 22 52 40 115 31 38 50 85 105 44 118 62 23 82 26 93 98 41 59 67 47 52 19 76 115 90 93 64 70 75 66 60 41 29 74 56 44 68 49 33 21 100 108 43 74 50 28 84 63 60 39 106 72 74 93 48 70 66 73 71 80 55 66 95 71 84 84 65 68 76 41 63 99 66 83 69 53 52 131 72 83 36 42 56 39 64 79 119 71 56 52 42 70 62 32 29 42 58 41 27 28 97 93 126 92 91 39 96 53 103 103 79 86 32 85 57 71 45 55 74 48 18 31 47 81 28 40 64 55 65 86 100 52 83 55 57 49 87 58 52 34 69 76 78 91 78 111 65 93 42 27 90 55 116 105 75 94 84 52 49 67 22 112 39 86 27 69 85 66 73 93 73 57 56 83 69 81 45 29 65 28 26 10 57 20 54 31 85 44 12 80 102 59 59 65 96 68 52 46 97 89 70 73 68 39 54 70 103 60 95 44 51 125 55 44 68 51 80 111 80 78 38 85 88 59 80 93 76 30 76 69 67 113 84 98 87 31 33 50 15 39 53 99 64 63 55 64 80 103 69 28 53 97 67 80 40 97 58 40 60 36 22 84 62 75 54 65 8 82 53 31 67.28622540250447
58 91 62 64 32 114 21 92 62 113 67 100 39 36 77 82 32 70 39 35 95 49 58 69 26 69 28 36 68 73 86 48 131 87 77 104 67 82 70 62 48 38 52 17 50 115 98 71 91 66 59 86 51 96 50 81 54 113 86 44 66 117 45 52 72 52 52 87 28 71 63 72 39 44 66 50 93 33 54 56 84 101 67 90 45 50 82 88 56 96 22 19 34 68 51 83 65 59 52 101 45 83 22 11 40 69 48 76 73 52 55 96 54 94 59 92 96 68 63 67 87 62 82 72 65 29 56 85 65 78 60 72 66 22 61 44 71 48 93 49 110 73 41 78 93 113 115 70 75 116 93 61 107 66 58 64 12 43 60 72 78 78 73 34 66 57 76 80 62 106 29 54 65 44 89 98 42 49 79 71 66 112 66 111 94 89 81 97 84 99 69 29 102 80 70 86 61 75 87 107 24 57 97 108 16 42 29 74 50 112 74 114 71 107 87 91 88 58 79 53 36 61 98 61 47 50 75 78 93 23 67 96 130 114 94 55 86 61 40 66 36 89 105 51 69 76 92 40 65 53 62 43 99 60 42 42 97 78 101 79 67 49 59 73 93 74 76 90 57 59 62 53 74 59 87 39 80 83 49 80 79 100 48 52 112 40 37 96 23 55 36 107 32 34 51 82 104 50 118 65 22 83 26 97 94 42 60 69 51 43 19 69 106 86 90 61 69 71 68 64 43 28 73 59 41 66 48 35 21 100 120 46 80 48 27 80 69 60 42 104 69 75 95 50 71 66 74 74 79 54 75 96 73 80 92 62 71 89 38 62 91 66 82 71 53 55 137 67 79 31 37 55 39 64 73 114 76 61 45 44 69 59 31 35 39 67 42 24 28 97 93 136 92 87 41 97 51 104 86 77 91 29 84 48 78 40 65 70 51 18 31 43 72 28 40 63 48 56 84 102 48 83 53 55 50 72 55 48 29 63 79 67 95 80 109 69 85 45 30 91 51 116 96 71 98 89 46 45 62 20 105 36 83 25 67 86 61 71 86 67 58 55 84 79 78 37 33 69 25 25 10 51 20 55 30 71 41 12 88 110 52 52 71 88 67 54 44 98 90 69 69 64 39 53 65 94 64 100 46 50 123 57 48 66 54 83 107 85 79 36 85 86 57 79 96 83 28 72 68 73 109 78 94 89 34 30 51 16 41 53 91 64 68 54 71 84 105 74 29 56 95 60 80 45 105 60 35 69 35 22 85 54 72 53 65 9 82 57 27 66.55813953488372
62 86 63 54 32 112 22 85 68 120 72 100 45 35 74 80 31 72 41 39 92 51 52 75 25 65 28 44 69 74 78 41 132 78 70 105 59 81 67 69 47 35 53 15 47 116 100 66 85 67 58 80 50 95 44 78 54 113 77 45 61 113 44 48 82 51 45 89 26 69 65 70 44 42 70 55 95 33 51 53 78 105 65 82 46 51 80 96 57 100 22 23 32 73 46 82 61 58 47 102 48 81 20 10 38 75 41 75 70 48 55 93 52 89 58 94 97 61 60 66 88 67 80 69 62 34 57 85 61 70 58 68 73 23 58 47 77 41 90 50 105 73 42 84 91 116 122 76 70 124 91 67 106 65 53 63 12 47 62 69 80 78 70 38 58 61 71 70 62 112 23 52 67 41 88 101 47 50 78 69 62 107 59 112 91 80 78 92 78 97 76 25 106 73 66 88 60 80 86 112 22 50 96 112 14 42 29 67 42 109 75 115 68 103 75 82 89 60 75 53 36 59 89 65 47 56 72 75 88 23 62 90 125 110 91 57 81 59 37 72 38 85 110 49 68 71 83 40 63 52 65 42 97 53 41 39 98 76 105 80 60 46 57 72 94 75 68 90 55 59 61 55 69 60 84 42 78 73 47 76 76 101 47 48 109 36 38 90 24 59 34 104 33 32 51 82 113 46 113 67 23 87 26 99 88 40 60 65 53 42 18 63 99 77 89 60 65 69 69 62 43 27 70 60 41 56 52 32 22 99 115 52 81 43 26 76 67 64 45 104 75 67 90 49 74 62 78 79 82 51 87 98 69 81 99 56 70 90 39 67 90 63 85 73 54 58 135 68 73 27 42 55 36 66 67 107 78 57 39 45 72 61 32 37 38 72 43 24 29 102 92 134 90 89 43 98 48 107 86 80 100 27 84 47 79 42 69 70 55 21 36 40 75 26 35 58 46 61 84 91 51 84 40 63 57 67 49 51 27 63 78 70 89 87 105 68 80 46 37 90 49 106 93 77 93 93 40 48 62 21 105 35 89 23 69 83 60 65 83 62 64 53 81 76 82 39 37 64 21 22 14 50 23 55 30 66 40 12 88 115 50 50 76 88 62 55 44 107 86 66 74 63 40 49 63 84 60 96 55 54 113 57 52 61 50 79 100 92 85 42 86 91 60 80 87 80 27 68 74 70 115 74 95 88 42 30 45 15 38 49 92 66 72 53 76 86 97 77 27 56 87 51 78 51 98 57 34 74 35 24 87 54 76 49 61 10 87 55 25 65.8175313059034
56 87 62 52 32 110 19 88 70 120 79 92 47 40 74 72 32 71 47 40 93 58 52 74 24 62 27 44 64 70 74 44 124 75 71 107 57 79 70 73 40 38 46 14 56 116 101 60 89 66 56 86 56 96 47 76 52 118 78 47 55 105 46 40 80 53 48 87 28 64 67 72 49 38 74 59 86 33 52 51 74 107 66 80 48 52 74 91 57 93 26 29 30 78 42 87 61 59 46 99 50 84 18 8 41 67 38 70 68 44 58 82 51 85 55 90 93 61 55 61 95 68 73 68 59 32 50 87 59 62 55 60 73 24 59 46 75 36 94 58 104 71 39 82 87 106 114 76 66 125 95 61 113 61 48 66 9 53 58 73 89 83 64 43 58 63 70 77 63 114 20 49 69 42 88 101 51 51 82 70 59 106 65 114 92 79 81 88 78 92 75 23 111 69 67 83 64 84 92 115 19 49 89 113 16 47 24 69 39 107 72 115 66 87 69 84 88 65 75 50 37 67 84 68 46 55 73 79 87 28 60 89 135 103 94 52 84 59 38 70 45 83 114 47 66 65 82 38 58 54 69 41 97 51 40 46 93 74 116 80 59 48 60 67 101 70 64 83 51 69 59 51 59 59 79 39 74 73 43 80 66 98 43 46 103 42 36 88 23 64 32 97 34 33 52 79 110 43 109 70 26 90 30 104 81 41 55 67 54 37 21 65 93 71 87 63 64 66 67 68 43 29 61 56 38 53 48 29 21 105 114 56 77 46 21 73 66 72 45 94 79 64 89 51 77 61 80 85 77 52 88 104 66 78 105 53 73 97 39 75 86 53 94 73 55 58 138 71 69 24 46 52 38 64 66 102 76 52 38 46 72 54 36 43 37 65 46 24 30 104 88 123 87 88 40 98 44 107 79 78 106 25 83 49 83 41 74 66 58 23 34 43 68 20 34 59 48 63 86 95 46 81 40 63 55 68 43 47 26 58 77 71 87 82 96 63 78 47 47 89 51 103 90 76 95 84 32 43 63 17 105 38 85 20 75 90 53 72 87 58 66 54 77 74 85 38 42 64 21 22 16 53 23 56 26 66 39 12 83 112 49 50 78 81 67 57 35 109 77 61 74 65 38 48 57 72 57 93 57 53 108 55 59 59 53 85 96 92 83 43 90 99 53 74 86 81 29 66 73 76 112 72 87 89 48 27 41 16 35 51 87 70 79 47 72 82 87 83 28 58 81 56 80 54 100 58 32 74 35 26 84 57 73 49 64 11 88 55 22 65.21466905187836
49 80 60 48 31 101 19 94 65 116 73 97 44 45 68 65 31 68 55 40 89 62 53 74 18 56 24 41 60 65 68 43 116 73 69 108 57 72 75 85 37 39 43 13 62 101 93 59 81 60 51 81 60 95 55 73 50 121 80 48 50 114 48 38 77 48 52 83 28 71 70 72 54 41 71 60 89 34 54 52 69 117 68 82 52 48 71 93 45 88 30 32 29 78 41 83 60 53 42 101 48 78 18 8 42 61 38 73 65 41 56 87 47 78 53 86 88 58 48 55 102 72 70 66 62 32 51 85 60 56 61 55 69 24 57 43 78 35 93 60 99 72 40 77 87 102 107 76 61 125 95 57 101 68 41 67 8 51 65 79 83 79 58 43 52 62 71 75 60 120 27 48 63 42 87 98 52 52 77 71 50 108 59 109 89 71 81 89 74 84 77 22 107 71 63 86 65 80 90 116 20 50 87 108 14 45 24 66 36 106 73 114 61 94 73 82 89 64 71 50 37 75 79 74 47 52 68 72 77 35 58 89 127 102 93 53 74 60 35 63 49 83 106 46 64 65 71 36 62 51 62 41 87 49 41 51 88 69 112 79 55 48 57 66 103 75 60 83 50 75 61 47 53 57 86 40 69 72 40 75 69 93 43 51 95 40 31 82 28 66 27 92 29 31 55 73 114 46 103 65 24 98 33 109 80 46 54 57 50 36 23 65 86 68 75 66 58 71 62 70 47 26 61 55 40 51 56 38 19 98 112 51 78 42 23 78 57 72 51 97 80 67 82 61 77 57 80 81 81 53 86 98 66 83 107 47 66 100 38 77 89 60 94 68 49 62 135 72 65 20 47 47 32 61 65 104 79 51 35 44 64 52 38 42 39 60 47 24 32 112 90 120 83 83 39 98 43 108 80 76 107 25 82 52 91 41 75 70 62 27 35 40 65 18 31 56 52 58 94 99 43 81 35 67 57 63 45 45 22 57 77 72 83 80 95 63 78 47 49 87 52 94 89 75 98 77 32 40 61 18 101 37 72 19 68 96 46 68 89 61 59 52 71 74 86 38 44 66 16 22 18 55 22 60 26 66 26 12 86 118 46 43 76 78 67 60 35 116 73 59 74 61 38 45 54 63 60 94 58 48 109 54 66 57 52 81 91 98 93 46 81 98 51 71 79 87 28 64 72 76 100 74 76 84 48 29 38 17 32 46 90 69 81 46 75 78 88 84 31 55 76 50 91 53 100 63 32 69 34 31 73 57 66 45 69 11 88 52 21 64.12880143112702
45 74 59 45 33 95 16 97 63 115 80 100 47 46 67 57 32 61 53 43 82 65 58 69 16 51 22 41 61 59 66 37 100 72 69 102 58 65 75 83 35 39 45 10 63 98 89 57 83 56 47 72 58 93 56 76 48 120 85 51 46 109 49 42 68 50 51 83 30 69 72 77 54 41 69 62 94 31 57 43 71 120 67 86 51 50 76 89 48 83 30 35 29 82 38 83 62 57 43 101 45 82 15 9 45 64 37 74 63 40 49 78 49 78 50 76 83 61 41 55 103 72 66 62 56 37 54 80 61 55 61 54 66 27 58 42 75 35 91 53 89 70 42 75 90 103 106 72 57 118 89 59 90 76 35 69 8 57 65 81 81 75 53 48 50 59 72 72 62 122 32 49 64 41 85 92 52 51 72 73 48 114 64 105 83 63 84 89 72 82 72 24 105 64 63 86 68 76 90 115 17 46 84 110 12 50 23 70 37 105 64 115 56 88 69 80 85 58 73 44 35 72 74 69 41 58 63 75 75 35 56 98 128 93 96 50 64 59 36 64 45 83 116 48 65 69 63 37 58 46 63 38 82 40 40 58 84 74 109 80 55 43 47 59 111 73 55 90 47 75 59 47 53 59 90 41 62 70 38 74 63 97 41 55 93 40 31 74 35 71 25 86 30 30 53 78 111 51 102 74 23 92 38 110 73 44 57 60 55 41 23 69 77 64 69 71 55 75 65 66 42 23 60 54 44 48 57 40 20 103 117 47 74 48 26 76 61 67 52 103 79 74 77 61 76 49 73 82 86 56 84 94 72 85 103 38 62 95 39 73 83 54 102 61 46 61 138 72 59 22 46 44 33 58 60 106 75 47 33 48 65 58 44 42 38 60 47 29 35 120 88 113 80 82 35 104 44 114 82 71 106 23 80 56 98 44 82 69 68 24 36 36 62 14 30 58 56 55 94 100 43 63 34 62 52 59 46 40 19 54 67 71 79 86 91 62 74 48 57 82 47 96 84 68 95 77 28 40 56 16 104 37 74 18 75 95 41 61 97 54 56 50 65 81 86 39 39 67 16 25 20 58 24 61 22 71 28 12 89 116 40 42 80 77 65 68 38 116 76 56 69 59 39 45 53 67 58 90 61 45 113 53 63 58 55 76 88 105 89 50 73 102 48 65 77 95 30 58 69 75 103 77 74 77 48 30 33 15 32 46 81 76 86 42 69 77 91 95 32 51 68 50 87 61 91 71 32 70 39 36 70 60 67 37 63 8 91 57 20 63.34347048300537
45 68 59 42 29 91 13 84 67 114 86 96 42 46 68 60 33 65 60 46 83 72 54 62 15 48 24 39 59 57 59 35 90 72 61 97 57 60 76 81 32 43 46 12 61 87 86 58 80 55 46 66 54 94 58 70 50 113 78 58 44 108 45 46 68 50 50 82 30 68 78 80 57 48 75 59 95 37 56 40 70 117 62 83 55 46 70 87 42 83 34 38 27 83 35 77 59 49 40 91 44 78 15 8 45 64 39 72 63 34 49 76 55 84 46 78 75 65 40 57 104 76 66 66 49 38 53 85 60 50 61 51 67 30 56 40 77 32 92 52 92 76 39 68 84 94 101 68 51 119 93 55 88 78 34 70 9 61 64 78 81 75 46 48 46 61 68 73 63 126 31 52 64 37 95 87 54 46 64 76 46 118 65 96 74 59 84 83 71 74 77 22 107 65 64 78 68 74 86 125 17 45 79 111 14 53 20 70 34 106 64 110 56 81 60 81 80 54 62 43 36 71 73 74 52 60 51 71 67 36 57 98 127 89 90 48 62 57 30 57 42 81 114 46 66 71 60 46 58 42 57 37 84 39 44 61 82 70 116 81 55 43 52 53 112 63 53 86 48 88 57 41 46 60 78 43 54 67 43 74 62 92 38 55 94 38 36 65 40 73 23 84 27 30 48 77 110 51 97 80 24 92 37 110 69 45 58 52 58 44 22 74 72 57 66 71 57 72 69 68 45 21 57 48 44 51 57 36 17 108 122 48 79 43 25 75 63 66 54 97 77 74 71 54 82 54 62 80 89 52 76 92 69 85 99 37 63 92 39 80 77 56 99 63 43 60 139 72 59 20 47 49 29 51 54 109 78 47 28 51 63 58 46 43 44 57 45 30 35 116 89 106 84 76 37 106 40 108 85 69 108 23 78 59 94 45 87 68 70 29 39 33 57 13 33 60 60 52 94 102 47 59 33 63 46 54 42 42 15 55 65 69 75 88 81 63 71 50 61 75 46 92 89 64 92 76 26 36 57 16 96 41 76 17 70 88 37 61 106 46 53 53 65 89 81 41 42 71 16 29 17 53 24 63 22 72 25 11 91 121 40 46 77 71 64 81 40 121 83 59 74 61 39 40 55 67 55 80 62 46 110 45 68 58 53 78 77 105 86 53 69 104 50 64 79 92 28 54 68 77 104 76 70 77 42 31 37 15 30 44 76 69 80 44 64 72 83 96 31 51 63 49 83 65 95 73 32 75 40 45 71 62 66 36 62 9 99 62 17 62.46869409660108
47 64 63 41 27 86 14 82 62 106 87 94 38 45 66 57 39 64 60 50 84 81 53 58 12 48 24 41 56 58 56 34 88 68 60 94 55 55 82 82 28 43 48 13 59 90 85 63 76 53 44 66 53 88 59 69 48 106 75 64 44 110 46 48 67 42 47 67 31 74 84 81 57 48 78 63 96 42 63 35 72 115 64 82 61 39 66 90 45 81 36 39 29 86 33 72 60 47 37 77 42 74 12 9 51 61 38 81 66 34 48 66 58 83 45 74 71 64 36 54 109 79 71 59 49 37 56 89 67 45 61 48 62 25 55 40 75 28 90 46 85 68 42 67 79 97 106 67 46 111 98 57 77 82 28 71 9 67 70 77 84 76 40 52 44 64 64 79 59 123 32 53 71 39 101 87 47 48 62 78 46 124 64 95 78 51 87 81 65 61 75 20 107 62 62 73 69 78 83 125 15 50 82 106 15 53 18 74 32 105 59 110 52 83 63 77 76 50 65 47 31 73 66 74 57 59 47 65 63 35 57 93 125 89 83 44 54 52 26 54 45 75 112 46 63 71 59 46 54 35 50 36 78 40 44 62 87 72 119 86 57 40 54 55 117 61 47 86 48 92 58 37 48 51 79 47 52 66 45 77 61 86 37 55 83 41 34 63 39 76 23 74 27 30 46 72 99 49 96 81 22 95 41 111 62 42 53 49 54 45 20 87 75 52 69 71 58 67 65 62 48 24 55 48 45 53 61 41 16 108 117 44 79 42 24 76 61 65 54 97 81 74 71 55 76 58 55 87 94 51 70 91 64 77 100 34 62 94 44 86 74 61 107 64 37 54 128 66 52 19 49 52 30 53 48 106 86 46 28 52 61 58 49 45 46 59 40 31 32 110 83 98 94 74 35 110 35 113 87 60 108 22 76 57 94 45 89 67 72 30 38 34 58 15 36 66 62 56 92 108 45 52 36 62 45 54 42 42 17 60 63 68 75 85 71 59 67 54 63 68 45 87 86 58 82 72 26 30 59 15 90 40 70 21 68 85 35 55 112 43 48 60 62 92 83 35 43 69 17 26 17 51 24 55 18 69 28 14 88 123 36 51 75 72 61 82 42 116 88 59 80 59 42 38 54 61 54 78 57 45 111 44 69 51 50 79 76 103 82 57 72 104 52 65 74 92 28 53 66 77 94 78 73 72 47 28 38 16 29 41 71 67 76 45 66 69 82 93 30 50 53 47 81 70 96 67 34 80 39 51 65 56 62 36 59 8 99 67 15 61.64042933810376
56 57 55 41 23 76 14 80 61 99 83 89 43 46 66 54 42 66 62 56 82 83 54 58 10 41 27 40 63 54 58 34 87 66 65 87 52 46 76 79 27 43 51 12 56 79 81 63 78 50 50 60 52 92 55 62 52 93 82 67 42 105 46 47 63 40 54 62 31 73 85 83 54 47 79 63 93 44 64 30 69 113 63 83 67 40 64 86 48 76 38 41 31 82 31 71 62 52 39 80 39 67 12 10 52 58 37 76 65 36 47 67 62 80 43 71 58 71 33 56 106 71 70 58 47 42 56 87 65 39 61 53 66 26 59 41 76 29 79 43 86 64 44 59 77 91 110 59 44 108 106 50 77 89 26 67 9 66 66 81 84 74 38 60 46 62 62 78 53 126 31 55 75 39 109 74 50 41 57 76 40 131 65 91 80 49 81 73 62 61 77 23 106 60 59 68 69 77 77 128 13 50 75 102 17 59 19 78 32 96 55 107 56 84 59 76 71 43 65 47 30 68 65 78 61 59 52 61 53 35 55 89 130 89 75 44 55 54 24 52 46 81 103 43 58 71 58 47 53 34 50 37 81 43 47 67 87 72 113 86 60 43 51 52 116 66 45 85 48 96 58 38 48 52 80 49 50 63 43 78 56 77 34 52 86 37 34 61 39 82 22 70 29 33 47 68 106 41 89 83 23 96 42 109 59 41 49 50 53 47 18 81 70 50 75 66 57 65 71 58 55 27 50 48 41 53 62 39 16 105 116 49 78 42 24 75 64 64 55 89 73 76 66 56 76 60 52 78 86 46 66 87 62 73 98 31 65 101 37 98 76 65 103 69 37 52 129 62 57 19 55 49 29 53 44 101 86 44 27 53 62 60 50 48 44 58 45 38 32 106 77 96 93 72 33 108 33 112 83 52 114 18 69 58 89 48 85 72 73 27 37 33 58 15 38 68 66 59 93 109 42 50 39 58 46 52 36 45 16 50 63 65 70 83 60 52 68 63 70 63 44 85 81 56 83 67 22 32 58 19 88 38 66 18 66 74 32 58 119 44 48 67 56 88 81 37 45 77 16 21 17 50 28 60 19 68 27 16 82 117 31 57 74 70 63 85 40 121 89 59 84 56 43 34 53 55 53 75 58 50 110 41 73 48 48 73 68 98 88 61 76 101 51 62 73 91 28 55 62 73 84 78 73 73 44 25 41 19 31 41 70 68 80 43 70 76 72 83 29 54 47 49 78 71 91 73 27 84 36 57 71 55 61 35 70 9 94 63 16 60.833631484794278
60 51 52 42 22 72 16 80 60 104 84 93 49 43 68 47 45 65 65 58 84 85 59 65 11 39 28 39 63 54 50 33 88 67 61 90 54 40 80 78 30 41 54 12 51 76 83 68 76 47 55 60 51 93 57 60 51 90 74 70 33 99 47 46 54 43 59 58 30 70 84 90 58 49 77 68 98 48 65 31 65 102 60 88 69 38 58 90 40 77 40 41 28 73 27 66 60 52 41 80 40 65 13 10 60 60 42 80 61 40 50 61 59 76 43 71 59 75 35 54 107 66 71 54 44 40 59 89 70 36 58 44 68 22 54 39 78 26 76 42 89 66 48 51 78 87 110 62 39 98 109 48 67 93 27 65 10 64 69 84 79 73 41 72 42 62 59 77 51 121 33 55 73 42 101 66 54 40 55 76 38 127 63 96 80 54 76 66 58 52 76 23 96 58 64 66 65 78 69 120 11 47 73 99 22 61 22 74 30 85 57 99 59 74 59 75 67 40 58 41 30 74 67 81 61 57 54 60 43 34 53 90 128 89 74 44 55 58 25 54 46 80 99 48 52 63 52 52 51 34 50 34 82 49 48 68 83 81 110 85 59 36 52 52 116 62 48 87 48 93 58 42 43 51 76 49 50 66 36 70 53 75 35 56 81 36 35 57 42 82 23 67 30 34 47 72 114 41 83 94 23 96 43 100 45 38 49 48 52 46 18 71 71 46 79 67 66 62 69 59 54 30 47 50 38 54 54 41 15 98 110 42 82 42 24 67 66 66 60 89 74 70 62 58 73 58 49 79 83 45 66 91 63 72 102 29 69 111 29 96 74 66 102 73 37 43 121 67 58 15 52 50 34 55 41 88 86 46 23 54 71 63 49 43 45 65 42 34 38 98 75 84 94 69 36 109 29 104 81 49 116 22 67 60 83 52 91 68 81 31 39 33 61 16 41 67 66 55 89 104 39 52 37 56 47 51 38 49 15 51 55 64 62 87 64 51 65 68 71 60 48 82 75 58 78 60 20 33 59 18 81 35 66 16 65 69 31 55 123 39 46 71 55 89 85 38 43 75 17 19 19 49 28 62 19 67 27 20 77 114 33 59 77 72 61 79 40 126 84 65 85 54 44 32 55 53 52 72 56 48 97 45 74 46 46 71 63 95 86 62 79 92 49 57 66 83 27 51 63 66 75 81 73 74 41 26 43 20 29 47 72 64 74 43 68 76 64 75 28 55 49 45 84 80 94 75 23 80 37 63 74 58 66 33 72 10 95 64 16 60.089445438282648
57 53 52 35 27 69 15 77 59 101 81 99 49 43 67 38 46 64 70 57 82 95 61 64 10 35 26 38 71 52 47 33 78 63 60 88 55 38 80 78 32 39 59 12 52 76 85 64 65 51 57 54 48 90 63 57 56 92 75 75 30 105 47 38 54 39 55 51 31 71 88 100 61 48 78 69 102 52 60 30 65 108 51 81 66 38 59 90 43 79 49 41 26 72 26 66 58 48 38 80 40 58 13 10 65 57 45 78 61 39 53 64 66 79 44 67 55 74 33 48 102 66 73 55 45 41 64 91 73 30 57 46 67 27 55 39 71 25 72 36 88 64 55 51 66 81 105 58 38 95 111 48 66 99 28 60 9 64 70 84 77 71 44 66 39 63 58 74 48 117 32 59 68 37 105 60 51 37 48 72 34 124 65 97 84 53 70 60 55 48 82 21 91 52 64 55 61 73 66 118 12 51 63 97 19 65 20 73 28 83 59 99 53 73 54 76 60 36 50 36 28 86 64 82 62 55 51 58 41 33 52 87 122 87 64 48 53 59 26 49 47 67 106 46 49 59 53 53 52 32 60 34 72 49 51 64 80 71 99 92 59 36 45 49 106 64 45 93 54 92 58 41 40 48 76 45 46 65 36 67 49 69 32 60 78 35 34 54 41 92 23 59 34 34 50 73 115 46 77 107 21 95 41 96 43 40 47 53 47 50 17 76 70 40 74 65 68 60 74 60 60 33 45 51 38 48 54 40 15 95 104 49 77 43 22 61 59 67 68 92 75 70 58 56 70 54 49 73 85 48 65 92 60 79 101 26 67 116 26 101 73 59 91 80 29 42 125 69 59 17 51 42 33 53 36 76 90 45 20 61 71 61 50 47 46 69 42 30 32 102 75 82 103 63 41 111 30 99 81 46 115 25 60 57 78 52 92 67 78 26 38 40 58 19 46 70 66 51 83 98 42 46 41 53 48 50 36 52 11 49 59 67 59 89 56 50 69 69 65 51 42 78 75 61 78 52 19 34 60 17 75 32 63 17 63 61 32 53 116 33 40 76 52 85 89 35 50 76 17 20 23 45 31 53 21 56 29 22 69 118 35 52 80 62 58 83 41 122 88 64 87 54 38 29 53 45 48 78 59 45 93 46 81 41 49 68 62 97 91 60 76 88 47 59 61 77 27 49 66 68 63 83 72 76 44 30 44 19 30 43 74 62 79 34 72 75 58 76 27 53 43 45 86 91 93 77 28 77 35 63 67 57 65 37 74 13 85 62 14 59.16100178890876
59 54 45 36 26 74 16 76 55 101 81 94 50 47 64 35 44 61 70 53 79 98 65 67 9 27 24 42 72 54 40 28 74 56 59 84 51 35 83 77 33 42 61 11 46 75 76 67 63 48 57 54 41 84 65 54 57 87 74 81 29 95 45 33 54 35 54 52 34 68 87 99 66 45 77 76 102 55 59 34 66 108 50 82 64 41 53 91 42 78 51 48 25 66 29 64 55 47 39 69 40 55 10 8 62 59 38 81 61 43 53 59 60 80 42 67 60 77 29 49 94 69 71 58 46 46 62 90 72 27 52 43 66 30 51 37 71 27 73 30 83 70 56 50 62 76 101 55 34 101 115 46 64 100 27 56 9 61 74 84 75 76 47 79 39 60 57 71 45 117 33 64 67 36 104 53 54 39 42 65 31 113 64 84 83 51 59 61 58 44 77 21 89 49 63 52 65 71 64 109 11 55 58 86 24 67 18 66 29 75 59 91 52 76 51 75 57 43 46 38 26 87 60 82 61 56 49 54 39 28 49 82 108 88 64 48 48 55 26 46 55 55 100 37 47 63 51 52 52 30 58 32 67 48 54 60 73 70 93 88 63 34 44 45 106 59 36 89 63 93 52 40 44 44 77 46 40 64 29 63 43 70 32 59 76 34 35 49 39 89 23 53 34 29 51 71 111 50 66 113 22 99 39 99 41 43 42 56 46 51 16 73 72 40 60 68 72 55 74 68 57 32 44 48 41 49 51 41 14 83 96 54 76 40 24 55 59 64 79 87 84 67 56 52 69 53 46 76 83 54 62 97 57 76 96 23 64 114 27 101 67 56 84 73 30 40 124 71 64 16 46 41 33 56 32 62 99 44 16 65 78 59 59 49 48 75 45 28 33 100 66 77 101 52 46 103 27 103 82 48 110 28 54 55 81 51 101 67 83 30 45 45 60 20 52 75 71 51 77 95 48 45 41 50 50 47 34 50 10 48 57 71 47 83 52 51 69 68 64 52 48 78 70 67 78 49 20 35 56 18 65 33 64 18 61 54 32 45 113 29 46 75 52 82 87 33 45 74 14 22 28 50 32 50 19 57 32 20 65 112 31 55 83 59 53 83 40 120 90 66 84 51 41 33 53 34 47 80 55 40 94 48 82 40 45 63 52 93 87 52 75 83 48 62 58 72 23 50 65 73 58 83 63 73 48 31 38 19 31 42 73 53 82 31 67 76 52 84 23 53 43 41 90 97 97 72 29 73 38 60 67 52 63 33 76 12 82 60 14 58.014311270125229
59 55 40 38 28 75 18 75 57 96 78 89 56 46 66 34 39 61 69 57 79 93 63 73 8 22 27 44 69 58 37 25 77 52 49 81 46 33 82 84 30 43 66 13 45 73 79 69 57 52 52 52 42 77 58 62 57 80 72 84 28 87 48 25 56 36 54 50 34 62 83 97 66 44 81 75 114 58 67 33 65 104 48 83 64 43 53 82 42 66 50 48 22 64 31 64 53 47 42 61 41 54 11 8 61 55 42 80 58 38 51 53 62 80 48 65 56 79 31 55 94 72 67 59 50 41 63 88 75 27 51 37 68 36 53 39 70 30 75 26 85 76 59 45 63 67 100 54 30 93 110 47 65 95 30 50 9 56 72 84 71 75 46 86 39 57 60 71 47 116 38 65 65 35 100 54 51 36 35 61 30 106 68 84 80 47 48 55 57 39 76 20 91 48 70 47 54 71 63 100 14 59 53 85 24 73 18 57 29 66 58 94 47 68 50 69 56 51 45 34 22 89 59 85 63 60 44 53 37 27 45 73 101 84 57 51 40 51 26 41 55 49 103 33 45 62 44 61 47 30 52 29 66 49 55 61 72 68 88 84 69 29 41 40 108 55 33 90 68 93 54 42 39 39 79 49 39 66 28 64 45 64 31 56 68 32 34 48 36 88 26 52 37 31 56 61 112 51 64 117 17 88 39 102 46 46 38 57 44 53 14 71 61 34 56 68 71 52 80 67 55 39 41 47 46 46 46 38 14 82 95 62 74 43 29 54 50 68 84 82 75 70 58 43 67 48 47 79 78 57 57 91 58 72 89 24 57 108 25 98 59 55 75 71 24 43 110 74 62 17 39 34 32 57 30 63 102 45 17 55 75 63 64 44 45 76 45 28 30 95 68 75 98 54 43 101 31 98 78 49 107 32 53 52 80 55 98 65 93 34 46 49 60 21 49 77 72 44 76 88 44 41 43 45 44 42 33 47 9 43 58 71 43 82 49 50 61 73 68 49 51 75 72 60 70 48 22 30 55 19 62 34 59 17 58 50 33 36 108 26 42 80 55 77 90 31 49 80 17 28 36 58 33 50 18 58 33 23 66 107 31 58 87 50 52 84 38 122 90 60 81 48 35 33 49 33 50 76 53 33 96 49 84 37 40 57 48 92 85 47 73 84 51 61 48 69 24 57 63 75 54 81 58 70 49 35 31 22 32 47 73 47 85 31 68 73 49 82 22 49 42 39 96 93 92 70 28 71 38 64 65 54 56 32 76 13 79 57 16 56.89624329159213
63 55 36 41 30 72 18 72 63 87 80 86 57 44 64 31 36 52 66 61 79 88 61 78 9 22 27 37 64 55 37 23 80 47 52 75 46 27 82 87 28 44 66 16 43 67 80 67 54 50 48 49 40 75 58 63 55 74 70 83 20 79 45 23 50 41 54 51 38 59 76 100 73 49 82 77 105 58 70 33 60 98 45 78 71 45 57 77 47 62 46 54 23 58 33 60 55 41 41 58 48 49 13 8 61 51 46 83 60 33 49 55 65 79 47 65 53 78 26 56 91 76 74 54 49 42 56 88 75 27 51 35 68 41 57 39 69 31 69 28 75 72 60 44 62 65 100 52 28 84 107 46 71 92 24 51 9 56 68 78 71 76 43 95 40 54 61 67 48 113 36 62 57 34 99 51 58 34 32 53 32 106 67 69 80 44 46 55 56 38 82 23 86 47 68 43 51 73 61 93 16 55 51 73 26 75 20 58 28 64 54 92 45 67 54 68 43 51 34 36 20 98 57 80 54 57 44 47 38 28 43 72 100 82 51 45 41 50 23 38 57 44 96 32 42 64 43 60 49 24 50 22 62 50 53 65 73 63 86 79 67 30 40 43 110 51 27 85 74 99 56 47 38 34 67 55 40 59 28 70 44 59 29 53 60 24 35 42 37 85 26 47 36 30 57 54 103 54 56 109 19 98 41 96 39 47 37 58 44 47 14 73 56 32 53 69 66 46 82 71 51 41 38 45 43 49 47 37 15 76 99 59 82 39 30 58 52 63 82 76 79 70 48 49 60 46 50 77 70 61 61 91 55 75 87 23 59 112 26 102 54 57 77 69 23 38 101 74 58 17 37 34 31 54 28 52 107 50 18 54 73 61 60 39 42 79 39 30 28 99 70 75 95 54 48 92 29 92 78 50 95 35 55 52 71 59 107 67 100 31 47 49 67 24 48 82 70 41 77 87 42 44 43 42 47 38 29 47 9 41 59 73 43 80 56 46 56 77 68 47 54 69 63 60 65 42 21 29 55 17 53 32 59 17 52 48 33 34 106 25 47 80 56 73 88 29 51 75 13 27 36 57 30 49 17 57 31 22 62 105 31 57 89 41 53 85 36 118 85 56 75 44 37 37 45 35 46 79 50 34 88 48 88 32 35 53 46 86 78 46 73 79 56 62 41 64 29 58 59 76 51 76 52 68 46 39 31 24 37 48 68 45 86 34 67 63 45 84 22 46 41 40 95 89 90 67 27 77 37 62 68 57 56 32 79 13 79 54 15 55.67799642218247
65 49 38 43 32 70 22 70 58 84 88 81 60 46 60 28 38 48 66 65 78 82 62 74 10 22 27 35 64 52 33 21 78 46 54 65 43 24 74 89 28 49 69 17 39 65 75 66 59 47 54 48 38 69 61 67 52 73 65 83 19 75 46 23 46 41 52 51 36 55 76 97 73 51 84 84 106 60 77 30 57 95 43 74 74 50 55 79 50 61 43 61 23 58 33 59 51 43 42 54 50 43 11 8 64 44 47 83 63 34 52 58 73 85 44 65 52 80 21 60 81 76 83 61 57 44 57 83 71 24 49 31 70 43 57 37 75 33 61 27 74 72 60 36 60 60 99 51 24 76 110 46 74 94 21 55 8 55 71 80 64 72 39 96 41 59 56 61 44 108 33 56 50 39 95 47 46 31 28 52 32 104 69 70 77 41 49 52 57 31 74 20 90 45 67 43 51 77 54 89 19 51 52 68 28 80 16 60 28 66 57 92 45 65 59 64 40 49 36 38 18 103 51 84 52 53 39 49 34 27 42 64 99 83 46 43 44 41 18 39 50 47 97 30 38 61 42 63 48 23 51 21 50 48 53 72 77 64 79 83 62 30 35 43 106 50 20 81 81 108 59 46 36 29 65 64 37 53 26 75 41 55 28 49 55 22 35 37 36 81 26 45 31 30 63 57 106 57 55 99 17 101 38 98 42 49 32 56 41 48 14 72 58 31 48 75 60 42 88 66 52 41 34 48 44 46 43 38 15 74 93 56 90 48 28 58 53 60 77 67 77 74 43 49 54 52 57 77 70 60 57 85 52 72 86 27 62 105 23 104 48 57 73 61 20 40 101 73 57 18 45 31 34 56 29 50 106 55 17 59 69 64 53 34 40 87 39 31 27 94 68 74 92 57 51 96 27 87 79 49 91 36 50 53 69 61 113 59 96 27 41 48 78 27 47 76 74 42 68 85 41 46 48 42 43 36 29 52 9 40 60 74 46 75 54 42 50 78 72 43 52 63 59 65 57 41 23 29 58 14 48 26 61 17 51 46 33 32 102 21 45 79 49 64 85 30 51 70 13 29 33 59 26 45 17 60 32 20 56 101 33 59 91 37 54 85 30 109 88 56 77 39 35 37 43 38 44 76 48 33 80 38 96 30 31 46 46 74 70 48 67 74 55 67 42 66 30 58 60 80 52 78 54 66 44 41 34 25 39 55 65 42 89 36 64 57 44 85 21 46 39 39 94 96 95 61 28 83 39 55 67 58 56 28 88 15 70 48 12 54.80500894454383
68 48 36 45 25 65 26 66 58 83 91 78 59 52 60 29 38 43 64 67 79 78 58 72 8 22 22 32 57 52 30 16 85 50 58 59 44 23 69 82 33 51 64 18 37 60 66 66 53 43 58 52 34 67 66 73 51 71 62 81 15 64 44 22 44 39 55 47 35 57 72 95 68 55 87 85 105 58 79 33 59 92 39 71 79 53 58 72 49 57 42 63 19 54 29 50 49 37 47 50 49 38 10 9 61 41 50 83 64 29 47 55 76 85 45 65 53 81 21 57 80 75 94 60 63 44 46 82 61 20 48 32 78 45 54 35 73 36 60 27 74 71 61 33 57 63 92 49 22 70 99 43 74 97 20 58 8 55 69 75 63 75 32 102 41 59 56 54 39 110 32 54 44 44 89 44 51 30 27 48 32 99 74 71 72 40 48 46 57 31 76 23 88 38 70 38 49 73 56 88 19 49 51 65 27 87 15 65 24 59 60 93 37 67 60 67 36 49 35 38 18 108 44 82 54 58 39 53 34 26 38 62 97 79 40 51 41 40 16 37 56 44 96 29 33 63 44 72 49 22 53 22 50 49 55 69 71 63 68 75 62 30 28 36 104 46 18 75 83 109 57 42 34 28 68 66 37 53 32 69 44 50 26 48 54 24 40 30 39 80 25 47 33 29 66 55 104 54 52 101 14 96 35 99 44 47 30 57 40 40 15 79 55 28 46 80 54 38 94 66 52 39 33 47 50 43 44 40 18 66 88 51 82 55 27 51 59 59 83 57 87 70 43 47 52 56 55 73 73 55 60 81 54 67 86 29 60 98 18 99 42 58 62 67 19 41 93 70 56 17 47 30 31 61 28 47 102 54 16 63 66 63 48 33 39 87 39 31 24 94 64 62 86 56 55 104 30 83 80 49 78 40 48 45 74 58 115 57 93 26 43 48 80 31 45 70 74 45 65 82 41 49 47 47 41 32 27 58 7 44 56 82 39 73 56 37 47 75 72 43 45 60 53 65 51 44 22 26 57 15 46 24 58 17 49 46 33 31 100 20 47 79 44 63 87 25 53 82 11 31 34 59 24 40 18 62 36 18 55 98 31 60 86 38 49 84 27 110 85 50 73 39 31 32 41 35 45 81 48 33 76 32 98 26 26 42 43 68 68 47 73 70 54 73 39 61 33 48 62 86 51 65 53 59 42 47 36 25 37 62 59 42 86 32 63 55 38 89 24 46 39 41 87 94 92 60 28 80 36 51 80 55 56 31 92 16 63 43 13 53.75134168157424
62 48 30 43 27 69 26 68 57 83 89 74 54 61 54 29 42 38 65 72 76 76 63 66 8 21 22 32 59 43 27 15 85 49 59 52 42 24 68 75 41 49 56 19 38 57 61 61 51 41 63 53 33 63 68 67 47 78 58 82 16 62 44 22 41 40 57 52 36 55 72 91 74 55 89 83 110 58 75 34 56 87 40 65 76 54 55 67 49 56 42 61 20 48 29 47 46 36 45 50 55 35 9 9 58 42 47 86 60 27 47 52 82 87 46 64 52 80 21 57 72 80 96 61 74 48 47 89 56 21 45 34 77 43 57 43 73 36 58 26 71 61 56 36 51 63 74 49 21 66 96 45 77 89 21 53 9 61 66 69 62 76 29 105 40 57 53 51 34 98 31 59 37 47 87 44 52 31 24 43 28 97 68 72 70 36 45 42 58 27 69 22 81 38 81 32 51 72 55 79 19 50 50 64 29 87 16 65 23 56 56 90 32 67 61 68 32 47 34 35 16 109 36 83 54 55 37 58 29 23 34 64 97 69 39 55 35 42 17 38 63 37 94 31 30 62 49 68 52 22 50 24 49 41 55 75 68 62 66 65 58 33 27 39 100 41 15 74 87 114 56 45 32 28 62 67 37 51 34 62 42 45 25 45 50 26 36 26 33 84 22 41 33 27 68 56 104 49 52 97 14 106 36 94 41 51 33 58 38 39 14 73 54 24 45 82 54 36 92 66 47 41 31 48 49 42 46 41 17 53 79 53 76 59 31 52 61 60 82 50 85 77 42 50 51 58 54 80 72 55 60 78 50 66 84 32 64 97 17 93 39 59 61 62 16 45 90 65 57 18 51 35 33 63 27 43 107 53 15 64 64 63 44 29 38 87 38 37 25 91 62 61 90 50 56 103 28 83 73 41 79 43 50 45 78 59 108 52 92 23 50 47 82 35 45 70 70 42 63 76 37 48 42 42 39 29 25 57 8 46 55 86 34 65 57 34 43 69 75 42 43 63 52 75 53 45 21 25 53 15 42 26 57 20 48 43 33 29 96 20 47 78 43 59 89 25 55 84 13 33 31 58 21 38 14 62 39 20 53 97 29 62 79 35 49 94 25 113 78 52 74 37 25 33 37 33 45 82 48 35 71 31 106 26 28 45 43 64 64 45 74 66 59 77 37 68 34 49 58 84 43 71 53 53 37 44 39 29 32 69 65 40 72 36 67 59 36 86 26 50 38 37 83 108 91 53 34 79 35 50 81 53 62 28 91 19 65 42 12 52.917710196779967
61 50 29 47 32 59 29 63 54 82 90 67 57 62 55 28 39 35 59 70 74 73 67 61 6 20 22 32 59 39 27 10 81 44 66 47 40 26 64 70 41 49 61 18 41 57 58 53 55 41 68 55 34 54 71 70 48 77 53 88 15 61 42 23 38 38 55 43 43 52 76 94 80 52 83 93 99 54 78 33 52 80 40 66 81 53 48 58 50 51 36 63 21 45 31 44 49 37 48 44 58 36 10 12 57 39 42 79 55 29 43 54 86 89 50 62 53 77 24 55 67 74 102 62 83 46 49 96 48 20 48 30 79 42 55 41 73 32 60 25 73 66 62 39 45 60 79 46 21 58 102 39 79 82 22 52 11 56 66 61 60 68 28 103 41 69 56 49 31 87 29 57 38 47 90 37 57 34 23 43 29 102 63 69 69 37 41 36 67 25 66 22 73 38 86 24 44 71 51 73 21 51 49 58 32 91 16 58 18 50 64 92 30 65 56 62 29 46 31 39 16 102 33 77 57 55 29 57 30 22 35 60 87 69 34 58 33 41 17 39 65 40 89 28 28 62 48 65 50 25 45 24 51 49 56 74 66 59 58 66 56 40 25 36 103 38 14 73 86 109 58 43 33 27 64 69 41 50 29 59 44 45 26 43 46 28 37 22 29 88 18 33 36 31 66 59 96 50 43 94 16 97 39 95 43 49 33 54 32 34 17 70 49 23 43 80 56 37 95 63 50 38 31 49 48 39 48 45 20 44 75 51 82 62 33 53 69 60 84 48 83 82 45 52 48 59 58 70 67 50 60 81 51 69 80 36 61 91 19 90 37 63 52 63 15 42 83 67 58 17 52 37 38 70 27 39 107 53 15 63 58 61 43 30 38 83 37 34 29 92 58 52 85 48 50 105 27 75 74 39 81 53 48 47 79 53 103 53 87 26 50 40 85 35 49 71 72 39 60 75 39 50 42 41 40 25 26 55 9 45 62 80 30 61 58 30 46 60 78 43 40 61 45 69 50 46 23 22 48 13 47 30 64 20 49 42 34 30 88 18 47 82 39 53 83 29 64 81 11 34 30 61 19 36 11 63 39 25 46 96 28 52 75 32 51 90 28 105 75 51 75 39 26 34 34 32 48 86 48 31 71 30 99 23 26 39 38 64 64 42 76 58 68 72 30 68 36 54 62 81 41 65 52 48 34 40 37 28 32 74 56 37 74 32 70 57 34 84 26 47 36 39 65 118 87 51 32 75 31 52 83 56 58 26 98 15 65 37 13 51.98032200357782
57 52 27 50 38 54 31 64 58 80 90 59 51 64 57 24 39 36 61 64 77 70 66 62 6 19 23 34 59 32 24 9 77 40 68 39 40 24 62 70 40 46 61 17 47 56 56 51 52 38 73 57 33 45 73 71 43 74 51 93 14 60 42 20 37 45 53 40 46 52 69 86 83 56 78 93 95 56 77 33 53 70 40 63 89 59 40 58 54 55 35 57 23 48 33 39 44 33 50 42 66 33 13 13 56 39 43 73 53 30 43 56 83 85 47 52 54 86 22 53 63 78 106 64 86 44 45 99 42 20 47 27 69 43 52 42 73 37 62 26 65 65 58 39 43 54 75 41 21 57 105 30 84 78 25 58 12 56 65 58 67 73 30 100 44 77 54 53 29 84 31 58 38 49 94 31 54 37 23 49 34 103 65 62 60 35 40 37 70 26 68 25 71 35 86 24 45 70 49 70 22 42 47 53 32 87 13 54 17 47 65 89 31 55 56 60 24 44 30 36 18 104 29 77 50 54 25 61 26 20 36 56 79 67 31 58 32 35 16 41 62 32 71 26 28 59 46 68 52 28 40 26 50 53 54 73 65 58 53 61 51 45 24 40 104 37 10 73 89 112 53 49 35 26 61 73 42 42 28 60 39 45 27 46 38 27 35 18 33 89 18 26 37 33 65 67 91 46 40 95 18 99 41 97 41 43 34 57 31 35 18 62 48 22 36 77 50 32 98 54 46 40 31 49 46 38 55 44 19 40 69 47 79 64 36 43 62 61 88 49 82 79 51 50 42 62 56 67 66 43 60 74 45 60 80 38 55 87 20 89 39 60 51 67 11 42 77 64 56 14 51 39 40 67 28 37 108 56 17 63 59 58 39 36 38 83 38 36 27 90 50 49 78 48 52 105 30 71 70 37 72 50 41 45 77 50 99 55 81 30 54 39 81 35 50 75 81 40 58 63 40 51 42 36 36 22 26 54 8 42 62 83 29 57 56 29 44 64 73 44 38 62 47 73 43 39 22 17 47 14 51 29 59 23 47 42 31 30 85 14 45 94 39 51 84 32 69 80 15 30 31 66 18 32 12 69 35 27 43 91 27 48 71 30 47 88 26 115 68 47 76 39 24 29 29 30 46 88 46 32 57 27 80 21 25 37 35 66 61 46 78 55 68 66 27 62 34 50 64 72 40 64 46 50 34 42 42 29 32 74 56 38 74 31 70 59 34 86 27 43 35 41 57 126 86 52 34 77 31 58 89 56 49 26 91 16 57 33 11 50.948121645796067
53 54 25 47 40 56 29 61 60 84 86 59 49 66 58 24 39 34 60 62 78 61 69 56 7 20 28 35 59 33 27 8 74 38 67 34 39 23 58 66 39 42 58 13 56 47 52 55 49 37 75 54 33 38 69 72 44 67 40 92 13 54 44 19 30 51 53 42 42 48 66 79 81 59 76 90 95 57 75 28 52 63 38 63 91 62 35 56 49 52 37 52 23 48 35 34 41 31 51 39 73 29 13 13 57 40 41 68 49 35 50 53 83 83 48 50 46 92 18 49 62 72 107 68 87 46 44 98 36 17 46 23 66 44 45 41 67 37 61 27 62 64 52 32 40 62 75 40 21 54 102 29 86 75 27 54 16 46 62 52 67 76 28 102 45 82 56 50 29 78 33 53 39 42 105 28 55 36 23 48 35 94 71 60 57 34 34 34 64 26 74 25 64 32 87 23 44 71 44 67 24 41 52 49 40 94 13 53 15 46 58 92 30 55 59 62 18 34 27 39 17 105 25 83 56 50 27 58 24 27 34 53 72 70 33 54 31 32 19 40 66 27 70 27 23 51 41 65 48 29 37 28 47 55 46 70 61 55 46 59 51 46 25 44 108 36 10 73 89 113 52 48 36 23 62 75 45 40 29 53 30 44 26 42 35 30 37 16 32 91 17 23 38 35 71 64 84 46 32 100 19 94 45 95 44 40 34 53 29 34 19 61 47 21 29 76 59 29 100 52 53 47 25 43 47 43 61 46 19 37 64 54 83 70 37 40 65 61 90 45 75 78 45 50 45 68 56 78 64 45 60 68 41 52 77 44 60 86 19 83 38 58 45 71 11 39 73 55 52 14 53 39 43 66 32 34 105 62 17 61 56 51 37 39 36 87 40 37 28 82 48 40 80 51 49 98 32 67 64 34 68 48 38 42 86 47 99 59 78 31 60 40 78 37 49 72 76 42 61 59 39 53 36 35 40 22 23 60 9 41 63 76 33 55 57 29 40 65 68 45 34 62 45 74 37 37 19 16 47 12 52 31 60 27 44 35 33 26 82 14 40 95 34 51 80 30 70 84 15 28 32 69 18 31 11 68 37 28 38 90 24 46 75 28 48 94 28 119 62 48 74 36 23 28 26 28 43 85 44 36 55 24 74 20 23 33 34 73 59 47 76 56 69 66 24 63 38 51 65 68 43 65 46 53 31 39 38 33 31 70 55 34 70 38 67 52 31 83 28 49 33 39 53 108 83 56 40 79 32 61 80 51 44 29 89 17 59 30 12 50.021466905187839
41 52 26 49 44 57 31 56 59 87 79 47 52 64 58 20 39 33 66 54 83 58 74 57 7 16 33 33 60 32 23 8 77 34 64 37 34 22 61 67 40 42 59 15 49 47 54 45 49 34 71 54 33 36 62 74 49 58 37 89 11 50 49 19 26 49 52 42 42 45 66 77 77 53 78 89 90 59 81 30 55 65 38 61 88 61 32 45 44 54 37 49 22 41 38 32 38 29 56 38 81 25 14 12 56 41 44 60 44 40 49 49 86 78 47 48 51 84 17 45 60 75 114 74 87 48 45 85 35 15 45 19 56 46 38 42 60 40 56 32 63 55 51 33 39 62 69 35 20 52 109 26 90 65 25 52 19 48 60 53 70 84 27 101 46 90 49 52 27 77 29 53 39 43 99 26 52 41 21 53 32 90 69 60 51 35 34 33 61 28 72 23 59 31 93 22 37 72 38 64 25 41 54 47 44 84 11 58 14 44 52 86 30 52 62 65 18 34 26 36 19 103 24 81 52 42 24 54 22 28 32 49 68 65 31 53 24 27 19 39 66 28 76 26 21 49 39 66 47 33 37 26 41 56 51 74 66 52 37 58 51 45 23 46 105 30 8 74 87 112 53 47 37 24 56 75 48 36 27 53 29 47 26 43 29 31 39 16 29 90 16 21 44 40 76 57 80 47 26 98 23 99 48 90 44 39 32 55 34 32 22 63 44 21 21 75 55 28 106 47 55 44 21 45 47 38 64 49 21 39 59 57 78 71 44 42 57 56 85 44 76 79 47 48 43 67 58 78 56 43 62 60 39 53 72 44 65 85 16 81 39 56 47 68 7 38 65 56 55 12 54 47 45 64 30 32 114 63 16 56 59 54 35 34 31 85 37 40 36 75 49 37 82 45 48 99 31 65 66 27 59 46 36 46 96 47 88 57 71 33 61 41 79 38 49 69 77 42 60 68 39 57 34 35 40 26 23 62 9 46 66 70 30 45 59 24 35 66 69 41 32 60 42 77 34 38 19 16 40 15 53 30 55 30 45 31 37 23 74 11 36 101 31 51 80 30 78 83 15 29 32 77 21 37 11 75 35 32 37 82 21 48 69 26 49 96 29 118 60 51 70 35 20 27 22 30 42 85 46 36 50 22 70 16 20 28 31 69 60 40 81 57 68 62 20 70 43 49 63 60 38 68 47 56 37 39 42 33 34 74 56 35 71 42 69 57 25 81 30 60 31 34 49 106 76 57 43 70 31 57 82 51 48 31 88 19 57 31 13 49.24150268336315
39 53 31 46 46 60 35 49 59 87 73 46 57 56 60 19 40 33 68 55 77 57 80 55 7 15 42 36 58 30 23 9 74 35 66 35 31 21 62 60 41 40 54 18 55 50 54 42 49 34 66 59 32 35 60 75 52 52 32 92 9 47 43 22 23 48 55 44 46 48 62 74 63 52 79 87 98 60 80 30 57 66 40 59 94 62 26 44 46 52 38 53 23 41 39 28 36 30 61 37 82 21 12 13 61 46 49 55 41 43 50 46 81 72 51 45 58 90 17 42 53 77 112 68 94 46 48 79 31 16 40 15 52 44 37 38 61 41 52 32 58 53 51 27 39 57 67 31 16 54 115 26 89 59 24 54 22 45 58 51 70 81 33 99 44 98 50 49 23 67 32 52 43 43 95 27 54 43 21 54 31 89 67 49 51 38 30 28 61 27 75 23 50 26 91 21 34 72 36 59 21 38 57 43 45 86 11 55 14 40 48 84 32 49 60 59 16 32 23 37 21 108 22 76 55 42 21 53 24 32 33 47 55 64 31 55 25 24 17 39 67 23 68 27 20 47 35 66 42 32 30 28 40 56 52 72 68 47 29 52 51 48 21 52 100 31 8 73 88 103 54 47 35 21 52 78 49 34 25 52 26 53 27 43 23 35 41 14 30 95 17 19 49 41 81 51 78 49 22 90 24 97 52 89 36 42 34 52 37 35 24 61 41 21 20 78 62 24 108 41 50 41 20 39 45 37 64 55 24 32 52 54 68 74 43 38 54 59 86 42 74 83 51 41 40 66 60 79 47 39 62 52 37 51 68 49 64 82 15 83 37 56 42 67 6 37 59 55 53 14 52 50 44 63 29 30 118 60 15 55 59 54 33 36 35 86 36 45 37 76 48 37 77 50 56 93 33 61 61 25 54 44 34 45 95 50 91 58 58 37 66 42 79 34 53 64 71 42 56 69 36 57 32 31 39 24 23 62 6 47 66 68 31 37 69 24 38 68 66 41 31 60 39 78 31 41 23 16 36 16 55 30 55 31 42 31 38 22 78 11 39 100 32 46 70 35 83 81 14 25 32 87 21 38 10 73 37 34 35 84 17 52 61 24 52 102 28 105 57 50 63 29 21 28 20 31 37 90 45 34 48 22 67 16 17 25 28 66 52 41 80 55 64 57 19 67 38 53 56 62 38 72 41 56 37 41 45 32 34 76 51 34 72 37 64 58 23 76 29 59 32 33 45 99 79 53 45 66 29 51 82 51 48 32 78 21 60 33 13 48.39355992844365
36 53 30 49 48 59 39 44 58 85 71 41 60 61 59 16 40 27 79 55 72 54 71 52 5 13 45 38 62 30 24 8 71 34 78 30 26 26 55 64 42 41 49 18 59 51 50 39 50 30 65 59 28 35 63 77 59 51 31 80 8 47 41 24 20 53 51 38 50 49 67 76 61 51 72 86 93 61 78 31 56 59 37 54 91 55 24 41 42 56 38 56 25 42 38 24 31 30 70 29 89 21 12 14 57 44 50 54 36 49 48 39 77 66 52 41 59 79 16 40 47 74 106 68 93 44 49 78 27 15 38 13 49 50 35 39 56 42 49 35 56 53 46 23 38 56 58 33 16 49 124 23 79 56 24 53 21 43 60 47 63 89 30 93 44 101 48 47 24 60 36 52 43 46 88 27 52 46 21 57 29 84 67 46 53 40 27 24 65 25 74 27 45 18 77 19 30 64 35 56 23 34 54 46 48 93 11 49 15 38 52 82 35 48 51 61 15 29 25 34 24 106 20 76 51 40 19 58 17 37 33 43 54 62 28 53 25 23 20 37 69 18 69 28 18 40 33 67 39 26 34 27 39 62 45 71 69 45 29 47 50 46 24 56 100 30 8 73 92 103 59 49 38 19 42 85 53 30 27 57 24 54 29 42 22 40 43 14 30 98 18 17 49 43 77 53 76 48 21 86 28 94 53 83 36 43 36 48 36 32 25 57 35 19 20 75 64 22 105 38 48 38 18 39 46 35 62 55 27 29 50 52 65 75 42 39 56 56 75 38 68 79 52 45 36 68 65 83 35 39 60 54 40 46 66 46 64 79 13 76 40 49 38 67 6 36 56 49 51 14 51 49 51 63 27 28 115 65 16 57 56 59 35 35 38 93 38 43 34 78 44 31 81 53 60 87 32 62 59 20 51 47 33 44 89 52 90 58 61 35 70 43 73 37 57 67 73 43 51 72 31 60 33 34 37 19 20 65 6 45 67 66 33 39 68 22 41 65 66 36 33 53 38 83 31 38 26 16 33 16 53 28 54 34 44 28 38 22 76 10 34 104 32 40 63 36 93 71 14 24 36 89 21 40 10 79 38 39 29 85 15 49 63 24 51 116 31 101 56 46 62 31 22 26 17 31 33 95 44 39 44 22 61 18 16 25 26 66 48 45 77 54 67 54 18 71 38 51 59 53 37 64 40 52 38 38 48 28 33 69 49 35 68 43 60 54 21 63 28 57 37 32 44 105 74 54 45 67 26 52 80 46 47 32 74 23 63 33 13 47.567084078711989
32 55 31 57 49 59 36 42 55 89 68 37 62 68 60 15 40 22 87 57 68 54 71 49 6 12 44 40 60 31 22 8 76 36 78 30 25 27 56 61 43 36 40 23 62 46 51 32 45 30 60 61 29 33 58 78 55 49 30 80 7 47 41 25 15 52 50 40 60 54 66 75 57 45 65 93 94 64 77 30 62 57 35 48 93 53 19 43 45 53 33 57 28 38 37 21 28 30 71 27 86 22 14 14 56 47 51 51 32 48 49 37 70 67 51 42 64 82 14 40 38 74 99 70 101 41 49 77 24 15 36 11 44 56 33 36 61 40 42 35 58 46 47 22 37 55 48 37 17 44 123 21 67 54 23 56 19 47 62 44 60 82 32 90 42 105 47 47 23 59 37 48 40 48 82 26 51 51 21 58 29 83 59 40 52 34 25 20 57 24 72 24 43 19 77 20 28 57 33 54 25 35 48 48 51 90 12 49 15 38 50 75 33 45 45 61 13 28 22 28 21 99 15 81 54 44 16 63 14 38 33 40 52 60 24 52 26 22 21 31 70 18 71 27 19 39 33 66 39 25 34 30 38 64 47 77 72 43 25 45 45 51 25 59 96 30 8 75 91 104 63 45 38 18 38 104 58 26 29 60 22 51 28 48 24 39 38 10 30 94 22 16 50 51 80 50 69 46 17 84 33 90 56 78 33 43 39 48 31 31 26 56 33 16 21 74 64 19 96 37 43 40 18 43 49 37 62 50 25 29 48 50 54 81 38 38 54 52 69 35 65 70 61 49 38 70 70 86 35 34 59 53 43 47 56 41 66 78 13 70 47 51 35 68 5 34 52 50 49 11 51 49 52 66 28 22 112 63 17 54 59 55 34 33 45 95 37 40 36 69 42 29 74 56 57 83 32 61 59 20 47 52 31 49 88 51 84 65 56 35 64 42 61 30 53 70 77 40 50 70 29 60 30 32 41 15 20 62 6 42 62 71 33 39 61 22 36 61 67 33 32 49 34 87 27 41 24 14 32 13 58 26 53 36 42 31 43 24 75 9 31 106 24 40 58 39 105 75 13 24 40 87 23 36 10 77 40 45 27 92 13 45 63 23 53 117 31 96 59 41 57 30 23 22 14 26 31 93 41 40 41 22 63 18 14 25 21 70 47 46 74 56 67 50 16 79 40 52 57 50 38 66 41 52 35 34 44 33 31 70 43 36 68 45 62 54 19 63 31 58 37 36 38 100 71 53 47 64 28 52 82 45 47 31 72 25 59 33 14 46.80500894454383
32 52 33 57 49 62 38 38 54 96 66 36 66 74 60 12 40 20 85 59 64 53 74 41 7 7 38 43 59 29 19 6 73 34 73 29 24 27 55 58 43 42 37 26 64 43 49 32 43 27 59 54 29 29 55 63 48 46 25 86 7 45 40 24 13 56 47 41 62 54 65 77 54 43 66 102 91 66 81 31 65 50 31 39 97 49 17 42 43 53 35 59 29 36 35 23 27 31 80 22 84 26 12 11 53 47 51 47 27 46 47 41 75 63 53 44 68 86 11 35 31 77 101 72 99 35 44 77 25 16 36 9 43 62 29 43 60 39 37 34 51 43 49 25 37 52 47 33 16 41 119 19 62 52 19 61 19 47 66 40 56 80 32 95 35 104 46 45 17 56 35 53 38 47 83 23 46 59 19 60 27 79 55 37 48 33 21 18 57 23 68 23 42 15 72 20 30 49 35 51 24 34 48 48 46 87 13 44 12 39 43 72 32 37 42 57 11 25 21 31 29 99 14 83 53 48 18 64 15 37 32 36 47 64 22 52 22 18 22 33 74 18 73 26 20 36 29 65 36 27 32 32 38 67 48 79 69 39 23 51 42 49 25 63 89 29 7 76 84 110 60 41 41 13 42 101 58 23 30 59 21 55 22 46 23 43 38 9 31 104 23 16 50 51 73 49 65 45 17 84 37 85 58 70 28 41 44 46 26 28 25 51 31 15 18 75 66 17 97 32 44 42 16 42 51 37 56 50 24 30 47 49 53 83 39 34 61 49 66 28 69 69 55 49 33 69 71 89 29 32 59 56 48 45 53 39 67 80 14 66 40 53 36 68 5 33 49 49 44 8 51 48 55 64 28 22 116 70 18 51 57 52 36 33 49 98 43 37 39 66 38 28 72 53 60 84 35 58 52 16 50 51 31 50 92 49 81 64 55 37 63 40 55 32 64 67 75 44 52 70 27 56 27 33 46 13 25 71 6 40 59 71 36 38 58 20 33 64 57 31 27 48 26 96 28 43 25 15 30 14 57 27 56 35 37 34 42 22 75 7 28 99 23 36 51 39 107 76 10 23 43 92 21 34 15 74 39 45 23 86 13 41 64 21 48 117 32 91 55 41 61 33 21 25 15 21 28 91 39 38 37 19 55 17 12 25 20 64 47 43 75 60 72 49 15 83 36 51 57 50 36 61 38 49 33 31 47 38 30 66 38 28 71 44 61 54 18 51 38 61 41 39 35 99 66 47 52 58 30 48 79 44 41 33 73 26 59 30 16 45.95348837209303
34 51 36 59 56 63 39 37 49 98 67 27 65 75 54 11 41 18 83 63 64 55 67 43 8 7 36 46 53 27 18 7 73 38 74 27 23 29 58 58 41 50 34 29 67 43 43 33 37 27 61 52 29 30 64 58 49 41 23 88 7 48 37 24 10 54 45 38 53 52 63 79 52 43 66 105 86 66 80 31 65 46 33 37 96 53 17 39 48 49 34 59 33 32 28 21 24 30 82 20 72 26 13 11 50 46 55 45 25 44 43 38 72 55 53 47 71 90 10 36 27 72 105 68 103 36 45 72 23 16 31 10 40 64 25 42 55 39 34 37 44 39 52 23 38 54 41 33 16 39 110 15 56 49 16 65 18 43 64 37 54 75 28 91 33 99 48 45 16 52 34 52 38 47 73 20 53 60 16 64 28 71 54 33 46 34 19 11 52 20 65 24 44 14 69 16 31 45 30 49 24 34 53 46 42 86 15 48 11 37 44 64 35 36 37 54 11 26 19 30 30 101 12 87 59 41 15 69 11 40 30 34 41 56 22 53 22 17 26 32 75 22 72 27 21 36 26 68 34 29 29 35 39 72 55 79 62 34 22 53 39 52 29 62 82 28 5 77 88 110 57 43 39 12 44 101 52 21 32 54 17 51 21 42 24 44 40 9 30 101 22 15 52 53 70 48 59 40 14 88 35 86 58 59 28 46 48 40 26 25 24 47 27 15 16 70 68 17 93 31 46 42 13 42 49 32 60 56 24 29 45 47 50 83 40 33 63 42 60 25 68 71 53 46 35 67 71 90 27 34 62 63 46 48 55 45 68 84 14 57 41 56 32 67 5 28 49 36 46 7 53 48 59 65 27 18 111 79 21 44 52 47 34 33 48 103 47 37 41 59 40 25 76 54 60 81 33 57 48 13 49 49 31 53 91 55 77 61 55 40 63 41 43 33 72 63 79 42 52 68 27 47 29 31 51 11 24 72 5 41 55 71 37 37 57 17 32 62 58 27 25 49 22 95 24 42 26 18 29 13 52 24 50 32 40 31 44 21 69 6 27 90 21 36 45 35 97 68 10 23 40 83 21 34 17 84 38 46 19 82 12 40 63 18 47 107 31 88 56 43 65 36 23 27 13 20 29 85 39 35 33 17 47 18 10 25 18 61 42 46 79 64 67 53 14 85 41 49 57 50 35 59 35 49 34 34 47 42 31 62 40 24 67 46 62 59 17 49 32 67 42 41 35 98 63 52 58 55 35 47 77 45 36 37 67 24 62 27 14 45.07692307692308
35 45 30 58 58 67 42 35 48 92 70 23 64 68 52 8 39 19 89 63 58 54 64 39 9 5 38 49 45 24 17 6 73 34 78 26 22 25 61 51 37 57 31 30 67 38 41 31 33 27 58 52 28 29 68 56 43 39 21 88 5 49 36 24 6 52 51 38 54 56 66 78 56 39 64 101 76 59 84 30 58 45 32 37 100 47 14 38 46 52 39 60 40 28 26 21 21 29 77 21 71 27 8 11 50 52 57 44 22 47 42 39 76 49 53 46 76 90 11 36 24 68 97 64 101 42 49 69 19 18 30 11 41 59 24 40 62 34 34 34 42 35 54 20 36 49 37 28 17 43 103 13 49 44 14 63 19 45 64 36 49 74 26 86 33 97 48 44 17 44 41 52 39 50 69 20 58 69 20 66 29 69 53 29 41 33 18 8 49 23 56 21 40 14 61 16 34 39 26 50 22 34 47 44 42 85 19 47 11 34 46 62 32 28 38 52 11 22 18 31 31 101 11 90 61 38 16 68 10 42 31 33 35 53 21 56 18 13 23 33 71 19 66 26 22 36 28 65 33 27 31 34 38 75 47 80 59 35 20 50 44 43 30 64 72 29 4 76 89 110 53 41 36 13 41 98 55 15 30 44 16 50 22 46 22 52 37 9 32 97 22 14 53 50 67 51 53 41 14 87 41 81 65 52 29 43 48 39 25 22 27 43 22 15 16 73 65 15 94 29 44 44 10 42 42 32 66 58 21 23 44 44 45 80 39 28 59 43 64 21 58 68 53 44 35 65 70 89 26 31 67 60 46 42 55 43 62 82 15 56 44 59 29 62 5 28 45 40 47 6 58 48 58 64 23 18 109 80 18 40 48 48 32 34 49 109 43 36 39 53 39 25 76 59 59 76 30 54 45 9 44 52 33 57 83 51 72 60 55 44 67 35 41 34 78 58 83 48 55 66 28 45 27 28 52 13 24 74 5 44 53 69 38 38 49 17 26 57 52 27 26 41 18 92 20 42 30 20 29 15 43 26 48 35 41 30 39 21 70 6 24 83 22 35 39 44 100 68 11 23 40 82 17 40 16 85 44 48 18 76 11 43 63 19 46 97 30 88 53 40 60 33 27 28 13 18 24 85 32 37 31 17 41 19 8 27 18 59 41 49 74 58 73 49 10 79 43 54 55 57 30 63 34 45 37 29 49 50 36 56 41 25 62 49 60 58 17 49 39 64 45 42 37 101 58 54 60 54 34 46 79 46 38 44 63 28 53 28 14 44.13774597495528
33 44 32 55 59 65 46 32 43 87 70 22 56 66 48 8 41 20 93 60 58 56 67 41 7 5 36 50 44 19 14 4 73 33 78 23 21 28 67 43 36 60 24 32 65 32 35 30 32 27 56 53 31 27 65 55 38 40 19 90 3 55 39 25 4 59 46 37 59 57 70 72 56 39 69 96 77 58 85 28 57 46 30 33 98 40 12 36 47 48 36 65 36 28 25 21 22 29 80 18 63 36 10 12 49 55 66 44 20 50 39 33 65 48 48 45 78 91 11 34 18 59 98 69 95 42 47 59 16 19 29 11 43 62 23 42 60 30 34 34 41 31 51 19 35 48 36 26 18 42 93 13 44 40 12 61 20 42 64 40 48 67 28 90 36 94 49 45 17 41 49 51 37 44 68 23 58 76 22 63 31 63 54 29 40 30 14 7 41 24 59 21 33 17 63 12 29 38 25 47 22 35 46 46 41 83 20 50 15 31 46 57 26 25 41 51 11 17 18 32 33 92 11 84 65 37 16 69 11 48 33 37 31 56 19 50 16 13 24 32 75 19 66 24 19 35 24 67 33 27 32 37 33 72 47 76 52 30 20 52 39 47 35 61 66 30 2 76 88 113 54 42 37 11 39 102 59 14 33 43 16 51 21 51 24 57 39 10 33 96 23 14 52 55 67 53 51 37 10 88 44 77 69 44 24 48 51 36 22 19 24 41 18 14 15 75 60 13 86 31 43 41 11 39 39 34 58 58 22 18 41 39 41 78 37 25 66 41 67 22 51 68 56 42 36 73 69 94 28 29 72 61 48 39 54 43 52 77 16 48 53 61 26 50 4 35 42 40 43 5 59 49 56 58 21 17 101 81 21 40 50 49 32 33 46 111 44 35 41 45 37 26 77 65 54 76 29 49 40 8 41 52 37 52 79 51 63 56 59 40 70 32 37 37 73 65 81 55 56 63 27 42 27 25 50 13 24 80 6 40 53 74 30 29 44 19 25 49 51 23 28 39 16 84 15 41 33 21 26 15 34 27 45 34 35 30 40 23 71 5 27 80 20 33 37 44 109 67 11 24 42 83 17 42 18 75 45 50 15 69 8 39 57 21 45 99 29 92 55 40 58 31 35 30 11 16 23 80 30 34 23 15 38 20 7 24 19 55 38 50 70 60 70 51 8 79 42 56 52 58 29 64 34 43 36 33 48 58 37 59 40 17 58 45 56 52 19 48 43 67 47 40 37 96 55 55 60 50 34 44 80 47 38 40 62 32 52 27 14 43.30948121645796
31 40 36 58 68 63 49 28 41 82 72 23 57 59 47 7 43 20 97 61 61 53 69 39 6 5 38 48 46 17 14 4 70 34 75 22 20 25 66 37 37 61 21 32 60 27 32 27 34 26 54 50 30 24 68 46 31 37 17 81 3 61 44 27 4 65 45 38 63 54 70 65 56 39 63 92 79 57 80 28 53 42 29 32 95 41 10 35 46 46 39 65 41 29 21 18 23 31 78 17 59 36 8 11 50 52 64 42 21 46 37 31 65 48 57 42 80 89 10 36 16 58 97 70 96 40 49 59 16 19 30 9 37 63 21 43 54 24 31 28 32 29 49 17 35 47 36 22 19 41 83 14 45 39 9 62 20 46 62 37 48 63 27 83 37 104 49 42 15 40 49 45 36 41 66 26 67 70 26 59 32 54 57 31 40 29 14 7 35 29 57 22 31 17 60 9 27 35 27 47 21 39 45 51 40 88 22 49 17 32 49 58 22 23 36 52 11 17 19 29 32 84 10 80 59 39 15 70 9 52 34 39 28 50 20 51 15 12 21 29 77 17 63 25 20 36 21 75 34 21 38 32 31 71 44 80 51 25 18 49 35 49 35 56 61 22 2 74 83 119 51 43 39 10 37 103 64 13 31 38 14 48 23 51 22 58 39 7 35 85 24 14 53 54 63 54 43 37 13 84 48 64 77 41 23 48 53 31 22 17 26 37 16 14 16 76 57 13 85 29 51 36 9 37 45 29 61 64 21 17 38 36 38 74 39 25 61 45 73 19 53 64 54 43 35 76 73 95 25 27 73 54 46 40 52 47 52 83 15 48 55 64 26 47 4 34 44 38 43 5 61 54 59 49 20 17 93 79 19 39 49 45 31 33 46 113 51 39 42 39 37 22 80 64 54 75 29 46 34 5 40 50 34 48 77 50 56 51 59 42 70 33 36 39 73 61 87 53 59 56 23 40 27 25 51 13 29 85 7 35 49 76 31 26 42 17 26 50 46 21 29 43 14 82 13 39 35 20 31 14 33 28 43 34 30 26 45 21 76 5 28 76 22 32 36 49 122 69 9 25 43 76 17 45 15 77 48 48 13 67 8 43 51 17 45 103 30 85 55 39 58 30 37 34 9 15 22 87 33 33 21 17 36 19 5 25 20 53 40 44 71 61 79 48 7 76 45 66 41 54 26 64 31 39 33 31 45 52 39 56 37 14 55 44 58 48 17 46 41 77 43 45 38 98 48 56 65 44 35 44 76 45 42 39 56 32 48 29 14 42.58855098389982
30 35 43 49 72 61 49 27 43 85 70 23 51 66 46 6 43 20 98 54 63 52 69 41 9 5 43 52 35 19 13 3 65 40 68 22 22 25 65 36 36 64 19 40 57 26 30 22 38 25 49 46 27 21 69 45 24 35 17 81 2 54 49 26 4 66 47 37 67 50 70 63 58 37 62 88 79 59 80 29 51 41 28 27 91 46 9 37 49 49 38 63 46 27 22 19 20 29 77 16 58 35 9 10 44 52 70 37 17 42 34 29 66 49 59 41 83 91 9 35 16 58 90 69 91 37 47 57 17 19 30 11 35 64 21 44 49 20 28 26 33 29 47 19 36 45 33 17 17 39 77 13 44 35 7 60 26 49 62 37 40 56 24 82 38 105 48 45 15 39 58 36 34 38 57 28 75 71 32 63 34 50 57 28 36 25 12 7 33 30 53 23 31 17 55 11 26 32 24 47 19 40 43 46 46 86 21 52 18 33 42 51 19 23 33 59 10 18 18 28 34 78 10 76 63 34 11 75 9 56 34 35 22 46 18 45 15 11 20 32 77 17 63 20 18 35 23 80 29 18 39 30 27 72 42 77 44 23 16 48 33 55 33 55 57 18 1 77 79 112 46 49 35 10 38 102 58 10 34 32 13 43 23 48 21 58 42 6 36 80 25 13 54 53 67 55 39 40 10 83 51 62 83 33 19 48 54 26 24 18 27 34 15 12 16 74 56 11 81 26 58 32 9 38 41 32 56 67 22 14 35 39 39 74 35 26 59 47 74 18 52 63 52 42 33 70 75 86 25 29 71 51 48 39 53 47 47 87 18 37 52 59 25 45 2 38 48 37 42 6 59 60 60 47 19 17 94 74 22 41 48 52 28 35 47 118 52 39 47 43 34 25 79 63 53 75 23 46 34 4 38 44 30 45 72 53 48 51 58 38 68 35 33 38 79 59 86 56 57 56 20 35 24 25 54 15 28 88 8 29 46 80 32 24 40 17 25 47 39 16 31 38 11 82 13 39 34 21 35 15 30 28 43 33 26 28 50 22 76 4 28 83 22 25 37 58 127 68 9 20 46 72 20 43 14 75 50 48 13 66 6 44 49 19 49 104 25 89 50 34 55 26 38 36 7 17 25 86 34 32 17 15 32 19 5 26 18 57 39 43 69 53 78 54 6 78 44 71 35 51 29 59 31 35 34 33 44 61 42 56 32 11 52 38 55 46 19 47 44 79 40 44 34 96 49 59 64 42 30 48 68 46 41 39 54 32 40 27 17 41.830053667262969
29 35 44 50 70 64 52 24 44 89 66 20 53 65 45 4 43 20 92 50 54 54 75 43 9 4 41 57 36 19 11 2 68 38 65 24 23 24 61 33 34 63 17 43 53 20 31 20 39 23 49 46 27 19 68 40 20 35 17 79 2 53 55 25 4 66 50 36 69 47 69 52 57 34 64 85 80 55 73 32 54 40 29 24 86 49 9 33 50 47 37 68 45 29 22 21 17 30 76 15 54 33 10 8 39 52 74 34 16 36 31 30 62 48 59 34 75 92 9 33 14 58 90 78 92 38 45 59 18 19 23 13 34 69 18 41 46 20 24 24 30 30 49 19 31 43 31 14 18 39 68 14 42 32 7 62 30 48 59 33 34 50 24 80 38 101 51 43 13 37 53 27 31 37 49 31 78 69 33 63 40 44 49 27 32 21 10 6 31 29 53 25 28 17 52 11 26 26 23 47 20 39 40 45 48 83 23 56 17 30 42 50 17 20 28 67 8 17 15 24 36 77 9 71 70 39 11 80 10 59 31 38 19 42 20 45 14 12 21 32 74 16 62 16 13 31 16 80 33 15 36 28 22 67 45 81 37 22 14 44 32 55 37 51 48 19 1 70 79 113 47 50 30 10 36 102 54 9 38 31 14 44 20 48 22 60 43 5 31 80 24 13 52 46 64 54 33 39 11 70 54 55 75 32 13 55 55 23 20 14 28 31 12 15 14 70 55 8 74 27 52 29 11 49 43 30 58 74 20 13 36 38 34 74 32 25 60 46 70 18 48 61 52 42 31 80 75 81 22 28 64 52 46 39 51 44 44 87 17 33 48 51 23 41 2 41 47 39 41 8 62 66 58 44 19 13 91 70 27 45 50 56 28 36 48 114 51 38 50 39 30 25 79 66 47 75 21 47 31 4 41 44 31 42 68 56 45 52 59 35 67 37 30 34 77 56 88 54 58 49 20 30 22 23 52 16 28 89 8 24 46 77 29 22 40 17 26 43 36 14 32 34 9 80 13 35 33 21 39 15 25 28 45 30 25 28 51 24 72 2 26 82 21 24 38 51 124 71 9 21 46 69 20 47 15 77 56 45 13 66 6 44 44 21 49 100 27 90 49 32 58 21 38 39 6 17 27 85 38 32 13 15 32 16 3 26 19 60 33 47 65 54 75 54 5 72 45 67 35 50 30 59 29 36 33 34 41 56 35 52 30 12 49 38 50 43 18 39 39 75 38 44 34 101 43 58 67 43 33 46 66 52 40 33 54 33 35 25 17 40.80500894454383
32 36 40 40 69 61 53 25 52 89 67 19 62 63 44 3 44 18 87 52 55 51 67 36 9 3 39 61 40 19 12 3 68 33 67 23 20 25 53 26 34 64 15 44 50 20 31 20 42 17 46 49 31 16 69 42 18 37 17 73 2 54 55 25 4 64 53 36 68 39 62 53 60 33 60 82 72 54 72 31 58 39 29 18 76 52 10 36 50 47 35 65 42 31 21 25 18 29 69 12 51 32 11 6 34 52 70 33 14 35 31 26 60 46 66 33 63 84 7 33 14 59 78 82 95 39 43 59 18 18 24 13 29 63 20 45 42 23 20 26 30 24 47 19 29 39 25 13 18 36 62 13 42 33 5 60 30 43 58 33 34 52 26 77 40 97 50 40 11 34 53 27 28 31 42 27 74 72 32 55 38 41 51 25 30 20 9 5 29 27 53 22 29 16 50 11 29 24 20 45 23 38 37 42 49 79 20 57 16 30 44 47 22 21 26 67 6 20 14 25 32 72 11 65 72 41 13 78 12 56 28 35 13 37 18 50 16 12 23 29 62 17 63 15 13 25 15 74 33 12 34 22 17 63 36 79 32 22 15 45 33 61 39 49 43 19 1 74 76 109 51 53 31 7 37 103 58 6 35 31 14 38 16 49 19 58 41 5 27 74 23 14 46 47 63 53 28 35 10 62 58 49 81 32 14 55 60 22 21 10 27 30 9 18 14 69 58 7 59 25 52 29 12 48 42 28 58 70 19 13 35 41 34 78 35 23 53 47 67 17 45 59 55 44 28 75 75 83 20 25 67 51 39 36 45 44 51 84 15 35 46 50 22 37 2 43 49 41 36 7 62 72 59 46 17 12 89 71 21 45 49 55 29 34 47 111 49 39 52 35 29 20 81 59 46 66 16 40 26 3 41 44 33 44 62 57 43 54 57 35 64 40 29 30 73 52 92 53 57 43 20 33 19 20 60 19 29 86 8 23 47 78 24 20 33 15 26 44 36 16 33 32 9 82 13 32 27 19 40 17 25 33 44 33 21 24 53 27 66 2 29 75 16 22 35 53 117 71 10 20 43 67 21 43 14 78 62 35 12 62 4 49 41 24 49 95 26 86 39 32 58 19 35 44 5 15 29 80 34 30 9 13 31 15 3 24 19 58 32 52 64 57 69 55 5 76 45 66 39 47 29 52 25 36 31 36 42 53 31 54 32 9 49 38 46 38 17 42 44 72 36 48 36 92 40 53 61 43 39 47 68 46 42 31 59 31 31 27 21 39.688729874776388
33 28 35 35 63 69 60 25 56 81 68 17 62 57 46 2 43 17 81 51 51 52 69 36 10 3 38 68 46 17 14 4 68 34 64 23 21 26 50 26 33 63 14 44 49 21 33 21 46 16 46 46 32 15 62 44 18 32 17 70 2 51 46 30 4 58 55 34 66 35 62 50 59 28 58 83 72 50 71 33 67 39 26 14 72 53 9 36 52 45 36 59 44 27 19 24 15 28 75 12 46 34 12 9 33 46 70 26 12 34 31 21 57 45 63 34 62 76 7 33 11 59 78 80 94 40 41 59 18 12 24 14 20 67 20 49 43 22 20 24 25 20 45 18 25 39 25 10 19 33 60 9 39 30 4 56 30 43 52 28 32 53 28 79 34 87 49 40 10 32 47 29 27 29 39 29 73 64 38 61 34 36 50 23 33 17 7 5 25 27 49 18 30 15 52 13 31 23 20 42 22 39 34 36 50 73 19 63 15 30 47 43 23 24 25 71 5 23 12 22 30 69 9 64 67 47 15 77 11 51 28 36 12 34 13 51 15 13 23 28 64 20 59 14 12 24 15 73 34 14 38 19 17 65 38 79 28 23 12 48 35 62 45 53 41 20 1 66 73 105 49 52 33 7 37 103 56 6 40 25 18 35 15 46 18 54 45 5 25 69 20 11 47 50 57 50 24 30 10 60 56 44 82 32 16 62 64 22 20 9 29 26 5 20 14 67 51 7 57 22 51 27 12 54 36 26 61 71 18 12 31 42 34 81 32 21 53 44 62 15 48 57 55 43 23 83 72 89 19 24 58 48 40 37 41 38 51 81 14 34 40 50 14 36 2 48 54 46 36 8 59 74 62 43 16 12 83 72 20 53 45 56 32 34 46 101 51 43 55 34 31 25 72 58 45 66 16 34 25 2 39 44 31 48 61 55 42 55 55 40 56 45 27 30 77 60 89 53 55 40 20 30 19 20 62 19 23 85 7 26 38 80 25 17 28 15 28 40 35 18 33 32 8 78 7 25 28 21 40 19 22 31 45 33 21 25 51 27 61 2 30 67 18 21 33 52 119 72 11 23 44 65 22 42 13 79 64 38 7 55 4 50 36 22 50 89 30 87 34 33 57 19 37 44 5 17 31 83 33 33 9 11 31 17 3 26 18 59 29 55 65 57 68 55 5 72 45 61 37 47 27 50 24 33 33 41 47 57 28 51 30 8 45 38 44 35 17 44 48 71 33 47 35 88 36 50 62 37 42 48 63 48 41 35 68 30 28 25 27 38.92665474060823
31 28 35 32 60 65 65 24 57 75 64 16 58 52 41 2 46 13 83 55 43 48 61 42 10 2 38 72 38 15 15 5 71 30 60 19 20 30 50 24 30 70 12 51 47 20 31 18 47 17 47 44 32 16 66 49 17 28 21 74 1 52 46 28 4 56 52 34 63 30 70 47 58 29 50 82 67 48 77 27 62 37 22 13 73 52 10 36 53 43 38 52 48 29 20 25 10 27 77 10 50 35 12 10 32 50 66 27 12 32 29 21 57 41 60 30 57 76 8 37 10 59 83 81 89 46 40 54 15 13 21 10 19 71 18 50 41 21 22 23 18 20 44 18 26 39 25 11 18 31 56 6 39 32 4 57 29 40 52 28 31 47 27 77 34 88 54 40 11 28 46 28 25 29 36 27 81 65 41 60 37 31 45 21 27 16 7 4 21 18 48 16 33 16 51 14 33 20 16 32 23 41 31 36 54 71 21 62 15 28 46 38 19 27 24 71 4 25 11 20 28 60 9 60 70 53 14 77 11 52 30 35 10 29 14 49 11 10 23 26 64 18 55 13 9 21 11 70 31 15 42 21 16 65 35 78 22 26 15 48 35 61 42 54 37 18 1 63 75 109 47 58 29 7 34 98 51 5 38 22 15 32 13 44 12 51 49 5 22 65 18 11 49 51 64 54 23 33 9 58 52 42 77 33 17 62 64 18 18 9 34 24 3 18 13 59 45 6 55 21 50 27 14 56 33 25 62 72 17 12 24 41 34 82 38 21 54 41 64 14 44 59 59 42 21 78 72 88 19 20 52 44 45 31 35 32 43 75 16 30 39 53 14 31 2 47 54 44 36 7 52 67 64 45 18 12 72 70 19 55 47 59 33 36 50 95 49 45 50 28 31 22 62 56 44 62 15 33 24 2 36 46 34 42 58 48 37 50 51 33 54 45 31 27 74 63 88 52 53 35 20 26 17 19 65 18 22 85 5 28 40 73 22 15 30 12 21 38 35 18 34 32 6 75 6 25 26 21 35 17 19 30 50 30 18 22 48 22 55 2 27 65 18 23 33 46 116 77 11 24 46 59 23 44 12 72 58 42 8 54 3 55 38 20 47 89 28 84 33 30 61 23 36 50 4 17 32 77 34 28 8 12 26 16 3 28 16 61 24 66 60 50 68 55 5 65 42 65 38 46 23 45 21 38 33 48 46 61 29 47 32 10 43 40 43 31 14 48 46 76 30 52 35 82 31 55 55 35 45 48 60 50 37 34 64 29 25 20 27 37.91592128801431
32 31 30 28 60 58 66 23 57 74 65 13 54 46 41 1 49 12 82 61 38 48 60 39 8 1 39 77 38 16 13 4 69 30 57 20 20 27 48 19 27 70 9 53 46 21 29 20 48 14 48 41 30 12 62 44 14 25 19 88 1 48 48 28 3 55 48 35 74 35 65 46 57 29 51 84 64 51 82 24 62 37 23 12 70 55 8 38 51 45 41 48 53 26 20 25 10 24 74 9 50 39 15 10 33 47 62 27 10 33 29 20 55 38 68 32 59 72 8 37 7 58 88 74 85 45 38 46 14 8 15 10 16 77 17 51 41 21 21 23 15 18 44 21 22 36 22 9 19 28 53 5 40 31 3 56 26 40 49 27 29 40 27 81 34 81 56 39 12 25 51 24 23 27 30 31 82 63 42 56 40 28 38 22 22 15 7 4 15 18 46 17 33 12 48 15 37 17 18 29 22 42 30 33 60 73 29 59 15 31 43 41 23 25 23 68 4 24 9 21 27 49 8 53 77 60 14 80 9 46 25 29 9 30 11 50 10 9 24 25 69 20 54 14 8 19 9 67 31 17 48 23 18 59 31 77 19 27 14 50 36 60 44 56 40 18 1 59 80 107 46 52 26 10 29 100 46 4 36 18 14 29 12 43 10 45 53 4 22 60 19 11 51 54 55 55 17 36 13 58 52 38 78 27 14 59 67 15 20 9 38 22 2 18 10 60 40 5 56 22 48 23 12 68 35 23 61 71 18 10 22 41 35 85 38 18 56 41 65 14 38 56 60 43 19 82 70 87 16 19 53 32 47 30 26 28 37 67 15 31 36 59 12 29 2 48 48 39 36 7 45 68 64 43 16 11 72 75 21 53 45 54 32 40 51 91 49 43 49 27 30 18 62 51 41 64 14 30 24 1 36 49 32 40 58 46 40 48 50 36 50 51 29 26 74 63 85 50 46 32 22 21 16 19 69 17 21 74 4 33 44 69 15 14 26 11 19 34 37 21 37 34 4 78 4 25 26 20 30 19 17 33 50 33 16 19 49 21 53 2 25 65 20 25 32 42 120 80 12 26 49 58 24 45 12 75 56 46 9 50 3 52 37 21 47 87 28 80 26 30 64 24 34 49 4 23 35 71 33 29 8 14 24 18 1 28 17 61 22 64 56 47 63 57 4 61 40 63 39 47 22 41 19 36 36 50 43 69 27 47 36 10 43 45 44 27 15 49 57 78 31 57 37 70 26 56 51 30 41 49 61 48 35 33 63 28 26 20 30 37.227191413237928
33 26 31 26 59 61 72 21 57 64 73 12 55 40 41 1 60 11 80 60 37 48 63 42 8 1 37 77 38 16 15 3 69 30 54 19 11 28 50 19 27 78 7 53 42 17 30 21 43 14 53 38 30 12 61 40 12 25 22 86 1 46 45 27 3 58 49 32 78 36 60 50 54 32 46 86 64 60 80 24 52 30 21 12 72 55 8 40 55 48 45 46 61 23 20 26 9 19 74 9 50 42 14 11 33 44 67 24 8 35 27 19 56 35 72 29 63 64 7 31 4 60 87 67 85 47 40 43 11 7 13 9 18 77 20 52 36 21 25 19 13 12 41 20 18 33 23 9 20 26 46 4 40 33 3 49 25 38 39 26 28 35 26 84 31 74 57 41 15 25 49 23 21 28 29 30 80 62 41 62 42 24 35 23 21 17 6 4 11 19 40 20 32 11 48 14 35 17 19 35 21 38 31 29 61 70 31 63 14 33 41 33 24 24 19 71 3 27 13 22 28 45 6 49 79 70 17 81 9 44 23 24 7 25 13 45 8 7 28 25 69 21 47 14 8 18 8 62 31 19 47 24 20 49 33 80 17 22 9 52 37 66 54 52 40 20 1 59 77 102 48 51 27 11 31 97 43 3 38 16 13 31 12 47 7 46 56 4 22 57 22 9 53 49 63 58 16 33 15 57 57 38 84 27 10 60 71 14 19 9 41 19 2 18 7 57 36 3 54 20 48 20 13 71 35 23 58 73 20 11 22 38 32 84 35 17 53 40 69 12 33 59 61 40 16 80 56 88 15 19 48 29 49 28 23 30 40 60 11 31 33 63 9 26 2 50 51 37 39 7 41 72 57 48 15 9 69 73 17 55 39 50 32 40 51 89 49 42 47 24 28 16 57 48 40 65 13 27 21 1 35 44 28 42 58 39 39 44 48 35 51 58 23 24 69 62 88 44 46 29 24 21 12 19 74 20 22 73 5 37 47 68 16 11 28 11 19 32 33 24 37 38 2 75 4 23 20 20 29 23 16 39 49 37 16 18 45 19 50 2 25 60 18 27 29 38 126 77 14 29 53 59 24 49 7 77 61 56 8 47 3 56 38 18 45 86 28 74 26 29 69 25 35 52 3 25 35 57 37 29 6 13 21 22 1 32 17 62 21 60 52 49 62 55 3 47 45 60 39 42 22 38 19 30 36 54 39 67 25 42 36 10 38 44 49 26 15 49 67 76 25 62 39 69 24 49 50 25 42 46 57 45 34 29 68 30 21 15 32 36.62254025044723
33 24 32 26 58 60 69 23 56 63 72 9 57 33 37 0 61 11 83 62 32 46 68 41 9 1 39 74 37 16 17 3 66 30 56 18 10 28 50 16 24 82 7 55 43 16 27 23 36 12 53 36 30 11 59 40 8 19 23 83 1 45 42 24 2 61 45 31 78 29 60 49 59 34 45 82 61 61 77 26 48 32 21 10 68 54 8 40 49 53 47 43 61 22 21 26 8 19 72 7 41 42 16 11 35 43 70 21 7 36 27 22 53 33 75 26 56 68 6 38 4 58 88 60 80 53 38 46 10 6 14 6 19 80 24 58 40 22 27 17 11 8 42 20 18 28 22 10 18 25 44 3 38 33 3 44 28 36 32 28 32 33 22 80 30 69 54 43 14 27 54 17 21 26 30 28 75 61 40 67 39 24 27 22 19 15 7 4 10 20 37 18 30 12 52 11 32 16 20 31 25 38 30 29 62 68 33 58 10 38 38 28 24 22 19 67 3 27 12 22 30 40 7 49 85 71 14 75 8 47 24 25 7 25 15 40 7 6 31 23 69 19 45 13 7 16 7 61 31 14 45 22 21 45 33 84 17 23 8 51 36 70 56 49 43 14 1 58 79 96 52 54 26 13 34 94 44 3 38 13 14 26 16 46 7 44 66 3 23 55 25 8 59 49 62 55 14 37 19 53 50 33 91 25 8 56 63 15 17 8 41 17 2 15 7 59 26 3 51 16 51 21 15 83 35 23 58 74 21 11 24 41 32 83 34 13 52 38 73 11 35 59 61 40 12 76 51 93 19 20 48 24 46 27 22 28 38 59 12 31 32 64 9 27 2 53 50 40 40 7 40 70 52 47 11 7 71 73 15 53 35 48 33 45 49 87 51 45 49 23 27 18 53 42 36 63 14 20 20 1 32 40 29 44 51 36 39 39 43 35 51 59 23 24 63 59 88 41 41 25 23 16 12 18 77 19 23 68 6 39 50 73 16 10 25 11 20 31 36 22 37 31 1 77 4 19 22 16 28 29 15 43 41 41 13 16 39 19 49 2 25 59 19 28 27 39 121 77 12 33 58 56 24 51 7 78 57 65 9 47 3 50 37 17 45 86 27 68 23 27 75 25 33 52 1 25 28 49 36 25 5 13 18 26 1 30 20 58 20 62 50 47 60 57 3 47 44 53 43 40 19 36 20 31 42 53 37 65 26 37 36 10 37 43 50 26 12 48 69 76 27 60 40 66 22 51 45 25 45 45 57 47 32 26 69 29 18 13 31 35.95169946332737
35 24 32 27 59 56 74 22 53 57 76 7 59 30 31 0 59 10 89 63 30 48 70 38 8 0 34 76 38 14 18 2 67 26 59 19 9 30 52 16 26 82 5 59 43 15 30 23 35 10 54 35 29 11 58 42 8 21 23 84 1 46 39 23 2 58 44 31 72 33 61 39 57 33 43 78 58 57 72 27 46 31 23 7 61 49 6 43 48 45 53 39 65 21 16 27 7 19 73 4 39 43 15 12 40 41 72 21 5 38 19 22 53 34 80 27 56 63 6 39 4 55 75 61 72 56 37 45 10 7 11 6 19 82 30 51 39 21 26 15 12 8 41 20 15 29 22 12 17 28 44 3 36 32 3 38 19 35 30 28 34 28 21 82 28 71 55 41 15 26 55 19 17 24 29 23 65 61 38 67 36 24 24 22 14 11 6 4 9 19 31 17 33 11 49 10 31 13 21 32 30 39 25 25 65 71 32 61 10 40 37 29 23 23 16 69 3 27 14 23 28 35 8 46 81 73 9 73 7 50 23 24 5 20 21 32 5 5 32 28 64 21 41 13 8 14 7 58 31 18 41 19 21 43 31 76 18 24 8 51 30 74 59 50 44 14 1 67 71 94 52 53 25 13 34 95 40 2 40 10 9 24 18 48 6 43 67 3 21 49 26 8 62 47 63 57 14 34 21 54 48 34 89 22 7 61 64 16 19 9 31 14 2 12 5 58 22 3 46 14 46 20 15 86 33 23 57 69 21 9 24 41 30 90 33 13 51 39 76 9 31 59 53 39 11 80 51 89 20 19 46 21 42 25 19 27 34 48 12 30 35 59 9 33 2 57 50 40 42 7 39 70 48 47 11 5 72 67 13 50 32 50 30 45 46 84 46 44 50 21 29 17 44 36 37 59 15 21 17 1 29 40 28 46 44 32 38 42 39 33 46 56 25 21 67 59 86 38 36 20 21 14 14 19 79 17 24 63 7 42 52 66 15 10 20 12 23 27 36 17 39 30 1 77 4 17 21 14 25 30 14 41 36 45 13 17 40 19 42 1 25 60 19 28 28 42 120 74 14 37 59 52 26 51 6 74 64 75 11 44 2 44 35 13 41 80 25 66 21 24 76 24 30 48 1 30 29 46 39 26 4 15 17 28 0 31 20 59 19 63 57 45 55 50 3 43 45 54 40 35 20 35 21 30 41 50 33 59 27 33 30 11 38 40 53 23 12 43 69 74 29 62 34 63 22 46 42 27 42 43 55 49 30 22 66 28 14 11 35 35.059033989266549
32 28 33 24 61 55 76 25 50 59 78 7 62 27 29 0 73 8 92 66 26 50 71 35 8 0 28 72 40 15 18 1 65 26 52 18 7 25 46 17 20 85 5 53 47 11 26 23 32 10 50 27 28 9 54 49 8 20 19 80 1 45 36 18 2 55 51 26 75 37 65 34 56 33 38 79 57 50 72 27 45 27 21 5 63 48 7 44 50 46 54 38 63 18 16 25 4 17 69 4 36 43 12 13 38 37 64 20 4 39 18 22 55 35 80 21 59 59 6 40 3 53 68 60 60 57 37 47 10 6 11 9 22 83 30 48 43 24 25 14 12 7 46 22 13 31 22 12 17 29 48 3 31 32 2 37 25 31 28 25 32 27 18 85 26 71 58 39 11 28 52 20 16 26 24 23 63 66 36 63 34 24 24 18 12 10 7 4 6 20 30 19 38 12 45 10 33 11 21 30 30 36 22 23 69 68 34 53 11 41 34 29 23 20 15 68 2 29 13 23 25 33 12 47 83 68 9 78 5 56 20 25 4 14 23 33 5 5 32 29 66 20 37 10 7 14 7 61 33 16 38 17 20 42 33 70 15 25 8 47 31 73 63 47 45 14 1 70 67 85 58 53 21 15 37 94 37 1 41 10 9 23 20 46 6 39 68 1 22 46 30 9 69 48 65 57 14 37 20 43 48 33 91 20 6 67 65 16 14 9 32 11 1 11 5 59 23 3 44 16 49 21 15 90 32 22 59 67 27 7 22 42 26 88 31 12 46 44 75 8 30 55 56 38 6 76 48 86 16 20 46 16 42 25 16 31 34 41 12 28 33 57 9 36 2 68 43 45 42 5 36 68 49 42 11 5 70 63 11 52 31 52 30 46 46 82 45 43 51 21 25 15 48 30 36 50 12 21 16 1 26 39 27 45 41 32 31 41 40 33 47 48 27 18 66 55 83 40 34 16 15 13 15 18 78 18 27 66 9 39 59 64 14 8 20 16 24 26 36 14 41 30 1 74 4 15 23 10 22 29 16 44 33 45 15 18 40 17 38 1 26 63 16 20 26 44 123 67 16 37 59 49 25 48 6 75 62 71 14 44 1 45 33 13 42 78 28 60 17 21 69 23 30 42 1 29 28 43 38 28 4 15 14 27 0 28 21 64 17 61 56 44 53 52 3 33 43 54 36 36 20 27 18 33 41 50 33 55 25 40 27 9 37 43 51 22 11 46 76 77 24 67 33 57 23 48 42 23 41 45 49 52 31 24 65 23 12 7 39 34.35778175313059
29 27 33 22 63 50 79 28 48 59 86 6 68 23 29 0 77 8 83 64 23 47 74 34 7 0 21 69 45 16 18 0 55 23 52 17 6 27 45 16 19 85 4 56 51 9 23 26 32 9 49 26 29 7 57 49 8 19 16 76 0 45 40 18 2 52 52 23 78 42 59 38 60 33 38 78 59 48 70 27 41 25 21 4 59 46 6 46 43 42 48 39 68 17 18 23 4 17 69 5 40 40 10 15 40 35 65 15 3 39 16 18 58 34 78 20 64 59 9 40 2 52 61 52 54 51 43 42 11 5 11 10 25 91 30 42 45 21 21 13 11 7 49 21 14 31 21 12 14 27 48 3 33 29 1 32 25 35 31 25 33 26 19 80 25 76 58 37 11 29 56 18 17 29 24 21 67 64 35 55 37 21 22 19 12 10 8 4 6 24 32 19 36 14 46 9 32 10 23 28 34 37 20 21 71 67 36 54 9 42 33 25 21 17 15 72 2 28 13 20 23 37 13 44 91 65 7 80 6 57 20 25 4 13 25 31 4 3 31 30 69 22 34 9 5 14 6 53 31 19 38 19 20 41 34 63 13 21 9 47 29 76 65 47 45 14 1 66 70 81 52 55 20 12 37 90 34 1 45 7 5 24 23 51 6 35 66 1 24 43 29 9 71 51 61 61 10 44 17 40 42 30 92 18 5 68 64 14 10 10 28 9 1 10 4 60 24 2 40 16 48 21 15 95 28 24 55 70 25 7 24 44 29 87 31 12 46 37 70 7 28 58 51 37 2 74 50 82 14 22 47 13 41 21 17 33 31 39 13 25 35 52 6 32 2 68 42 41 41 5 36 70 43 39 12 4 70 65 10 46 31 49 32 45 44 82 46 44 53 17 22 13 48 28 36 42 11 20 12 1 24 36 25 51 43 31 29 40 39 29 44 45 25 15 66 49 75 46 29 13 15 10 13 17 85 18 28 60 9 36 61 57 12 9 18 16 25 26 35 13 45 26 1 76 3 14 27 9 19 32 13 45 30 46 16 19 38 13 34 1 26 64 15 19 25 46 119 64 20 40 56 41 24 55 6 77 55 77 15 40 0 43 32 13 36 77 33 57 16 19 71 20 30 41 0 30 24 43 35 29 2 17 14 27 0 29 18 68 18 61 54 45 56 52 3 32 45 51 38 34 17 27 18 28 39 51 31 58 28 39 25 8 33 43 48 18 11 43 85 72 20 65 34 58 25 53 42 21 37 42 49 45 28 23 66 26 14 8 45 33.74060822898032
33 27 31 21 56 46 78 27 43 55 85 6 69 24 25 0 82 7 83 68 22 49 75 32 7 0 20 68 46 14 16 0 51 21 50 15 3 31 39 12 18 88 2 51 44 8 20 25 26 8 50 21 29 5 54 53 7 18 14 70 0 44 41 18 1 45 54 23 78 46 51 42 51 35 30 79 52 55 69 33 41 24 17 3 50 45 6 47 45 39 44 41 63 12 21 20 1 14 69 5 40 43 9 12 45 30 65 12 3 43 16 15 62 31 83 18 61 59 7 41 2 54 49 56 51 45 41 39 9 6 13 8 27 96 29 40 44 26 20 12 12 6 51 19 12 29 21 9 11 29 47 3 33 28 1 29 23 37 33 26 32 21 17 80 24 66 58 35 11 30 58 19 17 25 21 22 62 59 35 52 38 18 21 18 12 9 7 4 4 26 33 20 31 15 43 7 36 10 19 23 36 45 20 20 64 60 40 56 9 41 31 22 16 16 14 71 1 27 10 27 27 34 16 39 77 63 4 80 6 60 19 25 4 12 23 28 4 3 29 32 61 23 32 9 3 14 5 42 28 20 37 17 18 37 31 66 9 22 8 39 29 77 61 46 45 12 1 70 70 81 53 64 17 12 40 90 35 1 46 7 6 22 25 48 6 34 70 0 25 42 33 8 77 52 60 55 9 47 16 34 52 25 94 18 3 66 63 13 12 10 25 7 1 9 4 59 24 2 37 14 50 22 16 101 26 23 52 63 25 5 24 42 26 92 29 10 46 33 68 7 25 57 49 37 2 76 47 83 17 23 52 13 50 19 15 31 30 35 14 27 32 52 6 31 2 70 41 42 39 5 34 67 39 43 11 4 67 64 12 49 33 47 32 43 36 80 45 52 58 15 22 12 46 25 37 40 9 18 13 1 22 37 24 50 41 30 25 39 42 27 39 46 25 18 65 45 73 45 30 10 17 9 9 14 83 18 34 61 11 34 59 55 10 9 16 15 25 24 35 14 47 25 1 71 3 13 25 9 20 36 13 39 23 42 15 21 32 10 28 1 26 67 12 26 23 46 119 59 22 34 58 38 28 58 5 71 57 76 14 37 0 36 32 12 36 72 43 50 14 18 69 18 28 41 0 27 21 45 34 29 2 19 13 30 0 27 16 67 14 67 53 44 54 46 3 31 40 45 37 36 17 28 18 28 40 59 28 57 30 40 24 8 31 48 44 16 11 43 89 73 20 71 30 60 21 57 39 20 38 39 44 43 23 21 60 29 13 5 44 32.92665474060823
29 30 36 20 55 42 74 29 40 50 83 6 71 22 22 0 91 6 81 65 19 44 82 31 8 0 22 77 44 13 17 0 54 19 44 12 2 30 38 14 20 84 1 52 42 8 16 25 25 7 45 19 30 5 55 50 6 19 12 59 0 43 40 17 1 44 59 23 82 45 48 45 48 37 24 68 48 57 71 32 39 19 16 3 46 41 7 43 40 36 42 41 68 12 22 19 1 13 69 5 44 47 9 11 51 26 59 11 3 42 15 16 64 28 81 16 61 50 5 47 2 52 39 52 48 49 40 37 7 6 14 6 24 98 26 36 48 27 20 11 13 4 59 18 11 28 23 8 10 27 44 3 33 27 0 24 24 35 28 31 29 20 16 82 23 62 60 35 15 30 61 19 15 26 20 23 56 56 35 46 35 14 22 18 12 5 6 2 4 29 28 21 28 16 45 7 34 10 19 19 35 50 22 20 64 51 40 62 10 41 32 21 16 16 13 66 1 22 10 30 28 36 18 37 70 63 4 81 4 64 19 24 4 11 21 30 4 4 31 32 58 21 31 8 3 15 3 38 27 20 41 16 16 32 29 67 9 24 8 37 27 71 54 48 41 12 1 69 71 81 55 68 19 10 33 86 30 1 45 7 6 23 25 48 6 31 66 0 24 40 31 9 79 58 63 63 9 52 15 30 50 23 96 18 3 63 71 13 15 12 26 5 1 6 4 51 22 2 37 10 46 22 16 104 29 23 54 59 30 5 24 41 23 91 32 9 47 31 70 7 22 59 48 40 2 67 54 76 18 22 52 12 49 18 14 33 31 33 13 26 31 50 5 32 2 72 36 40 37 6 29 66 34 42 11 4 72 62 11 47 31 47 37 36 38 75 43 59 59 15 21 11 47 26 34 37 6 15 11 1 20 43 22 44 41 24 26 36 42 26 40 45 22 19 62 52 69 41 23 10 19 9 8 15 82 15 33 63 11 35 60 52 9 10 13 13 24 23 40 16 56 24 1 72 3 13 22 9 19 37 14 46 21 45 12 20 29 10 26 1 23 64 10 28 26 46 112 61 21 32 62 34 34 59 4 67 59 72 16 33 0 29 35 11 29 70 46 47 14 17 62 16 24 39 0 23 22 44 36 28 1 22 13 24 0 28 17 63 17 75 47 46 47 43 3 29 40 43 36 33 13 26 15 24 48 62 28 62 31 40 21 8 32 44 38 17 10 42 88 74 20 69 29 55 20 57 36 21 38 35 46 43 22 24 60 26 17 5 45 32.27549194991055
30 33 38 19 49 41 72 32 40 47 87 6 66 24 20 0 89 5 77 62 19 43 86 29 10 0 24 72 43 13 16 0 51 18 43 13 2 31 36 13 22 81 0 59 41 9 14 22 27 6 41 16 31 5 54 49 6 19 10 60 0 37 38 14 1 43 59 17 87 46 45 40 45 37 19 62 43 53 64 30 33 17 15 3 43 44 7 43 40 32 39 44 73 9 20 20 1 10 65 4 41 48 8 9 50 22 53 10 2 47 17 16 58 32 76 17 62 45 3 46 2 49 33 52 46 52 35 34 9 6 15 5 26 98 27 33 45 24 21 11 13 4 59 18 9 24 22 8 11 28 45 3 28 27 0 22 23 36 31 32 31 15 15 77 21 59 51 36 17 31 59 15 13 31 16 20 56 54 35 49 37 13 23 16 12 5 7 1 3 30 29 18 29 16 41 6 33 10 18 17 31 48 20 21 62 50 43 59 9 39 31 23 20 15 12 63 1 20 8 29 31 31 15 37 67 61 4 72 6 69 19 23 4 11 21 28 4 5 32 28 60 21 23 5 3 15 3 34 21 19 42 13 15 34 30 65 11 18 6 36 25 68 55 50 33 11 0 60 61 80 55 69 22 8 28 77 28 1 49 6 7 20 26 55 6 32 62 0 29 39 39 8 81 65 59 61 9 59 12 26 53 21 99 18 1 54 72 13 15 10 26 5 1 5 4 50 19 1 30 9 46 22 16 113 27 21 51 64 31 5 22 34 19 86 35 10 46 34 74 5 20 59 49 39 2 70 50 70 21 21 46 9 50 16 12 32 30 32 12 29 30 43 2 32 2 74 33 42 34 8 30 66 35 40 12 3 67 61 11 52 33 46 34 35 39 67 43 58 61 15 25 10 36 27 35 34 5 14 10 1 18 39 20 41 37 22 26 37 39 24 38 39 20 20 56 52 70 47 22 10 23 7 5 18 78 15 37 63 13 32 66 50 10 10 12 13 24 19 35 15 54 19 1 68 3 13 21 7 18 36 13 47 18 44 11 21 27 8 24 1 23 63 11 27 26 52 110 62 20 33 66 29 35 49 3 63 56 76 16 33 0 28 29 7 30 66 47 41 14 15 60 17 24 35 0 20 25 44 31 25 0 19 13 25 0 31 15 59 16 72 50 37 47 39 3 26 34 44 35 34 11 26 15 24 52 59 25 68 31 38 20 7 31 47 35 16 9 41 78 64 20 69 29 50 17 59 30 22 36 36 43 39 20 22 55 31 13 7 44 31.304114490161003
30 32 35 19 50 35 70 36 41 45 79 3 73 23 17 0 96 5 70 56 17 48 83 23 6 0 22 66 44 13 19 0 51 18 43 15 4 33 34 13 21 80 0 58 39 8 11 19 26 6 39 16 34 4 49 57 6 16 7 55 0 33 41 15 1 43 61 18 92 45 43 35 37 37 19 58 38 49 67 33 35 15 17 1 38 44 7 44 42 29 34 42 79 9 22 17 1 8 59 4 37 53 8 6 48 21 49 9 2 47 19 17 58 32 68 15 63 48 3 46 2 51 29 51 45 54 33 29 8 6 16 6 21 94 26 30 41 22 23 11 13 4 54 18 8 19 23 9 12 28 44 2 22 25 0 20 21 34 32 31 32 15 16 82 18 51 50 34 17 30 60 17 12 33 10 21 54 59 35 49 42 12 27 16 10 5 8 1 3 24 29 19 27 16 40 6 36 10 18 12 32 50 20 22 62 51 48 60 8 43 33 25 17 17 11 59 1 20 6 26 30 34 16 35 59 59 3 70 6 66 17 22 4 9 18 24 3 6 27 30 58 18 19 4 2 16 3 32 17 20 41 17 14 32 32 63 11 17 4 35 28 68 50 45 30 8 0 53 54 77 52 68 22 8 28 76 29 1 51 6 6 19 28 49 4 29 58 0 32 36 41 9 81 64 61 62 9 71 11 22 52 21 94 16 1 51 71 9 17 10 30 3 1 4 4 46 18 1 30 9 44 21 15 114 24 17 51 62 29 7 22 28 16 80 39 9 41 33 70 4 16 53 49 41 2 66 46 73 21 21 45 8 47 14 12 28 29 31 12 28 23 43 2 28 2 67 31 42 32 6 27 66 35 43 11 5 71 60 12 46 38 46 33 34 36 55 44 58 60 10 27 11 33 25 35 25 5 15 10 1 16 38 19 41 35 15 25 36 45 24 32 40 20 18 64 58 68 47 19 10 23 6 4 20 73 14 37 60 10 31 71 50 7 9 10 12 21 16 34 17 57 20 1 61 3 9 19 8 16 35 12 47 16 43 8 19 26 7 20 0 22 63 11 28 27 57 100 58 20 35 60 24 37 47 3 60 55 81 21 31 0 26 27 6 29 66 49 36 13 14 56 16 23 35 0 20 26 42 34 24 0 18 13 26 0 30 14 63 18 68 48 36 42 40 3 28 33 42 36 37 11 29 13 23 52 63 24 64 39 34 19 7 29 49 30 15 6 36 78 66 18 61 25 47 14 59 27 20 34 36 39 31 19 21 52 33 13 7 43 30.40429338103757
31 36 36 18 53 30 69 35 43 41 79 2 70 24 16 0 106 4 71 55 16 55 90 22 6 0 23 67 42 10 20 0 52 16 39 13 5 35 26 15 18 81 0 61 41 7 11 15 25 6 38 16 39 3 51 56 4 16 6 53 0 33 48 16 1 40 65 19 88 41 38 34 38 40 18 52 38 55 64 33 36 16 16 0 33 40 7 39 45 27 30 45 84 9 25 13 1 8 53 2 34 51 7 5 45 26 52 8 2 49 22 17 51 27 64 13 61 46 3 48 2 47 28 48 43 54 34 24 8 6 16 5 26 95 29 30 39 21 23 10 12 3 56 16 7 19 19 11 10 27 45 2 22 21 0 18 21 38 34 31 33 15 15 78 14 49 51 32 18 28 55 20 12 35 7 18 52 58 34 51 45 11 28 14 9 5 6 1 3 19 30 20 26 14 33 8 37 9 19 10 34 45 18 20 70 49 50 61 8 43 31 26 18 20 10 57 1 21 6 26 25 32 17 36 60 52 3 67 6 72 19 23 3 9 13 24 3 8 26 26 57 17 18 3 2 20 2 27 16 17 44 16 14 27 36 61 11 19 2 35 29 66 42 48 23 8 0 52 50 70 54 71 25 11 26 74 26 1 51 6 6 15 35 51 3 31 53 0 35 38 44 8 76 61 56 59 9 79 11 20 51 19 90 18 1 52 72 10 20 10 32 3 1 3 4 41 17 1 24 8 41 20 15 111 22 19 52 61 31 6 24 26 15 75 37 9 42 27 68 3 15 48 45 44 2 60 42 68 23 20 45 8 41 12 11 27 25 30 14 30 28 40 2 29 2 66 31 32 32 8 28 58 28 43 11 6 72 56 11 48 37 48 33 37 39 50 47 59 61 10 24 10 35 23 36 22 4 14 10 1 16 38 16 38 34 13 21 35 48 22 28 38 17 18 63 51 70 44 21 11 23 5 4 20 72 14 35 61 11 29 66 54 6 8 11 14 20 15 32 18 57 25 1 60 2 9 16 7 11 28 11 51 16 47 6 15 25 7 20 0 18 64 9 31 27 62 97 57 21 34 57 21 40 46 3 53 55 84 20 29 0 23 24 6 27 63 45 28 13 14 50 15 20 37 0 22 29 39 31 23 0 13 12 26 0 31 13 59 19 65 46 35 43 40 3 26 38 36 40 34 10 29 11 24 57 63 22 62 41 31 16 6 27 45 28 15 5 37 76 65 14 57 24 45 14 57 25 21 32 30 33 33 20 18 49 33 13 7 41 29.72093023255814
31 37 37 19 55 25 73 37 37 35 72 2 69 26 16 0 117 2 68 55 17 56 83 19 7 0 20 71 39 10 23 0 53 14 33 9 4 34 24 14 16 79 0 60 39 7 9 13 24 4 34 16 42 3 49 57 3 13 5 50 0 34 42 17 1 40 70 18 92 38 39 34 41 37 13 50 31 48 59 26 35 13 16 0 32 39 6 38 44 25 28 49 80 9 28 14 1 7 50 2 33 52 7 4 46 32 47 7 2 46 25 19 46 26 70 11 59 45 3 48 2 40 26 44 38 50 33 19 9 5 16 4 24 94 31 32 39 19 24 7 14 3 57 15 6 16 16 9 10 27 45 2 18 22 0 16 20 38 35 29 37 16 13 76 12 44 52 29 17 26 53 22 9 34 7 18 43 55 36 49 43 10 26 12 8 3 6 1 3 21 30 22 27 11 35 9 36 7 17 8 33 48 17 19 64 47 53 62 8 44 31 25 18 18 9 58 1 20 5 26 26 32 20 38 59 52 3 65 6 72 18 18 3 6 12 22 2 8 26 26 57 19 17 3 1 22 3 26 16 18 50 16 16 25 33 61 13 19 2 37 27 61 37 46 20 7 0 48 45 64 57 70 22 13 26 72 26 1 47 5 7 15 43 48 3 26 55 0 33 34 44 8 79 63 54 52 7 76 9 17 48 19 92 18 1 52 74 11 24 12 34 2 1 3 4 42 16 0 21 8 38 19 14 104 17 18 48 59 26 3 23 29 17 75 37 7 46 26 67 1 12 43 48 48 1 61 39 66 22 17 45 8 41 10 8 25 20 29 16 33 28 31 1 24 2 67 30 36 32 9 26 55 28 49 12 10 65 55 15 46 37 47 30 38 35 45 50 58 61 10 24 9 31 19 33 21 4 12 10 1 14 33 12 40 28 11 22 37 48 21 27 38 16 20 54 56 67 49 21 10 24 4 4 20 71 14 30 63 12 26 65 54 5 7 11 10 16 16 36 17 56 22 1 49 2 7 13 6 13 30 10 53 11 43 6 16 24 7 17 0 18 68 5 32 26 57 91 52 21 37 57 24 47 49 2 47 54 83 22 25 0 21 23 6 27 54 51 26 12 13 44 12 18 33 0 20 28 36 27 21 0 8 15 28 0 29 9 51 21 58 44 33 47 35 3 25 38 34 45 35 7 23 12 23 64 68 18 61 41 29 15 8 26 46 30 13 4 37 83 61 13 56 19 41 13 52 25 19 31 31 31 30 15 16 44 32 12 6 39 28.833631484794276
34 36 36 18 55 21 76 38 34 30 69 2 64 24 14 0 115 2 60 56 20 60 82 17 9 0 18 68 41 10 26 0 50 14 31 8 5 35 24 15 16 76 0 56 36 7 9 13 24 3 31 17 40 3 44 62 3 11 5 42 0 32 45 17 0 42 69 17 89 39 36 32 38 33 12 49 28 47 57 28 34 12 17 0 29 38 6 38 49 25 22 48 86 8 29 15 1 8 48 2 33 51 5 6 49 34 48 9 2 43 26 19 40 26 57 9 58 41 3 47 1 42 23 41 33 42 33 17 10 4 13 4 23 93 29 31 31 18 22 8 13 3 54 14 5 13 12 9 8 25 43 2 14 21 0 14 20 42 32 28 42 15 12 74 11 46 51 27 20 22 54 20 10 31 7 16 34 53 36 46 45 9 25 11 7 3 5 1 2 23 28 25 23 8 36 6 34 7 16 7 32 48 18 18 62 45 55 70 10 43 29 22 20 16 8 52 0 19 2 26 25 35 20 32 53 52 3 66 6 73 21 14 3 6 12 25 1 9 28 25 55 17 16 3 1 20 3 27 14 17 51 15 17 24 35 57 9 16 2 37 27 59 33 44 18 6 0 42 45 61 57 66 22 13 24 73 25 1 48 5 7 11 52 40 3 20 49 0 36 32 51 8 75 58 57 54 5 79 8 15 52 18 95 17 1 49 71 13 24 13 34 2 1 2 3 36 17 0 17 8 46 21 15 104 15 17 50 62 22 2 25 30 18 74 36 7 48 25 67 1 11 43 45 49 1 65 35 57 23 16 39 6 40 10 9 23 19 29 17 33 24 27 1 27 2 68 29 32 31 10 24 52 27 43 11 10 64 54 17 44 38 37 32 41 35 44 49 55 59 8 20 8 30 20 32 18 4 10 11 1 15 31 9 39 25 10 25 35 49 26 26 35 17 19 53 61 74 45 25 11 27 3 4 20 59 13 32 59 10 24 63 51 5 6 10 9 17 16 37 17 58 16 1 44 2 8 14 6 14 32 9 54 13 42 4 13 22 6 15 0 17 71 6 33 26 47 96 48 24 39 60 23 48 54 2 41 49 82 24 22 0 21 21 5 23 52 50 22 13 11 40 10 18 34 0 22 25 30 27 18 0 7 15 30 0 28 11 49 21 55 41 31 52 33 3 25 38 29 45 32 6 23 10 21 71 67 15 62 38 29 12 10 27 47 29 12 4 29 82 63 12 63 20 35 12 46 25 19 30 29 25 29 15 14 41 31 11 7 40 28.041144901610019
34 36 34 20 53 16 82 36 40 26 71 1 61 22 11 0 122 2 56 62 20 63 80 17 8 0 16 73 37 9 26 0 51 13 27 9 5 35 25 14 18 72 0 52 37 6 7 11 25 3 28 16 41 3 46 62 3 9 5 37 0 30 46 16 0 42 70 17 84 37 37 33 37 33 12 49 25 52 53 31 32 11 15 0 22 39 6 37 50 27 20 47 82 7 31 13 1 4 41 1 34 51 5 7 50 32 41 6 1 50 25 18 43 25 57 6 52 38 3 43 1 37 21 39 28 43 35 16 9 5 12 4 23 95 28 32 30 16 20 6 13 2 52 13 5 11 14 10 8 23 41 2 9 23 0 11 19 41 29 25 45 13 11 71 11 42 47 27 20 19 59 21 9 28 6 17 32 55 35 47 47 9 25 9 7 3 2 1 2 22 29 27 24 6 34 6 34 6 14 6 27 45 17 19 62 41 57 70 9 42 27 17 22 17 6 52 0 19 1 25 26 33 17 32 44 55 3 62 8 72 22 12 3 5 10 25 0 8 27 27 55 18 16 3 1 20 4 30 14 15 53 15 14 28 32 51 7 16 2 33 23 59 30 44 18 6 0 38 40 67 54 64 23 16 22 74 25 0 53 5 6 10 55 42 2 18 45 0 38 28 49 8 73 56 60 53 4 77 7 14 57 17 91 16 1 49 58 10 27 10 35 1 1 2 3 37 15 0 19 7 46 20 18 93 15 20 52 60 22 1 26 31 18 73 35 5 41 19 72 0 9 45 41 49 1 64 31 53 19 14 38 3 36 9 7 22 20 29 18 30 24 26 1 25 1 78 30 29 31 11 22 51 28 41 12 10 62 53 20 38 37 32 29 44 32 36 46 49 51 7 21 8 29 17 30 16 4 10 11 0 12 33 7 43 21 9 22 31 54 26 22 32 18 18 56 62 68 41 23 8 23 3 4 21 61 13 32 59 10 27 69 52 5 5 8 10 17 15 41 18 56 17 1 45 2 7 14 4 15 32 9 52 13 38 5 14 19 6 13 0 19 72 7 29 28 47 94 41 23 38 63 21 57 57 2 35 47 81 30 22 0 15 20 3 24 48 52 21 16 6 34 10 12 30 0 22 22 27 30 17 0 6 13 28 0 29 9 44 22 54 36 26 47 31 2 17 37 29 45 33 6 22 11 20 74 67 16 61 39 27 10 12 28 43 32 10 4 23 79 61 10 63 20 33 14 42 23 19 33 28 23 30 12 11 40 33 12 6 46 27.273703041144903
36 32 34 19 56 15 85 35 44 24 75 1 61 18 11 0 125 2 55 57 20 67 76 15 9 0 15 69 40 8 24 0 49 12 27 9 5 32 22 12 18 73 0 55 37 7 8 11 26 3 27 17 41 3 48 58 3 9 4 34 0 31 48 16 0 43 71 16 85 34 32 36 36 32 11 41 25 55 48 30 29 12 14 0 22 38 4 42 46 29 18 51 72 4 33 13 1 4 42 1 32 49 5 8 54 35 34 5 1 48 27 17 40 23 53 6 55 37 3 44 1 39 18 35 30 38 34 14 7 5 12 3 22 100 28 29 30 15 17 6 13 2 48 15 4 10 12 10 6 18 36 2 9 23 0 10 24 40 26 21 45 14 9 64 9 41 45 25 20 21 61 21 10 28 5 19 32 54 33 42 54 10 28 9 5 2 1 1 2 21 27 26 23 6 33 8 34 6 12 5 28 44 13 19 61 44 56 67 8 41 24 14 17 18 6 47 0 17 1 26 25 37 13 31 43 50 3 59 8 75 20 11 2 5 9 23 0 7 25 31 53 18 15 3 1 19 4 30 11 15 40 13 14 28 37 45 8 16 2 33 21 59 26 42 17 6 0 40 41 60 47 59 20 18 23 78 25 0 50 4 5 8 62 43 1 16 51 0 38 26 49 6 74 52 62 55 4 79 7 7 64 12 86 16 1 44 57 6 27 10 32 0 1 2 3 31 13 0 14 6 47 18 20 96 14 20 48 60 21 1 28 35 21 72 29 5 37 16 75 0 7 45 42 52 1 60 29 49 17 14 35 2 38 9 7 22 25 28 20 33 26 23 1 19 1 76 30 30 31 13 19 53 28 41 13 12 57 53 21 37 36 30 29 45 31 34 41 52 48 6 17 6 29 16 29 16 4 10 10 0 8 30 6 44 20 8 21 31 50 25 22 33 16 22 56 56 70 42 23 7 24 3 3 21 59 14 31 65 8 28 71 59 5 4 8 12 17 15 36 16 54 17 1 47 2 7 13 4 14 32 8 50 14 33 4 16 23 5 12 0 20 74 7 26 24 47 81 30 23 40 72 21 57 53 2 34 42 79 32 19 0 16 15 3 22 46 51 18 17 5 30 10 10 32 0 22 24 23 31 17 0 5 14 31 0 28 8 44 18 52 33 22 47 25 2 17 39 27 42 36 6 24 13 20 67 67 13 57 37 25 9 12 26 39 31 10 4 24 73 61 5 63 18 31 15 40 26 17 41 26 18 28 11 12 40 35 10 8 47 26.602862254025046
43 34 32 15 54 13 85 35 44 23 69 1 61 16 10 0 123 2 50 57 16 64 75 12 11 0 13 69 36 8 29 0 49 11 25 10 4 28 20 13 16 69 0 65 37 7 4 13 26 3 29 17 39 3 50 54 2 9 2 29 0 30 51 14 0 43 62 14 85 31 33 34 36 35 10 41 26 56 46 29 31 9 14 0 23 34 3 42 41 28 21 53 75 3 32 12 1 5 39 0 30 41 4 9 51 31 32 5 0 48 25 19 33 20 53 6 54 35 2 43 1 38 13 34 32 38 35 11 7 5 12 3 21 107 29 30 27 17 15 6 11 1 46 15 3 8 11 8 4 18 32 2 7 22 0 7 23 39 24 21 45 12 8 61 10 45 44 22 21 21 65 17 8 26 4 14 31 51 34 38 53 9 30 8 5 2 1 1 2 20 24 26 22 5 32 7 32 5 10 5 28 40 10 19 61 43 58 59 5 33 20 13 17 18 4 47 0 21 1 24 21 43 14 31 39 50 2 58 6 72 16 8 2 5 10 24 0 7 24 31 55 18 10 3 1 16 5 32 12 15 42 11 12 32 42 47 8 15 2 32 19 63 25 40 15 4 0 41 38 57 49 55 18 18 27 74 24 0 48 3 4 8 65 39 1 15 47 0 35 26 53 7 76 45 65 54 3 82 6 7 69 13 89 13 1 37 56 7 33 9 37 0 1 2 3 28 11 0 13 3 48 19 24 92 9 19 46 56 20 1 27 37 23 69 25 5 35 16 71 0 9 45 43 51 1 59 26 46 20 16 34 2 32 7 7 23 20 28 22 34 29 19 1 15 1 78 31 32 34 16 18 52 25 40 10 14 56 57 18 34 32 24 27 49 27 29 39 53 45 6 14 5 26 13 30 14 3 8 8 0 6 31 6 43 22 8 19 32 44 30 21 41 19 25 51 56 74 39 23 5 23 2 3 23 52 13 32 72 8 26 78 61 5 4 8 14 17 17 37 18 54 17 1 50 2 6 13 3 15 27 8 56 15 35 4 15 24 4 12 0 19 72 9 28 22 39 79 29 25 34 74 18 58 53 2 39 44 83 32 20 0 17 12 1 20 44 57 17 14 5 29 10 10 30 0 21 20 23 29 19 0 3 15 33 0 30 8 36 21 52 31 20 46 22 2 16 40 25 37 33 5 22 12 25 66 63 14 52 33 27 8 16 27 35 35 11 4 24 74 64 4 61 16 34 13 39 25 16 42 23 17 29 11 14 35 35 9 11 51 26.02504472271914
44 33 28 17 59 12 81 37 40 23 68 1 59 16 9 0 120 2 44 65 16 62 73 10 9 0 11 66 35 8 31 0 48 10 26 9 3 28 19 14 10 62 0 73 38 6 3 12 28 3 31 17 37 3 52 57 1 10 1 26 0 24 48 17 0 40 52 14 87 27 39 34 35 33 10 42 28 55 49 31 33 5 13 0 18 36 2 39 34 27 20 55 74 3 30 10 1 5 37 0 28 38 3 9 51 25 28 5 0 49 25 17 31 14 52 4 51 30 2 40 0 38 11 34 33 36 34 9 5 3 10 3 19 107 34 36 29 18 19 7 10 0 40 15 1 6 9 8 3 15 30 2 6 23 0 5 23 38 22 23 48 12 7 53 9 37 39 20 24 19 64 17 7 24 3 10 36 46 32 36 57 8 34 8 5 2 1 1 2 20 28 26 22 4 32 8 32 5 11 4 29 40 9 16 55 44 57 55 4 31 21 10 15 18 2 47 0 21 1 22 21 40 16 28 36 52 2 54 6 77 13 8 2 4 10 21 0 7 24 24 53 16 10 3 1 16 5 31 16 13 51 9 7 36 44 48 9 13 2 32 21 54 25 41 13 3 0 36 38 52 43 53 15 17 28 72 21 0 46 2 3 7 61 41 1 15 44 0 30 19 58 6 76 45 65 50 3 81 6 6 68 11 88 12 0 37 54 10 33 7 41 0 1 2 3 23 11 0 11 2 50 15 26 85 10 15 41 51 16 1 28 40 23 71 26 5 33 13 71 0 10 43 47 47 1 56 24 43 22 16 35 2 30 5 9 19 20 21 24 32 32 15 1 13 1 76 31 29 32 19 17 60 24 37 11 17 51 56 18 35 33 24 26 49 28 25 40 55 48 5 13 3 21 13 31 14 3 6 6 0 6 32 5 36 22 7 19 32 40 30 20 40 18 29 43 57 80 39 20 6 21 2 1 25 48 11 30 73 7 27 77 54 4 3 7 13 13 17 31 18 51 16 0 46 2 6 13 3 10 24 8 58 13 38 3 17 26 3 10 0 21 71 6 26 19 36 78 29 25 33 78 15 68 48 1 37 45 91 31 19 0 16 11 1 17 41 54 17 13 5 28 9 10 33 0 20 18 22 28 20 0 3 17 31 0 33 6 30 22 57 29 17 44 24 2 14 37 26 39 32 4 21 10 28 60 62 15 54 29 27 5 18 26 32 40 9 4 26 69 57 2 61 17 31 10 38 20 17 42 23 18 28 10 13 35 40 9 12 49 25.273703041144903
44 31 27 18 64 9 74 32 40 21 66 1 61 20 8 0 118 2 46 59 15 64 75 9 8 0 12 63 37 9 35 0 46 7 33 7 2 26 16 12 11 68 0 82 35 7 3 9 28 2 32 13 32 3 49 53 0 11 1 23 0 23 50 19 0 40 56 14 82 22 40 37 36 37 10 40 27 57 40 28 28 4 14 0 15 36 2 42 32 24 20 54 76 3 32 13 1 4 37 0 27 28 4 8 56 21 27 6 0 50 25 12 28 15 51 4 49 30 1 44 0 37 10 30 32 38 35 8 4 2 10 1 16 104 29 37 26 15 19 6 10 0 38 17 1 6 11 9 3 17 29 2 5 25 0 5 27 38 20 20 47 12 5 45 8 30 42 17 23 18 60 13 6 26 2 9 40 48 34 34 53 6 33 8 4 1 1 1 1 17 28 29 19 3 34 8 31 5 9 4 30 39 10 15 56 44 59 49 2 27 17 8 12 17 2 50 0 22 1 28 18 41 15 26 32 48 2 52 5 83 13 7 2 3 10 21 0 6 28 27 52 11 10 2 0 14 6 25 15 11 51 8 5 39 47 49 9 13 2 32 20 51 21 36 10 3 0 38 38 44 41 50 18 18 24 69 18 0 39 2 3 5 66 42 1 13 42 0 31 17 55 4 80 43 58 45 2 79 5 5 77 12 88 12 0 37 55 12 41 7 40 0 1 2 1 16 11 0 13 2 52 17 22 79 11 13 36 49 19 1 27 36 19 60 26 3 28 13 64 0 8 43 47 47 1 57 25 42 22 18 36 1 28 5 10 17 19 19 26 32 32 16 1 12 0 73 30 29 28 20 14 60 28 34 13 18 49 59 17 34 34 17 26 55 24 23 46 49 47 4 10 3 19 13 31 13 3 6 6 0 6 32 5 38 18 7 18 31 35 30 23 40 18 31 44 54 76 39 17 8 20 2 1 21 51 8 30 70 6 26 81 47 3 2 7 14 12 17 31 18 50 15 0 41 2 6 9 2 9 23 7 60 13 38 3 17 24 2 9 0 19 67 6 25 18 33 69 26 25 33 78 15 68 51 0 39 44 90 31 16 0 17 10 1 16 40 54 16 11 6 27 7 11 34 0 16 16 18 31 16 0 2 19 29 0 32 7 27 18 57 28 19 41 23 2 13 39 21 35 30 3 26 9 31 63 62 14 52 27 26 4 16 24 31 37 7 4 23 62 56 2 57 19 28 9 29 20 18 41 21 18 28 7 13 32 39 8 10 43 24.524150268336315
43 28 24 18 60 8 77 29 43 19 57 1 54 21 5 0 117 2 45 56 17 62 74 7 9 0 10 63 38 8 37 0 47 8 30 7 1 21 15 11 11 64 0 85 36 9 2 9 26 2 32 12 37 3 53 60 0 9 1 19 0 19 51 19 0 40 54 17 77 18 35 36 36 34 9 43 25 55 41 23 27 3 13 0 15 34 2 40 28 25 21 58 76 2 37 11 1 2 38 0 25 27 5 9 59 20 22 6 0 55 23 11 27 16 50 4 48 27 1 42 0 34 8 31 32 41 34 8 4 2 10 1 15 98 23 37 23 14 20 6 8 0 37 14 1 6 12 10 3 18 31 1 4 24 0 4 29 36 21 17 44 12 5 48 8 26 39 13 26 18 60 13 6 24 1 9 46 47 35 38 50 6 35 6 3 0 1 1 1 16 29 29 16 3 35 7 33 4 9 4 32 33 12 12 56 40 60 45 2 26 14 8 10 18 2 49 0 22 1 30 17 40 14 26 32 38 2 48 5 88 18 6 2 3 9 23 0 4 37 25 48 7 10 2 0 12 6 25 19 10 44 6 5 39 48 55 10 12 2 32 17 54 19 35 8 3 0 35 41 40 42 46 20 13 24 67 16 0 39 2 2 4 65 37 1 11 41 0 33 17 59 2 84 44 55 43 2 76 5 5 77 13 90 11 0 35 58 14 45 5 41 0 1 1 1 14 13 0 13 2 51 18 20 83 10 9 37 55 21 1 26 39 18 53 26 3 28 10 66 0 9 42 44 51 1 50 24 37 21 19 32 0 22 4 7 17 19 17 22 31 33 12 1 11 0 79 31 24 28 18 13 64 30 38 11 18 41 58 17 31 32 17 31 59 24 23 44 45 49 4 12 3 17 12 28 12 3 6 3 0 5 35 5 33 19 6 19 34 35 30 27 37 17 31 42 52 75 39 17 9 19 1 1 16 48 9 31 69 5 22 84 42 2 2 6 13 12 16 35 21 45 12 0 38 1 6 8 2 12 21 6 54 15 36 3 20 23 2 9 0 16 66 5 25 18 32 63 27 27 33 82 14 67 45 0 37 40 87 29 11 0 17 8 1 15 37 50 13 12 6 22 5 9 34 0 14 15 17 38 17 0 2 24 32 0 35 8 23 14 56 26 19 42 20 2 12 41 20 32 33 3 32 9 31 63 65 15 55 24 24 4 18 23 35 35 7 3 23 62 57 2 61 17 28 8 30 20 17 38 20 19 26 5 16 31 44 7 11 44 24.033989266547406
42 29 23 17 61 8 83 26 38 17 50 1 52 17 5 0 116 2 38 52 13 54 77 7 9 0 11 64 37 6 33 0 47 8 29 6 1 15 14 11 13 61 0 88 37 7 2 10 30 2 30 10 37 3 55 62 0 10 0 13 0 17 51 22 0 37 52 16 75 20 38 39 30 32 8 45 20 55 40 22 25 3 12 0 17 34 2 38 29 20 22 55 77 2 38 12 1 2 37 0 27 25 3 11 56 19 23 6 0 59 24 12 32 14 46 3 43 24 1 49 0 32 8 30 30 45 33 8 4 2 11 1 10 96 21 39 22 11 18 8 6 0 35 15 1 5 11 9 3 16 29 1 4 21 0 2 33 35 20 18 37 12 5 45 7 23 41 11 28 20 51 9 4 23 1 11 46 50 36 37 54 7 38 6 3 0 1 1 1 17 30 27 17 3 39 8 31 4 9 3 30 31 13 12 49 41 56 43 2 23 12 8 7 19 2 46 0 22 1 33 19 45 12 26 33 35 1 45 5 83 14 4 2 2 8 27 0 2 37 23 47 7 10 2 0 13 7 22 17 7 35 5 5 34 53 58 9 8 2 30 16 51 16 38 5 3 0 36 41 35 40 44 17 16 21 67 14 0 40 1 2 4 66 37 1 12 39 0 35 16 55 2 92 34 52 41 2 68 5 4 84 13 83 8 0 33 57 13 45 4 38 0 1 1 1 12 11 0 12 1 54 18 19 85 9 7 41 54 18 1 29 39 17 47 27 3 29 9 59 0 10 44 41 54 1 47 22 35 24 18 34 0 21 3 8 16 18 16 21 29 34 10 1 9 0 79 29 25 31 20 13 63 31 36 10 17 41 60 19 30 29 18 30 65 24 19 44 51 47 4 13 3 16 12 27 11 3 5 3 0 5 36 5 29 19 6 19 37 32 29 30 37 19 32 44 48 70 39 15 9 19 1 1 16 47 6 33 68 5 25 76 39 2 1 6 14 11 15 34 19 46 11 0 31 1 6 7 2 10 22 5 48 17 39 3 20 23 2 7 0 15 68 4 23 20 31 60 30 27 35 87 14 65 47 0 30 40 82 30 8 0 18 7 1 13 36 53 11 9 6 16 4 9 33 0 12 12 17 41 19 0 1 27 29 0 34 7 21 14 52 22 19 43 21 2 10 47 17 30 32 2 32 9 32 60 65 13 65 26 22 4 19 20 34 35 6 3 21 64 55 2 55 18 25 7 31 20 20 38 22 17 27 6 15 33 42 7 12 48 23.486583184257606
43 28 24 18 61 8 83 20 38 18 53 1 54 17 4 0 110 2 38 54 13 54 72 5 10 0 11 57 36 7 32 0 44 9 27 4 1 12 13 11 14 57 0 81 34 7 0 10 28 2 27 10 37 3 56 65 0 12 0 11 0 16 55 24 0 36 51 15 76 17 36 41 31 33 8 40 18 54 37 21 26 3 12 0 17 37 2 38 30 19 22 49 82 2 39 11 1 2 40 0 22 24 4 10 56 21 24 5 0 58 25 12 32 12 42 3 39 21 0 48 0 31 6 28 28 45 33 6 4 2 8 1 9 96 23 39 21 11 21 7 6 0 31 17 1 4 12 7 3 15 28 1 3 26 0 2 33 28 19 20 31 12 5 44 8 20 38 11 29 17 51 9 3 25 1 13 50 49 39 33 53 8 43 6 3 0 1 1 1 15 28 24 13 3 40 8 30 4 12 3 31 29 14 11 50 44 55 42 2 25 12 7 7 15 2 44 0 18 1 35 18 48 11 24 33 30 1 42 5 85 14 2 1 1 6 30 0 1 36 21 53 5 9 1 0 14 6 22 16 7 32 4 3 35 56 67 10 7 1 29 16 50 15 33 4 2 0 37 39 29 36 42 15 17 19 65 12 0 42 1 3 4 67 39 1 12 38 0 39 14 53 2 88 36 51 42 2 65 4 4 89 13 82 7 0 30 58 10 48 3 39 0 1 1 1 11 12 0 11 1 50 20 18 84 6 6 43 47 17 0 33 37 17 49 30 3 32 9 59 0 10 45 39 61 1 46 18 34 24 17 32 0 19 3 7 17 19 16 20 25 34 10 1 7 0 84 28 21 35 24 13 62 29 35 11 16 37 58 18 34 29 19 31 64 24 16 42 50 42 4 13 3 15 10 27 9 3 4 3 0 5 37 5 22 20 6 20 33 30 28 29 35 18 33 43 50 70 34 20 11 18 1 0 11 43 7 38 67 5 22 76 39 2 0 6 14 8 13 33 17 42 8 0 31 1 5 6 2 8 21 3 48 15 41 3 21 21 1 3 0 17 64 4 24 18 31 57 26 28 37 88 13 67 44 0 30 38 79 33 8 0 16 7 0 11 36 50 9 7 6 13 4 8 35 0 10 12 17 38 18 0 1 24 30 0 33 6 22 11 54 18 17 45 21 2 9 49 13 30 27 1 33 6 28 62 65 13 68 28 22 4 22 21 33 33 5 2 21 67 53 2 53 21 27 7 28 20 17 41 25 15 28 8 19 32 37 7 11 49 23.014311270125224
46 25 22 21 60 6 90 18 34 16 52 1 53 16 3 0 109 1 34 53 11 56 70 5 10 0 9 60 37 6 30 0 38 9 28 3 1 11 12 9 14 58 0 79 37 7 0 12 31 2 27 11 39 3 53 53 0 15 0 9 0 16 58 24 0 32 48 14 66 17 38 43 26 33 6 48 15 50 33 22 21 2 11 0 15 37 1 35 28 21 24 48 84 2 35 12 1 2 43 0 21 24 3 7 60 21 26 6 0 62 23 12 34 12 40 2 39 20 0 46 0 27 5 27 30 44 30 7 4 2 8 1 10 93 22 42 22 9 20 6 6 0 32 16 0 2 9 6 3 14 27 1 2 25 0 2 42 28 19 21 36 10 3 39 5 16 38 10 28 15 49 9 3 25 1 11 56 52 41 30 52 9 43 6 3 0 1 1 1 15 27 26 14 3 41 8 31 4 13 3 35 28 13 10 50 40 49 37 2 26 12 4 5 11 1 42 0 20 0 33 22 54 11 21 32 28 1 40 5 88 15 2 0 0 7 35 0 1 35 19 46 4 9 0 0 15 6 21 19 5 32 4 2 33 51 78 11 7 1 30 18 53 13 31 4 2 0 34 40 26 37 44 13 15 17 67 11 0 39 1 3 4 69 43 1 13 36 0 42 14 57 2 89 37 51 43 2 64 4 3 89 11 80 7 0 29 59 10 48 3 40 0 1 1 0 10 9 0 9 1 49 18 16 84 5 6 46 50 15 0 32 36 17 43 32 2 29 7 58 0 10 45 37 60 0 43 16 31 22 21 30 0 19 3 6 16 19 15 18 20 31 10 0 5 0 82 31 18 29 25 12 65 29 36 12 17 32 47 17 31 28 20 30 63 24 16 38 57 44 3 11 3 13 10 27 10 2 3 3 0 3 41 5 14 16 6 19 31 28 26 28 34 18 35 49 45 69 35 21 12 17 1 0 8 40 6 32 69 3 21 71 39 2 0 4 13 8 12 32 18 39 7 0 32 1 4 6 2 8 22 2 46 15 45 3 18 23 0 3 0 19 65 2 26 17 28 56 26 30 40 93 14 65 39 0 31 38 81 37 7 0 18 4 0 12 35 47 8 7 6 11 4 8 40 0 8 11 21 36 18 0 1 26 29 0 32 7 17 10 54 19 19 43 20 2 6 42 11 29 20 1 30 6 25 66 64 12 66 29 20 3 23 22 31 31 5 2 19 70 52 2 54 20 25 6 24 14 19 39 28 16 33 8 19 28 37 6 10 52 22.561717352415028
46 24 21 18 62 5 86 16 33 13 49 1 53 16 3 0 110 1 29 52 12 51 72 4 11 0 8 63 36 6 31 0 37 9 24 3 1 10 8 9 13 54 0 73 32 9 0 10 28 2 23 13 45 2 50 52 0 17 0 7 0 12 61 25 0 32 44 15 66 14 38 47 20 37 5 47 13 52 32 19 20 2 11 0 13 35 0 37 25 20 23 46 79 1 37 10 0 1 42 0 22 22 2 8 58 21 29 8 0 59 25 14 34 11 44 2 37 20 0 48 0 30 3 23 30 41 26 9 3 1 7 1 9 95 23 39 16 7 18 4 6 0 34 15 0 1 8 5 3 16 28 1 1 24 0 2 44 26 18 20 41 10 3 40 4 14 45 8 26 14 48 8 3 27 1 11 60 55 44 26 47 8 47 5 3 0 1 0 1 16 29 30 13 2 36 9 29 4 14 2 37 24 15 6 50 45 47 37 1 24 13 2 5 9 1 38 0 19 0 34 21 55 11 24 33 24 1 40 5 88 16 2 0 0 8 35 0 1 39 17 50 4 7 0 0 12 6 23 20 4 35 4 2 32 50 75 10 7 1 27 18 57 12 30 3 2 0 27 39 20 32 39 12 14 16 61 11 0 40 1 4 4 71 38 1 12 35 0 45 10 64 2 88 34 48 42 2 55 4 3 84 9 79 6 0 25 55 9 46 3 40 0 0 1 0 9 8 0 9 1 52 17 15 80 4 6 42 51 13 0 32 35 16 38 30 1 24 7 59 0 12 48 38 66 0 42 13 30 20 23 28 0 16 3 7 17 19 14 14 20 32 10 0 4 0 79 32 17 32 27 12 61 35 40 12 16 24 50 18 28 27 21 34 60 26 14 34 56 41 2 12 2 11 7 28 8 1 2 2 0 3 43 4 13 16 4 19 31 25 29 29 35 16 35 54 43 67 33 19 9 19 1 0 7 36 4 33 65 3 21 64 35 0 0 4 13 8 12 33 14 41 7 0 33 0 4 8 2 6 23 2 41 10 48 3 18 22 0 3 0 16 62 1 23 14 30 56 28 33 38 83 11 67 37 0 28 35 76 45 8 0 21 3 0 11 30 44 8 6 6 7 3 6 35 0 8 13 19 38 19 0 1 29 31 0 28 7 17 10 60 17 14 38 17 2 6 43 11 32 15 1 29 6 29 64 66 11 59 27 20 3 24 22 30 30 5 2 18 68 57 2 54 19 23 5 21 12 21 32 32 15 33 6 22 30 32 5 8 49 21.971377459749556
49 30 21 15 60 5 84 16 32 10 47 0 57 17 3 0 112 1 28 52 12 58 67 4 12 0 6 65 32 6 30 0 34 9 18 3 1 10 6 8 13 60 0 66 30 10 0 9 24 2 21 14 48 2 50 47 0 16 0 7 0 11 61 30 0 29 48 14 63 15 41 43 19 33 5 49 13 52 29 19 17 2 10 0 13 31 0 38 23 18 19 46 73 1 40 13 0 1 38 0 19 19 4 12 54 19 27 10 0 54 26 14 31 10 42 2 33 17 0 44 0 27 3 25 26 38 21 7 2 1 6 0 7 94 22 39 16 7 15 4 6 0 35 15 0 1 8 4 2 16 22 1 1 28 0 2 42 25 16 19 38 10 3 43 3 10 47 5 28 12 44 8 3 27 1 12 63 51 42 26 39 9 47 5 3 0 1 0 1 19 32 29 12 2 28 8 25 1 17 2 37 23 15 6 50 43 40 32 1 21 14 1 4 10 1 33 0 20 0 31 21 53 11 21 31 23 0 39 5 85 15 2 0 0 5 36 0 1 41 15 46 4 5 0 0 8 4 23 23 4 31 3 2 30 50 76 10 6 0 29 17 55 11 28 3 2 0 24 38 19 29 37 14 15 16 57 11 0 45 1 2 4 73 37 1 11 38 0 48 9 67 2 86 34 42 42 2 56 3 2 86 8 74 5 0 27 50 12 41 3 33 0 0 1 0 9 8 0 10 1 37 15 14 71 3 6 39 52 13 0 33 33 13 37 26 1 24 8 61 0 11 49 35 75 0 37 12 27 22 21 29 0 16 2 4 12 20 12 16 17 27 9 0 3 0 76 26 17 26 26 7 63 34 38 9 16 22 45 16 26 20 23 33 53 29 13 26 56 47 2 11 1 12 6 34 8 1 2 2 0 2 41 3 11 14 3 19 29 26 27 28 34 19 34 58 42 67 35 20 9 20 1 0 6 34 4 27 53 2 21 64 33 0 0 4 12 9 13 28 13 44 7 0 33 0 3 10 1 6 28 2 36 9 42 2 15 21 0 3 0 19 60 1 22 14 28 55 23 30 36 82 12 72 36 0 27 28 68 45 8 0 18 2 0 9 28 50 8 6 4 6 2 7 33 0 8 12 18 39 18 0 1 26 31 0 31 6 15 10 59 18 12 38 14 1 5 44 13 35 13 1 28 7 31 62 68 10 54 25 19 3 22 20 26 27 5 2 18 62 55 2 56 21 19 5 22 12 20 35 37 14 35 5 26 27 33 2 7 50 21.207513416815745
43 25 18 18 61 5 83 14 35 10 43 0 60 16 1 0 105 1 27 53 10 56 71 4 14 0 7 63 31 6 29 0 33 10 18 2 1 9 5 8 11 56 0 58 33 10 0 8 23 2 21 15 54 2 48 49 0 15 0 5 0 10 58 36 0 25 45 14 58 13 41 43 20 29 3 50 13 50 27 21 17 2 11 0 14 31 0 39 19 21 19 44 68 1 43 12 0 1 39 0 19 19 6 14 55 16 25 10 0 54 25 17 32 11 40 2 32 16 0 41 0 27 1 25 29 33 23 7 2 0 6 0 9 88 17 38 13 7 15 2 4 0 36 15 0 1 7 3 2 14 22 1 1 27 0 2 40 22 14 20 38 9 2 42 5 9 47 3 24 10 41 8 3 29 1 15 62 52 37 24 39 9 50 5 3 0 1 0 1 19 34 29 12 2 24 9 25 1 17 2 38 24 11 8 50 39 45 30 1 21 15 1 3 11 0 32 0 18 0 29 24 57 10 15 34 22 0 33 5 86 15 2 0 0 5 34 0 1 40 14 47 4 4 0 0 7 3 26 26 4 32 2 2 30 50 83 11 4 0 27 14 59 9 24 2 2 0 17 33 15 27 41 17 16 16 48 11 0 50 1 1 3 68 38 1 10 41 0 50 7 73 2 89 36 37 40 0 54 2 1 81 7 65 3 0 20 50 14 38 3 30 0 0 1 0 8 6 0 9 1 34 12 11 66 3 7 38 62 13 0 30 31 11 31 22 1 20 8 56 0 12 47 31 81 0 35 12 22 22 24 26 0 13 2 2 11 21 9 15 15 25 10 0 3 0 71 28 19 24 25 8 56 38 34 7 15 22 45 14 28 17 23 33 51 32 13 19 49 50 0 10 0 12 6 34 8 1 2 1 0 2 42 2 12 12 2 20 27 24 27 29 28 14 32 52 42 70 32 22 8 20 1 0 8 35 4 29 50 2 23 56 28 0 0 4 13 9 11 28 14 36 7 0 32 0 2 10 1 6 30 2 33 8 49 2 13 22 0 3 0 18 55 1 22 14 26 54 24 32 31 76 13 66 35 0 26 28 63 45 8 0 19 2 0 8 25 51 8 5 4 5 2 6 32 0 7 13 16 42 17 0 1 26 33 0 27 4 12 12 56 17 9 36 11 1 3 45 11 38 11 1 31 9 32 68 70 8 47 20 17 1 20 19 25 26 4 2 18 59 53 2 57 20 19 3 19 13 21 44 37 11 36 6 30 27 30 2 6 53 20.59928443649374
45 28 18 18 69 4 76 13 31 10 42 0 61 17 1 0 99 1 25 51 12 55 62 3 15 0 7 68 34 6 28 0 32 8 16 2 1 9 5 6 8 48 0 62 36 9 0 8 22 2 23 12 58 2 39 44 0 14 0 4 0 9 64 35 0 22 45 15 50 14 41 38 22 21 2 52 12 57 24 19 13 1 10 0 11 33 0 35 17 24 17 43 65 0 45 13 0 1 44 0 21 19 5 18 55 15 26 10 0 56 26 17 33 11 43 1 27 15 0 44 0 26 1 29 28 31 25 4 0 0 6 0 9 91 14 39 10 8 14 2 4 0 36 13 0 1 6 2 1 16 20 1 1 26 0 2 34 22 14 20 31 9 1 38 8 10 46 3 26 8 41 8 3 29 1 21 62 46 33 23 37 10 50 3 3 0 1 0 0 18 35 31 11 2 21 10 23 0 19 2 33 24 11 7 53 40 47 28 1 20 14 1 2 12 0 31 0 19 0 29 21 53 7 13 31 19 0 32 4 92 15 2 0 0 6 35 0 1 43 14 39 2 4 0 0 9 1 27 30 3 28 1 2 30 50 82 15 4 0 26 13 58 8 24 2 2 0 15 30 15 29 44 17 14 16 49 12 0 48 1 1 3 71 32 1 11 40 0 52 5 70 1 88 32 37 36 0 53 2 1 77 6 63 2 0 16 50 14 33 3 29 0 0 1 0 8 6 0 9 1 29 11 12 64 3 5 38 63 11 0 29 27 11 29 25 1 19 5 54 0 13 51 29 81 0 32 10 20 21 25 24 0 12 2 3 12 17 6 17 21 24 9 0 2 0 68 27 20 26 25 9 52 37 32 5 17 18 44 13 29 17 25 35 43 32 12 18 50 50 0 11 0 10 5 39 5 0 2 1 0 1 43 2 12 10 2 23 23 22 30 27 27 16 30 47 41 61 35 22 8 22 1 0 9 33 4 25 49 2 23 49 26 0 0 4 12 9 10 31 12 36 7 0 29 0 2 9 1 8 30 2 29 8 45 2 13 17 0 3 0 20 55 1 21 16 25 56 25 33 34 71 13 62 31 0 27 27 61 48 7 0 22 2 0 8 25 46 8 6 1 4 2 4 33 0 7 14 19 44 17 0 0 24 33 0 25 4 11 12 55 19 6 37 10 1 1 49 13 36 10 1 28 8 30 67 62 7 50 19 16 1 19 21 22 26 3 1 18 59 54 1 55 19 21 3 18 13 17 46 37 9 35 7 31 26 30 2 7 55 20.10912343470483
43 28 19 18 68 4 73 14 29 9 40 0 62 14 1 0 93 1 23 52 10 55 63 2 17 0 8 65 32 5 28 0 33 8 16 1 0 8 5 5 8 44 0 66 34 8 0 6 20 1 25 10 60 2 39 47 0 13 0 3 0 8 63 33 0 19 48 14 47 14 36 37 21 20 1 53 10 56 21 20 12 1 10 0 11 41 0 31 19 27 18 44 64 0 48 14 0 1 48 0 22 17 6 22 59 12 24 10 0 56 28 15 34 10 46 0 26 13 0 43 0 21 1 26 26 27 24 3 0 0 5 0 7 84 15 35 7 9 13 1 4 0 32 10 0 1 5 1 0 16 19 1 1 22 0 2 36 23 13 17 26 10 1 37 9 7 53 4 26 5 37 10 2 29 1 24 61 37 29 21 38 10 50 2 2 0 1 0 0 15 34 36 10 2 20 12 22 0 25 2 31 24 10 8 54 39 54 24 1 20 14 1 2 8 0 30 0 20 0 28 23 53 7 9 33 14 0 30 2 93 15 2 0 0 7 34 0 1 46 12 34 2 3 0 0 12 1 26 28 2 29 1 1 31 57 82 15 3 0 26 14 61 7 18 2 1 0 14 31 15 26 44 19 14 13 44 17 0 40 1 1 3 71 29 1 12 38 0 53 5 64 1 95 33 36 37 0 52 2 1 78 6 59 2 0 15 46 12 33 2 29 0 0 1 0 6 5 0 8 0 29 11 10 59 2 3 34 60 8 0 27 25 9 26 22 1 14 2 44 0 11 45 28 76 0 30 7 17 20 25 19 0 10 1 4 12 17 6 16 24 20 12 0 2 0 60 24 19 33 26 10 51 29 29 5 12 17 45 10 29 15 23 39 39 34 10 21 48 47 0 11 0 7 5 39 3 0 1 1 0 1 48 2 12 10 2 18 18 23 36 25 26 15 29 50 36 57 36 24 7 24 1 0 9 30 2 25 43 2 24 49 28 0 0 4 11 10 10 30 13 33 7 0 25 0 2 8 1 8 27 2 25 11 40 2 12 17 0 2 0 16 53 1 16 15 26 58 28 27 37 62 13 66 28 0 27 28 63 51 5 0 20 2 0 9 20 46 8 7 1 2 2 5 28 0 5 15 19 44 16 0 0 24 34 0 24 2 10 13 60 19 6 43 8 0 1 53 14 35 9 1 26 8 26 80 64 7 46 19 15 1 20 19 21 23 3 1 15 59 53 1 49 17 20 2 17 12 18 46 41 9 37 7 34 23 25 2 6 57 19.54025044722719
40 26 19 16 67 4 69 14 22 9 36 0 60 16 1 0 86 1 21 48 9 51 63 2 16 0 9 57 32 5 28 0 33 8 14 1 0 9 5 4 12 38 0 68 33 9 0 6 18 1 18 9 58 2 35 45 0 12 0 3 0 8 61 33 0 16 56 9 50 16 37 44 17 18 1 46 8 52 18 16 12 2 9 0 8 42 0 26 16 25 17 44 63 0 55 14 0 0 50 0 21 14 6 24 62 11 23 11 0 47 23 17 33 7 50 0 23 13 0 46 0 18 1 24 26 27 24 3 0 0 4 0 5 82 15 35 7 8 12 1 4 0 29 8 0 1 4 1 0 16 16 1 1 20 0 2 32 29 11 12 24 9 1 38 10 7 54 5 24 5 32 9 2 29 1 20 60 37 29 22 35 10 47 1 2 0 1 0 0 14 38 44 11 2 19 12 25 0 24 1 31 23 10 7 52 42 52 20 1 22 14 1 2 9 0 28 0 18 0 29 26 61 6 7 33 13 0 34 1 94 16 2 0 0 4 39 0 1 49 12 31 1 2 0 0 13 1 27 25 2 26 1 1 25 57 78 16 3 0 21 14 63 6 19 2 1 0 12 26 15 27 43 20 13 13 43 20 0 46 0 2 2 72 26 1 14 41 0 47 4 62 1 87 29 40 32 0 45 1 0 71 6 57 2 0 13 44 13 34 1 30 0 0 1 0 5 4 0 9 0 30 10 9 53 2 3 36 57 7 0 24 23 8 26 24 1 13 2 47 0 12 47 26 76 0 25 7 17 22 23 15 0 8 1 5 13 17 5 17 21 21 13 0 1 0 56 21 24 35 22 13 53 28 26 4 10 14 37 10 25 11 17 31 38 39 9 20 51 46 0 11 0 5 4 48 3 0 1 1 0 1 55 2 10 9 2 15 17 21 34 25 23 15 28 50 38 62 38 22 7 26 1 0 6 32 2 22 45 2 23 47 28 0 0 3 10 7 9 29 13 31 7 0 23 0 2 8 0 10 21 2 25 11 38 2 12 15 0 2 0 15 53 0 13 18 25 51 27 30 41 69 15 67 25 0 30 30 73 54 5 0 19 1 0 9 21 46 8 6 1 2 2 6 27 0 4 17 16 41 13 0 0 24 36 0 23 1 10 13 60 17 4 44 8 0 0 60 12 32 9 1 25 7 24 75 64 5 45 17 14 0 21 19 20 22 3 1 13 53 51 0 43 13 20 0 17 14 18 52 40 9 40 7 34 25 24 2 7 59 19.041144901610019
35 23 20 13 65 4 62 14 18 9 37 0 59 12 1 0 76 0 21 43 7 53 63 2 14 0 10 56 31 5 28 0 31 7 11 1 0 10 4 4 14 38 0 69 35 8 0 5 17 1 16 11 59 2 32 45 0 11 0 2 0 6 59 33 0 16 56 11 48 17 37 48 18 18 0 48 7 55 16 16 11 2 7 0 7 44 0 24 15 20 15 37 55 0 56 14 0 0 47 0 21 13 7 23 60 11 22 13 0 45 21 15 31 5 44 0 20 14 0 46 0 14 1 23 27 27 23 3 0 0 4 0 3 77 13 36 7 8 11 0 3 0 28 6 0 1 4 1 0 14 14 1 1 17 0 1 29 32 10 11 25 8 1 34 10 8 49 6 23 4 31 10 2 29 1 21 56 37 23 17 36 10 50 0 1 0 1 0 0 15 36 49 13 1 15 11 25 0 26 1 34 22 13 7 59 40 54 19 0 18 15 1 2 8 0 27 0 22 0 30 28 55 6 4 31 12 0 34 1 94 14 2 0 0 3 37 0 1 49 13 33 1 2 0 0 13 1 30 26 2 22 1 1 23 54 76 17 3 0 18 15 58 7 17 1 0 0 12 24 10 28 34 19 12 11 40 20 0 45 0 3 2 69 25 0 16 45 0 45 4 67 1 83 26 42 29 0 45 0 0 67 5 57 2 0 14 43 13 37 1 27 0 0 1 0 5 4 0 10 0 32 12 9 53 2 3 37 55 8 0 23 23 7 23 24 1 11 1 44 0 11 44 21 75 0 22 7 17 25 22 11 0 7 1 6 18 18 4 21 20 21 12 0 1 0 52 22 25 39 23 14 50 26 27 4 10 13 35 8 26 9 18 32 34 47 6 19 50 47 0 10 0 4 4 51 3 0 1 1 0 1 58 1 11 8 2 14 18 23 36 23 22 15 27 50 40 62 34 24 7 28 1 0 6 31 1 24 43 2 21 45 25 0 0 1 11 6 8 28 12 22 6 0 22 0 2 8 0 9 21 2 23 14 43 2 11 13 0 2 0 16 49 0 11 21 24 48 26 30 42 73 11 70 20 0 28 33 76 52 7 0 18 1 0 11 22 47 8 6 1 1 1 5 27 0 4 19 18 40 11 0 0 25 34 0 25 1 10 13 62 17 4 39 7 0 0 61 13 28 9 0 23 5 24 82 64 3 44 18 14 0 15 18 20 18 2 0 11 52 44 0 38 11 20 0 17 12 16 57 37 10 38 6 35 19 23 2 7 60 18.53846153846154
35 21 16 13 64 4 57 12 13 8 34 0 57 8 1 0 69 0 19 39 7 49 62 1 15 0 10 54 29 4 24 0 29 6 10 1 0 10 4 4 19 37 0 67 26 9 0 4 15 1 16 10 52 2 31 44 0 11 0 2 0 5 58 32 0 19 61 13 42 14 38 43 16 16 0 46 5 60 15 16 12 3 6 0 7 49 0 24 8 17 18 31 52 0 60 16 0 0 46 0 22 10 8 20 60 11 24 14 0 42 21 14 28 5 43 0 18 11 0 48 0 14 1 21 28 27 23 4 0 0 4 0 3 70 13 39 7 4 10 0 3 0 29 6 0 0 4 1 0 12 13 1 1 14 0 1 32 32 9 10 26 9 1 34 13 8 49 7 20 4 29 10 2 29 1 24 51 36 24 15 30 9 50 0 0 0 1 0 0 14 36 45 12 1 13 14 24 0 29 1 36 20 14 7 62 41 51 16 0 17 16 1 1 8 0 23 0 21 0 32 30 51 6 3 27 11 0 33 1 99 13 1 0 0 3 35 0 1 51 12 30 1 1 0 0 9 1 30 28 1 21 1 1 25 54 75 16 2 0 15 16 58 7 17 1 0 0 13 22 9 33 32 20 11 9 37 15 0 46 0 4 2 67 25 0 15 46 0 46 4 61 1 81 25 41 23 0 44 0 0 70 5 56 2 0 15 42 16 39 1 26 0 0 1 0 4 4 0 9 0 29 11 6 53 2 3 37 56 8 0 20 21 7 21 24 1 9 1 42 0 12 44 21 69 0 20 8 20 25 21 11 0 6 1 6 18 20 2 24 25 18 11 0 1 0 46 24 29 41 22 16 47 25 28 2 11 13 34 8 22 8 16 35 36 47 6 18 51 50 0 12 0 5 4 54 2 0 1 1 0 1 56 0 10 8 2 16 18 25 35 22 19 13 28 49 39 56 31 22 5 30 0 0 6 33 1 22 38 1 18 47 25 0 0 1 11 3 7 26 14 22 6 0 23 0 2 8 0 10 24 2 22 17 38 2 9 11 0 2 0 16 45 0 10 21 22 46 23 29 47 70 10 59 18 0 25 36 66 50 7 0 18 1 0 11 22 51 6 7 1 1 1 4 26 0 4 23 16 43 11 0 0 22 33 0 21 1 10 11 57 21 2 43 7 0 0 59 9 31 8 0 22 5 25 83 59 3 41 17 10 0 13 15 20 18 2 0 12 48 45 0 39 10 20 0 17 11 14 60 41 8 35 5 37 16 24 1 7 58 18.014311270125224
33 18 16 13 64 4 52 12 11 7 32 0 44 6 1 0 61 0 14 36 6 51 56 1 12 0 13 54 26 3 26 0 28 5 11 1 0 11 4 2 24 32 0 67 27 8 0 5 14 1 17 8 47 2 27 42 0 10 0 1 0 3 45 33 0 19 57 16 44 11 39 38 17 15 0 44 5 58 13 13 14 4 6 0 8 50 0 22 6 13 20 32 52 0 59 17 0 0 46 0 21 10 10 18 66 10 21 15 0 43 26 13 27 5 36 0 16 9 0 46 0 14 0 21 29 28 22 6 0 0 4 0 4 69 15 44 6 4 10 0 3 0 29 5 0 0 4 1 0 12 10 1 1 14 0 1 35 33 10 9 23 8 1 31 15 8 49 6 18 3 28 9 2 24 1 25 54 32 22 13 30 7 49 0 0 0 1 0 0 13 37 40 14 0 13 15 30 0 31 1 40 17 15 8 64 44 60 13 0 13 13 1 0 10 0 21 0 21 0 29 29 51 6 3 21 10 0 34 1 92 13 1 0 0 3 35 0 0 49 12 34 1 1 0 0 8 1 30 28 1 22 0 1 22 57 69 14 2 0 15 20 58 7 17 1 0 0 12 19 6 34 32 21 9 6 36 13 0 43 0 4 2 62 27 0 14 48 0 49 4 56 1 77 25 42 24 0 39 0 0 61 4 50 2 0 13 43 18 36 1 24 0 0 1 0 3 4 0 9 0 27 13 5 47 2 3 33 58 8 0 14 22 6 19 26 1 9 1 41 0 12 44 19 66 0 17 10 22 23 18 9 0 5 1 5 17 16 2 20 21 17 9 0 0 0 44 23 29 39 20 18 42 24 27 2 9 12 40 8 21 7 14 39 37 49 4 18 48 49 0 9 0 5 3 51 2 0 1 1 0 1 50 0 11 8 2 15 17 27 35 23 17 8 32 50 40 57 32 20 4 35 0 0 6 33 1 23 34 0 14 49 24 0 0 1 10 3 9 28 14 27 5 0 22 0 2 8 0 9 19 2 21 18 36 2 8 10 0 2 0 17 41 0 13 22 22 45 20 27 46 66 12 59 15 0 27 37 68 47 8 0 19 0 0 8 23 52 5 8 1 1 1 4 27 0 4 22 18 43 11 0 0 21 29 0 19 2 10 9 59 21 2 39 7 0 0 56 8 35 8 0 18 4 26 85 49 2 40 17 9 0 12 12 19 16 1 0 15 41 43 0 36 9 15 0 19 12 12 67 41 7 36 5 41 12 25 1 6 56 17.470483005366729
32 13 14 13 59 3 48 9 10 7 30 0 38 9 1 0 56 0 14 33 7 47 55 0 8 0 15 53 21 3 26 0 26 4 9 1 0 9 2 3 29 32 0 68 25 6 0 5 13 1 18 10 50 2 26 39 0 11 0 1 0 2 40 33 0 18 56 16 41 10 35 32 16 15 0 48 4 60 13 13 14 7 6 0 7 46 0 20 6 12 22 38 46 0 63 15 0 0 48 0 19 9 10 19 66 9 20 11 0 45 26 13 28 5 33 0 12 8 0 47 0 11 0 18 29 27 20 6 0 0 4 0 4 64 14 43 5 4 11 0 2 0 24 4 0 0 2 1 0 9 9 1 0 12 0 1 36 32 10 9 22 9 1 26 13 7 45 6 15 3 29 10 1 25 1 25 54 35 17 11 30 7 49 0 0 0 1 0 0 15 40 42 15 0 14 11 34 0 27 0 38 18 19 8 66 40 68 11 0 12 9 0 0 11 0 18 0 23 0 29 27 59 3 2 18 10 0 30 1 88 13 1 0 0 3 34 0 0 49 14 31 1 1 0 0 6 1 33 24 1 21 0 1 20 58 67 14 2 0 15 24 56 8 16 1 0 0 10 16 5 36 28 22 10 5 33 14 0 39 0 3 2 54 29 0 14 52 0 42 3 52 1 80 26 41 24 0 36 0 0 58 4 43 2 0 14 44 21 36 1 26 0 0 1 0 3 3 0 9 0 29 14 6 37 2 2 31 59 10 0 13 22 5 18 21 0 9 1 35 0 11 44 17 62 0 16 9 23 22 18 6 0 4 1 7 14 16 2 15 28 15 6 0 0 0 44 18 29 37 24 20 39 23 32 2 9 10 41 7 18 8 11 41 35 50 4 20 45 47 0 7 0 5 3 51 2 0 1 0 0 1 51 0 11 7 2 10 17 27 35 18 17 6 30 51 35 57 30 16 4 33 0 0 8 30 1 27 30 0 12 46 25 0 0 1 9 3 9 29 13 26 4 0 18 0 2 7 0 10 20 2 20 20 36 2 8 10 0 2 0 20 40 0 14 18 23 46 21 24 38 60 11 58 13 0 25 36 64 45 8 0 22 0 0 5 22 55 5 10 0 1 1 4 26 0 4 20 21 35 9 0 0 20 31 0 19 2 7 10 60 22 1 42 7 0 0 49 11 33 7 0 16 4 25 87 53 2 36 18 8 0 11 13 23 12 1 0 13 35 40 0 33 9 17 0 17 12 11 56 46 7 36 5 40 13 26 0 5 56 16.89624329159213
33 11 15 11 51 3 45 8 10 6 32 0 36 6 1 0 61 0 13 32 8 50 48 0 9 0 12 48 21 3 25 0 22 4 8 1 0 8 2 3 33 28 0 66 24 7 0 6 12 1 18 9 47 2 22 34 0 13 0 1 0 2 37 26 0 17 54 15 43 11 31 26 14 9 0 45 3 59 13 13 16 8 6 0 8 47 0 17 6 12 22 39 44 0 59 14 0 0 47 0 17 12 10 19 67 8 21 13 0 45 25 14 20 4 36 0 11 8 0 48 0 10 0 16 26 27 23 8 0 0 4 0 5 59 14 49 3 4 11 0 2 0 22 4 0 0 0 1 0 10 7 1 0 10 0 1 31 31 9 10 25 9 1 27 17 6 42 7 16 3 31 10 0 27 1 28 54 33 13 11 29 6 47 0 0 0 1 0 0 13 36 42 16 0 15 9 34 0 30 0 39 14 17 9 68 37 71 11 0 11 8 0 0 13 0 18 0 19 0 33 23 50 3 1 18 9 0 24 1 89 15 1 0 0 3 38 0 0 52 16 27 1 0 0 0 6 0 30 23 1 21 0 1 20 55 64 16 2 0 12 27 55 8 15 1 0 0 7 17 4 38 25 19 10 5 30 15 0 39 0 1 2 50 31 0 11 55 0 47 2 54 0 74 24 39 25 0 38 0 0 54 4 41 2 0 15 35 22 44 0 25 0 0 1 0 3 2 0 8 0 34 16 3 37 2 2 32 57 10 0 12 20 4 19 23 0 8 1 29 0 10 43 16 57 0 14 8 20 24 17 4 0 4 1 6 14 18 2 17 29 14 3 0 0 0 42 15 28 35 23 20 38 20 27 1 9 7 41 7 14 8 10 45 35 50 3 23 45 48 0 8 0 6 3 53 2 0 1 0 0 1 48 0 10 6 1 7 16 26 35 19 12 6 28 58 34 59 27 17 4 30 0 0 8 29 1 31 30 0 10 41 25 0 0 1 8 3 10 29 16 29 4 0 20 0 2 9 0 11 23 2 22 21 37 1 7 8 0 2 0 18 30 0 14 19 18 40 19 27 38 59 13 55 13 0 26 37 63 43 9 0 22 0 0 5 21 57 4 8 0 1 1 6 27 0 3 19 18 34 8 0 0 22 31 0 15 2 6 8 60 21 1 39 4 0 0 48 9 30 5 0 15 3 25 88 54 2 36 20 8 0 8 13 25 13 1 0 12 33 41 0 36 7 13 0 13 9 11 59 44 8 39 4 37 15 25 0 5 51 16.441860465116279
30 9 15 12 51 3 46 9 11 5 31 0 34 5 1 0 53 0 13 32 6 52 40 0 8 0 11 47 20 3 25 0 25 4 7 1 0 8 2 3 37 26 0 65 26 8 0 6 10 1 19 8 46 2 19 28 0 14 0 1 0 2 39 27 0 14 51 13 42 12 31 23 15 11 0 39 2 58 12 15 15 10 6 0 8 41 0 14 5 10 22 39 47 0 62 13 0 0 46 0 15 14 7 20 71 8 20 15 0 47 25 13 19 3 34 0 8 8 0 50 0 12 0 12 26 27 19 8 0 0 4 0 6 54 14 49 2 4 12 0 2 0 21 3 0 0 0 1 0 11 6 1 0 9 0 1 38 32 8 9 25 10 1 24 18 6 40 8 15 3 30 10 0 26 1 24 50 30 11 10 28 4 45 0 0 0 1 0 0 11 33 46 17 0 15 8 35 0 30 0 37 15 19 10 66 37 73 10 0 8 11 0 0 17 0 17 0 15 0 26 20 51 1 1 14 9 0 24 1 82 9 1 0 0 2 38 0 0 45 16 22 1 0 0 0 7 0 28 21 1 23 0 0 12 60 68 16 2 0 12 33 56 6 14 0 0 0 8 15 3 39 23 18 11 6 26 13 0 36 0 0 1 47 28 0 11 57 0 48 2 56 0 72 24 36 25 0 38 0 0 59 4 35 2 0 18 33 20 47 0 27 0 0 0 0 2 1 0 8 0 42 17 2 32 2 2 33 62 8 0 12 24 3 19 21 0 8 1 28 0 10 43 18 58 0 13 4 21 24 17 4 0 3 1 3 15 21 2 15 27 14 3 0 0 0 41 13 26 34 23 21 36 20 28 1 9 7 43 6 14 8 10 45 34 46 2 22 41 46 0 9 0 6 3 56 2 0 1 0 0 1 47 0 10 6 1 9 12 23 34 20 13 6 29 66 31 62 31 16 4 29 0 0 8 25 1 31 28 0 9 40 25 0 0 1 8 2 11 36 15 27 4 0 18 0 2 8 0 12 22 2 18 26 38 1 8 7 0 2 0 16 28 0 14 15 14 39 17 34 33 65 14 52 14 0 25 40 63 43 8 0 22 0 0 5 23 55 4 8 0 1 1 8 26 0 3 18 19 38 7 0 0 19 35 0 12 3 5 10 60 21 1 36 4 0 0 48 10 31 4 0 14 2 24 84 49 2 31 20 6 0 8 14 26 11 1 0 14 33 36 0 39 6 11 0 13 10 9 60 41 8 41 4 36 13 24 0 5 51 16.11449016100179
34 6 15 12 47 3 48 9 11 5 32 0 33 6 0 0 48 0 10 31 5 49 38 0 7 0 13 55 19 3 22 0 23 2 6 1 0 8 2 4 37 26 0 64 24 8 0 7 9 1 18 7 42 1 17 26 0 14 0 0 0 2 37 28 0 13 47 12 41 10 31 21 14 12 0 37 2 61 13 11 15 7 6 0 9 43 0 15 4 7 20 33 40 0 56 12 0 0 43 0 14 16 7 17 72 7 16 15 0 44 22 13 19 3 34 0 5 6 0 55 0 9 0 12 24 28 21 10 0 0 3 0 9 49 15 48 2 4 8 0 2 0 21 3 0 0 0 1 0 11 3 1 0 9 0 1 32 35 7 9 27 12 1 19 18 6 42 8 14 3 33 10 0 24 1 23 46 30 8 10 28 4 47 0 0 0 1 0 0 11 33 54 16 0 15 8 41 0 29 0 36 16 23 6 70 34 69 10 0 7 12 0 0 17 0 17 0 12 0 27 21 54 1 1 12 8 0 23 1 73 7 1 0 0 2 35 0 0 40 16 18 1 0 0 0 7 0 24 15 1 29 0 0 12 62 67 13 1 0 12 33 60 6 13 0 0 0 8 14 3 38 20 12 9 4 23 13 0 36 0 0 1 45 25 0 10 59 0 46 2 50 0 73 24 37 22 0 40 0 0 54 4 35 1 0 19 35 20 45 0 28 0 0 0 0 2 1 0 9 0 44 19 2 29 1 1 35 61 7 0 10 26 3 23 21 0 6 1 27 0 10 35 19 61 0 12 3 20 26 15 4 0 3 1 3 14 18 2 14 26 13 3 0 0 0 40 10 29 36 26 19 36 15 23 1 9 6 43 4 13 8 9 38 35 47 2 21 38 44 0 10 0 6 3 56 1 0 1 0 0 1 47 0 10 8 1 11 11 22 30 18 12 6 28 64 32 58 32 14 3 25 0 0 6 19 1 31 25 0 9 35 22 0 0 1 6 2 12 40 14 29 4 0 14 0 2 9 0 16 26 2 18 27 30 1 8 7 0 2 0 13 28 0 11 14 14 37 18 29 32 65 14 56 11 0 24 41 64 44 9 0 20 0 0 4 20 60 3 10 0 0 0 9 23 0 3 18 18 37 7 0 0 15 33 0 12 4 4 10 59 21 0 34 4 0 0 52 9 29 4 0 12 1 23 82 50 1 28 21 7 0 9 13 22 11 1 0 14 29 32 0 39 5 9 0 10 11 7 60 41 6 46 3 33 13 25 0 5 47 15.610017889087656
32 6 15 13 38 3 46 8 9 3 30 0 29 6 0 0 44 0 10 28 3 47 31 0 7 0 14 53 17 2 20 0 19 2 6 1 0 7 1 5 39 27 0 65 22 8 0 7 8 1 17 7 39 1 16 24 0 15 0 0 0 1 42 27 0 13 39 13 39 9 26 20 13 15 0 35 1 56 15 8 14 6 5 0 6 46 0 13 4 5 19 32 41 0 60 13 0 0 39 0 11 18 6 19 76 6 16 18 0 46 21 11 16 3 32 0 5 6 0 58 0 8 0 9 24 27 19 11 0 0 3 0 7 43 16 48 1 4 8 0 2 0 19 3 0 0 0 1 0 11 3 1 0 10 0 1 31 36 6 9 23 10 1 19 18 6 40 9 13 3 30 10 0 24 1 19 47 26 5 10 27 4 47 0 0 0 1 0 0 9 34 56 15 0 9 7 42 0 27 0 32 13 23 5 73 33 70 9 0 7 11 0 0 17 0 14 0 11 0 29 22 52 1 1 11 6 0 23 0 72 8 1 0 0 2 37 0 0 39 14 18 1 0 0 0 7 0 24 15 1 27 0 0 8 65 65 12 1 0 11 31 62 7 13 0 0 0 8 12 2 42 17 9 7 4 19 11 0 32 0 0 1 44 21 0 9 60 0 46 2 42 0 75 21 37 20 0 45 0 0 46 4 38 1 0 20 31 21 48 0 26 0 0 0 0 2 1 0 8 0 44 17 2 31 1 1 33 58 7 0 8 28 3 24 20 0 4 1 28 0 10 38 18 58 0 11 3 20 27 14 4 0 2 1 2 13 17 2 15 25 13 2 0 0 0 40 8 26 35 27 21 39 12 21 1 7 6 43 5 13 7 8 39 32 49 1 22 32 47 0 10 0 7 0 53 0 0 1 0 0 0 46 0 10 7 1 10 9 15 30 19 11 7 29 62 31 59 35 11 3 24 0 0 4 15 1 30 20 0 9 35 21 0 0 0 4 2 12 46 12 27 3 0 15 0 2 11 0 16 23 1 20 30 29 1 7 7 0 1 0 14 29 0 11 14 15 34 19 26 38 66 12 56 10 0 23 43 67 38 8 0 18 0 0 4 20 63 3 9 0 0 0 12 26 0 3 17 16 38 6 0 0 16 37 0 11 3 4 8 58 19 0 29 3 0 0 50 8 30 3 0 11 1 22 83 47 0 32 28 9 0 9 12 21 10 0 0 12 31 28 0 41 3 6 0 8 13 7 58 42 4 44 2 34 12 29 0 4 46 15.150268336314849
29 4 13 11 36 0 43 7 9 2 25 0 29 7 0 0 40 0 10 25 4 43 26 0 10 0 12 51 17 1 20 0 18 1 4 1 0 7 1 4 41 24 0 68 18 8 0 9 7 1 13 6 37 1 17 24 0 14 0 0 0 1 38 26 0 16 35 11 44 9 25 19 14 15 0 38 1 54 13 6 13 6 4 0 6 48 0 10 5 4 18 32 32 0 62 11 0 0 36 0 11 17 7 21 72 5 15 21 0 46 20 7 14 3 30 0 5 5 0 55 0 7 0 8 21 26 17 12 0 0 3 0 6 39 19 51 1 4 9 0 1 0 19 3 0 0 0 0 0 11 2 0 0 11 0 1 28 39 7 10 20 10 1 18 19 5 37 7 12 2 40 10 0 27 1 20 46 22 5 9 25 3 46 0 0 0 1 0 0 10 26 54 17 0 8 5 41 0 25 0 32 14 26 5 68 30 65 6 0 7 11 0 0 16 0 11 0 9 0 31 24 47 1 1 9 4 0 21 0 70 9 1 0 0 2 37 0 0 41 11 19 1 0 0 0 6 0 25 17 1 26 0 0 7 64 58 12 1 0 11 28 68 5 11 0 0 0 13 9 2 46 14 8 4 2 17 10 0 30 0 0 1 44 21 0 7 56 0 48 1 39 0 79 17 35 17 0 51 0 0 41 4 38 1 0 19 28 19 48 0 26 0 0 0 0 2 1 0 9 0 46 16 2 31 1 0 35 59 8 0 5 32 3 23 19 0 3 0 30 0 9 35 18 60 0 11 2 20 25 16 4 0 2 1 2 13 15 2 18 27 12 2 0 0 0 39 7 24 36 28 20 35 12 22 1 5 6 44 5 9 8 7 39 30 53 1 22 33 50 0 10 0 7 0 55 0 0 1 0 0 0 48 0 9 6 1 11 8 15 31 24 11 6 32 60 30 61 32 10 3 22 0 0 5 14 1 31 16 0 8 34 22 0 0 0 4 2 11 43 8 29 3 0 15 0 1 12 0 16 22 1 16 31 30 1 7 7 0 1 0 15 24 0 11 14 15 31 15 31 37 64 12 59 11 0 22 47 65 38 6 0 18 0 0 3 15 58 3 9 0 0 0 14 25 0 2 19 16 41 6 0 0 15 34 0 7 2 3 8 49 22 0 23 3 0 0 55 8 36 3 0 10 1 21 81 48 0 35 29 8 0 8 10 22 10 0 0 10 29 28 0 35 2 6 0 7 16 7 59 37 2 43 2 35 12 32 0 3 44 14.740608228980323
24 4 14 10 34 0 42 8 9 2 25 0 26 7 0 0 35 0 10 23 4 42 23 0 12 0 11 56 13 0 18 0 13 1 5 1 0 7 1 5 44 27 0 64 14 7 0 10 7 1 13 5 35 1 15 20 0 14 0 0 0 1 36 25 0 17 29 12 48 9 24 18 17 14 0 39 0 50 12 7 11 4 4 0 6 42 0 10 5 4 16 34 29 0 58 13 0 0 33 0 8 13 5 23 73 5 14 21 0 46 20 6 14 2 25 0 4 5 0 59 0 7 0 8 16 27 20 12 0 0 2 0 5 38 21 44 1 4 8 0 1 0 20 3 0 0 0 0 0 11 2 0 0 9 0 1 31 45 5 10 16 10 1 21 20 5 35 6 9 2 42 10 0 25 1 19 43 22 5 6 20 3 49 0 0 0 1 0 0 12 27 48 14 0 9 5 37 0 24 0 32 13 27 6 62 30 66 6 0 7 10 0 0 15 0 10 0 7 0 30 21 50 1 1 7 4 0 22 0 63 13 1 0 0 2 35 0 0 36 9 22 1 0 0 0 6 0 22 14 1 27 0 0 5 59 61 12 1 0 9 24 71 3 11 0 0 0 15 9 2 47 17 10 2 2 18 7 0 22 0 0 1 39 22 0 8 52 0 52 1 37 0 82 18 31 15 0 57 0 0 39 4 35 1 0 18 26 19 49 0 26 0 0 0 0 2 1 0 9 0 42 16 2 28 1 0 22 65 10 0 5 32 3 24 21 0 3 0 30 0 6 32 17 53 0 8 2 21 24 17 4 0 1 0 3 15 13 2 19 25 12 1 0 0 0 39 6 24 34 28 20 34 10 22 0 5 5 43 4 8 8 6 41 26 51 1 25 33 53 0 10 0 8 0 56 0 0 1 0 0 0 47 0 9 4 1 10 6 11 28 27 10 5 31 54 29 55 35 8 2 23 0 0 5 13 1 29 11 0 9 34 20 0 0 0 4 2 12 49 7 30 3 0 15 0 0 10 0 15 19 1 17 34 32 0 8 7 0 1 0 15 26 0 9 15 16 26 15 33 38 67 12 60 11 0 21 46 61 41 6 0 21 0 0 2 15 57 3 8 0 0 0 12 23 0 2 19 16 41 5 0 0 14 34 0 7 2 3 8 50 20 0 18 2 0 0 51 7 36 3 0 7 1 21 80 52 0 37 27 10 0 5 7 20 8 0 0 10 30 22 0 31 2 7 0 5 16 5 53 32 2 50 2 33 12 38 0 2 44 14.295169946332737
22 4 13 9 34 0 38 9 9 2 23 0 27 5 0 0 31 0 8 19 2 38 24 0 12 0 11 56 12 0 19 0 11 0 5 0 0 8 1 5 43 23 0 68 14 7 0 11 6 1 18 3 38 1 11 19 0 15 0 0 0 1 34 25 0 20 29 13 48 6 23 14 18 14 0 33 0 54 12 6 11 3 3 0 5 49 0 8 3 3 17 38 27 0 56 14 0 0 30 0 9 15 6 22 66 4 14 20 0 44 20 5 14 2 26 0 2 6 0 60 0 8 0 9 15 29 20 12 0 0 2 0 3 33 19 44 0 3 7 0 1 0 19 3 0 0 0 0 0 8 1 0 0 10 0 1 31 45 7 10 14 10 1 22 20 5 33 6 11 2 42 10 0 23 1 18 38 18 5 4 19 3 49 0 0 0 0 0 0 11 28 45 14 0 9 3 35 0 20 0 32 14 25 7 63 34 62 6 0 6 10 0 0 14 0 10 0 7 0 36 26 45 1 1 6 2 0 22 0 61 15 1 0 0 2 33 0 0 28 8 22 1 0 0 0 5 0 24 13 1 27 0 0 4 64 62 13 1 0 8 24 67 3 11 0 0 0 17 9 1 44 17 10 2 1 15 6 0 22 0 0 1 38 26 0 8 50 0 58 1 36 0 77 18 27 15 0 53 0 0 41 4 32 1 0 18 26 18 53 0 23 0 0 0 0 1 1 0 11 0 37 13 1 29 1 0 21 61 12 0 5 32 3 24 18 0 3 0 29 0 7 30 18 60 0 7 2 22 21 15 4 0 1 0 4 17 14 2 21 24 12 1 0 0 0 31 5 25 34 31 16 34 9 20 0 7 5 37 3 8 6 6 39 24 48 1 27 31 55 0 10 0 8 0 55 0 0 1 0 0 0 48 0 10 4 0 9 5 11 25 23 8 4 31 47 28 48 34 8 2 21 0 0 4 13 1 25 10 0 10 35 19 0 0 0 4 2 15 50 7 27 3 0 16 0 0 13 0 14 19 1 18 35 31 0 7 5 0 0 0 17 25 0 8 13 13 24 15 29 41 72 10 66 16 0 19 50 58 42 5 0 21 0 0 1 15 55 2 7 0 0 0 12 23 0 2 18 12 36 4 0 0 13 30 0 7 2 3 8 50 21 0 18 2 0 0 49 6 35 1 0 5 1 20 73 50 0 38 30 12 0 5 6 18 8 0 0 9 27 21 0 29 2 8 0 2 19 5 54 27 1 53 2 29 12 46 0 2 44 13.926654740608229
19 3 13 9 32 0 35 10 7 2 18 0 28 5 0 0 33 0 5 18 3 37 23 0 15 0 12 53 10 0 16 0 11 0 5 0 0 5 1 5 49 24 0 67 11 5 0 14 6 1 16 2 36 1 12 22 0 13 0 0 0 1 33 23 0 20 27 11 45 7 23 12 17 13 0 31 0 53 11 6 10 3 2 0 5 51 0 7 2 3 16 38 23 0 50 13 0 0 31 0 10 11 7 24 65 3 13 21 0 47 22 5 13 2 25 0 2 4 0 59 0 9 0 9 15 25 18 15 0 0 2 0 3 31 20 47 0 2 7 0 1 0 23 2 0 0 0 0 0 7 0 0 0 10 0 1 28 52 9 8 15 8 1 20 18 5 32 6 13 1 45 12 0 19 1 19 36 17 5 4 18 0 47 0 0 0 0 0 0 9 31 44 16 0 7 4 34 0 21 0 34 13 22 6 65 33 58 5 0 6 12 0 0 14 0 10 0 6 0 38 29 39 1 1 3 2 0 20 0 64 14 1 0 0 2 34 0 0 27 6 21 1 0 0 0 4 0 22 16 1 22 0 0 4 64 64 12 1 0 7 26 66 3 10 0 0 0 15 7 1 43 17 8 1 1 13 6 0 25 0 0 1 33 27 0 11 55 0 60 1 31 0 78 14 26 11 0 51 0 0 42 3 26 1 0 17 26 17 49 0 20 0 0 0 0 1 1 0 11 0 36 15 1 28 1 0 17 64 12 0 4 34 3 26 17 0 3 0 28 0 7 27 19 59 0 8 1 23 18 14 3 0 0 0 5 22 13 2 23 23 12 1 0 0 0 26 5 25 32 34 16 32 10 17 0 6 5 35 2 5 4 3 43 22 48 1 28 31 53 0 11 0 6 0 52 0 0 1 0 0 0 42 0 11 4 0 9 5 11 26 24 7 5 30 36 29 40 28 6 1 22 0 0 4 11 1 28 8 0 12 36 18 0 0 0 3 2 16 52 6 25 1 0 12 0 0 13 0 16 21 1 20 31 35 0 6 3 0 0 0 17 27 0 9 11 12 20 13 36 32 68 10 64 14 0 16 48 54 47 4 0 21 0 0 1 14 49 2 6 0 0 0 11 21 0 1 18 11 37 3 0 0 12 27 0 6 2 2 8 53 19 0 16 2 0 0 44 5 30 0 0 5 1 17 70 48 0 41 29 9 0 4 6 17 9 0 0 8 27 18 0 29 2 14 0 2 20 6 55 27 1 49 1 27 9 40 0 2 46 13.495527728085868
19 2 9 8 34 0 31 9 8 2 17 0 29 6 0 0 29 0 4 19 6 31 20 0 15 0 12 51 8 0 16 0 10 0 4 0 0 4 1 5 49 22 0 63 12 5 0 17 6 1 13 2 37 1 11 21 0 14 0 0 0 0 30 23 0 21 26 9 42 6 23 11 17 13 0 29 0 50 10 7 8 2 1 0 5 47 0 8 2 3 20 41 25 0 49 12 0 0 30 0 11 12 7 27 58 2 9 16 0 48 20 5 9 2 24 0 2 5 0 56 0 8 0 8 14 22 16 17 0 0 1 0 3 31 20 47 0 0 8 0 1 0 22 2 0 0 0 0 0 5 0 0 0 10 0 1 28 54 10 7 15 6 1 20 17 3 29 7 11 1 47 11 0 19 0 20 31 18 4 4 17 0 42 0 0 0 0 0 0 12 30 41 17 0 6 4 30 0 21 0 31 12 23 6 58 33 60 5 0 6 14 0 0 14 0 9 0 6 0 36 30 36 1 0 3 1 0 17 0 63 13 1 0 0 2 33 0 0 23 5 21 0 0 0 0 3 0 26 16 1 21 0 0 4 62 65 15 1 0 5 27 56 3 10 0 0 0 12 7 1 38 15 8 1 1 11 5 0 27 0 0 1 32 22 0 8 47 0 55 1 26 0 70 13 25 11 0 50 0 0 44 3 24 1 0 15 26 19 53 0 18 0 0 0 0 1 1 0 11 0 37 16 1 25 1 0 16 61 14 0 3 34 3 25 15 0 2 0 28 0 7 28 19 58 0 6 1 15 15 16 3 0 0 0 8 20 14 2 25 25 10 1 0 0 0 26 5 25 32 33 16 27 10 15 0 7 5 36 3 6 4 3 39 20 50 1 29 32 55 0 12 0 6 0 48 0 0 0 0 0 0 46 0 11 4 0 13 5 9 28 25 8 7 34 34 25 39 30 6 1 23 0 0 3 13 1 32 8 0 12 34 12 0 0 0 3 2 21 49 7 28 1 0 13 0 0 9 0 15 22 1 21 25 35 0 6 3 0 0 0 18 23 0 8 9 12 19 13 35 36 59 12 64 17 0 15 50 52 50 4 0 20 0 0 1 12 46 2 4 0 0 0 10 20 0 1 20 10 34 3 0 0 14 25 0 5 2 2 8 48 19 0 17 2 0 0 47 6 27 0 0 5 0 21 67 48 0 49 27 9 0 3 5 14 10 0 0 6 31 16 0 26 2 16 0 2 21 5 56 27 1 47 1 26 10 38 0 1 40 13.093023255813954
17 1 8 10 33 0 26 7 9 2 16 0 28 7 0 0 29 0 4 16 8 29 24 0 14 0 13 47 7 0 15 0 6 0 5 0 0 4 1 4 48 24 0 54 11 4 0 18 5 1 12 2 33 1 9 23 0 13 0 0 0 0 33 23 0 18 26 9 44 6 23 9 14 11 0 25 0 51 8 7 5 1 1 0 4 43 0 8 2 3 21 38 25 0 52 11 0 0 25 0 11 14 10 25 57 2 6 14 0 41 19 5 9 2 28 0 2 5 0 57 0 8 0 7 12 24 13 18 0 0 1 0 1 25 18 40 0 0 7 0 1 0 22 2 0 0 0 0 0 5 0 0 0 9 0 0 31 56 11 5 16 6 1 16 16 3 26 9 11 0 49 10 0 12 0 20 32 15 3 4 14 0 43 0 0 0 0 0 0 14 28 39 15 0 5 5 31 0 24 0 32 12 25 5 53 29 56 5 0 6 13 0 0 13 0 9 0 7 0 36 28 37 0 0 2 1 0 16 0 58 14 1 0 0 2 33 0 0 23 4 18 0 0 0 0 3 0 24 13 1 19 0 0 4 54 64 15 1 0 5 28 55 3 10 0 0 0 12 6 0 32 17 7 1 0 10 5 0 29 0 0 1 28 19 0 9 48 0 61 0 23 0 64 12 21 12 0 51 0 0 37 3 23 1 0 11 24 18 47 0 18 0 0 0 0 1 1 0 9 0 39 16 1 24 1 0 14 56 13 0 3 34 3 22 13 0 2 0 24 0 7 29 20 62 0 4 1 17 13 11 1 0 0 0 9 19 10 2 27 26 9 1 0 0 0 21 5 21 30 33 15 23 10 18 0 7 4 32 4 6 3 3 43 20 48 1 34 32 57 0 11 0 7 0 47 0 0 0 0 0 0 40 0 10 3 0 16 3 8 25 29 10 7 33 27 26 31 36 5 1 17 0 0 2 17 0 27 8 0 12 34 10 0 0 0 3 1 22 48 6 27 1 0 13 0 0 10 0 15 20 1 22 25 36 0 6 2 0 0 0 19 21 0 7 9 11 17 12 35 38 58 16 64 19 0 15 43 53 52 4 0 21 0 0 0 14 44 1 4 0 0 0 11 21 0 1 26 9 29 3 0 0 13 23 0 5 2 2 6 49 21 0 16 1 0 0 48 6 29 0 0 4 0 18 65 50 0 53 28 10 0 3 5 13 8 0 0 3 32 17 0 22 1 20 0 2 23 4 48 25 1 47 0 28 12 39 0 1 45 12.647584973166369
15 1 7 11 28 0 24 7 9 2 16 0 29 8 0 0 24 0 4 15 10 27 23 0 22 0 12 50 6 0 11 0 6 0 4 0 0 3 1 3 45 26 0 49 8 5 0 19 5 1 12 1 31 1 9 25 0 12 0 0 0 0 32 23 0 19 25 10 44 7 21 7 14 14 0 18 0 40 6 8 6 1 1 0 4 40 0 6 1 2 24 38 25 0 53 10 0 0 27 0 11 15 11 26 54 2 6 15 0 41 17 5 10 2 26 0 2 4 0 52 0 7 0 6 11 26 12 17 0 0 1 0 0 23 20 42 0 0 6 0 1 0 21 2 0 0 0 0 0 5 0 0 0 6 0 0 35 63 10 3 19 6 1 15 11 2 25 10 10 0 47 8 0 10 0 23 29 15 3 3 12 0 46 0 0 0 0 0 0 15 29 40 16 0 3 5 28 0 23 0 30 12 24 5 47 28 56 5 0 5 14 0 0 12 0 8 0 8 0 35 29 33 0 0 2 1 0 17 0 56 14 1 0 0 2 28 0 0 22 4 16 0 0 0 0 3 0 29 13 1 16 0 0 4 51 59 16 1 0 5 26 50 3 8 0 0 0 10 4 0 28 19 5 1 0 10 5 0 28 0 0 1 26 17 0 7 47 0 63 0 19 0 59 13 17 12 0 47 0 0 34 3 22 1 0 11 23 17 49 0 19 0 0 0 0 1 1 0 6 0 35 15 1 20 1 0 14 59 12 0 3 32 2 23 12 0 1 0 23 0 6 30 18 57 0 4 1 17 15 11 1 0 0 0 12 22 9 2 29 25 11 0 0 0 0 22 5 19 31 37 16 22 8 18 0 5 4 32 5 7 3 2 39 16 52 1 36 33 57 0 9 0 7 0 49 0 0 0 0 0 0 35 0 11 2 0 18 2 7 27 30 9 8 36 26 25 27 37 4 1 19 0 0 3 14 0 30 8 0 9 37 14 0 0 0 2 1 26 43 5 28 1 0 12 0 0 14 0 16 19 1 21 24 34 0 6 2 0 0 0 20 22 0 5 8 9 11 11 31 35 61 15 63 20 0 15 42 50 48 3 0 22 0 0 0 11 42 1 3 0 0 0 12 19 0 1 27 8 26 2 0 0 10 23 0 4 2 2 7 44 21 0 17 0 0 0 45 5 28 0 0 3 0 18 62 48 0 58 27 10 0 3 5 15 7 0 0 3 31 16 0 21 1 16 0 1 18 4 46 26 1 44 0 30 11 39 0 0 44 12.268336314847943
14 1 7 14 25 0 24 8 8 2 14 0 30 8 0 0 23 0 4 14 12 24 23 0 24 0 11 43 4 0 11 0 4 0 4 0 0 3 1 3 46 26 0 54 8 6 0 19 4 1 12 1 30 0 9 24 0 13 0 0 0 0 35 24 0 19 25 7 47 6 19 6 16 17 0 17 0 37 5 7 6 1 1 0 4 38 0 4 1 2 23 36 26 0 49 9 0 0 23 0 12 11 7 25 58 1 5 14 0 37 16 5 11 2 23 0 2 4 0 48 0 5 0 6 10 24 11 17 0 0 1 0 0 24 20 48 0 0 6 0 0 0 21 2 0 0 0 0 0 7 0 0 0 7 0 0 31 65 11 2 20 3 0 14 11 1 23 13 10 0 50 9 0 7 0 21 29 12 2 3 10 0 44 0 0 0 0 0 0 14 31 35 15 0 2 6 27 0 20 0 28 11 19 5 44 25 52 5 0 5 13 0 0 11 0 7 0 8 0 31 24 32 0 0 2 1 0 17 0 51 14 1 0 0 2 27 0 0 20 3 13 0 0 0 0 2 0 31 12 1 14 0 0 4 53 58 17 1 0 4 21 50 3 6 0 0 0 10 2 0 25 21 6 1 0 8 4 0 29 0 0 1 24 17 0 8 48 0 61 0 17 0 59 16 20 11 0 46 0 0 34 3 23 1 0 10 23 17 48 0 19 0 0 0 0 1 1 0 5 0 35 18 1 19 1 0 11 63 11 0 3 31 1 27 12 0 1 0 22 0 5 32 17 52 0 3 1 16 13 12 1 0 0 0 11 22 8 2 34 29 10 0 0 0 0 22 5 15 28 41 15 19 8 19 0 4 3 32 6 6 3 1 38 14 54 1 40 35 58 0 9 0 6 0 56 0 0 0 0 0 0 37 0 11 1 0 19 2 4 26 28 9 9 31 28 26 26 34 4 0 19 0 0 3 15 0 33 7 0 11 34 13 0 0 0 1 1 27 47 4 29 1 0 11 0 0 17 0 19 19 1 23 18 28 0 5 1 0 0 0 18 23 0 5 8 10 10 8 31 28 63 17 64 21 0 15 39 50 53 2 0 18 0 0 0 9 45 1 2 0 0 0 11 18 0 1 29 7 26 2 0 0 9 20 0 4 2 2 5 43 19 0 13 0 0 0 46 7 28 0 0 3 0 19 56 50 0 53 25 11 0 2 5 16 7 0 0 2 30 14 0 19 1 17 0 0 20 4 45 23 1 43 0 30 10 38 0 0 44 11.964221824686942
12 1 5 16 25 0 26 8 7 2 13 0 27 10 0 0 19 0 4 13 13 21 20 0 26 0 10 39 5 0 11 0 4 0 4 0 0 3 1 3 52 22 0 48 7 7 0 17 4 1 10 1 28 0 10 24 0 13 0 0 0 0 36 27 0 18 26 8 50 6 17 6 13 16 0 16 0 38 5 7 6 1 1 0 3 37 0 4 1 2 28 31 25 0 46 8 0 0 21 0 12 12 8 26 52 1 3 12 0 32 13 5 12 2 23 0 1 5 0 49 0 5 0 6 9 24 9 19 0 0 1 0 0 21 20 55 0 0 5 0 0 0 24 1 0 0 0 0 0 4 0 0 0 5 0 0 33 67 10 2 19 3 0 13 11 1 21 12 10 0 54 9 0 6 0 20 29 12 1 2 9 0 44 0 0 0 0 0 0 15 26 30 14 0 2 6 24 0 16 0 30 14 16 5 47 23 45 5 0 4 11 0 0 11 0 7 0 5 0 27 25 29 0 0 1 1 0 15 0 55 18 1 0 0 2 27 0 0 19 3 12 0 0 0 0 2 0 28 8 1 13 0 0 3 51 56 19 1 0 4 19 51 2 5 0 0 0 10 2 0 22 21 6 1 0 9 3 0 32 0 0 1 27 16 0 10 44 0 55 0 13 0 57 19 17 12 0 43 0 0 31 3 22 1 0 9 21 16 43 0 21 0 0 0 0 1 1 0 4 0 38 20 1 14 1 0 6 67 11 0 3 31 1 25 12 0 1 0 16 0 6 29 16 55 0 3 1 16 11 12 1 0 0 0 8 25 6 2 36 30 9 0 0 0 0 20 4 16 27 43 16 18 8 20 0 4 3 30 7 5 2 1 35 14 53 1 39 35 51 0 9 0 5 0 51 0 0 0 0 0 0 32 0 10 1 0 23 2 4 24 34 7 7 28 26 27 26 28 4 0 23 0 0 3 14 0 33 5 0 10 35 14 0 0 0 1 0 29 51 3 27 1 0 10 0 0 22 0 22 19 1 22 16 28 0 5 0 0 0 0 15 22 0 5 7 10 10 8 24 25 65 15 65 22 0 13 33 47 51 2 0 13 0 0 0 10 39 1 2 0 0 0 11 17 0 1 26 7 28 2 0 0 9 21 0 4 2 2 4 38 19 0 12 0 0 0 40 7 32 0 0 3 0 20 47 51 0 51 27 11 0 1 4 15 7 0 0 1 27 14 0 16 1 12 0 0 21 5 43 22 1 39 0 31 9 39 0 0 43 11.556350626118068
9 1 3 20 20 0 27 7 6 2 13 0 20 13 0 0 18 0 4 15 13 20 19 0 22 0 12 37 6 0 13 0 4 0 2 0 0 3 1 3 55 23 0 41 7 6 0 18 2 1 7 1 26 0 7 24 0 12 0 0 0 0 36 23 0 19 23 8 45 5 13 5 13 19 0 15 0 39 2 6 6 1 1 0 3 38 0 4 1 2 30 34 25 0 44 7 0 0 18 0 10 14 10 26 44 1 2 10 0 34 12 5 13 2 18 0 0 7 0 45 0 5 0 4 6 25 9 19 0 0 1 0 0 17 16 52 0 0 4 0 0 0 27 1 0 0 0 0 0 3 0 0 0 5 0 0 31 68 9 1 17 3 0 13 11 1 20 11 11 0 59 6 0 5 0 18 25 12 1 2 8 0 41 0 0 0 0 0 0 13 24 29 13 0 3 4 26 0 12 0 30 12 15 5 40 23 43 4 0 4 10 0 0 10 0 7 0 4 0 28 23 21 0 0 1 1 0 14 0 48 17 1 0 0 1 25 0 0 17 2 12 0 0 0 0 2 0 28 7 1 14 0 0 1 47 56 14 0 0 4 19 50 2 3 0 0 0 8 2 0 21 21 8 1 0 6 2 0 34 0 0 1 23 16 0 11 48 0 55 0 11 0 52 19 12 12 0 43 0 0 37 3 24 1 0 8 20 12 47 0 22 0 0 0 0 1 1 0 3 0 36 25 1 16 1 0 4 63 10 0 1 28 1 26 14 0 1 0 16 0 7 30 16 56 0 3 1 17 8 10 0 0 0 0 7 25 5 2 34 24 8 0 0 0 0 22 4 14 27 42 13 18 8 18 0 3 3 28 6 6 2 1 37 14 52 1 43 36 45 0 8 0 5 0 39 0 0 0 0 0 0 30 0 10 1 0 27 2 5 22 36 7 7 22 24 25 25 26 4 0 24 0 0 3 13 0 36 5 0 10 33 11 0 0 0 1 0 36 55 2 25 1 0 9 0 0 25 0 17 20 1 21 11 32 0 5 0 0 0 0 14 19 0 3 6 11 10 7 26 23 72 13 64 26 0 10 30 49 43 2 0 13 0 0 0 9 31 1 1 0 0 0 11 17 0 1 25 6 23 1 0 0 10 17 0 4 2 2 4 38 16 0 14 0 0 0 37 8 34 0 0 2 0 21 44 46 0 45 26 8 0 0 4 14 7 0 0 1 22 11 0 11 1 13 0 0 19 5 42 18 1 43 0 31 7 41 0 0 46 11.064400715563507
6 1 3 19 17 0 28 5 6 2 10 0 21 14 0 0 18 0 4 17 15 21 18 0 24 0 13 35 7 0 12 0 4 0 2 0 0 3 1 4 55 25 0 40 7 5 0 17 2 1 7 1 26 0 6 25 0 13 0 0 0 0 32 25 0 21 19 11 47 5 13 5 13 25 0 14 0 39 1 7 6 1 0 0 3 40 0 4 1 0 30 35 23 0 44 5 0 0 18 0 10 14 12 25 40 1 2 8 0 31 11 5 13 2 17 0 0 7 0 40 0 6 0 3 6 26 9 17 0 0 1 0 0 15 11 56 0 0 4 0 0 0 26 1 0 0 0 0 0 3 0 0 0 5 0 0 28 62 10 2 18 4 0 9 11 1 17 11 9 0 63 3 0 3 0 21 20 12 1 2 7 0 41 0 0 0 0 0 0 13 25 31 14 0 3 4 26 0 11 0 35 13 13 5 39 22 41 4 0 3 8 0 0 8 0 9 0 3 0 24 24 20 0 0 1 1 0 10 0 45 20 1 0 0 0 27 0 0 15 2 13 0 0 0 0 2 0 27 7 1 16 0 0 0 45 52 12 0 0 2 15 47 2 3 0 0 0 6 2 0 20 19 8 1 0 7 2 0 36 0 0 1 20 15 0 11 47 0 53 0 11 0 54 20 10 13 0 42 0 0 36 3 22 1 0 8 19 13 48 0 21 0 0 0 0 1 1 0 3 0 34 29 1 13 0 0 4 64 9 0 1 25 0 28 14 0 1 0 15 0 7 27 18 53 0 3 1 18 5 7 0 0 0 0 8 26 5 1 39 23 9 0 0 0 0 23 3 9 29 40 11 17 8 21 0 3 3 27 7 7 2 0 43 14 47 0 41 35 42 0 6 0 4 0 37 0 0 0 0 0 0 29 0 9 1 0 29 2 7 24 36 7 7 19 20 25 22 27 4 0 24 0 0 4 13 0 42 5 0 10 30 13 0 0 0 1 0 41 50 2 20 1 0 8 0 0 26 0 14 19 1 22 10 35 0 5 0 0 0 0 12 17 0 1 4 13 8 7 27 24 76 14 64 26 0 9 25 46 42 2 0 15 0 0 0 8 31 1 1 0 0 0 8 17 0 1 24 4 26 1 0 0 9 16 0 4 2 2 5 38 14 0 13 0 0 0 35 6 32 0 0 2 0 21 42 44 0 39 22 9 0 0 4 12 7 0 0 1 21 12 0 11 0 16 0 0 22 2 37 17 1 42 0 29 6 40 0 0 43 10.7871198568873
4 1 3 21 18 0 27 4 5 2 6 0 17 11 0 0 18 0 3 20 15 19 16 0 26 0 14 32 4 0 9 0 3 0 1 0 0 2 1 5 58 26 0 37 5 5 0 17 2 1 6 1 27 0 6 19 0 11 0 0 0 0 32 28 0 15 21 10 49 5 11 4 11 29 0 13 0 33 1 6 5 0 0 0 2 42 0 3 1 0 28 35 21 0 41 4 0 0 17 0 9 14 14 27 31 1 2 5 0 33 11 3 13 2 16 0 0 7 0 42 0 6 0 3 5 32 10 16 0 0 0 0 0 19 10 61 0 0 3 0 0 0 26 1 0 0 0 0 0 4 0 0 0 6 0 0 33 58 10 0 18 3 0 8 11 1 14 12 7 0 64 2 0 3 0 23 19 11 0 2 6 0 38 0 0 0 0 0 0 13 27 30 13 0 3 4 26 0 7 0 34 12 11 5 42 21 37 4 0 3 8 0 0 8 0 10 0 3 0 21 24 21 0 0 1 1 0 7 0 41 20 0 0 0 0 25 0 0 14 2 11 0 0 0 0 2 0 29 5 1 14 0 0 0 49 44 9 0 0 2 14 40 2 2 0 0 0 4 1 0 18 19 8 1 0 6 1 0 33 0 0 1 23 13 0 15 44 0 46 0 10 0 50 25 8 12 0 40 0 0 34 3 18 1 0 8 20 13 47 0 19 0 0 0 0 1 1 0 3 0 35 33 1 14 0 0 4 60 9 0 1 25 0 29 16 0 1 0 15 0 6 24 19 46 0 3 1 15 4 6 0 0 0 0 8 22 6 1 36 22 10 0 0 0 0 27 2 10 37 38 10 13 8 25 0 3 3 24 5 6 1 0 43 13 47 0 36 37 39 0 6 0 3 0 38 0 0 0 0 0 0 30 0 9 1 0 26 2 8 26 38 5 7 21 20 19 21 30 4 0 25 0 0 4 11 0 39 5 0 10 30 9 0 0 0 1 0 46 48 2 17 1 0 4 0 0 27 0 13 18 1 20 9 38 0 4 0 0 0 0 13 15 0 1 2 12 6 5 27 25 77 14 69 22 0 8 22 45 43 2 0 20 0 0 0 7 29 0 1 0 0 0 10 18 0 1 21 4 25 1 0 0 10 16 0 4 1 2 3 36 13 0 15 0 0 0 34 6 30 0 0 2 0 16 40 43 0 34 21 10 0 0 3 13 7 0 0 1 18 10 0 9 0 18 0 0 22 4 29 17 1 37 0 28 7 41 0 0 41 10.411449016100179
3 1 1 23 19 0 25 4 5 2 6 0 12 11 0 0 21 0 3 20 16 20 12 0 25 0 13 31 6 0 8 0 2 0 1 0 0 2 0 7 57 28 0 34 4 4 0 21 2 1 5 0 24 0 5 17 0 11 0 0 0 0 33 31 0 15 18 9 48 4 12 4 9 31 0 12 0 30 1 7 5 0 0 0 1 45 0 3 1 0 26 29 22 0 39 3 0 0 21 0 9 12 15 28 29 0 1 4 0 34 7 3 14 2 14 0 0 5 0 37 0 5 0 2 5 30 9 16 0 0 0 0 0 17 11 65 0 0 3 0 0 0 24 1 0 0 0 0 0 5 0 0 0 6 0 0 35 50 9 0 18 5 0 8 11 1 13 11 7 0 68 2 0 3 0 22 15 10 0 2 6 0 32 0 0 0 0 0 0 13 25 25 14 0 3 4 24 0 7 0 37 14 11 5 41 18 35 3 0 3 8 0 0 8 0 8 0 2 0 25 28 19 0 0 1 1 0 5 0 42 24 0 0 0 0 21 0 0 13 1 12 0 0 0 0 2 0 30 3 1 14 0 0 0 47 41 8 0 0 2 12 37 2 1 0 0 0 3 1 0 16 17 6 1 0 5 1 0 38 0 0 1 24 11 0 17 45 0 41 0 8 0 47 26 7 12 0 35 0 0 29 3 17 0 0 8 16 14 45 0 20 0 0 0 0 1 1 0 2 0 39 28 1 13 0 0 4 61 9 0 1 24 0 23 16 0 1 0 14 0 5 22 15 44 0 3 1 16 4 7 0 0 0 0 9 20 7 1 37 21 10 0 0 0 0 26 2 10 39 35 9 13 9 22 0 3 2 25 7 5 1 0 44 12 42 0 32 34 39 0 3 0 3 0 35 0 0 0 0 0 0 28 0 7 0 0 32 1 6 30 38 4 7 25 20 20 19 25 4 0 27 0 0 3 11 0 40 5 0 11 23 8 0 0 0 1 0 49 48 2 16 1 0 3 0 0 26 0 9 19 1 18 9 36 0 2 0 0 0 0 14 13 0 0 2 15 5 3 30 25 73 14 63 27 0 8 22 45 42 2 0 19 0 0 0 5 28 0 1 0 0 0 10 18 0 1 16 3 19 1 0 0 11 17 0 4 1 1 2 33 11 0 15 0 0 0 31 4 33 0 0 2 0 15 40 38 0 32 22 10 0 0 3 13 6 0 0 1 19 11 0 8 0 19 0 0 21 6 27 15 1 40 0 25 7 38 0 0 43 10.05545617173524
2 1 1 27 22 0 24 3 4 1 6 0 11 11 0 0 19 0 3 15 18 19 10 0 28 0 14 30 6 0 7 0 2 0 1 0 0 2 0 7 53 30 0 32 4 4 0 19 2 1 5 0 18 0 5 14 0 9 0 0 0 0 35 31 0 14 16 9 42 4 10 3 9 33 0 9 0 32 0 7 4 0 0 0 1 49 0 3 1 0 27 31 20 0 37 2 0 0 24 0 11 9 17 30 26 0 1 4 0 36 6 2 11 1 14 0 0 6 0 30 0 5 0 2 5 26 10 14 0 0 0 0 0 17 12 59 0 0 3 0 0 0 30 1 0 0 0 0 0 6 0 0 0 8 0 0 35 49 7 0 19 6 0 6 10 1 12 11 8 0 67 1 0 3 0 19 14 8 0 2 6 0 31 0 0 0 0 0 0 13 27 23 14 0 3 6 22 0 5 0 34 16 12 5 43 17 35 3 0 2 9 0 0 7 0 6 0 2 0 21 34 17 0 0 1 1 0 4 0 37 25 0 0 0 0 21 0 0 11 1 14 0 0 0 0 1 0 28 2 1 15 0 0 0 50 38 7 0 0 1 12 35 1 0 0 0 0 2 1 0 16 17 4 1 0 6 0 0 36 0 0 1 25 13 0 19 47 0 42 0 8 0 46 25 7 10 0 32 0 0 29 3 15 0 0 8 16 14 45 0 18 0 0 0 0 1 1 0 2 0 39 27 1 13 0 0 4 62 7 0 1 21 0 20 14 0 1 0 13 0 5 22 14 39 0 3 1 17 4 7 0 0 0 0 8 21 7 1 39 18 9 0 0 0 0 26 2 5 37 38 9 12 12 19 0 5 2 22 6 5 1 0 48 11 42 0 34 34 42 0 2 0 3 0 36 0 0 0 0 0 0 19 0 6 0 0 34 1 6 28 39 2 8 26 20 20 16 28 4 0 25 0 0 2 8 0 37 5 0 12 23 6 0 0 0 1 0 48 46 2 13 0 0 3 0 0 26 0 9 19 1 16 8 33 0 1 0 0 0 0 14 10 0 0 2 18 5 3 34 23 74 14 58 30 0 8 20 40 34 1 0 19 0 0 0 5 25 0 1 0 0 0 11 17 0 1 16 3 18 1 0 0 12 16 0 3 1 1 3 32 10 0 15 0 0 0 29 4 27 0 0 1 0 16 43 33 0 30 24 12 0 0 3 17 6 0 0 0 19 11 0 8 0 14 0 0 21 4 25 15 1 42 0 26 7 36 0 0 43 9.765652951699464
2 1 1 25 20 0 23 2 4 1 4 0 14 9 0 0 18 0 3 12 15 18 8 0 31 0 15 27 6 0 6 0 2 0 1 0 0 2 0 7 53 31 0 28 4 4 0 18 2 1 5 0 18 0 5 10 0 11 0 0 0 0 37 27 0 16 18 10 39 4 10 3 10 32 0 5 0 37 0 8 4 0 0 0 1 52 0 2 1 0 26 24 18 0 38 1 0 0 26 0 11 11 16 29 22 0 1 3 0 35 6 2 8 1 12 0 0 6 0 30 0 6 0 2 4 22 10 13 0 0 0 0 0 14 10 55 0 0 2 0 0 0 31 1 0 0 0 0 0 7 0 0 0 8 0 0 38 46 7 0 17 6 0 6 8 1 11 9 8 0 64 0 0 3 0 16 13 7 0 1 6 0 32 0 0 0 0 0 0 11 26 22 14 0 3 4 24 0 5 0 37 19 10 5 50 19 34 3 0 2 9 0 0 5 0 6 0 2 0 19 31 14 0 0 1 1 0 3 0 33 18 0 0 0 0 19 0 0 9 1 14 0 0 0 0 1 0 32 2 1 15 0 0 0 52 36 7 0 0 1 10 34 1 0 0 0 0 2 0 0 19 18 3 1 0 7 0 0 33 0 0 1 26 11 0 24 41 0 40 0 7 0 44 25 5 9 0 30 0 0 29 3 15 0 0 8 10 14 43 0 17 0 0 0 0 1 0 0 2 0 38 31 1 12 0 0 4 61 5 0 0 19 0 22 16 0 1 0 13 0 6 20 11 35 0 3 1 17 4 6 0 0 0 0 6 16 5 1 35 18 9 0 0 0 0 25 2 4 36 42 8 11 11 16 0 3 2 24 6 5 1 0 44 10 44 0 34 33 47 0 1 0 2 0 37 0 0 0 0 0 0 18 0 5 0 0 30 1 6 29 39 2 8 28 17 22 15 23 2 0 27 0 0 2 8 0 38 3 0 12 19 5 0 0 0 0 0 43 44 2 8 0 0 3 0 0 26 0 8 16 1 19 8 28 0 1 0 0 0 0 15 8 0 0 1 18 4 2 34 23 78 16 54 26 0 7 19 40 35 1 0 18 0 0 0 5 21 0 1 0 0 0 12 15 0 0 16 2 15 1 0 0 12 16 0 3 1 1 3 26 7 0 15 0 0 0 25 4 25 0 0 1 0 16 43 31 0 30 27 13 0 0 2 20 6 0 0 0 17 9 0 8 0 16 0 0 23 4 24 14 1 45 0 26 6 35 0 0 38 9.402504472271915
2 1 1 21 21 0 20 2 4 1 3 0 15 7 0 0 16 0 3 12 13 19 8 0 35 0 16 24 7 0 6 0 2 0 1 0 0 2 0 10 55 34 0 25 2 3 0 16 1 1 4 0 19 0 4 11 0 12 0 0 0 0 34 28 0 14 18 9 35 3 9 3 10 29 0 4 0 32 0 8 4 0 0 0 1 59 0 2 1 0 23 21 16 0 37 1 0 0 29 0 10 10 17 34 19 0 1 3 0 34 6 2 9 1 10 0 0 6 0 31 0 7 0 1 2 16 13 13 0 0 0 0 0 13 8 49 0 0 2 0 0 0 30 1 0 0 0 0 0 6 0 0 0 10 0 0 37 47 7 0 18 6 0 5 6 1 11 7 9 0 72 0 0 2 0 14 11 7 0 1 5 0 30 0 0 0 0 0 0 13 25 15 13 0 3 4 23 0 4 0 39 19 11 5 50 21 37 3 0 3 7 0 0 4 0 6 0 2 0 19 32 12 0 0 0 1 0 2 0 32 16 0 0 0 0 15 0 0 8 1 13 0 0 0 0 1 0 32 2 1 13 0 0 0 48 36 7 0 0 1 11 35 0 0 0 0 0 2 0 0 16 18 3 0 0 7 0 0 32 0 0 1 26 9 0 24 37 0 36 0 5 0 42 29 5 9 0 27 0 0 29 3 13 0 0 8 8 10 38 0 20 0 0 0 0 0 0 0 0 0 40 32 1 11 0 0 4 62 6 0 0 18 0 25 17 0 1 0 14 0 7 16 12 31 0 3 1 13 3 5 0 0 0 0 5 15 4 0 38 17 9 0 0 0 0 24 2 4 34 42 8 10 11 16 0 5 2 21 6 5 1 0 36 10 41 0 33 31 50 0 0 0 2 0 35 0 0 0 0 0 0 20 0 5 0 0 31 1 4 30 37 1 10 30 15 20 13 23 2 0 26 0 0 2 8 0 38 3 0 13 22 4 0 0 0 0 0 44 49 2 7 0 0 2 0 0 26 0 7 19 1 18 7 28 0 0 0 0 0 0 14 8 0 0 1 18 4 2 38 22 70 17 51 30 0 5 20 31 36 0 0 18 0 0 0 5 18 0 1 0 0 0 12 14 0 0 13 2 16 1 0 0 13 15 0 3 0 0 3 26 7 0 15 0 0 0 21 3 22 0 0 1 0 14 41 32 0 27 26 15 0 0 2 18 6 0 0 0 17 6 0 7 0 16 0 0 21 7 23 12 1 44 0 25 5 35 0 0 38 9.10912343470483
2 0 1 19 19 0 19 2 4 1 3 0 12 5 0 0 17 0 2 11 15 15 6 0 36 0 16 23 7 0 4 0 2 0 1 0 0 2 0 10 56 39 0 28 2 3 0 16 1 1 4 0 18 0 3 11 0 12 0 0 0 0 33 25 0 15 18 8 37 3 6 2 10 26 0 4 0 33 0 6 2 0 0 0 0 64 0 2 0 0 24 16 15 0 33 0 0 0 29 0 11 9 14 33 21 0 1 4 0 29 6 1 9 1 9 0 0 6 0 27 0 9 0 1 1 11 15 14 0 0 0 0 0 9 8 44 0 0 2 0 0 0 31 1 0 0 0 0 0 7 0 0 0 10 0 0 35 45 7 0 15 7 0 5 6 1 10 6 8 0 76 0 0 2 0 15 8 6 0 1 4 0 31 0 0 0 0 0 0 14 30 12 10 0 3 4 22 0 4 0 43 19 10 4 52 25 39 2 0 3 6 0 0 2 0 5 0 2 0 18 33 11 0 0 0 0 0 2 0 29 18 0 0 0 0 14 0 0 8 1 11 0 0 0 0 1 0 32 2 1 11 0 0 0 52 34 5 0 0 1 12 37 0 0 0 0 0 2 0 0 17 18 2 0 0 6 0 0 27 0 0 1 29 8 0 24 35 0 36 0 5 0 39 24 5 9 0 24 0 0 30 2 10 0 0 6 6 11 35 0 22 0 0 0 0 0 0 0 0 0 41 28 1 9 0 0 3 63 7 0 0 12 0 22 16 0 1 0 10 0 7 16 10 29 0 3 1 14 2 6 0 0 0 0 4 16 2 0 41 15 8 0 0 0 0 24 2 4 33 40 8 11 10 18 0 6 2 19 6 3 1 0 37 9 32 0 34 33 45 0 0 0 2 0 35 0 0 0 0 0 0 21 0 5 0 0 28 1 3 32 38 1 10 29 15 20 11 23 2 0 29 0 0 3 7 0 39 3 0 12 22 4 0 0 0 0 0 47 54 2 5 0 0 2 0 0 26 0 8 21 1 18 9 23 0 0 0 0 0 0 13 7 0 0 0 19 3 2 40 19 65 15 47 29 0 3 23 28 39 0 0 16 0 0 0 3 16 0 1 0 0 0 10 13 0 0 13 2 18 1 0 0 13 12 0 2 0 0 1 23 7 0 17 0 0 0 19 2 21 0 0 1 0 15 38 35 0 24 24 17 0 0 0 20 6 0 0 0 15 5 0 3 0 15 0 0 21 6 20 12 1 41 0 26 4 38 0 0 34 8.81216457960644
2 0 1 18 16 0 20 2 4 0 3 0 10 6 0 0 15 0 2 11 16 15 8 0 41 0 20 22 7 0 2 0 1 0 1 0 0 2 0 11 54 46 0 27 1 2 0 14 1 1 4 0 20 0 2 8 0 9 0 0 0 0 39 22 0 15 17 7 37 2 5 1 8 24 0 4 0 28 0 3 2 0 0 0 0 59 0 2 0 0 22 17 10 0 34 0 0 0 27 0 11 7 14 32 18 0 1 4 0 33 5 1 10 1 8 0 0 8 0 22 0 8 0 1 1 12 12 13 0 0 0 0 0 7 6 43 0 0 2 0 0 0 30 1 0 0 0 0 0 6 0 0 0 9 0 0 35 44 5 0 16 7 0 4 5 0 10 6 8 0 78 0 0 1 0 17 8 6 0 1 4 0 32 0 0 0 0 0 0 12 28 10 6 0 3 4 21 0 4 0 47 19 9 3 50 21 43 1 0 3 6 0 0 2 0 5 0 1 0 16 33 11 0 0 0 0 0 2 0 27 14 0 0 0 0 12 0 0 9 0 8 0 0 0 0 0 0 29 2 1 11 0 0 0 45 30 5 0 0 1 14 40 0 0 0 0 0 2 0 0 15 17 2 0 0 6 0 0 27 0 0 1 29 7 0 28 33 0 36 0 3 0 35 27 3 8 0 22 0 0 28 2 9 0 0 7 6 12 33 0 22 0 0 0 0 0 0 0 0 0 41 29 1 10 0 0 3 63 9 0 0 10 0 24 22 0 1 0 8 0 6 14 10 27 0 3 1 13 2 6 0 0 0 0 3 14 3 0 41 17 7 0 0 0 0 22 1 4 37 38 8 13 7 19 0 4 2 20 5 3 1 0 36 11 35 0 29 39 43 0 0 0 1 0 35 0 0 0 0 0 0 21 0 5 0 0 31 1 3 34 39 0 10 28 11 20 11 24 2 0 29 0 0 3 6 0 44 2 0 13 20 4 0 0 0 0 0 47 55 2 6 0 0 2 0 0 26 0 7 21 1 23 9 23 0 0 0 0 0 0 13 6 0 0 0 20 2 1 39 19 63 19 51 27 0 2 22 27 42 0 0 16 0 0 0 2 13 0 1 0 0 0 8 12 0 0 12 1 23 1 0 0 11 12 0 2 0 0 1 20 6 0 21 0 0 0 23 1 17 0 0 1 0 16 41 33 0 23 26 15 0 0 0 22 5 0 0 0 16 5 0 3 0 15 0 0 20 7 19 14 1 41 0 25 5 33 0 0 30 8.635062611806799
1 0 1 18 10 0 18 2 4 0 2 0 9 7 0 0 14 0 2 14 14 14 7 0 37 0 23 17 6 0 2 0 0 0 1 0 0 2 0 12 53 48 0 30 1 2 0 15 1 1 3 0 18 0 2 8 0 8 0 0 0 0 33 23 0 13 19 8 40 1 3 1 8 27 0 4 0 30 0 3 1 0 0 0 0 59 0 2 0 0 23 14 8 0 31 0 0 0 27 0 10 7 18 36 20 0 1 4 0 31 4 1 10 1 8 0 0 8 0 19 0 6 0 0 1 12 12 18 0 0 0 0 0 9 5 41 0 0 2 0 0 0 29 0 0 0 0 0 0 7 0 0 0 9 0 0 36 37 3 0 16 8 0 4 5 0 12 6 8 0 78 0 0 1 0 15 5 6 0 1 3 0 31 0 0 0 0 0 0 10 26 10 6 0 3 4 23 0 4 0 53 17 9 3 49 20 42 1 0 3 5 0 0 2 0 4 0 1 0 13 35 10 0 0 0 0 0 2 0 27 14 0 0 0 0 10 0 0 7 0 7 0 0 0 0 0 0 26 3 1 11 0 0 0 42 27 6 0 0 1 15 35 0 0 0 0 0 2 0 0 16 20 2 0 0 8 0 0 26 0 0 1 30 8 0 30 29 0 37 0 3 0 34 29 3 7 0 19 0 0 28 2 9 0 0 8 6 12 36 0 24 0 0 0 0 0 0 0 0 0 38 28 1 9 0 0 3 60 7 0 0 9 0 26 21 0 1 0 8 0 5 15 9 27 0 3 1 12 1 5 0 0 0 0 1 12 3 0 48 17 6 0 0 0 0 22 0 4 35 41 8 13 8 21 0 4 2 20 7 3 1 0 36 10 34 0 28 42 40 0 0 0 1 0 37 0 0 0 0 0 0 21 0 5 0 0 31 1 3 30 41 0 11 30 11 19 12 23 2 0 27 0 0 4 6 0 41 2 0 10 19 4 0 0 0 0 0 50 51 2 7 0 0 2 0 0 24 0 8 26 1 26 11 21 0 0 0 0 0 0 11 6 0 0 0 19 1 1 43 21 57 17 53 28 0 2 21 25 39 0 0 11 0 0 0 1 11 0 1 0 0 0 8 10 0 0 9 1 24 0 0 0 11 12 0 2 0 0 1 19 4 0 27 0 0 0 24 1 15 0 0 1 0 15 41 28 0 21 28 16 0 0 0 20 4 0 0 0 17 3 0 2 0 16 0 0 21 4 14 11 1 33 0 21 5 31 0 0 28 8.438282647584974
1 0 1 19 10 0 17 2 4 0 2 0 8 7 0 0 14 0 2 17 16 15 8 0 34 0 28 16 6 0 2 0 0 0 1 0 0 2 0 14 53 47 0 28 1 2 0 14 0 0 3 0 17 0 2 7 0 9 0 0 0 0 33 22 0 14 22 6 34 1 2 0 8 34 0 4 0 28 0 5 1 0 0 0 0 59 0 2 0 0 23 13 7 0 25 0 0 0 26 0 9 7 19 36 19 0 1 4 0 32 4 1 9 1 6 0 0 8 0 17 0 6 0 0 1 13 14 16 0 0 0 0 0 9 4 37 0 0 2 0 0 0 30 0 0 0 0 0 0 7 0 0 0 9 0 0 37 34 3 0 14 5 0 3 4 0 13 6 8 0 77 0 0 1 0 14 3 5 0 1 1 0 32 0 0 0 0 0 0 9 25 8 5 0 3 4 23 0 4 0 55 19 8 3 49 19 39 1 0 4 3 0 0 2 0 3 0 0 0 12 31 6 0 0 0 0 0 1 0 22 15 0 0 0 0 8 0 0 6 0 7 0 0 0 0 0 0 26 3 1 11 0 0 0 39 26 5 0 0 1 14 31 0 0 0 0 0 0 0 0 14 17 2 0 0 8 0 0 23 0 0 0 29 8 0 33 24 0 34 0 3 0 28 28 3 6 0 15 0 0 24 2 8 0 0 8 4 13 39 0 21 0 0 0 0 0 0 0 0 0 40 24 1 9 0 0 2 59 7 0 0 9 0 27 25 0 0 0 7 0 6 11 7 26 0 3 1 12 1 3 0 0 0 0 1 11 3 0 52 16 4 0 0 0 0 18 0 4 35 44 8 14 9 20 0 5 1 17 5 4 1 0 32 11 31 0 29 44 37 0 0 0 1 0 36 0 0 0 0 0 0 22 0 5 0 0 34 1 2 27 43 0 8 27 9 16 9 22 2 0 23 0 0 6 4 0 43 1 0 7 20 3 0 0 0 0 0 50 45 2 7 0 0 2 0 0 26 0 8 29 1 30 10 28 0 0 0 0 0 0 10 5 0 0 0 20 1 1 38 24 50 19 48 30 0 1 20 21 33 0 0 12 0 0 0 1 11 0 1 0 0 0 8 11 0 0 9 1 22 0 0 0 11 11 0 1 0 0 0 16 2 0 28 0 0 0 24 1 17 0 0 1 0 16 41 28 0 20 24 19 0 0 0 22 2 0 0 0 16 3 0 2 0 15 0 0 25 4 15 10 0 32 0 18 5 28 0 0 26 8.13953488372093
1 0 1 17 10 0 17 2 4 0 2 0 8 8 0 0 14 0 2 18 18 12 8 0 35 0 28 10 6 0 2 0 0 0 1 0 0 2 0 16 53 47 0 26 1 1 0 12 0 0 3 0 17 0 2 6 0 10 0 0 0 0 32 20 0 13 22 4 37 1 2 0 6 34 0 3 0 24 0 6 1 0 0 0 0 59 0 2 0 0 21 14 5 0 23 0 0 0 25 0 8 8 20 40 21 0 1 5 0 33 3 1 9 1 6 0 0 11 0 15 0 5 0 0 1 12 16 15 0 0 0 0 0 9 4 35 0 0 2 0 0 0 33 0 0 0 0 0 0 6 0 0 0 10 0 0 36 34 3 0 14 5 0 3 3 0 11 6 9 0 82 0 0 1 0 13 1 5 0 1 1 0 20 0 0 0 0 0 0 8 27 7 4 0 3 4 23 0 4 0 56 21 9 2 51 16 38 1 0 5 3 0 0 2 0 3 0 0 0 11 31 6 0 0 0 0 0 1 0 24 16 0 0 0 0 8 0 0 5 0 5 0 0 0 0 0 0 28 5 1 11 0 0 0 36 23 4 0 0 0 15 30 0 0 0 0 0 0 0 0 12 14 2 0 0 7 0 0 20 0 0 0 29 8 0 38 23 0 33 0 3 0 25 27 3 4 0 14 0 0 16 2 7 0 0 6 2 12 34 0 20 0 0 0 0 0 0 0 0 0 40 22 0 9 0 0 1 53 9 0 0 8 0 32 31 0 0 0 5 0 6 11 5 19 0 3 1 11 1 5 0 0 0 0 1 10 3 0 53 13 3 0 0 0 0 17 0 4 31 40 9 10 9 17 0 5 1 19 6 2 1 0 28 12 31 0 24 42 35 0 0 0 1 0 36 0 0 0 0 0 0 24 0 4 0 0 29 1 1 29 46 0 9 26 7 15 8 18 1 0 23 0 0 9 4 0 44 1 0 7 21 2 0 0 0 0 0 47 44 2 8 0 0 1 0 0 25 0 7 28 1 34 12 29 0 0 0 0 0 0 10 3 0 0 0 20 1 1 38 24 48 18 50 29 0 1 24 20 32 0 0 9 0 0 0 1 11 0 1 0 0 0 8 10 0 0 7 1 20 0 0 0 9 10 0 1 0 0 0 15 2 0 29 0 0 0 24 1 15 0 0 1 0 17 43 27 0 20 22 18 0 0 0 22 2 0 0 0 17 3 0 1 0 14 0 0 29 2 14 10 0 27 0 15 5 31 0 0 21 7.899821109123435
1 0 0 18 7 0 16 2 3 0 2 0 7 8 0 0 11 0 2 21 20 13 7 0 36 0 28 10 5 0 1 0 0 0 1 0 0 2 0 20 51 46 0 26 1 1 0 11 0 0 3 0 19 0 2 5 0 11 0 0 0 0 37 20 0 13 21 3 33 0 2 0 5 34 0 3 0 21 0 9 1 0 0 0 0 57 0 1 0 0 21 15 3 0 19 0 0 0 24 0 8 10 21 45 22 0 1 5 0 31 3 1 9 1 6 0 0 11 0 15 0 5 0 0 1 13 16 15 0 0 0 0 0 10 3 34 0 0 2 0 0 0 33 0 0 0 0 0 0 6 0 0 0 12 0 0 38 33 3 0 15 5 0 2 1 0 10 5 8 0 73 0 0 1 0 12 1 4 0 1 0 0 19 0 0 0 0 0 0 7 26 6 4 0 2 4 24 0 3 0 55 24 8 2 51 15 37 1 0 6 3 0 0 1 0 3 0 0 0 10 32 5 0 0 0 0 0 1 0 24 19 0 0 0 0 7 0 0 4 0 5 0 0 0 0 0 0 32 5 1 10 0 0 0 33 20 5 0 0 0 16 29 0 0 0 0 0 0 0 0 11 13 2 0 0 6 0 0 19 0 0 0 30 6 0 40 23 0 32 0 3 0 27 29 3 4 0 10 0 0 16 2 4 0 0 5 2 13 31 0 21 0 0 0 0 0 0 0 0 0 39 22 0 8 0 0 1 53 10 0 0 8 0 29 29 0 0 0 5 0 7 11 4 22 0 3 1 8 0 5 0 0 0 0 1 10 3 0 51 13 3 0 0 0 0 14 0 4 27 44 9 10 11 17 0 4 1 19 6 2 0 0 32 11 29 0 24 37 30 0 0 0 1 0 37 0 0 0 0 0 0 21 0 3 0 0 31 1 1 30 49 0 11 29 6 15 6 19 1 0 23 0 0 9 4 0 42 1 0 7 22 1 0 0 0 0 0 46 44 2 8 0 0 1 0 0 25 0 8 26 1 37 12 33 0 0 0 0 0 0 9 4 0 0 0 19 1 1 38 26 46 19 52 31 0 1 26 20 29 0 0 8 0 0 0 1 11 0 1 0 0 0 8 10 0 0 6 1 19 0 0 0 8 10 0 0 0 0 0 15 1 0 28 0 0 0 25 1 16 0 0 1 0 15 41 28 0 15 21 18 0 0 0 19 1 0 0 0 16 2 0 0 0 13 0 0 28 3 13 10 0 26 0 14 3 25 0 0 22 7.756708407871199
1 0 0 16 8 0 15 2 3 0 2 0 4 7 0 0 11 0 2 20 16 12 6 0 36 0 26 9 3 0 1 0 0 0 1 0 0 2 0 22 54 43 0 21 0 1 0 10 0 0 3 0 19 0 1 4 0 11 0 0 0 0 36 16 0 12 19 3 33 0 1 0 7 33 0 3 0 20 0 10 1 0 0 0 0 57 0 1 0 0 21 14 3 0 18 0 0 0 21 0 5 10 23 52 18 0 1 5 0 32 3 1 10 1 5 0 0 13 0 15 0 4 0 0 1 13 14 19 0 0 0 0 0 10 3 33 0 0 1 0 0 0 36 0 0 0 0 0 0 5 0 0 0 9 0 0 39 32 2 0 15 3 0 1 1 0 9 4 7 0 64 0 0 1 0 12 1 3 0 1 0 0 15 0 0 0 0 0 0 8 21 5 4 0 2 4 23 0 2 0 55 21 5 2 52 14 33 1 0 7 2 0 0 1 0 3 0 0 0 8 31 5 0 0 0 0 0 1 0 26 19 0 0 0 0 6 0 0 2 0 5 0 0 0 0 0 0 33 5 1 9 0 0 0 34 19 4 0 0 0 16 24 0 0 0 0 0 0 0 0 11 10 2 0 0 5 0 0 17 0 0 0 30 6 0 48 18 0 33 0 3 0 24 26 2 4 0 7 0 0 15 2 4 0 0 4 1 13 29 0 20 0 0 0 0 0 0 0 0 0 39 21 0 8 0 0 1 49 13 0 0 8 0 31 30 0 0 0 4 0 8 10 2 21 0 3 1 7 0 6 0 0 0 0 1 12 3 0 58 16 3 0 0 0 0 12 0 4 30 41 9 11 13 17 0 3 1 17 6 1 0 0 29 11 34 0 23 35 28 0 0 0 1 0 35 0 0 0 0 0 0 22 0 3 0 0 29 1 1 31 51 0 9 27 5 16 6 18 1 0 24 0 0 9 3 0 41 1 0 6 21 1 0 0 0 0 0 45 46 1 9 0 0 1 0 0 21 0 9 29 0 35 11 34 0 0 0 0 0 0 10 4 0 0 0 15 1 1 37 25 44 20 51 33 0 1 28 20 27 0 0 9 0 0 0 1 10 0 1 0 0 0 7 10 0 0 5 1 20 0 0 0 8 8 0 0 0 0 0 13 1 0 26 0 0 0 25 1 14 0 0 1 0 17 41 30 0 15 24 18 0 0 0 17 1 0 0 0 17 2 0 0 0 13 0 0 25 2 13 13 0 27 0 14 4 23 0 0 19 7.542039355992844
1 0 0 17 9 0 14 1 3 0 2 0 3 6 0 0 11 0 2 19 17 10 7 0 29 0 28 9 2 0 1 0 0 0 1 0 0 2 0 28 52 39 0 20 0 1 0 10 0 0 2 0 19 0 1 3 0 11 0 0 0 0 34 12 0 12 18 3 33 0 1 0 8 33 0 3 0 17 0 9 0 0 0 0 0 56 0 0 0 0 21 12 1 0 21 0 0 0 17 0 3 10 23 57 18 0 1 5 0 28 3 1 8 1 5 0 0 12 0 15 0 4 0 0 1 11 17 20 0 0 0 0 0 9 3 30 0 0 1 0 0 0 34 0 0 0 0 0 0 5 0 0 0 9 0 0 38 28 2 0 16 1 0 1 1 0 8 4 7 0 61 0 0 1 0 10 0 3 0 1 0 0 13 0 0 0 0 0 0 9 19 5 1 0 2 3 22 0 2 0 56 19 5 2 52 13 34 1 0 7 2 0 0 1 0 3 0 0 0 7 29 4 0 0 0 0 0 0 0 22 16 0 0 0 0 4 0 0 2 0 5 0 0 0 0 0 0 33 5 1 9 0 0 0 29 16 4 0 0 0 16 22 0 0 0 0 0 0 0 0 12 11 2 0 0 5 0 0 14 0 0 0 33 7 0 51 17 0 32 0 3 0 21 28 2 2 0 5 0 0 13 2 4 0 0 4 1 15 25 0 22 0 0 0 0 0 0 0 0 0 33 20 0 10 0 0 1 50 15 0 0 7 0 25 29 0 0 0 2 0 8 9 2 19 0 3 1 6 0 6 0 0 0 0 1 13 3 0 57 14 2 0 0 0 0 10 0 3 26 45 9 14 11 16 0 3 1 17 5 1 0 0 26 12 34 0 21 30 30 0 0 0 1 0 31 0 0 0 0 0 0 24 0 3 0 0 31 1 1 32 49 0 7 32 5 15 6 20 1 0 17 0 0 9 4 0 40 1 0 6 17 1 0 0 0 0 0 48 48 1 8 0 0 0 0 0 23 0 10 23 0 35 13 35 0 0 0 0 0 0 12 4 0 0 0 13 1 1 36 29 42 17 49 29 0 1 29 16 23 0 0 10 0 0 0 1 8 0 1 0 0 0 8 9 0 0 5 1 19 0 0 0 5 8 0 0 0 0 0 11 0 0 26 0 0 0 19 1 9 0 0 0 0 18 37 28 0 13 25 16 0 0 0 17 1 0 0 0 13 2 0 0 0 14 0 0 24 1 9 14 0 26 0 10 5 27 0 0 23 7.2397137745974959
0 0 0 18 8 0 10 1 2 0 1 0 3 7 0 0 9 0 1 18 16 9 4 0 24 0 27 10 2 0 1 0 0 0 1 0 0 1 0 26 53 36 0 13 0 1 0 9 0 0 2 0 17 0 1 3 0 10 0 0 0 0 36 11 0 15 17 0 30 0 1 0 10 31 0 2 0 14 0 7 0 0 0 0 0 53 0 0 0 0 21 12 1 0 23 0 0 0 14 0 3 10 24 57 20 0 1 5 0 25 3 1 7 1 5 0 0 14 0 13 0 5 0 0 1 11 17 18 0 0 0 0 0 9 3 25 0 0 1 0 0 0 35 0 0 0 0 0 0 4 0 0 0 8 0 0 40 24 2 0 16 1 0 1 1 0 6 4 7 0 62 0 0 1 0 10 0 2 0 1 0 0 15 0 0 0 0 0 0 8 16 4 1 0 2 3 21 0 1 0 51 18 4 2 49 15 32 1 0 7 1 0 0 1 0 1 0 0 0 6 31 4 0 0 0 0 0 0 0 19 18 0 0 0 0 3 0 0 1 0 4 0 0 0 0 0 0 37 5 1 11 0 0 0 26 13 5 0 0 0 18 17 0 0 0 0 0 0 0 0 11 11 2 0 0 6 0 0 14 0 0 0 29 8 0 46 17 0 37 0 3 0 25 26 2 1 0 5 0 0 14 2 6 0 0 3 1 12 25 0 24 0 0 0 0 0 0 0 0 0 33 19 0 9 0 0 1 46 12 0 0 7 0 24 32 0 0 0 4 0 6 9 2 16 0 3 1 7 0 7 0 0 0 0 1 16 2 0 60 12 2 0 0 0 0 9 0 2 26 49 8 15 10 17 0 3 0 15 5 1 0 0 21 10 36 0 24 29 26 0 0 0 1 0 32 0 0 0 0 0 0 20 0 2 0 0 30 1 1 32 47 0 6 35 5 13 5 18 1 0 16 0 0 10 6 0 39 1 0 5 15 1 0 0 0 0 0 49 48 1 9 0 0 0 0 0 18 0 11 29 0 39 14 32 0 0 0 0 0 0 13 4 0 0 0 12 1 1 30 29 38 15 47 30 0 1 32 12 19 0 0 8 0 0 0 1 7 0 1 0 0 0 8 11 0 0 5 1 23 0 0 0 5 7 0 0 0 0 0 10 0 0 23 0 0 0 17 1 7 0 0 0 0 18 38 23 0 13 25 17 0 0 0 17 1 0 0 0 10 2 0 0 0 15 0 0 23 1 9 16 0 23 0 10 6 29 0 0 21 7.0
0 0 0 17 7 0 9 1 2 0 1 0 3 7 0 0 9 0 1 17 15 8 4 0 23 0 25 11 2 0 1 0 0 0 1 0 0 0 0 28 50 33 0 15 0 1 0 7 0 0 1 0 17 0 1 3 0 10 0 0 0 0 33 12 0 15 19 0 30 0 1 0 10 30 0 2 0 11 0 7 0 0 0 0 0 54 0 0 0 0 20 10 1 0 23 0 0 0 13 0 3 11 23 63 19 0 1 4 0 27 2 1 4 1 3 0 0 14 0 13 0 5 0 0 0 11 15 16 0 0 0 0 0 9 2 21 0 0 1 0 0 0 37 0 0 0 0 0 0 2 0 0 0 7 0 0 40 23 2 0 16 1 0 1 1 0 6 4 7 0 61 0 0 1 0 9 0 2 0 1 0 0 13 0 0 0 0 0 0 9 15 4 0 0 2 3 19 0 1 0 46 18 3 2 52 16 34 1 0 5 1 0 0 1 0 1 0 0 0 5 28 4 0 0 0 0 0 0 0 20 22 0 0 0 0 2 0 0 1 0 4 0 0 0 0 0 0 33 4 1 12 0 0 0 22 11 5 0 0 0 17 14 0 0 0 0 0 0 0 0 14 13 2 0 0 8 0 0 14 0 0 0 28 8 0 48 15 0 41 0 3 0 25 24 2 0 0 4 0 0 14 1 6 0 0 2 1 10 23 0 24 0 0 0 0 0 0 0 0 0 31 23 0 10 0 0 1 44 13 0 0 7 0 24 28 0 0 0 4 0 6 9 1 13 0 3 1 6 0 7 0 0 0 0 1 11 3 0 62 12 1 0 0 0 0 8 0 2 23 43 5 16 10 18 0 2 0 18 6 1 0 0 21 12 41 0 24 30 25 0 0 0 1 0 30 0 0 0 0 0 0 21 0 1 0 0 31 1 0 34 48 0 4 35 3 14 2 14 1 0 16 0 0 12 5 0 39 1 0 5 15 1 0 0 0 0 0 46 53 1 10 0 0 0 0 0 16 0 9 29 0 38 12 32 0 0 0 0 0 0 14 4 0 0 0 14 1 1 29 28 39 10 46 32 0 1 27 10 18 0 0 8 0 0 0 1 6 0 1 0 0 0 8 12 0 0 5 1 21 0 0 0 6 7 0 0 0 0 0 10 0 0 16 0 0 0 16 1 9 0 0 0 0 15 33 18 0 10 26 20 0 0 0 20 1 0 0 0 10 2 0 0 0 15 0 0 23 0 12 17 0 22 0 10 5 31 0 0 18 6.81216457960644
0 0 0 14 5 0 12 1 2 0 1 0 3 8 0 0 9 0 1 16 18 7 3 0 18 0 28 10 2 0 0 0 0 0 1 0 0 0 0 29 44 28 0 17 0 1 0 7 0 0 1 0 17 0 1 3 0 8 0 0 0 0 33 14 0 17 15 0 26 0 1 0 10 33 0 2 0 11 0 8 0 0 0 0 0 51 0 0 0 0 19 8 0 0 24 0 0 0 9 0 3 11 25 65 20 0 0 4 0 25 2 1 3 1 2 0 0 14 0 9 0 4 0 0 0 11 17 17 0 0 0 0 0 10 2 19 0 0 1 0 0 0 37 0 0 0 0 0 0 2 0 0 0 6 0 0 40 23 2 0 16 1 0 1 1 0 5 4 7 0 59 0 0 1 0 10 0 2 0 1 0 0 11 0 0 0 0 0 0 9 16 3 0 0 1 3 20 0 1 0 42 16 3 1 53 16 34 1 0 7 1 0 0 1 0 1 0 0 0 4 34 4 0 0 0 0 0 0 0 18 28 0 0 0 0 2 0 0 1 0 3 0 0 0 0 0 0 31 3 1 12 0 0 0 24 10 6 0 0 0 17 13 0 0 0 0 0 0 0 0 15 13 2 0 0 7 0 0 14 0 0 0 26 7 0 45 12 0 43 0 3 0 28 26 2 0 0 3 0 0 13 1 5 0 0 1 1 9 21 0 24 0 0 0 0 0 0 0 0 0 27 27 0 9 0 0 1 44 13 0 0 7 0 25 32 0 0 0 4 0 6 7 0 11 0 3 1 4 0 7 0 0 0 0 1 8 3 0 63 9 1 0 0 0 0 7 0 1 23 42 4 17 10 22 0 2 0 16 6 1 0 0 22 11 38 0 23 27 24 0 0 0 1 0 29 0 0 0 0 0 0 18 0 1 0 0 26 1 0 38 51 0 4 34 2 14 2 14 1 0 17 0 0 13 5 0 38 1 0 4 12 1 0 0 0 0 0 41 56 1 10 0 0 0 0 0 13 0 9 29 0 37 13 31 0 0 0 0 0 0 13 5 0 0 0 13 1 1 30 28 37 7 46 32 0 1 27 6 18 0 0 8 0 0 0 1 5 0 1 0 0 0 9 13 0 0 5 1 21 0 0 0 6 5 0 0 0 0 0 8 0 0 16 0 0 0 14 0 9 0 0 0 0 14 37 15 0 8 25 22 0 0 0 23 1 0 0 0 9 2 0 0 0 13 0 0 24 0 13 17 0 21 0 9 7 30 0 0 19 6.661896243291592
0 0 0 14 5 0 8 1 2 0 1 0 3 6 0 0 7 0 1 15 18 7 3 0 19 0 29 12 2 0 0 0 0 0 1 0 0 0 0 28 40 30 0 17 0 1 0 5 0 0 1 0 17 0 1 3 0 9 0 0 0 0 34 17 0 17 11 0 25 0 1 0 9 28 0 2 0 10 0 6 0 0 0 0 0 55 0 0 0 0 16 6 0 0 28 0 0 0 7 0 3 10 28 67 22 0 0 4 0 25 2 1 3 1 1 0 0 13 0 9 0 3 0 0 0 11 18 19 0 0 0 0 0 8 2 17 0 0 1 0 0 0 35 0 0 0 0 0 0 0 0 0 0 4 0 0 44 16 2 0 13 1 0 1 1 0 4 4 8 0 54 0 0 1 0 11 0 2 0 1 0 0 10 0 0 0 0 0 0 7 15 2 0 0 1 2 21 0 0 0 42 11 1 1 57 14 33 1 0 5 1 0 0 1 0 1 0 0 0 4 40 2 0 0 0 0 0 0 0 17 27 0 0 0 0 1 0 0 1 0 2 0 0 0 0 0 0 33 3 1 12 0 0 0 20 12 6 0 0 0 16 13 0 0 0 0 0 0 0 0 18 14 2 0 0 7 0 0 14 0 0 0 28 8 0 39 10 0 43 0 3 0 30 27 1 0 0 3 0 0 12 1 3 0 0 1 1 8 23 0 24 0 0 0 0 0 0 0 0 0 29 30 0 10 0 0 1 36 13 0 0 7 0 23 31 0 0 0 2 0 7 7 0 10 0 3 1 4 0 8 0 0 0 0 1 9 3 0 59 8 1 0 0 0 0 6 0 1 17 48 4 16 11 19 0 2 0 14 6 1 0 0 22 13 34 0 18 30 21 0 0 0 1 0 29 0 0 0 0 0 0 19 0 1 0 0 25 1 0 34 50 0 3 35 2 12 2 11 1 0 17 0 0 11 7 0 32 1 0 3 10 1 0 0 0 0 0 37 58 1 11 0 0 0 0 0 14 0 11 31 0 39 10 38 0 0 0 0 0 0 13 6 0 0 0 17 0 1 28 28 39 6 46 29 0 0 26 6 16 0 0 7 0 0 0 1 3 0 1 0 0 0 6 12 0 0 4 1 20 0 0 0 7 4 0 0 0 0 0 6 0 0 17 0 0 0 13 0 10 0 0 0 0 12 36 17 0 8 23 23 0 0 0 19 1 0 0 0 9 2 0 0 0 9 0 0 24 0 14 17 0 16 0 8 9 28 0 0 19 6.466905187835421
0 0 0 12 6 0 8 1 2 0 1 0 2 6 0 0 6 0 1 14 13 7 2 0 19 0 29 10 2 0 0 0 0 0 1 0 0 0 0 26 37 29 0 14 0 0 0 5 0 0 1 0 14 0 1 3 0 9 0 0 0 0 32 18 0 15 10 0 23 0 1 0 9 32 0 2 0 12 0 6 0 0 0 0 0 59 0 0 0 0 16 8 0 0 26 0 0 0 7 0 3 8 28 58 25 0 0 4 0 23 1 1 3 1 1 0 0 14 0 9 0 3 0 0 0 10 17 23 0 0 0 0 0 8 2 15 0 0 1 0 0 0 31 0 0 0 0 0 0 0 0 0 0 4 0 0 41 10 2 0 15 1 0 1 1 0 4 4 9 0 44 0 0 1 0 11 0 2 0 1 0 0 9 0 0 0 0 0 0 6 12 2 0 0 1 2 19 0 0 0 44 12 1 0 56 14 30 1 0 5 1 0 0 0 0 1 0 0 0 4 46 1 0 0 0 0 0 0 0 16 33 0 0 0 0 1 0 0 1 0 2 0 0 0 0 0 0 33 3 1 13 0 0 0 20 11 6 0 0 0 16 12 0 0 0 0 0 0 0 0 19 15 2 0 0 6 0 0 13 0 0 0 27 7 0 38 8 0 44 0 3 0 27 29 1 0 0 3 0 0 11 1 2 0 0 0 1 8 25 0 21 0 0 0 0 0 0 0 0 0 26 33 0 9 0 0 0 34 14 0 0 7 0 21 30 0 0 0 1 0 7 7 0 9 0 2 1 2 0 8 0 0 0 0 1 8 3 0 57 10 1 0 0 0 0 6 0 1 14 48 3 16 11 19 0 2 0 13 7 1 0 0 22 15 36 0 20 28 20 0 0 0 0 0 26 0 0 0 0 0 0 19 0 1 0 0 23 1 0 35 49 0 1 33 1 14 2 9 1 0 16 0 0 9 7 0 36 1 0 3 10 1 0 0 0 0 0 36 61 1 11 0 0 0 0 0 13 0 11 32 0 41 8 39 0 0 0 0 0 0 14 8 0 0 0 17 0 0 24 24 35 5 46 28 0 0 26 6 14 0 0 6 0 0 0 1 2 0 1 0 0 0 6 12 0 0 4 1 15 0 0 0 8 4 0 0 0 0 0 5 0 0 17 0 0 0 9 0 9 0 0 0 0 10 31 19 0 5 23 27 0 0 0 22 1 0 0 0 8 2 0 0 0 9 0 0 26 0 15 11 0 13 0 8 10 28 0 0 18 6.261180679785331
0 0 0 10 7 0 8 1 2 0 1 0 2 6 0 0 6 0 1 15 14 6 2 0 19 0 24 9 2 0 0 0 0 0 1 0 0 0 0 29 32 30 0 16 0 0 0 5 0 0 1 0 17 0 0 2 0 5 0 0 0 0 31 20 0 15 10 0 22 0 1 0 8 34 0 1 0 13 0 4 0 0 0 0 0 60 0 0 0 0 16 7 0 0 28 0 0 0 8 0 3 6 27 59 25 0 0 2 0 20 1 0 2 1 1 0 0 15 0 6 0 2 0 0 0 11 18 25 0 0 0 0 0 9 2 13 0 0 1 0 0 0 34 0 0 0 0 0 0 0 0 0 0 4 0 0 48 8 1 0 14 1 0 1 1 0 4 3 9 0 39 0 0 1 0 12 0 2 0 1 0 0 10 0 0 0 0 0 0 6 11 1 0 0 1 2 24 0 0 0 42 12 1 0 50 14 31 1 0 3 1 0 0 0 0 1 0 0 0 3 50 1 0 0 0 0 0 0 0 15 34 0 0 0 0 1 0 0 1 0 1 0 0 0 0 0 0 31 3 1 13 0 0 0 21 8 6 0 0 0 15 12 0 0 0 0 0 0 0 0 18 14 2 0 0 7 0 0 12 0 0 0 23 6 0 36 9 0 40 0 3 0 24 34 1 0 0 2 0 0 8 0 2 0 0 0 1 6 26 0 24 0 0 0 0 0 0 0 0 0 25 32 0 6 0 0 0 30 16 0 0 7 0 19 28 0 0 0 1 0 4 7 0 8 0 2 1 2 0 8 0 0 0 0 1 10 3 0 54 10 1 0 0 0 0 5 0 1 13 45 1 15 10 18 0 2 0 13 9 0 0 0 25 15 36 0 22 25 20 0 0 0 0 0 26 0 0 0 0 0 0 20 0 0 0 0 22 0 0 33 50 0 1 31 1 14 2 8 1 0 12 0 0 8 8 0 33 1 0 3 10 1 0 0 0 0 0 33 61 1 10 0 0 0 0 0 13 0 13 39 0 40 8 37 0 0 0 0 0 0 14 8 0 0 0 17 0 0 23 19 36 4 43 28 0 0 29 8 11 0 0 8 0 0 0 1 2 0 1 0 0 0 5 13 0 0 3 1 16 0 0 0 6 3 0 0 0 0 0 5 0 0 17 0 0 0 6 0 9 0 0 0 0 14 27 20 0 4 19 31 0 0 0 26 1 0 0 0 7 2 0 0 0 8 0 0 26 0 16 12 0 11 0 6 12 30 0 0 20 6.1288014311270129
0 0 0 11 8 0 8 1 2 0 1 0 2 10 0 0 5 0 1 13 14 5 2 0 18 0 21 4 1 0 0 0 0 0 1 0 0 0 0 29 30 29 0 20 0 0 0 2 0 0 1 0 14 0 0 1 0 5 0 0 0 0 31 22 0 16 8 0 24 0 1 0 9 27 0 1 0 14 0 3 0 0 0 0 0 62 0 0 0 0 15 8 0 0 24 0 0 0 8 0 3 7 28 62 22 0 0 1 0 18 1 0 2 1 1 0 0 12 0 5 0 1 0 0 0 10 17 27 0 0 0 0 0 7 3 12 0 0 1 0 0 0 34 0 0 0 0 0 0 0 0 0 0 2 0 0 49 8 1 0 17 1 0 0 0 0 3 3 11 0 35 0 0 1 0 10 0 1 0 1 0 0 9 0 0 0 0 0 0 6 8 1 0 0 1 2 26 0 0 0 41 11 1 0 51 17 26 1 0 4 1 0 0 0 0 1 0 0 0 3 55 1 0 0 0 0 0 0 0 14 40 0 0 0 0 1 0 0 1 0 1 0 0 0 0 0 0 30 3 1 12 0 0 0 21 9 6 0 0 0 15 10 0 0 0 0 0 0 0 0 16 13 2 0 0 7 0 0 11 0 0 0 24 5 0 36 8 0 42 0 3 0 21 33 1 0 0 1 0 0 9 0 2 0 0 0 1 6 25 0 27 0 0 0 0 0 0 0 0 0 24 29 0 5 0 0 0 28 15 0 0 6 0 18 28 0 0 0 1 0 3 7 0 8 0 2 1 2 0 9 0 0 0 0 0 11 3 0 50 10 0 0 0 0 0 4 0 1 12 47 1 15 10 17 0 2 0 11 12 0 0 0 27 17 38 0 22 25 22 0 0 0 0 0 25 0 0 0 0 0 0 22 0 0 0 0 16 0 0 33 53 0 1 33 1 16 2 7 1 0 12 0 0 5 10 0 30 1 0 2 11 1 0 0 0 0 0 29 56 1 10 0 0 0 0 0 15 0 14 48 0 40 10 43 0 0 0 0 0 0 13 8 0 0 0 18 0 0 22 17 38 3 41 24 0 0 29 10 11 0 0 8 0 0 0 1 2 0 0 0 0 0 4 10 0 0 3 1 15 0 0 0 5 3 0 0 0 0 0 5 0 0 16 0 0 0 5 0 9 0 0 0 0 18 28 20 0 4 21 32 0 0 0 26 1 0 0 0 7 2 0 0 0 8 0 0 23 0 16 10 0 10 0 6 14 28 0 0 20 6.0447227191413239
0 0 0 11 7 0 8 1 1 0 1 0 2 12 0 0 4 0 1 11 15 6 1 0 17 0 18 4 1 0 0 0 0 0 1 0 0 0 0 27 30 28 0 18 0 0 0 2 0 0 1 0 11 0 0 1 0 3 0 0 0 0 29 22 0 15 7 0 19 0 1 0 8 24 0 1 0 13 0 3 0 0 0 0 0 62 0 0 0 0 16 8 0 0 19 0 0 0 9 0 2 6 29 58 22 0 0 1 0 17 1 0 2 1 0 0 0 14 0 4 0 1 0 0 0 9 14 26 0 0 0 0 0 7 4 11 0 0 1 0 0 0 36 0 0 0 0 0 0 0 0 0 0 1 0 0 49 8 1 0 15 1 0 0 0 0 2 2 12 0 35 0 0 1 0 9 0 1 0 1 0 0 10 0 0 0 0 0 0 6 8 1 0 0 1 1 28 0 0 0 50 11 1 0 48 16 25 1 0 4 1 0 0 0 0 1 0 0 0 2 56 1 0 0 0 0 0 0 0 12 46 0 0 0 0 0 0 0 1 0 1 0 0 0 0 0 0 27 3 1 10 0 0 0 21 11 7 0 0 0 13 9 0 0 0 0 0 0 0 0 17 13 2 0 0 5 0 0 9 0 0 0 22 4 0 38 6 0 41 0 3 0 20 36 1 0 0 1 0 0 7 0 1 0 0 0 1 6 24 0 26 0 0 0 0 0 0 0 0 0 24 27 0 5 0 0 0 24 16 0 0 4 0 14 29 0 0 0 1 0 3 7 0 7 0 2 1 2 0 9 0 0 0 0 0 8 3 0 50 8 0 0 0 0 0 4 0 1 10 47 1 16 14 17 0 0 0 11 13 0 0 0 28 14 36 0 24 25 21 0 0 0 0 0 24 0 0 0 0 0 0 20 0 0 0 0 18 0 0 34 53 0 1 34 1 16 1 6 1 0 11 0 0 4 8 0 30 1 0 1 10 1 0 0 0 0 0 27 55 1 11 0 0 0 0 0 17 0 16 46 0 45 12 47 0 0 0 0 0 0 14 8 0 0 0 19 0 0 24 13 35 1 39 23 0 0 31 8 10 0 0 8 0 0 0 1 2 0 0 0 0 0 4 9 0 0 2 0 13 0 0 0 4 3 0 0 0 0 0 4 0 0 14 0 0 0 5 0 9 0 0 0 0 18 27 20 0 3 19 35 0 0 0 30 1 0 0 0 7 1 0 0 0 8 0 0 20 0 16 10 0 8 0 5 12 25 0 0 20 5.878354203935599
0 0 0 11 7 0 7 1 1 0 1 0 1 10 0 0 4 0 0 10 16 6 1 0 16 0 15 2 1 0 0 0 0 0 1 0 0 0 0 27 30 27 0 15 0 0 0 2 0 0 1 0 7 0 0 1 0 3 0 0 0 0 25 18 0 17 5 0 15 0 0 0 9 23 0 1 0 11 0 3 0 0 0 0 0 47 0 0 0 0 16 6 0 0 14 0 0 0 8 0 2 6 25 60 20 0 0 0 0 16 1 0 2 1 0 0 0 12 0 2 0 1 0 0 0 10 13 24 0 0 0 0 0 8 4 9 0 0 1 0 0 0 36 0 0 0 0 0 0 0 0 0 0 1 0 0 49 7 1 0 18 1 0 0 0 0 2 2 10 0 34 0 0 1 0 9 0 1 0 1 0 0 12 0 0 0 0 0 0 5 8 1 0 0 1 0 30 0 0 0 52 11 1 0 43 14 21 1 0 6 1 0 0 0 0 1 0 0 0 1 58 1 0 0 0 0 0 0 0 13 55 0 0 0 0 0 0 0 1 0 1 0 0 0 0 0 0 30 3 1 9 0 0 0 18 11 7 0 0 0 11 5 0 0 0 0 0 0 0 0 14 13 2 0 0 1 0 0 7 0 0 0 22 3 0 32 6 0 43 0 3 0 19 38 1 0 0 1 0 0 6 0 1 0 0 0 0 6 26 0 26 0 0 0 0 0 0 0 0 0 24 24 0 5 0 0 0 26 18 0 0 4 0 13 28 0 0 0 1 0 2 6 0 6 0 1 1 2 0 8 0 0 0 0 0 3 3 0 51 9 0 0 0 0 0 4 0 1 9 47 1 16 15 18 0 0 0 9 12 0 0 0 26 17 41 0 23 23 21 0 0 0 0 0 25 0 0 0 0 0 0 19 0 0 0 0 18 0 0 30 45 0 1 35 1 14 1 5 1 0 13 0 0 3 8 0 28 1 0 1 10 1 0 0 0 0 0 25 50 1 11 0 0 0 0 0 18 0 18 52 0 42 8 54 0 0 0 0 0 0 12 6 0 0 0 19 0 0 22 14 32 1 35 21 0 0 28 10 9 0 0 8 0 0 0 1 0 0 0 0 0 0 4 9 0 0 1 0 12 0 0 0 3 3 0 0 0 0 0 4 0 0 9 0 0 0 5 0 10 0 0 0 0 13 26 21 0 2 17 38 0 0 0 33 1 0 0 0 7 1 0 0 0 6 0 0 21 0 17 12 0 5 0 5 12 22 0 0 21 5.635062611806798
0 0 0 9 5 0 6 0 0 0 1 0 0 10 0 0 4 0 0 10 20 7 1 0 15 0 13 2 1 0 0 0 0 0 1 0 0 0 0 33 30 24 0 16 0 0 0 2 0 0 0 0 5 0 0 1 0 2 0 0 0 0 24 17 0 17 5 0 12 0 0 0 11 19 0 1 0 9 0 3 0 0 0 0 0 42 0 0 0 0 18 6 0 0 14 0 0 0 8 0 2 6 24 60 20 0 0 0 0 13 1 0 2 0 0 0 0 14 0 1 0 1 0 0 0 8 10 25 0 0 0 0 0 10 4 9 0 0 1 0 0 0 34 0 0 0 0 0 0 0 0 0 0 1 0 0 48 6 1 0 20 1 0 0 0 0 2 1 9 0 33 0 0 1 0 10 0 1 0 1 0 0 12 0 0 0 0 0 0 4 7 1 0 0 0 0 29 0 0 0 51 8 1 0 42 14 22 1 0 6 1 0 0 0 0 0 0 0 0 1 58 1 0 0 0 0 0 0 0 13 50 0 0 0 0 0 0 0 1 0 1 0 0 0 0 0 0 24 3 1 9 0 0 0 17 11 7 0 0 0 11 5 0 0 0 0 0 0 0 0 15 13 2 0 0 1 0 0 7 0 0 0 25 1 0 30 6 0 46 0 2 0 17 38 1 0 0 1 0 0 4 0 1 0 0 0 0 5 28 0 22 0 0 0 0 0 0 0 0 0 20 19 0 4 0 0 0 24 15 0 0 4 0 8 28 0 0 0 1 0 2 6 0 5 0 1 1 3 0 8 0 0 0 0 0 5 2 0 54 8 0 0 0 0 0 4 0 0 10 46 1 12 13 18 0 0 0 7 13 0 0 0 25 17 34 0 27 22 21 0 0 0 0 0 24 0 0 0 0 0 0 21 0 0 0 0 14 0 0 30 44 0 1 34 1 13 1 5 1 0 15 0 0 2 7 0 23 1 0 1 10 1 0 0 0 0 0 22 49 1 8 0 0 0 0 0 20 0 17 49 0 44 5 57 0 0 0 0 0 0 13 4 0 0 0 21 0 0 22 15 33 1 31 21 0 0 24 8 9 0 0 7 0 0 0 1 0 0 0 0 0 0 3 11 0 0 1 0 7 0 0 0 3 2 0 0 0 0 0 4 0 0 7 0 0 0 4 0 6 0 0 0 0 13 23 22 0 2 15 39 0 0 0 35 1 0 0 0 7 1 0 0 0 6 0 0 21 0 18 14 0 3 0 5 12 20 0 0 24 5.4186046511627909
0 0 0 9 5 0 4 0 0 0 0 0 0 8 0 0 4 0 0 10 20 7 1 0 13 0 12 2 1 0 0 0 0 0 1 0 0 0 0 37 25 22 0 15 0 0 0 1 0 0 0 0 5 0 0 1 0 1 0 0 0 0 24 15 0 16 3 0 12 0 0 0 13 15 0 1 0 7 0 3 0 0 0 0 0 36 0 0 0 0 17 5 0 0 15 0 0 0 8 0 2 6 25 61 20 0 0 0 0 11 1 0 0 0 0 0 0 13 0 0 0 1 0 0 0 6 11 26 0 0 0 0 0 12 3 7 0 0 0 0 0 0 38 0 0 0 0 0 0 0 0 0 0 1 0 0 55 3 1 0 18 1 0 0 0 0 1 0 10 0 32 0 0 1 0 10 0 1 0 1 0 0 12 0 0 0 0 0 0 4 9 1 0 0 0 0 30 0 0 0 49 8 1 0 40 12 20 1 0 8 1 0 0 0 0 0 0 0 0 1 55 1 0 0 0 0 0 0 0 14 51 0 0 0 0 0 0 0 1 0 1 0 0 0 0 0 0 22 3 1 8 0 0 0 12 13 6 0 0 0 11 4 0 0 0 0 0 0 0 0 17 11 2 0 0 1 0 0 6 0 0 0 23 1 0 31 6 0 46 0 1 0 10 37 0 0 0 1 0 0 4 0 1 0 0 0 0 5 28 0 22 0 0 0 0 0 0 0 0 0 20 19 0 4 0 0 0 22 16 0 0 4 0 8 26 0 0 0 1 0 2 6 0 3 0 1 1 4 0 10 0 0 0 0 0 5 2 0 48 9 0 0 0 0 0 4 0 0 10 47 1 13 16 20 0 0 0 5 15 0 0 0 26 19 31 0 29 20 21 0 0 0 0 0 22 0 0 0 0 0 0 18 0 0 0 0 16 0 0 27 47 0 1 33 1 14 1 3 0 0 14 0 0 2 7 0 19 1 0 1 9 1 0 0 0 0 0 20 53 1 6 0 0 0 0 0 19 0 19 41 0 37 5 56 0 0 0 0 0 0 14 4 0 0 0 20 0 0 22 13 33 1 32 19 0 0 20 10 9 0 0 7 0 0 0 1 0 0 0 0 0 0 4 13 0 0 1 0 7 0 0 0 4 2 0 0 0 0 0 3 0 0 7 0 0 0 4 0 6 0 0 0 0 11 20 23 0 0 15 39 0 0 0 39 1 0 0 0 6 1 0 0 0 5 0 0 18 0 17 14 0 3 0 4 11 25 0 0 29 5.26654740608229
0 0 0 12 4 0 4 0 0 0 0 0 0 7 0 0 3 0 0 12 21 7 1 0 11 0 11 2 1 0 0 0 0 0 0 0 0 0 0 36 24 21 0 15 0 0 0 1 0 0 0 0 5 0 0 1 0 1 0 0 0 0 25 10 0 15 1 0 7 0 0 0 15 13 0 1 0 6 0 2 0 0 0 0 0 38 0 0 0 0 19 5 0 0 16 0 0 0 6 0 2 5 26 56 18 0 0 0 0 11 1 0 0 0 0 0 0 13 0 0 0 1 0 0 0 6 12 27 0 0 0 0 0 14 4 6 0 0 0 0 0 0 38 0 0 0 0 0 0 0 0 0 0 1 0 0 56 1 1 0 19 1 0 0 0 0 1 0 10 0 29 0 0 1 0 10 0 1 0 1 0 0 13 0 0 0 0 0 0 4 9 1 0 0 0 0 27 0 0 0 39 6 1 0 35 10 17 1 0 9 1 0 0 0 0 0 0 0 0 1 57 1 0 0 0 0 0 0 0 11 53 0 0 0 0 0 0 0 1 0 0 0 0 0 0 0 0 24 3 1 8 0 0 0 10 10 7 0 0 0 8 4 0 0 0 0 0 0 0 0 18 8 2 0 0 1 0 0 3 0 0 0 22 1 0 30 6 0 49 0 0 0 10 35 0 0 0 0 0 0 4 0 1 0 0 0 0 4 26 0 21 0 0 0 0 0 0 0 0 0 21 16 0 4 0 0 0 20 16 0 0 4 0 7 26 0 0 0 1 0 1 6 0 1 0 1 1 5 0 9 0 0 0 0 0 7 2 0 49 8 0 0 0 0 0 3 0 0 9 45 1 13 18 21 0 0 0 5 14 0 0 0 25 22 29 0 31 22 21 0 0 0 0 0 21 0 0 0 0 0 0 18 0 0 0 0 16 0 0 29 43 0 1 37 1 14 0 2 0 0 14 0 0 2 6 0 18 0 0 1 9 1 0 0 0 0 0 19 50 1 6 0 0 0 0 0 22 0 17 45 0 35 3 48 0 0 0 0 0 0 15 3 0 0 0 19 0 0 21 16 33 1 32 19 0 0 18 10 7 0 0 6 0 0 0 1 0 0 0 0 0 0 5 17 0 0 1 0 6 0 0 0 4 2 0 0 0 0 0 2 0 0 6 0 0 0 3 0 4 0 0 0 0 7 19 22 0 0 15 39 0 0 0 41 1 0 0 0 3 0 0 0 0 5 0 0 23 0 16 15 0 2 0 4 9 31 0 0 30 5.116279069767442
0 0 0 10 4 0 3 0 0 0 0 0 0 9 0 0 3 0 0 12 19 7 1 0 9 0 11 1 1 0 0 0 0 0 0 0 0 0 0 34 22 19 0 14 0 0 0 1 0 0 0 0 3 0 0 1 0 1 0 0 0 0 22 11 0 14 1 0 7 0 0 0 19 13 0 1 0 6 0 2 0 0 0 0 0 36 0 0 0 0 20 4 0 0 18 0 0 0 6 0 1 5 23 51 16 0 0 0 0 11 1 0 0 0 0 0 0 12 0 0 0 1 0 0 0 6 11 28 0 0 0 0 0 16 5 6 0 0 0 0 0 0 42 0 0 0 0 0 0 0 0 0 0 1 0 0 58 0 1 0 17 1 0 0 0 0 1 0 13 0 28 0 0 1 0 10 0 1 0 1 0 0 14 0 0 0 0 0 0 4 6 1 0 0 0 0 24 0 0 0 38 6 1 0 36 8 19 1 0 9 1 0 0 0 0 0 0 0 0 1 61 1 0 0 0 0 0 0 0 10 54 0 0 0 0 0 0 0 1 0 0 0 0 0 0 0 0 23 3 1 9 0 0 0 9 11 8 0 0 0 7 4 0 0 0 0 0 0 0 0 17 8 2 0 0 1 0 0 3 0 0 0 24 1 0 28 6 0 47 0 0 0 8 34 0 0 0 0 0 0 4 0 1 0 0 0 0 4 26 0 19 0 0 0 0 0 0 0 0 0 22 16 0 4 0 0 0 15 18 0 0 4 0 7 22 0 0 0 1 0 1 5 0 0 0 1 1 4 0 10 0 0 0 0 0 9 2 0 44 9 0 0 0 0 0 2 0 0 9 43 1 13 18 20 0 0 0 4 14 0 0 0 26 21 30 0 33 25 22 0 0 0 0 0 22 0 0 0 0 0 0 18 0 0 0 0 10 0 0 30 41 0 1 31 1 16 0 1 0 0 15 0 0 2 7 0 19 0 0 1 11 1 0 0 0 0 0 16 51 0 6 0 0 0 0 0 20 0 16 48 0 33 2 48 0 0 0 0 0 0 17 2 0 0 0 16 0 0 18 16 34 0 30 18 0 0 13 9 6 0 0 6 0 0 0 1 0 0 0 0 0 0 4 14 0 0 1 0 5 0 0 0 4 2 0 0 0 0 0 2 0 0 3 0 0 0 1 0 4 0 0 0 0 7 22 21 0 0 13 35 0 0 0 44 1 0 0 0 3 0 0 0 0 3 0 0 22 0 14 14 0 2 0 4 8 32 0 0 30 4.974955277280858
0 0 0 9 4 0 3 0 0 0 0 0 0 8 0 0 3 0 0 10 20 7 1 0 7 0 10 1 1 0 0 0 0 0 0 0 0 0 0 30 22 14 0 13 0 0 0 1 0 0 0 0 2 0 0 0 0 0 0 0 0 0 21 11 0 13 0 0 7 0 0 0 15 12 0 1 0 5 0 2 0 0 0 0 0 35 0 0 0 0 21 4 0 0 18 0 0 0 3 0 0 4 23 52 16 0 0 0 0 10 1 0 0 0 0 0 0 12 0 0 0 0 0 0 0 7 10 30 0 0 0 0 0 14 5 5 0 0 0 0 0 0 42 0 0 0 0 0 0 0 0 0 0 1 0 0 60 0 1 0 17 1 0 0 0 0 1 0 14 0 27 0 0 0 0 11 0 1 0 1 0 0 12 0 0 0 0 0 0 3 8 1 0 0 0 0 21 0 0 0 36 5 1 0 35 7 14 1 0 7 0 0 0 0 0 0 0 0 0 1 58 1 0 0 0 0 0 0 0 10 52 0 0 0 0 0 0 0 1 0 0 0 0 0 0 0 0 21 3 1 9 0 0 0 9 13 9 0 0 0 6 4 0 0 0 0 0 0 0 0 16 8 2 0 0 1 0 0 3 0 0 0 24 1 0 29 6 0 51 0 0 0 6 33 0 0 0 0 0 0 4 0 1 0 0 0 0 4 23 0 20 0 0 0 0 0 0 0 0 0 20 16 0 3 0 0 0 15 15 0 0 4 0 7 23 0 0 0 0 0 1 4 0 0 0 1 0 4 0 9 0 0 0 0 0 11 2 0 43 10 0 0 0 0 0 2 0 0 8 35 1 13 18 20 0 0 0 4 13 0 0 0 21 21 29 0 33 26 18 0 0 0 0 0 21 0 0 0 0 0 0 24 0 0 0 0 11 0 0 30 44 0 1 30 1 15 0 1 0 0 14 0 0 2 5 0 13 0 0 0 10 1 0 0 0 0 0 16 53 0 6 0 0 0 0 0 19 0 17 49 0 31 1 50 0 0 0 0 0 0 15 2 0 0 0 17 0 0 18 18 29 0 26 15 0 0 11 10 6 0 0 6 0 0 0 1 0 0 0 0 0 0 3 14 0 0 1 0 4 0 0 0 3 2 0 0 0 0 0 1 0 0 2 0 0 0 1 0 3 0 0 0 0 7 19 17 0 0 12 36 0 0 0 46 1 0 0 0 3 0 0 0 0 2 0 0 21 0 12 15 0 2 0 4 8 32 0 0 30 4.778175313059034
0 0 0 7 4 0 3 0 0 0 0 0 0 6 0 0 2 0 0 12 18 5 1 0 7 0 8 1 1 0 0 0 0 0 0 0 0 0 0 37 23 14 0 12 0 0 0 1 0 0 0 0 2 0 0 0 0 0 0 0 0 0 21 13 0 12 0 0 6 0 0 0 15 12 0 1 0 4 0 1 0 0 0 0 0 37 0 0 0 0 22 4 0 0 17 0 0 0 3 0 0 3 22 57 16 0 0 0 0 9 1 0 0 0 0 0 0 11 0 0 0 0 0 0 0 6 12 30 0 0 0 0 0 12 4 5 0 0 0 0 0 0 38 0 0 0 0 0 0 0 0 0 0 1 0 0 58 0 1 0 15 1 0 0 0 0 1 0 14 0 25 0 0 0 0 11 0 1 0 1 0 0 12 0 0 0 0 0 0 3 7 1 0 0 0 0 17 0 0 0 33 6 1 0 29 6 11 1 0 5 0 0 0 0 0 0 0 0 0 1 54 1 0 0 0 0 0 0 0 7 49 0 0 0 0 0 0 0 1 0 0 0 0 0 0 0 0 16 3 1 8 0 0 0 10 10 8 0 0 0 4 4 0 0 0 0 0 0 0 0 12 7 2 0 0 1 0 0 3 0 0 0 18 1 0 25 6 0 43 0 0 0 5 34 0 0 0 0 0 0 4 0 1 0 0 0 0 4 26 0 21 0 0 0 0 0 0 0 0 0 19 16 0 3 0 0 0 15 12 0 0 3 0 6 23 0 0 0 0 0 1 3 0 0 0 0 0 3 0 12 0 0 0 0 0 10 2 0 37 11 0 0 0 0 0 1 0 0 7 33 1 12 15 21 0 0 0 3 13 0 0 0 24 21 29 0 34 28 16 0 0 0 0 0 22 0 0 0 0 0 0 25 0 0 0 0 13 0 0 32 45 0 1 31 1 14 0 0 0 0 14 0 0 2 5 0 15 0 0 0 11 1 0 0 0 0 0 12 58 0 5 0 0 0 0 0 16 0 15 51 0 32 1 47 0 0 0 0 0 0 10 2 0 0 0 18 0 0 18 18 29 0 23 16 0 0 9 9 5 0 0 6 0 0 0 1 0 0 0 0 0 0 3 11 0 0 1 0 4 0 0 0 3 2 0 0 0 0 0 1 0 0 2 0 0 0 1 0 3 0 0 0 0 5 21 14 0 0 13 30 0 0 0 40 1 0 0 0 3 0 0 0 0 2 0 0 23 0 10 17 0 2 0 4 8 30 0 0 28 4.5760286225402508
0 0 0 8 3 0 3 0 0 0 0 0 0 4 0 0 2 0 0 11 19 4 1 0 7 0 7 1 1 0 0 0 0 0 0 0 0 0 0 41 21 14 0 14 0 0 0 1 0 0 0 0 2 0 0 0 0 0 0 0 0 0 19 15 0 11 0 0 4 0 0 0 14 9 0 1 0 4 0 1 0 0 0 0 0 33 0 0 0 0 24 4 0 0 14 0 0 0 3 0 0 2 20 56 13 0 0 0 0 9 1 0 0 0 0 0 0 12 0 0 0 0 0 0 0 6 11 29 0 0 0 0 0 10 4 4 0 0 0 0 0 0 37 0 0 0 0 0 0 0 0 0 0 1 0 0 57 0 1 0 15 1 0 0 0 0 1 0 12 0 25 0 0 0 0 12 0 1 0 1 0 0 11 0 0 0 0 0 0 3 5 0 0 0 0 0 15 0 0 0 32 7 1 0 30 6 10 0 0 5 0 0 0 0 0 0 0 0 0 1 55 1 0 0 0 0 0 0 0 7 50 0 0 0 0 0 0 0 1 0 0 0 0 0 0 0 0 14 3 1 10 0 0 0 11 10 7 0 0 0 2 3 0 0 0 0 0 0 0 0 10 7 2 0 0 1 0 0 3 0 0 0 20 1 0 24 4 0 38 0 0 0 4 36 0 0 0 0 0 0 3 0 1 0 0 0 0 3 24 0 22 0 0 0 0 0 0 0 0 0 16 14 0 2 0 0 0 13 9 0 0 3 0 4 19 0 0 0 0 0 0 2 0 0 0 0 0 5 0 13 0 0 0 0 0 11 1 0 33 10 0 0 0 0 0 1 0 0 8 28 1 11 13 20 0 0 0 3 14 0 0 0 19 19 28 0 34 33 12 0 0 0 0 0 19 0 0 0 0 0 0 28 0 0 0 0 12 0 0 36 42 0 1 29 1 14 0 0 0 0 15 0 0 2 4 0 13 0 0 0 12 1 0 0 0 0 0 11 56 0 4 0 0 0 0 0 15 0 16 48 0 36 1 46 0 0 0 0 0 0 9 2 0 0 0 18 0 0 20 19 25 0 22 17 0 0 8 9 4 0 0 5 0 0 0 0 0 0 0 0 0 0 1 10 0 0 1 0 4 0 0 0 1 2 0 0 0 0 0 1 0 0 0 0 0 0 1 0 3 0 0 0 0 5 22 15 0 0 14 29 0 0 0 44 1 0 0 0 3 0 0 0 0 2 0 0 21 0 9 18 0 1 0 4 6 24 0 0 23 4.381037567084078
0 0 0 8 3 0 3 0 0 0 0 0 0 2 0 0 2 0 0 11 14 3 1 0 6 0 6 1 1 0 0 0 0 0 0 0 0 0 0 43 19 13 0 12 0 0 0 1 0 0 0 0 1 0 0 0 0 0 0 0 0 0 18 15 0 11 0 0 2 0 0 0 16 9 0 1 0 4 0 1 0 0 0 0 0 36 0 0 0 0 28 3 0 0 12 0 0 0 3 0 0 1 20 48 11 0 0 0 0 12 1 0 0 0 0 0 0 16 0 0 0 0 0 0 0 6 11 28 0 0 0 0 0 6 4 4 0 0 0 0 0 0 37 0 0 0 0 0 0 0 0 0 0 1 0 0 58 0 1 0 16 1 0 0 0 0 0 0 15 0 24 0 0 0 0 11 0 1 0 1 0 0 14 0 0 0 0 0 0 3 7 0 0 0 0 0 12 0 0 0 30 9 1 0 26 6 9 0 0 5 0 0 0 0 0 0 0 0 0 1 51 1 0 0 0 0 0 0 0 6 54 0 0 0 0 0 0 0 1 0 0 0 0 0 0 0 0 15 3 1 12 0 0 0 9 10 5 0 0 0 2 3 0 0 0 0 0 0 0 0 11 6 2 0 0 0 0 0 3 0 0 0 19 1 0 21 3 0 42 0 0 0 4 36 0 0 0 0 0 0 3 0 1 0 0 0 0 3 21 0 23 0 0 0 0 0 0 0 0 0 13 12 0 1 0 0 0 10 8 0 0 2 0 4 17 0 0 0 0 0 0 2 0 0 0 0 0 5 0 10 0 0 0 0 0 11 1 0 28 10 0 0 0 0 0 1 0 0 7 23 1 12 9 23 0 0 0 3 16 0 0 0 19 16 24 0 32 32 12 0 0 0 0 0 18 0 0 0 0 0 0 35 0 0 0 0 11 0 0 36 41 0 1 32 1 15 0 0 0 0 18 0 0 2 3 0 11 0 0 0 13 1 0 0 0 0 0 9 58 0 2 0 0 0 0 0 15 0 13 49 0 36 1 47 0 0 0 0 0 0 11 2 0 0 0 17 0 0 18 19 24 0 21 15 0 0 7 9 4 0 0 5 0 0 0 0 0 0 0 0 0 0 1 11 0 0 1 0 3 0 0 0 1 1 0 0 0 0 0 0 0 0 0 0 0 0 1 0 3 0 0 0 0 4 20 14 0 0 11 22 0 0 0 42 0 0 0 0 3 0 0 0 0 2 0 0 22 0 10 18 0 1 0 3 6 23 0 0 26 4.241502683363149
0 0 0 9 3 0 3 0 0 0 0 0 0 1 0 0 2 0 0 15 12 1 1 0 6 0 5 1 1 0 0 0 0 0 0 0 0 0 0 47 17 13 0 15 0 0 0 1 0 0 0 0 1 0 0 0 0 0 0 0 0 0 19 13 0 12 0 0 2 0 0 0 14 9 0 1 0 4 0 1 0 0 0 0 0 34 0 0 0 0 28 2 0 0 8 0 0 0 3 0 0 0 22 49 10 0 0 0 0 12 1 0 0 0 0 0 0 16 0 0 0 0 0 0 0 4 11 25 0 0 0 0 0 6 3 3 0 0 0 0 0 0 35 0 0 0 0 0 0 0 0 0 0 1 0 0 54 0 1 0 15 1 0 0 0 0 0 0 14 0 20 0 0 0 0 11 0 1 0 1 0 0 15 0 0 0 0 0 0 2 7 0 0 0 0 0 9 0 0 0 24 9 1 0 23 6 8 0 0 4 0 0 0 0 0 0 0 0 0 1 56 1 0 0 0 0 0 0 0 6 51 0 0 0 0 0 0 0 1 0 0 0 0 0 0 0 0 12 3 1 12 0 0 0 9 8 6 0 0 0 2 1 0 0 0 0 0 0 0 0 11 6 2 0 0 0 0 0 3 0 0 0 19 1 0 17 3 0 44 0 0 0 3 38 0 0 0 0 0 0 2 0 1 0 0 0 0 2 21 0 23 0 0 0 0 0 0 0 0 0 13 11 0 1 0 0 0 7 9 0 0 2 0 4 18 0 0 0 0 0 0 2 0 0 0 0 0 8 0 10 0 0 0 0 0 10 1 0 25 10 0 0 0 0 0 1 0 0 8 21 1 13 8 22 0 0 0 3 16 0 0 0 18 17 23 0 33 28 9 0 0 0 0 0 18 0 0 0 0 0 0 32 0 0 0 0 10 0 0 39 42 0 0 29 1 11 0 0 0 0 20 0 0 2 2 0 10 0 0 0 13 1 0 0 0 0 0 6 57 0 2 0 0 0 0 0 13 0 11 49 0 36 1 47 0 0 0 0 0 0 10 1 0 0 0 15 0 0 17 21 25 0 21 14 0 0 8 10 3 0 0 4 0 0 0 0 0 0 0 0 0 0 1 11 0 0 1 0 2 0 0 0 1 1 0 0 0 0 0 0 0 0 0 0 0 0 1 0 0 0 0 0 0 4 21 12 0 0 9 23 0 0 0 36 0 0 0 0 1 0 0 0 0 2 0 0 22 0 10 16 0 1 0 3 5 26 0 0 27 4.084078711985689
0 0 0 8 3 0 1 0 0 0 0 0 0 1 0 0 2 0 0 18 11 1 1 0 7 0 5 1 1 0 0 0 0 0 0 0 0 0 0 45 19 12 0 19 0 0 0 1 0 0 0 0 0 0 0 0 0 0 0 0 0 0 15 14 0 11 0 0 2 0 0 0 14 8 0 1 0 4 0 1 0 0 0 0 0 37 0 0 0 0 30 2 0 0 6 0 0 0 3 0 0 0 24 45 9 0 0 0 0 12 1 0 0 0 0 0 0 19 0 0 0 0 0 0 0 4 9 25 0 0 0 0 0 5 3 2 0 0 0 0 0 0 40 0 0 0 0 0 0 0 0 0 0 1 0 0 51 0 1 0 17 1 0 0 0 0 0 0 12 0 21 0 0 0 0 12 0 1 0 1 0 0 15 0 0 0 0 0 0 0 5 0 0 0 0 0 7 0 0 0 22 9 1 0 22 6 8 0 0 3 0 0 0 0 0 0 0 0 0 1 57 0 0 0 0 0 0 0 0 5 50 0 0 0 0 0 0 0 1 0 0 0 0 0 0 0 0 9 2 1 14 0 0 0 8 8 5 0 0 0 2 1 0 0 0 0 0 0 0 0 11 4 2 0 0 0 0 0 2 0 0 0 22 1 0 17 3 0 39 0 0 0 3 38 0 0 0 0 0 0 2 0 0 0 0 0 0 1 20 0 23 0 0 0 0 0 0 0 0 0 9 10 0 0 0 0 0 6 10 0 0 2 0 3 19 0 0 0 0 0 0 2 0 0 0 0 0 8 0 11 0 0 0 0 0 10 1 0 23 10 0 0 0 0 0 1 0 0 9 19 1 9 8 19 0 0 0 2 16 0 0 0 17 16 23 0 33 32 8 0 0 0 0 0 18 0 0 0 0 0 0 31 0 0 0 0 11 0 0 41 38 0 0 31 1 10 0 0 0 0 21 0 0 2 2 0 12 0 0 0 14 1 0 0 0 0 0 5 53 0 1 0 0 0 0 0 14 0 10 48 0 38 1 51 0 0 0 0 0 0 10 0 0 0 0 13 0 0 15 24 22 0 18 10 0 0 9 13 2 0 0 4 0 0 0 0 0 0 0 0 0 0 0 10 0 0 1 0 2 0 0 0 0 1 0 0 0 0 0 0 0 0 0 0 0 0 1 0 0 0 0 0 0 3 21 12 0 0 9 26 0 0 0 40 0 0 0 0 1 0 0 0 0 1 0 0 24 0 11 18 0 0 0 3 4 28 0 0 29 4.017889087656529
0 0 0 8 3 0 1 0 0 0 0 0 0 1 0 0 2 0 0 22 11 1 0 0 7 0 4 1 0 0 0 0 0 0 0 0 0 0 0 45 17 9 0 21 0 0 0 1 0 0 0 0 0 0 0 0 0 0 0 0 0 0 13 15 0 11 0 0 1 0 0 0 15 7 0 1 0 3 0 1 0 0 0 0 0 38 0 0 0 0 28 2 0 0 6 0 0 0 2 0 0 0 27 47 8 0 0 0 0 12 1 0 0 0 0 0 0 19 0 0 0 0 0 0 0 3 9 23 0 0 0 0 0 5 2 2 0 0 0 0 0 0 31 0 0 0 0 0 0 0 0 0 0 1 0 0 47 0 1 0 12 0 0 0 0 0 0 0 12 0 18 0 0 0 0 15 0 0 0 0 0 0 17 0 0 0 0 0 0 0 5 0 0 0 0 0 5 0 0 0 20 8 1 0 17 6 7 0 0 2 0 0 0 0 0 0 0 0 0 0 57 0 0 0 0 0 0 0 0 4 49 0 0 0 0 0 0 0 1 0 0 0 0 0 0 0 0 9 2 1 15 0 0 0 7 7 5 0 0 0 2 1 0 0 0 0 0 0 0 0 10 4 2 0 0 0 0 0 2 0 0 0 22 1 0 17 3 0 40 0 0 0 3 40 0 0 0 0 0 0 2 0 0 0 0 0 0 1 16 0 24 0 0 0 0 0 0 0 0 0 7 11 0 0 0 0 0 4 11 0 0 2 0 3 21 0 0 0 0 0 0 2 0 0 0 0 0 8 0 12 0 0 0 0 0 9 1 0 18 10 0 0 0 0 0 1 0 0 8 15 1 10 8 23 0 0 0 2 15 0 0 0 20 18 24 0 31 29 8 0 0 0 0 0 18 0 0 0 0 0 0 28 0 0 0 0 10 0 0 39 32 0 0 28 1 10 0 0 0 0 19 0 0 2 2 0 11 0 0 0 12 1 0 0 0 0 0 5 47 0 1 0 0 0 0 0 14 0 9 51 0 40 1 52 0 0 0 0 0 0 9 0 0 0 0 12 0 0 14 24 24 0 16 11 0 0 9 12 2 0 0 3 0 0 0 0 0 0 0 0 0 0 0 7 0 0 1 0 2 0 0 0 0 1 0 0 0 0 0 0 0 0 0 0 0 0 1 0 0 0 0 0 0 2 22 11 0 0 9 23 0 0 0 43 0 0 0 0 0 0 0 0 0 1 0 0 27 0 12 22 0 0 0 2 3 29 0 0 25 3.883720930232558
0 0 0 8 3 0 1 0 0 0 0 0 0 0 0 0 2 0 0 17 10 1 0 0 8 0 4 1 0 0 0 0 0 0 0 0 0 0 0 45 17 10 0 24 0 0 0 1 0 0 0 0 0 0 0 0 0 0 0 0 0 0 10 18 0 12 0 0 1 0 0 0 14 5 0 1 0 2 0 1 0 0 0 0 0 34 0 0 0 0 27 2 0 0 5 0 0 0 2 0 0 0 31 50 8 0 0 0 0 11 1 0 0 0 0 0 0 17 0 0 0 0 0 0 0 3 7 23 0 0 0 0 0 3 1 2 0 0 0 0 0 0 25 0 0 0 0 0 0 0 0 0 0 1 0 0 52 0 0 0 12 0 0 0 0 0 0 0 12 0 18 0 0 0 0 17 0 0 0 0 0 0 20 0 0 0 0 0 0 0 3 0 0 0 0 0 5 0 0 0 22 7 1 0 19 6 6 0 0 1 0 0 0 0 0 0 0 0 0 0 52 0 0 0 0 0 0 0 0 4 45 0 0 0 0 0 0 0 1 0 0 0 0 0 0 0 0 9 2 1 17 0 0 0 5 6 5 0 0 0 2 1 0 0 0 0 0 0 0 0 7 3 2 0 0 0 0 0 2 0 0 0 22 1 0 14 3 0 36 0 0 0 2 37 0 0 0 0 0 0 2 0 0 0 0 0 0 1 14 0 24 0 0 0 0 0 0 0 0 0 6 7 0 0 0 0 0 3 12 0 0 2 0 3 20 0 0 0 0 0 0 2 0 0 0 0 0 8 0 10 0 0 0 0 0 6 0 0 16 10 0 0 0 0 0 1 0 0 8 11 1 8 8 25 0 0 0 1 15 0 0 0 18 20 28 0 29 28 6 0 0 0 0 0 16 0 0 0 0 0 0 24 0 0 0 0 9 0 0 33 30 0 0 29 1 11 0 0 0 0 17 0 0 2 2 0 11 0 0 0 12 1 0 0 0 0 0 4 45 0 1 0 0 0 0 0 15 0 10 54 0 40 1 49 0 0 0 0 0 0 9 0 0 0 0 12 0 0 12 23 26 0 15 11 0 0 11 11 2 0 0 2 0 0 0 0 0 0 0 0 0 0 0 7 0 0 1 0 1 0 0 0 0 1 0 0 0 0 0 0 0 0 0 0 0 0 1 0 0 0 0 0 0 1 14 12 0 0 8 24 0 0 0 46 0 0 0 0 0 0 0 0 0 1 0 0 29 0 13 20 0 0 0 2 3 30 0 0 25 3.742397137745975
0 0 0 7 3 0 1 0 0 0 0 0 0 0 0 0 2 0 0 17 10 1 0 0 7 0 3 0 0 0 0 0 0 0 0 0 0 0 0 46 17 12 0 23 0 0 0 1 0 0 0 0 0 0 0 0 0 0 0 0 0 0 9 21 0 17 0 0 1 0 0 0 14 5 0 1 0 2 0 1 0 0 0 0 0 32 0 0 0 0 28 1 0 0 5 0 0 0 1 0 0 0 34 48 8 0 0 0 0 10 1 0 0 0 0 0 0 19 0 0 0 0 0 0 0 3 6 22 0 0 0 0 0 2 1 1 0 0 0 0 0 0 23 0 0 0 0 0 0 0 0 0 0 1 0 0 54 0 0 0 10 0 0 0 0 0 0 0 9 0 18 0 0 0 0 18 0 0 0 0 0 0 21 0 0 0 0 0 0 0 3 0 0 0 0 0 6 0 0 0 21 6 1 0 20 5 7 0 0 1 0 0 0 0 0 0 0 0 0 0 53 0 0 0 0 0 0 0 0 3 39 0 0 0 0 0 0 0 1 0 0 0 0 0 0 0 0 9 2 1 17 0 0 0 5 5 8 0 0 0 2 1 0 0 0 0 0 0 0 0 7 2 2 0 0 0 0 0 2 0 0 0 20 1 0 14 3 0 32 0 0 0 2 41 0 0 0 0 0 0 2 0 0 0 0 0 0 0 14 0 27 0 0 0 0 0 0 0 0 0 6 6 0 0 0 0 0 3 15 0 0 2 0 3 19 0 0 0 0 0 0 1 0 0 0 0 0 10 0 10 0 0 0 0 0 8 0 0 14 9 0 0 0 0 0 0 0 0 7 11 1 8 8 27 0 0 0 1 15 0 0 0 19 21 29 0 29 27 6 0 0 0 0 0 17 0 0 0 0 0 0 23 0 0 0 0 9 0 0 36 26 0 0 27 1 12 0 0 0 0 15 0 0 1 2 0 11 0 0 0 12 1 0 0 0 0 0 3 43 0 0 0 0 0 0 0 15 0 12 59 0 42 0 48 0 0 0 0 0 0 8 0 0 0 0 13 0 0 13 23 27 0 13 9 0 0 13 10 2 0 0 2 0 0 0 0 0 0 0 0 0 0 0 7 0 0 1 0 1 0 0 0 0 1 0 0 0 0 0 0 0 0 0 0 0 0 1 0 0 0 0 0 0 0 14 9 0 0 8 23 0 0 0 46 0 0 0 0 0 0 0 0 0 0 0 0 30 0 13 19 0 0 0 2 3 36 0 0 25 3.7280858676207515
0 0 0 7 2 0 1 0 0 0 0 0 0 0 0 0 2 0 0 17 9 1 0 0 6 0 3 0 0 0 0 0 0 0 0 0 0 0 0 48 15 13 0 25 0 0 0 1 0 0 0 0 0 0 0 0 0 0 0 0 0 0 8 20 0 18 0 0 1 0 0 0 14 5 0 1 0 2 0 1 0 0 0 0 0 30 0 0 0 0 27 1 0 0 4 0 0 0 2 0 0 0 32 47 7 0 0 0 0 9 1 0 0 0 0 0 0 17 0 0 0 0 0 0 0 2 6 22 0 0 0 0 0 2 1 1 0 0 0 0 0 0 23 0 0 0 0 0 0 0 0 0 0 1 0 0 55 0 0 0 7 0 0 0 0 0 0 0 9 0 16 0 0 0 0 17 0 0 0 0 0 0 19 0 0 0 0 0 0 0 2 0 0 0 0 0 5 0 0 0 19 4 0 0 19 5 7 0 0 1 0 0 0 0 0 0 0 0 0 0 53 0 0 0 0 0 0 0 0 3 37 0 0 0 0 0 0 0 1 0 0 0 0 0 0 0 0 10 2 1 17 0 0 0 5 5 8 0 0 0 2 1 0 0 0 0 0 0 0 0 7 2 1 0 0 0 0 0 2 0 0 0 20 1 0 12 3 0 32 0 0 0 1 43 0 0 0 0 0 0 2 0 0 0 0 0 0 0 11 0 25 0 0 0 0 0 0 0 0 0 6 6 0 0 0 0 0 5 17 0 0 2 0 2 20 0 0 0 0 0 0 1 0 0 0 0 0 10 0 12 0 0 0 0 0 7 0 0 14 9 0 0 0 0 0 0 0 0 6 12 1 9 7 32 0 0 0 1 13 0 0 0 23 25 37 0 30 27 5 0 0 0 0 0 14 0 0 0 0 0 0 20 0 0 0 0 9 0 0 39 27 0 0 25 1 11 0 0 0 0 15 0 0 1 2 0 12 0 0 0 11 0 0 0 0 0 0 3 40 0 0 0 0 0 0 0 15 0 10 57 0 40 0 50 0 0 0 0 0 0 8 0 0 0 0 12 0 0 12 23 25 0 10 8 0 0 15 9 2 0 0 2 0 0 0 0 0 0 0 0 0 0 0 7 0 0 1 0 1 0 0 0 0 1 0 0 0 0 0 0 0 0 0 0 0 0 1 0 0 0 0 0 0 0 15 8 0 0 9 22 0 0 0 48 0 0 0 0 0 0 0 0 0 0 0 0 25 0 13 17 0 0 0 2 3 35 0 0 21 3.6547406082289806
0 0 0 6 1 0 1 0 0 0 0 0 0 0 0 0 1 0 0 15 8 1 0 0 6 0 2 0 0 0 0 0 0 0 0 0 0 0 0 52 13 12 0 26 0 0 0 0 0 0 0 0 0 0 0 0 0 0 0 0 0 0 8 21 0 21 0 0 0 0 0 0 16 5 0 1 0 1 0 1 0 0 0 0 0 26 0 0 0 0 30 1 0 0 2 0 0 0 3 0 0 0 35 48 5 0 0 0 0 11 1 0 0 0 0 0 0 17 0 0 0 0 0 0 0 2 4 20 0 0 0 0 0 1 0 1 0 0 0 0 0 0 24 0 0 0 0 0 0 0 0 0 0 1 0 0 58 0 0 0 9 0 0 0 0 0 0 0 9 0 15 0 0 0 0 18 0 0 0 0 0 0 17 0 0 0 0 0 0 0 1 0 0 0 0 0 5 0 0 0 15 4 0 0 21 4 6 0 0 1 0 0 0 0 0 0 0 0 0 0 56 0 0 0 0 0 0 0 0 2 36 0 0 0 0 0 0 0 1 0 0 0 0 0 0 0 0 11 2 1 19 0 0 0 4 5 7 0 0 0 1 0 0 0 0 0 0 0 0 0 7 1 1 0 0 0 0 0 2 0 0 0 23 1 0 11 3 0 32 0 0 0 1 44 0 0 0 0 0 0 2 0 0 0 0 0 0 0 11 0 26 0 0 0 0 0 0 0 0 0 6 5 0 0 0 0 0 5 20 0 0 2 0 2 20 0 0 0 0 0 0 1 0 0 0 0 0 9 0 7 0 0 0 0 0 8 0 0 12 8 0 0 0 0 0 0 0 0 5 10 1 10 6 30 0 0 0 0 12 0 0 0 22 28 35 0 30 22 3 0 0 0 0 0 14 0 0 0 0 0 0 17 0 0 0 0 9 0 0 39 25 0 0 21 0 11 0 0 0 0 14 0 0 1 2 0 12 0 0 0 9 0 0 0 0 0 0 1 40 0 0 0 0 0 0 0 12 0 10 56 0 38 0 56 0 0 0 0 0 0 8 0 0 0 0 11 0 0 11 17 26 0 9 7 0 0 21 7 2 0 0 2 0 0 0 0 0 0 0 0 0 0 0 4 0 0 1 0 1 0 0 0 0 0 0 0 0 0 0 0 0 0 0 0 0 0 1 0 0 0 0 0 0 0 14 6 0 0 8 20 0 0 0 46 0 0 0 0 0 0 0 0 0 0 0 0 28 0 16 16 0 0 0 1 3 36 0 0 21 3.5635062611806798
0 0 0 4 1 0 1 0 0 0 0 0 0 0 0 0 1 0 0 13 5 1 0 0 6 0 1 0 0 0 0 0 0 0 0 0 0 0 0 55 13 14 0 28 0 0 0 0 0 0 0 0 0 0 0 0 0 0 0 0 0 0 7 18 0 21 0 0 0 0 0 0 15 6 0 0 0 1 0 1 0 0 0 0 0 25 0 0 0 0 32 1 0 0 2 0 0 0 3 0 0 0 32 42 5 0 0 0 0 12 1 0 0 0 0 0 0 17 0 0 0 0 0 0 0 2 4 18 0 0 0 0 0 0 0 1 0 0 0 0 0 0 22 0 0 0 0 0 0 0 0 0 0 1 0 0 62 0 0 0 9 0 0 0 0 0 0 0 12 0 15 0 0 0 0 19 0 0 0 0 0 0 15 0 0 0 0 0 0 0 1 0 0 0 0 0 5 0 0 0 12 3 0 0 18 3 7 0 0 1 0 0 0 0 0 0 0 0 0 0 58 0 0 0 0 0 0 0 0 2 35 0 0 0 0 0 0 0 0 0 0 0 0 0 0 0 0 11 0 1 24 0 0 0 4 5 5 0 0 0 1 0 0 0 0 0 0 0 0 0 6 1 1 0 0 0 0 0 2 0 0 0 24 1 0 14 2 0 31 0 0 0 1 44 0 0 0 0 0 0 1 0 0 0 0 0 0 0 10 0 31 0 0 0 0 0 0 0 0 0 5 4 0 0 0 0 0 4 22 0 0 1 0 2 21 0 0 0 0 0 0 1 0 0 0 0 0 6 0 7 0 0 0 0 0 8 0 0 13 10 0 0 0 0 0 0 0 0 5 10 1 11 5 29 0 0 0 0 11 0 0 0 19 27 32 0 30 23 5 0 0 0 0 0 14 0 0 0 0 0 0 15 0 0 0 0 9 0 0 40 23 0 0 20 0 11 0 0 0 0 12 0 0 1 2 0 11 0 0 0 9 0 0 0 0 0 0 1 37 0 0 0 0 0 0 0 12 0 10 54 0 37 0 56 0 0 0 0 0 0 6 0 0 0 0 10 0 0 12 14 22 0 8 7 0 0 23 6 2 0 0 2 0 0 0 0 0 0 0 0 0 0 0 3 0 0 1 0 0 0 0 0 0 0 0 0 0 0 0 0 0 0 0 0 0 0 1 0 0 0 0 0 0 0 14 6 0 0 9 20 0 0 0 43 0 0 0 0 0 0 0 0 0 0 0 0 27 0 16 15 0 0 0 1 2 38 0 0 19 3.474060822898032
0 0 0 5 1 0 0 0 0 0 0 0 0 0 0 0 1 0 0 12 2 1 0 0 5 0 1 0 0 0 0 0 0 0 0 0 0 0 0 57 12 9 0 26 0 0 0 0 0 0 0 0 0 0 0 0 0 0 0 0 0 0 8 15 0 22 0 0 0 0 0 0 16 7 0 0 0 1 0 0 0 0 0 0 0 24 0 0 0 0 35 0 0 0 1 0 0 0 4 0 0 0 32 40 5 0 0 0 0 12 1 0 0 0 0 0 0 16 0 0 0 0 0 0 0 0 3 18 0 0 0 0 0 0 0 1 0 0 0 0 0 0 20 0 0 0 0 0 0 0 0 0 0 1 0 0 59 0 0 0 7 0 0 0 0 0 0 0 12 0 13 0 0 0 0 19 0 0 0 0 0 0 15 0 0 0 0 0 0 0 1 0 0 0 0 0 4 0 0 0 10 2 0 0 16 3 6 0 0 1 0 0 0 0 0 0 0 0 0 0 59 0 0 0 0 0 0 0 0 2 33 0 0 0 0 0 0 0 0 0 0 0 0 0 0 0 0 11 0 1 24 0 0 0 4 4 4 0 0 0 1 0 0 0 0 0 0 0 0 0 5 1 1 0 0 0 0 0 2 0 0 0 18 1 0 11 2 0 30 0 0 0 1 41 0 0 0 0 0 0 1 0 0 0 0 0 0 0 8 0 30 0 0 0 0 0 0 0 0 0 5 4 0 0 0 0 0 4 21 0 0 1 0 1 22 0 0 0 0 0 0 1 0 0 0 0 0 7 0 8 0 0 0 0 0 10 0 0 16 9 0 0 0 0 0 0 0 0 4 10 0 12 5 25 0 0 0 0 11 0 0 0 21 27 34 0 32 24 5 0 0 0 0 0 8 0 0 0 0 0 0 13 0 0 0 0 7 0 0 35 27 0 0 17 0 11 0 0 0 0 11 0 0 0 2 0 10 0 0 0 8 0 0 0 0 0 0 1 32 0 0 0 0 0 0 0 8 0 10 54 0 37 0 48 0 0 0 0 0 0 6 0 0 0 0 12 0 0 12 13 23 0 7 6 0 0 23 6 2 0 0 1 0 0 0 0 0 0 0 0 0 0 0 3 0 0 1 0 0 0 0 0 0 0 0 0 0 0 0 0 0 0 0 0 0 0 0 0 0 0 0 0 0 0 12 5 0 0 8 22 0 0 0 43 0 0 0 0 0 0 0 0 0 0 0 0 27 0 12 14 0 0 0 1 2 33 0 0 17 3.302325581395349
0 0 0 4 0 0 0 0 0 0 0 0 0 0 0 0 1 0 0 13 2 1 0 0 4 0 0 0 0 0 0 0 0 0 0 0 0 0 0 64 14 8 0 22 0 0 0 0 0 0 0 0 0 0 0 0 0 0 0 0 0 0 11 16 0 22 0 0 0 0 0 0 20 8 0 0 0 1 0 0 0 0 0 0 0 19 0 0 0 0 37 0 0 0 1 0 0 0 5 0 0 0 33 42 4 0 0 0 0 12 1 0 0 0 0 0 0 18 0 0 0 0 0 0 0 0 3 20 0 0 0 0 0 0 0 1 0 0 0 0 0 0 21 0 0 0 0 0 0 0 0 0 0 1 0 0 53 0 0 0 8 0 0 0 0 0 0 0 11 0 13 0 0 0 0 17 0 0 0 0 0 0 15 0 0 0 0 0 0 0 1 0 0 0 0 0 5 0 0 0 9 2 0 0 16 3 6 0 0 0 0 0 0 0 0 0 0 0 0 0 51 0 0 0 0 0 0 0 0 1 28 0 0 0 0 0 0 0 0 0 0 0 0 0 0 0 0 11 0 1 23 0 0 0 3 4 4 0 0 0 1 0 0 0 0 0 0 0 0 0 4 0 1 0 0 0 0 0 2 0 0 0 18 1 0 9 2 0 30 0 0 0 0 40 0 0 0 0 0 0 1 0 0 0 0 0 0 0 7 0 29 0 0 0 0 0 0 0 0 0 4 3 0 0 0 0 0 4 22 0 0 1 0 1 22 0 0 0 0 0 0 1 0 0 0 0 0 7 0 7 0 0 0 0 0 7 0 0 16 12 0 0 0 0 0 0 0 0 3 12 0 11 5 21 0 0 0 0 10 0 0 0 18 27 33 0 35 23 4 0 0 0 0 0 7 0 0 0 0 0 0 15 0 0 0 0 7 0 0 34 28 0 0 14 0 11 0 0 0 0 12 0 0 0 1 0 10 0 0 0 5 0 0 0 0 0 0 1 25 0 0 0 0 0 0 0 8 0 8 55 0 37 0 48 0 0 0 0 0 0 8 0 0 0 0 13 0 0 10 12 22 0 6 4 0 0 23 5 2 0 0 1 0 0 0 0 0 0 0 0 0 0 0 3 0 0 1 0 0 0 0 0 0 0 0 0 0 0 0 0 0 0 0 0 0 0 0 0 0 0 0 0 0 0 9 4 0 0 9 21 0 0 0 40 0 0 0 0 0 0 0 0 0 0 0 0 26 0 12 14 0 0 0 1 2 35 0 0 17 3.2093023255813954
0 0 0 2 0 0 0 0 0 0 0 0 0 0 0 0 1 0 0 11 2 1 0 0 4 0 0 0 0 0 0 0 0 0 0 0 0 0 0 63 12 7 0 19 0 0 0 0 0 0 0 0 0 0 0 0 0 0 0 0 0 0 13 16 0 20 0 0 0 0 0 0 17 6 0 0 0 1 0 0 0 0 0 0 0 17 0 0 0 0 39 0 0 0 1 0 0 0 6 0 0 0 34 45 3 0 0 0 0 10 1 0 0 0 0 0 0 18 0 0 0 0 0 0 0 0 3 17 0 0 0 0 0 0 0 1 0 0 0 0 0 0 20 0 0 0 0 0 0 0 0 0 0 1 0 0 48 0 0 0 6 0 0 0 0 0 0 0 9 0 11 0 0 0 0 14 0 0 0 0 0 0 15 0 0 0 0 0 0 0 1 0 0 0 0 0 5 0 0 0 8 1 0 0 16 2 6 0 0 0 0 0 0 0 0 0 0 0 0 0 48 0 0 0 0 0 0 0 0 1 26 0 0 0 0 0 0 0 0 0 0 0 0 0 0 0 0 10 0 1 20 0 0 0 3 3 4 0 0 0 1 0 0 0 0 0 0 0 0 0 4 0 1 0 0 0 0 0 2 0 0 0 19 1 0 9 1 0 31 0 0 0 0 39 0 0 0 0 0 0 1 0 0 0 0 0 0 0 7 0 30 0 0 0 0 0 0 0 0 0 4 3 0 0 0 0 0 2 23 0 0 1 0 0 21 0 0 0 0 0 0 1 0 0 0 0 0 8 0 6 0 0 0 0 0 7 0 0 13 15 0 0 0 0 0 0 0 0 2 10 0 10 5 22 0 0 0 0 11 0 0 0 18 21 33 0 36 23 4 0 0 0 0 0 5 0 0 0 0 0 0 15 0 0 0 0 8 0 0 38 27 0 0 15 0 10 0 0 0 0 10 0 0 0 1 0 9 0 0 0 6 0 0 0 0 0 0 1 26 0 0 0 0 0 0 0 4 0 5 50 0 37 0 48 0 0 0 0 0 0 10 0 0 0 0 14 0 0 8 11 18 0 5 2 0 0 24 4 1 0 0 1 0 0 0 0 0 0 0 0 0 0 0 1 0 0 1 0 0 0 0 0 0 0 0 0 0 0 0 0 0 0 0 0 0 0 0 0 0 0 0 0 0 0 9 5 0 0 9 21 0 0 0 34 0 0 0 0 0 0 0 0 0 0 0 0 28 0 13 14 0 0 0 1 2 34 0 0 14 3.0644007155635064
0 0 0 2 0 0 0 0 0 0 0 0 0 0 0 0 1 0 0 10 2 0 0 0 4 0 0 0 0 0 0 0 0 0 0 0 0 0 0 61 13 6 0 18 0 0 0 0 0 0 0 0 0 0 0 0 0 0 0 0 0 0 8 13 0 20 0 0 0 0 0 0 17 7 0 0 0 1 0 0 0 0 0 0 0 14 0 0 0 0 36 0 0 0 1 0 0 0 7 0 0 0 32 41 3 0 0 0 0 8 1 0 0 0 0 0 0 22 0 0 0 0 0 0 0 0 0 16 0 0 0 0 0 0 0 1 0 0 0 0 0 0 19 0 0 0 0 0 0 0 0 0 0 1 0 0 46 0 0 0 7 0 0 0 0 0 0 0 10 0 8 0 0 0 0 13 0 0 0 0 0 0 14 0 0 0 0 0 0 0 1 0 0 0 0 0 5 0 0 0 8 1 0 0 16 0 4 0 0 0 0 0 0 0 0 0 0 0 0 0 46 0 0 0 0 0 0 0 0 1 26 0 0 0 0 0 0 0 0 0 0 0 0 0 0 0 0 11 0 1 21 0 0 0 3 3 4 0 0 0 1 0 0 0 0 0 0 0 0 0 4 0 1 0 0 0 0 0 2 0 0 0 18 1 0 9 1 0 31 0 0 0 0 36 0 0 0 0 0 0 1 0 0 0 0 0 0 0 6 0 26 0 0 0 0 0 0 0 0 0 3 2 0 0 0 0 0 2 18 0 0 1 0 0 19 0 0 0 0 0 0 1 0 0 0 0 0 7 0 6 0 0 0 0 0 5 0 0 11 14 0 0 0 0 0 0 0 0 2 11 0 12 5 21 0 0 0 0 12 0 0 0 20 18 33 0 37 25 5 0 0 0 0 0 5 0 0 0 0 0 0 15 0 0 0 0 7 0 0 38 26 0 0 17 0 10 0 0 0 0 10 0 0 0 1 0 8 0 0 0 7 0 0 0 0 0 0 1 24 0 0 0 0 0 0 0 5 0 4 49 0 38 0 42 0 0 0 0 0 0 8 0 0 0 0 15 0 0 8 10 18 0 4 2 0 0 23 4 1 0 0 1 0 0 0 0 0 0 0 0 0 0 0 1 0 0 1 0 0 0 0 0 0 0 0 0 0 0 0 0 0 0 0 0 0 0 0 0 0 0 0 0 0 0 7 7 0 0 9 21 0 0 0 33 0 0 0 0 0 0 0 0 0 0 0 0 28 0 15 13 0 0 0 1 2 37 0 0 14 2.953488372093023
0 0 0 2 0 0 0 0 0 0 0 0 0 0 0 0 1 0 0 10 2 0 0 0 4 0 0 0 0 0 0 0 0 0 0 0 0 0 0 56 12 6 0 16 0 0 0 0 0 0 0 0 0 0 0 0 0 0 0 0 0 0 9 10 0 19 0 0 0 0 0 0 15 8 0 0 0 1 0 0 0 0 0 0 0 15 0 0 0 0 36 0 0 0 1 0 0 0 5 0 0 0 32 41 2 0 0 0 0 9 1 0 0 0 0 0 0 25 0 0 0 0 0 0 0 0 0 15 0 0 0 0 0 0 0 1 0 0 0 0 0 0 15 0 0 0 0 0 0 0 0 0 0 1 0 0 43 0 0 0 7 0 0 0 0 0 0 0 10 0 8 0 0 0 0 8 0 0 0 0 0 0 12 0 0 0 0 0 0 0 1 0 0 0 0 0 4 0 0 0 7 1 0 0 16 0 2 0 0 0 0 0 0 0 0 0 0 0 0 0 43 0 0 0 0 0 0 0 0 1 25 0 0 0 0 0 0 0 0 0 0 0 0 0 0 0 0 10 0 1 19 0 0 0 3 3 4 0 0 0 1 0 0 0 0 0 0 0 0 0 3 0 1 0 0 0 0 0 2 0 0 0 19 1 0 9 1 0 32 0 0 0 0 35 0 0 0 0 0 0 1 0 0 0 0 0 0 0 4 0 27 0 0 0 0 0 0 0 0 0 3 2 0 0 0 0 0 1 18 0 0 0 0 0 15 0 0 0 0 0 0 1 0 0 0 0 0 5 0 7 0 0 0 0 0 5 0 0 10 12 0 0 0 0 0 0 0 0 2 15 0 13 3 19 0 0 0 0 13 0 0 0 21 18 34 0 33 24 6 0 0 0 0 0 6 0 0 0 0 0 0 13 0 0 0 0 8 0 0 36 23 0 0 15 0 9 0 0 0 0 9 0 0 0 1 0 9 0 0 0 6 0 0 0 0 0 0 1 24 0 0 0 0 0 0 0 8 0 3 52 0 33 0 40 0 0 0 0 0 0 6 0 0 0 0 15 0 0 9 10 18 0 4 2 0 0 23 3 1 0 0 1 0 0 0 0 0 0 0 0 0 0 0 1 0 0 1 0 0 0 0 0 0 0 0 0 0 0 0 0 0 0 0 0 0 0 0 0 0 0 0 0 0 0 7 7 0 0 10 17 0 0 0 35 0 0 0 0 0 0 0 0 0 0 0 0 24 0 16 15 0 0 0 1 1 35 0 0 13 2.8354203935599284
0 0 0 2 0 0 0 0 0 0 0 0 0 0 0 0 1 0 0 9 2 0 0 0 4 0 0 0 0 0 0 0 0 0 0 0 0 0 0 59 11 6 0 11 0 0 0 0 0 0 0 0 0 0 0 0 0 0 0 0 0 0 9 8 0 15 0 0 0 0 0 0 16 10 0 0 0 0 0 0 0 0 0 0 0 16 0 0 0 0 39 0 0 0 1 0 0 0 4 0 0 0 39 40 2 0 0 0 0 8 1 0 0 0 0 0 0 27 0 0 0 0 0 0 0 0 0 13 0 0 0 0 0 0 0 1 0 0 0 0 0 0 15 0 0 0 0 0 0 0 0 0 0 1 0 0 45 0 0 0 7 0 0 0 0 0 0 0 12 0 7 0 0 0 0 6 0 0 0 0 0 0 13 0 0 0 0 0 0 0 1 0 0 0 0 0 5 0 0 0 6 1 0 0 12 0 2 0 0 0 0 0 0 0 0 0 0 0 0 0 46 0 0 0 0 0 0 0 0 1 21 0 0 0 0 0 0 0 0 0 0 0 0 0 0 0 0 10 0 1 19 0 0 0 3 3 4 0 0 0 1 0 0 0 0 0 0 0 0 0 3 0 1 0 0 0 0 0 1 0 0 0 18 1 0 9 1 0 30 0 0 0 0 35 0 0 0 0 0 0 1 0 0 0 0 0 0 0 4 0 27 0 0 0 0 0 0 0 0 0 3 2 0 0 0 0 0 1 19 0 0 0 0 0 13 0 0 0 0 0 0 1 0 0 0 0 0 5 0 7 0 0 0 0 0 7 0 0 10 12 0 0 0 0 0 0 0 0 2 20 0 11 3 14 0 0 0 0 13 0 0 0 20 16 29 0 29 24 6 0 0 0 0 0 5 0 0 0 0 0 0 13 0 0 0 0 9 0 0 34 23 0 0 16 0 10 0 0 0 0 5 0 0 0 1 0 9 0 0 0 6 0 0 0 0 0 0 1 19 0 0 0 0 0 0 0 7 0 3 51 0 32 0 37 0 0 0 0 0 0 8 0 0 0 0 19 0 0 10 8 16 0 3 1 0 0 22 3 1 0 0 1 0 0 0 0 0 0 0 0 0 0 0 0 0 0 1 0 0 0 0 0 0 0 0 0 0 0 0 0 0 0 0 0 0 0 0 0 0 0 0 0 0 0 6 5 0 0 10 18 0 0 0 30 0 0 0 0 0 0 0 0 0 0 0 0 23 0 14 15 0 0 0 1 1 36 0 0 11 2.7513416815742399
0 0 0 2 0 0 0 0 0 0 0 0 0 0 0 0 1 0 0 9 2 0 0 0 3 0 0 0 0 0 0 0 0 0 0 0 0 0 0 55 8 5 0 7 0 0 0 0 0 0 0 0 0 0 0 0 0 0 0 0 0 0 10 7 0 14 0 0 0 0 0 0 16 7 0 0 0 0 0 0 0 0 0 0 0 16 0 0 0 0 41 0 0 0 1 0 0 0 4 0 0 0 45 40 2 0 0 0 0 8 1 0 0 0 0 0 0 27 0 0 0 0 0 0 0 0 0 10 0 0 0 0 0 0 0 1 0 0 0 0 0 0 13 0 0 0 0 0 0 0 0 0 0 1 0 0 42 0 0 0 6 0 0 0 0 0 0 0 11 0 5 0 0 0 0 7 0 0 0 0 0 0 16 0 0 0 0 0 0 0 0 0 0 0 0 0 6 0 0 0 5 1 0 0 9 0 2 0 0 0 0 0 0 0 0 0 0 0 0 0 48 0 0 0 0 0 0 0 0 1 20 0 0 0 0 0 0 0 0 0 0 0 0 0 0 0 0 11 0 1 19 0 0 0 2 2 2 0 0 0 0 0 0 0 0 0 0 0 0 0 3 0 1 0 0 0 0 0 1 0 0 0 17 1 0 9 0 0 28 0 0 0 0 34 0 0 0 0 0 0 1 0 0 0 0 0 0 0 4 0 25 0 0 0 0 0 0 0 0 0 3 2 0 0 0 0 0 1 19 0 0 0 0 0 15 0 0 0 0 0 0 1 0 0 0 0 0 3 0 7 0 0 0 0 0 7 0 0 11 13 0 0 0 0 0 0 0 0 2 25 0 8 4 13 0 0 0 0 12 0 0 0 18 17 25 0 24 28 4 0 0 0 0 0 5 0 0 0 0 0 0 12 0 0 0 0 7 0 0 27 23 0 0 14 0 12 0 0 0 0 2 0 0 0 1 0 8 0 0 0 6 0 0 0 0 0 0 1 15 0 0 0 0 0 0 0 6 0 2 51 0 34 0 33 0 0 0 0 0 0 10 0 0 0 0 18 0 0 10 8 16 0 2 1 0 0 20 3 1 0 0 1 0 0 0 0 0 0 0 0 0 0 0 0 0 0 0 0 0 0 0 0 0 0 0 0 0 0 0 0 0 0 0 0 0 0 0 0 0 0 0 0 0 0 5 4 0 0 12 19 0 0 0 27 0 0 0 0 0 0 0 0 0 0 0 0 24 0 12 15 0 0 0 1 1 30 0 0 13 2.629695885509839
0 0 0 2 0 0 0 0 0 0 0 0 0 0 0 0 1 0 0 9 2 0 0 0 3 0 0 0 0 0 0 0 0 0 0 0 0 0 0 49 8 5 0 4 0 0 0 0 0 0 0 0 0 0 0 0 0 0 0 0 0 0 10 6 0 14 0 0 0 0 0 0 17 8 0 0 0 0 0 0 0 0 0 0 0 18 0 0 0 0 43 0 0 0 0 0 0 0 3 0 0 0 39 38 2 0 0 0 0 6 1 0 0 0 0 0 0 27 0 0 0 0 0 0 0 0 0 8 0 0 0 0 0 0 0 1 0 0 0 0 0 0 14 0 0 0 0 0 0 0 0 0 0 1 0 0 40 0 0 0 6 0 0 0 0 0 0 0 10 0 4 0 0 0 0 7 0 0 0 0 0 0 16 0 0 0 0 0 0 0 0 0 0 0 0 0 4 0 0 0 3 1 0 0 9 0 1 0 0 0 0 0 0 0 0 0 0 0 0 0 48 0 0 0 0 0 0 0 0 1 21 0 0 0 0 0 0 0 0 0 0 0 0 0 0 0 0 13 0 1 18 0 0 0 2 1 2 0 0 0 0 0 0 0 0 0 0 0 0 0 3 0 1 0 0 0 0 0 1 0 0 0 17 1 0 8 0 0 22 0 0 0 0 34 0 0 0 0 0 0 1 0 0 0 0 0 0 0 4 0 23 0 0 0 0 0 0 0 0 0 3 2 0 0 0 0 0 1 18 0 0 0 0 0 16 0 0 0 0 0 0 1 0 0 0 0 0 4 0 7 0 0 0 0 0 9 0 0 10 13 0 0 0 0 0 0 0 0 2 21 0 8 5 11 0 0 0 0 9 0 0 0 19 16 22 0 23 25 4 0 0 0 0 0 4 0 0 0 0 0 0 10 0 0 0 0 8 0 0 33 18 0 0 14 0 12 0 0 0 0 2 0 0 0 1 0 8 0 0 0 5 0 0 0 0 0 0 1 15 0 0 0 0 0 0 0 7 0 2 49 0 31 0 29 0 0 0 0 0 0 8 0 0 0 0 17 0 0 12 7 12 0 2 0 0 0 19 3 1 0 0 1 0 0 0 0 0 0 0 0 0 0 0 0 0 0 0 0 0 0 0 0 0 0 0 0 0 0 0 0 0 0 0 0 0 0 0 0 0 0 0 0 0 0 5 5 0 0 12 21 0 0 0 26 0 0 0 0 0 0 0 0 0 0 0 0 21 0 12 13 0 0 0 1 1 27 0 0 15 2.506261180679785
0 0 0 1 0 0 0 0 0 0 0 0 0 0 0 0 0 0 0 8 2 0 0 0 3 0 0 0 0 0 0 0 0 0 0 0 0 0 0 44 8 4 0 2 0 0 0 0 0 0 0 0 0 0 0 0 0 0 0 0 0 0 10 5 0 12 0 0 0 0 0 0 17 7 0 0 0 0 0 0 0 0 0 0 0 16 0 0 0 0 41 0 0 0 0 0 0 0 2 0 0 0 38 39 2 0 0 0 0 6 1 0 0 0 0 0 0 27 0 0 0 0 0 0 0 0 0 7 0 0 0 0 0 0 0 1 0 0 0 0 0 0 14 0 0 0 0 0 0 0 0 0 0 0 0 0 35 0 0 0 5 0 0 0 0 0 0 0 8 0 4 0 0 0 0 2 0 0 0 0 0 0 14 0 0 0 0 0 0 0 0 0 0 0 0 0 5 0 0 0 3 1 0 0 11 0 1 0 0 0 0 0 0 0 0 0 0 0 0 0 46 0 0 0 0 0 0 0 0 1 22 0 0 0 0 0 0 0 0 0 0 0 0 0 0 0 0 13 0 1 19 0 0 0 2 1 2 0 0 0 0 0 0 0 0 0 0 0 0 0 3 0 0 0 0 0 0 0 0 0 0 0 17 1 0 8 0 0 18 0 0 0 0 35 0 0 0 0 0 0 1 0 0 0 0 0 0 0 3 0 23 0 0 0 0 0 0 0 0 0 3 2 0 0 0 0 0 1 18 0 0 0 0 0 20 0 0 0 0 0 0 1 0 0 0 0 0 3 0 8 0 0 0 0 0 12 0 0 13 11 0 0 0 0 0 0 0 0 1 21 0 6 5 7 0 0 0 0 8 0 0 0 21 15 23 0 21 19 4 0 0 0 0 0 5 0 0 0 0 0 0 12 0 0 0 0 8 0 0 32 15 0 0 12 0 9 0 0 0 0 2 0 0 0 1 0 8 0 0 0 4 0 0 0 0 0 0 1 13 0 0 0 0 0 0 0 8 0 2 47 0 30 0 30 0 0 0 0 0 0 8 0 0 0 0 16 0 0 11 7 11 0 1 0 0 0 19 2 0 0 0 1 0 0 0 0 0 0 0 0 0 0 0 0 0 0 0 0 0 0 0 0 0 0 0 0 0 0 0 0 0 0 0 0 0 0 0 0 0 0 0 0 0 0 3 6 0 0 12 19 0 0 0 26 0 0 0 0 0 0 0 0 0 0 0 0 19 0 12 13 0 0 0 1 1 27 0 0 13 2.3828264758497319
0 0 0 1 0 0 0 0 0 0 0 0 0 0 0 0 0 0 0 5 2 0 0 0 3 0 0 0 0 0 0 0 0 0 0 0 0 0 0 44 9 3 0 2 0 0 0 0 0 0 0 0 0 0 0 0 0 0 0 0 0 0 9 3 0 11 0 0 0 0 0 0 15 5 0 0 0 0 0 0 0 0 0 0 0 18 0 0 0 0 38 0 0 0 0 0 0 0 2 0 0 0 38 43 2 0 0 0 0 6 1 0 0 0 0 0 0 21 0 0 0 0 0 0 0 0 0 5 0 0 0 0 0 0 0 1 0 0 0 0 0 0 13 0 0 0 0 0 0 0 0 0 0 0 0 0 38 0 0 0 4 0 0 0 0 0 0 0 10 0 4 0 0 0 0 1 0 0 0 0 0 0 14 0 0 0 0 0 0 0 0 0 0 0 0 0 3 0 0 0 3 1 0 0 12 0 1 0 0 0 0 0 0 0 0 0 0 0 0 0 43 0 0 0 0 0 0 0 0 1 21 0 0 0 0 0 0 0 0 0 0 0 0 0 0 0 0 14 0 1 19 0 0 0 2 1 2 0 0 0 0 0 0 0 0 0 0 0 0 0 2 0 0 0 0 0 0 0 0 0 0 0 17 1 0 7 0 0 16 0 0 0 0 35 0 0 0 0 0 0 1 0 0 0 0 0 0 0 3 0 21 0 0 0 0 0 0 0 0 0 3 2 0 0 0 0 0 1 15 0 0 0 0 0 19 0 0 0 0 0 0 1 0 0 0 0 0 3 0 9 0 0 0 0 0 13 0 0 13 13 0 0 0 0 0 0 0 0 1 22 0 4 7 6 0 0 0 0 7 0 0 0 20 15 19 0 19 19 5 0 0 0 0 0 2 0 0 0 0 0 0 10 0 0 0 0 9 0 0 36 13 0 0 10 0 8 0 0 0 0 2 0 0 0 1 0 6 0 0 0 2 0 0 0 0 0 0 1 12 0 0 0 0 0 0 0 8 0 2 43 0 29 0 28 0 0 0 0 0 0 6 0 0 0 0 15 0 0 11 7 11 0 1 0 0 0 18 2 0 0 0 0 0 0 0 0 0 0 0 0 0 0 0 0 0 0 0 0 0 0 0 0 0 0 0 0 0 0 0 0 0 0 0 0 0 0 0 0 0 0 0 0 0 0 3 6 0 0 10 18 0 0 0 24 0 0 0 0 0 0 0 0 0 0 0 0 18 0 13 14 0 0 0 1 1 29 0 0 13 2.2844364937388197
0 0 0 1 0 0 0 0 0 0 0 0 0 0 0 0 0 0 0 4 1 0 0 0 3 0 0 0 0 0 0 0 0 0 0 0 0 0 0 43 8 3 0 1 0 0 0 0 0 0 0 0 0 0 0 0 0 0 0 0 0 0 9 3 0 9 0 0 0 0 0 0 16 6 0 0 0 0 0 0 0 0 0 0 0 17 0 0 0 0 35 0 0 0 0 0 0 0 2 0 0 0 41 42 2 0 0 0 0 5 1 0 0 0 0 0 0 19 0 0 0 0 0 0 0 0 0 4 0 0 0 0 0 0 0 1 0 0 0 0 0 0 15 0 0 0 0 0 0 0 0 0 0 0 0 0 35 0 0 0 4 0 0 0 0 0 0 0 9 0 3 0 0 0 0 1 0 0 0 0 0 0 15 0 0 0 0 0 0 0 0 0 0 0 0 0 4 0 0 0 1 1 0 0 16 0 1 0 0 0 0 0 0 0 0 0 0 0 0 0 38 0 0 0 0 0 0 0 0 1 20 0 0 0 0 0 0 0 0 0 0 0 0 0 0 0 0 12 0 1 14 0 0 0 2 0 1 0 0 0 0 0 0 0 0 0 0 0 0 0 0 0 0 0 0 0 0 0 0 0 0 0 14 1 0 6 0 0 15 0 0 0 0 36 0 0 0 0 0 0 1 0 0 0 0 0 0 0 3 0 21 0 0 0 0 0 0 0 0 0 3 1 0 0 0 0 0 1 16 0 0 0 0 0 17 0 0 0 0 0 0 1 0 0 0 0 0 4 0 9 0 0 0 0 0 12 0 0 14 13 0 0 0 0 0 0 0 0 1 20 0 4 8 4 0 0 0 0 7 0 0 0 19 13 21 0 19 18 7 0 0 0 0 0 2 0 0 0 0 0 0 14 0 0 0 0 8 0 0 40 12 0 0 10 0 8 0 0 0 0 1 0 0 0 1 0 5 0 0 0 1 0 0 0 0 0 0 1 10 0 0 0 0 0 0 0 7 0 0 38 0 27 0 29 0 0 0 0 0 0 7 0 0 0 0 14 0 0 14 8 10 0 0 0 0 0 15 2 0 0 0 0 0 0 0 0 0 0 0 0 0 0 0 0 0 0 0 0 0 0 0 0 0 0 0 0 0 0 0 0 0 0 0 0 0 0 0 0 0 0 0 0 0 0 3 7 0 0 10 21 0 0 0 26 0 0 0 0 0 0 0 0 0 0 0 0 18 0 15 18 0 0 0 1 1 34 0 0 13 2.23613595706619
0 0 0 1 0 0 0 0 0 0 0 0 0 0 0 0 0 0 0 2 1 0 0 0 2 0 0 0 0 0 0 0 0 0 0 0 0 0 0 43 7 3 0 1 0 0 0 0 0 0 0 0 0 0 0 0 0 0 0 0 0 0 9 3 0 8 0 0 0 0 0 0 16 5 0 0 0 0 0 0 0 0 0 0 0 15 0 0 0 0 32 0 0 0 0 0 0 0 2 0 0 0 39 38 2 0 0 0 0 5 1 0 0 0 0 0 0 14 0 0 0 0 0 0 0 0 0 4 0 0 0 0 0 0 0 1 0 0 0 0 0 0 11 0 0 0 0 0 0 0 0 0 0 0 0 0 34 0 0 0 4 0 0 0 0 0 0 0 9 0 3 0 0 0 0 0 0 0 0 0 0 0 17 0 0 0 0 0 0 0 0 0 0 0 0 0 3 0 0 0 1 0 0 0 18 0 1 0 0 0 0 0 0 0 0 0 0 0 0 0 37 0 0 0 0 0 0 0 0 1 19 0 0 0 0 0 0 0 0 0 0 0 0 0 0 0 0 12 0 1 13 0 0 0 1 0 0 0 0 0 0 0 0 0 0 0 0 0 0 0 0 0 0 0 0 0 0 0 0 0 0 0 15 1 0 6 0 0 13 0 0 0 0 36 0 0 0 0 0 0 1 0 0 0 0 0 0 0 2 0 23 0 0 0 0 0 0 0 0 0 1 1 0 0 0 0 0 1 15 0 0 0 0 0 20 0 0 0 0 0 0 1 0 0 0 0 0 4 0 8 0 0 0 0 0 13 0 0 14 12 0 0 0 0 0 0 0 0 1 20 0 3 9 2 0 0 0 0 6 0 0 0 17 14 21 0 19 17 9 0 0 0 0 0 1 0 0 0 0 0 0 15 0 0 0 0 9 0 0 40 13 0 0 8 0 7 0 0 0 0 0 0 0 0 1 0 5 0 0 0 1 0 0 0 0 0 0 1 9 0 0 0 0 0 0 0 8 0 0 37 0 26 0 25 0 0 0 0 0 0 7 0 0 0 0 14 0 0 15 8 9 0 0 0 0 0 12 1 0 0 0 0 0 0 0 0 0 0 0 0 0 0 0 0 0 0 0 0 0 0 0 0 0 0 0 0 0 0 0 0 0 0 0 0 0 0 0 0 0 0 0 0 0 0 1 7 0 0 9 21 0 0 0 21 0 0 0 0 0 0 0 0 0 0 0 0 14 0 16 17 0 0 0 1 1 36 0 0 13 2.1341681574239717
0 0 0 1 0 0 0 0 0 0 0 0 0 0 0 0 0 0 0 2 1 0 0 0 2 0 0 0 0 0 0 0 0 0 0 0 0 0 0 41 6 2 0 1 0 0 0 0 0 0 0 0 0 0 0 0 0 0 0 0 0 0 8 3 0 8 0 0 0 0 0 0 15 4 0 0 0 0 0 0 0 0 0 0 0 15 0 0 0 0 31 0 0 0 0 0 0 0 2 0 0 0 45 39 2 0 0 0 0 4 1 0 0 0 0 0 0 10 0 0 0 0 0 0 0 0 0 4 0 0 0 0 0 0 0 1 0 0 0 0 0 0 9 0 0 0 0 0 0 0 0 0 0 0 0 0 34 0 0 0 3 0 0 0 0 0 0 0 9 0 2 0 0 0 0 0 0 0 0 0 0 0 16 0 0 0 0 0 0 0 0 0 0 0 0 0 3 0 0 0 1 0 0 0 18 0 1 0 0 0 0 0 0 0 0 0 0 0 0 0 36 0 0 0 0 0 0 0 0 1 19 0 0 0 0 0 0 0 0 0 0 0 0 0 0 0 0 11 0 1 7 0 0 0 1 0 0 0 0 0 0 0 0 0 0 0 0 0 0 0 0 0 0 0 0 0 0 0 0 0 0 0 15 1 0 6 0 0 12 0 0 0 0 34 0 0 0 0 0 0 1 0 0 0 0 0 0 0 2 0 21 0 0 0 0 0 0 0 0 0 1 1 0 0 0 0 0 1 13 0 0 0 0 0 19 0 0 0 0 0 0 0 0 0 0 0 0 5 0 7 0 0 0 0 0 10 0 0 17 12 0 0 0 0 0 0 0 0 1 19 0 1 9 2 0 0 0 0 6 0 0 0 19 18 14 0 20 17 7 0 0 0 0 0 1 0 0 0 0 0 0 11 0 0 0 0 10 0 0 41 12 0 0 5 0 5 0 0 0 0 0 0 0 0 1 0 6 0 0 0 0 0 0 0 0 0 0 1 8 0 0 0 0 0 0 0 8 0 0 33 0 29 0 25 0 0 0 0 0 0 7 0 0 0 0 15 0 0 14 6 9 0 0 0 0 0 11 0 0 0 0 0 0 0 0 0 0 0 0 0 0 0 0 0 0 0 0 0 0 0 0 0 0 0 0 0 0 0 0 0 0 0 0 0 0 0 0 0 0 0 0 0 0 0 1 7 0 0 6 26 0 0 0 21 0 0 0 0 0 0 0 0 0 0 0 0 10 0 13 18 0 0 0 1 0 37 0 0 13 2.0429338103756708
0 0 0 1 0 0 0 0 0 0 0 0 0 0 0 0 0 0 0 2 1 0 0 0 2 0 0 0 0 0 0 0 0 0 0 0 0 0 0 38 3 2 0 1 0 0 0 0 0 0 0 0 0 0 0 0 0 0 0 0 0 0 7 2 0 8 0 0 0 0 0 0 14 4 0 0 0 0 0 0 0 0 0 0 0 13 0 0 0 0 32 0 0 0 0 0 0 0 2 0 0 0 43 38 2 0 0 0 0 4 1 0 0 0 0 0 0 8 0 0 0 0 0 0 0 0 0 3 0 0 0 0 0 0 0 1 0 0 0 0 0 0 10 0 0 0 0 0 0 0 0 0 0 0 0 0 32 0 0 0 3 0 0 0 0 0 0 0 10 0 2 0 0 0 0 0 0 0 0 0 0 0 16 0 0 0 0 0 0 0 0 0 0 0 0 0 2 0 0 0 1 0 0 0 21 0 0 0 0 0 0 0 0 0 0 0 0 0 0 0 35 0 0 0 0 0 0 0 0 1 16 0 0 0 0 0 0 0 0 0 0 0 0 0 0 0 0 13 0 1 6 0 0 0 1 0 0 0 0 0 0 0 0 0 0 0 0 0 0 0 0 0 0 0 0 0 0 0 0 0 0 0 13 1 0 5 0 0 9 0 0 0 0 36 0 0 0 0 0 0 1 0 0 0 0 0 0 0 2 0 18 0 0 0 0 0 0 0 0 0 1 1 0 0 0 0 0 1 12 0 0 0 0 0 19 0 0 0 0 0 0 0 0 0 0 0 0 4 0 6 0 0 0 0 0 11 0 0 16 12 0 0 0 0 0 0 0 0 1 19 0 1 9 2 0 0 0 0 6 0 0 0 18 18 13 0 18 15 8 0 0 0 0 0 1 0 0 0 0 0 0 9 0 0 0 0 7 0 0 42 10 0 0 6 0 5 0 0 0 0 0 0 0 0 1 0 5 0 0 0 0 0 0 0 0 0 0 1 7 0 0 0 0 0 0 0 8 0 0 31 0 29 0 22 0 0 0 0 0 0 7 0 0 0 0 12 0 0 19 6 7 0 0 0 0 0 12 0 0 0 0 0 0 0 0 0 0 0 0 0 0 0 0 0 0 0 0 0 0 0 0 0 0 0 0 0 0 0 0 0 0 0 0 0 0 0 0 0 0 0 0 0 0 0 1 6 0 0 6 29 0 0 0 19 0 0 0 0 0 0 0 0 0 0 0 0 10 0 13 18 0 0 0 1 0 34 0 0 14 1.960644007155635
0 0 0 0 0 0 0 0 0 0 0 0 0 0 0 0 0 0 0 2 1 0 0 0 2 0 0 0 0 0 0 0 0 0 0 0 0 0 0 39 3 2 0 0 0 0 0 0 0 0 0 0 0 0 0 0 0 0 0 0 0 0 8 2 0 7 0 0 0 0 0 0 16 3 0 0 0 0 0 0 0 0 0 0 0 13 0 0 0 0 31 0 0 0 0 0 0 0 2 0 0 0 42 35 1 0 0 0 0 4 1 0 0 0 0 0 0 6 0 0 0 0 0 0 0 0 0 3 0 0 0 0 0 0 0 1 0 0 0 0 0 0 10 0 0 0 0 0 0 0 0 0 0 0 0 0 29 0 0 0 2 0 0 0 0 0 0 0 10 0 2 0 0 0 0 0 0 0 0 0 0 0 16 0 0 0 0 0 0 0 0 0 0 0 0 0 1 0 0 0 1 0 0 0 20 0 0 0 0 0 0 0 0 0 0 0 0 0 0 0 30 0 0 0 0 0 0 0 0 1 14 0 0 0 0 0 0 0 0 0 0 0 0 0 0 0 0 13 0 0 5 0 0 0 1 0 0 0 0 0 0 0 0 0 0 0 0 0 0 0 0 0 0 0 0 0 0 0 0 0 0 0 14 0 0 4 0 0 8 0 0 0 0 35 0 0 0 0 0 0 1 0 0 0 0 0 0 0 1 0 15 0 0 0 0 0 0 0 0 0 1 1 0 0 0 0 0 1 12 0 0 0 0 0 18 0 0 0 0 0 0 0 0 0 0 0 0 4 0 7 0 0 0 0 0 13 0 0 19 10 0 0 0 0 0 0 0 0 1 20 0 1 9 1 0 0 0 0 6 0 0 0 16 23 13 0 17 15 8 0 0 0 0 0 1 0 0 0 0 0 0 8 0 0 0 0 6 0 0 42 11 0 0 7 0 5 0 0 0 0 0 0 0 0 1 0 6 0 0 0 0 0 0 0 0 0 0 1 7 0 0 0 0 0 0 0 8 0 0 30 0 29 0 20 0 0 0 0 0 0 6 0 0 0 0 9 0 0 20 7 5 0 0 0 0 0 11 0 0 0 0 0 0 0 0 0 0 0 0 0 0 0 0 0 0 0 0 0 0 0 0 0 0 0 0 0 0 0 0 0 0 0 0 0 0 0 0 0 0 0 0 0 0 0 1 4 0 0 6 23 0 0 0 19 0 0 0 0 0 0 0 0 0 0 0 0 9 0 13 16 0 0 0 1 0 34 0 0 15 1.885509838998211
0 0 0 0 0 0 0 0 0 0 0 0 0 0 0 0 0 0 0 2 1 0 0 0 2 0 0 0 0 0 0 0 0 0 0 0 0 0 0 39 3 2 0 0 0 0 0 0 0 0 0 0 0 0 0 0 0 0 0 0 0 0 11 2 0 5 0 0 0 0 0 0 15 2 0 0 0 0 0 0 0 0 0 0 0 12 0 0 0 0 29 0 0 0 0 0 0 0 2 0 0 0 48 35 1 0 0 0 0 4 0 0 0 0 0 0 0 5 0 0 0 0 0 0 0 0 0 3 0 0 0 0 0 0 0 1 0 0 0 0 0 0 7 0 0 0 0 0 0 0 0 0 0 0 0 0 28 0 0 0 2 0 0 0 0 0 0 0 9 0 1 0 0 0 0 0 0 0 0 0 0 0 16 0 0 0 0 0 0 0 0 0 0 0 0 0 1 0 0 0 1 0 0 0 19 0 0 0 0 0 0 0 0 0 0 0 0 0 0 0 25 0 0 0 0 0 0 0 0 0 14 0 0 0 0 0 0 0 0 0 0 0 0 0 0 0 0 14 0 0 4 0 0 0 1 0 0 0 0 0 0 0 0 0 0 0 0 0 0 0 0 0 0 0 0 0 0 0 0 0 0 0 14 0 0 3 0 0 8 0 0 0 0 34 0 0 0 0 0 0 1 0 0 0 0 0 0 0 1 0 17 0 0 0 0 0 0 0 0 0 1 1 0 0 0 0 0 1 13 0 0 0 0 0 21 0 0 0 0 0 0 0 0 0 0 0 0 5 0 6 0 0 0 0 0 11 0 0 21 10 0 0 0 0 0 0 0 0 1 23 0 1 11 1 0 0 0 0 5 0 0 0 15 26 12 0 18 12 8 0 0 0 0 0 0 0 0 0 0 0 0 6 0 0 0 0 7 0 0 38 11 0 0 8 0 4 0 0 0 0 0 0 0 0 1 0 7 0 0 0 0 0 0 0 0 0 0 1 6 0 0 0 0 0 0 0 8 0 0 28 0 30 0 20 0 0 0 0 0 0 6 0 0 0 0 8 0 0 21 10 4 0 0 0 0 0 9 0 0 0 0 0 0 0 0 0 0 0 0 0 0 0 0 0 0 0 0 0 0 0 0 0 0 0 0 0 0 0 0 0 0 0 0 0 0 0 0 0 0 0 0 0 0 0 1 5 0 0 4 18 0 0 0 19 0 0 0 0 0 0 0 0 0 0 0 0 8 0 12 15 0 0 0 1 0 34 0 0 14 1.8443649373881932
0 0 0 0 0 0 0 0 0 0 0 0 0 0 0 0 0 0 0 2 1 0 0 0 1 0 0 0 0 0 0 0 0 0 0 0 0 0 0 41 2 1 0 0 0 0 0 0 0 0 0 0 0 0 0 0 0 0 0 0 0 0 11 1 0 4 0 0 0 0 0 0 15 1 0 0 0 0 0 0 0 0 0 0 0 12 0 0 0 0 28 0 0 0 0 0 0 0 1 0 0 0 52 36 1 0 0 0 0 4 0 0 0 0 0 0 0 5 0 0 0 0 0 0 0 0 0 2 0 0 0 0 0 0 0 1 0 0 0 0 0 0 6 0 0 0 0 0 0 0 0 0 0 0 0 0 31 0 0 0 1 0 0 0 0 0 0 0 10 0 0 0 0 0 0 0 0 0 0 0 0 0 15 0 0 0 0 0 0 0 0 0 0 0 0 0 1 0 0 0 1 0 0 0 18 0 0 0 0 0 0 0 0 0 0 0 0 0 0 0 22 0 0 0 0 0 0 0 0 0 16 0 0 0 0 0 0 0 0 0 0 0 0 0 0 0 0 16 0 0 3 0 0 0 1 0 0 0 0 0 0 0 0 0 0 0 0 0 0 0 0 0 0 0 0 0 0 0 0 0 0 0 13 0 0 3 0 0 7 0 0 0 0 33 0 0 0 0 0 0 1 0 0 0 0 0 0 0 1 0 22 0 0 0 0 0 0 0 0 0 1 1 0 0 0 0 0 1 9 0 0 0 0 0 20 0 0 0 0 0 0 0 0 0 0 0 0 4 0 6 0 0 0 0 0 11 0 0 22 11 0 0 0 0 0 0 0 0 1 25 0 1 10 1 0 0 0 0 4 0 0 0 16 30 11 0 17 9 8 0 0 0 0 0 0 0 0 0 0 0 0 6 0 0 0 0 9 0 0 39 9 0 0 8 0 4 0 0 0 0 0 0 0 0 1 0 8 0 0 0 0 0 0 0 0 0 0 1 6 0 0 0 0 0 0 0 8 0 0 25 0 29 0 18 0 0 0 0 0 0 3 0 0 0 0 9 0 0 22 10 3 0 0 0 0 0 7 0 0 0 0 0 0 0 0 0 0 0 0 0 0 0 0 0 0 0 0 0 0 0 0 0 0 0 0 0 0 0 0 0 0 0 0 0 0 0 0 0 0 0 0 0 0 0 0 5 0 0 5 20 0 0 0 20 0 0 0 0 0 0 0 0 0 0 0 0 7 0 14 13 0 0 0 1 0 28 0 0 15 1.815742397137746
0 0 0 0 0 0 0 0 0 0 0 0 0 0 0 0 0 0 0 2 0 0 0 0 1 0 0 0 0 0 0 0 0 0 0 0 0 0 0 35 2 1 0 0 0 0 0 0 0 0 0 0 0 0 0 0 0 0 0 0 0 0 10 0 0 4 0 0 0 0 0 0 18 1 0 0 0 0 0 0 0 0 0 0 0 11 0 0 0 0 23 0 0 0 0 0 0 0 1 0 0 0 51 37 1 0 0 0 0 3 0 0 0 0 0 0 0 5 0 0 0 0 0 0 0 0 0 2 0 0 0 0 0 0 0 0 0 0 0 0 0 0 7 0 0 0 0 0 0 0 0 0 0 0 0 0 26 0 0 0 1 0 0 0 0 0 0 0 9 0 0 0 0 0 0 0 0 0 0 0 0 0 15 0 0 0 0 0 0 0 0 0 0 0 0 0 1 0 0 0 0 0 0 0 21 0 0 0 0 0 0 0 0 0 0 0 0 0 0 0 20 0 0 0 0 0 0 0 0 0 17 0 0 0 0 0 0 0 0 0 0 0 0 0 0 0 0 18 0 0 3 0 0 0 1 0 0 0 0 0 0 0 0 0 0 0 0 0 0 0 0 0 0 0 0 0 0 0 0 0 0 0 12 0 0 2 0 0 4 0 0 0 0 32 0 0 0 0 0 0 1 0 0 0 0 0 0 0 1 0 21 0 0 0 0 0 0 0 0 0 0 1 0 0 0 0 0 1 11 0 0 0 0 0 23 0 0 0 0 0 0 0 0 0 0 0 0 5 0 6 0 0 0 0 0 13 0 0 23 9 0 0 0 0 0 0 0 0 1 20 0 1 9 0 0 0 0 0 3 0 0 0 11 32 9 0 17 7 10 0 0 0 0 0 0 0 0 0 0 0 0 7 0 0 0 0 9 0 0 38 7 0 0 7 0 3 0 0 0 0 0 0 0 0 1 0 9 0 0 0 0 0 0 0 0 0 0 1 6 0 0 0 0 0 0 0 8 0 0 23 0 23 0 19 0 0 0 0 0 0 3 0 0 0 0 10 0 0 27 10 3 0 0 0 0 0 6 0 0 0 0 0 0 0 0 0 0 0 0 0 0 0 0 0 0 0 0 0 0 0 0 0 0 0 0 0 0 0 0 0 0 0 0 0 0 0 0 0 0 0 0 0 0 0 0 4 0 0 8 19 0 0 0 18 0 0 0 0 0 0 0 0 0 0 0 0 7 0 12 10 0 0 0 0 0 28 0 0 13 1.737030411449016
0 0 0 0 0 0 0 0 0 0 0 0 0 0 0 0 0 0 0 2 0 0 0 0 1 0 0 0 0 0 0 0 0 0 0 0 0 0 0 30 1 1 0 0 0 0 0 0 0 0 0 0 0 0 0 0 0 0 0 0 0 0 8 0 0 3 0 0 0 0 0 0 18 1 0 0 0 0 0 0 0 0 0 0 0 10 0 0 0 0 22 0 0 0 0 0 0 0 1 0 0 0 43 44 1 0 0 0 0 3 0 0 0 0 0 0 0 5 0 0 0 0 0 0 0 0 0 2 0 0 0 0 0 0 0 0 0 0 0 0 0 0 6 0 0 0 0 0 0 0 0 0 0 0 0 0 26 0 0 0 1 0 0 0 0 0 0 0 8 0 0 0 0 0 0 0 0 0 0 0 0 0 14 0 0 0 0 0 0 0 0 0 0 0 0 0 1 0 0 0 0 0 0 0 24 0 0 0 0 0 0 0 0 0 0 0 0 0 0 0 18 0 0 0 0 0 0 0 0 0 14 0 0 0 0 0 0 0 0 0 0 0 0 0 0 0 0 17 0 0 3 0 0 0 1 0 0 0 0 0 0 0 0 0 0 0 0 0 0 0 0 0 0 0 0 0 0 0 0 0 0 0 14 0 0 2 0 0 3 0 0 0 0 34 0 0 0 0 0 0 1 0 0 0 0 0 0 0 1 0 20 0 0 0 0 0 0 0 0 0 0 1 0 0 0 0 0 1 12 0 0 0 0 0 20 0 0 0 0 0 0 0 0 0 0 0 0 7 0 6 0 0 0 0 0 14 0 0 20 7 0 0 0 0 0 0 0 0 1 18 0 1 10 0 0 0 0 0 2 0 0 0 11 36 6 0 16 7 8 0 0 0 0 0 0 0 0 0 0 0 0 7 0 0 0 0 10 0 0 40 5 0 0 7 0 3 0 0 0 0 0 0 0 0 1 0 8 0 0 0 0 0 0 0 0 0 0 1 5 0 0 0 0 0 0 0 9 0 0 22 0 22 0 17 0 0 0 0 0 0 2 0 0 0 0 9 0 0 27 11 2 0 0 0 0 0 5 0 0 0 0 0 0 0 0 0 0 0 0 0 0 0 0 0 0 0 0 0 0 0 0 0 0 0 0 0 0 0 0 0 0 0 0 0 0 0 0 0 0 0 0 0 0 0 0 4 0 0 9 17 0 0 0 11 0 0 0 0 0 0 0 0 0 0 0 0 6 0 13 8 0 0 0 0 0 29 0 0 12 1.663685152057245
0 0 0 0 0 0 0 0 0 0 0 0 0 0 0 0 0 0 0 2 0 0 0 0 1 0 0 0 0 0 0 0 0 0 0 0 0 0 0 27 1 1 0 0 0 0 0 0 0 0 0 0 0 0 0 0 0 0 0 0 0 0 9 0 0 2 0 0 0 0 0 0 19 1 0 0 0 0 0 0 0 0 0 0 0 7 0 0 0 0 20 0 0 0 0 0 0 0 0 0 0 0 43 43 1 0 0 0 0 3 0 0 0 0 0 0 0 3 0 0 0 0 0 0 0 0 0 2 0 0 0 0 0 0 0 0 0 0 0 0 0 0 5 0 0 0 0 0 0 0 0 0 0 0 0 0 28 0 0 0 0 0 0 0 0 0 0 0 9 0 0 0 0 0 0 0 0 0 0 0 0 0 11 0 0 0 0 0 0 0 0 0 0 0 0 0 0 0 0 0 0 0 0 0 25 0 0 0 0 0 0 0 0 0 0 0 0 0 0 0 19 0 0 0 0 0 0 0 0 0 12 0 0 0 0 0 0 0 0 0 0 0 0 0 0 0 0 17 0 0 2 0 0 0 1 0 0 0 0 0 0 0 0 0 0 0 0 0 0 0 0 0 0 0 0 0 0 0 0 0 0 0 14 0 0 1 0 0 2 0 0 0 0 31 0 0 0 0 0 0 1 0 0 0 0 0 0 0 1 0 22 0 0 0 0 0 0 0 0 0 0 1 0 0 0 0 0 1 12 0 0 0 0 0 20 0 0 0 0 0 0 0 0 0 0 0 0 7 0 3 0 0 0 0 0 13 0 0 21 6 0 0 0 0 0 0 0 0 1 18 0 0 11 0 0 0 0 0 2 0 0 0 10 37 6 0 19 7 8 0 0 0 0 0 0 0 0 0 0 0 0 6 0 0 0 0 9 0 0 43 5 0 0 5 0 3 0 0 0 0 0 0 0 0 1 0 9 0 0 0 0 0 0 0 0 0 0 1 4 0 0 0 0 0 0 0 8 0 0 23 0 23 0 16 0 0 0 0 0 0 2 0 0 0 0 11 0 0 25 12 2 0 0 0 0 0 5 0 0 0 0 0 0 0 0 0 0 0 0 0 0 0 0 0 0 0 0 0 0 0 0 0 0 0 0 0 0 0 0 0 0 0 0 0 0 0 0 0 0 0 0 0 0 0 0 4 0 0 10 15 0 0 0 9 0 0 0 0 0 0 0 0 0 0 0 0 5 0 12 8 0 0 0 0 0 24 0 0 12 1.6118067978533096
0 0 0 0 0 0 0 0 0 0 0 0 0 0 0 0 0 0 0 2 0 0 0 0 1 0 0 0 0 0 0 0 0 0 0 0 0 0 0 25 1 1 0 0 0 0 0 0 0 0 0 0 0 0 0 0 0 0 0 0 0 0 9 0 0 2 0 0 0 0 0 0 16 1 0 0 0 0 0 0 0 0 0 0 0 7 0 0 0 0 17 0 0 0 0 0 0 0 0 0 0 0 42 42 1 0 0 0 0 2 0 0 0 0 0 0 0 3 0 0 0 0 0 0 0 0 0 2 0 0 0 0 0 0 0 0 0 0 0 0 0 0 5 0 0 0 0 0 0 0 0 0 0 0 0 0 29 0 0 0 0 0 0 0 0 0 0 0 10 0 0 0 0 0 0 0 0 0 0 0 0 0 13 0 0 0 0 0 0 0 0 0 0 0 0 0 0 0 0 0 0 0 0 0 23 0 0 0 0 0 0 0 0 0 0 0 0 0 0 0 19 0 0 0 0 0 0 0 0 0 11 0 0 0 0 0 0 0 0 0 0 0 0 0 0 0 0 15 0 0 1 0 0 0 1 0 0 0 0 0 0 0 0 0 0 0 0 0 0 0 0 0 0 0 0 0 0 0 0 0 0 0 18 0 0 1 0 0 2 0 0 0 0 30 0 0 0 0 0 0 1 0 0 0 0 0 0 0 1 0 22 0 0 0 0 0 0 0 0 0 0 1 0 0 0 0 0 1 15 0 0 0 0 0 20 0 0 0 0 0 0 0 0 0 0 0 0 9 0 4 0 0 0 0 0 12 0 0 20 5 0 0 0 0 0 0 0 0 1 18 0 0 11 0 0 0 0 0 2 0 0 0 12 34 6 0 18 7 8 0 0 0 0 0 0 0 0 0 0 0 0 6 0 0 0 0 8 0 0 39 5 0 0 5 0 3 0 0 0 0 0 0 0 0 1 0 6 0 0 0 0 0 0 0 0 0 0 1 3 0 0 0 0 0 0 0 9 0 0 20 0 21 0 12 0 0 0 0 0 0 2 0 0 0 0 10 0 0 26 13 2 0 0 0 0 0 4 0 0 0 0 0 0 0 0 0 0 0 0 0 0 0 0 0 0 0 0 0 0 0 0 0 0 0 0 0 0 0 0 0 0 0 0 0 0 0 0 0 0 0 0 0 0 0 0 4 0 0 13 10 0 0 0 9 0 0 0 0 0 0 0 0 0 0 0 0 5 0 11 9 0 0 0 0 0 25 0 0 11 1.5617173524150268
0 0 0 0 0 0 0 0 0 0 0 0 0 0 0 0 0 0 0 2 0 0 0 0 1 0 0 0 0 0 0 0 0 0 0 0 0 0 0 23 1 1 0 0 0 0 0 0 0 0 0 0 0 0 0 0 0 0 0 0 0 0 6 0 0 2 0 0 0 0 0 0 16 1 0 0 0 0 0 0 0 0 0 0 0 6 0 0 0 0 18 0 0 0 0 0 0 0 0 0 0 0 36 39 1 0 0 0 0 2 0 0 0 0 0 0 0 3 0 0 0 0 0 0 0 0 0 1 0 0 0 0 0 0 0 0 0 0 0 0 0 0 5 0 0 0 0 0 0 0 0 0 0 0 0 0 31 0 0 0 0 0 0 0 0 0 0 0 10 0 0 0 0 0 0 0 0 0 0 0 0 0 11 0 0 0 0 0 0 0 0 0 0 0 0 0 0 0 0 0 0 0 0 0 20 0 0 0 0 0 0 0 0 0 0 0 0 0 0 0 14 0 0 0 0 0 0 0 0 0 9 0 0 0 0 0 0 0 0 0 0 0 0 0 0 0 0 13 0 0 0 0 0 0 1 0 0 0 0 0 0 0 0 0 0 0 0 0 0 0 0 0 0 0 0 0 0 0 0 0 0 0 17 0 0 1 0 0 1 0 0 0 0 33 0 0 0 0 0 0 1 0 0 0 0 0 0 0 0 0 23 0 0 0 0 0 0 0 0 0 0 1 0 0 0 0 0 1 17 0 0 0 0 0 19 0 0 0 0 0 0 0 0 0 0 0 0 9 0 5 0 0 0 0 0 12 0 0 22 6 0 0 0 0 0 0 0 0 1 16 0 0 10 0 0 0 0 0 2 0 0 0 12 34 6 0 13 6 9 0 0 0 0 0 0 0 0 0 0 0 0 6 0 0 0 0 9 0 0 34 4 0 0 4 0 2 0 0 0 0 0 0 0 0 1 0 5 0 0 0 0 0 0 0 0 0 0 1 3 0 0 0 0 0 0 0 10 0 0 17 0 18 0 9 0 0 0 0 0 0 2 0 0 0 0 8 0 0 23 14 1 0 0 0 0 0 5 0 0 0 0 0 0 0 0 0 0 0 0 0 0 0 0 0 0 0 0 0 0 0 0 0 0 0 0 0 0 0 0 0 0 0 0 0 0 0 0 0 0 0 0 0 0 0 0 5 0 0 12 10 0 0 0 8 0 0 0 0 0 0 0 0 0 0 0 0 4 0 13 9 0 0 0 0 0 28 0 0 7 1.4704830053667264
0 0 0 0 0 0 0 0 0 0 0 0 0 0 0 0 0 0 0 2 0 0 0 0 1 0 0 0 0 0 0 0 0 0 0 0 0 0 0 21 1 1 0 0 0 0 0 0 0 0 0 0 0 0 0 0 0 0 0 0 0 0 6 0 0 1 0 0 0 0 0 0 15 1 0 0 0 0 0 0 0 0 0 0 0 6 0 0 0 0 14 0 0 0 0 0 0 0 0 0 0 0 33 42 1 0 0 0 0 2 0 0 0 0 0 0 0 2 0 0 0 0 0 0 0 0 0 1 0 0 0 0 0 0 0 0 0 0 0 0 0 0 4 0 0 0 0 0 0 0 0 0 0 0 0 0 27 0 0 0 0 0 0 0 0 0 0 0 8 0 0 0 0 0 0 0 0 0 0 0 0 0 11 0 0 0 0 0 0 0 0 0 0 0 0 0 0 0 0 0 0 0 0 0 18 0 0 0 0 0 0 0 0 0 0 0 0 0 0 0 15 0 0 0 0 0 0 0 0 0 9 0 0 0 0 0 0 0 0 0 0 0 0 0 0 0 0 12 0 0 0 0 0 0 0 0 0 0 0 0 0 0 0 0 0 0 0 0 0 0 0 0 0 0 0 0 0 0 0 0 0 0 17 0 0 1 0 0 1 0 0 0 0 30 0 0 0 0 0 0 1 0 0 0 0 0 0 0 0 0 24 0 0 0 0 0 0 0 0 0 0 0 0 0 0 0 0 0 18 0 0 0 0 0 20 0 0 0 0 0 0 0 0 0 0 0 0 8 0 5 0 0 0 0 0 10 0 0 22 5 0 0 0 0 0 0 0 0 1 18 0 0 11 0 0 0 0 0 2 0 0 0 13 34 5 0 9 8 7 0 0 0 0 0 0 0 0 0 0 0 0 5 0 0 0 0 9 0 0 32 4 0 0 3 0 1 0 0 0 0 0 0 0 0 1 0 4 0 0 0 0 0 0 0 0 0 0 1 3 0 0 0 0 0 0 0 11 0 0 14 0 17 0 10 0 0 0 0 0 0 2 0 0 0 0 7 0 0 21 17 1 0 0 0 0 0 4 0 0 0 0 0 0 0 0 0 0 0 0 0 0 0 0 0 0 0 0 0 0 0 0 0 0 0 0 0 0 0 0 0 0 0 0 0 0 0 0 0 0 0 0 0 0 0 0 3 0 0 12 8 0 0 0 7 0 0 0 0 0 0 0 0 0 0 0 0 4 0 12 10 0 0 0 0 0 30 0 0 6 1.4007155635062612
0 0 0 0 0 0 0 0 0 0 0 0 0 0 0 0 0 0 0 1 0 0 0 0 1 0 0 0 0 0 0 0 0 0 0 0 0 0 0 19 1 0 0 0 0 0 0 0 0 0 0 0 0 0 0 0 0 0 0 0 0 0 7 0 0 1 0 0 0 0 0 0 17 1 0 0 0 0 0 0 0 0 0 0 0 5 0 0 0 0 14 0 0 0 0 0 0 0 0 0 0 0 34 38 1 0 0 0 0 2 0 0 0 0 0 0 0 2 0 0 0 0 0 0 0 0 0 0 0 0 0 0 0 0 0 0 0 0 0 0 0 0 4 0 0 0 0 0 0 0 0 0 0 0 0 0 30 0 0 0 0 0 0 0 0 0 0 0 6 0 0 0 0 0 0 0 0 0 0 0 0 0 10 0 0 0 0 0 0 0 0 0 0 0 0 0 0 0 0 0 0 0 0 0 17 0 0 0 0 0 0 0 0 0 0 0 0 0 0 0 13 0 0 0 0 0 0 0 0 0 8 0 0 0 0 0 0 0 0 0 0 0 0 0 0 0 0 11 0 0 0 0 0 0 0 0 0 0 0 0 0 0 0 0 0 0 0 0 0 0 0 0 0 0 0 0 0 0 0 0 0 0 15 0 0 1 0 0 1 0 0 0 0 24 0 0 0 0 0 0 1 0 0 0 0 0 0 0 0 0 27 0 0 0 0 0 0 0 0 0 0 0 0 0 0 0 0 0 18 0 0 0 0 0 22 0 0 0 0 0 0 0 0 0 0 0 0 7 0 2 0 0 0 0 0 10 0 0 18 2 0 0 0 0 0 0 0 0 1 17 0 0 12 0 0 0 0 0 2 0 0 0 13 38 4 0 8 7 7 0 0 0 0 0 0 0 0 0 0 0 0 4 0 0 0 0 9 0 0 34 3 0 0 3 0 1 0 0 0 0 0 0 0 0 1 0 3 0 0 0 0 0 0 0 0 0 0 1 3 0 0 0 0 0 0 0 12 0 0 12 0 12 0 10 0 0 0 0 0 0 1 0 0 0 0 7 0 0 18 16 1 0 0 0 0 0 3 0 0 0 0 0 0 0 0 0 0 0 0 0 0 0 0 0 0 0 0 0 0 0 0 0 0 0 0 0 0 0 0 0 0 0 0 0 0 0 0 0 0 0 0 0 0 0 0 4 0 0 13 7 0 0 0 5 0 0 0 0 0 0 0 0 0 0 0 0 4 0 11 9 0 0 0 0 0 31 0 0 7 1.332737030411449
0 0 0 0 0 0 0 0 0 0 0 0 0 0 0 0 0 0 0 1 0 0 0 0 0 0 0 0 0 0 0 0 0 0 0 0 0 0 0 17 1 0 0 0 0 0 0 0 0 0 0 0 0 0 0 0 0 0 0 0 0 0 7 0 0 1 0 0 0 0 0 0 16 1 0 0 0 0 0 0 0 0 0 0 0 4 0 0 0 0 17 0 0 0 0 0 0 0 0 0 0 0 34 38 1 0 0 0 0 2 0 0 0 0 0 0 0 2 0 0 0 0 0 0 0 0 0 0 0 0 0 0 0 0 0 0 0 0 0 0 0 0 2 0 0 0 0 0 0 0 0 0 0 0 0 0 34 0 0 0 0 0 0 0 0 0 0 0 6 0 0 0 0 0 0 0 0 0 0 0 0 0 10 0 0 0 0 0 0 0 0 0 0 0 0 0 0 0 0 0 0 0 0 0 14 0 0 0 0 0 0 0 0 0 0 0 0 0 0 0 11 0 0 0 0 0 0 0 0 0 7 0 0 0 0 0 0 0 0 0 0 0 0 0 0 0 0 11 0 0 0 0 0 0 0 0 0 0 0 0 0 0 0 0 0 0 0 0 0 0 0 0 0 0 0 0 0 0 0 0 0 0 15 0 0 1 0 0 1 0 0 0 0 24 0 0 0 0 0 0 1 0 0 0 0 0 0 0 0 0 25 0 0 0 0 0 0 0 0 0 0 0 0 0 0 0 0 0 18 0 0 0 0 0 26 0 0 0 0 0 0 0 0 0 0 0 0 7 0 2 0 0 0 0 0 10 0 0 20 2 0 0 0 0 0 0 0 0 1 14 0 0 14 0 0 0 0 0 1 0 0 0 13 39 3 0 6 9 6 0 0 0 0 0 0 0 0 0 0 0 0 3 0 0 0 0 11 0 0 37 3 0 0 4 0 1 0 0 0 0 0 0 0 0 1 0 3 0 0 0 0 0 0 0 0 0 0 1 3 0 0 0 0 0 0 0 10 0 0 10 0 13 0 9 0 0 0 0 0 0 1 0 0 0 0 7 0 0 12 18 1 0 0 0 0 0 2 0 0 0 0 0 0 0 0 0 0 0 0 0 0 0 0 0 0 0 0 0 0 0 0 0 0 0 0 0 0 0 0 0 0 0 0 0 0 0 0 0 0 0 0 0 0 0 0 3 0 0 14 6 0 0 0 4 0 0 0 0 0 0 0 0 0 0 0 0 3 0 14 9 0 0 0 0 0 28 0 0 7 1.3112701252236137
0 0 0 0 0 0 0 0 0 0 0 0 0 0 0 0 0 0 0 1 0 0 0 0 0 0 0 0 0 0 0 0 0 0 0 0 0 0 0 15 0 0 0 0 0 0 0 0 0 0 0 0 0 0 0 0 0 0 0 0 0 0 8 0 0 1 0 0 0 0 0 0 16 1 0 0 0 0 0 0 0 0 0 0 0 2 0 0 0 0 14 0 0 0 0 0 0 0 0 0 0 0 26 36 1 0 0 0 0 2 0 0 0 0 0 0 0 2 0 0 0 0 0 0 0 0 0 0 0 0 0 0 0 0 0 0 0 0 0 0 0 0 1 0 0 0 0 0 0 0 0 0 0 0 0 0 29 0 0 0 0 0 0 0 0 0 0 0 5 0 0 0 0 0 0 0 0 0 0 0 0 0 8 0 0 0 0 0 0 0 0 0 0 0 0 0 0 0 0 0 0 0 0 0 15 0 0 0 0 0 0 0 0 0 0 0 0 0 0 0 9 0 0 0 0 0 0 0 0 0 8 0 0 0 0 0 0 0 0 0 0 0 0 0 0 0 0 7 0 0 0 0 0 0 0 0 0 0 0 0 0 0 0 0 0 0 0 0 0 0 0 0 0 0 0 0 0 0 0 0 0 0 14 0 0 0 0 0 0 0 0 0 0 25 0 0 0 0 0 0 1 0 0 0 0 0 0 0 0 0 24 0 0 0 0 0 0 0 0 0 0 0 0 0 0 0 0 0 17 0 0 0 0 0 29 0 0 0 0 0 0 0 0 0 0 0 0 7 0 2 0 0 0 0 0 12 0 0 20 1 0 0 0 0 0 0 0 0 1 16 0 0 17 0 0 0 0 0 1 0 0 0 14 44 2 0 5 9 5 0 0 0 0 0 0 0 0 0 0 0 0 2 0 0 0 0 12 0 0 35 3 0 0 4 0 1 0 0 0 0 0 0 0 0 1 0 2 0 0 0 0 0 0 0 0 0 0 1 2 0 0 0 0 0 0 0 8 0 0 11 0 15 0 9 0 0 0 0 0 0 1 0 0 0 0 8 0 0 10 18 1 0 0 0 0 0 1 0 0 0 0 0 0 0 0 0 0 0 0 0 0 0 0 0 0 0 0 0 0 0 0 0 0 0 0 0 0 0 0 0 0 0 0 0 0 0 0 0 0 0 0 0 0 0 0 2 0 0 15 6 0 0 0 1 0 0 0 0 0 0 0 0 0 0 0 0 2 0 16 10 0 0 0 0 0 25 0 0 6 1.2540250447227193
0 0 0 0 0 0 0 0 0 0 0 0 0 0 0 0 0 0 0 1 0 0 0 0 0 0 0 0 0 0 0 0 0 0 0 0 0 0 0 12 0 0 0 0 0 0 0 0 0 0 0 0 0 0 0 0 0 0 0 0 0 0 10 0 0 1 0 0 0 0 0 0 12 1 0 0 0 0 0 0 0 0 0 0 0 2 0 0 0 0 13 0 0 0 0 0 0 0 0 0 0 0 25 33 1 0 0 0 0 2 0 0 0 0 0 0 0 2 0 0 0 0 0 0 0 0 0 0 0 0 0 0 0 0 0 0 0 0 0 0 0 0 1 0 0 0 0 0 0 0 0 0 0 0 0 0 24 0 0 0 0 0 0 0 0 0 0 0 4 0 0 0 0 0 0 0 0 0 0 0 0 0 7 0 0 0 0 0 0 0 0 0 0 0 0 0 0 0 0 0 0 0 0 0 16 0 0 0 0 0 0 0 0 0 0 0 0 0 0 0 7 0 0 0 0 0 0 0 0 0 9 0 0 0 0 0 0 0 0 0 0 0 0 0 0 0 0 8 0 0 0 0 0 0 0 0 0 0 0 0 0 0 0 0 0 0 0 0 0 0 0 0 0 0 0 0 0 0 0 0 0 0 14 0 0 0 0 0 0 0 0 0 0 21 0 0 0 0 0 0 0 0 0 0 0 0 0 0 0 0 27 0 0 0 0 0 0 0 0 0 0 0 0 0 0 0 0 0 15 0 0 0 0 0 32 0 0 0 0 0 0 0 0 0 0 0 0 8 0 2 0 0 0 0 0 9 0 0 17 1 0 0 0 0 0 0 0 0 0 15 0 0 16 0 0 0 0 0 1 0 0 0 15 40 2 0 4 8 5 0 0 0 0 0 0 0 0 0 0 0 0 1 0 0 0 0 12 0 0 38 4 0 0 3 0 1 0 0 0 0 0 0 0 0 1 0 2 0 0 0 0 0 0 0 0 0 0 0 2 0 0 0 0 0 0 0 9 0 0 8 0 12 0 7 0 0 0 0 0 0 1 0 0 0 0 9 0 0 9 17 0 0 0 0 0 0 1 0 0 0 0 0 0 0 0 0 0 0 0 0 0 0 0 0 0 0 0 0 0 0 0 0 0 0 0 0 0 0 0 0 0 0 0 0 0 0 0 0 0 0 0 0 0 0 0 3 0 0 11 5 0 0 0 1 0 0 0 0 0 0 0 0 0 0 0 0 1 0 17 9 0 0 0 0 0 20 0 0 4 1.1645796064400716
0 0 0 0 0 0 0 0 0 0 0 0 0 0 0 0 0 0 0 1 0 0 0 0 0 0 0 0 0 0 0 0 0 0 0 0 0 0 0 11 0 0 0 0 0 0 0 0 0 0 0 0 0 0 0 0 0 0 0 0 0 0 8 0 0 1 0 0 0 0 0 0 14 1 0 0 0 0 0 0 0 0 0 0 0 2 0 0 0 0 12 0 0 0 0 0 0 0 0 0 0 0 25 33 1 0 0 0 0 2 0 0 0 0 0 0 0 2 0 0 0 0 0 0 0 0 0 0 0 0 0 0 0 0 0 0 0 0 0 0 0 0 1 0 0 0 0 0 0 0 0 0 0 0 0 0 21 0 0 0 0 0 0 0 0 0 0 0 4 0 0 0 0 0 0 0 0 0 0 0 0 0 5 0 0 0 0 0 0 0 0 0 0 0 0 0 0 0 0 0 0 0 0 0 13 0 0 0 0 0 0 0 0 0 0 0 0 0 0 0 7 0 0 0 0 0 0 0 0 0 10 0 0 0 0 0 0 0 0 0 0 0 0 0 0 0 0 6 0 0 0 0 0 0 0 0 0 0 0 0 0 0 0 0 0 0 0 0 0 0 0 0 0 0 0 0 0 0 0 0 0 0 17 0 0 0 0 0 0 0 0 0 0 20 0 0 0 0 0 0 0 0 0 0 0 0 0 0 0 0 29 0 0 0 0 0 0 0 0 0 0 0 0 0 0 0 0 0 17 0 0 0 0 0 35 0 0 0 0 0 0 0 0 0 0 0 0 8 0 1 0 0 0 0 0 9 0 0 17 1 0 0 0 0 0 0 0 0 0 14 0 0 17 0 0 0 0 0 1 0 0 0 16 43 2 0 4 9 5 0 0 0 0 0 0 0 0 0 0 0 0 1 0 0 0 0 15 0 0 38 5 0 0 3 0 1 0 0 0 0 0 0 0 0 1 0 2 0 0 0 0 0 0 0 0 0 0 0 1 0 0 0 0 0 0 0 8 0 0 6 0 14 0 6 0 0 0 0 0 0 1 0 0 0 0 12 0 0 8 17 0 0 0 0 0 0 1 0 0 0 0 0 0 0 0 0 0 0 0 0 0 0 0 0 0 0 0 0 0 0 0 0 0 0 0 0 0 0 0 0 0 0 0 0 0 0 0 0 0 0 0 0 0 0 0 4 0 0 11 4 0 0 0 1 0 0 0 0 0 0 0 0 0 0 0 0 1 0 18 12 0 0 0 0 0 22 0 0 3 1.1824686940966012
0 0 0 0 0 0 0 0 0 0 0 0 0 0 0 0 0 0 0 1 0 0 0 0 0 0 0 0 0 0 0 0 0 0 0 0 0 0 0 9 0 0 0 0 0 0 0 0 0 0 0 0 0 0 0 0 0 0 0 0 0 0 6 0 0 1 0 0 0 0 0 0 15 1 0 0 0 0 0 0 0 0 0 0 0 2 0 0 0 0 12 0 0 0 0 0 0 0 0 0 0 0 27 37 1 0 0 0 0 1 0 0 0 0 0 0 0 2 0 0 0 0 0 0 0 0 0 0 0 0 0 0 0 0 0 0 0 0 0 0 0 0 0 0 0 0 0 0 0 0 0 0 0 0 0 0 18 0 0 0 0 0 0 0 0 0 0 0 3 0 0 0 0 0 0 0 0 0 0 0 0 0 5 0 0 0 0 0 0 0 0 0 0 0 0 0 0 0 0 0 0 0 0 0 13 0 0 0 0 0 0 0 0 0 0 0 0 0 0 0 3 0 0 0 0 0 0 0 0 0 8 0 0 0 0 0 0 0 0 0 0 0 0 0 0 0 0 4 0 0 0 0 0 0 0 0 0 0 0 0 0 0 0 0 0 0 0 0 0 0 0 0 0 0 0 0 0 0 0 0 0 0 17 0 0 0 0 0 0 0 0 0 0 15 0 0 0 0 0 0 0 0 0 0 0 0 0 0 0 0 31 0 0 0 0 0 0 0 0 0 0 0 0 0 0 0 0 0 17 0 0 0 0 0 37 0 0 0 0 0 0 0 0 0 0 0 0 8 0 1 0 0 0 0 0 8 0 0 15 1 0 0 0 0 0 0 0 0 0 14 0 0 19 0 0 0 0 0 1 0 0 0 7 44 2 0 4 10 3 0 0 0 0 0 0 0 0 0 0 0 0 1 0 0 0 0 16 0 0 34 5 0 0 3 0 0 0 0 0 0 0 0 0 0 1 0 2 0 0 0 0 0 0 0 0 0 0 0 1 0 0 0 0 0 0 0 5 0 0 5 0 15 0 6 0 0 0 0 0 0 1 0 0 0 0 11 0 0 7 21 0 0 0 0 0 0 1 0 0 0 0 0 0 0 0 0 0 0 0 0 0 0 0 0 0 0 0 0 0 0 0 0 0 0 0 0 0 0 0 0 0 0 0 0 0 0 0 0 0 0 0 0 0 0 0 4 0 0 14 4 0 0 0 1 0 0 0 0 0 0 0 0 0 0 0 0 1 0 14 12 0 0 0 0 0 20 0 0 3 1.1288014311270125
0 0 0 0 0 0 0 0 0 0 0 0 0 0 0 0 0 0 0 1 0 0 0 0 0 0 0 0 0 0 0 0 0 0 0 0 0 0 0 8 0 0 0 0 0 0 0 0 0 0 0 0 0 0 0 0 0 0 0 0 0 0 6 0 0 1 0 0 0 0 0 0 16 1 0 0 0 0 0 0 0 0 0 0 0 2 0 0 0 0 12 0 0 0 0 0 0 0 0 0 0 0 26 35 1 0 0 0 0 1 0 0 0 0 0 0 0 2 0 0 0 0 0 0 0 0 0 0 0 0 0 0 0 0 0 0 0 0 0 0 0 0 0 0 0 0 0 0 0 0 0 0 0 0 0 0 18 0 0 0 0 0 0 0 0 0 0 0 3 0 0 0 0 0 0 0 0 0 0 0 0 0 4 0 0 0 0 0 0 0 0 0 0 0 0 0 0 0 0 0 0 0 0 0 13 0 0 0 0 0 0 0 0 0 0 0 0 0 0 0 2 0 0 0 0 0 0 0 0 0 7 0 0 0 0 0 0 0 0 0 0 0 0 0 0 0 0 4 0 0 0 0 0 0 0 0 0 0 0 0 0 0 0 0 0 0 0 0 0 0 0 0 0 0 0 0 0 0 0 0 0 0 17 0 0 0 0 0 0 0 0 0 0 14 0 0 0 0 0 0 0 0 0 0 0 0 0 0 0 0 30 0 0 0 0 0 0 0 0 0 0 0 0 0 0 0 0 0 19 0 0 0 0 0 36 0 0 0 0 0 0 0 0 0 0 0 0 7 0 1 0 0 0 0 0 7 0 0 13 1 0 0 0 0 0 0 0 0 0 15 0 0 17 0 0 0 0 0 1 0 0 0 4 44 2 0 4 9 3 0 0 0 0 0 0 0 0 0 0 0 0 1 0 0 0 0 14 0 0 33 4 0 0 2 0 0 0 0 0 0 0 0 0 0 1 0 2 0 0 0 0 0 0 0 0 0 0 0 1 0 0 0 0 0 0 0 5 0 0 3 0 11 0 6 0 0 0 0 0 0 1 0 0 0 0 11 0 0 4 21 0 0 0 0 0 0 1 0 0 0 0 0 0 0 0 0 0 0 0 0 0 0 0 0 0 0 0 0 0 0 0 0 0 0 0 0 0 0 0 0 0 0 0 0 0 0 0 0 0 0 0 0 0 0 0 4 0 0 14 4 0 0 0 1 0 0 0 0 0 0 0 0 0 0 0 0 1 0 13 10 0 0 0 0 0 21 0 0 2 1.069767441860465
0 0 0 0 0 0 0 0 0 0 0 0 0 0 0 0 0 0 0 1 0 0 0 0 0 0 0 0 0 0 0 0 0 0 0 0 0 0 0 8 0 0 0 0 0 0 0 0 0 0 0 0 0 0 0 0 0 0 0 0 0 0 6 0 0 0 0 0 0 0 0 0 19 1 0 0 0 0 0 0 0 0 0 0 0 2 0 0 0 0 13 0 0 0 0 0 0 0 0 0 0 0 24 32 0 0 0 0 0 1 0 0 0 0 0 0 0 2 0 0 0 0 0 0 0 0 0 0 0 0 0 0 0 0 0 0 0 0 0 0 0 0 0 0 0 0 0 0 0 0 0 0 0 0 0 0 14 0 0 0 0 0 0 0 0 0 0 0 2 0 0 0 0 0 0 0 0 0 0 0 0 0 4 0 0 0 0 0 0 0 0 0 0 0 0 0 0 0 0 0 0 0 0 0 12 0 0 0 0 0 0 0 0 0 0 0 0 0 0 0 1 0 0 0 0 0 0 0 0 0 8 0 0 0 0 0 0 0 0 0 0 0 0 0 0 0 0 2 0 0 0 0 0 0 0 0 0 0 0 0 0 0 0 0 0 0 0 0 0 0 0 0 0 0 0 0 0 0 0 0 0 0 15 0 0 0 0 0 0 0 0 0 0 11 0 0 0 0 0 0 0 0 0 0 0 0 0 0 0 0 33 0 0 0 0 0 0 0 0 0 0 0 0 0 0 0 0 0 22 0 0 0 0 0 36 0 0 0 0 0 0 0 0 0 0 0 0 7 0 1 0 0 0 0 0 7 0 0 12 1 0 0 0 0 0 0 0 0 0 16 0 0 16 0 0 0 0 0 1 0 0 0 4 44 2 0 5 8 4 0 0 0 0 0 0 0 0 0 0 0 0 0 0 0 0 0 13 0 0 31 3 0 0 2 0 0 0 0 0 0 0 0 0 0 1 0 1 0 0 0 0 0 0 0 0 0 0 0 1 0 0 0 0 0 0 0 6 0 0 2 0 8 0 4 0 0 0 0 0 0 1 0 0 0 0 9 0 0 3 23 0 0 0 0 0 0 1 0 0 0 0 0 0 0 0 0 0 0 0 0 0 0 0 0 0 0 0 0 0 0 0 0 0 0 0 0 0 0 0 0 0 0 0 0 0 0 0 0 0 0 0 0 0 0 0 4 0 0 13 4 0 0 0 1 0 0 0 0 0 0 0 0 0 0 0 0 1 0 13 11 0 0 0 0 0 22 0 0 2 1.0322003577817532
0 0 0 0 0 0 0 0 0 0 0 0 0 0 0 0 0 0 0 1 0 0 0 0 0 0 0 0 0 0 0 0 0 0 0 0 0 0 0 7 0 0 0 0 0 0 0 0 0 0 0 0 0 0 0 0 0 0 0 0 0 0 3 0 0 0 0 0 0 0 0 0 19 1 0 0 0 0 0 0 0 0 0 0 0 1 0 0 0 0 11 0 0 0 0 0 0 0 0 0 0 0 22 32 0 0 0 0 0 1 0 0 0 0 0 0 0 2 0 0 0 0 0 0 0 0 0 0 0 0 0 0 0 0 0 0 0 0 0 0 0 0 0 0 0 0 0 0 0 0 0 0 0 0 0 0 14 0 0 0 0 0 0 0 0 0 0 0 2 0 0 0 0 0 0 0 0 0 0 0 0 0 3 0 0 0 0 0 0 0 0 0 0 0 0 0 0 0 0 0 0 0 0 0 11 0 0 0 0 0 0 0 0 0 0 0 0 0 0 0 1 0 0 0 0 0 0 0 0 0 8 0 0 0 0 0 0 0 0 0 0 0 0 0 0 0 0 2 0 0 0 0 0 0 0 0 0 0 0 0 0 0 0 0 0 0 0 0 0 0 0 0 0 0 0 0 0 0 0 0 0 0 15 0 0 0 0 0 0 0 0 0 0 9 0 0 0 0 0 0 0 0 0 0 0 0 0 0 0 0 32 0 0 0 0 0 0 0 0 0 0 0 0 0 0 0 0 0 22 0 0 0 0 0 33 0 0 0 0 0 0 0 0 0 0 0 0 7 0 1 0 0 0 0 0 8 0 0 11 1 0 0 0 0 0 0 0 0 0 14 0 0 15 0 0 0 0 0 1 0 0 0 1 46 2 0 6 7 4 0 0 0 0 0 0 0 0 0 0 0 0 0 0 0 0 0 10 0 0 23 2 0 0 1 0 0 0 0 0 0 0 0 0 0 1 0 1 0 0 0 0 0 0 0 0 0 0 0 1 0 0 0 0 0 0 0 5 0 0 2 0 7 0 5 0 0 0 0 0 0 1 0 0 0 0 7 0 0 3 23 0 0 0 0 0 0 1 0 0 0 0 0 0 0 0 0 0 0 0 0 0 0 0 0 0 0 0 0 0 0 0 0 0 0 0 0 0 0 0 0 0 0 0 0 0 0 0 0 0 0 0 0 0 0 0 4 0 0 15 2 0 0 0 1 0 0 0 0 0 0 0 0 0 0 0 0 1 0 10 8 0 0 0 0 0 26 0 0 2 0.962432915921288
0 0 0 0 0 0 0 0 0 0 0 0 0 0 0 0 0 0 0 1 0 0 0 0 0 0 0 0 0 0 0 0 0 0 0 0 0 0 0 7 0 0 0 0 0 0 0 0 0 0 0 0 0 0 0 0 0 0 0 0 0 0 3 0 0 0 0 0 0 0 0 0 17 1 0 0 0 0 0 0 0 0 0 0 0 1 0 0 0 0 11 0 0 0 0 0 0 0 0 0 0 0 20 32 0 0 0 0 0 0 0 0 0 0 0 0 0 2 0 0 0 0 0 0 0 0 0 0 0 0 0 0 0 0 0 0 0 0 0 0 0 0 0 0 0 0 0 0 0 0 0 0 0 0 0 0 16 0 0 0 0 0 0 0 0 0 0 0 2 0 0 0 0 0 0 0 0 0 0 0 0 0 3 0 0 0 0 0 0 0 0 0 0 0 0 0 0 0 0 0 0 0 0 0 11 0 0 0 0 0 0 0 0 0 0 0 0 0 0 0 1 0 0 0 0 0 0 0 0 0 9 0 0 0 0 0 0 0 0 0 0 0 0 0 0 0 0 2 0 0 0 0 0 0 0 0 0 0 0 0 0 0 0 0 0 0 0 0 0 0 0 0 0 0 0 0 0 0 0 0 0 0 13 0 0 0 0 0 0 0 0 0 0 9 0 0 0 0 0 0 0 0 0 0 0 0 0 0 0 0 32 0 0 0 0 0 0 0 0 0 0 0 0 0 0 0 0 0 25 0 0 0 0 0 34 0 0 0 0 0 0 0 0 0 0 0 0 8 0 1 0 0 0 0 0 8 0 0 13 1 0 0 0 0 0 0 0 0 0 13 0 0 14 0 0 0 0 0 1 0 0 0 2 45 1 0 8 5 2 0 0 0 0 0 0 0 0 0 0 0 0 0 0 0 0 0 11 0 0 20 2 0 0 1 0 0 0 0 0 0 0 0 0 0 0 0 0 0 0 0 0 0 0 0 0 0 0 0 1 0 0 0 0 0 0 0 6 0 0 2 0 7 0 6 0 0 0 0 0 0 1 0 0 0 0 6 0 0 3 18 0 0 0 0 0 0 1 0 0 0 0 0 0 0 0 0 0 0 0 0 0 0 0 0 0 0 0 0 0 0 0 0 0 0 0 0 0 0 0 0 0 0 0 0 0 0 0 0 0 0 0 0 0 0 0 6 0 0 15 2 0 0 0 1 0 0 0 0 0 0 0 0 0 0 0 0 1 0 10 9 0 0 0 0 0 23 0 0 2 0.9445438282647585
0 0 0 0 0 0 0 0 0 0 0 0 0 0 0 0 0 0 0 1 0 0 0 0 0 0 0 0 0 0 0 0 0 0 0 0 0 0 0 7 0 0 0 0 0 0 0 0 0 0 0 0 0 0 0 0 0 0 0 0 0 0 3 0 0 0 0 0 0 0 0 0 16 0 0 0 0 0 0 0 0 0 0 0 0 1 0 0 0 0 9 0 0 0 0 0 0 0 0 0 0 0 21 28 0 0 0 0 0 0 0 0 0 0 0 0 0 1 0 0 0 0 0 0 0 0 0 0 0 0 0 0 0 0 0 0 0 0 0 0 0 0 0 0 0 0 0 0 0 0 0 0 0 0 0 0 12 0 0 0 0 0 0 0 0 0 0 0 2 0 0 0 0 0 0 0 0 0 0 0 0 0 2 0 0 0 0 0 0 0 0 0 0 0 0 0 0 0 0 0 0 0 0 0 8 0 0 0 0 0 0 0 0 0 0 0 0 0 0 0 1 0 0 0 0 0 0 0 0 0 8 0 0 0 0 0 0 0 0 0 0 0 0 0 0 0 0 2 0 0 0 0 0 0 0 0 0 0 0 0 0 0 0 0 0 0 0 0 0 0 0 0 0 0 0 0 0 0 0 0 0 0 10 0 0 0 0 0 0 0 0 0 0 10 0 0 0 0 0 0 0 0 0 0 0 0 0 0 0 0 36 0 0 0 0 0 0 0 0 0 0 0 0 0 0 0 0 0 26 0 0 0 0 0 34 0 0 0 0 0 0 0 0 0 0 0 0 11 0 1 0 0 0 0 0 6 0 0 14 2 0 0 0 0 0 0 0 0 0 10 0 0 13 0 0 0 0 0 1 0 0 0 2 46 1 0 5 4 2 0 0 0 0 0 0 0 0 0 0 0 0 0 0 0 0 0 12 0 0 18 2 0 0 0 0 0 0 0 0 0 0 0 0 0 0 0 0 0 0 0 0 0 0 0 0 0 0 0 1 0 0 0 0 0 0 0 4 0 0 3 0 7 0 7 0 0 0 0 0 0 1 0 0 0 0 5 0 0 3 16 0 0 0 0 0 0 0 0 0 0 0 0 0 0 0 0 0 0 0 0 0 0 0 0 0 0 0 0 0 0 0 0 0 0 0 0 0 0 0 0 0 0 0 0 0 0 0 0 0 0 0 0 0 0 0 7 0 0 15 2 0 0 0 1 0 0 0 0 0 0 0 0 0 0 0 0 1 0 8 6 0 0 0 0 0 28 0 0 1 0.9016100178890877
0 0 0 0 0 0 0 0 0 0 0 0 0 0 0 0 0 0 0 0 0 0 0 0 0 0 0 0 0 0 0 0 0 0 0 0 0 0 0 8 0 0 0 0 0 0 0 0 0 0 0 0 0 0 0 0 0 0 0 0 0 0 2 0 0 0 0 0 0 0 0 0 19 0 0 0 0 0 0 0 0 0 0 0 0 1 0 0 0 0 9 0 0 0 0 0 0 0 0 0 0 0 19 26 0 0 0 0 0 0 0 0 0 0 0 0 0 1 0 0 0 0 0 0 0 0 0 0 0 0 0 0 0 0 0 0 0 0 0 0 0 0 0 0 0 0 0 0 0 0 0 0 0 0 0 0 12 0 0 0 0 0 0 0 0 0 0 0 1 0 0 0 0 0 0 0 0 0 0 0 0 0 2 0 0 0 0 0 0 0 0 0 0 0 0 0 0 0 0 0 0 0 0 0 7 0 0 0 0 0 0 0 0 0 0 0 0 0 0 0 1 0 0 0 0 0 0 0 0 0 9 0 0 0 0 0 0 0 0 0 0 0 0 0 0 0 0 2 0 0 0 0 0 0 0 0 0 0 0 0 0 0 0 0 0 0 0 0 0 0 0 0 0 0 0 0 0 0 0 0 0 0 10 0 0 0 0 0 0 0 0 0 0 7 0 0 0 0 0 0 0 0 0 0 0 0 0 0 0 0 29 0 0 0 0 0 0 0 0 0 0 0 0 0 0 0 0 0 29 0 0 0 0 0 29 0 0 0 0 0 0 0 0 0 0 0 0 9 0 1 0 0 0 0 0 6 0 0 13 3 0 0 0 0 0 0 0 0 0 8 0 0 11 0 0 0 0 0 1 0 0 0 3 43 1 0 5 2 2 0 0 0 0 0 0 0 0 0 0 0 0 0 0 0 0 0 12 0 0 17 2 0 0 0 0 0 0 0 0 0 0 0 0 0 0 0 0 0 0 0 0 0 0 0 0 0 0 0 1 0 0 0 0 0 0 0 3 0 0 4 0 6 0 6 0 0 0 0 0 0 1 0 0 0 0 5 0 0 3 15 0 0 0 0 0 0 0 0 0 0 0 0 0 0 0 0 0 0 0 0 0 0 0 0 0 0 0 0 0 0 0 0 0 0 0 0 0 0 0 0 0 0 0 0 0 0 0 0 0 0 0 0 0 0 0 6 0 0 18 1 0 0 0 1 0 0 0 0 0 0 0 0 0 0 0 0 1 0 9 6 0 0 0 0 0 32 0 0 1 0.8604651162790697
0 0 0 0 0 0 0 0 0 0 0 0 0 0 0 0 0 0 0 0 0 0 0 0 0 0 0 0 0 0 0 0 0 0 0 0 0 0 0 6 0 0 0 0 0 0 0 0 0 0 0 0 0 0 0 0 0 0 0 0 0 0 2 0 0 0 0 0 0 0 0 0 17 0 0 0 0 0 0 0 0 0 0 0 0 1 0 0 0 0 10 0 0 0 0 0 0 0 0 0 0 0 21 27 0 0 0 0 0 0 0 0 0 0 0 0 0 1 0 0 0 0 0 0 0 0 0 0 0 0 0 0 0 0 0 0 0 0 0 0 0 0 0 0 0 0 0 0 0 0 0 0 0 0 0 0 10 0 0 0 0 0 0 0 0 0 0 0 1 0 0 0 0 0 0 0 0 0 0 0 0 0 2 0 0 0 0 0 0 0 0 0 0 0 0 0 0 0 0 0 0 0 0 0 7 0 0 0 0 0 0 0 0 0 0 0 0 0 0 0 1 0 0 0 0 0 0 0 0 0 10 0 0 0 0 0 0 0 0 0 0 0 0 0 0 0 0 2 0 0 0 0 0 0 0 0 0 0 0 0 0 0 0 0 0 0 0 0 0 0 0 0 0 0 0 0 0 0 0 0 0 0 9 0 0 0 0 0 0 0 0 0 0 5 0 0 0 0 0 0 0 0 0 0 0 0 0 0 0 0 27 0 0 0 0 0 0 0 0 0 0 0 0 0 0 0 0 0 26 0 0 0 0 0 31 0 0 0 0 0 0 0 0 0 0 0 0 7 0 1 0 0 0 0 0 6 0 0 12 5 0 0 0 0 0 0 0 0 0 7 0 0 9 0 0 0 0 0 0 0 0 0 3 36 1 0 5 1 2 0 0 0 0 0 0 0 0 0 0 0 0 0 0 0 0 0 12 0 0 17 1 0 0 0 0 0 0 0 0 0 0 0 0 0 0 0 0 0 0 0 0 0 0 0 0 0 0 0 1 0 0 0 0 0 0 0 1 0 0 4 0 5 0 5 0 0 0 0 0 0 0 0 0 0 0 4 0 0 3 16 0 0 0 0 0 0 0 0 0 0 0 0 0 0 0 0 0 0 0 0 0 0 0 0 0 0 0 0 0 0 0 0 0 0 0 0 0 0 0 0 0 0 0 0 0 0 0 0 0 0 0 0 0 0 0 6 0 0 20 1 0 0 0 1 0 0 0 0 0 0 0 0 0 0 0 0 1 0 10 5 0 0 0 0 0 33 0 0 1 0.8193202146690519
0 0 0 0 0 0 0 0 0 0 0 0 0 0 0 0 0 0 0 0 0 0 0 0 0 0 0 0 0 0 0 0 0 0 0 0 0 0 0 5 0 0 0 0 0 0 0 0 0 0 0 0 0 0 0 0 0 0 0 0 0 0 0 0 0 0 0 0 0 0 0 0 18 0 0 0 0 0 0 0 0 0 0 0 0 1 0 0 0 0 15 0 0 0 0 0 0 0 0 0 0 0 20 27 0 0 0 0 0 0 0 0 0 0 0 0 0 1 0 0 0 0 0 0 0 0 0 0 0 0 0 0 0 0 0 0 0 0 0 0 0 0 0 0 0 0 0 0 0 0 0 0 0 0 0 0 7 0 0 0 0 0 0 0 0 0 0 0 1 0 0 0 0 0 0 0 0 0 0 0 0 0 2 0 0 0 0 0 0 0 0 0 0 0 0 0 0 0 0 0 0 0 0 0 5 0 0 0 0 0 0 0 0 0 0 0 0 0 0 0 1 0 0 0 0 0 0 0 0 0 6 0 0 0 0 0 0 0 0 0 0 0 0 0 0 0 0 2 0 0 0 0 0 0 0 0 0 0 0 0 0 0 0 0 0 0 0 0 0 0 0 0 0 0 0 0 0 0 0 0 0 0 9 0 0 0 0 0 0 0 0 0 0 4 0 0 0 0 0 0 0 0 0 0 0 0 0 0 0 0 28 0 0 0 0 0 0 0 0 0 0 0 0 0 0 0 0 0 28 0 0 0 0 0 27 0 0 0 0 0 0 0 0 0 0 0 0 8 0 1 0 0 0 0 0 6 0 0 13 4 0 0 0 0 0 0 0 0 0 7 0 0 7 0 0 0 0 0 0 0 0 0 3 34 1 0 5 0 2 0 0 0 0 0 0 0 0 0 0 0 0 0 0 0 0 0 10 0 0 15 1 0 0 0 0 0 0 0 0 0 0 0 0 0 0 0 0 0 0 0 0 0 0 0 0 0 0 0 1 0 0 0 0 0 0 0 0 0 0 4 0 5 0 4 0 0 0 0 0 0 0 0 0 0 0 4 0 0 3 12 0 0 0 0 0 0 0 0 0 0 0 0 0 0 0 0 0 0 0 0 0 0 0 0 0 0 0 0 0 0 0 0 0 0 0 0 0 0 0 0 0 0 0 0 0 0 0 0 0 0 0 0 0 0 0 8 0 0 22 1 0 0 0 1 0 0 0 0 0 0 0 0 0 0 0 0 1 0 8 4 0 0 0 0 0 35 0 0 1 0.7835420393559929
0 0 0 0 0 0 0 0 0 0 0 0 0 0 0 0 0 0 0 0 0 0 0 0 0 0 0 0 0 0 0 0 0 0 0 0 0 0 0 4 0 0 0 0 0 0 0 0 0 0 0 0 0 0 0 0 0 0 0 0 0 0 0 0 0 0 0 0 0 0 0 0 22 0 0 0 0 0 0 0 0 0 0 0 0 1 0 0 0 0 17 0 0 0 0 0 0 0 0 0 0 0 20 24 0 0 0 0 0 0 0 0 0 0 0 0 0 1 0 0 0 0 0 0 0 0 0 0 0 0 0 0 0 0 0 0 0 0 0 0 0 0 0 0 0 0 0 0 0 0 0 0 0 0 0 0 6 0 0 0 0 0 0 0 0 0 0 0 1 0 0 0 0 0 0 0 0 0 0 0 0 0 2 0 0 0 0 0 0 0 0 0 0 0 0 0 0 0 0 0 0 0 0 0 4 0 0 0 0 0 0 0 0 0 0 0 0 0 0 0 1 0 0 0 0 0 0 0 0 0 5 0 0 0 0 0 0 0 0 0 0 0 0 0 0 0 0 1 0 0 0 0 0 0 0 0 0 0 0 0 0 0 0 0 0 0 0 0 0 0 0 0 0 0 0 0 0 0 0 0 0 0 9 0 0 0 0 0 0 0 0 0 0 4 0 0 0 0 0 0 0 0 0 0 0 0 0 0 0 0 27 0 0 0 0 0 0 0 0 0 0 0 0 0 0 0 0 0 31 0 0 0 0 0 28 0 0 0 0 0 0 0 0 0 0 0 0 5 0 1 0 0 0 0 0 4 0 0 13 4 0 0 0 0 0 0 0 0 0 4 0 0 6 0 0 0 0 0 0 0 0 0 4 31 1 0 5 0 2 0 0 0 0 0 0 0 0 0 0 0 0 0 0 0 0 0 8 0 0 15 1 0 0 0 0 0 0 0 0 0 0 0 0 0 0 0 0 0 0 0 0 0 0 0 0 0 0 0 1 0 0 0 0 0 0 0 0 0 0 4 0 5 0 3 0 0 0 0 0 0 0 0 0 0 0 3 0 0 3 12 0 0 0 0 0 0 0 0 0 0 0 0 0 0 0 0 0 0 0 0 0 0 0 0 0 0 0 0 0 0 0 0 0 0 0 0 0 0 0 0 0 0 0 0 0 0 0 0 0 0 0 0 0 0 0 6 0 0 22 1 0 0 0 1 0 0 0 0 0 0 0 0 0 0 0 0 1 0 9 3 0 0 0 0 0 40 0 0 1 0.7638640429338104
0 0 0 0 0 0 0 0 0 0 0 0 0 0 0 0 0 0 0 0 0 0 0 0 0 0 0 0 0 0 0 0 0 0 0 0 0 0 0 3 0 0 0 0 0 0 0 0 0 0 0 0 0 0 0 0 0 0 0 0 0 0 0 0 0 0 0 0 0 0 0 0 17 0 0 0 0 0 0 0 0 0 0 0 0 1 0 0 0 0 21 0 0 0 0 0 0 0 0 0 0 0 18 22 0 0 0 0 0 0 0 0 0 0 0 0 0 1 0 0 0 0 0 0 0 0 0 0 0 0 0 0 0 0 0 0 0 0 0 0 0 0 0 0 0 0 0 0 0 0 0 0 0 0 0 0 5 0 0 0 0 0 0 0 0 0 0 0 0 0 0 0 0 0 0 0 0 0 0 0 0 0 2 0 0 0 0 0 0 0 0 0 0 0 0 0 0 0 0 0 0 0 0 0 3 0 0 0 0 0 0 0 0 0 0 0 0 0 0 0 1 0 0 0 0 0 0 0 0 0 6 0 0 0 0 0 0 0 0 0 0 0 0 0 0 0 0 1 0 0 0 0 0 0 0 0 0 0 0 0 0 0 0 0 0 0 0 0 0 0 0 0 0 0 0 0 0 0 0 0 0 0 11 0 0 0 0 0 0 0 0 0 0 4 0 0 0 0 0 0 0 0 0 0 0 0 0 0 0 0 29 0 0 0 0 0 0 0 0 0 0 0 0 0 0 0 0 0 32 0 0 0 0 0 25 0 0 0 0 0 0 0 0 0 0 0 0 4 0 1 0 0 0 0 0 6 0 0 15 3 0 0 0 0 0 0 0 0 0 3 0 0 6 0 0 0 0 0 0 0 0 0 3 29 1 0 4 0 1 0 0 0 0 0 0 0 0 0 0 0 0 0 0 0 0 0 4 0 0 14 1 0 0 0 0 0 0 0 0 0 0 0 0 0 0 0 0 0 0 0 0 0 0 0 0 0 0 0 1 0 0 0 0 0 0 0 0 0 0 4 0 4 0 3 0 0 0 0 0 0 0 0 0 0 0 3 0 0 3 9 0 0 0 0 0 0 0 0 0 0 0 0 0 0 0 0 0 0 0 0 0 0 0 0 0 0 0 0 0 0 0 0 0 0 0 0 0 0 0 0 0 0 0 0 0 0 0 0 0 0 0 0 0 0 0 7 0 0 20 1 0 0 0 0 0 0 0 0 0 0 0 0 0 0 0 0 1 0 9 3 0 0 0 0 0 37 0 0 1 0.7209302325581395
0 0 0 0 0 0 0 0 0 0 0 0 0 0 0 0 0 0 0 0 0 0 0 0 0 0 0 0 0 0 0 0 0 0 0 0 0 0 0 3 0 0 0 0 0 0 0 0 0 0 0 0 0 0 0 0 0 0 0 0 0 0 0 0 0 0 0 0 0 0 0 0 17 0 0 0 0 0 0 0 0 0 0 0 0 1 0 0 0 0 24 0 0 0 0 0 0 0 0 0 0 0 18 21 0 0 0 0 0 0 0 0 0 0 0 0 0 1 0 0 0 0 0 0 0 0 0 0 0 0 0 0 0 0 0 0 0 0 0 0 0 0 0 0 0 0 0 0 0 0 0 0 0 0 0 0 4 0 0 0 0 0 0 0 0 0 0 0 0 0 0 0 0 0 0 0 0 0 0 0 0 0 2 0 0 0 0 0 0 0 0 0 0 0 0 0 0 0 0 0 0 0 0 0 3 0 0 0 0 0 0 0 0 0 0 0 0 0 0 0 1 0 0 0 0 0 0 0 0 0 7 0 0 0 0 0 0 0 0 0 0 0 0 0 0 0 0 1 0 0 0 0 0 0 0 0 0 0 0 0 0 0 0 0 0 0 0 0 0 0 0 0 0 0 0 0 0 0 0 0 0 0 11 0 0 0 0 0 0 0 0 0 0 3 0 0 0 0 0 0 0 0 0 0 0 0 0 0 0 0 27 0 0 0 0 0 0 0 0 0 0 0 0 0 0 0 0 0 33 0 0 0 0 0 24 0 0 0 0 0 0 0 0 0 0 0 0 5 0 0 0 0 0 0 0 7 0 0 15 4 0 0 0 0 0 0 0 0 0 2 0 0 7 0 0 0 0 0 0 0 0 0 1 26 1 0 4 0 1 0 0 0 0 0 0 0 0 0 0 0 0 0 0 0 0 0 3 0 0 11 1 0 0 0 0 0 0 0 0 0 0 0 0 0 0 0 0 0 0 0 0 0 0 0 0 0 0 0 1 0 0 0 0 0 0 0 0 0 0 4 0 3 0 3 0 0 0 0 0 0 0 0 0 0 0 3 0 0 2 10 0 0 0 0 0 0 0 0 0 0 0 0 0 0 0 0 0 0 0 0 0 0 0 0 0 0 0 0 0 0 0 0 0 0 0 0 0 0 0 0 0 0 0 0 0 0 0 0 0 0 0 0 0 0 0 9 0 0 18 1 0 0 0 0 0 0 0 0 0 0 0 0 0 0 0 0 1 0 6 2 0 0 0 0 0 40 0 0 1 0.7030411449016101
0 0 0 0 0 0 0 0 0 0 0 0 0 0 0 0 0 0 0 0 0 0 0 0 0 0 0 0 0 0 0 0 0 0 0 0 0 0 0 3 0 0 0 0 0 0 0 0 0 0 0 0 0 0 0 0 0 0 0 0 0 0 0 0 0 0 0 0 0 0 0 0 18 0 0 0 0 0 0 0 0 0 0 0 0 1 0 0 0 0 20 0 0 0 0 0 0 0 0 0 0 0 18 20 0 0 0 0 0 0 0 0 0 0 0 0 0 1 0 0 0 0 0 0 0 0 0 0 0 0 0 0 0 0 0 0 0 0 0 0 0 0 0 0 0 0 0 0 0 0 0 0 0 0 0 0 4 0 0 0 0 0 0 0 0 0 0 0 0 0 0 0 0 0 0 0 0 0 0 0 0 0 1 0 0 0 0 0 0 0 0 0 0 0 0 0 0 0 0 0 0 0 0 0 1 0 0 0 0 0 0 0 0 0 0 0 0 0 0 0 1 0 0 0 0 0 0 0 0 0 8 0 0 0 0 0 0 0 0 0 0 0 0 0 0 0 0 1 0 0 0 0 0 0 0 0 0 0 0 0 0 0 0 0 0 0 0 0 0 0 0 0 0 0 0 0 0 0 0 0 0 0 13 0 0 0 0 0 0 0 0 0 0 3 0 0 0 0 0 0 0 0 0 0 0 0 0 0 0 0 29 0 0 0 0 0 0 0 0 0 0 0 0 0 0 0 0 0 24 0 0 0 0 0 25 0 0 0 0 0 0 0 0 0 0 0 0 4 0 0 0 0 0 0 0 9 0 0 15 6 0 0 0 0 0 0 0 0 0 2 0 0 7 0 0 0 0 0 0 0 0 0 1 22 1 0 4 0 1 0 0 0 0 0 0 0 0 0 0 0 0 0 0 0 0 0 3 0 0 12 1 0 0 0 0 0 0 0 0 0 0 0 0 0 0 0 0 0 0 0 0 0 0 0 0 0 0 0 1 0 0 0 0 0 0 0 0 0 0 4 0 3 0 3 0 0 0 0 0 0 0 0 0 0 0 3 0 0 2 10 0 0 0 0 0 0 0 0 0 0 0 0 0 0 0 0 0 0 0 0 0 0 0 0 0 0 0 0 0 0 0 0 0 0 0 0 0 0 0 0 0 0 0 0 0 0 0 0 0 0 0 0 0 0 0 7 0 0 16 0 0 0 0 0 0 0 0 0 0 0 0 0 0 0 0 0 1 0 5 2 0 0 0 0 0 37 0 0 1 0.669051878354204
0 0 0 0 0 0 0 0 0 0 0 0 0 0 0 0 0 0 0 0 0 0 0 0 0 0 0 0 0 0 0 0 0 0 0 0 0 0 0 1 0 0 0 0 0 0 0 0 0 0 0 0 0 0 0 0 0 0 0 0 0 0 0 0 0 0 0 0 0 0 0 0 17 0 0 0 0 0 0 0 0 0 0 0 0 1 0 0 0 0 22 0 0 0 0 0 0 0 0 0 0 0 16 23 0 0 0 0 0 0 0 0 0 0 0 0 0 1 0 0 0 0 0 0 0 0 0 0 0 0 0 0 0 0 0 0 0 0 0 0 0 0 0 0 0 0 0 0 0 0 0 0 0 0 0 0 3 0 0 0 0 0 0 0 0 0 0 0 0 0 0 0 0 0 0 0 0 0 0 0 0 0 1 0 0 0 0 0 0 0 0 0 0 0 0 0 0 0 0 0 0 0 0 0 1 0 0 0 0 0 0 0 0 0 0 0 0 0 0 0 1 0 0 0 0 0 0 0 0 0 7 0 0 0 0 0 0 0 0 0 0 0 0 0 0 0 0 1 0 0 0 0 0 0 0 0 0 0 0 0 0 0 0 0 0 0 0 0 0 0 0 0 0 0 0 0 0 0 0 0 0 0 12 0 0 0 0 0 0 0 0 0 0 2 0 0 0 0 0 0 0 0 0 0 0 0 0 0 0 0 29 0 0 0 0 0 0 0 0 0 0 0 0 0 0 0 0 0 23 0 0 0 0 0 21 0 0 0 0 0 0 0 0 0 0 0 0 4 0 0 0 0 0 0 0 7 0 0 15 6 0 0 0 0 0 0 0 0 0 2 0 0 7 0 0 0 0 0 0 0 0 0 3 15 1 0 4 0 1 0 0 0 0 0 0 0 0 0 0 0 0 0 0 0 0 0 3 0 0 11 1 0 0 0 0 0 0 0 0 0 0 0 0 0 0 0 0 0 0 0 0 0 0 0 0 0 0 0 1 0 0 0 0 0 0 0 0 0 0 4 0 2 0 3 0 0 0 0 0 0 0 0 0 0 0 3 0 0 2 9 0 0 0 0 0 0 0 0 0 0 0 0 0 0 0 0 0 0 0 0 0 0 0 0 0 0 0 0 0 0 0 0 0 0 0 0 0 0 0 0 0 0 0 0 0 0 0 0 0 0 0 0 0 0 0 9 0 0 16 0 0 0 0 0 0 0 0 0 0 0 0 0 0 0 0 0 1 0 5 1 0 0 0 0 0 36 0 0 1 0.6350626118067979
0 0 0 0 0 0 0 0 0 0 0 0 0 0 0 0 0 0 0 0 0 0 0 0 0 0 0 0 0 0 0 0 0 0 0 0 0 0 0 1 0 0 0 0 0 0 0 0 0 0 0 0 0 0 0 0 0 0 0 0 0 0 0 0 0 0 0 0 0 0 0 0 17 0 0 0 0 0 0 0 0 0 0 0 0 1 0 0 0 0 25 0 0 0 0 0 0 0 0 0 0 0 16 25 0 0 0 0 0 0 0 0 0 0 0 0 0 1 0 0 0 0 0 0 0 0 0 0 0 0 0 0 0 0 0 0 0 0 0 0 0 0 0 0 0 0 0 0 0 0 0 0 0 0 0 0 3 0 0 0 0 0 0 0 0 0 0 0 0 0 0 0 0 0 0 0 0 0 0 0 0 0 1 0 0 0 0 0 0 0 0 0 0 0 0 0 0 0 0 0 0 0 0 0 1 0 0 0 0 0 0 0 0 0 0 0 0 0 0 0 0 0 0 0 0 0 0 0 0 0 7 0 0 0 0 0 0 0 0 0 0 0 0 0 0 0 0 1 0 0 0 0 0 0 0 0 0 0 0 0 0 0 0 0 0 0 0 0 0 0 0 0 0 0 0 0 0 0 0 0 0 0 13 0 0 0 0 0 0 0 0 0 0 2 0 0 0 0 0 0 0 0 0 0 0 0 0 0 0 0 28 0 0 0 0 0 0 0 0 0 0 0 0 0 0 0 0 0 24 0 0 0 0 0 20 0 0 0 0 0 0 0 0 0 0 0 0 4 0 0 0 0 0 0 0 6 0 0 15 6 0 0 0 0 0 0 0 0 0 2 0 0 9 0 0 0 0 0 0 0 0 0 3 15 1 0 3 0 1 0 0 0 0 0 0 0 0 0 0 0 0 0 0 0 0 0 2 0 0 11 1 0 0 0 0 0 0 0 0 0 0 0 0 0 0 0 0 0 0 0 0 0 0 0 0 0 0 0 1 0 0 0 0 0 0 0 0 0 0 4 0 1 0 2 0 0 0 0 0 0 0 0 0 0 0 3 0 0 1 8 0 0 0 0 0 0 0 0 0 0 0 0 0 0 0 0 0 0 0 0 0 0 0 0 0 0 0 0 0 0 0 0 0 0 0 0 0 0 0 0 0 0 0 0 0 0 0 0 0 0 0 0 0 0 0 7 0 0 13 0 0 0 0 0 0 0 0 0 0 0 0 0 0 0 0 0 1 0 5 1 0 0 0 0 0 35 0 0 1 0.6225402504472272
0 0 0 0 0 0 0 0 0 0 0 0 0 0 0 0 0 0 0 0 0 0 0 0 0 0 0 0 0 0 0 0 0 0 0 0 0 0 0 1 0 0 0 0 0 0 0 0 0 0 0 0 0 0 0 0 0 0 0 0 0 0 0 0 0 0 0 0 0 0 0 0 14 0 0 0 0 0 0 0 0 0 0 0 0 1 0 0 0 0 28 0 0 0 0 0 0 0 0 0 0 0 17 24 0 0 0 0 0 0 0 0 0 0 0 0 0 1 0 0 0 0 0 0 0 0 0 0 0 0 0 0 0 0 0 0 0 0 0 0 0 0 0 0 0 0 0 0 0 0 0 0 0 0 0 0 3 0 0 0 0 0 0 0 0 0 0 0 0 0 0 0 0 0 0 0 0 0 0 0 0 0 1 0 0 0 0 0 0 0 0 0 0 0 0 0 0 0 0 0 0 0 0 0 1 0 0 0 0 0 0 0 0 0 0 0 0 0 0 0 0 0 0 0 0 0 0 0 0 0 6 0 0 0 0 0 0 0 0 0 0 0 0 0 0 0 0 1 0 0 0 0 0 0 0 0 0 0 0 0 0 0 0 0 0 0 0 0 0 0 0 0 0 0 0 0 0 0 0 0 0 0 13 0 0 0 0 0 0 0 0 0 0 2 0 0 0 0 0 0 0 0 0 0 0 0 0 0 0 0 28 0 0 0 0 0 0 0 0 0 0 0 0 0 0 0 0 0 24 0 0 0 0 0 17 0 0 0 0 0 0 0 0 0 0 0 0 4 0 0 0 0 0 0 0 8 0 0 15 4 0 0 0 0 0 0 0 0 0 2 0 0 10 0 0 0 0 0 0 0 0 0 3 10 1 0 2 0 1 0 0 0 0 0 0 0 0 0 0 0 0 0 0 0 0 0 2 0 0 7 1 0 0 0 0 0 0 0 0 0 0 0 0 0 0 0 0 0 0 0 0 0 0 0 0 0 0 0 1 0 0 0 0 0 0 0 0 0 0 3 0 1 0 2 0 0 0 0 0 0 0 0 0 0 0 2 0 0 0 7 0 0 0 0 0 0 0 0 0 0 0 0 0 0 0 0 0 0 0 0 0 0 0 0 0 0 0 0 0 0 0 0 0 0 0 0 0 0 0 0 0 0 0 0 0 0 0 0 0 0 0 0 0 0 0 8 0 0 13 0 0 0 0 0 0 0 0 0 0 0 0 0 0 0 0 0 1 0 6 1 0 0 0 0 0 35 0 0 1 0.5957066189624329
0 0 0 0 0 0 0 0 0 0 0 0 0 0 0 0 0 0 0 0 0 0 0 0 0 0 0 0 0 0 0 0 0 0 0 0 0 0 0 0 0 0 0 0 0 0 0 0 0 0 0 0 0 0 0 0 0 0 0 0 0 0 0 0 0 0 0 0 0 0 0 0 11 0 0 0 0 0 0 0 0 0 0 0 0 1 0 0 0 0 26 0 0 0 0 0 0 0 0 0 0 0 15 21 0 0 0 0 0 0 0 0 0 0 0 0 0 0 0 0 0 0 0 0 0 0 0 0 0 0 0 0 0 0 0 0 0 0 0 0 0 0 0 0 0 0 0 0 0 0 0 0 0 0 0 0 3 0 0 0 0 0 0 0 0 0 0 0 0 0 0 0 0 0 0 0 0 0 0 0 0 0 1 0 0 0 0 0 0 0 0 0 0 0 0 0 0 0 0 0 0 0 0 0 1 0 0 0 0 0 0 0 0 0 0 0 0 0 0 0 0 0 0 0 0 0 0 0 0 0 6 0 0 0 0 0 0 0 0 0 0 0 0 0 0 0 0 0 0 0 0 0 0 0 0 0 0 0 0 0 0 0 0 0 0 0 0 0 0 0 0 0 0 0 0 0 0 0 0 0 0 0 14 0 0 0 0 0 0 0 0 0 0 2 0 0 0 0 0 0 0 0 0 0 0 0 0 0 0 0 29 0 0 0 0 0 0 0 0 0 0 0 0 0 0 0 0 0 23 0 0 0 0 0 16 0 0 0 0 0 0 0 0 0 0 0 0 5 0 0 0 0 0 0 0 9 0 0 15 3 0 0 0 0 0 0 0 0 0 2 0 0 10 0 0 0 0 0 0 0 0 0 2 9 1 0 2 0 1 0 0 0 0 0 0 0 0 0 0 0 0 0 0 0 0 0 2 0 0 5 1 0 0 0 0 0 0 0 0 0 0 0 0 0 0 0 0 0 0 0 0 0 0 0 0 0 0 0 1 0 0 0 0 0 0 0 0 0 0 2 0 1 0 1 0 0 0 0 0 0 0 0 0 0 0 2 0 0 0 8 0 0 0 0 0 0 0 0 0 0 0 0 0 0 0 0 0 0 0 0 0 0 0 0 0 0 0 0 0 0 0 0 0 0 0 0 0 0 0 0 0 0 0 0 0 0 0 0 0 0 0 0 0 0 0 10 0 0 13 0 0 0 0 0 0 0 0 0 0 0 0 0 0 0 0 0 0 0 6 1 0 0 0 0 0 34 0 0 1 0.5652951699463328
0 0 0 0 0 0 0 0 0 0 0 0 0 0 0 0 0 0 0 0 0 0 0 0 0 0 0 0 0 0 0 0 0 0 0 0 0 0 0 0 0 0 0 0 0 0 0 0 0 0 0 0 0 0 0 0 0 0 0 0 0 0 0 0 0 0 0 0 0 0 0 0 10 0 0 0 0 0 0 0 0 0 0 0 0 1 0 0 0 0 25 0 0 0 0 0 0 0 0 0 0 0 13 20 0 0 0 0 0 0 0 0 0 0 0 0 0 0 0 0 0 0 0 0 0 0 0 0 0 0 0 0 0 0 0 0 0 0 0 0 0 0 0 0 0 0 0 0 0 0 0 0 0 0 0 0 2 0 0 0 0 0 0 0 0 0 0 0 0 0 0 0 0 0 0 0 0 0 0 0 0 0 1 0 0 0 0 0 0 0 0 0 0 0 0 0 0 0 0 0 0 0 0 0 1 0 0 0 0 0 0 0 0 0 0 0 0 0 0 0 0 0 0 0 0 0 0 0 0 0 4 0 0 0 0 0 0 0 0 0 0 0 0 0 0 0 0 0 0 0 0 0 0 0 0 0 0 0 0 0 0 0 0 0 0 0 0 0 0 0 0 0 0 0 0 0 0 0 0 0 0 0 16 0 0 0 0 0 0 0 0 0 0 2 0 0 0 0 0 0 0 0 0 0 0 0 0 0 0 0 27 0 0 0 0 0 0 0 0 0 0 0 0 0 0 0 0 0 20 0 0 0 0 0 14 0 0 0 0 0 0 0 0 0 0 0 0 5 0 0 0 0 0 0 0 8 0 0 12 2 0 0 0 0 0 0 0 0 0 2 0 0 11 0 0 0 0 0 0 0 0 0 0 8 0 0 2 0 1 0 0 0 0 0 0 0 0 0 0 0 0 0 0 0 0 0 2 0 0 5 1 0 0 0 0 0 0 0 0 0 0 0 0 0 0 0 0 0 0 0 0 0 0 0 0 0 0 0 1 0 0 0 0 0 0 0 0 0 0 2 0 1 0 0 0 0 0 0 0 0 0 0 0 0 0 2 0 0 0 5 0 0 0 0 0 0 0 0 0 0 0 0 0 0 0 0 0 0 0 0 0 0 0 0 0 0 0 0 0 0 0 0 0 0 0 0 0 0 0 0 0 0 0 0 0 0 0 0 0 0 0 0 0 0 0 9 0 0 12 0 0 0 0 0 0 0 0 0 0 0 0 0 0 0 0 0 0 0 7 1 0 0 0 0 0 33 0 0 1 0.516994633273703
0 0 0 0 0 0 0 0 0 0 0 0 0 0 0 0 0 0 0 0 0 0 0 0 0 0 0 0 0 0 0 0 0 0 0 0 0 0 0 0 0 0 0 0 0 0 0 0 0 0 0 0 0 0 0 0 0 0 0 0 0 0 0 0 0 0 0 0 0 0 0 0 10 0 0 0 0 0 0 0 0 0 0 0 0 0 0 0 0 0 25 0 0 0 0 0 0 0 0 0 0 0 14 19 0 0 0 0 0 0 0 0 0 0 0 0 0 0 0 0 0 0 0 0 0 0 0 0 0 0 0 0 0 0 0 0 0 0 0 0 0 0 0 0 0 0 0 0 0 0 0 0 0 0 0 0 2 0 0 0 0 0 0 0 0 0 0 0 0 0 0 0 0 0 0 0 0 0 0 0 0 0 1 0 0 0 0 0 0 0 0 0 0 0 0 0 0 0 0 0 0 0 0 0 0 0 0 0 0 0 0 0 0 0 0 0 0 0 0 0 0 0 0 0 0 0 0 0 0 0 2 0 0 0 0 0 0 0 0 0 0 0 0 0 0 0 0 0 0 0 0 0 0 0 0 0 0 0 0 0 0 0 0 0 0 0 0 0 0 0 0 0 0 0 0 0 0 0 0 0 0 0 13 0 0 0 0 0 0 0 0 0 0 2 0 0 0 0 0 0 0 0 0 0 0 0 0 0 0 0 29 0 0 0 0 0 0 0 0 0 0 0 0 0 0 0 0 0 24 0 0 0 0 0 13 0 0 0 0 0 0 0 0 0 0 0 0 4 0 0 0 0 0 0 0 8 0 0 12 2 0 0 0 0 0 0 0 0 0 2 0 0 13 0 0 0 0 0 0 0 0 0 0 8 0 0 2 0 0 0 0 0 0 0 0 0 0 0 0 0 0 0 0 0 0 0 2 0 0 4 1 0 0 0 0 0 0 0 0 0 0 0 0 0 0 0 0 0 0 0 0 0 0 0 0 0 0 0 0 0 0 0 0 0 0 0 0 0 0 2 0 1 0 0 0 0 0 0 0 0 0 0 0 0 0 1 0 0 0 7 0 0 0 0 0 0 0 0 0 0 0 0 0 0 0 0 0 0 0 0 0 0 0 0 0 0 0 0 0 0 0 0 0 0 0 0 0 0 0 0 0 0 0 0 0 0 0 0 0 0 0 0 0 0 0 7 0 0 9 0 0 0 0 0 0 0 0 0 0 0 0 0 0 0 0 0 0 0 7 1 0 0 0 0 0 33 0 0 1 0.5026833631484794
0 0 0 0 0 0 0 0 0 0 0 0 0 0 0 0 0 0 0 0 0 0 0 0 0 0 0 0 0 0 0 0 0 0 0 0 0 0 0 0 0 0 0 0 0 0 0 0 0 0 0 0 0 0 0 0 0 0 0 0 0 0 0 0 0 0 0 0 0 0 0 0 10 0 0 0 0 0 0 0 0 0 0 0 0 0 0 0 0 0 29 0 0 0 0 0 0 0 0 0 0 0 16 21 0 0 0 0 0 0 0 0 0 0 0 0 0 0 0 0 0 0 0 0 0 0 0 0 0 0 0 0 0 0 0 0 0 0 0 0 0 0 0 0 0 0 0 0 0 0 0 0 0 0 0 0 2 0 0 0 0 0 0 0 0 0 0 0 0 0 0 0 0 0 0 0 0 0 0 0 0 0 1 0 0 0 0 0 0 0 0 0 0 0 0 0 0 0 0 0 0 0 0 0 0 0 0 0 0 0 0 0 0 0 0 0 0 0 0 0 0 0 0 0 0 0 0 0 0 0 2 0 0 0 0 0 0 0 0 0 0 0 0 0 0 0 0 0 0 0 0 0 0 0 0 0 0 0 0 0 0 0 0 0 0 0 0 0 0 0 0 0 0 0 0 0 0 0 0 0 0 0 16 0 0 0 0 0 0 0 0 0 0 1 0 0 0 0 0 0 0 0 0 0 0 0 0 0 0 0 27 0 0 0 0 0 0 0 0 0 0 0 0 0 0 0 0 0 27 0 0 0 0 0 11 0 0 0 0 0 0 0 0 0 0 0 0 3 0 0 0 0 0 0 0 6 0 0 13 2 0 0 0 0 0 0 0 0 0 2 0 0 17 0 0 0 0 0 0 0 0 0 0 6 0 0 2 0 0 0 0 0 0 0 0 0 0 0 0 0 0 0 0 0 0 0 2 0 0 2 1 0 0 0 0 0 0 0 0 0 0 0 0 0 0 0 0 0 0 0 0 0 0 0 0 0 0 0 0 0 0 0 0 0 0 0 0 0 0 2 0 1 0 0 0 0 0 0 0 0 0 0 0 0 0 1 0 0 0 6 0 0 0 0 0 0 0 0 0 0 0 0 0 0 0 0 0 0 0 0 0 0 0 0 0 0 0 0 0 0 0 0 0 0 0 0 0 0 0 0 0 0 0 0 0 0 0 0 0 0 0 0 0 0 0 6 0 0 7 0 0 0 0 0 0 0 0 0 0 0 0 0 0 0 0 0 0 0 8 1 0 0 0 0 0 26 0 0 1 0.49731663685152058
0 0 0 0 0 0 0 0 0 0 0 0 0 0 0 0 0 0 0 0 0 0 0 0 0 0 0 0 0 0 0 0 0 0 0 0 0 0 0 0 0 0 0 0 0 0 0 0 0 0 0 0 0 0 0 0 0 0 0 0 0 0 0 0 0 0 0 0 0 0 0 0 8 0 0 0 0 0 0 0 0 0 0 0 0 0 0 0 0 0 25 0 0 0 0 0 0 0 0 0 0 0 16 20 0 0 0 0 0 0 0 0 0 0 0 0 0 0 0 0 0 0 0 0 0 0 0 0 0 0 0 0 0 0 0 0 0 0 0 0 0 0 0 0 0 0 0 0 0 0 0 0 0 0 0 0 1 0 0 0 0 0 0 0 0 0 0 0 0 0 0 0 0 0 0 0 0 0 0 0 0 0 1 0 0 0 0 0 0 0 0 0 0 0 0 0 0 0 0 0 0 0 0 0 0 0 0 0 0 0 0 0 0 0 0 0 0 0 0 0 0 0 0 0 0 0 0 0 0 0 2 0 0 0 0 0 0 0 0 0 0 0 0 0 0 0 0 0 0 0 0 0 0 0 0 0 0 0 0 0 0 0 0 0 0 0 0 0 0 0 0 0 0 0 0 0 0 0 0 0 0 0 14 0 0 0 0 0 0 0 0 0 0 1 0 0 0 0 0 0 0 0 0 0 0 0 0 0 0 0 29 0 0 0 0 0 0 0 0 0 0 0 0 0 0 0 0 0 30 0 0 0 0 0 13 0 0 0 0 0 0 0 0 0 0 0 0 3 0 0 0 0 0 0 0 5 0 0 11 2 0 0 0 0 0 0 0 0 0 1 0 0 21 0 0 0 0 0 0 0 0 0 0 3 0 0 2 0 0 0 0 0 0 0 0 0 0 0 0 0 0 0 0 0 0 0 1 0 0 2 1 0 0 0 0 0 0 0 0 0 0 0 0 0 0 0 0 0 0 0 0 0 0 0 0 0 0 0 0 0 0 0 0 0 0 0 0 0 0 2 0 1 0 0 0 0 0 0 0 0 0 0 0 0 0 0 0 0 0 6 0 0 0 0 0 0 0 0 0 0 0 0 0 0 0 0 0 0 0 0 0 0 0 0 0 0 0 0 0 0 0 0 0 0 0 0 0 0 0 0 0 0 0 0 0 0 0 0 0 0 0 0 0 0 0 4 0 0 5 0 0 0 0 0 0 0 0 0 0 0 0 0 0 0 0 0 0 0 6 1 0 0 0 0 0 24 0 0 1 0.46869409660107338
0 0 0 0 0 0 0 0 0 0 0 0 0 0 0 0 0 0 0 0 0 0 0 0 0 0 0 0 0 0 0 0 0 0 0 0 0 0 0 0 0 0 0 0 0 0 0 0 0 0 0 0 0 0 0 0 0 0 0 0 0 0 0 0 0 0 0 0 0 0 0 0 9 0 0 0 0 0 0 0 0 0 0 0 0 0 0 0 0 0 24 0 0 0 0 0 0 0 0 0 0 0 17 18 0 0 0 0 0 0 0 0 0 0 0 0 0 0 0 0 0 0 0 0 0 0 0 0 0 0 0 0 0 0 0 0 0 0 0 0 0 0 0 0 0 0 0 0 0 0 0 0 0 0 0 0 1 0 0 0 0 0 0 0 0 0 0 0 0 0 0 0 0 0 0 0 0 0 0 0 0 0 1 0 0 0 0 0 0 0 0 0 0 0 0 0 0 0 0 0 0 0 0 0 0 0 0 0 0 0 0 0 0 0 0 0 0 0 0 0 0 0 0 0 0 0 0 0 0 0 2 0 0 0 0 0 0 0 0 0 0 0 0 0 0 0 0 0 0 0 0 0 0 0 0 0 0 0 0 0 0 0 0 0 0 0 0 0 0 0 0 0 0 0 0 0 0 0 0 0 0 0 13 0 0 0 0 0 0 0 0 0 0 1 0 0 0 0 0 0 0 0 0 0 0 0 0 0 0 0 26 0 0 0 0 0 0 0 0 0 0 0 0 0 0 0 0 0 30 0 0 0 0 0 13 0 0 0 0 0 0 0 0 0 0 0 0 3 0 0 0 0 0 0 0 5 0 0 11 2 0 0 0 0 0 0 0 0 0 1 0 0 20 0 0 0 0 0 0 0 0 0 0 3 0 0 2 0 0 0 0 0 0 0 0 0 0 0 0 0 0 0 0 0 0 0 1 0 0 2 1 0 0 0 0 0 0 0 0 0 0 0 0 0 0 0 0 0 0 0 0 0 0 0 0 0 0 0 0 0 0 0 0 0 0 0 0 0 0 2 0 1 0 0 0 0 0 0 0 0 0 0 0 0 0 0 0 0 0 7 0 0 0 0 0 0 0 0 0 0 0 0 0 0 0 0 0 0 0 0 0 0 0 0 0 0 0 0 0 0 0 0 0 0 0 0 0 0 0 0 0 0 0 0 0 0 0 0 0 0 0 0 0 0 0 3 0 0 5 0 0 0 0 0 0 0 0 0 0 0 0 0 0 0 0 0 0 0 6 1 0 0 0 0 0 21 0 0 1 0.4525939177101968
0 0 0 0 0 0 0 0 0 0 0 0 0 0 0 0 0 0 0 0 0 0 0 0 0 0 0 0 0 0 0 0 0 0 0 0 0 0 0 0 0 0 0 0 0 0 0 0 0 0 0 0 0 0 0 0 0 0 0 0 0 0 0 0 0 0 0 0 0 0 0 0 10 0 0 0 0 0 0 0 0 0 0 0 0 0 0 0 0 0 29 0 0 0 0 0 0 0 0 0 0 0 17 15 0 0 0 0 0 0 0 0 0 0 0 0 0 0 0 0 0 0 0 0 0 0 0 0 0 0 0 0 0 0 0 0 0 0 0 0 0 0 0 0 0 0 0 0 0 0 0 0 0 0 0 0 1 0 0 0 0 0 0 0 0 0 0 0 0 0 0 0 0 0 0 0 0 0 0 0 0 0 1 0 0 0 0 0 0 0 0 0 0 0 0 0 0 0 0 0 0 0 0 0 0 0 0 0 0 0 0 0 0 0 0 0 0 0 0 0 0 0 0 0 0 0 0 0 0 0 2 0 0 0 0 0 0 0 0 0 0 0 0 0 0 0 0 0 0 0 0 0 0 0 0 0 0 0 0 0 0 0 0 0 0 0 0 0 0 0 0 0 0 0 0 0 0 0 0 0 0 0 16 0 0 0 0 0 0 0 0 0 0 1 0 0 0 0 0 0 0 0 0 0 0 0 0 0 0 0 24 0 0 0 0 0 0 0 0 0 0 0 0 0 0 0 0 0 31 0 0 0 0 0 18 0 0 0 0 0 0 0 0 0 0 0 0 3 0 0 0 0 0 0 0 4 0 0 10 1 0 0 0 0 0 0 0 0 0 1 0 0 20 0 0 0 0 0 0 0 0 0 0 2 0 0 2 0 0 0 0 0 0 0 0 0 0 0 0 0 0 0 0 0 0 0 0 0 0 1 1 0 0 0 0 0 0 0 0 0 0 0 0 0 0 0 0 0 0 0 0 0 0 0 0 0 0 0 0 0 0 0 0 0 0 0 0 0 0 2 0 1 0 0 0 0 0 0 0 0 0 0 0 0 0 0 0 0 0 7 0 0 0 0 0 0 0 0 0 0 0 0 0 0 0 0 0 0 0 0 0 0 0 0 0 0 0 0 0 0 0 0 0 0 0 0 0 0 0 0 0 0 0 0 0 0 0 0 0 0 0 0 0 0 0 2 0 0 5 0 0 0 0 0 0 0 0 0 0 0 0 0 0 0 0 0 0 0 7 1 0 0 0 0 0 20 0 0 1 0.45796064400715566
0 0 0 0 0 0 0 0 0 0 0 0 0 0 0 0 0 0 0 0 0 0 0 0 0 0 0 0 0 0 0 0 0 0 0 0 0 0 0 0 0 0 0 0 0 0 0 0 0 0 0 0 0 0 0 0 0 0 0 0 0 0 0 0 0 0 0 0 0 0 0 0 7 0 0 0 0 0 0 0 0 0 0 0 0 0 0 0 0 0 30 0 0 0 0 0 0 0 0 0 0 0 16 15 0 0 0 0 0 0 0 0 0 0 0 0 0 0 0 0 0 0 0 0 0 0 0 0 0 0 0 0 0 0 0 0 0 0 0 0 0 0 0 0 0 0 0 0 0 0 0 0 0 0 0 0 1 0 0 0 0 0 0 0 0 0 0 0 0 0 0 0 0 0 0 0 0 0 0 0 0 0 1 0 0 0 0 0 0 0 0 0 0 0 0 0 0 0 0 0 0 0 0 0 0 0 0 0 0 0 0 0 0 0 0 0 0 0 0 0 0 0 0 0 0 0 0 0 0 0 2 0 0 0 0 0 0 0 0 0 0 0 0 0 0 0 0 0 0 0 0 0 0 0 0 0 0 0 0 0 0 0 0 0 0 0 0 0 0 0 0 0 0 0 0 0 0 0 0 0 0 0 15 0 0 0 0 0 0 0 0 0 0 1 0 0 0 0 0 0 0 0 0 0 0 0 0 0 0 0 26 0 0 0 0 0 0 0 0 0 0 0 0 0 0 0 0 0 33 0 0 0 0 0 23 0 0 0 0 0 0 0 0 0 0 0 0 3 0 0 0 0 0 0 0 4 0 0 9 1 0 0 0 0 0 0 0 0 0 1 0 0 22 0 0 0 0 0 0 0 0 0 0 2 0 0 2 0 0 0 0 0 0 0 0 0 0 0 0 0 0 0 0 0 0 0 0 0 0 1 1 0 0 0 0 0 0 0 0 0 0 0 0 0 0 0 0 0 0 0 0 0 0 0 0 0 0 0 0 0 0 0 0 0 0 0 0 0 0 1 0 1 0 0 0 0 0 0 0 0 0 0 0 0 0 0 0 0 0 6 0 0 0 0 0 0 0 0 0 0 0 0 0 0 0 0 0 0 0 0 0 0 0 0 0 0 0 0 0 0 0 0 0 0 0 0 0 0 0 0 0 0 0 0 0 0 0 0 0 0 0 0 0 0 0 1 0 0 4 0 0 0 0 0 0 0 0 0 0 0 0 0 0 0 0 0 0 0 5 1 0 0 0 0 0 17 0 0 1 0.4525939177101968
0 0 0 0 0 0 0 0 0 0 0 0 0 0 0 0 0 0 0 0 0 0 0 0 0 0 0 0 0 0 0 0 0 0 0 0 0 0 0 0 0 0 0 0 0 0 0 0 0 0 0 0 0 0 0 0 0 0 0 0 0 0 0 0 0 0 0 0 0 0 0 0 7 0 0 0 0 0 0 0 0 0 0 0 0 0 0 0 0 0 28 0 0 0 0 0 0 0 0 0 0 0 18 15 0 0 0 0 0 0 0 0 0 0 0 0 0 0 0 0 0 0 0 0 0 0 0 0 0 0 0 0 0 0 0 0 0 0 0 0 0 0 0 0 0 0 0 0 0 0 0 0 0 0 0 0 1 0 0 0 0 0 0 0 0 0 0 0 0 0 0 0 0 0 0 0 0 0 0 0 0 0 1 0 0 0 0 0 0 0 0 0 0 0 0 0 0 0 0 0 0 0 0 0 0 0 0 0 0 0 0 0 0 0 0 0 0 0 0 0 0 0 0 0 0 0 0 0 0 0 2 0 0 0 0 0 0 0 0 0 0 0 0 0 0 0 0 0 0 0 0 0 0 0 0 0 0 0 0 0 0 0 0 0 0 0 0 0 0 0 0 0 0 0 0 0 0 0 0 0 0 0 14 0 0 0 0 0 0 0 0 0 0 1 0 0 0 0 0 0 0 0 0 0 0 0 0 0 0 0 28 0 0 0 0 0 0 0 0 0 0 0 0 0 0 0 0 0 33 0 0 0 0 0 21 0 0 0 0 0 0 0 0 0 0 0 0 3 0 0 0 0 0 0 0 4 0 0 9 1 0 0 0 0 0 0 0 0 0 1 0 0 23 0 0 0 0 0 0 0 0 0 0 2 0 0 2 0 0 0 0 0 0 0 0 0 0 0 0 0 0 0 0 0 0 0 0 0 0 1 1 0 0 0 0 0 0 0 0 0 0 0 0 0 0 0 0 0 0 0 0 0 0 0 0 0 0 0 0 0 0 0 0 0 0 0 0 0 0 1 0 1 0 0 0 0 0 0 0 0 0 0 0 0 0 0 0 0 0 6 0 0 0 0 0 0 0 0 0 0 0 0 0 0 0 0 0 0 0 0 0 0 0 0 0 0 0 0 0 0 0 0 0 0 0 0 0 0 0 0 0 0 0 0 0 0 0 0 0 0 0 0 0 0 0 1 0 0 2 0 0 0 0 0 0 0 0 0 0 0 0 0 0 0 0 0 0 0 6 0 0 0 0 0 0 12 0 0 1 0.4400715563506261
0 0 0 0 0 0 0 0 0 0 0 0 0 0 0 0 0 0 0 0 0 0 0 0 0 0 0 0 0 0 0 0 0 0 0 0 0 0 0 0 0 0 0 0 0 0 0 0 0 0 0 0 0 0 0 0 0 0 0 0 0 0 0 0 0 0 0 0 0 0 0 0 6 0 0 0 0 0 0 0 0 0 0 0 0 0 0 0 0 0 29 0 0 0 0 0 0 0 0 0 0 0 21 15 0 0 0 0 0 0 0 0 0 0 0 0 0 0 0 0 0 0 0 0 0 0 0 0 0 0 0 0 0 0 0 0 0 0 0 0 0 0 0 0 0 0 0 0 0 0 0 0 0 0 0 0 1 0 0 0 0 0 0 0 0 0 0 0 0 0 0 0 0 0 0 0 0 0 0 0 0 0 0 0 0 0 0 0 0 0 0 0 0 0 0 0 0 0 0 0 0 0 0 0 0 0 0 0 0 0 0 0 0 0 0 0 0 0 0 0 0 0 0 0 0 0 0 0 0 0 2 0 0 0 0 0 0 0 0 0 0 0 0 0 0 0 0 0 0 0 0 0 0 0 0 0 0 0 0 0 0 0 0 0 0 0 0 0 0 0 0 0 0 0 0 0 0 0 0 0 0 0 12 0 0 0 0 0 0 0 0 0 0 0 0 0 0 0 0 0 0 0 0 0 0 0 0 0 0 0 31 0 0 0 0 0 0 0 0 0 0 0 0 0 0 0 0 0 27 0 0 0 0 0 21 0 0 0 0 0 0 0 0 0 0 0 0 3 0 0 0 0 0 0 0 4 0 0 10 1 0 0 0 0 0 0 0 0 0 1 0 0 22 0 0 0 0 0 0 0 0 0 0 2 0 0 1 0 0 0 0 0 0 0 0 0 0 0 0 0 0 0 0 0 0 0 0 0 0 1 1 0 0 0 0 0 0 0 0 0 0 0 0 0 0 0 0 0 0 0 0 0 0 0 0 0 0 0 0 0 0 0 0 0 0 0 0 0 0 1 0 1 0 0 0 0 0 0 0 0 0 0 0 0 0 0 0 0 0 6 0 0 0 0 0 0 0 0 0 0 0 0 0 0 0 0 0 0 0 0 0 0 0 0 0 0 0 0 0 0 0 0 0 0 0 0 0 0 0 0 0 0 0 0 0 0 0 0 0 0 0 0 0 0 0 1 0 0 2 0 0 0 0 0 0 0 0 0 0 0 0 0 0 0 0 0 0 0 4 0 0 0 0 0 0 10 0 0 1 0.42397137745974958
0 0 0 0 0 0 0 0 0 0 0 0 0 0 0 0 0 0 0 0 0 0 0 0 0 0 0 0 0 0 0 0 0 0 0 0 0 0 0 0 0 0 0 0 0 0 0 0 0 0 0 0 0 0 0 0 0 0 0 0 0 0 0 0 0 0 0 0 0 0 0 0 5 0 0 0 0 0 0 0 0 0 0 0 0 0 0 0 0 0 27 0 0 0 0 0 0 0 0 0 0 0 21 14 0 0 0 0 0 0 0 0 0 0 0 0 0 0 0 0 0 0 0 0 0 0 0 0 0 0 0 0 0 0 0 0 0 0 0 0 0 0 0 0 0 0 0 0 0 0 0 0 0 0 0 0 1 0 0 0 0 0 0 0 0 0 0 0 0 0 0 0 0 0 0 0 0 0 0 0 0 0 0 0 0 0 0 0 0 0 0 0 0 0 0 0 0 0 0 0 0 0 0 0 0 0 0 0 0 0 0 0 0 0 0 0 0 0 0 0 0 0 0 0 0 0 0 0 0 0 2 0 0 0 0 0 0 0 0 0 0 0 0 0 0 0 0 0 0 0 0 0 0 0 0 0 0 0 0 0 0 0 0 0 0 0 0 0 0 0 0 0 0 0 0 0 0 0 0 0 0 0 13 0 0 0 0 0 0 0 0 0 0 0 0 0 0 0 0 0 0 0 0 0 0 0 0 0 0 0 30 0 0 0 0 0 0 0 0 0 0 0 0 0 0 0 0 0 28 0 0 0 0 0 22 0 0 0 0 0 0 0 0 0 0 0 0 3 0 0 0 0 0 0 0 4 0 0 13 1 0 0 0 0 0 0 0 0 0 0 0 0 24 0 0 0 0 0 0 0 0 0 0 2 0 0 1 0 0 0 0 0 0 0 0 0 0 0 0 0 0 0 0 0 0 0 0 0 0 1 1 0 0 0 0 0 0 0 0 0 0 0 0 0 0 0 0 0 0 0 0 0 0 0 0 0 0 0 0 0 0 0 0 0 0 0 0 0 0 0 0 0 0 0 0 0 0 0 0 0 0 0 0 0 0 0 0 0 0 6 0 0 0 0 0 0 0 0 0 0 0 0 0 0 0 0 0 0 0 0 0 0 0 0 0 0 0 0 0 0 0 0 0 0 0 0 0 0 0 0 0 0 0 0 0 0 0 0 0 0 0 0 0 0 0 1 0 0 2 0 0 0 0 0 0 0 0 0 0 0 0 0 0 0 0 0 0 0 3 0 0 0 0 0 0 11 0 0 1 0.42397137745974958
0 0 0 0 0 0 0 0 0 0 0 0 0 0 0 0 0 0 0 0 0 0 0 0 0 0 0 0 0 0 0 0 0 0 0 0 0 0 0 0 0 0 0 0 0 0 0 0 0 0 0 0 0 0 0 0 0 0 0 0 0 0 0 0 0 0 0 0 0 0 0 0 5 0 0 0 0 0 0 0 0 0 0 0 0 0 0 0 0 0 24 0 0 0 0 0 0 0 0 0 0 0 23 13 0 0 0 0 0 0 0 0 0 0 0 0 0 0 0 0 0 0 0 0 0 0 0 0 0 0 0 0 0 0 0 0 0 0 0 0 0 0 0 0 0 0 0 0 0 0 0 0 0 0 0 0 1 0 0 0 0 0 0 0 0 0 0 0 0 0 0 0 0 0 0 0 0 0 0 0 0 0 0 0 0 0 0 0 0 0 0 0 0 0 0 0 0 0 0 0 0 0 0 0 0 0 0 0 0 0 0 0 0 0 0 0 0 0 0 0 0 0 0 0 0 0 0 0 0 0 1 0 0 0 0 0 0 0 0 0 0 0 0 0 0 0 0 0 0 0 0 0 0 0 0 0 0 0 0 0 0 0 0 0 0 0 0 0 0 0 0 0 0 0 0 0 0 0 0 0 0 0 15 0 0 0 0 0 0 0 0 0 0 0 0 0 0 0 0 0 0 0 0 0 0 0 0 0 0 0 27 0 0 0 0 0 0 0 0 0 0 0 0 0 0 0 0 0 27 0 0 0 0 0 25 0 0 0 0 0 0 0 0 0 0 0 0 2 0 0 0 0 0 0 0 4 0 0 15 1 0 0 0 0 0 0 0 0 0 0 0 0 26 0 0 0 0 0 0 0 0 0 0 1 0 0 1 0 0 0 0 0 0 0 0 0 0 0 0 0 0 0 0 0 0 0 0 0 0 1 1 0 0 0 0 0 0 0 0 0 0 0 0 0 0 0 0 0 0 0 0 0 0 0 0 0 0 0 0 0 0 0 0 0 0 0 0 0 0 0 0 0 0 0 0 0 0 0 0 0 0 0 0 0 0 0 0 0 0 4 0 0 0 0 0 0 0 0 0 0 0 0 0 0 0 0 0 0 0 0 0 0 0 0 0 0 0 0 0 0 0 0 0 0 0 0 0 0 0 0 0 0 0 0 0 0 0 0 0 0 0 0 0 0 0 1 0 0 1 0 0 0 0 0 0 0 0 0 0 0 0 0 0 0 0 0 0 0 2 0 0 0 0 0 0 8 0 0 0 0.40966010733452598
0 0 0 0 0 0 0 0 0 0 0 0 0 0 0 0 0 0 0 0 0 0 0 0 0 0 0 0 0 0 0 0 0 0 0 0 0 0 0 0 0 0 0 0 0 0 0 0 0 0 0 0 0 0 0 0 0 0 0 0 0 0 0 0 0 0 0 0 0 0 0 0 4 0 0 0 0 0 0 0 0 0 0 0 0 0 0 0 0 0 21 0 0 0 0 0 0 0 0 0 0 0 21 15 0 0 0 0 0 0 0 0 0 0 0 0 0 0 0 0 0 0 0 0 0 0 0 0 0 0 0 0 0 0 0 0 0 0 0 0 0 0 0 0 0 0 0 0 0 0 0 0 0 0 0 0 1 0 0 0 0 0 0 0 0 0 0 0 0 0 0 0 0 0 0 0 0 0 0 0 0 0 0 0 0 0 0 0 0 0 0 0 0 0 0 0 0 0 0 0 0 0 0 0 0 0 0 0 0 0 0 0 0 0 0 0 0 0 0 0 0 0 0 0 0 0 0 0 0 0 1 0 0 0 0 0 0 0 0 0 0 0 0 0 0 0 0 0 0 0 0 0 0 0 0 0 0 0 0 0 0 0 0 0 0 0 0 0 0 0 0 0 0 0 0 0 0 0 0 0 0 0 17 0 0 0 0 0 0 0 0 0 0 0 0 0 0 0 0 0 0 0 0 0 0 0 0 0 0 0 23 0 0 0 0 0 0 0 0 0 0 0 0 0 0 0 0 0 25 0 0 0 0 0 27 0 0 0 0 0 0 0 0 0 0 0 0 2 0 0 0 0 0 0 0 3 0 0 16 1 0 0 0 0 0 0 0 0 0 0 0 0 27 0 0 0 0 0 0 0 0 0 0 1 0 0 1 0 0 0 0 0 0 0 0 0 0 0 0 0 0 0 0 0 0 0 0 0 0 1 1 0 0 0 0 0 0 0 0 0 0 0 0 0 0 0 0 0 0 0 0 0 0 0 0 0 0 0 0 0 0 0 0 0 0 0 0 0 0 0 0 0 0 0 0 0 0 0 0 0 0 0 0 0 0 0 0 0 0 4 0 0 0 0 0 0 0 0 0 0 0 0 0 0 0 0 0 0 0 0 0 0 0 0 0 0 0 0 0 0 0 0 0 0 0 0 0 0 0 0 0 0 0 0 0 0 0 0 0 0 0 0 0 0 0 1 0 0 1 0 0 0 0 0 0 0 0 0 0 0 0 0 0 0 0 0 0 0 0 0 0 0 0 0 0 5 0 0 0 0.39177101967799646
0 0 0 0 0 0 0 0 0 0 0 0 0 0 0 0 0 0 0 0 0 0 0 0 0 0 0 0 0 0 0 0 0 0 0 0 0 0 0 0 0 0 0 0 0 0 0 0 0 0 0 0 0 0 0 0 0 0 0 0 0 0 0 0 0 0 0 0 0 0 0 0 3 0 0 0 0 0 0 0 0 0 0 0 0 0 0 0 0 0 20 0 0 0 0 0 0 0 0 0 0 0 23 12 0 0 0 0 0 0 0 0 0 0 0 0 0 0 0 0 0 0 0 0 0 0 0 0 0 0 0 0 0 0 0 0 0 0 0 0 0 0 0 0 0 0 0 0 0 0 0 0 0 0 0 0 1 0 0 0 0 0 0 0 0 0 0 0 0 0 0 0 0 0 0 0 0 0 0 0 0 0 0 0 0 0 0 0 0 0 0 0 0 0 0 0 0 0 0 0 0 0 0 0 0 0 0 0 0 0 0 0 0 0 0 0 0 0 0 0 0 0 0 0 0 0 0 0 0 0 1 0 0 0 0 0 0 0 0 0 0 0 0 0 0 0 0 0 0 0 0 0 0 0 0 0 0 0 0 0 0 0 0 0 0 0 0 0 0 0 0 0 0 0 0 0 0 0 0 0 0 0 19 0 0 0 0 0 0 0 0 0 0 0 0 0 0 0 0 0 0 0 0 0 0 0 0 0 0 0 23 0 0 0 0 0 0 0 0 0 0 0 0 0 0 0 0 0 24 0 0 0 0 0 26 0 0 0 0 0 0 0 0 0 0 0 0 1 0 0 0 0 0 0 0 2 0 0 15 1 0 0 0 0 0 0 0 0 0 0 0 0 31 0 0 0 0 0 0 0 0 0 0 1 0 0 1 0 0 0 0 0 0 0 0 0 0 0 0 0 0 0 0 0 0 0 0 0 0 1 1 0 0 0 0 0 0 0 0 0 0 0 0 0 0 0 0 0 0 0 0 0 0 0 0 0 0 0 0 0 0 0 0 0 0 0 0 0 0 0 0 0 0 0 0 0 0 0 0 0 0 0 0 0 0 0 0 0 0 2 0 0 0 0 0 0 0 0 0 0 0 0 0 0 0 0 0 0 0 0 0 0 0 0 0 0 0 0 0 0 0 0 0 0 0 0 0 0 0 0 0 0 0 0 0 0 0 0 0 0 0 0 0 0 0 1 0 0 1 0 0 0 0 0 0 0 0 0 0 0 0 0 0 0 0 0 0 0 0 0 0 0 0 0 0 4 0 0 0 0.3828264758497317
0 0 0 0 0 0 0 0 0 0 0 0 0 0 0 0 0 0 0 0 0 0 0 0 0 0 0 0 0 0 0 0 0 0 0 0 0 0 0 0 0 0 0 0 0 0 0 0 0 0 0 0 0 0 0 0 0 0 0 0 0 0 0 0 0 0 0 0 0 0 0 0 3 0 0 0 0 0 0 0 0 0 0 0 0 0 0 0 0 0 18 0 0 0 0 0 0 0 0 0 0 0 22 16 0 0 0 0 0 0 0 0 0 0 0 0 0 0 0 0 0 0 0 0 0 0 0 0 0 0 0 0 0 0 0 0 0 0 0 0 0 0 0 0 0 0 0 0 0 0 0 0 0 0 0 0 1 0 0 0 0 0 0 0 0 0 0 0 0 0 0 0 0 0 0 0 0 0 0 0 0 0 0 0 0 0 0 0 0 0 0 0 0 0 0 0 0 0 0 0 0 0 0 0 0 0 0 0 0 0 0 0 0 0 0 0 0 0 0 0 0 0 0 0 0 0 0 0 0 0 0 0 0 0 0 0 0 0 0 0 0 0 0 0 0 0 0 0 0 0 0 0 0 0 0 0 0 0 0 0 0 0 0 0 0 0 0 0 0 0 0 0 0 0 0 0 0 0 0 0 0 0 23 0 0 0 0 0 0 0 0 0 0 0 0 0 0 0 0 0 0 0 0 0 0 0 0 0 0 0 21 0 0 0 0 0 0 0 0 0 0 0 0 0 0 0 0 0 19 0 0 0 0 0 24 0 0 0 0 0 0 0 0 0 0 0 0 1 0 0 0 0 0 0 0 2 0 0 12 1 0 0 0 0 0 0 0 0 0 0 0 0 31 0 0 0 0 0 0 0 0 0 0 1 0 0 1 0 0 0 0 0 0 0 0 0 0 0 0 0 0 0 0 0 0 0 0 0 0 1 1 0 0 0 0 0 0 0 0 0 0 0 0 0 0 0 0 0 0 0 0 0 0 0 0 0 0 0 0 0 0 0 0 0 0 0 0 0 0 0 0 0 0 0 0 0 0 0 0 0 0 0 0 0 0 0 0 0 0 1 0 0 0 0 0 0 0 0 0 0 0 0 0 0 0 0 0 0 0 0 0 0 0 0 0 0 0 0 0 0 0 0 0 0 0 0 0 0 0 0 0 0 0 0 0 0 0 0 0 0 0 0 0 0 0 1 0 0 1 0 0 0 0 0 0 0 0 0 0 0 0 0 0 0 0 0 0 0 0 0 0 0 0 0 0 4 0 0 0 0.3667262969588551
0 0 0 0 0 0 0 0 0 0 0 0 0 0 0 0 0 0 0 0 0 0 0 0 0 0 0 0 0 0 0 0 0 0 0 0 0 0 0 0 0 0 0 0 0 0 0 0 0 0 0 0 0 0 0 0 0 0 0 0 0 0 0 0 0 0 0 0 0 0 0 0 3 0 0 0 0 0 0 0 0 0 0 0 0 0 0 0 0 0 19 0 0 0 0 0 0 0 0 0 0 0 24 14 0 0 0 0 0 0 0 0 0 0 0 0 0 0 0 0 0 0 0 0 0 0 0 0 0 0 0 0 0 0 0 0 0 0 0 0 0 0 0 0 0 0 0 0 0 0 0 0 0 0 0 0 1 0 0 0 0 0 0 0 0 0 0 0 0 0 0 0 0 0 0 0 0 0 0 0 0 0 0 0 0 0 0 0 0 0 0 0 0 0 0 0 0 0 0 0 0 0 0 0 0 0 0 0 0 0 0 0 0 0 0 0 0 0 0 0 0 0 0 0 0 0 0 0 0 0 0 0 0 0 0 0 0 0 0 0 0 0 0 0 0 0 0 0 0 0 0 0 0 0 0 0 0 0 0 0 0 0 0 0 0 0 0 0 0 0 0 0 0 0 0 0 0 0 0 0 0 0 23 0 0 0 0 0 0 0 0 0 0 0 0 0 0 0 0 0 0 0 0 0 0 0 0 0 0 0 23 0 0 0 0 0 0 0 0 0 0 0 0 0 0 0 0 0 17 0 0 0 0 0 25 0 0 0 0 0 0 0 0 0 0 0 0 0 0 0 0 0 0 0 0 1 0 0 13 1 0 0 0 0 0 0 0 0 0 0 0 0 30 0 0 0 0 0 0 0 0 0 0 1 0 0 1 0 0 0 0 0 0 0 0 0 0 0 0 0 0 0 0 0 0 0 0 0 0 1 1 0 0 0 0 0 0 0 0 0 0 0 0 0 0 0 0 0 0 0 0 0 0 0 0 0 0 0 0 0 0 0 0 0 0 0 0 0 0 0 0 0 0 0 0 0 0 0 0 0 0 0 0 0 0 0 0 0 0 1 0 0 0 0 0 0 0 0 0 0 0 0 0 0 0 0 0 0 0 0 0 0 0 0 0 0 0 0 0 0 0 0 0 0 0 0 0 0 0 0 0 0 0 0 0 0 0 0 0 0 0 0 0 0 0 0 0 0 1 0 0 0 0 0 0 0 0 0 0 0 0 0 0 0 0 0 0 0 0 0 0 0 0 0 0 4 0 0 0 0.36493738819320217
0 0 0 0 0 0 0 0 0 0 0 0 0 0 0 0 0 0 0 0 0 0 0 0 0 0 0 0 0 0 0 0 0 0 0 0 0 0 0 0 0 0 0 0 0 0 0 0 0 0 0 0 0 0 0 0 0 0 0 0 0 0 0 0 0 0 0 0 0 0 0 0 2 0 0 0 0 0 0 0 0 0 0 0 0 0 0 0 0 0 17 0 0 0 0 0 0 0 0 0 0 0 23 15 0 0 0 0 0 0 0 0 0 0 0 0 0 0 0 0 0 0 0 0 0 0 0 0 0 0 0 0 0 0 0 0 0 0 0 0 0 0 0 0 0 0 0 0 0 0 0 0 0 0 0 0 1 0 0 0 0 0 0 0 0 0 0 0 0 0 0 0 0 0 0 0 0 0 0 0 0 0 0 0 0 0 0 0 0 0 0 0 0 0 0 0 0 0 0 0 0 0 0 0 0 0 0 0 0 0 0 0 0 0 0 0 0 0 0 0 0 0 0 0 0 0 0 0 0 0 0 0 0 0 0 0 0 0 0 0 0 0 0 0 0 0 0 0 0 0 0 0 0 0 0 0 0 0 0 0 0 0 0 0 0 0 0 0 0 0 0 0 0 0 0 0 0 0 0 0 0 0 21 0 0 0 0 0 0 0 0 0 0 0 0 0 0 0 0 0 0 0 0 0 0 0 0 0 0 0 26 0 0 0 0 0 0 0 0 0 0 0 0 0 0 0 0 0 17 0 0 0 0 0 20 0 0 0 0 0 0 0 0 0 0 0 0 0 0 0 0 0 0 0 0 1 0 0 15 1 0 0 0 0 0 0 0 0 0 0 0 0 26 0 0 0 0 0 0 0 0 0 0 1 0 0 1 0 0 0 0 0 0 0 0 0 0 0 0 0 0 0 0 0 0 0 0 0 0 1 1 0 0 0 0 0 0 0 0 0 0 0 0 0 0 0 0 0 0 0 0 0 0 0 0 0 0 0 0 0 0 0 0 0 0 0 0 0 0 0 0 0 0 0 0 0 0 0 0 0 0 0 0 0 0 0 0 0 0 2 0 0 0 0 0 0 0 0 0 0 0 0 0 0 0 0 0 0 0 0 0 0 0 0 0 0 0 0 0 0 0 0 0 0 0 0 0 0 0 0 0 0 0 0 0 0 0 0 0 0 0 0 0 0 0 0 0 0 0 0 0 0 0 0 0 0 0 0 0 0 0 0 0 0 0 0 0 0 0 0 0 0 0 0 0 4 0 0 0 0.3488372093023256
0 0 0 0 0 0 0 0 0 0 0 0 0 0 0 0 0 0 0 0 0 0 0 0 0 0 0 0 0 0 0 0 0 0 0 0 0 0 0 0 0 0 0 0 0 0 0 0 0 0 0 0 0 0 0 0 0 0 0 0 0 0 0 0 0 0 0 0 0 0 0 0 2 0 0 0 0 0 0 0 0 0 0 0 0 0 0 0 0 0 16 0 0 0 0 0 0 0 0 0 0 0 22 16 0 0 0 0 0 0 0 0 0 0 0 0 0 0 0 0 0 0 0 0 0 0 0 0 0 0 0 0 0 0 0 0 0 0 0 0 0 0 0 0 0 0 0 0 0 0 0 0 0 0 0 0 1 0 0 0 0 0 0 0 0 0 0 0 0 0 0 0 0 0 0 0 0 0 0 0 0 0 0 0 0 0 0 0 0 0 0 0 0 0 0 0 0 0 0 0 0 0 0 0 0 0 0 0 0 0 0 0 0 0 0 0 0 0 0 0 0 0 0 0 0 0 0 0 0 0 0 0 0 0 0 0 0 0 0 0 0 0 0 0 0 0 0 0 0 0 0 0 0 0 0 0 0 0 0 0 0 0 0 0 0 0 0 0 0 0 0 0 0 0 0 0 0 0 0 0 0 0 22 0 0 0 0 0 0 0 0 0 0 0 0 0 0 0 0 0 0 0 0 0 0 0 0 0 0 0 27 0 0 0 0 0 0 0 0 0 0 0 0 0 0 0 0 0 20 0 0 0 0 0 16 0 0 0 0 0 0 0 0 0 0 0 0 0 0 0 0 0 0 0 0 1 0 0 15 1 0 0 0 0 0 0 0 0 0 0 0 0 25 0 0 0 0 0 0 0 0 0 0 1 0 0 1 0 0 0 0 0 0 0 0 0 0 0 0 0 0 0 0 0 0 0 0 0 0 1 1 0 0 0 0 0 0 0 0 0 0 0 0 0 0 0 0 0 0 0 0 0 0 0 0 0 0 0 0 0 0 0 0 0 0 0 0 0 0 0 0 0 0 0 0 0 0 0 0 0 0 0 0 0 0 0 0 0 0 4 0 0 0 0 0 0 0 0 0 0 0 0 0 0 0 0 0 0 0 0 0 0 0 0 0 0 0 0 0 0 0 0 0 0 0 0 0 0 0 0 0 0 0 0 0 0 0 0 0 0 0 0 0 0 0 0 0 0 0 0 0 0 0 0 0 0 0 0 0 0 0 0 0 0 0 0 0 0 0 0 0 0 0 0 0 4 0 0 0 0.35062611806797858
0 0 0 0 0 0 0 0 0 0 0 0 0 0 0 0 0 0 0 0 0 0 0 0 0 0 0 0 0 0 0 0 0 0 0 0 0 0 0 0 0 0 0 0 0 0 0 0 0 0 0 0 0 0 0 0 0 0 0 0 0 0 0 0 0 0 0 0 0 0 0 0 3 0 0 0 0 0 0 0 0 0 0 0 0 0 0 0 0 0 15 0 0 0 0 0 0 0 0 0 0 0 20 15 0 0 0 0 0 0 0 0 0 0 0 0 0 0 0 0 0 0 0 0 0 0 0 0 0 0 0 0 0 0 0 0 0 0 0 0 0 0 0 0 0 0 0 0 0 0 0 0 0 0 0 0 1 0 0 0 0 0 0 0 0 0 0 0 0 0 0 0 0 0 0 0 0 0 0 0 0 0 0 0 0 0 0 0 0 0 0 0 0 0 0 0 0 0 0 0 0 0 0 0 0 0 0 0 0 0 0 0 0 0 0 0 0 0 0 0 0 0 0 0 0 0 0 0 0 0 0 0 0 0 0 0 0 0 0 0 0 0 0 0 0 0 0 0 0 0 0 0 0 0 0 0 0 0 0 0 0 0 0 0 0 0 0 0 0 0 0 0 0 0 0 0 0 0 0 0 0 0 20 0 0 0 0 0 0 0 0 0 0 0 0 0 0 0 0 0 0 0 0 0 0 0 0 0 0 0 27 0 0 0 0 0 0 0 0 0 0 0 0 0 0 0 0 0 26 0 0 0 0 0 16 0 0 0 0 0 0 0 0 0 0 0 0 0 0 0 0 0 0 0 0 1 0 0 14 1 0 0 0 0 0 0 0 0 0 0 0 0 26 0 0 0 0 0 0 0 0 0 0 1 0 0 1 0 0 0 0 0 0 0 0 0 0 0 0 0 0 0 0 0 0 0 0 0 0 1 0 0 0 0 0 0 0 0 0 0 0 0 0 0 0 0 0 0 0 0 0 0 0 0 0 0 0 0 0 0 0 0 0 0 0 0 0 0 0 0 0 0 0 0 0 0 0 0 0 0 0 0 0 0 0 0 0 0 0 3 0 0 0 0 0 0 0 0 0 0 0 0 0 0 0 0 0 0 0 0 0 0 0 0 0 0 0 0 0 0 0 0 0 0 0 0 0 0 0 0 0 0 0 0 0 0 0 0 0 0 0 0 0 0 0 0 0 0 0 0 0 0 0 0 0 0 0 0 0 0 0 0 0 0 0 0 0 0 0 0 0 0 0 0 0 4 0 0 0 0.3488372093023256
0 0 0 0 0 0 0 0 0 0 0 0 0 0 0 0 0 0 0 0 0 0 0 0 0 0 0 0 0 0 0 0 0 0 0 0 0 0 0 0 0 0 0 0 0 0 0 0 0 0 0 0 0 0 0 0 0 0 0 0 0 0 0 0 0 0 0 0 0 0 0 0 4 0 0 0 0 0 0 0 0 0 0 0 0 0 0 0 0 0 15 0 0 0 0 0 0 0 0 0 0 0 24 14 0 0 0 0 0 0 0 0 0 0 0 0 0 0 0 0 0 0 0 0 0 0 0 0 0 0 0 0 0 0 0 0 0 0 0 0 0 0 0 0 0 0 0 0 0 0 0 0 0 0 0 0 1 0 0 0 0 0 0 0 0 0 0 0 0 0 0 0 0 0 0 0 0 0 0 0 0 0 0 0 0 0 0 0 0 0 0 0 0 0 0 0 0 0 0 0 0 0 0 0 0 0 0 0 0 0 0 0 0 0 0 0 0 0 0 0 0 0 0 0 0 0 0 0 0 0 0 0 0 0 0 0 0 0 0 0 0 0 0 0 0 0 0 0 0 0 0 0 0 0 0 0 0 0 0 0 0 0 0 0 0 0 0 0 0 0 0 0 0 0 0 0 0 0 0 0 0 0 22 0 0 0 0 0 0 0 0 0 0 0 0 0 0 0 0 0 0 0 0 0 0 0 0 0 0 0 26 0 0 0 0 0 0 0 0 0 0 0 0 0 0 0 0 0 26 0 0 0 0 0 14 0 0 0 0 0 0 0 0 0 0 0 0 0 0 0 0 0 0 0 0 1 0 0 14 1 0 0 0 0 0 0 0 0 0 0 0 0 27 0 0 0 0 0 0 0 0 0 0 1 0 0 1 0 0 0 0 0 0 0 0 0 0 0 0 0 0 0 0 0 0 0 0 0 0 1 0 0 0 0 0 0 0 0 0 0 0 0 0 0 0 0 0 0 0 0 0 0 0 0 0 0 0 0 0 0 0 0 0 0 0 0 0 0 0 0 0 0 0 0 0 0 0 0 0 0 0 0 0 0 0 0 0 0 0 4 0 0 0 0 0 0 0 0 0 0 0 0 0 0 0 0 0 0 0 0 0 0 0 0 0 0 0 0 0 0 0 0 0 0 0 0 0 0 0 0 0 0 0 0 0 0 0 0 0 0 0 0 0 0 0 0 0 0 0 0 0 0 0 0 0 0 0 0 0 0 0 0 0 0 0 0 0 0 0 0 0 0 0 0 0 4 0 0 0 0.35778175313059037
0 0 0 0 0 0 0 0 0 0 0 0 0 0 0 0 0 0 0 0 0 0 0 0 0 0 0 0 0 0 0 0 0 0 0 0 0 0 0 0 0 0 0 0 0 0 0 0 0 0 0 0 0 0 0 0 0 0 0 0 0 0 0 0 0 0 0 0 0 0 0 0 4 0 0 0 0 0 0 0 0 0 0 0 0 0 0 0 0 0 12 0 0 0 0 0 0 0 0 0 0 0 24 14 0 0 0 0 0 0 0 0 0 0 0 0 0 0 0 0 0 0 0 0 0 0 0 0 0 0 0 0 0 0 0 0 0 0 0 0 0 0 0 0 0 0 0 0 0 0 0 0 0 0 0 0 1 0 0 0 0 0 0 0 0 0 0 0 0 0 0 0 0 0 0 0 0 0 0 0 0 0 0 0 0 0 0 0 0 0 0 0 0 0 0 0 0 0 0 0 0 0 0 0 0 0 0 0 0 0 0 0 0 0 0 0 0 0 0 0 0 0 0 0 0 0 0 0 0 0 0 0 0 0 0 0 0 0 0 0 0 0 0 0 0 0 0 0 0 0 0 0 0 0 0 0 0 0 0 0 0 0 0 0 0 0 0 0 0 0 0 0 0 0 0 0 0 0 0 0 0 0 23 0 0 0 0 0 0 0 0 0 0 0 0 0 0 0 0 0 0 0 0 0 0 0 0 0 0 0 26 0 0 0 0 0 0 0 0 0 0 0 0 0 0 0 0 0 24 0 0 0 0 0 10 0 0 0 0 0 0 0 0 0 0 0 0 0 0 0 0 0 0 0 0 1 0 0 14 1 0 0 0 0 0 0 0 0 0 0 0 0 29 0 0 0 0 0 0 0 0 0 0 1 0 0 1 0 0 0 0 0 0 0 0 0 0 0 0 0 0 0 0 0 0 0 0 0 0 0 0 0 0 0 0 0 0 0 0 0 0 0 0 0 0 0 0 0 0 0 0 0 0 0 0 0 0 0 0 0 0 0 0 0 0 0 0 0 0 0 0 0 0 0 0 0 0 0 0 0 0 0 0 0 0 0 0 0 0 4 0 0 0 0 0 0 0 0 0 0 0 0 0 0 0 0 0 0 0 0 0 0 0 0 0 0 0 0 0 0 0 0 0 0 0 0 0 0 0 0 0 0 0 0 0 0 0 0 0 0 0 0 0 0 0 0 0 0 0 0 0 0 0 0 0 0 0 0 0 0 0 0 0 0 0 0 0 0 0 0 0 0 0 0 0 2 0 0 0 0.3416815742397138
0 0 0 0 0 0 0 0 0 0 0 0 0 0 0 0 0 0 0 0 0 0 0 0 0 0 0 0 0 0 0 0 0 0 0 0 0 0 0 0 0 0 0 0 0 0 0 0 0 0 0 0 0 0 0 0 0 0 0 0 0 0 0 0 0 0 0 0 0 0 0 0 3 0 0 0 0 0 0 0 0 0 0 0 0 0 0 0 0 0 8 0 0 0 0 0 0 0 0 0 0 0 26 15 0 0 0 0 0 0 0 0 0 0 0 0 0 0 0 0 0 0 0 0 0 0 0 0 0 0 0 0 0 0 0 0 0 0 0 0 0 0 0 0 0 0 0 0 0 0 0 0 0 0 0 0 1 0 0 0 0 0 0 0 0 0 0 0 0 0 0 0 0 0 0 0 0 0 0 0 0 0 0 0 0 0 0 0 0 0 0 0 0 0 0 0 0 0 0 0 0 0 0 0 0 0 0 0 0 0 0 0 0 0 0 0 0 0 0 0 0 0 0 0 0 0 0 0 0 0 0 0 0 0 0 0 0 0 0 0 0 0 0 0 0 0 0 0 0 0 0 0 0 0 0 0 0 0 0 0 0 0 0 0 0 0 0 0 0 0 0 0 0 0 0 0 0 0 0 0 0 0 25 0 0 0 0 0 0 0 0 0 0 0 0 0 0 0 0 0 0 0 0 0 0 0 0 0 0 0 22 0 0 0 0 0 0 0 0 0 0 0 0 0 0 0 0 0 21 0 0 0 0 0 9 0 0 0 0 0 0 0 0 0 0 0 0 0 0 0 0 0 0 0 0 1 0 0 16 1 0 0 0 0 0 0 0 0 0 0 0 0 29 0 0 0 0 0 0 0 0 0 0 1 0 0 1 0 0 0 0 0 0 0 0 0 0 0 0 0 0 0 0 0 0 0 0 0 0 0 0 0 0 0 0 0 0 0 0 0 0 0 0 0 0 0 0 0 0 0 0 0 0 0 0 0 0 0 0 0 0 0 0 0 0 0 0 0 0 0 0 0 0 0 0 0 0 0 0 0 0 0 0 0 0 0 0 0 0 5 0 0 0 0 0 0 0 0 0 0 0 0 0 0 0 0 0 0 0 0 0 0 0 0 0 0 0 0 0 0 0 0 0 0 0 0 0 0 0 0 0 0 0 0 0 0 0 0 0 0 0 0 0 0 0 0 0 0 0 0 0 0 0 0 0 0 0 0 0 0 0 0 0 0 0 0 0 0 0 0 0 0 0 0 0 2 0 0 0 0.33273703041144905
0 0 0 0 0 0 0 0 0 0 0 0 0 0 0 0 0 0 0 0 0 0 0 0 0 0 0 0 0 0 0 0 0 0 0 0 0 0 0 0 0 0 0 0 0 0 0 0 0 0 0 0 0 0 0 0 0 0 0 0 0 0 0 0 0 0 0 0 0 0 0 0 2 0 0 0 0 0 0 0 0 0 0 0 0 0 0 0 0 0 8 0 0 0 0 0 0 0 0 0 0 0 24 16 0 0 0 0 0 0 0 0 0 0 0 0 0 0 0 0 0 0 0 0 0 0 0 0 0 0 0 0 0 0 0 0 0 0 0 0 0 0 0 0 0 0 0 0 0 0 0 0 0 0 0 0 1 0 0 0 0 0 0 0 0 0 0 0 0 0 0 0 0 0 0 0 0 0 0 0 0 0 0 0 0 0 0 0 0 0 0 0 0 0 0 0 0 0 0 0 0 0 0 0 0 0 0 0 0 0 0 0 0 0 0 0 0 0 0 0 0 0 0 0 0 0 0 0 0 0 0 0 0 0 0 0 0 0 0 0 0 0 0 0 0 0 0 0 0 0 0 0 0 0 0 0 0 0 0 0 0 0 0 0 0 0 0 0 0 0 0 0 0 0 0 0 0 0 0 0 0 0 27 0 0 0 0 0 0 0 0 0 0 0 0 0 0 0 0 0 0 0 0 0 0 0 0 0 0 0 22 0 0 0 0 0 0 0 0 0 0 0 0 0 0 0 0 0 19 0 0 0 0 0 8 0 0 0 0 0 0 0 0 0 0 0 0 0 0 0 0 0 0 0 0 1 0 0 17 1 0 0 0 0 0 0 0 0 0 0 0 0 36 0 0 0 0 0 0 0 0 0 0 1 0 0 1 0 0 0 0 0 0 0 0 0 0 0 0 0 0 0 0 0 0 0 0 0 0 0 0 0 0 0 0 0 0 0 0 0 0 0 0 0 0 0 0 0 0 0 0 0 0 0 0 0 0 0 0 0 0 0 0 0 0 0 0 0 0 0 0 0 0 0 0 0 0 0 0 0 0 0 0 0 0 0 0 0 0 5 0 0 0 0 0 0 0 0 0 0 0 0 0 0 0 0 0 0 0 0 0 0 0 0 0 0 0 0 0 0 0 0 0 0 0 0 0 0 0 0 0 0 0 0 0 0 0 0 0 0 0 0 0 0 0 0 0 0 0 0 0 0 0 0 0 0 0 0 0 0 0 0 0 0 0 0 0 0 0 0 0 0 0 0 0 2 0 0 0 0.3416815742397138
0 0 0 0 0 0 0 0 0 0 0 0 0 0 0 0 0 0 0 0 0 0 0 0 0 0 0 0 0 0 0 0 0 0 0 0 0 0 0 0 0 0 0 0 0 0 0 0 0 0 0 0 0 0 0 0 0 0 0 0 0 0 0 0 0 0 0 0 0 0 0 0 2 0 0 0 0 0 0 0 0 0 0 0 0 0 0 0 0 0 6 0 0 0 0 0 0 0 0 0 0 0 20 17 0 0 0 0 0 0 0 0 0 0 0 0 0 0 0 0 0 0 0 0 0 0 0 0 0 0 0 0 0 0 0 0 0 0 0 0 0 0 0 0 0 0 0 0 0 0 0 0 0 0 0 0 1 0 0 0 0 0 0 0 0 0 0 0 0 0 0 0 0 0 0 0 0 0 0 0 0 0 0 0 0 0 0 0 0 0 0 0 0 0 0 0 0 0 0 0 0 0 0 0 0 0 0 0 0 0 0 0 0 0 0 0 0 0 0 0 0 0 0 0 0 0 0 0 0 0 0 0 0 0 0 0 0 0 0 0 0 0 0 0 0 0 0 0 0 0 0 0 0 0 0 0 0 0 0 0 0 0 0 0 0 0 0 0 0 0 0 0 0 0 0 0 0 0 0 0 0 0 27 0 0 0 0 0 0 0 0 0 0 0 0 0 0 0 0 0 0 0 0 0 0 0 0 0 0 0 22 0 0 0 0 0 0 0 0 0 0 0 0 0 0 0 0 0 18 0 0 0 0 0 7 0 0 0 0 0 0 0 0 0 0 0 0 0 0 0 0 0 0 0 0 1 0 0 13 1 0 0 0 0 0 0 0 0 0 0 0 0 40 0 0 0 0 0 0 0 0 0 0 1 0 0 1 0 0 0 0 0 0 0 0 0 0 0 0 0 0 0 0 0 0 0 0 0 0 0 0 0 0 0 0 0 0 0 0 0 0 0 0 0 0 0 0 0 0 0 0 0 0 0 0 0 0 0 0 0 0 0 0 0 0 0 0 0 0 0 0 0 0 0 0 0 0 0 0 0 0 0 0 0 0 0 0 0 0 5 0 0 0 0 0 0 0 0 0 0 0 0 0 0 0 0 0 0 0 0 0 0 0 0 0 0 0 0 0 0 0 0 0 0 0 0 0 0 0 0 0 0 0 0 0 0 0 0 0 0 0 0 0 0 0 0 0 0 0 0 0 0 0 0 0 0 0 0 0 0 0 0 0 0 0 0 0 0 0 0 0 0 0 0 0 2 0 0 0 0.3291592128801431
0 0 0 0 0 0 0 0 0 0 0 0 0 0 0 0 0 0 0 0 0 0 0 0 0 0 0 0 0 0 0 0 0 0 0 0 0 0 0 0 0 0 0 0 0 0 0 0 0 0 0 0 0 0 0 0 0 0 0 0 0 0 0 0 0 0 0 0 0 0 0 0 2 0 0 0 0 0 0 0 0 0 0 0 0 0 0 0 0 0 4 0 0 0 0 0 0 0 0 0 0 0 17 17 0 0 0 0 0 0 0 0 0 0 0 0 0 0 0 0 0 0 0 0 0 0 0 0 0 0 0 0 0 0 0 0 0 0 0 0 0 0 0 0 0 0 0 0 0 0 0 0 0 0 0 0 1 0 0 0 0 0 0 0 0 0 0 0 0 0 0 0 0 0 0 0 0 0 0 0 0 0 0 0 0 0 0 0 0 0 0 0 0 0 0 0 0 0 0 0 0 0 0 0 0 0 0 0 0 0 0 0 0 0 0 0 0 0 0 0 0 0 0 0 0 0 0 0 0 0 0 0 0 0 0 0 0 0 0 0 0 0 0 0 0 0 0 0 0 0 0 0 0 0 0 0 0 0 0 0 0 0 0 0 0 0 0 0 0 0 0 0 0 0 0 0 0 0 0 0 0 0 25 0 0 0 0 0 0 0 0 0 0 0 0 0 0 0 0 0 0 0 0 0 0 0 0 0 0 0 18 0 0 0 0 0 0 0 0 0 0 0 0 0 0 0 0 0 15 0 0 0 0 0 6 0 0 0 0 0 0 0 0 0 0 0 0 0 0 0 0 0 0 0 0 0 0 0 11 1 0 0 0 0 0 0 0 0 0 0 0 0 45 0 0 0 0 0 0 0 0 0 0 1 0 0 1 0 0 0 0 0 0 0 0 0 0 0 0 0 0 0 0 0 0 0 0 0 0 0 0 0 0 0 0 0 0 0 0 0 0 0 0 0 0 0 0 0 0 0 0 0 0 0 0 0 0 0 0 0 0 0 0 0 0 0 0 0 0 0 0 0 0 0 0 0 0 0 0 0 0 0 0 0 0 0 0 0 0 7 0 0 0 0 0 0 0 0 0 0 0 0 0 0 0 0 0 0 0 0 0 0 0 0 0 0 0 0 0 0 0 0 0 0 0 0 0 0 0 0 0 0 0 0 0 0 0 0 0 0 0 0 0 0 0 0 0 0 0 0 0 0 0 0 0 0 0 0 0 0 0 0 0 0 0 0 0 0 0 0 0 0 0 0 0 2 0 0 0 0.3094812164579606
0 0 0 0 0 0 0 0 0 0 0 0 0 0 0 0 0 0 0 0 0 0 0 0 0 0 0 0 0 0 0 0 0 0 0 0 0 0 0 0 0 0 0 0 0 0 0 0 0 0 0 0 0 0 0 0 0 0 0 0 0 0 0 0 0 0 0 0 0 0 0 0 1 0 0 0 0 0 0 0 0 0 0 0 0 0 0 0 0 0 3 0 0 0 0 0 0 0 0 0 0 0 19 17 0 0 0 0 0 0 0 0 0 0 0 0 0 0 0 0 0 0 0 0 0 0 0 0 0 0 0 0 0 0 0 0 0 0 0 0 0 0 0 0 0 0 0 0 0 0 0 0 0 0 0 0 1 0 0 0 0 0 0 0 0 0 0 0 0 0 0 0 0 0 0 0 0 0 0 0 0 0 0 0 0 0 0 0 0 0 0 0 0 0 0 0 0 0 0 0 0 0 0 0 0 0 0 0 0 0 0 0 0 0 0 0 0 0 0 0 0 0 0 0 0 0 0 0 0 0 0 0 0 0 0 0 0 0 0 0 0 0 0 0 0 0 0 0 0 0 0 0 0 0 0 0 0 0 0 0 0 0 0 0 0 0 0 0 0 0 0 0 0 0 0 0 0 0 0 0 0 0 22 0 0 0 0 0 0 0 0 0 0 0 0 0 0 0 0 0 0 0 0 0 0 0 0 0 0 0 18 0 0 0 0 0 0 0 0 0 0 0 0 0 0 0 0 0 17 0 0 0 0 0 5 0 0 0 0 0 0 0 0 0 0 0 0 0 0 0 0 0 0 0 0 0 0 0 8 1 0 0 0 0 0 0 0 0 0 0 0 0 46 0 0 0 0 0 0 0 0 0 0 1 0 0 1 0 0 0 0 0 0 0 0 0 0 0 0 0 0 0 0 0 0 0 0 0 0 0 0 0 0 0 0 0 0 0 0 0 0 0 0 0 0 0 0 0 0 0 0 0 0 0 0 0 0 0 0 0 0 0 0 0 0 0 0 0 0 0 0 0 0 0 0 0 0 0 0 0 0 0 0 0 0 0 0 0 0 7 0 0 0 0 0 0 0 0 0 0 0 0 0 0 0 0 0 0 0 0 0 0 0 0 0 0 0 0 0 0 0 0 0 0 0 0 0 0 0 0 0 0 0 0 0 0 0 0 0 0 0 0 0 0 0 0 0 0 0 0 0 0 0 0 0 0 0 0 0 0 0 0 0 0 0 0 0 0 0 0 0 0 0 0 0 2 0 0 0 0.3023255813953488
0 0 0 0 0 0 0 0 0 0 0 0 0 0 0 0 0 0 0 0 0 0 0 0 0 0 0 0 0 0 0 0 0 0 0 0 0 0 0 0 0 0 0 0 0 0 0 0 0 0 0 0 0 0 0 0 0 0 0 0 0 0 0 0 0 0 0 0 0 0 0 0 1 0 0 0 0 0 0 0 0 0 0 0 0 0 0 0 0 0 3 0 0 0 0 0 0 0 0 0 0 0 20 16 0 0 0 0 0 0 0 0 0 0 0 0 0 0 0 0 0 0 0 0 0 0 0 0 0 0 0 0 0 0 0 0 0 0 0 0 0 0 0 0 0 0 0 0 0 0 0 0 0 0 0 0 1 0 0 0 0 0 0 0 0 0 0 0 0 0 0 0 0 0 0 0 0 0 0 0 0 0 0 0 0 0 0 0 0 0 0 0 0 0 0 0 0 0 0 0 0 0 0 0 0 0 0 0 0 0 0 0 0 0 0 0 0 0 0 0 0 0 0 0 0 0 0 0 0 0 0 0 0 0 0 0 0 0 0 0 0 0 0 0 0 0 0 0 0 0 0 0 0 0 0 0 0 0 0 0 0 0 0 0 0 0 0 0 0 0 0 0 0 0 0 0 0 0 0 0 0 0 20 0 0 0 0 0 0 0 0 0 0 0 0 0 0 0 0 0 0 0 0 0 0 0 0 0 0 0 21 0 0 0 0 0 0 0 0 0 0 0 0 0 0 0 0 0 18 0 0 0 0 0 5 0 0 0 0 0 0 0 0 0 0 0 0 0 0 0 0 0 0 0 0 0 0 0 9 1 0 0 0 0 0 0 0 0 0 0 0 0 49 0 0 0 0 0 0 0 0 0 0 1 0 0 1 0 0 0 0 0 0 0 0 0 0 0 0 0 0 0 0 0 0 0 0 0 0 0 0 0 0 0 0 0 0 0 0 0 0 0 0 0 0 0 0 0 0 0 0 0 0 0 0 0 0 0 0 0 0 0 0 0 0 0 0 0 0 0 0 0 0 0 0 0 0 0 0 0 0 0 0 0 0 0 0 0 0 5 0 0 0 0 0 0 0 0 0 0 0 0 0 0 0 0 0 0 0 0 0 0 0 0 0 0 0 0 0 0 0 0 0 0 0 0 0 0 0 0 0 0 0 0 0 0 0 0 0 0 0 0 0 0 0 0 0 0 0 0 0 0 0 0 0 0 0 0 0 0 0 0 0 0 0 0 0 0 0 0 0 0 0 0 0 1 0 0 0 0.3076923076923077
0 0 0 0 0 0 0 0 0 0 0 0 0 0 0 0 0 0 0 0 0 0 0 0 0 0 0 0 0 0 0 0 0 0 0 0 0 0 0 0 0 0 0 0 0 0 0 0 0 0 0 0 0 0 0 0 0 0 0 0 0 0 0 0 0 0 0 0 0 0 0 0 1 0 0 0 0 0 0 0 0 0 0 0 0 0 0 0 0 0 2 0 0 0 0 0 0 0 0 0 0 0 22 17 0 0 0 0 0 0 0 0 0 0 0 0 0 0 0 0 0 0 0 0 0 0 0 0 0 0 0 0 0 0 0 0 0 0 0 0 0 0 0 0 0 0 0 0 0 0 0 0 0 0 0 0 1 0 0 0 0 0 0 0 0 0 0 0 0 0 0 0 0 0 0 0 0 0 0 0 0 0 0 0 0 0 0 0 0 0 0 0 0 0 0 0 0 0 0 0 0 0 0 0 0 0 0 0 0 0 0 0 0 0 0 0 0 0 0 0 0 0 0 0 0 0 0 0 0 0 0 0 0 0 0 0 0 0 0 0 0 0 0 0 0 0 0 0 0 0 0 0 0 0 0 0 0 0 0 0 0 0 0 0 0 0 0 0 0 0 0 0 0 0 0 0 0 0 0 0 0 0 16 0 0 0 0 0 0 0 0 0 0 0 0 0 0 0 0 0 0 0 0 0 0 0 0 0 0 0 24 0 0 0 0 0 0 0 0 0 0 0 0 0 0 0 0 0 18 0 0 0 0 0 5 0 0 0 0 0 0 0 0 0 0 0 0 0 0 0 0 0 0 0 0 0 0 0 7 1 0 0 0 0 0 0 0 0 0 0 0 0 53 0 0 0 0 0 0 0 0 0 0 1 0 0 1 0 0 0 0 0 0 0 0 0 0 0 0 0 0 0 0 0 0 0 0 0 0 0 0 0 0 0 0 0 0 0 0 0 0 0 0 0 0 0 0 0 0 0 0 0 0 0 0 0 0 0 0 0 0 0 0 0 0 0 0 0 0 0 0 0 0 0 0 0 0 0 0 0 0 0 0 0 0 0 0 0 0 4 0 0 0 0 0 0 0 0 0 0 0 0 0 0 0 0 0 0 0 0 0 0 0 0 0 0 0 0 0 0 0 0 0 0 0 0 0 0 0 0 0 0 0 0 0 0 0 0 0 0 0 0 0 0 0 0 0 0 0 0 0 0 0 0 0 0 0 0 0 0 0 0 0 0 0 0 0 0 0 0 0 0 0 0 0 1 0 0 0 0.3112701252236136
0 0 0 0 0 0 0 0 0 0 0 0 0 0 0 0 0 0 0 0 0 0 0 0 0 0 0 0 0 0 0 0 0 0 0 0 0 0 0 0 0 0 0 0 0 0 0 0 0 0 0 0 0 0 0 0 0 0 0 0 0 0 0 0 0 0 0 0 0 0 0 0 1 0 0 0 0 0 0 0 0 0 0 0 0 0 0 0 0 0 2 0 0 0 0 0 0 0 0 0 0 0 22 19 0 0 0 0 0 0 0 0 0 0 0 0 0 0 0 0 0 0 0 0 0 0 0 0 0 0 0 0 0 0 0 0 0 0 0 0 0 0 0 0 0 0 0 0 0 0 0 0 0 0 0 0 1 0 0 0 0 0 0 0 0 0 0 0 0 0 0 0 0 0 0 0 0 0 0 0 0 0 0 0 0 0 0 0 0 0 0 0 0 0 0 0 0 0 0 0 0 0 0 0 0 0 0 0 0 0 0 0 0 0 0 0 0 0 0 0 0 0 0 0 0 0 0 0 0 0 0 0 0 0 0 0 0 0 0 0 0 0 0 0 0 0 0 0 0 0 0 0 0 0 0 0 0 0 0 0 0 0 0 0 0 0 0 0 0 0 0 0 0 0 0 0 0 0 0 0 0 0 15 0 0 0 0 0 0 0 0 0 0 0 0 0 0 0 0 0 0 0 0 0 0 0 0 0 0 0 22 0 0 0 0 0 0 0 0 0 0 0 0 0 0 0 0 0 18 0 0 0 0 0 4 0 0 0 0 0 0 0 0 0 0 0 0 0 0 0 0 0 0 0 0 0 0 0 9 1 0 0 0 0 0 0 0 0 0 0 0 0 50 0 0 0 0 0 0 0 0 0 0 1 0 0 0 0 0 0 0 0 0 0 0 0 0 0 0 0 0 0 0 0 0 0 0 0 0 0 0 0 0 0 0 0 0 0 0 0 0 0 0 0 0 0 0 0 0 0 0 0 0 0 0 0 0 0 0 0 0 0 0 0 0 0 0 0 0 0 0 0 0 0 0 0 0 0 0 0 0 0 0 0 0 0 0 0 0 4 0 0 0 0 0 0 0 0 0 0 0 0 0 0 0 0 0 0 0 0 0 0 0 0 0 0 0 0 0 0 0 0 0 0 0 0 0 0 0 0 0 0 0 0 0 0 0 0 0 0 0 0 0 0 0 0 0 0 0 0 0 0 0 0 0 0 0 0 0 0 0 0 0 0 0 0 0 0 0 0 0 0 0 0 0 1 0 0 0 0.3041144901610018
0 0 0 0 0 0 0 0 0 0 0 0 0 0 0 0 0 0 0 0 0 0 0 0 0 0 0 0 0 0 0 0 0 0 0 0 0 0 0 0 0 0 0 0 0 0 0 0 0 0 0 0 0 0 0 0 0 0 0 0 0 0 0 0 0 0 0 0 0 0 0 0 1 0 0 0 0 0 0 0 0 0 0 0 0 0 0 0 0 0 2 0 0 0 0 0 0 0 0 0 0 0 19 19 0 0 0 0 0 0 0 0 0 0 0 0 0 0 0 0 0 0 0 0 0 0 0 0 0 0 0 0 0 0 0 0 0 0 0 0 0 0 0 0 0 0 0 0 0 0 0 0 0 0 0 0 1 0 0 0 0 0 0 0 0 0 0 0 0 0 0 0 0 0 0 0 0 0 0 0 0 0 0 0 0 0 0 0 0 0 0 0 0 0 0 0 0 0 0 0 0 0 0 0 0 0 0 0 0 0 0 0 0 0 0 0 0 0 0 0 0 0 0 0 0 0 0 0 0 0 0 0 0 0 0 0 0 0 0 0 0 0 0 0 0 0 0 0 0 0 0 0 0 0 0 0 0 0 0 0 0 0 0 0 0 0 0 0 0 0 0 0 0 0 0 0 0 0 0 0 0 0 12 0 0 0 0 0 0 0 0 0 0 0 0 0 0 0 0 0 0 0 0 0 0 0 0 0 0 0 23 0 0 0 0 0 0 0 0 0 0 0 0 0 0 0 0 0 17 0 0 0 0 0 4 0 0 0 0 0 0 0 0 0 0 0 0 0 0 0 0 0 0 0 0 0 0 0 7 1 0 0 0 0 0 0 0 0 0 0 0 0 46 0 0 0 0 0 0 0 0 0 0 1 0 0 0 0 0 0 0 0 0 0 0 0 0 0 0 0 0 0 0 0 0 0 0 0 0 0 0 0 0 0 0 0 0 0 0 0 0 0 0 0 0 0 0 0 0 0 0 0 0 0 0 0 0 0 0 0 0 0 0 0 0 0 0 0 0 0 0 0 0 0 0 0 0 0 0 0 0 0 0 0 0 0 0 0 0 3 0 0 0 0 0 0 0 0 0 0 0 0 0 0 0 0 0 0 0 0 0 0 0 0 0 0 0 0 0 0 0 0 0 0 0 0 0 0 0 0 0 0 0 0 0 0 0 0 0 0 0 0 0 0 0 0 0 0 0 0 0 0 0 0 0 0 0 0 0 0 0 0 0 0 0 0 0 0 0 0 0 0 0 0 0 1 0 0 0 0.2808586762075134
0 0 0 0 0 0 0 0 0 0 0 0 0 0 0 0 0 0 0 0 0 0 0 0 0 0 0 0 0 0 0 0 0 0 0 0 0 0 0 0 0 0 0 0 0 0 0 0 0 0 0 0 0 0 0 0 0 0 0 0 0 0 0 0 0 0 0 0 0 0 0 0 1 0 0 0 0 0 0 0 0 0 0 0 0 0 0 0 0 0 2 0 0 0 0 0 0 0 0 0 0 0 18 20 0 0 0 0 0 0 0 0 0 0 0 0 0 0 0 0 0 0 0 0 0 0 0 0 0 0 0 0 0 0 0 0 0 0 0 0 0 0 0 0 0 0 0 0 0 0 0 0 0 0 0 0 1 0 0 0 0 0 0 0 0 0 0 0 0 0 0 0 0 0 0 0 0 0 0 0 0 0 0 0 0 0 0 0 0 0 0 0 0 0 0 0 0 0 0 0 0 0 0 0 0 0 0 0 0 0 0 0 0 0 0 0 0 0 0 0 0 0 0 0 0 0 0 0 0 0 0 0 0 0 0 0 0 0 0 0 0 0 0 0 0 0 0 0 0 0 0 0 0 0 0 0 0 0 0 0 0 0 0 0 0 0 0 0 0 0 0 0 0 0 0 0 0 0 0 0 0 0 12 0 0 0 0 0 0 0 0 0 0 0 0 0 0 0 0 0 0 0 0 0 0 0 0 0 0 0 24 0 0 0 0 0 0 0 0 0 0 0 0 0 0 0 0 0 16 0 0 0 0 0 4 0 0 0 0 0 0 0 0 0 0 0 0 0 0 0 0 0 0 0 0 0 0 0 7 1 0 0 0 0 0 0 0 0 0 0 0 0 43 0 0 0 0 0 0 0 0 0 0 1 0 0 0 0 0 0 0 0 0 0 0 0 0 0 0 0 0 0 0 0 0 0 0 0 0 0 0 0 0 0 0 0 0 0 0 0 0 0 0 0 0 0 0 0 0 0 0 0 0 0 0 0 0 0 0 0 0 0 0 0 0 0 0 0 0 0 0 0 0 0 0 0 0 0 0 0 0 0 0 0 0 0 0 0 0 3 0 0 0 0 0 0 0 0 0 0 0 0 0 0 0 0 0 0 0 0 0 0 0 0 0 0 0 0 0 0 0 0 0 0 0 0 0 0 0 0 0 0 0 0 0 0 0 0 0 0 0 0 0 0 0 0 0 0 0 0 0 0 0 0 0 0 0 0 0 0 0 0 0 0 0 0 0 0 0 0 0 0 0 0 0 1 0 0 0 0.27549194991055456
0 0 0 0 0 0 0 0 0 0 0 0 0 0 0 0 0 0 0 0 0 0 0 0 0 0 0 0 0 0 0 0 0 0 0 0 0 0 0 0 0 0 0 0 0 0 0 0 0 0 0 0 0 0 0 0 0 0 0 0 0 0 0 0 0 0 0 0 0 0 0 0 1 0 0 0 0 0 0 0 0 0 0 0 0 0 0 0 0 0 1 0 0 0 0 0 0 0 0 0 0 0 16 22 0 0 0 0 0 0 0 0 0 0 0 0 0 0 0 0 0 0 0 0 0 0 0 0 0 0 0 0 0 0 0 0 0 0 0 0 0 0 0 0 0 0 0 0 0 0 0 0 0 0 0 0 1 0 0 0 0 0 0 0 0 0 0 0 0 0 0 0 0 0 0 0 0 0 0 0 0 0 0 0 0 0 0 0 0 0 0 0 0 0 0 0 0 0 0 0 0 0 0 0 0 0 0 0 0 0 0 0 0 0 0 0 0 0 0 0 0 0 0 0 0 0 0 0 0 0 0 0 0 0 0 0 0 0 0 0 0 0 0 0 0 0 0 0 0 0 0 0 0 0 0 0 0 0 0 0 0 0 0 0 0 0 0 0 0 0 0 0 0 0 0 0 0 0 0 0 0 0 11 0 0 0 0 0 0 0 0 0 0 0 0 0 0 0 0 0 0 0 0 0 0 0 0 0 0 0 26 0 0 0 0 0 0 0 0 0 0 0 0 0 0 0 0 0 18 0 0 0 0 0 1 0 0 0 0 0 0 0 0 0 0 0 0 0 0 0 0 0 0 0 0 0 0 0 5 0 0 0 0 0 0 0 0 0 0 0 0 0 46 0 0 0 0 0 0 0 0 0 0 1 0 0 0 0 0 0 0 0 0 0 0 0 0 0 0 0 0 0 0 0 0 0 0 0 0 0 0 0 0 0 0 0 0 0 0 0 0 0 0 0 0 0 0 0 0 0 0 0 0 0 0 0 0 0 0 0 0 0 0 0 0 0 0 0 0 0 0 0 0 0 0 0 0 0 0 0 0 0 0 0 0 0 0 0 0 4 0 0 0 0 0 0 0 0 0 0 0 0 0 0 0 0 0 0 0 0 0 0 0 0 0 0 0 0 0 0 0 0 0 0 0 0 0 0 0 0 0 0 0 0 0 0 0 0 0 0 0 0 0 0 0 0 0 0 0 0 0 0 0 0 0 0 0 0 0 0 0 0 0 0 0 0 0 0 0 0 0 0 0 0 0 1 0 0 0 0.27549194991055456
0 0 0 0 0 0 0 0 0 0 0 0 0 0 0 0 0 0 0 0 0 0 0 0 0 0 0 0 0 0 0 0 0 0 0 0 0 0 0 0 0 0 0 0 0 0 0 0 0 0 0 0 0 0 0 0 0 0 0 0 0 0 0 0 0 0 0 0 0 0 0 0 1 0 0 0 0 0 0 0 0 0 0 0 0 0 0 0 0 0 1 0 0 0 0 0 0 0 0 0 0 0 14 23 0 0 0 0 0 0 0 0 0 0 0 0 0 0 0 0 0 0 0 0 0 0 0 0 0 0 0 0 0 0 0 0 0 0 0 0 0 0 0 0 0 0 0 0 0 0 0 0 0 0 0 0 0 0 0 0 0 0 0 0 0 0 0 0 0 0 0 0 0 0 0 0 0 0 0 0 0 0 0 0 0 0 0 0 0 0 0 0 0 0 0 0 0 0 0 0 0 0 0 0 0 0 0 0 0 0 0 0 0 0 0 0 0 0 0 0 0 0 0 0 0 0 0 0 0 0 0 0 0 0 0 0 0 0 0 0 0 0 0 0 0 0 0 0 0 0 0 0 0 0 0 0 0 0 0 0 0 0 0 0 0 0 0 0 0 0 0 0 0 0 0 0 0 0 0 0 0 0 11 0 0 0 0 0 0 0 0 0 0 0 0 0 0 0 0 0 0 0 0 0 0 0 0 0 0 0 26 0 0 0 0 0 0 0 0 0 0 0 0 0 0 0 0 0 15 0 0 0 0 0 1 0 0 0 0 0 0 0 0 0 0 0 0 0 0 0 0 0 0 0 0 0 0 0 7 0 0 0 0 0 0 0 0 0 0 0 0 0 41 0 0 0 0 0 0 0 0 0 0 1 0 0 0 0 0 0 0 0 0 0 0 0 0 0 0 0 0 0 0 0 0 0 0 0 0 0 0 0 0 0 0 0 0 0 0 0 0 0 0 0 0 0 0 0 0 0 0 0 0 0 0 0 0 0 0 0 0 0 0 0 0 0 0 0 0 0 0 0 0 0 0 0 0 0 0 0 0 0 0 0 0 0 0 0 0 5 0 0 0 0 0 0 0 0 0 0 0 0 0 0 0 0 0 0 0 0 0 0 0 0 0 0 0 0 0 0 0 0 0 0 0 0 0 0 0 0 0 0 0 0 0 0 0 0 0 0 0 0 0 0 0 0 0 0 0 0 0 0 0 0 0 0 0 0 0 0 0 0 0 0 0 0 0 0 0 0 0 0 0 0 0 1 0 0 0 0.2629695885509839
0 0 0 0 0 0 0 0 0 0 0 0 0 0 0 0 0 0 0 0 0 0 0 0 0 0 0 0 0 0 0 0 0 0 0 0 0 0 0 0 0 0 0 0 0 0 0 0 0 0 0 0 0 0 0 0 0 0 0 0 0 0 0 0 0 0 0 0 0 0 0 0 1 0 0 0 0 0 0 0 0 0 0 0 0 0 0 0 0 0 0 0 0 0 0 0 0 0 0 0 0 0 12 28 0 0 0 0 0 0 0 0 0 0 0 0 0 0 0 0 0 0 0 0 0 0 0 0 0 0 0 0 0 0 0 0 0 0 0 0 0 0 0 0 0 0 0 0 0 0 0 0 0 0 0 0 0 0 0 0 0 0 0 0 0 0 0 0 0 0 0 0 0 0 0 0 0 0 0 0 0 0 0 0 0 0 0 0 0 0 0 0 0 0 0 0 0 0 0 0 0 0 0 0 0 0 0 0 0 0 0 0 0 0 0 0 0 0 0 0 0 0 0 0 0 0 0 0 0 0 0 0 0 0 0 0 0 0 0 0 0 0 0 0 0 0 0 0 0 0 0 0 0 0 0 0 0 0 0 0 0 0 0 0 0 0 0 0 0 0 0 0 0 0 0 0 0 0 0 0 0 0 12 0 0 0 0 0 0 0 0 0 0 0 0 0 0 0 0 0 0 0 0 0 0 0 0 0 0 0 23 0 0 0 0 0 0 0 0 0 0 0 0 0 0 0 0 0 14 0 0 0 0 0 1 0 0 0 0 0 0 0 0 0 0 0 0 0 0 0 0 0 0 0 0 0 0 0 3 0 0 0 0 0 0 0 0 0 0 0 0 0 42 0 0 0 0 0 0 0 0 0 0 0 0 0 0 0 0 0 0 0 0 0 0 0 0 0 0 0 0 0 0 0 0 0 0 0 0 0 0 0 0 0 0 0 0 0 0 0 0 0 0 0 0 0 0 0 0 0 0 0 0 0 0 0 0 0 0 0 0 0 0 0 0 0 0 0 0 0 0 0 0 0 0 0 0 0 0 0 0 0 0 0 0 0 0 0 0 7 0 0 0 0 0 0 0 0 0 0 0 0 0 0 0 0 0 0 0 0 0 0 0 0 0 0 0 0 0 0 0 0 0 0 0 0 0 0 0 0 0 0 0 0 0 0 0 0 0 0 0 0 0 0 0 0 0 0 0 0 0 0 0 0 0 0 0 0 0 0 0 0 0 0 0 0 0 0 0 0 0 0 0 0 0 1 0 0 0 0.25760286225402509
0 0 0 0 0 0 0 0 0 0 0 0 0 0 0 0 0 0 0 0 0 0 0 0 0 0 0 0 0 0 0 0 0 0 0 0 0 0 0 0 0 0 0 0 0 0 0 0 0 0 0 0 0 0 0 0 0 0 0 0 0 0 0 0 0 0 0 0 0 0 0 0 1 0 0 0 0 0 0 0 0 0 0 0 0 0 0 0 0 0 0 0 0 0 0 0 0 0 0 0 0 0 13 28 0 0 0 0 0 0 0 0 0 0 0 0 0 0 0 0 0 0 0 0 0 0 0 0 0 0 0 0 0 0 0 0 0 0 0 0 0 0 0 0 0 0 0 0 0 0 0 0 0 0 0 0 0 0 0 0 0 0 0 0 0 0 0 0 0 0 0 0 0 0 0 0 0 0 0 0 0 0 0 0 0 0 0 0 0 0 0 0 0 0 0 0 0 0 0 0 0 0 0 0 0 0 0 0 0 0 0 0 0 0 0 0 0 0 0 0 0 0 0 0 0 0 0 0 0 0 0 0 0 0 0 0 0 0 0 0 0 0 0 0 0 0 0 0 0 0 0 0 0 0 0 0 0 0 0 0 0 0 0 0 0 0 0 0 0 0 0 0 0 0 0 0 0 0 0 0 0 0 13 0 0 0 0 0 0 0 0 0 0 0 0 0 0 0 0 0 0 0 0 0 0 0 0 0 0 0 22 0 0 0 0 0 0 0 0 0 0 0 0 0 0 0 0 0 16 0 0 0 0 0 1 0 0 0 0 0 0 0 0 0 0 0 0 0 0 0 0 0 0 0 0 0 0 0 3 0 0 0 0 0 0 0 0 0 0 0 0 0 36 0 0 0 0 0 0 0 0 0 0 0 0 0 0 0 0 0 0 0 0 0 0 0 0 0 0 0 0 0 0 0 0 0 0 0 0 0 0 0 0 0 0 0 0 0 0 0 0 0 0 0 0 0 0 0 0 0 0 0 0 0 0 0 0 0 0 0 0 0 0 0 0 0 0 0 0 0 0 0 0 0 0 0 0 0 0 0 0 0 0 0 0 0 0 0 0 7 0 0 0 0 0 0 0 0 0 0 0 0 0 0 0 0 0 0 0 0 0 0 0 0 0 0 0 0 0 0 0 0 0 0 0 0 0 0 0 0 0 0 0 0 0 0 0 0 0 0 0 0 0 0 0 0 0 0 0 0 0 0 0 0 0 0 0 0 0 0 0 0 0 0 0 0 0 0 0 0 0 0 0 0 0 1 0 0 0 0.2522361359570662
0 0 0 0 0 0 0 0 0 0 0 0 0 0 0 0 0 0 0 0 0 0 0 0 0 0 0 0 0 0 0 0 0 0 0 0 0 0 0 0 0 0 0 0 0 0 0 0 0 0 0 0 0 0 0 0 0 0 0 0 0 0 0 0 0 0 0 0 0 0 0 0 1 0 0 0 0 0 0 0 0 0 0 0 0 0 0 0 0 0 0 0 0 0 0 0 0 0 0 0 0 0 9 29 0 0 0 0 0 0 0 0 0 0 0 0 0 0 0 0 0 0 0 0 0 0 0 0 0 0 0 0 0 0 0 0 0 0 0 0 0 0 0 0 0 0 0 0 0 0 0 0 0 0 0 0 0 0 0 0 0 0 0 0 0 0 0 0 0 0 0 0 0 0 0 0 0 0 0 0 0 0 0 0 0 0 0 0 0 0 0 0 0 0 0 0 0 0 0 0 0 0 0 0 0 0 0 0 0 0 0 0 0 0 0 0 0 0 0 0 0 0 0 0 0 0 0 0 0 0 0 0 0 0 0 0 0 0 0 0 0 0 0 0 0 0 0 0 0 0 0 0 0 0 0 0 0 0 0 0 0 0 0 0 0 0 0 0 0 0 0 0 0 0 0 0 0 0 0 0 0 0 13 0 0 0 0 0 0 0 0 0 0 0 0 0 0 0 0 0 0 0 0 0 0 0 0 0 0 0 23 0 0 0 0 0 0 0 0 0 0 0 0 0 0 0 0 0 15 0 0 0 0 0 0 0 0 0 0 0 0 0 0 0 0 0 0 0 0 0 0 0 0 0 0 0 0 0 2 0 0 0 0 0 0 0 0 0 0 0 0 0 35 0 0 0 0 0 0 0 0 0 0 0 0 0 0 0 0 0 0 0 0 0 0 0 0 0 0 0 0 0 0 0 0 0 0 0 0 0 0 0 0 0 0 0 0 0 0 0 0 0 0 0 0 0 0 0 0 0 0 0 0 0 0 0 0 0 0 0 0 0 0 0 0 0 0 0 0 0 0 0 0 0 0 0 0 0 0 0 0 0 0 0 0 0 0 0 0 7 0 0 0 0 0 0 0 0 0 0 0 0 0 0 0 0 0 0 0 0 0 0 0 0 0 0 0 0 0 0 0 0 0 0 0 0 0 0 0 0 0 0 0 0 0 0 0 0 0 0 0 0 0 0 0 0 0 0 0 0 0 0 0 0 0 0 0 0 0 0 0 0 0 0 0 0 0 0 0 0 0 0 0 0 0 0 0 0 0 0.23971377459749552
0 0 0 0 0 0 0 0 0 0 0 0 0 0 0 0 0 0 0 0 0 0 0 0 0 0 0 0 0 0 0 0 0 0 0 0 0 0 0 0 0 0 0 0 0 0 0 0 0 0 0 0 0 0 0 0 0 0 0 0 0 0 0 0 0 0 0 0 0 0 0 0 1 0 0 0 0 0 0 0 0 0 0 0 0 0 0 0 0 0 0 0 0 0 0 0 0 0 0 0 0 0 7 27 0 0 0 0 0 0 0 0 0 0 0 0 0 0 0 0 0 0 0 0 0 0 0 0 0 0 0 0 0 0 0 0 0 0 0 0 0 0 0 0 0 0 0 0 0 0 0 0 0 0 0 0 0 0 0 0 0 0 0 0 0 0 0 0 0 0 0 0 0 0 0 0 0 0 0 0 0 0 0 0 0 0 0 0 0 0 0 0 0 0 0 0 0 0 0 0 0 0 0 0 0 0 0 0 0 0 0 0 0 0 0 0 0 0 0 0 0 0 0 0 0 0 0 0 0 0 0 0 0 0 0 0 0 0 0 0 0 0 0 0 0 0 0 0 0 0 0 0 0 0 0 0 0 0 0 0 0 0 0 0 0 0 0 0 0 0 0 0 0 0 0 0 0 0 0 0 0 0 12 0 0 0 0 0 0 0 0 0 0 0 0 0 0 0 0 0 0 0 0 0 0 0 0 0 0 0 23 0 0 0 0 0 0 0 0 0 0 0 0 0 0 0 0 0 16 0 0 0 0 0 0 0 0 0 0 0 0 0 0 0 0 0 0 0 0 0 0 0 0 0 0 0 0 0 2 0 0 0 0 0 0 0 0 0 0 0 0 0 31 0 0 0 0 0 0 0 0 0 0 0 0 0 0 0 0 0 0 0 0 0 0 0 0 0 0 0 0 0 0 0 0 0 0 0 0 0 0 0 0 0 0 0 0 0 0 0 0 0 0 0 0 0 0 0 0 0 0 0 0 0 0 0 0 0 0 0 0 0 0 0 0 0 0 0 0 0 0 0 0 0 0 0 0 0 0 0 0 0 0 0 0 0 0 0 0 10 0 0 0 0 0 0 0 0 0 0 0 0 0 0 0 0 0 0 0 0 0 0 0 0 0 0 0 0 0 0 0 0 0 0 0 0 0 0 0 0 0 0 0 0 0 0 0 0 0 0 0 0 0 0 0 0 0 0 0 0 0 0 0 0 0 0 0 0 0 0 0 0 0 0 0 0 0 0 0 0 0 0 0 0 0 0 0 0 0 0.23076923076923079
0 0 0 0 0 0 0 0 0 0 0 0 0 0 0 0 0 0 0 0 0 0 0 0 0 0 0 0 0 0 0 0 0 0 0 0 0 0 0 0 0 0 0 0 0 0 0 0 0 0 0 0 0 0 0 0 0 0 0 0 0 0 0 0 0 0 0 0 0 0 0 0 1 0 0 0 0 0 0 0 0 0 0 0 0 0 0 0 0 0 0 0 0 0 0 0 0 0 0 0 0 0 7 24 0 0 0 0 0 0 0 0 0 0 0 0 0 0 0 0 0 0 0 0 0 0 0 0 0 0 0 0 0 0 0 0 0 0 0 0 0 0 0 0 0 0 0 0 0 0 0 0 0 0 0 0 0 0 0 0 0 0 0 0 0 0 0 0 0 0 0 0 0 0 0 0 0 0 0 0 0 0 0 0 0 0 0 0 0 0 0 0 0 0 0 0 0 0 0 0 0 0 0 0 0 0 0 0 0 0 0 0 0 0 0 0 0 0 0 0 0 0 0 0 0 0 0 0 0 0 0 0 0 0 0 0 0 0 0 0 0 0 0 0 0 0 0 0 0 0 0 0 0 0 0 0 0 0 0 0 0 0 0 0 0 0 0 0 0 0 0 0 0 0 0 0 0 0 0 0 0 0 10 0 0 0 0 0 0 0 0 0 0 0 0 0 0 0 0 0 0 0 0 0 0 0 0 0 0 0 21 0 0 0 0 0 0 0 0 0 0 0 0 0 0 0 0 0 15 0 0 0 0 0 0 0 0 0 0 0 0 0 0 0 0 0 0 0 0 0 0 0 0 0 0 0 0 0 2 0 0 0 0 0 0 0 0 0 0 0 0 0 30 0 0 0 0 0 0 0 0 0 0 0 0 0 0 0 0 0 0 0 0 0 0 0 0 0 0 0 0 0 0 0 0 0 0 0 0 0 0 0 0 0 0 0 0 0 0 0 0 0 0 0 0 0 0 0 0 0 0 0 0 0 0 0 0 0 0 0 0 0 0 0 0 0 0 0 0 0 0 0 0 0 0 0 0 0 0 0 0 0 0 0 0 0 0 0 0 11 0 0 0 0 0 0 0 0 0 0 0 0 0 0 0 0 0 0 0 0 0 0 0 0 0 0 0 0 0 0 0 0 0 0 0 0 0 0 0 0 0 0 0 0 0 0 0 0 0 0 0 0 0 0 0 0 0 0 0 0 0 0 0 0 0 0 0 0 0 0 0 0 0 0 0 0 0 0 0 0 0 0 0 0 0 0 0 0 0 0.21645796064400717
0 0 0 0 0 0 0 0 0 0 0 0 0 0 0 0 0 0 0 0 0 0 0 0 0 0 0 0 0 0 0 0 0 0 0 0 0 0 0 0 0 0 0 0 0 0 0 0 0 0 0 0 0 0 0 0 0 0 0 0 0 0 0 0 0 0 0 0 0 0 0 0 0 0 0 0 0 0 0 0 0 0 0 0 0 0 0 0 0 0 0 0 0 0 0 0 0 0 0 0 0 0 8 21 0 0 0 0 0 0 0 0 0 0 0 0 0 0 0 0 0 0 0 0 0 0 0 0 0 0 0 0 0 0 0 0 0 0 0 0 0 0 0 0 0 0 0 0 0 0 0 0 0 0 0 0 0 0 0 0 0 0 0 0 0 0 0 0 0 0 0 0 0 0 0 0 0 0 0 0 0 0 0 0 0 0 0 0 0 0 0 0 0 0 0 0 0 0 0 0 0 0 0 0 0 0 0 0 0 0 0 0 0 0 0 0 0 0 0 0 0 0 0 0 0 0 0 0 0 0 0 0 0 0 0 0 0 0 0 0 0 0 0 0 0 0 0 0 0 0 0 0 0 0 0 0 0 0 0 0 0 0 0 0 0 0 0 0 0 0 0 0 0 0 0 0 0 0 0 0 0 0 7 0 0 0 0 0 0 0 0 0 0 0 0 0 0 0 0 0 0 0 0 0 0 0 0 0 0 0 20 0 0 0 0 0 0 0 0 0 0 0 0 0 0 0 0 0 14 0 0 0 0 0 0 0 0 0 0 0 0 0 0 0 0 0 0 0 0 0 0 0 0 0 0 0 0 0 2 0 0 0 0 0 0 0 0 0 0 0 0 0 27 0 0 0 0 0 0 0 0 0 0 0 0 0 0 0 0 0 0 0 0 0 0 0 0 0 0 0 0 0 0 0 0 0 0 0 0 0 0 0 0 0 0 0 0 0 0 0 0 0 0 0 0 0 0 0 0 0 0 0 0 0 0 0 0 0 0 0 0 0 0 0 0 0 0 0 0 0 0 0 0 0 0 0 0 0 0 0 0 0 0 0 0 0 0 0 0 15 0 0 0 0 0 0 0 0 0 0 0 0 0 0 0 0 0 0 0 0 0 0 0 0 0 0 0 0 0 0 0 0 0 0 0 0 0 0 0 0 0 0 0 0 0 0 0 0 0 0 0 0 0 0 0 0 0 0 0 0 0 0 0 0 0 0 0 0 0 0 0 0 0 0 0 0 0 0 0 0 0 0 0 0 0 0 0 0 0 0.2039355992844365
0 0 0 0 0 0 0 0 0 0 0 0 0 0 0 0 0 0 0 0 0 0 0 0 0 0 0 0 0 0 0 0 0 0 0 0 0 0 0 0 0 0 0 0 0 0 0 0 0 0 0 0 0 0 0 0 0 0 0 0 0 0 0 0 0 0 0 0 0 0 0 0 0 0 0 0 0 0 0 0 0 0 0 0 0 0 0 0 0 0 0 0 0 0 0 0 0 0 0 0 0 0 6 18 0 0 0 0 0 0 0 0 0 0 0 0 0 0 0 0 0 0 0 0 0 0 0 0 0 0 0 0 0 0 0 0 0 0 0 0 0 0 0 0 0 0 0 0 0 0 0 0 0 0 0 0 0 0 0 0 0 0 0 0 0 0 0 0 0 0 0 0 0 0 0 0 0 0 0 0 0 0 0 0 0 0 0 0 0 0 0 0 0 0 0 0 0 0 0 0 0 0 0 0 0 0 0 0 0 0 0 0 0 0 0 0 0 0 0 0 0 0 0 0 0 0 0 0 0 0 0 0 0 0 0 0 0 0 0 0 0 0 0 0 0 0 0 0 0 0 0 0 0 0 0 0 0 0 0 0 0 0 0 0 0 0 0 0 0 0 0 0 0 0 0 0 0 0 0 0 0 0 5 0 0 0 0 0 0 0 0 0 0 0 0 0 0 0 0 0 0 0 0 0 0 0 0 0 0 0 14 0 0 0 0 0 0 0 0 0 0 0 0 0 0 0 0 0 16 0 0 0 0 0 0 0 0 0 0 0 0 0 0 0 0 0 0 0 0 0 0 0 0 0 0 0 0 0 2 0 0 0 0 0 0 0 0 0 0 0 0 0 24 0 0 0 0 0 0 0 0 0 0 0 0 0 0 0 0 0 0 0 0 0 0 0 0 0 0 0 0 0 0 0 0 0 0 0 0 0 0 0 0 0 0 0 0 0 0 0 0 0 0 0 0 0 0 0 0 0 0 0 0 0 0 0 0 0 0 0 0 0 0 0 0 0 0 0 0 0 0 0 0 0 0 0 0 0 0 0 0 0 0 0 0 0 0 0 0 18 0 0 0 0 0 0 0 0 0 0 0 0 0 0 0 0 0 0 0 0 0 0 0 0 0 0 0 0 0 0 0 0 0 0 0 0 0 0 0 0 0 0 0 0 0 0 0 0 0 0 0 0 0 0 0 0 0 0 0 0 0 0 0 0 0 0 0 0 0 0 0 0 0 0 0 0 0 0 0 0 0 0 0 0 0 0 0 0 0 0.18425760286225405
0 0 0 0 0 0 0 0 0 0 0 0 0 0 0 0 0 0 0 0 0 0 0 0 0 0 0 0 0 0 0 0 0 0 0 0 0 0 0 0 0 0 0 0 0 0 0 0 0 0 0 0 0 0 0 0 0 0 0 0 0 0 0 0 0 0 0 0 0 0 0 0 0 0 0 0 0 0 0 0 0 0 0 0 0 0 0 0 0 0 0 0 0 0 0 0 0 0 0 0 0 0 5 16 0 0 0 0 0 0 0 0 0 0 0 0 0 0 0 0 0 0 0 0 0 0 0 0 0 0 0 0 0 0 0 0 0 0 0 0 0 0 0 0 0 0 0 0 0 0 0 0 0 0 0 0 0 0 0 0 0 0 0 0 0 0 0 0 0 0 0 0 0 0 0 0 0 0 0 0 0 0 0 0 0 0 0 0 0 0 0 0 0 0 0 0 0 0 0 0 0 0 0 0 0 0 0 0 0 0 0 0 0 0 0 0 0 0 0 0 0 0 0 0 0 0 0 0 0 0 0 0 0 0 0 0 0 0 0 0 0 0 0 0 0 0 0 0 0 0 0 0 0 0 0 0 0 0 0 0 0 0 0 0 0 0 0 0 0 0 0 0 0 0 0 0 0 0 0 0 0 0 3 0 0 0 0 0 0 0 0 0 0 0 0 0 0 0 0 0 0 0 0 0 0 0 0 0 0 0 13 0 0 0 0 0 0 0 0 0 0 0 0 0 0 0 0 0 16 0 0 0 0 0 0 0 0 0 0 0 0 0 0 0 0 0 0 0 0 0 0 0 0 0 0 0 0 0 3 0 0 0 0 0 0 0 0 0 0 0 0 0 22 0 0 0 0 0 0 0 0 0 0 0 0 0 0 0 0 0 0 0 0 0 0 0 0 0 0 0 0 0 0 0 0 0 0 0 0 0 0 0 0 0 0 0 0 0 0 0 0 0 0 0 0 0 0 0 0 0 0 0 0 0 0 0 0 0 0 0 0 0 0 0 0 0 0 0 0 0 0 0 0 0 0 0 0 0 0 0 0 0 0 0 0 0 0 0 0 17 0 0 0 0 0 0 0 0 0 0 0 0 0 0 0 0 0 0 0 0 0 0 0 0 0 0 0 0 0 0 0 0 0 0 0 0 0 0 0 0 0 0 0 0 0 0 0 0 0 0 0 0 0 0 0 0 0 0 0 0 0 0 0 0 0 0 0 0 0 0 0 0 0 0 0 0 0 0 0 0 0 0 0 0 0 0 0 0 0 0.16994633273703042
0 0 0 0 0 0 0 0 0 0 0 0 0 0 0 0 0 0 0 0 0 0 0 0 0 0 0 0 0 0 0 0 0 0 0 0 0 0 0 0 0 0 0 0 0 0 0 0 0 0 0 0 0 0 0 0 0 0 0 0 0 0 0 0 0 0 0 0 0 0 0 0 0 0 0 0 0 0 0 0 0 0 0 0 0 0 0 0 0 0 0 0 0 0 0 0 0 0 0 0 0 0 4 14 0 0 0 0 0 0 0 0 0 0 0 0 0 0 0 0 0 0 0 0 0 0 0 0 0 0 0 0 0 0 0 0 0 0 0 0 0 0 0 0 0 0 0 0 0 0 0 0 0 0 0 0 0 0 0 0 0 0 0 0 0 0 0 0 0 0 0 0 0 0 0 0 0 0 0 0 0 0 0 0 0 0 0 0 0 0 0 0 0 0 0 0 0 0 0 0 0 0 0 0 0 0 0 0 0 0 0 0 0 0 0 0 0 0 0 0 0 0 0 0 0 0 0 0 0 0 0 0 0 0 0 0 0 0 0 0 0 0 0 0 0 0 0 0 0 0 0 0 0 0 0 0 0 0 0 0 0 0 0 0 0 0 0 0 0 0 0 0 0 0 0 0 0 0 0 0 0 0 3 0 0 0 0 0 0 0 0 0 0 0 0 0 0 0 0 0 0 0 0 0 0 0 0 0 0 0 14 0 0 0 0 0 0 0 0 0 0 0 0 0 0 0 0 0 17 0 0 0 0 0 0 0 0 0 0 0 0 0 0 0 0 0 0 0 0 0 0 0 0 0 0 0 0 0 4 0 0 0 0 0 0 0 0 0 0 0 0 0 21 0 0 0 0 0 0 0 0 0 0 0 0 0 0 0 0 0 0 0 0 0 0 0 0 0 0 0 0 0 0 0 0 0 0 0 0 0 0 0 0 0 0 0 0 0 0 0 0 0 0 0 0 0 0 0 0 0 0 0 0 0 0 0 0 0 0 0 0 0 0 0 0 0 0 0 0 0 0 0 0 0 0 0 0 0 0 0 0 0 0 0 0 0 0 0 0 19 0 0 0 0 0 0 0 0 0 0 0 0 0 0 0 0 0 0 0 0 0 0 0 0 0 0 0 0 0 0 0 0 0 0 0 0 0 0 0 0 0 0 0 0 0 0 0 0 0 0 0 0 0 0 0 0 0 0 0 0 0 0 0 0 0 0 0 0 0 0 0 0 0 0 0 0 0 0 0 0 0 0 0 0 0 0 0 0 0 0.17173524150268336
0 0 0 0 0 0 0 0 0 0 0 0 0 0 0 0 0 0 0 0 0 0 0 0 0 0 0 0 0 0 0 0 0 0 0 0 0 0 0 0 0 0 0 0 0 0 0 0 0 0 0 0 0 0 0 0 0 0 0 0 0 0 0 0 0 0 0 0 0 0 0 0 0 0 0 0 0 0 0 0 0 0 0 0 0 0 0 0 0 0 0 0 0 0 0 0 0 0 0 0 0 0 3 13 0 0 0 0 0 0 0 0 0 0 0 0 0 0 0 0 0 0 0 0 0 0 0 0 0 0 0 0 0 0 0 0 0 0 0 0 0 0 0 0 0 0 0 0 0 0 0 0 0 0 0 0 0 0 0 0 0 0 0 0 0 0 0 0 0 0 0 0 0 0 0 0 0 0 0 0 0 0 0 0 0 0 0 0 0 0 0 0 0 0 0 0 0 0 0 0 0 0 0 0 0 0 0 0 0 0 0 0 0 0 0 0 0 0 0 0 0 0 0 0 0 0 0 0 0 0 0 0 0 0 0 0 0 0 0 0 0 0 0 0 0 0 0 0 0 0 0 0 0 0 0 0 0 0 0 0 0 0 0 0 0 0 0 0 0 0 0 0 0 0 0 0 0 0 0 0 0 0 3 0 0 0 0 0 0 0 0 0 0 0 0 0 0 0 0 0 0 0 0 0 0 0 0 0 0 0 14 0 0 0 0 0 0 0 0 0 0 0 0 0 0 0 0 0 18 0 0 0 0 0 0 0 0 0 0 0 0 0 0 0 0 0 0 0 0 0 0 0 0 0 0 0 0 0 2 0 0 0 0 0 0 0 0 0 0 0 0 0 19 0 0 0 0 0 0 0 0 0 0 0 0 0 0 0 0 0 0 0 0 0 0 0 0 0 0 0 0 0 0 0 0 0 0 0 0 0 0 0 0 0 0 0 0 0 0 0 0 0 0 0 0 0 0 0 0 0 0 0 0 0 0 0 0 0 0 0 0 0 0 0 0 0 0 0 0 0 0 0 0 0 0 0 0 0 0 0 0 0 0 0 0 0 0 0 0 18 0 0 0 0 0 0 0 0 0 0 0 0 0 0 0 0 0 0 0 0 0 0 0 0 0 0 0 0 0 0 0 0 0 0 0 0 0 0 0 0 0 0 0 0 0 0 0 0 0 0 0 0 0 0 0 0 0 0 0 0 0 0 0 0 0 0 0 0 0 0 0 0 0 0 0 0 0 0 0 0 0 0 0 0 0 0 0 0 0 0.16100178890876566
0 0 0 0 0 0 0 0 0 0 0 0 0 0 0 0 0 0 0 0 0 0 0 0 0 0 0 0 0 0 0 0 0 0 0 0 0 0 0 0 0 0 0 0 0 0 0 0 0 0 0 0 0 0 0 0 0 0 0 0 0 0 0 0 0 0 0 0 0 0 0 0 0 0 0 0 0 0 0 0 0 0 0 0 0 0 0 0 0 0 0 0 0 0 0 0 0 0 0 0 0 0 4 14 0 0 0 0 0 0 0 0 0 0 0 0 0 0 0 0 0 0 0 0 0 0 0 0 0 0 0 0 0 0 0 0 0 0 0 0 0 0 0 0 0 0 0 0 0 0 0 0 0 0 0 0 0 0 0 0 0 0 0 0 0 0 0 0 0 0 0 0 0 0 0 0 0 0 0 0 0 0 0 0 0 0 0 0 0 0 0 0 0 0 0 0 0 0 0 0 0 0 0 0 0 0 0 0 0 0 0 0 0 0 0 0 0 0 0 0 0 0 0 0 0 0 0 0 0 0 0 0 0 0 0 0 0 0 0 0 0 0 0 0 0 0 0 0 0 0 0 0 0 0 0 0 0 0 0 0 0 0 0 0 0 0 0 0 0 0 0 0 0 0 0 0 0 0 0 0 0 0 2 0 0 0 0 0 0 0 0 0 0 0 0 0 0 0 0 0 0 0 0 0 0 0 0 0 0 0 13 0 0 0 0 0 0 0 0 0 0 0 0 0 0 0 0 0 18 0 0 0 0 0 0 0 0 0 0 0 0 0 0 0 0 0 0 0 0 0 0 0 0 0 0 0 0 0 2 0 0 0 0 0 0 0 0 0 0 0 0 0 18 0 0 0 0 0 0 0 0 0 0 0 0 0 0 0 0 0 0 0 0 0 0 0 0 0 0 0 0 0 0 0 0 0 0 0 0 0 0 0 0 0 0 0 0 0 0 0 0 0 0 0 0 0 0 0 0 0 0 0 0 0 0 0 0 0 0 0 0 0 0 0 0 0 0 0 0 0 0 0 0 0 0 0 0 0 0 0 0 0 0 0 0 0 0 0 0 20 0 0 0 0 0 0 0 0 0 0 0 0 0 0 0 0 0 0 0 0 0 0 0 0 0 0 0 0 0 0 0 0 0 0 0 0 0 0 0 0 0 0 0 0 0 0 0 0 0 0 0 0 0 0 0 0 0 0 0 0 0 0 0 0 0 0 0 0 0 0 0 0 0 0 0 0 0 0 0 0 0 0 0 0 0 0 0 0 0 0.16279069767441863
0 0 0 0 0 0 0 0 0 0 0 0 0 0 0 0 0 0 0 0 0 0 0 0 0 0 0 0 0 0 0 0 0 0 0 0 0 0 0 0 0 0 0 0 0 0 0 0 0 0 0 0 0 0 0 0 0 0 0 0 0 0 0 0 0 0 0 0 0 0 0 0 0 0 0 0 0 0 0 0 0 0 0 0 0 0 0 0 0 0 0 0 0 0 0 0 0 0 0 0 0 0 4 13 0 0 0 0 0 0 0 0 0 0 0 0 0 0 0 0 0 0 0 0 0 0 0 0 0 0 0 0 0 0 0 0 0 0 0 0 0 0 0 0 0 0 0 0 0 0 0 0 0 0 0 0 0 0 0 0 0 0 0 0 0 0 0 0 0 0 0 0 0 0 0 0 0 0 0 0 0 0 0 0 0 0 0 0 0 0 0 0 0 0 0 0 0 0 0 0 0 0 0 0 0 0 0 0 0 0 0 0 0 0 0 0 0 0 0 0 0 0 0 0 0 0 0 0 0 0 0 0 0 0 0 0 0 0 0 0 0 0 0 0 0 0 0 0 0 0 0 0 0 0 0 0 0 0 0 0 0 0 0 0 0 0 0 0 0 0 0 0 0 0 0 0 0 0 0 0 0 0 2 0 0 0 0 0 0 0 0 0 0 0 0 0 0 0 0 0 0 0 0 0 0 0 0 0 0 0 12 0 0 0 0 0 0 0 0 0 0 0 0 0 0 0 0 0 17 0 0 0 0 0 0 0 0 0 0 0 0 0 0 0 0 0 0 0 0 0 0 0 0 0 0 0 0 0 2 0 0 0 0 0 0 0 0 0 0 0 0 0 19 0 0 0 0 0 0 0 0 0 0 0 0 0 0 0 0 0 0 0 0 0 0 0 0 0 0 0 0 0 0 0 0 0 0 0 0 0 0 0 0 0 0 0 0 0 0 0 0 0 0 0 0 0 0 0 0 0 0 0 0 0 0 0 0 0 0 0 0 0 0 0 0 0 0 0 0 0 0 0 0 0 0 0 0 0 0 0 0 0 0 0 0 0 0 0 0 21 0 0 0 0 0 0 0 0 0 0 0 0 0 0 0 0 0 0 0 0 0 0 0 0 0 0 0 0 0 0 0 0 0 0 0 0 0 0 0 0 0 0 0 0 0 0 0 0 0 0 0 0 0 0 0 0 0 0 0 0 0 0 0 0 0 0 0 0 0 0 0 0 0 0 0 0 0 0 0 0 0 0 0 0 0 0 0 0 0 0.16100178890876566
0 0 0 0 0 0 0 0 0 0 0 0 0 0 0 0 0 0 0 0 0 0 0 0 0 0 0 0 0 0 0 0 0 0 0 0 0 0 0 0 0 0 0 0 0 0 0 0 0 0 0 0 0 0 0 0 0 0 0 0 0 0 0 0 0 0 0 0 0 0 0 0 0 0 0 0 0 0 0 0 0 0 0 0 0 0 0 0 0 0 0 0 0 0 0 0 0 0 0 0 0 0 6 13 0 0 0 0 0 0 0 0 0 0 0 0 0 0 0 0 0 0 0 0 0 0 0 0 0 0 0 0 0 0 0 0 0 0 0 0 0 0 0 0 0 0 0 0 0 0 0 0 0 0 0 0 0 0 0 0 0 0 0 0 0 0 0 0 0 0 0 0 0 0 0 0 0 0 0 0 0 0 0 0 0 0 0 0 0 0 0 0 0 0 0 0 0 0 0 0 0 0 0 0 0 0 0 0 0 0 0 0 0 0 0 0 0 0 0 0 0 0 0 0 0 0 0 0 0 0 0 0 0 0 0 0 0 0 0 0 0 0 0 0 0 0 0 0 0 0 0 0 0 0 0 0 0 0 0 0 0 0 0 0 0 0 0 0 0 0 0 0 0 0 0 0 0 0 0 0 0 0 2 0 0 0 0 0 0 0 0 0 0 0 0 0 0 0 0 0 0 0 0 0 0 0 0 0 0 0 11 0 0 0 0 0 0 0 0 0 0 0 0 0 0 0 0 0 18 0 0 0 0 0 0 0 0 0 0 0 0 0 0 0 0 0 0 0 0 0 0 0 0 0 0 0 0 0 2 0 0 0 0 0 0 0 0 0 0 0 0 0 22 0 0 0 0 0 0 0 0 0 0 0 0 0 0 0 0 0 0 0 0 0 0 0 0 0 0 0 0 0 0 0 0 0 0 0 0 0 0 0 0 0 0 0 0 0 0 0 0 0 0 0 0 0 0 0 0 0 0 0 0 0 0 0 0 0 0 0 0 0 0 0 0 0 0 0 0 0 0 0 0 0 0 0 0 0 0 0 0 0 0 0 0 0 0 0 0 19 0 0 0 0 0 0 0 0 0 0 0 0 0 0 0 0 0 0 0 0 0 0 0 0 0 0 0 0 0 0 0 0 0 0 0 0 0 0 0 0 0 0 0 0 0 0 0 0 0 0 0 0 0 0 0 0 0 0 0 0 0 0 0 0 0 0 0 0 0 0 0 0 0 0 0 0 0 0 0 0 0 0 0 0 0 0 0 0 0 0.16636851520572452
0 0 0 0 0 0 0 0 0 0 0 0 0 0 0 0 0 0 0 0 0 0 0 0 0 0 0 0 0 0 0 0 0 0 0 0 0 0 0 0 0 0 0 0 0 0 0 0 0 0 0 0 0 0 0 0 0 0 0 0 0 0 0 0 0 0 0 0 0 0 0 0 0 0 0 0 0 0 0 0 0 0 0 0 0 0 0 0 0 0 0 0 0 0 0 0 0 0 0 0 0 0 6 12 0 0 0 0 0 0 0 0 0 0 0 0 0 0 0 0 0 0 0 0 0 0 0 0 0 0 0 0 0 0 0 0 0 0 0 0 0 0 0 0 0 0 0 0 0 0 0 0 0 0 0 0 0 0 0 0 0 0 0 0 0 0 0 0 0 0 0 0 0 0 0 0 0 0 0 0 0 0 0 0 0 0 0 0 0 0 0 0 0 0 0 0 0 0 0 0 0 0 0 0 0 0 0 0 0 0 0 0 0 0 0 0 0 0 0 0 0 0 0 0 0 0 0 0 0 0 0 0 0 0 0 0 0 0 0 0 0 0 0 0 0 0 0 0 0 0 0 0 0 0 0 0 0 0 0 0 0 0 0 0 0 0 0 0 0 0 0 0 0 0 0 0 0 0 0 0 0 0 1 0 0 0 0 0 0 0 0 0 0 0 0 0 0 0 0 0 0 0 0 0 0 0 0 0 0 0 10 0 0 0 0 0 0 0 0 0 0 0 0 0 0 0 0 0 18 0 0 0 0 0 0 0 0 0 0 0 0 0 0 0 0 0 0 0 0 0 0 0 0 0 0 0 0 0 3 0 0 0 0 0 0 0 0 0 0 0 0 0 20 0 0 0 0 0 0 0 0 0 0 0 0 0 0 0 0 0 0 0 0 0 0 0 0 0 0 0 0 0 0 0 0 0 0 0 0 0 0 0 0 0 0 0 0 0 0 0 0 0 0 0 0 0 0 0 0 0 0 0 0 0 0 0 0 0 0 0 0 0 0 0 0 0 0 0 0 0 0 0 0 0 0 0 0 0 0 0 0 0 0 0 0 0 0 0 0 16 0 0 0 0 0 0 0 0 0 0 0 0 0 0 0 0 0 0 0 0 0 0 0 0 0 0 0 0 0 0 0 0 0 0 0 0 0 0 0 0 0 0 0 0 0 0 0 0 0 0 0 0 0 0 0 0 0 0 0 0 0 0 0 0 0 0 0 0 0 0 0 0 0 0 0 0 0 0 0 0 0 0 0 0 0 0 0 0 0 0.15384615384615386
0 0 0 0 0 0 0 0 0 0 0 0 0 0 0 0 0 0 0 0 0 0 0 0 0 0 0 0 0 0 0 0 0 0 0 0 0 0 0 0 0 0 0 0 0 0 0 0 0 0 0 0 0 0 0 0 0 0 0 0 0 0 0 0 0 0 0 0 0 0 0 0 0 0 0 0 0 0 0 0 0 0 0 0 0 0 0 0 0 0 0 0 0 0 0 0 0 0 0 0 0 0 5 12 0 0 0 0 0 0 0 0 0 0 0 0 0 0 0 0 0 0 0 0 0 0 0 0 0 0 0 0 0 0 0 0 0 0 0 0 0 0 0 0 0 0 0 0 0 0 0 0 0 0 0 0 0 0 0 0 0 0 0 0 0 0 0 0 0 0 0 0 0 0 0 0 0 0 0 0 0 0 0 0 0 0 0 0 0 0 0 0 0 0 0 0 0 0 0 0 0 0 0 0 0 0 0 0 0 0 0 0 0 0 0 0 0 0 0 0 0 0 0 0 0 0 0 0 0 0 0 0 0 0 0 0 0 0 0 0 0 0 0 0 0 0 0 0 0 0 0 0 0 0 0 0 0 0 0 0 0 0 0 0 0 0 0 0 0 0 0 0 0 0 0 0 0 0 0 0 0 0 1 0 0 0 0 0 0 0 0 0 0 0 0 0 0 0 0 0 0 0 0 0 0 0 0 0 0 0 10 0 0 0 0 0 0 0 0 0 0 0 0 0 0 0 0 0 20 0 0 0 0 0 0 0 0 0 0 0 0 0 0 0 0 0 0 0 0 0 0 0 0 0 0 0 0 0 3 0 0 0 0 0 0 0 0 0 0 0 0 0 21 0 0 0 0 0 0 0 0 0 0 0 0 0 0 0 0 0 0 0 0 0 0 0 0 0 0 0 0 0 0 0 0 0 0 0 0 0 0 0 0 0 0 0 0 0 0 0 0 0 0 0 0 0 0 0 0 0 0 0 0 0 0 0 0 0 0 0 0 0 0 0 0 0 0 0 0 0 0 0 0 0 0 0 0 0 0 0 0 0 0 0 0 0 0 0 0 18 0 0 0 0 0 0 0 0 0 0 0 0 0 0 0 0 0 0 0 0 0 0 0 0 0 0 0 0 0 0 0 0 0 0 0 0 0 0 0 0 0 0 0 0 0 0 0 0 0 0 0 0 0 0 0 0 0 0 0 0 0 0 0 0 0 0 0 0 0 0 0 0 0 0 0 0 0 0 0 0 0 0 0 0 0 0 0 0 0 0.16100178890876566
0 0 0 0 0 0 0 0 0 0 0 0 0 0 0 0 0 0 0 0 0 0 0 0 0 0 0 0 0 0 0 0 0 0 0 0 0 0 0 0 0 0 0 0 0 0 0 0 0 0 0 0 0 0 0 0 0 0 0 0 0 0 0 0 0 0 0 0 0 0 0 0 0 0 0 0 0 0 0 0 0 0 0 0 0 0 0 0 0 0 0 0 0 0 0 0 0 0 0 0 0 0 4 14 0 0 0 0 0 0 0 0 0 0 0 0 0 0 0 0 0 0 0 0 0 0 0 0 0 0 0 0 0 0 0 0 0 0 0 0 0 0 0 0 0 0 0 0 0 0 0 0 0 0 0 0 0 0 0 0 0 0 0 0 0 0 0 0 0 0 0 0 0 0 0 0 0 0 0 0 0 0 0 0 0 0 0 0 0 0 0 0 0 0 0 0 0 0 0 0 0 0 0 0 0 0 0 0 0 0 0 0 0 0 0 0 0 0 0 0 0 0 0 0 0 0 0 0 0 0 0 0 0 0 0 0 0 0 0 0 0 0 0 0 0 0 0 0 0 0 0 0 0 0 0 0 0 0 0 0 0 0 0 0 0 0 0 0 0 0 0 0 0 0 0 0 0 0 0 0 0 0 1 0 0 0 0 0 0 0 0 0 0 0 0 0 0 0 0 0 0 0 0 0 0 0 0 0 0 0 11 0 0 0 0 0 0 0 0 0 0 0 0 0 0 0 0 0 21 0 0 0 0 0 0 0 0 0 0 0 0 0 0 0 0 0 0 0 0 0 0 0 0 0 0 0 0 0 3 0 0 0 0 0 0 0 0 0 0 0 0 0 16 0 0 0 0 0 0 0 0 0 0 0 0 0 0 0 0 0 0 0 0 0 0 0 0 0 0 0 0 0 0 0 0 0 0 0 0 0 0 0 0 0 0 0 0 0 0 0 0 0 0 0 0 0 0 0 0 0 0 0 0 0 0 0 0 0 0 0 0 0 0 0 0 0 0 0 0 0 0 0 0 0 0 0 0 0 0 0 0 0 0 0 0 0 0 0 0 20 0 0 0 0 0 0 0 0 0 0 0 0 0 0 0 0 0 0 0 0 0 0 0 0 0 0 0 0 0 0 0 0 0 0 0 0 0 0 0 0 0 0 0 0 0 0 0 0 0 0 0 0 0 0 0 0 0 0 0 0 0 0 0 0 0 0 0 0 0 0 0 0 0 0 0 0 0 0 0 0 0 0 0 0 0 0 0 0 0 0.16100178890876566
0 0 0 0 0 0 0 0 0 0 0 0 0 0 0 0 0 0 0 0 0 0 0 0 0 0 0 0 0 0 0 0 0 0 0 0 0 0 0 0 0 0 0 0 0 0 0 0 0 0 0 0 0 0 0 0 0 0 0 0 0 0 0 0 0 0 0 0 0 0 0 0 0 0 0 0 0 0 0 0 0 0 0 0 0 0 0 0 0 0 0 0 0 0 0 0 0 0 0 0 0 0 4 13 0 0 0 0 0 0 0 0 0 0 0 0 0 0 0 0 0 0 0 0 0 0 0 0 0 0 0 0 0 0 0 0 0 0 0 0 0 0 0 0 0 0 0 0 0 0 0 0 0 0 0 0 0 0 0 0 0 0 0 0 0 0 0 0 0 0 0 0 0 0 0 0 0 0 0 0 0 0 0 0 0 0 0 0 0 0 0 0 0 0 0 0 0 0 0 0 0 0 0 0 0 0 0 0 0 0 0 0 0 0 0 0 0 0 0 0 0 0 0 0 0 0 0 0 0 0 0 0 0 0 0 0 0 0 0 0 0 0 0 0 0 0 0 0 0 0 0 0 0 0 0 0 0 0 0 0 0 0 0 0 0 0 0 0 0 0 0 0 0 0 0 0 0 0 0 0 0 0 1 0 0 0 0 0 0 0 0 0 0 0 0 0 0 0 0 0 0 0 0 0 0 0 0 0 0 0 11 0 0 0 0 0 0 0 0 0 0 0 0 0 0 0 0 0 18 0 0 0 0 0 0 0 0 0 0 0 0 0 0 0 0 0 0 0 0 0 0 0 0 0 0 0 0 0 3 0 0 0 0 0 0 0 0 0 0 0 0 0 16 0 0 0 0 0 0 0 0 0 0 0 0 0 0 0 0 0 0 0 0 0 0 0 0 0 0 0 0 0 0 0 0 0 0 0 0 0 0 0 0 0 0 0 0 0 0 0 0 0 0 0 0 0 0 0 0 0 0 0 0 0 0 0 0 0 0 0 0 0 0 0 0 0 0 0 0 0 0 0 0 0 0 0 0 0 0 0 0 0 0 0 0 0 0 0 0 16 0 0 0 0 0 0 0 0 0 0 0 0 0 0 0 0 0 0 0 0 0 0 0 0 0 0 0 0 0 0 0 0 0 0 0 0 0 0 0 0 0 0 0 0 0 0 0 0 0 0 0 0 0 0 0 0 0 0 0 0 0 0 0 0 0 0 0 0 0 0 0 0 0 0 0 0 0 0 0 0 0 0 0 0 0 0 0 0 0 0.14669051878354204
0 0 0 0 0 0 0 0 0 0 0 0 0 0 0 0 0 0 0 0 0 0 0 0 0 0 0 0 0 0 0 0 0 0 0 0 0 0 0 0 0 0 0 0 0 0 0 0 0 0 0 0 0 0 0 0 0 0 0 0 0 0 0 0 0 0 0 0 0 0 0 0 0 0 0 0 0 0 0 0 0 0 0 0 0 0 0 0 0 0 0 0 0 0 0 0 0 0 0 0 0 0 5 12 0 0 0 0 0 0 0 0 0 0 0 0 0 0 0 0 0 0 0 0 0 0 0 0 0 0 0 0 0 0 0 0 0 0 0 0 0 0 0 0 0 0 0 0 0 0 0 0 0 0 0 0 0 0 0 0 0 0 0 0 0 0 0 0 0 0 0 0 0 0 0 0 0 0 0 0 0 0 0 0 0 0 0 0 0 0 0 0 0 0 0 0 0 0 0 0 0 0 0 0 0 0 0 0 0 0 0 0 0 0 0 0 0 0 0 0 0 0 0 0 0 0 0 0 0 0 0 0 0 0 0 0 0 0 0 0 0 0 0 0 0 0 0 0 0 0 0 0 0 0 0 0 0 0 0 0 0 0 0 0 0 0 0 0 0 0 0 0 0 0 0 0 0 0 0 0 0 0 1 0 0 0 0 0 0 0 0 0 0 0 0 0 0 0 0 0 0 0 0 0 0 0 0 0 0 0 11 0 0 0 0 0 0 0 0 0 0 0 0 0 0 0 0 0 17 0 0 0 0 0 0 0 0 0 0 0 0 0 0 0 0 0 0 0 0 0 0 0 0 0 0 0 0 0 3 0 0 0 0 0 0 0 0 0 0 0 0 0 15 0 0 0 0 0 0 0 0 0 0 0 0 0 0 0 0 0 0 0 0 0 0 0 0 0 0 0 0 0 0 0 0 0 0 0 0 0 0 0 0 0 0 0 0 0 0 0 0 0 0 0 0 0 0 0 0 0 0 0 0 0 0 0 0 0 0 0 0 0 0 0 0 0 0 0 0 0 0 0 0 0 0 0 0 0 0 0 0 0 0 0 0 0 0 0 0 18 0 0 0 0 0 0 0 0 0 0 0 0 0 0 0 0 0 0 0 0 0 0 0 0 0 0 0 0 0 0 0 0 0 0 0 0 0 0 0 0 0 0 0 0 0 0 0 0 0 0 0 0 0 0 0 0 0 0 0 0 0 0 0 0 0 0 0 0 0 0 0 0 0 0 0 0 0 0 0 0 0 0 0 0 0 0 0 0 0 0.14669051878354204
0 0 0 0 0 0 0 0 0 0 0 0 0 0 0 0 0 0 0 0 0 0 0 0 0 0 0 0 0 0 0 0 0 0 0 0 0 0 0 0 0 0 0 0 0 0 0 0 0 0 0 0 0 0 0 0 0 0 0 0 0 0 0 0 0 0 0 0 0 0 0 0 0 0 0 0 0 0 0 0 0 0 0 0 0 0 0 0 0 0 0 0 0 0 0 0 0 0 0 0 0 0 6 12 0 0 0 0 0 0 0 0 0 0 0 0 0 0 0 0 0 0 0 0 0 0 0 0 0 0 0 0 0 0 0 0 0 0 0 0 0 0 0 0 0 0 0 0 0 0 0 0 0 0 0 0 0 0 0 0 0 0 0 0 0 0 0 0 0 0 0 0 0 0 0 0 0 0 0 0 0 0 0 0 0 0 0 0 0 0 0 0 0 0 0 0 0 0 0 0 0 0 0 0 0 0 0 0 0 0 0 0 0 0 0 0 0 0 0 0 0 0 0 0 0 0 0 0 0 0 0 0 0 0 0 0 0 0 0 0 0 0 0 0 0 0 0 0 0 0 0 0 0 0 0 0 0 0 0 0 0 0 0 0 0 0 0 0 0 0 0 0 0 0 0 0 0 0 0 0 0 0 1 0 0 0 0 0 0 0 0 0 0 0 0 0 0 0 0 0 0 0 0 0 0 0 0 0 0 0 11 0 0 0 0 0 0 0 0 0 0 0 0 0 0 0 0 0 19 0 0 0 0 0 0 0 0 0 0 0 0 0 0 0 0 0 0 0 0 0 0 0 0 0 0 0 0 0 3 0 0 0 0 0 0 0 0 0 0 0 0 0 15 0 0 0 0 0 0 0 0 0 0 0 0 0 0 0 0 0 0 0 0 0 0 0 0 0 0 0 0 0 0 0 0 0 0 0 0 0 0 0 0 0 0 0 0 0 0 0 0 0 0 0 0 0 0 0 0 0 0 0 0 0 0 0 0 0 0 0 0 0 0 0 0 0 0 0 0 0 0 0 0 0 0 0 0 0 0 0 0 0 0 0 0 0 0 0 0 19 0 0 0 0 0 0 0 0 0 0 0 0 0 0 0 0 0 0 0 0 0 0 0 0 0 0 0 0 0 0 0 0 0 0 0 0 0 0 0 0 0 0 0 0 0 0 0 0 0 0 0 0 0 0 0 0 0 0 0 0 0 0 0 0 0 0 0 0 0 0 0 0 0 0 0 0 0 0 0 0 0 0 0 0 0 0 0 0 0 0.15384615384615386
0 0 0 0 0 0 0 0 0 0 0 0 0 0 0 0 0 0 0 0 0 0 0 0 0 0 0 0 0 0 0 0 0 0 0 0 0 0 0 0 0 0 0 0 0 0 0 0 0 0 0 0 0 0 0 0 0 0 0 0 0 0 0 0 0 0 0 0 0 0 0 0 0 0 0 0 0 0 0 0 0 0 0 0 0 0 0 0 0 0 0 0 0 0 0 0 0 0 0 0 0 0 7 11 0 0 0 0 0 0 0 0 0 0 0 0 0 0 0 0 0 0 0 0 0 0 0 0 0 0 0 0 0 0 0 0 0 0 0 0 0 0 0 0 0 0 0 0 0 0 0 0 0 0 0 0 0 0 0 0 0 0 0 0 0 0 0 0 0 0 0 0 0 0 0 0 0 0 0 0 0 0 0 0 0 0 0 0 0 0 0 0 0 0 0 0 0 0 0 0 0 0 0 0 0 0 0 0 0 0 0 0 0 0 0 0 0 0 0 0 0 0 0 0 0 0 0 0 0 0 0 0 0 0 0 0 0 0 0 0 0 0 0 0 0 0 0 0 0 0 0 0 0 0 0 0 0 0 0 0 0 0 0 0 0 0 0 0 0 0 0 0 0 0 0 0 0 0 0 0 0 0 1 0 0 0 0 0 0 0 0 0 0 0 0 0 0 0 0 0 0 0 0 0 0 0 0 0 0 0 9 0 0 0 0 0 0 0 0 0 0 0 0 0 0 0 0 0 18 0 0 0 0 0 0 0 0 0 0 0 0 0 0 0 0 0 0 0 0 0 0 0 0 0 0 0 0 0 3 0 0 0 0 0 0 0 0 0 0 0 0 0 13 0 0 0 0 0 0 0 0 0 0 0 0 0 0 0 0 0 0 0 0 0 0 0 0 0 0 0 0 0 0 0 0 0 0 0 0 0 0 0 0 0 0 0 0 0 0 0 0 0 0 0 0 0 0 0 0 0 0 0 0 0 0 0 0 0 0 0 0 0 0 0 0 0 0 0 0 0 0 0 0 0 0 0 0 0 0 0 0 0 0 0 0 0 0 0 0 17 0 0 0 0 0 0 0 0 0 0 0 0 0 0 0 0 0 0 0 0 0 0 0 0 0 0 0 0 0 0 0 0 0 0 0 0 0 0 0 0 0 0 0 0 0 0 0 0 0 0 0 0 0 0 0 0 0 0 0 0 0 0 0 0 0 0 0 0 0 0 0 0 0 0 0 0 0 0 0 0 0 0 0 0 0 0 0 0 0 0.1413237924865832
0 0 0 0 0 0 0 0 0 0 0 0 0 0 0 0 0 0 0 0 0 0 0 0 0 0 0 0 0 0 0 0 0 0 0 0 0 0 0 0 0 0 0 0 0 0 0 0 0 0 0 0 0 0 0 0 0 0 0 0 0 0 0 0 0 0 0 0 0 0 0 0 0 0 0 0 0 0 0 0 0 0 0 0 0 0 0 0 0 0 0 0 0 0 0 0 0 0 0 0 0 0 7 10 0 0 0 0 0 0 0 0 0 0 0 0 0 0 0 0 0 0 0 0 0 0 0 0 0 0 0 0 0 0 0 0 0 0 0 0 0 0 0 0 0 0 0 0 0 0 0 0 0 0 0 0 0 0 0 0 0 0 0 0 0 0 0 0 0 0 0 0 0 0 0 0 0 0 0 0 0 0 0 0 0 0 0 0 0 0 0 0 0 0 0 0 0 0 0 0 0 0 0 0 0 0 0 0 0 0 0 0 0 0 0 0 0 0 0 0 0 0 0 0 0 0 0 0 0 0 0 0 0 0 0 0 0 0 0 0 0 0 0 0 0 0 0 0 0 0 0 0 0 0 0 0 0 0 0 0 0 0 0 0 0 0 0 0 0 0 0 0 0 0 0 0 0 0 0 0 0 0 1 0 0 0 0 0 0 0 0 0 0 0 0 0 0 0 0 0 0 0 0 0 0 0 0 0 0 0 8 0 0 0 0 0 0 0 0 0 0 0 0 0 0 0 0 0 19 0 0 0 0 0 0 0 0 0 0 0 0 0 0 0 0 0 0 0 0 0 0 0 0 0 0 0 0 0 3 0 0 0 0 0 0 0 0 0 0 0 0 0 12 0 0 0 0 0 0 0 0 0 0 0 0 0 0 0 0 0 0 0 0 0 0 0 0 0 0 0 0 0 0 0 0 0 0 0 0 0 0 0 0 0 0 0 0 0 0 0 0 0 0 0 0 0 0 0 0 0 0 0 0 0 0 0 0 0 0 0 0 0 0 0 0 0 0 0 0 0 0 0 0 0 0 0 0 0 0 0 0 0 0 0 0 0 0 0 0 16 0 0 0 0 0 0 0 0 0 0 0 0 0 0 0 0 0 0 0 0 0 0 0 0 0 0 0 0 0 0 0 0 0 0 0 0 0 0 0 0 0 0 0 0 0 0 0 0 0 0 0 0 0 0 0 0 0 0 0 0 0 0 0 0 0 0 0 0 0 0 0 0 0 0 0 0 0 0 0 0 0 0 0 0 0 0 0 0 0 0.13595706618962434
0 0 0 0 0 0 0 0 0 0 0 0 0 0 0 0 0 0 0 0 0 0 0 0 0 0 0 0 0 0 0 0 0 0 0 0 0 0 0 0 0 0 0 0 0 0 0 0 0 0 0 0 0 0 0 0 0 0 0 0 0 0 0 0 0 0 0 0 0 0 0 0 0 0 0 0 0 0 0 0 0 0 0 0 0 0 0 0 0 0 0 0 0 0 0 0 0 0 0 0 0 0 6 10 0 0 0 0 0 0 0 0 0 0 0 0 0 0 0 0 0 0 0 0 0 0 0 0 0 0 0 0 0 0 0 0 0 0 0 0 0 0 0 0 0 0 0 0 0 0 0 0 0 0 0 0 0 0 0 0 0 0 0 0 0 0 0 0 0 0 0 0 0 0 0 0 0 0 0 0 0 0 0 0 0 0 0 0 0 0 0 0 0 0 0 0 0 0 0 0 0 0 0 0 0 0 0 0 0 0 0 0 0 0 0 0 0 0 0 0 0 0 0 0 0 0 0 0 0 0 0 0 0 0 0 0 0 0 0 0 0 0 0 0 0 0 0 0 0 0 0 0 0 0 0 0 0 0 0 0 0 0 0 0 0 0 0 0 0 0 0 0 0 0 0 0 0 0 0 0 0 0 1 0 0 0 0 0 0 0 0 0 0 0 0 0 0 0 0 0 0 0 0 0 0 0 0 0 0 0 8 0 0 0 0 0 0 0 0 0 0 0 0 0 0 0 0 0 19 0 0 0 0 0 0 0 0 0 0 0 0 0 0 0 0 0 0 0 0 0 0 0 0 0 0 0 0 0 3 0 0 0 0 0 0 0 0 0 0 0 0 0 12 0 0 0 0 0 0 0 0 0 0 0 0 0 0 0 0 0 0 0 0 0 0 0 0 0 0 0 0 0 0 0 0 0 0 0 0 0 0 0 0 0 0 0 0 0 0 0 0 0 0 0 0 0 0 0 0 0 0 0 0 0 0 0 0 0 0 0 0 0 0 0 0 0 0 0 0 0 0 0 0 0 0 0 0 0 0 0 0 0 0 0 0 0 0 0 0 17 0 0 0 0 0 0 0 0 0 0 0 0 0 0 0 0 0 0 0 0 0 0 0 0 0 0 0 0 0 0 0 0 0 0 0 0 0 0 0 0 0 0 0 0 0 0 0 0 0 0 0 0 0 0 0 0 0 0 0 0 0 0 0 0 0 0 0 0 0 0 0 0 0 0 0 0 0 0 0 0 0 0 0 0 0 0 0 0 0 0.13595706618962434
0 0 0 0 0 0 0 0 0 0 0 0 0 0 0 0 0 0 0 0 0 0 0 0 0 0 0 0 0 0 0 0 0 0 0 0 0 0 0 0 0 0 0 0 0 0 0 0 0 0 0 0 0 0 0 0 0 0 0 0 0 0 0 0 0 0 0 0 0 0 0 0 0 0 0 0 0 0 0 0 0 0 0 0 0 0 0 0 0 0 0 0 0 0 0 0 0 0 0 0 0 0 6 9 0 0 0 0 0 0 0 0 0 0 0 0 0 0 0 0 0 0 0 0 0 0 0 0 0 0 0 0 0 0 0 0 0 0 0 0 0 0 0 0 0 0 0 0 0 0 0 0 0 0 0 0 0 0 0 0 0 0 0 0 0 0 0 0 0 0 0 0 0 0 0 0 0 0 0 0 0 0 0 0 0 0 0 0 0 0 0 0 0 0 0 0 0 0 0 0 0 0 0 0 0 0 0 0 0 0 0 0 0 0 0 0 0 0 0 0 0 0 0 0 0 0 0 0 0 0 0 0 0 0 0 0 0 0 0 0 0 0 0 0 0 0 0 0 0 0 0 0 0 0 0 0 0 0 0 0 0 0 0 0 0 0 0 0 0 0 0 0 0 0 0 0 0 0 0 0 0 0 1 0 0 0 0 0 0 0 0 0 0 0 0 0 0 0 0 0 0 0 0 0 0 0 0 0 0 0 8 0 0 0 0 0 0 0 0 0 0 0 0 0 0 0 0 0 20 0 0 0 0 0 0 0 0 0 0 0 0 0 0 0 0 0 0 0 0 0 0 0 0 0 0 0 0 0 1 0 0 0 0 0 0 0 0 0 0 0 0 0 10 0 0 0 0 0 0 0 0 0 0 0 0 0 0 0 0 0 0 0 0 0 0 0 0 0 0 0 0 0 0 0 0 0 0 0 0 0 0 0 0 0 0 0 0 0 0 0 0 0 0 0 0 0 0 0 0 0 0 0 0 0 0 0 0 0 0 0 0 0 0 0 0 0 0 0 0 0 0 0 0 0 0 0 0 0 0 0 0 0 0 0 0 0 0 0 0 16 0 0 0 0 0 0 0 0 0 0 0 0 0 0 0 0 0 0 0 0 0 0 0 0 0 0 0 0 0 0 0 0 0 0 0 0 0 0 0 0 0 0 0 0 0 0 0 0 0 0 0 0 0 0 0 0 0 0 0 0 0 0 0 0 0 0 0 0 0 0 0 0 0 0 0 0 0 0 0 0 0 0 0 0 0 0 0 0 0 0.12701252236135958
0 0 0 0 0 0 0 0 0 0 0 0 0 0 0 0 0 0 0 0 0 0 0 0 0 0 0 0 0 0 0 0 0 0 0 0 0 0 0 0 0 0 0 0 0 0 0 0 0 0 0 0 0 0 0 0 0 0 0 0 0 0 0 0 0 0 0 0 0 0 0 0 0 0 0 0 0 0 0 0 0 0 0 0 0 0 0 0 0 0 0 0 0 0 0 0 0 0 0 0 0 0 6 8 0 0 0 0 0 0 0 0 0 0 0 0 0 0 0 0 0 0 0 0 0 0 0 0 0 0 0 0 0 0 0 0 0 0 0 0 0 0 0 0 0 0 0 0 0 0 0 0 0 0 0 0 0 0 0 0 0 0 0 0 0 0 0 0 0 0 0 0 0 0 0 0 0 0 0 0 0 0 0 0 0 0 0 0 0 0 0 0 0 0 0 0 0 0 0 0 0 0 0 0 0 0 0 0 0 0 0 0 0 0 0 0 0 0 0 0 0 0 0 0 0 0 0 0 0 0 0 0 0 0 0 0 0 0 0 0 0 0 0 0 0 0 0 0 0 0 0 0 0 0 0 0 0 0 0 0 0 0 0 0 0 0 0 0 0 0 0 0 0 0 0 0 0 0 0 0 0 0 1 0 0 0 0 0 0 0 0 0 0 0 0 0 0 0 0 0 0 0 0 0 0 0 0 0 0 0 9 0 0 0 0 0 0 0 0 0 0 0 0 0 0 0 0 0 18 0 0 0 0 0 0 0 0 0 0 0 0 0 0 0 0 0 0 0 0 0 0 0 0 0 0 0 0 0 0 0 0 0 0 0 0 0 0 0 0 0 0 0 10 0 0 0 0 0 0 0 0 0 0 0 0 0 0 0 0 0 0 0 0 0 0 0 0 0 0 0 0 0 0 0 0 0 0 0 0 0 0 0 0 0 0 0 0 0 0 0 0 0 0 0 0 0 0 0 0 0 0 0 0 0 0 0 0 0 0 0 0 0 0 0 0 0 0 0 0 0 0 0 0 0 0 0 0 0 0 0 0 0 0 0 0 0 0 0 0 14 0 0 0 0 0 0 0 0 0 0 0 0 0 0 0 0 0 0 0 0 0 0 0 0 0 0 0 0 0 0 0 0 0 0 0 0 0 0 0 0 0 0 0 0 0 0 0 0 0 0 0 0 0 0 0 0 0 0 0 0 0 0 0 0 0 0 0 0 0 0 0 0 0 0 0 0 0 0 0 0 0 0 0 0 0 0 0 0 0 0.11806797853309481
0 0 0 0 0 0 0 0 0 0 0 0 0 0 0 0 0 0 0 0 0 0 0 0 0 0 0 0 0 0 0 0 0 0 0 0 0 0 0 0 0 0 0 0 0 0 0 0 0 0 0 0 0 0 0 0 0 0 0 0 0 0 0 0 0 0 0 0 0 0 0 0 0 0 0 0 0 0 0 0 0 0 0 0 0 0 0 0 0 0 0 0 0 0 0 0 0 0 0 0 0 0 6 6 0 0 0 0 0 0 0 0 0 0 0 0 0 0 0 0 0 0 0 0 0 0 0 0 0 0 0 0 0 0 0 0 0 0 0 0 0 0 0 0 0 0 0 0 0 0 0 0 0 0 0 0 0 0 0 0 0 0 0 0 0 0 0 0 0 0 0 0 0 0 0 0 0 0 0 0 0 0 0 0 0 0 0 0 0 0 0 0 0 0 0 0 0 0 0 0 0 0 0 0 0 0 0 0 0 0 0 0 0 0 0 0 0 0 0 0 0 0 0 0 0 0 0 0 0 0 0 0 0 0 0 0 0 0 0 0 0 0 0 0 0 0 0 0 0 0 0 0 0 0 0 0 0 0 0 0 0 0 0 0 0 0 0 0 0 0 0 0 0 0 0 0 0 0 0 0 0 0 1 0 0 0 0 0 0 0 0 0 0 0 0 0 0 0 0 0 0 0 0 0 0 0 0 0 0 0 10 0 0 0 0 0 0 0 0 0 0 0 0 0 0 0 0 0 15 0 0 0 0 0 0 0 0 0 0 0 0 0 0 0 0 0 0 0 0 0 0 0 0 0 0 0 0 0 0 0 0 0 0 0 0 0 0 0 0 0 0 0 7 0 0 0 0 0 0 0 0 0 0 0 0 0 0 0 0 0 0 0 0 0 0 0 0 0 0 0 0 0 0 0 0 0 0 0 0 0 0 0 0 0 0 0 0 0 0 0 0 0 0 0 0 0 0 0 0 0 0 0 0 0 0 0 0 0 0 0 0 0 0 0 0 0 0 0 0 0 0 0 0 0 0 0 0 0 0 0 0 0 0 0 0 0 0 0 0 12 0 0 0 0 0 0 0 0 0 0 0 0 0 0 0 0 0 0 0 0 0 0 0 0 0 0 0 0 0 0 0 0 0 0 0 0 0 0 0 0 0 0 0 0 0 0 0 0 0 0 0 0 0 0 0 0 0 0 0 0 0 0 0 0 0 0 0 0 0 0 0 0 0 0 0 0 0 0 0 0 0 0 0 0 0 0 0 0 0 0.10196779964221825
[truncated: 74,039 more chars]
