# Supplementary material for: Large-deviations of disease spreading dynamics with vaccination
Source: PLoS One. 2023 Jul 10;18(7):e0287932. doi: 10.1371/journal.pone.0287932 (PMC10332629; doi:10.1371/journal.pone.0287932)
Supplement: S1 Data — (GZ) [file pone.0287932.s002.gz › DATA/fig4/2000.rate]

#sir_rate pdf-to-rate-opt --index-left 0 --index-right 0 --index-log 1 --n 2000 -l 2000.out 
#bin_left bin_right val
0.0025 0.0025 0.0034152550762589718
0.003 0.003 0.0028573838414062554
0.0035 0.0035 0.0024757282583838878
0.004 0.004 0.002175918814291588
0.0045000000000000005 0.0045000000000000005 0.0019420185781464789
0.005 0.005 0.0017394662449326353
0.0055 0.0055 0.0015728390105485262
0.006 0.006 0.0014364665302814136
0.006500000000000001 0.006500000000000001 0.0013148170620667626
0.007000000000000001 0.007000000000000001 0.001214529742241498
0.0075 0.0075 0.001125443742610024
0.008 0.008 0.001039078970743874
0.0085 0.0085 0.000974982670426213
0.009000000000000001 0.009000000000000001 0.0009118447682730165
0.0095 0.0095 0.0008577359285067903
0.01 0.01 0.0008120003124942622
0.0105 0.0105 0.0007692561259575834
0.011000000000000001 0.011000000000000001 0.000737428819463813
0.011500000000000002 0.011500000000000002 0.0007078429505101918
0.012 0.012 0.000678755462487549
0.0125 0.0125 0.0006554287625259349
0.013000000000000001 0.013000000000000001 0.0006349697779011672
0.0135 0.0135 0.0006160896536502613
0.014 0.014 0.0005995993727702976
0.0145 0.0145 0.000586191423001545
0.015000000000000001 0.015000000000000001 0.0005715015587580278
0.015500000000000002 0.015500000000000002 0.0005658356139702872
0.016 0.016 0.000554312931820664
0.0165 0.0165 0.000547220030080669
0.017 0.017 0.0005454288019118148
0.017499999999999998 0.017499999999999998 0.000536510242598555
0.018 0.018 0.0005335952222020186
0.0185 0.0185 0.0005313341002753146
0.019 0.019 0.0005275130784876186
0.0195 0.0195 0.0005257950159559385
0.02 0.02 0.0005277651475720882
0.0205 0.0205 0.000525201657670178
0.020999999999999998 0.020999999999999998 0.0005288803594061147
0.0215 0.0215 0.000529781338479322
0.022 0.022 0.0005298264509551255
0.0225 0.0225 0.0005306623560995419
0.023 0.023 0.0005350493713411675
0.0235 0.0235 0.0005344222040078747
0.024 0.024 0.0005394398240515371
0.024499999999999997 0.024499999999999997 0.0005412164213845228
0.024999999999999998 0.024999999999999998 0.0005424624742673306
0.0255 0.0255 0.000548978546802017
0.026 0.026 0.0005495250110493159
0.0265 0.0265 0.0005568475483218435
0.027 0.027 0.000558315739200988
0.0275 0.0275 0.0005633114320744061
0.028 0.028 0.0005680277106352265
0.0285 0.0285 0.0005720759269845304
0.028999999999999998 0.028999999999999998 0.000575873860032337
0.0295 0.0295 0.0005799734109153
0.03 0.03 0.0005847818277520418
0.0305 0.0305 0.0005878610661215684
0.031 0.031 0.0005898369169305478
0.0315 0.0315 0.0005959089263358726
0.032 0.032 0.0006017319918745711
0.0325 0.0325 0.0006062126859141526
0.033 0.033 0.0006103283231571248
0.0335 0.0335 0.0006134957508957168
0.034 0.034 0.0006199939704612921
0.0345 0.0345 0.0006250305830039428
0.035 0.035 0.0006288982500221299
0.035500000000000004 0.035500000000000004 0.0006349868521141838
0.036000000000000004 0.036000000000000004 0.0006380374034506129
0.036500000000000005 0.036500000000000005 0.0006427076052495776
0.037000000000000005 0.037000000000000005 0.0006481137281920872
0.037500000000000006 0.037500000000000006 0.0006499615834995723
0.038000000000000006 0.038000000000000006 0.0006560431859090616
0.038500000000000006 0.038500000000000006 0.000661364187754116
0.039 0.039 0.0006682347078881043
0.0395 0.0395 0.000672550138346575
0.04 0.04 0.0006778409712376631
0.0405 0.0405 0.0006802316687617843
0.041 0.041 0.0006837938931369784
0.0415 0.0415 0.0006875210061528362
0.042 0.042 0.0006947848254422103
0.0425 0.0425 0.0006983666267746842
0.043000000000000003 0.043000000000000003 0.0007013444302939517
0.043500000000000004 0.043500000000000004 0.0007061904455487208
0.044000000000000004 0.044000000000000004 0.0007087993014814079
0.044500000000000005 0.044500000000000005 0.0007138061899758212
0.045000000000000005 0.045000000000000005 0.000720027667623308
0.045500000000000006 0.045500000000000006 0.0007215888860202123
0.046000000000000006 0.046000000000000006 0.0007270304345078926
0.0465 0.0465 0.0007330746038926383
0.047 0.047 0.0007365556810588127
0.0475 0.0475 0.0007391188553947208
0.048 0.048 0.0007427115718860299
0.0485 0.0485 0.0007476826613036912
0.049 0.049 0.0007504499330007945
0.0495 0.0495 0.0007539179986469937
0.05 0.05 0.0007585956342266665
0.0505 0.0505 0.0007610404977996206
0.051000000000000004 0.051000000000000004 0.0007683334262404276
0.051500000000000004 0.051500000000000004 0.0007742231796888639
0.052000000000000005 0.052000000000000005 0.0007738869642445647
0.052500000000000005 0.052500000000000005 0.0007776506922818765
0.053000000000000005 0.053000000000000005 0.0007821361795922067
0.053500000000000006 0.053500000000000006 0.0007844817394872211
0.054000000000000006 0.054000000000000006 0.0007880194641093239
0.05450000000000001 0.05450000000000001 0.000789757078999417
0.055 0.055 0.0007963986089649848
0.0555 0.0555 0.0007945183081672773
0.056 0.056 0.0007986690276262318
0.0565 0.0565 0.000804833848111748
0.057 0.057 0.0008050118446343969
0.0575 0.0575 0.0008095279288163616
0.058 0.058 0.0008142499844743362
0.0585 0.0585 0.0008176896051311782
0.059000000000000004 0.059000000000000004 0.000821426056440235
0.059500000000000004 0.059500000000000004 0.0008225539974148469
0.060000000000000005 0.060000000000000005 0.0008256293656446757
0.060500000000000005 0.060500000000000005 0.0008300783575808487
0.061000000000000006 0.061000000000000006 0.0008328341406595053
0.061500000000000006 0.061500000000000006 0.0008357141356967656
0.062000000000000006 0.062000000000000006 0.0008368659518404697
0.0625 0.0625 0.0008416206429096149
0.063 0.063 0.0008438143175438283
0.0635 0.0635 0.0008472072784181838
0.064 0.064 0.0008475844453555343
0.0645 0.0645 0.0008517805890527237
0.065 0.065 0.0008537510534171721
0.0655 0.0655 0.0008566319517749794
0.066 0.066 0.0008606935871666206
0.0665 0.0665 0.0008627504823620368
0.067 0.067 0.0008645122475065519
0.0675 0.0675 0.0008660943806998348
0.068 0.068 0.0008679017418055546
0.0685 0.0685 0.0008714389763089128
0.069 0.069 0.0008753629745678278
0.0695 0.0695 0.0008758631962924574
0.07 0.07 0.0008790962612118513
0.07050000000000001 0.07050000000000001 0.0008815952847814323
0.07100000000000001 0.07100000000000001 0.000881954268015459
0.07150000000000001 0.07150000000000001 0.0008844822739642217
0.07200000000000001 0.07200000000000001 0.0008882915462467422
0.07250000000000001 0.07250000000000001 0.0008882859393825423
0.07300000000000001 0.07300000000000001 0.0008902342091996024
0.07350000000000001 0.07350000000000001 0.0008915291981953989
0.07400000000000001 0.07400000000000001 0.0008923108349809522
0.07450000000000001 0.07450000000000001 0.0008966197664271738
0.075 0.075 0.0008976126850670905
0.0755 0.0755 0.0008988936149390291
0.076 0.076 0.0009010160145489037
0.0765 0.0765 0.0009001752194890131
0.077 0.077 0.0009034993969935154
0.0775 0.0775 0.0009066571758811595
0.078 0.078 0.0009088137091587943
0.0785 0.0785 0.0009103140897313585
0.079 0.079 0.0009097525836908355
0.0795 0.0795 0.0009128680707432501
0.08 0.08 0.0009142583914693402
0.0805 0.0805 0.0009168019531844543
0.081 0.081 0.0009158835910488158
0.0815 0.0815 0.0009168871277177582
0.082 0.082 0.0009193813305774797
0.0825 0.0825 0.000920373250477748
0.083 0.083 0.0009214077946112913
0.0835 0.0835 0.0009244147975687597
0.084 0.084 0.0009225276842257349
0.0845 0.0845 0.0009258371037697701
0.085 0.085 0.0009268179743642655
0.0855 0.0855 0.0009273421657441276
0.08600000000000001 0.08600000000000001 0.0009290201973232956
0.08650000000000001 0.08650000000000001 0.0009291310118301263
0.08700000000000001 0.08700000000000001 0.0009293452920803448
0.08750000000000001 0.08750000000000001 0.0009328418399113146
0.08800000000000001 0.08800000000000001 0.0009305833208159224
0.08850000000000001 0.08850000000000001 0.0009315358089378359
0.08900000000000001 0.08900000000000001 0.0009338555870309008
0.08950000000000001 0.08950000000000001 0.0009344742513853737
0.09000000000000001 0.09000000000000001 0.0009353557182729944
0.0905 0.0905 0.0009368712540349256
0.091 0.091 0.0009358636333420569
0.0915 0.0915 0.0009361751217237147
0.092 0.092 0.0009369833069152572
0.0925 0.0925 0.0009385508889303834
0.093 0.093 0.0009370395075702158
0.0935 0.0935 0.0009381544852440764
0.094 0.094 0.0009385063438583204
0.0945 0.0945 0.0009406365161876242
0.095 0.095 0.0009419334667437126
0.0955 0.0955 0.0009421380483290342
0.096 0.096 0.0009419659496351026
0.0965 0.0965 0.0009408526394068325
0.097 0.097 0.0009418317408289387
0.0975 0.0975 0.0009412496846489692
0.098 0.098 0.0009418959062367878
0.0985 0.0985 0.000940933164350644
0.099 0.099 0.0009434827392204134
0.0995 0.0995 0.0009432506110978161
0.1 0.1 0.0009425763331471355
0.1005 0.1005 0.0009413569366142388
0.101 0.101 0.000941211991089844
0.1015 0.1015 0.0009417853710345541
0.10200000000000001 0.10200000000000001 0.0009412667313815149
0.10250000000000001 0.10250000000000001 0.0009426769903742561
0.10300000000000001 0.10300000000000001 0.0009415746435046741
0.10350000000000001 0.10350000000000001 0.0009421023759093528
0.10400000000000001 0.10400000000000001 0.0009419272979384641
0.10450000000000001 0.10450000000000001 0.000940140767031743
0.10500000000000001 0.10500000000000001 0.0009404104127036909
0.10550000000000001 0.10550000000000001 0.0009415579926450408
0.10600000000000001 0.10600000000000001 0.0009405785386814091
0.10650000000000001 0.10650000000000001 0.0009413766170951314
0.107 0.107 0.0009400454171710086
0.1075 0.1075 0.0009384211884669505
0.108 0.108 0.0009389852334115737
0.1085 0.1085 0.0009389379935832516
0.109 0.109 0.0009370210743191493
0.1095 0.1095 0.0009395487490080578
0.11 0.11 0.0009370230627614975
0.1105 0.1105 0.0009386370050063239
0.111 0.111 0.0009357039310911959
0.1115 0.1115 0.0009326355853862977
0.112 0.112 0.0009343483410521028
0.1125 0.1125 0.000934033610343462
0.113 0.113 0.0009320718543171426
0.1135 0.1135 0.0009341561262770784
0.114 0.114 0.0009316843962096824
0.1145 0.1145 0.0009303888019780987
0.115 0.115 0.0009303709745743225
0.1155 0.1155 0.0009300449451969783
0.116 0.116 0.0009298081896052827
0.1165 0.1165 0.0009298114501857401
0.117 0.117 0.0009271529172615652
0.11750000000000001 0.11750000000000001 0.0009269939648565205
0.11800000000000001 0.11800000000000001 0.0009259855756402879
0.11850000000000001 0.11850000000000001 0.0009227453155478857
0.11900000000000001 0.11900000000000001 0.0009232020378562155
0.11950000000000001 0.11950000000000001 0.0009218915933088618
0.12000000000000001 0.12000000000000001 0.0009216477672086079
0.12050000000000001 0.12050000000000001 0.0009213046928321828
0.12100000000000001 0.12100000000000001 0.0009196932352273562
0.12150000000000001 0.12150000000000001 0.0009179772781963802
0.12200000000000001 0.12200000000000001 0.0009155829459094509
0.1225 0.1225 0.000915063613187199
0.123 0.123 0.0009144190596941695
0.1235 0.1235 0.0009138221562229623
0.124 0.124 0.0009139423582647037
0.1245 0.1245 0.0009118693847315924
0.125 0.125 0.0009127765658683865
0.1255 0.1255 0.0009100892064177121
0.126 0.126 0.0009084395509238497
0.1265 0.1265 0.0009062300606459552
0.127 0.127 0.0009053451881149795
0.1275 0.1275 0.0009017660763011981
0.128 0.128 0.0009035463469253564
0.1285 0.1285 0.0009011801622597607
0.129 0.129 0.0008998622957047056
0.1295 0.1295 0.0008976796030276721
0.13 0.13 0.0008964450558335687
0.1305 0.1305 0.0008959323489806316
0.131 0.131 0.000893340454990445
0.1315 0.1315 0.000890724882233629
0.132 0.132 0.0008896997607692041
0.1325 0.1325 0.0008899820535738219
0.133 0.133 0.0008881857368111708
0.1335 0.1335 0.0008855497625274559
0.134 0.134 0.0008847611831783413
0.1345 0.1345 0.0008809347269598687
0.135 0.135 0.0008808495905355681
0.1355 0.1355 0.0008790275738176305
0.136 0.136 0.0008760153774982806
0.1365 0.1365 0.0008763313632527841
0.137 0.137 0.0008729103076175654
0.1375 0.1375 0.0008721263077005195
0.138 0.138 0.0008709212746127353
0.1385 0.1385 0.0008679178984015197
0.139 0.139 0.0008670481091784462
0.1395 0.1395 0.0008643415899313588
0.14 0.14 0.0008617415032787461
0.1405 0.1405 0.0008607736893093909
0.14100000000000001 0.14100000000000001 0.0008580689678638262
0.14150000000000001 0.14150000000000001 0.0008553419437834994
0.14200000000000002 0.14200000000000002 0.0008555612335352339
0.14250000000000002 0.14250000000000002 0.0008525151357041512
0.14300000000000002 0.14300000000000002 0.0008488740478104669
0.14350000000000002 0.14350000000000002 0.0008492631931289965
0.14400000000000002 0.14400000000000002 0.0008461372388014122
0.14450000000000002 0.14450000000000002 0.0008451303818309792
0.14500000000000002 0.14500000000000002 0.0008438264424302775
0.14550000000000002 0.14550000000000002 0.0008402027208072938
0.14600000000000002 0.14600000000000002 0.0008397161822870419
0.14650000000000002 0.14650000000000002 0.0008367333741802726
0.147 0.147 0.0008328608030830879
0.1475 0.1475 0.0008308596935162657
0.148 0.148 0.0008289849410287116
0.1485 0.1485 0.0008267168189283556
0.149 0.149 0.0008253670841227005
0.1495 0.1495 0.0008219893621298789
0.15 0.15 0.000818083042291521
0.1505 0.1505 0.0008175958575684342
0.151 0.151 0.00081568074153661
0.1515 0.1515 0.0008132922946368216
0.152 0.152 0.0008133105902918215
0.1525 0.1525 0.0008092636191912409
0.153 0.153 0.0008058826891496443
0.1535 0.1535 0.0008046102332886573
0.154 0.154 0.0008025997610308113
0.1545 0.1545 0.0007987780467660345
0.155 0.155 0.0007958813521787246
0.1555 0.1555 0.0007963921697983732
0.156 0.156 0.0007938115734088536
0.1565 0.1565 0.0007923694729863138
0.157 0.157 0.0007867613869485686
0.1575 0.1575 0.0007845428853018346
0.158 0.158 0.000782617409387991
0.1585 0.1585 0.0007804670392351173
0.159 0.159 0.0007770691883007886
0.1595 0.1595 0.0007745773893626483
0.16 0.16 0.0007717452692180775
0.1605 0.1605 0.0007684939460909232
0.161 0.161 0.0007680218616192977
0.1615 0.1615 0.0007645654195688287
0.162 0.162 0.0007623475821731734
0.1625 0.1625 0.000758413468595812
0.163 0.163 0.0007559797022886988
0.1635 0.1635 0.0007551029281413337
0.164 0.164 0.000750981358914993
0.1645 0.1645 0.0007479346851311671
0.165 0.165 0.0007452328201305248
0.1655 0.1655 0.0007423988336924114
0.166 0.166 0.000739714159022327
0.1665 0.1665 0.0007369147332775175
0.167 0.167 0.0007340996305531298
0.1675 0.1675 0.000732177310982536
0.168 0.168 0.0007275086716537528
0.1685 0.1685 0.0007267546618280898
0.169 0.169 0.000723033142062633
0.1695 0.1695 0.0007211682313971615
0.17 0.17 0.0007184403225073472
0.1705 0.1705 0.0007135115753744506
0.171 0.171 0.0007123848094764786
0.1715 0.1715 0.000708071116605316
0.17200000000000001 0.17200000000000001 0.0007062922655679692
0.17250000000000001 0.17250000000000001 0.0007055644947344968
0.17300000000000001 0.17300000000000001 0.0007017904359756993
0.17350000000000002 0.17350000000000002 0.0006968332937888572
0.17400000000000002 0.17400000000000002 0.0006944250649352983
0.17450000000000002 0.17450000000000002 0.0006912881022072102
0.17500000000000002 0.17500000000000002 0.0006885021174989573
0.17550000000000002 0.17550000000000002 0.000685103276818998
0.17600000000000002 0.17600000000000002 0.0006826138830139272
0.17650000000000002 0.17650000000000002 0.000680186213827975
0.17700000000000002 0.17700000000000002 0.0006762007925597449
0.17750000000000002 0.17750000000000002 0.0006741163253119782
0.17800000000000002 0.17800000000000002 0.0006706976397515354
0.1785 0.1785 0.0006669563633531467
0.179 0.179 0.0006634701594857427
0.1795 0.1795 0.0006626398701147296
0.18 0.18 0.0006591368911394625
0.1805 0.1805 0.0006549709556889829
0.181 0.181 0.000653166929190682
0.1815 0.1815 0.0006480851436700621
0.182 0.182 0.0006451215075939578
0.1825 0.1825 0.0006434350298413683
0.183 0.183 0.0006411122196407184
0.1835 0.1835 0.0006376662939537313
0.184 0.184 0.0006324194587927724
0.1845 0.1845 0.0006315272687038631
0.185 0.185 0.000626419881787818
0.1855 0.1855 0.0006244070805478951
0.186 0.186 0.0006199096144794318
0.1865 0.1865 0.0006168626829464955
0.187 0.187 0.0006140219602575093
0.1875 0.1875 0.000610605494947283
0.188 0.188 0.0006060559625036102
0.1885 0.1885 0.0006051943697114558
0.189 0.189 0.0006026223735533199
0.1895 0.1895 0.0005976772921016372
0.19 0.19 0.0005938391891131396
0.1905 0.1905 0.0005909392073188069
0.191 0.191 0.0005894111772261786
0.1915 0.1915 0.0005861715329604006
0.192 0.192 0.0005817475672192469
0.1925 0.1925 0.000578631181797995
0.193 0.193 0.000575072175310599
0.1935 0.1935 0.0005730176081260797
0.194 0.194 0.0005707056355008472
0.1945 0.1945 0.0005666264360852907
0.195 0.195 0.0005637515063345515
0.1955 0.1955 0.0005609270592595234
0.196 0.196 0.0005577110382832155
0.1965 0.1965 0.0005517413663036891
0.197 0.197 0.0005483727406734124
0.1975 0.1975 0.0005445855296148823
0.198 0.198 0.0005439932983692558
0.1985 0.1985 0.0005384138209901107
0.199 0.199 0.0005364628157366478
0.1995 0.1995 0.0005337105333963717
0.2 0.2 0.0005313219978935434
0.2005 0.2005 0.0005269851754646547
0.201 0.201 0.0005232531711113684
0.2015 0.2015 0.0005196068650888771
0.202 0.202 0.0005155657049579097
0.2025 0.2025 0.0005124460606603467
0.203 0.203 0.0005090015559622305
0.20350000000000001 0.20350000000000001 0.000508180132021265
0.20400000000000001 0.20400000000000001 0.000502529688000715
0.20450000000000002 0.20450000000000002 0.000498944776446885
0.20500000000000002 0.20500000000000002 0.0004961194782437337
0.20550000000000002 0.20550000000000002 0.0004917831376102359
0.20600000000000002 0.20600000000000002 0.0004901083038884723
0.20650000000000002 0.20650000000000002 0.0004865246876119685
0.20700000000000002 0.20700000000000002 0.00048239567609884796
0.20750000000000002 0.20750000000000002 0.0004789092146791875
0.20800000000000002 0.20800000000000002 0.0004754806086719091
0.20850000000000002 0.20850000000000002 0.0004722963406165985
0.20900000000000002 0.20900000000000002 0.00046803747926783026
0.20950000000000002 0.20950000000000002 0.00046502989607186097
0.21000000000000002 0.21000000000000002 0.0004605519540682709
0.21050000000000002 0.21050000000000002 0.00045941922633897916
0.211 0.211 0.0004564657925048216
0.2115 0.2115 0.00045327662625675497
0.212 0.212 0.0004501544393153937
0.2125 0.2125 0.0004456813204341687
0.213 0.213 0.00044306135672385945
0.2135 0.2135 0.00043964310342181504
0.214 0.214 0.0004363348814271614
0.2145 0.2145 0.00043230890805284153
0.215 0.215 0.0004288165034904033
0.2155 0.2155 0.0004239006409963329
0.216 0.216 0.0004215521087812571
0.2165 0.2165 0.0004181868799563344
0.217 0.217 0.0004145282659215654
0.2175 0.2175 0.00041274444549741515
0.218 0.218 0.0004078739679027639
0.2185 0.2185 0.00040580034262192904
0.219 0.219 0.00040360300705278136
0.2195 0.2195 0.00039798157204740234
0.22 0.22 0.00039439233209454986
0.2205 0.2205 0.0003911589265621304
0.221 0.221 0.0003864677425920167
0.2215 0.2215 0.0003842990646064345
0.222 0.222 0.00038128040506243055
0.2225 0.2225 0.0003772795423778949
0.223 0.223 0.0003751932642090354
0.2235 0.2235 0.000371161753010166
0.224 0.224 0.0003678690318816535
0.2245 0.2245 0.00036461307862473396
0.225 0.225 0.00036068802603801925
0.2255 0.2255 0.0003592695811643594
0.226 0.226 0.0003555703605368928
0.2265 0.2265 0.0003519009134915148
0.227 0.227 0.00034873371615559007
0.2275 0.2275 0.0003458721226356278
0.228 0.228 0.00034141087571465866
0.2285 0.2285 0.00033749926879265827
0.229 0.229 0.00033490272184918816
0.2295 0.2295 0.00033025384160196734
0.23 0.23 0.00032719608527026034
0.2305 0.2305 0.0003235957460673229
0.231 0.231 0.00032228210345628717
0.2315 0.2315 0.00031867115863134653
0.232 0.232 0.000314202180252753
0.2325 0.2325 0.0003113168360422892
0.233 0.233 0.0003074651769923366
0.2335 0.2335 0.00030516080835249503
0.234 0.234 0.00030162534829783494
0.23450000000000001 0.23450000000000001 0.0002990703531362054
0.23500000000000001 0.23500000000000001 0.00029481541293791284
0.23550000000000001 0.23550000000000001 0.0002914632678186111
0.23600000000000002 0.23600000000000002 0.00028897610508338387
0.23650000000000002 0.23650000000000002 0.00028432008665284214
0.23700000000000002 0.23700000000000002 0.0002828822720665052
0.23750000000000002 0.23750000000000002 0.0002796944586634482
0.23800000000000002 0.23800000000000002 0.0002760949147706456
0.23850000000000002 0.23850000000000002 0.0002733570722154749
0.23900000000000002 0.23900000000000002 0.00027068327297641455
0.23950000000000002 0.23950000000000002 0.0002667239554299053
0.24000000000000002 0.24000000000000002 0.00026360127619079574
0.24050000000000002 0.24050000000000002 0.00026069439133715843
0.24100000000000002 0.24100000000000002 0.0002577779617383702
0.24150000000000002 0.24150000000000002 0.0002540519656655145
0.24200000000000002 0.24200000000000002 0.00025097487388363207
0.2425 0.2425 0.00024811475334758713
0.243 0.243 0.00024520744896560265
0.2435 0.2435 0.0002418885984908734
0.244 0.244 0.0002372242367911666
0.2445 0.2445 0.00023485084179534653
0.245 0.245 0.00023168720301521776
0.2455 0.2455 0.0002283295367819471
0.246 0.246 0.00022770832117865385
0.2465 0.2465 0.00022339012575466922
0.247 0.247 0.00021999491098642849
0.2475 0.2475 0.00021674032570032174
0.248 0.248 0.00021381784837129513
0.2485 0.2485 0.00021082936377639686
0.249 0.249 0.00020785492643025808
0.2495 0.2495 0.00020531435062439742
0.25 0.25 0.00020265930001916424
0.2505 0.2505 0.00019992177949685122
0.251 0.251 0.00019556626812584996
0.2515 0.2515 0.00019279153532882043
0.252 0.252 0.00019067208032398728
0.2525 0.2525 0.00018734166398927008
0.253 0.253 0.00018453463559882713
0.2535 0.2535 0.00018126733207238861
0.254 0.254 0.00017894727674640308
0.2545 0.2545 0.0001789232228121073
0.255 0.255 0.00017359748835815182
0.2555 0.2555 0.0001709608529709242
0.256 0.256 0.00016931716310514613
0.2565 0.2565 0.0001665301275229345
0.257 0.257 0.0001631032999302247
0.2575 0.2575 0.00015944481100544446
0.258 0.258 0.0001580519412419974
0.2585 0.2585 0.00015364062814332482
0.259 0.259 0.00015261054575261993
0.2595 0.2595 0.00014917634724832482
0.26 0.26 0.00014684210214046254
0.2605 0.2605 0.00014378925579860145
0.261 0.261 0.00014110997647544558
0.2615 0.2615 0.00013926261497195403
0.262 0.262 0.00013537309912765448
0.2625 0.2625 0.00013366300119598917
0.263 0.263 0.00013044533910328102
0.2635 0.2635 0.00012851865106921253
0.264 0.264 0.00012486443555319445
0.2645 0.2645 0.00012344595709031468
0.265 0.265 0.00012130384331818331
0.2655 0.2655 0.00011835289690301449
0.266 0.266 0.00011564028317396753
0.2665 0.2665 0.00011391674699468164
0.267 0.267 0.00011064427920354648
0.2675 0.2675 0.00010857124145579624
0.268 0.268 0.00010567653123135445
0.2685 0.2685 0.00010350839726475179
0.269 0.269 0.0001010349015981765
0.2695 0.2695 0.00009925580678048316
0.27 0.27 0.00009641884538677146
0.2705 0.2705 0.00009554617060431383
0.271 0.271 0.00009292303863586671
0.2715 0.2715 0.00009044941766297239
0.272 0.272 0.00008741967429991488
0.2725 0.2725 0.00008654987277662257
0.273 0.273 0.0000823250041210974
0.2735 0.2735 0.00008186013444293639
0.274 0.274 0.00007872926925118226
0.2745 0.2745 0.00007714568265307787
0.275 0.275 0.0000740931317159384
0.2755 0.2755 0.00007428635624709228
0.276 0.276 0.00007151310405106891
0.2765 0.2765 0.00006952614152110927
0.277 0.277 0.0000678406449164578
0.2775 0.2775 0.00006564083162808113
0.278 0.278 0.00006265728814110574
0.2785 0.2785 0.000060654246258816556
0.279 0.279 0.000059057471132557937
0.2795 0.2795 0.000057900160143343736
0.28 0.28 0.00005611227218019904
0.2805 0.2805 0.00005453967780289458
0.281 0.281 0.00005140353901145688
0.28150000000000003 0.28150000000000003 0.000049818417592747578
0.28200000000000003 0.28200000000000003 0.000048085246426044298
0.28250000000000003 0.28250000000000003 0.000047569502653599537
0.28300000000000003 0.28300000000000003 0.00004595894798294217
0.28350000000000003 0.28350000000000003 0.0000438023854610059
0.28400000000000003 0.28400000000000003 0.00004297258420302814
0.28450000000000003 0.28450000000000003 0.00004057060667623288
0.28500000000000003 0.28500000000000003 0.00003947014971950372
0.28550000000000003 0.28550000000000003 0.00003796924608136731
0.28600000000000003 0.28600000000000003 0.00003692061186190594
0.28650000000000003 0.28650000000000003 0.00003506155304513949
0.28700000000000003 0.28700000000000003 0.000033021918188494038
0.28750000000000003 0.28750000000000003 0.000032139804874483619
0.28800000000000003 0.28800000000000003 0.00003127866909927624
0.28850000000000003 0.28850000000000003 0.000028868886845468085
0.28900000000000003 0.28900000000000003 0.000028638293007363375
0.28950000000000004 0.28950000000000004 0.000026722666766716459
0.29000000000000004 0.29000000000000004 0.00002419274718684064
0.29050000000000004 0.29050000000000004 0.000024409422586606418
0.291 0.291 0.000021690615873852559
0.2915 0.2915 0.000022008948367061
0.292 0.292 0.00002054268627519869
0.2925 0.2925 0.000019472730262114648
0.293 0.293 0.00001790816490312389
0.2935 0.2935 0.000017141840304617588
0.294 0.294 0.000015086951914968926
0.2945 0.2945 0.000014894579715049833
0.295 0.295 0.000013314715860819246
0.2955 0.2955 0.000012924630227371254
0.296 0.296 0.000012371658986869258
0.2965 0.2965 0.00001012115568865238
0.297 0.297 0.000011550541268681822
0.2975 0.2975 0.00001005791214434633
0.298 0.298 0.000008892271901326686
0.2985 0.2985 0.000009391814109810685
0.299 0.299 0.000008174987001200395
0.2995 0.2995 0.000007575505249381945
0.3 0.3 0.000006430581379385692
0.3005 0.3005 0.000005604903367922441
0.301 0.301 0.00000576075989785227
0.3015 0.3015 0.000004466639913505493
0.302 0.302 0.0000030194950102115788
0.3025 0.3025 0.000004570191737482518
0.303 0.303 0.0000033953688089262197
0.3035 0.3035 0.0000023389011364621664
0.304 0.304 0.000002425209708156132
0.3045 0.3045 0.0000020066179994299856
0.305 0.305 0.0000028898538259379635
0.3055 0.3055 0.0000015205774071533124
0.306 0.306 5.824434478597608e-7
0.3065 0.3065 0.0000014691946223339102
0.307 0.307 6.026412792827602e-7
0.3075 0.3075 0.0
0.308 0.308 2.2429275864713477e-7
0.3085 0.3085 5.552031202733787e-7
0.309 0.309 8.017857569305852e-7
0.3095 0.3095 3.1441489081263446e-7
0.31 0.31 3.285574660057177e-7
0.3105 0.3105 4.0626050278221029e-7
0.311 0.311 6.448872444446375e-7
0.3115 0.3115 0.0000016896195511736327
0.312 0.312 0.000002312177879308479
0.3125 0.3125 0.000002550653577069995
0.313 0.313 0.0000029401348715671438
0.3135 0.3135 0.0000044486363941982939
0.314 0.314 0.000004094465391183441
0.3145 0.3145 0.000004792478174643318
0.315 0.315 0.000005073073291487866
0.3155 0.3155 0.00000530894709194576
0.316 0.316 0.0000056998841823045899
0.3165 0.3165 0.000007175134988593977
0.317 0.317 0.000007721055349894295
0.3175 0.3175 0.000009550899642446465
0.318 0.318 0.000009196574132789215
0.3185 0.3185 0.000009749121818865845
0.319 0.319 0.000011099158058412479
0.3195 0.3195 0.000013128305047728343
0.32 0.32 0.000012166284053668044
0.3205 0.3205 0.000013730272219632137
0.321 0.321 0.000015462679031978049
0.3215 0.3215 0.000015121569952925018
0.322 0.322 0.00001750520476986536
0.3225 0.3225 0.00001772603575879981
0.323 0.323 0.000019729275987482774
0.3235 0.3235 0.00002090715324925142
0.324 0.324 0.000022622223857167316
0.3245 0.3245 0.000024028851298539198
0.325 0.325 0.000025556900810058096
0.3255 0.3255 0.000026738059467475217
0.326 0.326 0.00002764556036859644
0.3265 0.3265 0.000029411061257710297
0.327 0.327 0.00003157200952384493
0.3275 0.3275 0.00003393821968619107
0.328 0.328 0.000035351867178732777
0.3285 0.3285 0.00003664165568298167
0.329 0.329 0.00003806832235970657
0.3295 0.3295 0.0000404645399025358
0.33 0.33 0.0000435731473961106
0.3305 0.3305 0.00004442875215759446
0.331 0.331 0.00004728544282156543
0.3315 0.3315 0.000049330261849744138
0.332 0.332 0.000051480411985556907
0.3325 0.3325 0.00005341287299750986
0.333 0.333 0.000057679084551570217
0.3335 0.3335 0.00005842898988418072
0.334 0.334 0.0000615493676033598
0.3345 0.3345 0.00006309990436234364
0.335 0.335 0.0000666787473524201
0.3355 0.3355 0.00006991129983477428
0.336 0.336 0.00007261642346461348
0.3365 0.3365 0.00007513406052006165
0.337 0.337 0.00007795991211316457
0.3375 0.3375 0.00007962239445199755
0.338 0.338 0.00008328312003287044
0.3385 0.3385 0.00008574780077128799
0.339 0.339 0.00009066209852455248
0.3395 0.3395 0.00009165971470303526
0.34 0.34 0.00009636991236794705
0.3405 0.3405 0.0000973715405129795
0.341 0.341 0.0001011171252019885
0.3415 0.3415 0.00010624398732181394
0.342 0.342 0.00010895619605094935
0.3425 0.3425 0.00011390789288058393
0.343 0.343 0.00011553767474860202
0.3435 0.3435 0.00011934663572627153
0.34400000000000003 0.34400000000000003 0.00012231289960846136
0.34450000000000003 0.34450000000000003 0.00012710541764965604
0.34500000000000003 0.34500000000000003 0.00013035501832525274
0.34550000000000003 0.34550000000000003 0.00013407197278499225
0.34600000000000003 0.34600000000000003 0.00013847448970478072
0.34650000000000003 0.34650000000000003 0.00014201860785169437
0.34700000000000003 0.34700000000000003 0.00014597559178063959
0.34750000000000003 0.34750000000000003 0.0001506016629491036
0.34800000000000003 0.34800000000000003 0.00015452194587390873
0.34850000000000003 0.34850000000000003 0.00015963633952103499
0.34900000000000003 0.34900000000000003 0.00016379825222512733
0.34950000000000003 0.34950000000000003 0.00016851658057756114
0.35000000000000003 0.35000000000000003 0.00017157759739025154
0.35050000000000003 0.35050000000000003 0.00017644586687208183
0.35100000000000003 0.35100000000000003 0.00018207353449474072
0.35150000000000003 0.35150000000000003 0.000185656678543156
0.35200000000000004 0.35200000000000004 0.00018969561049478388
0.35250000000000004 0.35250000000000004 0.00019388645433011335
0.35300000000000004 0.35300000000000004 0.00019873332220302108
0.35350000000000004 0.35350000000000004 0.0002044019547351527
0.35400000000000004 0.35400000000000004 0.00021081081215967704
0.3545 0.3545 0.00021461374611706613
0.355 0.355 0.00022161107334430202
0.3555 0.3555 0.0002252493909181549
0.356 0.356 0.00023138870970839298
0.3565 0.3565 0.0002377056827931115
0.357 0.357 0.00024230535118862674
0.3575 0.3575 0.0002472614238255331
0.358 0.358 0.0002528099962521966
0.3585 0.3585 0.0002586974273995423
0.359 0.359 0.00026410214672866676
0.3595 0.3595 0.00027052129769287547
0.36 0.36 0.00027692351637615255
0.3605 0.3605 0.000282678647494641
0.361 0.361 0.0002886220235106137
0.3615 0.3615 0.0002949326263976921
0.362 0.362 0.00030117248849640765
0.3625 0.3625 0.00030713194680128634
0.363 0.363 0.00031369899442775363
0.3635 0.3635 0.00032030626072354726
0.364 0.364 0.0003273194886928791
0.3645 0.3645 0.00033353190425236437
0.365 0.365 0.0003408134567991565
0.3655 0.3655 0.00034687157992293694
0.366 0.366 0.00035353803461640515
0.3665 0.3665 0.0003618220375234569
0.367 0.367 0.0003678926570307633
0.3675 0.3675 0.00037482320949491625
0.368 0.368 0.0003828113223620463
0.3685 0.3685 0.00039047501008537675
0.369 0.369 0.00039806334489955687
0.3695 0.3695 0.0004060030272149921
0.37 0.37 0.0004119674440352156
0.3705 0.3705 0.00042070658658667525
0.371 0.371 0.0004280814624171964
0.3715 0.3715 0.0004357723937936853
0.372 0.372 0.00044267239228775845
0.3725 0.3725 0.0004512667636639059
0.373 0.373 0.0004585214806128727
0.3735 0.3735 0.00046827984944814165
0.374 0.374 0.0004770482737383804
0.3745 0.3745 0.0004850489817467986
0.375 0.375 0.0004927786961941574
0.3755 0.3755 0.0005024055363594649
0.376 0.376 0.0005106223448881774
0.3765 0.3765 0.0005189270997427638
0.377 0.377 0.0005277296725428032
0.3775 0.3775 0.0005373641702434835
0.378 0.378 0.0005466288330020855
0.3785 0.3785 0.0005553923084489908
0.379 0.379 0.0005638092668293904
0.3795 0.3795 0.0005743618833958211
0.38 0.38 0.0005824077246978517
0.3805 0.3805 0.0005928569007202702
0.381 0.381 0.000602384749799892
0.3815 0.3815 0.000612016716594703
0.382 0.382 0.0006225025992734777
0.3825 0.3825 0.0006309998336352716
0.383 0.383 0.0006420132181281042
0.3835 0.3835 0.0006517793463559076
0.384 0.384 0.0006614097116406669
0.3845 0.3845 0.0006719801828641253
0.385 0.385 0.000681699089230177
0.3855 0.3855 0.0006938363365578426
0.386 0.386 0.0007033159218900127
0.3865 0.3865 0.0007146209339153053
0.387 0.387 0.0007270091386727888
0.3875 0.3875 0.0007349228317511008
0.388 0.388 0.000748468851211494
0.3885 0.3885 0.000758794507636686
0.389 0.389 0.0007693609872758121
0.3895 0.3895 0.000781921638511279
0.39 0.39 0.0007929329858797236
0.3905 0.3905 0.0008053397957039112
0.391 0.391 0.0008170857998341436
0.3915 0.3915 0.0008281343939555079
0.392 0.392 0.0008408073372067419
0.3925 0.3925 0.0008530169169602917
0.393 0.393 0.000866202335423606
0.3935 0.3935 0.0008767666373758588
0.394 0.394 0.0008898215521301999
0.3945 0.3945 0.0009008744302532576
0.395 0.395 0.0009155184579797511
0.3955 0.3955 0.0009265146096242311
0.396 0.396 0.0009394637905044792
0.3965 0.3965 0.0009532898396548909
0.397 0.397 0.0009649906617644464
0.3975 0.3975 0.0009796267086415896
0.398 0.398 0.0009923588506206086
0.3985 0.3985 0.0010053118221283887
0.399 0.399 0.0010201303734410797
0.3995 0.3995 0.001033190452388915
0.4 0.4 0.0010472596658250909
0.4005 0.4005 0.001061983173191456
0.401 0.401 0.0010741086227968164
0.4015 0.4015 0.001088565313674528
0.402 0.402 0.0011037757622401718
0.4025 0.4025 0.0011176631215985057
0.403 0.403 0.0011331417791156792
0.4035 0.4035 0.0011468942634482328
0.404 0.404 0.0011624252438463016
0.4045 0.4045 0.0011774836614945443
0.405 0.405 0.0011913606989212272
0.4055 0.4055 0.0012053218995329773
0.406 0.406 0.0012225338505274357
0.40650000000000003 0.40650000000000003 0.0012392354500755103
0.40700000000000003 0.40700000000000003 0.0012539714360331723
0.40750000000000003 0.40750000000000003 0.0012690346778571572
0.40800000000000003 0.40800000000000003 0.001285024905032935
0.40850000000000003 0.40850000000000003 0.001300972906288604
0.40900000000000003 0.40900000000000003 0.0013175928720376228
0.40950000000000003 0.40950000000000003 0.001334455493465637
0.41000000000000003 0.41000000000000003 0.0013500317702208167
0.41050000000000003 0.41050000000000003 0.001366831307624132
0.41100000000000003 0.41100000000000003 0.0013823724231019379
0.41150000000000003 0.41150000000000003 0.0014003557374166368
0.41200000000000003 0.41200000000000003 0.001416006010307782
0.41250000000000003 0.41250000000000003 0.0014342566448044118
0.41300000000000003 0.41300000000000003 0.001451353247649412
0.41350000000000003 0.41350000000000003 0.0014689700642058278
0.41400000000000003 0.41400000000000003 0.0014856977372208753
0.41450000000000004 0.41450000000000004 0.0015040457627732076
0.41500000000000004 0.41500000000000004 0.0015216108695162584
0.41550000000000004 0.41550000000000004 0.0015391851393259603
0.41600000000000004 0.41600000000000004 0.0015571042165675705
0.41650000000000004 0.41650000000000004 0.0015756877807092955
0.41700000000000004 0.41700000000000004 0.001593008884456476
0.41750000000000004 0.41750000000000004 0.001612601440514158
0.41800000000000004 0.41800000000000004 0.0016308810004861444
0.41850000000000004 0.41850000000000004 0.0016496172494840395
0.419 0.419 0.00166943430260473
0.4195 0.4195 0.0016877228053603449
0.42 0.42 0.0017065285937229716
0.4205 0.4205 0.00172629866923502
0.421 0.421 0.001745666500200266
0.4215 0.4215 0.0017667371652923619
0.422 0.422 0.0017858301101704943
0.4225 0.4225 0.001806249154189202
0.423 0.423 0.0018266111215861766
0.4235 0.4235 0.0018459810135280993
0.424 0.424 0.001865895351847429
0.4245 0.4245 0.0018854822556299946
0.425 0.425 0.0019077133389364
0.4255 0.4255 0.0019290778873244288
0.426 0.426 0.0019497604891858395
0.4265 0.4265 0.001972785267922957
0.427 0.427 0.0019927244615368297
0.4275 0.4275 0.002013164452462115
0.428 0.428 0.00203653395949907
0.4285 0.4285 0.002058000100953332
0.429 0.429 0.002081020698486209
0.4295 0.4295 0.0021031395964495964
0.43 0.43 0.002125254774480559
0.4305 0.4305 0.002148039813360142
0.431 0.431 0.0021706326466252067
0.4315 0.4315 0.002193343939994551
0.432 0.432 0.002217240443988964
0.4325 0.4325 0.0022410767527268847
0.433 0.433 0.0022650337116797336
0.4335 0.4335 0.002286483160216766
0.434 0.434 0.0023097567877736499
0.4345 0.4345 0.002334528758112758
0.435 0.435 0.0023595548373245326
0.4355 0.4355 0.002383276800670345
0.436 0.436 0.0024094814025865318
0.4365 0.4365 0.0024326718687890205
0.437 0.437 0.002458701089415657
0.4375 0.4375 0.0024833974833385885
0.438 0.438 0.002508320507969561
0.4385 0.4385 0.0025340408848458634
0.439 0.439 0.002559772190178577
0.4395 0.4395 0.002585361882465572
0.44 0.44 0.002610626492148619
0.4405 0.4405 0.0026363481034021864
0.441 0.441 0.002663249546795257
0.4415 0.4415 0.002691234837824185
0.442 0.442 0.0027170851334904469
0.4425 0.4425 0.002745395962748681
0.443 0.443 0.002772475890774818
0.4435 0.4435 0.0027985958899011248
0.444 0.444 0.0028269638837600636
0.4445 0.4445 0.002853790634756935
0.445 0.445 0.002882526884002854
0.4455 0.4455 0.002909729704033916
0.446 0.446 0.0029382026139259584
0.4465 0.4465 0.0029663252762957695
0.447 0.447 0.0029934894244265056
0.4475 0.4475 0.003023253795341036
0.448 0.448 0.003053122618325298
0.4485 0.4485 0.0030827684750379376
0.449 0.449 0.0031125085747151796
0.4495 0.4495 0.003142118725283319
0.45 0.45 0.0031722090967774777
0.4505 0.4505 0.0032030129159307267
0.451 0.451 0.0032340901302467786
0.4515 0.4515 0.0032640374927224819
0.452 0.452 0.0032944174021029778
0.4525 0.4525 0.0033254568356955729
0.453 0.453 0.0033566931430744405
0.4535 0.4535 0.003388838725110474
0.454 0.454 0.003419575393892147
0.4545 0.4545 0.003452067434053739
0.455 0.455 0.003485363718101401
0.4555 0.4555 0.0035183448404369655
0.456 0.456 0.0035490609851848277
0.4565 0.4565 0.0035812311683489277
0.457 0.457 0.003615004573919833
0.4575 0.4575 0.0036485635000266085
0.458 0.458 0.003681650515959533
0.4585 0.4585 0.0037162366646378297
0.459 0.459 0.0037506113688123897
0.4595 0.4595 0.0037839609209698789
0.46 0.46 0.003819467206461825
0.4605 0.4605 0.003853709415136979
0.461 0.461 0.0038885336939414956
0.4615 0.4615 0.003921466602928884
0.462 0.462 0.0039574505551289939
0.4625 0.4625 0.003994033865661991
0.463 0.463 0.0040313805438929469
0.4635 0.4635 0.004066166307018919
0.464 0.464 0.004103180906137629
0.4645 0.4645 0.004139429349668829
0.465 0.465 0.004175179999768627
0.4655 0.4655 0.004213713900258049
0.466 0.466 0.004250047972128582
0.4665 0.4665 0.004287746783273791
0.467 0.467 0.0043244318311129029
0.4675 0.4675 0.004363505078861588
0.468 0.468 0.0044025450542018
0.4685 0.4685 0.0044403214170697338
0.46900000000000003 0.46900000000000003 0.004481102830684873
0.46950000000000003 0.46950000000000003 0.004518166228762903
0.47000000000000003 0.47000000000000003 0.004559257690245136
0.47050000000000003 0.47050000000000003 0.004597971225200386
0.47100000000000003 0.47100000000000003 0.004639994950167491
0.47150000000000003 0.47150000000000003 0.004678119790158595
0.47200000000000003 0.47200000000000003 0.004720834508791997
0.47250000000000003 0.47250000000000003 0.00476067454510675
0.47300000000000003 0.47300000000000003 0.0048027029918327628
0.47350000000000003 0.47350000000000003 0.004844004481238128
0.47400000000000003 0.47400000000000003 0.004886048582461554
0.47450000000000003 0.47450000000000003 0.004926810395307962
0.47500000000000003 0.47500000000000003 0.004967723995561051
0.47550000000000003 0.47550000000000003 0.0050111346979978279
0.47600000000000003 0.47600000000000003 0.005054672995946533
0.47650000000000003 0.47650000000000003 0.005096817491673224
0.47700000000000004 0.47700000000000004 0.005139440356581769
0.47750000000000004 0.47750000000000004 0.0051843211796818058
0.47800000000000004 0.47800000000000004 0.005226406585111531
0.47850000000000004 0.47850000000000004 0.005272727651692165
0.47900000000000004 0.47900000000000004 0.005315457769353919
0.47950000000000004 0.47950000000000004 0.005361570214960848
0.48000000000000004 0.48000000000000004 0.005405288857895996
0.48050000000000004 0.48050000000000004 0.005450762202356982
0.48100000000000004 0.48100000000000004 0.005496888466998954
0.48150000000000004 0.48150000000000004 0.005544161177046516
0.48200000000000004 0.48200000000000004 0.005589628759118361
0.4825 0.4825 0.0056357010959898899
0.483 0.483 0.005682193140939861
0.4835 0.4835 0.005729133679325639
0.484 0.484 0.005777589835311635
0.4845 0.4845 0.005824822548066584
0.485 0.485 0.005871836602935292
0.4855 0.4855 0.005920941441437652
0.486 0.486 0.00596962038457929
0.4865 0.4865 0.0060195596058365669
0.487 0.487 0.006068799186381615
0.4875 0.4875 0.006117965526342655
0.488 0.488 0.0061675016032529139
0.4885 0.4885 0.006217754241853994
0.489 0.489 0.0062670606229059898
0.4895 0.4895 0.0063182469935236149
0.49 0.49 0.006368853913966325
0.4905 0.4905 0.006420911534957203
0.491 0.491 0.00647273748396706
0.4915 0.4915 0.006525245621346232
0.492 0.492 0.006577633797787636
0.4925 0.4925 0.006631360914073405
0.493 0.493 0.006683696524197013
0.4935 0.4935 0.006737329858513038
0.494 0.494 0.006792381634590756
0.4945 0.4945 0.006845768654012703
0.495 0.495 0.006899702834362589
0.4955 0.4955 0.006954651795784451
0.496 0.496 0.007011876815840363
0.4965 0.4965 0.007065641739919076
0.497 0.497 0.0071218120958651599
0.4975 0.4975 0.007179127719499946
0.498 0.498 0.00723559433245068
0.4985 0.4985 0.007292157556009442
0.499 0.499 0.007349785350931999
0.4995 0.4995 0.007408502928255912
0.5 0.5 0.00746673542137589
0.5005 0.5005 0.007524368968318213
0.501 0.501 0.007584070163218289
0.5015 0.5015 0.007643344580958027
0.502 0.502 0.007702539523101773
0.5025 0.5025 0.007764269348891389
0.503 0.503 0.007824018640072909
0.5035 0.5035 0.007884634389433869
0.504 0.504 0.007945396042161456
0.5045 0.5045 0.00800654330084554
0.505 0.505 0.008068511251988197
0.5055 0.5055 0.008131371595755579
0.506 0.506 0.008195184541133162
0.5065 0.5065 0.008257592183042324
0.507 0.507 0.008321033659423034
0.5075 0.5075 0.00838564038249683
0.508 0.508 0.008448732845690692
0.5085 0.5085 0.00851436887453517
0.509 0.509 0.00857974143713677
0.5095 0.5095 0.008645602419330333
0.51 0.51 0.008712192246545932
0.5105 0.5105 0.00877931122057828
0.511 0.511 0.008845080213993264
0.5115 0.5115 0.008912186188354559
0.512 0.512 0.00897984225278639
0.5125 0.5125 0.009049703518254239
0.513 0.513 0.009117424461422318
0.5135 0.5135 0.009188609992693975
0.514 0.514 0.009257097397584385
0.5145 0.5145 0.009326156682224746
0.5149999999999999 0.5149999999999999 0.009397336022717354
0.5155 0.5155 0.00946731900756526
0.5159999999999999 0.5159999999999999 0.00953953811148668
0.5165 0.5165 0.009612291593173235
0.5169999999999999 0.5169999999999999 0.009682300385414079
0.5175 0.5175 0.009757695467687332
0.5179999999999999 0.5179999999999999 0.009830195439623548
0.5185 0.5185 0.009905429068945345
0.5189999999999999 0.5189999999999999 0.009979099013763812
0.5195 0.5195 0.010053198451074802
0.5199999999999999 0.5199999999999999 0.010129405837030736
0.5205 0.5205 0.010205194104363774
0.5209999999999999 0.5209999999999999 0.010279853171238229
0.5215 0.5215 0.010356051056434307
0.5219999999999999 0.5219999999999999 0.010433904982224137
0.5225 0.5225 0.010512728299553128
0.5229999999999999 0.5229999999999999 0.010590392756353819
0.5235 0.5235 0.010666917484567287
0.5239999999999999 0.5239999999999999 0.010746830455089321
0.5245 0.5245 0.010827512534263905
0.5249999999999999 0.5249999999999999 0.010907555025382623
0.5255 0.5255 0.010988322035689736
0.5259999999999999 0.5259999999999999 0.01107000379903763
0.5265 0.5265 0.011152476709521794
0.5269999999999999 0.5269999999999999 0.011235189237063391
0.5275 0.5275 0.01131789801156396
0.5279999999999999 0.5279999999999999 0.011400249421658975
0.5285 0.5285 0.0114851367134479
0.5289999999999999 0.5289999999999999 0.011568415384707244
0.5295 0.5295 0.011654407033600753
0.5299999999999999 0.5299999999999999 0.011739001798866406
0.5305 0.5305 0.01182407888926353
0.5309999999999999 0.5309999999999999 0.0119126535722228
0.5315 0.5315 0.012001481605280345
0.5319999999999999 0.5319999999999999 0.01208867289108541
0.5325 0.5325 0.012174725902182413
0.5329999999999999 0.5329999999999999 0.012264181412385993
0.5335 0.5335 0.012354635263284658
0.5339999999999999 0.5339999999999999 0.012444934473390804
0.5345 0.5345 0.01253636249200556
0.5349999999999999 0.5349999999999999 0.012627885999671846
0.5355 0.5355 0.012717535447564823
0.5359999999999999 0.5359999999999999 0.012811986105630195
0.5365 0.5365 0.012904625205378152
0.5369999999999999 0.5369999999999999 0.01299806459676823
0.5375 0.5375 0.013092299483395732
0.5379999999999999 0.5379999999999999 0.013187487116952343
0.5385 0.5385 0.013282076331429234
0.5389999999999999 0.5389999999999999 0.01338139202580106
0.5395 0.5395 0.0134773699342454
0.5399999999999999 0.5399999999999999 0.013573391562868629
0.5405 0.5405 0.01367248189272198
0.5409999999999999 0.5409999999999999 0.013771539983243873
0.5415 0.5415 0.013870376947386246
0.5419999999999999 0.5419999999999999 0.013971259237336909
0.5425 0.5425 0.014072045010764652
0.5429999999999999 0.5429999999999999 0.014172940638438724
0.5435 0.5435 0.014273507820986418
0.5439999999999999 0.5439999999999999 0.014377324698185389
0.5445 0.5445 0.01448087401881928
0.5449999999999999 0.5449999999999999 0.014586034664170194
0.5455 0.5455 0.01468997738853489
0.5459999999999999 0.5459999999999999 0.014796387323810386
0.5465 0.5465 0.014901350654061353
0.5469999999999999 0.5469999999999999 0.015009450949814688
0.5475 0.5475 0.0151169661415374
0.5479999999999999 0.5479999999999999 0.015223506792457455
0.5485 0.5485 0.01533456917670168
0.5489999999999999 0.5489999999999999 0.015444258157810016
0.5495 0.5495 0.015554026045847282
0.5499999999999999 0.5499999999999999 0.015665783686752693
0.5505 0.5505 0.01577814438368941
0.5509999999999999 0.5509999999999999 0.015889988304697065
0.5515 0.5515 0.01600455322975988
0.5519999999999999 0.5519999999999999 0.01611855661747038
0.5525 0.5525 0.016234647134262687
0.5529999999999999 0.5529999999999999 0.016349138703175244
0.5535 0.5535 0.016466335234241015
0.5539999999999999 0.5539999999999999 0.01658179644218451
0.5545 0.5545 0.016702216525645718
0.5549999999999999 0.5549999999999999 0.016821963910068423
0.5555 0.5555 0.01694025211083695
0.5559999999999999 0.5559999999999999 0.017060175758989644
0.5565 0.5565 0.017184214309863199
0.5569999999999999 0.5569999999999999 0.017306187583743805
0.5575 0.5575 0.01743047349574886
0.5579999999999999 0.5579999999999999 0.017553758628952758
0.5585 0.5585 0.01768004846961813
0.5589999999999999 0.5589999999999999 0.017803496821605117
0.5595 0.5595 0.017930885502710209
0.5599999999999999 0.5599999999999999 0.01805836728575111
0.5605 0.5605 0.01818817480982317
0.5609999999999999 0.5609999999999999 0.01831598034461147
0.5615 0.5615 0.018446973980645956
0.5619999999999999 0.5619999999999999 0.018578879168241394
0.5625 0.5625 0.018710038719289537
0.563 0.563 0.018842721427968328
0.5635 0.5635 0.018978708041241956
0.564 0.564 0.01911350890020189
0.5645 0.5645 0.019248110938604427
0.565 0.565 0.019384170728385113
0.5655 0.5655 0.019521920216666327
0.566 0.566 0.01966343281202904
0.5665 0.5665 0.01980118006460178
0.567 0.567 0.019942511539829716
0.5675 0.5675 0.020084624308197797
0.568 0.568 0.020228861889859396
0.5685 0.5685 0.020371246624215745
0.569 0.569 0.020515412405054516
0.5695 0.5695 0.020661088855177903
0.57 0.57 0.020808486279635688
0.5705 0.5705 0.020955599216274658
0.571 0.571 0.021104153149201226
0.5715 0.5715 0.021252640187985468
0.572 0.572 0.021407606247191688
0.5725 0.5725 0.021557262617402874
0.573 0.573 0.02171115291904448
0.5735 0.5735 0.021865211052478955
0.574 0.574 0.022021862169447814
0.5745 0.5745 0.022177705151494043
0.575 0.575 0.022334949300486595
0.5755 0.5755 0.022492644469098948
0.576 0.576 0.0226525518320892
0.5765 0.5765 0.022815601849762305
0.577 0.577 0.022979256195226826
0.5775 0.5775 0.023142153566435478
0.578 0.578 0.023306789181778838
0.5785 0.5785 0.023471150644152
0.579 0.579 0.023639924199936957
0.5794999999999999 0.5794999999999999 0.023808152489449117
0.58 0.58 0.023978907186219288
0.5804999999999999 0.5804999999999999 0.02414964639338639
0.581 0.581 0.024324760988720944
0.5814999999999999 0.5814999999999999 0.0244977393994469
0.582 0.582 0.024671771227884784
0.5824999999999999 0.5824999999999999 0.02485170148024734
0.583 0.583 0.025029262200659709
0.5834999999999999 0.5834999999999999 0.025207423454955938
0.584 0.584 0.02538855746176519
0.5844999999999999 0.5844999999999999 0.025570510555472795
0.585 0.585 0.025755475981468637
0.5854999999999999 0.5854999999999999 0.025942779658121245
0.586 0.586 0.026129629753642134
0.5864999999999999 0.5864999999999999 0.02631832785329195
0.587 0.587 0.026507343573361518
0.5874999999999999 0.5874999999999999 0.026699823337128265
0.588 0.588 0.02689434427445227
0.5884999999999999 0.5884999999999999 0.027087334863208115
0.589 0.589 0.02728249678469004
0.5894999999999999 0.5894999999999999 0.0274816458223406
0.59 0.59 0.027682575445173494
0.5904999999999999 0.5904999999999999 0.02788406888539801
0.591 0.591 0.02808870283696582
0.5914999999999999 0.5914999999999999 0.028291495572789886
0.592 0.592 0.028500095854425198
0.5924999999999999 0.5924999999999999 0.028707864343947673
0.593 0.593 0.02891897323408258
0.5934999999999999 0.5934999999999999 0.02912966276032528
0.594 0.594 0.029344535569604287
0.5944999999999999 0.5944999999999999 0.02956124278481725
0.595 0.595 0.02977723853025824
0.5954999999999999 0.5954999999999999 0.02999733427823173
0.596 0.596 0.030218902082814755
0.5964999999999999 0.5964999999999999 0.030441836236648778
0.597 0.597 0.030667653950937475
0.5974999999999999 0.5974999999999999 0.030895022844746185
0.598 0.598 0.031125113448881564
0.5984999999999999 0.5984999999999999 0.03135499631043874
0.599 0.599 0.03158930571282091
0.5994999999999999 0.5994999999999999 0.03182299179619955
0.6 0.6 0.03206060886763563
0.6004999999999999 0.6004999999999999 0.032300691199963277
0.601 0.601 0.032539856376262058
0.6014999999999999 0.6014999999999999 0.032784906688305377
0.602 0.602 0.03303165120137638
0.6024999999999999 0.6024999999999999 0.03328043626015372
0.603 0.603 0.03352790839259233
0.6034999999999999 0.6034999999999999 0.033781947456121019
0.604 0.604 0.0340354581636898
0.6044999999999999 0.6044999999999999 0.034295351396822538
0.605 0.605 0.03455608956090273
0.6054999999999999 0.6054999999999999 0.034817831215564008
0.606 0.606 0.03508511620869368
0.6064999999999999 0.6064999999999999 0.03535273811482
0.607 0.607 0.035623497496576898
0.6074999999999999 0.6074999999999999 0.03589462883212649
0.608 0.608 0.03617009155056857
0.6084999999999999 0.6084999999999999 0.0364531348876396
0.609 0.609 0.03673112379804241
0.6094999999999999 0.6094999999999999 0.03701759205411523
0.61 0.61 0.0373047343897117
0.6104999999999999 0.6104999999999999 0.03759504823256924
0.611 0.611 0.037888884068750228
0.6114999999999999 0.6114999999999999 0.03818413022034403
0.612 0.612 0.038481927924528747
0.6124999999999999 0.6124999999999999 0.0387865436399497
0.613 0.613 0.03909486086586546
0.6134999999999999 0.6134999999999999 0.03940039199855942
0.614 0.614 0.03971602667719726
0.6144999999999999 0.6144999999999999 0.040028990613969497
0.615 0.615 0.04034884497419664
0.6154999999999999 0.6154999999999999 0.0406676513009931
0.616 0.616 0.040995070119349667
0.6164999999999999 0.6164999999999999 0.04132564261075373
0.617 0.617 0.04166204479964262
0.6174999999999999 0.6174999999999999 0.04200140702135974
0.618 0.618 0.042339899297197457
0.6184999999999999 0.6184999999999999 0.04268789883451292
0.619 0.619 0.04303630751209488
0.6194999999999999 0.6194999999999999 0.04339162108939502
0.62 0.62 0.0437519506875198
0.6204999999999999 0.6204999999999999 0.04411486306567686
0.621 0.621 0.044485018755362887
0.6214999999999999 0.6214999999999999 0.04485844485570517
0.622 0.622 0.04523681693720826
0.6224999999999999 0.6224999999999999 0.04562078625931365
0.623 0.623 0.046012626355109099
0.6234999999999999 0.6234999999999999 0.04641328488130691
0.624 0.624 0.046814634944680588
0.6244999999999999 0.6244999999999999 0.047223506430470549
0.625 0.625 0.0476413418631391
