# Supplementary material for: Large-deviations of disease spreading dynamics with vaccination
Source: PLoS One. 2023 Jul 10;18(7):e0287932. doi: 10.1371/journal.pone.0287932 (PMC10332629; doi:10.1371/journal.pone.0287932)
Supplement: S1 Data — (GZ) [file pone.0287932.s002.gz › DATA/fig11/random/randomI1920.dat]

#v0.2.1
# sir_printer -f v0.5.6_EN_LDR_N3200r0.14t0.4v530Gsw0.1GS56229289SS264107022_NI1_1-end_0_x3._0_i.curves.gz -e 1920
# "/run/media/zapp2389/CompPhys/Yannick/Doktorarbeit/sirv/5_patient_zeros/ld/lambda0.4/N3200_other_doses/rand/530/entropic_3"
# curves: 745
5 5 5 5 5 5 5 5 5 5 5 5 5 5 5 5 5 5 5 5 5 5 5 5 5 5 5 5 5 5 5 5 5 5 5 5 5 5 5 5 5 5 5 5 5 5 5 5 5 5 5 5 5 5 5 5 5 5 5 5 5 5 5 5 5 5 5 5 5 5 5 5 5 5 5 5 5 5 5 5 5 5 5 5 5 5 5 5 5 5 5 5 5 5 5 5 5 5 5 5 5 5 5 5 5 5 5 5 5 5 5 5 5 5 5 5 5 5 5 5 5 5 5 5 5 5 5 5 5 5 5 5 5 5 5 5 5 5 5 5 5 5 5 5 5 5 5 5 5 5 5 5 5 5 5 5 5 5 5 5 5 5 5 5 5 5 5 5 5 5 5 5 5 5 5 5 5 5 5 5 5 5 5 5 5 5 5 5 5 5 5 5 5 5 5 5 5 5 5 5 5 5 5 5 5 5 5 5 5 5 5 5 5 5 5 5 5 5 5 5 5 5 5 5 5 5 5 5 5 5 5 5 5 5 5 5 5 5 5 5 5 5 5 5 5 5 5 5 5 5 5 5 5 5 5 5 5 5 5 5 5 5 5 5 5 5 5 5 5 5 5 5 5 5 5 5 5 5 5 5 5 5 5 5 5 5 5 5 5 5 5 5 5 5 5 5 5 5 5 5 5 5 5 5 5 5 5 5 5 5 5 5 5 5 5 5 5 5 5 5 5 5 5 5 5 5 5 5 5 5 5 5 5 5 5 5 5 5 5 5 5 5 5 5 5 5 5 5 5 5 5 5 5 5 5 5 5 5 5 5 5 5 5 5 5 5 5 5 5 5 5 5 5 5 5 5 5 5 5 5 5 5 5 5 5 5 5 5 5 5 5 5 5 5 5 5 5 5 5 5 5 5 5 5 5 5 5 5 5 5 5 5 5 5 5 5 5 5 5 5 5 5 5 5 5 5 5 5 5 5 5 5 5 5 5 5 5 5 5 5 5 5 5 5 5 5 5 5 5 5 5 5 5 5 5 5 5 5 5 5 5 5 5 5 5 5 5 5 5 5 5 5 5 5 5 5 5 5 5 5 5 5 5 5 5 5 5 5 5 5 5 5 5 5 5 5 5 5 5 5 5 5 5 5 5 5 5 5 5 5 5 5 5 5 5 5 5 5 5 5 5 5 5 5 5 5 5 5 5 5 5 5 5 5 5 5 5 5 5 5 5 5 5 5 5 5 5 5 5 5 5 5 5 5 5 5 5 5 5 5 5 5 5 5 5 5 5 5 5 5 5 5 5 5 5 5 5 5 5 5 5 5 5 5 5 5 5 5 5 5 5 5 5 5 5 5 5 5 5 5 5 5 5 5 5 5 5 5 5 5 5 5 5 5 5 5 5 5 5 5 5 5 5 5 5 5 5 5 5 5 5 5 5 5 5 5 5 5 5 5 5 5 5 5 5 5 5 5 5 5 5 5 5 5 5 5 5 5 5 5 5 5 5 5 5 5 5 5 5 5 5 5 5 5 5 5 5 5 5 5 5 5 5 5 5 5 5 5 5 5 5 5 5 5 5 5 5 5 5 5 5 5 5 5 5 5 5 5 5 5 5 5 5 5 5 5 5 5 5 5 5 5 5 5 5 5 5 5 5 5 5 5 5 5 5 5 5 5 5 5 5 5 5 5 5 5.0
7 5 9 7 10 9 8 10 11 9 12 11 9 16 10 11 11 13 9 12 9 12 8 14 12 9 12 10 13 11 9 12 8 12 12 12 6 12 11 13 11 11 10 11 10 12 13 12 8 11 14 14 10 11 5 5 12 12 8 12 17 7 11 9 11 11 9 8 6 8 9 9 14 13 11 7 11 11 15 11 12 13 14 13 11 10 8 7 10 10 10 12 14 9 13 13 12 17 11 12 14 9 8 8 15 14 15 11 9 10 12 13 8 13 9 12 14 12 8 7 12 13 8 9 13 10 11 8 10 8 10 9 8 16 9 11 11 15 7 10 15 8 10 8 9 12 16 8 11 8 12 13 14 8 13 10 12 12 8 13 14 12 9 11 10 9 11 8 10 10 10 10 11 14 10 14 11 13 11 12 10 12 8 11 15 9 14 10 11 11 13 10 10 12 7 13 18 7 14 13 11 10 9 12 13 12 11 11 8 14 9 10 7 13 10 12 7 11 8 8 15 11 11 11 11 13 8 14 10 16 13 9 6 10 12 14 10 10 10 13 11 16 10 7 10 11 11 10 12 11 13 11 14 14 9 12 12 4 8 5 9 9 12 12 14 7 10 7 10 11 13 10 9 10 14 14 15 8 12 11 8 14 10 11 13 14 16 12 8 11 8 11 11 12 11 14 13 10 6 12 9 12 11 14 11 11 11 14 14 10 12 11 19 14 10 15 11 7 11 8 11 12 6 10 10 12 11 9 9 10 10 6 8 7 13 7 14 13 11 8 15 7 12 11 12 12 10 12 15 13 15 7 7 12 11 18 13 8 11 7 12 11 12 8 10 12 11 12 5 10 11 7 12 12 8 9 10 8 11 8 9 14 14 9 10 12 9 9 9 12 12 7 10 12 16 10 13 14 12 9 16 13 8 15 11 5 10 15 9 5 13 11 10 11 14 9 12 13 11 12 11 9 13 7 12 11 12 12 10 10 11 7 10 12 9 13 10 11 8 11 8 11 8 10 14 6 9 11 11 9 11 13 12 13 7 12 10 9 15 13 10 14 11 7 14 8 8 15 8 12 17 10 13 12 7 12 14 9 10 16 13 12 9 15 14 6 12 13 10 10 11 13 11 10 6 10 13 12 9 11 12 9 11 11 11 7 6 10 15 13 12 9 7 7 8 11 12 10 12 13 10 8 6 14 13 10 7 11 13 13 12 8 10 13 10 15 10 7 10 12 16 11 8 10 11 10 11 12 11 9 10 14 11 12 10 14 12 12 12 15 11 12 10 14 10 8 12 13 14 12 8 9 8 7 12 14 9 12 16 11 11 12 11 11 11 11 5 11 10 9 10 14 13 11 9 10 11 9 11 7 15 7 7 14 11 8 8 10 11 8 12 9 10 11 11 8 14 11 10 14 10 11 9 14 9 11 10 12 8 10 13 9 11 12 10 13 8 6 9 8 6 8 9 13 11 12 17 11 11 9 10 12 8 13 15 8 7 9 9 11 10 10 7 11 11 8 7 12 7 12 8 12 15 10 13 13 12 13 8 14 10 10 8 11 10 8 12 15 9 13 12 12 9 8 12 6 11 11 13 10 11 10 7 12 16 14 7 9 14 13 9 11 9 13 12 8 11 7 13 7 10 17 11 12 8 11 10 9 8 9 13 10 11 13 16 10 9 8 12 12 17 10 17 9 9 10.789261744966442
10 6 17 6 14 18 14 16 17 14 20 19 16 23 19 19 19 19 16 21 16 18 14 20 29 17 24 20 21 19 13 19 15 20 16 14 13 17 21 23 22 18 16 20 19 16 19 16 10 18 21 17 15 20 7 8 18 16 12 23 24 12 17 18 16 17 15 10 8 16 17 11 17 23 20 10 16 17 26 15 13 21 23 23 18 17 13 8 16 20 15 18 21 20 15 16 17 30 21 17 18 16 17 17 22 20 19 19 16 19 19 20 18 20 17 22 25 19 12 11 18 20 12 13 21 17 17 14 17 13 16 13 10 28 19 18 18 25 10 21 21 14 14 18 15 17 27 16 18 16 21 22 25 13 19 16 16 12 14 19 18 16 12 19 15 17 18 13 13 20 16 13 18 21 17 30 16 20 16 23 14 19 14 18 22 14 18 11 16 19 23 15 15 16 15 15 30 10 22 17 22 15 16 22 20 18 16 14 13 20 10 20 10 21 17 21 14 23 14 12 21 24 16 26 17 18 13 19 15 23 19 15 8 16 16 22 18 16 18 21 21 22 20 14 15 20 18 16 21 20 19 17 21 22 17 17 18 11 11 9 14 13 18 18 21 11 17 10 16 18 18 17 14 17 19 24 21 14 18 17 14 26 14 20 24 23 26 19 18 19 13 19 16 20 15 20 20 14 11 17 11 20 15 28 17 17 16 24 19 15 19 20 27 23 21 24 16 8 20 13 16 16 9 16 21 14 19 17 13 14 14 11 16 9 14 14 24 19 18 15 21 11 18 19 18 16 18 20 22 19 30 12 12 17 21 23 17 15 18 11 25 14 19 17 15 19 17 21 6 17 16 17 19 24 13 12 12 15 17 10 19 22 22 17 21 22 13 13 17 22 20 13 14 19 21 17 14 21 21 19 23 20 14 22 16 10 14 27 15 6 20 15 18 17 22 16 16 21 17 21 15 17 24 13 15 18 21 17 15 12 19 14 16 17 16 21 15 18 16 17 11 18 14 23 25 8 17 20 15 12 16 18 13 19 11 19 12 14 29 24 18 24 17 10 23 17 14 24 13 19 25 15 21 20 12 19 22 14 15 26 19 20 14 23 24 12 18 16 18 16 13 20 17 15 12 15 22 17 16 19 22 17 23 15 24 14 10 15 22 18 17 12 11 9 12 19 17 21 22 21 21 19 7 22 20 15 15 20 22 23 22 12 22 16 15 20 17 12 21 16 23 21 12 20 15 19 20 16 15 17 18 23 15 25 14 26 22 19 16 17 20 17 15 17 12 18 17 22 22 18 15 13 17 12 16 27 15 20 26 12 18 20 21 24 14 20 9 16 14 15 15 24 21 21 23 16 17 15 15 9 25 11 11 26 22 9 16 18 22 14 21 18 17 18 21 11 22 15 15 20 17 17 14 25 12 18 16 19 10 14 18 20 15 12 18 19 14 13 18 9 9 13 14 19 16 19 25 11 14 16 16 18 14 26 20 12 16 12 14 15 15 11 16 19 23 11 13 18 14 18 16 17 24 19 20 22 18 21 18 22 18 17 13 21 15 12 23 19 17 19 19 18 13 15 20 13 14 14 25 18 18 14 14 20 19 27 14 15 22 22 19 16 9 27 18 13 20 15 21 13 14 22 11 16 17 16 17 16 15 17 18 18 22 26 19 16 14 14 19 17 18 17 26 17 18 17.363758389261745
18 14 18 8 20 24 19 24 19 22 27 24 25 30 29 33 29 32 24 28 19 28 20 25 45 27 36 28 31 27 21 27 19 34 24 17 22 26 33 30 37 26 22 27 28 23 26 21 17 32 30 25 23 24 14 12 22 25 16 26 36 18 21 22 22 26 20 19 13 24 29 16 22 30 20 18 24 17 40 18 15 30 30 28 21 21 27 12 19 34 30 27 28 25 14 15 23 37 33 22 24 21 24 27 32 26 19 24 28 28 32 28 27 23 19 30 32 31 19 21 23 30 18 23 30 20 21 17 28 17 25 16 12 38 27 26 27 30 14 28 28 25 19 29 19 21 35 26 31 19 28 35 34 18 30 22 20 16 21 23 27 24 17 22 19 23 31 20 19 30 28 17 24 31 24 43 27 24 26 36 15 23 19 27 31 19 29 12 19 25 41 20 23 20 25 25 33 17 27 22 38 25 24 34 26 27 23 21 17 21 15 35 16 33 23 34 22 25 17 18 29 33 21 38 22 26 23 22 19 39 33 20 12 22 19 37 25 18 26 24 32 26 30 17 23 23 23 21 37 35 28 22 29 26 26 23 24 23 17 11 19 18 21 24 27 11 23 17 21 26 28 23 17 28 24 26 26 17 28 24 22 33 18 34 34 35 33 27 26 23 23 25 23 24 24 27 25 22 18 24 19 32 20 34 30 23 18 33 20 24 27 30 34 30 23 28 22 13 23 16 27 24 16 20 32 16 24 21 23 19 21 22 24 15 18 17 31 27 28 20 27 16 23 28 20 25 27 31 25 30 46 16 16 18 30 33 24 19 25 20 37 15 24 24 22 27 23 31 8 24 28 21 26 33 18 17 17 24 27 16 24 26 30 25 24 32 19 21 24 28 29 19 23 26 29 24 23 26 24 32 42 27 20 27 24 14 23 43 25 11 26 22 28 22 32 18 24 30 20 27 24 21 31 18 19 27 27 21 20 19 24 16 24 23 25 27 21 22 24 27 17 21 22 32 34 11 29 31 22 16 20 21 18 31 16 25 13 16 35 32 27 30 24 8 35 24 27 35 20 22 38 22 25 29 18 23 28 19 22 37 25 23 21 27 28 18 26 24 27 21 21 24 25 24 17 24 37 24 22 26 30 23 32 19 35 17 19 22 31 21 22 16 17 13 19 27 27 34 26 30 25 25 14 34 29 18 22 22 28 32 30 18 29 16 20 31 23 16 28 20 28 32 25 30 23 30 25 20 25 23 30 36 21 28 21 35 28 27 25 22 27 25 22 25 16 28 22 30 30 27 23 20 22 17 24 40 21 23 34 18 23 33 34 37 21 27 13 19 21 14 20 37 35 29 21 20 26 23 21 15 35 15 16 38 26 17 30 27 23 15 24 26 27 23 28 17 26 17 14 25 20 23 21 38 14 29 20 26 15 17 29 26 24 18 30 26 17 22 30 13 14 17 17 26 24 25 35 19 18 21 23 29 18 31 33 13 20 16 26 23 15 16 24 26 27 14 13 28 21 26 16 20 33 21 30 26 28 26 25 32 20 24 17 30 24 15 28 24 20 30 24 26 16 20 36 23 17 21 33 21 20 17 23 30 19 38 19 21 27 30 30 22 14 33 26 18 21 26 27 19 17 27 13 18 26 20 27 17 18 24 20 22 33 31 29 24 19 23 26 29 21 23 35 23 32 24.246979865771814
25 19 23 12 27 38 24 30 21 30 32 29 28 39 36 51 33 35 35 36 19 32 28 35 61 37 42 36 33 35 31 44 21 41 29 22 30 29 40 41 40 30 27 31 34 27 28 26 17 42 40 24 29 33 18 14 27 29 22 35 44 20 21 30 26 30 22 23 21 40 43 21 24 31 26 26 31 23 59 20 13 40 37 32 33 31 33 16 26 45 41 32 38 34 16 19 34 44 45 25 33 25 30 38 36 41 20 27 36 33 43 39 42 28 21 40 33 43 30 31 39 50 21 29 39 30 30 22 39 22 28 20 18 39 44 33 33 35 19 38 30 45 26 31 27 24 48 35 39 24 41 46 42 21 34 35 22 21 25 27 36 30 24 31 23 31 44 23 25 36 36 24 30 35 27 53 38 29 37 56 25 29 23 35 43 24 38 13 25 41 47 22 33 25 28 30 32 22 40 27 51 35 31 55 31 30 33 26 24 26 17 36 22 40 34 58 28 31 15 22 43 38 29 44 26 29 27 26 29 58 46 23 18 29 24 45 31 24 37 33 42 33 40 21 30 28 33 23 55 48 41 31 38 34 40 27 28 29 19 17 32 25 25 23 40 12 33 20 29 34 33 28 21 43 32 32 36 22 36 28 31 46 22 43 45 44 34 32 33 24 34 29 23 28 37 40 26 25 24 33 29 43 21 47 41 29 22 35 27 33 36 32 43 35 27 38 31 16 26 21 38 30 25 28 46 22 28 26 29 24 24 33 34 24 19 23 44 37 39 26 33 20 26 28 25 36 34 36 30 38 61 24 24 23 32 40 29 22 31 22 51 19 33 27 30 32 28 40 12 29 38 27 37 36 26 21 22 31 36 24 33 30 42 34 27 41 20 25 34 33 33 21 27 35 39 29 32 33 29 40 54 37 28 38 33 17 36 72 30 21 36 29 40 27 42 25 34 43 26 36 24 30 37 28 24 40 32 23 28 25 35 18 22 32 39 26 28 28 26 28 24 25 31 42 47 15 37 41 30 16 30 24 23 40 23 31 16 19 43 44 34 38 33 10 48 28 33 45 30 28 49 23 37 39 26 29 38 25 35 44 39 32 26 36 32 24 29 25 39 27 33 30 32 37 26 35 54 31 30 33 38 33 43 22 44 22 22 30 43 25 22 21 24 20 24 36 44 44 30 40 29 30 18 37 36 21 30 32 42 38 35 30 43 23 29 41 28 20 38 29 33 37 33 39 25 38 34 22 32 24 38 46 31 35 22 46 36 37 33 29 36 30 26 25 23 41 35 43 27 32 33 30 30 27 35 50 31 28 36 24 28 45 42 47 28 38 13 20 24 21 32 46 51 36 27 25 34 31 24 25 38 15 20 42 38 21 42 36 30 19 35 35 38 34 38 22 35 22 16 32 23 34 28 42 20 35 29 39 20 21 28 35 33 27 33 31 28 25 41 20 19 23 18 35 38 35 49 25 26 27 28 38 19 40 39 13 21 17 37 34 17 18 31 23 31 20 16 37 29 34 21 33 42 28 42 32 33 32 30 42 28 34 22 41 30 22 38 29 25 42 28 35 18 28 48 37 23 28 40 22 21 15 23 43 24 47 24 24 37 38 42 28 22 42 32 26 29 30 28 27 27 33 15 21 30 28 34 22 22 29 25 22 39 43 37 32 24 28 41 34 35 29 42 35 41 31.316778523489935
36 23 22 13 33 39 36 31 25 35 39 28 33 45 53 66 46 42 44 45 23 45 36 43 79 44 53 42 35 45 31 54 25 54 34 26 41 34 42 48 53 43 35 40 38 33 33 30 20 56 54 30 30 41 20 14 33 39 25 41 51 23 23 34 29 34 30 27 29 49 56 28 30 39 25 38 37 28 77 20 14 51 56 37 43 39 36 18 30 58 55 36 47 46 22 25 39 51 58 33 43 35 37 48 48 56 24 35 46 45 55 51 60 36 29 50 43 51 33 42 41 63 30 33 45 41 42 28 47 29 35 27 18 49 51 41 45 48 23 44 38 58 37 35 31 22 63 45 50 32 57 65 48 26 39 43 22 23 29 30 43 40 29 44 32 35 51 26 27 49 47 33 41 41 32 73 47 36 44 69 37 32 28 38 49 31 50 20 30 46 46 25 44 34 29 32 44 28 52 33 62 46 34 69 35 34 40 31 29 32 23 47 29 56 48 71 36 51 18 23 49 46 38 55 31 40 29 26 39 68 61 30 21 34 27 56 44 28 49 38 53 34 48 27 32 29 41 28 58 68 52 42 42 42 50 35 33 35 29 18 41 35 27 21 52 11 41 28 39 39 44 32 27 65 38 42 49 29 42 39 34 58 32 59 55 54 40 36 42 31 39 37 22 37 47 58 35 29 30 46 35 50 24 56 49 31 22 36 35 39 43 41 56 39 34 45 37 23 32 27 51 40 34 32 57 25 36 30 39 32 36 48 42 22 26 36 56 43 56 30 40 27 35 30 31 42 39 52 36 53 74 29 30 26 35 51 41 25 45 30 75 21 43 26 44 39 30 61 18 30 49 32 50 44 37 26 23 36 46 32 44 35 46 43 31 50 30 31 36 36 42 24 36 39 47 40 36 42 38 51 63 47 37 49 43 19 52 100 31 26 44 41 48 24 51 35 43 51 31 54 29 41 44 38 29 57 38 26 36 26 48 23 24 49 44 30 35 42 32 31 25 31 35 48 64 22 47 41 38 19 35 31 23 52 29 41 19 26 56 56 44 50 46 15 59 32 49 59 44 33 61 29 45 50 32 38 45 35 47 51 53 39 34 42 42 29 28 26 46 26 41 38 37 42 39 53 64 36 43 40 50 42 53 33 58 28 26 45 53 32 33 26 27 20 27 49 58 61 40 45 31 32 25 49 49 34 37 38 58 52 41 38 48 25 38 51 31 24 51 39 37 43 42 45 36 49 44 22 47 28 46 55 45 37 31 66 40 45 39 36 44 36 37 30 24 47 46 51 36 42 39 45 31 34 44 62 35 33 47 31 34 65 53 59 32 43 16 23 30 21 40 60 71 47 31 28 48 38 34 26 45 15 22 54 58 31 64 52 36 26 36 44 42 41 50 27 47 31 18 39 35 43 34 60 27 40 34 45 28 28 30 47 39 32 37 35 39 28 48 30 28 31 25 40 47 46 50 32 35 30 32 53 20 47 40 16 29 17 52 42 19 24 42 30 40 25 17 39 43 40 24 38 63 35 58 32 49 33 37 56 43 38 27 59 34 22 41 36 35 47 39 42 21 41 62 41 34 36 49 21 25 16 32 48 34 56 33 30 45 51 60 34 32 46 39 37 36 38 36 35 33 38 15 28 36 37 44 28 26 39 34 28 50 49 45 40 34 36 52 37 51 34 56 49 45 39.06308724832215
48 25 27 15 37 45 51 35 33 44 46 31 44 60 75 84 65 62 58 66 26 54 42 44 102 57 68 55 40 56 40 66 34 72 38 33 60 34 41 57 65 56 44 43 51 36 51 38 24 64 62 39 35 51 24 16 42 50 29 53 60 28 26 38 33 47 38 33 37 74 66 36 31 43 34 48 51 34 92 23 15 58 75 43 50 50 44 23 37 78 66 45 57 52 28 34 42 65 68 32 48 41 42 62 61 68 29 47 54 54 65 62 81 48 35 60 51 59 43 48 51 82 37 35 53 55 57 38 53 33 47 37 24 51 68 44 52 59 28 57 42 69 57 47 36 23 88 59 58 38 66 70 53 32 45 46 22 17 34 35 54 54 39 57 44 46 65 34 34 60 57 35 52 41 44 92 62 52 54 80 52 33 35 46 63 42 54 24 40 59 56 31 59 48 32 41 47 35 60 37 79 63 45 85 46 45 52 40 34 45 27 63 34 68 56 86 47 65 22 33 61 56 48 65 37 55 32 34 51 77 75 37 28 42 28 68 53 38 66 38 63 37 52 35 36 37 55 36 73 88 72 46 46 55 62 48 31 42 36 25 48 37 37 28 70 11 47 33 49 43 51 36 34 87 38 53 54 37 50 48 39 68 38 72 64 70 49 43 47 34 46 41 25 49 67 70 46 38 39 64 39 56 30 71 66 42 28 41 48 39 48 49 68 46 37 53 42 36 37 34 61 55 43 46 71 35 40 42 49 41 44 55 50 25 34 44 69 65 78 42 39 30 43 34 38 52 50 61 43 71 83 32 29 25 41 65 54 34 55 38 107 25 49 38 55 43 41 72 19 42 59 35 61 55 47 30 29 46 56 40 61 46 53 53 41 60 36 37 44 42 53 32 45 52 59 45 50 44 36 65 74 59 45 58 45 28 62 121 39 32 59 47 65 27 66 44 44 50 38 71 34 57 54 46 29 74 42 33 43 32 60 28 23 56 57 36 45 46 43 35 29 27 48 59 74 32 46 48 45 22 44 38 28 54 33 50 23 33 67 75 45 53 51 18 76 33 64 63 58 41 80 42 56 66 42 46 52 40 54 58 64 41 41 46 56 41 30 28 52 25 52 48 48 48 51 61 73 45 58 45 52 53 58 41 66 33 33 61 67 41 37 28 30 23 31 60 77 81 55 61 40 34 27 64 58 41 47 45 75 57 50 49 58 23 50 65 39 28 60 45 40 49 51 57 47 70 50 20 69 40 59 69 55 35 39 74 49 53 44 41 59 40 41 29 33 51 66 63 42 45 44 57 31 44 51 77 35 37 54 39 45 89 77 70 37 56 20 26 40 26 47 75 93 58 47 38 67 48 41 33 55 18 25 63 72 39 85 65 54 32 43 63 55 52 51 34 54 35 20 52 46 59 41 70 27 46 45 52 36 32 34 68 42 39 46 49 49 28 56 37 36 36 32 51 61 51 61 36 48 37 36 60 27 60 45 23 33 20 66 50 24 36 53 38 57 31 24 45 53 52 27 49 73 45 73 41 60 36 37 65 50 53 33 76 43 24 48 44 46 55 56 43 29 54 71 45 42 46 63 23 28 22 32 52 48 66 35 30 46 63 74 44 27 45 52 50 41 50 38 46 41 39 23 31 45 48 56 25 31 50 39 33 57 58 50 39 44 45 52 45 59 44 65 62 54 47.73691275167785
56 30 29 17 42 49 65 44 32 58 48 29 46 71 95 108 80 65 65 76 35 55 55 55 117 62 90 65 45 65 45 81 36 101 41 47 76 39 46 64 73 72 52 45 57 37 59 47 30 70 77 46 40 64 28 20 49 61 36 70 71 34 28 46 36 52 45 37 43 89 89 37 39 50 49 58 64 36 123 20 15 74 102 57 64 55 54 28 41 91 83 56 70 56 27 36 46 78 89 34 56 51 51 80 73 83 31 59 63 72 79 71 87 66 45 70 61 70 52 56 59 109 38 43 61 65 68 44 66 37 62 44 30 59 79 55 68 69 36 73 49 82 69 69 48 27 108 80 64 42 82 78 61 28 50 53 27 18 47 41 71 58 50 71 56 60 77 36 33 69 75 40 70 43 58 113 75 63 69 94 63 31 45 50 69 45 59 30 47 81 71 40 75 62 43 53 58 39 75 41 104 82 50 95 67 57 68 49 45 61 36 77 36 87 73 92 57 73 32 50 68 72 59 83 42 58 39 41 66 93 93 44 28 48 32 83 70 53 79 43 75 45 64 38 39 45 60 47 86 109 90 55 55 78 67 52 42 49 47 34 57 49 42 31 84 14 51 39 56 55 59 38 40 105 42 64 69 35 63 63 50 75 46 88 76 85 59 47 54 41 57 51 29 64 80 78 61 46 43 74 46 70 33 87 85 50 33 46 62 46 63 57 84 51 49 57 55 46 38 38 78 75 51 58 73 39 42 53 57 49 52 71 61 32 46 40 87 84 105 53 42 34 50 36 38 60 63 72 45 82 105 36 39 37 41 84 69 43 82 45 129 35 56 43 77 57 47 88 18 49 76 37 73 71 59 32 39 51 63 45 73 62 58 66 43 78 43 42 56 49 55 39 57 69 74 44 64 54 34 75 80 72 55 62 56 35 78 143 47 34 59 51 89 31 82 54 47 50 47 81 37 63 67 53 32 86 49 40 53 42 74 37 24 66 66 42 53 50 55 52 35 25 60 74 88 37 60 56 52 28 54 49 33 63 39 56 25 48 73 88 53 61 59 19 89 37 78 72 75 57 97 50 66 72 48 47 56 48 68 72 80 47 58 51 77 56 33 32 65 34 61 63 53 58 63 62 84 55 75 49 62 61 68 50 87 41 27 79 86 50 47 34 29 26 37 66 90 100 76 73 45 38 33 77 74 46 51 48 85 67 50 63 65 24 62 78 46 41 74 45 49 54 63 60 58 83 67 22 80 43 72 86 72 38 47 94 60 50 53 44 78 49 50 33 40 60 85 66 49 51 47 70 37 47 62 88 44 43 60 52 63 116 101 87 43 70 25 32 51 36 62 87 114 70 55 45 82 58 49 43 69 26 30 64 86 45 108 84 65 47 62 79 65 59 65 40 72 36 24 58 51 72 52 84 25 56 52 54 52 37 39 85 61 46 61 55 67 31 62 47 47 45 37 55 89 63 72 54 64 41 43 71 34 71 51 31 34 26 85 60 33 46 66 43 72 37 29 53 71 58 32 56 87 51 93 45 72 40 36 80 60 55 43 95 55 26 70 46 50 65 74 53 37 66 86 50 59 53 81 30 28 31 42 58 55 71 34 37 56 73 88 53 34 54 62 59 46 55 52 58 50 45 33 35 55 65 62 30 30 63 42 35 61 70 65 39 57 60 64 55 70 51 82 74 61 57.31812080536913
69 35 35 16 48 56 81 53 37 64 54 27 59 80 112 126 109 74 75 93 38 63 66 71 154 69 110 74 56 76 50 96 45 124 40 61 98 42 55 71 94 86 67 60 62 33 65 54 36 81 86 46 44 72 30 22 50 68 41 74 94 43 30 52 41 67 51 42 45 106 112 44 43 56 66 65 73 43 159 24 15 90 118 65 87 74 63 33 46 108 99 67 85 70 38 44 56 90 103 40 70 63 55 101 89 116 35 75 77 97 92 79 104 69 52 77 74 79 66 64 65 126 51 57 64 76 84 56 76 43 72 61 39 75 97 65 80 92 45 87 58 94 97 81 59 39 137 99 67 52 91 97 68 32 62 57 31 23 56 49 77 64 64 89 71 73 90 47 40 85 106 47 83 49 69 132 92 82 90 100 76 43 56 58 79 61 75 33 49 94 87 53 91 69 48 59 67 44 91 41 126 101 53 117 83 74 84 58 59 80 41 92 39 106 98 128 67 80 32 65 79 90 60 97 45 65 45 49 87 109 117 56 29 54 39 108 84 62 88 51 78 59 77 41 46 56 68 53 95 133 109 63 65 90 75 53 46 56 56 44 62 61 44 36 106 17 57 47 63 67 70 49 50 122 45 80 79 45 70 75 57 93 47 105 83 103 76 48 59 48 74 59 40 77 83 87 74 63 45 95 59 79 34 105 96 52 38 59 77 50 74 74 92 59 70 61 69 59 46 49 89 90 60 62 81 49 48 64 63 58 59 80 85 30 55 45 104 106 116 54 57 42 67 31 38 64 77 83 49 104 145 48 46 41 48 107 74 55 100 54 152 39 71 53 83 73 53 99 18 55 100 45 90 86 67 34 40 51 82 53 84 64 59 71 52 100 51 52 71 56 68 47 66 88 93 50 76 60 32 85 86 89 61 78 66 45 92 176 60 41 63 63 103 31 98 62 58 58 51 94 32 72 71 67 42 103 59 47 69 50 103 44 26 81 82 48 58 59 61 52 41 30 83 86 112 46 67 65 59 36 67 55 39 76 44 69 32 58 94 100 64 74 69 21 99 50 86 80 86 71 118 55 71 84 61 49 64 59 92 80 94 56 73 63 97 71 41 38 69 37 66 78 62 70 74 66 100 69 91 67 72 69 69 64 112 39 30 102 101 62 56 39 30 30 48 73 102 127 93 87 56 45 36 107 97 50 56 61 103 82 61 76 69 27 78 91 50 55 88 50 61 58 72 65 66 86 74 24 96 46 99 111 93 46 52 105 73 58 67 49 103 58 59 37 49 74 106 79 58 60 55 88 38 58 73 99 47 59 72 61 84 139 119 103 51 83 30 33 70 43 66 95 130 83 75 53 105 73 60 57 86 32 39 75 107 50 126 97 84 50 72 98 73 75 79 45 86 44 32 72 59 89 68 90 32 68 67 56 66 45 52 98 75 52 77 65 80 39 73 56 46 53 42 70 115 72 87 70 78 53 53 74 39 81 57 34 35 36 106 72 41 58 86 46 87 41 27 61 91 65 34 65 98 63 110 53 81 44 48 95 66 59 51 116 74 23 83 51 48 77 78 66 44 83 114 57 67 57 91 31 33 37 47 71 65 81 35 39 67 94 98 63 40 66 73 73 59 70 63 66 57 51 44 46 63 76 75 33 31 73 47 33 74 89 74 41 77 82 72 55 76 52 101 79 66 68.00134228187919
93 37 37 16 59 66 99 53 42 70 61 29 69 96 137 149 117 85 87 121 37 74 83 83 184 80 126 96 64 85 55 107 49 158 47 66 117 55 62 88 115 100 80 68 72 35 76 61 41 92 104 52 48 82 32 21 54 79 44 83 107 48 35 57 45 85 64 45 51 127 128 48 51 63 78 79 89 51 189 23 16 104 129 86 111 93 79 40 58 137 111 73 108 78 54 57 66 98 128 40 79 84 66 127 118 142 43 96 88 119 105 95 117 82 59 93 89 98 69 78 77 150 59 68 77 86 107 62 88 51 75 75 50 95 102 81 95 115 52 102 67 113 110 100 71 56 159 106 79 70 108 117 88 34 69 69 35 25 67 56 92 66 70 100 104 92 99 55 48 100 123 59 102 56 87 151 96 99 99 118 93 53 66 67 92 77 94 36 62 106 102 69 103 79 57 65 68 53 103 46 145 116 63 138 102 91 95 69 74 92 48 126 46 118 118 155 74 93 36 80 82 117 68 117 55 79 53 62 102 123 127 65 28 63 46 124 111 71 109 70 88 73 97 46 58 62 77 62 106 151 112 74 74 106 94 53 48 71 67 52 73 70 53 42 124 23 71 59 75 77 86 64 62 153 55 100 94 49 74 94 70 125 62 120 87 117 86 58 70 62 87 70 44 98 92 104 88 77 50 117 72 101 42 117 107 59 45 72 81 64 93 85 118 77 78 70 88 74 53 56 98 102 64 73 96 64 48 81 75 68 70 91 91 33 64 55 124 112 139 64 75 48 80 37 41 81 86 94 59 137 171 61 59 47 49 129 95 61 131 70 183 38 84 61 94 80 56 119 27 69 127 58 106 97 78 35 39 60 94 70 103 69 65 90 59 112 57 65 87 67 83 56 82 105 105 61 94 68 36 98 108 108 67 82 84 52 107 206 74 48 67 71 120 36 118 73 74 73 56 111 29 95 86 83 46 116 65 49 86 65 124 50 26 99 97 60 67 72 73 60 47 36 101 105 127 60 77 88 71 42 66 58 41 90 49 78 35 65 114 134 72 88 80 23 115 63 103 92 88 91 132 58 90 101 69 59 70 74 100 94 112 64 85 76 117 79 49 48 76 42 71 114 79 89 93 72 117 89 105 77 84 77 90 83 129 37 33 116 125 73 74 48 33 39 58 81 125 150 111 95 64 49 43 131 116 57 68 69 131 92 74 88 95 34 91 101 54 69 101 54 79 70 85 73 71 98 90 24 108 42 128 131 111 64 65 117 80 61 88 58 118 57 72 48 69 91 140 102 73 76 64 97 40 65 80 115 48 67 84 72 111 158 140 115 59 105 38 40 90 47 73 121 145 92 89 61 122 91 79 68 107 42 51 83 119 53 148 123 93 59 86 107 85 93 80 60 109 54 37 80 64 109 81 106 42 69 87 62 83 52 57 105 96 60 90 67 93 48 90 72 56 62 46 78 139 93 105 80 95 70 60 95 51 86 63 33 43 42 128 85 51 72 119 54 106 43 36 66 108 72 40 68 111 73 137 70 94 49 51 111 77 71 64 139 85 24 106 57 58 85 91 68 47 95 132 72 76 69 106 39 42 46 65 81 72 92 35 44 77 118 119 73 38 70 92 88 68 76 71 80 71 62 62 57 77 103 86 37 41 83 54 32 76 107 84 48 98 101 88 64 90 57 107 87 81 80.18389261744966
114 35 40 16 61 79 133 54 54 85 71 29 80 105 172 173 141 96 96 147 43 81 98 88 214 93 140 124 71 96 60 124 58 180 55 81 128 61 79 97 136 112 105 86 77 43 78 75 45 111 139 61 51 95 34 24 63 86 49 103 125 48 39 68 55 105 79 48 54 161 142 52 60 77 94 95 112 62 214 27 19 124 145 108 134 114 98 52 67 142 131 95 133 90 59 60 87 120 156 41 104 97 80 162 138 170 50 105 90 137 122 119 145 97 72 116 109 101 86 86 91 186 70 77 87 99 133 77 99 59 85 87 60 104 121 77 103 133 55 115 78 140 137 124 79 69 193 125 90 89 142 139 97 44 77 82 42 29 84 61 125 75 82 129 117 110 115 73 53 119 133 71 117 59 103 176 114 125 114 138 106 63 88 85 95 90 118 34 66 123 126 84 120 90 64 67 71 60 119 53 166 146 70 159 128 109 117 86 87 105 54 145 54 134 150 192 78 109 40 99 91 145 69 140 64 111 60 74 115 149 150 75 32 76 58 152 133 76 128 83 103 79 119 57 63 79 89 74 121 174 130 88 77 121 113 58 50 82 74 59 82 83 58 50 143 23 75 77 95 90 105 80 79 182 65 108 114 67 90 113 79 138 66 147 99 138 99 65 79 67 97 79 57 114 98 124 104 96 57 127 90 118 50 129 127 71 48 79 90 68 97 96 143 94 89 80 107 89 61 63 122 118 69 90 112 74 52 102 87 70 70 100 106 44 73 62 134 127 169 80 84 55 93 40 43 84 103 95 67 166 200 73 72 59 49 160 123 71 151 80 221 46 99 78 114 84 65 133 36 76 155 71 123 113 90 41 47 67 130 87 116 78 75 107 71 141 71 74 108 73 100 66 86 124 121 83 116 83 35 109 135 131 78 91 106 66 132 236 82 52 81 80 129 39 136 88 85 87 67 127 33 111 98 103 47 125 76 47 108 65 136 52 33 114 110 62 78 91 80 66 52 48 111 130 139 63 80 102 82 47 76 69 41 107 56 93 38 86 121 163 72 99 88 27 126 75 118 119 97 111 164 69 112 114 77 64 77 86 105 105 127 75 90 86 137 83 58 66 87 50 78 147 88 101 116 78 132 113 126 86 95 85 91 96 137 40 38 134 142 89 86 58 40 43 69 91 149 168 135 97 71 57 42 155 145 67 78 74 169 116 88 96 116 39 110 108 63 85 118 62 94 83 105 89 82 110 90 25 125 50 144 152 130 75 84 139 91 60 90 60 150 65 80 50 70 109 161 130 87 88 75 114 44 73 84 150 45 77 101 79 127 187 168 138 60 143 46 49 107 49 74 152 173 103 109 71 146 110 94 81 124 53 56 90 138 61 178 139 118 73 94 129 91 99 84 69 140 65 35 91 71 133 102 122 55 85 101 73 99 60 69 127 113 66 109 63 104 59 96 85 67 67 55 86 178 109 123 92 116 80 65 123 61 104 66 32 50 49 143 93 70 84 137 66 117 52 42 78 130 90 45 76 129 94 164 75 117 52 67 124 91 78 84 160 106 24 121 68 61 101 103 92 62 109 134 80 81 74 131 41 44 60 73 98 80 113 37 47 98 138 139 90 35 74 108 108 71 87 81 96 88 62 81 72 82 128 116 38 43 96 65 33 97 125 94 60 110 114 110 73 108 64 121 98 106 93.49664429530202
137 32 47 17 81 85 153 58 63 102 84 31 97 122 202 216 160 110 104 171 51 86 127 96 244 109 151 142 85 118 71 133 79 211 60 108 148 69 94 114 152 132 125 93 88 53 92 94 56 126 170 75 53 104 34 24 75 89 49 123 143 59 53 76 64 135 90 56 65 193 158 59 71 96 112 108 143 69 246 33 22 136 181 129 161 138 112 64 77 158 144 105 152 95 63 66 102 140 190 39 121 116 93 197 162 197 55 124 95 158 155 145 160 114 88 141 127 122 96 104 109 222 82 94 103 110 161 90 113 69 104 112 71 116 135 90 110 143 63 128 83 167 160 140 87 91 237 140 105 109 165 167 125 52 87 95 48 36 100 73 147 88 99 149 135 126 131 96 63 139 159 75 118 71 126 200 131 140 136 151 124 70 115 93 109 106 141 37 76 141 141 94 138 111 78 75 70 75 132 70 183 156 75 195 142 132 136 110 103 131 60 171 61 146 177 226 94 129 42 121 111 164 80 164 66 140 67 83 139 180 162 82 35 93 70 170 165 88 140 90 126 97 140 63 78 100 101 92 143 190 148 97 81 141 138 69 62 92 98 80 87 93 64 61 157 27 92 87 109 111 130 91 98 207 80 125 135 78 104 131 99 152 77 169 110 156 112 71 88 76 107 93 63 134 109 150 119 106 64 138 104 139 67 157 160 82 55 100 92 76 115 106 158 113 104 88 125 103 72 67 152 125 74 121 123 92 57 124 98 74 77 113 123 49 88 77 152 137 186 103 90 64 109 44 43 97 115 112 67 188 230 85 79 68 51 187 137 92 176 101 242 50 112 86 123 90 70 147 46 92 186 84 141 138 94 48 59 83 162 96 141 75 90 134 85 172 83 87 122 86 108 86 105 140 138 91 132 93 37 128 167 152 86 112 121 80 165 271 89 60 94 93 144 53 152 108 97 97 83 154 45 136 106 135 46 139 83 50 134 70 150 58 43 121 115 70 81 107 86 73 50 65 130 151 159 68 90 110 95 61 89 75 48 124 73 122 42 99 145 189 79 125 108 30 139 100 137 144 110 131 187 90 135 132 95 73 85 92 116 116 150 89 98 104 157 95 59 85 105 57 91 164 97 118 139 90 151 142 148 98 98 103 100 103 139 47 41 153 164 102 93 64 45 52 82 108 167 193 166 113 74 70 46 191 179 72 84 75 205 131 110 105 132 48 122 122 78 100 153 73 112 99 131 97 102 133 113 26 151 55 164 175 153 90 93 157 104 60 117 63 173 63 94 54 82 130 185 151 93 103 86 125 50 90 109 187 47 87 123 92 154 217 197 159 76 176 52 56 129 59 88 160 205 128 121 83 189 120 105 102 157 63 66 102 157 72 208 164 135 86 124 141 95 124 94 81 173 80 34 105 80 155 120 136 68 101 132 82 117 70 77 142 113 76 123 69 113 73 106 105 76 65 70 106 219 134 133 105 128 92 72 149 65 130 71 31 56 63 161 106 90 95 158 81 133 67 44 83 157 112 56 89 141 111 197 88 132 66 79 146 103 95 100 187 131 26 141 73 71 111 123 107 78 122 147 86 93 86 161 46 52 77 89 129 99 140 44 54 110 168 149 103 39 88 118 125 74 100 97 121 113 72 93 78 91 162 135 40 58 120 75 39 111 134 102 66 135 136 125 75 115 76 140 112 116 108.54228187919463
162 34 59 12 91 97 184 65 66 128 95 30 112 139 239 250 175 133 105 191 50 98 158 111 271 129 170 166 108 136 81 155 87 236 79 139 165 77 105 132 184 145 153 100 103 63 120 121 77 156 207 89 56 123 43 35 95 99 55 133 156 68 59 77 79 146 102 64 74 224 180 66 80 110 127 120 176 79 283 40 32 164 206 149 194 165 127 75 92 164 161 110 184 106 72 66 116 161 222 43 128 132 104 238 188 228 63 144 102 197 205 158 186 146 104 183 147 143 123 121 132 250 107 108 123 122 183 99 118 74 109 121 90 130 152 103 128 157 65 145 92 202 194 147 105 100 288 167 132 121 193 190 169 50 102 100 56 43 117 89 167 102 125 179 151 148 147 115 71 143 185 81 139 76 148 212 153 158 163 170 143 87 139 107 121 130 169 45 79 167 161 115 171 125 92 86 80 92 158 80 206 174 93 233 172 151 158 131 125 157 68 193 65 159 218 279 103 162 40 129 127 170 89 192 73 170 78 97 151 210 180 93 42 109 87 193 191 97 155 100 143 115 156 74 96 126 104 107 150 200 157 105 93 167 162 81 71 109 117 92 95 104 70 66 167 35 102 102 139 138 150 105 123 232 92 146 154 86 122 141 115 164 94 196 130 173 127 96 97 84 123 111 66 155 116 174 150 134 73 172 133 160 79 193 184 93 63 129 103 91 137 123 174 131 119 110 140 118 82 72 174 133 85 147 136 105 67 158 125 84 87 135 144 52 107 90 166 156 211 124 113 71 120 56 47 107 134 130 73 202 261 93 86 86 54 217 156 110 202 129 266 59 124 97 143 101 74 164 58 103 232 98 163 163 110 59 71 94 176 107 148 83 97 156 96 195 107 109 149 101 140 99 120 153 159 103 162 102 41 151 199 181 91 134 133 98 198 292 108 64 108 98 159 57 166 133 108 112 107 172 53 151 119 169 51 157 105 60 152 79 165 61 54 139 137 74 83 121 95 89 56 80 147 176 171 79 109 130 117 77 99 87 52 137 83 149 43 118 154 230 80 151 127 34 168 118 157 178 120 158 208 112 155 145 104 86 85 106 129 132 166 114 114 124 185 108 64 99 137 62 109 199 113 138 166 110 178 159 172 107 101 125 127 118 156 53 48 182 189 113 98 77 57 58 101 121 184 234 198 131 88 75 51 230 215 89 93 89 249 145 128 119 137 55 135 136 97 118 191 68 120 113 154 104 118 148 122 30 178 64 197 215 169 115 107 183 124 68 130 63 197 73 111 57 92 156 211 176 102 121 87 150 60 102 116 212 53 103 130 101 188 258 222 177 95 209 66 62 156 71 103 166 242 149 148 100 208 137 132 109 192 63 78 132 181 80 255 202 158 94 141 163 109 142 109 93 209 96 38 115 88 183 140 151 82 118 160 96 131 80 82 171 123 95 138 84 119 86 117 113 81 73 75 114 250 163 164 113 145 107 83 167 73 139 85 37 67 77 185 119 102 104 184 96 139 87 48 105 177 125 67 108 155 123 240 99 144 76 97 166 111 108 127 213 156 31 161 83 77 138 143 128 90 124 166 95 108 93 185 52 57 95 118 159 130 170 56 65 126 205 176 126 46 100 127 150 76 125 121 145 134 88 114 95 104 190 149 45 69 129 86 39 123 148 121 78 161 165 138 89 113 91 162 119 145 125.35302013422819
185 34 67 14 110 105 205 67 83 142 123 38 135 159 292 271 193 149 120 214 56 117 178 127 295 155 198 204 126 144 89 177 99 274 94 165 189 88 132 144 204 158 180 108 120 70 142 147 77 177 229 110 65 138 61 50 108 111 60 142 192 73 71 73 86 167 117 65 85 249 195 88 95 126 155 130 198 92 313 43 37 186 225 180 224 200 154 88 120 181 181 114 207 125 80 71 135 191 270 41 138 154 121 275 204 263 76 166 111 216 251 178 215 155 129 224 166 155 153 141 157 269 128 121 134 130 214 108 136 78 127 146 104 145 177 121 142 181 76 165 97 240 213 169 122 126 337 199 139 144 218 218 188 53 110 115 64 52 140 114 188 106 147 225 185 165 160 134 88 160 209 91 157 81 162 229 174 176 185 196 163 100 156 128 126 150 210 51 89 202 170 132 192 146 107 101 83 110 177 87 224 201 97 250 200 166 185 155 147 181 73 231 73 177 260 334 123 181 42 141 148 188 89 216 83 196 94 104 182 250 194 100 50 122 106 227 231 109 182 110 163 128 190 85 112 147 121 136 170 225 176 114 103 180 184 99 74 133 130 101 118 119 76 84 182 44 118 111 165 159 182 112 135 256 102 172 178 94 142 155 130 191 103 228 150 205 142 117 105 96 120 125 76 174 137 208 163 150 95 191 152 173 87 242 201 101 79 143 111 106 155 137 215 147 141 121 166 143 86 86 207 156 94 168 141 121 73 186 148 93 113 145 163 57 119 103 189 175 236 149 128 77 144 64 61 126 144 151 91 221 285 99 100 104 65 235 183 123 229 146 290 65 146 97 164 119 65 170 67 109 277 108 194 184 127 69 81 110 200 119 177 86 106 168 118 225 125 127 185 113 167 125 138 175 179 133 181 119 48 184 236 209 100 154 158 109 234 304 120 77 119 112 178 74 196 146 120 132 119 197 59 177 140 205 59 178 123 74 175 89 186 71 60 157 158 95 98 135 111 109 65 99 162 203 197 94 136 152 124 96 106 103 60 170 92 170 42 163 176 280 86 162 145 35 198 141 185 215 141 177 232 125 194 154 120 95 85 120 147 143 186 140 130 148 222 123 71 111 158 67 140 215 121 159 204 130 210 178 190 131 115 146 147 136 182 59 52 211 213 123 105 97 84 56 119 150 211 260 223 159 98 90 59 268 256 106 107 104 289 158 142 140 155 62 153 159 110 144 220 77 149 133 180 123 136 151 143 33 193 70 222 227 184 139 131 220 132 77 152 70 208 86 132 59 103 186 247 195 119 134 102 168 68 121 134 233 64 113 149 115 208 296 253 210 125 261 88 74 185 77 105 182 283 158 161 109 229 167 156 131 218 67 93 142 197 97 286 230 199 109 162 187 136 161 123 105 232 114 43 131 98 207 163 165 102 141 191 112 148 100 97 200 129 115 161 107 136 100 122 135 87 91 87 132 267 200 195 123 158 123 96 191 88 166 106 38 82 100 208 133 121 132 211 107 164 106 61 134 200 149 73 117 183 151 293 104 168 82 98 187 132 126 158 241 188 37 175 102 83 153 155 144 108 139 198 110 124 106 231 60 66 118 141 179 154 201 76 78 143 245 216 144 53 110 136 187 91 151 140 161 164 99 153 114 127 229 173 49 78 155 93 47 142 170 139 90 177 199 148 106 114 93 186 148 172 143.85100671140939
213 40 83 23 121 126 208 75 100 153 133 50 144 179 317 294 208 165 128 235 65 125 198 150 322 174 218 246 142 152 104 195 110 306 120 196 220 105 163 143 228 186 211 121 130 82 170 165 96 192 269 131 73 155 74 65 120 125 63 160 218 77 83 75 94 190 125 73 88 272 216 98 100 152 190 131 243 108 356 46 42 210 245 210 257 241 189 102 138 197 219 132 222 133 92 80 139 210 304 41 172 162 145 304 226 319 97 186 134 244 297 201 237 179 154 268 200 167 180 168 177 302 151 135 160 145 227 125 150 90 139 161 123 164 199 139 157 219 98 192 105 284 228 180 155 151 357 227 167 175 254 240 231 58 122 120 79 54 158 132 211 124 182 249 218 202 177 150 107 182 240 108 186 97 202 246 202 198 206 222 197 120 181 153 139 172 237 63 95 240 187 137 227 181 123 121 100 131 203 102 228 235 108 272 211 196 223 166 176 216 78 274 84 196 306 376 140 209 52 171 176 214 103 239 91 225 114 115 196 295 218 119 56 138 141 256 267 132 220 119 190 146 221 103 126 157 131 150 201 245 190 138 113 202 206 113 80 157 155 117 134 143 84 93 212 48 129 139 186 181 199 120 150 281 106 197 200 103 154 179 151 202 117 250 170 238 165 143 120 108 137 129 87 200 158 239 195 165 101 218 177 197 102 280 229 114 87 168 126 114 166 148 255 180 152 136 204 153 94 84 245 187 112 192 162 136 87 213 169 106 127 168 172 66 143 122 214 186 259 176 151 96 165 75 82 147 162 182 99 232 294 119 123 121 77 251 219 137 274 164 304 73 164 111 209 137 70 201 79 122 342 133 227 217 130 84 100 135 219 151 212 98 123 180 136 248 135 138 207 135 186 135 157 187 206 140 195 133 50 232 251 236 113 171 170 130 266 326 129 88 137 142 186 79 214 166 139 157 139 235 60 206 148 244 75 217 143 87 190 97 220 82 63 181 197 123 103 165 131 122 73 128 176 229 223 117 154 180 142 107 114 125 68 190 113 188 49 186 183 314 99 199 172 37 220 156 201 257 154 201 244 144 229 172 126 110 83 145 167 180 213 156 150 176 239 138 91 130 189 78 160 258 137 178 216 142 228 189 184 161 123 173 156 162 203 65 60 243 237 139 123 110 106 66 141 166 252 309 257 194 114 96 77 294 286 131 121 120 335 184 159 159 164 73 188 181 120 167 230 93 169 163 201 148 153 178 171 40 209 83 247 264 203 155 155 262 144 86 175 72 241 92 153 71 121 226 296 236 131 152 109 192 81 129 145 252 67 127 173 130 231 337 284 243 169 302 100 83 213 100 118 196 329 172 170 130 251 194 186 142 257 65 105 172 228 108 331 244 218 127 191 195 153 173 144 111 262 124 44 160 106 205 198 187 117 163 227 142 171 109 106 233 135 133 187 117 168 116 137 168 98 103 99 142 291 230 226 136 167 150 117 206 94 180 123 37 100 127 232 156 138 153 243 124 186 123 76 149 215 180 80 136 216 179 333 117 193 91 109 220 149 137 187 279 232 44 189 118 97 177 178 168 139 160 217 123 143 127 250 68 82 132 168 196 170 238 96 89 156 267 254 163 61 125 159 208 93 176 158 182 189 115 177 126 163 267 206 53 89 171 99 50 158 180 148 100 189 235 169 110 125 98 198 172 204 163.77986577181208
245 51 96 25 137 151 233 80 114 184 142 59 162 192 346 325 241 185 137 255 78 138 215 167 363 202 252 278 148 165 110 213 126 351 137 221 252 126 176 163 250 204 252 145 151 96 192 183 114 226 303 155 76 159 86 89 137 140 69 159 242 92 101 87 104 222 142 77 101 305 239 121 120 169 217 144 272 129 379 47 52 233 275 252 283 292 212 120 158 217 239 141 257 161 99 84 153 249 346 42 210 170 173 351 265 362 107 203 148 286 333 231 273 203 173 304 234 185 207 187 218 326 178 149 173 154 271 137 160 108 148 186 129 172 234 177 187 256 109 205 124 306 253 199 187 189 399 257 185 188 300 267 258 70 132 138 104 71 191 154 237 138 216 292 238 246 206 163 128 210 268 127 220 114 231 267 222 232 225 267 230 133 205 173 154 195 273 71 111 254 202 154 247 214 137 129 114 146 224 113 253 251 106 300 237 226 244 185 203 246 96 318 93 215 337 402 162 234 58 217 201 238 119 274 97 250 138 135 211 329 246 135 70 159 167 292 305 152 248 134 208 173 231 109 144 180 144 163 234 274 206 166 132 226 227 125 96 174 177 142 146 171 95 96 234 56 144 154 213 204 223 134 167 319 116 229 227 118 161 202 171 219 135 276 190 261 176 176 133 117 142 144 107 230 170 291 215 195 122 238 201 227 117 329 259 124 98 188 136 122 191 164 279 202 172 157 240 173 108 97 280 222 128 240 173 147 97 250 181 115 145 201 188 70 157 127 229 205 296 201 169 105 195 97 100 164 183 209 114 243 311 137 138 143 89 268 249 160 307 183 346 89 188 118 273 146 79 237 91 125 398 163 264 240 158 92 140 166 229 172 243 111 140 199 155 283 143 166 245 160 217 151 178 212 234 168 214 148 49 255 293 267 128 188 186 151 300 341 161 102 149 194 206 100 241 181 159 186 169 262 63 235 166 269 86 257 162 98 221 103 244 85 68 206 228 163 126 195 144 131 86 147 193 265 237 132 173 220 145 132 113 147 79 208 123 221 62 206 196 330 116 221 191 45 244 169 236 286 177 228 269 179 252 189 143 124 88 180 185 189 235 185 173 213 270 152 105 145 210 85 190 286 158 220 239 168 249 216 199 186 139 209 173 199 219 65 63 279 281 146 140 109 124 74 163 182 268 338 313 217 137 109 94 335 308 157 135 130 376 218 179 177 190 84 216 209 137 191 270 100 188 183 225 165 173 208 194 38 227 89 291 302 238 179 162 298 164 93 205 83 280 106 171 83 128 259 354 279 147 170 129 217 87 150 167 299 78 150 197 140 256 364 308 270 191 330 126 99 244 110 124 230 359 186 212 157 297 212 209 155 283 72 121 199 246 128 384 260 265 144 215 231 173 191 158 137 288 155 48 184 131 227 229 204 136 185 240 162 195 133 123 273 146 160 207 134 209 139 142 193 105 119 107 177 319 248 262 157 195 173 140 227 107 206 141 37 121 135 247 187 152 171 268 138 210 142 76 172 256 203 88 157 243 196 355 122 225 96 114 248 158 154 232 312 262 53 212 133 110 195 204 196 167 180 255 145 157 146 260 64 95 150 191 219 205 250 125 105 163 297 285 177 79 137 183 232 100 223 195 212 215 120 206 140 192 301 254 62 99 194 109 56 165 209 180 112 214 268 190 116 133 101 199 196 233 185.3476510067114
278 66 118 30 156 155 250 95 128 220 162 67 208 211 374 352 291 220 163 294 77 160 232 186 403 243 282 314 166 180 118 229 144 366 161 251 276 140 204 191 274 221 274 157 182 105 212 200 141 263 321 192 87 192 104 101 154 152 76 177 252 110 106 97 112 253 168 77 109 337 270 141 141 186 239 158 297 149 406 54 62 261 322 279 320 326 241 138 186 239 274 175 293 172 107 89 179 259 392 39 246 197 185 396 302 404 130 234 163 332 380 257 293 236 198 342 260 202 242 211 244 353 216 166 193 169 317 147 189 136 168 215 154 197 250 193 228 296 120 218 151 336 289 230 224 211 437 274 201 205 332 303 296 88 149 155 127 78 208 181 273 162 254 316 268 290 224 185 142 233 313 134 254 126 280 294 259 257 234 299 264 149 235 202 171 214 307 91 126 280 207 181 260 251 171 147 129 173 253 122 284 285 128 333 273 263 276 204 222 273 115 379 107 247 382 425 167 261 64 251 235 260 134 319 106 270 160 142 245 386 273 146 82 193 200 325 336 178 273 164 241 199 249 134 165 204 155 183 278 316 227 193 163 249 245 143 99 198 208 155 162 196 105 111 264 59 166 169 235 223 245 152 180 338 140 275 246 126 174 231 195 237 153 305 212 315 194 204 147 142 159 154 125 257 185 318 254 210 146 267 232 263 135 364 305 145 111 218 146 132 217 176 298 233 202 164 267 191 128 109 313 242 153 288 179 167 115 275 193 137 164 247 203 79 189 130 237 225 317 223 200 126 212 107 120 182 195 239 130 271 338 157 167 166 100 294 264 177 341 199 374 100 212 137 313 175 78 276 98 130 429 203 297 278 175 95 161 186 238 200 282 113 162 231 181 317 159 201 284 178 250 174 207 242 264 200 257 179 56 278 322 292 137 220 201 169 328 374 189 127 168 233 221 117 252 226 191 227 212 281 67 249 192 296 95 297 189 109 251 112 290 90 77 230 247 193 140 215 154 150 102 166 216 300 279 161 197 258 173 163 125 181 99 224 148 239 69 240 215 357 135 250 234 49 281 195 263 328 200 269 306 207 272 212 162 143 96 211 219 206 251 207 200 247 282 176 121 159 236 84 224 337 164 236 268 193 292 247 231 210 152 241 189 229 236 82 66 300 306 161 150 125 149 81 185 203 297 379 352 233 154 125 120 364 355 190 162 151 423 258 219 198 215 102 252 236 160 198 286 113 222 210 256 183 191 240 207 54 251 105 315 358 263 203 170 342 183 94 231 94 312 116 215 94 134 313 399 318 165 186 142 244 101 169 188 338 86 173 213 156 295 394 347 302 223 353 148 106 281 128 134 253 388 204 244 198 326 236 239 168 330 75 134 210 260 160 421 278 300 166 233 265 189 200 182 155 315 183 57 213 155 250 263 229 153 212 266 182 225 150 141 291 155 176 231 166 235 172 156 224 127 146 115 187 359 297 307 183 217 203 167 256 116 236 177 42 142 152 279 208 166 176 306 161 229 165 89 196 298 226 104 178 263 222 392 141 257 113 138 294 175 167 270 357 291 72 231 160 122 214 246 225 193 195 287 168 166 167 278 67 104 174 203 234 222 283 153 123 184 338 323 197 91 159 182 274 96 252 221 240 253 128 243 155 220 325 295 71 118 222 130 64 182 229 205 137 238 316 220 121 143 108 222 228 256 209.02281879194633
296 87 155 26 172 163 277 103 149 272 191 77 248 241 403 394 325 267 180 317 77 181 257 228 439 277 299 330 182 200 125 264 166 403 180 298 287 163 231 220 287 251 303 166 202 123 241 226 168 301 344 214 97 218 120 112 175 175 83 204 280 115 122 122 131 297 184 86 122 350 303 170 162 225 273 176 338 161 442 59 79 295 358 306 361 372 279 158 220 258 300 195 316 198 130 100 203 258 438 43 268 217 199 442 334 451 144 257 172 358 452 279 326 261 219 367 297 223 261 239 270 396 254 173 201 184 350 141 208 168 198 235 165 234 278 220 264 346 138 233 168 393 321 267 260 238 481 307 218 215 348 333 336 95 166 177 142 97 235 208 295 202 281 338 296 323 260 211 152 258 348 136 286 134 321 312 290 267 265 325 306 172 257 243 207 258 344 110 139 312 234 204 289 286 195 182 143 210 276 141 326 306 150 356 317 279 302 237 234 298 139 436 132 291 403 435 176 299 70 278 256 280 155 357 118 308 175 165 265 416 302 169 93 216 225 355 359 209 298 201 258 216 269 151 192 217 149 200 318 324 248 227 182 280 269 169 101 204 237 187 173 234 133 124 281 61 195 191 261 253 259 162 204 371 153 312 272 140 191 253 227 239 169 343 244 356 210 222 176 168 172 170 150 289 206 360 287 231 157 292 260 287 154 409 338 178 131 250 168 161 250 191 319 268 237 177 328 203 143 121 341 260 187 340 204 185 134 288 200 175 182 279 239 85 207 140 277 245 351 237 222 152 237 121 141 200 211 278 149 289 357 169 190 188 108 311 285 187 398 236 391 111 234 143 371 189 80 289 109 152 450 240 354 317 197 110 179 204 256 212 314 136 176 260 216 344 174 225 312 198 285 190 235 265 298 233 272 202 65 319 375 338 157 231 224 183 366 390 217 156 204 273 249 140 276 257 209 264 251 328 70 293 218 324 125 341 206 133 282 113 337 94 91 252 263 220 153 255 174 171 112 213 254 309 300 192 229 303 178 208 140 198 112 242 162 280 83 261 238 384 148 278 265 54 304 206 296 362 224 296 344 252 305 229 184 164 102 244 254 227 284 230 222 286 309 195 134 190 274 86 250 382 181 235 291 230 312 272 258 247 171 272 211 272 277 93 76 313 343 184 169 135 169 96 193 225 323 421 393 265 180 132 134 402 396 227 181 182 469 297 234 233 226 113 288 267 191 228 311 124 256 239 274 207 224 271 236 72 275 122 358 392 293 254 201 365 211 107 271 102 348 120 232 117 146 341 443 363 172 210 164 274 107 190 210 378 107 191 232 169 337 415 372 340 236 395 169 126 319 141 150 270 412 227 259 233 369 250 259 196 384 90 144 217 293 180 457 306 333 177 258 295 205 215 211 169 354 205 74 243 191 273 293 264 179 240 285 203 247 182 178 318 171 210 274 188 281 199 167 248 147 181 120 215 404 310 349 200 229 230 189 282 131 272 207 45 162 162 318 228 188 196 349 192 262 199 104 239 336 248 109 194 285 261 426 154 288 139 163 349 190 185 304 388 333 89 254 183 136 227 264 276 223 219 307 198 177 187 309 83 112 205 225 259 254 309 174 145 192 385 339 205 111 188 205 303 95 276 248 265 278 129 260 179 244 335 324 79 129 234 143 67 197 248 228 158 258 360 244 135 161 132 239 256 297 233.6456375838926
317 99 186 26 187 168 306 112 165 304 216 88 283 276 428 434 359 300 188 342 81 199 284 241 495 311 328 372 209 232 133 306 190 423 200 334 317 188 258 262 314 274 336 184 233 145 269 256 200 338 376 235 114 242 147 131 185 188 86 235 301 131 140 125 151 330 222 95 133 371 332 194 182 252 286 188 389 178 468 68 95 323 389 345 395 409 315 172 244 289 330 232 334 237 141 115 232 265 446 50 295 249 218 462 373 483 169 291 179 394 501 306 356 295 256 384 325 262 290 270 300 425 297 196 216 209 398 149 226 191 211 261 186 251 317 239 301 381 154 251 180 442 336 303 287 270 507 332 241 227 379 361 361 115 189 197 163 104 276 250 339 234 301 367 331 358 282 242 166 293 374 136 313 164 356 341 311 283 303 374 346 176 301 270 232 282 368 123 148 355 255 242 294 305 222 201 169 232 321 169 356 340 171 390 369 299 350 263 258 333 162 495 144 309 448 432 190 339 88 297 285 302 195 397 130 347 199 193 294 452 331 179 100 250 244 402 409 245 310 224 308 250 296 163 232 228 165 218 343 355 259 261 216 302 299 180 105 216 265 210 183 267 150 149 314 60 208 223 287 291 262 185 224 391 176 351 313 157 233 281 264 252 186 364 268 388 229 250 201 174 191 200 178 331 228 393 322 265 194 324 291 304 184 454 359 201 147 267 190 170 277 213 337 301 266 187 364 231 158 135 377 280 221 389 226 209 158 323 225 200 204 306 263 84 246 153 292 262 369 259 237 173 253 151 155 212 225 304 174 323 381 194 233 220 105 346 305 208 442 259 420 121 260 168 419 202 85 311 135 173 485 277 401 353 221 117 205 230 285 246 354 162 191 294 252 383 198 240 330 208 322 221 262 276 323 274 318 224 72 356 416 364 168 240 247 203 387 398 235 163 233 315 275 171 301 289 225 293 301 370 76 331 252 366 135 386 224 152 318 123 376 108 112 283 282 272 169 289 196 200 125 255 287 335 326 216 259 335 211 225 156 225 127 280 190 313 103 272 269 380 151 312 310 54 331 220 326 392 255 334 384 270 333 237 203 192 108 279 279 248 297 250 247 301 347 221 156 228 289 96 282 419 221 264 321 254 339 285 298 296 187 294 226 300 306 112 84 335 388 196 184 165 166 113 211 238 348 469 425 304 202 145 136 419 420 258 199 196 499 337 258 252 261 128 326 300 203 251 339 141 284 279 312 226 247 315 259 84 310 149 385 419 334 292 237 376 242 119 316 107 378 135 266 135 166 369 466 407 190 236 184 303 116 208 236 430 140 213 270 210 361 419 392 365 275 426 197 142 360 166 181 286 427 264 291 265 387 270 288 230 405 106 154 236 307 207 511 341 382 197 292 323 228 229 227 180 377 225 72 269 223 293 324 302 210 273 314 237 279 198 206 339 188 229 302 219 318 220 183 273 158 219 133 240 449 330 401 222 258 259 213 314 150 301 242 47 188 185 355 247 216 225 402 215 290 221 131 271 368 260 125 202 319 299 454 166 321 158 192 399 207 194 340 424 331 111 290 217 143 252 279 302 246 225 320 220 185 198 325 95 136 234 237 270 285 335 198 155 203 437 383 231 126 220 225 325 105 309 284 287 312 138 284 196 283 362 341 94 142 257 163 76 206 263 248 180 284 391 266 165 196 148 252 267 331 258.7946308724832
347 121 207 36 192 187 347 109 186 343 236 93 310 326 437 461 395 337 195 367 88 230 321 269 522 349 339 405 230 259 139 350 200 455 225 366 329 214 304 302 336 301 360 209 264 173 299 287 225 396 397 274 121 265 185 146 212 208 92 264 323 156 169 132 181 360 253 93 141 394 363 213 212 282 321 203 420 195 474 82 115 350 417 369 409 437 346 189 283 326 356 255 351 273 165 135 250 286 471 65 330 278 237 464 404 502 198 321 197 443 518 338 361 326 286 419 372 279 322 299 301 462 324 211 236 238 445 158 252 211 231 280 208 274 335 276 343 420 166 278 198 457 354 331 317 288 541 375 261 237 404 372 389 135 212 236 186 122 296 276 362 259 335 384 355 380 319 265 203 311 395 152 339 193 410 371 328 299 320 420 381 191 329 300 256 314 400 142 178 355 290 270 316 345 252 244 204 257 351 190 366 382 196 426 411 342 381 277 282 344 168 529 175 336 466 447 204 370 100 331 317 318 222 458 137 377 224 227 331 502 353 208 113 292 268 444 449 273 341 250 348 271 317 177 265 265 171 235 369 390 278 299 228 333 337 211 122 226 305 236 193 287 167 185 331 59 217 246 302 329 304 208 256 399 206 392 339 166 249 303 286 283 215 391 301 430 262 296 218 189 210 230 216 348 248 415 341 300 218 354 319 335 213 478 371 231 177 291 212 185 307 233 354 334 301 211 398 259 183 162 417 307 261 440 256 229 192 359 252 234 223 339 273 89 283 177 304 289 388 297 266 201 276 157 179 244 237 348 201 355 421 228 270 249 109 380 343 228 472 273 453 140 281 187 449 221 94 352 161 199 493 295 459 385 246 137 251 265 293 290 386 187 210 326 268 409 205 249 344 231 341 236 310 305 356 295 326 249 76 384 448 401 173 268 285 227 417 394 254 182 256 348 294 192 331 322 251 310 353 398 97 355 281 378 171 430 250 170 348 150 411 117 128 302 282 300 197 317 220 226 147 295 329 356 356 222 284 368 225 265 162 251 140 326 199 349 118 286 301 416 175 335 346 67 355 241 364 435 293 368 406 306 363 241 223 220 124 308 308 276 317 275 280 334 376 251 181 251 331 102 299 440 251 285 341 275 357 295 340 346 203 344 239 320 325 118 94 361 417 226 187 188 187 134 239 266 382 505 460 335 221 175 155 457 453 297 233 223 517 368 284 266 294 147 356 341 241 294 372 161 325 332 335 261 262 342 270 105 358 169 415 442 367 322 260 409 281 137 343 112 403 148 307 163 188 406 490 448 202 272 197 335 130 227 272 457 160 247 302 227 389 447 405 378 312 448 222 166 395 195 205 292 447 296 318 304 403 300 314 270 428 120 172 249 343 239 555 361 429 214 312 367 239 243 267 184 389 255 75 292 253 337 347 340 220 310 329 269 296 230 236 366 206 264 331 259 348 234 202 288 186 230 142 274 485 353 420 239 297 278 236 341 187 319 255 49 209 201 373 264 255 251 434 232 317 234 152 306 403 284 136 205 343 324 482 189 356 186 212 453 233 201 369 460 339 125 314 255 164 274 294 344 258 239 337 254 208 215 355 110 147 268 266 300 309 378 203 178 221 476 410 244 154 248 259 352 124 325 301 300 354 159 315 205 317 400 372 102 163 269 202 83 214 284 270 202 319 427 286 177 208 176 288 317 369 284.1785234899329
384 141 259 48 206 205 378 122 199 377 268 96 328 353 460 505 447 378 217 395 96 236 342 310 527 387 382 436 269 284 160 390 224 469 255 399 347 232 328 330 344 324 395 245 301 198 330 318 249 440 418 300 143 279 212 152 236 225 111 296 352 193 197 145 212 383 301 102 154 420 380 245 244 314 366 216 463 226 493 91 125 371 432 398 442 461 372 212 334 362 391 276 347 298 176 164 267 294 491 79 346 319 264 491 449 523 256 363 216 465 549 354 384 359 312 448 423 318 352 328 339 493 345 243 256 256 477 177 276 237 257 325 228 299 383 302 386 468 188 315 209 500 391 364 357 321 574 408 284 259 414 397 412 173 240 276 203 144 316 303 389 284 367 420 381 444 357 290 242 341 414 172 362 236 460 406 343 323 358 445 405 217 353 348 300 363 422 175 205 374 319 304 330 382 274 275 227 287 385 218 398 405 230 439 446 389 409 303 304 374 191 564 197 352 499 467 238 414 113 385 340 339 252 467 159 415 251 249 362 536 389 239 136 319 321 474 482 304 369 283 386 308 339 199 300 300 184 251 396 436 309 342 264 356 346 245 129 260 336 264 216 305 188 218 357 75 240 273 333 358 329 231 284 423 247 409 362 174 268 337 302 297 232 427 342 477 291 341 243 193 244 257 247 363 297 425 383 322 250 396 362 360 256 483 403 258 218 317 239 214 333 257 396 370 349 224 424 286 202 180 441 336 296 486 295 250 215 357 291 262 254 378 296 104 315 209 308 307 405 319 291 225 300 167 206 260 246 374 227 393 460 243 282 292 121 394 376 258 503 293 475 157 297 210 485 236 101 380 188 223 523 325 498 411 283 150 299 303 312 331 415 214 217 374 296 439 223 276 375 263 373 259 355 344 380 310 357 291 86 421 469 437 198 268 316 251 440 410 272 207 285 373 315 239 368 336 293 349 387 417 131 387 315 391 197 473 267 198 382 175 433 125 151 330 305 341 223 345 245 241 157 334 348 384 383 223 311 381 250 289 166 282 157 381 227 393 129 314 324 447 189 378 397 77 382 275 400 483 306 393 425 343 388 240 241 256 138 329 347 310 346 290 311 359 415 295 199 266 358 110 317 479 277 302 361 295 370 294 379 398 236 366 266 358 346 129 98 396 442 246 188 219 223 153 269 292 389 550 501 351 236 185 176 478 467 332 267 249 525 387 328 291 325 169 380 361 250 337 410 164 360 385 355 286 291 367 284 129 393 187 442 471 398 339 294 427 337 147 359 124 414 165 340 185 213 452 493 492 219 286 220 335 148 261 278 508 200 282 335 233 408 480 429 410 350 478 266 184 449 221 234 331 467 326 360 344 439 341 347 289 461 135 185 280 348 269 580 393 455 237 320 413 258 263 303 211 420 269 90 318 299 393 361 381 240 337 351 314 320 265 260 390 241 290 386 288 353 254 217 308 210 272 159 298 509 381 444 268 312 320 266 381 214 355 282 54 243 231 403 298 286 281 471 252 357 256 163 345 431 292 148 223 365 345 502 217 375 221 231 504 257 238 399 480 380 144 332 289 195 300 305 379 280 253 362 269 242 229 395 121 172 314 286 312 341 412 223 193 228 504 420 277 171 278 288 379 141 345 336 324 384 180 371 224 357 424 398 116 180 311 236 93 212 304 295 218 354 471 302 203 222 191 328 344 383 310.91946308724837
427 150 304 50 217 241 420 135 206 406 302 109 360 380 474 538 459 430 257 405 104 262 360 354 563 404 428 469 301 321 171 420 248 483 291 442 373 272 361 342 374 361 427 263 305 219 381 340 278 480 456 320 161 319 259 188 276 248 134 323 365 219 228 154 219 394 336 108 168 431 387 277 267 354 419 248 489 244 520 106 134 401 468 442 452 480 390 234 374 408 425 311 385 327 200 181 294 316 506 91 357 345 289 479 462 542 282 396 252 497 566 364 399 379 351 487 459 324 373 346 377 521 366 262 282 295 509 210 308 273 294 352 249 326 405 327 423 516 203 343 225 521 417 381 394 344 594 423 312 292 445 442 435 204 254 325 222 163 347 344 412 302 408 437 412 481 409 318 258 367 449 182 373 250 505 438 359 345 364 472 427 231 403 380 330 392 438 205 234 386 347 338 363 439 306 318 267 320 411 239 436 436 263 460 474 403 462 352 334 399 217 590 229 376 496 479 247 459 123 406 365 357 275 484 179 443 283 280 405 563 418 273 162 356 352 488 500 335 393 320 423 337 346 219 337 322 191 271 424 467 338 394 281 398 359 280 146 284 362 314 235 351 211 246 368 91 272 293 342 392 376 256 328 454 280 443 394 192 294 352 325 320 249 457 363 507 312 370 263 223 271 284 296 393 309 462 394 347 275 435 392 379 279 500 441 282 245 349 262 246 366 258 401 412 372 244 458 308 214 202 467 367 335 514 324 278 230 398 309 281 290 396 315 125 343 247 326 330 442 344 314 246 337 179 237 288 253 406 260 418 486 284 316 304 136 424 403 282 541 335 503 179 332 225 514 267 116 418 229 239 537 338 537 430 315 165 328 337 329 371 444 243 239 384 322 454 242 305 395 282 392 269 378 403 412 342 371 325 94 454 487 459 217 293 335 280 465 422 272 238 322 405 334 285 396 350 322 377 427 433 157 403 345 435 215 514 308 235 423 210 435 146 173 370 340 371 245 383 265 279 166 356 380 413 400 230 331 430 295 323 175 325 170 433 252 416 140 333 355 474 209 398 442 90 390 294 419 529 337 421 463 374 402 270 267 287 157 346 395 340 373 313 320 380 441 332 216 303 404 120 346 513 305 344 399 321 381 318 419 443 256 375 291 392 365 135 114 417 484 257 196 237 242 180 306 315 404 563 511 368 269 211 190 494 495 381 294 269 539 410 369 322 346 197 418 390 277 370 446 182 401 414 382 321 322 425 306 146 413 206 464 492 426 382 326 458 380 160 384 137 431 176 380 209 243 470 516 509 235 311 243 381 163 290 306 561 229 334 365 241 445 482 462 420 404 501 307 203 452 249 253 353 465 340 373 384 465 373 368 298 476 147 194 302 379 293 584 443 483 260 336 438 294 294 335 227 454 278 104 352 329 445 398 399 271 367 372 345 348 296 297 410 291 309 410 314 379 283 241 331 230 298 184 331 520 383 462 293 336 366 306 407 241 386 327 59 273 250 415 322 318 320 495 269 376 276 189 383 460 292 176 236 393 369 526 238 403 248 254 547 279 267 442 512 409 165 363 330 232 333 336 421 312 266 382 297 246 234 421 143 185 356 290 339 387 440 240 219 250 524 453 286 199 311 326 419 168 379 369 357 413 206 397 247 400 446 430 129 205 343 272 103 235 323 301 251 385 517 331 240 233 223 343 371 409 337.13691275167789
455 174 340 55 242 258 448 148 216 454 326 131 397 427 491 545 495 459 284 441 105 293 398 413 564 443 446 491 336 345 170 456 272 467 322 465 384 303 409 363 397 394 475 286 330 248 426 375 309 507 468 362 171 366 286 205 312 258 169 355 392 263 255 172 242 417 391 126 179 472 404 299 290 374 457 265 509 259 515 131 158 414 487 468 492 501 395 257 413 425 438 338 423 359 218 206 310 340 516 108 383 376 314 479 502 544 294 426 279 524 580 394 391 422 369 512 480 345 397 374 403 535 400 282 305 328 499 218 334 305 323 380 278 354 437 353 458 536 218 371 243 549 442 409 436 380 594 422 337 326 471 490 468 238 271 368 248 180 384 388 417 329 433 426 431 512 434 334 293 402 476 207 389 252 555 451 379 366 391 500 448 249 417 412 358 419 453 236 275 408 380 378 384 483 343 332 298 339 423 262 444 445 288 488 495 444 502 396 371 442 217 615 260 401 516 492 277 493 130 447 387 384 300 505 194 458 327 301 421 568 453 303 192 401 377 524 508 364 414 340 449 369 377 246 369 348 203 313 443 497 352 427 313 414 379 306 181 305 368 347 268 394 256 246 392 102 292 327 343 424 404 295 347 471 306 477 415 212 338 382 346 351 264 486 391 547 337 423 279 246 293 310 326 402 358 503 424 372 313 473 412 376 314 518 466 293 273 390 281 282 395 275 411 434 413 271 481 326 223 219 480 390 356 550 339 291 258 418 342 324 313 435 349 150 382 256 354 362 441 372 357 265 362 196 283 312 269 425 294 439 522 305 339 346 159 427 425 297 554 365 502 203 373 247 532 291 130 420 255 266 518 356 555 473 334 196 370 344 348 416 465 283 252 406 353 487 263 335 410 289 426 303 404 443 445 372 386 368 107 488 483 459 239 317 378 320 498 422 295 267 333 432 382 326 451 358 360 406 464 452 189 421 373 450 239 518 336 274 445 241 461 162 211 384 352 415 270 409 302 323 191 394 415 448 422 245 358 467 318 362 191 371 195 446 274 450 176 316 375 512 226 448 487 114 414 320 429 548 368 472 479 392 443 280 295 320 167 383 446 361 395 352 348 415 448 349 242 326 424 138 379 533 335 388 450 357 430 349 441 490 277 417 323 440 372 139 127 456 517 286 229 268 268 197 329 349 427 575 523 395 305 248 203 513 510 407 309 302 542 427 400 335 369 215 463 413 287 408 470 198 421 450 396 344 343 444 351 153 442 242 485 516 473 418 360 478 433 184 402 145 443 186 404 224 276 505 543 526 265 346 258 416 191 331 321 593 256 381 388 252 464 487 481 425 434 532 331 222 482 271 269 400 468 378 413 410 486 409 377 342 500 162 215 306 400 337 577 460 511 279 361 469 324 331 376 239 474 328 117 386 371 493 424 424 303 383 394 376 378 340 348 424 325 340 447 358 415 338 268 359 245 309 193 383 520 411 480 322 370 414 338 435 285 393 372 59 312 288 423 332 348 365 527 297 409 301 225 424 481 312 194 269 434 386 528 258 422 265 283 565 306 289 480 524 432 195 371 365 252 358 361 459 323 281 407 315 262 246 457 162 203 380 320 369 408 457 249 242 258 540 472 324 213 355 364 449 194 395 393 385 446 229 434 263 433 470 452 138 229 354 292 109 259 358 331 279 408 533 352 268 255 259 371 375 440 362.4697986577181
486 204 399 69 277 288 470 173 243 483 365 156 416 471 492 574 518 486 319 470 111 328 420 465 559 450 490 521 349 372 195 474 300 474 341 486 388 337 426 372 403 417 459 316 372 283 451 384 339 528 489 369 196 396 320 231 357 262 202 356 407 305 281 194 281 454 431 148 218 504 435 325 323 407 488 294 521 282 517 160 185 442 510 497 497 515 436 290 447 440 467 376 437 398 256 245 342 364 519 123 385 411 333 490 517 537 316 438 303 560 581 406 410 448 390 515 495 358 424 395 436 533 437 312 334 353 528 231 369 318 336 405 304 374 460 378 492 572 242 398 256 558 466 444 450 417 613 432 366 347 481 509 510 278 284 402 283 206 442 398 410 360 458 441 451 518 457 360 337 432 497 226 413 276 604 461 392 377 407 520 467 269 428 454 400 448 446 258 304 408 408 417 414 529 384 369 334 352 433 271 465 478 321 503 517 473 515 449 399 460 241 617 293 415 508 489 305 503 146 473 408 399 328 534 225 480 360 326 458 584 465 333 219 441 414 540 516 404 462 386 457 402 416 295 412 395 226 349 460 535 364 454 333 419 399 312 208 336 378 383 286 436 279 264 414 122 314 372 370 459 438 311 391 478 334 505 427 227 371 410 358 384 280 505 386 573 372 474 287 272 341 358 364 408 365 532 459 401 355 502 456 370 339 527 481 341 294 415 318 313 422 291 427 470 465 304 526 336 253 253 506 423 382 555 334 305 301 403 385 356 345 473 372 182 406 297 382 401 452 411 388 306 386 221 318 347 290 454 319 449 532 347 354 374 177 421 463 318 580 390 521 223 386 271 548 323 140 441 274 285 515 365 569 487 361 209 390 386 388 428 486 331 269 424 377 519 279 373 425 301 455 324 426 475 444 425 410 393 123 509 505 451 264 340 404 354 535 413 311 306 353 439 409 374 473 368 384 450 486 484 229 466 401 463 265 551 383 300 470 268 487 176 250 418 357 436 289 444 340 357 205 427 445 487 439 249 380 492 338 390 203 397 205 480 306 470 204 355 397 524 245 481 532 139 434 345 444 544 393 478 510 414 465 309 322 367 180 423 473 396 425 373 378 421 458 359 264 345 433 163 398 547 359 427 491 378 442 384 459 522 290 440 342 466 383 146 147 505 546 306 258 285 286 219 357 393 464 579 536 428 339 274 229 530 514 417 342 337 541 444 414 376 412 246 494 432 303 436 495 226 432 489 442 371 375 480 378 183 480 262 494 538 492 435 395 482 475 200 406 157 471 201 443 230 297 543 535 543 311 354 275 445 207 366 351 592 289 415 422 268 494 501 483 450 456 549 356 250 508 297 298 449 479 394 422 427 489 447 385 387 540 192 244 323 399 384 567 470 542 303 379 470 350 352 431 269 512 342 130 415 394 521 454 438 320 405 397 411 402 409 386 448 363 374 455 412 431 387 283 391 275 321 204 413 523 445 488 346 394 440 378 450 338 403 393 72 349 318 434 356 359 402 563 329 424 329 256 466 496 333 211 284 453 410 521 281 452 293 299 583 338 323 507 541 462 220 393 396 270 381 383 477 346 294 449 337 271 270 501 188 211 427 370 396 408 489 274 279 274 578 499 348 243 383 399 473 214 397 410 413 484 254 474 272 470 491 476 169 256 370 317 113 284 369 337 314 438 540 362 295 281 291 387 397 455 386.593288590604
505 219 444 83 298 320 495 192 270 496 391 170 467 493 494 578 540 515 329 470 125 349 442 515 536 459 527 531 398 407 203 486 316 486 364 516 392 380 456 385 413 437 457 342 389 334 486 409 361 546 498 385 211 412 358 280 393 289 239 357 426 339 311 215 311 504 473 173 242 512 450 381 354 437 505 320 531 287 511 171 198 464 509 530 505 534 437 323 455 463 503 392 443 408 279 292 370 398 510 137 397 434 349 486 532 511 346 466 349 567 569 430 422 466 421 532 518 368 441 410 464 517 469 350 364 382 534 251 398 353 354 415 320 405 482 404 514 588 277 427 268 588 507 454 488 449 609 460 399 379 486 527 528 304 312 430 330 234 469 412 418 370 487 449 450 533 479 403 363 457 508 245 431 294 600 478 404 406 431 524 479 299 465 495 429 463 443 302 318 408 424 467 464 550 424 393 365 394 434 281 476 497 341 503 536 483 530 472 424 495 258 593 333 439 497 494 330 505 154 500 419 431 361 554 262 502 397 331 495 571 486 366 257 486 438 530 535 428 498 407 466 427 452 349 451 449 264 375 467 556 386 450 378 422 437 334 235 360 386 422 332 471 314 293 433 131 343 417 389 477 449 352 433 475 365 518 478 249 415 440 374 387 311 511 407 593 373 512 313 300 373 395 401 422 374 526 481 429 390 506 480 391 369 536 479 370 326 449 344 340 433 319 443 491 501 354 567 366 266 291 516 443 388 547 343 330 349 419 420 375 374 507 395 211 449 339 400 420 475 426 411 339 407 244 356 367 323 470 338 467 552 373 375 414 197 418 473 331 576 437 525 256 403 313 552 358 164 446 308 320 518 360 573 507 382 232 412 405 432 430 485 359 297 453 378 544 313 402 452 331 468 343 468 494 458 455 423 401 143 511 487 468 295 367 417 403 534 425 315 345 381 454 427 398 489 390 400 472 516 480 261 496 431 493 298 567 435 312 487 291 483 200 291 448 379 453 317 496 374 373 216 459 453 504 452 264 403 503 352 418 221 431 232 507 335 505 226 366 436 542 271 505 543 162 462 384 462 548 400 469 513 443 484 346 353 414 195 452 498 420 443 397 405 452 460 388 283 369 451 178 429 539 392 431 511 396 454 388 486 540 305 463 357 497 387 161 171 537 567 348 266 287 310 235 376 424 474 566 539 450 378 309 246 546 515 419 369 375 528 466 446 405 442 275 535 429 326 470 502 250 458 501 461 406 385 504 408 206 505 280 517 544 518 462 410 491 511 218 433 164 485 208 470 249 327 537 524 561 354 370 308 460 239 410 383 594 320 449 441 287 518 503 484 457 462 536 383 285 534 324 321 487 474 430 438 438 489 477 395 421 542 235 255 336 402 414 563 502 551 319 395 482 399 386 447 319 513 371 154 454 398 545 493 446 348 423 407 433 400 460 430 455 405 387 458 447 470 423 308 405 309 363 231 455 517 458 485 364 422 463 409 489 374 427 414 72 388 355 448 390 403 451 584 366 462 352 288 481 501 380 219 315 487 411 514 295 497 325 343 582 352 339 538 532 480 249 424 428 293 409 391 498 373 323 481 352 285 282 519 205 232 454 379 419 415 486 302 306 303 591 517 377 263 441 436 497 233 432 431 438 515 280 491 269 529 519 477 198 277 399 349 127 310 404 346 352 477 556 388 329 304 328 406 440 458 408.26040268456378
519 239 478 94 330 341 515 205 306 487 404 185 496 529 499 561 536 525 345 481 148 383 458 546 515 456 524 528 436 418 215 506 351 478 394 539 403 404 490 395 414 468 466 366 406 389 527 425 374 545 509 400 243 443 371 314 418 323 261 377 437 359 344 241 347 527 509 191 271 515 453 395 378 440 512 325 512 295 510 206 217 486 522 546 514 544 460 353 470 475 515 412 432 435 310 311 398 405 503 147 423 465 388 482 542 484 376 488 364 577 553 451 436 484 453 529 511 377 451 417 473 515 485 366 392 421 548 268 410 389 372 432 368 429 476 423 544 574 296 424 291 591 508 484 515 454 581 474 430 426 494 543 565 340 331 468 357 261 505 438 437 406 503 469 458 517 475 435 384 491 509 276 457 309 589 472 417 421 444 544 497 328 478 533 424 468 446 325 354 396 443 525 503 583 457 424 403 418 441 283 485 498 393 496 542 507 547 494 448 511 295 571 375 473 487 469 352 540 182 507 429 448 380 541 281 527 430 358 513 551 518 415 290 515 448 538 532 468 526 431 460 461 485 401 462 490 286 412 478 572 410 461 415 443 450 373 242 350 399 449 362 493 347 311 435 148 374 417 426 515 496 373 453 466 409 512 482 275 439 443 378 407 337 514 415 577 409 545 322 328 390 422 453 419 391 529 487 454 414 502 505 410 395 541 491 403 375 473 376 353 463 338 449 516 532 391 581 403 295 311 513 433 403 560 344 332 392 440 447 394 409 539 416 242 492 377 411 435 465 449 449 365 397 267 393 378 359 488 362 466 530 403 408 456 223 443 495 369 568 464 523 298 438 352 539 398 190 453 348 334 502 372 565 506 402 267 446 427 469 457 491 408 319 478 403 552 327 457 466 354 473 371 521 509 468 466 446 412 155 490 482 470 297 389 431 450 520 436 335 381 389 481 446 432 497 419 418 476 521 467 285 496 453 502 349 577 479 341 505 319 473 229 319 468 403 480 341 527 420 407 233 493 470 513 445 291 411 527 385 454 236 444 271 530 379 543 269 392 477 555 297 519 557 186 472 405 484 534 420 486 517 457 489 386 367 452 220 487 517 438 460 430 442 460 461 395 333 401 460 201 443 536 420 432 525 424 463 392 499 566 333 477 376 534 402 179 182 557 563 397 284 308 327 259 399 466 494 535 544 471 416 346 264 533 507 443 406 423 520 500 475 435 458 299 542 445 365 481 495 261 490 542 467 422 408 505 430 239 516 283 521 540 542 484 423 496 530 231 439 184 499 220 498 285 349 531 535 568 360 387 336 459 278 438 416 573 352 463 458 313 517 486 504 468 497 528 410 309 536 368 340 485 472 440 439 462 511 490 414 461 567 252 278 349 414 450 547 524 563 347 415 488 437 413 476 361 508 408 173 462 398 543 528 467 389 452 426 448 428 516 470 453 425 415 497 471 482 440 336 435 337 397 253 475 514 466 499 393 456 501 439 524 418 437 463 80 409 389 458 413 439 473 582 404 475 376 317 492 507 419 251 333 510 405 502 309 515 343 370 597 380 372 549 512 512 272 450 472 315 441 411 490 420 322 489 382 299 298 530 231 265 462 420 435 443 511 328 316 315 603 528 395 283 465 446 516 257 464 454 441 546 297 512 275 550 515 489 209 312 423 365 128 327 434 362 388 506 566 411 358 325 352 418 477 485 426.99194630872486
528 255 523 104 363 378 508 230 338 502 431 201 509 530 516 540 542 551 380 504 176 411 472 579 510 461 529 529 464 439 236 500 390 470 442 558 415 430 499 404 426 501 449 392 442 425 560 437 391 543 504 434 267 462 392 333 454 352 289 393 459 370 384 268 377 541 537 232 305 511 467 403 407 485 501 355 494 315 497 233 242 487 534 535 516 553 480 370 491 494 512 410 439 450 330 339 424 397 493 179 446 484 398 473 556 492 398 508 376 565 534 461 437 507 470 528 535 411 455 428 487 515 491 403 419 429 528 283 439 420 390 451 382 458 490 434 552 577 318 423 318 569 507 511 544 475 537 486 457 452 483 549 569 378 362 499 393 285 530 467 428 432 487 479 474 510 465 451 416 516 505 295 454 330 582 472 426 428 449 545 496 347 482 539 450 496 442 360 379 400 457 533 497 593 475 438 428 435 438 296 486 502 440 501 552 521 566 519 448 506 340 548 396 480 466 464 370 535 210 516 440 467 404 536 315 534 441 395 530 552 547 454 311 518 476 540 512 490 537 452 462 491 499 445 467 526 304 426 470 553 438 483 449 449 457 403 277 377 414 448 405 513 387 333 429 160 394 430 448 535 508 407 480 455 448 517 499 300 475 451 396 439 358 513 417 568 431 556 361 344 405 461 474 436 413 530 495 471 439 482 514 430 430 544 477 432 402 479 403 391 466 371 434 547 545 426 572 426 322 350 524 447 419 551 363 380 410 434 464 415 450 546 433 257 521 430 420 437 458 460 491 383 422 290 421 387 382 496 404 465 503 418 409 489 249 448 507 390 548 485 507 347 449 373 536 420 214 476 398 350 488 375 574 491 430 282 462 466 490 477 498 421 343 507 430 529 329 483 492 382 487 377 538 532 470 500 459 424 173 504 462 459 326 392 434 475 496 445 370 396 398 495 462 473 479 434 453 498 525 465 315 495 474 506 381 565 500 361 511 337 457 256 356 483 416 501 364 561 452 433 248 531 468 530 437 311 413 519 426 466 259 460 304 518 415 549 295 399 498 570 327 535 550 209 487 436 496 529 446 491 521 506 481 432 388 507 244 499 520 472 471 448 471 468 465 412 368 423 480 229 454 527 448 446 541 420 461 407 529 550 369 488 399 539 417 207 214 573 567 422 297 343 351 271 414 496 488 504 530 496 449 374 298 532 501 453 437 447 494 502 474 444 484 341 547 446 399 481 492 275 517 549 471 450 442 509 443 283 507 306 492 519 542 497 428 473 559 249 458 220 513 243 533 304 374 519 529 574 404 414 375 465 301 459 445 556 384 478 472 346 513 473 493 470 515 528 428 324 522 405 369 483 467 471 472 474 524 498 438 472 581 274 306 359 419 470 532 536 579 384 412 498 461 436 514 398 516 410 211 472 428 548 538 477 414 472 432 476 437 561 506 464 433 452 512 480 502 477 357 445 384 417 264 491 513 500 519 416 483 511 457 540 449 433 498 89 448 410 453 440 475 486 580 450 486 401 353 509 502 444 283 360 528 412 467 315 524 367 380 587 399 375 543 523 519 310 466 483 355 462 411 481 433 328 509 416 314 324 538 258 300 483 450 466 446 510 352 342 343 565 521 421 321 495 458 525 280 469 473 479 543 305 533 285 550 509 502 236 352 449 372 142 344 446 377 400 519 576 432 382 348 387 424 493 510 442.2228187919463
545 276 553 122 389 414 532 256 372 526 461 209 518 518 492 514 552 555 397 501 193 436 476 595 482 474 533 521 467 464 248 505 414 475 462 580 427 455 509 407 437 517 474 419 476 453 569 436 407 532 494 448 297 492 414 370 490 385 294 410 485 394 410 286 392 553 568 256 321 507 476 421 429 491 501 370 492 335 472 252 269 506 536 514 507 524 483 386 494 509 517 431 443 466 351 367 441 414 494 204 439 493 412 454 536 476 444 531 395 547 508 458 438 514 469 515 540 437 466 434 491 509 495 419 443 436 494 309 456 444 423 446 406 459 484 445 553 552 326 435 338 554 495 506 555 495 480 494 479 451 475 558 552 406 385 514 415 294 526 480 445 447 492 479 473 483 454 468 458 541 496 304 453 349 535 471 426 459 463 554 499 378 466 557 456 503 448 383 412 386 472 537 488 578 492 453 466 457 443 314 497 510 457 504 553 519 573 543 454 498 370 506 416 490 439 437 389 542 229 528 459 472 410 519 323 524 465 418 533 538 552 486 324 514 473 524 489 504 529 470 483 525 527 472 481 546 315 444 472 556 458 486 472 428 457 425 317 390 437 459 452 535 408 344 409 187 399 438 470 546 512 442 474 471 478 543 494 312 484 465 407 458 387 498 434 528 447 566 377 355 424 500 508 436 423 521 503 482 471 483 504 453 465 538 478 454 436 489 416 421 481 395 425 565 548 460 551 430 352 393 526 460 424 531 382 404 431 451 483 435 481 535 464 281 523 475 432 453 447 469 516 396 432 323 454 430 407 517 439 458 476 443 421 514 292 462 511 403 538 504 481 365 490 416 511 429 239 492 462 362 467 382 539 480 450 290 462 496 502 490 497 449 369 522 448 532 343 510 500 403 488 391 574 538 472 509 470 440 187 505 448 467 360 403 455 502 491 435 403 427 419 497 481 490 467 455 488 506 509 447 358 504 522 502 408 570 521 378 510 370 446 287 390 492 428 485 385 551 486 467 262 550 464 528 426 337 411 512 429 481 291 454 340 518 439 548 324 408 507 551 343 542 531 229 516 459 478 513 463 488 513 543 476 459 412 545 269 493 540 486 479 458 478 483 487 443 398 444 481 260 457 514 464 462 519 452 487 423 518 536 384 512 425 537 408 211 235 569 551 441 304 365 379 286 440 535 487 479 513 501 472 410 326 521 502 457 451 488 487 495 492 455 499 374 562 452 420 470 486 303 519 560 460 469 469 499 445 327 495 332 488 517 543 530 435 474 577 275 462 259 514 270 547 333 414 507 519 550 442 435 402 471 322 484 468 528 411 496 468 364 514 456 483 484 516 514 436 347 532 438 382 519 457 483 483 488 518 513 459 514 578 282 340 388 436 484 505 541 558 404 420 502 477 470 515 421 523 422 246 493 458 545 553 512 426 484 453 492 457 584 531 465 439 457 522 512 509 492 398 456 404 429 280 528 470 492 518 435 506 536 471 538 490 451 548 105 472 446 456 446 514 503 577 492 503 411 388 529 514 462 318 374 525 421 470 327 509 384 401 555 420 397 557 521 510 322 483 469 383 473 419 488 457 328 494 431 324 338 541 288 334 496 482 475 453 523 392 349 363 548 512 443 362 518 457 515 310 476 496 478 553 328 550 311 544 509 502 268 384 445 390 160 355 467 407 429 529 567 447 425 382 417 440 511 521 453.6939597315436
537 307 583 147 416 438 515 292 413 518 487 229 513 533 471 493 538 545 387 491 214 439 475 590 449 462 535 500 472 481 274 510 437 448 495 555 448 480 505 416 435 540 477 435 499 464 549 439 414 530 500 473 330 500 430 393 508 408 330 419 498 415 447 295 391 541 593 288 357 505 474 430 438 520 498 394 481 374 458 271 301 505 516 534 483 513 488 410 480 502 516 433 452 487 362 391 469 414 486 224 433 512 425 435 511 456 449 528 417 523 476 456 430 533 474 490 553 449 462 434 497 482 508 451 480 432 464 335 475 470 457 458 423 456 492 451 554 525 336 453 366 532 488 512 550 503 456 480 495 460 472 548 539 438 410 509 454 320 528 482 449 462 495 472 467 468 449 487 490 550 478 327 469 373 531 469 429 491 457 543 478 403 467 543 453 526 454 402 436 399 485 525 475 566 508 468 514 478 429 341 496 502 459 493 535 508 560 542 457 487 410 488 439 477 426 416 408 554 239 529 458 477 438 508 342 526 486 439 543 523 563 506 365 504 465 504 489 484 534 488 460 524 552 497 479 563 336 465 465 516 452 473 485 437 466 431 354 417 458 495 467 533 430 361 411 228 413 447 494 547 480 462 491 459 518 533 500 323 502 466 425 465 431 483 465 500 446 576 398 387 430 526 541 448 434 498 510 478 488 473 494 447 480 500 465 469 480 488 438 450 498 411 418 549 530 456 535 458 383 443 513 487 427 533 382 405 459 463 497 438 501 521 489 306 528 512 439 456 446 458 535 416 439 348 482 463 417 499 463 462 449 462 433 512 334 471 527 437 538 539 457 387 511 435 477 472 272 500 489 379 446 384 538 475 480 327 491 497 503 494 479 470 387 537 458 500 354 533 507 430 489 402 589 528 487 517 467 443 200 491 423 460 401 426 469 535 459 431 422 445 444 502 488 514 458 471 487 513 509 434 393 487 522 499 444 552 566 384 505 401 445 311 405 509 451 483 410 569 515 483 285 561 465 524 422 354 425 504 447 473 309 459 374 503 477 551 361 410 504 524 355 552 501 255 523 470 466 487 467 470 500 540 479 473 414 562 312 490 534 489 495 465 500 485 477 458 406 447 487 285 443 487 474 469 517 467 490 422 524 516 407 507 435 548 404 221 255 575 515 445 332 392 393 304 454 533 472 454 498 525 481 439 343 492 476 460 471 507 467 521 491 463 500 411 569 453 457 479 487 331 527 547 448 492 477 496 441 357 507 372 493 497 516 532 457 488 575 291 458 292 507 307 571 378 448 492 512 547 458 453 436 470 367 516 489 502 427 509 477 397 513 443 462 484 525 496 456 370 527 466 391 490 432 495 477 497 488 504 481 528 563 303 376 398 447 498 453 534 556 438 437 502 486 497 540 459 512 455 281 509 475 524 547 517 430 508 447 499 466 591 558 461 425 451 540 520 522 499 401 466 431 470 296 543 462 499 516 452 498 543 476 532 523 472 572 113 496 468 460 481 509 512 556 506 502 441 412 539 504 478 340 407 508 426 469 365 506 408 413 545 420 405 552 488 493 364 489 484 400 482 415 501 498 346 504 460 343 344 530 323 331 508 471 497 459 513 418 389 407 514 512 441 404 530 462 510 330 479 494 486 542 346 547 327 554 514 494 309 409 425 411 174 389 469 417 449 508 542 445 447 409 440 458 507 532 461.32214765100675
540 336 585 167 437 477 494 307 428 510 509 240 512 549 443 459 490 513 390 472 239 460 459 580 414 476 538 489 469 497 287 503 464 444 522 532 442 475 497 406 445 541 457 436 517 459 546 442 444 520 469 475 367 511 447 408 520 430 372 402 492 440 474 329 410 529 601 317 402 474 454 431 452 533 506 412 477 380 434 299 338 495 501 524 477 491 477 410 478 510 508 441 449 513 365 415 480 424 455 237 448 512 443 421 487 434 470 531 426 514 431 471 418 542 458 461 564 454 466 417 492 455 514 485 479 427 449 364 466 475 473 455 438 461 479 444 549 493 348 451 384 509 463 508 536 503 433 472 501 494 461 517 509 461 424 506 472 318 537 491 438 458 484 463 482 445 418 501 524 536 463 362 476 398 506 447 416 516 466 521 464 425 476 524 443 517 431 419 459 405 495 551 471 534 511 496 534 483 412 367 498 490 472 491 522 511 531 528 445 473 426 467 453 472 414 393 430 535 251 546 466 468 443 496 346 522 496 436 537 483 578 528 396 513 478 477 467 466 506 517 451 541 542 518 486 570 374 468 466 494 435 479 509 422 480 454 383 436 471 496 496 515 462 371 418 261 410 450 488 524 477 491 486 444 534 522 508 348 510 474 436 481 443 471 471 470 457 559 423 420 442 534 549 460 444 485 497 506 512 473 472 433 485 501 458 481 518 483 453 470 505 418 399 551 518 471 524 463 414 493 482 501 434 517 386 418 484 466 481 458 507 511 496 326 530 531 446 470 447 438 530 431 453 360 483 476 435 471 483 448 432 477 429 504 363 477 531 452 518 564 429 408 535 442 463 496 291 489 519 402 419 385 525 455 500 347 489 513 500 484 469 492 406 517 475 482 369 545 503 444 470 405 578 525 475 532 455 440 222 475 414 448 415 444 460 547 439 425 426 478 453 478 475 547 448 474 506 503 521 422 435 474 519 499 463 532 560 403 494 438 437 338 438 508 431 476 447 565 540 499 304 564 470 515 409 372 428 478 495 477 328 449 399 492 520 525 385 417 524 495 372 529 471 288 517 464 460 466 487 483 479 547 473 493 422 546 335 488 544 494 479 462 515 492 474 470 422 473 497 300 446 477 480 468 510 476 472 428 510 515 434 519 466 510 404 245 273 539 487 455 344 419 401 332 457 535 462 427 484 524 496 463 350 462 456 466 466 500 443 510 480 481 484 447 554 453 476 462 489 343 520 540 453 515 465 491 444 394 503 413 472 484 490 530 463 491 558 326 429 306 497 328 557 410 466 482 489 528 494 458 459 456 403 520 492 476 436 524 489 408 501 414 431 498 509 465 479 387 506 496 413 473 409 499 458 511 473 497 482 542 536 339 416 406 446 490 399 515 530 458 440 489 512 503 544 475 499 451 309 516 497 504 523 490 433 508 442 492 475 603 548 451 430 451 540 524 500 512 431 481 450 495 308 543 454 497 512 451 498 546 470 497 525 482 582 140 530 500 439 502 521 509 547 492 499 451 428 532 495 479 388 437 516 400 449 402 490 438 424 532 410 431 533 459 485 382 481 502 436 469 422 474 519 350 481 479 347 368 512 336 356 514 491 510 442 506 457 407 424 483 482 441 417 539 467 497 347 477 492 500 559 373 514 347 534 498 472 329 436 413 429 185 425 474 431 464 510 522 456 480 423 467 474 517 520 463.903355704698
520 360 581 186 443 493 469 336 439 495 497 255 526 533 432 423 483 479 397 459 281 478 448 554 393 486 529 482 459 495 307 505 477 444 534 526 434 493 491 408 435 519 443 448 537 443 548 442 464 506 461 485 390 509 473 418 516 449 398 411 494 457 489 349 416 505 577 344 444 456 444 435 482 510 467 418 474 400 401 336 360 474 461 486 463 466 465 422 478 477 479 452 451 503 382 436 483 424 432 270 451 506 450 397 467 407 487 510 436 492 403 466 401 533 467 434 555 472 462 411 500 438 521 495 484 430 418 388 465 494 504 449 436 460 460 459 521 465 369 450 408 496 447 501 516 492 407 452 486 493 449 493 507 484 464 510 493 357 531 498 435 473 469 464 493 431 403 500 547 531 438 383 481 401 491 445 402 513 455 508 468 438 502 524 422 464 415 433 455 392 487 547 470 510 505 515 532 488 416 387 482 461 489 462 507 492 502 514 466 454 440 448 462 463 395 381 442 511 285 538 478 467 453 477 356 512 494 463 520 452 554 519 397 505 492 438 461 475 493 526 447 527 528 530 480 557 402 473 460 471 435 466 525 410 480 463 411 450 475 498 520 510 487 388 421 277 420 456 463 505 452 502 482 420 544 501 483 360 532 453 440 482 443 449 491 440 457 552 429 427 463 533 557 436 440 472 482 514 513 448 447 413 495 470 449 492 560 488 467 479 494 437 397 537 495 484 474 479 436 504 472 499 434 494 400 428 504 463 479 461 513 505 510 345 501 555 452 483 436 429 526 447 468 378 500 485 425 457 504 439 402 486 428 522 387 468 513 479 471 570 408 434 536 451 440 507 315 494 543 408 402 395 507 424 499 374 490 516 481 480 463 496 419 494 479 439 389 539 487 458 463 404 577 506 466 508 446 416 252 465 409 418 438 456 448 573 417 402 438 509 442 462 468 566 418 489 505 500 530 407 453 473 520 490 469 499 568 391 480 465 423 358 455 504 427 465 454 563 562 480 314 550 449 500 405 376 439 462 523 487 336 454 422 478 529 496 415 433 494 485 377 510 462 322 505 451 431 421 479 461 455 543 452 506 425 523 364 478 520 480 450 446 507 493 457 480 431 494 477 337 440 451 479 460 492 492 481 423 511 491 468 514 468 497 397 265 289 497 461 454 368 426 417 357 475 514 436 400 465 523 507 487 369 422 433 457 460 516 421 508 475 497 480 464 528 448 480 467 490 351 494 530 443 520 492 493 431 445 507 427 458 464 462 525 466 476 558 357 426 333 466 343 534 440 475 452 461 482 502 448 471 446 436 521 513 460 466 520 478 419 485 377 415 483 498 434 487 395 478 493 430 459 392 490 448 501 458 482 479 549 513 366 440 406 437 497 361 487 496 478 428 468 497 524 576 466 472 470 335 515 494 465 495 471 430 510 440 494 469 585 538 454 439 482 528 527 485 524 441 504 474 513 331 528 417 497 488 479 494 535 455 494 550 497 613 158 544 515 432 521 530 518 508 502 501 451 446 518 460 483 409 454 496 393 416 413 499 436 440 489 394 440 507 439 459 404 475 503 449 486 427 464 547 368 467 483 379 377 505 360 383 520 477 515 434 475 473 425 448 443 437 424 418 559 499 479 387 482 501 487 561 398 516 360 518 484 465 357 438 426 431 201 442 463 429 464 502 512 453 501 446 485 486 504 517 462.4751677852349
484 371 571 198 464 499 450 366 450 481 512 288 519 526 398 411 454 466 398 440 317 484 432 538 357 473 504 457 439 486 329 513 480 428 539 508 422 499 498 414 440 517 422 448 538 445 503 435 459 472 452 499 400 523 495 441 508 455 406 427 478 481 481 381 424 465 567 365 478 438 426 456 485 509 459 431 451 422 359 385 378 446 442 465 435 447 469 439 463 464 446 469 452 471 391 465 487 419 407 294 435 485 452 378 429 384 482 508 449 474 376 460 395 521 492 414 505 479 467 415 504 416 504 506 464 428 396 410 462 507 512 441 441 447 445 458 506 433 364 448 431 453 442 477 504 476 370 431 462 502 416 452 481 491 486 509 521 371 507 505 429 480 460 454 483 415 385 517 566 512 415 406 489 407 449 423 383 505 458 469 451 462 501 514 408 470 419 446 451 398 469 554 476 478 498 512 509 475 403 410 446 452 502 433 492 466 459 505 452 435 443 409 465 452 371 363 449 489 316 528 466 459 467 455 380 479 509 471 496 416 529 521 394 488 474 403 445 462 468 549 426 526 514 539 464 539 412 475 458 449 445 459 535 398 476 481 424 455 470 509 526 523 507 397 416 309 415 463 458 473 447 495 472 396 559 489 465 370 531 456 437 474 451 450 476 426 456 518 433 456 464 522 559 415 459 444 476 486 509 434 439 408 502 430 434 494 567 473 472 471 478 426 395 522 494 502 447 479 455 532 456 476 448 467 409 444 529 449 481 454 499 469 487 361 501 558 434 480 413 416 499 457 451 396 507 482 432 442 495 412 387 492 438 512 425 463 495 485 437 546 384 437 544 461 414 512 325 466 557 435 389 400 478 424 501 405 480 493 451 479 437 482 427 467 498 406 399 534 477 488 464 416 568 508 468 514 416 420 283 449 386 406 472 456 429 564 409 379 448 495 445 442 451 559 399 486 488 493 518 397 491 453 502 487 481 457 565 401 466 480 418 388 472 498 435 475 456 538 560 480 325 535 440 482 391 401 436 474 524 485 349 444 441 471 547 466 436 426 500 452 390 489 452 357 487 423 410 380 471 445 452 537 443 491 419 515 415 459 515 488 441 448 487 474 437 482 447 503 453 378 434 431 485 458 463 503 477 424 500 454 470 489 477 478 395 304 305 470 438 446 390 410 435 369 461 509 406 373 438 505 509 484 379 392 426 437 461 504 397 473 468 492 467 487 488 438 503 457 472 376 475 501 436 509 478 479 436 492 493 436 437 438 439 515 468 460 540 394 424 359 450 386 528 465 502 427 420 455 503 458 494 442 453 513 517 430 479 525 492 450 467 349 386 454 494 405 511 406 430 488 420 467 382 477 427 508 440 464 479 557 481 380 460 426 434 497 328 459 462 464 439 446 497 523 569 476 450 481 363 514 502 439 477 457 428 506 425 480 449 556 528 429 448 487 507 508 452 522 448 492 496 532 362 521 386 485 461 484 477 508 464 483 556 492 612 174 556 529 432 531 521 519 477 471 482 470 456 498 427 491 415 467 480 408 377 450 468 453 444 446 392 449 474 416 433 429 466 502 465 481 413 466 542 395 440 481 374 393 508 392 411 517 466 495 431 437 464 450 461 421 391 432 435 566 500 455 426 473 492 468 543 398 479 370 507 460 458 379 433 415 442 223 466 445 436 455 489 505 458 504 455 488 476 481 493 457.5489932885906
460 384 567 224 467 507 439 397 457 459 500 305 492 514 368 393 427 411 400 422 344 484 409 494 330 453 467 426 433 483 338 506 495 411 538 473 420 484 484 413 422 487 400 428 543 449 475 432 464 440 435 483 406 516 536 475 496 459 432 421 457 484 491 397 437 446 533 384 503 417 398 451 498 480 428 429 442 442 316 436 401 419 405 448 435 419 456 454 455 447 429 455 427 469 400 471 491 431 395 308 420 457 447 340 397 351 489 464 449 443 358 448 377 493 480 403 505 464 462 418 493 383 490 497 454 415 366 434 459 507 506 439 448 432 427 470 493 404 384 455 445 405 416 456 504 473 338 417 447 507 409 398 456 507 488 500 523 394 505 493 411 470 454 453 469 391 375 500 552 484 380 421 469 404 413 408 363 499 430 434 428 483 488 495 411 470 411 446 448 409 467 539 451 456 493 499 500 476 410 437 436 431 484 396 456 436 418 489 427 422 451 378 466 425 360 331 432 470 331 508 459 463 493 441 407 457 514 484 446 385 503 525 414 480 486 373 418 463 463 554 427 501 487 552 447 526 406 471 441 417 439 426 547 388 480 476 433 472 459 512 525 511 533 398 403 341 399 492 460 439 457 473 459 364 560 456 448 409 526 456 446 459 465 425 480 405 450 502 424 460 446 503 546 415 479 415 447 473 499 410 422 423 515 394 414 492 587 455 479 470 464 425 371 504 470 506 434 490 462 538 437 465 461 437 410 459 507 453 467 446 492 458 488 382 490 553 421 467 396 416 476 459 455 428 502 472 422 424 501 381 368 474 446 510 456 446 464 497 391 531 361 442 532 467 388 512 342 447 547 429 345 387 422 401 489 427 462 488 448 469 409 478 449 450 507 389 403 526 464 476 452 430 529 478 430 501 416 409 333 440 377 380 470 442 412 542 399 366 450 488 443 421 430 562 377 484 467 461 492 387 513 438 478 460 486 428 567 425 424 489 406 422 493 471 422 465 456 505 566 459 329 529 433 459 385 425 430 436 504 464 372 431 462 459 536 431 441 414 489 407 407 460 430 389 474 398 401 359 461 406 429 515 412 498 409 501 432 450 487 476 425 424 459 454 433 475 459 508 451 399 416 407 480 436 433 489 457 409 492 441 465 458 484 464 402 327 346 426 405 461 387 427 454 395 454 506 393 346 409 496 496 490 404 368 391 440 456 506 372 452 460 485 474 505 466 431 515 463 465 405 459 462 409 508 480 466 431 524 479 439 417 394 406 518 476 418 503 432 420 396 442 410 511 493 518 392 372 429 503 437 506 442 461 507 511 404 493 496 461 470 438 327 370 424 493 372 508 414 387 478 417 456 370 451 406 483 419 446 457 531 426 397 495 433 420 490 295 419 448 440 433 416 496 509 540 489 405 494 397 489 484 411 450 433 425 482 408 460 441 541 519 399 465 488 490 486 432 496 471 480 506 548 367 504 376 460 426 469 452 484 443 470 555 481 593 185 548 523 409 512 505 521 455 482 453 458 464 479 400 472 437 472 449 407 344 461 442 464 455 415 400 452 440 386 400 452 446 480 468 444 412 444 544 401 424 477 387 390 482 432 444 506 465 484 429 420 464 471 460 389 370 435 456 561 503 445 456 468 459 453 495 432 464 386 480 441 424 405 428 403 455 241 470 440 441 445 474 471 434 523 463 504 473 458 473 448.78926174496646
413 392 548 257 480 486 409 428 473 443 504 336 472 490 346 366 390 380 401 400 371 467 384 458 299 429 431 390 411 458 367 474 477 368 538 436 410 508 459 389 405 452 377 425 547 457 421 413 465 413 389 448 431 494 539 508 495 473 454 403 424 471 484 405 443 435 497 397 523 393 375 449 514 473 403 423 406 455 295 472 430 406 380 413 407 392 444 452 469 423 416 444 409 454 407 488 498 416 356 335 413 421 446 310 370 318 482 436 452 409 333 421 361 477 484 380 456 452 438 414 468 343 460 496 451 401 342 448 450 494 494 448 455 410 419 448 468 370 386 448 452 370 381 427 473 465 293 394 437 500 388 374 416 493 491 481 496 421 470 493 390 467 432 444 441 373 353 476 544 464 363 435 448 419 392 378 366 486 413 393 402 475 456 490 395 438 398 448 443 407 459 515 419 435 480 477 503 441 403 452 421 424 469 380 439 401 397 468 413 402 465 336 470 403 348 303 428 436 362 477 447 449 490 407 420 421 507 476 425 348 470 517 426 454 481 323 392 439 462 540 401 490 458 531 434 514 419 473 423 388 437 406 533 369 449 474 468 457 440 505 536 503 518 412 374 374 396 474 445 423 427 468 443 345 554 436 431 419 524 433 451 413 473 396 471 373 446 470 435 461 421 494 524 404 484 390 427 449 487 398 393 406 516 353 381 478 588 440 466 464 437 432 367 478 462 497 397 480 479 526 402 460 460 416 406 463 497 435 456 441 466 441 475 423 468 557 412 459 365 397 453 460 440 455 483 455 420 407 503 374 342 461 441 502 494 409 440 496 360 503 339 460 513 457 362 500 368 439 543 449 329 379 384 385 483 439 433 469 433 468 398 465 444 409 498 369 401 502 424 465 441 451 493 448 397 490 400 398 374 436 354 365 476 436 412 505 368 344 448 478 428 411 422 549 363 490 455 422 466 347 509 414 453 426 491 384 550 450 405 481 389 450 494 449 415 472 442 468 544 462 349 490 414 429 373 444 419 413 492 454 425 419 480 424 511 418 457 405 466 365 403 428 425 422 445 371 387 337 462 379 405 474 392 501 408 466 436 434 473 462 423 401 447 435 426 466 460 506 430 412 407 380 478 414 407 491 431 403 466 419 466 430 470 421 401 350 381 382 366 456 392 434 470 413 438 518 367 340 383 468 469 490 407 330 370 441 425 475 335 413 464 467 472 506 429 425 519 432 443 419 436 428 396 510 461 423 398 537 446 437 380 366 360 489 457 398 474 471 419 427 427 441 484 520 526 369 331 384 484 416 513 406 482 485 518 369 505 473 446 473 419 301 352 422 471 347 498 420 354 485 420 438 350 432 405 464 397 436 421 499 385 427 509 448 393 483 272 389 404 433 429 394 489 496 515 499 375 465 398 449 472 378 430 420 429 447 382 435 434 524 512 376 480 485 468 469 406 491 494 477 506 533 386 488 345 434 404 466 439 457 428 441 547 468 570 200 539 524 387 503 487 495 428 477 442 455 465 451 367 451 459 456 441 392 327 459 427 484 461 370 392 427 410 353 377 467 429 465 480 436 400 415 535 411 400 461 392 398 442 462 461 485 443 467 418 409 453 501 477 346 353 435 453 536 498 433 495 442 456 429 448 427 441 381 464 416 401 412 435 400 458 270 491 420 441 448 457 418 424 515 465 508 465 439 467 436.3677852348993
393 413 530 263 472 459 387 460 483 419 495 368 440 438 327 321 354 362 392 387 399 468 373 419 270 407 398 358 388 436 381 437 466 351 509 398 395 502 437 388 387 430 362 419 531 450 400 401 467 370 356 417 437 490 546 511 478 474 467 390 401 472 481 419 430 412 471 408 521 372 369 461 497 449 370 417 362 459 260 487 452 385 336 388 371 353 427 433 434 406 387 428 380 424 407 513 482 391 325 333 411 392 426 292 327 294 472 407 451 360 305 407 347 445 469 358 415 438 417 415 438 306 437 487 436 416 317 442 437 475 478 441 448 396 408 450 431 336 406 436 451 334 358 408 427 456 264 370 419 452 372 339 392 490 479 467 490 419 441 472 362 453 413 424 412 338 341 472 533 461 339 454 447 433 369 351 354 458 391 372 378 466 437 452 390 411 392 447 437 391 425 477 395 398 473 441 487 413 399 449 388 394 449 356 405 376 373 439 386 380 468 292 466 376 331 283 411 407 390 435 416 430 479 372 435 385 483 461 394 310 418 512 436 435 449 303 352 427 422 510 375 463 419 523 419 486 403 456 397 349 417 376 506 362 436 498 492 439 418 484 515 459 523 419 364 434 384 454 407 401 411 440 409 325 538 418 408 424 495 407 441 385 452 371 461 341 416 439 444 460 401 482 505 402 478 366 415 413 478 381 377 385 499 327 357 463 580 428 455 469 395 421 347 451 441 468 369 483 483 490 370 456 458 381 399 450 490 403 438 447 454 398 459 447 429 565 400 425 339 380 425 449 429 461 488 429 408 389 483 363 334 451 438 482 500 373 420 488 316 478 308 476 480 444 333 501 395 404 547 469 309 360 363 371 446 466 421 448 404 452 368 457 445 394 485 333 392 478 392 442 426 448 449 408 379 459 395 392 402 408 330 348 455 435 399 473 338 319 444 446 417 394 398 528 340 472 449 405 455 321 528 389 431 382 518 339 528 455 388 467 369 499 495 425 397 433 455 426 528 455 368 442 402 394 350 460 409 394 468 437 425 411 489 400 501 398 482 384 446 322 404 395 398 456 400 361 366 317 451 365 380 433 376 478 409 438 446 416 432 439 391 386 437 408 405 446 443 482 406 442 395 354 461 385 385 491 405 389 433 395 469 406 455 397 395 364 423 356 339 450 403 437 457 407 434 485 339 306 346 424 449 499 445 304 347 439 408 441 310 383 457 439 439 513 404 428 507 417 391 442 419 410 378 474 433 413 381 532 410 460 352 331 330 476 454 381 425 484 395 453 412 441 455 535 506 340 310 340 476 402 510 377 461 455 501 346 500 465 427 476 383 264 322 401 458 325 493 412 335 462 424 412 337 406 396 436 367 420 403 484 348 449 513 436 366 475 252 357 368 413 418 382 478 458 482 478 363 463 413 425 471 346 406 405 436 421 373 426 401 499 499 352 453 491 421 455 370 465 487 470 516 520 396 456 315 424 375 463 424 433 420 412 527 444 537 226 525 503 367 478 461 491 390 470 418 459 454 441 345 442 455 436 417 376 320 470 416 501 462 330 383 425 392 334 358 460 406 460 499 420 377 387 518 415 389 430 402 403 415 469 479 462 426 455 394 388 451 497 490 310 333 419 449 516 468 415 520 417 414 399 427 453 428 409 428 374 378 431 439 401 459 291 495 404 433 430 441 374 412 499 452 513 472 407 435 420.606711409396
367 427 506 274 474 434 357 493 476 403 457 375 419 396 297 284 329 336 410 359 433 456 339 393 243 385 371 329 365 415 404 416 475 330 504 365 382 482 423 366 372 401 338 413 506 444 379 374 463 328 335 388 435 466 539 544 460 445 476 377 384 473 467 403 430 372 433 429 526 345 354 442 488 404 338 429 334 465 245 525 465 361 319 351 333 318 402 409 414 362 368 414 349 411 424 514 457 396 299 344 399 372 406 289 295 275 450 373 436 342 281 385 335 414 436 333 354 409 384 401 412 279 426 472 421 403 288 439 405 444 447 419 438 384 375 424 405 310 403 425 453 312 338 380 393 428 249 330 385 434 353 309 351 508 460 467 478 446 407 454 341 438 404 385 382 308 319 440 488 423 325 451 424 419 325 324 358 430 379 337 367 467 416 406 361 370 367 415 438 369 404 433 371 364 463 430 463 390 383 460 354 367 422 323 392 341 354 409 366 350 465 260 471 351 309 262 397 376 415 404 395 410 458 338 438 355 465 460 365 284 380 514 444 413 427 274 343 411 400 476 357 418 378 491 390 458 394 445 385 325 400 365 480 343 410 492 479 422 402 463 484 415 522 416 333 474 378 443 392 386 385 425 377 296 516 380 379 443 474 384 432 360 425 337 439 308 395 420 440 464 395 471 485 378 451 341 386 380 447 366 363 383 485 296 338 456 542 422 446 453 372 418 331 423 415 438 335 471 476 487 348 439 426 336 382 446 482 381 418 436 440 366 443 458 388 538 380 412 317 357 398 439 403 466 467 409 389 368 461 325 305 444 431 456 500 353 388 479 286 444 292 474 443 453 303 486 404 359 538 472 276 348 339 349 436 459 406 413 383 417 351 445 438 358 477 318 391 446 378 438 410 435 422 372 356 416 373 403 437 368 302 338 448 420 405 437 314 294 423 436 415 379 390 500 315 447 439 371 405 303 506 361 415 362 499 317 485 448 365 461 354 505 486 414 370 412 465 390 490 435 397 395 382 354 322 464 393 367 457 419 425 391 482 374 484 383 521 376 420 294 418 366 381 479 378 360 346 293 440 339 351 427 355 453 409 433 443 394 397 407 360 365 396 392 381 431 437 458 376 452 382 331 451 369 364 473 375 363 398 371 466 389 434 381 381 381 433 328 298 427 429 444 465 420 420 477 320 282 314 395 430 471 453 284 316 417 396 428 293 355 425 431 424 510 367 404 512 405 362 469 388 396 352 453 417 366 359 521 388 454 321 306 305 444 430 359 393 483 387 473 379 451 420 532 494 314 285 312 444 378 502 351 459 443 474 322 495 465 415 452 354 242 318 375 431 288 473 410 314 442 412 391 313 370 375 427 344 403 388 466 310 452 512 440 343 467 228 332 332 408 397 361 450 448 433 470 336 451 446 400 453 327 396 367 436 408 351 389 403 478 485 339 437 484 392 424 339 456 469 443 490 507 413 421 296 386 358 442 402 405 393 387 515 415 495 253 503 489 334 457 443 458 362 458 390 438 435 407 317 430 464 422 396 380 287 465 389 491 448 292 375 433 370 314 338 475 379 436 488 391 362 360 499 398 365 406 399 386 367 501 454 430 428 424 366 369 441 484 459 275 310 397 455 500 441 400 530 402 389 385 404 432 408 386 408 352 355 427 445 387 456 326 476 394 414 428 431 333 408 478 441 515 452 386 404 402.8214765100671
343 429 471 301 469 419 305 512 489 371 422 396 396 359 269 262 295 310 410 345 458 435 307 354 224 354 339 310 354 378 396 384 452 300 479 338 364 467 382 360 347 373 308 385 470 438 349 357 476 285 319 371 452 443 540 535 438 429 496 365 347 462 451 419 425 339 402 438 531 316 341 427 464 375 316 431 310 449 221 529 463 343 294 314 290 279 387 404 405 343 338 398 334 387 433 525 435 388 266 348 372 374 388 262 264 257 443 330 429 318 259 370 338 385 411 300 314 386 362 406 373 258 403 451 410 394 280 436 381 433 431 402 417 380 335 386 367 280 393 403 451 281 321 359 365 415 223 316 377 402 326 283 329 501 450 439 458 457 370 416 323 428 377 346 364 281 302 417 454 378 298 454 383 421 300 298 347 381 358 311 343 469 403 361 355 345 351 414 419 349 380 419 348 328 456 422 429 388 355 454 335 338 416 285 364 311 336 399 342 329 442 232 465 329 288 246 374 334 423 366 352 380 431 296 426 319 428 428 338 248 344 489 447 394 384 241 304 389 371 468 328 420 343 475 379 408 396 413 349 293 392 344 450 337 394 476 484 396 386 447 469 389 516 418 327 489 373 436 376 359 355 418 360 276 495 340 360 459 436 372 401 342 412 309 422 288 376 396 427 448 394 445 471 355 420 307 349 348 429 339 336 376 455 278 310 433 500 410 432 437 345 407 296 379 385 405 309 453 462 461 317 404 416 313 372 429 468 355 397 431 414 324 417 466 369 513 350 393 299 339 381 409 385 473 454 396 363 342 423 299 273 423 409 426 493 326 360 460 257 400 259 455 416 441 270 451 415 346 508 456 239 344 320 323 396 467 381 389 350 399 330 419 425 332 450 299 412 421 339 419 382 422 393 337 345 379 356 399 478 331 285 312 445 391 369 410 287 269 403 418 408 361 366 456 295 424 419 344 375 283 475 321 394 357 467 298 428 437 353 457 334 507 484 394 349 399 469 363 464 416 418 360 367 332 300 474 389 347 430 409 438 370 487 345 457 357 528 369 401 260 398 344 335 501 344 338 326 272 410 308 330 410 327 419 391 402 433 376 374 403 330 338 370 371 345 412 436 420 361 445 358 317 436 345 338 475 332 350 346 351 438 370 411 352 352 381 445 299 279 424 429 446 466 430 410 452 292 258 273 363 385 444 459 254 295 406 387 417 265 326 394 394 389 495 338 387 478 382 338 475 349 371 336 422 392 326 343 506 352 455 298 287 288 403 410 330 357 486 366 486 355 445 405 536 498 293 251 294 420 354 493 320 454 413 452 289 487 437 392 424 323 220 290 357 394 254 451 426 302 425 408 354 297 341 361 383 311 380 366 424 271 471 518 416 317 420 214 290 309 391 381 336 417 433 394 446 311 441 462 368 424 308 356 332 439 398 330 354 370 445 461 332 403 460 373 407 307 437 469 441 468 478 450 402 276 356 331 430 390 376 370 347 470 388 440 289 485 469 299 448 420 441 334 439 373 432 432 382 287 401 476 439 373 376 267 471 364 490 438 271 355 438 326 294 310 464 349 400 490 368 342 332 472 389 349 401 388 406 345 511 455 417 413 393 340 335 415 474 448 252 285 385 457 468 419 375 518 372 368 355 364 425 381 380 368 325 323 423 448 364 441 352 449 360 419 420 391 291 372 455 429 500 411 358 373 383.08456375838929
316 428 450 328 452 406 280 529 502 340 395 398 360 325 233 223 265 289 393 310 462 419 290 323 205 326 304 276 338 382 394 351 420 277 447 290 346 444 348 347 316 354 292 368 433 424 325 337 461 254 293 349 467 418 519 526 406 412 486 358 314 451 445 425 399 297 368 431 509 281 325 403 442 344 291 432 277 438 190 537 444 306 264 275 265 251 356 389 385 316 318 378 316 361 441 522 408 355 244 352 347 352 349 249 236 243 428 303 390 276 238 339 315 354 386 281 269 374 337 404 345 227 382 428 374 369 271 428 363 409 408 369 393 359 315 366 331 254 371 378 453 243 300 320 337 397 209 293 372 378 297 259 289 467 446 396 430 445 344 385 307 435 347 312 340 264 296 396 424 346 265 463 347 416 282 269 333 360 348 293 330 455 375 340 334 327 326 405 400 329 361 387 306 296 431 400 396 370 330 453 308 304 386 259 330 289 297 361 308 313 443 216 462 312 264 223 350 302 437 338 333 338 411 246 425 289 407 405 320 204 300 451 436 359 360 230 283 361 359 429 319 382 318 440 356 368 391 392 311 281 375 334 421 337 370 452 477 358 376 417 451 365 484 420 306 508 352 418 359 349 325 398 346 254 454 310 328 468 400 337 393 326 401 287 390 276 354 354 427 446 367 410 425 330 383 286 319 338 407 304 313 352 435 245 284 435 455 383 418 423 319 399 276 342 367 388 289 421 455 433 292 361 405 279 373 412 436 328 368 420 400 292 389 466 336 457 329 382 279 318 362 410 363 462 431 376 361 324 405 279 252 395 370 388 492 291 313 435 228 372 234 443 381 429 242 424 406 310 481 441 214 325 280 297 362 473 352 360 329 360 315 417 409 294 422 268 394 397 313 402 333 410 356 294 324 358 340 388 465 304 259 279 435 367 346 393 258 253 391 406 387 343 331 423 275 409 398 311 346 266 469 292 365 333 457 261 389 436 319 452 317 514 455 362 329 372 466 327 422 407 429 333 347 312 279 475 371 326 420 397 441 349 485 323 414 326 532 363 354 238 381 312 316 505 304 339 299 259 380 278 302 386 320 411 390 387 431 362 349 386 308 312 348 332 327 387 433 389 341 464 337 297 407 323 309 457 311 334 316 310 408 336 394 341 331 396 454 282 251 408 429 426 446 438 386 429 267 232 251 324 374 428 453 244 271 400 362 403 238 291 363 362 365 467 315 363 450 344 308 476 313 344 310 391 365 306 331 500 329 443 280 266 269 384 393 303 332 485 335 477 314 452 371 538 474 269 226 260 395 353 468 304 434 386 424 255 488 418 359 407 287 205 259 340 348 233 429 424 282 397 387 323 290 307 335 356 287 351 351 388 241 485 526 382 300 410 205 267 275 365 369 317 403 404 364 427 287 419 471 332 403 271 325 306 413 377 305 326 332 413 427 311 381 431 329 375 295 436 452 407 462 438 455 380 251 334 305 399 360 365 352 316 439 358 391 317 465 443 286 429 403 406 307 417 332 407 421 343 259 372 475 425 320 365 247 466 340 467 417 245 341 407 292 282 287 463 337 360 474 330 334 310 433 392 330 384 379 408 325 508 457 380 388 367 312 290 392 466 422 228 258 364 455 424 387 346 519 346 344 343 334 414 357 355 351 299 304 429 436 347 436 377 427 330 397 391 365 256 356 434 413 476 387 332 330 361.6832214765101
279 413 423 345 433 387 259 516 492 309 360 411 335 298 206 198 240 263 373 277 481 391 272 290 181 298 264 255 328 374 410 313 413 243 415 247 323 415 317 329 299 319 274 347 382 414 293 315 440 233 277 328 445 406 511 507 383 397 490 346 282 434 434 433 400 267 328 443 495 251 311 390 420 326 272 414 257 418 172 549 440 286 243 257 238 225 331 372 364 290 295 349 288 341 416 502 375 331 235 365 332 334 332 227 216 215 404 279 374 244 220 313 290 322 350 258 245 345 333 383 319 206 347 399 356 366 249 443 351 379 372 348 390 343 303 347 284 237 369 349 435 218 266 289 302 362 190 271 354 361 270 223 259 445 411 374 408 432 324 361 287 417 330 280 310 233 278 369 386 318 241 447 326 397 258 229 326 323 319 281 315 437 342 318 322 303 305 402 384 301 337 353 275 269 406 370 361 349 319 425 280 287 365 231 302 264 269 329 300 303 419 196 433 292 245 203 339 266 433 308 304 304 397 203 407 260 388 402 300 173 268 428 424 338 333 205 243 356 324 402 296 328 296 405 327 336 384 365 286 254 344 324 400 333 340 425 468 340 357 380 436 346 446 416 292 498 342 400 334 326 299 370 315 233 420 278 302 455 373 310 365 298 386 257 364 256 333 318 407 429 336 382 400 308 374 251 297 318 375 269 292 343 399 214 256 400 415 354 401 407 288 368 265 299 328 369 269 405 433 392 262 330 387 251 365 405 400 319 339 403 366 268 373 462 295 423 300 366 258 302 331 386 321 460 413 368 353 307 390 275 222 378 360 364 473 266 290 413 205 343 204 415 363 398 225 381 398 280 451 418 198 328 253 275 350 468 338 317 314 343 286 411 411 272 399 247 384 358 283 390 291 401 315 262 309 337 327 362 473 276 228 250 413 341 328 353 239 235 368 380 360 316 296 395 253 376 373 276 311 249 442 268 341 306 429 239 358 416 294 436 294 488 427 326 310 348 461 307 396 381 449 307 324 280 255 456 361 303 394 369 432 329 486 308 392 297 512 347 339 212 350 270 279 502 274 329 274 225 353 260 275 359 285 379 369 380 430 334 315 365 274 279 326 297 304 364 414 358 329 467 322 272 373 318 277 427 275 314 277 284 379 309 374 296 311 412 475 257 221 368 419 420 430 432 375 387 239 209 233 296 359 413 449 219 234 378 332 384 212 266 339 354 333 449 291 327 417 322 271 472 279 316 285 345 341 282 315 478 315 446 249 236 247 357 380 264 293 486 309 487 280 478 339 520 452 259 198 232 366 329 455 280 409 341 390 221 452 394 338 401 265 191 234 316 309 210 388 427 256 375 366 295 265 298 305 346 255 317 329 353 228 482 509 348 287 374 197 237 247 358 342 291 365 369 340 400 275 375 479 309 383 247 299 286 390 346 296 304 313 390 366 305 353 404 292 366 280 392 421 372 448 420 453 346 235 304 271 373 322 339 331 286 427 326 350 351 415 417 266 411 360 367 269 397 293 380 404 325 245 350 466 405 289 351 226 440 305 459 402 223 321 385 269 266 263 437 322 333 452 304 300 285 389 389 306 357 377 406 290 498 441 367 355 340 301 255 371 452 408 204 235 342 452 365 371 319 504 334 310 325 305 394 326 349 319 261 284 431 414 331 412 382 401 325 369 376 328 242 334 411 410 450 345 308 296 339.3463087248322
246 423 396 355 386 374 247 488 468 274 329 438 293 271 180 179 219 245 339 253 471 362 265 266 151 274 224 225 323 348 411 275 398 218 381 223 293 389 289 311 293 286 248 339 351 408 266 303 413 203 253 311 438 371 483 478 356 385 493 343 262 414 435 424 410 235 302 442 474 218 289 373 376 301 253 393 235 407 162 523 441 272 228 231 224 191 298 367 329 265 280 315 261 313 417 502 346 323 225 391 294 316 316 227 189 199 386 263 343 211 201 285 278 290 315 235 212 325 309 363 284 181 301 377 328 344 224 427 323 357 334 332 363 329 281 343 248 224 354 318 419 188 264 262 265 342 161 251 332 340 244 201 236 427 397 348 381 429 304 345 264 396 308 255 285 194 259 345 346 274 226 454 303 391 226 205 311 299 295 272 314 425 304 292 303 294 280 387 369 266 302 339 252 243 388 330 331 322 299 402 252 254 341 211 273 234 248 298 294 285 397 181 408 267 216 184 312 241 435 278 269 285 378 178 398 226 388 378 279 146 236 403 410 311 311 189 224 332 299 375 279 301 256 382 307 301 367 335 258 227 325 297 370 313 305 401 462 320 331 350 403 300 420 408 274 518 334 371 334 306 278 344 309 212 381 248 280 446 332 290 349 275 369 233 332 223 312 283 389 409 324 356 359 276 354 232 270 293 356 230 273 323 374 192 232 358 380 328 394 385 265 354 250 279 303 330 245 388 401 376 236 310 356 223 354 389 377 289 322 378 338 251 352 455 262 380 275 341 225 290 296 375 312 438 381 338 330 275 371 260 193 369 344 336 452 232 263 379 190 311 189 392 332 387 203 355 396 258 428 396 176 306 223 243 317 465 312 300 296 303 251 389 389 241 382 227 372 329 271 363 270 386 291 229 283 308 313 349 451 240 203 229 398 321 305 315 216 216 351 359 342 295 274 380 235 337 343 248 282 225 430 235 309 280 415 217 321 416 257 418 272 473 411 304 285 321 444 279 342 371 436 281 297 258 243 426 345 280 370 342 423 313 465 289 355 270 488 329 319 198 344 250 251 473 244 324 248 205 318 236 252 327 268 360 354 373 454 321 279 336 248 264 295 262 265 341 387 339 297 453 287 254 353 295 262 390 260 292 245 261 353 284 343 272 284 414 489 229 191 335 411 412 411 430 365 334 210 181 207 266 342 372 425 205 209 356 304 373 188 240 314 328 307 411 262 305 384 298 242 472 257 283 266 318 326 253 302 464 270 438 225 205 235 316 361 248 276 479 288 498 247 469 314 487 418 235 183 204 326 313 405 259 394 322 358 197 429 348 313 390 251 175 210 284 281 188 360 408 239 346 355 282 242 285 274 324 239 292 320 328 204 469 465 336 278 350 181 214 222 343 320 263 320 342 306 368 252 338 462 289 369 229 271 254 378 318 283 288 301 362 327 283 316 384 249 346 265 371 394 358 410 397 443 323 217 288 259 336 299 306 325 253 394 302 319 390 383 381 248 371 334 342 243 374 276 360 389 301 228 325 454 389 267 326 205 417 278 441 381 194 310 361 237 236 241 420 296 304 420 274 293 258 360 376 270 331 376 392 252 494 433 335 327 312 271 237 347 427 378 178 209 347 430 319 328 293 475 316 289 297 265 383 297 336 293 239 273 426 410 325 385 407 381 297 351 348 300 229 332 393 391 424 311 275 268 317.11006711409399
229 399 364 369 364 343 230 474 431 243 302 440 279 247 155 161 192 235 316 215 455 347 245 250 128 250 197 200 284 315 431 234 384 191 339 200 258 370 255 291 279 253 235 337 313 411 241 281 382 181 240 286 415 349 448 458 328 367 474 340 243 386 411 414 391 228 269 458 442 195 268 360 357 279 234 366 221 385 145 491 431 245 209 205 203 179 270 352 298 245 257 294 241 285 391 458 325 299 206 394 275 300 300 221 172 166 363 236 309 198 168 269 255 267 291 210 178 299 280 348 248 159 269 359 296 321 199 414 306 339 322 327 343 309 267 323 225 201 335 299 411 165 241 236 245 301 145 231 309 309 210 178 211 394 388 312 346 413 288 318 249 368 277 233 266 171 237 305 314 241 206 428 259 364 192 188 301 271 270 253 288 397 273 253 293 274 255 358 344 254 269 306 219 219 369 289 298 292 264 377 226 231 319 180 245 216 220 272 280 257 362 167 388 251 206 172 292 207 405 242 248 271 362 154 387 199 372 356 255 130 211 361 383 281 287 166 207 311 284 348 266 274 237 348 285 265 362 321 237 193 305 283 340 295 275 378 456 303 305 320 375 270 393 406 252 524 328 362 322 284 262 326 300 201 343 230 244 407 308 278 334 251 362 218 302 211 283 252 370 401 309 325 322 251 333 212 245 279 330 203 252 296 342 168 219 339 344 300 369 367 236 336 229 255 279 306 217 354 378 351 215 289 334 196 349 357 353 265 311 361 322 232 331 446 242 339 259 311 199 273 268 355 295 427 350 315 312 252 356 252 175 343 321 305 430 212 241 348 169 282 173 382 293 375 190 317 395 225 397 384 153 304 200 215 291 465 285 298 279 275 238 375 367 229 352 193 359 301 243 345 244 374 263 200 269 280 293 329 465 214 187 219 378 294 279 282 195 205 336 354 314 264 249 325 218 315 322 225 259 200 409 226 290 247 378 191 284 397 234 396 241 463 381 292 254 301 423 245 300 342 429 258 273 235 238 374 321 252 346 305 411 299 436 280 319 253 479 309 302 162 326 216 218 456 221 316 218 194 291 211 236 302 250 317 340 349 440 293 240 292 231 245 274 236 246 314 374 316 270 440 264 235 329 266 239 372 234 277 225 238 320 262 323 244 253 409 476 208 176 311 398 411 387 410 332 302 197 161 172 244 328 349 402 180 189 322 296 354 165 227 282 291 276 395 231 285 342 282 225 466 237 254 240 278 295 240 282 434 241 422 207 193 208 283 337 223 249 459 270 486 227 449 274 468 395 213 162 182 319 292 366 249 379 294 324 176 402 317 284 381 219 162 198 263 253 156 345 393 210 323 336 257 219 256 251 300 216 263 305 297 183 457 433 317 272 323 154 187 188 334 297 235 281 315 288 330 231 313 474 285 359 208 247 234 358 299 269 256 280 341 297 257 279 343 222 298 249 345 350 318 378 358 443 292 198 265 221 305 279 281 310 234 368 268 292 394 341 366 215 328 292 308 210 337 248 318 387 275 207 293 441 360 244 311 188 375 241 419 368 170 300 334 208 216 221 399 279 267 394 252 275 239 334 352 239 324 374 380 223 473 395 307 305 290 239 213 327 398 360 149 194 324 418 281 310 260 450 298 274 269 239 379 278 329 263 206 248 415 384 305 349 409 344 281 325 341 274 208 326 365 370 383 283 253 237 294.496644295302
210 385 328 383 334 319 206 440 415 211 280 466 256 218 141 144 172 226 302 193 432 321 226 224 118 216 176 190 266 300 418 203 355 162 316 185 237 362 239 275 245 236 217 318 273 380 226 269 350 155 224 265 407 312 414 428 307 346 459 321 220 360 379 398 360 207 231 468 426 176 247 351 322 252 209 324 197 355 131 470 430 219 196 173 176 154 244 342 264 233 231 266 214 257 383 437 303 270 190 393 259 278 275 204 153 154 339 208 270 173 147 257 242 239 263 188 162 266 268 315 219 150 248 319 260 297 186 410 279 314 296 304 299 286 242 300 205 181 327 275 390 148 220 208 225 280 130 208 292 286 190 153 198 353 366 283 331 399 269 279 241 338 259 217 230 158 226 276 278 217 191 411 228 353 166 188 290 245 246 222 255 359 249 231 283 247 242 342 309 239 252 270 187 193 333 258 270 267 240 368 215 208 302 157 222 197 197 250 261 237 344 149 371 221 195 145 285 192 384 219 223 251 341 142 369 185 332 338 227 116 178 329 378 253 259 146 190 304 253 321 245 251 220 315 261 233 353 290 219 167 286 256 308 272 255 333 438 280 280 299 343 242 358 371 234 531 317 324 287 251 236 297 290 184 305 203 219 385 270 253 298 220 344 195 275 192 257 225 357 386 286 303 285 220 309 197 224 265 300 180 235 268 326 149 208 314 316 278 331 346 218 323 216 229 255 290 197 340 372 327 187 267 313 172 336 335 325 239 293 336 299 215 303 419 223 299 239 289 188 258 249 342 274 416 327 294 296 224 329 245 163 295 287 275 417 198 226 322 147 254 150 357 267 348 171 284 398 190 364 354 131 294 171 201 273 436 267 278 255 260 210 337 347 207 312 170 346 280 217 322 221 346 250 188 243 252 266 312 464 194 168 192 367 272 271 253 170 183 322 347 290 237 236 286 199 274 298 212 237 174 389 207 260 232 359 175 263 378 216 374 218 445 366 268 229 285 395 216 282 321 415 220 240 198 230 340 306 245 320 287 403 292 410 251 296 231 450 306 275 140 323 187 196 440 193 309 193 174 255 186 214 272 218 297 316 317 429 261 222 261 204 230 258 211 221 293 346 291 257 428 252 211 301 240 220 344 212 264 207 212 297 236 289 224 224 399 489 190 161 302 371 406 366 395 299 264 187 147 165 220 314 318 406 168 185 296 282 318 148 204 255 262 260 360 206 257 317 269 196 435 223 225 225 258 279 206 265 432 211 404 186 171 183 258 300 192 226 442 241 465 199 421 252 426 361 196 135 154 309 263 333 228 356 265 279 157 368 278 270 357 202 155 179 249 230 137 319 376 191 296 320 230 202 232 231 272 196 239 287 273 165 428 395 284 252 301 137 170 159 314 272 201 255 293 262 294 211 283 460 264 338 194 234 206 334 276 255 238 257 314 271 237 250 322 201 271 217 322 336 296 354 344 435 266 178 250 196 278 257 255 301 222 319 247 263 433 321 334 202 305 266 280 195 308 224 290 371 256 185 271 428 336 216 291 168 348 222 365 358 150 283 324 201 194 195 365 267 246 352 223 269 205 309 339 212 298 368 345 208 445 374 290 284 274 229 186 305 355 345 131 169 299 398 249 283 222 422 277 244 244 215 370 249 315 249 181 219 417 347 283 323 419 321 268 303 322 246 177 308 332 351 354 251 241 207 272.4711409395973
185 392 291 387 310 293 189 432 381 198 257 457 232 192 128 128 148 211 281 177 419 298 206 207 107 191 158 170 260 276 397 180 310 141 282 163 207 321 225 250 222 211 193 294 239 342 215 238 327 134 205 263 393 269 366 396 268 322 424 317 201 344 332 374 347 188 214 460 404 163 226 317 293 226 191 303 163 338 117 443 415 186 174 153 155 141 215 325 245 206 210 237 179 236 360 389 270 245 164 409 239 253 270 177 150 142 316 185 255 152 140 234 228 211 245 170 143 224 254 290 189 139 227 286 237 266 177 400 269 284 267 273 276 269 215 268 176 150 330 244 363 128 190 189 200 258 122 202 289 248 166 135 173 321 338 249 300 381 243 240 227 310 230 192 208 144 212 228 235 202 171 377 212 323 142 179 257 223 221 192 229 328 237 208 269 218 217 338 277 216 230 236 171 176 304 230 243 249 211 334 184 187 290 132 199 176 175 222 245 219 329 127 344 201 169 138 277 168 374 186 207 231 313 131 338 166 298 315 205 99 160 284 362 215 242 130 174 289 215 289 220 221 188 293 239 206 334 273 197 151 270 242 269 263 228 309 415 264 263 274 325 223 314 335 212 535 304 289 258 223 221 283 263 164 273 189 192 358 248 230 269 200 328 179 248 173 237 194 326 358 261 265 260 192 277 165 196 234 276 164 219 244 290 132 186 289 286 252 308 328 194 309 202 209 229 273 183 306 346 298 175 229 282 153 315 302 299 220 259 309 272 201 286 409 195 260 225 261 173 246 231 317 267 389 298 273 276 197 292 233 153 268 268 246 391 183 197 300 126 233 130 342 253 324 150 250 379 162 340 342 114 295 151 188 251 407 252 259 233 243 197 310 302 200 281 146 329 252 200 292 198 330 221 171 217 224 243 288 475 167 151 170 347 252 253 207 146 166 286 312 275 216 213 276 184 248 267 195 206 159 377 185 237 202 351 154 226 361 201 348 200 425 329 240 199 272 373 196 260 302 417 196 214 183 220 322 286 227 291 268 393 260 380 229 280 203 420 281 253 124 303 177 183 431 172 296 175 150 241 165 202 253 198 280 286 290 418 236 196 238 189 215 245 198 199 280 326 269 230 402 232 190 276 224 206 319 187 246 187 187 278 204 260 198 201 409 479 169 137 278 361 382 347 368 287 226 180 128 154 204 297 317 381 149 172 277 273 278 130 183 244 246 235 345 180 240 300 253 179 422 216 196 210 233 255 185 245 393 191 388 165 163 153 240 274 174 197 429 224 435 177 405 236 395 338 171 113 137 293 246 300 202 311 254 260 126 344 252 244 340 174 147 161 216 207 122 304 381 168 280 292 200 181 216 217 249 184 218 263 252 149 410 377 255 228 274 117 158 138 303 254 183 235 280 236 274 197 260 451 245 311 163 211 190 325 257 238 222 235 277 242 212 220 294 175 248 203 287 319 265 335 313 410 243 152 235 177 251 232 232 286 210 303 227 237 445 288 311 179 275 246 251 174 273 213 263 354 215 167 241 418 309 205 268 149 327 204 326 328 129 261 307 192 180 175 357 242 229 337 209 253 191 271 330 193 272 364 329 182 418 357 270 260 251 210 163 275 322 326 117 152 274 376 217 265 195 390 248 218 226 181 337 218 308 228 163 207 395 322 267 294 432 302 257 281 300 223 152 279 293 322 327 230 215 180 250.73691275167787
154 380 267 399 280 258 172 409 356 179 236 455 200 171 111 99 132 201 276 165 412 284 184 183 94 168 134 156 243 265 378 156 281 126 251 150 189 278 209 219 198 180 179 270 203 322 192 214 285 129 184 242 357 240 330 360 244 299 389 302 174 329 297 344 331 168 188 451 372 152 202 288 275 209 171 283 149 315 116 408 386 161 147 132 143 116 197 308 218 182 195 218 159 217 342 357 244 224 146 414 214 228 252 156 131 125 287 165 246 129 122 217 212 188 221 151 125 197 227 269 174 115 195 251 212 252 161 379 256 267 251 238 247 230 191 238 160 136 316 217 351 108 172 173 183 218 106 191 263 219 148 123 143 305 311 227 280 366 212 212 209 287 222 158 197 125 191 210 212 189 150 364 195 315 128 161 229 192 195 174 208 303 210 178 255 191 197 318 258 191 210 206 155 156 276 224 221 218 189 307 164 170 261 123 179 155 167 187 224 199 309 111 319 178 146 133 257 153 349 162 188 218 279 116 315 145 276 293 182 86 145 239 340 187 227 116 156 259 197 263 202 196 171 269 218 180 309 260 184 136 254 221 238 242 214 291 377 256 246 256 296 196 275 313 187 519 274 259 228 206 197 259 238 145 237 163 172 331 221 211 248 181 299 156 226 142 223 155 285 342 235 239 225 168 247 152 176 220 249 153 198 214 263 117 167 255 264 234 294 287 174 287 177 178 196 260 166 274 315 282 151 205 260 144 290 273 279 196 238 271 247 181 254 391 174 231 210 236 163 229 219 292 252 353 261 254 258 183 267 210 140 237 255 222 374 164 178 276 120 203 116 317 228 307 127 223 377 141 299 314 103 284 136 186 220 382 227 235 202 226 173 276 299 183 246 133 302 225 181 269 179 299 210 162 184 205 232 263 468 149 136 145 339 240 231 182 127 149 268 291 250 190 197 255 170 236 241 171 183 143 341 166 213 182 309 128 197 337 188 323 183 396 298 214 186 241 342 178 234 277 393 179 194 164 186 297 278 208 264 247 390 247 357 219 266 177 390 254 236 107 295 164 168 424 149 279 158 129 220 149 178 229 183 249 263 259 398 219 180 211 175 206 234 179 177 244 297 252 215 372 222 178 243 210 191 279 162 234 165 169 256 183 234 176 180 411 462 162 114 254 337 350 326 359 261 198 159 114 140 186 270 305 358 128 156 253 249 254 115 161 219 224 205 313 147 227 272 234 154 380 205 168 199 211 233 169 220 362 179 350 152 147 138 209 258 158 180 401 216 410 156 386 215 354 311 161 98 126 275 224 281 178 290 222 229 107 325 229 220 314 157 139 156 185 186 113 280 378 156 257 275 169 157 202 200 213 167 194 235 212 129 386 341 226 212 256 99 135 118 278 238 161 221 265 205 255 181 234 431 229 281 143 191 184 293 234 223 218 206 239 217 194 195 269 153 221 180 263 291 249 311 285 398 219 131 211 157 226 213 209 280 191 287 217 210 470 255 282 167 241 219 208 153 238 194 247 337 194 155 210 395 289 183 250 136 302 189 294 294 115 251 302 180 164 169 334 218 214 309 189 235 167 236 312 174 248 349 309 150 380 336 242 227 231 210 133 269 298 304 103 133 245 349 201 243 173 357 238 193 194 150 305 199 296 196 136 185 384 295 250 274 443 266 233 267 288 201 132 270 266 299 296 208 196 157 229.39597315436243
135 363 236 398 262 228 155 385 321 164 212 452 180 155 99 93 118 190 270 148 393 260 174 158 81 147 120 140 237 234 359 139 249 111 224 142 169 254 173 206 184 162 171 247 183 301 170 191 254 115 167 215 339 207 293 337 220 270 355 283 162 313 268 322 312 149 170 437 341 136 181 266 239 175 149 262 126 294 108 380 367 145 130 116 127 98 174 301 188 170 175 206 135 198 319 334 223 201 132 407 207 206 241 138 122 112 252 152 231 116 112 202 200 171 188 135 109 191 202 249 149 92 174 224 191 247 146 359 231 241 232 218 231 207 162 213 146 127 307 206 325 96 145 161 162 194 98 178 259 204 130 108 129 279 277 196 272 349 199 183 197 268 191 144 177 116 178 186 192 184 134 341 183 293 117 146 205 172 166 143 188 271 193 158 240 164 188 284 233 168 185 177 132 139 255 202 189 195 182 288 147 161 233 116 155 124 155 168 209 176 270 102 297 166 131 120 235 145 335 149 178 196 257 104 293 130 240 270 168 79 125 209 324 167 206 103 139 229 170 228 184 191 160 238 198 159 290 241 167 122 226 212 215 223 182 259 353 239 228 232 255 176 247 297 171 483 252 235 209 177 170 239 216 130 210 150 159 317 201 190 228 170 284 135 206 124 197 140 266 301 225 219 196 150 220 138 152 205 232 143 172 193 235 110 144 229 249 221 263 253 168 276 167 150 175 230 150 238 287 270 134 187 239 127 263 252 270 177 207 243 224 168 206 357 160 212 196 213 157 200 201 285 222 332 243 235 234 162 245 192 132 214 231 203 353 148 159 260 97 182 99 307 210 297 115 205 365 124 275 288 98 259 117 170 221 371 209 216 174 209 158 259 265 176 221 117 279 198 159 247 153 284 185 147 161 197 208 244 439 131 123 140 318 221 213 155 113 134 255 269 239 180 176 215 160 215 234 150 163 131 307 150 192 148 277 110 171 328 181 300 166 366 279 182 171 216 299 152 209 234 381 163 182 149 172 273 264 201 245 219 366 227 336 206 251 153 370 239 219 96 291 134 157 401 134 269 149 117 194 133 156 199 161 232 242 239 376 211 160 195 152 195 220 167 171 221 272 221 185 362 204 153 216 193 168 249 147 212 151 145 240 166 209 146 163 386 449 140 96 235 315 312 296 336 240 164 149 102 121 181 248 285 325 109 153 236 240 223 89 148 192 221 181 289 122 217 242 227 136 357 189 145 183 194 201 156 216 341 148 321 132 132 113 186 237 139 151 376 190 380 134 358 191 312 283 145 78 111 256 203 253 159 278 199 202 93 305 202 194 275 140 121 143 163 174 100 254 354 144 245 258 145 133 188 185 180 152 176 214 178 114 359 324 209 196 241 90 115 98 268 216 142 210 235 195 226 160 222 404 210 258 134 168 164 270 204 210 196 189 215 196 175 170 246 140 199 168 233 266 218 278 263 378 189 110 194 141 228 191 185 265 178 269 203 184 477 234 252 151 208 191 181 131 209 174 235 319 171 138 191 389 269 163 239 115 268 168 263 270 106 241 273 162 148 155 322 200 188 288 173 218 150 210 292 153 232 332 279 131 353 312 229 204 203 199 114 249 269 266 94 117 228 336 172 222 155 320 223 170 180 138 285 185 285 167 116 169 374 251 242 256 437 237 213 253 260 177 114 249 241 280 259 185 182 135 209.60805369127517
122 338 201 390 240 207 133 359 297 146 193 421 158 139 89 85 107 167 259 125 369 241 161 139 75 129 108 119 213 215 341 124 219 103 204 124 160 224 155 198 163 145 156 229 162 279 154 175 236 102 159 195 323 174 256 316 196 248 339 257 152 294 255 307 288 126 151 417 304 117 158 247 227 164 135 246 108 270 100 345 351 131 117 105 116 91 152 291 165 152 160 202 124 179 300 321 189 182 116 403 190 180 218 118 119 95 230 141 225 105 102 176 176 157 178 121 93 166 178 228 127 82 150 195 179 238 132 333 218 225 205 191 206 182 145 187 128 108 286 184 306 91 130 147 148 179 89 170 234 197 112 99 113 249 246 174 257 331 183 169 175 247 165 130 157 106 161 171 163 176 118 302 170 272 102 131 193 152 147 133 167 237 167 138 222 145 165 269 217 149 164 159 121 115 221 173 163 176 167 277 125 142 221 112 136 105 129 142 195 154 254 87 272 149 117 112 224 133 328 135 156 169 250 92 280 118 219 255 150 67 105 193 303 147 189 91 126 203 150 196 163 168 142 209 180 143 285 229 152 106 193 186 188 211 161 239 313 222 211 200 232 154 215 278 156 464 232 210 184 157 147 227 187 118 186 123 144 309 181 168 211 160 269 119 184 106 191 119 246 284 217 199 164 138 212 124 134 191 214 136 153 162 212 100 137 197 220 198 224 228 152 249 141 129 155 214 141 209 268 242 125 162 208 119 244 219 247 161 189 220 201 147 189 333 148 186 186 194 140 192 177 273 196 318 222 218 205 139 221 177 120 202 208 173 319 140 141 241 82 161 95 299 190 260 109 179 333 109 249 262 89 258 103 152 207 344 181 202 159 194 148 234 234 158 188 102 282 172 137 224 135 256 161 140 141 177 187 228 403 116 105 133 287 201 194 140 100 124 226 238 226 168 158 193 148 186 211 135 148 117 273 141 181 135 259 101 147 301 155 273 150 343 251 155 158 187 262 130 199 207 357 142 161 131 163 258 249 182 221 205 348 211 315 197 222 130 326 211 194 82 276 123 137 365 118 255 126 106 166 125 138 169 142 205 224 213 359 190 141 174 130 187 204 151 159 208 267 196 164 338 192 141 189 176 162 216 131 193 133 128 219 150 197 124 152 363 429 127 83 215 290 286 271 313 209 142 138 86 108 163 231 268 298 92 137 216 221 204 75 133 168 206 161 252 108 194 210 208 122 329 181 128 166 176 183 138 199 313 134 289 119 116 99 173 211 120 134 342 160 361 114 331 164 291 252 130 67 100 236 183 237 145 251 191 180 83 272 188 180 248 124 106 121 148 147 88 236 344 127 229 247 129 121 171 175 148 141 160 200 143 106 324 291 191 176 212 84 106 84 246 194 132 184 207 172 206 141 211 374 186 229 125 152 157 255 188 211 182 179 183 180 154 166 221 125 178 160 200 233 191 248 249 347 163 95 167 131 214 164 163 242 164 257 176 161 470 205 234 131 177 174 158 123 183 160 216 282 155 126 165 360 250 142 211 101 243 154 239 238 88 219 262 139 133 140 303 183 173 251 149 196 135 184 267 141 197 312 262 114 328 313 198 191 174 181 104 229 263 239 81 101 211 311 154 204 131 277 187 163 159 117 269 170 266 143 98 150 353 227 220 244 421 219 200 225 231 159 99 231 211 262 224 157 167 123 190.52214765100673
112 318 179 378 213 191 121 334 264 132 164 407 133 117 77 69 86 148 248 106 348 223 150 126 64 121 92 100 188 188 342 105 200 83 184 117 150 212 136 174 147 123 133 214 140 262 148 159 205 100 138 173 287 147 224 293 170 230 312 237 141 271 241 295 266 115 131 399 281 108 133 222 203 149 126 223 94 252 86 318 333 120 100 92 102 77 131 265 141 131 144 183 116 172 271 299 160 157 101 408 178 172 201 107 112 86 211 121 210 95 90 156 154 146 156 105 89 145 159 206 111 71 128 181 160 216 118 314 195 211 183 168 181 159 127 172 110 90 270 173 264 81 119 129 125 154 71 162 215 177 105 92 90 219 219 146 220 311 166 159 158 212 148 116 132 98 153 157 163 156 110 266 155 260 83 122 177 145 130 120 143 211 143 124 194 127 144 252 201 132 147 134 107 93 194 161 142 159 155 252 111 135 192 96 116 94 119 121 186 146 238 80 246 138 111 100 202 118 313 120 142 155 230 83 265 105 191 241 145 60 91 167 287 134 169 79 115 187 130 166 144 153 130 193 169 120 254 208 141 90 166 176 167 191 144 223 284 204 191 170 207 142 179 252 149 436 208 181 164 142 132 208 155 109 155 102 131 282 174 149 189 152 247 105 161 97 175 101 222 260 203 177 151 125 200 109 118 167 193 122 141 145 192 79 119 183 193 173 194 213 136 232 124 112 136 187 132 182 238 214 115 139 197 107 222 191 232 146 169 192 175 136 167 304 133 170 168 177 123 179 153 238 178 302 200 193 179 120 200 161 102 188 181 163 288 122 124 218 69 140 79 284 174 232 98 154 306 101 223 231 80 250 86 138 188 334 157 185 143 181 130 209 205 148 161 93 252 156 123 210 123 242 139 124 127 158 167 206 379 107 102 131 261 182 173 127 92 112 212 213 202 152 147 166 123 164 192 121 131 110 259 121 152 122 233 90 127 271 133 254 136 328 240 131 150 168 242 118 185 184 352 126 149 113 146 239 226 158 187 194 315 187 279 183 214 110 308 193 172 65 259 103 124 332 97 234 115 97 162 106 133 150 130 181 205 195 349 174 132 155 116 170 181 131 146 192 245 175 140 329 181 124 185 161 145 203 104 183 118 116 205 143 177 109 135 336 402 110 76 193 273 264 256 303 183 127 128 71 104 143 213 266 287 80 131 197 203 190 68 119 150 183 146 233 92 176 184 183 108 312 167 105 151 165 165 127 186 290 116 257 106 105 95 150 191 107 122 313 142 326 103 316 134 265 231 115 59 90 221 182 218 130 229 183 163 76 240 172 164 226 114 93 111 137 133 74 212 325 111 211 221 116 110 158 164 138 129 147 179 119 97 309 268 179 166 191 71 94 81 236 188 113 169 180 140 187 137 205 345 162 200 110 127 142 237 164 192 171 168 164 162 143 149 199 114 160 159 176 217 173 216 233 314 132 82 144 111 200 150 142 224 147 241 160 154 480 178 208 111 159 153 140 108 163 149 193 262 137 102 152 337 229 132 194 83 226 129 220 210 81 197 237 120 114 125 272 156 157 223 127 182 121 166 254 129 185 280 253 101 300 298 174 178 155 167 92 223 234 218 66 85 183 291 144 180 111 243 175 151 133 104 252 148 258 128 87 134 334 217 210 221 413 200 182 199 217 140 90 206 197 246 203 131 149 113 172.88993288590604
103 298 166 365 186 179 113 290 252 120 148 382 114 99 69 59 77 138 236 99 317 208 134 117 53 108 85 87 185 170 313 94 176 71 165 104 131 193 120 162 139 110 121 198 124 231 127 134 186 90 124 156 258 127 196 275 159 204 297 203 126 249 220 282 249 101 107 370 241 94 123 214 185 136 113 205 83 223 75 283 296 108 92 78 93 63 113 247 126 117 126 169 105 160 243 272 141 137 85 379 165 155 188 94 101 78 187 115 182 85 82 137 142 125 143 93 77 131 145 180 91 64 109 179 147 190 104 291 185 191 161 148 153 146 113 149 99 80 263 152 231 65 100 111 107 148 63 141 190 165 91 83 79 208 191 123 199 287 152 145 156 179 134 103 117 87 146 143 149 139 99 224 136 237 71 101 165 137 108 111 121 193 122 118 173 107 124 231 189 122 130 120 94 81 168 142 124 138 141 235 94 120 174 86 100 86 113 109 167 132 211 69 231 127 99 98 182 101 313 111 124 135 200 72 244 94 169 219 120 55 75 151 273 122 156 68 103 160 112 140 124 126 118 172 157 104 233 194 124 80 142 152 145 169 130 191 255 184 174 146 184 128 169 224 142 415 195 160 146 126 122 181 136 97 136 89 119 253 153 134 164 149 229 92 146 84 150 90 192 241 181 155 138 113 186 92 104 149 187 112 128 122 177 68 104 165 178 154 172 202 119 209 111 94 118 159 115 167 221 192 100 120 183 90 198 171 216 129 155 174 157 121 140 288 126 156 154 152 112 165 133 214 164 290 188 176 171 107 191 146 94 176 157 142 264 110 97 190 57 120 78 259 147 199 92 145 300 91 203 207 70 238 75 122 169 314 143 161 129 158 111 183 184 132 141 82 240 140 109 196 110 215 124 109 119 143 145 189 348 92 90 110 233 163 155 124 76 100 188 193 183 135 128 143 117 148 169 107 111 107 239 100 135 111 209 74 111 251 122 238 120 316 213 105 140 149 213 102 167 169 322 104 132 99 138 231 206 134 170 170 283 164 257 167 195 98 291 175 147 57 255 95 121 324 88 205 111 80 140 100 117 133 113 166 187 169 324 159 119 132 97 152 165 121 133 176 231 153 121 297 166 107 167 143 130 169 95 168 100 110 192 131 161 89 109 315 377 104 69 179 252 247 233 277 176 117 119 58 95 124 192 243 267 72 114 175 188 166 56 104 128 158 128 216 75 155 145 152 97 278 155 92 149 136 141 117 168 263 104 228 98 98 90 127 166 103 104 291 128 293 95 301 119 244 207 105 53 84 208 172 186 119 207 169 147 63 219 151 141 195 94 88 105 125 113 68 185 308 100 191 203 103 99 139 150 126 113 128 153 102 85 272 234 171 150 169 62 77 69 216 172 102 150 163 122 176 115 191 320 152 179 92 112 126 224 155 184 160 151 145 144 134 141 177 106 141 143 156 197 153 199 207 286 109 68 131 92 175 144 131 203 127 211 143 140 459 153 171 103 140 135 122 95 147 127 157 251 123 89 140 312 211 112 170 70 210 106 208 193 63 173 215 102 106 111 239 142 146 213 117 170 111 143 233 117 170 244 230 93 271 284 152 158 130 143 81 218 213 194 58 75 168 277 122 156 98 223 159 140 119 89 230 128 237 110 79 121 321 201 179 204 406 170 173 182 201 121 74 187 183 214 184 115 132 103 155.90738255033558
89 268 155 385 169 159 104 277 225 105 126 358 107 86 58 50 66 132 220 89 294 183 121 100 46 93 74 79 165 150 294 85 167 64 137 84 109 168 106 143 123 102 105 180 108 198 115 124 166 82 116 143 240 110 177 247 139 186 283 185 111 224 195 269 225 92 97 343 224 82 106 197 168 120 106 190 76 194 58 265 271 93 87 68 82 51 104 217 109 107 116 148 96 138 231 255 120 123 73 348 138 137 178 93 90 69 171 97 168 72 72 129 124 111 133 78 68 116 135 167 82 61 98 165 140 160 87 262 166 170 142 135 139 139 95 136 88 67 244 138 214 58 85 111 93 127 57 122 166 148 72 82 65 190 170 103 178 266 124 134 137 148 121 85 110 86 135 127 133 126 87 198 116 232 61 91 140 123 95 102 104 164 108 100 157 97 105 218 178 107 111 109 80 67 137 141 107 120 121 209 81 107 160 77 85 71 96 94 151 113 199 64 205 116 88 86 172 88 296 103 113 124 169 61 237 79 150 198 116 55 60 137 254 107 128 60 86 144 98 130 109 113 106 158 147 90 209 171 107 71 129 140 124 156 121 168 237 174 157 138 159 115 149 209 132 362 178 131 133 109 109 171 127 83 122 68 105 240 141 112 148 138 205 85 132 77 132 74 176 227 172 128 124 107 166 81 100 132 164 105 112 111 155 60 93 131 153 141 160 179 113 185 99 82 106 144 102 149 201 180 85 102 174 77 173 156 190 120 132 163 128 106 127 272 117 143 136 137 99 153 113 193 146 269 171 155 156 97 176 134 89 169 140 124 247 104 85 168 48 100 72 245 131 175 84 128 291 79 163 186 61 229 66 103 144 290 131 142 116 139 96 164 168 120 127 72 216 123 98 178 89 194 103 100 103 127 130 167 329 82 89 101 210 149 145 115 65 88 168 182 167 123 112 122 107 125 151 87 97 94 218 88 125 100 183 69 95 220 107 219 108 288 188 98 132 132 193 91 154 146 305 93 119 90 129 219 176 116 150 160 257 154 230 153 180 83 267 155 132 48 235 87 104 290 74 184 109 72 119 89 103 120 99 151 161 141 298 146 109 125 85 136 149 112 120 165 209 140 111 274 152 93 151 133 119 154 84 153 89 99 185 113 146 76 104 307 355 87 62 167 222 218 205 274 157 96 106 54 87 110 175 211 247 64 102 151 178 151 49 92 112 133 112 196 68 141 132 139 94 262 145 79 131 119 126 115 146 247 96 207 84 95 73 110 144 93 93 277 101 259 90 278 109 217 189 92 44 80 190 163 167 114 197 142 121 52 194 138 133 166 79 82 96 110 96 61 174 286 86 176 185 92 85 126 124 122 99 113 136 87 79 258 202 166 137 150 56 72 63 201 162 95 134 144 112 157 105 177 303 141 155 81 104 116 202 134 176 147 138 128 126 121 140 163 92 131 136 139 185 146 182 187 257 94 60 112 86 163 134 116 193 116 185 131 122 451 133 156 95 122 130 105 85 128 110 139 232 101 79 131 291 196 97 153 64 176 93 183 170 57 161 195 83 90 101 221 125 132 199 113 156 102 125 213 104 161 233 206 89 250 240 134 147 106 133 74 197 188 161 48 65 150 256 105 142 87 199 139 135 99 84 199 112 229 92 68 108 312 179 166 185 376 148 155 164 180 100 68 169 167 188 166 106 123 98 140.66442953020136
80 249 142 381 147 142 94 250 202 93 111 329 100 80 44 41 56 115 207 82 266 156 114 92 39 82 69 65 150 134 267 68 155 55 121 76 88 145 93 132 113 91 90 161 93 175 104 122 146 75 105 137 217 100 151 224 121 182 254 166 102 199 172 240 224 79 86 313 205 75 93 175 158 101 90 184 65 175 48 246 255 79 76 59 74 47 95 196 98 93 109 130 85 124 214 224 113 113 61 327 124 117 162 73 85 59 153 88 156 55 62 111 111 95 126 66 62 106 117 148 73 58 84 143 129 143 79 237 149 157 128 119 124 128 83 120 72 57 225 122 201 48 78 99 82 110 50 115 149 128 64 79 51 171 157 88 158 228 106 115 120 136 107 74 93 75 130 113 125 108 81 187 105 214 52 81 121 113 84 89 96 149 95 95 146 91 95 213 166 91 101 95 71 58 114 126 100 105 106 190 72 98 138 56 72 61 87 81 143 98 190 57 187 97 80 83 171 75 291 93 98 109 144 54 213 71 129 183 101 50 56 122 235 98 110 50 77 125 87 113 103 102 99 146 135 73 186 160 98 64 115 119 111 147 103 155 204 159 130 131 144 101 133 188 116 339 168 115 128 90 93 158 111 75 107 58 94 214 125 101 136 137 189 81 120 66 120 59 168 209 154 109 110 101 144 66 92 117 149 90 100 104 143 55 80 123 128 122 146 167 102 163 90 71 89 126 94 124 186 173 68 91 165 65 159 137 176 100 115 147 114 97 113 248 108 128 129 120 88 134 95 178 129 241 157 147 143 84 163 116 79 154 128 111 226 89 73 150 41 86 61 224 115 158 71 119 275 64 145 161 56 206 57 88 133 252 121 120 102 120 79 141 150 109 104 63 196 108 93 162 81 170 88 91 89 110 115 155 305 77 79 96 191 135 132 98 57 75 153 169 143 116 103 107 98 118 140 83 88 89 199 82 112 90 169 62 79 201 93 195 96 268 174 82 129 122 170 76 140 124 293 85 108 76 115 197 158 95 138 145 237 145 202 134 165 77 242 140 115 41 217 83 97 278 68 173 106 62 98 87 91 109 87 131 148 128 266 128 93 113 77 128 133 95 107 155 191 128 98 238 140 81 137 128 109 134 73 141 80 89 175 98 125 70 92 301 343 74 58 147 197 204 186 273 139 79 92 46 79 98 155 189 219 58 89 141 159 134 43 83 97 116 101 178 57 128 111 120 79 235 132 70 127 106 110 110 139 226 87 179 76 84 70 101 129 85 80 257 86 224 83 256 98 189 159 86 33 70 170 151 148 103 186 130 107 44 172 121 113 147 69 74 84 90 91 55 161 264 73 161 171 80 76 116 103 108 95 103 119 78 68 235 168 157 124 136 50 68 51 192 144 88 115 129 97 141 93 149 281 122 135 77 93 102 184 120 162 137 128 111 108 104 124 139 78 113 117 125 170 137 161 168 239 85 52 97 79 151 116 101 178 103 167 115 112 453 112 134 89 113 116 96 74 121 105 135 210 88 71 120 258 177 85 143 61 154 82 157 149 53 150 185 73 80 92 193 109 122 189 103 142 95 112 185 87 149 212 178 84 225 219 125 143 94 115 68 191 177 131 43 58 141 237 89 128 77 178 121 129 82 77 173 101 206 76 55 96 299 163 156 165 358 131 143 153 166 86 59 150 155 167 155 92 114 88 126.72885906040269
67 232 133 371 139 127 84 210 184 75 89 300 94 73 37 34 50 112 202 68 253 135 95 85 33 71 65 61 136 110 262 56 139 50 113 67 76 123 83 124 99 80 77 145 87 147 93 107 135 72 85 125 203 86 135 204 104 174 222 148 88 190 156 220 218 74 76 295 184 66 86 159 143 93 79 162 58 153 40 221 228 72 69 53 74 42 89 184 89 84 97 122 79 108 190 200 107 96 52 315 116 99 150 62 78 47 134 80 144 49 49 99 94 77 112 52 57 91 107 138 64 54 77 130 116 131 65 214 140 137 117 108 112 111 77 112 63 48 221 111 181 40 66 90 73 92 44 110 126 125 55 81 46 151 137 75 137 215 96 98 103 121 98 63 86 70 118 98 108 92 73 166 91 191 45 78 116 104 76 79 88 133 81 88 127 85 80 202 164 85 93 81 62 54 99 113 87 91 100 179 68 90 118 47 59 56 78 72 125 90 182 50 176 89 74 74 162 65 269 83 88 103 130 51 204 61 115 166 96 43 50 109 214 96 94 46 68 103 74 101 99 86 90 136 126 64 184 139 92 59 106 106 95 129 96 144 186 147 113 125 125 90 125 170 108 301 151 101 121 78 81 147 93 62 96 49 77 191 112 92 123 135 171 82 115 58 106 54 168 185 139 94 99 101 125 60 87 107 134 85 88 95 128 49 67 117 108 109 130 153 86 146 84 58 79 108 86 104 161 162 66 77 154 58 135 120 153 92 105 132 109 89 103 222 95 117 109 110 81 116 83 163 113 216 141 126 135 78 142 101 67 142 115 102 204 78 60 135 37 73 53 211 106 152 62 103 263 56 134 146 52 182 46 76 119 224 110 107 94 104 68 120 126 94 93 57 174 98 80 152 71 148 80 75 77 103 97 144 282 76 66 94 174 121 123 86 46 62 140 152 129 100 88 95 87 101 119 74 77 88 180 71 108 75 151 54 74 170 78 169 81 237 153 76 124 109 150 61 128 108 275 73 98 66 111 170 138 82 122 134 219 137 179 122 148 71 213 126 108 34 191 82 96 259 61 157 93 58 85 82 75 96 73 117 138 117 236 108 84 95 71 119 119 82 103 149 180 118 85 220 126 65 121 115 101 111 64 135 66 77 169 90 121 54 91 278 323 68 53 127 173 185 170 250 119 66 80 42 70 76 149 171 209 55 91 130 158 109 37 75 76 106 92 163 48 117 101 106 68 204 120 65 110 84 100 100 126 206 75 163 69 69 63 89 112 71 69 215 78 205 69 227 86 173 138 78 27 69 151 146 140 96 181 113 93 37 151 99 98 130 58 60 74 73 89 46 148 237 68 159 159 61 69 103 96 95 86 89 102 67 60 214 154 135 108 127 45 60 40 165 130 82 100 119 84 136 83 138 257 100 126 70 84 91 166 114 146 120 113 101 95 92 119 120 67 101 115 118 162 125 143 148 215 72 43 82 70 137 109 91 170 90 145 102 99 440 99 115 77 98 102 83 63 106 95 117 195 75 65 113 242 150 80 138 53 143 72 145 133 40 137 167 65 65 81 181 95 111 178 111 129 80 98 167 70 139 197 161 76 211 206 104 120 84 97 56 175 157 115 35 53 132 223 77 116 69 162 97 117 67 72 168 92 195 68 52 86 276 143 137 158 345 124 140 141 151 78 53 137 131 147 143 80 103 80 114.23489932885906
55 214 123 362 125 116 68 193 162 63 80 276 89 64 31 32 44 102 175 59 233 121 94 74 29 57 58 57 124 96 245 48 131 40 99 57 69 99 70 108 91 61 72 117 81 119 74 98 122 70 71 115 184 75 120 177 93 158 202 129 83 177 142 210 197 64 73 257 160 61 75 147 128 76 62 139 54 137 35 201 214 64 57 40 65 41 81 178 77 68 90 115 76 91 173 170 95 86 48 296 107 86 138 60 66 47 115 71 130 43 44 89 83 67 109 47 48 84 88 122 54 52 67 109 104 116 57 197 125 122 104 91 99 112 66 92 56 37 210 96 165 36 54 77 69 83 41 104 108 111 45 77 37 140 127 65 128 193 86 94 92 113 92 57 73 62 111 85 91 84 63 153 81 179 38 69 101 87 68 73 83 123 68 78 123 84 68 191 154 77 89 75 55 48 90 104 73 85 96 158 59 82 98 42 53 47 65 62 107 77 168 32 153 84 67 71 158 57 235 80 75 86 125 45 186 54 95 148 82 36 44 94 191 96 80 38 55 89 65 91 86 75 81 123 114 57 168 124 77 54 91 98 80 113 79 121 173 138 93 111 119 76 105 149 100 273 123 94 110 66 73 127 78 55 83 44 67 165 103 81 115 129 159 65 108 55 94 41 155 174 118 75 87 97 104 51 78 104 118 73 83 84 112 45 51 111 97 92 111 140 82 131 74 50 70 91 80 92 145 145 58 68 135 49 123 115 136 81 90 121 93 78 90 195 92 109 100 97 81 105 73 145 109 194 127 111 130 75 125 95 57 119 105 90 180 69 51 115 32 68 45 190 97 140 56 100 256 46 116 133 46 165 40 71 108 194 102 93 86 92 68 110 116 85 76 52 171 88 75 135 58 134 69 73 74 84 93 133 251 61 54 87 156 109 104 82 39 61 126 136 114 93 79 83 76 83 110 65 66 82 160 61 93 64 127 47 69 157 71 151 73 212 138 60 107 98 127 47 112 97 258 63 91 57 102 143 124 74 105 118 206 125 166 105 134 59 190 110 100 33 180 76 85 238 55 140 85 53 73 72 66 90 59 104 117 94 214 101 71 87 66 102 109 74 92 137 161 112 77 213 119 55 117 109 87 103 59 124 60 67 157 78 111 52 88 264 289 57 48 114 152 159 151 234 105 57 66 36 64 64 130 150 192 49 80 116 139 100 30 65 60 99 80 146 39 103 85 98 60 177 99 55 103 74 94 85 104 175 68 136 62 64 62 80 97 69 59 195 69 184 59 200 75 164 129 65 23 63 134 136 129 87 164 101 81 34 136 84 87 120 49 62 63 62 80 48 138 204 64 152 148 54 56 93 91 84 82 84 93 58 54 194 138 123 100 116 43 54 32 132 108 72 85 111 74 118 69 127 235 80 108 59 64 84 149 99 128 110 105 83 84 80 108 101 59 85 111 102 150 113 127 121 207 63 37 78 63 122 99 77 152 76 129 87 90 416 91 104 71 91 89 72 56 95 82 106 182 70 52 97 207 133 67 131 45 132 62 126 114 38 127 154 60 55 74 156 86 98 169 98 113 76 91 156 60 127 180 149 63 195 190 86 102 79 80 52 166 144 102 32 47 123 209 66 115 64 137 86 104 55 61 148 79 185 63 44 77 253 125 118 144 317 109 126 127 138 68 42 120 116 130 124 71 91 65 102.30604026845637
46 195 110 345 106 101 53 180 140 57 73 247 83 52 27 28 39 93 151 54 224 108 85 70 25 51 55 50 114 82 224 40 120 32 83 44 56 87 62 87 78 55 61 104 70 110 65 92 108 67 66 104 173 67 109 163 82 147 184 112 70 156 133 198 176 55 66 245 150 49 66 123 112 71 52 123 49 120 33 184 199 55 51 36 60 35 73 159 70 66 76 94 68 82 158 145 81 74 43 271 100 65 130 50 60 38 107 59 116 38 37 76 73 59 99 41 42 72 81 111 46 53 58 97 96 99 51 176 113 121 96 77 89 96 57 85 50 35 191 82 147 31 47 70 55 79 30 93 90 96 39 72 34 119 120 53 110 171 76 85 80 108 78 49 59 62 110 79 79 78 55 137 70 166 29 62 87 82 57 70 77 114 61 66 110 79 59 181 143 71 79 75 51 39 78 96 71 74 91 149 60 74 78 35 42 42 57 55 97 69 152 31 136 73 61 65 142 47 223 76 63 70 110 40 180 49 82 125 77 32 38 84 170 89 72 28 46 79 61 84 75 64 73 111 104 50 159 121 63 49 84 89 64 104 66 109 143 122 84 107 105 56 95 126 92 234 117 85 94 58 66 107 68 50 75 41 58 147 92 76 99 119 141 60 101 44 83 33 158 151 101 68 71 86 101 42 68 99 113 68 78 71 103 41 46 96 84 82 90 121 72 120 63 44 59 81 75 84 126 131 46 58 123 44 109 104 123 64 85 115 84 75 76 186 85 101 95 88 74 91 64 132 101 188 111 106 118 69 112 80 45 104 91 77 170 61 47 91 29 55 42 177 78 122 52 86 245 38 98 116 43 146 33 60 98 178 99 76 76 85 59 103 92 73 65 46 155 75 65 118 55 125 59 68 64 75 83 118 229 56 54 81 142 102 94 72 37 57 109 124 110 86 67 62 71 71 92 61 61 76 154 45 83 55 116 47 60 146 68 135 65 186 123 50 89 88 116 40 98 88 223 60 80 49 100 134 111 62 93 107 189 109 155 93 120 51 172 98 89 28 171 62 79 211 45 130 77 51 68 65 61 80 49 94 105 86 185 90 58 75 61 92 98 62 86 126 147 104 65 195 108 48 113 101 79 94 52 115 52 59 148 70 109 43 81 237 258 53 42 106 142 144 136 220 95 49 58 30 57 57 119 137 178 46 72 106 119 92 29 57 55 89 70 127 38 85 74 93 52 157 74 44 96 69 93 78 95 151 62 113 53 54 55 67 82 62 52 185 65 170 54 184 64 155 122 63 21 58 123 119 123 70 160 84 79 30 121 76 82 109 41 58 57 56 73 48 121 193 59 143 137 47 51 91 78 74 74 68 90 53 48 186 131 110 85 102 32 50 26 119 95 64 75 105 67 110 64 115 212 74 87 55 60 70 127 79 117 101 95 81 71 75 105 97 50 84 99 87 136 97 116 102 192 52 30 65 55 118 89 68 134 66 118 73 81 397 85 94 66 77 78 64 47 87 70 90 172 64 49 86 177 112 57 120 42 121 50 122 102 34 117 130 55 47 66 153 77 93 158 93 95 65 80 136 53 115 158 137 55 171 170 77 96 70 77 41 149 131 90 27 41 113 179 55 100 55 115 76 96 43 56 130 76 167 63 40 69 231 114 104 126 294 92 110 113 125 53 37 104 99 117 109 63 84 60 91.81073825503356
40 180 92 318 88 93 46 160 123 45 63 226 72 46 24 23 36 83 132 45 214 91 74 63 23 44 51 45 100 70 212 33 111 28 74 41 50 72 57 80 69 51 54 96 60 102 55 86 100 56 59 90 155 62 103 156 72 137 168 105 57 139 113 180 169 48 58 223 136 40 58 109 106 63 44 111 43 108 28 153 172 47 41 31 49 34 65 151 60 54 68 81 66 76 145 124 75 65 36 264 92 53 119 44 54 30 97 54 100 33 30 68 66 51 81 33 35 61 77 94 38 55 52 83 85 86 44 164 99 107 91 66 78 84 47 74 43 29 175 65 123 25 42 61 49 73 23 72 77 87 36 68 32 104 109 50 98 156 68 80 66 94 66 41 54 59 106 73 65 72 45 127 59 144 28 52 77 78 50 62 68 96 49 61 84 68 54 167 131 66 68 68 42 35 68 95 67 73 85 140 61 66 74 30 35 34 53 49 85 61 136 29 121 62 60 59 122 40 212 64 60 61 100 37 171 45 73 106 63 28 32 71 153 81 61 23 39 74 53 75 73 60 68 93 99 44 150 108 55 47 76 82 63 96 59 88 118 113 75 84 93 46 88 115 80 210 107 77 88 50 62 94 63 43 66 35 52 132 85 75 89 105 126 55 86 38 66 31 153 130 88 56 64 81 95 38 65 90 109 61 73 61 90 37 37 89 71 68 81 108 60 105 54 35 49 64 63 71 112 120 33 48 116 39 96 93 113 60 78 91 76 68 67 173 75 90 83 73 62 84 57 120 98 180 96 100 105 62 95 75 40 88 83 69 152 53 47 80 23 50 38 163 71 109 44 76 222 36 87 102 41 131 29 53 76 160 94 66 73 76 57 88 79 64 60 41 146 65 59 102 43 114 53 63 55 57 73 100 214 46 50 78 124 84 79 60 32 45 103 114 101 76 59 54 70 64 76 52 50 73 140 34 71 46 110 34 53 139 61 119 57 165 116 44 82 77 105 35 84 80 201 61 76 43 93 127 94 53 78 92 184 96 143 84 110 45 151 81 75 28 155 63 75 187 41 120 72 49 57 61 55 79 45 74 92 80 159 80 50 65 54 84 87 56 76 107 126 96 51 182 95 42 103 88 73 78 46 108 45 55 129 59 100 40 82 213 231 47 35 102 131 124 124 199 92 41 50 22 52 50 109 125 159 36 63 90 104 76 26 48 48 84 60 114 35 71 65 81 48 135 62 37 87 58 81 73 93 136 49 106 46 49 49 60 66 58 46 171 54 163 45 166 54 142 105 50 19 51 107 105 115 57 151 73 70 27 104 64 75 95 34 53 47 50 66 42 106 175 52 136 123 44 46 76 75 59 71 55 75 49 38 166 119 107 72 96 31 46 25 110 82 56 67 96 62 102 52 98 194 67 83 45 56 61 113 70 107 90 83 69 65 72 98 84 42 73 92 71 123 83 101 87 184 46 27 61 44 99 76 57 123 54 105 64 68 367 70 82 61 70 64 65 40 77 67 75 163 60 42 78 158 105 51 109 35 107 41 109 96 27 110 112 51 40 56 143 69 83 135 85 84 57 70 121 49 101 142 116 51 160 153 74 90 63 74 37 142 114 82 23 37 95 160 51 90 46 105 72 87 39 49 119 71 153 60 35 58 222 104 89 116 266 83 92 98 118 44 34 90 86 111 97 59 70 46 82.04563758389262
36 165 78 298 81 83 43 132 105 39 52 207 62 42 22 20 33 81 117 40 191 77 67 53 21 37 43 39 89 58 198 28 98 25 66 36 44 55 52 70 55 43 49 87 52 92 49 77 86 42 55 79 146 50 87 143 57 120 144 95 53 117 102 167 148 46 47 192 119 36 49 103 96 52 41 98 42 97 25 128 154 37 41 27 43 31 58 132 54 45 63 70 60 72 125 110 70 53 30 246 78 46 110 37 47 28 89 48 92 30 25 64 58 42 72 30 28 53 72 89 36 50 41 79 79 69 44 154 81 98 87 58 67 75 41 63 39 27 164 58 109 19 36 57 38 65 21 65 66 78 35 67 25 91 92 41 89 135 53 75 55 81 59 32 45 54 95 57 57 64 41 114 58 128 25 47 71 70 38 51 61 83 43 55 78 65 45 145 123 65 56 64 37 27 61 85 62 63 75 124 58 55 64 28 33 30 44 45 77 54 132 24 111 55 50 52 105 33 199 61 51 52 90 37 156 37 69 99 59 23 29 55 148 75 54 21 35 65 49 66 67 48 59 87 94 35 144 100 50 43 71 73 50 87 51 78 103 109 69 73 78 36 81 108 63 175 95 66 70 44 55 79 56 37 62 30 47 114 79 68 79 95 107 54 77 30 59 29 147 117 71 47 60 72 90 32 60 80 96 51 68 54 81 33 35 85 65 61 70 92 55 94 52 27 41 60 50 65 104 107 26 40 105 36 81 92 95 55 71 86 67 63 57 150 67 72 76 62 56 80 50 107 92 155 81 91 88 53 90 69 36 79 76 64 134 46 41 76 22 46 36 144 61 89 40 63 206 31 78 97 38 118 27 41 66 148 84 59 63 68 52 80 79 54 51 39 130 58 55 92 38 104 48 55 48 50 65 81 197 44 45 70 114 76 70 54 28 41 88 103 84 73 53 46 61 56 71 45 38 69 136 26 62 40 98 27 50 132 53 99 48 135 102 38 77 67 96 27 72 66 183 59 68 36 84 107 82 44 65 80 178 85 121 74 94 41 143 74 59 23 149 56 68 177 35 108 66 45 47 58 46 68 39 68 85 68 145 71 44 57 47 78 78 50 64 100 110 85 48 152 78 36 93 78 59 72 44 99 40 50 118 53 85 39 76 197 219 38 31 100 116 115 116 194 80 34 43 17 45 44 93 111 147 29 56 85 94 65 21 44 39 74 49 101 36 62 55 71 42 113 53 32 80 50 69 73 85 122 42 92 40 43 47 54 62 53 39 160 49 136 37 151 43 124 93 45 17 48 97 101 104 48 141 59 62 24 91 53 66 87 26 49 40 42 58 35 91 151 48 124 107 42 35 69 62 54 60 50 63 44 37 144 109 94 68 86 29 42 22 97 69 49 60 81 57 91 46 91 168 60 74 36 48 61 107 53 89 76 64 60 64 66 90 74 40 68 82 64 103 70 93 77 154 44 23 56 35 84 70 49 110 42 93 60 56 338 65 68 49 64 53 57 36 67 62 67 155 47 37 66 139 93 46 100 30 92 35 93 87 21 106 95 43 38 46 128 57 74 120 82 73 53 60 109 38 86 126 103 47 141 141 57 80 59 66 36 130 107 66 21 36 78 142 40 76 40 92 59 71 33 38 113 63 139 53 33 52 211 103 78 109 255 79 86 81 111 39 29 84 78 93 81 52 65 38 73.01476510067114
31 160 60 288 71 80 38 120 87 37 48 190 54 33 20 13 27 72 103 37 178 70 60 47 19 29 39 33 82 54 183 26 90 19 59 32 43 47 44 61 49 39 48 80 47 83 45 70 76 36 50 76 122 43 75 128 49 113 127 86 48 100 79 151 143 45 42 170 111 35 40 100 89 45 39 90 33 91 23 115 135 32 35 22 38 26 48 122 45 42 50 64 55 64 119 91 69 47 25 221 68 37 101 34 44 23 75 41 83 24 23 55 57 39 65 27 23 50 65 73 30 45 36 71 78 61 43 135 64 93 79 48 62 71 37 56 29 23 151 52 93 16 32 51 33 58 20 56 61 72 30 58 22 73 86 40 83 118 40 74 49 74 57 31 40 49 87 49 52 53 36 99 51 109 18 44 66 66 32 47 55 73 39 49 67 61 41 131 109 64 46 60 29 24 57 72 57 53 73 113 54 51 59 23 29 27 38 42 72 41 122 21 98 47 47 44 102 27 182 56 48 43 80 33 141 35 70 88 54 22 26 51 127 68 46 16 30 63 42 61 64 37 57 81 86 29 135 88 36 40 59 66 41 79 48 65 97 99 61 62 69 36 71 102 58 155 89 60 62 39 54 68 48 34 59 26 38 102 69 57 72 85 90 50 69 26 52 21 143 104 61 43 53 69 76 31 55 67 89 45 57 43 73 32 34 81 55 53 63 85 50 86 49 26 37 50 42 58 92 98 24 33 94 27 67 82 82 45 55 84 59 46 46 135 63 58 66 50 45 76 43 95 78 141 72 89 79 49 77 63 32 73 69 54 125 42 36 65 20 41 30 126 53 79 40 49 197 28 75 85 34 109 23 38 58 137 84 47 61 64 44 69 76 46 44 35 119 48 48 78 35 96 43 46 40 42 56 71 179 37 40 66 102 64 56 49 25 36 81 99 75 61 48 36 54 52 66 41 33 59 124 20 55 39 85 26 39 120 44 84 40 124 93 32 74 61 85 23 68 64 165 56 66 26 78 94 69 43 52 72 157 81 108 62 87 35 123 59 56 20 130 53 63 169 30 92 54 41 39 54 39 60 33 62 77 62 124 62 41 51 39 61 66 44 56 89 96 79 39 133 72 29 79 71 55 65 40 92 36 44 89 44 73 35 64 176 196 34 31 93 97 94 99 167 71 26 38 16 37 39 85 92 127 20 48 70 80 58 17 38 34 66 41 92 36 55 48 68 38 97 44 29 73 41 66 69 80 113 38 79 33 39 40 46 50 45 31 151 42 123 33 130 40 105 86 35 15 45 89 97 94 46 127 49 60 21 80 44 56 74 24 42 35 39 53 30 80 133 43 115 93 35 30 63 58 49 54 47 53 39 33 123 98 86 58 74 26 39 19 80 57 49 48 75 51 73 40 84 150 59 65 33 41 57 93 47 80 68 61 57 57 62 82 64 33 63 68 56 91 62 78 60 143 35 18 51 35 73 61 42 104 35 82 54 49 316 58 58 42 55 45 52 33 57 55 55 145 44 32 58 122 86 43 88 28 82 29 84 76 20 102 78 37 38 38 111 49 69 107 73 66 48 51 106 34 79 109 91 40 135 131 47 75 52 61 31 120 93 60 15 33 66 133 38 66 35 82 51 63 25 32 106 49 138 52 28 47 187 95 65 92 247 69 81 73 100 33 23 69 69 81 76 47 52 33 65.10335570469799
27 148 55 266 64 71 35 101 72 30 42 173 46 29 19 13 23 65 85 29 166 60 52 39 16 27 35 32 72 49 171 23 84 15 52 26 39 44 41 58 44 34 39 76 43 77 37 64 72 32 50 69 108 38 69 111 40 102 108 74 36 91 69 135 137 40 26 151 95 29 31 92 78 41 33 81 27 81 20 101 123 27 28 18 32 21 44 112 37 40 44 58 53 58 110 81 63 42 19 203 64 33 91 25 39 18 66 34 74 20 18 47 48 31 54 23 21 40 54 60 29 41 33 58 73 53 39 119 54 78 68 42 58 61 31 50 27 21 142 48 78 16 29 46 33 55 18 48 50 64 25 50 22 64 75 36 62 104 37 61 42 65 52 29 36 51 80 37 50 42 30 93 47 99 17 39 55 51 31 43 46 65 33 43 56 59 36 122 96 64 42 53 29 22 50 62 50 52 66 99 50 41 54 20 25 23 35 36 63 35 115 19 87 47 43 41 94 23 163 48 48 36 72 28 134 32 60 77 51 21 22 45 113 56 42 13 26 57 37 54 61 33 47 71 75 26 127 72 30 34 58 59 34 70 43 59 83 95 58 57 62 26 64 91 48 133 78 52 61 34 45 61 39 32 51 25 31 97 56 54 58 73 81 44 63 20 48 18 127 90 51 33 47 60 67 26 44 56 74 41 54 37 70 28 32 76 48 44 59 75 44 74 40 22 27 46 35 52 76 81 19 28 79 22 59 71 74 41 46 74 51 37 38 122 56 48 62 41 42 72 34 87 69 126 67 76 70 39 75 56 26 62 67 51 115 38 32 60 15 38 27 108 46 68 36 44 184 25 63 77 32 95 20 32 47 125 78 38 56 56 36 65 71 35 40 32 109 35 44 67 33 88 39 43 33 31 45 65 169 29 37 57 89 61 48 48 22 34 72 92 65 61 44 31 47 46 57 37 27 50 108 18 48 38 75 25 37 111 33 74 37 109 87 27 70 62 74 20 55 61 143 49 53 23 70 86 60 36 43 70 136 75 96 56 77 32 120 52 50 18 116 45 50 160 31 75 48 37 32 46 34 53 28 56 74 52 107 56 37 46 33 51 55 40 49 79 92 73 32 120 65 22 81 66 47 56 35 77 29 40 81 35 65 31 60 158 173 31 23 84 83 87 84 150 63 19 35 14 32 35 67 83 114 18 45 59 68 54 14 36 31 59 32 84 35 47 42 59 34 86 39 24 68 35 54 61 67 94 32 72 26 29 35 40 45 41 26 139 35 114 29 123 31 83 78 33 11 41 75 90 79 38 110 46 51 17 70 35 53 65 23 35 30 37 50 28 68 121 37 111 85 26 27 56 49 43 45 37 48 34 28 105 92 78 49 70 20 34 15 74 52 46 43 63 44 69 34 72 136 56 52 31 36 53 78 38 73 61 57 45 47 52 69 58 30 54 63 52 81 53 71 56 121 32 16 44 32 65 53 41 96 31 70 51 38 294 53 53 40 40 38 44 29 49 49 54 125 39 32 51 110 80 37 82 24 72 24 68 68 16 91 69 30 34 30 100 43 62 93 63 55 39 46 95 31 70 98 78 38 122 113 39 64 45 57 29 112 83 54 14 28 55 122 37 58 32 78 41 58 20 30 97 41 126 49 24 40 167 87 54 80 225 57 70 66 92 28 23 65 65 70 65 36 48 32 57.72080536912752
23 132 46 259 58 64 35 91 63 28 33 158 39 22 19 11 21 54 79 24 155 48 47 34 14 22 28 26 66 41 150 21 76 13 42 26 34 39 37 53 40 32 33 72 38 65 36 60 65 29 42 70 95 34 58 100 36 93 96 69 30 84 63 131 122 39 25 131 77 27 27 82 69 40 28 67 25 71 19 84 104 22 25 15 30 19 38 107 31 33 36 55 47 52 97 69 54 34 16 184 56 29 86 25 33 13 59 29 66 17 17 41 46 25 52 20 20 34 50 51 24 36 30 45 62 49 36 105 47 69 53 39 55 55 28 46 22 21 127 40 66 14 27 38 28 45 14 45 47 56 18 44 18 54 64 27 56 101 33 52 38 57 46 23 31 48 73 27 44 38 28 85 49 88 15 33 47 44 26 37 39 54 28 36 46 57 29 115 92 59 35 46 30 19 40 55 44 52 59 88 40 36 48 18 23 18 31 32 66 31 101 17 76 41 42 40 84 19 146 43 41 26 62 21 124 27 52 68 46 18 17 41 100 52 35 9 21 48 29 49 61 29 38 62 66 24 111 59 27 29 46 53 30 64 37 55 76 85 53 54 58 21 56 81 41 128 66 45 48 25 41 55 37 29 48 19 24 87 47 45 50 64 77 35 58 20 42 16 110 83 48 25 43 58 53 24 40 55 68 36 45 32 67 25 27 67 41 38 55 64 40 65 37 21 26 39 30 48 67 73 19 21 71 18 50 58 61 35 37 65 45 34 29 112 49 42 56 33 37 61 30 78 61 110 63 61 61 39 64 52 24 52 56 46 101 36 28 56 13 36 24 98 41 66 34 37 168 21 57 65 30 85 17 31 40 115 65 32 52 49 29 51 65 28 34 29 103 27 37 56 26 75 31 37 26 22 40 60 154 28 31 53 86 56 43 47 20 28 64 83 53 56 41 27 46 42 50 35 24 45 101 15 42 34 65 23 32 98 30 68 31 100 85 24 61 56 65 18 48 60 121 43 48 22 57 79 55 30 34 55 122 66 88 43 68 29 99 48 46 17 109 40 45 154 28 67 41 32 31 41 29 40 22 49 71 45 95 54 29 42 31 46 51 36 40 64 91 62 29 116 56 17 75 62 42 49 32 66 25 35 71 30 56 27 56 145 156 28 21 81 72 73 76 135 53 14 30 13 27 30 57 77 103 16 36 53 58 43 13 31 29 54 26 81 35 41 38 54 31 75 37 23 62 30 43 47 54 85 29 65 26 25 31 34 39 32 20 133 32 98 25 104 27 73 71 33 7 29 69 77 69 39 87 42 45 16 63 31 50 54 20 30 24 32 45 25 64 108 29 100 72 22 23 53 42 35 35 33 48 31 23 92 73 66 49 60 19 31 13 64 48 37 34 56 38 65 28 58 119 51 42 28 31 40 67 32 60 60 54 36 45 48 60 52 27 51 55 49 72 40 68 44 107 32 12 35 25 59 44 34 81 29 61 48 37 266 46 45 36 35 33 37 22 41 45 49 106 37 31 47 94 70 32 80 21 61 20 61 63 15 76 68 26 35 26 84 35 55 84 52 46 37 39 88 26 61 90 66 31 102 102 35 57 41 50 25 103 73 50 11 23 47 114 32 55 27 71 37 57 15 24 86 33 116 46 20 28 150 82 49 71 216 51 62 56 85 24 19 55 63 59 57 30 41 29 51.1489932885906
20 124 36 241 53 57 30 82 54 25 29 143 36 20 15 10 19 53 68 20 130 39 45 33 11 19 26 23 59 36 136 20 73 13 37 22 34 36 33 46 36 28 28 66 34 57 33 53 57 27 36 66 92 26 53 82 31 83 78 59 25 79 51 115 112 34 23 121 72 22 24 72 62 36 23 56 20 66 15 76 91 21 23 13 24 18 38 88 26 30 30 49 45 50 88 63 47 29 13 171 49 27 75 22 27 12 51 27 60 15 15 39 39 21 48 13 18 32 43 39 22 33 27 37 59 43 34 89 42 63 44 36 51 47 27 44 20 18 117 32 55 10 23 39 26 38 14 44 42 52 13 39 17 52 59 24 45 91 29 49 33 49 41 19 29 47 71 21 40 35 23 72 47 79 13 24 38 44 23 34 32 49 24 28 42 57 24 109 77 61 29 39 28 17 33 50 46 48 55 81 32 28 44 13 22 16 30 29 63 25 89 15 66 35 38 37 77 18 143 43 37 24 52 17 119 25 47 57 42 12 12 35 90 46 30 8 20 41 26 44 56 24 34 48 60 23 96 53 22 28 43 50 28 53 31 47 69 76 50 47 54 20 53 70 33 116 57 39 45 23 36 44 27 21 46 18 19 85 43 40 44 56 66 32 48 20 42 14 101 74 43 23 34 50 47 21 35 53 57 32 38 29 62 24 25 62 37 32 51 58 33 58 34 16 20 35 27 46 66 62 19 17 69 14 46 53 49 28 33 61 37 32 25 98 49 42 40 30 31 57 24 66 54 101 64 59 57 34 56 48 21 45 56 44 91 32 24 48 12 31 23 83 30 52 31 35 153 18 50 63 27 79 14 31 37 95 61 26 45 49 25 48 56 22 29 25 94 21 35 45 23 66 27 34 22 17 34 47 144 23 28 49 78 46 37 45 19 27 58 77 44 51 36 23 39 36 43 37 22 44 100 14 36 25 62 20 27 87 27 55 26 90 77 22 54 49 62 16 39 52 99 38 44 21 49 79 47 28 30 50 103 53 81 40 60 26 92 45 40 15 102 38 43 148 25 58 42 29 29 36 25 37 19 38 63 41 89 49 26 37 25 42 48 29 35 61 84 53 23 104 48 16 70 52 35 40 29 60 20 32 56 29 49 23 48 131 137 26 20 70 68 55 68 122 47 13 25 12 25 26 53 70 97 15 31 40 52 37 13 26 27 45 21 73 35 32 35 48 26 61 36 18 50 27 35 42 49 76 23 57 22 23 26 30 33 27 18 114 26 86 20 91 25 68 68 28 7 27 62 64 65 37 78 37 43 15 52 28 45 45 14 28 24 27 46 22 62 91 26 80 59 16 21 51 36 28 29 26 44 24 21 82 59 60 43 53 16 27 10 54 43 36 28 48 33 55 25 51 96 46 40 26 24 37 61 29 53 55 52 30 40 43 52 42 20 45 46 50 56 36 63 35 92 29 12 32 21 50 39 32 77 26 56 43 30 237 42 43 32 29 24 32 19 36 41 47 96 34 30 41 91 61 32 63 20 54 16 53 58 13 70 60 23 34 23 78 30 48 78 38 37 35 31 81 24 53 79 54 27 96 92 31 48 38 41 23 89 68 44 9 22 47 98 26 48 25 66 31 50 14 21 77 28 105 42 20 28 135 67 36 63 201 41 50 50 79 20 19 50 56 51 50 24 31 26 45.48187919463087
17 114 32 212 47 47 27 70 44 23 29 134 33 20 12 10 17 48 63 15 117 35 41 32 8 15 28 19 55 31 116 19 61 13 33 18 34 32 29 43 30 23 20 63 32 47 27 55 50 22 30 60 87 21 46 73 30 78 69 54 23 69 46 109 99 30 18 110 65 14 19 71 48 33 19 51 14 56 11 66 85 21 18 12 24 14 33 80 26 30 27 44 41 39 76 54 48 24 11 158 45 22 64 18 23 10 47 23 57 11 13 34 34 19 40 11 15 28 40 35 19 27 27 33 51 35 30 77 33 51 37 30 41 41 22 37 16 17 112 28 45 7 23 36 23 37 13 43 36 43 12 37 12 46 51 24 37 83 27 48 30 43 37 17 26 48 62 20 38 31 17 60 38 68 12 21 36 37 19 28 25 41 22 24 40 54 22 100 69 65 23 36 18 14 27 46 40 34 51 75 27 21 41 10 22 16 25 26 59 22 82 12 58 29 33 33 71 17 132 41 35 24 41 16 111 23 45 49 36 9 9 29 79 43 27 7 15 33 22 41 53 21 32 43 52 21 84 42 16 26 36 46 27 43 29 37 59 64 43 38 48 15 45 66 31 102 47 29 39 18 34 40 22 19 41 14 15 73 36 34 38 50 55 28 46 15 44 11 96 62 40 21 29 38 46 20 29 47 51 29 34 27 60 21 21 55 36 29 46 54 28 56 31 13 15 27 21 39 60 55 17 17 52 13 39 46 44 21 25 50 31 25 21 87 47 38 37 24 25 49 21 61 50 88 59 56 55 28 51 40 16 40 46 42 78 26 18 45 12 26 20 67 24 48 27 31 135 14 45 53 23 67 12 27 32 81 56 21 41 42 19 43 44 18 25 23 79 16 33 42 19 61 27 34 21 14 29 45 130 20 23 42 62 42 35 42 19 20 47 69 39 45 32 20 31 29 41 39 19 41 89 14 31 24 55 15 26 79 21 52 22 79 70 22 51 42 58 14 33 41 83 37 40 19 46 82 40 26 24 47 85 53 77 29 52 25 82 38 36 10 81 32 38 131 25 55 41 24 25 35 21 31 17 38 59 30 82 43 25 33 21 35 47 25 31 56 66 52 19 94 40 15 63 51 29 37 25 54 17 30 43 27 45 19 38 113 126 24 17 63 62 49 60 109 42 10 24 11 19 25 49 65 83 13 27 30 46 31 11 21 22 33 19 67 31 31 30 43 23 51 32 14 45 24 31 36 40 72 17 42 18 21 21 28 28 24 14 105 25 73 18 85 21 56 56 24 7 19 50 50 58 34 67 29 38 13 46 23 39 39 13 30 20 22 44 15 56 87 24 71 47 16 16 44 31 20 23 22 42 22 17 71 51 48 40 47 14 24 9 46 36 34 25 41 26 47 24 48 87 46 32 22 22 32 57 21 48 49 53 25 33 41 45 37 16 37 42 44 49 30 61 31 82 22 7 29 18 36 32 28 73 21 50 38 27 207 38 39 27 28 24 31 17 31 35 37 82 32 28 34 78 56 30 58 19 46 14 49 55 12 69 53 20 31 21 63 25 42 67 35 26 29 29 75 22 48 72 53 25 87 84 25 41 36 39 18 77 59 40 9 20 39 79 21 43 19 61 29 42 12 15 68 24 94 39 18 20 119 55 30 57 177 34 44 50 73 17 16 45 48 46 45 18 28 23 40.11812080536913
14 101 28 187 42 39 24 62 38 18 26 126 30 14 8 9 16 45 52 12 109 31 40 27 7 14 27 17 47 25 102 14 53 12 28 16 30 28 25 38 27 21 17 55 28 45 22 53 48 18 27 53 83 18 42 61 27 65 61 48 21 63 40 97 83 25 14 91 56 13 16 68 42 30 16 44 11 54 9 59 76 16 15 10 21 11 30 72 23 24 21 38 35 33 67 50 42 21 10 149 33 21 63 13 18 6 49 20 48 10 13 29 28 15 36 9 13 23 34 33 18 21 27 32 48 31 26 66 28 48 34 26 42 36 22 36 14 15 108 24 36 6 21 32 21 31 9 32 31 36 11 36 12 37 50 19 33 82 21 42 24 41 34 14 20 45 52 20 34 24 13 55 35 60 12 19 30 33 16 24 21 33 19 19 34 50 21 93 64 62 19 28 14 12 21 37 37 32 45 73 21 19 39 8 20 16 24 27 51 17 74 11 49 24 33 29 68 14 117 38 30 23 33 14 99 21 36 36 33 7 7 27 68 37 23 6 10 26 20 38 45 19 28 41 44 19 77 37 15 24 31 38 25 38 25 33 49 58 39 33 43 13 40 60 26 96 41 27 37 16 32 33 21 18 40 13 13 68 30 30 31 42 43 24 40 13 44 8 84 57 36 19 25 33 39 20 24 44 48 24 26 22 51 18 16 50 34 24 44 51 25 51 25 12 15 23 18 33 49 50 15 14 44 12 39 40 37 22 19 47 29 22 18 81 37 34 33 17 20 42 18 54 46 77 54 52 46 26 47 34 14 35 39 30 70 22 14 42 11 23 16 61 19 43 22 27 121 13 41 52 20 59 10 26 31 69 49 17 37 44 17 37 41 14 25 21 77 14 30 35 17 59 24 36 20 13 28 35 115 16 21 38 59 32 31 38 16 18 38 63 35 38 25 16 28 25 34 35 18 40 72 14 28 21 52 13 27 69 20 47 19 71 63 22 46 32 48 12 24 37 72 27 37 14 43 71 33 24 22 41 75 48 69 24 50 18 75 32 31 6 75 29 33 119 23 48 36 22 21 31 17 27 15 31 50 26 79 36 20 31 18 31 45 22 26 53 58 44 18 87 33 15 53 47 26 35 21 42 16 25 34 26 40 17 33 102 116 23 15 53 58 44 51 100 33 11 24 8 17 22 40 59 70 8 22 23 39 28 10 18 19 29 17 61 33 26 25 36 22 48 31 11 42 22 26 28 35 62 15 34 13 17 17 24 26 22 13 96 18 60 14 74 18 50 53 20 6 17 43 42 56 34 61 23 35 12 39 18 34 32 12 29 15 20 45 14 51 77 22 63 38 14 15 39 24 15 20 19 33 18 13 61 48 43 35 44 10 20 8 37 26 28 22 40 22 41 19 41 79 40 30 19 14 28 52 17 48 47 46 21 30 34 37 32 14 37 33 39 41 29 60 27 75 20 5 26 17 28 29 25 63 18 43 34 22 178 27 32 25 24 24 28 15 29 33 33 75 27 24 31 68 48 23 47 18 39 13 45 47 9 62 48 18 29 17 52 21 37 62 30 23 26 20 64 19 41 63 50 21 82 80 21 33 29 31 18 72 52 33 7 17 34 67 18 35 18 53 24 37 10 11 60 19 89 31 19 18 102 45 27 48 164 30 40 41 62 13 16 38 43 45 36 16 25 18 35.38926174496644
13 92 26 182 42 30 19 58 33 14 24 115 23 13 4 7 11 38 45 11 97 21 34 22 7 9 20 16 42 22 91 12 45 10 25 11 25 24 20 33 24 20 14 56 25 35 15 48 37 17 23 48 72 17 38 57 25 59 52 42 16 56 37 90 70 22 11 81 47 11 15 57 36 27 12 41 9 45 8 54 72 14 14 8 16 7 24 65 21 22 19 31 32 31 63 44 42 19 8 128 27 19 56 13 17 5 47 17 42 10 12 24 24 14 31 8 12 20 32 28 13 18 21 32 47 30 23 55 24 43 28 22 42 35 19 36 14 13 101 22 28 6 15 27 16 28 9 25 27 30 10 34 11 31 44 19 25 81 18 39 21 35 28 12 20 44 50 18 26 20 12 49 30 52 10 18 24 29 15 23 19 28 16 15 24 48 18 82 52 57 17 25 14 10 20 33 30 29 37 68 16 18 37 7 17 15 18 23 44 16 67 11 43 19 32 19 58 12 117 33 29 19 31 9 95 19 32 30 30 6 6 21 59 30 20 5 7 21 16 31 37 18 25 36 37 16 76 30 13 18 29 34 23 33 22 27 46 55 33 33 33 10 38 53 24 82 34 26 31 14 28 30 16 17 30 8 12 56 21 29 29 39 34 23 38 9 43 7 75 51 32 16 24 30 37 15 19 40 42 18 23 19 43 15 13 41 28 23 39 42 22 48 20 11 9 21 16 28 43 45 12 12 37 11 35 34 33 16 17 45 22 19 13 72 31 35 27 16 18 37 16 47 37 61 49 46 40 22 40 28 14 28 32 28 63 19 12 38 11 22 14 51 16 37 18 23 105 11 40 49 16 52 9 23 28 59 44 14 31 40 15 31 34 12 24 18 73 11 29 25 15 52 22 29 17 12 21 32 104 14 20 40 53 27 22 34 15 18 30 56 32 35 21 14 23 18 28 35 14 34 66 10 25 19 44 11 20 59 18 36 16 66 52 19 44 30 43 11 22 33 63 26 29 13 36 64 27 18 20 34 67 44 59 17 44 16 69 28 29 6 65 24 29 99 18 40 35 20 17 25 12 21 11 29 41 25 69 29 19 26 14 28 41 20 23 48 53 45 15 75 32 14 41 48 25 30 20 41 16 22 28 23 34 15 29 99 112 20 15 45 49 41 45 84 29 11 23 6 16 21 34 52 64 6 20 22 30 24 10 17 17 20 16 52 36 23 22 33 21 44 30 9 38 18 21 25 30 58 11 32 11 16 15 20 20 20 11 83 17 48 14 68 13 47 52 19 4 10 41 35 51 29 58 22 31 11 33 16 36 30 10 26 15 18 43 13 49 66 19 57 30 14 10 34 19 12 20 18 22 15 10 59 42 36 29 38 9 15 6 35 20 21 19 32 16 38 18 37 69 37 24 18 12 23 44 16 50 42 42 15 25 31 31 29 12 34 30 39 35 26 53 21 66 18 4 22 15 26 25 23 51 14 37 32 22 159 25 32 21 22 22 26 12 23 30 28 66 26 16 26 62 45 17 39 15 34 12 42 41 8 59 39 17 26 14 44 20 33 56 25 21 25 16 53 15 36 52 44 19 75 76 19 31 23 25 17 66 41 27 6 14 28 57 18 31 15 53 23 29 7 9 48 15 76 29 18 17 90 43 20 38 149 29 37 38 61 13 15 33 34 40 31 11 23 14 31.146308724832215
9 79 22 159 38 26 11 54 28 13 20 105 21 10 2 6 10 33 36 11 85 15 29 22 6 7 19 13 37 18 82 10 40 10 21 11 26 21 17 32 18 19 12 48 24 28 13 38 35 13 20 44 65 13 36 50 23 51 44 36 15 51 32 80 64 20 10 69 38 9 11 54 34 24 9 31 8 38 8 50 69 11 11 7 16 6 23 50 19 19 18 31 25 24 53 38 39 17 7 110 25 16 54 12 17 4 43 15 36 6 11 21 23 13 26 8 10 14 29 24 11 16 17 28 44 25 22 50 21 37 22 22 31 33 16 35 13 10 90 19 25 6 13 22 15 22 6 21 21 27 7 33 9 26 38 18 25 75 16 34 17 34 25 11 19 44 46 15 26 18 11 44 27 45 9 17 24 25 13 21 16 22 14 13 23 43 18 75 46 48 17 22 17 9 19 25 30 29 31 65 13 15 34 5 16 12 16 21 39 12 59 8 42 19 29 17 54 10 114 32 28 15 29 7 83 19 28 27 27 6 4 19 52 27 17 5 5 14 16 31 31 16 22 31 32 14 63 27 11 16 24 30 22 32 19 22 41 50 28 26 30 10 36 44 20 66 31 19 31 13 22 26 14 14 26 8 10 44 19 26 27 35 30 16 32 8 45 7 70 44 28 11 21 28 33 12 14 34 42 14 19 17 40 13 10 36 22 19 37 35 19 45 16 7 5 18 13 25 36 42 10 11 30 10 32 30 26 12 14 39 20 14 11 59 28 35 24 13 17 37 14 39 32 52 46 43 37 18 38 24 10 24 31 25 58 17 8 35 10 16 14 46 14 37 16 23 89 11 36 43 14 40 5 20 24 54 38 12 30 31 12 28 32 11 21 16 67 10 27 24 11 46 24 25 15 11 20 28 89 10 17 35 44 24 19 31 13 12 29 47 24 29 19 12 21 18 25 32 13 32 60 8 20 16 41 10 16 60 14 34 13 60 45 16 39 21 39 7 18 32 59 23 25 14 32 63 25 15 19 32 64 39 52 15 38 14 62 26 25 4 57 19 25 83 14 34 34 14 16 23 10 18 9 27 35 21 60 25 18 23 14 25 33 17 20 43 45 43 12 68 30 12 36 48 22 26 16 36 14 20 25 21 29 13 21 98 95 20 11 44 44 35 41 72 27 9 20 6 15 20 30 45 57 6 15 17 26 20 10 15 13 14 15 46 26 21 20 29 20 40 29 8 33 15 17 23 25 48 7 29 9 14 13 16 18 17 10 67 16 39 10 59 12 38 47 16 3 9 36 28 47 27 54 23 30 10 28 14 32 25 7 24 11 16 39 10 48 58 13 55 28 12 9 27 16 12 16 16 21 13 7 52 37 34 26 33 8 14 6 32 16 13 18 24 17 33 15 29 61 32 20 17 12 22 36 15 42 40 38 13 18 27 26 28 11 29 26 33 29 21 49 18 59 16 4 21 15 22 25 19 41 13 29 27 21 146 20 32 14 19 15 24 10 20 26 23 56 24 15 24 59 38 16 31 13 30 11 43 37 7 57 33 13 21 13 37 19 29 49 24 18 22 14 44 13 30 45 38 17 67 71 17 28 20 20 16 57 34 25 6 11 24 50 14 27 12 48 23 26 6 8 44 13 68 26 16 16 72 42 20 36 132 25 32 33 53 12 13 28 33 32 28 9 20 8 27.43758389261745
8 68 19 146 33 24 11 49 24 8 18 91 18 8 2 5 8 29 33 9 77 14 27 20 6 6 19 8 29 17 75 9 33 7 16 11 22 21 13 31 16 15 11 45 24 26 10 34 33 11 16 42 59 10 34 43 23 44 41 32 14 47 28 72 55 16 9 60 33 7 11 45 27 19 9 26 6 31 7 48 67 9 6 5 16 5 17 41 15 14 17 29 23 22 46 35 41 15 6 97 17 13 46 11 17 3 41 13 33 5 10 19 21 12 22 6 10 12 28 20 10 13 16 28 43 18 18 46 19 35 18 15 33 28 14 32 12 9 73 16 24 6 13 19 14 20 4 19 17 26 6 33 7 22 32 17 25 72 13 31 13 30 22 8 15 46 42 14 22 15 8 38 24 40 8 15 18 20 12 19 15 20 13 13 21 37 14 66 38 48 13 21 18 6 18 23 31 30 28 62 14 11 29 5 12 11 13 20 34 10 51 8 33 16 25 13 51 7 112 32 24 11 24 6 80 15 25 22 22 6 4 17 48 22 9 4 4 13 14 26 29 13 18 26 30 13 55 23 11 13 22 28 20 29 16 18 38 42 26 21 25 7 32 38 19 57 28 17 29 11 18 24 11 11 24 7 9 39 14 22 23 30 24 14 29 7 48 6 57 37 26 10 19 23 25 11 10 27 36 10 17 12 38 12 9 31 19 15 33 31 16 39 16 6 5 15 13 22 30 34 8 11 24 10 29 27 21 12 10 34 16 13 8 53 25 33 23 10 12 37 11 34 29 47 38 41 34 17 32 23 8 18 26 26 48 15 4 31 9 13 14 40 13 29 15 21 84 10 32 35 11 32 5 19 20 48 31 8 27 25 10 23 26 11 15 12 62 10 27 21 10 40 22 23 13 9 17 24 84 8 13 31 38 20 16 23 12 7 27 41 19 27 16 11 17 14 23 29 13 24 60 8 16 13 34 9 11 54 14 28 9 55 37 12 38 16 35 5 16 28 53 21 22 12 29 47 20 13 16 29 57 31 47 13 31 11 53 23 20 3 56 16 18 72 10 26 30 12 16 22 10 17 7 24 32 19 57 25 17 20 12 21 30 16 18 41 39 41 11 54 27 11 31 49 20 24 12 32 13 18 22 18 24 12 19 84 73 15 11 36 39 33 36 58 22 6 20 6 14 18 28 37 54 5 13 13 24 17 10 15 13 13 15 39 26 19 17 29 18 34 27 6 30 14 19 23 23 40 6 25 7 14 13 15 14 14 7 60 11 34 10 51 10 32 40 10 3 8 33 23 47 24 52 18 28 8 24 11 27 23 5 23 11 14 38 8 45 52 13 50 25 11 9 20 13 11 15 17 22 11 5 48 33 33 23 29 6 11 5 29 13 11 16 22 15 27 14 24 53 29 17 17 13 19 30 13 34 33 38 12 17 27 25 26 11 30 24 29 27 19 42 15 51 15 3 17 12 17 22 16 34 12 25 25 20 137 17 31 11 18 12 24 8 18 22 20 51 21 11 21 52 32 14 30 9 25 10 36 32 6 53 24 9 20 9 32 13 24 43 19 15 17 13 39 12 28 39 31 14 62 61 11 25 19 16 16 56 30 18 6 8 19 42 12 25 10 42 19 25 5 8 41 11 63 25 12 14 65 39 15 37 116 21 27 28 47 12 13 26 29 27 25 9 16 7 24.18255033557047
5 64 15 138 29 18 10 42 20 5 16 83 16 8 2 5 6 25 32 8 69 14 24 20 5 5 17 6 24 13 60 7 31 5 14 11 19 20 10 29 14 15 11 41 18 24 6 30 26 10 13 37 49 9 31 39 23 44 38 28 11 42 21 60 51 16 9 44 27 7 10 42 22 16 8 22 6 33 3 35 59 9 5 4 13 5 16 31 13 12 15 30 18 20 43 31 34 14 6 86 16 11 38 8 15 2 37 11 31 5 10 16 20 11 20 6 8 11 26 17 9 13 13 27 40 17 17 42 13 31 18 12 33 25 12 31 12 8 63 11 21 6 11 21 12 19 4 19 13 24 6 29 5 18 30 13 20 65 8 29 12 27 19 5 11 41 39 14 18 11 7 36 20 35 4 13 14 15 11 19 12 19 10 10 17 30 10 58 30 47 11 18 19 5 17 20 27 27 23 60 13 8 20 4 10 9 11 20 30 8 50 7 28 16 24 12 52 7 100 29 22 9 21 6 73 15 22 21 21 3 4 16 45 17 9 2 4 8 12 21 28 12 14 23 24 13 49 18 10 10 18 22 17 23 14 14 35 37 24 17 18 6 28 34 15 48 25 13 26 11 17 21 10 8 20 7 8 35 8 21 20 24 22 11 24 7 52 5 44 35 25 10 16 22 23 11 9 23 33 9 17 11 34 10 9 26 16 12 26 27 12 35 16 5 3 13 11 22 24 32 6 10 22 10 31 25 19 11 8 31 14 9 6 45 22 29 23 8 12 32 11 30 28 36 34 33 26 15 26 22 8 17 22 23 43 13 4 29 9 9 8 34 11 25 13 21 79 10 30 35 9 28 4 15 19 46 23 8 26 19 10 18 23 9 11 11 54 10 25 19 9 34 19 22 11 9 14 23 68 8 12 25 33 20 13 22 11 6 24 32 16 22 14 9 14 12 22 25 11 22 55 6 13 10 30 7 9 45 13 24 9 44 37 9 30 14 31 4 12 26 45 15 21 10 27 40 16 13 14 26 52 26 45 9 26 9 44 24 17 3 47 11 16 62 10 24 26 11 13 21 10 14 6 20 28 18 49 23 15 20 10 19 29 15 15 39 34 37 9 50 24 10 24 41 18 21 9 23 11 15 19 15 21 10 18 80 65 11 11 29 38 31 31 47 21 7 22 6 10 15 25 33 50 4 10 10 22 17 10 14 13 12 13 37 22 17 15 26 16 28 25 6 26 12 16 20 22 33 6 21 6 11 12 10 13 13 6 57 9 31 6 44 10 29 31 10 2 6 30 20 41 22 47 16 24 8 19 7 24 21 5 20 8 11 34 7 41 44 12 46 24 9 7 15 13 9 13 15 15 6 5 42 25 24 23 26 4 9 4 26 11 9 13 20 14 26 12 22 51 23 17 15 12 13 22 9 30 33 35 12 16 20 22 25 10 29 22 25 24 16 40 15 42 14 2 15 10 17 19 15 28 10 23 19 17 116 14 30 8 15 10 22 7 16 18 18 47 17 10 17 44 27 11 28 6 24 8 31 23 6 45 19 9 17 8 24 11 22 39 20 12 14 12 30 11 25 34 27 7 57 56 10 22 19 12 13 56 27 14 4 6 17 39 10 25 7 39 17 23 3 6 37 10 60 20 9 14 58 37 12 33 105 20 26 26 46 12 9 20 26 24 18 8 14 5 21.252348993288594
5 63 15 129 26 15 8 41 15 4 14 71 14 6 1 4 5 18 26 6 63 9 21 19 4 4 14 5 25 12 55 5 27 5 13 10 16 17 10 29 11 11 11 39 17 21 6 30 18 8 10 33 47 8 23 31 24 39 34 24 9 37 19 48 46 13 9 39 26 7 9 36 17 15 8 21 5 32 2 32 55 7 4 4 12 3 15 29 12 11 12 28 17 18 36 28 31 12 6 68 13 9 37 6 11 2 36 10 26 4 8 13 20 11 18 4 4 10 24 11 9 12 12 25 39 16 16 36 9 22 14 10 37 22 11 29 10 7 56 8 16 5 10 21 9 18 4 19 13 21 5 24 4 16 25 12 16 55 7 23 11 25 18 5 11 37 36 12 16 10 6 33 15 30 3 13 12 11 8 19 10 17 9 6 11 24 8 48 23 43 11 17 18 4 15 19 27 22 22 54 13 8 17 4 9 9 9 16 25 5 47 5 24 13 21 12 42 6 92 25 23 8 18 5 69 12 20 19 19 0 4 14 39 14 7 1 4 7 10 17 27 9 13 22 24 10 39 15 10 10 18 19 16 24 10 14 35 36 19 16 16 6 27 29 14 40 23 10 23 11 17 19 9 7 16 6 7 27 7 17 15 20 20 9 19 7 48 5 38 30 21 8 12 19 18 10 7 19 28 8 14 11 29 9 8 22 15 12 26 23 10 29 15 3 1 10 10 22 23 27 6 9 20 9 27 18 17 11 7 30 11 8 6 35 22 28 16 7 11 30 10 29 25 33 28 34 24 12 21 19 8 17 18 22 38 11 4 26 9 8 8 32 11 20 12 20 68 9 27 31 7 26 4 12 18 38 21 7 25 18 9 17 19 7 11 10 48 8 24 17 8 31 17 16 10 8 14 21 57 6 8 22 31 17 10 16 10 6 22 30 13 18 14 8 11 12 20 23 10 20 51 5 10 6 28 7 10 41 12 23 8 35 34 8 28 13 27 4 11 21 39 13 21 9 23 37 14 12 11 24 41 27 42 8 22 8 43 20 17 3 42 8 15 54 7 22 27 9 11 16 9 12 5 18 25 17 43 21 13 19 11 19 27 11 15 37 32 35 8 46 23 8 21 38 13 20 8 19 7 13 15 14 18 7 16 76 57 10 10 28 34 24 23 44 19 6 20 2 9 14 22 28 44 4 10 9 19 15 9 13 10 12 11 37 18 16 13 23 14 22 19 5 20 10 13 18 17 29 5 21 5 10 10 8 9 10 6 50 7 28 4 35 10 24 26 10 2 5 28 19 36 17 40 13 23 6 18 7 21 18 5 19 7 11 30 6 35 39 8 35 16 9 6 13 11 6 11 13 14 5 5 39 24 20 22 21 3 9 3 21 10 7 11 18 12 24 11 19 43 19 14 14 10 13 19 9 25 31 36 11 12 18 21 22 10 34 16 24 22 15 36 15 36 13 1 10 10 15 17 13 22 9 18 17 16 101 12 29 7 13 8 22 5 15 16 19 38 14 8 15 38 23 12 24 5 21 8 29 19 6 38 18 8 17 7 20 11 18 34 19 11 12 11 26 4 25 33 22 7 54 48 10 16 15 12 12 52 26 13 4 5 13 38 9 21 6 38 15 19 3 5 34 9 55 17 9 11 54 35 11 29 90 17 25 22 45 11 9 17 20 18 17 8 11 4 18.789261744966443
3 56 16 127 23 15 8 36 13 4 11 61 12 4 1 2 4 12 25 6 54 7 17 12 4 4 12 5 25 6 50 4 18 5 12 9 12 14 8 25 10 11 8 35 16 20 5 30 17 5 9 32 41 8 19 27 21 35 29 20 8 33 16 43 40 9 8 35 23 6 8 33 16 13 8 19 4 26 2 31 48 7 3 4 11 3 12 27 10 10 11 28 15 13 35 23 36 11 5 51 11 7 33 4 9 2 31 9 21 4 8 11 18 10 15 3 4 10 19 9 6 10 10 19 35 14 16 30 7 19 12 9 38 19 7 26 8 4 51 7 15 5 10 17 9 14 3 13 12 15 5 19 3 16 23 12 13 50 7 19 9 23 14 4 9 31 32 11 13 10 5 27 13 27 3 8 12 10 8 17 10 14 8 6 10 17 5 41 21 41 11 13 13 4 14 16 24 19 19 50 13 7 17 4 7 6 6 16 24 5 43 4 18 11 17 10 42 6 80 19 24 7 13 4 62 11 17 14 14 0 4 11 35 13 6 1 4 7 9 15 24 7 10 20 22 8 28 14 8 10 18 18 16 18 9 11 30 31 16 15 13 4 21 30 12 34 19 9 18 9 16 18 7 7 15 6 7 24 7 15 15 17 18 8 15 5 43 5 32 25 21 6 9 18 16 7 8 17 23 7 14 9 28 8 7 18 11 11 25 21 9 24 13 1 1 8 9 18 17 26 4 9 16 9 21 16 15 9 7 24 8 6 6 31 20 22 13 5 10 23 10 28 21 29 26 33 20 11 20 17 8 17 15 19 34 8 4 25 9 5 8 28 6 16 9 17 66 8 26 26 6 21 4 10 15 32 21 7 23 16 6 15 18 6 8 9 44 6 22 15 8 28 13 14 10 7 13 18 50 5 7 18 27 17 8 16 9 6 19 29 11 15 12 7 8 9 17 18 10 19 44 4 7 6 28 5 10 39 12 20 8 35 32 7 24 11 23 4 9 19 35 14 18 7 21 30 10 11 7 24 39 27 39 8 18 7 40 15 16 3 43 7 13 49 7 21 26 9 9 14 7 11 4 13 20 15 33 20 12 16 9 14 24 11 14 34 29 33 8 41 21 8 16 36 10 18 8 16 6 11 12 11 17 6 15 71 53 9 6 24 33 21 21 36 17 6 18 2 8 13 21 21 43 3 9 6 18 15 9 10 9 10 9 29 15 15 12 20 13 16 17 4 17 10 13 15 14 24 5 17 5 10 8 6 8 10 6 41 7 25 4 29 6 20 23 6 2 3 25 17 30 17 35 12 21 4 15 7 20 15 4 16 6 11 28 6 31 33 7 28 14 7 4 12 9 6 9 13 13 4 5 32 19 17 22 18 3 7 2 16 8 5 11 14 10 20 9 16 34 17 12 12 10 13 15 4 25 28 32 8 12 16 19 20 10 35 14 23 21 13 29 13 28 12 1 7 8 13 15 11 19 8 15 18 12 88 11 27 7 10 8 17 5 12 12 20 31 13 8 13 30 19 12 22 5 17 7 30 15 4 37 15 6 15 6 16 9 16 31 15 11 11 11 22 4 24 29 21 6 53 37 6 15 12 9 11 44 25 12 2 4 11 34 8 17 3 36 11 17 3 5 29 9 54 15 9 10 44 32 10 28 80 14 22 20 45 10 6 15 17 15 16 6 11 4 16.506040268456375
2 52 14 110 19 13 6 32 10 3 8 51 10 3 1 1 4 10 22 6 49 7 14 12 4 4 11 5 22 5 43 4 17 4 9 7 9 11 6 25 9 9 8 34 16 15 4 31 16 5 7 31 33 8 19 21 19 33 28 16 8 31 15 37 30 8 8 31 23 6 7 30 12 12 7 19 4 25 1 25 45 7 3 3 10 1 12 23 10 10 9 27 14 10 34 16 37 9 5 45 10 7 32 4 7 1 26 7 20 3 5 11 15 8 13 2 3 7 17 8 5 9 9 16 30 14 14 24 6 17 10 8 36 17 7 23 7 4 48 7 10 3 8 14 7 12 3 11 11 13 4 18 3 13 19 11 10 47 7 17 8 19 14 4 8 28 29 9 11 10 4 26 11 24 2 7 11 10 6 14 8 12 8 5 8 13 5 35 23 38 9 11 13 4 14 15 21 20 16 45 12 6 16 3 6 5 4 17 21 5 38 4 17 9 17 10 34 5 68 15 26 7 11 4 58 11 18 12 12 0 4 10 33 11 5 1 4 5 9 11 22 7 9 20 20 7 25 13 8 8 17 17 13 16 7 11 27 26 14 12 14 3 21 30 12 33 20 7 19 9 14 15 6 7 14 6 6 15 7 13 12 13 18 8 13 5 39 5 24 22 15 6 8 16 13 7 7 14 21 7 13 8 28 7 6 18 11 9 20 18 8 20 11 1 0 7 8 17 14 24 2 7 14 8 21 13 14 7 6 17 6 5 5 26 18 20 11 1 9 17 9 23 18 26 23 33 16 8 16 14 7 16 12 20 33 7 3 23 5 5 6 24 5 13 6 14 62 6 22 25 5 17 4 8 12 27 14 6 24 17 6 15 14 6 7 9 40 5 16 14 7 24 14 10 10 5 11 16 43 4 7 15 23 15 7 17 6 4 19 26 10 12 12 6 8 9 12 19 10 17 37 3 6 5 26 3 8 32 11 17 9 31 30 6 24 10 19 3 6 18 29 12 13 6 20 25 10 11 6 20 37 25 34 7 16 7 36 12 12 3 40 7 10 43 5 19 24 7 7 13 5 9 3 10 18 15 27 19 11 14 8 13 21 9 13 30 29 30 8 35 19 8 14 37 9 14 6 14 5 10 9 11 13 4 14 69 46 8 5 19 29 17 22 30 17 5 18 2 5 12 20 18 35 2 8 4 14 10 9 10 8 10 5 27 12 15 11 19 11 14 16 4 16 9 12 11 12 19 5 15 5 9 8 6 8 8 6 36 7 22 4 27 6 16 20 5 1 3 20 14 29 15 32 10 20 4 13 6 21 13 4 15 5 9 26 6 27 31 6 23 14 5 4 11 8 6 8 7 10 4 5 29 17 14 18 17 2 4 2 14 8 5 8 13 8 14 9 15 29 17 11 11 9 12 12 4 19 26 26 7 11 11 16 18 7 31 9 20 20 12 25 13 24 12 1 7 7 9 15 10 16 8 14 17 11 83 11 26 4 9 6 16 5 11 10 18 28 13 7 11 26 15 13 18 5 17 6 29 14 3 36 11 5 14 5 14 7 13 29 14 10 7 9 19 3 26 29 19 5 49 32 6 13 11 8 10 37 24 12 2 4 9 29 5 14 3 31 9 15 3 4 29 8 50 13 9 9 39 29 8 23 73 12 18 19 43 8 3 14 14 14 14 5 10 4 14.638926174496645
1 49 11 97 15 13 6 28 6 1 8 43 7 3 1 1 4 6 23 6 39 7 13 10 3 3 8 4 21 5 41 4 10 3 8 7 7 9 6 25 9 9 7 35 16 13 4 30 14 5 7 27 28 8 17 19 16 34 26 13 7 30 14 29 29 7 8 29 20 4 6 28 10 11 7 12 4 24 1 20 43 7 3 3 10 1 12 18 7 10 9 22 11 9 31 14 34 7 4 40 10 6 31 4 5 1 27 6 18 3 3 11 15 8 9 2 3 7 15 6 5 8 8 16 27 13 12 19 5 15 10 7 36 13 7 22 6 1 45 5 8 3 7 15 6 10 3 10 9 13 3 20 3 12 19 9 9 44 7 16 7 15 11 4 6 21 25 9 9 8 3 18 10 22 2 6 10 8 5 13 7 13 6 4 7 8 5 27 18 38 6 10 9 3 12 13 16 21 12 42 8 6 15 1 5 5 3 14 18 5 32 4 17 9 15 9 28 2 66 13 23 7 10 2 50 9 18 11 10 0 4 7 30 10 4 1 3 5 5 8 19 7 9 14 20 6 20 10 8 7 15 14 11 15 6 10 24 22 13 10 12 2 20 29 10 26 19 7 16 8 13 12 5 6 11 4 6 13 7 11 11 12 16 6 12 4 34 5 19 20 11 5 8 16 12 6 6 13 19 5 11 5 26 7 5 16 10 9 16 15 6 18 9 1 0 7 6 17 14 22 2 7 11 8 17 13 12 5 4 12 4 5 3 21 16 17 10 1 8 15 9 19 13 22 22 32 14 8 13 13 5 12 9 16 27 7 3 18 5 5 5 20 2 12 4 13 62 5 20 25 4 13 2 7 10 24 13 6 24 14 6 12 12 6 6 7 40 4 17 13 7 21 10 8 9 5 10 12 40 4 5 11 20 11 7 17 6 1 16 24 9 9 11 6 8 6 11 17 9 15 32 3 6 5 25 2 8 31 7 15 8 27 27 6 23 10 15 2 4 18 27 14 11 5 16 24 8 11 5 18 31 24 31 5 15 7 34 10 10 3 36 7 9 38 4 13 22 6 6 13 5 7 3 8 16 15 23 18 9 11 7 13 20 9 8 26 31 26 8 30 13 7 7 36 9 13 5 13 5 7 8 10 9 4 11 55 43 7 4 16 25 14 21 28 13 4 15 1 5 11 15 17 30 2 8 4 13 8 5 10 7 7 5 20 11 13 11 12 10 13 13 4 14 8 12 10 12 18 5 13 5 7 7 6 5 7 5 33 4 22 2 24 5 15 16 5 1 2 17 11 28 15 26 8 18 2 11 6 15 14 4 12 5 9 23 6 24 27 5 18 12 5 4 9 9 6 8 6 10 4 5 25 14 12 15 15 1 3 1 13 7 5 8 11 6 9 8 14 21 15 10 11 9 12 9 3 18 25 23 6 10 8 16 17 7 28 7 18 19 11 22 11 20 13 1 7 6 9 14 9 13 7 12 16 9 66 9 21 2 7 6 12 5 11 8 16 24 13 6 10 20 11 14 11 5 12 6 28 13 2 30 10 4 14 3 12 7 13 25 13 9 6 7 16 3 23 26 17 5 42 29 4 10 10 7 9 33 19 11 2 4 9 25 5 11 2 26 8 12 2 4 30 7 52 13 9 7 34 27 6 15 59 10 17 22 40 7 2 11 12 13 8 5 7 4 12.881879194630873
1 44 11 87 12 12 6 23 6 1 5 38 7 2 1 1 4 5 24 6 36 5 12 8 3 2 6 4 16 5 33 4 10 3 6 7 5 6 6 25 9 7 7 29 14 12 3 24 11 4 7 22 24 5 16 15 11 28 25 12 6 24 12 26 23 5 8 24 14 3 6 24 9 10 7 12 3 20 1 19 39 6 2 2 7 0 12 13 6 9 9 18 11 8 29 13 32 6 3 35 7 6 27 3 4 1 23 6 18 3 3 9 14 7 7 2 3 7 10 4 3 6 6 13 24 11 10 17 4 15 9 5 30 13 6 18 6 1 40 4 7 3 6 15 5 9 2 8 8 11 3 19 2 11 13 7 7 39 7 13 6 12 10 3 4 20 22 9 9 5 1 15 10 18 2 5 10 7 3 12 7 10 4 3 6 8 4 24 14 35 5 9 9 2 11 13 13 20 11 42 7 5 14 1 4 3 3 11 15 4 32 4 15 8 14 8 27 2 58 13 23 7 9 2 42 9 14 9 7 0 3 7 27 8 3 0 2 4 5 6 17 6 7 13 15 6 18 9 7 7 13 13 10 12 6 8 22 21 10 9 12 2 17 25 7 24 18 6 16 7 12 11 5 6 10 3 4 10 7 11 11 11 15 5 10 4 30 4 15 19 10 5 7 16 11 6 5 10 18 4 9 3 20 4 4 13 10 7 13 14 6 17 9 1 0 7 3 12 14 21 2 6 11 5 15 13 9 4 3 10 3 4 3 13 13 13 9 1 7 14 9 16 10 18 20 28 10 7 10 13 5 10 8 15 28 6 3 18 4 5 4 13 2 12 4 13 53 3 18 22 3 11 2 7 10 22 9 6 23 13 6 10 12 5 5 5 35 4 17 12 5 22 6 7 7 3 8 11 34 3 4 12 18 11 6 15 5 1 14 20 9 8 10 4 7 5 10 17 9 13 27 2 6 5 21 2 8 27 7 12 7 23 19 5 17 10 12 2 4 17 26 13 10 5 14 25 7 10 3 16 30 25 29 2 12 5 32 8 8 3 33 3 8 33 2 10 17 4 4 12 4 6 3 6 16 13 16 15 9 9 7 11 17 8 5 19 28 22 6 23 10 7 6 36 8 10 3 10 5 6 5 10 9 4 9 46 38 7 3 15 21 12 16 21 10 4 14 1 5 10 13 16 26 1 6 4 10 8 4 10 6 6 5 18 11 12 11 9 10 11 11 4 12 6 10 7 10 16 5 9 3 7 4 4 4 7 5 28 3 20 1 22 5 14 14 3 1 2 17 8 27 12 23 8 16 2 9 6 13 12 3 11 4 8 20 5 23 24 4 17 12 5 3 9 10 6 7 5 8 3 5 22 12 11 15 15 1 3 1 9 6 5 8 9 5 7 7 12 20 12 10 10 8 9 8 2 15 23 20 6 9 7 13 17 6 26 7 16 15 8 18 9 15 12 1 6 4 8 8 7 10 7 11 15 8 58 7 17 2 6 4 11 5 7 6 14 22 12 6 7 16 10 11 11 5 11 5 24 12 2 23 10 4 10 2 12 7 11 21 12 9 6 6 15 3 20 23 17 3 40 26 3 10 9 7 9 28 16 11 2 4 7 22 3 10 2 23 8 10 2 4 24 7 46 12 8 7 28 24 6 14 54 10 14 19 33 7 2 7 11 10 7 5 6 4 11.25234899328859
1 39 11 76 10 10 3 22 5 1 4 32 5 2 1 1 3 4 21 4 31 5 11 8 3 2 6 3 11 5 26 4 9 3 5 7 5 4 6 22 7 6 7 29 13 11 3 21 10 4 5 21 24 4 12 13 8 27 19 11 5 22 9 20 22 5 6 18 12 3 5 19 7 8 6 11 3 19 1 17 37 5 2 2 5 0 9 9 5 9 8 16 8 7 28 10 26 5 2 31 5 6 28 3 4 1 21 6 16 2 3 8 12 6 6 2 3 7 10 4 2 5 6 9 22 9 9 15 2 10 8 3 30 12 5 16 4 1 36 2 6 3 6 11 5 9 1 8 5 8 3 17 2 9 12 7 6 37 7 11 4 12 10 3 3 17 20 7 9 3 1 13 10 17 2 5 9 5 2 11 7 10 4 2 6 8 4 21 12 35 5 9 9 1 9 13 11 18 11 35 4 4 11 1 4 3 3 11 13 3 31 4 13 7 10 8 24 1 51 12 21 7 7 2 36 8 13 9 7 0 2 4 21 8 2 0 2 4 4 4 17 6 5 13 15 6 14 8 6 5 13 14 10 10 4 5 19 18 8 7 9 2 16 25 5 23 21 6 16 7 8 9 4 4 9 2 4 9 5 9 10 9 13 4 10 3 31 3 14 17 9 4 6 13 10 5 3 8 16 3 9 3 14 3 4 10 8 6 11 13 5 14 8 1 0 7 3 10 13 18 2 3 9 5 11 13 6 2 2 7 2 2 2 11 13 12 5 1 5 13 8 14 8 15 19 29 9 6 11 11 3 10 5 14 23 5 2 15 4 5 4 9 2 10 3 11 49 3 16 22 3 10 2 6 7 20 9 6 20 11 6 9 10 4 4 4 27 3 15 10 5 18 5 6 5 2 7 10 27 3 2 7 16 8 3 14 5 1 15 14 5 8 7 3 7 4 7 17 7 11 21 1 5 3 18 1 7 26 7 12 6 19 16 4 16 8 11 1 3 15 20 11 9 5 13 24 4 8 3 13 31 22 27 1 10 4 22 8 6 3 27 3 7 29 2 8 15 4 3 11 4 6 3 5 15 12 14 12 5 9 6 11 14 6 5 15 26 19 6 20 9 6 5 36 6 9 3 8 5 5 5 9 8 3 6 41 30 7 3 15 21 11 13 18 8 3 12 1 4 7 9 15 25 1 6 3 9 5 4 10 5 4 5 13 6 11 9 8 9 9 10 3 12 6 10 5 9 14 1 7 3 6 3 4 3 5 2 22 2 17 0 18 5 13 12 3 1 2 15 8 21 10 22 5 16 2 9 4 8 14 3 8 4 8 18 5 19 21 4 15 10 5 2 7 9 4 4 3 6 3 4 20 8 10 14 14 1 2 1 9 5 5 6 8 6 6 6 9 18 12 10 9 5 7 7 2 14 22 18 5 7 6 11 14 6 23 5 14 12 5 14 6 12 12 0 5 3 6 8 7 8 6 9 13 7 48 6 14 1 5 2 9 5 6 5 12 17 12 6 5 14 9 11 10 5 8 5 26 11 2 21 9 4 9 2 11 7 8 17 12 8 5 5 13 3 15 19 13 3 36 25 3 8 8 6 10 23 13 10 2 3 7 17 3 9 2 23 8 8 2 4 22 6 40 9 8 5 22 23 5 11 50 8 14 14 30 6 2 5 7 9 6 5 5 3 9.783892617449665
1 33 10 68 8 7 3 19 4 1 4 26 4 1 1 1 3 4 20 4 28 5 10 4 3 2 6 2 10 4 24 4 9 3 5 7 5 2 5 22 5 5 5 28 14 10 2 19 7 3 5 18 20 3 11 12 8 25 14 7 3 17 8 17 18 4 4 15 11 2 4 17 6 7 5 11 3 18 1 13 36 4 2 2 4 0 8 9 4 6 6 16 7 6 25 9 21 5 2 27 4 5 30 3 4 0 17 6 17 1 3 7 10 5 5 2 3 5 8 2 2 4 6 8 21 8 8 13 2 6 7 2 29 11 4 14 4 1 33 2 5 3 6 9 4 8 1 7 4 7 3 15 0 8 10 7 5 31 5 10 3 9 8 3 2 15 19 5 7 2 1 11 9 15 2 4 8 4 2 11 5 8 4 1 4 7 4 19 9 32 5 6 9 1 9 13 7 19 10 34 3 3 8 0 4 1 3 10 11 2 29 4 12 7 6 8 23 0 46 10 22 6 7 2 35 7 14 8 7 0 2 4 20 6 1 0 2 2 3 3 16 5 5 11 15 5 13 7 6 4 13 13 7 9 3 5 18 16 7 7 8 1 15 25 5 23 16 5 14 7 8 7 3 4 8 2 3 7 4 7 7 8 10 3 7 3 32 3 11 13 9 4 6 13 9 5 3 6 11 3 10 2 14 3 4 7 6 6 10 9 5 12 6 1 0 7 3 8 11 17 2 2 9 5 9 9 6 2 1 5 2 2 0 9 12 12 4 1 4 12 8 12 8 15 21 26 7 5 12 7 2 10 3 14 17 5 1 13 4 5 2 7 2 8 3 8 41 2 15 17 3 8 2 5 6 18 7 4 16 9 5 9 8 4 4 3 25 3 9 9 5 17 5 5 4 1 6 8 25 2 2 6 12 7 2 10 5 0 14 13 5 7 6 2 5 4 6 16 7 8 18 1 5 2 15 1 7 26 6 11 4 16 14 3 13 8 11 1 3 14 17 12 8 4 12 26 4 8 3 12 29 21 28 1 9 4 18 5 5 3 23 2 5 25 1 7 13 4 3 8 3 4 2 4 14 9 11 8 5 8 6 10 10 4 5 14 25 17 6 17 8 4 2 32 6 8 3 7 3 4 2 7 4 3 6 33 29 7 3 14 18 9 12 18 8 3 10 0 4 6 8 14 18 1 6 1 8 5 3 9 4 2 4 11 5 14 6 4 8 9 10 3 10 6 10 4 7 13 1 6 3 4 3 4 3 5 2 20 1 15 0 15 3 13 11 2 1 1 14 8 19 8 17 5 14 2 8 4 6 14 3 8 4 8 14 4 17 18 4 15 8 4 2 6 10 2 4 3 4 1 3 16 7 9 14 13 1 2 1 8 4 5 5 7 9 4 6 9 14 12 8 7 4 6 6 2 14 20 17 5 5 4 9 13 4 18 4 14 10 5 13 6 10 12 0 4 2 6 8 5 8 4 8 12 6 40 6 12 1 5 2 7 5 4 5 12 14 10 6 4 12 8 9 10 4 8 3 24 10 2 19 8 4 9 2 7 5 7 14 11 7 4 5 10 3 13 16 12 3 35 24 3 8 7 5 9 20 10 9 1 3 4 16 3 8 2 20 8 6 2 3 14 6 39 6 6 3 20 21 5 9 47 8 15 12 28 5 2 5 5 9 6 4 4 3 8.608053691275169
0 25 8 56 8 5 3 19 4 0 4 23 3 1 1 1 2 4 19 3 25 5 9 4 3 1 6 2 8 4 21 4 5 3 4 5 5 1 5 16 5 5 5 27 11 10 1 16 7 3 4 18 20 3 10 11 8 23 13 5 2 16 4 16 15 4 4 10 9 2 4 13 5 6 4 10 3 16 1 12 33 3 2 2 3 0 8 8 4 5 6 13 4 4 25 8 16 5 2 22 3 5 30 3 3 0 16 5 17 1 3 7 10 5 4 2 2 5 7 1 2 4 4 8 18 7 7 13 2 5 7 1 29 9 2 11 4 1 31 2 4 3 5 9 3 6 1 5 4 7 3 9 0 5 7 7 5 27 4 8 3 10 7 2 1 13 15 5 6 2 0 10 8 14 0 4 8 4 2 9 3 9 3 1 3 6 3 16 6 31 5 6 10 1 8 9 7 12 9 37 3 2 7 0 4 1 2 8 10 2 25 3 10 7 6 7 21 0 39 9 23 5 7 2 34 7 11 8 6 0 2 4 18 6 1 0 2 2 3 3 16 5 3 12 15 4 11 7 6 3 13 12 7 7 3 4 17 13 6 7 7 0 14 20 4 19 16 5 12 5 6 7 3 3 7 2 3 7 4 6 6 8 8 2 6 2 28 2 10 12 8 4 7 12 7 5 1 6 8 2 11 1 12 2 4 4 6 6 10 7 4 11 4 1 0 7 2 7 10 16 2 2 7 4 9 7 6 2 1 5 2 2 0 7 10 10 4 1 4 9 6 8 8 12 20 22 7 4 10 5 1 9 3 14 13 4 1 11 4 3 2 6 2 8 3 8 34 1 11 15 2 6 2 5 3 17 7 3 16 7 4 7 7 4 3 2 25 3 7 9 4 15 4 5 4 1 4 8 23 2 2 4 12 7 2 9 5 0 12 12 2 7 5 2 4 3 3 15 6 8 11 1 5 1 14 1 5 23 6 8 4 13 12 3 12 8 9 0 2 11 17 15 6 3 12 23 4 8 2 10 23 14 21 1 9 3 14 4 4 2 19 2 4 21 1 6 13 3 3 7 2 4 1 4 13 9 11 7 4 7 7 10 10 5 5 13 22 14 6 17 6 4 2 29 6 7 3 7 3 4 1 7 4 3 5 28 23 6 2 12 17 6 11 14 7 3 7 0 3 5 6 13 13 1 6 1 8 4 3 9 4 1 2 11 3 13 6 4 7 7 9 2 9 5 8 4 7 11 1 4 2 4 3 3 3 5 1 17 0 13 0 14 3 12 10 2 1 1 14 8 16 7 16 5 14 1 8 4 4 14 3 7 4 5 14 4 15 17 3 13 8 3 2 5 9 2 3 3 4 1 3 10 5 9 11 12 1 1 1 7 4 4 5 7 9 3 5 9 11 12 7 7 3 5 5 2 14 18 14 5 5 4 7 9 3 16 3 11 8 5 12 6 9 10 0 3 2 6 5 5 8 4 8 10 5 35 5 11 1 5 2 6 5 3 5 11 10 9 6 4 10 6 10 9 4 7 2 24 9 1 13 8 4 9 2 6 5 6 12 8 6 4 5 10 3 13 16 12 3 30 17 3 7 6 6 9 13 10 6 1 3 3 13 3 7 2 21 6 6 1 3 12 5 36 5 4 2 19 21 4 6 43 6 13 11 28 4 2 3 5 7 5 4 3 3 7.5825503355704699
0 24 8 51 8 4 3 19 4 0 4 18 3 1 1 1 2 4 18 1 24 5 9 4 3 1 6 2 5 3 15 3 5 2 4 5 4 0 4 14 4 5 3 26 12 9 0 12 7 3 3 17 17 2 6 11 6 19 11 3 2 12 4 15 14 3 4 10 8 1 3 13 4 6 3 10 2 15 0 10 29 2 2 2 3 0 4 7 4 3 4 12 4 4 23 6 16 4 2 20 3 5 29 3 3 0 15 5 19 1 3 5 9 4 4 2 1 4 7 1 2 4 3 7 17 7 7 9 1 5 7 1 27 7 2 8 3 0 23 2 4 2 4 8 3 4 1 4 3 6 3 6 0 4 6 5 5 24 3 6 2 7 7 1 1 12 16 3 6 2 0 8 8 14 0 4 7 1 1 8 3 8 3 1 2 5 3 13 7 28 5 4 12 0 6 9 7 9 4 33 2 1 6 0 3 1 2 6 8 1 19 2 10 5 6 6 15 0 36 8 20 5 5 2 26 7 5 5 5 0 2 3 17 5 1 0 2 2 3 3 17 5 2 9 15 4 9 4 6 2 10 7 5 5 3 4 14 9 4 5 6 0 13 18 4 15 18 3 11 4 6 7 3 3 6 2 3 5 4 6 5 7 7 2 6 2 32 2 9 11 5 4 10 9 5 4 1 6 5 2 12 1 9 1 2 4 4 6 9 6 3 10 3 1 0 6 2 5 9 14 1 2 6 4 8 6 5 2 1 5 1 2 0 7 10 9 3 1 4 9 4 7 7 10 21 18 7 4 9 5 1 8 1 14 12 4 1 9 4 2 1 5 2 5 3 5 31 1 9 13 2 6 2 5 3 14 7 2 15 7 3 3 6 2 2 2 23 2 6 8 4 15 3 3 4 0 2 8 20 2 2 2 10 5 2 8 5 0 9 11 2 7 3 2 4 3 3 13 6 8 9 1 3 1 8 1 5 20 4 7 4 10 11 3 11 8 7 0 2 9 14 16 6 2 11 21 3 8 2 8 20 11 18 1 7 1 13 3 2 1 17 2 4 19 1 5 14 3 3 8 1 4 1 3 11 7 10 6 4 7 6 8 9 6 5 11 22 12 6 14 5 2 2 24 6 7 2 5 2 4 1 6 4 3 4 26 22 6 2 12 13 6 11 13 7 3 7 0 3 4 6 10 12 1 5 1 7 2 2 9 3 1 1 9 2 13 6 3 6 6 6 2 6 5 8 3 7 8 1 4 1 4 1 3 3 5 1 14 0 11 0 13 3 9 9 2 1 0 13 8 13 5 12 4 14 1 6 4 4 13 3 7 3 5 13 2 13 14 3 11 7 3 1 4 6 2 3 3 3 1 1 8 4 6 8 9 1 1 1 6 4 3 4 5 10 3 2 7 10 12 6 7 3 5 5 2 11 16 13 3 5 4 7 7 1 13 2 9 8 5 9 4 7 10 0 1 0 4 4 5 8 4 7 10 5 29 4 10 0 4 2 5 2 3 5 11 9 9 6 3 9 4 8 7 2 5 1 21 9 1 12 5 3 8 2 7 3 5 9 7 6 4 5 8 3 13 11 10 3 29 15 2 6 6 6 8 12 8 6 1 3 3 11 3 6 2 20 6 5 1 2 12 5 30 5 2 2 17 16 4 4 34 4 10 10 25 4 2 3 5 7 4 4 2 2 6.597315436241611
0 20 6 44 7 2 2 18 3 0 4 13 2 1 1 1 1 3 15 1 19 4 8 3 3 1 6 1 5 3 15 2 5 2 4 4 4 0 4 14 4 5 3 24 8 8 0 10 6 3 3 13 15 1 4 9 4 19 10 3 2 12 4 14 14 3 4 8 7 1 3 10 4 6 2 10 2 12 0 7 23 2 2 2 3 0 4 6 4 3 3 10 3 4 21 6 14 4 2 18 3 5 26 3 3 0 14 5 17 1 2 4 8 4 3 1 1 3 7 1 1 4 2 6 16 6 6 9 1 3 5 1 27 6 2 5 1 0 20 2 4 2 4 7 2 2 1 3 3 6 3 5 0 4 6 5 4 20 3 5 2 6 6 0 1 12 15 3 6 1 0 5 8 14 0 4 7 1 1 6 3 6 3 1 2 3 2 13 6 23 5 3 14 0 6 9 5 8 4 30 2 1 6 0 3 1 2 4 6 1 18 2 7 4 5 5 13 0 30 7 17 5 3 1 23 7 5 4 5 0 1 3 14 5 1 0 1 1 3 3 17 4 2 6 16 3 8 4 3 1 10 6 5 5 3 4 13 6 3 5 6 0 12 15 4 13 20 3 9 3 4 6 2 3 5 2 2 5 4 4 5 6 7 2 6 1 32 1 8 10 4 4 9 9 3 3 0 5 5 2 10 1 7 0 2 4 3 4 7 5 2 8 3 1 0 3 2 4 9 14 1 1 5 4 3 5 4 1 0 4 0 2 0 6 10 9 3 1 4 8 2 6 6 9 19 15 4 4 8 5 0 6 1 9 12 3 1 8 4 2 1 5 2 4 3 5 29 1 9 12 2 4 2 4 3 8 6 2 10 7 3 3 5 2 1 1 18 1 5 7 4 14 3 2 3 0 0 8 18 1 2 2 9 4 2 9 4 0 10 10 2 7 3 1 4 3 1 11 5 8 7 1 3 1 7 0 3 20 4 7 3 9 10 3 10 7 7 0 2 9 13 17 4 2 12 18 3 7 2 7 16 10 15 1 5 1 12 3 1 0 15 1 4 18 1 4 14 3 2 7 1 3 1 3 8 6 7 5 4 6 6 8 8 6 4 9 20 9 6 12 5 2 2 24 5 5 1 5 2 4 1 5 4 3 2 23 19 6 1 11 10 4 8 12 5 3 6 0 1 4 5 10 10 1 4 1 6 2 2 8 2 1 1 7 0 15 6 2 6 5 6 2 5 4 8 3 7 8 1 4 1 3 1 2 3 3 1 15 0 11 0 11 3 8 7 2 1 0 9 7 13 5 12 4 14 1 6 1 2 11 2 5 2 3 10 2 13 14 1 8 4 2 1 4 6 2 3 3 3 1 1 6 4 6 7 9 1 1 1 6 3 3 4 5 11 3 2 6 9 12 6 7 2 4 4 2 9 12 9 3 3 3 5 6 1 13 2 8 6 4 7 4 6 9 0 1 0 4 4 4 8 4 6 9 4 27 3 9 0 3 2 4 1 3 5 9 6 8 4 3 8 4 9 6 1 5 1 18 10 1 9 5 3 7 2 7 1 5 8 7 5 3 5 7 2 12 9 5 2 27 13 2 6 5 7 6 10 6 4 1 3 3 9 3 5 1 16 5 4 1 2 10 4 28 4 2 2 15 13 3 3 32 3 7 9 22 3 1 3 5 6 4 4 2 1 5.781208053691275
0 19 6 37 6 2 1 15 3 0 4 9 2 1 1 1 0 2 16 1 17 3 8 3 3 1 6 1 5 2 15 2 4 2 4 1 4 0 4 12 3 5 3 23 8 6 0 10 6 3 3 11 13 1 3 9 4 16 7 3 2 11 3 12 12 3 3 7 5 1 2 10 2 6 2 8 2 10 0 6 19 1 1 1 3 0 4 5 3 3 2 7 3 4 21 5 12 3 2 12 3 4 23 3 3 0 13 4 14 1 2 4 7 3 3 1 1 2 6 1 1 4 2 4 13 4 4 8 1 2 4 1 24 5 2 4 1 0 18 2 3 1 3 7 2 1 1 3 3 6 2 5 0 4 5 4 3 18 2 5 1 4 6 0 1 11 12 2 6 1 0 4 6 14 0 4 7 1 1 6 3 7 3 1 2 2 2 13 7 20 5 2 16 0 5 9 3 6 4 27 2 1 6 0 2 0 2 4 4 1 16 1 6 3 5 2 9 0 26 6 17 4 3 1 16 6 4 3 5 0 1 2 11 2 0 0 1 1 2 2 17 4 1 6 15 3 6 3 3 1 9 6 4 5 3 3 12 6 2 3 4 0 12 13 4 13 21 3 8 3 3 4 1 3 3 1 1 4 4 1 5 6 6 1 6 1 32 1 6 8 4 4 10 7 2 2 0 3 5 2 11 1 7 0 2 2 3 4 7 4 2 8 2 1 0 3 1 3 6 11 1 0 5 3 2 5 3 1 0 3 0 2 0 6 9 8 2 0 4 8 2 4 5 9 20 13 4 3 6 5 0 6 1 9 11 3 1 4 3 0 1 4 1 3 3 5 26 1 7 8 2 2 2 4 3 3 6 1 10 5 3 2 4 2 0 0 17 1 4 6 3 13 2 2 3 0 0 8 17 1 2 2 8 4 1 8 3 0 11 10 2 6 3 1 3 2 1 10 2 6 7 1 3 0 5 0 2 19 2 6 3 9 9 3 6 7 7 0 1 8 11 15 4 1 13 13 3 6 2 4 13 10 12 1 4 1 12 3 1 0 15 0 4 17 1 3 13 3 1 7 0 3 1 2 7 5 6 4 4 6 6 8 7 8 2 9 18 9 5 12 5 2 2 23 4 4 0 5 2 4 1 4 4 2 2 21 18 6 1 9 9 3 8 6 4 2 6 0 1 4 5 9 9 1 4 1 4 2 2 7 2 1 1 7 0 11 5 2 6 4 5 1 5 4 6 2 6 7 0 3 1 3 1 2 3 3 1 13 0 10 0 11 2 6 5 2 1 0 8 7 13 5 11 4 13 1 6 1 1 12 2 5 2 3 9 2 11 12 0 8 4 2 0 4 4 2 2 3 3 1 1 6 3 5 6 8 1 1 1 6 3 3 4 4 11 3 2 5 9 10 5 7 1 3 3 2 9 11 9 3 3 3 5 5 1 10 2 8 6 4 7 3 5 6 0 1 0 4 4 2 8 4 6 7 4 25 3 9 0 3 2 4 1 3 4 9 5 7 4 3 6 4 8 5 1 5 1 13 11 1 6 5 3 6 1 6 1 5 7 6 5 2 5 4 2 10 9 5 2 20 11 2 5 5 6 6 7 5 3 1 2 3 7 1 5 1 14 5 4 1 2 7 3 25 3 1 2 12 12 3 2 24 3 6 7 21 3 1 3 5 6 3 4 1 1 5.0778523489932889
0 18 5 33 4 2 1 14 3 0 4 7 2 1 1 1 0 2 13 1 15 2 6 3 2 1 6 1 4 2 15 0 3 2 4 1 4 0 3 13 1 4 3 19 7 5 0 9 3 2 3 8 12 1 2 7 4 16 7 2 2 8 2 10 10 3 3 4 4 1 1 7 2 5 1 7 2 9 0 4 20 1 1 1 3 0 4 3 3 2 1 7 2 4 21 5 12 2 2 9 3 4 21 3 2 0 13 4 13 1 1 4 6 3 3 0 1 1 6 1 1 4 2 4 15 4 3 7 1 2 2 1 20 4 2 4 0 0 16 2 2 1 2 2 2 1 0 3 3 4 2 4 0 4 4 2 3 18 2 4 1 4 5 0 1 7 10 2 5 1 0 4 4 13 0 3 7 1 1 4 2 7 2 1 2 2 2 12 7 17 5 2 15 0 4 9 3 4 4 27 1 1 6 0 2 0 2 3 4 1 13 1 6 3 5 2 7 0 21 4 16 2 2 1 14 6 4 3 4 0 1 2 10 2 0 0 0 1 1 2 19 4 1 7 16 3 5 3 2 1 7 6 4 3 3 3 9 5 1 3 3 0 10 10 4 12 16 2 7 3 3 4 1 3 3 0 1 4 4 1 4 6 5 1 6 1 32 1 5 8 3 4 9 7 2 2 0 3 5 2 10 0 6 0 2 1 3 3 5 4 2 5 2 1 0 2 1 3 5 11 0 0 5 2 1 5 3 0 0 2 0 2 0 5 8 6 1 0 3 7 2 3 5 4 16 9 4 3 5 4 0 6 1 9 10 3 1 3 2 0 1 2 1 3 1 5 26 1 6 6 2 2 2 4 3 3 5 0 10 3 3 2 4 2 0 0 15 1 4 5 2 11 2 2 2 0 0 7 15 0 1 2 6 3 1 8 2 0 11 9 2 6 3 1 2 1 1 8 2 5 7 1 2 0 5 0 1 15 1 6 2 7 6 3 5 7 6 0 0 5 11 13 4 1 11 12 3 6 2 4 13 9 9 1 1 1 8 3 1 0 14 0 4 14 1 3 12 3 0 6 0 2 0 1 5 5 6 1 3 5 6 7 7 8 2 8 16 9 5 8 5 2 2 19 3 4 0 3 2 2 0 3 4 2 1 16 17 6 1 9 9 2 7 4 4 0 6 0 1 4 4 7 8 1 4 1 4 1 1 6 2 0 1 6 0 12 5 2 5 3 5 1 5 4 6 2 4 4 0 3 1 3 1 1 2 3 1 12 0 10 0 10 1 5 5 2 1 0 7 7 12 5 10 3 8 1 5 1 0 9 2 4 2 3 8 2 10 11 0 7 4 2 0 3 4 1 2 3 2 1 0 4 3 4 5 8 1 1 1 6 2 3 4 4 7 3 2 5 9 10 5 7 1 3 2 2 5 9 9 2 2 3 4 5 1 9 2 6 4 3 5 3 4 4 0 1 0 4 3 2 7 3 5 5 4 21 3 8 0 3 2 4 1 3 4 8 4 6 4 3 5 4 7 4 1 5 1 11 12 1 6 5 3 6 0 6 1 3 6 6 5 1 5 4 2 10 8 3 1 15 10 1 5 3 6 5 5 4 3 1 2 3 6 1 3 1 12 4 3 1 2 6 2 18 2 1 2 11 12 3 2 23 3 5 7 17 3 1 3 5 5 2 2 1 0 4.424161073825504
0 13 5 31 3 2 1 15 3 0 4 7 2 1 1 1 0 2 9 1 11 2 6 3 2 1 5 1 4 1 15 0 3 1 4 1 3 0 3 10 1 4 3 16 6 5 0 9 2 2 2 8 11 1 2 7 4 15 7 1 2 6 1 8 9 3 3 4 3 1 1 6 2 4 1 7 1 8 0 1 19 1 1 1 2 0 4 3 3 1 1 5 1 1 17 5 10 2 1 7 2 4 17 3 2 0 12 3 9 1 1 2 5 2 2 0 1 1 4 1 0 4 0 3 14 4 3 6 1 2 2 1 20 4 2 1 0 0 15 2 2 1 1 2 1 1 0 2 3 4 2 4 0 3 4 1 2 15 2 4 1 4 5 0 1 7 7 1 5 1 0 4 3 10 0 3 6 1 1 4 2 8 2 1 1 2 1 9 5 18 5 2 13 0 3 9 2 4 4 25 1 1 6 0 2 0 2 3 3 1 11 0 6 2 5 2 6 0 23 4 16 2 1 1 12 6 4 3 3 0 1 2 9 2 0 0 0 1 1 2 16 3 0 7 13 2 5 3 1 0 6 4 4 2 3 2 7 5 1 2 1 0 9 10 4 10 11 1 6 3 3 4 1 3 2 0 0 4 2 0 4 6 5 1 5 1 33 1 4 8 3 3 7 5 2 1 0 3 3 2 10 0 4 0 2 1 3 1 5 3 1 4 2 1 0 2 1 3 6 10 0 0 5 2 1 5 3 0 0 2 0 2 0 4 7 4 1 0 3 6 2 3 4 4 15 6 4 1 4 4 0 5 1 8 7 3 1 3 1 0 0 2 1 3 0 4 28 1 6 4 2 2 2 2 3 3 3 0 9 3 3 2 4 2 0 0 13 1 3 3 2 10 2 2 2 0 0 7 15 0 1 2 4 3 0 6 2 0 9 7 2 4 3 1 2 0 1 7 2 3 6 0 2 0 3 0 1 11 1 6 2 7 4 3 4 7 6 0 0 5 10 12 3 1 12 12 3 5 1 4 12 10 7 0 1 1 8 2 1 0 14 0 4 12 1 2 11 1 0 5 0 1 0 1 5 5 5 1 3 5 4 6 5 10 2 7 15 6 4 6 4 1 2 17 3 2 0 3 1 1 0 2 4 2 1 14 13 5 1 6 9 1 5 4 4 0 6 0 1 4 2 5 7 1 4 1 4 0 1 5 2 0 0 6 0 10 5 2 4 2 4 1 4 4 5 2 3 3 0 3 1 3 1 1 1 3 1 12 0 10 0 9 1 5 4 1 1 0 6 7 10 4 9 1 8 1 4 0 0 9 1 4 2 2 8 2 10 11 0 7 4 2 0 3 3 1 2 3 2 1 0 4 2 3 3 7 1 1 0 5 1 1 3 4 6 3 2 4 8 9 5 6 1 3 2 2 4 9 8 1 1 3 4 5 1 6 2 6 4 3 4 2 2 4 0 1 0 3 2 2 6 3 4 4 4 23 3 8 0 3 2 4 1 3 4 6 3 5 3 3 4 4 4 4 1 5 1 9 13 0 5 3 3 6 0 4 1 3 6 6 5 1 4 4 2 10 7 3 0 13 9 0 4 3 6 5 5 4 2 0 2 2 5 1 3 1 11 4 3 1 2 5 1 16 2 1 1 11 12 3 2 21 3 3 5 13 3 1 3 2 5 2 2 1 0 3.887248322147651
0 12 5 29 1 2 0 12 3 0 4 7 1 1 1 1 0 2 8 1 10 2 5 2 1 1 4 1 4 1 14 0 3 1 2 1 2 0 3 11 1 4 2 14 5 4 0 8 1 2 1 5 9 1 2 7 4 15 6 0 2 4 1 7 10 3 3 3 3 1 1 3 2 4 1 3 0 6 0 1 18 1 1 1 1 0 4 3 3 1 1 4 1 1 18 4 7 2 1 7 2 4 16 3 2 0 9 2 8 1 1 2 5 1 1 0 1 1 4 1 0 4 0 3 11 3 3 5 1 2 1 1 20 4 1 1 0 0 14 1 2 1 1 2 1 1 0 2 3 3 2 3 0 3 4 1 2 15 1 4 1 2 4 0 0 6 7 1 5 0 0 3 2 8 0 3 5 0 1 4 2 8 1 1 1 2 1 9 5 14 3 1 13 0 2 7 1 4 2 23 1 1 5 0 2 0 2 1 3 0 10 0 5 2 3 2 5 0 20 2 14 2 1 1 7 6 3 3 3 0 1 1 9 2 0 0 0 1 1 2 13 2 0 8 12 2 5 2 1 0 6 3 4 2 2 2 6 5 0 1 1 0 8 10 3 10 10 1 6 3 3 3 1 2 1 0 0 3 2 0 4 5 4 1 5 1 35 1 3 6 2 3 7 5 2 1 0 3 3 1 9 0 2 0 2 0 3 1 4 3 1 4 2 1 0 1 1 3 5 8 0 0 5 2 1 5 2 0 0 2 0 2 0 3 6 3 0 0 3 6 2 1 4 4 13 6 4 1 3 3 0 5 0 7 6 2 1 3 0 0 0 2 1 2 0 4 24 1 5 2 2 1 1 2 3 3 2 0 7 3 1 1 3 1 0 0 11 1 3 2 1 9 2 2 2 0 0 7 13 0 1 2 4 3 0 8 2 0 8 5 2 3 3 1 1 0 1 5 1 2 6 0 2 0 3 0 0 8 1 5 2 6 3 3 4 6 4 0 0 5 10 11 3 1 10 7 3 4 1 4 9 8 4 0 0 1 7 1 1 0 13 0 2 12 1 2 10 1 0 4 0 1 0 1 5 3 4 1 3 5 2 6 5 12 2 7 14 5 4 6 4 1 1 15 3 1 0 3 1 1 0 1 3 2 1 13 10 5 0 3 8 1 4 2 4 0 8 0 1 3 2 5 7 0 4 1 4 0 0 5 2 0 0 5 0 9 5 2 2 2 4 0 3 4 3 1 3 3 0 2 1 2 0 1 1 3 1 11 0 9 0 8 1 5 4 1 1 0 5 7 6 3 7 1 6 1 4 0 0 8 1 4 2 2 7 2 8 10 0 5 4 2 0 3 3 1 2 1 2 1 0 3 1 3 3 6 1 1 0 5 1 1 3 4 6 3 0 4 7 9 5 5 1 3 2 2 3 9 8 1 1 3 4 5 1 5 1 4 4 2 3 1 2 2 0 0 0 3 1 2 5 3 3 4 4 17 3 7 0 2 1 2 1 1 3 6 3 4 1 1 3 4 4 3 1 5 1 7 11 0 3 3 2 5 0 3 1 3 3 5 4 1 3 4 1 9 7 3 0 12 5 0 4 2 5 5 3 4 2 0 2 2 4 1 2 1 8 3 3 1 2 3 1 12 2 1 1 8 10 3 2 17 2 3 4 12 3 1 3 2 5 2 2 0 0 3.3651006711409399
0 12 4 21 1 2 0 12 3 0 3 6 0 1 1 1 0 2 8 1 11 2 5 2 0 0 4 0 3 1 13 0 3 1 2 0 2 0 3 11 1 4 2 11 4 4 0 7 1 2 1 4 9 0 2 5 4 13 6 0 2 3 1 7 8 3 3 3 3 0 1 3 2 2 1 3 0 6 0 1 17 1 1 1 1 0 3 3 3 1 1 4 1 1 18 3 6 2 1 4 1 3 14 3 2 0 7 2 8 0 1 2 5 1 1 0 1 1 3 0 0 3 0 3 9 2 2 5 1 1 1 1 21 3 1 1 0 0 14 1 1 1 1 2 1 0 0 2 3 3 2 3 0 1 3 0 2 15 1 2 1 2 4 0 0 5 5 1 5 0 0 2 2 8 0 1 5 0 1 4 2 7 1 1 1 1 1 6 5 12 2 1 12 0 2 6 1 5 2 20 1 1 4 0 2 0 2 1 3 0 10 0 5 2 2 2 5 0 18 2 13 2 1 1 4 6 3 3 1 0 1 1 8 2 0 0 0 1 1 2 12 1 0 6 13 2 3 2 1 0 6 3 4 2 1 1 3 5 0 1 1 0 7 9 2 9 12 1 5 3 2 2 0 2 1 0 0 2 2 0 3 5 3 1 5 1 36 1 2 4 2 3 6 5 2 1 0 2 2 1 7 0 2 0 2 0 3 1 4 2 1 3 2 1 0 1 1 2 4 7 0 0 4 1 0 5 2 0 0 2 0 2 0 2 5 2 0 0 2 6 2 1 3 4 13 6 3 1 2 2 0 5 0 5 4 1 1 3 0 0 0 1 1 0 0 4 24 1 5 2 1 1 1 2 3 3 1 0 5 1 1 1 2 1 0 0 10 1 2 2 1 8 1 2 2 0 0 6 11 0 1 2 4 3 0 6 1 0 7 3 2 2 0 1 1 0 1 3 1 2 5 0 2 0 3 0 0 6 1 4 2 5 3 3 4 4 3 0 0 4 10 8 3 1 8 8 1 4 1 3 9 9 4 0 0 1 6 1 1 0 12 0 2 11 1 2 12 1 0 4 0 1 0 0 5 3 4 0 3 4 2 6 5 12 2 7 12 4 4 5 4 1 0 14 3 1 0 2 1 1 0 1 2 2 1 13 8 4 0 2 5 1 3 2 3 0 8 0 1 2 2 3 6 0 4 1 4 0 0 5 2 0 0 4 0 10 4 2 1 2 2 0 2 4 3 1 3 3 0 1 1 2 0 0 0 2 0 9 0 4 0 6 1 4 4 1 1 0 5 6 6 2 4 1 4 1 3 0 0 7 1 3 2 2 5 2 8 7 0 4 3 2 0 2 3 1 2 1 2 1 0 3 1 2 3 6 1 0 0 4 1 1 3 4 4 2 0 3 6 8 5 4 1 2 2 2 3 6 7 1 1 3 4 5 1 3 1 3 4 2 3 1 0 2 0 0 0 2 1 2 5 3 3 4 4 14 3 6 0 2 1 2 1 1 1 5 1 4 1 1 2 3 4 2 1 4 1 7 12 0 3 3 2 5 0 2 1 2 3 3 3 0 3 4 1 9 7 1 0 10 4 0 4 2 4 3 3 3 2 0 2 2 3 1 1 0 7 3 3 1 2 3 1 11 2 1 1 7 5 3 1 13 2 2 3 12 3 1 1 1 5 2 2 0 0 2.9409395973154366
0 10 4 20 1 2 0 12 2 0 3 6 0 1 1 1 0 1 7 1 11 1 5 1 0 0 4 0 3 1 12 0 3 0 2 0 2 0 3 9 1 2 2 9 3 2 0 5 1 2 1 4 8 0 2 5 4 12 5 0 2 2 1 7 9 3 3 2 2 0 0 2 2 2 1 3 0 6 0 1 16 1 1 1 1 0 3 3 3 1 1 3 0 1 17 3 5 2 1 1 1 3 12 3 1 0 7 2 7 0 1 1 4 1 1 0 0 1 2 0 0 3 0 3 8 2 2 4 1 1 1 0 20 3 1 1 0 0 12 1 1 1 1 2 1 0 0 2 3 3 2 3 0 1 1 0 2 12 1 2 1 1 3 0 0 5 4 1 5 0 0 2 1 5 0 1 4 0 1 4 2 4 1 1 1 1 1 6 5 11 2 1 13 0 2 5 1 6 1 19 1 1 4 0 2 0 2 1 3 0 9 0 3 1 2 2 3 0 16 1 15 2 0 1 3 5 3 3 0 0 1 1 7 2 0 0 0 1 1 2 13 1 0 5 13 2 3 1 1 0 5 3 2 2 1 1 3 5 0 0 1 0 6 8 1 7 10 1 3 3 2 2 0 2 1 0 0 2 1 0 3 4 3 1 2 1 32 1 2 3 2 3 5 5 2 0 0 2 2 1 5 0 2 0 1 0 3 0 4 2 1 2 2 1 0 1 1 2 3 7 0 0 3 1 0 3 2 0 0 1 0 2 0 1 5 2 0 0 1 4 2 1 3 4 13 5 3 1 2 1 0 5 0 5 3 1 1 1 0 0 0 1 1 0 0 3 19 1 5 1 1 1 1 1 3 3 1 0 4 1 1 1 2 1 0 0 8 1 1 2 1 7 1 1 1 0 0 5 9 0 1 2 4 3 0 6 1 0 4 3 0 2 0 1 1 0 1 2 1 2 5 0 2 0 2 0 0 5 1 4 2 4 3 3 2 3 3 0 0 4 10 6 2 1 8 7 1 1 1 3 6 10 3 0 0 1 6 0 0 0 10 0 2 9 1 2 10 1 0 3 0 1 0 0 3 2 4 0 3 3 1 3 5 13 1 7 12 4 4 3 3 1 0 12 2 1 0 2 1 1 0 1 2 2 1 14 7 4 0 2 5 1 2 2 3 0 6 0 0 2 2 3 6 0 2 1 3 0 0 5 2 0 0 4 0 10 4 2 1 1 1 0 1 2 1 1 3 1 0 1 1 2 0 0 0 2 0 8 0 3 0 4 1 3 3 1 1 0 3 5 5 2 4 1 3 1 2 0 0 5 1 2 2 2 4 1 7 7 0 3 2 2 0 2 3 1 2 1 2 0 0 2 0 2 3 5 1 0 0 4 0 1 3 3 4 2 0 3 6 4 3 4 1 2 2 2 3 5 7 1 1 2 4 4 1 3 0 3 3 1 3 1 0 1 0 0 0 2 1 2 4 2 3 4 3 13 2 5 0 1 1 2 0 1 0 5 1 3 1 1 1 3 4 2 1 3 0 7 10 0 3 2 2 5 0 2 1 2 2 1 3 0 2 4 1 6 6 1 0 9 4 0 4 2 3 2 3 3 2 0 2 2 3 1 1 0 7 2 2 0 2 2 1 10 2 0 1 6 6 3 1 12 2 1 3 10 3 1 1 1 5 1 2 0 0 2.563758389261745
0 7 4 17 1 2 0 10 2 0 3 5 0 1 0 1 0 1 6 1 11 1 4 1 0 0 3 0 3 0 11 0 3 0 2 0 1 0 3 8 1 2 2 5 2 1 0 4 1 1 1 3 6 0 1 5 3 11 5 0 2 2 1 7 10 3 3 2 2 0 0 2 2 2 1 3 0 8 0 1 13 1 0 1 0 0 1 3 3 1 1 3 0 0 17 2 4 2 1 1 1 2 10 3 1 0 6 1 7 0 1 1 4 1 1 0 0 1 2 0 0 3 0 2 6 1 2 4 1 1 1 0 17 2 1 1 0 0 11 1 1 0 1 2 1 0 0 2 1 3 2 3 0 1 1 0 2 12 1 2 1 1 3 0 0 4 4 1 5 0 0 1 1 5 0 1 4 0 0 4 2 4 1 1 1 1 1 5 5 11 2 0 11 0 1 4 1 6 1 17 1 0 4 0 2 0 2 1 3 0 8 0 3 1 2 2 2 0 13 1 14 2 0 1 1 3 2 3 0 0 0 1 7 1 0 0 0 1 1 2 14 1 0 5 9 2 3 0 1 0 3 1 2 1 1 1 2 5 0 0 1 0 4 5 1 5 11 1 3 2 2 1 0 2 1 0 0 1 0 0 1 3 3 1 1 1 32 0 2 3 2 3 5 4 1 0 0 2 2 1 5 0 2 0 0 0 2 0 4 2 1 2 2 1 0 0 1 2 2 6 0 0 3 1 0 3 2 0 0 1 0 2 0 1 4 2 0 0 1 4 0 1 1 4 11 3 3 1 2 1 0 5 0 5 3 1 1 1 0 0 0 1 1 0 0 1 12 0 4 1 1 1 1 1 3 3 1 0 4 1 1 1 1 1 0 0 7 1 1 2 1 7 1 1 1 0 0 4 8 0 0 1 2 2 0 5 1 0 4 2 0 2 0 1 0 0 1 2 1 2 5 0 1 0 2 0 0 4 1 4 2 3 2 2 2 3 3 0 0 3 10 4 1 1 8 6 0 1 0 3 5 9 2 0 0 1 6 0 0 0 9 0 2 8 1 2 9 1 0 2 0 1 0 0 3 2 3 0 2 2 1 3 4 12 1 6 13 4 3 3 2 1 0 9 2 1 0 1 1 1 0 1 2 2 0 14 6 4 0 2 4 1 2 2 3 0 6 0 0 2 2 2 5 0 2 1 3 0 0 4 2 0 0 4 0 10 3 2 1 1 1 0 1 2 0 1 2 1 0 1 1 2 0 0 0 2 0 6 0 3 0 4 1 3 3 1 1 0 2 5 5 1 3 0 2 1 2 0 0 5 1 2 2 2 4 1 5 7 0 3 1 2 0 2 3 1 2 1 2 0 0 2 0 2 3 4 1 0 0 4 0 1 3 2 4 1 0 3 6 4 3 3 1 2 2 1 3 5 6 0 1 2 3 2 0 3 0 3 2 1 3 1 0 0 0 0 0 1 0 2 2 2 2 4 2 12 1 5 0 1 1 1 0 1 0 5 0 3 1 1 0 3 3 1 1 3 0 5 8 0 2 2 1 4 0 2 1 2 2 1 3 0 2 4 1 5 5 1 0 7 3 0 4 2 2 1 3 3 1 0 2 2 3 0 1 0 6 2 2 0 2 2 1 10 2 0 1 6 6 2 1 9 2 1 3 8 3 1 1 1 5 1 2 0 0 2.2389261744966446
0 6 4 17 1 2 0 10 1 0 1 5 0 1 0 1 0 1 5 1 10 1 4 1 0 0 3 0 2 0 10 0 1 0 2 0 1 0 1 6 1 2 2 4 2 1 0 2 1 1 1 3 5 0 0 4 3 10 4 0 2 2 0 7 9 3 3 2 2 0 0 2 2 2 1 1 0 9 0 1 12 1 0 1 0 0 1 3 3 1 0 3 0 0 16 2 4 2 1 1 1 2 10 3 1 0 6 1 7 0 1 1 4 1 1 0 0 0 2 0 0 3 0 2 5 1 2 3 0 1 1 0 16 2 1 0 0 0 8 0 1 0 1 1 1 0 0 2 1 2 1 3 0 1 1 0 2 12 1 1 1 1 2 0 0 2 4 0 5 0 0 1 1 4 0 1 3 0 0 2 1 4 0 1 1 1 1 3 4 10 1 0 11 0 0 3 1 6 1 14 1 0 4 0 2 0 1 1 3 0 7 0 3 1 2 2 1 0 10 0 12 1 0 1 1 2 2 3 0 0 0 1 6 0 0 0 0 1 1 2 11 1 0 5 9 2 3 0 1 0 1 1 2 0 1 1 2 5 0 0 1 0 1 4 1 4 10 1 3 2 1 1 0 2 0 0 0 1 0 0 1 1 3 1 1 1 28 0 2 2 2 3 3 4 1 0 0 2 2 1 4 0 2 0 0 0 1 0 3 2 1 1 2 1 0 0 1 2 1 4 0 0 3 1 0 3 2 0 0 1 0 2 0 0 3 2 0 0 1 3 0 0 1 3 9 3 3 1 2 0 0 5 0 5 2 1 0 1 0 0 0 1 1 0 0 1 8 0 3 0 1 1 1 0 3 3 0 0 4 1 0 1 1 1 0 0 5 0 0 1 1 7 0 1 1 0 0 3 8 0 0 1 2 2 0 6 1 0 3 2 0 2 0 1 0 0 1 2 1 2 5 0 0 0 2 0 0 4 1 3 1 3 2 2 2 3 2 0 0 2 8 3 1 1 8 5 0 1 0 2 5 10 2 0 0 1 4 0 0 0 10 0 2 7 0 2 7 1 0 1 0 1 0 0 3 2 3 0 2 2 0 1 4 11 1 5 11 4 3 3 2 1 0 7 2 0 0 1 1 1 0 1 1 2 0 14 5 4 0 2 2 1 2 2 3 0 6 0 0 2 2 0 5 0 2 0 3 0 0 3 1 0 0 4 0 8 3 1 1 0 1 0 1 1 0 0 2 1 0 0 1 2 0 0 0 1 0 5 0 3 0 3 0 3 3 1 1 0 1 4 4 0 2 0 1 1 1 0 0 5 1 2 1 2 3 1 3 7 0 2 1 2 0 2 2 1 2 1 1 0 0 2 0 2 2 4 0 0 0 4 0 1 3 2 3 1 0 3 6 4 2 3 1 2 2 1 2 4 3 0 1 2 3 2 0 2 0 2 2 1 3 1 0 0 0 0 0 1 0 2 2 2 2 3 2 10 1 4 0 0 1 1 0 1 0 4 0 3 1 1 0 3 2 1 1 3 0 5 7 0 1 2 1 4 0 2 1 2 2 1 2 0 2 3 1 3 4 1 0 7 3 0 3 2 2 1 3 3 0 0 2 2 3 0 1 0 6 1 2 0 2 2 1 9 2 0 1 6 7 2 1 9 1 1 3 8 3 1 1 0 4 0 1 0 0 1.9395973154362416
0 6 2 14 1 2 0 10 1 0 1 4 0 1 0 1 0 0 3 1 9 1 4 1 0 0 3 0 2 0 8 0 1 0 1 0 0 0 1 5 1 2 2 3 2 1 0 1 1 1 1 2 5 0 0 3 3 8 3 0 1 2 0 5 7 3 3 1 1 0 0 1 2 2 0 1 0 8 0 1 10 1 0 0 0 0 1 2 2 1 0 3 0 0 17 2 4 2 1 0 0 2 9 3 1 0 6 1 6 0 0 1 4 1 0 0 0 0 2 0 0 3 0 1 5 1 2 3 0 1 1 0 16 0 1 0 0 0 7 0 1 0 1 1 1 0 0 1 1 2 0 3 0 1 1 0 2 7 1 1 1 1 1 0 0 2 3 0 4 0 0 1 1 4 0 1 3 0 0 2 1 3 0 1 1 1 1 3 3 8 1 0 13 0 0 1 1 6 1 8 1 0 2 0 2 0 1 1 3 0 4 0 2 1 2 2 1 0 9 0 12 1 0 1 1 2 2 3 0 0 0 1 6 0 0 0 0 1 1 1 12 1 0 4 9 2 3 0 1 0 1 1 2 0 1 1 1 4 0 0 1 0 1 4 1 4 10 1 3 2 1 1 0 1 0 0 0 1 0 0 1 1 2 1 1 1 26 0 2 2 2 3 1 3 1 0 0 1 2 0 3 0 2 0 0 0 0 0 2 2 1 1 2 1 0 0 1 2 1 1 0 0 3 1 0 3 2 0 0 0 0 2 0 0 3 2 0 0 1 2 0 0 1 3 7 3 2 1 2 0 0 3 0 4 2 0 0 1 0 0 0 1 1 0 0 1 6 0 3 0 1 1 1 0 3 3 0 0 2 1 0 1 1 1 0 0 3 0 0 1 1 6 0 1 1 0 0 3 6 0 0 1 2 2 0 7 1 0 3 2 0 2 0 1 0 0 1 1 1 1 5 0 0 0 0 0 0 4 0 1 1 2 2 2 1 2 2 0 0 1 5 3 1 1 8 4 0 1 0 2 5 10 1 0 0 1 3 0 0 0 9 0 2 6 0 2 7 1 0 1 0 1 0 0 3 1 2 0 2 2 0 1 3 11 0 5 9 4 3 3 1 1 0 7 2 0 0 1 1 1 0 0 0 1 0 12 5 3 0 2 2 1 2 2 3 0 5 0 0 0 2 0 5 0 2 0 3 0 0 2 0 0 0 4 0 8 3 0 1 0 1 0 1 0 0 0 2 1 0 0 1 1 0 0 0 1 0 5 0 2 0 2 0 2 3 0 1 0 1 3 3 0 2 0 1 1 1 0 0 4 1 1 1 2 3 1 3 7 0 1 1 1 0 2 2 1 2 0 1 0 0 2 0 2 2 3 0 0 0 4 0 1 2 2 3 1 0 3 6 4 2 3 1 1 2 1 2 3 2 0 1 1 3 2 0 2 0 2 2 1 3 1 0 0 0 0 0 1 0 2 2 2 2 3 2 9 1 4 0 0 1 1 0 1 0 2 0 2 1 1 0 3 1 1 0 3 0 5 7 0 0 1 1 3 0 2 1 1 1 1 2 0 2 3 0 3 4 1 0 5 3 0 2 2 1 1 3 1 0 0 2 2 3 0 1 0 5 0 2 0 2 2 1 7 2 0 1 6 9 2 1 7 0 1 2 7 3 1 1 0 2 0 1 0 0 1.6818791946308725
0 5 2 14 1 2 0 8 1 0 1 3 0 1 0 1 0 0 3 1 8 1 3 0 0 0 3 0 2 0 8 0 1 0 0 0 0 0 1 5 1 2 2 3 1 1 0 1 0 1 1 2 3 0 0 2 3 6 3 0 1 2 0 4 6 3 3 1 0 0 0 1 2 2 0 1 0 6 0 0 9 1 0 0 0 0 1 2 2 1 0 3 0 0 18 2 4 2 1 0 0 2 9 3 1 0 6 1 6 0 0 1 4 1 0 0 0 0 2 0 0 3 0 1 4 1 1 2 0 1 1 0 17 0 1 0 0 0 6 0 1 0 1 1 1 0 0 1 1 2 0 2 0 1 1 0 2 6 1 1 1 1 1 0 0 2 2 0 3 0 0 0 0 3 0 1 3 0 0 1 1 3 0 0 1 1 1 3 3 8 1 0 13 0 0 1 1 8 1 7 1 0 2 0 2 0 1 1 2 0 3 0 2 1 2 1 1 0 7 0 10 1 0 1 1 2 2 2 0 0 0 1 5 0 0 0 0 1 1 0 12 1 0 5 9 2 3 0 1 0 1 1 2 0 1 1 1 4 0 0 0 0 1 3 1 4 10 0 2 1 1 0 0 1 0 0 0 1 0 0 1 1 1 1 1 1 23 0 1 2 1 3 1 3 1 0 0 1 2 0 3 0 2 0 0 0 0 0 2 2 1 1 2 1 0 0 1 1 1 1 0 0 1 1 0 3 1 0 0 0 0 1 0 0 2 2 0 0 1 2 0 0 1 3 7 2 1 1 0 0 0 3 0 3 2 0 0 1 0 0 0 1 1 0 0 1 5 0 2 0 1 1 1 0 3 3 0 0 2 1 0 1 1 1 0 0 2 0 0 0 1 6 0 1 1 0 0 3 4 0 0 1 2 2 0 6 1 0 2 2 0 2 0 1 0 0 1 1 1 1 4 0 0 0 0 0 0 3 0 1 1 2 1 2 1 2 2 0 0 1 5 3 1 1 8 4 0 1 0 2 5 9 1 0 0 1 3 0 0 0 6 0 2 5 0 2 6 1 0 1 0 1 0 0 3 1 2 0 2 1 0 1 3 11 0 3 6 4 3 2 0 1 0 5 2 0 0 1 1 1 0 0 0 1 0 10 3 3 0 1 2 1 1 1 2 0 5 0 0 0 2 0 4 0 1 0 2 0 0 2 0 0 0 4 0 7 3 0 1 0 1 0 1 0 0 0 2 1 0 0 0 1 0 0 0 1 0 5 0 2 0 1 0 0 3 0 1 0 1 2 3 0 2 0 1 1 1 0 0 4 0 1 0 2 3 1 3 6 0 0 1 1 0 1 1 1 1 0 1 0 0 2 0 2 2 2 0 0 0 4 0 1 2 2 3 1 0 2 5 3 2 3 1 1 2 1 2 3 2 0 0 1 3 2 0 2 0 2 2 1 2 1 0 0 0 0 0 1 0 1 1 2 2 3 2 7 1 4 0 0 1 1 0 1 0 2 0 2 1 1 0 3 1 1 0 2 0 5 7 0 0 1 1 3 0 2 1 1 1 0 2 0 2 2 0 3 2 1 0 5 2 0 2 2 1 1 3 1 0 0 2 1 3 0 0 0 4 0 2 0 2 2 1 5 2 0 1 6 9 2 1 6 0 1 2 5 2 1 1 0 2 0 0 0 0 1.4926174496644296
0 4 2 11 1 2 0 7 1 0 1 3 0 1 0 1 0 0 2 1 7 1 3 0 0 0 3 0 1 0 7 0 1 0 0 0 0 0 1 4 1 1 2 3 1 1 0 1 0 0 1 2 2 0 0 2 3 5 2 0 1 2 0 3 6 3 2 1 0 0 0 0 1 1 0 1 0 5 0 0 9 1 0 0 0 0 1 2 1 0 0 1 0 0 18 2 3 2 1 0 0 2 8 3 1 0 6 1 7 0 0 0 4 1 0 0 0 0 0 0 0 3 0 1 4 0 1 2 0 1 1 0 18 0 1 0 0 0 5 0 1 0 1 1 1 0 0 0 1 2 0 2 0 1 0 0 2 6 0 1 0 1 0 0 0 2 2 0 3 0 0 0 0 3 0 1 3 0 0 1 1 3 0 0 1 1 1 3 3 6 1 0 13 0 0 1 1 5 1 6 1 0 2 0 2 0 1 1 2 0 3 0 2 1 2 1 1 0 5 0 9 1 0 1 1 2 2 2 0 0 0 1 5 0 0 0 0 1 1 0 11 1 0 4 7 2 2 0 1 0 1 1 2 0 1 0 1 4 0 0 0 0 1 3 1 2 8 0 2 1 1 0 0 1 0 0 0 1 0 0 1 1 1 1 1 1 19 0 1 2 1 3 1 3 1 0 0 1 2 0 2 0 2 0 0 0 0 0 2 2 1 1 2 1 0 0 1 1 1 1 0 0 1 0 0 2 0 0 0 0 0 1 0 0 1 2 0 0 1 2 0 0 1 3 7 2 1 1 0 0 0 2 0 3 2 0 0 1 0 0 0 1 1 0 0 1 4 0 2 0 1 1 1 0 3 3 0 0 2 1 0 1 1 1 0 0 1 0 0 0 1 5 0 1 1 0 0 3 4 0 0 0 2 1 0 6 1 0 1 2 0 2 0 1 0 0 1 1 1 1 4 0 0 0 0 0 0 2 0 1 1 2 1 0 1 1 2 0 0 0 3 3 1 1 8 4 0 1 0 1 5 7 0 0 0 1 3 0 0 0 5 0 2 4 0 1 5 1 0 1 0 1 0 0 3 0 2 0 2 1 0 1 2 10 0 3 4 4 2 2 0 1 0 5 2 0 0 1 1 1 0 0 0 1 0 8 3 3 0 1 1 1 1 1 2 0 4 0 0 0 2 0 4 0 1 0 2 0 0 2 0 0 0 3 0 6 2 0 1 0 0 0 1 0 0 0 2 1 0 0 0 1 0 0 0 1 0 5 0 2 0 1 0 0 3 0 1 0 1 2 3 0 2 0 1 1 1 0 0 4 0 1 0 1 3 0 3 5 0 0 1 1 0 1 1 1 1 0 1 0 0 2 0 1 2 2 0 0 0 4 0 1 1 2 3 1 0 2 2 2 2 3 1 1 2 1 2 3 2 0 0 1 3 1 0 2 0 2 2 1 2 1 0 0 0 0 0 1 0 1 0 1 2 3 2 7 1 2 0 0 1 1 0 1 0 2 0 1 1 1 0 3 1 1 0 2 0 5 6 0 0 1 1 2 0 2 1 1 1 0 1 0 2 2 0 3 2 1 0 5 2 0 2 2 1 1 2 1 0 0 2 1 2 0 0 0 3 0 2 0 2 2 1 5 2 0 0 5 11 1 1 6 0 1 2 5 2 1 1 0 2 0 0 0 0 1.3302013422818793
0 3 2 9 1 0 0 6 1 0 1 3 0 1 0 1 0 0 2 0 6 1 3 0 0 0 3 0 0 0 7 0 1 0 0 0 0 0 0 3 1 1 1 2 1 1 0 1 0 0 1 1 2 0 0 2 2 5 2 0 0 2 0 2 5 3 1 1 0 0 0 0 1 1 0 1 0 4 0 0 9 1 0 0 0 0 1 2 1 0 0 1 0 0 17 2 3 2 1 0 0 1 7 3 1 0 6 1 7 0 0 0 4 1 0 0 0 0 0 0 0 3 0 1 4 0 1 2 0 1 1 0 19 0 1 0 0 0 5 0 1 0 1 1 1 0 0 0 1 2 0 2 0 1 0 0 2 6 0 1 0 1 0 0 0 2 2 0 3 0 0 0 0 2 0 1 1 0 0 1 0 3 0 0 1 1 1 3 2 6 0 0 12 0 0 0 1 4 0 4 1 0 0 0 1 0 1 1 2 0 3 0 2 1 2 1 0 0 5 0 10 1 0 1 1 2 2 2 0 0 0 1 5 0 0 0 0 1 1 0 11 1 0 3 6 2 2 0 1 0 1 1 1 0 1 0 1 4 0 0 0 0 1 3 1 1 7 0 2 0 1 0 0 0 0 0 0 1 0 0 1 0 1 1 1 1 17 0 1 2 1 3 0 3 1 0 0 1 2 0 2 0 1 0 0 0 0 0 0 2 1 1 2 1 0 0 1 1 1 1 0 0 1 0 0 1 0 0 0 0 0 1 0 0 1 2 0 0 1 2 0 0 1 3 6 1 1 1 0 0 0 2 0 3 2 0 0 1 0 0 0 1 1 0 0 1 3 0 2 0 1 1 1 0 3 2 0 0 2 1 0 1 1 1 0 0 1 0 0 0 0 5 0 0 1 0 0 3 4 0 0 0 2 1 0 6 1 0 1 2 0 2 0 1 0 0 1 1 1 1 3 0 0 0 0 0 0 2 0 1 1 1 1 0 1 1 2 0 0 0 2 2 1 1 8 4 0 1 0 1 5 5 0 0 0 1 3 0 0 0 4 0 1 4 0 0 4 1 0 1 0 1 0 0 3 0 2 0 2 1 0 1 2 9 0 2 4 3 1 1 0 1 0 5 2 0 0 1 0 1 0 0 0 1 0 7 3 1 0 1 1 1 1 1 2 0 2 0 0 0 2 0 3 0 1 0 2 0 0 2 0 0 0 2 0 6 2 0 0 0 0 0 1 0 0 0 2 1 0 0 0 0 0 0 0 1 0 4 0 2 0 1 0 0 2 0 1 0 1 1 1 0 2 0 1 1 1 0 0 3 0 1 0 1 3 0 2 4 0 0 0 0 0 1 1 1 1 0 1 0 0 2 0 1 2 2 0 0 0 3 0 1 0 2 2 0 0 2 2 2 1 2 1 1 2 0 2 3 2 0 0 1 2 1 0 2 0 2 1 1 2 1 0 0 0 0 0 1 0 1 0 0 2 3 2 7 1 2 0 0 0 0 0 1 0 2 0 1 1 1 0 2 1 1 0 1 0 4 4 0 0 0 1 2 0 2 0 1 0 0 1 0 2 2 0 3 2 1 0 4 1 0 2 2 1 1 0 1 0 0 2 1 2 0 0 0 3 0 2 0 2 1 1 5 2 0 0 5 11 1 0 5 0 1 0 4 2 1 1 0 0 0 0 0 0 1.1624161073825504
0 3 2 9 1 0 0 6 1 0 1 3 0 1 0 1 0 0 2 0 6 1 3 0 0 0 3 0 0 0 6 0 1 0 0 0 0 0 0 3 1 1 1 2 0 1 0 1 0 0 1 1 2 0 0 2 2 5 2 0 0 2 0 2 5 3 1 0 0 0 0 0 0 1 0 1 0 4 0 0 8 1 0 0 0 0 1 1 1 0 0 1 0 0 13 2 3 2 1 0 0 1 5 3 1 0 6 1 9 0 0 0 3 0 0 0 0 0 0 0 0 3 0 0 3 0 1 1 0 1 1 0 13 0 1 0 0 0 3 0 1 0 1 1 0 0 0 0 0 2 0 2 0 1 0 0 2 6 0 1 0 1 0 0 0 2 2 0 2 0 0 0 0 2 0 1 1 0 0 1 0 3 0 0 1 1 1 2 1 6 0 0 10 0 0 0 1 5 0 4 1 0 0 0 1 0 0 1 2 0 2 0 1 1 1 1 0 0 4 0 6 1 0 1 1 1 1 2 0 0 0 1 4 0 0 0 0 1 1 0 6 1 0 2 5 2 2 0 1 0 1 0 1 0 1 0 1 4 0 0 0 0 1 3 1 1 6 0 2 0 1 0 0 0 0 0 0 1 0 0 1 0 1 1 1 1 13 0 1 2 1 2 0 3 1 0 0 1 2 0 2 0 1 0 0 0 0 0 0 2 1 1 1 1 0 0 1 1 0 1 0 0 1 0 0 1 0 0 0 0 0 1 0 0 1 2 0 0 1 2 0 0 1 1 5 1 1 1 0 0 0 2 0 1 2 0 0 1 0 0 0 1 1 0 0 0 3 0 2 0 1 1 1 0 3 2 0 0 2 1 0 1 1 1 0 0 1 0 0 0 0 4 0 0 1 0 0 3 4 0 0 0 2 1 0 5 1 0 1 2 0 2 0 1 0 0 1 1 1 1 3 0 0 0 0 0 0 2 0 1 1 1 1 0 1 1 2 0 0 0 2 1 1 1 8 4 0 1 0 1 5 4 0 0 0 1 3 0 0 0 2 0 1 4 0 0 4 1 0 1 0 1 0 0 3 0 2 0 2 1 0 1 2 8 0 2 3 3 1 1 0 1 0 4 2 0 0 1 0 0 0 0 0 1 0 8 3 1 0 1 1 0 1 1 2 0 2 0 0 0 1 0 2 0 1 0 1 0 0 2 0 0 0 1 0 5 2 0 0 0 0 0 0 0 0 0 1 1 0 0 0 0 0 0 0 1 0 4 0 2 0 1 0 0 1 0 1 0 1 1 1 0 2 0 1 1 1 0 0 3 0 1 0 1 3 0 2 3 0 0 0 0 0 1 1 1 0 0 0 0 0 2 0 1 2 2 0 0 0 2 0 1 0 1 2 0 0 2 2 2 1 2 0 1 2 0 1 3 2 0 0 1 2 1 0 2 0 2 1 1 1 1 0 0 0 0 0 0 0 1 0 0 2 3 1 6 1 2 0 0 0 0 0 1 0 2 0 1 1 1 0 2 1 1 0 1 0 4 3 0 0 0 1 2 0 2 0 1 0 0 1 0 2 2 0 3 2 1 0 4 1 0 1 1 1 0 0 1 0 0 2 1 2 0 0 0 3 0 2 0 1 1 1 5 1 0 0 5 11 1 0 5 0 1 0 4 1 0 1 0 0 0 0 0 0 1.0281879194630872
0 3 2 7 1 0 0 6 1 0 1 3 0 0 0 1 0 0 2 0 6 1 3 0 0 0 3 0 0 0 4 0 1 0 0 0 0 0 0 2 0 1 1 2 0 0 0 1 0 0 1 1 1 0 0 1 2 4 2 0 0 1 0 2 5 2 1 0 0 0 0 0 0 1 0 0 0 4 0 0 7 1 0 0 0 0 1 1 1 0 0 1 0 0 12 2 3 2 0 0 0 0 1 3 1 0 6 1 9 0 0 0 2 0 0 0 0 0 0 0 0 3 0 0 2 0 1 1 0 1 1 0 13 0 1 0 0 0 3 0 1 0 1 1 0 0 0 0 0 1 0 2 0 0 0 0 2 5 0 1 0 1 0 0 0 2 1 0 2 0 0 0 0 2 0 0 1 0 0 0 0 3 0 0 1 1 1 2 1 6 0 0 11 0 0 0 1 6 0 4 1 0 0 0 1 0 0 1 2 0 1 0 1 1 0 1 0 0 4 0 7 1 0 1 1 0 1 2 0 0 0 0 3 0 0 0 0 1 1 0 4 1 0 2 5 0 1 0 1 0 0 0 1 0 1 0 1 4 0 0 0 0 1 2 1 1 6 0 2 0 0 0 0 0 0 0 0 1 0 0 1 0 1 1 1 0 11 0 1 1 1 1 0 2 1 0 0 1 2 0 2 0 1 0 0 0 0 0 0 2 0 1 1 1 0 0 0 0 0 1 0 0 1 0 0 1 0 0 0 0 0 0 0 0 1 2 0 0 1 2 0 0 1 1 5 1 1 1 0 0 0 2 0 1 0 0 0 1 0 0 0 1 0 0 0 0 3 0 2 0 1 1 1 0 2 2 0 0 2 1 0 1 1 0 0 0 1 0 0 0 0 4 0 0 1 0 0 3 3 0 0 0 1 1 0 5 1 0 1 2 0 2 0 0 0 0 1 1 1 1 2 0 0 0 0 0 0 1 0 1 1 1 1 0 1 1 2 0 0 0 2 1 1 0 8 4 0 0 0 0 5 3 0 0 0 1 3 0 0 0 2 0 1 4 0 0 4 1 0 1 0 1 0 0 2 0 2 0 2 1 0 1 2 7 0 1 2 1 1 1 0 0 0 3 2 0 0 0 0 0 0 0 0 1 0 9 2 1 0 1 1 0 1 1 2 0 2 0 0 0 1 0 1 0 1 0 1 0 0 1 0 0 0 1 0 5 1 0 0 0 0 0 0 0 0 0 1 1 0 0 0 0 0 0 0 1 0 3 0 1 0 1 0 0 1 0 0 0 1 1 0 0 2 0 1 1 0 0 0 3 0 1 0 0 2 0 2 3 0 0 0 0 0 1 1 0 0 0 0 0 0 2 0 1 1 1 0 0 0 2 0 1 0 1 1 0 0 2 1 2 1 2 0 1 2 0 1 2 1 0 0 1 1 1 0 1 0 2 1 1 1 1 0 0 0 0 0 0 0 1 0 0 2 3 1 6 1 2 0 0 0 0 0 0 0 2 0 1 1 0 0 1 1 0 0 1 0 4 2 0 0 0 1 2 0 1 0 1 0 0 1 0 2 2 0 3 2 1 0 4 0 0 1 1 1 0 0 1 0 0 1 1 2 0 0 0 2 0 2 0 1 1 1 4 1 0 0 3 11 1 0 4 0 1 0 4 1 0 1 0 0 0 0 0 0 0.887248322147651
0 2 2 5 1 0 0 5 0 0 1 3 0 0 0 1 0 0 1 0 5 1 2 0 0 0 3 0 0 0 4 0 1 0 0 0 0 0 0 1 0 1 1 2 0 0 0 1 0 0 1 1 1 0 0 0 2 4 2 0 0 1 0 1 4 2 1 0 0 0 0 0 0 1 0 0 0 3 0 0 6 1 0 0 0 0 1 1 1 0 0 1 0 0 11 2 3 2 0 0 0 0 1 3 1 0 4 1 10 0 0 0 2 0 0 0 0 0 0 0 0 2 0 0 2 0 0 1 0 1 1 0 8 0 1 0 0 0 3 0 1 0 1 1 0 0 0 0 0 0 0 1 0 0 0 0 2 3 0 1 0 1 0 0 0 2 1 0 1 0 0 0 0 2 0 0 1 0 0 0 0 3 0 0 1 1 1 2 1 5 0 0 8 0 0 0 1 7 0 3 0 0 0 0 1 0 0 1 2 0 1 0 1 1 0 0 0 0 3 0 6 1 0 1 1 0 1 2 0 0 0 0 3 0 0 0 0 1 0 0 4 0 0 2 5 0 1 0 1 0 0 0 1 0 1 0 1 4 0 0 0 0 1 2 1 0 6 0 2 0 0 0 0 0 0 0 0 0 0 0 1 0 0 1 1 0 7 0 1 0 0 1 0 2 1 0 0 1 2 0 1 0 1 0 0 0 0 0 0 1 0 0 1 1 0 0 0 0 0 1 0 0 1 0 0 1 0 0 0 0 0 0 0 0 1 1 0 0 1 2 0 0 0 1 5 1 0 1 0 0 0 1 0 1 0 0 0 1 0 0 0 0 0 0 0 0 3 0 1 0 1 1 1 0 1 2 0 0 2 1 0 0 1 0 0 0 1 0 0 0 0 4 0 0 1 0 0 3 3 0 0 0 1 0 0 4 1 0 1 2 0 2 0 0 0 0 0 1 1 1 2 0 0 0 0 0 0 0 0 1 1 1 1 0 1 1 2 0 0 0 2 0 1 0 6 3 0 0 0 0 4 3 0 0 0 0 2 0 0 0 1 0 0 3 0 0 4 1 0 0 0 1 0 0 2 0 1 0 2 1 0 0 2 6 0 1 1 1 0 1 0 0 0 3 2 0 0 0 0 0 0 0 0 1 0 6 2 1 0 1 1 0 1 1 1 0 2 0 0 0 1 0 1 0 1 0 1 0 0 1 0 0 0 1 0 5 0 0 0 0 0 0 0 0 0 0 1 1 0 0 0 0 0 0 0 1 0 2 0 1 0 1 0 0 1 0 0 0 1 1 0 0 2 0 0 1 0 0 0 3 0 1 0 0 2 0 2 3 0 0 0 0 0 1 1 0 0 0 0 0 0 1 0 1 1 0 0 0 0 1 0 1 0 1 0 0 0 2 1 2 1 2 0 1 2 0 1 1 1 0 0 1 1 1 0 1 0 1 1 1 0 1 0 0 0 0 0 0 0 0 0 0 2 2 1 6 1 2 0 0 0 0 0 0 0 2 0 1 1 0 0 0 1 0 0 1 0 4 2 0 0 0 1 2 0 1 0 1 0 0 0 0 2 1 0 3 2 1 0 4 0 0 1 1 1 0 0 1 0 0 1 1 2 0 0 0 2 0 2 0 1 1 1 2 1 0 0 2 9 1 0 4 0 0 0 4 1 0 1 0 0 0 0 0 0 0.748993288590604
0 1 2 3 1 0 0 5 0 0 0 3 0 0 0 1 0 0 1 0 3 1 2 0 0 0 3 0 0 0 4 0 1 0 0 0 0 0 0 0 0 1 1 2 0 0 0 1 0 0 1 0 1 0 0 0 1 4 2 0 0 1 0 1 3 2 1 0 0 0 0 0 0 1 0 0 0 2 0 0 4 0 0 0 0 0 1 1 1 0 0 0 0 0 9 1 3 2 0 0 0 0 1 2 1 0 4 1 12 0 0 0 2 0 0 0 0 0 0 0 0 2 0 0 2 0 0 1 0 1 1 0 7 0 1 0 0 0 3 0 1 0 1 1 0 0 0 0 0 0 0 1 0 0 0 0 1 3 0 0 0 1 0 0 0 1 1 0 1 0 0 0 0 2 0 0 1 0 0 0 0 3 0 0 1 1 1 2 0 4 0 0 8 0 0 0 1 5 0 3 0 0 0 0 1 0 0 1 2 0 1 0 1 1 0 0 0 0 3 0 5 1 0 1 1 0 1 1 0 0 0 0 3 0 0 0 0 1 0 0 4 0 0 2 5 0 1 0 1 0 0 0 1 0 1 0 1 3 0 0 0 0 1 2 1 0 6 0 2 0 0 0 0 0 0 0 0 0 0 0 0 0 0 0 1 0 5 0 1 0 0 0 0 2 1 0 0 1 0 0 1 0 1 0 0 0 0 0 0 1 0 0 1 1 0 0 0 0 0 1 0 0 1 0 0 1 0 0 0 0 0 0 0 0 1 1 0 0 1 2 0 0 0 1 5 1 0 1 0 0 0 1 0 1 0 0 0 1 0 0 0 0 0 0 0 0 3 0 0 0 1 1 0 0 0 2 0 0 2 1 0 0 1 0 0 0 1 0 0 0 0 4 0 0 1 0 0 3 3 0 0 0 0 0 0 3 0 0 1 2 0 2 0 0 0 0 0 1 1 1 2 0 0 0 0 0 0 0 0 1 0 1 1 0 1 1 2 0 0 0 2 0 1 0 4 2 0 0 0 0 3 3 0 0 0 0 2 0 0 0 0 0 0 3 0 0 3 1 0 0 0 1 0 0 2 0 0 0 2 1 0 0 2 6 0 1 1 1 0 1 0 0 0 3 2 0 0 0 0 0 0 0 0 1 0 8 2 0 0 1 1 0 0 0 0 0 2 0 0 0 0 0 1 0 1 0 1 0 0 1 0 0 0 1 0 3 0 0 0 0 0 0 0 0 0 0 1 1 0 0 0 0 0 0 0 1 0 1 0 0 0 1 0 0 1 0 0 0 1 1 0 0 2 0 0 1 0 0 0 2 0 1 0 0 2 0 2 3 0 0 0 0 0 1 1 0 0 0 0 0 0 1 0 1 1 0 0 0 0 1 0 0 0 1 0 0 0 1 1 2 1 1 0 1 1 0 1 1 1 0 0 1 1 1 0 1 0 1 1 1 0 1 0 0 0 0 0 0 0 0 0 0 2 2 1 4 1 2 0 0 0 0 0 0 0 2 0 1 1 0 0 0 1 0 0 1 0 2 2 0 0 0 1 2 0 1 0 0 0 0 0 0 2 1 0 3 1 0 0 3 0 0 1 1 1 0 0 1 0 0 1 1 2 0 0 0 2 0 2 0 1 1 1 2 1 0 0 2 9 1 0 4 0 0 0 4 1 0 1 0 0 0 0 0 0 0.6563758389261745
0 1 1 2 1 0 0 4 0 0 0 3 0 0 0 1 0 0 1 0 2 1 2 0 0 0 3 0 0 0 4 0 1 0 0 0 0 0 0 0 0 0 1 2 0 0 0 0 0 0 1 0 0 0 0 0 1 3 2 0 0 1 0 1 3 2 1 0 0 0 0 0 0 0 0 0 0 2 0 0 3 0 0 0 0 0 1 1 1 0 0 0 0 0 9 1 2 1 0 0 0 0 1 2 1 0 3 1 13 0 0 0 1 0 0 0 0 0 0 0 0 2 0 0 2 0 0 1 0 1 1 0 7 0 1 0 0 0 2 0 1 0 1 1 0 0 0 0 0 0 0 1 0 0 0 0 1 3 0 0 0 1 0 0 0 1 1 0 0 0 0 0 0 1 0 0 1 0 0 0 0 2 0 0 1 1 1 2 0 4 0 0 7 0 0 0 1 5 0 3 0 0 0 0 1 0 0 1 2 0 1 0 1 1 0 0 0 0 3 0 6 1 0 1 1 0 1 1 0 0 0 0 2 0 0 0 0 1 0 0 3 0 0 1 5 0 1 0 1 0 0 0 1 0 0 0 1 3 0 0 0 0 1 2 1 0 5 0 1 0 0 0 0 0 0 0 0 0 0 0 0 0 0 0 1 0 3 0 1 0 0 0 0 2 0 0 0 1 0 0 1 0 1 0 0 0 0 0 0 1 0 0 1 1 0 0 0 0 0 1 0 0 1 0 0 1 0 0 0 0 0 0 0 0 1 1 0 0 1 2 0 0 0 1 4 1 0 1 0 0 0 1 0 1 0 0 0 0 0 0 0 0 0 0 0 0 3 0 0 0 1 1 0 0 0 1 0 0 2 1 0 0 1 0 0 0 1 0 0 0 0 4 0 0 0 0 0 3 3 0 0 0 0 0 0 3 0 0 1 2 0 2 0 0 0 0 0 1 1 1 2 0 0 0 0 0 0 0 0 1 0 1 1 0 1 1 2 0 0 0 1 0 1 0 3 1 0 0 0 0 3 3 0 0 0 0 1 0 0 0 0 0 0 3 0 0 3 1 0 0 0 1 0 0 2 0 0 0 1 1 0 0 1 5 0 1 1 1 0 1 0 0 0 3 2 0 0 0 0 0 0 0 0 1 0 6 2 0 0 1 1 0 0 0 0 0 2 0 0 0 0 0 1 0 1 0 1 0 0 1 0 0 0 1 0 3 0 0 0 0 0 0 0 0 0 0 1 1 0 0 0 0 0 0 0 1 0 0 0 0 0 0 0 0 1 0 0 0 0 1 0 0 2 0 0 1 0 0 0 2 0 1 0 0 2 0 2 2 0 0 0 0 0 1 1 0 0 0 0 0 0 1 0 0 1 0 0 0 0 1 0 0 0 0 0 0 0 1 0 1 1 1 0 0 1 0 1 1 1 0 0 1 1 1 0 1 0 1 1 0 0 1 0 0 0 0 0 0 0 0 0 0 2 2 1 4 1 2 0 0 0 0 0 0 0 2 0 1 0 0 0 0 1 0 0 1 0 1 1 0 0 0 1 1 0 1 0 0 0 0 0 0 2 1 0 3 1 0 0 3 0 0 0 1 0 0 0 1 0 0 0 1 2 0 0 0 2 0 2 0 1 1 1 2 0 0 0 2 9 1 0 3 0 0 0 4 1 0 1 0 0 0 0 0 0 0.5785234899328859
0 1 1 2 0 0 0 4 0 0 0 1 0 0 0 1 0 0 1 0 1 1 1 0 0 0 3 0 0 0 4 0 0 0 0 0 0 0 0 0 0 0 0 1 0 0 0 0 0 0 1 0 0 0 0 0 1 3 2 0 0 1 0 1 2 2 1 0 0 0 0 0 0 0 0 0 0 1 0 0 2 0 0 0 0 0 1 0 1 0 0 0 0 0 6 1 2 1 0 0 0 0 1 2 1 0 3 1 9 0 0 0 1 0 0 0 0 0 0 0 0 1 0 0 2 0 0 1 0 0 1 0 4 0 1 0 0 0 2 0 1 0 1 1 0 0 0 0 0 0 0 1 0 0 0 0 1 3 0 0 0 1 0 0 0 1 1 0 0 0 0 0 0 1 0 0 1 0 0 0 0 2 0 0 1 1 1 2 0 4 0 0 7 0 0 0 1 5 0 3 0 0 0 0 1 0 0 1 2 0 1 0 0 1 0 0 0 0 2 0 5 1 0 1 1 0 1 1 0 0 0 0 2 0 0 0 0 1 0 0 3 0 0 0 5 0 1 0 1 0 0 0 0 0 0 0 0 3 0 0 0 0 1 2 1 0 4 0 1 0 0 0 0 0 0 0 0 0 0 0 0 0 0 0 1 0 3 0 1 0 0 0 0 2 0 0 0 1 0 0 1 0 1 0 0 0 0 0 0 1 0 0 1 1 0 0 0 0 0 1 0 0 1 0 0 1 0 0 0 0 0 0 0 0 1 0 0 0 1 2 0 0 0 1 4 1 0 1 0 0 0 1 0 1 0 0 0 0 0 0 0 0 0 0 0 0 3 0 0 0 1 1 0 0 0 1 0 0 2 1 0 0 1 0 0 0 1 0 0 0 0 3 0 0 0 0 0 2 2 0 0 0 0 0 0 1 0 0 1 1 0 1 0 0 0 0 0 1 1 1 2 0 0 0 0 0 0 0 0 1 0 1 0 0 1 1 2 0 0 0 1 0 0 0 3 1 0 0 0 0 2 3 0 0 0 0 0 0 0 0 0 0 0 3 0 0 3 1 0 0 0 1 0 0 2 0 0 0 1 1 0 0 1 6 0 1 1 1 0 1 0 0 0 3 2 0 0 0 0 0 0 0 0 1 0 5 2 0 0 1 1 0 0 0 0 0 2 0 0 0 0 0 1 0 1 0 1 0 0 0 0 0 0 1 0 3 0 0 0 0 0 0 0 0 0 0 0 1 0 0 0 0 0 0 0 1 0 0 0 0 0 0 0 0 1 0 0 0 0 1 0 0 2 0 0 0 0 0 0 2 0 1 0 0 1 0 2 2 0 0 0 0 0 0 1 0 0 0 0 0 0 1 0 0 1 0 0 0 0 1 0 0 0 0 0 0 0 1 0 0 1 1 0 0 0 0 1 1 1 0 0 1 1 1 0 1 0 1 1 0 0 1 0 0 0 0 0 0 0 0 0 0 2 2 1 3 1 2 0 0 0 0 0 0 0 2 0 1 0 0 0 0 1 0 0 1 0 1 0 0 0 0 1 1 0 1 0 0 0 0 0 0 2 1 0 2 1 0 0 3 0 0 0 1 0 0 0 0 0 0 0 1 2 0 0 0 2 0 2 0 1 1 1 1 0 0 0 2 9 1 0 3 0 0 0 2 1 0 1 0 0 0 0 0 0 0.5020134228187919
0 0 1 2 0 0 0 4 0 0 0 1 0 0 0 1 0 0 1 0 1 1 1 0 0 0 1 0 0 0 4 0 0 0 0 0 0 0 0 0 0 0 0 1 0 0 0 0 0 0 0 0 0 0 0 0 1 3 2 0 0 1 0 1 2 1 0 0 0 0 0 0 0 0 0 0 0 1 0 0 2 0 0 0 0 0 0 0 1 0 0 0 0 0 4 1 2 1 0 0 0 0 1 2 1 0 2 1 10 0 0 0 1 0 0 0 0 0 0 0 0 1 0 0 2 0 0 1 0 0 1 0 3 0 0 0 0 0 0 0 1 0 1 1 0 0 0 0 0 0 0 1 0 0 0 0 1 3 0 0 0 1 0 0 0 1 1 0 0 0 0 0 0 0 0 0 1 0 0 0 0 2 0 0 0 1 0 1 0 4 0 0 6 0 0 0 1 3 0 2 0 0 0 0 1 0 0 1 2 0 1 0 0 1 0 0 0 0 2 0 5 1 0 1 0 0 1 1 0 0 0 0 2 0 0 0 0 1 0 0 2 0 0 0 4 0 1 0 1 0 0 0 0 0 0 0 0 3 0 0 0 0 1 2 1 0 4 0 1 0 0 0 0 0 0 0 0 0 0 0 0 0 0 0 1 0 1 0 1 0 0 0 0 2 0 0 0 0 0 0 1 0 1 0 0 0 0 0 0 1 0 0 1 1 0 0 0 0 0 1 0 0 1 0 0 1 0 0 0 0 0 0 0 0 1 0 0 0 1 2 0 0 0 1 3 1 0 1 0 0 0 1 0 1 0 0 0 0 0 0 0 0 0 0 0 0 3 0 0 0 1 1 0 0 0 1 0 0 2 1 0 0 1 0 0 0 1 0 0 0 0 3 0 0 0 0 0 2 2 0 0 0 0 0 0 1 0 0 1 1 0 1 0 0 0 0 0 1 1 1 2 0 0 0 0 0 0 0 0 1 0 1 0 0 1 1 2 0 0 0 1 0 0 0 3 1 0 0 0 0 2 1 0 0 0 0 0 0 0 0 0 0 0 2 0 0 2 1 0 0 0 1 0 0 1 0 0 0 1 1 0 0 1 5 0 0 1 0 0 1 0 0 0 3 2 0 0 0 0 0 0 0 0 1 0 5 1 0 0 1 1 0 0 0 0 0 1 0 0 0 0 0 1 0 1 0 1 0 0 0 0 0 0 1 0 3 0 0 0 0 0 0 0 0 0 0 0 1 0 0 0 0 0 0 0 1 0 0 0 0 0 0 0 0 1 0 0 0 0 1 0 0 2 0 0 0 0 0 0 2 0 1 0 0 1 0 2 2 0 0 0 0 0 0 1 0 0 0 0 0 0 1 0 0 1 0 0 0 0 1 0 0 0 0 0 0 0 1 0 0 1 1 0 0 0 0 1 1 1 0 0 1 1 1 0 1 0 1 1 0 0 1 0 0 0 0 0 0 0 0 0 0 2 2 1 3 1 2 0 0 0 0 0 0 0 2 0 1 0 0 0 0 1 0 0 1 0 1 0 0 0 0 1 1 0 1 0 0 0 0 0 0 2 0 0 1 1 0 0 3 0 0 0 1 0 0 0 0 0 0 0 1 2 0 0 0 2 0 2 0 1 1 0 1 0 0 0 1 9 1 0 2 0 0 0 1 1 0 1 0 0 0 0 0 0 0.4429530201342282
0 0 1 2 0 0 0 4 0 0 0 0 0 0 0 1 0 0 1 0 1 1 1 0 0 0 1 0 0 0 3 0 0 0 0 0 0 0 0 0 0 0 0 0 0 0 0 0 0 0 0 0 0 0 0 0 1 3 2 0 0 1 0 1 2 1 0 0 0 0 0 0 0 0 0 0 0 1 0 0 2 0 0 0 0 0 0 0 1 0 0 0 0 0 2 1 2 1 0 0 0 0 1 1 1 0 2 1 9 0 0 0 1 0 0 0 0 0 0 0 0 1 0 0 2 0 0 1 0 0 1 0 2 0 0 0 0 0 0 0 1 0 1 1 0 0 0 0 0 0 0 1 0 0 0 0 1 2 0 0 0 1 0 0 0 0 1 0 0 0 0 0 0 0 0 0 1 0 0 0 0 1 0 0 0 1 0 1 0 2 0 0 6 0 0 0 1 2 0 1 0 0 0 0 1 0 0 1 1 0 1 0 0 1 0 0 0 0 1 0 4 0 0 1 0 0 1 0 0 0 0 0 2 0 0 0 0 1 0 0 1 0 0 0 4 0 1 0 1 0 0 0 0 0 0 0 0 3 0 0 0 0 1 2 1 0 4 0 1 0 0 0 0 0 0 0 0 0 0 0 0 0 0 0 1 0 1 0 1 0 0 0 0 2 0 0 0 0 0 0 0 0 1 0 0 0 0 0 0 1 0 0 1 1 0 0 0 0 0 1 0 0 1 0 0 1 0 0 0 0 0 0 0 0 1 0 0 0 0 2 0 0 0 0 3 1 0 0 0 0 0 1 0 1 0 0 0 0 0 0 0 0 0 0 0 0 3 0 0 0 0 1 0 0 0 0 0 0 2 0 0 0 1 0 0 0 1 0 0 0 0 3 0 0 0 0 0 2 1 0 0 0 0 0 0 1 0 0 1 1 0 1 0 0 0 0 0 1 1 1 2 0 0 0 0 0 0 0 0 0 0 1 0 0 1 1 2 0 0 0 1 0 0 0 3 1 0 0 0 0 2 1 0 0 0 0 0 0 0 0 0 0 0 2 0 0 2 1 0 0 0 1 0 0 1 0 0 0 1 1 0 0 1 5 0 0 1 0 0 1 0 0 0 3 2 0 0 0 0 0 0 0 0 1 0 5 1 0 0 1 1 0 0 0 0 0 1 0 0 0 0 0 1 0 1 0 1 0 0 0 0 0 0 1 0 3 0 0 0 0 0 0 0 0 0 0 0 0 0 0 0 0 0 0 0 0 0 0 0 0 0 0 0 0 0 0 0 0 0 1 0 0 1 0 0 0 0 0 0 2 0 1 0 0 1 0 2 2 0 0 0 0 0 0 1 0 0 0 0 0 0 1 0 0 1 0 0 0 0 1 0 0 0 0 0 0 0 1 0 0 1 1 0 0 0 0 1 0 1 0 0 0 1 1 0 1 0 1 1 0 0 0 0 0 0 0 0 0 0 0 0 0 1 2 1 3 1 2 0 0 0 0 0 0 0 1 0 1 0 0 0 0 1 0 0 1 0 1 0 0 0 0 1 1 0 1 0 0 0 0 0 0 0 0 0 1 1 0 0 3 0 0 0 1 0 0 0 0 0 0 0 1 1 0 0 0 2 0 2 0 1 1 0 1 0 0 0 1 8 1 0 1 0 0 0 0 1 0 1 0 0 0 0 0 0 0.3825503355704698
0 0 1 2 0 0 0 4 0 0 0 0 0 0 0 1 0 0 1 0 0 0 1 0 0 0 1 0 0 0 3 0 0 0 0 0 0 0 0 0 0 0 0 0 0 0 0 0 0 0 0 0 0 0 0 0 1 3 2 0 0 1 0 0 2 1 0 0 0 0 0 0 0 0 0 0 0 1 0 0 2 0 0 0 0 0 0 0 1 0 0 0 0 0 1 1 1 1 0 0 0 0 1 1 1 0 1 0 6 0 0 0 1 0 0 0 0 0 0 0 0 1 0 0 2 0 0 1 0 0 1 0 1 0 0 0 0 0 0 0 1 0 1 1 0 0 0 0 0 0 0 1 0 0 0 0 1 2 0 0 0 1 0 0 0 0 1 0 0 0 0 0 0 0 0 0 1 0 0 0 0 1 0 0 0 1 0 1 0 2 0 0 6 0 0 0 1 2 0 1 0 0 0 0 1 0 0 1 1 0 1 0 0 1 0 0 0 0 1 0 4 0 0 1 0 0 1 0 0 0 0 0 1 0 0 0 0 0 0 0 1 0 0 0 2 0 1 0 1 0 0 0 0 0 0 0 0 1 0 0 0 0 1 2 1 0 4 0 1 0 0 0 0 0 0 0 0 0 0 0 0 0 0 0 0 0 1 0 0 0 0 0 0 2 0 0 0 0 0 0 0 0 1 0 0 0 0 0 0 1 0 0 1 0 0 0 0 0 0 1 0 0 1 0 0 1 0 0 0 0 0 0 0 0 1 0 0 0 0 2 0 0 0 0 3 1 0 0 0 0 0 1 0 0 0 0 0 0 0 0 0 0 0 0 0 0 3 0 0 0 0 1 0 0 0 0 0 0 1 0 0 0 1 0 0 0 1 0 0 0 0 3 0 0 0 0 0 1 1 0 0 0 0 0 0 1 0 0 1 1 0 1 0 0 0 0 0 1 0 1 2 0 0 0 0 0 0 0 0 0 0 1 0 0 1 1 2 0 0 0 1 0 0 0 2 1 0 0 0 0 2 1 0 0 0 0 0 0 0 0 0 0 0 2 0 0 2 1 0 0 0 1 0 0 1 0 0 0 1 1 0 0 1 4 0 0 1 0 0 1 0 0 0 3 2 0 0 0 0 0 0 0 0 1 0 4 1 0 0 1 1 0 0 0 0 0 1 0 0 0 0 0 1 0 0 0 1 0 0 0 0 0 0 1 0 1 0 0 0 0 0 0 0 0 0 0 0 0 0 0 0 0 0 0 0 0 0 0 0 0 0 0 0 0 0 0 0 0 0 1 0 0 1 0 0 0 0 0 0 1 0 0 0 0 1 0 2 1 0 0 0 0 0 0 1 0 0 0 0 0 0 1 0 0 1 0 0 0 0 1 0 0 0 0 0 0 0 1 0 0 1 1 0 0 0 0 1 0 1 0 0 0 1 1 0 0 0 1 1 0 0 0 0 0 0 0 0 0 0 0 0 0 1 2 0 2 1 2 0 0 0 0 0 0 0 0 0 1 0 0 0 0 1 0 0 1 0 1 0 0 0 0 1 1 0 1 0 0 0 0 0 0 0 0 0 1 1 0 0 3 0 0 0 1 0 0 0 0 0 0 0 1 1 0 0 0 0 0 2 0 1 1 0 1 0 0 0 1 6 0 0 1 0 0 0 0 0 0 1 0 0 0 0 0 0 0.32483221476510068
0 0 1 2 0 0 0 4 0 0 0 0 0 0 0 1 0 0 1 0 0 0 1 0 0 0 1 0 0 0 3 0 0 0 0 0 0 0 0 0 0 0 0 0 0 0 0 0 0 0 0 0 0 0 0 0 1 3 2 0 0 1 0 0 1 1 0 0 0 0 0 0 0 0 0 0 0 1 0 0 2 0 0 0 0 0 0 0 1 0 0 0 0 0 0 1 1 1 0 0 0 0 1 1 1 0 1 0 6 0 0 0 1 0 0 0 0 0 0 0 0 1 0 0 2 0 0 1 0 0 1 0 1 0 0 0 0 0 0 0 1 0 1 1 0 0 0 0 0 0 0 1 0 0 0 0 1 1 0 0 0 1 0 0 0 0 1 0 0 0 0 0 0 0 0 0 1 0 0 0 0 0 0 0 0 1 0 1 0 1 0 0 5 0 0 0 1 1 0 1 0 0 0 0 1 0 0 1 1 0 0 0 0 1 0 0 0 0 1 0 4 0 0 1 0 0 1 0 0 0 0 0 1 0 0 0 0 0 0 0 1 0 0 0 2 0 1 0 0 0 0 0 0 0 0 0 0 1 0 0 0 0 1 2 1 0 3 0 1 0 0 0 0 0 0 0 0 0 0 0 0 0 0 0 0 0 1 0 0 0 0 0 0 2 0 0 0 0 0 0 0 0 1 0 0 0 0 0 0 1 0 0 1 0 0 0 0 0 0 0 0 0 0 0 0 1 0 0 0 0 0 0 0 0 1 0 0 0 0 2 0 0 0 0 3 1 0 0 0 0 0 1 0 0 0 0 0 0 0 0 0 0 0 0 0 0 2 0 0 0 0 1 0 0 0 0 0 0 1 0 0 0 1 0 0 0 1 0 0 0 0 3 0 0 0 0 0 1 1 0 0 0 0 0 0 1 0 0 1 1 0 1 0 0 0 0 0 0 0 1 1 0 0 0 0 0 0 0 0 0 0 1 0 0 1 1 2 0 0 0 1 0 0 0 1 1 0 0 0 0 2 1 0 0 0 0 0 0 0 0 0 0 0 2 0 0 2 0 0 0 0 1 0 0 1 0 0 0 1 1 0 0 1 5 0 0 1 0 0 1 0 0 0 2 2 0 0 0 0 0 0 0 0 1 0 4 1 0 0 1 1 0 0 0 0 0 0 0 0 0 0 0 0 0 0 0 1 0 0 0 0 0 0 1 0 1 0 0 0 0 0 0 0 0 0 0 0 0 0 0 0 0 0 0 0 0 0 0 0 0 0 0 0 0 0 0 0 0 0 1 0 0 1 0 0 0 0 0 0 1 0 0 0 0 1 0 2 0 0 0 0 0 0 0 1 0 0 0 0 0 0 1 0 0 1 0 0 0 0 1 0 0 0 0 0 0 0 1 0 0 1 1 0 0 0 0 1 0 1 0 0 0 1 1 0 0 0 1 1 0 0 0 0 0 0 0 0 0 0 0 0 0 0 2 0 2 1 2 0 0 0 0 0 0 0 0 0 1 0 0 0 0 0 0 0 1 0 1 0 0 0 0 1 1 0 0 0 0 0 0 0 0 0 0 0 1 1 0 0 3 0 0 0 0 0 0 0 0 0 0 0 1 1 0 0 0 0 0 2 0 0 0 0 0 0 0 0 1 6 0 0 1 0 0 0 0 0 0 1 0 0 0 0 0 0 0.28859060402684569
0 0 1 2 0 0 0 4 0 0 0 0 0 0 0 1 0 0 1 0 0 0 1 0 0 0 1 0 0 0 2 0 0 0 0 0 0 0 0 0 0 0 0 0 0 0 0 0 0 0 0 0 0 0 0 0 1 2 2 0 0 1 0 0 1 1 0 0 0 0 0 0 0 0 0 0 0 1 0 0 2 0 0 0 0 0 0 0 1 0 0 0 0 0 0 1 1 1 0 0 0 0 0 1 1 0 1 0 6 0 0 0 0 0 0 0 0 0 0 0 0 1 0 0 2 0 0 0 0 0 1 0 1 0 0 0 0 0 0 0 1 0 1 1 0 0 0 0 0 0 0 1 0 0 0 0 1 1 0 0 0 1 0 0 0 0 1 0 0 0 0 0 0 0 0 0 1 0 0 0 0 0 0 0 0 1 0 1 0 1 0 0 4 0 0 0 1 1 0 1 0 0 0 0 0 0 0 1 0 0 0 0 0 1 0 0 0 0 1 0 4 0 0 1 0 0 1 0 0 0 0 0 1 0 0 0 0 0 0 0 1 0 0 0 2 0 1 0 0 0 0 0 0 0 0 0 0 1 0 0 0 0 1 2 1 0 3 0 1 0 0 0 0 0 0 0 0 0 0 0 0 0 0 0 0 0 1 0 0 0 0 0 0 1 0 0 0 0 0 0 0 0 1 0 0 0 0 0 0 1 0 0 1 0 0 0 0 0 0 0 0 0 0 0 0 1 0 0 0 0 0 0 0 0 1 0 0 0 0 2 0 0 0 0 3 1 0 0 0 0 0 1 0 0 0 0 0 0 0 0 0 0 0 0 0 0 2 0 0 0 0 1 0 0 0 0 0 0 1 0 0 0 1 0 0 0 1 0 0 0 0 3 0 0 0 0 0 1 1 0 0 0 0 0 0 1 0 0 1 1 0 1 0 0 0 0 0 0 0 1 1 0 0 0 0 0 0 0 0 0 0 1 0 0 1 1 2 0 0 0 1 0 0 0 0 1 0 0 0 0 1 1 0 0 0 0 0 0 0 0 0 0 0 2 0 0 1 0 0 0 0 1 0 0 1 0 0 0 1 1 0 0 1 4 0 0 1 0 0 1 0 0 0 2 2 0 0 0 0 0 0 0 0 1 0 2 1 0 0 1 1 0 0 0 0 0 0 0 0 0 0 0 0 0 0 0 0 0 0 0 0 0 0 1 0 1 0 0 0 0 0 0 0 0 0 0 0 0 0 0 0 0 0 0 0 0 0 0 0 0 0 0 0 0 0 0 0 0 0 1 0 0 1 0 0 0 0 0 0 1 0 0 0 0 1 0 2 0 0 0 0 0 0 0 1 0 0 0 0 0 0 1 0 0 1 0 0 0 0 1 0 0 0 0 0 0 0 1 0 0 1 1 0 0 0 0 1 0 1 0 0 0 0 1 0 0 0 1 1 0 0 0 0 0 0 0 0 0 0 0 0 0 0 2 0 2 1 2 0 0 0 0 0 0 0 0 0 0 0 0 0 0 0 0 0 1 0 1 0 0 0 0 1 1 0 0 0 0 0 0 0 0 0 0 0 1 1 0 0 3 0 0 0 0 0 0 0 0 0 0 0 1 1 0 0 0 0 0 2 0 0 0 0 0 0 0 0 1 5 0 0 0 0 0 0 0 0 0 0 0 0 0 0 0 0 0.26040268456375839
0 0 1 2 0 0 0 4 0 0 0 0 0 0 0 1 0 0 1 0 0 0 1 0 0 0 1 0 0 0 2 0 0 0 0 0 0 0 0 0 0 0 0 0 0 0 0 0 0 0 0 0 0 0 0 0 1 1 2 0 0 1 0 0 0 1 0 0 0 0 0 0 0 0 0 0 0 1 0 0 1 0 0 0 0 0 0 0 1 0 0 0 0 0 0 1 1 1 0 0 0 0 0 1 1 0 1 0 5 0 0 0 0 0 0 0 0 0 0 0 0 1 0 0 2 0 0 0 0 0 1 0 1 0 0 0 0 0 0 0 0 0 0 1 0 0 0 0 0 0 0 1 0 0 0 0 1 0 0 0 0 1 0 0 0 0 1 0 0 0 0 0 0 0 0 0 1 0 0 0 0 0 0 0 0 1 0 1 0 1 0 0 4 0 0 0 1 1 0 0 0 0 0 0 0 0 0 1 0 0 0 0 0 1 0 0 0 0 1 0 2 0 0 1 0 0 1 0 0 0 0 0 1 0 0 0 0 0 0 0 1 0 0 0 2 0 1 0 0 0 0 0 0 0 0 0 0 1 0 0 0 0 1 2 1 0 3 0 1 0 0 0 0 0 0 0 0 0 0 0 0 0 0 0 0 0 1 0 0 0 0 0 0 1 0 0 0 0 0 0 0 0 1 0 0 0 0 0 0 1 0 0 1 0 0 0 0 0 0 0 0 0 0 0 0 1 0 0 0 0 0 0 0 0 1 0 0 0 0 1 0 0 0 0 3 1 0 0 0 0 0 0 0 0 0 0 0 0 0 0 0 0 0 0 0 0 2 0 0 0 0 1 0 0 0 0 0 0 1 0 0 0 1 0 0 0 1 0 0 0 0 3 0 0 0 0 0 0 1 0 0 0 0 0 0 1 0 0 1 1 0 1 0 0 0 0 0 0 0 1 1 0 0 0 0 0 0 0 0 0 0 1 0 0 1 1 2 0 0 0 1 0 0 0 0 1 0 0 0 0 1 1 0 0 0 0 0 0 0 0 0 0 0 2 0 0 1 0 0 0 0 1 0 0 1 0 0 0 1 1 0 0 1 4 0 0 1 0 0 1 0 0 0 2 2 0 0 0 0 0 0 0 0 1 0 2 1 0 0 1 1 0 0 0 0 0 0 0 0 0 0 0 0 0 0 0 0 0 0 0 0 0 0 1 0 1 0 0 0 0 0 0 0 0 0 0 0 0 0 0 0 0 0 0 0 0 0 0 0 0 0 0 0 0 0 0 0 0 0 1 0 0 1 0 0 0 0 0 0 0 0 0 0 0 0 0 2 0 0 0 0 0 0 0 0 0 0 0 0 0 0 1 0 0 1 0 0 0 0 0 0 0 0 0 0 0 0 0 0 0 1 1 0 0 0 0 1 0 1 0 0 0 0 1 0 0 0 1 1 0 0 0 0 0 0 0 0 0 0 0 0 0 0 2 0 2 1 2 0 0 0 0 0 0 0 0 0 0 0 0 0 0 0 0 0 1 0 1 0 0 0 0 1 1 0 0 0 0 0 0 0 0 0 0 0 1 1 0 0 2 0 0 0 0 0 0 0 0 0 0 0 1 0 0 0 0 0 0 2 0 0 0 0 0 0 0 0 1 3 0 0 0 0 0 0 0 0 0 0 0 0 0 0 0 0 0.23087248322147653
0 0 1 2 0 0 0 4 0 0 0 0 0 0 0 1 0 0 1 0 0 0 1 0 0 0 1 0 0 0 1 0 0 0 0 0 0 0 0 0 0 0 0 0 0 0 0 0 0 0 0 0 0 0 0 0 1 1 2 0 0 1 0 0 0 1 0 0 0 0 0 0 0 0 0 0 0 1 0 0 1 0 0 0 0 0 0 0 1 0 0 0 0 0 0 1 1 1 0 0 0 0 0 1 1 0 1 0 4 0 0 0 0 0 0 0 0 0 0 0 0 1 0 0 2 0 0 0 0 0 1 0 1 0 0 0 0 0 0 0 0 0 0 1 0 0 0 0 0 0 0 1 0 0 0 0 1 0 0 0 0 1 0 0 0 0 1 0 0 0 0 0 0 0 0 0 1 0 0 0 0 0 0 0 0 1 0 1 0 1 0 0 4 0 0 0 1 1 0 0 0 0 0 0 0 0 0 1 0 0 0 0 0 0 0 0 0 0 0 0 0 0 0 1 0 0 1 0 0 0 0 0 1 0 0 0 0 0 0 0 1 0 0 0 2 0 1 0 0 0 0 0 0 0 0 0 0 1 0 0 0 0 1 2 0 0 2 0 1 0 0 0 0 0 0 0 0 0 0 0 0 0 0 0 0 0 1 0 0 0 0 0 0 1 0 0 0 0 0 0 0 0 1 0 0 0 0 0 0 1 0 0 1 0 0 0 0 0 0 0 0 0 0 0 0 1 0 0 0 0 0 0 0 0 1 0 0 0 0 1 0 0 0 0 3 0 0 0 0 0 0 0 0 0 0 0 0 0 0 0 0 0 0 0 0 0 1 0 0 0 0 1 0 0 0 0 0 0 0 0 0 0 1 0 0 0 1 0 0 0 0 3 0 0 0 0 0 0 1 0 0 0 0 0 0 1 0 0 1 1 0 0 0 0 0 0 0 0 0 1 1 0 0 0 0 0 0 0 0 0 0 1 0 0 0 1 2 0 0 0 1 0 0 0 0 1 0 0 0 0 1 1 0 0 0 0 0 0 0 0 0 0 0 2 0 0 0 0 0 0 0 1 0 0 1 0 0 0 1 1 0 0 1 4 0 0 0 0 0 1 0 0 0 2 2 0 0 0 0 0 0 0 0 0 0 2 1 0 0 1 1 0 0 0 0 0 0 0 0 0 0 0 0 0 0 0 0 0 0 0 0 0 0 1 0 1 0 0 0 0 0 0 0 0 0 0 0 0 0 0 0 0 0 0 0 0 0 0 0 0 0 0 0 0 0 0 0 0 0 1 0 0 1 0 0 0 0 0 0 0 0 0 0 0 0 0 2 0 0 0 0 0 0 0 0 0 0 0 0 0 0 1 0 0 1 0 0 0 0 0 0 0 0 0 0 0 0 0 0 0 1 0 0 0 0 0 1 0 1 0 0 0 0 1 0 0 0 1 1 0 0 0 0 0 0 0 0 0 0 0 0 0 0 1 0 2 1 2 0 0 0 0 0 0 0 0 0 0 0 0 0 0 0 0 0 1 0 1 0 0 0 0 0 0 0 0 0 0 0 0 0 0 0 0 0 1 1 0 0 2 0 0 0 0 0 0 0 0 0 0 0 1 0 0 0 0 0 0 2 0 0 0 0 0 0 0 0 1 2 0 0 0 0 0 0 0 0 0 0 0 0 0 0 0 0 0.20268456375838926
0 0 0 2 0 0 0 3 0 0 0 0 0 0 0 1 0 0 0 0 0 0 0 0 0 0 1 0 0 0 1 0 0 0 0 0 0 0 0 0 0 0 0 0 0 0 0 0 0 0 0 0 0 0 0 0 1 1 1 0 0 1 0 0 0 1 0 0 0 0 0 0 0 0 0 0 0 1 0 0 1 0 0 0 0 0 0 0 1 0 0 0 0 0 0 1 0 1 0 0 0 0 0 0 1 0 1 0 3 0 0 0 0 0 0 0 0 0 0 0 0 1 0 0 2 0 0 0 0 0 0 0 1 0 0 0 0 0 0 0 0 0 0 1 0 0 0 0 0 0 0 0 0 0 0 0 0 0 0 0 0 1 0 0 0 0 1 0 0 0 0 0 0 0 0 0 1 0 0 0 0 0 0 0 0 1 0 1 0 1 0 0 4 0 0 0 1 1 0 0 0 0 0 0 0 0 0 1 0 0 0 0 0 0 0 0 0 0 0 0 0 0 0 1 0 0 0 0 0 0 0 0 1 0 0 0 0 0 0 0 1 0 0 0 2 0 1 0 0 0 0 0 0 0 0 0 0 1 0 0 0 0 1 2 0 0 1 0 1 0 0 0 0 0 0 0 0 0 0 0 0 0 0 0 0 0 1 0 0 0 0 0 0 1 0 0 0 0 0 0 0 0 1 0 0 0 0 0 0 1 0 0 1 0 0 0 0 0 0 0 0 0 0 0 0 1 0 0 0 0 0 0 0 0 1 0 0 0 0 1 0 0 0 0 2 0 0 0 0 0 0 0 0 0 0 0 0 0 0 0 0 0 0 0 0 0 1 0 0 0 0 0 0 0 0 0 0 0 0 0 0 0 1 0 0 0 1 0 0 0 0 2 0 0 0 0 0 0 0 0 0 0 0 0 0 1 0 0 1 1 0 0 0 0 0 0 0 0 0 1 1 0 0 0 0 0 0 0 0 0 0 1 0 0 0 1 2 0 0 0 1 0 0 0 0 1 0 0 0 0 1 0 0 0 0 0 0 0 0 0 0 0 0 2 0 0 0 0 0 0 0 1 0 0 1 0 0 0 1 1 0 0 1 3 0 0 0 0 0 0 0 0 0 1 0 0 0 0 0 0 0 0 0 0 0 2 1 0 0 1 1 0 0 0 0 0 0 0 0 0 0 0 0 0 0 0 0 0 0 0 0 0 0 0 0 1 0 0 0 0 0 0 0 0 0 0 0 0 0 0 0 0 0 0 0 0 0 0 0 0 0 0 0 0 0 0 0 0 0 1 0 0 1 0 0 0 0 0 0 0 0 0 0 0 0 0 2 0 0 0 0 0 0 0 0 0 0 0 0 0 0 1 0 0 1 0 0 0 0 0 0 0 0 0 0 0 0 0 0 0 1 0 0 0 0 0 1 0 1 0 0 0 0 1 0 0 0 1 1 0 0 0 0 0 0 0 0 0 0 0 0 0 0 1 0 2 1 2 0 0 0 0 0 0 0 0 0 0 0 0 0 0 0 0 0 1 0 1 0 0 0 0 0 0 0 0 0 0 0 0 0 0 0 0 0 1 1 0 0 2 0 0 0 0 0 0 0 0 0 0 0 1 0 0 0 0 0 0 2 0 0 0 0 0 0 0 0 1 2 0 0 0 0 0 0 0 0 0 0 0 0 0 0 0 0 0.1704697986577181
0 0 0 2 0 0 0 3 0 0 0 0 0 0 0 1 0 0 0 0 0 0 0 0 0 0 1 0 0 0 1 0 0 0 0 0 0 0 0 0 0 0 0 0 0 0 0 0 0 0 0 0 0 0 0 0 1 1 1 0 0 1 0 0 0 0 0 0 0 0 0 0 0 0 0 0 0 1 0 0 1 0 0 0 0 0 0 0 1 0 0 0 0 0 0 1 0 1 0 0 0 0 0 0 1 0 0 0 2 0 0 0 0 0 0 0 0 0 0 0 0 1 0 0 2 0 0 0 0 0 0 0 1 0 0 0 0 0 0 0 0 0 0 1 0 0 0 0 0 0 0 0 0 0 0 0 0 0 0 0 0 1 0 0 0 0 1 0 0 0 0 0 0 0 0 0 1 0 0 0 0 0 0 0 0 1 0 1 0 1 0 0 3 0 0 0 1 1 0 0 0 0 0 0 0 0 0 1 0 0 0 0 0 0 0 0 0 0 0 0 0 0 0 1 0 0 0 0 0 0 0 0 1 0 0 0 0 0 0 0 0 0 0 0 1 0 1 0 0 0 0 0 0 0 0 0 0 0 0 0 0 0 1 2 0 0 1 0 1 0 0 0 0 0 0 0 0 0 0 0 0 0 0 0 0 0 1 0 0 0 0 0 0 1 0 0 0 0 0 0 0 0 1 0 0 0 0 0 0 1 0 0 1 0 0 0 0 0 0 0 0 0 0 0 0 1 0 0 0 0 0 0 0 0 1 0 0 0 0 1 0 0 0 0 2 0 0 0 0 0 0 0 0 0 0 0 0 0 0 0 0 0 0 0 0 0 0 0 0 0 0 0 0 0 0 0 0 0 0 0 0 0 1 0 0 0 1 0 0 0 0 2 0 0 0 0 0 0 0 0 0 0 0 0 0 1 0 0 1 1 0 0 0 0 0 0 0 0 0 1 1 0 0 0 0 0 0 0 0 0 0 1 0 0 0 1 2 0 0 0 1 0 0 0 0 1 0 0 0 0 1 0 0 0 0 0 0 0 0 0 0 0 0 2 0 0 0 0 0 0 0 1 0 0 0 0 0 0 1 1 0 0 1 3 0 0 0 0 0 0 0 0 0 0 0 0 0 0 0 0 0 0 0 0 0 2 1 0 0 1 1 0 0 0 0 0 0 0 0 0 0 0 0 0 0 0 0 0 0 0 0 0 0 0 0 1 0 0 0 0 0 0 0 0 0 0 0 0 0 0 0 0 0 0 0 0 0 0 0 0 0 0 0 0 0 0 0 0 0 1 0 0 1 0 0 0 0 0 0 0 0 0 0 0 0 0 2 0 0 0 0 0 0 0 0 0 0 0 0 0 0 1 0 0 1 0 0 0 0 0 0 0 0 0 0 0 0 0 0 0 0 0 0 0 0 0 1 0 1 0 0 0 0 0 0 0 0 1 0 0 0 0 0 0 0 0 0 0 0 0 0 0 0 1 0 2 1 2 0 0 0 0 0 0 0 0 0 0 0 0 0 0 0 0 0 1 0 1 0 0 0 0 0 0 0 0 0 0 0 0 0 0 0 0 0 1 1 0 0 1 0 0 0 0 0 0 0 0 0 0 0 1 0 0 0 0 0 0 2 0 0 0 0 0 0 0 0 1 2 0 0 0 0 0 0 0 0 0 0 0 0 0 0 0 0 0.15167785234899329
0 0 0 2 0 0 0 3 0 0 0 0 0 0 0 1 0 0 0 0 0 0 0 0 0 0 1 0 0 0 1 0 0 0 0 0 0 0 0 0 0 0 0 0 0 0 0 0 0 0 0 0 0 0 0 0 1 1 1 0 0 1 0 0 0 0 0 0 0 0 0 0 0 0 0 0 0 1 0 0 1 0 0 0 0 0 0 0 1 0 0 0 0 0 0 1 0 1 0 0 0 0 0 0 1 0 0 0 1 0 0 0 0 0 0 0 0 0 0 0 0 1 0 0 2 0 0 0 0 0 0 0 1 0 0 0 0 0 0 0 0 0 0 0 0 0 0 0 0 0 0 0 0 0 0 0 0 0 0 0 0 1 0 0 0 0 1 0 0 0 0 0 0 0 0 0 1 0 0 0 0 0 0 0 0 1 0 1 0 1 0 0 3 0 0 0 1 0 0 0 0 0 0 0 0 0 0 1 0 0 0 0 0 0 0 0 0 0 0 0 0 0 0 1 0 0 0 0 0 0 0 0 1 0 0 0 0 0 0 0 0 0 0 0 1 0 1 0 0 0 0 0 0 0 0 0 0 0 0 0 0 0 1 1 0 0 1 0 1 0 0 0 0 0 0 0 0 0 0 0 0 0 0 0 0 0 1 0 0 0 0 0 0 1 0 0 0 0 0 0 0 0 1 0 0 0 0 0 0 1 0 0 1 0 0 0 0 0 0 0 0 0 0 0 0 1 0 0 0 0 0 0 0 0 1 0 0 0 0 1 0 0 0 0 0 0 0 0 0 0 0 0 0 0 0 0 0 0 0 0 0 0 0 0 0 0 0 0 0 0 0 0 0 0 0 0 0 0 0 0 0 0 1 0 0 0 1 0 0 0 0 2 0 0 0 0 0 0 0 0 0 0 0 0 0 1 0 0 1 1 0 0 0 0 0 0 0 0 0 1 1 0 0 0 0 0 0 0 0 0 0 1 0 0 0 1 2 0 0 0 1 0 0 0 0 0 0 0 0 0 1 0 0 0 0 0 0 0 0 0 0 0 0 2 0 0 0 0 0 0 0 1 0 0 0 0 0 0 1 1 0 0 1 2 0 0 0 0 0 0 0 0 0 0 0 0 0 0 0 0 0 0 0 0 0 2 1 0 0 1 1 0 0 0 0 0 0 0 0 0 0 0 0 0 0 0 0 0 0 0 0 0 0 0 0 1 0 0 0 0 0 0 0 0 0 0 0 0 0 0 0 0 0 0 0 0 0 0 0 0 0 0 0 0 0 0 0 0 0 1 0 0 0 0 0 0 0 0 0 0 0 0 0 0 0 0 1 0 0 0 0 0 0 0 0 0 0 0 0 0 0 1 0 0 1 0 0 0 0 0 0 0 0 0 0 0 0 0 0 0 0 0 0 0 0 0 1 0 1 0 0 0 0 0 0 0 0 1 0 0 0 0 0 0 0 0 0 0 0 0 0 0 0 1 0 2 1 1 0 0 0 0 0 0 0 0 0 0 0 0 0 0 0 0 0 1 0 1 0 0 0 0 0 0 0 0 0 0 0 0 0 0 0 0 0 1 0 0 0 1 0 0 0 0 0 0 0 0 0 0 0 1 0 0 0 0 0 0 2 0 0 0 0 0 0 0 0 1 2 0 0 0 0 0 0 0 0 0 0 0 0 0 0 0 0 0.13557046979865773
0 0 0 2 0 0 0 2 0 0 0 0 0 0 0 1 0 0 0 0 0 0 0 0 0 0 1 0 0 0 1 0 0 0 0 0 0 0 0 0 0 0 0 0 0 0 0 0 0 0 0 0 0 0 0 0 1 1 1 0 0 1 0 0 0 0 0 0 0 0 0 0 0 0 0 0 0 1 0 0 1 0 0 0 0 0 0 0 1 0 0 0 0 0 0 1 0 1 0 0 0 0 0 0 1 0 0 0 1 0 0 0 0 0 0 0 0 0 0 0 0 1 0 0 1 0 0 0 0 0 0 0 1 0 0 0 0 0 0 0 0 0 0 0 0 0 0 0 0 0 0 0 0 0 0 0 0 0 0 0 0 1 0 0 0 0 1 0 0 0 0 0 0 0 0 0 1 0 0 0 0 0 0 0 0 0 0 1 0 1 0 0 1 0 0 0 0 0 0 0 0 0 0 0 0 0 0 0 0 0 0 0 0 0 0 0 0 0 0 0 0 0 0 1 0 0 0 0 0 0 0 0 1 0 0 0 0 0 0 0 0 0 0 0 1 0 1 0 0 0 0 0 0 0 0 0 0 0 0 0 0 0 1 1 0 0 1 0 1 0 0 0 0 0 0 0 0 0 0 0 0 0 0 0 0 0 1 0 0 0 0 0 0 1 0 0 0 0 0 0 0 0 1 0 0 0 0 0 0 1 0 0 1 0 0 0 0 0 0 0 0 0 0 0 0 0 0 0 0 0 0 0 0 0 1 0 0 0 0 1 0 0 0 0 0 0 0 0 0 0 0 0 0 0 0 0 0 0 0 0 0 0 0 0 0 0 0 0 0 0 0 0 0 0 0 0 0 0 0 0 0 0 1 0 0 0 0 0 0 0 0 2 0 0 0 0 0 0 0 0 0 0 0 0 0 1 0 0 0 1 0 0 0 0 0 0 0 0 0 1 1 0 0 0 0 0 0 0 0 0 0 1 0 0 0 1 2 0 0 0 1 0 0 0 0 0 0 0 0 0 1 0 0 0 0 0 0 0 0 0 0 0 0 2 0 0 0 0 0 0 0 1 0 0 0 0 0 0 1 1 0 0 1 2 0 0 0 0 0 0 0 0 0 0 0 0 0 0 0 0 0 0 0 0 0 2 1 0 0 1 1 0 0 0 0 0 0 0 0 0 0 0 0 0 0 0 0 0 0 0 0 0 0 0 0 1 0 0 0 0 0 0 0 0 0 0 0 0 0 0 0 0 0 0 0 0 0 0 0 0 0 0 0 0 0 0 0 0 0 1 0 0 0 0 0 0 0 0 0 0 0 0 0 0 0 0 1 0 0 0 0 0 0 0 0 0 0 0 0 0 0 1 0 0 1 0 0 0 0 0 0 0 0 0 0 0 0 0 0 0 0 0 0 0 0 0 1 0 1 0 0 0 0 0 0 0 0 1 0 0 0 0 0 0 0 0 0 0 0 0 0 0 0 1 0 2 0 1 0 0 0 0 0 0 0 0 0 0 0 0 0 0 0 0 0 0 0 1 0 0 0 0 0 0 0 0 0 0 0 0 0 0 0 0 0 1 0 0 0 1 0 0 0 0 0 0 0 0 0 0 0 0 0 0 0 0 0 0 2 0 0 0 0 0 0 0 0 1 2 0 0 0 0 0 0 0 0 0 0 0 0 0 0 0 0 0.11812080536912752
0 0 0 2 0 0 0 2 0 0 0 0 0 0 0 1 0 0 0 0 0 0 0 0 0 0 1 0 0 0 1 0 0 0 0 0 0 0 0 0 0 0 0 0 0 0 0 0 0 0 0 0 0 0 0 0 1 1 1 0 0 1 0 0 0 0 0 0 0 0 0 0 0 0 0 0 0 1 0 0 1 0 0 0 0 0 0 0 1 0 0 0 0 0 0 1 0 0 0 0 0 0 0 0 1 0 0 0 1 0 0 0 0 0 0 0 0 0 0 0 0 1 0 0 1 0 0 0 0 0 0 0 0 0 0 0 0 0 0 0 0 0 0 0 0 0 0 0 0 0 0 0 0 0 0 0 0 0 0 0 0 1 0 0 0 0 1 0 0 0 0 0 0 0 0 0 1 0 0 0 0 0 0 0 0 0 0 1 0 1 0 0 1 0 0 0 0 0 0 0 0 0 0 0 0 0 0 0 0 0 0 0 0 0 0 0 0 0 0 0 0 0 0 1 0 0 0 0 0 0 0 0 1 0 0 0 0 0 0 0 0 0 0 0 1 0 1 0 0 0 0 0 0 0 0 0 0 0 0 0 0 0 1 1 0 0 1 0 1 0 0 0 0 0 0 0 0 0 0 0 0 0 0 0 0 0 0 0 0 0 0 0 0 1 0 0 0 0 0 0 0 0 1 0 0 0 0 0 0 1 0 0 1 0 0 0 0 0 0 0 0 0 0 0 0 0 0 0 0 0 0 0 0 0 1 0 0 0 0 1 0 0 0 0 0 0 0 0 0 0 0 0 0 0 0 0 0 0 0 0 0 0 0 0 0 0 0 0 0 0 0 0 0 0 0 0 0 0 0 0 0 0 0 0 0 0 0 0 0 0 0 2 0 0 0 0 0 0 0 0 0 0 0 0 0 1 0 0 0 1 0 0 0 0 0 0 0 0 0 1 1 0 0 0 0 0 0 0 0 0 0 1 0 0 0 1 2 0 0 0 1 0 0 0 0 0 0 0 0 0 1 0 0 0 0 0 0 0 0 0 0 0 0 2 0 0 0 0 0 0 0 0 0 0 0 0 0 0 1 1 0 0 1 2 0 0 0 0 0 0 0 0 0 0 0 0 0 0 0 0 0 0 0 0 0 2 1 0 0 0 1 0 0 0 0 0 0 0 0 0 0 0 0 0 0 0 0 0 0 0 0 0 0 0 0 1 0 0 0 0 0 0 0 0 0 0 0 0 0 0 0 0 0 0 0 0 0 0 0 0 0 0 0 0 0 0 0 0 0 1 0 0 0 0 0 0 0 0 0 0 0 0 0 0 0 0 1 0 0 0 0 0 0 0 0 0 0 0 0 0 0 1 0 0 1 0 0 0 0 0 0 0 0 0 0 0 0 0 0 0 0 0 0 0 0 0 1 0 1 0 0 0 0 0 0 0 0 1 0 0 0 0 0 0 0 0 0 0 0 0 0 0 0 1 0 2 0 1 0 0 0 0 0 0 0 0 0 0 0 0 0 0 0 0 0 0 0 1 0 0 0 0 0 0 0 0 0 0 0 0 0 0 0 0 0 1 0 0 0 1 0 0 0 0 0 0 0 0 0 0 0 0 0 0 0 0 0 0 2 0 0 0 0 0 0 0 0 1 2 0 0 0 0 0 0 0 0 0 0 0 0 0 0 0 0 0.11006711409395974
0 0 0 2 0 0 0 2 0 0 0 0 0 0 0 0 0 0 0 0 0 0 0 0 0 0 0 0 0 0 1 0 0 0 0 0 0 0 0 0 0 0 0 0 0 0 0 0 0 0 0 0 0 0 0 0 0 1 1 0 0 1 0 0 0 0 0 0 0 0 0 0 0 0 0 0 0 1 0 0 1 0 0 0 0 0 0 0 1 0 0 0 0 0 0 1 0 0 0 0 0 0 0 0 1 0 0 0 1 0 0 0 0 0 0 0 0 0 0 0 0 1 0 0 1 0 0 0 0 0 0 0 0 0 0 0 0 0 0 0 0 0 0 0 0 0 0 0 0 0 0 0 0 0 0 0 0 0 0 0 0 1 0 0 0 0 1 0 0 0 0 0 0 0 0 0 0 0 0 0 0 0 0 0 0 0 0 1 0 1 0 0 1 0 0 0 0 0 0 0 0 0 0 0 0 0 0 0 0 0 0 0 0 0 0 0 0 0 0 0 0 0 0 0 0 0 0 0 0 0 0 0 1 0 0 0 0 0 0 0 0 0 0 0 1 0 1 0 0 0 0 0 0 0 0 0 0 0 0 0 0 0 1 1 0 0 1 0 1 0 0 0 0 0 0 0 0 0 0 0 0 0 0 0 0 0 0 0 0 0 0 0 0 1 0 0 0 0 0 0 0 0 0 0 0 0 0 0 0 1 0 0 1 0 0 0 0 0 0 0 0 0 0 0 0 0 0 0 0 0 0 0 0 0 1 0 0 0 0 1 0 0 0 0 0 0 0 0 0 0 0 0 0 0 0 0 0 0 0 0 0 0 0 0 0 0 0 0 0 0 0 0 0 0 0 0 0 0 0 0 0 0 0 0 0 0 0 0 0 0 0 2 0 0 0 0 0 0 0 0 0 0 0 0 0 0 0 0 0 1 0 0 0 0 0 0 0 0 0 1 1 0 0 0 0 0 0 0 0 0 0 1 0 0 0 1 1 0 0 0 1 0 0 0 0 0 0 0 0 0 1 0 0 0 0 0 0 0 0 0 0 0 0 2 0 0 0 0 0 0 0 0 0 0 0 0 0 0 1 1 0 0 0 2 0 0 0 0 0 0 0 0 0 0 0 0 0 0 0 0 0 0 0 0 0 2 1 0 0 0 1 0 0 0 0 0 0 0 0 0 0 0 0 0 0 0 0 0 0 0 0 0 0 0 0 1 0 0 0 0 0 0 0 0 0 0 0 0 0 0 0 0 0 0 0 0 0 0 0 0 0 0 0 0 0 0 0 0 0 1 0 0 0 0 0 0 0 0 0 0 0 0 0 0 0 0 1 0 0 0 0 0 0 0 0 0 0 0 0 0 0 1 0 0 1 0 0 0 0 0 0 0 0 0 0 0 0 0 0 0 0 0 0 0 0 0 1 0 1 0 0 0 0 0 0 0 0 1 0 0 0 0 0 0 0 0 0 0 0 0 0 0 0 1 0 2 0 1 0 0 0 0 0 0 0 0 0 0 0 0 0 0 0 0 0 0 0 1 0 0 0 0 0 0 0 0 0 0 0 0 0 0 0 0 0 1 0 0 0 1 0 0 0 0 0 0 0 0 0 0 0 0 0 0 0 0 0 0 2 0 0 0 0 0 0 0 0 1 2 0 0 0 0 0 0 0 0 0 0 0 0 0 0 0 0 0.09798657718120806
0 0 0 1 0 0 0 2 0 0 0 0 0 0 0 0 0 0 0 0 0 0 0 0 0 0 0 0 0 0 1 0 0 0 0 0 0 0 0 0 0 0 0 0 0 0 0 0 0 0 0 0 0 0 0 0 0 0 1 0 0 1 0 0 0 0 0 0 0 0 0 0 0 0 0 0 0 1 0 0 0 0 0 0 0 0 0 0 0 0 0 0 0 0 0 0 0 0 0 0 0 0 0 0 0 0 0 0 1 0 0 0 0 0 0 0 0 0 0 0 0 1 0 0 1 0 0 0 0 0 0 0 0 0 0 0 0 0 0 0 0 0 0 0 0 0 0 0 0 0 0 0 0 0 0 0 0 0 0 0 0 1 0 0 0 0 1 0 0 0 0 0 0 0 0 0 0 0 0 0 0 0 0 0 0 0 0 1 0 1 0 0 1 0 0 0 0 0 0 0 0 0 0 0 0 0 0 0 0 0 0 0 0 0 0 0 0 0 0 0 0 0 0 0 0 0 0 0 0 0 0 0 1 0 0 0 0 0 0 0 0 0 0 0 1 0 1 0 0 0 0 0 0 0 0 0 0 0 0 0 0 0 1 1 0 0 1 0 0 0 0 0 0 0 0 0 0 0 0 0 0 0 0 0 0 0 0 0 0 0 0 0 0 1 0 0 0 0 0 0 0 0 0 0 0 0 0 0 0 1 0 0 1 0 0 0 0 0 0 0 0 0 0 0 0 0 0 0 0 0 0 0 0 0 1 0 0 0 0 0 0 0 0 0 0 0 0 0 0 0 0 0 0 0 0 0 0 0 0 0 0 0 0 0 0 0 0 0 0 0 0 0 0 0 0 0 0 0 0 0 0 0 0 0 0 0 0 0 0 0 0 2 0 0 0 0 0 0 0 0 0 0 0 0 0 0 0 0 0 0 0 0 0 0 0 0 0 0 0 0 1 0 0 0 0 0 0 0 0 0 0 1 0 0 0 1 1 0 0 0 1 0 0 0 0 0 0 0 0 0 1 0 0 0 0 0 0 0 0 0 0 0 0 1 0 0 0 0 0 0 0 0 0 0 0 0 0 0 1 1 0 0 0 2 0 0 0 0 0 0 0 0 0 0 0 0 0 0 0 0 0 0 0 0 0 2 1 0 0 0 1 0 0 0 0 0 0 0 0 0 0 0 0 0 0 0 0 0 0 0 0 0 0 0 0 1 0 0 0 0 0 0 0 0 0 0 0 0 0 0 0 0 0 0 0 0 0 0 0 0 0 0 0 0 0 0 0 0 0 1 0 0 0 0 0 0 0 0 0 0 0 0 0 0 0 0 1 0 0 0 0 0 0 0 0 0 0 0 0 0 0 1 0 0 1 0 0 0 0 0 0 0 0 0 0 0 0 0 0 0 0 0 0 0 0 0 1 0 1 0 0 0 0 0 0 0 0 1 0 0 0 0 0 0 0 0 0 0 0 0 0 0 0 1 0 2 0 1 0 0 0 0 0 0 0 0 0 0 0 0 0 0 0 0 0 0 0 1 0 0 0 0 0 0 0 0 0 0 0 0 0 0 0 0 0 1 0 0 0 1 0 0 0 0 0 0 0 0 0 0 0 0 0 0 0 0 0 0 2 0 0 0 0 0 0 0 0 1 1 0 0 0 0 0 0 0 0 0 0 0 0 0 0 0 0 0.08187919463087248
0 0 0 1 0 0 0 2 0 0 0 0 0 0 0 0 0 0 0 0 0 0 0 0 0 0 0 0 0 0 1 0 0 0 0 0 0 0 0 0 0 0 0 0 0 0 0 0 0 0 0 0 0 0 0 0 0 0 0 0 0 1 0 0 0 0 0 0 0 0 0 0 0 0 0 0 0 1 0 0 0 0 0 0 0 0 0 0 0 0 0 0 0 0 0 0 0 0 0 0 0 0 0 0 0 0 0 0 1 0 0 0 0 0 0 0 0 0 0 0 0 1 0 0 0 0 0 0 0 0 0 0 0 0 0 0 0 0 0 0 0 0 0 0 0 0 0 0 0 0 0 0 0 0 0 0 0 0 0 0 0 1 0 0 0 0 1 0 0 0 0 0 0 0 0 0 0 0 0 0 0 0 0 0 0 0 0 1 0 1 0 0 1 0 0 0 0 0 0 0 0 0 0 0 0 0 0 0 0 0 0 0 0 0 0 0 0 0 0 0 0 0 0 0 0 0 0 0 0 0 0 0 1 0 0 0 0 0 0 0 0 0 0 0 1 0 1 0 0 0 0 0 0 0 0 0 0 0 0 0 0 0 1 1 0 0 1 0 0 0 0 0 0 0 0 0 0 0 0 0 0 0 0 0 0 0 0 0 0 0 0 0 0 1 0 0 0 0 0 0 0 0 0 0 0 0 0 0 0 1 0 0 0 0 0 0 0 0 0 0 0 0 0 0 0 0 0 0 0 0 0 0 0 0 1 0 0 0 0 0 0 0 0 0 0 0 0 0 0 0 0 0 0 0 0 0 0 0 0 0 0 0 0 0 0 0 0 0 0 0 0 0 0 0 0 0 0 0 0 0 0 0 0 0 0 0 0 0 0 0 0 1 0 0 0 0 0 0 0 0 0 0 0 0 0 0 0 0 0 0 0 0 0 0 0 0 0 0 0 0 1 0 0 0 0 0 0 0 0 0 0 1 0 0 0 0 1 0 0 0 0 0 0 0 0 0 0 0 0 0 1 0 0 0 0 0 0 0 0 0 0 0 0 1 0 0 0 0 0 0 0 0 0 0 0 0 0 0 1 1 0 0 0 2 0 0 0 0 0 0 0 0 0 0 0 0 0 0 0 0 0 0 0 0 0 1 1 0 0 0 1 0 0 0 0 0 0 0 0 0 0 0 0 0 0 0 0 0 0 0 0 0 0 0 0 1 0 0 0 0 0 0 0 0 0 0 0 0 0 0 0 0 0 0 0 0 0 0 0 0 0 0 0 0 0 0 0 0 0 1 0 0 0 0 0 0 0 0 0 0 0 0 0 0 0 0 1 0 0 0 0 0 0 0 0 0 0 0 0 0 0 1 0 0 1 0 0 0 0 0 0 0 0 0 0 0 0 0 0 0 0 0 0 0 0 0 1 0 1 0 0 0 0 0 0 0 0 1 0 0 0 0 0 0 0 0 0 0 0 0 0 0 0 1 0 2 0 1 0 0 0 0 0 0 0 0 0 0 0 0 0 0 0 0 0 0 0 1 0 0 0 0 0 0 0 0 0 0 0 0 0 0 0 0 0 1 0 0 0 1 0 0 0 0 0 0 0 0 0 0 0 0 0 0 0 0 0 0 2 0 0 0 0 0 0 0 0 1 1 0 0 0 0 0 0 0 0 0 0 0 0 0 0 0 0 0.07248322147651007
0 0 0 1 0 0 0 1 0 0 0 0 0 0 0 0 0 0 0 0 0 0 0 0 0 0 0 0 0 0 1 0 0 0 0 0 0 0 0 0 0 0 0 0 0 0 0 0 0 0 0 0 0 0 0 0 0 0 0 0 0 1 0 0 0 0 0 0 0 0 0 0 0 0 0 0 0 1 0 0 0 0 0 0 0 0 0 0 0 0 0 0 0 0 0 0 0 0 0 0 0 0 0 0 0 0 0 0 1 0 0 0 0 0 0 0 0 0 0 0 0 1 0 0 0 0 0 0 0 0 0 0 0 0 0 0 0 0 0 0 0 0 0 0 0 0 0 0 0 0 0 0 0 0 0 0 0 0 0 0 0 0 0 0 0 0 1 0 0 0 0 0 0 0 0 0 0 0 0 0 0 0 0 0 0 0 0 1 0 1 0 0 1 0 0 0 0 0 0 0 0 0 0 0 0 0 0 0 0 0 0 0 0 0 0 0 0 0 0 0 0 0 0 0 0 0 0 0 0 0 0 0 0 0 0 0 0 0 0 0 0 0 0 0 1 0 1 0 0 0 0 0 0 0 0 0 0 0 0 0 0 0 1 1 0 0 1 0 0 0 0 0 0 0 0 0 0 0 0 0 0 0 0 0 0 0 0 0 0 0 0 0 0 1 0 0 0 0 0 0 0 0 0 0 0 0 0 0 0 1 0 0 0 0 0 0 0 0 0 0 0 0 0 0 0 0 0 0 0 0 0 0 0 0 1 0 0 0 0 0 0 0 0 0 0 0 0 0 0 0 0 0 0 0 0 0 0 0 0 0 0 0 0 0 0 0 0 0 0 0 0 0 0 0 0 0 0 0 0 0 0 0 0 0 0 0 0 0 0 0 0 1 0 0 0 0 0 0 0 0 0 0 0 0 0 0 0 0 0 0 0 0 0 0 0 0 0 0 0 0 0 0 0 0 0 0 0 0 0 0 0 1 0 0 0 0 0 0 0 0 0 0 0 0 0 0 0 0 0 0 0 0 0 0 0 0 0 0 0 0 0 0 0 1 0 0 0 0 0 0 0 0 0 0 0 0 0 0 1 1 0 0 0 1 0 0 0 0 0 0 0 0 0 0 0 0 0 0 0 0 0 0 0 0 0 1 1 0 0 0 1 0 0 0 0 0 0 0 0 0 0 0 0 0 0 0 0 0 0 0 0 0 0 0 0 1 0 0 0 0 0 0 0 0 0 0 0 0 0 0 0 0 0 0 0 0 0 0 0 0 0 0 0 0 0 0 0 0 0 0 0 0 0 0 0 0 0 0 0 0 0 0 0 0 0 0 1 0 0 0 0 0 0 0 0 0 0 0 0 0 0 1 0 0 1 0 0 0 0 0 0 0 0 0 0 0 0 0 0 0 0 0 0 0 0 0 1 0 1 0 0 0 0 0 0 0 0 0 0 0 0 0 0 0 0 0 0 0 0 0 0 0 0 1 0 2 0 1 0 0 0 0 0 0 0 0 0 0 0 0 0 0 0 0 0 0 0 1 0 0 0 0 0 0 0 0 0 0 0 0 0 0 0 0 0 1 0 0 0 1 0 0 0 0 0 0 0 0 0 0 0 0 0 0 0 0 0 0 2 0 0 0 0 0 0 0 0 1 1 0 0 0 0 0 0 0 0 0 0 0 0 0 0 0 0 0.06040268456375839
0 0 0 1 0 0 0 1 0 0 0 0 0 0 0 0 0 0 0 0 0 0 0 0 0 0 0 0 0 0 1 0 0 0 0 0 0 0 0 0 0 0 0 0 0 0 0 0 0 0 0 0 0 0 0 0 0 0 0 0 0 1 0 0 0 0 0 0 0 0 0 0 0 0 0 0 0 1 0 0 0 0 0 0 0 0 0 0 0 0 0 0 0 0 0 0 0 0 0 0 0 0 0 0 0 0 0 0 1 0 0 0 0 0 0 0 0 0 0 0 0 1 0 0 0 0 0 0 0 0 0 0 0 0 0 0 0 0 0 0 0 0 0 0 0 0 0 0 0 0 0 0 0 0 0 0 0 0 0 0 0 0 0 0 0 0 1 0 0 0 0 0 0 0 0 0 0 0 0 0 0 0 0 0 0 0 0 1 0 1 0 0 1 0 0 0 0 0 0 0 0 0 0 0 0 0 0 0 0 0 0 0 0 0 0 0 0 0 0 0 0 0 0 0 0 0 0 0 0 0 0 0 0 0 0 0 0 0 0 0 0 0 0 0 1 0 0 0 0 0 0 0 0 0 0 0 0 0 0 0 0 0 1 1 0 0 0 0 0 0 0 0 0 0 0 0 0 0 0 0 0 0 0 0 0 0 0 0 0 0 0 0 0 1 0 0 0 0 0 0 0 0 0 0 0 0 0 0 0 0 0 0 0 0 0 0 0 0 0 0 0 0 0 0 0 0 0 0 0 0 0 0 0 0 0 0 0 0 0 0 0 0 0 0 0 0 0 0 0 0 0 0 0 0 0 0 0 0 0 0 0 0 0 0 0 0 0 0 0 0 0 0 0 0 0 0 0 0 0 0 0 0 0 0 0 0 0 0 0 0 0 1 0 0 0 0 0 0 0 0 0 0 0 0 0 0 0 0 0 0 0 0 0 0 0 0 0 0 0 0 0 0 0 0 0 0 0 0 0 0 0 1 0 0 0 0 0 0 0 0 0 0 0 0 0 0 0 0 0 0 0 0 0 0 0 0 0 0 0 0 0 0 0 1 0 0 0 0 0 0 0 0 0 0 0 0 0 0 1 1 0 0 0 1 0 0 0 0 0 0 0 0 0 0 0 0 0 0 0 0 0 0 0 0 0 0 1 0 0 0 1 0 0 0 0 0 0 0 0 0 0 0 0 0 0 0 0 0 0 0 0 0 0 0 0 1 0 0 0 0 0 0 0 0 0 0 0 0 0 0 0 0 0 0 0 0 0 0 0 0 0 0 0 0 0 0 0 0 0 0 0 0 0 0 0 0 0 0 0 0 0 0 0 0 0 0 1 0 0 0 0 0 0 0 0 0 0 0 0 0 0 1 0 0 1 0 0 0 0 0 0 0 0 0 0 0 0 0 0 0 0 0 0 0 0 0 1 0 0 0 0 0 0 0 0 0 0 0 0 0 0 0 0 0 0 0 0 0 0 0 0 0 0 0 0 2 0 1 0 0 0 0 0 0 0 0 0 0 0 0 0 0 0 0 0 0 0 1 0 0 0 0 0 0 0 0 0 0 0 0 0 0 0 0 0 1 0 0 0 1 0 0 0 0 0 0 0 0 0 0 0 0 0 0 0 0 0 0 2 0 0 0 0 0 0 0 0 1 1 0 0 0 0 0 0 0 0 0 0 0 0 0 0 0 0 0.05100671140939597
0 0 0 1 0 0 0 1 0 0 0 0 0 0 0 0 0 0 0 0 0 0 0 0 0 0 0 0 0 0 1 0 0 0 0 0 0 0 0 0 0 0 0 0 0 0 0 0 0 0 0 0 0 0 0 0 0 0 0 0 0 1 0 0 0 0 0 0 0 0 0 0 0 0 0 0 0 1 0 0 0 0 0 0 0 0 0 0 0 0 0 0 0 0 0 0 0 0 0 0 0 0 0 0 0 0 0 0 1 0 0 0 0 0 0 0 0 0 0 0 0 1 0 0 0 0 0 0 0 0 0 0 0 0 0 0 0 0 0 0 0 0 0 0 0 0 0 0 0 0 0 0 0 0 0 0 0 0 0 0 0 0 0 0 0 0 1 0 0 0 0 0 0 0 0 0 0 0 0 0 0 0 0 0 0 0 0 0 0 0 0 0 1 0 0 0 0 0 0 0 0 0 0 0 0 0 0 0 0 0 0 0 0 0 0 0 0 0 0 0 0 0 0 0 0 0 0 0 0 0 0 0 0 0 0 0 0 0 0 0 0 0 0 0 1 0 0 0 0 0 0 0 0 0 0 0 0 0 0 0 0 0 0 1 0 0 0 0 0 0 0 0 0 0 0 0 0 0 0 0 0 0 0 0 0 0 0 0 0 0 0 0 0 1 0 0 0 0 0 0 0 0 0 0 0 0 0 0 0 0 0 0 0 0 0 0 0 0 0 0 0 0 0 0 0 0 0 0 0 0 0 0 0 0 0 0 0 0 0 0 0 0 0 0 0 0 0 0 0 0 0 0 0 0 0 0 0 0 0 0 0 0 0 0 0 0 0 0 0 0 0 0 0 0 0 0 0 0 0 0 0 0 0 0 0 0 0 0 0 0 0 1 0 0 0 0 0 0 0 0 0 0 0 0 0 0 0 0 0 0 0 0 0 0 0 0 0 0 0 0 0 0 0 0 0 0 0 0 0 0 0 1 0 0 0 0 0 0 0 0 0 0 0 0 0 0 0 0 0 0 0 0 0 0 0 0 0 0 0 0 0 0 0 1 0 0 0 0 0 0 0 0 0 0 0 0 0 0 1 0 0 0 0 1 0 0 0 0 0 0 0 0 0 0 0 0 0 0 0 0 0 0 0 0 0 0 0 0 0 0 1 0 0 0 0 0 0 0 0 0 0 0 0 0 0 0 0 0 0 0 0 0 0 0 0 1 0 0 0 0 0 0 0 0 0 0 0 0 0 0 0 0 0 0 0 0 0 0 0 0 0 0 0 0 0 0 0 0 0 0 0 0 0 0 0 0 0 0 0 0 0 0 0 0 0 0 0 0 0 0 0 0 0 0 0 0 0 0 0 0 0 1 0 0 0 0 0 0 0 0 0 0 0 0 0 0 0 0 0 0 0 0 0 0 0 0 0 0 0 0 0 0 0 0 0 0 0 0 0 0 0 0 0 0 0 0 0 0 0 0 0 0 0 0 0 2 0 1 0 0 0 0 0 0 0 0 0 0 0 0 0 0 0 0 0 0 0 1 0 0 0 0 0 0 0 0 0 0 0 0 0 0 0 0 0 1 0 0 0 1 0 0 0 0 0 0 0 0 0 0 0 0 0 0 0 0 0 0 2 0 0 0 0 0 0 0 0 1 1 0 0 0 0 0 0 0 0 0 0 0 0 0 0 0 0 0.040268456375838927
0 0 0 1 0 0 0 0 0 0 0 0 0 0 0 0 0 0 0 0 0 0 0 0 0 0 0 0 0 0 1 0 0 0 0 0 0 0 0 0 0 0 0 0 0 0 0 0 0 0 0 0 0 0 0 0 0 0 0 0 0 1 0 0 0 0 0 0 0 0 0 0 0 0 0 0 0 1 0 0 0 0 0 0 0 0 0 0 0 0 0 0 0 0 0 0 0 0 0 0 0 0 0 0 0 0 0 0 1 0 0 0 0 0 0 0 0 0 0 0 0 1 0 0 0 0 0 0 0 0 0 0 0 0 0 0 0 0 0 0 0 0 0 0 0 0 0 0 0 0 0 0 0 0 0 0 0 0 0 0 0 0 0 0 0 0 1 0 0 0 0 0 0 0 0 0 0 0 0 0 0 0 0 0 0 0 0 0 0 0 0 0 1 0 0 0 0 0 0 0 0 0 0 0 0 0 0 0 0 0 0 0 0 0 0 0 0 0 0 0 0 0 0 0 0 0 0 0 0 0 0 0 0 0 0 0 0 0 0 0 0 0 0 0 1 0 0 0 0 0 0 0 0 0 0 0 0 0 0 0 0 0 0 1 0 0 0 0 0 0 0 0 0 0 0 0 0 0 0 0 0 0 0 0 0 0 0 0 0 0 0 0 0 1 0 0 0 0 0 0 0 0 0 0 0 0 0 0 0 0 0 0 0 0 0 0 0 0 0 0 0 0 0 0 0 0 0 0 0 0 0 0 0 0 0 0 0 0 0 0 0 0 0 0 0 0 0 0 0 0 0 0 0 0 0 0 0 0 0 0 0 0 0 0 0 0 0 0 0 0 0 0 0 0 0 0 0 0 0 0 0 0 0 0 0 0 0 0 0 0 0 1 0 0 0 0 0 0 0 0 0 0 0 0 0 0 0 0 0 0 0 0 0 0 0 0 0 0 0 0 0 0 0 0 0 0 0 0 0 0 0 1 0 0 0 0 0 0 0 0 0 0 0 0 0 0 0 0 0 0 0 0 0 0 0 0 0 0 0 0 0 0 0 1 0 0 0 0 0 0 0 0 0 0 0 0 0 0 1 0 0 0 0 0 0 0 0 0 0 0 0 0 0 0 0 0 0 0 0 0 0 0 0 0 0 0 0 0 0 0 1 0 0 0 0 0 0 0 0 0 0 0 0 0 0 0 0 0 0 0 0 0 0 0 0 1 0 0 0 0 0 0 0 0 0 0 0 0 0 0 0 0 0 0 0 0 0 0 0 0 0 0 0 0 0 0 0 0 0 0 0 0 0 0 0 0 0 0 0 0 0 0 0 0 0 0 0 0 0 0 0 0 0 0 0 0 0 0 0 0 0 1 0 0 0 0 0 0 0 0 0 0 0 0 0 0 0 0 0 0 0 0 0 0 0 0 0 0 0 0 0 0 0 0 0 0 0 0 0 0 0 0 0 0 0 0 0 0 0 0 0 0 0 0 0 1 0 1 0 0 0 0 0 0 0 0 0 0 0 0 0 0 0 0 0 0 0 1 0 0 0 0 0 0 0 0 0 0 0 0 0 0 0 0 0 1 0 0 0 1 0 0 0 0 0 0 0 0 0 0 0 0 0 0 0 0 0 0 2 0 0 0 0 0 0 0 0 1 1 0 0 0 0 0 0 0 0 0 0 0 0 0 0 0 0 0.036241610738255037
0 0 0 1 0 0 0 0 0 0 0 0 0 0 0 0 0 0 0 0 0 0 0 0 0 0 0 0 0 0 1 0 0 0 0 0 0 0 0 0 0 0 0 0 0 0 0 0 0 0 0 0 0 0 0 0 0 0 0 0 0 1 0 0 0 0 0 0 0 0 0 0 0 0 0 0 0 1 0 0 0 0 0 0 0 0 0 0 0 0 0 0 0 0 0 0 0 0 0 0 0 0 0 0 0 0 0 0 0 0 0 0 0 0 0 0 0 0 0 0 0 1 0 0 0 0 0 0 0 0 0 0 0 0 0 0 0 0 0 0 0 0 0 0 0 0 0 0 0 0 0 0 0 0 0 0 0 0 0 0 0 0 0 0 0 0 1 0 0 0 0 0 0 0 0 0 0 0 0 0 0 0 0 0 0 0 0 0 0 0 0 0 1 0 0 0 0 0 0 0 0 0 0 0 0 0 0 0 0 0 0 0 0 0 0 0 0 0 0 0 0 0 0 0 0 0 0 0 0 0 0 0 0 0 0 0 0 0 0 0 0 0 0 0 1 0 0 0 0 0 0 0 0 0 0 0 0 0 0 0 0 0 0 1 0 0 0 0 0 0 0 0 0 0 0 0 0 0 0 0 0 0 0 0 0 0 0 0 0 0 0 0 0 0 0 0 0 0 0 0 0 0 0 0 0 0 0 0 0 0 0 0 0 0 0 0 0 0 0 0 0 0 0 0 0 0 0 0 0 0 0 0 0 0 0 0 0 0 0 0 0 0 0 0 0 0 0 0 0 0 0 0 0 0 0 0 0 0 0 0 0 0 0 0 0 0 0 0 0 0 0 0 0 0 0 0 0 0 0 0 0 0 0 0 0 0 0 0 0 0 0 1 0 0 0 0 0 0 0 0 0 0 0 0 0 0 0 0 0 0 0 0 0 0 0 0 0 0 0 0 0 0 0 0 0 0 0 0 0 0 0 1 0 0 0 0 0 0 0 0 0 0 0 0 0 0 0 0 0 0 0 0 0 0 0 0 0 0 0 0 0 0 0 1 0 0 0 0 0 0 0 0 0 0 0 0 0 0 1 0 0 0 0 0 0 0 0 0 0 0 0 0 0 0 0 0 0 0 0 0 0 0 0 0 0 0 0 0 0 0 1 0 0 0 0 0 0 0 0 0 0 0 0 0 0 0 0 0 0 0 0 0 0 0 0 0 0 0 0 0 0 0 0 0 0 0 0 0 0 0 0 0 0 0 0 0 0 0 0 0 0 0 0 0 0 0 0 0 0 0 0 0 0 0 0 0 0 0 0 0 0 0 0 0 0 0 0 0 0 0 0 0 0 0 0 0 0 0 0 0 0 0 0 0 0 0 0 0 0 0 0 0 0 0 0 0 0 0 0 0 0 0 0 0 0 0 0 0 0 0 0 0 0 0 0 0 0 0 0 0 0 0 0 0 0 0 0 0 0 0 0 0 0 0 0 1 0 1 0 0 0 0 0 0 0 0 0 0 0 0 0 0 0 0 0 0 0 1 0 0 0 0 0 0 0 0 0 0 0 0 0 0 0 0 0 0 0 0 0 1 0 0 0 0 0 0 0 0 0 0 0 0 0 0 0 0 0 0 2 0 0 0 0 0 0 0 0 1 1 0 0 0 0 0 0 0 0 0 0 0 0 0 0 0 0 0.02953020134228188
0 0 0 1 0 0 0 0 0 0 0 0 0 0 0 0 0 0 0 0 0 0 0 0 0 0 0 0 0 0 1 0 0 0 0 0 0 0 0 0 0 0 0 0 0 0 0 0 0 0 0 0 0 0 0 0 0 0 0 0 0 1 0 0 0 0 0 0 0 0 0 0 0 0 0 0 0 1 0 0 0 0 0 0 0 0 0 0 0 0 0 0 0 0 0 0 0 0 0 0 0 0 0 0 0 0 0 0 0 0 0 0 0 0 0 0 0 0 0 0 0 0 0 0 0 0 0 0 0 0 0 0 0 0 0 0 0 0 0 0 0 0 0 0 0 0 0 0 0 0 0 0 0 0 0 0 0 0 0 0 0 0 0 0 0 0 0 0 0 0 0 0 0 0 0 0 0 0 0 0 0 0 0 0 0 0 0 0 0 0 0 0 1 0 0 0 0 0 0 0 0 0 0 0 0 0 0 0 0 0 0 0 0 0 0 0 0 0 0 0 0 0 0 0 0 0 0 0 0 0 0 0 0 0 0 0 0 0 0 0 0 0 0 0 1 0 0 0 0 0 0 0 0 0 0 0 0 0 0 0 0 0 0 1 0 0 0 0 0 0 0 0 0 0 0 0 0 0 0 0 0 0 0 0 0 0 0 0 0 0 0 0 0 0 0 0 0 0 0 0 0 0 0 0 0 0 0 0 0 0 0 0 0 0 0 0 0 0 0 0 0 0 0 0 0 0 0 0 0 0 0 0 0 0 0 0 0 0 0 0 0 0 0 0 0 0 0 0 0 0 0 0 0 0 0 0 0 0 0 0 0 0 0 0 0 0 0 0 0 0 0 0 0 0 0 0 0 0 0 0 0 0 0 0 0 0 0 0 0 0 0 1 0 0 0 0 0 0 0 0 0 0 0 0 0 0 0 0 0 0 0 0 0 0 0 0 0 0 0 0 0 0 0 0 0 0 0 0 0 0 0 1 0 0 0 0 0 0 0 0 0 0 0 0 0 0 0 0 0 0 0 0 0 0 0 0 0 0 0 0 0 0 0 0 0 0 0 0 0 0 0 0 0 0 0 0 0 0 1 0 0 0 0 0 0 0 0 0 0 0 0 0 0 0 0 0 0 0 0 0 0 0 0 0 0 0 0 0 0 0 0 0 0 0 0 0 0 0 0 0 0 0 0 0 0 0 0 0 0 0 0 0 0 0 0 0 0 0 0 0 0 0 0 0 0 0 0 0 0 0 0 0 0 0 0 0 0 0 0 0 0 0 0 0 0 0 0 0 0 0 0 0 0 0 0 0 0 0 0 0 0 0 0 0 0 0 0 0 0 0 0 0 0 0 0 0 0 0 0 0 0 0 0 0 0 0 0 0 0 0 0 0 0 0 0 0 0 0 0 0 0 0 0 0 0 0 0 0 0 0 0 0 0 0 0 0 0 0 0 0 0 0 0 0 0 0 0 0 0 0 0 0 0 0 0 1 0 1 0 0 0 0 0 0 0 0 0 0 0 0 0 0 0 0 0 0 0 1 0 0 0 0 0 0 0 0 0 0 0 0 0 0 0 0 0 0 0 0 0 1 0 0 0 0 0 0 0 0 0 0 0 0 0 0 0 0 0 0 1 0 0 0 0 0 0 0 0 1 1 0 0 0 0 0 0 0 0 0 0 0 0 0 0 0 0 0.022818791946308725
0 0 0 0 0 0 0 0 0 0 0 0 0 0 0 0 0 0 0 0 0 0 0 0 0 0 0 0 0 0 1 0 0 0 0 0 0 0 0 0 0 0 0 0 0 0 0 0 0 0 0 0 0 0 0 0 0 0 0 0 0 1 0 0 0 0 0 0 0 0 0 0 0 0 0 0 0 1 0 0 0 0 0 0 0 0 0 0 0 0 0 0 0 0 0 0 0 0 0 0 0 0 0 0 0 0 0 0 0 0 0 0 0 0 0 0 0 0 0 0 0 0 0 0 0 0 0 0 0 0 0 0 0 0 0 0 0 0 0 0 0 0 0 0 0 0 0 0 0 0 0 0 0 0 0 0 0 0 0 0 0 0 0 0 0 0 0 0 0 0 0 0 0 0 0 0 0 0 0 0 0 0 0 0 0 0 0 0 0 0 0 0 1 0 0 0 0 0 0 0 0 0 0 0 0 0 0 0 0 0 0 0 0 0 0 0 0 0 0 0 0 0 0 0 0 0 0 0 0 0 0 0 0 0 0 0 0 0 0 0 0 0 0 0 1 0 0 0 0 0 0 0 0 0 0 0 0 0 0 0 0 0 0 1 0 0 0 0 0 0 0 0 0 0 0 0 0 0 0 0 0 0 0 0 0 0 0 0 0 0 0 0 0 0 0 0 0 0 0 0 0 0 0 0 0 0 0 0 0 0 0 0 0 0 0 0 0 0 0 0 0 0 0 0 0 0 0 0 0 0 0 0 0 0 0 0 0 0 0 0 0 0 0 0 0 0 0 0 0 0 0 0 0 0 0 0 0 0 0 0 0 0 0 0 0 0 0 0 0 0 0 0 0 0 0 0 0 0 0 0 0 0 0 0 0 0 0 0 0 0 0 1 0 0 0 0 0 0 0 0 0 0 0 0 0 0 0 0 0 0 0 0 0 0 0 0 0 0 0 0 0 0 0 0 0 0 0 0 0 0 0 1 0 0 0 0 0 0 0 0 0 0 0 0 0 0 0 0 0 0 0 0 0 0 0 0 0 0 0 0 0 0 0 0 0 0 0 0 0 0 0 0 0 0 0 0 0 0 1 0 0 0 0 0 0 0 0 0 0 0 0 0 0 0 0 0 0 0 0 0 0 0 0 0 0 0 0 0 0 0 0 0 0 0 0 0 0 0 0 0 0 0 0 0 0 0 0 0 0 0 0 0 0 0 0 0 0 0 0 0 0 0 0 0 0 0 0 0 0 0 0 0 0 0 0 0 0 0 0 0 0 0 0 0 0 0 0 0 0 0 0 0 0 0 0 0 0 0 0 0 0 0 0 0 0 0 0 0 0 0 0 0 0 0 0 0 0 0 0 0 0 0 0 0 0 0 0 0 0 0 0 0 0 0 0 0 0 0 0 0 0 0 0 0 0 0 0 0 0 0 0 0 0 0 0 0 0 0 0 0 0 0 0 0 0 0 0 0 0 0 0 0 0 0 0 0 0 1 0 0 0 0 0 0 0 0 0 0 0 0 0 0 0 0 0 0 0 1 0 0 0 0 0 0 0 0 0 0 0 0 0 0 0 0 0 0 0 0 0 1 0 0 0 0 0 0 0 0 0 0 0 0 0 0 0 0 0 0 1 0 0 0 0 0 0 0 0 1 1 0 0 0 0 0 0 0 0 0 0 0 0 0 0 0 0 0.020134228187919463
0 0 0 0 0 0 0 0 0 0 0 0 0 0 0 0 0 0 0 0 0 0 0 0 0 0 0 0 0 0 1 0 0 0 0 0 0 0 0 0 0 0 0 0 0 0 0 0 0 0 0 0 0 0 0 0 0 0 0 0 0 0 0 0 0 0 0 0 0 0 0 0 0 0 0 0 0 1 0 0 0 0 0 0 0 0 0 0 0 0 0 0 0 0 0 0 0 0 0 0 0 0 0 0 0 0 0 0 0 0 0 0 0 0 0 0 0 0 0 0 0 0 0 0 0 0 0 0 0 0 0 0 0 0 0 0 0 0 0 0 0 0 0 0 0 0 0 0 0 0 0 0 0 0 0 0 0 0 0 0 0 0 0 0 0 0 0 0 0 0 0 0 0 0 0 0 0 0 0 0 0 0 0 0 0 0 0 0 0 0 0 0 1 0 0 0 0 0 0 0 0 0 0 0 0 0 0 0 0 0 0 0 0 0 0 0 0 0 0 0 0 0 0 0 0 0 0 0 0 0 0 0 0 0 0 0 0 0 0 0 0 0 0 0 1 0 0 0 0 0 0 0 0 0 0 0 0 0 0 0 0 0 0 1 0 0 0 0 0 0 0 0 0 0 0 0 0 0 0 0 0 0 0 0 0 0 0 0 0 0 0 0 0 0 0 0 0 0 0 0 0 0 0 0 0 0 0 0 0 0 0 0 0 0 0 0 0 0 0 0 0 0 0 0 0 0 0 0 0 0 0 0 0 0 0 0 0 0 0 0 0 0 0 0 0 0 0 0 0 0 0 0 0 0 0 0 0 0 0 0 0 0 0 0 0 0 0 0 0 0 0 0 0 0 0 0 0 0 0 0 0 0 0 0 0 0 0 0 0 0 0 1 0 0 0 0 0 0 0 0 0 0 0 0 0 0 0 0 0 0 0 0 0 0 0 0 0 0 0 0 0 0 0 0 0 0 0 0 0 0 0 1 0 0 0 0 0 0 0 0 0 0 0 0 0 0 0 0 0 0 0 0 0 0 0 0 0 0 0 0 0 0 0 0 0 0 0 0 0 0 0 0 0 0 0 0 0 0 1 0 0 0 0 0 0 0 0 0 0 0 0 0 0 0 0 0 0 0 0 0 0 0 0 0 0 0 0 0 0 0 0 0 0 0 0 0 0 0 0 0 0 0 0 0 0 0 0 0 0 0 0 0 0 0 0 0 0 0 0 0 0 0 0 0 0 0 0 0 0 0 0 0 0 0 0 0 0 0 0 0 0 0 0 0 0 0 0 0 0 0 0 0 0 0 0 0 0 0 0 0 0 0 0 0 0 0 0 0 0 0 0 0 0 0 0 0 0 0 0 0 0 0 0 0 0 0 0 0 0 0 0 0 0 0 0 0 0 0 0 0 0 0 0 0 0 0 0 0 0 0 0 0 0 0 0 0 0 0 0 0 0 0 0 0 0 0 0 0 0 0 0 0 0 0 0 0 0 0 0 0 0 0 0 0 0 0 0 0 0 0 0 0 0 0 0 0 0 1 0 0 0 0 0 0 0 0 0 0 0 0 0 0 0 0 0 0 0 0 0 0 0 0 0 0 0 0 0 0 0 0 0 0 0 0 0 0 0 0 1 0 0 0 0 0 0 0 0 1 1 0 0 0 0 0 0 0 0 0 0 0 0 0 0 0 0 0.016107382550335573
0 0 0 0 0 0 0 0 0 0 0 0 0 0 0 0 0 0 0 0 0 0 0 0 0 0 0 0 0 0 1 0 0 0 0 0 0 0 0 0 0 0 0 0 0 0 0 0 0 0 0 0 0 0 0 0 0 0 0 0 0 0 0 0 0 0 0 0 0 0 0 0 0 0 0 0 0 1 0 0 0 0 0 0 0 0 0 0 0 0 0 0 0 0 0 0 0 0 0 0 0 0 0 0 0 0 0 0 0 0 0 0 0 0 0 0 0 0 0 0 0 0 0 0 0 0 0 0 0 0 0 0 0 0 0 0 0 0 0 0 0 0 0 0 0 0 0 0 0 0 0 0 0 0 0 0 0 0 0 0 0 0 0 0 0 0 0 0 0 0 0 0 0 0 0 0 0 0 0 0 0 0 0 0 0 0 0 0 0 0 0 0 1 0 0 0 0 0 0 0 0 0 0 0 0 0 0 0 0 0 0 0 0 0 0 0 0 0 0 0 0 0 0 0 0 0 0 0 0 0 0 0 0 0 0 0 0 0 0 0 0 0 0 0 1 0 0 0 0 0 0 0 0 0 0 0 0 0 0 0 0 0 0 1 0 0 0 0 0 0 0 0 0 0 0 0 0 0 0 0 0 0 0 0 0 0 0 0 0 0 0 0 0 0 0 0 0 0 0 0 0 0 0 0 0 0 0 0 0 0 0 0 0 0 0 0 0 0 0 0 0 0 0 0 0 0 0 0 0 0 0 0 0 0 0 0 0 0 0 0 0 0 0 0 0 0 0 0 0 0 0 0 0 0 0 0 0 0 0 0 0 0 0 0 0 0 0 0 0 0 0 0 0 0 0 0 0 0 0 0 0 0 0 0 0 0 0 0 0 0 0 1 0 0 0 0 0 0 0 0 0 0 0 0 0 0 0 0 0 0 0 0 0 0 0 0 0 0 0 0 0 0 0 0 0 0 0 0 0 0 0 0 0 0 0 0 0 0 0 0 0 0 0 0 0 0 0 0 0 0 0 0 0 0 0 0 0 0 0 0 0 0 0 0 0 0 0 0 0 0 0 0 0 0 0 0 0 0 0 0 0 0 0 0 0 0 0 0 0 0 0 0 0 0 0 0 0 0 0 0 0 0 0 0 0 0 0 0 0 0 0 0 0 0 0 0 0 0 0 0 0 0 0 0 0 0 0 0 0 0 0 0 0 0 0 0 0 0 0 0 0 0 0 0 0 0 0 0 0 0 0 0 0 0 0 0 0 0 0 0 0 0 0 0 0 0 0 0 0 0 0 0 0 0 0 0 0 0 0 0 0 0 0 0 0 0 0 0 0 0 0 0 0 0 0 0 0 0 0 0 0 0 0 0 0 0 0 0 0 0 0 0 0 0 0 0 0 0 0 0 0 0 0 0 0 0 0 0 0 0 0 0 0 0 0 0 0 0 0 0 0 0 0 0 0 0 0 0 0 0 0 0 0 0 0 0 0 0 0 0 0 0 0 0 0 0 0 0 0 0 0 0 0 0 0 0 0 1 0 0 0 0 0 0 0 0 0 0 0 0 0 0 0 0 0 0 0 0 0 0 0 0 0 0 0 0 0 0 0 0 0 0 0 0 0 0 0 0 1 0 0 0 0 0 0 0 0 1 1 0 0 0 0 0 0 0 0 0 0 0 0 0 0 0 0 0.013422818791946309
0 0 0 0 0 0 0 0 0 0 0 0 0 0 0 0 0 0 0 0 0 0 0 0 0 0 0 0 0 0 1 0 0 0 0 0 0 0 0 0 0 0 0 0 0 0 0 0 0 0 0 0 0 0 0 0 0 0 0 0 0 0 0 0 0 0 0 0 0 0 0 0 0 0 0 0 0 1 0 0 0 0 0 0 0 0 0 0 0 0 0 0 0 0 0 0 0 0 0 0 0 0 0 0 0 0 0 0 0 0 0 0 0 0 0 0 0 0 0 0 0 0 0 0 0 0 0 0 0 0 0 0 0 0 0 0 0 0 0 0 0 0 0 0 0 0 0 0 0 0 0 0 0 0 0 0 0 0 0 0 0 0 0 0 0 0 0 0 0 0 0 0 0 0 0 0 0 0 0 0 0 0 0 0 0 0 0 0 0 0 0 0 1 0 0 0 0 0 0 0 0 0 0 0 0 0 0 0 0 0 0 0 0 0 0 0 0 0 0 0 0 0 0 0 0 0 0 0 0 0 0 0 0 0 0 0 0 0 0 0 0 0 0 0 1 0 0 0 0 0 0 0 0 0 0 0 0 0 0 0 0 0 0 1 0 0 0 0 0 0 0 0 0 0 0 0 0 0 0 0 0 0 0 0 0 0 0 0 0 0 0 0 0 0 0 0 0 0 0 0 0 0 0 0 0 0 0 0 0 0 0 0 0 0 0 0 0 0 0 0 0 0 0 0 0 0 0 0 0 0 0 0 0 0 0 0 0 0 0 0 0 0 0 0 0 0 0 0 0 0 0 0 0 0 0 0 0 0 0 0 0 0 0 0 0 0 0 0 0 0 0 0 0 0 0 0 0 0 0 0 0 0 0 0 0 0 0 0 0 0 0 1 0 0 0 0 0 0 0 0 0 0 0 0 0 0 0 0 0 0 0 0 0 0 0 0 0 0 0 0 0 0 0 0 0 0 0 0 0 0 0 0 0 0 0 0 0 0 0 0 0 0 0 0 0 0 0 0 0 0 0 0 0 0 0 0 0 0 0 0 0 0 0 0 0 0 0 0 0 0 0 0 0 0 0 0 0 0 0 0 0 0 0 0 0 0 0 0 0 0 0 0 0 0 0 0 0 0 0 0 0 0 0 0 0 0 0 0 0 0 0 0 0 0 0 0 0 0 0 0 0 0 0 0 0 0 0 0 0 0 0 0 0 0 0 0 0 0 0 0 0 0 0 0 0 0 0 0 0 0 0 0 0 0 0 0 0 0 0 0 0 0 0 0 0 0 0 0 0 0 0 0 0 0 0 0 0 0 0 0 0 0 0 0 0 0 0 0 0 0 0 0 0 0 0 0 0 0 0 0 0 0 0 0 0 0 0 0 0 0 0 0 0 0 0 0 0 0 0 0 0 0 0 0 0 0 0 0 0 0 0 0 0 0 0 0 0 0 0 0 0 0 0 0 0 0 0 0 0 0 0 0 0 0 0 0 0 0 0 0 0 0 0 0 0 0 0 0 0 0 0 0 0 0 0 0 0 1 0 0 0 0 0 0 0 0 0 0 0 0 0 0 0 0 0 0 0 0 0 0 0 0 0 0 0 0 0 0 0 0 0 0 0 0 0 0 0 0 1 0 0 0 0 0 0 0 0 1 1 0 0 0 0 0 0 0 0 0 0 0 0 0 0 0 0 0.013422818791946309
0 0 0 0 0 0 0 0 0 0 0 0 0 0 0 0 0 0 0 0 0 0 0 0 0 0 0 0 0 0 1 0 0 0 0 0 0 0 0 0 0 0 0 0 0 0 0 0 0 0 0 0 0 0 0 0 0 0 0 0 0 0 0 0 0 0 0 0 0 0 0 0 0 0 0 0 0 1 0 0 0 0 0 0 0 0 0 0 0 0 0 0 0 0 0 0 0 0 0 0 0 0 0 0 0 0 0 0 0 0 0 0 0 0 0 0 0 0 0 0 0 0 0 0 0 0 0 0 0 0 0 0 0 0 0 0 0 0 0 0 0 0 0 0 0 0 0 0 0 0 0 0 0 0 0 0 0 0 0 0 0 0 0 0 0 0 0 0 0 0 0 0 0 0 0 0 0 0 0 0 0 0 0 0 0 0 0 0 0 0 0 0 0 0 0 0 0 0 0 0 0 0 0 0 0 0 0 0 0 0 0 0 0 0 0 0 0 0 0 0 0 0 0 0 0 0 0 0 0 0 0 0 0 0 0 0 0 0 0 0 0 0 0 0 1 0 0 0 0 0 0 0 0 0 0 0 0 0 0 0 0 0 0 1 0 0 0 0 0 0 0 0 0 0 0 0 0 0 0 0 0 0 0 0 0 0 0 0 0 0 0 0 0 0 0 0 0 0 0 0 0 0 0 0 0 0 0 0 0 0 0 0 0 0 0 0 0 0 0 0 0 0 0 0 0 0 0 0 0 0 0 0 0 0 0 0 0 0 0 0 0 0 0 0 0 0 0 0 0 0 0 0 0 0 0 0 0 0 0 0 0 0 0 0 0 0 0 0 0 0 0 0 0 0 0 0 0 0 0 0 0 0 0 0 0 0 0 0 0 0 0 1 0 0 0 0 0 0 0 0 0 0 0 0 0 0 0 0 0 0 0 0 0 0 0 0 0 0 0 0 0 0 0 0 0 0 0 0 0 0 0 0 0 0 0 0 0 0 0 0 0 0 0 0 0 0 0 0 0 0 0 0 0 0 0 0 0 0 0 0 0 0 0 0 0 0 0 0 0 0 0 0 0 0 0 0 0 0 0 0 0 0 0 0 0 0 0 0 0 0 0 0 0 0 0 0 0 0 0 0 0 0 0 0 0 0 0 0 0 0 0 0 0 0 0 0 0 0 0 0 0 0 0 0 0 0 0 0 0 0 0 0 0 0 0 0 0 0 0 0 0 0 0 0 0 0 0 0 0 0 0 0 0 0 0 0 0 0 0 0 0 0 0 0 0 0 0 0 0 0 0 0 0 0 0 0 0 0 0 0 0 0 0 0 0 0 0 0 0 0 0 0 0 0 0 0 0 0 0 0 0 0 0 0 0 0 0 0 0 0 0 0 0 0 0 0 0 0 0 0 0 0 0 0 0 0 0 0 0 0 0 0 0 0 0 0 0 0 0 0 0 0 0 0 0 0 0 0 0 0 0 0 0 0 0 0 0 0 0 0 0 0 0 0 0 0 0 0 0 0 0 0 0 0 0 0 0 1 0 0 0 0 0 0 0 0 0 0 0 0 0 0 0 0 0 0 0 0 0 0 0 0 0 0 0 0 0 0 0 0 0 0 0 0 0 0 0 0 1 0 0 0 0 0 0 0 0 1 1 0 0 0 0 0 0 0 0 0 0 0 0 0 0 0 0 0.012080536912751678
0 0 0 0 0 0 0 0 0 0 0 0 0 0 0 0 0 0 0 0 0 0 0 0 0 0 0 0 0 0 1 0 0 0 0 0 0 0 0 0 0 0 0 0 0 0 0 0 0 0 0 0 0 0 0 0 0 0 0 0 0 0 0 0 0 0 0 0 0 0 0 0 0 0 0 0 0 1 0 0 0 0 0 0 0 0 0 0 0 0 0 0 0 0 0 0 0 0 0 0 0 0 0 0 0 0 0 0 0 0 0 0 0 0 0 0 0 0 0 0 0 0 0 0 0 0 0 0 0 0 0 0 0 0 0 0 0 0 0 0 0 0 0 0 0 0 0 0 0 0 0 0 0 0 0 0 0 0 0 0 0 0 0 0 0 0 0 0 0 0 0 0 0 0 0 0 0 0 0 0 0 0 0 0 0 0 0 0 0 0 0 0 0 0 0 0 0 0 0 0 0 0 0 0 0 0 0 0 0 0 0 0 0 0 0 0 0 0 0 0 0 0 0 0 0 0 0 0 0 0 0 0 0 0 0 0 0 0 0 0 0 0 0 0 1 0 0 0 0 0 0 0 0 0 0 0 0 0 0 0 0 0 0 0 0 0 0 0 0 0 0 0 0 0 0 0 0 0 0 0 0 0 0 0 0 0 0 0 0 0 0 0 0 0 0 0 0 0 0 0 0 0 0 0 0 0 0 0 0 0 0 0 0 0 0 0 0 0 0 0 0 0 0 0 0 0 0 0 0 0 0 0 0 0 0 0 0 0 0 0 0 0 0 0 0 0 0 0 0 0 0 0 0 0 0 0 0 0 0 0 0 0 0 0 0 0 0 0 0 0 0 0 0 0 0 0 0 0 0 0 0 0 0 0 0 0 0 0 0 0 0 1 0 0 0 0 0 0 0 0 0 0 0 0 0 0 0 0 0 0 0 0 0 0 0 0 0 0 0 0 0 0 0 0 0 0 0 0 0 0 0 0 0 0 0 0 0 0 0 0 0 0 0 0 0 0 0 0 0 0 0 0 0 0 0 0 0 0 0 0 0 0 0 0 0 0 0 0 0 0 0 0 0 0 0 0 0 0 0 0 0 0 0 0 0 0 0 0 0 0 0 0 0 0 0 0 0 0 0 0 0 0 0 0 0 0 0 0 0 0 0 0 0 0 0 0 0 0 0 0 0 0 0 0 0 0 0 0 0 0 0 0 0 0 0 0 0 0 0 0 0 0 0 0 0 0 0 0 0 0 0 0 0 0 0 0 0 0 0 0 0 0 0 0 0 0 0 0 0 0 0 0 0 0 0 0 0 0 0 0 0 0 0 0 0 0 0 0 0 0 0 0 0 0 0 0 0 0 0 0 0 0 0 0 0 0 0 0 0 0 0 0 0 0 0 0 0 0 0 0 0 0 0 0 0 0 0 0 0 0 0 0 0 0 0 0 0 0 0 0 0 0 0 0 0 0 0 0 0 0 0 0 0 0 0 0 0 0 0 0 0 0 0 0 0 0 0 0 0 0 0 0 0 0 0 0 0 1 0 0 0 0 0 0 0 0 0 0 0 0 0 0 0 0 0 0 0 0 0 0 0 0 0 0 0 0 0 0 0 0 0 0 0 0 0 0 0 0 1 0 0 0 0 0 0 0 0 1 1 0 0 0 0 0 0 0 0 0 0 0 0 0 0 0 0 0.010738255033557047
0 0 0 0 0 0 0 0 0 0 0 0 0 0 0 0 0 0 0 0 0 0 0 0 0 0 0 0 0 0 0 0 0 0 0 0 0 0 0 0 0 0 0 0 0 0 0 0 0 0 0 0 0 0 0 0 0 0 0 0 0 0 0 0 0 0 0 0 0 0 0 0 0 0 0 0 0 1 0 0 0 0 0 0 0 0 0 0 0 0 0 0 0 0 0 0 0 0 0 0 0 0 0 0 0 0 0 0 0 0 0 0 0 0 0 0 0 0 0 0 0 0 0 0 0 0 0 0 0 0 0 0 0 0 0 0 0 0 0 0 0 0 0 0 0 0 0 0 0 0 0 0 0 0 0 0 0 0 0 0 0 0 0 0 0 0 0 0 0 0 0 0 0 0 0 0 0 0 0 0 0 0 0 0 0 0 0 0 0 0 0 0 0 0 0 0 0 0 0 0 0 0 0 0 0 0 0 0 0 0 0 0 0 0 0 0 0 0 0 0 0 0 0 0 0 0 0 0 0 0 0 0 0 0 0 0 0 0 0 0 0 0 0 0 1 0 0 0 0 0 0 0 0 0 0 0 0 0 0 0 0 0 0 0 0 0 0 0 0 0 0 0 0 0 0 0 0 0 0 0 0 0 0 0 0 0 0 0 0 0 0 0 0 0 0 0 0 0 0 0 0 0 0 0 0 0 0 0 0 0 0 0 0 0 0 0 0 0 0 0 0 0 0 0 0 0 0 0 0 0 0 0 0 0 0 0 0 0 0 0 0 0 0 0 0 0 0 0 0 0 0 0 0 0 0 0 0 0 0 0 0 0 0 0 0 0 0 0 0 0 0 0 0 0 0 0 0 0 0 0 0 0 0 0 0 0 0 0 0 0 0 1 0 0 0 0 0 0 0 0 0 0 0 0 0 0 0 0 0 0 0 0 0 0 0 0 0 0 0 0 0 0 0 0 0 0 0 0 0 0 0 0 0 0 0 0 0 0 0 0 0 0 0 0 0 0 0 0 0 0 0 0 0 0 0 0 0 0 0 0 0 0 0 0 0 0 0 0 0 0 0 0 0 0 0 0 0 0 0 0 0 0 0 0 0 0 0 0 0 0 0 0 0 0 0 0 0 0 0 0 0 0 0 0 0 0 0 0 0 0 0 0 0 0 0 0 0 0 0 0 0 0 0 0 0 0 0 0 0 0 0 0 0 0 0 0 0 0 0 0 0 0 0 0 0 0 0 0 0 0 0 0 0 0 0 0 0 0 0 0 0 0 0 0 0 0 0 0 0 0 0 0 0 0 0 0 0 0 0 0 0 0 0 0 0 0 0 0 0 0 0 0 0 0 0 0 0 0 0 0 0 0 0 0 0 0 0 0 0 0 0 0 0 0 0 0 0 0 0 0 0 0 0 0 0 0 0 0 0 0 0 0 0 0 0 0 0 0 0 0 0 0 0 0 0 0 0 0 0 0 0 0 0 0 0 0 0 0 0 0 0 0 0 0 0 0 0 0 0 0 0 0 0 0 0 0 0 1 0 0 0 0 0 0 0 0 0 0 0 0 0 0 0 0 0 0 0 0 0 0 0 0 0 0 0 0 0 0 0 0 0 0 0 0 0 0 0 0 1 0 0 0 0 0 0 0 0 1 0 0 0 0 0 0 0 0 0 0 0 0 0 0 0 0 0 0.008053691275167786
0 0 0 0 0 0 0 0 0 0 0 0 0 0 0 0 0 0 0 0 0 0 0 0 0 0 0 0 0 0 0 0 0 0 0 0 0 0 0 0 0 0 0 0 0 0 0 0 0 0 0 0 0 0 0 0 0 0 0 0 0 0 0 0 0 0 0 0 0 0 0 0 0 0 0 0 0 1 0 0 0 0 0 0 0 0 0 0 0 0 0 0 0 0 0 0 0 0 0 0 0 0 0 0 0 0 0 0 0 0 0 0 0 0 0 0 0 0 0 0 0 0 0 0 0 0 0 0 0 0 0 0 0 0 0 0 0 0 0 0 0 0 0 0 0 0 0 0 0 0 0 0 0 0 0 0 0 0 0 0 0 0 0 0 0 0 0 0 0 0 0 0 0 0 0 0 0 0 0 0 0 0 0 0 0 0 0 0 0 0 0 0 0 0 0 0 0 0 0 0 0 0 0 0 0 0 0 0 0 0 0 0 0 0 0 0 0 0 0 0 0 0 0 0 0 0 0 0 0 0 0 0 0 0 0 0 0 0 0 0 0 0 0 0 1 0 0 0 0 0 0 0 0 0 0 0 0 0 0 0 0 0 0 0 0 0 0 0 0 0 0 0 0 0 0 0 0 0 0 0 0 0 0 0 0 0 0 0 0 0 0 0 0 0 0 0 0 0 0 0 0 0 0 0 0 0 0 0 0 0 0 0 0 0 0 0 0 0 0 0 0 0 0 0 0 0 0 0 0 0 0 0 0 0 0 0 0 0 0 0 0 0 0 0 0 0 0 0 0 0 0 0 0 0 0 0 0 0 0 0 0 0 0 0 0 0 0 0 0 0 0 0 0 0 0 0 0 0 0 0 0 0 0 0 0 0 0 0 0 0 0 1 0 0 0 0 0 0 0 0 0 0 0 0 0 0 0 0 0 0 0 0 0 0 0 0 0 0 0 0 0 0 0 0 0 0 0 0 0 0 0 0 0 0 0 0 0 0 0 0 0 0 0 0 0 0 0 0 0 0 0 0 0 0 0 0 0 0 0 0 0 0 0 0 0 0 0 0 0 0 0 0 0 0 0 0 0 0 0 0 0 0 0 0 0 0 0 0 0 0 0 0 0 0 0 0 0 0 0 0 0 0 0 0 0 0 0 0 0 0 0 0 0 0 0 0 0 0 0 0 0 0 0 0 0 0 0 0 0 0 0 0 0 0 0 0 0 0 0 0 0 0 0 0 0 0 0 0 0 0 0 0 0 0 0 0 0 0 0 0 0 0 0 0 0 0 0 0 0 0 0 0 0 0 0 0 0 0 0 0 0 0 0 0 0 0 0 0 0 0 0 0 0 0 0 0 0 0 0 0 0 0 0 0 0 0 0 0 0 0 0 0 0 0 0 0 0 0 0 0 0 0 0 0 0 0 0 0 0 0 0 0 0 0 0 0 0 0 0 0 0 0 0 0 0 0 0 0 0 0 0 0 0 0 0 0 0 0 0 0 0 0 0 0 0 0 0 0 0 0 0 0 0 0 0 0 0 1 0 0 0 0 0 0 0 0 0 0 0 0 0 0 0 0 0 0 0 0 0 0 0 0 0 0 0 0 0 0 0 0 0 0 0 0 0 0 0 0 1 0 0 0 0 0 0 0 0 1 0 0 0 0 0 0 0 0 0 0 0 0 0 0 0 0 0 0.008053691275167786
0 0 0 0 0 0 0 0 0 0 0 0 0 0 0 0 0 0 0 0 0 0 0 0 0 0 0 0 0 0 0 0 0 0 0 0 0 0 0 0 0 0 0 0 0 0 0 0 0 0 0 0 0 0 0 0 0 0 0 0 0 0 0 0 0 0 0 0 0 0 0 0 0 0 0 0 0 0 0 0 0 0 0 0 0 0 0 0 0 0 0 0 0 0 0 0 0 0 0 0 0 0 0 0 0 0 0 0 0 0 0 0 0 0 0 0 0 0 0 0 0 0 0 0 0 0 0 0 0 0 0 0 0 0 0 0 0 0 0 0 0 0 0 0 0 0 0 0 0 0 0 0 0 0 0 0 0 0 0 0 0 0 0 0 0 0 0 0 0 0 0 0 0 0 0 0 0 0 0 0 0 0 0 0 0 0 0 0 0 0 0 0 0 0 0 0 0 0 0 0 0 0 0 0 0 0 0 0 0 0 0 0 0 0 0 0 0 0 0 0 0 0 0 0 0 0 0 0 0 0 0 0 0 0 0 0 0 0 0 0 0 0 0 0 1 0 0 0 0 0 0 0 0 0 0 0 0 0 0 0 0 0 0 0 0 0 0 0 0 0 0 0 0 0 0 0 0 0 0 0 0 0 0 0 0 0 0 0 0 0 0 0 0 0 0 0 0 0 0 0 0 0 0 0 0 0 0 0 0 0 0 0 0 0 0 0 0 0 0 0 0 0 0 0 0 0 0 0 0 0 0 0 0 0 0 0 0 0 0 0 0 0 0 0 0 0 0 0 0 0 0 0 0 0 0 0 0 0 0 0 0 0 0 0 0 0 0 0 0 0 0 0 0 0 0 0 0 0 0 0 0 0 0 0 0 0 0 0 0 0 0 1 0 0 0 0 0 0 0 0 0 0 0 0 0 0 0 0 0 0 0 0 0 0 0 0 0 0 0 0 0 0 0 0 0 0 0 0 0 0 0 0 0 0 0 0 0 0 0 0 0 0 0 0 0 0 0 0 0 0 0 0 0 0 0 0 0 0 0 0 0 0 0 0 0 0 0 0 0 0 0 0 0 0 0 0 0 0 0 0 0 0 0 0 0 0 0 0 0 0 0 0 0 0 0 0 0 0 0 0 0 0 0 0 0 0 0 0 0 0 0 0 0 0 0 0 0 0 0 0 0 0 0 0 0 0 0 0 0 0 0 0 0 0 0 0 0 0 0 0 0 0 0 0 0 0 0 0 0 0 0 0 0 0 0 0 0 0 0 0 0 0 0 0 0 0 0 0 0 0 0 0 0 0 0 0 0 0 0 0 0 0 0 0 0 0 0 0 0 0 0 0 0 0 0 0 0 0 0 0 0 0 0 0 0 0 0 0 0 0 0 0 0 0 0 0 0 0 0 0 0 0 0 0 0 0 0 0 0 0 0 0 0 0 0 0 0 0 0 0 0 0 0 0 0 0 0 0 0 0 0 0 0 0 0 0 0 0 0 0 0 0 0 0 0 0 0 0 0 0 0 0 0 0 0 0 0 1 0 0 0 0 0 0 0 0 0 0 0 0 0 0 0 0 0 0 0 0 0 0 0 0 0 0 0 0 0 0 0 0 0 0 0 0 0 0 0 0 1 0 0 0 0 0 0 0 0 1 0 0 0 0 0 0 0 0 0 0 0 0 0 0 0 0 0 0.006711409395973154
0 0 0 0 0 0 0 0 0 0 0 0 0 0 0 0 0 0 0 0 0 0 0 0 0 0 0 0 0 0 0 0 0 0 0 0 0 0 0 0 0 0 0 0 0 0 0 0 0 0 0 0 0 0 0 0 0 0 0 0 0 0 0 0 0 0 0 0 0 0 0 0 0 0 0 0 0 0 0 0 0 0 0 0 0 0 0 0 0 0 0 0 0 0 0 0 0 0 0 0 0 0 0 0 0 0 0 0 0 0 0 0 0 0 0 0 0 0 0 0 0 0 0 0 0 0 0 0 0 0 0 0 0 0 0 0 0 0 0 0 0 0 0 0 0 0 0 0 0 0 0 0 0 0 0 0 0 0 0 0 0 0 0 0 0 0 0 0 0 0 0 0 0 0 0 0 0 0 0 0 0 0 0 0 0 0 0 0 0 0 0 0 0 0 0 0 0 0 0 0 0 0 0 0 0 0 0 0 0 0 0 0 0 0 0 0 0 0 0 0 0 0 0 0 0 0 0 0 0 0 0 0 0 0 0 0 0 0 0 0 0 0 0 0 1 0 0 0 0 0 0 0 0 0 0 0 0 0 0 0 0 0 0 0 0 0 0 0 0 0 0 0 0 0 0 0 0 0 0 0 0 0 0 0 0 0 0 0 0 0 0 0 0 0 0 0 0 0 0 0 0 0 0 0 0 0 0 0 0 0 0 0 0 0 0 0 0 0 0 0 0 0 0 0 0 0 0 0 0 0 0 0 0 0 0 0 0 0 0 0 0 0 0 0 0 0 0 0 0 0 0 0 0 0 0 0 0 0 0 0 0 0 0 0 0 0 0 0 0 0 0 0 0 0 0 0 0 0 0 0 0 0 0 0 0 0 0 0 0 0 0 1 0 0 0 0 0 0 0 0 0 0 0 0 0 0 0 0 0 0 0 0 0 0 0 0 0 0 0 0 0 0 0 0 0 0 0 0 0 0 0 0 0 0 0 0 0 0 0 0 0 0 0 0 0 0 0 0 0 0 0 0 0 0 0 0 0 0 0 0 0 0 0 0 0 0 0 0 0 0 0 0 0 0 0 0 0 0 0 0 0 0 0 0 0 0 0 0 0 0 0 0 0 0 0 0 0 0 0 0 0 0 0 0 0 0 0 0 0 0 0 0 0 0 0 0 0 0 0 0 0 0 0 0 0 0 0 0 0 0 0 0 0 0 0 0 0 0 0 0 0 0 0 0 0 0 0 0 0 0 0 0 0 0 0 0 0 0 0 0 0 0 0 0 0 0 0 0 0 0 0 0 0 0 0 0 0 0 0 0 0 0 0 0 0 0 0 0 0 0 0 0 0 0 0 0 0 0 0 0 0 0 0 0 0 0 0 0 0 0 0 0 0 0 0 0 0 0 0 0 0 0 0 0 0 0 0 0 0 0 0 0 0 0 0 0 0 0 0 0 0 0 0 0 0 0 0 0 0 0 0 0 0 0 0 0 0 0 0 0 0 0 0 0 0 0 0 0 0 0 0 0 0 0 0 0 0 0 0 0 0 0 0 0 0 0 0 0 0 0 0 0 0 0 0 0 0 0 0 0 0 0 0 0 0 0 0 0 0 0 0 0 0 0 0 0 0 0 1 0 0 0 0 0 0 0 0 1 0 0 0 0 0 0 0 0 0 0 0 0 0 0 0 0 0 0.005369127516778523
0 0 0 0 0 0 0 0 0 0 0 0 0 0 0 0 0 0 0 0 0 0 0 0 0 0 0 0 0 0 0 0 0 0 0 0 0 0 0 0 0 0 0 0 0 0 0 0 0 0 0 0 0 0 0 0 0 0 0 0 0 0 0 0 0 0 0 0 0 0 0 0 0 0 0 0 0 0 0 0 0 0 0 0 0 0 0 0 0 0 0 0 0 0 0 0 0 0 0 0 0 0 0 0 0 0 0 0 0 0 0 0 0 0 0 0 0 0 0 0 0 0 0 0 0 0 0 0 0 0 0 0 0 0 0 0 0 0 0 0 0 0 0 0 0 0 0 0 0 0 0 0 0 0 0 0 0 0 0 0 0 0 0 0 0 0 0 0 0 0 0 0 0 0 0 0 0 0 0 0 0 0 0 0 0 0 0 0 0 0 0 0 0 0 0 0 0 0 0 0 0 0 0 0 0 0 0 0 0 0 0 0 0 0 0 0 0 0 0 0 0 0 0 0 0 0 0 0 0 0 0 0 0 0 0 0 0 0 0 0 0 0 0 0 1 0 0 0 0 0 0 0 0 0 0 0 0 0 0 0 0 0 0 0 0 0 0 0 0 0 0 0 0 0 0 0 0 0 0 0 0 0 0 0 0 0 0 0 0 0 0 0 0 0 0 0 0 0 0 0 0 0 0 0 0 0 0 0 0 0 0 0 0 0 0 0 0 0 0 0 0 0 0 0 0 0 0 0 0 0 0 0 0 0 0 0 0 0 0 0 0 0 0 0 0 0 0 0 0 0 0 0 0 0 0 0 0 0 0 0 0 0 0 0 0 0 0 0 0 0 0 0 0 0 0 0 0 0 0 0 0 0 0 0 0 0 0 0 0 0 0 1 0 0 0 0 0 0 0 0 0 0 0 0 0 0 0 0 0 0 0 0 0 0 0 0 0 0 0 0 0 0 0 0 0 0 0 0 0 0 0 0 0 0 0 0 0 0 0 0 0 0 0 0 0 0 0 0 0 0 0 0 0 0 0 0 0 0 0 0 0 0 0 0 0 0 0 0 0 0 0 0 0 0 0 0 0 0 0 0 0 0 0 0 0 0 0 0 0 0 0 0 0 0 0 0 0 0 0 0 0 0 0 0 0 0 0 0 0 0 0 0 0 0 0 0 0 0 0 0 0 0 0 0 0 0 0 0 0 0 0 0 0 0 0 0 0 0 0 0 0 0 0 0 0 0 0 0 0 0 0 0 0 0 0 0 0 0 0 0 0 0 0 0 0 0 0 0 0 0 0 0 0 0 0 0 0 0 0 0 0 0 0 0 0 0 0 0 0 0 0 0 0 0 0 0 0 0 0 0 0 0 0 0 0 0 0 0 0 0 0 0 0 0 0 0 0 0 0 0 0 0 0 0 0 0 0 0 0 0 0 0 0 0 0 0 0 0 0 0 0 0 0 0 0 0 0 0 0 0 0 0 0 0 0 0 0 0 0 0 0 0 0 0 0 0 0 0 0 0 0 0 0 0 0 0 0 0 0 0 0 0 0 0 0 0 0 0 0 0 0 0 0 0 0 0 0 0 0 0 0 0 0 0 0 0 0 0 0 0 0 0 0 0 0 0 0 0 1 0 0 0 0 0 0 0 0 1 0 0 0 0 0 0 0 0 0 0 0 0 0 0 0 0 0 0.005369127516778523
0 0 0 0 0 0 0 0 0 0 0 0 0 0 0 0 0 0 0 0 0 0 0 0 0 0 0 0 0 0 0 0 0 0 0 0 0 0 0 0 0 0 0 0 0 0 0 0 0 0 0 0 0 0 0 0 0 0 0 0 0 0 0 0 0 0 0 0 0 0 0 0 0 0 0 0 0 0 0 0 0 0 0 0 0 0 0 0 0 0 0 0 0 0 0 0 0 0 0 0 0 0 0 0 0 0 0 0 0 0 0 0 0 0 0 0 0 0 0 0 0 0 0 0 0 0 0 0 0 0 0 0 0 0 0 0 0 0 0 0 0 0 0 0 0 0 0 0 0 0 0 0 0 0 0 0 0 0 0 0 0 0 0 0 0 0 0 0 0 0 0 0 0 0 0 0 0 0 0 0 0 0 0 0 0 0 0 0 0 0 0 0 0 0 0 0 0 0 0 0 0 0 0 0 0 0 0 0 0 0 0 0 0 0 0 0 0 0 0 0 0 0 0 0 0 0 0 0 0 0 0 0 0 0 0 0 0 0 0 0 0 0 0 0 0 0 0 0 0 0 0 0 0 0 0 0 0 0 0 0 0 0 0 0 0 0 0 0 0 0 0 0 0 0 0 0 0 0 0 0 0 0 0 0 0 0 0 0 0 0 0 0 0 0 0 0 0 0 0 0 0 0 0 0 0 0 0 0 0 0 0 0 0 0 0 0 0 0 0 0 0 0 0 0 0 0 0 0 0 0 0 0 0 0 0 0 0 0 0 0 0 0 0 0 0 0 0 0 0 0 0 0 0 0 0 0 0 0 0 0 0 0 0 0 0 0 0 0 0 0 0 0 0 0 0 0 0 0 0 0 0 0 0 0 0 0 0 0 0 0 0 1 0 0 0 0 0 0 0 0 0 0 0 0 0 0 0 0 0 0 0 0 0 0 0 0 0 0 0 0 0 0 0 0 0 0 0 0 0 0 0 0 0 0 0 0 0 0 0 0 0 0 0 0 0 0 0 0 0 0 0 0 0 0 0 0 0 0 0 0 0 0 0 0 0 0 0 0 0 0 0 0 0 0 0 0 0 0 0 0 0 0 0 0 0 0 0 0 0 0 0 0 0 0 0 0 0 0 0 0 0 0 0 0 0 0 0 0 0 0 0 0 0 0 0 0 0 0 0 0 0 0 0 0 0 0 0 0 0 0 0 0 0 0 0 0 0 0 0 0 0 0 0 0 0 0 0 0 0 0 0 0 0 0 0 0 0 0 0 0 0 0 0 0 0 0 0 0 0 0 0 0 0 0 0 0 0 0 0 0 0 0 0 0 0 0 0 0 0 0 0 0 0 0 0 0 0 0 0 0 0 0 0 0 0 0 0 0 0 0 0 0 0 0 0 0 0 0 0 0 0 0 0 0 0 0 0 0 0 0 0 0 0 0 0 0 0 0 0 0 0 0 0 0 0 0 0 0 0 0 0 0 0 0 0 0 0 0 0 0 0 0 0 0 0 0 0 0 0 0 0 0 0 0 0 0 0 0 0 0 0 0 0 0 0 0 0 0 0 0 0 0 0 0 0 0 0 0 0 0 0 0 0 0 0 0 0 0 0 0 0 0 0 0 0 0 0 0 1 0 0 0 0 0 0 0 0 1 0 0 0 0 0 0 0 0 0 0 0 0 0 0 0 0 0 0.004026845637583893
0 0 0 0 0 0 0 0 0 0 0 0 0 0 0 0 0 0 0 0 0 0 0 0 0 0 0 0 0 0 0 0 0 0 0 0 0 0 0 0 0 0 0 0 0 0 0 0 0 0 0 0 0 0 0 0 0 0 0 0 0 0 0 0 0 0 0 0 0 0 0 0 0 0 0 0 0 0 0 0 0 0 0 0 0 0 0 0 0 0 0 0 0 0 0 0 0 0 0 0 0 0 0 0 0 0 0 0 0 0 0 0 0 0 0 0 0 0 0 0 0 0 0 0 0 0 0 0 0 0 0 0 0 0 0 0 0 0 0 0 0 0 0 0 0 0 0 0 0 0 0 0 0 0 0 0 0 0 0 0 0 0 0 0 0 0 0 0 0 0 0 0 0 0 0 0 0 0 0 0 0 0 0 0 0 0 0 0 0 0 0 0 0 0 0 0 0 0 0 0 0 0 0 0 0 0 0 0 0 0 0 0 0 0 0 0 0 0 0 0 0 0 0 0 0 0 0 0 0 0 0 0 0 0 0 0 0 0 0 0 0 0 0 0 0 0 0 0 0 0 0 0 0 0 0 0 0 0 0 0 0 0 0 0 0 0 0 0 0 0 0 0 0 0 0 0 0 0 0 0 0 0 0 0 0 0 0 0 0 0 0 0 0 0 0 0 0 0 0 0 0 0 0 0 0 0 0 0 0 0 0 0 0 0 0 0 0 0 0 0 0 0 0 0 0 0 0 0 0 0 0 0 0 0 0 0 0 0 0 0 0 0 0 0 0 0 0 0 0 0 0 0 0 0 0 0 0 0 0 0 0 0 0 0 0 0 0 0 0 0 0 0 0 0 0 0 0 0 0 0 0 0 0 0 0 0 0 0 0 0 0 1 0 0 0 0 0 0 0 0 0 0 0 0 0 0 0 0 0 0 0 0 0 0 0 0 0 0 0 0 0 0 0 0 0 0 0 0 0 0 0 0 0 0 0 0 0 0 0 0 0 0 0 0 0 0 0 0 0 0 0 0 0 0 0 0 0 0 0 0 0 0 0 0 0 0 0 0 0 0 0 0 0 0 0 0 0 0 0 0 0 0 0 0 0 0 0 0 0 0 0 0 0 0 0 0 0 0 0 0 0 0 0 0 0 0 0 0 0 0 0 0 0 0 0 0 0 0 0 0 0 0 0 0 0 0 0 0 0 0 0 0 0 0 0 0 0 0 0 0 0 0 0 0 0 0 0 0 0 0 0 0 0 0 0 0 0 0 0 0 0 0 0 0 0 0 0 0 0 0 0 0 0 0 0 0 0 0 0 0 0 0 0 0 0 0 0 0 0 0 0 0 0 0 0 0 0 0 0 0 0 0 0 0 0 0 0 0 0 0 0 0 0 0 0 0 0 0 0 0 0 0 0 0 0 0 0 0 0 0 0 0 0 0 0 0 0 0 0 0 0 0 0 0 0 0 0 0 0 0 0 0 0 0 0 0 0 0 0 0 0 0 0 0 0 0 0 0 0 0 0 0 0 0 0 0 0 0 0 0 0 0 0 0 0 0 0 0 0 0 0 0 0 0 0 0 0 0 0 0 0 0 0 0 0 0 0 0 0 0 0 0 0 0 0 0 0 0 1 0 0 0 0 0 0 0 0 0 0 0 0 0 0 0 0 0 0 0 0 0 0 0 0 0 0 0.0026845637583892618
0 0 0 0 0 0 0 0 0 0 0 0 0 0 0 0 0 0 0 0 0 0 0 0 0 0 0 0 0 0 0 0 0 0 0 0 0 0 0 0 0 0 0 0 0 0 0 0 0 0 0 0 0 0 0 0 0 0 0 0 0 0 0 0 0 0 0 0 0 0 0 0 0 0 0 0 0 0 0 0 0 0 0 0 0 0 0 0 0 0 0 0 0 0 0 0 0 0 0 0 0 0 0 0 0 0 0 0 0 0 0 0 0 0 0 0 0 0 0 0 0 0 0 0 0 0 0 0 0 0 0 0 0 0 0 0 0 0 0 0 0 0 0 0 0 0 0 0 0 0 0 0 0 0 0 0 0 0 0 0 0 0 0 0 0 0 0 0 0 0 0 0 0 0 0 0 0 0 0 0 0 0 0 0 0 0 0 0 0 0 0 0 0 0 0 0 0 0 0 0 0 0 0 0 0 0 0 0 0 0 0 0 0 0 0 0 0 0 0 0 0 0 0 0 0 0 0 0 0 0 0 0 0 0 0 0 0 0 0 0 0 0 0 0 0 0 0 0 0 0 0 0 0 0 0 0 0 0 0 0 0 0 0 0 0 0 0 0 0 0 0 0 0 0 0 0 0 0 0 0 0 0 0 0 0 0 0 0 0 0 0 0 0 0 0 0 0 0 0 0 0 0 0 0 0 0 0 0 0 0 0 0 0 0 0 0 0 0 0 0 0 0 0 0 0 0 0 0 0 0 0 0 0 0 0 0 0 0 0 0 0 0 0 0 0 0 0 0 0 0 0 0 0 0 0 0 0 0 0 0 0 0 0 0 0 0 0 0 0 0 0 0 0 0 0 0 0 0 0 0 0 0 0 0 0 0 0 0 0 0 0 1 0 0 0 0 0 0 0 0 0 0 0 0 0 0 0 0 0 0 0 0 0 0 0 0 0 0 0 0 0 0 0 0 0 0 0 0 0 0 0 0 0 0 0 0 0 0 0 0 0 0 0 0 0 0 0 0 0 0 0 0 0 0 0 0 0 0 0 0 0 0 0 0 0 0 0 0 0 0 0 0 0 0 0 0 0 0 0 0 0 0 0 0 0 0 0 0 0 0 0 0 0 0 0 0 0 0 0 0 0 0 0 0 0 0 0 0 0 0 0 0 0 0 0 0 0 0 0 0 0 0 0 0 0 0 0 0 0 0 0 0 0 0 0 0 0 0 0 0 0 0 0 0 0 0 0 0 0 0 0 0 0 0 0 0 0 0 0 0 0 0 0 0 0 0 0 0 0 0 0 0 0 0 0 0 0 0 0 0 0 0 0 0 0 0 0 0 0 0 0 0 0 0 0 0 0 0 0 0 0 0 0 0 0 0 0 0 0 0 0 0 0 0 0 0 0 0 0 0 0 0 0 0 0 0 0 0 0 0 0 0 0 0 0 0 0 0 0 0 0 0 0 0 0 0 0 0 0 0 0 0 0 0 0 0 0 0 0 0 0 0 0 0 0 0 0 0 0 0 0 0 0 0 0 0 0 0 0 0 0 0 0 0 0 0 0 0 0 0 0 0 0 0 0 0 0 0 0 0 0 0 0 0 0 0 0 0 0 0 0 0 0 0 0 0 0 0 1 0 0 0 0 0 0 0 0 0 0 0 0 0 0 0 0 0 0 0 0 0 0 0 0 0 0 0.0026845637583892618
0 0 0 0 0 0 0 0 0 0 0 0 0 0 0 0 0 0 0 0 0 0 0 0 0 0 0 0 0 0 0 0 0 0 0 0 0 0 0 0 0 0 0 0 0 0 0 0 0 0 0 0 0 0 0 0 0 0 0 0 0 0 0 0 0 0 0 0 0 0 0 0 0 0 0 0 0 0 0 0 0 0 0 0 0 0 0 0 0 0 0 0 0 0 0 0 0 0 0 0 0 0 0 0 0 0 0 0 0 0 0 0 0 0 0 0 0 0 0 0 0 0 0 0 0 0 0 0 0 0 0 0 0 0 0 0 0 0 0 0 0 0 0 0 0 0 0 0 0 0 0 0 0 0 0 0 0 0 0 0 0 0 0 0 0 0 0 0 0 0 0 0 0 0 0 0 0 0 0 0 0 0 0 0 0 0 0 0 0 0 0 0 0 0 0 0 0 0 0 0 0 0 0 0 0 0 0 0 0 0 0 0 0 0 0 0 0 0 0 0 0 0 0 0 0 0 0 0 0 0 0 0 0 0 0 0 0 0 0 0 0 0 0 0 0 0 0 0 0 0 0 0 0 0 0 0 0 0 0 0 0 0 0 0 0 0 0 0 0 0 0 0 0 0 0 0 0 0 0 0 0 0 0 0 0 0 0 0 0 0 0 0 0 0 0 0 0 0 0 0 0 0 0 0 0 0 0 0 0 0 0 0 0 0 0 0 0 0 0 0 0 0 0 0 0 0 0 0 0 0 0 0 0 0 0 0 0 0 0 0 0 0 0 0 0 0 0 0 0 0 0 0 0 0 0 0 0 0 0 0 0 0 0 0 0 0 0 0 0 0 0 0 0 0 0 0 0 0 0 0 0 0 0 0 0 0 0 0 0 0 0 0 0 0 0 0 0 0 0 0 0 0 0 0 0 0 0 0 0 0 0 0 0 0 0 0 0 0 0 0 0 0 0 0 0 0 0 0 0 0 0 0 0 0 0 0 0 0 0 0 0 0 0 0 0 0 0 0 0 0 0 0 0 0 0 0 0 0 0 0 0 0 0 0 0 0 0 0 0 0 0 0 0 0 0 0 0 0 0 0 0 0 0 0 0 0 0 0 0 0 0 0 0 0 0 0 0 0 0 0 0 0 0 0 0 0 0 0 0 0 0 0 0 0 0 0 0 0 0 0 0 0 0 0 0 0 0 0 0 0 0 0 0 0 0 0 0 0 0 0 0 0 0 0 0 0 0 0 0 0 0 0 0 0 0 0 0 0 0 0 0 0 0 0 0 0 0 0 0 0 0 0 0 0 0 0 0 0 0 0 0 0 0 0 0 0 0 0 0 0 0 0 0 0 0 0 0 0 0 0 0 0 0 0 0 0 0 0 0 0 0 0 0 0 0 0 0 0 0 0 0 0 0 0 0 0 0 0 0 0 0 0 0 0 0 0 0 0 0 0 0 0 0 0 0 0 0 0 0 0 0 0 0 0 0 0 0 0 0 0 0 0 0 0 0 0 0 0 0 0 0 0 0 0 0 0 0 0 0 0 0 0 0 0 0 0 0 0 0 0 0 0 0 0 0 0 0 0 0 0 0 0 0 0 0 0 0 0 0 0 0 0 0 0 0 0 0 0 0 0 0 0 0 0 0 0 0 0 0 0 0 0 0 0 0 0 0 0 0 0 0 0 0 0 0 0.0
# curves: 745
