# Supplementary material for: Large-deviations of disease spreading dynamics with vaccination
Source: PLoS One. 2023 Jul 10;18(7):e0287932. doi: 10.1371/journal.pone.0287932 (PMC10332629; doi:10.1371/journal.pone.0287932)
Supplement: S1 Data — (GZ) [file pone.0287932.s002.gz › DATA/fig11/random/randomI960.dat]

#v0.2.1
# sir_printer -f v0.5.6_EN_LDR_N3200r0.14t0.4v530Gsw0.1GS56229289SS264107022_NI1_1-end_0_x3._0_i.curves.gz -e 960
# "/run/media/zapp2389/CompPhys/Yannick/Doktorarbeit/sirv/5_patient_zeros/ld/lambda0.4/N3200_other_doses/rand/530/entropic_3"
# curves: 790
5 5 5 5 5 5 5 5 5 5 5 5 5 5 5 5 5 5 5 5 5 5 5 5 5 5 5 5 5 5 5 5 5 5 5 5 5 5 5 5 5 5 5 5 5 5 5 5 5 5 5 5 5 5 5 5 5 5 5 5 5 5 5 5 5 5 5 5 5 5 5 5 5 5 5 5 5 5 5 5 5 5 5 5 5 5 5 5 5 5 5 5 5 5 5 5 5 5 5 5 5 5 5 5 5 5 5 5 5 5 5 5 5 5 5 5 5 5 5 5 5 5 5 5 5 5 5 5 5 5 5 5 5 5 5 5 5 5 5 5 5 5 5 5 5 5 5 5 5 5 5 5 5 5 5 5 5 5 5 5 5 5 5 5 5 5 5 5 5 5 5 5 5 5 5 5 5 5 5 5 5 5 5 5 5 5 5 5 5 5 5 5 5 5 5 5 5 5 5 5 5 5 5 5 5 5 5 5 5 5 5 5 5 5 5 5 5 5 5 5 5 5 5 5 5 5 5 5 5 5 5 5 5 5 5 5 5 5 5 5 5 5 5 5 5 5 5 5 5 5 5 5 5 5 5 5 5 5 5 5 5 5 5 5 5 5 5 5 5 5 5 5 5 5 5 5 5 5 5 5 5 5 5 5 5 5 5 5 5 5 5 5 5 5 5 5 5 5 5 5 5 5 5 5 5 5 5 5 5 5 5 5 5 5 5 5 5 5 5 5 5 5 5 5 5 5 5 5 5 5 5 5 5 5 5 5 5 5 5 5 5 5 5 5 5 5 5 5 5 5 5 5 5 5 5 5 5 5 5 5 5 5 5 5 5 5 5 5 5 5 5 5 5 5 5 5 5 5 5 5 5 5 5 5 5 5 5 5 5 5 5 5 5 5 5 5 5 5 5 5 5 5 5 5 5 5 5 5 5 5 5 5 5 5 5 5 5 5 5 5 5 5 5 5 5 5 5 5 5 5 5 5 5 5 5 5 5 5 5 5 5 5 5 5 5 5 5 5 5 5 5 5 5 5 5 5 5 5 5 5 5 5 5 5 5 5 5 5 5 5 5 5 5 5 5 5 5 5 5 5 5 5 5 5 5 5 5 5 5 5 5 5 5 5 5 5 5 5 5 5 5 5 5 5 5 5 5 5 5 5 5 5 5 5 5 5 5 5 5 5 5 5 5 5 5 5 5 5 5 5 5 5 5 5 5 5 5 5 5 5 5 5 5 5 5 5 5 5 5 5 5 5 5 5 5 5 5 5 5 5 5 5 5 5 5 5 5 5 5 5 5 5 5 5 5 5 5 5 5 5 5 5 5 5 5 5 5 5 5 5 5 5 5 5 5 5 5 5 5 5 5 5 5 5 5 5 5 5 5 5 5 5 5 5 5 5 5 5 5 5 5 5 5 5 5 5 5 5 5 5 5 5 5 5 5 5 5 5 5 5 5 5 5 5 5 5 5 5 5 5 5 5 5 5 5 5 5 5 5 5 5 5 5 5 5 5 5 5 5 5 5 5 5 5 5 5 5 5 5 5 5 5 5 5 5 5 5 5 5 5 5 5 5 5 5 5 5 5 5 5 5 5 5 5 5 5 5 5 5 5 5 5 5 5 5 5 5 5 5 5 5 5 5 5 5 5 5 5 5 5 5 5 5 5 5 5 5 5 5 5 5 5 5 5 5 5 5 5 5 5 5 5 5 5 5 5 5 5 5 5 5 5 5 5 5 5 5 5 5 5 5 5 5 5 5 5 5 5 5 5 5 5 5 5 5 5 5 5 5 5 5.0
11 9 15 13 7 13 8 10 9 7 13 10 10 11 11 11 11 8 9 6 13 13 11 15 11 10 8 10 10 7 10 11 11 11 10 16 7 12 10 12 11 9 10 12 13 11 13 12 9 7 10 9 13 13 16 14 11 10 10 9 11 9 10 12 9 11 10 10 13 10 10 13 9 8 9 6 8 8 6 5 8 8 14 11 12 9 6 7 7 13 11 11 13 12 10 10 9 12 6 9 11 11 10 7 14 12 14 6 13 8 9 11 8 12 8 14 8 15 7 7 7 9 7 10 9 8 7 12 10 10 9 12 9 12 12 12 12 13 9 11 12 11 11 7 11 8 15 14 16 7 11 14 9 8 12 13 11 12 11 14 10 9 15 11 11 10 8 11 10 13 10 14 6 11 9 7 6 11 8 9 12 11 11 9 11 11 8 11 10 15 9 9 10 8 14 8 11 8 11 11 12 11 12 12 8 10 10 8 9 9 10 11 14 11 12 10 10 10 8 14 8 15 7 9 10 11 12 8 6 12 11 8 8 10 11 9 11 7 11 7 12 15 10 11 9 17 10 11 10 8 8 12 12 9 5 11 9 9 9 9 10 8 10 10 9 10 13 13 10 13 13 7 12 9 10 9 10 11 11 9 7 6 6 13 10 12 10 12 10 11 10 15 11 10 15 9 9 10 11 7 9 11 10 7 13 10 8 13 7 8 10 12 13 14 12 8 14 17 11 12 11 10 13 10 9 6 6 11 8 10 10 12 12 8 10 9 11 14 9 8 10 13 14 14 10 10 12 10 9 10 10 10 9 16 11 8 6 13 10 10 13 8 12 14 11 12 6 9 13 12 12 9 11 14 10 10 10 6 9 8 14 11 12 7 10 11 13 9 9 15 12 10 7 8 14 10 10 8 6 9 13 12 7 9 14 13 14 12 8 10 9 16 12 10 10 17 9 11 7 10 13 14 12 8 11 11 12 12 12 9 13 12 10 12 11 9 10 11 7 11 8 12 10 9 6 10 11 12 8 10 12 10 15 9 9 4 13 10 11 12 7 10 10 10 16 6 10 8 12 16 10 9 9 10 6 8 13 12 13 12 13 6 8 10 11 8 9 10 14 11 7 8 10 7 15 9 11 6 9 7 10 14 8 11 7 12 12 9 8 8 12 13 14 13 13 16 11 8 10 12 12 12 11 11 9 10 13 12 13 10 11 12 10 8 9 10 8 8 11 12 11 11 11 9 7 13 7 12 13 9 12 11 10 10 13 6 11 8 6 11 11 11 9 11 17 8 7 12 12 7 12 7 16 12 10 12 9 12 10 10 13 13 8 11 10 12 10 8 13 7 14 13 9 11 11 9 13 14 12 16 8 8 13 9 5 8 7 11 10 15 10 10 10 6 7 10 12 12 13 9 14 10 9 6 14 11 11 10 8 8 12 7 10 10 10 10 11 13 12 13 6 13 11 9 15 7 10 9 9 9 6 12 11 7 10 16 7 9 11 10 10 14 9 16 15 11 9 7 9 9 11 11 12 10 11 9 9 15 10 11 13 13 7 9 9 9 15 15 11 13 12 7 7 10 10 14 16 11 14 7 14 13 10 11 10 8 12 11 12 9 13 13 11 9 12 11 12 10 13 9 8 11 12 9 8 10 14 9 9 11 13 10 12 14 12 10 7 6 8 11 8 8 10 9 8 9 12 10 10 8 12 6 10 14 9 14 11 9 12 13 10 10 9 8 8 9 10 10 14 7 10 10 10 9 8 10 10 8 6 8 10 9 7 8 11 10 13 9 10 10 10.373417721518987
14 16 23 15 15 22 15 17 18 11 20 17 16 14 14 16 17 15 17 11 19 17 15 20 14 14 11 13 16 11 20 15 14 16 17 21 12 16 11 15 18 11 14 20 19 20 22 22 16 12 14 10 21 14 18 26 15 13 20 9 19 13 13 20 16 16 15 16 20 15 18 22 13 10 13 10 11 11 11 4 13 12 20 16 16 14 11 11 13 22 19 21 20 16 11 15 18 19 7 18 18 20 16 8 20 20 18 9 19 12 18 19 13 15 13 23 14 17 7 13 14 8 12 13 21 12 12 14 13 14 18 17 14 14 17 15 18 22 11 19 17 23 14 11 22 16 22 18 25 11 18 24 16 12 17 26 13 13 14 20 16 10 20 17 22 14 13 21 14 18 14 14 7 13 14 14 10 16 13 13 17 21 15 16 12 18 16 20 16 19 14 14 14 11 19 12 19 10 20 14 18 19 18 21 12 15 14 11 16 12 19 22 22 14 22 24 12 17 17 20 12 24 12 19 12 10 18 12 12 22 18 9 11 15 16 10 16 12 22 15 21 23 14 20 10 29 15 12 16 13 13 22 18 11 8 18 18 13 16 12 12 8 12 17 15 14 28 17 11 21 25 11 24 16 16 13 14 15 19 12 13 9 8 21 15 20 18 21 17 14 13 22 16 14 20 14 15 17 21 11 13 15 12 12 19 14 12 21 14 10 14 18 17 21 22 13 23 25 18 21 21 11 22 20 14 7 6 17 17 17 18 12 20 13 16 13 18 25 20 13 17 17 20 19 18 16 20 16 13 18 16 15 17 23 11 17 13 18 14 14 25 11 22 22 18 13 8 14 18 23 18 17 15 24 15 19 14 8 15 13 16 21 17 8 19 21 19 16 13 20 13 17 12 14 18 15 15 12 9 18 16 19 12 12 20 25 20 22 15 11 16 20 21 18 13 30 12 19 12 20 15 20 20 13 19 20 23 21 13 13 21 20 15 13 16 14 8 16 13 21 13 18 16 18 10 13 18 22 15 18 16 16 20 15 13 8 17 15 15 20 12 11 14 12 22 8 19 11 19 24 16 16 16 15 8 11 15 19 23 18 24 12 14 21 14 12 15 17 17 16 13 15 19 12 21 15 18 5 13 9 13 17 10 22 10 18 22 14 10 16 19 16 19 20 17 23 25 17 16 18 16 16 18 11 12 10 20 19 22 16 15 19 11 15 15 16 11 13 13 16 15 20 22 15 11 16 6 14 19 16 21 16 15 17 15 12 20 12 9 16 17 21 19 17 20 13 10 21 15 13 17 11 19 18 16 19 12 22 17 18 17 14 14 15 19 17 15 14 19 9 18 13 13 18 14 10 15 26 20 22 12 16 17 15 9 12 11 16 12 23 18 16 17 11 10 17 20 19 16 10 21 15 14 10 25 18 18 12 14 14 17 12 15 12 12 12 15 20 19 12 11 18 14 13 21 15 18 17 13 11 7 21 15 12 18 23 12 10 12 15 14 25 15 22 24 14 16 14 14 12 15 17 16 16 18 14 11 22 13 18 20 20 8 13 15 19 22 23 20 21 18 11 11 12 17 23 20 17 26 15 17 18 11 16 13 11 23 19 19 8 24 14 13 17 18 19 17 18 15 13 15 13 18 15 8 17 17 9 14 14 18 17 20 19 16 14 6 8 15 19 18 14 17 15 16 16 22 14 14 11 16 11 12 23 16 27 18 16 16 22 16 14 17 14 13 18 17 18 20 11 15 10 18 14 10 13 13 9 11 18 18 9 11 14 16 17 21 13 19 16 15.905063291139241
20 20 32 23 19 27 16 22 21 19 30 21 20 23 24 19 21 17 26 23 18 26 18 28 21 18 15 16 24 13 31 19 17 21 18 32 16 21 13 23 21 15 20 31 31 27 25 33 20 14 23 11 30 12 27 35 20 17 24 15 23 19 22 26 24 23 14 20 26 21 26 23 16 13 16 12 14 18 14 6 18 20 26 23 24 21 13 18 18 32 24 28 23 17 11 22 23 27 8 25 28 23 18 11 23 32 23 12 27 14 22 29 17 23 15 29 20 21 9 17 21 11 22 20 24 15 16 18 17 17 12 22 14 16 25 21 27 32 10 26 25 27 17 16 30 25 27 23 26 12 24 31 22 20 23 33 15 18 17 30 27 12 25 25 28 18 14 28 18 23 20 18 8 21 18 16 15 22 20 15 25 31 20 21 19 19 18 24 21 25 18 19 16 13 23 12 25 13 24 16 27 28 25 30 17 23 20 13 20 14 25 28 30 20 32 29 18 24 23 31 19 29 17 27 14 14 26 21 15 29 27 15 15 16 24 15 26 14 28 18 25 29 19 29 16 32 20 15 22 17 16 24 24 13 10 30 24 20 19 12 16 9 12 23 18 21 33 20 12 27 34 19 34 24 24 15 14 24 24 17 20 9 10 28 21 35 26 27 19 20 21 28 20 18 26 16 17 20 29 15 17 22 15 18 19 12 17 26 22 14 20 33 24 25 32 20 32 37 31 36 27 14 28 28 19 9 10 31 23 19 26 18 20 15 25 20 27 30 31 16 20 22 25 27 26 23 25 20 14 28 25 19 21 25 15 30 17 20 22 17 31 13 28 27 22 12 11 18 24 33 30 24 21 32 17 27 24 11 19 24 20 25 20 10 24 28 23 22 19 23 16 22 17 23 27 23 19 18 14 27 22 29 21 16 23 34 28 24 21 12 23 24 23 24 20 42 19 24 18 28 19 30 25 21 21 31 33 24 20 15 20 21 20 16 18 14 14 19 16 25 18 16 22 25 19 17 22 31 22 20 18 22 24 19 17 12 22 18 17 28 19 10 23 12 31 12 18 13 30 34 15 24 19 22 13 14 24 23 35 19 33 16 17 26 19 17 21 29 18 24 21 19 24 18 27 20 20 6 16 14 14 20 12 27 10 24 33 23 10 23 22 20 20 25 25 37 40 20 22 22 18 23 19 19 19 11 29 27 29 19 24 23 18 24 20 18 14 19 19 21 20 24 27 19 11 23 7 18 20 22 33 21 18 25 17 18 26 12 12 17 18 31 20 21 24 19 12 28 16 19 24 11 22 22 22 22 11 30 21 19 20 20 21 25 22 20 18 17 25 10 19 18 14 23 16 11 20 32 26 32 15 20 22 16 12 21 15 28 15 27 23 22 23 14 16 22 27 22 23 13 25 18 16 18 35 21 24 16 21 18 19 15 24 22 22 20 23 24 31 19 13 22 23 21 21 20 20 19 17 12 10 24 25 19 24 32 13 10 17 24 19 28 21 30 29 21 22 22 16 16 22 26 24 18 24 17 15 32 19 26 24 28 13 14 13 27 30 37 27 30 26 21 15 16 20 34 32 25 31 18 23 21 13 21 16 17 26 18 19 7 28 14 17 22 23 29 16 21 17 19 24 19 24 20 12 21 22 12 14 23 22 26 32 24 23 15 10 11 21 22 21 18 23 16 20 30 27 22 17 12 24 15 16 29 31 32 24 24 24 28 21 16 21 21 18 22 29 26 27 16 24 13 25 19 11 14 19 13 11 22 23 10 16 18 22 21 26 17 26 23 21.11139240506329
30 29 38 28 23 33 20 26 23 31 35 18 23 37 32 22 21 20 36 27 27 30 25 32 27 24 17 20 29 14 32 26 20 24 21 35 25 24 16 29 29 17 21 40 36 40 27 43 23 23 27 13 35 15 23 46 23 18 30 18 29 21 29 35 23 26 15 23 32 30 29 30 20 21 23 15 17 20 17 5 21 24 32 28 29 21 16 23 20 35 33 38 23 24 11 25 27 30 10 31 36 31 18 12 26 39 26 18 30 17 28 34 17 29 21 30 30 30 14 20 21 15 24 23 26 13 20 23 22 19 16 29 18 24 32 25 31 34 10 32 31 31 14 14 35 31 32 23 31 10 32 33 25 29 30 39 20 18 20 31 39 15 27 29 35 25 19 34 21 26 22 22 8 31 24 17 26 29 20 17 30 40 29 30 23 27 20 32 27 32 26 24 16 12 27 15 29 17 23 15 36 38 32 41 22 38 24 12 21 19 26 28 32 22 35 32 23 37 29 42 21 40 23 37 17 22 40 24 15 33 33 18 16 23 29 19 30 14 36 28 25 34 26 38 20 32 26 16 26 19 20 29 31 15 12 36 26 23 28 13 20 12 14 25 22 27 35 25 13 32 37 22 41 34 30 14 15 30 28 20 25 10 11 29 30 47 32 33 24 27 31 36 27 22 29 17 25 27 37 14 22 32 20 19 24 15 20 32 26 16 27 48 30 37 40 27 36 41 36 42 34 15 28 32 23 12 13 40 34 21 39 21 24 20 29 26 33 37 45 19 21 27 30 28 31 23 30 23 18 38 28 24 28 29 20 42 27 25 27 19 39 16 32 29 29 13 14 22 28 42 33 32 20 39 23 33 30 15 24 32 26 32 22 13 28 33 25 29 23 26 20 28 18 30 33 31 26 16 21 28 29 30 24 17 29 50 30 23 27 18 28 28 26 35 27 47 18 28 31 25 22 38 30 29 26 38 36 31 24 16 23 29 25 15 20 13 17 26 24 32 24 15 23 28 24 24 22 42 37 24 21 27 29 28 18 14 29 24 21 37 21 15 30 14 37 13 24 13 36 45 17 30 28 28 19 19 28 27 49 26 45 21 20 32 24 21 19 28 16 34 25 22 26 19 28 22 24 10 14 17 18 19 19 29 13 30 40 29 11 28 26 29 21 30 38 53 45 28 29 28 21 24 20 23 20 18 37 28 31 24 30 24 20 33 26 21 17 22 26 23 19 33 29 24 11 26 10 21 22 23 41 25 17 29 26 25 30 13 14 16 15 46 21 23 29 25 17 33 21 20 30 11 22 28 34 22 12 32 23 23 25 23 26 22 22 27 22 20 25 13 21 25 18 26 18 14 34 40 36 42 21 29 28 18 7 21 19 35 25 34 25 29 29 19 25 28 39 28 28 16 33 25 16 18 37 27 31 17 28 20 25 17 28 27 30 29 28 32 36 22 18 27 30 27 23 27 20 21 21 14 16 25 23 23 38 33 16 10 15 32 27 33 23 35 37 23 21 30 18 19 29 39 26 25 27 21 19 33 25 40 30 31 21 16 17 30 37 45 30 33 32 25 19 17 21 42 44 28 38 20 26 25 17 25 18 19 36 26 29 9 37 19 17 24 24 37 20 20 20 24 27 24 27 19 13 27 20 14 14 28 20 32 34 41 30 15 12 15 24 26 22 21 31 16 27 39 31 32 18 19 33 18 16 38 41 40 30 30 33 32 26 21 27 28 27 24 42 31 30 22 31 20 32 22 16 20 20 20 10 28 29 15 14 30 23 30 36 23 33 29 25.736708860759494
31 36 39 36 27 33 30 35 20 44 32 17 27 49 36 26 25 26 40 32 30 33 30 42 31 28 18 26 28 14 36 27 26 31 26 48 33 25 25 36 39 22 24 44 44 48 33 62 25 37 34 17 42 18 27 49 30 21 36 19 33 22 30 40 24 23 22 31 35 39 38 36 24 27 34 16 23 25 19 10 28 25 38 27 28 25 20 28 21 46 41 48 26 24 13 26 40 30 12 36 40 41 18 19 24 44 31 22 35 17 37 37 22 36 27 34 32 42 16 23 25 17 24 27 29 15 30 29 21 17 22 34 23 25 35 26 34 36 11 37 38 31 15 15 47 43 33 27 37 12 34 44 31 32 30 42 24 22 24 31 52 17 28 33 37 32 24 42 25 23 24 26 9 31 25 17 29 34 27 20 40 47 35 33 23 27 22 40 32 38 33 28 16 12 35 18 33 20 32 17 39 45 38 52 23 46 24 13 25 27 27 28 35 27 42 40 32 45 34 51 27 50 31 41 19 25 45 31 18 42 39 19 16 26 37 27 34 16 35 30 34 39 29 48 19 41 32 20 33 19 28 38 40 18 15 44 35 25 41 18 20 14 19 26 27 31 42 31 16 29 43 28 42 51 33 17 19 39 29 27 27 9 15 30 38 56 39 39 28 30 43 43 29 26 38 21 30 27 47 16 27 40 22 19 29 12 22 31 31 22 35 55 33 49 49 29 44 52 50 58 44 20 31 42 34 19 15 44 45 23 45 21 30 24 31 28 40 42 51 26 22 33 35 33 42 24 39 30 23 46 33 25 32 36 28 46 34 32 34 24 41 20 37 38 45 17 17 24 30 52 33 37 30 48 18 35 38 21 31 40 31 35 22 16 31 35 29 37 29 33 25 32 24 34 33 37 28 18 27 31 35 30 30 18 33 56 30 24 31 22 35 29 31 39 34 49 20 27 39 29 28 47 30 37 29 45 45 37 29 20 27 34 24 17 23 17 16 30 26 34 33 17 26 36 31 28 25 58 45 28 21 29 42 36 17 16 38 28 26 45 26 17 33 12 42 14 29 16 35 59 25 40 43 35 20 23 34 31 66 34 53 27 27 40 27 25 22 33 14 41 29 23 29 28 34 24 35 13 19 19 23 21 24 34 19 32 46 41 14 23 27 40 23 33 52 59 59 26 33 33 26 26 24 24 23 26 49 36 35 30 36 28 23 43 31 23 19 25 33 24 21 46 40 27 14 36 12 20 25 32 46 29 23 31 34 33 36 16 13 23 20 57 29 23 37 33 19 36 23 23 34 11 25 31 37 24 14 40 21 35 26 30 38 23 22 30 31 25 30 16 26 28 23 29 20 19 50 46 41 59 20 29 32 18 11 23 25 34 27 37 25 30 40 19 33 33 47 35 31 21 43 30 23 23 40 38 35 23 26 23 26 14 27 30 39 37 39 38 42 23 23 28 39 29 26 25 19 22 23 20 20 28 28 22 44 41 22 11 18 46 37 40 29 41 46 27 24 38 22 22 33 52 31 29 34 24 24 35 29 44 31 38 25 21 19 32 40 51 37 34 28 23 24 20 23 52 48 32 45 27 33 30 22 28 24 23 50 33 37 11 47 23 25 25 27 47 28 18 20 27 35 28 36 24 16 33 21 16 19 32 22 42 45 49 26 17 17 23 27 29 31 26 37 17 32 45 36 33 26 28 34 21 13 45 56 49 35 31 39 38 32 25 33 37 39 29 53 44 42 29 42 23 38 22 26 21 24 20 11 34 34 20 13 38 25 39 40 26 45 33 30.51518987341772
35 49 36 45 32 36 35 42 23 56 39 19 28 64 50 26 30 29 46 38 30 37 33 50 39 31 19 28 42 14 37 32 30 34 31 57 47 33 32 41 44 35 25 53 54 61 42 80 32 48 41 23 44 18 33 56 29 22 39 17 28 28 37 49 24 28 23 31 41 52 53 41 25 31 38 21 30 33 24 16 26 33 48 32 35 31 23 30 24 57 48 50 25 28 19 28 44 37 14 37 37 48 23 23 28 37 32 27 36 19 47 40 24 38 33 31 34 45 20 22 29 19 28 27 33 15 33 38 20 21 24 46 24 28 39 24 39 34 13 43 53 33 20 16 52 53 40 34 46 15 39 51 43 42 37 46 32 25 23 35 62 20 31 38 43 32 28 56 30 26 22 24 11 29 24 18 33 42 28 27 49 50 42 37 22 31 31 53 35 41 38 38 16 13 45 22 36 20 29 23 44 53 42 56 27 48 27 16 26 34 30 24 36 32 42 45 40 51 45 64 26 60 45 45 25 34 53 40 26 52 39 23 18 30 43 32 41 18 41 32 37 39 32 55 20 51 40 24 36 19 33 42 42 24 16 50 35 30 50 25 20 14 22 28 28 32 51 36 20 35 46 28 50 57 34 19 19 41 38 28 30 9 16 33 47 72 40 45 30 36 41 41 32 31 40 24 38 29 49 21 35 47 22 20 30 13 25 31 40 26 42 62 35 62 62 34 48 61 59 75 47 22 32 51 36 24 16 54 54 25 58 26 33 30 38 38 50 46 49 31 28 29 40 39 51 26 46 41 29 44 43 32 38 34 29 51 41 36 36 29 55 24 33 44 49 24 18 25 39 54 35 38 36 54 15 37 46 25 40 48 29 40 27 15 36 43 30 44 29 38 27 38 29 41 32 35 34 24 32 32 36 30 34 21 38 49 30 30 36 22 43 33 41 44 48 54 18 29 49 34 35 53 33 44 34 58 51 48 31 21 26 46 30 19 37 21 19 31 29 33 45 22 30 40 31 31 27 69 55 28 27 35 40 39 19 22 44 36 26 46 29 17 37 10 46 16 33 20 32 69 30 53 53 38 26 26 39 35 79 40 59 35 33 43 32 29 25 39 13 52 35 26 36 33 38 24 34 15 23 23 29 27 31 40 22 35 48 42 13 23 32 42 26 37 65 74 70 30 37 37 30 27 30 27 26 23 55 46 37 39 45 27 24 46 40 28 21 28 38 29 26 46 41 33 19 37 14 24 28 34 51 28 21 34 35 43 40 20 17 29 29 63 39 23 45 40 19 39 24 30 34 10 25 37 42 23 15 46 19 45 26 34 39 29 25 33 34 28 36 19 35 39 25 32 24 24 54 53 45 77 21 32 38 21 15 27 31 38 35 41 29 33 43 22 34 38 51 37 45 26 53 32 26 26 43 50 44 26 27 23 23 15 29 38 42 41 41 44 54 27 25 37 43 36 35 24 24 22 30 19 18 30 35 22 48 46 28 13 26 53 43 46 35 49 56 29 31 42 29 28 37 71 28 29 32 29 22 41 37 51 30 41 31 18 20 38 39 57 41 35 30 29 28 26 24 65 55 40 56 35 38 33 31 33 25 29 61 35 39 9 51 26 32 31 31 54 29 25 21 29 44 32 43 31 22 38 21 18 18 35 24 44 53 52 32 21 20 24 36 34 37 31 41 16 35 52 45 37 31 30 41 21 16 52 64 52 42 38 46 40 30 34 31 45 50 33 56 54 54 32 48 24 42 27 32 28 30 22 16 38 37 15 13 42 31 52 48 34 54 36 35.0
39 51 38 51 37 42 38 48 28 63 49 22 36 77 60 31 34 31 53 42 39 47 43 61 50 37 19 32 47 16 44 37 38 39 35 56 56 42 37 49 48 40 31 65 69 77 46 86 37 57 49 28 44 19 39 64 28 26 40 21 33 27 42 59 25 35 23 29 44 59 63 43 31 37 42 28 37 40 31 18 31 39 57 41 43 38 20 32 29 69 58 59 27 31 19 31 54 39 15 33 40 57 30 33 32 36 37 24 41 24 61 46 26 44 33 34 38 53 28 20 30 20 28 26 32 22 43 45 22 22 28 60 33 31 42 26 44 40 14 52 64 39 24 22 55 62 44 38 54 18 35 58 51 50 49 39 46 27 28 42 68 21 41 44 52 30 35 75 36 21 23 28 12 29 26 21 35 50 33 27 61 52 49 37 22 34 34 62 44 45 41 34 19 15 46 19 38 19 30 21 52 55 49 60 32 59 31 18 32 37 39 23 35 38 48 46 41 60 52 62 26 76 62 52 27 46 59 41 29 66 47 31 23 35 46 40 47 21 52 33 40 44 45 65 22 57 41 26 46 24 40 45 48 29 21 56 36 37 53 29 28 18 28 29 34 30 72 43 23 39 55 23 50 58 35 18 24 45 42 36 34 14 20 39 72 85 40 50 35 43 52 43 38 34 43 28 42 30 54 23 40 51 25 21 31 14 23 30 52 32 44 78 40 74 64 38 51 61 72 87 52 27 39 55 39 23 20 66 63 27 64 26 29 27 40 42 56 50 59 29 37 37 49 49 55 22 48 45 32 51 56 32 43 37 34 67 50 42 41 29 62 28 38 43 56 28 19 26 44 57 42 45 48 58 15 46 42 32 49 63 31 45 34 14 39 45 31 47 29 41 28 44 32 45 38 39 33 27 34 35 41 33 39 18 39 55 35 34 37 30 44 31 49 40 56 69 21 33 55 44 46 49 28 48 43 67 61 55 36 21 26 56 31 23 40 25 24 31 34 30 49 23 35 40 34 33 34 69 70 34 31 30 40 48 18 28 56 38 29 50 31 18 42 8 48 22 35 26 30 72 35 54 64 42 25 32 39 46 87 52 62 45 37 43 38 30 29 40 17 59 40 28 42 38 35 27 35 16 26 26 37 31 35 48 25 37 49 44 14 22 35 50 27 39 78 77 85 36 48 46 35 31 37 26 29 25 61 53 44 43 48 27 27 52 52 28 29 30 44 32 28 63 50 34 27 46 21 26 32 30 51 28 24 29 41 43 41 25 20 43 33 70 42 19 55 42 22 48 27 35 41 13 24 30 47 33 15 52 17 60 26 36 38 30 28 35 41 35 45 20 44 44 27 35 30 33 58 52 47 92 24 40 38 28 19 34 39 42 39 47 39 38 49 30 34 41 56 44 50 30 69 38 29 29 51 56 49 27 33 25 22 15 33 41 42 54 42 48 61 32 25 47 53 40 38 26 29 19 40 22 18 27 39 23 54 50 29 18 33 56 45 53 42 59 68 38 38 44 32 31 43 78 32 32 33 37 23 49 42 52 37 45 35 24 27 42 47 66 43 39 37 35 33 31 27 66 58 42 57 45 45 40 36 40 27 38 77 40 50 6 57 32 34 37 32 66 27 24 30 34 54 34 42 36 26 44 22 18 19 39 27 55 56 64 38 29 24 31 42 31 40 36 54 15 44 54 51 42 32 33 45 21 16 58 65 58 48 44 44 43 30 38 36 52 56 37 67 68 61 38 51 28 45 30 35 37 34 23 21 42 44 17 12 48 38 50 57 37 68 44 39.627848101265829
40 58 37 61 42 55 38 49 37 64 52 19 39 78 74 34 34 31 59 49 40 56 45 58 53 34 17 41 53 19 43 44 46 40 38 62 65 39 39 54 55 53 37 73 76 85 57 90 44 74 50 38 48 21 40 56 37 32 46 26 32 32 41 59 24 42 23 31 42 65 69 51 36 35 46 39 47 55 36 20 35 48 59 46 46 51 21 33 34 80 63 67 30 35 22 35 61 44 15 34 40 65 31 39 35 40 44 27 49 25 77 54 29 49 42 39 42 55 36 24 33 22 34 32 37 23 45 50 25 31 39 73 43 33 48 27 50 50 15 68 65 45 26 30 66 67 52 44 62 23 40 61 61 61 59 49 51 35 39 48 81 18 48 40 55 33 40 75 46 27 26 29 13 34 26 24 39 59 34 23 65 53 53 35 23 39 37 69 50 46 54 33 20 14 52 20 41 21 30 25 57 54 60 61 36 63 38 20 34 37 46 23 36 39 52 51 49 65 52 66 34 85 68 55 30 55 70 47 36 73 46 33 28 40 49 54 60 24 58 40 49 47 51 68 23 60 43 30 52 26 40 43 58 37 27 54 33 39 51 27 30 21 31 32 37 28 82 46 26 43 60 29 52 75 42 13 30 54 47 40 40 19 25 48 84 106 41 54 44 49 63 46 48 37 45 26 43 34 57 27 36 57 25 26 27 16 24 35 57 30 52 87 47 88 75 46 57 66 81 95 64 31 42 55 36 25 22 78 68 33 67 30 27 32 42 42 55 58 65 32 43 45 55 51 61 18 52 41 35 55 65 32 50 37 36 75 57 48 47 33 69 36 42 55 53 33 21 30 49 62 51 50 53 60 17 55 54 45 54 64 42 45 39 16 38 49 35 54 38 45 32 44 36 51 50 46 33 29 35 35 39 36 46 24 44 65 39 37 38 36 49 34 54 51 63 87 28 34 54 56 50 52 29 53 50 78 66 54 41 22 31 64 32 27 40 28 24 29 37 28 44 29 40 39 38 33 38 73 79 43 35 37 48 63 20 33 64 39 36 56 36 20 50 7 50 24 42 28 34 76 43 67 74 42 31 40 48 46 88 56 74 55 45 49 44 35 30 37 16 59 45 32 46 46 35 30 37 19 34 29 38 35 40 52 29 39 50 52 16 23 43 55 26 47 86 83 103 46 53 52 35 36 46 31 36 30 70 58 44 42 57 31 25 58 60 28 34 34 50 42 34 74 60 35 29 48 24 32 36 36 45 28 28 30 47 37 49 34 24 42 34 82 44 16 67 50 23 60 26 36 45 19 27 27 50 36 14 59 20 70 25 40 37 37 34 40 46 38 45 22 59 53 35 41 38 39 68 57 46 90 27 48 42 28 24 40 42 52 43 51 44 44 53 33 33 49 61 45 51 42 76 46 32 32 55 65 55 34 38 25 24 18 42 42 52 58 42 65 66 38 33 57 69 46 43 33 32 20 51 26 21 29 44 25 69 56 32 21 43 60 55 59 47 68 81 47 45 52 41 35 50 87 37 36 37 41 24 59 50 59 45 53 39 24 32 52 54 74 53 46 41 42 41 33 27 73 55 43 60 56 51 42 46 40 31 48 82 49 60 5 68 35 37 44 37 73 23 23 34 39 66 40 45 46 22 50 23 12 21 43 33 71 63 76 39 27 22 28 49 34 42 42 54 15 50 59 53 51 37 33 43 16 14 66 72 69 56 43 43 51 27 41 39 59 69 42 77 79 67 42 59 31 46 30 42 43 34 24 25 45 50 15 14 55 47 54 67 46 85 57 44.29620253164557
43 61 45 65 50 72 45 50 40 62 63 20 44 93 85 35 34 32 58 59 43 61 48 62 60 32 20 51 62 21 49 50 50 45 39 71 66 44 50 55 54 66 43 78 92 90 62 101 54 81 59 47 49 23 42 58 43 34 50 30 39 32 42 64 23 49 24 34 43 73 75 54 43 39 51 48 57 58 39 22 37 55 63 57 45 58 20 36 34 93 67 81 38 37 29 46 71 51 17 36 42 75 37 40 35 49 54 27 54 28 86 59 29 50 49 42 39 62 45 24 36 24 40 37 50 26 54 54 25 36 43 75 59 41 43 32 51 58 16 83 71 47 22 33 80 69 51 46 66 27 42 67 71 70 64 55 57 41 41 51 84 25 44 45 74 36 48 80 58 29 27 30 18 34 27 28 38 66 36 22 74 58 59 38 22 46 40 73 61 52 60 33 24 13 58 21 41 20 30 28 69 63 58 59 39 69 44 22 39 33 46 25 41 45 57 57 58 70 60 70 40 98 76 59 34 66 76 55 30 78 55 29 29 36 51 65 67 25 74 37 52 53 59 67 26 68 47 36 58 36 46 42 76 45 31 59 34 50 50 32 33 25 35 40 45 27 101 51 35 50 70 31 58 85 50 18 35 58 52 49 48 24 26 54 103 116 39 54 52 52 70 56 49 37 44 33 47 39 59 31 40 61 25 27 33 15 24 42 66 34 61 98 59 97 73 54 64 70 80 109 79 36 47 53 35 29 26 93 75 34 68 41 24 39 47 47 59 73 76 39 51 59 62 63 68 20 53 44 37 63 73 39 49 38 38 80 68 57 46 41 79 40 46 56 58 37 19 32 58 69 55 50 62 66 23 66 57 56 67 72 46 48 46 20 39 49 36 60 42 46 39 53 42 55 60 55 35 32 33 39 42 40 51 27 46 76 44 38 34 44 56 38 60 61 68 111 32 42 58 59 52 53 29 59 59 90 73 59 41 29 34 74 34 28 39 28 21 29 34 29 49 37 41 46 37 37 39 78 94 50 42 42 50 80 22 38 71 39 42 65 50 23 63 8 56 26 51 33 36 77 48 68 88 37 34 48 55 55 95 70 89 73 52 50 37 38 28 39 19 60 60 32 50 50 39 33 35 20 43 30 46 33 47 54 32 46 61 59 16 23 45 63 31 46 86 95 114 52 62 60 35 38 58 36 41 29 77 54 51 48 61 32 30 63 68 28 40 38 57 49 41 77 66 34 33 49 32 33 40 41 41 30 27 27 48 36 60 41 27 46 45 91 48 24 77 52 26 69 27 42 45 23 30 26 56 46 18 57 23 65 24 41 40 48 39 45 42 38 46 22 65 62 33 47 42 41 70 66 48 106 31 56 42 30 21 47 39 68 45 65 51 50 62 36 35 59 70 50 55 53 91 57 37 36 54 78 57 40 43 23 23 20 47 50 56 63 43 81 77 46 39 71 77 55 52 38 33 23 60 26 28 29 51 29 75 61 42 24 51 72 66 65 52 72 92 54 55 61 46 35 59 93 42 43 41 49 30 71 54 62 54 54 38 25 35 57 54 80 63 51 44 46 44 37 31 82 54 45 69 67 53 45 53 44 35 60 96 53 57 8 74 38 37 55 45 89 24 27 38 45 83 41 49 53 27 55 26 13 22 50 41 72 75 85 47 34 22 30 52 40 43 54 60 13 50 66 62 62 47 36 39 14 14 68 77 81 62 43 45 58 28 47 50 60 86 54 87 92 67 49 58 30 46 35 48 39 31 26 22 56 54 15 12 55 59 62 80 55 96 65 49.23924050632911
46 66 50 69 57 76 47 56 37 61 64 24 51 105 85 36 37 34 56 65 51 71 50 65 69 30 24 60 70 23 52 47 56 46 43 83 65 45 56 58 51 75 50 87 93 101 61 113 53 85 64 61 53 22 39 65 45 40 47 36 40 33 48 64 21 56 27 40 46 79 87 60 46 43 53 58 63 73 45 35 42 60 69 60 52 70 24 38 39 110 74 90 39 40 36 49 72 60 23 37 43 83 41 51 37 60 64 34 56 37 91 65 28 45 53 45 41 67 60 22 36 31 42 38 62 30 61 62 30 50 46 79 75 45 46 31 58 59 18 98 87 63 23 33 86 71 58 49 74 32 38 71 81 73 76 61 62 45 48 65 92 28 47 46 83 40 54 83 69 36 28 30 19 40 32 34 42 73 41 28 78 63 64 42 24 51 39 78 71 55 67 33 30 14 60 25 42 30 32 32 69 65 69 60 49 80 50 27 41 35 54 27 44 48 65 63 68 75 72 68 44 100 84 71 37 74 81 62 31 83 62 32 31 34 71 66 77 27 85 44 57 58 62 78 32 77 48 42 66 40 52 44 98 49 33 59 40 55 53 37 33 29 37 39 53 27 115 56 42 57 77 39 63 83 50 23 38 64 55 52 54 29 31 60 128 123 46 53 47 62 83 66 51 36 43 29 51 41 66 31 45 62 24 28 32 16 24 44 70 37 62 111 69 109 73 61 70 87 88 123 88 36 57 54 35 33 29 97 85 37 79 40 27 36 54 56 66 78 93 49 54 60 65 71 77 25 57 49 43 63 79 41 52 44 42 88 88 68 46 44 84 47 53 61 60 40 24 33 79 73 58 51 78 78 20 78 65 67 78 72 49 53 49 27 42 51 35 73 52 49 44 64 43 53 57 58 44 35 38 50 46 45 54 33 55 85 48 43 35 49 58 38 66 66 71 137 37 45 69 64 56 51 27 62 67 98 75 71 45 33 39 81 37 30 42 35 29 27 38 33 47 43 47 46 45 38 38 80 103 52 53 47 47 92 24 36 84 42 44 70 61 26 76 10 66 28 53 37 31 68 45 75 93 37 38 59 59 54 108 89 105 85 56 49 39 41 29 43 18 65 73 33 55 54 38 31 31 19 45 39 55 29 36 64 37 48 64 59 20 23 48 68 29 51 86 99 117 57 67 68 39 42 63 34 48 40 91 49 53 58 69 38 37 68 72 35 45 44 58 61 42 80 71 40 36 49 29 35 36 37 44 29 24 24 54 37 69 44 24 44 46 105 59 27 86 59 30 91 31 43 47 28 34 23 61 51 18 65 26 69 27 39 46 52 50 52 42 39 51 24 71 63 42 55 47 42 79 64 48 114 34 61 51 30 21 55 37 77 53 74 56 46 66 44 41 66 76 53 61 66 100 67 40 36 59 84 64 47 54 30 25 22 56 58 64 73 41 95 86 50 44 85 91 57 53 42 33 25 69 30 30 31 51 23 87 76 45 25 53 81 71 80 59 85 103 62 65 74 49 37 59 102 42 52 42 55 34 86 61 65 58 56 46 29 35 60 57 93 75 52 47 47 47 39 35 101 56 51 69 69 60 53 58 48 40 75 107 60 64 7 84 44 40 65 42 98 26 30 40 56 95 41 52 71 32 65 28 16 20 55 45 76 87 102 50 37 27 32 54 48 40 56 66 13 50 70 67 64 52 39 38 15 17 80 84 90 70 43 55 59 30 56 51 62 95 67 101 106 71 51 61 34 56 34 50 37 33 26 26 62 55 16 14 58 67 72 94 57 102 73 54.130379746835448
50 75 56 84 61 86 48 62 41 71 67 24 54 120 93 36 42 37 51 72 51 85 57 65 69 38 27 67 80 27 56 52 54 52 47 90 64 47 59 60 62 79 59 89 104 108 68 123 56 89 73 67 57 22 44 70 45 43 44 38 36 38 54 70 21 63 28 45 53 83 88 59 54 44 60 66 85 87 47 43 39 69 76 68 55 75 23 44 44 114 83 109 41 49 39 52 71 58 25 38 44 91 52 61 42 73 73 32 66 43 99 67 24 44 60 47 44 72 70 34 46 30 45 42 63 30 62 68 27 49 54 89 87 56 45 37 65 71 20 121 99 62 26 34 93 70 64 48 81 34 40 82 99 77 76 66 74 52 51 63 99 35 47 45 91 46 57 95 83 42 29 31 19 43 39 37 50 88 44 31 92 64 61 36 27 55 38 85 88 55 76 34 35 13 62 27 48 34 31 34 77 69 74 54 48 89 59 29 52 27 69 29 48 52 63 77 76 76 73 68 52 98 98 68 39 75 94 64 31 86 70 34 33 40 85 79 85 30 95 59 64 70 66 96 38 87 49 45 63 50 66 49 109 58 34 65 42 66 62 39 39 37 46 48 57 33 125 56 56 63 89 39 60 81 47 26 34 63 63 62 62 27 31 67 148 145 44 60 47 65 92 74 51 32 42 36 59 48 66 31 51 60 22 29 36 17 28 42 81 39 64 116 80 111 78 64 81 95 86 125 96 45 54 58 39 38 35 94 104 35 76 38 25 38 58 61 71 82 101 55 60 73 78 85 80 32 65 55 49 64 85 48 56 54 52 91 98 76 46 56 88 59 48 67 68 40 23 32 99 78 60 55 91 86 26 83 74 71 94 82 55 60 57 31 45 52 37 80 59 55 51 74 41 59 61 62 46 37 36 53 54 46 62 35 53 101 49 50 34 51 58 45 77 71 81 158 39 52 77 65 57 50 26 67 69 104 86 77 51 39 41 81 37 25 43 40 30 34 37 37 50 46 48 43 55 46 39 93 123 52 50 50 48 95 29 40 90 50 54 74 77 34 84 15 68 31 53 40 36 66 55 77 96 45 42 65 63 53 110 96 105 91 70 48 46 42 30 43 22 71 91 37 55 67 44 30 31 18 52 36 63 30 34 69 40 49 80 61 29 18 53 77 33 53 84 113 124 73 67 80 44 47 71 35 60 52 104 55 53 61 82 46 42 80 78 41 51 43 60 67 43 91 76 38 33 52 24 35 39 42 40 28 23 22 62 40 79 49 22 50 49 106 76 33 96 66 33 95 40 43 50 33 38 23 67 48 22 76 37 85 34 41 52 56 57 52 41 48 53 26 75 78 42 60 51 50 84 62 52 137 33 67 66 35 25 64 48 85 61 78 66 51 80 48 39 76 84 58 72 73 110 74 46 38 61 95 69 54 62 35 25 30 60 66 78 86 49 98 89 58 46 98 101 60 56 47 31 29 89 35 35 33 60 23 99 83 50 24 65 94 83 81 62 101 118 65 69 81 61 45 66 111 46 57 39 57 37 102 65 76 68 58 53 31 34 69 57 104 83 49 49 47 57 51 41 106 61 56 77 80 55 56 61 56 48 78 114 66 68 8 99 48 41 74 49 105 24 32 41 65 96 42 52 83 34 72 30 14 24 61 49 88 93 113 56 44 25 34 56 58 38 65 76 15 53 79 84 66 52 45 43 15 18 94 76 104 89 44 58 64 34 62 55 56 110 84 104 113 80 51 66 36 60 35 56 49 43 29 24 65 54 20 15 55 76 85 108 56 119 87 59.25316455696203
59 80 64 87 64 99 52 68 42 76 83 27 70 135 99 34 53 42 53 83 59 89 64 69 75 40 31 61 85 24 58 51 53 53 54 108 68 52 63 64 63 87 65 101 121 117 78 133 58 100 86 71 60 23 49 72 48 45 45 41 42 39 57 67 21 76 31 45 59 85 93 63 62 46 67 78 101 104 50 43 42 75 78 76 61 87 25 45 47 123 88 116 41 50 43 58 74 59 28 40 48 94 58 67 47 90 80 34 65 48 104 70 26 40 60 54 47 73 70 38 56 38 39 36 71 37 67 69 26 57 74 106 95 56 50 37 72 70 18 138 119 61 26 40 109 67 72 51 84 39 42 94 117 83 80 67 87 47 63 75 105 45 49 52 110 58 62 100 94 51 29 33 21 45 47 45 54 111 50 35 99 62 69 42 28 62 46 92 96 57 71 37 32 10 63 28 52 38 35 43 78 69 82 53 49 89 65 37 60 29 80 33 45 53 65 85 89 65 71 68 49 102 105 73 37 71 100 77 34 88 83 37 36 49 86 85 91 36 120 63 64 79 67 100 48 104 47 45 64 66 76 52 125 70 42 67 41 75 68 44 41 44 56 55 54 37 131 59 66 67 109 41 67 85 51 23 33 65 58 69 66 31 33 70 177 155 50 58 47 73 102 71 51 36 50 34 60 58 64 32 50 60 22 28 42 16 29 40 92 36 76 130 81 116 87 76 87 90 86 142 105 56 59 68 46 47 34 88 115 36 66 37 29 41 60 70 76 89 102 65 70 79 84 94 86 39 77 50 50 72 97 54 66 56 63 108 104 80 49 71 94 71 45 63 81 44 26 39 101 78 60 64 104 91 25 94 82 74 98 93 56 58 60 34 43 54 41 93 68 58 54 82 50 62 66 69 48 35 40 54 54 49 64 43 50 101 50 60 31 57 57 48 92 75 105 175 40 62 82 75 61 56 25 76 80 107 94 84 62 42 40 80 37 25 44 40 32 36 37 39 50 56 51 41 66 50 45 104 127 51 51 48 48 90 31 43 94 53 71 79 90 38 97 18 71 34 58 48 36 63 62 72 93 53 37 75 70 57 111 113 109 95 70 49 55 40 31 48 24 82 102 35 55 77 43 31 30 16 54 31 65 35 39 72 45 50 88 64 31 18 58 80 45 56 82 129 130 74 71 94 50 55 74 40 73 64 119 63 52 65 95 56 48 85 86 42 63 47 73 76 47 109 82 40 33 52 25 35 45 45 37 30 27 21 51 36 83 54 26 55 51 116 82 34 108 75 41 97 48 51 50 37 41 23 79 54 25 79 38 95 38 44 55 67 62 58 42 51 60 28 81 82 44 63 53 51 85 71 58 157 34 87 69 37 29 74 59 88 60 83 66 57 84 49 39 90 95 59 75 77 111 80 51 41 71 95 76 59 59 43 26 34 63 71 91 97 55 110 91 64 43 95 113 68 58 48 32 30 108 34 36 43 66 26 100 81 56 25 80 117 97 92 74 112 130 62 76 89 64 51 72 115 51 58 43 62 44 114 81 84 72 60 59 34 38 73 67 121 91 48 52 51 63 53 44 122 65 64 80 84 60 58 68 61 50 88 127 67 70 12 99 55 41 81 54 128 26 36 35 76 110 47 54 96 41 80 31 16 31 59 50 103 89 130 69 54 29 33 56 60 37 74 83 13 56 87 92 65 57 52 53 15 23 108 77 114 100 52 59 68 36 64 67 53 129 102 117 120 85 61 66 39 61 40 63 58 52 26 25 71 55 22 20 63 79 100 123 66 124 94 64.29746835443038
64 93 75 84 58 102 56 75 49 83 91 33 81 146 109 32 58 45 58 98 72 91 67 72 76 42 43 61 94 28 58 63 55 55 56 119 69 66 62 63 57 98 72 106 134 126 81 143 68 99 96 74 68 22 55 71 45 47 49 42 42 40 67 67 24 82 34 47 61 97 98 64 67 44 71 87 111 117 54 51 48 80 89 85 63 97 31 50 48 128 96 139 47 56 51 61 78 63 35 38 44 104 64 69 52 93 78 38 58 50 114 73 24 37 56 64 49 89 84 47 57 44 38 39 75 39 67 72 27 61 87 109 110 67 55 37 77 69 21 159 124 73 26 44 122 69 79 54 89 44 42 96 131 88 84 66 100 50 72 90 115 55 51 68 130 62 71 112 111 55 32 35 24 48 48 49 63 119 66 40 109 61 75 45 26 65 52 97 98 59 76 43 38 10 73 33 60 38 35 45 76 83 96 52 54 94 73 42 73 34 88 33 46 56 61 93 103 64 79 67 51 120 109 74 41 73 115 89 41 90 97 37 43 52 90 92 106 40 144 71 66 89 72 104 57 116 50 47 68 78 86 58 134 83 48 76 48 85 79 52 44 45 66 56 53 43 145 61 74 72 124 45 80 82 63 27 35 72 68 76 67 37 33 75 194 155 53 58 46 78 109 67 57 30 47 37 64 63 72 32 59 54 19 25 41 19 30 37 101 36 71 145 92 120 88 85 94 96 90 155 106 63 63 63 50 52 40 91 115 32 66 44 33 40 61 71 81 97 107 66 85 80 92 105 86 52 80 53 69 78 110 63 65 65 75 121 116 84 51 88 99 77 44 71 87 49 30 44 110 80 67 75 114 95 29 98 88 84 111 94 60 59 71 37 41 57 47 104 73 65 57 98 49 75 66 68 46 43 44 55 61 54 71 52 58 119 55 69 32 58 61 52 94 76 107 183 41 70 84 78 72 54 25 83 79 113 109 90 66 45 44 78 40 25 39 40 32 38 32 48 45 59 56 41 72 62 52 114 134 61 55 56 52 94 33 53 106 65 74 90 96 32 106 23 76 35 68 57 33 72 61 79 99 68 32 74 75 64 115 131 125 95 75 59 63 42 31 49 27 84 113 40 59 83 49 34 33 20 50 34 69 39 46 79 45 56 93 69 33 17 60 84 48 63 80 139 141 79 70 110 56 50 81 45 77 68 125 72 51 71 105 68 52 88 94 43 72 47 79 97 49 121 87 38 33 61 29 35 55 54 38 29 29 17 53 40 88 63 29 63 51 122 90 32 113 83 50 109 54 56 58 43 40 24 89 58 26 91 41 110 43 49 60 74 69 66 47 49 59 31 83 92 44 60 61 58 91 77 63 184 43 95 74 46 32 89 62 97 58 92 76 66 87 55 38 101 104 64 91 86 122 87 49 38 78 101 91 60 66 45 29 43 74 68 96 105 59 117 105 69 44 95 113 74 60 49 34 35 122 37 45 42 68 27 89 87 67 28 83 126 108 102 89 116 137 68 87 91 72 60 75 123 58 64 49 81 50 126 91 85 87 64 67 40 39 83 73 133 95 53 50 50 68 54 49 129 69 63 80 88 71 62 81 73 51 113 129 75 82 16 98 58 43 88 64 132 34 39 38 82 107 42 50 110 52 83 29 18 32 69 62 103 96 140 78 48 31 35 57 62 35 80 104 12 57 101 87 68 64 57 59 18 28 117 82 121 113 64 59 73 31 69 74 56 142 112 120 119 91 72 67 36 62 48 72 65 56 31 28 87 48 24 20 65 84 102 139 71 136 108 69.57594936708861
69 101 88 81 48 120 61 75 54 94 102 38 96 158 120 32 65 44 59 102 65 103 75 74 86 49 54 62 105 35 53 68 62 62 59 125 70 72 66 61 57 108 69 115 138 132 85 146 78 113 103 79 70 26 59 67 47 48 48 52 42 45 74 74 28 90 41 51 59 108 106 72 72 52 76 101 117 120 64 54 63 80 88 102 77 100 38 56 47 132 100 148 53 57 58 67 86 64 38 34 46 107 67 80 51 95 78 42 59 55 114 71 22 35 55 60 45 87 102 58 66 51 34 38 84 46 68 79 30 70 100 106 119 71 52 34 83 69 23 169 135 74 30 48 133 73 90 55 92 46 47 99 147 101 87 71 102 51 84 93 124 65 58 75 149 69 79 112 127 64 38 34 28 49 57 51 68 133 74 38 123 61 83 41 28 72 59 109 111 65 78 45 40 13 82 37 69 39 33 53 83 90 110 54 58 87 83 52 90 41 89 33 48 59 62 105 109 70 94 67 52 129 112 75 48 74 126 101 43 96 106 39 54 57 89 106 130 34 161 86 68 102 80 108 60 129 48 47 70 80 90 59 146 93 43 81 56 90 82 64 57 55 78 55 64 42 153 67 85 76 129 46 92 88 73 31 37 80 70 83 77 45 33 83 191 158 65 57 52 88 123 72 59 27 39 38 63 68 75 35 71 57 18 29 50 22 29 42 114 42 75 150 113 132 90 99 93 106 99 164 102 66 65 67 53 54 46 85 112 34 65 46 38 41 63 68 86 101 114 78 105 90 103 113 97 65 91 67 84 85 116 70 72 68 84 126 123 78 57 98 111 88 49 74 103 60 32 46 123 78 69 87 125 96 36 98 95 88 126 98 65 62 79 39 43 64 55 108 83 72 65 98 57 78 73 74 48 53 47 51 59 55 87 58 64 114 55 73 28 64 58 51 100 78 102 194 38 80 91 83 82 51 26 93 89 111 114 102 75 51 45 74 38 26 38 48 44 41 29 45 41 63 66 42 79 71 60 125 145 67 57 64 55 95 37 53 108 78 78 106 104 34 111 27 86 38 70 65 39 82 68 76 105 79 32 77 76 77 124 151 134 97 80 66 65 42 27 50 23 87 124 47 56 93 52 37 30 22 57 33 70 48 59 89 46 61 100 73 38 21 67 93 49 57 82 143 146 83 76 111 64 51 83 45 79 74 139 73 54 74 117 75 56 90 111 48 79 46 81 122 52 135 95 35 32 73 31 35 66 61 43 27 32 16 57 48 86 68 36 61 54 122 95 32 124 98 52 114 60 64 62 50 40 26 96 57 33 96 44 114 43 44 66 77 77 63 52 55 60 30 86 110 42 65 68 74 100 81 62 193 47 101 78 50 34 98 72 107 60 99 80 72 94 64 37 112 109 64 100 86 135 98 57 35 90 111 99 63 70 48 33 50 93 75 101 119 62 121 107 77 42 103 117 74 59 59 33 40 132 36 50 47 76 30 100 87 80 32 103 136 118 120 96 108 148 77 95 94 75 64 80 128 54 73 50 87 54 150 89 91 98 72 78 46 44 99 90 152 98 54 51 53 78 48 50 138 76 64 80 98 82 66 90 72 54 128 137 77 92 23 89 68 46 92 88 150 29 39 41 88 111 42 51 121 60 98 31 18 36 73 68 111 111 159 81 55 34 38 61 66 39 86 110 9 61 112 94 71 77 58 69 17 32 118 79 136 121 76 67 70 35 78 75 50 155 114 126 133 97 76 70 38 66 53 78 72 67 31 30 93 49 27 26 66 83 118 149 85 139 109 74.8493670886076
77 110 95 88 48 131 62 75 61 95 121 43 104 158 123 32 76 46 62 114 71 122 82 66 90 50 64 66 107 43 51 78 70 71 63 132 75 83 76 62 55 111 73 124 147 130 84 155 94 115 107 78 69 29 61 69 43 54 54 52 44 43 88 82 30 91 45 56 66 115 111 77 81 62 93 107 128 126 74 54 66 75 94 113 76 96 48 54 51 132 105 168 58 60 71 67 94 67 38 38 40 103 72 83 55 112 73 44 55 58 130 74 25 31 57 70 48 98 125 65 68 57 41 43 94 53 77 86 36 78 114 108 133 65 56 37 91 73 20 177 138 70 33 61 150 69 97 63 83 41 49 106 161 113 95 76 104 51 101 100 127 67 56 80 162 69 85 109 147 74 40 34 27 59 63 50 75 128 76 41 126 63 96 44 26 77 62 108 122 67 77 48 43 14 88 46 79 42 34 53 84 90 120 58 62 95 93 56 96 48 99 35 57 60 66 113 121 78 98 61 54 138 110 90 52 68 137 104 51 108 120 41 60 65 91 125 130 39 172 89 67 111 87 112 59 131 46 48 66 88 111 65 168 107 49 89 61 106 92 80 61 55 87 54 64 41 163 71 101 81 142 54 93 89 87 31 41 89 79 85 79 44 31 90 196 157 74 60 54 90 130 73 57 21 39 43 64 67 82 38 79 55 19 31 54 30 29 39 124 49 79 151 120 133 93 91 97 113 94 178 114 73 68 71 54 62 60 83 110 35 70 55 42 37 66 73 85 108 127 94 125 95 112 123 110 80 94 73 103 99 115 77 75 71 93 139 130 77 63 109 110 94 55 79 123 65 35 48 129 79 73 96 129 109 44 107 106 99 142 105 72 67 88 47 43 66 62 117 98 76 74 102 65 78 75 74 56 58 46 58 57 58 98 62 73 128 62 73 31 63 58 52 96 79 102 193 39 87 91 83 89 59 27 103 87 119 117 105 70 49 51 68 45 24 44 55 51 48 29 46 42 62 73 40 95 71 69 134 141 67 66 70 53 107 40 63 112 91 76 115 110 37 114 30 90 41 78 69 40 96 70 82 118 95 28 74 71 80 127 165 142 109 73 67 69 40 28 55 26 81 140 61 53 93 50 39 34 26 58 31 71 64 71 91 50 64 110 88 43 18 67 95 56 55 73 144 149 82 73 108 72 61 93 54 92 77 138 77 58 85 131 84 67 94 124 50 77 55 86 136 52 156 104 37 37 76 30 36 74 71 46 30 35 15 61 49 81 73 38 62 58 128 100 36 126 93 54 110 64 67 67 53 43 24 108 53 40 97 47 122 49 44 80 86 80 59 58 62 61 29 88 114 43 64 86 76 108 91 72 206 59 111 90 52 37 107 76 107 62 113 85 80 91 76 37 131 126 73 104 95 146 111 66 37 99 125 96 64 69 62 40 57 96 81 121 129 69 128 107 75 44 101 114 83 62 62 38 42 149 34 51 51 93 33 95 91 89 35 122 148 132 130 111 109 152 87 104 106 85 77 91 127 54 70 50 94 61 160 90 96 93 79 92 61 45 100 103 167 103 59 56 57 92 47 60 149 81 76 79 109 83 77 101 77 64 143 142 83 97 28 96 71 50 104 106 159 31 47 45 88 117 45 52 130 63 116 40 22 43 78 73 119 118 172 93 59 36 37 64 65 41 92 127 8 58 111 111 78 76 69 80 17 30 127 68 147 135 90 76 80 39 79 91 53 172 140 133 132 108 74 66 37 66 52 88 79 74 32 28 113 54 31 30 64 99 121 156 91 145 106 80.02658227848102
89 108 107 93 60 136 58 69 74 102 128 45 111 167 136 35 87 43 61 122 74 135 101 69 97 59 86 65 113 48 48 87 67 81 67 141 84 89 76 62 49 116 76 120 150 139 90 165 111 121 110 77 69 30 66 71 41 60 53 61 46 52 91 86 33 99 53 59 74 125 114 75 95 65 87 122 146 141 84 56 67 73 101 124 75 109 51 56 56 150 107 176 62 64 73 76 92 64 34 37 41 113 87 97 57 125 79 46 56 64 132 82 27 33 58 75 57 101 136 72 72 62 40 48 95 59 83 96 35 87 131 110 157 66 64 36 100 82 23 180 146 77 34 68 155 69 115 65 78 52 54 106 162 121 100 86 110 52 117 101 135 74 56 94 175 74 94 103 149 87 42 37 32 62 72 55 83 134 88 40 138 57 99 43 25 83 62 117 134 63 83 51 50 17 105 53 87 44 35 60 95 103 136 64 64 93 102 60 98 48 112 42 67 65 68 112 117 82 99 61 55 138 119 99 57 70 147 109 57 116 116 37 71 67 98 142 143 45 172 109 71 119 90 127 58 139 52 59 65 97 124 76 182 109 52 89 69 120 96 89 70 62 89 51 63 46 170 83 105 81 141 71 101 90 94 32 43 99 93 84 81 42 36 103 192 142 80 65 57 86 146 67 53 22 42 50 66 73 86 38 89 58 18 29 55 36 33 42 127 50 89 150 131 140 95 103 105 116 97 189 116 80 76 72 55 67 70 82 115 36 70 60 43 34 69 81 86 112 135 117 133 98 118 131 112 96 101 75 118 109 115 76 79 73 91 151 137 88 66 120 119 106 57 81 134 71 40 50 136 86 87 100 147 117 42 112 129 120 156 116 74 66 101 49 30 72 67 131 104 84 86 102 63 82 71 81 62 66 48 59 57 56 101 65 81 129 67 81 32 64 61 55 103 87 111 210 41 96 102 84 91 63 27 106 90 129 121 100 72 56 60 74 52 22 52 67 70 56 33 46 47 64 82 38 114 79 75 143 134 73 67 70 52 123 41 73 115 115 81 129 131 34 131 28 103 48 81 77 44 97 74 79 134 101 29 74 73 85 126 190 138 112 68 79 70 39 30 54 28 87 152 62 61 100 50 43 34 28 68 30 75 77 75 95 54 63 122 89 48 17 74 102 61 68 71 147 167 87 76 126 71 64 98 56 110 98 154 85 59 85 142 102 70 92 129 60 85 58 96 144 55 158 106 40 40 76 38 35 89 82 53 31 34 15 66 58 75 79 41 72 67 136 115 39 129 100 61 120 71 71 64 56 42 24 123 52 46 110 41 124 52 47 88 93 93 56 60 64 72 27 80 121 50 69 94 73 116 96 80 219 65 116 103 61 39 118 83 115 64 115 78 86 94 79 43 148 132 78 104 96 147 109 69 39 103 128 98 72 75 72 48 66 109 76 130 135 72 134 114 77 40 103 119 86 69 72 41 48 166 38 56 56 97 37 102 97 99 39 135 168 144 138 127 120 162 102 107 112 80 75 95 119 61 64 60 98 65 160 103 97 94 81 97 71 47 108 113 164 116 56 52 52 93 48 61 158 92 85 82 111 88 80 112 84 77 158 128 93 96 33 94 76 56 106 127 161 29 55 48 90 117 48 49 133 70 131 47 26 50 73 87 121 119 188 98 70 40 38 64 68 36 90 144 9 51 111 123 85 89 72 80 17 30 149 75 156 136 99 81 90 45 81 95 46 191 151 133 140 120 73 68 41 71 52 88 77 78 32 28 119 64 31 29 74 112 128 158 100 155 112 85.24683544303798
89 116 117 95 71 143 66 73 78 107 139 45 112 175 154 33 101 47 61 122 76 144 117 73 97 59 92 60 118 48 51 94 71 84 75 149 86 89 76 53 48 123 86 128 154 133 93 197 126 123 108 84 74 31 79 68 38 62 55 67 51 53 103 89 35 121 63 59 71 131 118 78 103 72 93 126 158 156 83 64 66 69 108 129 95 119 60 57 61 156 112 184 66 68 80 86 98 60 39 43 44 112 99 106 55 136 86 56 55 60 150 94 29 30 62 74 60 104 150 83 85 76 49 52 102 68 89 105 39 105 152 113 166 79 67 32 101 83 30 195 166 79 37 81 171 66 132 65 81 54 65 105 172 134 109 95 109 50 131 111 142 80 62 99 190 86 92 111 156 95 44 43 40 67 79 59 84 150 100 48 145 58 113 45 19 87 65 122 143 62 92 58 48 21 113 65 92 48 39 66 98 110 145 72 73 102 110 63 106 57 131 49 72 68 78 123 122 91 104 61 58 138 124 111 58 69 155 133 62 124 112 36 79 65 98 157 147 53 180 112 79 133 93 134 60 155 51 63 64 105 133 82 192 121 57 93 79 134 98 109 93 76 83 49 64 45 185 89 116 100 149 67 104 97 102 34 47 105 109 84 93 46 33 110 188 130 82 70 68 94 150 64 57 27 47 52 71 68 93 34 103 57 21 31 62 39 36 43 134 53 97 144 144 144 94 108 110 108 100 194 131 90 76 81 60 73 72 87 120 37 76 65 42 33 71 92 93 109 132 128 131 100 123 141 114 106 111 84 125 123 115 81 83 78 102 162 139 97 67 130 131 125 61 84 145 73 47 53 143 94 89 112 154 125 43 121 146 128 163 123 93 78 114 47 29 77 72 131 122 84 89 100 71 82 72 82 77 73 50 61 57 57 98 67 84 139 77 95 33 58 65 57 102 89 115 207 38 106 117 98 88 70 32 109 92 135 136 107 81 61 72 78 61 21 65 73 78 69 31 49 48 62 98 35 130 78 81 147 134 86 64 81 49 121 47 80 119 126 84 136 138 44 131 29 105 49 82 85 46 110 83 86 140 107 34 77 74 92 129 213 144 126 68 82 81 42 29 55 26 93 163 73 60 104 48 44 31 31 70 29 79 91 81 106 57 66 135 99 58 16 77 103 68 72 73 161 183 86 68 137 78 68 106 62 129 118 152 92 62 97 146 113 75 102 143 61 89 59 105 151 63 168 105 39 49 85 41 36 96 85 58 34 36 14 63 62 82 84 50 77 72 144 121 47 130 103 63 127 82 69 63 60 46 28 122 55 49 114 45 128 50 56 109 90 113 59 57 64 75 28 87 134 56 85 109 73 117 99 86 220 85 106 110 70 45 128 90 123 69 126 81 102 93 85 46 172 138 77 105 98 150 105 73 42 104 136 98 79 85 74 54 70 115 85 145 136 84 132 122 86 42 109 115 95 76 79 43 54 175 45 62 64 102 44 99 105 106 43 144 166 160 143 143 120 169 120 113 122 83 79 104 126 64 63 64 102 63 166 110 105 89 80 112 78 49 117 120 172 120 58 56 55 102 54 66 169 102 87 89 117 78 86 106 91 95 167 126 103 100 30 99 87 56 122 134 159 29 55 53 104 124 47 59 140 74 143 51 36 65 83 89 119 129 187 113 74 43 40 71 75 35 104 156 10 55 119 125 89 97 88 76 22 29 151 77 159 141 103 86 88 59 88 104 47 210 165 132 138 120 77 63 44 85 56 94 82 85 35 26 126 68 33 34 75 131 134 165 110 160 126 90.77341772151898
92 127 116 103 74 155 61 75 91 119 151 53 131 176 156 35 100 51 56 135 72 148 131 79 92 62 92 60 129 56 57 96 74 88 81 162 90 86 76 55 40 129 99 130 155 119 97 209 134 136 102 97 82 34 74 74 39 70 63 75 57 58 117 96 35 136 60 62 70 139 114 85 110 72 92 127 159 160 86 74 68 69 120 137 102 122 69 60 66 150 119 199 76 70 90 96 108 61 41 41 44 111 107 119 54 148 93 76 59 66 161 96 28 28 59 64 66 98 172 99 103 90 49 53 118 75 99 110 47 112 163 132 172 87 72 31 102 78 39 215 176 82 33 91 161 65 150 65 83 52 69 108 176 148 122 95 112 56 147 123 144 83 64 109 210 98 105 116 166 105 46 52 43 67 85 62 91 167 106 56 152 62 121 51 20 89 72 124 141 68 101 61 43 23 115 68 101 47 41 71 102 112 165 86 81 111 128 67 115 64 145 58 74 76 78 132 120 95 104 61 62 143 125 127 69 67 169 142 62 129 119 41 92 68 100 160 154 58 183 108 71 148 94 137 68 167 55 62 62 114 141 80 201 137 64 103 83 144 103 108 102 85 88 52 54 54 195 89 117 114 166 74 108 106 114 39 44 104 120 95 97 46 32 117 194 136 94 76 72 94 152 64 57 29 54 58 77 78 104 37 110 62 24 33 66 47 32 43 132 54 101 153 152 146 97 114 126 109 99 196 130 104 84 89 61 83 71 81 136 40 93 64 45 35 67 94 91 111 144 151 130 96 128 148 127 112 120 92 134 136 124 80 91 79 106 165 140 106 71 144 135 138 66 80 163 74 49 55 148 95 86 124 149 125 45 124 154 142 176 129 106 85 129 48 30 81 76 141 131 90 103 106 75 86 62 90 85 75 49 66 61 69 100 73 83 141 79 104 36 58 66 56 114 87 117 208 45 115 121 101 91 74 32 109 95 152 151 116 83 65 76 79 69 22 75 80 80 77 35 57 50 67 115 31 130 72 79 161 135 101 59 78 49 136 57 89 134 133 87 137 158 50 131 32 107 54 94 91 46 125 84 89 146 124 40 81 74 105 132 226 143 132 64 95 93 45 30 47 28 100 167 77 64 111 49 38 30 33 72 31 81 99 96 122 61 64 144 107 63 19 88 103 65 78 81 154 191 92 70 154 85 80 113 67 143 120 156 95 64 109 152 120 87 101 146 67 86 59 115 156 71 167 101 44 50 84 43 34 96 91 67 37 36 15 63 64 86 88 58 84 76 159 139 50 132 112 73 134 91 74 67 67 51 25 124 55 53 109 45 116 51 60 128 95 131 62 61 64 91 26 94 137 60 94 130 74 125 98 88 230 97 102 119 76 53 147 96 145 72 135 80 105 107 91 50 189 151 75 114 99 150 101 77 50 112 144 112 79 99 78 61 75 120 86 144 139 84 130 123 94 46 114 123 104 84 88 45 62 194 58 75 61 108 50 100 114 107 38 141 155 164 151 160 124 168 133 123 134 95 85 119 132 70 72 78 104 67 174 116 112 95 89 126 79 49 131 136 183 131 62 54 57 112 65 66 177 114 97 99 120 82 96 113 98 104 167 127 112 100 29 105 102 60 128 140 151 30 61 53 116 119 53 66 132 81 151 61 41 72 86 99 127 136 192 130 83 44 42 75 80 36 106 156 12 49 122 129 91 110 98 86 23 33 161 83 167 151 111 83 87 63 101 114 55 221 165 143 129 129 80 65 41 92 58 99 88 96 38 28 124 67 30 35 82 143 140 167 111 169 138 96.01772151898735
98 129 128 106 72 165 62 83 94 131 155 64 150 185 160 38 99 57 63 142 80 153 147 82 97 75 109 63 145 63 66 95 76 87 84 169 99 94 76 57 36 150 101 135 161 125 104 228 129 140 100 96 90 38 81 83 43 75 67 84 58 60 134 107 37 145 65 68 73 152 112 87 112 79 85 119 166 176 94 87 69 82 129 149 106 131 73 61 74 157 127 211 79 74 90 97 114 63 46 42 50 120 125 130 54 155 106 86 59 70 162 99 26 27 59 63 67 99 186 112 110 99 52 59 136 79 111 110 61 131 167 139 183 82 75 28 112 80 39 220 188 81 33 103 174 71 150 73 88 49 73 114 169 166 136 89 113 57 153 129 150 85 70 123 213 93 121 122 163 113 51 59 42 73 86 69 96 163 112 61 154 67 125 49 19 94 77 129 149 70 99 68 41 23 122 70 100 49 37 70 102 116 181 102 84 116 134 80 120 79 166 68 78 81 84 147 117 104 111 58 70 148 127 135 79 73 175 157 63 133 141 53 97 70 101 166 153 60 185 114 74 153 94 146 79 169 54 61 63 124 148 80 203 148 64 111 87 159 105 130 115 103 100 49 51 61 206 96 119 118 177 81 113 114 130 44 55 114 126 91 102 38 33 125 207 135 112 76 75 97 156 68 58 36 50 65 85 81 121 38 115 63 29 35 70 55 36 41 135 57 102 151 161 147 97 117 137 116 106 192 136 108 84 94 63 81 73 85 148 47 91 65 50 28 78 103 84 122 130 176 142 100 130 163 132 123 133 107 147 142 129 89 99 76 115 163 144 103 68 154 136 150 68 91 169 78 46 56 147 97 102 133 158 131 47 132 146 150 188 140 115 99 137 52 27 78 81 143 144 92 108 113 76 87 67 97 80 83 56 74 60 79 108 78 88 143 93 105 42 51 68 61 109 87 117 211 49 116 127 104 95 77 34 115 103 172 152 134 89 64 84 77 78 20 75 83 83 87 36 58 52 67 126 33 147 73 84 167 132 109 59 80 45 144 64 103 135 147 92 156 160 55 120 35 116 62 99 90 50 135 84 85 152 127 39 94 72 117 134 239 139 150 63 104 97 52 30 44 28 97 179 89 66 120 51 36 27 36 73 29 88 108 94 127 66 64 160 103 75 17 85 105 72 78 83 146 206 100 76 154 85 89 121 71 155 125 161 101 58 125 160 130 85 102 149 73 85 59 120 152 78 170 114 40 47 85 51 31 105 100 72 37 39 15 59 72 89 92 60 89 79 160 160 56 139 118 90 144 111 72 66 71 56 26 125 54 57 105 47 120 57 65 147 95 132 68 68 69 93 26 98 143 60 108 137 79 131 102 92 239 105 99 135 81 54 168 97 154 80 133 90 120 104 98 57 200 159 80 123 103 159 92 87 56 112 144 110 83 117 80 69 75 124 93 157 158 93 145 129 88 44 116 124 121 94 87 54 70 209 63 81 58 112 62 101 133 119 42 143 162 163 150 176 125 168 151 121 139 99 88 132 128 80 71 80 106 67 168 114 121 92 99 139 87 50 147 136 195 134 66 49 55 116 68 76 163 130 100 117 122 84 99 116 112 106 170 130 106 103 30 106 105 67 140 145 152 33 70 59 135 121 58 71 139 90 177 66 44 85 77 97 131 145 196 137 94 47 53 73 88 35 109 162 13 50 135 130 93 122 101 87 23 34 164 90 185 154 110 83 90 66 110 141 53 218 170 141 130 134 81 71 46 93 63 96 95 96 38 25 131 71 33 39 81 150 140 167 123 177 148 100.99113924050633
103 134 140 101 79 170 68 81 106 135 160 68 167 198 166 42 104 61 70 141 86 161 148 85 97 82 119 65 148 72 76 99 74 90 89 173 101 107 77 48 38 160 102 132 165 119 110 235 131 146 96 101 98 45 76 89 43 82 76 99 62 67 141 101 41 149 66 70 80 153 112 91 118 95 83 117 181 176 97 101 67 83 128 159 107 131 86 50 88 165 126 220 84 78 95 110 124 65 46 39 50 125 129 139 57 156 117 97 64 74 163 117 25 27 60 63 70 99 191 120 112 106 60 65 143 73 127 121 65 140 179 141 189 85 81 24 121 84 39 233 207 91 36 110 178 76 157 73 90 57 77 122 161 176 143 87 124 63 149 137 161 96 75 126 226 99 128 124 186 119 58 73 35 76 88 71 97 175 107 67 162 69 128 51 19 100 79 138 166 76 107 81 45 25 137 79 97 56 41 78 103 118 187 117 75 125 146 96 129 85 172 72 77 79 82 165 122 117 110 59 76 147 126 144 86 73 185 174 77 141 151 53 110 80 105 170 150 56 195 120 81 165 96 144 85 190 51 65 63 136 155 82 227 152 75 122 94 160 102 143 126 120 109 47 55 70 204 109 128 122 178 87 120 119 119 45 62 116 125 88 112 45 38 141 200 140 127 80 77 108 164 71 61 44 54 68 80 85 129 41 124 68 30 37 74 67 44 46 145 57 104 161 165 158 104 130 151 127 115 195 136 119 90 103 75 82 83 90 160 57 97 63 51 29 78 103 93 126 135 198 148 110 145 165 138 128 148 121 149 149 131 92 113 80 127 161 145 111 69 159 139 152 63 96 166 77 40 56 146 102 104 144 184 134 44 144 153 153 194 141 137 115 153 60 29 68 79 144 140 100 110 118 86 82 71 95 81 84 58 68 70 95 103 78 86 141 109 111 46 52 60 67 109 85 117 215 55 115 139 106 97 89 38 125 114 185 163 152 97 63 85 70 80 20 81 88 82 94 38 58 50 68 135 34 154 80 90 177 130 113 64 80 48 139 63 107 142 164 90 163 165 55 117 37 125 70 108 94 62 140 91 84 151 140 44 110 69 124 147 242 133 163 65 119 105 65 29 45 28 103 190 92 60 131 57 35 25 38 73 28 94 121 102 128 69 63 163 104 78 17 89 126 77 87 89 147 208 107 80 153 97 93 136 75 157 123 164 109 56 124 169 133 92 111 164 69 80 66 123 152 91 181 117 39 48 85 54 30 109 111 72 38 37 15 62 84 99 94 63 105 90 156 181 64 129 122 93 151 126 74 68 76 61 29 126 64 58 105 48 126 63 70 152 100 138 72 67 65 95 28 118 159 65 117 139 94 134 117 103 232 113 99 137 87 57 181 100 162 80 149 102 123 120 111 68 201 178 81 128 106 171 90 98 50 122 140 115 96 120 77 77 84 129 105 165 165 95 144 133 94 43 117 122 130 102 90 55 84 217 74 81 51 119 67 95 139 129 46 140 170 168 161 188 130 168 172 131 142 95 89 131 129 84 76 82 112 70 156 117 133 90 101 156 80 56 137 139 201 144 69 50 50 123 70 94 165 141 101 129 119 79 101 125 124 113 183 136 109 103 32 105 111 68 138 159 159 30 79 68 144 124 69 78 143 100 187 67 48 97 90 101 137 157 196 144 109 44 54 77 95 35 114 167 15 57 150 137 102 134 105 91 23 39 176 91 197 162 128 79 97 66 123 153 55 217 184 148 135 145 73 71 48 106 65 102 99 109 44 26 136 69 35 43 89 160 140 155 131 185 161 105.99746835443038
109 127 158 101 80 176 67 82 117 141 166 79 170 199 158 45 100 70 71 145 83 172 156 88 100 90 128 67 153 87 91 103 84 98 94 195 107 112 74 46 42 160 113 138 166 121 110 223 142 154 89 102 106 54 83 102 42 89 75 117 65 69 150 110 39 155 62 75 75 154 122 97 121 104 83 115 180 185 100 99 71 74 124 171 121 149 95 49 111 175 123 221 86 77 96 123 138 67 54 42 56 131 141 161 57 151 131 105 65 68 172 137 22 25 68 62 78 95 204 122 120 115 58 60 153 67 135 115 77 140 201 159 184 90 87 25 117 91 45 230 220 94 43 109 179 77 165 79 98 59 66 122 170 185 151 91 129 63 150 135 176 102 78 134 236 105 150 141 187 131 66 85 44 79 96 75 106 169 111 66 170 75 130 54 20 110 82 158 164 78 101 89 42 26 149 91 106 54 39 86 115 116 200 132 72 119 165 99 133 99 186 83 83 75 81 188 135 133 111 66 94 149 123 149 95 79 191 189 89 137 163 45 126 89 113 178 154 61 206 129 94 166 97 149 105 203 52 68 58 144 159 84 221 151 81 121 98 159 110 157 131 134 118 47 53 80 209 108 137 129 178 94 127 108 131 46 73 120 133 94 114 57 45 154 205 138 133 91 98 122 156 80 65 54 57 70 85 97 147 39 142 72 33 47 80 71 54 51 145 55 112 173 172 174 108 139 152 138 130 188 144 125 87 103 72 87 85 98 173 53 104 62 57 33 91 110 103 129 139 203 159 124 153 164 143 143 157 131 150 160 131 99 115 90 136 164 150 116 64 151 147 149 61 103 168 73 43 60 143 105 111 166 201 142 43 147 166 162 208 152 160 117 159 58 31 66 82 153 142 110 121 129 91 83 83 100 84 96 61 75 76 97 102 78 90 142 120 117 50 48 62 70 102 84 119 213 62 121 144 106 114 91 33 125 125 193 167 164 106 61 93 69 91 18 86 99 86 111 39 60 55 68 144 40 153 86 96 187 127 125 74 77 48 142 63 108 153 166 99 179 174 62 113 37 129 80 116 103 59 128 94 91 155 134 50 124 59 137 150 247 134 178 69 131 110 72 33 43 30 112 194 94 60 132 70 33 22 40 76 29 106 136 105 141 81 68 176 104 80 15 86 134 74 97 97 142 209 111 77 156 107 103 144 78 164 125 176 104 57 133 181 146 99 112 168 69 81 75 128 158 110 186 112 35 50 78 54 28 114 114 84 34 30 14 65 85 111 102 73 105 94 156 184 75 130 131 99 165 137 78 75 93 61 31 130 70 63 105 52 137 66 80 161 108 153 68 73 70 103 32 129 170 69 123 143 106 149 115 121 223 126 102 153 93 61 204 108 176 85 158 106 135 125 122 73 201 187 84 129 98 184 93 99 49 135 147 117 107 131 79 83 90 128 100 171 160 98 157 145 113 47 128 133 133 109 90 58 89 216 83 92 51 121 77 99 152 138 51 141 175 162 169 200 136 159 197 135 148 98 103 140 131 97 69 84 105 71 162 117 140 89 102 164 82 53 144 142 204 159 69 50 54 144 76 104 180 151 99 150 111 82 118 120 130 123 193 137 115 107 34 111 118 77 141 162 159 28 89 78 155 128 77 88 144 107 200 69 56 106 99 113 143 167 192 154 111 52 65 78 100 35 124 173 16 58 155 134 116 139 121 97 23 39 194 99 197 160 140 82 98 75 127 161 54 211 204 141 135 158 77 60 46 114 63 102 99 115 52 27 149 67 38 44 93 172 152 152 150 188 173 111.20506329113924
112 125 172 100 83 182 59 82 135 141 168 90 181 189 165 49 106 79 74 154 85 181 149 90 105 103 139 67 163 100 100 105 93 106 88 206 100 117 80 43 41 166 105 147 168 114 114 230 140 164 93 107 128 58 89 118 48 90 76 115 65 78 149 118 46 171 68 71 73 158 132 93 126 118 87 116 183 194 109 111 71 79 121 179 134 161 109 45 121 181 129 211 87 79 91 127 144 71 53 54 60 136 143 176 63 150 135 112 71 63 169 141 21 25 77 60 88 94 207 127 132 131 66 73 154 67 147 116 90 143 219 160 188 94 96 28 122 93 48 215 223 107 52 112 177 80 174 79 112 69 68 125 173 191 164 86 137 70 159 142 186 103 85 139 237 114 156 142 183 124 86 87 50 94 100 77 110 174 110 65 170 78 140 59 22 106 86 166 157 90 100 96 43 26 153 100 110 57 41 90 120 126 198 156 75 119 166 106 142 113 197 93 88 78 86 189 133 141 120 80 109 148 122 162 108 88 195 186 99 142 165 49 135 88 128 185 149 68 190 133 108 174 92 156 119 208 55 70 61 153 167 87 232 152 87 117 110 163 116 159 141 151 118 47 56 80 218 114 128 127 170 99 135 124 133 47 78 111 129 98 114 67 55 155 210 143 131 105 108 124 156 85 66 63 66 69 92 110 141 42 162 74 37 56 76 69 61 61 149 51 128 177 181 182 118 151 158 145 148 186 142 127 96 99 82 85 104 96 181 55 101 59 67 32 100 115 116 129 144 206 166 133 157 164 143 152 164 135 157 173 134 104 125 109 139 153 149 116 55 155 142 159 59 105 178 75 47 60 136 120 106 187 199 151 50 165 163 183 217 162 182 126 161 62 38 64 88 153 141 118 136 145 87 87 99 113 81 117 60 76 79 103 103 83 94 154 124 126 58 45 63 65 104 86 117 202 73 128 153 118 118 106 38 135 136 207 180 174 106 64 93 70 94 17 85 107 88 125 43 60 67 73 148 49 162 93 102 196 136 133 85 71 55 137 61 116 160 175 110 201 184 63 118 37 135 85 129 123 62 131 90 100 168 133 58 136 53 149 173 246 134 192 66 147 112 83 36 47 30 109 196 97 56 141 75 32 22 42 87 29 116 150 112 150 86 73 188 107 85 16 86 139 74 113 105 135 206 117 74 174 111 108 153 90 175 140 187 107 53 141 184 146 105 109 173 65 87 76 135 155 125 194 124 38 51 75 57 29 119 125 96 34 27 12 65 93 132 93 75 117 103 161 187 93 128 138 111 188 141 87 77 97 60 36 132 75 69 115 51 134 67 76 172 120 147 77 79 74 111 34 140 177 78 129 148 104 166 122 122 225 133 106 158 92 66 235 119 195 93 160 116 139 133 135 88 199 197 94 133 105 190 102 103 45 159 146 122 114 128 85 90 98 136 93 190 171 93 168 149 126 50 141 147 134 105 91 62 97 218 90 100 49 119 87 97 162 146 63 146 170 165 179 214 132 163 208 141 149 97 105 141 141 99 78 93 115 74 162 126 143 89 112 175 94 56 158 143 206 156 60 52 56 165 84 114 184 155 99 176 115 82 121 130 140 129 201 138 127 125 39 113 128 81 139 178 156 32 96 71 159 134 82 97 134 104 209 76 72 109 103 115 158 164 187 157 122 58 70 84 107 36 140 178 17 59 161 139 123 165 133 93 26 42 201 97 199 172 151 89 93 76 126 139 51 201 226 139 130 170 82 53 45 128 72 120 106 129 51 23 161 73 47 48 104 178 138 146 165 187 182 116.25696202531646
121 118 177 93 86 170 61 79 151 141 171 100 183 180 164 54 111 90 76 157 88 185 157 105 109 113 151 66 175 107 109 110 96 108 94 209 102 121 83 42 37 164 113 155 168 121 114 220 139 185 97 110 141 60 87 122 55 92 78 122 69 84 157 134 50 195 72 72 75 167 134 95 127 133 102 116 186 188 120 123 68 81 110 189 142 175 109 43 139 175 130 202 90 87 90 139 147 74 46 63 64 140 147 192 76 151 154 121 72 60 166 147 24 24 89 56 96 96 218 145 129 139 69 72 173 75 153 114 86 157 237 169 183 94 102 27 118 90 49 221 231 118 54 112 173 88 171 83 115 74 69 124 175 198 167 89 140 77 163 151 196 110 91 136 247 128 163 150 191 129 97 99 59 97 100 76 112 184 119 67 182 84 137 75 21 112 92 169 161 89 99 105 38 18 159 114 111 51 40 105 125 125 208 165 78 124 160 107 133 129 189 99 93 79 84 190 148 156 124 90 113 148 117 166 119 105 197 197 110 157 173 49 139 91 139 182 147 73 196 133 111 176 92 164 131 212 52 81 61 152 168 96 228 161 97 124 124 167 124 168 154 168 123 49 56 80 215 123 122 137 164 115 135 145 128 49 79 115 134 113 116 73 61 159 202 137 135 111 127 139 152 89 76 77 74 79 91 120 146 45 164 74 44 63 81 78 68 59 134 51 139 178 182 173 122 160 165 151 158 187 145 127 93 98 85 88 128 99 197 53 105 71 69 29 103 115 124 132 156 219 170 138 157 161 143 156 172 147 167 185 142 121 135 128 154 151 161 122 53 159 147 157 65 106 177 78 45 60 135 132 118 218 206 154 53 177 164 186 221 160 193 138 167 59 34 60 90 151 143 121 149 150 93 89 112 125 85 133 59 82 85 104 102 91 102 158 135 123 61 39 62 68 101 88 122 195 85 131 163 131 114 117 42 143 158 214 199 180 113 64 96 74 93 17 84 118 101 138 42 63 74 82 161 52 161 96 107 210 136 140 93 70 58 138 61 121 163 184 118 201 186 69 111 40 139 94 128 135 70 120 100 108 174 140 58 150 54 160 182 243 130 200 70 163 125 79 38 55 30 105 201 107 55 150 83 35 24 44 97 29 125 159 116 147 98 80 187 108 77 16 88 137 84 121 118 142 194 115 81 183 112 120 160 99 187 142 185 106 52 151 185 150 112 115 174 66 93 78 139 151 133 207 129 45 57 68 54 31 125 140 101 30 26 12 63 106 133 83 79 126 112 165 190 107 138 152 117 197 145 89 72 101 63 39 135 85 80 110 55 132 74 74 189 130 157 82 87 83 114 39 147 192 92 149 161 98 181 130 131 220 148 108 172 95 78 249 129 200 105 161 116 143 140 131 88 195 207 104 131 110 204 102 106 47 181 151 127 119 134 86 92 99 142 96 185 170 93 183 154 132 50 163 163 136 100 94 65 109 229 96 118 47 123 91 101 166 158 63 132 166 147 181 210 144 156 206 152 149 85 94 131 153 101 85 95 130 73 162 132 152 99 111 187 95 53 155 153 200 161 64 52 57 164 91 124 182 172 93 183 113 91 134 136 143 135 205 128 127 131 36 124 134 89 151 181 165 29 106 75 167 129 91 96 139 109 215 80 78 117 108 125 162 177 191 170 125 60 79 86 111 36 155 182 17 65 166 142 128 173 134 93 26 46 215 109 199 170 168 87 97 77 125 130 53 199 226 130 136 177 102 45 48 136 71 125 118 142 63 26 176 79 63 52 112 190 140 147 174 193 175 120.8253164556962
122 117 182 90 88 174 63 76 164 138 177 108 192 179 167 52 111 98 93 162 96 192 158 107 114 118 160 71 183 111 127 114 99 108 97 204 101 129 79 47 35 166 123 164 155 125 118 226 145 187 104 111 149 67 83 133 59 101 73 130 69 94 166 144 51 212 75 69 74 171 140 98 123 142 103 109 189 193 125 116 72 88 114 215 141 178 130 46 152 170 134 205 99 92 88 146 144 62 46 69 65 137 158 195 85 153 167 124 75 64 167 164 27 26 102 54 94 90 226 147 138 152 80 78 179 83 159 119 91 165 247 173 189 104 107 25 115 88 67 229 237 123 53 117 177 98 178 87 124 73 74 125 186 209 175 100 142 76 165 166 217 107 95 141 246 117 162 161 196 128 106 105 74 99 112 88 126 186 126 65 178 86 132 76 25 110 90 171 174 98 105 122 37 17 163 132 101 55 43 107 127 127 206 170 83 126 173 103 131 135 181 99 93 83 85 186 135 166 125 90 111 166 119 170 123 108 191 207 126 156 192 48 135 107 146 184 156 76 198 145 119 185 99 182 148 202 54 102 61 159 178 101 219 170 115 113 127 179 145 187 163 161 130 46 55 74 222 137 127 134 174 128 138 151 133 49 86 117 143 125 112 78 68 163 215 140 139 125 146 152 159 97 85 81 83 84 94 139 160 49 184 78 53 72 88 81 75 65 131 59 145 174 183 170 127 166 180 158 170 177 144 128 100 98 95 98 124 96 206 58 106 66 70 28 117 119 134 140 151 224 184 145 162 167 137 161 186 149 182 185 155 129 140 143 162 162 167 125 50 171 149 158 62 110 172 81 51 62 136 133 127 235 211 147 55 177 172 193 234 166 205 139 167 67 37 56 100 152 137 127 149 157 100 92 123 139 81 146 56 95 86 107 110 88 104 167 155 128 72 38 60 69 107 92 126 187 86 140 175 143 127 135 45 153 162 213 183 188 117 75 105 73 101 24 86 127 105 138 40 67 86 90 168 55 154 102 125 220 137 147 109 75 54 147 65 132 153 188 136 196 207 81 104 46 155 107 141 156 69 115 105 108 181 147 66 153 51 167 186 238 128 211 71 161 140 82 34 55 32 108 199 112 57 157 87 30 23 43 93 34 136 170 124 148 108 83 188 110 90 18 89 138 88 136 111 156 185 113 74 188 118 129 167 104 206 146 183 107 54 153 188 156 125 120 175 66 96 85 132 155 149 215 129 42 60 68 56 32 141 143 102 32 30 11 65 106 135 94 78 131 118 172 194 109 145 173 126 196 157 88 76 107 66 37 128 92 77 117 58 133 75 80 188 140 159 88 100 84 113 42 138 199 96 162 179 97 194 139 140 206 160 98 183 101 99 258 135 202 112 175 123 149 147 142 88 187 219 116 137 112 208 95 120 44 185 157 129 121 137 91 89 100 141 99 185 172 111 197 156 138 51 186 178 130 112 101 59 111 231 100 133 45 138 103 106 165 157 72 152 160 157 187 209 157 160 212 150 153 88 99 129 156 111 86 101 144 78 170 144 157 116 124 203 88 63 152 147 198 176 73 49 57 158 94 137 182 175 87 183 113 91 146 135 140 147 206 125 119 127 39 122 150 94 155 187 155 29 112 74 169 122 103 106 145 116 213 78 90 115 111 129 158 187 195 183 123 72 78 96 117 35 180 188 22 64 179 148 141 193 145 101 28 49 220 106 195 172 166 84 100 78 138 130 51 199 229 133 132 175 117 44 45 151 77 139 133 143 57 28 182 80 72 58 118 197 157 142 172 198 176 125.39746835443038
122 117 183 85 91 174 64 75 167 145 185 112 193 180 174 58 111 107 111 155 104 187 179 114 114 111 167 76 183 119 143 122 97 110 112 216 101 136 82 48 36 160 133 175 161 137 127 230 144 190 111 105 168 76 80 148 65 102 75 138 74 102 171 161 55 215 84 72 80 173 139 108 131 148 112 103 188 194 132 130 78 94 119 215 150 184 144 52 157 174 127 202 112 105 82 143 146 67 38 74 77 139 171 196 92 150 171 126 82 60 186 156 30 30 106 50 90 85 234 162 126 160 99 80 195 85 154 120 102 164 251 169 191 104 114 22 121 86 80 210 241 132 51 121 175 105 179 93 138 72 84 121 177 198 172 111 149 77 168 181 215 106 95 132 232 125 175 158 198 137 121 116 80 108 117 101 130 187 138 68 189 98 140 78 29 120 106 162 169 101 112 142 35 15 163 133 96 58 46 113 128 126 202 189 80 132 191 106 139 135 176 91 88 89 90 169 143 168 125 87 107 168 119 160 137 114 181 215 129 166 197 55 141 117 148 183 165 76 181 149 117 176 99 194 167 200 59 111 60 170 175 102 203 169 123 104 135 181 154 195 166 172 153 43 63 78 212 141 131 140 170 132 149 151 147 50 89 117 149 124 121 90 77 175 211 131 141 128 166 156 165 105 84 82 85 82 100 147 167 53 188 84 55 84 90 90 86 76 122 61 159 176 185 177 126 174 184 156 178 175 148 138 95 101 114 107 128 91 205 58 110 68 79 24 131 114 135 140 159 229 186 155 177 179 145 175 185 152 175 179 162 127 143 149 168 157 174 127 44 173 152 169 71 116 171 89 57 67 138 142 132 248 196 151 59 187 174 191 232 161 207 148 172 62 40 53 108 149 125 135 161 160 105 91 125 146 82 153 52 99 93 106 109 102 113 165 158 127 75 42 62 71 111 101 129 171 79 137 178 144 135 148 53 166 173 217 182 197 111 81 112 73 108 32 90 141 107 153 41 62 97 93 171 57 157 103 133 214 128 155 112 87 54 149 63 132 142 199 135 203 221 87 107 51 162 110 147 152 68 117 114 109 180 144 71 173 58 176 189 243 137 218 77 165 142 96 40 62 32 105 203 121 50 158 85 31 27 53 106 33 137 172 128 153 112 89 188 113 88 19 94 133 84 152 116 157 187 114 75 195 120 147 171 105 211 163 179 113 51 165 178 165 134 120 174 75 94 84 139 156 168 214 122 41 57 66 58 34 144 135 119 33 29 10 64 112 139 97 84 136 119 165 200 121 143 174 127 193 164 94 82 110 72 38 124 99 88 113 66 131 82 78 199 148 160 104 110 90 117 49 136 204 103 176 177 105 202 131 145 196 174 97 189 105 99 270 139 225 121 182 117 159 144 152 88 184 224 125 142 120 198 88 126 43 184 138 132 127 140 87 97 101 142 90 192 183 114 203 162 152 60 193 188 127 109 98 61 125 227 101 134 44 142 114 108 167 169 72 163 157 168 201 203 164 159 218 153 161 90 98 137 152 121 94 98 144 86 178 145 158 119 127 219 93 73 152 135 189 182 79 48 64 164 96 144 187 183 88 200 115 96 155 137 134 158 205 127 115 136 41 136 156 100 161 178 151 29 111 75 179 126 116 110 154 117 215 80 99 114 121 125 159 199 192 194 121 80 82 91 129 33 198 185 28 73 172 151 149 206 150 95 29 47 221 121 200 176 174 88 97 77 145 133 54 190 229 140 126 180 126 47 41 148 80 144 150 147 65 32 203 89 72 63 127 200 150 143 172 189 186 128.9848101265823
121 114 187 91 83 176 60 79 176 150 191 126 200 192 185 62 117 113 117 153 107 194 173 122 118 123 164 85 189 132 152 135 103 114 120 217 97 139 81 46 40 156 141 179 163 143 134 227 160 190 121 99 178 90 71 167 70 100 79 150 75 101 176 163 60 231 99 72 88 172 130 108 143 156 119 97 182 206 131 135 84 104 119 222 154 188 153 52 165 174 131 187 119 116 82 147 155 70 38 81 79 134 181 193 100 151 172 125 82 60 172 157 31 26 111 48 90 86 239 166 121 168 107 72 201 88 155 114 104 165 241 184 194 111 114 24 126 84 86 203 255 127 61 131 163 108 169 101 149 83 90 122 168 191 172 120 161 77 184 193 219 104 95 139 233 131 180 161 189 144 131 124 95 115 106 109 133 193 143 68 194 115 138 88 31 128 125 166 165 103 114 153 33 16 162 139 99 59 50 124 138 123 197 199 79 130 199 105 154 132 176 95 86 99 101 168 154 180 132 88 107 176 116 168 147 112 167 218 134 171 205 58 143 123 151 177 165 75 175 140 126 181 99 198 183 190 62 122 53 179 183 99 208 173 133 100 135 176 158 193 179 187 168 45 66 78 209 144 138 147 174 132 151 165 149 59 96 125 163 123 121 98 91 172 199 133 145 131 169 156 182 109 85 92 87 84 111 145 172 58 192 78 54 90 90 91 93 82 123 61 166 187 190 166 136 171 200 152 178 171 156 134 95 110 127 117 138 91 209 59 108 72 98 22 141 126 138 134 166 235 195 166 176 178 148 181 175 163 177 178 164 130 151 150 174 159 181 124 44 174 140 174 80 120 183 92 59 59 150 148 137 250 183 143 75 186 178 187 232 163 211 151 166 64 44 55 108 143 123 153 183 168 111 81 147 166 84 161 57 103 94 103 116 110 116 173 169 130 79 45 54 81 113 106 121 176 80 143 178 146 141 158 54 161 173 221 186 187 110 82 123 78 113 31 99 136 111 152 45 70 94 99 181 62 161 101 133 207 124 174 120 88 59 149 62 141 150 198 138 202 222 85 102 61 171 120 152 160 76 124 134 111 180 144 74 184 62 186 192 238 140 227 80 169 152 94 41 76 36 111 197 120 45 170 97 33 30 54 108 38 135 166 140 150 133 90 193 110 87 20 91 140 95 161 118 149 174 115 67 199 121 157 180 112 215 154 174 111 55 172 172 175 140 114 184 75 100 86 141 157 162 194 124 47 64 74 54 34 160 137 123 35 29 11 69 115 149 101 84 140 118 176 198 135 140 181 135 196 181 110 86 115 69 42 119 109 91 110 72 139 92 79 208 145 161 110 108 93 131 52 146 209 113 183 200 104 207 134 160 178 186 89 203 116 105 257 150 206 128 172 121 159 147 155 93 186 229 135 150 131 187 95 130 40 185 138 137 131 142 89 111 98 148 91 205 193 115 207 169 157 69 193 192 127 110 97 66 137 225 97 135 40 146 130 111 170 162 74 173 162 155 190 204 180 159 223 147 161 94 104 147 156 125 97 103 157 93 186 151 166 130 130 212 104 83 149 139 185 181 85 56 75 179 101 146 190 183 82 208 115 96 164 153 137 160 212 126 121 138 50 153 169 104 168 177 136 34 121 80 192 126 125 112 165 117 226 97 109 119 128 133 173 203 189 199 128 90 100 95 143 34 211 183 33 75 185 160 158 206 134 99 33 53 214 134 190 165 180 83 91 77 152 136 55 191 214 146 121 175 144 48 40 158 87 145 165 155 69 34 208 109 83 77 142 203 165 132 183 195 187 132.58987341772153
124 112 177 91 86 190 68 85 175 161 184 132 212 191 187 69 121 126 129 150 106 199 164 130 131 140 160 87 194 134 171 141 107 118 118 206 103 140 83 47 42 151 137 186 164 143 134 220 160 196 129 101 184 100 74 174 74 100 76 156 72 104 182 171 63 233 101 72 88 175 127 103 143 162 107 90 184 213 133 145 94 108 132 224 161 183 152 56 177 178 129 177 127 117 88 148 161 72 40 78 81 132 186 186 100 145 183 133 82 64 174 165 34 25 109 52 95 91 234 179 128 177 120 74 204 88 155 115 108 178 230 196 195 111 120 29 124 78 91 190 248 140 64 136 150 123 166 97 160 93 96 119 162 192 181 116 163 83 195 200 218 112 98 144 228 125 195 172 179 149 137 133 96 107 113 105 130 190 139 77 196 112 139 98 34 130 128 157 172 100 116 160 31 18 160 156 104 64 51 127 149 130 185 215 82 134 206 108 158 125 178 94 89 108 104 165 159 178 137 86 117 175 117 169 145 122 159 201 144 171 198 60 149 141 144 177 163 83 154 139 124 194 105 200 210 195 65 132 54 180 199 96 197 182 148 104 144 189 172 200 180 189 176 42 71 80 207 146 149 142 164 136 144 172 144 58 98 127 177 125 121 115 103 184 188 129 143 149 179 158 199 111 85 89 85 86 123 157 182 58 194 83 59 100 95 101 112 94 122 65 165 193 184 171 129 178 195 153 179 165 160 130 91 111 137 124 144 90 208 58 117 71 113 22 154 130 149 125 162 235 179 164 176 183 149 186 175 171 162 178 163 131 144 160 182 160 190 121 43 179 126 182 91 132 190 92 63 55 157 155 154 251 183 137 81 199 182 186 232 171 216 160 168 64 43 58 108 151 121 164 196 172 116 81 169 190 89 160 53 116 101 114 114 112 106 169 169 134 87 50 51 84 126 105 121 173 87 140 174 152 140 162 58 157 173 215 181 190 117 89 132 86 122 37 110 131 127 156 44 73 98 113 189 70 164 97 140 195 128 191 126 85 62 146 66 141 147 191 146 202 208 86 107 69 171 132 167 172 81 124 139 115 179 146 83 193 68 189 194 222 134 240 80 186 171 99 46 90 36 109 196 116 39 170 99 43 37 61 114 37 134 170 143 152 138 98 196 116 97 25 89 140 105 169 126 147 162 124 64 202 126 169 179 121 212 158 168 116 50 173 165 184 144 104 177 73 99 92 138 163 158 209 125 49 72 71 64 31 174 145 140 38 28 11 64 123 153 103 85 152 116 177 212 150 140 180 145 184 181 108 94 122 67 46 123 125 102 107 77 146 92 82 209 152 176 125 106 99 140 61 158 200 123 187 211 103 195 133 163 168 192 71 197 121 114 246 162 204 136 161 123 168 142 171 99 188 237 139 148 129 178 98 136 41 187 151 142 138 149 92 119 97 154 96 212 191 119 180 177 155 80 193 205 126 124 104 60 142 216 103 143 38 149 140 107 174 170 85 191 156 150 187 208 174 161 213 149 161 99 117 148 160 135 96 110 157 92 175 161 164 143 134 218 106 92 153 139 173 182 98 54 81 186 99 151 186 187 84 214 113 95 173 162 127 157 214 120 134 140 53 170 169 107 164 193 132 36 124 82 199 113 137 114 184 122 224 110 114 130 127 142 167 205 188 194 127 99 103 93 144 35 210 196 39 78 176 161 165 212 140 99 35 55 194 131 184 158 194 93 89 86 153 138 65 179 218 148 122 175 154 48 36 163 81 148 168 152 72 44 216 118 93 75 142 196 166 124 179 184 192 135.4012658227848
125 97 171 95 88 197 78 92 170 168 176 144 213 206 188 62 125 135 136 147 96 197 174 140 138 149 162 89 182 138 173 147 115 126 122 192 112 134 84 48 44 144 140 179 163 133 140 214 169 185 129 102 193 109 66 173 86 97 77 169 71 109 189 171 65 241 114 79 93 190 129 102 138 164 110 91 186 216 135 144 104 112 141 221 179 192 161 66 191 167 133 170 123 121 91 142 159 76 43 78 84 128 189 190 106 136 183 135 80 63 171 172 31 30 113 51 99 94 233 185 128 186 125 78 207 97 161 119 109 182 225 197 191 121 136 32 131 74 101 177 237 143 67 145 141 124 168 103 172 107 106 130 156 195 196 122 162 84 187 206 226 120 107 147 206 121 205 177 167 150 157 140 98 114 120 101 134 185 133 80 188 110 151 103 43 133 131 150 173 112 125 165 36 18 165 161 106 67 51 137 164 139 185 213 80 135 196 118 154 131 175 96 89 121 101 160 158 187 140 84 123 175 118 166 146 117 156 199 139 172 191 59 151 151 148 181 180 81 144 145 135 207 111 219 226 187 67 135 61 180 219 101 181 172 154 109 143 197 188 205 182 206 175 43 72 77 196 155 153 148 162 141 147 168 148 53 95 123 165 132 123 123 109 182 185 130 158 160 191 154 200 118 78 92 83 83 125 162 181 62 179 79 64 97 96 104 129 95 115 73 175 195 175 174 136 183 185 159 188 168 155 128 85 110 143 137 145 78 217 52 127 74 118 24 168 144 150 111 151 235 175 169 177 180 158 194 161 174 166 181 168 136 146 163 190 150 196 125 45 174 130 176 101 136 200 92 69 57 174 155 167 242 188 136 83 204 181 189 221 172 223 156 165 61 46 57 109 153 130 165 213 173 113 74 173 196 94 173 56 123 104 113 115 112 106 162 180 135 88 56 48 96 137 114 116 164 87 154 177 148 152 176 59 151 162 203 197 184 122 97 147 88 136 44 109 131 128 158 52 74 97 114 187 85 161 103 151 187 126 211 121 90 65 142 63 138 152 195 161 195 202 79 102 70 170 133 176 183 78 128 141 121 161 140 85 207 77 199 194 206 129 237 92 203 185 112 53 95 39 114 206 117 38 165 110 47 42 62 122 43 142 176 148 156 136 96 186 114 95 28 90 142 113 184 131 143 165 123 68 202 140 173 173 123 216 177 178 128 47 177 162 198 159 114 164 67 112 94 160 160 172 207 126 51 73 71 69 30 190 157 142 36 31 12 66 136 156 97 82 140 121 181 207 161 132 185 150 167 183 110 87 125 71 51 121 133 114 110 80 153 90 83 207 156 182 134 109 106 150 70 168 194 133 197 205 105 198 134 164 157 184 61 195 127 120 240 167 196 137 160 126 167 135 175 102 194 236 152 153 132 179 92 144 40 177 153 140 137 144 91 124 98 153 95 215 187 124 180 179 167 84 198 210 134 125 119 62 142 203 117 140 35 162 155 107 178 174 86 199 156 156 184 199 167 161 224 148 157 97 128 156 150 152 94 124 159 103 180 161 174 151 155 237 103 94 160 141 174 182 96 54 82 190 102 142 182 191 77 217 109 98 172 166 116 161 217 117 137 145 53 171 170 111 167 195 125 45 129 92 196 124 128 120 185 122 225 109 122 134 134 154 162 201 188 192 125 101 112 94 152 38 204 207 45 76 167 152 163 224 147 108 38 58 193 131 174 153 196 98 81 87 155 139 66 189 216 157 129 185 166 51 35 166 80 155 177 144 83 47 227 130 111 79 151 188 178 128 165 187 196 137.82911392405064
128 99 177 100 90 193 79 102 170 176 162 147 202 203 184 62 125 145 140 149 98 184 174 148 128 159 169 96 189 139 175 155 125 133 132 194 123 131 78 50 44 132 139 187 151 142 153 209 176 182 129 101 193 110 64 187 98 99 84 179 72 115 202 175 66 230 135 78 98 184 124 89 140 174 117 93 187 204 140 149 111 104 144 220 181 196 169 70 195 159 148 162 128 129 98 149 158 78 47 78 81 136 192 199 116 136 182 143 84 70 168 167 38 36 116 51 97 99 212 198 127 188 131 83 214 102 149 115 104 182 209 201 190 127 146 37 132 79 103 169 217 149 63 153 137 131 171 115 170 113 108 133 160 195 204 133 154 88 187 200 219 124 118 150 203 121 221 176 163 154 162 149 100 121 120 97 141 179 137 85 195 103 147 110 45 131 141 148 173 114 115 176 37 18 168 165 108 69 57 151 160 141 191 218 86 135 201 121 156 128 170 95 90 134 104 156 164 189 151 78 131 170 117 174 159 119 150 189 136 163 178 65 161 158 149 180 182 89 143 154 143 213 111 215 228 178 72 145 61 186 205 95 167 166 156 112 141 200 191 208 171 217 177 51 88 79 197 162 161 155 160 143 146 170 151 59 108 123 161 135 129 136 121 189 175 126 161 161 182 151 207 124 84 102 90 93 124 170 195 66 175 80 61 109 101 115 145 99 124 72 179 198 177 163 135 183 190 163 194 158 160 133 81 112 145 136 144 76 211 56 126 86 125 23 184 151 156 102 148 229 161 178 179 189 152 201 162 171 166 179 167 145 151 179 200 145 204 137 41 171 135 199 111 138 206 99 77 59 176 155 175 232 185 140 92 206 187 200 203 181 219 171 162 62 43 53 123 152 139 159 205 165 118 71 168 191 105 174 58 126 107 110 126 116 108 157 184 125 93 67 47 97 131 119 118 154 97 160 184 157 161 181 64 156 151 201 192 179 117 109 159 88 149 47 117 139 139 165 60 79 101 117 192 95 154 111 154 188 131 219 134 94 67 136 66 151 153 200 162 184 194 78 104 81 173 140 191 192 83 132 152 129 170 135 92 212 87 193 196 194 131 239 107 197 203 120 63 100 37 114 198 102 40 150 128 52 39 69 129 49 147 183 152 149 147 95 183 116 97 30 92 143 115 186 143 145 152 130 72 199 145 173 178 130 212 170 173 133 47 185 152 190 161 109 158 63 112 103 167 161 172 214 131 49 78 81 68 32 189 161 149 34 30 9 68 138 163 99 81 141 131 184 187 183 135 182 153 163 188 117 82 132 74 54 116 141 112 108 83 168 85 85 210 158 180 141 112 106 158 72 168 191 142 195 199 114 208 136 158 144 194 60 198 127 130 227 167 182 151 153 126 175 139 186 115 187 235 155 163 134 171 95 146 45 166 151 146 141 153 90 130 98 154 99 222 182 123 175 180 182 95 195 202 143 139 128 70 148 200 114 152 44 147 150 108 176 177 90 198 157 159 184 209 159 161 218 151 157 106 139 161 155 161 96 141 155 111 173 167 180 161 162 247 98 104 173 138 172 180 109 55 85 178 96 149 189 182 75 215 111 101 174 174 116 148 222 108 144 158 54 180 179 112 172 205 112 58 141 105 216 119 134 110 197 130 236 128 135 140 134 161 172 199 190 209 127 111 127 86 150 41 195 208 49 80 165 145 168 218 144 103 46 62 189 133 171 155 206 94 92 79 163 139 71 187 202 171 139 194 163 56 32 175 78 165 179 155 90 52 228 133 120 78 162 186 179 118 161 182 193 140.16455696202534
132 98 176 107 98 189 86 98 167 180 157 147 206 204 185 63 137 146 147 153 109 175 175 165 127 168 172 101 198 138 181 155 130 134 131 185 143 131 84 49 43 142 138 184 158 148 147 187 195 179 132 99 190 112 67 195 113 101 87 160 78 107 204 172 67 224 153 86 106 180 120 88 132 163 125 94 190 193 141 158 112 114 149 222 195 190 172 79 189 156 151 152 126 130 94 149 165 81 47 82 78 147 208 209 123 142 186 154 84 72 162 170 40 37 114 48 95 98 202 201 127 189 127 84 227 111 138 117 103 172 191 191 187 136 144 36 128 85 126 157 203 150 65 151 128 137 166 129 164 117 120 134 157 194 210 122 157 94 183 195 205 122 120 153 201 115 214 184 148 160 169 154 111 120 116 101 140 179 116 87 189 98 149 122 48 128 135 149 188 118 115 184 37 16 177 157 113 78 63 160 162 150 194 230 91 131 182 121 148 126 158 92 95 136 111 155 162 205 160 77 138 167 116 178 168 124 149 182 128 157 177 64 159 167 152 171 176 99 132 160 141 198 113 212 239 183 70 154 58 189 188 103 160 152 164 114 143 198 197 206 174 221 177 57 90 75 191 175 166 167 151 148 147 164 163 63 114 120 160 125 131 146 124 188 161 121 159 164 200 152 210 126 95 100 87 98 126 180 184 73 165 97 65 114 110 130 153 108 118 74 177 196 185 164 135 177 182 163 191 156 163 126 85 113 157 150 149 81 216 59 126 95 125 24 196 163 153 104 138 229 167 182 191 204 151 211 157 172 170 183 170 150 151 178 206 141 189 142 41 169 144 215 115 132 226 111 85 58 185 156 181 221 188 145 91 202 190 205 194 168 223 178 155 64 50 55 121 158 137 166 210 172 119 78 164 179 104 175 56 138 113 98 137 114 115 164 193 125 100 75 42 95 125 125 116 134 103 161 175 148 159 198 72 150 147 197 188 171 119 117 165 98 148 52 128 138 133 177 64 77 102 120 180 99 153 110 159 185 136 230 139 98 70 123 64 159 143 193 167 188 184 84 107 91 167 134 187 189 100 142 161 135 173 134 89 218 96 213 183 185 127 239 104 203 202 140 70 110 41 107 193 98 38 143 129 57 48 71 128 49 153 190 154 141 144 109 186 127 96 30 97 142 119 194 147 153 142 129 72 208 152 197 191 131 197 168 168 147 47 172 156 191 173 117 171 66 106 111 164 169 164 213 135 52 94 88 72 30 185 162 166 32 29 9 66 142 166 110 87 139 137 179 182 195 131 190 155 154 199 121 81 130 72 54 111 146 113 107 84 171 81 90 214 170 179 147 115 110 184 64 165 185 143 202 205 114 193 150 155 129 195 53 195 136 143 230 180 174 144 152 123 181 129 189 116 192 236 172 162 131 168 93 135 45 167 152 145 141 152 96 127 100 142 96 226 179 126 161 170 182 98 202 206 146 153 130 73 159 191 113 164 47 146 157 112 182 188 94 205 144 156 163 204 150 154 205 152 159 112 141 169 150 166 105 145 160 115 167 161 174 164 167 252 95 124 176 143 165 186 120 68 99 186 103 142 194 172 71 196 118 100 159 177 108 157 220 110 154 162 59 177 177 117 181 226 108 59 151 117 223 112 148 116 191 124 235 141 149 132 140 160 170 203 178 199 137 120 132 79 146 45 198 198 52 83 147 154 163 227 141 107 55 67 181 153 162 159 214 93 102 82 147 134 64 178 196 180 139 207 160 56 29 182 87 159 198 153 100 58 224 145 133 80 182 187 167 123 150 182 169 141.61518987341774
146 97 177 113 100 180 84 108 154 192 163 142 197 205 191 69 136 150 143 147 115 171 167 172 131 166 169 93 195 143 190 166 138 143 146 172 149 133 93 49 40 142 132 195 166 149 144 183 201 179 127 107 186 110 69 191 121 106 87 150 81 108 209 173 72 227 157 101 117 177 121 81 137 173 143 95 180 190 167 165 114 127 169 227 197 187 170 102 199 146 153 144 119 139 97 153 164 80 50 85 80 148 212 219 126 142 183 155 87 75 158 175 42 46 110 48 94 101 191 212 122 190 128 86 222 100 139 121 109 161 195 184 194 144 150 39 127 86 130 160 199 161 66 159 128 144 170 137 176 130 144 141 146 198 210 128 165 100 178 195 193 143 127 153 197 115 202 182 136 163 173 152 108 126 120 99 142 171 114 94 184 95 148 125 49 131 141 160 177 116 118 183 40 13 196 171 118 99 71 157 171 166 192 226 95 144 169 129 144 113 157 88 100 146 117 155 160 204 168 77 146 181 119 180 177 130 146 178 135 158 165 65 160 172 153 158 181 106 121 162 135 194 119 201 241 186 80 153 64 202 175 110 146 158 167 119 141 205 204 198 171 225 183 54 99 78 182 171 167 178 148 149 140 162 177 66 120 124 170 134 118 157 142 197 146 115 153 178 207 152 217 126 100 99 98 91 132 194 193 72 161 103 63 122 105 143 151 118 116 75 172 207 197 166 132 174 183 159 189 149 152 121 78 113 169 171 149 86 207 59 129 94 125 22 198 174 149 93 131 224 158 189 192 207 149 213 165 172 180 193 164 154 168 178 216 138 193 146 32 163 142 223 115 126 228 115 96 63 182 159 185 208 192 145 98 196 184 193 189 161 212 182 155 75 52 54 128 170 137 171 212 169 114 92 159 169 103 188 53 135 112 102 141 118 121 166 202 129 98 78 39 103 127 123 118 133 110 156 179 145 160 208 84 147 142 186 178 170 113 129 156 99 151 60 133 145 147 176 67 80 110 134 194 104 143 108 168 186 131 226 143 99 72 114 55 162 133 195 168 187 173 92 109 102 180 141 197 194 107 143 156 143 178 133 91 223 98 216 167 177 124 215 103 199 214 151 76 115 41 105 203 89 40 129 133 61 52 75 132 59 157 195 157 138 146 116 176 145 101 27 95 150 128 191 159 162 141 137 74 199 139 206 191 134 186 170 162 161 58 169 155 195 191 122 174 71 107 108 169 162 163 215 137 58 92 98 73 38 184 171 171 29 21 11 63 147 169 116 81 142 141 169 157 197 126 188 163 148 208 124 85 132 79 63 115 156 123 106 93 164 84 98 220 187 182 147 118 109 189 62 171 178 145 201 206 118 187 141 164 130 194 48 189 138 160 226 192 163 141 157 134 183 129 197 121 199 235 179 163 138 160 97 143 50 164 152 157 146 142 106 130 92 148 100 215 185 129 148 173 189 109 196 202 133 145 133 77 171 187 114 173 58 152 159 119 192 178 100 211 146 153 160 203 154 146 189 152 152 119 148 180 150 168 109 148 154 122 167 167 184 163 177 248 93 125 167 141 150 183 120 72 93 191 114 147 180 165 74 205 116 100 165 173 99 163 208 113 160 174 60 174 166 123 176 212 101 69 154 127 220 103 153 109 184 122 225 147 171 138 150 161 173 194 175 198 141 128 128 74 138 46 183 187 52 75 141 159 164 222 140 102 62 70 179 167 147 166 208 92 104 82 136 135 72 162 185 181 139 209 148 58 30 187 90 158 204 157 109 63 215 156 142 81 187 178 160 117 146 181 165 143.0506329113924
152 90 172 110 106 179 92 111 149 197 148 152 200 186 178 77 136 151 141 144 121 170 165 178 137 166 171 98 196 151 197 182 141 144 154 161 156 124 91 57 37 135 125 191 164 152 137 176 204 168 125 108 175 110 68 188 127 110 84 164 79 104 201 158 84 214 170 110 130 171 115 76 149 172 155 96 161 181 169 176 113 134 158 219 201 180 177 114 199 134 153 141 124 142 92 149 177 83 55 82 81 155 210 221 142 144 181 173 85 83 153 188 39 51 119 49 105 104 179 219 123 195 128 89 202 107 136 112 120 156 179 183 180 154 160 45 136 82 135 139 188 170 72 166 123 152 165 137 193 138 147 135 138 201 197 136 175 103 182 191 177 149 120 159 187 113 200 188 136 171 175 142 114 124 112 108 156 165 109 100 180 90 155 142 57 136 147 157 174 124 121 182 40 9 207 180 114 105 79 164 174 167 181 224 99 156 163 118 144 107 148 85 100 158 114 147 168 208 166 70 150 167 124 172 199 125 146 172 138 159 145 68 142 186 157 156 185 111 118 158 128 198 113 198 253 192 88 166 74 204 161 111 141 157 188 119 137 200 198 188 170 230 193 57 109 84 170 179 177 193 145 152 139 161 169 67 120 127 173 149 111 167 140 197 142 116 153 176 193 168 218 130 108 96 106 101 144 196 189 74 149 111 69 132 109 151 156 128 119 69 173 192 194 162 133 184 186 154 192 138 149 127 80 114 167 181 150 92 193 63 121 96 124 21 199 165 147 94 128 210 144 188 203 220 150 204 169 168 184 181 167 148 171 181 212 132 195 146 32 169 125 207 113 127 233 122 104 62 182 155 192 207 183 134 106 195 169 188 176 164 206 183 157 77 66 56 130 174 126 168 203 172 113 90 152 168 107 202 51 136 119 98 136 122 119 162 216 118 104 77 41 105 132 134 121 125 113 159 189 153 155 214 89 139 144 173 176 178 112 144 153 105 156 66 137 151 156 183 62 86 116 138 205 111 145 109 170 201 132 224 139 100 75 108 56 166 130 192 164 180 169 101 107 109 181 144 204 194 109 144 158 145 183 130 88 228 96 209 152 167 116 210 109 197 222 154 74 113 44 105 198 84 40 129 137 63 57 72 126 67 162 191 166 116 143 127 162 161 114 30 98 159 136 198 158 161 136 141 75 188 142 207 192 138 183 167 153 160 58 170 157 187 196 120 169 78 113 106 165 165 163 197 139 59 99 102 81 48 179 175 176 28 19 12 58 147 165 117 89 145 150 163 155 210 122 198 164 143 198 121 92 137 84 66 113 174 125 104 98 172 91 112 220 179 182 153 127 121 196 66 169 172 142 196 209 114 180 144 169 118 189 52 188 142 168 215 192 165 137 157 142 175 138 194 120 195 219 184 160 134 143 100 143 60 160 162 159 151 145 113 127 90 147 103 209 170 128 144 169 194 121 195 205 130 141 135 82 172 183 116 179 63 152 162 109 204 181 97 211 138 152 157 196 154 137 185 155 151 112 144 185 159 157 101 156 154 134 163 152 176 160 177 249 97 129 175 144 135 178 126 76 104 202 118 153 182 162 73 212 120 91 176 173 89 167 194 123 177 180 61 171 172 114 171 201 96 78 163 133 215 108 162 110 171 122 220 149 185 143 145 174 172 184 169 208 141 139 142 69 135 50 176 183 54 76 121 172 160 225 137 105 65 82 170 173 141 159 207 98 101 86 136 136 70 152 177 187 134 211 149 59 28 189 97 155 212 163 111 69 208 167 144 85 184 179 160 112 146 177 154 143.60759493670887
140 93 166 110 109 174 88 109 149 200 127 157 196 187 171 80 137 150 152 137 133 173 157 177 146 169 166 100 189 158 190 189 142 143 156 150 158 124 100 58 39 146 128 189 158 151 143 175 186 169 119 112 167 116 60 192 145 104 87 172 69 104 185 154 89 205 191 115 133 171 104 76 147 179 165 107 146 175 167 177 117 140 156 214 193 163 188 110 180 128 160 139 134 141 96 145 180 83 60 91 77 168 212 212 158 141 182 179 86 92 149 194 41 49 126 47 108 109 171 225 110 181 131 94 192 124 136 117 126 147 173 186 168 145 155 49 132 86 151 122 179 163 80 164 118 148 151 145 189 150 162 131 142 190 190 135 168 105 175 182 166 158 116 162 171 113 196 188 129 178 172 138 123 119 102 103 156 162 106 108 173 84 164 142 63 137 160 158 170 127 141 182 35 9 216 176 111 108 86 162 172 169 166 212 99 157 166 115 142 104 146 84 107 169 111 141 170 207 167 69 153 163 126 162 196 131 136 173 148 157 138 73 128 190 168 146 179 113 115 152 126 185 115 189 252 181 90 169 74 202 154 116 142 147 180 125 144 191 201 185 164 232 191 50 111 86 155 178 180 192 142 164 142 156 166 78 132 133 179 152 110 177 154 184 138 121 162 175 185 168 209 134 108 103 119 107 148 187 185 82 148 125 72 125 109 168 162 137 124 74 177 186 201 162 123 188 195 164 189 127 149 125 82 109 180 197 150 84 186 63 106 104 129 17 198 167 132 98 133 193 134 183 218 232 152 205 164 161 174 165 186 154 172 169 206 129 192 154 30 161 122 217 117 126 229 109 103 63 194 163 192 197 172 131 112 207 170 177 157 166 198 187 162 85 69 54 138 180 128 172 194 172 119 91 143 159 119 191 45 150 120 105 140 117 120 158 201 125 109 73 35 104 138 147 116 120 117 169 184 158 152 223 104 126 141 162 176 178 119 145 152 106 157 68 143 158 162 182 65 87 117 135 196 107 146 113 179 188 133 240 143 102 84 103 55 162 126 189 167 165 169 100 109 109 186 144 188 197 116 138 166 144 181 127 87 221 103 198 150 149 114 213 110 190 228 146 68 113 46 100 192 88 38 119 145 66 63 69 126 73 175 201 170 120 142 123 156 166 115 33 101 166 147 189 165 162 141 139 80 180 140 210 188 149 171 169 151 162 67 172 144 187 196 121 168 78 113 99 169 170 164 187 134 59 101 104 87 57 176 185 173 26 15 15 60 153 166 112 89 149 153 157 155 193 131 206 171 142 186 122 100 133 92 64 113 184 133 113 120 182 99 113 217 182 181 149 137 138 195 69 183 164 149 199 207 124 161 140 180 116 181 54 196 146 165 210 202 152 131 156 154 178 139 204 125 187 214 187 155 137 141 101 129 71 148 155 155 146 132 127 127 98 138 100 201 177 133 142 172 197 124 189 195 134 144 132 90 180 182 119 180 60 137 168 112 207 167 110 215 135 148 154 188 151 123 170 147 152 112 146 195 160 157 103 172 161 141 162 160 182 166 179 233 105 126 164 131 120 168 125 81 107 214 122 159 183 159 71 211 116 94 185 178 78 163 184 114 166 174 66 163 158 125 154 204 101 83 171 142 200 117 168 106 164 119 213 155 192 146 143 189 173 177 161 213 144 148 152 66 143 56 173 178 58 70 121 176 153 217 137 97 71 85 162 165 142 162 208 101 109 82 131 134 76 141 168 198 125 201 138 67 22 187 96 157 214 174 112 76 202 173 145 89 185 182 148 100 149 184 142 143.54177215189874
148 99 173 106 106 162 92 119 148 196 130 163 191 179 170 81 140 149 167 139 143 165 145 176 139 170 161 106 192 153 194 189 143 144 160 144 169 126 109 61 46 149 133 188 163 147 147 154 178 172 112 117 159 118 58 184 168 105 81 177 79 100 184 154 100 193 202 122 130 163 106 82 144 183 178 103 144 174 167 196 111 135 158 200 186 155 199 109 176 124 162 140 137 133 97 153 176 80 64 87 86 160 213 209 164 135 178 180 80 91 145 195 41 52 135 45 111 102 155 211 105 182 143 108 188 129 131 121 137 144 151 174 172 148 153 61 132 83 161 98 163 168 79 156 116 141 143 141 189 166 165 135 145 175 182 135 155 100 177 167 157 164 112 159 165 110 195 184 126 178 170 147 122 115 101 97 170 161 108 125 177 80 164 144 77 141 159 163 164 132 145 188 34 10 210 179 105 113 96 161 182 168 159 213 109 158 171 116 134 103 134 78 114 172 112 143 179 207 168 76 155 164 120 155 208 134 130 173 147 140 130 71 124 184 172 144 183 120 111 140 123 173 109 187 259 181 90 166 70 212 158 136 138 148 183 125 144 185 203 180 161 220 193 52 113 91 145 165 174 205 140 160 134 154 165 84 127 139 175 152 105 176 158 166 137 117 176 183 162 150 191 146 101 109 129 121 154 182 186 89 144 131 77 120 115 182 170 138 126 86 175 173 201 157 116 184 206 171 173 118 143 131 87 116 183 187 155 81 189 71 99 97 134 15 199 172 132 100 126 186 134 171 207 220 158 203 166 154 167 154 180 155 164 171 197 118 175 151 31 154 116 206 114 126 215 109 103 60 183 161 196 182 149 121 115 198 167 176 153 160 203 189 161 86 79 56 135 181 128 181 196 167 124 104 152 150 120 191 43 154 119 112 143 122 133 144 189 126 112 75 35 115 153 148 121 114 124 174 180 153 148 227 115 130 133 149 167 170 119 143 155 106 159 77 149 160 167 184 65 85 119 145 195 114 146 118 180 175 145 239 140 110 89 97 52 157 145 182 164 163 157 105 112 110 187 148 191 202 113 132 170 140 173 125 87 215 119 194 161 140 113 200 112 182 232 162 68 116 50 102 177 86 38 112 151 71 70 76 135 85 187 202 174 123 148 127 160 163 125 39 104 167 156 184 153 158 137 141 79 170 142 198 172 157 173 166 150 171 67 178 138 185 188 121 162 71 113 96 179 172 159 173 137 65 109 109 94 62 181 183 171 23 14 18 54 146 175 113 86 149 161 153 153 193 135 194 183 138 186 131 101 142 92 69 109 194 140 115 133 198 109 123 210 177 178 152 146 148 191 67 177 161 147 196 206 125 151 131 187 110 184 53 196 137 164 191 201 150 123 151 152 173 135 211 129 178 189 205 153 138 129 110 134 79 138 149 161 147 133 143 125 101 137 100 196 176 138 140 173 213 134 189 179 131 136 131 94 194 162 124 188 63 142 175 118 195 176 105 210 131 147 157 176 149 121 161 146 149 110 147 192 160 163 99 188 159 151 156 159 184 171 182 218 103 124 149 126 116 166 131 93 115 209 129 162 179 153 74 193 127 102 192 190 65 172 178 126 169 179 71 157 160 134 162 193 95 84 186 154 203 114 183 103 170 125 206 177 197 141 137 180 171 165 137 211 139 161 160 63 141 62 157 176 61 73 107 166 147 212 128 101 75 89 151 175 143 154 200 89 112 79 127 141 82 138 155 199 115 186 135 74 19 170 99 151 210 178 120 78 200 173 141 105 183 182 145 103 157 186 127 143.273417721519
152 104 179 102 106 156 94 126 143 185 131 161 187 171 155 91 142 150 177 137 146 151 138 172 139 167 160 104 186 147 191 175 150 143 169 137 171 141 121 65 52 151 142 190 167 146 145 139 172 160 110 120 156 119 56 173 173 108 82 179 73 111 182 156 102 182 199 132 129 167 104 83 143 178 188 102 142 163 173 190 119 138 157 179 177 149 198 105 163 123 152 132 142 130 103 156 179 73 70 88 89 157 210 194 186 126 173 185 80 96 146 187 43 51 140 46 117 97 142 205 98 175 149 124 179 128 125 116 136 140 130 172 175 147 151 62 143 92 167 87 151 166 87 141 112 143 129 140 184 160 170 127 149 158 169 138 153 103 181 150 143 172 113 156 152 102 191 183 118 168 172 141 118 117 102 98 177 148 110 127 166 86 172 151 92 142 167 162 155 131 151 191 38 10 212 182 105 124 103 170 191 178 155 220 121 157 170 116 123 101 133 79 119 175 113 144 185 213 164 78 157 166 113 154 223 134 127 168 143 136 130 76 120 187 160 137 173 129 106 132 120 169 115 174 249 177 86 170 74 205 150 149 144 141 165 129 144 175 202 174 156 215 203 50 114 87 143 156 173 215 130 152 129 153 172 98 120 139 172 141 112 173 165 158 135 123 179 188 152 152 179 146 109 106 132 128 157 187 186 102 144 144 82 130 117 201 177 149 121 93 176 165 193 156 107 193 203 168 171 115 134 138 84 118 190 184 151 81 178 82 102 101 133 14 186 180 134 101 125 178 144 163 219 204 162 192 175 151 166 149 181 151 164 165 187 118 173 164 26 162 125 203 110 137 202 112 109 66 186 161 188 169 136 112 117 183 160 168 147 151 199 188 155 92 80 59 138 177 125 182 185 165 124 109 152 150 118 191 46 147 120 122 150 124 140 137 186 127 110 67 36 121 160 148 117 112 123 177 183 151 148 223 122 131 137 140 153 164 115 151 161 105 159 82 168 166 180 190 69 93 116 156 187 107 140 128 173 166 156 230 142 113 89 90 49 159 152 178 168 154 141 107 113 113 184 146 192 190 114 138 181 137 170 121 78 205 128 188 159 130 109 182 116 180 229 170 70 128 50 102 168 87 36 109 161 74 71 82 133 101 188 209 161 129 151 134 156 158 119 44 105 159 163 176 147 151 127 146 81 168 142 216 165 157 166 160 146 167 75 178 130 176 193 117 160 72 108 83 181 169 157 163 137 69 110 118 102 69 182 177 167 22 12 22 51 143 181 114 87 158 169 150 145 194 134 180 180 128 175 128 112 143 105 75 116 202 150 116 144 193 117 120 213 174 190 154 164 156 179 61 177 170 150 194 203 129 139 127 192 106 180 62 195 130 166 176 201 137 127 145 154 164 133 212 139 170 168 196 142 133 115 119 128 92 127 151 165 145 130 140 119 107 145 102 178 167 143 126 162 204 140 182 179 124 139 138 88 198 152 132 193 71 140 172 117 198 190 102 196 125 138 150 170 135 110 165 163 148 111 138 188 142 162 96 185 160 172 148 163 185 159 170 195 109 137 149 116 98 161 140 96 118 200 134 167 160 150 71 187 128 100 187 185 67 169 163 117 157 186 76 148 161 137 160 178 94 83 188 167 203 109 190 105 176 133 193 183 199 153 128 172 170 156 129 190 157 165 176 61 144 68 154 170 63 68 100 172 155 203 132 111 83 93 129 172 139 145 202 88 118 76 132 150 82 134 148 189 108 170 127 74 20 171 105 144 206 179 133 77 189 166 149 111 182 187 144 109 153 171 123 142.41645569620253
152 115 175 99 115 160 97 135 141 175 124 158 182 154 149 96 134 146 182 145 137 137 132 161 136 156 164 106 189 141 194 185 152 148 186 137 168 139 128 62 55 156 131 185 164 146 133 125 162 162 104 128 159 111 61 160 164 112 81 175 78 116 170 147 109 173 205 141 143 161 98 89 148 165 193 107 132 156 167 178 122 149 153 165 168 137 193 106 162 120 147 120 143 132 104 159 165 73 79 88 92 152 205 194 193 119 171 183 88 95 139 192 48 59 143 48 128 95 134 209 96 173 150 129 177 128 115 123 141 145 129 161 174 151 151 65 142 91 175 74 131 175 95 136 111 148 122 123 193 149 169 139 142 155 172 138 159 98 169 148 131 173 119 144 139 105 192 187 113 168 177 138 129 123 100 103 179 147 104 130 173 88 157 156 101 148 181 175 156 138 164 183 43 13 209 167 105 123 106 163 180 172 151 219 119 152 169 113 128 93 113 77 119 175 115 151 180 203 167 79 150 172 114 141 203 130 121 152 129 138 123 79 131 189 159 129 172 141 100 132 110 163 114 175 240 169 88 166 87 204 131 142 138 134 164 124 147 156 201 166 161 213 202 45 117 85 135 144 175 199 122 148 122 151 170 103 116 147 164 135 116 162 181 153 128 120 175 186 146 154 169 160 106 111 125 131 156 194 178 96 144 140 84 139 119 208 175 160 125 90 179 150 197 150 104 191 189 173 174 109 135 135 81 112 188 180 149 88 168 85 95 109 136 12 190 182 146 99 122 174 155 156 210 181 157 175 182 145 161 140 188 145 165 156 170 109 156 161 22 163 122 180 109 138 191 114 119 66 184 158 189 161 127 111 121 158 157 158 147 159 191 182 151 98 75 69 134 166 120 181 178 168 128 106 144 149 122 192 51 145 127 124 155 134 143 134 180 133 111 64 33 126 162 159 122 97 137 184 181 147 146 208 132 125 132 123 147 160 117 159 155 106 147 74 181 170 170 192 66 88 116 168 190 108 136 132 178 155 152 223 144 110 86 85 50 156 151 176 174 150 136 120 113 117 176 157 201 184 112 141 186 134 158 113 77 200 129 185 154 122 108 159 120 167 215 185 64 129 55 109 173 86 36 103 172 79 74 79 131 109 186 204 163 131 152 133 144 166 118 56 102 154 173 160 147 141 113 156 73 165 142 219 157 155 156 162 132 176 88 177 128 173 207 120 154 66 116 78 179 171 154 162 136 72 113 128 104 77 165 161 165 20 14 25 49 146 170 110 79 158 172 143 147 190 130 182 170 121 163 140 115 143 115 78 130 207 146 118 148 183 122 119 199 180 183 149 177 168 178 58 165 160 154 181 199 135 121 127 191 103 175 64 196 130 160 162 199 122 129 141 153 160 127 213 151 161 153 189 142 123 111 124 117 95 128 149 176 140 132 149 115 108 145 116 173 169 138 120 148 196 143 174 169 120 137 143 90 188 145 137 201 68 122 175 107 190 187 101 189 124 128 150 164 138 111 162 165 138 110 139 186 146 166 92 179 158 187 143 160 177 154 167 174 118 133 139 111 91 150 139 113 123 193 134 171 162 146 72 174 121 100 186 175 68 175 152 120 152 188 73 147 164 130 161 173 95 94 198 176 211 108 187 111 175 141 185 192 209 152 122 173 171 155 121 189 150 169 184 62 133 78 147 169 64 79 94 162 158 198 135 116 98 101 123 169 144 138 183 87 122 74 137 143 89 122 145 181 107 160 130 77 19 153 104 145 204 188 135 84 172 175 158 118 188 193 139 114 164 166 113 140.9873417721519
140 121 176 100 120 157 97 138 144 167 134 163 177 140 141 102 144 158 174 143 130 141 132 161 124 150 165 110 182 142 191 192 161 140 184 130 170 138 137 66 53 152 132 172 156 140 129 110 151 146 108 135 162 112 63 164 172 113 87 168 72 115 148 148 114 161 209 139 129 146 103 90 157 158 195 112 127 155 167 178 131 161 150 154 159 137 193 104 161 114 146 117 147 132 109 162 157 75 87 90 102 141 200 193 188 114 166 177 94 88 145 185 55 61 142 48 136 89 127 205 104 171 154 133 163 121 112 128 147 145 123 151 168 157 143 69 146 92 180 65 121 168 105 138 106 149 116 128 192 144 182 143 144 144 165 145 151 101 167 142 115 176 131 134 125 102 193 184 101 166 186 131 135 127 103 98 185 142 104 140 170 82 147 159 103 148 181 175 147 146 171 182 48 18 193 167 92 122 117 169 177 170 161 213 116 147 165 121 121 96 104 75 125 162 117 144 182 201 165 96 147 157 111 139 186 125 118 134 132 133 110 87 139 177 148 124 164 150 96 124 101 142 125 162 228 152 102 158 92 208 124 133 123 119 156 130 146 149 199 160 163 217 188 39 135 86 129 135 170 200 116 149 116 146 165 109 119 143 164 136 126 169 199 150 123 116 174 190 146 157 171 167 108 121 117 137 150 191 176 97 143 145 91 154 120 205 172 165 127 91 175 136 187 132 104 182 175 154 172 104 138 152 80 116 192 173 151 86 144 87 93 115 138 12 179 178 147 99 120 166 141 160 202 159 151 173 165 140 147 136 193 147 164 155 164 107 141 158 18 162 119 177 110 150 175 119 119 61 180 160 181 140 114 111 119 149 155 157 133 153 170 183 149 105 80 62 136 153 114 176 169 164 133 113 138 145 126 191 47 142 131 126 146 150 148 125 167 129 107 67 39 132 167 164 115 94 140 178 181 140 150 196 136 121 132 118 143 157 121 162 154 117 134 78 199 177 163 190 73 87 116 164 183 108 133 136 183 143 147 211 145 114 78 81 52 152 142 166 172 147 124 130 116 120 175 160 199 170 119 132 192 129 150 108 80 187 133 169 143 114 111 147 123 167 208 186 64 131 60 116 164 90 38 101 174 83 80 84 130 117 185 195 169 137 149 143 132 157 127 68 111 159 173 167 147 142 111 159 68 163 145 206 158 157 161 152 125 172 89 173 126 172 205 119 148 67 124 74 183 166 157 154 134 83 114 133 104 87 159 164 157 20 15 29 46 160 179 115 83 160 162 144 149 187 116 182 175 120 165 144 124 139 115 96 143 216 143 117 153 170 139 125 189 181 181 150 177 167 180 54 162 143 140 177 194 129 113 124 175 96 164 74 192 124 167 148 193 110 136 133 153 167 118 206 157 152 141 186 141 121 107 129 118 98 132 128 167 130 134 149 109 99 147 124 171 161 139 115 144 187 146 173 156 120 142 156 86 177 131 140 207 73 120 175 101 183 177 113 187 120 126 149 150 134 110 158 174 131 121 132 178 139 168 96 175 164 204 137 151 176 154 166 158 115 131 146 108 89 148 142 122 136 199 140 176 159 139 70 168 113 106 184 164 69 169 152 122 149 194 81 130 160 120 157 159 94 99 202 188 203 103 185 118 174 147 179 191 199 146 116 165 171 150 110 181 158 173 187 69 140 87 135 158 77 86 87 152 159 175 134 126 107 100 114 168 141 128 183 85 129 80 136 139 97 119 128 183 99 151 118 75 18 147 100 136 205 182 141 90 161 170 160 133 196 179 143 111 161 157 106 139.3860759493671
128 123 167 103 124 139 93 136 139 161 138 150 170 137 132 112 156 174 179 143 119 128 126 151 117 154 156 105 175 134 169 201 159 130 205 117 167 146 135 71 49 151 123 153 150 138 134 95 147 133 114 152 156 116 68 160 166 111 85 174 76 125 149 136 125 154 216 144 132 133 100 91 166 144 192 119 125 149 168 173 127 165 144 146 165 146 190 103 165 115 140 114 148 136 109 158 151 78 100 88 105 141 205 172 194 110 160 175 101 93 133 190 65 60 146 43 142 87 120 190 100 170 160 137 143 125 114 128 155 146 113 150 163 158 134 75 148 95 183 56 119 165 121 136 105 148 102 122 199 138 178 154 133 142 152 149 146 99 159 134 112 186 131 129 115 102 183 181 103 155 189 130 142 133 104 94 184 142 101 145 162 76 144 156 119 151 174 165 138 150 176 174 47 19 186 174 93 123 124 170 175 174 159 193 114 144 154 114 118 94 95 81 127 160 116 129 176 183 159 99 153 153 108 131 184 118 124 130 133 132 100 87 149 161 142 126 157 168 94 115 92 139 134 148 207 142 106 171 95 203 128 137 112 117 148 132 138 144 192 151 168 210 185 40 145 89 115 134 158 194 106 149 113 130 159 119 127 148 158 135 123 174 212 143 113 111 164 187 139 159 156 175 111 127 110 149 143 179 173 97 139 152 97 153 121 185 169 169 128 99 162 126 181 122 103 170 166 148 172 103 133 154 80 127 181 171 151 93 135 100 89 113 153 13 172 173 154 98 117 155 140 152 196 153 148 168 162 127 146 141 177 154 154 158 153 108 133 161 18 163 112 166 103 158 169 122 124 59 179 160 174 131 111 107 127 141 149 159 127 144 168 174 143 104 84 65 134 136 112 168 159 147 144 116 145 142 121 195 41 145 133 134 142 155 145 124 155 129 107 72 41 135 172 177 107 94 144 178 188 140 144 188 133 126 135 119 129 146 137 164 151 133 131 77 196 178 152 180 77 83 116 159 184 105 130 133 182 141 140 207 140 123 83 73 49 151 137 162 163 140 110 134 117 122 161 164 209 167 105 127 185 136 147 99 76 172 145 152 139 109 107 132 126 171 196 193 67 135 60 107 160 100 41 101 178 86 89 85 135 124 183 188 169 132 150 155 127 159 131 81 106 146 169 165 152 128 95 160 70 151 140 203 153 172 163 138 116 162 99 168 112 162 206 122 148 62 121 75 172 162 164 141 129 87 115 139 119 86 159 154 162 19 17 30 50 155 167 112 85 159 160 142 138 187 117 169 166 104 154 144 129 139 113 103 154 210 145 124 158 158 140 130 184 174 168 145 187 180 180 50 146 133 147 163 187 141 99 119 175 85 153 79 185 122 163 132 178 103 145 123 159 164 121 195 160 139 129 178 130 112 112 130 120 101 118 118 157 131 133 149 106 95 147 129 161 154 129 120 143 173 153 167 155 120 144 155 91 173 114 145 196 77 120 189 107 168 181 116 176 119 135 141 139 135 115 141 169 123 129 136 185 137 167 103 181 163 206 127 153 160 154 155 142 117 140 145 111 85 142 135 135 133 184 141 167 140 142 73 159 113 116 176 145 68 164 142 128 145 189 82 115 149 115 149 150 101 104 208 187 181 104 192 115 172 150 173 196 202 150 120 178 168 139 98 178 158 179 191 67 148 95 123 146 83 90 79 150 153 170 127 137 113 109 110 160 134 116 169 77 124 77 135 137 101 112 125 169 99 137 107 77 17 136 110 138 192 169 147 102 149 178 169 138 192 164 122 97 154 144 101 137.20506329113926
136 120 152 104 124 129 93 145 136 148 137 158 159 119 129 118 149 185 177 147 117 114 123 151 117 147 153 106 169 131 161 204 157 137 225 116 167 141 138 79 57 148 122 146 144 136 138 81 140 128 118 163 162 112 69 148 163 113 90 164 76 128 151 134 145 132 219 157 132 120 95 94 173 141 180 126 123 132 160 166 127 162 139 124 164 133 191 105 162 120 130 100 166 140 119 148 151 75 113 90 107 139 208 173 196 99 151 174 104 92 132 190 68 68 146 48 130 86 117 181 95 177 151 144 126 121 117 126 157 133 106 142 148 165 121 83 144 102 187 53 107 163 130 130 95 153 83 128 183 129 165 155 133 136 147 148 150 95 156 124 98 179 134 129 94 108 181 178 96 155 195 137 148 138 114 93 180 134 102 144 166 72 137 166 132 150 168 161 137 143 182 166 47 26 183 174 86 119 131 185 168 171 147 178 124 136 134 113 120 91 95 78 123 172 120 115 165 165 149 104 153 137 103 123 181 116 116 123 143 126 102 90 162 165 135 123 139 180 84 106 85 119 142 139 198 136 111 162 110 207 133 127 99 111 145 132 129 131 185 144 162 199 188 41 160 92 102 140 157 181 96 144 106 125 160 120 127 144 150 130 120 169 218 136 102 104 149 190 129 155 151 184 108 133 103 155 150 162 161 105 136 154 109 148 124 194 165 188 140 98 166 110 173 118 108 155 153 142 171 102 132 154 78 128 174 158 148 87 121 108 85 119 152 14 175 166 147 100 117 137 133 147 182 140 138 160 158 123 136 132 165 159 148 150 140 111 129 165 19 152 105 154 108 151 156 128 129 54 173 152 169 123 99 106 121 142 150 145 119 138 161 172 139 109 85 62 129 131 106 152 165 140 150 120 141 137 114 177 31 139 146 143 143 160 143 111 150 136 112 79 39 132 176 186 106 88 145 181 195 135 150 188 139 127 133 113 118 137 134 156 147 140 127 78 209 175 142 173 77 80 127 163 179 105 133 124 174 123 137 188 140 122 73 65 47 147 128 158 161 126 104 137 115 119 162 158 211 163 119 118 177 125 125 98 81 159 150 149 130 92 103 124 122 146 190 192 73 141 58 116 150 113 40 96 179 102 99 88 133 131 167 193 170 142 150 162 117 160 135 89 93 139 168 169 139 127 89 156 72 150 138 190 140 175 157 138 105 158 100 163 113 156 189 119 139 64 131 79 158 156 154 131 137 91 120 150 133 85 160 147 158 17 17 25 50 154 159 117 94 156 159 146 131 181 119 158 154 99 152 144 134 143 116 110 146 208 143 120 164 149 128 146 167 174 157 144 192 181 169 49 141 117 132 159 177 144 90 117 169 85 148 77 184 127 157 124 175 99 158 121 153 157 122 191 163 127 119 179 118 117 108 144 128 102 108 115 156 124 128 141 103 91 157 123 140 153 120 122 129 172 151 156 138 124 154 173 90 154 95 144 181 85 129 198 103 159 186 120 150 108 140 135 129 137 114 127 152 126 131 135 173 140 172 104 181 154 209 124 146 152 154 150 134 121 142 139 116 86 141 130 147 146 172 142 164 131 140 82 148 108 126 170 141 70 168 130 131 137 180 81 101 145 113 140 131 108 107 188 204 169 100 187 112 160 148 149 202 202 150 117 188 164 128 95 172 172 167 192 71 144 99 120 135 84 81 78 142 161 156 133 134 119 112 106 146 121 108 169 79 129 76 127 144 109 102 117 157 89 126 97 81 18 134 114 132 182 174 143 109 146 171 172 135 197 154 117 96 152 131 106 134.62278481012658
143 118 139 95 124 126 96 148 129 140 131 152 147 101 119 123 151 177 170 151 111 102 124 138 109 139 148 111 164 136 147 199 156 127 232 117 178 136 143 74 60 144 121 131 118 138 142 68 127 122 108 171 162 114 76 148 163 105 100 154 77 136 146 132 156 124 224 155 137 118 94 94 179 144 173 127 114 135 159 153 134 153 127 118 167 128 195 109 169 114 132 90 165 143 120 143 141 84 112 96 115 135 214 152 196 94 145 172 113 96 126 172 76 67 145 56 138 85 106 181 92 173 153 147 123 124 121 135 170 129 97 134 135 162 113 83 141 110 179 50 88 162 153 123 86 145 72 117 180 132 158 153 132 130 152 146 143 102 141 114 94 177 143 127 84 110 179 174 88 153 197 140 153 145 124 92 186 127 105 155 152 66 132 155 141 155 158 158 135 137 168 167 40 31 178 170 81 114 139 192 158 167 144 168 127 132 128 108 109 88 96 85 122 161 126 114 160 157 139 110 147 136 109 119 173 118 111 119 149 128 103 91 159 154 135 119 135 178 85 100 81 116 154 134 174 117 122 162 113 196 130 122 93 108 144 125 115 117 170 144 156 192 167 42 163 96 99 128 154 170 98 147 105 117 164 131 124 145 138 117 116 164 232 119 93 102 139 177 120 138 141 182 111 136 105 153 154 154 153 107 134 160 121 153 138 183 159 187 141 102 155 101 160 107 116 146 145 142 167 97 125 144 78 130 173 143 150 87 106 108 79 123 159 15 175 150 145 102 112 131 129 148 171 131 132 152 151 121 128 124 154 157 153 142 133 107 126 152 21 150 97 152 119 149 150 127 132 56 163 157 158 115 100 115 122 137 142 144 114 129 149 167 133 114 80 72 130 123 103 150 167 129 155 128 145 134 130 155 36 134 145 146 125 159 140 103 143 137 114 82 42 140 171 195 94 86 148 179 188 128 133 184 134 139 141 108 107 129 137 154 146 138 129 71 211 180 139 164 82 81 129 165 177 107 130 127 164 115 138 183 143 127 76 63 42 156 121 146 158 124 97 140 109 118 162 150 198 159 123 116 161 122 124 100 79 144 148 134 117 88 105 115 126 135 182 191 74 139 59 114 132 114 41 94 178 110 106 94 126 142 168 181 162 147 151 159 114 153 134 93 91 142 168 165 130 118 86 148 70 144 134 176 137 185 150 131 104 158 100 157 102 147 173 118 125 70 128 72 147 149 151 126 124 94 120 156 142 84 146 144 148 16 16 25 52 162 148 116 100 144 156 143 120 170 99 158 160 94 155 143 140 136 119 117 147 204 143 122 169 140 136 153 159 180 150 151 194 182 168 44 128 110 137 148 169 134 92 121 163 84 133 81 157 137 162 114 172 92 153 126 156 150 119 190 172 122 101 175 122 109 95 150 139 104 104 111 156 111 113 141 96 96 161 124 132 149 117 125 115 157 144 144 124 112 154 172 97 144 84 139 171 84 129 188 98 149 176 117 139 104 139 122 108 131 114 125 134 132 135 130 166 126 163 97 171 156 220 127 143 152 153 149 118 118 139 141 113 86 134 130 144 141 167 150 164 126 134 91 129 102 123 157 143 77 160 108 133 139 161 84 93 136 110 128 120 110 108 179 208 152 99 178 123 144 139 130 203 202 154 116 173 156 117 80 160 180 171 186 73 138 92 111 137 89 90 79 129 162 152 139 135 134 113 95 152 123 105 160 89 130 82 116 133 118 97 110 140 80 109 94 77 19 136 125 131 173 156 155 110 130 166 163 129 182 154 104 90 146 119 109 131.61772151898735
143 119 132 91 120 124 94 156 132 127 121 156 134 97 106 132 146 173 168 151 116 89 128 133 100 137 140 112 155 152 138 193 161 125 215 105 180 139 148 75 62 142 125 127 102 139 144 63 124 107 111 180 157 117 73 133 168 110 97 145 82 130 136 123 158 121 231 153 133 116 91 93 176 136 159 133 108 128 160 148 136 149 116 104 165 122 181 110 158 103 123 79 172 140 122 149 135 85 123 97 109 138 208 138 182 90 133 161 115 93 115 151 80 70 149 63 143 94 102 177 89 157 149 155 117 125 114 131 157 116 83 132 125 151 107 85 142 109 183 43 75 161 170 120 91 152 71 109 162 131 155 148 124 126 145 135 143 104 131 102 91 175 146 127 77 107 168 158 85 143 192 137 162 144 131 91 178 121 112 160 145 72 129 157 149 148 159 144 136 139 167 168 45 40 158 154 76 120 141 185 157 170 138 153 130 124 122 110 101 81 99 82 114 163 124 107 153 143 144 113 141 117 113 115 162 122 100 112 147 128 98 109 157 150 141 102 117 182 72 90 75 105 152 127 165 108 125 154 115 180 123 118 87 108 141 121 116 112 158 137 151 181 165 38 162 94 86 122 159 161 90 148 94 101 154 132 126 158 135 126 113 174 228 108 91 95 128 182 125 122 133 180 120 134 109 145 145 152 148 108 133 164 136 152 133 191 149 175 141 102 145 92 144 100 115 128 131 137 166 85 123 144 72 142 178 137 159 97 90 118 77 118 165 18 168 144 154 101 104 127 129 133 163 123 140 137 143 115 121 114 136 165 159 141 127 101 130 141 26 143 92 134 126 153 136 123 136 59 157 151 143 110 93 110 135 135 113 135 113 116 137 164 124 124 78 68 126 118 104 135 149 125 161 140 137 131 138 128 37 140 150 159 134 159 135 98 140 140 122 82 43 146 162 207 96 87 147 177 179 124 125 170 133 150 135 97 104 121 135 151 141 136 125 80 204 171 137 157 80 78 135 175 162 100 132 144 162 96 131 177 152 127 74 58 40 153 119 137 156 112 91 151 100 112 149 147 190 158 128 114 144 111 107 92 80 142 155 127 108 80 108 101 127 130 169 191 83 143 54 116 128 113 42 90 167 130 114 91 113 157 162 173 157 150 155 153 105 148 132 97 86 135 167 157 125 112 77 150 71 136 139 160 140 184 130 123 96 160 107 160 99 150 160 120 117 70 124 72 133 147 160 115 119 99 119 155 156 80 128 135 149 17 15 28 62 165 136 108 102 145 146 128 117 172 102 153 166 83 143 158 141 135 113 124 150 186 145 117 171 135 138 163 147 179 139 152 184 178 168 36 119 105 137 136 162 129 90 121 148 78 129 94 146 134 176 102 154 89 151 127 160 137 110 182 175 113 91 169 109 110 93 149 135 105 105 110 158 100 101 145 97 102 149 127 118 132 116 126 107 147 147 127 116 107 155 173 101 139 78 142 151 81 121 181 100 141 156 113 131 101 137 106 108 118 122 123 135 131 133 122 168 114 154 88 156 159 214 119 133 136 144 138 114 118 134 141 116 83 125 129 145 146 160 150 163 126 119 92 116 108 120 148 131 81 164 106 142 131 149 85 87 142 103 123 114 102 104 181 211 133 95 160 119 144 131 121 202 202 159 115 159 137 107 75 151 171 159 192 73 134 93 98 136 99 100 77 122 151 135 148 137 146 110 77 157 107 101 145 90 119 90 107 131 120 95 104 127 77 99 84 78 16 129 138 129 163 158 163 121 115 164 164 126 171 142 97 86 139 113 116 128.18987341772152
146 116 124 86 118 118 101 156 133 112 105 152 124 92 89 130 137 174 158 154 131 82 118 131 97 135 131 120 147 148 131 191 166 130 205 96 172 134 151 85 65 136 116 114 93 130 146 52 113 97 105 176 155 116 71 129 153 117 94 139 89 120 128 118 164 112 220 160 138 110 90 92 160 139 145 139 99 122 155 135 135 145 114 89 162 119 187 109 157 105 116 66 181 145 129 137 128 88 136 103 111 139 185 125 177 87 132 142 120 101 102 142 83 78 153 71 141 99 86 164 88 151 155 156 108 129 112 134 139 105 70 116 114 157 111 82 134 110 182 39 70 153 177 103 81 146 63 109 159 132 167 139 118 122 141 127 142 114 124 95 84 184 141 127 69 101 156 144 87 140 190 146 164 151 141 88 170 115 119 164 138 71 121 159 154 148 155 134 129 139 164 158 48 48 143 152 76 130 140 183 158 165 134 148 129 118 118 113 90 75 106 75 112 167 122 92 144 126 146 112 134 102 111 108 151 121 93 105 143 123 97 106 165 141 134 93 112 180 68 84 74 91 158 112 152 99 130 164 118 176 122 111 86 96 134 123 107 108 153 128 146 167 153 39 169 97 74 117 156 151 91 149 92 106 160 149 131 161 130 126 110 171 233 99 80 94 131 174 126 115 125 180 138 137 102 142 150 148 140 116 132 160 142 158 140 195 143 166 140 96 136 79 126 95 114 121 120 124 157 78 117 140 67 140 190 138 154 107 80 125 66 121 166 18 163 130 166 98 98 109 131 133 145 114 143 131 136 102 118 118 130 158 164 132 116 99 121 138 30 138 90 123 128 150 118 127 135 62 141 143 133 107 87 99 131 119 107 128 108 103 119 155 114 120 75 66 119 106 119 127 144 116 166 147 130 132 130 127 41 142 153 159 140 154 131 94 134 139 121 85 39 149 160 191 91 73 145 166 173 123 121 161 132 143 133 89 96 127 130 150 133 130 125 84 194 175 124 157 72 85 139 166 150 102 126 139 149 85 130 174 159 130 75 59 46 156 114 121 148 100 92 155 103 115 148 152 181 151 138 111 136 112 97 90 80 138 141 116 100 79 108 90 132 131 162 208 90 148 59 104 117 115 46 98 168 132 123 85 110 171 151 166 156 143 146 148 99 152 123 112 82 119 159 146 113 117 74 144 63 123 141 142 131 168 117 124 85 156 115 152 90 146 154 118 109 70 128 70 119 137 150 110 119 99 121 154 167 74 120 123 140 16 16 27 63 161 131 108 99 146 136 115 105 169 103 140 168 85 142 153 140 129 116 137 145 181 143 113 153 127 135 170 127 160 131 156 188 177 167 38 109 102 134 125 146 125 96 117 141 73 122 95 141 127 176 90 148 81 152 127 157 121 105 176 167 102 79 166 98 104 85 142 151 115 102 95 141 93 92 147 95 103 144 118 112 106 101 131 103 145 158 109 110 100 145 172 113 133 69 142 133 83 116 180 98 131 145 128 119 95 123 92 102 118 108 121 131 132 132 117 152 103 155 86 145 155 221 107 125 127 143 129 99 110 128 131 119 84 120 125 143 136 157 143 166 114 110 92 109 113 121 140 134 83 170 95 149 129 141 95 86 135 97 117 105 98 115 168 201 123 98 150 113 138 123 115 192 189 163 107 161 133 93 68 140 172 150 195 71 128 98 100 118 106 97 71 108 142 123 140 141 155 115 74 151 104 101 134 89 121 90 101 130 129 88 87 114 78 93 75 83 15 128 146 129 163 162 171 126 109 163 153 125 154 137 91 86 135 103 106 124.50886075949367
150 113 113 84 122 114 98 143 137 108 94 151 114 80 80 139 144 172 150 155 113 72 111 131 92 127 129 133 142 160 123 176 166 112 206 87 177 123 154 83 75 124 114 114 91 108 132 47 111 92 107 177 150 117 71 125 155 115 92 127 95 105 116 113 168 104 211 162 136 99 89 91 147 122 137 148 95 111 153 125 136 150 98 77 156 107 184 111 140 101 106 61 175 151 138 127 121 87 143 106 103 135 172 114 168 86 128 137 125 98 98 128 92 82 160 74 136 107 80 165 85 148 164 163 103 126 114 145 146 103 66 101 105 147 103 79 126 104 171 36 63 146 167 98 74 151 65 107 150 138 159 135 115 111 127 129 140 118 117 94 74 183 128 125 59 99 144 151 85 140 172 142 175 154 143 91 157 114 133 171 121 76 127 170 160 142 145 131 121 142 163 155 45 58 137 144 73 129 143 194 159 157 124 143 129 115 111 110 88 79 104 83 105 165 126 84 135 123 143 110 131 88 107 109 145 115 92 96 151 123 105 109 161 142 132 87 109 180 67 85 71 84 155 101 133 89 131 158 117 165 115 109 76 90 129 119 102 101 133 111 145 152 145 43 177 99 60 120 150 150 94 144 92 94 150 158 131 155 125 127 111 168 223 89 80 85 131 167 117 116 113 188 143 142 100 145 148 141 135 117 133 165 156 176 132 189 142 165 134 98 128 66 115 94 121 102 112 117 142 71 110 130 66 134 180 133 153 114 78 133 62 121 173 22 151 129 170 91 102 92 121 129 127 109 139 119 134 90 114 119 124 149 162 121 92 92 119 128 34 135 89 110 134 152 105 128 138 73 128 128 128 104 78 89 128 108 102 120 99 95 113 142 109 124 74 72 114 101 120 121 135 112 175 152 119 124 132 126 45 149 162 156 123 149 128 81 122 141 122 87 36 147 157 178 84 72 145 162 156 108 120 153 138 139 126 85 86 125 127 145 125 133 120 100 178 172 129 140 69 84 140 165 146 94 119 136 149 78 126 158 159 130 85 61 53 156 113 115 149 86 79 160 99 102 145 156 171 148 139 105 128 110 77 85 88 123 136 109 91 68 108 83 117 128 146 193 100 144 72 112 99 106 54 91 154 129 133 89 113 177 142 175 144 138 137 153 99 146 121 121 81 114 152 129 107 107 73 142 58 109 134 135 130 159 102 125 82 144 127 140 82 143 144 115 102 68 117 69 114 130 144 99 118 99 128 148 173 79 114 113 137 14 20 27 69 147 127 108 104 142 131 107 94 155 103 129 158 88 130 158 142 124 113 151 144 172 142 106 155 122 142 160 124 146 113 151 188 172 156 39 112 96 129 122 146 125 97 108 139 70 118 92 137 122 187 81 129 79 153 123 150 107 102 162 162 88 64 167 96 99 88 132 155 123 101 94 138 82 86 152 105 107 144 116 98 92 96 131 95 133 175 101 103 104 142 169 118 132 55 139 121 83 118 160 95 127 139 128 104 92 114 83 93 108 108 108 127 126 127 111 141 102 144 95 136 145 217 97 115 126 143 119 88 112 130 125 114 87 114 127 137 116 150 129 170 98 105 100 100 115 118 143 133 86 172 83 151 125 137 101 84 137 93 109 93 88 118 159 193 116 103 148 109 129 108 103 183 180 168 106 156 132 82 65 135 176 148 203 67 126 85 94 106 116 94 72 106 141 112 138 138 161 118 68 148 98 92 123 84 121 88 92 117 128 75 82 109 71 82 79 83 17 128 147 141 150 149 165 126 104 157 154 122 154 131 87 80 126 99 98 120.75443037974684
137 117 105 93 132 118 100 127 133 104 90 144 102 69 75 153 144 168 145 149 112 70 111 124 82 121 127 135 134 155 114 158 168 100 205 78 167 127 156 88 82 119 116 109 79 100 130 43 105 80 102 184 144 112 74 122 148 117 102 110 91 103 112 117 176 97 185 150 133 88 92 92 140 127 121 147 86 104 142 121 147 146 96 66 146 110 172 121 128 90 86 61 160 144 139 137 117 88 149 117 108 132 149 107 171 86 117 130 126 98 86 121 103 91 170 84 133 110 71 164 87 144 158 177 94 125 108 134 150 97 60 96 97 138 90 81 128 102 170 27 57 144 159 99 78 144 66 106 132 136 160 139 108 108 107 130 129 115 110 84 68 170 124 128 50 94 137 137 78 138 166 139 178 152 141 91 149 108 130 172 115 71 133 175 162 134 131 131 115 143 159 149 52 63 131 143 76 135 147 184 150 148 112 138 124 101 104 106 89 80 106 84 113 156 120 71 131 119 146 127 132 80 94 101 134 103 99 88 148 117 108 119 143 131 131 83 107 170 71 74 74 84 145 92 121 77 124 160 124 158 108 113 74 85 137 119 94 90 130 98 132 138 132 47 188 96 56 119 143 138 88 145 87 92 145 172 134 145 125 133 108 161 222 87 74 74 137 155 123 111 101 192 144 145 98 164 161 124 124 121 127 157 166 172 131 196 142 158 133 100 124 60 96 86 125 91 104 104 129 69 96 135 72 131 170 136 152 114 77 142 63 125 174 19 140 118 168 87 96 90 110 121 117 107 132 106 119 88 102 106 120 138 155 113 96 98 110 125 35 124 81 103 152 147 96 122 139 79 111 114 118 98 72 91 125 98 90 114 84 84 93 139 99 124 75 75 111 91 121 113 127 107 167 163 123 115 138 135 45 150 160 151 120 143 122 79 119 136 124 86 41 143 149 170 78 72 141 160 147 107 115 140 148 143 126 84 86 119 119 148 122 127 115 110 176 175 117 134 72 85 144 164 138 92 113 131 149 70 125 141 147 134 83 66 54 157 106 119 143 77 65 155 105 100 128 163 151 130 137 95 129 108 72 88 84 112 121 107 78 71 108 76 126 125 145 177 96 136 77 111 92 114 55 82 150 131 136 94 113 190 142 177 141 140 128 158 95 144 111 143 96 109 149 119 108 99 69 141 51 98 139 124 121 150 92 122 71 140 130 127 79 128 130 113 97 70 119 75 104 125 138 88 109 102 131 154 169 80 114 115 135 14 26 19 70 145 126 98 107 129 129 99 87 148 99 120 160 82 130 165 143 124 114 161 141 165 134 97 157 124 143 154 116 149 109 148 178 164 149 42 108 89 126 107 135 123 97 110 128 62 104 100 128 120 184 72 121 73 152 122 146 97 100 143 157 77 58 162 82 99 85 134 154 128 101 88 129 77 78 159 116 103 141 103 83 86 85 127 81 123 173 90 88 96 140 171 119 126 50 140 112 79 113 146 89 111 131 119 89 92 106 83 82 103 91 103 120 120 127 114 131 93 135 97 126 132 202 88 111 117 128 118 80 107 131 123 108 91 106 131 134 113 140 125 152 83 87 109 88 111 118 130 132 76 165 72 148 127 130 103 89 134 91 100 82 86 123 166 194 100 100 144 105 124 99 87 181 170 167 103 148 127 78 62 126 173 150 197 72 125 75 93 101 121 99 71 102 136 103 121 136 171 127 65 152 88 89 125 80 127 91 86 108 137 70 72 100 67 78 72 82 17 122 140 144 142 140 166 128 89 154 153 127 150 116 84 83 120 86 95 116.98481012658228
121 118 95 89 136 108 100 125 125 97 88 145 91 57 72 152 144 156 133 146 121 70 114 117 81 113 124 129 122 159 105 141 156 92 201 72 163 121 158 88 88 115 117 97 77 89 122 44 100 73 106 186 133 114 73 118 140 119 94 104 96 102 100 112 188 90 174 155 135 87 98 84 132 123 110 149 74 99 133 114 144 152 92 62 129 100 164 115 118 91 86 57 146 143 132 126 118 90 152 127 105 125 129 100 164 77 102 124 137 107 83 114 105 98 175 89 117 122 61 153 81 142 165 179 86 127 113 129 146 91 60 90 88 136 84 87 124 111 167 24 52 131 165 92 79 145 70 106 125 131 149 138 97 108 99 120 118 114 103 81 60 164 127 117 47 97 135 126 71 136 167 141 176 151 141 91 136 104 117 168 103 80 126 169 166 135 129 129 107 134 155 136 63 66 113 132 78 133 164 170 153 144 103 119 115 103 96 103 92 84 105 91 117 154 123 70 114 110 145 136 128 73 87 100 120 102 93 80 150 116 103 126 135 124 127 74 101 168 69 72 80 77 137 81 109 65 130 152 128 144 102 104 71 81 141 116 87 81 116 91 124 124 129 48 196 97 49 117 138 117 79 147 84 86 138 166 138 145 126 122 103 158 212 81 67 70 130 156 119 108 89 197 148 145 104 164 157 114 101 128 124 145 168 180 125 194 145 146 131 103 119 57 87 77 135 76 90 96 111 59 89 139 71 126 165 138 160 115 75 144 69 123 178 21 130 111 172 69 93 75 101 116 102 93 122 99 125 85 102 110 104 136 155 106 94 94 100 117 40 107 77 97 151 142 90 117 145 89 96 113 111 95 64 80 129 98 79 104 75 78 89 124 97 125 80 77 99 88 128 105 126 104 178 163 116 115 134 134 58 150 163 152 117 144 121 73 114 127 127 89 38 142 140 152 77 67 136 156 131 105 116 126 149 137 116 80 89 108 119 136 122 119 111 119 169 163 111 128 76 92 145 161 127 97 100 123 151 66 112 126 154 141 93 58 60 158 105 110 134 65 60 160 103 95 126 161 136 123 126 94 124 108 67 89 82 103 117 98 70 70 109 66 131 123 126 148 96 138 82 113 86 118 58 81 142 126 142 93 100 187 139 174 141 132 127 154 84 142 112 155 92 104 150 120 114 95 67 133 47 93 145 125 116 140 87 119 71 130 124 118 87 120 111 113 88 76 113 69 97 114 128 80 103 101 133 165 165 79 110 117 119 17 26 18 65 144 116 94 111 116 136 89 84 145 101 112 153 80 125 162 150 119 119 178 134 155 137 88 158 118 148 149 108 127 109 144 172 154 143 42 95 84 127 101 126 128 92 94 117 59 97 101 116 127 178 60 100 67 152 116 142 88 101 134 151 79 52 155 83 94 88 127 156 128 94 84 122 77 74 155 118 105 129 105 75 81 81 120 67 113 179 82 68 95 124 174 117 128 46 141 106 79 108 142 88 98 128 121 81 84 100 73 68 102 87 94 117 110 126 111 121 95 128 95 122 116 192 81 111 108 127 107 72 102 115 112 100 85 93 127 128 113 123 130 136 74 83 102 72 112 118 118 130 86 154 65 134 121 124 110 86 122 85 89 78 85 124 172 193 93 92 139 101 115 103 78 156 162 157 95 145 114 67 45 117 170 148 200 74 124 78 104 92 125 102 65 104 128 94 122 127 178 128 62 150 82 90 119 73 123 95 78 102 148 57 61 85 70 74 57 81 19 115 136 138 142 123 174 120 82 148 150 132 146 109 78 77 119 75 88 112.96582278481013
119 119 91 88 130 102 103 120 114 96 80 137 85 47 66 147 139 139 120 133 116 73 113 115 83 104 124 120 108 160 95 133 142 86 174 57 154 122 158 87 99 113 108 89 71 77 123 37 95 67 103 176 127 117 76 115 142 105 92 103 99 100 96 105 198 80 169 145 128 83 94 78 127 114 95 149 74 96 130 105 142 144 89 48 119 93 156 111 113 89 77 53 140 135 134 129 118 88 162 129 114 115 106 84 161 76 94 114 144 106 77 102 100 108 175 95 114 134 54 135 85 129 160 177 76 142 107 126 153 90 47 76 82 138 81 89 122 113 167 25 50 124 163 88 82 147 68 100 112 119 144 133 90 96 91 116 108 108 101 79 54 151 130 105 35 92 128 110 69 129 166 137 174 142 141 92 136 98 119 175 100 86 124 165 155 131 119 117 97 120 147 131 71 74 107 123 77 133 168 158 146 144 102 109 120 97 87 99 85 84 97 97 121 148 121 68 110 106 140 135 126 69 87 102 114 106 87 79 144 97 99 127 125 108 128 73 99 163 69 69 83 69 127 74 104 57 122 133 126 132 94 104 63 83 130 108 88 79 106 86 122 111 127 42 201 89 42 112 141 103 81 140 85 87 133 161 136 144 120 127 94 151 202 81 60 72 121 147 127 100 84 190 146 158 115 157 151 103 92 132 117 131 178 186 114 190 132 136 134 109 114 50 76 70 145 69 84 92 101 53 90 139 71 118 151 132 148 106 76 147 68 127 175 19 123 98 165 60 94 69 93 111 86 86 115 95 116 80 100 106 88 123 151 102 93 98 92 114 41 103 81 86 159 142 82 120 141 91 90 107 106 88 65 73 129 95 80 105 67 71 76 119 93 120 81 81 95 85 131 95 112 98 174 151 105 113 132 127 65 140 159 145 116 136 115 68 102 105 135 98 43 156 127 142 73 58 141 139 119 101 114 120 140 131 110 74 88 96 109 127 120 120 108 135 162 150 108 124 81 88 149 159 115 89 101 111 139 58 103 113 161 147 97 53 67 148 108 95 124 62 59 160 99 83 118 158 127 113 126 102 119 110 60 91 84 101 105 90 68 65 104 61 133 124 119 148 91 140 84 111 78 126 55 80 135 132 147 93 96 188 123 154 127 122 132 152 81 144 106 155 99 103 144 112 113 82 64 129 42 89 141 113 107 122 83 116 61 132 121 107 83 115 110 105 80 79 117 67 90 104 126 80 98 103 133 173 168 81 99 117 107 17 28 20 70 144 111 90 117 105 125 82 80 138 102 102 142 73 113 157 156 105 115 193 125 153 136 80 149 101 144 152 96 114 99 132 172 147 135 46 86 75 124 96 116 129 92 85 104 53 93 99 110 123 164 55 94 63 147 114 138 83 94 125 150 66 44 153 81 82 81 124 140 123 82 76 113 71 71 143 128 106 120 102 66 76 75 113 57 111 184 76 60 94 115 168 124 131 41 136 98 81 102 144 84 84 117 125 68 84 95 69 63 95 75 93 116 99 122 116 104 94 126 86 123 106 181 76 116 103 109 110 64 95 113 114 105 71 88 125 121 111 116 132 133 72 82 102 66 111 125 102 123 95 143 55 133 128 119 115 84 109 81 84 65 82 126 169 185 80 78 140 101 114 102 76 143 161 155 92 129 107 56 41 103 168 153 192 80 130 74 98 82 134 104 54 98 123 89 116 125 183 133 54 151 76 88 113 63 125 92 65 92 152 51 53 78 74 67 57 74 21 112 138 132 130 115 157 116 80 135 147 124 140 98 76 72 114 68 85 108.6367088607595
122 120 79 86 123 88 111 108 110 82 75 141 72 44 62 146 139 140 102 124 124 65 105 115 85 103 109 114 95 150 86 125 137 81 161 54 140 126 142 80 100 105 93 89 71 65 118 31 87 58 102 162 118 126 79 103 143 99 89 90 105 94 87 102 189 75 163 137 124 78 102 77 129 113 88 142 68 81 119 109 129 143 85 45 109 89 155 120 107 84 63 47 132 139 142 129 106 96 181 133 111 111 101 72 155 72 88 108 143 103 69 91 101 123 169 92 110 133 47 128 80 111 159 176 74 149 98 116 155 84 40 73 65 130 86 82 114 105 172 24 49 113 137 84 76 149 70 89 104 117 139 127 78 96 86 113 103 112 93 75 50 141 130 101 31 90 116 96 63 129 160 136 172 140 133 95 133 88 118 177 91 85 105 154 159 132 114 118 96 118 130 124 62 88 103 112 79 133 163 154 140 140 88 88 118 86 78 90 79 99 94 97 119 126 125 63 110 100 130 139 125 59 86 89 113 102 89 61 136 95 84 141 124 94 121 66 93 162 68 63 76 63 126 66 96 49 125 135 127 120 90 92 60 82 127 101 84 71 89 80 113 103 119 39 201 88 36 113 134 88 74 140 81 90 133 164 127 138 116 125 94 145 176 80 46 75 112 139 118 95 79 186 146 165 123 151 131 95 81 140 108 120 184 170 124 182 126 129 139 111 96 44 74 72 129 60 76 82 93 47 83 138 72 120 141 129 148 97 64 139 69 126 173 20 115 91 161 60 87 62 89 103 74 73 103 76 106 81 86 98 82 125 144 96 92 91 86 111 42 88 76 78 171 132 74 122 143 92 82 98 89 76 58 66 130 86 72 95 62 69 68 114 85 124 84 84 97 82 135 93 100 93 167 143 99 101 141 114 69 137 154 130 110 133 114 66 96 94 135 101 49 160 122 131 73 51 138 130 100 93 114 111 135 119 104 74 88 86 103 118 115 125 103 134 154 147 106 117 78 92 136 147 103 79 94 103 136 49 98 104 157 146 107 56 76 137 100 87 106 57 58 172 106 84 114 151 115 107 122 103 110 103 60 85 82 100 99 83 65 63 100 53 134 123 107 139 87 137 81 111 76 136 53 77 137 141 161 96 97 180 116 136 114 117 118 146 72 135 105 151 96 97 144 108 117 72 58 130 38 76 132 108 97 109 79 109 57 126 115 96 74 101 98 106 70 74 123 64 82 88 118 68 102 112 129 171 175 83 95 104 104 15 27 24 61 135 112 87 126 96 119 69 80 130 108 90 136 69 111 149 156 99 105 208 128 143 128 78 150 91 133 152 92 112 92 125 161 131 137 43 77 62 126 93 103 131 91 80 98 49 95 101 98 116 163 48 93 61 143 104 123 78 89 114 141 61 42 145 77 81 79 118 137 126 73 66 106 73 64 136 130 104 114 99 56 68 72 105 50 103 186 71 53 85 109 159 120 129 38 144 89 84 96 135 78 74 106 118 64 81 87 68 64 86 71 75 105 95 122 115 98 96 126 84 127 104 172 70 101 92 97 110 57 92 110 108 106 65 83 116 120 107 112 133 126 71 80 103 60 102 129 87 124 90 130 49 124 123 115 117 80 107 85 81 62 79 134 163 186 69 68 135 104 112 101 71 128 152 150 91 120 104 49 37 93 164 148 183 84 130 74 94 69 144 103 53 102 111 78 108 111 179 135 48 146 67 78 99 62 124 85 63 92 143 46 42 67 78 62 54 75 26 108 135 120 116 110 142 110 72 128 136 123 134 85 66 72 112 67 78 103.93544303797468
123 113 80 85 125 79 121 99 98 75 70 146 68 40 57 146 134 133 94 114 123 58 97 112 83 99 107 109 92 140 85 125 131 74 154 42 129 123 138 78 103 101 97 81 59 58 117 26 82 51 108 152 111 144 78 97 133 91 91 90 105 88 79 92 192 66 148 130 100 68 103 72 106 107 76 134 69 66 107 108 139 144 73 40 94 83 143 126 100 78 62 46 127 131 144 120 95 94 176 135 119 112 98 69 142 69 80 100 139 111 65 85 102 123 164 104 105 139 47 108 78 111 150 181 68 150 96 117 158 73 35 68 58 119 78 75 113 106 169 22 46 107 128 82 73 143 73 76 98 120 135 118 67 81 74 121 98 113 83 68 44 132 133 103 29 94 105 78 60 126 142 131 177 133 133 91 131 79 118 166 85 87 100 152 153 131 101 113 91 110 121 122 67 96 89 112 79 127 182 138 131 132 86 74 117 85 70 84 71 110 88 99 117 125 125 62 102 90 123 136 125 60 83 87 109 97 89 53 138 90 79 146 116 76 113 69 86 155 67 62 70 63 123 58 90 51 125 125 126 108 82 97 55 74 117 96 85 65 78 74 98 90 112 41 207 88 35 114 126 80 72 124 77 85 120 162 124 139 107 132 95 150 164 77 44 73 96 133 114 92 67 169 155 153 126 148 124 94 79 153 94 107 185 171 122 169 124 119 129 122 84 42 68 72 118 62 69 76 79 39 81 145 68 115 137 112 150 100 53 132 65 118 159 24 100 92 153 53 82 51 79 105 65 62 89 63 99 83 86 86 78 118 137 91 78 83 84 106 39 78 73 70 179 121 69 124 142 85 74 92 84 68 58 64 126 74 70 84 53 60 64 98 81 130 87 92 97 79 135 88 85 83 153 141 86 100 149 108 73 140 152 132 112 127 108 59 94 94 134 103 56 160 113 124 77 45 133 127 88 96 100 106 129 117 96 70 76 77 92 113 119 128 91 130 149 141 94 121 89 88 130 147 91 71 92 97 131 43 92 94 141 153 115 60 72 135 96 66 100 53 57 177 97 84 110 144 97 99 121 97 108 101 55 79 81 100 86 75 63 57 97 48 130 108 95 139 83 145 87 105 67 138 55 73 130 139 150 98 91 170 97 130 109 109 116 137 73 125 109 146 103 88 139 106 120 67 51 122 38 66 126 92 93 98 77 108 49 129 107 87 69 94 90 100 64 80 118 63 81 83 117 60 97 120 130 175 168 87 97 92 105 17 27 25 60 130 110 89 128 90 114 61 76 122 107 76 128 62 99 150 155 92 94 224 125 136 130 68 146 92 137 152 79 107 83 117 158 137 125 45 74 57 128 92 97 137 87 75 92 47 84 97 86 111 156 44 83 53 144 97 110 72 87 100 139 54 41 143 76 82 68 119 139 122 65 61 101 68 61 137 139 110 109 94 48 64 64 99 45 105 172 61 48 81 96 154 113 122 38 141 85 83 93 136 72 69 105 122 51 79 81 61 55 84 74 64 93 81 130 114 88 93 124 80 125 96 163 68 94 83 95 99 54 93 114 100 104 63 80 109 120 104 98 149 126 66 75 108 62 104 123 86 115 91 120 44 120 119 103 121 77 98 86 76 59 75 142 161 180 60 64 127 101 100 97 61 124 145 152 85 120 98 46 32 86 143 147 169 91 144 78 95 62 145 102 55 92 102 71 104 114 177 125 43 139 64 68 88 54 127 81 55 90 141 40 39 65 76 56 53 66 26 98 127 118 114 107 139 103 69 129 127 125 127 78 64 71 100 62 78 99.6873417721519
119 110 68 84 125 76 124 94 94 71 67 138 58 32 56 135 133 129 83 108 116 56 98 108 82 100 101 103 83 133 81 113 132 68 144 42 115 137 145 81 104 90 96 79 51 54 113 24 69 44 111 144 107 152 88 89 132 89 103 89 104 84 70 81 181 58 139 129 101 59 103 74 105 109 69 123 65 61 111 98 136 143 70 37 79 83 135 136 94 81 57 43 117 127 135 113 87 94 171 146 129 105 93 69 138 66 72 99 133 105 53 88 96 118 158 109 104 138 47 99 82 107 142 183 61 155 87 116 156 65 28 69 54 122 69 77 112 111 168 22 41 103 123 80 70 138 72 74 87 118 129 115 57 75 65 116 97 122 74 70 44 122 138 102 26 88 89 63 55 125 133 136 179 141 140 90 116 70 112 168 73 89 88 151 153 120 91 99 88 106 111 116 70 110 83 108 75 128 199 134 122 126 82 67 117 82 67 72 68 116 83 100 129 120 119 61 98 82 115 119 123 55 80 79 103 89 77 47 138 92 74 143 108 70 110 67 71 150 68 52 74 60 118 53 83 45 114 117 123 94 73 101 50 63 112 87 80 62 68 63 84 90 99 42 198 88 36 119 123 78 72 123 79 80 106 163 122 127 98 123 107 143 161 67 40 65 92 127 111 86 61 161 147 151 130 141 115 88 67 172 95 92 180 162 125 166 121 115 122 129 75 38 62 71 123 62 55 70 70 35 79 140 71 113 128 106 141 102 52 127 61 110 142 22 91 94 139 46 78 50 75 96 53 54 75 55 90 76 81 71 76 116 124 83 81 77 75 100 38 77 76 69 183 113 60 129 145 86 63 92 73 56 57 69 128 71 64 80 48 56 54 90 75 122 84 86 96 77 123 87 83 83 145 135 84 96 140 105 70 133 139 128 109 127 108 52 92 85 141 104 55 151 105 116 72 39 122 118 80 92 94 100 139 108 96 64 71 74 92 108 114 125 83 143 136 141 87 115 86 89 142 140 83 65 83 103 118 39 84 76 142 141 123 57 73 127 92 65 97 46 54 172 96 75 102 148 86 95 122 86 101 105 50 83 84 93 79 68 57 46 94 41 121 98 88 121 85 146 87 103 61 132 59 68 123 137 149 106 87 166 87 122 104 104 113 121 67 127 109 143 108 83 134 99 114 64 51 112 39 65 119 84 86 83 73 105 48 128 103 84 64 83 80 92 52 81 120 69 75 72 112 50 98 128 124 165 158 86 97 92 104 16 30 22 67 129 109 91 120 88 120 53 72 121 99 73 120 57 94 146 158 96 87 227 108 130 122 62 139 87 138 141 70 94 76 118 148 140 123 43 68 48 128 93 84 132 79 73 82 46 75 89 74 113 156 37 81 50 145 86 103 71 83 88 138 53 36 135 73 81 65 120 138 108 61 59 98 70 56 135 145 107 107 89 43 57 54 92 48 106 158 55 47 85 91 152 113 120 36 136 77 83 92 123 68 65 97 120 45 76 76 60 51 77 73 58 82 67 125 112 82 86 120 79 118 87 153 63 88 73 90 92 55 93 114 97 103 53 78 114 120 110 87 147 114 59 74 102 58 101 119 78 100 92 107 41 105 110 90 129 71 94 86 75 59 68 132 152 162 56 65 119 103 90 91 58 109 142 149 82 116 84 43 33 75 142 142 152 99 144 90 91 55 141 99 50 78 106 68 97 120 170 127 41 128 60 63 80 52 131 77 56 83 136 37 39 66 76 53 45 66 29 93 118 109 106 92 141 100 68 123 129 126 116 70 60 78 96 59 72 95.59873417721519
122 110 62 83 133 65 125 87 92 67 59 137 51 31 52 118 129 127 76 96 113 57 98 110 87 102 95 108 72 136 78 106 130 60 127 38 101 137 140 82 114 84 87 80 44 47 108 21 57 41 110 135 97 157 95 95 130 86 89 84 96 74 67 79 174 50 128 132 101 50 100 78 95 111 60 119 61 61 99 93 133 128 74 34 75 81 121 123 94 75 55 38 112 136 128 106 81 91 171 140 132 103 73 59 123 61 61 88 131 98 43 83 107 118 143 111 104 130 39 91 86 107 133 173 54 155 89 115 152 65 27 61 48 109 67 76 101 111 152 23 41 103 119 70 70 135 71 60 78 118 112 103 52 66 56 114 88 130 69 65 42 112 128 92 24 92 83 57 55 123 118 125 165 148 135 88 119 54 115 169 64 93 83 142 156 113 81 88 77 100 108 121 69 124 79 93 81 125 206 126 116 102 72 59 102 78 60 63 64 113 82 108 123 112 126 67 89 69 111 105 115 53 87 74 93 80 75 45 146 90 60 149 105 70 111 60 62 140 64 49 77 57 107 46 80 40 115 106 128 76 72 104 41 55 96 87 82 63 60 53 76 83 83 45 186 81 31 124 113 73 68 120 70 78 95 157 114 126 96 118 106 141 154 59 34 61 87 116 114 83 57 152 148 153 140 139 109 85 65 177 92 89 179 161 120 167 119 113 118 122 70 36 56 70 120 57 47 67 66 32 86 129 77 119 111 92 129 111 48 121 59 105 129 23 91 81 121 44 73 44 64 96 42 46 69 48 88 68 81 61 71 101 110 72 79 81 73 101 35 71 71 60 180 105 60 132 150 93 61 80 64 52 54 64 111 63 60 65 43 55 52 81 73 119 87 85 91 67 110 86 81 72 133 132 82 91 138 95 71 128 139 122 105 122 99 44 91 84 139 114 54 142 102 110 77 34 118 100 74 86 86 91 129 106 91 62 66 70 90 94 110 120 77 147 125 139 82 114 88 85 127 137 71 59 66 94 120 35 75 70 136 148 125 57 79 114 88 62 88 43 47 173 91 79 95 145 75 83 129 87 101 98 50 79 91 86 73 67 56 37 90 35 127 89 85 111 88 145 101 103 57 128 62 68 115 139 143 116 85 157 78 112 95 96 109 122 65 127 109 151 106 83 125 94 106 56 52 108 34 59 112 69 85 71 72 93 43 119 89 81 59 76 75 91 49 87 122 75 68 66 101 44 96 133 130 156 167 91 97 79 94 16 34 22 69 119 104 96 129 87 123 51 69 114 93 72 112 54 85 140 156 86 82 222 94 113 113 56 141 84 138 133 58 85 68 123 145 145 116 40 60 45 128 86 73 129 73 79 75 41 69 85 68 115 159 35 70 40 134 78 96 68 79 80 125 46 30 125 65 76 61 124 136 102 56 57 89 64 54 131 159 108 104 83 41 47 49 92 48 102 149 48 42 88 89 146 114 113 34 125 75 80 91 121 63 58 86 123 43 77 70 58 46 81 64 48 76 61 122 108 70 73 115 85 116 80 137 60 85 69 87 89 54 99 116 91 105 57 73 103 117 103 84 144 115 50 69 101 52 100 124 68 92 91 102 36 100 107 84 140 70 94 87 75 64 69 134 144 143 52 59 111 99 83 90 56 96 134 140 76 100 73 43 33 71 136 140 142 106 135 96 86 62 136 100 47 68 100 62 97 113 170 124 43 115 49 50 69 53 118 79 54 79 136 34 34 58 81 55 47 65 32 86 116 109 98 90 136 101 61 116 127 124 112 61 60 77 93 54 71 91.45569620253164
111 110 58 81 132 59 113 86 86 63 51 143 46 30 42 113 124 119 70 88 105 56 86 105 85 102 85 106 65 131 75 102 125 59 114 38 96 126 127 77 124 79 83 82 40 42 104 21 51 38 106 130 94 150 87 91 126 87 94 77 96 76 65 67 162 43 115 128 100 49 92 82 93 99 57 126 59 55 87 85 134 121 73 33 70 72 112 131 84 73 54 38 106 125 124 102 75 94 173 140 130 102 68 49 111 56 58 75 135 99 36 78 106 127 129 112 102 126 38 78 95 99 124 155 50 159 87 116 144 70 22 57 41 101 65 76 104 111 148 20 38 98 113 68 58 136 76 56 71 115 94 99 45 54 53 110 76 135 65 61 38 107 123 85 23 90 73 54 58 119 109 126 155 133 129 82 107 52 113 160 57 97 75 132 152 111 71 78 76 106 101 104 66 128 73 87 86 130 201 116 95 96 62 53 91 79 51 62 64 124 76 119 114 105 125 72 77 67 102 94 110 51 91 70 91 71 67 39 147 88 53 154 108 66 109 58 62 128 63 50 85 57 109 43 69 38 122 97 121 62 62 104 41 49 89 82 79 57 54 45 70 76 78 49 174 83 25 124 109 69 60 111 66 74 90 161 104 108 87 114 106 134 134 51 31 55 82 110 105 83 53 142 154 148 141 133 103 88 59 173 94 81 184 148 113 159 123 112 113 124 62 31 54 64 117 47 43 63 60 30 84 123 83 110 107 94 114 111 45 111 54 99 131 25 86 81 104 45 70 39 60 91 37 43 66 43 86 60 76 57 64 101 99 72 68 84 73 94 41 71 69 51 173 99 55 129 153 96 58 72 52 53 53 68 112 56 56 59 41 55 51 81 65 119 85 90 92 60 101 80 80 71 124 130 77 84 133 90 73 123 128 115 108 112 91 44 86 80 146 122 59 142 98 95 82 31 119 90 65 85 72 76 130 97 81 60 60 67 90 87 109 121 75 155 111 128 85 114 92 91 126 134 61 52 61 91 109 31 71 67 130 143 117 54 81 108 89 54 92 37 46 176 88 76 91 134 66 75 135 95 100 83 49 76 102 76 68 64 54 32 88 33 122 81 76 107 91 138 111 104 53 125 69 69 121 133 132 116 85 152 74 106 93 91 96 121 67 117 112 161 108 82 128 87 110 52 51 102 35 54 101 57 76 62 65 91 43 108 87 64 61 67 65 91 48 85 121 73 60 58 98 39 92 130 128 153 160 94 89 72 93 19 38 24 72 117 87 103 134 80 108 49 68 111 86 70 112 52 79 124 155 79 82 220 89 107 111 56 138 82 126 135 51 76 62 119 128 140 114 43 60 42 114 80 70 132 68 74 73 36 59 81 62 105 168 33 64 39 131 76 89 67 72 75 121 46 25 115 65 68 56 124 129 109 52 58 88 65 53 131 157 108 99 84 36 40 46 84 49 97 151 49 36 87 85 143 108 116 31 115 70 85 81 119 58 50 79 126 37 71 59 63 40 77 61 46 71 64 114 106 64 65 121 86 104 65 118 61 76 63 87 78 48 101 109 88 107 49 69 100 114 104 72 138 108 43 72 98 50 98 122 62 85 88 95 36 96 104 79 148 64 83 84 73 56 66 142 127 133 46 61 116 105 76 88 47 87 130 131 70 93 71 40 32 64 129 128 137 101 134 90 79 59 134 110 48 65 93 63 85 106 168 126 38 108 39 45 64 50 112 71 43 74 133 31 31 54 81 54 50 62 35 85 108 110 91 78 141 104 59 114 115 124 96 53 58 77 84 50 62 87.59367088607596
104 105 55 76 124 51 107 85 75 62 44 132 44 24 37 109 127 109 60 76 92 55 79 100 87 97 73 107 59 131 76 85 120 58 96 33 90 121 122 85 129 66 82 69 37 40 101 19 48 34 115 112 84 151 81 87 125 82 97 70 96 78 65 67 147 39 105 129 98 47 84 83 89 92 50 124 55 48 73 79 133 118 81 31 68 66 96 140 82 65 54 36 102 117 116 98 67 94 177 127 142 95 61 41 97 55 56 66 139 98 38 73 116 127 115 112 96 121 39 70 92 91 112 147 42 150 81 109 151 77 20 55 37 95 60 72 102 115 130 18 37 92 108 67 57 134 74 47 64 121 89 89 43 48 51 107 72 133 57 59 33 102 116 74 23 88 66 50 57 110 98 117 147 122 131 85 95 50 115 149 48 102 62 123 143 119 67 69 65 105 102 97 66 129 69 82 88 131 192 98 89 89 56 50 96 87 47 56 67 118 71 122 113 109 117 69 69 60 88 90 109 44 96 70 86 69 57 41 153 83 53 169 107 63 104 56 64 110 60 57 87 54 99 41 59 31 131 93 121 55 55 97 39 47 83 76 77 55 46 40 69 71 75 49 169 82 20 124 86 64 55 97 63 65 79 163 97 103 80 108 103 116 111 53 29 55 78 106 109 84 42 123 139 142 144 126 96 76 49 161 88 72 174 151 107 142 115 113 112 123 56 29 52 56 113 47 38 59 54 31 83 120 85 110 105 91 101 116 40 109 53 97 119 26 76 83 90 48 64 35 58 80 32 42 59 40 78 57 70 52 52 90 87 65 67 80 69 89 54 67 68 45 158 89 51 127 152 90 49 59 48 47 45 73 112 49 61 53 37 53 46 78 60 126 90 89 80 58 93 72 73 68 122 124 73 79 128 88 79 120 124 107 99 102 84 43 78 87 153 127 59 132 90 87 81 31 116 79 55 80 69 68 133 92 76 50 57 64 85 88 115 120 74 170 103 124 93 122 84 94 126 130 50 48 54 90 104 24 66 56 123 144 113 52 79 98 81 51 80 33 44 185 84 77 76 123 54 72 139 88 102 79 45 67 96 70 67 60 52 34 84 32 114 75 70 102 97 135 113 98 56 113 75 65 119 127 127 118 83 147 63 94 87 83 92 119 61 113 100 159 111 73 124 78 108 47 47 97 37 50 98 49 68 63 55 87 40 104 90 60 55 62 66 87 48 88 114 76 58 55 91 36 91 130 127 144 157 90 82 65 96 19 41 23 66 114 81 93 138 80 108 46 54 101 82 65 110 50 66 123 145 79 90 197 85 93 114 61 136 74 121 131 43 70 52 114 110 135 106 46 54 39 111 78 63 127 64 68 67 36 58 76 59 99 154 27 60 33 125 72 84 67 73 73 115 41 20 101 62 65 47 122 124 119 50 57 87 64 51 121 149 106 94 72 29 37 39 85 44 91 141 49 36 84 82 135 105 112 30 118 64 92 84 106 53 48 74 124 33 67 53 63 37 75 59 41 61 58 120 102 62 64 118 90 101 59 104 56 70 55 84 70 41 100 100 76 107 42 67 98 119 113 63 137 100 35 69 91 50 94 104 58 81 84 80 34 88 93 71 158 62 78 78 71 50 67 132 112 120 45 60 114 105 67 87 40 76 122 115 69 80 65 37 33 59 115 128 127 97 124 91 73 46 138 115 44 57 87 56 78 110 168 133 38 101 35 45 56 45 101 71 40 68 125 25 27 50 84 48 52 69 43 82 110 106 76 71 148 103 50 109 107 127 88 52 57 71 78 38 54 83.46582278481013
102 93 49 70 123 47 105 83 72 58 37 118 41 21 34 111 124 99 57 70 83 53 70 90 89 93 75 93 53 135 66 77 110 51 85 30 85 107 118 91 126 55 81 64 34 37 91 16 45 32 104 107 74 164 84 80 115 87 98 62 88 78 63 69 137 34 92 128 96 47 84 84 82 81 44 118 53 38 70 73 120 118 83 29 56 58 89 155 79 61 53 38 106 107 114 90 66 97 170 122 138 85 55 36 85 52 53 65 134 97 36 63 120 130 110 107 92 116 37 66 87 83 116 143 32 141 71 112 142 81 17 51 35 85 57 67 99 121 124 19 32 89 109 74 58 131 72 51 55 125 81 71 43 51 41 101 60 135 51 55 31 95 108 73 21 85 59 45 57 95 91 117 146 116 119 86 96 46 106 142 45 111 54 116 137 115 62 60 58 99 101 87 72 143 61 78 76 128 180 84 81 81 50 43 93 80 43 56 69 112 69 121 111 92 116 65 58 49 77 87 98 42 102 68 78 64 56 40 138 80 46 168 101 57 93 55 71 108 61 57 86 54 96 39 51 28 117 89 121 46 45 90 32 44 84 70 73 45 38 33 66 61 72 56 159 83 16 121 80 61 50 89 64 54 69 163 92 88 71 101 104 110 103 50 26 48 77 95 114 89 40 110 132 138 129 118 96 70 40 156 79 68 174 147 99 134 112 113 109 116 56 28 49 55 106 39 31 52 46 28 76 112 91 107 106 88 84 114 37 113 56 107 120 20 68 78 77 48 61 32 63 81 26 39 51 36 71 63 70 45 48 88 72 64 63 73 62 77 64 63 68 35 154 82 45 115 152 91 41 58 45 45 41 73 112 36 57 47 32 52 45 73 57 124 84 92 77 53 85 68 70 59 119 121 71 74 114 76 81 117 115 105 94 89 89 40 64 79 163 127 66 134 84 83 85 32 118 73 45 77 66 60 140 81 72 44 48 55 84 83 108 121 77 178 94 120 91 125 76 100 126 124 40 48 52 84 90 18 61 48 119 143 123 56 82 92 63 46 84 29 44 174 81 79 67 108 48 66 139 86 96 71 42 73 90 59 62 59 40 29 74 31 111 70 67 97 102 126 120 96 54 100 77 65 113 134 130 113 83 143 63 88 82 78 89 106 65 104 104 163 117 71 123 72 102 42 44 88 35 45 93 44 67 61 51 88 39 94 77 63 51 59 55 79 38 83 104 79 59 56 80 30 92 131 131 134 165 91 81 67 95 19 44 26 66 114 80 88 136 75 103 49 55 87 82 62 103 43 53 120 137 75 96 195 73 87 118 62 135 63 122 133 38 60 37 108 103 128 92 48 45 36 109 70 58 124 58 75 63 32 59 70 55 92 145 26 59 31 118 68 81 64 64 68 119 38 18 97 55 64 40 103 118 123 49 56 83 63 52 111 134 105 89 70 27 33 41 81 38 88 131 47 33 75 78 119 104 107 28 112 65 96 82 92 59 44 71 116 28 61 49 64 32 71 56 37 51 53 109 95 58 61 107 91 88 54 99 49 60 50 72 62 35 98 106 74 97 37 65 93 106 104 55 135 95 34 64 90 45 90 95 57 80 82 69 30 76 83 63 160 60 79 72 66 48 65 141 98 115 34 64 113 115 60 86 36 71 116 107 67 71 61 34 30 59 109 119 125 96 115 92 67 38 128 120 45 49 67 49 75 112 162 138 35 99 29 42 43 38 99 69 39 70 125 24 27 47 88 38 60 62 50 75 105 105 66 71 142 101 46 106 95 128 83 43 59 68 70 33 46 79.46582278481013
104 87 45 60 122 39 100 79 72 51 32 106 40 18 31 110 122 97 56 60 78 47 64 80 91 82 66 98 47 124 64 67 102 50 75 28 75 100 111 100 130 48 82 57 33 37 90 11 41 29 99 96 69 169 97 69 108 81 100 61 85 77 59 62 139 28 88 132 98 47 88 82 81 73 44 118 51 36 56 66 107 118 77 31 57 57 75 165 78 56 50 32 97 106 117 88 63 107 165 116 131 80 47 32 79 54 56 60 133 98 35 63 121 132 101 114 92 121 36 55 86 75 108 124 26 131 63 111 135 84 16 50 32 83 52 67 96 119 121 21 32 75 106 73 53 125 67 54 51 129 74 67 40 46 36 94 55 130 49 49 25 83 109 65 17 93 55 43 52 84 89 108 140 116 113 85 93 42 106 140 42 113 43 102 138 108 46 58 52 91 91 76 72 154 56 71 74 128 164 78 72 71 48 37 85 75 40 54 70 105 60 119 120 79 110 63 49 40 67 83 92 39 100 62 72 67 53 38 137 69 37 167 95 53 81 48 62 110 56 53 82 54 85 34 44 25 115 87 114 44 39 85 30 42 87 63 75 44 31 28 56 58 67 67 148 82 15 116 70 48 48 88 65 55 62 163 91 82 75 87 103 109 91 44 23 46 71 83 107 88 39 91 121 128 131 101 88 72 35 150 72 61 184 138 91 115 114 108 108 125 50 30 43 54 103 36 28 49 38 30 73 101 97 100 95 79 82 114 27 106 59 103 111 19 62 73 68 50 53 30 61 75 20 33 47 33 63 63 65 39 37 86 67 58 58 73 54 64 77 59 71 32 141 81 40 107 138 96 38 52 39 45 37 59 108 33 50 45 29 50 41 69 47 122 82 89 68 46 84 66 61 58 113 108 67 68 100 73 85 114 98 102 87 78 89 36 57 78 166 128 64 128 72 72 82 28 118 62 42 79 62 48 137 77 70 40 46 47 78 80 99 123 78 171 77 108 82 118 75 104 121 107 37 45 47 77 88 17 62 41 117 147 118 60 85 84 58 43 77 24 39 174 82 83 60 107 40 66 134 78 84 67 40 73 84 56 64 54 33 28 73 29 96 64 60 92 105 107 135 95 46 90 93 65 106 128 135 117 89 146 52 80 81 74 88 105 59 92 101 160 110 68 127 72 98 37 40 84 40 41 87 37 56 61 48 80 37 83 76 61 51 55 56 74 32 86 99 83 56 55 76 28 90 124 135 121 158 97 78 62 99 21 45 28 74 109 67 87 140 77 96 53 45 78 85 52 97 42 45 124 129 65 98 188 63 73 120 57 135 59 110 126 35 57 35 104 90 113 82 46 42 38 98 63 50 118 59 64 63 28 55 65 45 79 123 25 59 30 100 59 84 52 60 65 111 33 18 90 51 65 31 100 110 120 49 57 86 60 46 116 135 101 84 66 21 30 37 77 35 86 125 36 33 70 83 119 104 98 28 115 58 93 88 77 56 39 64 116 25 56 43 58 25 67 49 34 46 59 107 93 46 57 91 88 79 49 91 44 56 46 69 55 29 97 107 63 89 35 66 92 101 101 53 132 88 32 59 79 41 89 94 60 69 77 65 27 69 79 60 158 60 74 72 63 47 59 148 90 101 31 65 109 114 55 83 33 64 114 100 67 70 55 35 28 56 100 106 108 90 108 101 63 35 122 124 43 45 62 45 74 112 144 144 37 98 31 40 40 34 101 70 39 65 121 22 27 42 75 31 64 62 60 67 101 107 60 62 136 107 44 97 91 135 76 38 63 65 67 31 43 75.573417721519
93 84 41 57 126 36 96 78 72 50 27 98 30 16 25 111 122 95 53 51 73 46 63 72 87 83 68 97 43 112 62 65 94 54 66 23 70 95 105 102 136 44 75 51 33 39 85 8 41 24 88 84 65 172 109 64 101 83 103 58 81 76 52 61 126 23 81 124 98 44 86 78 79 69 46 110 50 30 57 62 101 102 77 32 55 49 71 156 70 56 54 27 87 98 112 84 55 103 159 109 114 81 41 29 76 50 50 50 129 90 29 55 127 147 97 115 89 109 34 45 89 73 102 120 21 121 59 97 137 80 13 48 26 75 50 69 96 113 101 24 29 67 93 76 50 123 66 53 46 125 65 60 37 41 30 83 52 129 43 48 23 80 104 64 17 93 46 40 47 79 79 106 129 117 100 83 83 35 93 131 36 117 39 98 149 102 43 52 48 88 87 66 75 148 46 69 72 114 162 72 67 66 45 33 85 66 38 51 69 103 47 123 120 72 102 55 48 33 61 83 84 33 90 60 66 67 43 34 123 65 36 162 92 43 69 48 61 102 53 49 79 44 86 37 36 23 109 92 105 40 38 71 25 39 82 58 73 38 25 25 55 45 64 64 141 81 13 102 66 43 48 90 69 56 59 150 93 85 67 83 105 94 82 38 19 44 65 68 96 85 36 84 116 124 117 93 89 60 28 145 67 57 182 140 89 105 109 106 97 114 44 28 38 48 93 38 26 41 35 27 70 91 107 101 81 74 71 114 27 97 56 99 98 18 47 71 57 53 47 21 52 72 17 29 37 31 58 63 64 37 35 77 62 50 50 65 47 56 81 56 72 31 128 81 36 107 130 96 39 46 35 42 39 56 108 29 46 36 28 41 38 66 45 124 80 88 65 41 78 68 52 48 110 96 64 63 93 68 87 107 90 89 81 69 77 35 58 73 167 135 66 121 61 72 80 29 110 55 37 81 60 44 139 73 61 33 38 41 76 83 86 115 77 175 71 99 88 116 81 100 116 102 30 50 47 72 77 16 61 38 109 151 120 63 87 79 60 37 65 21 31 168 75 86 58 99 32 54 135 74 79 64 35 74 76 49 59 43 33 24 66 29 93 55 53 85 117 102 148 83 42 85 94 61 94 125 126 111 94 133 48 67 77 67 77 102 53 84 107 161 102 60 117 69 92 33 32 79 38 36 88 28 49 54 43 72 35 78 66 58 47 47 48 68 27 88 90 84 54 51 73 24 91 128 129 113 144 103 76 58 90 18 42 30 69 117 62 81 141 71 95 49 36 72 87 44 90 38 41 116 116 60 94 182 62 65 114 55 134 52 107 123 30 57 32 89 76 109 66 43 33 32 97 62 49 114 55 60 54 25 57 62 39 77 113 19 57 28 96 53 84 53 60 59 106 30 15 79 50 62 29 89 97 120 48 62 84 62 38 118 124 99 68 60 19 30 37 66 33 74 117 38 31 66 72 108 111 90 25 115 52 99 79 76 54 35 58 121 22 52 42 54 24 63 46 34 42 57 97 84 45 54 87 82 78 46 82 39 50 46 65 47 27 93 105 56 90 36 69 84 87 98 49 126 83 27 50 78 36 89 102 58 64 69 67 27 66 73 56 158 56 74 69 65 43 57 148 77 96 30 66 106 115 50 76 29 66 98 95 59 71 50 32 31 54 87 101 91 86 106 109 64 33 115 125 41 38 54 40 73 106 137 154 35 89 26 38 33 34 97 72 37 63 120 20 25 39 80 28 62 71 64 63 102 107 51 59 125 110 40 92 78 128 70 35 55 63 65 24 42 71.51139240506329
81 75 44 56 119 32 93 81 72 46 29 86 26 14 22 106 114 92 46 49 74 40 54 71 86 87 63 96 38 102 64 57 86 61 63 19 64 88 92 109 134 40 81 50 27 40 82 6 40 20 83 79 55 158 107 62 94 82 100 53 74 73 47 61 121 19 68 112 101 47 82 81 71 62 46 100 50 24 47 62 93 86 71 29 53 43 67 160 62 46 52 25 80 94 96 79 53 102 156 112 105 73 33 24 71 45 44 48 119 90 27 46 125 147 91 110 85 100 32 40 80 70 99 111 18 116 58 86 130 74 11 46 22 68 49 73 93 104 94 24 30 58 102 80 54 110 55 52 40 120 62 56 37 39 31 82 50 119 43 43 15 74 110 67 16 98 43 32 44 65 70 98 114 109 97 82 77 31 77 130 34 110 37 86 150 103 37 46 43 76 82 58 78 157 38 66 69 116 141 63 56 60 42 28 82 62 37 48 68 102 46 116 116 72 102 50 40 34 56 86 82 32 90 49 65 60 41 35 110 59 33 150 81 40 59 44 53 101 48 46 85 43 79 36 28 20 106 91 98 37 33 64 23 37 81 59 72 38 19 23 51 41 57 60 123 86 12 89 58 41 43 86 74 49 50 136 96 73 65 78 106 87 73 36 17 38 63 58 87 83 35 67 108 114 114 91 80 55 21 147 61 54 173 139 89 87 111 109 88 108 41 23 34 50 89 31 24 40 33 25 70 84 109 98 67 71 66 115 29 89 52 107 94 23 44 66 48 52 50 18 46 68 15 25 32 31 53 66 53 33 30 65 55 53 48 66 42 50 85 56 77 26 116 72 35 103 126 98 42 44 31 37 39 53 109 27 45 30 26 34 37 61 46 116 80 90 64 35 76 66 48 41 105 80 63 52 84 59 94 108 89 88 77 58 78 35 56 72 163 142 65 105 51 73 80 30 96 48 33 78 57 42 119 60 49 26 35 37 75 78 81 110 77 179 61 90 87 102 84 102 116 92 26 46 41 71 73 13 60 34 107 151 121 59 87 66 61 33 53 21 26 172 75 94 48 96 26 49 125 72 71 58 36 66 76 46 62 42 32 20 59 27 97 55 41 78 122 91 148 79 38 85 95 62 95 124 124 110 91 134 40 58 73 58 79 96 51 79 105 164 104 60 107 65 85 32 33 73 38 31 78 24 40 54 38 65 38 64 58 50 43 47 49 64 24 92 88 81 49 49 63 22 92 126 135 106 133 107 69 56 85 22 42 35 73 114 59 81 137 69 90 43 38 70 75 38 79 35 33 102 108 61 92 173 57 60 111 51 125 45 107 124 28 52 29 78 68 97 64 42 34 29 94 66 41 109 56 58 49 24 54 60 37 77 102 20 54 23 85 48 79 51 57 55 100 30 14 69 44 61 30 92 81 116 48 51 82 60 42 124 113 94 56 60 17 27 37 58 33 60 108 33 31 61 65 101 107 85 26 111 48 99 74 70 54 27 54 120 21 48 40 53 19 57 41 29 40 61 95 81 42 49 73 76 79 46 77 36 46 43 67 39 26 102 104 53 87 36 66 74 91 102 43 125 81 24 43 73 32 88 109 50 58 70 59 23 56 70 56 157 49 67 70 59 40 54 142 73 87 29 65 93 100 41 72 28 67 99 91 54 74 46 29 29 50 79 94 80 84 99 99 59 34 111 127 40 33 50 34 73 102 134 154 36 80 24 38 28 32 98 72 38 61 128 14 26 34 85 27 66 71 72 57 106 104 44 54 123 109 35 87 72 116 61 31 58 64 50 20 39 67.80632911392405
83 68 40 55 117 29 87 77 65 37 26 80 23 8 19 93 106 87 42 45 77 36 48 62 77 82 58 107 28 94 64 50 79 63 52 15 59 82 84 104 131 32 75 45 25 38 70 5 40 15 76 67 46 159 107 57 89 84 100 55 73 68 43 56 117 17 62 106 98 43 81 77 64 59 46 91 47 20 49 56 89 84 66 29 55 33 61 145 57 39 49 23 76 92 95 74 50 110 147 107 103 68 27 22 70 49 39 41 110 88 26 40 125 139 87 112 80 91 27 32 74 60 91 107 16 110 58 67 122 69 8 43 19 55 48 71 79 98 86 27 28 49 105 71 51 101 44 50 39 118 60 55 37 34 30 81 48 121 37 41 11 69 100 61 14 102 38 30 39 56 62 88 107 103 88 81 65 30 69 120 30 108 36 84 147 97 31 48 40 71 71 54 77 159 30 59 61 110 135 58 55 54 33 23 70 59 33 41 67 96 42 123 118 68 88 48 33 31 53 79 76 28 88 43 58 61 34 38 104 53 30 143 76 37 54 41 51 97 45 44 84 40 77 33 22 20 103 84 91 28 26 60 22 33 80 58 76 37 15 22 48 34 54 60 112 88 9 80 50 39 41 78 75 46 42 115 92 65 57 83 104 79 60 32 14 38 58 59 79 83 26 60 108 109 106 90 71 52 19 143 60 50 153 131 97 76 99 106 83 113 40 20 29 52 74 26 22 39 29 18 58 79 112 93 62 65 66 108 31 86 56 113 83 21 34 61 42 54 46 15 39 58 14 21 28 33 47 65 49 30 26 59 46 49 44 59 38 47 85 57 69 25 115 64 32 98 120 107 41 45 30 37 38 50 117 24 45 25 24 37 31 60 41 116 81 87 62 36 62 63 39 41 96 74 57 44 84 62 101 103 83 83 75 59 76 30 49 62 160 142 65 101 42 68 78 27 82 44 29 65 63 36 117 57 47 25 32 38 74 80 78 107 82 177 54 80 89 96 83 98 114 76 23 41 44 68 66 10 52 29 97 138 123 53 91 55 56 29 45 19 25 166 70 106 39 85 23 46 117 61 70 53 34 63 76 42 58 35 23 17 56 27 101 49 36 69 130 90 147 74 33 85 95 56 87 114 115 97 95 129 42 50 69 54 75 91 47 71 110 169 104 53 108 55 81 29 29 62 45 29 72 19 35 50 35 69 34 59 51 44 42 46 49 61 21 81 84 80 49 45 59 18 90 117 137 102 116 109 64 51 66 23 47 33 83 111 62 88 126 61 87 45 37 69 72 36 75 35 25 98 103 61 85 164 45 50 102 53 125 42 106 120 25 47 24 75 64 86 55 45 26 29 94 68 39 107 55 64 46 22 49 58 37 74 94 16 50 22 77 46 80 46 56 47 95 26 14 58 45 55 28 92 63 118 46 50 76 62 37 120 108 97 43 56 16 20 38 48 35 55 98 33 29 57 75 97 105 77 22 107 50 98 73 70 49 19 50 128 18 47 35 44 17 44 34 28 37 57 86 76 39 44 71 66 72 42 64 34 44 41 62 38 25 93 110 46 85 35 64 65 97 103 43 106 72 21 35 79 36 83 113 46 53 69 56 21 53 66 56 152 42 60 68 57 38 48 143 66 77 28 69 85 94 37 68 23 71 85 84 53 72 41 27 27 46 71 92 74 84 86 104 52 28 105 125 37 32 45 28 68 104 124 155 39 71 17 41 26 30 90 78 33 53 126 13 24 29 80 27 77 75 79 50 101 88 37 49 116 103 32 84 73 113 56 27 51 59 45 18 36 64.0126582278481
86 68 35 54 102 22 75 70 60 33 23 72 21 6 20 86 100 86 34 42 74 32 39 57 75 78 55 100 21 82 57 50 62 63 50 14 51 75 76 103 134 30 71 40 23 37 68 5 41 15 69 61 43 155 115 52 79 81 93 54 75 62 40 53 105 17 53 103 95 31 79 77 63 56 40 83 44 15 50 52 80 77 58 24 49 24 56 142 55 33 47 21 67 92 94 64 48 100 141 106 106 61 24 20 62 51 39 38 112 86 26 34 128 135 79 115 70 83 29 30 72 55 92 95 13 103 57 58 111 63 5 39 16 56 49 70 70 93 83 22 21 45 94 65 48 93 39 48 32 109 57 51 32 31 28 74 43 116 34 38 12 63 90 55 12 99 33 28 40 52 52 79 92 95 88 78 58 25 65 112 26 113 41 81 139 91 31 41 34 67 66 54 73 156 25 51 55 112 124 54 49 53 30 20 69 55 36 42 57 90 42 123 121 65 88 42 30 32 47 73 79 23 87 36 54 53 32 35 95 52 23 139 63 35 48 41 46 94 37 44 91 36 80 30 18 20 107 79 90 29 27 65 18 29 77 58 75 35 13 17 43 34 49 64 95 85 10 76 48 37 37 75 74 46 37 108 89 60 48 84 104 74 51 31 13 35 54 53 67 80 24 51 100 110 108 79 61 48 16 129 48 43 139 123 96 63 89 102 80 111 40 16 24 56 69 25 20 31 26 16 57 78 108 89 52 64 64 103 29 83 59 115 82 22 32 55 32 55 46 15 33 52 11 19 22 28 41 61 45 30 24 54 39 42 36 48 33 44 94 49 63 21 107 58 28 103 120 112 40 42 31 33 36 47 119 21 43 25 23 31 25 52 45 116 83 80 63 32 59 59 35 34 95 77 59 44 82 64 110 97 74 82 67 56 69 27 45 59 152 142 72 101 34 64 75 24 75 41 23 62 68 28 125 53 46 23 27 36 70 79 76 99 76 173 46 76 83 81 91 106 112 74 20 45 40 68 59 5 46 26 81 121 122 51 91 51 52 27 45 18 23 164 68 117 37 80 22 36 110 59 65 53 33 60 75 39 54 31 19 13 50 21 94 44 32 57 129 84 135 74 32 81 95 48 75 112 107 90 93 121 42 40 63 47 71 88 46 63 110 159 106 48 99 49 74 26 26 56 51 28 68 15 30 54 31 70 37 50 42 43 41 40 45 52 21 81 85 73 48 42 60 13 83 111 131 98 112 112 60 50 63 22 44 34 92 108 64 82 117 55 83 46 35 69 70 35 73 37 24 93 100 64 78 144 40 48 94 51 121 39 103 110 21 47 21 70 58 73 45 45 24 24 93 63 35 101 51 59 46 16 43 53 32 75 81 13 45 24 65 42 73 37 52 41 99 25 13 52 40 52 23 82 57 120 38 55 73 62 39 106 96 97 39 45 10 18 41 43 35 52 92 34 25 52 71 86 108 76 21 106 53 97 72 73 50 14 46 124 16 51 32 42 15 39 33 22 36 58 80 66 38 40 70 62 66 34 58 33 43 39 55 33 24 84 103 41 74 32 56 59 92 102 38 93 69 14 28 79 33 77 118 43 45 65 47 16 45 60 55 149 36 55 64 57 35 49 136 56 73 27 73 77 94 38 64 18 73 67 86 47 61 34 24 29 40 68 87 71 92 85 112 50 27 99 121 40 33 39 26 66 102 118 152 33 60 17 38 21 34 77 76 35 53 118 12 22 26 78 28 71 76 81 48 91 78 30 48 109 107 30 80 71 111 50 22 50 58 34 16 30 60.39873417721519
78 65 34 54 93 17 69 62 55 29 21 63 18 6 21 76 96 79 34 39 76 31 42 60 60 72 54 91 19 78 53 44 54 70 42 11 47 69 68 109 136 28 72 33 20 34 68 5 41 14 61 55 42 150 115 48 77 83 94 52 78 58 40 54 105 14 51 93 81 30 79 73 54 50 39 76 44 12 49 55 76 73 60 22 45 25 50 129 53 29 48 20 64 89 89 58 45 104 129 106 97 57 21 16 59 56 36 36 110 88 21 27 130 131 75 115 69 86 31 29 66 51 85 87 11 92 58 55 102 59 4 36 14 49 53 76 70 92 75 20 17 38 93 62 45 85 37 43 29 105 50 43 26 25 27 68 38 113 28 35 14 56 85 52 10 93 31 26 37 42 46 77 83 87 84 77 55 20 68 105 24 104 43 76 135 86 29 41 32 62 51 46 77 158 20 48 45 112 113 49 44 50 26 17 70 51 33 38 57 86 35 116 119 61 92 39 25 29 40 66 72 20 83 33 53 55 28 38 90 40 24 132 57 33 48 35 31 92 33 45 90 35 75 25 16 20 101 75 93 24 20 66 16 31 67 54 77 33 10 16 42 30 44 69 88 81 11 70 42 34 33 64 71 44 32 104 81 55 40 75 102 75 47 29 13 31 54 47 65 72 23 53 94 112 113 73 57 49 17 126 43 43 141 104 105 58 84 98 72 115 36 15 22 56 58 19 19 29 21 15 54 71 121 82 49 60 62 92 27 86 60 111 71 21 33 55 30 55 44 14 31 45 8 15 20 28 35 62 45 25 22 53 35 42 31 41 30 44 92 49 61 21 98 51 26 101 111 107 34 39 31 29 36 46 113 20 39 22 23 29 24 49 36 119 85 80 61 33 54 53 32 30 85 74 59 43 74 63 110 84 66 85 67 51 70 27 37 54 141 150 73 97 30 57 74 27 67 39 20 56 66 25 129 51 40 21 24 35 65 74 76 97 86 154 44 73 84 73 93 110 104 65 18 39 37 68 55 5 43 25 77 110 122 56 90 48 51 21 40 18 21 141 64 109 35 71 20 29 108 53 64 52 31 58 74 34 56 32 19 10 47 18 85 37 27 50 123 81 132 71 31 77 101 42 69 117 95 85 86 114 42 36 61 43 64 89 41 51 103 146 103 41 85 40 61 23 21 55 56 24 63 14 28 60 26 70 35 47 44 39 46 39 41 48 20 85 78 74 41 37 56 12 76 113 135 94 108 124 53 48 61 27 52 35 98 103 62 90 111 52 73 41 34 64 60 34 69 37 20 80 93 53 74 134 38 44 87 54 114 32 102 95 21 46 20 64 53 65 39 42 19 25 91 61 32 93 48 60 44 15 41 51 27 69 76 12 42 22 61 39 73 37 49 34 90 22 12 45 41 54 21 77 50 120 36 54 66 54 38 98 84 90 39 50 8 17 42 39 35 49 85 32 23 47 74 75 113 74 21 101 53 84 68 61 46 13 46 115 15 51 30 43 15 35 31 18 35 56 69 61 33 31 64 61 66 33 45 30 37 34 48 32 21 82 112 39 71 30 53 54 93 98 31 85 66 14 26 83 30 79 110 35 40 68 44 13 38 55 47 131 41 52 63 48 36 44 142 57 64 25 78 75 80 33 57 15 68 66 81 49 59 29 22 24 34 56 81 71 90 74 108 42 24 95 117 42 28 34 22 62 93 113 143 31 54 16 33 19 32 71 77 36 48 110 10 19 25 78 25 68 77 84 43 95 78 27 41 100 107 25 74 70 107 51 22 50 57 34 14 28 57.18481012658228
69 56 30 49 85 16 68 53 47 27 21 59 16 4 17 61 84 67 30 37 76 27 37 54 57 62 53 95 17 67 48 41 52 69 41 7 44 57 65 106 131 24 73 29 18 27 65 5 37 11 52 46 34 143 108 46 74 87 90 59 70 57 36 52 101 11 41 84 69 25 80 66 48 43 36 69 42 11 49 56 72 69 58 20 45 22 37 118 47 28 41 19 61 89 83 53 45 102 118 109 98 47 19 14 58 60 37 28 103 90 16 19 131 142 69 112 59 84 28 27 68 52 78 81 11 92 58 54 93 60 3 27 11 45 56 81 61 92 64 21 12 36 95 59 43 73 31 41 28 103 50 39 24 22 23 64 36 109 24 37 15 47 78 47 10 89 23 25 32 41 45 77 76 80 77 72 50 15 63 104 21 104 43 75 144 82 29 38 31 55 47 43 83 165 20 45 48 110 108 48 39 45 24 18 68 47 34 39 60 78 34 110 114 53 80 34 27 26 38 64 68 17 76 28 51 48 28 38 82 40 22 114 51 32 46 34 32 78 33 50 89 31 66 24 12 19 98 64 101 23 22 60 14 32 58 57 79 31 10 11 31 27 45 77 81 79 12 61 40 31 30 58 69 45 29 104 78 51 40 67 99 71 41 25 12 24 51 46 55 69 18 48 83 112 114 68 58 42 18 119 39 42 130 92 92 51 74 94 60 117 30 15 17 54 50 15 15 27 20 14 45 65 116 75 42 56 59 83 24 95 59 105 63 22 26 50 25 57 40 12 30 40 8 11 18 32 32 60 45 22 19 43 30 42 28 40 28 37 88 42 56 18 89 41 22 93 102 99 29 33 28 24 36 48 106 18 38 21 21 30 17 43 39 115 83 83 60 29 48 46 30 23 76 73 57 44 79 58 111 77 54 86 68 52 62 27 34 48 135 158 71 90 30 49 64 29 59 34 18 46 65 24 113 47 42 17 18 31 66 66 73 88 86 147 41 62 75 72 94 105 91 60 17 38 30 65 48 3 42 20 74 103 112 55 97 45 41 17 36 14 18 133 68 109 29 71 18 26 101 43 55 54 27 61 68 34 52 27 20 8 46 17 74 34 21 47 121 78 128 68 25 78 102 40 65 124 97 75 74 106 47 30 59 41 56 77 40 42 98 129 97 34 80 36 57 23 17 53 65 19 60 12 29 64 21 66 35 43 43 38 48 38 42 49 17 81 75 74 36 33 50 10 74 105 120 89 109 122 51 43 58 28 55 36 92 91 58 88 95 49 70 39 29 51 60 33 65 30 15 77 83 49 72 124 33 36 82 52 109 28 107 93 18 40 17 63 45 54 31 43 20 23 88 56 29 88 46 57 44 14 38 54 23 63 61 14 43 22 55 34 65 36 51 28 89 19 10 37 38 48 21 74 44 117 28 47 57 52 35 90 84 90 36 56 6 16 41 34 30 41 77 28 20 41 68 74 114 64 20 98 45 78 61 59 45 12 40 108 13 47 29 38 15 27 32 14 33 51 65 58 31 33 60 53 67 30 35 24 32 36 45 32 21 77 114 34 64 29 45 52 97 100 27 77 61 14 23 91 26 74 103 29 36 68 38 12 33 50 47 128 44 47 62 46 34 41 127 49 58 21 83 68 75 29 49 13 70 60 75 43 55 21 19 22 29 51 75 64 86 73 108 41 23 94 113 38 24 30 20 61 86 107 141 35 53 15 29 18 28 68 80 41 40 106 8 16 23 75 26 71 77 80 46 87 76 23 38 96 96 24 75 66 104 37 21 51 47 31 12 26 53.73924050632911
59 57 29 48 85 13 66 48 42 23 19 49 13 4 14 58 74 60 30 30 74 27 31 49 56 58 53 90 14 61 44 37 47 69 34 7 35 55 61 106 136 20 62 25 16 24 57 4 36 11 49 39 28 128 108 42 75 85 90 69 72 59 34 45 100 10 39 83 62 21 87 67 45 41 30 69 35 11 43 49 67 60 60 15 37 20 34 112 45 26 43 16 55 86 82 48 39 102 122 108 97 46 15 10 56 64 34 24 92 87 17 14 135 142 67 108 57 80 29 23 63 49 72 78 8 85 54 49 74 58 3 19 13 39 52 91 59 91 59 22 9 30 98 56 39 67 31 44 24 94 48 39 23 20 20 63 33 100 22 37 13 46 73 40 9 93 19 22 32 35 41 77 68 70 77 70 44 15 54 101 18 106 40 73 145 74 27 32 29 49 39 38 80 157 18 48 41 111 105 45 32 34 19 18 72 42 31 38 55 81 27 114 107 54 69 30 23 22 37 59 62 15 72 24 52 44 26 34 70 37 21 105 52 30 43 28 32 77 35 49 86 25 59 20 11 20 93 60 94 19 22 54 15 31 59 55 78 28 8 8 26 19 39 77 69 77 13 50 36 28 27 46 62 42 24 101 79 44 36 64 93 70 36 25 11 19 44 39 49 63 14 36 76 100 114 65 55 41 19 108 42 35 123 82 87 46 70 93 49 109 26 15 14 49 42 14 13 23 17 13 43 60 110 71 40 56 58 78 23 98 61 106 63 23 23 41 25 55 37 11 26 38 6 10 19 32 22 52 39 23 17 38 27 36 24 39 27 38 87 42 53 14 85 35 21 82 96 104 26 28 27 18 35 46 102 19 34 21 22 25 13 38 38 113 79 78 61 31 45 43 26 18 75 69 52 43 78 52 117 66 57 80 61 50 64 25 31 45 118 170 77 81 30 46 53 28 53 32 17 45 63 22 105 40 44 16 18 29 64 62 70 79 87 141 37 56 70 57 92 106 86 57 15 36 32 69 42 3 33 15 63 89 103 47 91 35 38 14 32 13 20 119 69 104 28 62 15 22 90 35 52 48 21 61 70 33 53 22 19 8 42 17 62 34 18 44 118 78 125 66 22 75 118 39 65 128 96 73 68 100 49 28 53 35 51 72 34 36 98 126 84 29 78 29 48 20 17 45 64 16 55 9 28 64 18 63 34 38 49 33 50 34 38 48 16 78 77 71 32 26 48 8 68 100 116 81 106 121 48 38 57 33 56 37 99 81 52 78 87 48 65 33 26 48 49 27 61 34 10 72 79 55 69 108 28 27 72 54 116 27 107 78 18 35 16 55 38 51 27 44 22 22 88 53 26 83 45 58 36 12 32 55 18 63 56 11 43 19 52 30 57 34 50 27 88 17 10 30 37 43 17 68 38 121 26 36 46 51 31 85 75 81 35 59 5 13 43 29 30 36 75 27 21 38 73 64 114 64 20 89 43 76 56 49 44 15 34 94 9 45 24 35 15 25 28 12 30 47 62 52 33 32 53 53 65 30 32 23 34 34 43 32 18 77 108 31 60 22 38 45 91 100 26 67 59 15 21 104 26 71 95 26 31 70 37 11 29 43 46 124 48 38 60 40 36 42 118 46 53 20 76 62 71 27 51 12 66 62 69 45 50 21 15 19 20 43 74 59 89 69 111 42 22 95 118 37 23 28 18 56 88 102 136 38 49 14 27 14 28 65 87 41 42 109 8 16 21 66 22 71 94 78 47 83 66 20 38 88 89 22 65 52 103 27 19 49 44 30 10 27 50.68987341772152
51 55 26 45 84 14 64 38 36 19 21 45 13 3 13 53 62 57 31 30 63 26 33 46 54 53 49 89 14 62 46 37 46 65 30 6 31 50 54 106 123 20 56 21 12 24 57 3 37 9 40 31 28 120 110 40 71 79 87 67 71 58 29 45 97 8 35 77 54 19 82 67 39 33 30 61 39 10 39 50 61 57 61 11 34 19 29 109 42 23 38 13 46 80 78 46 35 96 119 106 91 42 13 9 51 61 31 21 89 88 16 14 135 135 64 108 52 72 26 20 61 48 70 69 8 81 46 47 72 49 2 15 15 35 55 95 57 82 54 26 8 29 91 56 37 59 33 39 22 91 47 36 21 18 17 60 33 95 20 37 9 44 68 38 6 92 16 20 28 32 40 71 57 63 70 71 41 11 44 91 17 96 42 73 138 72 26 27 21 43 37 34 86 149 14 48 41 107 97 40 26 34 17 16 69 38 27 43 48 78 22 104 101 57 66 25 23 24 35 60 58 12 67 20 47 46 23 32 63 33 21 103 46 29 41 24 28 78 37 50 86 24 54 14 8 18 90 53 91 15 21 54 16 31 62 62 74 27 6 6 25 17 35 88 59 77 12 47 30 25 22 45 57 40 20 92 80 41 35 57 95 62 29 22 7 18 45 33 48 57 13 29 76 96 114 64 54 47 19 110 39 34 113 77 80 45 66 88 47 109 27 10 14 47 39 12 14 20 15 13 35 55 109 68 38 60 56 72 22 98 56 113 56 24 19 37 22 56 37 11 24 33 5 7 18 28 21 51 40 21 15 34 19 35 19 36 23 38 90 36 50 12 78 31 20 78 90 105 23 26 26 17 30 51 93 17 32 17 20 24 9 34 38 111 72 80 63 26 40 42 23 15 65 69 51 40 76 53 125 55 55 69 53 44 60 23 29 44 114 168 80 77 28 46 46 31 50 29 14 44 52 21 100 38 43 16 15 25 60 61 66 75 87 125 34 44 64 48 88 100 79 48 14 36 31 65 41 3 34 13 54 80 98 46 90 26 33 10 30 9 18 110 68 90 25 61 12 16 88 34 49 41 18 60 69 30 53 18 16 5 41 16 54 36 15 39 115 78 106 59 19 72 122 38 61 133 98 67 64 88 50 23 51 34 44 64 28 34 96 127 78 29 70 24 46 22 14 38 64 14 50 5 22 64 14 54 29 35 48 32 43 27 34 49 11 80 67 68 30 21 47 5 65 96 109 65 97 127 41 37 47 33 59 35 102 72 46 78 83 47 59 33 24 42 42 22 56 33 12 65 69 54 65 87 24 25 76 49 116 26 88 73 15 33 15 48 32 51 25 48 19 21 80 51 21 76 39 59 34 11 31 52 15 66 48 10 40 19 44 26 52 35 50 23 81 18 10 27 36 40 16 62 32 117 25 36 43 52 28 76 72 82 31 59 4 11 49 27 26 30 68 27 22 39 74 60 111 56 19 85 43 75 51 44 48 13 33 93 7 40 24 32 10 22 27 9 28 49 60 54 28 30 49 52 65 24 26 17 31 35 41 32 16 76 101 30 53 24 32 41 96 101 22 70 46 15 17 102 24 70 96 22 30 72 33 11 27 37 46 117 46 36 58 39 29 38 112 47 47 18 72 56 69 23 56 10 61 53 57 41 53 17 15 15 18 35 73 52 86 68 118 34 24 96 125 37 23 22 17 53 85 98 131 38 40 12 24 12 24 66 84 39 39 101 8 15 19 65 19 78 89 80 47 78 58 19 30 84 82 19 62 53 101 25 17 45 45 27 9 24 47.80253164556962
41 53 24 41 81 12 58 36 33 17 19 43 9 3 13 48 57 47 30 25 55 28 32 46 55 50 47 82 13 55 41 35 41 68 20 6 30 45 51 98 116 19 53 23 12 25 55 3 34 8 37 32 24 113 102 38 61 74 84 64 73 57 27 41 95 8 34 68 53 18 83 66 37 30 28 52 40 8 33 48 58 49 59 10 30 15 26 107 36 22 36 12 39 81 72 43 28 90 107 104 92 36 12 8 46 52 32 19 85 85 12 12 133 134 58 111 50 67 28 15 62 44 65 63 7 80 49 42 61 45 2 15 14 29 57 96 51 75 51 28 6 23 77 55 41 48 33 33 22 90 41 36 24 18 16 62 33 90 18 33 9 37 61 35 5 95 14 17 22 30 37 60 50 54 61 76 35 9 41 83 16 95 37 70 126 63 25 22 15 42 32 32 79 147 12 50 40 98 103 33 20 27 12 12 70 34 24 44 52 67 22 105 92 50 53 23 19 21 30 73 54 9 61 17 46 42 20 27 49 29 22 101 45 28 35 20 20 68 32 52 95 19 47 13 8 16 93 47 82 15 18 51 15 30 60 60 71 26 4 6 24 16 32 89 52 79 11 40 27 24 20 39 52 33 14 84 74 38 37 53 82 57 25 23 6 18 44 31 48 52 12 26 71 84 106 65 49 50 18 110 37 30 105 68 78 43 58 84 45 103 20 8 12 40 35 9 15 19 13 10 36 49 107 58 37 52 56 71 22 88 56 109 54 22 19 29 21 57 33 10 17 31 4 5 15 25 19 45 36 21 11 32 15 31 17 33 20 33 89 32 47 9 74 27 17 73 83 114 21 22 19 12 30 47 85 15 24 13 16 22 9 29 35 105 74 79 64 28 35 39 15 14 56 67 38 30 72 46 120 47 46 64 47 43 53 23 22 44 103 159 80 72 22 42 47 25 50 26 12 37 47 20 91 33 36 12 13 20 56 53 58 75 99 118 33 40 60 45 81 99 72 46 12 31 31 65 37 3 30 12 48 77 96 44 92 26 28 7 27 8 19 101 64 80 22 56 10 13 82 29 46 38 16 64 68 29 51 16 12 4 31 13 52 34 13 32 112 71 111 58 18 71 121 41 61 123 102 66 65 86 49 23 44 29 40 57 23 32 93 121 81 23 63 23 42 20 12 32 60 11 45 3 19 56 12 45 25 27 49 31 40 28 29 45 9 85 69 69 30 18 46 5 57 92 102 56 89 126 34 34 39 30 63 41 115 68 36 75 78 47 55 28 26 37 41 16 51 38 10 55 64 60 69 76 22 21 68 54 105 25 86 64 15 27 14 44 32 46 22 51 17 22 65 47 16 68 36 60 35 11 29 53 12 66 40 9 34 21 39 25 50 28 47 22 77 17 8 27 32 42 16 58 30 116 24 33 37 50 27 75 68 75 23 63 3 10 46 25 25 28 62 25 22 36 69 59 111 54 20 74 42 68 50 42 49 13 31 91 7 39 23 22 7 17 24 7 26 51 60 51 22 30 42 53 56 19 23 15 26 32 36 29 15 78 100 30 49 21 26 41 100 104 21 64 43 14 13 100 23 66 89 22 24 73 32 11 25 34 45 111 49 40 56 33 32 32 110 41 39 13 69 51 69 22 50 7 56 45 56 44 43 15 12 12 18 34 68 48 89 56 122 32 24 101 132 35 22 23 15 48 83 96 123 38 37 11 21 11 24 63 76 38 32 90 6 15 13 58 19 79 94 83 44 70 52 17 22 75 73 16 63 46 93 22 16 42 47 24 8 22 44.81518987341772
37 55 19 42 76 13 56 33 31 13 17 39 6 3 11 45 52 45 30 22 57 28 34 38 56 50 42 79 12 51 41 35 37 68 18 5 27 40 42 91 109 15 50 23 11 24 49 2 31 6 40 31 21 107 104 38 60 72 81 62 75 50 28 39 86 8 31 58 48 15 80 65 27 29 27 51 39 6 32 46 54 47 52 8 26 13 21 100 31 19 33 13 37 79 70 42 21 93 104 103 87 30 9 7 40 47 30 16 77 87 16 11 119 131 58 113 46 72 30 14 65 39 60 54 6 71 42 39 50 45 1 14 15 27 55 100 47 71 46 32 5 23 69 52 39 40 35 28 16 86 38 35 25 16 16 56 30 79 16 31 6 32 56 34 5 97 14 15 17 29 36 58 48 45 52 77 29 8 42 81 13 94 35 60 122 58 23 21 13 38 33 27 75 137 11 55 39 89 97 30 18 29 8 11 65 32 25 43 56 60 22 101 74 40 50 24 17 20 30 76 53 7 59 14 40 40 18 23 44 22 23 97 41 26 33 18 18 63 25 54 88 15 40 10 6 11 85 39 89 14 17 51 16 34 63 62 66 25 3 7 24 14 28 78 45 78 8 36 23 22 18 31 47 30 12 69 70 37 30 53 78 55 21 24 5 19 39 29 41 51 12 24 66 81 98 65 50 47 20 100 39 33 96 65 73 38 53 74 42 93 19 7 9 37 35 9 13 17 12 8 32 46 96 56 38 49 51 69 20 79 53 106 52 21 19 26 19 47 35 8 16 31 4 3 15 22 15 39 28 22 11 28 13 24 14 28 16 25 96 28 49 8 73 25 18 71 74 111 19 21 18 11 29 49 87 13 19 10 14 17 9 22 35 98 69 83 51 24 34 34 12 15 45 69 31 28 68 40 120 42 41 55 45 39 51 25 21 37 85 149 82 66 16 35 45 19 43 24 12 34 42 18 89 29 34 10 12 18 52 53 58 76 101 113 28 35 57 40 84 100 67 39 12 30 31 64 34 3 27 11 38 72 91 42 100 24 23 7 26 7 21 88 63 82 20 50 7 9 76 24 42 37 13 64 72 24 49 11 11 3 30 11 54 30 10 33 108 67 110 54 16 66 126 39 56 115 94 68 56 77 44 20 39 25 41 55 23 29 95 116 80 19 57 18 42 19 14 32 50 8 46 2 18 62 10 38 18 24 55 28 32 24 28 40 9 92 65 64 28 14 46 4 54 92 95 49 75 116 30 33 36 34 62 45 116 60 31 76 73 47 46 26 24 34 39 15 48 37 9 48 56 61 62 71 25 21 65 53 98 22 74 55 14 23 10 42 26 36 20 55 20 20 61 45 14 56 36 63 29 10 24 52 10 60 32 8 34 24 35 22 47 23 46 19 67 17 6 26 29 43 13 51 28 119 23 25 35 51 28 70 62 69 22 58 3 7 52 23 26 28 53 23 21 33 64 59 104 46 20 64 42 65 45 41 43 13 28 87 4 35 21 19 7 16 21 7 25 54 56 44 24 29 40 59 48 20 22 13 20 32 31 30 11 78 99 29 47 20 24 39 93 106 18 56 38 13 12 93 19 60 78 23 22 75 27 10 22 29 40 102 49 32 59 29 28 29 103 39 34 10 64 47 66 21 48 6 49 33 50 46 33 13 12 10 14 31 56 43 89 48 112 28 28 98 131 30 26 21 13 44 72 92 117 35 32 9 19 11 25 57 81 33 33 93 3 15 10 53 17 71 106 83 47 58 45 17 19 65 69 15 57 44 94 19 15 40 43 20 8 21 42.03037974683544
35 52 16 43 70 13 56 32 29 13 17 40 4 3 10 47 40 42 24 19 54 26 30 32 54 46 39 77 9 47 37 32 34 67 19 4 26 32 39 90 109 14 46 21 11 22 40 2 26 5 40 30 20 100 99 40 58 72 86 55 80 54 25 29 83 7 28 55 41 11 78 65 26 27 26 47 36 5 30 39 48 46 37 5 23 14 17 96 26 18 31 13 36 71 63 37 18 88 96 100 80 28 8 7 33 45 25 12 73 85 19 11 115 134 59 110 44 67 25 14 56 35 58 53 4 61 34 40 40 43 1 13 14 21 57 98 41 62 45 35 4 20 67 54 43 32 36 27 14 82 43 33 26 13 15 52 27 81 15 29 4 32 53 32 5 88 12 14 15 27 30 50 41 41 47 78 27 4 40 77 13 86 34 54 122 50 25 19 12 41 30 23 70 143 11 51 35 80 94 23 13 25 7 11 57 27 22 38 50 61 22 88 72 37 47 22 15 19 29 73 46 6 56 12 36 41 16 19 36 19 22 95 36 28 27 17 17 58 21 55 81 15 43 8 6 10 86 38 92 12 16 44 13 38 59 58 62 27 2 8 18 11 25 77 40 76 8 34 19 17 18 27 45 31 11 66 67 30 27 52 70 52 18 17 5 19 38 24 40 46 12 23 62 71 90 64 46 39 17 103 29 34 93 58 71 34 50 68 41 93 20 5 9 35 29 8 16 14 10 7 32 43 91 48 36 50 44 69 14 79 56 101 50 26 21 24 16 46 32 4 13 29 3 3 18 22 12 36 24 19 7 26 12 20 17 25 14 21 91 27 44 6 66 22 12 61 63 126 15 21 19 10 27 53 88 9 18 9 13 15 8 20 32 88 74 80 49 20 30 30 12 15 38 66 29 26 65 40 133 34 38 55 44 38 46 27 19 35 83 141 86 64 15 30 47 18 36 22 10 29 34 18 80 20 31 8 12 14 47 53 55 75 99 113 27 33 50 36 84 100 64 33 11 33 30 66 33 1 22 9 33 70 83 43 103 21 21 6 21 4 22 72 68 80 17 46 6 7 72 22 38 34 12 59 78 23 56 10 10 3 24 7 50 31 10 28 109 55 113 59 14 66 120 33 50 103 95 59 51 79 43 16 32 25 42 52 22 25 98 104 73 20 50 16 35 17 14 30 51 6 45 2 16 68 9 34 15 20 63 27 30 23 26 35 7 94 61 63 26 13 42 3 51 81 92 46 69 119 28 32 30 31 67 52 116 51 28 74 69 41 42 22 23 33 34 15 47 39 10 42 47 61 64 67 25 17 69 53 92 17 63 47 11 21 9 39 22 33 18 58 20 19 61 43 13 56 32 62 23 10 20 56 9 58 26 7 29 21 32 16 41 19 43 18 65 17 6 23 25 44 11 48 29 118 22 23 37 45 29 65 56 65 23 65 2 6 54 20 24 22 48 20 21 35 60 54 107 43 16 59 43 66 40 35 44 13 25 77 3 30 22 14 5 13 19 7 19 52 50 45 19 29 33 62 47 20 21 13 19 27 29 29 11 75 90 25 45 19 23 37 83 106 17 50 35 11 10 82 18 48 71 22 21 77 27 10 21 25 32 100 50 29 60 26 25 24 98 36 29 8 62 45 56 15 44 6 49 28 45 47 31 9 9 9 11 28 48 39 96 43 103 25 25 101 135 29 24 22 10 39 69 88 114 36 25 9 20 9 21 49 77 33 29 88 3 14 9 50 17 63 119 78 48 51 42 13 15 58 71 13 51 41 90 16 13 37 34 20 6 17 39.59367088607595
31 53 13 50 65 11 52 31 29 13 17 37 3 2 9 46 35 37 28 17 47 26 29 30 52 42 37 74 8 44 35 28 29 71 16 4 24 30 37 86 108 13 43 17 8 15 36 2 23 4 40 25 17 91 103 38 50 69 88 52 81 50 21 26 78 7 20 49 35 11 73 67 24 27 26 41 33 5 28 35 40 37 34 3 21 15 16 76 23 17 30 13 32 62 62 28 16 83 93 99 68 21 6 5 34 43 25 10 68 86 19 10 108 121 54 112 40 65 23 11 50 36 51 49 2 57 34 36 34 38 1 12 15 20 59 95 39 59 35 32 4 15 63 50 41 21 35 29 14 80 36 36 24 13 11 49 27 74 14 26 4 28 47 33 5 82 11 13 15 27 25 40 43 33 46 76 25 3 40 74 11 76 34 53 115 43 23 19 12 36 27 20 70 141 10 49 36 75 91 23 11 25 5 11 51 26 19 38 45 59 23 85 58 34 41 19 12 18 27 71 38 4 50 10 28 37 14 16 36 18 22 89 35 27 23 16 15 49 21 51 76 14 41 7 3 8 84 37 89 10 14 40 13 39 58 60 62 27 2 7 16 11 22 81 36 79 8 33 18 13 17 22 48 30 9 64 60 26 24 57 64 50 14 13 4 20 27 18 35 34 11 19 54 65 85 61 42 40 18 97 25 33 87 46 68 30 51 68 33 83 16 4 12 32 25 8 18 9 8 7 36 34 81 38 33 47 40 65 11 76 60 91 40 26 19 23 12 42 29 3 11 27 2 3 17 25 10 34 23 19 7 27 11 20 19 22 10 17 97 25 43 6 63 17 11 58 60 144 14 16 18 9 29 53 85 8 17 9 7 14 6 13 30 84 82 74 46 17 27 22 10 13 31 64 29 24 58 33 130 27 37 51 39 41 49 25 19 34 69 134 84 60 11 29 49 18 35 20 10 28 31 18 74 17 29 8 10 13 45 54 53 69 89 111 25 28 48 33 86 103 62 24 10 36 27 61 26 1 23 7 28 58 83 44 106 17 18 5 19 4 18 64 68 69 14 42 6 6 70 21 32 33 11 61 78 20 55 9 10 3 19 6 50 29 9 24 111 51 108 63 10 58 115 36 47 97 92 50 47 72 36 13 27 21 43 45 21 23 101 98 67 20 46 15 30 16 13 26 48 5 42 1 13 66 8 30 13 16 73 27 31 16 26 30 7 90 60 61 25 9 38 3 46 82 91 42 69 112 25 28 24 26 64 54 119 49 26 76 68 38 40 18 19 28 32 12 39 34 9 42 39 57 71 66 28 17 60 50 85 16 56 43 9 18 9 31 19 32 12 63 17 19 54 38 13 52 30 59 18 10 20 58 9 57 22 7 26 15 26 12 37 20 43 14 66 14 4 23 22 43 8 43 25 114 18 21 36 40 29 56 54 64 23 68 1 4 56 18 24 19 43 18 21 33 56 44 100 38 14 54 42 66 38 33 46 13 22 71 3 32 21 11 5 13 17 5 18 47 45 38 19 27 33 63 45 21 17 10 17 25 30 30 9 73 91 19 47 17 19 40 80 106 15 41 30 9 10 83 12 47 66 21 19 77 24 8 18 25 30 97 55 28 60 24 26 20 97 31 26 8 56 37 55 13 46 5 44 28 41 45 25 8 8 8 10 27 45 33 98 37 107 21 24 101 138 27 21 19 10 35 62 67 115 32 22 9 16 6 20 45 78 34 29 81 2 10 9 43 14 58 113 78 42 55 37 11 13 50 72 12 53 32 86 15 11 32 33 17 6 16 37.14556962025316
28 46 13 56 58 10 49 33 29 10 19 31 3 1 7 49 31 35 26 16 41 22 30 28 50 41 32 69 6 39 32 29 25 69 14 2 19 25 32 87 101 14 36 14 8 13 33 2 19 3 37 22 16 81 97 31 48 60 91 47 79 50 19 23 74 6 14 41 29 11 67 66 21 24 25 41 32 4 26 34 34 36 31 3 21 16 15 70 20 14 28 11 31 52 61 25 16 79 83 98 63 20 6 5 35 38 22 12 60 89 18 8 109 120 47 123 37 65 21 10 49 28 49 41 2 50 37 29 30 28 1 11 13 18 61 91 36 58 34 31 2 13 54 50 41 15 31 27 13 75 28 37 23 13 10 46 27 71 12 19 3 24 42 30 5 81 10 12 16 23 20 37 42 30 34 71 19 2 38 69 11 75 33 47 107 41 26 14 10 33 22 18 70 124 10 51 31 66 89 17 11 22 4 9 48 23 19 39 49 54 24 83 50 27 32 18 8 18 20 72 33 4 42 9 24 36 12 15 30 16 21 81 29 25 20 15 12 48 16 55 65 14 42 7 2 7 82 35 85 9 14 39 12 40 51 65 60 26 2 7 16 11 18 78 30 81 7 31 16 12 14 20 44 24 8 64 62 22 23 58 58 46 11 11 4 18 21 18 34 30 11 17 50 58 83 55 39 41 15 97 19 33 78 44 63 26 51 65 29 79 14 2 14 26 19 9 16 5 5 5 38 28 75 34 31 42 37 61 10 73 60 88 37 27 20 17 10 39 27 2 9 23 2 3 17 27 8 39 20 19 7 25 8 20 20 19 10 14 101 22 39 6 60 16 6 56 58 139 12 14 20 9 24 51 91 6 12 6 6 10 6 10 28 83 86 75 41 17 27 20 9 11 27 59 24 23 49 32 126 23 31 49 37 42 46 25 16 33 63 133 95 59 10 27 47 18 33 18 10 28 26 16 67 16 28 6 6 10 43 55 50 59 82 101 22 30 42 32 83 103 57 21 10 38 24 58 27 1 20 5 25 57 85 44 114 15 16 3 18 3 20 57 63 74 12 41 5 5 64 19 31 31 9 61 82 16 56 7 9 3 18 5 45 25 9 26 104 52 120 51 9 60 124 34 45 93 99 48 48 65 36 11 26 20 39 40 20 19 95 96 64 18 39 13 27 14 13 25 49 4 37 1 12 62 8 30 14 13 76 25 29 12 23 30 7 89 59 68 24 7 33 3 40 79 89 40 65 105 22 27 18 29 70 53 113 42 25 71 69 37 37 15 16 24 30 9 31 31 9 42 34 61 64 63 27 17 66 46 85 14 56 42 9 13 9 26 15 28 11 71 18 16 48 33 11 49 28 53 13 10 21 58 7 60 18 6 25 15 22 11 32 19 40 12 61 12 3 20 24 44 7 38 23 103 16 24 33 43 31 53 46 64 18 55 1 3 62 16 27 15 42 16 20 33 53 39 96 34 12 49 42 67 40 33 40 13 21 59 2 31 18 10 5 11 15 2 16 47 37 38 16 24 29 58 30 21 17 7 15 23 28 32 7 63 86 16 45 15 16 42 66 102 11 37 25 8 9 88 14 42 61 18 13 74 19 9 18 25 26 97 54 25 62 24 26 20 80 28 19 8 54 28 52 12 45 4 45 24 31 49 22 8 9 7 10 27 42 30 95 32 101 20 21 104 117 22 19 18 9 29 59 62 114 31 20 9 14 5 20 39 82 32 29 70 2 10 9 39 16 55 115 83 35 49 33 9 11 43 70 9 46 29 83 13 10 29 27 14 6 13 34.91772151898734
27 33 8 61 50 9 46 31 25 8 20 29 3 1 7 44 27 34 25 15 37 20 28 26 48 37 28 63 3 33 33 23 26 75 10 0 18 21 32 83 90 12 36 11 8 12 32 2 18 3 32 20 12 77 89 29 46 57 91 39 80 48 13 20 72 6 11 41 25 11 64 66 20 23 24 39 28 2 24 30 34 31 25 3 19 17 13 70 18 11 26 10 32 48 57 22 15 75 74 99 58 18 6 3 32 44 19 15 61 87 20 5 103 116 41 119 34 54 16 9 50 26 45 37 1 46 33 29 27 28 1 9 11 13 57 83 35 58 34 30 2 13 51 53 37 14 32 25 10 66 28 32 20 10 8 45 24 71 10 17 3 21 37 28 5 71 9 9 14 24 18 32 38 25 33 70 17 2 40 57 9 71 28 45 96 36 27 14 6 29 22 16 76 119 7 48 31 64 75 15 9 16 3 9 48 21 20 40 43 56 23 84 47 23 31 17 7 19 16 69 35 3 39 8 22 40 11 13 29 14 20 87 27 24 20 14 11 43 12 54 60 14 36 7 1 6 83 36 89 11 12 34 9 41 45 62 55 21 2 6 15 10 18 81 27 81 6 29 15 7 13 19 41 20 5 61 60 20 20 53 53 39 10 11 3 16 19 17 26 25 9 12 45 55 77 54 35 38 13 86 18 33 67 42 60 20 45 59 23 70 15 2 13 20 17 5 17 5 5 4 36 29 74 32 32 37 35 56 9 67 65 87 39 30 19 18 8 36 24 2 7 20 1 2 15 27 7 36 19 21 6 25 7 18 16 16 8 14 89 19 35 5 56 17 4 55 56 133 12 14 21 8 24 49 89 5 11 5 5 10 6 9 26 77 89 81 32 16 25 18 9 8 19 58 22 22 49 29 116 20 32 45 35 40 48 23 15 33 59 131 90 51 8 25 39 14 34 16 8 25 25 14 63 11 32 5 5 8 40 53 47 60 78 95 19 27 33 26 87 107 50 21 10 42 22 54 24 1 16 3 22 50 76 44 121 14 16 3 16 1 21 53 61 70 10 37 3 3 58 15 31 25 8 61 89 15 47 6 8 3 17 4 43 24 8 26 106 48 107 49 9 54 134 33 43 92 91 46 53 63 36 10 22 18 37 37 16 15 87 90 59 17 38 11 25 13 12 20 54 3 35 1 12 63 8 24 13 13 86 21 26 15 20 30 8 82 57 65 25 6 31 2 37 80 85 34 58 107 20 23 16 33 74 58 116 39 23 67 66 34 35 12 14 21 24 8 29 29 9 40 29 58 63 58 27 19 61 47 82 11 53 39 8 10 8 24 9 22 10 70 17 17 46 27 8 43 24 48 12 7 22 51 5 59 18 5 21 17 22 10 28 19 38 12 50 11 3 18 31 44 7 36 20 98 13 19 32 40 29 49 41 63 17 52 1 3 57 13 28 15 43 16 19 33 47 35 92 32 12 46 40 71 38 32 38 13 19 55 2 31 13 6 5 9 14 2 11 45 33 38 15 25 27 61 27 18 16 6 15 22 27 31 6 61 77 14 40 13 14 42 63 99 11 34 25 7 7 89 12 39 51 16 12 70 17 9 16 21 25 96 48 24 66 18 27 18 75 24 18 7 48 26 49 12 39 4 42 22 27 52 20 7 8 7 10 24 37 26 91 31 89 17 20 99 110 21 17 15 9 24 50 56 112 27 19 9 14 5 21 35 89 31 29 67 1 10 8 35 15 54 119 90 24 52 29 8 10 39 71 8 43 27 79 8 8 27 23 12 4 13 32.860759493670887
27 30 6 59 47 7 47 35 22 7 21 25 3 1 6 44 23 31 23 14 33 19 23 28 44 38 25 54 2 28 32 21 30 81 6 0 18 20 31 76 89 10 30 9 8 12 30 2 18 3 29 20 12 77 81 26 41 59 85 34 75 50 12 16 61 3 9 37 23 9 60 66 18 24 20 39 27 2 25 25 31 33 25 3 19 17 11 69 17 8 19 9 30 40 54 20 13 74 69 94 57 17 3 3 27 41 13 17 63 86 15 4 91 104 41 115 36 49 15 11 50 24 41 34 1 46 30 29 25 27 1 7 9 11 50 91 31 55 32 28 2 10 44 50 38 13 30 20 10 61 27 31 20 8 8 40 20 70 11 16 3 22 37 24 5 70 7 9 13 21 18 30 33 22 32 69 15 2 39 52 8 77 26 44 88 33 28 13 5 25 17 14 80 118 6 42 30 61 65 13 8 12 2 9 44 17 23 42 39 58 20 82 43 18 28 17 7 16 13 74 38 3 31 7 17 42 11 8 31 10 19 76 22 22 20 10 10 41 10 54 58 15 35 6 0 6 79 33 88 11 10 27 6 40 41 53 50 23 2 5 13 10 16 77 23 80 7 26 13 5 15 17 40 19 4 54 65 16 20 48 43 36 10 12 3 17 20 16 22 21 6 11 43 51 73 54 33 37 14 84 16 33 57 34 61 20 44 49 22 76 13 2 13 16 15 5 14 4 4 3 36 27 71 32 28 39 34 50 8 69 57 84 42 33 16 15 6 33 22 2 6 17 1 1 15 27 7 40 17 19 5 26 6 15 14 15 7 13 81 21 37 4 48 10 4 47 56 136 11 12 23 8 19 48 84 4 8 5 5 10 5 8 26 75 87 80 30 15 23 19 8 8 14 56 18 20 40 23 109 18 31 44 36 42 44 22 15 38 56 116 91 49 6 19 36 10 36 13 6 21 24 12 60 8 31 3 5 6 40 51 43 54 75 94 17 24 30 24 91 101 44 18 9 46 22 49 20 1 16 2 20 46 72 43 114 15 15 2 17 1 19 47 63 65 9 31 3 2 53 16 25 27 8 58 90 13 41 5 9 3 17 3 38 23 8 26 106 50 105 40 8 45 130 29 40 83 85 44 57 55 34 10 23 18 34 37 15 15 79 83 61 12 30 12 19 13 10 20 61 3 29 1 11 61 5 20 10 12 93 19 23 15 17 26 9 83 52 59 23 6 30 2 33 74 71 29 53 111 15 22 18 35 75 61 112 32 21 62 59 33 30 12 13 19 19 5 25 25 8 41 28 60 61 56 25 20 53 43 62 10 51 39 6 8 7 18 9 22 7 75 16 18 40 26 8 39 19 45 13 4 22 44 4 59 15 5 19 15 23 10 29 15 37 11 45 8 3 12 30 44 5 31 16 94 11 14 25 37 31 46 36 67 15 51 1 3 61 12 25 15 37 15 18 30 41 27 83 33 10 46 40 74 34 35 41 13 15 56 1 28 10 6 4 8 11 2 11 47 28 34 14 20 21 60 24 19 14 4 15 23 27 30 6 57 75 12 40 8 14 45 61 99 10 33 20 5 6 95 12 34 50 11 11 68 16 8 13 20 21 90 39 23 75 17 25 18 68 22 16 7 49 23 47 10 30 2 37 20 23 52 18 6 10 6 7 24 35 23 94 29 90 15 16 91 114 15 17 11 6 20 50 56 107 23 20 8 13 5 25 33 85 39 25 65 1 7 8 31 14 58 119 91 25 52 25 6 10 36 68 7 40 28 75 6 8 27 24 13 3 11 31.00126582278481
25 27 3 60 42 7 53 32 19 6 24 25 2 1 6 45 23 28 22 11 26 19 21 25 36 36 21 55 2 28 29 18 29 81 4 0 17 20 29 71 88 9 27 8 9 11 30 2 15 2 25 17 10 73 72 21 40 59 87 30 70 47 10 14 55 2 9 31 22 9 56 57 14 26 21 35 24 2 25 23 30 32 22 3 16 15 10 66 15 8 18 9 26 35 51 19 12 72 59 89 59 14 3 3 25 38 9 18 55 73 14 3 91 98 38 114 35 45 16 10 48 20 38 35 1 46 29 28 21 22 1 6 10 9 46 101 26 48 28 26 2 8 42 49 38 13 29 22 9 57 32 28 19 7 8 36 16 62 10 15 3 23 35 23 4 60 4 8 12 21 16 27 31 22 33 70 11 1 38 51 6 73 24 35 78 27 29 11 4 22 15 9 80 112 6 39 30 55 61 11 6 12 2 9 41 15 21 44 32 50 17 85 36 13 24 14 7 15 12 74 36 2 27 7 14 44 10 8 25 9 17 70 19 20 21 9 8 40 9 52 48 15 32 4 0 6 76 28 88 9 9 27 6 42 34 48 46 17 2 6 11 10 13 71 21 81 6 23 12 5 12 14 38 20 3 55 67 14 19 43 38 33 8 14 3 16 16 12 20 18 6 9 41 41 66 48 25 36 14 78 17 38 51 32 51 17 41 49 21 72 14 2 13 15 10 4 14 4 3 3 30 25 66 29 24 41 32 47 8 61 57 78 40 39 16 14 4 30 18 2 5 17 1 1 18 27 7 36 16 21 5 25 6 13 14 12 7 11 81 23 38 3 43 9 1 43 50 134 10 12 27 7 17 50 79 3 7 5 5 7 4 7 22 69 91 80 34 11 24 19 7 5 11 54 14 18 36 17 110 13 28 40 30 47 40 18 12 45 49 105 94 52 5 18 28 9 33 12 4 23 22 10 55 6 29 3 5 6 31 54 40 54 66 89 13 26 21 22 97 104 37 16 8 43 21 46 17 1 13 2 17 38 66 46 113 13 13 2 16 1 15 38 62 69 7 28 2 1 47 16 20 29 7 55 80 13 42 4 8 2 15 3 35 20 7 25 109 46 96 35 5 44 118 29 39 77 81 39 57 52 32 9 19 15 33 40 13 11 69 76 57 12 26 12 16 12 9 21 60 2 26 1 9 59 5 16 9 12 88 15 20 12 18 26 10 83 47 54 24 6 27 2 32 68 64 24 50 105 15 19 16 34 69 70 116 29 23 56 48 30 29 11 10 15 17 4 23 22 7 36 24 57 58 53 22 19 49 44 54 9 51 35 6 7 5 17 8 19 5 72 14 17 42 25 7 36 16 41 14 3 20 39 3 51 13 3 16 14 21 10 28 16 39 9 42 7 2 10 29 45 5 29 16 90 10 14 24 35 33 43 37 60 13 50 0 3 63 12 27 14 34 14 18 27 37 22 81 32 7 40 37 76 31 32 41 11 14 52 1 24 10 5 2 8 8 2 13 41 26 31 15 20 17 60 23 18 13 4 13 21 26 28 4 51 78 8 36 8 12 47 58 92 10 29 18 5 6 93 10 28 44 7 12 63 11 6 12 18 16 87 36 24 73 16 21 16 68 19 14 6 49 22 42 9 30 2 31 18 20 50 19 5 10 6 7 27 32 21 96 27 86 13 14 97 111 14 17 9 5 13 51 62 96 22 18 7 13 5 21 35 79 42 24 53 1 6 7 28 14 52 120 85 20 49 22 6 9 31 64 4 38 27 69 6 8 26 25 12 3 12 29.073417721518987
20 25 3 61 35 5 52 33 19 6 25 23 2 1 4 43 22 30 22 11 21 17 18 25 37 36 17 52 2 24 30 17 27 75 4 0 17 20 24 66 77 8 28 6 6 8 27 2 17 2 26 18 7 65 65 18 39 59 91 30 70 47 5 12 47 2 8 31 22 7 48 51 12 26 20 35 21 2 23 19 26 33 20 3 14 12 8 58 14 8 17 9 22 32 49 16 10 72 59 90 56 12 3 2 26 30 7 23 52 70 13 2 93 89 33 108 40 47 9 7 49 18 31 37 1 38 23 26 15 19 1 6 7 10 42 110 23 49 27 21 2 6 42 45 31 10 26 25 7 52 33 25 16 6 8 35 12 58 10 17 1 19 31 21 4 57 1 7 10 19 15 23 28 20 32 58 9 1 29 46 5 64 24 35 73 26 27 10 4 19 12 7 80 115 5 38 32 53 60 10 4 12 2 9 35 15 19 44 30 44 18 74 34 13 21 9 5 13 9 72 37 1 25 5 12 44 10 7 24 8 12 64 16 20 20 8 8 34 9 56 53 13 29 4 0 4 73 23 90 9 7 21 5 40 33 39 41 14 2 8 11 10 15 77 21 71 8 21 11 6 12 11 35 17 3 47 64 13 16 38 34 32 8 13 3 14 15 8 18 14 5 7 35 38 64 41 20 31 13 71 15 35 43 27 52 15 35 45 17 67 16 2 12 12 9 4 13 2 3 3 27 22 60 24 23 41 28 38 7 57 56 78 39 35 16 9 4 25 15 1 5 14 0 1 17 24 7 38 12 17 4 25 5 10 12 9 7 9 80 21 38 3 39 8 1 40 42 139 10 15 25 6 14 45 80 2 7 5 5 7 4 6 22 63 92 79 36 13 22 15 7 5 10 51 13 14 29 16 102 11 25 33 25 46 40 17 13 47 42 94 90 42 5 14 29 9 27 9 3 19 21 10 50 6 31 3 4 6 28 54 31 55 57 89 12 19 19 21 101 100 35 12 8 44 23 43 17 0 11 2 16 36 67 47 106 12 13 2 13 1 14 33 59 65 7 29 2 1 46 14 19 29 6 50 84 13 41 3 6 2 14 3 35 19 7 27 114 44 95 33 5 46 112 28 31 72 75 36 60 54 33 9 18 13 28 36 12 7 64 68 56 11 22 11 12 11 7 21 59 1 25 1 8 56 5 15 7 8 83 15 20 12 16 27 11 86 44 52 20 5 24 2 32 62 59 22 45 98 15 16 16 32 69 76 113 26 20 55 47 26 28 12 9 13 15 3 19 19 6 33 19 51 62 51 23 15 41 41 51 9 42 34 5 6 5 15 7 17 5 71 12 21 39 22 6 36 16 33 15 3 21 40 4 50 12 2 16 14 17 7 25 17 38 7 38 6 2 10 33 44 5 28 12 84 9 14 23 39 37 38 31 49 12 46 0 2 67 9 30 14 31 10 16 26 38 16 78 30 7 35 40 69 31 29 39 11 14 46 1 21 9 4 2 6 7 2 13 40 26 27 11 18 16 60 21 16 13 3 12 16 25 27 3 44 67 5 32 7 11 46 54 77 9 24 16 5 5 87 9 23 38 6 11 62 10 5 12 18 16 85 35 19 79 14 19 13 62 17 13 5 46 20 45 9 33 1 25 16 17 47 16 5 11 6 6 20 30 18 95 23 82 12 14 87 101 17 16 8 5 11 44 56 90 20 19 6 11 4 19 35 81 46 24 50 1 5 6 28 14 50 119 84 17 51 16 6 8 29 59 4 32 23 63 5 7 24 21 13 2 11 27.241772151898734
18 26 2 56 33 5 50 31 15 6 24 18 0 1 4 42 18 24 20 10 22 16 17 21 40 36 14 51 2 23 29 15 22 74 2 0 16 18 23 64 73 7 24 6 4 8 24 2 15 2 23 15 5 53 60 11 36 62 90 28 69 48 5 12 45 2 6 29 23 6 42 42 10 25 18 34 18 2 25 16 21 33 17 3 10 12 8 51 11 8 16 8 24 26 50 13 8 68 56 81 49 8 3 2 21 28 7 23 45 59 10 2 93 80 30 97 39 45 8 5 51 14 28 29 1 34 22 26 13 17 1 5 6 11 43 112 21 48 26 20 2 6 39 41 35 10 24 28 6 46 32 24 16 6 6 32 11 51 8 17 1 18 26 19 2 56 1 6 9 15 13 22 26 19 30 56 8 1 26 41 5 61 23 31 60 23 22 9 2 15 12 5 81 109 4 38 29 45 52 8 3 11 1 9 32 11 20 36 32 44 14 70 30 10 24 9 3 11 8 63 36 1 25 4 11 48 10 7 23 8 11 57 15 21 17 7 7 29 8 53 51 8 26 4 0 4 70 24 85 7 7 17 4 42 34 36 38 13 2 7 11 8 11 78 20 62 7 21 10 4 10 11 33 15 3 44 62 11 15 33 32 29 7 11 3 12 13 7 18 11 5 4 31 31 59 39 17 29 11 64 10 35 35 22 46 15 28 37 13 66 12 2 9 11 7 4 11 2 2 3 25 19 51 21 19 39 26 42 6 50 53 74 33 36 16 8 4 23 12 1 5 14 0 1 16 20 5 39 10 14 4 25 5 8 10 9 5 7 75 21 36 3 36 8 0 39 38 126 9 15 24 5 14 41 73 1 5 5 5 5 4 4 20 64 93 86 41 11 20 15 6 5 9 44 10 14 29 15 102 8 22 28 22 49 35 18 8 40 44 82 93 38 4 13 28 5 26 8 3 18 20 10 46 5 35 2 3 5 23 52 25 47 55 76 11 18 16 15 99 106 31 10 8 49 21 41 15 0 10 1 15 29 62 51 103 14 13 2 11 1 11 25 51 68 7 28 2 1 46 13 14 29 6 47 88 11 45 3 6 2 13 3 32 19 5 25 108 42 101 32 5 42 109 28 27 70 67 34 60 55 28 8 18 12 30 33 12 6 56 60 54 12 19 9 12 10 6 20 52 1 25 1 5 49 4 13 6 7 76 15 16 10 14 23 12 98 40 50 20 5 19 1 29 58 56 16 43 101 15 16 16 31 69 76 115 23 16 41 47 24 25 9 11 12 14 3 15 14 6 31 18 46 57 46 22 16 43 40 46 8 44 30 3 6 5 14 5 15 4 76 6 20 35 20 5 35 14 30 14 3 19 41 6 43 9 2 13 14 17 6 18 16 38 7 36 6 2 9 32 46 5 24 12 82 6 11 22 37 43 38 30 45 13 52 0 2 72 9 31 14 29 8 16 24 34 16 69 26 8 36 43 69 31 25 39 11 13 41 0 19 11 3 2 5 7 2 14 41 28 26 9 18 15 57 21 15 10 3 12 12 19 27 3 40 62 5 27 5 8 38 51 74 9 25 13 5 5 78 9 23 37 6 11 61 7 5 11 18 14 91 33 18 85 14 17 10 58 16 12 5 44 17 44 7 34 0 23 11 17 45 15 4 11 5 5 17 30 16 84 21 85 11 14 92 95 18 15 8 5 10 46 49 78 18 17 5 11 4 17 34 80 48 24 46 1 3 4 25 12 50 110 87 17 51 14 4 6 30 58 2 28 24 65 2 5 22 19 13 2 11 25.541772151898735
17 22 2 54 29 5 54 34 15 5 21 15 0 1 3 41 16 23 20 10 22 13 15 19 41 27 12 46 1 17 24 12 19 69 2 0 15 20 22 62 64 3 21 6 3 7 22 2 14 2 21 16 5 47 53 10 35 59 88 30 73 42 4 9 44 2 4 26 25 6 33 45 10 25 14 35 15 2 25 12 22 29 13 2 10 10 5 50 10 8 16 6 23 23 45 10 7 67 55 70 48 9 2 2 22 25 8 25 40 51 9 2 84 77 29 85 38 44 11 5 50 13 26 24 1 30 20 23 12 17 1 5 6 9 46 119 16 45 25 18 2 6 41 41 33 9 22 32 5 39 32 19 15 6 5 25 11 43 7 16 1 17 25 17 1 49 1 6 7 15 14 20 26 15 32 51 8 1 23 41 5 56 15 24 52 22 17 9 2 11 14 3 83 108 4 34 32 40 47 6 2 10 1 8 30 11 22 34 31 49 13 73 31 6 25 9 2 10 7 63 34 1 20 3 11 45 6 6 24 7 12 54 15 18 17 6 7 26 8 46 51 8 27 3 0 4 73 24 77 8 8 14 2 39 30 29 40 9 2 6 9 8 11 78 18 62 6 18 9 3 9 8 26 15 3 43 63 9 12 27 30 22 6 10 3 13 11 6 10 10 4 4 27 27 50 37 17 27 8 58 6 37 33 19 39 9 25 33 10 65 13 2 7 10 7 4 10 2 2 3 25 16 43 19 16 33 23 38 5 48 48 68 28 39 18 8 3 24 9 1 5 14 0 1 12 20 4 40 9 12 3 24 5 6 12 8 5 5 72 20 34 3 34 6 0 32 34 118 9 18 22 5 15 37 68 1 4 3 4 5 3 3 17 58 97 86 43 10 15 15 5 5 9 39 9 12 26 12 90 8 16 25 19 42 26 20 7 44 41 74 96 37 4 9 27 5 24 8 3 17 18 8 43 4 38 2 3 3 22 53 20 42 48 77 9 17 15 10 104 110 30 9 5 45 18 39 15 0 8 1 13 27 64 50 101 11 15 1 11 1 11 21 45 68 7 22 1 1 45 15 10 29 5 43 87 9 46 2 6 2 12 3 31 17 4 22 104 39 94 32 4 37 106 26 27 64 66 31 62 56 29 7 15 11 27 31 10 6 52 54 53 8 17 8 9 9 5 24 55 1 23 1 4 49 4 12 7 7 71 14 17 9 11 20 14 98 32 54 17 4 14 1 26 59 53 15 37 108 14 15 15 32 66 79 124 21 13 38 51 24 21 7 12 8 13 3 12 15 4 30 17 42 55 50 20 15 39 37 42 7 41 26 3 5 4 12 5 11 4 86 6 15 34 17 3 28 14 27 11 2 18 44 5 39 7 1 10 15 12 4 18 18 33 6 30 6 2 5 29 45 3 21 9 71 5 9 19 34 52 35 31 40 11 45 0 2 73 8 29 12 28 7 14 21 30 15 59 24 8 37 43 72 27 18 38 8 15 38 0 15 7 2 1 5 8 1 15 38 25 25 8 17 12 57 19 13 9 2 11 8 15 31 3 35 57 5 24 4 5 35 46 74 9 20 12 3 5 67 8 22 34 6 11 54 6 3 8 21 12 91 34 16 86 12 14 9 52 15 9 2 42 16 41 7 34 0 19 9 14 38 12 4 10 5 4 13 28 17 78 17 77 8 11 78 89 17 14 8 4 9 47 45 60 17 12 5 9 3 12 35 81 53 23 42 1 3 3 25 13 53 107 85 16 49 12 4 5 28 51 2 25 21 65 1 4 15 18 15 1 9 23.90506329113924
16 21 2 52 26 5 54 37 16 4 20 11 0 1 3 40 11 22 20 9 21 11 14 20 39 22 10 46 1 15 21 11 18 60 1 0 13 17 19 72 59 3 20 6 2 6 20 1 11 2 17 14 5 42 47 10 33 52 81 28 75 34 3 8 38 2 4 28 26 6 28 41 9 22 14 36 10 1 25 11 21 26 9 1 9 10 5 48 7 5 15 5 22 20 45 11 6 66 55 66 40 7 2 2 25 24 8 28 36 47 7 2 72 71 27 81 32 37 12 4 48 11 22 19 0 25 18 23 8 16 1 4 5 9 39 116 15 47 22 14 1 6 38 37 27 8 22 32 5 39 31 19 18 4 3 23 10 40 7 18 1 15 27 15 1 49 1 6 5 15 12 20 26 13 33 50 5 1 22 39 5 49 11 22 51 20 19 8 1 10 12 3 82 114 4 33 36 36 47 5 2 9 1 7 31 10 21 32 28 43 10 71 29 4 22 8 1 9 4 63 34 1 18 3 8 43 5 3 25 7 10 51 14 21 17 6 7 25 10 40 47 8 28 3 0 2 66 21 61 6 8 13 2 35 29 25 37 10 2 6 7 8 8 83 13 55 6 15 8 3 7 7 22 14 3 40 57 5 12 26 26 19 5 8 3 10 9 6 9 9 4 4 25 25 42 42 16 23 8 54 4 36 30 19 35 9 24 29 9 67 14 1 5 8 7 4 12 2 2 2 21 13 40 16 14 32 21 33 3 49 47 63 24 40 20 7 2 24 8 1 5 13 0 1 11 13 4 34 8 11 2 23 3 6 11 8 5 5 78 18 32 3 30 5 0 30 34 112 6 24 24 5 15 36 69 1 4 1 4 3 3 3 14 54 99 84 43 12 15 16 4 3 8 26 8 13 20 9 83 6 14 22 16 43 25 17 7 50 33 67 101 37 4 7 27 4 22 8 3 15 17 7 43 4 36 2 3 3 20 47 21 38 45 75 9 15 14 10 95 106 26 7 3 47 17 38 11 0 6 1 12 24 58 55 94 10 14 1 14 1 11 19 40 65 6 24 1 1 45 15 8 29 5 42 98 8 47 2 6 2 11 2 27 13 3 15 102 36 94 28 4 35 102 19 25 61 62 25 62 51 28 6 12 10 26 25 6 5 43 57 46 8 14 7 9 7 4 25 54 1 21 1 4 46 3 10 6 6 68 14 12 8 10 21 16 84 29 54 14 3 11 1 23 55 50 14 37 103 13 12 12 40 60 83 121 16 10 36 45 24 18 6 8 8 11 3 9 16 4 29 17 42 60 49 20 14 31 36 36 5 39 25 3 4 3 13 5 11 4 92 6 13 31 19 2 27 11 20 8 2 18 47 4 35 6 1 9 16 11 4 16 14 28 6 25 5 2 4 28 43 2 15 7 71 4 8 17 36 55 36 26 37 11 43 0 2 68 8 30 11 24 7 10 22 26 13 54 20 7 32 40 68 25 15 36 6 14 36 0 12 6 2 1 5 5 0 15 34 24 23 6 13 11 52 17 12 9 2 10 7 12 31 2 31 55 4 24 3 5 34 42 72 3 16 12 1 4 57 6 18 29 5 10 53 6 3 8 19 10 89 34 13 82 12 13 7 45 12 9 1 39 13 33 7 34 0 17 7 13 36 11 4 10 4 4 12 25 18 72 15 72 5 12 71 75 19 14 6 4 7 45 47 53 17 11 5 9 3 14 31 83 56 21 39 1 3 2 24 14 52 104 77 17 45 12 4 7 26 50 2 23 19 61 1 3 13 16 15 1 8 22.38227848101266
11 15 1 58 19 5 54 39 17 4 18 8 0 1 3 32 10 17 17 6 21 9 14 17 35 15 8 43 1 13 18 9 19 56 1 0 13 15 19 67 56 3 19 6 3 5 17 1 11 2 17 12 4 36 45 9 32 53 73 30 69 33 3 7 27 2 2 26 24 6 22 39 7 21 14 37 10 1 22 10 21 22 9 1 8 10 5 39 7 4 15 5 24 16 45 11 6 59 46 62 35 6 2 2 24 21 8 28 38 45 7 2 70 67 26 77 33 35 14 3 49 7 16 18 0 20 16 20 6 15 1 2 5 8 36 115 12 44 18 12 1 4 39 34 23 8 23 33 3 35 32 18 18 3 2 18 9 33 7 17 1 13 22 15 1 44 1 4 3 15 11 19 24 13 32 46 5 1 19 36 4 42 7 22 50 19 20 8 1 11 12 3 85 112 3 29 37 34 43 4 2 8 1 5 35 9 21 32 26 46 9 67 25 4 20 8 1 7 4 59 32 1 17 3 7 37 5 3 26 7 11 49 10 19 15 6 7 23 9 35 42 7 26 3 0 2 60 21 55 6 7 11 1 32 28 21 32 6 2 7 6 8 7 82 10 56 4 14 8 3 7 5 21 13 3 35 51 5 12 27 25 19 3 7 3 10 9 5 9 6 4 3 21 23 37 40 13 17 5 53 4 33 30 17 30 7 19 24 8 62 15 1 5 8 7 4 12 1 1 1 19 7 37 16 12 34 18 31 3 48 44 57 21 39 17 7 1 23 6 1 4 11 0 1 14 10 4 31 6 10 2 21 1 6 10 8 4 4 78 17 29 3 25 3 0 26 29 106 4 28 24 4 13 28 62 1 3 1 4 3 3 3 13 48 100 82 43 13 14 12 3 3 7 25 7 11 13 9 80 5 15 20 14 44 24 16 7 48 28 58 97 34 2 7 25 4 22 6 2 12 14 6 44 2 31 2 3 3 20 44 19 32 37 74 8 11 13 9 89 91 21 7 1 55 14 38 9 0 6 1 12 21 54 57 94 7 11 1 13 1 12 16 30 62 5 23 1 1 42 12 7 26 5 39 94 7 48 2 9 2 10 1 24 12 3 14 98 35 84 23 4 31 93 19 22 57 55 22 58 51 28 6 11 7 27 23 5 4 34 56 43 6 12 7 9 7 3 23 58 0 20 1 4 51 1 9 6 5 62 12 9 7 8 17 17 76 30 49 12 3 9 1 22 54 46 12 34 99 13 10 10 44 61 79 113 15 10 32 44 22 19 7 8 8 10 3 7 17 6 30 16 37 56 48 20 14 29 33 32 5 31 20 1 4 3 15 4 12 3 85 6 13 30 15 2 24 9 17 6 2 18 47 2 36 6 0 8 16 11 4 14 16 26 5 21 3 2 3 24 46 1 15 7 66 3 7 13 38 57 33 24 32 9 41 0 2 62 7 33 8 24 5 10 25 19 11 48 16 6 33 37 66 18 12 36 6 12 37 0 9 5 1 1 4 5 0 16 31 24 20 4 12 10 50 15 11 7 2 8 6 10 32 1 28 50 3 18 2 5 36 40 62 3 15 12 1 3 53 4 17 24 4 9 52 5 3 6 17 9 83 33 10 72 11 11 7 42 9 9 0 35 9 32 7 38 0 13 6 11 38 7 3 10 4 4 11 19 16 65 13 72 4 11 72 61 24 14 6 3 6 44 43 50 16 11 5 8 2 15 33 84 60 20 35 1 3 0 23 14 48 101 87 17 45 8 4 7 25 50 2 21 19 61 1 3 11 15 15 1 6 20.854430379746835
9 12 0 63 21 5 57 39 19 3 17 8 0 1 3 28 8 15 13 6 19 7 16 16 36 14 7 36 1 12 17 7 16 50 1 0 12 9 16 61 53 3 16 6 3 5 12 1 11 2 17 13 4 28 46 8 29 45 68 27 67 36 1 7 24 2 2 21 23 5 17 36 5 20 15 33 9 0 24 4 16 21 9 1 6 7 5 35 5 3 16 5 27 13 38 10 4 56 48 55 30 6 2 1 24 18 9 28 30 41 6 2 64 61 19 73 32 34 14 2 53 6 16 16 0 19 14 18 6 10 1 2 3 6 32 124 11 34 17 11 1 4 42 35 20 8 25 35 3 29 27 17 18 2 2 18 8 28 3 17 1 12 21 15 0 35 1 4 3 10 10 18 22 10 33 49 4 1 19 32 3 36 8 17 43 14 25 6 1 13 12 3 89 104 2 29 35 29 39 4 1 5 1 3 31 7 25 33 22 49 8 64 23 2 21 5 1 5 3 58 28 0 16 3 3 34 5 3 27 6 10 43 9 14 13 5 6 21 9 29 43 6 22 2 0 2 57 19 43 6 4 11 1 27 22 23 26 6 2 9 6 8 4 85 8 58 2 13 7 3 5 5 20 13 2 31 48 5 12 22 21 18 3 7 2 7 8 4 9 3 4 3 18 25 36 39 10 14 5 46 5 31 29 16 31 6 20 20 7 62 13 1 4 7 4 3 10 0 1 1 16 7 33 15 11 30 15 31 3 51 41 52 17 47 16 5 1 26 6 1 4 8 0 0 13 10 3 31 6 9 1 19 1 5 8 7 4 4 82 15 24 3 22 2 0 23 32 98 3 31 24 3 12 28 61 0 3 0 4 3 2 3 12 43 101 73 45 10 15 11 3 3 6 20 8 9 12 7 76 4 17 17 16 45 23 13 6 44 24 53 98 28 2 6 23 3 24 6 2 10 9 2 38 2 31 2 2 3 21 38 21 29 33 73 8 10 10 8 89 83 21 4 1 58 15 36 9 0 5 1 10 21 50 54 89 6 11 1 13 1 11 14 30 56 5 19 1 1 38 10 7 29 5 34 90 7 45 2 7 1 9 1 20 9 3 10 85 33 82 22 3 33 84 20 20 50 55 20 51 48 28 5 9 5 26 25 4 3 30 56 38 6 11 6 6 6 3 18 61 0 19 1 4 52 1 7 7 4 67 9 9 7 8 17 18 75 26 40 11 1 8 1 21 45 41 9 31 94 9 7 9 45 64 86 101 13 7 29 43 24 15 7 9 6 9 2 5 15 7 27 15 37 55 44 18 12 26 34 26 2 26 19 0 3 3 13 3 10 3 86 4 13 29 15 1 19 9 15 3 1 17 52 2 37 4 0 8 14 10 4 10 19 25 4 17 3 2 2 24 44 1 13 4 64 3 7 11 37 53 30 24 29 10 40 0 2 58 6 32 8 23 5 10 24 21 11 44 14 3 31 33 64 14 11 39 5 12 34 0 7 5 0 1 3 3 0 14 29 27 21 4 11 10 46 12 12 7 2 7 6 10 33 0 26 44 3 15 1 4 34 42 55 3 15 13 0 3 49 4 14 20 3 8 49 5 1 6 16 9 76 31 9 69 10 9 8 40 8 7 0 29 8 28 6 38 0 9 6 11 34 6 2 10 4 4 10 17 13 62 13 72 3 10 66 52 25 13 5 2 6 37 39 45 10 11 4 7 1 16 31 79 58 20 35 1 3 0 17 14 43 94 89 15 40 7 4 8 26 50 0 20 21 55 1 2 10 20 11 1 4 19.458227848101268
8 11 0 58 20 4 59 37 20 1 14 7 0 1 3 24 7 14 14 4 19 7 15 13 38 11 6 35 1 11 15 7 16 46 0 0 14 9 19 58 53 3 16 3 5 3 10 1 9 2 15 13 4 26 49 7 25 44 65 22 66 38 1 6 23 1 1 18 22 5 12 36 4 18 15 30 9 0 20 2 16 18 7 1 6 6 4 30 5 3 18 5 28 10 34 9 4 53 46 49 28 6 1 1 22 18 9 23 22 40 6 2 58 61 17 64 29 34 13 2 52 5 14 14 0 18 11 17 6 9 1 2 2 5 30 113 8 29 13 10 1 2 41 32 18 6 29 39 2 26 29 17 15 2 2 17 7 21 2 16 1 9 16 15 0 32 1 3 3 9 7 15 21 10 31 47 3 1 17 31 3 37 10 14 40 10 24 6 1 13 9 3 90 97 2 27 36 29 30 4 1 5 0 2 29 7 22 31 18 50 8 63 23 1 24 5 1 5 2 57 27 0 15 3 3 32 4 3 25 5 9 39 8 10 7 5 5 21 8 30 37 6 16 1 0 2 53 20 35 5 4 9 1 22 20 21 22 6 2 9 6 7 4 96 8 56 1 10 7 2 5 5 19 15 2 29 42 5 11 19 18 18 3 7 2 9 6 3 4 3 3 2 17 25 32 40 8 11 5 41 4 28 23 13 28 5 19 15 6 55 10 1 4 6 3 3 8 0 1 1 16 6 36 14 10 25 13 28 1 50 45 46 14 51 15 4 1 31 6 1 3 6 0 0 12 9 3 29 5 7 0 23 1 4 7 6 4 3 82 15 23 3 20 2 0 18 31 87 2 27 23 3 10 34 58 0 3 0 2 2 1 3 11 39 96 67 38 8 16 9 3 2 5 16 12 9 10 6 76 3 17 14 16 45 20 8 8 39 20 52 97 26 2 5 24 3 25 6 1 7 8 0 36 1 33 2 1 2 20 36 22 24 28 73 7 9 10 8 91 79 20 3 1 54 16 37 10 0 5 1 10 18 50 46 85 6 9 1 13 1 12 13 28 57 5 17 1 1 34 10 6 31 5 31 86 6 42 1 10 1 9 1 20 8 3 8 83 33 79 22 2 32 76 21 16 50 50 21 51 45 27 4 7 5 23 25 4 3 26 59 35 5 11 6 6 5 3 16 66 0 18 1 4 45 1 7 8 2 67 8 8 6 8 13 16 69 29 34 9 1 6 0 20 41 42 8 31 92 7 6 9 43 58 82 94 12 4 26 39 19 14 8 9 5 8 2 1 14 7 25 14 39 53 41 16 13 18 33 20 2 23 14 0 3 3 12 3 9 2 80 3 14 23 16 1 18 7 15 3 1 15 51 2 36 3 0 7 17 9 4 10 15 26 4 13 3 2 2 24 45 1 13 4 57 3 5 12 39 50 28 24 29 10 37 0 1 55 6 34 7 19 5 9 30 18 10 39 13 3 30 32 62 11 11 42 5 11 33 0 5 4 0 1 3 3 0 10 21 27 22 4 10 7 41 12 13 7 2 7 5 9 37 0 23 41 3 14 1 4 34 36 47 3 13 12 0 1 46 4 11 19 2 8 48 3 1 6 16 6 80 30 8 62 9 8 6 38 7 6 0 26 8 26 6 35 0 9 4 10 34 6 2 9 3 3 8 13 13 61 13 75 3 8 66 47 24 12 4 2 5 31 40 37 10 9 2 6 1 15 35 72 56 14 31 1 3 0 14 13 44 86 92 12 40 5 4 7 27 43 0 18 21 49 1 2 6 20 11 1 3 18.249367088607597
8 10 0 56 17 4 52 27 20 1 15 6 0 1 3 22 5 11 12 4 19 7 15 11 37 9 5 38 1 12 14 4 14 42 0 0 13 9 15 56 46 2 13 2 4 3 6 1 7 2 14 11 4 22 42 5 21 45 60 19 71 39 1 5 21 1 1 14 17 4 11 32 4 15 12 27 9 0 18 1 13 17 6 1 5 6 4 28 5 2 16 4 30 9 34 5 3 52 47 42 23 5 1 1 18 17 8 20 19 41 5 2 53 57 17 57 28 26 10 2 49 4 14 14 0 16 10 14 6 8 1 2 2 4 30 119 6 28 14 8 1 2 41 32 17 6 28 38 1 24 26 14 13 1 2 15 7 18 2 17 1 8 16 15 0 28 1 2 2 8 6 13 19 9 30 44 3 1 17 25 3 31 13 15 36 10 22 6 1 13 7 2 84 90 2 24 39 29 28 4 1 4 0 2 33 6 22 32 17 47 7 63 22 1 24 4 1 3 2 50 24 0 14 3 2 29 4 2 22 5 7 34 8 11 6 4 4 18 8 32 32 3 16 1 0 1 48 20 32 4 4 9 1 18 20 20 24 6 1 9 4 6 4 99 6 57 1 9 7 2 5 4 17 15 2 28 40 5 9 18 15 17 2 7 1 9 6 3 4 2 3 2 13 20 32 39 7 12 5 37 3 22 20 11 23 5 20 13 6 52 11 1 3 4 2 2 8 0 1 1 13 6 34 13 10 22 11 27 1 49 45 40 13 49 13 4 1 36 5 1 2 6 0 0 9 10 3 27 4 7 0 22 1 3 6 5 4 3 90 14 22 3 17 2 0 21 27 76 2 24 21 3 9 34 55 0 3 0 2 2 1 3 11 34 91 65 34 6 12 8 3 2 5 15 12 8 9 5 69 3 15 12 14 44 19 6 7 31 16 43 100 22 2 4 22 3 23 5 1 5 7 0 32 1 25 2 1 2 16 33 20 22 22 68 5 8 8 7 86 68 20 3 0 54 10 39 12 0 4 0 10 12 47 46 80 7 8 1 12 1 11 11 28 56 4 20 1 1 34 7 6 33 5 25 86 3 44 1 11 1 7 1 21 4 2 7 68 33 74 20 2 23 62 24 15 49 46 20 49 42 26 3 5 5 23 20 4 3 24 56 34 6 9 6 5 4 3 17 60 0 18 0 3 40 1 5 10 2 63 7 7 4 6 13 14 71 28 29 7 1 5 0 18 35 39 7 27 96 6 5 7 43 54 76 87 11 3 22 37 19 13 8 7 4 8 1 1 13 7 23 12 34 53 43 14 9 16 32 15 2 22 11 0 3 3 11 3 9 1 71 3 15 18 14 1 14 7 12 3 1 14 49 3 32 3 0 6 18 8 4 9 14 26 3 12 1 1 2 16 45 1 13 4 50 2 5 8 42 46 26 23 26 9 30 0 1 51 4 30 6 16 5 8 30 17 10 31 12 2 24 33 65 9 9 39 5 9 28 0 5 3 0 0 3 2 0 10 18 29 24 4 8 7 35 11 13 6 2 6 4 9 39 0 25 32 2 10 1 4 32 32 39 3 11 13 0 1 42 3 8 16 1 8 46 3 1 5 14 5 78 31 8 55 7 8 5 36 6 4 0 26 7 25 6 31 0 8 4 10 35 6 2 8 3 3 7 14 10 57 11 79 2 8 64 40 25 12 4 2 3 25 33 33 8 8 2 4 1 19 40 68 54 14 28 0 2 0 11 13 43 80 96 11 35 4 3 6 28 42 0 14 22 42 1 1 3 23 12 1 3 16.940506329113924
9 9 0 56 15 4 48 28 15 1 12 6 0 1 2 22 3 11 11 4 18 6 16 10 40 9 3 37 1 11 14 4 13 38 0 0 12 7 14 53 42 2 14 2 3 3 6 1 7 2 15 9 4 18 39 4 20 41 59 15 66 40 1 5 17 1 1 12 18 4 10 31 4 11 8 23 8 0 19 1 9 16 5 1 2 5 4 25 4 2 14 2 31 6 32 5 3 44 44 38 20 5 1 1 18 14 8 18 19 44 4 2 54 57 15 49 24 27 10 2 49 4 12 12 0 16 8 13 6 5 1 2 2 4 29 112 5 29 13 7 0 2 45 30 14 5 26 38 1 20 22 14 11 0 1 14 6 16 2 18 1 8 15 16 0 23 1 2 2 6 5 12 20 9 29 44 1 1 15 20 2 28 13 16 32 9 20 6 1 14 6 2 77 73 2 21 33 23 26 3 1 3 0 1 32 5 23 26 15 41 7 53 20 1 25 4 0 3 2 50 22 0 11 3 1 26 3 2 21 5 7 31 8 11 5 4 3 18 8 30 32 2 13 1 0 1 45 17 24 4 3 8 1 14 22 17 25 6 1 8 4 5 3 91 6 59 1 7 7 2 2 4 18 15 2 26 32 4 9 18 13 17 2 7 1 10 4 3 3 2 2 2 13 20 28 38 7 9 5 31 3 20 18 13 22 5 18 13 6 49 12 1 3 4 0 2 9 0 1 1 11 4 35 13 10 19 9 24 1 46 48 36 13 45 10 4 1 37 4 1 2 5 0 0 9 12 2 25 3 6 0 22 1 3 6 4 4 3 85 10 23 3 15 2 0 25 29 64 1 23 22 2 9 34 59 0 3 0 1 2 1 3 11 29 87 69 31 7 10 6 2 2 5 13 10 7 9 4 64 3 15 10 15 46 17 6 7 24 15 36 95 22 1 4 19 2 21 5 1 4 5 0 26 1 25 2 1 2 16 32 20 21 21 57 4 8 7 6 86 63 19 3 0 52 11 35 12 0 4 0 7 11 39 44 79 8 7 1 9 1 9 11 26 55 4 19 1 1 32 6 5 38 5 18 79 2 41 1 9 1 7 1 24 5 2 6 65 31 68 19 2 20 58 26 11 40 37 22 42 38 24 2 4 5 21 17 5 2 19 59 33 8 7 5 4 4 2 16 58 0 18 0 2 35 1 4 11 2 58 6 6 3 6 12 15 70 30 28 6 1 4 0 16 34 35 6 27 90 5 5 8 45 52 77 77 9 3 18 34 18 13 7 8 4 7 1 1 10 6 19 10 30 54 43 14 8 14 30 12 2 20 11 0 3 3 12 3 6 1 72 3 17 17 10 1 12 6 12 2 1 13 48 3 26 1 0 6 17 8 4 8 14 23 3 10 1 1 2 18 43 1 12 4 51 2 5 8 49 45 23 18 25 9 29 0 1 46 4 27 6 16 5 6 32 15 7 30 11 2 23 30 62 8 8 41 3 8 27 0 4 3 0 0 3 2 0 9 14 31 26 3 5 6 32 9 13 6 0 6 3 9 37 0 25 25 2 10 1 4 28 30 34 3 11 14 0 1 40 2 7 12 1 5 43 2 1 4 13 4 70 31 7 53 6 6 4 33 4 3 0 19 6 23 6 32 0 8 4 10 36 6 2 8 3 3 7 12 9 51 10 76 2 6 58 35 26 10 3 2 3 21 30 23 8 6 2 4 1 20 37 68 56 11 23 0 1 0 9 12 39 76 99 10 35 2 1 5 25 38 0 13 23 41 0 0 3 22 11 1 3 15.811392405063291
9 8 0 54 15 4 43 32 13 0 11 4 0 1 2 24 3 11 11 3 18 5 15 10 33 9 3 34 1 8 12 2 10 40 0 0 9 7 14 49 38 2 10 2 2 3 5 0 6 1 13 7 4 16 39 3 18 39 55 16 66 40 1 5 17 1 1 8 14 3 9 30 4 11 9 16 8 0 18 1 9 14 5 1 2 5 3 20 3 2 13 2 32 6 32 3 3 41 38 31 17 5 1 1 17 14 7 18 17 47 4 1 57 55 14 46 22 22 9 2 48 4 10 12 0 17 7 11 5 3 1 2 2 4 27 98 5 28 9 5 0 2 45 35 9 5 22 34 0 19 21 12 9 0 1 13 6 13 1 14 1 6 12 18 0 21 1 2 2 6 4 12 17 7 27 43 1 1 13 17 2 23 15 15 30 8 22 6 1 14 7 1 73 63 2 18 34 25 23 3 1 3 0 1 33 4 19 22 12 39 6 44 19 1 26 2 0 3 2 42 22 0 10 3 1 25 3 0 19 5 6 26 8 10 5 3 3 15 7 30 28 2 12 1 0 1 49 15 22 3 2 8 1 12 15 15 23 6 1 6 4 5 3 85 4 50 1 7 6 2 1 3 16 10 2 25 35 4 7 15 10 13 2 6 1 11 4 3 3 1 2 2 12 18 26 34 7 9 5 27 4 18 23 9 22 4 15 12 5 48 11 1 3 4 0 2 8 0 1 0 13 4 32 13 9 17 7 24 1 49 51 31 9 39 8 4 1 42 4 1 2 3 0 0 10 12 1 22 3 5 0 24 0 2 6 4 4 3 83 8 20 3 13 2 0 25 28 59 1 24 18 2 9 29 52 0 3 0 1 2 1 2 9 25 87 67 27 8 6 5 2 2 4 11 10 5 9 4 57 3 15 9 17 45 16 6 7 20 15 33 96 19 1 2 19 2 18 5 1 3 4 0 23 1 20 1 1 2 15 30 19 21 18 55 3 8 5 6 79 62 16 3 0 52 13 32 12 0 4 0 5 6 32 42 78 9 7 0 7 1 9 10 28 50 3 21 1 1 26 7 3 34 5 16 73 2 45 0 11 1 6 1 24 6 2 6 65 32 63 17 2 19 60 26 9 39 34 20 41 31 24 2 2 5 18 14 5 1 17 60 32 7 6 4 3 4 1 15 55 0 13 0 2 33 1 3 7 2 57 5 6 3 5 12 14 70 27 28 7 1 4 0 12 33 33 5 24 89 5 5 8 53 51 78 73 6 2 14 35 16 12 7 9 4 7 1 1 10 8 19 8 26 51 37 12 6 14 26 12 2 18 10 0 2 2 12 2 6 1 70 2 19 14 9 1 7 6 10 2 1 10 49 4 24 1 0 6 15 4 4 6 12 20 3 10 1 1 2 17 42 1 11 4 47 2 5 6 51 45 20 17 22 10 25 0 1 42 3 27 3 14 4 6 31 12 7 25 8 1 20 26 62 8 7 34 3 7 25 0 3 3 0 0 3 2 0 8 16 26 21 3 5 4 28 8 12 5 0 6 3 9 36 0 24 21 2 8 1 4 26 29 32 3 9 14 0 0 40 1 7 11 1 4 41 2 1 4 13 4 63 25 5 47 5 6 5 29 3 2 0 18 5 20 5 32 0 7 3 9 34 6 2 7 3 3 5 12 6 43 8 81 1 6 49 32 27 10 3 2 3 20 27 16 7 6 2 3 1 28 32 71 50 10 24 0 1 0 8 9 37 67 114 8 35 1 1 6 24 36 0 13 22 43 0 0 3 21 14 1 2 14.768354430379747
10 6 0 54 16 4 44 34 13 0 10 4 0 1 1 23 2 11 9 3 17 4 14 8 32 9 3 27 1 7 12 1 11 34 0 0 8 6 13 45 41 2 9 1 2 3 4 0 5 1 14 6 3 13 41 2 15 39 50 17 65 36 1 3 19 1 1 9 18 3 7 27 3 12 10 17 7 0 17 0 9 14 5 1 2 5 3 16 3 2 12 2 29 5 27 2 3 40 35 28 16 4 1 1 17 13 6 14 13 39 3 1 63 51 12 40 21 22 7 1 37 3 9 10 0 18 4 10 4 3 1 1 2 3 27 94 4 26 8 4 0 2 48 37 7 5 23 38 0 19 16 10 10 0 1 14 4 12 0 12 1 6 9 18 0 22 1 1 1 6 2 12 17 7 25 41 1 1 12 12 2 24 12 13 27 7 21 6 0 14 9 0 74 56 2 12 34 20 17 3 1 2 0 1 27 3 13 25 9 32 4 33 17 0 24 2 0 3 1 35 21 0 6 3 0 24 3 0 16 5 5 23 7 8 5 2 3 14 6 28 27 1 7 1 0 1 51 13 21 3 2 9 1 10 12 11 21 6 1 5 2 4 4 87 4 46 1 6 5 2 1 3 18 9 2 23 36 4 5 12 8 12 2 5 1 11 4 3 3 0 2 2 10 18 21 34 7 9 5 26 4 17 21 9 22 4 15 10 3 38 10 1 3 4 0 2 8 0 0 0 15 3 29 13 8 16 7 20 1 38 53 23 8 39 5 3 1 37 4 1 2 3 0 0 9 14 1 22 3 4 0 21 0 2 6 3 3 3 78 8 18 3 13 2 0 20 26 48 1 23 17 1 10 30 50 0 2 0 1 2 1 2 8 23 77 60 24 8 5 5 2 1 4 8 7 5 7 4 51 3 8 7 18 43 14 6 6 19 14 29 95 18 1 2 20 2 16 5 1 3 3 0 25 0 17 1 1 1 18 27 17 19 16 44 2 6 4 6 73 58 12 3 0 56 12 30 12 0 4 0 5 3 32 40 71 9 7 0 5 1 10 9 25 42 3 20 0 0 22 7 2 38 3 13 73 2 42 0 11 0 6 0 22 5 2 5 56 29 60 16 2 19 60 24 8 38 35 19 38 28 22 2 2 4 17 13 5 1 13 60 27 8 6 3 2 2 1 13 55 0 11 0 2 34 1 3 5 2 59 5 6 2 5 11 11 63 26 31 6 1 4 0 10 32 30 4 25 82 5 4 7 51 50 73 69 5 1 13 35 12 12 6 10 4 7 0 1 7 8 19 6 29 49 34 11 6 12 23 9 2 16 10 0 2 2 12 2 5 1 69 2 19 11 6 1 6 6 8 2 1 9 50 5 20 1 0 5 16 6 4 6 10 17 3 10 1 1 2 18 42 1 10 4 41 2 4 5 50 41 18 17 25 9 25 0 1 40 1 26 3 12 4 5 34 10 6 24 6 1 19 23 56 8 7 38 2 6 25 0 3 2 0 0 3 2 0 7 17 23 16 3 5 4 27 6 13 2 0 5 3 8 33 0 27 21 2 7 1 3 27 28 31 2 9 14 0 0 34 1 6 10 1 3 33 2 1 4 12 3 62 23 5 40 5 6 5 24 2 2 0 16 5 18 4 36 0 6 2 6 33 4 2 5 3 2 5 11 2 44 6 71 1 5 45 24 24 7 3 2 2 18 21 14 6 6 2 2 1 36 32 72 46 10 25 0 1 0 7 8 33 61 110 6 29 1 0 7 22 31 0 12 23 43 0 0 3 21 14 1 2 13.727848101265823
10 6 0 52 14 4 49 35 12 0 7 4 0 1 1 21 2 9 9 3 18 3 12 7 32 7 3 22 1 6 10 1 10 32 0 0 7 6 13 42 42 2 10 1 1 3 3 0 5 1 14 6 3 13 42 2 15 40 47 14 53 36 0 3 17 0 1 8 19 2 7 29 3 11 8 18 6 0 16 0 7 10 5 1 1 3 3 13 2 1 9 2 23 4 27 2 3 41 31 22 17 4 1 0 13 15 6 13 13 36 2 1 68 46 10 41 21 24 5 1 34 3 8 9 0 13 4 6 4 3 1 1 2 2 31 93 4 24 9 4 0 2 41 39 7 5 23 40 0 17 13 10 8 0 0 11 4 11 0 11 0 5 9 19 0 18 1 1 1 6 2 11 14 7 25 41 1 1 12 11 2 19 13 11 24 7 20 6 0 14 8 0 71 55 2 11 30 17 15 3 1 1 0 1 25 3 9 29 6 30 4 26 17 0 24 2 0 3 1 32 20 0 6 3 0 22 3 0 15 3 5 19 4 8 5 2 3 13 5 22 24 1 7 1 0 1 43 12 16 2 1 8 1 11 10 11 18 7 0 2 2 4 4 89 4 47 1 6 4 2 1 3 19 8 2 26 35 3 4 11 8 11 2 5 1 11 3 3 2 0 2 1 9 15 18 31 7 7 4 22 3 18 17 8 23 4 15 9 2 34 11 1 3 2 0 2 7 0 0 0 16 3 30 14 6 16 7 17 0 34 52 20 7 36 5 3 1 37 1 1 1 3 0 0 6 13 0 20 1 4 0 18 0 2 6 3 3 3 77 8 14 3 11 1 0 17 25 42 0 20 19 0 8 29 47 0 1 0 1 1 1 2 7 19 80 59 26 7 5 5 1 1 3 7 5 5 5 4 52 3 6 6 18 41 14 5 4 20 14 27 97 17 0 1 21 2 19 5 1 3 3 0 23 0 17 1 1 1 19 23 16 16 12 40 2 6 4 5 69 46 10 3 0 50 13 28 9 0 4 0 5 3 27 37 67 8 7 0 4 1 8 7 19 44 3 21 0 0 20 7 2 34 3 12 69 2 39 0 11 0 5 0 21 5 2 4 50 25 58 15 2 16 55 21 8 34 33 18 32 27 19 1 2 4 13 7 5 1 11 53 22 8 5 2 2 2 1 12 49 0 9 0 1 28 1 3 4 0 54 4 6 2 4 10 10 64 24 29 4 1 2 0 10 28 28 2 23 78 4 4 6 46 48 77 63 3 1 11 32 11 11 6 10 3 6 0 1 5 8 18 6 30 46 32 11 7 9 21 9 1 14 9 0 2 1 11 2 4 1 68 2 17 8 5 1 6 5 6 2 1 8 51 5 18 1 0 4 16 5 4 5 9 14 3 8 1 1 2 18 43 1 13 4 37 1 4 4 44 42 16 15 25 8 26 0 1 37 0 29 3 9 3 4 30 11 5 23 3 1 16 20 55 9 7 37 2 5 24 0 3 2 0 0 3 1 0 6 15 19 14 3 4 4 27 6 14 1 0 5 2 6 28 0 28 18 2 5 1 1 28 27 26 2 8 15 0 0 32 1 6 7 1 3 29 2 1 4 9 2 59 17 5 33 2 5 6 24 1 2 0 14 5 17 4 32 0 5 2 6 31 3 0 5 3 2 5 8 2 42 3 66 1 5 46 22 24 7 3 1 1 17 20 14 3 4 2 2 1 38 32 72 42 8 24 0 1 0 3 7 30 52 109 6 26 0 0 6 19 29 0 11 23 38 0 0 3 22 15 1 2 12.768354430379747
8 6 0 48 13 3 49 34 10 0 6 4 0 1 1 21 2 6 8 2 17 3 11 6 31 7 2 20 1 6 9 1 12 28 0 0 6 6 12 38 41 2 10 1 0 2 2 0 4 1 13 7 3 15 42 2 17 37 41 11 51 32 0 3 20 0 1 6 17 1 5 25 2 11 8 16 6 0 15 0 6 9 3 1 1 2 3 11 2 1 6 2 22 3 25 2 3 38 27 17 18 4 1 0 11 13 4 14 10 33 2 1 70 39 9 40 22 20 4 1 30 3 8 8 0 12 4 6 4 3 1 1 2 2 31 92 4 25 9 3 0 2 33 40 4 5 21 44 0 13 11 9 5 0 0 10 3 9 0 11 0 5 9 21 0 15 1 1 1 4 1 9 12 5 26 39 1 1 10 10 1 16 12 11 19 6 21 4 0 15 8 0 77 57 1 12 27 13 11 3 0 0 0 1 22 2 8 27 5 25 3 24 19 0 23 2 0 2 1 27 16 0 6 3 0 17 3 0 14 3 5 17 4 5 4 2 2 13 4 20 21 1 9 1 0 1 42 10 14 2 1 9 1 8 9 10 15 6 0 1 1 4 3 88 4 39 0 5 4 1 1 2 18 8 1 26 36 3 4 9 7 9 2 4 1 9 2 3 2 0 2 1 7 12 17 29 5 6 3 15 2 10 16 8 23 4 11 8 1 29 9 1 3 2 0 2 8 0 0 0 14 3 29 12 5 16 5 15 0 37 50 16 7 42 5 3 1 34 1 0 1 3 0 0 4 10 0 20 1 4 0 18 0 2 4 3 3 1 76 7 14 3 9 0 0 20 25 38 0 21 19 0 6 24 38 0 1 0 1 1 0 2 6 15 85 61 26 10 5 4 1 1 3 6 5 4 2 4 55 3 7 6 17 35 13 4 4 18 13 22 88 10 0 1 26 1 20 5 1 2 3 0 25 0 15 1 0 1 18 24 14 16 10 40 1 5 4 4 66 45 10 3 0 47 17 25 10 0 4 0 4 3 26 34 66 8 4 0 5 1 7 6 17 43 3 19 0 0 17 6 2 35 2 10 66 2 38 0 8 0 1 0 18 3 2 3 45 22 55 10 2 17 48 18 7 35 32 17 26 26 16 1 1 4 11 5 5 1 11 52 19 9 5 2 1 2 1 11 48 0 9 0 1 26 1 1 5 0 49 4 5 2 3 9 11 57 22 31 3 1 2 0 10 31 27 1 18 79 2 3 5 44 46 75 59 3 1 8 32 12 10 6 11 2 5 0 1 4 7 15 5 26 43 28 10 6 7 20 6 1 12 8 0 2 1 11 2 4 1 67 2 16 7 5 1 5 3 6 2 1 8 47 4 18 1 0 4 14 6 2 4 7 9 3 7 1 0 2 15 42 1 13 4 35 1 3 3 40 40 14 13 26 8 24 0 1 34 0 29 3 8 3 3 31 11 5 20 3 1 14 18 44 8 6 32 2 5 25 0 3 2 0 0 2 0 0 2 13 16 13 3 4 4 25 5 12 0 0 5 2 5 24 0 28 16 1 4 1 0 31 28 26 2 6 14 0 0 31 1 5 7 1 3 25 2 1 4 10 0 53 16 4 28 2 4 8 22 1 1 0 11 5 15 4 30 0 4 2 6 32 3 0 3 2 1 5 8 1 42 3 65 1 5 46 17 25 7 2 1 1 15 22 14 3 4 2 2 1 36 30 71 37 8 25 0 1 0 2 7 24 43 111 5 18 0 0 4 18 26 0 6 26 35 0 0 2 18 15 1 2 11.867088607594937
7 5 0 52 13 3 47 31 10 0 4 3 0 0 0 19 2 5 7 2 15 3 10 6 26 6 2 15 1 4 9 1 12 27 0 0 5 6 9 38 41 1 8 1 0 2 2 0 4 1 16 7 3 14 38 2 16 36 35 12 48 33 0 3 20 0 0 6 18 1 4 23 0 8 6 16 6 0 13 0 5 8 3 1 0 2 3 7 2 0 5 2 20 3 22 1 3 41 26 16 21 3 1 0 9 10 4 13 8 35 2 0 72 32 6 40 25 18 4 1 27 2 6 10 0 12 3 6 4 2 1 0 1 2 28 90 4 25 9 3 0 2 31 42 4 5 21 43 0 11 9 9 5 0 0 8 3 7 0 8 0 2 8 19 0 14 1 1 1 3 1 8 13 5 25 40 1 1 9 7 1 16 10 9 18 6 20 3 0 14 9 0 81 59 1 9 27 14 10 3 0 0 0 1 22 2 8 28 4 25 2 23 18 0 19 2 0 2 1 25 13 0 5 2 0 14 3 0 13 3 4 18 3 6 3 1 2 11 3 18 17 1 7 1 0 1 42 8 13 2 1 8 1 6 8 8 15 5 0 1 1 3 3 93 3 32 0 5 4 1 1 1 16 7 0 25 29 3 2 9 7 8 2 4 1 9 2 3 2 0 2 1 7 8 17 22 5 5 3 16 2 9 15 8 23 4 11 7 1 31 10 1 3 2 0 2 8 0 0 0 13 3 25 10 5 11 5 14 0 39 47 17 5 42 4 2 1 40 1 0 1 3 0 0 3 8 0 20 1 3 0 16 0 2 3 3 3 1 73 4 13 2 7 0 0 20 22 34 0 20 18 0 4 23 34 0 1 0 1 1 0 1 5 11 83 63 28 10 4 4 0 1 2 4 5 4 1 2 57 3 7 5 14 34 14 4 3 16 10 17 83 9 0 1 26 0 22 4 1 2 3 0 24 0 12 1 0 1 16 25 13 16 8 37 1 4 4 4 65 43 9 2 0 44 18 27 11 0 4 0 4 3 25 31 58 7 3 0 6 1 8 6 16 42 2 20 0 0 16 7 2 35 2 7 56 2 37 0 8 0 1 0 19 3 2 3 41 22 52 7 2 19 48 19 6 34 39 16 24 24 14 1 1 3 8 4 6 1 8 50 17 12 5 2 0 2 1 11 44 0 9 0 1 24 1 1 4 0 43 3 5 1 3 9 13 53 21 28 3 1 2 0 10 26 27 1 14 74 1 2 5 45 45 74 52 2 1 7 29 11 9 4 10 2 5 0 1 4 7 13 4 24 45 27 9 5 7 17 5 1 10 6 0 2 1 10 1 3 1 61 1 13 6 4 1 5 3 6 2 0 8 44 4 16 0 0 4 13 5 2 3 4 9 3 7 1 0 2 17 35 1 11 1 29 1 2 3 41 39 12 10 26 8 26 0 1 28 0 26 3 7 3 2 34 10 2 17 3 1 14 15 45 6 5 35 2 5 25 0 2 1 0 0 2 0 0 2 11 17 15 3 3 4 26 5 8 0 0 5 2 4 19 0 27 16 1 4 1 0 28 25 20 1 5 14 0 0 29 1 5 5 1 3 22 2 1 4 10 0 49 14 3 24 1 4 10 17 1 1 0 9 3 12 3 28 0 2 2 5 32 3 0 2 1 1 5 8 1 36 3 57 1 3 46 14 22 4 2 1 1 14 19 15 3 4 2 2 1 35 27 68 31 9 27 0 1 0 1 6 22 39 107 5 14 0 0 2 17 23 0 4 24 37 0 0 2 14 13 1 2 11.108860759493672
7 3 0 48 8 3 43 33 10 0 4 3 0 0 0 16 2 5 5 2 14 3 9 6 20 5 2 14 1 4 5 1 12 25 0 0 4 4 10 30 41 1 8 1 0 2 2 0 3 1 16 7 3 12 40 2 17 32 30 12 42 36 0 2 17 0 0 6 17 1 3 26 0 8 7 13 6 0 13 0 4 7 1 1 0 2 2 7 2 0 4 1 19 3 18 1 3 39 23 13 19 3 1 0 7 8 3 11 7 37 2 0 69 25 5 42 25 17 4 0 25 1 6 10 0 10 3 5 3 2 1 0 0 2 26 88 2 24 8 2 0 2 27 38 3 5 20 43 0 8 8 6 5 0 0 7 3 7 0 5 0 2 8 17 0 13 1 0 1 3 1 6 10 4 18 39 1 1 5 6 1 14 9 8 16 5 22 3 0 12 7 0 78 54 1 8 27 11 7 2 0 0 0 1 21 2 6 30 3 21 2 20 18 0 18 2 0 1 1 24 11 0 5 2 0 13 2 0 16 0 2 16 2 7 3 1 2 11 3 16 17 1 7 1 0 1 41 5 13 2 1 8 1 5 6 7 16 5 0 1 0 1 3 89 1 32 0 3 4 1 1 1 13 5 0 22 26 3 2 8 6 7 2 4 1 8 2 3 1 0 1 1 7 9 13 20 4 4 3 16 1 10 10 7 20 4 10 4 1 23 9 1 2 2 0 2 9 0 0 0 13 3 22 10 5 9 3 11 0 40 53 18 4 38 3 2 1 42 1 0 1 2 0 0 3 8 0 18 1 3 0 13 0 2 3 2 1 1 71 3 11 2 7 0 0 20 24 30 0 20 17 0 4 20 28 0 1 0 1 1 0 1 5 8 85 58 23 12 3 4 0 1 2 4 4 4 1 2 58 2 7 4 13 30 13 4 2 15 9 15 82 8 0 1 26 0 20 4 1 2 2 0 24 0 11 0 0 1 16 20 11 18 8 38 1 4 4 4 60 41 8 2 0 40 18 25 10 0 4 0 3 2 22 28 61 7 3 0 9 1 6 3 14 41 2 19 0 0 16 5 2 35 2 7 49 2 40 0 8 0 1 0 17 4 2 3 38 20 46 4 1 15 43 18 6 33 41 16 21 22 12 0 1 2 9 4 5 1 7 51 19 10 5 2 0 2 1 10 38 0 8 0 1 22 0 1 5 0 41 2 5 1 3 9 12 53 20 24 2 1 2 0 10 25 25 0 14 74 1 2 5 48 47 77 44 2 1 7 27 13 7 4 8 2 4 0 1 4 6 10 3 24 44 24 8 5 6 17 5 1 11 6 0 1 1 8 1 3 1 59 1 11 5 4 1 5 3 5 2 0 7 43 3 15 0 0 3 13 6 2 3 4 6 3 7 1 0 2 17 31 1 8 1 23 1 2 3 39 41 12 10 30 7 26 0 1 22 0 20 2 6 3 2 31 6 2 17 2 0 12 13 45 4 5 37 2 5 19 0 2 1 0 0 2 0 0 2 9 18 15 2 2 3 26 4 7 0 0 5 2 3 19 0 27 18 1 4 1 0 25 21 17 0 5 8 0 0 22 1 5 5 1 2 16 2 1 4 11 0 46 13 2 21 1 4 10 13 1 1 0 8 3 8 3 28 0 2 1 4 32 3 0 2 1 1 5 7 1 31 3 57 1 2 43 14 24 3 1 1 0 13 20 14 3 4 2 2 1 33 19 58 25 7 28 0 1 0 1 5 21 34 112 5 12 0 0 2 16 25 0 3 24 31 0 0 2 12 13 1 1 10.339240506329114
5 2 0 45 6 3 45 32 9 0 3 3 0 0 0 15 2 4 5 2 15 2 7 5 19 4 2 12 1 4 5 1 9 23 0 0 4 3 8 23 42 1 9 1 0 2 1 0 3 1 14 7 3 10 43 2 17 27 22 13 42 33 0 2 13 0 0 8 21 1 2 28 0 7 8 11 5 0 10 0 3 5 1 1 0 2 2 6 2 0 3 1 14 2 16 1 3 34 19 10 20 3 1 0 8 8 3 9 6 32 2 0 66 22 4 36 25 17 4 0 20 1 5 10 0 10 3 2 2 2 1 0 0 2 25 83 2 23 8 2 0 2 26 38 2 4 19 36 0 7 5 6 4 0 0 6 3 5 0 4 0 2 7 16 0 11 1 0 1 3 0 5 9 3 16 39 1 1 4 5 1 15 11 6 12 5 24 2 0 12 7 0 76 51 1 7 29 12 7 2 0 0 0 1 17 1 5 32 3 18 0 19 17 0 18 1 0 1 1 22 9 0 4 1 0 15 2 0 12 0 2 13 2 7 2 1 2 10 3 15 13 1 6 1 0 1 38 5 12 2 1 10 1 6 6 6 13 5 0 0 0 1 3 83 1 31 0 3 4 1 0 0 13 4 0 24 19 3 2 7 6 6 2 2 1 7 1 2 0 0 1 1 5 9 12 15 4 4 2 17 1 10 9 7 15 3 8 4 1 24 11 0 1 2 0 2 9 0 0 0 12 3 21 9 4 8 3 10 0 39 49 18 5 36 3 2 1 37 1 0 1 2 0 0 1 10 0 17 1 3 0 10 0 2 3 2 1 1 65 3 11 2 6 0 0 20 27 27 0 20 16 0 3 14 28 0 0 0 0 1 0 1 4 8 78 54 25 14 3 3 0 1 2 4 3 4 1 2 56 1 7 3 14 28 11 3 2 16 7 12 71 9 0 0 23 0 20 4 1 2 2 0 22 0 11 0 0 1 16 18 11 17 7 33 0 4 2 2 55 37 5 2 0 42 15 26 11 0 4 0 3 2 18 27 64 6 3 0 10 1 4 3 13 38 2 16 0 0 16 5 2 32 2 5 45 2 40 0 7 0 1 0 13 4 2 3 34 17 47 4 1 13 40 16 5 30 36 22 14 16 9 0 1 2 9 3 4 1 7 47 17 9 4 2 0 2 1 7 39 0 8 0 1 23 0 1 5 0 40 2 5 0 3 6 9 49 16 21 2 1 1 0 10 23 20 0 14 69 1 2 3 51 55 74 36 2 1 7 25 12 6 3 7 2 3 0 0 3 4 9 2 22 44 22 8 5 6 12 5 1 12 5 0 1 1 8 1 3 0 57 1 9 5 4 1 5 3 2 2 0 9 40 3 15 0 0 2 9 6 2 2 3 6 3 6 0 0 1 18 29 0 8 1 18 1 0 3 38 33 11 10 24 6 26 0 1 24 0 20 2 7 3 2 30 5 2 18 2 0 11 11 42 3 5 40 2 3 19 0 1 1 0 0 2 0 0 2 8 15 15 1 1 3 29 4 5 0 0 3 2 3 15 0 26 18 1 4 1 0 26 21 16 0 5 6 0 0 15 1 4 5 1 2 14 2 1 3 11 0 44 14 2 16 1 4 8 9 1 1 0 9 3 8 3 26 0 2 1 4 32 3 0 2 1 1 5 6 1 29 2 52 1 2 37 12 27 2 1 1 0 12 17 10 3 3 2 2 1 33 19 57 21 7 27 0 1 0 1 5 21 29 111 4 10 0 0 1 15 24 0 3 23 29 0 0 2 10 11 1 0 9.594936708860759
5 2 0 42 6 2 44 28 9 0 3 3 0 0 0 13 1 4 4 1 12 2 6 5 17 4 2 10 1 4 4 0 8 22 0 0 4 3 7 21 37 0 11 1 0 2 1 0 3 1 15 7 3 8 48 2 18 27 18 10 32 34 0 1 13 0 0 7 22 1 2 28 0 6 9 10 4 0 9 0 3 5 1 1 0 1 2 5 1 0 3 1 13 2 14 1 3 30 17 9 18 3 1 0 10 9 2 8 6 29 2 0 62 20 4 33 24 15 3 0 19 1 5 8 0 9 2 2 2 2 0 0 0 1 19 78 2 21 5 2 0 2 23 36 2 4 17 35 0 6 3 2 3 0 0 6 3 4 0 1 0 2 7 17 0 9 1 0 1 3 0 5 9 2 13 38 1 1 3 4 1 12 9 6 9 4 25 2 0 13 6 0 67 41 1 6 24 10 6 2 0 0 0 1 16 1 5 32 2 19 0 17 17 0 17 1 0 1 1 17 8 0 3 1 0 13 2 0 13 0 2 11 1 6 2 1 1 9 2 16 12 1 5 0 0 1 36 5 11 2 1 12 1 6 4 5 11 5 0 0 0 1 3 85 1 26 0 2 4 1 0 0 13 2 0 25 17 3 2 7 6 5 2 2 1 9 1 1 0 0 1 1 5 8 12 13 3 3 2 18 1 12 8 6 14 3 8 4 1 24 9 0 1 2 0 1 9 0 0 0 10 3 15 5 3 7 2 11 0 40 38 15 4 38 3 2 1 36 1 0 1 2 0 0 1 8 0 14 1 3 0 11 0 2 3 2 1 1 57 3 10 2 5 0 0 20 26 21 0 17 16 0 3 11 24 0 0 0 0 1 0 0 4 7 76 51 28 14 2 3 0 1 1 4 3 3 1 2 52 1 5 3 13 30 9 3 2 16 5 9 60 11 0 0 22 0 16 4 1 2 1 0 21 0 11 0 0 1 15 13 13 19 6 28 0 3 1 2 50 34 5 2 0 41 18 26 11 0 4 0 3 2 18 25 60 5 3 0 10 1 2 2 13 35 2 16 0 0 13 5 2 31 1 3 41 2 37 0 7 0 1 0 13 4 2 3 32 16 46 4 1 12 35 16 3 29 40 24 12 13 7 0 0 2 8 2 4 1 5 44 13 12 4 2 0 2 1 6 37 0 7 0 1 21 0 1 6 0 34 2 3 0 2 8 12 52 17 16 1 1 1 0 8 27 19 0 14 68 1 2 3 52 51 75 33 2 1 6 20 12 5 2 6 2 2 0 0 3 4 8 2 22 41 19 7 5 3 15 5 1 10 5 0 1 1 8 1 3 0 59 1 7 4 4 0 4 3 2 2 0 11 38 3 12 0 0 2 9 7 2 1 2 5 2 6 0 0 1 17 28 0 8 1 15 1 0 2 33 29 10 9 22 6 28 0 1 25 0 16 2 7 3 2 26 5 2 18 2 0 10 10 39 2 4 37 2 3 14 0 1 1 0 0 2 0 0 2 7 15 17 1 1 2 27 3 5 0 0 3 2 3 13 0 26 16 0 3 1 0 26 20 10 0 4 4 0 0 13 1 3 3 1 2 12 2 1 2 8 0 41 10 2 16 1 4 8 6 1 0 0 8 3 7 3 23 0 2 1 4 30 3 0 1 1 1 5 5 1 25 2 52 0 1 35 11 26 1 1 1 0 11 16 9 3 2 2 2 1 32 15 58 17 7 25 0 1 0 1 4 19 30 118 3 7 0 0 1 16 26 0 2 17 27 0 0 2 8 7 1 0 8.916455696202532
5 2 0 41 6 1 39 25 8 0 3 1 0 0 0 13 1 3 4 1 12 2 6 4 15 4 1 9 1 4 2 0 6 20 0 0 4 2 6 17 37 0 12 1 0 2 1 0 1 1 13 6 2 7 52 2 17 27 22 10 33 36 0 1 13 0 0 5 20 1 2 30 0 5 10 9 4 0 7 0 1 5 1 1 0 1 2 5 1 0 3 1 12 2 11 1 3 28 16 8 15 2 1 0 9 8 2 8 6 28 2 0 64 18 4 35 21 14 3 0 18 1 4 8 0 7 2 2 2 1 0 0 0 1 19 68 1 17 5 1 0 2 19 34 2 3 17 36 0 4 2 2 1 0 0 5 3 4 0 1 0 2 6 16 0 7 1 0 1 3 0 5 8 2 11 41 1 1 3 3 0 12 9 5 7 4 19 2 0 11 6 0 62 35 1 4 20 10 6 2 0 0 0 1 13 1 4 41 2 21 0 12 17 0 13 1 0 1 0 15 7 0 3 1 0 14 2 0 11 0 1 10 1 6 2 1 1 9 2 13 12 1 4 0 0 1 34 5 9 2 1 10 1 6 3 5 10 5 0 0 0 1 2 86 1 24 0 2 2 1 0 0 14 2 0 24 14 3 2 6 6 5 2 2 1 7 1 1 0 0 1 1 3 7 10 12 3 2 1 18 0 13 8 6 12 3 9 4 1 21 9 0 1 2 0 1 10 0 0 0 9 3 13 4 3 7 2 10 0 40 37 14 5 36 3 2 1 28 1 0 1 1 0 0 0 9 0 11 1 3 0 11 0 2 3 2 1 0 49 3 7 2 5 0 0 18 26 18 0 16 12 0 2 11 20 0 0 0 0 1 0 0 2 7 71 45 27 15 2 3 0 1 1 4 1 3 0 1 49 1 6 3 13 29 6 3 2 14 4 9 59 14 0 0 17 0 14 3 0 2 1 0 17 0 10 0 0 0 15 10 12 16 6 25 0 2 1 2 50 32 4 2 0 40 22 26 9 0 4 0 3 2 16 23 56 5 3 0 10 1 2 1 13 32 2 16 0 0 12 4 2 30 1 2 40 2 39 0 7 0 1 0 13 6 1 3 35 14 49 3 0 11 31 17 1 30 39 25 11 10 6 0 0 2 7 2 5 1 5 39 12 11 4 2 0 2 1 5 39 0 6 0 1 19 0 1 5 0 34 2 3 0 2 10 14 51 18 15 1 0 1 0 7 26 18 0 13 63 1 2 3 49 55 75 31 2 1 5 14 15 5 1 6 1 2 0 0 3 4 8 2 25 43 17 6 6 3 14 5 1 7 4 0 1 1 8 1 3 0 56 1 7 3 3 0 4 3 2 2 0 10 37 3 10 0 0 2 6 6 1 1 2 4 1 5 0 0 1 15 26 0 8 1 13 1 0 2 29 27 9 12 21 5 28 0 1 24 0 14 1 5 3 1 23 5 1 17 1 0 8 8 39 1 4 35 2 3 11 0 0 1 0 0 2 0 0 2 6 14 16 1 0 2 29 3 5 0 0 2 2 1 10 0 24 15 0 3 1 0 24 19 9 0 3 4 0 0 12 1 2 3 1 2 12 2 1 2 6 0 34 8 2 14 1 3 6 3 1 0 0 6 3 7 3 22 0 2 1 3 31 2 0 1 1 1 5 5 1 22 2 50 0 0 35 8 21 1 1 1 0 11 13 9 3 2 2 2 1 33 14 53 15 7 26 0 1 0 1 2 19 26 120 3 7 0 0 1 14 25 0 2 15 25 0 0 2 8 6 1 0 8.364556962025317
5 2 0 35 6 1 34 20 6 0 2 1 0 0 0 15 1 3 3 1 11 2 6 4 14 3 1 7 1 4 2 0 7 19 0 0 4 1 7 15 34 0 12 1 0 2 1 0 1 1 9 5 2 7 53 2 14 25 19 7 31 36 0 1 12 0 0 5 21 1 2 30 0 4 12 5 3 0 7 0 1 5 1 1 0 1 2 4 1 0 2 1 12 2 10 1 3 26 14 4 11 2 1 0 8 8 1 6 6 25 2 0 56 20 4 33 19 13 3 0 17 1 4 8 0 6 1 2 2 1 0 0 0 0 17 64 1 11 4 1 0 0 18 24 2 3 13 36 0 3 2 1 1 0 0 4 2 4 0 1 0 2 4 14 0 5 1 0 0 2 0 5 7 1 10 39 1 1 2 0 0 11 8 5 5 4 19 2 0 12 5 0 57 32 1 4 17 9 6 1 0 0 0 1 11 1 3 41 2 21 0 11 15 0 10 1 0 1 0 13 7 0 1 1 0 15 2 0 8 0 1 10 1 6 2 1 1 8 2 13 12 1 4 0 0 0 31 3 8 1 1 10 1 4 3 5 9 4 0 0 0 1 1 79 1 20 0 1 2 1 0 0 11 2 0 22 11 2 1 5 3 5 2 2 1 6 1 0 0 0 0 1 2 7 10 10 3 2 0 16 0 15 8 6 10 3 7 4 1 18 8 0 1 2 0 1 9 0 0 0 8 3 13 3 3 6 1 9 0 35 33 12 5 34 2 1 1 28 1 0 1 1 0 0 0 6 0 9 1 3 0 11 0 2 3 2 1 0 45 3 5 2 5 0 0 17 28 14 0 17 10 0 1 8 16 0 0 0 0 1 0 0 2 7 70 43 25 16 2 3 0 1 1 3 0 3 0 1 50 1 7 3 11 24 6 3 2 13 3 9 53 14 0 0 15 0 11 3 0 2 1 0 17 0 10 0 0 0 20 9 12 15 6 21 0 1 1 2 57 28 4 2 0 36 24 24 8 0 3 0 3 2 13 19 51 5 2 0 9 1 2 1 13 29 2 18 0 0 9 4 2 33 1 2 33 2 35 0 7 0 1 0 13 5 1 3 38 12 45 3 0 10 29 14 1 31 40 31 10 7 6 0 0 2 7 2 4 1 5 36 10 10 4 1 0 1 1 3 43 0 5 0 0 11 0 1 5 0 34 1 3 0 1 9 15 49 16 11 1 0 1 0 7 22 14 0 15 56 1 1 3 50 56 81 29 2 1 4 13 12 5 1 6 1 1 0 0 1 3 6 1 27 45 13 5 4 3 14 3 1 8 3 0 1 1 8 1 3 0 53 1 6 3 2 0 3 3 2 2 0 10 40 3 9 0 0 2 3 7 0 1 1 3 1 4 0 0 1 17 21 0 8 1 12 1 0 1 26 27 8 15 19 4 26 0 1 23 0 14 1 3 3 1 22 2 1 15 1 0 5 8 41 1 4 33 1 3 10 0 0 1 0 0 1 0 0 2 6 13 13 1 0 2 26 3 4 0 0 2 2 0 8 0 22 12 0 2 1 0 23 18 9 0 2 3 0 0 9 1 2 2 1 2 10 2 1 2 5 0 31 9 2 16 1 3 6 3 1 0 0 4 3 7 3 19 0 1 1 2 31 2 0 1 1 1 5 4 1 21 1 44 0 0 35 7 22 1 0 1 0 10 11 6 2 2 2 1 1 34 12 53 16 4 24 0 1 0 1 2 18 20 126 3 7 0 0 0 12 21 0 1 11 25 0 0 2 7 6 1 0 7.745569620253165
5 2 0 32 5 1 31 18 5 0 2 0 0 0 0 15 1 2 3 1 10 1 5 4 10 3 1 5 1 4 2 0 6 14 0 0 4 1 7 13 33 0 12 1 0 2 1 0 1 1 8 5 2 7 49 2 10 24 20 5 30 36 0 0 10 0 0 7 24 1 0 30 0 3 12 5 3 0 6 0 1 4 0 1 0 1 2 4 0 0 2 1 10 2 9 1 3 26 13 2 9 2 1 0 10 9 1 9 6 24 2 0 56 15 4 31 18 14 3 0 14 0 4 7 0 5 1 2 2 1 0 0 0 0 14 58 1 10 4 1 0 0 16 21 2 3 13 35 0 3 1 2 1 0 0 4 2 3 0 1 0 2 2 13 0 3 1 0 0 1 0 5 6 1 8 37 1 1 2 0 0 9 7 4 4 3 20 2 0 13 6 0 58 29 1 4 18 9 6 0 0 0 0 1 10 0 3 43 2 19 0 9 11 0 11 1 0 1 0 13 7 0 1 0 0 14 2 0 6 0 1 9 0 5 2 1 1 8 2 12 11 1 4 0 0 0 26 2 7 0 1 11 1 4 3 5 8 4 0 0 0 0 0 84 0 17 0 1 2 1 0 0 11 2 0 19 11 2 0 4 3 4 2 2 1 6 1 0 0 0 0 1 2 4 9 9 1 2 0 14 0 17 8 4 10 3 7 3 1 18 6 0 0 2 0 1 10 0 0 0 7 3 11 1 2 4 1 7 0 33 30 9 7 32 2 0 0 25 1 0 1 1 0 0 0 6 0 8 1 3 0 10 0 2 3 2 0 0 45 3 4 1 5 0 0 16 28 11 0 15 10 0 1 8 15 0 0 0 0 1 0 0 1 6 69 35 24 14 2 3 0 1 1 3 0 2 0 1 46 1 7 3 10 17 5 2 2 14 1 6 49 14 0 0 14 0 11 3 0 2 1 0 16 0 10 0 0 0 17 6 10 15 5 18 0 1 1 2 57 24 4 2 0 34 23 22 9 0 3 0 3 2 10 18 51 4 2 0 8 1 2 1 10 28 2 16 0 0 8 3 2 26 1 2 30 2 35 0 5 0 1 0 14 4 1 3 41 10 48 3 0 8 29 13 0 30 40 39 7 6 6 0 0 2 7 2 4 1 5 31 9 12 3 1 0 0 1 1 42 0 4 0 0 9 0 1 5 0 38 1 3 0 1 8 17 42 14 11 0 0 1 0 7 19 12 0 15 54 1 0 3 42 58 78 25 2 1 4 10 13 4 1 5 1 1 0 0 1 3 5 1 22 44 13 4 5 3 15 3 1 8 2 0 1 1 10 1 2 0 51 0 6 3 2 0 2 3 2 2 0 10 39 2 10 0 0 2 3 8 0 1 1 3 0 3 0 0 0 18 21 0 8 1 10 1 0 1 21 22 8 16 22 4 28 0 1 21 0 13 1 3 2 1 20 3 0 19 1 0 5 6 37 1 4 26 1 2 11 0 0 0 0 0 1 0 0 1 5 11 12 1 0 2 27 3 4 0 0 2 2 0 8 0 18 9 0 2 0 0 19 16 8 0 2 3 0 0 6 1 1 2 1 2 9 1 1 2 5 0 29 9 1 10 1 2 6 3 1 0 0 4 2 6 3 20 0 1 1 2 30 2 0 1 1 1 5 4 1 20 0 42 0 0 29 6 24 1 0 1 0 8 12 6 2 1 1 0 1 36 9 51 15 4 24 0 0 0 1 1 19 18 126 3 7 0 0 0 9 17 0 1 12 26 0 0 2 5 3 1 0 7.2405063291139248
5 2 0 25 5 1 31 16 5 0 2 0 0 0 0 14 0 1 3 1 9 1 4 3 9 2 1 5 0 3 2 0 5 11 0 0 4 0 7 11 30 0 11 0 0 1 0 0 1 1 8 6 1 6 41 2 10 22 21 3 31 37 0 0 9 0 0 7 25 1 0 29 0 3 12 3 3 0 5 0 1 4 0 0 0 1 1 4 0 0 2 1 8 2 8 1 3 28 13 1 8 1 1 0 10 7 1 10 4 23 1 0 50 19 4 28 18 11 2 0 11 0 3 4 0 4 0 2 2 1 0 0 0 0 12 55 1 8 3 1 0 0 17 17 2 1 12 30 0 3 0 3 1 0 0 3 2 3 0 0 0 1 2 10 0 3 1 0 0 1 0 4 5 1 8 42 1 1 2 0 0 9 6 4 4 3 16 2 0 17 6 0 55 28 1 4 19 12 5 0 0 0 0 1 11 0 2 45 2 17 0 6 7 0 11 1 0 1 0 11 6 0 1 0 0 14 2 0 6 0 0 6 0 5 2 0 1 5 2 14 10 1 3 0 0 0 22 2 4 0 1 12 1 2 3 5 5 3 0 0 0 0 0 79 0 17 0 1 1 1 0 0 11 1 0 16 10 2 0 4 2 3 2 2 1 5 1 0 0 0 0 1 2 4 8 7 1 2 0 12 0 19 7 3 10 3 7 3 1 14 6 0 0 2 0 1 9 0 0 0 7 3 8 1 2 3 1 8 0 30 29 7 7 31 0 0 0 24 1 0 1 1 0 0 0 6 0 7 0 2 0 9 0 1 3 2 0 0 48 3 3 1 3 0 0 16 26 11 0 17 8 0 0 7 14 0 0 0 0 1 0 0 1 5 60 41 18 15 2 2 0 1 1 3 0 2 0 1 40 1 8 3 9 13 3 2 2 13 1 4 47 13 0 0 13 0 11 3 0 2 1 0 14 0 8 0 0 0 19 5 9 15 4 14 0 1 1 2 55 22 3 2 0 30 18 19 10 0 3 0 3 2 10 17 43 4 2 0 9 1 1 0 10 26 2 15 0 0 7 3 2 24 1 2 25 1 31 0 5 0 1 0 13 3 1 3 38 10 46 3 0 10 23 12 0 27 41 46 7 6 4 0 0 1 4 2 4 1 5 27 6 12 1 1 0 0 0 1 42 0 2 0 0 8 0 0 5 0 37 1 2 0 1 7 18 40 15 10 0 0 0 0 5 17 10 0 11 49 1 0 2 50 58 75 21 2 0 4 9 11 4 1 4 1 1 0 0 0 3 5 1 17 40 10 3 6 3 16 3 1 7 2 0 0 1 8 0 2 0 50 0 5 3 2 0 2 3 2 2 0 10 36 2 10 0 0 0 2 6 0 1 1 3 0 3 0 0 0 15 17 0 7 1 8 1 0 1 19 21 8 12 22 4 24 0 1 19 0 10 0 3 2 1 18 3 0 18 1 0 4 5 35 1 4 21 1 2 11 0 0 0 0 0 1 0 0 1 4 10 10 1 0 2 31 3 2 0 0 0 2 0 6 0 14 7 0 2 0 0 14 15 7 0 1 3 0 0 6 1 1 2 1 2 8 0 1 2 4 0 25 9 1 8 1 0 4 3 1 0 0 4 2 5 2 17 0 1 1 1 30 1 0 1 1 1 4 4 1 16 0 38 0 0 23 5 25 1 0 1 0 6 12 5 1 1 1 0 1 34 9 50 15 4 21 0 0 0 1 1 14 14 129 3 6 0 0 0 8 12 0 0 9 26 0 0 0 4 3 1 0 6.658227848101266
5 1 0 24 4 0 30 14 5 0 2 0 0 0 0 15 0 1 2 1 9 1 4 3 9 1 1 5 0 2 1 0 5 8 0 0 3 0 6 9 31 0 10 0 0 1 0 0 1 0 8 3 1 6 41 1 10 21 21 0 29 31 0 0 10 0 0 7 22 1 0 28 0 1 10 3 3 0 4 0 1 4 0 0 0 1 1 3 0 0 2 0 6 1 8 1 3 26 11 1 8 1 1 0 10 6 1 13 2 24 1 0 42 19 4 26 18 11 2 0 9 0 3 5 0 2 0 2 2 1 0 0 0 0 9 42 1 8 3 1 0 0 12 15 2 1 11 29 0 3 0 2 1 0 0 2 2 2 0 0 0 0 2 9 0 2 1 0 0 1 0 4 4 0 6 38 1 1 2 0 0 8 5 4 3 2 15 2 0 19 6 0 53 25 1 3 19 15 4 0 0 0 0 1 10 0 1 46 2 15 0 4 6 0 6 1 0 1 0 11 5 0 1 0 0 17 2 0 6 0 0 6 0 4 2 0 1 4 2 13 10 1 3 0 0 0 15 1 4 0 1 13 1 2 2 7 4 3 0 0 0 0 0 83 0 16 0 1 1 1 0 0 11 1 0 13 8 2 0 3 1 2 1 2 0 5 1 0 0 0 0 1 2 3 8 8 1 1 0 12 0 21 7 3 10 3 7 3 1 13 8 0 0 2 0 1 8 0 0 0 6 3 7 1 2 2 1 7 0 31 26 7 6 34 0 0 0 21 1 0 1 1 0 0 0 4 0 5 0 0 0 6 0 1 2 2 0 0 47 1 1 1 3 0 0 15 27 9 0 15 6 0 0 5 13 0 0 0 0 1 0 0 1 4 55 39 19 16 2 1 0 1 0 3 0 2 0 1 38 1 8 2 9 13 3 2 1 10 1 4 45 10 0 0 11 0 10 2 0 0 1 0 13 0 7 0 0 0 19 4 10 15 2 13 0 0 1 2 53 20 3 2 0 30 16 17 6 0 3 0 2 2 10 18 45 4 2 0 8 0 1 0 8 26 1 15 0 0 6 3 2 19 1 2 27 1 30 0 4 0 1 0 11 3 1 2 36 7 43 3 0 7 22 13 0 24 41 50 6 6 4 0 0 0 4 2 4 1 3 20 6 10 1 1 0 0 0 0 39 0 2 0 0 7 0 0 4 0 32 1 2 0 1 7 19 39 15 9 0 0 0 0 5 16 10 0 9 46 1 0 2 50 57 76 19 2 0 2 8 11 3 0 4 1 0 0 0 0 3 4 1 13 42 8 3 4 3 17 3 1 7 1 0 0 1 8 0 1 0 47 0 4 3 2 0 2 3 2 2 0 12 29 1 9 0 0 0 2 6 0 1 1 2 0 2 0 0 0 14 16 0 7 1 8 0 0 1 17 20 8 11 23 3 18 0 1 18 0 9 0 3 2 1 18 4 0 18 1 0 3 5 32 1 4 21 1 2 8 0 0 0 0 0 1 0 0 1 4 7 9 0 0 2 31 2 2 0 0 0 2 0 4 0 13 5 0 2 0 0 11 12 6 0 1 2 0 0 5 1 1 2 0 2 7 0 1 2 4 0 21 10 1 5 1 0 4 3 1 0 0 4 2 5 1 16 0 1 1 1 22 0 0 1 1 1 4 3 1 16 0 34 0 0 23 4 23 1 0 1 0 6 11 5 1 1 1 0 1 33 8 45 15 4 19 0 0 0 1 1 16 15 122 2 6 0 0 0 6 14 0 0 8 24 0 0 0 4 2 1 0 6.179746835443038
4 1 0 25 3 0 22 12 5 0 2 0 0 0 0 17 0 1 2 1 9 1 3 2 9 1 1 5 0 1 1 0 5 8 0 0 3 0 4 6 28 0 9 0 0 1 0 0 0 0 8 2 1 5 37 1 10 21 18 0 27 32 0 0 8 0 0 5 20 1 0 28 0 0 9 2 2 0 2 0 1 4 0 0 0 0 1 3 0 0 2 0 4 1 8 1 3 27 5 1 6 1 1 0 9 6 1 16 1 26 1 0 34 21 2 25 18 12 1 0 6 0 1 6 0 2 0 2 2 1 0 0 0 0 11 35 1 6 3 1 0 0 10 15 2 1 10 24 0 3 0 3 1 0 0 2 2 0 0 0 0 0 2 9 0 2 1 0 0 1 0 2 4 0 7 40 1 1 2 0 0 6 4 3 3 2 16 2 0 21 5 0 47 26 1 3 18 13 4 0 0 0 0 1 15 0 1 47 2 15 0 3 5 0 5 1 0 0 0 11 5 0 1 0 0 17 2 0 6 0 0 6 0 4 2 0 1 4 2 10 9 1 3 0 0 0 14 1 4 0 1 15 1 1 1 9 4 2 0 0 0 0 0 76 0 14 0 1 1 0 0 0 8 1 0 11 3 2 0 3 1 1 1 2 0 4 1 0 0 0 0 1 2 3 7 9 1 0 0 9 0 22 7 3 9 3 4 2 1 9 7 0 0 0 0 1 6 0 0 0 4 2 5 0 2 1 1 6 0 25 28 6 7 36 0 0 0 20 1 0 1 1 0 0 0 4 0 3 0 0 0 5 0 0 2 2 0 0 47 1 1 0 2 0 0 15 26 8 0 16 6 0 0 5 11 0 0 0 0 1 0 0 1 3 49 37 19 15 2 0 0 1 0 3 0 2 0 1 32 1 6 1 7 12 3 2 1 10 1 4 45 8 0 0 9 0 11 1 0 0 1 0 11 0 4 0 0 0 16 4 8 12 2 12 0 0 1 2 53 16 3 2 0 31 16 13 5 0 2 0 1 2 10 17 45 4 1 0 7 0 1 0 8 26 1 15 0 0 6 2 2 16 1 2 25 0 27 0 3 0 1 0 11 3 1 1 32 5 40 1 0 6 23 14 0 21 39 43 5 5 2 0 0 0 3 2 4 1 3 17 7 9 0 1 0 0 0 0 35 0 1 0 0 5 0 0 4 0 27 0 2 0 1 6 17 30 12 9 0 0 0 0 4 15 8 0 8 44 0 0 2 47 54 80 17 2 0 2 7 9 2 0 4 1 0 0 0 0 3 4 1 15 37 7 3 3 3 17 3 1 7 1 0 0 1 5 0 1 0 47 0 3 3 2 0 2 3 1 1 0 10 29 1 9 0 0 0 2 3 0 0 1 2 0 2 0 0 0 10 13 0 5 1 8 0 0 1 14 16 7 9 23 2 17 0 0 17 0 6 0 2 2 1 14 3 0 22 1 0 3 4 30 1 4 22 0 2 8 0 0 0 0 0 1 0 0 1 3 7 9 0 0 2 35 2 2 0 0 0 2 0 3 0 12 5 0 2 0 0 12 11 6 0 1 2 0 0 5 1 1 2 0 2 7 0 1 2 3 0 20 7 1 4 1 0 3 3 1 0 0 3 2 5 1 16 0 1 1 1 21 0 0 1 1 1 4 2 0 14 0 33 0 0 22 3 23 0 0 1 0 4 9 4 1 1 1 0 0 39 7 41 13 4 20 0 0 0 1 1 14 14 114 2 6 0 0 0 6 16 0 0 8 20 0 0 0 4 1 1 0 5.705063291139241
4 1 0 23 3 0 21 11 4 0 2 0 0 0 0 20 0 1 2 0 7 0 3 1 6 1 1 5 0 1 1 0 4 10 0 0 1 0 4 6 26 0 8 0 0 0 0 0 0 0 7 2 1 3 34 1 8 18 18 0 24 26 0 0 5 0 0 5 22 1 0 26 0 0 9 2 2 0 2 0 1 4 0 0 0 0 1 3 0 0 2 0 4 1 7 1 3 24 5 1 6 0 1 0 8 7 0 12 1 26 1 0 29 25 2 23 17 13 1 0 4 0 0 6 0 1 0 2 2 1 0 0 0 0 12 31 0 6 2 1 0 0 9 15 2 1 7 26 0 3 0 5 1 0 0 2 1 0 0 0 0 0 1 9 0 2 0 0 0 1 0 2 4 0 6 41 0 1 2 0 0 6 4 2 1 1 15 2 0 20 5 0 46 25 1 3 17 14 3 0 0 0 0 1 14 0 1 44 2 15 0 3 3 0 3 1 0 0 0 10 4 0 1 0 0 16 1 0 6 0 0 6 0 4 2 0 1 2 2 11 7 1 3 0 0 0 11 1 3 0 1 16 1 1 1 9 4 1 0 0 0 0 0 66 0 13 0 1 1 0 0 0 6 1 0 10 3 1 0 3 1 1 1 2 0 4 1 0 0 0 0 0 2 3 7 8 1 0 0 8 0 22 5 1 8 2 4 2 1 8 6 0 0 0 0 1 5 0 0 0 4 2 5 0 2 1 1 5 0 22 25 4 8 32 0 0 0 19 1 0 1 1 0 0 0 3 0 3 0 0 0 4 0 0 2 1 0 0 50 0 1 0 2 0 0 13 22 3 0 18 7 0 0 4 9 0 0 0 0 1 0 0 1 2 48 39 16 11 1 0 0 1 0 3 0 2 0 1 34 1 4 1 6 12 3 2 1 6 1 4 43 7 0 0 10 0 9 1 0 0 1 0 11 0 3 0 0 0 13 4 6 11 2 9 0 0 1 2 50 13 3 2 0 32 16 14 4 0 2 0 1 1 7 16 36 4 0 0 6 0 0 0 9 22 1 10 0 0 4 2 2 14 1 2 19 0 29 0 3 0 0 0 12 3 1 1 26 4 38 1 0 6 25 15 0 21 40 38 5 5 1 0 0 0 2 2 3 1 3 17 6 6 0 1 0 0 0 0 39 0 0 0 0 3 0 0 3 0 25 0 1 0 1 7 17 27 11 8 0 0 0 0 3 12 8 0 6 41 0 0 2 46 62 83 15 2 0 2 6 9 2 0 4 1 0 0 0 0 3 4 1 12 31 6 2 3 3 14 3 1 7 1 0 0 1 5 0 0 0 41 0 2 2 2 0 2 3 1 1 0 8 29 1 8 0 0 0 1 2 0 0 1 2 0 2 0 0 0 8 14 0 5 1 7 0 0 1 11 14 5 9 18 1 16 0 0 19 0 5 0 0 1 0 10 2 0 20 0 0 3 4 25 1 3 23 0 2 8 0 0 0 0 0 0 0 0 1 2 6 7 0 0 2 36 1 2 0 0 0 1 0 3 0 11 4 0 2 0 0 11 12 4 0 0 3 0 0 4 0 1 2 0 2 4 0 0 1 3 0 17 6 1 4 1 0 2 2 1 0 0 3 2 2 1 14 0 1 1 1 18 0 0 1 0 1 3 1 0 11 0 27 0 0 21 3 18 0 0 0 0 3 9 4 1 1 1 0 0 39 5 36 12 3 19 0 0 0 1 1 15 13 106 2 4 0 0 0 6 16 0 0 8 18 0 0 0 4 1 1 0 5.239240506329114
0 1 0 22 3 0 16 11 3 0 1 0 0 0 0 24 0 1 2 0 7 0 2 1 4 1 1 5 0 1 1 0 4 10 0 0 1 0 4 5 21 0 7 0 0 0 0 0 0 0 8 2 1 2 34 1 6 18 14 0 22 25 0 0 4 0 0 7 24 1 0 25 0 0 9 2 2 0 1 0 1 4 0 0 0 0 1 3 0 0 2 0 2 1 6 1 2 23 5 1 6 0 1 0 8 6 0 11 0 28 1 0 25 26 1 22 14 14 1 0 4 0 0 5 0 1 0 2 2 1 0 0 0 0 12 32 0 6 2 1 0 0 8 12 2 1 7 26 0 3 0 6 1 0 0 2 1 0 0 0 0 0 1 8 0 2 0 0 0 1 0 2 3 0 6 36 0 1 2 0 0 6 3 2 1 1 12 2 0 24 4 0 43 22 1 3 20 12 3 0 0 0 0 0 16 0 1 39 2 10 0 3 3 0 2 1 0 0 0 10 3 0 0 0 0 19 0 0 6 0 0 5 0 3 2 0 1 2 2 11 6 1 3 0 0 0 11 1 3 0 1 16 1 1 1 9 4 1 0 0 0 0 0 67 0 12 0 1 1 0 0 0 4 1 0 9 3 0 0 3 1 1 1 2 0 4 1 0 0 0 0 0 1 3 5 6 1 0 0 7 0 21 5 1 8 2 4 2 0 6 3 0 0 0 0 1 5 0 0 0 3 2 3 0 2 1 0 4 0 17 22 3 10 35 0 0 0 18 0 0 1 1 0 0 0 3 0 3 0 0 0 3 0 0 2 1 0 0 43 0 1 0 2 0 0 11 22 3 0 18 4 0 0 4 7 0 0 0 0 0 0 0 1 1 46 38 19 9 1 0 0 1 0 2 0 2 0 1 34 1 4 1 5 11 1 1 1 4 1 4 40 6 0 0 12 0 9 1 0 0 1 0 10 0 3 0 0 0 11 4 5 9 1 8 0 0 0 1 45 10 2 2 0 25 17 11 3 0 2 0 1 1 6 13 32 4 0 0 6 0 0 0 7 19 1 8 0 0 4 1 2 13 1 2 19 0 23 0 3 0 0 0 11 1 1 0 28 3 33 1 0 5 28 13 0 22 36 33 5 5 1 0 0 0 1 2 3 1 3 14 3 5 0 1 0 0 0 0 37 0 0 0 0 2 0 0 2 0 26 0 0 0 1 6 16 26 8 8 0 0 0 0 3 12 7 0 4 33 0 0 2 47 63 86 13 1 0 2 6 9 2 0 3 1 0 0 0 0 1 4 1 9 32 5 2 3 3 15 3 1 6 1 0 0 1 4 0 0 0 45 0 2 1 2 0 2 2 1 1 0 7 26 1 4 0 0 0 1 2 0 0 1 2 0 1 0 0 0 7 13 0 5 1 7 0 0 1 12 13 5 9 17 1 15 0 0 16 0 4 0 0 1 0 8 3 0 19 0 0 3 3 21 1 3 23 0 1 9 0 0 0 0 0 0 0 0 1 1 4 5 0 0 2 35 1 2 0 0 0 1 0 3 0 13 4 0 2 0 0 9 10 4 0 0 2 0 0 3 0 0 1 0 2 4 0 0 0 2 0 13 6 0 4 1 0 2 1 1 0 0 3 2 1 0 16 0 1 1 1 16 0 0 1 0 1 2 1 0 9 0 23 0 0 23 3 19 0 0 0 0 3 8 2 1 1 1 0 0 39 5 33 10 3 18 0 0 0 1 1 11 11 101 2 4 0 0 0 5 15 0 0 8 13 0 0 0 4 1 1 0 4.856962025316456
0 1 0 24 2 0 17 10 3 0 1 0 0 0 0 21 0 1 0 0 5 0 2 1 4 1 1 5 0 1 1 0 4 10 0 0 1 0 3 5 21 0 6 0 0 0 0 0 0 0 8 1 1 2 30 1 6 15 15 0 19 24 0 0 4 0 0 8 25 0 0 21 0 0 8 2 2 0 1 0 1 4 0 0 0 0 1 2 0 0 2 0 2 1 4 0 2 21 5 1 5 0 1 0 6 6 0 13 0 24 1 0 25 23 1 22 11 11 1 0 4 0 0 4 0 1 0 2 2 1 0 0 0 0 13 32 0 6 2 1 0 0 8 13 2 1 7 23 0 2 0 6 1 0 0 1 1 0 0 0 0 0 0 8 0 2 0 0 0 1 0 2 3 0 3 37 0 1 1 0 0 6 3 2 1 1 13 1 0 25 4 0 42 20 0 3 23 11 3 0 0 0 0 0 16 0 0 39 1 10 0 2 2 0 2 1 0 0 0 10 2 0 0 0 0 19 0 0 4 0 0 4 0 3 1 0 1 2 2 8 4 1 2 0 0 0 9 1 1 0 1 15 1 0 1 9 3 1 0 0 0 0 0 69 0 13 0 1 1 0 0 0 2 1 0 9 2 0 0 1 1 1 1 2 0 4 1 0 0 0 0 0 1 2 5 7 1 0 0 7 0 24 4 1 6 1 4 2 0 4 3 0 0 0 0 0 4 0 0 0 2 2 3 0 2 1 0 3 0 16 21 3 10 42 0 0 0 16 0 0 1 1 0 0 0 2 0 3 0 0 0 2 0 0 2 1 0 0 43 0 1 0 2 0 0 8 17 2 0 19 3 0 0 4 7 0 0 0 0 0 0 0 1 0 42 33 20 9 1 0 0 0 0 2 0 2 0 1 30 1 4 1 5 11 1 1 1 3 1 3 37 6 0 0 14 0 10 1 0 0 0 0 9 0 2 0 0 0 11 4 4 8 1 7 0 0 0 1 41 7 1 2 0 27 15 9 2 0 1 0 1 1 5 13 26 4 0 0 6 0 0 0 5 17 1 8 0 0 4 1 2 14 1 1 22 0 19 0 3 0 0 0 10 1 1 0 28 3 29 1 0 2 28 13 0 23 34 31 5 5 1 0 0 0 1 2 2 1 2 11 3 5 0 1 0 0 0 0 40 0 0 0 0 2 0 0 2 0 26 0 0 0 1 6 13 27 8 7 0 0 0 0 2 11 6 0 4 32 0 0 2 48 62 88 10 1 0 2 5 10 1 0 3 1 0 0 0 0 1 3 1 7 31 5 1 3 2 13 3 1 5 1 0 0 1 4 0 0 0 46 0 2 1 2 0 1 2 1 1 0 7 26 1 4 0 0 0 1 1 0 0 1 1 0 1 0 0 0 6 11 0 4 1 7 0 0 1 12 12 5 6 14 1 13 0 0 15 0 4 0 0 1 0 7 4 0 18 0 0 3 3 18 1 2 20 0 1 9 0 0 0 0 0 0 0 0 1 1 4 5 0 0 2 35 1 1 0 0 0 1 0 2 0 11 4 0 2 0 0 9 10 4 0 0 2 0 0 3 0 0 1 0 2 4 0 0 0 1 0 11 5 0 4 0 0 1 1 1 0 0 3 2 1 0 15 0 1 1 1 12 0 0 1 0 0 2 1 0 8 0 15 0 0 23 2 16 0 0 0 0 3 8 2 1 1 1 0 0 38 3 30 8 3 13 0 0 0 1 1 9 9 95 2 4 0 0 0 5 17 0 0 7 13 0 0 0 3 0 1 0 4.546835443037975
0 1 0 21 2 0 18 10 3 0 1 0 0 0 0 21 0 1 0 0 3 0 2 1 4 1 0 3 0 1 1 0 4 9 0 0 1 0 3 4 18 0 6 0 0 0 0 0 0 0 7 0 1 2 29 1 6 15 12 0 19 29 0 0 2 0 0 8 22 0 0 19 0 0 8 2 2 0 1 0 1 4 0 0 0 0 1 2 0 0 2 0 2 1 4 0 2 22 5 1 4 0 1 0 6 6 0 11 0 19 1 0 19 18 0 23 11 12 1 0 3 0 0 4 0 1 0 2 2 1 0 0 0 0 15 28 0 4 2 1 0 0 8 11 2 1 7 22 0 2 0 6 1 0 0 1 1 0 0 0 0 0 0 9 0 1 0 0 0 1 0 2 2 0 3 30 0 0 1 0 0 6 3 1 1 1 11 1 0 24 2 0 44 20 0 2 27 11 2 0 0 0 0 0 18 0 0 40 1 8 0 2 2 0 2 1 0 0 0 10 2 0 0 0 0 19 0 0 4 0 0 1 0 3 1 0 1 1 2 6 4 1 1 0 0 0 6 1 1 0 1 14 1 0 1 8 2 0 0 0 0 0 0 65 0 14 0 1 1 0 0 0 2 1 0 10 2 0 0 0 1 1 1 2 0 3 1 0 0 0 0 0 1 2 5 4 1 0 0 5 0 22 4 1 6 1 4 1 0 3 3 0 0 0 0 0 4 0 0 0 2 2 3 0 2 0 0 3 0 14 20 3 10 47 0 0 0 14 0 0 0 1 0 0 0 2 0 3 0 0 0 2 0 0 1 1 0 0 42 0 1 0 2 0 0 7 18 2 0 17 2 0 0 4 6 0 0 0 0 0 0 0 1 0 44 25 19 10 0 0 0 0 0 2 0 2 0 0 26 1 3 1 5 10 1 0 1 1 0 3 36 4 0 0 13 0 10 1 0 0 0 0 8 0 1 0 0 0 9 3 4 7 1 7 0 0 0 1 37 7 1 2 0 19 14 8 2 0 1 0 1 1 4 10 22 3 0 0 6 0 0 0 5 20 0 7 0 0 3 0 2 14 1 1 15 0 18 0 3 0 0 0 11 1 1 0 25 1 29 1 0 1 31 10 0 25 33 29 5 4 1 0 0 0 1 0 2 1 2 12 1 4 0 1 0 0 0 0 39 0 0 0 0 2 0 0 2 0 25 0 0 0 1 6 10 28 7 6 0 0 0 0 2 13 6 0 4 28 0 0 2 46 69 90 7 1 0 2 3 8 0 0 2 1 0 0 0 0 1 3 1 6 29 3 1 1 2 10 3 1 5 1 0 0 0 4 0 0 0 48 0 2 1 2 0 1 1 1 0 0 6 23 1 1 0 0 0 0 0 0 0 1 1 0 1 0 0 0 5 7 0 3 1 5 0 0 1 14 9 5 6 14 1 9 0 0 12 0 4 0 0 1 0 6 4 0 18 0 0 2 2 18 1 2 19 0 1 9 0 0 0 0 0 0 0 0 1 1 4 5 0 0 2 30 1 1 0 0 0 1 0 1 0 6 4 0 2 0 0 11 10 4 0 0 3 0 0 3 0 0 1 0 2 3 0 0 0 0 0 9 2 0 3 0 0 1 1 0 0 0 3 2 1 0 15 0 1 1 1 10 0 0 1 0 0 2 1 0 7 0 13 0 0 25 2 18 0 0 0 0 3 6 2 1 1 1 0 0 41 3 28 8 2 14 0 0 0 1 1 8 7 84 2 3 0 0 0 5 18 0 0 6 12 0 0 0 2 0 1 0 4.234177215189874
0 1 0 21 2 0 15 10 2 0 1 0 0 0 0 23 0 1 0 0 3 0 2 1 4 1 0 1 0 1 1 0 3 7 0 0 1 0 3 4 19 0 3 0 0 0 0 0 0 0 7 0 1 2 26 1 4 12 13 0 19 29 0 0 2 0 0 9 20 0 0 19 0 0 6 2 1 0 1 0 0 4 0 0 0 0 1 2 0 0 2 0 2 1 3 0 2 18 4 1 4 0 0 0 4 4 0 13 0 19 1 0 18 18 0 25 9 12 1 0 2 0 0 3 0 1 0 2 2 1 0 0 0 0 13 23 0 4 2 1 0 0 7 9 2 1 7 22 0 2 0 6 1 0 0 0 1 0 0 0 0 0 0 7 0 1 0 0 0 1 0 2 2 0 2 28 0 0 1 0 0 5 2 1 1 0 10 1 0 25 3 0 46 17 0 1 29 10 2 0 0 0 0 0 15 0 0 36 1 7 0 2 2 0 2 1 0 0 0 7 2 0 0 0 0 19 0 0 4 0 0 1 0 3 1 0 1 1 2 6 4 1 1 0 0 0 6 1 1 0 1 16 1 0 1 8 2 0 0 0 0 0 0 63 0 15 0 1 1 0 0 0 2 1 0 9 2 0 0 0 1 1 1 2 0 3 1 0 0 0 0 0 0 2 4 4 1 0 0 4 0 20 4 1 6 1 4 1 0 3 3 0 0 0 0 0 3 0 0 0 2 2 3 0 2 0 0 2 0 15 17 3 10 54 0 0 0 12 0 0 0 1 0 0 0 2 0 3 0 0 0 2 0 0 1 1 0 0 41 0 1 0 2 0 0 5 15 2 0 18 1 0 0 4 6 0 0 0 0 0 0 0 1 0 34 21 17 7 0 0 0 0 0 1 0 2 0 0 22 1 3 1 4 10 1 0 1 1 0 2 36 3 0 0 11 0 12 1 0 0 0 0 8 0 1 0 0 0 8 2 3 5 1 7 0 0 0 1 34 7 1 1 0 14 13 9 2 0 1 0 1 0 5 8 22 3 0 0 4 0 0 0 5 16 0 6 0 0 2 0 1 11 1 1 13 0 15 0 2 0 0 0 10 1 1 0 25 1 25 1 0 1 30 10 0 24 31 30 3 2 1 0 0 0 1 0 2 1 2 12 1 3 0 1 0 0 0 0 40 0 0 0 0 1 0 0 0 0 24 0 0 0 1 6 10 25 3 5 0 0 0 0 2 12 5 0 4 27 0 0 2 50 68 98 6 0 0 2 2 7 0 0 2 1 0 0 0 0 1 3 1 8 29 2 1 1 2 8 3 1 4 1 0 0 0 4 0 0 0 49 0 2 1 1 0 1 1 0 0 0 4 21 0 1 0 0 0 0 0 0 0 1 0 0 1 0 0 0 5 6 0 3 1 4 0 0 1 12 9 3 7 13 1 8 0 0 11 0 4 0 0 1 0 6 3 0 19 0 0 2 2 21 0 2 17 0 1 9 0 0 0 0 0 0 0 0 1 1 3 5 0 0 2 27 1 1 0 0 0 1 0 0 0 8 4 0 2 0 0 9 8 4 0 0 4 0 0 3 0 0 1 0 2 3 0 0 0 0 0 8 2 0 3 0 0 1 1 0 0 0 3 2 1 0 15 0 1 1 1 8 0 0 0 0 0 2 1 0 7 0 9 0 0 23 2 17 0 0 0 0 2 6 1 1 1 0 0 0 50 2 25 7 2 16 0 0 0 1 1 7 8 78 2 2 0 0 0 4 16 0 0 6 13 0 0 0 1 0 1 0 3.9873417721518988
0 0 0 22 2 0 12 9 2 0 1 0 0 0 0 23 0 1 0 0 3 0 2 1 4 1 0 1 0 1 1 0 3 5 0 0 1 0 3 4 18 0 3 0 0 0 0 0 0 0 6 0 1 1 25 1 2 12 12 0 21 31 0 0 2 0 0 8 22 0 0 17 0 0 5 2 1 0 1 0 0 4 0 0 0 0 1 2 0 0 1 0 2 1 3 0 2 16 4 0 4 0 0 0 4 4 0 13 0 17 1 0 16 13 0 23 9 8 0 0 2 0 0 3 0 0 0 2 2 1 0 0 0 0 14 20 0 1 1 1 0 0 6 7 1 1 6 21 0 2 0 6 0 0 0 0 0 0 0 0 0 0 0 4 0 1 0 0 0 1 0 2 1 0 2 23 0 0 1 0 0 4 1 1 1 0 9 1 0 30 5 0 43 16 0 1 27 10 2 0 0 0 0 0 16 0 0 32 0 7 0 2 1 0 2 1 0 0 0 6 2 0 0 0 0 19 0 0 3 0 0 0 0 3 0 0 1 1 2 6 3 1 1 0 0 0 6 1 1 0 1 15 1 0 0 8 2 0 0 0 0 0 0 63 0 17 0 1 1 0 0 0 2 1 0 8 2 0 0 0 0 0 1 2 0 3 1 0 0 0 0 0 0 2 4 4 1 0 0 3 0 19 4 1 4 1 4 1 0 3 3 0 0 0 0 0 2 0 0 0 2 2 3 0 2 0 0 2 0 14 14 2 12 64 0 0 0 8 0 0 0 1 0 0 0 2 0 3 0 0 0 2 0 0 1 1 0 0 47 0 1 0 1 0 0 4 14 1 0 17 1 0 0 4 4 0 0 0 0 0 0 0 1 0 27 20 16 7 0 0 0 0 0 1 0 1 0 0 18 0 2 1 4 9 1 0 1 0 0 2 30 2 0 0 9 0 10 1 0 0 0 0 6 0 1 0 0 0 7 2 3 5 1 7 0 0 0 1 28 5 0 1 0 14 7 10 2 0 1 0 1 0 6 6 23 2 0 0 3 0 0 0 4 16 0 5 0 0 1 0 1 9 1 1 11 0 15 0 2 0 0 0 10 1 1 0 21 1 23 0 0 1 29 10 0 23 31 30 3 2 1 0 0 0 1 0 2 1 2 11 0 3 0 1 0 0 0 0 41 0 0 0 0 1 0 0 0 0 26 0 0 0 1 5 9 24 3 4 0 0 0 0 2 13 5 0 3 22 0 0 2 50 75 101 6 0 0 2 2 6 0 0 1 1 0 0 0 0 1 3 1 7 27 2 1 1 2 10 3 1 4 1 0 0 0 2 0 0 0 52 0 2 1 1 0 1 1 0 0 0 3 24 0 1 0 0 0 0 0 0 0 1 0 0 1 0 0 0 4 5 0 3 1 4 0 0 1 11 7 3 8 13 1 8 0 0 11 0 3 0 0 1 0 5 1 0 16 0 0 2 2 20 0 2 14 0 1 10 0 0 0 0 0 0 0 0 1 1 3 5 0 0 2 27 1 1 0 0 0 1 0 0 0 7 3 0 2 0 0 8 7 4 0 0 4 0 0 3 0 0 1 0 2 1 0 0 0 0 0 6 1 0 1 0 0 1 1 0 0 0 3 0 1 0 16 0 1 0 1 7 0 0 0 0 0 1 1 0 7 0 10 0 0 22 1 14 0 0 0 0 2 6 1 1 1 0 0 0 50 2 19 6 2 14 0 0 0 1 1 6 7 75 2 1 0 0 0 1 16 0 0 4 14 0 0 0 1 0 1 0 3.750632911392405
0 0 0 16 1 0 8 8 2 0 1 0 0 0 0 25 0 1 0 0 3 0 2 1 3 1 0 1 0 1 0 0 2 5 0 0 1 0 2 3 19 0 3 0 0 0 0 0 0 0 4 0 1 1 21 1 2 12 13 0 22 27 0 0 1 0 0 8 22 0 0 17 0 0 5 1 0 0 0 0 0 4 0 0 0 0 1 2 0 0 0 0 2 0 3 0 2 13 3 0 4 0 0 0 3 4 0 9 0 17 1 0 14 12 0 21 8 6 0 0 2 0 0 3 0 0 0 2 2 1 0 0 0 0 14 21 0 1 1 0 0 0 6 6 1 1 3 20 0 2 0 6 0 0 0 0 0 0 0 0 0 0 0 4 0 1 0 0 0 1 0 2 1 0 2 19 0 0 1 0 0 3 1 1 1 0 6 1 0 32 5 0 40 18 0 1 28 10 1 0 0 0 0 0 15 0 0 30 0 6 0 1 0 0 2 1 0 0 0 6 2 0 0 0 0 17 0 0 3 0 0 0 0 2 0 0 1 1 2 4 3 1 1 0 0 0 6 1 1 0 1 15 1 0 0 9 2 0 0 0 0 0 0 64 0 19 0 0 1 0 0 0 1 1 0 6 1 0 0 0 0 0 1 2 0 3 1 0 0 0 0 0 0 1 3 4 1 0 0 3 0 17 4 1 3 1 4 0 0 1 3 0 0 0 0 0 2 0 0 0 2 1 1 0 2 0 0 2 0 10 8 2 10 63 0 0 0 6 0 0 0 1 0 0 0 2 0 3 0 0 0 2 0 0 1 1 0 0 45 0 1 0 1 0 0 3 15 1 0 15 1 0 0 4 4 0 0 0 0 0 0 0 1 0 25 20 16 6 0 0 0 0 0 1 0 1 0 0 19 0 2 1 4 7 1 0 1 0 0 2 30 2 0 0 7 0 10 1 0 0 0 0 6 0 1 0 0 0 8 2 3 4 1 6 0 0 0 0 27 5 0 1 0 12 6 10 2 0 0 0 0 0 9 6 23 2 0 0 3 0 0 0 4 16 0 4 0 0 0 0 1 7 1 1 12 0 13 0 1 0 0 0 9 1 0 0 21 1 21 0 0 1 27 7 0 17 28 32 3 2 1 0 0 0 1 0 2 1 2 10 0 3 0 1 0 0 0 0 40 0 0 0 0 1 0 0 0 0 25 0 0 0 0 4 9 19 4 4 0 0 0 0 2 11 5 0 3 17 0 0 2 47 74 100 4 0 0 1 1 5 0 0 1 1 0 0 0 0 1 2 1 7 26 2 0 1 1 12 3 1 3 1 0 0 0 1 0 0 0 52 0 2 1 0 0 0 1 0 0 0 3 26 0 1 0 0 0 0 0 0 0 1 0 0 1 0 0 0 3 4 0 3 1 4 0 0 1 9 5 3 8 12 1 7 0 0 11 0 3 0 0 1 0 4 1 0 14 0 0 1 2 20 0 1 14 0 1 10 0 0 0 0 0 0 0 0 1 1 3 5 0 0 1 28 1 0 0 0 0 1 0 0 0 8 1 0 2 0 0 7 6 4 0 0 3 0 0 3 0 0 1 0 1 1 0 0 0 0 0 5 0 0 1 0 0 1 1 0 0 0 3 0 1 0 14 0 1 0 1 6 0 0 0 0 0 1 1 0 3 0 9 0 0 21 1 11 0 0 0 0 1 5 0 1 0 0 0 0 42 2 17 6 2 13 0 0 0 1 1 6 5 66 2 1 0 0 0 1 18 0 0 3 11 0 0 0 1 0 1 0 3.4683544303797468
0 0 0 13 1 0 6 7 1 0 0 0 0 0 0 26 0 0 0 0 2 0 2 1 3 1 0 1 0 1 0 0 2 3 0 0 1 0 2 2 17 0 3 0 0 0 0 0 0 0 3 0 1 1 19 1 1 11 10 0 20 24 0 0 1 0 0 8 19 0 0 15 0 0 3 1 0 0 0 0 0 3 0 0 0 0 1 2 0 0 0 0 2 0 3 0 2 14 3 0 4 0 0 0 3 2 0 9 0 15 0 0 12 9 0 18 5 7 0 0 2 0 0 3 0 0 0 2 1 1 0 0 0 0 14 20 0 1 1 0 0 0 5 4 1 1 2 22 0 2 0 5 0 0 0 0 0 0 0 0 0 0 0 3 0 1 0 0 0 1 0 2 1 0 1 18 0 0 1 0 0 3 1 1 1 0 5 1 0 28 3 0 38 20 0 1 30 11 1 0 0 0 0 0 13 0 0 33 0 4 0 1 0 0 0 1 0 0 0 5 2 0 0 0 0 15 0 0 3 0 0 0 0 2 0 0 1 1 2 3 2 1 0 0 0 0 6 1 1 0 1 13 1 0 0 10 2 0 0 0 0 0 0 57 0 21 0 0 1 0 0 0 1 1 0 5 0 0 0 0 0 0 1 2 0 2 0 0 0 0 0 0 0 1 3 4 1 0 0 3 0 19 4 1 2 1 4 0 0 1 3 0 0 0 0 0 2 0 0 0 2 1 1 0 1 0 0 2 0 8 9 2 10 69 0 0 0 6 0 0 0 1 0 0 0 2 0 2 0 0 0 2 0 0 1 1 0 0 45 0 1 0 1 0 0 3 17 1 0 14 1 0 0 4 4 0 0 0 0 0 0 0 1 0 23 20 14 5 0 0 0 0 0 1 0 1 0 0 17 0 2 1 4 7 0 0 1 0 0 1 26 1 0 0 5 0 11 1 0 0 0 0 6 0 1 0 0 0 7 2 2 4 0 6 0 0 0 0 27 4 0 1 0 14 4 8 2 0 0 0 0 0 10 6 23 2 0 0 2 0 0 0 2 13 0 4 0 0 0 0 0 6 1 0 12 0 11 0 1 0 0 0 9 1 0 0 21 1 20 0 0 1 25 5 0 17 26 31 2 2 1 0 0 0 1 0 2 1 2 7 0 3 0 1 0 0 0 0 39 0 0 0 0 0 0 0 0 0 27 0 0 0 0 4 7 18 2 5 0 0 0 0 2 10 3 0 3 13 0 0 2 46 70 101 3 0 0 1 1 5 0 0 1 1 0 0 0 0 1 2 1 7 22 2 0 1 1 12 3 1 3 0 0 0 0 1 0 0 0 50 0 2 1 0 0 0 1 0 0 0 3 26 0 1 0 0 0 0 0 0 0 1 0 0 1 0 0 0 3 4 0 3 1 3 0 0 1 9 4 2 5 13 1 5 0 0 9 0 2 0 0 1 0 4 1 0 14 0 0 1 1 21 0 1 13 0 1 11 0 0 0 0 0 0 0 0 1 1 3 4 0 0 1 29 1 0 0 0 0 1 0 0 0 5 1 0 2 0 0 5 6 3 0 0 1 0 0 3 0 0 0 0 1 1 0 0 0 0 0 4 0 0 1 0 0 1 1 0 0 0 3 0 1 0 16 0 1 0 0 6 0 0 0 0 0 1 1 0 3 0 7 0 0 22 1 11 0 0 0 0 0 4 0 1 0 0 0 0 42 1 15 6 2 12 0 0 0 1 1 6 7 62 1 0 0 0 0 1 21 0 0 3 11 0 0 0 1 0 1 0 3.2556962025316458
0 0 0 13 0 0 6 7 1 0 0 0 0 0 0 27 0 0 0 0 2 0 2 1 3 1 0 1 0 1 0 0 1 2 0 0 1 0 1 1 15 0 2 0 0 0 0 0 0 0 3 0 1 1 18 1 0 8 10 0 19 23 0 0 1 0 0 9 19 0 0 14 0 0 2 1 0 0 0 0 0 3 0 0 0 0 1 1 0 0 0 0 2 0 3 0 1 16 3 0 4 0 0 0 2 1 0 8 0 16 0 0 10 8 0 17 5 5 0 0 2 0 0 3 0 0 0 1 0 1 0 0 0 0 11 19 0 1 1 0 0 0 4 3 1 1 1 20 0 2 0 5 0 0 0 0 0 0 0 0 0 0 0 3 0 1 0 0 0 1 0 2 1 0 1 15 0 0 1 0 0 2 1 0 1 0 5 1 0 26 4 0 36 22 0 1 30 11 1 0 0 0 0 0 14 0 0 37 0 4 0 1 0 0 0 1 0 0 0 5 2 0 0 0 0 16 0 0 2 0 0 0 0 2 0 0 1 1 1 3 2 0 0 0 0 0 4 1 1 0 1 15 1 0 0 9 2 0 0 0 0 0 0 55 0 22 0 0 0 0 0 0 1 1 0 4 0 0 0 0 0 0 1 2 0 1 0 0 0 0 0 0 0 1 3 3 0 0 0 2 0 19 3 1 2 1 2 0 0 1 3 0 0 0 0 0 2 0 0 0 2 1 1 0 1 0 0 2 0 8 7 2 9 65 0 0 0 5 0 0 0 1 0 0 0 2 0 2 0 0 0 2 0 0 1 1 0 0 49 0 1 0 0 0 0 3 19 1 0 10 1 0 0 4 4 0 0 0 0 0 0 0 1 0 17 15 13 3 0 0 0 0 0 1 0 1 0 0 16 0 2 1 3 7 0 0 1 0 0 1 23 0 0 0 4 0 8 1 0 0 0 0 3 0 1 0 0 0 6 1 1 4 0 5 0 0 0 0 24 3 0 1 0 18 3 7 2 0 0 0 0 0 10 4 21 2 0 0 2 0 0 0 2 13 0 4 0 0 0 0 0 6 1 0 14 0 10 0 1 0 0 0 11 1 0 0 16 1 19 0 0 1 22 4 0 16 24 31 2 2 1 0 0 0 1 0 2 1 2 7 0 3 0 1 0 0 0 0 35 0 0 0 0 0 0 0 0 0 28 0 0 0 0 5 4 18 1 4 0 0 0 0 2 9 2 0 3 10 0 0 2 50 66 102 3 0 0 1 1 5 0 0 0 1 0 0 0 0 1 2 1 6 21 2 0 0 1 11 3 1 3 0 0 0 0 1 0 0 0 52 0 1 0 0 0 0 1 0 0 0 1 26 0 1 0 0 0 0 0 0 0 1 0 0 1 0 0 0 3 2 0 1 1 3 0 0 1 8 3 2 5 12 1 3 0 0 5 0 1 0 0 1 0 4 1 0 11 0 0 1 0 22 0 1 13 0 1 10 0 0 0 0 0 0 0 0 0 1 3 4 0 0 1 27 1 0 0 0 0 1 0 0 0 2 1 0 0 0 0 5 6 2 0 0 1 0 0 2 0 0 0 0 1 1 0 0 0 0 0 4 0 0 1 0 0 1 1 0 0 0 3 0 1 0 16 0 1 0 0 5 0 0 0 0 0 1 1 0 2 0 7 0 0 20 1 12 0 0 0 0 0 4 0 1 0 0 0 0 42 1 15 6 2 12 0 0 0 1 1 4 10 53 1 0 0 0 0 1 25 0 0 3 9 0 0 0 0 0 1 0 3.0556962025316456
0 0 0 10 0 0 5 4 1 0 0 0 0 0 0 31 0 0 0 0 2 0 2 1 3 0 0 1 0 1 0 0 0 2 0 0 0 0 1 1 13 0 2 0 0 0 0 0 0 0 3 0 1 1 14 0 0 9 9 0 17 17 0 0 1 0 0 8 17 0 0 12 0 0 2 1 0 0 0 0 0 3 0 0 0 0 1 0 0 0 0 0 2 0 3 0 1 18 2 0 3 0 0 0 2 1 0 8 0 16 0 0 8 9 0 18 5 4 0 0 2 0 0 3 0 0 0 1 0 1 0 0 0 0 11 19 0 1 1 0 0 0 3 3 1 1 1 20 0 2 0 4 0 0 0 0 0 0 0 0 0 0 0 3 0 1 0 0 0 1 0 1 1 0 1 13 0 0 1 0 0 1 0 0 1 0 4 1 0 27 0 0 34 19 0 1 31 10 0 0 0 0 0 0 12 0 0 31 0 2 0 0 0 0 0 1 0 0 0 4 2 0 0 0 0 11 0 0 2 0 0 0 0 2 0 0 1 1 0 2 2 0 0 0 0 0 4 1 1 0 1 13 1 0 0 10 2 0 0 0 0 0 0 47 0 22 0 0 0 0 0 0 1 1 0 4 0 0 0 0 0 0 0 2 0 1 0 0 0 0 0 0 0 1 2 3 0 0 0 0 0 22 2 1 1 1 2 0 0 1 3 0 0 0 0 0 1 0 0 0 1 1 1 0 1 0 0 2 0 7 7 1 6 68 0 0 0 3 0 0 0 1 0 0 0 2 0 2 0 0 0 1 0 0 1 1 0 0 46 0 1 0 0 0 0 3 17 1 0 8 1 0 0 3 4 0 0 0 0 0 0 0 0 0 15 15 12 2 0 0 0 0 0 1 0 1 0 0 13 0 1 1 3 7 0 0 1 0 0 1 26 0 0 0 2 0 8 1 0 0 0 0 2 0 1 0 0 0 2 1 1 3 0 5 0 0 0 0 22 3 0 1 0 20 3 7 2 0 0 0 0 0 12 3 21 2 0 0 2 0 0 0 2 15 0 4 0 0 0 0 0 4 1 0 15 0 8 0 1 0 0 0 14 1 0 0 14 1 20 0 0 1 22 4 0 15 20 32 2 2 1 0 0 0 1 0 2 1 1 4 0 3 0 1 0 0 0 0 35 0 0 0 0 0 0 0 0 0 26 0 0 0 0 6 4 17 1 5 0 0 0 0 2 9 2 0 1 8 0 0 2 49 72 103 2 0 0 0 1 4 0 0 0 1 0 0 0 0 1 1 1 5 11 1 0 0 1 8 3 1 3 0 0 0 0 1 0 0 0 52 0 1 0 0 0 0 1 0 0 0 1 23 0 1 0 0 0 0 0 0 0 1 0 0 1 0 0 0 2 2 0 1 0 2 0 0 1 7 1 2 6 10 1 2 0 0 5 0 1 0 0 1 0 4 1 0 12 0 0 0 0 22 0 1 12 0 1 10 0 0 0 0 0 0 0 0 0 1 2 2 0 0 1 24 0 0 0 0 0 1 0 0 0 2 1 0 0 0 0 5 4 1 0 0 1 0 0 2 0 0 0 0 1 1 0 0 0 0 0 2 0 0 1 0 0 1 1 0 0 0 1 0 1 0 13 0 1 0 0 5 0 0 0 0 0 1 1 0 2 0 7 0 0 17 1 11 0 0 0 0 0 4 0 1 0 0 0 0 42 1 14 3 2 12 0 0 0 1 1 4 8 45 1 0 0 0 0 1 28 0 0 2 8 0 0 0 0 0 0 0 2.8329113924050635
0 0 0 10 0 0 5 3 1 0 0 0 0 0 0 29 0 0 0 0 1 0 1 1 3 0 0 1 0 1 0 0 0 2 0 0 0 0 1 1 12 0 2 0 0 0 0 0 0 0 2 0 1 1 13 0 0 10 9 0 14 16 0 0 1 0 0 9 16 0 0 13 0 0 2 1 0 0 0 0 0 3 0 0 0 0 1 0 0 0 0 0 2 0 3 0 0 18 2 0 3 0 0 0 2 1 0 9 0 12 0 0 8 9 0 17 5 3 0 0 1 0 0 3 0 0 0 0 0 1 0 0 0 0 11 17 0 1 1 0 0 0 3 1 1 1 1 20 0 1 0 4 0 0 0 0 0 0 0 0 0 0 0 3 0 1 0 0 0 1 0 1 1 0 1 13 0 0 1 0 0 1 0 0 1 0 4 1 0 24 0 0 32 18 0 1 32 9 0 0 0 0 0 0 14 0 0 28 0 2 0 0 0 0 0 1 0 0 0 4 2 0 0 0 0 11 0 0 2 0 0 0 0 2 0 0 1 1 0 2 1 0 0 0 0 0 4 1 1 0 1 12 1 0 0 11 2 0 0 0 0 0 0 39 0 20 0 0 0 0 0 0 1 1 0 4 0 0 0 0 0 0 0 2 0 1 0 0 0 0 0 0 0 1 2 3 0 0 0 0 0 18 2 0 0 1 2 0 0 1 2 0 0 0 0 0 1 0 0 0 1 0 1 0 1 0 0 2 0 7 7 1 6 72 0 0 0 3 0 0 0 1 0 0 0 1 0 2 0 0 0 1 0 0 1 1 0 0 40 0 1 0 0 0 0 3 16 1 0 8 1 0 0 2 4 0 0 0 0 0 0 0 0 0 14 16 11 2 0 0 0 0 0 1 0 1 0 0 12 0 1 1 1 6 0 0 1 0 0 1 20 0 0 0 2 0 9 1 0 0 0 0 2 0 1 0 0 0 2 1 1 2 0 4 0 0 0 0 18 2 0 1 0 25 2 6 2 0 0 0 0 0 12 2 17 2 0 0 1 0 0 0 2 16 0 3 0 0 0 0 0 4 1 0 14 0 7 0 1 0 0 0 15 1 0 0 10 1 20 0 0 1 23 4 0 15 18 34 1 2 1 0 0 0 1 0 1 1 1 3 0 3 0 1 0 0 0 0 33 0 0 0 0 0 0 0 0 0 26 0 0 0 0 5 4 15 1 4 0 0 0 0 2 11 2 0 1 6 0 0 1 48 68 107 2 0 0 0 1 4 0 0 0 1 0 0 0 0 1 1 1 5 10 1 0 0 0 8 3 1 2 0 0 0 0 1 0 0 0 51 0 1 0 0 0 0 1 0 0 0 1 23 0 1 0 0 0 0 0 0 0 1 0 0 1 0 0 0 2 2 0 1 0 2 0 0 1 6 1 1 4 10 1 2 0 0 4 0 0 0 0 0 0 3 1 0 10 0 0 0 0 25 0 1 12 0 1 9 0 0 0 0 0 0 0 0 0 1 2 2 0 0 1 24 0 0 0 0 0 1 0 0 0 2 1 0 0 0 0 4 3 1 0 0 1 0 0 2 0 0 0 0 1 1 0 0 0 0 0 2 0 0 0 0 0 1 0 0 0 0 1 0 1 0 12 0 1 0 0 5 0 0 0 0 0 1 1 0 2 0 6 0 0 20 1 11 0 0 0 0 0 3 0 0 0 0 0 0 41 1 10 3 2 11 0 0 0 1 1 4 6 38 1 0 0 0 0 1 31 0 0 2 8 0 0 0 0 0 0 0 2.6835443037974686
0 0 0 7 0 0 4 3 1 0 0 0 0 0 0 34 0 0 0 0 1 0 1 1 3 0 0 1 0 1 0 0 0 2 0 0 0 0 1 1 8 0 2 0 0 0 0 0 0 0 2 0 1 1 12 0 0 10 7 0 15 16 0 0 1 0 0 6 16 0 0 16 0 0 1 1 0 0 0 0 0 3 0 0 0 0 1 0 0 0 0 0 2 0 2 0 0 17 2 0 3 0 0 0 2 1 0 9 0 12 0 0 5 8 0 16 5 2 0 0 1 0 0 2 0 0 0 0 0 1 0 0 0 0 10 15 0 1 1 0 0 0 2 1 1 1 1 18 0 1 0 4 0 0 0 0 0 0 0 0 0 0 0 3 0 0 0 0 0 1 0 0 1 0 1 10 0 0 1 0 0 0 0 0 0 0 4 1 0 21 0 0 31 19 0 0 35 9 0 0 0 0 0 0 15 0 0 21 0 2 0 0 0 0 0 1 0 0 0 4 2 0 0 0 0 10 0 0 2 0 0 0 0 2 0 0 1 1 0 1 1 0 0 0 0 0 3 0 1 0 1 12 1 0 0 9 1 0 0 0 0 0 0 39 0 17 0 0 0 0 0 0 1 1 0 3 0 0 0 0 0 0 0 1 0 1 0 0 0 0 0 0 0 1 2 0 0 0 0 0 0 18 2 0 0 1 1 0 0 1 1 0 0 0 0 0 1 0 0 0 1 0 1 0 1 0 0 2 0 4 7 1 6 80 0 0 0 2 0 0 0 1 0 0 0 1 0 2 0 0 0 0 0 0 1 1 0 0 36 0 1 0 0 0 0 3 16 1 0 6 1 0 0 2 4 0 0 0 0 0 0 0 0 0 13 19 11 2 0 0 0 0 0 1 0 0 0 0 9 0 1 0 0 4 0 0 0 0 0 1 17 0 0 0 2 0 7 0 0 0 0 0 2 0 1 0 0 0 1 1 1 2 0 3 0 0 0 0 20 2 0 1 0 26 1 5 2 0 0 0 0 0 14 2 15 2 0 0 1 0 0 0 2 18 0 3 0 0 0 0 0 4 1 0 17 0 5 0 1 0 0 0 19 0 0 0 9 1 20 0 0 1 18 4 0 14 16 30 1 2 1 0 0 0 1 0 1 1 1 2 0 3 0 1 0 0 0 0 30 0 0 0 0 0 0 0 0 0 27 0 0 0 0 4 2 14 1 4 0 0 0 0 1 13 2 0 1 6 0 0 1 52 80 98 2 0 0 0 1 4 0 0 0 1 0 0 0 0 1 1 1 4 13 1 0 0 0 7 2 0 2 0 0 0 0 1 0 0 0 47 0 1 0 0 0 0 1 0 0 0 1 20 0 1 0 0 0 0 0 0 0 1 0 0 1 0 0 0 2 1 0 1 0 2 0 0 1 6 1 1 2 9 1 2 0 0 4 0 0 0 0 0 0 3 0 0 10 0 0 0 0 29 0 1 11 0 1 4 0 0 0 0 0 0 0 0 0 1 2 0 0 0 1 22 0 0 0 0 0 1 0 0 0 2 1 0 0 0 0 3 2 1 0 0 1 0 0 2 0 0 0 0 1 1 0 0 0 0 0 2 0 0 0 0 0 1 0 0 0 0 1 0 1 0 12 0 1 0 0 4 0 0 0 0 0 1 1 0 2 0 6 0 0 20 1 12 0 0 0 0 0 2 0 0 0 0 0 0 41 1 10 2 2 12 0 0 0 1 1 4 8 35 1 0 0 0 0 1 28 0 0 2 6 0 0 0 0 0 0 0 2.553164556962025
0 0 0 4 0 0 2 3 1 0 0 0 0 0 0 33 0 0 0 0 1 0 1 1 3 0 0 1 0 0 0 0 0 2 0 0 0 0 1 0 6 0 1 0 0 0 0 0 0 0 2 0 1 1 12 0 0 12 6 0 18 15 0 0 1 0 0 6 15 0 0 14 0 0 1 1 0 0 0 0 0 3 0 0 0 0 1 0 0 0 0 0 2 0 2 0 0 19 2 0 1 0 0 0 2 0 0 8 0 10 0 0 5 7 0 16 5 2 0 0 1 0 0 2 0 0 0 0 0 1 0 0 0 0 9 11 0 1 1 0 0 0 2 1 1 1 1 16 0 0 0 2 0 0 0 0 0 0 0 0 0 0 0 3 0 0 0 0 0 1 0 0 1 0 1 7 0 0 1 0 0 0 0 0 0 0 4 1 0 16 0 0 33 15 0 0 31 9 0 0 0 0 0 0 18 0 0 20 0 1 0 0 0 0 0 0 0 0 0 4 2 0 0 0 0 7 0 0 2 0 0 0 0 2 0 0 0 1 0 1 1 0 0 0 0 0 3 0 1 0 1 12 1 0 0 8 1 0 0 0 0 0 0 36 0 16 0 0 0 0 0 0 1 1 0 2 0 0 0 0 0 0 0 1 0 1 0 0 0 0 0 0 0 1 1 0 0 0 0 0 0 18 2 0 0 1 1 0 0 1 1 0 0 0 0 0 1 0 0 0 1 0 1 0 0 0 0 1 0 4 6 1 6 76 0 0 0 1 0 0 0 1 0 0 0 1 0 1 0 0 0 0 0 0 0 1 0 0 33 0 0 0 0 0 0 1 16 1 0 5 1 0 0 2 3 0 0 0 0 0 0 0 0 0 11 14 11 2 0 0 0 0 0 1 0 0 0 0 9 0 1 0 0 3 0 0 0 0 0 1 19 0 0 0 2 0 6 0 0 0 0 0 2 0 1 0 0 0 1 1 1 2 0 2 0 0 0 0 19 2 0 1 0 35 1 4 2 0 0 0 0 0 14 1 16 2 0 0 1 0 0 0 2 20 0 3 0 0 0 0 0 3 1 0 15 0 5 0 1 0 0 0 23 0 0 0 8 1 19 0 0 1 15 4 0 12 15 27 1 2 1 0 0 0 1 0 1 1 1 3 0 2 0 1 0 0 0 0 25 0 0 0 0 0 0 0 0 0 23 0 0 0 0 4 1 12 1 4 0 0 0 0 1 13 2 0 1 6 0 0 1 54 79 94 2 0 0 0 1 2 0 0 0 1 0 0 0 0 1 1 0 3 16 1 0 0 0 6 2 0 2 0 0 0 0 1 0 0 0 50 0 1 0 0 0 0 0 0 0 0 1 20 0 1 0 0 0 0 0 0 0 1 0 0 1 0 0 0 2 1 0 1 0 1 0 0 0 4 1 1 2 9 0 1 0 0 4 0 0 0 0 0 0 2 0 0 10 0 0 0 0 30 0 1 8 0 1 4 0 0 0 0 0 0 0 0 0 1 2 0 0 0 1 18 0 0 0 0 0 1 0 0 0 1 0 0 0 0 0 4 2 0 0 0 0 0 0 1 0 0 0 0 1 1 0 0 0 0 0 2 0 0 0 0 0 1 0 0 0 0 0 0 1 0 14 0 1 0 0 3 0 0 0 0 0 1 1 0 2 0 3 0 0 16 1 10 0 0 0 0 0 2 0 0 0 0 0 0 39 1 7 1 2 14 0 0 0 0 1 3 9 32 0 0 0 0 0 1 25 0 0 2 6 0 0 0 0 0 0 0 2.3873417721518987
0 0 0 3 0 0 1 2 1 0 0 0 0 0 0 28 0 0 0 0 0 0 1 1 3 0 0 1 0 0 0 0 0 2 0 0 0 0 1 0 5 0 1 0 0 0 0 0 0 0 2 0 0 1 11 0 0 11 5 0 18 15 0 0 1 0 0 6 13 0 0 17 0 0 1 1 0 0 0 0 0 3 0 0 0 0 0 0 0 0 0 0 2 0 1 0 0 18 2 0 1 0 0 0 2 0 0 8 0 10 0 0 5 7 0 15 4 2 0 0 1 0 0 0 0 0 0 0 0 1 0 0 0 0 7 10 0 1 1 0 0 0 2 0 1 1 1 15 0 0 0 2 0 0 0 0 0 0 0 0 0 0 0 2 0 0 0 0 0 1 0 0 1 0 0 7 0 0 1 0 0 0 0 0 0 0 4 1 0 15 0 0 33 13 0 0 31 6 0 0 0 0 0 0 16 0 0 18 0 1 0 0 0 0 0 0 0 0 0 4 1 0 0 0 0 7 0 0 2 0 0 0 0 1 0 0 0 1 0 1 1 0 0 0 0 0 3 0 1 0 1 13 1 0 0 7 1 0 0 0 0 0 0 31 0 13 0 0 0 0 0 0 1 1 0 2 0 0 0 0 0 0 0 1 0 1 0 0 0 0 0 0 0 1 1 0 0 0 0 0 0 16 2 0 0 1 1 0 0 1 1 0 0 0 0 0 1 0 0 0 1 0 1 0 0 0 0 1 0 4 6 1 5 70 0 0 0 1 0 0 0 0 0 0 0 1 0 1 0 0 0 0 0 0 0 1 0 0 33 0 0 0 0 0 0 1 16 1 0 3 1 0 0 2 3 0 0 0 0 0 0 0 0 0 10 13 13 2 0 0 0 0 0 1 0 0 0 0 10 0 1 0 0 2 0 0 0 0 0 1 16 0 0 0 2 0 7 0 0 0 0 0 2 0 1 0 0 0 1 0 1 2 0 1 0 0 0 0 13 2 0 1 0 41 0 4 2 0 0 0 0 0 14 1 15 1 0 0 1 0 0 0 2 22 0 3 0 0 0 0 0 3 1 0 11 0 3 0 0 0 0 0 24 0 0 0 8 1 15 0 0 1 12 4 0 9 14 22 1 1 1 0 0 0 1 0 1 1 1 4 0 2 0 1 0 0 0 0 22 0 0 0 0 0 0 0 0 0 19 0 0 0 0 2 1 12 1 3 0 0 0 0 1 13 2 0 1 6 0 0 1 63 77 87 2 0 0 0 1 2 0 0 0 1 0 0 0 0 1 1 0 3 13 1 0 0 0 4 2 0 2 0 0 0 0 1 0 0 0 53 0 1 0 0 0 0 0 0 0 0 1 22 0 1 0 0 0 0 0 0 0 0 0 0 1 0 0 0 2 1 0 1 0 1 0 0 0 4 1 1 2 10 0 1 0 0 2 0 0 0 0 0 0 2 0 0 9 0 0 0 0 34 0 1 7 0 1 3 0 0 0 0 0 0 0 0 0 1 2 0 0 0 1 19 0 0 0 0 0 1 0 0 0 1 0 0 0 0 0 4 2 0 0 0 0 0 0 1 0 0 0 0 0 1 0 0 0 0 0 2 0 0 0 0 0 1 0 0 0 0 0 0 1 0 14 0 1 0 0 3 0 0 0 0 0 1 1 0 2 0 3 0 0 13 1 12 0 0 0 0 0 2 0 0 0 0 0 0 39 1 6 1 2 15 0 0 0 0 1 3 8 28 0 0 0 0 0 1 22 0 0 2 6 0 0 0 0 0 0 0 2.2531645569620255
0 0 0 3 0 0 0 1 1 0 0 0 0 0 0 27 0 0 0 0 0 0 1 1 3 0 0 1 0 0 0 0 0 2 0 0 0 0 1 0 3 0 1 0 0 0 0 0 0 0 2 0 0 1 10 0 0 13 4 0 18 13 0 0 1 0 0 6 12 0 0 21 0 0 1 0 0 0 0 0 0 3 0 0 0 0 0 0 0 0 0 0 0 0 1 0 0 16 2 0 1 0 0 0 2 0 0 5 0 10 0 0 3 7 0 15 4 2 0 0 1 0 0 0 0 0 0 0 0 1 0 0 0 0 6 8 0 1 1 0 0 0 2 0 1 0 1 11 0 0 0 2 0 0 0 0 0 0 0 0 0 0 0 2 0 0 0 0 0 1 0 0 1 0 0 6 0 0 1 0 0 0 0 0 0 0 4 1 0 11 0 0 33 14 0 0 33 5 0 0 0 0 0 0 17 0 0 12 0 1 0 0 0 0 0 0 0 0 0 4 1 0 0 0 0 8 0 0 2 0 0 0 0 1 0 0 0 1 0 1 1 0 0 0 0 0 2 0 0 0 1 12 1 0 0 9 0 0 0 0 0 0 0 30 0 11 0 0 0 0 0 0 1 0 0 1 0 0 0 0 0 0 0 1 0 1 0 0 0 0 0 0 0 1 1 0 0 0 0 0 0 12 2 0 0 1 1 0 0 1 0 0 0 0 0 0 1 0 0 0 1 0 1 0 0 0 0 1 0 4 6 1 4 74 0 0 0 1 0 0 0 0 0 0 0 1 0 1 0 0 0 0 0 0 0 0 0 0 34 0 0 0 0 0 0 1 19 1 0 3 1 0 0 1 2 0 0 0 0 0 0 0 0 0 7 12 13 2 0 0 0 0 0 1 0 0 0 0 9 0 1 0 0 2 0 0 0 0 0 1 18 0 0 0 2 0 5 0 0 0 0 0 2 0 0 0 0 0 0 0 1 2 0 1 0 0 0 0 10 2 0 1 0 37 0 4 1 0 0 0 0 0 14 1 14 0 0 0 1 0 0 0 2 24 0 1 0 0 0 0 0 3 0 0 10 0 2 0 0 0 0 0 22 0 0 0 8 1 14 0 0 1 6 4 0 3 13 25 1 1 1 0 0 0 1 0 1 0 1 4 0 2 0 1 0 0 0 0 24 0 0 0 0 0 0 0 0 0 17 0 0 0 0 2 1 11 1 4 0 0 0 0 1 16 2 0 0 6 0 0 1 58 82 86 2 0 0 0 1 2 0 0 0 1 0 0 0 0 1 0 0 3 14 1 0 0 0 3 2 0 2 0 0 0 0 1 0 0 0 54 0 1 0 0 0 0 0 0 0 0 1 22 0 1 0 0 0 0 0 0 0 0 0 0 1 0 0 0 2 1 0 1 0 1 0 0 0 4 1 0 2 12 0 1 0 0 2 0 0 0 0 0 0 2 0 0 10 0 0 0 0 25 0 1 6 0 0 3 0 0 0 0 0 0 0 0 0 0 1 0 0 0 1 20 0 0 0 0 0 1 0 0 0 1 0 0 0 0 0 5 2 0 0 0 0 0 0 1 0 0 0 0 0 1 0 0 0 0 0 2 0 0 0 0 0 1 0 0 0 0 0 0 1 0 12 0 1 0 0 3 0 0 0 0 0 1 1 0 2 0 3 0 0 11 1 14 0 0 0 0 0 1 0 0 0 0 0 0 41 1 5 1 2 17 0 0 0 0 1 3 6 25 0 0 0 0 0 0 23 0 0 2 6 0 0 0 0 0 0 0 2.1468354430379747
0 0 0 1 0 0 0 1 1 0 0 0 0 0 0 27 0 0 0 0 0 0 1 1 3 0 0 1 0 0 0 0 0 1 0 0 0 0 1 0 2 0 1 0 0 0 0 0 0 0 1 0 0 1 10 0 0 14 4 0 18 12 0 0 1 0 0 5 10 0 0 22 0 0 1 0 0 0 0 0 0 3 0 0 0 0 0 0 0 0 0 0 0 0 0 0 0 16 1 0 1 0 0 0 1 0 0 3 0 9 0 0 2 5 0 14 3 2 0 0 1 0 0 0 0 0 0 0 0 1 0 0 0 0 5 6 0 1 1 0 0 0 1 0 1 0 1 10 0 0 0 1 0 0 0 0 0 0 0 0 0 0 0 1 0 0 0 0 0 1 0 0 0 0 0 7 0 0 1 0 0 0 0 0 0 0 4 1 0 10 0 0 34 12 0 0 29 5 0 0 0 0 0 0 18 0 0 10 0 1 0 0 0 0 0 0 0 0 0 2 1 0 0 0 0 8 0 0 2 0 0 0 0 1 0 0 0 1 0 1 0 0 0 0 0 0 2 0 0 0 1 12 1 0 0 7 0 0 0 0 0 0 0 26 0 10 0 0 0 0 0 0 0 0 0 1 0 0 0 0 0 0 0 1 0 1 0 0 0 0 0 0 0 1 1 0 0 0 0 0 0 11 2 0 0 1 1 0 0 1 0 0 0 0 0 0 1 0 0 0 1 0 1 0 0 0 0 1 0 4 6 1 4 69 0 0 0 1 0 0 0 0 0 0 0 1 0 1 0 0 0 0 0 0 0 0 0 0 37 0 0 0 0 0 0 1 21 1 0 3 1 0 0 0 1 0 0 0 0 0 0 0 0 0 6 11 14 2 0 0 0 0 0 1 0 0 0 0 9 0 1 0 0 2 0 0 0 0 0 1 19 0 0 0 2 0 6 0 0 0 0 0 2 0 0 0 0 0 0 0 1 2 0 0 0 0 0 0 7 2 0 1 0 34 0 4 1 0 0 0 0 0 14 0 11 0 0 0 1 0 0 0 1 27 0 1 0 0 0 0 0 2 0 0 10 0 2 0 0 0 0 0 23 0 0 0 7 1 11 0 0 1 4 4 0 3 10 27 1 1 1 0 0 0 1 0 0 0 1 4 0 2 0 1 0 0 0 0 21 0 0 0 0 0 0 0 0 0 14 0 0 0 0 1 1 10 1 4 0 0 0 0 1 17 2 0 0 4 0 0 1 61 84 86 1 0 0 0 1 2 0 0 0 1 0 0 0 0 1 0 0 3 14 1 0 0 0 3 2 0 1 0 0 0 0 1 0 0 0 44 0 1 0 0 0 0 0 0 0 0 1 17 0 1 0 0 0 0 0 0 0 0 0 0 0 0 0 0 1 1 0 1 0 0 0 0 0 4 1 0 2 12 0 1 0 0 2 0 0 0 0 0 0 2 0 0 8 0 0 0 0 23 0 1 5 0 0 2 0 0 0 0 0 0 0 0 0 0 1 0 0 0 1 18 0 0 0 0 0 1 0 0 0 1 0 0 0 0 0 4 1 0 0 0 0 0 0 1 0 0 0 0 0 1 0 0 0 0 0 2 0 0 0 0 0 1 0 0 0 0 0 0 0 0 10 0 1 0 0 2 0 0 0 0 0 1 1 0 1 0 3 0 0 8 1 18 0 0 0 0 0 1 0 0 0 0 0 0 39 1 5 1 1 17 0 0 0 0 0 3 5 25 0 0 0 0 0 0 25 0 0 1 6 0 0 0 0 0 0 0 2.0151898734177218
0 0 0 1 0 0 0 1 0 0 0 0 0 0 0 27 0 0 0 0 0 0 1 1 3 0 0 1 0 0 0 0 0 1 0 0 0 0 1 0 2 0 1 0 0 0 0 0 0 0 1 0 0 1 8 0 0 14 4 0 17 11 0 0 1 0 0 4 9 0 0 20 0 0 1 0 0 0 0 0 0 3 0 0 0 0 0 0 0 0 0 0 0 0 0 0 0 19 1 0 1 0 0 0 1 0 0 2 0 8 0 0 2 4 0 13 3 2 0 0 1 0 0 0 0 0 0 0 0 0 0 0 0 0 4 5 0 1 1 0 0 0 1 0 1 0 1 9 0 0 0 0 0 0 0 0 0 0 0 0 0 0 0 1 0 0 0 0 0 1 0 0 0 0 0 7 0 0 1 0 0 0 0 0 0 0 3 1 0 11 0 0 36 12 0 0 28 5 0 0 0 0 0 0 13 0 0 7 0 1 0 0 0 0 0 0 0 0 0 2 1 0 0 0 0 9 0 0 2 0 0 0 0 1 0 0 0 1 0 1 0 0 0 0 0 0 2 0 0 0 1 12 1 0 0 7 0 0 0 0 0 0 0 25 0 8 0 0 0 0 0 0 0 0 0 1 0 0 0 0 0 0 0 1 0 1 0 0 0 0 0 0 0 1 1 0 0 0 0 0 0 9 2 0 0 1 1 0 0 1 0 0 0 0 0 0 1 0 0 0 1 0 1 0 0 0 0 0 0 2 4 1 4 63 0 0 0 1 0 0 0 0 0 0 0 1 0 1 0 0 0 0 0 0 0 0 0 0 35 0 0 0 0 0 0 1 16 1 0 3 1 0 0 0 0 0 0 0 0 0 0 0 0 0 6 11 14 2 0 0 0 0 0 1 0 0 0 0 8 0 1 0 0 2 0 0 0 0 0 1 21 0 0 0 2 0 5 0 0 0 0 0 2 0 0 0 0 0 0 0 1 1 0 0 0 0 0 0 7 2 0 1 0 35 0 4 1 0 0 0 0 0 15 0 10 0 0 0 0 0 0 0 1 24 0 1 0 0 0 0 0 2 0 0 10 0 2 0 0 0 0 0 22 0 0 0 6 1 8 0 0 1 3 3 0 2 8 24 0 1 1 0 0 0 1 0 0 0 1 3 0 2 0 1 0 0 0 0 20 0 0 0 0 0 0 0 0 0 12 0 0 0 0 1 1 9 1 4 0 0 0 0 1 19 2 0 0 4 0 0 1 59 76 85 1 0 0 0 1 2 0 0 0 1 0 0 0 0 0 0 0 3 17 1 0 0 0 3 2 0 0 0 0 0 0 0 0 0 0 43 0 1 0 0 0 0 0 0 0 0 1 16 0 1 0 0 0 0 0 0 0 0 0 0 0 0 0 0 1 1 0 1 0 0 0 0 0 4 1 0 1 12 0 1 0 0 2 0 0 0 0 0 0 2 0 0 7 0 0 0 0 23 0 1 5 0 0 1 0 0 0 0 0 0 0 0 0 0 1 0 0 0 1 14 0 0 0 0 0 1 0 0 0 1 0 0 0 0 0 3 1 0 0 0 0 0 0 1 0 0 0 0 0 1 0 0 0 0 0 2 0 0 0 0 0 1 0 0 0 0 0 0 0 0 6 0 0 0 0 2 0 0 0 0 0 0 1 0 0 0 2 0 0 7 1 20 0 0 0 0 0 1 0 0 0 0 0 0 39 1 3 1 1 14 0 0 0 0 0 2 5 21 0 0 0 0 0 0 28 0 0 1 5 0 0 0 0 0 0 0 1.8860759493670887
0 0 0 1 0 0 0 1 0 0 0 0 0 0 0 24 0 0 0 0 0 0 1 0 3 0 0 1 0 0 0 0 0 0 0 0 0 0 1 0 2 0 1 0 0 0 0 0 0 0 1 0 0 1 6 0 0 15 4 0 15 9 0 0 1 0 0 4 7 0 0 23 0 0 1 0 0 0 0 0 0 3 0 0 0 0 0 0 0 0 0 0 0 0 0 0 0 19 1 0 1 0 0 0 0 0 0 2 0 7 0 0 2 3 0 11 3 2 0 0 1 0 0 0 0 0 0 0 0 0 0 0 0 0 5 3 0 1 1 0 0 0 1 0 1 0 1 8 0 0 0 0 0 0 0 0 0 0 0 0 0 0 0 1 0 0 0 0 0 0 0 0 0 0 0 7 0 0 1 0 0 0 0 0 0 0 3 1 0 13 0 0 36 11 0 0 27 5 0 0 0 0 0 0 13 0 0 6 0 1 0 0 0 0 0 0 0 0 0 2 1 0 0 0 0 7 0 0 1 0 0 0 0 0 0 0 0 1 0 0 0 0 0 0 0 0 2 0 0 0 1 11 1 0 0 9 0 0 0 0 0 0 0 22 0 9 0 0 0 0 0 0 0 0 0 0 0 0 0 0 0 0 0 1 0 1 0 0 0 0 0 0 0 1 1 0 0 0 0 0 0 9 2 0 0 0 1 0 0 0 0 0 0 0 0 0 1 0 0 0 1 0 1 0 0 0 0 0 0 1 4 1 2 65 0 0 0 1 0 0 0 0 0 0 0 1 0 1 0 0 0 0 0 0 0 0 0 0 32 0 0 0 0 0 0 1 14 0 0 3 1 0 0 0 0 0 0 0 0 0 0 0 0 0 6 9 13 1 0 0 0 0 0 1 0 0 0 0 8 0 1 0 0 2 0 0 0 0 0 1 20 0 0 0 2 0 6 0 0 0 0 0 1 0 0 0 0 0 0 0 1 1 0 0 0 0 0 0 8 1 0 0 0 35 0 3 1 0 0 0 0 0 10 0 10 0 0 0 0 0 0 0 1 22 0 1 0 0 0 0 0 1 0 0 9 0 2 0 0 0 0 0 20 0 0 0 5 1 8 0 0 1 3 1 0 1 6 22 0 1 1 0 0 0 1 0 0 0 1 2 0 1 0 1 0 0 0 0 18 0 0 0 0 0 0 0 0 0 8 0 0 0 0 1 1 7 0 5 0 0 0 0 1 20 2 0 0 4 0 0 1 64 75 77 1 0 0 0 1 0 0 0 0 1 0 0 0 0 0 0 0 3 14 1 0 0 0 2 1 0 0 0 0 0 0 0 0 0 0 43 0 1 0 0 0 0 0 0 0 0 1 13 0 1 0 0 0 0 0 0 0 0 0 0 0 0 0 0 1 1 0 1 0 0 0 0 0 4 1 0 1 11 0 1 0 0 2 0 0 0 0 0 0 2 0 0 7 0 0 0 0 20 0 1 3 0 0 1 0 0 0 0 0 0 0 0 0 0 1 0 0 0 1 16 0 0 0 0 0 1 0 0 0 1 0 0 0 0 0 2 1 0 0 0 0 0 0 1 0 0 0 0 0 0 0 0 0 0 0 1 0 0 0 0 0 1 0 0 0 0 0 0 0 0 3 0 0 0 0 2 0 0 0 0 0 0 1 0 0 0 2 0 0 8 1 17 0 0 0 0 0 1 0 0 0 0 0 0 37 1 2 1 1 13 0 0 0 0 0 2 6 17 0 0 0 0 0 0 26 0 0 0 4 0 0 0 0 0 0 0 1.7518987341772153
0 0 0 1 0 0 0 1 0 0 0 0 0 0 0 25 0 0 0 0 0 0 1 0 3 0 0 1 0 0 0 0 0 0 0 0 0 0 1 0 2 0 1 0 0 0 0 0 0 0 1 0 0 1 3 0 0 12 4 0 14 8 0 0 1 0 0 4 7 0 0 20 0 0 0 0 0 0 0 0 0 3 0 0 0 0 0 0 0 0 0 0 0 0 0 0 0 19 1 0 1 0 0 0 0 0 0 2 0 5 0 0 2 1 0 10 3 0 0 0 1 0 0 0 0 0 0 0 0 0 0 0 0 0 6 2 0 1 1 0 0 0 1 0 0 0 1 7 0 0 0 0 0 0 0 0 0 0 0 0 0 0 0 1 0 0 0 0 0 0 0 0 0 0 0 9 0 0 1 0 0 0 0 0 0 0 3 1 0 11 0 0 34 10 0 0 23 5 0 0 0 0 0 0 10 0 0 5 0 1 0 0 0 0 0 0 0 0 0 2 1 0 0 0 0 6 0 0 1 0 0 0 0 0 0 0 0 1 0 0 0 0 0 0 0 0 2 0 0 0 1 10 1 0 0 8 0 0 0 0 0 0 0 21 0 10 0 0 0 0 0 0 0 0 0 0 0 0 0 0 0 0 0 1 0 1 0 0 0 0 0 0 0 1 1 0 0 0 0 0 0 9 2 0 0 0 1 0 0 0 0 0 0 0 0 0 1 0 0 0 1 0 1 0 0 0 0 0 0 1 4 1 0 62 0 0 0 1 0 0 0 0 0 0 0 1 0 1 0 0 0 0 0 0 0 0 0 0 32 0 0 0 0 0 0 0 13 0 0 3 1 0 0 0 0 0 0 0 0 0 0 0 0 0 5 7 11 1 0 0 0 0 0 1 0 0 0 0 7 0 1 0 0 2 0 0 0 0 0 1 19 0 0 0 1 0 6 0 0 0 0 0 1 0 0 0 0 0 0 0 1 1 0 0 0 0 0 0 6 1 0 0 0 35 0 2 0 0 0 0 0 0 11 0 10 0 0 0 0 0 0 0 1 21 0 1 0 0 0 0 0 1 0 0 8 0 1 0 0 0 0 0 19 0 0 0 5 1 7 0 0 1 3 1 0 1 6 20 0 1 1 0 0 0 0 0 0 0 1 2 0 1 0 1 0 0 0 0 18 0 0 0 0 0 0 0 0 0 7 0 0 0 0 1 1 6 0 4 0 0 0 0 1 20 2 0 0 3 0 0 1 68 68 78 0 0 0 0 1 0 0 0 0 1 0 0 0 0 0 0 0 3 8 0 0 0 0 2 1 0 0 0 0 0 0 0 0 0 0 46 0 1 0 0 0 0 0 0 0 0 1 11 0 1 0 0 0 0 0 0 0 0 0 0 0 0 0 0 1 1 0 1 0 0 0 0 0 2 1 0 1 9 0 1 0 0 2 0 0 0 0 0 0 1 0 0 7 0 0 0 0 20 0 1 3 0 0 1 0 0 0 0 0 0 0 0 0 0 0 0 0 0 0 14 0 0 0 0 0 1 0 0 0 1 0 0 0 0 0 2 1 0 0 0 0 0 0 1 0 0 0 0 0 0 0 0 0 0 0 1 0 0 0 0 0 0 0 0 0 0 0 0 0 0 3 0 0 0 0 2 0 0 0 0 0 0 0 0 0 0 2 0 0 9 1 16 0 0 0 0 0 1 0 0 0 0 0 0 29 1 2 1 1 10 0 0 0 0 0 2 6 16 0 0 0 0 0 0 25 0 0 0 4 0 0 0 0 0 0 0 1.629113924050633
0 0 0 1 0 0 0 1 0 0 0 0 0 0 0 22 0 0 0 0 0 0 1 0 3 0 0 1 0 0 0 0 0 0 0 0 0 0 1 0 2 0 1 0 0 0 0 0 0 0 1 0 0 1 3 0 0 8 4 0 13 7 0 0 1 0 0 4 6 0 0 16 0 0 0 0 0 0 0 0 0 3 0 0 0 0 0 0 0 0 0 0 0 0 0 0 0 18 1 0 1 0 0 0 0 0 0 2 0 4 0 0 2 1 0 9 3 0 0 0 1 0 0 0 0 0 0 0 0 0 0 0 0 0 3 2 0 1 1 0 0 0 1 0 0 0 1 7 0 0 0 0 0 0 0 0 0 0 0 0 0 0 0 1 0 0 0 0 0 0 0 0 0 0 0 8 0 0 1 0 0 0 0 0 0 0 3 1 0 10 0 0 31 9 0 0 20 4 0 0 0 0 0 0 10 0 0 5 0 1 0 0 0 0 0 0 0 0 0 2 1 0 0 0 0 6 0 0 1 0 0 0 0 0 0 0 0 1 0 0 0 0 0 0 0 0 1 0 0 0 1 11 1 0 0 7 0 0 0 0 0 0 0 16 0 10 0 0 0 0 0 0 0 0 0 0 0 0 0 0 0 0 0 1 0 1 0 0 0 0 0 0 0 1 1 0 0 0 0 0 0 11 2 0 0 0 0 0 0 0 0 0 0 0 0 0 1 0 0 0 0 0 1 0 0 0 0 0 0 1 4 1 0 59 0 0 0 1 0 0 0 0 0 0 0 1 0 1 0 0 0 0 0 0 0 0 0 0 32 0 0 0 0 0 0 0 11 0 0 3 1 0 0 0 0 0 0 0 0 0 0 0 0 0 5 6 10 1 0 0 0 0 0 0 0 0 0 0 6 0 1 0 0 2 0 0 0 0 0 1 19 0 0 0 1 0 7 0 0 0 0 0 1 0 0 0 0 0 0 0 1 1 0 0 0 0 0 0 4 1 0 0 0 40 0 1 0 0 0 0 0 0 10 0 10 0 0 0 0 0 0 0 1 21 0 1 0 0 0 0 0 1 0 0 8 0 0 0 0 0 0 0 15 0 0 0 5 1 6 0 0 1 3 1 0 0 4 21 0 1 1 0 0 0 0 0 0 0 1 2 0 1 0 1 0 0 0 0 17 0 0 0 0 0 0 0 0 0 6 0 0 0 0 1 0 5 0 5 0 0 0 0 1 21 2 0 0 2 0 0 0 68 64 78 0 0 0 0 1 0 0 0 0 1 0 0 0 0 0 0 0 3 5 0 0 0 0 2 1 0 0 0 0 0 0 0 0 0 0 48 0 1 0 0 0 0 0 0 0 0 1 11 0 1 0 0 0 0 0 0 0 0 0 0 0 0 0 0 1 0 0 1 0 0 0 0 0 2 1 0 1 8 0 1 0 0 2 0 0 0 0 0 0 0 0 0 5 0 0 0 0 15 0 0 2 0 0 1 0 0 0 0 0 0 0 0 0 0 0 0 0 0 0 13 0 0 0 0 0 1 0 0 0 1 0 0 0 0 0 2 1 0 0 0 0 0 0 1 0 0 0 0 0 0 0 0 0 0 0 1 0 0 0 0 0 0 0 0 0 0 0 0 0 0 3 0 0 0 0 2 0 0 0 0 0 0 0 0 0 0 2 0 0 9 1 12 0 0 0 0 0 1 0 0 0 0 0 0 29 1 2 1 1 9 0 0 0 0 0 2 8 12 0 0 0 0 0 0 24 0 0 0 4 0 0 0 0 0 0 0 1.5265822784810126
0 0 0 1 0 0 0 0 0 0 0 0 0 0 0 21 0 0 0 0 0 0 1 0 3 0 0 1 0 0 0 0 0 0 0 0 0 0 1 0 2 0 1 0 0 0 0 0 0 0 1 0 0 1 2 0 0 7 3 0 12 7 0 0 0 0 0 4 5 0 0 17 0 0 0 0 0 0 0 0 0 2 0 0 0 0 0 0 0 0 0 0 0 0 0 0 0 15 1 0 1 0 0 0 0 0 0 2 0 4 0 0 2 1 0 7 2 0 0 0 0 0 0 0 0 0 0 0 0 0 0 0 0 0 4 0 0 1 1 0 0 0 1 0 0 0 1 6 0 0 0 0 0 0 0 0 0 0 0 0 0 0 0 1 0 0 0 0 0 0 0 0 0 0 0 8 0 0 1 0 0 0 0 0 0 0 3 0 0 12 0 0 31 8 0 0 20 3 0 0 0 0 0 0 10 0 0 4 0 1 0 0 0 0 0 0 0 0 0 2 1 0 0 0 0 5 0 0 1 0 0 0 0 0 0 0 0 1 0 0 0 0 0 0 0 0 1 0 0 0 1 9 1 0 0 4 0 0 0 0 0 0 0 13 0 9 0 0 0 0 0 0 0 0 0 0 0 0 0 0 0 0 0 1 0 1 0 0 0 0 0 0 0 1 0 0 0 0 0 0 0 9 1 0 0 0 0 0 0 0 0 0 0 0 0 0 1 0 0 0 0 0 1 0 0 0 0 0 0 1 4 0 0 58 0 0 0 1 0 0 0 0 0 0 0 1 0 1 0 0 0 0 0 0 0 0 0 0 30 0 0 0 0 0 0 0 10 0 0 2 1 0 0 0 0 0 0 0 0 0 0 0 0 0 5 6 10 1 0 0 0 0 0 0 0 0 0 0 5 0 1 0 0 1 0 0 0 0 0 1 22 0 0 0 1 0 8 0 0 0 0 0 1 0 0 0 0 0 0 0 1 1 0 0 0 0 0 0 4 1 0 0 0 35 0 1 0 0 0 0 0 0 9 0 9 0 0 0 0 0 0 0 0 23 0 1 0 0 0 0 0 0 0 0 8 0 0 0 0 0 0 0 12 0 0 0 4 1 5 0 0 1 2 1 0 0 4 18 0 1 1 0 0 0 0 0 0 0 1 2 0 0 0 1 0 0 0 0 14 0 0 0 0 0 0 0 0 0 5 0 0 0 0 1 0 5 0 7 0 0 0 0 1 20 2 0 0 1 0 0 0 71 62 72 0 0 0 0 1 0 0 0 0 1 0 0 0 0 0 0 0 3 4 0 0 0 0 2 1 0 0 0 0 0 0 0 0 0 0 43 0 0 0 0 0 0 0 0 0 0 0 9 0 1 0 0 0 0 0 0 0 0 0 0 0 0 0 0 1 0 0 1 0 0 0 0 0 2 1 0 1 5 0 1 0 0 1 0 0 0 0 0 0 0 0 0 4 0 0 0 0 15 0 0 2 0 0 1 0 0 0 0 0 0 0 0 0 0 0 0 0 0 0 12 0 0 0 0 0 0 0 0 0 1 0 0 0 0 0 0 1 0 0 0 0 0 0 0 0 0 0 0 0 0 0 0 0 0 0 1 0 0 0 0 0 0 0 0 0 0 0 0 0 0 3 0 0 0 0 2 0 0 0 0 0 0 0 0 0 0 2 0 0 9 1 13 0 0 0 0 0 1 0 0 0 0 0 0 30 1 1 1 1 8 0 0 0 0 0 2 8 9 0 0 0 0 0 0 29 0 0 0 3 0 0 0 0 0 0 0 1.4227848101265824
0 0 0 0 0 0 0 0 0 0 0 0 0 0 0 23 0 0 0 0 0 0 1 0 3 0 0 1 0 0 0 0 0 0 0 0 0 0 1 0 1 0 0 0 0 0 0 0 0 0 1 0 0 1 2 0 0 6 3 0 10 5 0 0 0 0 0 4 5 0 0 20 0 0 0 0 0 0 0 0 0 2 0 0 0 0 0 0 0 0 0 0 0 0 0 0 0 13 1 0 1 0 0 0 0 0 0 2 0 4 0 0 2 1 0 4 2 0 0 0 0 0 0 0 0 0 0 0 0 0 0 0 0 0 4 0 0 1 1 0 0 0 0 0 0 0 1 5 0 0 0 0 0 0 0 0 0 0 0 0 0 0 0 1 0 0 0 0 0 0 0 0 0 0 0 7 0 0 1 0 0 0 0 0 0 0 1 0 0 13 0 0 28 7 0 0 24 3 0 0 0 0 0 0 9 0 0 4 0 1 0 0 0 0 0 0 0 0 0 2 1 0 0 0 0 4 0 0 1 0 0 0 0 0 0 0 0 0 0 0 0 0 0 0 0 0 1 0 0 0 1 10 1 0 0 5 0 0 0 0 0 0 0 13 0 9 0 0 0 0 0 0 0 0 0 0 0 0 0 0 0 0 0 1 0 1 0 0 0 0 0 0 0 1 0 0 0 0 0 0 0 9 1 0 0 0 0 0 0 0 0 0 0 0 0 0 1 0 0 0 0 0 1 0 0 0 0 0 0 1 3 0 0 64 0 0 0 1 0 0 0 0 0 0 0 1 0 0 0 0 0 0 0 0 0 0 0 0 30 0 0 0 0 0 0 0 9 0 0 2 1 0 0 0 0 0 0 0 0 0 0 0 0 0 4 5 6 1 0 0 0 0 0 0 0 0 0 0 5 0 1 0 0 1 0 0 0 0 0 0 24 0 0 0 0 0 5 0 0 0 0 0 1 0 0 0 0 0 0 0 1 1 0 0 0 0 0 0 3 0 0 0 0 28 0 1 0 0 0 0 0 0 8 0 7 0 0 0 0 0 0 0 0 21 0 0 0 0 0 0 0 0 0 0 6 0 0 0 0 0 0 0 15 0 0 0 2 1 4 0 0 1 1 1 0 0 4 20 0 1 1 0 0 0 0 0 0 0 1 2 0 0 0 0 0 0 0 0 14 0 0 0 0 0 0 0 0 0 4 0 0 0 0 0 0 5 0 8 0 0 0 0 1 19 2 0 0 1 0 0 0 75 60 84 0 0 0 0 0 0 0 0 0 1 0 0 0 0 0 0 0 3 4 0 0 0 0 2 1 0 0 0 0 0 0 0 0 0 0 36 0 0 0 0 0 0 0 0 0 0 0 9 0 1 0 0 0 0 0 0 0 0 0 0 0 0 0 0 1 0 0 1 0 0 0 0 0 2 1 0 1 5 0 1 0 0 0 0 0 0 0 0 0 0 0 0 3 0 0 0 0 13 0 0 1 0 0 1 0 0 0 0 0 0 0 0 0 0 0 0 0 0 0 11 0 0 0 0 0 0 0 0 0 1 0 0 0 0 0 0 1 0 0 0 0 0 0 0 0 0 0 0 0 0 0 0 0 0 0 1 0 0 0 0 0 0 0 0 0 0 0 0 0 0 3 0 0 0 0 2 0 0 0 0 0 0 0 0 0 0 2 0 0 8 1 15 0 0 0 0 0 1 0 0 0 0 0 0 27 1 1 1 1 7 0 0 0 0 0 2 8 4 0 0 0 0 0 0 28 0 0 0 3 0 0 0 0 0 0 0 1.3632911392405063
0 0 0 0 0 0 0 0 0 0 0 0 0 0 0 20 0 0 0 0 0 0 1 0 3 0 0 1 0 0 0 0 0 0 0 0 0 0 1 0 1 0 0 0 0 0 0 0 0 0 1 0 0 1 1 0 0 5 2 0 9 4 0 0 0 0 0 4 4 0 0 19 0 0 0 0 0 0 0 0 0 2 0 0 0 0 0 0 0 0 0 0 0 0 0 0 0 11 1 0 1 0 0 0 0 0 0 2 0 3 0 0 2 1 0 3 2 0 0 0 0 0 0 0 0 0 0 0 0 0 0 0 0 0 3 0 0 1 1 0 0 0 0 0 0 0 1 5 0 0 0 0 0 0 0 0 0 0 0 0 0 0 0 1 0 0 0 0 0 0 0 0 0 0 0 6 0 0 1 0 0 0 0 0 0 0 1 0 0 14 0 0 25 7 0 0 23 2 0 0 0 0 0 0 6 0 0 4 0 1 0 0 0 0 0 0 0 0 0 2 1 0 0 0 0 4 0 0 1 0 0 0 0 0 0 0 0 0 0 0 0 0 0 0 0 0 1 0 0 0 1 9 1 0 0 5 0 0 0 0 0 0 0 12 0 8 0 0 0 0 0 0 0 0 0 0 0 0 0 0 0 0 0 1 0 1 0 0 0 0 0 0 0 1 0 0 0 0 0 0 0 10 1 0 0 0 0 0 0 0 0 0 0 0 0 0 0 0 0 0 0 0 1 0 0 0 0 0 0 0 3 0 0 68 0 0 0 0 0 0 0 0 0 0 0 0 0 0 0 0 0 0 0 0 0 0 0 0 26 0 0 0 0 0 0 0 5 0 0 2 1 0 0 0 0 0 0 0 0 0 0 0 0 0 3 4 6 1 0 0 0 0 0 0 0 0 0 0 5 0 1 0 0 1 0 0 0 0 0 0 25 0 0 0 0 0 5 0 0 0 0 0 0 0 0 0 0 0 0 0 1 0 0 0 0 0 0 0 2 0 0 0 0 28 0 1 0 0 0 0 0 0 7 0 7 0 0 0 0 0 0 0 0 20 0 0 0 0 0 0 0 0 0 0 5 0 0 0 0 0 0 0 12 0 0 0 2 1 3 0 0 1 1 1 0 0 3 16 0 1 1 0 0 0 0 0 0 0 0 1 0 0 0 0 0 0 0 0 12 0 0 0 0 0 0 0 0 0 3 0 0 0 0 0 0 4 0 11 0 0 0 0 1 18 2 0 0 1 0 0 0 65 65 85 0 0 0 0 0 0 0 0 0 1 0 0 0 0 0 0 0 2 3 0 0 0 0 1 1 0 0 0 0 0 0 0 0 0 0 45 0 0 0 0 0 0 0 0 0 0 0 7 0 0 0 0 0 0 0 0 0 0 0 0 0 0 0 0 1 0 0 1 0 0 0 0 0 0 1 0 1 4 0 1 0 0 0 0 0 0 0 0 0 0 0 0 3 0 0 0 0 14 0 0 1 0 0 0 0 0 0 0 0 0 0 0 0 0 0 0 0 0 0 10 0 0 0 0 0 0 0 0 0 1 0 0 0 0 0 0 1 0 0 0 0 0 0 0 0 0 0 0 0 0 0 0 0 0 0 1 0 0 0 0 0 0 0 0 0 0 0 0 0 0 3 0 0 0 0 2 0 0 0 0 0 0 0 0 0 0 2 0 0 7 1 13 0 0 0 0 0 1 0 0 0 0 0 0 27 1 1 0 1 7 0 0 0 0 0 2 9 3 0 0 0 0 0 0 28 0 0 0 3 0 0 0 0 0 0 0 1.2848101265822785
0 0 0 0 0 0 0 0 0 0 0 0 0 0 0 18 0 0 0 0 0 0 1 0 3 0 0 1 0 0 0 0 0 0 0 0 0 0 1 0 1 0 0 0 0 0 0 0 0 0 1 0 0 1 0 0 0 5 2 0 9 2 0 0 0 0 0 3 3 0 0 18 0 0 0 0 0 0 0 0 0 2 0 0 0 0 0 0 0 0 0 0 0 0 0 0 0 11 0 0 1 0 0 0 0 0 0 2 0 2 0 0 1 0 0 3 2 0 0 0 0 0 0 0 0 0 0 0 0 0 0 0 0 0 4 0 0 1 1 0 0 0 0 0 0 0 1 4 0 0 0 0 0 0 0 0 0 0 0 0 0 0 0 1 0 0 0 0 0 0 0 0 0 0 0 6 0 0 1 0 0 0 0 0 0 0 1 0 0 14 0 0 21 3 0 0 19 2 0 0 0 0 0 0 6 0 0 4 0 1 0 0 0 0 0 0 0 0 0 2 1 0 0 0 0 4 0 0 1 0 0 0 0 0 0 0 0 0 0 0 0 0 0 0 0 0 0 0 0 0 0 8 1 0 0 3 0 0 0 0 0 0 0 10 0 8 0 0 0 0 0 0 0 0 0 0 0 0 0 0 0 0 0 1 0 1 0 0 0 0 0 0 0 1 0 0 0 0 0 0 0 8 1 0 0 0 0 0 0 0 0 0 0 0 0 0 0 0 0 0 0 0 1 0 0 0 0 0 0 0 3 0 0 72 0 0 0 0 0 0 0 0 0 0 0 0 0 0 0 0 0 0 0 0 0 0 0 0 26 0 0 0 0 0 0 0 7 0 0 2 1 0 0 0 0 0 0 0 0 0 0 0 0 0 3 4 5 1 0 0 0 0 0 0 0 0 0 0 5 0 1 0 0 1 0 0 0 0 0 0 29 0 0 0 0 0 6 0 0 0 0 0 0 0 0 0 0 0 0 0 1 0 0 0 0 0 0 0 2 0 0 0 0 27 0 1 0 0 0 0 0 0 9 0 5 0 0 0 0 0 0 0 0 20 0 0 0 0 0 0 0 0 0 0 4 0 0 0 0 0 0 0 12 0 0 0 2 1 3 0 0 1 1 1 0 0 3 12 0 1 1 0 0 0 0 0 0 0 0 1 0 0 0 0 0 0 0 0 13 0 0 0 0 0 0 0 0 0 2 0 0 0 0 0 0 4 0 12 0 0 0 0 1 18 0 0 0 1 0 0 0 61 60 80 0 0 0 0 0 0 0 0 0 1 0 0 0 0 0 0 0 2 2 0 0 0 0 1 1 0 0 0 0 0 0 0 0 0 0 43 0 0 0 0 0 0 0 0 0 0 0 7 0 0 0 0 0 0 0 0 0 0 0 0 0 0 0 0 1 0 0 1 0 0 0 0 0 0 1 0 1 4 0 1 0 0 0 0 0 0 0 0 0 0 0 0 2 0 0 0 0 15 0 0 1 0 0 0 0 0 0 0 0 0 0 0 0 0 0 0 0 0 0 7 0 0 0 0 0 0 0 0 0 1 0 0 0 0 0 0 1 0 0 0 0 0 0 0 0 0 0 0 0 0 0 0 0 0 0 1 0 0 0 0 0 0 0 0 0 0 0 0 0 0 3 0 0 0 0 2 0 0 0 0 0 0 0 0 0 0 2 0 0 7 0 7 0 0 0 0 0 1 0 0 0 0 0 0 28 1 1 0 1 6 0 0 0 0 0 1 8 2 0 0 0 0 0 0 35 0 0 0 2 0 0 0 0 0 0 0 1.2164556962025317
0 0 0 0 0 0 0 0 0 0 0 0 0 0 0 16 0 0 0 0 0 0 1 0 3 0 0 1 0 0 0 0 0 0 0 0 0 0 1 0 1 0 0 0 0 0 0 0 0 0 1 0 0 1 0 0 0 3 2 0 7 1 0 0 0 0 0 3 3 0 0 20 0 0 0 0 0 0 0 0 0 2 0 0 0 0 0 0 0 0 0 0 0 0 0 0 0 9 0 0 0 0 0 0 0 0 0 1 0 2 0 0 1 0 0 3 2 0 0 0 0 0 0 0 0 0 0 0 0 0 0 0 0 0 5 0 0 1 1 0 0 0 0 0 0 0 1 4 0 0 0 0 0 0 0 0 0 0 0 0 0 0 0 1 0 0 0 0 0 0 0 0 0 0 0 6 0 0 1 0 0 0 0 0 0 0 1 0 0 14 0 0 20 3 0 0 17 2 0 0 0 0 0 0 6 0 0 4 0 1 0 0 0 0 0 0 0 0 0 1 1 0 0 0 0 4 0 0 0 0 0 0 0 0 0 0 0 0 0 0 0 0 0 0 0 0 0 0 0 0 0 8 1 0 0 3 0 0 0 0 0 0 0 8 0 9 0 0 0 0 0 0 0 0 0 0 0 0 0 0 0 0 0 1 0 1 0 0 0 0 0 0 0 1 0 0 0 0 0 0 0 8 1 0 0 0 0 0 0 0 0 0 0 0 0 0 0 0 0 0 0 0 1 0 0 0 0 0 0 0 3 0 0 74 0 0 0 0 0 0 0 0 0 0 0 0 0 0 0 0 0 0 0 0 0 0 0 0 24 0 0 0 0 0 0 0 6 0 0 2 1 0 0 0 0 0 0 0 0 0 0 0 0 0 2 3 3 1 0 0 0 0 0 0 0 0 0 0 5 0 0 0 0 1 0 0 0 0 0 0 26 0 0 0 0 0 7 0 0 0 0 0 0 0 0 0 0 0 0 0 1 0 0 0 0 0 0 0 2 0 0 0 0 23 0 1 0 0 0 0 0 0 7 0 4 0 0 0 0 0 0 0 0 20 0 0 0 0 0 0 0 0 0 0 3 0 0 0 0 0 0 0 9 0 0 0 2 1 2 0 0 1 1 1 0 0 3 14 0 1 1 0 0 0 0 0 0 0 0 1 0 0 0 0 0 0 0 0 14 0 0 0 0 0 0 0 0 0 2 0 0 0 0 0 0 3 0 8 0 0 0 0 1 19 0 0 0 1 0 0 0 59 57 80 0 0 0 0 0 0 0 0 0 1 0 0 0 0 0 0 0 2 2 0 0 0 0 1 0 0 0 0 0 0 0 0 0 0 0 43 0 0 0 0 0 0 0 0 0 0 0 7 0 0 0 0 0 0 0 0 0 0 0 0 0 0 0 0 1 0 0 1 0 0 0 0 0 0 0 0 1 2 0 1 0 0 0 0 0 0 0 0 0 0 0 0 1 0 0 0 0 13 0 0 1 0 0 0 0 0 0 0 0 0 0 0 0 0 0 0 0 0 0 5 0 0 0 0 0 0 0 0 0 1 0 0 0 0 0 0 1 0 0 0 0 0 0 0 0 0 0 0 0 0 0 0 0 0 0 1 0 0 0 0 0 0 0 0 0 0 0 0 0 0 3 0 0 0 0 2 0 0 0 0 0 0 0 0 0 0 2 0 0 6 0 6 0 0 0 0 0 1 0 0 0 0 0 0 35 1 0 0 1 6 0 0 0 0 0 1 8 2 0 0 0 0 0 0 33 0 0 0 2 0 0 0 0 0 0 0 1.1569620253164557
0 0 0 0 0 0 0 0 0 0 0 0 0 0 0 17 0 0 0 0 0 0 1 0 2 0 0 1 0 0 0 0 0 0 0 0 0 0 0 0 1 0 0 0 0 0 0 0 0 0 0 0 0 1 0 0 0 3 2 0 7 1 0 0 0 0 0 2 1 0 0 17 0 0 0 0 0 0 0 0 0 2 0 0 0 0 0 0 0 0 0 0 0 0 0 0 0 8 0 0 0 0 0 0 0 0 0 1 0 2 0 0 1 0 0 3 1 0 0 0 0 0 0 0 0 0 0 0 0 0 0 0 0 0 5 0 0 0 1 0 0 0 0 0 0 0 1 3 0 0 0 0 0 0 0 0 0 0 0 0 0 0 0 1 0 0 0 0 0 0 0 0 0 0 0 5 0 0 1 0 0 0 0 0 0 0 1 0 0 13 0 0 22 3 0 0 12 2 0 0 0 0 0 0 5 0 0 3 0 1 0 0 0 0 0 0 0 0 0 0 1 0 0 0 0 4 0 0 0 0 0 0 0 0 0 0 0 0 0 0 0 0 0 0 0 0 0 0 0 0 0 6 1 0 0 3 0 0 0 0 0 0 0 6 0 8 0 0 0 0 0 0 0 0 0 0 0 0 0 0 0 0 0 1 0 1 0 0 0 0 0 0 0 1 0 0 0 0 0 0 0 8 1 0 0 0 0 0 0 0 0 0 0 0 0 0 0 0 0 0 0 0 1 0 0 0 0 0 0 0 3 0 0 81 0 0 0 0 0 0 0 0 0 0 0 0 0 0 0 0 0 0 0 0 0 0 0 0 25 0 0 0 0 0 0 0 3 0 0 2 1 0 0 0 0 0 0 0 0 0 0 0 0 0 1 3 2 1 0 0 0 0 0 0 0 0 0 0 4 0 0 0 0 1 0 0 0 0 0 0 28 0 0 0 0 0 6 0 0 0 0 0 0 0 0 0 0 0 0 0 1 0 0 0 0 0 0 0 2 0 0 0 0 24 0 1 0 0 0 0 0 0 4 0 2 0 0 0 0 0 0 0 0 19 0 0 0 0 0 0 0 0 0 0 3 0 0 0 0 0 0 0 8 0 0 0 2 1 1 0 0 0 0 1 0 0 3 12 0 1 1 0 0 0 0 0 0 0 0 0 0 0 0 0 0 0 0 0 17 0 0 0 0 0 0 0 0 0 1 0 0 0 0 0 0 3 0 7 0 0 0 0 0 20 0 0 0 1 0 0 0 54 54 78 0 0 0 0 0 0 0 0 0 1 0 0 0 0 0 0 0 2 2 0 0 0 0 1 0 0 0 0 0 0 0 0 0 0 0 45 0 0 0 0 0 0 0 0 0 0 0 5 0 0 0 0 0 0 0 0 0 0 0 0 0 0 0 0 1 0 0 1 0 0 0 0 0 0 0 0 1 2 0 1 0 0 0 0 0 0 0 0 0 0 0 0 1 0 0 0 0 11 0 0 0 0 0 0 0 0 0 0 0 0 0 0 0 0 0 0 0 0 0 4 0 0 0 0 0 0 0 0 0 1 0 0 0 0 0 0 0 0 0 0 0 0 0 0 0 0 0 0 0 0 0 0 0 0 0 1 0 0 0 0 0 0 0 0 0 0 0 0 0 0 3 0 0 0 0 2 0 0 0 0 0 0 0 0 0 0 2 0 0 4 0 4 0 0 0 0 0 1 0 0 0 0 0 0 38 0 0 0 1 5 0 0 0 0 0 1 6 1 0 0 0 0 0 0 26 0 0 0 1 0 0 0 0 0 0 0 1.0784810126582279
0 0 0 0 0 0 0 0 0 0 0 0 0 0 0 19 0 0 0 0 0 0 1 0 2 0 0 1 0 0 0 0 0 0 0 0 0 0 0 0 1 0 0 0 0 0 0 0 0 0 0 0 0 1 0 0 0 3 2 0 7 1 0 0 0 0 0 1 1 0 0 18 0 0 0 0 0 0 0 0 0 2 0 0 0 0 0 0 0 0 0 0 0 0 0 0 0 8 0 0 0 0 0 0 0 0 0 1 0 1 0 0 1 0 0 3 0 0 0 0 0 0 0 0 0 0 0 0 0 0 0 0 0 0 6 0 0 0 0 0 0 0 0 0 0 0 1 2 0 0 0 0 0 0 0 0 0 0 0 0 0 0 0 1 0 0 0 0 0 0 0 0 0 0 0 5 0 0 1 0 0 0 0 0 0 0 0 0 0 13 0 0 23 3 0 0 13 2 0 0 0 0 0 0 5 0 0 3 0 0 0 0 0 0 0 0 0 0 0 0 1 0 0 0 0 4 0 0 0 0 0 0 0 0 0 0 0 0 0 0 0 0 0 0 0 0 0 0 0 0 0 5 1 0 0 4 0 0 0 0 0 0 0 6 0 9 0 0 0 0 0 0 0 0 0 0 0 0 0 0 0 0 0 1 0 1 0 0 0 0 0 0 0 1 0 0 0 0 0 0 0 6 1 0 0 0 0 0 0 0 0 0 0 0 0 0 0 0 0 0 0 0 1 0 0 0 0 0 0 0 2 0 0 86 0 0 0 0 0 0 0 0 0 0 0 0 0 0 0 0 0 0 0 0 0 0 0 0 24 0 0 0 0 0 0 0 3 0 0 1 1 0 0 0 0 0 0 0 0 0 0 0 0 0 1 3 2 1 0 0 0 0 0 0 0 0 0 0 3 0 0 0 0 1 0 0 0 0 0 0 28 0 0 0 0 0 8 0 0 0 0 0 0 0 0 0 0 0 0 0 1 0 0 0 0 0 0 0 2 0 0 0 0 23 0 1 0 0 0 0 0 0 4 0 2 0 0 0 0 0 0 0 0 17 0 0 0 0 0 0 0 0 0 0 3 0 0 0 0 0 0 0 7 0 0 0 2 0 1 0 0 0 0 1 0 0 3 16 0 1 1 0 0 0 0 0 0 0 0 0 0 0 0 0 0 0 0 0 18 0 0 0 0 0 0 0 0 0 1 0 0 0 0 0 0 2 0 6 0 0 0 0 0 17 0 0 0 1 0 0 0 50 57 76 0 0 0 0 0 0 0 0 0 1 0 0 0 0 0 0 0 1 2 0 0 0 0 1 0 0 0 0 0 0 0 0 0 0 0 45 0 0 0 0 0 0 0 0 0 0 0 4 0 0 0 0 0 0 0 0 0 0 0 0 0 0 0 0 1 0 0 0 0 0 0 0 0 0 0 0 0 2 0 0 0 0 0 0 0 0 0 0 0 0 0 0 1 0 0 0 0 9 0 0 0 0 0 0 0 0 0 0 0 0 0 0 0 0 0 0 0 0 0 4 0 0 0 0 0 0 0 0 0 1 0 0 0 0 0 0 0 0 0 0 0 0 0 0 0 0 0 0 0 0 0 0 0 0 0 1 0 0 0 0 0 0 0 0 0 0 0 0 0 0 2 0 0 0 0 2 0 0 0 0 0 0 0 0 0 0 2 0 0 5 0 5 0 0 0 0 0 1 0 0 0 0 0 0 36 0 0 0 1 4 0 0 0 0 0 1 4 1 0 0 0 0 0 0 25 0 0 0 1 0 0 0 0 0 0 0 1.0544303797468356
0 0 0 0 0 0 0 0 0 0 0 0 0 0 0 22 0 0 0 0 0 0 1 0 1 0 0 1 0 0 0 0 0 0 0 0 0 0 0 0 1 0 0 0 0 0 0 0 0 0 0 0 0 0 0 0 0 3 1 0 5 1 0 0 0 0 0 1 1 0 0 18 0 0 0 0 0 0 0 0 0 2 0 0 0 0 0 0 0 0 0 0 0 0 0 0 0 5 0 0 0 0 0 0 0 0 0 1 0 1 0 0 1 0 0 2 0 0 0 0 0 0 0 0 0 0 0 0 0 0 0 0 0 0 7 0 0 0 0 0 0 0 0 0 0 0 1 2 0 0 0 0 0 0 0 0 0 0 0 0 0 0 0 1 0 0 0 0 0 0 0 0 0 0 0 5 0 0 1 0 0 0 0 0 0 0 0 0 0 11 0 0 23 3 0 0 11 2 0 0 0 0 0 0 5 0 0 3 0 0 0 0 0 0 0 0 0 0 0 0 1 0 0 0 0 4 0 0 0 0 0 0 0 0 0 0 0 0 0 0 0 0 0 0 0 0 0 0 0 0 0 4 1 0 0 5 0 0 0 0 0 0 0 6 0 9 0 0 0 0 0 0 0 0 0 0 0 0 0 0 0 0 0 1 0 1 0 0 0 0 0 0 0 1 0 0 0 0 0 0 0 6 0 0 0 0 0 0 0 0 0 0 0 0 0 0 0 0 0 0 0 0 1 0 0 0 0 0 0 0 2 0 0 77 0 0 0 0 0 0 0 0 0 0 0 0 0 0 0 0 0 0 0 0 0 0 0 0 21 0 0 0 0 0 0 0 3 0 0 1 1 0 0 0 0 0 0 0 0 0 0 0 0 0 1 3 2 1 0 0 0 0 0 0 0 0 0 0 3 0 0 0 0 1 0 0 0 0 0 0 26 0 0 0 0 0 9 0 0 0 0 0 0 0 0 0 0 0 0 0 1 0 0 0 0 0 0 0 2 0 0 0 0 23 0 0 0 0 0 0 0 0 4 0 1 0 0 0 0 0 0 0 0 15 0 0 0 0 0 0 0 0 0 0 3 0 0 0 0 0 0 0 7 0 0 0 1 0 1 0 0 0 0 1 0 0 3 22 0 1 1 0 0 0 0 0 0 0 0 0 0 0 0 0 0 0 0 0 19 0 0 0 0 0 0 0 0 0 1 0 0 0 0 0 0 2 0 5 0 0 0 0 0 17 0 0 0 1 0 0 0 48 55 69 0 0 0 0 0 0 0 0 0 1 0 0 0 0 0 0 0 1 2 0 0 0 0 1 0 0 0 0 0 0 0 0 0 0 0 44 0 0 0 0 0 0 0 0 0 0 0 3 0 0 0 0 0 0 0 0 0 0 0 0 0 0 0 0 0 0 0 0 0 0 0 0 0 0 0 0 0 2 0 0 0 0 0 0 0 0 0 0 0 0 0 0 1 0 0 0 0 9 0 0 0 0 0 0 0 0 0 0 0 0 0 0 0 0 0 0 0 0 0 2 0 0 0 0 0 0 0 0 0 0 0 0 0 0 0 0 0 0 0 0 0 0 0 0 0 0 0 0 0 0 0 0 0 0 0 1 0 0 0 0 0 0 0 0 0 0 0 0 0 0 2 0 0 0 0 2 0 0 0 0 0 0 0 0 0 0 2 0 0 7 0 4 0 0 0 0 0 1 0 0 0 0 0 0 36 0 0 0 1 4 0 0 0 0 0 1 3 1 0 0 0 0 0 0 23 0 0 0 1 0 0 0 0 0 0 0 1.0025316455696203
0 0 0 0 0 0 0 0 0 0 0 0 0 0 0 22 0 0 0 0 0 0 1 0 1 0 0 1 0 0 0 0 0 0 0 0 0 0 0 0 1 0 0 0 0 0 0 0 0 0 0 0 0 0 0 0 0 2 0 0 5 1 0 0 0 0 0 1 0 0 0 15 0 0 0 0 0 0 0 0 0 2 0 0 0 0 0 0 0 0 0 0 0 0 0 0 0 3 0 0 0 0 0 0 0 0 0 1 0 1 0 0 0 0 0 2 0 0 0 0 0 0 0 0 0 0 0 0 0 0 0 0 0 0 5 0 0 0 0 0 0 0 0 0 0 0 1 2 0 0 0 0 0 0 0 0 0 0 0 0 0 0 0 0 0 0 0 0 0 0 0 0 0 0 0 5 0 0 1 0 0 0 0 0 0 0 0 0 0 11 0 0 22 2 0 0 11 2 0 0 0 0 0 0 5 0 0 3 0 0 0 0 0 0 0 0 0 0 0 0 1 0 0 0 0 3 0 0 0 0 0 0 0 0 0 0 0 0 0 0 0 0 0 0 0 0 0 0 0 0 0 4 1 0 0 6 0 0 0 0 0 0 0 5 0 6 0 0 0 0 0 0 0 0 0 0 0 0 0 0 0 0 0 1 0 1 0 0 0 0 0 0 0 1 0 0 0 0 0 0 0 4 0 0 0 0 0 0 0 0 0 0 0 0 0 0 0 0 0 0 0 0 0 0 0 0 0 0 0 0 2 0 0 78 0 0 0 0 0 0 0 0 0 0 0 0 0 0 0 0 0 0 0 0 0 0 0 0 17 0 0 0 0 0 0 0 2 0 0 1 1 0 0 0 0 0 0 0 0 0 0 0 0 0 1 1 2 1 0 0 0 0 0 0 0 0 0 0 3 0 0 0 0 0 0 0 0 0 0 0 26 0 0 0 0 0 9 0 0 0 0 0 0 0 0 0 0 0 0 0 1 0 0 0 0 0 0 0 2 0 0 0 0 26 0 0 0 0 0 0 0 0 5 0 0 0 0 0 0 0 0 0 0 13 0 0 0 0 0 0 0 0 0 0 3 0 0 0 0 0 0 0 8 0 0 0 1 0 1 0 0 0 0 1 0 0 2 25 0 1 0 0 0 0 0 0 0 0 0 0 0 0 0 0 0 0 0 0 19 0 0 0 0 0 0 0 0 0 1 0 0 0 0 0 0 2 0 6 0 0 0 0 0 15 0 0 0 1 0 0 0 51 52 66 0 0 0 0 0 0 0 0 0 0 0 0 0 0 0 0 0 1 2 0 0 0 0 1 0 0 0 0 0 0 0 0 0 0 0 48 0 0 0 0 0 0 0 0 0 0 0 2 0 0 0 0 0 0 0 0 0 0 0 0 0 0 0 0 0 0 0 0 0 0 0 0 0 0 0 0 0 1 0 0 0 0 0 0 0 0 0 0 0 0 0 0 1 0 0 0 0 6 0 0 0 0 0 0 0 0 0 0 0 0 0 0 0 0 0 0 0 0 0 2 0 0 0 0 0 0 0 0 0 0 0 0 0 0 0 0 0 0 0 0 0 0 0 0 0 0 0 0 0 0 0 0 0 0 0 0 0 0 0 0 0 0 0 0 0 0 0 0 0 0 2 0 0 0 0 1 0 0 0 0 0 0 0 0 0 0 2 0 0 9 0 2 0 0 0 0 0 1 0 0 0 0 0 0 38 0 0 0 1 4 0 0 0 0 0 0 3 1 0 0 0 0 0 0 21 0 0 0 1 0 0 0 0 0 0 0 0.959493670886076
0 0 0 0 0 0 0 0 0 0 0 0 0 0 0 24 0 0 0 0 0 0 0 0 1 0 0 1 0 0 0 0 0 0 0 0 0 0 0 0 1 0 0 0 0 0 0 0 0 0 0 0 0 0 0 0 0 2 0 0 2 1 0 0 0 0 0 1 0 0 0 14 0 0 0 0 0 0 0 0 0 1 0 0 0 0 0 0 0 0 0 0 0 0 0 0 0 3 0 0 0 0 0 0 0 0 0 0 0 1 0 0 0 0 0 1 0 0 0 0 0 0 0 0 0 0 0 0 0 0 0 0 0 0 8 0 0 0 0 0 0 0 0 0 0 0 1 2 0 0 0 0 0 0 0 0 0 0 0 0 0 0 0 0 0 0 0 0 0 0 0 0 0 0 0 4 0 0 0 0 0 0 0 0 0 0 0 0 0 11 0 0 23 2 0 0 11 1 0 0 0 0 0 0 4 0 0 2 0 0 0 0 0 0 0 0 0 0 0 0 1 0 0 0 0 3 0 0 0 0 0 0 0 0 0 0 0 0 0 0 0 0 0 0 0 0 0 0 0 0 0 4 1 0 0 6 0 0 0 0 0 0 0 5 0 7 0 0 0 0 0 0 0 0 0 0 0 0 0 0 0 0 0 0 0 1 0 0 0 0 0 0 0 1 0 0 0 0 0 0 0 4 0 0 0 0 0 0 0 0 0 0 0 0 0 0 0 0 0 0 0 0 0 0 0 0 0 0 0 0 2 0 0 74 0 0 0 0 0 0 0 0 0 0 0 0 0 0 0 0 0 0 0 0 0 0 0 0 16 0 0 0 0 0 0 0 2 0 0 0 0 0 0 0 0 0 0 0 0 0 0 0 0 0 1 1 2 1 0 0 0 0 0 0 0 0 0 0 3 0 0 0 0 0 0 0 0 0 0 0 24 0 0 0 0 0 9 0 0 0 0 0 0 0 0 0 0 0 0 0 1 0 0 0 0 0 0 0 2 0 0 0 0 27 0 0 0 0 0 0 0 0 6 0 0 0 0 0 0 0 0 0 0 12 0 0 0 0 0 0 0 0 0 0 2 0 0 0 0 0 0 0 8 0 0 0 1 0 1 0 0 0 0 1 0 0 2 22 0 0 0 0 0 0 0 0 0 0 0 0 0 0 0 0 0 0 0 0 16 0 0 0 0 0 0 0 0 0 0 0 0 0 0 0 0 2 0 6 0 0 0 0 0 13 0 0 0 0 0 0 0 51 55 59 0 0 0 0 0 0 0 0 0 0 0 0 0 0 0 0 0 1 0 0 0 0 0 1 0 0 0 0 0 0 0 0 0 0 0 43 0 0 0 0 0 0 0 0 0 0 0 1 0 0 0 0 0 0 0 0 0 0 0 0 0 0 0 0 0 0 0 0 0 0 0 0 0 0 0 0 0 0 0 0 0 0 0 0 0 0 0 0 0 0 0 0 1 0 0 0 0 5 0 0 0 0 0 0 0 0 0 0 0 0 0 0 0 0 0 0 0 0 0 1 0 0 0 0 0 0 0 0 0 0 0 0 0 0 0 0 0 0 0 0 0 0 0 0 0 0 0 0 0 0 0 0 0 0 0 0 0 0 0 0 0 0 0 0 0 0 0 0 0 0 1 0 0 0 0 1 0 0 0 0 0 0 0 0 0 0 2 0 0 10 0 2 0 0 0 0 0 1 0 0 0 0 0 0 37 0 0 0 1 4 0 0 0 0 0 0 2 0 0 0 0 0 0 0 22 0 0 0 1 0 0 0 0 0 0 0 0.9037974683544304
0 0 0 0 0 0 0 0 0 0 0 0 0 0 0 24 0 0 0 0 0 0 0 0 0 0 0 1 0 0 0 0 0 0 0 0 0 0 0 0 1 0 0 0 0 0 0 0 0 0 0 0 0 0 0 0 0 2 0 0 1 1 0 0 0 0 0 0 0 0 0 13 0 0 0 0 0 0 0 0 0 1 0 0 0 0 0 0 0 0 0 0 0 0 0 0 0 3 0 0 0 0 0 0 0 0 0 0 0 0 0 0 0 0 0 0 0 0 0 0 0 0 0 0 0 0 0 0 0 0 0 0 0 0 12 0 0 0 0 0 0 0 0 0 0 0 1 2 0 0 0 0 0 0 0 0 0 0 0 0 0 0 0 0 0 0 0 0 0 0 0 0 0 0 0 4 0 0 0 0 0 0 0 0 0 0 0 0 0 8 0 0 19 1 0 0 10 1 0 0 0 0 0 0 4 0 0 2 0 0 0 0 0 0 0 0 0 0 0 0 1 0 0 0 0 3 0 0 0 0 0 0 0 0 0 0 0 0 0 0 0 0 0 0 0 0 0 0 0 0 0 4 1 0 0 6 0 0 0 0 0 0 0 5 0 5 0 0 0 0 0 0 0 0 0 0 0 0 0 0 0 0 0 0 0 1 0 0 0 0 0 0 0 1 0 0 0 0 0 0 0 3 0 0 0 0 0 0 0 0 0 0 0 0 0 0 0 0 0 0 0 0 0 0 0 0 0 0 0 0 2 0 0 69 0 0 0 0 0 0 0 0 0 0 0 0 0 0 0 0 0 0 0 0 0 0 0 0 15 0 0 0 0 0 0 0 2 0 0 0 0 0 0 0 0 0 0 0 0 0 0 0 0 0 1 1 2 1 0 0 0 0 0 0 0 0 0 0 2 0 0 0 0 0 0 0 0 0 0 0 23 0 0 0 0 0 8 0 0 0 0 0 0 0 0 0 0 0 0 0 1 0 0 0 0 0 0 0 1 0 0 0 0 21 0 0 0 0 0 0 0 0 7 0 0 0 0 0 0 0 0 0 0 11 0 0 0 0 0 0 0 0 0 0 2 0 0 0 0 0 0 0 8 0 0 0 1 0 1 0 0 0 0 1 0 0 2 23 0 0 0 0 0 0 0 0 0 0 0 0 0 0 0 0 0 0 0 0 17 0 0 0 0 0 0 0 0 0 0 0 0 0 0 0 0 2 0 8 0 0 0 0 0 12 0 0 0 0 0 0 0 52 60 57 0 0 0 0 0 0 0 0 0 0 0 0 0 0 0 0 0 1 0 0 0 0 0 1 0 0 0 0 0 0 0 0 0 0 0 35 0 0 0 0 0 0 0 0 0 0 0 0 0 0 0 0 0 0 0 0 0 0 0 0 0 0 0 0 0 0 0 0 0 0 0 0 0 0 0 0 0 0 0 0 0 0 0 0 0 0 0 0 0 0 0 0 1 0 0 0 0 5 0 0 0 0 0 0 0 0 0 0 0 0 0 0 0 0 0 0 0 0 0 1 0 0 0 0 0 0 0 0 0 0 0 0 0 0 0 0 0 0 0 0 0 0 0 0 0 0 0 0 0 0 0 0 0 0 0 0 0 0 0 0 0 0 0 0 0 0 0 0 0 0 0 0 0 0 0 1 0 0 0 0 0 0 0 0 0 0 2 0 0 12 0 2 0 0 0 0 0 1 0 0 0 0 0 0 38 0 0 0 1 4 0 0 0 0 0 0 2 0 0 0 0 0 0 0 23 0 0 0 1 0 0 0 0 0 0 0 0.8670886075949367
0 0 0 0 0 0 0 0 0 0 0 0 0 0 0 27 0 0 0 0 0 0 0 0 0 0 0 1 0 0 0 0 0 0 0 0 0 0 0 0 1 0 0 0 0 0 0 0 0 0 0 0 0 0 0 0 0 1 0 0 1 1 0 0 0 0 0 0 0 0 0 11 0 0 0 0 0 0 0 0 0 1 0 0 0 0 0 0 0 0 0 0 0 0 0 0 0 3 0 0 0 0 0 0 0 0 0 0 0 0 0 0 0 0 0 0 0 0 0 0 0 0 0 0 0 0 0 0 0 0 0 0 0 0 13 0 0 0 0 0 0 0 0 0 0 0 1 2 0 0 0 0 0 0 0 0 0 0 0 0 0 0 0 0 0 0 0 0 0 0 0 0 0 0 0 4 0 0 0 0 0 0 0 0 0 0 0 0 0 8 0 0 17 1 0 0 9 1 0 0 0 0 0 0 4 0 0 2 0 0 0 0 0 0 0 0 0 0 0 0 1 0 0 0 0 3 0 0 0 0 0 0 0 0 0 0 0 0 0 0 0 0 0 0 0 0 0 0 0 0 0 4 1 0 0 5 0 0 0 0 0 0 0 4 0 6 0 0 0 0 0 0 0 0 0 0 0 0 0 0 0 0 0 0 0 1 0 0 0 0 0 0 0 1 0 0 0 0 0 0 0 2 0 0 0 0 0 0 0 0 0 0 0 0 0 0 0 0 0 0 0 0 0 0 0 0 0 0 0 0 2 0 0 66 0 0 0 0 0 0 0 0 0 0 0 0 0 0 0 0 0 0 0 0 0 0 0 0 14 0 0 0 0 0 0 0 1 0 0 0 0 0 0 0 0 0 0 0 0 0 0 0 0 0 1 1 1 1 0 0 0 0 0 0 0 0 0 0 0 0 0 0 0 0 0 0 0 0 0 0 21 0 0 0 0 0 11 0 0 0 0 0 0 0 0 0 0 0 0 0 1 0 0 0 0 0 0 0 1 0 0 0 0 20 0 0 0 0 0 0 0 0 6 0 0 0 0 0 0 0 0 0 0 10 0 0 0 0 0 0 0 0 0 0 2 0 0 0 0 0 0 0 6 0 0 0 1 0 1 0 0 0 0 1 0 0 1 27 0 0 0 0 0 0 0 0 0 0 0 0 0 0 0 0 0 0 0 0 17 0 0 0 0 0 0 0 0 0 0 0 0 0 0 0 0 2 0 10 0 0 0 0 0 11 0 0 0 0 0 0 0 48 55 58 0 0 0 0 0 0 0 0 0 0 0 0 0 0 0 0 0 0 0 0 0 0 0 1 0 0 0 0 0 0 0 0 0 0 0 34 0 0 0 0 0 0 0 0 0 0 0 0 0 0 0 0 0 0 0 0 0 0 0 0 0 0 0 0 0 0 0 0 0 0 0 0 0 0 0 0 0 0 0 0 0 0 0 0 0 0 0 0 0 0 0 0 0 0 0 0 0 4 0 0 0 0 0 0 0 0 0 0 0 0 0 0 0 0 0 0 0 0 0 1 0 0 0 0 0 0 0 0 0 0 0 0 0 0 0 0 0 0 0 0 0 0 0 0 0 0 0 0 0 0 0 0 0 0 0 0 0 0 0 0 0 0 0 0 0 0 0 0 0 0 0 0 0 0 0 1 0 0 0 0 0 0 0 0 0 0 2 0 0 11 0 1 0 0 0 0 0 1 0 0 0 0 0 0 39 0 0 0 1 4 0 0 0 0 0 0 0 0 0 0 0 0 0 0 24 0 0 0 1 0 0 0 0 0 0 0 0.8341772151898734
0 0 0 0 0 0 0 0 0 0 0 0 0 0 0 29 0 0 0 0 0 0 0 0 0 0 0 1 0 0 0 0 0 0 0 0 0 0 0 0 0 0 0 0 0 0 0 0 0 0 0 0 0 0 0 0 0 1 0 0 1 1 0 0 0 0 0 0 0 0 0 9 0 0 0 0 0 0 0 0 0 1 0 0 0 0 0 0 0 0 0 0 0 0 0 0 0 3 0 0 0 0 0 0 0 0 0 0 0 0 0 0 0 0 0 0 0 0 0 0 0 0 0 0 0 0 0 0 0 0 0 0 0 0 10 0 0 0 0 0 0 0 0 0 0 0 1 2 0 0 0 0 0 0 0 0 0 0 0 0 0 0 0 0 0 0 0 0 0 0 0 0 0 0 0 2 0 0 0 0 0 0 0 0 0 0 0 0 0 8 0 0 13 1 0 0 6 0 0 0 0 0 0 0 4 0 0 2 0 0 0 0 0 0 0 0 0 0 0 0 0 0 0 0 0 2 0 0 0 0 0 0 0 0 0 0 0 0 0 0 0 0 0 0 0 0 0 0 0 0 0 3 1 0 0 4 0 0 0 0 0 0 0 4 0 5 0 0 0 0 0 0 0 0 0 0 0 0 0 0 0 0 0 0 0 1 0 0 0 0 0 0 0 0 0 0 0 0 0 0 0 2 0 0 0 0 0 0 0 0 0 0 0 0 0 0 0 0 0 0 0 0 0 0 0 0 0 0 0 0 0 0 0 60 0 0 0 0 0 0 0 0 0 0 0 0 0 0 0 0 0 0 0 0 0 0 0 0 17 0 0 0 0 0 0 0 1 0 0 0 0 0 0 0 0 0 0 0 0 0 0 0 0 0 1 1 1 1 0 0 0 0 0 0 0 0 0 0 0 0 0 0 0 0 0 0 0 0 0 0 16 0 0 0 0 0 13 0 0 0 0 0 0 0 0 0 0 0 0 0 1 0 0 0 0 0 0 0 1 0 0 0 0 22 0 0 0 0 0 0 0 0 4 0 0 0 0 0 0 0 0 0 0 10 0 0 0 0 0 0 0 0 0 0 2 0 0 0 0 0 0 0 6 0 0 0 0 0 0 0 0 0 0 1 0 0 0 29 0 0 0 0 0 0 0 0 0 0 0 0 0 0 0 0 0 0 0 0 18 0 0 0 0 0 0 0 0 0 0 0 0 0 0 0 0 1 0 13 0 0 0 0 0 10 0 0 0 0 0 0 0 47 53 59 0 0 0 0 0 0 0 0 0 0 0 0 0 0 0 0 0 0 0 0 0 0 0 1 0 0 0 0 0 0 0 0 0 0 0 33 0 0 0 0 0 0 0 0 0 0 0 0 0 0 0 0 0 0 0 0 0 0 0 0 0 0 0 0 0 0 0 0 0 0 0 0 0 0 0 0 0 0 0 0 0 0 0 0 0 0 0 0 0 0 0 0 0 0 0 0 0 4 0 0 0 0 0 0 0 0 0 0 0 0 0 0 0 0 0 0 0 0 0 1 0 0 0 0 0 0 0 0 0 0 0 0 0 0 0 0 0 0 0 0 0 0 0 0 0 0 0 0 0 0 0 0 0 0 0 0 0 0 0 0 0 0 0 0 0 0 0 0 0 0 0 0 0 0 0 1 0 0 0 0 0 0 0 0 0 0 2 0 0 11 0 1 0 0 0 0 0 1 0 0 0 0 0 0 43 0 0 0 1 3 0 0 0 0 0 0 0 0 0 0 0 0 0 0 22 0 0 0 1 0 0 0 0 0 0 0 0.7974683544303798
0 0 0 0 0 0 0 0 0 0 0 0 0 0 0 27 0 0 0 0 0 0 0 0 0 0 0 1 0 0 0 0 0 0 0 0 0 0 0 0 0 0 0 0 0 0 0 0 0 0 0 0 0 0 0 0 0 1 0 0 1 1 0 0 0 0 0 0 0 0 0 9 0 0 0 0 0 0 0 0 0 1 0 0 0 0 0 0 0 0 0 0 0 0 0 0 0 2 0 0 0 0 0 0 0 0 0 0 0 0 0 0 0 0 0 0 0 0 0 0 0 0 0 0 0 0 0 0 0 0 0 0 0 0 9 0 0 0 0 0 0 0 0 0 0 0 1 1 0 0 0 0 0 0 0 0 0 0 0 0 0 0 0 0 0 0 0 0 0 0 0 0 0 0 0 2 0 0 0 0 0 0 0 0 0 0 0 0 0 6 0 0 9 1 0 0 5 0 0 0 0 0 0 0 4 0 0 1 0 0 0 0 0 0 0 0 0 0 0 0 0 0 0 0 0 2 0 0 0 0 0 0 0 0 0 0 0 0 0 0 0 0 0 0 0 0 0 0 0 0 0 3 1 0 0 4 0 0 0 0 0 0 0 4 0 4 0 0 0 0 0 0 0 0 0 0 0 0 0 0 0 0 0 0 0 1 0 0 0 0 0 0 0 0 0 0 0 0 0 0 0 2 0 0 0 0 0 0 0 0 0 0 0 0 0 0 0 0 0 0 0 0 0 0 0 0 0 0 0 0 0 0 0 56 0 0 0 0 0 0 0 0 0 0 0 0 0 0 0 0 0 0 0 0 0 0 0 0 16 0 0 0 0 0 0 0 1 0 0 0 0 0 0 0 0 0 0 0 0 0 0 0 0 0 1 1 1 1 0 0 0 0 0 0 0 0 0 0 0 0 0 0 0 0 0 0 0 0 0 0 14 0 0 0 0 0 10 0 0 0 0 0 0 0 0 0 0 0 0 0 1 0 0 0 0 0 0 0 1 0 0 0 0 21 0 0 0 0 0 0 0 0 3 0 0 0 0 0 0 0 0 0 0 7 0 0 0 0 0 0 0 0 0 0 1 0 0 0 0 0 0 0 4 0 0 0 0 0 0 0 0 0 0 1 0 0 0 27 0 0 0 0 0 0 0 0 0 0 0 0 0 0 0 0 0 0 0 0 19 0 0 0 0 0 0 0 0 0 0 0 0 0 0 0 0 1 0 15 0 0 0 0 0 8 0 0 0 0 0 0 0 54 52 53 0 0 0 0 0 0 0 0 0 0 0 0 0 0 0 0 0 0 0 0 0 0 0 1 0 0 0 0 0 0 0 0 0 0 0 30 0 0 0 0 0 0 0 0 0 0 0 0 0 0 0 0 0 0 0 0 0 0 0 0 0 0 0 0 0 0 0 0 0 0 0 0 0 0 0 0 0 0 0 0 0 0 0 0 0 0 0 0 0 0 0 0 0 0 0 0 0 4 0 0 0 0 0 0 0 0 0 0 0 0 0 0 0 0 0 0 0 0 0 1 0 0 0 0 0 0 0 0 0 0 0 0 0 0 0 0 0 0 0 0 0 0 0 0 0 0 0 0 0 0 0 0 0 0 0 0 0 0 0 0 0 0 0 0 0 0 0 0 0 0 0 0 0 0 0 1 0 0 0 0 0 0 0 0 0 0 2 0 0 8 0 1 0 0 0 0 0 1 0 0 0 0 0 0 42 0 0 0 1 3 0 0 0 0 0 0 0 0 0 0 0 0 0 0 25 0 0 0 1 0 0 0 0 0 0 0 0.7506329113924051
0 0 0 0 0 0 0 0 0 0 0 0 0 0 0 27 0 0 0 0 0 0 0 0 0 0 0 1 0 0 0 0 0 0 0 0 0 0 0 0 0 0 0 0 0 0 0 0 0 0 0 0 0 0 0 0 0 1 0 0 0 1 0 0 0 0 0 0 0 0 0 9 0 0 0 0 0 0 0 0 0 1 0 0 0 0 0 0 0 0 0 0 0 0 0 0 0 2 0 0 0 0 0 0 0 0 0 0 0 0 0 0 0 0 0 0 0 0 0 0 0 0 0 0 0 0 0 0 0 0 0 0 0 0 8 0 0 0 0 0 0 0 0 0 0 0 1 1 0 0 0 0 0 0 0 0 0 0 0 0 0 0 0 0 0 0 0 0 0 0 0 0 0 0 0 2 0 0 0 0 0 0 0 0 0 0 0 0 0 5 0 0 10 1 0 0 4 0 0 0 0 0 0 0 4 0 0 0 0 0 0 0 0 0 0 0 0 0 0 0 0 0 0 0 0 2 0 0 0 0 0 0 0 0 0 0 0 0 0 0 0 0 0 0 0 0 0 0 0 0 0 2 1 0 0 4 0 0 0 0 0 0 0 3 0 3 0 0 0 0 0 0 0 0 0 0 0 0 0 0 0 0 0 0 0 1 0 0 0 0 0 0 0 0 0 0 0 0 0 0 0 2 0 0 0 0 0 0 0 0 0 0 0 0 0 0 0 0 0 0 0 0 0 0 0 0 0 0 0 0 0 0 0 58 0 0 0 0 0 0 0 0 0 0 0 0 0 0 0 0 0 0 0 0 0 0 0 0 14 0 0 0 0 0 0 0 0 0 0 0 0 0 0 0 0 0 0 0 0 0 0 0 0 0 1 1 1 1 0 0 0 0 0 0 0 0 0 0 0 0 0 0 0 0 0 0 0 0 0 0 11 0 0 0 0 0 10 0 0 0 0 0 0 0 0 0 0 0 0 0 1 0 0 0 0 0 0 0 1 0 0 0 0 21 0 0 0 0 0 0 0 0 3 0 0 0 0 0 0 0 0 0 0 7 0 0 0 0 0 0 0 0 0 0 1 0 0 0 0 0 0 0 3 0 0 0 0 0 0 0 0 0 0 1 0 0 0 26 0 0 0 0 0 0 0 0 0 0 0 0 0 0 0 0 0 0 0 0 17 0 0 0 0 0 0 0 0 0 0 0 0 0 0 0 0 1 0 17 0 0 0 0 0 7 0 0 0 0 0 0 0 61 53 48 0 0 0 0 0 0 0 0 0 0 0 0 0 0 0 0 0 0 0 0 0 0 0 0 0 0 0 0 0 0 0 0 0 0 0 26 0 0 0 0 0 0 0 0 0 0 0 0 0 0 0 0 0 0 0 0 0 0 0 0 0 0 0 0 0 0 0 0 0 0 0 0 0 0 0 0 0 0 0 0 0 0 0 0 0 0 0 0 0 0 0 0 0 0 0 0 0 3 0 0 0 0 0 0 0 0 0 0 0 0 0 0 0 0 0 0 0 0 0 1 0 0 0 0 0 0 0 0 0 0 0 0 0 0 0 0 0 0 0 0 0 0 0 0 0 0 0 0 0 0 0 0 0 0 0 0 0 0 0 0 0 0 0 0 0 0 0 0 0 0 0 0 0 0 0 1 0 0 0 0 0 0 0 0 0 0 2 0 0 8 0 1 0 0 0 0 0 1 0 0 0 0 0 0 43 0 0 0 0 3 0 0 0 0 0 0 0 0 0 0 0 0 0 0 23 0 0 0 1 0 0 0 0 0 0 0 0.7265822784810126
0 0 0 0 0 0 0 0 0 0 0 0 0 0 0 27 0 0 0 0 0 0 0 0 0 0 0 1 0 0 0 0 0 0 0 0 0 0 0 0 0 0 0 0 0 0 0 0 0 0 0 0 0 0 0 0 0 1 0 0 0 1 0 0 0 0 0 0 0 0 0 8 0 0 0 0 0 0 0 0 0 1 0 0 0 0 0 0 0 0 0 0 0 0 0 0 0 2 0 0 0 0 0 0 0 0 0 0 0 0 0 0 0 0 0 0 0 0 0 0 0 0 0 0 0 0 0 0 0 0 0 0 0 0 6 0 0 0 0 0 0 0 0 0 0 0 1 1 0 0 0 0 0 0 0 0 0 0 0 0 0 0 0 0 0 0 0 0 0 0 0 0 0 0 0 2 0 0 0 0 0 0 0 0 0 0 0 0 0 5 0 0 6 1 0 0 5 0 0 0 0 0 0 0 2 0 0 0 0 0 0 0 0 0 0 0 0 0 0 0 0 0 0 0 0 1 0 0 0 0 0 0 0 0 0 0 0 0 0 0 0 0 0 0 0 0 0 0 0 0 0 2 1 0 0 4 0 0 0 0 0 0 0 3 0 2 0 0 0 0 0 0 0 0 0 0 0 0 0 0 0 0 0 0 0 0 0 0 0 0 0 0 0 0 0 0 0 0 0 0 0 2 0 0 0 0 0 0 0 0 0 0 0 0 0 0 0 0 0 0 0 0 0 0 0 0 0 0 0 0 0 0 0 55 0 0 0 0 0 0 0 0 0 0 0 0 0 0 0 0 0 0 0 0 0 0 0 0 13 0 0 0 0 0 0 0 0 0 0 0 0 0 0 0 0 0 0 0 0 0 0 0 0 0 1 1 0 1 0 0 0 0 0 0 0 0 0 0 0 0 0 0 0 0 0 0 0 0 0 0 10 0 0 0 0 0 10 0 0 0 0 0 0 0 0 0 0 0 0 0 1 0 0 0 0 0 0 0 1 0 0 0 0 19 0 0 0 0 0 0 0 0 2 0 0 0 0 0 0 0 0 0 0 6 0 0 0 0 0 0 0 0 0 0 1 0 0 0 0 0 0 0 3 0 0 0 0 0 0 0 0 0 0 0 0 0 0 22 0 0 0 0 0 0 0 0 0 0 0 0 0 0 0 0 0 0 0 0 18 0 0 0 0 0 0 0 0 0 0 0 0 0 0 0 0 1 0 17 0 0 0 0 0 5 0 0 0 0 0 0 0 63 51 46 0 0 0 0 0 0 0 0 0 0 0 0 0 0 0 0 0 0 0 0 0 0 0 0 0 0 0 0 0 0 0 0 0 0 0 18 0 0 0 0 0 0 0 0 0 0 0 0 0 0 0 0 0 0 0 0 0 0 0 0 0 0 0 0 0 0 0 0 0 0 0 0 0 0 0 0 0 0 0 0 0 0 0 0 0 0 0 0 0 0 0 0 0 0 0 0 0 3 0 0 0 0 0 0 0 0 0 0 0 0 0 0 0 0 0 0 0 0 0 1 0 0 0 0 0 0 0 0 0 0 0 0 0 0 0 0 0 0 0 0 0 0 0 0 0 0 0 0 0 0 0 0 0 0 0 0 0 0 0 0 0 0 0 0 0 0 0 0 0 0 0 0 0 0 0 1 0 0 0 0 0 0 0 0 0 0 2 0 0 8 0 1 0 0 0 0 0 1 0 0 0 0 0 0 48 0 0 0 0 3 0 0 0 0 0 0 0 0 0 0 0 0 0 0 20 0 0 0 1 0 0 0 0 0 0 0 0.6822784810126582
0 0 0 0 0 0 0 0 0 0 0 0 0 0 0 25 0 0 0 0 0 0 0 0 0 0 0 1 0 0 0 0 0 0 0 0 0 0 0 0 0 0 0 0 0 0 0 0 0 0 0 0 0 0 0 0 0 1 0 0 0 1 0 0 0 0 0 0 0 0 0 8 0 0 0 0 0 0 0 0 0 1 0 0 0 0 0 0 0 0 0 0 0 0 0 0 0 2 0 0 0 0 0 0 0 0 0 0 0 0 0 0 0 0 0 0 0 0 0 0 0 0 0 0 0 0 0 0 0 0 0 0 0 0 5 0 0 0 0 0 0 0 0 0 0 0 1 1 0 0 0 0 0 0 0 0 0 0 0 0 0 0 0 0 0 0 0 0 0 0 0 0 0 0 0 2 0 0 0 0 0 0 0 0 0 0 0 0 0 5 0 0 8 1 0 0 4 0 0 0 0 0 0 0 2 0 0 0 0 0 0 0 0 0 0 0 0 0 0 0 0 0 0 0 0 0 0 0 0 0 0 0 0 0 0 0 0 0 0 0 0 0 0 0 0 0 0 0 0 0 0 1 1 0 0 2 0 0 0 0 0 0 0 1 0 2 0 0 0 0 0 0 0 0 0 0 0 0 0 0 0 0 0 0 0 0 0 0 0 0 0 0 0 0 0 0 0 0 0 0 0 2 0 0 0 0 0 0 0 0 0 0 0 0 0 0 0 0 0 0 0 0 0 0 0 0 0 0 0 0 0 0 0 56 0 0 0 0 0 0 0 0 0 0 0 0 0 0 0 0 0 0 0 0 0 0 0 0 12 0 0 0 0 0 0 0 0 0 0 0 0 0 0 0 0 0 0 0 0 0 0 0 0 0 1 1 0 1 0 0 0 0 0 0 0 0 0 0 0 0 0 0 0 0 0 0 0 0 0 0 8 0 0 0 0 0 7 0 0 0 0 0 0 0 0 0 0 0 0 0 1 0 0 0 0 0 0 0 1 0 0 0 0 15 0 0 0 0 0 0 0 0 2 0 0 0 0 0 0 0 0 0 0 4 0 0 0 0 0 0 0 0 0 0 1 0 0 0 0 0 0 0 3 0 0 0 0 0 0 0 0 0 0 0 0 0 0 22 0 0 0 0 0 0 0 0 0 0 0 0 0 0 0 0 0 0 0 0 17 0 0 0 0 0 0 0 0 0 0 0 0 0 0 0 0 1 0 21 0 0 0 0 0 4 0 0 0 0 0 0 0 67 52 42 0 0 0 0 0 0 0 0 0 0 0 0 0 0 0 0 0 0 0 0 0 0 0 0 0 0 0 0 0 0 0 0 0 0 0 17 0 0 0 0 0 0 0 0 0 0 0 0 0 0 0 0 0 0 0 0 0 0 0 0 0 0 0 0 0 0 0 0 0 0 0 0 0 0 0 0 0 0 0 0 0 0 0 0 0 0 0 0 0 0 0 0 0 0 0 0 0 3 0 0 0 0 0 0 0 0 0 0 0 0 0 0 0 0 0 0 0 0 0 1 0 0 0 0 0 0 0 0 0 0 0 0 0 0 0 0 0 0 0 0 0 0 0 0 0 0 0 0 0 0 0 0 0 0 0 0 0 0 0 0 0 0 0 0 0 0 0 0 0 0 0 0 0 0 0 1 0 0 0 0 0 0 0 0 0 0 2 0 0 9 0 1 0 0 0 0 0 1 0 0 0 0 0 0 43 0 0 0 0 3 0 0 0 0 0 0 0 0 0 0 0 0 0 0 22 0 0 0 1 0 0 0 0 0 0 0 0.6582278481012658
0 0 0 0 0 0 0 0 0 0 0 0 0 0 0 22 0 0 0 0 0 0 0 0 0 0 0 0 0 0 0 0 0 0 0 0 0 0 0 0 0 0 0 0 0 0 0 0 0 0 0 0 0 0 0 0 0 1 0 0 0 0 0 0 0 0 0 0 0 0 0 6 0 0 0 0 0 0 0 0 0 0 0 0 0 0 0 0 0 0 0 0 0 0 0 0 0 2 0 0 0 0 0 0 0 0 0 0 0 0 0 0 0 0 0 0 0 0 0 0 0 0 0 0 0 0 0 0 0 0 0 0 0 0 4 0 0 0 0 0 0 0 0 0 0 0 1 0 0 0 0 0 0 0 0 0 0 0 0 0 0 0 0 0 0 0 0 0 0 0 0 0 0 0 0 1 0 0 0 0 0 0 0 0 0 0 0 0 0 5 0 0 7 0 0 0 3 0 0 0 0 0 0 0 2 0 0 0 0 0 0 0 0 0 0 0 0 0 0 0 0 0 0 0 0 0 0 0 0 0 0 0 0 0 0 0 0 0 0 0 0 0 0 0 0 0 0 0 0 0 0 0 1 0 0 2 0 0 0 0 0 0 0 1 0 2 0 0 0 0 0 0 0 0 0 0 0 0 0 0 0 0 0 0 0 0 0 0 0 0 0 0 0 0 0 0 0 0 0 0 0 0 0 0 0 0 0 0 0 0 0 0 0 0 0 0 0 0 0 0 0 0 0 0 0 0 0 0 0 0 0 0 0 55 0 0 0 0 0 0 0 0 0 0 0 0 0 0 0 0 0 0 0 0 0 0 0 0 9 0 0 0 0 0 0 0 0 0 0 0 0 0 0 0 0 0 0 0 0 0 0 0 0 0 1 1 0 1 0 0 0 0 0 0 0 0 0 0 0 0 0 0 0 0 0 0 0 0 0 0 8 0 0 0 0 0 5 0 0 0 0 0 0 0 0 0 0 0 0 0 1 0 0 0 0 0 0 0 1 0 0 0 0 14 0 0 0 0 0 0 0 0 2 0 0 0 0 0 0 0 0 0 0 4 0 0 0 0 0 0 0 0 0 0 1 0 0 0 0 0 0 0 3 0 0 0 0 0 0 0 0 0 0 0 0 0 0 19 0 0 0 0 0 0 0 0 0 0 0 0 0 0 0 0 0 0 0 0 20 0 0 0 0 0 0 0 0 0 0 0 0 0 0 0 0 1 0 22 0 0 0 0 0 3 0 0 0 0 0 0 0 59 51 35 0 0 0 0 0 0 0 0 0 0 0 0 0 0 0 0 0 0 0 0 0 0 0 0 0 0 0 0 0 0 0 0 0 0 0 16 0 0 0 0 0 0 0 0 0 0 0 0 0 0 0 0 0 0 0 0 0 0 0 0 0 0 0 0 0 0 0 0 0 0 0 0 0 0 0 0 0 0 0 0 0 0 0 0 0 0 0 0 0 0 0 0 0 0 0 0 0 3 0 0 0 0 0 0 0 0 0 0 0 0 0 0 0 0 0 0 0 0 0 0 0 0 0 0 0 0 0 0 0 0 0 0 0 0 0 0 0 0 0 0 0 0 0 0 0 0 0 0 0 0 0 0 0 0 0 0 0 0 0 0 0 0 0 0 0 0 0 0 0 0 0 0 0 0 0 1 0 0 0 0 0 0 0 0 0 0 2 0 0 8 0 1 0 0 0 0 0 1 0 0 0 0 0 0 38 0 0 0 0 2 0 0 0 0 0 0 0 0 0 0 0 0 0 0 26 0 0 0 1 0 0 0 0 0 0 0 0.6012658227848101
0 0 0 0 0 0 0 0 0 0 0 0 0 0 0 19 0 0 0 0 0 0 0 0 0 0 0 0 0 0 0 0 0 0 0 0 0 0 0 0 0 0 0 0 0 0 0 0 0 0 0 0 0 0 0 0 0 1 0 0 0 0 0 0 0 0 0 0 0 0 0 6 0 0 0 0 0 0 0 0 0 0 0 0 0 0 0 0 0 0 0 0 0 0 0 0 0 1 0 0 0 0 0 0 0 0 0 0 0 0 0 0 0 0 0 0 0 0 0 0 0 0 0 0 0 0 0 0 0 0 0 0 0 0 5 0 0 0 0 0 0 0 0 0 0 0 1 0 0 0 0 0 0 0 0 0 0 0 0 0 0 0 0 0 0 0 0 0 0 0 0 0 0 0 0 1 0 0 0 0 0 0 0 0 0 0 0 0 0 5 0 0 7 0 0 0 2 0 0 0 0 0 0 0 2 0 0 0 0 0 0 0 0 0 0 0 0 0 0 0 0 0 0 0 0 0 0 0 0 0 0 0 0 0 0 0 0 0 0 0 0 0 0 0 0 0 0 0 0 0 0 0 1 0 0 2 0 0 0 0 0 0 0 1 0 2 0 0 0 0 0 0 0 0 0 0 0 0 0 0 0 0 0 0 0 0 0 0 0 0 0 0 0 0 0 0 0 0 0 0 0 0 0 0 0 0 0 0 0 0 0 0 0 0 0 0 0 0 0 0 0 0 0 0 0 0 0 0 0 0 0 0 0 57 0 0 0 0 0 0 0 0 0 0 0 0 0 0 0 0 0 0 0 0 0 0 0 0 7 0 0 0 0 0 0 0 0 0 0 0 0 0 0 0 0 0 0 0 0 0 0 0 0 0 1 1 0 1 0 0 0 0 0 0 0 0 0 0 0 0 0 0 0 0 0 0 0 0 0 0 7 0 0 0 0 0 5 0 0 0 0 0 0 0 0 0 0 0 0 0 1 0 0 0 0 0 0 0 1 0 0 0 0 10 0 0 0 0 0 0 0 0 2 0 0 0 0 0 0 0 0 0 0 4 0 0 0 0 0 0 0 0 0 0 1 0 0 0 0 0 0 0 3 0 0 0 0 0 0 0 0 0 0 0 0 0 0 17 0 0 0 0 0 0 0 0 0 0 0 0 0 0 0 0 0 0 0 0 17 0 0 0 0 0 0 0 0 0 0 0 0 0 0 0 0 1 0 27 0 0 0 0 0 3 0 0 0 0 0 0 0 56 47 32 0 0 0 0 0 0 0 0 0 0 0 0 0 0 0 0 0 0 0 0 0 0 0 0 0 0 0 0 0 0 0 0 0 0 0 16 0 0 0 0 0 0 0 0 0 0 0 0 0 0 0 0 0 0 0 0 0 0 0 0 0 0 0 0 0 0 0 0 0 0 0 0 0 0 0 0 0 0 0 0 0 0 0 0 0 0 0 0 0 0 0 0 0 0 0 0 0 2 0 0 0 0 0 0 0 0 0 0 0 0 0 0 0 0 0 0 0 0 0 0 0 0 0 0 0 0 0 0 0 0 0 0 0 0 0 0 0 0 0 0 0 0 0 0 0 0 0 0 0 0 0 0 0 0 0 0 0 0 0 0 0 0 0 0 0 0 0 0 0 0 0 0 0 0 0 1 0 0 0 0 0 0 0 0 0 0 2 0 0 8 0 1 0 0 0 0 0 1 0 0 0 0 0 0 36 0 0 0 0 2 0 0 0 0 0 0 0 0 0 0 0 0 0 0 26 0 0 0 0 0 0 0 0 0 0 0 0.5721518987341773
0 0 0 0 0 0 0 0 0 0 0 0 0 0 0 15 0 0 0 0 0 0 0 0 0 0 0 0 0 0 0 0 0 0 0 0 0 0 0 0 0 0 0 0 0 0 0 0 0 0 0 0 0 0 0 0 0 1 0 0 0 0 0 0 0 0 0 0 0 0 0 6 0 0 0 0 0 0 0 0 0 0 0 0 0 0 0 0 0 0 0 0 0 0 0 0 0 1 0 0 0 0 0 0 0 0 0 0 0 0 0 0 0 0 0 0 0 0 0 0 0 0 0 0 0 0 0 0 0 0 0 0 0 0 5 0 0 0 0 0 0 0 0 0 0 0 1 0 0 0 0 0 0 0 0 0 0 0 0 0 0 0 0 0 0 0 0 0 0 0 0 0 0 0 0 1 0 0 0 0 0 0 0 0 0 0 0 0 0 4 0 0 9 0 0 0 2 0 0 0 0 0 0 0 2 0 0 0 0 0 0 0 0 0 0 0 0 0 0 0 0 0 0 0 0 0 0 0 0 0 0 0 0 0 0 0 0 0 0 0 0 0 0 0 0 0 0 0 0 0 0 0 1 0 0 2 0 0 0 0 0 0 0 1 0 2 0 0 0 0 0 0 0 0 0 0 0 0 0 0 0 0 0 0 0 0 0 0 0 0 0 0 0 0 0 0 0 0 0 0 0 0 0 0 0 0 0 0 0 0 0 0 0 0 0 0 0 0 0 0 0 0 0 0 0 0 0 0 0 0 0 0 0 58 0 0 0 0 0 0 0 0 0 0 0 0 0 0 0 0 0 0 0 0 0 0 0 0 7 0 0 0 0 0 0 0 0 0 0 0 0 0 0 0 0 0 0 0 0 0 0 0 0 0 1 1 0 1 0 0 0 0 0 0 0 0 0 0 0 0 0 0 0 0 0 0 0 0 0 0 7 0 0 0 0 0 5 0 0 0 0 0 0 0 0 0 0 0 0 0 0 0 0 0 0 0 0 0 1 0 0 0 0 10 0 0 0 0 0 0 0 0 2 0 0 0 0 0 0 0 0 0 0 3 0 0 0 0 0 0 0 0 0 0 1 0 0 0 0 0 0 0 3 0 0 0 0 0 0 0 0 0 0 0 0 0 0 17 0 0 0 0 0 0 0 0 0 0 0 0 0 0 0 0 0 0 0 0 17 0 0 0 0 0 0 0 0 0 0 0 0 0 0 0 0 1 0 30 0 0 0 0 0 3 0 0 0 0 0 0 0 56 44 27 0 0 0 0 0 0 0 0 0 0 0 0 0 0 0 0 0 0 0 0 0 0 0 0 0 0 0 0 0 0 0 0 0 0 0 13 0 0 0 0 0 0 0 0 0 0 0 0 0 0 0 0 0 0 0 0 0 0 0 0 0 0 0 0 0 0 0 0 0 0 0 0 0 0 0 0 0 0 0 0 0 0 0 0 0 0 0 0 0 0 0 0 0 0 0 0 0 0 0 0 0 0 0 0 0 0 0 0 0 0 0 0 0 0 0 0 0 0 0 0 0 0 0 0 0 0 0 0 0 0 0 0 0 0 0 0 0 0 0 0 0 0 0 0 0 0 0 0 0 0 0 0 0 0 0 0 0 0 0 0 0 0 0 0 0 0 0 0 0 0 0 0 0 0 0 1 0 0 0 0 0 0 0 0 0 0 1 0 0 8 0 1 0 0 0 0 0 1 0 0 0 0 0 0 31 0 0 0 0 2 0 0 0 0 0 0 0 0 0 0 0 0 0 0 21 0 0 0 0 0 0 0 0 0 0 0 0.540506329113924
0 0 0 0 0 0 0 0 0 0 0 0 0 0 0 13 0 0 0 0 0 0 0 0 0 0 0 0 0 0 0 0 0 0 0 0 0 0 0 0 0 0 0 0 0 0 0 0 0 0 0 0 0 0 0 0 0 0 0 0 0 0 0 0 0 0 0 0 0 0 0 6 0 0 0 0 0 0 0 0 0 0 0 0 0 0 0 0 0 0 0 0 0 0 0 0 0 1 0 0 0 0 0 0 0 0 0 0 0 0 0 0 0 0 0 0 0 0 0 0 0 0 0 0 0 0 0 0 0 0 0 0 0 0 5 0 0 0 0 0 0 0 0 0 0 0 0 0 0 0 0 0 0 0 0 0 0 0 0 0 0 0 0 0 0 0 0 0 0 0 0 0 0 0 0 1 0 0 0 0 0 0 0 0 0 0 0 0 0 4 0 0 8 0 0 0 2 0 0 0 0 0 0 0 2 0 0 0 0 0 0 0 0 0 0 0 0 0 0 0 0 0 0 0 0 0 0 0 0 0 0 0 0 0 0 0 0 0 0 0 0 0 0 0 0 0 0 0 0 0 0 0 1 0 0 1 0 0 0 0 0 0 0 1 0 2 0 0 0 0 0 0 0 0 0 0 0 0 0 0 0 0 0 0 0 0 0 0 0 0 0 0 0 0 0 0 0 0 0 0 0 0 0 0 0 0 0 0 0 0 0 0 0 0 0 0 0 0 0 0 0 0 0 0 0 0 0 0 0 0 0 0 0 57 0 0 0 0 0 0 0 0 0 0 0 0 0 0 0 0 0 0 0 0 0 0 0 0 6 0 0 0 0 0 0 0 0 0 0 0 0 0 0 0 0 0 0 0 0 0 0 0 0 0 1 1 0 1 0 0 0 0 0 0 0 0 0 0 0 0 0 0 0 0 0 0 0 0 0 0 4 0 0 0 0 0 4 0 0 0 0 0 0 0 0 0 0 0 0 0 0 0 0 0 0 0 0 0 1 0 0 0 0 9 0 0 0 0 0 0 0 0 1 0 0 0 0 0 0 0 0 0 0 2 0 0 0 0 0 0 0 0 0 0 1 0 0 0 0 0 0 0 3 0 0 0 0 0 0 0 0 0 0 0 0 0 0 15 0 0 0 0 0 0 0 0 0 0 0 0 0 0 0 0 0 0 0 0 18 0 0 0 0 0 0 0 0 0 0 0 0 0 0 0 0 1 0 33 0 0 0 0 0 2 0 0 0 0 0 0 0 57 40 24 0 0 0 0 0 0 0 0 0 0 0 0 0 0 0 0 0 0 0 0 0 0 0 0 0 0 0 0 0 0 0 0 0 0 0 12 0 0 0 0 0 0 0 0 0 0 0 0 0 0 0 0 0 0 0 0 0 0 0 0 0 0 0 0 0 0 0 0 0 0 0 0 0 0 0 0 0 0 0 0 0 0 0 0 0 0 0 0 0 0 0 0 0 0 0 0 0 0 0 0 0 0 0 0 0 0 0 0 0 0 0 0 0 0 0 0 0 0 0 0 0 0 0 0 0 0 0 0 0 0 0 0 0 0 0 0 0 0 0 0 0 0 0 0 0 0 0 0 0 0 0 0 0 0 0 0 0 0 0 0 0 0 0 0 0 0 0 0 0 0 0 0 0 0 0 1 0 0 0 0 0 0 0 0 0 0 1 0 0 8 0 1 0 0 0 0 0 1 0 0 0 0 0 0 29 0 0 0 0 2 0 0 0 0 0 0 0 0 0 0 0 0 0 0 18 0 0 0 0 0 0 0 0 0 0 0 0.5075949367088608
0 0 0 0 0 0 0 0 0 0 0 0 0 0 0 13 0 0 0 0 0 0 0 0 0 0 0 0 0 0 0 0 0 0 0 0 0 0 0 0 0 0 0 0 0 0 0 0 0 0 0 0 0 0 0 0 0 0 0 0 0 0 0 0 0 0 0 0 0 0 0 6 0 0 0 0 0 0 0 0 0 0 0 0 0 0 0 0 0 0 0 0 0 0 0 0 0 1 0 0 0 0 0 0 0 0 0 0 0 0 0 0 0 0 0 0 0 0 0 0 0 0 0 0 0 0 0 0 0 0 0 0 0 0 3 0 0 0 0 0 0 0 0 0 0 0 0 0 0 0 0 0 0 0 0 0 0 0 0 0 0 0 0 0 0 0 0 0 0 0 0 0 0 0 0 1 0 0 0 0 0 0 0 0 0 0 0 0 0 4 0 0 11 0 0 0 1 0 0 0 0 0 0 0 1 0 0 0 0 0 0 0 0 0 0 0 0 0 0 0 0 0 0 0 0 0 0 0 0 0 0 0 0 0 0 0 0 0 0 0 0 0 0 0 0 0 0 0 0 0 0 0 1 0 0 1 0 0 0 0 0 0 0 1 0 1 0 0 0 0 0 0 0 0 0 0 0 0 0 0 0 0 0 0 0 0 0 0 0 0 0 0 0 0 0 0 0 0 0 0 0 0 0 0 0 0 0 0 0 0 0 0 0 0 0 0 0 0 0 0 0 0 0 0 0 0 0 0 0 0 0 0 0 54 0 0 0 0 0 0 0 0 0 0 0 0 0 0 0 0 0 0 0 0 0 0 0 0 7 0 0 0 0 0 0 0 0 0 0 0 0 0 0 0 0 0 0 0 0 0 0 0 0 0 1 0 0 0 0 0 0 0 0 0 0 0 0 0 0 0 0 0 0 0 0 0 0 0 0 0 5 0 0 0 0 0 4 0 0 0 0 0 0 0 0 0 0 0 0 0 0 0 0 0 0 0 0 0 1 0 0 0 0 9 0 0 0 0 0 0 0 0 0 0 0 0 0 0 0 0 0 0 0 2 0 0 0 0 0 0 0 0 0 0 1 0 0 0 0 0 0 0 1 0 0 0 0 0 0 0 0 0 0 0 0 0 0 16 0 0 0 0 0 0 0 0 0 0 0 0 0 0 0 0 0 0 0 0 14 0 0 0 0 0 0 0 0 0 0 0 0 0 0 0 0 1 0 31 0 0 0 0 0 2 0 0 0 0 0 0 0 48 38 21 0 0 0 0 0 0 0 0 0 0 0 0 0 0 0 0 0 0 0 0 0 0 0 0 0 0 0 0 0 0 0 0 0 0 0 11 0 0 0 0 0 0 0 0 0 0 0 0 0 0 0 0 0 0 0 0 0 0 0 0 0 0 0 0 0 0 0 0 0 0 0 0 0 0 0 0 0 0 0 0 0 0 0 0 0 0 0 0 0 0 0 0 0 0 0 0 0 0 0 0 0 0 0 0 0 0 0 0 0 0 0 0 0 0 0 0 0 0 0 0 0 0 0 0 0 0 0 0 0 0 0 0 0 0 0 0 0 0 0 0 0 0 0 0 0 0 0 0 0 0 0 0 0 0 0 0 0 0 0 0 0 0 0 0 0 0 0 0 0 0 0 0 0 0 0 1 0 0 0 0 0 0 0 0 0 0 1 0 0 8 0 1 0 0 0 0 0 1 0 0 0 0 0 0 25 0 0 0 0 2 0 0 0 0 0 0 0 0 0 0 0 0 0 0 16 0 0 0 0 0 0 0 0 0 0 0 0.46455696202531646
0 0 0 0 0 0 0 0 0 0 0 0 0 0 0 8 0 0 0 0 0 0 0 0 0 0 0 0 0 0 0 0 0 0 0 0 0 0 0 0 0 0 0 0 0 0 0 0 0 0 0 0 0 0 0 0 0 0 0 0 0 0 0 0 0 0 0 0 0 0 0 5 0 0 0 0 0 0 0 0 0 0 0 0 0 0 0 0 0 0 0 0 0 0 0 0 0 1 0 0 0 0 0 0 0 0 0 0 0 0 0 0 0 0 0 0 0 0 0 0 0 0 0 0 0 0 0 0 0 0 0 0 0 0 3 0 0 0 0 0 0 0 0 0 0 0 0 0 0 0 0 0 0 0 0 0 0 0 0 0 0 0 0 0 0 0 0 0 0 0 0 0 0 0 0 1 0 0 0 0 0 0 0 0 0 0 0 0 0 4 0 0 10 0 0 0 1 0 0 0 0 0 0 0 1 0 0 0 0 0 0 0 0 0 0 0 0 0 0 0 0 0 0 0 0 0 0 0 0 0 0 0 0 0 0 0 0 0 0 0 0 0 0 0 0 0 0 0 0 0 0 0 0 0 0 1 0 0 0 0 0 0 0 1 0 1 0 0 0 0 0 0 0 0 0 0 0 0 0 0 0 0 0 0 0 0 0 0 0 0 0 0 0 0 0 0 0 0 0 0 0 0 0 0 0 0 0 0 0 0 0 0 0 0 0 0 0 0 0 0 0 0 0 0 0 0 0 0 0 0 0 0 0 47 0 0 0 0 0 0 0 0 0 0 0 0 0 0 0 0 0 0 0 0 0 0 0 0 5 0 0 0 0 0 0 0 0 0 0 0 0 0 0 0 0 0 0 0 0 0 0 0 0 0 1 0 0 0 0 0 0 0 0 0 0 0 0 0 0 0 0 0 0 0 0 0 0 0 0 0 4 0 0 0 0 0 2 0 0 0 0 0 0 0 0 0 0 0 0 0 0 0 0 0 0 0 0 0 0 0 0 0 0 9 0 0 0 0 0 0 0 0 0 0 0 0 0 0 0 0 0 0 0 1 0 0 0 0 0 0 0 0 0 0 1 0 0 0 0 0 0 0 1 0 0 0 0 0 0 0 0 0 0 0 0 0 0 16 0 0 0 0 0 0 0 0 0 0 0 0 0 0 0 0 0 0 0 0 13 0 0 0 0 0 0 0 0 0 0 0 0 0 0 0 0 0 0 29 0 0 0 0 0 1 0 0 0 0 0 0 0 53 39 17 0 0 0 0 0 0 0 0 0 0 0 0 0 0 0 0 0 0 0 0 0 0 0 0 0 0 0 0 0 0 0 0 0 0 0 8 0 0 0 0 0 0 0 0 0 0 0 0 0 0 0 0 0 0 0 0 0 0 0 0 0 0 0 0 0 0 0 0 0 0 0 0 0 0 0 0 0 0 0 0 0 0 0 0 0 0 0 0 0 0 0 0 0 0 0 0 0 0 0 0 0 0 0 0 0 0 0 0 0 0 0 0 0 0 0 0 0 0 0 0 0 0 0 0 0 0 0 0 0 0 0 0 0 0 0 0 0 0 0 0 0 0 0 0 0 0 0 0 0 0 0 0 0 0 0 0 0 0 0 0 0 0 0 0 0 0 0 0 0 0 0 0 0 0 0 1 0 0 0 0 0 0 0 0 0 0 0 0 0 11 0 0 0 0 0 0 0 1 0 0 0 0 0 0 23 0 0 0 0 2 0 0 0 0 0 0 0 0 0 0 0 0 0 0 14 0 0 0 0 0 0 0 0 0 0 0 0.4253164556962025
0 0 0 0 0 0 0 0 0 0 0 0 0 0 0 8 0 0 0 0 0 0 0 0 0 0 0 0 0 0 0 0 0 0 0 0 0 0 0 0 0 0 0 0 0 0 0 0 0 0 0 0 0 0 0 0 0 0 0 0 0 0 0 0 0 0 0 0 0 0 0 5 0 0 0 0 0 0 0 0 0 0 0 0 0 0 0 0 0 0 0 0 0 0 0 0 0 1 0 0 0 0 0 0 0 0 0 0 0 0 0 0 0 0 0 0 0 0 0 0 0 0 0 0 0 0 0 0 0 0 0 0 0 0 3 0 0 0 0 0 0 0 0 0 0 0 0 0 0 0 0 0 0 0 0 0 0 0 0 0 0 0 0 0 0 0 0 0 0 0 0 0 0 0 0 1 0 0 0 0 0 0 0 0 0 0 0 0 0 3 0 0 11 0 0 0 1 0 0 0 0 0 0 0 1 0 0 0 0 0 0 0 0 0 0 0 0 0 0 0 0 0 0 0 0 0 0 0 0 0 0 0 0 0 0 0 0 0 0 0 0 0 0 0 0 0 0 0 0 0 0 0 0 0 0 1 0 0 0 0 0 0 0 1 0 0 0 0 0 0 0 0 0 0 0 0 0 0 0 0 0 0 0 0 0 0 0 0 0 0 0 0 0 0 0 0 0 0 0 0 0 0 0 0 0 0 0 0 0 0 0 0 0 0 0 0 0 0 0 0 0 0 0 0 0 0 0 0 0 0 0 0 0 47 0 0 0 0 0 0 0 0 0 0 0 0 0 0 0 0 0 0 0 0 0 0 0 0 3 0 0 0 0 0 0 0 0 0 0 0 0 0 0 0 0 0 0 0 0 0 0 0 0 0 1 0 0 0 0 0 0 0 0 0 0 0 0 0 0 0 0 0 0 0 0 0 0 0 0 0 4 0 0 0 0 0 2 0 0 0 0 0 0 0 0 0 0 0 0 0 0 0 0 0 0 0 0 0 0 0 0 0 0 8 0 0 0 0 0 0 0 0 0 0 0 0 0 0 0 0 0 0 0 1 0 0 0 0 0 0 0 0 0 0 1 0 0 0 0 0 0 0 1 0 0 0 0 0 0 0 0 0 0 0 0 0 0 18 0 0 0 0 0 0 0 0 0 0 0 0 0 0 0 0 0 0 0 0 12 0 0 0 0 0 0 0 0 0 0 0 0 0 0 0 0 0 0 25 0 0 0 0 0 1 0 0 0 0 0 0 0 58 37 15 0 0 0 0 0 0 0 0 0 0 0 0 0 0 0 0 0 0 0 0 0 0 0 0 0 0 0 0 0 0 0 0 0 0 0 8 0 0 0 0 0 0 0 0 0 0 0 0 0 0 0 0 0 0 0 0 0 0 0 0 0 0 0 0 0 0 0 0 0 0 0 0 0 0 0 0 0 0 0 0 0 0 0 0 0 0 0 0 0 0 0 0 0 0 0 0 0 0 0 0 0 0 0 0 0 0 0 0 0 0 0 0 0 0 0 0 0 0 0 0 0 0 0 0 0 0 0 0 0 0 0 0 0 0 0 0 0 0 0 0 0 0 0 0 0 0 0 0 0 0 0 0 0 0 0 0 0 0 0 0 0 0 0 0 0 0 0 0 0 0 0 0 0 0 0 1 0 0 0 0 0 0 0 0 0 0 0 0 0 11 0 0 0 0 0 0 0 1 0 0 0 0 0 0 20 0 0 0 0 2 0 0 0 0 0 0 0 0 0 0 0 0 0 0 14 0 0 0 0 0 0 0 0 0 0 0 0.4139240506329114
0 0 0 0 0 0 0 0 0 0 0 0 0 0 0 6 0 0 0 0 0 0 0 0 0 0 0 0 0 0 0 0 0 0 0 0 0 0 0 0 0 0 0 0 0 0 0 0 0 0 0 0 0 0 0 0 0 0 0 0 0 0 0 0 0 0 0 0 0 0 0 5 0 0 0 0 0 0 0 0 0 0 0 0 0 0 0 0 0 0 0 0 0 0 0 0 0 1 0 0 0 0 0 0 0 0 0 0 0 0 0 0 0 0 0 0 0 0 0 0 0 0 0 0 0 0 0 0 0 0 0 0 0 0 3 0 0 0 0 0 0 0 0 0 0 0 0 0 0 0 0 0 0 0 0 0 0 0 0 0 0 0 0 0 0 0 0 0 0 0 0 0 0 0 0 1 0 0 0 0 0 0 0 0 0 0 0 0 0 3 0 0 14 0 0 0 1 0 0 0 0 0 0 0 1 0 0 0 0 0 0 0 0 0 0 0 0 0 0 0 0 0 0 0 0 0 0 0 0 0 0 0 0 0 0 0 0 0 0 0 0 0 0 0 0 0 0 0 0 0 0 0 0 0 0 1 0 0 0 0 0 0 0 1 0 0 0 0 0 0 0 0 0 0 0 0 0 0 0 0 0 0 0 0 0 0 0 0 0 0 0 0 0 0 0 0 0 0 0 0 0 0 0 0 0 0 0 0 0 0 0 0 0 0 0 0 0 0 0 0 0 0 0 0 0 0 0 0 0 0 0 0 0 57 0 0 0 0 0 0 0 0 0 0 0 0 0 0 0 0 0 0 0 0 0 0 0 0 2 0 0 0 0 0 0 0 0 0 0 0 0 0 0 0 0 0 0 0 0 0 0 0 0 0 1 0 0 0 0 0 0 0 0 0 0 0 0 0 0 0 0 0 0 0 0 0 0 0 0 0 3 0 0 0 0 0 1 0 0 0 0 0 0 0 0 0 0 0 0 0 0 0 0 0 0 0 0 0 0 0 0 0 0 7 0 0 0 0 0 0 0 0 0 0 0 0 0 0 0 0 0 0 0 1 0 0 0 0 0 0 0 0 0 0 1 0 0 0 0 0 0 0 1 0 0 0 0 0 0 0 0 0 0 0 0 0 0 15 0 0 0 0 0 0 0 0 0 0 0 0 0 0 0 0 0 0 0 0 11 0 0 0 0 0 0 0 0 0 0 0 0 0 0 0 0 0 0 17 0 0 0 0 0 1 0 0 0 0 0 0 0 62 36 15 0 0 0 0 0 0 0 0 0 0 0 0 0 0 0 0 0 0 0 0 0 0 0 0 0 0 0 0 0 0 0 0 0 0 0 5 0 0 0 0 0 0 0 0 0 0 0 0 0 0 0 0 0 0 0 0 0 0 0 0 0 0 0 0 0 0 0 0 0 0 0 0 0 0 0 0 0 0 0 0 0 0 0 0 0 0 0 0 0 0 0 0 0 0 0 0 0 0 0 0 0 0 0 0 0 0 0 0 0 0 0 0 0 0 0 0 0 0 0 0 0 0 0 0 0 0 0 0 0 0 0 0 0 0 0 0 0 0 0 0 0 0 0 0 0 0 0 0 0 0 0 0 0 0 0 0 0 0 0 0 0 0 0 0 0 0 0 0 0 0 0 0 0 0 0 1 0 0 0 0 0 0 0 0 0 0 0 0 0 11 0 0 0 0 0 0 0 1 0 0 0 0 0 0 19 0 0 0 0 2 0 0 0 0 0 0 0 0 0 0 0 0 0 0 13 0 0 0 0 0 0 0 0 0 0 0 0.4050632911392405
0 0 0 0 0 0 0 0 0 0 0 0 0 0 0 5 0 0 0 0 0 0 0 0 0 0 0 0 0 0 0 0 0 0 0 0 0 0 0 0 0 0 0 0 0 0 0 0 0 0 0 0 0 0 0 0 0 0 0 0 0 0 0 0 0 0 0 0 0 0 0 5 0 0 0 0 0 0 0 0 0 0 0 0 0 0 0 0 0 0 0 0 0 0 0 0 0 1 0 0 0 0 0 0 0 0 0 0 0 0 0 0 0 0 0 0 0 0 0 0 0 0 0 0 0 0 0 0 0 0 0 0 0 0 3 0 0 0 0 0 0 0 0 0 0 0 0 0 0 0 0 0 0 0 0 0 0 0 0 0 0 0 0 0 0 0 0 0 0 0 0 0 0 0 0 1 0 0 0 0 0 0 0 0 0 0 0 0 0 3 0 0 16 0 0 0 1 0 0 0 0 0 0 0 1 0 0 0 0 0 0 0 0 0 0 0 0 0 0 0 0 0 0 0 0 0 0 0 0 0 0 0 0 0 0 0 0 0 0 0 0 0 0 0 0 0 0 0 0 0 0 0 0 0 0 1 0 0 0 0 0 0 0 1 0 0 0 0 0 0 0 0 0 0 0 0 0 0 0 0 0 0 0 0 0 0 0 0 0 0 0 0 0 0 0 0 0 0 0 0 0 0 0 0 0 0 0 0 0 0 0 0 0 0 0 0 0 0 0 0 0 0 0 0 0 0 0 0 0 0 0 0 0 56 0 0 0 0 0 0 0 0 0 0 0 0 0 0 0 0 0 0 0 0 0 0 0 0 2 0 0 0 0 0 0 0 0 0 0 0 0 0 0 0 0 0 0 0 0 0 0 0 0 0 0 0 0 0 0 0 0 0 0 0 0 0 0 0 0 0 0 0 0 0 0 0 0 0 0 0 3 0 0 0 0 0 1 0 0 0 0 0 0 0 0 0 0 0 0 0 0 0 0 0 0 0 0 0 0 0 0 0 0 6 0 0 0 0 0 0 0 0 0 0 0 0 0 0 0 0 0 0 0 1 0 0 0 0 0 0 0 0 0 0 1 0 0 0 0 0 0 0 1 0 0 0 0 0 0 0 0 0 0 0 0 0 0 18 0 0 0 0 0 0 0 0 0 0 0 0 0 0 0 0 0 0 0 0 9 0 0 0 0 0 0 0 0 0 0 0 0 0 0 0 0 0 0 13 0 0 0 0 0 1 0 0 0 0 0 0 0 67 32 13 0 0 0 0 0 0 0 0 0 0 0 0 0 0 0 0 0 0 0 0 0 0 0 0 0 0 0 0 0 0 0 0 0 0 0 5 0 0 0 0 0 0 0 0 0 0 0 0 0 0 0 0 0 0 0 0 0 0 0 0 0 0 0 0 0 0 0 0 0 0 0 0 0 0 0 0 0 0 0 0 0 0 0 0 0 0 0 0 0 0 0 0 0 0 0 0 0 0 0 0 0 0 0 0 0 0 0 0 0 0 0 0 0 0 0 0 0 0 0 0 0 0 0 0 0 0 0 0 0 0 0 0 0 0 0 0 0 0 0 0 0 0 0 0 0 0 0 0 0 0 0 0 0 0 0 0 0 0 0 0 0 0 0 0 0 0 0 0 0 0 0 0 0 0 0 1 0 0 0 0 0 0 0 0 0 0 0 0 0 10 0 0 0 0 0 0 0 1 0 0 0 0 0 0 17 0 0 0 0 1 0 0 0 0 0 0 0 0 0 0 0 0 0 0 11 0 0 0 0 0 0 0 0 0 0 0 0.389873417721519
0 0 0 0 0 0 0 0 0 0 0 0 0 0 0 2 0 0 0 0 0 0 0 0 0 0 0 0 0 0 0 0 0 0 0 0 0 0 0 0 0 0 0 0 0 0 0 0 0 0 0 0 0 0 0 0 0 0 0 0 0 0 0 0 0 0 0 0 0 0 0 5 0 0 0 0 0 0 0 0 0 0 0 0 0 0 0 0 0 0 0 0 0 0 0 0 0 1 0 0 0 0 0 0 0 0 0 0 0 0 0 0 0 0 0 0 0 0 0 0 0 0 0 0 0 0 0 0 0 0 0 0 0 0 2 0 0 0 0 0 0 0 0 0 0 0 0 0 0 0 0 0 0 0 0 0 0 0 0 0 0 0 0 0 0 0 0 0 0 0 0 0 0 0 0 1 0 0 0 0 0 0 0 0 0 0 0 0 0 3 0 0 15 0 0 0 1 0 0 0 0 0 0 0 1 0 0 0 0 0 0 0 0 0 0 0 0 0 0 0 0 0 0 0 0 0 0 0 0 0 0 0 0 0 0 0 0 0 0 0 0 0 0 0 0 0 0 0 0 0 0 0 0 0 0 1 0 0 0 0 0 0 0 1 0 0 0 0 0 0 0 0 0 0 0 0 0 0 0 0 0 0 0 0 0 0 0 0 0 0 0 0 0 0 0 0 0 0 0 0 0 0 0 0 0 0 0 0 0 0 0 0 0 0 0 0 0 0 0 0 0 0 0 0 0 0 0 0 0 0 0 0 0 53 0 0 0 0 0 0 0 0 0 0 0 0 0 0 0 0 0 0 0 0 0 0 0 0 1 0 0 0 0 0 0 0 0 0 0 0 0 0 0 0 0 0 0 0 0 0 0 0 0 0 0 0 0 0 0 0 0 0 0 0 0 0 0 0 0 0 0 0 0 0 0 0 0 0 0 0 3 0 0 0 0 0 0 0 0 0 0 0 0 0 0 0 0 0 0 0 0 0 0 0 0 0 0 0 0 0 0 0 0 5 0 0 0 0 0 0 0 0 0 0 0 0 0 0 0 0 0 0 0 0 0 0 0 0 0 0 0 0 0 0 0 0 0 0 0 0 0 0 0 0 0 0 0 0 0 0 0 0 0 0 0 0 0 14 0 0 0 0 0 0 0 0 0 0 0 0 0 0 0 0 0 0 0 0 6 0 0 0 0 0 0 0 0 0 0 0 0 0 0 0 0 0 0 13 0 0 0 0 0 1 0 0 0 0 0 0 0 67 30 10 0 0 0 0 0 0 0 0 0 0 0 0 0 0 0 0 0 0 0 0 0 0 0 0 0 0 0 0 0 0 0 0 0 0 0 5 0 0 0 0 0 0 0 0 0 0 0 0 0 0 0 0 0 0 0 0 0 0 0 0 0 0 0 0 0 0 0 0 0 0 0 0 0 0 0 0 0 0 0 0 0 0 0 0 0 0 0 0 0 0 0 0 0 0 0 0 0 0 0 0 0 0 0 0 0 0 0 0 0 0 0 0 0 0 0 0 0 0 0 0 0 0 0 0 0 0 0 0 0 0 0 0 0 0 0 0 0 0 0 0 0 0 0 0 0 0 0 0 0 0 0 0 0 0 0 0 0 0 0 0 0 0 0 0 0 0 0 0 0 0 0 0 0 0 0 1 0 0 0 0 0 0 0 0 0 0 0 0 0 12 0 0 0 0 0 0 0 1 0 0 0 0 0 0 18 0 0 0 0 0 0 0 0 0 0 0 0 0 0 0 0 0 0 0 12 0 0 0 0 0 0 0 0 0 0 0 0.36075949367088608
0 0 0 0 0 0 0 0 0 0 0 0 0 0 0 1 0 0 0 0 0 0 0 0 0 0 0 0 0 0 0 0 0 0 0 0 0 0 0 0 0 0 0 0 0 0 0 0 0 0 0 0 0 0 0 0 0 0 0 0 0 0 0 0 0 0 0 0 0 0 0 4 0 0 0 0 0 0 0 0 0 0 0 0 0 0 0 0 0 0 0 0 0 0 0 0 0 1 0 0 0 0 0 0 0 0 0 0 0 0 0 0 0 0 0 0 0 0 0 0 0 0 0 0 0 0 0 0 0 0 0 0 0 0 1 0 0 0 0 0 0 0 0 0 0 0 0 0 0 0 0 0 0 0 0 0 0 0 0 0 0 0 0 0 0 0 0 0 0 0 0 0 0 0 0 0 0 0 0 0 0 0 0 0 0 0 0 0 0 2 0 0 17 0 0 0 1 0 0 0 0 0 0 0 1 0 0 0 0 0 0 0 0 0 0 0 0 0 0 0 0 0 0 0 0 0 0 0 0 0 0 0 0 0 0 0 0 0 0 0 0 0 0 0 0 0 0 0 0 0 0 0 0 0 0 1 0 0 0 0 0 0 0 1 0 0 0 0 0 0 0 0 0 0 0 0 0 0 0 0 0 0 0 0 0 0 0 0 0 0 0 0 0 0 0 0 0 0 0 0 0 0 0 0 0 0 0 0 0 0 0 0 0 0 0 0 0 0 0 0 0 0 0 0 0 0 0 0 0 0 0 0 0 51 0 0 0 0 0 0 0 0 0 0 0 0 0 0 0 0 0 0 0 0 0 0 0 0 1 0 0 0 0 0 0 0 0 0 0 0 0 0 0 0 0 0 0 0 0 0 0 0 0 0 0 0 0 0 0 0 0 0 0 0 0 0 0 0 0 0 0 0 0 0 0 0 0 0 0 0 3 0 0 0 0 0 0 0 0 0 0 0 0 0 0 0 0 0 0 0 0 0 0 0 0 0 0 0 0 0 0 0 0 2 0 0 0 0 0 0 0 0 0 0 0 0 0 0 0 0 0 0 0 0 0 0 0 0 0 0 0 0 0 0 0 0 0 0 0 0 0 0 0 0 0 0 0 0 0 0 0 0 0 0 0 0 0 14 0 0 0 0 0 0 0 0 0 0 0 0 0 0 0 0 0 0 0 0 5 0 0 0 0 0 0 0 0 0 0 0 0 0 0 0 0 0 0 13 0 0 0 0 0 1 0 0 0 0 0 0 0 76 29 8 0 0 0 0 0 0 0 0 0 0 0 0 0 0 0 0 0 0 0 0 0 0 0 0 0 0 0 0 0 0 0 0 0 0 0 3 0 0 0 0 0 0 0 0 0 0 0 0 0 0 0 0 0 0 0 0 0 0 0 0 0 0 0 0 0 0 0 0 0 0 0 0 0 0 0 0 0 0 0 0 0 0 0 0 0 0 0 0 0 0 0 0 0 0 0 0 0 0 0 0 0 0 0 0 0 0 0 0 0 0 0 0 0 0 0 0 0 0 0 0 0 0 0 0 0 0 0 0 0 0 0 0 0 0 0 0 0 0 0 0 0 0 0 0 0 0 0 0 0 0 0 0 0 0 0 0 0 0 0 0 0 0 0 0 0 0 0 0 0 0 0 0 0 0 0 1 0 0 0 0 0 0 0 0 0 0 0 0 0 12 0 0 0 0 0 0 0 1 0 0 0 0 0 0 19 0 0 0 0 0 0 0 0 0 0 0 0 0 0 0 0 0 0 0 10 0 0 0 0 0 0 0 0 0 0 0 0.3531645569620253
0 0 0 0 0 0 0 0 0 0 0 0 0 0 0 1 0 0 0 0 0 0 0 0 0 0 0 0 0 0 0 0 0 0 0 0 0 0 0 0 0 0 0 0 0 0 0 0 0 0 0 0 0 0 0 0 0 0 0 0 0 0 0 0 0 0 0 0 0 0 0 4 0 0 0 0 0 0 0 0 0 0 0 0 0 0 0 0 0 0 0 0 0 0 0 0 0 1 0 0 0 0 0 0 0 0 0 0 0 0 0 0 0 0 0 0 0 0 0 0 0 0 0 0 0 0 0 0 0 0 0 0 0 0 1 0 0 0 0 0 0 0 0 0 0 0 0 0 0 0 0 0 0 0 0 0 0 0 0 0 0 0 0 0 0 0 0 0 0 0 0 0 0 0 0 0 0 0 0 0 0 0 0 0 0 0 0 0 0 2 0 0 18 0 0 0 1 0 0 0 0 0 0 0 1 0 0 0 0 0 0 0 0 0 0 0 0 0 0 0 0 0 0 0 0 0 0 0 0 0 0 0 0 0 0 0 0 0 0 0 0 0 0 0 0 0 0 0 0 0 0 0 0 0 0 1 0 0 0 0 0 0 0 1 0 0 0 0 0 0 0 0 0 0 0 0 0 0 0 0 0 0 0 0 0 0 0 0 0 0 0 0 0 0 0 0 0 0 0 0 0 0 0 0 0 0 0 0 0 0 0 0 0 0 0 0 0 0 0 0 0 0 0 0 0 0 0 0 0 0 0 0 0 47 0 0 0 0 0 0 0 0 0 0 0 0 0 0 0 0 0 0 0 0 0 0 0 0 1 0 0 0 0 0 0 0 0 0 0 0 0 0 0 0 0 0 0 0 0 0 0 0 0 0 0 0 0 0 0 0 0 0 0 0 0 0 0 0 0 0 0 0 0 0 0 0 0 0 0 0 3 0 0 0 0 0 0 0 0 0 0 0 0 0 0 0 0 0 0 0 0 0 0 0 0 0 0 0 0 0 0 0 0 2 0 0 0 0 0 0 0 0 0 0 0 0 0 0 0 0 0 0 0 0 0 0 0 0 0 0 0 0 0 0 0 0 0 0 0 0 0 0 0 0 0 0 0 0 0 0 0 0 0 0 0 0 0 16 0 0 0 0 0 0 0 0 0 0 0 0 0 0 0 0 0 0 0 0 4 0 0 0 0 0 0 0 0 0 0 0 0 0 0 0 0 0 0 11 0 0 0 0 0 1 0 0 0 0 0 0 0 77 25 8 0 0 0 0 0 0 0 0 0 0 0 0 0 0 0 0 0 0 0 0 0 0 0 0 0 0 0 0 0 0 0 0 0 0 0 3 0 0 0 0 0 0 0 0 0 0 0 0 0 0 0 0 0 0 0 0 0 0 0 0 0 0 0 0 0 0 0 0 0 0 0 0 0 0 0 0 0 0 0 0 0 0 0 0 0 0 0 0 0 0 0 0 0 0 0 0 0 0 0 0 0 0 0 0 0 0 0 0 0 0 0 0 0 0 0 0 0 0 0 0 0 0 0 0 0 0 0 0 0 0 0 0 0 0 0 0 0 0 0 0 0 0 0 0 0 0 0 0 0 0 0 0 0 0 0 0 0 0 0 0 0 0 0 0 0 0 0 0 0 0 0 0 0 0 0 0 0 0 0 0 0 0 0 0 0 0 0 0 0 8 0 0 0 0 0 0 0 1 0 0 0 0 0 0 16 0 0 0 0 0 0 0 0 0 0 0 0 0 0 0 0 0 0 0 8 0 0 0 0 0 0 0 0 0 0 0 0.33164556962025318
0 0 0 0 0 0 0 0 0 0 0 0 0 0 0 1 0 0 0 0 0 0 0 0 0 0 0 0 0 0 0 0 0 0 0 0 0 0 0 0 0 0 0 0 0 0 0 0 0 0 0 0 0 0 0 0 0 0 0 0 0 0 0 0 0 0 0 0 0 0 0 2 0 0 0 0 0 0 0 0 0 0 0 0 0 0 0 0 0 0 0 0 0 0 0 0 0 1 0 0 0 0 0 0 0 0 0 0 0 0 0 0 0 0 0 0 0 0 0 0 0 0 0 0 0 0 0 0 0 0 0 0 0 0 1 0 0 0 0 0 0 0 0 0 0 0 0 0 0 0 0 0 0 0 0 0 0 0 0 0 0 0 0 0 0 0 0 0 0 0 0 0 0 0 0 0 0 0 0 0 0 0 0 0 0 0 0 0 0 2 0 0 17 0 0 0 1 0 0 0 0 0 0 0 1 0 0 0 0 0 0 0 0 0 0 0 0 0 0 0 0 0 0 0 0 0 0 0 0 0 0 0 0 0 0 0 0 0 0 0 0 0 0 0 0 0 0 0 0 0 0 0 0 0 0 0 0 0 0 0 0 0 0 1 0 0 0 0 0 0 0 0 0 0 0 0 0 0 0 0 0 0 0 0 0 0 0 0 0 0 0 0 0 0 0 0 0 0 0 0 0 0 0 0 0 0 0 0 0 0 0 0 0 0 0 0 0 0 0 0 0 0 0 0 0 0 0 0 0 0 0 0 0 45 0 0 0 0 0 0 0 0 0 0 0 0 0 0 0 0 0 0 0 0 0 0 0 0 1 0 0 0 0 0 0 0 0 0 0 0 0 0 0 0 0 0 0 0 0 0 0 0 0 0 0 0 0 0 0 0 0 0 0 0 0 0 0 0 0 0 0 0 0 0 0 0 0 0 0 0 2 0 0 0 0 0 0 0 0 0 0 0 0 0 0 0 0 0 0 0 0 0 0 0 0 0 0 0 0 0 0 0 0 2 0 0 0 0 0 0 0 0 0 0 0 0 0 0 0 0 0 0 0 0 0 0 0 0 0 0 0 0 0 0 0 0 0 0 0 0 0 0 0 0 0 0 0 0 0 0 0 0 0 0 0 0 0 17 0 0 0 0 0 0 0 0 0 0 0 0 0 0 0 0 0 0 0 0 4 0 0 0 0 0 0 0 0 0 0 0 0 0 0 0 0 0 0 13 0 0 0 0 0 1 0 0 0 0 0 0 0 77 23 6 0 0 0 0 0 0 0 0 0 0 0 0 0 0 0 0 0 0 0 0 0 0 0 0 0 0 0 0 0 0 0 0 0 0 0 2 0 0 0 0 0 0 0 0 0 0 0 0 0 0 0 0 0 0 0 0 0 0 0 0 0 0 0 0 0 0 0 0 0 0 0 0 0 0 0 0 0 0 0 0 0 0 0 0 0 0 0 0 0 0 0 0 0 0 0 0 0 0 0 0 0 0 0 0 0 0 0 0 0 0 0 0 0 0 0 0 0 0 0 0 0 0 0 0 0 0 0 0 0 0 0 0 0 0 0 0 0 0 0 0 0 0 0 0 0 0 0 0 0 0 0 0 0 0 0 0 0 0 0 0 0 0 0 0 0 0 0 0 0 0 0 0 0 0 0 0 0 0 0 0 0 0 0 0 0 0 0 0 0 7 0 0 0 0 0 0 0 1 0 0 0 0 0 0 11 0 0 0 0 0 0 0 0 0 0 0 0 0 0 0 0 0 0 0 7 0 0 0 0 0 0 0 0 0 0 0 0.31139240506329116
0 0 0 0 0 0 0 0 0 0 0 0 0 0 0 1 0 0 0 0 0 0 0 0 0 0 0 0 0 0 0 0 0 0 0 0 0 0 0 0 0 0 0 0 0 0 0 0 0 0 0 0 0 0 0 0 0 0 0 0 0 0 0 0 0 0 0 0 0 0 0 2 0 0 0 0 0 0 0 0 0 0 0 0 0 0 0 0 0 0 0 0 0 0 0 0 0 1 0 0 0 0 0 0 0 0 0 0 0 0 0 0 0 0 0 0 0 0 0 0 0 0 0 0 0 0 0 0 0 0 0 0 0 0 1 0 0 0 0 0 0 0 0 0 0 0 0 0 0 0 0 0 0 0 0 0 0 0 0 0 0 0 0 0 0 0 0 0 0 0 0 0 0 0 0 0 0 0 0 0 0 0 0 0 0 0 0 0 0 1 0 0 17 0 0 0 1 0 0 0 0 0 0 0 0 0 0 0 0 0 0 0 0 0 0 0 0 0 0 0 0 0 0 0 0 0 0 0 0 0 0 0 0 0 0 0 0 0 0 0 0 0 0 0 0 0 0 0 0 0 0 0 0 0 0 0 0 0 0 0 0 0 0 1 0 0 0 0 0 0 0 0 0 0 0 0 0 0 0 0 0 0 0 0 0 0 0 0 0 0 0 0 0 0 0 0 0 0 0 0 0 0 0 0 0 0 0 0 0 0 0 0 0 0 0 0 0 0 0 0 0 0 0 0 0 0 0 0 0 0 0 0 0 45 0 0 0 0 0 0 0 0 0 0 0 0 0 0 0 0 0 0 0 0 0 0 0 0 1 0 0 0 0 0 0 0 0 0 0 0 0 0 0 0 0 0 0 0 0 0 0 0 0 0 0 0 0 0 0 0 0 0 0 0 0 0 0 0 0 0 0 0 0 0 0 0 0 0 0 0 2 0 0 0 0 0 0 0 0 0 0 0 0 0 0 0 0 0 0 0 0 0 0 0 0 0 0 0 0 0 0 0 0 2 0 0 0 0 0 0 0 0 0 0 0 0 0 0 0 0 0 0 0 0 0 0 0 0 0 0 0 0 0 0 0 0 0 0 0 0 0 0 0 0 0 0 0 0 0 0 0 0 0 0 0 0 0 20 0 0 0 0 0 0 0 0 0 0 0 0 0 0 0 0 0 0 0 0 4 0 0 0 0 0 0 0 0 0 0 0 0 0 0 0 0 0 0 13 0 0 0 0 0 1 0 0 0 0 0 0 0 67 23 6 0 0 0 0 0 0 0 0 0 0 0 0 0 0 0 0 0 0 0 0 0 0 0 0 0 0 0 0 0 0 0 0 0 0 0 2 0 0 0 0 0 0 0 0 0 0 0 0 0 0 0 0 0 0 0 0 0 0 0 0 0 0 0 0 0 0 0 0 0 0 0 0 0 0 0 0 0 0 0 0 0 0 0 0 0 0 0 0 0 0 0 0 0 0 0 0 0 0 0 0 0 0 0 0 0 0 0 0 0 0 0 0 0 0 0 0 0 0 0 0 0 0 0 0 0 0 0 0 0 0 0 0 0 0 0 0 0 0 0 0 0 0 0 0 0 0 0 0 0 0 0 0 0 0 0 0 0 0 0 0 0 0 0 0 0 0 0 0 0 0 0 0 0 0 0 0 0 0 0 0 0 0 0 0 0 0 0 0 0 6 0 0 0 0 0 0 0 0 0 0 0 0 0 0 12 0 0 0 0 0 0 0 0 0 0 0 0 0 0 0 0 0 0 0 6 0 0 0 0 0 0 0 0 0 0 0 0.2974683544303797
0 0 0 0 0 0 0 0 0 0 0 0 0 0 0 1 0 0 0 0 0 0 0 0 0 0 0 0 0 0 0 0 0 0 0 0 0 0 0 0 0 0 0 0 0 0 0 0 0 0 0 0 0 0 0 0 0 0 0 0 0 0 0 0 0 0 0 0 0 0 0 2 0 0 0 0 0 0 0 0 0 0 0 0 0 0 0 0 0 0 0 0 0 0 0 0 0 1 0 0 0 0 0 0 0 0 0 0 0 0 0 0 0 0 0 0 0 0 0 0 0 0 0 0 0 0 0 0 0 0 0 0 0 0 1 0 0 0 0 0 0 0 0 0 0 0 0 0 0 0 0 0 0 0 0 0 0 0 0 0 0 0 0 0 0 0 0 0 0 0 0 0 0 0 0 0 0 0 0 0 0 0 0 0 0 0 0 0 0 0 0 0 15 0 0 0 1 0 0 0 0 0 0 0 0 0 0 0 0 0 0 0 0 0 0 0 0 0 0 0 0 0 0 0 0 0 0 0 0 0 0 0 0 0 0 0 0 0 0 0 0 0 0 0 0 0 0 0 0 0 0 0 0 0 0 0 0 0 0 0 0 0 0 1 0 0 0 0 0 0 0 0 0 0 0 0 0 0 0 0 0 0 0 0 0 0 0 0 0 0 0 0 0 0 0 0 0 0 0 0 0 0 0 0 0 0 0 0 0 0 0 0 0 0 0 0 0 0 0 0 0 0 0 0 0 0 0 0 0 0 0 0 0 42 0 0 0 0 0 0 0 0 0 0 0 0 0 0 0 0 0 0 0 0 0 0 0 0 0 0 0 0 0 0 0 0 0 0 0 0 0 0 0 0 0 0 0 0 0 0 0 0 0 0 0 0 0 0 0 0 0 0 0 0 0 0 0 0 0 0 0 0 0 0 0 0 0 0 0 0 1 0 0 0 0 0 0 0 0 0 0 0 0 0 0 0 0 0 0 0 0 0 0 0 0 0 0 0 0 0 0 0 0 2 0 0 0 0 0 0 0 0 0 0 0 0 0 0 0 0 0 0 0 0 0 0 0 0 0 0 0 0 0 0 0 0 0 0 0 0 0 0 0 0 0 0 0 0 0 0 0 0 0 0 0 0 0 20 0 0 0 0 0 0 0 0 0 0 0 0 0 0 0 0 0 0 0 0 3 0 0 0 0 0 0 0 0 0 0 0 0 0 0 0 0 0 0 13 0 0 0 0 0 1 0 0 0 0 0 0 0 65 24 5 0 0 0 0 0 0 0 0 0 0 0 0 0 0 0 0 0 0 0 0 0 0 0 0 0 0 0 0 0 0 0 0 0 0 0 1 0 0 0 0 0 0 0 0 0 0 0 0 0 0 0 0 0 0 0 0 0 0 0 0 0 0 0 0 0 0 0 0 0 0 0 0 0 0 0 0 0 0 0 0 0 0 0 0 0 0 0 0 0 0 0 0 0 0 0 0 0 0 0 0 0 0 0 0 0 0 0 0 0 0 0 0 0 0 0 0 0 0 0 0 0 0 0 0 0 0 0 0 0 0 0 0 0 0 0 0 0 0 0 0 0 0 0 0 0 0 0 0 0 0 0 0 0 0 0 0 0 0 0 0 0 0 0 0 0 0 0 0 0 0 0 0 0 0 0 0 0 0 0 0 0 0 0 0 0 0 0 0 0 6 0 0 0 0 0 0 0 0 0 0 0 0 0 0 12 0 0 0 0 0 0 0 0 0 0 0 0 0 0 0 0 0 0 0 6 0 0 0 0 0 0 0 0 0 0 0 0.28227848101265826
0 0 0 0 0 0 0 0 0 0 0 0 0 0 0 1 0 0 0 0 0 0 0 0 0 0 0 0 0 0 0 0 0 0 0 0 0 0 0 0 0 0 0 0 0 0 0 0 0 0 0 0 0 0 0 0 0 0 0 0 0 0 0 0 0 0 0 0 0 0 0 2 0 0 0 0 0 0 0 0 0 0 0 0 0 0 0 0 0 0 0 0 0 0 0 0 0 0 0 0 0 0 0 0 0 0 0 0 0 0 0 0 0 0 0 0 0 0 0 0 0 0 0 0 0 0 0 0 0 0 0 0 0 0 1 0 0 0 0 0 0 0 0 0 0 0 0 0 0 0 0 0 0 0 0 0 0 0 0 0 0 0 0 0 0 0 0 0 0 0 0 0 0 0 0 0 0 0 0 0 0 0 0 0 0 0 0 0 0 0 0 0 13 0 0 0 1 0 0 0 0 0 0 0 0 0 0 0 0 0 0 0 0 0 0 0 0 0 0 0 0 0 0 0 0 0 0 0 0 0 0 0 0 0 0 0 0 0 0 0 0 0 0 0 0 0 0 0 0 0 0 0 0 0 0 0 0 0 0 0 0 0 0 1 0 0 0 0 0 0 0 0 0 0 0 0 0 0 0 0 0 0 0 0 0 0 0 0 0 0 0 0 0 0 0 0 0 0 0 0 0 0 0 0 0 0 0 0 0 0 0 0 0 0 0 0 0 0 0 0 0 0 0 0 0 0 0 0 0 0 0 0 0 43 0 0 0 0 0 0 0 0 0 0 0 0 0 0 0 0 0 0 0 0 0 0 0 0 0 0 0 0 0 0 0 0 0 0 0 0 0 0 0 0 0 0 0 0 0 0 0 0 0 0 0 0 0 0 0 0 0 0 0 0 0 0 0 0 0 0 0 0 0 0 0 0 0 0 0 0 1 0 0 0 0 0 0 0 0 0 0 0 0 0 0 0 0 0 0 0 0 0 0 0 0 0 0 0 0 0 0 0 0 1 0 0 0 0 0 0 0 0 0 0 0 0 0 0 0 0 0 0 0 0 0 0 0 0 0 0 0 0 0 0 0 0 0 0 0 0 0 0 0 0 0 0 0 0 0 0 0 0 0 0 0 0 0 17 0 0 0 0 0 0 0 0 0 0 0 0 0 0 0 0 0 0 0 0 2 0 0 0 0 0 0 0 0 0 0 0 0 0 0 0 0 0 0 13 0 0 0 0 0 1 0 0 0 0 0 0 0 59 21 5 0 0 0 0 0 0 0 0 0 0 0 0 0 0 0 0 0 0 0 0 0 0 0 0 0 0 0 0 0 0 0 0 0 0 0 1 0 0 0 0 0 0 0 0 0 0 0 0 0 0 0 0 0 0 0 0 0 0 0 0 0 0 0 0 0 0 0 0 0 0 0 0 0 0 0 0 0 0 0 0 0 0 0 0 0 0 0 0 0 0 0 0 0 0 0 0 0 0 0 0 0 0 0 0 0 0 0 0 0 0 0 0 0 0 0 0 0 0 0 0 0 0 0 0 0 0 0 0 0 0 0 0 0 0 0 0 0 0 0 0 0 0 0 0 0 0 0 0 0 0 0 0 0 0 0 0 0 0 0 0 0 0 0 0 0 0 0 0 0 0 0 0 0 0 0 0 0 0 0 0 0 0 0 0 0 0 0 0 0 4 0 0 0 0 0 0 0 0 0 0 0 0 0 0 11 0 0 0 0 0 0 0 0 0 0 0 0 0 0 0 0 0 0 0 6 0 0 0 0 0 0 0 0 0 0 0 0.2582278481012658
0 0 0 0 0 0 0 0 0 0 0 0 0 0 0 1 0 0 0 0 0 0 0 0 0 0 0 0 0 0 0 0 0 0 0 0 0 0 0 0 0 0 0 0 0 0 0 0 0 0 0 0 0 0 0 0 0 0 0 0 0 0 0 0 0 0 0 0 0 0 0 1 0 0 0 0 0 0 0 0 0 0 0 0 0 0 0 0 0 0 0 0 0 0 0 0 0 0 0 0 0 0 0 0 0 0 0 0 0 0 0 0 0 0 0 0 0 0 0 0 0 0 0 0 0 0 0 0 0 0 0 0 0 0 1 0 0 0 0 0 0 0 0 0 0 0 0 0 0 0 0 0 0 0 0 0 0 0 0 0 0 0 0 0 0 0 0 0 0 0 0 0 0 0 0 0 0 0 0 0 0 0 0 0 0 0 0 0 0 0 0 0 10 0 0 0 1 0 0 0 0 0 0 0 0 0 0 0 0 0 0 0 0 0 0 0 0 0 0 0 0 0 0 0 0 0 0 0 0 0 0 0 0 0 0 0 0 0 0 0 0 0 0 0 0 0 0 0 0 0 0 0 0 0 0 0 0 0 0 0 0 0 0 1 0 0 0 0 0 0 0 0 0 0 0 0 0 0 0 0 0 0 0 0 0 0 0 0 0 0 0 0 0 0 0 0 0 0 0 0 0 0 0 0 0 0 0 0 0 0 0 0 0 0 0 0 0 0 0 0 0 0 0 0 0 0 0 0 0 0 0 0 0 40 0 0 0 0 0 0 0 0 0 0 0 0 0 0 0 0 0 0 0 0 0 0 0 0 0 0 0 0 0 0 0 0 0 0 0 0 0 0 0 0 0 0 0 0 0 0 0 0 0 0 0 0 0 0 0 0 0 0 0 0 0 0 0 0 0 0 0 0 0 0 0 0 0 0 0 0 1 0 0 0 0 0 0 0 0 0 0 0 0 0 0 0 0 0 0 0 0 0 0 0 0 0 0 0 0 0 0 0 0 1 0 0 0 0 0 0 0 0 0 0 0 0 0 0 0 0 0 0 0 0 0 0 0 0 0 0 0 0 0 0 0 0 0 0 0 0 0 0 0 0 0 0 0 0 0 0 0 0 0 0 0 0 0 17 0 0 0 0 0 0 0 0 0 0 0 0 0 0 0 0 0 0 0 0 2 0 0 0 0 0 0 0 0 0 0 0 0 0 0 0 0 0 0 11 0 0 0 0 0 1 0 0 0 0 0 0 0 54 18 5 0 0 0 0 0 0 0 0 0 0 0 0 0 0 0 0 0 0 0 0 0 0 0 0 0 0 0 0 0 0 0 0 0 0 0 1 0 0 0 0 0 0 0 0 0 0 0 0 0 0 0 0 0 0 0 0 0 0 0 0 0 0 0 0 0 0 0 0 0 0 0 0 0 0 0 0 0 0 0 0 0 0 0 0 0 0 0 0 0 0 0 0 0 0 0 0 0 0 0 0 0 0 0 0 0 0 0 0 0 0 0 0 0 0 0 0 0 0 0 0 0 0 0 0 0 0 0 0 0 0 0 0 0 0 0 0 0 0 0 0 0 0 0 0 0 0 0 0 0 0 0 0 0 0 0 0 0 0 0 0 0 0 0 0 0 0 0 0 0 0 0 0 0 0 0 0 0 0 0 0 0 0 0 0 0 0 0 0 0 3 0 0 0 0 0 0 0 0 0 0 0 0 0 0 8 0 0 0 0 0 0 0 0 0 0 0 0 0 0 0 0 0 0 0 6 0 0 0 0 0 0 0 0 0 0 0 0.23164556962025319
0 0 0 0 0 0 0 0 0 0 0 0 0 0 0 1 0 0 0 0 0 0 0 0 0 0 0 0 0 0 0 0 0 0 0 0 0 0 0 0 0 0 0 0 0 0 0 0 0 0 0 0 0 0 0 0 0 0 0 0 0 0 0 0 0 0 0 0 0 0 0 1 0 0 0 0 0 0 0 0 0 0 0 0 0 0 0 0 0 0 0 0 0 0 0 0 0 0 0 0 0 0 0 0 0 0 0 0 0 0 0 0 0 0 0 0 0 0 0 0 0 0 0 0 0 0 0 0 0 0 0 0 0 0 1 0 0 0 0 0 0 0 0 0 0 0 0 0 0 0 0 0 0 0 0 0 0 0 0 0 0 0 0 0 0 0 0 0 0 0 0 0 0 0 0 0 0 0 0 0 0 0 0 0 0 0 0 0 0 0 0 0 9 0 0 0 1 0 0 0 0 0 0 0 0 0 0 0 0 0 0 0 0 0 0 0 0 0 0 0 0 0 0 0 0 0 0 0 0 0 0 0 0 0 0 0 0 0 0 0 0 0 0 0 0 0 0 0 0 0 0 0 0 0 0 0 0 0 0 0 0 0 0 1 0 0 0 0 0 0 0 0 0 0 0 0 0 0 0 0 0 0 0 0 0 0 0 0 0 0 0 0 0 0 0 0 0 0 0 0 0 0 0 0 0 0 0 0 0 0 0 0 0 0 0 0 0 0 0 0 0 0 0 0 0 0 0 0 0 0 0 0 0 37 0 0 0 0 0 0 0 0 0 0 0 0 0 0 0 0 0 0 0 0 0 0 0 0 0 0 0 0 0 0 0 0 0 0 0 0 0 0 0 0 0 0 0 0 0 0 0 0 0 0 0 0 0 0 0 0 0 0 0 0 0 0 0 0 0 0 0 0 0 0 0 0 0 0 0 0 1 0 0 0 0 0 0 0 0 0 0 0 0 0 0 0 0 0 0 0 0 0 0 0 0 0 0 0 0 0 0 0 0 1 0 0 0 0 0 0 0 0 0 0 0 0 0 0 0 0 0 0 0 0 0 0 0 0 0 0 0 0 0 0 0 0 0 0 0 0 0 0 0 0 0 0 0 0 0 0 0 0 0 0 0 0 0 13 0 0 0 0 0 0 0 0 0 0 0 0 0 0 0 0 0 0 0 0 1 0 0 0 0 0 0 0 0 0 0 0 0 0 0 0 0 0 0 8 0 0 0 0 0 1 0 0 0 0 0 0 0 44 17 3 0 0 0 0 0 0 0 0 0 0 0 0 0 0 0 0 0 0 0 0 0 0 0 0 0 0 0 0 0 0 0 0 0 0 0 1 0 0 0 0 0 0 0 0 0 0 0 0 0 0 0 0 0 0 0 0 0 0 0 0 0 0 0 0 0 0 0 0 0 0 0 0 0 0 0 0 0 0 0 0 0 0 0 0 0 0 0 0 0 0 0 0 0 0 0 0 0 0 0 0 0 0 0 0 0 0 0 0 0 0 0 0 0 0 0 0 0 0 0 0 0 0 0 0 0 0 0 0 0 0 0 0 0 0 0 0 0 0 0 0 0 0 0 0 0 0 0 0 0 0 0 0 0 0 0 0 0 0 0 0 0 0 0 0 0 0 0 0 0 0 0 0 0 0 0 0 0 0 0 0 0 0 0 0 0 0 0 0 0 3 0 0 0 0 0 0 0 0 0 0 0 0 0 0 6 0 0 0 0 0 0 0 0 0 0 0 0 0 0 0 0 0 0 0 5 0 0 0 0 0 0 0 0 0 0 0 0.1962025316455696
0 0 0 0 0 0 0 0 0 0 0 0 0 0 0 1 0 0 0 0 0 0 0 0 0 0 0 0 0 0 0 0 0 0 0 0 0 0 0 0 0 0 0 0 0 0 0 0 0 0 0 0 0 0 0 0 0 0 0 0 0 0 0 0 0 0 0 0 0 0 0 1 0 0 0 0 0 0 0 0 0 0 0 0 0 0 0 0 0 0 0 0 0 0 0 0 0 0 0 0 0 0 0 0 0 0 0 0 0 0 0 0 0 0 0 0 0 0 0 0 0 0 0 0 0 0 0 0 0 0 0 0 0 0 1 0 0 0 0 0 0 0 0 0 0 0 0 0 0 0 0 0 0 0 0 0 0 0 0 0 0 0 0 0 0 0 0 0 0 0 0 0 0 0 0 0 0 0 0 0 0 0 0 0 0 0 0 0 0 0 0 0 7 0 0 0 1 0 0 0 0 0 0 0 0 0 0 0 0 0 0 0 0 0 0 0 0 0 0 0 0 0 0 0 0 0 0 0 0 0 0 0 0 0 0 0 0 0 0 0 0 0 0 0 0 0 0 0 0 0 0 0 0 0 0 0 0 0 0 0 0 0 0 1 0 0 0 0 0 0 0 0 0 0 0 0 0 0 0 0 0 0 0 0 0 0 0 0 0 0 0 0 0 0 0 0 0 0 0 0 0 0 0 0 0 0 0 0 0 0 0 0 0 0 0 0 0 0 0 0 0 0 0 0 0 0 0 0 0 0 0 0 0 33 0 0 0 0 0 0 0 0 0 0 0 0 0 0 0 0 0 0 0 0 0 0 0 0 0 0 0 0 0 0 0 0 0 0 0 0 0 0 0 0 0 0 0 0 0 0 0 0 0 0 0 0 0 0 0 0 0 0 0 0 0 0 0 0 0 0 0 0 0 0 0 0 0 0 0 0 1 0 0 0 0 0 0 0 0 0 0 0 0 0 0 0 0 0 0 0 0 0 0 0 0 0 0 0 0 0 0 0 0 1 0 0 0 0 0 0 0 0 0 0 0 0 0 0 0 0 0 0 0 0 0 0 0 0 0 0 0 0 0 0 0 0 0 0 0 0 0 0 0 0 0 0 0 0 0 0 0 0 0 0 0 0 0 12 0 0 0 0 0 0 0 0 0 0 0 0 0 0 0 0 0 0 0 0 1 0 0 0 0 0 0 0 0 0 0 0 0 0 0 0 0 0 0 8 0 0 0 0 0 1 0 0 0 0 0 0 0 41 15 3 0 0 0 0 0 0 0 0 0 0 0 0 0 0 0 0 0 0 0 0 0 0 0 0 0 0 0 0 0 0 0 0 0 0 0 0 0 0 0 0 0 0 0 0 0 0 0 0 0 0 0 0 0 0 0 0 0 0 0 0 0 0 0 0 0 0 0 0 0 0 0 0 0 0 0 0 0 0 0 0 0 0 0 0 0 0 0 0 0 0 0 0 0 0 0 0 0 0 0 0 0 0 0 0 0 0 0 0 0 0 0 0 0 0 0 0 0 0 0 0 0 0 0 0 0 0 0 0 0 0 0 0 0 0 0 0 0 0 0 0 0 0 0 0 0 0 0 0 0 0 0 0 0 0 0 0 0 0 0 0 0 0 0 0 0 0 0 0 0 0 0 0 0 0 0 0 0 0 0 0 0 0 0 0 0 0 0 0 0 3 0 0 0 0 0 0 0 0 0 0 0 0 0 0 6 0 0 0 0 0 0 0 0 0 0 0 0 0 0 0 0 0 0 0 5 0 0 0 0 0 0 0 0 0 0 0 0.17974683544303797
0 0 0 0 0 0 0 0 0 0 0 0 0 0 0 1 0 0 0 0 0 0 0 0 0 0 0 0 0 0 0 0 0 0 0 0 0 0 0 0 0 0 0 0 0 0 0 0 0 0 0 0 0 0 0 0 0 0 0 0 0 0 0 0 0 0 0 0 0 0 0 1 0 0 0 0 0 0 0 0 0 0 0 0 0 0 0 0 0 0 0 0 0 0 0 0 0 0 0 0 0 0 0 0 0 0 0 0 0 0 0 0 0 0 0 0 0 0 0 0 0 0 0 0 0 0 0 0 0 0 0 0 0 0 1 0 0 0 0 0 0 0 0 0 0 0 0 0 0 0 0 0 0 0 0 0 0 0 0 0 0 0 0 0 0 0 0 0 0 0 0 0 0 0 0 0 0 0 0 0 0 0 0 0 0 0 0 0 0 0 0 0 6 0 0 0 1 0 0 0 0 0 0 0 0 0 0 0 0 0 0 0 0 0 0 0 0 0 0 0 0 0 0 0 0 0 0 0 0 0 0 0 0 0 0 0 0 0 0 0 0 0 0 0 0 0 0 0 0 0 0 0 0 0 0 0 0 0 0 0 0 0 0 1 0 0 0 0 0 0 0 0 0 0 0 0 0 0 0 0 0 0 0 0 0 0 0 0 0 0 0 0 0 0 0 0 0 0 0 0 0 0 0 0 0 0 0 0 0 0 0 0 0 0 0 0 0 0 0 0 0 0 0 0 0 0 0 0 0 0 0 0 0 35 0 0 0 0 0 0 0 0 0 0 0 0 0 0 0 0 0 0 0 0 0 0 0 0 0 0 0 0 0 0 0 0 0 0 0 0 0 0 0 0 0 0 0 0 0 0 0 0 0 0 0 0 0 0 0 0 0 0 0 0 0 0 0 0 0 0 0 0 0 0 0 0 0 0 0 0 1 0 0 0 0 0 0 0 0 0 0 0 0 0 0 0 0 0 0 0 0 0 0 0 0 0 0 0 0 0 0 0 0 1 0 0 0 0 0 0 0 0 0 0 0 0 0 0 0 0 0 0 0 0 0 0 0 0 0 0 0 0 0 0 0 0 0 0 0 0 0 0 0 0 0 0 0 0 0 0 0 0 0 0 0 0 0 11 0 0 0 0 0 0 0 0 0 0 0 0 0 0 0 0 0 0 0 0 1 0 0 0 0 0 0 0 0 0 0 0 0 0 0 0 0 0 0 7 0 0 0 0 0 1 0 0 0 0 0 0 0 37 14 2 0 0 0 0 0 0 0 0 0 0 0 0 0 0 0 0 0 0 0 0 0 0 0 0 0 0 0 0 0 0 0 0 0 0 0 0 0 0 0 0 0 0 0 0 0 0 0 0 0 0 0 0 0 0 0 0 0 0 0 0 0 0 0 0 0 0 0 0 0 0 0 0 0 0 0 0 0 0 0 0 0 0 0 0 0 0 0 0 0 0 0 0 0 0 0 0 0 0 0 0 0 0 0 0 0 0 0 0 0 0 0 0 0 0 0 0 0 0 0 0 0 0 0 0 0 0 0 0 0 0 0 0 0 0 0 0 0 0 0 0 0 0 0 0 0 0 0 0 0 0 0 0 0 0 0 0 0 0 0 0 0 0 0 0 0 0 0 0 0 0 0 0 0 0 0 0 0 0 0 0 0 0 0 0 0 0 0 0 0 3 0 0 0 0 0 0 0 0 0 0 0 0 0 0 5 0 0 0 0 0 0 0 0 0 0 0 0 0 0 0 0 0 0 0 4 0 0 0 0 0 0 0 0 0 0 0 0.16835443037974685
0 0 0 0 0 0 0 0 0 0 0 0 0 0 0 1 0 0 0 0 0 0 0 0 0 0 0 0 0 0 0 0 0 0 0 0 0 0 0 0 0 0 0 0 0 0 0 0 0 0 0 0 0 0 0 0 0 0 0 0 0 0 0 0 0 0 0 0 0 0 0 1 0 0 0 0 0 0 0 0 0 0 0 0 0 0 0 0 0 0 0 0 0 0 0 0 0 0 0 0 0 0 0 0 0 0 0 0 0 0 0 0 0 0 0 0 0 0 0 0 0 0 0 0 0 0 0 0 0 0 0 0 0 0 1 0 0 0 0 0 0 0 0 0 0 0 0 0 0 0 0 0 0 0 0 0 0 0 0 0 0 0 0 0 0 0 0 0 0 0 0 0 0 0 0 0 0 0 0 0 0 0 0 0 0 0 0 0 0 0 0 0 5 0 0 0 1 0 0 0 0 0 0 0 0 0 0 0 0 0 0 0 0 0 0 0 0 0 0 0 0 0 0 0 0 0 0 0 0 0 0 0 0 0 0 0 0 0 0 0 0 0 0 0 0 0 0 0 0 0 0 0 0 0 0 0 0 0 0 0 0 0 0 1 0 0 0 0 0 0 0 0 0 0 0 0 0 0 0 0 0 0 0 0 0 0 0 0 0 0 0 0 0 0 0 0 0 0 0 0 0 0 0 0 0 0 0 0 0 0 0 0 0 0 0 0 0 0 0 0 0 0 0 0 0 0 0 0 0 0 0 0 0 30 0 0 0 0 0 0 0 0 0 0 0 0 0 0 0 0 0 0 0 0 0 0 0 0 0 0 0 0 0 0 0 0 0 0 0 0 0 0 0 0 0 0 0 0 0 0 0 0 0 0 0 0 0 0 0 0 0 0 0 0 0 0 0 0 0 0 0 0 0 0 0 0 0 0 0 0 1 0 0 0 0 0 0 0 0 0 0 0 0 0 0 0 0 0 0 0 0 0 0 0 0 0 0 0 0 0 0 0 0 1 0 0 0 0 0 0 0 0 0 0 0 0 0 0 0 0 0 0 0 0 0 0 0 0 0 0 0 0 0 0 0 0 0 0 0 0 0 0 0 0 0 0 0 0 0 0 0 0 0 0 0 0 0 10 0 0 0 0 0 0 0 0 0 0 0 0 0 0 0 0 0 0 0 0 1 0 0 0 0 0 0 0 0 0 0 0 0 0 0 0 0 0 0 7 0 0 0 0 0 0 0 0 0 0 0 0 0 36 11 2 0 0 0 0 0 0 0 0 0 0 0 0 0 0 0 0 0 0 0 0 0 0 0 0 0 0 0 0 0 0 0 0 0 0 0 0 0 0 0 0 0 0 0 0 0 0 0 0 0 0 0 0 0 0 0 0 0 0 0 0 0 0 0 0 0 0 0 0 0 0 0 0 0 0 0 0 0 0 0 0 0 0 0 0 0 0 0 0 0 0 0 0 0 0 0 0 0 0 0 0 0 0 0 0 0 0 0 0 0 0 0 0 0 0 0 0 0 0 0 0 0 0 0 0 0 0 0 0 0 0 0 0 0 0 0 0 0 0 0 0 0 0 0 0 0 0 0 0 0 0 0 0 0 0 0 0 0 0 0 0 0 0 0 0 0 0 0 0 0 0 0 0 0 0 0 0 0 0 0 0 0 0 0 0 0 0 0 0 0 2 0 0 0 0 0 0 0 0 0 0 0 0 0 0 3 0 0 0 0 0 0 0 0 0 0 0 0 0 0 0 0 0 0 0 4 0 0 0 0 0 0 0 0 0 0 0 0.14936708860759494
0 0 0 0 0 0 0 0 0 0 0 0 0 0 0 0 0 0 0 0 0 0 0 0 0 0 0 0 0 0 0 0 0 0 0 0 0 0 0 0 0 0 0 0 0 0 0 0 0 0 0 0 0 0 0 0 0 0 0 0 0 0 0 0 0 0 0 0 0 0 0 1 0 0 0 0 0 0 0 0 0 0 0 0 0 0 0 0 0 0 0 0 0 0 0 0 0 0 0 0 0 0 0 0 0 0 0 0 0 0 0 0 0 0 0 0 0 0 0 0 0 0 0 0 0 0 0 0 0 0 0 0 0 0 1 0 0 0 0 0 0 0 0 0 0 0 0 0 0 0 0 0 0 0 0 0 0 0 0 0 0 0 0 0 0 0 0 0 0 0 0 0 0 0 0 0 0 0 0 0 0 0 0 0 0 0 0 0 0 0 0 0 5 0 0 0 1 0 0 0 0 0 0 0 0 0 0 0 0 0 0 0 0 0 0 0 0 0 0 0 0 0 0 0 0 0 0 0 0 0 0 0 0 0 0 0 0 0 0 0 0 0 0 0 0 0 0 0 0 0 0 0 0 0 0 0 0 0 0 0 0 0 0 1 0 0 0 0 0 0 0 0 0 0 0 0 0 0 0 0 0 0 0 0 0 0 0 0 0 0 0 0 0 0 0 0 0 0 0 0 0 0 0 0 0 0 0 0 0 0 0 0 0 0 0 0 0 0 0 0 0 0 0 0 0 0 0 0 0 0 0 0 0 30 0 0 0 0 0 0 0 0 0 0 0 0 0 0 0 0 0 0 0 0 0 0 0 0 0 0 0 0 0 0 0 0 0 0 0 0 0 0 0 0 0 0 0 0 0 0 0 0 0 0 0 0 0 0 0 0 0 0 0 0 0 0 0 0 0 0 0 0 0 0 0 0 0 0 0 0 1 0 0 0 0 0 0 0 0 0 0 0 0 0 0 0 0 0 0 0 0 0 0 0 0 0 0 0 0 0 0 0 0 1 0 0 0 0 0 0 0 0 0 0 0 0 0 0 0 0 0 0 0 0 0 0 0 0 0 0 0 0 0 0 0 0 0 0 0 0 0 0 0 0 0 0 0 0 0 0 0 0 0 0 0 0 0 9 0 0 0 0 0 0 0 0 0 0 0 0 0 0 0 0 0 0 0 0 1 0 0 0 0 0 0 0 0 0 0 0 0 0 0 0 0 0 0 4 0 0 0 0 0 0 0 0 0 0 0 0 0 34 11 2 0 0 0 0 0 0 0 0 0 0 0 0 0 0 0 0 0 0 0 0 0 0 0 0 0 0 0 0 0 0 0 0 0 0 0 0 0 0 0 0 0 0 0 0 0 0 0 0 0 0 0 0 0 0 0 0 0 0 0 0 0 0 0 0 0 0 0 0 0 0 0 0 0 0 0 0 0 0 0 0 0 0 0 0 0 0 0 0 0 0 0 0 0 0 0 0 0 0 0 0 0 0 0 0 0 0 0 0 0 0 0 0 0 0 0 0 0 0 0 0 0 0 0 0 0 0 0 0 0 0 0 0 0 0 0 0 0 0 0 0 0 0 0 0 0 0 0 0 0 0 0 0 0 0 0 0 0 0 0 0 0 0 0 0 0 0 0 0 0 0 0 0 0 0 0 0 0 0 0 0 0 0 0 0 0 0 0 0 0 2 0 0 0 0 0 0 0 0 0 0 0 0 0 0 2 0 0 0 0 0 0 0 0 0 0 0 0 0 0 0 0 0 0 0 4 0 0 0 0 0 0 0 0 0 0 0 0.13924050632911393
0 0 0 0 0 0 0 0 0 0 0 0 0 0 0 0 0 0 0 0 0 0 0 0 0 0 0 0 0 0 0 0 0 0 0 0 0 0 0 0 0 0 0 0 0 0 0 0 0 0 0 0 0 0 0 0 0 0 0 0 0 0 0 0 0 0 0 0 0 0 0 1 0 0 0 0 0 0 0 0 0 0 0 0 0 0 0 0 0 0 0 0 0 0 0 0 0 0 0 0 0 0 0 0 0 0 0 0 0 0 0 0 0 0 0 0 0 0 0 0 0 0 0 0 0 0 0 0 0 0 0 0 0 0 1 0 0 0 0 0 0 0 0 0 0 0 0 0 0 0 0 0 0 0 0 0 0 0 0 0 0 0 0 0 0 0 0 0 0 0 0 0 0 0 0 0 0 0 0 0 0 0 0 0 0 0 0 0 0 0 0 0 4 0 0 0 1 0 0 0 0 0 0 0 0 0 0 0 0 0 0 0 0 0 0 0 0 0 0 0 0 0 0 0 0 0 0 0 0 0 0 0 0 0 0 0 0 0 0 0 0 0 0 0 0 0 0 0 0 0 0 0 0 0 0 0 0 0 0 0 0 0 0 0 0 0 0 0 0 0 0 0 0 0 0 0 0 0 0 0 0 0 0 0 0 0 0 0 0 0 0 0 0 0 0 0 0 0 0 0 0 0 0 0 0 0 0 0 0 0 0 0 0 0 0 0 0 0 0 0 0 0 0 0 0 0 0 0 0 0 0 0 0 28 0 0 0 0 0 0 0 0 0 0 0 0 0 0 0 0 0 0 0 0 0 0 0 0 0 0 0 0 0 0 0 0 0 0 0 0 0 0 0 0 0 0 0 0 0 0 0 0 0 0 0 0 0 0 0 0 0 0 0 0 0 0 0 0 0 0 0 0 0 0 0 0 0 0 0 0 1 0 0 0 0 0 0 0 0 0 0 0 0 0 0 0 0 0 0 0 0 0 0 0 0 0 0 0 0 0 0 0 0 1 0 0 0 0 0 0 0 0 0 0 0 0 0 0 0 0 0 0 0 0 0 0 0 0 0 0 0 0 0 0 0 0 0 0 0 0 0 0 0 0 0 0 0 0 0 0 0 0 0 0 0 0 0 9 0 0 0 0 0 0 0 0 0 0 0 0 0 0 0 0 0 0 0 0 1 0 0 0 0 0 0 0 0 0 0 0 0 0 0 0 0 0 0 3 0 0 0 0 0 0 0 0 0 0 0 0 0 33 9 2 0 0 0 0 0 0 0 0 0 0 0 0 0 0 0 0 0 0 0 0 0 0 0 0 0 0 0 0 0 0 0 0 0 0 0 0 0 0 0 0 0 0 0 0 0 0 0 0 0 0 0 0 0 0 0 0 0 0 0 0 0 0 0 0 0 0 0 0 0 0 0 0 0 0 0 0 0 0 0 0 0 0 0 0 0 0 0 0 0 0 0 0 0 0 0 0 0 0 0 0 0 0 0 0 0 0 0 0 0 0 0 0 0 0 0 0 0 0 0 0 0 0 0 0 0 0 0 0 0 0 0 0 0 0 0 0 0 0 0 0 0 0 0 0 0 0 0 0 0 0 0 0 0 0 0 0 0 0 0 0 0 0 0 0 0 0 0 0 0 0 0 0 0 0 0 0 0 0 0 0 0 0 0 0 0 0 0 0 0 2 0 0 0 0 0 0 0 0 0 0 0 0 0 0 1 0 0 0 0 0 0 0 0 0 0 0 0 0 0 0 0 0 0 0 4 0 0 0 0 0 0 0 0 0 0 0 0.12784810126582278
0 0 0 0 0 0 0 0 0 0 0 0 0 0 0 0 0 0 0 0 0 0 0 0 0 0 0 0 0 0 0 0 0 0 0 0 0 0 0 0 0 0 0 0 0 0 0 0 0 0 0 0 0 0 0 0 0 0 0 0 0 0 0 0 0 0 0 0 0 0 0 1 0 0 0 0 0 0 0 0 0 0 0 0 0 0 0 0 0 0 0 0 0 0 0 0 0 0 0 0 0 0 0 0 0 0 0 0 0 0 0 0 0 0 0 0 0 0 0 0 0 0 0 0 0 0 0 0 0 0 0 0 0 0 1 0 0 0 0 0 0 0 0 0 0 0 0 0 0 0 0 0 0 0 0 0 0 0 0 0 0 0 0 0 0 0 0 0 0 0 0 0 0 0 0 0 0 0 0 0 0 0 0 0 0 0 0 0 0 0 0 0 3 0 0 0 1 0 0 0 0 0 0 0 0 0 0 0 0 0 0 0 0 0 0 0 0 0 0 0 0 0 0 0 0 0 0 0 0 0 0 0 0 0 0 0 0 0 0 0 0 0 0 0 0 0 0 0 0 0 0 0 0 0 0 0 0 0 0 0 0 0 0 0 0 0 0 0 0 0 0 0 0 0 0 0 0 0 0 0 0 0 0 0 0 0 0 0 0 0 0 0 0 0 0 0 0 0 0 0 0 0 0 0 0 0 0 0 0 0 0 0 0 0 0 0 0 0 0 0 0 0 0 0 0 0 0 0 0 0 0 0 0 25 0 0 0 0 0 0 0 0 0 0 0 0 0 0 0 0 0 0 0 0 0 0 0 0 0 0 0 0 0 0 0 0 0 0 0 0 0 0 0 0 0 0 0 0 0 0 0 0 0 0 0 0 0 0 0 0 0 0 0 0 0 0 0 0 0 0 0 0 0 0 0 0 0 0 0 0 1 0 0 0 0 0 0 0 0 0 0 0 0 0 0 0 0 0 0 0 0 0 0 0 0 0 0 0 0 0 0 0 0 1 0 0 0 0 0 0 0 0 0 0 0 0 0 0 0 0 0 0 0 0 0 0 0 0 0 0 0 0 0 0 0 0 0 0 0 0 0 0 0 0 0 0 0 0 0 0 0 0 0 0 0 0 0 8 0 0 0 0 0 0 0 0 0 0 0 0 0 0 0 0 0 0 0 0 1 0 0 0 0 0 0 0 0 0 0 0 0 0 0 0 0 0 0 2 0 0 0 0 0 0 0 0 0 0 0 0 0 26 9 1 0 0 0 0 0 0 0 0 0 0 0 0 0 0 0 0 0 0 0 0 0 0 0 0 0 0 0 0 0 0 0 0 0 0 0 0 0 0 0 0 0 0 0 0 0 0 0 0 0 0 0 0 0 0 0 0 0 0 0 0 0 0 0 0 0 0 0 0 0 0 0 0 0 0 0 0 0 0 0 0 0 0 0 0 0 0 0 0 0 0 0 0 0 0 0 0 0 0 0 0 0 0 0 0 0 0 0 0 0 0 0 0 0 0 0 0 0 0 0 0 0 0 0 0 0 0 0 0 0 0 0 0 0 0 0 0 0 0 0 0 0 0 0 0 0 0 0 0 0 0 0 0 0 0 0 0 0 0 0 0 0 0 0 0 0 0 0 0 0 0 0 0 0 0 0 0 0 0 0 0 0 0 0 0 0 0 0 0 0 2 0 0 0 0 0 0 0 0 0 0 0 0 0 0 1 0 0 0 0 0 0 0 0 0 0 0 0 0 0 0 0 0 0 0 3 0 0 0 0 0 0 0 0 0 0 0 0.10886075949367089
0 0 0 0 0 0 0 0 0 0 0 0 0 0 0 0 0 0 0 0 0 0 0 0 0 0 0 0 0 0 0 0 0 0 0 0 0 0 0 0 0 0 0 0 0 0 0 0 0 0 0 0 0 0 0 0 0 0 0 0 0 0 0 0 0 0 0 0 0 0 0 1 0 0 0 0 0 0 0 0 0 0 0 0 0 0 0 0 0 0 0 0 0 0 0 0 0 0 0 0 0 0 0 0 0 0 0 0 0 0 0 0 0 0 0 0 0 0 0 0 0 0 0 0 0 0 0 0 0 0 0 0 0 0 1 0 0 0 0 0 0 0 0 0 0 0 0 0 0 0 0 0 0 0 0 0 0 0 0 0 0 0 0 0 0 0 0 0 0 0 0 0 0 0 0 0 0 0 0 0 0 0 0 0 0 0 0 0 0 0 0 0 3 0 0 0 1 0 0 0 0 0 0 0 0 0 0 0 0 0 0 0 0 0 0 0 0 0 0 0 0 0 0 0 0 0 0 0 0 0 0 0 0 0 0 0 0 0 0 0 0 0 0 0 0 0 0 0 0 0 0 0 0 0 0 0 0 0 0 0 0 0 0 0 0 0 0 0 0 0 0 0 0 0 0 0 0 0 0 0 0 0 0 0 0 0 0 0 0 0 0 0 0 0 0 0 0 0 0 0 0 0 0 0 0 0 0 0 0 0 0 0 0 0 0 0 0 0 0 0 0 0 0 0 0 0 0 0 0 0 0 0 0 21 0 0 0 0 0 0 0 0 0 0 0 0 0 0 0 0 0 0 0 0 0 0 0 0 0 0 0 0 0 0 0 0 0 0 0 0 0 0 0 0 0 0 0 0 0 0 0 0 0 0 0 0 0 0 0 0 0 0 0 0 0 0 0 0 0 0 0 0 0 0 0 0 0 0 0 0 1 0 0 0 0 0 0 0 0 0 0 0 0 0 0 0 0 0 0 0 0 0 0 0 0 0 0 0 0 0 0 0 0 1 0 0 0 0 0 0 0 0 0 0 0 0 0 0 0 0 0 0 0 0 0 0 0 0 0 0 0 0 0 0 0 0 0 0 0 0 0 0 0 0 0 0 0 0 0 0 0 0 0 0 0 0 0 8 0 0 0 0 0 0 0 0 0 0 0 0 0 0 0 0 0 0 0 0 0 0 0 0 0 0 0 0 0 0 0 0 0 0 0 0 0 0 0 1 0 0 0 0 0 0 0 0 0 0 0 0 0 25 10 1 0 0 0 0 0 0 0 0 0 0 0 0 0 0 0 0 0 0 0 0 0 0 0 0 0 0 0 0 0 0 0 0 0 0 0 0 0 0 0 0 0 0 0 0 0 0 0 0 0 0 0 0 0 0 0 0 0 0 0 0 0 0 0 0 0 0 0 0 0 0 0 0 0 0 0 0 0 0 0 0 0 0 0 0 0 0 0 0 0 0 0 0 0 0 0 0 0 0 0 0 0 0 0 0 0 0 0 0 0 0 0 0 0 0 0 0 0 0 0 0 0 0 0 0 0 0 0 0 0 0 0 0 0 0 0 0 0 0 0 0 0 0 0 0 0 0 0 0 0 0 0 0 0 0 0 0 0 0 0 0 0 0 0 0 0 0 0 0 0 0 0 0 0 0 0 0 0 0 0 0 0 0 0 0 0 0 0 0 0 2 0 0 0 0 0 0 0 0 0 0 0 0 0 0 0 0 0 0 0 0 0 0 0 0 0 0 0 0 0 0 0 0 0 0 3 0 0 0 0 0 0 0 0 0 0 0 0.1
0 0 0 0 0 0 0 0 0 0 0 0 0 0 0 0 0 0 0 0 0 0 0 0 0 0 0 0 0 0 0 0 0 0 0 0 0 0 0 0 0 0 0 0 0 0 0 0 0 0 0 0 0 0 0 0 0 0 0 0 0 0 0 0 0 0 0 0 0 0 0 1 0 0 0 0 0 0 0 0 0 0 0 0 0 0 0 0 0 0 0 0 0 0 0 0 0 0 0 0 0 0 0 0 0 0 0 0 0 0 0 0 0 0 0 0 0 0 0 0 0 0 0 0 0 0 0 0 0 0 0 0 0 0 1 0 0 0 0 0 0 0 0 0 0 0 0 0 0 0 0 0 0 0 0 0 0 0 0 0 0 0 0 0 0 0 0 0 0 0 0 0 0 0 0 0 0 0 0 0 0 0 0 0 0 0 0 0 0 0 0 0 3 0 0 0 1 0 0 0 0 0 0 0 0 0 0 0 0 0 0 0 0 0 0 0 0 0 0 0 0 0 0 0 0 0 0 0 0 0 0 0 0 0 0 0 0 0 0 0 0 0 0 0 0 0 0 0 0 0 0 0 0 0 0 0 0 0 0 0 0 0 0 0 0 0 0 0 0 0 0 0 0 0 0 0 0 0 0 0 0 0 0 0 0 0 0 0 0 0 0 0 0 0 0 0 0 0 0 0 0 0 0 0 0 0 0 0 0 0 0 0 0 0 0 0 0 0 0 0 0 0 0 0 0 0 0 0 0 0 0 0 0 22 0 0 0 0 0 0 0 0 0 0 0 0 0 0 0 0 0 0 0 0 0 0 0 0 0 0 0 0 0 0 0 0 0 0 0 0 0 0 0 0 0 0 0 0 0 0 0 0 0 0 0 0 0 0 0 0 0 0 0 0 0 0 0 0 0 0 0 0 0 0 0 0 0 0 0 0 0 0 0 0 0 0 0 0 0 0 0 0 0 0 0 0 0 0 0 0 0 0 0 0 0 0 0 0 0 0 0 0 0 1 0 0 0 0 0 0 0 0 0 0 0 0 0 0 0 0 0 0 0 0 0 0 0 0 0 0 0 0 0 0 0 0 0 0 0 0 0 0 0 0 0 0 0 0 0 0 0 0 0 0 0 0 0 8 0 0 0 0 0 0 0 0 0 0 0 0 0 0 0 0 0 0 0 0 0 0 0 0 0 0 0 0 0 0 0 0 0 0 0 0 0 0 0 1 0 0 0 0 0 0 0 0 0 0 0 0 0 21 6 0 0 0 0 0 0 0 0 0 0 0 0 0 0 0 0 0 0 0 0 0 0 0 0 0 0 0 0 0 0 0 0 0 0 0 0 0 0 0 0 0 0 0 0 0 0 0 0 0 0 0 0 0 0 0 0 0 0 0 0 0 0 0 0 0 0 0 0 0 0 0 0 0 0 0 0 0 0 0 0 0 0 0 0 0 0 0 0 0 0 0 0 0 0 0 0 0 0 0 0 0 0 0 0 0 0 0 0 0 0 0 0 0 0 0 0 0 0 0 0 0 0 0 0 0 0 0 0 0 0 0 0 0 0 0 0 0 0 0 0 0 0 0 0 0 0 0 0 0 0 0 0 0 0 0 0 0 0 0 0 0 0 0 0 0 0 0 0 0 0 0 0 0 0 0 0 0 0 0 0 0 0 0 0 0 0 0 0 0 0 1 0 0 0 0 0 0 0 0 0 0 0 0 0 0 0 0 0 0 0 0 0 0 0 0 0 0 0 0 0 0 0 0 0 0 2 0 0 0 0 0 0 0 0 0 0 0 0.08607594936708861
0 0 0 0 0 0 0 0 0 0 0 0 0 0 0 0 0 0 0 0 0 0 0 0 0 0 0 0 0 0 0 0 0 0 0 0 0 0 0 0 0 0 0 0 0 0 0 0 0 0 0 0 0 0 0 0 0 0 0 0 0 0 0 0 0 0 0 0 0 0 0 1 0 0 0 0 0 0 0 0 0 0 0 0 0 0 0 0 0 0 0 0 0 0 0 0 0 0 0 0 0 0 0 0 0 0 0 0 0 0 0 0 0 0 0 0 0 0 0 0 0 0 0 0 0 0 0 0 0 0 0 0 0 0 1 0 0 0 0 0 0 0 0 0 0 0 0 0 0 0 0 0 0 0 0 0 0 0 0 0 0 0 0 0 0 0 0 0 0 0 0 0 0 0 0 0 0 0 0 0 0 0 0 0 0 0 0 0 0 0 0 0 2 0 0 0 1 0 0 0 0 0 0 0 0 0 0 0 0 0 0 0 0 0 0 0 0 0 0 0 0 0 0 0 0 0 0 0 0 0 0 0 0 0 0 0 0 0 0 0 0 0 0 0 0 0 0 0 0 0 0 0 0 0 0 0 0 0 0 0 0 0 0 0 0 0 0 0 0 0 0 0 0 0 0 0 0 0 0 0 0 0 0 0 0 0 0 0 0 0 0 0 0 0 0 0 0 0 0 0 0 0 0 0 0 0 0 0 0 0 0 0 0 0 0 0 0 0 0 0 0 0 0 0 0 0 0 0 0 0 0 0 0 18 0 0 0 0 0 0 0 0 0 0 0 0 0 0 0 0 0 0 0 0 0 0 0 0 0 0 0 0 0 0 0 0 0 0 0 0 0 0 0 0 0 0 0 0 0 0 0 0 0 0 0 0 0 0 0 0 0 0 0 0 0 0 0 0 0 0 0 0 0 0 0 0 0 0 0 0 0 0 0 0 0 0 0 0 0 0 0 0 0 0 0 0 0 0 0 0 0 0 0 0 0 0 0 0 0 0 0 0 0 0 0 0 0 0 0 0 0 0 0 0 0 0 0 0 0 0 0 0 0 0 0 0 0 0 0 0 0 0 0 0 0 0 0 0 0 0 0 0 0 0 0 0 0 0 0 0 0 0 0 0 0 0 0 9 0 0 0 0 0 0 0 0 0 0 0 0 0 0 0 0 0 0 0 0 0 0 0 0 0 0 0 0 0 0 0 0 0 0 0 0 0 0 0 0 0 0 0 0 0 0 0 0 0 0 0 0 0 16 5 0 0 0 0 0 0 0 0 0 0 0 0 0 0 0 0 0 0 0 0 0 0 0 0 0 0 0 0 0 0 0 0 0 0 0 0 0 0 0 0 0 0 0 0 0 0 0 0 0 0 0 0 0 0 0 0 0 0 0 0 0 0 0 0 0 0 0 0 0 0 0 0 0 0 0 0 0 0 0 0 0 0 0 0 0 0 0 0 0 0 0 0 0 0 0 0 0 0 0 0 0 0 0 0 0 0 0 0 0 0 0 0 0 0 0 0 0 0 0 0 0 0 0 0 0 0 0 0 0 0 0 0 0 0 0 0 0 0 0 0 0 0 0 0 0 0 0 0 0 0 0 0 0 0 0 0 0 0 0 0 0 0 0 0 0 0 0 0 0 0 0 0 0 0 0 0 0 0 0 0 0 0 0 0 0 0 0 0 0 0 1 0 0 0 0 0 0 0 0 0 0 0 0 0 0 0 0 0 0 0 0 0 0 0 0 0 0 0 0 0 0 0 0 0 0 2 0 0 0 0 0 0 0 0 0 0 0 0.07088607594936709
0 0 0 0 0 0 0 0 0 0 0 0 0 0 0 0 0 0 0 0 0 0 0 0 0 0 0 0 0 0 0 0 0 0 0 0 0 0 0 0 0 0 0 0 0 0 0 0 0 0 0 0 0 0 0 0 0 0 0 0 0 0 0 0 0 0 0 0 0 0 0 1 0 0 0 0 0 0 0 0 0 0 0 0 0 0 0 0 0 0 0 0 0 0 0 0 0 0 0 0 0 0 0 0 0 0 0 0 0 0 0 0 0 0 0 0 0 0 0 0 0 0 0 0 0 0 0 0 0 0 0 0 0 0 1 0 0 0 0 0 0 0 0 0 0 0 0 0 0 0 0 0 0 0 0 0 0 0 0 0 0 0 0 0 0 0 0 0 0 0 0 0 0 0 0 0 0 0 0 0 0 0 0 0 0 0 0 0 0 0 0 0 2 0 0 0 1 0 0 0 0 0 0 0 0 0 0 0 0 0 0 0 0 0 0 0 0 0 0 0 0 0 0 0 0 0 0 0 0 0 0 0 0 0 0 0 0 0 0 0 0 0 0 0 0 0 0 0 0 0 0 0 0 0 0 0 0 0 0 0 0 0 0 0 0 0 0 0 0 0 0 0 0 0 0 0 0 0 0 0 0 0 0 0 0 0 0 0 0 0 0 0 0 0 0 0 0 0 0 0 0 0 0 0 0 0 0 0 0 0 0 0 0 0 0 0 0 0 0 0 0 0 0 0 0 0 0 0 0 0 0 0 0 15 0 0 0 0 0 0 0 0 0 0 0 0 0 0 0 0 0 0 0 0 0 0 0 0 0 0 0 0 0 0 0 0 0 0 0 0 0 0 0 0 0 0 0 0 0 0 0 0 0 0 0 0 0 0 0 0 0 0 0 0 0 0 0 0 0 0 0 0 0 0 0 0 0 0 0 0 0 0 0 0 0 0 0 0 0 0 0 0 0 0 0 0 0 0 0 0 0 0 0 0 0 0 0 0 0 0 0 0 0 0 0 0 0 0 0 0 0 0 0 0 0 0 0 0 0 0 0 0 0 0 0 0 0 0 0 0 0 0 0 0 0 0 0 0 0 0 0 0 0 0 0 0 0 0 0 0 0 0 0 0 0 0 0 10 0 0 0 0 0 0 0 0 0 0 0 0 0 0 0 0 0 0 0 0 0 0 0 0 0 0 0 0 0 0 0 0 0 0 0 0 0 0 0 0 0 0 0 0 0 0 0 0 0 0 0 0 0 13 6 0 0 0 0 0 0 0 0 0 0 0 0 0 0 0 0 0 0 0 0 0 0 0 0 0 0 0 0 0 0 0 0 0 0 0 0 0 0 0 0 0 0 0 0 0 0 0 0 0 0 0 0 0 0 0 0 0 0 0 0 0 0 0 0 0 0 0 0 0 0 0 0 0 0 0 0 0 0 0 0 0 0 0 0 0 0 0 0 0 0 0 0 0 0 0 0 0 0 0 0 0 0 0 0 0 0 0 0 0 0 0 0 0 0 0 0 0 0 0 0 0 0 0 0 0 0 0 0 0 0 0 0 0 0 0 0 0 0 0 0 0 0 0 0 0 0 0 0 0 0 0 0 0 0 0 0 0 0 0 0 0 0 0 0 0 0 0 0 0 0 0 0 0 0 0 0 0 0 0 0 0 0 0 0 0 0 0 0 0 0 1 0 0 0 0 0 0 0 0 0 0 0 0 0 0 0 0 0 0 0 0 0 0 0 0 0 0 0 0 0 0 0 0 0 0 1 0 0 0 0 0 0 0 0 0 0 0 0.06455696202531645
0 0 0 0 0 0 0 0 0 0 0 0 0 0 0 0 0 0 0 0 0 0 0 0 0 0 0 0 0 0 0 0 0 0 0 0 0 0 0 0 0 0 0 0 0 0 0 0 0 0 0 0 0 0 0 0 0 0 0 0 0 0 0 0 0 0 0 0 0 0 0 1 0 0 0 0 0 0 0 0 0 0 0 0 0 0 0 0 0 0 0 0 0 0 0 0 0 0 0 0 0 0 0 0 0 0 0 0 0 0 0 0 0 0 0 0 0 0 0 0 0 0 0 0 0 0 0 0 0 0 0 0 0 0 1 0 0 0 0 0 0 0 0 0 0 0 0 0 0 0 0 0 0 0 0 0 0 0 0 0 0 0 0 0 0 0 0 0 0 0 0 0 0 0 0 0 0 0 0 0 0 0 0 0 0 0 0 0 0 0 0 0 1 0 0 0 1 0 0 0 0 0 0 0 0 0 0 0 0 0 0 0 0 0 0 0 0 0 0 0 0 0 0 0 0 0 0 0 0 0 0 0 0 0 0 0 0 0 0 0 0 0 0 0 0 0 0 0 0 0 0 0 0 0 0 0 0 0 0 0 0 0 0 0 0 0 0 0 0 0 0 0 0 0 0 0 0 0 0 0 0 0 0 0 0 0 0 0 0 0 0 0 0 0 0 0 0 0 0 0 0 0 0 0 0 0 0 0 0 0 0 0 0 0 0 0 0 0 0 0 0 0 0 0 0 0 0 0 0 0 0 0 0 13 0 0 0 0 0 0 0 0 0 0 0 0 0 0 0 0 0 0 0 0 0 0 0 0 0 0 0 0 0 0 0 0 0 0 0 0 0 0 0 0 0 0 0 0 0 0 0 0 0 0 0 0 0 0 0 0 0 0 0 0 0 0 0 0 0 0 0 0 0 0 0 0 0 0 0 0 0 0 0 0 0 0 0 0 0 0 0 0 0 0 0 0 0 0 0 0 0 0 0 0 0 0 0 0 0 0 0 0 0 0 0 0 0 0 0 0 0 0 0 0 0 0 0 0 0 0 0 0 0 0 0 0 0 0 0 0 0 0 0 0 0 0 0 0 0 0 0 0 0 0 0 0 0 0 0 0 0 0 0 0 0 0 0 10 0 0 0 0 0 0 0 0 0 0 0 0 0 0 0 0 0 0 0 0 0 0 0 0 0 0 0 0 0 0 0 0 0 0 0 0 0 0 0 0 0 0 0 0 0 0 0 0 0 0 0 0 0 11 6 0 0 0 0 0 0 0 0 0 0 0 0 0 0 0 0 0 0 0 0 0 0 0 0 0 0 0 0 0 0 0 0 0 0 0 0 0 0 0 0 0 0 0 0 0 0 0 0 0 0 0 0 0 0 0 0 0 0 0 0 0 0 0 0 0 0 0 0 0 0 0 0 0 0 0 0 0 0 0 0 0 0 0 0 0 0 0 0 0 0 0 0 0 0 0 0 0 0 0 0 0 0 0 0 0 0 0 0 0 0 0 0 0 0 0 0 0 0 0 0 0 0 0 0 0 0 0 0 0 0 0 0 0 0 0 0 0 0 0 0 0 0 0 0 0 0 0 0 0 0 0 0 0 0 0 0 0 0 0 0 0 0 0 0 0 0 0 0 0 0 0 0 0 0 0 0 0 0 0 0 0 0 0 0 0 0 0 0 0 0 1 0 0 0 0 0 0 0 0 0 0 0 0 0 0 0 0 0 0 0 0 0 0 0 0 0 0 0 0 0 0 0 0 0 0 1 0 0 0 0 0 0 0 0 0 0 0 0.05822784810126582
0 0 0 0 0 0 0 0 0 0 0 0 0 0 0 0 0 0 0 0 0 0 0 0 0 0 0 0 0 0 0 0 0 0 0 0 0 0 0 0 0 0 0 0 0 0 0 0 0 0 0 0 0 0 0 0 0 0 0 0 0 0 0 0 0 0 0 0 0 0 0 1 0 0 0 0 0 0 0 0 0 0 0 0 0 0 0 0 0 0 0 0 0 0 0 0 0 0 0 0 0 0 0 0 0 0 0 0 0 0 0 0 0 0 0 0 0 0 0 0 0 0 0 0 0 0 0 0 0 0 0 0 0 0 1 0 0 0 0 0 0 0 0 0 0 0 0 0 0 0 0 0 0 0 0 0 0 0 0 0 0 0 0 0 0 0 0 0 0 0 0 0 0 0 0 0 0 0 0 0 0 0 0 0 0 0 0 0 0 0 0 0 1 0 0 0 1 0 0 0 0 0 0 0 0 0 0 0 0 0 0 0 0 0 0 0 0 0 0 0 0 0 0 0 0 0 0 0 0 0 0 0 0 0 0 0 0 0 0 0 0 0 0 0 0 0 0 0 0 0 0 0 0 0 0 0 0 0 0 0 0 0 0 0 0 0 0 0 0 0 0 0 0 0 0 0 0 0 0 0 0 0 0 0 0 0 0 0 0 0 0 0 0 0 0 0 0 0 0 0 0 0 0 0 0 0 0 0 0 0 0 0 0 0 0 0 0 0 0 0 0 0 0 0 0 0 0 0 0 0 0 0 0 13 0 0 0 0 0 0 0 0 0 0 0 0 0 0 0 0 0 0 0 0 0 0 0 0 0 0 0 0 0 0 0 0 0 0 0 0 0 0 0 0 0 0 0 0 0 0 0 0 0 0 0 0 0 0 0 0 0 0 0 0 0 0 0 0 0 0 0 0 0 0 0 0 0 0 0 0 0 0 0 0 0 0 0 0 0 0 0 0 0 0 0 0 0 0 0 0 0 0 0 0 0 0 0 0 0 0 0 0 0 0 0 0 0 0 0 0 0 0 0 0 0 0 0 0 0 0 0 0 0 0 0 0 0 0 0 0 0 0 0 0 0 0 0 0 0 0 0 0 0 0 0 0 0 0 0 0 0 0 0 0 0 0 0 7 0 0 0 0 0 0 0 0 0 0 0 0 0 0 0 0 0 0 0 0 0 0 0 0 0 0 0 0 0 0 0 0 0 0 0 0 0 0 0 0 0 0 0 0 0 0 0 0 0 0 0 0 0 11 5 0 0 0 0 0 0 0 0 0 0 0 0 0 0 0 0 0 0 0 0 0 0 0 0 0 0 0 0 0 0 0 0 0 0 0 0 0 0 0 0 0 0 0 0 0 0 0 0 0 0 0 0 0 0 0 0 0 0 0 0 0 0 0 0 0 0 0 0 0 0 0 0 0 0 0 0 0 0 0 0 0 0 0 0 0 0 0 0 0 0 0 0 0 0 0 0 0 0 0 0 0 0 0 0 0 0 0 0 0 0 0 0 0 0 0 0 0 0 0 0 0 0 0 0 0 0 0 0 0 0 0 0 0 0 0 0 0 0 0 0 0 0 0 0 0 0 0 0 0 0 0 0 0 0 0 0 0 0 0 0 0 0 0 0 0 0 0 0 0 0 0 0 0 0 0 0 0 0 0 0 0 0 0 0 0 0 0 0 0 0 1 0 0 0 0 0 0 0 0 0 0 0 0 0 0 0 0 0 0 0 0 0 0 0 0 0 0 0 0 0 0 0 0 0 0 0 0 0 0 0 0 0 0 0 0 0 0 0.05189873417721519
0 0 0 0 0 0 0 0 0 0 0 0 0 0 0 0 0 0 0 0 0 0 0 0 0 0 0 0 0 0 0 0 0 0 0 0 0 0 0 0 0 0 0 0 0 0 0 0 0 0 0 0 0 0 0 0 0 0 0 0 0 0 0 0 0 0 0 0 0 0 0 1 0 0 0 0 0 0 0 0 0 0 0 0 0 0 0 0 0 0 0 0 0 0 0 0 0 0 0 0 0 0 0 0 0 0 0 0 0 0 0 0 0 0 0 0 0 0 0 0 0 0 0 0 0 0 0 0 0 0 0 0 0 0 1 0 0 0 0 0 0 0 0 0 0 0 0 0 0 0 0 0 0 0 0 0 0 0 0 0 0 0 0 0 0 0 0 0 0 0 0 0 0 0 0 0 0 0 0 0 0 0 0 0 0 0 0 0 0 0 0 0 1 0 0 0 1 0 0 0 0 0 0 0 0 0 0 0 0 0 0 0 0 0 0 0 0 0 0 0 0 0 0 0 0 0 0 0 0 0 0 0 0 0 0 0 0 0 0 0 0 0 0 0 0 0 0 0 0 0 0 0 0 0 0 0 0 0 0 0 0 0 0 0 0 0 0 0 0 0 0 0 0 0 0 0 0 0 0 0 0 0 0 0 0 0 0 0 0 0 0 0 0 0 0 0 0 0 0 0 0 0 0 0 0 0 0 0 0 0 0 0 0 0 0 0 0 0 0 0 0 0 0 0 0 0 0 0 0 0 0 0 0 11 0 0 0 0 0 0 0 0 0 0 0 0 0 0 0 0 0 0 0 0 0 0 0 0 0 0 0 0 0 0 0 0 0 0 0 0 0 0 0 0 0 0 0 0 0 0 0 0 0 0 0 0 0 0 0 0 0 0 0 0 0 0 0 0 0 0 0 0 0 0 0 0 0 0 0 0 0 0 0 0 0 0 0 0 0 0 0 0 0 0 0 0 0 0 0 0 0 0 0 0 0 0 0 0 0 0 0 0 0 0 0 0 0 0 0 0 0 0 0 0 0 0 0 0 0 0 0 0 0 0 0 0 0 0 0 0 0 0 0 0 0 0 0 0 0 0 0 0 0 0 0 0 0 0 0 0 0 0 0 0 0 0 0 6 0 0 0 0 0 0 0 0 0 0 0 0 0 0 0 0 0 0 0 0 0 0 0 0 0 0 0 0 0 0 0 0 0 0 0 0 0 0 0 0 0 0 0 0 0 0 0 0 0 0 0 0 0 10 5 0 0 0 0 0 0 0 0 0 0 0 0 0 0 0 0 0 0 0 0 0 0 0 0 0 0 0 0 0 0 0 0 0 0 0 0 0 0 0 0 0 0 0 0 0 0 0 0 0 0 0 0 0 0 0 0 0 0 0 0 0 0 0 0 0 0 0 0 0 0 0 0 0 0 0 0 0 0 0 0 0 0 0 0 0 0 0 0 0 0 0 0 0 0 0 0 0 0 0 0 0 0 0 0 0 0 0 0 0 0 0 0 0 0 0 0 0 0 0 0 0 0 0 0 0 0 0 0 0 0 0 0 0 0 0 0 0 0 0 0 0 0 0 0 0 0 0 0 0 0 0 0 0 0 0 0 0 0 0 0 0 0 0 0 0 0 0 0 0 0 0 0 0 0 0 0 0 0 0 0 0 0 0 0 0 0 0 0 0 0 1 0 0 0 0 0 0 0 0 0 0 0 0 0 0 0 0 0 0 0 0 0 0 0 0 0 0 0 0 0 0 0 0 0 0 0 0 0 0 0 0 0 0 0 0 0 0 0.04683544303797468
0 0 0 0 0 0 0 0 0 0 0 0 0 0 0 0 0 0 0 0 0 0 0 0 0 0 0 0 0 0 0 0 0 0 0 0 0 0 0 0 0 0 0 0 0 0 0 0 0 0 0 0 0 0 0 0 0 0 0 0 0 0 0 0 0 0 0 0 0 0 0 1 0 0 0 0 0 0 0 0 0 0 0 0 0 0 0 0 0 0 0 0 0 0 0 0 0 0 0 0 0 0 0 0 0 0 0 0 0 0 0 0 0 0 0 0 0 0 0 0 0 0 0 0 0 0 0 0 0 0 0 0 0 0 1 0 0 0 0 0 0 0 0 0 0 0 0 0 0 0 0 0 0 0 0 0 0 0 0 0 0 0 0 0 0 0 0 0 0 0 0 0 0 0 0 0 0 0 0 0 0 0 0 0 0 0 0 0 0 0 0 0 1 0 0 0 1 0 0 0 0 0 0 0 0 0 0 0 0 0 0 0 0 0 0 0 0 0 0 0 0 0 0 0 0 0 0 0 0 0 0 0 0 0 0 0 0 0 0 0 0 0 0 0 0 0 0 0 0 0 0 0 0 0 0 0 0 0 0 0 0 0 0 0 0 0 0 0 0 0 0 0 0 0 0 0 0 0 0 0 0 0 0 0 0 0 0 0 0 0 0 0 0 0 0 0 0 0 0 0 0 0 0 0 0 0 0 0 0 0 0 0 0 0 0 0 0 0 0 0 0 0 0 0 0 0 0 0 0 0 0 0 0 9 0 0 0 0 0 0 0 0 0 0 0 0 0 0 0 0 0 0 0 0 0 0 0 0 0 0 0 0 0 0 0 0 0 0 0 0 0 0 0 0 0 0 0 0 0 0 0 0 0 0 0 0 0 0 0 0 0 0 0 0 0 0 0 0 0 0 0 0 0 0 0 0 0 0 0 0 0 0 0 0 0 0 0 0 0 0 0 0 0 0 0 0 0 0 0 0 0 0 0 0 0 0 0 0 0 0 0 0 0 0 0 0 0 0 0 0 0 0 0 0 0 0 0 0 0 0 0 0 0 0 0 0 0 0 0 0 0 0 0 0 0 0 0 0 0 0 0 0 0 0 0 0 0 0 0 0 0 0 0 0 0 0 0 4 0 0 0 0 0 0 0 0 0 0 0 0 0 0 0 0 0 0 0 0 0 0 0 0 0 0 0 0 0 0 0 0 0 0 0 0 0 0 0 0 0 0 0 0 0 0 0 0 0 0 0 0 0 9 4 0 0 0 0 0 0 0 0 0 0 0 0 0 0 0 0 0 0 0 0 0 0 0 0 0 0 0 0 0 0 0 0 0 0 0 0 0 0 0 0 0 0 0 0 0 0 0 0 0 0 0 0 0 0 0 0 0 0 0 0 0 0 0 0 0 0 0 0 0 0 0 0 0 0 0 0 0 0 0 0 0 0 0 0 0 0 0 0 0 0 0 0 0 0 0 0 0 0 0 0 0 0 0 0 0 0 0 0 0 0 0 0 0 0 0 0 0 0 0 0 0 0 0 0 0 0 0 0 0 0 0 0 0 0 0 0 0 0 0 0 0 0 0 0 0 0 0 0 0 0 0 0 0 0 0 0 0 0 0 0 0 0 0 0 0 0 0 0 0 0 0 0 0 0 0 0 0 0 0 0 0 0 0 0 0 0 0 0 0 0 1 0 0 0 0 0 0 0 0 0 0 0 0 0 0 0 0 0 0 0 0 0 0 0 0 0 0 0 0 0 0 0 0 0 0 0 0 0 0 0 0 0 0 0 0 0 0 0.039240506329113928
0 0 0 0 0 0 0 0 0 0 0 0 0 0 0 0 0 0 0 0 0 0 0 0 0 0 0 0 0 0 0 0 0 0 0 0 0 0 0 0 0 0 0 0 0 0 0 0 0 0 0 0 0 0 0 0 0 0 0 0 0 0 0 0 0 0 0 0 0 0 0 1 0 0 0 0 0 0 0 0 0 0 0 0 0 0 0 0 0 0 0 0 0 0 0 0 0 0 0 0 0 0 0 0 0 0 0 0 0 0 0 0 0 0 0 0 0 0 0 0 0 0 0 0 0 0 0 0 0 0 0 0 0 0 1 0 0 0 0 0 0 0 0 0 0 0 0 0 0 0 0 0 0 0 0 0 0 0 0 0 0 0 0 0 0 0 0 0 0 0 0 0 0 0 0 0 0 0 0 0 0 0 0 0 0 0 0 0 0 0 0 0 1 0 0 0 1 0 0 0 0 0 0 0 0 0 0 0 0 0 0 0 0 0 0 0 0 0 0 0 0 0 0 0 0 0 0 0 0 0 0 0 0 0 0 0 0 0 0 0 0 0 0 0 0 0 0 0 0 0 0 0 0 0 0 0 0 0 0 0 0 0 0 0 0 0 0 0 0 0 0 0 0 0 0 0 0 0 0 0 0 0 0 0 0 0 0 0 0 0 0 0 0 0 0 0 0 0 0 0 0 0 0 0 0 0 0 0 0 0 0 0 0 0 0 0 0 0 0 0 0 0 0 0 0 0 0 0 0 0 0 0 0 9 0 0 0 0 0 0 0 0 0 0 0 0 0 0 0 0 0 0 0 0 0 0 0 0 0 0 0 0 0 0 0 0 0 0 0 0 0 0 0 0 0 0 0 0 0 0 0 0 0 0 0 0 0 0 0 0 0 0 0 0 0 0 0 0 0 0 0 0 0 0 0 0 0 0 0 0 0 0 0 0 0 0 0 0 0 0 0 0 0 0 0 0 0 0 0 0 0 0 0 0 0 0 0 0 0 0 0 0 0 0 0 0 0 0 0 0 0 0 0 0 0 0 0 0 0 0 0 0 0 0 0 0 0 0 0 0 0 0 0 0 0 0 0 0 0 0 0 0 0 0 0 0 0 0 0 0 0 0 0 0 0 0 0 4 0 0 0 0 0 0 0 0 0 0 0 0 0 0 0 0 0 0 0 0 0 0 0 0 0 0 0 0 0 0 0 0 0 0 0 0 0 0 0 0 0 0 0 0 0 0 0 0 0 0 0 0 0 5 3 0 0 0 0 0 0 0 0 0 0 0 0 0 0 0 0 0 0 0 0 0 0 0 0 0 0 0 0 0 0 0 0 0 0 0 0 0 0 0 0 0 0 0 0 0 0 0 0 0 0 0 0 0 0 0 0 0 0 0 0 0 0 0 0 0 0 0 0 0 0 0 0 0 0 0 0 0 0 0 0 0 0 0 0 0 0 0 0 0 0 0 0 0 0 0 0 0 0 0 0 0 0 0 0 0 0 0 0 0 0 0 0 0 0 0 0 0 0 0 0 0 0 0 0 0 0 0 0 0 0 0 0 0 0 0 0 0 0 0 0 0 0 0 0 0 0 0 0 0 0 0 0 0 0 0 0 0 0 0 0 0 0 0 0 0 0 0 0 0 0 0 0 0 0 0 0 0 0 0 0 0 0 0 0 0 0 0 0 0 0 1 0 0 0 0 0 0 0 0 0 0 0 0 0 0 0 0 0 0 0 0 0 0 0 0 0 0 0 0 0 0 0 0 0 0 0 0 0 0 0 0 0 0 0 0 0 0 0.03291139240506329
0 0 0 0 0 0 0 0 0 0 0 0 0 0 0 0 0 0 0 0 0 0 0 0 0 0 0 0 0 0 0 0 0 0 0 0 0 0 0 0 0 0 0 0 0 0 0 0 0 0 0 0 0 0 0 0 0 0 0 0 0 0 0 0 0 0 0 0 0 0 0 1 0 0 0 0 0 0 0 0 0 0 0 0 0 0 0 0 0 0 0 0 0 0 0 0 0 0 0 0 0 0 0 0 0 0 0 0 0 0 0 0 0 0 0 0 0 0 0 0 0 0 0 0 0 0 0 0 0 0 0 0 0 0 1 0 0 0 0 0 0 0 0 0 0 0 0 0 0 0 0 0 0 0 0 0 0 0 0 0 0 0 0 0 0 0 0 0 0 0 0 0 0 0 0 0 0 0 0 0 0 0 0 0 0 0 0 0 0 0 0 0 1 0 0 0 1 0 0 0 0 0 0 0 0 0 0 0 0 0 0 0 0 0 0 0 0 0 0 0 0 0 0 0 0 0 0 0 0 0 0 0 0 0 0 0 0 0 0 0 0 0 0 0 0 0 0 0 0 0 0 0 0 0 0 0 0 0 0 0 0 0 0 0 0 0 0 0 0 0 0 0 0 0 0 0 0 0 0 0 0 0 0 0 0 0 0 0 0 0 0 0 0 0 0 0 0 0 0 0 0 0 0 0 0 0 0 0 0 0 0 0 0 0 0 0 0 0 0 0 0 0 0 0 0 0 0 0 0 0 0 0 0 7 0 0 0 0 0 0 0 0 0 0 0 0 0 0 0 0 0 0 0 0 0 0 0 0 0 0 0 0 0 0 0 0 0 0 0 0 0 0 0 0 0 0 0 0 0 0 0 0 0 0 0 0 0 0 0 0 0 0 0 0 0 0 0 0 0 0 0 0 0 0 0 0 0 0 0 0 0 0 0 0 0 0 0 0 0 0 0 0 0 0 0 0 0 0 0 0 0 0 0 0 0 0 0 0 0 0 0 0 0 0 0 0 0 0 0 0 0 0 0 0 0 0 0 0 0 0 0 0 0 0 0 0 0 0 0 0 0 0 0 0 0 0 0 0 0 0 0 0 0 0 0 0 0 0 0 0 0 0 0 0 0 0 0 4 0 0 0 0 0 0 0 0 0 0 0 0 0 0 0 0 0 0 0 0 0 0 0 0 0 0 0 0 0 0 0 0 0 0 0 0 0 0 0 0 0 0 0 0 0 0 0 0 0 0 0 0 0 4 2 0 0 0 0 0 0 0 0 0 0 0 0 0 0 0 0 0 0 0 0 0 0 0 0 0 0 0 0 0 0 0 0 0 0 0 0 0 0 0 0 0 0 0 0 0 0 0 0 0 0 0 0 0 0 0 0 0 0 0 0 0 0 0 0 0 0 0 0 0 0 0 0 0 0 0 0 0 0 0 0 0 0 0 0 0 0 0 0 0 0 0 0 0 0 0 0 0 0 0 0 0 0 0 0 0 0 0 0 0 0 0 0 0 0 0 0 0 0 0 0 0 0 0 0 0 0 0 0 0 0 0 0 0 0 0 0 0 0 0 0 0 0 0 0 0 0 0 0 0 0 0 0 0 0 0 0 0 0 0 0 0 0 0 0 0 0 0 0 0 0 0 0 0 0 0 0 0 0 0 0 0 0 0 0 0 0 0 0 0 0 1 0 0 0 0 0 0 0 0 0 0 0 0 0 0 0 0 0 0 0 0 0 0 0 0 0 0 0 0 0 0 0 0 0 0 0 0 0 0 0 0 0 0 0 0 0 0 0.027848101265822785
0 0 0 0 0 0 0 0 0 0 0 0 0 0 0 0 0 0 0 0 0 0 0 0 0 0 0 0 0 0 0 0 0 0 0 0 0 0 0 0 0 0 0 0 0 0 0 0 0 0 0 0 0 0 0 0 0 0 0 0 0 0 0 0 0 0 0 0 0 0 0 1 0 0 0 0 0 0 0 0 0 0 0 0 0 0 0 0 0 0 0 0 0 0 0 0 0 0 0 0 0 0 0 0 0 0 0 0 0 0 0 0 0 0 0 0 0 0 0 0 0 0 0 0 0 0 0 0 0 0 0 0 0 0 1 0 0 0 0 0 0 0 0 0 0 0 0 0 0 0 0 0 0 0 0 0 0 0 0 0 0 0 0 0 0 0 0 0 0 0 0 0 0 0 0 0 0 0 0 0 0 0 0 0 0 0 0 0 0 0 0 0 1 0 0 0 1 0 0 0 0 0 0 0 0 0 0 0 0 0 0 0 0 0 0 0 0 0 0 0 0 0 0 0 0 0 0 0 0 0 0 0 0 0 0 0 0 0 0 0 0 0 0 0 0 0 0 0 0 0 0 0 0 0 0 0 0 0 0 0 0 0 0 0 0 0 0 0 0 0 0 0 0 0 0 0 0 0 0 0 0 0 0 0 0 0 0 0 0 0 0 0 0 0 0 0 0 0 0 0 0 0 0 0 0 0 0 0 0 0 0 0 0 0 0 0 0 0 0 0 0 0 0 0 0 0 0 0 0 0 0 0 0 5 0 0 0 0 0 0 0 0 0 0 0 0 0 0 0 0 0 0 0 0 0 0 0 0 0 0 0 0 0 0 0 0 0 0 0 0 0 0 0 0 0 0 0 0 0 0 0 0 0 0 0 0 0 0 0 0 0 0 0 0 0 0 0 0 0 0 0 0 0 0 0 0 0 0 0 0 0 0 0 0 0 0 0 0 0 0 0 0 0 0 0 0 0 0 0 0 0 0 0 0 0 0 0 0 0 0 0 0 0 0 0 0 0 0 0 0 0 0 0 0 0 0 0 0 0 0 0 0 0 0 0 0 0 0 0 0 0 0 0 0 0 0 0 0 0 0 0 0 0 0 0 0 0 0 0 0 0 0 0 0 0 0 0 3 0 0 0 0 0 0 0 0 0 0 0 0 0 0 0 0 0 0 0 0 0 0 0 0 0 0 0 0 0 0 0 0 0 0 0 0 0 0 0 0 0 0 0 0 0 0 0 0 0 0 0 0 0 2 2 0 0 0 0 0 0 0 0 0 0 0 0 0 0 0 0 0 0 0 0 0 0 0 0 0 0 0 0 0 0 0 0 0 0 0 0 0 0 0 0 0 0 0 0 0 0 0 0 0 0 0 0 0 0 0 0 0 0 0 0 0 0 0 0 0 0 0 0 0 0 0 0 0 0 0 0 0 0 0 0 0 0 0 0 0 0 0 0 0 0 0 0 0 0 0 0 0 0 0 0 0 0 0 0 0 0 0 0 0 0 0 0 0 0 0 0 0 0 0 0 0 0 0 0 0 0 0 0 0 0 0 0 0 0 0 0 0 0 0 0 0 0 0 0 0 0 0 0 0 0 0 0 0 0 0 0 0 0 0 0 0 0 0 0 0 0 0 0 0 0 0 0 0 0 0 0 0 0 0 0 0 0 0 0 0 0 0 0 0 0 1 0 0 0 0 0 0 0 0 0 0 0 0 0 0 0 0 0 0 0 0 0 0 0 0 0 0 0 0 0 0 0 0 0 0 0 0 0 0 0 0 0 0 0 0 0 0 0.021518987341772153
0 0 0 0 0 0 0 0 0 0 0 0 0 0 0 0 0 0 0 0 0 0 0 0 0 0 0 0 0 0 0 0 0 0 0 0 0 0 0 0 0 0 0 0 0 0 0 0 0 0 0 0 0 0 0 0 0 0 0 0 0 0 0 0 0 0 0 0 0 0 0 1 0 0 0 0 0 0 0 0 0 0 0 0 0 0 0 0 0 0 0 0 0 0 0 0 0 0 0 0 0 0 0 0 0 0 0 0 0 0 0 0 0 0 0 0 0 0 0 0 0 0 0 0 0 0 0 0 0 0 0 0 0 0 1 0 0 0 0 0 0 0 0 0 0 0 0 0 0 0 0 0 0 0 0 0 0 0 0 0 0 0 0 0 0 0 0 0 0 0 0 0 0 0 0 0 0 0 0 0 0 0 0 0 0 0 0 0 0 0 0 0 1 0 0 0 1 0 0 0 0 0 0 0 0 0 0 0 0 0 0 0 0 0 0 0 0 0 0 0 0 0 0 0 0 0 0 0 0 0 0 0 0 0 0 0 0 0 0 0 0 0 0 0 0 0 0 0 0 0 0 0 0 0 0 0 0 0 0 0 0 0 0 0 0 0 0 0 0 0 0 0 0 0 0 0 0 0 0 0 0 0 0 0 0 0 0 0 0 0 0 0 0 0 0 0 0 0 0 0 0 0 0 0 0 0 0 0 0 0 0 0 0 0 0 0 0 0 0 0 0 0 0 0 0 0 0 0 0 0 0 0 0 5 0 0 0 0 0 0 0 0 0 0 0 0 0 0 0 0 0 0 0 0 0 0 0 0 0 0 0 0 0 0 0 0 0 0 0 0 0 0 0 0 0 0 0 0 0 0 0 0 0 0 0 0 0 0 0 0 0 0 0 0 0 0 0 0 0 0 0 0 0 0 0 0 0 0 0 0 0 0 0 0 0 0 0 0 0 0 0 0 0 0 0 0 0 0 0 0 0 0 0 0 0 0 0 0 0 0 0 0 0 0 0 0 0 0 0 0 0 0 0 0 0 0 0 0 0 0 0 0 0 0 0 0 0 0 0 0 0 0 0 0 0 0 0 0 0 0 0 0 0 0 0 0 0 0 0 0 0 0 0 0 0 0 0 2 0 0 0 0 0 0 0 0 0 0 0 0 0 0 0 0 0 0 0 0 0 0 0 0 0 0 0 0 0 0 0 0 0 0 0 0 0 0 0 0 0 0 0 0 0 0 0 0 0 0 0 0 0 2 2 0 0 0 0 0 0 0 0 0 0 0 0 0 0 0 0 0 0 0 0 0 0 0 0 0 0 0 0 0 0 0 0 0 0 0 0 0 0 0 0 0 0 0 0 0 0 0 0 0 0 0 0 0 0 0 0 0 0 0 0 0 0 0 0 0 0 0 0 0 0 0 0 0 0 0 0 0 0 0 0 0 0 0 0 0 0 0 0 0 0 0 0 0 0 0 0 0 0 0 0 0 0 0 0 0 0 0 0 0 0 0 0 0 0 0 0 0 0 0 0 0 0 0 0 0 0 0 0 0 0 0 0 0 0 0 0 0 0 0 0 0 0 0 0 0 0 0 0 0 0 0 0 0 0 0 0 0 0 0 0 0 0 0 0 0 0 0 0 0 0 0 0 0 0 0 0 0 0 0 0 0 0 0 0 0 0 0 0 0 0 1 0 0 0 0 0 0 0 0 0 0 0 0 0 0 0 0 0 0 0 0 0 0 0 0 0 0 0 0 0 0 0 0 0 0 0 0 0 0 0 0 0 0 0 0 0 0 0.020253164556962027
0 0 0 0 0 0 0 0 0 0 0 0 0 0 0 0 0 0 0 0 0 0 0 0 0 0 0 0 0 0 0 0 0 0 0 0 0 0 0 0 0 0 0 0 0 0 0 0 0 0 0 0 0 0 0 0 0 0 0 0 0 0 0 0 0 0 0 0 0 0 0 1 0 0 0 0 0 0 0 0 0 0 0 0 0 0 0 0 0 0 0 0 0 0 0 0 0 0 0 0 0 0 0 0 0 0 0 0 0 0 0 0 0 0 0 0 0 0 0 0 0 0 0 0 0 0 0 0 0 0 0 0 0 0 1 0 0 0 0 0 0 0 0 0 0 0 0 0 0 0 0 0 0 0 0 0 0 0 0 0 0 0 0 0 0 0 0 0 0 0 0 0 0 0 0 0 0 0 0 0 0 0 0 0 0 0 0 0 0 0 0 0 1 0 0 0 0 0 0 0 0 0 0 0 0 0 0 0 0 0 0 0 0 0 0 0 0 0 0 0 0 0 0 0 0 0 0 0 0 0 0 0 0 0 0 0 0 0 0 0 0 0 0 0 0 0 0 0 0 0 0 0 0 0 0 0 0 0 0 0 0 0 0 0 0 0 0 0 0 0 0 0 0 0 0 0 0 0 0 0 0 0 0 0 0 0 0 0 0 0 0 0 0 0 0 0 0 0 0 0 0 0 0 0 0 0 0 0 0 0 0 0 0 0 0 0 0 0 0 0 0 0 0 0 0 0 0 0 0 0 0 0 0 5 0 0 0 0 0 0 0 0 0 0 0 0 0 0 0 0 0 0 0 0 0 0 0 0 0 0 0 0 0 0 0 0 0 0 0 0 0 0 0 0 0 0 0 0 0 0 0 0 0 0 0 0 0 0 0 0 0 0 0 0 0 0 0 0 0 0 0 0 0 0 0 0 0 0 0 0 0 0 0 0 0 0 0 0 0 0 0 0 0 0 0 0 0 0 0 0 0 0 0 0 0 0 0 0 0 0 0 0 0 0 0 0 0 0 0 0 0 0 0 0 0 0 0 0 0 0 0 0 0 0 0 0 0 0 0 0 0 0 0 0 0 0 0 0 0 0 0 0 0 0 0 0 0 0 0 0 0 0 0 0 0 0 0 2 0 0 0 0 0 0 0 0 0 0 0 0 0 0 0 0 0 0 0 0 0 0 0 0 0 0 0 0 0 0 0 0 0 0 0 0 0 0 0 0 0 0 0 0 0 0 0 0 0 0 0 0 0 2 2 0 0 0 0 0 0 0 0 0 0 0 0 0 0 0 0 0 0 0 0 0 0 0 0 0 0 0 0 0 0 0 0 0 0 0 0 0 0 0 0 0 0 0 0 0 0 0 0 0 0 0 0 0 0 0 0 0 0 0 0 0 0 0 0 0 0 0 0 0 0 0 0 0 0 0 0 0 0 0 0 0 0 0 0 0 0 0 0 0 0 0 0 0 0 0 0 0 0 0 0 0 0 0 0 0 0 0 0 0 0 0 0 0 0 0 0 0 0 0 0 0 0 0 0 0 0 0 0 0 0 0 0 0 0 0 0 0 0 0 0 0 0 0 0 0 0 0 0 0 0 0 0 0 0 0 0 0 0 0 0 0 0 0 0 0 0 0 0 0 0 0 0 0 0 0 0 0 0 0 0 0 0 0 0 0 0 0 0 0 0 1 0 0 0 0 0 0 0 0 0 0 0 0 0 0 0 0 0 0 0 0 0 0 0 0 0 0 0 0 0 0 0 0 0 0 0 0 0 0 0 0 0 0 0 0 0 0 0.0189873417721519
0 0 0 0 0 0 0 0 0 0 0 0 0 0 0 0 0 0 0 0 0 0 0 0 0 0 0 0 0 0 0 0 0 0 0 0 0 0 0 0 0 0 0 0 0 0 0 0 0 0 0 0 0 0 0 0 0 0 0 0 0 0 0 0 0 0 0 0 0 0 0 1 0 0 0 0 0 0 0 0 0 0 0 0 0 0 0 0 0 0 0 0 0 0 0 0 0 0 0 0 0 0 0 0 0 0 0 0 0 0 0 0 0 0 0 0 0 0 0 0 0 0 0 0 0 0 0 0 0 0 0 0 0 0 1 0 0 0 0 0 0 0 0 0 0 0 0 0 0 0 0 0 0 0 0 0 0 0 0 0 0 0 0 0 0 0 0 0 0 0 0 0 0 0 0 0 0 0 0 0 0 0 0 0 0 0 0 0 0 0 0 0 1 0 0 0 0 0 0 0 0 0 0 0 0 0 0 0 0 0 0 0 0 0 0 0 0 0 0 0 0 0 0 0 0 0 0 0 0 0 0 0 0 0 0 0 0 0 0 0 0 0 0 0 0 0 0 0 0 0 0 0 0 0 0 0 0 0 0 0 0 0 0 0 0 0 0 0 0 0 0 0 0 0 0 0 0 0 0 0 0 0 0 0 0 0 0 0 0 0 0 0 0 0 0 0 0 0 0 0 0 0 0 0 0 0 0 0 0 0 0 0 0 0 0 0 0 0 0 0 0 0 0 0 0 0 0 0 0 0 0 0 0 3 0 0 0 0 0 0 0 0 0 0 0 0 0 0 0 0 0 0 0 0 0 0 0 0 0 0 0 0 0 0 0 0 0 0 0 0 0 0 0 0 0 0 0 0 0 0 0 0 0 0 0 0 0 0 0 0 0 0 0 0 0 0 0 0 0 0 0 0 0 0 0 0 0 0 0 0 0 0 0 0 0 0 0 0 0 0 0 0 0 0 0 0 0 0 0 0 0 0 0 0 0 0 0 0 0 0 0 0 0 0 0 0 0 0 0 0 0 0 0 0 0 0 0 0 0 0 0 0 0 0 0 0 0 0 0 0 0 0 0 0 0 0 0 0 0 0 0 0 0 0 0 0 0 0 0 0 0 0 0 0 0 0 0 2 0 0 0 0 0 0 0 0 0 0 0 0 0 0 0 0 0 0 0 0 0 0 0 0 0 0 0 0 0 0 0 0 0 0 0 0 0 0 0 0 0 0 0 0 0 0 0 0 0 0 0 0 0 2 2 0 0 0 0 0 0 0 0 0 0 0 0 0 0 0 0 0 0 0 0 0 0 0 0 0 0 0 0 0 0 0 0 0 0 0 0 0 0 0 0 0 0 0 0 0 0 0 0 0 0 0 0 0 0 0 0 0 0 0 0 0 0 0 0 0 0 0 0 0 0 0 0 0 0 0 0 0 0 0 0 0 0 0 0 0 0 0 0 0 0 0 0 0 0 0 0 0 0 0 0 0 0 0 0 0 0 0 0 0 0 0 0 0 0 0 0 0 0 0 0 0 0 0 0 0 0 0 0 0 0 0 0 0 0 0 0 0 0 0 0 0 0 0 0 0 0 0 0 0 0 0 0 0 0 0 0 0 0 0 0 0 0 0 0 0 0 0 0 0 0 0 0 0 0 0 0 0 0 0 0 0 0 0 0 0 0 0 0 0 0 1 0 0 0 0 0 0 0 0 0 0 0 0 0 0 0 0 0 0 0 0 0 0 0 0 0 0 0 0 0 0 0 0 0 0 0 0 0 0 0 0 0 0 0 0 0 0 0.016455696202531648
0 0 0 0 0 0 0 0 0 0 0 0 0 0 0 0 0 0 0 0 0 0 0 0 0 0 0 0 0 0 0 0 0 0 0 0 0 0 0 0 0 0 0 0 0 0 0 0 0 0 0 0 0 0 0 0 0 0 0 0 0 0 0 0 0 0 0 0 0 0 0 1 0 0 0 0 0 0 0 0 0 0 0 0 0 0 0 0 0 0 0 0 0 0 0 0 0 0 0 0 0 0 0 0 0 0 0 0 0 0 0 0 0 0 0 0 0 0 0 0 0 0 0 0 0 0 0 0 0 0 0 0 0 0 0 0 0 0 0 0 0 0 0 0 0 0 0 0 0 0 0 0 0 0 0 0 0 0 0 0 0 0 0 0 0 0 0 0 0 0 0 0 0 0 0 0 0 0 0 0 0 0 0 0 0 0 0 0 0 0 0 0 1 0 0 0 0 0 0 0 0 0 0 0 0 0 0 0 0 0 0 0 0 0 0 0 0 0 0 0 0 0 0 0 0 0 0 0 0 0 0 0 0 0 0 0 0 0 0 0 0 0 0 0 0 0 0 0 0 0 0 0 0 0 0 0 0 0 0 0 0 0 0 0 0 0 0 0 0 0 0 0 0 0 0 0 0 0 0 0 0 0 0 0 0 0 0 0 0 0 0 0 0 0 0 0 0 0 0 0 0 0 0 0 0 0 0 0 0 0 0 0 0 0 0 0 0 0 0 0 0 0 0 0 0 0 0 0 0 0 0 0 0 2 0 0 0 0 0 0 0 0 0 0 0 0 0 0 0 0 0 0 0 0 0 0 0 0 0 0 0 0 0 0 0 0 0 0 0 0 0 0 0 0 0 0 0 0 0 0 0 0 0 0 0 0 0 0 0 0 0 0 0 0 0 0 0 0 0 0 0 0 0 0 0 0 0 0 0 0 0 0 0 0 0 0 0 0 0 0 0 0 0 0 0 0 0 0 0 0 0 0 0 0 0 0 0 0 0 0 0 0 0 0 0 0 0 0 0 0 0 0 0 0 0 0 0 0 0 0 0 0 0 0 0 0 0 0 0 0 0 0 0 0 0 0 0 0 0 0 0 0 0 0 0 0 0 0 0 0 0 0 0 0 0 0 0 2 0 0 0 0 0 0 0 0 0 0 0 0 0 0 0 0 0 0 0 0 0 0 0 0 0 0 0 0 0 0 0 0 0 0 0 0 0 0 0 0 0 0 0 0 0 0 0 0 0 0 0 0 0 2 1 0 0 0 0 0 0 0 0 0 0 0 0 0 0 0 0 0 0 0 0 0 0 0 0 0 0 0 0 0 0 0 0 0 0 0 0 0 0 0 0 0 0 0 0 0 0 0 0 0 0 0 0 0 0 0 0 0 0 0 0 0 0 0 0 0 0 0 0 0 0 0 0 0 0 0 0 0 0 0 0 0 0 0 0 0 0 0 0 0 0 0 0 0 0 0 0 0 0 0 0 0 0 0 0 0 0 0 0 0 0 0 0 0 0 0 0 0 0 0 0 0 0 0 0 0 0 0 0 0 0 0 0 0 0 0 0 0 0 0 0 0 0 0 0 0 0 0 0 0 0 0 0 0 0 0 0 0 0 0 0 0 0 0 0 0 0 0 0 0 0 0 0 0 0 0 0 0 0 0 0 0 0 0 0 0 0 0 0 0 0 1 0 0 0 0 0 0 0 0 0 0 0 0 0 0 0 0 0 0 0 0 0 0 0 0 0 0 0 0 0 0 0 0 0 0 0 0 0 0 0 0 0 0 0 0 0 0 0.012658227848101266
0 0 0 0 0 0 0 0 0 0 0 0 0 0 0 0 0 0 0 0 0 0 0 0 0 0 0 0 0 0 0 0 0 0 0 0 0 0 0 0 0 0 0 0 0 0 0 0 0 0 0 0 0 0 0 0 0 0 0 0 0 0 0 0 0 0 0 0 0 0 0 0 0 0 0 0 0 0 0 0 0 0 0 0 0 0 0 0 0 0 0 0 0 0 0 0 0 0 0 0 0 0 0 0 0 0 0 0 0 0 0 0 0 0 0 0 0 0 0 0 0 0 0 0 0 0 0 0 0 0 0 0 0 0 0 0 0 0 0 0 0 0 0 0 0 0 0 0 0 0 0 0 0 0 0 0 0 0 0 0 0 0 0 0 0 0 0 0 0 0 0 0 0 0 0 0 0 0 0 0 0 0 0 0 0 0 0 0 0 0 0 0 1 0 0 0 0 0 0 0 0 0 0 0 0 0 0 0 0 0 0 0 0 0 0 0 0 0 0 0 0 0 0 0 0 0 0 0 0 0 0 0 0 0 0 0 0 0 0 0 0 0 0 0 0 0 0 0 0 0 0 0 0 0 0 0 0 0 0 0 0 0 0 0 0 0 0 0 0 0 0 0 0 0 0 0 0 0 0 0 0 0 0 0 0 0 0 0 0 0 0 0 0 0 0 0 0 0 0 0 0 0 0 0 0 0 0 0 0 0 0 0 0 0 0 0 0 0 0 0 0 0 0 0 0 0 0 0 0 0 0 0 0 2 0 0 0 0 0 0 0 0 0 0 0 0 0 0 0 0 0 0 0 0 0 0 0 0 0 0 0 0 0 0 0 0 0 0 0 0 0 0 0 0 0 0 0 0 0 0 0 0 0 0 0 0 0 0 0 0 0 0 0 0 0 0 0 0 0 0 0 0 0 0 0 0 0 0 0 0 0 0 0 0 0 0 0 0 0 0 0 0 0 0 0 0 0 0 0 0 0 0 0 0 0 0 0 0 0 0 0 0 0 0 0 0 0 0 0 0 0 0 0 0 0 0 0 0 0 0 0 0 0 0 0 0 0 0 0 0 0 0 0 0 0 0 0 0 0 0 0 0 0 0 0 0 0 0 0 0 0 0 0 0 0 0 0 2 0 0 0 0 0 0 0 0 0 0 0 0 0 0 0 0 0 0 0 0 0 0 0 0 0 0 0 0 0 0 0 0 0 0 0 0 0 0 0 0 0 0 0 0 0 0 0 0 0 0 0 0 0 2 0 0 0 0 0 0 0 0 0 0 0 0 0 0 0 0 0 0 0 0 0 0 0 0 0 0 0 0 0 0 0 0 0 0 0 0 0 0 0 0 0 0 0 0 0 0 0 0 0 0 0 0 0 0 0 0 0 0 0 0 0 0 0 0 0 0 0 0 0 0 0 0 0 0 0 0 0 0 0 0 0 0 0 0 0 0 0 0 0 0 0 0 0 0 0 0 0 0 0 0 0 0 0 0 0 0 0 0 0 0 0 0 0 0 0 0 0 0 0 0 0 0 0 0 0 0 0 0 0 0 0 0 0 0 0 0 0 0 0 0 0 0 0 0 0 0 0 0 0 0 0 0 0 0 0 0 0 0 0 0 0 0 0 0 0 0 0 0 0 0 0 0 0 0 0 0 0 0 0 0 0 0 0 0 0 0 0 0 0 0 0 1 0 0 0 0 0 0 0 0 0 0 0 0 0 0 0 0 0 0 0 0 0 0 0 0 0 0 0 0 0 0 0 0 0 0 0 0 0 0 0 0 0 0 0 0 0 0 0.010126582278481013
0 0 0 0 0 0 0 0 0 0 0 0 0 0 0 0 0 0 0 0 0 0 0 0 0 0 0 0 0 0 0 0 0 0 0 0 0 0 0 0 0 0 0 0 0 0 0 0 0 0 0 0 0 0 0 0 0 0 0 0 0 0 0 0 0 0 0 0 0 0 0 0 0 0 0 0 0 0 0 0 0 0 0 0 0 0 0 0 0 0 0 0 0 0 0 0 0 0 0 0 0 0 0 0 0 0 0 0 0 0 0 0 0 0 0 0 0 0 0 0 0 0 0 0 0 0 0 0 0 0 0 0 0 0 0 0 0 0 0 0 0 0 0 0 0 0 0 0 0 0 0 0 0 0 0 0 0 0 0 0 0 0 0 0 0 0 0 0 0 0 0 0 0 0 0 0 0 0 0 0 0 0 0 0 0 0 0 0 0 0 0 0 1 0 0 0 0 0 0 0 0 0 0 0 0 0 0 0 0 0 0 0 0 0 0 0 0 0 0 0 0 0 0 0 0 0 0 0 0 0 0 0 0 0 0 0 0 0 0 0 0 0 0 0 0 0 0 0 0 0 0 0 0 0 0 0 0 0 0 0 0 0 0 0 0 0 0 0 0 0 0 0 0 0 0 0 0 0 0 0 0 0 0 0 0 0 0 0 0 0 0 0 0 0 0 0 0 0 0 0 0 0 0 0 0 0 0 0 0 0 0 0 0 0 0 0 0 0 0 0 0 0 0 0 0 0 0 0 0 0 0 0 0 2 0 0 0 0 0 0 0 0 0 0 0 0 0 0 0 0 0 0 0 0 0 0 0 0 0 0 0 0 0 0 0 0 0 0 0 0 0 0 0 0 0 0 0 0 0 0 0 0 0 0 0 0 0 0 0 0 0 0 0 0 0 0 0 0 0 0 0 0 0 0 0 0 0 0 0 0 0 0 0 0 0 0 0 0 0 0 0 0 0 0 0 0 0 0 0 0 0 0 0 0 0 0 0 0 0 0 0 0 0 0 0 0 0 0 0 0 0 0 0 0 0 0 0 0 0 0 0 0 0 0 0 0 0 0 0 0 0 0 0 0 0 0 0 0 0 0 0 0 0 0 0 0 0 0 0 0 0 0 0 0 0 0 0 2 0 0 0 0 0 0 0 0 0 0 0 0 0 0 0 0 0 0 0 0 0 0 0 0 0 0 0 0 0 0 0 0 0 0 0 0 0 0 0 0 0 0 0 0 0 0 0 0 0 0 0 0 0 2 0 0 0 0 0 0 0 0 0 0 0 0 0 0 0 0 0 0 0 0 0 0 0 0 0 0 0 0 0 0 0 0 0 0 0 0 0 0 0 0 0 0 0 0 0 0 0 0 0 0 0 0 0 0 0 0 0 0 0 0 0 0 0 0 0 0 0 0 0 0 0 0 0 0 0 0 0 0 0 0 0 0 0 0 0 0 0 0 0 0 0 0 0 0 0 0 0 0 0 0 0 0 0 0 0 0 0 0 0 0 0 0 0 0 0 0 0 0 0 0 0 0 0 0 0 0 0 0 0 0 0 0 0 0 0 0 0 0 0 0 0 0 0 0 0 0 0 0 0 0 0 0 0 0 0 0 0 0 0 0 0 0 0 0 0 0 0 0 0 0 0 0 0 0 0 0 0 0 0 0 0 0 0 0 0 0 0 0 0 0 0 1 0 0 0 0 0 0 0 0 0 0 0 0 0 0 0 0 0 0 0 0 0 0 0 0 0 0 0 0 0 0 0 0 0 0 0 0 0 0 0 0 0 0 0 0 0 0 0.010126582278481013
0 0 0 0 0 0 0 0 0 0 0 0 0 0 0 0 0 0 0 0 0 0 0 0 0 0 0 0 0 0 0 0 0 0 0 0 0 0 0 0 0 0 0 0 0 0 0 0 0 0 0 0 0 0 0 0 0 0 0 0 0 0 0 0 0 0 0 0 0 0 0 0 0 0 0 0 0 0 0 0 0 0 0 0 0 0 0 0 0 0 0 0 0 0 0 0 0 0 0 0 0 0 0 0 0 0 0 0 0 0 0 0 0 0 0 0 0 0 0 0 0 0 0 0 0 0 0 0 0 0 0 0 0 0 0 0 0 0 0 0 0 0 0 0 0 0 0 0 0 0 0 0 0 0 0 0 0 0 0 0 0 0 0 0 0 0 0 0 0 0 0 0 0 0 0 0 0 0 0 0 0 0 0 0 0 0 0 0 0 0 0 0 0 0 0 0 0 0 0 0 0 0 0 0 0 0 0 0 0 0 0 0 0 0 0 0 0 0 0 0 0 0 0 0 0 0 0 0 0 0 0 0 0 0 0 0 0 0 0 0 0 0 0 0 0 0 0 0 0 0 0 0 0 0 0 0 0 0 0 0 0 0 0 0 0 0 0 0 0 0 0 0 0 0 0 0 0 0 0 0 0 0 0 0 0 0 0 0 0 0 0 0 0 0 0 0 0 0 0 0 0 0 0 0 0 0 0 0 0 0 0 0 0 0 0 0 0 0 0 0 0 0 0 0 0 0 0 0 0 0 0 0 0 2 0 0 0 0 0 0 0 0 0 0 0 0 0 0 0 0 0 0 0 0 0 0 0 0 0 0 0 0 0 0 0 0 0 0 0 0 0 0 0 0 0 0 0 0 0 0 0 0 0 0 0 0 0 0 0 0 0 0 0 0 0 0 0 0 0 0 0 0 0 0 0 0 0 0 0 0 0 0 0 0 0 0 0 0 0 0 0 0 0 0 0 0 0 0 0 0 0 0 0 0 0 0 0 0 0 0 0 0 0 0 0 0 0 0 0 0 0 0 0 0 0 0 0 0 0 0 0 0 0 0 0 0 0 0 0 0 0 0 0 0 0 0 0 0 0 0 0 0 0 0 0 0 0 0 0 0 0 0 0 0 0 0 0 2 0 0 0 0 0 0 0 0 0 0 0 0 0 0 0 0 0 0 0 0 0 0 0 0 0 0 0 0 0 0 0 0 0 0 0 0 0 0 0 0 0 0 0 0 0 0 0 0 0 0 0 0 0 2 0 0 0 0 0 0 0 0 0 0 0 0 0 0 0 0 0 0 0 0 0 0 0 0 0 0 0 0 0 0 0 0 0 0 0 0 0 0 0 0 0 0 0 0 0 0 0 0 0 0 0 0 0 0 0 0 0 0 0 0 0 0 0 0 0 0 0 0 0 0 0 0 0 0 0 0 0 0 0 0 0 0 0 0 0 0 0 0 0 0 0 0 0 0 0 0 0 0 0 0 0 0 0 0 0 0 0 0 0 0 0 0 0 0 0 0 0 0 0 0 0 0 0 0 0 0 0 0 0 0 0 0 0 0 0 0 0 0 0 0 0 0 0 0 0 0 0 0 0 0 0 0 0 0 0 0 0 0 0 0 0 0 0 0 0 0 0 0 0 0 0 0 0 0 0 0 0 0 0 0 0 0 0 0 0 0 0 0 0 0 0 0 0 0 0 0 0 0 0 0 0 0 0 0 0 0 0 0 0 0 0 0 0 0 0 0 0 0 0 0 0 0 0 0 0 0 0 0 0 0 0 0 0 0 0 0 0 0 0.007594936708860759
0 0 0 0 0 0 0 0 0 0 0 0 0 0 0 0 0 0 0 0 0 0 0 0 0 0 0 0 0 0 0 0 0 0 0 0 0 0 0 0 0 0 0 0 0 0 0 0 0 0 0 0 0 0 0 0 0 0 0 0 0 0 0 0 0 0 0 0 0 0 0 0 0 0 0 0 0 0 0 0 0 0 0 0 0 0 0 0 0 0 0 0 0 0 0 0 0 0 0 0 0 0 0 0 0 0 0 0 0 0 0 0 0 0 0 0 0 0 0 0 0 0 0 0 0 0 0 0 0 0 0 0 0 0 0 0 0 0 0 0 0 0 0 0 0 0 0 0 0 0 0 0 0 0 0 0 0 0 0 0 0 0 0 0 0 0 0 0 0 0 0 0 0 0 0 0 0 0 0 0 0 0 0 0 0 0 0 0 0 0 0 0 0 0 0 0 0 0 0 0 0 0 0 0 0 0 0 0 0 0 0 0 0 0 0 0 0 0 0 0 0 0 0 0 0 0 0 0 0 0 0 0 0 0 0 0 0 0 0 0 0 0 0 0 0 0 0 0 0 0 0 0 0 0 0 0 0 0 0 0 0 0 0 0 0 0 0 0 0 0 0 0 0 0 0 0 0 0 0 0 0 0 0 0 0 0 0 0 0 0 0 0 0 0 0 0 0 0 0 0 0 0 0 0 0 0 0 0 0 0 0 0 0 0 0 0 0 0 0 0 0 0 0 0 0 0 0 0 0 0 0 0 0 2 0 0 0 0 0 0 0 0 0 0 0 0 0 0 0 0 0 0 0 0 0 0 0 0 0 0 0 0 0 0 0 0 0 0 0 0 0 0 0 0 0 0 0 0 0 0 0 0 0 0 0 0 0 0 0 0 0 0 0 0 0 0 0 0 0 0 0 0 0 0 0 0 0 0 0 0 0 0 0 0 0 0 0 0 0 0 0 0 0 0 0 0 0 0 0 0 0 0 0 0 0 0 0 0 0 0 0 0 0 0 0 0 0 0 0 0 0 0 0 0 0 0 0 0 0 0 0 0 0 0 0 0 0 0 0 0 0 0 0 0 0 0 0 0 0 0 0 0 0 0 0 0 0 0 0 0 0 0 0 0 0 0 0 2 0 0 0 0 0 0 0 0 0 0 0 0 0 0 0 0 0 0 0 0 0 0 0 0 0 0 0 0 0 0 0 0 0 0 0 0 0 0 0 0 0 0 0 0 0 0 0 0 0 0 0 0 0 2 0 0 0 0 0 0 0 0 0 0 0 0 0 0 0 0 0 0 0 0 0 0 0 0 0 0 0 0 0 0 0 0 0 0 0 0 0 0 0 0 0 0 0 0 0 0 0 0 0 0 0 0 0 0 0 0 0 0 0 0 0 0 0 0 0 0 0 0 0 0 0 0 0 0 0 0 0 0 0 0 0 0 0 0 0 0 0 0 0 0 0 0 0 0 0 0 0 0 0 0 0 0 0 0 0 0 0 0 0 0 0 0 0 0 0 0 0 0 0 0 0 0 0 0 0 0 0 0 0 0 0 0 0 0 0 0 0 0 0 0 0 0 0 0 0 0 0 0 0 0 0 0 0 0 0 0 0 0 0 0 0 0 0 0 0 0 0 0 0 0 0 0 0 0 0 0 0 0 0 0 0 0 0 0 0 0 0 0 0 0 0 0 0 0 0 0 0 0 0 0 0 0 0 0 0 0 0 0 0 0 0 0 0 0 0 0 0 0 0 0 0 0 0 0 0 0 0 0 0 0 0 0 0 0 0 0 0 0 0.007594936708860759
0 0 0 0 0 0 0 0 0 0 0 0 0 0 0 0 0 0 0 0 0 0 0 0 0 0 0 0 0 0 0 0 0 0 0 0 0 0 0 0 0 0 0 0 0 0 0 0 0 0 0 0 0 0 0 0 0 0 0 0 0 0 0 0 0 0 0 0 0 0 0 0 0 0 0 0 0 0 0 0 0 0 0 0 0 0 0 0 0 0 0 0 0 0 0 0 0 0 0 0 0 0 0 0 0 0 0 0 0 0 0 0 0 0 0 0 0 0 0 0 0 0 0 0 0 0 0 0 0 0 0 0 0 0 0 0 0 0 0 0 0 0 0 0 0 0 0 0 0 0 0 0 0 0 0 0 0 0 0 0 0 0 0 0 0 0 0 0 0 0 0 0 0 0 0 0 0 0 0 0 0 0 0 0 0 0 0 0 0 0 0 0 0 0 0 0 0 0 0 0 0 0 0 0 0 0 0 0 0 0 0 0 0 0 0 0 0 0 0 0 0 0 0 0 0 0 0 0 0 0 0 0 0 0 0 0 0 0 0 0 0 0 0 0 0 0 0 0 0 0 0 0 0 0 0 0 0 0 0 0 0 0 0 0 0 0 0 0 0 0 0 0 0 0 0 0 0 0 0 0 0 0 0 0 0 0 0 0 0 0 0 0 0 0 0 0 0 0 0 0 0 0 0 0 0 0 0 0 0 0 0 0 0 0 0 0 0 0 0 0 0 0 0 0 0 0 0 0 0 0 0 0 0 1 0 0 0 0 0 0 0 0 0 0 0 0 0 0 0 0 0 0 0 0 0 0 0 0 0 0 0 0 0 0 0 0 0 0 0 0 0 0 0 0 0 0 0 0 0 0 0 0 0 0 0 0 0 0 0 0 0 0 0 0 0 0 0 0 0 0 0 0 0 0 0 0 0 0 0 0 0 0 0 0 0 0 0 0 0 0 0 0 0 0 0 0 0 0 0 0 0 0 0 0 0 0 0 0 0 0 0 0 0 0 0 0 0 0 0 0 0 0 0 0 0 0 0 0 0 0 0 0 0 0 0 0 0 0 0 0 0 0 0 0 0 0 0 0 0 0 0 0 0 0 0 0 0 0 0 0 0 0 0 0 0 0 0 2 0 0 0 0 0 0 0 0 0 0 0 0 0 0 0 0 0 0 0 0 0 0 0 0 0 0 0 0 0 0 0 0 0 0 0 0 0 0 0 0 0 0 0 0 0 0 0 0 0 0 0 0 0 2 0 0 0 0 0 0 0 0 0 0 0 0 0 0 0 0 0 0 0 0 0 0 0 0 0 0 0 0 0 0 0 0 0 0 0 0 0 0 0 0 0 0 0 0 0 0 0 0 0 0 0 0 0 0 0 0 0 0 0 0 0 0 0 0 0 0 0 0 0 0 0 0 0 0 0 0 0 0 0 0 0 0 0 0 0 0 0 0 0 0 0 0 0 0 0 0 0 0 0 0 0 0 0 0 0 0 0 0 0 0 0 0 0 0 0 0 0 0 0 0 0 0 0 0 0 0 0 0 0 0 0 0 0 0 0 0 0 0 0 0 0 0 0 0 0 0 0 0 0 0 0 0 0 0 0 0 0 0 0 0 0 0 0 0 0 0 0 0 0 0 0 0 0 0 0 0 0 0 0 0 0 0 0 0 0 0 0 0 0 0 0 0 0 0 0 0 0 0 0 0 0 0 0 0 0 0 0 0 0 0 0 0 0 0 0 0 0 0 0 0 0 0 0 0 0 0 0 0 0 0 0 0 0 0 0 0 0 0 0.006329113924050633
0 0 0 0 0 0 0 0 0 0 0 0 0 0 0 0 0 0 0 0 0 0 0 0 0 0 0 0 0 0 0 0 0 0 0 0 0 0 0 0 0 0 0 0 0 0 0 0 0 0 0 0 0 0 0 0 0 0 0 0 0 0 0 0 0 0 0 0 0 0 0 0 0 0 0 0 0 0 0 0 0 0 0 0 0 0 0 0 0 0 0 0 0 0 0 0 0 0 0 0 0 0 0 0 0 0 0 0 0 0 0 0 0 0 0 0 0 0 0 0 0 0 0 0 0 0 0 0 0 0 0 0 0 0 0 0 0 0 0 0 0 0 0 0 0 0 0 0 0 0 0 0 0 0 0 0 0 0 0 0 0 0 0 0 0 0 0 0 0 0 0 0 0 0 0 0 0 0 0 0 0 0 0 0 0 0 0 0 0 0 0 0 0 0 0 0 0 0 0 0 0 0 0 0 0 0 0 0 0 0 0 0 0 0 0 0 0 0 0 0 0 0 0 0 0 0 0 0 0 0 0 0 0 0 0 0 0 0 0 0 0 0 0 0 0 0 0 0 0 0 0 0 0 0 0 0 0 0 0 0 0 0 0 0 0 0 0 0 0 0 0 0 0 0 0 0 0 0 0 0 0 0 0 0 0 0 0 0 0 0 0 0 0 0 0 0 0 0 0 0 0 0 0 0 0 0 0 0 0 0 0 0 0 0 0 0 0 0 0 0 0 0 0 0 0 0 0 0 0 0 0 0 0 0 0 0 0 0 0 0 0 0 0 0 0 0 0 0 0 0 0 0 0 0 0 0 0 0 0 0 0 0 0 0 0 0 0 0 0 0 0 0 0 0 0 0 0 0 0 0 0 0 0 0 0 0 0 0 0 0 0 0 0 0 0 0 0 0 0 0 0 0 0 0 0 0 0 0 0 0 0 0 0 0 0 0 0 0 0 0 0 0 0 0 0 0 0 0 0 0 0 0 0 0 0 0 0 0 0 0 0 0 0 0 0 0 0 0 0 0 0 0 0 0 0 0 0 0 0 0 0 0 0 0 0 0 0 0 0 0 0 0 0 0 0 0 0 0 0 0 0 0 0 0 0 0 0 0 0 0 0 0 0 0 0 0 0 1 0 0 0 0 0 0 0 0 0 0 0 0 0 0 0 0 0 0 0 0 0 0 0 0 0 0 0 0 0 0 0 0 0 0 0 0 0 0 0 0 0 0 0 0 0 0 0 0 0 0 0 0 0 2 0 0 0 0 0 0 0 0 0 0 0 0 0 0 0 0 0 0 0 0 0 0 0 0 0 0 0 0 0 0 0 0 0 0 0 0 0 0 0 0 0 0 0 0 0 0 0 0 0 0 0 0 0 0 0 0 0 0 0 0 0 0 0 0 0 0 0 0 0 0 0 0 0 0 0 0 0 0 0 0 0 0 0 0 0 0 0 0 0 0 0 0 0 0 0 0 0 0 0 0 0 0 0 0 0 0 0 0 0 0 0 0 0 0 0 0 0 0 0 0 0 0 0 0 0 0 0 0 0 0 0 0 0 0 0 0 0 0 0 0 0 0 0 0 0 0 0 0 0 0 0 0 0 0 0 0 0 0 0 0 0 0 0 0 0 0 0 0 0 0 0 0 0 0 0 0 0 0 0 0 0 0 0 0 0 0 0 0 0 0 0 0 0 0 0 0 0 0 0 0 0 0 0 0 0 0 0 0 0 0 0 0 0 0 0 0 0 0 0 0 0 0 0 0 0 0 0 0 0 0 0 0 0 0 0 0 0 0 0.0037974683544303798
0 0 0 0 0 0 0 0 0 0 0 0 0 0 0 0 0 0 0 0 0 0 0 0 0 0 0 0 0 0 0 0 0 0 0 0 0 0 0 0 0 0 0 0 0 0 0 0 0 0 0 0 0 0 0 0 0 0 0 0 0 0 0 0 0 0 0 0 0 0 0 0 0 0 0 0 0 0 0 0 0 0 0 0 0 0 0 0 0 0 0 0 0 0 0 0 0 0 0 0 0 0 0 0 0 0 0 0 0 0 0 0 0 0 0 0 0 0 0 0 0 0 0 0 0 0 0 0 0 0 0 0 0 0 0 0 0 0 0 0 0 0 0 0 0 0 0 0 0 0 0 0 0 0 0 0 0 0 0 0 0 0 0 0 0 0 0 0 0 0 0 0 0 0 0 0 0 0 0 0 0 0 0 0 0 0 0 0 0 0 0 0 0 0 0 0 0 0 0 0 0 0 0 0 0 0 0 0 0 0 0 0 0 0 0 0 0 0 0 0 0 0 0 0 0 0 0 0 0 0 0 0 0 0 0 0 0 0 0 0 0 0 0 0 0 0 0 0 0 0 0 0 0 0 0 0 0 0 0 0 0 0 0 0 0 0 0 0 0 0 0 0 0 0 0 0 0 0 0 0 0 0 0 0 0 0 0 0 0 0 0 0 0 0 0 0 0 0 0 0 0 0 0 0 0 0 0 0 0 0 0 0 0 0 0 0 0 0 0 0 0 0 0 0 0 0 0 0 0 0 0 0 0 0 0 0 0 0 0 0 0 0 0 0 0 0 0 0 0 0 0 0 0 0 0 0 0 0 0 0 0 0 0 0 0 0 0 0 0 0 0 0 0 0 0 0 0 0 0 0 0 0 0 0 0 0 0 0 0 0 0 0 0 0 0 0 0 0 0 0 0 0 0 0 0 0 0 0 0 0 0 0 0 0 0 0 0 0 0 0 0 0 0 0 0 0 0 0 0 0 0 0 0 0 0 0 0 0 0 0 0 0 0 0 0 0 0 0 0 0 0 0 0 0 0 0 0 0 0 0 0 0 0 0 0 0 0 0 0 0 0 0 0 0 0 0 0 0 0 0 0 0 0 0 0 0 0 0 0 0 0 0 0 0 0 0 0 1 0 0 0 0 0 0 0 0 0 0 0 0 0 0 0 0 0 0 0 0 0 0 0 0 0 0 0 0 0 0 0 0 0 0 0 0 0 0 0 0 0 0 0 0 0 0 0 0 0 0 0 0 0 2 0 0 0 0 0 0 0 0 0 0 0 0 0 0 0 0 0 0 0 0 0 0 0 0 0 0 0 0 0 0 0 0 0 0 0 0 0 0 0 0 0 0 0 0 0 0 0 0 0 0 0 0 0 0 0 0 0 0 0 0 0 0 0 0 0 0 0 0 0 0 0 0 0 0 0 0 0 0 0 0 0 0 0 0 0 0 0 0 0 0 0 0 0 0 0 0 0 0 0 0 0 0 0 0 0 0 0 0 0 0 0 0 0 0 0 0 0 0 0 0 0 0 0 0 0 0 0 0 0 0 0 0 0 0 0 0 0 0 0 0 0 0 0 0 0 0 0 0 0 0 0 0 0 0 0 0 0 0 0 0 0 0 0 0 0 0 0 0 0 0 0 0 0 0 0 0 0 0 0 0 0 0 0 0 0 0 0 0 0 0 0 0 0 0 0 0 0 0 0 0 0 0 0 0 0 0 0 0 0 0 0 0 0 0 0 0 0 0 0 0 0 0 0 0 0 0 0 0 0 0 0 0 0 0 0 0 0 0 0.0037974683544303798
0 0 0 0 0 0 0 0 0 0 0 0 0 0 0 0 0 0 0 0 0 0 0 0 0 0 0 0 0 0 0 0 0 0 0 0 0 0 0 0 0 0 0 0 0 0 0 0 0 0 0 0 0 0 0 0 0 0 0 0 0 0 0 0 0 0 0 0 0 0 0 0 0 0 0 0 0 0 0 0 0 0 0 0 0 0 0 0 0 0 0 0 0 0 0 0 0 0 0 0 0 0 0 0 0 0 0 0 0 0 0 0 0 0 0 0 0 0 0 0 0 0 0 0 0 0 0 0 0 0 0 0 0 0 0 0 0 0 0 0 0 0 0 0 0 0 0 0 0 0 0 0 0 0 0 0 0 0 0 0 0 0 0 0 0 0 0 0 0 0 0 0 0 0 0 0 0 0 0 0 0 0 0 0 0 0 0 0 0 0 0 0 0 0 0 0 0 0 0 0 0 0 0 0 0 0 0 0 0 0 0 0 0 0 0 0 0 0 0 0 0 0 0 0 0 0 0 0 0 0 0 0 0 0 0 0 0 0 0 0 0 0 0 0 0 0 0 0 0 0 0 0 0 0 0 0 0 0 0 0 0 0 0 0 0 0 0 0 0 0 0 0 0 0 0 0 0 0 0 0 0 0 0 0 0 0 0 0 0 0 0 0 0 0 0 0 0 0 0 0 0 0 0 0 0 0 0 0 0 0 0 0 0 0 0 0 0 0 0 0 0 0 0 0 0 0 0 0 0 0 0 0 0 0 0 0 0 0 0 0 0 0 0 0 0 0 0 0 0 0 0 0 0 0 0 0 0 0 0 0 0 0 0 0 0 0 0 0 0 0 0 0 0 0 0 0 0 0 0 0 0 0 0 0 0 0 0 0 0 0 0 0 0 0 0 0 0 0 0 0 0 0 0 0 0 0 0 0 0 0 0 0 0 0 0 0 0 0 0 0 0 0 0 0 0 0 0 0 0 0 0 0 0 0 0 0 0 0 0 0 0 0 0 0 0 0 0 0 0 0 0 0 0 0 0 0 0 0 0 0 0 0 0 0 0 0 0 0 0 0 0 0 0 0 0 0 0 0 0 0 0 0 0 0 0 0 0 0 0 0 0 0 0 0 0 0 0 1 0 0 0 0 0 0 0 0 0 0 0 0 0 0 0 0 0 0 0 0 0 0 0 0 0 0 0 0 0 0 0 0 0 0 0 0 0 0 0 0 0 0 0 0 0 0 0 0 0 0 0 0 0 2 0 0 0 0 0 0 0 0 0 0 0 0 0 0 0 0 0 0 0 0 0 0 0 0 0 0 0 0 0 0 0 0 0 0 0 0 0 0 0 0 0 0 0 0 0 0 0 0 0 0 0 0 0 0 0 0 0 0 0 0 0 0 0 0 0 0 0 0 0 0 0 0 0 0 0 0 0 0 0 0 0 0 0 0 0 0 0 0 0 0 0 0 0 0 0 0 0 0 0 0 0 0 0 0 0 0 0 0 0 0 0 0 0 0 0 0 0 0 0 0 0 0 0 0 0 0 0 0 0 0 0 0 0 0 0 0 0 0 0 0 0 0 0 0 0 0 0 0 0 0 0 0 0 0 0 0 0 0 0 0 0 0 0 0 0 0 0 0 0 0 0 0 0 0 0 0 0 0 0 0 0 0 0 0 0 0 0 0 0 0 0 0 0 0 0 0 0 0 0 0 0 0 0 0 0 0 0 0 0 0 0 0 0 0 0 0 0 0 0 0 0 0 0 0 0 0 0 0 0 0 0 0 0 0 0 0 0 0 0.0037974683544303798
0 0 0 0 0 0 0 0 0 0 0 0 0 0 0 0 0 0 0 0 0 0 0 0 0 0 0 0 0 0 0 0 0 0 0 0 0 0 0 0 0 0 0 0 0 0 0 0 0 0 0 0 0 0 0 0 0 0 0 0 0 0 0 0 0 0 0 0 0 0 0 0 0 0 0 0 0 0 0 0 0 0 0 0 0 0 0 0 0 0 0 0 0 0 0 0 0 0 0 0 0 0 0 0 0 0 0 0 0 0 0 0 0 0 0 0 0 0 0 0 0 0 0 0 0 0 0 0 0 0 0 0 0 0 0 0 0 0 0 0 0 0 0 0 0 0 0 0 0 0 0 0 0 0 0 0 0 0 0 0 0 0 0 0 0 0 0 0 0 0 0 0 0 0 0 0 0 0 0 0 0 0 0 0 0 0 0 0 0 0 0 0 0 0 0 0 0 0 0 0 0 0 0 0 0 0 0 0 0 0 0 0 0 0 0 0 0 0 0 0 0 0 0 0 0 0 0 0 0 0 0 0 0 0 0 0 0 0 0 0 0 0 0 0 0 0 0 0 0 0 0 0 0 0 0 0 0 0 0 0 0 0 0 0 0 0 0 0 0 0 0 0 0 0 0 0 0 0 0 0 0 0 0 0 0 0 0 0 0 0 0 0 0 0 0 0 0 0 0 0 0 0 0 0 0 0 0 0 0 0 0 0 0 0 0 0 0 0 0 0 0 0 0 0 0 0 0 0 0 0 0 0 0 0 0 0 0 0 0 0 0 0 0 0 0 0 0 0 0 0 0 0 0 0 0 0 0 0 0 0 0 0 0 0 0 0 0 0 0 0 0 0 0 0 0 0 0 0 0 0 0 0 0 0 0 0 0 0 0 0 0 0 0 0 0 0 0 0 0 0 0 0 0 0 0 0 0 0 0 0 0 0 0 0 0 0 0 0 0 0 0 0 0 0 0 0 0 0 0 0 0 0 0 0 0 0 0 0 0 0 0 0 0 0 0 0 0 0 0 0 0 0 0 0 0 0 0 0 0 0 0 0 0 0 0 0 0 0 0 0 0 0 0 0 0 0 0 0 0 0 0 0 0 0 0 0 0 0 0 0 0 0 0 0 0 0 0 1 0 0 0 0 0 0 0 0 0 0 0 0 0 0 0 0 0 0 0 0 0 0 0 0 0 0 0 0 0 0 0 0 0 0 0 0 0 0 0 0 0 0 0 0 0 0 0 0 0 0 0 0 0 2 0 0 0 0 0 0 0 0 0 0 0 0 0 0 0 0 0 0 0 0 0 0 0 0 0 0 0 0 0 0 0 0 0 0 0 0 0 0 0 0 0 0 0 0 0 0 0 0 0 0 0 0 0 0 0 0 0 0 0 0 0 0 0 0 0 0 0 0 0 0 0 0 0 0 0 0 0 0 0 0 0 0 0 0 0 0 0 0 0 0 0 0 0 0 0 0 0 0 0 0 0 0 0 0 0 0 0 0 0 0 0 0 0 0 0 0 0 0 0 0 0 0 0 0 0 0 0 0 0 0 0 0 0 0 0 0 0 0 0 0 0 0 0 0 0 0 0 0 0 0 0 0 0 0 0 0 0 0 0 0 0 0 0 0 0 0 0 0 0 0 0 0 0 0 0 0 0 0 0 0 0 0 0 0 0 0 0 0 0 0 0 0 0 0 0 0 0 0 0 0 0 0 0 0 0 0 0 0 0 0 0 0 0 0 0 0 0 0 0 0 0 0 0 0 0 0 0 0 0 0 0 0 0 0 0 0 0 0 0.0037974683544303798
0 0 0 0 0 0 0 0 0 0 0 0 0 0 0 0 0 0 0 0 0 0 0 0 0 0 0 0 0 0 0 0 0 0 0 0 0 0 0 0 0 0 0 0 0 0 0 0 0 0 0 0 0 0 0 0 0 0 0 0 0 0 0 0 0 0 0 0 0 0 0 0 0 0 0 0 0 0 0 0 0 0 0 0 0 0 0 0 0 0 0 0 0 0 0 0 0 0 0 0 0 0 0 0 0 0 0 0 0 0 0 0 0 0 0 0 0 0 0 0 0 0 0 0 0 0 0 0 0 0 0 0 0 0 0 0 0 0 0 0 0 0 0 0 0 0 0 0 0 0 0 0 0 0 0 0 0 0 0 0 0 0 0 0 0 0 0 0 0 0 0 0 0 0 0 0 0 0 0 0 0 0 0 0 0 0 0 0 0 0 0 0 0 0 0 0 0 0 0 0 0 0 0 0 0 0 0 0 0 0 0 0 0 0 0 0 0 0 0 0 0 0 0 0 0 0 0 0 0 0 0 0 0 0 0 0 0 0 0 0 0 0 0 0 0 0 0 0 0 0 0 0 0 0 0 0 0 0 0 0 0 0 0 0 0 0 0 0 0 0 0 0 0 0 0 0 0 0 0 0 0 0 0 0 0 0 0 0 0 0 0 0 0 0 0 0 0 0 0 0 0 0 0 0 0 0 0 0 0 0 0 0 0 0 0 0 0 0 0 0 0 0 0 0 0 0 0 0 0 0 0 0 0 0 0 0 0 0 0 0 0 0 0 0 0 0 0 0 0 0 0 0 0 0 0 0 0 0 0 0 0 0 0 0 0 0 0 0 0 0 0 0 0 0 0 0 0 0 0 0 0 0 0 0 0 0 0 0 0 0 0 0 0 0 0 0 0 0 0 0 0 0 0 0 0 0 0 0 0 0 0 0 0 0 0 0 0 0 0 0 0 0 0 0 0 0 0 0 0 0 0 0 0 0 0 0 0 0 0 0 0 0 0 0 0 0 0 0 0 0 0 0 0 0 0 0 0 0 0 0 0 0 0 0 0 0 0 0 0 0 0 0 0 0 0 0 0 0 0 0 0 0 0 0 0 0 0 0 0 0 0 0 0 0 0 0 0 1 0 0 0 0 0 0 0 0 0 0 0 0 0 0 0 0 0 0 0 0 0 0 0 0 0 0 0 0 0 0 0 0 0 0 0 0 0 0 0 0 0 0 0 0 0 0 0 0 0 0 0 0 0 2 0 0 0 0 0 0 0 0 0 0 0 0 0 0 0 0 0 0 0 0 0 0 0 0 0 0 0 0 0 0 0 0 0 0 0 0 0 0 0 0 0 0 0 0 0 0 0 0 0 0 0 0 0 0 0 0 0 0 0 0 0 0 0 0 0 0 0 0 0 0 0 0 0 0 0 0 0 0 0 0 0 0 0 0 0 0 0 0 0 0 0 0 0 0 0 0 0 0 0 0 0 0 0 0 0 0 0 0 0 0 0 0 0 0 0 0 0 0 0 0 0 0 0 0 0 0 0 0 0 0 0 0 0 0 0 0 0 0 0 0 0 0 0 0 0 0 0 0 0 0 0 0 0 0 0 0 0 0 0 0 0 0 0 0 0 0 0 0 0 0 0 0 0 0 0 0 0 0 0 0 0 0 0 0 0 0 0 0 0 0 0 0 0 0 0 0 0 0 0 0 0 0 0 0 0 0 0 0 0 0 0 0 0 0 0 0 0 0 0 0 0 0 0 0 0 0 0 0 0 0 0 0 0 0 0 0 0 0 0.0037974683544303798
0 0 0 0 0 0 0 0 0 0 0 0 0 0 0 0 0 0 0 0 0 0 0 0 0 0 0 0 0 0 0 0 0 0 0 0 0 0 0 0 0 0 0 0 0 0 0 0 0 0 0 0 0 0 0 0 0 0 0 0 0 0 0 0 0 0 0 0 0 0 0 0 0 0 0 0 0 0 0 0 0 0 0 0 0 0 0 0 0 0 0 0 0 0 0 0 0 0 0 0 0 0 0 0 0 0 0 0 0 0 0 0 0 0 0 0 0 0 0 0 0 0 0 0 0 0 0 0 0 0 0 0 0 0 0 0 0 0 0 0 0 0 0 0 0 0 0 0 0 0 0 0 0 0 0 0 0 0 0 0 0 0 0 0 0 0 0 0 0 0 0 0 0 0 0 0 0 0 0 0 0 0 0 0 0 0 0 0 0 0 0 0 0 0 0 0 0 0 0 0 0 0 0 0 0 0 0 0 0 0 0 0 0 0 0 0 0 0 0 0 0 0 0 0 0 0 0 0 0 0 0 0 0 0 0 0 0 0 0 0 0 0 0 0 0 0 0 0 0 0 0 0 0 0 0 0 0 0 0 0 0 0 0 0 0 0 0 0 0 0 0 0 0 0 0 0 0 0 0 0 0 0 0 0 0 0 0 0 0 0 0 0 0 0 0 0 0 0 0 0 0 0 0 0 0 0 0 0 0 0 0 0 0 0 0 0 0 0 0 0 0 0 0 0 0 0 0 0 0 0 0 0 0 0 0 0 0 0 0 0 0 0 0 0 0 0 0 0 0 0 0 0 0 0 0 0 0 0 0 0 0 0 0 0 0 0 0 0 0 0 0 0 0 0 0 0 0 0 0 0 0 0 0 0 0 0 0 0 0 0 0 0 0 0 0 0 0 0 0 0 0 0 0 0 0 0 0 0 0 0 0 0 0 0 0 0 0 0 0 0 0 0 0 0 0 0 0 0 0 0 0 0 0 0 0 0 0 0 0 0 0 0 0 0 0 0 0 0 0 0 0 0 0 0 0 0 0 0 0 0 0 0 0 0 0 0 0 0 0 0 0 0 0 0 0 0 0 0 0 0 0 0 0 0 0 0 0 0 0 0 0 0 0 0 0 0 0 1 0 0 0 0 0 0 0 0 0 0 0 0 0 0 0 0 0 0 0 0 0 0 0 0 0 0 0 0 0 0 0 0 0 0 0 0 0 0 0 0 0 0 0 0 0 0 0 0 0 0 0 0 0 2 0 0 0 0 0 0 0 0 0 0 0 0 0 0 0 0 0 0 0 0 0 0 0 0 0 0 0 0 0 0 0 0 0 0 0 0 0 0 0 0 0 0 0 0 0 0 0 0 0 0 0 0 0 0 0 0 0 0 0 0 0 0 0 0 0 0 0 0 0 0 0 0 0 0 0 0 0 0 0 0 0 0 0 0 0 0 0 0 0 0 0 0 0 0 0 0 0 0 0 0 0 0 0 0 0 0 0 0 0 0 0 0 0 0 0 0 0 0 0 0 0 0 0 0 0 0 0 0 0 0 0 0 0 0 0 0 0 0 0 0 0 0 0 0 0 0 0 0 0 0 0 0 0 0 0 0 0 0 0 0 0 0 0 0 0 0 0 0 0 0 0 0 0 0 0 0 0 0 0 0 0 0 0 0 0 0 0 0 0 0 0 0 0 0 0 0 0 0 0 0 0 0 0 0 0 0 0 0 0 0 0 0 0 0 0 0 0 0 0 0 0 0 0 0 0 0 0 0 0 0 0 0 0 0 0 0 0 0 0.0037974683544303798
0 0 0 0 0 0 0 0 0 0 0 0 0 0 0 0 0 0 0 0 0 0 0 0 0 0 0 0 0 0 0 0 0 0 0 0 0 0 0 0 0 0 0 0 0 0 0 0 0 0 0 0 0 0 0 0 0 0 0 0 0 0 0 0 0 0 0 0 0 0 0 0 0 0 0 0 0 0 0 0 0 0 0 0 0 0 0 0 0 0 0 0 0 0 0 0 0 0 0 0 0 0 0 0 0 0 0 0 0 0 0 0 0 0 0 0 0 0 0 0 0 0 0 0 0 0 0 0 0 0 0 0 0 0 0 0 0 0 0 0 0 0 0 0 0 0 0 0 0 0 0 0 0 0 0 0 0 0 0 0 0 0 0 0 0 0 0 0 0 0 0 0 0 0 0 0 0 0 0 0 0 0 0 0 0 0 0 0 0 0 0 0 0 0 0 0 0 0 0 0 0 0 0 0 0 0 0 0 0 0 0 0 0 0 0 0 0 0 0 0 0 0 0 0 0 0 0 0 0 0 0 0 0 0 0 0 0 0 0 0 0 0 0 0 0 0 0 0 0 0 0 0 0 0 0 0 0 0 0 0 0 0 0 0 0 0 0 0 0 0 0 0 0 0 0 0 0 0 0 0 0 0 0 0 0 0 0 0 0 0 0 0 0 0 0 0 0 0 0 0 0 0 0 0 0 0 0 0 0 0 0 0 0 0 0 0 0 0 0 0 0 0 0 0 0 0 0 0 0 0 0 0 0 0 0 0 0 0 0 0 0 0 0 0 0 0 0 0 0 0 0 0 0 0 0 0 0 0 0 0 0 0 0 0 0 0 0 0 0 0 0 0 0 0 0 0 0 0 0 0 0 0 0 0 0 0 0 0 0 0 0 0 0 0 0 0 0 0 0 0 0 0 0 0 0 0 0 0 0 0 0 0 0 0 0 0 0 0 0 0 0 0 0 0 0 0 0 0 0 0 0 0 0 0 0 0 0 0 0 0 0 0 0 0 0 0 0 0 0 0 0 0 0 0 0 0 0 0 0 0 0 0 0 0 0 0 0 0 0 0 0 0 0 0 0 0 0 0 0 0 0 0 0 0 0 0 0 0 0 0 0 0 0 0 0 0 0 1 0 0 0 0 0 0 0 0 0 0 0 0 0 0 0 0 0 0 0 0 0 0 0 0 0 0 0 0 0 0 0 0 0 0 0 0 0 0 0 0 0 0 0 0 0 0 0 0 0 0 0 0 0 2 0 0 0 0 0 0 0 0 0 0 0 0 0 0 0 0 0 0 0 0 0 0 0 0 0 0 0 0 0 0 0 0 0 0 0 0 0 0 0 0 0 0 0 0 0 0 0 0 0 0 0 0 0 0 0 0 0 0 0 0 0 0 0 0 0 0 0 0 0 0 0 0 0 0 0 0 0 0 0 0 0 0 0 0 0 0 0 0 0 0 0 0 0 0 0 0 0 0 0 0 0 0 0 0 0 0 0 0 0 0 0 0 0 0 0 0 0 0 0 0 0 0 0 0 0 0 0 0 0 0 0 0 0 0 0 0 0 0 0 0 0 0 0 0 0 0 0 0 0 0 0 0 0 0 0 0 0 0 0 0 0 0 0 0 0 0 0 0 0 0 0 0 0 0 0 0 0 0 0 0 0 0 0 0 0 0 0 0 0 0 0 0 0 0 0 0 0 0 0 0 0 0 0 0 0 0 0 0 0 0 0 0 0 0 0 0 0 0 0 0 0 0 0 0 0 0 0 0 0 0 0 0 0 0 0 0 0 0 0.0037974683544303798
0 0 0 0 0 0 0 0 0 0 0 0 0 0 0 0 0 0 0 0 0 0 0 0 0 0 0 0 0 0 0 0 0 0 0 0 0 0 0 0 0 0 0 0 0 0 0 0 0 0 0 0 0 0 0 0 0 0 0 0 0 0 0 0 0 0 0 0 0 0 0 0 0 0 0 0 0 0 0 0 0 0 0 0 0 0 0 0 0 0 0 0 0 0 0 0 0 0 0 0 0 0 0 0 0 0 0 0 0 0 0 0 0 0 0 0 0 0 0 0 0 0 0 0 0 0 0 0 0 0 0 0 0 0 0 0 0 0 0 0 0 0 0 0 0 0 0 0 0 0 0 0 0 0 0 0 0 0 0 0 0 0 0 0 0 0 0 0 0 0 0 0 0 0 0 0 0 0 0 0 0 0 0 0 0 0 0 0 0 0 0 0 0 0 0 0 0 0 0 0 0 0 0 0 0 0 0 0 0 0 0 0 0 0 0 0 0 0 0 0 0 0 0 0 0 0 0 0 0 0 0 0 0 0 0 0 0 0 0 0 0 0 0 0 0 0 0 0 0 0 0 0 0 0 0 0 0 0 0 0 0 0 0 0 0 0 0 0 0 0 0 0 0 0 0 0 0 0 0 0 0 0 0 0 0 0 0 0 0 0 0 0 0 0 0 0 0 0 0 0 0 0 0 0 0 0 0 0 0 0 0 0 0 0 0 0 0 0 0 0 0 0 0 0 0 0 0 0 0 0 0 0 0 0 0 0 0 0 0 0 0 0 0 0 0 0 0 0 0 0 0 0 0 0 0 0 0 0 0 0 0 0 0 0 0 0 0 0 0 0 0 0 0 0 0 0 0 0 0 0 0 0 0 0 0 0 0 0 0 0 0 0 0 0 0 0 0 0 0 0 0 0 0 0 0 0 0 0 0 0 0 0 0 0 0 0 0 0 0 0 0 0 0 0 0 0 0 0 0 0 0 0 0 0 0 0 0 0 0 0 0 0 0 0 0 0 0 0 0 0 0 0 0 0 0 0 0 0 0 0 0 0 0 0 0 0 0 0 0 0 0 0 0 0 0 0 0 0 0 0 0 0 0 0 0 0 0 0 0 0 0 0 0 0 0 0 0 1 0 0 0 0 0 0 0 0 0 0 0 0 0 0 0 0 0 0 0 0 0 0 0 0 0 0 0 0 0 0 0 0 0 0 0 0 0 0 0 0 0 0 0 0 0 0 0 0 0 0 0 0 0 2 0 0 0 0 0 0 0 0 0 0 0 0 0 0 0 0 0 0 0 0 0 0 0 0 0 0 0 0 0 0 0 0 0 0 0 0 0 0 0 0 0 0 0 0 0 0 0 0 0 0 0 0 0 0 0 0 0 0 0 0 0 0 0 0 0 0 0 0 0 0 0 0 0 0 0 0 0 0 0 0 0 0 0 0 0 0 0 0 0 0 0 0 0 0 0 0 0 0 0 0 0 0 0 0 0 0 0 0 0 0 0 0 0 0 0 0 0 0 0 0 0 0 0 0 0 0 0 0 0 0 0 0 0 0 0 0 0 0 0 0 0 0 0 0 0 0 0 0 0 0 0 0 0 0 0 0 0 0 0 0 0 0 0 0 0 0 0 0 0 0 0 0 0 0 0 0 0 0 0 0 0 0 0 0 0 0 0 0 0 0 0 0 0 0 0 0 0 0 0 0 0 0 0 0 0 0 0 0 0 0 0 0 0 0 0 0 0 0 0 0 0 0 0 0 0 0 0 0 0 0 0 0 0 0 0 0 0 0 0.0037974683544303798
0 0 0 0 0 0 0 0 0 0 0 0 0 0 0 0 0 0 0 0 0 0 0 0 0 0 0 0 0 0 0 0 0 0 0 0 0 0 0 0 0 0 0 0 0 0 0 0 0 0 0 0 0 0 0 0 0 0 0 0 0 0 0 0 0 0 0 0 0 0 0 0 0 0 0 0 0 0 0 0 0 0 0 0 0 0 0 0 0 0 0 0 0 0 0 0 0 0 0 0 0 0 0 0 0 0 0 0 0 0 0 0 0 0 0 0 0 0 0 0 0 0 0 0 0 0 0 0 0 0 0 0 0 0 0 0 0 0 0 0 0 0 0 0 0 0 0 0 0 0 0 0 0 0 0 0 0 0 0 0 0 0 0 0 0 0 0 0 0 0 0 0 0 0 0 0 0 0 0 0 0 0 0 0 0 0 0 0 0 0 0 0 0 0 0 0 0 0 0 0 0 0 0 0 0 0 0 0 0 0 0 0 0 0 0 0 0 0 0 0 0 0 0 0 0 0 0 0 0 0 0 0 0 0 0 0 0 0 0 0 0 0 0 0 0 0 0 0 0 0 0 0 0 0 0 0 0 0 0 0 0 0 0 0 0 0 0 0 0 0 0 0 0 0 0 0 0 0 0 0 0 0 0 0 0 0 0 0 0 0 0 0 0 0 0 0 0 0 0 0 0 0 0 0 0 0 0 0 0 0 0 0 0 0 0 0 0 0 0 0 0 0 0 0 0 0 0 0 0 0 0 0 0 0 0 0 0 0 0 0 0 0 0 0 0 0 0 0 0 0 0 0 0 0 0 0 0 0 0 0 0 0 0 0 0 0 0 0 0 0 0 0 0 0 0 0 0 0 0 0 0 0 0 0 0 0 0 0 0 0 0 0 0 0 0 0 0 0 0 0 0 0 0 0 0 0 0 0 0 0 0 0 0 0 0 0 0 0 0 0 0 0 0 0 0 0 0 0 0 0 0 0 0 0 0 0 0 0 0 0 0 0 0 0 0 0 0 0 0 0 0 0 0 0 0 0 0 0 0 0 0 0 0 0 0 0 0 0 0 0 0 0 0 0 0 0 0 0 0 0 0 0 0 0 0 0 0 0 0 0 0 0 0 0 0 0 0 1 0 0 0 0 0 0 0 0 0 0 0 0 0 0 0 0 0 0 0 0 0 0 0 0 0 0 0 0 0 0 0 0 0 0 0 0 0 0 0 0 0 0 0 0 0 0 0 0 0 0 0 0 0 1 0 0 0 0 0 0 0 0 0 0 0 0 0 0 0 0 0 0 0 0 0 0 0 0 0 0 0 0 0 0 0 0 0 0 0 0 0 0 0 0 0 0 0 0 0 0 0 0 0 0 0 0 0 0 0 0 0 0 0 0 0 0 0 0 0 0 0 0 0 0 0 0 0 0 0 0 0 0 0 0 0 0 0 0 0 0 0 0 0 0 0 0 0 0 0 0 0 0 0 0 0 0 0 0 0 0 0 0 0 0 0 0 0 0 0 0 0 0 0 0 0 0 0 0 0 0 0 0 0 0 0 0 0 0 0 0 0 0 0 0 0 0 0 0 0 0 0 0 0 0 0 0 0 0 0 0 0 0 0 0 0 0 0 0 0 0 0 0 0 0 0 0 0 0 0 0 0 0 0 0 0 0 0 0 0 0 0 0 0 0 0 0 0 0 0 0 0 0 0 0 0 0 0 0 0 0 0 0 0 0 0 0 0 0 0 0 0 0 0 0 0 0 0 0 0 0 0 0 0 0 0 0 0 0 0 0 0 0 0.002531645569620253
0 0 0 0 0 0 0 0 0 0 0 0 0 0 0 0 0 0 0 0 0 0 0 0 0 0 0 0 0 0 0 0 0 0 0 0 0 0 0 0 0 0 0 0 0 0 0 0 0 0 0 0 0 0 0 0 0 0 0 0 0 0 0 0 0 0 0 0 0 0 0 0 0 0 0 0 0 0 0 0 0 0 0 0 0 0 0 0 0 0 0 0 0 0 0 0 0 0 0 0 0 0 0 0 0 0 0 0 0 0 0 0 0 0 0 0 0 0 0 0 0 0 0 0 0 0 0 0 0 0 0 0 0 0 0 0 0 0 0 0 0 0 0 0 0 0 0 0 0 0 0 0 0 0 0 0 0 0 0 0 0 0 0 0 0 0 0 0 0 0 0 0 0 0 0 0 0 0 0 0 0 0 0 0 0 0 0 0 0 0 0 0 0 0 0 0 0 0 0 0 0 0 0 0 0 0 0 0 0 0 0 0 0 0 0 0 0 0 0 0 0 0 0 0 0 0 0 0 0 0 0 0 0 0 0 0 0 0 0 0 0 0 0 0 0 0 0 0 0 0 0 0 0 0 0 0 0 0 0 0 0 0 0 0 0 0 0 0 0 0 0 0 0 0 0 0 0 0 0 0 0 0 0 0 0 0 0 0 0 0 0 0 0 0 0 0 0 0 0 0 0 0 0 0 0 0 0 0 0 0 0 0 0 0 0 0 0 0 0 0 0 0 0 0 0 0 0 0 0 0 0 0 0 0 0 0 0 0 0 0 0 0 0 0 0 0 0 0 0 0 0 0 0 0 0 0 0 0 0 0 0 0 0 0 0 0 0 0 0 0 0 0 0 0 0 0 0 0 0 0 0 0 0 0 0 0 0 0 0 0 0 0 0 0 0 0 0 0 0 0 0 0 0 0 0 0 0 0 0 0 0 0 0 0 0 0 0 0 0 0 0 0 0 0 0 0 0 0 0 0 0 0 0 0 0 0 0 0 0 0 0 0 0 0 0 0 0 0 0 0 0 0 0 0 0 0 0 0 0 0 0 0 0 0 0 0 0 0 0 0 0 0 0 0 0 0 0 0 0 0 0 0 0 0 0 0 0 0 0 0 0 0 0 0 0 0 0 1 0 0 0 0 0 0 0 0 0 0 0 0 0 0 0 0 0 0 0 0 0 0 0 0 0 0 0 0 0 0 0 0 0 0 0 0 0 0 0 0 0 0 0 0 0 0 0 0 0 0 0 0 0 1 0 0 0 0 0 0 0 0 0 0 0 0 0 0 0 0 0 0 0 0 0 0 0 0 0 0 0 0 0 0 0 0 0 0 0 0 0 0 0 0 0 0 0 0 0 0 0 0 0 0 0 0 0 0 0 0 0 0 0 0 0 0 0 0 0 0 0 0 0 0 0 0 0 0 0 0 0 0 0 0 0 0 0 0 0 0 0 0 0 0 0 0 0 0 0 0 0 0 0 0 0 0 0 0 0 0 0 0 0 0 0 0 0 0 0 0 0 0 0 0 0 0 0 0 0 0 0 0 0 0 0 0 0 0 0 0 0 0 0 0 0 0 0 0 0 0 0 0 0 0 0 0 0 0 0 0 0 0 0 0 0 0 0 0 0 0 0 0 0 0 0 0 0 0 0 0 0 0 0 0 0 0 0 0 0 0 0 0 0 0 0 0 0 0 0 0 0 0 0 0 0 0 0 0 0 0 0 0 0 0 0 0 0 0 0 0 0 0 0 0 0 0 0 0 0 0 0 0 0 0 0 0 0 0 0 0 0 0 0.002531645569620253
0 0 0 0 0 0 0 0 0 0 0 0 0 0 0 0 0 0 0 0 0 0 0 0 0 0 0 0 0 0 0 0 0 0 0 0 0 0 0 0 0 0 0 0 0 0 0 0 0 0 0 0 0 0 0 0 0 0 0 0 0 0 0 0 0 0 0 0 0 0 0 0 0 0 0 0 0 0 0 0 0 0 0 0 0 0 0 0 0 0 0 0 0 0 0 0 0 0 0 0 0 0 0 0 0 0 0 0 0 0 0 0 0 0 0 0 0 0 0 0 0 0 0 0 0 0 0 0 0 0 0 0 0 0 0 0 0 0 0 0 0 0 0 0 0 0 0 0 0 0 0 0 0 0 0 0 0 0 0 0 0 0 0 0 0 0 0 0 0 0 0 0 0 0 0 0 0 0 0 0 0 0 0 0 0 0 0 0 0 0 0 0 0 0 0 0 0 0 0 0 0 0 0 0 0 0 0 0 0 0 0 0 0 0 0 0 0 0 0 0 0 0 0 0 0 0 0 0 0 0 0 0 0 0 0 0 0 0 0 0 0 0 0 0 0 0 0 0 0 0 0 0 0 0 0 0 0 0 0 0 0 0 0 0 0 0 0 0 0 0 0 0 0 0 0 0 0 0 0 0 0 0 0 0 0 0 0 0 0 0 0 0 0 0 0 0 0 0 0 0 0 0 0 0 0 0 0 0 0 0 0 0 0 0 0 0 0 0 0 0 0 0 0 0 0 0 0 0 0 0 0 0 0 0 0 0 0 0 0 0 0 0 0 0 0 0 0 0 0 0 0 0 0 0 0 0 0 0 0 0 0 0 0 0 0 0 0 0 0 0 0 0 0 0 0 0 0 0 0 0 0 0 0 0 0 0 0 0 0 0 0 0 0 0 0 0 0 0 0 0 0 0 0 0 0 0 0 0 0 0 0 0 0 0 0 0 0 0 0 0 0 0 0 0 0 0 0 0 0 0 0 0 0 0 0 0 0 0 0 0 0 0 0 0 0 0 0 0 0 0 0 0 0 0 0 0 0 0 0 0 0 0 0 0 0 0 0 0 0 0 0 0 0 0 0 0 0 0 0 0 0 0 0 0 0 0 0 0 0 0 0 0 0 0 0 0 0 1 0 0 0 0 0 0 0 0 0 0 0 0 0 0 0 0 0 0 0 0 0 0 0 0 0 0 0 0 0 0 0 0 0 0 0 0 0 0 0 0 0 0 0 0 0 0 0 0 0 0 0 0 0 1 0 0 0 0 0 0 0 0 0 0 0 0 0 0 0 0 0 0 0 0 0 0 0 0 0 0 0 0 0 0 0 0 0 0 0 0 0 0 0 0 0 0 0 0 0 0 0 0 0 0 0 0 0 0 0 0 0 0 0 0 0 0 0 0 0 0 0 0 0 0 0 0 0 0 0 0 0 0 0 0 0 0 0 0 0 0 0 0 0 0 0 0 0 0 0 0 0 0 0 0 0 0 0 0 0 0 0 0 0 0 0 0 0 0 0 0 0 0 0 0 0 0 0 0 0 0 0 0 0 0 0 0 0 0 0 0 0 0 0 0 0 0 0 0 0 0 0 0 0 0 0 0 0 0 0 0 0 0 0 0 0 0 0 0 0 0 0 0 0 0 0 0 0 0 0 0 0 0 0 0 0 0 0 0 0 0 0 0 0 0 0 0 0 0 0 0 0 0 0 0 0 0 0 0 0 0 0 0 0 0 0 0 0 0 0 0 0 0 0 0 0 0 0 0 0 0 0 0 0 0 0 0 0 0 0 0 0 0 0.002531645569620253
0 0 0 0 0 0 0 0 0 0 0 0 0 0 0 0 0 0 0 0 0 0 0 0 0 0 0 0 0 0 0 0 0 0 0 0 0 0 0 0 0 0 0 0 0 0 0 0 0 0 0 0 0 0 0 0 0 0 0 0 0 0 0 0 0 0 0 0 0 0 0 0 0 0 0 0 0 0 0 0 0 0 0 0 0 0 0 0 0 0 0 0 0 0 0 0 0 0 0 0 0 0 0 0 0 0 0 0 0 0 0 0 0 0 0 0 0 0 0 0 0 0 0 0 0 0 0 0 0 0 0 0 0 0 0 0 0 0 0 0 0 0 0 0 0 0 0 0 0 0 0 0 0 0 0 0 0 0 0 0 0 0 0 0 0 0 0 0 0 0 0 0 0 0 0 0 0 0 0 0 0 0 0 0 0 0 0 0 0 0 0 0 0 0 0 0 0 0 0 0 0 0 0 0 0 0 0 0 0 0 0 0 0 0 0 0 0 0 0 0 0 0 0 0 0 0 0 0 0 0 0 0 0 0 0 0 0 0 0 0 0 0 0 0 0 0 0 0 0 0 0 0 0 0 0 0 0 0 0 0 0 0 0 0 0 0 0 0 0 0 0 0 0 0 0 0 0 0 0 0 0 0 0 0 0 0 0 0 0 0 0 0 0 0 0 0 0 0 0 0 0 0 0 0 0 0 0 0 0 0 0 0 0 0 0 0 0 0 0 0 0 0 0 0 0 0 0 0 0 0 0 0 0 0 0 0 0 0 0 0 0 0 0 0 0 0 0 0 0 0 0 0 0 0 0 0 0 0 0 0 0 0 0 0 0 0 0 0 0 0 0 0 0 0 0 0 0 0 0 0 0 0 0 0 0 0 0 0 0 0 0 0 0 0 0 0 0 0 0 0 0 0 0 0 0 0 0 0 0 0 0 0 0 0 0 0 0 0 0 0 0 0 0 0 0 0 0 0 0 0 0 0 0 0 0 0 0 0 0 0 0 0 0 0 0 0 0 0 0 0 0 0 0 0 0 0 0 0 0 0 0 0 0 0 0 0 0 0 0 0 0 0 0 0 0 0 0 0 0 0 0 0 0 0 0 0 0 0 0 0 0 0 0 0 0 0 0 1 0 0 0 0 0 0 0 0 0 0 0 0 0 0 0 0 0 0 0 0 0 0 0 0 0 0 0 0 0 0 0 0 0 0 0 0 0 0 0 0 0 0 0 0 0 0 0 0 0 0 0 0 0 1 0 0 0 0 0 0 0 0 0 0 0 0 0 0 0 0 0 0 0 0 0 0 0 0 0 0 0 0 0 0 0 0 0 0 0 0 0 0 0 0 0 0 0 0 0 0 0 0 0 0 0 0 0 0 0 0 0 0 0 0 0 0 0 0 0 0 0 0 0 0 0 0 0 0 0 0 0 0 0 0 0 0 0 0 0 0 0 0 0 0 0 0 0 0 0 0 0 0 0 0 0 0 0 0 0 0 0 0 0 0 0 0 0 0 0 0 0 0 0 0 0 0 0 0 0 0 0 0 0 0 0 0 0 0 0 0 0 0 0 0 0 0 0 0 0 0 0 0 0 0 0 0 0 0 0 0 0 0 0 0 0 0 0 0 0 0 0 0 0 0 0 0 0 0 0 0 0 0 0 0 0 0 0 0 0 0 0 0 0 0 0 0 0 0 0 0 0 0 0 0 0 0 0 0 0 0 0 0 0 0 0 0 0 0 0 0 0 0 0 0 0 0 0 0 0 0 0 0 0 0 0 0 0 0 0 0 0 0 0.002531645569620253
0 0 0 0 0 0 0 0 0 0 0 0 0 0 0 0 0 0 0 0 0 0 0 0 0 0 0 0 0 0 0 0 0 0 0 0 0 0 0 0 0 0 0 0 0 0 0 0 0 0 0 0 0 0 0 0 0 0 0 0 0 0 0 0 0 0 0 0 0 0 0 0 0 0 0 0 0 0 0 0 0 0 0 0 0 0 0 0 0 0 0 0 0 0 0 0 0 0 0 0 0 0 0 0 0 0 0 0 0 0 0 0 0 0 0 0 0 0 0 0 0 0 0 0 0 0 0 0 0 0 0 0 0 0 0 0 0 0 0 0 0 0 0 0 0 0 0 0 0 0 0 0 0 0 0 0 0 0 0 0 0 0 0 0 0 0 0 0 0 0 0 0 0 0 0 0 0 0 0 0 0 0 0 0 0 0 0 0 0 0 0 0 0 0 0 0 0 0 0 0 0 0 0 0 0 0 0 0 0 0 0 0 0 0 0 0 0 0 0 0 0 0 0 0 0 0 0 0 0 0 0 0 0 0 0 0 0 0 0 0 0 0 0 0 0 0 0 0 0 0 0 0 0 0 0 0 0 0 0 0 0 0 0 0 0 0 0 0 0 0 0 0 0 0 0 0 0 0 0 0 0 0 0 0 0 0 0 0 0 0 0 0 0 0 0 0 0 0 0 0 0 0 0 0 0 0 0 0 0 0 0 0 0 0 0 0 0 0 0 0 0 0 0 0 0 0 0 0 0 0 0 0 0 0 0 0 0 0 0 0 0 0 0 0 0 0 0 0 0 0 0 0 0 0 0 0 0 0 0 0 0 0 0 0 0 0 0 0 0 0 0 0 0 0 0 0 0 0 0 0 0 0 0 0 0 0 0 0 0 0 0 0 0 0 0 0 0 0 0 0 0 0 0 0 0 0 0 0 0 0 0 0 0 0 0 0 0 0 0 0 0 0 0 0 0 0 0 0 0 0 0 0 0 0 0 0 0 0 0 0 0 0 0 0 0 0 0 0 0 0 0 0 0 0 0 0 0 0 0 0 0 0 0 0 0 0 0 0 0 0 0 0 0 0 0 0 0 0 0 0 0 0 0 0 0 0 0 0 0 0 0 0 0 0 0 0 0 1 0 0 0 0 0 0 0 0 0 0 0 0 0 0 0 0 0 0 0 0 0 0 0 0 0 0 0 0 0 0 0 0 0 0 0 0 0 0 0 0 0 0 0 0 0 0 0 0 0 0 0 0 0 1 0 0 0 0 0 0 0 0 0 0 0 0 0 0 0 0 0 0 0 0 0 0 0 0 0 0 0 0 0 0 0 0 0 0 0 0 0 0 0 0 0 0 0 0 0 0 0 0 0 0 0 0 0 0 0 0 0 0 0 0 0 0 0 0 0 0 0 0 0 0 0 0 0 0 0 0 0 0 0 0 0 0 0 0 0 0 0 0 0 0 0 0 0 0 0 0 0 0 0 0 0 0 0 0 0 0 0 0 0 0 0 0 0 0 0 0 0 0 0 0 0 0 0 0 0 0 0 0 0 0 0 0 0 0 0 0 0 0 0 0 0 0 0 0 0 0 0 0 0 0 0 0 0 0 0 0 0 0 0 0 0 0 0 0 0 0 0 0 0 0 0 0 0 0 0 0 0 0 0 0 0 0 0 0 0 0 0 0 0 0 0 0 0 0 0 0 0 0 0 0 0 0 0 0 0 0 0 0 0 0 0 0 0 0 0 0 0 0 0 0 0 0 0 0 0 0 0 0 0 0 0 0 0 0 0 0 0 0 0.002531645569620253
0 0 0 0 0 0 0 0 0 0 0 0 0 0 0 0 0 0 0 0 0 0 0 0 0 0 0 0 0 0 0 0 0 0 0 0 0 0 0 0 0 0 0 0 0 0 0 0 0 0 0 0 0 0 0 0 0 0 0 0 0 0 0 0 0 0 0 0 0 0 0 0 0 0 0 0 0 0 0 0 0 0 0 0 0 0 0 0 0 0 0 0 0 0 0 0 0 0 0 0 0 0 0 0 0 0 0 0 0 0 0 0 0 0 0 0 0 0 0 0 0 0 0 0 0 0 0 0 0 0 0 0 0 0 0 0 0 0 0 0 0 0 0 0 0 0 0 0 0 0 0 0 0 0 0 0 0 0 0 0 0 0 0 0 0 0 0 0 0 0 0 0 0 0 0 0 0 0 0 0 0 0 0 0 0 0 0 0 0 0 0 0 0 0 0 0 0 0 0 0 0 0 0 0 0 0 0 0 0 0 0 0 0 0 0 0 0 0 0 0 0 0 0 0 0 0 0 0 0 0 0 0 0 0 0 0 0 0 0 0 0 0 0 0 0 0 0 0 0 0 0 0 0 0 0 0 0 0 0 0 0 0 0 0 0 0 0 0 0 0 0 0 0 0 0 0 0 0 0 0 0 0 0 0 0 0 0 0 0 0 0 0 0 0 0 0 0 0 0 0 0 0 0 0 0 0 0 0 0 0 0 0 0 0 0 0 0 0 0 0 0 0 0 0 0 0 0 0 0 0 0 0 0 0 0 0 0 0 0 0 0 0 0 0 0 0 0 0 0 0 0 0 0 0 0 0 0 0 0 0 0 0 0 0 0 0 0 0 0 0 0 0 0 0 0 0 0 0 0 0 0 0 0 0 0 0 0 0 0 0 0 0 0 0 0 0 0 0 0 0 0 0 0 0 0 0 0 0 0 0 0 0 0 0 0 0 0 0 0 0 0 0 0 0 0 0 0 0 0 0 0 0 0 0 0 0 0 0 0 0 0 0 0 0 0 0 0 0 0 0 0 0 0 0 0 0 0 0 0 0 0 0 0 0 0 0 0 0 0 0 0 0 0 0 0 0 0 0 0 0 0 0 0 0 0 0 0 0 0 0 0 0 0 0 0 0 0 1 0 0 0 0 0 0 0 0 0 0 0 0 0 0 0 0 0 0 0 0 0 0 0 0 0 0 0 0 0 0 0 0 0 0 0 0 0 0 0 0 0 0 0 0 0 0 0 0 0 0 0 0 0 1 0 0 0 0 0 0 0 0 0 0 0 0 0 0 0 0 0 0 0 0 0 0 0 0 0 0 0 0 0 0 0 0 0 0 0 0 0 0 0 0 0 0 0 0 0 0 0 0 0 0 0 0 0 0 0 0 0 0 0 0 0 0 0 0 0 0 0 0 0 0 0 0 0 0 0 0 0 0 0 0 0 0 0 0 0 0 0 0 0 0 0 0 0 0 0 0 0 0 0 0 0 0 0 0 0 0 0 0 0 0 0 0 0 0 0 0 0 0 0 0 0 0 0 0 0 0 0 0 0 0 0 0 0 0 0 0 0 0 0 0 0 0 0 0 0 0 0 0 0 0 0 0 0 0 0 0 0 0 0 0 0 0 0 0 0 0 0 0 0 0 0 0 0 0 0 0 0 0 0 0 0 0 0 0 0 0 0 0 0 0 0 0 0 0 0 0 0 0 0 0 0 0 0 0 0 0 0 0 0 0 0 0 0 0 0 0 0 0 0 0 0 0 0 0 0 0 0 0 0 0 0 0 0 0 0 0 0 0 0.002531645569620253
0 0 0 0 0 0 0 0 0 0 0 0 0 0 0 0 0 0 0 0 0 0 0 0 0 0 0 0 0 0 0 0 0 0 0 0 0 0 0 0 0 0 0 0 0 0 0 0 0 0 0 0 0 0 0 0 0 0 0 0 0 0 0 0 0 0 0 0 0 0 0 0 0 0 0 0 0 0 0 0 0 0 0 0 0 0 0 0 0 0 0 0 0 0 0 0 0 0 0 0 0 0 0 0 0 0 0 0 0 0 0 0 0 0 0 0 0 0 0 0 0 0 0 0 0 0 0 0 0 0 0 0 0 0 0 0 0 0 0 0 0 0 0 0 0 0 0 0 0 0 0 0 0 0 0 0 0 0 0 0 0 0 0 0 0 0 0 0 0 0 0 0 0 0 0 0 0 0 0 0 0 0 0 0 0 0 0 0 0 0 0 0 0 0 0 0 0 0 0 0 0 0 0 0 0 0 0 0 0 0 0 0 0 0 0 0 0 0 0 0 0 0 0 0 0 0 0 0 0 0 0 0 0 0 0 0 0 0 0 0 0 0 0 0 0 0 0 0 0 0 0 0 0 0 0 0 0 0 0 0 0 0 0 0 0 0 0 0 0 0 0 0 0 0 0 0 0 0 0 0 0 0 0 0 0 0 0 0 0 0 0 0 0 0 0 0 0 0 0 0 0 0 0 0 0 0 0 0 0 0 0 0 0 0 0 0 0 0 0 0 0 0 0 0 0 0 0 0 0 0 0 0 0 0 0 0 0 0 0 0 0 0 0 0 0 0 0 0 0 0 0 0 0 0 0 0 0 0 0 0 0 0 0 0 0 0 0 0 0 0 0 0 0 0 0 0 0 0 0 0 0 0 0 0 0 0 0 0 0 0 0 0 0 0 0 0 0 0 0 0 0 0 0 0 0 0 0 0 0 0 0 0 0 0 0 0 0 0 0 0 0 0 0 0 0 0 0 0 0 0 0 0 0 0 0 0 0 0 0 0 0 0 0 0 0 0 0 0 0 0 0 0 0 0 0 0 0 0 0 0 0 0 0 0 0 0 0 0 0 0 0 0 0 0 0 0 0 0 0 0 0 0 0 0 0 0 0 0 0 0 0 0 0 0 0 0 0 1 0 0 0 0 0 0 0 0 0 0 0 0 0 0 0 0 0 0 0 0 0 0 0 0 0 0 0 0 0 0 0 0 0 0 0 0 0 0 0 0 0 0 0 0 0 0 0 0 0 0 0 0 0 1 0 0 0 0 0 0 0 0 0 0 0 0 0 0 0 0 0 0 0 0 0 0 0 0 0 0 0 0 0 0 0 0 0 0 0 0 0 0 0 0 0 0 0 0 0 0 0 0 0 0 0 0 0 0 0 0 0 0 0 0 0 0 0 0 0 0 0 0 0 0 0 0 0 0 0 0 0 0 0 0 0 0 0 0 0 0 0 0 0 0 0 0 0 0 0 0 0 0 0 0 0 0 0 0 0 0 0 0 0 0 0 0 0 0 0 0 0 0 0 0 0 0 0 0 0 0 0 0 0 0 0 0 0 0 0 0 0 0 0 0 0 0 0 0 0 0 0 0 0 0 0 0 0 0 0 0 0 0 0 0 0 0 0 0 0 0 0 0 0 0 0 0 0 0 0 0 0 0 0 0 0 0 0 0 0 0 0 0 0 0 0 0 0 0 0 0 0 0 0 0 0 0 0 0 0 0 0 0 0 0 0 0 0 0 0 0 0 0 0 0 0 0 0 0 0 0 0 0 0 0 0 0 0 0 0 0 0 0 0.002531645569620253
0 0 0 0 0 0 0 0 0 0 0 0 0 0 0 0 0 0 0 0 0 0 0 0 0 0 0 0 0 0 0 0 0 0 0 0 0 0 0 0 0 0 0 0 0 0 0 0 0 0 0 0 0 0 0 0 0 0 0 0 0 0 0 0 0 0 0 0 0 0 0 0 0 0 0 0 0 0 0 0 0 0 0 0 0 0 0 0 0 0 0 0 0 0 0 0 0 0 0 0 0 0 0 0 0 0 0 0 0 0 0 0 0 0 0 0 0 0 0 0 0 0 0 0 0 0 0 0 0 0 0 0 0 0 0 0 0 0 0 0 0 0 0 0 0 0 0 0 0 0 0 0 0 0 0 0 0 0 0 0 0 0 0 0 0 0 0 0 0 0 0 0 0 0 0 0 0 0 0 0 0 0 0 0 0 0 0 0 0 0 0 0 0 0 0 0 0 0 0 0 0 0 0 0 0 0 0 0 0 0 0 0 0 0 0 0 0 0 0 0 0 0 0 0 0 0 0 0 0 0 0 0 0 0 0 0 0 0 0 0 0 0 0 0 0 0 0 0 0 0 0 0 0 0 0 0 0 0 0 0 0 0 0 0 0 0 0 0 0 0 0 0 0 0 0 0 0 0 0 0 0 0 0 0 0 0 0 0 0 0 0 0 0 0 0 0 0 0 0 0 0 0 0 0 0 0 0 0 0 0 0 0 0 0 0 0 0 0 0 0 0 0 0 0 0 0 0 0 0 0 0 0 0 0 0 0 0 0 0 0 0 0 0 0 0 0 0 0 0 0 0 0 0 0 0 0 0 0 0 0 0 0 0 0 0 0 0 0 0 0 0 0 0 0 0 0 0 0 0 0 0 0 0 0 0 0 0 0 0 0 0 0 0 0 0 0 0 0 0 0 0 0 0 0 0 0 0 0 0 0 0 0 0 0 0 0 0 0 0 0 0 0 0 0 0 0 0 0 0 0 0 0 0 0 0 0 0 0 0 0 0 0 0 0 0 0 0 0 0 0 0 0 0 0 0 0 0 0 0 0 0 0 0 0 0 0 0 0 0 0 0 0 0 0 0 0 0 0 0 0 0 0 0 0 0 0 0 0 0 0 0 0 0 0 0 0 0 1 0 0 0 0 0 0 0 0 0 0 0 0 0 0 0 0 0 0 0 0 0 0 0 0 0 0 0 0 0 0 0 0 0 0 0 0 0 0 0 0 0 0 0 0 0 0 0 0 0 0 0 0 0 1 0 0 0 0 0 0 0 0 0 0 0 0 0 0 0 0 0 0 0 0 0 0 0 0 0 0 0 0 0 0 0 0 0 0 0 0 0 0 0 0 0 0 0 0 0 0 0 0 0 0 0 0 0 0 0 0 0 0 0 0 0 0 0 0 0 0 0 0 0 0 0 0 0 0 0 0 0 0 0 0 0 0 0 0 0 0 0 0 0 0 0 0 0 0 0 0 0 0 0 0 0 0 0 0 0 0 0 0 0 0 0 0 0 0 0 0 0 0 0 0 0 0 0 0 0 0 0 0 0 0 0 0 0 0 0 0 0 0 0 0 0 0 0 0 0 0 0 0 0 0 0 0 0 0 0 0 0 0 0 0 0 0 0 0 0 0 0 0 0 0 0 0 0 0 0 0 0 0 0 0 0 0 0 0 0 0 0 0 0 0 0 0 0 0 0 0 0 0 0 0 0 0 0 0 0 0 0 0 0 0 0 0 0 0 0 0 0 0 0 0 0 0 0 0 0 0 0 0 0 0 0 0 0 0 0 0 0 0 0.002531645569620253
0 0 0 0 0 0 0 0 0 0 0 0 0 0 0 0 0 0 0 0 0 0 0 0 0 0 0 0 0 0 0 0 0 0 0 0 0 0 0 0 0 0 0 0 0 0 0 0 0 0 0 0 0 0 0 0 0 0 0 0 0 0 0 0 0 0 0 0 0 0 0 0 0 0 0 0 0 0 0 0 0 0 0 0 0 0 0 0 0 0 0 0 0 0 0 0 0 0 0 0 0 0 0 0 0 0 0 0 0 0 0 0 0 0 0 0 0 0 0 0 0 0 0 0 0 0 0 0 0 0 0 0 0 0 0 0 0 0 0 0 0 0 0 0 0 0 0 0 0 0 0 0 0 0 0 0 0 0 0 0 0 0 0 0 0 0 0 0 0 0 0 0 0 0 0 0 0 0 0 0 0 0 0 0 0 0 0 0 0 0 0 0 0 0 0 0 0 0 0 0 0 0 0 0 0 0 0 0 0 0 0 0 0 0 0 0 0 0 0 0 0 0 0 0 0 0 0 0 0 0 0 0 0 0 0 0 0 0 0 0 0 0 0 0 0 0 0 0 0 0 0 0 0 0 0 0 0 0 0 0 0 0 0 0 0 0 0 0 0 0 0 0 0 0 0 0 0 0 0 0 0 0 0 0 0 0 0 0 0 0 0 0 0 0 0 0 0 0 0 0 0 0 0 0 0 0 0 0 0 0 0 0 0 0 0 0 0 0 0 0 0 0 0 0 0 0 0 0 0 0 0 0 0 0 0 0 0 0 0 0 0 0 0 0 0 0 0 0 0 0 0 0 0 0 0 0 0 0 0 0 0 0 0 0 0 0 0 0 0 0 0 0 0 0 0 0 0 0 0 0 0 0 0 0 0 0 0 0 0 0 0 0 0 0 0 0 0 0 0 0 0 0 0 0 0 0 0 0 0 0 0 0 0 0 0 0 0 0 0 0 0 0 0 0 0 0 0 0 0 0 0 0 0 0 0 0 0 0 0 0 0 0 0 0 0 0 0 0 0 0 0 0 0 0 0 0 0 0 0 0 0 0 0 0 0 0 0 0 0 0 0 0 0 0 0 0 0 0 0 0 0 0 0 0 0 0 0 0 0 0 0 0 0 0 0 0 0 0 0 0 0 0 0 0 0 0 0 0 0 0 0 0 0 0 0 0 0 0 0 0 0 0 0 0 0 0 0 0 0 0 0 0 0 0 0 0 0 0 0 0 0 0 0 0 0 0 0 0 0 0 0 1 0 0 0 0 0 0 0 0 0 0 0 0 0 0 0 0 0 0 0 0 0 0 0 0 0 0 0 0 0 0 0 0 0 0 0 0 0 0 0 0 0 0 0 0 0 0 0 0 0 0 0 0 0 0 0 0 0 0 0 0 0 0 0 0 0 0 0 0 0 0 0 0 0 0 0 0 0 0 0 0 0 0 0 0 0 0 0 0 0 0 0 0 0 0 0 0 0 0 0 0 0 0 0 0 0 0 0 0 0 0 0 0 0 0 0 0 0 0 0 0 0 0 0 0 0 0 0 0 0 0 0 0 0 0 0 0 0 0 0 0 0 0 0 0 0 0 0 0 0 0 0 0 0 0 0 0 0 0 0 0 0 0 0 0 0 0 0 0 0 0 0 0 0 0 0 0 0 0 0 0 0 0 0 0 0 0 0 0 0 0 0 0 0 0 0 0 0 0 0 0 0 0 0 0 0 0 0 0 0 0 0 0 0 0 0 0 0 0 0 0 0 0 0 0 0 0 0 0 0 0 0 0 0 0 0 0 0 0 0.0012658227848101267
0 0 0 0 0 0 0 0 0 0 0 0 0 0 0 0 0 0 0 0 0 0 0 0 0 0 0 0 0 0 0 0 0 0 0 0 0 0 0 0 0 0 0 0 0 0 0 0 0 0 0 0 0 0 0 0 0 0 0 0 0 0 0 0 0 0 0 0 0 0 0 0 0 0 0 0 0 0 0 0 0 0 0 0 0 0 0 0 0 0 0 0 0 0 0 0 0 0 0 0 0 0 0 0 0 0 0 0 0 0 0 0 0 0 0 0 0 0 0 0 0 0 0 0 0 0 0 0 0 0 0 0 0 0 0 0 0 0 0 0 0 0 0 0 0 0 0 0 0 0 0 0 0 0 0 0 0 0 0 0 0 0 0 0 0 0 0 0 0 0 0 0 0 0 0 0 0 0 0 0 0 0 0 0 0 0 0 0 0 0 0 0 0 0 0 0 0 0 0 0 0 0 0 0 0 0 0 0 0 0 0 0 0 0 0 0 0 0 0 0 0 0 0 0 0 0 0 0 0 0 0 0 0 0 0 0 0 0 0 0 0 0 0 0 0 0 0 0 0 0 0 0 0 0 0 0 0 0 0 0 0 0 0 0 0 0 0 0 0 0 0 0 0 0 0 0 0 0 0 0 0 0 0 0 0 0 0 0 0 0 0 0 0 0 0 0 0 0 0 0 0 0 0 0 0 0 0 0 0 0 0 0 0 0 0 0 0 0 0 0 0 0 0 0 0 0 0 0 0 0 0 0 0 0 0 0 0 0 0 0 0 0 0 0 0 0 0 0 0 0 0 0 0 0 0 0 0 0 0 0 0 0 0 0 0 0 0 0 0 0 0 0 0 0 0 0 0 0 0 0 0 0 0 0 0 0 0 0 0 0 0 0 0 0 0 0 0 0 0 0 0 0 0 0 0 0 0 0 0 0 0 0 0 0 0 0 0 0 0 0 0 0 0 0 0 0 0 0 0 0 0 0 0 0 0 0 0 0 0 0 0 0 0 0 0 0 0 0 0 0 0 0 0 0 0 0 0 0 0 0 0 0 0 0 0 0 0 0 0 0 0 0 0 0 0 0 0 0 0 0 0 0 0 0 0 0 0 0 0 0 0 0 0 0 0 0 0 0 0 0 0 0 0 0 0 0 0 0 0 0 0 0 0 0 0 0 0 0 0 0 0 0 0 0 0 0 0 0 0 0 0 0 0 0 0 0 0 0 0 0 0 0 0 0 0 0 0 0 0 0 0 1 0 0 0 0 0 0 0 0 0 0 0 0 0 0 0 0 0 0 0 0 0 0 0 0 0 0 0 0 0 0 0 0 0 0 0 0 0 0 0 0 0 0 0 0 0 0 0 0 0 0 0 0 0 0 0 0 0 0 0 0 0 0 0 0 0 0 0 0 0 0 0 0 0 0 0 0 0 0 0 0 0 0 0 0 0 0 0 0 0 0 0 0 0 0 0 0 0 0 0 0 0 0 0 0 0 0 0 0 0 0 0 0 0 0 0 0 0 0 0 0 0 0 0 0 0 0 0 0 0 0 0 0 0 0 0 0 0 0 0 0 0 0 0 0 0 0 0 0 0 0 0 0 0 0 0 0 0 0 0 0 0 0 0 0 0 0 0 0 0 0 0 0 0 0 0 0 0 0 0 0 0 0 0 0 0 0 0 0 0 0 0 0 0 0 0 0 0 0 0 0 0 0 0 0 0 0 0 0 0 0 0 0 0 0 0 0 0 0 0 0 0 0 0 0 0 0 0 0 0 0 0 0 0 0 0 0 0 0 0.0012658227848101267
0 0 0 0 0 0 0 0 0 0 0 0 0 0 0 0 0 0 0 0 0 0 0 0 0 0 0 0 0 0 0 0 0 0 0 0 0 0 0 0 0 0 0 0 0 0 0 0 0 0 0 0 0 0 0 0 0 0 0 0 0 0 0 0 0 0 0 0 0 0 0 0 0 0 0 0 0 0 0 0 0 0 0 0 0 0 0 0 0 0 0 0 0 0 0 0 0 0 0 0 0 0 0 0 0 0 0 0 0 0 0 0 0 0 0 0 0 0 0 0 0 0 0 0 0 0 0 0 0 0 0 0 0 0 0 0 0 0 0 0 0 0 0 0 0 0 0 0 0 0 0 0 0 0 0 0 0 0 0 0 0 0 0 0 0 0 0 0 0 0 0 0 0 0 0 0 0 0 0 0 0 0 0 0 0 0 0 0 0 0 0 0 0 0 0 0 0 0 0 0 0 0 0 0 0 0 0 0 0 0 0 0 0 0 0 0 0 0 0 0 0 0 0 0 0 0 0 0 0 0 0 0 0 0 0 0 0 0 0 0 0 0 0 0 0 0 0 0 0 0 0 0 0 0 0 0 0 0 0 0 0 0 0 0 0 0 0 0 0 0 0 0 0 0 0 0 0 0 0 0 0 0 0 0 0 0 0 0 0 0 0 0 0 0 0 0 0 0 0 0 0 0 0 0 0 0 0 0 0 0 0 0 0 0 0 0 0 0 0 0 0 0 0 0 0 0 0 0 0 0 0 0 0 0 0 0 0 0 0 0 0 0 0 0 0 0 0 0 0 0 0 0 0 0 0 0 0 0 0 0 0 0 0 0 0 0 0 0 0 0 0 0 0 0 0 0 0 0 0 0 0 0 0 0 0 0 0 0 0 0 0 0 0 0 0 0 0 0 0 0 0 0 0 0 0 0 0 0 0 0 0 0 0 0 0 0 0 0 0 0 0 0 0 0 0 0 0 0 0 0 0 0 0 0 0 0 0 0 0 0 0 0 0 0 0 0 0 0 0 0 0 0 0 0 0 0 0 0 0 0 0 0 0 0 0 0 0 0 0 0 0 0 0 0 0 0 0 0 0 0 0 0 0 0 0 0 0 0 0 0 0 0 0 0 0 0 0 0 0 0 0 0 0 0 0 0 0 0 0 0 0 0 0 0 0 0 0 0 0 0 0 0 0 0 0 0 0 0 0 0 0 0 0 0 0 0 0 0 0 0 0 0 0 0 0 0 0 0 0 0 0 0 0 0 0 0 0 0 0 0 0 0 0 0 0 0 0 0 0 0 0 0 0 0 0 0 0 0 0 0 0 0 0 0 0 0 0 0 0 0 0 0 0 0 0 0 0 0 0 0 0 0 0 0 0 0 0 0 0 0 0 0 0 0 0 0 0 0 0 0 0 0 0 0 0 0 0 0 0 0 0 0 0 0 0 0 0 0 0 0 0 0 0 0 0 0 0 0 0 0 0 0 0 0 0 0 0 0 0 0 0 0 0 0 0 0 0 0 0 0 0 0 0 0 0 0 0 0 0 0 0 0 0 0 0 0 0 0 0 0 0 0 0 0 0 0 0 0 0 0 0 0 0 0 0 0 0 0 0 0 0 0 0 0 0 0 0 0 0 0 0 0 0 0 0 0 0 0 0 0 0 0 0 0 0 0 0 0 0 0 0 0 0 0 0 0 0 0 0 0 0 0 0 0 0 0 0 0 0 0 0 0 0 0 0 0 0 0 0 0 0 0 0 0 0 0 0 0 0 0 0 0 0 0 0 0 0 0 0 0 0.0
# curves: 790
