# Supplementary material for: Large-deviations of disease spreading dynamics with vaccination
Source: PLoS One. 2023 Jul 10;18(7):e0287932. doi: 10.1371/journal.pone.0287932 (PMC10332629; doi:10.1371/journal.pone.0287932)
Supplement: S1 Data — (GZ) [file pone.0287932.s002.gz › DATA/data_supporting_information/fig4/4525.rate]

#sir_rate pdf-to-rate-opt --index-left 0 --index-right 0 --index-log 1 --n 4525 -l 4525.out 
#left right val
0.0011049723756906078 0.0011049723756906078 0.002115924809164378
0.0013259668508287293 0.0013259668508287293 0.0020577814238847836
0.0015469613259668509 0.0015469613259668509 0.0018897766334660118
0.0017679558011049726 0.0017679558011049726 0.0017689206698198127
0.001988950276243094 0.001988950276243094 0.001690910649395358
0.0022099447513812156 0.0022099447513812156 0.0016054037407104375
0.002430939226519337 0.002430939226519337 0.0015181967584707926
0.0026519337016574587 0.0026519337016574587 0.0014616661483338337
0.00287292817679558 0.00287292817679558 0.0014028345201591725
0.003093922651933702 0.003093922651933702 0.001347259812683287
0.0033149171270718232 0.0033149171270718232 0.0012909313860455458
0.003535911602209945 0.003535911602209945 0.001239033279460975
0.0037569060773480663 0.0037569060773480663 0.0011587367556534549
0.003977900552486188 0.003977900552486188 0.0011253745730546413
0.004198895027624309 0.004198895027624309 0.0011061710556288466
0.004419889502762431 0.004419889502762431 0.001053668675225734
0.004640883977900552 0.004640883977900552 0.0010273383825951547
0.004861878453038674 0.004861878453038674 0.0009750026237453967
0.005082872928176796 0.005082872928176796 0.0009561373345646435
0.005303867403314917 0.005303867403314917 0.0009214664211898691
0.005524861878453039 0.005524861878453039 0.0008944383894193744
0.00574585635359116 0.00574585635359116 0.0008539957809264994
0.005966850828729282 0.005966850828729282 0.0008361877493233184
0.0061878453038674034 0.0061878453038674034 0.0007969359911455261
0.006408839779005525 0.006408839779005525 0.0007816850659025068
0.0066298342541436465 0.0066298342541436465 0.000755464076316248
0.0068508287292817684 0.0068508287292817684 0.00072704052628288
0.0070718232044198895 0.0070718232044198895 0.0007134097706211081
0.0072928176795580115 0.0072928176795580115 0.0006890304951382993
0.0075138121546961326 0.0075138121546961326 0.0006730639371678273
0.0077348066298342545 0.0077348066298342545 0.0006490783837808302
0.007955801104972375 0.007955801104972375 0.0006339359782619805
0.008176795580110497 0.008176795580110497 0.0006211691157983093
0.008397790055248619 0.008397790055248619 0.0005981776496421024
0.00861878453038674 0.00861878453038674 0.0005873160879140869
0.008839779005524863 0.008839779005524863 0.0005696872809922877
0.009060773480662985 0.009060773480662985 0.0005573997040317554
0.009281767955801105 0.009281767955801105 0.0005366890051714322
0.009502762430939227 0.009502762430939227 0.000518829650373205
0.009723756906077349 0.009723756906077349 0.0005203423528001904
0.00994475138121547 0.00994475138121547 0.0005124693300012567
0.01016574585635359 0.01016574585635359 0.0004952794699583645
0.010386740331491713 0.010386740331491713 0.000482492605210228
0.010607734806629835 0.010607734806629835 0.0004782981651254719
0.010828729281767957 0.010828729281767957 0.00046353955692173503
0.011049723756906077 0.011049723756906077 0.00045249445757255743
0.011270718232044199 0.011270718232044199 0.00044293663127918935
0.01149171270718232 0.01149171270718232 0.0004424545063423203
0.011712707182320443 0.011712707182320443 0.0004243353664894288
0.011933701657458565 0.011933701657458565 0.00041672214345168804
0.012154696132596685 0.012154696132596685 0.000409830557823933
0.012375690607734807 0.012375690607734807 0.00040925705805219906
0.012596685082872929 0.012596685082872929 0.000399707732663675
0.01281767955801105 0.01281767955801105 0.0003912604804493487
0.013038674033149171 0.013038674033149171 0.0003881152700796613
0.013259668508287293 0.013259668508287293 0.00037334317696939535
0.013480662983425415 0.013480662983425415 0.0003665098162184256
0.013701657458563537 0.013701657458563537 0.0003726172116738308
0.013922651933701657 0.013922651933701657 0.0003609808614317831
0.014143646408839779 0.014143646408839779 0.00036080889298920423
0.014364640883977901 0.014364640883977901 0.00034584736094764887
0.014585635359116023 0.014585635359116023 0.00033935416363567314
0.014806629834254143 0.014806629834254143 0.0003422720250101784
0.015027624309392265 0.015027624309392265 0.00033736509152279597
0.015248618784530387 0.015248618784530387 0.0003290649455033622
0.015469613259668509 0.015469613259668509 0.000329137715070313
0.01569060773480663 0.01569060773480663 0.0003256536304216671
0.01591160220994475 0.01591160220994475 0.0003239599326087483
0.01613259668508287 0.01613259668508287 0.0003196984812555842
0.016353591160220993 0.016353591160220993 0.00032085335602456986
0.016574585635359115 0.016574585635359115 0.00031851193044507645
0.016795580110497237 0.016795580110497237 0.0003111037452097196
0.01701657458563536 0.01701657458563536 0.00030876035938560845
0.017237569060773478 0.017237569060773478 0.0003008891359059464
0.0174585635359116 0.0174585635359116 0.00030205102169971376
0.01767955801104972 0.01767955801104972 0.00029747538922976816
0.017900552486187844 0.017900552486187844 0.0002941007133132579
0.018121546961325966 0.018121546961325966 0.00028436164705120007
0.018342541436464087 0.018342541436464087 0.0002884785931680724
0.01856353591160221 0.01856353591160221 0.00029117288867449724
0.01878453038674033 0.01878453038674033 0.00028562639306540366
0.019005524861878453 0.019005524861878453 0.00028687234325114395
0.019226519337016572 0.019226519337016572 0.0002817287619055508
0.019447513812154694 0.019447513812154694 0.00028001591331094445
0.019668508287292816 0.019668508287292816 0.0002809934839924174
0.019889502762430938 0.019889502762430938 0.0002747659154015835
0.02011049723756906 0.02011049723756906 0.0002693499313403217
0.02033149171270718 0.02033149171270718 0.00027395155038565034
0.020552486187845304 0.020552486187845304 0.0002693749694369379
0.020773480662983426 0.020773480662983426 0.0002736973465810106
0.020994475138121544 0.020994475138121544 0.0002698365245039738
0.021215469613259666 0.021215469613259666 0.0002625326062286575
0.021436464088397788 0.021436464088397788 0.00026224105902960344
0.02165745856353591 0.02165745856353591 0.0002698116177368387
0.021878453038674032 0.021878453038674032 0.0002607238987273763
0.022099447513812154 0.022099447513812154 0.0002674555010771248
0.022320441988950276 0.022320441988950276 0.0002592158389460388
0.022541436464088398 0.022541436464088398 0.0002543975982275613
0.02276243093922652 0.02276243093922652 0.0002527160512297916
0.022983425414364638 0.022983425414364638 0.0002550661564865929
0.02320441988950276 0.02320441988950276 0.00025028149021759946
0.023425414364640882 0.023425414364640882 0.0002511352772203883
0.023646408839779004 0.023646408839779004 0.000250088113675171
0.023867403314917126 0.023867403314917126 0.000254855389617767
0.024088397790055248 0.024088397790055248 0.000249269802340438
0.02430939226519337 0.02430939226519337 0.0002547941120077442
0.024530386740331492 0.024530386740331492 0.00024783731825824354
0.02475138121546961 0.02475138121546961 0.0002510720995872169
0.024972375690607732 0.024972375690607732 0.00024968755935527245
0.025193370165745854 0.025193370165745854 0.000248732822710371
0.025414364640883976 0.025414364640883976 0.0002508977761507269
0.025635359116022098 0.025635359116022098 0.00024544945393852253
0.02585635359116022 0.02585635359116022 0.00024402009159459534
0.026077348066298342 0.026077348066298342 0.0002478186369923284
0.026298342541436464 0.026298342541436464 0.0002475895446540409
0.026519337016574586 0.026519337016574586 0.0002448841984744796
0.026740331491712704 0.026740331491712704 0.00024231570385329585
0.026961325966850826 0.026961325966850826 0.0002496160681478959
0.02718232044198895 0.02718232044198895 0.0002502764492428678
0.02740331491712707 0.02740331491712707 0.000246964508438199
0.027624309392265192 0.027624309392265192 0.00024482606478816834
0.027845303867403314 0.027845303867403314 0.00024384076808461923
0.028066298342541436 0.028066298342541436 0.00024946347141537614
0.028287292817679558 0.028287292817679558 0.00024298194949924688
0.028508287292817677 0.028508287292817677 0.0002494759956436201
0.0287292817679558 0.0287292817679558 0.00024554338275828885
0.02895027624309392 0.02895027624309392 0.00024671518431871795
0.029171270718232042 0.029171270718232042 0.000245194595604732
0.029392265193370164 0.029392265193370164 0.0002432540970256129
0.029613259668508286 0.029613259668508286 0.00024529903529486494
0.02983425414364641 0.02983425414364641 0.0002452663729569948
0.03005524861878453 0.03005524861878453 0.0002529647640899993
0.030276243093922652 0.030276243093922652 0.0002511231175517951
0.03049723756906077 0.03049723756906077 0.0002480892693861845
0.030718232044198893 0.030718232044198893 0.00024589649596148033
0.030939226519337015 0.030939226519337015 0.0002487787686206024
0.031160220994475137 0.031160220994475137 0.0002542069884275979
0.03138121546961326 0.03138121546961326 0.00024715611942199557
0.03160220994475138 0.03160220994475138 0.0002485148821832072
0.031823204419889506 0.031823204419889506 0.0002552049694216072
0.032044198895027624 0.032044198895027624 0.000248975044639125
0.03226519337016574 0.03226519337016574 0.0002452375251928452
0.03248618784530387 0.03248618784530387 0.0002474141061098393
0.03270718232044199 0.03270718232044199 0.000251899574048213
0.03292817679558011 0.03292817679558011 0.0002491111723550944
0.03314917127071823 0.03314917127071823 0.0002462304492102052
0.03337016574585635 0.03337016574585635 0.00024530677338733707
0.033591160220994475 0.033591160220994475 0.0002502528147401759
0.03381215469613259 0.03381215469613259 0.00024550342091636643
0.03403314917127072 0.03403314917127072 0.00025325717829484563
0.03425414364640884 0.03425414364640884 0.000248337914440488
0.03447513812154696 0.03447513812154696 0.000247807393470076
0.03469613259668508 0.03469613259668508 0.00024956519078646913
0.034917127071823206 0.034917127071823206 0.00025325814441570804
0.035138121546961325 0.035138121546961325 0.0002503257050328383
0.03535911602209944 0.03535911602209944 0.0002508116890318687
0.03558011049723757 0.03558011049723757 0.00025432002466707637
0.03580110497237569 0.03580110497237569 0.00025152258111257305
0.03602209944751381 0.03602209944751381 0.00025182471002111655
0.03624309392265193 0.03624309392265193 0.0002509110653942906
0.036464088397790057 0.036464088397790057 0.00025128606089807096
0.036685082872928175 0.036685082872928175 0.00025135422441978014
0.0369060773480663 0.0369060773480663 0.00025645283167775184
0.03712707182320442 0.03712707182320442 0.00025403993610258614
0.03734806629834254 0.03734806629834254 0.00025211640007208753
0.03756906077348066 0.03756906077348066 0.00025389873791506023
0.03779005524861878 0.03779005524861878 0.00025790758319460885
0.03801104972375691 0.03801104972375691 0.0002602002426818692
0.038232044198895025 0.038232044198895025 0.00026133304596239403
0.03845303867403315 0.03845303867403315 0.0002542406109726186
0.03867403314917127 0.03867403314917127 0.0002579915416368194
0.03889502762430939 0.03889502762430939 0.00026506247183676903
0.03911602209944751 0.03911602209944751 0.00025742415954357455
0.03933701657458563 0.03933701657458563 0.00025615797522605835
0.03955801104972376 0.03955801104972376 0.0002591233567309038
0.039779005524861875 0.039779005524861875 0.0002606641502950449
0.04 0.04 0.00026071810813389453
0.04022099447513812 0.04022099447513812 0.0002552282730822474
0.040441988950276245 0.040441988950276245 0.0002591345296010064
0.04066298342541436 0.04066298342541436 0.00025792925672284085
0.04088397790055248 0.04088397790055248 0.00026136284234692855
0.04110497237569061 0.04110497237569061 0.00025786245467941215
0.041325966850828726 0.041325966850828726 0.00026373712537559494
0.04154696132596685 0.04154696132596685 0.0002639337942533186
0.04176795580110497 0.04176795580110497 0.000262493843917798
0.041988950276243095 0.041988950276243095 0.0002691578817222876
0.04220994475138121 0.04220994475138121 0.00026085630948011884
0.04243093922651934 0.04243093922651934 0.00026667825761319614
0.04265193370165746 0.04265193370165746 0.00026777758784185724
0.042872928176795576 0.042872928176795576 0.0002713654356331133
0.0430939226519337 0.0430939226519337 0.0002693116955205952
0.04331491712707182 0.04331491712707182 0.00026759549395547757
0.043535911602209945 0.043535911602209945 0.0002639009545587026
0.043756906077348064 0.043756906077348064 0.00026711051822118437
0.04397790055248619 0.04397790055248619 0.0002652819834365104
0.04419889502762431 0.04419889502762431 0.0002694306525917443
0.04441988950276243 0.04441988950276243 0.0002700783907390168
0.04464088397790055 0.04464088397790055 0.0002691429683220434
0.04486187845303867 0.04486187845303867 0.0002729606241125427
0.045082872928176795 0.045082872928176795 0.00027382726769668294
0.045303867403314914 0.045303867403314914 0.0002694655532815981
0.04552486187845304 0.04552486187845304 0.0002734220419914593
0.04574585635359116 0.04574585635359116 0.00027156800350092684
0.04596685082872928 0.04596685082872928 0.0002723455570001567
0.0461878453038674 0.0461878453038674 0.00027140624839977094
0.04640883977900552 0.04640883977900552 0.000272698841043811
0.046629834254143646 0.046629834254143646 0.0002717464564794684
0.046850828729281764 0.046850828729281764 0.00027108901479781496
0.04707182320441989 0.04707182320441989 0.0002753830702333723
0.04729281767955801 0.04729281767955801 0.0002754638373861769
0.04751381215469613 0.04751381215469613 0.0002775968236191618
0.04773480662983425 0.04773480662983425 0.00027754862791318767
0.04795580110497238 0.04795580110497238 0.0002764099482797142
0.048176795580110496 0.048176795580110496 0.00027192362170813867
0.048397790055248614 0.048397790055248614 0.0002756426860775701
0.04861878453038674 0.04861878453038674 0.00027599596396639164
0.04883977900552486 0.04883977900552486 0.0002727802907568903
0.049060773480662984 0.049060773480662984 0.00028224058625466765
0.0492817679558011 0.0492817679558011 0.0002829491224653726
0.04950276243093923 0.04950276243093923 0.00028046288128523244
0.049723756906077346 0.049723756906077346 0.0002774916274945615
0.04994475138121547 0.04994475138121547 0.00028380668699394405
0.05016574585635359 0.05016574585635359 0.0002799619315381763
0.05038674033149171 0.05038674033149171 0.0002843191408358936
0.050607734806629834 0.050607734806629834 0.000285202580489658
0.05082872928176795 0.05082872928176795 0.00028283573633713607
0.05104972375690608 0.05104972375690608 0.000283147331902531
0.051270718232044196 0.051270718232044196 0.00028540034068371854
0.05149171270718232 0.05149171270718232 0.00028721987542691966
0.05171270718232044 0.05171270718232044 0.0002857536448084465
0.051933701657458566 0.051933701657458566 0.0002851698124380556
0.052154696132596684 0.052154696132596684 0.0002882019671948185
0.0523756906077348 0.0523756906077348 0.0002884285163551452
0.05259668508287293 0.05259668508287293 0.0002869808529019175
0.052817679558011046 0.052817679558011046 0.00029545540221701764
0.05303867403314917 0.05303867403314917 0.0002876897003586193
0.05325966850828729 0.05325966850828729 0.0002893069965969365
0.053480662983425416 0.053480662983425416 0.00028808079507989306
0.053701657458563534 0.053701657458563534 0.00029126102261151256
0.05392265193370165 0.05392265193370165 0.0002919214545330286
0.05414364640883978 0.05414364640883978 0.0002931747714150469
0.0543646408839779 0.0543646408839779 0.00028961443779500055
0.05458563535911602 0.05458563535911602 0.000290535229640624
0.05480662983425414 0.05480662983425414 0.00029662789066586625
0.055027624309392266 0.055027624309392266 0.0002952307833726876
0.055248618784530384 0.055248618784530384 0.00028906689899863605
0.05546961325966851 0.05546961325966851 0.00029358036526202564
0.05569060773480663 0.05569060773480663 0.00028931644178245054
0.05591160220994475 0.05591160220994475 0.00029530470789201365
0.05613259668508287 0.05613259668508287 0.00029386117534610984
0.05635359116022099 0.05635359116022099 0.0002956547755747708
0.056574585635359116 0.056574585635359116 0.0002924923579256093
0.056795580110497235 0.056795580110497235 0.0002953599025963398
0.05701657458563536 0.05701657458563536 0.000295823275527674
0.05723756906077348 0.05723756906077348 0.00029985874688681847
0.057458563535911604 0.057458563535911604 0.0003032597205446436
0.05767955801104972 0.05767955801104972 0.00030009013006186116
0.05790055248618784 0.05790055248618784 0.00029933761923267853
0.058121546961325966 0.058121546961325966 0.00029712141804037523
0.058342541436464085 0.058342541436464085 0.0003002970572345669
0.05856353591160221 0.05856353591160221 0.0002989241068629992
0.05878453038674033 0.05878453038674033 0.0003027377621412541
0.059005524861878454 0.059005524861878454 0.00030855820877603277
0.05922651933701657 0.05922651933701657 0.00030141126834453606
0.0594475138121547 0.0594475138121547 0.0003037338149079021
0.05966850828729282 0.05966850828729282 0.0003036320047475863
0.059889502762430935 0.059889502762430935 0.00030990417667083124
0.06011049723756906 0.06011049723756906 0.000306544182896867
0.06033149171270718 0.06033149171270718 0.0003041533999303141
0.060552486187845304 0.060552486187845304 0.00030826427529519055
0.06077348066298342 0.06077348066298342 0.0003081639152702392
0.06099447513812155 0.06099447513812155 0.00030724716947308966
0.06121546961325967 0.06121546961325967 0.0003090003018723091
0.06143646408839779 0.06143646408839779 0.0003098334699341368
0.06165745856353591 0.06165745856353591 0.0003081917526999913
0.06187845303867403 0.06187845303867403 0.00031007524616163333
0.062099447513812155 0.062099447513812155 0.0003117125660539362
0.06232044198895027 0.06232044198895027 0.0003081916979886688
0.0625414364640884 0.0625414364640884 0.00031264250822651027
0.06276243093922652 0.06276243093922652 0.0003084412273553271
0.06298342541436465 0.06298342541436465 0.00031031650108788287
0.06320441988950276 0.06320441988950276 0.00031217191228802787
0.06342541436464089 0.06342541436464089 0.00031182203630570666
0.06364640883977901 0.06364640883977901 0.0003124802894483195
0.06386740331491714 0.06386740331491714 0.0003171581244291602
0.06408839779005525 0.06408839779005525 0.0003186415816167859
0.06430939226519337 0.06430939226519337 0.0003171011949574902
0.0645303867403315 0.0645303867403315 0.0003152861479209631
0.06475138121546962 0.06475138121546962 0.0003149219811136962
0.06497237569060774 0.06497237569060774 0.0003202385745179032
0.06519337016574586 0.06519337016574586 0.00031837950594427273
0.06541436464088399 0.06541436464088399 0.0003159535459845108
0.0656353591160221 0.0656353591160221 0.00031931470083560094
0.06585635359116022 0.06585635359116022 0.0003184380835019137
0.06607734806629835 0.06607734806629835 0.00031879221168189145
0.06629834254143648 0.06629834254143648 0.0003203488860440159
0.06651933701657459 0.06651933701657459 0.00031788068532694947
0.06674033149171271 0.06674033149171271 0.00032087833194205525
0.06696132596685084 0.06696132596685084 0.00031969116273444515
0.06718232044198895 0.06718232044198895 0.00031981994743166155
0.06740331491712707 0.06740331491712707 0.00032039408783361093
0.0676243093922652 0.0676243093922652 0.00032023137037881874
0.06784530386740333 0.06784530386740333 0.00032663475747377713
0.06806629834254144 0.06806629834254144 0.0003185950641350541
0.06828729281767956 0.06828729281767956 0.00032566938064083775
0.06850828729281769 0.06850828729281769 0.0003203835400828415
0.06872928176795581 0.06872928176795581 0.00031963794022850595
0.06895027624309392 0.06895027624309392 0.00032345198205285005
0.06917127071823205 0.06917127071823205 0.00032315874014122894
0.06939226519337018 0.06939226519337018 0.0003289775464040568
0.06961325966850829 0.06961325966850829 0.0003286524514907909
0.06983425414364641 0.06983425414364641 0.00033150377025647294
0.07005524861878454 0.07005524861878454 0.00032645116453409334
0.07027624309392266 0.07027624309392266 0.00032966970216458563
0.07049723756906077 0.07049723756906077 0.0003292715854310961
0.0707182320441989 0.0707182320441989 0.0003273424800964745
0.07093922651933703 0.07093922651933703 0.000324457567173255
0.07116022099447514 0.07116022099447514 0.0003316467551833271
0.07138121546961326 0.07138121546961326 0.00032682024028638803
0.07160220994475139 0.07160220994475139 0.0003309839486491677
0.07182320441988951 0.07182320441988951 0.0003308808627154274
0.07204419889502763 0.07204419889502763 0.0003300888307546995
0.07226519337016575 0.07226519337016575 0.00033218058194784284
0.07248618784530388 0.07248618784530388 0.0003285591760070662
0.072707182320442 0.072707182320442 0.000332136612422988
0.07292817679558011 0.07292817679558011 0.0003291327520123685
0.07314917127071824 0.07314917127071824 0.0003312528930119607
0.07337016574585636 0.07337016574585636 0.00033047368019033707
0.07359116022099448 0.07359116022099448 0.0003328060470896789
0.0738121546961326 0.0738121546961326 0.00033008579192826497
0.07403314917127073 0.07403314917127073 0.0003337609969706835
0.07425414364640885 0.07425414364640885 0.00033421254880523164
0.07447513812154696 0.07447513812154696 0.0003343103353982497
0.07469613259668509 0.07469613259668509 0.0003322806910871077
0.07491712707182321 0.07491712707182321 0.00033639958016008455
0.07513812154696133 0.07513812154696133 0.0003319404360239921
0.07535911602209945 0.07535911602209945 0.0003395652206549555
0.07558011049723758 0.07558011049723758 0.0003356866066638333
0.0758011049723757 0.0758011049723757 0.00033406915358626826
0.07602209944751381 0.07602209944751381 0.0003394674647953751
0.07624309392265194 0.07624309392265194 0.00033541705325998737
0.07646408839779006 0.07646408839779006 0.0003382244918470139
0.07668508287292818 0.07668508287292818 0.00033689661743830187
0.0769060773480663 0.0769060773480663 0.00034037728561276006
0.07712707182320443 0.07712707182320443 0.00033777525037678073
0.07734806629834255 0.07734806629834255 0.00034096607980633385
0.07756906077348066 0.07756906077348066 0.00034093824022546793
0.07779005524861879 0.07779005524861879 0.00033805208386865484
0.07801104972375691 0.07801104972375691 0.0003389348945252498
0.07823204419889504 0.07823204419889504 0.00033760333726938436
0.07845303867403315 0.07845303867403315 0.0003407198949376306
0.07867403314917128 0.07867403314917128 0.0003426198502446721
0.0788950276243094 0.0788950276243094 0.00033903718856215204
0.07911602209944751 0.07911602209944751 0.0003402769042405028
0.07933701657458564 0.07933701657458564 0.0003450366785724585
0.07955801104972376 0.07955801104972376 0.0003407965793272423
0.07977900552486189 0.07977900552486189 0.00034263308562291936
0.08 0.08 0.00034471846563334096
0.08022099447513813 0.08022099447513813 0.00034955108774476656
0.08044198895027625 0.08044198895027625 0.0003465356609731156
0.08066298342541436 0.08066298342541436 0.00034534401672670767
0.08088397790055249 0.08088397790055249 0.0003473281483956413
0.08110497237569061 0.08110497237569061 0.00034871414456373785
0.08132596685082874 0.08132596685082874 0.0003448378012292571
0.08154696132596685 0.08154696132596685 0.0003439835956510898
0.08176795580110498 0.08176795580110498 0.0003440147962672927
0.0819889502762431 0.0819889502762431 0.00034439656311188065
0.08220994475138121 0.08220994475138121 0.00034336213448049667
0.08243093922651934 0.08243093922651934 0.00034634509092340375
0.08265193370165747 0.08265193370165747 0.00034369182139659953
0.08287292817679559 0.08287292817679559 0.00034804222525363395
0.0830939226519337 0.0830939226519337 0.0003461978549480358
0.08331491712707183 0.08331491712707183 0.0003474820007765455
0.08353591160220995 0.08353591160220995 0.00034777334089942013
0.08375690607734808 0.08375690607734808 0.0003472205446720293
0.08397790055248619 0.08397790055248619 0.0003504232998744936
0.08419889502762432 0.08419889502762432 0.0003484129423724456
0.08441988950276244 0.08441988950276244 0.00034799967004957874
0.08464088397790055 0.08464088397790055 0.0003505998127265154
0.08486187845303868 0.08486187845303868 0.00035064699162253585
0.0850828729281768 0.0850828729281768 0.000353751790911831
0.08530386740331493 0.08530386740331493 0.000351617339089987
0.08552486187845304 0.08552486187845304 0.00035363517986822474
0.08574585635359117 0.08574585635359117 0.0003549938704653052
0.08596685082872929 0.08596685082872929 0.00034992008233786795
0.0861878453038674 0.0861878453038674 0.00035204422357387326
0.08640883977900553 0.08640883977900553 0.00035436916622029447
0.08662983425414365 0.08662983425414365 0.00035629111767034976
0.08685082872928178 0.08685082872928178 0.0003537110049258004
0.08707182320441989 0.08707182320441989 0.0003504262552860272
0.08729281767955802 0.08729281767955802 0.0003557943450314338
0.08751381215469614 0.08751381215469614 0.0003521777811308606
0.08773480662983427 0.08773480662983427 0.0003531341309311242
0.08795580110497238 0.08795580110497238 0.00035325987305874577
0.0881767955801105 0.0881767955801105 0.00035346058982829243
0.08839779005524863 0.08839779005524863 0.0003567471702182208
0.08861878453038674 0.08861878453038674 0.0003572979954176564
0.08883977900552487 0.08883977900552487 0.0003542450467669916
0.08906077348066299 0.08906077348066299 0.00035476570866749426
0.08928176795580112 0.08928176795580112 0.00035546219041193954
0.08950276243093923 0.08950276243093923 0.0003575615939802033
0.08972375690607735 0.08972375690607735 0.0003571005926764256
0.08994475138121548 0.08994475138121548 0.0003575569623553115
0.09016574585635359 0.09016574585635359 0.0003568023568618865
0.09038674033149172 0.09038674033149172 0.00035851928188945006
0.09060773480662984 0.09060773480662984 0.00035763526791512837
0.09082872928176797 0.09082872928176797 0.0003588258335380671
0.09104972375690608 0.09104972375690608 0.0003572225003676965
0.0912707182320442 0.0912707182320442 0.00035826982470821186
0.09149171270718233 0.09149171270718233 0.0003624610104321447
0.09171270718232044 0.09171270718232044 0.0003580572432646999
0.09193370165745857 0.09193370165745857 0.00035476186930598146
0.09215469613259669 0.09215469613259669 0.00035938815585099496
0.09237569060773482 0.09237569060773482 0.0003596637207429095
0.09259668508287293 0.09259668508287293 0.0003578535546466661
0.09281767955801105 0.09281767955801105 0.0003606152227183801
0.09303867403314918 0.09303867403314918 0.0003583884074388065
0.0932596685082873 0.0932596685082873 0.00036206997005056165
0.09348066298342542 0.09348066298342542 0.00035746209920701637
0.09370165745856354 0.09370165745856354 0.0003619782871250988
0.09392265193370167 0.09392265193370167 0.0003638055334527367
0.09414364640883978 0.09414364640883978 0.00035829909948095783
0.0943646408839779 0.0943646408839779 0.0003626221537598517
0.09458563535911603 0.09458563535911603 0.00036358591840330125
0.09480662983425416 0.09480662983425416 0.00036472502787217905
0.09502762430939227 0.09502762430939227 0.00036198664834036687
0.09524861878453039 0.09524861878453039 0.00036076200838573773
0.09546961325966852 0.09546961325966852 0.0003629058985338749
0.09569060773480663 0.09569060773480663 0.00035787259209547613
0.09591160220994475 0.09591160220994475 0.00036647149419817977
0.09613259668508288 0.09613259668508288 0.00036680205923292906
0.096353591160221 0.096353591160221 0.00036307078779126
0.09657458563535912 0.09657458563535912 0.00036393482611966264
0.09679558011049724 0.09679558011049724 0.0003637417236702366
0.09701657458563537 0.09701657458563537 0.0003643401803363526
0.0972375690607735 0.0972375690607735 0.00035942199273266713
0.0974585635359116 0.0974585635359116 0.000366490147555614
0.09767955801104973 0.09767955801104973 0.0003615133278338393
0.09790055248618786 0.09790055248618786 0.00036884068114278047
0.09812154696132597 0.09812154696132597 0.00036257499887041005
0.09834254143646409 0.09834254143646409 0.0003644992890634702
0.09856353591160222 0.09856353591160222 0.0003611449911224422
0.09878453038674034 0.09878453038674034 0.00036833341179576875
0.09900552486187846 0.09900552486187846 0.0003655321509536611
0.09922651933701658 0.09922651933701658 0.00036689978502597273
0.0994475138121547 0.0994475138121547 0.00036680824910702
0.09966850828729282 0.09966850828729282 0.00036667489982904027
0.09988950276243094 0.09988950276243094 0.0003698476792710096
0.10011049723756907 0.10011049723756907 0.00036133951411460735
0.1003314917127072 0.1003314917127072 0.00036831936541797776
0.1005524861878453 0.1005524861878453 0.0003655213546747297
0.10077348066298343 0.10077348066298343 0.00036521768216381397
0.10099447513812156 0.10099447513812156 0.00036671282094238297
0.10121546961325967 0.10121546961325967 0.00036827462917468374
0.10143646408839779 0.10143646408839779 0.0003677184573419545
0.10165745856353592 0.10165745856353592 0.00036711345434579804
0.10187845303867404 0.10187845303867404 0.0003676146977532176
0.10209944751381216 0.10209944751381216 0.00036812306010395023
0.10232044198895028 0.10232044198895028 0.00037091076524066994
0.1025414364640884 0.1025414364640884 0.00037340764798985575
0.10276243093922653 0.10276243093922653 0.00036831893823259016
0.10298342541436464 0.10298342541436464 0.0003678032961395441
0.10320441988950277 0.10320441988950277 0.0003696403398513098
0.1034254143646409 0.1034254143646409 0.00037123336641780896
0.103646408839779 0.103646408839779 0.0003689315080943144
0.10386740331491713 0.10386740331491713 0.0003698704950754102
0.10408839779005526 0.10408839779005526 0.0003700060358830113
0.10430939226519338 0.10430939226519338 0.0003700948277373669
0.1045303867403315 0.1045303867403315 0.0003704940582970633
0.10475138121546962 0.10475138121546962 0.00037242798375487047
0.10497237569060774 0.10497237569060774 0.0003726891648421643
0.10519337016574586 0.10519337016574586 0.0003700417646980149
0.10541436464088398 0.10541436464088398 0.0003684736336511207
0.1056353591160221 0.1056353591160221 0.00037197819119129654
0.10585635359116023 0.10585635359116023 0.00037253448084101305
0.10607734806629834 0.10607734806629834 0.00037309513075177523
0.10629834254143647 0.10629834254143647 0.0003694415627019751
0.1065193370165746 0.1065193370165746 0.0003708238081582379
0.1067403314917127 0.1067403314917127 0.0003733677274245131
0.10696132596685083 0.10696132596685083 0.0003722159918743716
0.10718232044198896 0.10718232044198896 0.00037116933742810604
0.10740331491712708 0.10740331491712708 0.0003694996006928763
0.1076243093922652 0.1076243093922652 0.0003689350887219073
0.10784530386740332 0.10784530386740332 0.0003703374746184782
0.10806629834254144 0.10806629834254144 0.00037343855338835914
0.10828729281767957 0.10828729281767957 0.0003695410507001716
0.10850828729281768 0.10850828729281768 0.0003716338354160534
0.10872928176795581 0.10872928176795581 0.00037390146560969603
0.10895027624309393 0.10895027624309393 0.00036996205217829895
0.10917127071823204 0.10917127071823204 0.00037208309729780235
0.10939226519337017 0.10939226519337017 0.00037066702120448417
0.1096132596685083 0.1096132596685083 0.0003726295860803268
0.10983425414364642 0.10983425414364642 0.00037437334016969986
0.11005524861878453 0.11005524861878453 0.0003773299836380924
0.11027624309392266 0.11027624309392266 0.00036775157200288444
0.11049723756906078 0.11049723756906078 0.00036963170083505214
0.1107182320441989 0.1107182320441989 0.00037044729147217136
0.11093922651933702 0.11093922651933702 0.00037499416342720094
0.11116022099447515 0.11116022099447515 0.0003739777914607395
0.11138121546961327 0.11138121546961327 0.0003731095818615459
0.11160220994475138 0.11160220994475138 0.00037243793138143523
0.11182320441988951 0.11182320441988951 0.00037642323530874165
0.11204419889502763 0.11204419889502763 0.0003681551635423614
0.11226519337016576 0.11226519337016576 0.00037510180119931693
0.11248618784530387 0.11248618784530387 0.0003756190972901946
0.112707182320442 0.112707182320442 0.00037578184565429003
0.11292817679558012 0.11292817679558012 0.00037566465208507105
0.11314917127071823 0.11314917127071823 0.0003778753863099015
0.11337016574585636 0.11337016574585636 0.0003748005377239571
0.11359116022099448 0.11359116022099448 0.00037421719495781724
0.11381215469613261 0.11381215469613261 0.0003755070781985169
0.11403314917127072 0.11403314917127072 0.00037559024667332
0.11425414364640885 0.11425414364640885 0.0003772918252589276
0.11447513812154697 0.11447513812154697 0.00037508026607360235
0.11469613259668508 0.11469613259668508 0.0003742415956800454
0.11491712707182321 0.11491712707182321 0.00037645910516424656
0.11513812154696133 0.11513812154696133 0.000375302518743135
0.11535911602209946 0.11535911602209946 0.00037467932739390154
0.11558011049723757 0.11558011049723757 0.0003744335952564513
0.1158011049723757 0.1158011049723757 0.0003733787088394659
0.11602209944751382 0.11602209944751382 0.0003747588502347102
0.11624309392265193 0.11624309392265193 0.000374956177353737
0.11646408839779006 0.11646408839779006 0.00037578868771250294
0.11668508287292818 0.11668508287292818 0.0003780092373120483
0.11690607734806631 0.11690607734806631 0.00037828324602905204
0.11712707182320442 0.11712707182320442 0.000375502726108742
0.11734806629834255 0.11734806629834255 0.0003727280805235543
0.11756906077348067 0.11756906077348067 0.00037807972494659643
0.1177900552486188 0.1177900552486188 0.00037835221142426914
0.11801104972375691 0.11801104972375691 0.000377893414327245
0.11823204419889503 0.11823204419889503 0.00037665314459360663
0.11845303867403316 0.11845303867403316 0.00037729067591342507
0.11867403314917127 0.11867403314917127 0.0003788806112052797
0.1188950276243094 0.1188950276243094 0.00037965986421867006
0.11911602209944752 0.11911602209944752 0.0003792131822592203
0.11933701657458565 0.11933701657458565 0.00037683589454888663
0.11955801104972376 0.11955801104972376 0.00037610317010277667
0.11977900552486188 0.11977900552486188 0.000377111594212157
0.12000000000000001 0.12000000000000001 0.00037747054705450383
0.12022099447513812 0.12022099447513812 0.0003744921454008119
0.12044198895027625 0.12044198895027625 0.00037507883347527696
0.12066298342541437 0.12066298342541437 0.0003769196066547758
0.1208839779005525 0.1208839779005525 0.00037664234189558113
0.12110497237569061 0.12110497237569061 0.0003787530892831694
0.12132596685082873 0.12132596685082873 0.0003774521114631001
0.12154696132596686 0.12154696132596686 0.0003773894122833757
0.12176795580110499 0.12176795580110499 0.00037852457432827725
0.1219889502762431 0.1219889502762431 0.0003750005500518471
0.12220994475138122 0.12220994475138122 0.00037846910977995383
0.12243093922651935 0.12243093922651935 0.0003756946784656995
0.12265193370165746 0.12265193370165746 0.00037747315577155394
0.12287292817679558 0.12287292817679558 0.0003753395922523625
0.12309392265193371 0.12309392265193371 0.0003767891028218898
0.12331491712707184 0.12331491712707184 0.000377826545757103
0.12353591160220995 0.12353591160220995 0.0003795544382007183
0.12375690607734807 0.12375690607734807 0.0003761161428373343
0.1239779005524862 0.1239779005524862 0.0003777814476624883
0.12419889502762431 0.12419889502762431 0.00037815563748527065
0.12441988950276243 0.12441988950276243 0.00037253206918552267
0.12464088397790056 0.12464088397790056 0.0003754466384232757
0.12486187845303869 0.12486187845303869 0.00037848504151647994
0.1250828729281768 0.1250828729281768 0.00038052376711020437
0.12530386740331492 0.12530386740331492 0.00037965249092419275
0.12552486187845305 0.12552486187845305 0.00037815262624103996
0.12574585635359115 0.12574585635359115 0.00037532592324927014
0.12596685082872927 0.12596685082872927 0.00037301810878307117
0.1261878453038674 0.1261878453038674 0.0003771612768973368
0.12640883977900552 0.12640883977900552 0.0003819429566673138
0.12662983425414365 0.12662983425414365 0.0003804516192743973
0.12685082872928177 0.12685082872928177 0.00037672558445098756
0.12707182320441987 0.12707182320441987 0.0003732504977431463
0.127292817679558 0.127292817679558 0.00037484942024615327
0.12751381215469612 0.12751381215469612 0.0003770793622590397
0.12773480662983425 0.12773480662983425 0.00037428218498309013
0.12795580110497237 0.12795580110497237 0.0003733309160211968
0.1281767955801105 0.1281767955801105 0.0003763707081272166
0.12839779005524862 0.12839779005524862 0.00037564846019936984
0.12861878453038672 0.12861878453038672 0.0003780109024713285
0.12883977900552485 0.12883977900552485 0.00037864597710851155
0.12906077348066297 0.12906077348066297 0.0003766859802724707
0.1292817679558011 0.1292817679558011 0.0003752521166584672
0.12950276243093922 0.12950276243093922 0.000377000637640214
0.12972375690607735 0.12972375690607735 0.0003763630512814077
0.12994475138121547 0.12994475138121547 0.00037822406706061073
0.13016574585635357 0.13016574585635357 0.000376292896999624
0.1303867403314917 0.1303867403314917 0.00037489772625641434
0.13060773480662982 0.13060773480662982 0.00037814275856251
0.13082872928176795 0.13082872928176795 0.0003771064782562051
0.13104972375690607 0.13104972375690607 0.00037437533789127494
0.1312707182320442 0.1312707182320442 0.00037952270427026025
0.13149171270718232 0.13149171270718232 0.0003748783632762306
0.13171270718232042 0.13171270718232042 0.00037542858105859314
0.13193370165745855 0.13193370165745855 0.0003763248661003269
0.13215469613259667 0.13215469613259667 0.00038052079522515577
0.1323756906077348 0.1323756906077348 0.0003761724793767767
0.13259668508287292 0.13259668508287292 0.0003760474967719148
0.13281767955801105 0.13281767955801105 0.0003753808563049357
0.13303867403314917 0.13303867403314917 0.0003778331108695884
0.13325966850828727 0.13325966850828727 0.00037607665937249615
0.1334806629834254 0.1334806629834254 0.00037545966126517974
0.13370165745856352 0.13370165745856352 0.00037342461017841454
0.13392265193370165 0.13392265193370165 0.00037442863299545564
0.13414364640883977 0.13414364640883977 0.00037687203441916353
0.1343646408839779 0.1343646408839779 0.00037159009145779363
0.13458563535911602 0.13458563535911602 0.0003766649241588077
0.13480662983425415 0.13480662983425415 0.0003754784457392052
0.13502762430939225 0.13502762430939225 0.00037326808974896353
0.13524861878453037 0.13524861878453037 0.00037428005524430696
0.1354696132596685 0.1354696132596685 0.0003760501402497245
0.13569060773480662 0.13569060773480662 0.00037325338837505237
0.13591160220994475 0.13591160220994475 0.0003754484527651713
0.13613259668508287 0.13613259668508287 0.00037468983031884595
0.136353591160221 0.136353591160221 0.00037476061895198073
0.1365745856353591 0.1365745856353591 0.0003731302192892202
0.13679558011049722 0.13679558011049722 0.00037258660496452113
0.13701657458563535 0.13701657458563535 0.00037485643285696486
0.13723756906077347 0.13723756906077347 0.0003747419803172732
0.1374585635359116 0.1374585635359116 0.00037390911086226003
0.13767955801104972 0.13767955801104972 0.0003726572062707195
0.13790055248618785 0.13790055248618785 0.0003761258661533545
0.13812154696132595 0.13812154696132595 0.0003769086890878257
0.13834254143646407 0.13834254143646407 0.000374045970268871
0.1385635359116022 0.1385635359116022 0.00037202826180033363
0.13878453038674032 0.13878453038674032 0.0003755327835338124
0.13900552486187845 0.13900552486187845 0.00037377167380151324
0.13922651933701657 0.13922651933701657 0.0003769446962804729
0.1394475138121547 0.1394475138121547 0.00037148108734841594
0.1396685082872928 0.1396685082872928 0.00037505742499731635
0.13988950276243092 0.13988950276243092 0.00037231087965217997
0.14011049723756905 0.14011049723756905 0.000372918733870152
0.14033149171270717 0.14033149171270717 0.000371033840361517
0.1405524861878453 0.1405524861878453 0.000374157157732434
0.14077348066298342 0.14077348066298342 0.0003744826748675126
0.14099447513812155 0.14099447513812155 0.0003713786712843968
0.14121546961325965 0.14121546961325965 0.000371977534234275
0.14143646408839777 0.14143646408839777 0.00037388764806173247
0.1416574585635359 0.1416574585635359 0.00037474826238195806
0.14187845303867402 0.14187845303867402 0.00037518413325042836
0.14209944751381215 0.14209944751381215 0.00037233217590290223
0.14232044198895027 0.14232044198895027 0.00037465453435349036
0.1425414364640884 0.1425414364640884 0.00037351943878393085
0.1427624309392265 0.1427624309392265 0.00037402397847991896
0.14298342541436462 0.14298342541436462 0.00037400526426558544
0.14320441988950275 0.14320441988950275 0.00037504728494278745
0.14342541436464087 0.14342541436464087 0.00037471033604031645
0.143646408839779 0.143646408839779 0.0003687710768773922
0.14386740331491712 0.14386740331491712 0.00037548828934682666
0.14408839779005525 0.14408839779005525 0.0003726980030710955
0.14430939226519338 0.14430939226519338 0.00036979318269985615
0.14453038674033147 0.14453038674033147 0.00037000874283441514
0.1447513812154696 0.1447513812154696 0.0003735213015957716
0.14497237569060772 0.14497237569060772 0.00036869909975940484
0.14519337016574585 0.14519337016574585 0.00037138799566413413
0.14541436464088398 0.14541436464088398 0.00037590946065881785
0.1456353591160221 0.1456353591160221 0.00037067814097474847
0.14585635359116023 0.14585635359116023 0.00037162516756755775
0.14607734806629832 0.14607734806629832 0.00036890791307298476
0.14629834254143645 0.14629834254143645 0.0003685605794216928
0.14651933701657457 0.14651933701657457 0.0003707134454237676
0.1467403314917127 0.1467403314917127 0.0003715677460276672
0.14696132596685083 0.14696132596685083 0.00037382933298117166
0.14718232044198895 0.14718232044198895 0.0003687676786089956
0.14740331491712708 0.14740331491712708 0.00036811405560058225
0.14762430939226517 0.14762430939226517 0.0003702549068792441
0.1478453038674033 0.1478453038674033 0.00037051039686762573
0.14806629834254142 0.14806629834254142 0.0003697047869609919
0.14828729281767955 0.14828729281767955 0.0003688153673389008
0.14850828729281768 0.14850828729281768 0.00036974793982343107
0.1487292817679558 0.1487292817679558 0.0003701090259380711
0.14895027624309393 0.14895027624309393 0.0003704785165318402
0.14917127071823202 0.14917127071823202 0.000368455465233334
0.14939226519337015 0.14939226519337015 0.000368043001404389
0.14961325966850827 0.14961325966850827 0.00036783309659536704
0.1498342541436464 0.1498342541436464 0.00036555118529566665
0.15005524861878453 0.15005524861878453 0.0003658344294095097
0.15027624309392265 0.15027624309392265 0.00036728937112454025
0.15049723756906078 0.15049723756906078 0.0003692417238377221
0.15071823204419887 0.15071823204419887 0.0003676833556525402
0.150939226519337 0.150939226519337 0.0003702014593005219
0.15116022099447513 0.15116022099447513 0.0003704930617084129
0.15138121546961325 0.15138121546961325 0.0003667428680038793
0.15160220994475138 0.15160220994475138 0.00036593379810650583
0.1518232044198895 0.1518232044198895 0.00036515408959383053
0.15204419889502763 0.15204419889502763 0.00036625279586803664
0.15226519337016572 0.15226519337016572 0.0003654005617996037
0.15248618784530385 0.15248618784530385 0.00036499632452934635
0.15270718232044198 0.15270718232044198 0.00036461729069805436
0.1529281767955801 0.1529281767955801 0.0003686002536081361
0.15314917127071823 0.15314917127071823 0.000365579250170536
0.15337016574585635 0.15337016574585635 0.0003660881726619684
0.15359116022099448 0.15359116022099448 0.00036541043583752605
0.1538121546961326 0.1538121546961326 0.0003652267652508699
0.1540331491712707 0.1540331491712707 0.00036573548913127423
0.15425414364640883 0.15425414364640883 0.00036542234914758325
0.15447513812154695 0.15447513812154695 0.00036342225203516907
0.15469613259668508 0.15469613259668508 0.00036549965716120786
0.1549171270718232 0.1549171270718232 0.00036280598054199505
0.15513812154696133 0.15513812154696133 0.0003632021811967332
0.15535911602209945 0.15535911602209945 0.00036470686443833066
0.15558011049723755 0.15558011049723755 0.00036384028282691064
0.15580110497237568 0.15580110497237568 0.00036343022731062137
0.1560220994475138 0.1560220994475138 0.00036539445410287526
0.15624309392265193 0.15624309392265193 0.0003660284574080691
0.15646408839779005 0.15646408839779005 0.0003642902375455013
0.15668508287292818 0.15668508287292818 0.0003651893258426364
0.1569060773480663 0.1569060773480663 0.00036213644536395377
0.1571270718232044 0.1571270718232044 0.00036387700728089044
0.15734806629834253 0.15734806629834253 0.00036555016088184015
0.15756906077348065 0.15756906077348065 0.00036435412676371194
0.15779005524861878 0.15779005524861878 0.00036705779692845807
0.1580110497237569 0.1580110497237569 0.0003613126044776634
0.15823204419889503 0.15823204419889503 0.0003628976390864706
0.15845303867403315 0.15845303867403315 0.00036111288051288013
0.15867403314917125 0.15867403314917125 0.0003632585760453378
0.15889502762430938 0.15889502762430938 0.0003645638780730811
0.1591160220994475 0.1591160220994475 0.00036237118833031586
0.15933701657458563 0.15933701657458563 0.0003615693080048022
0.15955801104972375 0.15955801104972375 0.0003630955563821889
0.15977900552486188 0.15977900552486188 0.00036121831111814693
0.16 0.16 0.0003623665794170767
0.1602209944751381 0.1602209944751381 0.0003619373471520826
0.16044198895027623 0.16044198895027623 0.00036114347603343584
0.16066298342541435 0.16066298342541435 0.00036144104185885026
0.16088397790055248 0.16088397790055248 0.00035974411901763744
0.1611049723756906 0.1611049723756906 0.00035415964063209706
0.16132596685082873 0.16132596685082873 0.0003584501619292048
0.16154696132596685 0.16154696132596685 0.00035528349839827547
0.16176795580110495 0.16176795580110495 0.0003599415788388226
0.16198895027624308 0.16198895027624308 0.0003604203599191833
0.1622099447513812 0.1622099447513812 0.0003579588846313608
0.16243093922651933 0.16243093922651933 0.00035951149842730683
0.16265193370165745 0.16265193370165745 0.0003580521440099626
0.16287292817679558 0.16287292817679558 0.0003586268809697477
0.1630939226519337 0.1630939226519337 0.00035653381849637985
0.1633149171270718 0.1633149171270718 0.00035727171396519777
0.16353591160220993 0.16353591160220993 0.0003581776055107123
0.16375690607734805 0.16375690607734805 0.00035722686758098664
0.16397790055248618 0.16397790055248618 0.0003586619472060473
0.1641988950276243 0.1641988950276243 0.000356760296866641
0.16441988950276243 0.16441988950276243 0.00035392087165714514
0.16464088397790055 0.16464088397790055 0.00035695350699671704
0.16486187845303868 0.16486187845303868 0.00035662293777868073
0.16508287292817678 0.16508287292817678 0.0003559908185197093
0.1653038674033149 0.1653038674033149 0.000355877024861379
0.16552486187845303 0.16552486187845303 0.00035320414623049676
0.16574585635359115 0.16574585635359115 0.00035205498800817427
0.16596685082872928 0.16596685082872928 0.00035585503850621094
0.1661878453038674 0.1661878453038674 0.00035526059674647513
0.16640883977900553 0.16640883977900553 0.0003547892965921845
0.16662983425414363 0.16662983425414363 0.0003534181291112655
0.16685082872928175 0.16685082872928175 0.00035456020355459985
0.16707182320441988 0.16707182320441988 0.0003538725016942876
0.167292817679558 0.167292817679558 0.0003532695699250439
0.16751381215469613 0.16751381215469613 0.0003534877363395262
0.16773480662983425 0.16773480662983425 0.00035397262604638886
0.16795580110497238 0.16795580110497238 0.00035433678991299793
0.16817679558011048 0.16817679558011048 0.0003515279214378273
0.1683977900552486 0.1683977900552486 0.0003502396459376809
0.16861878453038673 0.16861878453038673 0.00035329612577688144
0.16883977900552485 0.16883977900552485 0.00035091218492130114
0.16906077348066298 0.16906077348066298 0.0003512468082706865
0.1692817679558011 0.1692817679558011 0.0003524204797590336
0.16950276243093923 0.16950276243093923 0.0003545837699737052
0.16972375690607733 0.16972375690607733 0.00035012351535655456
0.16994475138121545 0.16994475138121545 0.0003509886922485105
0.17016574585635358 0.17016574585635358 0.0003514195569543801
0.1703867403314917 0.1703867403314917 0.0003483323184505946
0.17060773480662983 0.17060773480662983 0.00035032739551767086
0.17082872928176795 0.17082872928176795 0.00034930677075514706
0.17104972375690608 0.17104972375690608 0.0003511717082407605
0.17127071823204418 0.17127071823204418 0.0003481432366023543
0.1714917127071823 0.1714917127071823 0.00034823361962748483
0.17171270718232043 0.17171270718232043 0.0003500148159051562
0.17193370165745855 0.17193370165745855 0.00034737322173393443
0.17215469613259668 0.17215469613259668 0.00034644447829825127
0.1723756906077348 0.1723756906077348 0.00034538045882616755
0.17259668508287293 0.17259668508287293 0.000346555131701056
0.17281767955801103 0.17281767955801103 0.00034733742140550237
0.17303867403314915 0.17303867403314915 0.0003468234565583306
0.17325966850828728 0.17325966850828728 0.00034645553068237485
0.1734806629834254 0.1734806629834254 0.00034783390043079815
0.17370165745856353 0.17370165745856353 0.000347654602146427
0.17392265193370166 0.17392265193370166 0.00034532330377262985
0.17414364640883978 0.17414364640883978 0.0003411334808598536
0.1743646408839779 0.1743646408839779 0.0003466413745313082
0.174585635359116 0.174585635359116 0.0003444498656528618
0.17480662983425413 0.17480662983425413 0.00034507107019390566
0.17502762430939225 0.17502762430939225 0.00034307562692653784
0.17524861878453038 0.17524861878453038 0.0003438245367027277
0.1754696132596685 0.1754696132596685 0.00034498349194356264
0.17569060773480663 0.17569060773480663 0.0003410173578483525
0.17591160220994476 0.17591160220994476 0.0003468429491454383
0.17613259668508285 0.17613259668508285 0.0003432758621511056
0.17635359116022098 0.17635359116022098 0.00034185022247724365
0.1765745856353591 0.1765745856353591 0.00033955352867822347
0.17679558011049723 0.17679558011049723 0.0003405803538667737
0.17701657458563536 0.17701657458563536 0.0003420013092717677
0.17723756906077348 0.17723756906077348 0.00034526106886325524
0.1774585635359116 0.1774585635359116 0.00033962492790558203
0.1776795580110497 0.1776795580110497 0.00034037176173749606
0.17790055248618783 0.17790055248618783 0.00034258785273612265
0.17812154696132595 0.17812154696132595 0.00034185912149272785
0.17834254143646408 0.17834254143646408 0.00034094467465362136
0.1785635359116022 0.1785635359116022 0.00034046758401368236
0.17878453038674033 0.17878453038674033 0.00033948853721409237
0.17900552486187846 0.17900552486187846 0.00033837991778482853
0.17922651933701655 0.17922651933701655 0.00033679440039119005
0.17944751381215468 0.17944751381215468 0.000338694578645355
0.1796685082872928 0.1796685082872928 0.0003380972344378594
0.17988950276243093 0.17988950276243093 0.00033700322547712005
0.18011049723756906 0.18011049723756906 0.0003350340993930081
0.18033149171270718 0.18033149171270718 0.00033536601929950815
0.1805524861878453 0.1805524861878453 0.0003343846184126404
0.1807734806629834 0.1807734806629834 0.00033984084324420515
0.18099447513812153 0.18099447513812153 0.0003362288228964243
0.18121546961325966 0.18121546961325966 0.0003346155382683959
0.18143646408839778 0.18143646408839778 0.0003338398845687802
0.1816574585635359 0.1816574585635359 0.0003345324050518669
0.18187845303867403 0.18187845303867403 0.00033348425872298525
0.18209944751381216 0.18209944751381216 0.0003321289976965253
0.18232044198895025 0.18232044198895025 0.00033391105862431563
0.18254143646408838 0.18254143646408838 0.00033630290777277277
0.1827624309392265 0.1827624309392265 0.00033362394798744496
0.18298342541436463 0.18298342541436463 0.0003320912015574366
0.18320441988950276 0.18320441988950276 0.0003331134871196252
0.18342541436464088 0.18342541436464088 0.0003316355965527837
0.183646408839779 0.183646408839779 0.00033422893369046023
0.18386740331491713 0.18386740331491713 0.0003323062735488174
0.18408839779005523 0.18408839779005523 0.0003319992705393105
0.18430939226519336 0.18430939226519336 0.0003318481642061194
0.18453038674033148 0.18453038674033148 0.00032872685908882893
0.1847513812154696 0.1847513812154696 0.0003321539469731505
0.18497237569060773 0.18497237569060773 0.0003317778673681506
0.18519337016574586 0.18519337016574586 0.0003321724011530843
0.18541436464088398 0.18541436464088398 0.00033039116183693765
0.18563535911602208 0.18563535911602208 0.00033088899080002877
0.1858563535911602 0.1858563535911602 0.0003308885586084883
0.18607734806629833 0.18607734806629833 0.00032884012761250526
0.18629834254143646 0.18629834254143646 0.0003297984545108638
0.18651933701657458 0.18651933701657458 0.0003291747768807763
0.1867403314917127 0.1867403314917127 0.0003285145735947099
0.18696132596685083 0.18696132596685083 0.0003244623918060046
0.18718232044198893 0.18718232044198893 0.0003248525737631106
0.18740331491712706 0.18740331491712706 0.0003276952538837039
0.18762430939226518 0.18762430939226518 0.00032646607008425294
0.1878453038674033 0.1878453038674033 0.00032782298250665944
0.18806629834254143 0.18806629834254143 0.00032679432697938697
0.18828729281767956 0.18828729281767956 0.0003246684401829814
0.18850828729281768 0.18850828729281768 0.00032681083281617553
0.18872928176795578 0.18872928176795578 0.0003254213918507379
0.1889502762430939 0.1889502762430939 0.0003240220879412571
0.18917127071823203 0.18917127071823203 0.00032605059395171847
0.18939226519337016 0.18939226519337016 0.0003241548104509324
0.18961325966850828 0.18961325966850828 0.00032405749936838946
0.1898342541436464 0.1898342541436464 0.0003254708527906968
0.19005524861878453 0.19005524861878453 0.0003238779619928965
0.19027624309392263 0.19027624309392263 0.0003232974009918456
0.19049723756906076 0.19049723756906076 0.00032104428443235634
0.19071823204419888 0.19071823204419888 0.00032623460909840524
0.190939226519337 0.190939226519337 0.00032203381406054456
0.19116022099447513 0.19116022099447513 0.00032276803040176625
0.19138121546961326 0.19138121546961326 0.0003223571719290072
0.19160220994475138 0.19160220994475138 0.0003215936712775709
0.19182320441988948 0.19182320441988948 0.00031959501052885697
0.1920441988950276 0.1920441988950276 0.000320249341101004
0.19226519337016573 0.19226519337016573 0.00031995392880435915
0.19248618784530386 0.19248618784530386 0.0003143170523443892
0.19270718232044198 0.19270718232044198 0.00031935634523315003
0.1929281767955801 0.1929281767955801 0.0003203212736680719
0.19314917127071823 0.19314917127071823 0.0003178317276439651
0.19337016574585636 0.19337016574585636 0.00031885353005015336
0.19359116022099446 0.19359116022099446 0.00031647362264181463
0.19381215469613258 0.19381215469613258 0.000318344535528803
0.1940331491712707 0.1940331491712707 0.0003162774036185532
0.19425414364640883 0.19425414364640883 0.00031669490086787716
0.19447513812154696 0.19447513812154696 0.0003157181784838001
0.19469613259668508 0.19469613259668508 0.00031584793944700946
0.1949171270718232 0.1949171270718232 0.0003119099967124412
0.1951381215469613 0.1951381215469613 0.00031556184783692454
0.19535911602209943 0.19535911602209943 0.0003161541136533584
0.19558011049723756 0.19558011049723756 0.000315160400084189
0.19580110497237568 0.19580110497237568 0.00031249942986967256
0.1960220994475138 0.1960220994475138 0.00031182783691797344
0.19624309392265193 0.19624309392265193 0.00031442963416152805
0.19646408839779006 0.19646408839779006 0.0003128969145542619
0.19668508287292816 0.19668508287292816 0.0003143676835041706
0.19690607734806628 0.19690607734806628 0.0003100765884270608
0.1971270718232044 0.1971270718232044 0.0003117655474490761
0.19734806629834253 0.19734806629834253 0.0003109510745173884
0.19756906077348066 0.19756906077348066 0.00031382201973027254
0.19779005524861878 0.19779005524861878 0.0003110748057353668
0.1980110497237569 0.1980110497237569 0.0003108913037191191
0.198232044198895 0.198232044198895 0.00031070301041238657
0.19845303867403313 0.19845303867403313 0.0003093883730160834
0.19867403314917126 0.19867403314917126 0.0003069198910283844
0.19889502762430938 0.19889502762430938 0.0003087491844842583
0.1991160220994475 0.1991160220994475 0.0003072012056634436
0.19933701657458563 0.19933701657458563 0.0003067601794761369
0.19955801104972376 0.19955801104972376 0.0003074888976318921
0.19977900552486186 0.19977900552486186 0.0003078905123569731
0.19999999999999998 0.19999999999999998 0.00030809241448420444
0.2002209944751381 0.2002209944751381 0.0003063289959166953
0.20044198895027623 0.20044198895027623 0.0003089845414251659
0.20066298342541436 0.20066298342541436 0.00030770273683834086
0.20088397790055249 0.20088397790055249 0.00030777725773176927
0.2011049723756906 0.2011049723756906 0.0003072681149205528
0.2013259668508287 0.2013259668508287 0.0003047009006860257
0.20154696132596683 0.20154696132596683 0.00030432188288673353
0.20176795580110496 0.20176795580110496 0.00030417714497424874
0.20198895027624308 0.20198895027624308 0.0003030697712018898
0.2022099447513812 0.2022099447513812 0.0003011301915783329
0.20243093922651934 0.20243093922651934 0.00030275023560126724
0.20265193370165746 0.20265193370165746 0.00030266015692727684
0.20287292817679559 0.20287292817679559 0.00030079483890092134
0.20309392265193368 0.20309392265193368 0.00030094466774044484
0.2033149171270718 0.2033149171270718 0.00030152499589915607
0.20353591160220993 0.20353591160220993 0.00030135526529160856
0.20375690607734806 0.20375690607734806 0.0003006767027356396
0.20397790055248619 0.20397790055248619 0.0003012996094117041
0.2041988950276243 0.2041988950276243 0.00029577507708051067
0.20441988950276244 0.20441988950276244 0.0002992382233200194
0.20464088397790053 0.20464088397790053 0.0002968821927678012
0.20486187845303866 0.20486187845303866 0.00030082598005881926
0.20508287292817678 0.20508287292817678 0.000298157738906839
0.2053038674033149 0.2053038674033149 0.0002987464565123364
0.20552486187845304 0.20552486187845304 0.00029738056443729554
0.20574585635359116 0.20574585635359116 0.00029481818128006634
0.2059668508287293 0.2059668508287293 0.0002967014216165124
0.20618784530386738 0.20618784530386738 0.00029525312798550174
0.2064088397790055 0.2064088397790055 0.0002968713175835328
0.20662983425414364 0.20662983425414364 0.00029645578912311743
0.20685082872928176 0.20685082872928176 0.0002965767548426484
0.20707182320441989 0.20707182320441989 0.00029592346071723673
0.207292817679558 0.207292817679558 0.00029470801710386436
0.20751381215469614 0.20751381215469614 0.0002930382642861892
0.20773480662983423 0.20773480662983423 0.0002940043278613019
0.20795580110497236 0.20795580110497236 0.0002938671135852343
0.20817679558011049 0.20817679558011049 0.0002921540532799273
0.2083977900552486 0.2083977900552486 0.0002924351995546912
0.20861878453038674 0.20861878453038674 0.0002913664319592575
0.20883977900552486 0.20883977900552486 0.00029072052806927034
0.209060773480663 0.209060773480663 0.00029043076884708295
0.20928176795580108 0.20928176795580108 0.00028947934569179326
0.2095027624309392 0.2095027624309392 0.0002933622882298415
0.20972375690607734 0.20972375690607734 0.00029414905838511787
0.20994475138121546 0.20994475138121546 0.00029060159073949663
0.2101657458563536 0.2101657458563536 0.00028754277126176507
0.2103867403314917 0.2103867403314917 0.00028525108902349375
0.21060773480662984 0.21060773480662984 0.00028621188459620686
0.21082872928176793 0.21082872928176793 0.000287178437554813
0.21104972375690606 0.21104972375690606 0.00028748450327939793
0.21127071823204419 0.21127071823204419 0.0002840503209715919
0.2114917127071823 0.2114917127071823 0.0002866878180771203
0.21171270718232044 0.21171270718232044 0.00028279157752583186
0.21193370165745856 0.21193370165745856 0.00028498539060450433
0.2121546961325967 0.2121546961325967 0.000284934312983541
0.21237569060773479 0.21237569060773479 0.00028670783852155897
0.2125966850828729 0.2125966850828729 0.0002845363231717854
0.21281767955801104 0.21281767955801104 0.00028628545850063514
0.21303867403314916 0.21303867403314916 0.0002831131448826493
0.2132596685082873 0.2132596685082873 0.00028184465882054603
0.2134806629834254 0.2134806629834254 0.0002834845036586389
0.21370165745856354 0.21370165745856354 0.0002814501905136114
0.21392265193370166 0.21392265193370166 0.00028237319874097814
0.21414364640883976 0.21414364640883976 0.0002823576338767353
0.21436464088397789 0.21436464088397789 0.0002787253279588072
0.214585635359116 0.214585635359116 0.0002806343365783974
0.21480662983425414 0.21480662983425414 0.00027865775659597985
0.21502762430939226 0.21502762430939226 0.0002773114291675841
0.2152486187845304 0.2152486187845304 0.0002813374701606674
0.2154696132596685 0.2154696132596685 0.00027750415960297236
0.2156906077348066 0.2156906077348066 0.00027889358057897156
0.21591160220994474 0.21591160220994474 0.0002776218244887349
0.21613259668508286 0.21613259668508286 0.0002780143403585585
0.216353591160221 0.216353591160221 0.00027561938819318897
0.2165745856353591 0.2165745856353591 0.00027599890389712524
0.21679558011049724 0.21679558011049724 0.00027769040604989535
0.21701657458563536 0.21701657458563536 0.00027630864918480515
0.21723756906077346 0.21723756906077346 0.00027457928676263306
0.2174585635359116 0.2174585635359116 0.00027512339620219253
0.2176795580110497 0.2176795580110497 0.0002718654977138727
0.21790055248618784 0.21790055248618784 0.0002722185544591187
0.21812154696132596 0.21812154696132596 0.00027327470917431535
0.2183425414364641 0.2183425414364641 0.0002731053802780246
0.2185635359116022 0.2185635359116022 0.0002734416237794459
0.2187845303867403 0.2187845303867403 0.00027453853573821915
0.21900552486187844 0.21900552486187844 0.00027047007253110317
0.21922651933701656 0.21922651933701656 0.0002707900691791072
0.2194475138121547 0.2194475138121547 0.000272150529207565
0.2196685082872928 0.2196685082872928 0.00027184455941858544
0.21988950276243094 0.21988950276243094 0.0002683346940327348
0.22011049723756906 0.22011049723756906 0.00026962487318626585
0.22033149171270716 0.22033149171270716 0.0002690694090607396
0.2205524861878453 0.2205524861878453 0.000266622195746187
0.2207734806629834 0.2207734806629834 0.0002675750251764256
0.22099447513812154 0.22099447513812154 0.00027002825608111997
0.22121546961325966 0.22121546961325966 0.0002683378131732822
0.2214364640883978 0.2214364640883978 0.0002655211844498146
0.22165745856353591 0.22165745856353591 0.00026584327029402955
0.221878453038674 0.221878453038674 0.00026732028959265214
0.22209944751381214 0.22209944751381214 0.0002639771737000593
0.22232044198895026 0.22232044198895026 0.0002650845943091275
0.2225414364640884 0.2225414364640884 0.0002638784494916771
0.2227624309392265 0.2227624309392265 0.0002641531031304795
0.22298342541436464 0.22298342541436464 0.0002631015608226936
0.22320441988950276 0.22320441988950276 0.00026289832669688283
0.2234254143646409 0.2234254143646409 0.000261275381678931
0.223646408839779 0.223646408839779 0.0002617662395003168
0.2238674033149171 0.2238674033149171 0.00026262284336448725
0.22408839779005524 0.22408839779005524 0.00026005897106629397
0.22430939226519336 0.22430939226519336 0.00026078757082192863
0.2245303867403315 0.2245303867403315 0.000263374453488328
0.22475138121546961 0.22475138121546961 0.00026217045092064635
0.22497237569060774 0.22497237569060774 0.00025961594371183506
0.22519337016574584 0.22519337016574584 0.00026249963712380935
0.22541436464088396 0.22541436464088396 0.00025776742963619625
0.2256353591160221 0.2256353591160221 0.00025818017310855434
0.2258563535911602 0.2258563535911602 0.000257314202902191
0.22607734806629834 0.22607734806629834 0.00025697517784671955
0.22629834254143646 0.22629834254143646 0.00026048642773026813
0.2265193370165746 0.2265193370165746 0.00025431628406381173
0.2267403314917127 0.2267403314917127 0.00025747993040162545
0.2269613259668508 0.2269613259668508 0.000254526431181833
0.22718232044198894 0.22718232044198894 0.000254005584655782
0.22740331491712706 0.22740331491712706 0.00025179142508341916
0.2276243093922652 0.2276243093922652 0.00025349660419442276
0.22784530386740331 0.22784530386740331 0.0002520781543409466
0.22806629834254144 0.22806629834254144 0.0002545995479088484
0.22828729281767954 0.22828729281767954 0.00025387673073462943
0.22850828729281766 0.22850828729281766 0.00025342363370057174
0.2287292817679558 0.2287292817679558 0.00025179932956325237
0.22895027624309391 0.22895027624309391 0.0002508327585418617
0.22917127071823204 0.22917127071823204 0.0002530793032203542
0.22939226519337017 0.22939226519337017 0.00025101899970402365
0.2296132596685083 0.2296132596685083 0.00025153772983023376
0.2298342541436464 0.2298342541436464 0.000253053828809075
0.2300552486187845 0.2300552486187845 0.00024959067976589846
0.23027624309392264 0.23027624309392264 0.0002479732270738493
0.23049723756906076 0.23049723756906076 0.0002508808851368239
0.2307182320441989 0.2307182320441989 0.000249653201133015
0.23093922651933702 0.23093922651933702 0.0002448680805888537
0.23116022099447514 0.23116022099447514 0.00024504832237221864
0.23138121546961324 0.23138121546961324 0.0002481944636003291
0.23160220994475136 0.23160220994475136 0.00024692754797629886
0.2318232044198895 0.2318232044198895 0.0002449360498674807
0.23204419889502761 0.23204419889502761 0.00024823557904323846
0.23226519337016574 0.23226519337016574 0.00024487490244936633
0.23248618784530387 0.23248618784530387 0.0002460561483141303
0.232707182320442 0.232707182320442 0.00024268523834311632
0.23292817679558012 0.23292817679558012 0.00024062451535125317
0.23314917127071821 0.23314917127071821 0.00024482445754790645
0.23337016574585634 0.23337016574585634 0.00024175284398914048
0.23359116022099446 0.23359116022099446 0.00024295323331356705
0.2338121546961326 0.2338121546961326 0.00023878350525534934
0.23403314917127072 0.23403314917127072 0.00024005317797607984
0.23425414364640884 0.23425414364640884 0.00024162161705479587
0.23447513812154697 0.23447513812154697 0.0002369055623977643
0.23469613259668506 0.23469613259668506 0.00024132434966588407
0.2349171270718232 0.2349171270718232 0.00023746982396760283
0.23513812154696132 0.23513812154696132 0.00023879182524818576
0.23535911602209944 0.23535911602209944 0.000239689933736099
0.23558011049723757 0.23558011049723757 0.00023871378949395336
0.2358011049723757 0.2358011049723757 0.00023520546707504481
0.23602209944751382 0.23602209944751382 0.0002347493518981973
0.23624309392265191 0.23624309392265191 0.00023494721689565419
0.23646408839779004 0.23646408839779004 0.00023438176336345245
0.23668508287292817 0.23668508287292817 0.00023531297783240316
0.2369060773480663 0.2369060773480663 0.00023776126625172473
0.23712707182320442 0.23712707182320442 0.00023311124031546695
0.23734806629834254 0.23734806629834254 0.00023424741765278734
0.23756906077348067 0.23756906077348067 0.00023318705382931784
0.23779005524861876 0.23779005524861876 0.00023319871186399085
0.2380110497237569 0.2380110497237569 0.00023254574927067192
0.23823204419889502 0.23823204419889502 0.0002340659492462653
0.23845303867403314 0.23845303867403314 0.00023311431965207752
0.23867403314917127 0.23867403314917127 0.00023148936232033463
0.2388950276243094 0.2388950276243094 0.0002316262087522302
0.23911602209944752 0.23911602209944752 0.00023165802641322166
0.23933701657458561 0.23933701657458561 0.0002283413596197387
0.23955801104972374 0.23955801104972374 0.0002324775081922372
0.23977900552486187 0.23977900552486187 0.00022996924933619292
0.24 0.24 0.0002295623457760447
0.24022099447513812 0.24022099447513812 0.000226242436931867
0.24044198895027624 0.24044198895027624 0.00022871660851297618
0.24066298342541437 0.24066298342541437 0.0002273925845022684
0.24088397790055247 0.24088397790055247 0.00022684370262964344
0.2411049723756906 0.2411049723756906 0.00022758521191698202
0.24132596685082872 0.24132596685082872 0.00022615036699519673
0.24154696132596684 0.24154696132596684 0.0002260161276633134
0.24176795580110497 0.24176795580110497 0.0002231602328268285
0.2419889502762431 0.2419889502762431 0.00022749111982545248
0.24220994475138122 0.24220994475138122 0.00022285412663927356
0.24243093922651934 0.24243093922651934 0.00022450044821461574
0.24265193370165744 0.24265193370165744 0.00022556620243090306
0.24287292817679557 0.24287292817679557 0.000221018502073504
0.2430939226519337 0.2430939226519337 0.0002188805496253244
0.24331491712707182 0.24331491712707182 0.00021944751307053045
0.24353591160220994 0.24353591160220994 0.00022259813572506214
0.24375690607734807 0.24375690607734807 0.00021992878112822565
0.2439779005524862 0.2439779005524862 0.00021916104986061753
0.2441988950276243 0.2441988950276243 0.00021887831170745107
0.24441988950276242 0.24441988950276242 0.00022053280134118057
0.24464088397790054 0.24464088397790054 0.00021982169068592678
0.24486187845303867 0.24486187845303867 0.0002192984600180942
0.2450828729281768 0.2450828729281768 0.0002167933581039804
0.24530386740331492 0.24530386740331492 0.00021652152419918518
0.24552486187845304 0.24552486187845304 0.0002164502005449734
0.24574585635359114 0.24574585635359114 0.00021541854664868274
0.24596685082872927 0.24596685082872927 0.00021430469572902996
0.2461878453038674 0.2461878453038674 0.00021467216619687327
0.24640883977900552 0.24640883977900552 0.00021487204225438468
0.24662983425414364 0.24662983425414364 0.00021530947783557743
0.24685082872928177 0.24685082872928177 0.00021318108241000629
0.2470718232044199 0.2470718232044199 0.00021319048178253394
0.247292817679558 0.247292817679558 0.00021361485487662765
0.24751381215469612 0.24751381215469612 0.00021114405385351436
0.24773480662983424 0.24773480662983424 0.00021186485818680827
0.24795580110497237 0.24795580110497237 0.0002131438625426573
0.2481767955801105 0.2481767955801105 0.00021140542440543713
0.24839779005524862 0.24839779005524862 0.00021296730594869785
0.24861878453038674 0.24861878453038674 0.00020844960754095706
0.24883977900552484 0.24883977900552484 0.00020890540412062602
0.24906077348066297 0.24906077348066297 0.000210743978657666
0.2492817679558011 0.2492817679558011 0.00020966213244687018
0.24950276243093922 0.24950276243093922 0.00020964401108886438
0.24972375690607734 0.24972375690607734 0.0002085961684830976
0.24994475138121547 0.24994475138121547 0.00020762830540590555
0.2501657458563536 0.2501657458563536 0.00020873613652969177
0.2503867403314917 0.2503867403314917 0.00020763490514678866
0.25060773480662984 0.25060773480662984 0.0002066202215668239
0.25082872928176797 0.25082872928176797 0.00020547349263468255
0.2510497237569061 0.2510497237569061 0.00020540578500749304
0.2512707182320442 0.2512707182320442 0.00020545971943816975
0.25149171270718235 0.25149171270718235 0.00020438078808476514
0.25171270718232047 0.25171270718232047 0.00020239423401125108
0.2519337016574586 0.2519337016574586 0.00020192082528128707
0.2521546961325967 0.2521546961325967 0.0002034346440572249
0.25237569060773485 0.25237569060773485 0.00020354469008044372
0.252596685082873 0.252596685082873 0.00020201707278982728
0.25281767955801104 0.25281767955801104 0.00020027027092616353
0.25303867403314917 0.25303867403314917 0.00020018692491782339
0.2532596685082873 0.2532596685082873 0.00020011591409332445
0.2534806629834254 0.2534806629834254 0.00020206978206998983
0.25370165745856355 0.25370165745856355 0.00019902496190240076
0.25392265193370167 0.25392265193370167 0.00019798942100029477
0.2541436464088398 0.2541436464088398 0.00019589850553709958
0.2543646408839779 0.2543646408839779 0.00019623924471792254
0.25458563535911605 0.25458563535911605 0.0001957722471842674
0.2548066298342542 0.2548066298342542 0.00019844306015808527
0.2550276243093923 0.2550276243093923 0.00019448806356455622
0.2552486187845304 0.2552486187845304 0.0001956555218807868
0.25546961325966855 0.25546961325966855 0.00019633403174603635
0.2556906077348067 0.2556906077348067 0.00019491591455065552
0.25591160220994474 0.25591160220994474 0.00019478393572843188
0.25613259668508287 0.25613259668508287 0.00019240350771768057
0.256353591160221 0.256353591160221 0.00019199907464607932
0.2565745856353591 0.2565745856353591 0.0001929323525529483
0.25679558011049725 0.25679558011049725 0.000195031094677304
0.25701657458563537 0.25701657458563537 0.00019351696899045607
0.2572375690607735 0.2572375690607735 0.00019357063751745043
0.2574585635359116 0.2574585635359116 0.00019130093737006936
0.25767955801104975 0.25767955801104975 0.00018969852404060537
0.2579005524861879 0.2579005524861879 0.0001912954058613131
0.258121546961326 0.258121546961326 0.00019031273238789053
0.2583425414364641 0.2583425414364641 0.0001898550444085034
0.25856353591160225 0.25856353591160225 0.0001910201245582173
0.2587845303867404 0.2587845303867404 0.0001895351047275295
0.2590055248618785 0.2590055248618785 0.00018771496191979229
0.25922651933701657 0.25922651933701657 0.00018619261936352513
0.2594475138121547 0.2594475138121547 0.0001865802868300505
0.2596685082872928 0.2596685082872928 0.00018815447735595622
0.25988950276243095 0.25988950276243095 0.00018650125988392733
0.26011049723756907 0.26011049723756907 0.000185470949116194
0.2603314917127072 0.2603314917127072 0.00018432213491103284
0.2605524861878453 0.2605524861878453 0.0001854185537403756
0.26077348066298345 0.26077348066298345 0.0001837742507674078
0.2609944751381216 0.2609944751381216 0.00018238864834709638
0.2612154696132597 0.2612154696132597 0.00018473963113385713
0.2614364640883978 0.2614364640883978 0.0001827831296208787
0.26165745856353595 0.26165745856353595 0.0001822480997404189
0.2618784530386741 0.2618784530386741 0.00018034597260533025
0.2620994475138122 0.2620994475138122 0.0001818142368020584
0.26232044198895027 0.26232044198895027 0.00017836253472522652
0.2625414364640884 0.2625414364640884 0.00018129211747332292
0.2627624309392265 0.2627624309392265 0.00018051254666433082
0.26298342541436465 0.26298342541436465 0.00017928974577413408
0.26320441988950277 0.26320441988950277 0.0001785566643583621
0.2634254143646409 0.2634254143646409 0.00017912324052300874
0.263646408839779 0.263646408839779 0.0001782088346999232
0.26386740331491715 0.26386740331491715 0.00017840878284612868
0.2640883977900553 0.2640883977900553 0.0001786302465261591
0.2643093922651934 0.2643093922651934 0.0001782385782150959
0.2645303867403315 0.2645303867403315 0.00017309740836069775
0.26475138121546965 0.26475138121546965 0.0001735051347436482
0.2649723756906078 0.2649723756906078 0.00017214919919026855
0.2651933701657459 0.2651933701657459 0.0001725017114468523
0.26541436464088397 0.26541436464088397 0.0001703438808142244
0.2656353591160221 0.2656353591160221 0.00017318805732422093
0.2658563535911602 0.2658563535911602 0.00017194218285417114
0.26607734806629835 0.26607734806629835 0.00017314107222699064
0.2662983425414365 0.2662983425414365 0.00017133570233713815
0.2665193370165746 0.2665193370165746 0.00017028792882294554
0.2667403314917127 0.2667403314917127 0.00017010944600973215
0.26696132596685085 0.26696132596685085 0.00017007324360905602
0.267182320441989 0.267182320441989 0.0001707481598872699
0.2674033149171271 0.2674033149171271 0.0001688680035520378
0.2676243093922652 0.2676243093922652 0.00017023522221408874
0.26784530386740335 0.26784530386740335 0.00016781559935105745
0.2680662983425415 0.2680662983425415 0.00016909880227296278
0.2682872928176796 0.2682872928176796 0.0001640005639504554
0.2685082872928177 0.2685082872928177 0.0001670517186966575
0.2687292817679558 0.2687292817679558 0.0001666804283203498
0.2689502762430939 0.2689502762430939 0.00016727856428306543
0.26917127071823205 0.26917127071823205 0.00016607298717455168
0.2693922651933702 0.2693922651933702 0.00016261345911132782
0.2696132596685083 0.2696132596685083 0.00016494152570312948
0.2698342541436464 0.2698342541436464 0.00016258791821174802
0.27005524861878455 0.27005524861878455 0.00016448344419440082
0.2702762430939227 0.2702762430939227 0.00016323875623534367
0.2704972375690608 0.2704972375690608 0.00016397160421407258
0.2707182320441989 0.2707182320441989 0.0001615950245048225
0.27093922651933705 0.27093922651933705 0.00015860814714597455
0.2711602209944752 0.2711602209944752 0.00016068883206300108
0.2713812154696133 0.2713812154696133 0.00015916866376820547
0.2716022099447514 0.2716022099447514 0.0001576220811109938
0.2718232044198895 0.2718232044198895 0.00015757923811817189
0.2720441988950276 0.2720441988950276 0.00015690780596963843
0.27226519337016575 0.27226519337016575 0.00015928593485203476
0.2724861878453039 0.2724861878453039 0.00015761774416556023
0.272707182320442 0.272707182320442 0.00015779716006976408
0.2729281767955801 0.2729281767955801 0.00015601048733158036
0.27314917127071825 0.27314917127071825 0.0001563159421028055
0.2733701657458564 0.2733701657458564 0.00015482749443793847
0.2735911602209945 0.2735911602209945 0.00015364626470236315
0.2738121546961326 0.2738121546961326 0.0001563506936331841
0.27403314917127075 0.27403314917127075 0.00015492844680967016
0.2742541436464089 0.2742541436464089 0.00015510954855818727
0.274475138121547 0.274475138121547 0.00015494109294701602
0.2746961325966851 0.2746961325966851 0.00015283052474702693
0.2749171270718232 0.2749171270718232 0.0001533925262848197
0.2751381215469613 0.2751381215469613 0.0001507946308290461
0.27535911602209945 0.27535911602209945 0.00015080783119661952
0.2755801104972376 0.2755801104972376 0.00014883029267314654
0.2758011049723757 0.2758011049723757 0.00014773593548187658
0.2760220994475138 0.2760220994475138 0.00015159806285785647
0.27624309392265195 0.27624309392265195 0.0001481574343620427
0.2764640883977901 0.2764640883977901 0.00014807256644897894
0.2766850828729282 0.2766850828729282 0.00014739346791809354
0.2769060773480663 0.2769060773480663 0.00014808561033412653
0.27712707182320445 0.27712707182320445 0.0001485288492896014
0.2773480662983426 0.2773480662983426 0.0001452612711665717
0.2775690607734807 0.2775690607734807 0.00014479236209797664
0.27779005524861883 0.27779005524861883 0.0001466746850287917
0.27801104972375695 0.27801104972375695 0.00014450361737542445
0.278232044198895 0.278232044198895 0.0001465197548472841
0.27845303867403315 0.27845303867403315 0.00014470683044410756
0.2786740331491713 0.2786740331491713 0.00014607897730939414
0.2788950276243094 0.2788950276243094 0.00014502116346618146
0.2791160220994475 0.2791160220994475 0.00014149689708716265
0.27933701657458565 0.27933701657458565 0.00014249798850989335
0.2795580110497238 0.2795580110497238 0.00014007530784499307
0.2797790055248619 0.2797790055248619 0.00014203279491059324
0.28 0.28 0.00014076548977528733
0.28022099447513815 0.28022099447513815 0.00014067291263253448
0.2804419889502763 0.2804419889502763 0.0001405581892510398
0.2806629834254144 0.2806629834254144 0.00014099053164439535
0.28088397790055253 0.28088397790055253 0.0001393846617827274
0.28110497237569065 0.28110497237569065 0.00013806212063782167
0.2813259668508287 0.2813259668508287 0.0001389947136463292
0.28154696132596685 0.28154696132596685 0.00013848177551497193
0.281767955801105 0.281767955801105 0.00013525206276699992
0.2819889502762431 0.2819889502762431 0.00013525731984351827
0.2822099447513812 0.2822099447513812 0.00013615534364659593
0.28243093922651935 0.28243093922651935 0.0001365806145660011
0.2826519337016575 0.2826519337016575 0.0001361403065290739
0.2828729281767956 0.2828729281767956 0.0001363935267049689
0.2830939226519337 0.2830939226519337 0.0001339119628780138
0.28331491712707185 0.28331491712707185 0.0001323959496961266
0.28353591160221 0.28353591160221 0.00013215549083565528
0.2837569060773481 0.2837569060773481 0.0001325021398875573
0.28397790055248623 0.28397790055248623 0.00013298946625336938
0.28419889502762435 0.28419889502762435 0.00013482453908990523
0.2844198895027624 0.2844198895027624 0.00012987686233887225
0.28464088397790055 0.28464088397790055 0.00013296503506890684
0.2848618784530387 0.2848618784530387 0.0001305177521305553
0.2850828729281768 0.2850828729281768 0.00013135633513279774
0.2853038674033149 0.2853038674033149 0.0001279474543914031
0.28552486187845305 0.28552486187845305 0.00012681985951104078
0.2857458563535912 0.2857458563535912 0.0001296080619327098
0.2859668508287293 0.2859668508287293 0.00012803028939311267
0.2861878453038674 0.2861878453038674 0.0001251683440393565
0.28640883977900555 0.28640883977900555 0.00012770673023537407
0.2866298342541437 0.2866298342541437 0.00012506455012721
0.2868508287292818 0.2868508287292818 0.00012705054589365444
0.28707182320441993 0.28707182320441993 0.00012691315035431085
0.28729281767955805 0.28729281767955805 0.00012551381254534901
0.2875138121546962 0.2875138121546962 0.00012409676838785364
0.28773480662983425 0.28773480662983425 0.0001230625047239474
0.2879558011049724 0.2879558011049724 0.00012246097566420916
0.2881767955801105 0.2881767955801105 0.00011982960478516325
0.2883977900552486 0.2883977900552486 0.00012172792226336298
0.28861878453038675 0.28861878453038675 0.00012236221589534172
0.2888397790055249 0.2888397790055249 0.0001200847339996324
0.289060773480663 0.289060773480663 0.00012333699841068102
0.28928176795580113 0.28928176795580113 0.0001196625534051976
0.28950276243093925 0.28950276243093925 0.00012212462648654288
0.2897237569060774 0.2897237569060774 0.00011962142771672915
0.2899447513812155 0.2899447513812155 0.00011943787924928803
0.29016574585635363 0.29016574585635363 0.00011922468599530288
0.29038674033149176 0.29038674033149176 0.0001197291385434115
0.2906077348066299 0.2906077348066299 0.00011907091442093517
0.29082872928176795 0.29082872928176795 0.00012077379346733092
0.2910497237569061 0.2910497237569061 0.00011828998639331229
0.2912707182320442 0.2912707182320442 0.00011775134667491057
0.2914917127071823 0.2914917127071823 0.00011616645277569981
0.29171270718232045 0.29171270718232045 0.00011693636704529929
0.2919337016574586 0.2919337016574586 0.00011549975862574913
0.2921546961325967 0.2921546961325967 0.00011534440338914161
0.29237569060773483 0.29237569060773483 0.00011521146842041139
0.29259668508287295 0.29259668508287295 0.0001122081314223515
0.2928176795580111 0.2928176795580111 0.00011395522365398967
0.2930386740331492 0.2930386740331492 0.00011245001539205091
0.29325966850828733 0.29325966850828733 0.00011404360001940786
0.29348066298342546 0.29348066298342546 0.00011075266665436015
0.2937016574585636 0.2937016574585636 0.00011253138423796634
0.29392265193370165 0.29392265193370165 0.00011220231623545527
0.2941436464088398 0.2941436464088398 0.00011359582051242574
0.2943646408839779 0.2943646408839779 0.00011136756200715421
0.294585635359116 0.294585635359116 0.00011107655795833269
0.29480662983425415 0.29480662983425415 0.00011303650426772651
0.2950276243093923 0.2950276243093923 0.00011027806960939274
0.2952486187845304 0.2952486187845304 0.00010843750055014299
0.29546961325966853 0.29546961325966853 0.00010664433618861333
0.29569060773480665 0.29569060773480665 0.00010779405343164952
0.2959116022099448 0.2959116022099448 0.00010861738389305413
0.2961325966850829 0.2961325966850829 0.00010896209858358817
0.29635359116022103 0.29635359116022103 0.00010754965886910638
0.29657458563535916 0.29657458563535916 0.00010512497190594383
0.2967955801104973 0.2967955801104973 0.00010499978308895787
0.2970165745856354 0.2970165745856354 0.00010670015603818977
0.2972375690607735 0.2972375690607735 0.0001050582163609145
0.2974585635359116 0.2974585635359116 0.00010511954664407019
0.2976795580110497 0.2976795580110497 0.00010430767262307471
0.29790055248618785 0.29790055248618785 0.00010580068031517469
0.298121546961326 0.298121546961326 0.00010323395448392169
0.2983425414364641 0.2983425414364641 0.00010232028730233382
0.29856353591160223 0.29856353591160223 0.00010366214802240705
0.29878453038674035 0.29878453038674035 0.00010099061491694502
0.2990055248618785 0.2990055248618785 0.00009946986310243333
0.2992265193370166 0.2992265193370166 0.00009893223710893265
0.29944751381215473 0.29944751381215473 0.00010117598316284246
0.29966850828729286 0.29966850828729286 0.00009887417015944783
0.299889502762431 0.299889502762431 0.00010047488379286924
0.3001104972375691 0.3001104972375691 0.00009682888565111159
0.3003314917127072 0.3003314917127072 0.0000944654567458834
0.3005524861878453 0.3005524861878453 0.00009388516319844604
0.30077348066298343 0.30077348066298343 0.00009413168972632337
0.30099447513812155 0.30099447513812155 0.0000976222411901596
0.3012154696132597 0.3012154696132597 0.00009678470624409547
0.3014364640883978 0.3014364640883978 0.00009827524271965751
0.30165745856353593 0.30165745856353593 0.00009743618384780388
0.30187845303867405 0.30187845303867405 0.0000946236953266195
0.3020994475138122 0.3020994475138122 0.00009430643193580928
0.3023204419889503 0.3023204419889503 0.00009447310018795743
0.30254143646408843 0.30254143646408843 0.0000934626312958328
0.30276243093922656 0.30276243093922656 0.00009465278597503405
0.3029834254143647 0.3029834254143647 0.00009455760701980673
0.3032044198895028 0.3032044198895028 0.00009168156620695004
0.3034254143646409 0.3034254143646409 0.00009259706442192933
0.303646408839779 0.303646408839779 0.00009109306878609782
0.30386740331491713 0.30386740331491713 0.00009173608103387739
0.30408839779005525 0.30408839779005525 0.00008959757486409205
0.3043093922651934 0.3043093922651934 0.00008888074819023468
0.3045303867403315 0.3045303867403315 0.00009082113327588319
0.30475138121546963 0.30475138121546963 0.00008992202004980062
0.30497237569060776 0.30497237569060776 0.00009138004263424922
0.3051933701657459 0.3051933701657459 0.0000876670018195799
0.305414364640884 0.305414364640884 0.0000877175759919679
0.30563535911602213 0.30563535911602213 0.00008916117799830076
0.30585635359116026 0.30585635359116026 0.00008808216446012877
0.3060773480662984 0.3060773480662984 0.00008757771805991091
0.3062983425414365 0.3062983425414365 0.0000858848605466688
0.30651933701657463 0.30651933701657463 0.00008667055728039502
0.3067403314917127 0.3067403314917127 0.00008578366732608502
0.30696132596685083 0.30696132596685083 0.00008478327417397994
0.30718232044198895 0.30718232044198895 0.00008538962226561152
0.3074033149171271 0.3074033149171271 0.00008512047709485895
0.3076243093922652 0.3076243093922652 0.00008206663685840872
0.30784530386740333 0.30784530386740333 0.00008446964132280567
0.30806629834254146 0.30806629834254146 0.00008249525753091042
0.3082872928176796 0.3082872928176796 0.00008313334583140165
0.3085082872928177 0.3085082872928177 0.00008189024992753829
0.30872928176795583 0.30872928176795583 0.0000825246864415162
0.30895027624309396 0.30895027624309396 0.00007934330129362053
0.3091712707182321 0.3091712707182321 0.00007911649709579102
0.3093922651933702 0.3093922651933702 0.00008038932929137931
0.30961325966850833 0.30961325966850833 0.0000777298247416218
0.3098342541436464 0.3098342541436464 0.00007869578699964204
0.31005524861878453 0.31005524861878453 0.00007655000927454927
0.31027624309392265 0.31027624309392265 0.00007739348596455395
0.3104972375690608 0.3104972375690608 0.00007774930392592024
0.3107182320441989 0.3107182320441989 0.0000802372481939948
0.31093922651933703 0.31093922651933703 0.00007959364701261577
0.31116022099447516 0.31116022099447516 0.00007831053250343376
0.3113812154696133 0.3113812154696133 0.0000761807813577918
0.3116022099447514 0.3116022099447514 0.00007629975738169788
0.31182320441988953 0.31182320441988953 0.00007571140347781226
0.31204419889502766 0.31204419889502766 0.00007596613715853487
0.3122651933701658 0.3122651933701658 0.00007593799971180389
0.3124861878453039 0.3124861878453039 0.0000749692367757388
0.31270718232044203 0.31270718232044203 0.00007407836608943523
0.3129281767955801 0.3129281767955801 0.00007584948085175361
0.31314917127071823 0.31314917127071823 0.00007261880463015915
0.31337016574585635 0.31337016574585635 0.00007228535045882407
0.3135911602209945 0.3135911602209945 0.00007324793978142333
0.3138121546961326 0.3138121546961326 0.00007031508076936992
0.31403314917127073 0.31403314917127073 0.00007232793240092829
0.31425414364640886 0.31425414364640886 0.00007163957497432116
0.314475138121547 0.314475138121547 0.00007009963525289565
0.3146961325966851 0.3146961325966851 0.0000697346885141301
0.31491712707182323 0.31491712707182323 0.00006914440080794395
0.31513812154696136 0.31513812154696136 0.00007032301987760072
0.3153591160220995 0.3153591160220995 0.00007108394895526251
0.3155801104972376 0.3155801104972376 0.000070426191797582
0.31580110497237573 0.31580110497237573 0.0000669892398441402
0.31602209944751386 0.31602209944751386 0.00006813806287405164
0.31624309392265193 0.31624309392265193 0.00006770869849697454
0.31646408839779006 0.31646408839779006 0.0000690936592684385
0.3166850828729282 0.3166850828729282 0.00006613216816685392
0.3169060773480663 0.3169060773480663 0.00006649817977084585
0.31712707182320443 0.31712707182320443 0.00006392162537542146
0.31734806629834256 0.31734806629834256 0.00006635152243260979
0.3175690607734807 0.3175690607734807 0.00006603047595727583
0.3177900552486188 0.3177900552486188 0.00006504337916990249
0.31801104972375693 0.31801104972375693 0.00006383449025962383
0.31823204419889506 0.31823204419889506 0.00006312148888589967
0.3184530386740332 0.3184530386740332 0.00006255165603298747
0.3186740331491713 0.3186740331491713 0.00006080764275198116
0.31889502762430944 0.31889502762430944 0.0000634268690942795
0.31911602209944756 0.31911602209944756 0.00006144281755341151
0.31933701657458563 0.31933701657458563 0.00006234383389833983
0.31955801104972376 0.31955801104972376 0.000061032890885972887
0.3197790055248619 0.3197790055248619 0.0000611882126326811
0.32 0.32 0.000060056196023009577
0.32022099447513813 0.32022099447513813 0.000059364556487228489
0.32044198895027626 0.32044198895027626 0.00005969249966637964
0.3206629834254144 0.3206629834254144 0.00005994732825528236
0.3208839779005525 0.3208839779005525 0.00005886116381346589
0.32110497237569063 0.32110497237569063 0.000058944671280302408
0.32132596685082876 0.32132596685082876 0.00005763459145975849
0.3215469613259669 0.3215469613259669 0.00005945434616684721
0.321767955801105 0.321767955801105 0.000059241255143992766
0.32198895027624314 0.32198895027624314 0.000058692990300420988
0.32220994475138126 0.32220994475138126 0.00005673263550709393
0.32243093922651933 0.32243093922651933 0.000055191447768462238
0.32265193370165746 0.32265193370165746 0.00005626687542899071
0.3228729281767956 0.3228729281767956 0.0000550218530328189
0.3230939226519337 0.3230939226519337 0.000053420733641843717
0.32331491712707183 0.32331491712707183 0.0000549025610048261
0.32353591160220996 0.32353591160220996 0.00005566479159291597
0.3237569060773481 0.3237569060773481 0.00005296221291157898
0.3239779005524862 0.3239779005524862 0.000053115596981390007
0.32419889502762433 0.32419889502762433 0.000054129321048410498
0.32441988950276246 0.32441988950276246 0.00005362272753342632
0.3246408839779006 0.3246408839779006 0.00005313029361340949
0.3248618784530387 0.3248618784530387 0.00005382193165664708
0.32508287292817684 0.32508287292817684 0.00005020595020948911
0.32530386740331496 0.32530386740331496 0.00005271925561289024
0.32552486187845303 0.32552486187845303 0.00005119084361390031
0.32574585635359116 0.32574585635359116 0.000051316452075805268
0.3259668508287293 0.3259668508287293 0.00005288924487706939
0.3261878453038674 0.3261878453038674 0.000051137543319833498
0.32640883977900553 0.32640883977900553 0.00005039700616333247
0.32662983425414366 0.32662983425414366 0.00004956906425159608
0.3268508287292818 0.3268508287292818 0.000051310378372507098
0.3270718232044199 0.3270718232044199 0.00004722693985351688
0.32729281767955803 0.32729281767955803 0.000048003502560255967
0.32751381215469616 0.32751381215469616 0.00005038430287846287
0.3277348066298343 0.3277348066298343 0.00005056358587502335
0.3279558011049724 0.3279558011049724 0.000047541263623209539
0.32817679558011054 0.32817679558011054 0.00004571809910862743
0.32839779005524866 0.32839779005524866 0.00004568885751847875
0.3286187845303868 0.3286187845303868 0.00004379825650961401
0.32883977900552486 0.32883977900552486 0.00004584106072582218
0.329060773480663 0.329060773480663 0.00004636461043882787
0.3292817679558011 0.3292817679558011 0.00004539953236589128
0.32950276243093923 0.32950276243093923 0.000044202524825238956
0.32972375690607736 0.32972375690607736 0.00004494399566095454
0.3299447513812155 0.3299447513812155 0.00004464495604486528
0.3301657458563536 0.3301657458563536 0.00004237513755197457
0.33038674033149174 0.33038674033149174 0.00004229862969068915
0.33060773480662986 0.33060773480662986 0.000045101992518601408
0.330828729281768 0.330828729281768 0.00004548916062681476
0.3310497237569061 0.3310497237569061 0.000042623658493302628
0.33127071823204424 0.33127071823204424 0.00004227446289422525
0.33149171270718236 0.33149171270718236 0.00004141576906142375
0.3317127071823205 0.3317127071823205 0.00004167817354612958
0.33193370165745856 0.33193370165745856 0.00004298246190173144
0.3321546961325967 0.3321546961325967 0.00004095178454083687
0.3323756906077348 0.3323756906077348 0.00004107735749501627
0.33259668508287293 0.33259668508287293 0.00004003227855776915
0.33281767955801106 0.33281767955801106 0.000041115002406357819
0.3330386740331492 0.3330386740331492 0.000038941570803355667
0.3332596685082873 0.3332596685082873 0.00003926247563006358
0.33348066298342544 0.33348066298342544 0.000038348490909730247
0.33370165745856356 0.33370165745856356 0.00003826110869305878
0.3339226519337017 0.3339226519337017 0.00003903218861043824
0.3341436464088398 0.3341436464088398 0.000036771115966597877
0.33436464088397794 0.33436464088397794 0.00003708992483830259
0.33458563535911606 0.33458563535911606 0.00003759257268009879
0.3348066298342542 0.3348066298342542 0.000037649036192183698
0.33502762430939226 0.33502762430939226 0.000036924718987681
0.3352486187845304 0.3352486187845304 0.00003585079529219747
0.3354696132596685 0.3354696132596685 0.00003770458158129116
0.33569060773480663 0.33569060773480663 0.0000368714317539483
0.33591160220994476 0.33591160220994476 0.00003681703590194431
0.3361325966850829 0.3361325966850829 0.00003424137732233555
0.336353591160221 0.336353591160221 0.000034690208900322318
0.33657458563535914 0.33657458563535914 0.00003422689083535009
0.33679558011049726 0.33679558011049726 0.00003565682268435701
0.3370165745856354 0.3370165745856354 0.000032607539465524156
0.3372375690607735 0.3372375690607735 0.00003273635710421692
0.33745856353591164 0.33745856353591164 0.000032055973215695119
0.33767955801104976 0.33767955801104976 0.00003337086353541165
0.3379005524861879 0.3379005524861879 0.000030056543758946818
0.338121546961326 0.338121546961326 0.00003272377279334512
0.3383425414364641 0.3383425414364641 0.00003154213295864997
0.3385635359116022 0.3385635359116022 0.00003264766263311815
0.33878453038674033 0.33878453038674033 0.0000321007223180035
0.33900552486187846 0.33900552486187846 0.00003274450152117802
0.3392265193370166 0.3392265193370166 0.00002974838192339364
0.3394475138121547 0.3394475138121547 0.000031006968276752
0.33966850828729284 0.33966850828729284 0.00003141450769745575
0.33988950276243096 0.33988950276243096 0.000030737867650902328
0.3401104972375691 0.3401104972375691 0.00003224308186959384
0.3403314917127072 0.3403314917127072 0.000029326138481075983
0.34055248618784534 0.34055248618784534 0.000028842810826737248
0.34077348066298346 0.34077348066298346 0.00002992542057558183
0.3409944751381216 0.3409944751381216 0.000028727333380795395
0.3412154696132597 0.3412154696132597 0.00002793323655810075
0.3414364640883978 0.3414364640883978 0.000032132672066549316
0.3416574585635359 0.3416574585635359 0.000027455602601782508
0.34187845303867404 0.34187845303867404 0.0000270241051838143
0.34209944751381216 0.34209944751381216 0.000027637470079726238
0.3423204419889503 0.3423204419889503 0.00002727429510116869
0.3425414364640884 0.3425414364640884 0.00002929555333011088
0.34276243093922654 0.34276243093922654 0.000026842270034131407
0.34298342541436466 0.34298342541436466 0.000023241762958650974
0.3432044198895028 0.3432044198895028 0.000027182358129529558
0.3434254143646409 0.3434254143646409 0.000024039998162957134
0.34364640883977904 0.34364640883977904 0.000026020505715976934
0.34386740331491716 0.34386740331491716 0.0000250472038528473
0.3440883977900553 0.3440883977900553 0.000024639107008104384
0.3443093922651934 0.3443093922651934 0.000023013044493485616
0.3445303867403315 0.3445303867403315 0.00002520997627535553
0.3447513812154696 0.3447513812154696 0.00002491792998549026
0.34497237569060774 0.34497237569060774 0.00002326031550483774
0.34519337016574586 0.34519337016574586 0.00002193115128122224
0.345414364640884 0.345414364640884 0.00002334468389483124
0.3456353591160221 0.3456353591160221 0.000021720208414906403
0.34585635359116024 0.34585635359116024 0.000021988346849563957
0.34607734806629836 0.34607734806629836 0.000021573983109006196
0.3462983425414365 0.3462983425414365 0.000021174267854948344
0.3465193370165746 0.3465193370165746 0.000022816981933212198
0.34674033149171274 0.34674033149171274 0.000023070282548177274
0.34696132596685086 0.34696132596685086 0.000022298415107922018
0.347182320441989 0.347182320441989 0.00001900935377979095
0.3474033149171271 0.3474033149171271 0.000021682880495738469
0.34762430939226524 0.34762430939226524 0.000018024962985354005
0.3478453038674033 0.3478453038674033 0.000021013682606611275
0.34806629834254144 0.34806629834254144 0.000020094273572227279
0.34828729281767956 0.34828729281767956 0.000019082915065863055
0.3485082872928177 0.3485082872928177 0.000019499333774559774
0.3487292817679558 0.3487292817679558 0.00001956230481240523
0.34895027624309394 0.34895027624309394 0.000018726867389324914
0.34917127071823206 0.34917127071823206 0.000016638886359675245
0.3493922651933702 0.3493922651933702 0.00002024934507700957
0.3496132596685083 0.3496132596685083 0.000018542049914656529
0.34983425414364644 0.34983425414364644 0.000018276339462758318
0.35005524861878456 0.35005524861878456 0.00001743774450859776
0.3502762430939227 0.3502762430939227 0.000017441601012840338
0.3504972375690608 0.3504972375690608 0.000016401788181884108
0.35071823204419894 0.35071823204419894 0.000018343819398618657
0.350939226519337 0.350939226519337 0.000015086386581556952
0.35116022099447514 0.35116022099447514 0.000016344977780937874
0.35138121546961326 0.35138121546961326 0.000015612310738282463
0.3516022099447514 0.3516022099447514 0.000016499973396940966
0.3518232044198895 0.3518232044198895 0.00001775694418326446
0.35204419889502764 0.35204419889502764 0.000016007604441210583
0.35226519337016576 0.35226519337016576 0.000014242689190417549
0.3524861878453039 0.3524861878453039 0.000016763844747845286
0.352707182320442 0.352707182320442 0.000014326710463387284
0.35292817679558014 0.35292817679558014 0.000015181311411931252
0.35314917127071827 0.35314917127071827 0.000016098935473510485
0.3533701657458564 0.3533701657458564 0.000014357359739111979
0.3535911602209945 0.3535911602209945 0.000013436164633688923
0.35381215469613264 0.35381215469613264 0.000014009837232704112
0.3540331491712707 0.3540331491712707 0.00001443533823382206
0.35425414364640884 0.35425414364640884 0.000013147046289317243
0.35447513812154696 0.35447513812154696 0.000011869651304943373
0.3546961325966851 0.3546961325966851 0.000013994091743392318
0.3549171270718232 0.3549171270718232 0.00001425516624040281
0.35513812154696134 0.35513812154696134 0.000011797150094999929
0.35535911602209946 0.35535911602209946 0.000010779127626266909
0.3555801104972376 0.3555801104972376 0.00001317035598538685
0.3558011049723757 0.3558011049723757 0.000013837752488821684
0.35602209944751384 0.35602209944751384 0.000012104995578437648
0.35624309392265197 0.35624309392265197 0.000011587466582278859
0.3564640883977901 0.3564640883977901 0.000012985206254337095
0.3566850828729282 0.3566850828729282 0.000012957757826313277
0.35690607734806634 0.35690607734806634 0.000012826176036396088
0.35712707182320447 0.35712707182320447 0.000010972701501458311
0.35734806629834254 0.35734806629834254 0.000010898014162818342
0.35756906077348066 0.35756906077348066 0.000012060347777486324
0.3577900552486188 0.3577900552486188 0.000010757378854404627
0.3580110497237569 0.3580110497237569 0.000010931875273678129
0.35823204419889504 0.35823204419889504 0.000010989021300220146
0.35845303867403316 0.35845303867403316 0.000010327806122420144
0.3586740331491713 0.3586740331491713 0.00000928718085907844
0.3588950276243094 0.3588950276243094 0.00000973102163817494
0.35911602209944754 0.35911602209944754 0.000007546460375708677
0.35933701657458567 0.35933701657458567 0.000011995660840823737
0.3595580110497238 0.3595580110497238 0.00001124105860091215
0.3597790055248619 0.3597790055248619 0.000009000921841149262
0.36000000000000004 0.36000000000000004 0.000010254123432628336
0.36022099447513817 0.36022099447513817 0.000009392386284654431
0.36044198895027624 0.36044198895027624 0.000009099671478307516
0.36066298342541436 0.36066298342541436 0.00000944880546194948
0.3608839779005525 0.3608839779005525 0.000006267690655102783
0.3611049723756906 0.3611049723756906 0.0000069011924013506779
0.36132596685082874 0.36132596685082874 0.000008171399789575808
0.36154696132596686 0.36154696132596686 0.00000835547671321652
0.361767955801105 0.361767955801105 0.000009322390013475973
0.3619889502762431 0.3619889502762431 0.000010392281436777764
0.36220994475138124 0.36220994475138124 0.000008743526387967416
0.36243093922651937 0.36243093922651937 0.000006581686112431271
0.3626519337016575 0.3626519337016575 0.000008398082598495274
0.3628729281767956 0.3628729281767956 0.000007440057267046895
0.36309392265193374 0.36309392265193374 0.000007602419912084162
0.36331491712707187 0.36331491712707187 0.0000069886019868733088
0.36353591160220994 0.36353591160220994 0.000006771246944492124
0.36375690607734806 0.36375690607734806 0.000010405385492023238
0.3639779005524862 0.3639779005524862 0.000008521936236048644
0.3641988950276243 0.3641988950276243 0.000005762356081354754
0.36441988950276244 0.36441988950276244 0.000006263780698365009
0.36464088397790057 0.36464088397790057 0.000005657684485597763
0.3648618784530387 0.3648618784530387 0.000006107758812690675
0.3650828729281768 0.3650828729281768 0.000004913774806959855
0.36530386740331494 0.36530386740331494 0.0000074409769524512799
0.36552486187845307 0.36552486187845307 0.000006220921436587545
0.3657458563535912 0.3657458563535912 0.000006532225366387347
0.3659668508287293 0.3659668508287293 0.000005664718565895593
0.36618784530386744 0.36618784530386744 0.000004964987155312668
0.36640883977900557 0.36640883977900557 0.000004129430146407494
0.3666298342541437 0.3666298342541437 0.00000562929217260143
0.36685082872928176 0.36685082872928176 0.000006537979307628787
0.3670718232044199 0.3670718232044199 0.000004078183320993989
0.367292817679558 0.367292817679558 0.0000052887778674069289
0.36751381215469614 0.36751381215469614 0.000005647953346798378
0.36773480662983427 0.36773480662983427 0.0000020258680289141639
0.3679558011049724 0.3679558011049724 0.0000024886786489968428
0.3681767955801105 0.3681767955801105 0.000004982654525552031
0.36839779005524864 0.36839779005524864 0.000006462826354192857
0.36861878453038677 0.36861878453038677 0.00000551112043480149
0.3688397790055249 0.3688397790055249 0.0000028060221516744835
0.369060773480663 0.369060773480663 0.000004348702439823044
0.36928176795580114 0.36928176795580114 0.0000011175909175695654
0.36950276243093927 0.36950276243093927 0.0000024660397704713264
0.3697237569060774 0.3697237569060774 0.0000026865452560867087
0.36994475138121546 0.36994475138121546 0.0000022286317711946105
0.3701657458563536 0.3701657458563536 0.000003227382963930548
0.3703867403314917 0.3703867403314917 0.000004222210376430484
0.37060773480662984 0.37060773480662984 0.0000030654161094961016
0.37082872928176797 0.37082872928176797 0.000004482074356332386
0.3710497237569061 0.3710497237569061 0.0000019657783451392486
0.3712707182320442 0.3712707182320442 0.0000037008670911757516
0.37149171270718234 0.37149171270718234 0.000004294669417044918
0.37171270718232047 0.37171270718232047 0.00000381587962717232
0.3719337016574586 0.3719337016574586 0.0000024055649535484359
0.3721546961325967 0.3721546961325967 0.0000036780931307527988
0.37237569060773484 0.37237569060773484 0.000003970365238515868
0.37259668508287297 0.37259668508287297 0.0000022065464124922239
0.3728176795580111 0.3728176795580111 0.0000021373499359053228
0.37303867403314916 0.37303867403314916 0.000001223103847370656
0.3732596685082873 0.3732596685082873 0.000003972674360664405
0.3734806629834254 0.3734806629834254 0.0000019767407318979615
0.37370165745856354 0.37370165745856354 0.0000043265885085158718
0.37392265193370167 0.37392265193370167 0.0000043584819162056599
0.3741436464088398 0.3741436464088398 0.0000047671567658900139
0.3743646408839779 0.3743646408839779 0.000002815222462865599
0.37458563535911604 0.37458563535911604 0.0000027940827746342885
0.37480662983425417 0.37480662983425417 0.0000031129454283506179
0.3750276243093923 0.3750276243093923 0.0000035280524125308424
0.3752486187845304 0.3752486187845304 0.00000168467696700942
0.37546961325966854 0.37546961325966854 0.000003925458420871305
0.37569060773480667 0.37569060773480667 0.00000419080168253985
0.3759116022099448 0.3759116022099448 0.0000021260360845403306
0.3761325966850829 0.3761325966850829 0.000002611905833878141
0.376353591160221 0.376353591160221 0.000001792717643491371
0.3765745856353591 0.3765745856353591 1.834706237769908e-7
0.37679558011049724 0.37679558011049724 0.0000020244474732165138
0.37701657458563537 0.37701657458563537 0.00000189670180240594
0.3772375690607735 0.3772375690607735 0.000001947541248136994
0.3774585635359116 0.3774585635359116 5.461204931347615e-7
0.37767955801104974 0.37767955801104974 0.000001837268329149403
0.37790055248618787 0.37790055248618787 0.000004746747835749786
0.378121546961326 0.378121546961326 0.0000013280810878055086
0.3783425414364641 0.3783425414364641 0.0000035565886252327484
0.37856353591160224 0.37856353591160224 0.0
0.37878453038674037 0.37878453038674037 0.0000020018533603515227
0.3790055248618785 0.3790055248618785 0.0000011546809266919402
0.3792265193370166 0.3792265193370166 0.0000034101329442019487
0.3794475138121547 0.3794475138121547 0.000002139331269584207
0.3796685082872928 0.3796685082872928 0.0000015649186772203564
0.37988950276243094 0.37988950276243094 0.0000030272064881889709
0.38011049723756907 0.38011049723756907 0.0000020195331161564947
0.3803314917127072 0.3803314917127072 5.998199946877095e-7
0.3805524861878453 0.3805524861878453 0.0000025406898158871775
0.38077348066298344 0.38077348066298344 0.000003987454166001032
0.38099447513812157 0.38099447513812157 3.851552719163543e-7
0.3812154696132597 0.3812154696132597 0.0000025807947078066884
0.3814364640883978 0.3814364640883978 0.0000017408883762327866
0.38165745856353595 0.38165745856353595 8.287862651149458e-7
0.38187845303867407 0.38187845303867407 0.0000013496055926268168
0.3820994475138122 0.3820994475138122 0.000002041224915897853
0.3823204419889503 0.3823204419889503 0.0000018213778779963583
0.3825414364640884 0.3825414364640884 0.0000033680612376965127
0.3827624309392265 0.3827624309392265 0.0000016564104677939222
0.38298342541436464 0.38298342541436464 0.0000010292398166319322
0.38320441988950277 0.38320441988950277 0.000003054956596047222
0.3834254143646409 0.3834254143646409 0.000002915662130863737
0.383646408839779 0.383646408839779 0.0000033116968096738544
0.38386740331491714 0.38386740331491714 0.0000025748250035512395
0.38408839779005527 0.38408839779005527 0.0000018779931741189646
0.3843093922651934 0.3843093922651934 6.665027174783465e-7
0.3845303867403315 0.3845303867403315 0.0000012511737149715715
0.38475138121546965 0.38475138121546965 0.0000018162196670966575
0.38497237569060777 0.38497237569060777 0.0000026038357460462094
0.3851933701657459 0.3851933701657459 0.000003018903511274075
0.385414364640884 0.385414364640884 0.0000021934701963070718
0.38563535911602215 0.38563535911602215 0.000002631595192367298
0.3858563535911602 0.3858563535911602 0.000003017002806877738
0.38607734806629834 0.38607734806629834 0.0000037577096454427898
0.38629834254143647 0.38629834254143647 0.000002998602812058016
0.3865193370165746 0.3865193370165746 0.000003570524360426927
0.3867403314917127 0.3867403314917127 0.000003997069511655867
0.38696132596685084 0.38696132596685084 0.0000057583850048449759
0.38718232044198897 0.38718232044198897 0.0000046927063654068558
0.3874033149171271 0.3874033149171271 0.00000362779375482963
0.3876243093922652 0.3876243093922652 0.000003337532619651195
0.38784530386740335 0.38784530386740335 0.000004118047829642377
0.38806629834254147 0.38806629834254147 0.000006134350655421345
0.3882872928176796 0.3882872928176796 0.0000026005399559177689
0.3885082872928177 0.3885082872928177 0.000003749110596954603
0.38872928176795585 0.38872928176795585 0.0000033216394069454995
0.3889502762430939 0.3889502762430939 0.0000032472844103056954
0.38917127071823204 0.38917127071823204 0.0000036442598575648495
0.38939226519337017 0.38939226519337017 0.0000036681061880468738
0.3896132596685083 0.3896132596685083 0.000003966663204426431
0.3898342541436464 0.3898342541436464 0.0000036930684051398765
0.39005524861878454 0.39005524861878454 0.000004071345699222038
0.39027624309392267 0.39027624309392267 0.000005918708294905359
0.3904972375690608 0.3904972375690608 0.0000055917562428524059
0.3907182320441989 0.3907182320441989 0.000004834985801890153
0.39093922651933705 0.39093922651933705 0.000004916865108789989
0.39116022099447517 0.39116022099447517 0.000005241492869361602
0.3913812154696133 0.3913812154696133 0.000004919458028944835
0.3916022099447514 0.3916022099447514 0.0000063492311777682839
0.39182320441988955 0.39182320441988955 0.0000037222076526220425
0.3920441988950276 0.3920441988950276 0.0000048121773653321459
0.39226519337016574 0.39226519337016574 0.000006970614284402502
0.39248618784530387 0.39248618784530387 0.00000477408087419431
0.392707182320442 0.392707182320442 0.000008264844770242868
0.3929281767955801 0.3929281767955801 0.000006646077137650939
0.39314917127071825 0.39314917127071825 0.000007558355529957699
0.39337016574585637 0.39337016574585637 0.000007777119189076947
0.3935911602209945 0.3935911602209945 0.0000068420325314497158
0.3938121546961326 0.3938121546961326 0.000007083141602646072
0.39403314917127075 0.39403314917127075 0.000008026192937972518
0.39425414364640887 0.39425414364640887 0.000007984106730886279
0.394475138121547 0.394475138121547 0.000005325135237139176
0.3946961325966851 0.3946961325966851 0.000008531574208662922
0.39491712707182325 0.39491712707182325 0.00000665548751149688
0.3951381215469614 0.3951381215469614 0.000008564317923244339
0.39535911602209944 0.39535911602209944 0.000009027530598910072
0.39558011049723757 0.39558011049723757 0.000008203022372123498
0.3958011049723757 0.3958011049723757 0.000008230594615539662
0.3960220994475138 0.3960220994475138 0.000008149883739261342
0.39624309392265195 0.39624309392265195 0.000007696937750143124
0.39646408839779007 0.39646408839779007 0.000010214125451252611
0.3966850828729282 0.3966850828729282 0.000008487326997131035
0.3969060773480663 0.3969060773480663 0.000010113219615407474
0.39712707182320445 0.39712707182320445 0.000011116418754384176
0.3973480662983426 0.3973480662983426 0.000008317962150673948
0.3975690607734807 0.3975690607734807 0.0000090693509550736
0.3977900552486188 0.3977900552486188 0.000007837134140157491
0.39801104972375695 0.39801104972375695 0.00000941107283718173
0.3982320441988951 0.3982320441988951 0.00001207956462447149
0.39845303867403314 0.39845303867403314 0.000011654253716470679
0.39867403314917127 0.39867403314917127 0.00001092837168585847
0.3988950276243094 0.3988950276243094 0.000013024573187395215
0.3991160220994475 0.3991160220994475 0.000014700560841050825
0.39933701657458565 0.39933701657458565 0.000010714359556328009
0.39955801104972377 0.39955801104972377 0.000010332390104397782
0.3997790055248619 0.3997790055248619 0.000009472653322924955
0.4 0.4 0.000013151361248775126
0.40022099447513815 0.40022099447513815 0.000012342672416038037
0.4004419889502763 0.4004419889502763 0.000013309523742188973
0.4006629834254144 0.4006629834254144 0.000012566151513887254
0.4008839779005525 0.4008839779005525 0.000013193545038124003
0.40110497237569065 0.40110497237569065 0.000012698339101988466
0.4013259668508288 0.4013259668508288 0.00001263258651333231
0.40154696132596684 0.40154696132596684 0.000014332303132642344
0.40176795580110497 0.40176795580110497 0.000012348422848298176
0.4019889502762431 0.4019889502762431 0.000015220876583922833
0.4022099447513812 0.4022099447513812 0.000013339557537866097
0.40243093922651935 0.40243093922651935 0.000014514212620247666
0.40265193370165747 0.40265193370165747 0.000014920335078465435
0.4028729281767956 0.4028729281767956 0.000014111490115959293
0.4030939226519337 0.4030939226519337 0.00001641285565712658
0.40331491712707185 0.40331491712707185 0.00001666887486672313
0.40353591160221 0.40353591160221 0.000018488957186416057
0.4037569060773481 0.4037569060773481 0.000014429532187308484
0.4039779005524862 0.4039779005524862 0.000016979921197861728
0.40419889502762435 0.40419889502762435 0.00001578084246084177
0.4044198895027625 0.4044198895027625 0.00001668482711473081
0.4046408839779006 0.4046408839779006 0.000017527356443177963
0.40486187845303867 0.40486187845303867 0.00001750557933474095
0.4050828729281768 0.4050828729281768 0.000017957244945533073
0.4053038674033149 0.4053038674033149 0.00001986064678172894
0.40552486187845305 0.40552486187845305 0.00001885043919486423
0.40574585635359117 0.40574585635359117 0.000018578854468933704
0.4059668508287293 0.4059668508287293 0.00001937747341936377
0.4061878453038674 0.4061878453038674 0.00002018044262316177
0.40640883977900555 0.40640883977900555 0.000021359617180485088
0.4066298342541437 0.4066298342541437 0.0000209442474475586
0.4068508287292818 0.4068508287292818 0.000020709471422630746
0.4070718232044199 0.4070718232044199 0.000019848832626080108
0.40729281767955805 0.40729281767955805 0.000020539570717420997
0.4075138121546962 0.4075138121546962 0.000021032065637806374
0.4077348066298343 0.4077348066298343 0.000023513013985639488
0.40795580110497237 0.40795580110497237 0.000021366955602204124
0.4081767955801105 0.4081767955801105 0.000022619456850157567
0.4083977900552486 0.4083977900552486 0.000021366550082531703
0.40861878453038675 0.40861878453038675 0.000020740215073385095
0.4088397790055249 0.4088397790055249 0.00002270249036200392
0.409060773480663 0.409060773480663 0.000025119080586292673
0.4092817679558011 0.4092817679558011 0.000023895115257623285
0.40950276243093925 0.40950276243093925 0.000024467707136666357
0.4097237569060774 0.4097237569060774 0.00002250742685805287
0.4099447513812155 0.4099447513812155 0.000025603673152967199
0.4101657458563536 0.4101657458563536 0.000023191740260954467
0.41038674033149175 0.41038674033149175 0.000024363886441578735
0.4106077348066299 0.4106077348066299 0.00002428937428033967
0.410828729281768 0.410828729281768 0.000026720283319045677
0.41104972375690607 0.41104972375690607 0.00002582075702032633
0.4112707182320442 0.4112707182320442 0.0000262033213376173
0.4114917127071823 0.4114917127071823 0.000027836762309293974
0.41171270718232045 0.41171270718232045 0.000028334562448014735
0.4119337016574586 0.4119337016574586 0.00002722689800547021
0.4121546961325967 0.4121546961325967 0.00002867398563541541
0.4123756906077348 0.4123756906077348 0.0000280950975247886
0.41259668508287295 0.41259668508287295 0.000029988265826951976
0.4128176795580111 0.4128176795580111 0.000028870843177579638
0.4130386740331492 0.4130386740331492 0.000031254548252013597
0.4132596685082873 0.4132596685082873 0.00002776199300710705
0.41348066298342545 0.41348066298342545 0.00003053973040147807
0.4137016574585636 0.4137016574585636 0.00003145273272412574
0.4139226519337017 0.4139226519337017 0.00003208055830106172
0.41414364640883977 0.41414364640883977 0.00003477919237736282
0.4143646408839779 0.4143646408839779 0.000031737671992976727
0.414585635359116 0.414585635359116 0.000033881752187487629
0.41480662983425415 0.41480662983425415 0.00003326983956833515
0.4150276243093923 0.4150276243093923 0.000033673470741437059
0.4152486187845304 0.4152486187845304 0.00003289351701659174
0.4154696132596685 0.4154696132596685 0.00003476255675269384
0.41569060773480665 0.41569060773480665 0.00003373160740080235
0.4159116022099448 0.4159116022099448 0.00003385425685703639
0.4161325966850829 0.4161325966850829 0.000034646287875957768
0.416353591160221 0.416353591160221 0.000033800464531310619
0.41657458563535915 0.41657458563535915 0.00003642412048447349
0.4167955801104973 0.4167955801104973 0.00003722035788297426
0.4170165745856354 0.4170165745856354 0.000037661487982779219
0.4172375690607735 0.4172375690607735 0.00003742585015814332
0.4174585635359116 0.4174585635359116 0.00003754014931573444
0.4176795580110497 0.4176795580110497 0.000038806036247313538
0.41790055248618785 0.41790055248618785 0.00003886937538294773
0.418121546961326 0.418121546961326 0.0000413687078597475
0.4183425414364641 0.4183425414364641 0.0000388455716332277
0.4185635359116022 0.4185635359116022 0.00003977713528238318
0.41878453038674035 0.41878453038674035 0.00004192378750282838
0.4190055248618785 0.4190055248618785 0.00004166023422844795
0.4192265193370166 0.4192265193370166 0.000041602091238384159
0.4194475138121547 0.4194475138121547 0.000043383971406892348
0.41966850828729285 0.41966850828729285 0.000043015810021919098
0.419889502762431 0.419889502762431 0.000042853344550122138
0.4201104972375691 0.4201104972375691 0.00004469879028954303
0.42033149171270723 0.42033149171270723 0.00004338025282014837
0.4205524861878453 0.4205524861878453 0.00004479725014371126
0.4207734806629834 0.4207734806629834 0.00004626058794121449
0.42099447513812155 0.42099447513812155 0.00004653965961707435
0.4212154696132597 0.4212154696132597 0.0000448650624035224
0.4214364640883978 0.4214364640883978 0.000047721752794386969
0.4216574585635359 0.4216574585635359 0.00004880041193562536
0.42187845303867405 0.42187845303867405 0.00004854783172674734
0.4220994475138122 0.4220994475138122 0.000047911703240003108
0.4223204419889503 0.4223204419889503 0.000049857210902017418
0.4225414364640884 0.4225414364640884 0.00004992027650325384
0.42276243093922655 0.42276243093922655 0.000049280041430008477
0.4229834254143647 0.4229834254143647 0.000048815815258529809
0.4232044198895028 0.4232044198895028 0.000049454961384995749
0.42342541436464093 0.42342541436464093 0.00005076062108771463
0.423646408839779 0.423646408839779 0.00005034567129358781
0.4238674033149171 0.4238674033149171 0.00005326970448402748
0.42408839779005525 0.42408839779005525 0.00005387667554202717
0.4243093922651934 0.4243093922651934 0.00005316351639557903
0.4245303867403315 0.4245303867403315 0.00005444624338446903
0.4247513812154696 0.4247513812154696 0.000054832034834887357
0.42497237569060775 0.42497237569060775 0.00005587396323171142
0.4251933701657459 0.4251933701657459 0.00005482681550976926
0.425414364640884 0.425414364640884 0.00005594104517355825
0.4256353591160221 0.4256353591160221 0.000055409979841292387
0.42585635359116025 0.42585635359116025 0.00005650878011056586
0.4260773480662984 0.4260773480662984 0.00005977564677814149
0.4262983425414365 0.4262983425414365 0.00005899955742613564
0.42651933701657463 0.42651933701657463 0.00005932766740639477
0.42674033149171275 0.42674033149171275 0.0000590631997290569
0.4269613259668508 0.4269613259668508 0.00006137500552963048
0.42718232044198895 0.42718232044198895 0.000060640676872774889
0.4274033149171271 0.4274033149171271 0.00006027831557709975
0.4276243093922652 0.4276243093922652 0.00006440794423225558
0.4278453038674033 0.4278453038674033 0.00006284410186957435
0.42806629834254145 0.42806629834254145 0.0000631092840059655
0.4282872928176796 0.4282872928176796 0.00006505999438259278
0.4285082872928177 0.4285082872928177 0.00006652507614706143
0.4287292817679558 0.4287292817679558 0.00006698092741491267
0.42895027624309395 0.42895027624309395 0.00006523476367861932
0.4291712707182321 0.4291712707182321 0.00006850273909173748
0.4293922651933702 0.4293922651933702 0.00006975189426079676
0.42961325966850833 0.42961325966850833 0.0000678046949791358
0.42983425414364645 0.42983425414364645 0.00006628360180997527
0.4300552486187845 0.4300552486187845 0.00006807532740492534
0.43027624309392265 0.43027624309392265 0.00006967237285329273
0.4304972375690608 0.4304972375690608 0.00007034727640115181
0.4307182320441989 0.4307182320441989 0.00007070038405856071
0.430939226519337 0.430939226519337 0.00006987004380158235
0.43116022099447515 0.43116022099447515 0.00007281224929042175
0.4313812154696133 0.4313812154696133 0.0000749695981263053
0.4316022099447514 0.4316022099447514 0.0000738678180612712
0.43182320441988953 0.43182320441988953 0.00007661594833210288
0.43204419889502765 0.43204419889502765 0.00007530225865417926
0.4322651933701658 0.4322651933701658 0.00007663827144072051
0.4324861878453039 0.4324861878453039 0.00007542812300329553
0.43270718232044203 0.43270718232044203 0.00007681832011857594
0.43292817679558016 0.43292817679558016 0.00007831154858215688
0.4331491712707182 0.4331491712707182 0.00007859386391047675
0.43337016574585635 0.43337016574585635 0.00007931120821322985
0.4335911602209945 0.4335911602209945 0.0000804924373522506
0.4338121546961326 0.4338121546961326 0.00007977260740087377
0.4340331491712707 0.4340331491712707 0.00008053622353028502
0.43425414364640885 0.43425414364640885 0.00008131817607632814
0.434475138121547 0.434475138121547 0.00008424118899179913
0.4346961325966851 0.4346961325966851 0.00008380519602031196
0.43491712707182323 0.43491712707182323 0.00008401226466207568
0.43513812154696135 0.43513812154696135 0.000085721717052855
0.4353591160220995 0.4353591160220995 0.00008554791716313781
0.4355801104972376 0.4355801104972376 0.00008364945828900309
0.43580110497237573 0.43580110497237573 0.00008757873412891512
0.43602209944751386 0.43602209944751386 0.00008750151748163014
0.436243093922652 0.436243093922652 0.00008691246256500404
0.43646408839779005 0.43646408839779005 0.00009010737534643695
0.4366850828729282 0.4366850828729282 0.00009001467933474286
0.4369060773480663 0.4369060773480663 0.00009014859929702744
0.4371270718232044 0.4371270718232044 0.00009057358111145072
0.43734806629834255 0.43734806629834255 0.00009149650708833196
0.4375690607734807 0.4375690607734807 0.00009432344971779534
0.4377900552486188 0.4377900552486188 0.00009391448109482333
0.43801104972375693 0.43801104972375693 0.00009546496259823264
0.43823204419889505 0.43823204419889505 0.00009591848022318106
0.4384530386740332 0.4384530386740332 0.00009641896879512179
0.4386740331491713 0.4386740331491713 0.00009624162131555134
0.43889502762430943 0.43889502762430943 0.0000986723480941011
0.43911602209944756 0.43911602209944756 0.00009944937490782011
0.4393370165745857 0.4393370165745857 0.00010073238222831299
0.43955801104972375 0.43955801104972375 0.00009784512095473648
0.4397790055248619 0.4397790055248619 0.00010130504267688706
0.44 0.44 0.00010250889441113079
0.4402209944751381 0.4402209944751381 0.00010237924717418248
0.44044198895027625 0.44044198895027625 0.00010493854009992781
0.4406629834254144 0.4406629834254144 0.00010341770033827383
0.4408839779005525 0.4408839779005525 0.00010623680381456615
0.44110497237569063 0.44110497237569063 0.00010676519083004882
0.44132596685082875 0.44132596685082875 0.00010674034519934667
0.4415469613259669 0.4415469613259669 0.0001061405515210934
0.441767955801105 0.441767955801105 0.00010663578394675221
0.44198895027624313 0.44198895027624313 0.00010968237609067881
0.44220994475138126 0.44220994475138126 0.0001105624227335022
0.4424309392265194 0.4424309392265194 0.00011143334737854485
0.44265193370165745 0.44265193370165745 0.00011282646465078717
0.4428729281767956 0.4428729281767956 0.0001128911615701361
0.4430939226519337 0.4430939226519337 0.00011497121798102847
0.44331491712707183 0.44331491712707183 0.00011566443021429257
0.44353591160220995 0.44353591160220995 0.0001158509818190234
0.4437569060773481 0.4437569060773481 0.00011599635596323265
0.4439779005524862 0.4439779005524862 0.00011633706676536572
0.44419889502762433 0.44419889502762433 0.00011827576030587898
0.44441988950276246 0.44441988950276246 0.0001187811745495164
0.4446408839779006 0.4446408839779006 0.00012161831078087869
0.4448618784530387 0.4448618784530387 0.00012283921434746365
0.44508287292817683 0.44508287292817683 0.00011965883657340714
0.44530386740331496 0.44530386740331496 0.0001220435600484528
0.4455248618784531 0.4455248618784531 0.00012382408607412677
0.4457458563535912 0.4457458563535912 0.0001249625075929123
0.4459668508287293 0.4459668508287293 0.0001257884513410956
0.4461878453038674 0.4461878453038674 0.0001265323442375281
0.44640883977900553 0.44640883977900553 0.00012787097093424523
0.44662983425414365 0.44662983425414365 0.00012927741446836972
0.4468508287292818 0.4468508287292818 0.0001286267683081171
0.4470718232044199 0.4470718232044199 0.0001292931100474897
0.44729281767955803 0.44729281767955803 0.00012985577417370538
0.44751381215469616 0.44751381215469616 0.00013095834578060676
0.4477348066298343 0.4477348066298343 0.00013265521191766223
0.4479558011049724 0.4479558011049724 0.0001325485947541967
0.44817679558011053 0.44817679558011053 0.0001357060635558163
0.44839779005524866 0.44839779005524866 0.00013494613676808963
0.4486187845303868 0.4486187845303868 0.00013572273177393286
0.4488397790055249 0.4488397790055249 0.00013864380806862585
0.449060773480663 0.449060773480663 0.0001369082760487398
0.4492817679558011 0.4492817679558011 0.00013800040439124732
0.44950276243093923 0.44950276243093923 0.00014003137419533028
0.44972375690607735 0.44972375690607735 0.0001398832752030793
0.4499447513812155 0.4499447513812155 0.00014075631053371963
0.4501657458563536 0.4501657458563536 0.00014341901465985494
0.45038674033149173 0.45038674033149173 0.000143255754320017
0.45060773480662986 0.45060773480662986 0.0001428404710694576
0.450828729281768 0.450828729281768 0.0001474756786330547
0.4510497237569061 0.4510497237569061 0.0001474591060876707
0.45127071823204423 0.45127071823204423 0.00014954353875319578
0.45149171270718236 0.45149171270718236 0.00015061457148447978
0.4517127071823205 0.4517127071823205 0.00015103917612644988
0.4519337016574586 0.4519337016574586 0.0001518191195270594
0.4521546961325967 0.4521546961325967 0.00015151128986735961
0.4523756906077348 0.4523756906077348 0.00015333878453340982
0.45259668508287293 0.45259668508287293 0.00015230786517909725
0.45281767955801105 0.45281767955801105 0.00015431557074744025
0.4530386740331492 0.4530386740331492 0.0001557958450413907
0.4532596685082873 0.4532596685082873 0.0001595589229006863
0.45348066298342543 0.45348066298342543 0.00015800517033709026
0.45370165745856356 0.45370165745856356 0.00015926490143984272
0.4539226519337017 0.4539226519337017 0.0001586307055275795
0.4541436464088398 0.4541436464088398 0.0001602246263581119
0.45436464088397793 0.45436464088397793 0.0001602543822681063
0.45458563535911606 0.45458563535911606 0.00016181400712400712
0.4548066298342542 0.4548066298342542 0.00016226254526053682
0.4550276243093923 0.4550276243093923 0.00016657120334831878
0.45524861878453043 0.45524861878453043 0.0001650999531723033
0.4554696132596685 0.4554696132596685 0.00016882060181209929
0.45569060773480663 0.45569060773480663 0.00016797572562676422
0.45591160220994476 0.45591160220994476 0.00016900334514603974
0.4561325966850829 0.4561325966850829 0.00017418324922880224
0.456353591160221 0.456353591160221 0.00017442509243748575
0.45657458563535913 0.45657458563535913 0.00017355523160478997
0.45679558011049726 0.45679558011049726 0.00017466305303606808
0.4570165745856354 0.4570165745856354 0.00017471288298368876
0.4572375690607735 0.4572375690607735 0.00017831107333407347
0.45745856353591163 0.45745856353591163 0.00017735276742342193
0.45767955801104976 0.45767955801104976 0.0001801728599770527
0.4579005524861879 0.4579005524861879 0.00017920821984090775
0.458121546961326 0.458121546961326 0.00018030032616272925
0.45834254143646413 0.45834254143646413 0.00018237443702496782
0.4585635359116022 0.4585635359116022 0.00018398094988409468
0.45878453038674033 0.45878453038674033 0.00018395754960984096
0.45900552486187846 0.45900552486187846 0.00018589870595820293
0.4592265193370166 0.4592265193370166 0.00018490480482375297
0.4594475138121547 0.4594475138121547 0.0001874307911900522
0.45966850828729283 0.45966850828729283 0.00018766740301525458
0.45988950276243096 0.45988950276243096 0.00019142933122591092
0.4601104972375691 0.4601104972375691 0.0001909271632301394
0.4603314917127072 0.4603314917127072 0.0001952133995533353
0.46055248618784533 0.46055248618784533 0.00019603459694098974
0.46077348066298346 0.46077348066298346 0.00019564864435326108
0.4609944751381216 0.4609944751381216 0.00019644210915482378
0.4612154696132597 0.4612154696132597 0.00019832907898908526
0.46143646408839784 0.46143646408839784 0.0001986121356477951
0.4616574585635359 0.4616574585635359 0.00019845836951322779
0.46187845303867403 0.46187845303867403 0.00020128419763755062
0.46209944751381216 0.46209944751381216 0.0002032647027215101
0.4623204419889503 0.4623204419889503 0.00020398729547226028
0.4625414364640884 0.4625414364640884 0.0002061624764301942
0.46276243093922653 0.46276243093922653 0.00020721528080916104
0.46298342541436466 0.46298342541436466 0.00020723968993174803
0.4632044198895028 0.4632044198895028 0.00020986439068063377
0.4634254143646409 0.4634254143646409 0.00021028046796479818
0.46364640883977903 0.46364640883977903 0.00021355617043065743
0.46386740331491716 0.46386740331491716 0.00021146559100726782
0.4640883977900553 0.4640883977900553 0.00021414935198338757
0.4643093922651934 0.4643093922651934 0.00021342089248148718
0.46453038674033154 0.46453038674033154 0.0002164578654829135
0.46475138121546966 0.46475138121546966 0.00021614505350289618
0.46497237569060773 0.46497237569060773 0.00021736980860459525
0.46519337016574586 0.46519337016574586 0.00022031269072750177
0.465414364640884 0.465414364640884 0.00022276532682283476
0.4656353591160221 0.4656353591160221 0.00022280914710398408
0.46585635359116023 0.46585635359116023 0.00022518739405652158
0.46607734806629836 0.46607734806629836 0.00022390481552040482
0.4662983425414365 0.4662983425414365 0.0002268341602668204
0.4665193370165746 0.4665193370165746 0.0002282984420825837
0.46674033149171273 0.46674033149171273 0.00022842152676774208
0.46696132596685086 0.46696132596685086 0.00022940949481592939
0.467182320441989 0.467182320441989 0.0002315631399567193
0.4674033149171271 0.4674033149171271 0.000234335175162927
0.46762430939226524 0.46762430939226524 0.00023486643615908394
0.46784530386740336 0.46784530386740336 0.00023691155051653554
0.46806629834254143 0.46806629834254143 0.00023760223104614297
0.46828729281767956 0.46828729281767956 0.00023929356714801073
0.4685082872928177 0.4685082872928177 0.00023839538811578097
0.4687292817679558 0.4687292817679558 0.00024165048303399262
0.46895027624309393 0.46895027624309393 0.00024258865088870322
0.46917127071823206 0.46917127071823206 0.0002455471042338565
0.4693922651933702 0.4693922651933702 0.0002465637859486805
0.4696132596685083 0.4696132596685083 0.0002457670211320499
0.46983425414364643 0.46983425414364643 0.00024843258911872037
0.47005524861878456 0.47005524861878456 0.0002517339480431251
0.4702762430939227 0.4702762430939227 0.0002519711653624491
0.4704972375690608 0.4704972375690608 0.00025470978464441627
0.47071823204419894 0.47071823204419894 0.000255043582545974
0.47093922651933706 0.47093922651933706 0.0002565149918618369
0.47116022099447513 0.47116022099447513 0.0002575101546412252
0.47138121546961326 0.47138121546961326 0.0002585611742686077
0.4716022099447514 0.4716022099447514 0.0002609121467579753
0.4718232044198895 0.4718232044198895 0.00026106433467611964
0.47204419889502763 0.47204419889502763 0.00026374511657752776
0.47226519337016576 0.47226519337016576 0.0002620689049483978
0.4724861878453039 0.4724861878453039 0.00026593127354532437
0.472707182320442 0.472707182320442 0.00026946679135777044
0.47292817679558014 0.47292817679558014 0.0002684409036563876
0.47314917127071826 0.47314917127071826 0.00027176937385781774
0.4733701657458564 0.4733701657458564 0.000271872746809293
0.4735911602209945 0.4735911602209945 0.00027432893824830057
0.47381215469613264 0.47381215469613264 0.0002753253090053908
0.47403314917127076 0.47403314917127076 0.0002761838653862747
0.4742541436464089 0.4742541436464089 0.0002770728392825797
0.47447513812154696 0.47447513812154696 0.00027860628956555777
0.4746961325966851 0.4746961325966851 0.00028088968279619576
0.4749171270718232 0.4749171270718232 0.0002805529913086528
0.47513812154696133 0.47513812154696133 0.0002836859494350256
0.47535911602209946 0.47535911602209946 0.00028237631843365096
0.4755801104972376 0.4755801104972376 0.0002879056485355134
0.4758011049723757 0.4758011049723757 0.0002888605708611568
0.47602209944751384 0.47602209944751384 0.00029066971195442393
0.47624309392265196 0.47624309392265196 0.00029264551392921983
0.4764640883977901 0.4764640883977901 0.000291007692458996
0.4766850828729282 0.4766850828729282 0.00029476335736890045
0.47690607734806634 0.47690607734806634 0.0002969814921108132
0.47712707182320446 0.47712707182320446 0.00029820821116557987
0.4773480662983426 0.4773480662983426 0.00029786550365309885
0.47756906077348066 0.47756906077348066 0.00030104200202845245
0.4777900552486188 0.4777900552486188 0.0003015832609598404
0.4780110497237569 0.4780110497237569 0.0003033846596348047
0.47823204419889503 0.47823204419889503 0.00030682710531644574
0.47845303867403316 0.47845303867403316 0.0003084637944816172
0.4786740331491713 0.4786740331491713 0.000308550764963156
0.4788950276243094 0.4788950276243094 0.00031034608406785345
0.47911602209944754 0.47911602209944754 0.00031124518735845577
0.47933701657458566 0.47933701657458566 0.0003158112184608214
0.4795580110497238 0.4795580110497238 0.00031653728997040943
0.4797790055248619 0.4797790055248619 0.000317251032857794
0.48000000000000004 0.48000000000000004 0.0003185891509067935
0.48022099447513816 0.48022099447513816 0.0003206039166122356
0.4804419889502763 0.4804419889502763 0.000320504622399408
0.48066298342541436 0.48066298342541436 0.00032234999282300126
0.4808839779005525 0.4808839779005525 0.0003269964867251801
0.4811049723756906 0.4811049723756906 0.00032679295907830995
0.48132596685082873 0.48132596685082873 0.00032810858961028147
0.48154696132596686 0.48154696132596686 0.00033013486248687635
0.481767955801105 0.481767955801105 0.0003298835753288288
0.4819889502762431 0.4819889502762431 0.0003308122146460658
0.48220994475138124 0.48220994475138124 0.00033547714759355596
0.48243093922651936 0.48243093922651936 0.0003374760662218533
0.4826519337016575 0.4826519337016575 0.0003368599224001561
0.4828729281767956 0.4828729281767956 0.0003378332766832647
0.48309392265193374 0.48309392265193374 0.00034056174109125013
0.48331491712707186 0.48331491712707186 0.0003447438944301768
0.48353591160221 0.48353591160221 0.0003455097132719469
0.4837569060773481 0.4837569060773481 0.00034417175965125834
0.4839779005524862 0.4839779005524862 0.000348188320508781
0.4841988950276243 0.4841988950276243 0.0003485042676331145
0.48441988950276244 0.48441988950276244 0.0003518876771644465
0.48464088397790056 0.48464088397790056 0.00035298735295094405
0.4848618784530387 0.4848618784530387 0.00035644677655278384
0.4850828729281768 0.4850828729281768 0.0003567183971664022
0.48530386740331494 0.48530386740331494 0.00036035546621734563
0.48552486187845306 0.48552486187845306 0.00036146224013947997
0.4857458563535912 0.4857458563535912 0.00036130798530174146
0.4859668508287293 0.4859668508287293 0.0003659471536611161
0.48618784530386744 0.48618784530386744 0.0003657531950072847
0.48640883977900556 0.48640883977900556 0.00036929530351742
0.4866298342541437 0.4866298342541437 0.0003689882603758481
0.4868508287292818 0.4868508287292818 0.0003718062054324362
0.4870718232044199 0.4870718232044199 0.00037255715143319544
0.487292817679558 0.487292817679558 0.0003740728194492413
0.48751381215469614 0.48751381215469614 0.0003795739190853594
0.48773480662983426 0.48773480662983426 0.0003798293995807015
0.4879558011049724 0.4879558011049724 0.00038089956030929644
0.4881767955801105 0.4881767955801105 0.00038378494098963254
0.48839779005524864 0.48839779005524864 0.00038532352635625955
0.48861878453038676 0.48861878453038676 0.0003881249867141775
0.4888397790055249 0.4888397790055249 0.0003894148825200108
0.489060773480663 0.489060773480663 0.00039120938017643444
0.48928176795580114 0.48928176795580114 0.0003928016217617785
0.48950276243093926 0.48950276243093926 0.00039397657525196876
0.4897237569060774 0.4897237569060774 0.00039649655769056856
0.4899447513812155 0.4899447513812155 0.0003965600468154859
0.4901657458563536 0.4901657458563536 0.00039932178388575037
0.4903867403314917 0.4903867403314917 0.0004011136931940618
0.49060773480662984 0.49060773480662984 0.000402914082951735
0.49082872928176796 0.49082872928176796 0.00040562009959340675
0.4910497237569061 0.4910497237569061 0.0004073748416223461
0.4912707182320442 0.4912707182320442 0.0004098032278057486
0.49149171270718234 0.49149171270718234 0.0004097391028494324
0.49171270718232046 0.49171270718232046 0.0004154446874016902
0.4919337016574586 0.4919337016574586 0.0004151788601551391
0.4921546961325967 0.4921546961325967 0.0004172729143197634
0.49237569060773484 0.49237569060773484 0.00041988007673469615
0.49259668508287296 0.49259668508287296 0.00042090433034114137
0.4928176795580111 0.4928176795580111 0.0004234472350466912
0.4930386740331492 0.4930386740331492 0.0004278878947243487
0.49325966850828734 0.49325966850828734 0.000427442773675685
0.4934806629834254 0.4934806629834254 0.00042970137416071803
0.49370165745856354 0.49370165745856354 0.0004287294476109373
0.49392265193370166 0.49392265193370166 0.00043503135850276654
0.4941436464088398 0.4941436464088398 0.0004347402890361105
0.4943646408839779 0.4943646408839779 0.00043892135167191587
0.49458563535911604 0.49458563535911604 0.0004402118948343607
0.49480662983425416 0.49480662983425416 0.0004407861424152804
0.4950276243093923 0.4950276243093923 0.00044201511013145677
0.4952486187845304 0.4952486187845304 0.0004438623602680369
0.49546961325966854 0.49546961325966854 0.0004462313592974771
0.49569060773480667 0.49569060773480667 0.000449172990818416
0.4959116022099448 0.4959116022099448 0.00044995119003130246
0.4961325966850829 0.4961325966850829 0.00045212903084476067
0.49635359116022104 0.49635359116022104 0.0004546515346748142
0.4965745856353591 0.4965745856353591 0.0004562658410277768
0.49679558011049724 0.49679558011049724 0.000460104160186125
0.49701657458563536 0.49701657458563536 0.0004617882466441495
0.4972375690607735 0.4972375690607735 0.0004641151673670337
0.4974585635359116 0.4974585635359116 0.0004659741372236057
0.49767955801104974 0.49767955801104974 0.000467131525386326
0.49790055248618786 0.49790055248618786 0.0004693808753380461
0.498121546961326 0.498121546961326 0.0004717528227582804
0.4983425414364641 0.4983425414364641 0.0004738416637179092
0.49856353591160224 0.49856353591160224 0.0004745151639486009
0.49878453038674037 0.49878453038674037 0.000480092539609801
0.4990055248618785 0.4990055248618785 0.0004811648565949334
0.4992265193370166 0.4992265193370166 0.0004839552169855154
0.49944751381215474 0.49944751381215474 0.000483834446666077
0.4996685082872928 0.4996685082872928 0.0004879592994268549
0.49988950276243094 0.49988950276243094 0.0004885237560594019
0.5001104972375691 0.5001104972375691 0.0004926875290828683
0.5003314917127072 0.5003314917127072 0.0004941321777254963
0.5005524861878453 0.5005524861878453 0.000494696626105319
0.5007734806629834 0.5007734806629834 0.0004989301461979591
0.5009944751381216 0.5009944751381216 0.0005016264252595229
0.5012154696132597 0.5012154696132597 0.0005047367353817975
0.5014364640883978 0.5014364640883978 0.0005026689535972812
0.5016574585635359 0.5016574585635359 0.0005088682179805403
0.5018784530386741 0.5018784530386741 0.0005102346004262359
0.5020994475138122 0.5020994475138122 0.0005101521221118778
0.5023204419889503 0.5023204419889503 0.0005129483857711744
0.5025414364640884 0.5025414364640884 0.0005141208256325254
0.5027624309392266 0.5027624309392266 0.0005171256418443996
0.5029834254143647 0.5029834254143647 0.0005200392138714935
0.5032044198895028 0.5032044198895028 0.0005208712989196915
0.5034254143646409 0.5034254143646409 0.0005251242181805631
0.5036464088397791 0.5036464088397791 0.0005251041167264168
0.5038674033149172 0.5038674033149172 0.0005296644559898464
0.5040883977900553 0.5040883977900553 0.0005315524413502427
0.5043093922651934 0.5043093922651934 0.000535689040302949
0.5045303867403315 0.5045303867403315 0.0005373982825926608
0.5047513812154696 0.5047513812154696 0.000537552823940438
0.5049723756906077 0.5049723756906077 0.0005406944121055929
0.5051933701657458 0.5051933701657458 0.0005424364477062966
0.505414364640884 0.505414364640884 0.0005465472236002066
0.5056353591160221 0.5056353591160221 0.0005492586912967548
0.5058563535911602 0.5058563535911602 0.0005507025655976331
0.5060773480662983 0.5060773480662983 0.0005507223445318725
0.5062983425414365 0.5062983425414365 0.0005568731009695198
0.5065193370165746 0.5065193370165746 0.000557297356989427
0.5067403314917127 0.5067403314917127 0.0005600836467987479
0.5069613259668508 0.5069613259668508 0.0005613611417516028
0.507182320441989 0.507182320441989 0.0005641384193486264
0.5074033149171271 0.5074033149171271 0.0005672413744960645
0.5076243093922652 0.5076243093922652 0.000569116116800755
0.5078453038674033 0.5078453038674033 0.0005748162472940742
0.5080662983425415 0.5080662983425415 0.0005742039004562988
0.5082872928176796 0.5082872928176796 0.0005771038856562745
0.5085082872928177 0.5085082872928177 0.0005784302787130169
0.5087292817679558 0.5087292817679558 0.0005830080162801995
0.508950276243094 0.508950276243094 0.0005833133385353137
0.5091712707182321 0.5091712707182321 0.0005846765323994706
0.5093922651933702 0.5093922651933702 0.0005891263885794407
0.5096132596685083 0.5096132596685083 0.0005897871760113971
0.5098342541436465 0.5098342541436465 0.0005947387272734581
0.5100552486187846 0.5100552486187846 0.0005955145881233019
0.5102762430939227 0.5102762430939227 0.0005991735653779844
0.5104972375690608 0.5104972375690608 0.0006003074256056188
0.5107182320441989 0.5107182320441989 0.0006023308099014558
0.510939226519337 0.510939226519337 0.000606936504324548
0.5111602209944751 0.5111602209944751 0.0006087461007134663
0.5113812154696132 0.5113812154696132 0.0006090010731557942
0.5116022099447514 0.5116022099447514 0.000614556652255509
0.5118232044198895 0.5118232044198895 0.0006154282018495728
0.5120441988950276 0.5120441988950276 0.0006174320855133769
0.5122651933701657 0.5122651933701657 0.0006189577799155411
0.5124861878453039 0.5124861878453039 0.0006225402742688936
0.512707182320442 0.512707182320442 0.0006274542879605646
0.5129281767955801 0.5129281767955801 0.0006268146240108253
0.5131491712707182 0.5131491712707182 0.0006325249584497169
0.5133701657458564 0.5133701657458564 0.0006328199320195633
0.5135911602209945 0.5135911602209945 0.000637141760963747
0.5138121546961326 0.5138121546961326 0.0006405838852959129
0.5140331491712707 0.5140331491712707 0.0006427302381153716
0.5142541436464089 0.5142541436464089 0.00064484219228709
0.514475138121547 0.514475138121547 0.0006450802741459227
0.5146961325966851 0.5146961325966851 0.0006504959489021882
0.5149171270718232 0.5149171270718232 0.0006512467223334481
0.5151381215469614 0.5151381215469614 0.0006568020293811269
0.5153591160220995 0.5153591160220995 0.0006557186726094009
0.5155801104972376 0.5155801104972376 0.0006587097861811117
0.5158011049723757 0.5158011049723757 0.0006607761038711635
0.5160220994475139 0.5160220994475139 0.0006647250590836387
0.516243093922652 0.516243093922652 0.000667156217493736
0.5164640883977901 0.5164640883977901 0.0006720289137192142
0.5166850828729282 0.5166850828729282 0.0006746982943969178
0.5169060773480664 0.5169060773480664 0.0006757946408173061
0.5171270718232044 0.5171270718232044 0.000677949215400801
0.5173480662983425 0.5173480662983425 0.000680724535381472
0.5175690607734806 0.5175690607734806 0.0006828267938795385
0.5177900552486188 0.5177900552486188 0.0006872472653388349
0.5180110497237569 0.5180110497237569 0.0006890605974475082
0.518232044198895 0.518232044198895 0.000690709149248918
0.5184530386740331 0.5184530386740331 0.000694883700959666
0.5186740331491713 0.5186740331491713 0.0006968232303166718
0.5188950276243094 0.5188950276243094 0.0006998083172328324
0.5191160220994475 0.5191160220994475 0.0007022841848441123
0.5193370165745856 0.5193370165745856 0.0007047411904935989
0.5195580110497238 0.5195580110497238 0.0007080373766380282
0.5197790055248619 0.5197790055248619 0.0007075993985887763
0.52 0.52 0.0007145139652526709
0.5202209944751381 0.5202209944751381 0.0007156866779019166
0.5204419889502763 0.5204419889502763 0.0007196611457699579
0.5206629834254144 0.5206629834254144 0.0007233783249403216
0.5208839779005525 0.5208839779005525 0.0007253420912456497
0.5211049723756906 0.5211049723756906 0.0007265359133712696
0.5213259668508288 0.5213259668508288 0.0007308974226081349
0.5215469613259669 0.5215469613259669 0.0007334806232937503
0.521767955801105 0.521767955801105 0.0007364577390895145
0.5219889502762431 0.5219889502762431 0.0007402133344191235
0.5222099447513813 0.5222099447513813 0.0007420947876052712
0.5224309392265194 0.5224309392265194 0.0007448318681785575
0.5226519337016575 0.5226519337016575 0.0007482205490879829
0.5228729281767956 0.5228729281767956 0.000750951634740202
0.5230939226519338 0.5230939226519338 0.0007549489028304897
0.5233149171270719 0.5233149171270719 0.0007570700939684163
0.5235359116022099 0.5235359116022099 0.0007602738711869186
0.523756906077348 0.523756906077348 0.0007612125732639062
0.5239779005524862 0.5239779005524862 0.000764885365415147
0.5241988950276243 0.5241988950276243 0.0007676065796211474
0.5244198895027624 0.5244198895027624 0.000768618275926436
0.5246408839779005 0.5246408839779005 0.0007722528623055121
0.5248618784530387 0.5248618784530387 0.0007768144407405716
0.5250828729281768 0.5250828729281768 0.0007797606583427679
0.5253038674033149 0.5253038674033149 0.0007839167233569599
0.525524861878453 0.525524861878453 0.0007849420079393322
0.5257458563535912 0.5257458563535912 0.0007897794367433659
0.5259668508287293 0.5259668508287293 0.0007923151327618545
0.5261878453038674 0.5261878453038674 0.000793411589117212
0.5264088397790055 0.5264088397790055 0.0007981532784171252
0.5266298342541437 0.5266298342541437 0.0008007199285798937
0.5268508287292818 0.5268508287292818 0.0008031737113202669
0.5270718232044199 0.5270718232044199 0.0008053812722499808
0.527292817679558 0.527292817679558 0.0008085262143505937
0.5275138121546962 0.5275138121546962 0.0008101648536013681
0.5277348066298343 0.5277348066298343 0.0008165347310260073
0.5279558011049724 0.5279558011049724 0.0008212102941487667
0.5281767955801105 0.5281767955801105 0.00082548072501341
0.5283977900552487 0.5283977900552487 0.0008235710624630748
0.5286187845303868 0.5286187845303868 0.0008292300592752974
0.5288397790055249 0.5288397790055249 0.0008313125564812201
0.529060773480663 0.529060773480663 0.0008342901203811212
0.5292817679558012 0.5292817679558012 0.0008369309036268479
0.5295027624309393 0.5295027624309393 0.0008388075991382926
0.5297237569060773 0.5297237569060773 0.000844344862285651
0.5299447513812154 0.5299447513812154 0.000848008060034515
0.5301657458563536 0.5301657458563536 0.000852055777199368
0.5303867403314917 0.5303867403314917 0.0008520078915721986
0.5306077348066298 0.5306077348066298 0.0008581141665856111
0.5308287292817679 0.5308287292817679 0.0008582237857071413
0.5310497237569061 0.5310497237569061 0.0008631051807871445
0.5312707182320442 0.5312707182320442 0.000866882772574937
0.5314917127071823 0.5314917127071823 0.000869426423202357
0.5317127071823204 0.5317127071823204 0.0008728081128089383
0.5319337016574586 0.5319337016574586 0.0008789781429745193
0.5321546961325967 0.5321546961325967 0.0008769472257977515
0.5323756906077348 0.5323756906077348 0.0008808903260684509
0.532596685082873 0.532596685082873 0.0008834655163929657
0.5328176795580111 0.5328176795580111 0.000891197020100579
0.5330386740331492 0.5330386740331492 0.0008957277247494376
0.5332596685082873 0.5332596685082873 0.0008961465191912267
0.5334806629834254 0.5334806629834254 0.0009012188263859949
0.5337016574585636 0.5337016574585636 0.0009012289185074316
0.5339226519337017 0.5339226519337017 0.0009045107779739375
0.5341436464088398 0.5341436464088398 0.0009091022487351531
0.534364640883978 0.534364640883978 0.0009111252629200033
0.5345856353591161 0.5345856353591161 0.0009166462657259791
0.5348066298342542 0.5348066298342542 0.0009195453958230234
0.5350276243093923 0.5350276243093923 0.0009222068986603656
0.5352486187845304 0.5352486187845304 0.0009237521108220201
0.5354696132596686 0.5354696132596686 0.0009266665673775981
0.5356906077348067 0.5356906077348067 0.0009325552881826991
0.5359116022099448 0.5359116022099448 0.0009339826104584684
0.5361325966850828 0.5361325966850828 0.0009379923401424699
0.536353591160221 0.536353591160221 0.0009424045948151891
0.5365745856353591 0.5365745856353591 0.0009439444673647521
0.5367955801104972 0.5367955801104972 0.0009484655188184412
0.5370165745856353 0.5370165745856353 0.0009519289531642002
0.5372375690607735 0.5372375690607735 0.0009540764978206023
0.5374585635359116 0.5374585635359116 0.0009583812186540672
0.5376795580110497 0.5376795580110497 0.0009632284661066925
0.5379005524861878 0.5379005524861878 0.0009662330008058876
0.538121546961326 0.538121546961326 0.0009710984345696978
0.5383425414364641 0.5383425414364641 0.0009733202660998145
0.5385635359116022 0.5385635359116022 0.0009762820695493329
0.5387845303867403 0.5387845303867403 0.000979939509954419
0.5390055248618785 0.5390055248618785 0.0009837870248125775
0.5392265193370166 0.5392265193370166 0.0009867424863327637
0.5394475138121547 0.5394475138121547 0.000988565542752949
0.5396685082872928 0.5396685082872928 0.000994760611688989
0.539889502762431 0.539889502762431 0.0009971877163935169
0.5401104972375691 0.5401104972375691 0.0010017629163151
0.5403314917127072 0.5403314917127072 0.0010028543172937225
0.5405524861878453 0.5405524861878453 0.0010070871741319644
0.5407734806629835 0.5407734806629835 0.0010111350616374515
0.5409944751381216 0.5409944751381216 0.0010132980662912958
0.5412154696132597 0.5412154696132597 0.0010180911434321324
0.5414364640883979 0.5414364640883979 0.0010219513877476629
0.541657458563536 0.541657458563536 0.0010255428018616973
0.5418784530386741 0.5418784530386741 0.0010288529537569489
0.5420994475138122 0.5420994475138122 0.0010324565711667387
0.5423204419889504 0.5423204419889504 0.0010358565248531947
0.5425414364640884 0.5425414364640884 0.0010378269776576044
0.5427624309392265 0.5427624309392265 0.001044531846953346
0.5429834254143646 0.5429834254143646 0.0010485359277864412
0.5432044198895027 0.5432044198895027 0.0010516961068605473
0.5434254143646409 0.5434254143646409 0.0010538029841948378
0.543646408839779 0.543646408839779 0.0010571016478457766
0.5438674033149171 0.5438674033149171 0.0010616630539353337
0.5440883977900552 0.5440883977900552 0.0010640139036529324
0.5443093922651934 0.5443093922651934 0.0010712718078978693
0.5445303867403315 0.5445303867403315 0.0010705506611612122
0.5447513812154696 0.5447513812154696 0.001074739118811821
0.5449723756906077 0.5449723756906077 0.001079937264117022
0.5451933701657459 0.5451933701657459 0.001082924844084822
0.545414364640884 0.545414364640884 0.00108771173139646
0.5456353591160221 0.5456353591160221 0.001093727518471661
0.5458563535911602 0.5458563535911602 0.0010957582220740158
0.5460773480662984 0.5460773480662984 0.0010989076783476857
0.5462983425414365 0.5462983425414365 0.0011037651056476695
0.5465193370165746 0.5465193370165746 0.0011084339934008627
0.5467403314917127 0.5467403314917127 0.0011102670434341505
0.5469613259668509 0.5469613259668509 0.001113574801583508
0.547182320441989 0.547182320441989 0.0011187169534463736
0.5474033149171271 0.5474033149171271 0.0011222316323414753
0.5476243093922653 0.5476243093922653 0.0011257010743363425
0.5478453038674034 0.5478453038674034 0.001131725676111047
0.5480662983425415 0.5480662983425415 0.0011351478692533384
0.5482872928176796 0.5482872928176796 0.0011376840688407315
0.5485082872928178 0.5485082872928178 0.001141749732550879
0.5487292817679558 0.5487292817679558 0.0011463175341129729
0.5489502762430939 0.5489502762430939 0.001151056375148852
0.549171270718232 0.549171270718232 0.0011540413408584474
0.5493922651933701 0.5493922651933701 0.0011574463738662016
0.5496132596685083 0.5496132596685083 0.0011631835519003427
0.5498342541436464 0.5498342541436464 0.0011643401668551836
0.5500552486187845 0.5500552486187845 0.0011680907668083062
0.5502762430939226 0.5502762430939226 0.001173223220825117
0.5504972375690608 0.5504972375690608 0.0011749896945740979
0.5507182320441989 0.5507182320441989 0.0011821595479252884
0.550939226519337 0.550939226519337 0.001185069250277658
0.5511602209944751 0.5511602209944751 0.001188941277177724
0.5513812154696133 0.5513812154696133 0.0011912938101733869
0.5516022099447514 0.5516022099447514 0.0011954549738152163
0.5518232044198895 0.5518232044198895 0.0012009576062208493
0.5520441988950276 0.5520441988950276 0.0012049740582948596
0.5522651933701658 0.5522651933701658 0.001206507720201531
0.5524861878453039 0.5524861878453039 0.0012107061688883487
0.552707182320442 0.552707182320442 0.001218069395926003
0.5529281767955802 0.5529281767955802 0.001220129702213605
0.5531491712707183 0.5531491712707183 0.0012253499392281078
0.5533701657458564 0.5533701657458564 0.0012287858840543849
0.5535911602209945 0.5535911602209945 0.0012324409771791176
0.5538121546961327 0.5538121546961327 0.0012371924275321042
0.5540331491712708 0.5540331491712708 0.0012414396946024743
0.5542541436464089 0.5542541436464089 0.0012445309360597963
0.554475138121547 0.554475138121547 0.0012503468635644223
0.5546961325966852 0.5546961325966852 0.0012539520431206855
0.5549171270718233 0.5549171270718233 0.0012575041582732496
0.5551381215469613 0.5551381215469613 0.001260090602838099
0.5553591160220994 0.5553591160220994 0.0012651352198294573
0.5555801104972375 0.5555801104972375 0.0012697060535253745
0.5558011049723757 0.5558011049723757 0.0012756090720326913
0.5560220994475138 0.5560220994475138 0.0012783470652877666
0.5562430939226519 0.5562430939226519 0.0012825899714908175
0.55646408839779 0.55646408839779 0.0012893263566094373
0.5566850828729282 0.5566850828729282 0.0012923029148663869
0.5569060773480663 0.5569060773480663 0.0012963553287083509
0.5571270718232044 0.5571270718232044 0.0012975926454361117
0.5573480662983425 0.5573480662983425 0.0013054473954081715
0.5575690607734807 0.5575690607734807 0.0013075764401258013
0.5577900552486188 0.5577900552486188 0.001311230445821752
0.5580110497237569 0.5580110497237569 0.0013172671694715345
0.558232044198895 0.558232044198895 0.0013190454598827116
0.5584530386740332 0.5584530386740332 0.0013233952167311632
0.5586740331491713 0.5586740331491713 0.0013289761957672446
0.5588950276243094 0.5588950276243094 0.0013322759869878237
0.5591160220994476 0.5591160220994476 0.0013387074776050404
0.5593370165745857 0.5593370165745857 0.0013421074334592713
0.5595580110497238 0.5595580110497238 0.001347274568724554
0.5597790055248619 0.5597790055248619 0.0013512015760589387
0.56 0.56 0.001356742022965879
0.5602209944751382 0.5602209944751382 0.0013595218325086058
0.5604419889502763 0.5604419889502763 0.0013636136072884623
0.5606629834254144 0.5606629834254144 0.0013669733866392307
0.5608839779005526 0.5608839779005526 0.001373564457521792
0.5611049723756907 0.5611049723756907 0.001377446094269399
0.5613259668508287 0.5613259668508287 0.0013802845496070046
0.5615469613259668 0.5615469613259668 0.0013853454921122937
0.561767955801105 0.561767955801105 0.0013901955318139112
0.5619889502762431 0.5619889502762431 0.0013933343502616958
0.5622099447513812 0.5622099447513812 0.0013964533160963516
0.5624309392265193 0.5624309392265193 0.0014037597586065904
0.5626519337016574 0.5626519337016574 0.0014067491254331224
0.5628729281767956 0.5628729281767956 0.001411129061613895
0.5630939226519337 0.5630939226519337 0.001416285053842822
0.5633149171270718 0.5633149171270718 0.0014216966305203158
0.56353591160221 0.56353591160221 0.0014253158080339446
0.5637569060773481 0.5637569060773481 0.0014308549174756624
0.5639779005524862 0.5639779005524862 0.0014345559116848012
0.5641988950276243 0.5641988950276243 0.0014395856441891439
0.5644198895027625 0.5644198895027625 0.0014426852477225498
0.5646408839779006 0.5646408839779006 0.0014503375245600364
0.5648618784530387 0.5648618784530387 0.001452086451237321
0.5650828729281768 0.5650828729281768 0.0014582942796079486
0.565303867403315 0.565303867403315 0.0014633646993178593
0.5655248618784531 0.5655248618784531 0.0014673638090679854
0.5657458563535912 0.5657458563535912 0.001470994474272413
0.5659668508287293 0.5659668508287293 0.00147497616013821
0.5661878453038675 0.5661878453038675 0.0014814162690399082
0.5664088397790056 0.5664088397790056 0.0014868435782583784
0.5666298342541437 0.5666298342541437 0.0014895530042424255
0.5668508287292818 0.5668508287292818 0.0014948468537231267
0.56707182320442 0.56707182320442 0.0015016674143530046
0.5672928176795581 0.5672928176795581 0.0015042098173982545
0.5675138121546962 0.5675138121546962 0.0015088308129672685
0.5677348066298342 0.5677348066298342 0.0015147535389749988
0.5679558011049723 0.5679558011049723 0.0015202309824283627
0.5681767955801105 0.5681767955801105 0.001524522636070324
0.5683977900552486 0.5683977900552486 0.0015295421799044094
0.5686187845303867 0.5686187845303867 0.001534432222578283
0.5688397790055248 0.5688397790055248 0.001539852561659333
0.569060773480663 0.569060773480663 0.0015438152281131873
0.5692817679558011 0.5692817679558011 0.001547223674003306
0.5695027624309392 0.5695027624309392 0.0015519917048697765
0.5697237569060773 0.5697237569060773 0.001556165689579678
0.5699447513812155 0.5699447513812155 0.0015603820719314872
0.5701657458563536 0.5701657458563536 0.0015693222663326599
0.5703867403314917 0.5703867403314917 0.0015706755732267572
0.5706077348066299 0.5706077348066299 0.0015771163845397902
0.570828729281768 0.570828729281768 0.0015808116210256516
0.5710497237569061 0.5710497237569061 0.0015873356052092017
0.5712707182320442 0.5712707182320442 0.0015920365441483623
0.5714917127071824 0.5714917127071824 0.0015945506073593709
0.5717127071823205 0.5717127071823205 0.0015994107935429418
0.5719337016574586 0.5719337016574586 0.001607483692279058
0.5721546961325967 0.5721546961325967 0.0016124403729942919
0.5723756906077349 0.5723756906077349 0.0016156443656870185
0.572596685082873 0.572596685082873 0.0016213681256703975
0.5728176795580111 0.5728176795580111 0.0016275799991125194
0.5730386740331492 0.5730386740331492 0.0016289799209109437
0.5732596685082874 0.5732596685082874 0.0016341314118753475
0.5734806629834255 0.5734806629834255 0.0016429101017125595
0.5737016574585636 0.5737016574585636 0.001645864503974392
0.5739226519337017 0.5739226519337017 0.0016510678490433669
0.5741436464088397 0.5741436464088397 0.0016562596106729103
0.5743646408839779 0.5743646408839779 0.0016608868582983856
0.574585635359116 0.574585635359116 0.0016670027584665879
0.5748066298342541 0.5748066298342541 0.0016730791519436609
0.5750276243093922 0.5750276243093922 0.0016751464410217495
0.5752486187845304 0.5752486187845304 0.001679953258690677
0.5754696132596685 0.5754696132596685 0.0016867990959038707
0.5756906077348066 0.5756906077348066 0.0016918487120523628
0.5759116022099448 0.5759116022099448 0.0016969893321805439
0.5761325966850829 0.5761325966850829 0.0017018099879260402
0.576353591160221 0.576353591160221 0.001705489532871674
0.5765745856353591 0.5765745856353591 0.0017128445427446399
0.5767955801104973 0.5767955801104973 0.001718453534734052
0.5770165745856354 0.5770165745856354 0.0017225932264761609
0.5772375690607735 0.5772375690607735 0.001729152689341085
0.5774585635359116 0.5774585635359116 0.0017321609278302484
0.5776795580110498 0.5776795580110498 0.00173863495491767
0.5779005524861879 0.5779005524861879 0.0017415191128244542
0.578121546961326 0.578121546961326 0.001749463334125166
0.5783425414364641 0.5783425414364641 0.001756998055615236
0.5785635359116023 0.5785635359116023 0.0017604886867045324
0.5787845303867404 0.5787845303867404 0.0017614810541961564
0.5790055248618785 0.5790055248618785 0.0017680105606902295
0.5792265193370166 0.5792265193370166 0.001775452121622887
0.5794475138121548 0.5794475138121548 0.0017803992823310544
0.5796685082872929 0.5796685082872929 0.0017843760622008117
0.579889502762431 0.579889502762431 0.0017892471559987289
0.5801104972375691 0.5801104972375691 0.0017960005557990094
0.5803314917127071 0.5803314917127071 0.0018005851812790439
0.5805524861878453 0.5805524861878453 0.0018084089759359292
0.5807734806629834 0.5807734806629834 0.001810531179897214
0.5809944751381215 0.5809944751381215 0.0018175794623406657
0.5812154696132596 0.5812154696132596 0.00182240702896706
0.5814364640883978 0.5814364640883978 0.0018288384686142635
0.5816574585635359 0.5816574585635359 0.0018333886985686345
0.581878453038674 0.581878453038674 0.0018400736823875224
0.5820994475138122 0.5820994475138122 0.0018431273836466524
0.5823204419889503 0.5823204419889503 0.0018508371908866812
0.5825414364640884 0.5825414364640884 0.0018564619398105526
0.5827624309392265 0.5827624309392265 0.0018591410182713696
0.5829834254143647 0.5829834254143647 0.0018662756576730484
0.5832044198895028 0.5832044198895028 0.0018733201887747896
0.5834254143646409 0.5834254143646409 0.001877353136561284
0.583646408839779 0.583646408839779 0.0018851489441883527
0.5838674033149172 0.5838674033149172 0.0018911071475788283
0.5840883977900553 0.5840883977900553 0.0018964602657670909
0.5843093922651934 0.5843093922651934 0.0019020298553582972
0.5845303867403315 0.5845303867403315 0.0019064922341096723
0.5847513812154697 0.5847513812154697 0.001910566637952313
0.5849723756906078 0.5849723756906078 0.001916433485563886
0.5851933701657459 0.5851933701657459 0.0019226895975205233
0.585414364640884 0.585414364640884 0.001927116111640527
0.5856353591160222 0.5856353591160222 0.0019328048737872884
0.5858563535911603 0.5858563535911603 0.001935048871468297
0.5860773480662984 0.5860773480662984 0.0019424181298645179
0.5862983425414365 0.5862983425414365 0.0019487547477163687
0.5865193370165747 0.5865193370165747 0.0019557048130811576
0.5867403314917127 0.5867403314917127 0.0019618596890138408
0.5869613259668508 0.5869613259668508 0.0019685593168837129
0.5871823204419889 0.5871823204419889 0.0019741512136431727
0.587403314917127 0.587403314917127 0.001976644797444054
0.5876243093922652 0.5876243093922652 0.0019831935595236739
0.5878453038674033 0.5878453038674033 0.0019907747475666518
0.5880662983425414 0.5880662983425414 0.00199723628176878
0.5882872928176796 0.5882872928176796 0.002002005560897743
0.5885082872928177 0.5885082872928177 0.002005103787846477
0.5887292817679558 0.5887292817679558 0.0020132687613449225
0.5889502762430939 0.5889502762430939 0.00201788512771923
0.589171270718232 0.589171270718232 0.0020241602288750264
0.5893922651933702 0.5893922651933702 0.002029435692456998
0.5896132596685083 0.5896132596685083 0.0020361327653506428
0.5898342541436464 0.5898342541436464 0.0020420703965406035
0.5900552486187846 0.5900552486187846 0.0020489288175042127
0.5902762430939227 0.5902762430939227 0.0020572243765450118
0.5904972375690608 0.5904972375690608 0.0020590911950621414
0.5907182320441989 0.5907182320441989 0.0020651077210731836
0.5909392265193371 0.5909392265193371 0.002070544755227951
0.5911602209944752 0.5911602209944752 0.002078909392620122
0.5913812154696133 0.5913812154696133 0.0020825586981114685
0.5916022099447514 0.5916022099447514 0.002088223859172777
0.5918232044198896 0.5918232044198896 0.002092635560900939
0.5920441988950277 0.5920441988950277 0.0021016646980769125
0.5922651933701658 0.5922651933701658 0.002106835532182936
0.5924861878453039 0.5924861878453039 0.0021138843031217595
0.5927071823204421 0.5927071823204421 0.00212046689787431
0.5929281767955802 0.5929281767955802 0.0021257504147452479
0.5931491712707182 0.5931491712707182 0.0021318178451140104
0.5933701657458563 0.5933701657458563 0.0021370230033650936
0.5935911602209945 0.5935911602209945 0.002142365114939178
0.5938121546961326 0.5938121546961326 0.0021479927735347196
0.5940331491712707 0.5940331491712707 0.002153335476046809
0.5942541436464088 0.5942541436464088 0.0021612443759594058
0.594475138121547 0.594475138121547 0.002169665852509324
0.5946961325966851 0.5946961325966851 0.0021745985201929338
0.5949171270718232 0.5949171270718232 0.0021802916414738126
0.5951381215469613 0.5951381215469613 0.0021827785337652945
0.5953591160220995 0.5953591160220995 0.002192925067902694
0.5955801104972376 0.5955801104972376 0.00219609346646384
0.5958011049723757 0.5958011049723757 0.002206785227014074
0.5960220994475138 0.5960220994475138 0.0022100686420251519
0.596243093922652 0.596243093922652 0.0022153300137227225
0.5964640883977901 0.5964640883977901 0.0022238770853053567
0.5966850828729282 0.5966850828729282 0.0022273736937754417
0.5969060773480663 0.5969060773480663 0.0022345246576150315
0.5971270718232045 0.5971270718232045 0.002242117277227784
0.5973480662983426 0.5973480662983426 0.0022457729265195796
0.5975690607734807 0.5975690607734807 0.0022550438080585187
0.5977900552486188 0.5977900552486188 0.002260793487083505
0.598011049723757 0.598011049723757 0.0022686184560847244
0.5982320441988951 0.5982320441988951 0.0022738057846041408
0.5984530386740332 0.5984530386740332 0.0022808073104937135
0.5986740331491713 0.5986740331491713 0.0022861544134664824
0.5988950276243095 0.5988950276243095 0.0022924631483268976
0.5991160220994476 0.5991160220994476 0.002300345718140299
0.5993370165745856 0.5993370165745856 0.0023091670563005455
0.5995580110497237 0.5995580110497237 0.0023141471974453214
0.5997790055248619 0.5997790055248619 0.0023180901246480816
0.6 0.6 0.0023259732305821827
0.6002209944751381 0.6002209944751381 0.0023292186982875149
0.6004419889502762 0.6004419889502762 0.002338166926788403
0.6006629834254144 0.6006629834254144 0.002343456329764036
0.6008839779005525 0.6008839779005525 0.0023500783364582774
0.6011049723756906 0.6011049723756906 0.0023564944545758118
0.6013259668508287 0.6013259668508287 0.002363785932225683
0.6015469613259669 0.6015469613259669 0.0023725779124653208
0.601767955801105 0.601767955801105 0.0023773685033387649
0.6019889502762431 0.6019889502762431 0.0023834915216176947
0.6022099447513812 0.6022099447513812 0.0023919173915774715
0.6024309392265194 0.6024309392265194 0.0024000822358410877
0.6026519337016575 0.6026519337016575 0.0024035356031082077
0.6028729281767956 0.6028729281767956 0.002409920083516902
0.6030939226519337 0.6030939226519337 0.002419892900725474
0.6033149171270719 0.6033149171270719 0.0024256850361860868
0.60353591160221 0.60353591160221 0.002429258424612071
0.6037569060773481 0.6037569060773481 0.0024369236597955327
0.6039779005524862 0.6039779005524862 0.0024429429372417918
0.6041988950276244 0.6041988950276244 0.0024495883452039276
0.6044198895027625 0.6044198895027625 0.002457973523107948
0.6046408839779006 0.6046408839779006 0.002466052473229556
0.6048618784530387 0.6048618784530387 0.0024716057155578119
0.6050828729281769 0.6050828729281769 0.0024785830592913757
0.605303867403315 0.605303867403315 0.002485325875934515
0.6055248618784531 0.6055248618784531 0.00249303907172035
0.6057458563535911 0.6057458563535911 0.0024986884984625889
0.6059668508287293 0.6059668508287293 0.0025058591721411414
0.6061878453038674 0.6061878453038674 0.0025128370667523789
0.6064088397790055 0.6064088397790055 0.002520176466367879
0.6066298342541436 0.6066298342541436 0.0025273572735259018
0.6068508287292818 0.6068508287292818 0.002535106080630939
0.6070718232044199 0.6070718232044199 0.0025394812110345304
0.607292817679558 0.607292817679558 0.002546977076094642
0.6075138121546961 0.6075138121546961 0.0025537866561634408
0.6077348066298343 0.6077348066298343 0.00256032814591811
0.6079558011049724 0.6079558011049724 0.0025688199440021539
0.6081767955801105 0.6081767955801105 0.002575161312612099
0.6083977900552486 0.6083977900552486 0.002579689782042621
0.6086187845303868 0.6086187845303868 0.0025887018987847409
0.6088397790055249 0.6088397790055249 0.002595299540140448
0.609060773480663 0.609060773480663 0.0026030229940116149
0.6092817679558011 0.6092817679558011 0.002611808933159451
0.6095027624309393 0.6095027624309393 0.0026158060700429009
0.6097237569060774 0.6097237569060774 0.0026246816532092176
0.6099447513812155 0.6099447513812155 0.0026306199754755129
0.6101657458563536 0.6101657458563536 0.00263693601397097
0.6103867403314918 0.6103867403314918 0.002645180096869658
0.6106077348066299 0.6106077348066299 0.0026505853858802225
0.610828729281768 0.610828729281768 0.0026590183016787628
0.6110497237569061 0.6110497237569061 0.002667445335806734
0.6112707182320443 0.6112707182320443 0.0026744814780466738
0.6114917127071824 0.6114917127071824 0.0026834561327596167
0.6117127071823205 0.6117127071823205 0.00269083431176669
0.6119337016574586 0.6119337016574586 0.0026970100412255944
0.6121546961325967 0.6121546961325967 0.002702073319503148
0.6123756906077348 0.6123756906077348 0.0027103986207753017
0.6125966850828729 0.6125966850828729 0.002719783488245495
0.612817679558011 0.612817679558011 0.0027241854355359066
0.6130386740331492 0.6130386740331492 0.0027303511554265336
0.6132596685082873 0.6132596685082873 0.002739885459483786
0.6134806629834254 0.6134806629834254 0.0027466299917883248
0.6137016574585635 0.6137016574585635 0.0027523202665161565
0.6139226519337017 0.6139226519337017 0.0027614201306654006
0.6141436464088398 0.6141436464088398 0.002767962214652777
0.6143646408839779 0.6143646408839779 0.0027800739686195217
0.614585635359116 0.614585635359116 0.002784977501393513
0.6148066298342542 0.6148066298342542 0.0027934008447603796
0.6150276243093923 0.6150276243093923 0.002798945862773622
0.6152486187845304 0.6152486187845304 0.0028060339577907617
0.6154696132596685 0.6154696132596685 0.0028129593875324298
0.6156906077348067 0.6156906077348067 0.002820319548800116
0.6159116022099448 0.6159116022099448 0.002830450728880579
0.6161325966850829 0.6161325966850829 0.002836814867409278
0.616353591160221 0.616353591160221 0.002842242346813806
0.6165745856353592 0.6165745856353592 0.0028506185633098595
0.6167955801104973 0.6167955801104973 0.0028577785368038277
0.6170165745856354 0.6170165745856354 0.0028630672176323038
0.6172375690607735 0.6172375690607735 0.0028726429854125168
0.6174585635359117 0.6174585635359117 0.0028823287143126695
0.6176795580110498 0.6176795580110498 0.002888749225158351
0.6179005524861879 0.6179005524861879 0.0028959119796889544
0.618121546961326 0.618121546961326 0.002905420520880186
0.618342541436464 0.618342541436464 0.0029137999695863288
0.6185635359116022 0.6185635359116022 0.0029200709702808379
0.6187845303867403 0.6187845303867403 0.002927513970228138
0.6190055248618784 0.6190055248618784 0.0029368332061760116
0.6192265193370166 0.6192265193370166 0.0029413236097650659
0.6194475138121547 0.6194475138121547 0.0029510745261301619
0.6196685082872928 0.6196685082872928 0.0029590144595121388
0.6198895027624309 0.6198895027624309 0.002964977632667517
0.6201104972375691 0.6201104972375691 0.002973881299812797
0.6203314917127072 0.6203314917127072 0.0029829149555556909
0.6205524861878453 0.6205524861878453 0.0029878156100713087
0.6207734806629834 0.6207734806629834 0.002998282226951249
0.6209944751381216 0.6209944751381216 0.0030037733091106925
0.6212154696132597 0.6212154696132597 0.0030133101564324504
0.6214364640883978 0.6214364640883978 0.003021250788623757
0.6216574585635359 0.6216574585635359 0.00302914374771637
0.6218784530386741 0.6218784530386741 0.003039623834974028
0.6220994475138122 0.6220994475138122 0.0030444911643680496
0.6223204419889503 0.6223204419889503 0.0030517050203767096
0.6225414364640884 0.6225414364640884 0.0030608772378926368
0.6227624309392266 0.6227624309392266 0.0030688908947791068
0.6229834254143647 0.6229834254143647 0.0030758248803928725
0.6232044198895028 0.6232044198895028 0.003084869445872532
0.6234254143646409 0.6234254143646409 0.0030911620020968668
0.6236464088397791 0.6236464088397791 0.003099716261562588
0.6238674033149172 0.6238674033149172 0.003108535629342342
0.6240883977900553 0.6240883977900553 0.0031183450715374556
0.6243093922651934 0.6243093922651934 0.0031260637730182174
0.6245303867403316 0.6245303867403316 0.0031345233116155349
0.6247513812154696 0.6247513812154696 0.0031405271720607115
0.6249723756906077 0.6249723756906077 0.0031502730504690218
0.6251933701657458 0.6251933701657458 0.003158896750976037
0.625414364640884 0.625414364640884 0.0031644397096684676
0.6256353591160221 0.6256353591160221 0.0031776988425133545
0.6258563535911602 0.6258563535911602 0.0031832102163204896
0.6260773480662983 0.6260773480662983 0.00319043504649844
0.6262983425414365 0.6262983425414365 0.0031976253699240715
0.6265193370165746 0.6265193370165746 0.003206356909538759
0.6267403314917127 0.6267403314917127 0.003214995605474358
0.6269613259668508 0.6269613259668508 0.0032225949282031769
0.627182320441989 0.627182320441989 0.003233065287322395
0.6274033149171271 0.6274033149171271 0.003241837458204897
0.6276243093922652 0.6276243093922652 0.003248559427737207
0.6278453038674033 0.6278453038674033 0.003255745313514454
0.6280662983425415 0.6280662983425415 0.003267144611473613
0.6282872928176796 0.6282872928176796 0.003272664086126546
0.6285082872928177 0.6285082872928177 0.0032825581440735485
0.6287292817679558 0.6287292817679558 0.0032908365822404146
0.628950276243094 0.628950276243094 0.0032996305245569115
0.6291712707182321 0.6291712707182321 0.0033091166433934819
0.6293922651933702 0.6293922651933702 0.003318216397346735
0.6296132596685083 0.6296132596685083 0.0033261718503339446
0.6298342541436465 0.6298342541436465 0.0033329161642883938
0.6300552486187846 0.6300552486187846 0.00334506699719811
0.6302762430939227 0.6302762430939227 0.00335029666730459
0.6304972375690608 0.6304972375690608 0.003357013464097189
0.630718232044199 0.630718232044199 0.0033665033599569367
0.6309392265193371 0.6309392265193371 0.0033757348182242759
0.6311602209944751 0.6311602209944751 0.0033858086656394505
0.6313812154696132 0.6313812154696132 0.0033950074818476104
0.6316022099447514 0.6316022099447514 0.0034015713483364809
0.6318232044198895 0.6318232044198895 0.0034116569946537418
0.6320441988950276 0.6320441988950276 0.0034196431256836589
0.6322651933701657 0.6322651933701657 0.0034280728308896935
0.6324861878453039 0.6324861878453039 0.003436572381537171
0.632707182320442 0.632707182320442 0.003447949575618981
0.6329281767955801 0.6329281767955801 0.0034545014257947065
0.6331491712707182 0.6331491712707182 0.0034646757334629468
0.6333701657458564 0.6333701657458564 0.0034717236771846426
0.6335911602209945 0.6335911602209945 0.0034819914554340268
0.6338121546961326 0.6338121546961326 0.0034913268688294989
0.6340331491712707 0.6340331491712707 0.0035006656830707247
0.6342541436464089 0.6342541436464089 0.003505959785359138
0.634475138121547 0.634475138121547 0.003517878060139502
0.6346961325966851 0.6346961325966851 0.003527134181768131
0.6349171270718232 0.6349171270718232 0.0035363298268165528
0.6351381215469614 0.6351381215469614 0.0035429324625509408
0.6353591160220995 0.6353591160220995 0.0035535188207306666
0.6355801104972376 0.6355801104972376 0.0035597833808889329
0.6358011049723757 0.6358011049723757 0.003569529937410895
0.6360220994475139 0.6360220994475139 0.0035808392919672489
0.636243093922652 0.636243093922652 0.003585846028811302
0.6364640883977901 0.6364640883977901 0.003600472070230642
0.6366850828729282 0.6366850828729282 0.0036076881027837868
0.6369060773480664 0.6369060773480664 0.003616904240177712
0.6371270718232045 0.6371270718232045 0.0036270132447697469
0.6373480662983425 0.6373480662983425 0.0036364976468887995
0.6375690607734806 0.6375690607734806 0.003645027845491621
0.6377900552486188 0.6377900552486188 0.0036528278304605455
0.6380110497237569 0.6380110497237569 0.003661023623917363
0.638232044198895 0.638232044198895 0.0036719881118186506
0.6384530386740331 0.6384530386740331 0.0036791212903715109
0.6386740331491713 0.6386740331491713 0.003693218074015308
0.6388950276243094 0.6388950276243094 0.0036989320192658819
0.6391160220994475 0.6391160220994475 0.003707070364423007
0.6393370165745856 0.6393370165745856 0.0037176841725487538
0.6395580110497238 0.6395580110497238 0.0037259896434931885
0.6397790055248619 0.6397790055248619 0.0037343790498145987
0.64 0.64 0.003744175845112441
0.6402209944751381 0.6402209944751381 0.003754775542332072
0.6404419889502763 0.6404419889502763 0.003762824840936575
0.6406629834254144 0.6406629834254144 0.0037731100758016508
0.6408839779005525 0.6408839779005525 0.0037825383847477679
0.6411049723756906 0.6411049723756906 0.0037913819412960776
0.6413259668508288 0.6413259668508288 0.003801543462837036
0.6415469613259669 0.6415469613259669 0.0038129709454892176
0.641767955801105 0.641767955801105 0.003820188732399744
0.6419889502762431 0.6419889502762431 0.0038318021382389179
0.6422099447513813 0.6422099447513813 0.003840487992808044
0.6424309392265194 0.6424309392265194 0.003850390411798151
0.6426519337016575 0.6426519337016575 0.003861691007412261
0.6428729281767956 0.6428729281767956 0.00386929937472329
0.6430939226519338 0.6430939226519338 0.0038774446148343705
0.6433149171270719 0.6433149171270719 0.00388822799691539
0.64353591160221 0.64353591160221 0.0038963866521282439
0.643756906077348 0.643756906077348 0.003908791576745409
0.6439779005524862 0.6439779005524862 0.00391638471251858
0.6441988950276243 0.6441988950276243 0.003926530875891975
0.6444198895027624 0.6444198895027624 0.0039365158376909819
0.6446408839779005 0.6446408839779005 0.003948189201472553
0.6448618784530387 0.6448618784530387 0.003957593897015684
0.6450828729281768 0.6450828729281768 0.003967337264253108
0.6453038674033149 0.6453038674033149 0.0039747396262422968
0.645524861878453 0.645524861878453 0.003986342450943543
0.6457458563535912 0.6457458563535912 0.003995481355412435
0.6459668508287293 0.6459668508287293 0.004006189776328388
0.6461878453038674 0.6461878453038674 0.0040147886610800999
0.6464088397790055 0.6464088397790055 0.004025314025984199
0.6466298342541437 0.6466298342541437 0.004035834076714701
0.6468508287292818 0.6468508287292818 0.004045671984550895
0.6470718232044199 0.6470718232044199 0.004053407557569834
0.647292817679558 0.647292817679558 0.004066478737098753
0.6475138121546962 0.6475138121546962 0.004076027522750225
0.6477348066298343 0.6477348066298343 0.004084840801414839
0.6479558011049724 0.6479558011049724 0.004096683151380185
0.6481767955801105 0.6481767955801105 0.004107026833833139
0.6483977900552487 0.6483977900552487 0.004115911148840813
0.6486187845303868 0.6486187845303868 0.004128785039770822
0.6488397790055249 0.6488397790055249 0.004137281723621272
0.649060773480663 0.649060773480663 0.004147578793182636
0.6492817679558012 0.6492817679558012 0.0041596026434704059
0.6495027624309393 0.6495027624309393 0.004167915572728761
0.6497237569060774 0.6497237569060774 0.004179415389774042
0.6499447513812154 0.6499447513812154 0.00418819570381005
0.6501657458563536 0.6501657458563536 0.004198649695938363
0.6503867403314917 0.6503867403314917 0.004209393336077018
0.6506077348066298 0.6506077348066298 0.004220890047919562
0.6508287292817679 0.6508287292817679 0.004230398877009245
0.6510497237569061 0.6510497237569061 0.004241350719789043
0.6512707182320442 0.6512707182320442 0.004252667061728289
0.6514917127071823 0.6514917127071823 0.004259561514692701
0.6517127071823204 0.6517127071823204 0.004270239202644974
0.6519337016574586 0.6519337016574586 0.004281424105132969
0.6521546961325967 0.6521546961325967 0.004291753098441151
0.6523756906077348 0.6523756906077348 0.004304572977384222
0.6525966850828729 0.6525966850828729 0.004315390807670054
0.6528176795580111 0.6528176795580111 0.00432594851861822
0.6530386740331492 0.6530386740331492 0.004336477285583859
0.6532596685082873 0.6532596685082873 0.004343764811779656
0.6534806629834254 0.6534806629834254 0.004355200295887197
0.6537016574585636 0.6537016574585636 0.0043669760758068359
0.6539226519337017 0.6539226519337017 0.004377287557987009
0.6541436464088398 0.6541436464088398 0.00438711403826455
0.6543646408839779 0.6543646408839779 0.004397150873735951
0.6545856353591161 0.6545856353591161 0.004410718227814067
0.6548066298342542 0.6548066298342542 0.004420986957083476
0.6550276243093923 0.6550276243093923 0.004429896969046911
0.6552486187845304 0.6552486187845304 0.004439950173885253
0.6554696132596686 0.6554696132596686 0.004452178599605794
0.6556906077348067 0.6556906077348067 0.0044612698705619479
0.6559116022099448 0.6559116022099448 0.004474090759885235
0.656132596685083 0.656132596685083 0.004485507347739043
0.656353591160221 0.656353591160221 0.004495729651028198
0.6565745856353591 0.6565745856353591 0.0045060838492549299
0.6567955801104972 0.6567955801104972 0.004517286705094218
0.6570165745856353 0.6570165745856353 0.004526723793991575
0.6572375690607735 0.6572375690607735 0.004538674151460987
0.6574585635359116 0.6574585635359116 0.004550980977445429
0.6576795580110497 0.6576795580110497 0.004559103769146434
0.6579005524861878 0.6579005524861878 0.004570807280023702
0.658121546961326 0.658121546961326 0.004580690486258939
0.6583425414364641 0.6583425414364641 0.004592636567506992
0.6585635359116022 0.6585635359116022 0.0046038630992829049
0.6587845303867403 0.6587845303867403 0.004614631822258845
0.6590055248618785 0.6590055248618785 0.00462550065398946
0.6592265193370166 0.6592265193370166 0.004637488111428467
0.6594475138121547 0.6594475138121547 0.004646309686708752
0.6596685082872928 0.6596685082872928 0.0046598909469928429
0.659889502762431 0.659889502762431 0.0046709442599639429
0.6601104972375691 0.6601104972375691 0.004682234054176341
0.6603314917127072 0.6603314917127072 0.004692625762531488
0.6605524861878453 0.6605524861878453 0.004703682800806935
0.6607734806629835 0.6607734806629835 0.004712575432189704
0.6609944751381216 0.6609944751381216 0.00472706431588811
0.6612154696132597 0.6612154696132597 0.004737481081740162
0.6614364640883978 0.6614364640883978 0.004749351096257071
0.661657458563536 0.661657458563536 0.0047596862609572579
0.6618784530386741 0.6618784530386741 0.004772509480712049
0.6620994475138122 0.6620994475138122 0.00478437314631591
0.6623204419889503 0.6623204419889503 0.004793043430371343
0.6625414364640885 0.6625414364640885 0.0048049617212591439
0.6627624309392265 0.6627624309392265 0.004815327053921479
0.6629834254143646 0.6629834254143646 0.004827802147469569
0.6632044198895027 0.6632044198895027 0.004839528383152363
0.6634254143646409 0.6634254143646409 0.004849908767760004
0.663646408839779 0.663646408839779 0.004865023939088903
0.6638674033149171 0.6638674033149171 0.004875604535015887
0.6640883977900552 0.6640883977900552 0.004888380646487006
0.6643093922651934 0.6643093922651934 0.004899869013869646
0.6645303867403315 0.6645303867403315 0.004908669217084016
0.6647513812154696 0.6647513812154696 0.004921428258021338
0.6649723756906077 0.6649723756906077 0.004933896305581179
0.6651933701657459 0.6651933701657459 0.004944044671902964
0.665414364640884 0.665414364640884 0.00495583244330723
0.6656353591160221 0.6656353591160221 0.004968157305915784
0.6658563535911602 0.6658563535911602 0.004981862947569802
0.6660773480662984 0.6660773480662984 0.004991107322272032
0.6662983425414365 0.6662983425414365 0.0050025789189656918
0.6665193370165746 0.6665193370165746 0.005016881904920691
0.6667403314917127 0.6667403314917127 0.0050260159460654789
0.6669613259668509 0.6669613259668509 0.005038253574275168
0.667182320441989 0.667182320441989 0.005048762145369977
0.6674033149171271 0.6674033149171271 0.005062814164767587
0.6676243093922652 0.6676243093922652 0.005075490140983864
0.6678453038674034 0.6678453038674034 0.005087504976969313
0.6680662983425415 0.6680662983425415 0.00509906539934091
0.6682872928176796 0.6682872928176796 0.005109709925262392
0.6685082872928177 0.6685082872928177 0.005123770230653393
0.6687292817679559 0.6687292817679559 0.0051363065572883549
0.6689502762430939 0.6689502762430939 0.0051493055695858058
0.669171270718232 0.669171270718232 0.005160027057819607
0.6693922651933701 0.6693922651933701 0.005170923718992899
0.6696132596685083 0.6696132596685083 0.00518319387783518
0.6698342541436464 0.6698342541436464 0.005195179723548426
0.6700552486187845 0.6700552486187845 0.005208058820681205
0.6702762430939226 0.6702762430939226 0.005221718050827319
0.6704972375690608 0.6704972375690608 0.005233447093418429
0.6707182320441989 0.6707182320441989 0.005246428405162581
0.670939226519337 0.670939226519337 0.005257967547978653
0.6711602209944751 0.6711602209944751 0.005267687492964641
0.6713812154696133 0.6713812154696133 0.005281182492345514
0.6716022099447514 0.6716022099447514 0.005295169368923512
0.6718232044198895 0.6718232044198895 0.005309101272577115
0.6720441988950276 0.6720441988950276 0.0053173152128507959
0.6722651933701658 0.6722651933701658 0.0053315447914613549
0.6724861878453039 0.6724861878453039 0.00534248847157397
0.672707182320442 0.672707182320442 0.005356177332540586
0.6729281767955801 0.6729281767955801 0.005368284934217065
0.6731491712707183 0.6731491712707183 0.00538347279972304
0.6733701657458564 0.6733701657458564 0.005391629297520495
0.6735911602209945 0.6735911602209945 0.005405918357010731
0.6738121546961326 0.6738121546961326 0.0054199826634758209
0.6740331491712708 0.6740331491712708 0.005431430852114099
0.6742541436464089 0.6742541436464089 0.005442198217763113
0.674475138121547 0.674475138121547 0.00545807024437285
0.6746961325966851 0.6746961325966851 0.0054716996052358289
0.6749171270718233 0.6749171270718233 0.005482224143770657
0.6751381215469614 0.6751381215469614 0.0054948232376578229
0.6753591160220994 0.6753591160220994 0.00550884108997732
0.6755801104972375 0.6755801104972375 0.005519211910606868
0.6758011049723757 0.6758011049723757 0.00553321629928245
0.6760220994475138 0.6760220994475138 0.0055478709551580189
0.6762430939226519 0.6762430939226519 0.005560259648000852
0.67646408839779 0.67646408839779 0.0055732111196055739
0.6766850828729282 0.6766850828729282 0.005584101711292177
0.6769060773480663 0.6769060773480663 0.005597889404959122
0.6771270718232044 0.6771270718232044 0.005610143016922213
0.6773480662983425 0.6773480662983425 0.005624371724269644
0.6775690607734807 0.6775690607734807 0.0056375091582108898
0.6777900552486188 0.6777900552486188 0.005650046185707716
0.6780110497237569 0.6780110497237569 0.005663261296165792
0.678232044198895 0.678232044198895 0.005674711436530314
0.6784530386740332 0.6784530386740332 0.005691868930464726
0.6786740331491713 0.6786740331491713 0.005704407338982667
0.6788950276243094 0.6788950276243094 0.005713795765158345
0.6791160220994475 0.6791160220994475 0.005729610492451538
0.6793370165745857 0.6793370165745857 0.00574288664025114
0.6795580110497238 0.6795580110497238 0.005755624955644723
0.6797790055248619 0.6797790055248619 0.0057690254701739059
0.68 0.68 0.005780535102662397
0.6802209944751382 0.6802209944751382 0.005795029973901995
0.6804419889502763 0.6804419889502763 0.005808486661529469
0.6806629834254144 0.6806629834254144 0.0058199435088119948
0.6808839779005526 0.6808839779005526 0.0058358395970514978
0.6811049723756907 0.6811049723756907 0.0058479445436472039
0.6813259668508288 0.6813259668508288 0.005864318435245555
0.6815469613259669 0.6815469613259669 0.005877426488660058
0.6817679558011049 0.6817679558011049 0.005890680728842294
0.6819889502762431 0.6819889502762431 0.005905642712324342
0.6822099447513812 0.6822099447513812 0.005914678525860746
0.6824309392265193 0.6824309392265193 0.0059310712707548829
0.6826519337016574 0.6826519337016574 0.005945885431900691
0.6828729281767956 0.6828729281767956 0.005957772628280331
0.6830939226519337 0.6830939226519337 0.005970603888261438
0.6833149171270718 0.6833149171270718 0.005984991863564693
0.68353591160221 0.68353591160221 0.0059976760291690759
0.6837569060773481 0.6837569060773481 0.006012267244221675
0.6839779005524862 0.6839779005524862 0.006026660859102165
0.6841988950276243 0.6841988950276243 0.0060418217849185439
0.6844198895027624 0.6844198895027624 0.0060578454066590558
0.6846408839779006 0.6846408839779006 0.006069893190625118
0.6848618784530387 0.6848618784530387 0.006082062124847402
0.6850828729281768 0.6850828729281768 0.006097899619102493
0.685303867403315 0.685303867403315 0.0061090193119961
0.6855248618784531 0.6855248618784531 0.0061225590106829389
0.6857458563535912 0.6857458563535912 0.0061384448924707859
0.6859668508287293 0.6859668508287293 0.006150946953663696
0.6861878453038674 0.6861878453038674 0.006165814542197932
0.6864088397790056 0.6864088397790056 0.0061785430732654079
0.6866298342541437 0.6866298342541437 0.006193717857642067
0.6868508287292818 0.6868508287292818 0.006209819814982553
0.68707182320442 0.68707182320442 0.00622317597363887
0.6872928176795581 0.6872928176795581 0.006236388739455964
0.6875138121546962 0.6875138121546962 0.006251237646906166
0.6877348066298343 0.6877348066298343 0.006264262863347414
0.6879558011049723 0.6879558011049723 0.006279513989720505
0.6881767955801105 0.6881767955801105 0.0062962595990073608
0.6883977900552486 0.6883977900552486 0.006311404538805372
0.6886187845303867 0.6886187845303867 0.006322376697550444
0.6888397790055248 0.6888397790055248 0.006337137228701872
0.689060773480663 0.689060773480663 0.006353337555691825
0.6892817679558011 0.6892817679558011 0.006368477230377649
0.6895027624309392 0.6895027624309392 0.006378358081329259
0.6897237569060773 0.6897237569060773 0.006395129765486669
0.6899447513812155 0.6899447513812155 0.0064127921127474329
0.6901657458563536 0.6901657458563536 0.0064265867796021399
0.6903867403314917 0.6903867403314917 0.006441256770892891
0.6906077348066298 0.6906077348066298 0.006452567809433085
0.690828729281768 0.690828729281768 0.006466972081705896
0.6910497237569061 0.6910497237569061 0.006480462135776901
0.6912707182320442 0.6912707182320442 0.006493597660558781
0.6914917127071823 0.6914917127071823 0.006509437503639528
0.6917127071823205 0.6917127071823205 0.0065252531428805029
0.6919337016574586 0.6919337016574586 0.006541950249388493
0.6921546961325967 0.6921546961325967 0.0065586716362664829
0.6923756906077349 0.6923756906077349 0.00657092124059755
0.692596685082873 0.692596685082873 0.006586204126548318
0.6928176795580111 0.6928176795580111 0.006600016374247394
0.6930386740331492 0.6930386740331492 0.006616710794963387
0.6932596685082874 0.6932596685082874 0.006632538118927563
0.6934806629834255 0.6934806629834255 0.006645496057184569
0.6937016574585636 0.6937016574585636 0.006660935792455194
0.6939226519337017 0.6939226519337017 0.006677777358647048
0.6941436464088399 0.6941436464088399 0.006691204084089463
0.6943646408839779 0.6943646408839779 0.006707304325980052
0.694585635359116 0.694585635359116 0.0067232532452787719
0.6948066298342541 0.6948066298342541 0.006737989042942043
0.6950276243093922 0.6950276243093922 0.0067502038676958719
0.6952486187845304 0.6952486187845304 0.00676818968723307
0.6954696132596685 0.6954696132596685 0.006783480509686018
0.6956906077348066 0.6956906077348066 0.0067979196361576889
0.6959116022099447 0.6959116022099447 0.006816141995813671
0.6961325966850829 0.6961325966850829 0.006828211132640665
0.696353591160221 0.696353591160221 0.006843382954576258
0.6965745856353591 0.6965745856353591 0.006859177727585185
0.6967955801104972 0.6967955801104972 0.006872416767968674
0.6970165745856354 0.6970165745856354 0.006889071752645226
0.6972375690607735 0.6972375690607735 0.006905719095526823
0.6974585635359116 0.6974585635359116 0.006921674704107929
0.6976795580110497 0.6976795580110497 0.00693480825085546
0.6979005524861879 0.6979005524861879 0.006954120492097905
0.698121546961326 0.698121546961326 0.006968619914288683
0.6983425414364641 0.6983425414364641 0.006981056091369079
0.6985635359116023 0.6985635359116023 0.006999126473237141
0.6987845303867404 0.6987845303867404 0.0070158574408633969
0.6990055248618785 0.6990055248618785 0.007032990905438451
0.6992265193370166 0.6992265193370166 0.007047099876116916
0.6994475138121548 0.6994475138121548 0.007062663458512515
0.6996685082872929 0.6996685082872929 0.007077236662204555
0.699889502762431 0.699889502762431 0.007093412515380689
0.7001104972375691 0.7001104972375691 0.007111042650921671
0.7003314917127073 0.7003314917127073 0.0071277674699379198
0.7005524861878454 0.7005524861878454 0.007142903010390709
0.7007734806629834 0.7007734806629834 0.007157892589499355
0.7009944751381215 0.7009944751381215 0.007172019566933476
0.7012154696132596 0.7012154696132596 0.007190144085406372
0.7014364640883978 0.7014364640883978 0.007206035633663618
0.7016574585635359 0.7016574585635359 0.007221848630192723
0.701878453038674 0.701878453038674 0.00723922255245828
0.7020994475138121 0.7020994475138121 0.0072559217907224179
0.7023204419889503 0.7023204419889503 0.007273606513792236
0.7025414364640884 0.7025414364640884 0.007286793688943028
0.7027624309392265 0.7027624309392265 0.007302920992905301
0.7029834254143646 0.7029834254143646 0.007320915484232234
0.7032044198895028 0.7032044198895028 0.007335933275667014
0.7034254143646409 0.7034254143646409 0.0073529938890165599
0.703646408839779 0.703646408839779 0.00736765477933704
0.7038674033149172 0.7038674033149172 0.0073866187886895968
0.7040883977900553 0.7040883977900553 0.00740188012758217
0.7043093922651934 0.7043093922651934 0.007418900095316508
0.7045303867403315 0.7045303867403315 0.00743516537950457
0.7047513812154697 0.7047513812154697 0.007453535153993541
0.7049723756906078 0.7049723756906078 0.00746822223812201
0.7051933701657459 0.7051933701657459 0.007485852933847196
0.705414364640884 0.705414364640884 0.007500184923317541
0.7056353591160222 0.7056353591160222 0.007517091961749324
0.7058563535911603 0.7058563535911603 0.007534504069254276
0.7060773480662984 0.7060773480662984 0.00755192280864973
0.7062983425414365 0.7062983425414365 0.007568728588166339
0.7065193370165747 0.7065193370165747 0.007585190259115485
0.7067403314917128 0.7067403314917128 0.007600958428927706
0.7069613259668508 0.7069613259668508 0.007619366848144728
0.7071823204419889 0.7071823204419889 0.007637047311557412
0.707403314917127 0.707403314917127 0.007653948233734755
0.7076243093922652 0.7076243093922652 0.007670231645346797
0.7078453038674033 0.7078453038674033 0.00768524694540205
0.7080662983425414 0.7080662983425414 0.007706664926249667
0.7082872928176795 0.7082872928176795 0.0077217782196399718
0.7085082872928177 0.7085082872928177 0.007739461209051789
0.7087292817679558 0.7087292817679558 0.007756565710221812
0.7089502762430939 0.7089502762430939 0.007777067733714285
0.709171270718232 0.709171270718232 0.007792932236021632
0.7093922651933702 0.7093922651933702 0.007808312089972645
0.7096132596685083 0.7096132596685083 0.00782826667190206
0.7098342541436464 0.7098342541436464 0.007844136219565507
0.7100552486187846 0.7100552486187846 0.007862096534680886
0.7102762430939227 0.7102762430939227 0.007877958263016303
0.7104972375690608 0.7104972375690608 0.00789511729060511
0.7107182320441989 0.7107182320441989 0.007912932756023672
0.710939226519337 0.710939226519337 0.007932143438382557
0.7111602209944752 0.7111602209944752 0.007948098993004397
0.7113812154696133 0.7113812154696133 0.007967965789522136
0.7116022099447514 0.7116022099447514 0.007985707177197549
0.7118232044198896 0.7118232044198896 0.008005001222505259
0.7120441988950277 0.7120441988950277 0.008021774011472062
0.7122651933701658 0.7122651933701658 0.00803861089009294
0.7124861878453039 0.7124861878453039 0.008055715051718342
0.7127071823204421 0.7127071823204421 0.00807484530747657
0.7129281767955802 0.7129281767955802 0.008091531561857196
0.7131491712707183 0.7131491712707183 0.008111239338390982
0.7133701657458563 0.7133701657458563 0.00812898012215275
0.7135911602209944 0.7135911602209944 0.008146854128818725
0.7138121546961326 0.7138121546961326 0.008166825420295598
0.7140331491712707 0.7140331491712707 0.008182096807681519
0.7142541436464088 0.7142541436464088 0.008199750479173819
0.714475138121547 0.714475138121547 0.008215614789192042
0.7146961325966851 0.7146961325966851 0.008238149484399158
0.7149171270718232 0.7149171270718232 0.008253935699495946
0.7151381215469613 0.7151381215469613 0.008270757733534638
0.7153591160220995 0.7153591160220995 0.00829094147646027
0.7155801104972376 0.7155801104972376 0.008308865026148227
0.7158011049723757 0.7158011049723757 0.008324466732917528
0.7160220994475138 0.7160220994475138 0.00834635597526603
0.716243093922652 0.716243093922652 0.008363167426751077
0.7164640883977901 0.7164640883977901 0.008379783239712318
0.7166850828729282 0.7166850828729282 0.008400709728166442
0.7169060773480663 0.7169060773480663 0.008419951172821537
0.7171270718232045 0.7171270718232045 0.008436227173215076
0.7173480662983426 0.7173480662983426 0.008457731871045553
0.7175690607734807 0.7175690607734807 0.008474255803811048
0.7177900552486188 0.7177900552486188 0.00849385844231558
0.718011049723757 0.718011049723757 0.00851426098610701
0.7182320441988951 0.7182320441988951 0.008531953369398332
0.7184530386740332 0.7184530386740332 0.00855177442504105
0.7186740331491713 0.7186740331491713 0.008570176382944698
0.7188950276243095 0.7188950276243095 0.008587711209672689
0.7191160220994476 0.7191160220994476 0.008603993976820646
0.7193370165745857 0.7193370165745857 0.008628619022829125
0.7195580110497238 0.7195580110497238 0.008646380848498319
0.7197790055248618 0.7197790055248618 0.008664927285887832
0.72 0.72 0.008682095392216115
0.7202209944751381 0.7202209944751381 0.008701650842971644
0.7204419889502762 0.7204419889502762 0.00872228198407027
0.7206629834254143 0.7206629834254143 0.008739379627391665
0.7208839779005525 0.7208839779005525 0.00875867488141062
0.7211049723756906 0.7211049723756906 0.00877828712539012
0.7213259668508287 0.7213259668508287 0.008797072822191886
0.7215469613259669 0.7215469613259669 0.008816925627705428
0.721767955801105 0.721767955801105 0.00883665156386187
0.7219889502762431 0.7219889502762431 0.008854487966674176
0.7222099447513812 0.7222099447513812 0.00887586842837425
0.7224309392265194 0.7224309392265194 0.008892620069313554
0.7226519337016575 0.7226519337016575 0.00891248425492888
0.7228729281767956 0.7228729281767956 0.008931818004429404
0.7230939226519337 0.7230939226519337 0.008952180376528686
0.7233149171270719 0.7233149171270719 0.008974460880906805
0.72353591160221 0.72353591160221 0.008990463663611493
0.7237569060773481 0.7237569060773481 0.00901220868848285
0.7239779005524862 0.7239779005524862 0.009028770321692949
0.7241988950276244 0.7241988950276244 0.00904922442114458
0.7244198895027625 0.7244198895027625 0.00907348054803036
0.7246408839779006 0.7246408839779006 0.009087966884451286
0.7248618784530387 0.7248618784530387 0.009111398780730777
0.7250828729281769 0.7250828729281769 0.009130761322209962
0.725303867403315 0.725303867403315 0.009150913221472873
0.7255248618784531 0.7255248618784531 0.009170785297034129
0.7257458563535912 0.7257458563535912 0.009192933222377424
0.7259668508287292 0.7259668508287292 0.009211723195637966
0.7261878453038674 0.7261878453038674 0.009230579186399057
0.7264088397790055 0.7264088397790055 0.009248084247087197
0.7266298342541436 0.7266298342541436 0.009271780920838203
0.7268508287292818 0.7268508287292818 0.00928745856095987
0.7270718232044199 0.7270718232044199 0.009308613077826085
0.727292817679558 0.727292817679558 0.0093273804993856
0.7275138121546961 0.7275138121546961 0.009352857520585585
0.7277348066298343 0.7277348066298343 0.00937222170766872
0.7279558011049724 0.7279558011049724 0.009390786557713527
0.7281767955801105 0.7281767955801105 0.009414387272052062
0.7283977900552486 0.7283977900552486 0.009432593307173408
0.7286187845303868 0.7286187845303868 0.009452854607531723
0.7288397790055249 0.7288397790055249 0.009474302580199141
0.729060773480663 0.729060773480663 0.00949344016018118
0.7292817679558011 0.7292817679558011 0.009516356163306072
0.7295027624309393 0.7295027624309393 0.00953634137560196
0.7297237569060774 0.7297237569060774 0.009558013660843783
0.7299447513812155 0.7299447513812155 0.009577293666344132
0.7301657458563536 0.7301657458563536 0.00959891107791362
0.7303867403314918 0.7303867403314918 0.009619752766809006
0.7306077348066299 0.7306077348066299 0.009639964004206586
0.730828729281768 0.730828729281768 0.009662966173792098
0.7310497237569061 0.7310497237569061 0.009683494258794893
0.7312707182320443 0.7312707182320443 0.009706872054432674
0.7314917127071824 0.7314917127071824 0.009726902447672532
0.7317127071823205 0.7317127071823205 0.009747155382919232
0.7319337016574586 0.7319337016574586 0.009766562879406934
0.7321546961325968 0.7321546961325968 0.009790011247096135
0.7323756906077348 0.7323756906077348 0.009812290551477145
0.7325966850828729 0.7325966850828729 0.009828993448591114
0.732817679558011 0.732817679558011 0.009852865793952197
0.7330386740331492 0.7330386740331492 0.009875826637766958
0.7332596685082873 0.7332596685082873 0.0098927476824565
0.7334806629834254 0.7334806629834254 0.009913876926693134
0.7337016574585635 0.7337016574585635 0.009939757341383412
0.7339226519337017 0.7339226519337017 0.009965552951822119
0.7341436464088398 0.7341436464088398 0.009982029086742828
0.7343646408839779 0.7343646408839779 0.010004707736543667
0.734585635359116 0.734585635359116 0.010025750842139766
0.7348066298342542 0.7348066298342542 0.010049576275912197
0.7350276243093923 0.7350276243093923 0.010068473735018274
0.7352486187845304 0.7352486187845304 0.010094228654358303
0.7354696132596685 0.7354696132596685 0.010114045673506678
0.7356906077348067 0.7356906077348067 0.010137453183905146
0.7359116022099448 0.7359116022099448 0.010159189702482306
0.7361325966850829 0.7361325966850829 0.010182829492370533
0.736353591160221 0.736353591160221 0.010203614147999304
0.7365745856353592 0.7365745856353592 0.010226121976209939
0.7367955801104973 0.7367955801104973 0.010247960059631578
0.7370165745856354 0.7370165745856354 0.010270040901805668
0.7372375690607735 0.7372375690607735 0.010294492254258318
0.7374585635359117 0.7374585635359117 0.010317793855467097
0.7376795580110498 0.7376795580110498 0.010339309751306276
0.7379005524861879 0.7379005524861879 0.010359604472161336
0.738121546961326 0.738121546961326 0.010383609246317585
0.7383425414364642 0.7383425414364642 0.010406305697732422
0.7385635359116022 0.7385635359116022 0.010427221428804916
0.7387845303867403 0.7387845303867403 0.010452189104280892
0.7390055248618784 0.7390055248618784 0.010472371841384465
0.7392265193370166 0.7392265193370166 0.010495063450770209
0.7394475138121547 0.7394475138121547 0.010519112344206414
0.7396685082872928 0.7396685082872928 0.010541028866681886
0.7398895027624309 0.7398895027624309 0.010564026847196692
0.740110497237569 0.740110497237569 0.010584729198245945
0.7403314917127072 0.7403314917127072 0.010611962134362758
0.7405524861878453 0.7405524861878453 0.0106352950788587
0.7407734806629834 0.7407734806629834 0.010657883888019627
0.7409944751381216 0.7409944751381216 0.010676235990552431
0.7412154696132597 0.7412154696132597 0.010702801267548497
0.7414364640883978 0.7414364640883978 0.010727534128379924
0.7416574585635359 0.7416574585635359 0.010749800262083177
0.7418784530386741 0.7418784530386741 0.010773842570774744
0.7420994475138122 0.7420994475138122 0.0107964792181467
0.7423204419889503 0.7423204419889503 0.010822906024192277
0.7425414364640884 0.7425414364640884 0.01084478896122944
0.7427624309392266 0.7427624309392266 0.01087003020199029
0.7429834254143647 0.7429834254143647 0.010889822052914009
0.7432044198895028 0.7432044198895028 0.010915169980781922
0.7434254143646409 0.7434254143646409 0.010938898852706433
0.7436464088397791 0.7436464088397791 0.010963194625362943
0.7438674033149172 0.7438674033149172 0.010987343884078316
0.7440883977900553 0.7440883977900553 0.01101385444791226
0.7443093922651934 0.7443093922651934 0.011036705660548978
0.7445303867403316 0.7445303867403316 0.011058574825712787
0.7447513812154697 0.7447513812154697 0.011085831133655279
0.7449723756906077 0.7449723756906077 0.011108814203473546
0.7451933701657458 0.7451933701657458 0.011129494394481847
0.745414364640884 0.745414364640884 0.01115696555651918
0.7456353591160221 0.7456353591160221 0.011179557850002775
0.7458563535911602 0.7458563535911602 0.011206408671899267
0.7460773480662983 0.7460773480662983 0.011231047251065775
0.7462983425414365 0.7462983425414365 0.01125345738116091
0.7465193370165746 0.7465193370165746 0.011278157989711008
0.7467403314917127 0.7467403314917127 0.011300670433938003
0.7469613259668508 0.7469613259668508 0.01132767598906783
0.747182320441989 0.747182320441989 0.011350347739976714
0.7474033149171271 0.7474033149171271 0.01138052354786952
0.7476243093922652 0.7476243093922652 0.011402220344446084
0.7478453038674033 0.7478453038674033 0.011425575301165172
0.7480662983425415 0.7480662983425415 0.011449273875891779
0.7482872928176796 0.7482872928176796 0.011473646051826936
0.7485082872928177 0.7485082872928177 0.011501118658957381
0.7487292817679558 0.7487292817679558 0.011525375276586375
0.748950276243094 0.748950276243094 0.011547013945703195
0.7491712707182321 0.7491712707182321 0.011576593883648927
0.7493922651933702 0.7493922651933702 0.011600713031993969
0.7496132596685083 0.7496132596685083 0.011622225827170981
0.7498342541436465 0.7498342541436465 0.011649005236292448
0.7500552486187846 0.7500552486187846 0.011673611529642839
0.7502762430939227 0.7502762430939227 0.01170039377853033
0.7504972375690608 0.7504972375690608 0.011727698175194666
0.750718232044199 0.750718232044199 0.011750796658822375
0.7509392265193371 0.7509392265193371 0.011778046240302643
0.7511602209944752 0.7511602209944752 0.011804161505191013
0.7513812154696132 0.7513812154696132 0.011830908254968954
0.7516022099447514 0.7516022099447514 0.011856285905382843
0.7518232044198895 0.7518232044198895 0.011879630107698448
0.7520441988950276 0.7520441988950276 0.011907249482733364
0.7522651933701657 0.7522651933701657 0.011933225011532134
0.7524861878453039 0.7524861878453039 0.0119570630612245
0.752707182320442 0.752707182320442 0.011981876767985409
0.7529281767955801 0.7529281767955801 0.012006805151687724
0.7531491712707182 0.7531491712707182 0.012033414962704336
0.7533701657458564 0.7533701657458564 0.012061708180889796
0.7535911602209945 0.7535911602209945 0.012086697655719353
0.7538121546961326 0.7538121546961326 0.0121144227079342
0.7540331491712707 0.7540331491712707 0.0121401242484534
0.7542541436464089 0.7542541436464089 0.012165920489189755
0.754475138121547 0.754475138121547 0.012193286680725545
0.7546961325966851 0.7546961325966851 0.012219111756299467
0.7549171270718232 0.7549171270718232 0.012247072378475659
0.7551381215469614 0.7551381215469614 0.012274060178007645
0.7553591160220995 0.7553591160220995 0.01230061186948957
0.7555801104972376 0.7555801104972376 0.012325538569123353
0.7558011049723757 0.7558011049723757 0.012354426764620463
0.7560220994475139 0.7560220994475139 0.012378542750724467
0.756243093922652 0.756243093922652 0.012406031129742573
0.7564640883977901 0.7564640883977901 0.012434868425863586
0.7566850828729282 0.7566850828729282 0.012461311469221411
0.7569060773480664 0.7569060773480664 0.012489739472816222
0.7571270718232045 0.7571270718232045 0.012516400022063288
0.7573480662983426 0.7573480662983426 0.01253996487147102
0.7575690607734806 0.7575690607734806 0.012573273401674804
0.7577900552486188 0.7577900552486188 0.012601231075146883
0.7580110497237569 0.7580110497237569 0.012626318715253892
0.758232044198895 0.758232044198895 0.012653040683749889
0.7584530386740331 0.7584530386740331 0.012677425424404953
0.7586740331491713 0.7586740331491713 0.012704459627208781
0.7588950276243094 0.7588950276243094 0.012732495736334933
0.7591160220994475 0.7591160220994475 0.012765929965997182
0.7593370165745856 0.7593370165745856 0.012793180591023142
0.7595580110497238 0.7595580110497238 0.012821088068622214
0.7597790055248619 0.7597790055248619 0.012848856658303662
0.76 0.76 0.012875280826635657
0.7602209944751381 0.7602209944751381 0.012906096758183453
0.7604419889502763 0.7604419889502763 0.012935635857064141
0.7606629834254144 0.7606629834254144 0.01296287389002124
0.7608839779005525 0.7608839779005525 0.012992098413332513
0.7611049723756906 0.7611049723756906 0.013019553340323488
0.7613259668508288 0.7613259668508288 0.01304385829127189
0.7615469613259669 0.7615469613259669 0.01307215599989272
0.761767955801105 0.761767955801105 0.013103769846414867
0.7619889502762431 0.7619889502762431 0.013130541631183083
0.7622099447513813 0.7622099447513813 0.013159425864976392
0.7624309392265194 0.7624309392265194 0.013186810064008787
0.7626519337016575 0.7626519337016575 0.013217742428823214
0.7628729281767956 0.7628729281767956 0.013245923884676596
0.7630939226519338 0.7630939226519338 0.013274507309838037
0.7633149171270719 0.7633149171270719 0.013305116461040993
0.76353591160221 0.76353591160221 0.013333884971389423
0.7637569060773481 0.7637569060773481 0.013360009719633545
0.7639779005524862 0.7639779005524862 0.01338992028236482
0.7641988950276243 0.7641988950276243 0.013422996627514965
0.7644198895027624 0.7644198895027624 0.013451370224368454
0.7646408839779005 0.7646408839779005 0.013478454299739538
0.7648618784530387 0.7648618784530387 0.01350939646693129
0.7650828729281768 0.7650828729281768 0.013540087796522336
0.7653038674033149 0.7653038674033149 0.013569840093668254
0.765524861878453 0.765524861878453 0.013596878688739274
0.7657458563535912 0.7657458563535912 0.013628125967986958
0.7659668508287293 0.7659668508287293 0.013655600889258662
0.7661878453038674 0.7661878453038674 0.01368725725430995
0.7664088397790055 0.7664088397790055 0.013716952519134759
0.7666298342541437 0.7666298342541437 0.01374635778748498
0.7668508287292818 0.7668508287292818 0.013776073213260656
0.7670718232044199 0.7670718232044199 0.0138057507716291
0.767292817679558 0.767292817679558 0.013833709740826555
0.7675138121546962 0.7675138121546962 0.01386814044925976
0.7677348066298343 0.7677348066298343 0.013895121572165206
0.7679558011049724 0.7679558011049724 0.013929182401884559
0.7681767955801105 0.7681767955801105 0.013959357503776523
0.7683977900552487 0.7683977900552487 0.013988933711672312
0.7686187845303868 0.7686187845303868 0.014020044633771165
0.7688397790055249 0.7688397790055249 0.014051543317923536
0.769060773480663 0.769060773480663 0.014081595762905802
0.7692817679558012 0.7692817679558012 0.01411109926210126
0.7695027624309393 0.7695027624309393 0.014145034588191724
0.7697237569060774 0.7697237569060774 0.014174843135537258
0.7699447513812155 0.7699447513812155 0.014203849663619763
0.7701657458563537 0.7701657458563537 0.014233108776933497
0.7703867403314917 0.7703867403314917 0.014265376378736272
0.7706077348066298 0.7706077348066298 0.014295755744517887
0.7708287292817679 0.7708287292817679 0.014330407537186766
0.7710497237569061 0.7710497237569061 0.01436080118617048
0.7712707182320442 0.7712707182320442 0.014392408094709918
0.7714917127071823 0.7714917127071823 0.014422217726875872
0.7717127071823204 0.7717127071823204 0.01445492143060257
0.7719337016574586 0.7719337016574586 0.01448696293980181
0.7721546961325967 0.7721546961325967 0.014516666583734364
0.7723756906077348 0.7723756906077348 0.01455017525367464
0.7725966850828729 0.7725966850828729 0.014582580239268476
0.7728176795580111 0.7728176795580111 0.014614914980674333
0.7730386740331492 0.7730386740331492 0.014648375022942483
0.7732596685082873 0.7732596685082873 0.014681919258341312
0.7734806629834254 0.7734806629834254 0.014710258851759157
0.7737016574585636 0.7737016574585636 0.014743988446217216
0.7739226519337017 0.7739226519337017 0.014778265517576207
0.7741436464088398 0.7741436464088398 0.014808956577325106
0.7743646408839779 0.7743646408839779 0.01483884694046276
0.7745856353591161 0.7745856353591161 0.0148723379458286
0.7748066298342542 0.7748066298342542 0.014907313741746378
0.7750276243093923 0.7750276243093923 0.014939667271049624
0.7752486187845304 0.7752486187845304 0.014972976998791178
0.7754696132596686 0.7754696132596686 0.015005632708678293
0.7756906077348067 0.7756906077348067 0.015036958096343706
0.7759116022099448 0.7759116022099448 0.015072088783778018
0.7761325966850829 0.7761325966850829 0.015104942665261107
0.7763535911602211 0.7763535911602211 0.015138196974431617
0.7765745856353591 0.7765745856353591 0.015173970582879268
0.7767955801104972 0.7767955801104972 0.015206414671855375
0.7770165745856353 0.7770165745856353 0.015238995909755896
0.7772375690607735 0.7772375690607735 0.015271458096334269
0.7774585635359116 0.7774585635359116 0.015306030088634867
0.7776795580110497 0.7776795580110497 0.015340055371535114
0.7779005524861878 0.7779005524861878 0.015373851570701989
0.778121546961326 0.778121546961326 0.015407775978189747
0.7783425414364641 0.7783425414364641 0.015440492493705294
0.7785635359116022 0.7785635359116022 0.015475155945853718
0.7787845303867403 0.7787845303867403 0.015507604809837934
0.7790055248618785 0.7790055248618785 0.01554167258910455
0.7792265193370166 0.7792265193370166 0.015578556726816988
0.7794475138121547 0.7794475138121547 0.01561232349718294
0.7796685082872928 0.7796685082872928 0.015644705085319147
0.779889502762431 0.779889502762431 0.015680734479731879
0.7801104972375691 0.7801104972375691 0.015714064753571789
0.7803314917127072 0.7803314917127072 0.01575143485151132
0.7805524861878453 0.7805524861878453 0.01578384259573559
0.7807734806629835 0.7807734806629835 0.015819655863090668
0.7809944751381216 0.7809944751381216 0.015858545178514619
0.7812154696132597 0.7812154696132597 0.015889617273404507
0.7814364640883978 0.7814364640883978 0.01592590165549369
0.781657458563536 0.781657458563536 0.015960840678475975
0.7818784530386741 0.7818784530386741 0.015996314388709969
0.7820994475138122 0.7820994475138122 0.01603464634169392
0.7823204419889503 0.7823204419889503 0.016066332697822668
0.7825414364640885 0.7825414364640885 0.016102315793058865
0.7827624309392266 0.7827624309392266 0.016137379433539789
0.7829834254143646 0.7829834254143646 0.016178044408049424
0.7832044198895027 0.7832044198895027 0.016212655854407819
0.7834254143646409 0.7834254143646409 0.016246488465754325
0.783646408839779 0.783646408839779 0.016282958922229555
0.7838674033149171 0.7838674033149171 0.016319097497061547
0.7840883977900552 0.7840883977900552 0.016355527386886148
0.7843093922651934 0.7843093922651934 0.016392979208802534
0.7845303867403315 0.7845303867403315 0.016425473884841048
0.7847513812154696 0.7847513812154696 0.01646143751461833
0.7849723756906077 0.7849723756906077 0.016501294093490935
0.7851933701657459 0.7851933701657459 0.01654089491449252
0.785414364640884 0.785414364640884 0.016573836886675149
0.7856353591160221 0.7856353591160221 0.016608636307621845
0.7858563535911602 0.7858563535911602 0.016645559737067215
0.7860773480662984 0.7860773480662984 0.016686891507096188
0.7862983425414365 0.7862983425414365 0.0167246097233243
0.7865193370165746 0.7865193370165746 0.016757950515057169
0.7867403314917127 0.7867403314917127 0.016797835848679996
0.7869613259668509 0.7869613259668509 0.01683755004233389
0.787182320441989 0.787182320441989 0.016876222830238039
0.7874033149171271 0.7874033149171271 0.01691131833079642
0.7876243093922652 0.7876243093922652 0.016949928865596054
0.7878453038674034 0.7878453038674034 0.016985225652836328
0.7880662983425415 0.7880662983425415 0.017025220338379767
0.7882872928176796 0.7882872928176796 0.01705824008963848
0.7885082872928177 0.7885082872928177 0.017099121342232655
0.7887292817679559 0.7887292817679559 0.017138733439547098
0.788950276243094 0.788950276243094 0.01717623973739172
0.7891712707182321 0.7891712707182321 0.017212684774410428
0.7893922651933701 0.7893922651933701 0.017254579834422663
0.7896132596685083 0.7896132596685083 0.017291962302749696
0.7898342541436464 0.7898342541436464 0.01733079925657189
0.7900552486187845 0.7900552486187845 0.017370403009620808
0.7902762430939226 0.7902762430939226 0.017406714508114424
0.7904972375690608 0.7904972375690608 0.017444242223441328
0.7907182320441989 0.7907182320441989 0.017483833944168235
0.790939226519337 0.790939226519337 0.01752563712100796
0.7911602209944751 0.7911602209944751 0.01756602974840831
0.7913812154696133 0.7913812154696133 0.017599205181432814
0.7916022099447514 0.7916022099447514 0.01764291416017885
0.7918232044198895 0.7918232044198895 0.017682486915692354
0.7920441988950276 0.7920441988950276 0.01772265946172686
0.7922651933701658 0.7922651933701658 0.01776706795271839
0.7924861878453039 0.7924861878453039 0.017805958318287155
0.792707182320442 0.792707182320442 0.017842745771302155
0.7929281767955801 0.7929281767955801 0.017883824718654508
0.7931491712707183 0.7931491712707183 0.017924297796454756
0.7933701657458564 0.7933701657458564 0.017965251437528107
0.7935911602209945 0.7935911602209945 0.0180091697736955
0.7938121546961326 0.7938121546961326 0.018047164970416905
0.7940331491712708 0.7940331491712708 0.018090218215324997
0.7942541436464089 0.7942541436464089 0.018128867952095764
0.794475138121547 0.794475138121547 0.0181731812076681
0.7946961325966851 0.7946961325966851 0.018209010052543267
0.7949171270718233 0.7949171270718233 0.018255706200577164
0.7951381215469614 0.7951381215469614 0.018297827682313349
0.7953591160220995 0.7953591160220995 0.018338247396246896
0.7955801104972375 0.7955801104972375 0.01837931616201082
0.7958011049723757 0.7958011049723757 0.018417700516940098
0.7960220994475138 0.7960220994475138 0.01846442962465476
0.7962430939226519 0.7962430939226519 0.01850401697926476
0.79646408839779 0.79646408839779 0.018546184506751465
0.7966850828729282 0.7966850828729282 0.01858806807154076
0.7969060773480663 0.7969060773480663 0.018633053633962006
0.7971270718232044 0.7971270718232044 0.01867317966182474
0.7973480662983425 0.7973480662983425 0.01871629367598023
0.7975690607734807 0.7975690607734807 0.01875614675581854
0.7977900552486188 0.7977900552486188 0.01879914326370422
0.7980110497237569 0.7980110497237569 0.018842962943161825
0.798232044198895 0.798232044198895 0.018886297674471053
0.7984530386740332 0.7984530386740332 0.018931707951164717
0.7986740331491713 0.7986740331491713 0.018974902011587918
0.7988950276243094 0.7988950276243094 0.01901012656468727
0.7991160220994475 0.7991160220994475 0.019054236829437369
0.7993370165745857 0.7993370165745857 0.019101877470295387
0.7995580110497238 0.7995580110497238 0.01914767299738481
0.7997790055248619 0.7997790055248619 0.01918865609011698
0.8 0.8 0.01923563807062487
0.8002209944751382 0.8002209944751382 0.019280673642020745
0.8004419889502763 0.8004419889502763 0.019318785208558337
0.8006629834254144 0.8006629834254144 0.01936555447499737
0.8008839779005525 0.8008839779005525 0.01941314573612507
0.8011049723756907 0.8011049723756907 0.01945275942870703
0.8013259668508288 0.8013259668508288 0.019499937407593507
0.8015469613259669 0.8015469613259669 0.019546775113753944
0.801767955801105 0.801767955801105 0.019591302430977253
0.8019889502762431 0.8019889502762431 0.019635653210857405
0.8022099447513812 0.8022099447513812 0.01967867844337725
0.8024309392265193 0.8024309392265193 0.019723711290400848
0.8026519337016574 0.8026519337016574 0.019765147388828044
0.8028729281767956 0.8028729281767956 0.019814685471278179
0.8030939226519337 0.8030939226519337 0.019863508184659024
0.8033149171270718 0.8033149171270718 0.01990730863357157
0.8035359116022099 0.8035359116022099 0.01995399066747083
0.8037569060773481 0.8037569060773481 0.019998798774029784
0.8039779005524862 0.8039779005524862 0.020043811866701915
0.8041988950276243 0.8041988950276243 0.020093554546108458
0.8044198895027624 0.8044198895027624 0.020138240635433167
0.8046408839779006 0.8046408839779006 0.020181380925797078
0.8048618784530387 0.8048618784530387 0.02023173446628816
0.8050828729281768 0.8050828729281768 0.020277295879050647
0.8053038674033149 0.8053038674033149 0.020322488001769079
0.8055248618784531 0.8055248618784531 0.020372656993845038
0.8057458563535912 0.8057458563535912 0.020418640924818999
0.8059668508287293 0.8059668508287293 0.02046666268144266
0.8061878453038674 0.8061878453038674 0.02051352149065899
0.8064088397790056 0.8064088397790056 0.020559934187844875
0.8066298342541437 0.8066298342541437 0.020605226249864544
0.8068508287292818 0.8068508287292818 0.020653939092124659
0.80707182320442 0.80707182320442 0.020706577051522274
0.8072928176795581 0.8072928176795581 0.020752798299322626
0.8075138121546962 0.8075138121546962 0.020800104921410418
0.8077348066298343 0.8077348066298343 0.020847495933928325
0.8079558011049724 0.8079558011049724 0.020894582678380376
0.8081767955801106 0.8081767955801106 0.020944928297633948
0.8083977900552486 0.8083977900552486 0.02099337657902509
0.8086187845303867 0.8086187845303867 0.021045287153892285
0.8088397790055248 0.8088397790055248 0.021089763888559506
0.809060773480663 0.809060773480663 0.021142607209928844
0.8092817679558011 0.8092817679558011 0.021191223692318508
0.8095027624309392 0.8095027624309392 0.02124464191726084
0.8097237569060773 0.8097237569060773 0.02128874553902979
0.8099447513812155 0.8099447513812155 0.021338836345714895
0.8101657458563536 0.8101657458563536 0.021390276897267057
0.8103867403314917 0.8103867403314917 0.021442949420921798
0.8106077348066298 0.8106077348066298 0.02149681166462846
0.810828729281768 0.810828729281768 0.021542320109361594
0.8110497237569061 0.8110497237569061 0.021594672232191717
0.8112707182320442 0.8112707182320442 0.02164301981766943
0.8114917127071823 0.8114917127071823 0.021695853346523808
0.8117127071823205 0.8117127071823205 0.02174728625900786
0.8119337016574586 0.8119337016574586 0.021799043159210036
0.8121546961325967 0.8121546961325967 0.02185130126168929
0.8123756906077348 0.8123756906077348 0.021902948944464066
0.812596685082873 0.812596685082873 0.021954839520819108
0.8128176795580111 0.8128176795580111 0.022007739630334527
0.8130386740331492 0.8130386740331492 0.022060271517238759
0.8132596685082873 0.8132596685082873 0.022108878620759506
0.8134806629834255 0.8134806629834255 0.022165628752118369
0.8137016574585636 0.8137016574585636 0.022217251252921349
0.8139226519337017 0.8139226519337017 0.022266609681878888
0.8141436464088398 0.8141436464088398 0.022318383082296626
0.814364640883978 0.814364640883978 0.022376526532161935
0.814585635359116 0.814585635359116 0.02243377076853278
0.8148066298342541 0.8148066298342541 0.022486931443080645
0.8150276243093922 0.8150276243093922 0.022540085422913259
0.8152486187845304 0.8152486187845304 0.022593373913065347
0.8154696132596685 0.8154696132596685 0.022645330808594299
0.8156906077348066 0.8156906077348066 0.022701459519053937
0.8159116022099447 0.8159116022099447 0.022759562416255015
0.8161325966850829 0.8161325966850829 0.022810635210776539
0.816353591160221 0.816353591160221 0.022870496847092204
0.8165745856353591 0.8165745856353591 0.022925051048826304
0.8167955801104972 0.8167955801104972 0.02297732403310739
0.8170165745856354 0.8170165745856354 0.02303684228197208
0.8172375690607735 0.8172375690607735 0.0230896767792058
0.8174585635359116 0.8174585635359116 0.02314643375224569
0.8176795580110497 0.8176795580110497 0.02320281361260167
0.8179005524861879 0.8179005524861879 0.02326021629020132
0.818121546961326 0.818121546961326 0.02331659713182019
0.8183425414364641 0.8183425414364641 0.023373691834153614
0.8185635359116022 0.8185635359116022 0.023433186076526108
0.8187845303867404 0.8187845303867404 0.02349076337210703
0.8190055248618785 0.8190055248618785 0.023548815772930794
0.8192265193370166 0.8192265193370166 0.023609055551043504
0.8194475138121547 0.8194475138121547 0.023661054208587524
0.8196685082872929 0.8196685082872929 0.023722123490946806
0.819889502762431 0.819889502762431 0.023782468363280654
0.8201104972375691 0.8201104972375691 0.02383686283121875
0.8203314917127073 0.8203314917127073 0.023895102405006756
0.8205524861878454 0.8205524861878454 0.023952631133748384
0.8207734806629835 0.8207734806629835 0.02401297929238302
0.8209944751381215 0.8209944751381215 0.02407388368912765
0.8212154696132596 0.8212154696132596 0.02413481345258671
0.8214364640883978 0.8214364640883978 0.02419599910146562
0.8216574585635359 0.8216574585635359 0.02425611205533122
0.821878453038674 0.821878453038674 0.024314290144589913
0.8220994475138121 0.8220994475138121 0.024376470184147359
0.8223204419889503 0.8223204419889503 0.024434725327106927
0.8225414364640884 0.8225414364640884 0.02449983491408801
0.8227624309392265 0.8227624309392265 0.024555920090648804
0.8229834254143646 0.8229834254143646 0.024617227311381427
0.8232044198895028 0.8232044198895028 0.024681506532562907
0.8234254143646409 0.8234254143646409 0.024743233315304076
0.823646408839779 0.823646408839779 0.02480083853700932
0.8238674033149171 0.8238674033149171 0.024862710597028396
0.8240883977900553 0.8240883977900553 0.02492368113997525
0.8243093922651934 0.8243093922651934 0.024985817198821405
0.8245303867403315 0.8245303867403315 0.025045987252976459
0.8247513812154696 0.8247513812154696 0.02511324315080714
0.8249723756906078 0.8249723756906078 0.025177102226543663
0.8251933701657459 0.8251933701657459 0.025238650755930397
0.825414364640884 0.825414364640884 0.025303137802363514
0.8256353591160221 0.8256353591160221 0.02536862998568933
0.8258563535911603 0.8258563535911603 0.02543603474247237
0.8260773480662984 0.8260773480662984 0.025499622211909349
0.8262983425414365 0.8262983425414365 0.025564727747209173
0.8265193370165747 0.8265193370165747 0.02562761518814582
0.8267403314917128 0.8267403314917128 0.025692914513915974
0.8269613259668509 0.8269613259668509 0.025761095723686918
0.8271823204419889 0.8271823204419889 0.025832657277349275
0.827403314917127 0.827403314917127 0.025895313672961639
0.8276243093922652 0.8276243093922652 0.02596193376417247
0.8278453038674033 0.8278453038674033 0.026032945532995137
0.8280662983425414 0.8280662983425414 0.026099177001721715
0.8282872928176795 0.8282872928176795 0.026169649452283305
0.8285082872928177 0.8285082872928177 0.02623365835438011
0.8287292817679558 0.8287292817679558 0.026308537459509754
0.8289502762430939 0.8289502762430939 0.02637804991682291
0.829171270718232 0.829171270718232 0.02644693849556381
0.8293922651933702 0.8293922651933702 0.026519985973952888
0.8296132596685083 0.8296132596685083 0.026587223843366829
0.8298342541436464 0.8298342541436464 0.0266522021342373
0.8300552486187845 0.8300552486187845 0.02672592352675304
0.8302762430939227 0.8302762430939227 0.02679831329742997
0.8304972375690608 0.8304972375690608 0.026866904676631364
0.8307182320441989 0.8307182320441989 0.026939268142136664
0.830939226519337 0.830939226519337 0.02700772817783907
0.8311602209944752 0.8311602209944752 0.02707883150347306
0.8313812154696133 0.8313812154696133 0.02715262103568581
0.8316022099447514 0.8316022099447514 0.027223011839402877
0.8318232044198896 0.8318232044198896 0.02729061083473447
0.8320441988950277 0.8320441988950277 0.027366156987496033
0.8322651933701658 0.8322651933701658 0.027443902528261615
0.8324861878453039 0.8324861878453039 0.027513624181226164
0.832707182320442 0.832707182320442 0.027588271978836753
0.8329281767955802 0.8329281767955802 0.02766259691678018
0.8331491712707183 0.8331491712707183 0.02773827341403948
0.8333701657458564 0.8333701657458564 0.027810902446395944
0.8335911602209944 0.8335911602209944 0.027885691485553724
0.8338121546961326 0.8338121546961326 0.02795845332507276
0.8340331491712707 0.8340331491712707 0.02804021923500414
0.8342541436464088 0.8342541436464088 0.02811137178343201
0.8344751381215469 0.8344751381215469 0.028187161705495166
0.8346961325966851 0.8346961325966851 0.02826350279687257
0.8349171270718232 0.8349171270718232 0.028345285756542106
0.8351381215469613 0.8351381215469613 0.028421591626587807
0.8353591160220994 0.8353591160220994 0.028502946853055833
0.8355801104972376 0.8355801104972376 0.028582332930016296
0.8358011049723757 0.8358011049723757 0.02865884931975081
0.8360220994475138 0.8360220994475138 0.02873609547724858
0.836243093922652 0.836243093922652 0.028816168246527286
0.8364640883977901 0.8364640883977901 0.028895061834866135
0.8366850828729282 0.8366850828729282 0.02898258772817251
0.8369060773480663 0.8369060773480663 0.029059524180917306
0.8371270718232044 0.8371270718232044 0.029143753351671157
0.8373480662983426 0.8373480662983426 0.029226322997844106
0.8375690607734807 0.8375690607734807 0.029302981277315938
0.8377900552486188 0.8377900552486188 0.029389422689922757
0.838011049723757 0.838011049723757 0.02947234484474612
0.8382320441988951 0.8382320441988951 0.02955618462727796
0.8384530386740332 0.8384530386740332 0.02963894137816033
0.8386740331491713 0.8386740331491713 0.029722605624375038
0.8388950276243095 0.8388950276243095 0.029810713682759925
0.8391160220994476 0.8391160220994476 0.029901886584119458
0.8393370165745857 0.8393370165745857 0.029981191611630453
0.8395580110497238 0.8395580110497238 0.030069147977969208
0.839779005524862 0.839779005524862 0.030155783397252737
0.84 0.84 0.030245686405463925
0.8402209944751381 0.8402209944751381 0.030333356558800905
0.8404419889502762 0.8404419889502762 0.030427233856165058
0.8406629834254143 0.8406629834254143 0.03051882259291859
0.8408839779005525 0.8408839779005525 0.030597963202654425
0.8411049723756906 0.8411049723756906 0.030690364606271768
0.8413259668508287 0.8413259668508287 0.030784238584582476
0.8415469613259668 0.8415469613259668 0.030870105530361376
0.841767955801105 0.841767955801105 0.030958958401463699
0.8419889502762431 0.8419889502762431 0.031055128285804809
0.8422099447513812 0.8422099447513812 0.031149293114832684
0.8424309392265193 0.8424309392265193 0.03124151930026957
0.8426519337016575 0.8426519337016575 0.03133585880482888
0.8428729281767956 0.8428729281767956 0.03143779087940638
0.8430939226519337 0.8430939226519337 0.03152787364858441
0.8433149171270719 0.8433149171270719 0.031624562102460059
0.84353591160221 0.84353591160221 0.0317238666998176
0.8437569060773481 0.8437569060773481 0.031820636264112089
0.8439779005524862 0.8439779005524862 0.03191775207863557
0.8441988950276244 0.8441988950276244 0.0320131256315595
0.8444198895027625 0.8444198895027625 0.03211328249615003
0.8446408839779006 0.8446408839779006 0.03221089824847979
0.8448618784530387 0.8448618784530387 0.032312175848889967
0.8450828729281769 0.8450828729281769 0.032410193880019286
0.845303867403315 0.845303867403315 0.0325138701118136
0.8455248618784531 0.8455248618784531 0.03261864969306832
0.8457458563535912 0.8457458563535912 0.032719244737197308
0.8459668508287294 0.8459668508287294 0.03282109675428918
0.8461878453038674 0.8461878453038674 0.032919808277527048
0.8464088397790055 0.8464088397790055 0.03303087286879872
0.8466298342541436 0.8466298342541436 0.033126961681121707
0.8468508287292817 0.8468508287292817 0.03323462901563214
0.8470718232044199 0.8470718232044199 0.03333841512148969
0.847292817679558 0.847292817679558 0.03345298697954383
0.8475138121546961 0.8475138121546961 0.03355065537825311
0.8477348066298342 0.8477348066298342 0.033660472788733
0.8479558011049724 0.8479558011049724 0.033766176882988187
0.8481767955801105 0.8481767955801105 0.03387525809414513
0.8483977900552486 0.8483977900552486 0.03398965962460626
0.8486187845303867 0.8486187845303867 0.034091684688020918
0.8488397790055249 0.8488397790055249 0.03420785972336372
0.849060773480663 0.849060773480663 0.03431948866818341
0.8492817679558011 0.8492817679558011 0.03443619425086582
0.8495027624309393 0.8495027624309393 0.03454039575915757
0.8497237569060774 0.8497237569060774 0.03466503431638206
0.8499447513812155 0.8499447513812155 0.0347767417022933
0.8501657458563536 0.8501657458563536 0.03489284852272647
0.8503867403314918 0.8503867403314918 0.03500425704166795
0.8506077348066299 0.8506077348066299 0.03512823214964637
0.850828729281768 0.850828729281768 0.035246510155790087
0.8510497237569061 0.8510497237569061 0.035376288856647428
0.8512707182320443 0.8512707182320443 0.03548885007705072
0.8514917127071824 0.8514917127071824 0.03560842386311167
0.8517127071823205 0.8517127071823205 0.03573610745910375
0.8519337016574586 0.8519337016574586 0.03586246703362823
0.8521546961325968 0.8521546961325968 0.03599705401619758
0.8523756906077349 0.8523756906077349 0.036134098964989199
0.8525966850828729 0.8525966850828729 0.03626744345701738
0.852817679558011 0.852817679558011 0.036384666225997317
0.8530386740331491 0.8530386740331491 0.036519277024267857
0.8532596685082873 0.8532596685082873 0.0366559281143906
0.8534806629834254 0.8534806629834254 0.036795691338444649
0.8537016574585635 0.8537016574585635 0.036915755814734479
0.8539226519337016 0.8539226519337016 0.0370571560176705
0.8541436464088398 0.8541436464088398 0.03718688022539532
0.8543646408839779 0.8543646408839779 0.03732552392335635
0.854585635359116 0.854585635359116 0.03745412236483548
