# Supplementary material for: Large-deviations of disease spreading dynamics with vaccination
Source: PLoS One. 2023 Jul 10;18(7):e0287932. doi: 10.1371/journal.pone.0287932 (PMC10332629; doi:10.1371/journal.pone.0287932)
Supplement: S1 Data — (GZ) [file pone.0287932.s002.gz › DATA/fig2/c/p1non_adaptive_cluster.dat]

#vaccinated_nodes nodes_in_cluster_of_first_infected error
1 3199.005 0.0049749985337257385
2 3198.005 0.0049749985337257385
3 3197.005 0.0049749985337257385
4 3196.005 0.0049749985337257385
5 3195.005 0.0049749985337257385
6 3194.005 0.004975000396370888
7 3193.005 0.004975000396370888
8 3192.005 0.004975000396370888
9 3191.005 0.0049749985337257385
10 3190.005 0.0049749985337257385
11 3189.005 0.0049749985337257385
12 3188.01 0.00989999808371067
13 3187.01 0.00989999808371067
14 3186.01 0.00989999994635582
15 3185.01 0.00989999994635582
16 3184.015 0.014775000512599945
17 3183.015 0.014775002375245094
18 3182.02 0.019600000232458115
19 3181.01 0.039899999275803566
20 3180.005 0.0549749992787838
21 3178.985 0.08477499894797802
22 3177.965 0.10377499833703041
23 3176.95 0.11750000156462193
24 3175.93 0.1351000014692545
25 3174.91 0.1519000008702278
26 3173.89 0.16790000163018703
27 3172.88 0.18559999950230122
28 3171.85 0.2175000011920929
29 3170.85 0.21749999932944775
30 3169.835 0.22777499817311764
31 3168.815 0.23077499866485596
32 3167.77 0.257099999114871
33 3166.76 0.27239999920129776
34 3165.73 0.2971000000834465
35 3164.71 0.31589999981224537
36 3163.69 0.3238999992609024
37 3162.69 0.3238999992609024
38 3161.66 0.33440000005066395
39 3160.63 0.3430999983102083
40 3159.625 0.34437499940395355
41 3158.62 0.35560000129044056
42 3157.59 0.35190000012516975
43 3156.55 0.34749999828636646
44 3155.51 0.3498999997973442
45 3154.495 0.34997500106692314
46 3153.485 0.3497749976813793
47 3152.455 0.3479750007390976
48 3151.42 0.3335999995470047
49 3150.395 0.3189749997109175
50 3149.38 0.32560000009834766
51 3148.345 0.3059750013053417
52 3147.315 0.28577499836683273
53 3146.3 0.27999999932944775
54 3145.275 0.2693750001490116
55 3144.255 0.2599749993532896
56 3143.24 0.24240000173449516
57 3142.185 0.21077500097453594
58 3141.175 0.20437500067055225
59 3140.145 0.16397500038146973
60 3139.12 0.1456000003963709
61 3138.12 0.1456000003963709
62 3137.12 0.1456000003963709
63 3136.125 0.15937500074505806
64 3135.125 0.15937500074505806
65 3134.125 0.15937500074505806
66 3133.125 0.15937500074505806
67 3132.12 0.17559999972581863
68 3131.12 0.17560000158846378
69 3130.115 0.16177500039339066
70 3129.11 0.16789999976754189
71 3128.105 0.16397500038146973
72 3127.11 0.16789999790489674
73 3126.11 0.16789999976754189
74 3125.11 0.16789999976754189
75 3124.105 0.1739750001579523
76 3123.095 0.18597500026226044
77 3122.08 0.1936000008136034
78 3121.07 0.21509999968111515
79 3120.06 0.2564000003039837
80 3119.045 0.2729749996215105
81 3118.035 0.2937749996781349
82 3117.035 0.2937749996781349
83 3116.02 0.3196000009775162
84 3115 0.34999999962747097
85 3113.995 0.35497500002384186
86 3112.98 0.3695999998599291
87 3111.98 0.3695999998599291
88 3110.97 0.3691000025719404
89 3109.965 0.3737749997526407
90 3108.955 0.3929750006645918
91 3107.945 0.4019750002771616
92 3106.94 0.4064000006765127
93 3105.935 0.44077499955892563
94 3104.92 0.46360000036656857
95 3103.915 0.4777750000357628
96 3102.91 0.4819000009447336
97 3101.875 0.5793750006705523
98 3100.845 0.6209750026464462
99 3099.835 0.6277749985456467
100 3098.815 0.6707749981433153
101 3097.79 0.7059000004082918
102 3096.775 0.7243750002235174
103 3095.77 0.7270999997854233
104 3094.735 0.7647749986499548
105 3093.7 0.8000000007450581
106 3092.66 0.8344000019133091
107 3091.625 0.884375000372529
108 3090.59 0.9418999999761581
109 3089.575 0.9643750004470348
110 3088.52 0.9795999992638826
111 3087.485 1.0197749994695187
112 3086.455 1.0679750014096498
113 3085.435 1.0857749991118908
114 3084.405 1.1409750003367662
115 3083.36 1.1403999980539083
116 3082.34 1.1443999987095594
117 3081.325 1.1693750023841858
118 3080.295 1.1979749985039234
119 3079.255 1.2599749993532896
120 3078.195 1.3469749987125397
121 3077.15 1.3974999990314245
122 3076.135 1.4367749989032745
123 3075.1 1.5099999997764826
124 3074.08 1.5336000006645918
125 3073.03 1.6090999990701675
126 3071.995 1.5949750002473593
127 3070.95 1.6275000013411045
128 3069.86 1.600399998947978
129 3068.805 1.6769750006496906
130 3067.775 1.6543749999254942
131 3066.72 1.6415999997407198
132 3065.685 1.6957750003784895
133 3064.61 1.687899999320507
134 3063.54 1.6984000001102686
135 3062.51 1.69989999756217
136 3061.44 1.7363999988883734
137 3060.38 1.7555999998003244
138 3059.315 1.7257749997079372
139 3058.285 1.6737750004976988
140 3057.24 1.6324000023305416
141 3056.18 1.6676000002771616
142 3055.105 1.6539750006049871
143 3053.985 1.6547749992460012
144 3052.96 1.6283999998122454
145 3051.865 1.6267750021070242
146 3050.825 1.6143750008195639
147 3049.765 1.6497750002890825
148 3048.685 1.5757749993354082
149 3047.6 1.599999999627471
150 3046.555 1.61697500012815
151 3045.505 1.649974999949336
152 3044.435 1.6157750003039837
153 3043.395 1.5989749990403652
154 3042.345 1.6159750018268824
155 3041.265 1.5047750007361174
156 3040.185 1.460775000974536
157 3039.075 1.3793750014156103
158 3038.045 1.362974999472499
159 3036.995 1.2849749997258186
160 3035.88 1.0355999991297722
161 3034.805 0.9869750011712313
162 3033.705 0.8879749998450279
163 3032.585 0.7627750001847744
164 3031.48 0.6796000003814697
165 3030.41 0.521900000050664
166 3029.345 0.46597500145435333
167 3028.26 0.32239999808371067
168 3027.17 0.4310999996960163
169 3025.995 0.5949750021100044
170 3024.875 0.759375000372529
171 3023.77 0.9671000000089407
172 3022.63 1.0730999987572432
173 3021.44 1.3863999992609024
174 3020.345 1.675975002348423
175 3019.23 1.807099999859929
176 3018.105 1.9939750004559755
177 3016.96 2.1784000005573034
178 3015.785 2.468775000423193
179 3014.69 2.4539000000804663
180 3013.56 2.6163999997079372
181 3012.435 2.905775001272559
182 3011.28 3.1715999990701675
183 3010.155 3.2509749978780746
184 3009.07 3.3250999990850687
185 3007.965 3.533774998039007
186 3006.84 3.684399999678135
187 3005.745 3.879975000396371
188 3004.615 3.926775000989437
189 3003.49 4.159900000318885
190 3002.405 4.340974999591708
191 3001.225 4.554375000298023
192 3000.08 4.713600000366569
193 2998.905 4.745974998921156
194 2997.75 4.667500000447035
195 2996.635 4.931774999946356
196 2995.53 5.019099999219179
197 2994.41 5.10190000012517
198 2993.29 5.065899999812245
199 2992.05 5.217499999329448
200 2990.95 5.227500002831221
201 2989.84 5.2943999990820885
202 2988.735 5.454774999991059
203 2987.5 5.269999999552965
204 2986.35 5.137500001117587
205 2985.24 5.282400002703071
206 2984.095 5.295975001528859
207 2982.96 5.428399998694658
208 2981.81 5.7739000003784895
209 2980.655 5.995974998921156
210 2979.475 6.159375000745058
211 2978.295 5.887974997982383
212 2977.175 6.02437499910593
213 2975.975 6.484375001862645
214 2974.82 6.517599999904633
215 2973.675 6.699374999850988
216 2972.48 6.739599999040365
217 2971.305 7.041975000873208
218 2970.145 7.173975000157952
219 2968.975 7.474375000223517
220 2967.87 7.703099999576807
221 2966.675 8.079374998807907
222 2965.51 8.129899997264147
223 2964.31 8.283900000154972
224 2963.18 8.237600000575185
225 2962.05 8.357499999925494
226 2960.925 8.599374998360872
227 2959.84 8.734400000423193
228 2958.7 8.720000000670552
229 2957.555 8.59697500243783
230 2956.37 8.863099999725819
231 2955.195 9.15697499923408
232 2954.025 9.104374999180436
233 2952.84 9.294399999082088
234 2951.665 9.322775000706315
235 2950.485 9.829774998128414
236 2949.36 9.830399999395013
237 2948.215 9.908774999901652
238 2947.045 9.862974999472499
239 2945.92 9.903599999845028
240 2944.79 9.905900001525879
241 2943.63 9.943099999800324
242 2942.44 10.016400000080466
243 2941.235 10.169774997979403
244 2940.045 10.632974999025464
245 2938.87 10.25310000218451
246 2937.69 10.473899999633431
247 2936.475 10.699374999850988
248 2935.26 11.002399997785687
249 2934.065 11.17077500000596
250 2932.89 11.067900000140071
251 2931.665 11.392774999141693
252 2930.535 11.328774999827147
253 2929.295 10.89797499962151
254 2928.18 10.787600001320243
255 2927.01 10.649899998679757
256 2925.82 11.077599998563528
257 2924.675 10.969374997541308
258 2923.44 11.196399999782443
259 2922.27 11.077099999412894
260 2921.08 10.953600000590086
261 2919.825 11.344375001266599
262 2918.65 11.547499999403954
263 2917.465 11.538774998858571
264 2916.27 12.21710000000894
265 2915.14 12.34040000103414
266 2913.955 12.652975000441074
267 2912.815 12.860775001347065
268 2911.6 13.100000001490116
269 2910.34 13.47440000064671
270 2909.16 13.574400002136827
271 2907.955 13.622974999248981
272 2906.79 13.525900000706315
273 2905.565 13.505774999037385
274 2904.375 13.464375000447035
275 2903.165 13.727775000035763
276 2901.985 13.984774999320507
277 2900.825 13.714375000447035
278 2899.63 13.863099999725819
279 2898.43 14.055100001394749
280 2897.26 14.312399998307228
281 2896.07 14.075099998153746
282 2894.91 14.221900001168251
283 2893.74 14.352400001138449
284 2892.52 13.869600000791252
285 2891.325 14.06937500089407
286 2890.145 13.723974999971688
287 2888.87 13.323100000619888
288 2887.675 13.369374999776483
289 2886.44 14.006399999372661
290 2885.275 14.059374999254942
291 2884.055 14.511975000612438
292 2882.875 14.239374999888241
293 2881.605 14.168975000269711
294 2880.445 14.306974998675287
295 2879.2 14.720000001601875
296 2877.99 14.639900001697242
297 2876.76 14.68239999935031
298 2875.56 14.90639999974519
299 2874.3 14.819999998435378
300 2873.085 14.857774999924004
301 2871.86 15.240399998612702
302 2870.63 15.583099999465048
303 2869.46 15.408399999141693
304 2868.3 15.739999999292195
305 2867.065 16.27077499963343
306 2865.825 16.56437500100583
307 2864.56 16.136400000192225
308 2863.335 15.99277500063181
309 2862.12 16.315600000321865
310 2860.88 17.085599998943508
311 2859.655 17.395974999293685
312 2858.4 17.859999999403954
313 2857.165 18.227775000967085
314 2855.865 19.106775000691414
315 2854.57 20.285099999047816
316 2853.35 20.567500000819564
317 2852.08 20.853600000031292
318 2850.84 21.344399998895824
319 2849.595 22.030975001864135
320 2848.35 22.01750000100583
321 2847.14 21.800400000996888
322 2845.86 21.490399999544024
323 2844.62 21.215600000694394
324 2843.345 20.865975001826882
325 2842.065 20.52077499963343
326 2840.82 20.937599998898804
327 2839.58 21.06359999999404
328 2838.315 21.225774999707937
329 2837.07 21.095099999569356
330 2835.865 21.156775001436472
331 2834.62 21.585600000806153
332 2833.33 21.1211000001058
333 2832.05 21.437499999068677
334 2830.78 22.18159999884665
335 2829.56 22.256400000303984
336 2828.305 21.881975000724196
337 2827.005 21.464974999427795
338 2825.775 21.714374999515712
339 2824.545 21.577974999323487
340 2823.265 21.014775001443923
341 2821.99 21.499900001101196
342 2820.795 22.312974999658763
343 2819.58 22.063600000925362
344 2818.315 22.125775000080466
345 2817.015 21.54477500077337
346 2815.775 21.314374999143183
347 2814.405 22.300974998623133
348 2813.075 22.519375001080334
349 2811.79 21.85590000078082
350 2810.48 22.179599999450147
351 2809.14 21.850400000810623
352 2807.83 22.141100000590086
353 2806.58 21.573600000701845
354 2805.26 22.692399999126792
355 2804.03 22.24909999873489
356 2802.79 22.04590000025928
357 2801.555 22.186975001357496
358 2800.285 22.513775000348687
359 2799 22.230000000447035
360 2797.76 22.18239999935031
361 2796.42 21.993599998764694
362 2795.185 21.95077500026673
363 2793.9 22.5699999993667
364 2792.56 22.15639999974519
365 2791.19 22.323900000192225
366 2789.83 22.06110000051558
367 2788.49 21.159900001250207
368 2787.26 20.292399998754263
369 2785.895 20.203975000418723
370 2784.585 20.512774999253452
371 2783.39 20.787900000810623
372 2782.165 21.11777500063181
373 2780.95 20.39750000089407
374 2779.655 20.57597499899566
375 2778.415 20.952775000594556
376 2777.09 21.911899999715388
377 2775.845 22.15097500104457
378 2774.535 22.398775001056492
379 2773.21 22.085900000296533
380 2771.925 22.21937499847263
381 2770.625 22.164374999701977
382 2769.35 22.257500000298023
383 2768.075 22.37937500141561
384 2766.785 21.878775000572205
385 2765.47 22.279100000858307
386 2764.115 22.391775000840425
387 2762.84 22.914399999193847
388 2761.495 22.919975000433624
389 2760.205 22.722975000739098
390 2758.96 22.938399999402463
391 2757.64 23.09040000103414
392 2756.335 23.302774999290705
393 2754.985 22.39477499946952
394 2753.66 21.454400000162423
395 2752.365 21.46177500113845
396 2751.055 21.871975000947714
397 2749.75 21.997499999590218
398 2748.41 22.071900000795722
399 2747.125 21.70937499962747
400 2745.76 20.922399999573827
401 2744.38 20.24559999909252
402 2743.085 20.33777500037104
403 2741.775 19.794374999590218
404 2740.425 19.3043749993667
405 2739.06 18.77639999985695
406 2737.72 19.451600001193583
407 2736.415 18.872774999588728
408 2735.035 18.55377500038594
409 2733.64 18.7104000011459
410 2732.215 18.56877499911934
411 2730.89 17.777900000102818
412 2729.55 17.337499999441206
413 2728.155 16.560974998399615
414 2726.83 16.68110000062734
415 2725.465 17.208774998784065
416 2724.105 16.463974999263883
417 2722.865 16.736775001510978
418 2721.52 16.579600000754
419 2720.165 16.507775000296533
420 2718.785 16.028775000944734
421 2717.415 15.59277500025928
422 2716.145 14.903975000604987
423 2714.805 14.316975000314415
424 2713.595 14.470975001342595
425 2712.11 14.167899999767542
426 2710.82 13.537599999457598
427 2709.455 12.957975001074374
428 2708.025 12.864374998956919
429 2706.635 12.981774998828769
430 2705.205 12.522975000552833
431 2703.83 11.661100000143051
432 2702.51 11.789899998344481
433 2701.15 11.167499999515712
434 2699.835 11.137775000184774
435 2698.5 9.900000000372529
436 2697.095 9.685975001193583
437 2695.795 9.52297499962151
438 2694.475 9.099375000223517
439 2693.125 8.299375000409782
440 2691.74 7.7824000008404255
441 2690.36 7.520399999804795
442 2688.985 6.844774998724461
443 2687.505 5.719974999316037
444 2686.2 5.430000000633299
445 2684.755 4.544974999502301
446 2683.345 3.725975001230836
447 2681.99 3.2999000009149313
448 2680.555 2.4669750006869435
449 2679.14 1.680400000885129
450 2677.735 2.3047749996185303
451 2676.425 2.894374999217689
452 2675.15 3.177499999292195
453 2673.815 3.8007749998942018
454 2672.43 3.545100001618266
455 2671.09 3.761899999342859
456 2669.735 4.374774998985231
457 2668.33 5.231100000441074
458 2666.925 6.249374998733401
459 2665.62 6.985600000247359
460 2664.275 7.049374999478459
461 2663.015 7.694775000214577
462 2661.705 8.557975000701845
463 2660.31 8.87390000000596
464 2658.945 9.151974999345839
465 2657.615 9.356775000691414
466 2656.295 10.247974999248981
467 2654.94 10.926400000229478
468 2653.555 11.516975001432002
469 2652.02 13.259599999524653
470 2650.705 14.35797500051558
471 2649.425 14.554374998435378
472 2647.955 14.322975000366569
473 2646.525 14.629374999552965
474 2645.205 15.372975000180304
475 2643.79 15.73589999973774
476 2642.445 16.206974999047816
477 2641.12 16.815600000321865
478 2639.7 17.90000000130385
479 2638.335 18.392775000073016
480 2636.92 18.893600000068545
481 2635.475 20.23937499988824
482 2634.07 20.7950999988243
483 2632.73 20.637099999934435
484 2631.445 20.926974998787045
485 2630.09 21.941899999044836
486 2628.755 23.064974999055266
487 2627.385 23.11677499860525
488 2626.07 23.745099999010563
489 2624.705 24.037975000217557
490 2623.345 24.585975001566112
491 2621.985 25.234774999320507
492 2620.695 25.551974998787045
493 2619.345 26.315975001081824
494 2617.985 26.004774998873472
495 2616.645 26.60897499974817
496 2615.155 27.390974999405444
497 2613.685 26.845774999819696
498 2612.395 27.97897499985993
499 2610.975 28.35437500011176
500 2609.55 29.02749999985099
501 2608.05 30.28749999869615
502 2606.475 31.029375000856817
503 2605.08 32.203600000590086
504 2603.725 32.56937500089407
505 2602.38 33.07560000009835
506 2600.965 33.24377499893308
507 2599.545 33.09797499887645
508 2598.15 33.87749999947846
509 2596.71 36.17590000014752
510 2595.195 37.05697499867529
511 2593.82 36.51759999897331
512 2592.23 37.11710000038147
513 2590.725 37.34937500022352
514 2589.305 37.931975001469254
515 2587.875 38.97937500011176
516 2586.475 39.429375001229346
517 2585.09 40.02189999911934
518 2583.705 40.66797500103712
519 2582.265 40.73477500025183
520 2580.815 41.51077499985695
521 2579.41 43.56190000008792
522 2577.965 44.28377499897033
523 2576.505 45.01997499912977
524 2575.155 46.2609749995172
525 2573.725 47.06937500089407
526 2572.285 46.133775000460446
527 2570.865 46.73677500151098
528 2569.495 48.669975000433624
529 2568.1 49.96000000089407
530 2566.585 50.07277499977499
531 2565.2 50.37000000104308
532 2563.705 50.88797499984503
533 2562.14 52.950400000438094
534 2560.645 54.41897500026971
535 2559.205 54.60297500062734
536 2557.655 56.22597499936819
537 2556.125 55.34937500022352
538 2554.56 54.71640000026673
539 2552.995 55.93497500102967
540 2551.565 56.35577499959618
541 2550.1 57.60000000055879
542 2548.595 59.6209750007838
543 2547.15 60.077499999664724
544 2545.645 60.02897500060499
545 2544.11 61.48789999913424
546 2542.725 62.32937500067055
547 2541.28 61.86159999947995
548 2539.71 61.98589999973774
549 2538.125 64.34937500022352
550 2536.55 64.52749999891967
551 2535.11 62.9278999986127
552 2533.685 62.97577500063926
553 2532.15 63.59749999921769
554 2530.695 64.76197499968112
555 2529.16 63.0644000004977
556 2527.715 63.293774999678135
557 2526.315 62.965774999931455
558 2524.815 63.3007749998942
559 2523.22 64.98160000145435
560 2521.675 64.78937499877065
561 2520.22 66.82160000130534
562 2518.76 67.91239999886602
563 2517.25 68.21750000026077
564 2515.715 68.84377499856055
565 2514.13 69.8730999995023
566 2512.57 72.07509999908507
567 2511.075 73.90937500167638
568 2509.56 76.30640000011772
569 2508.035 77.69377500098199
570 2506.52 76.27960000000894
571 2504.995 75.69497499987483
572 2503.545 75.94797499943525
573 2501.935 76.2207749998197
574 2500.49 77.00990000087768
575 2498.905 77.42597499862313
576 2497.33 79.06110000051558
577 2495.67 80.14109999965876
578 2494.235 80.97977499943227
579 2492.65 84.30749999918044
580 2491.065 83.93077499978244
581 2489.535 83.84877500124276
582 2488.055 83.07197500113398
583 2486.405 80.9009749982506
584 2484.82 81.06759999878705
585 2483.305 81.48197500128299
586 2481.555 84.04697500076145
587 2479.805 84.44697500113398
588 2478.15 85.14749999996275
589 2476.555 86.7569750007242
590 2474.96 87.43840000033379
591 2473.395 87.5889750001952
592 2471.92 88.13359999936074
593 2470.33 89.1311000008136
594 2468.675 92.31937499903142
595 2467.075 90.91937500052154
596 2465.495 92.18997500091791
597 2463.82 91.24759999942034
598 2462.25 94.30750000011176
599 2460.585 99.3027749992907
600 2458.95 99.32750000059605
601 2457.32 99.20759999938309
602 2455.69 100.70390000008047
603 2454.195 99.16697499901056
604 2452.64 98.09040000010282
605 2451.095 96.83597500156611
606 2449.615 94.92677500098944
607 2447.96 97.17839999962598
608 2446.365 100.30177500098944
609 2444.75 100.40749999973923
610 2443.17 101.80109999980778
611 2441.485 102.32977499905974
612 2439.87 101.3831000002101
613 2438.125 103.83937500044703
614 2436.52 105.8996000001207
615 2434.815 104.39077499974519
616 2433.175 105.32437499891967
617 2431.56 106.80640000011772
618 2429.855 108.08397500030696
619 2428.275 110.65937499888241
620 2426.615 111.70677500125021
621 2425 115.78000000026077
622 2423.44 116.68640000000596
623 2421.73 117.14709999971092
624 2420.245 117.18497500009835
625 2418.545 117.79797499906272
626 2416.87 118.83310000039637
627 2415.235 118.21977499965578
628 2413.675 120.62937499862164
629 2412.01 123.65989999938756
630 2410.34 125.48439999949187
631 2408.795 125.51297499984503
632 2407.23 123.63709999993443
633 2405.56 124.21640000026673
634 2404.04 125.31840000022203
635 2402.33 126.77110000047833
636 2400.525 128.97937499918044
637 2398.895 129.99397499952465
638 2397.095 130.54597500152886
639 2395.345 134.85597500111908
640 2393.625 138.50437499955297
641 2392.005 138.17497499939054
642 2390.28 140.57159999851137
643 2388.615 139.25677500106394
644 2386.845 135.7009750008583
645 2385.22 138.61160000041127
646 2383.385 141.1767749991268
647 2381.53 139.54909999947995
648 2379.73 144.38709999993443
649 2378.065 140.6407749997452
650 2376.315 141.19577499944717
651 2374.515 141.83977500069886
652 2372.715 141.2237749993801
653 2371.11 140.14789999928325
654 2369.425 141.02437500003725
655 2367.745 142.5099750002846
656 2365.915 144.0377750005573
657 2364.145 143.653975000605
658 2362.41 147.021900000982
659 2360.67 147.75109999906272
660 2358.95 150.42750000115484
661 2357.175 153.9643749995157
662 2355.48 158.67959999945015
663 2353.71 157.71590000018477
664 2351.995 160.58497500047088
665 2350.175 165.01437499932945
666 2348.44 166.1463999999687
667 2346.675 164.56937499903142
668 2344.965 163.78377499897033
669 2343.135 166.69677499961108
670 2341.32 168.8675999995321
671 2339.62 166.86560000106692
672 2337.8 165.32999999914318
673 2335.965 165.55377499945462
674 2334.335 167.39277500007302
675 2332.62 169.7956000007689
676 2330.88 172.65560000017285
677 2329.095 172.7559750014916
678 2327.29 171.64589999988675
679 2325.365 170.39177500177175
680 2323.7 171.3500000005588
681 2322.085 174.14777499902993
682 2320.39 171.78790000081062
683 2318.6 169.84999999962747
684 2316.8 173.17999999877065
685 2314.92 174.1836000001058
686 2313.04 171.088399999775
687 2311.315 167.72577499970794
688 2309.52 169.35960000008345
689 2307.69 170.00389999896288
690 2305.915 172.25777500029653
691 2304.175 172.86437499895692
692 2302.27 177.1570999994874
693 2300.435 180.40577500034124
694 2298.565 180.52577499952167
695 2296.88 187.7055999999866
696 2295.035 191.2537750005722
697 2293.025 193.17437499947846
698 2291.29 196.30590000003576
699 2289.35 195.17750000022352
700 2287.565 198.28577500022948
701 2285.775 199.12437499966472
702 2284.015 200.11477500014007
703 2282.225 199.9143750006333
704 2280.305 206.73197500035167
705 2278.4 204.03999999910593
706 2276.555 201.52697500120848
707 2274.695 199.9319749996066
708 2272.605 198.19897499959916
709 2270.825 194.64437500108033
710 2269.04 197.27840000018477
711 2267.24 197.02240000106394
712 2265.44 205.78639999963343
713 2263.43 204.8151000002399
714 2261.575 206.78437500074506
715 2259.765 207.98977500014007
716 2257.915 203.39777499996126
717 2256.15 204.60749999899417
718 2254.335 206.11277499981225
719 2252.455 205.45797500107437
720 2250.435 203.05577500071377
721 2248.36 203.55040000006557
722 2246.525 203.31937499903142
723 2244.755 203.50497499946505
724 2242.78 200.4915999993682
725 2240.915 206.30777500011027
726 2238.975 212.29437500052154
727 2237.125 216.21937500033528
728 2235.125 213.6893750000745
729 2233.38 210.32559999916703
730 2231.3 217.27999999932945
731 2229.315 219.78577500022948
732 2227.44 219.4063999997452
733 2225.47 216.7191000012681
734 2223.535 219.76877500023693
735 2221.55 216.51749999914318
736 2219.66 208.59440000075847
737 2217.74 205.86240000091493
738 2215.695 207.78197499923408
739 2213.51 214.33989999908954
740 2211.735 214.564774999395
741 2209.78 215.5615999987349
742 2207.825 217.56437500100583
743 2205.62 216.36560000106692
744 2203.56 215.10640000086278
745 2201.62 225.94560000114143
746 2199.71 223.9258999992162
747 2197.805 226.22697500046343
748 2195.83 224.99110000021756
749 2193.755 222.99497499968857
750 2191.765 219.10977500025183
751 2189.69 222.80389999970794
752 2187.605 224.11897499952465
753 2185.3 224.93999999947846
754 2183.35 225.9575000004843
755 2181.23 233.26709999982268
756 2179.2 238.6800000006333
757 2177.27 239.71710000000894
758 2175.35 234.9475000007078
759 2173.305 238.52197500038892
760 2171.05 236.68749999906868
761 2168.97 240.98910000082105
762 2166.925 240.88937499932945
763 2165.03 236.21909999940544
764 2162.975 238.93437500018626
765 2160.87 249.8031000001356
766 2158.72 251.8416000008583
767 2156.735 251.9247749997303
768 2154.575 255.31437500100583
769 2152.57 257.92509999964386
770 2150.335 255.78277499973774
771 2148.16 262.6444000005722
772 2145.99 265.8999000014737
773 2143.9 260.8899999996647
774 2141.735 263.71477499976754
775 2139.425 267.914374999702
776 2137.335 271.2627750001848
777 2134.97 273.8691000007093
778 2132.795 269.71297499909997
779 2130.56 275.756400000304
780 2128.57 277.10509999934584
781 2126.415 276.79277500044554
782 2124.2 280.9199999999255
783 2122.075 285.6193750007078
784 2120.075 282.8593750009313
785 2118.04 289.7684000004083
786 2115.865 291.66677500121295
787 2113.75 290.777499999851
788 2111.81 291.31390000041574
789 2109.54 296.748399999924
790 2107.2 295.48000000137836
791 2105.025 287.3143750000745
792 2102.625 281.9743750002235
793 2100.44 286.20640000049025
794 2097.965 294.3837749995291
795 2095.77 289.7270999997854
796 2093.525 285.0893749995157
797 2091.3 283.7299999995157
798 2089.065 288.43077499978244
799 2086.82 294.31759999971837
800 2084.505 295.5199750000611
801 2082.24 291.92240000050515
802 2079.84 293.8143999995664
803 2077.32 296.6775999991223
804 2075.21 294.70589999947697
805 2072.94 298.8263999996707
806 2070.85 304.41750000044703
807 2068.66 304.674400000833
808 2066.385 302.12677499838173
809 2064.08 299.90360000077635
810 2061.86 292.9003999987617
811 2059.74 296.4624000005424
812 2057.435 297.5157749997452
813 2055.16 296.09440000075847
814 2052.94 295.8864000001922
815 2050.845 299.27097500115633
816 2048.385 311.3167749987915
817 2045.885 315.2217749999836
818 2043.575 312.52437500003725
819 2041.43 314.0450999997556
820 2038.82 318.657600000035
821 2036.395 316.80897499993443
822 2034.19 319.82389999972656
823 2031.84 320.3444000002928
824 2029.36 320.58040000032634
825 2027.09 327.4419000004418
826 2024.78 339.20160000026226
827 2022.69 347.77389999944717
828 2020.385 346.0467750001699
829 2017.905 337.0959749999456
830 2015.72 329.37160000018775
831 2013.53 325.7491000001319
832 2011.125 328.72937500011176
833 2008.7 332.3099999995902
834 2006.495 335.40997500065714
835 2004.305 340.4619749998674
836 2001.66 349.78439999977127
837 1999.35 354.8875000006519
838 1996.865 362.236775000114
839 1994.55 363.8975000004284
840 1991.895 363.7739749997854
841 1989.415 367.2927749999799
842 1986.995 371.1549750007689
843 1984.525 376.43937499960884
844 1982.12 381.06560000032187
845 1979.535 383.68877499969676
846 1977.135 394.94677500007674
847 1974.695 396.73197500035167
848 1972.49 396.439900000114
849 1969.99 405.00989999994636
850 1967.43 409.7850999995135
851 1965.07 405.9051000000909
852 1962.715 409.6837750002742
853 1960.145 416.1639749999158
854 1957.495 428.6599750001915
855 1955.185 428.240775000304
856 1952.67 422.97109999973327
857 1950.195 415.92697500018403
858 1947.6 427.5600000000559
859 1945.06 421.5364000000991
860 1942.505 436.4099749997258
861 1939.84 441.02440000046045
862 1937.38 446.08559999987483
863 1934.96 453.6983999996446
864 1932.22 450.4015999995172
865 1929.785 451.74877499975264
866 1927.275 445.1393749997951
867 1924.795 454.762974999845
868 1922.245 456.23497500037774
869 1919.48 462.29960000002757
870 1916.795 460.1529749999754
871 1914.13 472.02309999987483
872 1911.275 486.9793749996461
873 1908.795 473.06297499965876
874 1906.17 477.2410999997519
875 1903.55 490.8774999999441
876 1900.82 493.3476000004448
877 1898.38 492.2755999993533
878 1895.88 491.9055999997072
879 1893.335 500.6527749998495
880 1890.775 506.5443749995902
881 1887.8 521.7900000000373
882 1885.165 513.8877750001848
883 1882.6 519.6000000000931
884 1879.89 526.9778999998234
885 1877.28 524.0315999998711
886 1874.25 526.6474999999627
887 1871.69 536.0638999999501
888 1868.89 534.7078999998048
889 1866.3 541.8700000001118
890 1863.455 565.4279750003479
891 1860.78 571.501600000076
892 1858.1 564.7800000002608
893 1855.67 558.2410999997519
894 1852.895 569.5339750000276
895 1850.335 552.7527749999426
896 1847.725 568.269375000149
897 1844.965 568.1037750001997
898 1842.25 568.5575000001118
899 1839.385 578.0367749999277
900 1836.885 571.8517749998719
901 1834.265 572.0847749994136
902 1831.205 567.6329749999568
903 1828.63 564.2430999996141
904 1825.575 581.7543750000186
905 1822.905 588.8359750001691
906 1820.02 601.7095999997109
907 1817.33 595.7211000001989
908 1814.025 604.3943749996834
909 1811.195 623.6969750002027
910 1808.4 626.6899999994785
911 1805.37 624.5431000003591
912 1802.765 618.9297749996185
913 1800.125 619.9593750000931
914 1797.385 627.3067749999464
915 1794.61 630.9279000004753
916 1791.61 610.4078999999911
917 1788.895 623.2739750002511
918 1786.26 624.3124000001699
919 1783.28 618.3916000002064
920 1780.665 623.6127750002779
921 1777.77 623.2371000000276
922 1774.62 611.8056000005454
923 1771.315 597.7457750001922
924 1768.41 596.2719000000507
925 1764.91 601.2218999993056
926 1762.05 591.757500000298
927 1759.19 583.0838999999687
928 1756.32 605.0476000006311
929 1753.205 600.1629750002176
930 1750.555 609.4969750000164
931 1747.14 636.7603999995627
932 1744.49 626.2898999997415
933 1741.6 626.9300000006333
934 1738.545 640.227974999696
935 1735.49 643.8699000002816
936 1732.44 635.9764000000432
937 1729.355 643.7589750001207
938 1725.885 648.0117750000209
939 1722.61 656.037900000345
940 1719.515 639.9997749994509
941 1716.4 644.0699999993667
942 1713.08 635.6536000003107
943 1710.24 651.3223999999464
944 1707.45 649.8075000001118
945 1704.32 660.3675999999978
946 1701.64 668.1103999996558
947 1698.375 677.074374999851
948 1694.775 685.9943749997765
949 1691.68 684.0275999996811
950 1688.885 702.5217749997973
951 1685.465 709.1087750000879
952 1682.325 706.3093749997206
953 1679.335 719.9927750001661
954 1676.12 699.1956000006758
955 1673.105 690.2039749999531
956 1669.485 685.1297750002705
957 1666.05 681.9375
958 1663.18 707.4276000000536
959 1659.975 692.3843749999069
960 1656.86 709.0504000000656
961 1653.585 695.3327750000171
962 1650.285 685.5237749996595
963 1647.045 691.0829749996774
964 1643.74 684.662400000263
965 1641.005 680.6449749995954
966 1637.72 697.2415999998339
967 1634.17 678.2310999995098
968 1631.245 680.9549750005826
969 1627.8 666.2099999999627
970 1624.08 680.4036000003107
971 1620.87 704.7231000000611
972 1617.13 697.923099999316
973 1613.585 703.0327749997377
974 1610.52 713.8196000005119
975 1606.425 707.1743750004098
976 1602.915 715.0377750000916
977 1599.375 722.5443750000559
978 1595.875 740.359375
979 1592.57 735.5151000004262
980 1588.75 751.1375000001863
981 1585.405 746.5709750000387
982 1582.285 754.5037750001065
983 1579.19 777.9838999998756
984 1575.64 795.310399999842
985 1572.19 821.4939000001177
986 1569.2 831.4899999997579
987 1565.5 850.589999999851
988 1561.855 857.7039749999531
989 1558.265 892.6447749999352
990 1554.43 879.5751000000164
991 1549.875 897.0393750001676
992 1546.565 879.3057749997824
993 1543 875.2000000001863
994 1539.705 876.8479750002734
995 1536.39 890.5578999998979
996 1532.43 915.5950999995694
997 1528.725 944.3893750002608
998 1525.02 926.2696000002325
999 1521.365 959.201774999965
1000 1518.085 929.107774999924
1001 1514.74 908.9923999998719
1002 1510.59 884.3818999999203
1003 1506.695 878.9919750001281
1004 1503.1 919.9300000001676
1005 1499.71 934.1258999998681
1006 1495.26 949.5723999999464
1007 1491.67 968.5811000000685
1008 1488.135 982.3767749997787
1009 1484.625 978.4043749999255
1010 1480.805 953.7169749997556
1011 1476.445 924.8269750000909
1012 1472.23 933.3171000001021
1013 1468.215 944.0787750002928
1014 1464.205 965.0329750003293
1015 1460.25 930.2574999998324
1016 1456.455 901.797974999994
1017 1452.15 853.5575000001118
1018 1448.125 857.9293749998324
1019 1443.925 848.6493750000373
1020 1439.22 840.8915999999736
1021 1435.73 811.9671000000089
1022 1431.805 788.606974999886
1023 1427.77 794.6771000002045
1024 1423.58 770.9936000001617
1025 1419.505 837.009974999819
1026 1415.68 793.7775999996811
1027 1411.555 797.9669749999885
1028 1407.595 795.5109749999829
1029 1403.81 777.0539000001736
1030 1399.08 785.2936000002082
1031 1395.1 778.2900000002701
1032 1391.33 772.0811000003014
1033 1386.64 711.0703999998514
1034 1383.03 704.879100000253
1035 1378.655 695.6259750002064
1036 1374.25 674.4875000000466
1037 1369.75 645.8274999998976
1038 1365.09 610.2519000002649
1039 1360.715 577.2437750000972
1040 1355.735 553.2447750002611
1041 1351.97 539.6691000000574
1042 1347.39 523.3578999997117
1043 1343.335 483.9127749998588
1044 1338.905 435.70597500004806
1045 1334.63 429.13309999974445
1046 1329.875 364.6993750000838
1047 1325.5 363.2600000000093
1048 1321.975 346.9043750001583
1049 1318.165 316.9677750002593
1050 1313.3 287.86000000010245
1051 1308.91 264.9918999997899
1052 1304.93 228.7550999999512
1053 1300.43 192.01509999972768
1054 1296.05 236.9875000002794
1055 1292.485 269.4897750003729
1056 1289.22 284.6015999999363
1057 1285.34 312.3444000002928
1058 1280.36 421.20040000020526
1059 1275.87 513.2331000003032
1060 1271.68 564.4675999998581
1061 1266.445 668.0669750000816
1062 1263.015 702.6547749997117
1063 1258.78 782.3715999999549
1064 1255.21 873.3258999998216
1065 1250.875 999.6793750000652
1066 1245.48 1214.65960000013
1067 1241.035 1342.1237749999855
1068 1235.86 1452.5504000002984
1069 1230.46 1553.1383999998216
1070 1226.3 1528.8000000000466
1071 1220.395 1714.578974999953
1072 1215.445 1877.6069750001188
1073 1210.655 2004.2859750001226
1074 1206.98 2052.719599999953
1075 1202.885 2122.42177500017
1076 1198.355 2202.3489749999717
1077 1192.17 2320.1310999998823
1078 1187.19 2382.7638999999035
1079 1182.94 2462.58639999968
1080 1178.55 2521.47750000027
1081 1174.285 2571.5637749996968
1082 1169.75 2629.3274999998976
1083 1164.34 2556.934400000144
1084 1158.605 2667.9989749998786
1085 1154.305 2799.0219749996904
1086 1149.46 2854.368399999803
1087 1144.12 2910.9256000001915
1088 1138.475 3102.6693750002887
1089 1133.915 3286.0077750002965
1090 1129.285 3351.763774999883
1091 1125.31 3424.7439000001177
1092 1119.995 3459.1349750002846
1093 1113.585 3495.7527749999426
1094 1106.38 3589.6055999998935
1095 1101.65 3683.867499999935
1096 1096.085 3813.16777499998
1097 1091.465 3767.548775000265
1098 1086.57 3892.5150999999605
1099 1081.97 3963.2990999999456
1100 1077.1 4052.3600000001024
1101 1066.865 9385.946775000077
1102 1061.445 9580.966975000221
1103 1057.895 9583.14397500013
1104 1053.375 9723.074375000084
1105 1043.615 14831.39677500003
1106 1038.955 14795.562975000124
1107 1034.75 14665.94750000001
1108 1028.93 14602.055099999765
1109 1024.03 14625.47909999988
1110 1017.81 14601.053900000057
1111 1013.41 14586.611900000018
1112 1007.975 14608.074374999967
1113 1003.425 14538.954375000205
1114 998.46 14234.078399999882
1115 991.675 14274.029375000042
1116 982.54 18925.078400000115
1117 976.92 18795.57360000012
1118 971.935 18579.07077500003
1119 967.605 18576.42897499993
1120 962.95 18558.577499999898
1121 957.615 18519.276775000035
1122 953.56 18379.0364000001
1123 947.685 18778.235775000066
1124 937.505 22771.81997499999
1125 932.98 22592.209599999944
1126 927.855 22633.003975
1127 922.38 22911.02560000005
1128 917.625 22706.72437499999
1129 912.775 22839.764375000028
1130 907.59 22706.1118999999
1131 901.985 22596.01477499993
1132 894.035 26303.75377499999
1133 884.455 29118.45797499991
1134 875.935 31895.390775000094
1135 869.995 31287.96497500001
1136 864.96 30821.28839999996
1137 859.375 30795.884375000023
1138 853.17 31172.481100000092
1139 848.095 31468.555975000025
1140 835.36 37472.22039999999
1141 829.405 37904.25097500009
1142 819.915 40258.82777500013
1143 815.01 39797.75990000006
1144 806.05 42244.05750000011
1145 802.065 42040.5607749999
1146 797.375 41582.16437500005
1147 791.785 40929.31877500005
1148 787.005 40580.074974999996
1149 782.11 40022.747900000075
1150 777.905 39556.01597499999
1151 773.065 39141.40077499999
1152 766.885 38669.59177499998
1153 762.085 38320.28777499986
1154 757.01 37889.239900000044
1155 750.655 37773.275975
1156 746.09 37421.83189999999
1157 742.785 37140.92877500004
1158 735.34 36742.93439999991
1159 726.98 39169.25959999999
1160 719.385 39792.61677500006
1161 715.285 39708.593775000016
1162 709.57 40009.53509999992
1163 705.365 39749.53177499992
1164 701.82 39197.80759999994
1165 696.27 39613.34710000001
1166 687.505 41087.999974999984
1167 679.49 41885.95989999996
1168 675.855 41591.57397499995
1169 666.165 42903.467775000085
1170 661.815 42553.56077499996
1171 655.105 42670.583975000016
1172 647.595 43772.31097499991
1173 641.7 43121.659999999916
1174 633.315 44107.17577499995
1175 629.325 43607.83937499992
1176 624.745 42856.41997499997
1177 618.64 42249.34039999999
1178 611.21 42954.31589999993
1179 599.99 45286.30989999999
1180 593.95 45650.43749999994
1181 587.87 45177.133100000035
1182 577.405 46521.650975000055
1183 572.595 45775.90097499994
1184 568.59 45049.41189999995
1185 556.795 46653.75297500001
1186 548.955 47370.72297499998
1187 540.655 47074.16597500001
1188 530.305 49152.641975000035
1189 526 49413.26000000001
1190 512.195 50439.39697499992
1191 504.65 51366.32750000004
1192 497.495 50484.269974999974
1193 492.485 49922.62977499998
1194 485.575 50440.08437499998
1195 482.76 49960.302400000015
1196 477.37 49989.78310000003
1197 475.1 49548.97999999998
1198 467.965 50098.373775000015
1199 461.305 49692.31197499999
1200 453.53 50135.05910000001
1201 449.12 49862.7856
1202 446.915 49327.777774999995
1203 441.79 49439.45589999997
1204 435.97 48684.7291
1205 425.155 48047.21097500002
1206 418.54 47992.06839999996
1207 413.095 47215.135974999954
1208 408.98 46420.869600000005
1209 405.525 46077.66937500003
1210 403.515 45551.33977500003
1211 397.255 46079.989975000004
1212 393.62 45063.94559999998
1213 384.52 44491.18960000001
1214 381.45 43923.66750000001
1215 378.585 43294.652775000024
1216 374.575 42781.66437500002
1217 369.345 41765.215975
1218 362.785 40916.09877499996
1219 360.695 40789.08197500001
1220 358.275 40357.51937500002
1221 352.07 39556.125100000005
1222 344.39 38701.18790000002
1223 339.68 37990.88760000002
1224 336.65 36997.99750000001
1225 329.815 36457.37077499999
1226 326.595 36039.600974999965
1227 324.155 35439.74097500001
1228 322.585 35115.24277500002
1229 318.895 34296.223975
1230 313.19 33275.5239
1231 310.065 32306.150775000002
1232 308.705 32010.947975000017
1233 304.935 31642.350775
1234 300.575 31159.644375000018
1235 297.14 30275.85040000001
1236 294.105 29810.91397499999
1237 289.685 29235.435775000005
1238 287.355 28832.598974999986
1239 285.015 28583.134775
1240 282.2 27737.90000000001
1241 277.46 27590.508400000006
1242 274.435 27050.225775
1243 270.15 26669.457500000004
1244 268.73 26517.1771
1245 266.135 25953.566775
1246 262.935 25912.100775
1247 261.405 25505.150975000026
1248 258.49 24802.669899999994
1249 254.765 23897.009775000006
1250 252.6 23694.290000000008
1251 249.14 22870.380400000002
1252 246.375 22640.304375000007
1253 243.645 22240.088975
1254 242.555 22115.816974999994
1255 238.945 21890.421974999997
1256 236.955 21570.43297499999
1257 234.925 21167.499375
1258 232.57 21094.875099999997
1259 231.315 20785.98577500001
1260 225.99 20434.229900000006
1261 221.85 20114.5475
1262 220.69 19953.1239
1263 217.215 19557.328774999994
1264 212.68 19019.417599999993
1265 209.56 18521.396399999998
1266 208.28 18216.4516
1267 206.65 18041.797499999993
1268 203.37 17491.6431
1269 199.23 17361.517100000005
1270 198.02 17224.149599999997
1271 196.935 16891.760774999995
1272 194.74 16580.4024
1273 193.145 16387.733974999996
1274 190.765 15937.23977500001
1275 188.895 15989.723974999994
1276 186.365 15514.401774999998
1277 183.69 15212.613899999997
1278 182.45 14918.397500000006
1279 179.575 14650.634375000005
1280 177.56 14631.146399999998
1281 175.19 14240.893900000003
1282 171.345 13834.975975000001
1283 169.095 13479.245974999998
1284 166.845 12894.580975
1285 165.07 12714.585100000004
1286 162.55 12651.987499999996
1287 162.11 12600.437899999994
1288 161.035 12524.903775000002
1289 158.08 12389.203599999993
1290 156.985 12266.694774999996
1291 155.8 12129.349999999995
1292 155.285 12063.913775
1293 153.72 11812.551599999999
1294 152.255 11683.979975000002
1295 150.665 11473.662775000004
1296 149.515 11301.119775000006
1297 147.805 10977.946974999999
1298 146.375 10574.944375
1299 145.67 10442.811100000006
1300 144.1 10271.760000000002
1301 143.235 10142.819774999996
1302 141.995 10087.144974999996
1303 140.13 9896.793099999999
1304 139.51 9816.4699
1305 138.365 9697.841774999997
1306 137.01 9434.189900000001
1307 136.48 9309.349600000001
1308 135.24 9236.202399999998
1309 134.42 9079.973600000001
1310 134.025 9021.084374999999
1311 132.68 8796.0376
1312 131.985 8688.844774999994
1313 131.43 8653.415099999998
1314 129.28 8426.581600000001
1315 128.31 8252.7539
1316 127.305 8016.311974999999
1317 125.935 7906.130775
1318 124.62 7738.845600000001
1319 123.89 7588.4779
1320 123 7408.560000000001
1321 121.955 7275.022974999998
1322 120.515 7112.6397750000015
1323 118.57 6832.335100000002
1324 117.93 6752.025099999997
1325 116.85 6714.3375
1326 116.36 6693.8103999999985
1327 114.905 6661.5259750000005
1328 112.565 6309.1657749999995
1329 111.13 6005.063099999999
1330 110.41 5874.6819
1331 109.33 5780.941100000002
1332 108.9 5674.280000000001
1333 106.815 5333.370774999999
1334 105.66 5332.9944
1335 104.215 5266.4287749999985
1336 103.125 5096.929375
1337 101.895 4982.923975
1338 100.785 4893.358775000001
1339 97.69 4554.4439
1340 96.65 4412.237499999997
1341 95.69 4284.633899999999
1342 94.8 4280.330000000002
1343 94.62 4264.7456
1344 94.375 4245.974375
1345 94.07 4215.645100000002
1346 93.13 4103.8631000000005
1347 92.855 4080.2539749999996
1348 91.91 3957.251900000001
1349 91.45 3928.3475
1350 90.57 3930.3651000000027
1351 90.305 3906.9219749999993
1352 89.59 3806.3018999999995
1353 89.39 3812.6778999999997
1354 89.19 3791.7239
1355 89.04 3786.308399999999
1356 88.22 3734.5916000000007
1357 87.36 3697.1304
1358 86.555 3670.4269749999985
1359 85.495 3578.0299749999986
1360 84.755 3535.214975000001
1361 84.185 3520.0707749999992
1362 83.67 3434.0211
1363 83.265 3410.824775
1364 82.325 3413.929374999999
1365 82.12 3410.7456
1366 81.38 3395.7856
1367 80.52 3251.1596
1368 80.465 3248.918774999999
1369 79.79 3152.9758999999995
1370 79.34 3056.964399999999
1371 78.05 3008.7175000000007
1372 77.72 2995.6016
1373 76.665 2801.632775
1374 76.035 2710.123775
1375 75.76 2687.9723999999987
1376 74.745 2600.9799749999993
1377 74.335 2555.2327750000013
1378 73.84 2510.9143999999997
1379 73.49 2459.759900000001
1380 72.935 2451.6607750000003
1381 72.655 2454.965975
1382 72.22 2389.0015999999996
1383 71.735 2357.984775000001
1384 70.46 2263.9184000000005
1385 69.89 2213.5279
1386 69.26 2142.4123999999993
1387 69.11 2144.9578999999994
1388 68.575 2131.484375
1389 67.87 2056.6831
1390 67.48 2053.3495999999986
1391 67.065 2014.5007750000004
1392 66.94 2008.8064000000004
1393 65.905 1956.045975
1394 65.59 1934.4718999999996
1395 65.39 1907.4379
1396 64.71 1858.4159000000009
1397 64.62 1856.2155999999995
1398 63.82 1825.4075999999995
1399 62.875 1609.359375
1400 62.55 1561.9275000000007
1401 62.29 1555.8158999999996
1402 61.995 1514.1449750000002
1403 61.96 1513.2984000000001
1404 61.545 1503.297975
1405 61.04 1452.6684000000005
1406 60.85 1454.1474999999996
1407 60.565 1456.4257750000002
1408 60.43 1455.9851000000003
1409 60.165 1412.4377750000003
1410 60.02 1403.6795999999995
1411 59.795 1385.732975
1412 59.545 1378.197975
1413 59.305 1367.8819750000002
1414 59.095 1364.1859749999999
1415 58.565 1339.665775
1416 57.86 1288.1404000000002
1417 57.46 1270.6184000000003
1418 57.215 1250.0587749999995
1419 56.925 1241.4593750000004
1420 56.17 1175.4310999999998
1421 55.98 1176.1396
1422 55.86 1167.2204000000006
1423 55.485 1142.3097750000006
1424 55.205 1132.4229750000004
1425 54.82 1102.6776
1426 54.395 1096.1589749999994
1427 54.075 1079.439375
1428 53.94 1080.3964000000005
1429 53.735 1083.214775
1430 53.525 1063.9793750000003
1431 53.42 1062.5535999999997
1432 53.13 1056.8830999999996
1433 52.515 1001.449775
1434 51.965 999.5637749999996
1435 51.755 996.1549749999999
1436 51.22 974.1716000000001
1437 51.03 970.0091000000002
1438 50.885 970.1717750000003
1439 50.45 950.0074999999997
1440 50.32 937.6875999999997
1441 50.06 898.2964000000002
1442 49.85 883.6675
1443 49.43 872.7251000000001
1444 49.24 866.1023999999998
1445 48.805 852.4269749999999
1446 48.695 843.2319749999997
1447 48.625 843.674375
1448 48.39 840.9679000000001
1449 48.235 836.029775
1450 48.01 835.4199000000003
1451 47.975 834.024375
1452 47.81 832.2438999999999
1453 47.605 816.4489750000002
1454 47.245 797.364975
1455 47.02 792.3295999999996
1456 46.96 789.9083999999998
1457 46.735 780.114775
1458 46.56 768.8663999999994
1459 46.445 766.8669749999999
1460 46.32 759.7376000000004
1461 46.105 751.5939750000002
1462 45.98 750.6596000000004
1463 45.66 745.8444
1464 45.52 736.8496
1465 45.34 727.0943999999995
1466 45.25 727.4975
1467 44.73 693.4871000000005
1468 44.47 671.8290999999999
1469 44.19 646.6439000000003
1470 44.13 645.0130999999997
1471 43.955 635.4129750000002
1472 43.94 635.3164000000002
1473 43.785 621.4187750000003
1474 43.565 614.0357750000003
1475 43.5 614.29
1476 43.415 613.7527749999999
1477 42.965 558.5937749999998
1478 42.81 545.9139
1479 42.635 545.441775
1480 42.54 546.8284000000001
1481 42.43 542.3950999999997
1482 42.115 544.3617749999996
1483 41.8 528.3100000000004
1484 41.61 529.8879000000002
1485 41.435 521.895775
1486 41.315 513.1757750000002
1487 41.18 503.12760000000003
1488 40.855 482.3439750000002
1489 40.75 480.00750000000016
1490 40.605 477.7689750000002
1491 40.355 472.85897500000056
1492 40.135 460.93677500000035
1493 40 461.02
1494 39.935 459.83077500000013
1495 39.805 461.6569750000001
1496 39.545 458.997975
1497 39.4 455.08000000000015
1498 39.16 445.4644000000003
1499 39.045 443.2529749999999
1500 39.01 441.4199000000001
1501 38.865 437.056775
1502 38.805 433.6469749999999
1503 38.685 432.3157749999998
1504 38.405 419.36097500000005
1505 37.96 394.08839999999987
1506 37.85 394.5474999999999
1507 37.575 391.66437499999984
1508 37.52 387.36959999999976
1509 37.22 363.8216000000002
1510 36.84 350.3943999999997
1511 36.695 344.5319750000001
1512 36.5 338.20000000000005
1513 36.43 338.0951
1514 36.275 330.119375
1515 36.15 322.3375000000001
1516 35.835 300.83777499999974
1517 35.685 293.5757749999998
1518 35.55 292.3575000000003
1519 35.39 291.6578999999999
1520 35.305 291.161975
1521 35.01 282.8999000000001
1522 34.93 281.3451
1523 34.825 279.3543749999999
1524 34.745 277.8899750000003
1525 34.495 274.25997500000017
1526 34.435 274.72577499999966
1527 34.405 274.96097499999996
1528 34.12 258.3356000000001
1529 33.97 251.56910000000016
1530 33.8 251.24000000000024
1531 33.785 251.3487750000004
1532 33.72 250.2016000000001
1533 33.615 245.05677500000002
1534 33.415 245.52277500000014
1535 33.29 245.92590000000018
1536 33.175 247.34437500000013
1537 33.11 247.29790000000003
1538 32.99 246.05989999999997
1539 32.98 245.75960000000032
1540 32.875 245.52937500000007
1541 32.82 246.10760000000005
1542 32.665 245.02277500000014
1543 32.54 241.52840000000015
1544 32.365 233.5617749999999
1545 32.255 232.83997499999964
1546 32.125 231.68937499999993
1547 32.045 230.30297499999983
1548 31.875 227.119375
1549 31.83 226.92110000000002
1550 31.785 224.71877500000005
1551 31.69 224.06389999999988
1552 31.545 222.35797499999978
1553 31.305 220.51197500000012
1554 31.15 218.06750000000022
1555 31.05 213.94749999999988
1556 30.895 211.38397499999996
1557 30.825 210.05437499999994
1558 30.51 207.15989999999988
1559 30.475 206.07937500000003
1560 30.35 204.50750000000005
1561 30.245 201.88497499999994
1562 30.13 202.45310000000006
1563 30.04 201.53840000000014
1564 29.97 202.46910000000014
1565 29.85 202.40750000000003
1566 29.745 199.51997500000004
1567 29.57 199.12509999999997
1568 29.335 195.542775
1569 29.145 194.27397499999995
1570 29.07 194.3751000000001
1571 29.02 193.7396000000001
1572 28.7 186.18000000000006
1573 28.615 181.87677500000018
1574 28.54 182.40840000000014
1575 28.465 178.86877500000003
1576 28.275 172.18937500000004
1577 27.97 163.36910000000012
1578 27.895 160.82397500000002
1579 27.79 161.39589999999998
1580 27.615 158.29677500000003
1581 27.575 157.14437499999997
1582 27.42 154.01359999999988
1583 27.315 152.40577499999995
1584 27.21 151.84589999999992
1585 27.21 151.84589999999992
1586 27.14 151.60039999999992
1587 26.95 146.0775
1588 26.87 143.82309999999995
1589 26.845 142.35097500000006
1590 26.71 142.57589999999993
1591 26.675 143.0893749999999
1592 26.645 142.52897500000006
1593 26.515 140.65977499999997
1594 26.495 139.96997499999998
1595 26.4 137.81000000000006
1596 26.36 137.4004
1597 26.325 136.729375
1598 26.21 135.84589999999992
1599 26.09 133.15190000000007
1600 26.065 132.26077499999997
