# Supplementary material for: Large-deviations of disease spreading dynamics with vaccination
Source: PLoS One. 2023 Jul 10;18(7):e0287932. doi: 10.1371/journal.pone.0287932 (PMC10332629; doi:10.1371/journal.pone.0287932)
Supplement: S1 Data — (GZ) [file pone.0287932.s002.gz › DATA/fig2/c/p1rand_cluster.dat]

#vaccinated_nodes nodes_in_cluster_of_first_infected error
1 3199 0
2 3198 0
3 3197.005 0.0049749985337257385
4 3196.005 0.0049749985337257385
5 3195.01 0.00989999808371067
6 3194.01 0.00989999994635582
7 3193.01 0.019899999722838402
8 3192.01 0.019899997860193253
9 3191.01 0.019899997860193253
10 3190.005 0.024974999949336052
11 3189.01 0.029899999499320984
12 3188.005 0.034974997863173485
13 3187.005 0.034974997863173485
14 3186.01 0.039899999275803566
15 3185.02 0.04959999956190586
16 3184.025 0.054375000298023224
17 3183.02 0.06960000097751617
18 3182.025 0.07437499985098839
19 3181.025 0.07437499985098839
20 3180.025 0.07437499798834324
21 3179.025 0.07437499985098839
22 3178.025 0.07437499985098839
23 3177.025 0.07437499985098839
24 3176.025 0.07437499985098839
25 3175.025 0.07437499798834324
26 3174.025 0.07437499985098839
27 3173.02 0.07960000075399876
28 3172.02 0.07960000075399876
29 3171.02 0.07960000075399876
30 3170.015 0.08477500081062317
31 3169.015 0.08477500081062317
32 3168.01 0.08989999815821648
33 3167.01 0.08989999815821648
34 3166.005 0.09497500024735928
35 3165 0.09999999962747097
36 3163.99 0.11990000121295452
37 3162.985 0.12477499805390835
38 3161.985 0.1247749999165535
39 3160.98 0.12959999963641167
40 3159.98 0.13959999941289425
41 3158.965 0.16377499885857105
42 3157.965 0.16377499885857105
43 3156.96 0.17839999869465828
44 3155.955 0.1929749995470047
45 3154.95 0.2075000014156103
46 3153.945 0.2119749989360571
47 3152.945 0.2119749989360571
48 3151.945 0.2119749989360571
49 3150.945 0.22197499871253967
50 3149.94 0.22640000097453594
51 3148.935 0.2407750003039837
52 3147.94 0.2464000005275011
53 3146.94 0.24639999866485596
54 3145.935 0.25077500008046627
55 3144.92 0.27359999902546406
56 3143.91 0.28189999982714653
57 3142.905 0.3259749971330166
58 3141.9 0.32999999821186066
59 3140.89 0.33790000155568123
60 3139.885 0.3317749984562397
61 3138.885 0.35177499800920486
62 3137.885 0.36177499778568745
63 3136.875 0.37937499955296516
64 3135.875 0.37937499955296516
65 3134.88 0.39559999853372574
66 3133.865 0.42677500285208225
67 3132.855 0.4439749997109175
68 3131.85 0.4474999997764826
69 3130.85 0.4474999997764826
70 3129.85 0.44750000163912773
71 3128.85 0.4474999997764826
72 3127.845 0.4509750008583069
73 3126.84 0.4543999992311001
74 3125.83 0.4611000008881092
75 3124.83 0.4611000008881092
76 3123.83 0.4611000008881092
77 3122.83 0.4611000008881092
78 3121.825 0.46437500044703484
79 3120.825 0.46437500044703484
80 3119.83 0.47109999880194664
81 3118.815 0.5007750000804663
82 3117.81 0.5139000006020069
83 3116.805 0.5469750016927719
84 3115.81 0.5538999997079372
85 3114.8 0.5599999986588955
86 3113.8 0.5599999986588955
87 3112.8 0.5599999986588955
88 3111.79 0.5658999998122454
89 3110.79 0.5858999993652105
90 3109.795 0.5829750001430511
91 3108.795 0.5829750001430511
92 3107.79 0.5858999993652105
93 3106.78 0.5915999989956617
94 3105.765 0.5897749997675419
95 3104.75 0.587500000372529
96 3103.75 0.587500000372529
97 3102.745 0.6099750008434057
98 3101.745 0.6099750008434057
99 3100.735 0.6247749980539083
100 3099.73 0.6270999982953072
101 3098.72 0.6415999997407198
102 3097.71 0.6458999998867512
103 3096.7 0.6600000020116568
104 3095.685 0.6857750006020069
105 3094.68 0.6976000014692545
106 3093.67 0.6910999994724989
107 3092.665 0.7027750015258789
108 3091.66 0.7044000010937452
109 3090.64 0.6904000006616116
110 3089.635 0.6817749980837107
111 3088.625 0.6843749992549419
112 3087.625 0.6943750008940697
113 3086.615 0.70677500218153
114 3085.6 0.7400000002235174
115 3084.595 0.7409750018268824
116 3083.59 0.741899998858571
117 3082.585 0.7427750006318092
118 3081.575 0.7643750011920929
119 3080.565 0.805774999782443
120 3079.54 0.8083999995142221
121 3078.55 0.8074999991804361
122 3077.555 0.8069750014692545
123 3076.545 0.8179749995470047
124 3075.52 0.8395999986678362
125 3074.51 0.8498999979346991
126 3073.505 0.8899750001728535
127 3072.49 0.8899000007659197
128 3071.475 0.959374999627471
129 3070.455 0.9879749994724989
130 3069.45 0.9975000023841858
131 3068.44 1.0063999984413385
132 3067.435 1.0357750002294779
133 3066.425 1.0443749986588955
134 3065.42 1.053600000217557
135 3064.405 1.0909749995917082
136 3063.405 1.0909749995917082
137 3062.395 1.1189750004559755
138 3061.385 1.1367750000208616
139 3060.37 1.1531000006943941
140 3059.36 1.2004000004380941
141 3058.345 1.225975001230836
142 3057.34 1.2443999983370304
143 3056.345 1.2659750021994114
144 3055.335 1.2527750004082918
145 3054.315 1.2857749983668327
146 3053.31 1.3038999997079372
147 3052.305 1.3219750002026558
148 3051.285 1.3237750008702278
149 3050.265 1.3747750017791986
150 3049.255 1.3599749989807606
151 3048.24 1.3624000027775764
152 3047.24 1.3624000009149313
153 3046.25 1.3774999994784594
154 3045.25 1.3975000008940697
155 3044.235 1.3997749984264374
156 3043.225 1.4043749999254942
157 3042.215 1.418774999678135
158 3041.215 1.4587749987840652
159 3040.185 1.480775000527501
160 3039.155 1.520974999293685
161 3038.155 1.5509749986231327
162 3037.135 1.5667749978601933
163 3036.105 1.603974999859929
164 3035.085 1.6077749989926815
165 3034.06 1.626400001347065
166 3033.05 1.637499999254942
167 3032.04 1.6584000010043383
168 3031.025 1.6943749990314245
169 3030.02 1.7295999992638826
170 3028.99 1.7699000015854836
171 3027.975 1.784375000745058
172 3026.97 1.7591000013053417
173 3025.95 1.8275000024586916
174 3024.915 1.8577750008553267
175 3023.895 1.883975001052022
176 3022.875 1.8893749993294477
177 3021.87 1.9231000021100044
178 3020.84 1.9443999994546175
179 3019.84 1.9443999994546175
180 3018.825 1.9443750008940697
181 3017.825 1.9443750027567148
182 3016.81 2.013900000602007
183 3015.8 2.019999999552965
184 3014.785 1.9987750016152859
185 3013.77 2.037100000306964
186 3012.755 2.024974999949336
187 3011.74 2.052400002256036
188 3010.72 2.111600000411272
189 3009.685 2.1157750003039837
190 3008.67 2.111099999397993
191 3007.665 2.102775000035763
192 3006.66 2.1044000014662743
193 3005.645 2.128974998369813
194 3004.625 2.1643749997019768
195 3003.595 2.2609750013798475
196 3002.555 2.266975000500679
197 3001.545 2.257974999025464
198 3000.525 2.3193750008940697
199 2999.515 2.3297749999910593
200 2998.49 2.3699000012129545
201 2997.475 2.4193750005215406
202 2996.465 2.3987749982625246
203 2995.46 2.438400000333786
204 2994.435 2.425774998962879
205 2993.425 2.424374997615814
206 2992.415 2.4127750005573034
207 2991.405 2.4109749980270863
208 2990.39 2.417899999767542
209 2989.375 2.434374999254942
210 2988.36 2.4203999992460012
211 2987.34 2.4743999987840652
212 2986.335 2.4827749989926815
213 2985.325 2.489375002682209
214 2984.315 2.485775001347065
215 2983.28 2.531599998474121
216 2982.265 2.494775000959635
217 2981.245 2.534975001588464
218 2980.21 2.645899998024106
219 2979.195 2.666974999010563
220 2978.175 2.7243749983608723
221 2977.165 2.71777500025928
222 2976.145 2.7639750000089407
223 2975.115 2.881775001063943
224 2974.09 2.9318999983370304
225 2973.06 3.0064000003039837
226 2972.035 2.973775001242757
227 2971.015 2.9247750006616116
228 2969.99 2.909900000318885
229 2968.97 2.9090999998152256
230 2967.95 2.967500001192093
231 2966.935 3.010774999856949
232 2965.905 3.0559749994426966
233 2964.87 3.0731000006198883
234 2963.85 3.0575000010430813
235 2962.81 3.1539000011980534
236 2961.795 3.1929749995470047
237 2960.795 3.2029749993234873
238 2959.775 3.1743749994784594
239 2958.755 3.1649749986827374
240 2957.755 3.1549749989062548
241 2956.735 3.164774999022484
242 2955.695 3.1819749996066093
243 2954.68 3.2276000026613474
244 2953.675 3.209374999627471
245 2952.665 3.1827750001102686
246 2951.635 3.2417749986052513
247 2950.6 3.2599999997764826
248 2949.57 3.295099999755621
249 2948.56 3.346400000154972
250 2947.53 3.3590999990701675
251 2946.51 3.329899998381734
252 2945.475 3.3493750002235174
253 2944.44 3.3563999999314547
254 2943.42 3.303599998354912
255 2942.405 3.270974999293685
256 2941.395 3.228974999859929
257 2940.375 3.284375000745058
258 2939.34 3.2643999997526407
259 2938.31 3.2938999999314547
260 2937.265 3.364775000140071
261 2936.25 3.3774999994784594
262 2935.225 3.384375000372529
263 2934.205 3.392975000664592
264 2933.205 3.4029750004410744
265 2932.17 3.4210999999195337
266 2931.145 3.4939750004559755
267 2930.12 3.5056000016629696
268 2929.085 3.5877749994397163
269 2928.045 3.5929749999195337
270 2927.035 3.623775001615286
271 2926.015 3.7047749999910593
272 2924.99 3.759900001809001
273 2923.955 3.8029750008136034
274 2922.935 3.7907749991863966
275 2921.9 3.8299999982118607
276 2920.855 3.783974999561906
277 2919.83 3.841099999845028
278 2918.83 3.841099999845028
279 2917.815 3.7907749991863966
280 2916.8 3.799999998882413
281 2915.78 3.791600000113249
282 2914.76 3.842399997636676
283 2913.745 3.909975001588464
284 2912.725 3.9893749989569187
285 2911.675 3.9893749989569187
286 2910.66 4.064400000497699
287 2909.63 4.053099999204278
288 2908.61 4.147899998351932
289 2907.565 4.23577499948442
290 2906.54 4.288399999961257
291 2905.5 4.349999999627471
292 2904.49 4.359900001436472
293 2903.465 4.498774999752641
294 2902.44 4.62639999948442
295 2901.43 4.605100002139807
296 2900.4 4.560000000521541
297 2899.365 4.581775000318885
298 2898.32 4.497599998489022
299 2897.295 4.4979749992489815
300 2896.265 4.534775000996888
301 2895.225 4.544375000521541
302 2894.19 4.493900000117719
303 2893.15 4.497499999590218
304 2892.125 4.419374999590218
305 2891.09 4.311899999156594
306 2890.06 4.406400000676513
307 2889.03 4.349099999293685
308 2888.01 4.43989999871701
309 2886.985 4.454774999059737
310 2885.945 4.4519749991595745
311 2884.92 4.563599999062717
312 2883.885 4.5017749993130565
313 2882.855 4.503975000232458
314 2881.845 4.5509750014171
315 2880.785 4.548775000497699
316 2879.775 4.51437500026077
317 2878.745 4.519975000992417
318 2877.73 4.467100000008941
319 2876.705 4.4879750004038215
320 2875.64 4.720400000922382
321 2874.615 4.736775000579655
322 2873.575 4.634375001303852
323 2872.565 4.675774999894202
324 2871.535 4.67877500038594
325 2870.52 4.689600000157952
326 2869.495 4.669975000433624
327 2868.475 4.679375000298023
328 2867.425 4.824374998919666
329 2866.39 4.947900000959635
330 2865.37 4.973100000992417
331 2864.33 5.051100000739098
332 2863.28 5.051599998958409
333 2862.25 5.067499999888241
334 2861.205 5.152975000441074
335 2860.18 5.177600000984967
336 2859.16 5.234400000423193
337 2858.125 5.209374999627471
338 2857.075 5.359375000931323
339 2856.015 5.2647750014439225
340 2854.985 5.314774999395013
341 2853.97 5.309100001119077
342 2852.935 5.330775000154972
343 2851.9 5.339999999850988
344 2850.835 5.477775000035763
345 2849.795 5.442974999547005
346 2848.775 5.424374999478459
347 2847.75 5.477500000037253
348 2846.715 5.583774998784065
349 2845.69 5.6239000000059605
350 2844.66 5.704400000162423
351 2843.635 5.751774998381734
352 2842.595 5.690975001081824
353 2841.575 5.634375001303852
354 2840.555 5.706975000910461
355 2839.495 5.769975000992417
356 2838.455 5.877975000068545
357 2837.405 6.060974999330938
358 2836.36 6.180399999953806
359 2835.315 6.165775000117719
360 2834.305 6.241975001059473
361 2833.28 6.251599998213351
362 2832.255 6.239974999800324
363 2831.195 6.286974999122322
364 2830.17 6.261099999770522
365 2829.135 6.276774998754263
366 2828.095 6.215975001454353
367 2827.06 6.306400000117719
368 2826.01 6.319899998605251
369 2824.97 6.309100001119077
370 2823.935 6.4207750000059605
371 2822.91 6.38190000038594
372 2821.865 6.406775001436472
373 2820.84 6.4543999992311
374 2819.81 6.573900000192225
375 2818.72 6.491600001230836
376 2817.685 6.485775000415742
377 2816.645 6.598974999971688
378 2815.59 6.651899999007583
379 2814.545 6.667974999174476
380 2813.5 6.7000000001862645
381 2812.48 6.559599999338388
382 2811.46 6.558399999514222
383 2810.425 6.5443749986588955
384 2809.395 6.438974999822676
385 2808.33 6.491100000217557
386 2807.3 6.319999999366701
387 2806.24 6.4324000012129545
388 2805.2 6.380000000819564
389 2804.15 6.3374999994412065
390 2803.135 6.366774999536574
391 2802.085 6.387775000184774
392 2801.07 6.435099999420345
393 2800.05 6.41749999858439
394 2799.025 6.474374999292195
395 2797.98 6.68959999922663
396 2796.96 6.6483999993652105
397 2795.925 6.709374999627471
398 2794.85 6.5375000005587935
399 2793.795 6.662974999286234
400 2792.74 6.69240000192076
401 2791.7 6.680000001564622
402 2790.645 6.838975000195205
403 2789.555 7.066975001245737
404 2788.495 7.099975000135601
405 2787.425 7.114374998956919
406 2786.39 6.987900000065565
407 2785.335 6.852775000035763
408 2784.28 6.90159999858588
409 2783.21 6.855899999849498
410 2782.15 6.887499999254942
411 2781.115 6.7917750012129545
412 2780.065 7.050774999894202
413 2779.025 7.234374999068677
414 2777.97 7.4391000010073185
415 2776.915 7.527775000780821
416 2775.87 7.4931000005453825
417 2774.815 7.560774999670684
418 2773.755 7.684975000098348
419 2772.72 7.8516000006347895
420 2771.685 7.895774999633431
421 2770.63 7.853099999949336
422 2769.59 7.8818999994546175
423 2768.535 7.9187750006094575
424 2767.465 7.90877499897033
425 2766.435 7.875775001011789
426 2765.375 7.974375000223517
427 2764.35 8.047500000335276
428 2763.32 7.947599999606609
429 2762.28 7.971599998883903
430 2761.26 8.092399998567998
431 2760.195 8.256974999792874
432 2759.15 8.347500000149012
433 2758.08 8.633600000292063
434 2757.04 8.618400000035763
435 2755.985 8.564774999395013
436 2754.905 8.66597499884665
437 2753.85 8.897499999962747
438 2752.79 9.065899999812245
439 2751.735 9.324774999171495
440 2750.685 9.375775000080466
441 2749.615 9.476775000803173
442 2748.6 9.400000000372529
443 2747.56 9.526400000788271
444 2746.505 9.649974999949336
445 2745.47 9.8791000014171
446 2744.4 9.849999999627471
447 2743.36 9.870399999432266
448 2742.325 10.009375001303852
449 2741.3 9.899999998509884
450 2740.235 10.049774999730289
451 2739.19 10.103899999521673
452 2738.14 10.040400001220405
453 2737.11 10.087899999693036
454 2736.095 10.025975001044571
455 2735.05 10.247499998658895
456 2733.995 10.304975000210106
457 2732.92 10.573599999770522
458 2731.855 10.643974999897182
459 2730.805 11.006975000724196
460 2729.775 11.154374999925494
461 2728.715 11.423774998635054
462 2727.695 11.381974998861551
463 2726.645 11.478974999859929
464 2725.62 11.505599999800324
465 2724.6 11.500000000931323
466 2723.565 11.665774999186397
467 2722.525 11.639374999329448
468 2721.49 11.719900000840425
469 2720.445 11.796974998898804
470 2719.355 11.738975000567734
471 2718.305 11.821975000202656
472 2717.29 11.885900000110269
473 2716.185 12.04077500011772
474 2715.12 12.095600000582635
475 2714.065 12.310774999670684
476 2712.985 12.214774999767542
477 2711.92 12.403599999845028
478 2710.9 12.43999999947846
479 2709.81 12.58390000090003
480 2708.755 12.684974999167025
481 2707.675 13.009374999441206
482 2706.61 13.087899999693036
483 2705.55 13.077499998733401
484 2704.505 13.079974999651313
485 2703.465 13.088774998672307
486 2702.43 13.145100000314415
487 2701.37 13.133100000210106
488 2700.335 13.412775000557303
489 2699.305 13.401975000277162
490 2698.26 13.412399998866022
491 2697.22 13.551600001752377
492 2696.16 13.514400000683963
493 2695.115 13.631775001063943
494 2694.105 13.683974999934435
495 2693.02 13.889600000344217
496 2691.98 13.849599999375641
497 2690.87 13.783100000582635
498 2689.785 14.058775001205504
499 2688.74 13.962400001473725
500 2687.71 14.105899999849498
501 2686.65 14.327499999664724
502 2685.585 14.672774999402463
503 2684.52 14.909599999897182
504 2683.45 15.217500001192093
505 2682.425 15.124374998733401
506 2681.345 15.105975001119077
507 2680.3 15.209999999031425
508 2679.27 15.287099999375641
509 2678.225 15.134375000372529
510 2677.175 15.184374999254942
511 2676.15 15.037499999627471
512 2675.125 15.129374999552965
513 2674.05 15.2574999993667
514 2673 15.129999999888241
515 2671.915 15.137775000184774
516 2670.85 15.157500000670552
517 2669.75 15.297500000335276
518 2668.675 15.319374999031425
519 2667.625 15.334374999627471
520 2666.55 15.387499999254942
521 2665.505 15.549974999390543
522 2664.44 15.68640000000596
523 2663.395 15.648975000716746
524 2662.35 15.807500000111759
525 2661.28 15.90159999858588
526 2660.18 15.837600000202656
527 2659.155 15.930974999442697
528 2658.1 15.770000000484288
529 2657.025 15.894374999217689
530 2655.99 15.809900001622736
531 2654.94 15.766400000080466
532 2653.86 15.840399999171495
533 2652.81 15.55390000063926
534 2651.72 15.821600001305342
535 2650.61 15.897899999283254
536 2649.555 16.07697500102222
537 2648.5 16.209999999962747
538 2647.43 16.015100001357496
539 2646.385 16.10677499882877
540 2645.345 16.295975000597537
541 2644.285 16.283775000832975
542 2643.225 16.224375000223517
543 2642.135 16.456774999387562
544 2641.065 16.610775000415742
545 2639.975 16.88437500037253
546 2638.95 16.847500001080334
547 2637.855 17.01397500000894
548 2636.81 17.02390000037849
549 2635.71 17.505900000222027
550 2634.65 17.5074999993667
551 2633.57 17.66509999986738
552 2632.53 17.769099998287857
553 2631.445 17.796974998898804
554 2630.395 17.66897500026971
555 2629.32 17.507599999196827
556 2628.255 17.69997499976307
557 2627.155 18.120974998921156
558 2626.035 18.40377500001341
559 2624.955 18.632974999956787
560 2623.915 18.737774999812245
561 2622.85 18.787500000558794
562 2621.765 18.719775000587106
563 2620.71 18.705900000408292
564 2619.65 18.77749999985099
565 2618.62 18.66560000088066
566 2617.55 18.677499998360872
567 2616.485 18.609774999320507
568 2615.385 18.73677499871701
569 2614.315 19.04577500000596
570 2613.26 19.062399998307228
571 2612.175 19.11437499895692
572 2611.125 19.44937499985099
573 2610.015 18.9447750011459
574 2608.965 19.12377499975264
575 2607.9 19.290000000037253
576 2606.85 19.437500000931323
577 2605.795 19.692974999547005
578 2604.735 20.11477499920875
579 2603.63 20.013100000098348
580 2602.545 20.39797499962151
581 2601.475 20.409375000745058
582 2600.39 21.207900000736117
583 2599.29 21.94590000063181
584 2598.26 22.10239999834448
585 2597.23 22.167100000195205
586 2596.17 22.071100000292063
587 2595.095 21.80597500130534
588 2594.02 21.849600000306964
589 2592.935 21.870775000192225
590 2591.755 22.644974999129772
591 2590.675 22.86937499884516
592 2589.605 23.048975000157952
593 2588.525 22.809375000186265
594 2587.465 22.648774999193847
595 2586.435 22.895775000564754
596 2585.33 23.181099999696016
597 2584.305 23.061975000426173
598 2583.27 23.227099999785423
599 2582.2 23.350000001490116
600 2581.125 23.619374999776483
601 2580.07 23.57509999908507
602 2578.995 24.25497500039637
603 2577.895 24.303975000046194
604 2576.8 24.10999999847263
605 2575.715 24.053774999454618
606 2574.61 24.527899999171495
607 2573.545 24.357974999584258
608 2572.45 24.39750000089407
609 2571.39 24.58790000062436
610 2570.325 24.799375001341105
611 2569.235 25.29977499973029
612 2568.135 25.466774998232722
613 2567.115 25.861775001510978
614 2566.015 26.034775000065565
615 2564.945 25.851974999532104
616 2563.88 26.135599999688566
617 2562.795 26.46297499909997
618 2561.71 26.465899999253452
619 2560.67 26.501099999062717
620 2559.61 26.91789999883622
621 2558.52 27.139600000344217
622 2557.445 27.296974998898804
623 2556.385 27.26677499897778
624 2555.32 27.457599999383092
625 2554.25 28.02749999985099
626 2553.16 28.0644000004977
627 2552.115 27.971775001846254
628 2551.005 28.16497499961406
629 2549.935 28.67077500000596
630 2548.845 28.700975000858307
631 2547.8 28.619999999180436
632 2546.7 28.83000000100583
633 2545.615 28.976775000803173
634 2544.53 28.929099998436868
635 2543.475 29.01937500014901
636 2542.355 28.90897500049323
637 2541.265 29.364775001071393
638 2540.18 29.487600000575185
639 2539.115 29.53177500050515
640 2538.04 29.998399999924004
641 2537.01 29.799899999052286
642 2535.945 29.771974999457598
643 2534.885 29.64177499897778
644 2533.74 30.342400001361966
645 2532.675 30.159374999813735
646 2531.575 30.35437500104308
647 2530.5 30.790000000037253
648 2529.365 31.431775001809
649 2528.295 31.20797500014305
650 2527.21 31.095900000073016
651 2526.11 30.907899999059737
652 2525.015 31.0147750005126
653 2523.955 31.152975000441074
654 2522.885 31.471774999052286
655 2521.84 31.534399998374283
656 2520.735 31.664774999953806
657 2519.665 31.942775000818074
658 2518.57 32.185099999420345
659 2517.46 31.858399999327958
660 2516.37 31.273100000806153
661 2515.24 32.27240000106394
662 2514.11 32.44789999909699
663 2513.045 32.55297499895096
664 2511.985 32.53477499913424
665 2510.9 32.75999999977648
666 2509.79 32.405900000594556
667 2508.68 32.35760000068694
668 2507.585 32.49277500063181
669 2506.465 32.96877499856055
670 2505.395 33.03897499945015
671 2504.3 32.87999999895692
672 2503.205 32.7229750007391
673 2502.14 33.050400000065565
674 2501.035 32.76377500034869
675 2499.9 33.07999999914318
676 2498.765 33.44977500010282
677 2497.695 33.97197499964386
678 2496.605 33.86897499952465
679 2495.535 33.06877500098199
680 2494.44 33.0563999991864
681 2493.355 33.10897499974817
682 2492.235 33.74977499898523
683 2491.1 34.37999999988824
684 2490.045 34.27297499962151
685 2488.945 34.3419749988243
686 2487.87 34.313100000843406
687 2486.76 34.87239999882877
688 2485.625 34.64437500014901
689 2484.55 34.427499999292195
690 2483.475 33.839375000447035
691 2482.375 34.60437500011176
692 2481.26 34.99239999894053
693 2480.125 34.999374999664724
694 2479.055 34.751975000835955
695 2477.92 35.273599999025464
696 2476.79 36.30590000003576
697 2475.735 36.21477499883622
698 2474.65 36.51749999914318
699 2473.555 36.48697500117123
700 2472.48 36.80960000026971
701 2471.36 36.900399999693036
702 2470.285 37.213775001466274
703 2469.19 37.353900000452995
704 2468.11 37.31789999920875
705 2467.04 37.62840000074357
706 2465.97 37.43910000100732
707 2464.86 37.00039999932051
708 2463.735 36.99477499909699
709 2462.585 37.392775000073016
710 2461.485 37.48977499920875
711 2460.38 37.3656000001356
712 2459.27 38.12709999922663
713 2458.185 38.310774999670684
714 2457.085 38.83777500037104
715 2455.97 39.16910000052303
716 2454.86 39.340399999171495
717 2453.795 39.23297499958426
718 2452.66 39.93440000060946
719 2451.59 40.70189999975264
720 2450.51 40.69989999849349
721 2449.425 40.52437499910593
722 2448.33 40.31109999958426
723 2447.205 40.41297500021756
724 2446.135 40.0067749992013
725 2445.02 39.86959999985993
726 2443.845 40.09097500052303
727 2442.75 40.00750000029802
728 2441.66 40.28440000023693
729 2440.555 40.226975000463426
730 2439.415 41.12277500052005
731 2438.285 41.723775000311434
732 2437.185 42.740775000303984
733 2436.1 42.34999999962747
734 2434.925 42.60937499906868
735 2433.86 42.50039999932051
736 2432.745 43.18997499998659
737 2431.575 43.834375001490116
738 2430.5 43.65000000037253
739 2429.42 43.84359999932349
740 2428.335 44.24277499970049
741 2427.185 44.620775000192225
742 2426.055 45.2819750001654
743 2424.97 45.75910000037402
744 2423.91 45.241900000721216
745 2422.795 46.102974999696016
746 2421.705 46.44797500036657
747 2420.59 46.591899999417365
748 2419.495 46.80997500102967
749 2418.42 46.41359999962151
750 2417.355 47.07897500041872
751 2416.27 46.697100000455976
752 2415.12 46.195600000210106
753 2413.975 46.00437500048429
754 2412.84 46.58439999911934
755 2411.735 47.03477499913424
756 2410.635 47.64177499897778
757 2409.57 47.155099999159575
758 2408.48 47.95959999971092
759 2407.335 48.832774999551475
760 2406.225 48.92437500040978
761 2405.08 48.8636000007391
762 2403.915 49.23777500074357
763 2402.8 48.53999999910593
764 2401.72 48.82160000130534
765 2400.62 49.57560000009835
766 2399.495 50.299975000321865
767 2398.42 50.273599999025464
768 2397.355 50.21897500008345
769 2396.25 50.65749999973923
770 2395.12 50.095600000582635
771 2394.005 50.41497499961406
772 2392.905 50.965974998660386
773 2391.8 50.87999999895692
774 2390.705 50.157975000329316
775 2389.57 49.94510000012815
776 2388.49 50.20990000106394
777 2387.335 50.49277499970049
778 2386.235 50.48977499920875
779 2385.085 50.18777499906719
780 2383.935 50.08077500015497
781 2382.825 50.25437500141561
782 2381.755 50.32497499976307
783 2380.67 50.371099999174476
784 2379.55 50.69749999977648
785 2378.45 51.24750000145286
786 2377.305 51.251975000835955
787 2376.15 51.147499999031425
788 2374.98 52.049599999561906
789 2373.9 52.37999999895692
790 2372.825 52.19437500089407
791 2371.755 52.37497499957681
792 2370.635 52.451774998568
793 2369.52 52.94960000086576
794 2368.325 54.32937500067055
795 2367.195 53.93697499949485
796 2365.98 54.8996000001207
797 2364.89 54.4679000005126
798 2363.745 54.08997500035912
799 2362.6 54.200000000186265
800 2361.5 54.519999999552965
801 2360.36 54.97039999905974
802 2359.225 55.10437500011176
803 2358.135 54.576774998568
804 2356.99 55.73990000039339
805 2355.885 55.661774998530746
806 2354.8 55.5699999993667
807 2353.67 55.61109999939799
808 2352.575 55.81437500100583
809 2351.425 55.86437499895692
810 2350.24 55.97240000125021
811 2349.095 55.995975001715124
812 2347.965 56.15377499908209
813 2346.89 55.95790000073612
814 2345.76 55.94239999912679
815 2344.655 56.34597499947995
816 2343.575 56.304375001229346
817 2342.405 56.6809749994427
818 2341.285 57.01377500034869
819 2340.12 58.25560000073165
820 2338.975 58.97437500115484
821 2337.83 59.8011000007391
822 2336.66 59.84440000075847
823 2335.47 59.0191000001505
824 2334.385 60.496774999424815
825 2333.23 61.12710000015795
826 2332.115 60.44177500158548
827 2330.985 60.67477499973029
828 2329.82 60.597599999047816
829 2328.675 60.67937499843538
830 2327.58 62.073600000701845
831 2326.49 62.23990000132471
832 2325.375 63.124374999664724
833 2324.26 63.26239999849349
834 2323.15 63.09749999921769
835 2321.965 63.25377499870956
836 2320.85 63.15750000067055
837 2319.69 62.74390000011772
838 2318.495 63.68997499998659
839 2317.425 64.16437499877065
840 2316.285 64.90377500094473
841 2315.08 64.13360000029206
842 2313.93 64.8351000007242
843 2312.845 64.74097500089556
844 2311.73 64.56709999963641
845 2310.635 65.33177499845624
846 2309.55 65.44749999977648
847 2308.475 65.87937500048429
848 2307.32 67.1875999988988
849 2306.18 66.86760000046343
850 2305.055 66.32197500113398
851 2303.855 66.75397500023246
852 2302.715 66.61377499997616
853 2301.58 66.21360000036657
854 2300.455 65.80797499977052
855 2299.335 65.88277500029653
856 2298.195 66.27697499934584
857 2297.025 67.51437500026077
858 2295.8 66.36999999918044
859 2294.715 66.33377499878407
860 2293.58 66.35360000096262
861 2292.48 67.16959999967366
862 2291.33 67.35109999962151
863 2290.17 67.3711000001058
864 2289.045 67.90297499950975
865 2287.985 67.59477499965578
866 2286.875 68.57937499973923
867 2285.745 68.28997500054538
868 2284.57 67.43509999848902
869 2283.455 68.12797500099987
870 2282.275 68.36937499977648
871 2281.155 68.81097499933094
872 2279.915 69.357774999924
873 2278.8 68.1699999999255
874 2277.655 68.63597499858588
875 2276.555 68.62697500083596
876 2275.425 69.5443749986589
877 2274.24 68.50240000151098
878 2273.09 68.46189999952912
879 2271.94 68.70640000049025
880 2270.825 69.14437500108033
881 2269.715 69.1437749993056
882 2268.545 70.12797499913722
883 2267.395 71.12897500023246
884 2266.255 71.11997499968857
885 2265.155 70.7509749988094
886 2264.005 72.0549750002101
887 2262.825 72.68437500111759
888 2261.66 72.71440000087023
889 2260.515 73.22977500036359
890 2259.355 73.28897499945015
891 2258.19 72.97389999963343
892 2257.07 73.52509999927133
893 2255.945 73.8519749995321
894 2254.82 74.52759999874979
895 2253.655 74.33597499970347
896 2252.5 74.51999999955297
897 2251.35 75.48749999981374
898 2250.135 76.29677499923855
899 2249.02 75.5495999995619
900 2247.86 75.98039999883622
901 2246.71 75.49590000044554
902 2245.6 74.74000000022352
903 2244.48 74.80960000026971
904 2243.35 75.25750000122935
905 2242.23 76.23710000049323
906 2241.04 76.52840000018477
907 2239.87 75.50310000032187
908 2238.67 76.50109999999404
909 2237.495 76.74997500050813
910 2236.375 76.36437499988824
911 2235.17 77.16109999921173
912 2234.02 77.01960000023246
913 2232.835 77.87777499947697
914 2231.665 78.39277500100434
915 2230.57 78.83509999979287
916 2229.415 78.76277500018477
917 2228.29 78.58590000029653
918 2227.215 78.67877499945462
919 2226.05 79.23749999888241
920 2224.84 79.67439999990165
921 2223.69 79.27390000037849
922 2222.465 80.34877499938011
923 2221.265 81.02477500028908
924 2220.165 80.94777500070632
925 2218.98 81.28959999978542
926 2217.77 80.9870999995619
927 2216.63 82.16309999953955
928 2215.5 82.69000000040978
929 2214.37 82.53310000058264
930 2213.155 81.30097499955446
931 2211.97 81.66910000145435
932 2210.835 82.54777500033379
933 2209.63 82.01309999916703
934 2208.505 82.40997499972582
935 2207.335 82.00277499947697
936 2206.21 83.1058999998495
937 2205.06 82.09640000015497
938 2203.855 82.2839749995619
939 2202.73 81.77710000053048
940 2201.585 81.00277499947697
941 2200.49 81.3999000005424
942 2199.365 81.22177500091493
943 2198.175 81.58437499962747
944 2197.025 81.33437499962747
945 2195.86 82.08039999939501
946 2194.735 81.89477499946952
947 2193.595 81.65097500104457
948 2192.355 81.43897499982268
949 2191.17 81.53109999932349
950 2189.975 82.54437500052154
951 2188.86 82.22039999999106
952 2187.69 81.98389999940991
953 2186.39 82.35790000017732
954 2185.2 83.72000000067055
955 2184.06 83.31640000082552
956 2182.9 82.96999999973923
957 2181.775 84.6343749994412
958 2180.605 84.04897500015795
959 2179.405 83.84097499959171
960 2178.275 83.59937500022352
961 2177.155 83.86097499914467
962 2175.98 84.67959999945015
963 2174.835 83.68777499999851
964 2173.675 84.20937499869615
965 2172.46 84.90840000007302
966 2171.295 85.22797499969602
967 2170.12 86.50560000073165
968 2168.985 86.654774999246
969 2167.755 86.3749749995768
970 2166.62 85.91559999994934
971 2165.365 87.01177500095218
972 2164.19 87.16389999911189
973 2162.96 86.82839999999851
974 2161.775 87.18437499925494
975 2160.635 87.701774998568
976 2159.45 89.12750000040978
977 2158.26 89.81239999923855
978 2157.1 89.9300000006333
979 2155.91 90.66190000064671
980 2154.735 91.55477499868721
981 2153.58 92.45359999965876
982 2152.415 90.9127750005573
983 2151.205 90.59297499991953
984 2149.995 90.59497500024736
985 2148.905 91.02597499918193
986 2147.69 90.05389999970794
987 2146.54 90.498399999924
988 2145.355 90.65897500049323
989 2144.16 88.95440000016242
990 2142.92 89.26359999924898
991 2141.745 89.16997500043362
992 2140.605 89.51897499989718
993 2139.39 89.60790000017732
994 2138.335 90.05277500022203
995 2137.17 89.68109999969602
996 2136.02 90.80960000026971
997 2134.77 91.01709999982268
998 2133.53 90.56909999903291
999 2132.355 91.05897499993443
1000 2131.2 89.90000000037253
1001 2130.03 89.71909999847412
1002 2128.845 87.84097500052303
1003 2127.62 87.81560000032187
1004 2126.335 88.19277499988675
1005 2125.125 87.94937499985099
1006 2123.96 88.73840000014752
1007 2122.745 88.06997500080615
1008 2121.55 88.19749999884516
1009 2120.295 88.43797499965876
1010 2119.19 87.1738999998197
1011 2118.015 87.23477500118315
1012 2116.855 88.27397499978542
1013 2115.6 88.58000000100583
1014 2114.5 88.20999999996275
1015 2113.295 88.87797499913722
1016 2112.115 90.78177500050515
1017 2110.905 91.60597499925643
1018 2109.615 91.47677500080317
1019 2108.49 92.05990000069141
1020 2107.305 91.30197500064969
1021 2106.155 91.65097499918193
1022 2105.055 91.8119750013575
1023 2103.885 93.22177499905229
1024 2102.64 92.93040000088513
1025 2101.445 92.90697499923408
1026 2100.26 93.14239999931306
1027 2099.05 94.88749999925494
1028 2097.88 94.73560000024736
1029 2096.72 95.20160000119358
1030 2095.545 94.05797499977052
1031 2094.235 94.89977499935776
1032 2093.095 96.2459750007838
1033 2091.95 96.48750000074506
1034 2090.685 97.06577500049025
1035 2089.53 99.5890999995172
1036 2088.29 99.09590000007302
1037 2087.05 98.94749999977648
1038 2085.86 98.24039999954402
1039 2084.66 96.70440000016242
1040 2083.485 97.59977499954402
1041 2082.355 96.58897499926388
1042 2081.255 97.32997499965131
1043 2080.025 98.17437499947846
1044 2078.76 98.41239999886602
1045 2077.475 99.99937500059605
1046 2076.335 100.52277499996126
1047 2075.145 99.59397500008345
1048 2073.86 100.98039999976754
1049 2072.71 102.07590000052005
1050 2071.53 101.82909999974072
1051 2070.325 101.60937500093132
1052 2069.06 102.20640000049025
1053 2067.74 103.29240000061691
1054 2066.54 103.30840000044554
1055 2065.42 103.4336000001058
1056 2064.305 105.04197500087321
1057 2063.015 106.80477500054985
1058 2061.74 106.60240000020713
1059 2060.54 108.69840000011027
1060 2059.35 109.67750000022352
1061 2058.065 113.04077500011772
1062 2056.84 113.94439999945462
1063 2055.69 114.03390000015497
1064 2054.46 116.54840000066906
1065 2053.205 116.16297500021756
1066 2052.03 115.03909999970347
1067 2050.875 114.54937500040978
1068 2049.69 114.44389999937266
1069 2048.45 113.48750000074506
1070 2047.25 114.34750000014901
1071 2046 112.8300000000745
1072 2044.77 113.67709999997169
1073 2043.62 114.7456000004895
1074 2042.4 113.72999999998137
1075 2041.145 113.65397500013933
1076 2039.95 116.46749999979511
1077 2038.715 117.56377500016242
1078 2037.475 116.73937500081956
1079 2036.28 117.17160000046715
1080 2035.015 117.7547749998048
1081 2033.815 117.50077500008047
1082 2032.635 119.74177500000224
1083 2031.45 119.63750000018626
1084 2030.22 121.38159999996424
1085 2029.035 124.1137749995105
1086 2027.865 124.15677500003949
1087 2026.65 124.15749999973923
1088 2025.47 125.61909999977797
1089 2024.305 124.48197499942034
1090 2023.115 124.05177500005811
1091 2021.94 124.7663999996148
1092 2020.76 127.252400000114
1093 2019.5 128.04000000003725
1094 2018.4 128.8999999994412
1095 2017.235 128.92977500054985
1096 2015.97 129.2990999999456
1097 2014.725 129.58937500044703
1098 2013.51 129.9299000003375
1099 2012.305 130.0619749999605
1100 2011.115 130.80177500005811
1101 2009.885 131.0317750000395
1102 2008.67 129.48109999950975
1103 2007.395 131.95897500030696
1104 2006.235 132.1697750003077
1105 2005.025 131.72437499975786
1106 2003.705 130.09797500027344
1107 2002.475 128.97937500057742
1108 2001.255 128.70997499953955
1109 2000.03 128.4091000002809
1110 1998.805 129.446974999737
1111 1997.595 128.90097500011325
1112 1996.39 129.0678999996744
1113 1995.24 128.54240000015125
1114 1994.075 130.76937499968335
1115 1992.86 132.64040000038221
1116 1991.575 132.47437499975786
1117 1990.285 132.5237749996595
1118 1989.055 135.3719750000164
1119 1987.795 134.20297499978915
1120 1986.65 133.777499999851
1121 1985.46 135.0083999997005
1122 1984.13 136.58309999946505
1123 1982.9 137.45999999996275
1124 1981.605 139.80897499993443
1125 1980.23 143.1570999994874
1126 1979.075 143.95937499962747
1127 1977.755 143.97497499966994
1128 1976.45 143.94749999977648
1129 1975.275 144.3493749992922
1130 1974.095 144.2659749998711
1131 1972.89 142.6578999995254
1132 1971.64 141.9703999995254
1133 1970.345 145.99597499985248
1134 1969.105 144.1739749996923
1135 1967.785 145.11877499939874
1136 1966.67 144.6610999996774
1137 1965.435 145.81577500049025
1138 1964.265 147.18477499950677
1139 1963.06 147.33639999991283
1140 1961.84 148.2844000007026
1141 1960.63 148.39309999952093
1142 1959.37 148.013100000564
1143 1958.155 147.8309750002809
1144 1956.995 149.524975000415
1145 1955.705 149.15797500032932
1146 1954.495 147.71997500024736
1147 1953.3 146.7200000002049
1148 1952.145 146.37397500034422
1149 1950.85 146.77750000031665
1150 1949.55 145.8175000003539
1151 1948.235 148.6797750000842
1152 1947.05 146.93750000046566
1153 1945.97 147.97910000011325
1154 1944.85 148.80750000057742
1155 1943.65 148.87749999994412
1156 1942.39 149.4578999998048
1157 1941.175 149.15437500039116
1158 1939.975 151.734375
1159 1938.7 152.12000000011176
1160 1937.315 151.72577499970794
1161 1935.96 153.73839999968186
1162 1934.72 152.68160000024363
1163 1933.475 153.26937500061467
1164 1932.265 154.18477499950677
1165 1931.025 152.984375
1166 1929.8 153.87000000011176
1167 1928.585 155.4527750001289
1168 1927.31 156.36390000022948
1169 1926.02 158.4496000004001
1170 1924.74 159.8723999997601
1171 1923.49 161.07989999977872
1172 1922.245 160.37497500004247
1173 1921.055 158.2019750000909
1174 1919.82 158.75760000012815
1175 1918.68 159.497599999886
1176 1917.305 159.36197499977425
1177 1916.115 159.42177500016987
1178 1914.86 158.3704000003636
1179 1913.505 160.56997499987483
1180 1912.33 160.27110000001267
1181 1911.045 161.3329749996774
1182 1909.72 159.39160000020638
1183 1908.47 158.98909999988973
1184 1907.11 161.92790000047535
1185 1905.79 165.22589999996126
1186 1904.54 163.84840000001714
1187 1903.33 164.32110000029206
1188 1902.055 163.30197499971837
1189 1900.845 162.8909749998711
1190 1899.555 164.78697499958798
1191 1898.385 163.83677499974146
1192 1897.185 163.78077500034124
1193 1895.975 164.2743750005029
1194 1894.635 164.65177500015125
1195 1893.37 167.95310000050813
1196 1892.125 168.359375
1197 1890.895 167.57397500006482
1198 1889.625 167.11437499988824
1199 1888.395 163.8389750001952
1200 1887.195 165.28697500005364
1201 1885.945 165.20197500055656
1202 1884.725 163.51937500061467
1203 1883.525 166.29937499994412
1204 1882.205 167.24297500029206
1205 1880.94 168.47639999957755
1206 1879.68 168.36759999999776
1207 1878.43 166.6350999996066
1208 1877.21 166.52590000024065
1209 1875.92 166.82359999977052
1210 1874.74 169.39239999977872
1211 1873.435 167.11577500030398
1212 1872.095 167.5159749998711
1213 1870.82 167.45760000031441
1214 1869.545 170.6479749996215
1215 1868.315 172.56577499955893
1216 1867.055 173.86197499977425
1217 1865.845 174.38097499962896
1218 1864.56 173.71640000026673
1219 1863.35 173.07750000013039
1220 1861.925 174.4093750002794
1221 1860.605 175.0089750001207
1222 1859.375 174.16437500016764
1223 1858.08 175.79360000044107
1224 1856.91 176.42189999949187
1225 1855.63 175.9230999997817
1226 1854.36 175.0304000005126
1227 1852.985 174.42477500019595
1228 1851.705 176.55797500023618
1229 1850.46 178.06839999975637
1230 1849.15 176.84749999968335
1231 1847.895 179.01397500000894
1232 1846.59 176.8619000003673
1233 1845.31 177.45390000054613
1234 1844.065 179.00077500008047
1235 1842.815 178.91077499976382
1236 1841.625 178.0143749997951
1237 1840.335 176.97277499968186
1238 1839.11 174.90790000045672
1239 1837.75 176.86750000016764
1240 1836.375 176.77437500003725
1241 1835.1 181.34000000031665
1242 1833.79 178.5158999999985
1243 1832.565 180.35577499959618
1244 1831.325 181.82937499973923
1245 1829.965 186.11377500044182
1246 1828.815 183.4407750000246
1247 1827.595 184.4209749996662
1248 1826.425 187.21437500044703
1249 1825.175 185.87437500013039
1250 1823.805 186.26697499956936
1251 1822.46 188.42839999962598
1252 1821.085 190.29777499986812
1253 1819.83 189.76110000070184
1254 1818.525 190.03937499970198
1255 1817.33 190.2811000002548
1256 1816.085 190.947774999775
1257 1814.805 192.46697499975562
1258 1813.59 192.58190000010654
1259 1812.36 192.74040000000969
1260 1811.11 194.29790000012144
1261 1809.775 197.49437499977648
1262 1808.485 199.34977500047535
1263 1807.27 197.43710000021383
1264 1806.025 195.1543749999255
1265 1804.765 196.16977499984205
1266 1803.465 196.58877500053495
1267 1802.075 200.859375
1268 1800.75 200.50749999983236
1269 1799.455 199.8379750000313
1270 1798.19 200.36389999976382
1271 1796.88 200.03559999959543
1272 1795.545 202.407974999398
1273 1794.295 201.8979749996215
1274 1793.01 205.2198999999091
1275 1791.795 206.26297499984503
1276 1790.47 203.48909999988973
1277 1789.105 208.01397500000894
1278 1787.79 211.3259000000544
1279 1786.455 205.93797500012442
1280 1785.045 202.73297499958426
1281 1783.75 203.9375
1282 1782.405 205.92097500013188
1283 1781.035 206.35377499973401
1284 1779.775 206.4343749997206
1285 1778.41 205.86189999990165
1286 1777.105 205.34397499961779
1287 1775.72 207.84159999992698
1288 1774.44 207.59640000015497
1289 1773.17 212.13109999988228
1290 1771.83 211.69110000040382
1291 1770.52 208.29960000002757
1292 1769.265 208.27477499982342
1293 1767.915 208.53777500009164
1294 1766.655 206.8459749999456
1295 1765.285 205.06377499969676
1296 1764.1 205.23000000044703
1297 1762.77 205.65709999995306
1298 1761.49 205.97990000015125
1299 1760.21 208.34589999960735
1300 1758.83 207.71110000042245
1301 1757.495 207.05997500009835
1302 1756.24 211.0524000003934
1303 1754.915 211.35777500038967
1304 1753.7 213.56999999983236
1305 1752.42 213.84359999978915
1306 1751.085 211.697774999775
1307 1749.77 207.73710000002757
1308 1748.49 210.73989999992773
1309 1747.145 213.69397500017658
1310 1745.92 214.78359999973327
1311 1744.665 213.7827750002034
1312 1743.315 213.43577499967068
1313 1742.015 216.73477499978617
1314 1740.695 215.59197500022128
1315 1739.435 218.4257749998942
1316 1738.06 219.71639999980107
1317 1736.625 220.41437500016764
1318 1735.29 221.69590000016615
1319 1734.065 222.8007749998942
1320 1732.705 222.7179750003852
1321 1731.5 222.4199999999255
1322 1730.155 221.84097500005737
1323 1728.905 224.05597500037402
1324 1727.64 223.78039999958128
1325 1726.355 228.88897500000894
1326 1725.025 227.6943749994971
1327 1723.67 226.7110999999568
1328 1722.45 228.47750000003725
1329 1721.21 229.4458999997005
1330 1719.74 229.12240000022575
1331 1718.415 229.14277500007302
1332 1717.17 230.02110000001267
1333 1715.785 230.60877499962226
1334 1714.465 225.80877500027418
1335 1713.235 226.3897750005126
1336 1711.775 229.7743749995716
1337 1710.32 227.5476000001654
1338 1708.995 225.15497500030324
1339 1707.645 228.29897500015795
1340 1706.41 226.59189999988303
1341 1705.02 227.60960000008345
1342 1703.735 230.76477500004694
1343 1702.34 236.16440000059083
1344 1700.99 236.58990000002086
1345 1699.78 238.5516000003554
1346 1698.365 240.7817750000395
1347 1697.03 241.4291000002995
1348 1695.63 241.2630999996327
1349 1694.23 243.8670999999158
1350 1692.915 248.69777500024065
1351 1691.685 249.8057750002481
1352 1690.395 249.65897500002757
1353 1689.145 250.58397500030696
1354 1687.895 250.67397500015795
1355 1686.71 250.55590000003576
1356 1685.425 244.24437499977648
1357 1684.07 243.91510000033304
1358 1682.755 248.30497499927878
1359 1681.36 254.16040000040084
1360 1679.995 258.8049750002101
1361 1678.6 255.5500000002794
1362 1677.18 254.53759999992326
1363 1675.8 256.20000000018626
1364 1674.43 257.2950999997556
1365 1672.95 256.73749999981374
1366 1671.665 261.11277499981225
1367 1670.215 263.8087750002742
1368 1668.91 266.47189999977127
1369 1667.54 268.0583999999799
1370 1666.015 275.24477499956265
1371 1664.62 276.90560000017285
1372 1663.33 278.1510999999009
1373 1661.82 278.8776000002399
1374 1660.455 277.4379750001244
1375 1659.125 277.9993750001304
1376 1657.84 275.66440000012517
1377 1656.49 278.6398999998346
1378 1655.105 279.85397499985993
1379 1653.76 286.5624000001699
1380 1652.43 288.25509999971837
1381 1651.11 287.29790000012144
1382 1649.77 285.9770999997854
1383 1648.485 285.279775000643
1384 1647.175 284.83437500009313
1385 1645.84 286.4244000003673
1386 1644.68 284.63759999955073
1387 1643.25 285.8275000001304
1388 1642.015 287.4447749997489
1389 1640.755 289.3949750000611
1390 1639.465 290.1587750003673
1391 1637.925 291.8893749997951
1392 1636.67 291.9610999994911
1393 1635.24 290.7923999996856
1394 1633.87 285.76310000009835
1395 1632.47 287.92909999983385
1396 1630.935 288.2807749998756
1397 1629.48 288.1795999999158
1398 1628.145 290.7039750004187
1399 1626.685 293.26577500021085
1400 1625.185 298.650775000453
1401 1623.77 304.7571000000462
1402 1622.48 306.94959999993443
1403 1621.08 309.5436000004411
1404 1619.925 310.05937500018626
1405 1618.495 312.09997500060126
1406 1617.1 312.6100000003353
1407 1615.78 314.9716000002809
1408 1614.315 321.1257749996148
1409 1612.81 321.7139000003226
1410 1611.395 319.4989750003442
1411 1610.095 318.8159750001505
1412 1608.765 319.24977499991655
1413 1607.3 318.31999999983236
1414 1605.97 319.7491000001319
1415 1604.645 324.2589750001207
1416 1603.235 323.7997750006616
1417 1601.93 322.15509999962524
1418 1600.59 323.41190000018105
1419 1599.265 324.6447749999352
1420 1597.885 323.07177500007674
1421 1596.465 323.1987749999389
1422 1595.26 323.1223999997601
1423 1593.785 322.4287749999203
1424 1592.38 320.9155999994837
1425 1590.805 319.5469749998301
1426 1589.445 322.3269750000909
1427 1588.01 323.76989999972284
1428 1586.67 324.2510999995284
1429 1585.18 322.26759999990463
1430 1583.84 323.154399999883
1431 1582.505 323.2899750000797
1432 1580.935 326.330775000155
1433 1579.555 327.03697500005364
1434 1578.185 329.8207749999128
1435 1576.785 328.94877499947324
1436 1575.41 333.54189999960363
1437 1574.055 334.3719750000164
1438 1572.67 336.8010999998078
1439 1571.345 338.7959749996662
1440 1570.075 337.9693749998696
1441 1568.62 344.62560000037774
1442 1567.27 342.6371000004001
1443 1565.88 344.2955999998376
1444 1564.575 343.85437500011176
1445 1563.26 346.87240000022575
1446 1561.995 347.51497500017285
1447 1560.72 348.91159999975935
1448 1559.355 348.6589749995619
1449 1558.035 352.15377499954775
1450 1556.71 357.435899999924
1451 1555.18 357.3275999999605
1452 1553.78 353.20160000026226
1453 1552.235 349.9797750003636
1454 1550.91 350.75190000003204
1455 1549.41 349.9819000000134
1456 1548.045 349.0729749999009
1457 1546.745 352.79997500032187
1458 1545.35 356.1775000002235
1459 1543.92 356.9435999998823
1460 1542.45 360.88750000018626
1461 1540.915 361.3677749997005
1462 1539.615 361.0667750001885
1463 1538.055 366.2619749996811
1464 1536.565 372.66577499965206
1465 1535.14 376.15039999969304
1466 1533.69 382.0238999999128
1467 1532.335 389.732774999924
1468 1530.835 393.7577749998309
1469 1529.35 394.4375
1470 1527.93 397.11510000005364
1471 1526.565 407.1457750000991
1472 1525.155 410.9709750004113
1473 1523.73 412.40709999995306
1474 1522.3 409.9799999999814
1475 1520.825 405.2643749997951
1476 1519.435 406.8857750003226
1477 1518.045 410.23297499958426
1478 1516.815 411.00077500008047
1479 1515.35 412.91750000044703
1480 1514 417.6099999998696
1481 1512.69 421.3939000000246
1482 1511.33 421.8611000003293
1483 1509.99 425.3098999997601
1484 1508.675 425.53937500016764
1485 1507.335 427.3327749995515
1486 1505.885 425.85177499987185
1487 1504.495 420.7899750005454
1488 1503.005 422.3149749999866
1489 1501.66 418.42439999990165
1490 1499.91 424.5518999998458
1491 1498.555 425.3369749994017
1492 1496.99 440.9299000003375
1493 1495.58 438.93360000057146
1494 1494.035 442.1737749995664
1495 1492.655 439.0059750000946
1496 1491.12 445.3856000006199
1497 1489.74 442.752400000114
1498 1488.33 445.6510999999009
1499 1486.96 449.11840000003576
1500 1485.61 449.7379000005312
1501 1484.175 449.3443749998696
1502 1482.63 452.6130999997258
1503 1481.2 451.9199999999255
1504 1479.835 458.8277750001289
1505 1478.455 463.1579750003293
1506 1477.11 462.95790000027046
1507 1475.695 460.85197499999776
1508 1474.245 460.5449750004336
1509 1472.865 461.8367750002071
1510 1471.455 476.2779750004411
1511 1470.01 469.73989999992773
1512 1468.665 474.7827750002034
1513 1467.35 476.64749999996275
1514 1465.83 485.42109999991953
1515 1464.4 487.1999999997206
1516 1462.975 490.44437499996275
1517 1461.535 490.51877499977127
1518 1460.07 489.58510000025854
1519 1458.75 487.6775000002235
1520 1457.295 491.37797500006855
1521 1455.82 478.92760000005364
1522 1454.3 477.5600000000559
1523 1452.825 478.1043749996461
1524 1451.285 487.9937749998644
1525 1449.735 490.73477500025183
1526 1448.045 496.9829750000499
1527 1446.68 501.44759999983944
1528 1445.12 505.5356000002939
1529 1443.675 504.69937500031665
1530 1442.1 506.2400000002235
1531 1440.62 509.86560000036843
1532 1439.055 512.1919749998488
1533 1437.495 513.2899750003126
1534 1435.965 517.2037750002928
1535 1434.675 510.4293750000652
1536 1433.29 513.2458999999799
1537 1431.855 511.9039749999065
1538 1430.35 510.61750000016764
1539 1428.92 508.85359999979846
1540 1427.45 504.92749999975786
1541 1425.895 506.1139750001021
1542 1424.575 512.4943750000093
1543 1423.23 519.2970999998506
1544 1421.87 526.5731000003871
1545 1420.5 524.4799999999814
1546 1419.065 523.4407749997918
1547 1417.805 520.0069749997929
1548 1416.445 513.426975000184
1549 1415.1 515.7100000001956
1550 1413.495 527.0999750003684
1551 1412.055 533.2219749996439
1552 1410.58 537.7636000001803
1553 1409.03 547.3191000001971
1554 1407.695 556.1819750003051
1555 1406.055 562.1419749998022
1556 1404.39 565.0078999998514
1557 1402.87 564.9631000002846
1558 1401.4 568.3599999998696
1559 1399.915 565.2377750002779
1560 1398.675 573.1193750002421
1561 1397.21 579.5659000000451
1562 1395.88 572.4855999995489
1563 1394.57 568.1951000001281
1564 1392.99 562.1499000000767
1565 1391.405 564.170974999899
1566 1390.085 569.2077749997843
1567 1388.475 558.2193750001024
1568 1387.04 559.2084000001196
1569 1385.585 553.2427749997005
1570 1384.225 550.2743750002701
1571 1382.72 544.341599999927
1572 1381.25 549.7075000000186
1573 1379.645 560.0689750001766
1574 1378.015 574.0147749998141
1575 1376.555 579.8869749996811
1576 1374.99 584.999899999937
1577 1373.535 591.1187749996316
1578 1371.825 595.5843749998603
1579 1370.29 606.1659000001382
1580 1368.73 614.1970999999903
1581 1367.4 608.0299999997951
1582 1365.875 604.109375
1583 1364.465 605.82877500006
1584 1362.96 622.248399999924
1585 1361.575 622.824374999851
1586 1360.215 618.488775000209
1587 1358.785 621.5487749997992
1588 1357.325 626.8593749997672
1589 1355.76 628.1424000000115
1590 1354.365 632.5417750000488
1591 1352.94 629.1063999999315
1592 1351.515 632.1297749998048
1593 1350.08 631.0836000002455
1594 1348.645 633.5989750002045
1595 1347.29 633.4059000001289
1596 1345.975 629.5443750002887
1597 1344.425 625.2843750000466
1598 1342.905 621.3559750001878
1599 1341.425 619.5243750000373
1600 1339.98 618.7395999997389
