# Supplementary material for: Large-deviations of disease spreading dynamics with vaccination
Source: PLoS One. 2023 Jul 10;18(7):e0287932. doi: 10.1371/journal.pone.0287932 (PMC10332629; doi:10.1371/journal.pone.0287932)
Supplement: S1 Data — (GZ) [file pone.0287932.s002.gz › DATA/data_supporting_information/fig2/4525.rate]

#sir_rate pdf-to-rate-opt --n 4525 --index-left 0 --index-right 0 --index-log 1 -l 4525.out 
#left right val
0.0011049723756906078 0.0011049723756906078 0.0019407608704717656
0.0013259668508287293 0.0013259668508287293 0.001831013538664182
0.0015469613259668509 0.0015469613259668509 0.0017349587703249688
0.0017679558011049726 0.0017679558011049726 0.0016114693396579788
0.001988950276243094 0.001988950276243094 0.001534982955855088
0.0022099447513812156 0.0022099447513812156 0.0014349869979049524
0.002430939226519337 0.002430939226519337 0.0013259548039656604
0.0026519337016574587 0.0026519337016574587 0.0012596873206059323
0.00287292817679558 0.00287292817679558 0.0011924217209775394
0.003093922651933702 0.003093922651933702 0.0011501432906489576
0.0033149171270718232 0.0033149171270718232 0.0010838280990663587
0.003535911602209945 0.003535911602209945 0.0010441505479306672
0.0037569060773480663 0.0037569060773480663 0.0009924667882913155
0.003977900552486188 0.003977900552486188 0.0009315711004125911
0.004198895027624309 0.004198895027624309 0.000908001061446613
0.004419889502762431 0.004419889502762431 0.0008683267135260973
0.004640883977900552 0.004640883977900552 0.000833158668606025
0.004861878453038674 0.004861878453038674 0.0007923678922025859
0.005082872928176796 0.005082872928176796 0.0007593556156456883
0.005303867403314917 0.005303867403314917 0.000720708436864703
0.005524861878453039 0.005524861878453039 0.00069139333168321
0.00574585635359116 0.00574585635359116 0.0006643970706321722
0.005966850828729282 0.005966850828729282 0.0006349540819704349
0.0061878453038674034 0.0061878453038674034 0.0006177072497960871
0.006408839779005525 0.006408839779005525 0.0005873774878136366
0.0066298342541436465 0.0066298342541436465 0.0005703449930572208
0.0068508287292817684 0.0068508287292817684 0.000547429720395151
0.0070718232044198895 0.0070718232044198895 0.0005338229175487408
0.0072928176795580115 0.0072928176795580115 0.0005106378238214121
0.0075138121546961326 0.0075138121546961326 0.0004953607461330639
0.0077348066298342545 0.0077348066298342545 0.00047671545452733965
0.007955801104972375 0.007955801104972375 0.00046350607115536765
0.008176795580110497 0.008176795580110497 0.00044466889410908034
0.008397790055248619 0.008397790055248619 0.000437625332203651
0.00861878453038674 0.00861878453038674 0.00042628091758978114
0.008839779005524863 0.008839779005524863 0.0004146491486857108
0.009060773480662985 0.009060773480662985 0.00040420490493114024
0.009281767955801105 0.009281767955801105 0.0003910955249387675
0.009502762430939227 0.009502762430939227 0.0003795539237304612
0.009723756906077349 0.009723756906077349 0.00036947720204906183
0.00994475138121547 0.00994475138121547 0.0003626144008913146
0.01016574585635359 0.01016574585635359 0.00035413847794238195
0.010386740331491713 0.010386740331491713 0.00033978564541733904
0.010607734806629835 0.010607734806629835 0.0003315938790138924
0.010828729281767957 0.010828729281767957 0.00032794958080351326
0.011049723756906077 0.011049723756906077 0.0003175115439748225
0.011270718232044199 0.011270718232044199 0.00031019982192239293
0.01149171270718232 0.01149171270718232 0.000305296365411358
0.011712707182320443 0.011712707182320443 0.0002991366339087385
0.011933701657458565 0.011933701657458565 0.00029522849604364103
0.012154696132596685 0.012154696132596685 0.0002905969115092935
0.012375690607734807 0.012375690607734807 0.00028106664302899145
0.012596685082872929 0.012596685082872929 0.0002736401640056649
0.01281767955801105 0.01281767955801105 0.0002713281924523506
0.013038674033149171 0.013038674033149171 0.00026881321481466596
0.013259668508287293 0.013259668508287293 0.0002639151046424655
0.013480662983425415 0.013480662983425415 0.000258775791060485
0.013701657458563537 0.013701657458563537 0.0002585925017503139
0.013922651933701657 0.013922651933701657 0.00025343185391791645
0.014143646408839779 0.014143646408839779 0.00025197090879873366
0.014364640883977901 0.014364640883977901 0.00024714813410658487
0.014585635359116023 0.014585635359116023 0.00023902130683186787
0.014806629834254143 0.014806629834254143 0.0002399900129760743
0.015027624309392265 0.015027624309392265 0.0002410881916168309
0.015248618784530387 0.015248618784530387 0.00023855147976316988
0.015469613259668509 0.015469613259668509 0.0002337232366524257
0.01569060773480663 0.01569060773480663 0.00023084975021253178
0.01591160220994475 0.01591160220994475 0.0002272467653727597
0.01613259668508287 0.01613259668508287 0.0002264133391062286
0.016353591160220993 0.016353591160220993 0.00022521275822853782
0.016574585635359115 0.016574585635359115 0.0002232605540185748
0.016795580110497237 0.016795580110497237 0.0002221075620169679
0.01701657458563536 0.01701657458563536 0.0002180990471941866
0.017237569060773478 0.017237569060773478 0.0002193029397802715
0.0174585635359116 0.0174585635359116 0.00021741164004260497
0.01767955801104972 0.01767955801104972 0.00020981388508471889
0.017900552486187844 0.017900552486187844 0.00021476944783801216
0.018121546961325966 0.018121546961325966 0.0002142759455923821
0.018342541436464087 0.018342541436464087 0.00021444814271090606
0.01856353591160221 0.01856353591160221 0.00021346250342234313
0.01878453038674033 0.01878453038674033 0.00020864824147727185
0.019005524861878453 0.019005524861878453 0.0002086221290866039
0.019226519337016572 0.019226519337016572 0.0002101896767997136
0.019447513812154694 0.019447513812154694 0.0002100383904629995
0.019668508287292816 0.019668508287292816 0.00020956065854086967
0.019889502762430938 0.019889502762430938 0.0002066159363014611
0.02011049723756906 0.02011049723756906 0.00021013208865529125
0.02033149171270718 0.02033149171270718 0.00020708893504453528
0.020552486187845304 0.020552486187845304 0.00020678449573164424
0.020773480662983426 0.020773480662983426 0.00020861395442400087
0.020994475138121544 0.020994475138121544 0.0002064567412290822
0.021215469613259666 0.021215469613259666 0.0002054869090902742
0.021436464088397788 0.021436464088397788 0.00020423596282585787
0.02165745856353591 0.02165745856353591 0.00020533825061473676
0.021878453038674032 0.021878453038674032 0.00020364110050566066
0.022099447513812154 0.022099447513812154 0.00020341289611517055
0.022320441988950276 0.022320441988950276 0.00020422473089650318
0.022541436464088398 0.022541436464088398 0.00020535059726084923
0.02276243093922652 0.02276243093922652 0.00020713229018040345
0.022983425414364638 0.022983425414364638 0.00020261554565605678
0.02320441988950276 0.02320441988950276 0.00020409597029495533
0.023425414364640882 0.023425414364640882 0.00020726513190276775
0.023646408839779004 0.023646408839779004 0.00020541098636956084
0.023867403314917126 0.023867403314917126 0.0002088219042385715
0.024088397790055248 0.024088397790055248 0.0002060717542590321
0.02430939226519337 0.02430939226519337 0.00020602793776431521
0.024530386740331492 0.024530386740331492 0.00021290871896697524
0.02475138121546961 0.02475138121546961 0.00020943436249738024
0.024972375690607732 0.024972375690607732 0.0002066430247097119
0.025193370165745854 0.025193370165745854 0.0002090758246032998
0.025414364640883976 0.025414364640883976 0.00020920134199494412
0.025635359116022098 0.025635359116022098 0.00020780519993277108
0.02585635359116022 0.02585635359116022 0.00021021710572123522
0.026077348066298342 0.026077348066298342 0.00020835078501503203
0.026298342541436464 0.026298342541436464 0.00021271728400068488
0.026519337016574586 0.026519337016574586 0.0002124407685066579
0.026740331491712704 0.026740331491712704 0.00021133484765759581
0.026961325966850826 0.026961325966850826 0.0002144996517037837
0.02718232044198895 0.02718232044198895 0.00021010441428915622
0.02740331491712707 0.02740331491712707 0.00021219857641778238
0.027624309392265192 0.027624309392265192 0.00021310260587181084
0.027845303867403314 0.027845303867403314 0.00021479967622618865
0.028066298342541436 0.028066298342541436 0.000216356393182265
0.028287292817679558 0.028287292817679558 0.00021501117535907048
0.028508287292817677 0.028508287292817677 0.00021693880639242851
0.0287292817679558 0.0287292817679558 0.00021901885552896467
0.02895027624309392 0.02895027624309392 0.00022000076229065872
0.029171270718232042 0.029171270718232042 0.0002180083745073208
0.029392265193370164 0.029392265193370164 0.0002209505892044594
0.029613259668508286 0.029613259668508286 0.00021996797695540262
0.02983425414364641 0.02983425414364641 0.0002178146261543727
0.03005524861878453 0.03005524861878453 0.0002227097532771834
0.030276243093922652 0.030276243093922652 0.000219430086930841
0.03049723756906077 0.03049723756906077 0.00022240280881923242
0.030718232044198893 0.030718232044198893 0.00022241312173714134
0.030939226519337015 0.030939226519337015 0.00022568030864369342
0.031160220994475137 0.031160220994475137 0.00022533859752988167
0.03138121546961326 0.03138121546961326 0.0002249903369725144
0.03160220994475138 0.03160220994475138 0.00022480828625118696
0.031823204419889506 0.031823204419889506 0.00023075501414725788
0.032044198895027624 0.032044198895027624 0.00022781901363566127
0.03226519337016574 0.03226519337016574 0.00022887159842630605
0.03248618784530387 0.03248618784530387 0.00022966026641693993
0.03270718232044199 0.03270718232044199 0.00023167952518265915
0.03292817679558011 0.03292817679558011 0.0002305669240461577
0.03314917127071823 0.03314917127071823 0.00022943084512599873
0.03337016574585635 0.03337016574585635 0.00022991882474015103
0.033591160220994475 0.033591160220994475 0.00023462204464329642
0.03381215469613259 0.03381215469613259 0.00023897403919106213
0.03403314917127072 0.03403314917127072 0.00023854581771308805
0.03425414364640884 0.03425414364640884 0.00023560154794761344
0.03447513812154696 0.03447513812154696 0.0002392341768053275
0.03469613259668508 0.03469613259668508 0.00023904948543346114
0.034917127071823206 0.034917127071823206 0.00023879437093165276
0.035138121546961325 0.035138121546961325 0.00024012332247811687
0.03535911602209944 0.03535911602209944 0.00024053373017184654
0.03558011049723757 0.03558011049723757 0.00024012775580043957
0.03580110497237569 0.03580110497237569 0.000242840076355319
0.03602209944751381 0.03602209944751381 0.0002408807130467221
0.03624309392265193 0.03624309392265193 0.0002448127749613556
0.036464088397790057 0.036464088397790057 0.00024379081445743923
0.036685082872928175 0.036685082872928175 0.00024320145524706072
0.0369060773480663 0.0369060773480663 0.0002444094518949342
0.03712707182320442 0.03712707182320442 0.00024400966299982139
0.03734806629834254 0.03734806629834254 0.00024388442295746976
0.03756906077348066 0.03756906077348066 0.0002488018839876239
0.03779005524861878 0.03779005524861878 0.0002486004788463704
0.03801104972375691 0.03801104972375691 0.0002484015300831113
0.038232044198895025 0.038232044198895025 0.0002511629556656794
0.03845303867403315 0.03845303867403315 0.0002526278356189447
0.03867403314917127 0.03867403314917127 0.0002492426870932469
0.03889502762430939 0.03889502762430939 0.00025339856818500583
0.03911602209944751 0.03911602209944751 0.0002520054287081128
0.03933701657458563 0.03933701657458563 0.0002535918153209046
0.03955801104972376 0.03955801104972376 0.0002557067300434813
0.039779005524861875 0.039779005524861875 0.00025573311618826334
0.04 0.04 0.00025639327573308626
0.04022099447513812 0.04022099447513812 0.0002577460703507339
0.040441988950276245 0.040441988950276245 0.00025930708607656776
0.04066298342541436 0.04066298342541436 0.0002592347560824214
0.04088397790055248 0.04088397790055248 0.0002587379013211009
0.04110497237569061 0.04110497237569061 0.00025931213089731793
0.041325966850828726 0.041325966850828726 0.0002591191599119333
0.04154696132596685 0.04154696132596685 0.00025789289794653095
0.04176795580110497 0.04176795580110497 0.000264906092435208
0.041988950276243095 0.041988950276243095 0.00026512663039266913
0.04220994475138121 0.04220994475138121 0.000266844817946003
0.04243093922651934 0.04243093922651934 0.0002668923105775598
0.04265193370165746 0.04265193370165746 0.00026565877110981624
0.042872928176795576 0.042872928176795576 0.00027017047801915824
0.0430939226519337 0.0430939226519337 0.0002692031307161741
0.04331491712707182 0.04331491712707182 0.00027004093162064715
0.043535911602209945 0.043535911602209945 0.00026941844504860344
0.043756906077348064 0.043756906077348064 0.00027197266369391384
0.04397790055248619 0.04397790055248619 0.0002754276551702425
0.04419889502762431 0.04419889502762431 0.0002771194671720351
0.04441988950276243 0.04441988950276243 0.00027321962632316597
0.04464088397790055 0.04464088397790055 0.0002785071307251529
0.04486187845303867 0.04486187845303867 0.00027683800332219566
0.045082872928176795 0.045082872928176795 0.00027986367373667944
0.045303867403314914 0.045303867403314914 0.0002786478538390908
0.04552486187845304 0.04552486187845304 0.0002797324546695432
0.04574585635359116 0.04574585635359116 0.0002795265174654211
0.04596685082872928 0.04596685082872928 0.00027701768861013794
0.0461878453038674 0.0461878453038674 0.00027810414202908656
0.04640883977900552 0.04640883977900552 0.0002773737944589639
0.046629834254143646 0.046629834254143646 0.0002826055546734953
0.046850828729281764 0.046850828729281764 0.00028064405513771615
0.04707182320441989 0.04707182320441989 0.0002822407030974521
0.04729281767955801 0.04729281767955801 0.000286769690201762
0.04751381215469613 0.04751381215469613 0.00028565694354342624
0.04773480662983425 0.04773480662983425 0.0002888979542098035
0.04795580110497238 0.04795580110497238 0.00028651782327618325
0.048176795580110496 0.048176795580110496 0.00028769684129357733
0.048397790055248614 0.048397790055248614 0.0002886572944408284
0.04861878453038674 0.04861878453038674 0.0002883955958340921
0.04883977900552486 0.04883977900552486 0.00029262943406515614
0.049060773480662984 0.049060773480662984 0.0002943899573890312
0.0492817679558011 0.0492817679558011 0.00029123611130623533
0.04950276243093923 0.04950276243093923 0.00029083172450024297
0.049723756906077346 0.049723756906077346 0.00029239476046157145
0.04994475138121547 0.04994475138121547 0.00029622270778426106
0.05016574585635359 0.05016574585635359 0.00029754871524088607
0.05038674033149171 0.05038674033149171 0.0002971341368213173
0.050607734806629834 0.050607734806629834 0.0002979661531959691
0.05082872928176795 0.05082872928176795 0.0002981462824797354
0.05104972375690608 0.05104972375690608 0.0002987766112876889
0.051270718232044196 0.051270718232044196 0.00030044323378034367
0.05149171270718232 0.05149171270718232 0.0003016228892356456
0.05171270718232044 0.05171270718232044 0.00030036910109308305
0.051933701657458566 0.051933701657458566 0.0003036682109931239
0.052154696132596684 0.052154696132596684 0.0003028174325597889
0.0523756906077348 0.0523756906077348 0.00030386100847333477
0.05259668508287293 0.05259668508287293 0.00030632724812847134
0.052817679558011046 0.052817679558011046 0.00030665981447974296
0.05303867403314917 0.05303867403314917 0.0003039176530517725
0.05325966850828729 0.05325966850828729 0.00030767376489515053
0.053480662983425416 0.053480662983425416 0.00030788675860116057
0.053701657458563534 0.053701657458563534 0.0003069124580999679
0.05392265193370165 0.05392265193370165 0.00030670049547482575
0.05414364640883978 0.05414364640883978 0.0003067599321746374
0.0543646408839779 0.0543646408839779 0.00030816275084241104
0.05458563535911602 0.05458563535911602 0.0003091286315439206
0.05480662983425414 0.05480662983425414 0.00030970877170613347
0.055027624309392266 0.055027624309392266 0.00031029557207841446
0.055248618784530384 0.055248618784530384 0.0003130550029696179
0.05546961325966851 0.05546961325966851 0.0003140577297064281
0.05569060773480663 0.05569060773480663 0.00031668151446933473
0.05591160220994475 0.05591160220994475 0.0003145097061175367
0.05613259668508287 0.05613259668508287 0.00031570826936080807
0.05635359116022099 0.05635359116022099 0.00031574776851389826
0.056574585635359116 0.056574585635359116 0.00031411687854377145
0.056795580110497235 0.056795580110497235 0.00031463265326365445
0.05701657458563536 0.05701657458563536 0.00031824826104213407
0.05723756906077348 0.05723756906077348 0.0003179415063621304
0.057458563535911604 0.057458563535911604 0.0003209985178039048
0.05767955801104972 0.05767955801104972 0.0003233968972693775
0.05790055248618784 0.05790055248618784 0.0003192476929333992
0.058121546961325966 0.058121546961325966 0.0003239619269224647
0.058342541436464085 0.058342541436464085 0.0003235132038277461
0.05856353591160221 0.05856353591160221 0.00032135961203508896
0.05878453038674033 0.05878453038674033 0.0003206023133869157
0.059005524861878454 0.059005524861878454 0.00032373163294110747
0.05922651933701657 0.05922651933701657 0.000324815819841694
0.0594475138121547 0.0594475138121547 0.0003245452118024454
0.05966850828729282 0.05966850828729282 0.00033031331082777286
0.059889502762430935 0.059889502762430935 0.00033033029629758054
0.06011049723756906 0.06011049723756906 0.00033009106753673567
0.06033149171270718 0.06033149171270718 0.00032742822131432694
0.060552486187845304 0.060552486187845304 0.0003304281656490117
0.06077348066298342 0.06077348066298342 0.000327361189326754
0.06099447513812155 0.06099447513812155 0.00033251442027314794
0.06121546961325967 0.06121546961325967 0.00033092551172082655
0.06143646408839779 0.06143646408839779 0.00032933169250253994
0.06165745856353591 0.06165745856353591 0.00033191337009541333
0.06187845303867403 0.06187845303867403 0.0003321933886523243
0.062099447513812155 0.062099447513812155 0.0003337483586013902
0.06232044198895027 0.06232044198895027 0.0003347746809621011
0.0625414364640884 0.0625414364640884 0.00033627112486143366
0.06276243093922652 0.06276243093922652 0.00034007651935096195
0.06298342541436465 0.06298342541436465 0.0003368331149139306
0.06320441988950276 0.06320441988950276 0.00033927706145802847
0.06342541436464089 0.06342541436464089 0.0003399453138071954
0.06364640883977901 0.06364640883977901 0.0003390967213284269
0.06386740331491714 0.06386740331491714 0.00033685068259094175
0.06408839779005525 0.06408839779005525 0.00033943442923647384
0.06430939226519337 0.06430939226519337 0.00033958969652003826
0.0645303867403315 0.0645303867403315 0.00034062250046668226
0.06475138121546962 0.06475138121546962 0.00034144262504091124
0.06497237569060774 0.06497237569060774 0.00034452991523599045
0.06519337016574586 0.06519337016574586 0.00034420297302535283
0.06541436464088399 0.06541436464088399 0.0003413321616849431
0.0656353591160221 0.0656353591160221 0.00034486446289259417
0.06585635359116022 0.06585635359116022 0.00034541090389498305
0.06607734806629835 0.06607734806629835 0.00034807922257997013
0.06629834254143648 0.06629834254143648 0.0003465713696649304
0.06651933701657459 0.06651933701657459 0.00034603485457606936
0.06674033149171271 0.06674033149171271 0.00034860181715966326
0.06696132596685084 0.06696132596685084 0.00034876018199731516
0.06718232044198895 0.06718232044198895 0.0003462112652988931
0.06740331491712707 0.06740331491712707 0.000346679239353662
0.0676243093922652 0.0676243093922652 0.00034903199915010296
0.06784530386740333 0.06784530386740333 0.0003488199757679116
0.06806629834254144 0.06806629834254144 0.00035183067662815235
0.06828729281767956 0.06828729281767956 0.0003480764866239337
0.06850828729281769 0.06850828729281769 0.0003494311520135384
0.06872928176795581 0.06872928176795581 0.00035021413236460566
0.06895027624309392 0.06895027624309392 0.0003500598186718274
0.06917127071823205 0.06917127071823205 0.00035180537929281255
0.06939226519337018 0.06939226519337018 0.0003548496098942646
0.06961325966850829 0.06961325966850829 0.00035416994606634656
0.06983425414364641 0.06983425414364641 0.00035255193887460213
0.07005524861878454 0.07005524861878454 0.00035426738510823053
0.07027624309392266 0.07027624309392266 0.0003525579923200354
0.07049723756906077 0.07049723756906077 0.0003537754558952694
0.0707182320441989 0.0707182320441989 0.00035264324491478174
0.07093922651933703 0.07093922651933703 0.0003571803404921342
0.07116022099447514 0.07116022099447514 0.0003558497131985871
0.07138121546961326 0.07138121546961326 0.0003549849227792502
0.07160220994475139 0.07160220994475139 0.0003586560553419849
0.07182320441988951 0.07182320441988951 0.0003585989589221509
0.07204419889502763 0.07204419889502763 0.0003595635467577204
0.07226519337016575 0.07226519337016575 0.0003581175928357027
0.07248618784530388 0.07248618784530388 0.00035778743623987895
0.072707182320442 0.072707182320442 0.0003589099359793705
0.07292817679558011 0.07292817679558011 0.0003586655771471617
0.07314917127071824 0.07314917127071824 0.00035902635202506093
0.07337016574585636 0.07337016574585636 0.0003619328775420935
0.07359116022099448 0.07359116022099448 0.00036052871939416364
0.0738121546961326 0.0738121546961326 0.0003639139626126062
0.07403314917127073 0.07403314917127073 0.00036280308336511215
0.07425414364640885 0.07425414364640885 0.0003640017304283538
0.07447513812154696 0.07447513812154696 0.00036326063488437095
0.07469613259668509 0.07469613259668509 0.0003640520129747498
0.07491712707182321 0.07491712707182321 0.000364271323215679
0.07513812154696133 0.07513812154696133 0.00036610901214138847
0.07535911602209945 0.07535911602209945 0.00036790244497863475
0.07558011049723758 0.07558011049723758 0.0003653823014293359
0.0758011049723757 0.0758011049723757 0.0003686772454942209
0.07602209944751381 0.07602209944751381 0.00036962272372379124
0.07624309392265194 0.07624309392265194 0.0003654778319725068
0.07646408839779006 0.07646408839779006 0.00036796256383318896
0.07668508287292818 0.07668508287292818 0.00037216047227722575
0.0769060773480663 0.0769060773480663 0.00036862020163459547
0.07712707182320443 0.07712707182320443 0.00036789606208731423
0.07734806629834255 0.07734806629834255 0.0003697489400666147
0.07756906077348066 0.07756906077348066 0.0003701296492170115
0.07779005524861879 0.07779005524861879 0.0003721991597013928
0.07801104972375691 0.07801104972375691 0.0003716863648328069
0.07823204419889504 0.07823204419889504 0.00037187456217917405
0.07845303867403315 0.07845303867403315 0.00037262577687675457
0.07867403314917128 0.07867403314917128 0.00036999618389874973
0.0788950276243094 0.0788950276243094 0.0003745003299830442
0.07911602209944751 0.07911602209944751 0.00037284202437676847
0.07933701657458564 0.07933701657458564 0.00037228801504102834
0.07955801104972376 0.07955801104972376 0.0003736889078250811
0.07977900552486189 0.07977900552486189 0.00037684659124277025
0.08 0.08 0.00037614120434015653
0.08022099447513813 0.08022099447513813 0.0003753359131495263
0.08044198895027625 0.08044198895027625 0.0003758651339011967
0.08066298342541436 0.08066298342541436 0.0003761610798559602
0.08088397790055249 0.08088397790055249 0.00037890353848763864
0.08110497237569061 0.08110497237569061 0.0003746689421151697
0.08132596685082874 0.08132596685082874 0.0003750520957189483
0.08154696132596685 0.08154696132596685 0.00037861837808967486
0.08176795580110498 0.08176795580110498 0.0003768206420912378
0.0819889502762431 0.0819889502762431 0.00037926441098216375
0.08220994475138121 0.08220994475138121 0.00037871905161899187
0.08243093922651934 0.08243093922651934 0.0003762948663987399
0.08265193370165747 0.08265193370165747 0.00038039123459518453
0.08287292817679559 0.08287292817679559 0.0003803953627260304
0.0830939226519337 0.0830939226519337 0.0003764237686285504
0.08331491712707183 0.08331491712707183 0.00037843600864852575
0.08353591160220995 0.08353591160220995 0.0003796541349853871
0.08375690607734808 0.08375690607734808 0.0003809661753526442
0.08397790055248619 0.08397790055248619 0.0003820344220414872
0.08419889502762432 0.08419889502762432 0.00038128120835343826
0.08441988950276244 0.08441988950276244 0.0003838771182214369
0.08464088397790055 0.08464088397790055 0.0003818206463435743
0.08486187845303868 0.08486187845303868 0.0003817294068068521
0.0850828729281768 0.0850828729281768 0.00038700232645417793
0.08530386740331493 0.08530386740331493 0.00038306392758686154
0.08552486187845304 0.08552486187845304 0.0003845647061281355
0.08574585635359117 0.08574585635359117 0.00038431644185314966
0.08596685082872929 0.08596685082872929 0.0003833083331054839
0.0861878453038674 0.0861878453038674 0.00038431128369755506
0.08640883977900553 0.08640883977900553 0.00038750003337869763
0.08662983425414365 0.08662983425414365 0.0003847852165993089
0.08685082872928178 0.08685082872928178 0.0003842058048036465
0.08707182320441989 0.08707182320441989 0.0003849292839619818
0.08729281767955802 0.08729281767955802 0.00038807001619717415
0.08751381215469614 0.08751381215469614 0.00038692213397620724
0.08773480662983427 0.08773480662983427 0.00038803371268847744
0.08795580110497238 0.08795580110497238 0.00038684906158513866
0.0881767955801105 0.0881767955801105 0.000388263044338413
0.08839779005524863 0.08839779005524863 0.0003898558247342747
0.08861878453038674 0.08861878453038674 0.00038866487141367423
0.08883977900552487 0.08883977900552487 0.0003883579068553275
0.08906077348066299 0.08906077348066299 0.0003877356252425969
0.08928176795580112 0.08928176795580112 0.0003896354297416547
0.08950276243093923 0.08950276243093923 0.00039020433978639125
0.08972375690607735 0.08972375690607735 0.0003908950612035915
0.08994475138121548 0.08994475138121548 0.0003913490689723049
0.09016574585635359 0.09016574585635359 0.00039096107657385294
0.09038674033149172 0.09038674033149172 0.00038783703086461656
0.09060773480662984 0.09060773480662984 0.0003900344336520256
0.09082872928176797 0.09082872928176797 0.0003901430102992588
0.09104972375690608 0.09104972375690608 0.0003909578346921974
0.0912707182320442 0.0912707182320442 0.00039160721617035926
0.09149171270718233 0.09149171270718233 0.00038826769439968806
0.09171270718232044 0.09171270718232044 0.00039334181830498374
0.09193370165745857 0.09193370165745857 0.0003915286883372619
0.09215469613259669 0.09215469613259669 0.0003945130006629155
0.09237569060773482 0.09237569060773482 0.0003922559565685757
0.09259668508287293 0.09259668508287293 0.0003912995815520789
0.09281767955801105 0.09281767955801105 0.0003927096074900387
0.09303867403314918 0.09303867403314918 0.0003938203357238326
0.0932596685082873 0.0932596685082873 0.00039276054897344827
0.09348066298342542 0.09348066298342542 0.00039428000401734093
0.09370165745856354 0.09370165745856354 0.00039486957329222554
0.09392265193370167 0.09392265193370167 0.00039234909253477195
0.09414364640883978 0.09414364640883978 0.0003964929311615937
0.0943646408839779 0.0943646408839779 0.00039418624425531577
0.09458563535911603 0.09458563535911603 0.00039413510255622035
0.09480662983425416 0.09480662983425416 0.0003928591819219358
0.09502762430939227 0.09502762430939227 0.00039467891995557816
0.09524861878453039 0.09524861878453039 0.0003946280663253616
0.09546961325966852 0.09546961325966852 0.0003985246555393241
0.09569060773480663 0.09569060773480663 0.00039582048451411927
0.09591160220994475 0.09591160220994475 0.000396008801827662
0.09613259668508288 0.09613259668508288 0.00039736197462818
0.096353591160221 0.096353591160221 0.0003971314286909015
0.09657458563535912 0.09657458563535912 0.0003968251988522497
0.09679558011049724 0.09679558011049724 0.0003987951605939967
0.09701657458563537 0.09701657458563537 0.0003983300552029762
0.0972375690607735 0.0972375690607735 0.00039713217506516285
0.0974585635359116 0.0974585635359116 0.00039670806829740745
0.09767955801104973 0.09767955801104973 0.000398624201248277
0.09790055248618786 0.09790055248618786 0.00039672265783214164
0.09812154696132597 0.09812154696132597 0.00039705618281008745
0.09834254143646409 0.09834254143646409 0.0003979022402015222
0.09856353591160222 0.09856353591160222 0.0003990068915621564
0.09878453038674034 0.09878453038674034 0.0004018524672483798
0.09900552486187846 0.09900552486187846 0.0003996124115621914
0.09922651933701658 0.09922651933701658 0.00039989215358422937
0.0994475138121547 0.0994475138121547 0.00040193706302633426
0.09966850828729282 0.09966850828729282 0.0003980805990166513
0.09988950276243094 0.09988950276243094 0.00040109704766422624
0.10011049723756907 0.10011049723756907 0.0003993334130526652
0.1003314917127072 0.1003314917127072 0.0003971315998528976
0.1005524861878453 0.1005524861878453 0.0004004009895700388
0.10077348066298343 0.10077348066298343 0.0003999737449978845
0.10099447513812156 0.10099447513812156 0.0003990447702367023
0.10121546961325967 0.10121546961325967 0.0004013595709950801
0.10143646408839779 0.10143646408839779 0.00039882126593557846
0.10165745856353592 0.10165745856353592 0.0004026440842932376
0.10187845303867404 0.10187845303867404 0.0004002247413914501
0.10209944751381216 0.10209944751381216 0.0004004651952320002
0.10232044198895028 0.10232044198895028 0.0004040284228972492
0.1025414364640884 0.1025414364640884 0.00040101499634215076
0.10276243093922653 0.10276243093922653 0.0004007905125144627
0.10298342541436464 0.10298342541436464 0.00040064346012657335
0.10320441988950277 0.10320441988950277 0.00040290399003045706
0.1034254143646409 0.1034254143646409 0.0003992923515059644
0.103646408839779 0.103646408839779 0.0003999057792819241
0.10386740331491713 0.10386740331491713 0.0004028461233646904
0.10408839779005526 0.10408839779005526 0.0004015370931112648
0.10430939226519338 0.10430939226519338 0.0004014390816117261
0.1045303867403315 0.1045303867403315 0.0004028740146599903
0.10475138121546962 0.10475138121546962 0.00040373153148108646
0.10497237569060774 0.10497237569060774 0.0004007610036488801
0.10519337016574586 0.10519337016574586 0.00040189547050786166
0.10541436464088398 0.10541436464088398 0.00040221773727623276
0.1056353591160221 0.1056353591160221 0.00040299278528977875
0.10585635359116023 0.10585635359116023 0.00040185160206198647
0.10607734806629834 0.10607734806629834 0.00040307395505480417
0.10629834254143647 0.10629834254143647 0.0004015471304642225
0.1065193370165746 0.1065193370165746 0.0004038226537661367
0.1067403314917127 0.1067403314917127 0.00040284687333146926
0.10696132596685083 0.10696132596685083 0.0004010998361549013
0.10718232044198896 0.10718232044198896 0.0004017476025908483
0.10740331491712708 0.10740331491712708 0.00040032294185046697
0.1076243093922652 0.1076243093922652 0.0004015237708226723
0.10784530386740332 0.10784530386740332 0.00040005062216545603
0.10806629834254144 0.10806629834254144 0.0004053036186640143
0.10828729281767957 0.10828729281767957 0.0004034091940968956
0.10850828729281768 0.10850828729281768 0.0004023238363087758
0.10872928176795581 0.10872928176795581 0.0004029619401379673
0.10895027624309393 0.10895027624309393 0.00040342540759798207
0.10917127071823204 0.10917127071823204 0.00040242436256338765
0.10939226519337017 0.10939226519337017 0.00040259619265053937
0.1096132596685083 0.1096132596685083 0.0004045834315603992
0.10983425414364642 0.10983425414364642 0.0004057520033940305
0.11005524861878453 0.11005524861878453 0.0004057786584687715
0.11027624309392266 0.11027624309392266 0.0004033564987178667
0.11049723756906078 0.11049723756906078 0.00040528621207305794
0.1107182320441989 0.1107182320441989 0.00040367026342160654
0.11093922651933702 0.11093922651933702 0.0004047931912230367
0.11116022099447515 0.11116022099447515 0.0004052575743420595
0.11138121546961327 0.11138121546961327 0.00040455118146917596
0.11160220994475138 0.11160220994475138 0.00040484424245964916
0.11182320441988951 0.11182320441988951 0.0004036362719913358
0.11204419889502763 0.11204419889502763 0.0004029618622597086
0.11226519337016576 0.11226519337016576 0.0004052805314161652
0.11248618784530387 0.11248618784530387 0.0004055818381434687
0.112707182320442 0.112707182320442 0.00040427325280337646
0.11292817679558012 0.11292817679558012 0.00040600364410196436
0.11314917127071823 0.11314917127071823 0.00040510183534879924
0.11337016574585636 0.11337016574585636 0.00040580433576935634
0.11359116022099448 0.11359116022099448 0.0004064812710601048
0.11381215469613261 0.11381215469613261 0.00040579520530665566
0.11403314917127072 0.11403314917127072 0.00040686763763439276
0.11425414364640885 0.11425414364640885 0.0004062755655373781
0.11447513812154697 0.11447513812154697 0.0004042263812593185
0.11469613259668508 0.11469613259668508 0.00040774824264884697
0.11491712707182321 0.11491712707182321 0.00040833762658962994
0.11513812154696133 0.11513812154696133 0.0004055545857406703
0.11535911602209946 0.11535911602209946 0.00040599223083748334
0.11558011049723757 0.11558011049723757 0.0004072344354927141
0.1158011049723757 0.1158011049723757 0.000404255839467859
0.11602209944751382 0.11602209944751382 0.00040598371393430854
0.11624309392265193 0.11624309392265193 0.00040431641450271443
0.11646408839779006 0.11646408839779006 0.00040452748137706485
0.11668508287292818 0.11668508287292818 0.0004073594864908944
0.11690607734806631 0.11690607734806631 0.0004046778196155529
0.11712707182320442 0.11712707182320442 0.00040388851713160276
0.11734806629834255 0.11734806629834255 0.0004043808938957654
0.11756906077348067 0.11756906077348067 0.00040502021790784663
0.1177900552486188 0.1177900552486188 0.0004041661132470246
0.11801104972375691 0.11801104972375691 0.0004066552318448543
0.11823204419889503 0.11823204419889503 0.00040439297951800284
0.11845303867403316 0.11845303867403316 0.00040698376184895337
0.11867403314917127 0.11867403314917127 0.0004059520509756823
0.1188950276243094 0.1188950276243094 0.0004046416123298629
0.11911602209944752 0.11911602209944752 0.0004060724487427259
0.11933701657458565 0.11933701657458565 0.00040486637129984616
0.11955801104972376 0.11955801104972376 0.00040658405923164816
0.11977900552486188 0.11977900552486188 0.00040211683637202903
0.12000000000000001 0.12000000000000001 0.00040274976889296236
0.12022099447513812 0.12022099447513812 0.0004060742806097433
0.12044198895027625 0.12044198895027625 0.00040587684097526686
0.12066298342541437 0.12066298342541437 0.00040463005409046643
0.1208839779005525 0.1208839779005525 0.00040491226623578315
0.12110497237569061 0.12110497237569061 0.0004038971547808526
0.12132596685082873 0.12132596685082873 0.0004040668899444759
0.12154696132596686 0.12154696132596686 0.0004048448435168671
0.12176795580110499 0.12176795580110499 0.0004061618904129188
0.1219889502762431 0.1219889502762431 0.00040386415901917747
0.12220994475138122 0.12220994475138122 0.0004053692407649144
0.12243093922651935 0.12243093922651935 0.000405896584150478
0.12265193370165746 0.12265193370165746 0.0004040168757855166
0.12287292817679558 0.12287292817679558 0.00040402297257325617
0.12309392265193371 0.12309392265193371 0.00040711998448548283
0.12331491712707184 0.12331491712707184 0.00040518741158251297
0.12353591160220995 0.12353591160220995 0.0004066834221143196
0.12375690607734807 0.12375690607734807 0.0004049975264974593
0.1239779005524862 0.1239779005524862 0.0004042502748342402
0.12419889502762431 0.12419889502762431 0.0004066257343294286
0.12441988950276243 0.12441988950276243 0.000404718783311796
0.12464088397790056 0.12464088397790056 0.00040407864745104107
0.12486187845303869 0.12486187845303869 0.00040289592150053973
0.1250828729281768 0.1250828729281768 0.000404768172645997
0.12530386740331492 0.12530386740331492 0.00040427568061894776
0.12552486187845305 0.12552486187845305 0.0004051460499119255
0.12574585635359115 0.12574585635359115 0.00040373369357774995
0.12596685082872927 0.12596685082872927 0.0004060296155669064
0.1261878453038674 0.1261878453038674 0.00040448018471855233
0.12640883977900552 0.12640883977900552 0.0004051553049153484
0.12662983425414365 0.12662983425414365 0.0004042906978622696
0.12685082872928177 0.12685082872928177 0.00040321007342050924
0.12707182320441987 0.12707182320441987 0.00040396657677613436
0.127292817679558 0.127292817679558 0.0004050351382661204
0.12751381215469612 0.12751381215469612 0.0004041243524237933
0.12773480662983425 0.12773480662983425 0.00040473899844742703
0.12795580110497237 0.12795580110497237 0.00040249208038383935
0.1281767955801105 0.1281767955801105 0.00040315320460291453
0.12839779005524862 0.12839779005524862 0.000403085355195894
0.12861878453038672 0.12861878453038672 0.0004030747549551465
0.12883977900552485 0.12883977900552485 0.00040456121106518844
0.12906077348066297 0.12906077348066297 0.00040180085108567227
0.1292817679558011 0.1292817679558011 0.00040245662972479616
0.12950276243093922 0.12950276243093922 0.0004041608294872995
0.12972375690607735 0.12972375690607735 0.00040300763220264796
0.12994475138121547 0.12994475138121547 0.00040199880257255397
0.13016574585635357 0.13016574585635357 0.0004018009114500322
0.1303867403314917 0.1303867403314917 0.0004029528648662856
0.13060773480662982 0.13060773480662982 0.0004049721556420878
0.13082872928176795 0.13082872928176795 0.00040396076578235975
0.13104972375690607 0.13104972375690607 0.00040145992382064954
0.1312707182320442 0.1312707182320442 0.0004001009834642322
0.13149171270718232 0.13149171270718232 0.0004017824371404303
0.13171270718232042 0.13171270718232042 0.0003992846803750101
0.13193370165745855 0.13193370165745855 0.0004005479111695809
0.13215469613259667 0.13215469613259667 0.00040145501546083763
0.1323756906077348 0.1323756906077348 0.00040103918060438177
0.13259668508287292 0.13259668508287292 0.000402407632137215
0.13281767955801105 0.13281767955801105 0.000399867816352719
0.13303867403314917 0.13303867403314917 0.0003992886175239235
0.13325966850828727 0.13325966850828727 0.00040118850388679397
0.1334806629834254 0.1334806629834254 0.0004011215453198656
0.13370165745856352 0.13370165745856352 0.0004010564677844532
0.13392265193370165 0.13392265193370165 0.0004005128666618221
0.13414364640883977 0.13414364640883977 0.00039925475870544855
0.1343646408839779 0.1343646408839779 0.00039903941934468453
0.13458563535911602 0.13458563535911602 0.00040111878471059734
0.13480662983425415 0.13480662983425415 0.0003992840104440831
0.13502762430939225 0.13502762430939225 0.00040073978301851065
0.13524861878453037 0.13524861878453037 0.0003992019710689506
0.1354696132596685 0.1354696132596685 0.0004001217386488449
0.13569060773480662 0.13569060773480662 0.00039868290329318626
0.13591160220994475 0.13591160220994475 0.00040001972604397824
0.13613259668508287 0.13613259668508287 0.00039824369664090095
0.136353591160221 0.136353591160221 0.0003987964603419508
0.1365745856353591 0.1365745856353591 0.00039622687713601623
0.13679558011049722 0.13679558011049722 0.00039722238055606217
0.13701657458563535 0.13701657458563535 0.00039937824057263054
0.13723756906077347 0.13723756906077347 0.00039948404235495377
0.1374585635359116 0.1374585635359116 0.00039849585827081364
0.13767955801104972 0.13767955801104972 0.00039630032483547843
0.13790055248618785 0.13790055248618785 0.0003967270939734046
0.13812154696132595 0.13812154696132595 0.0003956407412311431
0.13834254143646407 0.13834254143646407 0.00039569419372206897
0.1385635359116022 0.1385635359116022 0.000395478780480286
0.13878453038674032 0.13878453038674032 0.0003982642398390975
0.13900552486187845 0.13900552486187845 0.00039809551078342814
0.13922651933701657 0.13922651933701657 0.0003973176182079345
0.1394475138121547 0.1394475138121547 0.00039571516701703853
0.1396685082872928 0.1396685082872928 0.0003955172109479326
0.13988950276243092 0.13988950276243092 0.00039573612105576724
0.14011049723756905 0.14011049723756905 0.00039644898365221825
0.14033149171270717 0.14033149171270717 0.0003946739085543811
0.1405524861878453 0.1405524861878453 0.00039297684720304883
0.14077348066298342 0.14077348066298342 0.0003942438606584461
0.14099447513812155 0.14099447513812155 0.0003950162991614642
0.14121546961325965 0.14121546961325965 0.0003936152935610234
0.14143646408839777 0.14143646408839777 0.00039435020868959156
0.1416574585635359 0.1416574585635359 0.00039483025252504204
0.14187845303867402 0.14187845303867402 0.00039518838604604744
0.14209944751381215 0.14209944751381215 0.00039347462969365756
0.14232044198895027 0.14232044198895027 0.0003934498352297764
0.1425414364640884 0.1425414364640884 0.0003945231279821145
0.1427624309392265 0.1427624309392265 0.00039355753099877745
0.14298342541436462 0.14298342541436462 0.00039313719231826044
0.14320441988950275 0.14320441988950275 0.00039357574114102264
0.14342541436464087 0.14342541436464087 0.0003934147945748624
0.143646408839779 0.143646408839779 0.0003940574478526245
0.14386740331491712 0.14386740331491712 0.0003934438026090273
0.14408839779005525 0.14408839779005525 0.0003923816877345644
0.14430939226519338 0.14430939226519338 0.0003940914645594087
0.14453038674033147 0.14453038674033147 0.0003913229637161106
0.1447513812154696 0.1447513812154696 0.00039349610603062906
0.14497237569060772 0.14497237569060772 0.000392150952954203
0.14519337016574585 0.14519337016574585 0.000390167325377374
0.14541436464088398 0.14541436464088398 0.0003924504778923318
0.1456353591160221 0.1456353591160221 0.0003919628814061127
0.14585635359116023 0.14585635359116023 0.0003917931545045854
0.14607734806629832 0.14607734806629832 0.00038966489384319663
0.14629834254143645 0.14629834254143645 0.00039093940826049847
0.14651933701657457 0.14651933701657457 0.00038929925315616515
0.1467403314917127 0.1467403314917127 0.00038881198386764624
0.14696132596685083 0.14696132596685083 0.0003882978918204794
0.14718232044198895 0.14718232044198895 0.0003897241207274908
0.14740331491712708 0.14740331491712708 0.0003877453055830832
0.14762430939226517 0.14762430939226517 0.00038808518624443853
0.1478453038674033 0.1478453038674033 0.0003875450991783734
0.14806629834254142 0.14806629834254142 0.00038769709358385627
0.14828729281767955 0.14828729281767955 0.0003880802329635796
0.14850828729281768 0.14850828729281768 0.00038735702458190765
0.1487292817679558 0.1487292817679558 0.0003873072494241705
0.14895027624309393 0.14895027624309393 0.0003872755966891201
0.14917127071823202 0.14917127071823202 0.00038892712852046956
0.14939226519337015 0.14939226519337015 0.0003870629646048799
0.14961325966850827 0.14961325966850827 0.0003857663242370147
0.1498342541436464 0.1498342541436464 0.00038459691834149716
0.15005524861878453 0.15005524861878453 0.00038606943384209133
0.15027624309392265 0.15027624309392265 0.0003846346875120603
0.15049723756906078 0.15049723756906078 0.00038832037809059724
0.15071823204419887 0.15071823204419887 0.0003827048203128899
0.150939226519337 0.150939226519337 0.00038278633691737223
0.15116022099447513 0.15116022099447513 0.0003863808973256012
0.15138121546961325 0.15138121546961325 0.0003835759608890602
0.15160220994475138 0.15160220994475138 0.00038628152821694077
0.1518232044198895 0.1518232044198895 0.0003831696319188213
0.15204419889502763 0.15204419889502763 0.00038379947241744993
0.15226519337016572 0.15226519337016572 0.00038399104986819066
0.15248618784530385 0.15248618784530385 0.00038357039687583045
0.15270718232044198 0.15270718232044198 0.0003815716310393269
0.1529281767955801 0.1529281767955801 0.0003819370869205478
0.15314917127071823 0.15314917127071823 0.0003829425984962767
0.15337016574585635 0.15337016574585635 0.00038297929303806493
0.15359116022099448 0.15359116022099448 0.0003820602646192816
0.1538121546961326 0.1538121546961326 0.0003807443201166692
0.1540331491712707 0.1540331491712707 0.00038122936522496287
0.15425414364640883 0.15425414364640883 0.0003817062865268171
0.15447513812154695 0.15447513812154695 0.00038158550118463913
0.15469613259668508 0.15469613259668508 0.00038109358116886996
0.1549171270718232 0.1549171270718232 0.0003807595700719358
0.15513812154696133 0.15513812154696133 0.0003792570125047752
0.15535911602209945 0.15535911602209945 0.0003782222644203719
0.15558011049723755 0.15558011049723755 0.0003784333387913402
0.15580110497237568 0.15580110497237568 0.0003775579872800933
0.1560220994475138 0.1560220994475138 0.00037813554526105965
0.15624309392265193 0.15624309392265193 0.00037793200838911366
0.15646408839779005 0.15646408839779005 0.00037742325431594276
0.15668508287292818 0.15668508287292818 0.00037577684789540333
0.1569060773480663 0.1569060773480663 0.0003763365815936437
0.1571270718232044 0.1571270718232044 0.0003762472197294048
0.15734806629834253 0.15734806629834253 0.00037704564432440693
0.15756906077348065 0.15756906077348065 0.00037598192554869867
0.15779005524861878 0.15779005524861878 0.0003773162195555824
0.1580110497237569 0.1580110497237569 0.0003772454646040636
0.15823204419889503 0.15823204419889503 0.0003743972087052953
0.15845303867403315 0.15845303867403315 0.0003773522241999141
0.15867403314917125 0.15867403314917125 0.0003752913801930867
0.15889502762430938 0.15889502762430938 0.0003754795198523005
0.1591160220994475 0.1591160220994475 0.0003751170109836429
0.15933701657458563 0.15933701657458563 0.0003731656882828297
0.15955801104972375 0.15955801104972375 0.00037220331535798044
0.15977900552486188 0.15977900552486188 0.0003726404348925085
0.16 0.16 0.00037232229763541243
0.1602209944751381 0.1602209944751381 0.0003724334991563055
0.16044198895027623 0.16044198895027623 0.00037126276526268793
0.16066298342541435 0.16066298342541435 0.000371990273751043
0.16088397790055248 0.16088397790055248 0.00037178619408325677
0.1611049723756906 0.1611049723756906 0.0003714518564924319
0.16132596685082873 0.16132596685082873 0.0003719332501977612
0.16154696132596685 0.16154696132596685 0.00037088412960405186
0.16176795580110495 0.16176795580110495 0.0003690804021760582
0.16198895027624308 0.16198895027624308 0.00036883726285173924
0.1622099447513812 0.1622099447513812 0.00036846315407163926
0.16243093922651933 0.16243093922651933 0.0003693614548847742
0.16265193370165745 0.16265193370165745 0.0003684003231960085
0.16287292817679558 0.16287292817679558 0.0003669495343031213
0.1630939226519337 0.1630939226519337 0.00036704393935082494
0.1633149171270718 0.1633149171270718 0.000369199179665646
0.16353591160220993 0.16353591160220993 0.0003671692907297482
0.16375690607734805 0.16375690607734805 0.00036909357575397984
0.16397790055248618 0.16397790055248618 0.00036596148363420505
0.1641988950276243 0.1641988950276243 0.00036686892238363406
0.16441988950276243 0.16441988950276243 0.00036651474024855583
0.16464088397790055 0.16464088397790055 0.0003657815190504157
0.16486187845303868 0.16486187845303868 0.000365161608256144
0.16508287292817678 0.16508287292817678 0.00036624956415384194
0.1653038674033149 0.1653038674033149 0.00036474645630799166
0.16552486187845303 0.16552486187845303 0.00036499095258714294
0.16574585635359115 0.16574585635359115 0.00036504940233423444
0.16596685082872928 0.16596685082872928 0.0003635807445138684
0.1661878453038674 0.1661878453038674 0.0003632505803184528
0.16640883977900553 0.16640883977900553 0.00036242080758586793
0.16662983425414363 0.16662983425414363 0.0003636514258461997
0.16685082872928175 0.16685082872928175 0.0003633832522866713
0.16707182320441988 0.16707182320441988 0.00036377590908812156
0.167292817679558 0.167292817679558 0.0003620117054048969
0.16751381215469613 0.16751381215469613 0.0003615163595230233
0.16773480662983425 0.16773480662983425 0.0003622010119883046
0.16795580110497238 0.16795580110497238 0.0003611976431684209
0.16817679558011048 0.16817679558011048 0.00035967236906060565
0.1683977900552486 0.1683977900552486 0.00036075642725754635
0.16861878453038673 0.16861878453038673 0.00036009980602844354
0.16883977900552485 0.16883977900552485 0.00036009849293055563
0.16906077348066298 0.16906077348066298 0.00036056870780243474
0.1692817679558011 0.1692817679558011 0.0003592911581115304
0.16950276243093923 0.16950276243093923 0.00035892715088504766
0.16972375690607733 0.16972375690607733 0.00035882447676476964
0.16994475138121545 0.16994475138121545 0.00035766456569468033
0.17016574585635358 0.17016574585635358 0.00035813941400159407
0.1703867403314917 0.1703867403314917 0.0003583535197398662
0.17060773480662983 0.17060773480662983 0.0003568781415541439
0.17082872928176795 0.17082872928176795 0.0003565494789185799
0.17104972375690608 0.17104972375690608 0.0003555112417324751
0.17127071823204418 0.17127071823204418 0.000355171956095338
0.1714917127071823 0.1714917127071823 0.0003571130349412382
0.17171270718232043 0.17171270718232043 0.000354519002849738
0.17193370165745855 0.17193370165745855 0.0003541169242314926
0.17215469613259668 0.17215469613259668 0.00035409654814575554
0.1723756906077348 0.1723756906077348 0.00035266033812262715
0.17259668508287293 0.17259668508287293 0.00035379272830367254
0.17281767955801103 0.17281767955801103 0.0003538575038555353
0.17303867403314915 0.17303867403314915 0.00035276925695535837
0.17325966850828728 0.17325966850828728 0.0003530136206303501
0.1734806629834254 0.1734806629834254 0.0003509955005962979
0.17370165745856353 0.17370165745856353 0.0003505823363165724
0.17392265193370166 0.17392265193370166 0.00035232602949489814
0.17414364640883978 0.17414364640883978 0.00034960723181065855
0.1743646408839779 0.1743646408839779 0.000348478286372459
0.174585635359116 0.174585635359116 0.0003510042388370789
0.17480662983425413 0.17480662983425413 0.00034978211030255597
0.17502762430939225 0.17502762430939225 0.00035018142316665463
0.17524861878453038 0.17524861878453038 0.00034871291449361516
0.1754696132596685 0.1754696132596685 0.00034926366453376666
0.17569060773480663 0.17569060773480663 0.0003460800756212111
0.17591160220994476 0.17591160220994476 0.0003482367031155646
0.17613259668508285 0.17613259668508285 0.00034801520686418547
0.17635359116022098 0.17635359116022098 0.0003463919347157558
0.1765745856353591 0.1765745856353591 0.0003466439641325785
0.17679558011049723 0.17679558011049723 0.00034624594657617477
0.17701657458563536 0.17701657458563536 0.00034609326143579116
0.17723756906077348 0.17723756906077348 0.0003463663665334064
0.1774585635359116 0.1774585635359116 0.0003434722083598994
0.1776795580110497 0.1776795580110497 0.00034489245214745784
0.17790055248618783 0.17790055248618783 0.000342650643405524
0.17812154696132595 0.17812154696132595 0.000342778679352211
0.17834254143646408 0.17834254143646408 0.0003449452983418753
0.1785635359116022 0.1785635359116022 0.0003419459852717533
0.17878453038674033 0.17878453038674033 0.00034023397680107374
0.17900552486187846 0.17900552486187846 0.0003411107974592183
0.17922651933701655 0.17922651933701655 0.0003420589483120391
0.17944751381215468 0.17944751381215468 0.0003386828424213031
0.1796685082872928 0.1796685082872928 0.00034130814611773046
0.17988950276243093 0.17988950276243093 0.0003389319868731413
0.18011049723756906 0.18011049723756906 0.0003403603196494546
0.18033149171270718 0.18033149171270718 0.000339721308315055
0.1805524861878453 0.1805524861878453 0.00033963846880979786
0.1807734806629834 0.1807734806629834 0.0003395100168417173
0.18099447513812153 0.18099447513812153 0.00033809913818600313
0.18121546961325966 0.18121546961325966 0.0003362684265479228
0.18143646408839778 0.18143646408839778 0.00033611660904031543
0.1816574585635359 0.1816574585635359 0.0003365452502602817
0.18187845303867403 0.18187845303867403 0.000336095684041161
0.18209944751381216 0.18209944751381216 0.0003346521432517891
0.18232044198895025 0.18232044198895025 0.00033518474149981574
0.18254143646408838 0.18254143646408838 0.00033385661724753655
0.1827624309392265 0.1827624309392265 0.00033333890373169584
0.18298342541436463 0.18298342541436463 0.00033422675258504037
0.18320441988950276 0.18320441988950276 0.0003329215954916015
0.18342541436464088 0.18342541436464088 0.00033250726462807456
0.183646408839779 0.183646408839779 0.00033066465217379884
0.18386740331491713 0.18386740331491713 0.00033158897872156734
0.18408839779005523 0.18408839779005523 0.0003309162861327749
0.18430939226519336 0.18430939226519336 0.0003312426217652878
0.18453038674033148 0.18453038674033148 0.0003311099026609257
0.1847513812154696 0.1847513812154696 0.0003303637086245598
0.18497237569060773 0.18497237569060773 0.0003288733548741565
0.18519337016574586 0.18519337016574586 0.00032996665724513354
0.18541436464088398 0.18541436464088398 0.0003286441342596228
0.18563535911602208 0.18563535911602208 0.00032846978881262846
0.1858563535911602 0.1858563535911602 0.0003276002723666431
0.18607734806629833 0.18607734806629833 0.00032910999792603
0.18629834254143646 0.18629834254143646 0.0003284146050948108
0.18651933701657458 0.18651933701657458 0.0003278665784562066
0.1867403314917127 0.1867403314917127 0.00032610027966201784
0.18696132596685083 0.18696132596685083 0.00032581994817126316
0.18718232044198893 0.18718232044198893 0.0003262602795052903
0.18740331491712706 0.18740331491712706 0.00032532810581878017
0.18762430939226518 0.18762430939226518 0.0003245859991680953
0.1878453038674033 0.1878453038674033 0.000323301060828722
0.18806629834254143 0.18806629834254143 0.000324839498662052
0.18828729281767956 0.18828729281767956 0.00032298460821681357
0.18850828729281768 0.18850828729281768 0.00032273668793029515
0.18872928176795578 0.18872928176795578 0.000321618504670689
0.1889502762430939 0.1889502762430939 0.0003210493020878892
0.18917127071823203 0.18917127071823203 0.0003218292935838039
0.18939226519337016 0.18939226519337016 0.0003202321811205805
0.18961325966850828 0.18961325966850828 0.0003212716319690111
0.1898342541436464 0.1898342541436464 0.00032120679486060484
0.19005524861878453 0.19005524861878453 0.00032047639817770195
0.19027624309392263 0.19027624309392263 0.0003189427039876617
0.19049723756906076 0.19049723756906076 0.00031887457085564224
0.19071823204419888 0.19071823204419888 0.0003192691729983741
0.190939226519337 0.190939226519337 0.00031854673285325476
0.19116022099447513 0.19116022099447513 0.0003183368432681765
0.19138121546961326 0.19138121546961326 0.0003158986265139993
0.19160220994475138 0.19160220994475138 0.0003162458148590081
0.19182320441988948 0.19182320441988948 0.0003158963322231051
0.1920441988950276 0.1920441988950276 0.0003138200587077967
0.19226519337016573 0.19226519337016573 0.000314458844054218
0.19248618784530386 0.19248618784530386 0.0003148477281194461
0.19270718232044198 0.19270718232044198 0.00031551712249220623
0.1929281767955801 0.1929281767955801 0.00031486926750666163
0.19314917127071823 0.19314917127071823 0.0003124590494895117
0.19337016574585636 0.19337016574585636 0.00031392029692951264
0.19359116022099446 0.19359116022099446 0.0003133307430732966
0.19381215469613258 0.19381215469613258 0.0003123984783412858
0.1940331491712707 0.1940331491712707 0.0003104543451356227
0.19425414364640883 0.19425414364640883 0.0003118166301902736
0.19447513812154696 0.19447513812154696 0.00031093378508207216
0.19469613259668508 0.19469613259668508 0.00031022800435554203
0.1949171270718232 0.1949171270718232 0.000308980023363281
0.1951381215469613 0.1951381215469613 0.00030861000940010885
0.19535911602209943 0.19535911602209943 0.00030815612408371376
0.19558011049723756 0.19558011049723756 0.0003096820631896576
0.19580110497237568 0.19580110497237568 0.00030742065052786257
0.1960220994475138 0.1960220994475138 0.00030833934075329676
0.19624309392265193 0.19624309392265193 0.00030600657611783903
0.19646408839779006 0.19646408839779006 0.0003038953376680509
0.19668508287292816 0.19668508287292816 0.0003063055103996955
0.19690607734806628 0.19690607734806628 0.00030465194391303
0.1971270718232044 0.1971270718232044 0.0003025461687369588
0.19734806629834253 0.19734806629834253 0.0003023397877820675
0.19756906077348066 0.19756906077348066 0.00030318499071930663
0.19779005524861878 0.19779005524861878 0.00030250416504068553
0.1980110497237569 0.1980110497237569 0.0003019621583660615
0.198232044198895 0.198232044198895 0.00030215377989438864
0.19845303867403313 0.19845303867403313 0.00030251140633045045
0.19867403314917126 0.19867403314917126 0.0003005416173413575
0.19889502762430938 0.19889502762430938 0.0002998376774638327
0.1991160220994475 0.1991160220994475 0.00030135187811604976
0.19933701657458563 0.19933701657458563 0.00029980329833775144
0.19955801104972376 0.19955801104972376 0.0002992773840223256
0.19977900552486186 0.19977900552486186 0.0002972251968072547
0.19999999999999998 0.19999999999999998 0.00029723758315652844
0.2002209944751381 0.2002209944751381 0.000298412232884844
0.20044198895027623 0.20044198895027623 0.00029635078227223936
0.20066298342541436 0.20066298342541436 0.00029585387136548194
0.20088397790055249 0.20088397790055249 0.0002968504196704562
0.2011049723756906 0.2011049723756906 0.00029527791636721034
0.2013259668508287 0.2013259668508287 0.00029517304923298225
0.20154696132596683 0.20154696132596683 0.0002937040648592551
0.20176795580110496 0.20176795580110496 0.00029437684398907503
0.20198895027624308 0.20198895027624308 0.0002931958148267019
0.2022099447513812 0.2022099447513812 0.0002919897292005185
0.20243093922651934 0.20243093922651934 0.00028982485032752014
0.20265193370165746 0.20265193370165746 0.00029041654962615963
0.20287292817679559 0.20287292817679559 0.0002921294828747095
0.20309392265193368 0.20309392265193368 0.00028990088353093147
0.2033149171270718 0.2033149171270718 0.0002893997302955853
0.20353591160220993 0.20353591160220993 0.00028967273834327843
0.20375690607734806 0.20375690607734806 0.00028911343519142534
0.20397790055248619 0.20397790055248619 0.00028980516168012965
0.2041988950276243 0.2041988950276243 0.0002889780328674482
0.20441988950276244 0.20441988950276244 0.000287316750348682
0.20464088397790053 0.20464088397790053 0.0002858946590315398
0.20486187845303866 0.20486187845303866 0.0002849825811845512
0.20508287292817678 0.20508287292817678 0.00028460797870114355
0.2053038674033149 0.2053038674033149 0.00028434004448022154
0.20552486187845304 0.20552486187845304 0.00028541818646948396
0.20574585635359116 0.20574585635359116 0.00028388349065074
0.2059668508287293 0.2059668508287293 0.0002848423801833873
0.20618784530386738 0.20618784530386738 0.00028186291238550967
0.2064088397790055 0.2064088397790055 0.00028292276343200686
0.20662983425414364 0.20662983425414364 0.00028253984492280457
0.20685082872928176 0.20685082872928176 0.00028181041503159873
0.20707182320441989 0.20707182320441989 0.00028070768420351204
0.207292817679558 0.207292817679558 0.00028143558769408303
0.20751381215469614 0.20751381215469614 0.00028050071398110806
0.20773480662983423 0.20773480662983423 0.0002781357428540525
0.20795580110497236 0.20795580110497236 0.00027881602542004387
0.20817679558011049 0.20817679558011049 0.00028096604708949046
0.2083977900552486 0.2083977900552486 0.0002793422452240669
0.20861878453038674 0.20861878453038674 0.00027848389083013627
0.20883977900552486 0.20883977900552486 0.0002766539862031532
0.209060773480663 0.209060773480663 0.0002760041286793989
0.20928176795580108 0.20928176795580108 0.00027632741577052314
0.2095027624309392 0.2095027624309392 0.00027495398812924594
0.20972375690607734 0.20972375690607734 0.0002749004366715787
0.20994475138121546 0.20994475138121546 0.00027531521626275536
0.2101657458563536 0.2101657458563536 0.00027499026041023024
0.2103867403314917 0.2103867403314917 0.000273979813975563
0.21060773480662984 0.21060773480662984 0.0002723755935939479
0.21082872928176793 0.21082872928176793 0.0002718160172803701
0.21104972375690606 0.21104972375690606 0.00027239951181920897
0.21127071823204419 0.21127071823204419 0.00027168558995989195
0.2114917127071823 0.2114917127071823 0.0002724515013997551
0.21171270718232044 0.21171270718232044 0.00027257473213654283
0.21193370165745856 0.21193370165745856 0.0002710322307713851
0.2121546961325967 0.2121546961325967 0.0002696141661595845
0.21237569060773479 0.21237569060773479 0.0002688742518238997
0.2125966850828729 0.2125966850828729 0.0002692276962125436
0.21281767955801104 0.21281767955801104 0.00026877192887145475
0.21303867403314916 0.21303867403314916 0.0002665432983443935
0.2132596685082873 0.2132596685082873 0.0002662472255506222
0.2134806629834254 0.2134806629834254 0.0002676351979658325
0.21370165745856354 0.21370165745856354 0.00026514706231561553
0.21392265193370166 0.21392265193370166 0.0002661888406432071
0.21414364640883976 0.21414364640883976 0.00026553195588530163
0.21436464088397789 0.21436464088397789 0.000265262586016406
0.214585635359116 0.214585635359116 0.000264829296416648
0.21480662983425414 0.21480662983425414 0.0002647178781955624
0.21502762430939226 0.21502762430939226 0.00026285569004831557
0.2152486187845304 0.2152486187845304 0.0002619753548601563
0.2154696132596685 0.2154696132596685 0.00026171745763826253
0.2156906077348066 0.2156906077348066 0.0002606566665250431
0.21591160220994474 0.21591160220994474 0.00026017006310403046
0.21613259668508286 0.21613259668508286 0.00026172709808306105
0.216353591160221 0.216353591160221 0.0002592941487162167
0.2165745856353591 0.2165745856353591 0.0002594084816897527
0.21679558011049724 0.21679558011049724 0.0002579970886650198
0.21701657458563536 0.21701657458563536 0.0002587664655019854
0.21723756906077346 0.21723756906077346 0.0002590668362948296
0.2174585635359116 0.2174585635359116 0.0002584122963248459
0.2176795580110497 0.2176795580110497 0.00025674875822123504
0.21790055248618784 0.21790055248618784 0.0002557845130804796
0.21812154696132596 0.21812154696132596 0.00025485793987570633
0.2183425414364641 0.2183425414364641 0.0002552189597540426
0.2185635359116022 0.2185635359116022 0.00025499891986644667
0.2187845303867403 0.2187845303867403 0.0002526175987744739
0.21900552486187844 0.21900552486187844 0.00025305282449587563
0.21922651933701656 0.21922651933701656 0.00025339852084291437
0.2194475138121547 0.2194475138121547 0.0002525327024204731
0.2196685082872928 0.2196685082872928 0.00025164356559360723
0.21988950276243094 0.21988950276243094 0.0002501189423191042
0.22011049723756906 0.22011049723756906 0.0002471621697225587
0.22033149171270716 0.22033149171270716 0.0002516513852447884
0.2205524861878453 0.2205524861878453 0.00024928185496959644
0.2207734806629834 0.2207734806629834 0.00024971016884480646
0.22099447513812154 0.22099447513812154 0.0002500586084307997
0.22121546961325966 0.22121546961325966 0.00024786112893313396
0.2214364640883978 0.2214364640883978 0.0002465484752540669
0.22165745856353591 0.22165745856353591 0.0002479859211622212
0.221878453038674 0.221878453038674 0.000245645616188206
0.22209944751381214 0.22209944751381214 0.0002461815186090177
0.22232044198895026 0.22232044198895026 0.00024444924898481415
0.2225414364640884 0.2225414364640884 0.0002452409534294326
0.2227624309392265 0.2227624309392265 0.00024490966261104304
0.22298342541436464 0.22298342541436464 0.00024139717766556582
0.22320441988950276 0.22320441988950276 0.00024228343329559882
0.2234254143646409 0.2234254143646409 0.00024094067271642107
0.223646408839779 0.223646408839779 0.0002419871106562934
0.2238674033149171 0.2238674033149171 0.00024024716539307572
0.22408839779005524 0.22408839779005524 0.00023845783738089777
0.22430939226519336 0.22430939226519336 0.00024105727934730514
0.2245303867403315 0.2245303867403315 0.0002399916834119007
0.22475138121546961 0.22475138121546961 0.00023838011396476444
0.22497237569060774 0.22497237569060774 0.00023813627611030247
0.22519337016574584 0.22519337016574584 0.00023701752651293274
0.22541436464088396 0.22541436464088396 0.000237382669740075
0.2256353591160221 0.2256353591160221 0.00023851988814094954
0.2258563535911602 0.2258563535911602 0.0002379700301706766
0.22607734806629834 0.22607734806629834 0.00023469368698030558
0.22629834254143646 0.22629834254143646 0.00023581439426391144
0.2265193370165746 0.2265193370165746 0.0002353991193334143
0.2267403314917127 0.2267403314917127 0.00023527640302291731
0.2269613259668508 0.2269613259668508 0.0002344645962190233
0.22718232044198894 0.22718232044198894 0.0002330370224457406
0.22740331491712706 0.22740331491712706 0.00023092251744856929
0.2276243093922652 0.2276243093922652 0.0002327468683008239
0.22784530386740331 0.22784530386740331 0.00023125254948515867
0.22806629834254144 0.22806629834254144 0.00022997484718457394
0.22828729281767954 0.22828729281767954 0.0002312742058737848
0.22850828729281766 0.22850828729281766 0.0002306370738931203
0.2287292817679558 0.2287292817679558 0.00022928805060176187
0.22895027624309391 0.22895027624309391 0.00022793403089376465
0.22917127071823204 0.22917127071823204 0.00022730693598235893
0.22939226519337017 0.22939226519337017 0.00022779965511413302
0.2296132596685083 0.2296132596685083 0.00022688716804110468
0.2298342541436464 0.2298342541436464 0.00022727488949396977
0.2300552486187845 0.2300552486187845 0.00022599572097650074
0.23027624309392264 0.23027624309392264 0.00022548721846251215
0.23049723756906076 0.23049723756906076 0.00022468699284604446
0.2307182320441989 0.2307182320441989 0.00022452103949238217
0.23093922651933702 0.23093922651933702 0.00022413099956953382
0.23116022099447514 0.23116022099447514 0.00022441237411262798
0.23138121546961324 0.23138121546961324 0.0002211335283123226
0.23160220994475136 0.23160220994475136 0.00022233182499715938
0.2318232044198895 0.2318232044198895 0.00022315315410200917
0.23204419889502761 0.23204419889502761 0.0002209007862273312
0.23226519337016574 0.23226519337016574 0.00021921943130741433
0.23248618784530387 0.23248618784530387 0.0002194472184437162
0.232707182320442 0.232707182320442 0.00022027961018843028
0.23292817679558012 0.23292817679558012 0.00021749040307209554
0.23314917127071821 0.23314917127071821 0.0002173395005769587
0.23337016574585634 0.23337016574585634 0.0002168669338051302
0.23359116022099446 0.23359116022099446 0.00021601580970878652
0.2338121546961326 0.2338121546961326 0.00021606635915817485
0.23403314917127072 0.23403314917127072 0.00021588780544764107
0.23425414364640884 0.23425414364640884 0.00021587195258081595
0.23447513812154697 0.23447513812154697 0.00021382706231743223
0.23469613259668506 0.23469613259668506 0.0002134969925852105
0.2349171270718232 0.2349171270718232 0.00021348518884416003
0.23513812154696132 0.23513812154696132 0.00021417684820057169
0.23535911602209944 0.23535911602209944 0.00021301880150521293
0.23558011049723757 0.23558011049723757 0.0002104041817052079
0.2358011049723757 0.2358011049723757 0.00021095261725456653
0.23602209944751382 0.23602209944751382 0.00021057825755522671
0.23624309392265191 0.23624309392265191 0.00020916595042326833
0.23646408839779004 0.23646408839779004 0.00021007572320169452
0.23668508287292817 0.23668508287292817 0.00021018341287278762
0.2369060773480663 0.2369060773480663 0.00020828634302465842
0.23712707182320442 0.23712707182320442 0.00020588597634986063
0.23734806629834254 0.23734806629834254 0.00020701947733696845
0.23756906077348067 0.23756906077348067 0.0002072193008961713
0.23779005524861876 0.23779005524861876 0.0002047166773828206
0.2380110497237569 0.2380110497237569 0.00020457071851352177
0.23823204419889502 0.23823204419889502 0.00020493161145149615
0.23845303867403314 0.23845303867403314 0.00020273792540458942
0.23867403314917127 0.23867403314917127 0.00020270958853322058
0.2388950276243094 0.2388950276243094 0.0002036101401225489
0.23911602209944752 0.23911602209944752 0.00020389535738884977
0.23933701657458561 0.23933701657458561 0.0001995381656966665
0.23955801104972374 0.23955801104972374 0.00020000551927449104
0.23977900552486187 0.23977900552486187 0.0002012022639887617
0.24 0.24 0.0001992744927332558
0.24022099447513812 0.24022099447513812 0.00019981561206843857
0.24044198895027624 0.24044198895027624 0.00020003555005546173
0.24066298342541437 0.24066298342541437 0.00019920898739195114
0.24088397790055247 0.24088397790055247 0.00019724926449919553
0.2411049723756906 0.2411049723756906 0.00019594462273197014
0.24132596685082872 0.24132596685082872 0.00019696467650844084
0.24154696132596684 0.24154696132596684 0.00019615637365728758
0.24176795580110497 0.24176795580110497 0.00019638354003630144
0.2419889502762431 0.2419889502762431 0.00019623323839683128
0.24220994475138122 0.24220994475138122 0.00019490434235817567
0.24243093922651934 0.24243093922651934 0.00019270922811664103
0.24265193370165744 0.24265193370165744 0.00019299318520254744
0.24287292817679557 0.24287292817679557 0.000193496092830796
0.2430939226519337 0.2430939226519337 0.00019128728534506428
0.24331491712707182 0.24331491712707182 0.0001924629950990629
0.24353591160220994 0.24353591160220994 0.00019074203263708405
0.24375690607734807 0.24375690607734807 0.00019126587790586766
0.2439779005524862 0.2439779005524862 0.00018980728877967458
0.2441988950276243 0.2441988950276243 0.0001889911965015774
0.24441988950276242 0.24441988950276242 0.0001879765058942782
0.24464088397790054 0.24464088397790054 0.00018681412727641542
0.24486187845303867 0.24486187845303867 0.00018705169672412263
0.2450828729281768 0.2450828729281768 0.00018700209334900197
0.24530386740331492 0.24530386740331492 0.00018771946046591882
0.24552486187845304 0.24552486187845304 0.00018553139978989524
0.24574585635359114 0.24574585635359114 0.00018450542902164027
0.24596685082872927 0.24596685082872927 0.00018388702208191904
0.2461878453038674 0.2461878453038674 0.00018405283873942292
0.24640883977900552 0.24640883977900552 0.00018329985078550413
0.24662983425414364 0.24662983425414364 0.00018299399225858476
0.24685082872928177 0.24685082872928177 0.0001822051686618448
0.2470718232044199 0.2470718232044199 0.00018026279544045292
0.247292817679558 0.247292817679558 0.00018171561301674665
0.24751381215469612 0.24751381215469612 0.00018067026957001476
0.24773480662983424 0.24773480662983424 0.00017987111968055633
0.24795580110497237 0.24795580110497237 0.00017942825498892603
0.2481767955801105 0.2481767955801105 0.0001775691199798704
0.24839779005524862 0.24839779005524862 0.0001761941541123857
0.24861878453038674 0.24861878453038674 0.00017845375342164478
0.24883977900552484 0.24883977900552484 0.00017654392706315636
0.24906077348066297 0.24906077348066297 0.00017607584759385815
0.2492817679558011 0.2492817679558011 0.00017608495317932973
0.24950276243093922 0.24950276243093922 0.00017508955070393457
0.24972375690607734 0.24972375690607734 0.0001754531723122505
0.24994475138121547 0.24994475138121547 0.00017538014971347444
0.2501657458563536 0.2501657458563536 0.00017323484066300755
0.2503867403314917 0.2503867403314917 0.00017370203503538215
0.25060773480662984 0.25060773480662984 0.00017096009062173253
0.25082872928176797 0.25082872928176797 0.00017277140118725782
0.2510497237569061 0.2510497237569061 0.00017145087056543806
0.2512707182320442 0.2512707182320442 0.00017188825028443
0.25149171270718235 0.25149171270718235 0.00017034879150379256
0.25171270718232047 0.25171270718232047 0.0001709321388926521
0.2519337016574586 0.2519337016574586 0.0001700166143411064
0.2521546961325967 0.2521546961325967 0.00016937386456925
0.25237569060773485 0.25237569060773485 0.00016777978236121187
0.252596685082873 0.252596685082873 0.00016640833227030496
0.25281767955801104 0.25281767955801104 0.00016654803169077116
0.25303867403314917 0.25303867403314917 0.00016543091047293873
0.2532596685082873 0.2532596685082873 0.00016514522237557589
0.2534806629834254 0.2534806629834254 0.00016541633887603202
0.25370165745856355 0.25370165745856355 0.0001637430669019201
0.25392265193370167 0.25392265193370167 0.00016454268901791084
0.2541436464088398 0.2541436464088398 0.00016325931709530497
0.2543646408839779 0.2543646408839779 0.00016237591771557075
0.25458563535911605 0.25458563535911605 0.0001610635527300526
0.2548066298342542 0.2548066298342542 0.0001617722918308731
0.2550276243093923 0.2550276243093923 0.00016297016672141257
0.2552486187845304 0.2552486187845304 0.00016039133815330762
0.25546961325966855 0.25546961325966855 0.00015839273553627047
0.2556906077348067 0.2556906077348067 0.0001597881156531353
0.25591160220994474 0.25591160220994474 0.00015956744915493536
0.25613259668508287 0.25613259668508287 0.00015821054092229523
0.256353591160221 0.256353591160221 0.00015902598589792897
0.2565745856353591 0.2565745856353591 0.00015738128065845506
0.25679558011049725 0.25679558011049725 0.00015743258527341732
0.25701657458563537 0.25701657458563537 0.00015589265686304188
0.2572375690607735 0.2572375690607735 0.0001563452970979134
0.2574585635359116 0.2574585635359116 0.00015446887309563518
0.25767955801104975 0.25767955801104975 0.0001541755016764773
0.2579005524861879 0.2579005524861879 0.00015481782511219178
0.258121546961326 0.258121546961326 0.00015470227651635422
0.2583425414364641 0.2583425414364641 0.00015239460493157595
0.25856353591160225 0.25856353591160225 0.0001516124365614287
0.2587845303867404 0.2587845303867404 0.00015248481115625128
0.2590055248618785 0.2590055248618785 0.00015084884621622706
0.25922651933701657 0.25922651933701657 0.0001508354928347138
0.2594475138121547 0.2594475138121547 0.0001492854758973862
0.2596685082872928 0.2596685082872928 0.00014940888724061506
0.25988950276243095 0.25988950276243095 0.00014883947346314134
0.26011049723756907 0.26011049723756907 0.00014796019470421378
0.2603314917127072 0.2603314917127072 0.00015051876494513993
0.2605524861878453 0.2605524861878453 0.00014676766873727014
0.26077348066298345 0.26077348066298345 0.0001468753232081711
0.2609944751381216 0.2609944751381216 0.00014650731481098927
0.2612154696132597 0.2612154696132597 0.00014541488138553255
0.2614364640883978 0.2614364640883978 0.0001454402681447071
0.26165745856353595 0.26165745856353595 0.00014505642511090418
0.2618784530386741 0.2618784530386741 0.00014439132410246436
0.2620994475138122 0.2620994475138122 0.00014146043767442957
0.26232044198895027 0.26232044198895027 0.00014219103851761418
0.2625414364640884 0.2625414364640884 0.00014082426840179372
0.2627624309392265 0.2627624309392265 0.00014182593695997246
0.26298342541436465 0.26298342541436465 0.00014039732365443887
0.26320441988950277 0.26320441988950277 0.0001401959614510007
0.2634254143646409 0.2634254143646409 0.000138841819702928
0.263646408839779 0.263646408839779 0.00014017307181729948
0.26386740331491715 0.26386740331491715 0.0001396193599032481
0.2640883977900553 0.2640883977900553 0.00013806440941868496
0.2643093922651934 0.2643093922651934 0.00013909244881185183
0.2645303867403315 0.2645303867403315 0.00013731480576480683
0.26475138121546965 0.26475138121546965 0.00013748150288008516
0.2649723756906078 0.2649723756906078 0.0001369383547444064
0.2651933701657459 0.2651933701657459 0.0001351340797637553
0.26541436464088397 0.26541436464088397 0.00013569150977883762
0.2656353591160221 0.2656353591160221 0.0001331671895787648
0.2658563535911602 0.2658563535911602 0.0001336643071193766
0.26607734806629835 0.26607734806629835 0.0001338935069997043
0.2662983425414365 0.2662983425414365 0.00013235715226918952
0.2665193370165746 0.2665193370165746 0.00013222287596850784
0.2667403314917127 0.2667403314917127 0.00013203587804432883
0.26696132596685085 0.26696132596685085 0.00013138902437231822
0.267182320441989 0.267182320441989 0.0001302869593898703
0.2674033149171271 0.2674033149171271 0.00013134585136632685
0.2676243093922652 0.2676243093922652 0.00012928438904500768
0.26784530386740335 0.26784530386740335 0.00012828767543482427
0.2680662983425415 0.2680662983425415 0.00012866162848305113
0.2682872928176796 0.2682872928176796 0.00012849408953991665
0.2685082872928177 0.2685082872928177 0.00012708984252305421
0.2687292817679558 0.2687292817679558 0.00012539605482176093
0.2689502762430939 0.2689502762430939 0.00012651739807016896
0.26917127071823205 0.26917127071823205 0.00012776940804858626
0.2693922651933702 0.2693922651933702 0.0001247617440663744
0.2696132596685083 0.2696132596685083 0.00012465476079714504
0.2698342541436464 0.2698342541436464 0.00012431984403823613
0.27005524861878455 0.27005524861878455 0.00012513504748076177
0.2702762430939227 0.2702762430939227 0.00012343839780532323
0.2704972375690608 0.2704972375690608 0.00012275187030450128
0.2707182320441989 0.2707182320441989 0.00012186843182614379
0.27093922651933705 0.27093922651933705 0.00012324565635878207
0.2711602209944752 0.2711602209944752 0.00012052973745218208
0.2713812154696133 0.2713812154696133 0.00012187024740233814
0.2716022099447514 0.2716022099447514 0.00011921972239344774
0.2718232044198895 0.2718232044198895 0.0001204071449570774
0.2720441988950276 0.2720441988950276 0.00011866881606675228
0.27226519337016575 0.27226519337016575 0.00011797746495412678
0.2724861878453039 0.2724861878453039 0.00011859229213146758
0.272707182320442 0.272707182320442 0.00011830699980191448
0.2729281767955801 0.2729281767955801 0.00011711600866893933
0.27314917127071825 0.27314917127071825 0.0001175129620616121
0.2733701657458564 0.2733701657458564 0.00011663227650476684
0.2735911602209945 0.2735911602209945 0.00011513379231073355
0.2738121546961326 0.2738121546961326 0.00011504302204299352
0.27403314917127075 0.27403314917127075 0.00011344928811974982
0.2742541436464089 0.2742541436464089 0.00011373800912266186
0.274475138121547 0.274475138121547 0.00011081397218038434
0.2746961325966851 0.2746961325966851 0.00011293747285640477
0.2749171270718232 0.2749171270718232 0.0001132274070483097
0.2751381215469613 0.2751381215469613 0.0001111122715611941
0.27535911602209945 0.27535911602209945 0.00010995398346786605
0.2755801104972376 0.2755801104972376 0.00011076987429146617
0.2758011049723757 0.2758011049723757 0.00011069313397150574
0.2760220994475138 0.2760220994475138 0.0001110052284782261
0.27624309392265195 0.27624309392265195 0.00010959213284247852
0.2764640883977901 0.2764640883977901 0.00010798040186603679
0.2766850828729282 0.2766850828729282 0.0001077613186324122
0.2769060773480663 0.2769060773480663 0.00010585563183233059
0.27712707182320445 0.27712707182320445 0.00010779275968071208
0.2773480662983426 0.2773480662983426 0.00010600945289701108
0.2775690607734807 0.2775690607734807 0.00010598778778637724
0.27779005524861883 0.27779005524861883 0.00010632694243037618
0.27801104972375695 0.27801104972375695 0.00010383604325788569
0.278232044198895 0.278232044198895 0.00010400046409807972
0.27845303867403315 0.27845303867403315 0.00010374175952342356
0.2786740331491713 0.2786740331491713 0.00010480398088508016
0.2788950276243094 0.2788950276243094 0.00010342686274753755
0.2791160220994475 0.2791160220994475 0.00010312950673752489
0.27933701657458565 0.27933701657458565 0.00010200812819451257
0.2795580110497238 0.2795580110497238 0.00010226970376070644
0.2797790055248619 0.2797790055248619 0.00010193259747021761
0.28 0.28 0.00010134745915561886
0.28022099447513815 0.28022099447513815 0.000099864385042241
0.2804419889502763 0.2804419889502763 0.00010042652936206729
0.2806629834254144 0.2806629834254144 0.00009909807921684862
0.28088397790055253 0.28088397790055253 0.0000992114818176745
0.28110497237569065 0.28110497237569065 0.000097299416551606
0.2813259668508287 0.2813259668508287 0.00009784855081923765
0.28154696132596685 0.28154696132596685 0.00009523115475619119
0.281767955801105 0.281767955801105 0.00009721602882274119
0.2819889502762431 0.2819889502762431 0.00009644366849128396
0.2822099447513812 0.2822099447513812 0.00009562075408204939
0.28243093922651935 0.28243093922651935 0.00009522834741446025
0.2826519337016575 0.2826519337016575 0.00009602768298269372
0.2828729281767956 0.2828729281767956 0.00009626605516426185
0.2830939226519337 0.2830939226519337 0.00009343675177677692
0.28331491712707185 0.28331491712707185 0.00009322074391596071
0.28353591160221 0.28353591160221 0.00009190369177217237
0.2837569060773481 0.2837569060773481 0.00009173347586850236
0.28397790055248623 0.28397790055248623 0.00009140835689566663
0.28419889502762435 0.28419889502762435 0.0000916602867538214
0.2844198895027624 0.2844198895027624 0.00009137971169859534
0.28464088397790055 0.28464088397790055 0.00008969095124745983
0.2848618784530387 0.2848618784530387 0.00009135055716955032
0.2850828729281768 0.2850828729281768 0.00008698583461160144
0.2853038674033149 0.2853038674033149 0.00008892639020009714
0.28552486187845305 0.28552486187845305 0.00008735381214714893
0.2857458563535912 0.2857458563535912 0.00008696623815075531
0.2859668508287293 0.2859668508287293 0.00008666194697222815
0.2861878453038674 0.2861878453038674 0.00008698795498010396
0.28640883977900555 0.28640883977900555 0.00008433722738180504
0.2866298342541437 0.2866298342541437 0.00008518912618794345
0.2868508287292818 0.2868508287292818 0.00008588078348152118
0.28707182320441993 0.28707182320441993 0.00008380271470989897
0.28729281767955805 0.28729281767955805 0.00008353872275314935
0.2875138121546962 0.2875138121546962 0.00008155273115483506
0.28773480662983425 0.28773480662983425 0.00008327811669045363
0.2879558011049724 0.2879558011049724 0.00008289972138523783
0.2881767955801105 0.2881767955801105 0.00008303253272219332
0.2883977900552486 0.2883977900552486 0.00008204098979513536
0.28861878453038675 0.28861878453038675 0.00008119379048516389
0.2888397790055249 0.2888397790055249 0.00008028766382077587
0.289060773480663 0.289060773480663 0.00008076938880030034
0.28928176795580113 0.28928176795580113 0.00008016703926255726
0.28950276243093925 0.28950276243093925 0.00007909049951249466
0.2897237569060774 0.2897237569060774 0.00007870871753178012
0.2899447513812155 0.2899447513812155 0.00007757383674096579
0.29016574585635363 0.29016574585635363 0.00007742128887929542
0.29038674033149176 0.29038674033149176 0.00007779256380176144
0.2906077348066299 0.2906077348066299 0.00007535070541499482
0.29082872928176795 0.29082872928176795 0.00007660623706275984
0.2910497237569061 0.2910497237569061 0.00007578492046287922
0.2912707182320442 0.2912707182320442 0.0000756769378913471
0.2914917127071823 0.2914917127071823 0.00007565503963720378
0.29171270718232045 0.29171270718232045 0.00007464272375500936
0.2919337016574586 0.2919337016574586 0.00007543809083126302
0.2921546961325967 0.2921546961325967 0.00007372145744461686
0.29237569060773483 0.29237569060773483 0.0000731263731945398
0.29259668508287295 0.29259668508287295 0.00007303766003841626
0.2928176795580111 0.2928176795580111 0.00007309239116659892
0.2930386740331492 0.2930386740331492 0.00007293150543628043
0.29325966850828733 0.29325966850828733 0.00007120146150474621
0.29348066298342546 0.29348066298342546 0.0000702795073284918
0.2937016574585636 0.2937016574585636 0.0000702556830842983
0.29392265193370165 0.29392265193370165 0.00007001433007364352
0.2941436464088398 0.2941436464088398 0.00006967849398649938
0.2943646408839779 0.2943646408839779 0.000068478217021326
0.294585635359116 0.294585635359116 0.00006830043615120514
0.29480662983425415 0.29480662983425415 0.00006775157485068909
0.2950276243093923 0.2950276243093923 0.00006786799580418655
0.2952486187845304 0.2952486187845304 0.00006818142262349903
0.29546961325966853 0.29546961325966853 0.00006709342063501646
0.29569060773480665 0.29569060773480665 0.00006660579069418685
0.2959116022099448 0.2959116022099448 0.00006532392483532724
0.2961325966850829 0.2961325966850829 0.00006548753661639984
0.29635359116022103 0.29635359116022103 0.00006388574545288412
0.29657458563535916 0.29657458563535916 0.00006455876588047627
0.2967955801104973 0.2967955801104973 0.00006480162034014098
0.2970165745856354 0.2970165745856354 0.0000647440510010725
0.2972375690607735 0.2972375690607735 0.00006362949910176978
0.2974585635359116 0.2974585635359116 0.00006289711678747261
0.2976795580110497 0.2976795580110497 0.00006225072337179548
0.29790055248618785 0.29790055248618785 0.0000633342319155263
0.298121546961326 0.298121546961326 0.0000613720128131869
0.2983425414364641 0.2983425414364641 0.00006180011133716294
0.29856353591160223 0.29856353591160223 0.000059855287733289118
0.29878453038674035 0.29878453038674035 0.00006041831698018989
0.2990055248618785 0.2990055248618785 0.00005912357960991579
0.2992265193370166 0.2992265193370166 0.00006058484561067862
0.29944751381215473 0.29944751381215473 0.00006048255716873199
0.29966850828729286 0.29966850828729286 0.00006001613487638299
0.299889502762431 0.299889502762431 0.000057519985558792419
0.3001104972375691 0.3001104972375691 0.00005694828347853212
0.3003314917127072 0.3003314917127072 0.0000577972075140378
0.3005524861878453 0.3005524861878453 0.00005661116794653784
0.30077348066298343 0.30077348066298343 0.00005583613465352029
0.30099447513812155 0.30099447513812155 0.000056180251792115339
0.3012154696132597 0.3012154696132597 0.00005584106362327537
0.3014364640883978 0.3014364640883978 0.000055909688433487069
0.30165745856353593 0.30165745856353593 0.00005463455417339827
0.30187845303867405 0.30187845303867405 0.00005396052575319779
0.3020994475138122 0.3020994475138122 0.00005400779296961213
0.3023204419889503 0.3023204419889503 0.00005352060937264364
0.30254143646408843 0.30254143646408843 0.000052794908395772827
0.30276243093922656 0.30276243093922656 0.00005281721472195374
0.3029834254143647 0.3029834254143647 0.00005163907832269991
0.3032044198895028 0.3032044198895028 0.00005234773730413236
0.3034254143646409 0.3034254143646409 0.00005116391163589412
0.303646408839779 0.303646408839779 0.00005041241986924886
0.30386740331491713 0.30386740331491713 0.000052721195503379858
0.30408839779005525 0.30408839779005525 0.00004948942908809573
0.3043093922651934 0.3043093922651934 0.00004889156812802419
0.3045303867403315 0.3045303867403315 0.00004937507764045802
0.30475138121546963 0.30475138121546963 0.00004915758663476879
0.30497237569060776 0.30497237569060776 0.0000482806577470885
0.3051933701657459 0.3051933701657459 0.00004805962862213951
0.305414364640884 0.305414364640884 0.000047694923669867409
0.30563535911602213 0.30563535911602213 0.00004783122248199905
0.30585635359116026 0.30585635359116026 0.00004640780888030588
0.3060773480662984 0.3060773480662984 0.00004773306920887718
0.3062983425414365 0.3062983425414365 0.000046150134688608858
0.30651933701657463 0.30651933701657463 0.00004611683248877818
0.3067403314917127 0.3067403314917127 0.000045565585213081788
0.30696132596685083 0.30696132596685083 0.00004461004581349329
0.30718232044198895 0.30718232044198895 0.00004532100145514603
0.3074033149171271 0.3074033149171271 0.0000452792906640555
0.3076243093922652 0.3076243093922652 0.000044956755147607447
0.30784530386740333 0.30784530386740333 0.00004310575146544357
0.30806629834254146 0.30806629834254146 0.00004265974753865523
0.3082872928176796 0.3082872928176796 0.000042364559514720667
0.3085082872928177 0.3085082872928177 0.00004262825051349478
0.30872928176795583 0.30872928176795583 0.0000414200389522001
0.30895027624309396 0.30895027624309396 0.00004231138360622096
0.3091712707182321 0.3091712707182321 0.0000404522503554741
0.3093922651933702 0.3093922651933702 0.00004218765545755993
0.30961325966850833 0.30961325966850833 0.00004107146159715254
0.3098342541436464 0.3098342541436464 0.00004040206930469722
0.31005524861878453 0.31005524861878453 0.000040976521976482136
0.31027624309392265 0.31027624309392265 0.00004061115513508427
0.3104972375690608 0.3104972375690608 0.00003859007714604229
0.3107182320441989 0.3107182320441989 0.00003775509021771383
0.31093922651933703 0.31093922651933703 0.000038363761044300578
0.31116022099447516 0.31116022099447516 0.00003853421267612585
0.3113812154696133 0.3113812154696133 0.00003725870185876634
0.3116022099447514 0.3116022099447514 0.000037843014185560739
0.31182320441988953 0.31182320441988953 0.00003697677556133128
0.31204419889502766 0.31204419889502766 0.000036315610491571937
0.3122651933701658 0.3122651933701658 0.00003618990945563987
0.3124861878453039 0.3124861878453039 0.000035613003792198749
0.31270718232044203 0.31270718232044203 0.00003562115956197789
0.3129281767955801 0.3129281767955801 0.000036112469876041218
0.31314917127071823 0.31314917127071823 0.00003401828309776986
0.31337016574585635 0.31337016574585635 0.00003447717944268894
0.3135911602209945 0.3135911602209945 0.00003455729813729231
0.3138121546961326 0.3138121546961326 0.000035213168725889088
0.31403314917127073 0.31403314917127073 0.000032978566049230788
0.31425414364640886 0.31425414364640886 0.00003342822061524087
0.314475138121547 0.314475138121547 0.00003193978543821922
0.3146961325966851 0.3146961325966851 0.000030999532405942177
0.31491712707182323 0.31491712707182323 0.00003179683881373365
0.31513812154696136 0.31513812154696136 0.00003170464659054469
0.3153591160220995 0.3153591160220995 0.000031523376453848338
0.3155801104972376 0.3155801104972376 0.00003152570599723167
0.31580110497237573 0.31580110497237573 0.00003098649505686241
0.31602209944751386 0.31602209944751386 0.00002874630269418478
0.31624309392265193 0.31624309392265193 0.000030650585004121767
0.31646408839779006 0.31646408839779006 0.00003035895138610485
0.3166850828729282 0.3166850828729282 0.0000302268386510271
0.3169060773480663 0.3169060773480663 0.00002967910227777052
0.31712707182320443 0.31712707182320443 0.000029619125630794169
0.31734806629834256 0.31734806629834256 0.000029024326933561115
0.3175690607734807 0.3175690607734807 0.000027553372762243693
0.3177900552486188 0.3177900552486188 0.000028006489030559066
0.31801104972375693 0.31801104972375693 0.00002754604631558297
0.31823204419889506 0.31823204419889506 0.00002675661234896354
0.3184530386740332 0.3184530386740332 0.000026394700201858578
0.3186740331491713 0.3186740331491713 0.000026432029581173673
0.31889502762430944 0.31889502762430944 0.000026323891691052566
0.31911602209944756 0.31911602209944756 0.00002439721391896409
0.31933701657458563 0.31933701657458563 0.000026212639061767548
0.31955801104972376 0.31955801104972376 0.000024407965735140348
0.3197790055248619 0.3197790055248619 0.000024808899122675318
0.32 0.32 0.00002486297689237039
0.32022099447513813 0.32022099447513813 0.000023958838716845247
0.32044198895027626 0.32044198895027626 0.000023762200716722684
0.3206629834254144 0.3206629834254144 0.000023624435758168729
0.3208839779005525 0.3208839779005525 0.000024665554005967454
0.32110497237569063 0.32110497237569063 0.000022834299568575898
0.32132596685082876 0.32132596685082876 0.000023153396196072519
0.3215469613259669 0.3215469613259669 0.000022681296403618158
0.321767955801105 0.321767955801105 0.000022531538030428647
0.32198895027624314 0.32198895027624314 0.0000203514575807052
0.32220994475138126 0.32220994475138126 0.000022630404294241795
0.32243093922651933 0.32243093922651933 0.00002120512039195763
0.32265193370165746 0.32265193370165746 0.000021329914660738588
0.3228729281767956 0.3228729281767956 0.000021517757961787605
0.3230939226519337 0.3230939226519337 0.000019814694887323679
0.32331491712707183 0.32331491712707183 0.000019495939057722495
0.32353591160220996 0.32353591160220996 0.000020186959437865148
0.3237569060773481 0.3237569060773481 0.00001922389843727224
0.3239779005524862 0.3239779005524862 0.000019565854140898073
0.32419889502762433 0.32419889502762433 0.000019857740541751643
0.32441988950276246 0.32441988950276246 0.00001879301440400568
0.3246408839779006 0.3246408839779006 0.000018966053349460194
0.3248618784530387 0.3248618784530387 0.0000190718649845374
0.32508287292817684 0.32508287292817684 0.0000170530850236492
0.32530386740331496 0.32530386740331496 0.000018086789894194273
0.32552486187845303 0.32552486187845303 0.00001776653503709032
0.32574585635359116 0.32574585635359116 0.00001756066138246232
0.3259668508287293 0.3259668508287293 0.000016647761956457733
0.3261878453038674 0.3261878453038674 0.000016979152762534748
0.32640883977900553 0.32640883977900553 0.000016317485227080318
0.32662983425414366 0.32662983425414366 0.00001551454962691576
0.3268508287292818 0.3268508287292818 0.000015790649461924789
0.3270718232044199 0.3270718232044199 0.00001553996544591225
0.32729281767955803 0.32729281767955803 0.00001465250594799404
0.32751381215469616 0.32751381215469616 0.000015946521247705833
0.3277348066298343 0.3277348066298343 0.00001571202725194655
0.3279558011049724 0.3279558011049724 0.000015664894658212238
0.32817679558011054 0.32817679558011054 0.000015260641733603283
0.32839779005524866 0.32839779005524866 0.000016125131008107547
0.3286187845303868 0.3286187845303868 0.000014907116852435482
0.32883977900552486 0.32883977900552486 0.0000134740416921226
0.329060773480663 0.329060773480663 0.000014724640242034983
0.3292817679558011 0.3292817679558011 0.000014298506008048062
0.32950276243093923 0.32950276243093923 0.000011983644387448698
0.32972375690607736 0.32972375690607736 0.000014221941821873391
0.3299447513812155 0.3299447513812155 0.000013657213625548873
0.3301657458563536 0.3301657458563536 0.000011828023668542084
0.33038674033149174 0.33038674033149174 0.000012662354455541397
0.33060773480662986 0.33060773480662986 0.000011323529996694684
0.330828729281768 0.330828729281768 0.000011664206586028329
0.3310497237569061 0.3310497237569061 0.000011290745546667326
0.33127071823204424 0.33127071823204424 0.000012989263994748839
0.33149171270718236 0.33149171270718236 0.000013043722237732311
0.3317127071823205 0.3317127071823205 0.000012616430260429515
0.33193370165745856 0.33193370165745856 0.000011392225749118769
0.3321546961325967 0.3321546961325967 0.000011012863220178249
0.3323756906077348 0.3323756906077348 0.000010258713265839264
0.33259668508287293 0.33259668508287293 0.000010624629729670521
0.33281767955801106 0.33281767955801106 0.000010268259022521115
0.3330386740331492 0.3330386740331492 0.000009201760930999332
0.3332596685082873 0.3332596685082873 0.000010049605741506039
0.33348066298342544 0.33348066298342544 0.000009503661286587996
0.33370165745856356 0.33370165745856356 0.00001003813106464506
0.3339226519337017 0.3339226519337017 0.000008740829805691365
0.3341436464088398 0.3341436464088398 0.00000876867255028671
0.33436464088397794 0.33436464088397794 0.000008702995246334645
0.33458563535911606 0.33458563535911606 0.000009543039337822428
0.3348066298342542 0.3348066298342542 0.000009261872069450715
0.33502762430939226 0.33502762430939226 0.000008446305321936469
0.3352486187845304 0.3352486187845304 0.000008386345564304694
0.3354696132596685 0.3354696132596685 0.000008352240414252136
0.33569060773480663 0.33569060773480663 0.000007593976411735936
0.33591160220994476 0.33591160220994476 0.000007138571120973497
0.3361325966850829 0.3361325966850829 0.000008436007954711067
0.336353591160221 0.336353591160221 0.000007716479206133222
0.33657458563535914 0.33657458563535914 0.000007103513642433168
0.33679558011049726 0.33679558011049726 0.000007987619705531835
0.3370165745856354 0.3370165745856354 0.000006602780576016071
0.3372375690607735 0.3372375690607735 0.000005570994885473147
0.33745856353591164 0.33745856353591164 0.0000063638138830167069
0.33767955801104976 0.33767955801104976 0.000006266480819473318
0.3379005524861879 0.3379005524861879 0.000005781715152694338
0.338121546961326 0.338121546961326 0.00000604068642358509
0.3383425414364641 0.3383425414364641 0.0000059760883314420808
0.3385635359116022 0.3385635359116022 0.0000070190958372169419
0.33878453038674033 0.33878453038674033 0.0000048130264216111519
0.33900552486187846 0.33900552486187846 0.000005042597569936266
0.3392265193370166 0.3392265193370166 0.000005785857019105652
0.3394475138121547 0.3394475138121547 0.000006100151506830288
0.33966850828729284 0.33966850828729284 0.000004823775939038978
0.33988950276243096 0.33988950276243096 0.0000034839697402671797
0.3401104972375691 0.3401104972375691 0.000004888604665135817
0.3403314917127072 0.3403314917127072 0.000003979157274614105
0.34055248618784534 0.34055248618784534 0.000004260891139225471
0.34077348066298346 0.34077348066298346 0.000004433375885691689
0.3409944751381216 0.3409944751381216 0.0000035090511740987686
0.3412154696132597 0.3412154696132597 0.000004482876911550903
0.3414364640883978 0.3414364640883978 0.0000036767510908266157
0.3416574585635359 0.3416574585635359 0.0000037347711793049599
0.34187845303867404 0.34187845303867404 0.0000037159604873066608
0.34209944751381216 0.34209944751381216 0.000003270302072999956
0.3423204419889503 0.3423204419889503 0.000003514684962927341
0.3425414364640884 0.3425414364640884 0.000003010765280963667
0.34276243093922654 0.34276243093922654 0.000002528590598429659
0.34298342541436466 0.34298342541436466 0.0000027356030679137699
0.3432044198895028 0.3432044198895028 0.000003662524796057068
0.3434254143646409 0.3434254143646409 0.0000027547726271869956
0.34364640883977904 0.34364640883977904 0.0000028957271409040129
0.34386740331491716 0.34386740331491716 0.0000037299776239721235
0.3440883977900553 0.3440883977900553 0.000002869941709129258
0.3443093922651934 0.3443093922651934 0.0000016230785560501413
0.3445303867403315 0.3445303867403315 0.000002639475535689466
0.3447513812154696 0.3447513812154696 0.000003176791467509178
0.34497237569060774 0.34497237569060774 0.000002403894929154922
0.34519337016574586 0.34519337016574586 0.000002809132894987
0.345414364640884 0.345414364640884 0.0000016302115126111059
0.3456353591160221 0.3456353591160221 0.000001706772512841809
0.34585635359116024 0.34585635359116024 0.0000039745006876843059
0.34607734806629836 0.34607734806629836 6.400141031057214e-7
0.3462983425414365 0.3462983425414365 0.000001228831728802512
0.3465193370165746 0.3465193370165746 0.000001566230832723153
0.34674033149171274 0.34674033149171274 0.000001058769737143886
0.34696132596685086 0.34696132596685086 0.00000165424543452212
0.347182320441989 0.347182320441989 0.0000022599759607104749
0.3474033149171271 0.3474033149171271 0.0000016028797140190408
0.34762430939226524 0.34762430939226524 0.000001589322888529256
0.3478453038674033 0.3478453038674033 0.0000013773505414910138
0.34806629834254144 0.34806629834254144 0.000002093013413925781
0.34828729281767956 0.34828729281767956 0.0000010260649572372888
0.3485082872928177 0.3485082872928177 0.0000017899629878518199
0.3487292817679558 0.3487292817679558 0.0000029046264619546565
0.34895027624309394 0.34895027624309394 0.0000010439877515367553
0.34917127071823206 0.34917127071823206 8.937074184142864e-7
0.3493922651933702 0.3493922651933702 4.487325647335445e-7
0.3496132596685083 0.3496132596685083 0.0000010930542856028934
0.34983425414364644 0.34983425414364644 8.092835870247383e-7
0.35005524861878456 0.35005524861878456 0.000001519850870478469
0.3502762430939227 0.3502762430939227 5.065055067517447e-7
0.3504972375690608 0.3504972375690608 0.0000014161504656038044
0.35071823204419894 0.35071823204419894 9.402909575759589e-7
0.350939226519337 0.350939226519337 6.122663629537072e-7
0.35116022099447514 0.35116022099447514 2.9045347717677466e-7
0.35138121546961326 0.35138121546961326 0.0
0.3516022099447514 0.3516022099447514 0.0000017096947844717835
0.3518232044198895 0.3518232044198895 5.221423620370143e-7
0.35204419889502764 0.35204419889502764 0.000001141662156539094
0.35226519337016576 0.35226519337016576 0.0000013160930047899172
0.3524861878453039 0.3524861878453039 0.0000013365856611825302
0.352707182320442 0.352707182320442 0.0000018399333293206834
0.35292817679558014 0.35292817679558014 9.993358759417056e-7
0.35314917127071827 0.35314917127071827 3.7603546458782075e-7
0.3533701657458564 0.3533701657458564 4.16235626831676e-7
0.3535911602209945 0.3535911602209945 0.0000015621559590690469
0.35381215469613264 0.35381215469613264 0.0000014257663083102582
0.3540331491712707 0.3540331491712707 7.534427180391876e-7
0.35425414364640884 0.35425414364640884 1.8244716772374036e-7
0.35447513812154696 0.35447513812154696 1.048579670027386e-7
0.3546961325966851 0.3546961325966851 0.0000015728429216847946
0.3549171270718232 0.3549171270718232 8.403616322000414e-7
0.35513812154696134 0.35513812154696134 0.00000160908926596546
0.35535911602209946 0.35535911602209946 0.0000024806069286230989
0.3555801104972376 0.3555801104972376 9.631536134955513e-7
0.3558011049723757 0.3558011049723757 2.2103715506435448e-7
0.35602209944751384 0.35602209944751384 0.0000016147243758685214
0.35624309392265197 0.35624309392265197 0.0000011775967488622313
0.3564640883977901 0.3564640883977901 1.2036544063401744e-7
0.3566850828729282 0.3566850828729282 0.0000024775945726210879
0.35690607734806634 0.35690607734806634 0.0000023350044937533078
0.35712707182320447 0.35712707182320447 7.299087832754523e-7
0.35734806629834254 0.35734806629834254 0.0000022210334721978915
0.35756906077348066 0.35756906077348066 5.43904649169904e-7
0.3577900552486188 0.3577900552486188 0.0000020198838285902527
0.3580110497237569 0.3580110497237569 0.0000016587611063705044
0.35823204419889504 0.35823204419889504 9.225702814347485e-7
0.35845303867403316 0.35845303867403316 0.0000010249889872558823
0.3586740331491713 0.3586740331491713 0.0000025739770962992876
0.3588950276243094 0.3588950276243094 0.000002083414428051826
0.35911602209944754 0.35911602209944754 0.0000022400185027645119
0.35933701657458567 0.35933701657458567 1.7841768706119153e-7
0.3595580110497238 0.3595580110497238 0.000002075026571113673
0.3597790055248619 0.3597790055248619 0.0000017745730741201274
0.36000000000000004 0.36000000000000004 0.0000025010167432978514
0.36022099447513817 0.36022099447513817 0.0000012499189455679569
0.36044198895027624 0.36044198895027624 0.0000011331745974637155
0.36066298342541436 0.36066298342541436 0.0000021221744297498506
0.3608839779005525 0.3608839779005525 0.000002716258251058768
0.3611049723756906 0.3611049723756906 0.0000027122787458435024
0.36132596685082874 0.36132596685082874 0.0000027910776266917307
0.36154696132596686 0.36154696132596686 0.000002107691746436335
0.361767955801105 0.361767955801105 0.000002454141808273607
0.3619889502762431 0.3619889502762431 0.000004269016355482231
0.36220994475138124 0.36220994475138124 0.0000032343830357569379
0.36243093922651937 0.36243093922651937 0.0000031956140517238015
0.3626519337016575 0.3626519337016575 0.0000038009466400136485
0.3628729281767956 0.3628729281767956 0.00000398252083825038
0.36309392265193374 0.36309392265193374 0.000003282766003064974
0.36331491712707187 0.36331491712707187 0.000003725336508007761
0.36353591160220994 0.36353591160220994 0.0000037633583917554525
0.36375690607734806 0.36375690607734806 0.000004046980644965359
0.3639779005524862 0.3639779005524862 0.0000040295310917807
0.3641988950276243 0.3641988950276243 0.0000033335974835888126
0.36441988950276244 0.36441988950276244 0.000003946406631853954
0.36464088397790057 0.36464088397790057 0.000003637283453313141
0.3648618784530387 0.3648618784530387 0.000004992641098824522
0.3650828729281768 0.3650828729281768 0.0000034877876239632718
0.36530386740331494 0.36530386740331494 0.0000049681796489351569
0.36552486187845307 0.36552486187845307 0.000004110538127333641
0.3657458563535912 0.3657458563535912 0.000005940586517379437
0.3659668508287293 0.3659668508287293 0.0000051840744343086349
0.36618784530386744 0.36618784530386744 0.00000565794529820262
0.36640883977900557 0.36640883977900557 0.000005883424462771447
0.3666298342541437 0.3666298342541437 0.000005496410072770191
0.36685082872928176 0.36685082872928176 0.0000052812085050105588
0.3670718232044199 0.3670718232044199 0.000006277310058277563
0.367292817679558 0.367292817679558 0.000006089197697568686
0.36751381215469614 0.36751381215469614 0.000007651338812193483
0.36773480662983427 0.36773480662983427 0.000005308534716977657
0.3679558011049724 0.3679558011049724 0.000006312038002766424
0.3681767955801105 0.3681767955801105 0.000006086127441986145
0.36839779005524864 0.36839779005524864 0.00000742025085751142
0.36861878453038677 0.36861878453038677 0.00000734855511579167
0.3688397790055249 0.3688397790055249 0.000006779783356945985
0.369060773480663 0.369060773480663 0.000007858739036842755
0.36928176795580114 0.36928176795580114 0.000006931540537564909
0.36950276243093927 0.36950276243093927 0.000007738899754585534
0.3697237569060774 0.3697237569060774 0.000006703188729363131
0.36994475138121546 0.36994475138121546 0.000008722492797595715
0.3701657458563536 0.3701657458563536 0.000008274744955328933
0.3703867403314917 0.3703867403314917 0.000008690777731267679
0.37060773480662984 0.37060773480662984 0.000008570317483113537
0.37082872928176797 0.37082872928176797 0.000009409767206639409
0.3710497237569061 0.3710497237569061 0.00000855646191266215
0.3712707182320442 0.3712707182320442 0.00000960149213097538
0.37149171270718234 0.37149171270718234 0.000010274926977617283
0.37171270718232047 0.37171270718232047 0.000010445683957810025
0.3719337016574586 0.3719337016574586 0.000009010126011317372
0.3721546961325967 0.3721546961325967 0.000010541178108142363
0.37237569060773484 0.37237569060773484 0.00001114798314196658
0.37259668508287297 0.37259668508287297 0.000011022157051136816
0.3728176795580111 0.3728176795580111 0.000010281694623164983
0.37303867403314916 0.37303867403314916 0.000012215002809640911
0.3732596685082873 0.3732596685082873 0.000012763158286798436
0.3734806629834254 0.3734806629834254 0.000012724485934428258
0.37370165745856354 0.37370165745856354 0.000013299230110256082
0.37392265193370167 0.37392265193370167 0.000013397995620325232
0.3741436464088398 0.3741436464088398 0.000012176057051648155
0.3743646408839779 0.3743646408839779 0.000013174230093312262
0.37458563535911604 0.37458563535911604 0.000013718885658472416
0.37480662983425417 0.37480662983425417 0.000014464050177554389
0.3750276243093923 0.3750276243093923 0.00001281801320005975
0.3752486187845304 0.3752486187845304 0.00001439302071373251
0.37546961325966854 0.37546961325966854 0.000014198406558514436
0.37569060773480667 0.37569060773480667 0.000014759373084727702
0.3759116022099448 0.3759116022099448 0.000015088270287502628
0.3761325966850829 0.3761325966850829 0.00001519447092511797
0.376353591160221 0.376353591160221 0.000015447112645531714
0.3765745856353591 0.3765745856353591 0.000016268554942103719
0.37679558011049724 0.37679558011049724 0.00001558560529274375
0.37701657458563537 0.37701657458563537 0.000017574342507668948
0.3772375690607735 0.3772375690607735 0.000017113321209824768
0.3774585635359116 0.3774585635359116 0.00001906623508928049
0.37767955801104974 0.37767955801104974 0.000017782376757276677
0.37790055248618787 0.37790055248618787 0.000018333059786505868
0.378121546961326 0.378121546961326 0.00001902432330464594
0.3783425414364641 0.3783425414364641 0.00001950308174416296
0.37856353591160224 0.37856353591160224 0.00001912367715465235
0.37878453038674037 0.37878453038674037 0.000020147465795037344
0.3790055248618785 0.3790055248618785 0.000020291963803831856
0.3792265193370166 0.3792265193370166 0.00002003163221410084
0.3794475138121547 0.3794475138121547 0.000021337699608547869
0.3796685082872928 0.3796685082872928 0.000022032599455309999
0.37988950276243094 0.37988950276243094 0.000021748626406130129
0.38011049723756907 0.38011049723756907 0.00002170569147552111
0.3803314917127072 0.3803314917127072 0.000022741992950605208
0.3805524861878453 0.3805524861878453 0.000021906915593578417
0.38077348066298344 0.38077348066298344 0.000023088640920008249
0.38099447513812157 0.38099447513812157 0.00002292000272876741
0.3812154696132597 0.3812154696132597 0.00002376665326520402
0.3814364640883978 0.3814364640883978 0.000023870437340216126
0.38165745856353595 0.38165745856353595 0.000025944836255714059
0.38187845303867407 0.38187845303867407 0.000025436780927427318
0.3820994475138122 0.3820994475138122 0.00002399795355849621
0.3823204419889503 0.3823204419889503 0.000026367672485401635
0.3825414364640884 0.3825414364640884 0.000024577762683932468
0.3827624309392265 0.3827624309392265 0.000025565473719021548
0.38298342541436464 0.38298342541436464 0.00002629308032440949
0.38320441988950277 0.38320441988950277 0.000026944243910618149
0.3834254143646409 0.3834254143646409 0.00002659412092530613
0.383646408839779 0.383646408839779 0.000028371335268503028
0.38386740331491714 0.38386740331491714 0.00002808046305350346
0.38408839779005527 0.38408839779005527 0.00002866617752587643
0.3843093922651934 0.3843093922651934 0.000029183740790139744
0.3845303867403315 0.3845303867403315 0.00002916502728320244
0.38475138121546965 0.38475138121546965 0.00003234191577830347
0.38497237569060777 0.38497237569060777 0.000030250897949764354
0.3851933701657459 0.3851933701657459 0.000032330686160308598
0.385414364640884 0.385414364640884 0.0000323041857497515
0.38563535911602215 0.38563535911602215 0.00003179827859524283
0.3858563535911602 0.3858563535911602 0.0000331752381436749
0.38607734806629834 0.38607734806629834 0.0000321195619889487
0.38629834254143647 0.38629834254143647 0.00003282957504934837
0.3865193370165746 0.3865193370165746 0.000033099038461267407
0.3867403314917127 0.3867403314917127 0.00003508925237940988
0.38696132596685084 0.38696132596685084 0.00003410651832804325
0.38718232044198897 0.38718232044198897 0.000033502840448683719
0.3874033149171271 0.3874033149171271 0.00003432876467740622
0.3876243093922652 0.3876243093922652 0.00003554566451097668
0.38784530386740335 0.38784530386740335 0.000035603971250764758
0.38806629834254147 0.38806629834254147 0.000035560302431657159
0.3882872928176796 0.3882872928176796 0.000037025835643097248
0.3885082872928177 0.3885082872928177 0.000037326159344227067
0.38872928176795585 0.38872928176795585 0.00003809307219909398
0.3889502762430939 0.3889502762430939 0.00003803233134334986
0.38917127071823204 0.38917127071823204 0.0000395320923953893
0.38939226519337017 0.38939226519337017 0.00004089086109865958
0.3896132596685083 0.3896132596685083 0.00004065282135535484
0.3898342541436464 0.3898342541436464 0.00004082022402267276
0.39005524861878454 0.39005524861878454 0.00004178778783216588
0.39027624309392267 0.39027624309392267 0.00004135704622561492
0.3904972375690608 0.3904972375690608 0.0000416589546512358
0.3907182320441989 0.3907182320441989 0.00004114223193968738
0.39093922651933705 0.39093922651933705 0.000043318651216418718
0.39116022099447517 0.39116022099447517 0.000043103164996547688
0.3913812154696133 0.3913812154696133 0.00004516687975228775
0.3916022099447514 0.3916022099447514 0.00004532000516731835
0.39182320441988955 0.39182320441988955 0.00004505651211417558
0.3920441988950276 0.3920441988950276 0.00004687860912809289
0.39226519337016574 0.39226519337016574 0.000047342361067593059
0.39248618784530387 0.39248618784530387 0.000047672342846193238
0.392707182320442 0.392707182320442 0.00004887911385795523
0.3929281767955801 0.3929281767955801 0.00004908240158135019
0.39314917127071825 0.39314917127071825 0.00004839210228807956
0.39337016574585637 0.39337016574585637 0.00004839589843085479
0.3935911602209945 0.3935911602209945 0.00005053712811511164
0.3938121546961326 0.3938121546961326 0.00004977833656939274
0.39403314917127075 0.39403314917127075 0.00005190328797513387
0.39425414364640887 0.39425414364640887 0.000050992842773580176
0.394475138121547 0.394475138121547 0.000054187327834970899
0.3946961325966851 0.3946961325966851 0.000052452319442732718
0.39491712707182325 0.39491712707182325 0.000054027519316221759
0.3951381215469614 0.3951381215469614 0.00005367167570335496
0.39535911602209944 0.39535911602209944 0.000055771771179380969
0.39558011049723757 0.39558011049723757 0.000055328078092786089
0.3958011049723757 0.3958011049723757 0.00005626695679806571
0.3960220994475138 0.3960220994475138 0.00005726181372451417
0.39624309392265195 0.39624309392265195 0.000056906136909747119
0.39646408839779007 0.39646408839779007 0.00005768712608039797
0.3966850828729282 0.3966850828729282 0.00005788464471612751
0.3969060773480663 0.3969060773480663 0.00005829524213319369
0.39712707182320445 0.39712707182320445 0.000058967769610113427
0.3973480662983426 0.3973480662983426 0.00006020051859824101
0.3975690607734807 0.3975690607734807 0.00006173812514859254
0.3977900552486188 0.3977900552486188 0.00006141296672945197
0.39801104972375695 0.39801104972375695 0.00006194190116499856
0.3982320441988951 0.3982320441988951 0.00006440073395395788
0.39845303867403314 0.39845303867403314 0.0000634740977245105
0.39867403314917127 0.39867403314917127 0.00006409324220286696
0.3988950276243094 0.3988950276243094 0.00006466903771291526
0.3991160220994475 0.3991160220994475 0.00006486492066490042
0.39933701657458565 0.39933701657458565 0.00006530706713742487
0.39955801104972377 0.39955801104972377 0.00006700154489202404
0.3997790055248619 0.3997790055248619 0.00006662809072472667
0.4 0.4 0.00006908403613934289
0.40022099447513815 0.40022099447513815 0.00006902384615930585
0.4004419889502763 0.4004419889502763 0.0000692514830987569
0.4006629834254144 0.4006629834254144 0.00007019836059040437
0.4008839779005525 0.4008839779005525 0.00007134034216802924
0.40110497237569065 0.40110497237569065 0.00007253174517185437
0.4013259668508288 0.4013259668508288 0.00007212208590503828
0.40154696132596684 0.40154696132596684 0.00007235189200180923
0.40176795580110497 0.40176795580110497 0.00007255011369784064
0.4019889502762431 0.4019889502762431 0.00007385228226101552
0.4022099447513812 0.4022099447513812 0.0000749083349899049
0.40243093922651935 0.40243093922651935 0.00007646774620451743
0.40265193370165747 0.40265193370165747 0.00007718747734615917
0.4028729281767956 0.4028729281767956 0.0000784977441493132
0.4030939226519337 0.4030939226519337 0.00007855873760983004
0.40331491712707185 0.40331491712707185 0.0000795306537177071
0.40353591160221 0.40353591160221 0.00007981935245580387
0.4037569060773481 0.4037569060773481 0.0000809989461427137
0.4039779005524862 0.4039779005524862 0.00008096245969700964
0.40419889502762435 0.40419889502762435 0.00008309170118428537
0.4044198895027625 0.4044198895027625 0.00008295294763167621
0.4046408839779006 0.4046408839779006 0.000083756048120179
0.40486187845303867 0.40486187845303867 0.00008359532369713567
0.4050828729281768 0.4050828729281768 0.00008599991081821465
0.4053038674033149 0.4053038674033149 0.00008640854985854076
0.40552486187845305 0.40552486187845305 0.0000859678322025374
0.40574585635359117 0.40574585635359117 0.00008809699510994314
0.4059668508287293 0.4059668508287293 0.00008791211043853667
0.4061878453038674 0.4061878453038674 0.00008927190672086699
0.40640883977900555 0.40640883977900555 0.00009028998774717237
0.4066298342541437 0.4066298342541437 0.0000905705917097264
0.4068508287292818 0.4068508287292818 0.00009169804980553473
0.4070718232044199 0.4070718232044199 0.0000923407817139594
0.40729281767955805 0.40729281767955805 0.00009280607174082576
0.4075138121546962 0.4075138121546962 0.00009276304050112838
0.4077348066298343 0.4077348066298343 0.00009464241475050828
0.40795580110497237 0.40795580110497237 0.00009368133852963431
0.4081767955801105 0.4081767955801105 0.00009604155267214378
0.4083977900552486 0.4083977900552486 0.00009737062937890923
0.40861878453038675 0.40861878453038675 0.00009847870131151503
0.4088397790055249 0.4088397790055249 0.00009941947301573265
0.409060773480663 0.409060773480663 0.00009984378577497022
0.4092817679558011 0.4092817679558011 0.00010073537789779435
0.40950276243093925 0.40950276243093925 0.0001028885578474855
0.4097237569060774 0.4097237569060774 0.00010252602502790136
0.4099447513812155 0.4099447513812155 0.00010301467043204014
0.4101657458563536 0.4101657458563536 0.00010480871079361433
0.41038674033149175 0.41038674033149175 0.00010456209266024332
0.4106077348066299 0.4106077348066299 0.00010531104465805907
0.410828729281768 0.410828729281768 0.00010679254763209988
0.41104972375690607 0.41104972375690607 0.00010849094719770318
0.4112707182320442 0.4112707182320442 0.00010796201937504987
0.4114917127071823 0.4114917127071823 0.00011004612786278778
0.41171270718232045 0.41171270718232045 0.00011147619204787489
0.4119337016574586 0.4119337016574586 0.00010983429978465715
0.4121546961325967 0.4121546961325967 0.00011206434888268033
0.4123756906077348 0.4123756906077348 0.00011319307769080224
0.41259668508287295 0.41259668508287295 0.00011318330798930685
0.4128176795580111 0.4128176795580111 0.00011380554216287286
0.4130386740331492 0.4130386740331492 0.00011580373425616733
0.4132596685082873 0.4132596685082873 0.00011749971384297835
0.41348066298342545 0.41348066298342545 0.00011796296737499767
0.4137016574585636 0.4137016574585636 0.00011809785040803363
0.4139226519337017 0.4139226519337017 0.00011874971866811094
0.41414364640883977 0.41414364640883977 0.0001205093619030665
0.4143646408839779 0.4143646408839779 0.00012201997379263443
0.414585635359116 0.414585635359116 0.00012285170556562052
0.41480662983425415 0.41480662983425415 0.00012499649602328632
0.4150276243093923 0.4150276243093923 0.00012353560741434587
0.4152486187845304 0.4152486187845304 0.00012655794903648182
0.4154696132596685 0.4154696132596685 0.00012627596530007215
0.41569060773480665 0.41569060773480665 0.0001275118573597731
0.4159116022099448 0.4159116022099448 0.00012867869750174155
0.4161325966850829 0.4161325966850829 0.00013086137767426281
0.416353591160221 0.416353591160221 0.00012996752821777273
0.41657458563535915 0.41657458563535915 0.0001321303593385593
0.4167955801104973 0.4167955801104973 0.0001336758711786514
0.4170165745856354 0.4170165745856354 0.0001339827018875482
0.4172375690607735 0.4172375690607735 0.00013330241640577476
0.4174585635359116 0.4174585635359116 0.00013473976046426468
0.4176795580110497 0.4176795580110497 0.00013685377574831025
0.41790055248618785 0.41790055248618785 0.00013575114739004554
0.418121546961326 0.418121546961326 0.00013846561605101795
0.4183425414364641 0.4183425414364641 0.00013946640500564307
0.4185635359116022 0.4185635359116022 0.0001402247394120147
0.41878453038674035 0.41878453038674035 0.00014203853030657668
0.4190055248618785 0.4190055248618785 0.00014270387274920024
0.4192265193370166 0.4192265193370166 0.00014368500817609907
0.4194475138121547 0.4194475138121547 0.0001445062355088042
0.41966850828729285 0.41966850828729285 0.0001465342027650943
0.419889502762431 0.419889502762431 0.0001449971056609133
0.4201104972375691 0.4201104972375691 0.00014780060444588572
0.42033149171270723 0.42033149171270723 0.00014938958634364596
0.4205524861878453 0.4205524861878453 0.0001499648733738588
0.4207734806629834 0.4207734806629834 0.00015045855539681628
0.42099447513812155 0.42099447513812155 0.00015308741800074184
0.4212154696132597 0.4212154696132597 0.0001542344893655187
0.4214364640883978 0.4214364640883978 0.00015324874882430883
0.4216574585635359 0.4216574585635359 0.00015664435640990747
0.42187845303867405 0.42187845303867405 0.00015620410578059992
0.4220994475138122 0.4220994475138122 0.00015687722747287193
0.4223204419889503 0.4223204419889503 0.0001587121019354511
0.4225414364640884 0.4225414364640884 0.0001596462930959033
0.42276243093922655 0.42276243093922655 0.00015979135716940693
0.4229834254143647 0.4229834254143647 0.00016288794115703202
0.4232044198895028 0.4232044198895028 0.0001627919120417377
0.42342541436464093 0.42342541436464093 0.00016483946202434983
0.423646408839779 0.423646408839779 0.0001651154752686956
0.4238674033149171 0.4238674033149171 0.00016708028096292107
0.42408839779005525 0.42408839779005525 0.00016879031868957578
0.4243093922651934 0.4243093922651934 0.00016983198886156455
0.4245303867403315 0.4245303867403315 0.00017103241712726095
0.4247513812154696 0.4247513812154696 0.00017234885112617522
0.42497237569060775 0.42497237569060775 0.00017386400490348176
0.4251933701657459 0.4251933701657459 0.00017447106970165942
0.425414364640884 0.425414364640884 0.0001754080425075657
0.4256353591160221 0.4256353591160221 0.00017611887594195494
0.42585635359116025 0.42585635359116025 0.00017818474765561219
0.4260773480662984 0.4260773480662984 0.00018042527869700485
0.4262983425414365 0.4262983425414365 0.00018053281488128797
0.42651933701657463 0.42651933701657463 0.00018123683149429227
0.42674033149171275 0.42674033149171275 0.00018277437560819388
0.4269613259668508 0.4269613259668508 0.00018326749600033779
0.42718232044198895 0.42718232044198895 0.0001843897403714214
0.4274033149171271 0.4274033149171271 0.00018614980606317848
0.4276243093922652 0.4276243093922652 0.00018727918498367938
0.4278453038674033 0.4278453038674033 0.00018881631616760364
0.42806629834254145 0.42806629834254145 0.0001881030844706986
0.4282872928176796 0.4282872928176796 0.00019105310310473363
0.4285082872928177 0.4285082872928177 0.0001932995645213977
0.4287292817679558 0.4287292817679558 0.00019414259858744565
0.42895027624309395 0.42895027624309395 0.0001945819561748701
0.4291712707182321 0.4291712707182321 0.000196045797835737
0.4293922651933702 0.4293922651933702 0.0001970070750941215
0.42961325966850833 0.42961325966850833 0.0001988580649909685
0.42983425414364645 0.42983425414364645 0.0002000386322679375
0.4300552486187845 0.4300552486187845 0.00020075868258156063
0.43027624309392265 0.43027624309392265 0.00020221532963248128
0.4304972375690608 0.4304972375690608 0.00020453656257626341
0.4307182320441989 0.4307182320441989 0.0002058218540078096
0.430939226519337 0.430939226519337 0.0002069656972369095
0.43116022099447515 0.43116022099447515 0.00020736831711830336
0.4313812154696133 0.4313812154696133 0.00020875233904681505
0.4316022099447514 0.4316022099447514 0.00020990267115888157
0.43182320441988953 0.43182320441988953 0.00021308332595907777
0.43204419889502765 0.43204419889502765 0.00021262636986887519
0.4322651933701658 0.4322651933701658 0.00021397705735595545
0.4324861878453039 0.4324861878453039 0.0002171622372132061
0.43270718232044203 0.43270718232044203 0.00021824849166071793
0.43292817679558016 0.43292817679558016 0.0002182150419874077
0.4331491712707182 0.4331491712707182 0.00021930925980091605
0.43337016574585635 0.43337016574585635 0.00022132295548919558
0.4335911602209945 0.4335911602209945 0.00022213589304925205
0.4338121546961326 0.4338121546961326 0.00022464443465678658
0.4340331491712707 0.4340331491712707 0.00022567028435546642
0.43425414364640885 0.43425414364640885 0.00022694637577294185
0.434475138121547 0.434475138121547 0.00022733340526690478
0.4346961325966851 0.4346961325966851 0.00023080808843761107
0.43491712707182323 0.43491712707182323 0.00023094032270229122
0.43513812154696135 0.43513812154696135 0.00023309568311317877
0.4353591160220995 0.4353591160220995 0.00023538461624228734
0.4355801104972376 0.4355801104972376 0.00023501589155508322
0.43580110497237573 0.43580110497237573 0.00023593821498868228
0.43602209944751386 0.43602209944751386 0.0002379913650584907
0.436243093922652 0.436243093922652 0.00024021139466421097
0.43646408839779005 0.43646408839779005 0.00024277346394949235
0.4366850828729282 0.4366850828729282 0.0002432660388658127
0.4369060773480663 0.4369060773480663 0.00024325450402047364
0.4371270718232044 0.4371270718232044 0.0002458170737198391
0.43734806629834255 0.43734806629834255 0.0002472968302722011
0.4375690607734807 0.4375690607734807 0.0002482044227118425
0.4377900552486188 0.4377900552486188 0.0002498183861140603
0.43801104972375693 0.43801104972375693 0.0002514354194580793
0.43823204419889505 0.43823204419889505 0.0002530094171528027
0.4384530386740332 0.4384530386740332 0.0002536205672351833
0.4386740331491713 0.4386740331491713 0.00025702188144110524
0.43889502762430943 0.43889502762430943 0.0002566860676891225
0.43911602209944756 0.43911602209944756 0.00025970807526035387
0.4393370165745857 0.4393370165745857 0.00025993152910957357
0.43955801104972375 0.43955801104972375 0.0002621164307834938
0.4397790055248619 0.4397790055248619 0.0002632968590890433
0.44 0.44 0.000266142304687952
0.4402209944751381 0.4402209944751381 0.00026708903573123116
0.44044198895027625 0.44044198895027625 0.0002693900465708239
0.4406629834254144 0.4406629834254144 0.00027012974484695297
0.4408839779005525 0.4408839779005525 0.00027236108001290124
0.44110497237569063 0.44110497237569063 0.00027326977542078485
0.44132596685082875 0.44132596685082875 0.00027417776044715144
0.4415469613259669 0.4415469613259669 0.0002757688133456289
0.441767955801105 0.441767955801105 0.00027795222305571093
0.44198895027624313 0.44198895027624313 0.00028065433530667525
0.44220994475138126 0.44220994475138126 0.00028000638113617705
0.4424309392265194 0.4424309392265194 0.0002820400348566268
0.44265193370165745 0.44265193370165745 0.00028394761506302986
0.4428729281767956 0.4428729281767956 0.00028689357762911173
0.4430939226519337 0.4430939226519337 0.0002873829806505297
0.44331491712707183 0.44331491712707183 0.0002878270057988968
0.44353591160220995 0.44353591160220995 0.00029153711966726673
0.4437569060773481 0.4437569060773481 0.0002918108376835398
0.4439779005524862 0.4439779005524862 0.0002944851995180712
0.44419889502762433 0.44419889502762433 0.00029556018236662044
0.44441988950276246 0.44441988950276246 0.0002970509276971498
0.4446408839779006 0.4446408839779006 0.0002994148912911616
0.4448618784530387 0.4448618784530387 0.00029953382678522247
0.44508287292817683 0.44508287292817683 0.00030246259457541097
0.44530386740331496 0.44530386740331496 0.0003033343788728659
0.4455248618784531 0.4455248618784531 0.0003047126047876489
0.4457458563535912 0.4457458563535912 0.00030691935273192647
0.4459668508287293 0.4459668508287293 0.00031019388916888647
0.4461878453038674 0.4461878453038674 0.00031022593787121517
0.44640883977900553 0.44640883977900553 0.0003115131636729226
0.44662983425414365 0.44662983425414365 0.00031354281670850203
0.4468508287292818 0.4468508287292818 0.0003169413809022145
0.4470718232044199 0.4470718232044199 0.00031685243406121623
0.44729281767955803 0.44729281767955803 0.00031903422562621275
0.44751381215469616 0.44751381215469616 0.00032015735884108267
0.4477348066298343 0.4477348066298343 0.0003223522524793657
0.4479558011049724 0.4479558011049724 0.0003235300919822135
0.44817679558011053 0.44817679558011053 0.0003266703801378142
0.44839779005524866 0.44839779005524866 0.0003283848975613909
0.4486187845303868 0.4486187845303868 0.0003296917867921731
0.4488397790055249 0.4488397790055249 0.00033142566604088997
0.449060773480663 0.449060773480663 0.0003334529016433315
0.4492817679558011 0.4492817679558011 0.0003351805183951873
0.44950276243093923 0.44950276243093923 0.0003365413863670231
0.44972375690607735 0.44972375690607735 0.00033838078921271476
0.4499447513812155 0.4499447513812155 0.0003412921239875634
0.4501657458563536 0.4501657458563536 0.0003427602688018691
0.45038674033149173 0.45038674033149173 0.0003443237228062356
0.45060773480662986 0.45060773480662986 0.00034553147251729926
0.450828729281768 0.450828729281768 0.0003486380832170883
0.4510497237569061 0.4510497237569061 0.00035057170349961673
0.45127071823204423 0.45127071823204423 0.0003528806738726089
0.45149171270718236 0.45149171270718236 0.00035446227163516656
0.4517127071823205 0.4517127071823205 0.0003562266223206204
0.4519337016574586 0.4519337016574586 0.0003585058177852749
0.4521546961325967 0.4521546961325967 0.00035923987305016067
0.4523756906077348 0.4523756906077348 0.000361165828388964
0.45259668508287293 0.45259668508287293 0.00036258069723037276
0.45281767955801105 0.45281767955801105 0.00036573772006878773
0.4530386740331492 0.4530386740331492 0.000366314076470667
0.4532596685082873 0.4532596685082873 0.0003675858432896303
0.45348066298342543 0.45348066298342543 0.0003701797177680741
0.45370165745856356 0.45370165745856356 0.0003725985823611566
0.4539226519337017 0.4539226519337017 0.00037486032580402896
0.4541436464088398 0.4541436464088398 0.00037626288590761613
0.45436464088397793 0.45436464088397793 0.0003786615362373378
0.45458563535911606 0.45458563535911606 0.0003814124284341157
0.4548066298342542 0.4548066298342542 0.0003822610288135302
0.4550276243093923 0.4550276243093923 0.0003841558068010657
0.45524861878453043 0.45524861878453043 0.00038405563464800267
0.4554696132596685 0.4554696132596685 0.00038636345546294945
0.45569060773480663 0.45569060773480663 0.0003898337208841154
0.45591160220994476 0.45591160220994476 0.0003925443938512326
0.4561325966850829 0.4561325966850829 0.00039373897303251863
0.456353591160221 0.456353591160221 0.00039600454628948477
0.45657458563535913 0.45657458563535913 0.0003989086506921193
0.45679558011049726 0.45679558011049726 0.0004001332725496006
0.4570165745856354 0.4570165745856354 0.0004028608670940936
0.4572375690607735 0.4572375690607735 0.00040351556187612713
0.45745856353591163 0.45745856353591163 0.0004053060426864425
0.45767955801104976 0.45767955801104976 0.0004085421609971237
0.4579005524861879 0.4579005524861879 0.00041061310095439805
0.458121546961326 0.458121546961326 0.0004121702060281309
0.45834254143646413 0.45834254143646413 0.00041345406690046694
0.4585635359116022 0.4585635359116022 0.0004157937235336018
0.45878453038674033 0.45878453038674033 0.00041785221824803425
0.45900552486187846 0.45900552486187846 0.0004194697362731091
0.4592265193370166 0.4592265193370166 0.00042279326246017705
0.4594475138121547 0.4594475138121547 0.000424950261849512
0.45966850828729283 0.45966850828729283 0.0004261245626319174
0.45988950276243096 0.45988950276243096 0.000428574730553997
0.4601104972375691 0.4601104972375691 0.00042987464681846837
0.4603314917127072 0.4603314917127072 0.0004338852567318504
0.46055248618784533 0.46055248618784533 0.0004345274234499189
0.46077348066298346 0.46077348066298346 0.0004364760784597015
0.4609944751381216 0.4609944751381216 0.00043851310692363257
0.4612154696132597 0.4612154696132597 0.00044123278333105655
0.46143646408839784 0.46143646408839784 0.0004439433809035537
0.4616574585635359 0.4616574585635359 0.00044417115585595687
0.46187845303867403 0.46187845303867403 0.00044760362281001334
0.46209944751381216 0.46209944751381216 0.0004502055252599511
0.4623204419889503 0.4623204419889503 0.0004533080239675704
0.4625414364640884 0.4625414364640884 0.0004537498589467291
0.46276243093922653 0.46276243093922653 0.0004567452762061861
0.46298342541436466 0.46298342541436466 0.0004590831245444249
0.4632044198895028 0.4632044198895028 0.00046215916672087763
0.4634254143646409 0.4634254143646409 0.000462336406915727
0.46364640883977903 0.46364640883977903 0.0004649025671115218
0.46386740331491716 0.46386740331491716 0.0004676712575628025
0.4640883977900553 0.4640883977900553 0.00046862440086394756
0.4643093922651934 0.4643093922651934 0.0004713943120451526
0.46453038674033154 0.46453038674033154 0.0004726255349002618
0.46475138121546966 0.46475138121546966 0.00047529676767600496
0.46497237569060773 0.46497237569060773 0.00047713277267584026
0.46519337016574586 0.46519337016574586 0.00048049642139032835
0.465414364640884 0.465414364640884 0.00048281324534256084
0.4656353591160221 0.4656353591160221 0.0004846763566446237
0.46585635359116023 0.46585635359116023 0.00048763037016332
0.46607734806629836 0.46607734806629836 0.0004903545728055194
0.4662983425414365 0.4662983425414365 0.0004924559341591751
0.4665193370165746 0.4665193370165746 0.0004939442750626369
0.46674033149171273 0.46674033149171273 0.0004967381050004022
0.46696132596685086 0.46696132596685086 0.0005000576901955466
0.467182320441989 0.467182320441989 0.0005008356628893869
0.4674033149171271 0.4674033149171271 0.0005042678984765235
0.46762430939226524 0.46762430939226524 0.0005062257667262792
0.46784530386740336 0.46784530386740336 0.0005080288489977169
0.46806629834254143 0.46806629834254143 0.0005112345956436818
0.46828729281767956 0.46828729281767956 0.0005136394722985307
0.4685082872928177 0.4685082872928177 0.0005161243813886875
0.4687292817679558 0.4687292817679558 0.000518064712991643
0.46895027624309393 0.46895027624309393 0.0005196165189244692
0.46917127071823206 0.46917127071823206 0.0005210931448801447
0.4693922651933702 0.4693922651933702 0.0005243329977544962
0.4696132596685083 0.4696132596685083 0.000526005359619548
0.46983425414364643 0.46983425414364643 0.0005292687827402794
0.47005524861878456 0.47005524861878456 0.000530769389029075
0.4702762430939227 0.4702762430939227 0.0005349569718148978
0.4704972375690608 0.4704972375690608 0.0005356583428410938
0.47071823204419894 0.47071823204419894 0.0005392779535381681
0.47093922651933706 0.47093922651933706 0.0005409713052351086
0.47116022099447513 0.47116022099447513 0.0005429992699926032
0.47138121546961326 0.47138121546961326 0.0005466620171151633
0.4716022099447514 0.4716022099447514 0.0005486564338152768
0.4718232044198895 0.4718232044198895 0.0005504457661941279
0.47204419889502763 0.47204419889502763 0.0005534367843962429
0.47226519337016576 0.47226519337016576 0.000554227794473989
0.4724861878453039 0.4724861878453039 0.000558072143214314
0.472707182320442 0.472707182320442 0.0005610994457363385
0.47292817679558014 0.47292817679558014 0.0005627175883333648
0.47314917127071826 0.47314917127071826 0.0005647518228189202
0.4733701657458564 0.4733701657458564 0.0005689993106560275
0.4735911602209945 0.4735911602209945 0.0005708000123688293
0.47381215469613264 0.47381215469613264 0.0005730632513529005
0.47403314917127076 0.47403314917127076 0.000575954488932674
0.4742541436464089 0.4742541436464089 0.0005790171581390792
0.47447513812154696 0.47447513812154696 0.0005809807782928124
0.4746961325966851 0.4746961325966851 0.0005836999533442301
0.4749171270718232 0.4749171270718232 0.0005852339378941457
0.47513812154696133 0.47513812154696133 0.0005889824088573022
0.47535911602209946 0.47535911602209946 0.0005912720805060752
0.4755801104972376 0.4755801104972376 0.0005952840841009258
0.4758011049723757 0.4758011049723757 0.000596753666158954
0.47602209944751384 0.47602209944751384 0.0005988790176656247
0.47624309392265196 0.47624309392265196 0.0006027111699696466
0.4764640883977901 0.4764640883977901 0.0006045034832458478
0.4766850828729282 0.4766850828729282 0.0006060222708072791
0.47690607734806634 0.47690607734806634 0.0006096377423183883
0.47712707182320446 0.47712707182320446 0.0006112717808347149
0.4773480662983426 0.4773480662983426 0.0006140929753067164
0.47756906077348066 0.47756906077348066 0.0006164818088446168
0.4777900552486188 0.4777900552486188 0.0006203734026919275
0.4780110497237569 0.4780110497237569 0.0006221780973803232
0.47823204419889503 0.47823204419889503 0.0006246589696462721
0.47845303867403316 0.47845303867403316 0.000626925193314473
0.4786740331491713 0.4786740331491713 0.0006311172806268938
0.4788950276243094 0.4788950276243094 0.0006334078872645016
0.47911602209944754 0.47911602209944754 0.0006361227536757054
0.47933701657458566 0.47933701657458566 0.0006393448278594438
0.4795580110497238 0.4795580110497238 0.0006407969913465978
0.4797790055248619 0.4797790055248619 0.0006443772316062608
0.48000000000000004 0.48000000000000004 0.0006475428233865946
0.48022099447513816 0.48022099447513816 0.0006496238291847383
0.4804419889502763 0.4804419889502763 0.0006513663849049185
0.48066298342541436 0.48066298342541436 0.0006555167536610887
0.4808839779005525 0.4808839779005525 0.000656643815525126
0.4811049723756906 0.4811049723756906 0.0006596510120482671
0.48132596685082873 0.48132596685082873 0.0006636354034451219
0.48154696132596686 0.48154696132596686 0.0006667716154854805
0.481767955801105 0.481767955801105 0.0006689231158068971
0.4819889502762431 0.4819889502762431 0.0006717635706644191
0.48220994475138124 0.48220994475138124 0.000674268492147263
0.48243093922651936 0.48243093922651936 0.0006767517078998442
0.4826519337016575 0.4826519337016575 0.0006802169638329298
0.4828729281767956 0.4828729281767956 0.00068292384258219
0.48309392265193374 0.48309392265193374 0.0006854979006838003
0.48331491712707186 0.48331491712707186 0.0006883286198401991
0.48353591160221 0.48353591160221 0.000691617998450335
0.4837569060773481 0.4837569060773481 0.0006953867370352826
0.4839779005524862 0.4839779005524862 0.0006975578423242334
0.4841988950276243 0.4841988950276243 0.0006985270078640731
0.48441988950276244 0.48441988950276244 0.0007029130556511127
0.48464088397790056 0.48464088397790056 0.0007057087591768829
0.4848618784530387 0.4848618784530387 0.000708359069395458
0.4850828729281768 0.4850828729281768 0.0007111752438139069
0.48530386740331494 0.48530386740331494 0.0007138518768715521
0.48552486187845306 0.48552486187845306 0.0007164231121965646
0.4857458563535912 0.4857458563535912 0.0007198338022576195
0.4859668508287293 0.4859668508287293 0.0007234072926701425
0.48618784530386744 0.48618784530386744 0.0007267859783737246
0.48640883977900556 0.48640883977900556 0.0007293874423122993
0.4866298342541437 0.4866298342541437 0.000731755769751428
0.4868508287292818 0.4868508287292818 0.0007345299380652863
0.4870718232044199 0.4870718232044199 0.0007373267393830651
0.487292817679558 0.487292817679558 0.0007397094574352428
0.48751381215469614 0.48751381215469614 0.0007439569497078653
0.48773480662983426 0.48773480662983426 0.0007465987241490695
0.4879558011049724 0.4879558011049724 0.0007497472946439895
0.4881767955801105 0.4881767955801105 0.0007525489938255284
0.48839779005524864 0.48839779005524864 0.0007549651363907824
0.48861878453038676 0.48861878453038676 0.0007579426117156314
0.4888397790055249 0.4888397790055249 0.0007605778920522808
0.489060773480663 0.489060773480663 0.0007631953610271185
0.48928176795580114 0.48928176795580114 0.0007679964285360306
0.48950276243093926 0.48950276243093926 0.0007712059447732317
0.4897237569060774 0.4897237569060774 0.0007738422999063069
0.4899447513812155 0.4899447513812155 0.0007765008058048114
0.4901657458563536 0.4901657458563536 0.0007791222442051051
0.4903867403314917 0.4903867403314917 0.0007841413019709948
0.49060773480662984 0.49060773480662984 0.0007866090640233943
0.49082872928176796 0.49082872928176796 0.0007900648597736807
0.4910497237569061 0.4910497237569061 0.0007933093706925635
0.4912707182320442 0.4912707182320442 0.0007964235247205092
0.49149171270718234 0.49149171270718234 0.000799189270569048
0.49171270718232046 0.49171270718232046 0.0008024218748798567
0.4919337016574586 0.4919337016574586 0.0008052274448798248
0.4921546961325967 0.4921546961325967 0.0008082494977043965
0.49237569060773484 0.49237569060773484 0.000812190395785243
0.49259668508287296 0.49259668508287296 0.0008128398593839582
0.4928176795580111 0.4928176795580111 0.0008164279690426656
0.4930386740331492 0.4930386740331492 0.0008214471289510591
0.49325966850828734 0.49325966850828734 0.0008251611237907405
0.4934806629834254 0.4934806629834254 0.0008276363802744148
0.49370165745856354 0.49370165745856354 0.0008302852386506879
0.49392265193370166 0.49392265193370166 0.0008331336236364196
0.4941436464088398 0.4941436464088398 0.0008368823046626939
0.4943646408839779 0.4943646408839779 0.0008399721582805246
0.49458563535911604 0.49458563535911604 0.0008437492349761669
0.49480662983425416 0.49480662983425416 0.0008465505677519292
0.4950276243093923 0.4950276243093923 0.0008498891951480727
0.4952486187845304 0.4952486187845304 0.0008535454270360585
0.49546961325966854 0.49546961325966854 0.0008567617134972053
0.49569060773480667 0.49569060773480667 0.0008603212393158005
0.4959116022099448 0.4959116022099448 0.0008627121753060122
0.4961325966850829 0.4961325966850829 0.0008651800051342335
0.49635359116022104 0.49635359116022104 0.0008694423373316135
0.4965745856353591 0.4965745856353591 0.0008737169912636294
0.49679558011049724 0.49679558011049724 0.000876387072525864
0.49701657458563536 0.49701657458563536 0.0008789952770203218
0.4972375690607735 0.4972375690607735 0.0008821394834143098
0.4974585635359116 0.4974585635359116 0.0008856559100381649
0.49767955801104974 0.49767955801104974 0.0008890101631281451
0.49790055248618786 0.49790055248618786 0.0008926671489476375
0.498121546961326 0.498121546961326 0.0008976948438909482
0.4983425414364641 0.4983425414364641 0.0009015777017217148
0.49856353591160224 0.49856353591160224 0.0009049163330488014
0.49878453038674037 0.49878453038674037 0.0009081178090365449
0.4990055248618785 0.4990055248618785 0.0009108723727715088
0.4992265193370166 0.4992265193370166 0.0009142612090033413
0.49944751381215474 0.49944751381215474 0.000916832348014059
0.4996685082872928 0.4996685082872928 0.0009203740835764491
0.49988950276243094 0.49988950276243094 0.0009233446407770522
0.5001104972375691 0.5001104972375691 0.0009278215486372486
0.5003314917127072 0.5003314917127072 0.0009299384186253641
0.5005524861878453 0.5005524861878453 0.0009344187281556837
0.5007734806629834 0.5007734806629834 0.0009382560655337272
0.5009944751381216 0.5009944751381216 0.0009417794955435494
0.5012154696132597 0.5012154696132597 0.000944845312092632
0.5014364640883978 0.5014364640883978 0.0009479923222310897
0.5016574585635359 0.5016574585635359 0.0009522294108042169
0.5018784530386741 0.5018784530386741 0.0009551113394068394
0.5020994475138122 0.5020994475138122 0.0009589823497789151
0.5023204419889503 0.5023204419889503 0.0009635527088569906
0.5025414364640884 0.5025414364640884 0.0009670110582271415
0.5027624309392266 0.5027624309392266 0.0009692688276346811
0.5029834254143647 0.5029834254143647 0.0009728846580292634
0.5032044198895028 0.5032044198895028 0.0009778281697413953
0.5034254143646409 0.5034254143646409 0.0009802824478192376
0.5036464088397791 0.5036464088397791 0.0009842558298587582
0.5038674033149172 0.5038674033149172 0.0009879162374514307
0.5040883977900553 0.5040883977900553 0.0009923385762602472
0.5043093922651934 0.5043093922651934 0.0009964176895847493
0.5045303867403315 0.5045303867403315 0.000997966715659124
0.5047513812154696 0.5047513812154696 0.0010027383989360836
0.5049723756906077 0.5049723756906077 0.0010059960549194066
0.5051933701657458 0.5051933701657458 0.0010100782382138252
0.505414364640884 0.505414364640884 0.0010131243798912312
0.5056353591160221 0.5056353591160221 0.0010166675116534386
0.5058563535911602 0.5058563535911602 0.001019709244193743
0.5060773480662983 0.5060773480662983 0.001024814237985767
0.5062983425414365 0.5062983425414365 0.0010287525790967406
0.5065193370165746 0.5065193370165746 0.001032491075653284
0.5067403314917127 0.5067403314917127 0.001037843154493839
0.5069613259668508 0.5069613259668508 0.0010390693291864049
0.507182320441989 0.507182320441989 0.0010421109738735159
0.5074033149171271 0.5074033149171271 0.0010471551415970164
0.5076243093922652 0.5076243093922652 0.0010508270764286096
0.5078453038674033 0.5078453038674033 0.0010553507987026954
0.5080662983425415 0.5080662983425415 0.0010572205226406387
0.5082872928176796 0.5082872928176796 0.001062541698584031
0.5085082872928177 0.5085082872928177 0.0010676758183061156
0.5087292817679558 0.5087292817679558 0.001070077135728462
0.508950276243094 0.508950276243094 0.0010744740554850163
0.5091712707182321 0.5091712707182321 0.001077212733507595
0.5093922651933702 0.5093922651933702 0.0010816177026133786
0.5096132596685083 0.5096132596685083 0.0010861088324182166
0.5098342541436465 0.5098342541436465 0.0010887792534129714
0.5100552486187846 0.5100552486187846 0.0010924750520387309
0.5102762430939227 0.5102762430939227 0.0010957106532433696
0.5104972375690608 0.5104972375690608 0.0011001557848203928
0.5107182320441989 0.5107182320441989 0.0011050980396638412
0.510939226519337 0.510939226519337 0.0011078328304834499
0.5111602209944751 0.5111602209944751 0.0011114538347159779
0.5113812154696132 0.5113812154696132 0.0011167580177194404
0.5116022099447514 0.5116022099447514 0.001120683914468173
0.5118232044198895 0.5118232044198895 0.001123110558375928
0.5120441988950276 0.5120441988950276 0.0011287819412941049
0.5122651933701657 0.5122651933701657 0.0011325219272390968
0.5124861878453039 0.5124861878453039 0.001136211118525307
0.512707182320442 0.512707182320442 0.0011394508889247127
0.5129281767955801 0.5129281767955801 0.0011436811792285393
0.5131491712707182 0.5131491712707182 0.001146589046329173
0.5133701657458564 0.5133701657458564 0.0011523183649219645
0.5135911602209945 0.5135911602209945 0.001157168732922178
0.5138121546961326 0.5138121546961326 0.0011587424055464805
0.5140331491712707 0.5140331491712707 0.00116489690495452
0.5142541436464089 0.5142541436464089 0.0011679509449897855
0.514475138121547 0.514475138121547 0.001173103710309119
0.5146961325966851 0.5146961325966851 0.0011762496090129106
0.5149171270718232 0.5149171270718232 0.0011812554967542892
0.5151381215469614 0.5151381215469614 0.0011850124834637258
0.5153591160220995 0.5153591160220995 0.0011893964838885819
0.5155801104972376 0.5155801104972376 0.001192997120715497
0.5158011049723757 0.5158011049723757 0.0011960606223227842
0.5160220994475139 0.5160220994475139 0.0012013386781738606
0.516243093922652 0.516243093922652 0.0012050643370208189
0.5164640883977901 0.5164640883977901 0.0012094399521972168
0.5166850828729282 0.5166850828729282 0.0012128815513664979
0.5169060773480664 0.5169060773480664 0.0012173994285711154
0.5171270718232044 0.5171270718232044 0.001221503916931152
0.5173480662983425 0.5173480662983425 0.0012264838520429089
0.5175690607734806 0.5175690607734806 0.0012301462832358939
0.5177900552486188 0.5177900552486188 0.0012358597782948524
0.5180110497237569 0.5180110497237569 0.0012390199712017129
0.518232044198895 0.518232044198895 0.0012421265916258277
0.5184530386740331 0.5184530386740331 0.0012462098494519479
0.5186740331491713 0.5186740331491713 0.0012513670684689057
0.5188950276243094 0.5188950276243094 0.0012564885085609682
0.5191160220994475 0.5191160220994475 0.0012607307917211727
0.5193370165745856 0.5193370165745856 0.0012658222883322906
0.5195580110497238 0.5195580110497238 0.0012697645836794868
0.5197790055248619 0.5197790055248619 0.001273670170588736
0.52 0.52 0.0012765302740699956
0.5202209944751381 0.5202209944751381 0.0012812085084796584
0.5204419889502763 0.5204419889502763 0.001287252353298842
0.5206629834254144 0.5206629834254144 0.0012905918522669196
0.5208839779005525 0.5208839779005525 0.0012949571096835013
0.5211049723756906 0.5211049723756906 0.0012972731401436097
0.5213259668508288 0.5213259668508288 0.0013036077676542237
0.5215469613259669 0.5215469613259669 0.0013077282843255243
0.521767955801105 0.521767955801105 0.0013117668929215543
0.5219889502762431 0.5219889502762431 0.0013162588739886275
0.5222099447513813 0.5222099447513813 0.00132075767794144
0.5224309392265194 0.5224309392265194 0.001325121194972698
0.5226519337016575 0.5226519337016575 0.0013284029606446466
0.5228729281767956 0.5228729281767956 0.0013353381463612692
0.5230939226519338 0.5230939226519338 0.0013394714772749749
0.5233149171270719 0.5233149171270719 0.001341726647331811
0.5235359116022099 0.5235359116022099 0.0013472521559457743
0.523756906077348 0.523756906077348 0.0013520617655310534
0.5239779005524862 0.5239779005524862 0.0013553679058309417
0.5241988950276243 0.5241988950276243 0.0013627569207179443
0.5244198895027624 0.5244198895027624 0.0013667478619764982
0.5246408839779005 0.5246408839779005 0.0013692638600347036
0.5248618784530387 0.5248618784530387 0.0013752840960497859
0.5250828729281768 0.5250828729281768 0.0013793798353518034
0.5253038674033149 0.5253038674033149 0.0013830388626669736
0.525524861878453 0.525524861878453 0.0013887844940881174
0.5257458563535912 0.5257458563535912 0.001392806328876214
0.5259668508287293 0.5259668508287293 0.0013974073875930604
0.5261878453038674 0.5261878453038674 0.0014016408343924424
0.5264088397790055 0.5264088397790055 0.0014062625293740517
0.5266298342541437 0.5266298342541437 0.001410118510559102
0.5268508287292818 0.5268508287292818 0.0014159748604631539
0.5270718232044199 0.5270718232044199 0.0014203496063497053
0.527292817679558 0.527292817679558 0.001423327449846623
0.5275138121546962 0.5275138121546962 0.0014289992306218236
0.5277348066298343 0.5277348066298343 0.0014332302785690778
0.5279558011049724 0.5279558011049724 0.001438589621139384
0.5281767955801105 0.5281767955801105 0.0014424395581060443
0.5283977900552487 0.5283977900552487 0.0014495658143613214
0.5286187845303868 0.5286187845303868 0.0014539012727233354
0.5288397790055249 0.5288397790055249 0.0014583634098901152
0.529060773480663 0.529060773480663 0.0014644592304235375
0.5292817679558012 0.5292817679558012 0.0014675014143938053
0.5295027624309393 0.5295027624309393 0.0014715190921241748
0.5297237569060773 0.5297237569060773 0.0014775032399763564
0.5299447513812154 0.5299447513812154 0.001480869648599543
0.5301657458563536 0.5301657458563536 0.001486516276367319
0.5303867403314917 0.5303867403314917 0.0014913853916825467
0.5306077348066298 0.5306077348066298 0.001496757226683788
0.5308287292817679 0.5308287292817679 0.0015014957313074203
0.5310497237569061 0.5310497237569061 0.0015067013402771369
0.5312707182320442 0.5312707182320442 0.0015116571525772244
0.5314917127071823 0.5314917127071823 0.0015156533248229829
0.5317127071823204 0.5317127071823204 0.0015212516129298896
0.5319337016574586 0.5319337016574586 0.0015263993928410765
0.5321546961325967 0.5321546961325967 0.0015317109637160752
0.5323756906077348 0.5323756906077348 0.0015346651639792688
0.532596685082873 0.532596685082873 0.0015391361432105854
0.5328176795580111 0.5328176795580111 0.0015463114250911627
0.5330386740331492 0.5330386740331492 0.0015519885032790433
0.5332596685082873 0.5332596685082873 0.0015556024491117237
0.5334806629834254 0.5334806629834254 0.001561225857611434
0.5337016574585636 0.5337016574585636 0.0015636243633914416
0.5339226519337017 0.5339226519337017 0.0015715002017496574
0.5341436464088398 0.5341436464088398 0.001575733442350337
0.534364640883978 0.534364640883978 0.0015802141636979367
0.5345856353591161 0.5345856353591161 0.0015850682972194863
0.5348066298342542 0.5348066298342542 0.001591047249364836
0.5350276243093923 0.5350276243093923 0.0015939126327853722
0.5352486187845304 0.5352486187845304 0.0016004707160464055
0.5354696132596686 0.5354696132596686 0.0016066718517006402
0.5356906077348067 0.5356906077348067 0.001611691372006339
0.5359116022099448 0.5359116022099448 0.00161610643250175
0.5361325966850828 0.5361325966850828 0.0016218128058081744
0.536353591160221 0.536353591160221 0.0016258058553202896
0.5365745856353591 0.5365745856353591 0.0016307948132639646
0.5367955801104972 0.5367955801104972 0.0016361636697330169
0.5370165745856353 0.5370165745856353 0.0016412448750738919
0.5372375690607735 0.5372375690607735 0.0016461931536617364
0.5374585635359116 0.5374585635359116 0.0016505245559080128
0.5376795580110497 0.5376795580110497 0.0016567909069223663
0.5379005524861878 0.5379005524861878 0.001662739663191649
0.538121546961326 0.538121546961326 0.001668237377556185
0.5383425414364641 0.5383425414364641 0.0016731160392914084
0.5385635359116022 0.5385635359116022 0.0016772958457861743
0.5387845303867403 0.5387845303867403 0.0016829606572102592
0.5390055248618785 0.5390055248618785 0.001688257030549276
0.5392265193370166 0.5392265193370166 0.0016937725663966884
0.5394475138121547 0.5394475138121547 0.0016990731825903866
0.5396685082872928 0.5396685082872928 0.0017037188154549804
0.539889502762431 0.539889502762431 0.0017092413847874084
0.5401104972375691 0.5401104972375691 0.0017140600900762485
0.5403314917127072 0.5403314917127072 0.0017199752847046162
0.5405524861878453 0.5405524861878453 0.0017247473670941867
0.5407734806629835 0.5407734806629835 0.0017301238828664225
0.5409944751381216 0.5409944751381216 0.0017359609437491765
0.5412154696132597 0.5412154696132597 0.0017414202981427129
0.5414364640883979 0.5414364640883979 0.001747029153835135
0.541657458563536 0.541657458563536 0.0017510144872623902
0.5418784530386741 0.5418784530386741 0.001757066559632398
0.5420994475138122 0.5420994475138122 0.001763565614857931
0.5423204419889504 0.5423204419889504 0.0017679094778115354
0.5425414364640884 0.5425414364640884 0.0017743013057535218
0.5427624309392265 0.5427624309392265 0.001777600347629099
0.5429834254143646 0.5429834254143646 0.0017844012121322083
0.5432044198895027 0.5432044198895027 0.0017906555599616669
0.5434254143646409 0.5434254143646409 0.001794091800012817
0.543646408839779 0.543646408839779 0.0018005786069748044
0.5438674033149171 0.5438674033149171 0.001807892660752276
0.5440883977900552 0.5440883977900552 0.0018101814973064154
0.5443093922651934 0.5443093922651934 0.001818072434177641
0.5445303867403315 0.5445303867403315 0.0018223704055360603
0.5447513812154696 0.5447513812154696 0.00182851436586362
0.5449723756906077 0.5449723756906077 0.0018333403808161054
0.5451933701657459 0.5451933701657459 0.0018401978212506014
0.545414364640884 0.545414364640884 0.0018447658302618948
0.5456353591160221 0.5456353591160221 0.0018507033665742202
0.5458563535911602 0.5458563535911602 0.0018554140299202305
0.5460773480662984 0.5460773480662984 0.0018605449292785084
0.5462983425414365 0.5462983425414365 0.0018674775762677269
0.5465193370165746 0.5465193370165746 0.0018752339940209967
0.5467403314917127 0.5467403314917127 0.0018789684227056504
0.5469613259668509 0.5469613259668509 0.001884110713223146
0.547182320441989 0.547182320441989 0.0018898625289721352
0.5474033149171271 0.5474033149171271 0.0018970774670747176
0.5476243093922653 0.5476243093922653 0.0019023432167065529
0.5478453038674034 0.5478453038674034 0.0019083927080179612
0.5480662983425415 0.5480662983425415 0.0019132082501582037
0.5482872928176796 0.5482872928176796 0.0019190571039718278
0.5485082872928178 0.5485082872928178 0.00192441311651676
0.5487292817679558 0.5487292817679558 0.001931038249602187
0.5489502762430939 0.5489502762430939 0.0019368873194069874
0.549171270718232 0.549171270718232 0.0019421604979134216
0.5493922651933701 0.5493922651933701 0.0019479011731703207
0.5496132596685083 0.5496132596685083 0.0019542884861530618
0.5498342541436464 0.5498342541436464 0.001959669489516964
0.5500552486187845 0.5500552486187845 0.001966076427295622
0.5502762430939226 0.5502762430939226 0.0019709499799445277
0.5504972375690608 0.5504972375690608 0.0019769638174314087
0.5507182320441989 0.5507182320441989 0.0019831345764416169
0.550939226519337 0.550939226519337 0.001989164439231998
0.5511602209944751 0.5511602209944751 0.0019959180695806137
0.5513812154696133 0.5513812154696133 0.002000310053255848
0.5516022099447514 0.5516022099447514 0.0020065603249682136
0.5518232044198895 0.5518232044198895 0.0020133736949104108
0.5520441988950276 0.5520441988950276 0.0020194280492722915
0.5522651933701658 0.5522651933701658 0.0020242983664337597
0.5524861878453039 0.5524861878453039 0.0020314111794907687
0.552707182320442 0.552707182320442 0.002035404442099336
0.5529281767955802 0.5529281767955802 0.0020434757677969979
0.5531491712707183 0.5531491712707183 0.0020496233890286606
0.5533701657458564 0.5533701657458564 0.00205486423891572
0.5535911602209945 0.5535911602209945 0.002060916376303121
0.5538121546961327 0.5538121546961327 0.0020684097812202104
0.5540331491712708 0.5540331491712708 0.002072557846801728
0.5542541436464089 0.5542541436464089 0.002078333942265271
0.554475138121547 0.554475138121547 0.00208433146316097
0.5546961325966852 0.5546961325966852 0.002093593831779743
0.5549171270718233 0.5549171270718233 0.0020992971345250184
0.5551381215469613 0.5551381215469613 0.002104754977850854
0.5553591160220994 0.5553591160220994 0.002109143330207669
0.5555801104972375 0.5555801104972375 0.002114491468873381
0.5558011049723757 0.5558011049723757 0.002122841368092923
0.5560220994475138 0.5560220994475138 0.0021290504397289149
0.5562430939226519 0.5562430939226519 0.0021356043244169498
0.55646408839779 0.55646408839779 0.0021404736054071676
0.5566850828729282 0.5566850828729282 0.0021480751079233394
0.5569060773480663 0.5569060773480663 0.0021541779342066169
0.5571270718232044 0.5571270718232044 0.0021603796068546314
0.5573480662983425 0.5573480662983425 0.002166122192067382
0.5575690607734807 0.5575690607734807 0.002173125530931033
0.5577900552486188 0.5577900552486188 0.0021797860203371505
0.5580110497237569 0.5580110497237569 0.002185214761363592
0.558232044198895 0.558232044198895 0.0021925288945139488
0.5584530386740332 0.5584530386740332 0.0021982855540819297
0.5586740331491713 0.5586740331491713 0.002204723982032312
0.5588950276243094 0.5588950276243094 0.0022095419320395297
0.5591160220994476 0.5591160220994476 0.00221640286610739
0.5593370165745857 0.5593370165745857 0.0022240828552765746
0.5595580110497238 0.5595580110497238 0.002230594466539924
0.5597790055248619 0.5597790055248619 0.0022384280913885477
0.56 0.56 0.002243312393595608
0.5602209944751382 0.5602209944751382 0.0022498168708525256
0.5604419889502763 0.5604419889502763 0.0022578204574818176
0.5606629834254144 0.5606629834254144 0.0022628692772553779
0.5608839779005526 0.5608839779005526 0.002269348848304806
0.5611049723756907 0.5611049723756907 0.002275609774562437
0.5613259668508287 0.5613259668508287 0.002281907812864801
0.5615469613259668 0.5615469613259668 0.0022881566566980559
0.561767955801105 0.561767955801105 0.0022947106818254094
0.5619889502762431 0.5619889502762431 0.0023036293044556854
0.5622099447513812 0.5622099447513812 0.002308860198756873
0.5624309392265193 0.5624309392265193 0.0023141364901435028
0.5626519337016574 0.5626519337016574 0.002321033256215618
0.5628729281767956 0.5628729281767956 0.0023273431669593059
0.5630939226519337 0.5630939226519337 0.0023354337767961445
0.5633149171270718 0.5633149171270718 0.0023423082853871268
0.56353591160221 0.56353591160221 0.0023480261179132145
0.5637569060773481 0.5637569060773481 0.0023544673030519325
0.5639779005524862 0.5639779005524862 0.0023623028747863305
0.5641988950276243 0.5641988950276243 0.0023680935601941889
0.5644198895027625 0.5644198895027625 0.002374854689632666
0.5646408839779006 0.5646408839779006 0.0023826341060731958
0.5648618784530387 0.5648618784530387 0.0023886975294740585
0.5650828729281768 0.5650828729281768 0.002394959944969032
0.565303867403315 0.565303867403315 0.0024029320328691186
0.5655248618784531 0.5655248618784531 0.0024074708255192236
0.5657458563535912 0.5657458563535912 0.0024164030178556396
0.5659668508287293 0.5659668508287293 0.0024237567606540486
0.5661878453038675 0.5661878453038675 0.002429652088773592
0.5664088397790056 0.5664088397790056 0.002436720081928276
0.5666298342541437 0.5666298342541437 0.002442007199832421
0.5668508287292818 0.5668508287292818 0.0024507849191326934
0.56707182320442 0.56707182320442 0.0024557802710567088
0.5672928176795581 0.5672928176795581 0.0024652153782863575
0.5675138121546962 0.5675138121546962 0.0024713360409749378
0.5677348066298342 0.5677348066298342 0.002476468820988009
0.5679558011049723 0.5679558011049723 0.0024850378861693909
0.5681767955801105 0.5681767955801105 0.0024902305459862745
0.5683977900552486 0.5683977900552486 0.002500280160998211
0.5686187845303867 0.5686187845303867 0.0025053173218268786
0.5688397790055248 0.5688397790055248 0.002512520009086013
0.569060773480663 0.569060773480663 0.0025197841516414328
0.5692817679558011 0.5692817679558011 0.002527469300982302
0.5695027624309392 0.5695027624309392 0.0025347840668873357
0.5697237569060773 0.5697237569060773 0.0025421317007113298
0.5699447513812155 0.5699447513812155 0.0025485558072891446
0.5701657458563536 0.5701657458563536 0.0025562110471066326
0.5703867403314917 0.5703867403314917 0.0025621235840998948
0.5706077348066299 0.5706077348066299 0.002570527441223773
0.570828729281768 0.570828729281768 0.002576766074470331
0.5710497237569061 0.5710497237569061 0.002582833734597653
0.5712707182320442 0.5712707182320442 0.0025922153059399876
0.5714917127071824 0.5714917127071824 0.002599750135321052
0.5717127071823205 0.5717127071823205 0.002605696409068532
0.5719337016574586 0.5719337016574586 0.002614602876675149
0.5721546961325967 0.5721546961325967 0.0026199108518811878
0.5723756906077349 0.5723756906077349 0.0026272510041652019
0.572596685082873 0.572596685082873 0.002634179237787404
0.5728176795580111 0.5728176795580111 0.002641248540407195
0.5730386740331492 0.5730386740331492 0.0026490815917106895
0.5732596685082874 0.5732596685082874 0.002657349703602193
0.5734806629834255 0.5734806629834255 0.00266254063785818
0.5737016574585636 0.5737016574585636 0.002670609421228862
0.5739226519337017 0.5739226519337017 0.0026786438704615017
0.5741436464088397 0.5741436464088397 0.002686418532362364
0.5743646408839779 0.5743646408839779 0.0026936784150964696
0.574585635359116 0.574585635359116 0.0026997757901518969
0.5748066298342541 0.5748066298342541 0.002709078921689035
0.5750276243093922 0.5750276243093922 0.0027153184843027456
0.5752486187845304 0.5752486187845304 0.0027227258828318447
0.5754696132596685 0.5754696132596685 0.0027304126540501998
0.5756906077348066 0.5756906077348066 0.002738349144735388
0.5759116022099448 0.5759116022099448 0.0027462104060693929
0.5761325966850829 0.5761325966850829 0.002752875288760064
0.576353591160221 0.576353591160221 0.0027601999849649679
0.5765745856353591 0.5765745856353591 0.0027669693003609
0.5767955801104973 0.5767955801104973 0.002774571727013033
0.5770165745856354 0.5770165745856354 0.002782006212754612
0.5772375690607735 0.5772375690607735 0.0027912154562028028
0.5774585635359116 0.5774585635359116 0.002798551152168795
0.5776795580110498 0.5776795580110498 0.002806630855176088
0.5779005524861879 0.5779005524861879 0.0028138145582975208
0.578121546961326 0.578121546961326 0.0028216693075684324
0.5783425414364641 0.5783425414364641 0.0028287791141756305
0.5785635359116023 0.5785635359116023 0.0028363993775372446
0.5787845303867404 0.5787845303867404 0.0028439042841866119
0.5790055248618785 0.5790055248618785 0.002851502143042765
0.5792265193370166 0.5792265193370166 0.0028577256873594835
0.5794475138121548 0.5794475138121548 0.0028676522624459059
0.5796685082872929 0.5796685082872929 0.0028749588508033307
0.579889502762431 0.579889502762431 0.0028824878398573969
0.5801104972375691 0.5801104972375691 0.0028912889777866206
0.5803314917127071 0.5803314917127071 0.002899584425399791
0.5805524861878453 0.5805524861878453 0.0029050143809800359
0.5807734806629834 0.5807734806629834 0.002912525026611193
0.5809944751381215 0.5809944751381215 0.0029230515616234635
0.5812154696132596 0.5812154696132596 0.002930811839423047
0.5814364640883978 0.5814364640883978 0.002936417411313821
0.5816574585635359 0.5816574585635359 0.0029447899178051395
0.581878453038674 0.581878453038674 0.0029538464289892978
0.5820994475138122 0.5820994475138122 0.0029608188646679217
0.5823204419889503 0.5823204419889503 0.002968685083874265
0.5825414364640884 0.5825414364640884 0.0029772800415694348
0.5827624309392265 0.5827624309392265 0.0029854116445052765
0.5829834254143647 0.5829834254143647 0.0029923390130400099
0.5832044198895028 0.5832044198895028 0.0030023344124303554
0.5834254143646409 0.5834254143646409 0.003007099086044797
0.583646408839779 0.583646408839779 0.003017317158229291
0.5838674033149172 0.5838674033149172 0.003026341398017151
0.5840883977900553 0.5840883977900553 0.003033204887333484
0.5843093922651934 0.5843093922651934 0.0030397579117380738
0.5845303867403315 0.5845303867403315 0.003049095980891749
0.5847513812154697 0.5847513812154697 0.00305817392621798
0.5849723756906078 0.5849723756906078 0.0030661907075960556
0.5851933701657459 0.5851933701657459 0.0030730674281235464
0.585414364640884 0.585414364640884 0.0030818778768684116
0.5856353591160222 0.5856353591160222 0.00308963366527845
0.5858563535911603 0.5858563535911603 0.003097761548540305
0.5860773480662984 0.5860773480662984 0.003105950959585845
0.5862983425414365 0.5862983425414365 0.003115605797194344
0.5865193370165747 0.5865193370165747 0.0031231736530663559
0.5867403314917127 0.5867403314917127 0.0031319288071944126
0.5869613259668508 0.5869613259668508 0.0031395981197556469
0.5871823204419889 0.5871823204419889 0.0031481945699862177
0.587403314917127 0.587403314917127 0.0031551368804132718
0.5876243093922652 0.5876243093922652 0.003163273883468918
0.5878453038674033 0.5878453038674033 0.0031731863355767464
0.5880662983425414 0.5880662983425414 0.0031824418132765229
0.5882872928176796 0.5882872928176796 0.003189295278730061
0.5885082872928177 0.5885082872928177 0.0031977159232835885
0.5887292817679558 0.5887292817679558 0.0032048479230951285
0.5889502762430939 0.5889502762430939 0.003214576467783084
0.589171270718232 0.589171270718232 0.0032225418899460634
0.5893922651933702 0.5893922651933702 0.0032317024169361498
0.5896132596685083 0.5896132596685083 0.0032401616652788795
0.5898342541436464 0.5898342541436464 0.003249559365257897
0.5900552486187846 0.5900552486187846 0.0032549402149170088
0.5902762430939227 0.5902762430939227 0.003265751152081012
0.5904972375690608 0.5904972375690608 0.003275146096246338
0.5907182320441989 0.5907182320441989 0.0032818127181770088
0.5909392265193371 0.5909392265193371 0.0032908238859150789
0.5911602209944752 0.5911602209944752 0.0033005433827722858
0.5913812154696133 0.5913812154696133 0.0033079476253381698
0.5916022099447514 0.5916022099447514 0.0033165660608445335
0.5918232044198896 0.5918232044198896 0.003325369838167783
0.5920441988950277 0.5920441988950277 0.003334378584934924
0.5922651933701658 0.5922651933701658 0.0033433017725621398
0.5924861878453039 0.5924861878453039 0.003351548421293979
0.5927071823204421 0.5927071823204421 0.00336000320272429
0.5929281767955802 0.5929281767955802 0.003368138818835972
0.5931491712707182 0.5931491712707182 0.0033784352126672398
0.5933701657458563 0.5933701657458563 0.003385082287483792
0.5935911602209945 0.5935911602209945 0.003395618211814053
0.5938121546961326 0.5938121546961326 0.0034038481791939716
0.5940331491712707 0.5940331491712707 0.003413375052438517
0.5942541436464088 0.5942541436464088 0.0034208474017457057
0.594475138121547 0.594475138121547 0.0034292313717250156
0.5946961325966851 0.5946961325966851 0.00343792497036859
0.5949171270718232 0.5949171270718232 0.003447475238837386
0.5951381215469613 0.5951381215469613 0.003455644166564417
0.5953591160220995 0.5953591160220995 0.003465570050008727
0.5955801104972376 0.5955801104972376 0.0034748879207768125
0.5958011049723757 0.5958011049723757 0.003483594107889901
0.5960220994475138 0.5960220994475138 0.003493118961287592
0.596243093922652 0.596243093922652 0.0035009431413152755
0.5964640883977901 0.5964640883977901 0.0035109159707246387
0.5966850828729282 0.5966850828729282 0.0035191657003452185
0.5969060773480663 0.5969060773480663 0.003527912920471626
0.5971270718232045 0.5971270718232045 0.0035376542385675004
0.5973480662983426 0.5973480662983426 0.003547123112166207
0.5975690607734807 0.5975690607734807 0.0035561009713243436
0.5977900552486188 0.5977900552486188 0.0035649988541560475
0.598011049723757 0.598011049723757 0.0035743009870385776
0.5982320441988951 0.5982320441988951 0.0035814085778137279
0.5984530386740332 0.5984530386740332 0.003593117656369981
0.5986740331491713 0.5986740331491713 0.0036021826487275586
0.5988950276243095 0.5988950276243095 0.0036116913102342258
0.5991160220994476 0.5991160220994476 0.0036199406039977408
0.5993370165745856 0.5993370165745856 0.003628140191085
0.5995580110497237 0.5995580110497237 0.003637763126019197
0.5997790055248619 0.5997790055248619 0.003647490136855139
0.6 0.6 0.003656920178338809
0.6002209944751381 0.6002209944751381 0.0036652436792401997
0.6004419889502762 0.6004419889502762 0.003675809659257238
0.6006629834254144 0.6006629834254144 0.0036860650790072849
0.6008839779005525 0.6008839779005525 0.0036931206134591619
0.6011049723756906 0.6011049723756906 0.0037050851794791998
0.6013259668508287 0.6013259668508287 0.0037129846264138167
0.6015469613259669 0.6015469613259669 0.0037212644265866765
0.601767955801105 0.601767955801105 0.0037321096203715676
0.6019889502762431 0.6019889502762431 0.00374277076911158
0.6022099447513812 0.6022099447513812 0.003750491414972264
0.6024309392265194 0.6024309392265194 0.003759294428160563
0.6026519337016575 0.6026519337016575 0.0037694856998907939
0.6028729281767956 0.6028729281767956 0.0037793348954809396
0.6030939226519337 0.6030939226519337 0.0037890059885595757
0.6033149171270719 0.6033149171270719 0.0037990596858658847
0.60353591160221 0.60353591160221 0.003810448897475701
0.6037569060773481 0.6037569060773481 0.0038173179553724469
0.6039779005524862 0.6039779005524862 0.003828348849948869
0.6041988950276244 0.6041988950276244 0.0038385332712398505
0.6044198895027625 0.6044198895027625 0.003848238187798969
0.6046408839779006 0.6046408839779006 0.003857506318934166
0.6048618784530387 0.6048618784530387 0.0038655623684654158
0.6050828729281769 0.6050828729281769 0.003875386983250902
0.605303867403315 0.605303867403315 0.0038854326488317969
0.6055248618784531 0.6055248618784531 0.003895828363448142
0.6057458563535911 0.6057458563535911 0.0039056601520681794
0.6059668508287293 0.6059668508287293 0.003914337934764323
0.6061878453038674 0.6061878453038674 0.003925954336881565
0.6064088397790055 0.6064088397790055 0.003935746256781204
0.6066298342541436 0.6066298342541436 0.003944662453743204
0.6068508287292818 0.6068508287292818 0.0039553001579768
0.6070718232044199 0.6070718232044199 0.003965372854164133
0.607292817679558 0.607292817679558 0.003974546606111157
0.6075138121546961 0.6075138121546961 0.0039850342273063279
0.6077348066298343 0.6077348066298343 0.003995121594654904
0.6079558011049724 0.6079558011049724 0.004006189204468329
0.6081767955801105 0.6081767955801105 0.004015947366972105
0.6083977900552486 0.6083977900552486 0.004025102504186755
0.6086187845303868 0.6086187845303868 0.004034538355527206
0.6088397790055249 0.6088397790055249 0.004046137306262955
0.609060773480663 0.609060773480663 0.004055941526865672
0.6092817679558011 0.6092817679558011 0.0040637516845469039
0.6095027624309393 0.6095027624309393 0.00407487586473714
0.6097237569060774 0.6097237569060774 0.004085021264616917
0.6099447513812155 0.6099447513812155 0.004093540472046096
0.6101657458563536 0.6101657458563536 0.00410595115338827
0.6103867403314918 0.6103867403314918 0.00411627509667494
0.6106077348066299 0.6106077348066299 0.004125913947378918
0.610828729281768 0.610828729281768 0.004136479763749323
0.6110497237569061 0.6110497237569061 0.004146779479063294
0.6112707182320443 0.6112707182320443 0.004156697598715383
0.6114917127071824 0.6114917127071824 0.004165167507678725
0.6117127071823205 0.6117127071823205 0.004177222144534354
0.6119337016574586 0.6119337016574586 0.00418806331514105
0.6121546961325967 0.6121546961325967 0.004199592830349008
0.6123756906077348 0.6123756906077348 0.004207840794455269
0.6125966850828729 0.6125966850828729 0.00421712454122213
0.612817679558011 0.612817679558011 0.0042291354072139159
0.6130386740331492 0.6130386740331492 0.004239526272376397
0.6132596685082873 0.6132596685082873 0.0042517278721905279
0.6134806629834254 0.6134806629834254 0.004261162213178888
0.6137016574585635 0.6137016574585635 0.004269817439909265
0.6139226519337017 0.6139226519337017 0.00428024596178876
0.6141436464088398 0.6141436464088398 0.004290795523857724
0.6143646408839779 0.6143646408839779 0.004302280119679779
0.614585635359116 0.614585635359116 0.004311683826143141
0.6148066298342542 0.6148066298342542 0.004323833649596747
0.6150276243093923 0.6150276243093923 0.004334826183381619
0.6152486187845304 0.6152486187845304 0.004344543822034548
0.6154696132596685 0.6154696132596685 0.004356354360637899
0.6156906077348067 0.6156906077348067 0.0043662979568276209
0.6159116022099448 0.6159116022099448 0.004377223571727668
0.6161325966850829 0.6161325966850829 0.004387333482190633
0.616353591160221 0.616353591160221 0.004398475963476286
0.6165745856353592 0.6165745856353592 0.004407436841595039
0.6167955801104973 0.6167955801104973 0.004419385169784144
0.6170165745856354 0.6170165745856354 0.004430876298668223
0.6172375690607735 0.6172375690607735 0.004441710525225423
0.6174585635359117 0.6174585635359117 0.0044530367641535139
0.6176795580110498 0.6176795580110498 0.004462803215810012
0.6179005524861879 0.6179005524861879 0.004474662374136483
0.618121546961326 0.618121546961326 0.004485221111564319
0.618342541436464 0.618342541436464 0.004495447667727056
0.6185635359116022 0.6185635359116022 0.004509101354401968
0.6187845303867403 0.6187845303867403 0.0045192208553456228
0.6190055248618784 0.6190055248618784 0.004528798826836116
0.6192265193370166 0.6192265193370166 0.0045399694120279239
0.6194475138121547 0.6194475138121547 0.00454972228466481
0.6196685082872928 0.6196685082872928 0.004563171210930019
0.6198895027624309 0.6198895027624309 0.004574616319273682
0.6201104972375691 0.6201104972375691 0.004584471540747421
0.6203314917127072 0.6203314917127072 0.004594901407537964
0.6205524861878453 0.6205524861878453 0.004607881450081898
0.6207734806629834 0.6207734806629834 0.004618243369877374
0.6209944751381216 0.6209944751381216 0.004628834899234615
0.6212154696132597 0.6212154696132597 0.00464158621831024
0.6214364640883978 0.6214364640883978 0.0046513682130790699
0.6216574585635359 0.6216574585635359 0.004664038540795477
0.6218784530386741 0.6218784530386741 0.004676033561497004
0.6220994475138122 0.6220994475138122 0.0046855486773398099
0.6223204419889503 0.6223204419889503 0.00469793785477542
0.6225414364640884 0.6225414364640884 0.004710574080751369
0.6227624309392266 0.6227624309392266 0.004720191039243112
0.6229834254143647 0.6229834254143647 0.004731481908965928
0.6232044198895028 0.6232044198895028 0.0047434428694764
0.6234254143646409 0.6234254143646409 0.004754061642073842
0.6236464088397791 0.6236464088397791 0.004766697991336545
0.6238674033149172 0.6238674033149172 0.004779251353005097
0.6240883977900553 0.6240883977900553 0.004790054645631108
0.6243093922651934 0.6243093922651934 0.004800990559984816
0.6245303867403316 0.6245303867403316 0.0048125838783525469
0.6247513812154696 0.6247513812154696 0.004823078931683003
0.6249723756906077 0.6249723756906077 0.004834449209443074
0.6251933701657458 0.6251933701657458 0.0048472087321010108
0.625414364640884 0.625414364640884 0.004857529534610458
0.6256353591160221 0.6256353591160221 0.0048698498693433649
0.6258563535911602 0.6258563535911602 0.00488196767668589
0.6260773480662983 0.6260773480662983 0.004893816162401188
0.6262983425414365 0.6262983425414365 0.004906372268207344
0.6265193370165746 0.6265193370165746 0.004916656757283259
0.6267403314917127 0.6267403314917127 0.004929791083645384
0.6269613259668508 0.6269613259668508 0.004941631589547203
0.627182320441989 0.627182320441989 0.004952390377304011
0.6274033149171271 0.6274033149171271 0.004963155729489049
0.6276243093922652 0.6276243093922652 0.0049780328262757039
0.6278453038674033 0.6278453038674033 0.004988150159027332
0.6280662983425415 0.6280662983425415 0.005000039687284855
0.6282872928176796 0.6282872928176796 0.005013004171372303
0.6285082872928177 0.6285082872928177 0.005023401688124893
0.6287292817679558 0.6287292817679558 0.005037457283939157
0.628950276243094 0.628950276243094 0.00505036610962488
0.6291712707182321 0.6291712707182321 0.00506004728022672
0.6293922651933702 0.6293922651933702 0.005072597283095512
0.6296132596685083 0.6296132596685083 0.005084303314762588
0.6298342541436465 0.6298342541436465 0.005098362788047743
0.6300552486187846 0.6300552486187846 0.005108593125566199
0.6302762430939227 0.6302762430939227 0.005121092548245916
0.6304972375690608 0.6304972375690608 0.00513342492246897
0.630718232044199 0.630718232044199 0.00514560409056163
0.6309392265193371 0.6309392265193371 0.005158768721649169
0.6311602209944751 0.6311602209944751 0.005169269229615101
0.6313812154696132 0.6313812154696132 0.005183100905090881
0.6316022099447514 0.6316022099447514 0.005193933970213902
0.6318232044198895 0.6318232044198895 0.005206656391473568
0.6320441988950276 0.6320441988950276 0.005220101612002947
0.6322651933701657 0.6322651933701657 0.005231013513340305
0.6324861878453039 0.6324861878453039 0.005244069125304981
0.632707182320442 0.632707182320442 0.005257763962427575
0.6329281767955801 0.6329281767955801 0.005268989230862489
0.6331491712707182 0.6331491712707182 0.005281146190933205
0.6333701657458564 0.6333701657458564 0.005291637664507876
0.6335911602209945 0.6335911602209945 0.005306065123457387
0.6338121546961326 0.6338121546961326 0.005320418331542705
0.6340331491712707 0.6340331491712707 0.00533169178890814
0.6342541436464089 0.6342541436464089 0.005342906877802187
0.634475138121547 0.634475138121547 0.0053546825738443539
0.6346961325966851 0.6346961325966851 0.005367718816706525
0.6349171270718232 0.6349171270718232 0.005383901581110776
0.6351381215469614 0.6351381215469614 0.0053945733545277129
0.6353591160220995 0.6353591160220995 0.005407701819811856
0.6355801104972376 0.6355801104972376 0.005420370675407618
0.6358011049723757 0.6358011049723757 0.005431776694160574
0.6360220994475139 0.6360220994475139 0.005445017713799751
0.636243093922652 0.636243093922652 0.005457103129430774
0.6364640883977901 0.6364640883977901 0.005472004475635316
0.6366850828729282 0.6366850828729282 0.005484681831655993
0.6369060773480664 0.6369060773480664 0.005497243637502902
0.6371270718232045 0.6371270718232045 0.0055087922528464969
0.6373480662983425 0.6373480662983425 0.005524471300171034
0.6375690607734806 0.6375690607734806 0.0055349565531269549
0.6377900552486188 0.6377900552486188 0.0055489630101906079
0.6380110497237569 0.6380110497237569 0.005561051847605225
0.638232044198895 0.638232044198895 0.005575502038762239
0.6384530386740331 0.6384530386740331 0.005588022237595763
0.6386740331491713 0.6386740331491713 0.005601632200369654
0.6388950276243094 0.6388950276243094 0.0056139243701776408
0.6391160220994475 0.6391160220994475 0.005628809986787995
0.6393370165745856 0.6393370165745856 0.005641172161946916
0.6395580110497238 0.6395580110497238 0.0056531700201880329
0.6397790055248619 0.6397790055248619 0.0056656018658181
0.64 0.64 0.005681657638474485
0.6402209944751381 0.6402209944751381 0.005694246719561727
0.6404419889502763 0.6404419889502763 0.005706507548113567
0.6406629834254144 0.6406629834254144 0.005720106923298273
0.6408839779005525 0.6408839779005525 0.005732437796196811
0.6411049723756906 0.6411049723756906 0.005749505751986374
0.6413259668508288 0.6413259668508288 0.005760482145530904
0.6415469613259669 0.6415469613259669 0.0057734685242649369
0.641767955801105 0.641767955801105 0.005788618473725622
0.6419889502762431 0.6419889502762431 0.005801404852609659
0.6422099447513813 0.6422099447513813 0.005816069534700687
0.6424309392265194 0.6424309392265194 0.005829366961434961
0.6426519337016575 0.6426519337016575 0.005842505146255983
0.6428729281767956 0.6428729281767956 0.005854314602283169
0.6430939226519338 0.6430939226519338 0.005870198389269552
0.6433149171270719 0.6433149171270719 0.0058821879650313509
0.64353591160221 0.64353591160221 0.005896727832677649
0.643756906077348 0.643756906077348 0.005910712033327165
0.6439779005524862 0.6439779005524862 0.005922627677997817
0.6441988950276243 0.6441988950276243 0.00593664585423304
0.6444198895027624 0.6444198895027624 0.005948910184295982
0.6446408839779005 0.6446408839779005 0.005964269679299708
0.6448618784530387 0.6448618784530387 0.005978082145706967
0.6450828729281768 0.6450828729281768 0.0059947669876471679
0.6453038674033149 0.6453038674033149 0.006006129845130153
0.645524861878453 0.645524861878453 0.006018081623881403
0.6457458563535912 0.6457458563535912 0.006032351665514719
0.6459668508287293 0.6459668508287293 0.006048273960567126
0.6461878453038674 0.6461878453038674 0.006062157611639939
0.6464088397790055 0.6464088397790055 0.006075712884816306
0.6466298342541437 0.6466298342541437 0.006090119622984217
0.6468508287292818 0.6468508287292818 0.006102743681336432
0.6470718232044199 0.6470718232044199 0.006117710065264349
0.647292817679558 0.647292817679558 0.006130935645172857
0.6475138121546962 0.6475138121546962 0.006145148152048065
0.6477348066298343 0.6477348066298343 0.006158315990943184
0.6479558011049724 0.6479558011049724 0.006174805354786369
0.6481767955801105 0.6481767955801105 0.006187790204660657
0.6483977900552487 0.6483977900552487 0.006200933594006086
0.6486187845303868 0.6486187845303868 0.006216369483445312
0.6488397790055249 0.6488397790055249 0.006229057029461603
0.649060773480663 0.649060773480663 0.006243995665743086
0.6492817679558012 0.6492817679558012 0.0062593856003759439
0.6495027624309393 0.6495027624309393 0.006273302807462551
0.6497237569060774 0.6497237569060774 0.006288556974670068
0.6499447513812154 0.6499447513812154 0.006304190218032898
0.6501657458563536 0.6501657458563536 0.006316143370144116
0.6503867403314917 0.6503867403314917 0.006328943777734229
0.6506077348066298 0.6506077348066298 0.0063449529684783249
0.6508287292817679 0.6508287292817679 0.00636059738473729
0.6510497237569061 0.6510497237569061 0.006375481308085622
0.6512707182320442 0.6512707182320442 0.006392089861971303
0.6514917127071823 0.6514917127071823 0.006405185726907189
0.6517127071823204 0.6517127071823204 0.006418836256434337
0.6519337016574586 0.6519337016574586 0.00643318678966025
0.6521546961325967 0.6521546961325967 0.006449521729102689
0.6523756906077348 0.6523756906077348 0.006462140298963912
0.6525966850828729 0.6525966850828729 0.006478129566378746
0.6528176795580111 0.6528176795580111 0.006492704981057275
0.6530386740331492 0.6530386740331492 0.0065076684513174398
0.6532596685082873 0.6532596685082873 0.0065236483775777359
0.6534806629834254 0.6534806629834254 0.006536501184629997
0.6537016574585636 0.6537016574585636 0.0065525053887627699
0.6539226519337017 0.6539226519337017 0.006569864587668441
0.6541436464088398 0.6541436464088398 0.006584280676384542
0.6543646408839779 0.6543646408839779 0.0065978498564503288
0.6545856353591161 0.6545856353591161 0.006613938747529894
0.6548066298342542 0.6548066298342542 0.006628214621700981
0.6550276243093923 0.6550276243093923 0.006644121215828532
0.6552486187845304 0.6552486187845304 0.006659091807713613
0.6554696132596686 0.6554696132596686 0.006673661586683601
0.6556906077348067 0.6556906077348067 0.006687858708867359
0.6559116022099448 0.6559116022099448 0.006703753905894561
0.656132596685083 0.656132596685083 0.006720379692660076
0.656353591160221 0.656353591160221 0.006733755909319243
0.6565745856353591 0.6565745856353591 0.006749652781879249
0.6567955801104972 0.6567955801104972 0.006766107209299469
0.6570165745856353 0.6570165745856353 0.006781276491948359
0.6572375690607735 0.6572375690607735 0.006796295178753968
0.6574585635359116 0.6574585635359116 0.006811215420593935
0.6576795580110497 0.6576795580110497 0.0068263374073390318
0.6579005524861878 0.6579005524861878 0.00683988028580846
0.658121546961326 0.658121546961326 0.006855540452716194
0.6583425414364641 0.6583425414364641 0.0068736454218802389
0.6585635359116022 0.6585635359116022 0.006888088007273571
0.6587845303867403 0.6587845303867403 0.006903606788918145
0.6590055248618785 0.6590055248618785 0.006920371898257025
0.6592265193370166 0.6592265193370166 0.006937133605620561
0.6594475138121547 0.6594475138121547 0.006951803772680178
0.6596685082872928 0.6596685082872928 0.006967805391136955
0.659889502762431 0.659889502762431 0.006983342732957506
0.6601104972375691 0.6601104972375691 0.006997871381120643
0.6603314917127072 0.6603314917127072 0.007013923991350289
0.6605524861878453 0.6605524861878453 0.007030104030907655
0.6607734806629835 0.6607734806629835 0.007045129577407439
0.6609944751381216 0.6609944751381216 0.007062020546602995
0.6612154696132597 0.6612154696132597 0.007078133439994946
0.6614364640883978 0.6614364640883978 0.007092896910422587
0.661657458563536 0.661657458563536 0.0071082211149530549
0.6618784530386741 0.6618784530386741 0.007126603787291741
0.6620994475138122 0.6620994475138122 0.007140607936712947
0.6623204419889503 0.6623204419889503 0.0071560687126372619
0.6625414364640885 0.6625414364640885 0.007172769478911782
0.6627624309392265 0.6627624309392265 0.007189358376081362
0.6629834254143646 0.6629834254143646 0.007204073507048991
0.6632044198895027 0.6632044198895027 0.007220684435064147
0.6634254143646409 0.6634254143646409 0.007236465572196117
0.663646408839779 0.663646408839779 0.007252913407051926
0.6638674033149171 0.6638674033149171 0.007270832816368793
0.6640883977900552 0.6640883977900552 0.007286065223492589
0.6643093922651934 0.6643093922651934 0.007301614566076642
0.6645303867403315 0.6645303867403315 0.00731976911596351
0.6647513812154696 0.6647513812154696 0.007335174996568055
0.6649723756906077 0.6649723756906077 0.007352443506883636
0.6651933701657459 0.6651933701657459 0.007368127752182862
0.665414364640884 0.665414364640884 0.007385653066868762
0.6656353591160221 0.6656353591160221 0.007399613368781586
0.6658563535911602 0.6658563535911602 0.00741731782870205
0.6660773480662984 0.6660773480662984 0.007433694644791294
0.6662983425414365 0.6662983425414365 0.007451881192829315
0.6665193370165746 0.6665193370165746 0.007467095297545412
0.6667403314917127 0.6667403314917127 0.0074851368993830318
0.6669613259668509 0.6669613259668509 0.007500767987321331
0.667182320441989 0.667182320441989 0.007517966862862312
0.6674033149171271 0.6674033149171271 0.007534732358914122
0.6676243093922652 0.6676243093922652 0.007551616913090606
0.6678453038674034 0.6678453038674034 0.007568923466631224
0.6680662983425415 0.6680662983425415 0.007584051749410633
0.6682872928176796 0.6682872928176796 0.00760262977929915
0.6685082872928177 0.6685082872928177 0.007619126220883926
0.6687292817679559 0.6687292817679559 0.007636494952766636
0.6689502762430939 0.6689502762430939 0.007651434099751961
0.669171270718232 0.669171270718232 0.007671981305575543
0.6693922651933701 0.6693922651933701 0.0076870241201607929
0.6696132596685083 0.6696132596685083 0.0077061477494647328
0.6698342541436464 0.6698342541436464 0.007721813781294152
0.6700552486187845 0.6700552486187845 0.007738346691374309
0.6702762430939226 0.6702762430939226 0.007755515389583557
0.6704972375690608 0.6704972375690608 0.007773542349752246
0.6707182320441989 0.6707182320441989 0.007793039637761296
0.670939226519337 0.670939226519337 0.00780765080510741
0.6711602209944751 0.6711602209944751 0.007826579048853649
0.6713812154696133 0.6713812154696133 0.007842891523938477
0.6716022099447514 0.6716022099447514 0.007860405053225297
0.6718232044198895 0.6718232044198895 0.007878451242891259
0.6720441988950276 0.6720441988950276 0.007894130442674143
0.6722651933701658 0.6722651933701658 0.007912993996412089
0.6724861878453039 0.6724861878453039 0.00793044180117713
0.672707182320442 0.672707182320442 0.007948129146796638
0.6729281767955801 0.6729281767955801 0.007964970062671438
0.6731491712707183 0.6731491712707183 0.00798382665745933
0.6733701657458564 0.6733701657458564 0.008002080514052308
0.6735911602209945 0.6735911602209945 0.00801910141351942
0.6738121546961326 0.6738121546961326 0.008035832592377028
0.6740331491712708 0.6740331491712708 0.008055012412897234
0.6742541436464089 0.6742541436464089 0.00807237461219345
0.674475138121547 0.674475138121547 0.008091399984578463
0.6746961325966851 0.6746961325966851 0.008108606344720295
0.6749171270718233 0.6749171270718233 0.008126737341059685
0.6751381215469614 0.6751381215469614 0.00814422160469563
0.6753591160220994 0.6753591160220994 0.008164561638547502
0.6755801104972375 0.6755801104972375 0.008182103483511113
0.6758011049723757 0.6758011049723757 0.00819868446257035
0.6760220994475138 0.6760220994475138 0.008216923967533667
0.6762430939226519 0.6762430939226519 0.008235624785683689
0.67646408839779 0.67646408839779 0.008256071085673972
0.6766850828729282 0.6766850828729282 0.008273612360896703
0.6769060773480663 0.6769060773480663 0.008290967028738583
0.6771270718232044 0.6771270718232044 0.008308753679363282
0.6773480662983425 0.6773480662983425 0.008328715348031783
0.6775690607734807 0.6775690607734807 0.008345367744087397
0.6777900552486188 0.6777900552486188 0.008363235172645693
0.6780110497237569 0.6780110497237569 0.008382603180244492
0.678232044198895 0.678232044198895 0.008401770723736947
0.6784530386740332 0.6784530386740332 0.008418161650407303
0.6786740331491713 0.6786740331491713 0.008438174025684583
0.6788950276243094 0.6788950276243094 0.008457236147486884
0.6791160220994475 0.6791160220994475 0.00847641819932283
0.6793370165745857 0.6793370165745857 0.008494433968930378
0.6795580110497238 0.6795580110497238 0.008512996594858363
0.6797790055248619 0.6797790055248619 0.008532824797142878
0.68 0.68 0.008551126979583064
0.6802209944751382 0.6802209944751382 0.00856973263356723
0.6804419889502763 0.6804419889502763 0.008589080694368199
0.6806629834254144 0.6806629834254144 0.00860958259042592
0.6808839779005526 0.6808839779005526 0.008626587268282115
0.6811049723756907 0.6811049723756907 0.008644965679914142
0.6813259668508288 0.6813259668508288 0.008664326935842354
0.6815469613259669 0.6815469613259669 0.008683648448800543
0.6817679558011049 0.6817679558011049 0.008702470269220985
0.6819889502762431 0.6819889502762431 0.008721442243100944
0.6822099447513812 0.6822099447513812 0.00874072207969327
0.6824309392265193 0.6824309392265193 0.00876108326042281
0.6826519337016574 0.6826519337016574 0.008780737650542768
0.6828729281767956 0.6828729281767956 0.008799627521057049
0.6830939226519337 0.6830939226519337 0.008817975745703132
0.6833149171270718 0.6833149171270718 0.008838550937920985
0.68353591160221 0.68353591160221 0.008857497765004817
0.6837569060773481 0.6837569060773481 0.008878418120436409
0.6839779005524862 0.6839779005524862 0.008895835454466324
0.6841988950276243 0.6841988950276243 0.008917218724175724
0.6844198895027624 0.6844198895027624 0.008937010869964483
0.6846408839779006 0.6846408839779006 0.008959800729885235
0.6848618784530387 0.6848618784530387 0.008975858765320292
0.6850828729281768 0.6850828729281768 0.008997414672373344
0.685303867403315 0.685303867403315 0.009014325818320938
0.6855248618784531 0.6855248618784531 0.009035609031337084
0.6857458563535912 0.6857458563535912 0.009054840309974683
0.6859668508287293 0.6859668508287293 0.009074848003813724
0.6861878453038674 0.6861878453038674 0.009096184837913187
0.6864088397790056 0.6864088397790056 0.009116981000778365
0.6866298342541437 0.6866298342541437 0.00913433302018187
0.6868508287292818 0.6868508287292818 0.009154971136434135
0.68707182320442 0.68707182320442 0.009176824167447525
0.6872928176795581 0.6872928176795581 0.009194957926495809
0.6875138121546962 0.6875138121546962 0.009215495641102679
0.6877348066298343 0.6877348066298343 0.009235905157528356
0.6879558011049723 0.6879558011049723 0.009258144285683126
0.6881767955801105 0.6881767955801105 0.009277814846909457
0.6883977900552486 0.6883977900552486 0.009298589557098876
0.6886187845303867 0.6886187845303867 0.009317640712585092
0.6888397790055248 0.6888397790055248 0.009337911690346477
0.689060773480663 0.689060773480663 0.009359471535093509
0.6892817679558011 0.6892817679558011 0.00938111293484701
0.6895027624309392 0.6895027624309392 0.009401183019415925
0.6897237569060773 0.6897237569060773 0.009420326374829057
0.6899447513812155 0.6899447513812155 0.0094420008442352
0.6901657458563536 0.6901657458563536 0.009463041603852238
0.6903867403314917 0.6903867403314917 0.009482183610693307
0.6906077348066298 0.6906077348066298 0.009503960434108143
0.690828729281768 0.690828729281768 0.009524917952812727
0.6910497237569061 0.6910497237569061 0.009546599143837733
0.6912707182320442 0.6912707182320442 0.009567663822039862
0.6914917127071823 0.6914917127071823 0.009587747660303067
0.6917127071823205 0.6917127071823205 0.009609525334799297
0.6919337016574586 0.6919337016574586 0.009630456396298294
0.6921546961325967 0.6921546961325967 0.009652654658697869
0.6923756906077349 0.6923756906077349 0.009672451063157067
0.692596685082873 0.692596685082873 0.009694821942544084
0.6928176795580111 0.6928176795580111 0.009716662567322315
0.6930386740331492 0.6930386740331492 0.009737677607287672
0.6932596685082874 0.6932596685082874 0.00975762683963689
0.6934806629834255 0.6934806629834255 0.009779984595669147
0.6937016574585636 0.6937016574585636 0.009802241336998859
0.6939226519337017 0.6939226519337017 0.009821078288362272
0.6941436464088399 0.6941436464088399 0.009842539741486242
0.6943646408839779 0.6943646408839779 0.009863738492709254
0.694585635359116 0.694585635359116 0.009885405937304724
0.6948066298342541 0.6948066298342541 0.009905286970233667
0.6950276243093922 0.6950276243093922 0.009927398133860765
0.6952486187845304 0.6952486187845304 0.009949806723842377
0.6954696132596685 0.6954696132596685 0.009972676204985229
0.6956906077348066 0.6956906077348066 0.009992158646745882
0.6959116022099447 0.6959116022099447 0.010014586681559341
0.6961325966850829 0.6961325966850829 0.010037635291945253
0.696353591160221 0.696353591160221 0.010059506944449234
0.6965745856353591 0.6965745856353591 0.010080024549056856
0.6967955801104972 0.6967955801104972 0.01010406009360237
0.6970165745856354 0.6970165745856354 0.010124586318231263
0.6972375690607735 0.6972375690607735 0.010147327809474824
0.6974585635359116 0.6974585635359116 0.010171747216955067
0.6976795580110497 0.6976795580110497 0.010193145395026972
0.6979005524861879 0.6979005524861879 0.010215608369738247
0.698121546961326 0.698121546961326 0.010239683218683065
0.6983425414364641 0.6983425414364641 0.010261046387406097
0.6985635359116023 0.6985635359116023 0.010284352473993182
0.6987845303867404 0.6987845303867404 0.010305028289761665
0.6990055248618785 0.6990055248618785 0.010329196391906879
0.6992265193370166 0.6992265193370166 0.010350789501321017
0.6994475138121548 0.6994475138121548 0.01037389170600742
0.6996685082872929 0.6996685082872929 0.010395136824627892
0.699889502762431 0.699889502762431 0.010418542792389858
0.7001104972375691 0.7001104972375691 0.010441605699067243
0.7003314917127073 0.7003314917127073 0.010464759835077675
0.7005524861878454 0.7005524861878454 0.010486501762633405
0.7007734806629834 0.7007734806629834 0.01050999835368275
0.7009944751381215 0.7009944751381215 0.010533641279925642
0.7012154696132596 0.7012154696132596 0.01055582811297841
0.7014364640883978 0.7014364640883978 0.010578535084696603
0.7016574585635359 0.7016574585635359 0.01060161844573183
0.701878453038674 0.701878453038674 0.010624539121474956
0.7020994475138121 0.7020994475138121 0.010648067890996578
0.7023204419889503 0.7023204419889503 0.01067001510311309
0.7025414364640884 0.7025414364640884 0.0106933216122861
0.7027624309392265 0.7027624309392265 0.010714316562962465
0.7029834254143646 0.7029834254143646 0.010743740052675966
0.7032044198895028 0.7032044198895028 0.010762763339775925
0.7034254143646409 0.7034254143646409 0.01078784242084468
0.703646408839779 0.703646408839779 0.010812235329239837
0.7038674033149172 0.7038674033149172 0.010836503635507703
0.7040883977900553 0.7040883977900553 0.010857360829576816
0.7043093922651934 0.7043093922651934 0.0108796359484764
0.7045303867403315 0.7045303867403315 0.01090605658295191
0.7047513812154697 0.7047513812154697 0.010928670012459252
0.7049723756906078 0.7049723756906078 0.010953013171436106
0.7051933701657459 0.7051933701657459 0.01097587483549449
0.705414364640884 0.705414364640884 0.011001009242518954
0.7056353591160222 0.7056353591160222 0.011023725890062862
0.7058563535911603 0.7058563535911603 0.011047682535468175
0.7060773480662984 0.7060773480662984 0.011073357031172848
0.7062983425414365 0.7062983425414365 0.01109768476372153
0.7065193370165747 0.7065193370165747 0.011120478182976485
0.7067403314917128 0.7067403314917128 0.011144070280109685
0.7069613259668508 0.7069613259668508 0.011166499879134417
0.7071823204419889 0.7071823204419889 0.011193890124903898
0.707403314917127 0.707403314917127 0.011216743606031681
0.7076243093922652 0.7076243093922652 0.011240630510740287
0.7078453038674033 0.7078453038674033 0.011265317620347352
0.7080662983425414 0.7080662983425414 0.011289360567478566
0.7082872928176795 0.7082872928176795 0.011313194367948877
0.7085082872928177 0.7085082872928177 0.0113377431884212
0.7087292817679558 0.7087292817679558 0.011363217527023578
0.7089502762430939 0.7089502762430939 0.01138655125596741
0.709171270718232 0.709171270718232 0.011414717031185268
0.7093922651933702 0.7093922651933702 0.011438609377029353
0.7096132596685083 0.7096132596685083 0.01146308054469801
0.7098342541436464 0.7098342541436464 0.011488246418580668
0.7100552486187846 0.7100552486187846 0.011513601529600419
0.7102762430939227 0.7102762430939227 0.011536046336314133
0.7104972375690608 0.7104972375690608 0.011562080806909473
0.7107182320441989 0.7107182320441989 0.011588837060004373
0.710939226519337 0.710939226519337 0.011613516579590504
0.7111602209944752 0.7111602209944752 0.011638264211871915
0.7113812154696133 0.7113812154696133 0.011664294305398896
0.7116022099447514 0.7116022099447514 0.011688852747176867
0.7118232044198896 0.7118232044198896 0.01171355784204407
0.7120441988950277 0.7120441988950277 0.011740507458076227
0.7122651933701658 0.7122651933701658 0.011766099290128739
0.7124861878453039 0.7124861878453039 0.011791778542305402
0.7127071823204421 0.7127071823204421 0.011818482207114857
0.7129281767955802 0.7129281767955802 0.011844502451007464
0.7131491712707183 0.7131491712707183 0.011869104219366517
0.7133701657458563 0.7133701657458563 0.011895661990469271
0.7135911602209944 0.7135911602209944 0.011920889947300244
0.7138121546961326 0.7138121546961326 0.01194700319994459
0.7140331491712707 0.7140331491712707 0.011972917355455167
0.7142541436464088 0.7142541436464088 0.01200032401093504
0.714475138121547 0.714475138121547 0.012026820431841216
0.7146961325966851 0.7146961325966851 0.012051333829804792
0.7149171270718232 0.7149171270718232 0.01207833037549614
0.7151381215469613 0.7151381215469613 0.012105026148520595
0.7153591160220995 0.7153591160220995 0.01212850992478918
0.7155801104972376 0.7155801104972376 0.012157307904217188
0.7158011049723757 0.7158011049723757 0.012183063827854337
0.7160220994475138 0.7160220994475138 0.01220989149920502
0.716243093922652 0.716243093922652 0.012236412846246685
0.7164640883977901 0.7164640883977901 0.012262572546140608
0.7166850828729282 0.7166850828729282 0.012288848311486843
0.7169060773480663 0.7169060773480663 0.012317333563235892
0.7171270718232045 0.7171270718232045 0.01234205524291973
0.7173480662983426 0.7173480662983426 0.012369506407924038
0.7175690607734807 0.7175690607734807 0.012397249493380015
0.7177900552486188 0.7177900552486188 0.012426163355789952
0.718011049723757 0.718011049723757 0.012450890346836894
0.7182320441988951 0.7182320441988951 0.01247681799643997
0.7184530386740332 0.7184530386740332 0.012503912890462519
0.7186740331491713 0.7186740331491713 0.012531996370725569
0.7188950276243095 0.7188950276243095 0.012560031834561067
0.7191160220994476 0.7191160220994476 0.012587265840010208
0.7193370165745857 0.7193370165745857 0.01261641419060644
0.7195580110497238 0.7195580110497238 0.012643884031264005
0.7197790055248618 0.7197790055248618 0.012669065319878499
0.72 0.72 0.012697997180823304
0.7202209944751381 0.7202209944751381 0.012723712962846868
0.7204419889502762 0.7204419889502762 0.012752510899356848
0.7206629834254143 0.7206629834254143 0.012781580405039761
0.7208839779005525 0.7208839779005525 0.01280937057198594
0.7211049723756906 0.7211049723756906 0.012836489701556252
0.7213259668508287 0.7213259668508287 0.012863417267298696
0.7215469613259669 0.7215469613259669 0.012891265239413799
0.721767955801105 0.721767955801105 0.012918597288420578
0.7219889502762431 0.7219889502762431 0.01294851687652052
0.7222099447513812 0.7222099447513812 0.012974541455223875
0.7224309392265194 0.7224309392265194 0.013004188503377798
0.7226519337016575 0.7226519337016575 0.013031714072101958
0.7228729281767956 0.7228729281767956 0.013061300577256217
0.7230939226519337 0.7230939226519337 0.013089617698714543
0.7233149171270719 0.7233149171270719 0.013115115566469414
0.72353591160221 0.72353591160221 0.013145973248154522
0.7237569060773481 0.7237569060773481 0.013176328584958828
0.7239779005524862 0.7239779005524862 0.013204655509545608
0.7241988950276244 0.7241988950276244 0.013233742131454047
0.7244198895027625 0.7244198895027625 0.013262289330104333
0.7246408839779006 0.7246408839779006 0.013293260678048078
0.7248618784530387 0.7248618784530387 0.013320675859261893
0.7250828729281769 0.7250828729281769 0.013349411112738113
0.725303867403315 0.725303867403315 0.013377446862683903
0.7255248618784531 0.7255248618784531 0.013406499940022887
0.7257458563535912 0.7257458563535912 0.01343598497266291
0.7259668508287292 0.7259668508287292 0.013466943442518908
0.7261878453038674 0.7261878453038674 0.013496510287132682
0.7264088397790055 0.7264088397790055 0.013523553495610425
0.7266298342541436 0.7266298342541436 0.013556444373390807
0.7268508287292818 0.7268508287292818 0.013586267424089536
0.7270718232044199 0.7270718232044199 0.013614332062568589
0.727292817679558 0.727292817679558 0.013646286216528364
0.7275138121546961 0.7275138121546961 0.013673987399494086
0.7277348066298343 0.7277348066298343 0.013703058293998098
0.7279558011049724 0.7279558011049724 0.01373541173926212
0.7281767955801105 0.7281767955801105 0.013764722339374146
0.7283977900552486 0.7283977900552486 0.013790800555662104
0.7286187845303868 0.7286187845303868 0.013825140865733893
0.7288397790055249 0.7288397790055249 0.013853725566634393
0.729060773480663 0.729060773480663 0.01388477438560875
0.7292817679558011 0.7292817679558011 0.013913932634461102
0.7295027624309393 0.7295027624309393 0.01394481633245167
0.7297237569060774 0.7297237569060774 0.013975331232889759
0.7299447513812155 0.7299447513812155 0.014004485385779857
0.7301657458563536 0.7301657458563536 0.014035896285084593
0.7303867403314918 0.7303867403314918 0.014067017726672265
0.7306077348066299 0.7306077348066299 0.014096517779100458
0.730828729281768 0.730828729281768 0.014128823226776416
0.7310497237569061 0.7310497237569061 0.014160445104808429
0.7312707182320443 0.7312707182320443 0.014192636071912762
0.7314917127071824 0.7314917127071824 0.01422232777063694
0.7317127071823205 0.7317127071823205 0.014254907887626069
0.7319337016574586 0.7319337016574586 0.014285676987081433
0.7321546961325968 0.7321546961325968 0.014317426903009117
0.7323756906077348 0.7323756906077348 0.014350422494632103
0.7325966850828729 0.7325966850828729 0.01438022762158512
0.732817679558011 0.732817679558011 0.014411787290397558
0.7330386740331492 0.7330386740331492 0.014444843980680156
0.7332596685082873 0.7332596685082873 0.01447646837703361
0.7334806629834254 0.7334806629834254 0.01450916405656738
0.7337016574585635 0.7337016574585635 0.01453941223967759
0.7339226519337017 0.7339226519337017 0.014571859829929115
0.7341436464088398 0.7341436464088398 0.014603053972535151
0.7343646408839779 0.7343646408839779 0.014634059086254174
0.734585635359116 0.734585635359116 0.01466611304897409
0.7348066298342542 0.7348066298342542 0.014700111655428337
0.7350276243093923 0.7350276243093923 0.014732251372271167
0.7352486187845304 0.7352486187845304 0.014764431869658838
0.7354696132596685 0.7354696132596685 0.014797362849376252
0.7356906077348067 0.7356906077348067 0.01482798293244299
0.7359116022099448 0.7359116022099448 0.014861885330962043
0.7361325966850829 0.7361325966850829 0.014893906503062403
0.736353591160221 0.736353591160221 0.01492577939827136
0.7365745856353592 0.7365745856353592 0.014960526356653136
0.7367955801104973 0.7367955801104973 0.014992803268940184
0.7370165745856354 0.7370165745856354 0.015023741191550529
0.7372375690607735 0.7372375690607735 0.01505852749768213
0.7374585635359117 0.7374585635359117 0.015090569288480365
0.7376795580110498 0.7376795580110498 0.015124387970572787
0.7379005524861879 0.7379005524861879 0.015156168057626348
0.738121546961326 0.738121546961326 0.01519097568718962
0.7383425414364642 0.7383425414364642 0.015224281081713741
0.7385635359116022 0.7385635359116022 0.015257808948665566
0.7387845303867403 0.7387845303867403 0.015290969916426704
0.7390055248618784 0.7390055248618784 0.015325623564346129
0.7392265193370166 0.7392265193370166 0.015359436813061173
0.7394475138121547 0.7394475138121547 0.01539257806107043
0.7396685082872928 0.7396685082872928 0.015426654913654421
0.7398895027624309 0.7398895027624309 0.015461539507220176
0.740110497237569 0.740110497237569 0.015493917696490736
0.7403314917127072 0.7403314917127072 0.015527885789406258
0.7405524861878453 0.7405524861878453 0.015563533342686924
0.7407734806629834 0.7407734806629834 0.015598292708833194
0.7409944751381216 0.7409944751381216 0.01563229399944308
0.7412154696132597 0.7412154696132597 0.015668679763046118
0.7414364640883978 0.7414364640883978 0.015701155727009039
0.7416574585635359 0.7416574585635359 0.015737838919229469
0.7418784530386741 0.7418784530386741 0.01577347518296837
0.7420994475138122 0.7420994475138122 0.015808065089690794
0.7423204419889503 0.7423204419889503 0.01584216582396443
0.7425414364640884 0.7425414364640884 0.015879399857549937
0.7427624309392266 0.7427624309392266 0.015915165688661169
0.7429834254143647 0.7429834254143647 0.01595341813861476
0.7432044198895028 0.7432044198895028 0.01598661918282341
0.7434254143646409 0.7434254143646409 0.016021842982452445
0.7436464088397791 0.7436464088397791 0.016057034021153009
0.7438674033149172 0.7438674033149172 0.01609167961906614
0.7440883977900553 0.7440883977900553 0.01612812907521586
0.7443093922651934 0.7443093922651934 0.016165153057160768
0.7445303867403316 0.7445303867403316 0.016201212128816274
0.7447513812154697 0.7447513812154697 0.016237328283892014
0.7449723756906077 0.7449723756906077 0.01627223970813731
0.7451933701657458 0.7451933701657458 0.016309274422017376
0.745414364640884 0.745414364640884 0.01634659891721563
0.7456353591160221 0.7456353591160221 0.016385454940067928
0.7458563535911602 0.7458563535911602 0.01642017148711538
0.7460773480662983 0.7460773480662983 0.016456066626991146
0.7462983425414365 0.7462983425414365 0.016493064165399739
0.7465193370165746 0.7465193370165746 0.016528240530650726
0.7467403314917127 0.7467403314917127 0.016566866939324324
0.7469613259668508 0.7469613259668508 0.01660299378841501
0.747182320441989 0.747182320441989 0.01663969856341761
0.7474033149171271 0.7474033149171271 0.016674680063958365
0.7476243093922652 0.7476243093922652 0.016711733400528375
0.7478453038674033 0.7478453038674033 0.0167527242068016
0.7480662983425415 0.7480662983425415 0.016789141172088418
0.7482872928176796 0.7482872928176796 0.016829625944669414
0.7485082872928177 0.7485082872928177 0.01686642753620906
0.7487292817679558 0.7487292817679558 0.01690607706377076
0.748950276243094 0.748950276243094 0.016943739655784035
0.7491712707182321 0.7491712707182321 0.016983345742969087
0.7493922651933702 0.7493922651933702 0.0170214106467256
0.7496132596685083 0.7496132596685083 0.01705726521995571
0.7498342541436465 0.7498342541436465 0.017095477661115547
0.7500552486187846 0.7500552486187846 0.017133502870289489
0.7502762430939227 0.7502762430939227 0.017173091088116076
0.7504972375690608 0.7504972375690608 0.017211457607402289
0.750718232044199 0.750718232044199 0.017250132154514237
0.7509392265193371 0.7509392265193371 0.01729104681039058
0.7511602209944752 0.7511602209944752 0.01732674035457183
0.7513812154696132 0.7513812154696132 0.017365844050620768
0.7516022099447514 0.7516022099447514 0.017406520753224947
0.7518232044198895 0.7518232044198895 0.01744477770181028
0.7520441988950276 0.7520441988950276 0.017486492034345246
0.7522651933701657 0.7522651933701657 0.0175272231292081
0.7524861878453039 0.7524861878453039 0.01756286184102044
0.752707182320442 0.752707182320442 0.017602575467734695
0.7529281767955801 0.7529281767955801 0.017641923453629667
0.7531491712707182 0.7531491712707182 0.01768283018823807
0.7533701657458564 0.7533701657458564 0.017721433088045386
0.7535911602209945 0.7535911602209945 0.017762341368219724
0.7538121546961326 0.7538121546961326 0.017803488004173155
0.7540331491712707 0.7540331491712707 0.017843394896638565
0.7542541436464089 0.7542541436464089 0.017886312076003224
0.754475138121547 0.754475138121547 0.017925159080738424
0.7546961325966851 0.7546961325966851 0.017964495377923139
0.7549171270718232 0.7549171270718232 0.018006750574952009
0.7551381215469614 0.7551381215469614 0.018047789910678865
0.7553591160220995 0.7553591160220995 0.01808928430369885
0.7555801104972376 0.7555801104972376 0.01813117324103211
0.7558011049723757 0.7558011049723757 0.018172301119139767
0.7560220994475139 0.7560220994475139 0.018214022557885954
0.756243093922652 0.756243093922652 0.018257011398845135
0.7564640883977901 0.7564640883977901 0.018299030640154497
0.7566850828729282 0.7566850828729282 0.0183404972095805
0.7569060773480664 0.7569060773480664 0.018383007314752926
0.7571270718232045 0.7571270718232045 0.018421981119499804
0.7573480662983426 0.7573480662983426 0.018466014208830488
0.7575690607734806 0.7575690607734806 0.018507509267765535
0.7577900552486188 0.7577900552486188 0.018552703361696584
0.7580110497237569 0.7580110497237569 0.01859718736209681
0.758232044198895 0.758232044198895 0.0186375642109502
0.7584530386740331 0.7584530386740331 0.018680426322985934
0.7586740331491713 0.7586740331491713 0.018724223393825933
0.7588950276243094 0.7588950276243094 0.018768374821294156
0.7591160220994475 0.7591160220994475 0.018809389115389726
0.7593370165745856 0.7593370165745856 0.01885258050690796
0.7595580110497238 0.7595580110497238 0.018895971079690708
0.7597790055248619 0.7597790055248619 0.01894159370769272
0.76 0.76 0.01898575419843535
0.7602209944751381 0.7602209944751381 0.01902806063754034
0.7604419889502763 0.7604419889502763 0.019071511375591114
0.7606629834254144 0.7606629834254144 0.019114651056817128
0.7608839779005525 0.7608839779005525 0.019161293792200254
0.7611049723756906 0.7611049723756906 0.01920415174811416
0.7613259668508288 0.7613259668508288 0.01924873711128259
0.7615469613259669 0.7615469613259669 0.019293348481895277
0.761767955801105 0.761767955801105 0.019337065286990197
0.7619889502762431 0.7619889502762431 0.019380790766378623
0.7622099447513813 0.7622099447513813 0.01942825275228422
0.7624309392265194 0.7624309392265194 0.019473702830701824
0.7626519337016575 0.7626519337016575 0.019520980330257923
0.7628729281767956 0.7628729281767956 0.01956299468912821
0.7630939226519338 0.7630939226519338 0.019607156492577429
0.7633149171270719 0.7633149171270719 0.019654726300227789
0.76353591160221 0.76353591160221 0.019699186055561179
0.7637569060773481 0.7637569060773481 0.019744812244341344
0.7639779005524862 0.7639779005524862 0.019788726652720035
0.7641988950276243 0.7641988950276243 0.019835748455154534
0.7644198895027624 0.7644198895027624 0.019883539926995414
0.7646408839779005 0.7646408839779005 0.01993124329727336
0.7648618784530387 0.7648618784530387 0.019977400889938158
0.7650828729281768 0.7650828729281768 0.02002517640939092
0.7653038674033149 0.7653038674033149 0.02007022096467594
0.765524861878453 0.765524861878453 0.020116015731852116
0.7657458563535912 0.7657458563535912 0.020165297217722916
0.7659668508287293 0.7659668508287293 0.02021363475647925
0.7661878453038674 0.7661878453038674 0.02025965531366416
0.7664088397790055 0.7664088397790055 0.020305968850305717
0.7666298342541437 0.7666298342541437 0.02035420286965133
0.7668508287292818 0.7668508287292818 0.020401432328707237
0.7670718232044199 0.7670718232044199 0.02045055879265335
0.767292817679558 0.767292817679558 0.02049829395745624
0.7675138121546962 0.7675138121546962 0.020546272566237038
0.7677348066298343 0.7677348066298343 0.020595561720085244
0.7679558011049724 0.7679558011049724 0.020644532785384877
0.7681767955801105 0.7681767955801105 0.020694068079720595
0.7683977900552487 0.7683977900552487 0.020743189048266748
0.7686187845303868 0.7686187845303868 0.020792985347493844
0.7688397790055249 0.7688397790055249 0.020841830854569197
0.769060773480663 0.769060773480663 0.020890771701700524
0.7692817679558012 0.7692817679558012 0.02094085207511629
0.7695027624309393 0.7695027624309393 0.020992967889985133
0.7697237569060774 0.7697237569060774 0.02104395144238768
0.7699447513812155 0.7699447513812155 0.0210955741758414
0.7701657458563537 0.7701657458563537 0.0211457766675933
0.7703867403314917 0.7703867403314917 0.02119481248150566
0.7706077348066298 0.7706077348066298 0.021244349089341333
0.7708287292817679 0.7708287292817679 0.021298855342564747
0.7710497237569061 0.7710497237569061 0.021349613435924409
0.7712707182320442 0.7712707182320442 0.02140127283755419
0.7714917127071823 0.7714917127071823 0.021451165675005835
0.7717127071823204 0.7717127071823204 0.02150325630944969
0.7719337016574586 0.7719337016574586 0.021553148211853377
0.7721546961325967 0.7721546961325967 0.021606438451134314
0.7723756906077348 0.7723756906077348 0.021660730188223684
0.7725966850828729 0.7725966850828729 0.021716121360953114
0.7728176795580111 0.7728176795580111 0.021766530591314755
0.7730386740331492 0.7730386740331492 0.021820469690403057
0.7732596685082873 0.7732596685082873 0.021872618516465667
0.7734806629834254 0.7734806629834254 0.0219271712208254
0.7737016574585636 0.7737016574585636 0.02197870678377234
0.7739226519337017 0.7739226519337017 0.02203207127265367
0.7741436464088398 0.7741436464088398 0.022084089936233066
0.7743646408839779 0.7743646408839779 0.02213931036824744
0.7745856353591161 0.7745856353591161 0.02219358322570168
0.7748066298342542 0.7748066298342542 0.022247366368545564
0.7750276243093923 0.7750276243093923 0.022300119568718116
0.7752486187845304 0.7752486187845304 0.02235449341520801
0.7754696132596686 0.7754696132596686 0.022408951769460916
0.7756906077348067 0.7756906077348067 0.0224665720116166
0.7759116022099448 0.7759116022099448 0.022522821298845295
0.7761325966850829 0.7761325966850829 0.022576125636775795
0.7763535911602211 0.7763535911602211 0.022634146607514974
0.7765745856353591 0.7765745856353591 0.0226867157435507
0.7767955801104972 0.7767955801104972 0.022743581223977094
0.7770165745856353 0.7770165745856353 0.022801381878556329
0.7772375690607735 0.7772375690607735 0.022857645049803818
0.7774585635359116 0.7774585635359116 0.0229139296945698
0.7776795580110497 0.7776795580110497 0.02297262494093303
0.7779005524861878 0.7779005524861878 0.02302607570653067
0.778121546961326 0.778121546961326 0.023086091698466858
0.7783425414364641 0.7783425414364641 0.023141929674644385
0.7785635359116022 0.7785635359116022 0.02319960857972842
0.7787845303867403 0.7787845303867403 0.023256360771597735
0.7790055248618785 0.7790055248618785 0.02331330148500011
0.7792265193370166 0.7792265193370166 0.02337304631286165
0.7794475138121547 0.7794475138121547 0.02343319957415061
0.7796685082872928 0.7796685082872928 0.023490622324948017
0.779889502762431 0.779889502762431 0.02354898865803308
0.7801104972375691 0.7801104972375691 0.023606208819849197
0.7803314917127072 0.7803314917127072 0.023668091219256148
0.7805524861878453 0.7805524861878453 0.0237261905913644
0.7807734806629835 0.7807734806629835 0.023786780742505118
0.7809944751381216 0.7809944751381216 0.023847699668399177
0.7812154696132597 0.7812154696132597 0.023908442086441125
0.7814364640883978 0.7814364640883978 0.02396958002075709
0.781657458563536 0.781657458563536 0.02403446760519452
0.7818784530386741 0.7818784530386741 0.02409268303483466
0.7820994475138122 0.7820994475138122 0.024155532276885905
0.7823204419889503 0.7823204419889503 0.024216786344554845
0.7825414364640885 0.7825414364640885 0.024279109767278794
0.7827624309392266 0.7827624309392266 0.024343490093071675
0.7829834254143646 0.7829834254143646 0.024408233373326643
0.7832044198895027 0.7832044198895027 0.024470504514543923
0.7834254143646409 0.7834254143646409 0.024531651827354858
0.783646408839779 0.783646408839779 0.024596613069458603
0.7838674033149171 0.7838674033149171 0.024659505588092456
0.7840883977900552 0.7840883977900552 0.024724013639408895
0.7843093922651934 0.7843093922651934 0.024790176816826934
0.7845303867403315 0.7845303867403315 0.02485544297594172
0.7847513812154696 0.7847513812154696 0.024917271459674874
0.7849723756906077 0.7849723756906077 0.02498268433861352
0.7851933701657459 0.7851933701657459 0.02504448380400354
0.785414364640884 0.785414364640884 0.025114389424613367
0.7856353591160221 0.7856353591160221 0.025180608677863069
0.7858563535911602 0.7858563535911602 0.02524844234327966
0.7860773480662984 0.7860773480662984 0.02531456962135208
0.7862983425414365 0.7862983425414365 0.025382062644496038
0.7865193370165746 0.7865193370165746 0.02544642421891141
0.7867403314917127 0.7867403314917127 0.025516754677821119
0.7869613259668509 0.7869613259668509 0.025584788265663115
0.787182320441989 0.787182320441989 0.02565242919433884
0.7874033149171271 0.7874033149171271 0.025722629207074245
0.7876243093922652 0.7876243093922652 0.025786166607838783
0.7878453038674034 0.7878453038674034 0.025856817088417775
0.7880662983425415 0.7880662983425415 0.025928285017249015
0.7882872928176796 0.7882872928176796 0.025997739705651527
0.7885082872928177 0.7885082872928177 0.026067106022237754
0.7887292817679559 0.7887292817679559 0.02614080752473421
0.788950276243094 0.788950276243094 0.026208557354467634
0.7891712707182321 0.7891712707182321 0.026279613684572209
0.7893922651933701 0.7893922651933701 0.026348018030211995
0.7896132596685083 0.7896132596685083 0.02642148921196197
0.7898342541436464 0.7898342541436464 0.026495820092544407
0.7900552486187845 0.7900552486187845 0.0265671897876955
0.7902762430939226 0.7902762430939226 0.02663888780435093
0.7904972375690608 0.7904972375690608 0.026711511257505737
0.7907182320441989 0.7907182320441989 0.026787861583778766
0.790939226519337 0.790939226519337 0.02685852905661806
0.7911602209944751 0.7911602209944751 0.026936914978126355
0.7913812154696133 0.7913812154696133 0.027009144538087918
0.7916022099447514 0.7916022099447514 0.027082323540539609
0.7918232044198895 0.7918232044198895 0.02715656989357091
0.7920441988950276 0.7920441988950276 0.02723376137051979
0.7922651933701658 0.7922651933701658 0.02730976802787244
0.7924861878453039 0.7924861878453039 0.02738469269330421
0.792707182320442 0.792707182320442 0.02746181937642972
0.7929281767955801 0.7929281767955801 0.02753953907546652
0.7931491712707183 0.7931491712707183 0.027617172506584337
0.7933701657458564 0.7933701657458564 0.027693742840501739
0.7935911602209945 0.7935911602209945 0.02777436521285344
0.7938121546961326 0.7938121546961326 0.02785031860139844
0.7940331491712708 0.7940331491712708 0.02792694663828962
0.7942541436464089 0.7942541436464089 0.028006351431472184
0.794475138121547 0.794475138121547 0.028084991696787664
0.7946961325966851 0.7946961325966851 0.02816817231295293
0.7949171270718233 0.7949171270718233 0.028245976348506283
0.7951381215469614 0.7951381215469614 0.02833032985404558
0.7953591160220995 0.7953591160220995 0.028411825426750239
0.7955801104972375 0.7955801104972375 0.028493174273980318
0.7958011049723757 0.7958011049723757 0.028573578718033879
0.7960220994475138 0.7960220994475138 0.028657229844805906
0.7962430939226519 0.7962430939226519 0.028745480669837565
0.79646408839779 0.79646408839779 0.028827433486416453
0.7966850828729282 0.7966850828729282 0.028910570746397709
0.7969060773480663 0.7969060773480663 0.029000162876029004
0.7971270718232044 0.7971270718232044 0.029082599674279287
0.7973480662983425 0.7973480662983425 0.029167960641297225
0.7975690607734807 0.7975690607734807 0.02925407886112732
0.7977900552486188 0.7977900552486188 0.029341940961375446
0.7980110497237569 0.7980110497237569 0.02943357746162803
0.798232044198895 0.798232044198895 0.029521128161936695
0.7984530386740332 0.7984530386740332 0.02960689433520253
0.7986740331491713 0.7986740331491713 0.02969673900759941
0.7988950276243094 0.7988950276243094 0.02978801785767107
0.7991160220994475 0.7991160220994475 0.02987779613224742
0.7993370165745857 0.7993370165745857 0.029969499755432298
0.7995580110497238 0.7995580110497238 0.030057532371115127
0.7997790055248619 0.7997790055248619 0.03014940756211267
0.8 0.8 0.03024160906452071
0.8002209944751382 0.8002209944751382 0.030336279826538329
0.8004419889502763 0.8004419889502763 0.030425525439954555
0.8006629834254144 0.8006629834254144 0.030520148025687194
0.8008839779005525 0.8008839779005525 0.03061723044528433
0.8011049723756907 0.8011049723756907 0.03071182320286637
0.8013259668508288 0.8013259668508288 0.030808865693135087
0.8015469613259669 0.8015469613259669 0.030906406555061145
0.801767955801105 0.801767955801105 0.03100705750849223
0.8019889502762431 0.8019889502762431 0.03110320898954612
0.8022099447513812 0.8022099447513812 0.031202511125078118
0.8024309392265193 0.8024309392265193 0.03130133616346466
0.8026519337016574 0.8026519337016574 0.031401409724597987
0.8028729281767956 0.8028729281767956 0.0315023639886933
0.8030939226519337 0.8030939226519337 0.03160044982428777
0.8033149171270718 0.8033149171270718 0.03170232725772786
0.8035359116022099 0.8035359116022099 0.031802800679988817
0.8037569060773481 0.8037569060773481 0.0319064237657808
0.8039779005524862 0.8039779005524862 0.0320123406465809
0.8041988950276243 0.8041988950276243 0.032117165538903817
0.8044198895027624 0.8044198895027624 0.032219943438452146
0.8046408839779006 0.8046408839779006 0.032326834530829778
0.8048618784530387 0.8048618784530387 0.03243177662841315
0.8050828729281768 0.8050828729281768 0.03254176419285442
0.8053038674033149 0.8053038674033149 0.032650122003154407
0.8055248618784531 0.8055248618784531 0.03276286591257255
0.8057458563535912 0.8057458563535912 0.032876527003103537
0.8059668508287293 0.8059668508287293 0.03299030546616364
0.8061878453038674 0.8061878453038674 0.033102304038916906
0.8064088397790056 0.8064088397790056 0.03321751333653242
0.8066298342541437 0.8066298342541437 0.03333307896855225
0.8068508287292818 0.8068508287292818 0.033447643840215288
0.80707182320442 0.80707182320442 0.03356762397628347
0.8072928176795581 0.8072928176795581 0.033687032244827
0.8075138121546962 0.8075138121546962 0.033811457878287567
0.8077348066298343 0.8077348066298343 0.03392959443874556
0.8079558011049724 0.8079558011049724 0.03405062904574897
0.8081767955801106 0.8081767955801106 0.034175210207353378
0.8083977900552486 0.8083977900552486 0.034299719323297919
0.8086187845303867 0.8086187845303867 0.034426505278332648
0.8088397790055248 0.8088397790055248 0.034552736978542258
0.809060773480663 0.809060773480663 0.03467750437074716
0.8092817679558011 0.8092817679558011 0.0348101157372895
0.8095027624309392 0.8095027624309392 0.034940288051103478
0.8097237569060773 0.8097237569060773 0.035071521867392648
0.8099447513812155 0.8099447513812155 0.03520732623808245
0.8101657458563536 0.8101657458563536 0.035339078923019979
0.8103867403314917 0.8103867403314917 0.03547822347669701
0.8106077348066298 0.8106077348066298 0.03561318387750178
0.810828729281768 0.810828729281768 0.035755801905319638
0.8110497237569061 0.8110497237569061 0.03590001420410415
0.8112707182320442 0.8112707182320442 0.03604242273599782
0.8114917127071823 0.8114917127071823 0.036185987951745848
0.8117127071823205 0.8117127071823205 0.03633310094778743
0.8119337016574586 0.8119337016574586 0.03647689851899429
0.8121546961325967 0.8121546961325967 0.03662951625424291
0.8123756906077348 0.8123756906077348 0.03677761101505336
0.812596685082873 0.812596685082873 0.03693350342878465
0.8128176795580111 0.8128176795580111 0.03708729426555547
0.8130386740331492 0.8130386740331492 0.03724411670486151
0.8132596685082873 0.8132596685082873 0.037405593281336867
0.8134806629834255 0.8134806629834255 0.03756499409516597
0.8137016574585636 0.8137016574585636 0.03773277923719235
0.8139226519337017 0.8139226519337017 0.037894435605870819
0.8141436464088398 0.8141436464088398 0.03806484954025462
0.814364640883978 0.814364640883978 0.038238870892048689
0.814585635359116 0.814585635359116 0.03841449599582164
0.8148066298342541 0.8148066298342541 0.03859158127809936
0.8150276243093922 0.8150276243093922 0.038769395777302689
0.8152486187845304 0.8152486187845304 0.03895053119667222
0.8154696132596685 0.8154696132596685 0.03913518029116235
0.8156906077348066 0.8156906077348066 0.03932340026729751
0.8159116022099447 0.8159116022099447 0.039520503061112027
0.8161325966850829 0.8161325966850829 0.03971219401288534
0.816353591160221 0.816353591160221 0.03991342903197019
0.8165745856353591 0.8165745856353591 0.04012130573539791
0.8167955801104972 0.8167955801104972 0.040330404469693197
0.8170165745856354 0.8170165745856354 0.04054325025814789
0.8172375690607735 0.8172375690607735 0.04075750428719691
0.8174585635359116 0.8174585635359116 0.040983386133416867
