# Supplementary material for: Large-deviations of disease spreading dynamics with vaccination
Source: PLoS One. 2023 Jul 10;18(7):e0287932. doi: 10.1371/journal.pone.0287932 (PMC10332629; doi:10.1371/journal.pone.0287932)
Supplement: S1 Data — (GZ) [file pone.0287932.s002.gz › DATA/fig2/c/p1adaptive_cluster.dat]

#vaccinated_nodes nodes_in_cluster_of_first_infected error
1 3199 0
2 3198 0
3 3197 0
4 3196.005 0.0049749985337257385
5 3195.01 0.00989999808371067
6 3194.01 0.00989999994635582
7 3193.015 0.014775000512599945
8 3192.015 0.014775000512599945
9 3191.015 0.014775000512599945
10 3190.015 0.014775000512599945
11 3189.02 0.019600000232458115
12 3188.02 0.019599998369812965
13 3187.02 0.019600000232458115
14 3186.02 0.019600000232458115
15 3185.02 0.019600000232458115
16 3184.02 0.019600000232458115
17 3183.02 0.019600000232458115
18 3182.02 0.019600000232458115
19 3180.995 0.044974999502301216
20 3179.965 0.08377499878406525
21 3178.94 0.10639999993145466
22 3177.9 0.14000000059604645
23 3176.88 0.15559999831020832
24 3175.845 0.20097500085830688
25 3174.825 0.21437500044703484
26 3173.82 0.20759999938309193
27 3172.775 0.234375
28 3171.735 0.2547749988734722
29 3170.72 0.2616000007838011
30 3169.68 0.2776000015437603
31 3168.675 0.2793749999254942
32 3167.63 0.28309999965131283
33 3166.605 0.2889750003814697
34 3165.56 0.29640000127255917
35 3164.53 0.2990999985486269
36 3163.525 0.29937499947845936
37 3162.515 0.29977500066161156
38 3161.5 0.30000000074505806
39 3160.445 0.2969749979674816
40 3159.44 0.296399999409914
41 3158.435 0.29577500000596046
42 3157.4 0.2900000009685755
43 3156.37 0.27309999987483025
44 3155.345 0.2659750021994114
45 3154.315 0.255774999037385
46 3153.305 0.2519750017672777
47 3152.295 0.2379749994724989
48 3151.27 0.22709999978542328
49 3150.25 0.22749999910593033
50 3149.23 0.2171000000089407
51 3148.21 0.20590000040829182
52 3147.19 0.1939000003039837
53 3146.165 0.17777499929070473
54 3145.14 0.16039999946951866
55 3144.125 0.14937499910593033
56 3143.115 0.1417750008404255
57 3142.115 0.1417750008404255
58 3141.115 0.14177500270307064
59 3140.115 0.14177500270307064
60 3139.115 0.1417750008404255
61 3138.115 0.1417750008404255
62 3137.12 0.1456000003963709
63 3136.12 0.14560000225901604
64 3135.12 0.1456000003963709
65 3134.12 0.1456000003963709
66 3133.125 0.14937499910593033
67 3132.125 0.14937499910593033
68 3131.125 0.14937499910593033
69 3130.125 0.14937499910593033
70 3129.125 0.14937499910593033
71 3128.125 0.14937499910593033
72 3127.125 0.14937499910593033
73 3126.125 0.14937499910593033
74 3125.125 0.14937499910593033
75 3124.125 0.15937500074505806
76 3123.12 0.16559999994933605
77 3122.12 0.1656000018119812
78 3121.12 0.1656000018119812
79 3120.12 0.1656000018119812
80 3119.115 0.17177500016987324
81 3118.115 0.17177500016987324
82 3117.105 0.1839749999344349
83 3116.105 0.1839749999344349
84 3115.105 0.1839749999344349
85 3114.1 0.1900000013411045
86 3113.09 0.20189999975264072
87 3112.08 0.21360000036656857
88 3111.065 0.23077499866485596
89 3110.065 0.2307750005275011
90 3109.065 0.23077499866485596
91 3108.065 0.2407750003039837
92 3107.065 0.2507749982178211
93 3106.07 0.2550999987870455
94 3105.07 0.2651000004261732
95 3104.075 0.27937500178813934
96 3103.065 0.28077500127255917
97 3102.06 0.28639999963343143
98 3101.045 0.29297499917447567
99 3100.04 0.288399999961257
100 3099.03 0.2990999985486269
101 3098.025 0.3043750002980232
102 3097.015 0.314775001257658
103 3096.015 0.314775001257658
104 3095.01 0.3198999986052513
105 3094.01 0.3198999986052513
106 3092.995 0.3349750004708767
107 3091.985 0.334774998947978
108 3090.985 0.334774998947978
109 3089.985 0.3447749987244606
110 3088.98 0.34959999844431877
111 3087.97 0.3591000009328127
112 3086.95 0.35750000178813934
113 3085.94 0.3763999994844198
114 3084.935 0.3707749992609024
115 3083.925 0.3693749997764826
116 3082.92 0.37359999865293503
117 3081.92 0.37359999865293503
118 3080.91 0.38190000131726265
119 3079.895 0.383975001052022
120 3078.865 0.37677500024437904
121 3077.865 0.3767750021070242
122 3076.845 0.39097500033676624
123 3075.815 0.40077499859035015
124 3074.805 0.41697500087320805
125 3073.79 0.42590000107884407
126 3072.79 0.42590000107884407
127 3071.765 0.4297749996185303
128 3070.76 0.43239999935030937
129 3069.75 0.47749999910593033
130 3068.68 0.50760000012815
131 3067.57 0.6751000005751848
132 3066.48 0.8095999993383884
133 3065.435 0.8757750000804663
134 3064.34 1.0744000002741814
135 3063.25 1.2974999994039536
136 3062.155 1.4509749989956617
137 3061.08 1.523599999025464
138 3060.03 1.5890999976545572
139 3058.96 1.6984000001102686
140 3057.895 1.8139749988913536
141 3056.805 1.9369750004261732
142 3055.715 2.0337749999016523
143 3054.655 2.1259749978780746
144 3053.55 2.237499998882413
145 3052.445 2.416974999010563
146 3051.345 2.4659750014543533
147 3050.26 2.6323999986052513
148 3049.145 2.8739750012755394
149 3048.03 3.149099998176098
150 3046.88 3.115599999204278
151 3045.73 3.2771000005304813
152 3044.63 3.2830999977886677
153 3043.55 3.357499999925494
154 3042.41 3.5419000014662743
155 3041.325 3.709375001490116
156 3040.22 3.811600001528859
157 3039.14 3.860400002449751
158 3038.045 3.8229749985039234
159 3036.94 3.966399999335408
160 3035.8 3.949999999254942
161 3034.67 4.161100000143051
162 3033.595 4.120975000783801
163 3032.46 4.31840000115335
164 3031.305 4.441975001245737
165 3030.205 4.562975000590086
166 3029.1 4.610000001266599
167 3027.99 4.539900001138449
168 3026.86 4.590399999171495
169 3025.77 4.637099999934435
170 3024.655 4.595974998548627
171 3023.495 4.559975000098348
172 3022.39 4.747900001704693
173 3021.255 4.939974999055266
174 3020.14 5.210400000214577
175 3019.02 5.3596000000834465
176 3017.895 5.433974999934435
177 3016.775 5.5243750009685755
178 3015.65 5.777499997988343
179 3014.515 5.8297750018537045
180 3013.42 5.87360000051558
181 3012.275 5.859375
182 3011.105 6.013975000008941
183 3009.98 5.9595999997109175
184 3008.88 6.215599998831749
185 3007.77 6.287100000306964
186 3006.645 6.408974999561906
187 3005.47 6.569100001826882
188 3004.315 6.685774998739362
189 3003.215 6.838774999603629
190 3002.11 6.787899998947978
191 3000.985 6.8747749999165535
192 2999.845 6.940975001081824
193 2998.73 7.007099999114871
194 2997.595 7.070975001901388
195 2996.49 7.2699000015854836
196 2995.34 7.16440000012517
197 2994.215 7.14877500012517
198 2993.09 7.201899997889996
199 2991.955 7.332975000143051
200 2990.765 7.469775002449751
201 2989.605 7.558974999934435
202 2988.45 7.727500002831221
203 2987.215 7.788774998858571
204 2986.1 7.820000000298023
205 2984.965 7.873774999752641
206 2983.78 7.861599998548627
207 2982.645 7.738975001499057
208 2981.455 7.927975000813603
209 2980.275 8.009375000372529
210 2979.065 8.190774999558926
211 2977.9 8.140000000596046
212 2976.755 8.324974998831749
213 2975.61 8.357899999246001
214 2974.37 8.493100000545382
215 2973.185 8.260774999856949
216 2972.035 8.52377500012517
217 2970.87 8.863099999725819
218 2969.725 8.66937500052154
219 2968.52 8.649600001052022
220 2967.405 8.50097499974072
221 2966.115 8.39177500270307
222 2964.95 8.417500000447035
223 2963.795 8.612974999472499
224 2962.6 8.509999999776483
225 2961.4 8.57999999821186
226 2960.23 8.677099999040365
227 2959.04 8.478399999439716
228 2957.885 8.521774999797344
229 2956.675 8.469374999403954
230 2955.51 8.479899998754263
231 2954.3 8.379999998956919
232 2953.135 7.926774999126792
233 2951.925 8.169374998658895
234 2950.73 8.277100000530481
235 2949.59 8.551899999380112
236 2948.345 8.665975000709295
237 2947.14 8.74040000140667
238 2945.875 8.829375000670552
239 2944.67 8.891100000590086
240 2943.505 9.209974998608232
241 2942.36 9.07039999961853
242 2941.17 9.50109999999404
243 2939.94 9.31639999896288
244 2938.755 9.534974997863173
245 2937.565 9.345774998888373
246 2936.375 9.354374999180436
247 2935.205 9.48297500051558
248 2933.96 9.468399999663234
249 2932.74 9.272400001063943
250 2931.535 9.008775001391768
251 2930.265 8.854775000363588
252 2929.01 8.94989999756217
253 2927.81 9.053899999707937
254 2926.545 8.79797499999404
255 2925.28 8.841599998995662
256 2924.06 8.856399999931455
257 2922.875 8.999375000596046
258 2921.755 9.104975000023842
259 2920.55 9.207499999552965
260 2919.275 8.949374999850988
261 2918.07 8.545099999755621
262 2916.855 8.693974999710917
263 2915.685 8.615775000303984
264 2914.375 8.434374999254942
265 2913.12 8.525600001215935
266 2911.955 8.922975001856685
267 2910.66 8.814400000497699
268 2909.41 8.661900002509356
269 2908.115 8.741775002330542
270 2906.885 8.411774998530746
271 2905.65 8.357499998062849
272 2904.35 8.327500000596046
273 2903.065 8.080775000154972
274 2901.77 7.9471000004559755
275 2900.46 7.948400000110269
276 2899.26 7.962399998679757
277 2898.025 8.024375000968575
278 2896.76 7.4523999989032745
279 2895.505 7.479974999092519
280 2894.33 7.431100000627339
281 2893.085 7.46777500025928
282 2891.91 7.331900001503527
283 2890.645 7.0689749997109175
284 2889.46 7.148400000296533
285 2888.105 7.48397499974817
286 2886.855 7.333975000306964
287 2885.62 6.995600000955164
288 2884.365 6.781775001436472
289 2883.16 6.40440000128001
290 2881.985 6.324774999171495
291 2880.745 6.299975000321865
292 2879.56 6.376400000415742
293 2878.44 6.336399999447167
294 2877.315 6.375775000080466
295 2876.135 6.526774998754263
296 2874.975 6.664375000633299
297 2873.795 6.902975000441074
298 2872.65 7.307499999180436
299 2871.495 7.619975000619888
300 2870.26 7.632399998605251
301 2869.06 8.08640000037849
302 2867.89 8.047900000587106
303 2866.7 8.440000001341105
304 2865.495 8.839975000359118
305 2864.305 8.791975000873208
306 2863.075 9.149375001899898
307 2861.86 9.400399998761714
308 2860.68 9.397600000724196
309 2859.465 9.518774999305606
310 2858.245 9.624975001439452
311 2857.085 9.957775000482798
312 2855.895 10.233975000679493
313 2854.715 10.333774999715388
314 2853.585 10.382775000296533
315 2852.37 10.943099999800324
316 2851.185 11.500775001011789
317 2849.94 11.466399999335408
318 2848.675 12.019374999217689
319 2847.42 12.153599998913705
320 2846.2 12.200000001117587
321 2845.015 12.524775000289083
322 2843.83 12.691100000403821
323 2842.625 12.45437499973923
324 2841.385 12.726774998940527
325 2840.2 12.920000000856817
326 2839.035 12.98377500101924
327 2837.77 12.777099999599159
328 2836.525 13.009374999441206
329 2835.235 13.739774999208748
330 2834.035 14.463775000534952
331 2832.805 15.496975000947714
332 2831.61 15.877899999730289
333 2830.4 15.870000000111759
334 2829.175 16.15437499899417
335 2827.905 16.00597499962896
336 2826.695 15.821974999271333
337 2825.425 15.834374998696148
338 2824.145 16.303975000046194
339 2822.885 16.381774999201298
340 2821.6 16.15000000037253
341 2820.385 16.136774998158216
342 2819.09 16.901899999007583
343 2817.905 17.265974999405444
344 2816.63 17.52309999987483
345 2815.41 17.06190000101924
346 2814.155 16.970974998548627
347 2812.945 16.961974998936057
348 2811.665 16.69277499988675
349 2810.37 16.92310000024736
350 2809.115 16.941775001585484
351 2807.845 17.450975000858307
352 2806.56 17.906400000676513
353 2805.29 18.17590000014752
354 2804.045 18.6129749994725
355 2802.78 18.80159999895841
356 2801.54 19.038399999961257
357 2800.24 19.422400001436472
358 2799.04 19.618400000035763
359 2797.75 19.757500000298023
360 2796.46 20.068399999290705
361 2795.125 20.919374999590218
362 2793.895 21.423975000157952
363 2792.65 20.997499998658895
364 2791.36 20.89039999898523
365 2790.08 21.133600000292063
366 2788.81 21.09389999974519
367 2787.525 22.099374999292195
368 2786.205 22.622975000180304
369 2784.945 23.711974998936057
370 2783.62 24.45559999998659
371 2782.375 24.224375000223517
372 2781.05 24.717499999329448
373 2779.715 25.66377499885857
374 2778.395 25.318974999710917
375 2777.06 26.426400000229478
376 2775.785 26.358775000087917
377 2774.47 26.40910000167787
378 2773.2 26.59000000078231
379 2771.865 26.576775001361966
380 2770.555 26.626975000835955
381 2769.24 26.61240000091493
382 2767.85 26.657500000670552
383 2766.515 26.94977500103414
384 2765.13 26.663099999539554
385 2763.85 26.177500000223517
386 2762.545 26.577974999323487
387 2761.265 26.434775000438094
388 2759.985 26.42477499973029
389 2758.655 26.815974998287857
390 2757.405 26.990974999032915
391 2756.13 27.753099999390543
392 2754.825 28.654375000856817
393 2753.55 28.137499999254942
394 2752.24 28.172400001436472
395 2750.945 28.021974999457598
396 2749.55 28.547499999403954
397 2748.19 28.78389999922365
398 2746.89 29.257900000549853
399 2745.525 29.809374999254942
400 2744.15 31.697499999776483
401 2742.755 31.66497499961406
402 2741.435 32.835775000974536
403 2740.07 33.785099999047816
404 2738.68 34.15760000050068
405 2737.34 34.65439999848604
406 2736.01 35.30989999882877
407 2734.685 34.25577499996871
408 2733.285 35.01377500128001
409 2731.925 35.26937499828637
410 2730.44 35.22640000004321
411 2729.01 35.069899999536574
412 2727.66 36.08440000098199
413 2726.385 36.21677499823272
414 2725.075 36.899375000968575
415 2723.76 37.142399998381734
416 2722.41 36.97190000023693
417 2720.97 37.97910000104457
418 2719.595 38.15097500104457
419 2718.245 39.294975000433624
420 2716.86 38.91039999946952
421 2715.54 39.118400000967085
422 2714.165 39.09777500014752
423 2712.7 39.880000000819564
424 2711.21 40.07589999958873
425 2709.67 40.14109999965876
426 2708.255 42.9199749995023
427 2706.85 43.21750000026077
428 2705.355 42.36897499952465
429 2703.905 42.495974998921156
430 2702.37 44.633100000210106
431 2700.915 44.34777500014752
432 2699.53 43.79909999854863
433 2698.135 44.01677499897778
434 2696.705 43.50797500088811
435 2695.21 44.625900000333786
436 2693.745 44.699975000694394
437 2692.355 45.47897499985993
438 2690.76 47.26239999849349
439 2689.4 47.489999999292195
440 2687.87 49.123100000433624
441 2686.505 48.81997499894351
442 2685.045 49.17297499999404
443 2683.66 49.13440000079572
444 2682.12 49.38560000061989
445 2680.695 50.1019749995321
446 2679.13 51.34310000017285
447 2677.66 52.204400001093745
448 2676.235 52.279774999246
449 2674.81 51.96389999985695
450 2673.395 50.81897499971092
451 2672 51.75999999977648
452 2670.55 53.41749999858439
453 2669.085 52.19777499977499
454 2667.675 53.29937499947846
455 2666.17 53.241099999286234
456 2664.735 52.87477499898523
457 2663.215 53.15877499897033
458 2661.695 54.07197499927133
459 2660.15 55.207499999552965
460 2658.705 54.91797500103712
461 2657.28 56.08159999921918
462 2655.89 57.137900000438094
463 2654.39 55.93790000025183
464 2652.885 58.561774998903275
465 2651.415 57.952775000594556
466 2649.705 57.58797500003129
467 2648.215 56.78877499885857
468 2646.68 56.547600001096725
469 2645.14 57.87040000129491
470 2643.625 57.89437500014901
471 2642.065 58.33077499922365
472 2640.5 58.389999999664724
473 2638.935 57.800775000825524
474 2637.485 58.05977499857545
475 2635.855 57.78397500049323
476 2634.265 59.994775000959635
477 2632.8 59.54999999888241
478 2631.255 58.739974999800324
479 2629.745 60.829975000582635
480 2628.225 61.07437499985099
481 2626.69 62.87390000000596
482 2625.17 64.47109999973327
483 2623.615 64.17677500098944
484 2622.195 65.13697499874979
485 2620.65 66.41749999951571
486 2619.125 67.63937500026077
487 2617.54 68.56840000022203
488 2615.945 68.24197499919683
489 2614.3 67.85999999847263
490 2612.63 67.11309999972582
491 2611.215 64.52877499908209
492 2609.555 66.64697500132024
493 2607.93 66.22510000132024
494 2606.465 66.8387749986723
495 2604.75 67.63750000018626
496 2603.23 66.94709999952465
497 2601.575 66.64437500108033
498 2599.965 67.69377499911934
499 2598.345 67.18597500119358
500 2596.705 69.01797500066459
501 2594.97 69.99910000059754
502 2593.34 68.8043999997899
503 2591.685 69.28577500022948
504 2590.015 69.29477500077337
505 2588.44 68.12639999948442
506 2586.655 69.01597499940544
507 2585.04 70.498399999924
508 2583.41 70.46190000139177
509 2581.74 67.73240000102669
510 2580.175 69.08437499962747
511 2578.49 70.58990000095218
512 2576.785 70.56877500098199
513 2575.225 69.28437500074506
514 2573.425 73.41437499877065
515 2571.75 74.4375
516 2570.01 76.36989999841899
517 2568.225 77.02437500003725
518 2566.38 74.97559999953955
519 2564.585 74.60277500003576
520 2562.825 76.6643750006333
521 2561.085 77.0177749991417
522 2559.425 79.88437499850988
523 2557.685 80.91577500011772
524 2555.975 80.26437500026077
525 2554.255 79.3399749994278
526 2552.5 80.19000000040978
527 2550.79 80.64589999988675
528 2549.005 79.66497499961406
529 2547.2 79.37000000104308
530 2545.305 80.52197500132024
531 2543.455 80.42797499988228
532 2541.63 78.83309999946505
533 2539.8 76.92999999877065
534 2537.98 77.61959999985993
535 2536.15 79.10749999899417
536 2534.435 78.83577500097454
537 2532.74 76.23240000102669
538 2531.08 77.08360000047833
539 2529.44 78.89639999996871
540 2527.515 80.29977500066161
541 2525.92 81.5136000001803
542 2524.155 81.34097499866039
543 2522.4 86.02999999932945
544 2520.64 85.29040000028908
545 2518.89 85.75790000054985
546 2517.19 86.40390000026673
547 2515.385 87.57677499949932
548 2513.765 89.58977500069886
549 2512.14 88.88040000014007
550 2510.47 88.25910000130534
551 2508.795 88.62297499924898
552 2507.125 88.94937499985099
553 2505.41 89.53190000075847
554 2503.77 90.21710000000894
555 2502.08 91.48359999991953
556 2500.495 93.2799750007689
557 2498.885 97.28177499957383
558 2497.23 96.99710000026971
559 2495.7 96.65000000037253
560 2493.965 99.4637749986723
561 2492.315 100.61577499937266
562 2490.68 103.94760000053793
563 2489.1 104.49000000022352
564 2487.28 105.39159999974072
565 2485.59 107.17189999949187
566 2483.685 107.65577500034124
567 2481.96 107.57839999906719
568 2480.08 109.33360000047833
569 2478.275 111.61937499884516
570 2476.48 111.57959999982268
571 2474.855 113.19397499971092
572 2473.11 117.7878999998793
573 2471.255 113.93997499905527
574 2469.655 114.95597499981523
575 2467.9 119.49000000022352
576 2466.06 120.90640000067651
577 2464.23 123.67709999997169
578 2462.55 126.86749999877065
579 2460.765 128.67977500148118
580 2459.055 132.24197500105947
581 2457.35 131.9575000004843
582 2455.575 134.17437500040978
583 2453.79 136.1159000005573
584 2452.075 138.2193750012666
585 2450.205 141.22297499980778
586 2448.41 144.59190000128
587 2446.76 146.1923999991268
588 2444.92 148.32359999977052
589 2443.175 152.72437499836087
590 2441.45 149.99750000052154
591 2439.855 151.91397499945015
592 2438.145 151.4639750001952
593 2436.455 151.8379750000313
594 2434.6 152.92000000085682
595 2432.58 152.55360000021756
596 2430.605 149.63897500000894
597 2428.81 147.78390000015497
598 2426.985 153.37477499991655
599 2425.175 155.324374999851
600 2423.195 154.93697499949485
601 2421.255 158.68997499905527
602 2419.355 163.69897500053048
603 2417.58 167.34360000118613
604 2415.78 170.16159999929368
605 2413.975 167.52437500096858
606 2412.015 172.31477500032634
607 2410.145 173.28397500049323
608 2408.205 174.0529750008136
609 2406.215 176.17877499945462
610 2404.235 180.01977499946952
611 2402.24 180.85240000113845
612 2400.375 181.12437499966472
613 2398.515 181.69977500103414
614 2396.405 187.64097499940544
615 2394.425 195.6543749999255
616 2392.515 194.42977500054985
617 2390.265 198.00477500073612
618 2388.385 194.82677499949932
619 2386.145 199.95397500041872
620 2384.195 203.00697499886155
621 2382.275 203.359375
622 2380.18 205.997600001283
623 2378.245 206.1449750000611
624 2376.155 213.77097499929368
625 2374.13 213.19309999980032
626 2372.09 218.51189999934286
627 2369.995 220.8249750006944
628 2368 221.24000000022352
629 2366.08 223.13360000029206
630 2363.875 223.41937499959022
631 2361.645 229.8389750001952
632 2359.565 232.11577500030398
633 2357.46 235.38839999958873
634 2355.44 234.7264000000432
635 2353.205 237.4729750007391
636 2351.08 243.30360000021756
637 2348.85 251.8574999999255
638 2346.945 250.1919749993831
639 2344.745 253.38997500017285
640 2342.53 255.51909999921918
641 2340.505 254.88997499924153
642 2338.195 252.61697499919683
643 2335.98 262.8295999998227
644 2333.88 264.14559999946505
645 2331.705 266.3579750005156
646 2329.61 264.8579000001773
647 2327.32 268.98759999964386
648 2324.975 268.68437500018626
649 2322.64 267.32040000054985
650 2320.1 268.64000000059605
651 2317.895 274.4639750001952
652 2315.79 274.22589999996126
653 2313.44 271.8263999996707
654 2311.22 271.6016000015661
655 2308.945 271.07197499927133
656 2306.865 272.5467750011012
657 2304.625 271.8443750003353
658 2302.33 278.841099999845
659 2300.22 279.64160000160336
660 2298.03 278.69909999892116
661 2295.88 282.64559999946505
662 2293.415 287.52277499996126
663 2290.95 296.08750000130385
664 2288.42 308.23359999991953
665 2286.065 307.1507749995217
666 2283.86 309.4103999994695
667 2281.645 315.22897499985993
668 2279.495 312.88997500017285
669 2277.04 309.6483999993652
670 2274.62 306.3755999999121
671 2271.995 305.8649749998003
672 2269.86 308.30039999913424
673 2267.355 316.65897500049323
674 2264.55 332.4474999997765
675 2262.45 335.5375000005588
676 2260.075 343.73937500081956
677 2257.565 338.89577499963343
678 2255.165 344.40777499973774
679 2252.455 357.0979750007391
680 2249.925 363.9893749989569
681 2247.42 364.8935999991372
682 2244.725 368.38937500026077
683 2242.13 372.9830999998376
684 2239.47 371.4391000010073
685 2236.525 375.449374999851
686 2234 369.839999999851
687 2231.43 382.3251000009477
688 2228.52 374.86959999985993
689 2225.845 379.34097500052303
690 2222.975 384.26437500026077
691 2220.455 390.6479749996215
692 2217.675 391.5993749992922
693 2214.895 403.2039750004187
694 2212.04 401.71839999966323
695 2209.165 397.4677750002593
696 2206.515 399.0697750002146
697 2203.64 397.4303999999538
698 2200.565 402.38577499985695
699 2197.37 400.8831000002101
700 2194.675 410.0693749990314
701 2191.985 408.70477499999106
702 2189.355 412.6489749997854
703 2186.475 406.3093750011176
704 2183.76 405.5223999992013
705 2181.185 403.00077500008047
706 2178.75 396.3274999996647
707 2176.21 389.525899999775
708 2173.12 395.00560000073165
709 2170.255 407.38997500017285
710 2167.59 403.1318999994546
711 2164.81 411.4338999995962
712 2161.755 419.7249750001356
713 2158.68 414.91760000027716
714 2155.67 415.67109999991953
715 2152.62 423.7256000004709
716 2149.52 439.8396000005305
717 2146.615 460.5567750008777
718 2143.355 481.5789750004187
719 2140.175 477.914374999702
720 2137.105 462.3739750003442
721 2133.87 449.4631000002846
722 2130.905 444.00597499869764
723 2127.475 467.4593750005588
724 2124.41 473.37190000060946
725 2120.675 499.22937499918044
726 2117.01 493.2198999989778
727 2113.9 508.25
728 2110.685 512.0557749997824
729 2107.14 507.4704000009224
730 2103.78 499.60159999877214
731 2100.045 516.0429749991745
732 2096.79 541.545899999328
733 2092.745 563.7899750005454
734 2089.625 569.254374999553
735 2086.08 595.1635999996215
736 2082.08 611.0636000009254
737 2078.7 608.320000000298
738 2075.175 635.3343749996275
739 2071.735 644.724774999544
740 2068.76 649.2623999994248
741 2065.475 652.769375000149
742 2062.145 646.583975000307
743 2058.615 657.0667750006542
744 2055.215 659.7887749997899
745 2051.725 674.109375
746 2047.675 682.9993750001304
747 2043.785 676.5087749995291
748 2039.82 663.3976000002585
749 2036.24 665.4423999995925
750 2032.615 662.9667750000954
751 2028.83 650.4711000001989
752 2025 670.6400000001304
753 2021.075 679.1193749997765
754 2016.635 691.7117750002071
755 2012.265 718.1847749999724
756 2008.385 696.5467750001699
757 2004.495 719.6199750006199
758 2000.155 709.9509750003926
759 1995.835 715.4277749997564
760 1991.395 735.4989749998786
761 1987.535 757.7587749995291
762 1982.79 785.3859000001103
763 1977.735 812.6347750006244
764 1973.465 835.4787750001997
765 1969.26 839.4624000000767
766 1965.075 859.699374999851
767 1960.65 887.117499999702
768 1956.46 885.9884000001475
769 1951.7 914.1099999998696
770 1947.6 936.2700000000186
771 1942.97 927.8790999995545
772 1939.185 951.5407750001177
773 1934.59 965.8719000001438
774 1929.82 983.2076000003144
775 1925.24 958.7423999998719
776 1920.645 951.3389750001952
777 1915.775 980.5143749997951
778 1910.92 986.9536000001244
779 1906.825 1004.8843749999069
780 1901.59 1019.8819000003859
781 1896.66 1055.5743999998085
782 1891.72 1097.2116000000387
783 1887.4 1088.5699999998324
784 1882.185 1103.61077499995
785 1876.795 1107.4729749993421
786 1871.585 1110.9727749996819
787 1866.83 1106.4611000004224
788 1861.235 1130.48977500014
789 1855.6 1124.8300000000745
790 1849.66 1157.564400000032
791 1843.49 1220.3199000000022
792 1837.665 1248.0127750001848
793 1832.75 1265.217499999795
794 1827.25 1294.6674999999814
795 1820.895 1342.0439750002697
796 1815.415 1350.0027749999426
797 1809.46 1389.4383999998681
798 1803.955 1421.3829749999568
799 1797.4 1467.279999999795
800 1790.505 1507.3699749996886
801 1783.805 1535.3369749998674
802 1777.385 1499.5567749999464
803 1770.46 1518.998399999924
804 1764.165 1525.2177750002593
805 1757.32 1566.9076000005007
806 1750.07 1553.9351000003517
807 1743.43 1591.0350999999791
808 1736.74 1637.662400000263
809 1729.105 1712.1739749996923
810 1722.505 1719.4199749995023
811 1715.795 1730.2329749995843
812 1709.635 1764.0117750000209
813 1703.115 1788.3717750003561
814 1696.005 1781.5149749997072
815 1688.535 1921.9587749997154
816 1680.705 1927.0579750002362
817 1673.94 2013.936400000006
818 1666.74 1971.5224000001326
819 1658.815 1998.9007749999873
820 1650.695 2081.8819750002585
821 1643.48 2181.2895999997854
822 1636.185 2240.6507749999873
823 1628.66 2249.1243999996223
824 1621.18 2316.087599999737
825 1612.975 2362.774375000503
826 1605.735 2454.684775000438
827 1598.38 2468.42559999926
828 1590.54 2535.508400000166
829 1583.355 2533.5289749996737
830 1575.995 2655.2849750001915
831 1567.625 2844.144375000149
832 1560.66 2810.594399999827
833 1552.64 2818.0303999995813
834 1546.2 2839.8300000000745
835 1539.245 2901.244975000154
836 1532.075 3010.7193749998696
837 1525.26 3094.7323999996297
838 1519.685 3175.395775000099
839 1513.11 3315.417900000233
840 1506.79 3324.285900000017
841 1500.935 3372.740775000304
842 1492.645 3323.998975000344
843 1484.705 3404.117975000292
844 1477.175 3417.5043750000186
845 1470.95 3492.1974999997765
846 1463.985 3634.2647750005126
847 1456.905 3717.975974999834
848 1450.595 3700.3109749997966
849 1443.27 3657.247100000037
850 1435.585 3847.6227749998216
851 1427.395 3862.668975000037
852 1420.145 4066.89397500013
853 1411.25 4439.657499999972
854 1405.235 4546.2597750003915
855 1398.505 4454.889974999707
856 1392.53 4380.619100000011
857 1384.775 4420.184374999953
858 1376.485 4563.52977500041
859 1369.595 4616.3409749998245
860 1363.62 4919.485600000247
861 1355.3 5070.700000000186
862 1348.87 5127.173100000247
863 1341.265 5120.874774999684
864 1332.985 5242.9147750004195
865 1326.2 5177.9199999999255
866 1318.635 5442.851775000105
867 1310.61 5412.187900000252
868 1302.41 5687.231899999781
869 1293.075 5840.909374999814
870 1285.83 5909.001100000227
871 1276.995 5945.124975000275
872 1268.465 6280.278775000246
873 1260.315 6534.645774999866
874 1252.36 6739.38040000014
875 1243.95 6466.04749999987
876 1235.905 6568.115974999964
877 1226.8 6919.199999999953
878 1216.245 8773.034975000424
879 1207.74 9034.232399999863
880 1197.595 9091.970974999713
881 1188.96 9087.728399999905
882 1179.745 9212.089975000126
883 1162.12 16378.34560000035
884 1151.56 16144.0364000001
885 1136.11 21228.417900000233
886 1127.345 21375.68597500003
887 1119.165 21134.967775000026
888 1107.075 22021.059374999953
889 1092.58 22960.933600000106
890 1082.68 23722.037599999923
891 1071.41 23976.171899999958
892 1061.775 24023.56437499984
893 1051.065 25008.020774999866
894 1042.135 25275.616775000002
895 1029.51 27382.97990000015
896 1012.975 29771.134375000023
897 998.46 30036.888399999938
898 984.79 32315.055900000152
899 974.585 33170.84277499991
900 959.865 34117.076774999965
901 949.875 34255.61937500001
902 934.15 37380.98750000005
903 922.965 38525.82377499994
904 907.285 40289.99377499998
905 898.315 39800.57577499992
906 885.915 39865.26777500007
907 876.775 39617.13437500002
908 865.815 39312.92077499989
909 854.38 39198.57559999998
910 834.045 42386.92297500011
911 824.92 41998.10360000003
912 815.8 41525.070000000065
913 795.3 42165.90000000002
914 781.97 42945.50909999991
915 763.815 44967.66077499988
916 750.81 45003.15390000015
917 732.17 46743.29110000003
918 721.205 45594.04297499987
919 708.46 47414.188399999985
920 698.2 47662.969999999914
921 688.47 46104.82909999997
922 674.505 46878.89997500001
923 665.115 46764.951774999965
924 643.325 49355.23937499995
925 628.445 49633.15697499993
926 619.825 49524.01437499991
927 606.845 48608.090975
928 591.415 47783.30277500005
929 580.425 47925.91437500005
930 561.485 50383.35977500002
931 550.72 49511.09159999993
932 543.2 48845.55999999994
933 533.635 48450.861775
934 521.095 47817.89597499999
935 512.545 47176.42797500006
936 501.78 47495.63160000002
937 484.97 46343.44909999994
938 472.325 45600.93937499999
939 460.08 45106.5736
940 449.82 43703.677599999995
941 440.06 43844.05639999997
942 429.125 43621.219374999986
943 422.01 42579.249900000024
944 415.94 42098.75640000001
945 410.645 41484.748975000024
946 395.74 40255.8824
947 387.775 39562.25437500002
948 379.175 38452.844374999986
949 369.8 37876.5
950 363.625 37570.924375
951 356.98 36945.29959999997
952 347.755 35934.824974999996
953 341.215 34694.338775000026
954 332.77 33636.00710000002
955 326.05 32258.097500000003
956 319.115 31475.721774999998
957 313.205 30646.982975000006
958 303.555 29370.386974999987
959 297.04 28329.088399999993
960 290.455 26916.787975000014
961 286.23 26967.777099999992
962 278.375 26399.214374999996
963 272.465 25741.278775000013
964 265.45 24973.6575
965 259.545 23900.66797499999
966 254.87 23515.8431
967 251.31 22827.3739
968 242.5 21710.449999999997
969 238.635 21011.411775
970 234.12 20183.035600000003
971 228.38 20013.075600000004
972 221.555 19333.366974999997
973 216.28 18108.711600000002
974 212.38 17360.215600000003
975 205.805 16889.596974999993
976 202.52 16313.139599999995
977 198.96 16044.618399999992
978 195.22 15613.0616
979 191.525 15182.919374999998
980 188.905 14488.045974999994
981 184.215 13504.238774999998
982 179.365 12275.961774999996
983 176.17 11705.161100000005
984 172.725 11202.219374999997
985 170.43 10897.415100000002
986 167.875 10860.519375000003
987 165.47 10493.399100000002
988 161.655 10118.165974999996
989 156.695 9435.991975000004
990 154.16 8972.684400000002
991 151.95 8756.647500000003
992 150.16 8515.794400000002
993 148.115 8239.351774999996
994 145.7 7826.730000000003
995 143.815 7660.410775
996 140.6 7406.730000000003
997 138.77 7026.577099999995
998 136.82 6780.557600000004
999 135.045 6506.972975000004
1000 132.99 6372.279899999998
1001 131.735 6106.514774999996
1002 129.015 6051.104775000003
1003 127.6 6044.880000000001
1004 126.79 5961.125900000001
1005 125.875 5764.169375000001
1006 124.1 5604.3200000000015
1007 122.385 5379.5767749999995
1008 120.595 5155.010975000001
1009 119.155 5100.000975000001
1010 116.02 4836.5296
1011 114.19 4613.573900000001
1012 112.62 4510.365599999999
1013 111.15 4382.137499999997
1014 109.425 4141.644375000002
1015 108.22 3917.9015999999992
1016 106 3830.59
1017 104.01 3609.5598999999984
1018 103.18 3572.1875999999975
1019 102.14 3473.3704
1020 101.11 3420.9079
1021 100.12 3322.4555999999993
1022 99.195 3250.6969750000007
1023 97.44 3051.0664000000015
1024 96.465 3007.1487749999997
1025 95.315 3000.6257750000004
1026 94.48 2908.3395999999993
1027 93.035 2831.8937750000005
1028 91.44 2701.9064
1029 90.835 2632.127775000001
1030 89.805 2571.986974999998
1031 88.6 2439.0700000000015
1032 88.22 2434.2015999999994
1033 87.275 2371.599374999999
1034 85.88 2350.2556000000004
1035 85.07 2288.795100000002
1036 84.175 2273.354375
1037 82.735 2197.1347750000004
1038 82.33 2188.2410999999993
1039 81.525 2161.4093749999993
1040 80.2 2129.0199999999986
1041 78.935 2039.2807749999993
1042 78.405 2010.0809749999999
1043 77.63 1982.1931000000004
1044 76.595 1893.250975
1045 76.465 1879.0887749999993
1046 75.505 1798.5299750000004
1047 74.425 1672.4943750000002
1048 73.86 1657.4303999999993
1049 73.24 1658.0924000000005
1050 72.535 1651.5187750000005
1051 71.295 1606.357975
1052 70.59 1558.6118999999999
1053 70.065 1531.3507749999999
1054 69.52 1516.4796000000006
1055 68.87 1494.293099999999
1056 68.16 1386.764400000001
1057 67.6 1355.420000000001
1058 67.07 1316.8951000000006
1059 66.705 1305.3279750000002
1060 65.78 1278.8016000000007
1061 65.325 1268.3893749999997
1062 64.775 1237.0743749999992
1063 63.8 1168.1800000000003
1064 62.84 1111.7943999999993
1065 62.375 1107.1643750000003
1066 61.47 1063.7190999999998
1067 60.83 1045.8411
1068 60.21 1005.5659000000005
1069 59.43 983.5550999999996
1070 58.64 954.5803999999994
1071 58.185 932.1407749999998
1072 57.695 926.8019750000003
1073 56.795 880.1929749999995
1074 55.99 769.4298999999996
1075 55.48 727.1396000000004
1076 55.085 721.337775
1077 54.39 714.5978999999998
1078 54.14 709.6704
1079 53.66 689.0844000000002
1080 53.11 683.0179000000003
1081 52.84 667.6743999999994
1082 52.33 660.0311000000002
1083 51.945 641.451975
1084 51.625 632.964375
1085 51.225 621.1243749999999
1086 50.8 607.29
1087 50.59 604.8718999999996
1088 50.04 576.7383999999997
1089 49.625 563.6243749999999
1090 49.255 554.429975
1091 48.89 546.3478999999998
1092 48.325 521.7793749999996
1093 48.105 516.6839750000004
1094 47.825 504.88437499999964
1095 47.56 495.90639999999985
1096 47.2 487.6199999999999
1097 46.6 470.99000000000024
1098 46.385 466.9767750000001
1099 46.095 467.3959749999999
1100 45.75 458.0574999999999
1101 45.305 448.141975
1102 44.905 444.275975
1103 44.62 442.0956000000001
1104 44.33 442.2810999999999
1105 44.07 437.52510000000007
1106 43.69 425.5539000000001
1107 43.4 412.09000000000015
1108 43.3 408.0200000000002
1109 43.06 395.8063999999997
1110 42.92 392.44360000000006
1111 42.64 391.95039999999995
1112 42.295 383.2379749999998
1113 42.045 375.142975
1114 41.9 365.0000000000002
1115 41.575 355.1243749999999
1116 41.33 351.3511000000001
1117 41.035 349.52377500000034
1118 40.77 348.0270999999998
1119 40.575 336.1543749999996
1120 40.245 330.3649750000002
1121 40.12 325.7556000000002
1122 39.89 322.8179
1123 39.625 320.27437499999996
1124 39.425 318.6543750000001
1125 39.265 319.2547749999999
1126 39.175 315.60437500000035
1127 38.955 313.8729750000002
1128 38.63 300.30309999999963
1129 38.42 296.51359999999977
1130 38.31 295.96389999999974
1131 37.845 277.890975
1132 37.66 276.50440000000026
1133 37.445 275.45697500000006
1134 37.32 275.22759999999994
1135 37.165 268.8377750000002
1136 36.835 259.00777500000004
1137 36.67 254.22109999999998
1138 36.41 246.84190000000012
1139 36.34 246.8743999999997
1140 36.27 248.35709999999972
1141 35.88 243.12559999999985
1142 35.69 234.25390000000016
1143 35.48 227.69960000000015
1144 35.255 223.78997499999969
1145 35.105 219.56397500000026
1146 34.97 218.0191000000002
1147 34.765 216.13977499999987
1148 34.585 216.60277499999984
1149 34.45 214.74749999999972
1150 34.345 214.21597500000007
1151 34.115 205.34177499999987
1152 34.08 205.85360000000014
1153 33.935 200.87077499999987
1154 33.79 199.78590000000008
1155 33.565 192.82577500000002
1156 33.405 186.62097500000004
1157 33.24 182.9323999999997
1158 33.11 180.94790000000012
1159 32.955 173.58297500000003
1160 32.81 170.45389999999998
1161 32.78 169.84159999999974
1162 32.625 165.27437499999996
1163 32.52 164.7895999999996
1164 32.455 165.10797500000012
1165 32.31 162.20389999999998
1166 32.31 162.20389999999998
1167 32.29 162.2759000000001
1168 32.255 161.84997499999963
1169 32.215 161.06877499999973
1170 32.135 161.43677500000013
1171 32.125 161.7393750000001
1172 32.095 161.70597500000008
1173 32.01 159.4299000000001
1174 31.925 157.88937499999997
1175 31.89 157.14789999999982
1176 31.825 155.68437500000016
1177 31.685 154.01577499999996
1178 31.6 154.84000000000003
1179 31.53 155.29909999999995
1180 31.5 154.97000000000003
1181 31.44 154.46640000000002
1182 31.38 153.90559999999994
1183 31.265 153.14477499999998
1184 31.245 152.87497499999995
1185 31.185 152.2607750000002
1186 31.095 150.14597500000013
1187 31.035 150.5037749999999
1188 30.975 150.03437499999984
1189 30.925 150.14937500000008
1190 30.87 150.1230999999999
1191 30.805 149.95697499999994
1192 30.745 149.64997499999993
1193 30.69 149.08389999999997
1194 30.6 148.9599999999998
1195 30.525 146.19937500000003
1196 30.48 145.76959999999997
1197 30.445 145.62697500000013
1198 30.4 146.05000000000007
1199 30.38 145.92559999999992
1200 30.355 144.968975
1201 30.31 145.0739000000001
1202 30.285 144.61377500000003
1203 30.2 143.79999999999995
1204 30.125 144.359375
1205 30.1 144.43999999999994
1206 30.065 144.66077499999994
1207 29.915 142.23777500000006
1208 29.855 142.18397500000003
1209 29.77 140.91710000000012
1210 29.61 139.64790000000005
1211 29.49 137.73990000000003
1212 29.425 136.88437499999998
1213 29.41 136.82190000000003
1214 29.355 137.24897499999997
1215 29.28 135.49159999999983
1216 29.265 135.21477499999992
1217 29.2 135.52999999999997
1218 29.145 133.853975
1219 29.11 133.5879000000001
1220 29.04 132.97839999999997
1221 28.95 131.60750000000007
1222 28.88 132.54560000000004
1223 28.745 130.28997500000003
1224 28.665 129.26277500000015
1225 28.59 128.95190000000002
1226 28.55 129.24749999999995
1227 28.52 128.70960000000002
1228 28.44 128.14639999999997
1229 28.38 127.02560000000005
1230 28.34 127.15440000000001
1231 28.295 126.70797499999992
1232 28.265 126.56477499999994
1233 28.22 126.49160000000006
1234 28.1 125.43999999999983
1235 28.04 124.41840000000002
1236 27.965 124.01377500000001
1237 27.925 123.72937499999989
1238 27.905 123.76597500000003
1239 27.865 123.16677500000014
1240 27.84 122.63440000000003
1241 27.715 121.43377499999997
1242 27.63 121.52310000000011
1243 27.6 121.3599999999999
1244 27.54 121.41840000000002
1245 27.45 120.01750000000004
1246 27.295 118.8479749999999
1247 27.215 119.07877500000006
1248 27.19 119.38389999999993
1249 27.16 119.31439999999998
1250 27.15 119.49750000000006
1251 27.1 118.62999999999988
1252 27.06 118.59640000000013
1253 27.04 118.23840000000007
1254 27.005 118.9549750000001
1255 26.975 119.2243749999999
1256 26.93 119.14510000000007
1257 26.915 118.76777500000003
1258 26.85 117.50749999999982
1259 26.75 116.58749999999998
1260 26.68 114.86760000000004
1261 26.605 112.72897499999988
1262 26.585 112.5327749999999
1263 26.57 112.68509999999992
1264 26.52 111.36959999999999
1265 26.475 111.44937499999992
1266 26.375 108.604375
1267 26.365 108.3317750000001
1268 26.245 106.48497499999996
1269 26.205 106.10297500000001
1270 26.105 104.79397499999993
1271 26.08 104.67360000000008
1272 25.995 103.37497499999995
1273 25.965 102.20377499999995
1274 25.835 100.88777500000003
1275 25.785 100.268775
1276 25.665 100.36277499999994
1277 25.525 98.70937500000014
1278 25.47 97.96910000000014
1279 25.425 96.9743749999999
1280 25.36 97.7604
1281 25.25 97.96749999999997
1282 25.215 97.17877499999997
1283 25.16 97.07439999999997
1284 25.095 95.64597500000002
1285 25.04 95.81840000000011
1286 24.96 93.35839999999996
1287 24.915 93.1877750000001
1288 24.83 91.77110000000005
1289 24.765 92.19977499999993
1290 24.745 92.58997499999987
1291 24.725 91.67937499999994
1292 24.685 91.51577500000008
1293 24.655 91.31597499999987
1294 24.615 90.93677500000013
1295 24.585 90.43277499999999
1296 24.555 90.146975
1297 24.52 90.53959999999995
1298 24.455 89.92797500000006
1299 24.415 89.66277500000001
1300 24.345 89.90597500000013
1301 24.31 89.36390000000006
1302 24.22 88.04160000000002
1303 24.145 87.37397500000009
1304 24.135 87.1767749999999
1305 24.08 87.82360000000006
1306 24.07 87.3451
1307 24.04 86.72839999999997
1308 23.99 85.72990000000004
1309 23.93 84.52509999999995
1310 23.905 84.30597499999999
1311 23.875 83.13937499999997
1312 23.83 82.86110000000008
1313 23.785 82.75877500000001
1314 23.77 82.5571000000001
1315 23.725 81.82937500000003
1316 23.665 80.83277500000008
1317 23.635 80.6917749999999
1318 23.58 80.17360000000008
1319 23.58 80.17360000000008
1320 23.545 80.23797499999989
1321 23.495 80.54997500000002
1322 23.475 80.36937499999999
1323 23.39 81.35789999999997
1324 23.38 81.40560000000005
1325 23.285 80.09377499999994
1326 23.215 79.81877499999996
1327 23.145 78.73397499999999
1328 23.07 78.12509999999997
1329 23.01 78.30989999999986
1330 22.905 75.58597499999996
1331 22.77 73.6671
1332 22.73 73.36709999999994
1333 22.695 73.901975
1334 22.655 73.87597499999993
1335 22.595 73.8109750000001
1336 22.53 73.44909999999993
1337 22.49 73.17990000000009
1338 22.445 72.63697499999995
1339 22.395 72.10897499999999
1340 22.355 71.098975
1341 22.32 71.32759999999996
1342 22.285 71.07377500000007
1343 22.195 70.32697500000006
1344 22.185 70.27077500000013
1345 22.155 69.8409749999999
1346 22.125 69.42937500000005
1347 22.08 68.25360000000006
1348 22.005 68.28497500000003
1349 21.99 68.35990000000004
1350 21.93 67.55510000000004
1351 21.9 67.61000000000007
1352 21.815 66.85077499999994
1353 21.765 67.02977499999997
1354 21.765 67.02977499999997
1355 21.72 66.75160000000005
1356 21.71 66.84589999999992
1357 21.645 65.87897500000003
1358 21.59 65.2319
1359 21.575 65.174375
1360 21.5 65.01999999999998
1361 21.455 64.8779750000001
1362 21.43 64.77510000000001
1363 21.295 64.0479749999999
1364 21.265 63.184774999999945
1365 21.22 63.51159999999999
1366 21.17 62.791099999999915
1367 21.125 61.75937499999998
1368 21.09 61.38190000000003
1369 21.065 61.240774999999985
1370 21.065 61.240774999999985
1371 21.01 61.26989999999995
1372 20.99 60.829900000000066
1373 20.915 60.34777500000007
1374 20.84 59.2244
1375 20.83 59.36110000000008
1376 20.8 59.19999999999993
1377 20.77 59.30709999999999
1378 20.7 59.26000000000005
1379 20.65 59.18750000000006
1380 20.65 59.18750000000006
1381 20.65 59.18750000000006
1382 20.605 58.298974999999984
1383 20.58 58.16360000000003
1384 20.52 57.84960000000001
1385 20.435 56.77577500000007
1386 20.37 55.93309999999997
1387 20.33 55.801100000000076
1388 20.245 54.464974999999924
1389 20.235 54.46977500000003
1390 20.19 54.19389999999993
1391 20.165 53.967775000000074
1392 20.13 54.16310000000004
1393 20.09 54.1019
1394 20.06 54.16640000000007
1395 20.01 54.23989999999992
1396 19.965 53.49377500000003
1397 19.935 53.57077500000008
1398 19.915 53.32777500000003
1399 19.835 53.44777499999998
1400 19.765 51.77977499999997
1401 19.745 51.24997499999995
1402 19.72 50.90160000000003
1403 19.72 50.90160000000003
1404 19.63 50.08310000000006
1405 19.585 49.70277499999992
1406 19.54 49.28840000000008
1407 19.515 49.12977499999994
1408 19.445 48.92697500000003
1409 19.37 49.0231
1410 19.34 48.86439999999999
1411 19.305 48.82197500000001
1412 19.275 49.01937500000008
1413 19.255 49.16997500000002
1414 19.195 49.146975
1415 19.14 48.980399999999975
1416 19.1 48.58999999999992
1417 19.075 48.559375000000045
1418 18.985 47.69477500000005
1419 18.945 46.971974999999986
1420 18.915 46.607775000000004
1421 18.87 46.403099999999995
1422 18.85 46.457499999999925
1423 18.785 46.13877499999995
1424 18.77 46.29710000000006
1425 18.69 45.50389999999993
1426 18.65 45.22750000000008
1427 18.59 44.511900000000026
1428 18.545 44.077974999999924
1429 18.505 43.72997500000008
1430 18.49 43.699900000000014
1431 18.39 42.82789999999994
1432 18.34 42.524400000000014
1433 18.33 42.65110000000004
1434 18.305 42.791975000000036
1435 18.26 42.34239999999994
1436 18.23 42.49709999999999
1437 18.215 42.398775
1438 18.215 42.398775
1439 18.1 39.98999999999995
1440 18.07 39.9751
1441 18.06 40.01640000000003
1442 18.04 40.11840000000001
1443 18.02 40.259600000000034
1444 17.99 40.499900000000025
1445 17.96 40.25839999999994
1446 17.93 39.61510000000004
1447 17.865 39.796775000000025
1448 17.815 39.64077499999996
1449 17.79 39.42590000000007
1450 17.75 39.13749999999999
1451 17.715 38.433775000000026
1452 17.68 38.16759999999999
1453 17.66 38.27439999999996
1454 17.66 38.27439999999996
1455 17.63 38.13310000000001
1456 17.6 38.289999999999964
1457 17.58 38.273600000000044
1458 17.565 38.18577499999992
1459 17.525 37.849375000000066
1460 17.525 37.849375000000066
1461 17.515 37.599774999999966
1462 17.495 37.43997499999995
1463 17.42 37.41359999999992
1464 17.385 37.24677499999996
1465 17.32 36.507600000000025
1466 17.28 36.211599999999976
1467 17.245 36.44497499999994
1468 17.23 36.55709999999999
1469 17.2 36.54000000000002
1470 17.18 36.30759999999998
1471 17.15 36.27750000000003
1472 17.115 36.251775000000066
1473 17.105 36.27397500000001
1474 17.045 35.84297499999997
1475 17.02 35.719600000000014
1476 16.995 35.34497499999998
1477 16.955 35.442975000000104
1478 16.955 35.442975000000104
1479 16.9 34.54000000000002
1480 16.835 34.637774999999976
1481 16.795 34.262974999999926
1482 16.785 34.058775000000026
1483 16.75 33.797500000000014
1484 16.75 33.797500000000014
1485 16.73 33.627099999999984
1486 16.72 33.70160000000004
1487 16.69 33.7439
1488 16.68 33.77760000000001
1489 16.645 33.01897500000001
1490 16.615 32.876775000000066
1491 16.59 33.001900000000035
1492 16.59 33.001900000000035
1493 16.55 33.20749999999998
1494 16.53 33.26909999999998
1495 16.5 32.879999999999995
1496 16.48 32.979600000000005
1497 16.465 32.94877500000001
1498 16.435 32.635775000000024
1499 16.39 32.36789999999996
1500 16.365 31.951775000000055
1501 16.32 31.88760000000002
1502 16.295 31.697974999999985
1503 16.275 31.72937500000006
1504 16.255 31.319975000000056
1505 16.245 31.304974999999956
1506 16.23 31.117099999999937
1507 16.19 30.743899999999996
1508 16.17 30.631099999999947
1509 16.165 30.60777500000006
1510 16.145 30.29397499999999
1511 16.12 30.48559999999992
1512 16.095 30.37597500000004
1513 16.05 30.487499999999955
1514 16.05 30.487499999999955
1515 16.03 30.369099999999946
1516 16.01 30.369899999999973
1517 15.97 29.98909999999995
1518 15.955 29.842974999999967
1519 15.935 29.64077499999999
1520 15.91 29.161900000000003
1521 15.885 29.151775000000015
1522 15.85 29.137500000000017
1523 15.845 29.14097499999997
1524 15.81 28.823899999999952
1525 15.795 28.74297500000003
1526 15.775 28.804374999999965
1527 15.75 28.537500000000023
1528 15.73 28.627099999999984
1529 15.715 28.27377500000003
1530 15.705 28.28797499999999
1531 15.7 28.32000000000002
1532 15.695 28.31197499999996
1533 15.695 28.31197499999996
1534 15.695 28.31197499999996
1535 15.67 27.961099999999988
1536 15.63 27.71309999999997
1537 15.63 27.71309999999997
1538 15.615 27.63677499999997
1539 15.61 27.537900000000008
1540 15.595 27.500974999999954
1541 15.595 27.500974999999954
1542 15.56 27.4264
1543 15.535 27.438774999999964
1544 15.525 27.319375000000008
1545 15.52 27.299600000000027
1546 15.515 27.26977500000001
1547 15.505 27.199974999999995
1548 15.485 27.05977500000006
1549 15.465 26.67877500000003
1550 15.455 26.647975000000002
1551 15.445 26.636975000000007
1552 15.435 26.52577499999998
1553 15.41 26.241899999999987
1554 15.395 26.168975000000017
1555 15.365 26.051774999999992
1556 15.36 26.050400000000025
1557 15.355 26.068975000000023
1558 15.345 26.05597499999996
1559 15.33 26.181099999999986
1560 15.325 26.09937500000001
1561 15.32 26.06759999999997
1562 15.31 25.973899999999986
1563 15.29 26.075900000000047
1564 15.265 26.034774999999996
1565 15.245 25.974975
1566 15.24 25.97240000000002
1567 15.23 25.957100000000025
1568 15.22 25.86159999999998
1569 15.22 25.86159999999998
1570 15.205 25.912975000000017
1571 15.185 25.770775000000015
1572 15.185 25.770775000000015
1573 15.18 25.677600000000012
1574 15.165 25.627775000000014
1575 15.145 25.59397500000003
1576 15.14 25.65039999999999
1577 15.13 25.49309999999997
1578 15.115 25.441775000000007
1579 15.115 25.441775000000007
1580 15.08 24.933600000000013
1581 15.08 24.933600000000013
1582 15.075 24.949375000000032
1583 15.06 24.956399999999974
1584 15.05 24.977499999999964
1585 15.04 25.078400000000016
1586 15.02 25.179600000000022
1587 15.01 25.07990000000001
1588 15.005 25.124974999999978
1589 14.985 24.94477500000002
1590 14.985 24.94477500000002
1591 14.97 24.849099999999964
1592 14.945 24.88197500000001
1593 14.945 24.88197500000001
1594 14.94 24.776399999999995
1595 14.92 24.5736
1596 14.9 24.50999999999999
1597 14.88 24.28559999999996
1598 14.86 24.16040000000001
1599 14.85 24.21750000000003
1600 14.845 24.16097499999998
