# Supplementary material for: Large-deviations of disease spreading dynamics with vaccination
Source: PLoS One. 2023 Jul 10;18(7):e0287932. doi: 10.1371/journal.pone.0287932 (PMC10332629; doi:10.1371/journal.pone.0287932)
Supplement: S1 Data — (GZ) [file pone.0287932.s002.gz › DATA/fig2/b/ring_rand_cluster.dat]

#vaccinated_nodes nodes_in_cluster_of_first_infected error
1 3199.0017 0.0016971118748188019
2 3198.0037 0.0036863088607788086
3 3197.0056 0.005568640306591988
4 3196.007 0.0070510003715753555
5 3195.0087 0.008724311366677284
6 3193.97075 30.820594437420368
7 3192.9686 31.14241403900087
8 3191.97 31.14390000142157
9 3190.97175 31.14585193619132
10 3189.97355 31.06925039552152
11 3188.9697 31.59278190881014
12 3187.96505 31.975128499791026
13 3186.9116 60.145385440438986
14 3185.81775 140.31463493593037
15 3184.81945 140.23865169659257
16 3183.6533 289.4797991104424
17 3182.54095 352.8149230964482
18 3181.34155 520.1872935965657
19 3180.20475 667.0456274393946
20 3179.04555 786.7840751986951
21 3177.7667 1015.9779711086303
22 3176.52395 1212.6078263986856
23 3175.185 1526.6809749994427
24 3173.64755 1951.720328995958
25 3172.3674 2192.984617240727
26 3171.14165 2333.70348527655
27 3169.7045 2604.4011797513813
28 3168.21245 2985.841214997694
29 3166.6268 3551.3845217600465
30 3165.0265 4121.490697750822
31 3163.3637 4642.864622311667
32 3161.61995 5190.751111997291
33 3159.8481 5795.421726388857
34 3157.84495 6725.803709497675
35 3155.9469 7328.892780389637
36 3153.6265 8482.413597751409
37 3151.3597 9544.73021590896
38 3149.11415 10724.115419778973
39 3146.7256 11610.34590463899
40 3144.5787 12423.80370631069
41 3142.2311 13427.501992790028
42 3139.96365 14369.402528675273
43 3137.30695 15738.520631697029
44 3134.84655 17028.674503095448
45 3131.8853 18545.610943911597
46 3128.41455 20549.84779829718
47 3125.18655 22240.154449097812
48 3121.72215 23968.485549377277
49 3117.9198 26170.596767958254
50 3114.6504 27851.641979841515
51 3110.4524 30615.68073423952
52 3107.1851 32252.531337989494
53 3103.6372 33761.29317615926
54 3099.42935 36209.82760857791
55 3095.52425 38221.10551193729
56 3091.61675 40241.03316943534
57 3087.37385 42539.30378617905
58 3083.121 44897.220258999616
59 3078.4581 47582.72854439169
60 3073.61065 50200.64045657776
61 3068.69395 53110.28648339771
62 3064.1588 55247.78248255886
63 3059.83445 57388.24624319933
64 3054.4253 60687.858219912276
65 3048.62895 63781.331871898845
66 3042.74495 66939.78059949912
67 3036.5773 70745.42212470993
68 3029.5619 74951.4249683898
69 3022.77665 79326.1692647785
70 3016.9432 82307.91457375884
71 3010.5939 85401.38038279116
72 3003.2884 90024.05002543889
73 2996.694 93594.90296399966
74 2989.68735 97275.94199997745
75 2981.9194 101549.46390363947
76 2975.45515 104579.31878847815
77 2968.0096 108720.22690784186
78 2961.35355 112208.78615239821
79 2953.8696 116272.01769584045
80 2945.6392 121038.46662336029
81 2937.1794 125005.66751564108
82 2929.0806 128993.38500364125
83 2920.20375 133122.9363359362
84 2911.4032 137426.15392975882
85 2903.38305 140443.95162269846
86 2894.75705 144139.59972529672
87 2885.0601 148608.34908798896
88 2875.0463 153776.1860563103
89 2867.1037 157374.56084630918
90 2857.16295 161935.74529729877
91 2847.4596 165799.55856783967
92 2838.58375 168866.65298593882
93 2828.76155 172683.63669159636
94 2819.6976 176371.64935424086
95 2809.7332 179970.32491775975
96 2798.5041 184456.99848318938
97 2789.07735 187664.17906697653
98 2778.97915 190919.79031527694
99 2768.2684 195214.29426144063
100 2757.47025 199062.10731493775
101 2746.85235 203455.27744947653
102 2735.806 207049.88386400044
103 2724.80545 210542.02440029848
104 2714.4746 213034.46455483977
105 2703.7335 216197.80147775076
106 2692.9825 219278.53359374963
107 2681.4045 222677.8210797496
108 2669.86955 226457.35473279748
109 2658.8273 229466.35367471073
110 2647.7546 232695.78557883855
111 2636.1562 235676.10960156098
112 2624.83265 238695.2673439784
113 2613.39235 241808.8278114777
114 2601.9569 244424.54994238913
115 2590.27835 246301.93827127758
116 2578.99295 248525.04340029787
117 2567.7215 250754.19223774876
118 2557.21285 253204.66574487835
119 2544.89125 255626.43942343723
120 2533.4264 257571.10768304113
121 2521.43415 260328.6360637769
122 2509.13655 262491.6373040974
123 2496.49725 263784.5014924379
124 2484.299 264967.7894989997
125 2472.53575 266866.0497219376
126 2460.9917 267643.9236311102
127 2449.0984 269756.79231744073
128 2436.73275 271377.8342274362
129 2425.2317 272321.0504151108
130 2412.52445 274952.34440219775
131 2401.13535 276424.36273037735
132 2389.16535 277533.6687093768
133 2376.2919 278063.08299438935
134 2363.14605 278750.29091939796
135 2350.8204 279129.1425438402
136 2338.4944 279741.8887686394
137 2326.09625 280649.836085937
138 2313.7583 281290.17018110957
139 2301.4617 282971.291333111
140 2288.2805 282967.4144197507
141 2275.5737 283206.7296683099
142 2264.23035 282752.6267888779
143 2252.60635 282419.13428967725
144 2239.6042 282551.14214235824
145 2227.65935 282526.5863075778
146 2215.61275 281906.9793874379
147 2203.6805 282105.2415197501
148 2191.6587 282600.96161431074
149 2179.2754 281788.1180548398
150 2166.39645 281570.5791773973
151 2153.19595 280723.2686535986
152 2140.2786 280495.68358203955
153 2127.66545 280447.9016262982
154 2114.83775 279361.55292493664
155 2102.09545 278596.7324392982
156 2089.65865 278271.4616301786
157 2077.8851 277458.8566979896
158 2065.4209 276456.5196431894
159 2054.0113 275336.77177231014
160 2041.77365 274650.2258156771
161 2029.6263 273555.1292483108
162 2017.2409 272723.32716719015
163 2005.64425 270811.6113919369
164 1994.03955 269511.3261857978
165 1982.5298 268520.1241119597
166 1970.82565 267213.8420520774
167 1958.3693 266057.8066175096
168 1946.50445 264958.05848019803
169 1935.29945 263532.5459796977
170 1924.07895 262498.8720168974
171 1913.0117 261383.36666310998
172 1901.3892 259264.2799233594
173 1890.4631 257232.78633839032
174 1879.44955 256283.35015479708
175 1868.18215 254645.98077137722
176 1856.7498 252877.16429995978
177 1845.68025 251185.27490993822
178 1834.03815 249781.04869457707
179 1822.68065 247891.68046557717
180 1811.5306 246401.27386364015
181 1800.2901 244662.8859419902
182 1788.97225 242958.85337993735
183 1778.6677 241470.5468767099
184 1767.7827 239095.3233807101
185 1757.6243 237558.02674951032
186 1746.8572 235975.51120815985
187 1737.0141 234809.01710119005
188 1725.8668 232934.35315775964
189 1715.52695 230275.4449736979
190 1705.0178 228536.49048315967
191 1694.8931 227093.75557239028
192 1684.88875 225344.10617343755
193 1674.4093 223372.02467350988
194 1664.97035 221575.92147087725
195 1655.34095 220089.02410309715
196 1645.1477 218017.71448471025
197 1635.47145 216042.87218489777
198 1625.84075 214102.95858943742
199 1616.4105 212755.35688975034
200 1606.40195 211009.83558619767
201 1596.78645 208988.1712463973
202 1587.43835 207545.8745992775
203 1577.76615 205581.4859641781
204 1568.58065 203645.65399557725
205 1558.73115 202071.22616967745
206 1548.3298 199405.0102319601
207 1538.8431 197286.36898238957
208 1529.62905 195871.95594609762
209 1520.3032 194461.85086975992
210 1510.96075 192351.62970943796
211 1501.5486 190159.75503803976
212 1492.7506 188337.49269963987
213 1484.22825 186644.89225193765
214 1474.6408 184640.1331753605
215 1466.0515 182525.9731477499
216 1456.9346 180575.05392283993
217 1447.9707 179084.17454150994
218 1439.1726 177788.12320923968
219 1430.45515 176655.84678847739
220 1422.4304 175337.92165584
221 1414.03595 173804.46535759768
222 1404.7149 171986.44371799007
223 1396.31335 169978.04776177788
224 1388.70925 168518.75321443705
225 1380.8706 167161.09755564015
226 1372.37125 165131.91922343755
227 1363.97085 163253.29240027769
228 1356.4243 161702.4721695101
229 1348.19845 159758.6706675971
230 1339.68635 158193.25837367773
231 1331.7306 156498.64052363974
232 1323.82975 155095.25256493734
233 1315.8471 153016.46782159014
234 1308.22975 151411.42096493766
235 1300.59615 149650.3030551772
236 1292.25235 148055.27696947753
237 1284.8652 146608.7567289602
238 1277.5621 145400.8701435898
239 1270.344 143811.41736399988
240 1262.03485 142289.65273547755
241 1254.3679 141084.95704959007
242 1247.16365 140019.50576867769
243 1239.4356 138128.1685526399
244 1231.84155 136536.87114359718
245 1224.6406 134896.74923164025
246 1217.2464 133142.93178704008
247 1209.5659 131825.1610571898
248 1203.15525 130622.73314743745
249 1196.178 129212.00851599965
250 1188.8721 127922.19864158984
251 1181.72385 126525.38509117742
252 1174.45925 124998.81193943718
253 1167.7301 123202.37345398986
254 1161.17275 121822.55920743756
255 1154.5274 120397.03694924014
256 1147.923 119157.80737099983
257 1141.6982 118057.85451675998
258 1135.0436 117018.6196990402
259 1128.5157 115890.97465351014
260 1121.9358 114874.78257836006
261 1115.5141 113869.37490118993
262 1108.8886 112630.71269004
263 1102.78515 111568.97398947761
264 1096.72835 110664.17105627735
265 1090.37135 109267.68824917777
266 1084.1504 108033.4389798399
267 1077.67575 106601.73471193737
268 1071.55075 105566.91392443725
269 1065.41785 104400.45345137734
270 1059.7373 103484.57088870998
271 1053.57305 102372.15656369762
272 1047.441 101291.2122190001
273 1041.11105 100100.01541789761
274 1035.4166 98960.85644443985
275 1029.71735 97869.52285897778
276 1024.0688 96917.97356656007
277 1018.25445 95738.54220519762
278 1012.5565 94649.23630774999
279 1006.91675 93694.81971943763
280 1001.79455 93038.3535402976
281 996.0524 92214.09415423987
282 991.11575 91420.16285193746
283 985.682 90485.848076
284 980.1528 89493.83715216012
285 974.5152 88702.82406895992
286 969.3132 87933.94310575991
287 963.9206 86979.24559563992
288 958.4499 86235.99458999
289 953.51425 85247.02049693756
290 948.5603 84182.35456391005
291 943.59455 83386.9648602975
292 938.67855 82589.42481989751
293 933.44715 81493.27910687751
294 928.2481 80750.7896463899
295 923.2593 80043.19686350983
296 918.3575 79188.59519375011
297 913.62655 78365.91968509753
298 908.71735 77435.65615897754
299 903.87215 76754.80200437747
300 899.4066 75990.34247644001
301 894.27335 74944.98582977743
302 889.581 74346.90963899996
303 884.79345 73411.13888709748
304 880.4076 72687.13076224003
305 876.0091 72121.45591719006
306 871.09105 71458.72155989753
307 866.8923 70608.27230070997
308 862.2612 69875.96297455986
309 857.4097 69123.96564590989
310 852.8509 68273.35346918995
311 848.72975 67733.88921493758
312 844.2382 67046.75526075996
313 839.98275 66509.74385243747
314 835.812 65902.12245600007
315 831.1052 65192.41263296001
316 826.992 64658.46733600006
317 822.6546 64142.500998840085
318 818.60175 63517.259646937484
319 814.2563 62967.68821030995
320 810.3177 62483.33896671003
321 806.2919 61928.872894389904
322 802.1342 61327.357090360136
323 798.135 60650.44007500005
324 794.016 60003.97284400009
325 790.029 59408.06545900006
326 785.97065 58827.14008857752
327 781.9255 58286.61874974985
328 777.69475 57692.55397243751
329 773.3581 57075.74776438996
330 769.3692 56534.12989136006
331 765.5189 56076.61044278985
332 761.8775 55490.348693749984
333 758.11155 54949.111106597586
334 754.26875 54522.0824234375
335 750.5294 54007.58753563999
336 746.8488 53584.52443856001
337 743.06835 53148.18577827746
338 739.5862 52715.62696956005
339 735.9841 52252.345547189936
340 732.48185 51729.01447057747
341 728.8376 51152.28572624002
342 725.09985 50621.02627997752
343 721.62305 50212.45775869745
344 718.18165 49711.93065327749
345 714.3451 49089.97340598999
346 711.0016 48566.12179743993
347 707.46995 48080.31379699742
348 704.033 47555.190710999945
349 700.72645 47031.26212039747
350 697.1807 46594.59104751004
351 693.75615 46155.70538717747
352 690.56165 45655.36859927751
353 687.2405 45164.36295975
354 683.74965 44652.2201748775
355 680.53485 44212.39088547748
356 677.3609 43758.71105118998
357 674.01965 43331.07516387751
358 670.7594 42942.29801163997
359 667.4671 42540.34711759008
360 664.3254 42095.53261484008
361 661.1113 41718.99191230995
362 657.7836 41296.27217104001
363 654.9193 41016.82278750994
364 651.8943 40749.812027509965
365 648.86065 40426.79503157752
366 646.0236 40094.76114304003
367 643.11585 39782.53582877747
368 640.16855 39424.47354089754
369 637.39875 39066.231848437514
370 634.4286 38722.525802040065
371 631.41305 38367.396839697496
372 628.5675 38022.82924375002
373 625.81165 37646.34617427748
374 622.86385 37256.63231317757
375 619.9156 36950.18097663997
376 616.99095 36587.216468097526
377 614.22295 36396.12724329758
378 611.395 36040.84527500003
379 608.5212 35716.09485055995
380 605.6515 35438.97584774991
381 602.87035 35157.6987408775
382 600.31125 34881.82277343754
383 597.47495 34461.128072497435
384 594.76455 34152.61781329749
385 592.09305 33845.86989169754
386 589.47385 33589.68491617753
387 586.7228 33378.241660159954
388 583.95285 33107.30792687752
389 581.33375 32740.75836093753
390 578.60995 32480.249610997504
391 576.06755 32199.8685869975
392 573.62655 31938.57108509756
393 570.94485 31633.351708477538
394 568.42205 31365.995523797523
395 565.93735 31148.001324977493
396 563.5316 30841.93670143996
397 561.08495 30612.931433497404
398 558.725 30366.661574999976
399 556.34475 30125.98419743753
400 553.7947 29915.14215190994
401 551.3297 29616.892997910036
402 548.89665 29366.798168777488
403 546.6789 29218.769394789997
404 544.3191 28986.12347518996
405 541.90825 28791.378331937536
406 539.48755 28587.290344997426
407 537.0731 28299.31035639008
408 534.70735 28026.125905977446
409 532.29155 27827.953048597497
410 529.80685 27553.98264307744
411 527.62015 27332.655363977537
412 525.1548 27110.82373696001
413 522.7659 26876.159297190025
414 520.62505 26642.672762497503
415 518.3731 26413.066896389995
416 516.2087 26154.207644309965
417 513.78425 25915.584001937415
418 511.46435 25686.326929077477
419 509.3007 25481.590979509987
420 506.96005 25202.8382539975
421 504.7439 24954.798912789993
422 502.6738 24719.49399355994
423 500.5502 24503.391579959978
424 498.48975 24313.40349493749
425 496.3651 24118.47580199002
426 494.3911 23942.540640790015
427 492.26475 23739.920957437484
428 490.00675 23504.4481044375
429 487.95625 23306.356335937482
430 485.8172 23071.21998415998
431 483.789 22892.76477900002
432 481.83015 22698.474300977483
433 479.6623 22464.65745870999
434 477.66115 22289.222030677483
435 475.8135 22141.89141775004
436 473.8739 21955.530798790016
437 472.0104 21779.176491839986
438 470.0679 21538.11808958999
439 468.21255 21394.686572497478
440 466.2366 21166.662520439975
441 464.24865 21034.402423177497
442 462.44625 20900.215310937492
443 460.4645 20699.42343975001
444 458.6625 20532.52649374996
445 456.83565 20374.814639077522
446 454.9394 20244.178627640038
447 453.02795 20076.147068797523
448 451.1768 19932.743741759972
449 449.3755 19756.42979975001
450 447.7295 19604.698829750036
451 445.90675 19456.69265443753
452 444.04185 19289.459398577485
453 442.30545 19146.128650297498
454 440.44655 18983.3522430975
455 438.6844 18793.412196640013
456 436.88475 18635.58106743751
457 435.2111 18479.996336790005
458 433.457 18314.412150999997
459 431.7527 18191.63674270999
460 429.89505 18008.148935497476
461 428.1873 17852.044818710012
462 426.4735 17730.86229774999
463 424.90765 17585.28862147752
464 423.3236 17471.083083039994
465 421.6064 17310.110879040003
466 419.91515 17144.48275047753
467 418.27895 17001.106436897477
468 416.75285 16878.695466877485
469 415.2171 16768.43026758998
470 413.73775 16667.6317749375
471 412.2567 16559.23670510997
472 410.66545 16413.311726297485
473 409.06585 16276.457113777491
474 407.5045 16138.785779749975
475 405.85555 15991.773484197503
476 404.38765 15857.932177477487
477 402.94225 15793.55081493751
478 401.32795 15674.318498797511
479 399.8502 15541.209759960038
480 398.2747 15432.898039910011
481 396.82365 15304.259950677515
482 395.30615 15205.242822177504
483 393.81095 15056.592910097505
484 392.31825 14938.998466937512
485 390.69285 14783.43090887749
486 389.2219 14666.399160389992
487 387.7741 14565.000369190006
488 386.30405 14460.089603597473
489 384.8214 14330.681402040005
490 383.457 14239.307751000015
491 382.08625 14133.667110937473
492 380.56545 13995.876016297523
493 379.2286 13902.010142040002
494 377.94245 13778.035537997494
495 376.3987 13683.30633830998
496 374.97725 13598.79863243748
497 373.6316 13519.223281440005
498 372.2867 13404.850203109992
499 370.953 13292.575891000015
500 369.4148 13185.280240959983
501 368.07695 13099.52712869749
502 366.62165 13013.420001277525
503 365.24675 12920.241564437485
504 363.82635 12861.169595677522
505 362.60145 12763.41770789749
506 361.3057 12666.748647510001
507 360.0194 12598.35572363998
508 358.68325 12534.493119437524
509 357.3087 12400.341004310016
510 355.9883 12316.70916311002
511 354.75215 12215.346520377527
512 353.5097 12124.937205909984
513 352.33365 12044.118927677511
514 351.0421 11988.342227589994
515 349.69495 11914.168694497494
516 348.39755 11818.766203997497
517 347.0686 11735.747094039994
518 345.79485 11655.9573634775
519 344.41355 11565.743626397496
520 343.14335 11490.7063007775
521 341.8679 11388.760249589992
522 340.6966 11307.983648440015
523 339.524 11228.783124000009
524 338.3377 11129.59345871002
525 337.134 11059.670743999988
526 335.9301 10984.253913990004
527 334.779 10909.194558999996
528 333.64375 10826.539035937501
529 332.44585 10758.11546777749
530 331.23145 10652.092080897506
531 330.07395 10606.433381397495
532 329.05365 10539.567571677486
533 327.89225 10473.876839937511
534 326.6419 10400.80166438999
535 325.51015 10340.548396977494
536 324.2894 10236.407347639994
537 323.113 10170.717730999997
538 321.9337 10077.92430431
539 320.7927 10024.258526709993
540 319.635 9977.679675000007
541 318.5264 9920.268003039979
542 317.4383 9835.558793109987
543 316.36725 9768.764477437493
544 315.2682 9702.538468760016
545 314.1158 9639.304590360014
546 312.9303 9569.773941909996
547 311.8313 9512.64224031
548 310.80505 9470.802544497492
549 309.7311 9400.135292789986
550 308.67425 9333.020636937523
551 307.59335 9275.623185777498
552 306.51355 9204.131816397494
553 305.44775 9143.121469937512
554 304.41225 9088.798099937514
555 303.43895 9033.186372897515
556 302.4259 8966.99600919
557 301.3774 8920.070169239989
558 300.38675 8870.10557443749
559 299.37815 8819.716252577491
560 298.4281 8761.834930390018
561 297.41835 8707.850333277514
562 296.47595 8651.481021597487
563 295.48635 8598.940613677478
564 294.4901 8541.174401990007
565 293.47155 8484.310690597515
566 292.54425 8428.126041937503
567 291.63515 8383.655034477502
568 290.5771 8325.545555590026
569 289.6213 8284.334786309992
570 288.5909 8212.322137190014
571 287.65945 8147.595375697507
572 286.6129 8085.364053589976
573 285.7166 8044.264984439986
574 284.7109 7985.036221190021
575 283.74775 7919.820819937508
576 282.69935 7847.833759577523
577 281.7837 7810.104714309986
578 280.8746 7751.395074840009
579 279.97765 7686.2818504775205
580 279.0511 7633.591388789981
581 278.1401 7570.894271989993
582 277.18825 7502.533811937508
583 276.2659 7443.445597190002
584 275.35875 7395.2081484375085
585 274.54185 7347.310548577487
586 273.5901 7279.475081990007
587 272.72675 7239.93948443752
588 271.8103 7188.766113910009
589 270.94925 7140.990774437494
590 270.1658 7098.407310359995
591 269.41545 7065.570151297492
592 268.5836 7029.503011040011
593 267.7475 6996.609343750009
594 266.85025 6947.7091249374935
595 266.03345 6911.30403109749
596 265.19935 6870.649609577507
597 264.3596 6818.030687840001
598 263.5021 6779.2658955900115
599 262.60045 6714.22500979749
600 261.6628 6650.331896160002
601 260.82685 6602.237769077503
602 260.0975 6569.339893749988
603 259.3405 6533.056559749995
604 258.4813 6496.724050310018
605 257.6518 6467.964856760009
606 256.9397 6442.443363909988
607 256.1063 6391.004600310014
608 255.3901 6341.636421990006
609 254.60045 6308.780309797505
610 253.7836 6259.778771040001
611 252.9933 6226.875755109999
612 252.2414 6187.85822604
613 251.467 6159.707910999998
614 250.6784 6112.750573439989
615 249.89135 6062.905545177513
616 249.18475 6032.480817437492
617 248.4181 5994.256892389989
618 247.65945 5949.404975697507
619 246.9313 5933.1306803100015
620 246.1476 5894.144914239994
621 245.3719 5862.287090390004
622 244.60305 5828.241080697502
623 243.8425 5807.586793750001
624 243.09755 5766.703633997495
625 242.31925 5719.633629437492
626 241.5164 5667.753931039995
627 240.81105 5647.286347897505
628 240.07695 5616.505328697494
629 239.2797 5575.59876791
630 238.5589 5539.6322307900045
631 237.84295 5508.675485297499
632 237.1564 5483.0749390400015
633 236.46455 5453.930343297499
634 235.70515 5426.785013477493
635 235.00005 5397.5217499975115
636 234.2846 5366.225102839991
637 233.59155 5343.410118597494
638 232.92195 5313.959258197494
639 232.24695 5281.8820656975
640 231.5221 5241.743511590008
641 230.8397 5220.650503910001
642 230.1943 5192.18964751
643 229.54715 5162.466676877506
644 228.8869 5136.134708389996
645 228.0999 5102.500519990004
646 227.4537 5067.54715631
647 226.70285 5026.182351877491
648 226.0555 4996.571219750003
649 225.41155 4968.813176597498
650 224.72605 4937.718101397506
651 224.03205 4904.158122797497
652 223.35415 4876.470427777502
653 222.6607 4840.591575510007
654 221.9328 4806.510184160012
655 221.2725 4772.315443749998
656 220.636 4741.705203999998
657 219.95275 4713.5398174375005
658 219.28765 4688.777407477493
659 218.6695 4660.759169750003
660 218.07445 4644.977707197497
661 217.43055 4620.455476697498
662 216.78555 4595.215061197494
663 216.19945 4574.956369697495
664 215.5777 4545.811662710003
665 214.9521 4516.749605589997
666 214.3257 4489.583819509993
667 213.65735 4461.190940977496
668 213.00955 4438.368258797505
669 212.42145 4413.305629897506
670 211.8179 4391.499239589997
671 211.2091 4363.443577189995
672 210.5103 4331.635493909998
673 209.891 4312.294019000001
674 209.29325 4292.160654437495
675 208.6737 4275.098628309999
676 208.0617 4256.701393110001
677 207.42375 4230.058985937489
678 206.77415 4203.761341777499
679 206.20205 4181.971125797492
680 205.63355 4160.112864397495
681 204.98475 4129.103717437509
682 204.4144 4108.698872640001
683 203.82395 4084.9204563975
684 203.25585 4058.687290777496
685 202.63695 4028.329144697498
686 202.05945 4006.6351156974997
687 201.4963 3979.048086310002
688 200.9163 3956.0556943099946
689 200.35455 3942.991044297509
690 199.8021 3923.711435590005
691 199.20325 3894.5682394375035
692 198.5763 3864.9157783099945
693 198.0156 3838.7637566399935
694 197.4536 3820.5391470400064
695 196.8782 3796.536764760007
696 196.28555 3773.3341111975024
697 195.76445 3757.214666197491
698 195.23905 3732.1227050975067
699 194.70925 3714.809714437506
700 194.18995 3692.3938689974966
701 193.63655 3671.9175540974975
702 193.09775 3651.573894937501
703 192.5628 3625.8021561599962
704 192.06435 3604.361209077506
705 191.51905 3588.913137097501
706 191.002 3571.084495999996
707 190.47375 3551.6588109375007
708 189.94755 3532.1877989974964
709 189.45095 3514.920794097503
710 188.88085 3493.738653277498
711 188.36715 3476.2671508774947
712 187.85415 3461.129077777492
713 187.35385 3447.271940177503
714 186.8547 3437.451287909993
715 186.3938 3418.9193215600026
716 185.8751 3395.1889999900013
717 185.42015 3382.7446239774945
718 184.92415 3365.928996777504
719 184.3902 3346.635543960001
720 183.88675 3326.7637244375
721 183.44765 3316.005959477494
722 182.98255 3300.0305454975023
723 182.45925 3287.6086394375016
724 182.0164 3269.3206310399983
725 181.489 3250.902578999994
726 181.00785 3233.051788377503
727 180.50535 3218.752071377501
728 180.0269 3201.9833763899987
729 179.50155 3174.982697597494
730 179.0083 3150.5866311100035
731 178.5035 3129.4258877499997
732 178.0408 3108.359135360006
733 177.54925 3088.7974744374987
734 177.12175 3071.879426937503
735 176.6677 3054.0028767099975
736 176.1832 3033.2904377600025
737 175.69115 3018.5250616775047
738 175.23795 3007.659629797494
739 174.7774 2987.0535492399977
740 174.2889 2974.6392367899934
741 173.80075 2955.3145494374985
742 173.3277 2936.009312710001
743 172.85095 2925.1673340974958
744 172.38285 2907.6238758775035
745 171.86795 2887.4434127975
746 171.413 2865.949230999995
747 170.94805 2851.4813511975008
748 170.51405 2836.4405025974993
749 170.0373 2820.1920087100043
750 169.56915 2806.1461182774983
751 169.14155 2791.5795135975022
752 168.68115 2775.6331846774992
753 168.2509 2761.300749189999
754 167.7689 2746.6061927899973
755 167.38925 2731.4347344374983
756 166.9365 2715.533667749998
757 166.51045 2703.108690797504
758 166.08545 2691.3801482974995
759 165.6522 2676.5662351600004
760 165.25015 2666.582074977501
761 164.835 2655.7241749999994
762 164.4254 2646.14343484
763 164.01785 2634.3064313774958
764 163.61955 2621.847907797499
765 163.15095 2603.7551640975
766 162.73 2590.981800000005
767 162.3379 2575.9551235900035
768 161.90855 2565.208686897502
769 161.5335 2557.37777775
770 161.1431 2545.6172223899994
771 160.72625 2532.424710937499
772 160.33625 2523.895285937495
773 159.9308 2511.659211359998
774 159.53075 2498.942454437496
775 159.0587 2488.023254310003
776 158.6571 2476.0598195899947
777 158.28155 2464.268779597496
778 157.8622 2452.7244111599975
779 157.4947 2443.0268719100022
780 157.0585 2427.658277749997
781 156.70265 2420.9906329774967
782 156.33005 2407.7479169975013
783 155.96755 2394.195396997504
784 155.56175 2384.864186937506
785 155.15075 2374.0546244375037
786 154.7598 2359.002203959997
787 154.3618 2347.8397007600033
788 153.9555 2336.3660197499994
789 153.5741 2319.808509190003
790 153.16995 2308.5316669975
791 152.7621 2291.935803589997
792 152.3311 2281.129472790002
793 152.0014 2273.465598040002
794 151.6113 2261.973012309998
795 151.22455 2251.8211272975022
796 150.8362 2243.4981695600036
797 150.4328 2228.5968841600043
798 150.0516 2219.6815374399957
799 149.67085 2207.950410277499
800 149.3082 2199.8347127600027
801 148.903 2186.1162910000057
802 148.5478 2176.6380151599988
803 148.17285 2164.1748728774983
804 147.7966 2152.8455284399934
805 147.4363 2144.0998423100027
806 147.0851 2129.2791579899967
807 146.7269 2125.194416389997
808 146.36355 2114.2648813974993
809 145.97305 2104.513923697501
810 145.5787 2091.5967063099997
811 145.24375 2085.2732359375004
812 144.8956 2070.8440006400015
813 144.5545 2060.2005297500036
814 144.1507 2043.6974895099993
815 143.7665 2027.0920777499996
816 143.43485 2017.384055477498
817 143.06465 2008.7303703774996
818 142.68105 1995.8658208974994
819 142.3355 1983.7643397499996
820 141.96525 1975.2563424375003
821 141.6164 1966.7456510400007
822 141.3124 1957.0518062400006
823 140.969 1949.8505389999991
824 140.61335 1939.1709517775016
825 140.2707 1929.8103215099982
826 139.95625 1922.190135937497
827 139.6589 1914.9013507900017
828 139.29665 1903.3182487775011
829 138.94685 1894.6488250774964
830 138.62065 1886.1038435774972
831 138.2631 1874.3822783899996
832 137.9285 1865.2561877499975
833 137.58395 1855.5385523975056
834 137.22465 1848.9642823774993
835 136.89635 1840.6733066774977
836 136.53635 1832.8076786775018
837 136.1828 1822.7828841600021
838 135.85895 1814.346254897504
839 135.5272 1803.7432601600012
840 135.2121 1796.6762135900026
841 134.91595 1788.8366855974964
842 134.63085 1781.3388782774964
843 134.3252 1774.780644960003
844 133.9791 1765.7411631900031
845 133.67485 1756.9898274775005
846 133.3766 1748.8252724400008
847 133.04915 1736.8876342775002
848 132.7376 1729.292346240003
849 132.49025 1721.515504937499
850 132.16155 1715.9874515974989
851 131.81515 1706.8976804775048
852 131.4634 1696.0639604399985
853 131.15515 1690.2492784775022
854 130.84265 1682.9494909775021
855 130.5281 1674.5823103900002
856 130.24235 1669.6346164775023
857 129.91935 1662.1183455774953
858 129.59375 1654.3692109375006
859 129.31705 1647.2525292975006
860 129.02845 1638.7636405975027
861 128.7379 1631.2116035900035
862 128.41015 1621.8428269775031
863 128.09345 1612.1909170975014
864 127.82195 1606.6555481974992
865 127.52095 1599.235161097502
866 127.21195 1592.9651271975
867 126.91835 1585.980883277498
868 126.65625 1581.1142859374995
869 126.36595 1572.075130597499
870 126.0757 1562.9622695099988
871 125.77 1555.8931000000011
872 125.489 1549.9865789999985
873 125.20005 1543.6242299974983
874 124.9039 1536.4154647900032
875 124.61945 1526.7664316975006
876 124.3632 1520.5191857599966
877 124.0867 1513.2892831100016
878 123.82495 1506.5711074975006
879 123.5356 1500.4828326400002
880 123.22585 1494.0038417775013
881 122.8994 1485.9169796399983
882 122.6044 1478.6403006400014
883 122.31365 1471.1821736775019
884 122.0121 1463.0186535899993
885 121.72915 1457.0493902774997
886 121.42155 1452.4681455975006
887 121.1692 1447.345671359999
888 120.88245 1442.2413319974985
889 120.6196 1435.0345958399976
890 120.3485 1427.8577477499985
891 120.0612 1422.9824545600004
892 119.7861 1417.0821467899987
893 119.51635 1411.3851326775002
894 119.22205 1403.140643797502
895 118.9664 1395.3691710400017
896 118.7363 1391.1972623099991
897 118.4936 1386.596859039999
898 118.2134 1379.5555604400015
899 117.91835 1372.2864832774994
900 117.6216 1364.13011344
901 117.3548 1360.4025169600009
902 117.10495 1355.2331354974995
903 116.8335 1347.6323777500002
904 116.56805 1343.4605691974994
905 116.33755 1338.8638099975014
906 116.0483 1332.38106711
907 115.7655 1325.8539097499997
908 115.4902 1318.69340396
909 115.24515 1312.3665514775003
910 114.98565 1306.226444077498
911 114.7234 1300.5942924400006
912 114.479 1294.3919590000005
913 114.2243 1287.9058895100006
914 114.0135 1284.0786177500013
915 113.74465 1277.4960463775024
916 113.4915 1273.8126277499996
917 113.21485 1268.3635894775016
918 112.9775 1263.350793749998
919 112.7128 1255.587116159999
920 112.46055 1250.9370436975005
921 112.2418 1245.337232760001
922 111.98215 1240.4732313774985
923 111.73135 1234.9678771774998
924 111.5071 1230.1224495900005
925 111.25875 1224.1587984375
926 111.01835 1219.8918132775016
927 110.7586 1213.5051260399996
928 110.5215 1207.87863775
929 110.27405 1202.372746597499
930 110.0392 1197.4722633600013
931 109.7914 1191.8452860400012
932 109.55255 1185.408338497502
933 109.29455 1179.4358902974982
934 109.0353 1171.9997539099986
935 108.79765 1167.8780044774994
936 108.5429 1162.25445959
937 108.3233 1159.6490771099998
938 108.0863 1154.2567523100024
939 107.87 1150.1448999999993
940 107.65565 1144.8651730775
941 107.41645 1138.6129193975012
942 107.19135 1134.327535177501
943 106.92865 1127.3152591774997
944 106.70115 1122.0898386775007
945 106.4463 1116.3658163100008
946 106.20115 1111.7314886775002
947 105.97455 1106.5525022975016
948 105.735 1102.3398750000015
949 105.5072 1098.0347481600002
950 105.26585 1093.823873777501
951 105.0162 1088.3166375599994
952 104.7936 1082.825099040001
953 104.54225 1076.6579149374993
954 104.32475 1072.1112874375012
955 104.0875 1067.7204437499986
956 103.8504 1061.8838198400008
957 103.63605 1058.4462903975
958 103.43055 1053.3353766975015
959 103.1989 1050.3676387900014
960 102.96475 1043.8010074375015
961 102.7343 1037.8613035099988
962 102.53545 1033.3960432975
963 102.32145 1028.4468198974992
964 102.1103 1024.0857339100003
965 101.90065 1021.0792795774996
966 101.69495 1017.6653944974987
967 101.47695 1012.402868697498
968 101.23705 1007.9573572975023
969 101.01845 1002.9640095974992
970 100.8238 999.8433535599979
971 100.59445 993.9733791975013
972 100.3669 990.9116843899992
973 100.13885 986.3244706774985
974 99.91875 981.478748437501
975 99.70515 976.9288134774979
976 99.50905 972.7784180974995
977 99.30465 970.3324383775016
978 99.079 966.0484590000015
979 98.87515 961.2885624775008
980 98.6694 958.3542036399995
981 98.475 955.135475000001
982 98.29125 952.7309234374989
983 98.09615 949.6653051775011
984 97.8952 946.8540169599983
985 97.70735 943.3846059774987
986 97.4982 939.8892967600004
987 97.30215 936.6803553775007
988 97.081 932.7167389999995
989 96.8742 928.379474360001
990 96.65965 924.4538118774999
991 96.46945 920.8982666975007
992 96.27295 916.9683482975015
993 96.08025 912.0242099374991
994 95.87975 907.8798899374997
995 95.6699 904.0688339900007
996 95.4896 900.0831918400017
997 95.29185 896.2722735775005
998 95.11285 893.0301148775015
999 94.91515 889.305950477501
1000 94.7169 886.0532543900008
1001 94.5362 883.0944895600005
1002 94.32955 880.3307467974992
1003 94.14305 875.9397866974978
1004 93.96575 872.9705769374996
1005 93.75375 869.8066109374995
1006 93.561 866.4033789999976
1007 93.3799 864.2629759899992
1008 93.17075 862.2240944375008
1009 92.9951 858.4266759900001
1010 92.8118 853.4377807599994
1011 92.611 849.920779
1012 92.41385 846.9301781775011
1013 92.22155 842.4468655975015
1014 92.0579 838.964647589999
1015 91.85105 835.1063638975011
1016 91.6689 832.5834727900001
1017 91.4841 828.9121471899998
1018 91.28235 825.0053284775022
1019 91.09095 820.3417780974978
1020 90.89545 815.3732192975003
1021 90.72135 813.0710041775001
1022 90.5347 810.5249959100001
1023 90.34465 806.6100663774996
1024 90.14585 802.5717777775008
1025 89.96945 798.5076166975014
1026 89.79635 795.3903766774993
1027 89.61325 791.9704744375013
1028 89.4294 789.461715639999
1029 89.26355 787.3624913975
1030 89.09365 785.1099796775006
1031 88.89805 781.3190561974998
1032 88.72005 778.8133779974996
1033 88.5397 777.3273239099999
1034 88.3587 773.49193431
1035 88.17505 771.4131074974994
1036 87.97865 768.0263941774992
1037 87.7817 764.4924451100005
1038 87.627 762.2514710000005
1039 87.446 759.2259839999997
1040 87.26055 756.474863697501
1041 87.0862 752.8610695599991
1042 86.90685 750.4699730774983
1043 86.74665 748.6589637774996
1044 86.55765 744.5681764775
1045 86.3905 741.0395097499995
1046 86.21635 737.363542677499
1047 86.04305 734.0454966975003
1048 85.87995 731.3241379975007
1049 85.72145 729.3007598974991
1050 85.5413 726.5018943099985
1051 85.38015 724.7016359775007
1052 85.20215 721.2310853774998
1053 85.03215 717.8345163775002
1054 84.87975 714.8442899375004
1055 84.70745 711.7561644975012
1056 84.5384 709.0207254400011
1057 84.3695 706.2733697499989
1058 84.209 703.9012189999994
1059 84.0349 701.3874819900011
1060 83.8731 698.7776963900005
1061 83.68025 694.7178099375005
1062 83.4932 690.7282537599995
1063 83.3417 687.2904411099989
1064 83.19655 685.1994180974998
1065 83.0193 682.1869275099998
1066 82.8429 678.08131959
1067 82.68385 675.4147991774989
1068 82.5367 672.796653110001
1069 82.3814 670.98513404
1070 82.22755 668.9885709975006
1071 82.05415 665.7700177774987
1072 81.8914 662.2787060399987
1073 81.7263 659.8566883100002
1074 81.56315 657.7425120775015
1075 81.4145 656.2049897500001
1076 81.24645 653.3713123975012
1077 81.0979 650.8664155900015
1078 80.93485 647.6036054775004
1079 80.79595 645.9499135974993
1080 80.64355 643.8038933974995
1081 80.498 641.943996
1082 80.33975 639.3565199375007
1083 80.1837 636.81905431
1084 80.04955 634.9907947975007
1085 79.9032 632.8282297599999
1086 79.74625 630.6538609375002
1087 79.5956 629.0659606399986
1088 79.44845 627.044842597501
1089 79.30585 625.258705777499
1090 79.15405 623.8014185974998
1091 79.01815 621.8744205774992
1092 78.86925 620.5220544375006
1093 78.7113 617.5413523100015
1094 78.55825 616.6319069375004
1095 78.4159 614.4389271900009
1096 78.25175 611.0305719374992
1097 78.1102 608.6423559599989
1098 77.95205 605.9318507975004
1099 77.8047 602.5276579100009
1100 77.6762 600.5983535600017
1101 77.5264 599.4491030400004
1102 77.369 597.049239
1103 77.2216 594.5082934400007
1104 77.084 592.5603439999995
1105 76.9288 589.3840305600006
1106 76.80105 587.8561688974996
1107 76.64555 585.3370151974996
1108 76.50345 583.7984880975
1109 76.3664 581.4326510399997
1110 76.2304 579.7224158399995
1111 76.0761 577.0668087900003
1112 75.949 575.9986990000007
1113 75.8026 573.2163332400005
1114 75.6552 570.9129129600005
1115 75.5195 567.9755197500008
1116 75.37635 565.6538106774997
1117 75.2434 564.7653564400007
1118 75.1062 562.8528215599999
1119 74.965 560.6410749999995
1120 74.82875 558.7102234375006
1121 74.68515 555.9881194775007
1122 74.54965 553.8520348775
1123 74.4134 552.2326004400002
1124 74.26655 549.7984010975006
1125 74.14055 547.6802956974989
1126 73.9899 545.4930979899991
1127 73.87655 544.556110097501
1128 73.74675 542.8133144374997
1129 73.60285 540.3548218774995
1130 73.4605 538.3395397500008
1131 73.3091 536.5603571899992
1132 73.16425 534.2484719375007
1133 73.01365 532.1337636774997
1134 72.87415 529.5794117775004
1135 72.7484 527.4906974399992
1136 72.60455 525.4569692975001
1137 72.4594 522.8743516399991
1138 72.32835 520.2706362774998
1139 72.2099 519.1160419899988
1140 72.0883 517.8255031099998
1141 71.9481 515.5086063900008
1142 71.83235 513.9921434774988
1143 71.697 511.700691
1144 71.5599 508.9063119900002
1145 71.43905 507.2357850975004
1146 71.29725 505.2447924374992
1147 71.1651 502.9939419900011
1148 71.04365 500.9821446775004
1149 70.91185 499.3172795774999
1150 70.78665 497.491431777501
1151 70.6527 495.57628271000067
1152 70.52685 493.9212790775
1153 70.40545 491.63216029749947
1154 70.26175 489.1890369374987
1155 70.11605 487.04358239749945
1156 69.98285 484.4815558775008
1157 69.85425 482.894806937501
1158 69.72475 480.9039874374994
1159 69.60435 479.6358110775009
1160 69.47975 477.7627899375002
1161 69.36435 476.7280990774998
1162 69.23455 475.00183629750063
1163 69.1108 473.4228233599997
1164 68.98615 471.9802581775011
1165 68.84885 469.3121036775001
1166 68.73585 468.5535747775002
1167 68.6124 466.60136624000097
1168 68.4914 465.0487260400005
1169 68.38415 463.93297877749956
1170 68.2595 462.06515975
1171 68.1456 460.3629006399997
1172 68.024 458.12702399999944
1173 67.9112 457.06121456000074
1174 67.79575 455.9110319375004
1175 67.67575 454.4770119375007
1176 67.56215 452.4970373775004
1177 67.4398 451.2615759599994
1178 67.32475 449.56238743750146
1179 67.20205 448.02672579750015
1180 67.0852 446.26104095999926
1181 66.96085 444.6330172775015
1182 66.84265 443.4319909774995
1183 66.74345 441.8833320975009
1184 66.62565 440.4907120775015
1185 66.5056 438.6335686399998
1186 66.3871 436.86425358999895
1187 66.27925 435.6063694374998
1188 66.16025 433.78656993749973
1189 66.03655 431.7885140974995
1190 65.8942 430.5926063600009
1191 65.7681 428.86432238999987
1192 65.64605 427.2859693974997
1193 65.5332 425.7723977600008
1194 65.4167 424.7672611099988
1195 65.3116 423.23860544000036
1196 65.20745 422.2553144975009
1197 65.092 420.654536
1198 64.9617 418.8060331100005
1199 64.84915 417.150994277501
1200 64.7296 415.8805838399994
1201 64.61935 415.2266555775004
1202 64.5103 414.1709939099992
1203 64.3965 412.48458774999926
1204 64.281 411.0341389999994
1205 64.1625 409.70439375000115
1206 64.0533 408.4761591100014
1207 63.92685 406.75279907749973
1208 63.8142 404.5883783600002
1209 63.70635 402.9335196775005
1210 63.5941 401.71624519000034
1211 63.48385 401.0874391775005
1212 63.3809 400.10461519
1213 63.26715 399.1398808775002
1214 63.15685 397.7146480775
1215 63.03575 395.9563719375001
1216 62.9158 394.83861036000053
1217 62.79645 393.55371739749944
1218 62.69865 392.7762381775001
1219 62.5902 391.11616395999954
1220 62.47615 389.25443117750046
1221 62.3711 388.2750847899997
1222 62.2803 387.09323191000067
1223 62.17015 385.7961989774999
1224 62.0774 385.1399092399997
1225 61.9696 383.92137583999965
1226 61.86525 382.1659924374999
1227 61.75805 380.3195101975007
1228 61.65505 378.9358594974992
1229 61.5328 377.49032416
1230 61.4277 376.3917727099997
1231 61.3217 375.26030911000043
1232 61.21315 373.8545170774996
1233 61.1156 372.40613664000057
1234 61.02165 371.4781812774995
1235 60.91515 370.2296504775004
1236 60.81715 369.39421587749985
1237 60.72385 368.40039117749984
1238 60.61595 367.0150555975001
1239 60.50995 365.88550099749955
1240 60.4196 365.0855358399999
1241 60.31445 364.0214711975
1242 60.21225 363.0077999375003
1243 60.1109 361.69180118999975
1244 60.0004 360.06209984
1245 59.90235 358.79381447749984
1246 59.80475 357.46712743750004
1247 59.7056 355.70522864000077
1248 59.6035 354.39878775000034
1249 59.50375 353.0282859375002
1250 59.40385 351.9502551774999
1251 59.29715 350.5283518775
1252 59.2043 349.64126150999937
1253 59.1026 348.7344732399997
1254 59.00155 347.43374759749986
1255 58.9102 346.26693595999996
1256 58.8096 345.2868478399996
1257 58.6993 343.27227950999986
1258 58.59745 342.0550034974999
1259 58.50125 340.7154984375002
1260 58.40155 339.17860759749965
1261 58.30375 338.38568593750006
1262 58.19005 336.81973099749985
1263 58.0962 335.42474555999934
1264 57.99895 334.0094488975001
1265 57.89755 332.59035399749973
1266 57.7982 330.9644767599998
1267 57.7052 330.01079296000034
1268 57.60645 328.54476839749987
1269 57.5111 327.3465767900002
1270 57.4238 326.3857935599999
1271 57.3356 325.55277264000006
1272 57.2323 323.96553670999947
1273 57.1357 323.4982855100002
1274 57.03945 322.4994936974995
1275 56.9383 322.0702931100004
1276 56.84165 321.12547527749985
1277 56.7507 320.8084495100002
1278 56.65635 319.6455546774996
1279 56.56365 318.9100486774996
1280 56.4638 317.38378955999997
1281 56.37035 316.2706908774994
1282 56.2809 314.92359518999956
1283 56.19325 313.7964044375003
1284 56.1127 312.9573987100007
1285 56.0291 311.9562531900001
1286 55.93125 310.72342343750006
1287 55.83235 309.5568434775
1288 55.73935 308.4065115774997
1289 55.6467 307.1347791099997
1290 55.5631 306.10001839000006
1291 55.4703 305.24821790999977
1292 55.372 304.10801600000013
1293 55.2729 302.91122558999996
1294 55.18695 302.06129969749963
1295 55.10485 301.01715647750007
1296 55.01085 299.6857322775004
1297 54.92425 298.9740119375001
1298 54.82795 297.71794879749996
1299 54.73875 297.0349984374998
1300 54.65695 296.25126669749943
1301 54.5611 295.6540667899999
1302 54.47435 295.0385420775001
1303 54.3704 293.4658038400007
1304 54.27865 292.4126041774998
1305 54.19565 291.6608710774999
1306 54.1039 290.96030479
1307 54.0327 290.2099307100002
1308 53.95465 289.77369337749997
1309 53.87065 288.7557185775004
1310 53.78095 287.42766709750003
1311 53.69185 285.8328935774998
1312 53.5979 284.7458155899999
1313 53.51295 284.23223229750056
1314 53.4205 282.81787975000043
1315 53.32555 281.62676719750016
1316 53.2385 280.9061177499998
1317 53.15495 279.68764049750007
1318 53.0707 278.7675015099999
1319 52.98435 277.4936050775
1320 52.89105 276.6484798974998
1321 52.7982 275.88267675999987
1322 52.7241 274.92197919
1323 52.647 274.36079100000006
1324 52.5633 272.9732931100002
1325 52.4775 271.9591937500004
1326 52.38655 270.66362909750023
1327 52.3008 269.79121936
1328 52.21405 268.73683259749987
1329 52.1386 268.19399004000024
1330 52.05975 267.52727993749977
1331 51.96775 266.75310993749963
1332 51.87555 265.32756219750036
1333 51.79595 264.19891359750045
1334 51.70895 263.28263989749985
1335 51.62655 262.27058509749986
1336 51.5405 261.5427597500002
1337 51.4531 260.7068003899999
1338 51.3705 260.17672975000005
1339 51.2963 259.5588063099999
1340 51.21025 258.4033449374997
1341 51.14065 257.6421675775
1342 51.049 256.6557990000001
1343 50.97395 255.5622713974999
1344 50.8871 254.6623535900003
1345 50.8073 253.80416671000012
1346 50.73595 252.9631275974998
1347 50.6487 252.30728831000033
1348 50.57155 251.7303805974998
1349 50.4969 251.26459039000065
1350 50.41755 250.24600199750012
1351 50.33485 249.26062547749962
1352 50.26045 248.4565157975003
1353 50.1841 247.51040718999957
1354 50.1072 246.74170816000014
1355 50.0265 245.70439775000023
1356 49.95255 245.0272984974995
1357 49.8681 244.3098023900002
1358 49.7881 243.33809839000014
1359 49.7106 242.82344764000027
1360 49.62935 241.99466857749985
1361 49.5531 241.08138039000005
1362 49.46435 240.31622907749943
1363 49.38815 239.5889895774999
1364 49.31325 238.8095244375004
1365 49.23885 238.11790067750007
1366 49.1661 237.33181078999996
1367 49.08645 236.5839763975
1368 49.02475 235.89813743750028
1369 48.9519 235.34058638999977
1370 48.87245 234.58018099750007
1371 48.7914 233.52848603999973
1372 48.718 233.1168759999996
1373 48.6405 232.3727597500001
1374 48.5678 231.4557031600002
1375 48.4921 230.85493758999974
1376 48.4098 230.08786396000005
1377 48.33825 229.22243693749988
1378 48.25555 228.1208441975
1379 48.17375 227.6077609375002
1380 48.0982 226.84985676000042
1381 48.01335 226.00757177749983
1382 47.94285 225.33498387750024
1383 47.87245 224.58508099749997
1384 47.7961 224.12432478999972
1385 47.70865 223.2521651775005
1386 47.6298 222.18025195999962
1387 47.55835 221.52319527750024
1388 47.47645 220.61854539750038
1389 47.4098 219.90016396000055
1390 47.33915 219.16242727750023
1391 47.25075 218.44067443750055
1392 47.1773 218.0286647099997
1393 47.10285 217.5440718775003
1394 47.02835 216.68244627749937
1395 46.95245 215.65858899750037
1396 46.8863 215.53077230999997
1397 46.80725 214.92699743749972
1398 46.7262 214.36593356000003
1399 46.65255 213.88042849750036
1400 46.58205 213.3663677974996
1401 46.5082 212.64583275999985
1402 46.4346 212.02702283999952
1403 46.36235 211.4998524775001
1404 46.28545 210.8507682975005
1405 46.22445 210.08607219750047
1406 46.14895 209.29546389749976
1407 46.08045 208.5814777974997
1408 46.012 208.0802560000002
1409 45.9377 207.29951871000003
1410 45.86265 206.67678497750012
1411 45.79195 206.00256519749973
1412 45.7177 205.3632067100002
1413 45.6418 204.5891927599996
1414 45.57095 203.79136609749958
1415 45.50535 203.24437137749965
1416 45.42175 202.3615769375001
1417 45.35715 201.8524938774999
1418 45.29565 201.5044410774999
1419 45.22575 200.5115869375004
1420 45.1473 199.4984027099997
1421 45.0712 199.01643056000034
1422 44.9926 198.33584523999957
1423 44.915 197.68927499999995
1424 44.84285 197.04625387750025
1425 44.773 196.20607099999984
1426 44.7018 195.57857676000003
1427 44.6308 195.05309136000005
1428 44.5617 194.19839310999964
1429 44.4935 193.7239577500004
1430 44.42355 192.99215539750003
1431 44.3536 192.46646703999977
1432 44.2925 191.84264375000043
1433 44.21535 190.88997437750004
1434 44.147 190.35289100000023
1435 44.0828 189.92214416000024
1436 44.02915 189.42340027749992
1437 43.9627 188.95320871000013
1438 43.89525 188.22877743750018
1439 43.82525 187.58411243750015
1440 43.74515 186.94350147749992
1441 43.67655 186.5518300975
1442 43.6086 185.69050603999995
1443 43.54215 184.9743233775
1444 43.478 184.47151599999984
1445 43.4075 183.75464375000024
1446 43.3363 182.95180230999972
1447 43.2673 182.19805071000042
1448 43.20155 181.70002759750014
1449 43.1357 181.19978551000008
1450 43.06915 180.80616827749986
1451 43.00935 180.39836257750017
1452 42.94685 179.88772507750014
1453 42.87855 179.26709989750043
1454 42.8147 178.9324639099998
1455 42.7402 178.3979039599999
1456 42.6834 177.9143644400001
1457 42.6192 177.29139136000003
1458 42.5546 176.88921884
1459 42.49285 176.31364887750033
1460 42.4288 175.90603055999964
1461 42.3706 175.54285563999974
1462 42.3055 175.1999697499998
1463 42.24985 174.69602497749975
1464 42.1864 174.20605504000014
1465 42.1232 173.43442176000008
1466 42.06405 172.95764759749977
1467 41.99475 172.3450224374999
1468 41.93155 171.8746645975
1469 41.86525 171.3887924374999
1470 41.7959 170.95264318999966
1471 41.7367 170.46507311000028
1472 41.67115 169.91280767750004
1473 41.60305 169.2676806974996
1474 41.54975 168.80552493749974
1475 41.4741 168.40072919
1476 41.4121 167.9254735899999
1477 41.343 167.24155099999984
1478 41.2722 166.6912071600002
1479 41.21215 166.12964237749998
1480 41.14635 165.76223167750004
1481 41.078 165.45641599999976
1482 41.01815 165.06572057750031
1483 40.9664 164.7902710400001
1484 40.90705 164.3085102975001
1485 40.844 163.82296399999996
1486 40.7702 163.09709195999972
1487 40.70725 162.66534743750003
1488 40.6441 161.89493518999984
1489 40.5902 161.59006395999972
1490 40.53045 160.9892727975
1491 40.469 160.408639
1492 40.40735 159.77411597749983
1493 40.3539 159.25945478999984
1494 40.28815 158.73991957749968
1495 40.2267 158.31310710999992
1496 40.1705 157.94002975000012
1497 40.1172 157.43036416000018
1498 40.06005 157.0583439975003
1499 40.00145 156.57714789750025
1500 39.9462 156.2501055600003
1501 39.8992 155.92323936000003
1502 39.83535 155.61004037750013
1503 39.7776 155.0008382399999
1504 39.71675 154.26101943750018
1505 39.662 153.76615600000014
1506 39.5889 153.17169678999994
1507 39.52685 152.69167907749988
1508 39.47005 152.3864029975
1509 39.4027 152.0308327099997
1510 39.34615 151.61163017750005
1511 39.29125 151.09432343749995
1512 39.2265 150.33749775
1513 39.16055 149.71117369749982
1514 39.10575 149.33606693749994
1515 39.04855 148.91709289749997
1516 38.9857 148.52899550999996
1517 38.9284 148.19317343999955
1518 38.86895 147.7464758975002
1519 38.824 147.48782400000005
1520 38.7734 147.19095243999982
1521 38.7137 146.74273230999984
1522 38.66325 146.43714943750024
1523 38.6054 145.9745908399998
1524 38.55235 145.58305947750023
1525 38.5024 145.3417942399999
1526 38.4476 144.89155424
1527 38.39175 144.51468193749997
1528 38.3391 144.16461118999996
1529 38.28565 143.89285407750003
1530 38.2278 143.66410715999996
1531 38.169 143.10043900000028
1532 38.1187 142.72011031000034
1533 38.05925 142.2163394375002
1534 38.0024 141.49639423999974
1535 37.94105 141.01137489750022
1536 37.88155 140.56471959750024
1537 37.82515 140.16017747749993
1538 37.76935 139.54925057749983
1539 37.71845 139.25657959750015
1540 37.66 138.83180000000038
1541 37.601 138.4968990000002
1542 37.5396 138.02873183999986
1543 37.4806 137.55452363999984
1544 37.4306 137.33998364000013
1545 37.3748 136.88652495999986
1546 37.3142 136.4199783600002
1547 37.2573 135.88869670999998
1548 37.2038 135.52026555999987
1549 37.15425 135.23855693750033
1550 37.09725 134.90629243749981
1551 37.0429 134.29385958999978
1552 36.9925 134.02664375000018
1553 36.9343 133.57298351000009
1554 36.8831 133.14753439000015
1555 36.8327 132.7293107099997
1556 36.7826 132.3219372399999
1557 36.7339 131.9237907900001
1558 36.68735 131.57729997749993
1559 36.63725 131.06336243750002
1560 36.5893 130.78132550999976
1561 36.53845 130.41062159750004
1562 36.4869 130.07862838999995
1563 36.43145 129.80480089750017
1564 36.38135 129.5195221775
1565 36.32835 129.21873627750006
1566 36.2791 128.85500318999993
1567 36.23165 128.6916882774999
1568 36.187 128.37923100000035
1569 36.13365 128.02618767749982
1570 36.08125 127.42744843750029
1571 36.03045 127.02772279750002
1572 35.976 126.60072400000013
1573 35.9223 126.24586270999998
1574 35.88035 125.96003387749988
1575 35.83045 125.69020279749998
1576 35.77465 125.39006737749992
1577 35.72075 124.97916943749988
1578 35.6703 124.51959791000013
1579 35.62255 124.26128149750002
1580 35.57485 123.92319747750025
1581 35.5277 123.4434327099998
1582 35.4775 123.10329375000015
1583 35.43105 122.78524589750009
1584 35.38525 122.57273243750001
1585 35.3369 122.26679838999985
1586 35.28185 121.83911057750015
1587 35.2306 121.51712363999968
1588 35.17405 120.96795659749978
1589 35.1278 120.63516716000004
1590 35.0752 120.31694496
1591 35.02675 120.01303443749998
1592 34.9713 119.66497630999993
1593 34.9188 119.21060656000031
1594 34.8663 118.88882430999979
1595 34.8125 118.52264375000004
1596 34.7594 118.24401164000005
1597 34.7058 117.68954635999967
1598 34.66005 117.24208399750023
1599 34.6114 117.0625900399998
1600 34.56435 116.85915907750018
