# Supplementary material for: Large-deviations of disease spreading dynamics with vaccination
Source: PLoS One. 2023 Jul 10;18(7):e0287932. doi: 10.1371/journal.pone.0287932 (PMC10332629; doi:10.1371/journal.pone.0287932)
Supplement: S1 Data — (GZ) [file pone.0287932.s002.gz › DATA/data_supporting_information/fig3/2000.out]

#bin log_merged log_interval0 …
#log: Base10
0.0025 -3.5373653920676684e0 -3.5373653920676684e0
0.003 -3.302696406176265e0 -3.302696406176265e0
0.0035 -3.074031329916407e0 -3.074031329916407e0
0.004 -2.83598200446505e0 -2.83598200446505e0
0.0045000000000000005 -2.637446025721884e0 -2.637446025721884e0
0.005 -2.449638536080611e0 -2.449638536080611e0
0.0055 -2.3213660017325406e0 -2.3213660017325406e0
0.006 -2.177643113468376e0 -2.177643113468376e0
0.006500000000000001 -2.052953610332052e0 -2.052953610332052e0
0.007000000000000001 -1.9370438671601828e0 -1.9370438671601828e0
0.0075 -1.8312648249419095e0 -1.8312648249419095e0
0.008 -1.7390662600908495e0 -1.7390662600908495e0
0.0085 -1.6457561981067652e0 -1.6457561981067652e0
0.009000000000000001 -1.563693831455394e0 -1.563693831455394e0
0.0095 -1.4885016293981703e0 -1.4885016293981703e0
0.01 -1.4154844237207822e0 -1.4154844237207822e0
0.0105 -1.3472057168899578e0 -1.3472057168899578e0
0.011000000000000001 -1.2820997938331953e0 -1.2820997938331953e0
0.011500000000000002 -1.234330510508526e0 -1.234330510508526e0
0.012 -1.1736528248373457e0 -1.1736528248373457e0
0.0125 -1.1152997110974052e0 -1.1152997110974052e0
0.013000000000000001 -1.0656454971202134e0 -1.0656454971202134e0
0.0135 -1.02288187236155e0 -1.02288187236155e0
0.014 -9.740279888581522e-1 -9.740279888581522e-1
0.0145 -9.347907652161762e-1 -9.347907652161762e-1
0.015000000000000001 -8.91206427197913e-1 -8.91206427197913e-1
0.015500000000000002 -8.486837891185228e-1 -8.486837891185228e-1
0.016 -8.111234916348717e-1 -8.111234916348717e-1
0.0165 -7.788254869981852e-1 -7.788254869981852e-1
0.017 -7.501004339908928e-1 -7.501004339908928e-1
0.017499999999999998 -7.116968461094171e-1 -7.116968461094171e-1
0.018 -6.876081404960224e-1 -6.876081404960224e-1
0.0185 -6.618611113615862e-1 -6.618611113615862e-1
0.019 -6.27925194940699e-1 -6.27925194940699e-1
0.0195 -6.032507348270975e-1 -6.032507348270975e-1
0.02 -5.803947210995921e-1 -5.803947210995921e-1
0.0205 -5.584086149399901e-1 -5.584086149399901e-1
0.020999999999999998 -5.358721320761197e-1 -5.358721320761197e-1
0.0215 -5.133363170723988e-1 -5.133363170723988e-1
0.022 -4.9550195073316905e-1 -4.9550195073316905e-1
0.0225 -4.77952431884487e-1 -4.77952431884487e-1
0.023 -4.5543042335049e-1 -4.5543042335049e-1
0.0235 -4.4267298722553283e-1 -4.4267298722553283e-1
0.024 -4.2178192570719153e-1 -4.2178192570719153e-1
0.024499999999999997 -4.075808300192967e-1 -4.075808300192967e-1
0.024999999999999998 -3.8823672682411603e-1 -3.8823672682411603e-1
0.0255 -3.748867107340721e-1 -3.748867107340721e-1
0.026 -3.5996517733547995e-1 -3.5996517733547995e-1
0.0265 -3.5073446629831784e-1 -3.5073446629831784e-1
0.027 -3.3545748526813446e-1 -3.3545748526813446e-1
0.0275 -3.316852365413161e-1 -3.316852365413161e-1
0.028 -3.1866918335691485e-1 -3.1866918335691485e-1
0.0285 -3.0268946428151144e-1 -3.0268946428151144e-1
0.028999999999999998 -2.968822268365421e-1 -2.968822268365421e-1
0.0295 -2.8409832247126365e-1 -2.8409832247126365e-1
0.03 -2.779745060132064e-1 -2.779745060132064e-1
0.0305 -2.6997868168183237e-1 -2.6997868168183237e-1
0.031 -2.665364306165521e-1 -2.665364306165521e-1
0.0315 -2.535863033670558e-1 -2.535863033670558e-1
0.032 -2.4554906474150817e-1 -2.4554906474150817e-1
0.0325 -2.409983352034124e-1 -2.409983352034124e-1
0.033 -2.339461070776543e-1 -2.339461070776543e-1
0.0335 -2.2477176386456454e-1 -2.2477176386456454e-1
0.034 -2.2036288099553536e-1 -2.2036288099553536e-1
0.0345 -2.144535444920712e-1 -2.144535444920712e-1
0.035 -2.1165413557247126e-1 -2.1165413557247126e-1
0.035500000000000004 -2.025760908480243e-1 -2.025760908480243e-1
0.036000000000000004 -1.9914192924335117e-1 -1.9914192924335117e-1
0.036500000000000005 -1.9810356797171158e-1 -1.9810356797171158e-1
0.037000000000000005 -1.915581647488671e-1 -1.915581647488671e-1
0.037500000000000006 -1.883972894673298e-1 -1.883972894673298e-1
0.038000000000000006 -1.843807508292321e-1 -1.843807508292321e-1
0.038500000000000006 -1.8186938754553017e-1 -1.8186938754553017e-1
0.039 -1.782893665193206e-1 -1.782893665193206e-1
0.0395 -1.7499597200986505e-1 -1.7499597200986505e-1
0.04 -1.6929080588562107e-1 -1.6929080588562107e-1
0.0405 -1.70025468282629e-1 -1.70025468282629e-1
0.041 -1.6624165054491646e-1 -1.6624165054491646e-1
0.0415 -1.6252725939631096e-1 -1.6252725939631096e-1
0.042 -1.639193556609917e-1 -1.639193556609917e-1
0.0425 -1.6104403580794502e-1 -1.6104403580794502e-1
0.043000000000000003 -1.5524700844326622e-1 -1.5524700844326622e-1
0.043500000000000004 -1.5763543562644378e-1 -1.5763543562644378e-1
0.044000000000000004 -1.5303723333709973e-1 -1.5303723333709973e-1
0.044500000000000005 -1.5274716242566688e-1 -1.5274716242566688e-1
0.045000000000000005 -1.47939554580089e-1 -1.47939554580089e-1
0.045500000000000006 -1.5118766846245313e-1 -1.5118766846245313e-1
0.046000000000000006 -1.4382155778258499e-1 -1.4382155778258499e-1
0.0465 -1.438092308788419e-1 -1.438092308788419e-1
0.047 -1.4785345296405472e-1 -1.4785345296405472e-1
0.0475 -1.4119690244370764e-1 -1.4119690244370764e-1
0.048 -1.4066053747302254e-1 -1.4066053747302254e-1
0.0485 -1.3875716187322729e-1 -1.3875716187322729e-1
0.049 -1.4163755391456112e-1 -1.4163755391456112e-1
0.0495 -1.400332901255843e-1 -1.400332901255843e-1
0.05 -1.3731442056888232e-1 -1.3731442056888232e-1
0.0505 -1.408010553939767e-1 -1.408010553939767e-1
0.051000000000000004 -1.3618927268799785e-1 -1.3618927268799785e-1
0.051500000000000004 -1.3501304144739157e-1 -1.3501304144739157e-1
0.052000000000000005 -1.3750561189482147e-1 -1.3750561189482147e-1
0.052500000000000005 -1.3867590188493528e-1 -1.3867590188493528e-1
0.053000000000000005 -1.3491070285709617e-1 -1.3491070285709617e-1
0.053500000000000006 -1.3526754678315234e-1 -1.3526754678315234e-1
0.054000000000000006 -1.3695070096110618e-1 -1.3695070096110618e-1
0.05450000000000001 -1.3306058257586306e-1 -1.3306058257586306e-1
0.055 -1.317123033521148e-1 -1.317123033521148e-1
0.0555 -1.2982348895530782e-1 -1.2982348895530782e-1
0.056 -1.3378580043973676e-1 -1.3378580043973676e-1
0.0565 -1.329661231127921e-1 -1.329661231127921e-1
0.057 -1.3392870870194207e-1 -1.3392870870194207e-1
0.0575 -1.2854341124403623e-1 -1.2854341124403623e-1
0.058 -1.3173470205293603e-1 -1.3173470205293603e-1
0.0585 -1.3133710225593864e-1 -1.3133710225593864e-1
0.059000000000000004 -1.3078002555340396e-1 -1.3078002555340396e-1
0.059500000000000004 -1.3238126618199209e-1 -1.3238126618199209e-1
0.060000000000000005 -1.2793664265228477e-1 -1.2793664265228477e-1
0.060500000000000005 -1.2923942650632858e-1 -1.2923942650632858e-1
0.061000000000000006 -1.3125655168260897e-1 -1.3125655168260897e-1
0.061500000000000006 -1.3024862523780945e-1 -1.3024862523780945e-1
0.062000000000000006 -1.3141232924755064e-1 -1.3141232924755064e-1
0.0625 -1.303067491488128e-1 -1.303067491488128e-1
0.063 -1.3180745711434616e-1 -1.3180745711434616e-1
0.0635 -1.320215000858389e-1 -1.320215000858389e-1
0.064 -1.3483841674570618e-1 -1.3483841674570618e-1
0.0645 -1.3487434472045612e-1 -1.3487434472045612e-1
0.065 -1.3079740307040089e-1 -1.3079740307040089e-1
0.0655 -1.3274245494613757e-1 -1.3274245494613757e-1
0.066 -1.2833759864116479e-1 -1.2833759864116479e-1
0.0665 -1.327099525940958e-1 -1.327099525940958e-1
0.067 -1.3293875121672505e-1 -1.3293875121672505e-1
0.0675 -1.300086674971772e-1 -1.300086674971772e-1
0.068 -1.326147782754652e-1 -1.326147782754652e-1
0.0685 -1.3628522960681044e-1 -1.3628522960681044e-1
0.069 -1.3138705980128185e-1 -1.3138705980128185e-1
0.0695 -1.2934955777092005e-1 -1.2934955777092005e-1
0.07 -1.3150184237821128e-1 -1.3150184237821128e-1
0.07050000000000001 -1.346240249848143e-1 -1.346240249848143e-1
0.07100000000000001 -1.3222605842457602e-1 -1.3222605842457602e-1
0.07150000000000001 -1.3068358843957872e-1 -1.3068358843957872e-1
0.07200000000000001 -1.3416286944885547e-1 -1.3416286944885547e-1
0.07250000000000001 -1.3048143723864092e-1 -1.3048143723864092e-1
0.07300000000000001 -1.334225604194308e-1 -1.334225604194308e-1
0.07350000000000001 -1.3135912864600874e-1 -1.3135912864600874e-1
0.07400000000000001 -1.3419374525329664e-1 -1.3419374525329664e-1
0.07450000000000001 -1.3432628885931086e-1 -1.3432628885931086e-1
0.075 -1.3351548378233025e-1 -1.3351548378233025e-1
0.0755 -1.380096552027772e-1 -1.380096552027772e-1
0.076 -1.347042573113959e-1 -1.347042573113959e-1
0.0765 -1.3268208461232467e-1 -1.3268208461232467e-1
0.077 -1.338840053438708e-1 -1.338840053438708e-1
0.0775 -1.3476705410249457e-1 -1.3476705410249457e-1
0.078 -1.3384077348274337e-1 -1.3384077348274337e-1
0.0785 -1.330510050454996e-1 -1.330510050454996e-1
0.079 -1.3219558414567478e-1 -1.3219558414567478e-1
0.0795 -1.3254294760809904e-1 -1.3254294760809904e-1
0.08 -1.33322113589029e-1 -1.33322113589029e-1
0.0805 -1.3627272302511306e-1 -1.3627272302511306e-1
0.081 -1.3617229738048087e-1 -1.3617229738048087e-1
0.0815 -1.3712025644127612e-1 -1.3712025644127612e-1
0.082 -1.3342917255687103e-1 -1.3342917255687103e-1
0.0825 -1.3776155426131487e-1 -1.3776155426131487e-1
0.083 -1.3677759269267886e-1 -1.3677759269267886e-1
0.0835 -1.339103111156965e-1 -1.339103111156965e-1
0.084 -1.3587959038414743e-1 -1.3587959038414743e-1
0.0845 -1.35744249094214e-1 -1.35744249094214e-1
0.085 -1.3557259445297865e-1 -1.3557259445297865e-1
0.0855 -1.373107959669233e-1 -1.373107959669233e-1
0.08600000000000001 -1.3760982860622795e-1 -1.3760982860622795e-1
0.08650000000000001 -1.361594688322021e-1 -1.361594688322021e-1
0.08700000000000001 -1.3711762016901963e-1 -1.3711762016901963e-1
0.08750000000000001 -1.3660894036439464e-1 -1.3660894036439464e-1
0.08800000000000001 -1.357318683793074e-1 -1.357318683793074e-1
0.08850000000000001 -1.3514237239979598e-1 -1.3514237239979598e-1
0.08900000000000001 -1.3337983099046147e-1 -1.3337983099046147e-1
0.08950000000000001 -1.376005621758032e-1 -1.376005621758032e-1
0.09000000000000001 -1.3423930597383338e-1 -1.3423930597383338e-1
0.0905 -1.3551626836198016e-1 -1.3551626836198016e-1
0.091 -1.3644576694679023e-1 -1.3644576694679023e-1
0.0915 -1.3298824524173147e-1 -1.3298824524173147e-1
0.092 -1.3626890619962984e-1 -1.3626890619962984e-1
0.0925 -1.3571906828729885e-1 -1.3571906828729885e-1
0.093 -1.3505455956948031e-1 -1.3505455956948031e-1
0.0935 -1.3487138720011904e-1 -1.3487138720011904e-1
0.094 -1.3631682669148182e-1 -1.3631682669148182e-1
0.0945 -1.3496279268730182e-1 -1.3496279268730182e-1
0.095 -1.347224360077326e-1 -1.347224360077326e-1
0.0955 -1.3553527972800117e-1 -1.3553527972800117e-1
0.096 -1.3430867921561918e-1 -1.3430867921561918e-1
0.0965 -1.373093167356365e-1 -1.373093167356365e-1
0.097 -1.352860821578452e-1 -1.352860821578452e-1
0.0975 -1.3545964544465283e-1 -1.3545964544465283e-1
0.098 -1.3530308876471286e-1 -1.3530308876471286e-1
0.0985 -1.3306529191941996e-1 -1.3306529191941996e-1
0.099 -1.3669304109208502e-1 -1.3669304109208502e-1
0.0995 -1.3678238625544514e-1 -1.3678238625544514e-1
0.1 -1.359673217601176e-1 -1.359673217601176e-1
0.1005 -1.3672387740444725e-1 -1.3672387740444725e-1
0.101 -1.3567946931908414e-1 -1.3567946931908414e-1
0.1015 -1.3509475191568532e-1 -1.3509475191568532e-1
0.10200000000000001 -1.3443880515552342e-1 -1.3443880515552342e-1
0.10250000000000001 -1.351110795338264e-1 -1.351110795338264e-1
0.10300000000000001 -1.3468526254729118e-1 -1.3468526254729118e-1
0.10350000000000001 -1.3325289292953135e-1 -1.3325289292953135e-1
0.10400000000000001 -1.3451594526014565e-1 -1.3451594526014565e-1
0.10450000000000001 -1.3227987522696827e-1 -1.3227987522696827e-1
0.10500000000000001 -1.3469042843172252e-1 -1.3469042843172252e-1
0.10550000000000001 -1.3355622789168597e-1 -1.3355622789168597e-1
0.10600000000000001 -1.3264933642204602e-1 -1.3264933642204602e-1
0.10650000000000001 -1.3331558301325463e-1 -1.3331558301325463e-1
0.107 -1.317668144427535e-1 -1.317668144427535e-1
0.1075 -1.3312671633030737e-1 -1.3312671633030737e-1
0.108 -1.3250848262106052e-1 -1.3250848262106052e-1
0.1085 -1.3506601715454059e-1 -1.3506601715454059e-1
0.109 -1.3032259287575476e-1 -1.3032259287575476e-1
0.1095 -1.3102528325435747e-1 -1.3102528325435747e-1
0.11 -1.3070744443649351e-1 -1.3070744443649351e-1
0.1105 -1.3191711641667103e-1 -1.3191711641667103e-1
0.111 -1.334923856928163e-1 -1.334923856928163e-1
0.1115 -1.2926771421080963e-1 -1.2926771421080963e-1
0.112 -1.3119409586653097e-1 -1.3119409586653097e-1
0.1125 -1.3227851777702204e-1 -1.3227851777702204e-1
0.113 -1.3108919327060908e-1 -1.3108919327060908e-1
0.1135 -1.30480431468468e-1 -1.30480431468468e-1
0.114 -1.3053465631202021e-1 -1.3053465631202021e-1
0.1145 -1.3066247415991716e-1 -1.3066247415991716e-1
0.115 -1.305056357330705e-1 -1.305056357330705e-1
0.1155 -1.3198608223939123e-1 -1.3198608223939123e-1
0.116 -1.294898708864003e-1 -1.294898708864003e-1
0.1165 -1.2736923287303403e-1 -1.2736923287303403e-1
0.117 -1.3275853692249262e-1 -1.3275853692249262e-1
0.11750000000000001 -1.2774300849997422e-1 -1.2774300849997422e-1
0.11800000000000001 -1.2751156406085107e-1 -1.2751156406085107e-1
0.11850000000000001 -1.2890489664169769e-1 -1.2890489664169769e-1
0.11900000000000001 -1.2836149973446487e-1 -1.2836149973446487e-1
0.11950000000000001 -1.270608858656579e-1 -1.270608858656579e-1
0.12000000000000001 -1.2681857709941147e-1 -1.2681857709941147e-1
0.12050000000000001 -1.2728282880999364e-1 -1.2728282880999364e-1
0.12100000000000001 -1.2760775585121342e-1 -1.2760775585121342e-1
0.12150000000000001 -1.2633445910506458e-1 -1.2633445910506458e-1
0.12200000000000001 -1.280352557485549e-1 -1.280352557485549e-1
0.1225 -1.2731636052268192e-1 -1.2731636052268192e-1
0.123 -1.2652989036979312e-1 -1.2652989036979312e-1
0.1235 -1.2517528662539013e-1 -1.2517528662539013e-1
0.124 -1.2749928227532115e-1 -1.2749928227532115e-1
0.1245 -1.2270928755316168e-1 -1.2270928755316168e-1
0.125 -1.2565769970461593e-1 -1.2565769970461593e-1
0.1255 -1.2415538332134934e-1 -1.2415538332134934e-1
0.126 -1.2168933711910546e-1 -1.2168933711910546e-1
0.1265 -1.2177315137233569e-1 -1.2177315137233569e-1
0.127 -1.2403903479645129e-1 -1.2403903479645129e-1
0.1275 -1.2325200554988447e-1 -1.2325200554988447e-1
0.128 -1.2159184853117955e-1 -1.2159184853117955e-1
0.1285 -1.1950792831413315e-1 -1.1950792831413315e-1
0.129 -1.2309349286698312e-1 -1.2309349286698312e-1
0.1295 -1.2197078159516428e-1 -1.2197078159516428e-1
0.13 -1.2269431981331769e-1 -1.2269431981331769e-1
0.1305 -1.2207016847679375e-1 -1.2207016847679375e-1
0.131 -1.1847863354233601e-1 -1.1847863354233601e-1
0.1315 -1.1924416119546555e-1 -1.1924416119546555e-1
0.132 -1.1861719830886619e-1 -1.1861719830886619e-1
0.1325 -1.1783908616672312e-1 -1.1783908616672312e-1
0.133 -1.1831882249390224e-1 -1.1831882249390224e-1
0.1335 -1.1737137656637975e-1 -1.1737137656637975e-1
0.134 -1.1608737388524792e-1 -1.1608737388524792e-1
0.1345 -1.1537747383664287e-1 -1.1537747383664287e-1
0.135 -1.1605086716627744e-1 -1.1605086716627744e-1
0.1355 -1.1570709754124442e-1 -1.1570709754124442e-1
0.136 -1.146358993435661e-1 -1.146358993435661e-1
0.1365 -1.1395381679613825e-1 -1.1395381679613825e-1
0.137 -1.1407394737289911e-1 -1.1407394737289911e-1
0.1375 -1.1420360017728859e-1 -1.1420360017728859e-1
0.138 -1.1389090887206299e-1 -1.1389090887206299e-1
0.1385 -1.1110578100379831e-1 -1.1110578100379831e-1
0.139 -1.1097092478195014e-1 -1.1097092478195014e-1
0.1395 -1.1013932408132865e-1 -1.1013932408132865e-1
0.14 -1.1128110106147693e-1 -1.1128110106147693e-1
0.1405 -1.1130436302556523e-1 -1.1130436302556523e-1
0.14100000000000001 -1.0755243777458423e-1 -1.0755243777458423e-1
0.14150000000000001 -1.0939138961367467e-1 -1.0939138961367467e-1
0.14200000000000002 -1.0916963990240225e-1 -1.0916963990240225e-1
0.14250000000000002 -1.0675186065674103e-1 -1.0675186065674103e-1
0.14300000000000002 -1.0672062819577155e-1 -1.0672062819577155e-1
0.14350000000000002 -1.0567948948192685e-1 -1.0567948948192685e-1
0.14400000000000002 -1.0330808279905801e-1 -1.0330808279905801e-1
0.14450000000000002 -1.0653829777657853e-1 -1.0653829777657853e-1
0.14500000000000002 -1.0616646286399378e-1 -1.0616646286399378e-1
0.14550000000000002 -1.0406928695448192e-1 -1.0406928695448192e-1
0.14600000000000002 -1.0389654484498356e-1 -1.0389654484498356e-1
0.14650000000000002 -1.0471196109466296e-1 -1.0471196109466296e-1
0.147 -1.0211007992330456e-1 -1.0211007992330456e-1
0.1475 -1.0102805248680857e-1 -1.0102805248680857e-1
0.148 -1.021386079544846e-1 -1.021386079544846e-1
0.1485 -9.844740628323967e-2 -9.844740628323967e-2
0.149 -9.858741952922179e-2 -9.858741952922179e-2
0.1495 -1.0098549597642892e-1 -1.0098549597642892e-1
0.15 -9.983630613061001e-2 -9.983630613061001e-2
0.1505 -9.983865019495175e-2 -9.983865019495175e-2
0.151 -9.859145130650182e-2 -9.859145130650182e-2
0.1515 -9.693514595420316e-2 -9.693514595420316e-2
0.152 -9.716580450441148e-2 -9.716580450441148e-2
0.1525 -9.543056790681481e-2 -9.543056790681481e-2
0.153 -9.490661212367746e-2 -9.490661212367746e-2
0.1535 -9.567473892167078e-2 -9.567473892167078e-2
0.154 -9.338178677245201e-2 -9.338178677245201e-2
0.1545 -9.103787999884849e-2 -9.103787999884849e-2
0.155 -9.119691920642259e-2 -9.119691920642259e-2
0.1555 -8.963295813992778e-2 -8.963295813992778e-2
0.156 -9.166327783242201e-2 -9.166327783242201e-2
0.1565 -8.82854524741652e-2 -8.82854524741652e-2
0.157 -9.16400705416982e-2 -9.16400705416982e-2
0.1575 -8.753935675013969e-2 -8.753935675013969e-2
0.158 -8.576273948056956e-2 -8.576273948056956e-2
0.1585 -8.434146521250119e-2 -8.434146521250119e-2
0.159 -8.380318408927456e-2 -8.380318408927456e-2
0.1595 -8.544381501343201e-2 -8.544381501343201e-2
0.16 -8.495997043502035e-2 -8.495997043502035e-2
0.1605 -8.28828306846936e-2 -8.28828306846936e-2
0.161 -8.143246603031917e-2 -8.143246603031917e-2
0.1615 -8.091578113709152e-2 -8.091578113709152e-2
0.162 -8.434023214686936e-2 -8.434023214686936e-2
0.1625 -8.212098458062433e-2 -8.212098458062433e-2
0.163 -8.059102976113541e-2 -8.059102976113541e-2
0.1635 -8.029487155618886e-2 -8.029487155618886e-2
0.164 -8.008562143805653e-2 -8.008562143805653e-2
0.1645 -7.680003543538083e-2 -7.680003543538083e-2
0.165 -7.632836915291596e-2 -7.632836915291596e-2
0.1655 -7.443214652158536e-2 -7.443214652158536e-2
0.166 -7.501664990269097e-2 -7.501664990269097e-2
0.1665 -7.377352903932666e-2 -7.377352903932666e-2
0.167 -7.259971761669481e-2 -7.259971761669481e-2
0.1675 -7.364550058519859e-2 -7.364550058519859e-2
0.168 -7.140112425514422e-2 -7.140112425514422e-2
0.1685 -7.244088710723195e-2 -7.244088710723195e-2
0.169 -7.006241070376751e-2 -7.006241070376751e-2
0.1695 -6.907137994931878e-2 -6.907137994931878e-2
0.17 -6.738984860640818e-2 -6.738984860640818e-2
0.1705 -6.379063378591132e-2 -6.379063378591132e-2
0.171 -6.713835552619463e-2 -6.713835552619463e-2
0.1715 -6.62308933850091e-2 -6.62308933850091e-2
0.17200000000000001 -6.531966686344282e-2 -6.531966686344282e-2
0.17250000000000001 -6.396324126654696e-2 -6.396324126654696e-2
0.17300000000000001 -6.1639124508301446e-2 -6.1639124508301446e-2
0.17350000000000002 -6.156770802300349e-2 -6.156770802300349e-2
0.17400000000000002 -6.0180945846523226e-2 -6.0180945846523226e-2
0.17450000000000002 -5.903474512780127e-2 -5.903474512780127e-2
0.17500000000000002 -5.821316982001923e-2 -5.821316982001923e-2
0.17550000000000002 -5.740506588955219e-2 -5.740506588955219e-2
0.17600000000000002 -5.61342868903103e-2 -5.61342868903103e-2
0.17650000000000002 -5.3962792141474036e-2 -5.3962792141474036e-2
0.17700000000000002 -5.500831701175235e-2 -5.500831701175235e-2
0.17750000000000002 -5.659945221560525e-2 -5.659945221560525e-2
0.17800000000000002 -5.228285512094777e-2 -5.228285512094777e-2
0.1785 -5.185501738452336e-2 -5.185501738452336e-2
0.179 -4.9313380334579104e-2 -4.9313380334579104e-2
0.1795 -4.872241067715555e-2 -4.872241067715555e-2
0.18 -4.85320263440463e-2 -4.85320263440463e-2
0.1805 -4.846686250567478e-2 -4.846686250567478e-2
0.181 -4.467693604857237e-2 -4.467693604857237e-2
0.1815 -4.5400757803518044e-2 -4.5400757803518044e-2
0.182 -4.309235629881192e-2 -4.309235629881192e-2
0.1825 -4.22095348774838e-2 -4.22095348774838e-2
0.183 -4.3832288515486706e-2 -4.3832288515486706e-2
0.1835 -4.214626553840395e-2 -4.214626553840395e-2
0.184 -3.985025611365023e-2 -3.985025611365023e-2
0.1845 -3.929082582800225e-2 -3.929082582800225e-2
0.185 -3.864449776920997e-2 -3.864449776920997e-2
0.1855 -4.024762957743411e-2 -4.024762957743411e-2
0.186 -3.426245145129547e-2 -3.426245145129547e-2
0.1865 -3.691755505388761e-2 -3.691755505388761e-2
0.187 -3.667104071501859e-2 -3.667104071501859e-2
0.1875 -3.498529738936673e-2 -3.498529738936673e-2
0.188 -3.237968452122919e-2 -3.237968452122919e-2
0.1885 -2.9528404093807747e-2 -2.9528404093807747e-2
0.189 -3.0382183022820808e-2 -3.0382183022820808e-2
0.1895 -3.0403505091098904e-2 -3.0403505091098904e-2
0.19 -2.8033398341731353e-2 -2.8033398341731353e-2
0.1905 -2.6771106288661084e-2 -2.6771106288661084e-2
0.191 -2.4731771630113197e-2 -2.4731771630113197e-2
0.1915 -2.5282093881114687e-2 -2.5282093881114687e-2
0.192 -2.2686877496025826e-2 -2.2686877496025826e-2
0.1925 -2.1903388131986556e-2 -2.1903388131986556e-2
0.193 -2.2522792555546456e-2 -2.2522792555546456e-2
0.1935 -1.9741526278094224e-2 -1.9741526278094224e-2
0.194 -1.874231192124176e-2 -1.874231192124176e-2
0.1945 -1.7525761485385427e-2 -1.7525761485385427e-2
0.195 -1.812492196114368e-2 -1.812492196114368e-2
0.1955 -1.5340076243601342e-2 -1.5340076243601342e-2
0.196 -1.4665827921644503e-2 -1.4665827921644503e-2
0.1965 -1.2796351072038359e-2 -1.2796351072038359e-2
0.197 -1.2779683140988762e-2 -1.2779683140988762e-2
0.1975 -1.0312688403073533e-2 -1.0312688403073533e-2
0.198 -7.430714875963584e-3 -7.430714875963584e-3
0.1985 -7.984132244755582e-3 -7.984132244755582e-3
0.199 -5.235557066780583e-3 -5.235557066780583e-3
0.1995 -6.38562882414595e-3 -6.38562882414595e-3
0.2 -5.8182594119080555e-3 -5.8182594119080555e-3
0.2005 -3.4619300866416403e-3 -3.4619300866416403e-3
0.201 1.6116392716813976e-5 1.6116392716813976e-5
0.2015 1.7482134109649827e-3 1.7482134109649827e-3
0.202 -5.666274890336886e-4 -5.666274890336886e-4
0.2025 2.287126025466879e-3 2.287126025466879e-3
0.203 2.867148342547754e-3 2.867148342547754e-3
0.20350000000000001 3.937937720538631e-3 3.937937720538631e-3
0.20400000000000001 4.720209163851852e-3 4.720209163851852e-3
0.20450000000000002 6.85410127079189e-3 6.85410127079189e-3
0.20500000000000002 7.646589144487681e-3 7.646589144487681e-3
0.20550000000000002 7.795881322808729e-3 7.795881322808729e-3
0.20600000000000002 9.041384798538221e-3 9.041384798538221e-3
0.20650000000000002 1.2477919820585104e-2 1.2477919820585104e-2
0.20700000000000002 1.5091850015951369e-2 1.5091850015951369e-2
0.20750000000000002 1.4365919261026594e-2 1.4365919261026594e-2
0.20800000000000002 1.2612181523936616e-2 1.2612181523936616e-2
0.20850000000000002 1.4647239247269628e-2 1.4647239247269628e-2
0.20900000000000002 1.9306734772899237e-2 1.9306734772899237e-2
0.20950000000000002 1.828024666355299e-2 1.828024666355299e-2
0.21000000000000002 2.064951963910966e-2 2.064951963910966e-2
0.21050000000000002 2.2674481660205803e-2 2.2674481660205803e-2
0.211 2.4656906946975088e-2 2.4656906946975088e-2
0.2115 2.5652788096695023e-2 2.5652788096695023e-2
0.212 2.6114665924242164e-2 2.6114665924242164e-2
0.2125 2.7105223424941816e-2 2.7105223424941816e-2
0.213 2.715130993164161e-2 2.715130993164161e-2
0.2135 2.7401644333794994e-2 2.7401644333794994e-2
0.214 3.175420182850752e-2 3.175420182850752e-2
0.2145 3.215564166856888e-2 3.215564166856888e-2
0.215 3.562249812711338e-2 3.562249812711338e-2
0.2155 3.4525855476376766e-2 3.4525855476376766e-2
0.216 3.6509741637191784e-2 3.6509741637191784e-2
0.2165 3.8505571375198944e-2 3.8505571375198944e-2
0.217 3.973282658370403e-2 3.973282658370403e-2
0.2175 4.0904684439001304e-2 4.0904684439001304e-2
0.218 4.2261006864637185e-2 4.2261006864637185e-2
0.2185 4.439639778428495e-2 4.439639778428495e-2
0.219 4.5778518132638e-2 4.5778518132638e-2
0.2195 4.6428689024824e-2 4.6428689024824e-2
0.22 4.801672481443342e-2 4.801672481443342e-2
0.2205 4.916463696025852e-2 4.916463696025852e-2
0.221 4.980067125433374e-2 4.980067125433374e-2
0.2215 5.117343104865535e-2 5.117343104865535e-2
0.222 5.178245843780127e-2 5.178245843780127e-2
0.2225 5.402434548631385e-2 5.402434548631385e-2
0.223 5.5034323356439874e-2 5.5034323356439874e-2
0.2235 5.735198322980972e-2 5.735198322980972e-2
0.224 5.8485776432635195e-2 5.8485776432635195e-2
0.2245 6.104748776596347e-2 6.104748776596347e-2
0.225 6.1618773289583206e-2 6.1618773289583206e-2
0.2255 6.132231449118075e-2 6.132231449118075e-2
0.226 6.440272227081545e-2 6.440272227081545e-2
0.2265 6.53403408643407e-2 6.53403408643407e-2
0.227 6.743718985234404e-2 6.743718985234404e-2
0.2275 6.966975474932946e-2 6.966975474932946e-2
0.228 7.023258844054903e-2 7.023258844054903e-2
0.2285 7.267490599878323e-2 7.267490599878323e-2
0.229 7.450203405386668e-2 7.450203405386668e-2
0.2295 7.464337922027875e-2 7.464337922027875e-2
0.23 7.534249566669127e-2 7.534249566669127e-2
0.2305 7.729308528468204e-2 7.729308528468204e-2
0.231 7.814148424330591e-2 7.814148424330591e-2
0.2315 8.039450113500601e-2 8.039450113500601e-2
0.232 8.143634811784972e-2 8.143634811784972e-2
0.2325 8.326210007834556e-2 8.326210007834556e-2
0.233 8.388732151724065e-2 8.388732151724065e-2
0.2335 8.726888146628875e-2 8.726888146628875e-2
0.234 8.809076072720012e-2 8.809076072720012e-2
0.23450000000000001 8.935607327220163e-2 8.935607327220163e-2
0.23500000000000001 9.052761170568369e-2 9.052761170568369e-2
0.23550000000000001 9.19971947161593e-2 9.19971947161593e-2
0.23600000000000002 9.481595671167264e-2 9.481595671167264e-2
0.23650000000000002 9.85495213328158e-2 9.85495213328158e-2
0.23700000000000002 9.621724646712204e-2 9.621724646712204e-2
0.23750000000000002 9.860441729068947e-2 9.860441729068947e-2
0.23800000000000002 1.0059014015422685e-1 1.0059014015422685e-1
0.23850000000000002 1.0217510024375764e-1 1.0217510024375764e-1
0.23900000000000002 1.0492981863098061e-1 1.0492981863098061e-1
0.23950000000000002 1.0442918595726036e-1 1.0442918595726036e-1
0.24000000000000002 1.0826130114145593e-1 1.0826130114145593e-1
0.24050000000000002 1.0863326004909135e-1 1.0863326004909135e-1
0.24100000000000002 1.0973217773897881e-1 1.0973217773897881e-1
0.24150000000000002 1.1157663811644847e-1 1.1157663811644847e-1
0.24200000000000002 1.1358909171866793e-1 1.1358909171866793e-1
0.2425 1.1354385235898912e-1 1.1354385235898912e-1
0.243 1.1741702181388058e-1 1.1741702181388058e-1
0.2435 1.1747757865595299e-1 1.1747757865595299e-1
0.244 1.1852464858128764e-1 1.1852464858128764e-1
0.2445 1.2097607451795733e-1 1.2097607451795733e-1
0.245 1.2126495182491448e-1 1.2126495182491448e-1
0.2455 1.223492268538302e-1 1.223492268538302e-1
0.246 1.2683624487835e-1 1.2683624487835e-1
0.2465 1.2699079524753865e-1 1.2699079524753865e-1
0.247 1.292788310140076e-1 1.292788310140076e-1
0.2475 1.297280252048858e-1 1.297280252048858e-1
0.248 1.304697675433908e-1 1.304697675433908e-1
0.2485 1.3368516006193198e-1 1.3368516006193198e-1
0.249 1.3380457942656898e-1 1.3380457942656898e-1
0.2495 1.3629311095536645e-1 1.3629311095536645e-1
0.25 1.3932041400147677e-1 1.3932041400147677e-1
0.2505 1.3990859099539188e-1 1.3990859099539188e-1
0.251 1.4218841142900596e-1 1.4218841142900596e-1
0.2515 1.4423618864674603e-1 1.4423618864674603e-1
0.252 1.4365613799526722e-1 1.4365613799526722e-1
0.2525 1.4640340168006327e-1 1.4640340168006327e-1
0.253 1.486883944482451e-1 1.486883944482451e-1
0.2535 1.485257510332212e-1 1.485257510332212e-1
0.254 1.530238205043042e-1 1.530238205043042e-1
0.2545 1.5414628065190294e-1 1.5414628065190294e-1
0.255 1.5385410592824877e-1 1.5385410592824877e-1
0.2555 1.5644040837031747e-1 1.5644040837031747e-1
0.256 1.5786510281867772e-1 1.5786510281867772e-1
0.2565 1.6018609619203739e-1 1.6018609619203739e-1
0.257 1.6005782396240642e-1 1.6005782396240642e-1
0.2575 1.6187878071213158e-1 1.6187878071213158e-1
0.258 1.644529202032481e-1 1.644529202032481e-1
0.2585 1.6601519816430477e-1 1.6601519816430477e-1
0.259 1.662200532165934e-1 1.662200532165934e-1
0.2595 1.6944324036848224e-1 1.6944324036848224e-1
0.26 1.715942515940605e-1 1.715942515940605e-1
0.2605 1.706383583907063e-1 1.706383583907063e-1
0.261 1.7369447149138972e-1 1.7369447149138972e-1
0.2615 1.7654858555141795e-1 1.7654858555141795e-1
0.262 1.7594515206218597e-1 1.7594515206218597e-1
0.2625 1.7771105387800157e-1 1.7771105387800157e-1
0.263 1.8164972621815645e-1 1.8164972621815645e-1
0.2635 1.8249431144539807e-1 1.8249431144539807e-1
0.264 1.8410311160659143e-1 1.8410311160659143e-1
0.2645 1.8401882704455597e-1 1.8401882704455597e-1
0.265 1.871245592130344e-1 1.871245592130344e-1
0.2655 1.885882493199369e-1 1.885882493199369e-1
0.266 1.8886029934509674e-1 1.8886029934509674e-1
0.2665 1.920982014664241e-1 1.920982014664241e-1
0.267 1.9269701181764498e-1 1.9269701181764498e-1
0.2675 1.9361974316524533e-1 1.9361974316524533e-1
0.268 1.9617734139791532e-1 1.9617734139791532e-1
0.2685 1.981129658863119e-1 1.981129658863119e-1
0.269 2.0020444178880092e-1 2.0020444178880092e-1
0.2695 2.018154201770721e-1 2.018154201770721e-1
0.27 2.028543828775491e-1 2.028543828775491e-1
0.2705 2.0550774652582726e-1 2.0550774652582726e-1
0.271 2.0689847521606675e-1 2.0689847521606675e-1
0.2715 2.0797200409396277e-1 2.0797200409396277e-1
0.272 2.0917432815366732e-1 2.0917432815366732e-1
0.2725 2.1232770440764392e-1 2.1232770440764392e-1
0.273 2.134037897423604e-1 2.134037897423604e-1
0.2735 2.1451846740564173e-1 2.1451846740564173e-1
0.274 2.1621717059969336e-1 2.1621717059969336e-1
0.2745 2.199730433960121e-1 2.199730433960121e-1
0.275 2.213309061564268e-1 2.213309061564268e-1
0.2755 2.227014006904846e-1 2.227014006904846e-1
0.276 2.2402581116438336e-1 2.2402581116438336e-1
0.2765 2.2779321008892106e-1 2.2779321008892106e-1
0.277 2.2697849819923244e-1 2.2697849819923244e-1
0.2775 2.307320485317086e-1 2.307320485317086e-1
0.278 2.3120506660342466e-1 2.3120506660342466e-1
0.2785 2.3219665008872648e-1 2.3219665008872648e-1
0.279 2.3431723924221837e-1 2.3431723924221837e-1
0.2795 2.366150077716065e-1 2.366150077716065e-1
0.28 2.3828265791161352e-1 2.3828265791161352e-1
0.2805 2.390397403407314e-1 2.390397403407314e-1
0.281 2.4112044923566822e-1 2.4112044923566822e-1
0.28150000000000003 2.4280505396308394e-1 2.4280505396308394e-1
0.28200000000000003 2.4416632469655264e-1 2.4416632469655264e-1
0.28250000000000003 2.4840627125121495e-1 2.4840627125121495e-1
0.28300000000000003 2.4909719303576816e-1 2.4909719303576816e-1
0.28350000000000003 2.507164518748959e-1 2.507164518748959e-1
0.28400000000000003 2.517823737391063e-1 2.517823737391063e-1
0.28450000000000003 2.5331499331622576e-1 2.5331499331622576e-1
0.28500000000000003 2.564955749905402e-1 2.564955749905402e-1
0.28550000000000003 2.577183314653575e-1 2.577183314653575e-1
0.28600000000000003 2.605616955326604e-1 2.605616955326604e-1
0.28650000000000003 2.59434619550293e-1 2.59434619550293e-1
0.28700000000000003 2.617893453163469e-1 2.617893453163469e-1
0.28750000000000003 2.6272169766451947e-1 2.6272169766451947e-1
0.28800000000000003 2.659869643095498e-1 2.659869643095498e-1
0.28850000000000003 2.68100095981199e-1 2.68100095981199e-1
0.28900000000000003 2.701721457207804e-1 2.701721457207804e-1
0.28950000000000004 2.703331497679664e-1 2.703331497679664e-1
0.29000000000000004 2.7326286424721724e-1 2.7326286424721724e-1
0.29050000000000004 2.7375469048201007e-1 2.7375469048201007e-1
0.291 2.752435656722718e-1 2.752435656722718e-1
0.2915 2.7657064528028963e-1 2.7657064528028963e-1
0.292 2.7887835666223504e-1 2.7887835666223504e-1
0.2925 2.8025331961288424e-1 2.8025331961288424e-1
0.293 2.843380172063825e-1 2.843380172063825e-1
0.2935 2.8523682851227017e-1 2.8523682851227017e-1
0.294 2.8581532461174897e-1 2.8581532461174897e-1
0.2945 2.888246761569371e-1 2.888246761569371e-1
0.295 2.911550040545898e-1 2.911550040545898e-1
0.2955 2.922395239449451e-1 2.922395239449451e-1
0.296 2.95027869034302e-1 2.95027869034302e-1
0.2965 2.9550114473676325e-1 2.9550114473676325e-1
0.297 2.977889801615583e-1 2.977889801615583e-1
0.2975 2.9789858414295844e-1 2.9789858414295844e-1
0.298 3.006140295812565e-1 3.006140295812565e-1
0.2985 3.0154463645630125e-1 3.0154463645630125e-1
0.299 3.023080602608297e-1 3.023080602608297e-1
0.2995 3.0391485183753497e-1 3.0391485183753497e-1
0.3 3.0801114203785795e-1 3.0801114203785795e-1
0.3005 3.106940687532096e-1 3.106940687532096e-1
0.301 3.1172518845704866e-1 3.1172518845704866e-1
0.3015 3.1180786068142874e-1 3.1180786068142874e-1
0.302 3.134461255914993e-1 3.134461255914993e-1
0.3025 3.146877218288773e-1 3.146877218288773e-1
0.303 3.1793633988781034e-1 3.1793633988781034e-1
0.3035 3.1946055320912814e-1 3.1946055320912814e-1
0.304 3.216659003239237e-1 3.216659003239237e-1
0.3045 3.213149104114472e-1 3.213149104114472e-1
0.305 3.24934103228943e-1 3.24934103228943e-1
0.3055 3.254939537866357e-1 3.254939537866357e-1
0.306 3.2771792059719695e-1 3.2771792059719695e-1
0.3065 3.297752065620352e-1 3.297752065620352e-1
0.307 3.3064443413349176e-1 3.3064443413349176e-1
0.3075 3.329844637366386e-1 3.329844637366386e-1
0.308 3.353024373420248e-1 3.353024373420248e-1
0.3085 3.359475996377932e-1 3.359475996377932e-1
0.309 3.368321247718904e-1 3.368321247718904e-1
0.3095 3.3922364085737167e-1 3.3922364085737167e-1
0.31 3.4121231672287644e-1 3.4121231672287644e-1
0.3105 3.430337793408307e-1 3.430337793408307e-1
0.311 3.4487900006496597e-1 3.4487900006496597e-1
0.3115 3.448480656435913e-1 3.448480656435913e-1
0.312 3.4798643494031234e-1 3.4798643494031234e-1
0.3125 3.4939462187793646e-1 3.4939462187793646e-1
0.313 3.5265036851632425e-1 3.5265036851632425e-1
0.3135 3.5366130492656334e-1 3.5366130492656334e-1
0.314 3.5374977094687887e-1 3.5374977094687887e-1
0.3145 3.565278715024669e-1 3.565278715024669e-1
0.315 3.5694589546909805e-1 3.5694589546909805e-1
0.3155 3.580044117799752e-1 3.580044117799752e-1
0.316 3.6007743296176153e-1 3.6007743296176153e-1
0.3165 3.6257203694657614e-1 3.6257203694657614e-1
0.317 3.668350402523992e-1 3.668350402523992e-1
0.3175 3.664503557658372e-1 3.664503557658372e-1
0.318 3.6928290119539264e-1 3.6928290119539264e-1
0.3185 3.704509977716861e-1 3.704509977716861e-1
0.319 3.701038184910339e-1 3.701038184910339e-1
0.3195 3.7209824877135356e-1 3.7209824877135356e-1
0.32 3.7299299019759014e-1 3.7299299019759014e-1
0.3205 3.754379863359554e-1 3.754379863359554e-1
0.321 3.771987020729193e-1 3.771987020729193e-1
0.3215 3.798583492800298e-1 3.798583492800298e-1
0.322 3.809594780534007e-1 3.809594780534007e-1
0.3225 3.826517971221528e-1 3.826517971221528e-1
0.323 3.85743354830256e-1 3.85743354830256e-1
0.3235 3.865871123027227e-1 3.865871123027227e-1
0.324 3.872192476766849e-1 3.872192476766849e-1
0.3245 3.895570646010946e-1 3.895570646010946e-1
0.325 3.900986111195288e-1 3.900986111195288e-1
0.3255 3.9219958989378023e-1 3.9219958989378023e-1
0.326 3.954339394724138e-1 3.954339394724138e-1
0.3265 3.95975024391364e-1 3.95975024391364e-1
0.327 3.960512751447731e-1 3.960512751447731e-1
0.3275 3.987477212060093e-1 3.987477212060093e-1
0.328 3.9956165614165906e-1 3.9956165614165906e-1
0.3285 4.018757411278693e-1 4.018757411278693e-1
0.329 4.0452503656450967e-1 4.0452503656450967e-1
0.3295 4.047473009752047e-1 4.047473009752047e-1
0.33 4.072817431944622e-1 4.072817431944622e-1
0.3305 4.084809782936554e-1 4.084809782936554e-1
0.331 4.1040911568160476e-1 4.1040911568160476e-1
0.3315 4.114480347536209e-1 4.114480347536209e-1
0.332 4.135310061239488e-1 4.135310061239488e-1
0.3325 4.158507239873779e-1 4.158507239873779e-1
0.333 4.1592468021480267e-1 4.1592468021480267e-1
0.3335 4.1687174245015735e-1 4.1687174245015735e-1
0.334 4.2126297298381354e-1 4.2126297298381354e-1
0.3345 4.207426872919222e-1 4.207426872919222e-1
0.335 4.2426008867841114e-1 4.2426008867841114e-1
0.3355 4.254766333753559e-1 4.254766333753559e-1
0.336 4.277744602360962e-1 4.277744602360962e-1
0.3365 4.2898395229457487e-1 4.2898395229457487e-1
0.337 4.3074035573880787e-1 4.3074035573880787e-1
0.3375 4.324546241525149e-1 4.324546241525149e-1
0.338 4.341416151157227e-1 4.341416151157227e-1
0.3385 4.336397508697609e-1 4.336397508697609e-1
0.339 4.3668340561379404e-1 4.3668340561379404e-1
0.3395 4.38125792267956e-1 4.38125792267956e-1
0.34 4.3835644131758267e-1 4.3835644131758267e-1
0.3405 4.414562653884695e-1 4.414562653884695e-1
0.341 4.4271954871254815e-1 4.4271954871254815e-1
0.3415 4.4375992437852796e-1 4.4375992437852796e-1
0.342 4.4610173357176786e-1 4.4610173357176786e-1
0.3425 4.469715200258997e-1 4.469715200258997e-1
0.343 4.4572956343035e-1 4.4572956343035e-1
0.3435 4.510583135517572e-1 4.510583135517572e-1
0.34400000000000003 4.511370196680127e-1 4.511370196680127e-1
0.34450000000000003 4.5163751912804395e-1 4.5163751912804395e-1
0.34500000000000003 4.5377230102639254e-1 4.5377230102639254e-1
0.34550000000000003 4.566943878173242e-1 4.566943878173242e-1
0.34600000000000003 4.592648510180788e-1 4.592648510180788e-1
0.34650000000000003 4.593489525661334e-1 4.593489525661334e-1
0.34700000000000003 4.611037859751286e-1 4.611037859751286e-1
0.34750000000000003 4.6044206876030325e-1 4.6044206876030325e-1
0.34800000000000003 4.6335491385360905e-1 4.6335491385360905e-1
0.34850000000000003 4.6536227516588946e-1 4.6536227516588946e-1
0.34900000000000003 4.668027802937922e-1 4.668027802937922e-1
0.34950000000000003 4.668557716769919e-1 4.668557716769919e-1
0.35000000000000003 4.7011374739594425e-1 4.7011374739594425e-1
0.35050000000000003 4.6951918101803125e-1 4.6951918101803125e-1
0.35100000000000003 4.7104993461215594e-1 4.7104993461215594e-1
0.35150000000000003 4.7258327088565233e-1 4.7258327088565233e-1
0.35200000000000004 4.749210730398681e-1 4.749210730398681e-1
0.35250000000000004 4.755163350193379e-1 4.755163350193379e-1
0.35300000000000004 4.781496687512026e-1 4.781496687512026e-1
0.35350000000000004 4.7896078934462816e-1 4.7896078934462816e-1
0.35400000000000004 4.8043787021669226e-1 4.8043787021669226e-1
0.3545 4.8192934857906033e-1 4.8192934857906033e-1
0.355 4.8289758859681564e-1 4.8289758859681564e-1
0.3555 4.8358956933333497e-1 4.8358956933333497e-1
0.356 4.8595090933594287e-1 4.8595090933594287e-1
0.3565 4.881626093949216e-1 4.881626093949216e-1
0.357 4.9036435781926224e-1 4.9036435781926224e-1
0.3575 4.9012304175738786e-1 4.9012304175738786e-1
0.358 4.9129339123391214e-1 4.9129339123391214e-1
0.3585 4.9211005158685106e-1 4.9211005158685106e-1
0.359 4.940487460837084e-1 4.940487460837084e-1
0.3595 4.9486445008114055e-1 4.9486445008114055e-1
0.36 4.9673335887672687e-1 4.9673335887672687e-1
0.3605 4.988550094669244e-1 4.988550094669244e-1
0.361 5.011666749134656e-1 5.011666749134656e-1
0.3615 5.010198300980755e-1 5.010198300980755e-1
0.362 5.030666613194534e-1 5.030666613194534e-1
0.3625 5.041299774104027e-1 5.041299774104027e-1
0.363 5.044704330331933e-1 5.044704330331933e-1
0.3635 5.066282419349499e-1 5.066282419349499e-1
0.364 5.06858317733704e-1 5.06858317733704e-1
0.3645 5.090372522583402e-1 5.090372522583402e-1
0.365 5.11396706067162e-1 5.11396706067162e-1
0.3655 5.119601367070481e-1 5.119601367070481e-1
0.366 5.131882517009125e-1 5.131882517009125e-1
0.3665 5.135131383532916e-1 5.135131383532916e-1
0.367 5.163834825863796e-1 5.163834825863796e-1
0.3675 5.14331065648721e-1 5.14331065648721e-1
0.368 5.178773243944215e-1 5.178773243944215e-1
0.3685 5.173085018479378e-1 5.173085018479378e-1
0.369 5.194784444858578e-1 5.194784444858578e-1
0.3695 5.220406967957296e-1 5.220406967957296e-1
0.37 5.240013235517744e-1 5.240013235517744e-1
0.3705 5.233086242853369e-1 5.233086242853369e-1
0.371 5.257668223468408e-1 5.257668223468408e-1
0.3715 5.261247598802492e-1 5.261247598802492e-1
0.372 5.27842199592842e-1 5.27842199592842e-1
0.3725 5.286860368116231e-1 5.286860368116231e-1
0.373 5.278975701123181e-1 5.278975701123181e-1
0.3735 5.304018983944752e-1 5.304018983944752e-1
0.374 5.3115760463078e-1 5.3115760463078e-1
0.3745 5.32806065911418e-1 5.32806065911418e-1
0.375 5.346351331328969e-1 5.346351331328969e-1
0.3755 5.346691597362132e-1 5.346691597362132e-1
0.376 5.353686948921585e-1 5.353686948921585e-1
0.3765 5.368773210495328e-1 5.368773210495328e-1
0.377 5.371946368570115e-1 5.371946368570115e-1
0.3775 5.397473923796405e-1 5.397473923796405e-1
0.378 5.419459709966667e-1 5.419459709966667e-1
0.3785 5.426881140639943e-1 5.426881140639943e-1
0.379 5.420303413549754e-1 5.420303413549754e-1
0.3795 5.441960338586704e-1 5.441960338586704e-1
0.38 5.448748480041012e-1 5.448748480041012e-1
0.3805 5.467470729665274e-1 5.467470729665274e-1
0.381 5.46383147749284e-1 5.46383147749284e-1
0.3815 5.472908075946088e-1 5.472908075946088e-1
0.382 5.48326601744693e-1 5.48326601744693e-1
0.3825 5.485042118991168e-1 5.485042118991168e-1
0.383 5.515498545893842e-1 5.515498545893842e-1
0.3835 5.525066158945173e-1 5.525066158945173e-1
0.384 5.533454744610844e-1 5.533454744610844e-1
0.3845 5.536735067918834e-1 5.536735067918834e-1
0.385 5.552897608787952e-1 5.552897608787952e-1
0.3855 5.568021716800922e-1 5.568021716800922e-1
0.386 5.561281122201671e-1 5.561281122201671e-1
0.3865 5.589721419502802e-1 5.589721419502802e-1
0.387 5.578050125797653e-1 5.578050125797653e-1
0.3875 5.584123090713455e-1 5.584123090713455e-1
0.388 5.596758390467493e-1 5.596758390467493e-1
0.3885 5.616193502311853e-1 5.616193502311853e-1
0.389 5.621236725812104e-1 5.621236725812104e-1
0.3895 5.633612935500332e-1 5.633612935500332e-1
0.39 5.638488474061796e-1 5.638488474061796e-1
0.3905 5.647287645999222e-1 5.647287645999222e-1
0.391 5.662186768087758e-1 5.662186768087758e-1
0.3915 5.659548313662435e-1 5.659548313662435e-1
0.392 5.666209598959449e-1 5.666209598959449e-1
0.3925 5.701060301827874e-1 5.701060301827874e-1
0.393 5.68895543821045e-1 5.68895543821045e-1
0.3935 5.674474258041209e-1 5.674474258041209e-1
0.394 5.71086688392088e-1 5.71086688392088e-1
0.3945 5.726461429305254e-1 5.726461429305254e-1
0.395 5.708711734197913e-1 5.708711734197913e-1
0.3955 5.741048300598686e-1 5.741048300598686e-1
0.396 5.753452147920961e-1 5.753452147920961e-1
0.3965 5.739116722790549e-1 5.739116722790549e-1
0.397 5.749167744899659e-1 5.749167744899659e-1
0.3975 5.783087091505785e-1 5.783087091505785e-1
0.398 5.754728568364862e-1 5.754728568364862e-1
0.3985 5.760484579706735e-1 5.760484579706735e-1
0.399 5.769175842571621e-1 5.769175842571621e-1
0.3995 5.784423350752967e-1 5.784423350752967e-1
0.4 5.789327024933208e-1 5.789327024933208e-1
0.4005 5.786248768719724e-1 5.786248768719724e-1
0.401 5.801626846179624e-1 5.801626846179624e-1
0.4015 5.80370401760947e-1 5.80370401760947e-1
0.402 5.806120486096824e-1 5.806120486096824e-1
0.4025 5.824076479722771e-1 5.824076479722771e-1
0.403 5.82577927344746e-1 5.82577927344746e-1
0.4035 5.837328211757176e-1 5.837328211757176e-1
0.404 5.823829804914475e-1 5.823829804914475e-1
0.4045 5.844199482391468e-1 5.844199482391468e-1
0.405 5.844492311654812e-1 5.844492311654812e-1
0.4055 5.849546626151914e-1 5.849546626151914e-1
0.406 5.866434771862168e-1 5.866434771862168e-1
0.40650000000000003 5.868132644256456e-1 5.868132644256456e-1
0.40700000000000003 5.872099829077251e-1 5.872099829077251e-1
0.40750000000000003 5.876467579630025e-1 5.876467579630025e-1
0.40800000000000003 5.876655232397661e-1 5.876655232397661e-1
0.40850000000000003 5.88383223727933e-1 5.88383223727933e-1
0.40900000000000003 5.869250972620557e-1 5.869250972620557e-1
0.40950000000000003 5.895447942286318e-1 5.895447942286318e-1
0.41000000000000003 5.879612946002362e-1 5.879612946002362e-1
0.41050000000000003 5.915181803567884e-1 5.915181803567884e-1
0.41100000000000003 5.908307022556891e-1 5.908307022556891e-1
0.41150000000000003 5.905971098065401e-1 5.905971098065401e-1
0.41200000000000003 5.918945710283787e-1 5.918945710283787e-1
0.41250000000000003 5.927250603501215e-1 5.927250603501215e-1
0.41300000000000003 5.922594389623463e-1 5.922594389623463e-1
0.41350000000000003 5.918368398080838e-1 5.918368398080838e-1
0.41400000000000003 5.939712619976398e-1 5.939712619976398e-1
0.41450000000000004 5.938526758865827e-1 5.938526758865827e-1
0.41500000000000004 5.929071553648009e-1 5.929071553648009e-1
0.41550000000000004 5.925583550135252e-1 5.925583550135252e-1
0.41600000000000004 5.946809573426344e-1 5.946809573426344e-1
0.41650000000000004 5.94062916666362e-1 5.94062916666362e-1
0.41700000000000004 5.941543061046013e-1 5.941543061046013e-1
0.41750000000000004 5.951823180486735e-1 5.951823180486735e-1
0.41800000000000004 5.954947030342645e-1 5.954947030342645e-1
0.41850000000000004 5.956219690589841e-1 5.956219690589841e-1
0.419 5.954317244097092e-1 5.954317244097092e-1
0.4195 5.94965801922799e-1 5.94965801922799e-1
0.42 5.94840161594393e-1 5.94840161594393e-1
0.4205 5.957935711878144e-1 5.957935711878144e-1
0.421 5.952133734492144e-1 5.952133734492144e-1
0.4215 5.956174810064021e-1 5.956174810064021e-1
0.422 5.958093002529403e-1 5.958093002529403e-1
0.4225 5.968198146030681e-1 5.968198146030681e-1
0.423 5.953982608818387e-1 5.953982608818387e-1
0.4235 5.95592225342616e-1 5.95592225342616e-1
0.424 5.956247347377848e-1 5.956247347377848e-1
0.4245 5.955701150280128e-1 5.955701150280128e-1
0.425 5.956710304610078e-1 5.956710304610078e-1
0.4255 5.949370966492915e-1 5.949370966492915e-1
0.426 5.952037022427157e-1 5.952037022427157e-1
0.4265 5.952560393827206e-1 5.952560393827206e-1
0.427 5.941169860990976e-1 5.941169860990976e-1
0.4275 5.957999551530428e-1 5.957999551530428e-1
0.428 5.959724316864503e-1 5.959724316864503e-1
0.4285 5.957198226144009e-1 5.957198226144009e-1
0.429 5.950704253675121e-1 5.950704253675121e-1
0.4295 5.948605141103962e-1 5.948605141103962e-1
0.43 5.938226693735396e-1 5.938226693735396e-1
0.4305 5.953398389676203e-1 5.953398389676203e-1
0.431 5.936332613520698e-1 5.936332613520698e-1
0.4315 5.941004583011726e-1 5.941004583011726e-1
0.432 5.940619821005293e-1 5.940619821005293e-1
0.4325 5.94798733806956e-1 5.94798733806956e-1
0.433 5.936331418881218e-1 5.936331418881218e-1
0.4335 5.928851621403646e-1 5.928851621403646e-1
0.434 5.919313265650907e-1 5.919313265650907e-1
0.4345 5.90913120805626e-1 5.90913120805626e-1
0.435 5.925198649230787e-1 5.925198649230787e-1
0.4355 5.916982850369004e-1 5.916982850369004e-1
0.436 5.91340098760329e-1 5.91340098760329e-1
0.4365 5.893397294668739e-1 5.893397294668739e-1
0.437 5.91356980848277e-1 5.91356980848277e-1
0.4375 5.888556625351975e-1 5.888556625351975e-1
0.438 5.89516770155742e-1 5.89516770155742e-1
0.4385 5.869238430925088e-1 5.869238430925088e-1
0.439 5.871287199926791e-1 5.871287199926791e-1
0.4395 5.88576707080565e-1 5.88576707080565e-1
0.44 5.871709090744752e-1 5.871709090744752e-1
0.4405 5.866599945576945e-1 5.866599945576945e-1
0.441 5.86255993224031e-1 5.86255993224031e-1
0.4415 5.859628427089683e-1 5.859628427089683e-1
0.442 5.868619649383526e-1 5.868619649383526e-1
0.4425 5.840776457345691e-1 5.840776457345691e-1
0.443 5.839811264715444e-1 5.839811264715444e-1
0.4435 5.817337690470503e-1 5.817337690470503e-1
0.444 5.814191818291783e-1 5.814191818291783e-1
0.4445 5.80199765859279e-1 5.80199765859279e-1
0.445 5.792239758549749e-1 5.792239758549749e-1
0.4455 5.799856522527898e-1 5.799856522527898e-1
0.446 5.783021586477752e-1 5.783021586477752e-1
0.4465 5.794078171613273e-1 5.794078171613273e-1
0.447 5.75684414493653e-1 5.75684414493653e-1
0.4475 5.772023988421915e-1 5.772023988421915e-1
0.448 5.756287748674276e-1 5.756287748674276e-1
0.4485 5.758356926809847e-1 5.758356926809847e-1
0.449 5.734829060667743e-1 5.734829060667743e-1
0.4495 5.7326939585545e-1 5.7326939585545e-1
0.45 5.725474971051789e-1 5.725474971051789e-1
0.4505 5.696209597874167e-1 5.696209597874167e-1
0.451 5.702059350744002e-1 5.702059350744002e-1
0.4515 5.690706053130179e-1 5.690706053130179e-1
0.452 5.677346448403022e-1 5.677346448403022e-1
0.4525 5.68195083019591e-1 5.68195083019591e-1
0.453 5.665368296660653e-1 5.665368296660653e-1
0.4535 5.660983593181208e-1 5.660983593181208e-1
0.454 5.637527741684516e-1 5.637527741684516e-1
0.4545 5.616495128826409e-1 5.616495128826409e-1
0.455 5.628356553326648e-1 5.628356553326648e-1
0.4555 5.603030814629073e-1 5.603030814629073e-1
0.456 5.591655011896273e-1 5.591655011896273e-1
0.4565 5.586872450377904e-1 5.586872450377904e-1
0.457 5.576724817303238e-1 5.576724817303238e-1
0.4575 5.551069172699408e-1 5.551069172699408e-1
0.458 5.526453580052384e-1 5.526453580052384e-1
0.4585 5.519082467519092e-1 5.519082467519092e-1
0.459 5.507868047563442e-1 5.507868047563442e-1
0.4595 5.503584943773512e-1 5.503584943773512e-1
0.46 5.483542533049239e-1 5.483542533049239e-1
0.4605 5.467083417690355e-1 5.467083417690355e-1
0.461 5.45724025286463e-1 5.45724025286463e-1
0.4615 5.431718834399271e-1 5.431718834399271e-1
0.462 5.428615550856102e-1 5.428615550856102e-1
0.4625 5.408782835394867e-1 5.408782835394867e-1
0.463 5.400922790333333e-1 5.400922790333333e-1
0.4635 5.389322608290876e-1 5.389322608290876e-1
0.464 5.368970165611153e-1 5.368970165611153e-1
0.4645 5.353056735595509e-1 5.353056735595509e-1
0.465 5.336686308739353e-1 5.336686308739353e-1
0.4655 5.325216156135775e-1 5.325216156135775e-1
0.466 5.3188535752196e-1 5.3188535752196e-1
0.4665 5.272579259282701e-1 5.272579259282701e-1
0.467 5.27931206418716e-1 5.27931206418716e-1
0.4675 5.249457897218144e-1 5.249457897218144e-1
0.468 5.235955900963654e-1 5.235955900963654e-1
0.4685 5.201972181050132e-1 5.201972181050132e-1
0.46900000000000003 5.202779297152937e-1 5.202779297152937e-1
0.46950000000000003 5.184288656902845e-1 5.184288656902845e-1
0.47000000000000003 5.157579335438549e-1 5.157579335438549e-1
0.47050000000000003 5.137205496550359e-1 5.137205496550359e-1
0.47100000000000003 5.115659500599485e-1 5.115659500599485e-1
0.47150000000000003 5.113060220439274e-1 5.113060220439274e-1
0.47200000000000003 5.087822755332945e-1 5.087822755332945e-1
0.47250000000000003 5.054566360824446e-1 5.054566360824446e-1
0.47300000000000003 5.037260815653917e-1 5.037260815653917e-1
0.47350000000000003 5.017163468830312e-1 5.017163468830312e-1
0.47400000000000003 5.00242903334938e-1 5.00242903334938e-1
0.47450000000000003 4.9691481073313293e-1 4.9691481073313293e-1
0.47500000000000003 4.969208711710871e-1 4.969208711710871e-1
0.47550000000000003 4.940643190777245e-1 4.940643190777245e-1
0.47600000000000003 4.931798357822026e-1 4.931798357822026e-1
0.47650000000000003 4.891168006080897e-1 4.891168006080897e-1
0.47700000000000004 4.861840704135738e-1 4.861840704135738e-1
0.47750000000000004 4.852340484059732e-1 4.852340484059732e-1
0.47800000000000004 4.808788047295729e-1 4.808788047295729e-1
0.47850000000000004 4.801352105525347e-1 4.801352105525347e-1
0.47900000000000004 4.782016056353222e-1 4.782016056353222e-1
0.47950000000000004 4.7564545037056627e-1 4.7564545037056627e-1
0.48000000000000004 4.722297769832857e-1 4.722297769832857e-1
0.48050000000000004 4.7024099142908193e-1 4.7024099142908193e-1
0.48100000000000004 4.6776519624580937e-1 4.6776519624580937e-1
0.48150000000000004 4.6510079287981165e-1 4.6510079287981165e-1
0.48200000000000004 4.6227883935461245e-1 4.6227883935461245e-1
0.4825 4.600167155396684e-1 4.600167155396684e-1
0.483 4.559287834937913e-1 4.559287834937913e-1
0.4835 4.5353444132814724e-1 4.5353444132814724e-1
0.484 4.5263401123628677e-1 4.5263401123628677e-1
0.4845 4.4990825907842913e-1 4.4990825907842913e-1
0.485 4.47081947258257e-1 4.47081947258257e-1
0.4855 4.421853276791716e-1 4.421853276791716e-1
0.486 4.4085672615909965e-1 4.4085672615909965e-1
0.4865 4.390275408415527e-1 4.390275408415527e-1
0.487 4.342012154349413e-1 4.342012154349413e-1
0.4875 4.323444146477322e-1 4.323444146477322e-1
0.488 4.2970748921578883e-1 4.2970748921578883e-1
0.4885 4.270484345826753e-1 4.270484345826753e-1
0.489 4.241369032180864e-1 4.241369032180864e-1
0.4895 4.206755934439479e-1 4.206755934439479e-1
0.49 4.167252054350592e-1 4.167252054350592e-1
0.4905 4.139909841225653e-1 4.139909841225653e-1
0.491 4.102626047835565e-1 4.102626047835565e-1
0.4915 4.073095926789301e-1 4.073095926789301e-1
0.492 4.054278341456574e-1 4.054278341456574e-1
0.4925 4.019176721114399e-1 4.019176721114399e-1
0.493 3.9775056774778017e-1 3.9775056774778017e-1
0.4935 3.9484613146413716e-1 3.9484613146413716e-1
0.494 3.915965399730248e-1 3.915965399730248e-1
0.4945 3.889229859116221e-1 3.889229859116221e-1
0.495 3.8471355852124356e-1 3.8471355852124356e-1
0.4955 3.8094868576917174e-1 3.8094868576917174e-1
0.496 3.785499091747533e-1 3.785499091747533e-1
0.4965 3.745797639305146e-1 3.745797639305146e-1
0.497 3.7047979349080373e-1 3.7047979349080373e-1
0.4975 3.6737161726813605e-1 3.6737161726813605e-1
0.498 3.635576100670641e-1 3.635576100670641e-1
0.4985 3.5983818224775854e-1 3.5983818224775854e-1
0.499 3.565859518886918e-1 3.565859518886918e-1
0.4995 3.520072086986965e-1 3.520072086986965e-1
0.5 3.483138740932099e-1 3.483138740932099e-1
0.5005 3.463758055997368e-1 3.463758055997368e-1
0.501 3.401916431914196e-1 3.401916431914196e-1
0.5015 3.370399646875648e-1 3.370399646875648e-1
0.502 3.348619416603378e-1 3.348619416603378e-1
0.5025 3.301700509848069e-1 3.301700509848069e-1
0.503 3.2720059837555704e-1 3.2720059837555704e-1
0.5035 3.224859388239474e-1 3.224859388239474e-1
0.504 3.195671971672618e-1 3.195671971672618e-1
0.5045 3.1441599045246216e-1 3.1441599045246216e-1
0.505 3.1025007619899947e-1 3.1025007619899947e-1
0.5055 3.0592852396438497e-1 3.0592852396438497e-1
0.506 3.0247499519026855e-1 3.0247499519026855e-1
0.5065 2.985398226366578e-1 2.985398226366578e-1
0.507 2.9405515278011984e-1 2.9405515278011984e-1
0.5075 2.8945576804943807e-1 2.8945576804943807e-1
0.508 2.845154864436972e-1 2.845154864436972e-1
0.5085 2.8022314828848716e-1 2.8022314828848716e-1
0.509 2.76880173102827e-1 2.76880173102827e-1
0.5095 2.711298250152958e-1 2.711298250152958e-1
0.51 2.6612565501744934e-1 2.6612565501744934e-1
0.5105 2.62438801225644e-1 2.62438801225644e-1
0.511 2.590829338470848e-1 2.590829338470848e-1
0.5115 2.543341459560815e-1 2.543341459560815e-1
0.512 2.4813501859279308e-1 2.4813501859279308e-1
0.5125 2.4429258300114265e-1 2.4429258300114265e-1
0.513 2.4013888472581124e-1 2.4013888472581124e-1
0.5135 2.3445366646154975e-1 2.3445366646154975e-1
0.514 2.3000785900075238e-1 2.3000785900075238e-1
0.5145 2.267772667575536e-1 2.267772667575536e-1
0.5149999999999999 2.2098438156462175e-1 2.2098438156462175e-1
0.5155 2.1662464023683237e-1 2.1662464023683237e-1
0.5159999999999999 2.1093060294623678e-1 2.1093060294623678e-1
0.5165 2.0638311418878397e-1 2.0638311418878397e-1
0.5169999999999999 2.009676762456274e-1 2.009676762456274e-1
0.5175 1.9443624705053475e-1 1.9443624705053475e-1
0.5179999999999999 1.9081243400359194e-1 1.9081243400359194e-1
0.5185 1.8498154343541495e-1 1.8498154343541495e-1
0.5189999999999999 1.7927270306171517e-1 1.7927270306171517e-1
0.5195 1.7620171377092442e-1 1.7620171377092442e-1
0.5199999999999999 1.7031406758832413e-1 1.7031406758832413e-1
0.5205 1.6528471991222426e-1 1.6528471991222426e-1
0.5209999999999999 1.5907972863459685e-1 1.5907972863459685e-1
0.5215 1.537644721767628e-1 1.537644721767628e-1
0.5219999999999999 1.4899096493644715e-1 1.4899096493644715e-1
0.5225 1.4297182337139924e-1 1.4297182337139924e-1
0.5229999999999999 1.3782685129189298e-1 1.3782685129189298e-1
0.5235 1.3178690585772523e-1 1.3178690585772523e-1
0.5239999999999999 1.258592988171494e-1 1.258592988171494e-1
0.5245 1.1960077246038958e-1 1.1960077246038958e-1
0.5249999999999999 1.1422613747453392e-1 1.1422613747453392e-1
0.5255 1.0777167759914841e-1 1.0777167759914841e-1
0.5259999999999999 1.0351149954220995e-1 1.0351149954220995e-1
0.5265 9.660222169731236e-2 9.660222169731236e-2
0.5269999999999999 9.07708789047228e-2 9.07708789047228e-2
0.5275 8.520824613623512e-2 8.520824613623512e-2
0.5279999999999999 7.994425903524638e-2 7.994425903524638e-2
0.5285 7.300399001286673e-2 7.300399001286673e-2
0.5289999999999999 6.683238923250423e-2 6.683238923250423e-2
0.5295 6.135699679652129e-2 6.135699679652129e-2
0.5299999999999999 5.447497357380593e-2 5.447497357380593e-2
0.5305 4.798995040909171e-2 4.798995040909171e-2
0.5309999999999999 4.152843048467725e-2 4.152843048467725e-2
0.5315 3.7312093670325286e-2 3.7312093670325286e-2
0.5319999999999999 2.909687064783606e-2 2.909687064783606e-2
0.5325 2.3573413699696122e-2 2.3573413699696122e-2
0.5329999999999999 1.7322705379401615e-2 1.7322705379401615e-2
0.5335 9.756383401681834e-3 9.756383401681834e-3
0.5339999999999999 2.2949094665727365e-3 2.2949094665727365e-3
0.5345 -4.602948801048168e-3 -4.602948801048168e-3
0.5349999999999999 -8.226207778361694e-3 -8.226207778361694e-3
0.5355 -1.658361479422643e-2 -1.658361479422643e-2
0.5359999999999999 -2.3759089671157252e-2 -2.3759089671157252e-2
0.5365 -2.9799918162834782e-2 -2.9799918162834782e-2
0.5369999999999999 -3.5574601994821986e-2 -3.5574601994821986e-2
0.5375 -4.275430523813162e-2 -4.275430523813162e-2
0.5379999999999999 -5.008947086826998e-2 -5.008947086826998e-2
0.5385 -5.7763200690542416e-2 -5.7763200690542416e-2
0.5389999999999999 -6.40475949774646e-2 -6.40475949774646e-2
0.5395 -7.178458307026636e-2 -7.178458307026636e-2
0.5399999999999999 -7.764903222306208e-2 -7.764903222306208e-2
0.5405 -8.615670438922285e-2 -8.615670438922285e-2
0.5409999999999999 -9.312274259792508e-2 -9.312274259792508e-2
0.5415 -1.0014777929683083e-1 -1.0014777929683083e-1
0.5419999999999999 -1.0752852923616052e-1 -1.0752852923616052e-1
0.5425 -1.1392866832539772e-1 -1.1392866832539772e-1
0.5429999999999999 -1.2172342763807142e-1 -1.2172342763807142e-1
0.5435 -1.316541416679775e-1 -1.316541416679775e-1
0.5439999999999999 -1.3787077084890376e-1 -1.3787077084890376e-1
0.5445 -1.4568074378331408e-1 -1.4568074378331408e-1
0.5449999999999999 -1.520868371069901e-1 -1.520868371069901e-1
0.5455 -1.6194319456263662e-1 -1.6194319456263662e-1
0.5459999999999999 -1.6953306674514357e-1 -1.6953306674514357e-1
0.5465 -1.7698225939494483e-1 -1.7698225939494483e-1
0.5469999999999999 -1.8336592439191923e-1 -1.8336592439191923e-1
0.5475 -1.921506657989176e-1 -1.921506657989176e-1
0.5479999999999999 -2.0104659675126646e-1 -2.0104659675126646e-1
0.5485 -2.0775285026757961e-1 -2.0775285026757961e-1
0.5489999999999999 -2.1733337764163485e-1 -2.1733337764163485e-1
0.5495 -2.242050328812275e-1 -2.242050328812275e-1
0.5499999999999999 -2.3301380106641778e-1 -2.3301380106641778e-1
0.5505 -2.404358588453852e-1 -2.404358588453852e-1
0.5509999999999999 -2.4825712037528325e-1 -2.4825712037528325e-1
0.5515 -2.5747226868116746e-1 -2.5747226868116746e-1
0.5519999999999999 -2.653948564500843e-1 -2.653948564500843e-1
0.5525 -2.75026050111419e-1 -2.75026050111419e-1
0.5529999999999999 -2.8263580488856865e-1 -2.8263580488856865e-1
0.5535 -2.898475662557849e-1 -2.898475662557849e-1
0.5539999999999999 -3.0230081192786207e-1 -3.0230081192786207e-1
0.5545 -3.0721003847503203e-1 -3.0721003847503203e-1
0.5549999999999999 -3.1574877239182575e-1 -3.1574877239182575e-1
0.5555 -3.266097635722054e-1 -3.266097635722054e-1
0.5559999999999999 -3.3399095853093064e-1 -3.3399095853093064e-1
0.5565 -3.440208152904325e-1 -3.440208152904325e-1
0.5569999999999999 -3.519237620210425e-1 -3.519237620210425e-1
0.5575 -3.616762465179e-1 -3.616762465179e-1
0.5579999999999999 -3.7051898392274785e-1 -3.7051898392274785e-1
0.5585 -3.795083054927182e-1 -3.795083054927182e-1
0.5589999999999999 -3.871805469760239e-1 -3.871805469760239e-1
0.5595 -3.968851521684065e-1 -3.968851521684065e-1
0.5599999999999999 -4.0797130030369777e-1 -4.0797130030369777e-1
0.5605 -4.1692386552386784e-1 -4.1692386552386784e-1
0.5609999999999999 -4.2800175444682287e-1 -4.2800175444682287e-1
0.5615 -4.3647425149793895e-1 -4.3647425149793895e-1
0.5619999999999999 -4.4718613952755737e-1 -4.4718613952755737e-1
0.5625 -4.553998345170931e-1 -4.553998345170931e-1
0.563 -4.65448613202907e-1 -4.65448613202907e-1
0.5635 -4.7570719345895673e-1 -4.7570719345895673e-1
0.564 -4.852674812635178e-1 -4.852674812635178e-1
0.5645 -4.9411061867504946e-1 -4.9411061867504946e-1
0.565 -5.051234108912559e-1 -5.051234108912559e-1
0.5655 -5.134045120601605e-1 -5.134045120601605e-1
0.566 -5.246114784538896e-1 -5.246114784538896e-1
0.5665 -5.359511805425519e-1 -5.359511805425519e-1
0.567 -5.438655878759255e-1 -5.438655878759255e-1
0.5675 -5.542169272110278e-1 -5.542169272110278e-1
0.568 -5.659241358833333e-1 -5.659241358833333e-1
0.5685 -5.767791609439974e-1 -5.767791609439974e-1
0.569 -5.850138001831602e-1 -5.850138001831602e-1
0.5695 -5.958712755753459e-1 -5.958712755753459e-1
0.57 -6.079423813887934e-1 -6.079423813887934e-1
0.5705 -6.181884904079289e-1 -6.181884904079289e-1
0.571 -6.279148497877123e-1 -6.279148497877123e-1
0.5715 -6.392411993591032e-1 -6.392411993591032e-1
0.572 -6.497877180925662e-1 -6.497877180925662e-1
0.5725 -6.606452303920469e-1 -6.606452303920469e-1
0.573 -6.723964623877783e-1 -6.723964623877783e-1
0.5735 -6.837409903444587e-1 -6.837409903444587e-1
0.574 -6.96088416580833e-1 -6.96088416580833e-1
0.5745 -7.055386685886429e-1 -7.055386685886429e-1
0.575 -7.159384958875403e-1 -7.159384958875403e-1
0.5755 -7.273408729714088e-1 -7.273408729714088e-1
0.576 -7.393854539539557e-1 -7.393854539539557e-1
0.5765 -7.506980507867507e-1 -7.506980507867507e-1
0.577 -7.621847700291351e-1 -7.621847700291351e-1
0.5775 -7.747994413792281e-1 -7.747994413792281e-1
0.578 -7.848059660853419e-1 -7.848059660853419e-1
0.5785 -7.981305797482587e-1 -7.981305797482587e-1
0.579 -8.099803364264613e-1 -8.099803364264613e-1
0.5794999999999999 -8.21025241070684e-1 -8.21025241070684e-1
0.58 -8.320143470126009e-1 -8.320143470126009e-1
0.5804999999999999 -8.444940470115494e-1 -8.444940470115494e-1
0.581 -8.571397356543553e-1 -8.571397356543553e-1
0.5814999999999999 -8.683753203065958e-1 -8.683753203065958e-1
0.582 -8.811257472596576e-1 -8.811257472596576e-1
0.5824999999999999 -8.941093165729495e-1 -8.941093165729495e-1
0.583 -9.057499531434683e-1 -9.057499531434683e-1
0.5834999999999999 -9.199008254952883e-1 -9.199008254952883e-1
0.584 -9.314377378730665e-1 -9.314377378730665e-1
0.5844999999999999 -9.436221405201746e-1 -9.436221405201746e-1
0.585 -9.568188973124148e-1 -9.568188973124148e-1
0.5854999999999999 -9.688965742832902e-1 -9.688965742832902e-1
0.586 -9.804906746638249e-1 -9.804906746638249e-1
0.5864999999999999 -9.942348237607899e-1 -9.942348237607899e-1
0.587 -1.0071427187565956e0 -1.0071427187565956e0
0.5874999999999999 -1.0205194858706914e0 -1.0205194858706914e0
0.588 -1.0334620887886654e0 -1.0334620887886654e0
0.5884999999999999 -1.047579558541484e0 -1.047579558541484e0
0.589 -1.05932373381148e0 -1.05932373381148e0
0.5894999999999999 -1.0727110341220492e0 -1.0727110341220492e0
0.59 -1.0869212464720572e0 -1.0869212464720572e0
0.5904999999999999 -1.1007786023008617e0 -1.1007786023008617e0
0.591 -1.1148516629935425e0 -1.1148516629935425e0
0.5914999999999999 -1.1273384894364522e0 -1.1273384894364522e0
0.592 -1.140260182623761e0 -1.140260182623761e0
0.5924999999999999 -1.1550038371595388e0 -1.1550038371595388e0
0.593 -1.170055445369881e0 -1.170055445369881e0
0.5934999999999999 -1.1836834197991362e0 -1.1836834197991362e0
0.594 -1.1967011578279294e0 -1.1967011578279294e0
0.5944999999999999 -1.2112584501635961e0 -1.2112584501635961e0
0.595 -1.2242428610377925e0 -1.2242428610377925e0
0.5954999999999999 -1.239892807789884e0 -1.239892807789884e0
0.596 -1.2529738368619388e0 -1.2529738368619388e0
0.5964999999999999 -1.2660316076715485e0 -1.2660316076715485e0
0.597 -1.28288329686694e0 -1.28288329686694e0
0.5974999999999999 -1.2983898273658365e0 -1.2983898273658365e0
0.598 -1.312256549993263e0 -1.312256549993263e0
0.5984999999999999 -1.3262699375871403e0 -1.3262699375871403e0
0.599 -1.3411440730258715e0 -1.3411440730258715e0
0.5994999999999999 -1.3548866802182697e0 -1.3548866802182697e0
0.6 -1.3702329720352378e0 -1.3702329720352378e0
0.6004999999999999 -1.3840269263517353e0 -1.3840269263517353e0
0.601 -1.4006968376223181e0 -1.4006968376223181e0
0.6014999999999999 -1.41607447030111e0 -1.41607447030111e0
0.602 -1.4319155414748916e0 -1.4319155414748916e0
0.6024999999999999 -1.4448189541806737e0 -1.4448189541806737e0
0.603 -1.4605861873977215e0 -1.4605861873977215e0
0.6034999999999999 -1.4774447582320231e0 -1.4774447582320231e0
0.604 -1.4923874132007864e0 -1.4923874132007864e0
0.6044999999999999 -1.5075402209502595e0 -1.5075402209502595e0
0.605 -1.52319971511025e0 -1.52319971511025e0
0.6054999999999999 -1.5388744458148818e0 -1.5388744458148818e0
0.606 -1.5548432009607591e0 -1.5548432009607591e0
0.6064999999999999 -1.571818096245634e0 -1.571818096245634e0
0.607 -1.5902039327254993e0 -1.5902039327254993e0
0.6074999999999999 -1.6054960470653992e0 -1.6054960470653992e0
0.608 -1.6193389329881125e0 -1.6193389329881125e0
0.6084999999999999 -1.6359051375628137e0 -1.6359051375628137e0
0.609 -1.6533831546137758e0 -1.6533831546137758e0
0.6094999999999999 -1.6721684961638044e0 -1.6721684961638044e0
0.61 -1.6893220457685043e0 -1.6893220457685043e0
0.6104999999999999 -1.7022876104318225e0 -1.7022876104318225e0
0.611 -1.7187239800339835e0 -1.7187239800339835e0
0.6114999999999999 -1.7369594566014808e0 -1.7369594566014808e0
0.612 -1.7551613399944568e0 -1.7551613399944568e0
0.6124999999999999 -1.7707963144828778e0 -1.7707963144828778e0
0.613 -1.7896000494955029e0 -1.7896000494955029e0
0.6134999999999999 -1.8055167680184336e0 -1.8055167680184336e0
0.614 -1.8239217770904457e0 -1.8239217770904457e0
0.6144999999999999 -1.8416600487697092e0 -1.8416600487697092e0
0.615 -1.8598574418309095e0 -1.8598574418309095e0
0.6154999999999999 -1.8770155140962839e0 -1.8770155140962839e0
0.616 -1.8938732048925981e0 -1.8938732048925981e0
0.6164999999999999 -1.9114876205738351e0 -1.9114876205738351e0
0.617 -1.9282649597888035e0 -1.9282649597888035e0
0.6174999999999999 -1.9483004247038576e0 -1.9483004247038576e0
0.618 -1.9658547955557975e0 -1.9658547955557975e0
0.6184999999999999 -1.9835879139052945e0 -1.9835879139052945e0
0.619 -2.00245798455836e0 -2.00245798455836e0
0.6194999999999999 -2.0211732401137947e0 -2.0211732401137947e0
0.62 -2.0396105074840403e0 -2.0396105074840403e0
0.6204999999999999 -2.0574459435181875e0 -2.0574459435181875e0
0.621 -2.075997459366418e0 -2.075997459366418e0
0.6214999999999999 -2.094552526900598e0 -2.094552526900598e0
0.622 -2.11319500466635e0 -2.11319500466635e0
0.6224999999999999 -2.132826357285749e0 -2.132826357285749e0
0.623 -2.1517418871342766e0 -2.1517418871342766e0
0.6234999999999999 -2.171141767243908e0 -2.171141767243908e0
0.624 -2.1885024618448465e0 -2.1885024618448465e0
0.6244999999999999 -2.2078833243475042e0 -2.2078833243475042e0
0.625 -2.2274122735514634e0 -2.2274122735514634e0
0.6255 -2.2481311530980843e0 -2.2481311530980843e0
0.626 -2.2689450117057373e0 -2.2689450117057373e0
0.6265 -2.2879883527774023e0 -2.2879883527774023e0
0.627 -2.30631277157846e0 -2.30631277157846e0
0.6275 -2.3281244362267994e0 -2.3281244362267994e0
0.628 -2.3478781848050954e0 -2.3478781848050954e0
0.6285 -2.368670276952626e0 -2.368670276952626e0
0.629 -2.3887179381097763e0 -2.3887179381097763e0
0.6295 -2.408338008030851e0 -2.408338008030851e0
0.63 -2.4281946734798208e0 -2.4281946734798208e0
0.6305 -2.4483627661873566e0 -2.4483627661873566e0
0.631 -2.4694538673709854e0 -2.4694538673709854e0
0.6315 -2.489483747257337e0 -2.489483747257337e0
0.632 -2.511281800844527e0 -2.511281800844527e0
0.6325 -2.531350166655839e0 -2.531350166655839e0
0.633 -2.551923880718105e0 -2.551923880718105e0
0.6335 -2.573207214324439e0 -2.573207214324439e0
0.634 -2.593771420276253e0 -2.593771420276253e0
0.6345 -2.6183488949598637e0 -2.6183488949598637e0
0.635 -2.6385990937858974e0 -2.6385990937858974e0
0.6355 -2.659104320299603e0 -2.659104320299603e0
0.636 -2.681205764602792e0 -2.681205764602792e0
0.6365 -2.7055050888637293e0 -2.7055050888637293e0
0.637 -2.7260800285646933e0 -2.7260800285646933e0
0.6375 -2.7482980212051284e0 -2.7482980212051284e0
0.638 -2.7691100586460475e0 -2.7691100586460475e0
0.6385 -2.792589173105453e0 -2.792589173105453e0
0.639 -2.8139351361886025e0 -2.8139351361886025e0
0.6395 -2.8357144889840225e0 -2.8357144889840225e0
0.64 -2.8579877850996223e0 -2.8579877850996223e0
0.6405 -2.8818041270613417e0 -2.8818041270613417e0
0.641 -2.9046894734827315e0 -2.9046894734827315e0
0.6415 -2.928086664997691e0 -2.928086664997691e0
0.642 -2.950167020172385e0 -2.950167020172385e0
0.6425 -2.9736246809487152e0 -2.9736246809487152e0
0.6429999999999999 -2.9985241749043876e0 -2.9985241749043876e0
0.6435 -3.0213228934906606e0 -3.0213228934906606e0
0.6439999999999999 -3.043856766934196e0 -3.043856766934196e0
0.6445 -3.0680697939704356e0 -3.0680697939704356e0
0.6449999999999999 -3.0908355290546847e0 -3.0908355290546847e0
0.6455 -3.116655481285134e0 -3.116655481285134e0
0.6459999999999999 -3.1388865964643724e0 -3.1388865964643724e0
0.6465 -3.161197518444906e0 -3.161197518444906e0
0.6469999999999999 -3.186075081383761e0 -3.186075081383761e0
0.6475 -3.211298123119205e0 -3.211298123119205e0
0.6479999999999999 -3.2367635731159776e0 -3.2367635731159776e0
0.6485 -3.2610736597242163e0 -3.2610736597242163e0
0.6489999999999999 -3.282623470117697e0 -3.282623470117697e0
0.6495 -3.3098761898662e0 -3.3098761898662e0
0.6499999999999999 -3.3355286798239927e0 -3.3355286798239927e0
0.6505 -3.3584601201080755e0 -3.3584601201080755e0
0.6509999999999999 -3.3836984449015386e0 -3.3836984449015386e0
0.6515 -3.4103053425031344e0 -3.4103053425031344e0
0.6519999999999999 -3.435978613820053e0 -3.435978613820053e0
0.6525 -3.4596796248359265e0 -3.4596796248359265e0
0.6529999999999999 -3.4869044194318217e0 -3.4869044194318217e0
0.6535 -3.513204065994442e0 -3.513204065994442e0
0.6539999999999999 -3.538440133836785e0 -3.538440133836785e0
0.6545 -3.5632624381167357e0 -3.5632624381167357e0
0.6549999999999999 -3.5912554843951607e0 -3.5912554843951607e0
0.6555 -3.617286949453783e0 -3.617286949453783e0
0.6559999999999999 -3.643233019688351e0 -3.643233019688351e0
0.6565 -3.668004246813153e0 -3.668004246813153e0
0.6569999999999999 -3.695764029859502e0 -3.695764029859502e0
0.6575 -3.7242793235880622e0 -3.7242793235880622e0
0.6579999999999999 -3.749029709450779e0 -3.749029709450779e0
0.6585 -3.7769065438231433e0 -3.7769065438231433e0
0.6589999999999999 -3.803154680702219e0 -3.803154680702219e0
0.6595 -3.8297480465669747e0 -3.8297480465669747e0
0.6599999999999999 -3.858320025933436e0 -3.858320025933436e0
0.6605 -3.8852252653931014e0 -3.8852252653931014e0
0.6609999999999999 -3.913761390553928e0 -3.913761390553928e0
0.6615 -3.940507695257848e0 -3.940507695257848e0
0.6619999999999999 -3.968693142883067e0 -3.968693142883067e0
0.6625 -3.998161878597612e0 -3.998161878597612e0
0.6629999999999999 -4.024733693008612e0 -4.024733693008612e0
0.6635 -4.053031185708106e0 -4.053031185708106e0
0.6639999999999999 -4.080482228374249e0 -4.080482228374249e0
0.6645 -4.109852832573607e0 -4.109852832573607e0
0.6649999999999999 -4.1385778841220695e0 -4.1385778841220695e0
0.6655 -4.166095302793847e0 -4.166095302793847e0
0.6659999999999999 -4.197708614142185e0 -4.197708614142185e0
0.6665 -4.226265505386264e0 -4.226265505386264e0
0.6669999999999999 -4.253213739156136e0 -4.253213739156136e0
0.6675 -4.282164443836164e0 -4.282164443836164e0
0.6679999999999999 -4.312613325783614e0 -4.312613325783614e0
0.6685 -4.341951134013298e0 -4.341951134013298e0
0.6689999999999999 -4.373218904643009e0 -4.373218904643009e0
0.6695 -4.403114205774555e0 -4.403114205774555e0
0.6699999999999999 -4.433841908074838e0 -4.433841908074838e0
0.6705 -4.4630876594426905e0 -4.4630876594426905e0
0.6709999999999999 -4.492684358480629e0 -4.492684358480629e0
0.6715 -4.523566249373117e0 -4.523566249373117e0
0.6719999999999999 -4.554010139404282e0 -4.554010139404282e0
0.6725 -4.587111147352344e0 -4.587111147352344e0
0.6729999999999999 -4.616158841185834e0 -4.616158841185834e0
0.6735 -4.648953814776915e0 -4.648953814776915e0
0.6739999999999999 -4.677930795786606e0 -4.677930795786606e0
0.6745 -4.70950004471416e0 -4.70950004471416e0
0.6749999999999999 -4.741173537932637e0 -4.741173537932637e0
0.6755 -4.773426590913742e0 -4.773426590913742e0
0.6759999999999999 -4.805378470430524e0 -4.805378470430524e0
0.6765 -4.835446229447198e0 -4.835446229447198e0
0.6769999999999999 -4.868802829640854e0 -4.868802829640854e0
0.6775 -4.90136181181043e0 -4.90136181181043e0
0.6779999999999999 -4.932672290232231e0 -4.932672290232231e0
0.6785 -4.965096227336117e0 -4.965096227336117e0
0.6789999999999999 -4.998166908588983e0 -4.998166908588983e0
0.6795 -5.031749274978948e0 -5.031749274978948e0
0.6799999999999999 -5.064256930146085e0 -5.064256930146085e0
0.6805 -5.09838136622494e0 -5.09838136622494e0
0.6809999999999999 -5.130460092529402e0 -5.130460092529402e0
0.6815 -5.16381156151766e0 -5.16381156151766e0
0.6819999999999999 -5.196986028019465e0 -5.196986028019465e0
0.6825 -5.2319253845587905e0 -5.2319253845587905e0
0.6829999999999999 -5.266096501493676e0 -5.266096501493676e0
0.6835 -5.300928700408631e0 -5.300928700408631e0
0.6839999999999999 -5.335284537758353e0 -5.335284537758353e0
0.6845 -5.367855990657345e0 -5.367855990657345e0
0.6849999999999999 -5.402759680612517e0 -5.402759680612517e0
0.6855 -5.437194578719582e0 -5.437194578719582e0
0.6859999999999999 -5.473240761350835e0 -5.473240761350835e0
0.6865 -5.5081755590261405e0 -5.5081755590261405e0
0.6869999999999999 -5.542949781777507e0 -5.542949781777507e0
0.6875 -5.579859605065222e0 -5.579859605065222e0
0.688 -5.6133222470405695e0 -5.6133222470405695e0
0.6885 -5.648672523792639e0 -5.648672523792639e0
0.689 -5.684628180559967e0 -5.684628180559967e0
0.6895 -5.721651110016692e0 -5.721651110016692e0
0.69 -5.759029135547108e0 -5.759029135547108e0
0.6905 -5.793945007305238e0 -5.793945007305238e0
0.691 -5.832481785619903e0 -5.832481785619903e0
0.6915 -5.869668805821503e0 -5.869668805821503e0
0.692 -5.905925395899258e0 -5.905925395899258e0
0.6925 -5.941009789529572e0 -5.941009789529572e0
0.693 -5.980087376875245e0 -5.980087376875245e0
0.6935 -6.01747070337734e0 -6.01747070337734e0
0.694 -6.05569759670726e0 -6.05569759670726e0
0.6945 -6.093114042417083e0 -6.093114042417083e0
0.695 -6.132146115186343e0 -6.132146115186343e0
0.6955 -6.169656304341343e0 -6.169656304341343e0
0.696 -6.207665244896644e0 -6.207665244896644e0
0.6965 -6.247779243273554e0 -6.247779243273554e0
0.697 -6.285090003805463e0 -6.285090003805463e0
0.6975 -6.324517438314443e0 -6.324517438314443e0
0.698 -6.363495796832295e0 -6.363495796832295e0
0.6985 -6.402412281567022e0 -6.402412281567022e0
0.699 -6.443465291406765e0 -6.443465291406765e0
0.6995 -6.483202085589083e0 -6.483202085589083e0
0.7 -6.52106089299633e0 -6.52106089299633e0
0.7005 -6.559767887268036e0 -6.559767887268036e0
0.701 -6.600313975929394e0 -6.600313975929394e0
0.7015 -6.63923024116667e0 -6.63923024116667e0
0.702 -6.682041936434699e0 -6.682041936434699e0
0.7025 -6.723644757327575e0 -6.723644757327575e0
0.703 -6.763083429191111e0 -6.763083429191111e0
0.7035 -6.805433766067663e0 -6.805433766067663e0
0.704 -6.848016742521223e0 -6.848016742521223e0
0.7045 -6.887703655051892e0 -6.887703655051892e0
0.705 -6.929987057709523e0 -6.929987057709523e0
0.7055 -6.972806854676319e0 -6.972806854676319e0
0.706 -7.016783132284045e0 -7.016783132284045e0
0.7064999999999999 -7.055516990573606e0 -7.055516990573606e0
0.707 -7.098144353668259e0 -7.098144353668259e0
0.7074999999999999 -7.140139433970772e0 -7.140139433970772e0
0.708 -7.187893695518879e0 -7.187893695518879e0
0.7084999999999999 -7.2283690630254664e0 -7.2283690630254664e0
0.709 -7.27188852128239e0 -7.27188852128239e0
0.7094999999999999 -7.315514515887854e0 -7.315514515887854e0
0.71 -7.35896970622599e0 -7.35896970622599e0
0.7104999999999999 -7.400494630576587e0 -7.400494630576587e0
0.711 -7.447178869290665e0 -7.447178869290665e0
0.7114999999999999 -7.490846969184359e0 -7.490846969184359e0
0.712 -7.536898628214486e0 -7.536898628214486e0
0.7124999999999999 -7.580551971218311e0 -7.580551971218311e0
0.713 -7.626158361691351e0 -7.626158361691351e0
0.7134999999999999 -7.671804194506704e0 -7.671804194506704e0
0.714 -7.718184259076962e0 -7.718184259076962e0
0.7144999999999999 -7.762601882494719e0 -7.762601882494719e0
0.715 -7.808430723823049e0 -7.808430723823049e0
0.7154999999999999 -7.854454625847948e0 -7.854454625847948e0
0.716 -7.902098166147708e0 -7.902098166147708e0
0.7164999999999999 -7.949710139123281e0 -7.949710139123281e0
0.717 -7.996051515986265e0 -7.996051515986265e0
0.7174999999999999 -8.041974858778131e0 -8.041974858778131e0
0.718 -8.088987024230674e0 -8.088987024230674e0
0.7184999999999999 -8.13687200487294e0 -8.13687200487294e0
0.719 -8.183260001261088e0 -8.183260001261088e0
0.7194999999999999 -8.23131143708707e0 -8.23131143708707e0
0.72 -8.279291885458234e0 -8.279291885458234e0
0.7204999999999999 -8.329761723460988e0 -8.329761723460988e0
0.721 -8.376955216620273e0 -8.376955216620273e0
0.7214999999999999 -8.42534808840247e0 -8.42534808840247e0
0.722 -8.475869071310454e0 -8.475869071310454e0
0.7224999999999999 -8.52544939312139e0 -8.52544939312139e0
0.723 -8.576282789178377e0 -8.576282789178377e0
0.7234999999999999 -8.62631919821325e0 -8.62631919821325e0
0.724 -8.676784622678325e0 -8.676784622678325e0
0.7244999999999999 -8.727673241869352e0 -8.727673241869352e0
0.725 -8.778469187903111e0 -8.778469187903111e0
0.7254999999999999 -8.82822270334219e0 -8.82822270334219e0
0.726 -8.879442807918904e0 -8.879442807918904e0
0.7264999999999999 -8.93163133181116e0 -8.93163133181116e0
0.727 -8.982512325212893e0 -8.982512325212893e0
0.7274999999999999 -9.034670985959393e0 -9.034670985959393e0
0.728 -9.08625796592497e0 -9.08625796592497e0
0.7284999999999999 -9.138483492285387e0 -9.138483492285387e0
0.729 -9.192233129023235e0 -9.192233129023235e0
0.7294999999999999 -9.244746961102292e0 -9.244746961102292e0
0.73 -9.299090451359744e0 -9.299090451359744e0
0.7304999999999999 -9.35256518706302e0 -9.35256518706302e0
0.731 -9.406782221553668e0 -9.406782221553668e0
0.7314999999999999 -9.4621651919104e0 -9.4621651919104e0
0.732 -9.514625129783608e0 -9.514625129783608e0
0.7324999999999999 -9.568576448263057e0 -9.568576448263057e0
0.733 -9.625977995586082e0 -9.625977995586082e0
0.7334999999999999 -9.679386119098863e0 -9.679386119098863e0
0.734 -9.735000507482992e0 -9.735000507482992e0
0.7344999999999999 -9.792629663918715e0 -9.792629663918715e0
0.735 -9.849055109819174e0 -9.849055109819174e0
0.7354999999999999 -9.903494741457335e0 -9.903494741457335e0
0.736 -9.961952996999399e0 -9.961952996999399e0
0.7364999999999999 -1.0019111734251792e1 -1.0019111734251792e1
0.737 -1.0075779766327114e1 -1.0075779766327114e1
0.7374999999999999 -1.0132854900731045e1 -1.0132854900731045e1
0.738 -1.0191199005940517e1 -1.0191199005940517e1
0.7384999999999999 -1.0249488021778971e1 -1.0249488021778971e1
0.739 -1.0307049424735679e1 -1.0307049424735679e1
0.7394999999999999 -1.0366871548740901e1 -1.0366871548740901e1
0.74 -1.042556836265686e1 -1.042556836265686e1
0.7404999999999999 -1.048484070190426e1 -1.048484070190426e1
0.741 -1.0544829712983129e1 -1.0544829712983129e1
0.7414999999999999 -1.0604101668949452e1 -1.0604101668949452e1
0.742 -1.0663350095260112e1 -1.0663350095260112e1
0.7424999999999999 -1.0724264694862368e1 -1.0724264694862368e1
0.743 -1.078622253857685e1 -1.078622253857685e1
0.7434999999999999 -1.0847042264081038e1 -1.0847042264081038e1
0.744 -1.0909014510284406e1 -1.0909014510284406e1
0.7444999999999999 -1.097098627375709e1 -1.097098627375709e1
0.745 -1.1032068288432866e1 -1.1032068288432866e1
0.7454999999999999 -1.1096351744902504e1 -1.1096351744902504e1
0.746 -1.1159609534098136e1 -1.1159609534098136e1
0.7464999999999999 -1.122395364209734e1 -1.122395364209734e1
0.747 -1.1287390661697655e1 -1.1287390661697655e1
0.7474999999999999 -1.1351068971004507e1 -1.1351068971004507e1
0.748 -1.141281000756936e1 -1.141281000756936e1
0.7484999999999999 -1.1479005109881482e1 -1.1479005109881482e1
0.749 -1.1544300783433583e1 -1.1544300783433583e1
0.7494999999999999 -1.160957623157884e1 -1.160957623157884e1
0.75 -1.1675239502902341e1 -1.1675239502902341e1
0.7505 -1.1741884472071261e1 -1.1741884472071261e1
0.751 -1.1806043981095e1 -1.1806043981095e1
0.7515 -1.1875416613195567e1 -1.1875416613195567e1
0.752 -1.194340456446008e1 -1.194340456446008e1
0.7525 -1.2009942392268213e1 -1.2009942392268213e1
0.753 -1.2079189260485519e1 -1.2079189260485519e1
0.7535 -1.2144682242570353e1 -1.2144682242570353e1
0.754 -1.2214564097367484e1 -1.2214564097367484e1
0.7545 -1.2283600548985133e1 -1.2283600548985133e1
0.755 -1.2352778050308926e1 -1.2352778050308926e1
0.7555 -1.242197745778577e1 -1.242197745778577e1
0.756 -1.2494516950068656e1 -1.2494516950068656e1
0.7565 -1.2564479438801582e1 -1.2564479438801582e1
0.757 -1.2636243090827348e1 -1.2636243090827348e1
0.7575 -1.2708915594496656e1 -1.2708915594496656e1
0.758 -1.2779862414698808e1 -1.2779862414698808e1
0.7585 -1.2853524048327753e1 -1.2853524048327753e1
0.759 -1.2925111756986379e1 -1.2925111756986379e1
0.7595 -1.2999060725206444e1 -1.2999060725206444e1
0.76 -1.3074825061609598e1 -1.3074825061609598e1
0.7605 -1.3148643414954503e1 -1.3148643414954503e1
0.761 -1.3222259639904959e1 -1.3222259639904959e1
0.7615 -1.3296515827640913e1 -1.3296515827640913e1
0.762 -1.3372713149966156e1 -1.3372713149966156e1
0.7625 -1.344461346290046e1 -1.344461346290046e1
0.763 -1.352508787524749e1 -1.352508787524749e1
0.7635 -1.3600580031616854e1 -1.3600580031616854e1
0.764 -1.3675932976638077e1 -1.3675932976638077e1
0.7645 -1.3756123376314289e1 -1.3756123376314289e1
0.765 -1.3835547959012555e1 -1.3835547959012555e1
0.7655 -1.3912023962459724e1 -1.3912023962459724e1
0.766 -1.3991895054298592e1 -1.3991895054298592e1
0.7665 -1.4072691924525142e1 -1.4072691924525142e1
0.767 -1.4152990670633525e1 -1.4152990670633525e1
0.7675 -1.4233099467631117e1 -1.4233099467631117e1
0.768 -1.4314401408385319e1 -1.4314401408385319e1
0.7685 -1.4395080972643708e1 -1.4395080972643708e1
0.769 -1.447781765613291e1 -1.447781765613291e1
0.7695 -1.4561811210464665e1 -1.4561811210464665e1
0.77 -1.4644798219082812e1 -1.4644798219082812e1
0.7705 -1.4729546664152448e1 -1.4729546664152448e1
0.7709999999999999 -1.4811980836567098e1 -1.4811980836567098e1
0.7715 -1.48978274102472e1 -1.48978274102472e1
0.7719999999999999 -1.498250968293797e1 -1.498250968293797e1
0.7725 -1.5070757007494475e1 -1.5070757007494475e1
0.7729999999999999 -1.5155214626479218e1 -1.5155214626479218e1
0.7735 -1.524343937024133e1 -1.524343937024133e1
0.7739999999999999 -1.5332595113365468e1 -1.5332595113365468e1
0.7745 -1.5420644872969941e1 -1.5420644872969941e1
0.7749999999999999 -1.5509072540394126e1 -1.5509072540394126e1
0.7755 -1.559918466384698e1 -1.559918466384698e1
0.7759999999999999 -1.568950619956632e1 -1.568950619956632e1
0.7765 -1.577928941023566e1 -1.577928941023566e1
0.7769999999999999 -1.5870972872239516e1 -1.5870972872239516e1
0.7775 -1.5964108920525913e1 -1.5964108920525913e1
0.7779999999999999 -1.605448598929689e1 -1.605448598929689e1
0.7785 -1.6148796039530506e1 -1.6148796039530506e1
0.7789999999999999 -1.6243128322047422e1 -1.6243128322047422e1
0.7795 -1.6338827367010534e1 -1.6338827367010534e1
0.7799999999999999 -1.643236975962355e1 -1.643236975962355e1
0.7805 -1.6529791239093182e1 -1.6529791239093182e1
0.7809999999999999 -1.662844098604256e1 -1.662844098604256e1
0.7815 -1.6723185011055474e1 -1.6723185011055474e1
0.7819999999999999 -1.682195129749635e1 -1.682195129749635e1
0.7825 -1.6920031723216024e1 -1.6920031723216024e1
0.7829999999999999 -1.702039269934613e1 -1.702039269934613e1
0.7835 -1.7122221544580324e1 -1.7122221544580324e1
0.7839999999999999 -1.722043487644515e1 -1.722043487644515e1
0.7845 -1.732458587624279e1 -1.732458587624279e1
0.7849999999999999 -1.742543370604181e1 -1.742543370604181e1
0.7855 -1.752807726931024e1 -1.752807726931024e1
0.7859999999999999 -1.7632080812568173e1 -1.7632080812568173e1
0.7865 -1.7737409560199747e1 -1.7737409560199747e1
0.7869999999999999 -1.7840846099907875e1 -1.7840846099907875e1
0.7875 -1.795012246180232e1 -1.795012246180232e1
0.7879999999999999 -1.8055796085612027e1 -1.8055796085612027e1
0.7885 -1.816330777345757e1 -1.816330777345757e1
0.7889999999999999 -1.8270742596384306e1 -1.8270742596384306e1
0.7895 -1.838078800930708e1 -1.838078800930708e1
0.7899999999999999 -1.8490838844742765e1 -1.8490838844742765e1
0.7905 -1.8599118927374374e1 -1.8599118927374374e1
0.7909999999999999 -1.8713062021489176e1 -1.8713062021489176e1
0.7915 -1.8824717874026472e1 -1.8824717874026472e1
0.7919999999999999 -1.894130637801828e1 -1.894130637801828e1
0.7925 -1.9054598856567107e1 -1.9054598856567107e1
0.7929999999999999 -1.91712219968129e1 -1.91712219968129e1
0.7935 -1.9287366549434235e1 -1.9287366549434235e1
0.7939999999999999 -1.9402108804410826e1 -1.9402108804410826e1
0.7945 -1.9519990608424276e1 -1.9519990608424276e1
0.7949999999999999 -1.9644826721913713e1 -1.9644826721913713e1
0.7955 -1.9762913955432676e1 -1.9762913955432676e1
0.7959999999999999 -1.9886260667791074e1 -1.9886260667791074e1
0.7965 -2.0004786946398607e1 -2.0004786946398607e1
0.7969999999999999 -2.0130570098150937e1 -2.0130570098150937e1
0.7975 -2.025477290858799e1 -2.025477290858799e1
0.7979999999999999 -2.0381790153724804e1 -2.0381790153724804e1
0.7985 -2.0507875559797693e1 -2.0507875559797693e1
0.7989999999999999 -2.0634128442247683e1 -2.0634128442247683e1
0.7995 -2.0760448528072455e1 -2.0760448528072455e1
0.7999999999999999 -2.0888833379775686e1 -2.0888833379775686e1
0.8005 -2.1022870213458017e1 -2.1022870213458017e1
0.8009999999999999 -2.1155435530513213e1 -2.1155435530513213e1
0.8015 -2.1286345095556324e1 -2.1286345095556324e1
0.8019999999999999 -2.142176277146501e1 -2.142176277146501e1
0.8025 -2.1553990644494487e1 -2.1553990644494487e1
0.8029999999999999 -2.1692709628804376e1 -2.1692709628804376e1
0.8035 -2.1829922032596013e1 -2.1829922032596013e1
0.8039999999999999 -2.1969195518599744e1 -2.1969195518599744e1
0.8045 -2.21099778377673e1 -2.21099778377673e1
0.8049999999999999 -2.2250678481742224e1 -2.2250678481742224e1
0.8055 -2.2393421378525826e1 -2.2393421378525826e1
0.8059999999999999 -2.2539389378039058e1 -2.2539389378039058e1
0.8065 -2.2684472981881125e1 -2.2684472981881125e1
0.8069999999999999 -2.2832802076118977e1 -2.2832802076118977e1
0.8075 -2.2982890461954238e1 -2.2982890461954238e1
0.8079999999999999 -2.313180038634601e1 -2.313180038634601e1
0.8085 -2.328441643040315e1 -2.328441643040315e1
0.8089999999999999 -2.3438047302027197e1 -2.3438047302027197e1
0.8095 -2.3592611390987084e1 -2.3592611390987084e1
0.8099999999999999 -2.374746506148659e1 -2.374746506148659e1
0.8105 -2.390702840975683e1 -2.390702840975683e1
0.8109999999999999 -2.4065587716261515e1 -2.4065587716261515e1
0.8115 -2.422320916738209e1 -2.422320916738209e1
0.8119999999999999 -2.4385642846361232e1 -2.4385642846361232e1
0.8125 -2.45512967479288e1 -2.45512967479288e1
0.813 -2.4719574642764936e1 -2.4719574642764936e1
0.8135 -2.4883876352893648e1 -2.4883876352893648e1
0.814 -2.5051846852917887e1 -2.5051846852917887e1
0.8145 -2.522162838777768e1 -2.522162838777768e1
0.815 -2.539892345972549e1 -2.539892345972549e1
0.8155 -2.557239029919293e1 -2.557239029919293e1
0.816 -2.5751705134601078e1 -2.5751705134601078e1
0.8165 -2.5931048255814684e1 -2.5931048255814684e1
0.817 -2.6113815587192956e1 -2.6113815587192956e1
0.8175 -2.6295086949513287e1 -2.6295086949513287e1
0.818 -2.6479588950557453e1 -2.6479588950557453e1
0.8185 -2.6669171589245533e1 -2.6669171589245533e1
0.819 -2.686131301786082e1 -2.686131301786082e1
0.8195 -2.7051194568572836e1 -2.7051194568572836e1
0.82 -2.724647852006893e1 -2.724647852006893e1
0.8205 -2.7442137858061695e1 -2.7442137858061695e1
0.821 -2.7641352421317432e1 -2.7641352421317432e1
0.8215 -2.7840734731759593e1 -2.7840734731759593e1
0.822 -2.8048367874248296e1 -2.8048367874248296e1
0.8225 -2.8258917893638507e1 -2.8258917893638507e1
0.823 -2.8467542567611243e1 -2.8467542567611243e1
0.8235 -2.8682396682987754e1 -2.8682396682987754e1
0.824 -2.889387510999478e1 -2.889387510999478e1
0.8245 -2.9113729185907516e1 -2.9113729185907516e1
0.825 -2.933458950291316e1 -2.933458950291316e1
0.8255 -2.9561447294933544e1 -2.9561447294933544e1
0.826 -2.9792283764599063e1 -2.9792283764599063e1
0.8265 -3.0023571582188026e1 -3.0023571582188026e1
0.827 -3.0258130665358124e1 -3.0258130665358124e1
0.8275 -3.0490491780571404e1 -3.0490491780571404e1
0.828 -3.0736102832502013e1 -3.0736102832502013e1
0.8285 -3.0983779075425275e1 -3.0983779075425275e1
0.829 -3.1231103724109573e1 -3.1231103724109573e1
0.8295 -3.148809906364187e1 -3.148809906364187e1
0.83 -3.174725987649873e1 -3.174725987649873e1
0.8305 -3.2006318719752755e1 -3.2006318719752755e1
0.831 -3.22743147680747e1 -3.22743147680747e1
0.8315 -3.254998427470383e1 -3.254998427470383e1
0.832 -3.282932788390718e1 -3.282932788390718e1
0.8325 -3.3105500338006834e1 -3.3105500338006834e1
0.833 -3.339299815589658e1 -3.339299815589658e1
0.8335 -3.368334794188087e1 -3.368334794188087e1
0.834 -3.397315537364085e1 -3.397315537364085e1
0.8345 -3.427512232903865e1 -3.427512232903865e1
0.835 -3.458224724759458e1 -3.458224724759458e1
0.8354999999999999 -3.4896237907000625e1 -3.4896237907000625e1
0.836 -3.521491162710373e1 -3.521491162710373e1
0.8364999999999999 -3.5539672730023824e1 -3.5539672730023824e1
0.837 -3.5875275373686975e1 -3.5875275373686975e1
0.8374999999999999 -3.6208279572997355e1 -3.6208279572997355e1
0.838 -3.655641193576304e1 -3.655641193576304e1
0.8384999999999999 -3.691269828019432e1 -3.691269828019432e1
0.839 -3.728042830146188e1 -3.728042830146188e1
0.8394999999999999 -3.7649007653616366e1 -3.7649007653616366e1
0.84 -3.803179303155849e1 -3.803179303155849e1
0.8404999999999999 -3.841516276355725e1 -3.841516276355725e1
0.841 -3.88149103383592e1 -3.88149103383592e1
0.8414999999999999 -3.92228244432161e1 -3.92228244432161e1
0.842 -3.964290414082171e1 -3.964290414082171e1
0.8424999999999999 -4.007915991178817e1 -4.007915991178817e1
0.843 -4.052620753120101e1 -4.052620753120101e1
0.8434999999999999 -4.099062072492853e1 -4.099062072492853e1
0.844 -4.146523256101392e1 -4.146523256101392e1
0.8444999999999999 -4.196212486389123e1 -4.196212486389123e1
0.845 -4.2470596158841374e1 -4.2470596158841374e1
0.8454999999999999 -4.29991478094351e1 -4.29991478094351e1
0.846 -4.354806471146259e1 -4.354806471146259e1
0.8464999999999999 -4.413263734598405e1 -4.413263734598405e1
0.847 -4.474841354258825e1 -4.474841354258825e1
0.8474999999999999 -4.540219273724216e1 -4.540219273724216e1
0.848 -4.60928749656112e1 -4.60928749656112e1
0.8484999999999999 -4.6839788930685984e1 -4.6839788930685984e1
0.849 -4.762779827854939e1 -4.762779827854939e1
0.8494999999999999 -4.849830010120314e1 -4.849830010120314e1
0.85 -4.941589932881544e1 -4.941589932881544e1
0.8504999999999999 -5.043000968083908e1 -5.043000968083908e1
0.851 -5.157186390902717e1 -5.157186390902717e1
