# Supplementary material for: Large-deviations of disease spreading dynamics with vaccination
Source: PLoS One. 2023 Jul 10;18(7):e0287932. doi: 10.1371/journal.pone.0287932 (PMC10332629; doi:10.1371/journal.pone.0287932)
Supplement: S1 Data — (GZ) [file pone.0287932.s002.gz › DATA/fig2/b/ring_non_adaptive_cluster.dat]

#vaccinated_nodes nodes_in_cluster_of_first_infected error
1 3199.0015 0.0014977511018514633
2 3198.00315 0.003140076994895935
3 3197.00505 0.005024496465921402
4 3196.00665 0.006605779752135277
5 3195.0081 0.008034391328692436
6 3194.009 0.008919000625610352
7 3193.01045 0.010340794920921326
8 3192.01205 0.011904798448085785
9 3191.01365 0.01346367783844471
10 3190.0154 0.015162838622927666
11 3189.017 0.016811000183224678
12 3187.95735 63.421630976721644
13 3186.9412 66.58314255811274
14 3185.92155 71.74439559690654
15 3184.8776 97.35161824151874
16 3183.72545 260.6268722973764
17 3182.68285 295.31986587680876
18 3181.6563 305.9562703091651
19 3180.54135 391.7142901774496
20 3179.33085 507.1587882786989
21 3178.2374 582.7558412402868
22 3177.00335 692.6589387767017
23 3175.67295 1015.2645882964134
24 3174.2092 1362.3499353621155
25 3172.87155 1623.0388505980372
26 3171.4898 1872.3410959616303
27 3170.14455 2132.3233552966267
28 3168.7446 2454.9963708408177
29 3166.9738 3002.9563135597855
30 3165.13365 3726.165487676859
31 3163.37375 4413.922060936689
32 3161.5094 4978.480111641809
33 3159.8763 5365.692398309708
34 3158.2452 5884.844476960599
35 3156.31935 6713.745465576649
36 3154.56535 7184.295329378918
37 3152.51895 7966.178240897134
38 3150.6625 8544.45999375172
39 3148.4518 9407.979776762426
40 3146.0052 10593.474172960967
41 3143.24885 11933.774123677984
42 3140.60885 13212.401751676574
43 3138.2438 14172.430161559954
44 3135.47585 15630.750716777518
45 3133.1174 16592.00441724062
46 3130.39945 17778.897989697754
47 3126.87845 19866.401575597003
48 3123.5618 21705.21508076042
49 3120.38275 23229.352352436632
50 3116.97975 24892.433939937502
51 3112.98145 27519.236105896533
52 3109.2229 29513.205215588212
53 3105.6548 31095.993536960334
54 3101.89605 33033.70334439911
55 3097.92475 35072.4260874372
56 3093.10415 38054.28440277651
57 3088.9387 40220.24744230881
58 3085.1414 41943.13460603915
59 3080.3988 45027.08365856111
60 3075.5796 47791.00266383961
61 3070.9796 50106.88818383962
62 3065.4843 53194.85825351067
63 3060.1235 56232.17464774847
64 3054.61725 59741.52055243775
65 3049.3489 62722.81506878883
66 3043.83495 65703.78060849756
67 3037.4435 69329.92460775189
68 3031.45985 72986.94678797759
69 3025.33295 76297.59959429689
70 3019.6245 79528.52339975163
71 3013.7404 82652.54900784045
72 3006.84055 86759.27312569879
73 3000.3777 90019.50674271025
74 2993.17385 94202.93042617664
75 2986.40085 97541.46116927825
76 2979.3801 101322.10592398979
77 2971.99995 105126.22684999742
78 2964.29115 109098.27588167787
79 2956.0814 113457.94587404095
80 2948.6132 117423.8986857608
81 2941.2437 121029.07821031101
82 2933.1447 124717.6333619114
83 2924.565 129445.70277500153
84 2915.364 133978.48090399988
85 2906.8599 137885.5308719892
86 2898.165 142331.09827500023
87 2889.35645 146145.8560933955
88 2880.6015 149836.41369774844
89 2871.9307 153418.06369750947
90 2862.25895 158180.23109489772
91 2852.88185 162082.45129057672
92 2843.60015 166547.2727699764
93 2833.79885 170996.5159886768
94 2823.9627 175142.58130870946
95 2813.7835 179398.9325277498
96 2802.8722 184447.30516716093
97 2792.6104 188162.47481183987
98 2782.0764 192065.52246304043
99 2772.58905 195586.89007009752
100 2762.54015 199750.5815879777
101 2751.1747 203727.9103799099
102 2740.89755 207699.8283539964
103 2729.42205 211419.06732379645
104 2719.07965 214750.4111058768
105 2708.653 217763.27259100135
106 2698.69765 220621.47753447667
107 2687.3274 224071.4382092394
108 2676.42545 226922.63824229687
109 2665.70095 229256.34131909814
110 2654.302 232122.92809599917
111 2643.0969 235021.60101039056
112 2632.29525 237270.68667743728
113 2622.12765 240100.73275547847
114 2610.7628 243294.41303616017
115 2598.23875 246002.19694843702
116 2587.01855 247829.10250589903
117 2575.3169 250844.9089743914
118 2563.2999 253079.3869599905
119 2551.3961 255135.76090479083
120 2538.7399 257741.24984798953
121 2525.93415 259921.7105137771
122 2513.69165 262375.44117027614
123 2502.03305 265426.19465769734
124 2488.94345 267343.96895209607
125 2476.44475 269419.5374474367
126 2464.29175 271481.9859319385
127 2452.9431 273115.2750623897
128 2439.52565 274812.8534420775
129 2427.2497 276564.723449911
130 2414.4486 278276.07365803886
131 2402.97565 279080.25415707845
132 2390.2657 280581.7930035107
133 2377.879 282004.3387590004
134 2365.5769 282749.85518638976
135 2352.56775 283719.58280993626
136 2339.3502 284267.3844599612
137 2326.3976 285293.30721424054
138 2313.855 286287.2415750008
139 2302.2308 287147.1226313608
140 2289.25475 287148.6390524376
141 2276.70305 286985.35897069797
142 2264.5034 286704.19458843954
143 2251.7774 287336.99224924017
144 2239.0278 287014.6032271609
145 2226.1365 287352.8252677489
146 2213.9613 287029.17370230984
147 2201.50155 286494.02469759714
148 2188.36075 286822.53440943826
149 2175.69225 286349.7059399374
150 2163.12405 286375.4780615978
151 2151.0691 285040.3877251893
152 2139.62335 284310.4511847785
153 2126.7994 284440.4098596405
154 2113.79085 284115.8936062781
155 2101.8062 283658.9312415598
156 2090.16015 282576.63330197707
157 2078.75605 281872.6841383977
158 2066.80225 280561.5089449361
159 2054.48655 279065.9239190966
160 2042.68295 278074.29922929825
161 2030.03775 277012.0224249377
162 2017.60045 275116.83620979823
163 2006.26405 274552.1846275972
164 1994.1781 273298.0969803897
165 1982.5701 272203.73918599077
166 1971.03945 271747.6469936976
167 1959.23375 270368.4214109373
168 1946.6383 268424.51447311
169 1934.29415 266644.2546257777
170 1922.3878 265095.51601115987
171 1910.2537 263504.02403631015
172 1899.3221 261601.78555158945
173 1887.89515 259474.51495647756
174 1876.7663 257765.8260843102
175 1865.8231 255697.44620638993
176 1855.32335 254044.33499477757
177 1844.7856 252727.98553264048
178 1834.0829 251197.7494275896
179 1822.96725 249485.04187743785
180 1811.50705 247392.01255029766
181 1800.85205 246085.76696079783
182 1790.4383 244211.57049311
183 1780.2354 242847.30998684
184 1769.7026 241627.4107532394
185 1759.1925 239872.87424374977
186 1747.84905 237779.23766409745
187 1737.11445 235408.82075119717
188 1727.40695 234092.84074169723
189 1717.47395 232436.43752139714
190 1706.5197 230541.56621190952
191 1696.6504 228396.67527984036
192 1686.4665 226617.9979777499
193 1676.1607 224359.82757551037
194 1665.4884 222517.06996543985
195 1655.4235 220986.63674774952
196 1644.9049 219097.08455599006
197 1634.76915 217061.28525827732
198 1624.55985 215272.46981797693
199 1614.7837 213326.50631431025
200 1604.8251 211436.37510999013
201 1595.87055 209396.30859269714
202 1586.48915 207359.39268227713
203 1577.225 205362.87267500022
204 1568.65515 203615.74792847736
205 1559.924 202487.82022399968
206 1550.0268 200110.85918175988
207 1539.71575 198661.51605193736
208 1530.097 197212.43789099995
209 1520.34375 194515.3470859374
210 1510.6937 192484.99368030997
211 1501.75605 190879.939438398
212 1492.8616 188940.70024544
213 1483.83385 187550.9598441776
214 1474.9562 185780.03078155965
215 1465.15395 184045.11034939764
216 1456.06305 181957.35237469757
217 1446.9616 180545.30262543983
218 1437.9895 178547.4662897503
219 1429.49195 176879.01413519704
220 1420.8936 175194.67277903948
221 1411.92845 173615.04793059733
222 1403.44605 172030.99988939753
223 1395.13155 170233.6098445973
224 1386.87925 168690.37706943764
225 1378.3035 167177.93558775005
226 1370.28085 165509.05507327733
227 1362.31005 163809.43911899743
228 1354.1476 162293.78171423986
229 1346.1957 160740.68690151
230 1338.2627 158916.66698870994
231 1330.3109 157105.39234119025
232 1322.18085 155210.15544327768
233 1314.1584 153381.5372094398
234 1306.5271 151902.28616558993
235 1298.9002 150418.34683995973
236 1291.5237 149132.81523831002
237 1283.787 147448.58653099998
238 1276.54025 146045.0473799375
239 1268.9623 144476.4581787102
240 1261.86275 143187.29691243754
241 1254.99935 141984.46774957725
242 1247.69305 140377.49773169728
243 1239.915 138755.49517500005
244 1232.79065 137149.33762257756
245 1225.43035 135826.9588488771
246 1218.54315 134836.34183807764
247 1211.4594 133469.53275164007
248 1203.8048 131668.24179696036
249 1196.24225 129792.6640649375
250 1189.32315 128378.40022407752
251 1182.8277 126958.57501270971
252 1175.93415 125552.01531377737
253 1169.61035 124173.32052287762
254 1162.6027 123383.08685271023
255 1155.44745 121950.5506384978
256 1148.76345 120494.24749409757
257 1142.22865 119191.00466917758
258 1136.23605 118268.89613039745
259 1129.73025 117405.42248493736
260 1123.40045 116098.04978979728
261 1116.84445 115077.25565419742
262 1110.933 113903.16871100012
263 1105.03545 113120.79559329734
264 1098.8903 112295.04786590999
265 1092.8551 111652.6673039901
266 1087.23675 110504.08599943737
267 1081.1184 109323.13798143994
268 1074.98055 108126.74457169767
269 1068.9252 107116.11530496017
270 1062.89555 106117.37954019755
271 1056.89365 105052.22943967744
272 1051.52845 104157.61219059746
273 1045.7855 103164.35788975027
274 1039.73815 102213.46758457762
275 1033.65895 101041.37943489756
276 1027.964 99786.69070400018
277 1022.39895 98726.47178889741
278 1016.5386 97824.49011004018
279 1010.45665 96540.2175207776
280 1005.0163 95759.48893431004
281 999.2757 94834.71498951002
282 993.9429 94155.57513958996
283 988.38695 93136.21411969769
284 983.31055 92153.45370869734
285 977.8585 91193.08077774988
286 972.54285 90116.5236638774
287 967.5417 89236.39316111011
288 961.9448 88158.77735295997
289 956.7506 87285.88879964
290 951.3864 86424.21639504004
291 946.4764 85720.81174303999
292 941.76845 84961.7310345975
293 937.12135 84334.1659241775
294 932.11415 83375.45881977759
295 927.0442 82620.56564635993
296 922.1968 81837.83526975999
297 916.8605 80900.36363974994
298 912.22685 79923.8617890774
299 907.09205 79043.43977679755
300 902.2326 78287.34049723996
301 897.3978 77416.15835516003
302 892.3178 76498.17110316001
303 887.37415 75659.24226177763
304 882.6442 74835.52900635998
305 877.64215 73809.9450933775
306 872.95895 72993.60336489754
307 868.8245 72492.67199975008
308 864.3608 71720.36672335991
309 859.7143 71114.02977550996
310 854.9965 70235.3067877501
311 850.48035 69459.78451387747
312 846.0158 68794.26795035996
313 841.65815 68291.50158857752
314 837.47455 67722.27755229746
315 833.25125 67074.6168234375
316 828.87695 66580.18600869761
317 824.48125 65885.25364843744
318 820.1339 65400.007370789885
319 816.2282 64780.271424759994
320 812.2753 64119.01400991005
321 808.19065 63491.416902577505
322 804.1169 62848.13433439005
323 800.08305 62253.74005269748
324 796.17585 61732.11402677756
325 792.21445 61088.77916119748
326 787.81305 60553.20209969755
327 783.63995 59867.101113997516
328 779.6054 59230.80339083995
329 775.87855 58562.18039989751
330 771.9626 58032.44950124016
331 767.8808 57462.330791359884
332 764.1533 56951.67989911011
333 760.48025 56372.86000993755
334 756.7204 55758.36062383989
335 753.0994 55349.89151964011
336 749.49015 54835.69840297755
337 745.58105 54370.51783089747
338 741.7108 53876.790663360036
339 738.00925 53341.39206443762
340 734.46375 52826.57748593751
341 730.99795 52307.488645797595
342 727.3508 51775.44473936001
343 723.4854 51297.9352868399
344 719.72775 50902.11562993744
345 716.3172 50514.912784160115
346 712.9004 50075.733979840006
347 709.58645 49702.94952639745
348 706.08185 49125.536250577425
349 702.81585 48742.37123877759
350 699.6328 48176.09026416001
351 696.25045 47728.245624797535
352 692.7332 47227.311917759944
353 689.55965 46845.2402418775
354 686.1971 46312.477851590025
355 683.0255 45978.28874975006
356 679.7059 45396.53250518994
357 676.50855 44923.27452689747
358 673.42485 44591.92925247754
359 670.05005 44141.54574499739
360 666.99125 43738.03397343744
361 663.81755 43448.26526199747
362 660.91645 43044.57416939741
363 657.77355 42554.561070397554
364 654.75985 42241.55677797744
365 651.53415 41865.50333377754
366 648.36005 41456.8581139975
367 645.09645 40996.5267473975
368 642.0739 40559.386738790025
369 639.2415 40182.26117775001
370 635.98645 39748.48046639754
371 633.097 39418.285691000056
372 630.2178 39059.483263159986
373 627.5808 38658.41147136007
374 624.494 38219.666963999975
375 621.46635 37933.599767677486
376 618.3753 37524.279649909935
377 615.46135 37171.198606177466
378 612.5157 36830.24085350998
379 609.6267 36426.01504710998
380 607.00225 36132.603744937514
381 604.14895 35791.134563897445
382 601.26035 35445.63616787747
383 598.5341 35164.98633719003
384 595.97125 34832.684123437444
385 593.52215 34569.1155093775
386 590.87925 34305.81286943756
387 588.37145 34026.1695748975
388 585.8747 33817.64809991
389 583.1223 33479.997342710034
390 580.47775 33158.73930493748
391 577.98705 32771.83768229751
392 575.481 32476.989938999992
393 572.61825 32161.809616937535
394 570.0168 31819.73831776
395 567.4585 31564.04517775
396 564.8116 31261.064705440018
397 562.4161 31028.67866078997
398 559.80145 30715.545027897402
399 557.34915 30431.344244277454
400 554.85735 30177.63360097754
401 552.4603 29973.10012391006
402 549.96545 29663.68755629752
403 547.5961 29459.405464790005
404 544.87815 29146.381702577462
405 542.6789 28871.126794790034
406 540.43565 28659.252859077533
407 538.12965 28404.87054087757
408 535.85725 28117.879172437475
409 533.4294 27873.646615640027
410 531.13295 27624.035474297474
411 528.7612 27346.231574559934
412 526.4613 27033.41050230997
413 523.9769 26759.583266390022
414 521.82235 26603.630890477507
415 519.52735 26307.02905197756
416 517.46845 26116.495404597546
417 515.176 25857.987223999982
418 513.18745 25640.715912497544
419 511.09485 25433.72935347751
420 508.9309 25224.601925189956
421 506.85015 25036.8793949775
422 504.7125 24847.37234375003
423 502.34375 24611.598685937526
424 500.2062 24414.257081559947
425 498.0002 24155.654599959962
426 495.8907 23942.28575350999
427 493.88615 23760.91768817752
428 491.87665 23553.465534777497
429 489.7072 23342.851368160016
430 487.774 23189.467524000007
431 485.72375 23011.061935937498
432 483.6807 22811.996147509984
433 481.77235 22602.417725477484
434 479.5886 22355.894350040006
435 477.66925 22223.155554437515
436 475.5299 22011.098705990007
437 473.5858 21827.69563835999
438 471.4302 21669.180227959965
439 469.46705 21483.073614297522
440 467.7367 21330.536573110032
441 465.89205 21171.543396797526
442 464.02825 21019.30245193749
443 462.0617 20851.069793110015
444 460.09155 20711.04206859751
445 458.0735 20562.37249774998
446 456.4101 20441.377017989988
447 454.58675 20232.771074437507
448 452.6075 20024.371643749968
449 450.7407 19911.55296351001
450 449.0099 19731.90720198996
451 447.05105 19578.64974389752
452 445.3648 19448.207120959996
453 443.5511 19262.719088790007
454 441.61965 19138.444583877514
455 440.00515 19013.269423477497
456 438.25755 18895.896217997506
457 436.6228 18764.331620160025
458 434.88015 18612.539885977487
459 433.0592 18423.90979536
460 431.31905 18274.54325709751
461 429.60225 18118.951144937484
462 427.82965 17929.192430877476
463 426.1382 17799.68450076002
464 424.5016 17672.903297440003
465 422.7339 17484.469690789992
466 421.0863 17341.096452310012
467 419.46415 17177.516914777487
468 417.7772 17047.91706016002
469 416.13925 16928.676859437517
470 414.5529 16806.957201589976
471 412.7243 16655.439389509964
472 411.09035 16551.543786877475
473 409.52275 16452.47698243751
474 407.8386 16313.987950039998
475 406.25265 16165.230017977505
476 404.65615 16052.34131717746
477 403.1694 15932.899903640006
478 401.6016 15811.64537744
479 400.08155 15704.9933995975
480 398.6341 15565.909417190007
481 397.0468 15402.579609759996
482 395.5635 15271.659067750035
483 394.01225 15170.164699937508
484 392.4727 15047.149054710026
485 391.0171 14966.713207589986
486 389.45525 14841.049097437528
487 388.0495 14767.142149749998
488 386.54035 14669.031471877504
489 385.05195 14553.169251197512
490 383.5912 14440.391582559969
491 382.27175 14336.82230193753
492 380.91005 14245.582858997484
493 379.4715 14123.659587750008
494 377.991 14026.155319000012
495 376.56045 13923.2225457975
496 375.0537 13808.737416310003
497 373.6928 13752.437828160037
498 372.3792 13673.67810735997
499 370.96985 13576.01774097752
500 369.3532 13468.336049759993
501 367.8675 13340.789643749973
502 366.51475 13255.58008243749
503 365.0339 13144.010250789986
504 363.6991 13048.326259190013
505 362.4269 12973.262956390012
506 361.07335 12889.523069777497
507 359.7578 12786.915339160012
508 358.34945 12666.603034697502
509 356.9485 12584.64064774997
510 355.40475 12438.01842743752
511 354.09165 12332.50325027747
512 352.7972 12238.08917216002
513 351.50955 12181.509708797501
514 350.22965 12117.068410877502
515 348.83775 12013.138824937472
516 347.676 11957.092624000012
517 346.46505 11848.918078497474
518 345.23775 11781.394024937486
519 343.9073 11693.605506709995
520 342.62375 11609.408685937524
521 341.33365 11534.440827677521
522 340.11825 11437.125366937515
523 338.8817 11354.277205109975
524 337.6312 11263.24168656001
525 336.49005 11180.2355009975
526 335.2754 11089.933254840013
527 334.07585 11019.2421967775
528 332.92965 10963.978700877517
529 331.83745 10892.274627497507
530 330.74845 10815.571272597503
531 329.5552 10737.77695295999
532 328.3041 10671.517523189992
533 327.137 10594.497130999996
534 325.885 10521.001075000007
535 324.6617 10452.391053109997
536 323.49655 10393.450188097486
537 322.32285 10296.437917877498
538 321.20675 10232.81250443749
539 320.0594 10151.130171640005
540 318.8997 10100.296039910012
541 317.77485 10038.070457477486
542 316.7513 9972.491648309995
543 315.651 9889.682799000002
544 314.61795 9827.789487797505
545 313.52475 9772.111987437514
546 312.3752 9698.856224959993
547 311.32665 9623.856549777527
548 310.28355 9559.75344939751
549 309.2446 9504.373870840005
550 308.24655 9448.726963097492
551 307.11245 9389.757704997479
552 306.0754 9327.162214839991
553 304.972 9250.240216000006
554 303.88045 9194.467057797505
555 302.88355 9136.74908939749
556 301.8924 9086.804422239991
557 300.81835 8998.666953277498
558 299.80305 8948.988560697515
559 298.748 8888.611496000012
560 297.72695 8825.292093697499
561 296.79145 8742.2575568975
562 295.8184 8682.720421439997
563 294.8344 8620.007476639992
564 293.8372 8559.10259616001
565 292.80645 8497.776188397504
566 291.8739 8439.944798790006
567 290.96015 8396.41336197751
568 289.91105 8334.021637897516
569 288.94825 8271.087071937509
570 287.8702 8204.241351959994
571 286.95775 8161.480164937515
572 285.99885 8096.323248677494
573 285.01845 8052.103409597519
574 284.039 7996.646279000008
575 283.07075 7935.995844437508
576 282.21225 7882.657599937505
577 281.23105 7817.11436589752
578 280.2972 7771.567972160017
579 279.3681 7715.597602389986
580 278.53675 7682.659749437516
581 277.63995 7622.945013997494
582 276.7383 7585.318713110013
583 275.86355 7534.765731397521
584 274.99735 7480.7676429775165
585 274.1276 7435.1472182400175
586 273.2147 7383.776803910005
587 272.3268 7335.443301759995
588 271.40825 7283.4662819374935
589 270.4937 7231.573760310013
590 269.5836 7194.1926110399945
591 268.6884 7152.422005439992
592 267.9078 7110.509599159996
593 267.0826 7060.627177239992
594 266.2745 7028.894849749995
595 265.433 6980.707811
596 264.5775 6944.181293750007
597 263.70605 6908.879943397493
598 262.83405 6855.268010597501
599 262.06375 6828.534285937494
600 261.1914 6779.203766039995
601 260.35955 6723.41947379749
602 259.5344 6685.172516639999
603 258.6744 6653.232484640001
604 257.826 6609.292023999995
605 256.9855 6572.6624897500005
606 256.22195 6548.804088197503
607 255.42455 6504.026407297504
608 254.6322 6462.598323159989
609 253.8338 6412.7010775600065
610 253.0583 6374.460201109992
611 252.2591 6339.0580671900025
612 251.47525 6288.793687437508
613 250.67785 6246.916869377492
614 249.9206 6214.673295640001
615 249.1727 6179.429574710011
616 248.4096 6149.595927839997
617 247.6503 6118.74990991001
618 246.8856 6073.537512639989
619 246.1027 6039.205952710006
620 245.27525 5989.697987437503
621 244.5159 5958.291147190008
622 243.7754 5927.6004548400015
623 243.02545 5892.2356022975
624 242.23865 5845.851896177497
625 241.54755 5821.426738997499
626 240.8014 5786.38605804
627 239.9839 5738.29674079
628 239.2763 5700.645658310008
629 238.5551 5655.241563989999
630 237.8152 5611.772248959998
631 237.05735 5587.64106097749
632 236.25765 5550.172866477493
633 235.5745 5515.162549749999
634 234.83905 5474.624445097506
635 234.0744 5435.072564639995
636 233.37265 5403.958381977507
637 232.6622 5362.803791159997
638 231.96325 5322.809199437506
639 231.31595 5296.516725597503
640 230.64225 5265.912164937501
641 229.98175 5236.2819169375
642 229.2149 5209.679617990005
643 228.53445 5171.477813197504
644 227.89905 5142.122359097499
645 227.2485 5115.124447749993
646 226.58545 5088.061698297497
647 225.86665 5058.495367777505
648 225.1326 5035.996517239997
649 224.45795 5005.0181317975
650 223.8112 4975.292754559996
651 223.15915 4947.889121277491
652 222.46835 4914.662398277505
653 221.77 4886.836999999992
654 221.1325 4859.734443750007
655 220.4689 4830.311732790004
656 219.80605 4797.238233397504
657 219.15035 4780.5967448775045
658 218.50135 4752.579198177504
659 217.8692 4724.230391359997
660 217.19395 4695.295533397497
661 216.46565 4665.290420077494
662 215.7888 4633.717494559991
663 215.185 4608.292874999999
664 214.58325 4591.698369437501
665 214.0225 4573.266193749994
666 213.4065 4552.574657750003
667 212.7386 4525.908570040003
668 212.082 4493.153876000004
669 211.4698 4465.572687960004
670 210.87575 4444.827711937498
671 210.27315 4418.64603907751
672 209.6609 4390.485411189999
673 209.0623 4364.858818710003
674 208.50475 4346.413477437498
675 207.896 4324.228284000012
676 207.27365 4288.9695656775
677 206.6471 4255.239861590002
678 206.00885 4228.174771677499
679 205.3931 4208.596972389998
680 204.81585 4182.336638777495
681 204.26555 4161.922833197503
682 203.72765 4134.726275477493
683 203.17045 4115.7736967975
684 202.5623 4086.9695187100006
685 202.0132 4066.8663257599983
686 201.4296 4041.597643840003
687 200.82045 4009.845211797503
688 200.2756 3987.7678446400023
689 199.69525 3967.098677437505
690 199.1083 3942.9111711099904
691 198.53815 3928.0162445774986
692 197.99735 3912.9196429774966
693 197.37645 3886.3617353974987
694 196.8209 3869.6051231899983
695 196.2655 3846.923609749996
696 195.69125 3827.2201234375025
697 195.12415 3802.824236777509
698 194.5713 3774.1464163099954
699 194.0146 3758.235886839997
700 193.46015 3739.2351119774976
701 192.90745 3717.913184497498
702 192.42285 3700.507547877496
703 191.83765 3680.1233924775006
704 191.31585 3657.8143887775004
705 190.776 3643.4106239999965
706 190.2069 3623.9296923900038
707 189.68975 3611.2268949374993
708 189.14835 3586.628242277504
709 188.59305 3563.4211416975013
710 188.05345 3543.005993097504
711 187.5148 3523.4797809599986
712 187.0022 3509.011295160002
713 186.4759 3486.9015191900035
714 186.0074 3464.563345240007
715 185.4912 3447.7642225599993
716 184.9507 3434.089369509995
717 184.3859 3411.645881190001
718 183.8762 3395.2678735599984
719 183.36835 3376.468768277504
720 182.8405 3354.8969597500036
721 182.35095 3335.9493840974974
722 181.83075 3317.2568044375003
723 181.367 3304.7865109999984
724 180.87625 3294.4505359375
725 180.36095 3274.3647650975
726 179.88235 3257.1421084774993
727 179.3914 3239.5058060400006
728 178.89945 3214.962239697499
729 178.44425 3198.0845919374988
730 177.94075 3182.4337394374998
731 177.44785 3164.0558803775057
732 176.9865 3148.527017749999
733 176.52125 3130.413848437496
734 176.0899 3110.320817990003
735 175.61405 3092.1268925975055
736 175.09385 3071.3471421774993
737 174.59705 3060.551881297506
738 174.1291 3042.923733190004
739 173.6426 3023.245865240002
740 173.1806 3001.6312836399993
741 172.7468 2984.943889760001
742 172.27415 2965.8374917775
743 171.8429 2950.2098195900035
744 171.41375 2932.8047609375026
745 170.94715 2923.6774568775036
746 170.471 2905.232458999999
747 170.0341 2892.1314371900044
748 169.59155 2877.552118597494
749 169.13355 2859.835114397494
750 168.69115 2847.802961677502
751 168.22025 2834.467539937501
752 167.7847 2818.0493459100035
753 167.33225 2806.100259937506
754 166.92295 2795.981713297504
755 166.5301 2785.679193989996
756 166.07995 2772.2559579975023
757 165.6592 2760.2981553600002
758 165.21845 2742.697329597504
759 164.78355 2725.370299397502
760 164.3206 2711.865315639996
761 163.92625 2700.199910937499
762 163.4885 2690.0817677500054
763 163.0965 2678.217887750001
764 162.6863 2662.2770923100034
765 162.2852 2648.3800609600003
766 161.8166 2629.3469644399993
767 161.3931 2619.5074723899997
768 160.97155 2603.439040597499
769 160.5345 2589.559809749997
770 160.10635 2579.345239677503
771 159.7132 2571.0903457599998
772 159.30575 2563.1209669375057
773 158.886 2544.3999040000017
774 158.53175 2534.2229919375022
775 158.1225 2522.440293749998
776 157.72515 2511.441407477494
777 157.337 2498.761131000003
778 156.931 2484.6410389999983
779 156.5317 2470.3346951099993
780 156.0966 2453.40546844
781 155.6666 2437.1579444400013
782 155.2996 2425.0785398400003
783 154.89445 2419.275209197498
784 154.48845 2405.433866597501
785 154.11025 2392.505394937496
786 153.6992 2381.460619360001
787 153.29415 2371.5545257774975
788 152.8955 2357.2527797500006
789 152.51245 2344.459444997501
790 152.12795 2335.6452787974995
791 151.74245 2327.5380179975036
792 151.3831 2313.7194343899937
793 150.98465 2304.9650143775034
794 150.5961 2291.89456479
795 150.2009 2278.9576391900046
796 149.84045 2265.6084937974992
797 149.48635 2251.718913677505
798 149.1015 2241.3401977500034
799 148.7323 2228.6188367099967
800 148.3693 2219.801817509997
801 148.0184 2207.5920614399947
802 147.6549 2199.840705990002
803 147.27145 2187.3264648975055
804 146.851 2170.5251989999997
805 146.50885 2158.2946216775017
806 146.12865 2144.579599177505
807 145.78825 2135.957311937498
808 145.4137 2125.7279523100005
809 145.05015 2114.8126349774975
810 144.69825 2106.0935969374987
811 144.31975 2095.5691099375
812 143.99915 2086.8129492775042
813 143.66615 2077.032294177505
814 143.2886 2065.19641004
815 142.90645 2054.3997983974987
816 142.59555 2043.8871701974967
817 142.2268 2031.6156617600027
818 141.84895 2020.5155338974982
819 141.4986 2008.4444980399967
820 141.1619 1999.502688389999
821 140.81485 1987.9374694774997
822 140.4697 1977.2999819100041
823 140.13845 1967.5145815974975
824 139.82375 1956.0741859375012
825 139.49625 1950.1601859374969
826 139.17285 1942.9472728775
827 138.79885 1932.2994886775014
828 138.4647 1922.2809539100017
829 138.1379 1914.0928835899977
830 137.79795 1905.6030257975035
831 137.4492 1895.0006193600057
832 137.13895 1885.3479428975006
833 136.79185 1873.9939235774982
834 136.45215 1866.4026103775032
835 136.0971 1856.9535715899947
836 135.7815 1845.684557749999
837 135.47755 1836.656195997497
838 135.14105 1827.7355548974992
839 134.813 1818.7188310000056
840 134.48445 1809.9917581974987
841 134.13875 1799.9674984375051
842 133.7965 1792.8628877499978
843 133.48495 1782.7114734975003
844 133.1819 1774.4552123899957
845 132.8586 1765.3795060400043
846 132.5333 1758.4262911100013
847 132.2044 1748.191720640003
848 131.9027 1740.9674327100001
849 131.60985 1732.5458329775029
850 131.31645 1723.5225093974987
851 131.01225 1713.4335999375035
852 130.7217 1705.4219491100012
853 130.3817 1694.6618051100013
854 130.0668 1689.243237759998
855 129.7603 1682.1295439100031
856 129.42915 1674.118780277502
857 129.1081 1664.532914389998
858 128.82925 1658.9367944375008
859 128.55365 1650.3099216774972
860 128.24105 1640.2170448975012
861 127.9721 1636.0288215900018
862 127.66765 1627.0880934775014
863 127.3677 1620.5119967100018
864 127.07845 1609.4506955975012
865 126.79335 1602.0868457774977
866 126.46875 1597.7630234374992
867 126.1726 1587.572109239998
868 125.8935 1581.1367577499987
869 125.61335 1573.164351777501
870 125.3307 1566.2783375100007
871 125.05095 1558.1697540975001
872 124.7471 1551.8009415899978
873 124.44385 1545.3275471775014
874 124.12265 1536.7954069775024
875 123.82765 1529.7008454774987
876 123.5532 1525.9661697600004
877 123.2725 1518.5266437500031
878 122.98225 1510.9342349375038
879 122.68 1504.0127999999968
880 122.3933 1498.3252151100023
881 122.08425 1487.6405519375003
882 121.7926 1480.3291852400034
883 121.49545 1471.911579297499
884 121.21165 1461.5436542774987
885 120.9251 1454.063289990001
886 120.62425 1445.978661937499
887 120.34215 1440.1742833774988
888 120.09975 1433.6203999374993
889 119.84215 1427.6245333775005
890 119.55525 1421.841347437501
891 119.31255 1414.6328624974994
892 119.05995 1408.971855997499
893 118.7828 1404.1909241600006
894 118.5002 1398.0363999599995
895 118.264 1393.4275040000011
896 117.9927 1389.339646710001
897 117.72305 1379.8600486974992
898 117.47145 1372.8587848974985
899 117.2003 1367.9241799100018
900 116.93915 1362.4220472775014
901 116.70275 1354.9558924375015
902 116.45715 1351.8222638775005
903 116.17645 1345.312115397499
904 115.94425 1338.1158419375024
905 115.6995 1334.498299750001
906 115.43015 1328.656620977501
907 115.1842 1323.032870359999
908 114.92525 1316.1141624374995
909 114.6694 1312.4222036400006
910 114.3848 1305.4269289599997
911 114.12395 1299.2821863975023
912 113.8563 1290.5843503099986
913 113.58635 1283.7550436775018
914 113.34385 1278.849817177499
915 113.06605 1271.9729873974993
916 112.7942 1266.8629463599991
917 112.56775 1262.4562099374998
918 112.3158 1255.9904703600023
919 112.1091 1253.5841971900009
920 111.8383 1249.000653109999
921 111.59665 1242.599358777501
922 111.34895 1236.1219838975012
923 111.08905 1230.5654200975005
924 110.84535 1224.6244333774994
925 110.6106 1219.2230676399995
926 110.35725 1212.0731224375013
927 110.11785 1205.9821613774984
928 109.89155 1201.364088597502
929 109.6724 1198.727978240002
930 109.43825 1194.1670869375012
931 109.19535 1188.4619883774994
932 108.9472 1182.9329121600022
933 108.70425 1179.4735819375
934 108.4757 1176.9707095100002
935 108.2377 1172.3323987099993
936 107.98385 1166.989389177499
937 107.77325 1162.3832344374987
938 107.51315 1157.184027077501
939 107.2905 1151.9841097500012
940 107.06885 1148.5380096775007
941 106.82175 1142.4064769375018
942 106.5882 1137.9722207600007
943 106.35505 1133.5967894974983
944 106.13445 1129.1092731975004
945 105.9127 1124.3619787099997
946 105.6794 1119.4268156400012
947 105.43165 1113.2790282774986
948 105.203 1109.3162909999992
949 104.97345 1103.5144450975004
950 104.7358 1099.7588983599999
951 104.5148 1092.4037809600013
952 104.2959 1087.1247431899992
953 104.07435 1081.1346220775013
954 103.8593 1076.8946035099998
955 103.61965 1072.8363838775003
956 103.39655 1068.703598097498
957 103.1535 1064.1033377500007
958 102.936 1060.4839039999988
959 102.7153 1055.3829459099998
960 102.4964 1051.5857870400014
961 102.29355 1046.9365783975009
962 102.07935 1041.9053535775001
963 101.8558 1037.2434063599994
964 101.6695 1033.4963697500007
965 101.43905 1028.8013850975003
966 101.22835 1024.2913062774987
967 101.04075 1019.9946894374989
968 100.826 1015.463224000001
969 100.62465 1011.1804623774988
970 100.41375 1006.8146609374999
971 100.19355 1001.9737883974994
972 99.97555 996.9542521975018
973 99.755 993.0325750000011
974 99.54135 990.2121901775008
975 99.3475 984.8204437500008
976 99.14245 981.5307579974997
977 98.9158 976.5433103599989
978 98.69265 974.1828859774996
979 98.4771 970.95507559
980 98.2521 967.6880455900009
981 98.05025 964.7014249374988
982 97.8645 962.4523397499997
983 97.63345 958.2277910975008
984 97.43475 955.6253424375009
985 97.219 951.4849389999999
986 97.0075 947.4735437500003
987 96.7896 942.7500318399998
988 96.584 939.2477440000002
989 96.37705 935.2494832975008
990 96.1616 931.4954854399984
991 95.983 927.8290109999998
992 95.7656 923.8986566399981
993 95.56115 920.9949606775008
994 95.36735 918.7301039775011
995 95.1939 915.2371027900008
996 95.01915 912.363183277499
997 94.81675 907.9599694375011
998 94.6297 904.5713779100006
999 94.41305 898.8291396975001
1000 94.23025 895.6169349374995
1001 94.0344 892.0125166399994
1002 93.8289 888.918724789999
1003 93.6376 886.0913662399998
1004 93.4489 884.6301887900008
1005 93.26335 881.7391967774984
1006 93.06825 877.1436919374992
1007 92.8626 872.1102212400001
1008 92.67075 867.9144444374997
1009 92.50715 864.798848877499
1010 92.3168 860.7140377600008
1011 92.1276 857.7833182400009
1012 91.94905 852.9804540975001
1013 91.748 848.6699959999987
1014 91.5436 843.6666990400008
1015 91.34085 840.8634712774983
1016 91.1723 837.5894127099982
1017 90.98965 834.0338428775012
1018 90.806 831.1246640000008
1019 90.60935 827.1002425774986
1020 90.39655 822.5016980974988
1021 90.2151 818.2743319899982
1022 90.0458 815.3214023599994
1023 89.8627 811.8363487099996
1024 89.678 808.3535160000001
1025 89.5046 805.8478788400007
1026 89.33005 802.5975169975
1027 89.14365 798.6067146775022
1028 88.9741 796.5765291899997
1029 88.80245 793.6300239975017
1030 88.6292 790.1384073600002
1031 88.44625 787.7020109374998
1032 88.26535 784.7611393774996
1033 88.0761 781.5930087899997
1034 87.89235 778.6732614775019
1035 87.72685 775.3137390775
1036 87.5625 771.9546937499999
1037 87.3929 768.20462959
1038 87.2209 765.4945031900006
1039 87.0327 761.4072307099987
1040 86.85585 757.4743707774987
1041 86.6851 754.01023799
1042 86.51725 750.9150024374994
1043 86.35085 748.1397542775003
1044 86.1674 744.9359772400003
1045 86.0226 743.6383892400008
1046 85.85045 740.5065847975011
1047 85.67615 737.8249711774988
1048 85.5204 735.391283840001
1049 85.35385 731.6948401775007
1050 85.18595 729.2449725974993
1051 85.03295 726.3124642974999
1052 84.84815 723.2736915774994
1053 84.6796 720.9029438400012
1054 84.50395 718.4487843974994
1055 84.34505 715.3852904975001
1056 84.1821 712.5987395899992
1057 84.02535 711.0605073774996
1058 83.8515 707.2271477499999
1059 83.69355 704.2565383974998
1060 83.50775 700.9034399374996
1061 83.3475 698.2531437500002
1062 83.1829 695.2149475899996
1063 83.02355 692.6456953975003
1064 82.8623 688.9088387099991
1065 82.7112 685.7316945599996
1066 82.54915 682.1291842775008
1067 82.38455 679.8413712974989
1068 82.21975 677.3043599374987
1069 82.04725 674.3999174374985
1070 81.8938 671.2120215599998
1071 81.72395 668.3560463975
1072 81.575 665.7467749999996
1073 81.4327 663.199370710001
1074 81.2622 659.1796511599987
1075 81.08935 655.8813665775006
1076 80.9137 652.633652309999
1077 80.744 649.9107639999993
1078 80.59125 647.0779734374992
1079 80.4448 644.9778529599998
1080 80.30995 642.7119809975002
1081 80.15405 640.5506185975
1082 80.0023 637.1518947099994
1083 79.8465 634.7776377499995
1084 79.6838 632.4321175599989
1085 79.5272 630.2938601600008
1086 79.4038 627.8431455599994
1087 79.25355 624.9631623974992
1088 79.09755 622.0718339975001
1089 78.95245 619.5093889974996
1090 78.79625 617.2440359375005
1091 78.6411 614.9244907900011
1092 78.49685 613.1790900775004
1093 78.36155 609.8611315975013
1094 78.225 607.0946750000003
1095 78.06175 605.0159369374996
1096 77.92155 602.6821955975001
1097 77.7781 600.782560390001
1098 77.6329 598.5564375899994
1099 77.5011 596.311598790001
1100 77.35575 593.9828919374995
1101 77.22125 591.3643984375003
1102 77.06205 588.1825997975002
1103 76.9177 586.3391267100005
1104 76.78 583.5428999999995
1105 76.63755 581.7381799974992
1106 76.4893 578.5934855100004
1107 76.3289 576.4429247899989
1108 76.18785 573.9412623774997
1109 76.03215 572.0901163775006
1110 75.88645 570.1432563975013
1111 75.75455 568.2292042975014
1112 75.60495 566.6136854974993
1113 75.44785 564.3864803774995
1114 75.32505 562.7030924974988
1115 75.18425 560.3309019374992
1116 75.04755 558.7268889974994
1117 74.8911 556.9499407900012
1118 74.7336 555.0420310400013
1119 74.57535 552.4597223774999
1120 74.4421 550.8960475900003
1121 74.3027 549.683672709999
1122 74.1698 547.9674679600002
1123 74.02365 545.927490677499
1124 73.8733 543.9802471100002
1125 73.74145 542.0547018974994
1126 73.59865 539.9292681774996
1127 73.48085 537.8798332774995
1128 73.34745 535.6879284975012
1129 73.21945 534.1105916975002
1130 73.06495 531.708031497501
1131 72.91755 529.4459519974989
1132 72.7861 527.138946789999
1133 72.64235 524.8273364775005
1134 72.50025 523.4167999375013
1135 72.3709 521.0059331899993
1136 72.2501 519.5041499899999
1137 72.1258 517.5427743600003
1138 71.9982 515.3970967599998
1139 71.8776 513.3943182399998
1140 71.75425 511.8622569374993
1141 71.6312 510.422486559999
1142 71.49 508.08990000000085
1143 71.35075 506.4239244374985
1144 71.22965 504.25001087749934
1145 71.0853 502.376323909999
1146 70.9457 499.87775151000005
1147 70.8231 497.9843063900007
1148 70.70905 496.22399809749913
1149 70.5884 493.66418544000135
1150 70.45675 491.6890294374998
1151 70.32885 490.1851076775001
1152 70.20875 488.4632734375009
1153 70.07755 486.1998359974996
1154 69.94155 483.5917335974991
1155 69.81235 481.22453747750114
1156 69.68525 479.1473824375007
1157 69.5691 477.60662518999925
1158 69.44395 475.7333583975005
1159 69.3145 474.1592897500004
1160 69.18845 472.0783365974994
1161 69.08355 470.4808693974992
1162 68.97185 468.9997575774996
1163 68.85095 467.18583409750045
1164 68.72545 465.3804722975001
1165 68.591 463.67111900000054
1166 68.45075 461.3902744375
1167 68.33025 459.79258493749876
1168 68.20955 458.4403387975008
1169 68.09175 457.05983193749944
1170 67.97705 455.2313232974984
1171 67.8402 453.3454639600013
1172 67.7102 451.5784159599998
1173 67.6034 450.23510844000157
1174 67.4959 449.3626831899992
1175 67.3739 447.7218987899987
1176 67.2426 444.98884524000005
1177 67.12195 442.88857819750046
1178 66.99735 441.4226429774999
1179 66.8624 439.3799662400006
1180 66.73455 437.55678629750037
1181 66.61535 435.71429437749975
1182 66.51075 434.7954844374999
1183 66.3911 433.11754079000093
1184 66.26175 431.1024369374991
1185 66.1459 429.5919131900009
1186 66.0213 428.5186463100008
1187 65.90175 426.88669693749944
1188 65.7718 425.4956247600003
1189 65.65705 424.10693529750006
1190 65.54625 422.30296093749985
1191 65.43435 420.82069007750033
1192 65.31275 419.15003743750094
1193 65.206 417.76956399999926
1194 65.09235 416.4405214775006
1195 64.97765 414.6093504775008
1196 64.86985 413.0106109774997
1197 64.76125 411.4030484374998
1198 64.65195 409.84791119750025
1199 64.53795 408.6373597975007
1200 64.4066 407.0969764400006
1201 64.298 405.5866959999994
1202 64.18945 404.35035869750027
1203 64.0928 403.28048815999955
1204 63.98165 401.07211327749974
1205 63.85755 399.3873579974993
1206 63.73915 398.6369072774992
1207 63.63945 397.7112536975005
1208 63.5239 396.3800287900003
1209 63.4107 395.3019255099998
1210 63.29985 393.90803997750027
1211 63.1933 392.87223511
1212 63.0769 391.1863863899998
1213 62.97275 390.18990743750055
1214 62.86095 388.5154150974995
1215 62.74865 387.3126731775005
1216 62.6363 386.11192230999995
1217 62.5305 384.47926974999973
1218 62.4368 383.73420576000035
1219 62.3222 382.32078716000024
1220 62.2174 381.2735372400002
1221 62.1159 380.09026718999985
1222 62.0031 378.33879038999976
1223 61.88625 376.7049109375007
1224 61.7823 375.53620671000044
1225 61.67295 374.0955882975004
1226 61.56515 372.8688554774999
1227 61.4742 372.52723435999997
1228 61.36345 371.4219540975
1229 61.27225 370.49142993750047
1230 61.17155 369.05302059749965
1231 61.07215 368.0416443774998
1232 60.9748 366.70076495999956
1233 60.86335 365.79117677750037
1234 60.76565 364.8460300775
1235 60.6641 363.38327118999996
1236 60.56685 361.85473107749976
1237 60.4638 360.38198955999997
1238 60.35065 358.55599457749986
1239 60.2521 357.6885455900001
1240 60.13575 355.78202193749985
1241 60.0406 354.49935164000044
1242 59.9353 353.23611390999986
1243 59.8348 351.85890895999955
1244 59.7354 350.57198684000014
1245 59.6374 349.46652124
1246 59.53575 348.2072219375
1247 59.43535 347.4698203775001
1248 59.33645 345.82315139750017
1249 59.2337 344.71808431
1250 59.13595 343.27996759749976
1251 59.0265 342.09839775
1252 58.93835 341.14124927750026
1253 58.83555 340.0128061975006
1254 58.7417 339.0862811100001
1255 58.6466 337.5135084399999
1256 58.54375 336.3850859374993
1257 58.4454 334.96481884000013
1258 58.3465 333.93503775
1259 58.2479 332.53924559000006
1260 58.14795 331.4186607974998
1261 58.0509 330.38940919000015
1262 57.9572 328.99916815999995
1263 57.865 327.9966749999994
1264 57.7674 326.79699723999965
1265 57.6685 325.8386077499995
1266 57.5676 324.8891302400002
1267 57.4714 323.5078820399999
1268 57.3813 322.4045103099993
1269 57.2811 321.2571827900001
1270 57.17945 320.61974769749986
1271 57.0785 319.0195377500004
1272 56.9802 317.86670795999953
1273 56.87555 316.83396219750057
1274 56.77845 315.77756559750014
1275 56.68625 314.5082109374998
1276 56.5865 313.56661774999975
1277 56.4902 312.2867039599996
1278 56.3986 311.61481804000005
1279 56.3202 310.88237196
1280 56.23095 309.95111209749984
1281 56.1244 308.42022464
1282 56.03355 307.43302439750005
1283 55.9339 306.09883078999974
1284 55.8382 305.27782075999994
1285 55.75215 304.1875203775003
1286 55.6507 302.9704895099999
1287 55.5591 301.99270719000015
1288 55.47015 300.98300897750005
1289 55.3912 299.8971625600002
1290 55.2995 298.92369974999974
1291 55.22305 298.24659869749985
1292 55.13065 297.3913805774996
1293 55.03625 296.35383593749975
1294 54.94695 295.3836356974998
1295 54.8508 294.36753936000014
1296 54.74885 293.44307367750025
1297 54.6684 292.5491414400003
1298 54.57205 291.5985087975005
1299 54.4931 290.5353523900003
1300 54.4081 289.66615439
1301 54.31755 288.7344119975005
1302 54.2258 287.77541436
1303 54.13355 286.83801439750005
1304 54.04615 286.08832017750046
1305 53.9655 285.0531097500002
1306 53.88165 284.0726432775
1307 53.7939 282.83682279000004
1308 53.7098 281.8945839600001
1309 53.62865 281.0888491774999
1310 53.5361 280.1754967900001
1311 53.44825 278.9873219374999
1312 53.3635 278.34476774999985
1313 53.26935 277.23970057749966
1314 53.18425 276.34850193750026
1315 53.0995 275.48959975000025
1316 53.01235 274.4975974775002
1317 52.92415 273.2476967775001
1318 52.84115 272.4373166774999
1319 52.7541 271.6617331900002
1320 52.67175 270.8305019374998
1321 52.58365 269.9848026775003
1322 52.507 269.0435510000002
1323 52.41165 268.0405942775001
1324 52.3276 266.74307824000016
1325 52.23995 265.65017399750013
1326 52.16385 264.9139031775003
1327 52.0862 264.0162695600002
1328 51.9973 263.01559270999996
1329 51.9065 262.1118577500001
1330 51.81455 261.15575829750014
1331 51.7352 260.9249809600001
1332 51.65155 259.88333259750016
1333 51.571 259.0988590000002
1334 51.49385 258.6290621774997
1335 51.4129 257.6905135899997
1336 51.3259 256.8916891900003
1337 51.24325 256.04877943749943
1338 51.16415 255.46030477750037
1339 51.0794 254.7891956399999
1340 51.00085 254.3582492774999
1341 50.92415 253.34809677750036
1342 50.8456 252.55586064
1343 50.75275 251.64651743750028
1344 50.6766 250.86921243999996
1345 50.59085 250.22004627749948
1346 50.51135 249.27487117750024
1347 50.4276 248.44455824000033
1348 50.35035 247.80490487750012
1349 50.2654 246.98236283999995
1350 50.18265 245.89928897749996
1351 50.1052 245.06063295999957
1352 50.02105 244.14350689749972
1353 49.9438 243.37184155999967
1354 49.8589 242.70499079
1355 49.77245 241.70957099750012
1356 49.6864 240.95075504000033
1357 49.6081 240.32571439000003
1358 49.525 239.69937500000015
1359 49.4483 239.08542710999973
1360 49.36875 238.43667343749985
1361 49.28335 237.81346277750026
1362 49.2007 236.94711951
1363 49.12075 236.01466943749983
1364 49.04535 235.5042933775003
1365 48.96375 234.6988359375
1366 48.89045 234.19564879749987
1367 48.8073 233.2596667100006
1368 48.73655 232.9017440974999
1369 48.65725 231.77507243750006
1370 48.586 231.32160399999975
1371 48.49985 230.3431999774998
1372 48.4295 229.56182975000047
1373 48.3612 229.05813456000033
1374 48.28625 228.29031093749973
1375 48.2088 227.37690255999996
1376 48.1319 226.69840238999996
1377 48.0585 225.7635777499995
1378 47.9802 225.10160795999946
1379 47.91015 224.42797697749984
1380 47.8329 223.65467758999966
1381 47.75885 222.83739667749978
1382 47.6854 222.25792683999998
1383 47.61595 221.42495559750023
1384 47.53905 220.6737750974994
1385 47.47045 220.17422679750007
1386 47.39585 219.5571527774996
1387 47.3301 219.32143399000006
1388 47.25065 218.46192457749976
1389 47.16855 217.49974089749958
1390 47.1051 217.04825398999992
1391 47.03665 216.31580677750026
1392 46.96685 215.63135107749986
1393 46.88865 214.70935117750014
1394 46.80995 214.18163099750018
1395 46.7379 213.46130358999972
1396 46.6542 212.79572235999967
1397 46.58975 211.7840449374994
1398 46.5123 211.38814870999977
1399 46.44975 210.66637493749977
1400 46.3702 209.45225196000047
1401 46.29615 208.89334517750012
1402 46.2201 208.13585598999998
1403 46.1413 207.35273430999996
1404 46.0736 206.93418303999988
1405 46.0163 206.5684343099997
1406 45.9519 205.70308638999995
1407 45.8803 205.21537191000016
1408 45.80955 204.3606787975
1409 45.74535 203.9594033774997
1410 45.67075 203.39754443750007
1411 45.60265 202.6177629775002
1412 45.53625 201.97178593750004
1413 45.4646 201.2012468400003
1414 45.3979 200.6591755899999
1415 45.32515 200.12892747749993
1416 45.25465 199.32590337750003
1417 45.17705 198.49520329749976
1418 45.10215 197.39571537749998
1419 45.0297 196.88161791000016
1420 44.9726 196.36224923999998
1421 44.9086 196.0109460399999
1422 44.843 195.52555099999972
1423 44.7726 194.78528924000034
1424 44.69975 194.11429993749994
1425 44.6229 193.16179558999966
1426 44.55285 192.4314068775002
1427 44.4845 191.83425975000023
1428 44.4303 191.52154190999977
1429 44.37425 191.2150869374998
1430 44.31745 190.57497549749996
1431 44.2502 189.98379995999994
1432 44.189 189.323979
1433 44.113 188.54123100000015
1434 44.0485 188.0020477500002
1435 43.98145 187.3977058974997
1436 43.91255 186.8427024974999
1437 43.84665 186.1391337775001
1438 43.7867 185.73540310999965
1439 43.7247 184.98880991000033
1440 43.6516 184.4069174399997
1441 43.5834 183.7802444400004
1442 43.51835 183.1377632775002
1443 43.45275 182.69616743749975
1444 43.38625 182.12206093750024
1445 43.32695 181.65575369750013
1446 43.26035 180.95346787749963
1447 43.1866 180.25238044000025
1448 43.1233 179.77229710999995
1449 43.05655 179.28885209749978
1450 42.9898 178.74939595999967
1451 42.92105 178.18611689749991
1452 42.86055 177.76160369749982
1453 42.80465 177.2775883774998
1454 42.7342 176.62235035999993
1455 42.66765 176.1428934774999
1456 42.61 175.62919999999986
1457 42.5514 175.1539580399999
1458 42.4828 174.5753041600001
1459 42.41795 174.06566779750028
1460 42.34895 173.5472838974997
1461 42.29055 173.02803069749962
1462 42.22415 172.6509067774998
1463 42.15805 172.04007019749974
1464 42.1003 171.5370399100002
1465 42.04195 171.03169019749998
1466 41.979 170.6689590000001
1467 41.9166 170.4418444399996
1468 41.85045 169.8645847974999
1469 41.7853 169.40590391000023
1470 41.7224 168.8024382399999
1471 41.65885 167.99746667749992
1472 41.60455 167.59346929749972
1473 41.53175 166.94529193749986
1474 41.4762 166.49653356000022
1475 41.4089 165.92010078999965
1476 41.34495 165.1395594975004
1477 41.2813 164.51777031000006
1478 41.20895 163.87378989749982
1479 41.1384 163.17784544000028
1480 41.0754 162.75201483999967
1481 41.02055 162.40602769750012
1482 40.9576 161.76340224
1483 40.8948 161.28173296000045
1484 40.8327 160.7657107099999
1485 40.7658 160.19765036000013
1486 40.70385 159.7411451774999
1487 40.64575 159.4002569375
1488 40.58595 159.1668125975002
1489 40.52355 158.5974453975
1490 40.4713 158.22157631000005
1491 40.4155 157.94925975
1492 40.3442 157.27092635999998
1493 40.2816 156.89660144000004
1494 40.2203 156.3186679099997
1495 40.1641 156.1051711900002
1496 40.10725 155.4576474375001
1497 40.0463 155.1688563099999
1498 39.9939 154.73176279000018
1499 39.9312 154.4682665600003
1500 39.87665 154.00993477750012
1501 39.82035 153.46137587750013
1502 39.76885 153.17171967750005
1503 39.7118 152.6633407600002
1504 39.65485 152.14512147749974
1505 39.59305 151.7738416975003
1506 39.5383 151.38523310999994
1507 39.4803 150.80331191000005
1508 39.4231 150.3017863900002
1509 39.36535 149.8485693775001
1510 39.305 149.506975
1511 39.2424 149.0314422399997
1512 39.17985 148.57280397749992
1513 39.1226 148.14936924000017
1514 39.0586 147.86446604000002
1515 39.0018 147.29009675999964
1516 38.9415 146.7676777500003
1517 38.8795 146.18337975000009
1518 38.8252 145.8721449599998
1519 38.75795 145.2896617975
1520 38.69975 144.92359993750006
1521 38.6433 144.4530651099999
1522 38.58735 143.99736997749983
1523 38.53955 143.6663357975001
1524 38.4899 143.07229798999992
1525 38.4334 142.60116444000005
1526 38.38965 142.30802287749975
1527 38.3304 141.90763584
1528 38.27255 141.6118664974997
1529 38.2133 141.1689031100002
1530 38.1535 140.76443774999984
1531 38.09575 140.31458193749995
1532 38.0416 139.98866943999974
1533 37.98465 139.3910143774999
1534 37.91845 138.82139959749998
1535 37.86385 138.43191317750006
1536 37.81125 137.95812343750003
1537 37.75315 137.4202150775002
1538 37.7027 136.97241270999984
1539 37.64365 136.4879646774998
1540 37.5907 136.08847351000009
1541 37.5372 135.68411616000003
1542 37.4845 135.3865597500003
1543 37.42515 134.89129747749985
1544 37.37345 134.4825850975003
1545 37.3106 134.02362763999986
1546 37.25855 133.3581018975001
1547 37.20935 132.94612257749986
1548 37.151 132.49779899999976
1549 37.10235 132.01917447749997
1550 37.0452 131.6442569599999
1551 36.9942 131.21866636000004
1552 36.94015 130.64626797749975
1553 36.8791 130.19748318999996
1554 36.82905 129.96442609749988
1555 36.77155 129.40176059750002
1556 36.72165 129.0846712775001
1557 36.6668 128.73517775999971
1558 36.6203 128.30222791000006
1559 36.5681 127.80106238999997
1560 36.5196 127.18521584000041
1561 36.4593 126.79234350999991
1562 36.4093 126.34817350999992
1563 36.35365 125.96158167749991
1564 36.3065 125.74815775000002
1565 36.258 125.3854359999998
1566 36.2074 125.01428523999994
1567 36.15415 124.79028777749977
1568 36.1028 124.52573215999973
1569 36.05005 124.08174499750021
1570 36.0002 123.71859995999989
1571 35.9506 123.46305963999976
1572 35.8988 123.04595855999992
1573 35.85235 122.71384947749993
1574 35.796 122.3511840000001
1575 35.73865 121.8132461775001
1576 35.6903 121.4671859099999
1577 35.64095 121.16703309750028
1578 35.58655 120.64210909749977
1579 35.53525 120.16565743750016
1580 35.4849 119.67757198999993
1581 35.4357 119.32856551000009
1582 35.3824 119.05487024000013
1583 35.32505 118.75109249750017
1584 35.2761 118.47356878999994
1585 35.22335 118.25906477749982
1586 35.1688 117.95510656000033
1587 35.1241 117.74009919000014
1588 35.0744 117.4100646400002
1589 35.0191 117.01563519000001
1590 34.966 116.75204399999984
1591 34.90705 116.12041029750026
1592 34.8528 115.58083216
1593 34.8036 115.29202703999977
1594 34.74985 114.85017497750005
1595 34.69735 114.59775297750002
1596 34.6453 114.28038790999994
1597 34.59885 114.00942867750018
1598 34.5501 113.73058999
1599 34.49815 113.42319657749977
1600 34.45175 113.15077193750017
