# Supplementary material for: Large-deviations of disease spreading dynamics with vaccination
Source: PLoS One. 2023 Jul 10;18(7):e0287932. doi: 10.1371/journal.pone.0287932 (PMC10332629; doi:10.1371/journal.pone.0287932)
Supplement: S1 Data — (GZ) [file pone.0287932.s002.gz › DATA/fig6/random.dat]

#bin log_merged log_interval0 …
#log: Base10
0.0015625 -3.4993926110219182e0 -3.4993926110219182e0
0.0018750000000000001 -3.431828978900754e0 -3.431828978900754e0
0.0021875 -3.2655636439622104e0 -3.2655636439622104e0
0.0025 -3.0956473365131534e0 -3.0956473365131534e0
0.0028125 -2.992288230051614e0 -2.992288230051614e0
0.003125 -2.9031242115088536e0 -2.9031242115088536e0
0.0034375 -2.808242737761262e0 -2.808242737761262e0
0.0037500000000000003 -2.7374660891073437e0 -2.7374660891073437e0
0.0040625 -2.680679681961934e0 -2.680679681961934e0
0.004375 -2.639353863898592e0 -2.639353863898592e0
0.004687500000000001 -2.5876295161342715e0 -2.5876295161342715e0
0.005 -2.5555593347417163e0 -2.5555593347417163e0
0.0053124999999999995 -2.533350871944109e0 -2.533350871944109e0
0.005625 -2.5155387518179997e0 -2.5155387518179997e0
0.0059375 -2.4908866888190606e0 -2.4908866888190606e0
0.00625 -2.4753965464433496e0 -2.4753965464433496e0
0.006562500000000001 -2.4672693599404885e0 -2.4672693599404885e0
0.006875000000000001 -2.4663989530190666e0 -2.4663989530190666e0
0.0071874999999999994 -2.4563946722210095e0 -2.4563946722210095e0
0.0075 -2.4432329992851156e0 -2.4432329992851156e0
0.0078125 -2.4490793605691725e0 -2.4490793605691725e0
0.008125 -2.4673862138206606e0 -2.4673862138206606e0
0.0084375 -2.470241107670532e0 -2.470241107670532e0
0.00875 -2.476941661175275e0 -2.476941661175275e0
0.0090625 -2.506937293602292e0 -2.506937293602292e0
0.009375 -2.512572615470177e0 -2.512572615470177e0
0.0096875 -2.5377284232845487e0 -2.5377284232845487e0
0.01 -2.5488243320596813e0 -2.5488243320596813e0
0.0103125 -2.5849775951546836e0 -2.5849775951546836e0
0.010624999999999999 -2.599211017600297e0 -2.599211017600297e0
0.0109375 -2.6190122058942653e0 -2.6190122058942653e0
0.01125 -2.629360382731662e0 -2.629360382731662e0
0.0115625 -2.6635461850246576e0 -2.6635461850246576e0
0.011875 -2.6893666489850294e0 -2.6893666489850294e0
0.0121875 -2.7141625381500636e0 -2.7141625381500636e0
0.0125 -2.728568733954504e0 -2.728568733954504e0
0.0128125 -2.7618846330406233e0 -2.7618846330406233e0
0.013125 -2.793592886281673e0 -2.793592886281673e0
0.0134375 -2.81982073654946e0 -2.81982073654946e0
0.01375 -2.8536342295010546e0 -2.8536342295010546e0
0.0140625 -2.8801704718125767e0 -2.8801704718125767e0
0.014375 -2.9111739368782e0 -2.9111739368782e0
0.0146875 -2.9426799188877486e0 -2.9426799188877486e0
0.015 -2.9814654212432434e0 -2.9814654212432434e0
0.0153125 -3.004184213882596e0 -3.004184213882596e0
0.015625 -3.038035067193974e0 -3.038035067193974e0
0.0159375 -3.0742630286213317e0 -3.0742630286213317e0
0.01625 -3.097157835256454e0 -3.097157835256454e0
0.0165625 -3.142274900351382e0 -3.142274900351382e0
0.016875 -3.1765437046351654e0 -3.1765437046351654e0
0.0171875 -3.210130522494197e0 -3.210130522494197e0
0.0175 -3.2350207989202464e0 -3.2350207989202464e0
0.017812500000000002 -3.2646942491110313e0 -3.2646942491110313e0
0.018125000000000002 -3.304949631342439e0 -3.304949631342439e0
0.018437500000000002 -3.333714271792829e0 -3.333714271792829e0
0.018750000000000003 -3.3803276648823304e0 -3.3803276648823304e0
0.019062500000000003 -3.409057641125415e0 -3.409057641125415e0
0.019375000000000003 -3.446480673598686e0 -3.446480673598686e0
0.0196875 -3.475738487359209e0 -3.475738487359209e0
0.02 -3.5140001559084486e0 -3.5140001559084486e0
0.0203125 -3.546236598856027e0 -3.546236598856027e0
0.020625 -3.584096884305851e0 -3.584096884305851e0
0.0209375 -3.6289445913789824e0 -3.6289445913789824e0
0.02125 -3.6671902200378246e0 -3.6671902200378246e0
0.021562500000000002 -3.7108194496913858e0 -3.7108194496913858e0
0.021875000000000002 -3.7450014125388553e0 -3.7450014125388553e0
0.022187500000000002 -3.786051463473101e0 -3.786051463473101e0
0.022500000000000003 -3.812537929893566e0 -3.812537929893566e0
0.022812500000000003 -3.855367807503186e0 -3.855367807503186e0
0.023125000000000003 -3.8946712477100083e0 -3.8946712477100083e0
0.023437500000000003 -3.9250684588160003e0 -3.9250684588160003e0
0.02375 -3.9644417860854593e0 -3.9644417860854593e0
0.0240625 -4.003417026058756e0 -4.003417026058756e0
0.024375 -4.035803804712501e0 -4.035803804712501e0
0.0246875 -4.076290245086071e0 -4.076290245086071e0
0.025 -4.109475320064135e0 -4.109475320064135e0
0.0253125 -4.1492750007901265e0 -4.1492750007901265e0
0.025625000000000002 -4.185025041731038e0 -4.185025041731038e0
0.025937500000000002 -4.223306339436036e0 -4.223306339436036e0
0.026250000000000002 -4.254764301809715e0 -4.254764301809715e0
0.026562500000000003 -4.29121352152562e0 -4.29121352152562e0
0.026875000000000003 -4.334240786382011e0 -4.334240786382011e0
0.027187500000000003 -4.369481861995169e0 -4.369481861995169e0
0.027500000000000004 -4.406869122332878e0 -4.406869122332878e0
0.0278125 -4.439678588997609e0 -4.439678588997609e0
0.028125 -4.470946860456948e0 -4.470946860456948e0
0.0284375 -4.503203968327412e0 -4.503203968327412e0
0.02875 -4.543468697061158e0 -4.543468697061158e0
0.0290625 -4.586158600005561e0 -4.586158600005561e0
0.029375000000000002 -4.614627097676035e0 -4.614627097676035e0
0.029687500000000002 -4.653944836749375e0 -4.653944836749375e0
0.030000000000000002 -4.700045155913372e0 -4.700045155913372e0
0.030312500000000003 -4.74229640652176e0 -4.74229640652176e0
0.030625000000000003 -4.784165786299141e0 -4.784165786299141e0
0.030937500000000003 -4.82034597869189e0 -4.82034597869189e0
0.03125 -4.84993342169038e0 -4.84993342169038e0
0.0315625 -4.88952223741218e0 -4.88952223741218e0
0.031875 -4.9194902342633355e0 -4.9194902342633355e0
0.0321875 -4.960565461117781e0 -4.960565461117781e0
0.0325 -4.994302969251308e0 -4.994302969251308e0
0.0328125 -5.032291338307928e0 -5.032291338307928e0
0.033125 -5.071818239293876e0 -5.071818239293876e0
0.0334375 -5.1044243096685165e0 -5.1044243096685165e0
0.03375 -5.141479681463366e0 -5.141479681463366e0
0.0340625 -5.176707248057042e0 -5.176707248057042e0
0.034375 -5.20901861676613e0 -5.20901861676613e0
0.0346875 -5.2476459867648515e0 -5.2476459867648515e0
0.035 -5.294830147639928e0 -5.294830147639928e0
0.035312500000000004 -5.332283408442905e0 -5.332283408442905e0
0.035625000000000004 -5.364464949715526e0 -5.364464949715526e0
0.035937500000000004 -5.397022962519273e0 -5.397022962519273e0
0.036250000000000004 -5.439742959493756e0 -5.439742959493756e0
0.036562500000000005 -5.471366352348937e0 -5.471366352348937e0
0.036875000000000005 -5.4981896641366035e0 -5.4981896641366035e0
0.037187500000000005 -5.538008913893478e0 -5.538008913893478e0
0.037500000000000006 -5.5857577858778455e0 -5.5857577858778455e0
0.0378125 -5.618064603282633e0 -5.618064603282633e0
0.038125 -5.6563947684562805e0 -5.6563947684562805e0
0.0384375 -5.68575315706768e0 -5.68575315706768e0
0.03875 -5.728181586936458e0 -5.728181586936458e0
0.0390625 -5.766409446431695e0 -5.766409446431695e0
0.039375 -5.800426931778944e0 -5.800426931778944e0
0.0396875 -5.836281404440356e0 -5.836281404440356e0
0.04 -5.867228434274708e0 -5.867228434274708e0
0.0403125 -5.9094595610313405e0 -5.9094595610313405e0
0.040625 -5.945308802409286e0 -5.945308802409286e0
0.0409375 -5.987023897208033e0 -5.987023897208033e0
0.04125 -6.0207220310703775e0 -6.0207220310703775e0
0.0415625 -6.054360479148286e0 -6.054360479148286e0
0.041875 -6.094620457576653e0 -6.094620457576653e0
0.0421875 -6.124614029184173e0 -6.124614029184173e0
0.0425 -6.158732825433631e0 -6.158732825433631e0
0.0428125 -6.197197803764553e0 -6.197197803764553e0
0.043125000000000004 -6.233278422917479e0 -6.233278422917479e0
0.043437500000000004 -6.265239046870207e0 -6.265239046870207e0
0.043750000000000004 -6.3025491152284445e0 -6.3025491152284445e0
0.044062500000000004 -6.34271155162152e0 -6.34271155162152e0
0.044375000000000005 -6.370638083745703e0 -6.370638083745703e0
0.044687500000000005 -6.411184297777268e0 -6.411184297777268e0
0.045000000000000005 -6.447348768580937e0 -6.447348768580937e0
0.045312500000000006 -6.4894067721288735e0 -6.4894067721288735e0
0.045625 -6.520441495953506e0 -6.520441495953506e0
0.0459375 -6.553529328191885e0 -6.553529328191885e0
0.04625 -6.586625441435913e0 -6.586625441435913e0
0.0465625 -6.623187732628153e0 -6.623187732628153e0
0.046875 -6.66555342827543e0 -6.66555342827543e0
0.0471875 -6.693524731308585e0 -6.693524731308585e0
0.0475 -6.732075488813294e0 -6.732075488813294e0
0.0478125 -6.774530837060425e0 -6.774530837060425e0
0.048125 -6.792066403202639e0 -6.792066403202639e0
0.0484375 -6.8355475473236e0 -6.8355475473236e0
0.04875 -6.876265119150062e0 -6.876265119150062e0
0.0490625 -6.89935579792747e0 -6.89935579792747e0
0.049375 -6.942077482200162e0 -6.942077482200162e0
0.0496875 -6.97619585240956e0 -6.97619585240956e0
0.05 -7.003695562408225e0 -7.003695562408225e0
0.0503125 -7.041878919555543e0 -7.041878919555543e0
0.050625 -7.089802525890278e0 -7.089802525890278e0
0.050937500000000004 -7.1199956841264935e0 -7.1199956841264935e0
0.051250000000000004 -7.152222240661118e0 -7.152222240661118e0
0.051562500000000004 -7.188334280134782e0 -7.188334280134782e0
0.051875000000000004 -7.220339361900201e0 -7.220339361900201e0
0.052187500000000005 -7.252617512021075e0 -7.252617512021075e0
0.052500000000000005 -7.2843077387388036e0 -7.2843077387388036e0
0.052812500000000005 -7.324080414367032e0 -7.324080414367032e0
0.053125000000000006 -7.358290347583548e0 -7.358290347583548e0
0.053437500000000006 -7.398586530502158e0 -7.398586530502158e0
0.05375 -7.433017907647823e0 -7.433017907647823e0
0.0540625 -7.466664234389114e0 -7.466664234389114e0
0.054375 -7.496094239120808e0 -7.496094239120808e0
0.0546875 -7.534484486750458e0 -7.534484486750458e0
0.055 -7.565578958669917e0 -7.565578958669917e0
0.0553125 -7.602085746850221e0 -7.602085746850221e0
0.055625 -7.633328760685814e0 -7.633328760685814e0
0.0559375 -7.676394250253921e0 -7.676394250253921e0
0.05625 -7.712178568370305e0 -7.712178568370305e0
0.0565625 -7.741942122795095e0 -7.741942122795095e0
0.056875 -7.782329015967676e0 -7.782329015967676e0
0.0571875 -7.805261496342624e0 -7.805261496342624e0
0.0575 -7.846606109520522e0 -7.846606109520522e0
0.0578125 -7.881003272326794e0 -7.881003272326794e0
0.058125 -7.916366105308057e0 -7.916366105308057e0
0.0584375 -7.955247152421194e0 -7.955247152421194e0
0.058750000000000004 -7.986633785771133e0 -7.986633785771133e0
0.059062500000000004 -8.025434021320521e0 -8.025434021320521e0
0.059375000000000004 -8.05590448059867e0 -8.05590448059867e0
0.059687500000000004 -8.094563042665882e0 -8.094563042665882e0
0.060000000000000005 -8.123638200072506e0 -8.123638200072506e0
0.060312500000000005 -8.161761815080368e0 -8.161761815080368e0
0.060625000000000005 -8.202490057788069e0 -8.202490057788069e0
0.060937500000000006 -8.231019066543027e0 -8.231019066543027e0
0.061250000000000006 -8.272632325919417e0 -8.272632325919417e0
0.0615625 -8.304024617362316e0 -8.304024617362316e0
0.061875 -8.338119333442606e0 -8.338119333442606e0
0.0621875 -8.376268327787344e0 -8.376268327787344e0
0.0625 -8.401352271877855e0 -8.401352271877855e0
0.0628125 -8.44486030373902e0 -8.44486030373902e0
0.063125 -8.474185388849051e0 -8.474185388849051e0
0.0634375 -8.501133886678886e0 -8.501133886678886e0
0.06375 -8.534334897100976e0 -8.534334897100976e0
0.0640625 -8.57187357432305e0 -8.57187357432305e0
0.064375 -8.603704669473714e0 -8.603704669473714e0
0.0646875 -8.62978517570447e0 -8.62978517570447e0
0.065 -8.66918840592281e0 -8.66918840592281e0
0.0653125 -8.696156270263614e0 -8.696156270263614e0
0.06562499999999999 -8.741038251369005e0 -8.741038251369005e0
0.0659375 -8.775146440541008e0 -8.775146440541008e0
0.06624999999999999 -8.802963458149875e0 -8.802963458149875e0
0.0665625 -8.836361735869119e0 -8.836361735869119e0
0.06687499999999999 -8.873605560370393e0 -8.873605560370393e0
0.0671875 -8.905625595807592e0 -8.905625595807592e0
0.06749999999999999 -8.935648858132495e0 -8.935648858132495e0
0.0678125 -8.961915954262636e0 -8.961915954262636e0
0.06812499999999999 -9.005873427201564e0 -9.005873427201564e0
0.0684375 -9.03946566962533e0 -9.03946566962533e0
0.06874999999999999 -9.072859585998245e0 -9.072859585998245e0
0.0690625 -9.108349826230565e0 -9.108349826230565e0
0.06937499999999999 -9.136565862484545e0 -9.136565862484545e0
0.0696875 -9.165912154419871e0 -9.165912154419871e0
0.06999999999999999 -9.196361527641798e0 -9.196361527641798e0
0.0703125 -9.239672463476396e0 -9.239672463476396e0
0.070625 -9.268461330396363e0 -9.268461330396363e0
0.0709375 -9.294180188842816e0 -9.294180188842816e0
0.07125 -9.338159370940062e0 -9.338159370940062e0
0.0715625 -9.362915127911961e0 -9.362915127911961e0
0.071875 -9.400453488165127e0 -9.400453488165127e0
0.0721875 -9.435386999427479e0 -9.435386999427479e0
0.0725 -9.46441750783471e0 -9.46441750783471e0
0.0728125 -9.502208153917323e0 -9.502208153917323e0
0.073125 -9.527969148095522e0 -9.527969148095522e0
0.0734375 -9.562372877338944e0 -9.562372877338944e0
0.07375 -9.598593711461959e0 -9.598593711461959e0
0.07406249999999999 -9.628286504494113e0 -9.628286504494113e0
0.074375 -9.666900339190775e0 -9.666900339190775e0
0.07468749999999999 -9.70169287352384e0 -9.70169287352384e0
0.075 -9.727143747236383e0 -9.727143747236383e0
0.07531249999999999 -9.760673492170113e0 -9.760673492170113e0
0.075625 -9.798676176908899e0 -9.798676176908899e0
0.07593749999999999 -9.831168951956002e0 -9.831168951956002e0
0.07625 -9.858959146708926e0 -9.858959146708926e0
0.07656249999999999 -9.900681324554185e0 -9.900681324554185e0
0.076875 -9.926671044904666e0 -9.926671044904666e0
0.07718749999999999 -9.946070734242326e0 -9.946070734242326e0
0.0775 -9.988343145786544e0 -9.988343145786544e0
0.07781249999999999 -1.0021301266788228e1 -1.0021301266788228e1
0.078125 -1.0055017134717687e1 -1.0055017134717687e1
0.0784375 -1.0087686786743703e1 -1.0087686786743703e1
0.07875 -1.0114885327928292e1 -1.0114885327928292e1
0.0790625 -1.0143283176281344e1 -1.0143283176281344e1
0.079375 -1.0179198226326676e1 -1.0179198226326676e1
0.0796875 -1.020915370983677e1 -1.020915370983677e1
0.08 -1.0245439749238372e1 -1.0245439749238372e1
0.0803125 -1.028000387053909e1 -1.028000387053909e1
0.080625 -1.0310349894150946e1 -1.0310349894150946e1
0.0809375 -1.0337811842766328e1 -1.0337811842766328e1
0.08125 -1.0375284044932428e1 -1.0375284044932428e1
0.0815625 -1.0401555197145186e1 -1.0401555197145186e1
0.08187499999999999 -1.0434792868827586e1 -1.0434792868827586e1
0.0821875 -1.0469932710611843e1 -1.0469932710611843e1
0.08249999999999999 -1.049257191179278e1 -1.049257191179278e1
0.0828125 -1.0528853548175007e1 -1.0528853548175007e1
0.08312499999999999 -1.0568506396901299e1 -1.0568506396901299e1
0.0834375 -1.0593631432446287e1 -1.0593631432446287e1
0.08374999999999999 -1.0626148704903258e1 -1.0626148704903258e1
0.0840625 -1.0652750005610883e1 -1.0652750005610883e1
0.08437499999999999 -1.0693128785249442e1 -1.0693128785249442e1
0.0846875 -1.071724703800193e1 -1.071724703800193e1
0.08499999999999999 -1.0755238534427022e1 -1.0755238534427022e1
0.0853125 -1.0785266576748668e1 -1.0785266576748668e1
0.08562499999999999 -1.0809499269666063e1 -1.0809499269666063e1
0.0859375 -1.0848664319452851e1 -1.0848664319452851e1
0.08625 -1.088237510697401e1 -1.088237510697401e1
0.0865625 -1.0911243982341162e1 -1.0911243982341162e1
0.086875 -1.0944142252916222e1 -1.0944142252916222e1
0.0871875 -1.0973328670992501e1 -1.0973328670992501e1
0.0875 -1.1008175050324112e1 -1.1008175050324112e1
0.0878125 -1.1039457763645274e1 -1.1039457763645274e1
0.088125 -1.1067396104368541e1 -1.1067396104368541e1
0.0884375 -1.109452283566499e1 -1.109452283566499e1
0.08875 -1.112865905744276e1 -1.112865905744276e1
0.0890625 -1.1163284668991778e1 -1.1163284668991778e1
0.089375 -1.1188896439623946e1 -1.1188896439623946e1
0.08968749999999999 -1.1221654097882507e1 -1.1221654097882507e1
0.09 -1.1253988790127565e1 -1.1253988790127565e1
0.09031249999999999 -1.127588569951969e1 -1.127588569951969e1
0.090625 -1.1309194862369637e1 -1.1309194862369637e1
0.09093749999999999 -1.1337702948190795e1 -1.1337702948190795e1
0.09125 -1.137568580916924e1 -1.137568580916924e1
0.09156249999999999 -1.1398187995833737e1 -1.1398187995833737e1
0.091875 -1.1434732735286175e1 -1.1434732735286175e1
0.09218749999999999 -1.1463364734496295e1 -1.1463364734496295e1
0.0925 -1.1497587166506506e1 -1.1497587166506506e1
0.09281249999999999 -1.1521054107702199e1 -1.1521054107702199e1
0.093125 -1.1555953882536429e1 -1.1555953882536429e1
0.09343749999999999 -1.1585006094777796e1 -1.1585006094777796e1
0.09375 -1.1621760633845057e1 -1.1621760633845057e1
0.0940625 -1.1651923533140703e1 -1.1651923533140703e1
0.094375 -1.1682487185848927e1 -1.1682487185848927e1
0.0946875 -1.1710201820387752e1 -1.1710201820387752e1
0.095 -1.1741429722537774e1 -1.1741429722537774e1
0.0953125 -1.176525698114348e1 -1.176525698114348e1
0.095625 -1.180178437535507e1 -1.180178437535507e1
0.0959375 -1.1834631627644754e1 -1.1834631627644754e1
0.09625 -1.1863387421518397e1 -1.1863387421518397e1
0.0965625 -1.1895282983031407e1 -1.1895282983031407e1
0.096875 -1.1919444261801814e1 -1.1919444261801814e1
0.0971875 -1.1951540751401822e1 -1.1951540751401822e1
0.0975 -1.197865227955755e1 -1.197865227955755e1
0.0978125 -1.2017620794874361e1 -1.2017620794874361e1
0.09812499999999999 -1.2040709167627952e1 -1.2040709167627952e1
0.0984375 -1.2071283607311685e1 -1.2071283607311685e1
0.09874999999999999 -1.2103670153339422e1 -1.2103670153339422e1
0.0990625 -1.2131875952062742e1 -1.2131875952062742e1
0.09937499999999999 -1.2169596546951666e1 -1.2169596546951666e1
0.0996875 -1.2194292446511113e1 -1.2194292446511113e1
0.09999999999999999 -1.2227499855522197e1 -1.2227499855522197e1
0.1003125 -1.2255895265258928e1 -1.2255895265258928e1
0.10062499999999999 -1.2279132788019538e1 -1.2279132788019538e1
0.1009375 -1.2312950002994526e1 -1.2312950002994526e1
0.10124999999999999 -1.2340482656071813e1 -1.2340482656071813e1
0.1015625 -1.2375628376149521e1 -1.2375628376149521e1
0.101875 -1.2396454121964794e1 -1.2396454121964794e1
0.1021875 -1.2428924256937549e1 -1.2428924256937549e1
0.1025 -1.2457158011168772e1 -1.2457158011168772e1
0.1028125 -1.2492953579662768e1 -1.2492953579662768e1
0.103125 -1.2526541882989491e1 -1.2526541882989491e1
0.1034375 -1.2545365725431125e1 -1.2545365725431125e1
0.10375 -1.25831973460172e1 -1.25831973460172e1
0.1040625 -1.2613036624635257e1 -1.2613036624635257e1
0.104375 -1.2641735076328601e1 -1.2641735076328601e1
0.1046875 -1.26656496275573e1 -1.26656496275573e1
0.105 -1.2690050110145435e1 -1.2690050110145435e1
0.1053125 -1.2719039085480304e1 -1.2719039085480304e1
0.105625 -1.2751588760490463e1 -1.2751588760490463e1
0.10593749999999999 -1.2783312674621826e1 -1.2783312674621826e1
0.10625 -1.2810420107557562e1 -1.2810420107557562e1
0.10656249999999999 -1.2843485687310036e1 -1.2843485687310036e1
0.106875 -1.287453033398107e1 -1.287453033398107e1
0.10718749999999999 -1.2902600311917027e1 -1.2902600311917027e1
0.1075 -1.292897091334818e1 -1.292897091334818e1
0.10781249999999999 -1.295353129186789e1 -1.295353129186789e1
0.108125 -1.2985068600245555e1 -1.2985068600245555e1
0.10843749999999999 -1.3016568278026185e1 -1.3016568278026185e1
0.10875 -1.303945815221688e1 -1.303945815221688e1
0.10906249999999999 -1.3070128408480755e1 -1.3070128408480755e1
0.109375 -1.3099576679636826e1 -1.3099576679636826e1
0.1096875 -1.3131073821825353e1 -1.3131073821825353e1
0.11 -1.3162326403718012e1 -1.3162326403718012e1
0.1103125 -1.3188665010418859e1 -1.3188665010418859e1
0.110625 -1.3225058723246562e1 -1.3225058723246562e1
0.1109375 -1.3249171921274879e1 -1.3249171921274879e1
0.11125 -1.3278148965387132e1 -1.3278148965387132e1
0.1115625 -1.3304643917339504e1 -1.3304643917339504e1
0.111875 -1.3335932057068035e1 -1.3335932057068035e1
0.1121875 -1.3364625618833102e1 -1.3364625618833102e1
0.1125 -1.3392236430999233e1 -1.3392236430999233e1
0.1128125 -1.3423817244358375e1 -1.3423817244358375e1
0.113125 -1.3455702993218452e1 -1.3455702993218452e1
0.1134375 -1.3479700059673647e1 -1.3479700059673647e1
0.11374999999999999 -1.3504716771612962e1 -1.3504716771612962e1
0.1140625 -1.3532403573772186e1 -1.3532403573772186e1
0.11437499999999999 -1.357175655790617e1 -1.357175655790617e1
0.1146875 -1.360000803210643e1 -1.360000803210643e1
0.11499999999999999 -1.3629340072248866e1 -1.3629340072248866e1
0.1153125 -1.3649505315270304e1 -1.3649505315270304e1
0.11562499999999999 -1.3679315128416434e1 -1.3679315128416434e1
0.1159375 -1.3704299171503422e1 -1.3704299171503422e1
0.11624999999999999 -1.373617472925254e1 -1.373617472925254e1
0.1165625 -1.3768728949576158e1 -1.3768728949576158e1
0.11687499999999999 -1.3793695623292493e1 -1.3793695623292493e1
0.1171875 -1.3820934451694498e1 -1.3820934451694498e1
0.1175 -1.384776041026727e1 -1.384776041026727e1
0.1178125 -1.3879317717574864e1 -1.3879317717574864e1
0.118125 -1.3910676469588012e1 -1.3910676469588012e1
0.1184375 -1.3932410014955181e1 -1.3932410014955181e1
0.11875 -1.3964016391712917e1 -1.3964016391712917e1
0.1190625 -1.3993183976827837e1 -1.3993183976827837e1
0.119375 -1.402487226965151e1 -1.402487226965151e1
0.1196875 -1.4051991795601694e1 -1.4051991795601694e1
0.12 -1.4077832824528755e1 -1.4077832824528755e1
0.1203125 -1.4105783088692093e1 -1.4105783088692093e1
0.120625 -1.413327074178143e1 -1.413327074178143e1
0.1209375 -1.4160550248254381e1 -1.4160550248254381e1
0.12125 -1.418491098628148e1 -1.418491098628148e1
0.12156249999999999 -1.4221525812376981e1 -1.4221525812376981e1
0.121875 -1.424840764290822e1 -1.424840764290822e1
0.12218749999999999 -1.427223869196861e1 -1.427223869196861e1
0.1225 -1.4300493511060282e1 -1.4300493511060282e1
0.12281249999999999 -1.4328695599955623e1 -1.4328695599955623e1
0.123125 -1.4359187869605208e1 -1.4359187869605208e1
0.12343749999999999 -1.4382863271087459e1 -1.4382863271087459e1
0.12375 -1.4409898824795178e1 -1.4409898824795178e1
0.12406249999999999 -1.443914489451619e1 -1.443914489451619e1
0.124375 -1.4477235861727436e1 -1.4477235861727436e1
0.12468749999999999 -1.4493393237916294e1 -1.4493393237916294e1
0.125 -1.4522414209124705e1 -1.4522414209124705e1
0.1253125 -1.4548096165846815e1 -1.4548096165846815e1
0.12562500000000001 -1.4576297636897849e1 -1.4576297636897849e1
0.1259375 -1.4600690409155519e1 -1.4600690409155519e1
0.12625 -1.4632053905388616e1 -1.4632053905388616e1
0.1265625 -1.4663319275216068e1 -1.4663319275216068e1
0.126875 -1.469052616653336e1 -1.469052616653336e1
0.1271875 -1.4713593869216325e1 -1.4713593869216325e1
0.1275 -1.4737790878887623e1 -1.4737790878887623e1
0.1278125 -1.4768560065921534e1 -1.4768560065921534e1
0.128125 -1.4792832228783496e1 -1.4792832228783496e1
0.1284375 -1.4820975281293627e1 -1.4820975281293627e1
0.12875 -1.485082127338866e1 -1.485082127338866e1
0.1290625 -1.487844288748876e1 -1.487844288748876e1
0.129375 -1.4907292234305729e1 -1.4907292234305729e1
0.12968749999999998 -1.4933786761382194e1 -1.4933786761382194e1
0.13 -1.4956315909909804e1 -1.4956315909909804e1
0.1303125 -1.4984315643223468e1 -1.4984315643223468e1
0.130625 -1.5016332057919513e1 -1.5016332057919513e1
0.13093749999999998 -1.5039568595120741e1 -1.5039568595120741e1
0.13125 -1.5066297719159607e1 -1.5066297719159607e1
0.1315625 -1.5092896418730575e1 -1.5092896418730575e1
0.131875 -1.5117901231015836e1 -1.5117901231015836e1
0.13218749999999999 -1.5147708542002889e1 -1.5147708542002889e1
0.1325 -1.5172930950786409e1 -1.5172930950786409e1
0.1328125 -1.5197795379891446e1 -1.5197795379891446e1
0.133125 -1.5218453182061253e1 -1.5218453182061253e1
0.1334375 -1.5238669273748215e1 -1.5238669273748215e1
0.13375 -1.5272964339932528e1 -1.5272964339932528e1
0.1340625 -1.5300866303296075e1 -1.5300866303296075e1
0.134375 -1.5326927659183653e1 -1.5326927659183653e1
0.1346875 -1.5354426187024742e1 -1.5354426187024742e1
0.135 -1.537859390918858e1 -1.537859390918858e1
0.1353125 -1.5404705690328242e1 -1.5404705690328242e1
0.135625 -1.5431189550125978e1 -1.5431189550125978e1
0.1359375 -1.5463392586554633e1 -1.5463392586554633e1
0.13625 -1.5481466424115766e1 -1.5481466424115766e1
0.1365625 -1.550449256128833e1 -1.550449256128833e1
0.136875 -1.5540699263006005e1 -1.5540699263006005e1
0.1371875 -1.5559196698929568e1 -1.5559196698929568e1
0.1375 -1.558632076494088e1 -1.558632076494088e1
0.1378125 -1.5617774833111994e1 -1.5617774833111994e1
0.138125 -1.5639105024855795e1 -1.5639105024855795e1
0.1384375 -1.5668570728318642e1 -1.5668570728318642e1
0.13874999999999998 -1.5693559810153616e1 -1.5693559810153616e1
0.1390625 -1.571473751361738e1 -1.571473751361738e1
0.139375 -1.573682170247504e1 -1.573682170247504e1
0.1396875 -1.5767178589012488e1 -1.5767178589012488e1
0.13999999999999999 -1.5793014967382092e1 -1.5793014967382092e1
0.1403125 -1.5816479096771232e1 -1.5816479096771232e1
0.140625 -1.5843999795921277e1 -1.5843999795921277e1
0.1409375 -1.5871016856511247e1 -1.5871016856511247e1
0.14125 -1.5899824606564849e1 -1.5899824606564849e1
0.1415625 -1.5924981308427064e1 -1.5924981308427064e1
0.141875 -1.594819679188187e1 -1.594819679188187e1
0.1421875 -1.5969984476752884e1 -1.5969984476752884e1
0.1425 -1.599489214567258e1 -1.599489214567258e1
0.1428125 -1.6028825356555913e1 -1.6028825356555913e1
0.143125 -1.604278218633864e1 -1.604278218633864e1
0.1434375 -1.60728273017303e1 -1.60728273017303e1
0.14375 -1.6095174509490803e1 -1.6095174509490803e1
0.1440625 -1.6120987556785636e1 -1.6120987556785636e1
0.144375 -1.6148531407553506e1 -1.6148531407553506e1
0.1446875 -1.6169675194008065e1 -1.6169675194008065e1
0.145 -1.619817275453626e1 -1.619817275453626e1
0.1453125 -1.6222360870574462e1 -1.6222360870574462e1
0.145625 -1.6246755997171945e1 -1.6246755997171945e1
0.1459375 -1.627862223970989e1 -1.627862223970989e1
0.14625 -1.62983935889106e1 -1.62983935889106e1
0.14656249999999998 -1.6321483802128583e1 -1.6321483802128583e1
0.146875 -1.6341713220161196e1 -1.6341713220161196e1
0.1471875 -1.6370141453980082e1 -1.6370141453980082e1
0.1475 -1.640328725444762e1 -1.640328725444762e1
0.14781249999999999 -1.6427094192516066e1 -1.6427094192516066e1
0.148125 -1.645654405586994e1 -1.645654405586994e1
0.1484375 -1.647539641189634e1 -1.647539641189634e1
0.14875 -1.6501931467991213e1 -1.6501931467991213e1
0.1490625 -1.6527840002218014e1 -1.6527840002218014e1
0.149375 -1.6544333315553573e1 -1.6544333315553573e1
0.1496875 -1.6577062229101116e1 -1.6577062229101116e1
0.15 -1.659980376447949e1 -1.659980376447949e1
0.1503125 -1.661864182306637e1 -1.661864182306637e1
0.150625 -1.6652051265250535e1 -1.6652051265250535e1
0.1509375 -1.6672365727132288e1 -1.6672365727132288e1
0.15125 -1.669846126371432e1 -1.669846126371432e1
0.1515625 -1.6717639196098403e1 -1.6717639196098403e1
0.151875 -1.674842019654899e1 -1.674842019654899e1
0.1521875 -1.676755328286346e1 -1.676755328286346e1
0.1525 -1.67976706557247e1 -1.67976706557247e1
0.1528125 -1.6823580030706594e1 -1.6823580030706594e1
0.153125 -1.684779083895957e1 -1.684779083895957e1
0.1534375 -1.6876397634859146e1 -1.6876397634859146e1
0.15375 -1.6892409262159177e1 -1.6892409262159177e1
0.1540625 -1.6915381007359443e1 -1.6915381007359443e1
0.15437499999999998 -1.6945569165060093e1 -1.6945569165060093e1
0.1546875 -1.696547642752013e1 -1.696547642752013e1
0.155 -1.6988538695393814e1 -1.6988538695393814e1
0.1553125 -1.7008216345288034e1 -1.7008216345288034e1
0.15562499999999999 -1.7030370914410028e1 -1.7030370914410028e1
0.1559375 -1.7063098782177818e1 -1.7063098782177818e1
0.15625 -1.708276896660756e1 -1.708276896660756e1
0.1565625 -1.710339105115328e1 -1.710339105115328e1
0.156875 -1.713164621734542e1 -1.713164621734542e1
0.1571875 -1.715630305487322e1 -1.715630305487322e1
0.1575 -1.717878179891342e1 -1.717878179891342e1
0.1578125 -1.7206124850425127e1 -1.7206124850425127e1
0.158125 -1.7227053791356425e1 -1.7227053791356425e1
0.1584375 -1.7249608512133833e1 -1.7249608512133833e1
0.15875 -1.7269623791297832e1 -1.7269623791297832e1
0.1590625 -1.729819918192335e1 -1.729819918192335e1
0.159375 -1.732377896591153e1 -1.732377896591153e1
0.1596875 -1.7339381149583474e1 -1.7339381149583474e1
0.16 -1.736518092869302e1 -1.736518092869302e1
0.1603125 -1.739019978308808e1 -1.739019978308808e1
0.160625 -1.7413013275746394e1 -1.7413013275746394e1
0.1609375 -1.7438660472096686e1 -1.7438660472096686e1
0.16125 -1.7463935210837022e1 -1.7463935210837022e1
0.1615625 -1.7490063422979816e1 -1.7490063422979816e1
0.161875 -1.7507964743269454e1 -1.7507964743269454e1
0.16218749999999998 -1.7534586595003944e1 -1.7534586595003944e1
0.1625 -1.7556693678838215e1 -1.7556693678838215e1
0.1628125 -1.758291549008574e1 -1.758291549008574e1
0.163125 -1.7606064122875992e1 -1.7606064122875992e1
0.16343749999999999 -1.7628280857084988e1 -1.7628280857084988e1
0.16375 -1.765069215015866e1 -1.765069215015866e1
0.1640625 -1.767378580678816e1 -1.767378580678816e1
0.164375 -1.7697937042800746e1 -1.7697937042800746e1
0.1646875 -1.7720374148014358e1 -1.7720374148014358e1
0.165 -1.7743861631970518e1 -1.7743861631970518e1
0.1653125 -1.7774959799783588e1 -1.7774959799783588e1
0.165625 -1.7795037585646256e1 -1.7795037585646256e1
0.1659375 -1.7821558346740872e1 -1.7821558346740872e1
0.16625 -1.7837681747063485e1 -1.7837681747063485e1
0.1665625 -1.78616863173893e1 -1.78616863173893e1
0.166875 -1.7881103642180292e1 -1.7881103642180292e1
0.1671875 -1.790386310961641e1 -1.790386310961641e1
0.1675 -1.7922915842883427e1 -1.7922915842883427e1
0.1678125 -1.7951140208523626e1 -1.7951140208523626e1
0.168125 -1.7975137312085295e1 -1.7975137312085295e1
0.1684375 -1.7998469814968317e1 -1.7998469814968317e1
0.16875 -1.8021857439444844e1 -1.8021857439444844e1
0.1690625 -1.8046462634176365e1 -1.8046462634176365e1
0.169375 -1.807149148092141e1 -1.807149148092141e1
0.1696875 -1.8088670878401913e1 -1.8088670878401913e1
0.16999999999999998 -1.8109127298369472e1 -1.8109127298369472e1
0.1703125 -1.813640571155885e1 -1.813640571155885e1
0.170625 -1.815730716936288e1 -1.815730716936288e1
0.1709375 -1.8176243359330343e1 -1.8176243359330343e1
0.17124999999999999 -1.820292408509887e1 -1.820292408509887e1
0.1715625 -1.8218686044691836e1 -1.8218686044691836e1
0.171875 -1.824764308490468e1 -1.824764308490468e1
0.1721875 -1.8270877559069973e1 -1.8270877559069973e1
0.1725 -1.8295710499700377e1 -1.8295710499700377e1
0.1728125 -1.8317640405196485e1 -1.8317640405196485e1
0.173125 -1.8337029867459947e1 -1.8337029867459947e1
0.1734375 -1.8362278944240657e1 -1.8362278944240657e1
0.17375 -1.8385437544109678e1 -1.8385437544109678e1
0.1740625 -1.840560655269384e1 -1.840560655269384e1
0.174375 -1.8425133678269063e1 -1.8425133678269063e1
0.1746875 -1.845210996235984e1 -1.845210996235984e1
0.175 -1.8465299949519263e1 -1.8465299949519263e1
0.1753125 -1.8493667415422365e1 -1.8493667415422365e1
0.175625 -1.8517688672282034e1 -1.8517688672282034e1
0.1759375 -1.853746291008339e1 -1.853746291008339e1
0.17625 -1.8559694014760694e1 -1.8559694014760694e1
0.1765625 -1.858480988504563e1 -1.858480988504563e1
0.176875 -1.8605320642492202e1 -1.8605320642492202e1
0.1771875 -1.862774575245568e1 -1.862774575245568e1
0.1775 -1.8650471459094675e1 -1.8650471459094675e1
0.17781249999999998 -1.8669527538994785e1 -1.8669527538994785e1
0.178125 -1.8696530691681815e1 -1.8696530691681815e1
0.1784375 -1.8717116271093815e1 -1.8717116271093815e1
0.17875 -1.8740383983245934e1 -1.8740383983245934e1
0.17906249999999999 -1.8761620800009055e1 -1.8761620800009055e1
0.179375 -1.8780683406277618e1 -1.8780683406277618e1
0.1796875 -1.8802154497486313e1 -1.8802154497486313e1
0.18 -1.8821285113569516e1 -1.8821285113569516e1
0.1803125 -1.8846095006181727e1 -1.8846095006181727e1
0.180625 -1.886749844729276e1 -1.886749844729276e1
0.1809375 -1.888806913223563e1 -1.888806913223563e1
0.18125 -1.8905496892802162e1 -1.8905496892802162e1
0.1815625 -1.8931163783603566e1 -1.8931163783603566e1
0.181875 -1.8953488761158965e1 -1.8953488761158965e1
0.1821875 -1.8978097050522607e1 -1.8978097050522607e1
0.1825 -1.8993660546612787e1 -1.8993660546612787e1
0.1828125 -1.9012944255734524e1 -1.9012944255734524e1
0.183125 -1.9035857504878564e1 -1.9035857504878564e1
0.1834375 -1.9056208813834033e1 -1.9056208813834033e1
0.18375 -1.9078996870291135e1 -1.9078996870291135e1
0.1840625 -1.9101715349693237e1 -1.9101715349693237e1
0.184375 -1.911831920121496e1 -1.911831920121496e1
0.1846875 -1.9141837055400188e1 -1.9141837055400188e1
0.185 -1.9162124912203595e1 -1.9162124912203595e1
0.1853125 -1.918393284455398e1 -1.918393284455398e1
0.18562499999999998 -1.9204912004962367e1 -1.9204912004962367e1
0.1859375 -1.92257580117339e1 -1.92257580117339e1
0.18625 -1.924764646709629e1 -1.924764646709629e1
0.1865625 -1.9271953485967074e1 -1.9271953485967074e1
0.18687499999999999 -1.9294296514736757e1 -1.9294296514736757e1
0.1871875 -1.931483963247048e1 -1.931483963247048e1
0.1875 -1.933102566369145e1 -1.933102566369145e1
0.1878125 -1.934879511873352e1 -1.934879511873352e1
0.188125 -1.9371721503622226e1 -1.9371721503622226e1
0.1884375 -1.939224239729812e1 -1.939224239729812e1
0.18875 -1.9412344984250936e1 -1.9412344984250936e1
0.1890625 -1.9428020399884204e1 -1.9428020399884204e1
0.189375 -1.9455230544133897e1 -1.9455230544133897e1
0.1896875 -1.9471658675340237e1 -1.9471658675340237e1
0.19 -1.949701538726096e1 -1.949701538726096e1
0.1903125 -1.9515108959908517e1 -1.9515108959908517e1
0.190625 -1.953709165363854e1 -1.953709165363854e1
0.1909375 -1.9554705435985866e1 -1.9554705435985866e1
0.19125 -1.957420017233018e1 -1.957420017233018e1
0.1915625 -1.959738533990823e1 -1.959738533990823e1
0.191875 -1.9613897253337214e1 -1.9613897253337214e1
0.1921875 -1.9640579643245488e1 -1.9640579643245488e1
0.1925 -1.965976910884639e1 -1.965976910884639e1
0.1928125 -1.9682483063411397e1 -1.9682483063411397e1
0.193125 -1.969993209440601e1 -1.969993209440601e1
0.1934375 -1.9716972238899885e1 -1.9716972238899885e1
0.19375 -1.9741970145231804e1 -1.9741970145231804e1
0.1940625 -1.9758415798961337e1 -1.9758415798961337e1
0.194375 -1.9775902212414636e1 -1.9775902212414636e1
0.19468749999999999 -1.9804216771827683e1 -1.9804216771827683e1
0.195 -1.9823297271879724e1 -1.9823297271879724e1
0.1953125 -1.983752095950605e1 -1.983752095950605e1
0.195625 -1.985814487108111e1 -1.985814487108111e1
0.1959375 -1.9878470223464333e1 -1.9878470223464333e1
0.19625 -1.989956725487083e1 -1.989956725487083e1
0.1965625 -1.9923139304318298e1 -1.9923139304318298e1
0.196875 -1.9939682718717464e1 -1.9939682718717464e1
0.1971875 -1.9959890043317515e1 -1.9959890043317515e1
0.1975 -1.9975308464182504e1 -1.9975308464182504e1
0.1978125 -1.999239260647211e1 -1.999239260647211e1
0.198125 -2.0015739556541135e1 -2.0015739556541135e1
0.1984375 -2.0037469849815366e1 -2.0037469849815366e1
0.19875 -2.006021980133029e1 -2.006021980133029e1
0.1990625 -2.0074235322942528e1 -2.0074235322942528e1
0.199375 -2.0095557178157847e1 -2.0095557178157847e1
0.1996875 -2.011737306031138e1 -2.011737306031138e1
0.2 -2.013897232688852e1 -2.013897232688852e1
0.2003125 -2.0160077956218643e1 -2.0160077956218643e1
0.200625 -2.0174036442731463e1 -2.0174036442731463e1
0.2009375 -2.0194539819744037e1 -2.0194539819744037e1
0.20125 -2.0214304365061267e1 -2.0214304365061267e1
0.2015625 -2.0235522829136258e1 -2.0235522829136258e1
0.201875 -2.0250366731037516e1 -2.0250366731037516e1
0.2021875 -2.027474614723816e1 -2.027474614723816e1
0.20249999999999999 -2.0287241357524195e1 -2.0287241357524195e1
0.2028125 -2.0307793486022106e1 -2.0307793486022106e1
0.203125 -2.033014549594101e1 -2.033014549594101e1
0.2034375 -2.0347003409923687e1 -2.0347003409923687e1
0.20375 -2.036935417371207e1 -2.036935417371207e1
0.2040625 -2.0392479434708562e1 -2.0392479434708562e1
0.204375 -2.0405913104717015e1 -2.0405913104717015e1
0.2046875 -2.0420713245799575e1 -2.0420713245799575e1
0.205 -2.044704824354359e1 -2.044704824354359e1
0.2053125 -2.046138675766089e1 -2.046138675766089e1
0.205625 -2.0482071886099234e1 -2.0482071886099234e1
0.2059375 -2.0505900135603056e1 -2.0505900135603056e1
0.20625 -2.0516076301276385e1 -2.0516076301276385e1
0.2065625 -2.054161671471776e1 -2.054161671471776e1
0.206875 -2.0558133374302102e1 -2.0558133374302102e1
0.2071875 -2.0577268437696162e1 -2.0577268437696162e1
0.2075 -2.0598820582483327e1 -2.0598820582483327e1
0.2078125 -2.0615091803870214e1 -2.0615091803870214e1
0.208125 -2.0632650514984576e1 -2.0632650514984576e1
0.2084375 -2.065121759135492e1 -2.065121759135492e1
0.20875 -2.0669105618929294e1 -2.0669105618929294e1
0.2090625 -2.0689992112008454e1 -2.0689992112008454e1
0.209375 -2.0707628428062904e1 -2.0707628428062904e1
0.2096875 -2.072595790885954e1 -2.072595790885954e1
0.21 -2.074124790428415e1 -2.074124790428415e1
0.21031249999999999 -2.076138176757378e1 -2.076138176757378e1
0.210625 -2.077875107066849e1 -2.077875107066849e1
0.2109375 -2.0803944074869847e1 -2.0803944074869847e1
0.21125 -2.0818357576539725e1 -2.0818357576539725e1
0.2115625 -2.083181687982689e1 -2.083181687982689e1
0.211875 -2.0849252854903185e1 -2.0849252854903185e1
0.2121875 -2.0872357431981087e1 -2.0872357431981087e1
0.2125 -2.0884424215126288e1 -2.0884424215126288e1
0.2128125 -2.09054424110209e1 -2.09054424110209e1
0.213125 -2.0923037026266698e1 -2.0923037026266698e1
0.2134375 -2.0942790234180407e1 -2.0942790234180407e1
0.21375 -2.0961876259302713e1 -2.0961876259302713e1
0.2140625 -2.0982773285205454e1 -2.0982773285205454e1
0.214375 -2.0996908385535804e1 -2.0996908385535804e1
0.2146875 -2.1007162098756467e1 -2.1007162098756467e1
0.215 -2.1032283993357865e1 -2.1032283993357865e1
0.2153125 -2.10505769628153e1 -2.10505769628153e1
0.215625 -2.1069098187781506e1 -2.1069098187781506e1
0.2159375 -2.108179552365074e1 -2.108179552365074e1
0.21625 -2.1102850580532518e1 -2.1102850580532518e1
0.2165625 -2.1117698996536106e1 -2.1117698996536106e1
0.216875 -2.113261040579802e1 -2.113261040579802e1
0.2171875 -2.1152840702729932e1 -2.1152840702729932e1
0.2175 -2.1166760715786054e1 -2.1166760715786054e1
0.2178125 -2.11868229053771e1 -2.11868229053771e1
0.21812499999999999 -2.1204337545797912e1 -2.1204337545797912e1
0.2184375 -2.1225525009973367e1 -2.1225525009973367e1
0.21875 -2.124640810502298e1 -2.124640810502298e1
0.2190625 -2.1261073616912668e1 -2.1261073616912668e1
0.219375 -2.1276280305269225e1 -2.1276280305269225e1
0.2196875 -2.12904682273511e1 -2.12904682273511e1
0.22 -2.131324554624645e1 -2.131324554624645e1
0.2203125 -2.1331399346876438e1 -2.1331399346876438e1
0.220625 -2.1346796353016558e1 -2.1346796353016558e1
0.2209375 -2.135859128165795e1 -2.135859128165795e1
0.22125 -2.138034563480325e1 -2.138034563480325e1
0.2215625 -2.1399576048389477e1 -2.1399576048389477e1
0.221875 -2.1413235908729817e1 -2.1413235908729817e1
0.2221875 -2.1428976989558592e1 -2.1428976989558592e1
0.2225 -2.145000925895239e1 -2.145000925895239e1
0.2228125 -2.146591655613794e1 -2.146591655613794e1
0.223125 -2.1486151696693028e1 -2.1486151696693028e1
0.2234375 -2.150144724273379e1 -2.150144724273379e1
0.22375 -2.1522325765789915e1 -2.1522325765789915e1
0.2240625 -2.1537554354426007e1 -2.1537554354426007e1
0.224375 -2.155249801436186e1 -2.155249801436186e1
0.2246875 -2.1571628093863197e1 -2.1571628093863197e1
0.225 -2.1586154154742886e1 -2.1586154154742886e1
0.2253125 -2.160270855083401e1 -2.160270855083401e1
0.225625 -2.161813918440113e1 -2.161813918440113e1
0.22593749999999999 -2.1631076489725288e1 -2.1631076489725288e1
0.22625 -2.1653118389422175e1 -2.1653118389422175e1
0.2265625 -2.1672623127585226e1 -2.1672623127585226e1
0.226875 -2.1685623226739168e1 -2.1685623226739168e1
0.2271875 -2.1700327114296684e1 -2.1700327114296684e1
0.2275 -2.1721479245227798e1 -2.1721479245227798e1
0.2278125 -2.1734416313773195e1 -2.1734416313773195e1
0.228125 -2.1752676297798658e1 -2.1752676297798658e1
0.2284375 -2.177211227932004e1 -2.177211227932004e1
0.22875 -2.179223980015105e1 -2.179223980015105e1
0.2290625 -2.180214199157855e1 -2.180214199157855e1
0.229375 -2.181886165455309e1 -2.181886165455309e1
0.2296875 -2.1834578157371666e1 -2.1834578157371666e1
0.23 -2.1850138038364108e1 -2.1850138038364108e1
0.2303125 -2.186469906445383e1 -2.186469906445383e1
0.230625 -2.1880538673804054e1 -2.1880538673804054e1
0.2309375 -2.1896862617786624e1 -2.1896862617786624e1
0.23125 -2.191737785259467e1 -2.191737785259467e1
0.2315625 -2.193637323210534e1 -2.193637323210534e1
0.231875 -2.1942657411767883e1 -2.1942657411767883e1
0.2321875 -2.196156095381231e1 -2.196156095381231e1
0.2325 -2.1977010096602513e1 -2.1977010096602513e1
0.2328125 -2.1989474627869654e1 -2.1989474627869654e1
0.233125 -2.2008984287635045e1 -2.2008984287635045e1
0.2334375 -2.2020533828713283e1 -2.2020533828713283e1
0.23374999999999999 -2.2045285743150103e1 -2.2045285743150103e1
0.2340625 -2.205665994574521e1 -2.205665994574521e1
0.234375 -2.207343739612226e1 -2.207343739612226e1
0.2346875 -2.2085746129722807e1 -2.2085746129722807e1
0.235 -2.210520070441909e1 -2.210520070441909e1
0.2353125 -2.211835550196612e1 -2.211835550196612e1
0.235625 -2.213711338443501e1 -2.213711338443501e1
0.2359375 -2.2151629324629553e1 -2.2151629324629553e1
0.23625 -2.2159279693772092e1 -2.2159279693772092e1
0.2365625 -2.2181748196117056e1 -2.2181748196117056e1
0.236875 -2.219675664583339e1 -2.219675664583339e1
0.2371875 -2.2211821426254588e1 -2.2211821426254588e1
0.2375 -2.222713773129273e1 -2.222713773129273e1
0.2378125 -2.224681779460481e1 -2.224681779460481e1
0.238125 -2.2258680037050922e1 -2.2258680037050922e1
0.2384375 -2.2270785883473778e1 -2.2270785883473778e1
0.23875 -2.2284003703306567e1 -2.2284003703306567e1
0.2390625 -2.2301607372025515e1 -2.2301607372025515e1
0.239375 -2.2316930697690637e1 -2.2316930697690637e1
0.2396875 -2.233227391948641e1 -2.233227391948641e1
0.24 -2.234918091400688e1 -2.234918091400688e1
0.2403125 -2.236657269588615e1 -2.236657269588615e1
0.240625 -2.2376918522589236e1 -2.2376918522589236e1
0.2409375 -2.23919159856314e1 -2.23919159856314e1
0.24125 -2.2409588902331066e1 -2.2409588902331066e1
0.24156249999999999 -2.2421323892662272e1 -2.2421323892662272e1
0.241875 -2.2440304127454525e1 -2.2440304127454525e1
0.2421875 -2.24517127847421e1 -2.24517127847421e1
0.2425 -2.246481512566062e1 -2.246481512566062e1
0.2428125 -2.2481619627753403e1 -2.2481619627753403e1
0.243125 -2.2495402827231388e1 -2.2495402827231388e1
0.2434375 -2.2509862530750084e1 -2.2509862530750084e1
0.24375 -2.2524595565247196e1 -2.2524595565247196e1
0.2440625 -2.2541087714813344e1 -2.2541087714813344e1
0.244375 -2.254848395396222e1 -2.254848395396222e1
0.2446875 -2.2563558212787044e1 -2.2563558212787044e1
0.245 -2.2580913154054556e1 -2.2580913154054556e1
0.2453125 -2.2592048641829038e1 -2.2592048641829038e1
0.245625 -2.260513972721857e1 -2.260513972721857e1
0.2459375 -2.2619187317210177e1 -2.2619187317210177e1
0.24625 -2.2631857808013606e1 -2.2631857808013606e1
0.2465625 -2.264534965323493e1 -2.264534965323493e1
0.246875 -2.2660589391642148e1 -2.2660589391642148e1
0.2471875 -2.267438251539899e1 -2.267438251539899e1
0.2475 -2.2692534218668712e1 -2.2692534218668712e1
0.2478125 -2.2701790288515454e1 -2.2701790288515454e1
0.248125 -2.271479575031391e1 -2.271479575031391e1
0.2484375 -2.272775185920638e1 -2.272775185920638e1
0.24875 -2.2748496778178392e1 -2.2748496778178392e1
0.2490625 -2.2762621077244162e1 -2.2762621077244162e1
0.249375 -2.2771590495785873e1 -2.2771590495785873e1
0.2496875 -2.278668840453976e1 -2.278668840453976e1
0.25 -2.2802520655338427e1 -2.2802520655338427e1
0.2503125 -2.281495073211319e1 -2.281495073211319e1
0.250625 -2.283210348064405e1 -2.283210348064405e1
0.25093750000000004 -2.2841921448708504e1 -2.2841921448708504e1
0.25125000000000003 -2.2854345705886786e1 -2.2854345705886786e1
0.2515625 -2.2869674466713164e1 -2.2869674466713164e1
0.251875 -2.288217545999761e1 -2.288217545999761e1
0.2521875 -2.289468854389544e1 -2.289468854389544e1
0.2525 -2.2907433323644014e1 -2.2907433323644014e1
0.25281250000000005 -2.292235546205849e1 -2.292235546205849e1
0.25312500000000004 -2.2936238358431197e1 -2.2936238358431197e1
0.25343750000000004 -2.294804748735443e1 -2.294804748735443e1
0.25375000000000003 -2.296187727134658e1 -2.296187727134658e1
0.2540625 -2.297275509077282e1 -2.297275509077282e1
0.254375 -2.2991326258088534e1 -2.2991326258088534e1
0.2546875 -2.2999593321807893e1 -2.2999593321807893e1
0.255 -2.3018607427059592e1 -2.3018607427059592e1
0.25531250000000005 -2.302832840200155e1 -2.302832840200155e1
0.25562500000000005 -2.3042481344890817e1 -2.3042481344890817e1
0.25593750000000004 -2.3056582606127463e1 -2.3056582606127463e1
0.25625000000000003 -2.3066623051400725e1 -2.3066623051400725e1
0.2565625 -2.3078234743276894e1 -2.3078234743276894e1
0.256875 -2.3095797533471355e1 -2.3095797533471355e1
0.2571875 -2.310373533927215e1 -2.310373533927215e1
0.2575 -2.3117554675236548e1 -2.3117554675236548e1
0.2578125 -2.3128527172074442e1 -2.3128527172074442e1
0.25812500000000005 -2.3145187776173785e1 -2.3145187776173785e1
0.25843750000000004 -2.315762756266578e1 -2.315762756266578e1
0.25875000000000004 -2.3170195302335756e1 -2.3170195302335756e1
0.25906250000000003 -2.318098242201087e1 -2.318098242201087e1
0.259375 -2.319087690124799e1 -2.319087690124799e1
0.2596875 -2.3202583548326416e1 -2.3202583548326416e1
0.26 -2.3217125369111287e1 -2.3217125369111287e1
0.2603125 -2.323356170307308e1 -2.323356170307308e1
0.26062500000000005 -2.3244280016956523e1 -2.3244280016956523e1
0.26093750000000004 -2.3254689022798644e1 -2.3254689022798644e1
0.26125000000000004 -2.326468363876758e1 -2.326468363876758e1
0.26156250000000003 -2.328230326570339e1 -2.328230326570339e1
0.261875 -2.3291447167851416e1 -2.3291447167851416e1
0.2621875 -2.3304188990771777e1 -2.3304188990771777e1
0.2625 -2.3318950621325726e1 -2.3318950621325726e1
0.2628125 -2.3332434943824424e1 -2.3332434943824424e1
0.26312500000000005 -2.334444359942519e1 -2.334444359942519e1
0.26343750000000005 -2.335673130789384e1 -2.335673130789384e1
0.26375000000000004 -2.3364071171222363e1 -2.3364071171222363e1
0.26406250000000003 -2.3373723214165707e1 -2.3373723214165707e1
0.264375 -2.33886222256897e1 -2.33886222256897e1
0.2646875 -2.339715558960326e1 -2.339715558960326e1
0.265 -2.341222989033487e1 -2.341222989033487e1
0.2653125 -2.3423896688203072e1 -2.3423896688203072e1
0.265625 -2.3430904317827313e1 -2.3430904317827313e1
0.26593750000000005 -2.3444838724307388e1 -2.3444838724307388e1
0.26625000000000004 -2.3456564776632163e1 -2.3456564776632163e1
0.26656250000000004 -2.3467793087742407e1 -2.3467793087742407e1
0.26687500000000003 -2.347923963324594e1 -2.347923963324594e1
0.2671875 -2.3490183302274104e1 -2.3490183302274104e1
0.2675 -2.3501224123977423e1 -2.3501224123977423e1
0.2678125 -2.351260439621457e1 -2.351260439621457e1
0.268125 -2.352633348264773e1 -2.352633348264773e1
0.26843750000000005 -2.353462826043416e1 -2.353462826043416e1
0.26875000000000004 -2.3549006563484014e1 -2.3549006563484014e1
0.26906250000000004 -2.3557436464160688e1 -2.3557436464160688e1
0.26937500000000003 -2.3575605341387032e1 -2.3575605341387032e1
0.2696875 -2.3578543384291166e1 -2.3578543384291166e1
0.27 -2.359101825611107e1 -2.359101825611107e1
0.2703125 -2.3606669881905887e1 -2.3606669881905887e1
0.270625 -2.3617304515135416e1 -2.3617304515135416e1
0.27093750000000005 -2.362358231304553e1 -2.362358231304553e1
0.27125000000000005 -2.363913181653426e1 -2.363913181653426e1
0.27156250000000004 -2.3653166048298786e1 -2.3653166048298786e1
0.27187500000000003 -2.3660998693403613e1 -2.3660998693403613e1
0.2721875 -2.367164223404326e1 -2.367164223404326e1
0.2725 -2.368400760373335e1 -2.368400760373335e1
0.2728125 -2.3692032724766264e1 -2.3692032724766264e1
0.273125 -2.370068607740724e1 -2.370068607740724e1
0.27343750000000006 -2.3712780319466233e1 -2.3712780319466233e1
0.27375000000000005 -2.3723440751547983e1 -2.3723440751547983e1
0.27406250000000004 -2.373573680004212e1 -2.373573680004212e1
0.27437500000000004 -2.375005281708765e1 -2.375005281708765e1
0.27468750000000003 -2.3757803923825136e1 -2.3757803923825136e1
0.275 -2.3764637446016437e1 -2.3764637446016437e1
0.2753125 -2.3778641940455614e1 -2.3778641940455614e1
0.275625 -2.378847021169169e1 -2.378847021169169e1
0.2759375 -2.3799038080368533e1 -2.3799038080368533e1
0.27625000000000005 -2.3810160857492534e1 -2.3810160857492534e1
0.27656250000000004 -2.381877622354206e1 -2.381877622354206e1
0.27687500000000004 -2.3830851395751793e1 -2.3830851395751793e1
0.27718750000000003 -2.3838749321428637e1 -2.3838749321428637e1
0.2775 -2.3850846556289085e1 -2.3850846556289085e1
0.2778125 -2.3864467445738242e1 -2.3864467445738242e1
0.278125 -2.3872750995068614e1 -2.3872750995068614e1
0.2784375 -2.3885289302576908e1 -2.3885289302576908e1
0.27875000000000005 -2.3895046680939245e1 -2.3895046680939245e1
0.27906250000000005 -2.3900974777501702e1 -2.3900974777501702e1
0.27937500000000004 -2.3909135370019627e1 -2.3909135370019627e1
0.27968750000000003 -2.391923145150851e1 -2.391923145150851e1
0.28 -2.3928032419010393e1 -2.3928032419010393e1
0.2803125 -2.3938652252451917e1 -2.3938652252451917e1
0.280625 -2.3949483136811992e1 -2.3949483136811992e1
0.2809375 -2.3958823632382533e1 -2.3958823632382533e1
0.28125000000000006 -2.396403738336177e1 -2.396403738336177e1
0.28156250000000005 -2.3976433439832377e1 -2.3976433439832377e1
0.28187500000000004 -2.3988385699557526e1 -2.3988385699557526e1
0.28218750000000004 -2.399267492964374e1 -2.399267492964374e1
0.28250000000000003 -2.4002967848680797e1 -2.4002967848680797e1
0.2828125 -2.4012034097991105e1 -2.4012034097991105e1
0.283125 -2.4024727687643477e1 -2.4024727687643477e1
0.2834375 -2.403391488241961e1 -2.403391488241961e1
0.28375 -2.4043414218143894e1 -2.4043414218143894e1
0.28406250000000005 -2.4052501043111093e1 -2.4052501043111093e1
0.28437500000000004 -2.4063965733750607e1 -2.4063965733750607e1
0.28468750000000004 -2.406792602347197e1 -2.406792602347197e1
0.28500000000000003 -2.4077258460737553e1 -2.4077258460737553e1
0.2853125 -2.4090677987304858e1 -2.4090677987304858e1
0.285625 -2.4094018919337046e1 -2.4094018919337046e1
0.2859375 -2.410593905282896e1 -2.410593905282896e1
0.28625 -2.411421686795076e1 -2.411421686795076e1
0.28656250000000005 -2.4129039777540143e1 -2.4129039777540143e1
0.28687500000000005 -2.4128718743679215e1 -2.4128718743679215e1
0.28718750000000004 -2.4139679931196056e1 -2.4139679931196056e1
0.28750000000000003 -2.4150999909824364e1 -2.4150999909824364e1
0.2878125 -2.4160069521558412e1 -2.4160069521558412e1
0.288125 -2.41676740340463e1 -2.41676740340463e1
0.2884375 -2.417657662751209e1 -2.417657662751209e1
0.28875 -2.418687540757493e1 -2.418687540757493e1
0.28906250000000006 -2.4193967771273506e1 -2.4193967771273506e1
0.28937500000000005 -2.420244355277829e1 -2.420244355277829e1
0.28968750000000004 -2.4209799111775297e1 -2.4209799111775297e1
0.29000000000000004 -2.4220961936333893e1 -2.4220961936333893e1
0.29031250000000003 -2.4228839739570518e1 -2.4228839739570518e1
0.290625 -2.423437492008817e1 -2.423437492008817e1
0.2909375 -2.4246924117564973e1 -2.4246924117564973e1
0.29125 -2.4250216602222295e1 -2.4250216602222295e1
0.2915625 -2.426428932328237e1 -2.426428932328237e1
0.29187500000000005 -2.427007202209826e1 -2.427007202209826e1
0.29218750000000004 -2.427482560452792e1 -2.427482560452792e1
0.29250000000000004 -2.428499479809672e1 -2.428499479809672e1
0.29281250000000003 -2.4293834783139587e1 -2.4293834783139587e1
0.293125 -2.4300860361217033e1 -2.4300860361217033e1
0.2934375 -2.4311721738958127e1 -2.4311721738958127e1
0.29375 -2.4316651319482858e1 -2.4316651319482858e1
0.2940625 -2.432469535915972e1 -2.432469535915972e1
0.29437500000000005 -2.4330968215446788e1 -2.4330968215446788e1
0.29468750000000005 -2.433835254984207e1 -2.433835254984207e1
0.29500000000000004 -2.4351404204253427e1 -2.4351404204253427e1
0.29531250000000003 -2.435521998805781e1 -2.435521998805781e1
0.295625 -2.4363841233193867e1 -2.4363841233193867e1
0.2959375 -2.4370996141686206e1 -2.4370996141686206e1
0.29625 -2.4379282466542477e1 -2.4379282466542477e1
0.2965625 -2.4382306588154293e1 -2.4382306588154293e1
0.29687500000000006 -2.4391216388310582e1 -2.4391216388310582e1
0.29718750000000005 -2.4402861512800897e1 -2.4402861512800897e1
0.29750000000000004 -2.4411403593748233e1 -2.4411403593748233e1
0.29781250000000004 -2.4417469026246195e1 -2.4417469026246195e1
0.29812500000000003 -2.442660681830604e1 -2.442660681830604e1
0.2984375 -2.4430737593469544e1 -2.4430737593469544e1
0.29875 -2.4440106151339037e1 -2.4440106151339037e1
0.2990625 -2.444651439857627e1 -2.444651439857627e1
0.299375 -2.4453292218105176e1 -2.4453292218105176e1
0.29968750000000005 -2.445983573058585e1 -2.445983573058585e1
0.30000000000000004 -2.44688738461564e1 -2.44688738461564e1
0.30031250000000004 -2.4471812286337823e1 -2.4471812286337823e1
0.30062500000000003 -2.448443095009317e1 -2.448443095009317e1
0.3009375 -2.448682881990227e1 -2.448682881990227e1
0.30125 -2.449441641995783e1 -2.449441641995783e1
0.3015625 -2.450263291328612e1 -2.450263291328612e1
0.301875 -2.4511687699378868e1 -2.4511687699378868e1
0.30218750000000005 -2.4517927771180453e1 -2.4517927771180453e1
0.30250000000000005 -2.4523292935386067e1 -2.4523292935386067e1
0.30281250000000004 -2.4534546773343223e1 -2.4534546773343223e1
0.30312500000000003 -2.4537526093897227e1 -2.4537526093897227e1
0.3034375 -2.4544900718669865e1 -2.4544900718669865e1
0.30375 -2.4550207336325926e1 -2.4550207336325926e1
0.3040625 -2.456084716482566e1 -2.456084716482566e1
0.304375 -2.4566035820826087e1 -2.4566035820826087e1
0.30468750000000006 -2.4572201792699175e1 -2.4572201792699175e1
0.30500000000000005 -2.4578975482549154e1 -2.4578975482549154e1
0.30531250000000004 -2.4580729895141317e1 -2.4580729895141317e1
0.30562500000000004 -2.4592958331027162e1 -2.4592958331027162e1
0.30593750000000003 -2.4597731332479285e1 -2.4597731332479285e1
0.30625 -2.4601676772619626e1 -2.4601676772619626e1
0.3065625 -2.460861382644363e1 -2.460861382644363e1
0.306875 -2.4612732654438346e1 -2.4612732654438346e1
0.3071875 -2.461783867504711e1 -2.461783867504711e1
0.30750000000000005 -2.4627621322987594e1 -2.4627621322987594e1
0.30781250000000004 -2.4635338514679475e1 -2.4635338514679475e1
0.30812500000000004 -2.4640908745355787e1 -2.4640908745355787e1
0.30843750000000003 -2.4648854562541615e1 -2.4648854562541615e1
0.30875 -2.464903337495072e1 -2.464903337495072e1
0.3090625 -2.4660465842597674e1 -2.4660465842597674e1
0.309375 -2.466312595134515e1 -2.466312595134515e1
0.3096875 -2.4671321135339e1 -2.4671321135339e1
0.31000000000000005 -2.467654263399801e1 -2.467654263399801e1
0.31031250000000005 -2.4682947370946763e1 -2.4682947370946763e1
0.31062500000000004 -2.4689063951589574e1 -2.4689063951589574e1
0.31093750000000003 -2.4696016251579763e1 -2.4696016251579763e1
0.31125 -2.469925701837566e1 -2.469925701837566e1
0.3115625 -2.4704712490014586e1 -2.4704712490014586e1
0.311875 -2.4713281588251462e1 -2.4713281588251462e1
0.3121875 -2.4716386827994043e1 -2.4716386827994043e1
0.31250000000000006 -2.4718236586460094e1 -2.4718236586460094e1
0.31281250000000005 -2.4725376198984137e1 -2.4725376198984137e1
0.31312500000000004 -2.4731886425240205e1 -2.4731886425240205e1
0.31343750000000004 -2.4739036197412148e1 -2.4739036197412148e1
0.31375000000000003 -2.47451089989827e1 -2.47451089989827e1
0.3140625 -2.474734129492937e1 -2.474734129492937e1
0.314375 -2.475308751917875e1 -2.475308751917875e1
0.3146875 -2.4757053220375397e1 -2.4757053220375397e1
0.315 -2.476101514395124e1 -2.476101514395124e1
0.31531250000000005 -2.476562093230406e1 -2.476562093230406e1
0.31562500000000004 -2.477421060542021e1 -2.477421060542021e1
0.31593750000000004 -2.478294707321676e1 -2.478294707321676e1
0.31625000000000003 -2.4783645845351217e1 -2.4783645845351217e1
0.3165625 -2.4791384687080622e1 -2.4791384687080622e1
0.316875 -2.4795017817994463e1 -2.4795017817994463e1
0.3171875 -2.4800464051136274e1 -2.4800464051136274e1
0.3175 -2.48048291610112e1 -2.48048291610112e1
0.31781250000000005 -2.480887561240526e1 -2.480887561240526e1
0.31812500000000005 -2.481427856527627e1 -2.481427856527627e1
0.31843750000000004 -2.481613687498431e1 -2.481613687498431e1
0.31875000000000003 -2.482098353000039e1 -2.482098353000039e1
0.3190625 -2.4828644439138785e1 -2.4828644439138785e1
0.319375 -2.4830807650841066e1 -2.4830807650841066e1
0.3196875 -2.4835970151370944e1 -2.4835970151370944e1
0.32 -2.484218813012741e1 -2.484218813012741e1
0.32031250000000006 -2.484924070360013e1 -2.484924070360013e1
0.32062500000000005 -2.48497285880767e1 -2.48497285880767e1
0.32093750000000004 -2.4852055934235082e1 -2.4852055934235082e1
0.32125000000000004 -2.4857576748970146e1 -2.4857576748970146e1
0.32156250000000003 -2.4862602212919242e1 -2.4862602212919242e1
0.321875 -2.486746674741245e1 -2.486746674741245e1
0.3221875 -2.4871095851003716e1 -2.4871095851003716e1
0.3225 -2.48761444886659e1 -2.48761444886659e1
0.3228125 -2.4878228884446813e1 -2.4878228884446813e1
0.32312500000000005 -2.4884216695703813e1 -2.4884216695703813e1
0.32343750000000004 -2.4884316168903766e1 -2.4884316168903766e1
0.32375000000000004 -2.4888803392138485e1 -2.4888803392138485e1
0.32406250000000003 -2.4898612957077617e1 -2.4898612957077617e1
0.324375 -2.489768484757043e1 -2.489768484757043e1
0.3246875 -2.4906633016130414e1 -2.4906633016130414e1
0.325 -2.49035371670807e1 -2.49035371670807e1
0.3253125 -2.491375959062499e1 -2.491375959062499e1
0.32562500000000005 -2.49107140290471e1 -2.49107140290471e1
0.32593750000000005 -2.4918381810918632e1 -2.4918381810918632e1
0.32625000000000004 -2.492248041409586e1 -2.492248041409586e1
0.32656250000000003 -2.4922523736947383e1 -2.4922523736947383e1
0.326875 -2.4928976270954095e1 -2.4928976270954095e1
0.3271875 -2.4929627621379964e1 -2.4929627621379964e1
0.3275 -2.4934032898459932e1 -2.4934032898459932e1
0.3278125 -2.493657227165751e1 -2.493657227165751e1
0.32812500000000006 -2.4937244639231736e1 -2.4937244639231736e1
0.32843750000000005 -2.4946587567785187e1 -2.4946587567785187e1
0.32875000000000004 -2.494850118288106e1 -2.494850118288106e1
0.32906250000000004 -2.4951025562199916e1 -2.4951025562199916e1
0.32937500000000003 -2.495473647640212e1 -2.495473647640212e1
0.3296875 -2.4960371378459072e1 -2.4960371378459072e1
0.33 -2.4959878551167108e1 -2.4959878551167108e1
0.3303125 -2.495801887785548e1 -2.495801887785548e1
0.330625 -2.4962395250224304e1 -2.4962395250224304e1
0.33093750000000005 -2.4965753573333146e1 -2.4965753573333146e1
0.33125000000000004 -2.4972202269234927e1 -2.4972202269234927e1
0.33156250000000004 -2.4974070864585897e1 -2.4974070864585897e1
0.33187500000000003 -2.4980409832875935e1 -2.4980409832875935e1
0.3321875 -2.4982840285340004e1 -2.4982840285340004e1
0.3325 -2.4982483212212188e1 -2.4982483212212188e1
0.3328125 -2.498779385699528e1 -2.498779385699528e1
0.333125 -2.4989424842763597e1 -2.4989424842763597e1
0.33343750000000005 -2.4991361794835043e1 -2.4991361794835043e1
0.33375000000000005 -2.499573952223001e1 -2.499573952223001e1
0.33406250000000004 -2.4996020652201892e1 -2.4996020652201892e1
0.33437500000000003 -2.4998669196635106e1 -2.4998669196635106e1
0.3346875 -2.5004769085051535e1 -2.5004769085051535e1
0.335 -2.5004519185774384e1 -2.5004519185774384e1
0.3353125 -2.500696402831001e1 -2.500696402831001e1
0.335625 -2.5012025518189162e1 -2.5012025518189162e1
0.33593750000000006 -2.5014097586336916e1 -2.5014097586336916e1
0.33625000000000005 -2.5013797750822064e1 -2.5013797750822064e1
0.33656250000000004 -2.5015146952673618e1 -2.5015146952673618e1
0.33687500000000004 -2.5017569129878225e1 -2.5017569129878225e1
0.33718750000000003 -2.5019537426558614e1 -2.5019537426558614e1
0.3375 -2.5019495760140686e1 -2.5019495760140686e1
0.3378125 -2.501876414892378e1 -2.501876414892378e1
0.338125 -2.5023435862866805e1 -2.5023435862866805e1
0.3384375 -2.5024155469979647e1 -2.5024155469979647e1
0.33875000000000005 -2.5026303309748997e1 -2.5026303309748997e1
0.33906250000000004 -2.502836298333297e1 -2.502836298333297e1
0.33937500000000004 -2.502690557928237e1 -2.502690557928237e1
0.33968750000000003 -2.5033016654119834e1 -2.5033016654119834e1
0.34 -2.5033996334358577e1 -2.5033996334358577e1
0.3403125 -2.503603039483916e1 -2.503603039483916e1
0.340625 -2.5038373710372994e1 -2.5038373710372994e1
0.3409375 -2.5039613067669976e1 -2.5039613067669976e1
0.34125000000000005 -2.5041121597591896e1 -2.5041121597591896e1
0.34156250000000005 -2.5040994071505352e1 -2.5040994071505352e1
0.34187500000000004 -2.504447932684981e1 -2.504447932684981e1
0.34218750000000003 -2.5045882519696548e1 -2.5045882519696548e1
0.3425 -2.5048283360313704e1 -2.5048283360313704e1
0.3428125 -2.504657765658068e1 -2.504657765658068e1
0.343125 -2.504689803537987e1 -2.504689803537987e1
0.3434375 -2.5052882558469733e1 -2.5052882558469733e1
0.34375000000000006 -2.5055051044826556e1 -2.5055051044826556e1
0.34406250000000005 -2.505305775325725e1 -2.505305775325725e1
0.34437500000000004 -2.5054898296735715e1 -2.5054898296735715e1
0.34468750000000004 -2.5058323628993108e1 -2.5058323628993108e1
0.34500000000000003 -2.5056218150650253e1 -2.5056218150650253e1
0.3453125 -2.505750490253105e1 -2.505750490253105e1
0.345625 -2.5058660594228073e1 -2.5058660594228073e1
0.3459375 -2.505580494859261e1 -2.505580494859261e1
0.34625 -2.5059551812397345e1 -2.5059551812397345e1
0.34656250000000005 -2.5061519198193324e1 -2.5061519198193324e1
0.34687500000000004 -2.5059267930309957e1 -2.5059267930309957e1
0.34718750000000004 -2.5064468384769512e1 -2.5064468384769512e1
0.34750000000000003 -2.5061294457225827e1 -2.5061294457225827e1
0.3478125 -2.5061340140626285e1 -2.5061340140626285e1
0.348125 -2.506283256664939e1 -2.506283256664939e1
0.3484375 -2.506189878030365e1 -2.506189878030365e1
0.34875 -2.5065140359842204e1 -2.5065140359842204e1
0.34906250000000005 -2.506595933221344e1 -2.506595933221344e1
0.34937500000000005 -2.506669534720824e1 -2.506669534720824e1
0.34968750000000004 -2.5064025243314077e1 -2.5064025243314077e1
0.35000000000000003 -2.5065930831926394e1 -2.5065930831926394e1
0.3503125 -2.506600046282712e1 -2.506600046282712e1
0.350625 -2.50681642226091e1 -2.50681642226091e1
0.3509375 -2.5066666217396246e1 -2.5066666217396246e1
0.35125 -2.5066084963665176e1 -2.5066084963665176e1
0.35156250000000006 -2.5066718577262705e1 -2.5066718577262705e1
0.35187500000000005 -2.506779770348841e1 -2.506779770348841e1
0.35218750000000004 -2.5065738743535817e1 -2.5065738743535817e1
0.35250000000000004 -2.5066465948235432e1 -2.5066465948235432e1
0.35281250000000003 -2.5064306697920998e1 -2.5064306697920998e1
0.353125 -2.5064526353080524e1 -2.5064526353080524e1
0.3534375 -2.5065744897883647e1 -2.5065744897883647e1
0.35375 -2.5064934439811637e1 -2.5064934439811637e1
0.3540625 -2.50630764049247e1 -2.50630764049247e1
0.35437500000000005 -2.506162271567156e1 -2.506162271567156e1
0.35468750000000004 -2.506430011689737e1 -2.506430011689737e1
0.35500000000000004 -2.5061127364678228e1 -2.5061127364678228e1
0.35531250000000003 -2.5061957736876153e1 -2.5061957736876153e1
0.355625 -2.5060942160149366e1 -2.5060942160149366e1
0.3559375 -2.505912545503817e1 -2.505912545503817e1
0.35625 -2.506139117001932e1 -2.506139117001932e1
0.3565625 -2.505666389992804e1 -2.505666389992804e1
0.35687500000000005 -2.5057675365140327e1 -2.5057675365140327e1
0.35718750000000005 -2.5062015569765222e1 -2.5062015569765222e1
0.35750000000000004 -2.5056477537485094e1 -2.5056477537485094e1
0.35781250000000003 -2.5056451105218017e1 -2.5056451105218017e1
0.358125 -2.505225270261782e1 -2.505225270261782e1
0.3584375 -2.505103279125707e1 -2.505103279125707e1
0.35875 -2.505478020869397e1 -2.505478020869397e1
0.3590625 -2.505393426604043e1 -2.505393426604043e1
0.35937500000000006 -2.5051729913936484e1 -2.5051729913936484e1
0.35968750000000005 -2.504995845195846e1 -2.504995845195846e1
0.36000000000000004 -2.5045207781506193e1 -2.5045207781506193e1
0.36031250000000004 -2.5046193193747982e1 -2.5046193193747982e1
0.36062500000000003 -2.5048353581972165e1 -2.5048353581972165e1
0.3609375 -2.5046288991107772e1 -2.5046288991107772e1
0.36125 -2.504753204160899e1 -2.504753204160899e1
0.3615625 -2.5046039849266904e1 -2.5046039849266904e1
0.361875 -2.5039014378089647e1 -2.5039014378089647e1
0.36218750000000005 -2.5039845888636606e1 -2.5039845888636606e1
0.36250000000000004 -2.5038586789220076e1 -2.5038586789220076e1
0.36281250000000004 -2.5035474834677203e1 -2.5035474834677203e1
0.36312500000000003 -2.5032730903149982e1 -2.5032730903149982e1
0.3634375 -2.503075494052156e1 -2.503075494052156e1
0.36375 -2.503281196976515e1 -2.503281196976515e1
0.3640625 -2.5029604370624853e1 -2.5029604370624853e1
0.364375 -2.5026108891104755e1 -2.5026108891104755e1
0.36468750000000005 -2.5028332281693125e1 -2.5028332281693125e1
0.36500000000000005 -2.5020772928127386e1 -2.5020772928127386e1
0.36531250000000004 -2.5018712159812836e1 -2.5018712159812836e1
0.36562500000000003 -2.501674760909829e1 -2.501674760909829e1
0.3659375 -2.50143936350578e1 -2.50143936350578e1
0.36625 -2.501515235778517e1 -2.501515235778517e1
0.3665625 -2.5011843488682658e1 -2.5011843488682658e1
0.366875 -2.5008884104328914e1 -2.5008884104328914e1
0.36718750000000006 -2.5006528342521975e1 -2.5006528342521975e1
0.36750000000000005 -2.500601061091676e1 -2.500601061091676e1
0.36781250000000004 -2.5002769549559176e1 -2.5002769549559176e1
0.36812500000000004 -2.5001446245863022e1 -2.5001446245863022e1
0.36843750000000003 -2.4995721924342448e1 -2.4995721924342448e1
0.36875 -2.4995912275037895e1 -2.4995912275037895e1
0.3690625 -2.4989096998903747e1 -2.4989096998903747e1
0.369375 -2.4989158461527055e1 -2.4989158461527055e1
0.3696875 -2.4989976510185457e1 -2.4989976510185457e1
0.37000000000000005 -2.4981291992306083e1 -2.4981291992306083e1
0.37031250000000004 -2.4986022116543623e1 -2.4986022116543623e1
0.37062500000000004 -2.497879953137364e1 -2.497879953137364e1
0.37093750000000003 -2.4974315401424988e1 -2.4974315401424988e1
0.37125 -2.4976147917632275e1 -2.4976147917632275e1
0.3715625 -2.4969525944232387e1 -2.4969525944232387e1
0.371875 -2.496726946829223e1 -2.496726946829223e1
0.3721875 -2.4966341394278075e1 -2.4966341394278075e1
0.37250000000000005 -2.496150341774957e1 -2.496150341774957e1
0.37281250000000005 -2.4957756093092044e1 -2.4957756093092044e1
0.37312500000000004 -2.495400881758998e1 -2.495400881758998e1
0.37343750000000003 -2.495080034749209e1 -2.495080034749209e1
0.37375 -2.495077417411632e1 -2.495077417411632e1
0.3740625 -2.494512843486156e1 -2.494512843486156e1
0.374375 -2.4939819816420837e1 -2.4939819816420837e1
0.3746875 -2.4938266048779965e1 -2.4938266048779965e1
0.37500000000000006 -2.493497127461707e1 -2.493497127461707e1
0.37531250000000005 -2.4929990528608883e1 -2.4929990528608883e1
0.37562500000000004 -2.492643454155042e1 -2.492643454155042e1
0.37593750000000004 -2.4924215543565893e1 -2.4924215543565893e1
0.37625000000000003 -2.4921558565974024e1 -2.4921558565974024e1
0.3765625 -2.4918700633141285e1 -2.4918700633141285e1
0.376875 -2.4914507631957363e1 -2.4914507631957363e1
0.3771875 -2.49099326088308e1 -2.49099326088308e1
0.37750000000000006 -2.4906052607192592e1 -2.4906052607192592e1
0.37781250000000005 -2.4905337293992503e1 -2.4905337293992503e1
0.37812500000000004 -2.490252429583144e1 -2.490252429583144e1
0.37843750000000004 -2.4898111811934555e1 -2.4898111811934555e1
0.37875000000000003 -2.4893967531162176e1 -2.4893967531162176e1
0.3790625 -2.4886090278085263e1 -2.4886090278085263e1
0.379375 -2.4884802336675435e1 -2.4884802336675435e1
0.3796875 -2.4878800217065887e1 -2.4878800217065887e1
0.38 -2.4879190092525292e1 -2.4879190092525292e1
0.38031250000000005 -2.4871844084317686e1 -2.4871844084317686e1
0.38062500000000005 -2.486960049601295e1 -2.486960049601295e1
0.38093750000000004 -2.4862804611240804e1 -2.4862804611240804e1
0.38125000000000003 -2.4860824678642544e1 -2.4860824678642544e1
0.3815625 -2.4855304172748234e1 -2.4855304172748234e1
0.381875 -2.4852153584176463e1 -2.4852153584176463e1
0.3821875 -2.484765347491158e1 -2.484765347491158e1
0.3825 -2.4842355958469867e1 -2.4842355958469867e1
0.38281250000000006 -2.4840174870915703e1 -2.4840174870915703e1
0.38312500000000005 -2.483283318736359e1 -2.483283318736359e1
0.38343750000000004 -2.4832622383998583e1 -2.4832622383998583e1
0.38375000000000004 -2.4823576505068573e1 -2.4823576505068573e1
0.38406250000000003 -2.4819436827919176e1 -2.4819436827919176e1
0.384375 -2.4813835050085814e1 -2.4813835050085814e1
0.3846875 -2.4810898677265882e1 -2.4810898677265882e1
0.385 -2.480880716473986e1 -2.480880716473986e1
0.38531250000000006 -2.4797238399737594e1 -2.4797238399737594e1
0.38562500000000005 -2.4795545273982512e1 -2.4795545273982512e1
0.38593750000000004 -2.479341577610377e1 -2.479341577610377e1
0.38625000000000004 -2.4791052515851348e1 -2.4791052515851348e1
0.38656250000000003 -2.4783789616104528e1 -2.4783789616104528e1
0.386875 -2.4779044717635784e1 -2.4779044717635784e1
0.3871875 -2.4769022540444e1 -2.4769022540444e1
0.3875 -2.4770474248640326e1 -2.4770474248640326e1
0.3878125 -2.4764764989496157e1 -2.4764764989496157e1
0.38812500000000005 -2.4757089419941636e1 -2.4757089419941636e1
0.38843750000000005 -2.475057648233907e1 -2.475057648233907e1
0.38875000000000004 -2.4745266882586307e1 -2.4745266882586307e1
0.38906250000000003 -2.473860957237777e1 -2.473860957237777e1
0.389375 -2.4732914282541074e1 -2.4732914282541074e1
0.3896875 -2.4728558554068528e1 -2.4728558554068528e1
0.39 -2.472310914074025e1 -2.472310914074025e1
0.3903125 -2.4716522473043383e1 -2.4716522473043383e1
0.39062500000000006 -2.4709505525878754e1 -2.4709505525878754e1
0.39093750000000005 -2.4708497951281075e1 -2.4708497951281075e1
0.39125000000000004 -2.4702153414138607e1 -2.4702153414138607e1
0.39156250000000004 -2.4696611893013156e1 -2.4696611893013156e1
0.39187500000000003 -2.4690401883901373e1 -2.4690401883901373e1
0.3921875 -2.468258986734328e1 -2.468258986734328e1
0.3925 -2.467326491824771e1 -2.467326491824771e1
0.3928125 -2.466747027699877e1 -2.466747027699877e1
0.39312500000000006 -2.4663031248306666e1 -2.4663031248306666e1
0.39343750000000005 -2.465768394584758e1 -2.465768394584758e1
0.39375000000000004 -2.4645857455711862e1 -2.4645857455711862e1
0.39406250000000004 -2.464353328842118e1 -2.464353328842118e1
0.39437500000000003 -2.464284440464145e1 -2.464284440464145e1
0.3946875 -2.463555891639318e1 -2.463555891639318e1
0.395 -2.462445932242919e1 -2.462445932242919e1
0.3953125 -2.4619415666109504e1 -2.4619415666109504e1
0.395625 -2.4616102481879366e1 -2.4616102481879366e1
0.39593750000000005 -2.4605296394081975e1 -2.4605296394081975e1
0.39625000000000005 -2.4595303493083534e1 -2.4595303493083534e1
0.39656250000000004 -2.4592286651714872e1 -2.4592286651714872e1
0.39687500000000003 -2.459164742549639e1 -2.459164742549639e1
0.3971875 -2.4583384020712415e1 -2.4583384020712415e1
0.3975 -2.457100382305363e1 -2.457100382305363e1
0.3978125 -2.4567050962182307e1 -2.4567050962182307e1
0.398125 -2.4559549443431948e1 -2.4559549443431948e1
0.39843750000000006 -2.4554002882687215e1 -2.4554002882687215e1
0.39875000000000005 -2.4539979807388605e1 -2.4539979807388605e1
0.39906250000000004 -2.454041397634684e1 -2.454041397634684e1
0.39937500000000004 -2.4535165610680465e1 -2.4535165610680465e1
0.39968750000000003 -2.4526728727863897e1 -2.4526728727863897e1
0.4 -2.4521082478373515e1 -2.4521082478373515e1
0.4003125 -2.4513970732194153e1 -2.4513970732194153e1
0.400625 -2.45110061599935e1 -2.45110061599935e1
0.40093750000000006 -2.4497589590117073e1 -2.4497589590117073e1
0.40125000000000005 -2.4490372172573203e1 -2.4490372172573203e1
0.40156250000000004 -2.448300264965384e1 -2.448300264965384e1
0.40187500000000004 -2.4475690699439852e1 -2.4475690699439852e1
0.40218750000000003 -2.4473055609261806e1 -2.4473055609261806e1
0.4025 -2.446388254313389e1 -2.446388254313389e1
0.4028125 -2.4459563697203535e1 -2.4459563697203535e1
0.403125 -2.4450623214199382e1 -2.4450623214199382e1
0.4034375 -2.444418105687693e1 -2.444418105687693e1
0.40375000000000005 -2.4440315670480246e1 -2.4440315670480246e1
0.40406250000000005 -2.4424956024562576e1 -2.4424956024562576e1
0.40437500000000004 -2.4419878712272308e1 -2.4419878712272308e1
0.40468750000000003 -2.4412652289717713e1 -2.4412652289717713e1
0.405 -2.440704856061167e1 -2.440704856061167e1
0.4053125 -2.4398270832431095e1 -2.4398270832431095e1
0.405625 -2.4389133354086894e1 -2.4389133354086894e1
0.4059375 -2.4379583304219537e1 -2.4379583304219537e1
0.40625000000000006 -2.4370349092539996e1 -2.4370349092539996e1
0.40656250000000005 -2.4367695317512712e1 -2.4367695317512712e1
0.40687500000000004 -2.4360401333758105e1 -2.4360401333758105e1
0.40718750000000004 -2.43498111122026e1 -2.43498111122026e1
0.40750000000000003 -2.433985880264119e1 -2.433985880264119e1
0.4078125 -2.4330553621904087e1 -2.4330553621904087e1
0.408125 -2.432424801445451e1 -2.432424801445451e1
0.4084375 -2.431750389452465e1 -2.431750389452465e1
0.40875000000000006 -2.431002652087865e1 -2.431002652087865e1
0.40906250000000005 -2.4303225915629824e1 -2.4303225915629824e1
0.40937500000000004 -2.4297107981374225e1 -2.4297107981374225e1
0.40968750000000004 -2.4281949944684143e1 -2.4281949944684143e1
0.41000000000000003 -2.427673389101348e1 -2.427673389101348e1
0.4103125 -2.426719894388772e1 -2.426719894388772e1
0.410625 -2.426047001355529e1 -2.426047001355529e1
0.4109375 -2.4250887877007713e1 -2.4250887877007713e1
0.41125 -2.4240144036193684e1 -2.4240144036193684e1
0.41156250000000005 -2.423637287514613e1 -2.423637287514613e1
0.41187500000000005 -2.4225782230864766e1 -2.4225782230864766e1
0.41218750000000004 -2.4220063736119315e1 -2.4220063736119315e1
0.41250000000000003 -2.4207946282797835e1 -2.4207946282797835e1
0.4128125 -2.4199714451662672e1 -2.4199714451662672e1
0.413125 -2.4192953006136136e1 -2.4192953006136136e1
0.4134375 -2.4180250120744873e1 -2.4180250120744873e1
0.41375 -2.417119331037067e1 -2.417119331037067e1
0.41406250000000006 -2.4163659553844823e1 -2.4163659553844823e1
0.41437500000000005 -2.4154794404027612e1 -2.4154794404027612e1
0.41468750000000004 -2.414368544105129e1 -2.414368544105129e1
0.41500000000000004 -2.413758698920357e1 -2.413758698920357e1
0.41531250000000003 -2.41279779848128e1 -2.41279779848128e1
0.415625 -2.4115625259321874e1 -2.4115625259321874e1
0.4159375 -2.41120060057374e1 -2.41120060057374e1
0.41625 -2.41029660856848e1 -2.41029660856848e1
0.41656250000000006 -2.408940280253502e1 -2.408940280253502e1
0.41687500000000005 -2.407930622088317e1 -2.407930622088317e1
0.41718750000000004 -2.4072227489949015e1 -2.4072227489949015e1
0.41750000000000004 -2.406464111620336e1 -2.406464111620336e1
0.41781250000000003 -2.4053373997207032e1 -2.4053373997207032e1
0.418125 -2.4039001476026e1 -2.4039001476026e1
0.4184375 -2.403226830525911e1 -2.403226830525911e1
0.41875 -2.4022813865931326e1 -2.4022813865931326e1
0.4190625 -2.4015493410164723e1 -2.4015493410164723e1
0.41937500000000005 -2.4004897262765567e1 -2.4004897262765567e1
0.41968750000000005 -2.3994707938409206e1 -2.3994707938409206e1
0.42000000000000004 -2.398235831435069e1 -2.398235831435069e1
0.42031250000000003 -2.3973173532103843e1 -2.3973173532103843e1
0.420625 -2.396424242804916e1 -2.396424242804916e1
0.4209375 -2.3950309747153383e1 -2.3950309747153383e1
0.42125 -2.3943259964308723e1 -2.3943259964308723e1
0.4215625 -2.3935174569149254e1 -2.3935174569149254e1
0.42187500000000006 -2.39280504445842e1 -2.39280504445842e1
0.42218750000000005 -2.391865630771555e1 -2.391865630771555e1
0.42250000000000004 -2.3905391414944475e1 -2.3905391414944475e1
0.42281250000000004 -2.389713660114377e1 -2.389713660114377e1
0.42312500000000003 -2.3885684526198034e1 -2.3885684526198034e1
0.4234375 -2.3875954050095075e1 -2.3875954050095075e1
0.42375 -2.386684723074633e1 -2.386684723074633e1
0.4240625 -2.3856454473441786e1 -2.3856454473441786e1
0.42437500000000006 -2.3843756926495203e1 -2.3843756926495203e1
0.42468750000000005 -2.383392344675123e1 -2.383392344675123e1
0.42500000000000004 -2.382431772066049e1 -2.382431772066049e1
0.42531250000000004 -2.3813071043521646e1 -2.3813071043521646e1
0.42562500000000003 -2.3801752964805942e1 -2.3801752964805942e1
0.4259375 -2.3788130984583418e1 -2.3788130984583418e1
0.42625 -2.3780247498014447e1 -2.3780247498014447e1
0.4265625 -2.3767825151507182e1 -2.3767825151507182e1
0.426875 -2.375813316118912e1 -2.375813316118912e1
0.42718750000000005 -2.374569541505754e1 -2.374569541505754e1
0.42750000000000005 -2.3735866514393834e1 -2.3735866514393834e1
0.42781250000000004 -2.372252376534381e1 -2.372252376534381e1
0.42812500000000003 -2.3711893175584933e1 -2.3711893175584933e1
0.4284375 -2.370222294993347e1 -2.370222294993347e1
0.42875 -2.369188044624117e1 -2.369188044624117e1
0.4290625 -2.3678409724678218e1 -2.3678409724678218e1
0.429375 -2.366909578658307e1 -2.366909578658307e1
0.42968750000000006 -2.3655082350732314e1 -2.3655082350732314e1
0.43000000000000005 -2.364505735823242e1 -2.364505735823242e1
0.43031250000000004 -2.3633637192552683e1 -2.3633637192552683e1
0.43062500000000004 -2.362137438878382e1 -2.362137438878382e1
0.43093750000000003 -2.361134093051625e1 -2.361134093051625e1
0.43125 -2.3598324386694927e1 -2.3598324386694927e1
0.4315625 -2.3585443114852765e1 -2.3585443114852765e1
0.431875 -2.3575805589991447e1 -2.3575805589991447e1
0.43218750000000006 -2.356759322157542e1 -2.356759322157542e1
0.43250000000000005 -2.3551476453735646e1 -2.3551476453735646e1
0.43281250000000004 -2.353685308226524e1 -2.353685308226524e1
0.43312500000000004 -2.3525565552238746e1 -2.3525565552238746e1
0.43343750000000003 -2.351893239710718e1 -2.351893239710718e1
0.43375 -2.350461763775276e1 -2.350461763775276e1
0.4340625 -2.349125966546673e1 -2.349125966546673e1
0.434375 -2.3477799261978376e1 -2.3477799261978376e1
0.4346875 -2.3469227423696807e1 -2.3469227423696807e1
0.43500000000000005 -2.345935820742399e1 -2.345935820742399e1
0.43531250000000005 -2.3445800337573033e1 -2.3445800337573033e1
0.43562500000000004 -2.3433212016060693e1 -2.3433212016060693e1
0.43593750000000003 -2.342107503706758e1 -2.342107503706758e1
0.43625 -2.340998644881894e1 -2.340998644881894e1
0.4365625 -2.339515549554382e1 -2.339515549554382e1
0.436875 -2.3384982125397997e1 -2.3384982125397997e1
0.4371875 -2.337392342258501e1 -2.337392342258501e1
0.43750000000000006 -2.335580261705492e1 -2.335580261705492e1
0.43781250000000005 -2.3345669745324827e1 -2.3345669745324827e1
0.43812500000000004 -2.3333074245368167e1 -2.3333074245368167e1
0.43843750000000004 -2.331574706459743e1 -2.331574706459743e1
0.43875000000000003 -2.331023217552594e1 -2.331023217552594e1
0.4390625 -2.329789737190005e1 -2.329789737190005e1
0.439375 -2.328666152206098e1 -2.328666152206098e1
0.4396875 -2.327003957903436e1 -2.327003957903436e1
0.44000000000000006 -2.325669190414193e1 -2.325669190414193e1
0.44031250000000005 -2.3242587561282576e1 -2.3242587561282576e1
0.44062500000000004 -2.3233243096085985e1 -2.3233243096085985e1
0.44093750000000004 -2.3220458641672863e1 -2.3220458641672863e1
0.44125000000000003 -2.3208767311810348e1 -2.3208767311810348e1
0.4415625 -2.3192497076621308e1 -2.3192497076621308e1
0.441875 -2.3179572662757906e1 -2.3179572662757906e1
0.4421875 -2.317034946598416e1 -2.317034946598416e1
0.4425 -2.3152083530344512e1 -2.3152083530344512e1
0.44281250000000005 -2.3141325170529868e1 -2.3141325170529868e1
0.44312500000000005 -2.3128122493383685e1 -2.3128122493383685e1
0.44343750000000004 -2.3112825726598217e1 -2.3112825726598217e1
0.44375000000000003 -2.310324959843912e1 -2.310324959843912e1
0.4440625 -2.308467665937225e1 -2.308467665937225e1
0.444375 -2.307602691902504e1 -2.307602691902504e1
0.4446875 -2.3058772720140965e1 -2.3058772720140965e1
0.445 -2.304365210196103e1 -2.304365210196103e1
0.44531250000000006 -2.303198219342086e1 -2.303198219342086e1
0.44562500000000005 -2.3017684436875257e1 -2.3017684436875257e1
0.44593750000000004 -2.300619892217675e1 -2.300619892217675e1
0.44625000000000004 -2.2991730394408492e1 -2.2991730394408492e1
0.44656250000000003 -2.2980248683938058e1 -2.2980248683938058e1
0.446875 -2.296326390330161e1 -2.296326390330161e1
0.4471875 -2.2954026021725454e1 -2.2954026021725454e1
0.4475 -2.2940523947690068e1 -2.2940523947690068e1
0.44781250000000006 -2.2922341587443057e1 -2.2922341587443057e1
0.44812500000000005 -2.2909529178547942e1 -2.2909529178547942e1
0.44843750000000004 -2.2894285034086366e1 -2.2894285034086366e1
0.44875000000000004 -2.2879628120565954e1 -2.2879628120565954e1
0.44906250000000003 -2.286770475597224e1 -2.286770475597224e1
0.449375 -2.2851662786622924e1 -2.2851662786622924e1
0.4496875 -2.2837893321385323e1 -2.2837893321385323e1
0.45 -2.2824223598628137e1 -2.2824223598628137e1
0.4503125 -2.2810935682833602e1 -2.2810935682833602e1
0.45062500000000005 -2.279357745901963e1 -2.279357745901963e1
0.45093750000000005 -2.278091993013915e1 -2.278091993013915e1
0.45125000000000004 -2.276791306761426e1 -2.276791306761426e1
0.45156250000000003 -2.275437609678194e1 -2.275437609678194e1
0.451875 -2.273738544569916e1 -2.273738544569916e1
0.4521875 -2.2722714806489435e1 -2.2722714806489435e1
0.4525 -2.271239310871171e1 -2.271239310871171e1
0.4528125 -2.2697243348526186e1 -2.2697243348526186e1
0.45312500000000006 -2.2681214080103032e1 -2.2681214080103032e1
0.45343750000000005 -2.2663974318717024e1 -2.2663974318717024e1
0.45375000000000004 -2.264980336433929e1 -2.264980336433929e1
0.45406250000000004 -2.264071550176051e1 -2.264071550176051e1
0.45437500000000003 -2.262283780057534e1 -2.262283780057534e1
0.4546875 -2.2608410313325308e1 -2.2608410313325308e1
0.455 -2.2593905722708783e1 -2.2593905722708783e1
0.4553125 -2.257754093403311e1 -2.257754093403311e1
0.45562500000000006 -2.25609889299367e1 -2.25609889299367e1
0.45593750000000005 -2.2545375688793698e1 -2.2545375688793698e1
0.45625000000000004 -2.253054729086945e1 -2.253054729086945e1
0.45656250000000004 -2.251905885780799e1 -2.251905885780799e1
0.45687500000000003 -2.2501696370520236e1 -2.2501696370520236e1
0.4571875 -2.2487929771068607e1 -2.2487929771068607e1
0.4575 -2.247527273900961e1 -2.247527273900961e1
0.4578125 -2.2457034451021187e1 -2.2457034451021187e1
0.458125 -2.2438118287605008e1 -2.2438118287605008e1
0.45843750000000005 -2.24256657987835e1 -2.24256657987835e1
0.45875000000000005 -2.2406963765482956e1 -2.2406963765482956e1
0.45906250000000004 -2.2392753104494673e1 -2.2392753104494673e1
0.45937500000000003 -2.2379948451715805e1 -2.2379948451715805e1
0.4596875 -2.2366967887594015e1 -2.2366967887594015e1
0.46 -2.234581163854547e1 -2.234581163854547e1
0.4603125 -2.233204811529687e1 -2.233204811529687e1
0.460625 -2.232174659705653e1 -2.232174659705653e1
0.46093750000000006 -2.230311316909321e1 -2.230311316909321e1
0.46125000000000005 -2.2285059869119337e1 -2.2285059869119337e1
0.46156250000000004 -2.2266856062221464e1 -2.2266856062221464e1
0.46187500000000004 -2.225345944742368e1 -2.225345944742368e1
0.46218750000000003 -2.223790239172378e1 -2.223790239172378e1
0.4625 -2.2220001862368022e1 -2.2220001862368022e1
0.4628125 -2.2205843365815795e1 -2.2205843365815795e1
0.463125 -2.2192270272329566e1 -2.2192270272329566e1
0.46343750000000006 -2.217431892311835e1 -2.217431892311835e1
0.46375000000000005 -2.2159389485771513e1 -2.2159389485771513e1
0.46406250000000004 -2.2141811003139097e1 -2.2141811003139097e1
0.46437500000000004 -2.2120349500095486e1 -2.2120349500095486e1
0.46468750000000003 -2.210928978331232e1 -2.210928978331232e1
0.465 -2.209224558802636e1 -2.209224558802636e1
0.4653125 -2.2075117851937662e1 -2.2075117851937662e1
0.465625 -2.205696878101118e1 -2.205696878101118e1
0.4659375 -2.2042214988613537e1 -2.2042214988613537e1
0.46625000000000005 -2.2026527336362065e1 -2.2026527336362065e1
0.46656250000000005 -2.2009621007330693e1 -2.2009621007330693e1
0.46687500000000004 -2.199358918513009e1 -2.199358918513009e1
0.46718750000000003 -2.197799223820404e1 -2.197799223820404e1
0.4675 -2.1962970536957087e1 -2.1962970536957087e1
0.4678125 -2.194682440383987e1 -2.194682440383987e1
0.468125 -2.192880273938046e1 -2.192880273938046e1
0.4684375 -2.1911882037718e1 -2.1911882037718e1
0.46875000000000006 -2.189188420349457e1 -2.189188420349457e1
0.46906250000000005 -2.187269794987425e1 -2.187269794987425e1
0.46937500000000004 -2.186025488444649e1 -2.186025488444649e1
0.46968750000000004 -2.184232106817855e1 -2.184232106817855e1
0.47000000000000003 -2.1823970776903494e1 -2.1823970776903494e1
0.4703125 -2.181094035115622e1 -2.181094035115622e1
0.470625 -2.1791439282379557e1 -2.1791439282379557e1
0.4709375 -2.1774671551067527e1 -2.1774671551067527e1
0.47125000000000006 -2.1755559848798853e1 -2.1755559848798853e1
0.47156250000000005 -2.1739071052495106e1 -2.1739071052495106e1
0.47187500000000004 -2.172201304217107e1 -2.172201304217107e1
0.47218750000000004 -2.170671993683483e1 -2.170671993683483e1
0.47250000000000003 -2.1687221131490347e1 -2.1687221131490347e1
0.4728125 -2.1669023235932414e1 -2.1669023235932414e1
0.473125 -2.165372099959133e1 -2.165372099959133e1
0.4734375 -2.163929936793285e1 -2.163929936793285e1
0.47375 -2.1619844256595584e1 -2.1619844256595584e1
0.47406250000000005 -2.1602654070931763e1 -2.1602654070931763e1
0.47437500000000005 -2.1584393713166733e1 -2.1584393713166733e1
0.47468750000000004 -2.156548869116797e1 -2.156548869116797e1
0.47500000000000003 -2.1551463786656328e1 -2.1551463786656328e1
0.4753125 -2.153222251102126e1 -2.153222251102126e1
0.475625 -2.1514400697978104e1 -2.1514400697978104e1
0.4759375 -2.1494084536000642e1 -2.1494084536000642e1
0.47625 -2.148187791731563e1 -2.148187791731563e1
0.47656250000000006 -2.1461988381076495e1 -2.1461988381076495e1
0.47687500000000005 -2.1442908703785193e1 -2.1442908703785193e1
0.47718750000000004 -2.1423945095302784e1 -2.1423945095302784e1
0.47750000000000004 -2.1406203760171607e1 -2.1406203760171607e1
0.47781250000000003 -2.138405443334888e1 -2.138405443334888e1
0.478125 -2.1369933892463465e1 -2.1369933892463465e1
0.4784375 -2.1349901956491536e1 -2.1349901956491536e1
0.47875 -2.133124109658185e1 -2.133124109658185e1
0.47906250000000006 -2.1315954917206923e1 -2.1315954917206923e1
0.47937500000000005 -2.1296097374418437e1 -2.1296097374418437e1
0.47968750000000004 -2.1274718172332555e1 -2.1274718172332555e1
0.48000000000000004 -2.125701245400343e1 -2.125701245400343e1
0.48031250000000003 -2.1242958731329978e1 -2.1242958731329978e1
0.480625 -2.122443682286304e1 -2.122443682286304e1
0.4809375 -2.1203984456765298e1 -2.1203984456765298e1
0.48125 -2.1186973517536913e1 -2.1186973517536913e1
0.4815625 -2.116766684386313e1 -2.116766684386313e1
0.48187500000000005 -2.1148070278268293e1 -2.1148070278268293e1
0.48218750000000005 -2.1133669476895207e1 -2.1133669476895207e1
0.48250000000000004 -2.1109007415512693e1 -2.1109007415512693e1
0.48281250000000003 -2.10892286278213e1 -2.10892286278213e1
0.483125 -2.1073357611164298e1 -2.1073357611164298e1
0.4834375 -2.1054589238551685e1 -2.1054589238551685e1
0.48375 -2.103494033421522e1 -2.103494033421522e1
0.4840625 -2.1013727227206815e1 -2.1013727227206815e1
0.48437500000000006 -2.09960403400719e1 -2.09960403400719e1
0.48468750000000005 -2.097831122148638e1 -2.097831122148638e1
0.48500000000000004 -2.095788054786955e1 -2.095788054786955e1
0.48531250000000004 -2.0939336424036824e1 -2.0939336424036824e1
0.48562500000000003 -2.0924223045160957e1 -2.0924223045160957e1
0.4859375 -2.090186211556467e1 -2.090186211556467e1
0.48625 -2.0883351192545902e1 -2.0883351192545902e1
0.4865625 -2.0859081596459887e1 -2.0859081596459887e1
0.48687500000000006 -2.084353667780489e1 -2.084353667780489e1
0.48718750000000005 -2.082413973971508e1 -2.082413973971508e1
0.48750000000000004 -2.080522653987738e1 -2.080522653987738e1
0.48781250000000004 -2.078824278753656e1 -2.078824278753656e1
0.48812500000000003 -2.0767551865872534e1 -2.0767551865872534e1
0.4884375 -2.0743285198560457e1 -2.0743285198560457e1
0.48875 -2.0727651623496982e1 -2.0727651623496982e1
0.4890625 -2.0709310288193606e1 -2.0709310288193606e1
0.48937500000000006 -2.0687789858169722e1 -2.0687789858169722e1
0.48968750000000005 -2.0670569724174143e1 -2.0670569724174143e1
0.49000000000000005 -2.064927610496035e1 -2.064927610496035e1
0.49031250000000004 -2.0629302225675943e1 -2.0629302225675943e1
0.49062500000000003 -2.060898044488478e1 -2.060898044488478e1
0.4909375 -2.059056439522284e1 -2.059056439522284e1
0.49125 -2.057263219825292e1 -2.057263219825292e1
0.4915625 -2.0550554809321525e1 -2.0550554809321525e1
0.491875 -2.0528015794264334e1 -2.0528015794264334e1
0.49218750000000006 -2.051074584178697e1 -2.051074584178697e1
0.49250000000000005 -2.0488984297789116e1 -2.0488984297789116e1
0.49281250000000004 -2.0469716695389266e1 -2.0469716695389266e1
0.49312500000000004 -2.0449090230116795e1 -2.0449090230116795e1
0.49343750000000003 -2.043375601519712e1 -2.043375601519712e1
0.49375 -2.0408929088684104e1 -2.0408929088684104e1
0.4940625 -2.038819331553806e1 -2.038819331553806e1
0.494375 -2.037036504177651e1 -2.037036504177651e1
0.49468750000000006 -2.0346693414383495e1 -2.0346693414383495e1
0.49500000000000005 -2.0330713266252147e1 -2.0330713266252147e1
0.49531250000000004 -2.0311807575514663e1 -2.0311807575514663e1
0.49562500000000004 -2.028969397074617e1 -2.028969397074617e1
0.49593750000000003 -2.0264238672515617e1 -2.0264238672515617e1
0.49625 -2.024839996381435e1 -2.024839996381435e1
0.4965625 -2.0226750910452225e1 -2.0226750910452225e1
0.496875 -2.0208733070215217e1 -2.0208733070215217e1
0.49718750000000006 -2.0183429565869133e1 -2.0183429565869133e1
0.49750000000000005 -2.0163080602288588e1 -2.0163080602288588e1
0.49781250000000005 -2.014142241269657e1 -2.014142241269657e1
0.49812500000000004 -2.0119180093684022e1 -2.0119180093684022e1
0.49843750000000003 -2.0103886413199703e1 -2.0103886413199703e1
0.49875 -2.008270530916981e1 -2.008270530916981e1
0.4990625 -2.0058596320337543e1 -2.0058596320337543e1
0.499375 -2.0042010775951e1 -2.0042010775951e1
0.4996875 -2.0018875294599653e1 -2.0018875294599653e1
0.5 -1.9995867296491284e1 -1.9995867296491284e1
0.5003125 -1.9975907536516402e1 -1.9975907536516402e1
0.500625 -1.99555505663957e1 -1.99555505663957e1
0.5009375 -1.9937108389085566e1 -1.9937108389085566e1
0.50125 -1.991484293303803e1 -1.991484293303803e1
0.5015625 -1.98941933377737e1 -1.98941933377737e1
0.5018750000000001 -1.9872023682490195e1 -1.9872023682490195e1
0.5021875 -1.9857033153474745e1 -1.9857033153474745e1
0.5025000000000001 -1.9831562791806405e1 -1.9831562791806405e1
0.5028125 -1.9808185008079832e1 -1.9808185008079832e1
0.503125 -1.9787611677758846e1 -1.9787611677758846e1
0.5034375 -1.9767637469568413e1 -1.9767637469568413e1
0.50375 -1.9746355841118216e1 -1.9746355841118216e1
0.5040625000000001 -1.9724625805918564e1 -1.9724625805918564e1
0.504375 -1.9707887455252617e1 -1.9707887455252617e1
0.5046875000000001 -1.968449104887351e1 -1.968449104887351e1
0.505 -1.9659195312823627e1 -1.9659195312823627e1
0.5053125 -1.9639733820760753e1 -1.9639733820760753e1
0.505625 -1.9617641592409214e1 -1.9617641592409214e1
0.5059375 -1.959722356969543e1 -1.959722356969543e1
0.50625 -1.957505716633024e1 -1.957505716633024e1
0.5065625 -1.955254634260656e1 -1.955254634260656e1
0.5068750000000001 -1.9531140575863006e1 -1.9531140575863006e1
0.5071875 -1.951085256253556e1 -1.951085256253556e1
0.5075000000000001 -1.9486007376684952e1 -1.9486007376684952e1
0.5078125 -1.9468543210164185e1 -1.9468543210164185e1
0.508125 -1.9441590804746752e1 -1.9441590804746752e1
0.5084375 -1.942404473414537e1 -1.942404473414537e1
0.50875 -1.9399385080570042e1 -1.9399385080570042e1
0.5090625000000001 -1.9380082934484577e1 -1.9380082934484577e1
0.509375 -1.935667721700885e1 -1.935667721700885e1
0.5096875000000001 -1.9332191312235423e1 -1.9332191312235423e1
0.51 -1.9309056347641686e1 -1.9309056347641686e1
0.5103125000000001 -1.9287839687946885e1 -1.9287839687946885e1
0.510625 -1.9264907927619802e1 -1.9264907927619802e1
0.5109375 -1.924327486883341e1 -1.924327486883341e1
0.51125 -1.922194589865832e1 -1.922194589865832e1
0.5115625 -1.9196813644489353e1 -1.9196813644489353e1
0.5118750000000001 -1.918088266015549e1 -1.918088266015549e1
0.5121875 -1.9158649262151826e1 -1.9158649262151826e1
0.5125000000000001 -1.9134042001866888e1 -1.9134042001866888e1
0.5128125 -1.9112099197083822e1 -1.9112099197083822e1
0.513125 -1.9090346918177616e1 -1.9090346918177616e1
0.5134375 -1.906584017945626e1 -1.906584017945626e1
0.51375 -1.9044031080421533e1 -1.9044031080421533e1
0.5140625 -1.9022122662415327e1 -1.9022122662415327e1
0.514375 -1.8996604749830126e1 -1.8996604749830126e1
0.5146875000000001 -1.897634400385597e1 -1.897634400385597e1
0.515 -1.8952457130177223e1 -1.8952457130177223e1
0.5153125000000001 -1.8930599553447806e1 -1.8930599553447806e1
0.515625 -1.890803747756219e1 -1.890803747756219e1
0.5159375 -1.888136785090957e1 -1.888136785090957e1
0.51625 -1.8859126791003305e1 -1.8859126791003305e1
0.5165625 -1.883351952771683e1 -1.883351952771683e1
0.5168750000000001 -1.881107892661477e1 -1.881107892661477e1
0.5171875 -1.8789533517314354e1 -1.8789533517314354e1
0.5175000000000001 -1.8764269301904292e1 -1.8764269301904292e1
0.5178125 -1.8740337431605454e1 -1.8740337431605454e1
0.5181250000000001 -1.8722733847414943e1 -1.8722733847414943e1
0.5184375 -1.8697287616000736e1 -1.8697287616000736e1
0.51875 -1.8675107732632583e1 -1.8675107732632583e1
0.5190625 -1.8650832223047487e1 -1.8650832223047487e1
0.519375 -1.862902126271912e1 -1.862902126271912e1
0.5196875000000001 -1.8604254018651787e1 -1.8604254018651787e1
0.52 -1.8578628333489192e1 -1.8578628333489192e1
0.5203125000000001 -1.8558171061635235e1 -1.8558171061635235e1
0.520625 -1.853028795669435e1 -1.853028795669435e1
0.5209375 -1.851174883604746e1 -1.851174883604746e1
0.52125 -1.8485092996082145e1 -1.8485092996082145e1
0.5215625 -1.8460923418527287e1 -1.8460923418527287e1
0.521875 -1.844033714846138e1 -1.844033714846138e1
0.5221875 -1.8415695068264554e1 -1.8415695068264554e1
0.5225000000000001 -1.8395375961291407e1 -1.8395375961291407e1
0.5228125 -1.837479196292317e1 -1.837479196292317e1
0.5231250000000001 -1.8344133217317008e1 -1.8344133217317008e1
0.5234375 -1.8319699734066504e1 -1.8319699734066504e1
0.52375 -1.829591748971872e1 -1.829591748971872e1
0.5240625 -1.8274413681747333e1 -1.8274413681747333e1
0.524375 -1.8248626665699717e1 -1.8248626665699717e1
0.5246875000000001 -1.822422742045093e1 -1.822422742045093e1
0.525 -1.820448711826522e1 -1.820448711826522e1
0.5253125000000001 -1.8182474533535256e1 -1.8182474533535256e1
0.525625 -1.8154329472402438e1 -1.8154329472402438e1
0.5259375000000001 -1.8129483659503435e1 -1.8129483659503435e1
0.52625 -1.8103560053479683e1 -1.8103560053479683e1
0.5265625 -1.8081175577766786e1 -1.8081175577766786e1
0.526875 -1.8052482066923417e1 -1.8052482066923417e1
0.5271875 -1.803260665827021e1 -1.803260665827021e1
0.5275000000000001 -1.8011009677089547e1 -1.8011009677089547e1
0.5278125 -1.7985249675911305e1 -1.7985249675911305e1
0.5281250000000001 -1.795931158333589e1 -1.795931158333589e1
0.5284375 -1.7934125394354865e1 -1.7934125394354865e1
0.52875 -1.7915122422199616e1 -1.7915122422199616e1
0.5290625 -1.788665620993926e1 -1.788665620993926e1
0.529375 -1.7861364633068675e1 -1.7861364633068675e1
0.5296875 -1.7836160581850905e1 -1.7836160581850905e1
0.53 -1.7819120783759914e1 -1.7819120783759914e1
0.5303125000000001 -1.7790720259973583e1 -1.7790720259973583e1
0.530625 -1.7768548855493478e1 -1.7768548855493478e1
0.5309375000000001 -1.7742484542030994e1 -1.7742484542030994e1
0.53125 -1.7720916150289682e1 -1.7720916150289682e1
0.5315625 -1.7691922015755168e1 -1.7691922015755168e1
0.531875 -1.7666181613099994e1 -1.7666181613099994e1
0.5321875 -1.7641834503016085e1 -1.7641834503016085e1
0.5325000000000001 -1.7619418918776333e1 -1.7619418918776333e1
0.5328125 -1.759318100887232e1 -1.759318100887232e1
0.5331250000000001 -1.7566338879019e1 -1.7566338879019e1
0.5334375 -1.7541597792816006e1 -1.7541597792816006e1
0.5337500000000001 -1.7517602554889905e1 -1.7517602554889905e1
0.5340625 -1.7492789564655155e1 -1.7492789564655155e1
0.534375 -1.7466879936080673e1 -1.7466879936080673e1
0.5346875 -1.7443740596501826e1 -1.7443740596501826e1
0.535 -1.7416057504312462e1 -1.7416057504312462e1
0.5353125000000001 -1.7391491705741842e1 -1.7391491705741842e1
0.535625 -1.736285973202304e1 -1.736285973202304e1
0.5359375000000001 -1.7341230845229816e1 -1.7341230845229816e1
0.53625 -1.731540128986491e1 -1.731540128986491e1
0.5365625 -1.729242772826457e1 -1.729242772826457e1
0.536875 -1.7265469782203596e1 -1.7265469782203596e1
0.5371875 -1.7236837178939837e1 -1.7236837178939837e1
0.5375000000000001 -1.7215765409068823e1 -1.7215765409068823e1
0.5378125 -1.7191952381197567e1 -1.7191952381197567e1
0.5381250000000001 -1.7161040365882414e1 -1.7161040365882414e1
0.5384375 -1.714019773096426e1 -1.714019773096426e1
0.5387500000000001 -1.7114634548577683e1 -1.7114634548577683e1
0.5390625 -1.708807866898043e1 -1.708807866898043e1
0.539375 -1.7063564460471767e1 -1.7063564460471767e1
0.5396875 -1.7040446619667833e1 -1.7040446619667833e1
0.54 -1.7010124398378153e1 -1.7010124398378153e1
0.5403125000000001 -1.6985894035298784e1 -1.6985894035298784e1
0.540625 -1.6964741762414647e1 -1.6964741762414647e1
0.5409375000000001 -1.693599483738764e1 -1.693599483738764e1
0.54125 -1.6911967192161697e1 -1.6911967192161697e1
0.5415625000000001 -1.688683533599216e1 -1.688683533599216e1
0.541875 -1.6860924501274e1 -1.6860924501274e1
0.5421875 -1.6833011334540984e1 -1.6833011334540984e1
0.5425 -1.680565545606352e1 -1.680565545606352e1
0.5428125 -1.6783171753643742e1 -1.6783171753643742e1
0.5431250000000001 -1.6756172755489402e1 -1.6756172755489402e1
0.5434375 -1.6729474303003386e1 -1.6729474303003386e1
0.5437500000000001 -1.670044201558177e1 -1.670044201558177e1
0.5440625 -1.667548892496508e1 -1.667548892496508e1
0.544375 -1.6651296853306135e1 -1.6651296853306135e1
0.5446875 -1.6621613228607217e1 -1.6621613228607217e1
0.545 -1.6597118915193292e1 -1.6597118915193292e1
0.5453125000000001 -1.657056134085998e1 -1.657056134085998e1
0.545625 -1.6545336913241968e1 -1.6545336913241968e1
0.5459375000000001 -1.6518280750497084e1 -1.6518280750497084e1
0.54625 -1.6491437005777712e1 -1.6491437005777712e1
0.5465625000000001 -1.6460876845127146e1 -1.6460876845127146e1
0.546875 -1.643634409334392e1 -1.643634409334392e1
0.5471875 -1.6410143138954496e1 -1.6410143138954496e1
0.5475 -1.6386646318682338e1 -1.6386646318682338e1
0.5478125 -1.635889143263195e1 -1.635889143263195e1
0.5481250000000001 -1.6329594417607964e1 -1.6329594417607964e1
0.5484375 -1.63034961662661e1 -1.63034961662661e1
0.5487500000000001 -1.62782363339211e1 -1.62782363339211e1
0.5490625 -1.6252088031254075e1 -1.6252088031254075e1
0.5493750000000001 -1.622326224445898e1 -1.622326224445898e1
0.5496875 -1.6194154031562917e1 -1.6194154031562917e1
0.55 -1.617013179853076e1 -1.617013179853076e1
0.5503125 -1.6140823558126627e1 -1.6140823558126627e1
0.550625 -1.6116034508338103e1 -1.6116034508338103e1
0.5509375000000001 -1.60903325417312e1 -1.60903325417312e1
0.55125 -1.6060305009538766e1 -1.6060305009538766e1
0.5515625000000001 -1.6033458248285584e1 -1.6033458248285584e1
0.551875 -1.6007086975711914e1 -1.6007086975711914e1
0.5521875 -1.5976659601170482e1 -1.5976659601170482e1
0.5525 -1.5952479021215382e1 -1.5952479021215382e1
0.5528125 -1.5927129524266107e1 -1.5927129524266107e1
0.5531250000000001 -1.5898169921387321e1 -1.5898169921387321e1
0.5534375 -1.5870864738613832e1 -1.5870864738613832e1
0.5537500000000001 -1.5846164446200433e1 -1.5846164446200433e1
0.5540625 -1.5819306811198672e1 -1.5819306811198672e1
0.5543750000000001 -1.5787459158514153e1 -1.5787459158514153e1
0.5546875 -1.57591371207982e1 -1.57591371207982e1
0.555 -1.5735510197995623e1 -1.5735510197995623e1
0.5553125 -1.5708787054763903e1 -1.5708787054763903e1
0.555625 -1.568418729218321e1 -1.568418729218321e1
0.5559375000000001 -1.5654320018727972e1 -1.5654320018727972e1
0.55625 -1.5628638168951525e1 -1.5628638168951525e1
0.5565625000000001 -1.5597040205590034e1 -1.5597040205590034e1
0.556875 -1.5571398841465466e1 -1.5571398841465466e1
0.5571875000000001 -1.5543805301684202e1 -1.5543805301684202e1
0.5575 -1.5513832792053122e1 -1.5513832792053122e1
0.5578125 -1.5487784114126057e1 -1.5487784114126057e1
0.558125 -1.5461901411516934e1 -1.5461901411516934e1
0.5584375 -1.5434353251338521e1 -1.5434353251338521e1
0.5587500000000001 -1.5403233113013826e1 -1.5403233113013826e1
0.5590625 -1.5378189962084448e1 -1.5378189962084448e1
0.5593750000000001 -1.5349130470553078e1 -1.5349130470553078e1
0.5596875 -1.5323386913072696e1 -1.5323386913072696e1
0.56 -1.5294793932115695e1 -1.5294793932115695e1
0.5603125 -1.5267831477898667e1 -1.5267831477898667e1
0.560625 -1.5240100864099091e1 -1.5240100864099091e1
0.5609375000000001 -1.520955120348846e1 -1.520955120348846e1
0.56125 -1.5183963185691951e1 -1.5183963185691951e1
0.5615625000000001 -1.515676334554793e1 -1.515676334554793e1
0.561875 -1.5126923259856099e1 -1.5126923259856099e1
0.5621875000000001 -1.5099637273071508e1 -1.5099637273071508e1
0.5625 -1.5073546451261805e1 -1.5073546451261805e1
0.5628125 -1.5044326997776821e1 -1.5044326997776821e1
0.563125 -1.5017833117266505e1 -1.5017833117266505e1
0.5634375 -1.4991539574225513e1 -1.4991539574225513e1
0.5637500000000001 -1.49599856151017e1 -1.49599856151017e1
0.5640625 -1.4933866794820474e1 -1.4933866794820474e1
0.5643750000000001 -1.4904051911483307e1 -1.4904051911483307e1
0.5646875 -1.487928732390175e1 -1.487928732390175e1
0.5650000000000001 -1.4851113994871426e1 -1.4851113994871426e1
0.5653125 -1.4819561172450463e1 -1.4819561172450463e1
0.565625 -1.4792589663732556e1 -1.4792589663732556e1
0.5659375 -1.4764956324464052e1 -1.4764956324464052e1
0.56625 -1.473127763466347e1 -1.473127763466347e1
0.5665625000000001 -1.4708903553819269e1 -1.4708903553819269e1
0.566875 -1.4678917973273215e1 -1.4678917973273215e1
0.5671875000000001 -1.4648697088066925e1 -1.4648697088066925e1
0.5675 -1.462035991530594e1 -1.462035991530594e1
0.5678125 -1.4594151503257322e1 -1.4594151503257322e1
0.568125 -1.4564097627252536e1 -1.4564097627252536e1
0.5684375 -1.4537758247941397e1 -1.4537758247941397e1
0.5687500000000001 -1.4507033286745369e1 -1.4507033286745369e1
0.5690625 -1.4478965014276596e1 -1.4478965014276596e1
0.5693750000000001 -1.445173052871634e1 -1.445173052871634e1
0.5696875 -1.4422048708520393e1 -1.4422048708520393e1
0.5700000000000001 -1.4395473421502189e1 -1.4395473421502189e1
0.5703125 -1.4363027942689783e1 -1.4363027942689783e1
0.570625 -1.43348943216006e1 -1.43348943216006e1
0.5709375 -1.431050561179292e1 -1.431050561179292e1
0.57125 -1.4278681291387343e1 -1.4278681291387343e1
0.5715625000000001 -1.4249858235103616e1 -1.4249858235103616e1
0.571875 -1.4221626357500114e1 -1.4221626357500114e1
0.5721875000000001 -1.4193548027991724e1 -1.4193548027991724e1
0.5725 -1.416533665878525e1 -1.416533665878525e1
0.5728125000000001 -1.4137323026705431e1 -1.4137323026705431e1
0.573125 -1.410362196653115e1 -1.410362196653115e1
0.5734375 -1.4078169454613104e1 -1.4078169454613104e1
0.57375 -1.4047597046674142e1 -1.4047597046674142e1
0.5740625 -1.4018754538313274e1 -1.4018754538313274e1
0.5743750000000001 -1.3993079696135297e1 -1.3993079696135297e1
0.5746875 -1.3965605299096765e1 -1.3965605299096765e1
0.5750000000000001 -1.39319099225104e1 -1.39319099225104e1
0.5753125 -1.3901109591962282e1 -1.3901109591962282e1
0.575625 -1.3877608958247052e1 -1.3877608958247052e1
0.5759375 -1.3847013846048881e1 -1.3847013846048881e1
0.57625 -1.381999985493168e1 -1.381999985493168e1
0.5765625000000001 -1.3788182657035591e1 -1.3788182657035591e1
0.576875 -1.3757131214041706e1 -1.3757131214041706e1
0.5771875000000001 -1.3730100333430542e1 -1.3730100333430542e1
0.5775 -1.3701145021130301e1 -1.3701145021130301e1
0.5778125000000001 -1.3672501299100091e1 -1.3672501299100091e1
0.578125 -1.3641176188892146e1 -1.3641176188892146e1
0.5784375 -1.3612024425149698e1 -1.3612024425149698e1
0.57875 -1.3582102066357962e1 -1.3582102066357962e1
0.5790625 -1.3551697179044837e1 -1.3551697179044837e1
0.5793750000000001 -1.3525321979547712e1 -1.3525321979547712e1
0.5796875 -1.3496689531320968e1 -1.3496689531320968e1
0.5800000000000001 -1.3466121557500642e1 -1.3466121557500642e1
0.5803125 -1.3435880922985248e1 -1.3435880922985248e1
0.5806250000000001 -1.3406550203362727e1 -1.3406550203362727e1
0.5809375 -1.3377767520294597e1 -1.3377767520294597e1
0.58125 -1.3348353123677967e1 -1.3348353123677967e1
0.5815625 -1.3317477337207507e1 -1.3317477337207507e1
0.581875 -1.328433581514038e1 -1.328433581514038e1
0.5821875000000001 -1.3258385603924594e1 -1.3258385603924594e1
0.5825 -1.3226685002107857e1 -1.3226685002107857e1
0.5828125000000001 -1.320146394572204e1 -1.320146394572204e1
0.583125 -1.3169067126725182e1 -1.3169067126725182e1
0.5834375 -1.3140144999099007e1 -1.3140144999099007e1
0.58375 -1.3108564055335606e1 -1.3108564055335606e1
0.5840625 -1.307744844439732e1 -1.307744844439732e1
0.5843750000000001 -1.3049224710227477e1 -1.3049224710227477e1
0.5846875 -1.3021514505201608e1 -1.3021514505201608e1
0.5850000000000001 -1.2992770067611687e1 -1.2992770067611687e1
0.5853125 -1.2959420474502636e1 -1.2959420474502636e1
0.5856250000000001 -1.2931046119198086e1 -1.2931046119198086e1
0.5859375 -1.2900885673845565e1 -1.2900885673845565e1
0.58625 -1.2872123689789092e1 -1.2872123689789092e1
0.5865625 -1.28416431750111e1 -1.28416431750111e1
0.586875 -1.2809790588346928e1 -1.2809790588346928e1
0.5871875000000001 -1.2782172574226948e1 -1.2782172574226948e1
0.5875 -1.2754384739077082e1 -1.2754384739077082e1
0.5878125000000001 -1.2723416911878317e1 -1.2723416911878317e1
0.588125 -1.2690728878226778e1 -1.2690728878226778e1
0.5884375000000001 -1.2663223740475601e1 -1.2663223740475601e1
0.58875 -1.2633009229419272e1 -1.2633009229419272e1
0.5890625 -1.2605496019221405e1 -1.2605496019221405e1
0.589375 -1.2569574991223831e1 -1.2569574991223831e1
0.5896875 -1.2542357589105464e1 -1.2542357589105464e1
0.5900000000000001 -1.25105943294284e1 -1.25105943294284e1
0.5903125 -1.2484027778794385e1 -1.2484027778794385e1
0.5906250000000001 -1.2452321741412575e1 -1.2452321741412575e1
0.5909375 -1.2419042636902319e1 -1.2419042636902319e1
0.59125 -1.2389602097382536e1 -1.2389602097382536e1
0.5915625 -1.2356229546426235e1 -1.2356229546426235e1
0.591875 -1.2328028942177312e1 -1.2328028942177312e1
0.5921875000000001 -1.2301520878266288e1 -1.2301520878266288e1
0.5925 -1.227128368788091e1 -1.227128368788091e1
0.5928125000000001 -1.224084872348159e1 -1.224084872348159e1
0.593125 -1.2208209678787185e1 -1.2208209678787185e1
0.5934375000000001 -1.2181396850115576e1 -1.2181396850115576e1
0.59375 -1.2144899057340822e1 -1.2144899057340822e1
0.5940625 -1.211574398413724e1 -1.211574398413724e1
0.594375 -1.208605462605739e1 -1.208605462605739e1
0.5946875 -1.2057888280788589e1 -1.2057888280788589e1
0.5950000000000001 -1.2023668481233486e1 -1.2023668481233486e1
0.5953125 -1.199552220223633e1 -1.199552220223633e1
0.5956250000000001 -1.1965428786976204e1 -1.1965428786976204e1
0.5959375 -1.193523931534493e1 -1.193523931534493e1
0.5962500000000001 -1.1903648584779162e1 -1.1903648584779162e1
0.5965625 -1.18766007620343e1 -1.18766007620343e1
0.596875 -1.1845786876638172e1 -1.1845786876638172e1
0.5971875 -1.1813175262398559e1 -1.1813175262398559e1
0.5975 -1.1783118269536331e1 -1.1783118269536331e1
0.5978125000000001 -1.1754868822788026e1 -1.1754868822788026e1
0.598125 -1.1722981305289082e1 -1.1722981305289082e1
0.5984375000000001 -1.1690689537052108e1 -1.1690689537052108e1
0.59875 -1.1661269522264789e1 -1.1661269522264789e1
0.5990625 -1.1631794843554431e1 -1.1631794843554431e1
0.599375 -1.1598523997044154e1 -1.1598523997044154e1
0.5996875 -1.1568314871262388e1 -1.1568314871262388e1
0.6000000000000001 -1.1537090695152997e1 -1.1537090695152997e1
0.6003125 -1.1509280467586919e1 -1.1509280467586919e1
0.6006250000000001 -1.1478371302753672e1 -1.1478371302753672e1
0.6009375 -1.144713998596309e1 -1.144713998596309e1
0.6012500000000001 -1.1410392327822606e1 -1.1410392327822606e1
0.6015625 -1.138233648078132e1 -1.138233648078132e1
0.601875 -1.1354398893210615e1 -1.1354398893210615e1
0.6021875 -1.1323597488983083e1 -1.1323597488983083e1
0.6025 -1.129130014586373e1 -1.129130014586373e1
0.6028125000000001 -1.126005115073714e1 -1.126005115073714e1
0.603125 -1.1229242564645588e1 -1.1229242564645588e1
0.6034375000000001 -1.120335564406561e1 -1.120335564406561e1
0.60375 -1.1173031568911043e1 -1.1173031568911043e1
0.6040625000000001 -1.11384993153588e1 -1.11384993153588e1
0.604375 -1.1107480504868377e1 -1.1107480504868377e1
0.6046875 -1.1076123611199378e1 -1.1076123611199378e1
0.605 -1.1044679848784668e1 -1.1044679848784668e1
0.6053125 -1.101446339106134e1 -1.101446339106134e1
0.6056250000000001 -1.0987376871104985e1 -1.0987376871104985e1
0.6059375 -1.0951941145736797e1 -1.0951941145736797e1
0.6062500000000001 -1.0923833238530293e1 -1.0923833238530293e1
0.6065625 -1.089213181849938e1 -1.089213181849938e1
0.606875 -1.0858238035155424e1 -1.0858238035155424e1
0.6071875 -1.083174056701138e1 -1.083174056701138e1
0.6075 -1.080215560809485e1 -1.080215560809485e1
0.6078125000000001 -1.0765020456962716e1 -1.0765020456962716e1
0.608125 -1.073651344968222e1 -1.073651344968222e1
0.6084375000000001 -1.0706253746206144e1 -1.0706253746206144e1
0.60875 -1.0675668461942237e1 -1.0675668461942237e1
0.6090625000000001 -1.064272260545205e1 -1.064272260545205e1
0.609375 -1.0611481376490715e1 -1.0611481376490715e1
0.6096875 -1.0582800560446245e1 -1.0582800560446245e1
0.61 -1.0548828526746561e1 -1.0548828526746561e1
0.6103125 -1.0519723067224746e1 -1.0519723067224746e1
0.6106250000000001 -1.0487146676958233e1 -1.0487146676958233e1
0.6109375 -1.0455264473534967e1 -1.0455264473534967e1
0.6112500000000001 -1.0425411619819002e1 -1.0425411619819002e1
0.6115625 -1.0393218337522754e1 -1.0393218337522754e1
0.6118750000000001 -1.0361627165927544e1 -1.0361627165927544e1
0.6121875 -1.0329810619289688e1 -1.0329810619289688e1
0.6125 -1.0302491894749451e1 -1.0302491894749451e1
0.6128125 -1.026925150670742e1 -1.026925150670742e1
0.613125 -1.0237255030405336e1 -1.0237255030405336e1
0.6134375000000001 -1.0204624525190425e1 -1.0204624525190425e1
0.61375 -1.0172390543491034e1 -1.0172390543491034e1
0.6140625000000001 -1.0143962894080701e1 -1.0143962894080701e1
0.614375 -1.0112729982837678e1 -1.0112729982837678e1
0.6146875 -1.0080318181414455e1 -1.0080318181414455e1
0.615 -1.0047050551942462e1 -1.0047050551942462e1
0.6153125 -1.001487864728189e1 -1.001487864728189e1
0.6156250000000001 -9.985778788681287e0 -9.985778788681287e0
0.6159375 -9.955801428353894e0 -9.955801428353894e0
0.6162500000000001 -9.923551876457182e0 -9.923551876457182e0
0.6165625 -9.891518656027088e0 -9.891518656027088e0
0.6168750000000001 -9.86087159115506e0 -9.86087159115506e0
0.6171875 -9.83098133723253e0 -9.83098133723253e0
0.6175 -9.796964137215596e0 -9.796964137215596e0
0.6178125 -9.769048681119799e0 -9.769048681119799e0
0.618125 -9.73480005932926e0 -9.73480005932926e0
0.6184375000000001 -9.704326623670582e0 -9.704326623670582e0
0.61875 -9.673561504155273e0 -9.673561504155273e0
0.6190625000000001 -9.642279251261257e0 -9.642279251261257e0
0.619375 -9.609600101514857e0 -9.609600101514857e0
0.6196875000000001 -9.578699748214618e0 -9.578699748214618e0
0.62 -9.543745623696864e0 -9.543745623696864e0
0.6203125 -9.514412299859956e0 -9.514412299859956e0
0.620625 -9.480093881408735e0 -9.480093881408735e0
0.6209375 -9.450999593532302e0 -9.450999593532302e0
0.6212500000000001 -9.422321504947845e0 -9.422321504947845e0
0.6215625 -9.388322175303998e0 -9.388322175303998e0
0.6218750000000001 -9.355421086122092e0 -9.355421086122092e0
0.6221875 -9.326820719761614e0 -9.326820719761614e0
0.6225 -9.294632022217243e0 -9.294632022217243e0
0.6228125 -9.264097860117559e0 -9.264097860117559e0
0.623125 -9.231531872720566e0 -9.231531872720566e0
0.6234375000000001 -9.197800783475046e0 -9.197800783475046e0
0.62375 -9.164299809292984e0 -9.164299809292984e0
0.6240625000000001 -9.133633394460063e0 -9.133633394460063e0
0.624375 -9.099848687196769e0 -9.099848687196769e0
0.6246875000000001 -9.071086673104233e0 -9.071086673104233e0
0.625 -9.045828244953569e0 -9.045828244953569e0
0.6253125 -9.01023878375328e0 -9.01023878375328e0
0.625625 -8.978023117313583e0 -8.978023117313583e0
0.6259375 -8.943652370468058e0 -8.943652370468058e0
0.6262500000000001 -8.912924477534048e0 -8.912924477534048e0
0.6265625 -8.88373521844916e0 -8.88373521844916e0
0.6268750000000001 -8.850056698140193e0 -8.850056698140193e0
0.6271875 -8.816839487710254e0 -8.816839487710254e0
0.6275000000000001 -8.787576257574997e0 -8.787576257574997e0
0.6278125 -8.752599723366998e0 -8.752599723366998e0
0.628125 -8.725186642976055e0 -8.725186642976055e0
0.6284375 -8.692499390583194e0 -8.692499390583194e0
0.62875 -8.658508951480158e0 -8.658508951480158e0
0.6290625000000001 -8.628297949740059e0 -8.628297949740059e0
0.629375 -8.594421493044152e0 -8.594421493044152e0
0.6296875000000001 -8.564101898209643e0 -8.564101898209643e0
0.63 -8.53283621913944e0 -8.53283621913944e0
0.6303125 -8.503831456675485e0 -8.503831456675485e0
0.630625 -8.47004946496601e0 -8.47004946496601e0
0.6309375 -8.437577394234737e0 -8.437577394234737e0
0.6312500000000001 -8.407770694724618e0 -8.407770694724618e0
0.6315625 -8.3744500316716e0 -8.3744500316716e0
0.6318750000000001 -8.339588790419853e0 -8.339588790419853e0
0.6321875 -8.311111911604726e0 -8.311111911604726e0
0.6325000000000001 -8.276939802782195e0 -8.276939802782195e0
0.6328125 -8.244881250736412e0 -8.244881250736412e0
0.633125 -8.212712280042993e0 -8.212712280042993e0
0.6334375 -8.18315220787919e0 -8.18315220787919e0
0.63375 -8.14975285164384e0 -8.14975285164384e0
0.6340625000000001 -8.115933206609967e0 -8.115933206609967e0
0.634375 -8.087762829984982e0 -8.087762829984982e0
0.6346875000000001 -8.057259671224543e0 -8.057259671224543e0
0.635 -8.025319817138566e0 -8.025319817138566e0
0.6353125000000001 -7.992092137814339e0 -7.992092137814339e0
0.635625 -7.9604574606164675e0 -7.9604574606164675e0
0.6359375 -7.927785302218595e0 -7.927785302218595e0
0.63625 -7.898296481219418e0 -7.898296481219418e0
0.6365625 -7.866554924929929e0 -7.866554924929929e0
0.6368750000000001 -7.832567961888358e0 -7.832567961888358e0
0.6371875 -7.8012759735184005e0 -7.8012759735184005e0
0.6375000000000001 -7.770554703622125e0 -7.770554703622125e0
0.6378125 -7.739595841408132e0 -7.739595841408132e0
0.638125 -7.706561194800102e0 -7.706561194800102e0
0.6384375 -7.675463953249178e0 -7.675463953249178e0
0.63875 -7.644808379057409e0 -7.644808379057409e0
0.6390625000000001 -7.612923689493087e0 -7.612923689493087e0
0.639375 -7.580582936885563e0 -7.580582936885563e0
0.6396875000000001 -7.550530816753977e0 -7.550530816753977e0
0.64 -7.517601469400702e0 -7.517601469400702e0
0.6403125000000001 -7.4866685538045346e0 -7.4866685538045346e0
0.640625 -7.454252400542842e0 -7.454252400542842e0
0.6409375 -7.423595320862674e0 -7.423595320862674e0
0.64125 -7.393051516394749e0 -7.393051516394749e0
0.6415625 -7.35987142292835e0 -7.35987142292835e0
0.6418750000000001 -7.328911156655536e0 -7.328911156655536e0
0.6421875 -7.295720400861697e0 -7.295720400861697e0
0.6425000000000001 -7.2664167336033785e0 -7.2664167336033785e0
0.6428125 -7.2360518720270335e0 -7.2360518720270335e0
0.6431250000000001 -7.203081657350609e0 -7.203081657350609e0
0.6434375 -7.171860242538983e0 -7.171860242538983e0
0.64375 -7.141473051108747e0 -7.141473051108747e0
0.6440625 -7.1052609718745e0 -7.1052609718745e0
0.644375 -7.073929865464393e0 -7.073929865464393e0
0.6446875000000001 -7.045460180533169e0 -7.045460180533169e0
0.645 -7.01234369155101e0 -7.01234369155101e0
0.6453125000000001 -6.980377612643693e0 -6.980377612643693e0
0.645625 -6.947162826368199e0 -6.947162826368199e0
0.6459375 -6.9174204916635205e0 -6.9174204916635205e0
0.64625 -6.886873565898e0 -6.886873565898e0
0.6465625 -6.854699307849856e0 -6.854699307849856e0
0.6468750000000001 -6.822173785364626e0 -6.822173785364626e0
0.6471875 -6.790364119223355e0 -6.790364119223355e0
0.6475000000000001 -6.759600159341076e0 -6.759600159341076e0
0.6478125 -6.729882660730269e0 -6.729882660730269e0
0.6481250000000001 -6.698014623991199e0 -6.698014623991199e0
0.6484375 -6.66450056259238e0 -6.66450056259238e0
0.64875 -6.631192511553323e0 -6.631192511553323e0
0.6490625 -6.599905443459662e0 -6.599905443459662e0
0.649375 -6.569333559946259e0 -6.569333559946259e0
0.6496875000000001 -6.5370474687897655e0 -6.5370474687897655e0
0.65 -6.503644069136513e0 -6.503644069136513e0
0.6503125000000001 -6.470786050621442e0 -6.470786050621442e0
0.650625 -6.443699609019873e0 -6.443699609019873e0
0.6509375000000001 -6.413163964014544e0 -6.413163964014544e0
0.65125 -6.380913102513674e0 -6.380913102513674e0
0.6515625 -6.348515361508376e0 -6.348515361508376e0
0.651875 -6.315738745863214e0 -6.315738745863214e0
0.6521875 -6.28618346524037e0 -6.28618346524037e0
0.6525000000000001 -6.253036907422043e0 -6.253036907422043e0
0.6528125 -6.222607499814345e0 -6.222607499814345e0
0.6531250000000001 -6.194872574016713e0 -6.194872574016713e0
0.6534375 -6.16181209679236e0 -6.16181209679236e0
0.65375 -6.130283400892054e0 -6.130283400892054e0
0.6540625 -6.094688806451828e0 -6.094688806451828e0
0.654375 -6.0623199657375295e0 -6.0623199657375295e0
0.6546875000000001 -6.03540295162567e0 -6.03540295162567e0
0.655 -6.004629369172122e0 -6.004629369172122e0
0.6553125000000001 -5.972898795804227e0 -5.972898795804227e0
0.655625 -5.9403029908035165e0 -5.9403029908035165e0
0.6559375000000001 -5.909405752437138e0 -5.909405752437138e0
0.65625 -5.879393700556662e0 -5.879393700556662e0
0.6565625 -5.8471257957017e0 -5.8471257957017e0
0.656875 -5.812742151424587e0 -5.812742151424587e0
0.6571875 -5.782270395671745e0 -5.782270395671745e0
0.6575000000000001 -5.754357817990254e0 -5.754357817990254e0
0.6578125 -5.7223699129235825e0 -5.7223699129235825e0
0.6581250000000001 -5.691617647889885e0 -5.691617647889885e0
0.6584375 -5.659059759796051e0 -5.659059759796051e0
0.6587500000000001 -5.627567256365197e0 -5.627567256365197e0
0.6590625 -5.5963445752486365e0 -5.5963445752486365e0
0.659375 -5.564245154915639e0 -5.564245154915639e0
0.6596875 -5.533566060315948e0 -5.533566060315948e0
0.66 -5.501990122949806e0 -5.501990122949806e0
0.6603125000000001 -5.474262129347167e0 -5.474262129347167e0
0.660625 -5.440338049534162e0 -5.440338049534162e0
0.6609375000000001 -5.407667861017231e0 -5.407667861017231e0
0.66125 -5.378792242252544e0 -5.378792242252544e0
0.6615625 -5.346778285615088e0 -5.346778285615088e0
0.661875 -5.315271871969358e0 -5.315271871969358e0
0.6621875 -5.285691808088828e0 -5.285691808088828e0
0.6625000000000001 -5.255338965446768e0 -5.255338965446768e0
0.6628125 -5.2258667360229225e0 -5.2258667360229225e0
0.6631250000000001 -5.192312335936563e0 -5.192312335936563e0
0.6634375 -5.161273430229826e0 -5.161273430229826e0
0.6637500000000001 -5.131712302894826e0 -5.131712302894826e0
0.6640625 -5.100086930886405e0 -5.100086930886405e0
0.664375 -5.069302386194082e0 -5.069302386194082e0
0.6646875 -5.039060155531857e0 -5.039060155531857e0
0.665 -5.01040587349145e0 -5.01040587349145e0
0.6653125000000001 -4.977699887088434e0 -4.977699887088434e0
0.665625 -4.946815250360501e0 -4.946815250360501e0
0.6659375000000001 -4.916598833121512e0 -4.916598833121512e0
0.66625 -4.884361268423177e0 -4.884361268423177e0
0.6665625000000001 -4.856219595360031e0 -4.856219595360031e0
0.666875 -4.825860783989825e0 -4.825860783989825e0
0.6671875 -4.79162207586252e0 -4.79162207586252e0
0.6675 -4.764817014236556e0 -4.764817014236556e0
0.6678125 -4.73132552601966e0 -4.73132552601966e0
0.6681250000000001 -4.700673843130076e0 -4.700673843130076e0
0.6684375 -4.670430610840427e0 -4.670430610840427e0
0.6687500000000001 -4.641870505409329e0 -4.641870505409329e0
0.6690625 -4.609235451553118e0 -4.609235451553118e0
0.669375 -4.579834471852351e0 -4.579834471852351e0
0.6696875 -4.549231247444382e0 -4.549231247444382e0
0.67 -4.518384013421397e0 -4.518384013421397e0
0.6703125000000001 -4.485949995577371e0 -4.485949995577371e0
0.670625 -4.457118960724088e0 -4.457118960724088e0
0.6709375000000001 -4.431603030549937e0 -4.431603030549937e0
0.67125 -4.395925655011538e0 -4.395925655011538e0
0.6715625000000001 -4.367105064064177e0 -4.367105064064177e0
0.671875 -4.3366117915011415e0 -4.3366117915011415e0
0.6721875 -4.305379017654573e0 -4.305379017654573e0
0.6725 -4.272404029137775e0 -4.272404029137775e0
0.6728125 -4.246535440488529e0 -4.246535440488529e0
0.6731250000000001 -4.215598122416864e0 -4.215598122416864e0
0.6734375 -4.1865288337612725e0 -4.1865288337612725e0
0.6737500000000001 -4.155956542012078e0 -4.155956542012078e0
0.6740625 -4.12426901817436e0 -4.12426901817436e0
0.6743750000000001 -4.09409385659275e0 -4.09409385659275e0
0.6746875 -4.062581523082386e0 -4.062581523082386e0
0.675 -4.0342845064278805e0 -4.0342845064278805e0
0.6753125 -4.004690187330212e0 -4.004690187330212e0
0.675625 -3.9742536998319484e0 -3.9742536998319484e0
0.6759375000000001 -3.943190877361318e0 -3.943190877361318e0
0.67625 -3.9136673414814287e0 -3.9136673414814287e0
0.6765625000000001 -3.8875606132233007e0 -3.8875606132233007e0
0.676875 -3.85554269713704e0 -3.85554269713704e0
0.6771875 -3.824920665201731e0 -3.824920665201731e0
0.6775 -3.7946852509276288e0 -3.7946852509276288e0
0.6778125 -3.768806095416054e0 -3.768806095416054e0
0.6781250000000001 -3.737954893068505e0 -3.737954893068505e0
0.6784375 -3.708420138594207e0 -3.708420138594207e0
0.6787500000000001 -3.6788282063316875e0 -3.6788282063316875e0
0.6790625 -3.6487444229124013e0 -3.6487444229124013e0
0.6793750000000001 -3.6195380159661146e0 -3.6195380159661146e0
0.6796875 -3.588841710141438e0 -3.588841710141438e0
0.68 -3.5584546008240214e0 -3.5584546008240214e0
0.6803125 -3.5305060921782716e0 -3.5305060921782716e0
0.680625 -3.5039499997719905e0 -3.5039499997719905e0
0.6809375000000001 -3.474586233069218e0 -3.474586233069218e0
0.68125 -3.4428158523587773e0 -3.4428158523587773e0
0.6815625000000001 -3.412961889622253e0 -3.412961889622253e0
0.681875 -3.384415839585032e0 -3.384415839585032e0
0.6821875000000001 -3.3531694721778114e0 -3.3531694721778114e0
0.6825 -3.3236175544625586e0 -3.3236175544625586e0
0.6828125 -3.2969657908042937e0 -3.2969657908042937e0
0.683125 -3.2704300843088423e0 -3.2704300843088423e0
0.6834375 -3.238084926946627e0 -3.238084926946627e0
0.6837500000000001 -3.2094862756957956e0 -3.2094862756957956e0
0.6840625 -3.178923475715252e0 -3.178923475715252e0
0.6843750000000001 -3.1501576828750477e0 -3.1501576828750477e0
0.6846875 -3.122305628100563e0 -3.122305628100563e0
0.685 -3.092864779240714e0 -3.092864779240714e0
0.6853125 -3.0667552466666312e0 -3.0667552466666312e0
0.685625 -3.0362198623061123e0 -3.0362198623061123e0
0.6859375000000001 -3.0068928066630325e0 -3.0068928066630325e0
0.68625 -2.9771205745992266e0 -2.9771205745992266e0
0.6865625000000001 -2.9470710323657987e0 -2.9470710323657987e0
0.686875 -2.918894498459864e0 -2.918894498459864e0
0.6871875000000001 -2.8912982391393744e0 -2.8912982391393744e0
0.6875 -2.8631999071849497e0 -2.8631999071849497e0
0.6878125 -2.8352758220162433e0 -2.8352758220162433e0
0.688125 -2.8091253226066475e0 -2.8091253226066475e0
0.6884375 -2.7782142965861714e0 -2.7782142965861714e0
0.6887500000000001 -2.7476304010797468e0 -2.7476304010797468e0
0.6890625 -2.7208231573104205e0 -2.7208231573104205e0
0.6893750000000001 -2.692522638480128e0 -2.692522638480128e0
0.6896875 -2.665158975130922e0 -2.665158975130922e0
0.6900000000000001 -2.6362251676928428e0 -2.6362251676928428e0
0.6903125 -2.6089612523728793e0 -2.6089612523728793e0
0.690625 -2.579196972467813e0 -2.579196972467813e0
0.6909375 -2.551389114062673e0 -2.551389114062673e0
0.69125 -2.5219270408270096e0 -2.5219270408270096e0
0.6915625000000001 -2.4952536620057946e0 -2.4952536620057946e0
0.691875 -2.4678774899157507e0 -2.4678774899157507e0
0.6921875000000001 -2.440593545433345e0 -2.440593545433345e0
0.6925 -2.409100685130412e0 -2.409100685130412e0
0.6928125 -2.380733687797161e0 -2.380733687797161e0
0.693125 -2.35569598110034e0 -2.35569598110034e0
0.6934375 -2.3255543436762456e0 -2.3255543436762456e0
0.6937500000000001 -2.2999822589845427e0 -2.2999822589845427e0
0.6940625 -2.273296723646141e0 -2.273296723646141e0
0.6943750000000001 -2.246574735290793e0 -2.246574735290793e0
0.6946875 -2.218123446647056e0 -2.218123446647056e0
0.6950000000000001 -2.190500119216282e0 -2.190500119216282e0
0.6953125 -2.161428883686327e0 -2.161428883686327e0
0.695625 -2.136005593251881e0 -2.136005593251881e0
0.6959375 -2.1076425234114287e0 -2.1076425234114287e0
0.69625 -2.0806131479476027e0 -2.0806131479476027e0
0.6965625000000001 -2.05487277648264e0 -2.05487277648264e0
0.696875 -2.02856230304316e0 -2.02856230304316e0
0.6971875000000001 -2.0004002168943917e0 -2.0004002168943917e0
0.6975 -1.9735020861408121e0 -1.9735020861408121e0
0.6978125000000001 -1.9446005556874444e0 -1.9446005556874444e0
0.698125 -1.9223812102100202e0 -1.9223812102100202e0
0.6984375 -1.889771381246661e0 -1.889771381246661e0
0.69875 -1.8653526427924736e0 -1.8653526427924736e0
0.6990625 -1.840881562769042e0 -1.840881562769042e0
0.6993750000000001 -1.8127917548554398e0 -1.8127917548554398e0
0.6996875 -1.7845259762907664e0 -1.7845259762907664e0
0.7000000000000001 -1.7593189833624057e0 -1.7593189833624057e0
0.7003125 -1.7331281864753838e0 -1.7331281864753838e0
0.700625 -1.705841721269295e0 -1.705841721269295e0
0.7009375 -1.6796642489598672e0 -1.6796642489598672e0
0.70125 -1.6538249661762312e0 -1.6538249661762312e0
0.7015625000000001 -1.6252692357566194e0 -1.6252692357566194e0
0.701875 -1.6007023987977083e0 -1.6007023987977083e0
0.7021875000000001 -1.5738818212867192e0 -1.5738818212867192e0
0.7025 -1.5503736330647517e0 -1.5503736330647517e0
0.7028125000000001 -1.5241467048972628e0 -1.5241467048972628e0
0.703125 -1.4971450749581128e0 -1.4971450749581128e0
0.7034375 -1.4678798369523212e0 -1.4678798369523212e0
0.70375 -1.4450055195529932e0 -1.4450055195529932e0
0.7040625 -1.418545057167663e0 -1.418545057167663e0
0.7043750000000001 -1.3931739231111497e0 -1.3931739231111497e0
0.7046875 -1.368563787874351e0 -1.368563787874351e0
0.7050000000000001 -1.3418064338648183e0 -1.3418064338648183e0
0.7053125 -1.3178594922919875e0 -1.3178594922919875e0
0.7056250000000001 -1.2913088035866314e0 -1.2913088035866314e0
0.7059375 -1.266888157825648e0 -1.266888157825648e0
0.70625 -1.2415424771488834e0 -1.2415424771488834e0
0.7065625 -1.2181343368956878e0 -1.2181343368956878e0
0.706875 -1.1919565096386724e0 -1.1919565096386724e0
0.7071875000000001 -1.1673660592032467e0 -1.1673660592032467e0
0.7075 -1.1424358949179951e0 -1.1424358949179951e0
0.7078125000000001 -1.117681739006017e0 -1.117681739006017e0
0.708125 -1.0914687582562839e0 -1.0914687582562839e0
0.7084375 -1.0671764273356676e0 -1.0671764273356676e0
0.70875 -1.0440901026431821e0 -1.0440901026431821e0
0.7090625 -1.0182494130949782e0 -1.0182494130949782e0
0.7093750000000001 -9.951272574308097e-1 -9.951272574308097e-1
0.7096875 -9.71044268087113e-1 -9.71044268087113e-1
0.7100000000000001 -9.433037173148624e-1 -9.433037173148624e-1
0.7103125 -9.211797625439577e-1 -9.211797625439577e-1
0.7106250000000001 -8.954565204021638e-1 -8.954565204021638e-1
0.7109375 -8.71466044770401e-1 -8.71466044770401e-1
0.71125 -8.496587466925267e-1 -8.496587466925267e-1
0.7115625 -8.241489942320332e-1 -8.241489942320332e-1
0.711875 -8.012928123826133e-1 -8.012928123826133e-1
0.7121875000000001 -7.748245668699529e-1 -7.748245668699529e-1
0.7125 -7.521046543652266e-1 -7.521046543652266e-1
0.7128125000000001 -7.28344172534904e-1 -7.28344172534904e-1
0.713125 -7.07578601618494e-1 -7.07578601618494e-1
0.7134375000000001 -6.83165502639e-1 -6.83165502639e-1
0.71375 -6.589213014458584e-1 -6.589213014458584e-1
0.7140625 -6.351773391306925e-1 -6.351773391306925e-1
0.714375 -6.110215095514069e-1 -6.110215095514069e-1
0.7146875 -5.895914713655803e-1 -5.895914713655803e-1
0.7150000000000001 -5.654245955847874e-1 -5.654245955847874e-1
0.7153125 -5.426366835272494e-1 -5.426366835272494e-1
0.7156250000000001 -5.199836118417953e-1 -5.199836118417953e-1
0.7159375 -4.981243877637245e-1 -4.981243877637245e-1
0.71625 -4.7801603549216143e-1 -4.7801603549216143e-1
0.7165625 -4.5283431121699014e-1 -4.5283431121699014e-1
0.716875 -4.277785869053483e-1 -4.277785869053483e-1
0.7171875000000001 -4.064109780056393e-1 -4.064109780056393e-1
0.7175 -3.8247954800955686e-1 -3.8247954800955686e-1
0.7178125000000001 -3.6087346951809796e-1 -3.6087346951809796e-1
0.718125 -3.399125040287041e-1 -3.399125040287041e-1
0.7184375000000001 -3.183901823195052e-1 -3.183901823195052e-1
0.71875 -2.937997883091308e-1 -2.937997883091308e-1
0.7190625 -2.740682718613394e-1 -2.740682718613394e-1
0.719375 -2.522779161181612e-1 -2.522779161181612e-1
0.7196875 -2.2963384797277886e-1 -2.2963384797277886e-1
0.7200000000000001 -2.0925676039770824e-1 -2.0925676039770824e-1
0.7203125 -1.859225489452152e-1 -1.859225489452152e-1
0.7206250000000001 -1.6796543237889328e-1 -1.6796543237889328e-1
0.7209375 -1.4553201285708983e-1 -1.4553201285708983e-1
0.7212500000000001 -1.2642474904716128e-1 -1.2642474904716128e-1
0.7215625 -1.0500509028771976e-1 -1.0500509028771976e-1
0.721875 -8.557495383048863e-2 -8.557495383048863e-2
0.7221875 -6.124757883027687e-2 -6.124757883027687e-2
0.7225 -4.0004694055839174e-2 -4.0004694055839174e-2
0.7228125000000001 -1.93165327391549e-2 -1.93165327391549e-2
0.723125 1.0076349244476646e-3 1.0076349244476646e-3
0.7234375000000001 2.095945027848156e-2 2.095945027848156e-2
0.72375 4.233872627808832e-2 4.233872627808832e-2
0.7240625 6.111613798837734e-2 6.111613798837734e-2
0.724375 8.192315956146867e-2 8.192315956146867e-2
0.7246875 1.0346103580830768e-1 1.0346103580830768e-1
0.7250000000000001 1.1987022994706731e-1 1.1987022994706731e-1
0.7253125 1.41433207344547e-1 1.41433207344547e-1
0.7256250000000001 1.599132697474337e-1 1.599132697474337e-1
0.7259375 1.8105660906984067e-1 1.8105660906984067e-1
0.7262500000000001 2.0051326729479424e-1 2.0051326729479424e-1
0.7265625 2.2176803872569817e-1 2.2176803872569817e-1
0.726875 2.404000518099414e-1 2.404000518099414e-1
0.7271875 2.5911211048786154e-1 2.5911211048786154e-1
0.7275 2.7763143536957013e-1 2.7763143536957013e-1
0.7278125000000001 2.9704287070670343e-1 2.9704287070670343e-1
0.728125 3.163130334978481e-1 3.163130334978481e-1
0.7284375000000001 3.352585313414087e-1 3.352585313414087e-1
0.72875 3.542963002855535e-1 3.542963002855535e-1
0.7290625000000001 3.737043849850883e-1 3.737043849850883e-1
0.729375 3.890443257359797e-1 3.890443257359797e-1
0.7296875 4.082639761690947e-1 4.082639761690947e-1
0.73 4.279252120431769e-1 4.279252120431769e-1
0.7303125 4.452962748136846e-1 4.452962748136846e-1
0.7306250000000001 4.634323026484557e-1 4.634323026484557e-1
0.7309375 4.8024042845189197e-1 4.8024042845189197e-1
0.7312500000000001 4.9678405491520916e-1 4.9678405491520916e-1
0.7315625 5.145244697541633e-1 5.145244697541633e-1
0.731875 5.33461453921503e-1 5.33461453921503e-1
0.7321875 5.494753698303461e-1 5.494753698303461e-1
0.7325 5.690853684536554e-1 5.690853684536554e-1
0.7328125000000001 5.844110701564054e-1 5.844110701564054e-1
0.733125 6.02803767737881e-1 6.02803767737881e-1
0.7334375000000001 6.194691597556661e-1 6.194691597556661e-1
0.73375 6.349320643803216e-1 6.349320643803216e-1
0.7340625000000001 6.514345234345305e-1 6.514345234345305e-1
0.734375 6.683534262165116e-1 6.683534262165116e-1
0.7346875 6.857687068631853e-1 6.857687068631853e-1
0.735 7.011986439183451e-1 7.011986439183451e-1
0.7353125 7.16851697065052e-1 7.16851697065052e-1
0.7356250000000001 7.349760663109768e-1 7.349760663109768e-1
0.7359375 7.5080423204325e-1 7.5080423204325e-1
0.7362500000000001 7.639822207256506e-1 7.639822207256506e-1
0.7365625 7.82107836284907e-1 7.82107836284907e-1
0.7368750000000001 7.96740391361694e-1 7.96740391361694e-1
0.7371875 8.109967418822484e-1 8.109967418822484e-1
0.7375 8.278722906534162e-1 8.278722906534162e-1
0.7378125 8.436477096047232e-1 8.436477096047232e-1
0.738125 8.570060665769992e-1 8.570060665769992e-1
0.7384375000000001 8.701729332760655e-1 8.701729332760655e-1
0.73875 8.866552042263569e-1 8.866552042263569e-1
0.7390625000000001 9.017659215332818e-1 9.017659215332818e-1
0.739375 9.157109735642583e-1 9.157109735642583e-1
0.7396875 9.307849271708468e-1 9.307849271708468e-1
0.74 9.447195542943367e-1 9.447195542943367e-1
0.7403125 9.576246066007874e-1 9.576246066007874e-1
0.7406250000000001 9.739392471710593e-1 9.739392471710593e-1
0.7409375 9.851153423460195e-1 9.851153423460195e-1
0.7412500000000001 9.962283886097643e-1 9.962283886097643e-1
0.7415625 1.0121938181291474e0 1.0121938181291474e0
0.7418750000000001 1.025510374026438e0 1.025510374026438e0
0.7421875 1.035872288435697e0 1.035872288435697e0
0.7425 1.049734482160587e0 1.049734482160587e0
0.7428125 1.0623524112188383e0 1.0623524112188383e0
0.743125 1.0748925225379784e0 1.0748925225379784e0
0.7434375000000001 1.0881913360399116e0 1.0881913360399116e0
0.74375 1.1005177348688298e0 1.1005177348688298e0
0.7440625000000001 1.114451953118972e0 1.114451953118972e0
0.744375 1.1250292867889433e0 1.1250292867889433e0
0.7446875000000001 1.1360246295644023e0 1.1360246295644023e0
0.745 1.1476574748721609e0 1.1476574748721609e0
0.7453125 1.1574835726223531e0 1.1574835726223531e0
0.745625 1.169389176473472e0 1.169389176473472e0
0.7459375 1.1800856611516641e0 1.1800856611516641e0
0.7462500000000001 1.19121582553906e0 1.19121582553906e0
0.7465625 1.2035742941752536e0 1.2035742941752536e0
0.7468750000000001 1.2126491185790504e0 1.2126491185790504e0
0.7471875 1.2207102443708058e0 1.2207102443708058e0
0.7475 1.2324612394649952e0 1.2324612394649952e0
0.7478125 1.2424413181742997e0 1.2424413181742997e0
0.748125 1.2514155236603832e0 1.2514155236603832e0
0.7484375000000001 1.2618879209303335e0 1.2618879209303335e0
0.74875 1.271135720154219e0 1.271135720154219e0
0.7490625000000001 1.28194405818975e0 1.28194405818975e0
0.749375 1.289704003764185e0 1.289704003764185e0
0.7496875000000001 1.2978528064640917e0 1.2978528064640917e0
0.75 1.308536382103724e0 1.308536382103724e0
0.7503125 1.3164683481945607e0 1.3164683481945607e0
0.750625 1.3228479780373013e0 1.3228479780373013e0
0.7509375 1.332087356267933e0 1.332087356267933e0
0.7512500000000001 1.33957687443852e0 1.33957687443852e0
0.7515625 1.3477767739523037e0 1.3477767739523037e0
0.7518750000000001 1.3541706549249133e0 1.3541706549249133e0
0.7521875 1.3637167399938184e0 1.3637167399938184e0
0.7525000000000001 1.370168160709894e0 1.370168160709894e0
0.7528125 1.377150839089139e0 1.377150839089139e0
0.753125 1.3845087656454629e0 1.3845087656454629e0
0.7534375000000001 1.3912553087002228e0 1.3912553087002228e0
0.75375 1.3967392355643673e0 1.3967392355643673e0
0.7540625000000001 1.4006538671383018e0 1.4006538671383018e0
0.754375 1.4090771165046894e0 1.4090771165046894e0
0.7546875000000001 1.4141476423610433e0 1.4141476423610433e0
0.755 1.4195296310963235e0 1.4195296310963235e0
0.7553125 1.4246593118905215e0 1.4246593118905215e0
0.755625 1.4318326197317068e0 1.4318326197317068e0
0.7559375 1.4356063349687096e0 1.4356063349687096e0
0.7562500000000001 1.4383465540840765e0 1.4383465540840765e0
0.7565625 1.4417247480778164e0 1.4417247480778164e0
0.7568750000000001 1.4480000067332943e0 1.4480000067332943e0
0.7571875 1.4500341995662742e0 1.4500341995662742e0
0.7575000000000001 1.4558963067738508e0 1.4558963067738508e0
0.7578125 1.4601631159430175e0 1.4601631159430175e0
0.758125 1.4640170718985095e0 1.4640170718985095e0
0.7584375 1.4648051752683235e0 1.4648051752683235e0
0.75875 1.4686151566474868e0 1.4686151566474868e0
0.7590625000000001 1.4725716457669327e0 1.4725716457669327e0
0.759375 1.4728387786080779e0 1.4728387786080779e0
0.7596875000000001 1.4760050432068814e0 1.4760050432068814e0
0.76 1.478765579571685e0 1.478765579571685e0
0.7603125000000001 1.4793155581128152e0 1.4793155581128152e0
0.760625 1.4834329740678944e0 1.4834329740678944e0
0.7609375 1.483924329841087e0 1.483924329841087e0
0.7612500000000001 1.4829173505713547e0 1.4829173505713547e0
0.7615625 1.482847211270367e0 1.482847211270367e0
0.7618750000000001 1.4863140439974662e0 1.4863140439974662e0
0.7621875 1.486677619049245e0 1.486677619049245e0
0.7625000000000001 1.4863259516205138e0 1.4863259516205138e0
0.7628125 1.4854377706896988e0 1.4854377706896988e0
0.763125 1.4856939954297408e0 1.4856939954297408e0
0.7634375 1.4860148317302295e0 1.4860148317302295e0
0.76375 1.4821344837664432e0 1.4821344837664432e0
0.7640625000000001 1.4832995302385674e0 1.4832995302385674e0
0.764375 1.4814029463932306e0 1.4814029463932306e0
0.7646875000000001 1.4788077488428675e0 1.4788077488428675e0
0.765 1.4754706161429416e0 1.4754706161429416e0
0.7653125000000001 1.4725686833962603e0 1.4725686833962603e0
0.765625 1.4712116725149675e0 1.4712116725149675e0
0.7659375 1.4680770369513843e0 1.4680770369513843e0
0.76625 1.463337247993862e0 1.463337247993862e0
0.7665625 1.4606656978494206e0 1.4606656978494206e0
0.7668750000000001 1.4574249619399628e0 1.4574249619399628e0
0.7671875 1.4532290424431116e0 1.4532290424431116e0
0.7675000000000001 1.4506691744727354e0 1.4506691744727354e0
0.7678125 1.4450856272778614e0 1.4450856272778614e0
0.7681250000000001 1.4394944889518078e0 1.4394944889518078e0
0.7684375 1.4357878563114204e0 1.4357878563114204e0
0.76875 1.4291821508067946e0 1.4291821508067946e0
0.7690625000000001 1.4244055346671152e0 1.4244055346671152e0
0.769375 1.4180896355173749e0 1.4180896355173749e0
0.7696875000000001 1.4109546439094478e0 1.4109546439094478e0
0.77 1.4053408512227028e0 1.4053408512227028e0
0.7703125000000001 1.4001013852248283e0 1.4001013852248283e0
0.770625 1.3933848059887017e0 1.3933848059887017e0
0.7709375 1.3831277912467916e0 1.3831277912467916e0
0.77125 1.3770187512763945e0 1.3770187512763945e0
0.7715625 1.367620879322188e0 1.367620879322188e0
0.7718750000000001 1.359474237336129e0 1.359474237336129e0
0.7721875 1.349013431366969e0 1.349013431366969e0
0.7725000000000001 1.3398957937397276e0 1.3398957937397276e0
0.7728125 1.3306951754839096e0 1.3306951754839096e0
0.7731250000000001 1.3182190703600858e0 1.3182190703600858e0
0.7734375 1.3106577548114577e0 1.3106577548114577e0
0.77375 1.3017777123941263e0 1.3017777123941263e0
0.7740625 1.2878938115763807e0 1.2878938115763807e0
0.774375 1.279609770769624e0 1.279609770769624e0
0.7746875000000001 1.2678234704790006e0 1.2678234704790006e0
0.775 1.2556049923932582e0 1.2556049923932582e0
0.7753125000000001 1.2444868465663452e0 1.2444868465663452e0
0.775625 1.2287741778172707e0 1.2287741778172707e0
0.7759375000000001 1.2161926745811646e0 1.2161926745811646e0
0.77625 1.2031472695016268e0 1.2031472695016268e0
0.7765625 1.1886365525233336e0 1.1886365525233336e0
0.7768750000000001 1.1751250159704645e0 1.1751250159704645e0
0.7771875 1.1631216361229084e0 1.1631216361229084e0
0.7775000000000001 1.1465177727695695e0 1.1465177727695695e0
0.7778125 1.1319981255028173e0 1.1319981255028173e0
0.7781250000000001 1.1180342227453215e0 1.1180342227453215e0
0.7784375 1.1015577003308712e0 1.1015577003308712e0
0.77875 1.0858959235347205e0 1.0858959235347205e0
0.7790625 1.068024123134804e0 1.068024123134804e0
0.779375 1.0504665247917577e0 1.0504665247917577e0
0.7796875000000001 1.032821001729629e0 1.032821001729629e0
0.78 1.0176606260310868e0 1.0176606260310868e0
0.7803125000000001 9.972575271876698e-1 9.972575271876698e-1
0.780625 9.781314663650695e-1 9.781314663650695e-1
0.7809375000000001 9.583330550758395e-1 9.583330550758395e-1
0.78125 9.399697428770954e-1 9.399697428770954e-1
0.7815625 9.205808361693775e-1 9.205808361693775e-1
0.781875 8.98198856174516e-1 8.98198856174516e-1
0.7821875 8.790156616150702e-1 8.790156616150702e-1
0.7825000000000001 8.578070666298876e-1 8.578070666298876e-1
0.7828125 8.351378215029248e-1 8.351378215029248e-1
0.7831250000000001 8.145016664065983e-1 8.145016664065983e-1
0.7834375 7.896589015954154e-1 7.896589015954154e-1
0.7837500000000001 7.717983993033917e-1 7.717983993033917e-1
0.7840625 7.44941027898661e-1 7.44941027898661e-1
0.784375 7.194076539899319e-1 7.194076539899319e-1
0.7846875000000001 6.940677699076181e-1 6.940677699076181e-1
0.785 6.690799741345321e-1 6.690799741345321e-1
0.7853125000000001 6.431772268651761e-1 6.431772268651761e-1
0.785625 6.191745771575219e-1 6.191745771575219e-1
0.7859375000000001 5.910978931033091e-1 5.910978931033091e-1
0.78625 5.648105758309461e-1 5.648105758309461e-1
0.7865625 5.363635067405843e-1 5.363635067405843e-1
0.786875 5.081028316680962e-1 5.081028316680962e-1
0.7871875 4.7951802823716516e-1 4.7951802823716516e-1
0.7875000000000001 4.495901013014949e-1 4.495901013014949e-1
0.7878125 4.189142513778128e-1 4.189142513778128e-1
0.7881250000000001 3.926860514438735e-1 3.926860514438735e-1
0.7884375 3.5949759106914225e-1 3.5949759106914225e-1
0.7887500000000001 3.277108369929769e-1 3.277108369929769e-1
0.7890625 2.9751260974806737e-1 2.9751260974806737e-1
0.789375 2.647972916793e-1 2.647972916793e-1
0.7896875 2.3078640222227786e-1 2.3078640222227786e-1
0.79 1.9893345685248587e-1 1.9893345685248587e-1
0.7903125000000001 1.6549412457696544e-1 1.6549412457696544e-1
0.790625 1.298057662379355e-1 1.298057662379355e-1
0.7909375000000001 9.591019129855649e-2 9.591019129855649e-2
0.79125 6.0655021125952224e-2 6.0655021125952224e-2
0.7915625000000001 2.379968630792373e-2 2.379968630792373e-2
0.791875 -1.5051945697465818e-2 -1.5051945697465818e-2
0.7921875 -4.9330692191703385e-2 -4.9330692191703385e-2
0.7925000000000001 -8.796307517515434e-2 -8.796307517515434e-2
0.7928125 -1.273677257268142e-1 -1.273677257268142e-1
0.7931250000000001 -1.6811796161438597e-1 -1.6811796161438597e-1
0.7934375 -2.090097056070741e-1 -2.090097056070741e-1
0.7937500000000001 -2.4865318112735313e-1 -2.4865318112735313e-1
0.7940625 -2.910250109480481e-1 -2.910250109480481e-1
0.794375 -3.3133148687831326e-1 -3.3133148687831326e-1
0.7946875 -3.757307105461374e-1 -3.757307105461374e-1
0.795 -4.1829214097744316e-1 -4.1829214097744316e-1
0.7953125000000001 -4.5976915496068305e-1 -4.5976915496068305e-1
0.795625 -5.080011006921414e-1 -5.080011006921414e-1
0.7959375000000001 -5.508672282885674e-1 -5.508672282885674e-1
0.79625 -5.971280768735743e-1 -5.971280768735743e-1
0.7965625000000001 -6.43673791295456e-1 -6.43673791295456e-1
0.796875 -6.895176746102298e-1 -6.895176746102298e-1
0.7971875 -7.389391434999344e-1 -7.389391434999344e-1
0.7975 -7.868224848471219e-1 -7.868224848471219e-1
0.7978125 -8.383700576969351e-1 -8.383700576969351e-1
0.7981250000000001 -8.895077286406523e-1 -8.895077286406523e-1
0.7984375 -9.410511747191923e-1 -9.410511747191923e-1
0.7987500000000001 -9.954367221053109e-1 -9.954367221053109e-1
0.7990625 -1.0425235486564053e0 -1.0425235486564053e0
0.7993750000000001 -1.0998311527728366e0 -1.0998311527728366e0
0.7996875 -1.154815217240881e0 -1.154815217240881e0
0.8 -1.2112750488077073e0 -1.2112750488077073e0
0.8003125000000001 -1.267788017819854e0 -1.267788017819854e0
0.800625 -1.3209924018383536e0 -1.3209924018383536e0
0.8009375000000001 -1.3803911064960777e0 -1.3803911064960777e0
0.80125 -1.4405048324461096e0 -1.4405048324461096e0
0.8015625000000001 -1.5016299659228172e0 -1.5016299659228172e0
0.801875 -1.562024845541615e0 -1.562024845541615e0
0.8021875 -1.622265898115089e0 -1.622265898115089e0
0.8025 -1.6864417925689996e0 -1.6864417925689996e0
0.8028125 -1.7463028990505483e0 -1.7463028990505483e0
0.8031250000000001 -1.8128156605789774e0 -1.8128156605789774e0
0.8034375 -1.8789724974176498e0 -1.8789724974176498e0
0.8037500000000001 -1.945576395483855e0 -1.945576395483855e0
0.8040625 -2.0131117585288085e0 -2.0131117585288085e0
0.8043750000000001 -2.082440740523467e0 -2.082440740523467e0
0.8046875 -2.151616091465272e0 -2.151616091465272e0
0.805 -2.2217936205206716e0 -2.2217936205206716e0
0.8053125 -2.296688165556603e0 -2.296688165556603e0
0.805625 -2.366680863080561e0 -2.366680863080561e0
0.8059375000000001 -2.4397281107340096e0 -2.4397281107340096e0
0.80625 -2.516612017309868e0 -2.516612017309868e0
0.8065625000000001 -2.5965664229988907e0 -2.5965664229988907e0
0.806875 -2.673194205885935e0 -2.673194205885935e0
0.8071875000000001 -2.754118923365255e0 -2.754118923365255e0
0.8075 -2.82964227660888e0 -2.82964227660888e0
0.8078125 -2.9134931470917e0 -2.9134931470917e0
0.8081250000000001 -2.992992318245357e0 -2.992992318245357e0
0.8084375 -3.0762960440697644e0 -3.0762960440697644e0
0.8087500000000001 -3.162017463549106e0 -3.162017463549106e0
0.8090625 -3.2499928828165285e0 -3.2499928828165285e0
0.8093750000000001 -3.3384402966648996e0 -3.3384402966648996e0
0.8096875 -3.433395894262518e0 -3.433395894262518e0
0.81 -3.521665441155179e0 -3.521665441155179e0
0.8103125 -3.6154266032008455e0 -3.6154266032008455e0
0.810625 -3.7117379607307304e0 -3.7117379607307304e0
0.8109375000000001 -3.804677611537969e0 -3.804677611537969e0
0.81125 -3.8993717705225355e0 -3.8993717705225355e0
0.8115625000000001 -4.000642328506743e0 -4.000642328506743e0
0.811875 -4.09745263304923e0 -4.09745263304923e0
0.8121875000000001 -4.201227029798261e0 -4.201227029798261e0
0.8125 -4.30071885758754e0 -4.30071885758754e0
0.8128125 -4.405525843302726e0 -4.405525843302726e0
0.813125 -4.517540365075561e0 -4.517540365075561e0
0.8134375 -4.623764779880744e0 -4.623764779880744e0
0.8137500000000001 -4.737571125137961e0 -4.737571125137961e0
0.8140625 -4.850285096899839e0 -4.850285096899839e0
0.8143750000000001 -4.964801851409916e0 -4.964801851409916e0
0.8146875 -5.077066596666569e0 -5.077066596666569e0
0.8150000000000001 -5.200407766506046e0 -5.200407766506046e0
0.8153125 -5.318043458293701e0 -5.318043458293701e0
0.815625 -5.441902270511505e0 -5.441902270511505e0
0.8159375000000001 -5.568436641852728e0 -5.568436641852728e0
0.81625 -5.695846515208373e0 -5.695846515208373e0
0.8165625000000001 -5.821591653404553e0 -5.821591653404553e0
0.816875 -5.954644201647184e0 -5.954644201647184e0
0.8171875000000001 -6.091014185787586e0 -6.091014185787586e0
0.8175 -6.226371738024696e0 -6.226371738024696e0
0.8178125 -6.364552653729348e0 -6.364552653729348e0
0.818125 -6.511091107738153e0 -6.511091107738153e0
0.8184375 -6.658073128486663e0 -6.658073128486663e0
0.8187500000000001 -6.8070097682730335e0 -6.8070097682730335e0
0.8190625 -6.951942500061719e0 -6.951942500061719e0
0.8193750000000001 -7.111614277478125e0 -7.111614277478125e0
0.8196875 -7.2696688637552285e0 -7.2696688637552285e0
0.8200000000000001 -7.4278629290311216e0 -7.4278629290311216e0
0.8203125 -7.592983815899075e0 -7.592983815899075e0
0.820625 -7.759708116798734e0 -7.759708116798734e0
0.8209375 -7.924158162625659e0 -7.924158162625659e0
0.82125 -8.099993316213855e0 -8.099993316213855e0
0.8215625000000001 -8.27466048969292e0 -8.27466048969292e0
0.821875 -8.45582705908329e0 -8.45582705908329e0
0.8221875000000001 -8.639246877310157e0 -8.639246877310157e0
0.8225 -8.82900475156113e0 -8.82900475156113e0
0.8228125000000001 -9.026079942596894e0 -9.026079942596894e0
0.823125 -9.22120815698419e0 -9.22120815698419e0
0.8234375 -9.422914203971246e0 -9.422914203971246e0
0.8237500000000001 -9.629548933900892e0 -9.629548933900892e0
0.8240625 -9.841170620067729e0 -9.841170620067729e0
0.8243750000000001 -1.00632166143305e1 -1.00632166143305e1
0.8246875 -1.0289124014026143e1 -1.0289124014026143e1
0.8250000000000001 -1.0519529156508739e1 -1.0519529156508739e1
0.8253125 -1.074731712705217e1 -1.074731712705217e1
0.825625 -1.0991656345233437e1 -1.0991656345233437e1
0.8259375 -1.1246932436700277e1 -1.1246932436700277e1
0.82625 -1.1505480789675872e1 -1.1505480789675872e1
0.8265625000000001 -1.176553246279856e1 -1.176553246279856e1
0.826875 -1.2040459590711194e1 -1.2040459590711194e1
0.8271875000000001 -1.2326549537532642e1 -1.2326549537532642e1
0.8275 -1.2613113837916003e1 -1.2613113837916003e1
0.8278125000000001 -1.2904603974119723e1 -1.2904603974119723e1
0.828125 -1.320887478661463e1 -1.320887478661463e1
0.8284375 -1.3523756421514932e1 -1.3523756421514932e1
0.82875 -1.3856812463097427e1 -1.3856812463097427e1
0.8290625 -1.4193788490557395e1 -1.4193788490557395e1
0.8293750000000001 -1.4550181436176914e1 -1.4550181436176914e1
0.8296875 -1.4920903080811527e1 -1.4920903080811527e1
0.8300000000000001 -1.5297287717452505e1 -1.5297287717452505e1
0.8303125 -1.569201925538438e1 -1.569201925538438e1
0.8306250000000001 -1.6110900514871915e1 -1.6110900514871915e1
0.8309375 -1.6540535936544998e1 -1.6540535936544998e1
0.83125 -1.6990625669627676e1 -1.6990625669627676e1
0.8315625000000001 -1.7469342135287675e1 -1.7469342135287675e1
0.831875 -1.7967805719527874e1 -1.7967805719527874e1
0.8321875000000001 -1.849749299961151e1 -1.849749299961151e1
0.8325 -1.906367805702213e1 -1.906367805702213e1
0.8328125000000001 -1.9646310917475617e1 -1.9646310917475617e1
0.833125 -2.0288477664342295e1 -2.0288477664342295e1
0.8334375 -2.0960268803330123e1 -2.0960268803330123e1
0.83375 -2.1673672885446663e1 -2.1673672885446663e1
0.8340625 -2.2450874129232048e1 -2.2450874129232048e1
0.8343750000000001 -2.3280741004413372e1 -2.3280741004413372e1
0.8346875 -2.4220526124539916e1 -2.4220526124539916e1
0.8350000000000001 -2.5259683108554796e1 -2.5259683108554796e1
0.8353125 -2.641933666902152e1 -2.641933666902152e1
0.8356250000000001 -2.770855604277496e1 -2.770855604277496e1
0.8359375 -2.9345872120886284e1 -2.9345872120886284e1
