# Supplementary material for: Large-deviations of disease spreading dynamics with vaccination
Source: PLoS One. 2023 Jul 10;18(7):e0287932. doi: 10.1371/journal.pone.0287932 (PMC10332629; doi:10.1371/journal.pone.0287932)
Supplement: S1 Data — (GZ) [file pone.0287932.s002.gz › DATA/data_supporting_information/fig1/2000.out]

#bin log_merged log_interval0 …
#log: Base10
0.0025 -3.3685834130791763e0 -3.3685834130791763e0
0.003 -3.1139136304222292e0 -3.1139136304222292e0
0.0035 -2.8619101260782545e0 -2.8619101260782545e0
0.004 -2.594414464217988e0 -2.594414464217988e0
0.0045000000000000005 -2.401061998187669e0 -2.401061998187669e0
0.005 -2.218766403172066e0 -2.218766403172066e0
0.0055 -2.061404983479332e0 -2.061404983479332e0
0.006 -1.9134793004108532e0 -1.9134793004108532e0
0.006500000000000001 -1.7904317871361117e0 -1.7904317871361117e0
0.007000000000000001 -1.664394322829975e0 -1.664394322829975e0
0.0075 -1.5544065481148381e0 -1.5544065481148381e0
0.008 -1.4511446652581244e0 -1.4511446652581244e0
0.0085 -1.3591154557279141e0 -1.3591154557279141e0
0.009000000000000001 -1.2715117956335407e0 -1.2715117956335407e0
0.0095 -1.1917313589114373e0 -1.1917313589114373e0
0.01 -1.1183089591913076e0 -1.1183089591913076e0
0.0105 -1.0469819778294722e0 -1.0469819778294722e0
0.011000000000000001 -9.869405313001325e-1 -9.869405313001325e-1
0.011500000000000002 -9.315095382652716e-1 -9.315095382652716e-1
0.012 -8.721849419925265e-1 -8.721849419925265e-1
0.0125 -8.185242700900917e-1 -8.185242700900917e-1
0.013000000000000001 -7.758667891493305e-1 -7.758667891493305e-1
0.0135 -7.261133575929479e-1 -7.261133575929479e-1
0.014 -6.879559170778693e-1 -6.879559170778693e-1
0.0145 -6.427853520575981e-1 -6.427853520575981e-1
0.015000000000000001 -6.117039583513533e-1 -6.117039583513533e-1
0.015500000000000002 -5.798058273907545e-1 -5.798058273907545e-1
0.016 -5.410394364511548e-1 -5.410394364511548e-1
0.0165 -5.183040813252946e-1 -5.183040813252946e-1
0.017 -4.8561043776082347e-1 -4.8561043776082347e-1
0.017499999999999998 -4.5850716812894365e-1 -4.5850716812894365e-1
0.018 -4.358108970863386e-1 -4.358108970863386e-1
0.0185 -4.104387567526091e-1 -4.104387567526091e-1
0.019 -3.8670297648188257e-1 -3.8670297648188257e-1
0.0195 -3.6945632343842494e-1 -3.6945632343842494e-1
0.02 -3.5022005219745456e-1 -3.5022005219745456e-1
0.0205 -3.3363724872417055e-1 -3.3363724872417055e-1
0.020999999999999998 -3.1592119247617934e-1 -3.1592119247617934e-1
0.0215 -3.020437711046897e-1 -3.020437711046897e-1
0.022 -2.893385586193462e-1 -2.893385586193462e-1
0.0225 -2.758633263596666e-1 -2.758633263596666e-1
0.023 -2.594975537548807e-1 -2.594975537548807e-1
0.0235 -2.4765215875406188e-1 -2.4765215875406188e-1
0.024 -2.3595315002050388e-1 -2.3595315002050388e-1
0.024499999999999997 -2.259645646490016e-1 -2.259645646490016e-1
0.024999999999999998 -2.1294786187847325e-1 -2.1294786187847325e-1
0.0255 -2.0491623435411288e-1 -2.0491623435411288e-1
0.026 -2.0064795419595516e-1 -2.0064795419595516e-1
0.0265 -1.8873323150448318e-1 -1.8873323150448318e-1
0.027 -1.810618469789178e-1 -1.810618469789178e-1
0.0275 -1.7225937590857843e-1 -1.7225937590857843e-1
0.028 -1.6581201746468555e-1 -1.6581201746468555e-1
0.0285 -1.636524436106983e-1 -1.636524436106983e-1
0.028999999999999998 -1.5531964161338596e-1 -1.5531964161338596e-1
0.0295 -1.5193358358957898e-1 -1.5193358358957898e-1
0.03 -1.433458995256105e-1 -1.433458995256105e-1
0.0305 -1.4170089697783528e-1 -1.4170089697783528e-1
0.031 -1.329722766030672e-1 -1.329722766030672e-1
0.0315 -1.2789877616925782e-1 -1.2789877616925782e-1
0.032 -1.2515951176230278e-1 -1.2515951176230278e-1
0.0325 -1.2102723855279596e-1 -1.2102723855279596e-1
0.033 -1.2066112134600093e-1 -1.2066112134600093e-1
0.0335 -1.1529292123661339e-1 -1.1529292123661339e-1
0.034 -1.0993878675882929e-1 -1.0993878675882929e-1
0.0345 -1.0739419905341396e-1 -1.0739419905341396e-1
0.035 -1.0355886171047946e-1 -1.0355886171047946e-1
0.035500000000000004 -1.0211538585728608e-1 -1.0211538585728608e-1
0.036000000000000004 -1.0056356662327648e-1 -1.0056356662327648e-1
0.036500000000000005 -9.672125891522132e-2 -9.672125891522132e-2
0.037000000000000005 -9.591057917525081e-2 -9.591057917525081e-2
0.037500000000000006 -9.275908608053118e-2 -9.275908608053118e-2
0.038000000000000006 -9.060365388078839e-2 -9.060365388078839e-2
0.038500000000000006 -9.06304249910308e-2 -9.06304249910308e-2
0.039 -9.023307731369545e-2 -9.023307731369545e-2
0.0395 -8.611106398431634e-2 -8.611106398431634e-2
0.04 -8.363853488974105e-2 -8.363853488974105e-2
0.0405 -8.51745393428418e-2 -8.51745393428418e-2
0.041 -8.214528176942526e-2 -8.214528176942526e-2
0.0415 -8.281618767334198e-2 -8.281618767334198e-2
0.042 -8.038174384948338e-2 -8.038174384948338e-2
0.0425 -7.882881313746015e-2 -7.882881313746015e-2
0.043000000000000003 -7.815480257424401e-2 -7.815480257424401e-2
0.043500000000000004 -7.799665715439819e-2 -7.799665715439819e-2
0.044000000000000004 -7.919498710309103e-2 -7.919498710309103e-2
0.044500000000000005 -7.654720607153553e-2 -7.654720607153553e-2
0.045000000000000005 -7.75322419557769e-2 -7.75322419557769e-2
0.045500000000000006 -7.734074514193612e-2 -7.734074514193612e-2
0.046000000000000006 -7.370160170641515e-2 -7.370160170641515e-2
0.0465 -7.572193712023267e-2 -7.572193712023267e-2
0.047 -7.490082540236376e-2 -7.490082540236376e-2
0.0475 -7.377830696615906e-2 -7.377830696615906e-2
0.048 -7.519771295794175e-2 -7.519771295794175e-2
0.0485 -7.353902932429168e-2 -7.353902932429168e-2
0.049 -7.346835521540829e-2 -7.346835521540829e-2
0.0495 -7.406078830437668e-2 -7.406078830437668e-2
0.05 -7.259229809225776e-2 -7.259229809225776e-2
0.0505 -7.416033303381386e-2 -7.416033303381386e-2
0.051000000000000004 -7.437936747002727e-2 -7.437936747002727e-2
0.051500000000000004 -7.553632155297141e-2 -7.553632155297141e-2
0.052000000000000005 -7.473763958743707e-2 -7.473763958743707e-2
0.052500000000000005 -7.475928316891345e-2 -7.475928316891345e-2
0.053000000000000005 -7.378073896317705e-2 -7.378073896317705e-2
0.053500000000000006 -7.47551736498453e-2 -7.47551736498453e-2
0.054000000000000006 -7.461287306015851e-2 -7.461287306015851e-2
0.05450000000000001 -7.535491550099227e-2 -7.535491550099227e-2
0.055 -7.411903719268498e-2 -7.411903719268498e-2
0.0555 -7.519033465807201e-2 -7.519033465807201e-2
0.056 -7.498813652584335e-2 -7.498813652584335e-2
0.0565 -7.577766198566582e-2 -7.577766198566582e-2
0.057 -7.542242741184868e-2 -7.542242741184868e-2
0.0575 -7.713435772204225e-2 -7.713435772204225e-2
0.058 -7.752886733662212e-2 -7.752886733662212e-2
0.0585 -7.521870403972475e-2 -7.521870403972475e-2
0.059000000000000004 -7.70897579736074e-2 -7.70897579736074e-2
0.059500000000000004 -7.792843627741508e-2 -7.792843627741508e-2
0.060000000000000005 -7.815053734058797e-2 -7.815053734058797e-2
0.060500000000000005 -7.837543352790721e-2 -7.837543352790721e-2
0.061000000000000006 -7.840874251216423e-2 -7.840874251216423e-2
0.061500000000000006 -7.82126647558643e-2 -7.82126647558643e-2
0.062000000000000006 -8.021545690136822e-2 -8.021545690136822e-2
0.0625 -8.070907945640915e-2 -8.070907945640915e-2
0.063 -8.026117592673376e-2 -8.026117592673376e-2
0.0635 -8.135990353040956e-2 -8.135990353040956e-2
0.064 -8.047175812445762e-2 -8.047175812445762e-2
0.0645 -8.000649283796424e-2 -8.000649283796424e-2
0.065 -8.235263189901065e-2 -8.235263189901065e-2
0.0655 -8.358006814834784e-2 -8.358006814834784e-2
0.066 -8.408069122826323e-2 -8.408069122826323e-2
0.0665 -8.378978227339662e-2 -8.378978227339662e-2
0.067 -8.312554415799145e-2 -8.312554415799145e-2
0.0675 -8.57939545975741e-2 -8.57939545975741e-2
0.068 -8.424368337538812e-2 -8.424368337538812e-2
0.0685 -8.229930939380115e-2 -8.229930939380115e-2
0.069 -8.533331841128433e-2 -8.533331841128433e-2
0.0695 -8.671987448535123e-2 -8.671987448535123e-2
0.07 -8.732426054795628e-2 -8.732426054795628e-2
0.07050000000000001 -8.709217378320222e-2 -8.709217378320222e-2
0.07100000000000001 -8.734829562938007e-2 -8.734829562938007e-2
0.07150000000000001 -8.830948579854425e-2 -8.830948579854425e-2
0.07200000000000001 -8.726394716260888e-2 -8.726394716260888e-2
0.07250000000000001 -9.17462572710237e-2 -9.17462572710237e-2
0.07300000000000001 -8.945667909976596e-2 -8.945667909976596e-2
0.07350000000000001 -9.1023662589504e-2 -9.1023662589504e-2
0.07400000000000001 -9.077688214794666e-2 -9.077688214794666e-2
0.07450000000000001 -9.23174962285147e-2 -9.23174962285147e-2
0.075 -9.184819052636062e-2 -9.184819052636062e-2
0.0755 -9.230243452468034e-2 -9.230243452468034e-2
0.076 -9.201543049441074e-2 -9.201543049441074e-2
0.0765 -9.37880230134569e-2 -9.37880230134569e-2
0.077 -9.310657950338186e-2 -9.310657950338186e-2
0.0775 -9.349517386583006e-2 -9.349517386583006e-2
0.078 -9.527202073824714e-2 -9.527202073824714e-2
0.0785 -9.512162159073245e-2 -9.512162159073245e-2
0.079 -9.354684249767065e-2 -9.354684249767065e-2
0.0795 -9.338406737508098e-2 -9.338406737508098e-2
0.08 -9.695909938038216e-2 -9.695909938038216e-2
0.0805 -9.51821373713928e-2 -9.51821373713928e-2
0.081 -9.588237766085417e-2 -9.588237766085417e-2
0.0815 -9.669811183759425e-2 -9.669811183759425e-2
0.082 -9.506435297491311e-2 -9.506435297491311e-2
0.0825 -9.62156778399903e-2 -9.62156778399903e-2
0.083 -9.798929053787919e-2 -9.798929053787919e-2
0.0835 -9.63885679911245e-2 -9.63885679911245e-2
0.084 -9.85113640821682e-2 -9.85113640821682e-2
0.0845 -9.600865484973742e-2 -9.600865484973742e-2
0.085 -9.847383221851391e-2 -9.847383221851391e-2
0.0855 -9.808543773889955e-2 -9.808543773889955e-2
0.08600000000000001 -1.0009840272179549e-1 -1.0009840272179549e-1
0.08650000000000001 -1.0047459560966576e-1 -1.0047459560966576e-1
0.08700000000000001 -9.941901191897973e-2 -9.941901191897973e-2
0.08750000000000001 -9.862861153980607e-2 -9.862861153980607e-2
0.08800000000000001 -1.00671259704467e-1 -1.00671259704467e-1
0.08850000000000001 -1.0037309848386844e-1 -1.0037309848386844e-1
0.08900000000000001 -9.927842132667042e-2 -9.927842132667042e-2
0.08950000000000001 -9.946571203947219e-2 -9.946571203947219e-2
0.09000000000000001 -1.0100763390384504e-1 -1.0100763390384504e-1
0.0905 -1.0038911476287371e-1 -1.0038911476287371e-1
0.091 -1.0135856061598947e-1 -1.0135856061598947e-1
0.0915 -9.996434441238211e-2 -9.996434441238211e-2
0.092 -1.0167666902900141e-1 -1.0167666902900141e-1
0.0925 -1.0129827167467642e-1 -1.0129827167467642e-1
0.093 -1.0239288910262889e-1 -1.0239288910262889e-1
0.0935 -1.0337346958423854e-1 -1.0337346958423854e-1
0.094 -1.0324678518729247e-1 -1.0324678518729247e-1
0.0945 -1.0117294670491805e-1 -1.0117294670491805e-1
0.095 -1.0463851887781761e-1 -1.0463851887781761e-1
0.0955 -1.0387662734312375e-1 -1.0387662734312375e-1
0.096 -1.0475582107703207e-1 -1.0475582107703207e-1
0.0965 -1.0271391005737218e-1 -1.0271391005737218e-1
0.097 -1.041732800935451e-1 -1.041732800935451e-1
0.0975 -1.0412981480059802e-1 -1.0412981480059802e-1
0.098 -1.0472911134403962e-1 -1.0472911134403962e-1
0.0985 -1.0499425483787395e-1 -1.0499425483787395e-1
0.099 -1.0368221306127356e-1 -1.0368221306127356e-1
0.0995 -1.0609743632396107e-1 -1.0609743632396107e-1
0.1 -1.050908016558596e-1 -1.050908016558596e-1
0.1005 -1.0666552343756752e-1 -1.0666552343756752e-1
0.101 -1.0492053882891827e-1 -1.0492053882891827e-1
0.1015 -1.0610620607523646e-1 -1.0610620607523646e-1
0.10200000000000001 -1.0425124728400892e-1 -1.0425124728400892e-1
0.10250000000000001 -1.0480580144841856e-1 -1.0480580144841856e-1
0.10300000000000001 -1.0632432398635405e-1 -1.0632432398635405e-1
0.10350000000000001 -1.0501565417227443e-1 -1.0501565417227443e-1
0.10400000000000001 -1.0579578069966278e-1 -1.0579578069966278e-1
0.10450000000000001 -1.064576616289914e-1 -1.064576616289914e-1
0.10500000000000001 -1.0512470057294099e-1 -1.0512470057294099e-1
0.10550000000000001 -1.061525976310067e-1 -1.061525976310067e-1
0.10600000000000001 -1.0656013000599973e-1 -1.0656013000599973e-1
0.10650000000000001 -1.0638299508574978e-1 -1.0638299508574978e-1
0.107 -1.0593057410407614e-1 -1.0593057410407614e-1
0.1075 -1.0427898369736699e-1 -1.0427898369736699e-1
0.108 -1.065988726617606e-1 -1.065988726617606e-1
0.1085 -1.0635978684778724e-1 -1.0635978684778724e-1
0.109 -1.0593211464894825e-1 -1.0593211464894825e-1
0.1095 -1.061009572321554e-1 -1.061009572321554e-1
0.11 -1.0498484683550391e-1 -1.0498484683550391e-1
0.1105 -1.0629189354896784e-1 -1.0629189354896784e-1
0.111 -1.0723833919693693e-1 -1.0723833919693693e-1
0.1115 -1.0621716537836523e-1 -1.0621716537836523e-1
0.112 -1.0667631536163658e-1 -1.0667631536163658e-1
0.1125 -1.0632956593682952e-1 -1.0632956593682952e-1
0.113 -1.0624842164353954e-1 -1.0624842164353954e-1
0.1135 -1.0556267795611252e-1 -1.0556267795611252e-1
0.114 -1.0411322069095963e-1 -1.0411322069095963e-1
0.1145 -1.0488437657560912e-1 -1.0488437657560912e-1
0.115 -1.0375240002887853e-1 -1.0375240002887853e-1
0.1155 -1.04512319211989e-1 -1.04512319211989e-1
0.116 -1.0438189122525632e-1 -1.0438189122525632e-1
0.1165 -1.0426058569457286e-1 -1.0426058569457286e-1
0.117 -1.0317089315723837e-1 -1.0317089315723837e-1
0.11750000000000001 -1.0330737456881156e-1 -1.0330737456881156e-1
0.11800000000000001 -1.0361687624383098e-1 -1.0361687624383098e-1
0.11850000000000001 -1.0308496931831446e-1 -1.0308496931831446e-1
0.11900000000000001 -1.0384513212913493e-1 -1.0384513212913493e-1
0.11950000000000001 -1.0302738140391643e-1 -1.0302738140391643e-1
0.12000000000000001 -1.0181947901302824e-1 -1.0181947901302824e-1
0.12050000000000001 -1.0154830937919446e-1 -1.0154830937919446e-1
0.12100000000000001 -1.0234766018713248e-1 -1.0234766018713248e-1
0.12150000000000001 -1.033768228780163e-1 -1.033768228780163e-1
0.12200000000000001 -1.0199907429197896e-1 -1.0199907429197896e-1
0.1225 -1.0185024591230007e-1 -1.0185024591230007e-1
0.123 -1.0244209499925905e-1 -1.0244209499925905e-1
0.1235 -9.96421302860826e-2 -9.96421302860826e-2
0.124 -1.0049045331872453e-1 -1.0049045331872453e-1
0.1245 -9.989211488656924e-2 -9.989211488656924e-2
0.125 -9.89797039373288e-2 -9.89797039373288e-2
0.1255 -9.972694155878248e-2 -9.972694155878248e-2
0.126 -9.822425244548771e-2 -9.822425244548771e-2
0.1265 -9.966697964538884e-2 -9.966697964538884e-2
0.127 -9.830713241255484e-2 -9.830713241255484e-2
0.1275 -9.925267526152215e-2 -9.925267526152215e-2
0.128 -9.710991964577165e-2 -9.710991964577165e-2
0.1285 -9.553748920090488e-2 -9.553748920090488e-2
0.129 -9.605815740262091e-2 -9.605815740262091e-2
0.1295 -9.653709822388823e-2 -9.653709822388823e-2
0.13 -9.612451345666972e-2 -9.612451345666972e-2
0.1305 -9.573703818379631e-2 -9.573703818379631e-2
0.131 -9.53748754917969e-2 -9.53748754917969e-2
0.1315 -9.440740128040392e-2 -9.440740128040392e-2
0.132 -9.36608308233362e-2 -9.36608308233362e-2
0.1325 -9.288545706423879e-2 -9.288545706423879e-2
0.133 -9.255409041626894e-2 -9.255409041626894e-2
0.1335 -9.155690331401178e-2 -9.155690331401178e-2
0.134 -9.212675556356675e-2 -9.212675556356675e-2
0.1345 -9.164851047073075e-2 -9.164851047073075e-2
0.135 -9.216588588189456e-2 -9.216588588189456e-2
0.1355 -8.961485185265605e-2 -8.961485185265605e-2
0.136 -8.921046062088767e-2 -8.921046062088767e-2
0.1365 -8.952789675087747e-2 -8.952789675087747e-2
0.137 -9.024892935205475e-2 -9.024892935205475e-2
0.1375 -8.950966256581427e-2 -8.950966256581427e-2
0.138 -8.62232913249672e-2 -8.62232913249672e-2
0.1385 -8.742359247700637e-2 -8.742359247700637e-2
0.139 -8.765258840950896e-2 -8.765258840950896e-2
0.1395 -8.525973561010591e-2 -8.525973561010591e-2
0.14 -8.503673263787181e-2 -8.503673263787181e-2
0.1405 -8.48578687913859e-2 -8.48578687913859e-2
0.14100000000000001 -8.358650608026341e-2 -8.358650608026341e-2
0.14150000000000001 -8.51892663985554e-2 -8.51892663985554e-2
0.14200000000000002 -8.27334718987176e-2 -8.27334718987176e-2
0.14250000000000002 -8.270154789663042e-2 -8.270154789663042e-2
0.14300000000000002 -8.264375785612987e-2 -8.264375785612987e-2
0.14350000000000002 -8.125856242706408e-2 -8.125856242706408e-2
0.14400000000000002 -8.019989414598871e-2 -8.019989414598871e-2
0.14450000000000002 -7.953958757518098e-2 -7.953958757518098e-2
0.14500000000000002 -7.892673367170477e-2 -7.892673367170477e-2
0.14550000000000002 -7.936583913571571e-2 -7.936583913571571e-2
0.14600000000000002 -7.7155095645975e-2 -7.7155095645975e-2
0.14650000000000002 -7.661065201083961e-2 -7.661065201083961e-2
0.147 -7.659869304181388e-2 -7.659869304181388e-2
0.1475 -7.494279666336201e-2 -7.494279666336201e-2
0.148 -7.339271109178203e-2 -7.339271109178203e-2
0.1485 -7.469540248977768e-2 -7.469540248977768e-2
0.149 -7.22426576684656e-2 -7.22426576684656e-2
0.1495 -7.16569457385221e-2 -7.16569457385221e-2
0.15 -7.204767270188217e-2 -7.204767270188217e-2
0.1505 -7.115107879910187e-2 -7.115107879910187e-2
0.151 -7.069072869846327e-2 -7.069072869846327e-2
0.1515 -7.006560350729973e-2 -7.006560350729973e-2
0.152 -6.956431499649529e-2 -6.956431499649529e-2
0.1525 -6.770462760225104e-2 -6.770462760225104e-2
0.153 -6.740988061066577e-2 -6.740988061066577e-2
0.1535 -6.478071205667124e-2 -6.478071205667124e-2
0.154 -6.446447650425302e-2 -6.446447650425302e-2
0.1545 -6.37177794482513e-2 -6.37177794482513e-2
0.155 -6.359679503604543e-2 -6.359679503604543e-2
0.1555 -6.1803709591839784e-2 -6.1803709591839784e-2
0.156 -6.19290344583705e-2 -6.19290344583705e-2
0.1565 -6.113705161980665e-2 -6.113705161980665e-2
0.157 -6.073161805435934e-2 -6.073161805435934e-2
0.1575 -5.815186133569927e-2 -5.815186133569927e-2
0.158 -5.9535852648804344e-2 -5.9535852648804344e-2
0.1585 -5.745948419000246e-2 -5.745948419000246e-2
0.159 -5.579432474625623e-2 -5.579432474625623e-2
0.1595 -5.644438494065884e-2 -5.644438494065884e-2
0.16 -5.43869473512304e-2 -5.43869473512304e-2
0.1605 -5.3456385111457116e-2 -5.3456385111457116e-2
0.161 -5.206232187212567e-2 -5.206232187212567e-2
0.1615 -5.25948208273066e-2 -5.25948208273066e-2
0.162 -5.115700355592612e-2 -5.115700355592612e-2
0.1625 -4.997769672801855e-2 -4.997769672801855e-2
0.163 -4.9242311686538365e-2 -4.9242311686538365e-2
0.1635 -4.776196922277354e-2 -4.776196922277354e-2
0.164 -4.7617652646676056e-2 -4.7617652646676056e-2
0.1645 -4.7141781277258765e-2 -4.7141781277258765e-2
0.165 -4.41469839769697e-2 -4.41469839769697e-2
0.1655 -4.550246788532508e-2 -4.550246788532508e-2
0.166 -4.129005126780516e-2 -4.129005126780516e-2
0.1665 -4.234423942618282e-2 -4.234423942618282e-2
0.167 -4.123109512594869e-2 -4.123109512594869e-2
0.1675 -3.968579138738182e-2 -3.968579138738182e-2
0.168 -3.856006788229838e-2 -3.856006788229838e-2
0.1685 -3.865547821071136e-2 -3.865547821071136e-2
0.169 -3.722903363579366e-2 -3.722903363579366e-2
0.1695 -3.538280518970982e-2 -3.538280518970982e-2
0.17 -3.4337088257797355e-2 -3.4337088257797355e-2
0.1705 -3.4710311771886104e-2 -3.4710311771886104e-2
0.171 -3.354525680098863e-2 -3.354525680098863e-2
0.1715 -3.205450990337244e-2 -3.205450990337244e-2
0.17200000000000001 -2.9945390708616237e-2 -2.9945390708616237e-2
0.17250000000000001 -2.9524181234973135e-2 -2.9524181234973135e-2
0.17300000000000001 -2.8922435257681123e-2 -2.8922435257681123e-2
0.17350000000000002 -2.741271681717894e-2 -2.741271681717894e-2
0.17400000000000002 -2.5883737264774886e-2 -2.5883737264774886e-2
0.17450000000000002 -2.5751291629529938e-2 -2.5751291629529938e-2
0.17500000000000002 -2.3290053563340685e-2 -2.3290053563340685e-2
0.17550000000000002 -2.168865995546998e-2 -2.168865995546998e-2
0.17600000000000002 -2.1318130994058215e-2 -2.1318130994058215e-2
0.17650000000000002 -2.1821479974204472e-2 -2.1821479974204472e-2
0.17700000000000002 -1.8253631693750272e-2 -1.8253631693750272e-2
0.17750000000000002 -1.8730587536464505e-2 -1.8730587536464505e-2
0.17800000000000002 -1.700316588214168e-2 -1.700316588214168e-2
0.1785 -1.572702601508258e-2 -1.572702601508258e-2
0.179 -1.4724477752605658e-2 -1.4724477752605658e-2
0.1795 -1.4347763396853175e-2 -1.4347763396853175e-2
0.18 -1.2725685337426462e-2 -1.2725685337426462e-2
0.1805 -9.733456656175754e-3 -9.733456656175754e-3
0.181 -1.0433877361191612e-2 -1.0433877361191612e-2
0.1815 -9.66934902673433e-3 -9.66934902673433e-3
0.182 -7.6228393140072015e-3 -7.6228393140072015e-3
0.1825 -6.4337047923972435e-3 -6.4337047923972435e-3
0.183 -4.996839721497004e-3 -4.996839721497004e-3
0.1835 -4.3711346528825246e-3 -4.3711346528825246e-3
0.184 -3.0554447861677048e-3 -3.0554447861677048e-3
0.1845 -7.774405725458067e-4 -7.774405725458067e-4
0.185 -8.134202120517742e-4 -8.134202120517742e-4
0.1855 2.4963995300009145e-4 2.4963995300009145e-4
0.186 1.811491748031635e-3 1.811491748031635e-3
0.1865 2.9577490541496942e-3 2.9577490541496942e-3
0.187 4.398878053581079e-3 4.398878053581079e-3
0.1875 5.5922840247886185e-3 5.5922840247886185e-3
0.188 8.082631970938614e-3 8.082631970938614e-3
0.1885 8.582217289204941e-3 8.582217289204941e-3
0.189 1.0887599612561694e-2 1.0887599612561694e-2
0.1895 1.0110130776939563e-2 1.0110130776939563e-2
0.19 1.2701237814400024e-2 1.2701237814400024e-2
0.1905 1.3862714562566048e-2 1.3862714562566048e-2
0.191 1.4603076116673996e-2 1.4603076116673996e-2
0.1915 1.608832216477918e-2 1.608832216477918e-2
0.192 1.7525241598906227e-2 1.7525241598906227e-2
0.1925 1.920771177227021e-2 1.920771177227021e-2
0.193 2.197932314909945e-2 2.197932314909945e-2
0.1935 2.311979548047116e-2 2.311979548047116e-2
0.194 2.242877666829468e-2 2.242877666829468e-2
0.1945 2.5209257515672157e-2 2.5209257515672157e-2
0.195 2.5306556139258696e-2 2.5306556139258696e-2
0.1955 2.6571017065253777e-2 2.6571017065253777e-2
0.196 2.8944856835170008e-2 2.8944856835170008e-2
0.1965 2.8875003181002334e-2 2.8875003181002334e-2
0.197 3.2360494831737974e-2 3.2360494831737974e-2
0.1975 3.226220468475827e-2 3.226220468475827e-2
0.198 3.495803803260156e-2 3.495803803260156e-2
0.1985 3.719213198390303e-2 3.719213198390303e-2
0.199 3.664126702968229e-2 3.664126702968229e-2
0.1995 3.8481664715692254e-2 3.8481664715692254e-2
0.2 3.973511166857957e-2 3.973511166857957e-2
0.2005 4.151648014665721e-2 4.151648014665721e-2
0.201 4.243588498100603e-2 4.243588498100603e-2
0.2015 4.454574480503748e-2 4.454574480503748e-2
0.202 4.6455017195131454e-2 4.6455017195131454e-2
0.2025 4.632166391054948e-2 4.632166391054948e-2
0.203 4.852463580717181e-2 4.852463580717181e-2
0.20350000000000001 4.941033650364357e-2 4.941033650364357e-2
0.20400000000000001 5.3196384250060014e-2 5.3196384250060014e-2
0.20450000000000002 5.392005392430388e-2 5.392005392430388e-2
0.20500000000000002 5.327883021262192e-2 5.327883021262192e-2
0.20550000000000002 5.549916448861136e-2 5.549916448861136e-2
0.20600000000000002 5.7348195860941864e-2 5.7348195860941864e-2
0.20650000000000002 5.8719868527606245e-2 5.8719868527606245e-2
0.20700000000000002 6.0441231762143666e-2 6.0441231762143666e-2
0.20750000000000002 6.339895128538142e-2 6.339895128538142e-2
0.20800000000000002 6.2138491488513914e-2 6.2138491488513914e-2
0.20850000000000002 6.517524261842578e-2 6.517524261842578e-2
0.20900000000000002 6.605816628696726e-2 6.605816628696726e-2
0.20950000000000002 6.74247618513446e-2 6.74247618513446e-2
0.21000000000000002 6.967513464913377e-2 6.967513464913377e-2
0.21050000000000002 7.119189366729284e-2 7.119189366729284e-2
0.211 7.318492209931815e-2 7.318492209931815e-2
0.2115 7.309768171406272e-2 7.309768171406272e-2
0.212 7.514799354028678e-2 7.514799354028678e-2
0.2125 7.699783051482978e-2 7.699783051482978e-2
0.213 7.827549934798395e-2 7.827549934798395e-2
0.2135 8.03440184073052e-2 8.03440184073052e-2
0.214 8.19377466346678e-2 8.19377466346678e-2
0.2145 8.433528456960726e-2 8.433528456960726e-2
0.215 8.48555674793543e-2 8.48555674793543e-2
0.2155 8.681243209237532e-2 8.681243209237532e-2
0.216 8.805578100335065e-2 8.805578100335065e-2
0.2165 9.081361887872941e-2 9.081361887872941e-2
0.217 9.106650465226362e-2 9.106650465226362e-2
0.2175 9.21180268974977e-2 9.21180268974977e-2
0.218 9.515587211133703e-2 9.515587211133703e-2
0.2185 9.677203047756944e-2 9.677203047756944e-2
0.219 9.742523047050877e-2 9.742523047050877e-2
0.2195 9.87501365826402e-2 9.87501365826402e-2
0.22 1.0031087933437544e-1 1.0031087933437544e-1
0.2205 1.0083185322590094e-1 1.0083185322590094e-1
0.221 1.040419840461082e-1 1.040419840461082e-1
0.2215 1.0462311933823099e-1 1.0462311933823099e-1
0.222 1.0731353447052339e-1 1.0731353447052339e-1
0.2225 1.094569669999883e-1 1.094569669999883e-1
0.223 1.0990437945618492e-1 1.0990437945618492e-1
0.2235 1.1274714981444145e-1 1.1274714981444145e-1
0.224 1.1425244475238383e-1 1.1425244475238383e-1
0.2245 1.1535872636393929e-1 1.1535872636393929e-1
0.225 1.1628872985109506e-1 1.1628872985109506e-1
0.2255 1.1896746442978934e-1 1.1896746442978934e-1
0.226 1.209775049015489e-1 1.209775049015489e-1
0.2265 1.2188156032114517e-1 1.2188156032114517e-1
0.227 1.2379688372637343e-1 1.2379688372637343e-1
0.2275 1.2513825649655796e-1 1.2513825649655796e-1
0.228 1.2677723928489382e-1 1.2677723928489382e-1
0.2285 1.2781233345465903e-1 1.2781233345465903e-1
0.229 1.2990362273429223e-1 1.2990362273429223e-1
0.2295 1.3198027529604683e-1 1.3198027529604683e-1
0.23 1.3327894637321247e-1 1.3327894637321247e-1
0.2305 1.3553393380159928e-1 1.3553393380159928e-1
0.231 1.3768357899569406e-1 1.3768357899569406e-1
0.2315 1.387713997238107e-1 1.387713997238107e-1
0.232 1.4038974761349987e-1 1.4038974761349987e-1
0.2325 1.4281806982133372e-1 1.4281806982133372e-1
0.233 1.445685810054611e-1 1.445685810054611e-1
0.2335 1.4604209807301327e-1 1.4604209807301327e-1
0.234 1.4708201828314582e-1 1.4708201828314582e-1
0.23450000000000001 1.4826647271418647e-1 1.4826647271418647e-1
0.23500000000000001 1.5006833979358003e-1 1.5006833979358003e-1
0.23550000000000001 1.514199058411405e-1 1.514199058411405e-1
0.23600000000000002 1.5313272938108735e-1 1.5313272938108735e-1
0.23650000000000002 1.5547988320266182e-1 1.5547988320266182e-1
0.23700000000000002 1.5852103803088635e-1 1.5852103803088635e-1
0.23750000000000002 1.5861361017467157e-1 1.5861361017467157e-1
0.23800000000000002 1.6163342394846136e-1 1.6163342394846136e-1
0.23850000000000002 1.6192020948217856e-1 1.6192020948217856e-1
0.23900000000000002 1.6284026992032619e-1 1.6284026992032619e-1
0.23950000000000002 1.670700840014261e-1 1.670700840014261e-1
0.24000000000000002 1.6720765173211571e-1 1.6720765173211571e-1
0.24050000000000002 1.690762240792365e-1 1.690762240792365e-1
0.24100000000000002 1.7137851594732734e-1 1.7137851594732734e-1
0.24150000000000002 1.7311445344428744e-1 1.7311445344428744e-1
0.24200000000000002 1.7450861361710945e-1 1.7450861361710945e-1
0.2425 1.7732161681176972e-1 1.7732161681176972e-1
0.243 1.7785287297700147e-1 1.7785287297700147e-1
0.2435 1.7917934674695157e-1 1.7917934674695157e-1
0.244 1.8069827754705425e-1 1.8069827754705425e-1
0.2445 1.8317164809885167e-1 1.8317164809885167e-1
0.245 1.85411691343762e-1 1.85411691343762e-1
0.2455 1.8557634321549e-1 1.8557634321549e-1
0.246 1.8949307485998457e-1 1.8949307485998457e-1
0.2465 1.9060452544552486e-1 1.9060452544552486e-1
0.247 1.9119949632075173e-1 1.9119949632075173e-1
0.2475 1.9596518929218387e-1 1.9596518929218387e-1
0.248 1.9622291468711506e-1 1.9622291468711506e-1
0.2485 1.973821641659752e-1 1.973821641659752e-1
0.249 1.991601512796306e-1 1.991601512796306e-1
0.2495 2.0175627416309094e-1 2.0175627416309094e-1
0.25 2.035549352722965e-1 2.035549352722965e-1
0.2505 2.0593554514705925e-1 2.0593554514705925e-1
0.251 2.0780614093389982e-1 2.0780614093389982e-1
0.2515 2.0789621345246e-1 2.0789621345246e-1
0.252 2.098851303940874e-1 2.098851303940874e-1
0.2525 2.1246117690005217e-1 2.1246117690005217e-1
0.253 2.127146767343957e-1 2.127146767343957e-1
0.2535 2.1541292509717191e-1 2.1541292509717191e-1
0.254 2.1660526705598482e-1 2.1660526705598482e-1
0.2545 2.181563457657658e-1 2.181563457657658e-1
0.255 2.2155356230321654e-1 2.2155356230321654e-1
0.2555 2.2255818868377997e-1 2.2255818868377997e-1
0.256 2.246225831214188e-1 2.246225831214188e-1
0.2565 2.258059556739509e-1 2.258059556739509e-1
0.257 2.2710112939974447e-1 2.2710112939974447e-1
0.2575 2.29482795320183e-1 2.29482795320183e-1
0.258 2.322808345639542e-1 2.322808345639542e-1
0.2585 2.3287262376796303e-1 2.3287262376796303e-1
0.259 2.3492550718499938e-1 2.3492550718499938e-1
0.2595 2.3688188128479037e-1 2.3688188128479037e-1
0.26 2.3897035016814794e-1 2.3897035016814794e-1
0.2605 2.4160371622345433e-1 2.4160371622345433e-1
0.261 2.4303098064736428e-1 2.4303098064736428e-1
0.2615 2.4557143029831519e-1 2.4557143029831519e-1
0.262 2.4566469409099323e-1 2.4566469409099323e-1
0.2625 2.475915836322029e-1 2.475915836322029e-1
0.263 2.4868688121667315e-1 2.4868688121667315e-1
0.2635 2.5102176416028765e-1 2.5102176416028765e-1
0.264 2.539104992025214e-1 2.539104992025214e-1
0.2645 2.5416179134852523e-1 2.5416179134852523e-1
0.265 2.568692315431518e-1 2.568692315431518e-1
0.2655 2.599676185642066e-1 2.599676185642066e-1
0.266 2.601533720345115e-1 2.601533720345115e-1
0.2665 2.6116114515805844e-1 2.6116114515805844e-1
0.267 2.6376132797175256e-1 2.6376132797175256e-1
0.2675 2.662917871326327e-1 2.662917871326327e-1
0.268 2.682472276215604e-1 2.682472276215604e-1
0.2685 2.6997423182781954e-1 2.6997423182781954e-1
0.269 2.7111558701888594e-1 2.7111558701888594e-1
0.2695 2.734586881789083e-1 2.734586881789083e-1
0.27 2.7562462462681747e-1 2.7562462462681747e-1
0.2705 2.766457724734037e-1 2.766457724734037e-1
0.271 2.7958702931899193e-1 2.7958702931899193e-1
0.2715 2.8016784326344446e-1 2.8016784326344446e-1
0.272 2.817116532915689e-1 2.817116532915689e-1
0.2725 2.831044081727496e-1 2.831044081727496e-1
0.273 2.8644719525853457e-1 2.8644719525853457e-1
0.2735 2.872765118959988e-1 2.872765118959988e-1
0.274 2.894952517536522e-1 2.894952517536522e-1
0.2745 2.9159498707038534e-1 2.9159498707038534e-1
0.275 2.929928720405597e-1 2.929928720405597e-1
0.2755 2.957197558362905e-1 2.957197558362905e-1
0.276 2.968343385524177e-1 2.968343385524177e-1
0.2765 2.979468709764488e-1 2.979468709764488e-1
0.277 2.996293819997673e-1 2.996293819997673e-1
0.2775 3.0295034613898775e-1 3.0295034613898775e-1
0.278 3.0417366894114917e-1 3.0417366894114917e-1
0.2785 3.066749870927934e-1 3.066749870927934e-1
0.279 3.089356454225536e-1 3.089356454225536e-1
0.2795 3.105120314158567e-1 3.105120314158567e-1
0.28 3.114534577230925e-1 3.114534577230925e-1
0.2805 3.138700123395948e-1 3.138700123395948e-1
0.281 3.154950588064649e-1 3.154950588064649e-1
0.28150000000000003 3.168835168690576e-1 3.168835168690576e-1
0.28200000000000003 3.189251407935272e-1 3.189251407935272e-1
0.28250000000000003 3.2111727858235195e-1 3.2111727858235195e-1
0.28300000000000003 3.2247589123797393e-1 3.2247589123797393e-1
0.28350000000000003 3.245324555928901e-1 3.245324555928901e-1
0.28400000000000003 3.270320818742958e-1 3.270320818742958e-1
0.28450000000000003 3.2766550341064526e-1 3.2766550341064526e-1
0.28500000000000003 3.294575944797371e-1 3.294575944797371e-1
0.28550000000000003 3.330282523757715e-1 3.330282523757715e-1
0.28600000000000003 3.3419444671069964e-1 3.3419444671069964e-1
0.28650000000000003 3.35247441238681e-1 3.35247441238681e-1
0.28700000000000003 3.375378944184204e-1 3.375378944184204e-1
0.28750000000000003 3.3845533289020846e-1 3.3845533289020846e-1
0.28800000000000003 3.3995783405414937e-1 3.3995783405414937e-1
0.28850000000000003 3.424841008637314e-1 3.424841008637314e-1
0.28900000000000003 3.44549954411451e-1 3.44549954411451e-1
0.28950000000000004 3.4595478609715524e-1 3.4595478609715524e-1
0.29000000000000004 3.476128657644777e-1 3.476128657644777e-1
0.29050000000000004 3.504542539199802e-1 3.504542539199802e-1
0.291 3.5115302405172866e-1 3.5115302405172866e-1
0.2915 3.533916390257046e-1 3.533916390257046e-1
0.292 3.5555545064933636e-1 3.5555545064933636e-1
0.2925 3.574281432448343e-1 3.574281432448343e-1
0.293 3.59907514687694e-1 3.59907514687694e-1
0.2935 3.6078184631795107e-1 3.6078184631795107e-1
0.294 3.635673883514583e-1 3.635673883514583e-1
0.2945 3.643294156341481e-1 3.643294156341481e-1
0.295 3.649639685828161e-1 3.649639685828161e-1
0.2955 3.6760365206562806e-1 3.6760365206562806e-1
0.296 3.704229671935364e-1 3.704229671935364e-1
0.2965 3.7196410357553855e-1 3.7196410357553855e-1
0.297 3.733672640533596e-1 3.733672640533596e-1
0.2975 3.759157712543866e-1 3.759157712543866e-1
0.298 3.75389274765058e-1 3.75389274765058e-1
0.2985 3.7761583947993227e-1 3.7761583947993227e-1
0.299 3.801769082166002e-1 3.801769082166002e-1
0.2995 3.8179122652816755e-1 3.8179122652816755e-1
0.3 3.8322883733697477e-1 3.8322883733697477e-1
0.3005 3.84065493258805e-1 3.84065493258805e-1
0.301 3.86537038883108e-1 3.86537038883108e-1
0.3015 3.8792410570984526e-1 3.8792410570984526e-1
0.302 3.903834693192776e-1 3.903834693192776e-1
0.3025 3.921418803325478e-1 3.921418803325478e-1
0.303 3.940489156821796e-1 3.940489156821796e-1
0.3035 3.960092668617845e-1 3.960092668617845e-1
0.304 3.9676800646482757e-1 3.9676800646482757e-1
0.3045 3.9981835517535824e-1 3.9981835517535824e-1
0.305 4.0141657559123e-1 4.0141657559123e-1
0.3055 4.025519671477751e-1 4.025519671477751e-1
0.306 4.049803433946009e-1 4.049803433946009e-1
0.3065 4.066880007486189e-1 4.066880007486189e-1
0.307 4.081954501317169e-1 4.081954501317169e-1
0.3075 4.1008673744825597e-1 4.1008673744825597e-1
0.308 4.1169795106005136e-1 4.1169795106005136e-1
0.3085 4.1315056105311765e-1 4.1315056105311765e-1
0.309 4.1467351417948617e-1 4.1467351417948617e-1
0.3095 4.170813659425958e-1 4.170813659425958e-1
0.31 4.176408456078944e-1 4.176408456078944e-1
0.3105 4.1894330842531513e-1 4.1894330842531513e-1
0.311 4.2245014691214333e-1 4.2245014691214333e-1
0.3115 4.2245272581665727e-1 4.2245272581665727e-1
0.312 4.248936916702233e-1 4.248936916702233e-1
0.3125 4.262047643979541e-1 4.262047643979541e-1
0.313 4.2776214575913496e-1 4.2776214575913496e-1
0.3135 4.3042833633861033e-1 4.3042833633861033e-1
0.314 4.318689295997329e-1 4.318689295997329e-1
0.3145 4.329679885318738e-1 4.329679885318738e-1
0.315 4.338872033400376e-1 4.338872033400376e-1
0.3155 4.366845827399457e-1 4.366845827399457e-1
0.316 4.38230772468688e-1 4.38230772468688e-1
0.3165 4.395976672054358e-1 4.395976672054358e-1
0.317 4.408109607025663e-1 4.408109607025663e-1
0.3175 4.443110887228441e-1 4.443110887228441e-1
0.318 4.4517595962641376e-1 4.4517595962641376e-1
0.3185 4.455858566176003e-1 4.455858566176003e-1
0.319 4.4722490718830255e-1 4.4722490718830255e-1
0.3195 4.4944855173715137e-1 4.4944855173715137e-1
0.32 4.503598437705305e-1 4.503598437705305e-1
0.3205 4.5280929631288114e-1 4.5280929631288114e-1
0.321 4.537834399166796e-1 4.537834399166796e-1
0.3215 4.5581665537891336e-1 4.5581665537891336e-1
0.322 4.576162139961353e-1 4.576162139961353e-1
0.3225 4.585782263835254e-1 4.585782263835254e-1
0.323 4.6032517785632177e-1 4.6032517785632177e-1
0.3235 4.6298347279169416e-1 4.6298347279169416e-1
0.324 4.641256014716246e-1 4.641256014716246e-1
0.3245 4.660697730315233e-1 4.660697730315233e-1
0.325 4.6685601031238644e-1 4.6685601031238644e-1
0.3255 4.6780154350752223e-1 4.6780154350752223e-1
0.326 4.7070217335711373e-1 4.7070217335711373e-1
0.3265 4.719571080668912e-1 4.719571080668912e-1
0.327 4.7485743494287913e-1 4.7485743494287913e-1
0.3275 4.7465178047157774e-1 4.7465178047157774e-1
0.328 4.7639288230728294e-1 4.7639288230728294e-1
0.3285 4.7858063229712666e-1 4.7858063229712666e-1
0.329 4.8054302587805164e-1 4.8054302587805164e-1
0.3295 4.8110064620239523e-1 4.8110064620239523e-1
0.33 4.818431387125939e-1 4.818431387125939e-1
0.3305 4.8531800395047053e-1 4.8531800395047053e-1
0.331 4.860430793706483e-1 4.860430793706483e-1
0.3315 4.865266772399819e-1 4.865266772399819e-1
0.332 4.884402496851008e-1 4.884402496851008e-1
0.3325 4.907149741485055e-1 4.907149741485055e-1
0.333 4.911288382114263e-1 4.911288382114263e-1
0.3335 4.929435274976468e-1 4.929435274976468e-1
0.334 4.947018108246821e-1 4.947018108246821e-1
0.3345 4.958195375366641e-1 4.958195375366641e-1
0.335 4.9802015421899437e-1 4.9802015421899437e-1
0.3355 4.991975858811939e-1 4.991975858811939e-1
0.336 5.010387878815719e-1 5.010387878815719e-1
0.3365 5.020570456354845e-1 5.020570456354845e-1
0.337 5.040284446318593e-1 5.040284446318593e-1
0.3375 5.051779189103227e-1 5.051779189103227e-1
0.338 5.063184391811602e-1 5.063184391811602e-1
0.3385 5.077913787286716e-1 5.077913787286716e-1
0.339 5.090330219000689e-1 5.090330219000689e-1
0.3395 5.104266159624613e-1 5.104266159624613e-1
0.34 5.122766723889809e-1 5.122766723889809e-1
0.3405 5.139287029656598e-1 5.139287029656598e-1
0.341 5.145194079937765e-1 5.145194079937765e-1
0.3415 5.169011382623294e-1 5.169011382623294e-1
0.342 5.178605752576741e-1 5.178605752576741e-1
0.3425 5.18430528972277e-1 5.18430528972277e-1
0.343 5.203305533733156e-1 5.203305533733156e-1
0.3435 5.21469438284913e-1 5.21469438284913e-1
0.34400000000000003 5.235295145567589e-1 5.235295145567589e-1
0.34450000000000003 5.242852397028228e-1 5.242852397028228e-1
0.34500000000000003 5.258651177410512e-1 5.258651177410512e-1
0.34550000000000003 5.270883498947851e-1 5.270883498947851e-1
0.34600000000000003 5.285016258067854e-1 5.285016258067854e-1
0.34650000000000003 5.295360214914409e-1 5.295360214914409e-1
0.34700000000000003 5.311045978624689e-1 5.311045978624689e-1
0.34750000000000003 5.327939895924656e-1 5.327939895924656e-1
0.34800000000000003 5.344969280541418e-1 5.344969280541418e-1
0.34850000000000003 5.342804035295385e-1 5.342804035295385e-1
0.34900000000000003 5.351108422442676e-1 5.351108422442676e-1
0.34950000000000003 5.364453725270151e-1 5.364453725270151e-1
0.35000000000000003 5.374137921808879e-1 5.374137921808879e-1
0.35050000000000003 5.392094483018637e-1 5.392094483018637e-1
0.35100000000000003 5.411547036074635e-1 5.411547036074635e-1
0.35150000000000003 5.420215258978542e-1 5.420215258978542e-1
0.35200000000000004 5.432853335492664e-1 5.432853335492664e-1
0.35250000000000004 5.441464809087675e-1 5.441464809087675e-1
0.35300000000000004 5.462662208215816e-1 5.462662208215816e-1
0.35350000000000004 5.467525470258634e-1 5.467525470258634e-1
0.35400000000000004 5.477232590729555e-1 5.477232590729555e-1
0.3545 5.502155165650775e-1 5.502155165650775e-1
0.355 5.504242749012347e-1 5.504242749012347e-1
0.3555 5.516127654028251e-1 5.516127654028251e-1
0.356 5.526989370751663e-1 5.526989370751663e-1
0.3565 5.543673517186845e-1 5.543673517186845e-1
0.357 5.553992697501426e-1 5.553992697501426e-1
0.3575 5.561141777439671e-1 5.561141777439671e-1
0.358 5.56809912508089e-1 5.56809912508089e-1
0.3585 5.58447246633551e-1 5.58447246633551e-1
0.359 5.59448954225064e-1 5.59448954225064e-1
0.3595 5.611763149809859e-1 5.611763149809859e-1
0.36 5.611836097642309e-1 5.611836097642309e-1
0.3605 5.626164829182754e-1 5.626164829182754e-1
0.361 5.634497492161072e-1 5.634497492161072e-1
0.3615 5.653913575966554e-1 5.653913575966554e-1
0.362 5.657919429118747e-1 5.657919429118747e-1
0.3625 5.665900593595152e-1 5.665900593595152e-1
0.363 5.685645778708759e-1 5.685645778708759e-1
0.3635 5.688500736956312e-1 5.688500736956312e-1
0.364 5.694696785277129e-1 5.694696785277129e-1
0.3645 5.712602382114538e-1 5.712602382114538e-1
0.365 5.721171713399427e-1 5.721171713399427e-1
0.3655 5.720776045046305e-1 5.720776045046305e-1
0.366 5.739550391641215e-1 5.739550391641215e-1
0.3665 5.749700139823117e-1 5.749700139823117e-1
0.367 5.756718984108202e-1 5.756718984108202e-1
0.3675 5.765481972753888e-1 5.765481972753888e-1
0.368 5.772225726792213e-1 5.772225726792213e-1
0.3685 5.783542143941132e-1 5.783542143941132e-1
0.369 5.79137327644804e-1 5.79137327644804e-1
0.3695 5.8039005470535e-1 5.8039005470535e-1
0.37 5.805870961185802e-1 5.805870961185802e-1
0.3705 5.807925285449356e-1 5.807925285449356e-1
0.371 5.831697766621629e-1 5.831697766621629e-1
0.3715 5.819689596315412e-1 5.819689596315412e-1
0.372 5.835858046135227e-1 5.835858046135227e-1
0.3725 5.843527504590211e-1 5.843527504590211e-1
0.373 5.843059737949998e-1 5.843059737949998e-1
0.3735 5.851526356801342e-1 5.851526356801342e-1
0.374 5.871064118519653e-1 5.871064118519653e-1
0.3745 5.870759852901584e-1 5.870759852901584e-1
0.375 5.884049530887578e-1 5.884049530887578e-1
0.3755 5.884716749961454e-1 5.884716749961454e-1
0.376 5.903599325316291e-1 5.903599325316291e-1
0.3765 5.904302422414558e-1 5.904302422414558e-1
0.377 5.918929326713451e-1 5.918929326713451e-1
0.3775 5.906569985928227e-1 5.906569985928227e-1
0.378 5.925658169477002e-1 5.925658169477002e-1
0.3785 5.9287913644319e-1 5.9287913644319e-1
0.379 5.936404418512948e-1 5.936404418512948e-1
0.3795 5.945665326185745e-1 5.945665326185745e-1
0.38 5.950991377581714e-1 5.950991377581714e-1
0.3805 5.951845026284728e-1 5.951845026284728e-1
0.381 5.96712675430882e-1 5.96712675430882e-1
0.3815 5.957710540015624e-1 5.957710540015624e-1
0.382 5.965751567478774e-1 5.965751567478774e-1
0.3825 5.980802428994876e-1 5.980802428994876e-1
0.383 5.985187759857409e-1 5.985187759857409e-1
0.3835 5.995874563896733e-1 5.995874563896733e-1
0.384 5.990395828508381e-1 5.990395828508381e-1
0.3845 5.992010559144374e-1 5.992010559144374e-1
0.385 6.008623142962106e-1 6.008623142962106e-1
0.3855 6.000118323973593e-1 6.000118323973593e-1
0.386 6.010923476411163e-1 6.010923476411163e-1
0.3865 6.023743389610727e-1 6.023743389610727e-1
0.387 6.023394846857455e-1 6.023394846857455e-1
0.3875 6.026975520531606e-1 6.026975520531606e-1
0.388 6.038072247475439e-1 6.038072247475439e-1
0.3885 6.038912849877134e-1 6.038912849877134e-1
0.389 6.043394689346142e-1 6.043394689346142e-1
0.3895 6.042876978704781e-1 6.042876978704781e-1
0.39 6.04583715591235e-1 6.04583715591235e-1
0.3905 6.050943591058795e-1 6.050943591058795e-1
0.391 6.05620476581481e-1 6.05620476581481e-1
0.3915 6.059456658723148e-1 6.059456658723148e-1
0.392 6.051354688266484e-1 6.051354688266484e-1
0.3925 6.067515277732864e-1 6.067515277732864e-1
0.393 6.063670701556303e-1 6.063670701556303e-1
0.3935 6.063545163393256e-1 6.063545163393256e-1
0.394 6.056953622233605e-1 6.056953622233605e-1
0.3945 6.070779797056103e-1 6.070779797056103e-1
0.395 6.074014802294014e-1 6.074014802294014e-1
0.3955 6.070012954642889e-1 6.070012954642889e-1
0.396 6.0887310330516e-1 6.0887310330516e-1
0.3965 6.080572425658657e-1 6.080572425658657e-1
0.397 6.082478835115408e-1 6.082478835115408e-1
0.3975 6.088676419650083e-1 6.088676419650083e-1
0.398 6.086112540393342e-1 6.086112540393342e-1
0.3985 6.086065860013887e-1 6.086065860013887e-1
0.399 6.092368308978449e-1 6.092368308978449e-1
0.3995 6.087506352278806e-1 6.087506352278806e-1
0.4 6.085756779717313e-1 6.085756779717313e-1
0.4005 6.079313814930911e-1 6.079313814930911e-1
0.401 6.084107301722552e-1 6.084107301722552e-1
0.4015 6.083450319566337e-1 6.083450319566337e-1
0.402 6.082679026267952e-1 6.082679026267952e-1
0.4025 6.081280831031846e-1 6.081280831031846e-1
0.403 6.076120531539173e-1 6.076120531539173e-1
0.4035 6.081185096127966e-1 6.081185096127966e-1
0.404 6.081655354970108e-1 6.081655354970108e-1
0.4045 6.090450454995162e-1 6.090450454995162e-1
0.405 6.07844011752678e-1 6.07844011752678e-1
0.4055 6.082039704607096e-1 6.082039704607096e-1
0.406 6.070659575357977e-1 6.070659575357977e-1
0.40650000000000003 6.069845622638068e-1 6.069845622638068e-1
0.40700000000000003 6.078109332552968e-1 6.078109332552968e-1
0.40750000000000003 6.072810160208801e-1 6.072810160208801e-1
0.40800000000000003 6.062776244521784e-1 6.062776244521784e-1
0.40850000000000003 6.052272973862101e-1 6.052272973862101e-1
0.40900000000000003 6.063488122891441e-1 6.063488122891441e-1
0.40950000000000003 6.062389131848986e-1 6.062389131848986e-1
0.41000000000000003 6.05591921842989e-1 6.05591921842989e-1
0.41050000000000003 6.047945573828484e-1 6.047945573828484e-1
0.41100000000000003 6.043495569516208e-1 6.043495569516208e-1
0.41150000000000003 6.046852483792291e-1 6.046852483792291e-1
0.41200000000000003 6.043252786276581e-1 6.043252786276581e-1
0.41250000000000003 6.043220048878366e-1 6.043220048878366e-1
0.41300000000000003 6.036761078940627e-1 6.036761078940627e-1
0.41350000000000003 6.044740423936501e-1 6.044740423936501e-1
0.41400000000000003 6.026498695228666e-1 6.026498695228666e-1
0.41450000000000004 6.021629649972793e-1 6.021629649972793e-1
0.41500000000000004 6.021099984382827e-1 6.021099984382827e-1
0.41550000000000004 6.012516656624767e-1 6.012516656624767e-1
0.41600000000000004 6.000872289351546e-1 6.000872289351546e-1
0.41650000000000004 6.002838837917635e-1 6.002838837917635e-1
0.41700000000000004 5.988516768184864e-1 5.988516768184864e-1
0.41750000000000004 5.986426730861067e-1 5.986426730861067e-1
0.41800000000000004 5.980354808480852e-1 5.980354808480852e-1
0.41850000000000004 5.973594699258511e-1 5.973594699258511e-1
0.419 5.971927375995447e-1 5.971927375995447e-1
0.4195 5.958964964434754e-1 5.958964964434754e-1
0.42 5.956089867755336e-1 5.956089867755336e-1
0.4205 5.945858016753673e-1 5.945858016753673e-1
0.421 5.944558418833195e-1 5.944558418833195e-1
0.4215 5.934445223484373e-1 5.934445223484373e-1
0.422 5.924297275983745e-1 5.924297275983745e-1
0.4225 5.916790446081732e-1 5.916790446081732e-1
0.423 5.907392242334764e-1 5.907392242334764e-1
0.4235 5.900276148896237e-1 5.900276148896237e-1
0.424 5.894013372740856e-1 5.894013372740856e-1
0.4245 5.886678576517452e-1 5.886678576517452e-1
0.425 5.879711264888838e-1 5.879711264888838e-1
0.4255 5.869331897152561e-1 5.869331897152561e-1
0.426 5.856738791413418e-1 5.856738791413418e-1
0.4265 5.847770534883976e-1 5.847770534883976e-1
0.427 5.834217414845453e-1 5.834217414845453e-1
0.4275 5.82180793451772e-1 5.82180793451772e-1
0.428 5.815525833659931e-1 5.815525833659931e-1
0.4285 5.803105597088516e-1 5.803105597088516e-1
0.429 5.787308158570168e-1 5.787308158570168e-1
0.4295 5.790707764204681e-1 5.790707764204681e-1
0.43 5.77359835138469e-1 5.77359835138469e-1
0.4305 5.760680622034497e-1 5.760680622034497e-1
0.431 5.755937266763622e-1 5.755937266763622e-1
0.4315 5.740611410947905e-1 5.740611410947905e-1
0.432 5.729977102342501e-1 5.729977102342501e-1
0.4325 5.718367915529425e-1 5.718367915529425e-1
0.433 5.700008305808124e-1 5.700008305808124e-1
0.4335 5.683443219141564e-1 5.683443219141564e-1
0.434 5.677330077069938e-1 5.677330077069938e-1
0.4345 5.66543769216497e-1 5.66543769216497e-1
0.435 5.646936753356213e-1 5.646936753356213e-1
0.4355 5.638136957305333e-1 5.638136957305333e-1
0.436 5.619610796994321e-1 5.619610796994321e-1
0.4365 5.607499560342886e-1 5.607499560342886e-1
0.437 5.585962053697413e-1 5.585962053697413e-1
0.4375 5.572991123559232e-1 5.572991123559232e-1
0.438 5.557329249273435e-1 5.557329249273435e-1
0.4385 5.542318281105336e-1 5.542318281105336e-1
0.439 5.532491911609041e-1 5.532491911609041e-1
0.4395 5.512823350541849e-1 5.512823350541849e-1
0.44 5.497353540896084e-1 5.497353540896084e-1
0.4405 5.476857339059107e-1 5.476857339059107e-1
0.441 5.470463196816864e-1 5.470463196816864e-1
0.4415 5.447858029270547e-1 5.447858029270547e-1
0.442 5.419474843325416e-1 5.419474843325416e-1
0.4425 5.417455446550603e-1 5.417455446550603e-1
0.443 5.401780877251268e-1 5.401780877251268e-1
0.4435 5.373752870596773e-1 5.373752870596773e-1
0.444 5.357019481358121e-1 5.357019481358121e-1
0.4445 5.343648620028771e-1 5.343648620028771e-1
0.445 5.321996316493651e-1 5.321996316493651e-1
0.4455 5.306856172029084e-1 5.306856172029084e-1
0.446 5.283258680738809e-1 5.283258680738809e-1
0.4465 5.265330691309655e-1 5.265330691309655e-1
0.447 5.2459809487853e-1 5.2459809487853e-1
0.4475 5.239070436260418e-1 5.239070436260418e-1
0.448 5.204750520757271e-1 5.204750520757271e-1
0.4485 5.190317681031784e-1 5.190317681031784e-1
0.449 5.164703196852143e-1 5.164703196852143e-1
0.4495 5.148251114429341e-1 5.148251114429341e-1
0.45 5.125210050387805e-1 5.125210050387805e-1
0.4505 5.111765683869463e-1 5.111765683869463e-1
0.451 5.081908202137866e-1 5.081908202137866e-1
0.4515 5.047512332663073e-1 5.047512332663073e-1
0.452 5.036168939783066e-1 5.036168939783066e-1
0.4525 5.011007557928506e-1 5.011007557928506e-1
0.453 4.9878915228198917e-1 4.9878915228198917e-1
0.4535 4.9622588438076587e-1 4.9622588438076587e-1
0.454 4.9525552448183685e-1 4.9525552448183685e-1
0.4545 4.9188512350982005e-1 4.9188512350982005e-1
0.455 4.889137437886175e-1 4.889137437886175e-1
0.4555 4.8711303652869997e-1 4.8711303652869997e-1
0.456 4.843946437873283e-1 4.843946437873283e-1
0.4565 4.8182726421062494e-1 4.8182726421062494e-1
0.457 4.7948341536546746e-1 4.7948341536546746e-1
0.4575 4.768900049994782e-1 4.768900049994782e-1
0.458 4.737086504356567e-1 4.737086504356567e-1
0.4585 4.719798434808409e-1 4.719798434808409e-1
0.459 4.6874858737881464e-1 4.6874858737881464e-1
0.4595 4.6702090851529743e-1 4.6702090851529743e-1
0.46 4.638327463613505e-1 4.638327463613505e-1
0.4605 4.6047430507867926e-1 4.6047430507867926e-1
0.461 4.582399425954291e-1 4.582399425954291e-1
0.4615 4.558583669391565e-1 4.558583669391565e-1
0.462 4.533693094004603e-1 4.533693094004603e-1
0.4625 4.492180833527355e-1 4.492180833527355e-1
0.463 4.469289241147463e-1 4.469289241147463e-1
0.4635 4.434871004292118e-1 4.434871004292118e-1
0.464 4.407375191663787e-1 4.407375191663787e-1
0.4645 4.379124227167095e-1 4.379124227167095e-1
0.465 4.3462967633338945e-1 4.3462967633338945e-1
0.4655 4.315909626639778e-1 4.315909626639778e-1
0.466 4.2875067721486726e-1 4.2875067721486726e-1
0.4665 4.257067391559586e-1 4.257067391559586e-1
0.467 4.2310736208090116e-1 4.2310736208090116e-1
0.4675 4.190232046740503e-1 4.190232046740503e-1
0.468 4.1505364921984533e-1 4.1505364921984533e-1
0.4685 4.135347746092348e-1 4.135347746092348e-1
0.46900000000000003 4.088703149632975e-1 4.088703149632975e-1
0.46950000000000003 4.0670314694542054e-1 4.0670314694542054e-1
0.47000000000000003 4.029557368126744e-1 4.029557368126744e-1
0.47050000000000003 3.986056126819504e-1 3.986056126819504e-1
0.47100000000000003 3.9604367681484387e-1 3.9604367681484387e-1
0.47150000000000003 3.916637773782723e-1 3.916637773782723e-1
0.47200000000000003 3.879487009990781e-1 3.879487009990781e-1
0.47250000000000003 3.8517339608650314e-1 3.8517339608650314e-1
0.47300000000000003 3.8123023936448686e-1 3.8123023936448686e-1
0.47350000000000003 3.7849300934711305e-1 3.7849300934711305e-1
0.47400000000000003 3.74216180051536e-1 3.74216180051536e-1
0.47450000000000003 3.7082081385831867e-1 3.7082081385831867e-1
0.47500000000000003 3.668769458191319e-1 3.668769458191319e-1
0.47550000000000003 3.631543930365124e-1 3.631543930365124e-1
0.47600000000000003 3.595624970126492e-1 3.595624970126492e-1
0.47650000000000003 3.5578035102806194e-1 3.5578035102806194e-1
0.47700000000000004 3.520357371435976e-1 3.520357371435976e-1
0.47750000000000004 3.495578326911355e-1 3.495578326911355e-1
0.47800000000000004 3.4448599173772987e-1 3.4448599173772987e-1
0.47850000000000004 3.4048435670736676e-1 3.4048435670736676e-1
0.47900000000000004 3.3705748308837524e-1 3.3705748308837524e-1
0.47950000000000004 3.3233528729722916e-1 3.3233528729722916e-1
0.48000000000000004 3.2848069578956807e-1 3.2848069578956807e-1
0.48050000000000004 3.243371010031124e-1 3.243371010031124e-1
0.48100000000000004 3.196576791693415e-1 3.196576791693415e-1
0.48150000000000004 3.1564053766904276e-1 3.1564053766904276e-1
0.48200000000000004 3.1265661245659526e-1 3.1265661245659526e-1
0.4825 3.079598839691071e-1 3.079598839691071e-1
0.483 3.030922951948751e-1 3.030922951948751e-1
0.4835 2.9897971101270837e-1 2.9897971101270837e-1
0.484 2.947958328678224e-1 2.947958328678224e-1
0.4845 2.9036236236705104e-1 2.9036236236705104e-1
0.485 2.847241117479653e-1 2.847241117479653e-1
0.4855 2.8172429549302347e-1 2.8172429549302347e-1
0.486 2.766298198062769e-1 2.766298198062769e-1
0.4865 2.724270553977304e-1 2.724270553977304e-1
0.487 2.6808180956011807e-1 2.6808180956011807e-1
0.4875 2.6300576982801527e-1 2.6300576982801527e-1
0.488 2.5847782235094297e-1 2.5847782235094297e-1
0.4885 2.5379919263930883e-1 2.5379919263930883e-1
0.489 2.4839468714397395e-1 2.4839468714397395e-1
0.4895 2.445791139453659e-1 2.445791139453659e-1
0.49 2.398173214674726e-1 2.398173214674726e-1
0.4905 2.3410432774115275e-1 2.3410432774115275e-1
0.491 2.3017576118361927e-1 2.3017576118361927e-1
0.4915 2.248637431258258e-1 2.248637431258258e-1
0.492 2.2010668486480522e-1 2.2010668486480522e-1
0.4925 2.1489410280226462e-1 2.1489410280226462e-1
0.493 2.095797631769356e-1 2.095797631769356e-1
0.4935 2.0439854950116665e-1 2.0439854950116665e-1
0.494 1.9843197488269748e-1 1.9843197488269748e-1
0.4945 1.9434764574824026e-1 1.9434764574824026e-1
0.495 1.896795992198177e-1 1.896795992198177e-1
0.4955 1.8414970082911264e-1 1.8414970082911264e-1
0.496 1.783266094904148e-1 1.783266094904148e-1
0.4965 1.7278705900351365e-1 1.7278705900351365e-1
0.497 1.673320087316652e-1 1.673320087316652e-1
0.4975 1.6210978831221023e-1 1.6210978831221023e-1
0.498 1.5655846178886446e-1 1.5655846178886446e-1
0.4985 1.5068203169683425e-1 1.5068203169683425e-1
0.499 1.4645213116280598e-1 1.4645213116280598e-1
0.4995 1.3997208380040416e-1 1.3997208380040416e-1
0.5 1.335045094188727e-1 1.335045094188727e-1
0.5005 1.2832946496253594e-1 1.2832946496253594e-1
0.501 1.2358015214256834e-1 1.2358015214256834e-1
0.5015 1.176373673070712e-1 1.176373673070712e-1
0.502 1.1091534177201634e-1 1.1091534177201634e-1
0.5025 1.0558690446812857e-1 1.0558690446812857e-1
0.503 1.0043142688944595e-1 1.0043142688944595e-1
0.5035 9.283885191105679e-2 9.283885191105679e-2
0.504 8.75169161796121e-2 8.75169161796121e-2
0.5045 8.258621109651454e-2 8.258621109651454e-2
0.505 7.444518317250282e-2 7.444518317250282e-2
0.5055 7.043586290918125e-2 7.043586290918125e-2
0.506 6.336004269003848e-2 6.336004269003848e-2
0.5065 5.716194034728783e-2 5.716194034728783e-2
0.507 5.073865744187156e-2 5.073865744187156e-2
0.5075 4.4587582505374534e-2 4.4587582505374534e-2
0.508 3.860663343910442e-2 3.860663343910442e-2
0.5085 3.102758144685236e-2 3.102758144685236e-2
0.509 2.560819858452401e-2 2.560819858452401e-2
0.5095 1.7991402051467098e-2 1.7991402051467098e-2
0.51 1.1803623411725361e-2 1.1803623411725361e-2
0.5105 4.923713817862385e-3 4.923713817862385e-3
0.511 -6.985185076873179e-4 -6.985185076873179e-4
0.5115 -8.178158375739208e-3 -8.178158375739208e-3
0.512 -1.459433422125489e-2 -1.459433422125489e-2
0.5125 -2.1273964313803795e-2 -2.1273964313803795e-2
0.513 -2.8573670150234598e-2 -2.8573670150234598e-2
0.5135 -3.535184904687316e-2 -3.535184904687316e-2
0.514 -4.2617755596819684e-2 -4.2617755596819684e-2
0.5145 -4.948671924368586e-2 -4.948671924368586e-2
0.5149999999999999 -5.620386381944531e-2 -5.620386381944531e-2
0.5155 -6.394186355775577e-2 -6.394186355775577e-2
0.5159999999999999 -7.126889937437131e-2 -7.126889937437131e-2
0.5165 -7.785919005565933e-2 -7.785919005565933e-2
0.5169999999999999 -8.463821273191474e-2 -8.463821273191474e-2
0.5175 -9.126359346275326e-2 -9.126359346275326e-2
0.5179999999999999 -9.976731006592576e-2 -9.976731006592576e-2
0.5185 -1.0665786461315196e-1 -1.0665786461315196e-1
0.5189999999999999 -1.1464009620605697e-1 -1.1464009620605697e-1
0.5195 -1.2078989544162955e-1 -1.2078989544162955e-1
0.5199999999999999 -1.2952210858013036e-1 -1.2952210858013036e-1
0.5205 -1.3724771875506026e-1 -1.3724771875506026e-1
0.5209999999999999 -1.4445450960049033e-1 -1.4445450960049033e-1
0.5215 -1.5214677777104857e-1 -1.5214677777104857e-1
0.5219999999999999 -1.6004197536396436e-1 -1.6004197536396436e-1
0.5225 -1.691006806562827e-1 -1.691006806562827e-1
0.5229999999999999 -1.763225794415293e-1 -1.763225794415293e-1
0.5235 -1.8448884575256574e-1 -1.8448884575256574e-1
0.5239999999999999 -1.9253875387668717e-1 -1.9253875387668717e-1
0.5245 -2.0078836526265054e-1 -2.0078836526265054e-1
0.5249999999999999 -2.07794691738326e-1 -2.07794691738326e-1
0.5255 -2.1613695111629472e-1 -2.1613695111629472e-1
0.5259999999999999 -2.2487554447427005e-1 -2.2487554447427005e-1
0.5265 -2.3292512834988788e-1 -2.3292512834988788e-1
0.5269999999999999 -2.4128604639683449e-1 -2.4128604639683449e-1
0.5275 -2.5010266946121096e-1 -2.5010266946121096e-1
0.5279999999999999 -2.581809563306878e-1 -2.581809563306878e-1
0.5285 -2.660981337148032e-1 -2.660981337148032e-1
0.5289999999999999 -2.7461107574610555e-1 -2.7461107574610555e-1
0.5295 -2.836818917125301e-1 -2.836818917125301e-1
0.5299999999999999 -2.9244370993539537e-1 -2.9244370993539537e-1
0.5305 -3.0213144517931045e-1 -3.0213144517931045e-1
0.5309999999999999 -3.0984005905740464e-1 -3.0984005905740464e-1
0.5315 -3.186206396048137e-1 -3.186206396048137e-1
0.5319999999999999 -3.2713570343495935e-1 -3.2713570343495935e-1
0.5325 -3.3581486782024417e-1 -3.3581486782024417e-1
0.5329999999999999 -3.4491207259672496e-1 -3.4491207259672496e-1
0.5335 -3.5478998787122595e-1 -3.5478998787122595e-1
0.5339999999999999 -3.630995889988471e-1 -3.630995889988471e-1
0.5345 -3.726257697775681e-1 -3.726257697775681e-1
0.5349999999999999 -3.815734339722612e-1 -3.815734339722612e-1
0.5355 -3.90990006143892e-1 -3.90990006143892e-1
0.5359999999999999 -4.007115750154471e-1 -4.007115750154471e-1
0.5365 -4.105792552408447e-1 -4.105792552408447e-1
0.5369999999999999 -4.1891639796396607e-1 -4.1891639796396607e-1
0.5375 -4.2865637676588353e-1 -4.2865637676588353e-1
0.5379999999999999 -4.373792118052906e-1 -4.373792118052906e-1
0.5385 -4.4822063002940826e-1 -4.4822063002940826e-1
0.5389999999999999 -4.576270843485135e-1 -4.576270843485135e-1
0.5395 -4.680166991892465e-1 -4.680166991892465e-1
0.5399999999999999 -4.774117237879354e-1 -4.774117237879354e-1
0.5405 -4.8704521953361013e-1 -4.8704521953361013e-1
0.5409999999999999 -4.97603194123184e-1 -4.97603194123184e-1
0.5415 -5.072006596932797e-1 -5.072006596932797e-1
0.5419999999999999 -5.170143855838605e-1 -5.170143855838605e-1
0.5425 -5.272428594343355e-1 -5.272428594343355e-1
0.5429999999999999 -5.370801466487309e-1 -5.370801466487309e-1
0.5435 -5.48169759748288e-1 -5.48169759748288e-1
0.5439999999999999 -5.57907083891604e-1 -5.57907083891604e-1
0.5445 -5.682628470921545e-1 -5.682628470921545e-1
0.5449999999999999 -5.786434695527705e-1 -5.786434695527705e-1
0.5455 -5.881525413760018e-1 -5.881525413760018e-1
0.5459999999999999 -5.999062860172844e-1 -5.999062860172844e-1
0.5465 -6.107833324485172e-1 -6.107833324485172e-1
0.5469999999999999 -6.208463386978282e-1 -6.208463386978282e-1
0.5475 -6.315367214564676e-1 -6.315367214564676e-1
0.5479999999999999 -6.413467019096233e-1 -6.413467019096233e-1
0.5485 -6.533985027194094e-1 -6.533985027194094e-1
0.5489999999999999 -6.641648307458299e-1 -6.641648307458299e-1
0.5495 -6.763481944016521e-1 -6.763481944016521e-1
0.5499999999999999 -6.870820396729131e-1 -6.870820396729131e-1
0.5505 -6.985329331122729e-1 -6.985329331122729e-1
0.5509999999999999 -7.094850082602706e-1 -7.094850082602706e-1
0.5515 -7.200954893241205e-1 -7.200954893241205e-1
0.5519999999999999 -7.319202486332133e-1 -7.319202486332133e-1
0.5525 -7.419926531396586e-1 -7.419926531396586e-1
0.5529999999999999 -7.551948327745039e-1 -7.551948327745039e-1
0.5535 -7.6613738071448e-1 -7.6613738071448e-1
0.5539999999999999 -7.783781149131928e-1 -7.783781149131928e-1
0.5545 -7.898840133429248e-1 -7.898840133429248e-1
0.5549999999999999 -8.022538268509551e-1 -8.022538268509551e-1
0.5555 -8.132011559768388e-1 -8.132011559768388e-1
0.5559999999999999 -8.251521344372295e-1 -8.251521344372295e-1
0.5565 -8.381824040483652e-1 -8.381824040483652e-1
0.5569999999999999 -8.488759811620357e-1 -8.488759811620357e-1
0.5575 -8.626295926105003e-1 -8.626295926105003e-1
0.5579999999999999 -8.735174236602861e-1 -8.735174236602861e-1
0.5585 -8.872789551718769e-1 -8.872789551718769e-1
0.5589999999999999 -8.981196005433221e-1 -8.981196005433221e-1
0.5595 -9.110424815843716e-1 -9.110424815843716e-1
0.5599999999999999 -9.239190491470426e-1 -9.239190491470426e-1
0.5605 -9.358506576258323e-1 -9.358506576258323e-1
0.5609999999999999 -9.492135779609443e-1 -9.492135779609443e-1
0.5615 -9.614615472718642e-1 -9.614615472718642e-1
0.5619999999999999 -9.746294873820434e-1 -9.746294873820434e-1
0.5625 -9.874063815663421e-1 -9.874063815663421e-1
0.563 -9.991048070987008e-1 -9.991048070987008e-1
0.5635 -1.0127486674790989e0 -1.0127486674790989e0
0.564 -1.0260129330471672e0 -1.0260129330471672e0
0.5645 -1.0386630119059364e0 -1.0386630119059364e0
0.565 -1.052923934041627e0 -1.052923934041627e0
0.5655 -1.0660488631428224e0 -1.0660488631428224e0
0.566 -1.0795011719091407e0 -1.0795011719091407e0
0.5665 -1.093337545171761e0 -1.093337545171761e0
0.567 -1.1063335271632413e0 -1.1063335271632413e0
0.5675 -1.1199045237239433e0 -1.1199045237239433e0
0.568 -1.1334819330185555e0 -1.1334819330185555e0
0.5685 -1.1477323593234532e0 -1.1477323593234532e0
0.569 -1.1607705580017127e0 -1.1607705580017127e0
0.5695 -1.1753686197097695e0 -1.1753686197097695e0
0.57 -1.18960190640193e0 -1.18960190640193e0
0.5705 -1.2034571156513438e0 -1.2034571156513438e0
0.571 -1.2184821798204384e0 -1.2184821798204384e0
0.5715 -1.2325683959860898e0 -1.2325683959860898e0
0.572 -1.245540387579621e0 -1.245540387579621e0
0.5725 -1.2603380555623689e0 -1.2603380555623689e0
0.573 -1.2756484555501801e0 -1.2756484555501801e0
0.5735 -1.2890960083599738e0 -1.2890960083599738e0
0.574 -1.3033668293677865e0 -1.3033668293677865e0
0.5745 -1.317832072608252e0 -1.317832072608252e0
0.575 -1.3338733263634994e0 -1.3338733263634994e0
0.5755 -1.3489279355521093e0 -1.3489279355521093e0
0.576 -1.364313348687955e0 -1.364313348687955e0
0.5765 -1.378233845826725e0 -1.378233845826725e0
0.577 -1.3942694022511377e0 -1.3942694022511377e0
0.5775 -1.4076455690064167e0 -1.4076455690064167e0
0.578 -1.4244150316175537e0 -1.4244150316175537e0
0.5785 -1.4384508907345834e0 -1.4384508907345834e0
0.579 -1.4540304044234462e0 -1.4540304044234462e0
0.5794999999999999 -1.4700683399427534e0 -1.4700683399427534e0
0.58 -1.486049752357684e0 -1.486049752357684e0
0.5804999999999999 -1.5015284525278902e0 -1.5015284525278902e0
0.581 -1.517281279317939e0 -1.517281279317939e0
0.5814999999999999 -1.5331087940648276e0 -1.5331087940648276e0
0.582 -1.5485719853945001e0 -1.5485719853945001e0
0.5824999999999999 -1.5654319961026149e0 -1.5654319961026149e0
0.583 -1.5809159715844716e0 -1.5809159715844716e0
0.5834999999999999 -1.598129639384223e0 -1.598129639384223e0
0.584 -1.6141583466691545e0 -1.6141583466691545e0
0.5844999999999999 -1.63105682483494e0 -1.63105682483494e0
0.585 -1.6476421240699155e0 -1.6476421240699155e0
0.5854999999999999 -1.6636251608428383e0 -1.6636251608428383e0
0.586 -1.6809941794871692e0 -1.6809941794871692e0
0.5864999999999999 -1.6968623959386777e0 -1.6968623959386777e0
0.587 -1.7139056731142945e0 -1.7139056731142945e0
0.5874999999999999 -1.7312758285110421e0 -1.7312758285110421e0
0.588 -1.7484585660753682e0 -1.7484585660753682e0
0.5884999999999999 -1.7649855328362891e0 -1.7649855328362891e0
0.589 -1.7827310477554592e0 -1.7827310477554592e0
0.5894999999999999 -1.8011088013762846e0 -1.8011088013762846e0
0.59 -1.8175979823558182e0 -1.8175979823558182e0
0.5904999999999999 -1.8343930491086384e0 -1.8343930491086384e0
0.591 -1.8526260864659152e0 -1.8526260864659152e0
0.5914999999999999 -1.8691778857391173e0 -1.8691778857391173e0
0.592 -1.8882231772339937e0 -1.8882231772339937e0
0.5924999999999999 -1.9070854440414395e0 -1.9070854440414395e0
0.593 -1.9239192042258937e0 -1.9239192042258937e0
0.5934999999999999 -1.9416201775983781e0 -1.9416201775983781e0
0.594 -1.960558523110575e0 -1.960558523110575e0
0.5944999999999999 -1.9781259223395127e0 -1.9781259223395127e0
0.595 -1.9968483769084004e0 -1.9968483769084004e0
0.5954999999999999 -2.013963733975669e0 -2.013963733975669e0
0.596 -2.032336047784537e0 -2.032336047784537e0
0.5964999999999999 -2.05253504223212e0 -2.05253504223212e0
0.597 -2.070363709451084e0 -2.070363709451084e0
0.5974999999999999 -2.0905041639524997e0 -2.0905041639524997e0
0.598 -2.109871431025039e0 -2.109871431025039e0
0.5984999999999999 -2.128281259316208e0 -2.128281259316208e0
0.599 -2.1469552970760732e0 -2.1469552970760732e0
0.5994999999999999 -2.166757387924389e0 -2.166757387924389e0
0.6 -2.1855880060801782e0 -2.1855880060801782e0
0.6004999999999999 -2.2048114946373234e0 -2.2048114946373234e0
0.601 -2.224754712692101e0 -2.224754712692101e0
0.6014999999999999 -2.2435709010268683e0 -2.2435709010268683e0
0.602 -2.26399519507724e0 -2.26399519507724e0
0.6024999999999999 -2.284039244855575e0 -2.284039244855575e0
0.603 -2.3049303570373185e0 -2.3049303570373185e0
0.6034999999999999 -2.3253155930914717e0 -2.3253155930914717e0
0.604 -2.3438465363773675e0 -2.3438465363773675e0
0.6044999999999999 -2.3647380257797694e0 -2.3647380257797694e0
0.605 -2.3855461914790057e0 -2.3855461914790057e0
0.6054999999999999 -2.4057087420018606e0 -2.4057087420018606e0
0.606 -2.4250953102386292e0 -2.4250953102386292e0
0.6064999999999999 -2.4469336864989772e0 -2.4469336864989772e0
0.607 -2.466883271785645e0 -2.466883271785645e0
0.6074999999999999 -2.487501967877887e0 -2.487501967877887e0
0.608 -2.508613126190011e0 -2.508613126190011e0
0.6084999999999999 -2.5307114808414726e0 -2.5307114808414726e0
0.609 -2.5517390255776435e0 -2.5517390255776435e0
0.6094999999999999 -2.573509531773124e0 -2.573509531773124e0
0.61 -2.5952695634377223e0 -2.5952695634377223e0
0.6104999999999999 -2.615704394579933e0 -2.615704394579933e0
0.611 -2.6378670645603224e0 -2.6378670645603224e0
0.6114999999999999 -2.661471691928381e0 -2.661471691928381e0
0.612 -2.6814274989796276e0 -2.6814274989796276e0
0.6124999999999999 -2.7038774711444775e0 -2.7038774711444775e0
0.613 -2.725915709439886e0 -2.725915709439886e0
0.6134999999999999 -2.748798524513785e0 -2.748798524513785e0
0.614 -2.7707748256374716e0 -2.7707748256374716e0
0.6144999999999999 -2.7933880949112053e0 -2.7933880949112053e0
0.615 -2.815939705199452e0 -2.815939705199452e0
0.6154999999999999 -2.8394320822857653e0 -2.8394320822857653e0
0.616 -2.861154405236374e0 -2.861154405236374e0
0.6164999999999999 -2.884753831897723e0 -2.884753831897723e0
0.617 -2.906900769048133e0 -2.906900769048133e0
0.6174999999999999 -2.930157739161058e0 -2.930157739161058e0
0.618 -2.953898735475758e0 -2.953898735475758e0
0.6184999999999999 -2.978492642390319e0 -2.978492642390319e0
0.619 -2.999740251379916e0 -2.999740251379916e0
0.6194999999999999 -3.0233949986604047e0 -3.0233949986604047e0
0.62 -3.0489452679775413e0 -3.0489452679775413e0
0.6204999999999999 -3.0716016952132295e0 -3.0716016952132295e0
0.621 -3.096386406288656e0 -3.096386406288656e0
0.6214999999999999 -3.119587229201369e0 -3.119587229201369e0
0.622 -3.144399014669415e0 -3.144399014669415e0
0.6224999999999999 -3.1687393201740806e0 -3.1687393201740806e0
0.623 -3.192904966740497e0 -3.192904966740497e0
0.6234999999999999 -3.217814461282541e0 -3.217814461282541e0
0.624 -3.243878540745226e0 -3.243878540745226e0
0.6244999999999999 -3.2682287407127832e0 -3.2682287407127832e0
0.625 -3.292024044484532e0 -3.292024044484532e0
0.6255 -3.3180185274690475e0 -3.3180185274690475e0
0.626 -3.342503692724603e0 -3.342503692724603e0
0.6265 -3.368636649537547e0 -3.368636649537547e0
0.627 -3.394812416740405e0 -3.394812416740405e0
0.6275 -3.4194712351567604e0 -3.4194712351567604e0
0.628 -3.444522614208762e0 -3.444522614208762e0
0.6285 -3.4711284513936507e0 -3.4711284513936507e0
0.629 -3.49661044579845e0 -3.49661044579845e0
0.6295 -3.523263587111086e0 -3.523263587111086e0
0.63 -3.549469468570277e0 -3.549469468570277e0
0.6305 -3.5756137380080135e0 -3.5756137380080135e0
0.631 -3.6029301708239645e0 -3.6029301708239645e0
0.6315 -3.6292190860662403e0 -3.6292190860662403e0
0.632 -3.6567708731594566e0 -3.6567708731594566e0
0.6325 -3.682093414025002e0 -3.682093414025002e0
0.633 -3.7094253858871697e0 -3.7094253858871697e0
0.6335 -3.7375347290248273e0 -3.7375347290248273e0
0.634 -3.765634751112356e0 -3.765634751112356e0
0.6345 -3.7915420350285958e0 -3.7915420350285958e0
0.635 -3.819907324031118e0 -3.819907324031118e0
0.6355 -3.847011408035013e0 -3.847011408035013e0
0.636 -3.8746008542879453e0 -3.8746008542879453e0
0.6365 -3.9040625508591065e0 -3.9040625508591065e0
0.637 -3.9307708385908144e0 -3.9307708385908144e0
0.6375 -3.9600986992403877e0 -3.9600986992403877e0
0.638 -3.9888423085566673e0 -3.9888423085566673e0
0.6385 -4.016016872612835e0 -4.016016872612835e0
0.639 -4.045229037548705e0 -4.045229037548705e0
0.6395 -4.073084111533643e0 -4.073084111533643e0
0.64 -4.103773503084011e0 -4.103773503084011e0
0.6405 -4.132883333280842e0 -4.132883333280842e0
0.641 -4.162965033806285e0 -4.162965033806285e0
0.6415 -4.191918575992003e0 -4.191918575992003e0
0.642 -4.220507993127666e0 -4.220507993127666e0
0.6425 -4.249477525487163e0 -4.249477525487163e0
0.6429999999999999 -4.279265771244735e0 -4.279265771244735e0
0.6435 -4.310763721515213e0 -4.310763721515213e0
0.6439999999999999 -4.339945541038486e0 -4.339945541038486e0
0.6445 -4.3708208931547405e0 -4.3708208931547405e0
0.6449999999999999 -4.400818612073562e0 -4.400818612073562e0
0.6455 -4.43185582988728e0 -4.43185582988728e0
0.6459999999999999 -4.462093294974619e0 -4.462093294974619e0
0.6465 -4.493648664585561e0 -4.493648664585561e0
0.6469999999999999 -4.524324091033503e0 -4.524324091033503e0
0.6475 -4.555019704899149e0 -4.555019704899149e0
0.6479999999999999 -4.586733752059826e0 -4.586733752059826e0
0.6485 -4.617472851811198e0 -4.617472851811198e0
0.6489999999999999 -4.649779339432297e0 -4.649779339432297e0
0.6495 -4.681192367603598e0 -4.681192367603598e0
0.6499999999999999 -4.713411603988259e0 -4.713411603988259e0
0.6505 -4.747544035652407e0 -4.747544035652407e0
0.6509999999999999 -4.778508632962183e0 -4.778508632962183e0
0.6515 -4.811784848561199e0 -4.811784848561199e0
0.6519999999999999 -4.844299830412563e0 -4.844299830412563e0
0.6525 -4.876419587855178e0 -4.876419587855178e0
0.6529999999999999 -4.909359125115696e0 -4.909359125115696e0
0.6535 -4.942964234362915e0 -4.942964234362915e0
0.6539999999999999 -4.976800049561387e0 -4.976800049561387e0
0.6545 -5.01076511671128e0 -5.01076511671128e0
0.6549999999999999 -5.04260958355e0 -5.04260958355e0
0.6555 -5.07785559318101e0 -5.07785559318101e0
0.6559999999999999 -5.111491193116688e0 -5.111491193116688e0
0.6565 -5.145710042157059e0 -5.145710042157059e0
0.6569999999999999 -5.17985791254743e0 -5.17985791254743e0
0.6575 -5.213965747191576e0 -5.213965747191576e0
0.6579999999999999 -5.247079042914645e0 -5.247079042914645e0
0.6585 -5.282871536498458e0 -5.282871536498458e0
0.6589999999999999 -5.318957032386077e0 -5.318957032386077e0
0.6595 -5.3533307632819e0 -5.3533307632819e0
0.6599999999999999 -5.3898387763392e0 -5.3898387763392e0
0.6605 -5.425447854076463e0 -5.425447854076463e0
0.6609999999999999 -5.459923884526614e0 -5.459923884526614e0
0.6615 -5.495786355852413e0 -5.495786355852413e0
0.6619999999999999 -5.531908457721254e0 -5.531908457721254e0
0.6625 -5.5680946828091855e0 -5.5680946828091855e0
0.6629999999999999 -5.605441229046317e0 -5.605441229046317e0
0.6635 -5.642698411770578e0 -5.642698411770578e0
0.6639999999999999 -5.677275493285759e0 -5.677275493285759e0
0.6645 -5.713880510306279e0 -5.713880510306279e0
0.6649999999999999 -5.751442028989839e0 -5.751442028989839e0
0.6655 -5.788267841898158e0 -5.788267841898158e0
0.6659999999999999 -5.825696353315305e0 -5.825696353315305e0
0.6665 -5.863147960185341e0 -5.863147960185341e0
0.6669999999999999 -5.901529904289799e0 -5.901529904289799e0
0.6675 -5.939944949984163e0 -5.939944949984163e0
0.6679999999999999 -5.978264059322026e0 -5.978264059322026e0
0.6685 -6.017167372061902e0 -6.017167372061902e0
0.6689999999999999 -6.05615409329668e0 -6.05615409329668e0
0.6695 -6.094423592603942e0 -6.094423592603942e0
0.6699999999999999 -6.13353638042501e0 -6.13353638042501e0
0.6705 -6.17321654346453e0 -6.17321654346453e0
0.6709999999999999 -6.211060880607345e0 -6.211060880607345e0
0.6715 -6.249957331120566e0 -6.249957331120566e0
0.6719999999999999 -6.29091272931684e0 -6.29091272931684e0
0.6725 -6.331785168689219e0 -6.331785168689219e0
0.6729999999999999 -6.371716425910034e0 -6.371716425910034e0
0.6735 -6.411825794571467e0 -6.411825794571467e0
0.6739999999999999 -6.451929669204144e0 -6.451929669204144e0
0.6745 -6.492420362699175e0 -6.492420362699175e0
0.6749999999999999 -6.5339152064483805e0 -6.5339152064483805e0
0.6755 -6.575447740493399e0 -6.575447740493399e0
0.6759999999999999 -6.615925677047851e0 -6.615925677047851e0
0.6765 -6.659216398670122e0 -6.659216398670122e0
0.6769999999999999 -6.700216680554529e0 -6.700216680554529e0
0.6775 -6.741747651174517e0 -6.741747651174517e0
0.6779999999999999 -6.784872516438025e0 -6.784872516438025e0
0.6785 -6.82761984092296e0 -6.82761984092296e0
0.6789999999999999 -6.867812400455858e0 -6.867812400455858e0
0.6795 -6.911820754202761e0 -6.911820754202761e0
0.6799999999999999 -6.95390766287839e0 -6.95390766287839e0
0.6805 -6.997528216139397e0 -6.997528216139397e0
0.6809999999999999 -7.040885550325964e0 -7.040885550325964e0
0.6815 -7.084818745093269e0 -7.084818745093269e0
0.6819999999999999 -7.129891328306638e0 -7.129891328306638e0
0.6825 -7.173309777703178e0 -7.173309777703178e0
0.6829999999999999 -7.2168789578271735e0 -7.2168789578271735e0
0.6835 -7.262063000242886e0 -7.262063000242886e0
0.6839999999999999 -7.307767483119203e0 -7.307767483119203e0
0.6845 -7.351079981536184e0 -7.351079981536184e0
0.6849999999999999 -7.3968638355953935e0 -7.3968638355953935e0
0.6855 -7.443325340223435e0 -7.443325340223435e0
0.6859999999999999 -7.488558812445188e0 -7.488558812445188e0
0.6865 -7.534715830634848e0 -7.534715830634848e0
0.6869999999999999 -7.5812720865737155e0 -7.5812720865737155e0
0.6875 -7.626921057803354e0 -7.626921057803354e0
0.688 -7.673712526573507e0 -7.673712526573507e0
0.6885 -7.721058109046151e0 -7.721058109046151e0
0.689 -7.766913320915062e0 -7.766913320915062e0
0.6895 -7.815501058628268e0 -7.815501058628268e0
0.69 -7.863771117943013e0 -7.863771117943013e0
0.6905 -7.9108145486010635e0 -7.9108145486010635e0
0.691 -7.960306412059179e0 -7.960306412059179e0
0.6915 -8.006876566500448e0 -8.006876566500448e0
0.692 -8.056070128472054e0 -8.056070128472054e0
0.6925 -8.105351076766436e0 -8.105351076766436e0
0.693 -8.154116489541973e0 -8.154116489541973e0
0.6935 -8.202765737943917e0 -8.202765737943917e0
0.694 -8.253217866720586e0 -8.253217866720586e0
0.6945 -8.302785809928007e0 -8.302785809928007e0
0.695 -8.352928893612823e0 -8.352928893612823e0
0.6955 -8.402462019815555e0 -8.402462019815555e0
0.696 -8.452906351312247e0 -8.452906351312247e0
0.6965 -8.505076871395811e0 -8.505076871395811e0
0.697 -8.555481905626873e0 -8.555481905626873e0
0.6975 -8.609067213194901e0 -8.609067213194901e0
0.698 -8.658223947804725e0 -8.658223947804725e0
0.6985 -8.7111317131161e0 -8.7111317131161e0
0.699 -8.764616885028698e0 -8.764616885028698e0
0.6995 -8.817681045228635e0 -8.817681045228635e0
0.7 -8.868395717457513e0 -8.868395717457513e0
0.7005 -8.92038702198435e0 -8.92038702198435e0
0.701 -8.97424350168232e0 -8.97424350168232e0
0.7015 -9.028597250643013e0 -9.028597250643013e0
0.702 -9.081013891969558e0 -9.081013891969558e0
0.7025 -9.135352398165576e0 -9.135352398165576e0
0.703 -9.188064094118015e0 -9.188064094118015e0
0.7035 -9.244871473079382e0 -9.244871473079382e0
0.704 -9.299426195057475e0 -9.299426195057475e0
0.7045 -9.35487750050508e0 -9.35487750050508e0
0.705 -9.409105996858141e0 -9.409105996858141e0
0.7055 -9.465446620152687e0 -9.465446620152687e0
0.706 -9.521455951242768e0 -9.521455951242768e0
0.7064999999999999 -9.578834458266481e0 -9.578834458266481e0
0.707 -9.634168026192963e0 -9.634168026192963e0
0.7074999999999999 -9.690206288607367e0 -9.690206288607367e0
0.708 -9.75012229040605e0 -9.75012229040605e0
0.7084999999999999 -9.805709594673697e0 -9.805709594673697e0
0.709 -9.863908054945039e0 -9.863908054945039e0
0.7094999999999999 -9.922590008745754e0 -9.922590008745754e0
0.71 -9.981802608528977e0 -9.981802608528977e0
0.7104999999999999 -1.0041378728900707e1 -1.0041378728900707e1
0.711 -1.0098473469582967e1 -1.0098473469582967e1
0.7114999999999999 -1.0159252668511197e1 -1.0159252668511197e1
0.712 -1.0217543078264878e1 -1.0217543078264878e1
0.7124999999999999 -1.0276524026652549e1 -1.0276524026652549e1
0.713 -1.0339142439587174e1 -1.0339142439587174e1
0.7134999999999999 -1.039937101405523e1 -1.039937101405523e1
0.714 -1.0460695074242647e1 -1.0460695074242647e1
0.7144999999999999 -1.0521215157690147e1 -1.0521215157690147e1
0.715 -1.0583538421314113e1 -1.0583538421314113e1
0.7154999999999999 -1.0646022731945248e1 -1.0646022731945248e1
0.716 -1.070800014686112e1 -1.070800014686112e1
0.7164999999999999 -1.0771928582761955e1 -1.0771928582761955e1
0.717 -1.0833549843450253e1 -1.0833549843450253e1
0.7174999999999999 -1.0897280468200204e1 -1.0897280468200204e1
0.718 -1.0959881246179446e1 -1.0959881246179446e1
0.7184999999999999 -1.1024064529667083e1 -1.1024064529667083e1
0.719 -1.1089325603837022e1 -1.1089325603837022e1
0.7194999999999999 -1.115422549765928e1 -1.115422549765928e1
0.72 -1.121949148530295e1 -1.121949148530295e1
0.7204999999999999 -1.128494710197712e1 -1.128494710197712e1
0.721 -1.1351311725022168e1 -1.1351311725022168e1
0.7214999999999999 -1.1415947324657207e1 -1.1415947324657207e1
0.722 -1.1482878836661637e1 -1.1482878836661637e1
0.7224999999999999 -1.1549902968858913e1 -1.1549902968858913e1
0.723 -1.1618126792423407e1 -1.1618126792423407e1
0.7234999999999999 -1.168670310518102e1 -1.168670310518102e1
0.724 -1.1753268054927883e1 -1.1753268054927883e1
0.7244999999999999 -1.1824141825516488e1 -1.1824141825516488e1
0.725 -1.1892359052669615e1 -1.1892359052669615e1
0.7254999999999999 -1.1962175577802935e1 -1.1962175577802935e1
0.726 -1.2031968403310582e1 -1.2031968403310582e1
0.7264999999999999 -1.2100050900478362e1 -1.2100050900478362e1
0.727 -1.2170197147238849e1 -1.2170197147238849e1
0.7274999999999999 -1.224250281601773e1 -1.224250281601773e1
0.728 -1.2314883357944307e1 -1.2314883357944307e1
0.7284999999999999 -1.2386654524361727e1 -1.2386654524361727e1
0.729 -1.2457781925818306e1 -1.2457781925818306e1
0.7294999999999999 -1.2531010969335892e1 -1.2531010969335892e1
0.73 -1.2603411522582444e1 -1.2603411522582444e1
0.7304999999999999 -1.2676423250638361e1 -1.2676423250638361e1
0.731 -1.2750556575544959e1 -1.2750556575544959e1
0.7314999999999999 -1.2823859010921677e1 -1.2823859010921677e1
0.732 -1.2898849643880947e1 -1.2898849643880947e1
0.7324999999999999 -1.2975153020857231e1 -1.2975153020857231e1
0.733 -1.3049092318920355e1 -1.3049092318920355e1
0.7334999999999999 -1.3124886516446548e1 -1.3124886516446548e1
0.734 -1.3202527511946226e1 -1.3202527511946226e1
0.7344999999999999 -1.3279174112180424e1 -1.3279174112180424e1
0.735 -1.33549940589409e1 -1.33549940589409e1
0.7354999999999999 -1.3433428853927506e1 -1.3433428853927506e1
0.736 -1.3512405557065374e1 -1.3512405557065374e1
0.7364999999999999 -1.3591687783853029e1 -1.3591687783853029e1
0.737 -1.3668126984038661e1 -1.3668126984038661e1
0.7374999999999999 -1.3749254740884606e1 -1.3749254740884606e1
0.738 -1.3829063897360736e1 -1.3829063897360736e1
0.7384999999999999 -1.3909218581292333e1 -1.3909218581292333e1
0.739 -1.399079585732299e1 -1.399079585732299e1
0.7394999999999999 -1.4071914542341727e1 -1.4071914542341727e1
0.74 -1.4155321217992348e1 -1.4155321217992348e1
0.7404999999999999 -1.4236206189881994e1 -1.4236206189881994e1
0.741 -1.431958111835267e1 -1.431958111835267e1
0.7414999999999999 -1.4402226604967307e1 -1.4402226604967307e1
0.742 -1.4485040817858515e1 -1.4485040817858515e1
0.7424999999999999 -1.4570560637742727e1 -1.4570560637742727e1
0.743 -1.465736456135657e1 -1.465736456135657e1
0.7434999999999999 -1.4742435555194714e1 -1.4742435555194714e1
0.744 -1.4828782227978461e1 -1.4828782227978461e1
0.7444999999999999 -1.4915716968886425e1 -1.4915716968886425e1
0.745 -1.5003213721639366e1 -1.5003213721639366e1
0.7454999999999999 -1.5089693804878532e1 -1.5089693804878532e1
0.746 -1.517692284135266e1 -1.517692284135266e1
0.7464999999999999 -1.5266207709052122e1 -1.5266207709052122e1
0.747 -1.5356023680352262e1 -1.5356023680352262e1
0.7474999999999999 -1.5447206188788567e1 -1.5447206188788567e1
0.748 -1.5536932080827608e1 -1.5536932080827608e1
0.7484999999999999 -1.5627918466692716e1 -1.5627918466692716e1
0.749 -1.5720008655303825e1 -1.5720008655303825e1
0.7494999999999999 -1.5813899458028498e1 -1.5813899458028498e1
0.75 -1.5906483814350775e1 -1.5906483814350775e1
0.7505 -1.6001441332697066e1 -1.6001441332697066e1
0.751 -1.6093346311730254e1 -1.6093346311730254e1
0.7515 -1.6187830659527133e1 -1.6187830659527133e1
0.752 -1.62835246854501e1 -1.62835246854501e1
0.7525 -1.6379590695252244e1 -1.6379590695252244e1
0.753 -1.6477154046993217e1 -1.6477154046993217e1
0.7535 -1.657400709501273e1 -1.657400709501273e1
0.754 -1.6670429681228523e1 -1.6670429681228523e1
0.7545 -1.676909034500697e1 -1.676909034500697e1
0.755 -1.6868355437017197e1 -1.6868355437017197e1
0.7555 -1.696915146643543e1 -1.696915146643543e1
0.756 -1.707101263152246e1 -1.707101263152246e1
0.7565 -1.717303068651692e1 -1.717303068651692e1
0.757 -1.7273936419578984e1 -1.7273936419578984e1
0.7575 -1.7375414516074596e1 -1.7375414516074596e1
0.758 -1.7481611904439813e1 -1.7481611904439813e1
0.7585 -1.7584359239988242e1 -1.7584359239988242e1
0.759 -1.7688261493390126e1 -1.7688261493390126e1
0.7595 -1.7793693301849014e1 -1.7793693301849014e1
0.76 -1.790175952849351e1 -1.790175952849351e1
0.7605 -1.8008444240995157e1 -1.8008444240995157e1
0.761 -1.8114741055087432e1 -1.8114741055087432e1
0.7615 -1.822574553079077e1 -1.822574553079077e1
0.762 -1.8336108411427556e1 -1.8336108411427556e1
0.7625 -1.8447051884673254e1 -1.8447051884673254e1
0.763 -1.855806934540298e1 -1.855806934540298e1
0.7635 -1.8669859157780518e1 -1.8669859157780518e1
0.764 -1.8781457753245757e1 -1.8781457753245757e1
0.7645 -1.889774005182691e1 -1.889774005182691e1
0.765 -1.90126111430349e1 -1.90126111430349e1
0.7655 -1.91272819097134e1 -1.91272819097134e1
0.766 -1.9242949497260195e1 -1.9242949497260195e1
0.7665 -1.936133024295115e1 -1.936133024295115e1
0.767 -1.9480368297295552e1 -1.9480368297295552e1
0.7675 -1.960058673106361e1 -1.960058673106361e1
0.768 -1.972105829929698e1 -1.972105829929698e1
0.7685 -1.9841618089680576e1 -1.9841618089680576e1
0.769 -1.9964360906896598e1 -1.9964360906896598e1
0.7695 -2.008835594625081e1 -2.008835594625081e1
0.77 -2.0213142100497333e1 -2.0213142100497333e1
0.7705 -2.0337137159618504e1 -2.0337137159618504e1
0.7709999999999999 -2.0463587615867635e1 -2.0463587615867635e1
0.7715 -2.0590366125109465e1 -2.0590366125109465e1
0.7719999999999999 -2.07210564781016e1 -2.07210564781016e1
0.7725 -2.0849505247453106e1 -2.0849505247453106e1
0.7729999999999999 -2.098111388106683e1 -2.098111388106683e1
0.7735 -2.111354339093752e1 -2.111354339093752e1
0.7739999999999999 -2.1244852296758307e1 -2.1244852296758307e1
0.7745 -2.1380966691816337e1 -2.1380966691816337e1
0.7749999999999999 -2.151499988496054e1 -2.151499988496054e1
0.7755 -2.165155180243566e1 -2.165155180243566e1
0.7759999999999999 -2.1790059124794805e1 -2.1790059124794805e1
0.7765 -2.192998024836326e1 -2.192998024836326e1
0.7769999999999999 -2.2070485030903836e1 -2.2070485030903836e1
0.7775 -2.2211386884363872e1 -2.2211386884363872e1
0.7779999999999999 -2.235515115772561e1 -2.235515115772561e1
0.7785 -2.2499054560952498e1 -2.2499054560952498e1
0.7789999999999999 -2.264419671439229e1 -2.264419671439229e1
0.7795 -2.2793212023996073e1 -2.2793212023996073e1
0.7799999999999999 -2.294254886996161e1 -2.294254886996161e1
0.7805 -2.3093887727585223e1 -2.3093887727585223e1
0.7809999999999999 -2.3243455210282644e1 -2.3243455210282644e1
0.7815 -2.339939717410736e1 -2.339939717410736e1
0.7819999999999999 -2.355334056882695e1 -2.355334056882695e1
0.7825 -2.3709480071442993e1 -2.3709480071442993e1
0.7829999999999999 -2.386983286121851e1 -2.386983286121851e1
0.7835 -2.4029809371746904e1 -2.4029809371746904e1
0.7839999999999999 -2.419273556877617e1 -2.419273556877617e1
0.7845 -2.4354103575777042e1 -2.4354103575777042e1
0.7849999999999999 -2.4520444273539322e1 -2.4520444273539322e1
0.7855 -2.468657744310114e1 -2.468657744310114e1
0.7859999999999999 -2.4855961673798827e1 -2.4855961673798827e1
0.7865 -2.502656133729253e1 -2.502656133729253e1
0.7869999999999999 -2.5200127410224393e1 -2.5200127410224393e1
0.7875 -2.5375204193612642e1 -2.5375204193612642e1
0.7879999999999999 -2.555049609006748e1 -2.555049609006748e1
0.7885 -2.572897994650422e1 -2.572897994650422e1
0.7889999999999999 -2.5908746021441328e1 -2.5908746021441328e1
0.7895 -2.6095285759003144e1 -2.6095285759003144e1
0.7899999999999999 -2.6279163932580484e1 -2.6279163932580484e1
0.7905 -2.6470188703269212e1 -2.6470188703269212e1
0.7909999999999999 -2.6658929018014458e1 -2.6658929018014458e1
0.7915 -2.6851008526844378e1 -2.6851008526844378e1
0.7919999999999999 -2.704537771471352e1 -2.704537771471352e1
0.7925 -2.7244649181829953e1 -2.7244649181829953e1
0.7929999999999999 -2.7449096310396197e1 -2.7449096310396197e1
0.7935 -2.7652980790199233e1 -2.7652980790199233e1
0.7939999999999999 -2.7858209391690178e1 -2.7858209391690178e1
0.7945 -2.807012081674331e1 -2.807012081674331e1
0.7949999999999999 -2.8286797590295844e1 -2.8286797590295844e1
0.7955 -2.850332822492548e1 -2.850332822492548e1
0.7959999999999999 -2.8720805711459818e1 -2.8720805711459818e1
0.7965 -2.894844762864288e1 -2.894844762864288e1
0.7969999999999999 -2.9174405782645792e1 -2.9174405782645792e1
0.7975 -2.9406906695591644e1 -2.9406906695591644e1
0.7979999999999999 -2.964098409188766e1 -2.964098409188766e1
0.7985 -2.9878546142181605e1 -2.9878546142181605e1
0.7989999999999999 -3.012494546105829e1 -3.012494546105829e1
0.7995 -3.0374019476650957e1 -3.0374019476650957e1
0.7999999999999999 -3.0625244567500815e1 -3.0625244567500815e1
0.8005 -3.0883717520628053e1 -3.0883717520628053e1
0.8009999999999999 -3.1148508897691883e1 -3.1148508897691883e1
0.8015 -3.1420076023462045e1 -3.1420076023462045e1
0.8019999999999999 -3.1693910308848373e1 -3.1693910308848373e1
0.8025 -3.1975905657330642e1 -3.1975905657330642e1
0.8029999999999999 -3.226593719328132e1 -3.226593719328132e1
0.8035 -3.256019686465008e1 -3.256019686465008e1
0.8039999999999999 -3.2866921723809284e1 -3.2866921723809284e1
0.8045 -3.3175910226140715e1 -3.3175910226140715e1
0.8049999999999999 -3.3489496629799234e1 -3.3489496629799234e1
0.8055 -3.381501004162412e1 -3.381501004162412e1
0.8059999999999999 -3.4153756477690806e1 -3.4153756477690806e1
0.8065 -3.449775448603843e1 -3.449775448603843e1
0.8069999999999999 -3.485627895746477e1 -3.485627895746477e1
0.8075 -3.522465870585158e1 -3.522465870585158e1
0.8079999999999999 -3.560624299889507e1 -3.560624299889507e1
0.8085 -3.600182027545172e1 -3.600182027545172e1
0.8089999999999999 -3.640851236122937e1 -3.640851236122937e1
0.8095 -3.683493781209829e1 -3.683493781209829e1
0.8099999999999999 -3.728157242747095e1 -3.728157242747095e1
0.8105 -3.774794276030245e1 -3.774794276030245e1
0.8109999999999999 -3.824071430882343e1 -3.824071430882343e1
0.8115 -3.875502471844031e1 -3.875502471844031e1
0.8119999999999999 -3.9296092517641156e1 -3.9296092517641156e1
0.8125 -3.986616875879274e1 -3.986616875879274e1
0.813 -4.048403316852175e1 -4.048403316852175e1
0.8135 -4.1143488900408485e1 -4.1143488900408485e1
0.814 -4.185218606902701e1 -4.185218606902701e1
0.8145 -4.2613973033172826e1 -4.2613973033172826e1
0.815 -4.3463690978662655e1 -4.3463690978662655e1
0.8155 -4.4411882858002556e1 -4.4411882858002556e1
0.816 -4.548210986898759e1 -4.548210986898759e1
