# Supplementary material for: Large-deviations of disease spreading dynamics with vaccination
Source: PLoS One. 2023 Jul 10;18(7):e0287932. doi: 10.1371/journal.pone.0287932 (PMC10332629; doi:10.1371/journal.pone.0287932)
Supplement: S1 Data — (GZ) [file pone.0287932.s002.gz › DATA/fig8/non_adaptive.dat]

#bin log_merged log_interval0 …
#log: Base10
0.0015625 -3.185505250434176e0 -3.185505250434176e0
0.0018750000000000001 -2.8974209547162677e0 -2.8974209547162677e0
0.0021875 -2.6645656045615174e0 -2.6645656045615174e0
0.0025 -2.4508050248495015e0 -2.4508050248495015e0
0.0028125 -2.1929857860135376e0 -2.1929857860135376e0
0.003125 -2.0062898247696244e0 -2.0062898247696244e0
0.0034375 -1.8486720621712043e0 -1.8486720621712043e0
0.0037500000000000003 -1.7044648164859386e0 -1.7044648164859386e0
0.0040625 -1.5308492551215527e0 -1.5308492551215527e0
0.004375 -1.4225000235404655e0 -1.4225000235404655e0
0.004687500000000001 -1.3198989558017051e0 -1.3198989558017051e0
0.005 -1.2070565945076628e0 -1.2070565945076628e0
0.0053124999999999995 -1.106745874086187e0 -1.106745874086187e0
0.005625 -1.022581418933783e0 -1.022581418933783e0
0.0059375 -8.915799010186451e-1 -8.915799010186451e-1
0.00625 -8.309176600763526e-1 -8.309176600763526e-1
0.006562500000000001 -7.416887149883e-1 -7.416887149883e-1
0.006875000000000001 -6.572309196252495e-1 -6.572309196252495e-1
0.0071874999999999994 -6.152765335867802e-1 -6.152765335867802e-1
0.0075 -5.396316253749096e-1 -5.396316253749096e-1
0.0078125 -4.7145167934183974e-1 -4.7145167934183974e-1
0.008125 -4.097134047573263e-1 -4.097134047573263e-1
0.0084375 -3.443401114690232e-1 -3.443401114690232e-1
0.00875 -2.895810236026364e-1 -2.895810236026364e-1
0.0090625 -2.310446818399896e-1 -2.310446818399896e-1
0.009375 -1.9467391065779793e-1 -1.9467391065779793e-1
0.0096875 -1.3548883303735693e-1 -1.3548883303735693e-1
0.01 -9.816832237117978e-2 -9.816832237117978e-2
0.0103125 -5.637102618936751e-2 -5.637102618936751e-2
0.010624999999999999 -8.675464178736547e-3 -8.675464178736547e-3
0.0109375 2.4844159729696003e-2 2.4844159729696003e-2
0.01125 6.681205785582733e-2 6.681205785582733e-2
0.0115625 1.09564506452557e-1 1.09564506452557e-1
0.011875 1.3544471526813595e-1 1.3544471526813595e-1
0.0121875 1.6896227519202967e-1 1.6896227519202967e-1
0.0125 1.8250609891185832e-1 1.8250609891185832e-1
0.0128125 2.4341098738852907e-1 2.4341098738852907e-1
0.013125 2.5979408503474133e-1 2.5979408503474133e-1
0.0134375 2.645381745456916e-1 2.645381745456916e-1
0.01375 3.068531447121359e-1 3.068531447121359e-1
0.0140625 3.342630062121543e-1 3.342630062121543e-1
0.014375 3.5575946872006625e-1 3.5575946872006625e-1
0.0146875 3.923137659049871e-1 3.923137659049871e-1
0.015 4.01749913601293e-1 4.01749913601293e-1
0.0153125 4.2807395998045195e-1 4.2807395998045195e-1
0.015625 4.365112715269106e-1 4.365112715269106e-1
0.0159375 4.620306804750953e-1 4.620306804750953e-1
0.01625 4.783877871856248e-1 4.783877871856248e-1
0.0165625 4.9542228702023294e-1 4.9542228702023294e-1
0.016875 5.133979945900364e-1 5.133979945900364e-1
0.0171875 5.277682967326882e-1 5.277682967326882e-1
0.0175 5.567094769795631e-1 5.567094769795631e-1
0.017812500000000002 5.594289153019645e-1 5.594289153019645e-1
0.018125000000000002 5.817079256090665e-1 5.817079256090665e-1
0.018437500000000002 5.864442834546253e-1 5.864442834546253e-1
0.018750000000000003 6.056939078144978e-1 6.056939078144978e-1
0.019062500000000003 6.239794812419177e-1 6.239794812419177e-1
0.019375000000000003 6.282375566330529e-1 6.282375566330529e-1
0.0196875 6.526803824659737e-1 6.526803824659737e-1
0.02 6.483676826939018e-1 6.483676826939018e-1
0.0203125 6.66946751735054e-1 6.66946751735054e-1
0.020625 6.75083048188867e-1 6.75083048188867e-1
0.0209375 6.849741728293566e-1 6.849741728293566e-1
0.02125 6.950609184556242e-1 6.950609184556242e-1
0.021562500000000002 7.173259277484476e-1 7.173259277484476e-1
0.021875000000000002 7.226503087764513e-1 7.226503087764513e-1
0.022187500000000002 7.327108434975571e-1 7.327108434975571e-1
0.022500000000000003 7.424093070104618e-1 7.424093070104618e-1
0.022812500000000003 7.524115488450889e-1 7.524115488450889e-1
0.023125000000000003 7.641208346686881e-1 7.641208346686881e-1
0.023437500000000003 7.64797407728679e-1 7.64797407728679e-1
0.02375 7.784345310325307e-1 7.784345310325307e-1
0.0240625 7.812380173942302e-1 7.812380173942302e-1
0.024375 7.840972269215172e-1 7.840972269215172e-1
0.0246875 7.949314375342738e-1 7.949314375342738e-1
0.025 8.008025793639035e-1 8.008025793639035e-1
0.0253125 8.140231531666586e-1 8.140231531666586e-1
0.025625000000000002 8.148695272108171e-1 8.148695272108171e-1
0.025937500000000002 8.201914493971572e-1 8.201914493971572e-1
0.026250000000000002 8.249162872208444e-1 8.249162872208444e-1
0.026562500000000003 8.361259941153776e-1 8.361259941153776e-1
0.026875000000000003 8.266330825623527e-1 8.266330825623527e-1
0.027187500000000003 8.471796742884408e-1 8.471796742884408e-1
0.027500000000000004 8.514409119076163e-1 8.514409119076163e-1
0.0278125 8.498996718482204e-1 8.498996718482204e-1
0.028125 8.529345714874808e-1 8.529345714874808e-1
0.0284375 8.617333522157651e-1 8.617333522157651e-1
0.02875 8.60691102882015e-1 8.60691102882015e-1
0.0290625 8.650478725695621e-1 8.650478725695621e-1
0.029375000000000002 8.773041511946076e-1 8.773041511946076e-1
0.029687500000000002 8.851472421116569e-1 8.851472421116569e-1
0.030000000000000002 8.843059993515681e-1 8.843059993515681e-1
0.030312500000000003 8.847501967394464e-1 8.847501967394464e-1
0.030625000000000003 8.905161254407403e-1 8.905161254407403e-1
0.030937500000000003 8.872034083666449e-1 8.872034083666449e-1
0.03125 8.977057494317933e-1 8.977057494317933e-1
0.0315625 8.973088992757994e-1 8.973088992757994e-1
0.031875 8.996114358293426e-1 8.996114358293426e-1
0.0321875 8.990814181948963e-1 8.990814181948963e-1
0.0325 9.024579878997656e-1 9.024579878997656e-1
0.0328125 9.146154988039825e-1 9.146154988039825e-1
0.033125 9.067696348498657e-1 9.067696348498657e-1
0.0334375 9.151015016487918e-1 9.151015016487918e-1
0.03375 9.180325076014242e-1 9.180325076014242e-1
0.0340625 9.198048548270208e-1 9.198048548270208e-1
0.034375 9.257187511399252e-1 9.257187511399252e-1
0.0346875 9.226151926769717e-1 9.226151926769717e-1
0.035 9.301854653673445e-1 9.301854653673445e-1
0.035312500000000004 9.200521596945919e-1 9.200521596945919e-1
0.035625000000000004 9.214170271803823e-1 9.214170271803823e-1
0.035937500000000004 9.265807637758599e-1 9.265807637758599e-1
0.036250000000000004 9.242006898972477e-1 9.242006898972477e-1
0.036562500000000005 9.30170614005533e-1 9.30170614005533e-1
0.036875000000000005 9.308582555596558e-1 9.308582555596558e-1
0.037187500000000005 9.294972468152309e-1 9.294972468152309e-1
0.037500000000000006 9.358747474904021e-1 9.358747474904021e-1
0.0378125 9.427561574767651e-1 9.427561574767651e-1
0.038125 9.345269766296269e-1 9.345269766296269e-1
0.0384375 9.410819121736722e-1 9.410819121736722e-1
0.03875 9.332553387117741e-1 9.332553387117741e-1
0.0390625 9.395681501847548e-1 9.395681501847548e-1
0.039375 9.41825262925363e-1 9.41825262925363e-1
0.0396875 9.323111628151537e-1 9.323111628151537e-1
0.04 9.422003901923972e-1 9.422003901923972e-1
0.0403125 9.509138746913095e-1 9.509138746913095e-1
0.040625 9.446762061312484e-1 9.446762061312484e-1
0.0409375 9.483100236417386e-1 9.483100236417386e-1
0.04125 9.52254455033767e-1 9.52254455033767e-1
0.0415625 9.472701013247615e-1 9.472701013247615e-1
0.041875 9.483495299760989e-1 9.483495299760989e-1
0.0421875 9.502631493506897e-1 9.502631493506897e-1
0.0425 9.450724427198338e-1 9.450724427198338e-1
0.0428125 9.54202989470673e-1 9.54202989470673e-1
0.043125000000000004 9.547383206714812e-1 9.547383206714812e-1
0.043437500000000004 9.497269432750954e-1 9.497269432750954e-1
0.043750000000000004 9.482402804720778e-1 9.482402804720778e-1
0.044062500000000004 9.510207079998736e-1 9.510207079998736e-1
0.044375000000000005 9.509150223522056e-1 9.509150223522056e-1
0.044687500000000005 9.544011839526547e-1 9.544011839526547e-1
0.045000000000000005 9.497797630007199e-1 9.497797630007199e-1
0.045312500000000006 9.449782664343047e-1 9.449782664343047e-1
0.045625 9.534911889624027e-1 9.534911889624027e-1
0.0459375 9.563279829277462e-1 9.563279829277462e-1
0.04625 9.496384286895818e-1 9.496384286895818e-1
0.0465625 9.511359453791783e-1 9.511359453791783e-1
0.046875 9.523878588553316e-1 9.523878588553316e-1
0.0471875 9.510099932109597e-1 9.510099932109597e-1
0.0475 9.569467189318175e-1 9.569467189318175e-1
0.0478125 9.505806335884017e-1 9.505806335884017e-1
0.048125 9.510978277218101e-1 9.510978277218101e-1
0.0484375 9.502085985369604e-1 9.502085985369604e-1
0.04875 9.516212844515621e-1 9.516212844515621e-1
0.0490625 9.513879426264111e-1 9.513879426264111e-1
0.049375 9.556384977391872e-1 9.556384977391872e-1
0.0496875 9.569039262534034e-1 9.569039262534034e-1
0.05 9.472425553141193e-1 9.472425553141193e-1
0.0503125 9.541917144662193e-1 9.541917144662193e-1
0.050625 9.462256416619539e-1 9.462256416619539e-1
0.050937500000000004 9.547481459895835e-1 9.547481459895835e-1
0.051250000000000004 9.55049654716845e-1 9.55049654716845e-1
0.051562500000000004 9.507079628007205e-1 9.507079628007205e-1
0.051875000000000004 9.495420402996615e-1 9.495420402996615e-1
0.052187500000000005 9.502758343529649e-1 9.502758343529649e-1
0.052500000000000005 9.527066403126128e-1 9.527066403126128e-1
0.052812500000000005 9.458736795337472e-1 9.458736795337472e-1
0.053125000000000006 9.425993264322869e-1 9.425993264322869e-1
0.053437500000000006 9.465985177668017e-1 9.465985177668017e-1
0.05375 9.404200915288357e-1 9.404200915288357e-1
0.0540625 9.456467384717371e-1 9.456467384717371e-1
0.054375 9.437240983903621e-1 9.437240983903621e-1
0.0546875 9.421963723258386e-1 9.421963723258386e-1
0.055 9.487734344594401e-1 9.487734344594401e-1
0.0553125 9.466380099175922e-1 9.466380099175922e-1
0.055625 9.401906864060265e-1 9.401906864060265e-1
0.0559375 9.42569759789535e-1 9.42569759789535e-1
0.05625 9.379330122261536e-1 9.379330122261536e-1
0.0565625 9.385702443065611e-1 9.385702443065611e-1
0.056875 9.390305409557413e-1 9.390305409557413e-1
0.0571875 9.45669657518124e-1 9.45669657518124e-1
0.0575 9.36677798380174e-1 9.36677798380174e-1
0.0578125 9.367415104285328e-1 9.367415104285328e-1
0.058125 9.370839023150666e-1 9.370839023150666e-1
0.0584375 9.382975443278383e-1 9.382975443278383e-1
0.058750000000000004 9.391124848835943e-1 9.391124848835943e-1
0.059062500000000004 9.382056636665084e-1 9.382056636665084e-1
0.059375000000000004 9.360151621505111e-1 9.360151621505111e-1
0.059687500000000004 9.383591835486413e-1 9.383591835486413e-1
0.060000000000000005 9.363615007451926e-1 9.363615007451926e-1
0.060312500000000005 9.343087502985554e-1 9.343087502985554e-1
0.060625000000000005 9.322151220827664e-1 9.322151220827664e-1
0.060937500000000006 9.298768945778875e-1 9.298768945778875e-1
0.061250000000000006 9.324409800902913e-1 9.324409800902913e-1
0.0615625 9.292562083875282e-1 9.292562083875282e-1
0.061875 9.337780680376682e-1 9.337780680376682e-1
0.0621875 9.298458807107863e-1 9.298458807107863e-1
0.0625 9.246919922126153e-1 9.246919922126153e-1
0.0628125 9.319368336197158e-1 9.319368336197158e-1
0.063125 9.303730367479375e-1 9.303730367479375e-1
0.0634375 9.293524743521857e-1 9.293524743521857e-1
0.06375 9.232299769670362e-1 9.232299769670362e-1
0.0640625 9.310212203732817e-1 9.310212203732817e-1
0.064375 9.284638830791891e-1 9.284638830791891e-1
0.0646875 9.210244163942889e-1 9.210244163942889e-1
0.065 9.238497527727532e-1 9.238497527727532e-1
0.0653125 9.18607268277924e-1 9.18607268277924e-1
0.06562499999999999 9.233595743904743e-1 9.233595743904743e-1
0.0659375 9.204327953603979e-1 9.204327953603979e-1
0.06624999999999999 9.105503186120814e-1 9.105503186120814e-1
0.0665625 9.1638268509098e-1 9.1638268509098e-1
0.06687499999999999 9.166515095799923e-1 9.166515095799923e-1
0.0671875 9.168888344876223e-1 9.168888344876223e-1
0.06749999999999999 9.146059384316914e-1 9.146059384316914e-1
0.0678125 9.209016349897183e-1 9.209016349897183e-1
0.06812499999999999 9.129435474566208e-1 9.129435474566208e-1
0.0684375 9.118176582420574e-1 9.118176582420574e-1
0.06874999999999999 9.11818524762225e-1 9.11818524762225e-1
0.0690625 9.118223767119389e-1 9.118223767119389e-1
0.06937499999999999 9.053731735394877e-1 9.053731735394877e-1
0.0696875 9.122744438742529e-1 9.122744438742529e-1
0.06999999999999999 9.150501056238909e-1 9.150501056238909e-1
0.0703125 9.067339305062205e-1 9.067339305062205e-1
0.070625 9.126818363912435e-1 9.126818363912435e-1
0.0709375 9.067945845282566e-1 9.067945845282566e-1
0.07125 9.036608056650266e-1 9.036608056650266e-1
0.0715625 9.004069205335554e-1 9.004069205335554e-1
0.071875 9.055832598693314e-1 9.055832598693314e-1
0.0721875 9.031580076031105e-1 9.031580076031105e-1
0.0725 8.989775815622352e-1 8.989775815622352e-1
0.0728125 8.980110002427182e-1 8.980110002427182e-1
0.073125 8.971552275698969e-1 8.971552275698969e-1
0.0734375 9.002296727195471e-1 9.002296727195471e-1
0.07375 8.929173977827531e-1 8.929173977827531e-1
0.07406249999999999 8.940725680514561e-1 8.940725680514561e-1
0.074375 8.904843937067426e-1 8.904843937067426e-1
0.07468749999999999 8.915355308228072e-1 8.915355308228072e-1
0.075 8.90244142274355e-1 8.90244142274355e-1
0.07531249999999999 8.870208966460496e-1 8.870208966460496e-1
0.075625 8.928950155246866e-1 8.928950155246866e-1
0.07593749999999999 8.895054383780234e-1 8.895054383780234e-1
0.07625 8.838998446009327e-1 8.838998446009327e-1
0.07656249999999999 8.878202647571243e-1 8.878202647571243e-1
0.076875 8.815009032929311e-1 8.815009032929311e-1
0.07718749999999999 8.837807936098443e-1 8.837807936098443e-1
0.0775 8.757345739633138e-1 8.757345739633138e-1
0.07781249999999999 8.785453197348261e-1 8.785453197348261e-1
0.078125 8.774654328741462e-1 8.774654328741462e-1
0.0784375 8.750762852029084e-1 8.750762852029084e-1
0.07875 8.766485269017039e-1 8.766485269017039e-1
0.0790625 8.752398052835133e-1 8.752398052835133e-1
0.079375 8.7984716249332e-1 8.7984716249332e-1
0.0796875 8.732581282466754e-1 8.732581282466754e-1
0.08 8.767883080714682e-1 8.767883080714682e-1
0.0803125 8.700167651433048e-1 8.700167651433048e-1
0.080625 8.681557953337915e-1 8.681557953337915e-1
0.0809375 8.668766564425141e-1 8.668766564425141e-1
0.08125 8.623810422815268e-1 8.623810422815268e-1
0.0815625 8.646718299374925e-1 8.646718299374925e-1
0.08187499999999999 8.656263384369822e-1 8.656263384369822e-1
0.0821875 8.712596514325242e-1 8.712596514325242e-1
0.08249999999999999 8.660078120284425e-1 8.660078120284425e-1
0.0828125 8.602607736212349e-1 8.602607736212349e-1
0.08312499999999999 8.604709730585682e-1 8.604709730585682e-1
0.0834375 8.614106780697739e-1 8.614106780697739e-1
0.08374999999999999 8.544881662743364e-1 8.544881662743364e-1
0.0840625 8.638021712769159e-1 8.638021712769159e-1
0.08437499999999999 8.591766626656181e-1 8.591766626656181e-1
0.0846875 8.620949945999428e-1 8.620949945999428e-1
0.08499999999999999 8.572014120633185e-1 8.572014120633185e-1
0.0853125 8.544807477356926e-1 8.544807477356926e-1
0.08562499999999999 8.520436943859977e-1 8.520436943859977e-1
0.0859375 8.509703244982347e-1 8.509703244982347e-1
0.08625 8.499294492086165e-1 8.499294492086165e-1
0.0865625 8.437628244161033e-1 8.437628244161033e-1
0.086875 8.478880966496263e-1 8.478880966496263e-1
0.0871875 8.454987205305997e-1 8.454987205305997e-1
0.0875 8.418714311543454e-1 8.418714311543454e-1
0.0878125 8.472010440533495e-1 8.472010440533495e-1
0.088125 8.414325458544454e-1 8.414325458544454e-1
0.0884375 8.427412254233104e-1 8.427412254233104e-1
0.08875 8.362559847752209e-1 8.362559847752209e-1
0.0890625 8.299783835251446e-1 8.299783835251446e-1
0.089375 8.333921468230301e-1 8.333921468230301e-1
0.08968749999999999 8.33924367091754e-1 8.33924367091754e-1
0.09 8.359892756258205e-1 8.359892756258205e-1
0.09031249999999999 8.287819190019263e-1 8.287819190019263e-1
0.090625 8.299142101251391e-1 8.299142101251391e-1
0.09093749999999999 8.30971947146395e-1 8.30971947146395e-1
0.09125 8.314757603517364e-1 8.314757603517364e-1
0.09156249999999999 8.220882724941703e-1 8.220882724941703e-1
0.091875 8.279910366155718e-1 8.279910366155718e-1
0.09218749999999999 8.237120281806938e-1 8.237120281806938e-1
0.0925 8.210193280543763e-1 8.210193280543763e-1
0.09281249999999999 8.25434401933876e-1 8.25434401933876e-1
0.093125 8.208292365217176e-1 8.208292365217176e-1
0.09343749999999999 8.158556920340061e-1 8.158556920340061e-1
0.09375 8.125763521326235e-1 8.125763521326235e-1
0.0940625 8.156159445244384e-1 8.156159445244384e-1
0.094375 8.156688118743887e-1 8.156688118743887e-1
0.0946875 8.140047277234999e-1 8.140047277234999e-1
0.095 8.108184992476026e-1 8.108184992476026e-1
0.0953125 8.100611053833973e-1 8.100611053833973e-1
0.095625 8.099688323478631e-1 8.099688323478631e-1
0.0959375 8.06242612885967e-1 8.06242612885967e-1
0.09625 8.029365972334972e-1 8.029365972334972e-1
0.0965625 7.998758824952574e-1 7.998758824952574e-1
0.096875 8.024577601219107e-1 8.024577601219107e-1
0.0971875 7.99814624004398e-1 7.99814624004398e-1
0.0975 7.96544710913281e-1 7.96544710913281e-1
0.0978125 7.964104854169136e-1 7.964104854169136e-1
0.09812499999999999 7.947966825473713e-1 7.947966825473713e-1
0.0984375 7.959345980763146e-1 7.959345980763146e-1
0.09874999999999999 7.962363840357511e-1 7.962363840357511e-1
0.0990625 7.885239718767707e-1 7.885239718767707e-1
0.09937499999999999 7.873332771483774e-1 7.873332771483774e-1
0.0996875 7.906502185679756e-1 7.906502185679756e-1
0.09999999999999999 7.806861926143256e-1 7.806861926143256e-1
0.1003125 7.830565764762696e-1 7.830565764762696e-1
0.10062499999999999 7.791258634885025e-1 7.791258634885025e-1
0.1009375 7.762777868484818e-1 7.762777868484818e-1
0.10124999999999999 7.819282428364431e-1 7.819282428364431e-1
0.1015625 7.7881806672724e-1 7.7881806672724e-1
0.101875 7.789999534962817e-1 7.789999534962817e-1
0.1021875 7.738670230907019e-1 7.738670230907019e-1
0.1025 7.755834134833322e-1 7.755834134833322e-1
0.1028125 7.760950550683674e-1 7.760950550683674e-1
0.103125 7.76576912049336e-1 7.76576912049336e-1
0.1034375 7.692496825817443e-1 7.692496825817443e-1
0.10375 7.624502594095475e-1 7.624502594095475e-1
0.1040625 7.621151094664356e-1 7.621151094664356e-1
0.104375 7.648187670998823e-1 7.648187670998823e-1
0.1046875 7.612342083767771e-1 7.612342083767771e-1
0.105 7.609899095710944e-1 7.609899095710944e-1
0.1053125 7.58950460330766e-1 7.58950460330766e-1
0.105625 7.566285942735931e-1 7.566285942735931e-1
0.10593749999999999 7.555708661139988e-1 7.555708661139988e-1
0.10625 7.446403404006787e-1 7.446403404006787e-1
0.10656249999999999 7.514787567021131e-1 7.514787567021131e-1
0.106875 7.512849820910787e-1 7.512849820910787e-1
0.10718749999999999 7.530082102827009e-1 7.530082102827009e-1
0.1075 7.510362476206183e-1 7.510362476206183e-1
0.10781249999999999 7.522137959050497e-1 7.522137959050497e-1
0.108125 7.4798162518357e-1 7.4798162518357e-1
0.10843749999999999 7.393573438386056e-1 7.393573438386056e-1
0.10875 7.46833847345556e-1 7.46833847345556e-1
0.10906249999999999 7.405308354442468e-1 7.405308354442468e-1
0.109375 7.352353418201574e-1 7.352353418201574e-1
0.1096875 7.336096233990475e-1 7.336096233990475e-1
0.11 7.346730031605375e-1 7.346730031605375e-1
0.1103125 7.359087007522476e-1 7.359087007522476e-1
0.110625 7.315394723856343e-1 7.315394723856343e-1
0.1109375 7.268374255610297e-1 7.268374255610297e-1
0.11125 7.284177453390157e-1 7.284177453390157e-1
0.1115625 7.289532311693847e-1 7.289532311693847e-1
0.111875 7.223670819258814e-1 7.223670819258814e-1
0.1121875 7.237119745042264e-1 7.237119745042264e-1
0.1125 7.196426910956006e-1 7.196426910956006e-1
0.1128125 7.209698325165164e-1 7.209698325165164e-1
0.113125 7.222954219838584e-1 7.222954219838584e-1
0.1134375 7.185650831794419e-1 7.185650831794419e-1
0.11374999999999999 7.192154707519194e-1 7.192154707519194e-1
0.1140625 7.166234168095116e-1 7.166234168095116e-1
0.11437499999999999 7.104986332079761e-1 7.104986332079761e-1
0.1146875 7.069428269020364e-1 7.069428269020364e-1
0.11499999999999999 7.081381501744772e-1 7.081381501744772e-1
0.1153125 7.03028708052102e-1 7.03028708052102e-1
0.11562499999999999 7.065736779765075e-1 7.065736779765075e-1
0.1159375 7.010650257353745e-1 7.010650257353745e-1
0.11624999999999999 6.987708851526122e-1 6.987708851526122e-1
0.1165625 6.996802617642288e-1 6.996802617642288e-1
0.11687499999999999 7.019553687538291e-1 7.019553687538291e-1
0.1171875 6.91133597412886e-1 6.91133597412886e-1
0.1175 6.900392336666528e-1 6.900392336666528e-1
0.1178125 6.937200313083167e-1 6.937200313083167e-1
0.118125 6.936995186380273e-1 6.936995186380273e-1
0.1184375 6.853179307869368e-1 6.853179307869368e-1
0.11875 6.872393298273209e-1 6.872393298273209e-1
0.1190625 6.867177789901007e-1 6.867177789901007e-1
0.119375 6.811763357492282e-1 6.811763357492282e-1
0.1196875 6.774258103615693e-1 6.774258103615693e-1
0.12 6.729655691048038e-1 6.729655691048038e-1
0.1203125 6.764923785491419e-1 6.764923785491419e-1
0.120625 6.731738454260494e-1 6.731738454260494e-1
0.1209375 6.751630994891684e-1 6.751630994891684e-1
0.12125 6.707912914749841e-1 6.707912914749841e-1
0.12156249999999999 6.717450039506048e-1 6.717450039506048e-1
0.121875 6.661252100130923e-1 6.661252100130923e-1
0.12218749999999999 6.658904950169244e-1 6.658904950169244e-1
0.1225 6.619014477888641e-1 6.619014477888641e-1
0.12281249999999999 6.582210091956995e-1 6.582210091956995e-1
0.123125 6.576773202428967e-1 6.576773202428967e-1
0.12343749999999999 6.597150003573233e-1 6.597150003573233e-1
0.12375 6.588755548642666e-1 6.588755548642666e-1
0.12406249999999999 6.553541396230003e-1 6.553541396230003e-1
0.124375 6.485347828394197e-1 6.485347828394197e-1
0.12468749999999999 6.465627699450351e-1 6.465627699450351e-1
0.125 6.457132535357459e-1 6.457132535357459e-1
0.1253125 6.453672245821735e-1 6.453672245821735e-1
0.12562500000000001 6.433527296691182e-1 6.433527296691182e-1
0.1259375 6.397361772957311e-1 6.397361772957311e-1
0.12625 6.400426666360772e-1 6.400426666360772e-1
0.1265625 6.357690255478019e-1 6.357690255478019e-1
0.126875 6.364854632530523e-1 6.364854632530523e-1
0.1271875 6.339157421526807e-1 6.339157421526807e-1
0.1275 6.324434086810697e-1 6.324434086810697e-1
0.1278125 6.348632344489715e-1 6.348632344489715e-1
0.128125 6.221711026220191e-1 6.221711026220191e-1
0.1284375 6.263321311095069e-1 6.263321311095069e-1
0.12875 6.221161158169934e-1 6.221161158169934e-1
0.1290625 6.190226122017748e-1 6.190226122017748e-1
0.129375 6.190126883017228e-1 6.190126883017228e-1
0.12968749999999998 6.15945487828526e-1 6.15945487828526e-1
0.13 6.119408365267418e-1 6.119408365267418e-1
0.1303125 6.099264437249303e-1 6.099264437249303e-1
0.130625 6.127506001172378e-1 6.127506001172378e-1
0.13093749999999998 6.092522007439811e-1 6.092522007439811e-1
0.13125 6.026586289691522e-1 6.026586289691522e-1
0.1315625 6.044288925323826e-1 6.044288925323826e-1
0.131875 6.018661372742145e-1 6.018661372742145e-1
0.13218749999999999 5.976349462358712e-1 5.976349462358712e-1
0.1325 5.972195724717722e-1 5.972195724717722e-1
0.1328125 5.968616430283191e-1 5.968616430283191e-1
0.133125 5.946266622337362e-1 5.946266622337362e-1
0.1334375 5.947031677702626e-1 5.947031677702626e-1
0.13375 5.954151447464255e-1 5.954151447464255e-1
0.1340625 5.849358220854128e-1 5.849358220854128e-1
0.134375 5.827764600618366e-1 5.827764600618366e-1
0.1346875 5.819885190413743e-1 5.819885190413743e-1
0.135 5.810736225140545e-1 5.810736225140545e-1
0.1353125 5.782825951029054e-1 5.782825951029054e-1
0.135625 5.792873483029553e-1 5.792873483029553e-1
0.1359375 5.735985878665133e-1 5.735985878665133e-1
0.13625 5.717826664537142e-1 5.717826664537142e-1
0.1365625 5.687038085062568e-1 5.687038085062568e-1
0.136875 5.642241979832079e-1 5.642241979832079e-1
0.1371875 5.660079136383729e-1 5.660079136383729e-1
0.1375 5.658155357083388e-1 5.658155357083388e-1
0.1378125 5.685067574751201e-1 5.685067574751201e-1
0.138125 5.596960382873704e-1 5.596960382873704e-1
0.1384375 5.570822609444122e-1 5.570822609444122e-1
0.13874999999999998 5.558384088541288e-1 5.558384088541288e-1
0.1390625 5.544123262471885e-1 5.544123262471885e-1
0.139375 5.48957309029106e-1 5.48957309029106e-1
0.1396875 5.498363562388704e-1 5.498363562388704e-1
0.13999999999999999 5.464437752754066e-1 5.464437752754066e-1
0.1403125 5.470069029821616e-1 5.470069029821616e-1
0.140625 5.440641526125773e-1 5.440641526125773e-1
0.1409375 5.38886859119998e-1 5.38886859119998e-1
0.14125 5.350495736234961e-1 5.350495736234961e-1
0.1415625 5.376064463176817e-1 5.376064463176817e-1
0.141875 5.338954258473905e-1 5.338954258473905e-1
0.1421875 5.293569988431273e-1 5.293569988431273e-1
0.1425 5.311241454052151e-1 5.311241454052151e-1
0.1428125 5.266045914983124e-1 5.266045914983124e-1
0.143125 5.265193888582189e-1 5.265193888582189e-1
0.1434375 5.222497635746777e-1 5.222497635746777e-1
0.14375 5.203328354324412e-1 5.203328354324412e-1
0.1440625 5.217331700342811e-1 5.217331700342811e-1
0.144375 5.111894824045748e-1 5.111894824045748e-1
0.1446875 5.134468285701814e-1 5.134468285701814e-1
0.145 5.071582283036378e-1 5.071582283036378e-1
0.1453125 5.068961593298127e-1 5.068961593298127e-1
0.145625 5.07946214010758e-1 5.07946214010758e-1
0.1459375 5.075831720829456e-1 5.075831720829456e-1
0.14625 4.983318617179293e-1 4.983318617179293e-1
0.14656249999999998 5.011848060863713e-1 5.011848060863713e-1
0.146875 4.978905421745594e-1 4.978905421745594e-1
0.1471875 4.9708765013849643e-1 4.9708765013849643e-1
0.1475 4.9446119878177797e-1 4.9446119878177797e-1
0.14781249999999999 4.9163416337944454e-1 4.9163416337944454e-1
0.148125 4.9355375511561306e-1 4.9355375511561306e-1
0.1484375 4.8968271974138133e-1 4.8968271974138133e-1
0.14875 4.8626193941083784e-1 4.8626193941083784e-1
0.1490625 4.856116257830081e-1 4.856116257830081e-1
0.149375 4.782793581395026e-1 4.782793581395026e-1
0.1496875 4.770946974723529e-1 4.770946974723529e-1
0.15 4.7527099171350073e-1 4.7527099171350073e-1
0.1503125 4.7524864562149105e-1 4.7524864562149105e-1
0.150625 4.6701839360150643e-1 4.6701839360150643e-1
0.1509375 4.680548065722405e-1 4.680548065722405e-1
0.15125 4.657432986642789e-1 4.657432986642789e-1
0.1515625 4.613285004830914e-1 4.613285004830914e-1
0.151875 4.650609641613528e-1 4.650609641613528e-1
0.1521875 4.5632482179973977e-1 4.5632482179973977e-1
0.1525 4.5301518611779557e-1 4.5301518611779557e-1
0.1528125 4.529612140814834e-1 4.529612140814834e-1
0.153125 4.4936494786645653e-1 4.4936494786645653e-1
0.1534375 4.5132809997323875e-1 4.5132809997323875e-1
0.15375 4.4570588041199244e-1 4.4570588041199244e-1
0.1540625 4.4239312305592193e-1 4.4239312305592193e-1
0.15437499999999998 4.3983421908217224e-1 4.3983421908217224e-1
0.1546875 4.383999808634371e-1 4.383999808634371e-1
0.155 4.3348650193286176e-1 4.3348650193286176e-1
0.1553125 4.331814387506938e-1 4.331814387506938e-1
0.15562499999999999 4.27538322778787e-1 4.27538322778787e-1
0.1559375 4.2836030481714715e-1 4.2836030481714715e-1
0.15625 4.208194376079746e-1 4.208194376079746e-1
0.1565625 4.246140601500201e-1 4.246140601500201e-1
0.156875 4.2450560444979146e-1 4.2450560444979146e-1
0.1571875 4.1923372720304997e-1 4.1923372720304997e-1
0.1575 4.140553006565142e-1 4.140553006565142e-1
0.1578125 4.09690509313009e-1 4.09690509313009e-1
0.158125 4.0870689559653783e-1 4.0870689559653783e-1
0.1584375 4.064126193026141e-1 4.064126193026141e-1
0.15875 4.0051094625107453e-1 4.0051094625107453e-1
0.1590625 3.997657965625194e-1 3.997657965625194e-1
0.159375 4.009515172957663e-1 4.009515172957663e-1
0.1596875 3.9414398707288e-1 3.9414398707288e-1
0.16 3.9208471584299787e-1 3.9208471584299787e-1
0.1603125 3.921958815559492e-1 3.921958815559492e-1
0.160625 3.862448808664567e-1 3.862448808664567e-1
0.1609375 3.8541632822273186e-1 3.8541632822273186e-1
0.16125 3.847446604960396e-1 3.847446604960396e-1
0.1615625 3.7695529363065816e-1 3.7695529363065816e-1
0.161875 3.7609015218833974e-1 3.7609015218833974e-1
0.16218749999999998 3.733809751112176e-1 3.733809751112176e-1
0.1625 3.7539280552721266e-1 3.7539280552721266e-1
0.1628125 3.7278328146260264e-1 3.7278328146260264e-1
0.163125 3.689069828152469e-1 3.689069828152469e-1
0.16343749999999999 3.6344062986211156e-1 3.6344062986211156e-1
0.16375 3.613376946519793e-1 3.613376946519793e-1
0.1640625 3.6061295100864754e-1 3.6061295100864754e-1
0.164375 3.5722459742066803e-1 3.5722459742066803e-1
0.1646875 3.55489173986939e-1 3.55489173986939e-1
0.165 3.507933797260421e-1 3.507933797260421e-1
0.1653125 3.514204672243295e-1 3.514204672243295e-1
0.165625 3.5027462819527955e-1 3.5027462819527955e-1
0.1659375 3.412184004811252e-1 3.412184004811252e-1
0.16625 3.3872799195717107e-1 3.3872799195717107e-1
0.1665625 3.3702999713489135e-1 3.3702999713489135e-1
0.166875 3.332950968166415e-1 3.332950968166415e-1
0.1671875 3.288154562502541e-1 3.288154562502541e-1
0.1675 3.276703137663617e-1 3.276703137663617e-1
0.1678125 3.28795505362109e-1 3.28795505362109e-1
0.168125 3.2050879236578567e-1 3.2050879236578567e-1
0.1684375 3.2167295211695546e-1 3.2167295211695546e-1
0.16875 3.173718144554414e-1 3.173718144554414e-1
0.1690625 3.1490213584595494e-1 3.1490213584595494e-1
0.169375 3.1245283475539054e-1 3.1245283475539054e-1
0.1696875 3.128290537280236e-1 3.128290537280236e-1
0.16999999999999998 3.0724624069955553e-1 3.0724624069955553e-1
0.1703125 3.021477139033095e-1 3.021477139033095e-1
0.170625 3.078212379692786e-1 3.078212379692786e-1
0.1709375 3.047746266075819e-1 3.047746266075819e-1
0.17124999999999999 2.95980114139752e-1 2.95980114139752e-1
0.1715625 2.952154085261327e-1 2.952154085261327e-1
0.171875 2.9131251766750665e-1 2.9131251766750665e-1
0.1721875 2.886343572841952e-1 2.886343572841952e-1
0.1725 2.870670416870098e-1 2.870670416870098e-1
0.1728125 2.852685738649825e-1 2.852685738649825e-1
0.173125 2.827650740929357e-1 2.827650740929357e-1
0.1734375 2.807922422454112e-1 2.807922422454112e-1
0.17375 2.76938445806195e-1 2.76938445806195e-1
0.1740625 2.7116671199212306e-1 2.7116671199212306e-1
0.174375 2.711498151217029e-1 2.711498151217029e-1
0.1746875 2.6798107132719906e-1 2.6798107132719906e-1
0.175 2.648159713991163e-1 2.648159713991163e-1
0.1753125 2.623952681138917e-1 2.623952681138917e-1
0.175625 2.6050397095207245e-1 2.6050397095207245e-1
0.1759375 2.558374204519396e-1 2.558374204519396e-1
0.17625 2.528223501373077e-1 2.528223501373077e-1
0.1765625 2.498203662113383e-1 2.498203662113383e-1
0.176875 2.4362180721584537e-1 2.4362180721584537e-1
0.1771875 2.4537788321060816e-1 2.4537788321060816e-1
0.1775 2.4199999163931807e-1 2.4199999163931807e-1
0.17781249999999998 2.4009051005725723e-1 2.4009051005725723e-1
0.178125 2.3476374577433035e-1 2.3476374577433035e-1
0.1784375 2.315676522399599e-1 2.315676522399599e-1
0.17875 2.3148911318742194e-1 2.3148911318742194e-1
0.17906249999999999 2.2927259016626067e-1 2.2927259016626067e-1
0.179375 2.2545424307065787e-1 2.2545424307065787e-1
0.1796875 2.203043310042858e-1 2.203043310042858e-1
0.18 2.1560830124838049e-1 2.1560830124838049e-1
0.1803125 2.1623226070425972e-1 2.1623226070425972e-1
0.180625 2.13855944775446e-1 2.13855944775446e-1
0.1809375 2.0454694892180214e-1 2.0454694892180214e-1
0.18125 2.0477892117344254e-1 2.0477892117344254e-1
0.1815625 2.0215856145443922e-1 2.0215856145443922e-1
0.181875 2.0037975194384217e-1 2.0037975194384217e-1
0.1821875 1.9597951176422157e-1 1.9597951176422157e-1
0.1825 1.931287780795401e-1 1.931287780795401e-1
0.1828125 1.8886110910909792e-1 1.8886110910909792e-1
0.183125 1.875594792937818e-1 1.875594792937818e-1
0.1834375 1.8686045121114603e-1 1.8686045121114603e-1
0.18375 1.7999418489273467e-1 1.7999418489273467e-1
0.1840625 1.7740013314380576e-1 1.7740013314380576e-1
0.184375 1.7241137049052213e-1 1.7241137049052213e-1
0.1846875 1.7467124625875385e-1 1.7467124625875385e-1
0.185 1.6669946429431093e-1 1.6669946429431093e-1
0.1853125 1.6689556356470803e-1 1.6689556356470803e-1
0.18562499999999998 1.6116591251432055e-1 1.6116591251432055e-1
0.1859375 1.582122226860747e-1 1.582122226860747e-1
0.18625 1.5339859321613858e-1 1.5339859321613858e-1
0.1865625 1.5392844196742317e-1 1.5392844196742317e-1
0.18687499999999999 1.4805286369858095e-1 1.4805286369858095e-1
0.1871875 1.4606725373653262e-1 1.4606725373653262e-1
0.1875 1.438283096960049e-1 1.438283096960049e-1
0.1878125 1.4157503336275568e-1 1.4157503336275568e-1
0.188125 1.3748876110469155e-1 1.3748876110469155e-1
0.1884375 1.3303118092392197e-1 1.3303118092392197e-1
0.18875 1.2996162474712492e-1 1.2996162474712492e-1
0.1890625 1.2874290120646492e-1 1.2874290120646492e-1
0.189375 1.229574437335259e-1 1.229574437335259e-1
0.1896875 1.255711519744409e-1 1.255711519744409e-1
0.19 1.2219257205163103e-1 1.2219257205163103e-1
0.1903125 1.1723037131253022e-1 1.1723037131253022e-1
0.190625 1.1112442977093906e-1 1.1112442977093906e-1
0.1909375 1.0895772603237219e-1 1.0895772603237219e-1
0.19125 1.0906335781567122e-1 1.0906335781567122e-1
0.1915625 1.0228759498625095e-1 1.0228759498625095e-1
0.191875 1.0003506030955123e-1 1.0003506030955123e-1
0.1921875 9.458921353882488e-2 9.458921353882488e-2
0.1925 9.23380063637751e-2 9.23380063637751e-2
0.1928125 8.827410437891103e-2 8.827410437891103e-2
0.193125 8.748643541105139e-2 8.748643541105139e-2
0.1934375 8.392835314191416e-2 8.392835314191416e-2
0.19375 8.10472016806898e-2 8.10472016806898e-2
0.1940625 7.933663364440235e-2 7.933663364440235e-2
0.194375 7.447378678455152e-2 7.447378678455152e-2
0.19468749999999999 7.275079631665449e-2 7.275079631665449e-2
0.195 6.596786322836579e-2 6.596786322836579e-2
0.1953125 6.353622694325622e-2 6.353622694325622e-2
0.195625 6.0507320656256525e-2 6.0507320656256525e-2
0.1959375 5.682145799585214e-2 5.682145799585214e-2
0.19625 5.569163394386578e-2 5.569163394386578e-2
0.1965625 5.34010475245168e-2 5.34010475245168e-2
0.196875 4.936093640856143e-2 4.936093640856143e-2
0.1971875 4.130091376021028e-2 4.130091376021028e-2
0.1975 3.9081190285401135e-2 3.9081190285401135e-2
0.1978125 3.8870940419769795e-2 3.8870940419769795e-2
0.198125 3.3303355959219516e-2 3.3303355959219516e-2
0.1984375 2.742945492821036e-2 2.742945492821036e-2
0.19875 3.0881685622830446e-2 3.0881685622830446e-2
0.1990625 2.6220995086646326e-2 2.6220995086646326e-2
0.199375 2.4306773063131004e-2 2.4306773063131004e-2
0.1996875 1.4972674017940335e-2 1.4972674017940335e-2
0.2 1.7554247083012342e-2 1.7554247083012342e-2
0.2003125 1.0563100562308136e-2 1.0563100562308136e-2
0.200625 9.293015653497605e-3 9.293015653497605e-3
0.2009375 4.889963589107538e-3 4.889963589107538e-3
0.20125 5.312923154860982e-4 5.312923154860982e-4
0.2015625 -2.739694998467712e-3 -2.739694998467712e-3
0.201875 -8.850560300174948e-3 -8.850560300174948e-3
0.2021875 -8.432943314687691e-3 -8.432943314687691e-3
0.20249999999999999 -1.5436243160706908e-2 -1.5436243160706908e-2
0.2028125 -1.2666721731761754e-2 -1.2666721731761754e-2
0.203125 -1.9789541415661915e-2 -1.9789541415661915e-2
0.2034375 -1.9758743879151552e-2 -1.9758743879151552e-2
0.20375 -2.5294175265457852e-2 -2.5294175265457852e-2
0.2040625 -2.743719746683837e-2 -2.743719746683837e-2
0.204375 -2.9959046456838223e-2 -2.9959046456838223e-2
0.2046875 -3.293768244827788e-2 -3.293768244827788e-2
0.205 -3.8938893989211465e-2 -3.8938893989211465e-2
0.2053125 -4.257805911163359e-2 -4.257805911163359e-2
0.205625 -4.898737405972042e-2 -4.898737405972042e-2
0.2059375 -5.0621126967485e-2 -5.0621126967485e-2
0.20625 -5.4973346980091264e-2 -5.4973346980091264e-2
0.2065625 -6.1412684644324145e-2 -6.1412684644324145e-2
0.206875 -6.29290737796282e-2 -6.29290737796282e-2
0.2071875 -6.331195637756082e-2 -6.331195637756082e-2
0.2075 -6.420216961475944e-2 -6.420216961475944e-2
0.2078125 -7.197795305535237e-2 -7.197795305535237e-2
0.208125 -7.791011135975623e-2 -7.791011135975623e-2
0.2084375 -8.169508471917197e-2 -8.169508471917197e-2
0.20875 -8.106216130897792e-2 -8.106216130897792e-2
0.2090625 -8.492996774327821e-2 -8.492996774327821e-2
0.209375 -8.933945150772615e-2 -8.933945150772615e-2
0.2096875 -9.493325005303177e-2 -9.493325005303177e-2
0.21 -9.312392584331519e-2 -9.312392584331519e-2
0.21031249999999999 -9.710347860925594e-2 -9.710347860925594e-2
0.210625 -1.0405411888302751e-1 -1.0405411888302751e-1
0.2109375 -1.0719761994039345e-1 -1.0719761994039345e-1
0.21125 -1.0863064237298659e-1 -1.0863064237298659e-1
0.2115625 -1.123090027743956e-1 -1.123090027743956e-1
0.211875 -1.1811236446180828e-1 -1.1811236446180828e-1
0.2121875 -1.224961472906898e-1 -1.224961472906898e-1
0.2125 -1.240381533306163e-1 -1.240381533306163e-1
0.2128125 -1.2356487654585635e-1 -1.2356487654585635e-1
0.213125 -1.3060482013304409e-1 -1.3060482013304409e-1
0.2134375 -1.354974122226622e-1 -1.354974122226622e-1
0.21375 -1.4170597426334552e-1 -1.4170597426334552e-1
0.2140625 -1.4702989337899908e-1 -1.4702989337899908e-1
0.214375 -1.5125056238628076e-1 -1.5125056238628076e-1
0.2146875 -1.5156463896016703e-1 -1.5156463896016703e-1
0.215 -1.5531058634894634e-1 -1.5531058634894634e-1
0.2153125 -1.607184257212566e-1 -1.607184257212566e-1
0.215625 -1.5850222697679328e-1 -1.5850222697679328e-1
0.2159375 -1.6706142220743914e-1 -1.6706142220743914e-1
0.21625 -1.7222207098382114e-1 -1.7222207098382114e-1
0.2165625 -1.7554413229288457e-1 -1.7554413229288457e-1
0.216875 -1.753799482252134e-1 -1.753799482252134e-1
0.2171875 -1.8294751889231975e-1 -1.8294751889231975e-1
0.2175 -1.8326545300203634e-1 -1.8326545300203634e-1
0.2178125 -1.921149606104109e-1 -1.921149606104109e-1
0.21812499999999999 -1.9705721523803277e-1 -1.9705721523803277e-1
0.2184375 -1.965992431913719e-1 -1.965992431913719e-1
0.21875 -1.9610469335191283e-1 -1.9610469335191283e-1
0.2190625 -2.0192224396521397e-1 -2.0192224396521397e-1
0.219375 -2.0978995026223402e-1 -2.0978995026223402e-1
0.2196875 -2.1140816471540802e-1 -2.1140816471540802e-1
0.22 -2.1595570379429319e-1 -2.1595570379429319e-1
0.2203125 -2.211249477744559e-1 -2.211249477744559e-1
0.220625 -2.2324165290763176e-1 -2.2324165290763176e-1
0.2209375 -2.2741760741462258e-1 -2.2741760741462258e-1
0.22125 -2.2989953918010997e-1 -2.2989953918010997e-1
0.2215625 -2.3573894988692246e-1 -2.3573894988692246e-1
0.221875 -2.3804767402714333e-1 -2.3804767402714333e-1
0.2221875 -2.4129268729518571e-1 -2.4129268729518571e-1
0.2225 -2.422368965548003e-1 -2.422368965548003e-1
0.2228125 -2.4980810120166552e-1 -2.4980810120166552e-1
0.223125 -2.5948220709631187e-1 -2.5948220709631187e-1
0.2234375 -2.5787104179323705e-1 -2.5787104179323705e-1
0.22375 -2.5970231569078805e-1 -2.5970231569078805e-1
0.2240625 -2.654064715810591e-1 -2.654064715810591e-1
0.224375 -2.6982310723576575e-1 -2.6982310723576575e-1
0.2246875 -2.71170679693455e-1 -2.71170679693455e-1
0.225 -2.754463043032729e-1 -2.754463043032729e-1
0.2253125 -2.8091969642935055e-1 -2.8091969642935055e-1
0.225625 -2.858673130084526e-1 -2.858673130084526e-1
0.22593749999999999 -2.903288789397038e-1 -2.903288789397038e-1
0.22625 -2.91740118112898e-1 -2.91740118112898e-1
0.2265625 -2.957261816135315e-1 -2.957261816135315e-1
0.226875 -3.0402325482089054e-1 -3.0402325482089054e-1
0.2271875 -3.0567828656319307e-1 -3.0567828656319307e-1
0.2275 -3.0973217335110803e-1 -3.0973217335110803e-1
0.2278125 -3.120805997526759e-1 -3.120805997526759e-1
0.228125 -3.161394814004552e-1 -3.161394814004552e-1
0.2284375 -3.240830427051833e-1 -3.240830427051833e-1
0.22875 -3.253420228733148e-1 -3.253420228733148e-1
0.2290625 -3.2980987317421295e-1 -3.2980987317421295e-1
0.229375 -3.3441640012813423e-1 -3.3441640012813423e-1
0.2296875 -3.3758364688981146e-1 -3.3758364688981146e-1
0.23 -3.424431663692076e-1 -3.424431663692076e-1
0.2303125 -3.4555702116483644e-1 -3.4555702116483644e-1
0.230625 -3.508530827738241e-1 -3.508530827738241e-1
0.2309375 -3.5866370652672686e-1 -3.5866370652672686e-1
0.23125 -3.594149262770543e-1 -3.594149262770543e-1
0.2315625 -3.6199607515834487e-1 -3.6199607515834487e-1
0.231875 -3.665157727826909e-1 -3.665157727826909e-1
0.2321875 -3.739370365136665e-1 -3.739370365136665e-1
0.2325 -3.753457841493173e-1 -3.753457841493173e-1
0.2328125 -3.8012341944511263e-1 -3.8012341944511263e-1
0.233125 -3.851194328675547e-1 -3.851194328675547e-1
0.2334375 -3.8700942158891394e-1 -3.8700942158891394e-1
0.23374999999999999 -3.903629046998276e-1 -3.903629046998276e-1
0.2340625 -4.0020851989254425e-1 -4.0020851989254425e-1
0.234375 -4.0274907994660225e-1 -4.0274907994660225e-1
0.2346875 -4.05928178679801e-1 -4.05928178679801e-1
0.235 -4.110775789821446e-1 -4.110775789821446e-1
0.2353125 -4.1150607043289256e-1 -4.1150607043289256e-1
0.235625 -4.166572721454713e-1 -4.166572721454713e-1
0.2359375 -4.2057795995867764e-1 -4.2057795995867764e-1
0.23625 -4.247135522836061e-1 -4.247135522836061e-1
0.2365625 -4.295715931406221e-1 -4.295715931406221e-1
0.236875 -4.311389283269591e-1 -4.311389283269591e-1
0.2371875 -4.438315921464664e-1 -4.438315921464664e-1
0.2375 -4.4723598936377584e-1 -4.4723598936377584e-1
0.2378125 -4.48063263340714e-1 -4.48063263340714e-1
0.238125 -4.475868215421315e-1 -4.475868215421315e-1
0.2384375 -4.5716444450988547e-1 -4.5716444450988547e-1
0.23875 -4.613208411182086e-1 -4.613208411182086e-1
0.2390625 -4.646797563467544e-1 -4.646797563467544e-1
0.239375 -4.681936409268701e-1 -4.681936409268701e-1
0.2396875 -4.747261224737258e-1 -4.747261224737258e-1
0.24 -4.779447563918211e-1 -4.779447563918211e-1
0.2403125 -4.8233578629140084e-1 -4.8233578629140084e-1
0.240625 -4.8628457152142346e-1 -4.8628457152142346e-1
0.2409375 -4.8514791642435284e-1 -4.8514791642435284e-1
0.24125 -4.976264528262395e-1 -4.976264528262395e-1
0.24156249999999999 -5.002842012676187e-1 -5.002842012676187e-1
0.241875 -5.039221316727667e-1 -5.039221316727667e-1
0.2421875 -5.106848242870687e-1 -5.106848242870687e-1
0.2425 -5.117108721218533e-1 -5.117108721218533e-1
0.2428125 -5.161547299575209e-1 -5.161547299575209e-1
0.243125 -5.243341382669091e-1 -5.243341382669091e-1
0.2434375 -5.282553533037349e-1 -5.282553533037349e-1
0.24375 -5.353008330533844e-1 -5.353008330533844e-1
0.2440625 -5.389500169038688e-1 -5.389500169038688e-1
0.244375 -5.42434121575639e-1 -5.42434121575639e-1
0.2446875 -5.445864242982457e-1 -5.445864242982457e-1
0.245 -5.490477383899592e-1 -5.490477383899592e-1
0.2453125 -5.551242808359125e-1 -5.551242808359125e-1
0.245625 -5.59004267678461e-1 -5.59004267678461e-1
0.2459375 -5.657025444469359e-1 -5.657025444469359e-1
0.24625 -5.715409368721116e-1 -5.715409368721116e-1
0.2465625 -5.719709593498696e-1 -5.719709593498696e-1
0.246875 -5.791884249860009e-1 -5.791884249860009e-1
0.2471875 -5.807212272869724e-1 -5.807212272869724e-1
0.2475 -5.881575645061052e-1 -5.881575645061052e-1
0.2478125 -5.963559979312554e-1 -5.963559979312554e-1
0.248125 -5.97845849504552e-1 -5.97845849504552e-1
0.2484375 -6.022833650694115e-1 -6.022833650694115e-1
0.24875 -6.072481952036246e-1 -6.072481952036246e-1
0.2490625 -6.12458143817435e-1 -6.12458143817435e-1
0.249375 -6.141374670986584e-1 -6.141374670986584e-1
0.2496875 -6.211472392777755e-1 -6.211472392777755e-1
0.25 -6.251904845147469e-1 -6.251904845147469e-1
0.2503125 -6.312736425228427e-1 -6.312736425228427e-1
0.250625 -6.336775055004868e-1 -6.336775055004868e-1
0.25093750000000004 -6.399829344294408e-1 -6.399829344294408e-1
0.25125000000000003 -6.4253204299655e-1 -6.4253204299655e-1
0.2515625 -6.455266008923677e-1 -6.455266008923677e-1
0.251875 -6.515440825418186e-1 -6.515440825418186e-1
0.2521875 -6.555984619611768e-1 -6.555984619611768e-1
0.2525 -6.638372207506795e-1 -6.638372207506795e-1
0.25281250000000005 -6.678655025033327e-1 -6.678655025033327e-1
0.25312500000000004 -6.708046240836443e-1 -6.708046240836443e-1
0.25343750000000004 -6.775690642188015e-1 -6.775690642188015e-1
0.25375000000000003 -6.797152549514753e-1 -6.797152549514753e-1
0.2540625 -6.866621216139497e-1 -6.866621216139497e-1
0.254375 -6.921630745526959e-1 -6.921630745526959e-1
0.2546875 -7.054270393140318e-1 -7.054270393140318e-1
0.255 -7.049598461129567e-1 -7.049598461129567e-1
0.25531250000000005 -7.094053382260204e-1 -7.094053382260204e-1
0.25562500000000005 -7.178525685166055e-1 -7.178525685166055e-1
0.25593750000000004 -7.176563991714606e-1 -7.176563991714606e-1
0.25625000000000003 -7.197048548954403e-1 -7.197048548954403e-1
0.2565625 -7.287818617013504e-1 -7.287818617013504e-1
0.256875 -7.329756874495392e-1 -7.329756874495392e-1
0.2571875 -7.347040925782271e-1 -7.347040925782271e-1
0.2575 -7.442805496492615e-1 -7.442805496492615e-1
0.2578125 -7.453893781088259e-1 -7.453893781088259e-1
0.25812500000000005 -7.518798335689785e-1 -7.518798335689785e-1
0.25843750000000004 -7.571564240928415e-1 -7.571564240928415e-1
0.25875000000000004 -7.596078637128589e-1 -7.596078637128589e-1
0.25906250000000003 -7.650403882006462e-1 -7.650403882006462e-1
0.259375 -7.728315546518165e-1 -7.728315546518165e-1
0.2596875 -7.791259610711454e-1 -7.791259610711454e-1
0.26 -7.803835004536954e-1 -7.803835004536954e-1
0.2603125 -7.880082771247321e-1 -7.880082771247321e-1
0.26062500000000005 -7.934204298893524e-1 -7.934204298893524e-1
0.26093750000000004 -7.97776905680053e-1 -7.97776905680053e-1
0.26125000000000004 -8.061206133205592e-1 -8.061206133205592e-1
0.26156250000000003 -8.09338886609908e-1 -8.09338886609908e-1
0.261875 -8.141850167984335e-1 -8.141850167984335e-1
0.2621875 -8.203703176976664e-1 -8.203703176976664e-1
0.2625 -8.235750067814256e-1 -8.235750067814256e-1
0.2628125 -8.281802936834315e-1 -8.281802936834315e-1
0.26312500000000005 -8.318859817376283e-1 -8.318859817376283e-1
0.26343750000000005 -8.367232708254737e-1 -8.367232708254737e-1
0.26375000000000004 -8.457996565092576e-1 -8.457996565092576e-1
0.26406250000000003 -8.504596279434513e-1 -8.504596279434513e-1
0.264375 -8.553925809172829e-1 -8.553925809172829e-1
0.2646875 -8.632172575393047e-1 -8.632172575393047e-1
0.265 -8.621667996634419e-1 -8.621667996634419e-1
0.2653125 -8.738534918883265e-1 -8.738534918883265e-1
0.265625 -8.752626691360779e-1 -8.752626691360779e-1
0.26593750000000005 -8.798974510863222e-1 -8.798974510863222e-1
0.26625000000000004 -8.850618639597774e-1 -8.850618639597774e-1
0.26656250000000004 -8.916638818672031e-1 -8.916638818672031e-1
0.26687500000000003 -8.947965417240771e-1 -8.947965417240771e-1
0.2671875 -9.020771356071013e-1 -9.020771356071013e-1
0.2675 -9.062162929539004e-1 -9.062162929539004e-1
0.2678125 -9.125140960876483e-1 -9.125140960876483e-1
0.268125 -9.174356652969213e-1 -9.174356652969213e-1
0.26843750000000005 -9.245639915642418e-1 -9.245639915642418e-1
0.26875000000000004 -9.321508231545299e-1 -9.321508231545299e-1
0.26906250000000004 -9.368722911953005e-1 -9.368722911953005e-1
0.26937500000000003 -9.41159686652441e-1 -9.41159686652441e-1
0.2696875 -9.43760844348049e-1 -9.43760844348049e-1
0.27 -9.504146934244777e-1 -9.504146934244777e-1
0.2703125 -9.567873675385958e-1 -9.567873675385958e-1
0.270625 -9.606745747881864e-1 -9.606745747881864e-1
0.27093750000000005 -9.698124834143305e-1 -9.698124834143305e-1
0.27125000000000005 -9.738205900238204e-1 -9.738205900238204e-1
0.27156250000000004 -9.775494598010259e-1 -9.775494598010259e-1
0.27187500000000003 -9.840717085529609e-1 -9.840717085529609e-1
0.2721875 -9.837517248409999e-1 -9.837517248409999e-1
0.2725 -9.961458695210017e-1 -9.961458695210017e-1
0.2728125 -9.980699558935844e-1 -9.980699558935844e-1
0.273125 -1.0040212723523614e0 -1.0040212723523614e0
0.27343750000000006 -1.0145193639681342e0 -1.0145193639681342e0
0.27375000000000005 -1.0169841966193194e0 -1.0169841966193194e0
0.27406250000000004 -1.0237578365694167e0 -1.0237578365694167e0
0.27437500000000004 -1.0299300266636924e0 -1.0299300266636924e0
0.27468750000000003 -1.0387861450016094e0 -1.0387861450016094e0
0.275 -1.0407403730636138e0 -1.0407403730636138e0
0.2753125 -1.0452641724594973e0 -1.0452641724594973e0
0.275625 -1.0540609873395401e0 -1.0540609873395401e0
0.2759375 -1.0601385714957137e0 -1.0601385714957137e0
0.27625000000000005 -1.0624518984130877e0 -1.0624518984130877e0
0.27656250000000004 -1.0673244756111449e0 -1.0673244756111449e0
0.27687500000000004 -1.07427515755569e0 -1.07427515755569e0
0.27718750000000003 -1.082721291193025e0 -1.082721291193025e0
0.2775 -1.0866185831381476e0 -1.0866185831381476e0
0.2778125 -1.0917951775853685e0 -1.0917951775853685e0
0.278125 -1.099361581076551e0 -1.099361581076551e0
0.2784375 -1.1051780590499907e0 -1.1051780590499907e0
0.27875000000000005 -1.10821988461737e0 -1.10821988461737e0
0.27906250000000005 -1.1104555734467572e0 -1.1104555734467572e0
0.27937500000000004 -1.11840906945497e0 -1.11840906945497e0
0.27968750000000003 -1.1276676190085486e0 -1.1276676190085486e0
0.28 -1.1322137164737573e0 -1.1322137164737573e0
0.2803125 -1.1381477482567566e0 -1.1381477482567566e0
0.280625 -1.1439880301189764e0 -1.1439880301189764e0
0.2809375 -1.1507967124947531e0 -1.1507967124947531e0
0.28125000000000006 -1.1579965469103404e0 -1.1579965469103404e0
0.28156250000000005 -1.162721207267055e0 -1.162721207267055e0
0.28187500000000004 -1.1674326385094678e0 -1.1674326385094678e0
0.28218750000000004 -1.1699135820061888e0 -1.1699135820061888e0
0.28250000000000003 -1.1773555328612706e0 -1.1773555328612706e0
0.2828125 -1.1845788458493876e0 -1.1845788458493876e0
0.283125 -1.1928250821641773e0 -1.1928250821641773e0
0.2834375 -1.2003752099807348e0 -1.2003752099807348e0
0.28375 -1.2036661197133758e0 -1.2036661197133758e0
0.28406250000000005 -1.2084369762795864e0 -1.2084369762795864e0
0.28437500000000004 -1.2170995782793175e0 -1.2170995782793175e0
0.28468750000000004 -1.2248593192924777e0 -1.2248593192924777e0
0.28500000000000003 -1.2245138709143935e0 -1.2245138709143935e0
0.2853125 -1.2382316201254757e0 -1.2382316201254757e0
0.285625 -1.2373379209997215e0 -1.2373379209997215e0
0.2859375 -1.24484617117048e0 -1.24484617117048e0
0.28625 -1.2555695961035558e0 -1.2555695961035558e0
0.28656250000000005 -1.2595927859377984e0 -1.2595927859377984e0
0.28687500000000005 -1.265180993477657e0 -1.265180993477657e0
0.28718750000000004 -1.2728090397930605e0 -1.2728090397930605e0
0.28750000000000003 -1.2792312460127282e0 -1.2792312460127282e0
0.2878125 -1.2870316030042663e0 -1.2870316030042663e0
0.288125 -1.2910338320701844e0 -1.2910338320701844e0
0.2884375 -1.2943990984584848e0 -1.2943990984584848e0
0.28875 -1.303864089120339e0 -1.303864089120339e0
0.28906250000000006 -1.3101792987184813e0 -1.3101792987184813e0
0.28937500000000005 -1.3187504855289949e0 -1.3187504855289949e0
0.28968750000000004 -1.3220514304656494e0 -1.3220514304656494e0
0.29000000000000004 -1.3274289127101615e0 -1.3274289127101615e0
0.29031250000000003 -1.332454249348189e0 -1.332454249348189e0
0.290625 -1.3412101501138527e0 -1.3412101501138527e0
0.2909375 -1.3497440479931133e0 -1.3497440479931133e0
0.29125 -1.3544596632344796e0 -1.3544596632344796e0
0.2915625 -1.363033638658067e0 -1.363033638658067e0
0.29187500000000005 -1.369075710938319e0 -1.369075710938319e0
0.29218750000000004 -1.3742871286566474e0 -1.3742871286566474e0
0.29250000000000004 -1.3801182703917907e0 -1.3801182703917907e0
0.29281250000000003 -1.3867647676755728e0 -1.3867647676755728e0
0.293125 -1.3921028994994917e0 -1.3921028994994917e0
0.2934375 -1.4014446827289935e0 -1.4014446827289935e0
0.29375 -1.4036319772652637e0 -1.4036319772652637e0
0.2940625 -1.4085572559141615e0 -1.4085572559141615e0
0.29437500000000005 -1.4193900686462944e0 -1.4193900686462944e0
0.29468750000000005 -1.4229501810422112e0 -1.4229501810422112e0
0.29500000000000004 -1.4326256618263646e0 -1.4326256618263646e0
0.29531250000000003 -1.4361446953120098e0 -1.4361446953120098e0
0.295625 -1.4442890441540617e0 -1.4442890441540617e0
0.2959375 -1.449966197998379e0 -1.449966197998379e0
0.29625 -1.4580794404699877e0 -1.4580794404699877e0
0.2965625 -1.4625242962941916e0 -1.4625242962941916e0
0.29687500000000006 -1.4725369451479087e0 -1.4725369451479087e0
0.29718750000000005 -1.4789803952261313e0 -1.4789803952261313e0
0.29750000000000004 -1.4838519165422217e0 -1.4838519165422217e0
0.29781250000000004 -1.4938234802178845e0 -1.4938234802178845e0
0.29812500000000003 -1.4991286417933911e0 -1.4991286417933911e0
0.2984375 -1.5054011109945127e0 -1.5054011109945127e0
0.29875 -1.514765288003105e0 -1.514765288003105e0
0.2990625 -1.5210199047613746e0 -1.5210199047613746e0
0.299375 -1.5264304800165296e0 -1.5264304800165296e0
0.29968750000000005 -1.5352752326697332e0 -1.5352752326697332e0
0.30000000000000004 -1.5405819553783435e0 -1.5405819553783435e0
0.30031250000000004 -1.5456001952919682e0 -1.5456001952919682e0
0.30062500000000003 -1.5528958759176708e0 -1.5528958759176708e0
0.3009375 -1.5609498880220376e0 -1.5609498880220376e0
0.30125 -1.567626571774213e0 -1.567626571774213e0
0.3015625 -1.574291335645626e0 -1.574291335645626e0
0.301875 -1.5789573076857555e0 -1.5789573076857555e0
0.30218750000000005 -1.5891418295567523e0 -1.5891418295567523e0
0.30250000000000005 -1.5947684753117533e0 -1.5947684753117533e0
0.30281250000000004 -1.6044867934941753e0 -1.6044867934941753e0
0.30312500000000003 -1.6109371246192272e0 -1.6109371246192272e0
0.3034375 -1.6166462887525772e0 -1.6166462887525772e0
0.30375 -1.6248024765399127e0 -1.6248024765399127e0
0.3040625 -1.6317696795912302e0 -1.6317696795912302e0
0.304375 -1.6367191147659246e0 -1.6367191147659246e0
0.30468750000000006 -1.6454064983807943e0 -1.6454064983807943e0
0.30500000000000005 -1.6509835365076246e0 -1.6509835365076246e0
0.30531250000000004 -1.6606549461538411e0 -1.6606549461538411e0
0.30562500000000004 -1.6661364768336857e0 -1.6661364768336857e0
0.30593750000000003 -1.6724974869824796e0 -1.6724974869824796e0
0.30625 -1.6795985320849245e0 -1.6795985320849245e0
0.3065625 -1.6889220144270216e0 -1.6889220144270216e0
0.306875 -1.6943663067221455e0 -1.6943663067221455e0
0.3071875 -1.7027473106708162e0 -1.7027473106708162e0
0.30750000000000005 -1.7075488891640593e0 -1.7075488891640593e0
0.30781250000000004 -1.7149595601880496e0 -1.7149595601880496e0
0.30812500000000004 -1.7289795012510472e0 -1.7289795012510472e0
0.30843750000000003 -1.7307377992209472e0 -1.7307377992209472e0
0.30875 -1.7369539608934024e0 -1.7369539608934024e0
0.3090625 -1.743496754433068e0 -1.743496754433068e0
0.309375 -1.7574429397776616e0 -1.7574429397776616e0
0.3096875 -1.7649383797828482e0 -1.7649383797828482e0
0.31000000000000005 -1.7709822203090657e0 -1.7709822203090657e0
0.31031250000000005 -1.776323832391768e0 -1.776323832391768e0
0.31062500000000004 -1.7791949889113998e0 -1.7791949889113998e0
0.31093750000000003 -1.7895222661167058e0 -1.7895222661167058e0
0.31125 -1.7983356559919916e0 -1.7983356559919916e0
0.3115625 -1.8061816804764708e0 -1.8061816804764708e0
0.311875 -1.813617408963069e0 -1.813617408963069e0
0.3121875 -1.818372992166474e0 -1.818372992166474e0
0.31250000000000006 -1.8287895359247845e0 -1.8287895359247845e0
0.31281250000000005 -1.8338367265472475e0 -1.8338367265472475e0
0.31312500000000004 -1.8433203465987167e0 -1.8433203465987167e0
0.31343750000000004 -1.852642902680032e0 -1.852642902680032e0
0.31375000000000003 -1.8599833204738165e0 -1.8599833204738165e0
0.3140625 -1.8661989790820148e0 -1.8661989790820148e0
0.314375 -1.8692601790966141e0 -1.8692601790966141e0
0.3146875 -1.8826385598634947e0 -1.8826385598634947e0
0.315 -1.8863597720563807e0 -1.8863597720563807e0
0.31531250000000005 -1.8927993360856594e0 -1.8927993360856594e0
0.31562500000000004 -1.904957862087827e0 -1.904957862087827e0
0.31593750000000004 -1.9099296299153825e0 -1.9099296299153825e0
0.31625000000000003 -1.9197001336996213e0 -1.9197001336996213e0
0.3165625 -1.9255166839246844e0 -1.9255166839246844e0
0.316875 -1.9329635582911355e0 -1.9329635582911355e0
0.3171875 -1.9428416027047892e0 -1.9428416027047892e0
0.3175 -1.950784691065906e0 -1.950784691065906e0
0.31781250000000005 -1.9581241822360202e0 -1.9581241822360202e0
0.31812500000000005 -1.967839066417469e0 -1.967839066417469e0
0.31843750000000004 -1.974754694237959e0 -1.974754694237959e0
0.31875000000000003 -1.982936180899174e0 -1.982936180899174e0
0.3190625 -1.9870974832923598e0 -1.9870974832923598e0
0.319375 -1.9955178164553904e0 -1.9955178164553904e0
0.3196875 -2.0070471404013692e0 -2.0070471404013692e0
0.32 -2.013631047183367e0 -2.013631047183367e0
0.32031250000000006 -2.0218911194600655e0 -2.0218911194600655e0
0.32062500000000005 -2.0278019668370466e0 -2.0278019668370466e0
0.32093750000000004 -2.0344087296233515e0 -2.0344087296233515e0
0.32125000000000004 -2.047441366113049e0 -2.047441366113049e0
0.32156250000000003 -2.0565773958718414e0 -2.0565773958718414e0
0.321875 -2.0642349400285416e0 -2.0642349400285416e0
0.3221875 -2.069204038535077e0 -2.069204038535077e0
0.3225 -2.0776402837117307e0 -2.0776402837117307e0
0.3228125 -2.0918618836166165e0 -2.0918618836166165e0
0.32312500000000005 -2.0931309555925286e0 -2.0931309555925286e0
0.32343750000000004 -2.102071699967269e0 -2.102071699967269e0
0.32375000000000004 -2.1096869593328624e0 -2.1096869593328624e0
0.32406250000000003 -2.117711496410607e0 -2.117711496410607e0
0.324375 -2.127661032119136e0 -2.127661032119136e0
0.3246875 -2.13358544216942e0 -2.13358544216942e0
0.325 -2.1415689762133074e0 -2.1415689762133074e0
0.3253125 -2.150966246145686e0 -2.150966246145686e0
0.32562500000000005 -2.1623612028860184e0 -2.1623612028860184e0
0.32593750000000005 -2.171554233558141e0 -2.171554233558141e0
0.32625000000000004 -2.177103011135728e0 -2.177103011135728e0
0.32656250000000003 -2.1861707030933535e0 -2.1861707030933535e0
0.326875 -2.1951774342140884e0 -2.1951774342140884e0
0.3271875 -2.2020167749932402e0 -2.2020167749932402e0
0.3275 -2.209620668224375e0 -2.209620668224375e0
0.3278125 -2.2158452807879034e0 -2.2158452807879034e0
0.32812500000000006 -2.2237978566353154e0 -2.2237978566353154e0
0.32843750000000005 -2.2317876595610646e0 -2.2317876595610646e0
0.32875000000000004 -2.242469099548885e0 -2.242469099548885e0
0.32906250000000004 -2.2509617760118776e0 -2.2509617760118776e0
0.32937500000000003 -2.259790900482017e0 -2.259790900482017e0
0.3296875 -2.271118339600776e0 -2.271118339600776e0
0.33 -2.278658381817309e0 -2.278658381817309e0
0.3303125 -2.2823937380875354e0 -2.2823937380875354e0
0.330625 -2.293299607830136e0 -2.293299607830136e0
0.33093750000000005 -2.3064825163118035e0 -2.3064825163118035e0
0.33125000000000004 -2.31000201745826e0 -2.31000201745826e0
0.33156250000000004 -2.3219756279844437e0 -2.3219756279844437e0
0.33187500000000003 -2.3287117057606115e0 -2.3287117057606115e0
0.3321875 -2.3334235449286784e0 -2.3334235449286784e0
0.3325 -2.344230197181219e0 -2.344230197181219e0
0.3328125 -2.3570312144155428e0 -2.3570312144155428e0
0.333125 -2.363741627763716e0 -2.363741627763716e0
0.33343750000000005 -2.372083904415718e0 -2.372083904415718e0
0.33375000000000005 -2.3784588809593292e0 -2.3784588809593292e0
0.33406250000000004 -2.390344666162378e0 -2.390344666162378e0
0.33437500000000003 -2.3976031513224147e0 -2.3976031513224147e0
0.3346875 -2.4072929361053643e0 -2.4072929361053643e0
0.335 -2.4146220964852323e0 -2.4146220964852323e0
0.3353125 -2.4237817538531776e0 -2.4237817538531776e0
0.335625 -2.4302333646527363e0 -2.4302333646527363e0
0.33593750000000006 -2.442753822174723e0 -2.442753822174723e0
0.33625000000000005 -2.4523190382527678e0 -2.4523190382527678e0
0.33656250000000004 -2.461201254678031e0 -2.461201254678031e0
0.33687500000000004 -2.4710332898511074e0 -2.4710332898511074e0
0.33718750000000003 -2.479200048784947e0 -2.479200048784947e0
0.3375 -2.4871904619157026e0 -2.4871904619157026e0
0.3378125 -2.4979049773354522e0 -2.4979049773354522e0
0.338125 -2.506174536853337e0 -2.506174536853337e0
0.3384375 -2.511958060558641e0 -2.511958060558641e0
0.33875000000000005 -2.5256980008524583e0 -2.5256980008524583e0
0.33906250000000004 -2.5331632160531403e0 -2.5331632160531403e0
0.33937500000000004 -2.539852834263798e0 -2.539852834263798e0
0.33968750000000003 -2.5552052264978333e0 -2.5552052264978333e0
0.34 -2.5615249717515103e0 -2.5615249717515103e0
0.3403125 -2.5664764662350312e0 -2.5664764662350312e0
0.340625 -2.575114473693589e0 -2.575114473693589e0
0.3409375 -2.586643141697437e0 -2.586643141697437e0
0.34125000000000005 -2.5976414437312774e0 -2.5976414437312774e0
0.34156250000000005 -2.605902444186882e0 -2.605902444186882e0
0.34187500000000004 -2.616605037197019e0 -2.616605037197019e0
0.34218750000000003 -2.623399254000447e0 -2.623399254000447e0
0.3425 -2.635894277220246e0 -2.635894277220246e0
0.3428125 -2.6432276049835086e0 -2.6432276049835086e0
0.343125 -2.6513098161857447e0 -2.6513098161857447e0
0.3434375 -2.6637363652083654e0 -2.6637363652083654e0
0.34375000000000006 -2.671456636688959e0 -2.671456636688959e0
0.34406250000000005 -2.6783828246628905e0 -2.6783828246628905e0
0.34437500000000004 -2.693019615990466e0 -2.693019615990466e0
0.34468750000000004 -2.700105653378501e0 -2.700105653378501e0
0.34500000000000003 -2.709753357482328e0 -2.709753357482328e0
0.3453125 -2.7171563402060888e0 -2.7171563402060888e0
0.345625 -2.7287856810506814e0 -2.7287856810506814e0
0.3459375 -2.7376437274396044e0 -2.7376437274396044e0
0.34625 -2.744937009317596e0 -2.744937009317596e0
0.34656250000000005 -2.7598303091962184e0 -2.7598303091962184e0
0.34687500000000004 -2.764065458078108e0 -2.764065458078108e0
0.34718750000000004 -2.7769378787814962e0 -2.7769378787814962e0
0.34750000000000003 -2.7878578782869003e0 -2.7878578782869003e0
0.3478125 -2.7964612731638003e0 -2.7964612731638003e0
0.348125 -2.8072892691424163e0 -2.8072892691424163e0
0.3484375 -2.813968103301591e0 -2.813968103301591e0
0.34875 -2.8225481819325755e0 -2.8225481819325755e0
0.34906250000000005 -2.8357661221979247e0 -2.8357661221979247e0
0.34937500000000005 -2.845402608348991e0 -2.845402608348991e0
0.34968750000000004 -2.855621251740445e0 -2.855621251740445e0
0.35000000000000003 -2.8634156819947525e0 -2.8634156819947525e0
0.3503125 -2.873471108949048e0 -2.873471108949048e0
0.350625 -2.885041596700717e0 -2.885041596700717e0
0.3509375 -2.8974325890920913e0 -2.8974325890920913e0
0.35125 -2.9068811625955964e0 -2.9068811625955964e0
0.35156250000000006 -2.9162857988357023e0 -2.9162857988357023e0
0.35187500000000005 -2.92685590781764e0 -2.92685590781764e0
0.35218750000000004 -2.9341281297100754e0 -2.9341281297100754e0
0.35250000000000004 -2.940940859135367e0 -2.940940859135367e0
0.35281250000000003 -2.9558768068403656e0 -2.9558768068403656e0
0.353125 -2.9650939203150988e0 -2.9650939203150988e0
0.3534375 -2.9729404446605945e0 -2.9729404446605945e0
0.35375 -2.9823964806236067e0 -2.9823964806236067e0
0.3540625 -2.998451876790455e0 -2.998451876790455e0
0.35437500000000005 -3.0070296241532337e0 -3.0070296241532337e0
0.35468750000000004 -3.0143850427492684e0 -3.0143850427492684e0
0.35500000000000004 -3.024113632452441e0 -3.024113632452441e0
0.35531250000000003 -3.0375466057283806e0 -3.0375466057283806e0
0.355625 -3.0449031676652116e0 -3.0449031676652116e0
0.3559375 -3.056742548258058e0 -3.056742548258058e0
0.35625 -3.065612055027373e0 -3.065612055027373e0
0.3565625 -3.077291022603618e0 -3.077291022603618e0
0.35687500000000005 -3.0873005602837797e0 -3.0873005602837797e0
0.35718750000000005 -3.096776666699839e0 -3.096776666699839e0
0.35750000000000004 -3.108597798958613e0 -3.108597798958613e0
0.35781250000000003 -3.1203081130882997e0 -3.1203081130882997e0
0.358125 -3.1312579751919434e0 -3.1312579751919434e0
0.3584375 -3.1377421250894035e0 -3.1377421250894035e0
0.35875 -3.1475751505066687e0 -3.1475751505066687e0
0.3590625 -3.160656000485574e0 -3.160656000485574e0
0.35937500000000006 -3.169799522072822e0 -3.169799522072822e0
0.35968750000000005 -3.176690148662033e0 -3.176690148662033e0
0.36000000000000004 -3.1921818785243663e0 -3.1921818785243663e0
0.36031250000000004 -3.202282918244578e0 -3.202282918244578e0
0.36062500000000003 -3.210313935938189e0 -3.210313935938189e0
0.3609375 -3.2221237053908003e0 -3.2221237053908003e0
0.36125 -3.2335168890116397e0 -3.2335168890116397e0
0.3615625 -3.2478798407195204e0 -3.2478798407195204e0
0.361875 -3.255106283133387e0 -3.255106283133387e0
0.36218750000000005 -3.2679647730450374e0 -3.2679647730450374e0
0.36250000000000004 -3.278049624646315e0 -3.278049624646315e0
0.36281250000000004 -3.2860508018769683e0 -3.2860508018769683e0
0.36312500000000003 -3.2968501592243915e0 -3.2968501592243915e0
0.3634375 -3.308186961650222e0 -3.308186961650222e0
0.36375 -3.32054751995554e0 -3.32054751995554e0
0.3640625 -3.330908564702327e0 -3.330908564702327e0
0.364375 -3.3436464081745503e0 -3.3436464081745503e0
0.36468750000000005 -3.355990246202851e0 -3.355990246202851e0
0.36500000000000005 -3.3668479560491282e0 -3.3668479560491282e0
0.36531250000000004 -3.3733827821555455e0 -3.3733827821555455e0
0.36562500000000003 -3.3855857029033136e0 -3.3855857029033136e0
0.3659375 -3.3970253140545315e0 -3.3970253140545315e0
0.36625 -3.4078927405015524e0 -3.4078927405015524e0
0.3665625 -3.420049762089889e0 -3.420049762089889e0
0.366875 -3.4247528975423625e0 -3.4247528975423625e0
0.36718750000000006 -3.4396893294205033e0 -3.4396893294205033e0
0.36750000000000005 -3.4518385562117833e0 -3.4518385562117833e0
0.36781250000000004 -3.4592277904624784e0 -3.4592277904624784e0
0.36812500000000004 -3.474582395111043e0 -3.474582395111043e0
0.36843750000000003 -3.484219743617246e0 -3.484219743617246e0
0.36875 -3.4969501671479297e0 -3.4969501671479297e0
0.3690625 -3.5083246428029047e0 -3.5083246428029047e0
0.369375 -3.5201737385203846e0 -3.5201737385203846e0
0.3696875 -3.528423196904783e0 -3.528423196904783e0
0.37000000000000005 -3.5426899235056912e0 -3.5426899235056912e0
0.37031250000000004 -3.5526373640567503e0 -3.5526373640567503e0
0.37062500000000004 -3.5670530784099133e0 -3.5670530784099133e0
0.37093750000000003 -3.5772802047698637e0 -3.5772802047698637e0
0.37125 -3.591595282109552e0 -3.591595282109552e0
0.3715625 -3.600431219643156e0 -3.600431219643156e0
0.371875 -3.6091662567522467e0 -3.6091662567522467e0
0.3721875 -3.6246197761319086e0 -3.6246197761319086e0
0.37250000000000005 -3.6342192141008813e0 -3.6342192141008813e0
0.37281250000000005 -3.648511626043615e0 -3.648511626043615e0
0.37312500000000004 -3.66161736532456e0 -3.66161736532456e0
0.37343750000000003 -3.668723158878834e0 -3.668723158878834e0
0.37375 -3.6848358607243203e0 -3.6848358607243203e0
0.3740625 -3.6900656142037183e0 -3.6900656142037183e0
0.374375 -3.7048100732007474e0 -3.7048100732007474e0
0.3746875 -3.7229550062937737e0 -3.7229550062937737e0
0.37500000000000006 -3.727897955619824e0 -3.727897955619824e0
0.37531250000000005 -3.742496984628247e0 -3.742496984628247e0
0.37562500000000004 -3.7558228331871537e0 -3.7558228331871537e0
0.37593750000000004 -3.7611852181579484e0 -3.7611852181579484e0
0.37625000000000003 -3.7754315867908876e0 -3.7754315867908876e0
0.3765625 -3.789849460827441e0 -3.789849460827441e0
0.376875 -3.798486071509956e0 -3.798486071509956e0
0.3771875 -3.813839189892747e0 -3.813839189892747e0
0.37750000000000006 -3.8258609174062035e0 -3.8258609174062035e0
0.37781250000000005 -3.836573110375753e0 -3.836573110375753e0
0.37812500000000004 -3.849594405074527e0 -3.849594405074527e0
0.37843750000000004 -3.859274873714526e0 -3.859274873714526e0
0.37875000000000003 -3.873208187127489e0 -3.873208187127489e0
0.3790625 -3.8865845486615176e0 -3.8865845486615176e0
0.379375 -3.8956290654708714e0 -3.8956290654708714e0
0.3796875 -3.9097724666488607e0 -3.9097724666488607e0
0.38 -3.920826582155201e0 -3.920826582155201e0
0.38031250000000005 -3.9343244598375127e0 -3.9343244598375127e0
0.38062500000000005 -3.9471712588523364e0 -3.9471712588523364e0
0.38093750000000004 -3.955919163526574e0 -3.955919163526574e0
0.38125000000000003 -3.969586783152295e0 -3.969586783152295e0
0.3815625 -3.9792957438629633e0 -3.9792957438629633e0
0.381875 -3.995698645671269e0 -3.995698645671269e0
0.3821875 -4.003903660667561e0 -4.003903660667561e0
0.3825 -4.022380831321129e0 -4.022380831321129e0
0.38281250000000006 -4.034998690712996e0 -4.034998690712996e0
0.38312500000000005 -4.041775048962677e0 -4.041775048962677e0
0.38343750000000004 -4.05474557799414e0 -4.05474557799414e0
0.38375000000000004 -4.068364798891139e0 -4.068364798891139e0
0.38406250000000003 -4.081386678191279e0 -4.081386678191279e0
0.384375 -4.093474374988432e0 -4.093474374988432e0
0.3846875 -4.104604823656587e0 -4.104604823656587e0
0.385 -4.118843732767687e0 -4.118843732767687e0
0.38531250000000006 -4.129282395644509e0 -4.129282395644509e0
0.38562500000000005 -4.142097828461715e0 -4.142097828461715e0
0.38593750000000004 -4.156680708734598e0 -4.156680708734598e0
0.38625000000000004 -4.169389778021355e0 -4.169389778021355e0
0.38656250000000003 -4.180186266821124e0 -4.180186266821124e0
0.386875 -4.193111871348151e0 -4.193111871348151e0
0.3871875 -4.205760075374997e0 -4.205760075374997e0
0.3875 -4.221792412571972e0 -4.221792412571972e0
0.3878125 -4.232689028257369e0 -4.232689028257369e0
0.38812500000000005 -4.246667733535446e0 -4.246667733535446e0
0.38843750000000005 -4.257745848397349e0 -4.257745848397349e0
0.38875000000000004 -4.271015680288087e0 -4.271015680288087e0
0.38906250000000003 -4.281796916383314e0 -4.281796916383314e0
0.389375 -4.295580611428591e0 -4.295580611428591e0
0.3896875 -4.310438839412086e0 -4.310438839412086e0
0.39 -4.328548504826244e0 -4.328548504826244e0
0.3903125 -4.336441022522081e0 -4.336441022522081e0
0.39062500000000006 -4.354016104822563e0 -4.354016104822563e0
0.39093750000000005 -4.36174862610676e0 -4.36174862610676e0
0.39125000000000004 -4.376864700383408e0 -4.376864700383408e0
0.39156250000000004 -4.390709799839783e0 -4.390709799839783e0
0.39187500000000003 -4.402684631881016e0 -4.402684631881016e0
0.3921875 -4.416663663963732e0 -4.416663663963732e0
0.3925 -4.431211502765905e0 -4.431211502765905e0
0.3928125 -4.442317759459797e0 -4.442317759459797e0
0.39312500000000006 -4.454553097592793e0 -4.454553097592793e0
0.39343750000000005 -4.467597086810088e0 -4.467597086810088e0
0.39375000000000004 -4.485125307249177e0 -4.485125307249177e0
0.39406250000000004 -4.493383490804604e0 -4.493383490804604e0
0.39437500000000003 -4.5109114749719765e0 -4.5109114749719765e0
0.3946875 -4.522313270186601e0 -4.522313270186601e0
0.395 -4.53931430107275e0 -4.53931430107275e0
0.3953125 -4.549562148932523e0 -4.549562148932523e0
0.395625 -4.56498176042021e0 -4.56498176042021e0
0.39593750000000005 -4.577712684419453e0 -4.577712684419453e0
0.39625000000000005 -4.592116638608218e0 -4.592116638608218e0
0.39656250000000004 -4.600186975311203e0 -4.600186975311203e0
0.39687500000000003 -4.617499604611453e0 -4.617499604611453e0
0.3971875 -4.6311213915977305e0 -4.6311213915977305e0
0.3975 -4.645219407097898e0 -4.645219407097898e0
0.3978125 -4.658302946901472e0 -4.658302946901472e0
0.398125 -4.673231782873586e0 -4.673231782873586e0
0.39843750000000006 -4.68901056896982e0 -4.68901056896982e0
0.39875000000000005 -4.6959823581318005e0 -4.6959823581318005e0
0.39906250000000004 -4.713689012133159e0 -4.713689012133159e0
0.39937500000000004 -4.728217261529039e0 -4.728217261529039e0
0.39968750000000003 -4.745832723708077e0 -4.745832723708077e0
0.4 -4.756904725183517e0 -4.756904725183517e0
0.4003125 -4.771547029515091e0 -4.771547029515091e0
0.400625 -4.781765551261628e0 -4.781765551261628e0
0.40093750000000006 -4.798626113246769e0 -4.798626113246769e0
0.40125000000000005 -4.809665005698093e0 -4.809665005698093e0
0.40156250000000004 -4.825378789004276e0 -4.825378789004276e0
0.40187500000000004 -4.8386439101244605e0 -4.8386439101244605e0
0.40218750000000003 -4.854260839327139e0 -4.854260839327139e0
0.4025 -4.868457698072575e0 -4.868457698072575e0
0.4028125 -4.87994890781772e0 -4.87994890781772e0
0.403125 -4.897558683360671e0 -4.897558683360671e0
0.4034375 -4.912448820885288e0 -4.912448820885288e0
0.40375000000000005 -4.92554303163331e0 -4.92554303163331e0
0.40406250000000005 -4.941564323405942e0 -4.941564323405942e0
0.40437500000000004 -4.955104031592214e0 -4.955104031592214e0
0.40468750000000003 -4.968300858158614e0 -4.968300858158614e0
0.405 -4.9829129988310115e0 -4.9829129988310115e0
0.4053125 -4.9932827939468325e0 -4.9932827939468325e0
0.405625 -5.011499185461048e0 -5.011499185461048e0
0.4059375 -5.026745888812798e0 -5.026745888812798e0
0.40625000000000006 -5.037475271777907e0 -5.037475271777907e0
0.40656250000000005 -5.050174342173136e0 -5.050174342173136e0
0.40687500000000004 -5.06628136406232e0 -5.06628136406232e0
0.40718750000000004 -5.086639953467852e0 -5.086639953467852e0
0.40750000000000003 -5.098559739920688e0 -5.098559739920688e0
0.4078125 -5.11356756000248e0 -5.11356756000248e0
0.408125 -5.1245363403317015e0 -5.1245363403317015e0
0.4084375 -5.142266534268742e0 -5.142266534268742e0
0.40875000000000006 -5.1550013423615155e0 -5.1550013423615155e0
0.40906250000000005 -5.174275822050163e0 -5.174275822050163e0
0.40937500000000004 -5.18791231604871e0 -5.18791231604871e0
0.40968750000000004 -5.204538130432297e0 -5.204538130432297e0
0.41000000000000003 -5.218517873816268e0 -5.218517873816268e0
0.4103125 -5.233777556712425e0 -5.233777556712425e0
0.410625 -5.248477866568351e0 -5.248477866568351e0
0.4109375 -5.26495795381868e0 -5.26495795381868e0
0.41125 -5.278002815712966e0 -5.278002815712966e0
0.41156250000000005 -5.294357446817571e0 -5.294357446817571e0
0.41187500000000005 -5.310098045340396e0 -5.310098045340396e0
0.41218750000000004 -5.324163529835346e0 -5.324163529835346e0
0.41250000000000003 -5.337885986437755e0 -5.337885986437755e0
0.4128125 -5.360100490949094e0 -5.360100490949094e0
0.413125 -5.370054606591907e0 -5.370054606591907e0
0.4134375 -5.38122364650178e0 -5.38122364650178e0
0.41375 -5.401794138474884e0 -5.401794138474884e0
0.41406250000000006 -5.41696721817641e0 -5.41696721817641e0
0.41437500000000005 -5.431459084035282e0 -5.431459084035282e0
0.41468750000000004 -5.445594569827222e0 -5.445594569827222e0
0.41500000000000004 -5.460016091825196e0 -5.460016091825196e0
0.41531250000000003 -5.4763944264303746e0 -5.4763944264303746e0
0.415625 -5.498777681707338e0 -5.498777681707338e0
0.4159375 -5.506503294913614e0 -5.506503294913614e0
0.41625 -5.5248268648668954e0 -5.5248268648668954e0
0.41656250000000006 -5.545028267702378e0 -5.545028267702378e0
0.41687500000000005 -5.557669059134582e0 -5.557669059134582e0
0.41718750000000004 -5.574595746383125e0 -5.574595746383125e0
0.41750000000000004 -5.587852596297466e0 -5.587852596297466e0
0.41781250000000003 -5.6020207293980775e0 -5.6020207293980775e0
0.418125 -5.619151992450384e0 -5.619151992450384e0
0.4184375 -5.637261141680824e0 -5.637261141680824e0
0.41875 -5.650956283664868e0 -5.650956283664868e0
0.4190625 -5.663994753812744e0 -5.663994753812744e0
0.41937500000000005 -5.6821566735856095e0 -5.6821566735856095e0
0.41968750000000005 -5.699023665215805e0 -5.699023665215805e0
0.42000000000000004 -5.715629329780199e0 -5.715629329780199e0
0.42031250000000003 -5.731683138018866e0 -5.731683138018866e0
0.420625 -5.7490712140591995e0 -5.7490712140591995e0
0.4209375 -5.75967839116845e0 -5.75967839116845e0
0.42125 -5.77735591346061e0 -5.77735591346061e0
0.4215625 -5.798317106278205e0 -5.798317106278205e0
0.42187500000000006 -5.81095189237783e0 -5.81095189237783e0
0.42218750000000005 -5.82537908198708e0 -5.82537908198708e0
0.42250000000000004 -5.839209804959751e0 -5.839209804959751e0
0.42281250000000004 -5.860415153828285e0 -5.860415153828285e0
0.42312500000000003 -5.872416745936221e0 -5.872416745936221e0
0.4234375 -5.897102534341116e0 -5.897102534341116e0
0.42375 -5.908749976698687e0 -5.908749976698687e0
0.4240625 -5.925880360354654e0 -5.925880360354654e0
0.42437500000000006 -5.943896107024898e0 -5.943896107024898e0
0.42468750000000005 -5.960516807353429e0 -5.960516807353429e0
0.42500000000000004 -5.97466664202318e0 -5.97466664202318e0
0.42531250000000004 -5.996665514942265e0 -5.996665514942265e0
0.42562500000000003 -6.006766706209305e0 -6.006766706209305e0
0.4259375 -6.0218681860441166e0 -6.0218681860441166e0
0.42625 -6.040319442537452e0 -6.040319442537452e0
0.4265625 -6.057055832663423e0 -6.057055832663423e0
0.426875 -6.072787385922197e0 -6.072787385922197e0
0.42718750000000005 -6.091594666688593e0 -6.091594666688593e0
0.42750000000000005 -6.110013819553274e0 -6.110013819553274e0
0.42781250000000004 -6.128809063378299e0 -6.128809063378299e0
0.42812500000000003 -6.138960287617351e0 -6.138960287617351e0
0.4284375 -6.160987229817579e0 -6.160987229817579e0
0.42875 -6.176240602205212e0 -6.176240602205212e0
0.4290625 -6.1950847302395005e0 -6.1950847302395005e0
0.429375 -6.2139561875291065e0 -6.2139561875291065e0
0.42968750000000006 -6.22598714559706e0 -6.22598714559706e0
0.43000000000000005 -6.2451370290267505e0 -6.2451370290267505e0
0.43031250000000004 -6.2633996088082995e0 -6.2633996088082995e0
0.43062500000000004 -6.277868606604329e0 -6.277868606604329e0
0.43093750000000003 -6.297013755411058e0 -6.297013755411058e0
0.43125 -6.310709925289643e0 -6.310709925289643e0
0.4315625 -6.3302051483245805e0 -6.3302051483245805e0
0.431875 -6.351117868574761e0 -6.351117868574761e0
0.43218750000000006 -6.364804070059904e0 -6.364804070059904e0
0.43250000000000005 -6.384473413965111e0 -6.384473413965111e0
0.43281250000000004 -6.401783433263404e0 -6.401783433263404e0
0.43312500000000004 -6.41817726981742e0 -6.41817726981742e0
0.43343750000000003 -6.434474103211301e0 -6.434474103211301e0
0.43375 -6.447882122998067e0 -6.447882122998067e0
0.4340625 -6.470154079000963e0 -6.470154079000963e0
0.434375 -6.485741132507769e0 -6.485741132507769e0
0.4346875 -6.500031650928918e0 -6.500031650928918e0
0.43500000000000005 -6.519320906345797e0 -6.519320906345797e0
0.43531250000000005 -6.535114735814091e0 -6.535114735814091e0
0.43562500000000004 -6.558479830105512e0 -6.558479830105512e0
0.43593750000000003 -6.572380486600082e0 -6.572380486600082e0
0.43625 -6.586953708908709e0 -6.586953708908709e0
0.4365625 -6.6077196657064405e0 -6.6077196657064405e0
0.436875 -6.625766844312125e0 -6.625766844312125e0
0.4371875 -6.646684237175464e0 -6.646684237175464e0
0.43750000000000006 -6.661095973674833e0 -6.661095973674833e0
0.43781250000000005 -6.6791627093838315e0 -6.6791627093838315e0
0.43812500000000004 -6.699910934806098e0 -6.699910934806098e0
0.43843750000000004 -6.712597423414422e0 -6.712597423414422e0
0.43875000000000003 -6.736467057245932e0 -6.736467057245932e0
0.4390625 -6.751582866503554e0 -6.751582866503554e0
0.439375 -6.769010325159684e0 -6.769010325159684e0
0.4396875 -6.788038165522607e0 -6.788038165522607e0
0.44000000000000006 -6.809817890472345e0 -6.809817890472345e0
0.44031250000000005 -6.8241499427202825e0 -6.8241499427202825e0
0.44062500000000004 -6.840569740670048e0 -6.840569740670048e0
0.44093750000000004 -6.860380354450967e0 -6.860380354450967e0
0.44125000000000003 -6.881843696714327e0 -6.881843696714327e0
0.4415625 -6.89752269315602e0 -6.89752269315602e0
0.441875 -6.9147752450306825e0 -6.9147752450306825e0
0.4421875 -6.936775282234862e0 -6.936775282234862e0
0.4425 -6.9573844318964575e0 -6.9573844318964575e0
0.44281250000000005 -6.974922086525908e0 -6.974922086525908e0
0.44312500000000005 -6.990201716335719e0 -6.990201716335719e0
0.44343750000000004 -7.010658584708267e0 -7.010658584708267e0
0.44375000000000003 -7.025893795121533e0 -7.025893795121533e0
0.4440625 -7.043779291391161e0 -7.043779291391161e0
0.444375 -7.06473029122651e0 -7.06473029122651e0
0.4446875 -7.08334379132009e0 -7.08334379132009e0
0.445 -7.100685433119793e0 -7.100685433119793e0
0.44531250000000006 -7.121304967806168e0 -7.121304967806168e0
0.44562500000000005 -7.136369444060961e0 -7.136369444060961e0
0.44593750000000004 -7.152694507823412e0 -7.152694507823412e0
0.44625000000000004 -7.169728166104846e0 -7.169728166104846e0
0.44656250000000003 -7.197866679456524e0 -7.197866679456524e0
0.446875 -7.211981992240339e0 -7.211981992240339e0
0.4471875 -7.233581762742119e0 -7.233581762742119e0
0.4475 -7.253008356071746e0 -7.253008356071746e0
0.44781250000000006 -7.2718671233409395e0 -7.2718671233409395e0
0.44812500000000005 -7.289130058653768e0 -7.289130058653768e0
0.44843750000000004 -7.309465686826911e0 -7.309465686826911e0
0.44875000000000004 -7.325581871117151e0 -7.325581871117151e0
0.44906250000000003 -7.347228645205064e0 -7.347228645205064e0
0.449375 -7.364224379819802e0 -7.364224379819802e0
0.4496875 -7.390634779728202e0 -7.390634779728202e0
0.45 -7.403856370800327e0 -7.403856370800327e0
0.4503125 -7.427049073886678e0 -7.427049073886678e0
0.45062500000000005 -7.4465637823522e0 -7.4465637823522e0
0.45093750000000005 -7.4630840450312235e0 -7.4630840450312235e0
0.45125000000000004 -7.48030932104291e0 -7.48030932104291e0
0.45156250000000003 -7.50219812556395e0 -7.50219812556395e0
0.451875 -7.5229865462368934e0 -7.5229865462368934e0
0.4521875 -7.541109166497222e0 -7.541109166497222e0
0.4525 -7.563848441090045e0 -7.563848441090045e0
0.4528125 -7.580656337761752e0 -7.580656337761752e0
0.45312500000000006 -7.600975805790199e0 -7.600975805790199e0
0.45343750000000005 -7.619221707014617e0 -7.619221707014617e0
0.45375000000000004 -7.639866588422024e0 -7.639866588422024e0
0.45406250000000004 -7.660913455602326e0 -7.660913455602326e0
0.45437500000000003 -7.677768899405578e0 -7.677768899405578e0
0.4546875 -7.6980248033072485e0 -7.6980248033072485e0
0.455 -7.721016432169449e0 -7.721016432169449e0
0.4553125 -7.7413268167609885e0 -7.7413268167609885e0
0.45562500000000006 -7.7614562220395555e0 -7.7614562220395555e0
0.45593750000000005 -7.781206872689268e0 -7.781206872689268e0
0.45625000000000004 -7.797820641122939e0 -7.797820641122939e0
0.45656250000000004 -7.818378044527321e0 -7.818378044527321e0
0.45687500000000003 -7.83782854957451e0 -7.83782854957451e0
0.4571875 -7.86015914690131e0 -7.86015914690131e0
0.4575 -7.881489079625567e0 -7.881489079625567e0
0.4578125 -7.900405656133785e0 -7.900405656133785e0
0.458125 -7.921168395156087e0 -7.921168395156087e0
0.45843750000000005 -7.940705867300835e0 -7.940705867300835e0
0.45875000000000005 -7.965541911659216e0 -7.965541911659216e0
0.45906250000000004 -7.983631141916135e0 -7.983631141916135e0
0.45937500000000003 -8.00113710606081e0 -8.00113710606081e0
0.4596875 -8.02240418789222e0 -8.02240418789222e0
0.46 -8.043558621621628e0 -8.043558621621628e0
0.4603125 -8.067692403159413e0 -8.067692403159413e0
0.460625 -8.085835261607713e0 -8.085835261607713e0
0.46093750000000006 -8.103279510930747e0 -8.103279510930747e0
0.46125000000000005 -8.1255674648786e0 -8.1255674648786e0
0.46156250000000004 -8.146424046355492e0 -8.146424046355492e0
0.46187500000000004 -8.174125339694797e0 -8.174125339694797e0
0.46218750000000003 -8.190673791077074e0 -8.190673791077074e0
0.4625 -8.208023886031128e0 -8.208023886031128e0
0.4628125 -8.229326115046547e0 -8.229326115046547e0
0.463125 -8.251555996289767e0 -8.251555996289767e0
0.46343750000000006 -8.272359974850929e0 -8.272359974850929e0
0.46375000000000005 -8.29701414876115e0 -8.29701414876115e0
0.46406250000000004 -8.319771839545297e0 -8.319771839545297e0
0.46437500000000004 -8.334459263401072e0 -8.334459263401072e0
0.46468750000000003 -8.354006443896537e0 -8.354006443896537e0
0.465 -8.376035484171439e0 -8.376035484171439e0
0.4653125 -8.4003920382155e0 -8.4003920382155e0
0.465625 -8.419199426735645e0 -8.419199426735645e0
0.4659375 -8.442739355653316e0 -8.442739355653316e0
0.46625000000000005 -8.462865449643118e0 -8.462865449643118e0
0.46656250000000005 -8.489839648125667e0 -8.489839648125667e0
0.46687500000000004 -8.508252678215626e0 -8.508252678215626e0
0.46718750000000003 -8.527760642038515e0 -8.527760642038515e0
0.4675 -8.549382038955969e0 -8.549382038955969e0
0.4678125 -8.571289416687591e0 -8.571289416687591e0
0.468125 -8.591791682659164e0 -8.591791682659164e0
0.4684375 -8.615260739687415e0 -8.615260739687415e0
0.46875000000000006 -8.636581521435687e0 -8.636581521435687e0
0.46906250000000005 -8.658821017336663e0 -8.658821017336663e0
0.46937500000000004 -8.678424885388154e0 -8.678424885388154e0
0.46968750000000004 -8.701442705077056e0 -8.701442705077056e0
0.47000000000000003 -8.724648178822349e0 -8.724648178822349e0
0.4703125 -8.745913978577278e0 -8.745913978577278e0
0.470625 -8.769487784056196e0 -8.769487784056196e0
0.4709375 -8.790124815050035e0 -8.790124815050035e0
0.47125000000000006 -8.81229907509794e0 -8.81229907509794e0
0.47156250000000005 -8.83216441268894e0 -8.83216441268894e0
0.47187500000000004 -8.855199271703327e0 -8.855199271703327e0
0.47218750000000004 -8.877251192379276e0 -8.877251192379276e0
0.47250000000000003 -8.900117574880255e0 -8.900117574880255e0
0.4728125 -8.920936647016674e0 -8.920936647016674e0
0.473125 -8.945964469007663e0 -8.945964469007663e0
0.4734375 -8.966294273827202e0 -8.966294273827202e0
0.47375 -8.988932316294154e0 -8.988932316294154e0
0.47406250000000005 -9.011160682236891e0 -9.011160682236891e0
0.47437500000000005 -9.035622277146445e0 -9.035622277146445e0
0.47468750000000004 -9.056403913171266e0 -9.056403913171266e0
0.47500000000000003 -9.080871360912056e0 -9.080871360912056e0
0.4753125 -9.102714031667233e0 -9.102714031667233e0
0.475625 -9.128188460742763e0 -9.128188460742763e0
0.4759375 -9.149999704309153e0 -9.149999704309153e0
0.47625 -9.172282772354151e0 -9.172282772354151e0
0.47656250000000006 -9.197478014659623e0 -9.197478014659623e0
0.47687500000000005 -9.21750876212161e0 -9.21750876212161e0
0.47718750000000004 -9.240879092695536e0 -9.240879092695536e0
0.47750000000000004 -9.260304481006983e0 -9.260304481006983e0
0.47781250000000003 -9.282585860956146e0 -9.282585860956146e0
0.478125 -9.30968928524942e0 -9.30968928524942e0
0.4784375 -9.327297861991951e0 -9.327297861991951e0
0.47875 -9.352552610246107e0 -9.352552610246107e0
0.47906250000000006 -9.378515385149854e0 -9.378515385149854e0
0.47937500000000005 -9.400703618541115e0 -9.400703618541115e0
0.47968750000000004 -9.424743290052788e0 -9.424743290052788e0
0.48000000000000004 -9.44489136556092e0 -9.44489136556092e0
0.48031250000000003 -9.470463832438668e0 -9.470463832438668e0
0.480625 -9.494445207204421e0 -9.494445207204421e0
0.4809375 -9.513947611926028e0 -9.513947611926028e0
0.48125 -9.540331330785989e0 -9.540331330785989e0
0.4815625 -9.566816937713497e0 -9.566816937713497e0
0.48187500000000005 -9.589493397073852e0 -9.589493397073852e0
0.48218750000000005 -9.60893090940624e0 -9.60893090940624e0
0.48250000000000004 -9.632046917014463e0 -9.632046917014463e0
0.48281250000000003 -9.657130075680811e0 -9.657130075680811e0
0.483125 -9.681545966428871e0 -9.681545966428871e0
0.4834375 -9.70475279858681e0 -9.70475279858681e0
0.48375 -9.728102774401009e0 -9.728102774401009e0
0.4840625 -9.751431135806683e0 -9.751431135806683e0
0.48437500000000006 -9.77384571849268e0 -9.77384571849268e0
0.48468750000000005 -9.80148665643435e0 -9.80148665643435e0
0.48500000000000004 -9.826106466318265e0 -9.826106466318265e0
0.48531250000000004 -9.852490277345964e0 -9.852490277345964e0
0.48562500000000003 -9.874451051250048e0 -9.874451051250048e0
0.4859375 -9.897607887421032e0 -9.897607887421032e0
0.48625 -9.918681317864298e0 -9.918681317864298e0
0.4865625 -9.943680200400536e0 -9.943680200400536e0
0.48687500000000006 -9.97410196220369e0 -9.97410196220369e0
0.48718750000000005 -9.99295339794378e0 -9.99295339794378e0
0.48750000000000004 -1.001830132814655e1 -1.001830132814655e1
0.48781250000000004 -1.0042310552203048e1 -1.0042310552203048e1
0.48812500000000003 -1.0070291642244115e1 -1.0070291642244115e1
0.4884375 -1.009383262894005e1 -1.009383262894005e1
0.48875 -1.011385371950962e1 -1.011385371950962e1
0.4890625 -1.0139437098364738e1 -1.0139437098364738e1
0.48937500000000006 -1.0165338384284837e1 -1.0165338384284837e1
0.48968750000000005 -1.019199173995628e1 -1.019199173995628e1
0.49000000000000005 -1.021580810026478e1 -1.021580810026478e1
0.49031250000000004 -1.0238820318175726e1 -1.0238820318175726e1
0.49062500000000003 -1.0262836935633345e1 -1.0262836935633345e1
0.4909375 -1.0289539996550388e1 -1.0289539996550388e1
0.49125 -1.0314413947418757e1 -1.0314413947418757e1
0.4915625 -1.0336749445154851e1 -1.0336749445154851e1
0.491875 -1.0363208855157495e1 -1.0363208855157495e1
0.49218750000000006 -1.0386622755579424e1 -1.0386622755579424e1
0.49250000000000005 -1.0407966715636917e1 -1.0407966715636917e1
0.49281250000000004 -1.0440997061705161e1 -1.0440997061705161e1
0.49312500000000004 -1.0465169340261923e1 -1.0465169340261923e1
0.49343750000000003 -1.048178420457532e1 -1.048178420457532e1
0.49375 -1.0510094214881406e1 -1.0510094214881406e1
0.4940625 -1.0542435890237698e1 -1.0542435890237698e1
0.494375 -1.0565780753050944e1 -1.0565780753050944e1
0.49468750000000006 -1.0592914861810073e1 -1.0592914861810073e1
0.49500000000000005 -1.0615954102446608e1 -1.0615954102446608e1
0.49531250000000004 -1.064372990157915e1 -1.064372990157915e1
0.49562500000000004 -1.0666889101898846e1 -1.0666889101898846e1
0.49593750000000003 -1.0689457621642646e1 -1.0689457621642646e1
0.49625 -1.0721139816731807e1 -1.0721139816731807e1
0.4965625 -1.0741987483253865e1 -1.0741987483253865e1
0.496875 -1.0768907096109956e1 -1.0768907096109956e1
0.49718750000000006 -1.0797598612442812e1 -1.0797598612442812e1
0.49750000000000005 -1.08208356954691e1 -1.08208356954691e1
0.49781250000000005 -1.0845719674249153e1 -1.0845719674249153e1
0.49812500000000004 -1.0872476525084835e1 -1.0872476525084835e1
0.49843750000000003 -1.0900535245009337e1 -1.0900535245009337e1
0.49875 -1.0925458907272855e1 -1.0925458907272855e1
0.4990625 -1.094984258933971e1 -1.094984258933971e1
0.499375 -1.0977985802192393e1 -1.0977985802192393e1
0.4996875 -1.1003500795406012e1 -1.1003500795406012e1
0.5 -1.1031254335249173e1 -1.1031254335249173e1
0.5003125 -1.1054652225645782e1 -1.1054652225645782e1
0.500625 -1.1080028691374878e1 -1.1080028691374878e1
0.5009375 -1.1108240747895593e1 -1.1108240747895593e1
0.50125 -1.1131387343063011e1 -1.1131387343063011e1
0.5015625 -1.1160324221967471e1 -1.1160324221967471e1
0.5018750000000001 -1.1184608240854118e1 -1.1184608240854118e1
0.5021875 -1.1211561988450626e1 -1.1211561988450626e1
0.5025000000000001 -1.124206811966485e1 -1.124206811966485e1
0.5028125 -1.1263259036998875e1 -1.1263259036998875e1
0.503125 -1.1294176802346442e1 -1.1294176802346442e1
0.5034375 -1.1322860819145149e1 -1.1322860819145149e1
0.50375 -1.1355408010165661e1 -1.1355408010165661e1
0.5040625000000001 -1.1380141413004708e1 -1.1380141413004708e1
0.504375 -1.1403354456540796e1 -1.1403354456540796e1
0.5046875000000001 -1.1427733321026494e1 -1.1427733321026494e1
0.505 -1.1454147997614996e1 -1.1454147997614996e1
0.5053125 -1.1480777735741299e1 -1.1480777735741299e1
0.505625 -1.1506892440095157e1 -1.1506892440095157e1
0.5059375 -1.154101096750253e1 -1.154101096750253e1
0.50625 -1.1566705624777455e1 -1.1566705624777455e1
0.5065625 -1.1591235060095073e1 -1.1591235060095073e1
0.5068750000000001 -1.1616921931984848e1 -1.1616921931984848e1
0.5071875 -1.164402476224575e1 -1.164402476224575e1
0.5075000000000001 -1.1671120162705733e1 -1.1671120162705733e1
0.5078125 -1.1698755730850166e1 -1.1698755730850166e1
0.508125 -1.1732382240490892e1 -1.1732382240490892e1
0.5084375 -1.1756287730439794e1 -1.1756287730439794e1
0.50875 -1.1781568641094395e1 -1.1781568641094395e1
0.5090625000000001 -1.1813470496194327e1 -1.1813470496194327e1
0.509375 -1.1842333554500215e1 -1.1842333554500215e1
0.5096875000000001 -1.1870443029447301e1 -1.1870443029447301e1
0.51 -1.1900766948100113e1 -1.1900766948100113e1
0.5103125000000001 -1.1921645112017245e1 -1.1921645112017245e1
0.510625 -1.1952146167872229e1 -1.1952146167872229e1
0.5109375 -1.197540987407308e1 -1.197540987407308e1
0.51125 -1.2009177028673435e1 -1.2009177028673435e1
0.5115625 -1.2039045146695003e1 -1.2039045146695003e1
0.5118750000000001 -1.2060708573790066e1 -1.2060708573790066e1
0.5121875 -1.2091176979456009e1 -1.2091176979456009e1
0.5125000000000001 -1.2120556185149667e1 -1.2120556185149667e1
0.5128125 -1.2154032718773465e1 -1.2154032718773465e1
0.513125 -1.2177952453846387e1 -1.2177952453846387e1
0.5134375 -1.2201526141131012e1 -1.2201526141131012e1
0.51375 -1.223413060587734e1 -1.223413060587734e1
0.5140625 -1.226369954453628e1 -1.226369954453628e1
0.514375 -1.2287945981009102e1 -1.2287945981009102e1
0.5146875000000001 -1.232111669898893e1 -1.232111669898893e1
0.515 -1.2346299417193563e1 -1.2346299417193563e1
0.5153125000000001 -1.2377354306448865e1 -1.2377354306448865e1
0.515625 -1.2403639550355251e1 -1.2403639550355251e1
0.5159375 -1.2434181407493611e1 -1.2434181407493611e1
0.51625 -1.24607187680366e1 -1.24607187680366e1
0.5165625 -1.2491021576468825e1 -1.2491021576468825e1
0.5168750000000001 -1.2516460451314174e1 -1.2516460451314174e1
0.5171875 -1.2547517892378778e1 -1.2547517892378778e1
0.5175000000000001 -1.257816662830362e1 -1.257816662830362e1
0.5178125 -1.2609884044433215e1 -1.2609884044433215e1
0.5181250000000001 -1.2634662938284578e1 -1.2634662938284578e1
0.5184375 -1.2668381364846823e1 -1.2668381364846823e1
0.51875 -1.2697940025071944e1 -1.2697940025071944e1
0.5190625 -1.2724093141414755e1 -1.2724093141414755e1
0.519375 -1.2756030695908862e1 -1.2756030695908862e1
0.5196875000000001 -1.2781413173380656e1 -1.2781413173380656e1
0.52 -1.2814167157720362e1 -1.2814167157720362e1
0.5203125000000001 -1.2842770237625587e1 -1.2842770237625587e1
0.520625 -1.2869645703567926e1 -1.2869645703567926e1
0.5209375 -1.290215699803673e1 -1.290215699803673e1
0.52125 -1.2933683177397029e1 -1.2933683177397029e1
0.5215625 -1.2959251339231628e1 -1.2959251339231628e1
0.521875 -1.2991613800091613e1 -1.2991613800091613e1
0.5221875 -1.302254209724731e1 -1.302254209724731e1
0.5225000000000001 -1.3054123244955349e1 -1.3054123244955349e1
0.5228125 -1.3079725456603114e1 -1.3079725456603114e1
0.5231250000000001 -1.311207125062117e1 -1.311207125062117e1
0.5234375 -1.314261829439863e1 -1.314261829439863e1
0.52375 -1.31711212180752e1 -1.31711212180752e1
0.5240625 -1.3200038332983127e1 -1.3200038332983127e1
0.524375 -1.3231579039788699e1 -1.3231579039788699e1
0.5246875000000001 -1.3263133178786461e1 -1.3263133178786461e1
0.525 -1.3295751030674523e1 -1.3295751030674523e1
0.5253125000000001 -1.3326339910359707e1 -1.3326339910359707e1
0.525625 -1.335685696854614e1 -1.335685696854614e1
0.5259375000000001 -1.3385632845736723e1 -1.3385632845736723e1
0.52625 -1.3419249224423652e1 -1.3419249224423652e1
0.5265625 -1.344697878450313e1 -1.344697878450313e1
0.526875 -1.347687534253862e1 -1.347687534253862e1
0.5271875 -1.3508034052912876e1 -1.3508034052912876e1
0.5275000000000001 -1.3539900897989696e1 -1.3539900897989696e1
0.5278125 -1.357311518469021e1 -1.357311518469021e1
0.5281250000000001 -1.3601599460429838e1 -1.3601599460429838e1
0.5284375 -1.3629082097644073e1 -1.3629082097644073e1
0.52875 -1.3660269456098263e1 -1.3660269456098263e1
0.5290625 -1.3695588658924294e1 -1.3695588658924294e1
0.529375 -1.3724929242176927e1 -1.3724929242176927e1
0.5296875 -1.3759535744706113e1 -1.3759535744706113e1
0.53 -1.3788657120928178e1 -1.3788657120928178e1
0.5303125000000001 -1.3819864419634428e1 -1.3819864419634428e1
0.530625 -1.3851464736065168e1 -1.3851464736065168e1
0.5309375000000001 -1.388444732372443e1 -1.388444732372443e1
0.53125 -1.39211862709966e1 -1.39211862709966e1
0.5315625 -1.3944619775428578e1 -1.3944619775428578e1
0.531875 -1.3980484673375372e1 -1.3980484673375372e1
0.5321875 -1.4013632829836638e1 -1.4013632829836638e1
0.5325000000000001 -1.4047120017073553e1 -1.4047120017073553e1
0.5328125 -1.407917050340427e1 -1.407917050340427e1
0.5331250000000001 -1.4108432460098243e1 -1.4108432460098243e1
0.5334375 -1.4138083093247019e1 -1.4138083093247019e1
0.5337500000000001 -1.4174128963546877e1 -1.4174128963546877e1
0.5340625 -1.420491344718846e1 -1.420491344718846e1
0.534375 -1.4235060749410309e1 -1.4235060749410309e1
0.5346875 -1.426590395996243e1 -1.426590395996243e1
0.535 -1.4300714302511437e1 -1.4300714302511437e1
0.5353125000000001 -1.4330468266110415e1 -1.4330468266110415e1
0.535625 -1.4362912468673471e1 -1.4362912468673471e1
0.5359375000000001 -1.4394380915712532e1 -1.4394380915712532e1
0.53625 -1.4427125462528124e1 -1.4427125462528124e1
0.5365625 -1.4459132104978266e1 -1.4459132104978266e1
0.536875 -1.449284387074374e1 -1.449284387074374e1
0.5371875 -1.4527564928028255e1 -1.4527564928028255e1
0.5375000000000001 -1.4563121072937406e1 -1.4563121072937406e1
0.5378125 -1.459407996166044e1 -1.459407996166044e1
0.5381250000000001 -1.4627140357188978e1 -1.4627140357188978e1
0.5384375 -1.4661013374296886e1 -1.4661013374296886e1
0.5387500000000001 -1.4689808046430585e1 -1.4689808046430585e1
0.5390625 -1.472469471194006e1 -1.472469471194006e1
0.539375 -1.4756775738951433e1 -1.4756775738951433e1
0.5396875 -1.4797600816537738e1 -1.4797600816537738e1
0.54 -1.4823450521824157e1 -1.4823450521824157e1
0.5403125000000001 -1.4862374549697392e1 -1.4862374549697392e1
0.540625 -1.4893644612737148e1 -1.4893644612737148e1
0.5409375000000001 -1.4929632479357565e1 -1.4929632479357565e1
0.54125 -1.495865180776434e1 -1.495865180776434e1
0.5415625000000001 -1.4997601552177343e1 -1.4997601552177343e1
0.541875 -1.5029808822152859e1 -1.5029808822152859e1
0.5421875 -1.506231966193161e1 -1.506231966193161e1
0.5425 -1.5096281230205818e1 -1.5096281230205818e1
0.5428125 -1.5134443639615142e1 -1.5134443639615142e1
0.5431250000000001 -1.516200497917714e1 -1.516200497917714e1
0.5434375 -1.519794534618893e1 -1.519794534618893e1
0.5437500000000001 -1.5235180627801924e1 -1.5235180627801924e1
0.5440625 -1.526369046701518e1 -1.526369046701518e1
0.544375 -1.5302584955299949e1 -1.5302584955299949e1
0.5446875 -1.5337715996471047e1 -1.5337715996471047e1
0.545 -1.5372365518025504e1 -1.5372365518025504e1
0.5453125000000001 -1.5404330586160881e1 -1.5404330586160881e1
0.545625 -1.5438027972658688e1 -1.5438027972658688e1
0.5459375000000001 -1.5468780216700338e1 -1.5468780216700338e1
0.54625 -1.5505277362415086e1 -1.5505277362415086e1
0.5465625000000001 -1.554229144041335e1 -1.554229144041335e1
0.546875 -1.557363364427772e1 -1.557363364427772e1
0.5471875 -1.5611526745852075e1 -1.5611526745852075e1
0.5475 -1.564564822793352e1 -1.564564822793352e1
0.5478125 -1.5681672963306369e1 -1.5681672963306369e1
0.5481250000000001 -1.5717974263057272e1 -1.5717974263057272e1
0.5484375 -1.5750867432704922e1 -1.5750867432704922e1
0.5487500000000001 -1.5787066319193286e1 -1.5787066319193286e1
0.5490625 -1.5822160684358437e1 -1.5822160684358437e1
0.5493750000000001 -1.5859835705672936e1 -1.5859835705672936e1
0.5496875 -1.5894118567495184e1 -1.5894118567495184e1
0.55 -1.593312783332965e1 -1.593312783332965e1
0.5503125 -1.5966286317898607e1 -1.5966286317898607e1
0.550625 -1.6003821954100545e1 -1.6003821954100545e1
0.5509375000000001 -1.6038810544124203e1 -1.6038810544124203e1
0.55125 -1.6079338798900494e1 -1.6079338798900494e1
0.5515625000000001 -1.6110503599932485e1 -1.6110503599932485e1
0.551875 -1.6142498456213502e1 -1.6142498456213502e1
0.5521875 -1.6182580774733992e1 -1.6182580774733992e1
0.5525 -1.6217786234696973e1 -1.6217786234696973e1
0.5528125 -1.6256660868946597e1 -1.6256660868946597e1
0.5531250000000001 -1.62900130812626e1 -1.62900130812626e1
0.5534375 -1.6326288957738484e1 -1.6326288957738484e1
0.5537500000000001 -1.636286419907435e1 -1.636286419907435e1
0.5540625 -1.6400114970089703e1 -1.6400114970089703e1
0.5543750000000001 -1.643493149847552e1 -1.643493149847552e1
0.5546875 -1.646925351720745e1 -1.646925351720745e1
0.555 -1.650559019077116e1 -1.650559019077116e1
0.5553125 -1.6545528020857432e1 -1.6545528020857432e1
0.555625 -1.658144696929537e1 -1.658144696929537e1
0.5559375000000001 -1.661801800183173e1 -1.661801800183173e1
0.55625 -1.6655547510952033e1 -1.6655547510952033e1
0.5565625000000001 -1.6691876370323712e1 -1.6691876370323712e1
0.556875 -1.672962336943135e1 -1.672962336943135e1
0.5571875000000001 -1.6772271488324236e1 -1.6772271488324236e1
0.5575 -1.680611630506644e1 -1.680611630506644e1
0.5578125 -1.6842121401444615e1 -1.6842121401444615e1
0.558125 -1.6880615389706122e1 -1.6880615389706122e1
0.5584375 -1.6917010417514916e1 -1.6917010417514916e1
0.5587500000000001 -1.695456782052122e1 -1.695456782052122e1
0.5590625 -1.6997977942192733e1 -1.6997977942192733e1
0.5593750000000001 -1.702878793402658e1 -1.702878793402658e1
0.5596875 -1.7066645250671968e1 -1.7066645250671968e1
0.56 -1.7104594021494336e1 -1.7104594021494336e1
0.5603125 -1.71411851193169e1 -1.71411851193169e1
0.560625 -1.7177175869506186e1 -1.7177175869506186e1
0.5609375000000001 -1.7216529369583327e1 -1.7216529369583327e1
0.56125 -1.7258063599208867e1 -1.7258063599208867e1
0.5615625000000001 -1.7293330485207093e1 -1.7293330485207093e1
0.561875 -1.7326570244017944e1 -1.7326570244017944e1
0.5621875000000001 -1.737097243294818e1 -1.737097243294818e1
0.5625 -1.740622114702444e1 -1.740622114702444e1
0.5628125 -1.7445746307679542e1 -1.7445746307679542e1
0.563125 -1.748548690086352e1 -1.748548690086352e1
0.5634375 -1.7519196216473006e1 -1.7519196216473006e1
0.5637500000000001 -1.7562227099411643e1 -1.7562227099411643e1
0.5640625 -1.7601240726607443e1 -1.7601240726607443e1
0.5643750000000001 -1.7642871694785185e1 -1.7642871694785185e1
0.5646875 -1.7682059875079972e1 -1.7682059875079972e1
0.5650000000000001 -1.771714906834029e1 -1.771714906834029e1
0.5653125 -1.776037429861333e1 -1.776037429861333e1
0.565625 -1.7798687548127305e1 -1.7798687548127305e1
0.5659375 -1.7835938212213364e1 -1.7835938212213364e1
0.56625 -1.7874602166988893e1 -1.7874602166988893e1
0.5665625000000001 -1.7914728054378315e1 -1.7914728054378315e1
0.566875 -1.79493288597904e1 -1.79493288597904e1
0.5671875000000001 -1.7988492625857702e1 -1.7988492625857702e1
0.5675 -1.8034611110016044e1 -1.8034611110016044e1
0.5678125 -1.8072755472020503e1 -1.8072755472020503e1
0.568125 -1.811499482738452e1 -1.811499482738452e1
0.5684375 -1.8152959619363514e1 -1.8152959619363514e1
0.5687500000000001 -1.8197843150795848e1 -1.8197843150795848e1
0.5690625 -1.8233313886754217e1 -1.8233313886754217e1
0.5693750000000001 -1.8271918167148556e1 -1.8271918167148556e1
0.5696875 -1.8314213048295983e1 -1.8314213048295983e1
0.5700000000000001 -1.835489865488023e1 -1.835489865488023e1
0.5703125 -1.839238524261407e1 -1.839238524261407e1
0.570625 -1.8433919332748133e1 -1.8433919332748133e1
0.5709375 -1.8471365833427967e1 -1.8471365833427967e1
0.57125 -1.8513549168760505e1 -1.8513549168760505e1
0.5715625000000001 -1.8555707875118856e1 -1.8555707875118856e1
0.571875 -1.8595407716778823e1 -1.8595407716778823e1
0.5721875000000001 -1.86362589863287e1 -1.86362589863287e1
0.5725 -1.8675922624965892e1 -1.8675922624965892e1
0.5728125000000001 -1.8719313168916756e1 -1.8719313168916756e1
0.573125 -1.8762279914615988e1 -1.8762279914615988e1
0.5734375 -1.880013444327949e1 -1.880013444327949e1
0.57375 -1.8844718472418094e1 -1.8844718472418094e1
0.5740625 -1.8887136439896835e1 -1.8887136439896835e1
0.5743750000000001 -1.8925050278721187e1 -1.8925050278721187e1
0.5746875 -1.8967185409059653e1 -1.8967185409059653e1
0.5750000000000001 -1.9007584685080815e1 -1.9007584685080815e1
0.5753125 -1.9045550762543257e1 -1.9045550762543257e1
0.575625 -1.90894675730259e1 -1.90894675730259e1
0.5759375 -1.9135291097732875e1 -1.9135291097732875e1
0.57625 -1.917982016706253e1 -1.917982016706253e1
0.5765625000000001 -1.921194335749385e1 -1.921194335749385e1
0.576875 -1.9258948949871296e1 -1.9258948949871296e1
0.5771875000000001 -1.9300986511809583e1 -1.9300986511809583e1
0.5775 -1.9340643227103442e1 -1.9340643227103442e1
0.5778125000000001 -1.9382365762235054e1 -1.9382365762235054e1
0.578125 -1.9427873955962582e1 -1.9427873955962582e1
0.5784375 -1.9469473721045574e1 -1.9469473721045574e1
0.57875 -1.9515275735665796e1 -1.9515275735665796e1
0.5790625 -1.9557598329928055e1 -1.9557598329928055e1
0.5793750000000001 -1.9601972369102327e1 -1.9601972369102327e1
0.5796875 -1.9640765909320976e1 -1.9640765909320976e1
0.5800000000000001 -1.9686544413857405e1 -1.9686544413857405e1
0.5803125 -1.9733473672808373e1 -1.9733473672808373e1
0.5806250000000001 -1.9773352414929718e1 -1.9773352414929718e1
0.5809375 -1.981596494806297e1 -1.981596494806297e1
0.58125 -1.98606487165124e1 -1.98606487165124e1
0.5815625 -1.9897732620052352e1 -1.9897732620052352e1
0.581875 -1.9941899038679253e1 -1.9941899038679253e1
0.5821875000000001 -1.9987564480500964e1 -1.9987564480500964e1
0.5825 -2.0032866323054236e1 -2.0032866323054236e1
0.5828125000000001 -2.0079373430065402e1 -2.0079373430065402e1
0.583125 -2.011862410601168e1 -2.011862410601168e1
0.5834375 -2.015855040349868e1 -2.015855040349868e1
0.58375 -2.0205358421521737e1 -2.0205358421521737e1
0.5840625 -2.0250853227049333e1 -2.0250853227049333e1
0.5843750000000001 -2.029454619435171e1 -2.029454619435171e1
0.5846875 -2.0338494971974228e1 -2.0338494971974228e1
0.5850000000000001 -2.038001634237105e1 -2.038001634237105e1
0.5853125 -2.0425664505303644e1 -2.0425664505303644e1
0.5856250000000001 -2.0470117387591813e1 -2.0470117387591813e1
0.5859375 -2.051301727887983e1 -2.051301727887983e1
0.58625 -2.0567163536838393e1 -2.0567163536838393e1
0.5865625 -2.0605310505400553e1 -2.0605310505400553e1
0.586875 -2.0650895535091763e1 -2.0650895535091763e1
0.5871875000000001 -2.0695193042446476e1 -2.0695193042446476e1
0.5875 -2.0742420045803897e1 -2.0742420045803897e1
0.5878125000000001 -2.0780514675704467e1 -2.0780514675704467e1
0.588125 -2.0826607802556623e1 -2.0826607802556623e1
0.5884375000000001 -2.087653407964524e1 -2.087653407964524e1
0.58875 -2.091829198471339e1 -2.091829198471339e1
0.5890625 -2.096848516849093e1 -2.096848516849093e1
0.589375 -2.1013748306536286e1 -2.1013748306536286e1
0.5896875 -2.1056824586326343e1 -2.1056824586326343e1
0.5900000000000001 -2.1103374536793922e1 -2.1103374536793922e1
0.5903125 -2.114567409103563e1 -2.114567409103563e1
0.5906250000000001 -2.1195201814672487e1 -2.1195201814672487e1
0.5909375 -2.1242606367730218e1 -2.1242606367730218e1
0.59125 -2.1281781930131615e1 -2.1281781930131615e1
0.5915625 -2.133467368301251e1 -2.133467368301251e1
0.591875 -2.1377877731552303e1 -2.1377877731552303e1
0.5921875000000001 -2.1425004232657443e1 -2.1425004232657443e1
0.5925 -2.1470613205813493e1 -2.1470613205813493e1
0.5928125000000001 -2.1519226822194355e1 -2.1519226822194355e1
0.593125 -2.156267140260877e1 -2.156267140260877e1
0.5934375000000001 -2.1614407646861196e1 -2.1614407646861196e1
0.59375 -2.16618438445106e1 -2.16618438445106e1
0.5940625 -2.1708943285227065e1 -2.1708943285227065e1
0.594375 -2.175166641533167e1 -2.175166641533167e1
0.5946875 -2.1804646029025548e1 -2.1804646029025548e1
0.5950000000000001 -2.1846448181966366e1 -2.1846448181966366e1
0.5953125 -2.1896254080483573e1 -2.1896254080483573e1
0.5956250000000001 -2.1947656862524923e1 -2.1947656862524923e1
0.5959375 -2.1991247527201608e1 -2.1991247527201608e1
0.5962500000000001 -2.204548381525626e1 -2.204548381525626e1
0.5965625 -2.209408829368374e1 -2.209408829368374e1
0.596875 -2.2137790106463285e1 -2.2137790106463285e1
0.5971875 -2.218331961909587e1 -2.218331961909587e1
0.5975 -2.2231282041217924e1 -2.2231282041217924e1
0.5978125000000001 -2.2277698168274014e1 -2.2277698168274014e1
0.598125 -2.2325212812204768e1 -2.2325212812204768e1
0.5984375000000001 -2.2373323126715945e1 -2.2373323126715945e1
0.59875 -2.24218679622021e1 -2.24218679622021e1
0.5990625 -2.2472337531658354e1 -2.2472337531658354e1
0.599375 -2.2519709052012217e1 -2.2519709052012217e1
0.5996875 -2.257282952537514e1 -2.257282952537514e1
0.6000000000000001 -2.262022162188339e1 -2.262022162188339e1
0.6003125 -2.2672033239294592e1 -2.2672033239294592e1
0.6006250000000001 -2.2722959621704263e1 -2.2722959621704263e1
0.6009375 -2.2770983573518038e1 -2.2770983573518038e1
0.6012500000000001 -2.282034533672993e1 -2.282034533672993e1
0.6015625 -2.2869287076260093e1 -2.2869287076260093e1
0.601875 -2.29185658879195e1 -2.29185658879195e1
0.6021875 -2.2967566587056695e1 -2.2967566587056695e1
0.6025 -2.3017621596921686e1 -2.3017621596921686e1
0.6028125000000001 -2.3067126680757497e1 -2.3067126680757497e1
0.603125 -2.3112405927806662e1 -2.3112405927806662e1
0.6034375000000001 -2.3161024587125098e1 -2.3161024587125098e1
0.60375 -2.321272688292754e1 -2.321272688292754e1
0.6040625000000001 -2.3255327812029805e1 -2.3255327812029805e1
0.604375 -2.3312615684970638e1 -2.3312615684970638e1
0.6046875 -2.336380310566699e1 -2.336380310566699e1
0.605 -2.3413251877101516e1 -2.3413251877101516e1
0.6053125 -2.3463711761832087e1 -2.3463711761832087e1
0.6056250000000001 -2.3520938910289146e1 -2.3520938910289146e1
0.6059375 -2.3568832558454574e1 -2.3568832558454574e1
0.6062500000000001 -2.362060389582564e1 -2.362060389582564e1
0.6065625 -2.3670223033253365e1 -2.3670223033253365e1
0.606875 -2.371934541111966e1 -2.371934541111966e1
0.6071875 -2.3767977528564074e1 -2.3767977528564074e1
0.6075 -2.3825673137224726e1 -2.3825673137224726e1
0.6078125000000001 -2.387781655048127e1 -2.387781655048127e1
0.608125 -2.3929236518537323e1 -2.3929236518537323e1
0.6084375000000001 -2.3974468066618897e1 -2.3974468066618897e1
0.60875 -2.402907201215146e1 -2.402907201215146e1
0.6090625000000001 -2.408172375421816e1 -2.408172375421816e1
0.609375 -2.412912286557082e1 -2.412912286557082e1
0.6096875 -2.4188079430702487e1 -2.4188079430702487e1
0.61 -2.4235021035529257e1 -2.4235021035529257e1
0.6103125 -2.4286291404216968e1 -2.4286291404216968e1
0.6106250000000001 -2.4340298878685985e1 -2.4340298878685985e1
0.6109375 -2.4391836111806583e1 -2.4391836111806583e1
0.6112500000000001 -2.4445745642984434e1 -2.4445745642984434e1
0.6115625 -2.45013038688561e1 -2.45013038688561e1
0.6118750000000001 -2.455069030670427e1 -2.455069030670427e1
0.6121875 -2.460366354354653e1 -2.460366354354653e1
0.6125 -2.465458267067322e1 -2.465458267067322e1
0.6128125 -2.471377885897789e1 -2.471377885897789e1
0.613125 -2.476899573602202e1 -2.476899573602202e1
0.6134375000000001 -2.4821063739103806e1 -2.4821063739103806e1
0.61375 -2.4874963962697507e1 -2.4874963962697507e1
0.6140625000000001 -2.492533312996818e1 -2.492533312996818e1
0.614375 -2.4979612898467508e1 -2.4979612898467508e1
0.6146875 -2.5038193620819015e1 -2.5038193620819015e1
0.615 -2.5088003411698878e1 -2.5088003411698878e1
0.6153125 -2.5142656100898762e1 -2.5142656100898762e1
0.6156250000000001 -2.51961885509412e1 -2.51961885509412e1
0.6159375 -2.525029901778396e1 -2.525029901778396e1
0.6162500000000001 -2.529955726664764e1 -2.529955726664764e1
0.6165625 -2.535631574307115e1 -2.535631574307115e1
0.6168750000000001 -2.541332345656508e1 -2.541332345656508e1
0.6171875 -2.546786294851097e1 -2.546786294851097e1
0.6175 -2.5520042333382094e1 -2.5520042333382094e1
0.6178125 -2.558006850898198e1 -2.558006850898198e1
0.618125 -2.5634693534276153e1 -2.5634693534276153e1
0.6184375000000001 -2.5691280498763604e1 -2.5691280498763604e1
0.61875 -2.574776121260072e1 -2.574776121260072e1
0.6190625000000001 -2.5805007346522757e1 -2.5805007346522757e1
0.619375 -2.5859074431426393e1 -2.5859074431426393e1
0.6196875000000001 -2.5914760867419204e1 -2.5914760867419204e1
0.62 -2.596860879880103e1 -2.596860879880103e1
0.6203125 -2.6029167712255344e1 -2.6029167712255344e1
0.620625 -2.6081208294418843e1 -2.6081208294418843e1
0.6209375 -2.613622074431339e1 -2.613622074431339e1
0.6212500000000001 -2.6188136555053347e1 -2.6188136555053347e1
0.6215625 -2.624896075547747e1 -2.624896075547747e1
0.6218750000000001 -2.630769033188824e1 -2.630769033188824e1
0.6221875 -2.6362785941856032e1 -2.6362785941856032e1
0.6225 -2.6417437425857656e1 -2.6417437425857656e1
0.6228125 -2.6474479228792347e1 -2.6474479228792347e1
0.623125 -2.653430577887218e1 -2.653430577887218e1
0.6234375000000001 -2.659526805175244e1 -2.659526805175244e1
0.62375 -2.665109441697666e1 -2.665109441697666e1
0.6240625000000001 -2.670495451300701e1 -2.670495451300701e1
0.624375 -2.6761905200574688e1 -2.6761905200574688e1
0.6246875000000001 -2.6825434241173184e1 -2.6825434241173184e1
0.625 -2.6877752851490072e1 -2.6877752851490072e1
0.6253125 -2.693961287560012e1 -2.693961287560012e1
0.625625 -2.699955006549169e1 -2.699955006549169e1
0.6259375 -2.705542180144255e1 -2.705542180144255e1
0.6262500000000001 -2.7117860690001066e1 -2.7117860690001066e1
0.6265625 -2.7178765643928614e1 -2.7178765643928614e1
0.6268750000000001 -2.7238854873519244e1 -2.7238854873519244e1
0.6271875 -2.729800107660128e1 -2.729800107660128e1
0.6275000000000001 -2.7353869834573175e1 -2.7353869834573175e1
0.6278125 -2.741257709908848e1 -2.741257709908848e1
0.628125 -2.7471509658990612e1 -2.7471509658990612e1
0.6284375 -2.752702170532018e1 -2.752702170532018e1
0.62875 -2.7587830744226608e1 -2.7587830744226608e1
0.6290625000000001 -2.7651024413434584e1 -2.7651024413434584e1
0.629375 -2.7709942678798484e1 -2.7709942678798484e1
0.6296875000000001 -2.7769823016346777e1 -2.7769823016346777e1
0.63 -2.783067758703271e1 -2.783067758703271e1
0.6303125 -2.7891909750171067e1 -2.7891909750171067e1
0.630625 -2.7949442650281412e1 -2.7949442650281412e1
0.6309375 -2.8015150670289017e1 -2.8015150670289017e1
0.6312500000000001 -2.8071743449217024e1 -2.8071743449217024e1
0.6315625 -2.8132493101738305e1 -2.8132493101738305e1
0.6318750000000001 -2.8195146471798466e1 -2.8195146471798466e1
0.6321875 -2.8255755415248927e1 -2.8255755415248927e1
0.6325000000000001 -2.8314611275764378e1 -2.8314611275764378e1
0.6328125 -2.8381639100100415e1 -2.8381639100100415e1
0.633125 -2.8444495610763056e1 -2.8444495610763056e1
0.6334375 -2.850305196864872e1 -2.850305196864872e1
0.63375 -2.856573718272591e1 -2.856573718272591e1
0.6340625000000001 -2.8629127202985615e1 -2.8629127202985615e1
0.634375 -2.8688988450365173e1 -2.8688988450365173e1
0.6346875000000001 -2.8761717773989744e1 -2.8761717773989744e1
0.635 -2.881767378898519e1 -2.881767378898519e1
0.6353125000000001 -2.887779573676187e1 -2.887779573676187e1
0.635625 -2.8940641972101616e1 -2.8940641972101616e1
0.6359375 -2.8999387840086797e1 -2.8999387840086797e1
0.63625 -2.9063055236581818e1 -2.9063055236581818e1
0.6365625 -2.9129267857837362e1 -2.9129267857837362e1
0.6368750000000001 -2.9189887852020433e1 -2.9189887852020433e1
0.6371875 -2.9253641035625037e1 -2.9253641035625037e1
0.6375000000000001 -2.9318189792290354e1 -2.9318189792290354e1
0.6378125 -2.938899993140774e1 -2.938899993140774e1
0.638125 -2.9448282206307226e1 -2.9448282206307226e1
0.6384375 -2.9508022465163663e1 -2.9508022465163663e1
0.63875 -2.9580117513057644e1 -2.9580117513057644e1
0.6390625000000001 -2.9645367968052028e1 -2.9645367968052028e1
0.639375 -2.970306950729025e1 -2.970306950729025e1
0.6396875000000001 -2.977319764313313e1 -2.977319764313313e1
0.64 -2.983385965719424e1 -2.983385965719424e1
0.6403125000000001 -2.989395034098868e1 -2.989395034098868e1
0.640625 -2.996635870000489e1 -2.996635870000489e1
0.6409375 -3.0035040987818206e1 -3.0035040987818206e1
0.64125 -3.0097769249278713e1 -3.0097769249278713e1
0.6415625 -3.01617722058171e1 -3.01617722058171e1
0.6418750000000001 -3.022530526415028e1 -3.022530526415028e1
0.6421875 -3.0297723662529165e1 -3.0297723662529165e1
0.6425000000000001 -3.0362800981257692e1 -3.0362800981257692e1
0.6428125 -3.0431946904567553e1 -3.0431946904567553e1
0.6431250000000001 -3.049556123714717e1 -3.049556123714717e1
0.6434375 -3.0565849083041826e1 -3.0565849083041826e1
0.64375 -3.0631250265670474e1 -3.0631250265670474e1
0.6440625 -3.069740136724056e1 -3.069740136724056e1
0.644375 -3.076804921878727e1 -3.076804921878727e1
0.6446875000000001 -3.0828526915297857e1 -3.0828526915297857e1
0.645 -3.0896084924950515e1 -3.0896084924950515e1
0.6453125000000001 -3.0962569046160638e1 -3.0962569046160638e1
0.645625 -3.1033824198050183e1 -3.1033824198050183e1
0.6459375 -3.1105851786600283e1 -3.1105851786600283e1
0.64625 -3.117202164195794e1 -3.117202164195794e1
0.6465625 -3.1235478065925122e1 -3.1235478065925122e1
0.6468750000000001 -3.129931779363585e1 -3.129931779363585e1
0.6471875 -3.1369036712783668e1 -3.1369036712783668e1
0.6475000000000001 -3.143868691111254e1 -3.143868691111254e1
0.6478125 -3.151138559188064e1 -3.151138559188064e1
0.6481250000000001 -3.158125174054055e1 -3.158125174054055e1
0.6484375 -3.1645833868319983e1 -3.1645833868319983e1
0.64875 -3.1717165853966776e1 -3.1717165853966776e1
0.6490625 -3.1785519097287192e1 -3.1785519097287192e1
0.649375 -3.1856047582799306e1 -3.1856047582799306e1
0.6496875000000001 -3.1921024851675497e1 -3.1921024851675497e1
0.65 -3.1994255400995712e1 -3.1994255400995712e1
0.6503125000000001 -3.206566208547508e1 -3.206566208547508e1
0.650625 -3.213141073714121e1 -3.213141073714121e1
0.6509375000000001 -3.220190711422663e1 -3.220190711422663e1
0.65125 -3.227383069988889e1 -3.227383069988889e1
0.6515625 -3.2345391706703026e1 -3.2345391706703026e1
0.651875 -3.2418492354148725e1 -3.2418492354148725e1
0.6521875 -3.249121446011475e1 -3.249121446011475e1
0.6525000000000001 -3.255936956927496e1 -3.255936956927496e1
0.6528125 -3.262931245676816e1 -3.262931245676816e1
0.6531250000000001 -3.270244987510421e1 -3.270244987510421e1
0.6534375 -3.2771824248031294e1 -3.2771824248031294e1
0.65375 -3.2840293063245895e1 -3.2840293063245895e1
0.6540625 -3.291627521678981e1 -3.291627521678981e1
0.654375 -3.298620847493373e1 -3.298620847493373e1
0.6546875000000001 -3.3056859033741944e1 -3.3056859033741944e1
0.655 -3.3133418888338724e1 -3.3133418888338724e1
0.6553125000000001 -3.319958934663862e1 -3.319958934663862e1
0.655625 -3.3274252158043396e1 -3.3274252158043396e1
0.6559375000000001 -3.3351075989006745e1 -3.3351075989006745e1
0.65625 -3.342795576148262e1 -3.342795576148262e1
0.6565625 -3.3493616621029446e1 -3.3493616621029446e1
0.656875 -3.3571221712160764e1 -3.3571221712160764e1
0.6571875 -3.364671352345829e1 -3.364671352345829e1
0.6575000000000001 -3.372306794792428e1 -3.372306794792428e1
0.6578125 -3.37937203757964e1 -3.37937203757964e1
0.6581250000000001 -3.386528757448457e1 -3.386528757448457e1
0.6584375 -3.3943586613322964e1 -3.3943586613322964e1
0.6587500000000001 -3.401495302470528e1 -3.401495302470528e1
0.6590625 -3.409853552903985e1 -3.409853552903985e1
0.659375 -3.417126746828842e1 -3.417126746828842e1
0.6596875 -3.4243527994709325e1 -3.4243527994709325e1
0.66 -3.431878840409024e1 -3.431878840409024e1
0.6603125000000001 -3.439169585008392e1 -3.439169585008392e1
0.660625 -3.447235439204849e1 -3.447235439204849e1
0.6609375000000001 -3.4550325621544175e1 -3.4550325621544175e1
0.66125 -3.462580691002756e1 -3.462580691002756e1
0.6615625 -3.4700882364064796e1 -3.4700882364064796e1
0.661875 -3.477554948372824e1 -3.477554948372824e1
0.6621875 -3.485469873788304e1 -3.485469873788304e1
0.6625000000000001 -3.492740827458499e1 -3.492740827458499e1
0.6628125 -3.500506864404849e1 -3.500506864404849e1
0.6631250000000001 -3.508044210990499e1 -3.508044210990499e1
0.6634375 -3.5168069180689486e1 -3.5168069180689486e1
0.6637500000000001 -3.52403057412547e1 -3.52403057412547e1
0.6640625 -3.531902381517591e1 -3.531902381517591e1
0.664375 -3.539952108018895e1 -3.539952108018895e1
0.6646875 -3.5473570229329994e1 -3.5473570229329994e1
0.665 -3.5553234003575085e1 -3.5553234003575085e1
0.6653125000000001 -3.563210227894922e1 -3.563210227894922e1
0.665625 -3.571510761632078e1 -3.571510761632078e1
0.6659375000000001 -3.578999114644546e1 -3.578999114644546e1
0.66625 -3.587445410960788e1 -3.587445410960788e1
0.6665625000000001 -3.594834444630976e1 -3.594834444630976e1
0.666875 -3.6024397707721505e1 -3.6024397707721505e1
0.6671875 -3.6102328789936905e1 -3.6102328789936905e1
0.6675 -3.618675615192103e1 -3.618675615192103e1
0.6678125 -3.6266820826549406e1 -3.6266820826549406e1
0.6681250000000001 -3.634664753545792e1 -3.634664753545792e1
0.6684375 -3.642984951509641e1 -3.642984951509641e1
0.6687500000000001 -3.6506899674962256e1 -3.6506899674962256e1
0.6690625 -3.6589589951447465e1 -3.6589589951447465e1
0.669375 -3.666987528999732e1 -3.666987528999732e1
0.6696875 -3.6755335056908166e1 -3.6755335056908166e1
0.67 -3.683287817390044e1 -3.683287817390044e1
0.6703125000000001 -3.691666093576248e1 -3.691666093576248e1
0.670625 -3.699674650037821e1 -3.699674650037821e1
0.6709375000000001 -3.7081949057059205e1 -3.7081949057059205e1
0.67125 -3.716753279432612e1 -3.716753279432612e1
0.6715625000000001 -3.7250734697602525e1 -3.7250734697602525e1
0.671875 -3.7333966406530976e1 -3.7333966406530976e1
0.6721875 -3.741401443510347e1 -3.741401443510347e1
0.6725 -3.749469930431894e1 -3.749469930431894e1
0.6728125 -3.758080379233559e1 -3.758080379233559e1
0.6731250000000001 -3.766627883803437e1 -3.766627883803437e1
0.6734375 -3.775103829036277e1 -3.775103829036277e1
0.6737500000000001 -3.783343432586969e1 -3.783343432586969e1
0.6740625 -3.791470438116437e1 -3.791470438116437e1
0.6743750000000001 -3.799983743716837e1 -3.799983743716837e1
0.6746875 -3.8089125519513686e1 -3.8089125519513686e1
0.675 -3.816461744157584e1 -3.816461744157584e1
0.6753125 -3.825464371413125e1 -3.825464371413125e1
0.675625 -3.834072722664939e1 -3.834072722664939e1
0.6759375000000001 -3.842551277442715e1 -3.842551277442715e1
0.67625 -3.850641766235583e1 -3.850641766235583e1
0.6765625000000001 -3.859738219325425e1 -3.859738219325425e1
0.676875 -3.868780101320078e1 -3.868780101320078e1
0.6771875 -3.8772253669404904e1 -3.8772253669404904e1
0.6775 -3.8860974001322916e1 -3.8860974001322916e1
0.6778125 -3.894517019641751e1 -3.894517019641751e1
0.6781250000000001 -3.903350255853718e1 -3.903350255853718e1
0.6784375 -3.912027959983595e1 -3.912027959983595e1
0.6787500000000001 -3.9206261681563205e1 -3.9206261681563205e1
0.6790625 -3.9295733384928894e1 -3.9295733384928894e1
0.6793750000000001 -3.9381185450373664e1 -3.9381185450373664e1
0.6796875 -3.946862511250481e1 -3.946862511250481e1
0.68 -3.9561811823802486e1 -3.9561811823802486e1
0.6803125 -3.96422836936689e1 -3.96422836936689e1
0.680625 -3.97388572257413e1 -3.97388572257413e1
0.6809375000000001 -3.982492925581289e1 -3.982492925581289e1
0.68125 -3.991576284536302e1 -3.991576284536302e1
0.6815625000000001 -4.000115030258792e1 -4.000115030258792e1
0.681875 -4.009387448327777e1 -4.009387448327777e1
0.6821875000000001 -4.019133126269651e1 -4.019133126269651e1
0.6825 -4.0271987420715845e1 -4.0271987420715845e1
0.6828125 -4.036681188870614e1 -4.036681188870614e1
0.683125 -4.0462743647631555e1 -4.0462743647631555e1
0.6834375 -4.0550037739803315e1 -4.0550037739803315e1
0.6837500000000001 -4.064314095487441e1 -4.064314095487441e1
0.6840625 -4.073397421046127e1 -4.073397421046127e1
0.6843750000000001 -4.082803510956171e1 -4.082803510956171e1
0.6846875 -4.092277798417524e1 -4.092277798417524e1
0.685 -4.101376412300294e1 -4.101376412300294e1
0.6853125 -4.110276987798704e1 -4.110276987798704e1
0.685625 -4.120238186563017e1 -4.120238186563017e1
0.6859375000000001 -4.129148963398154e1 -4.129148963398154e1
0.68625 -4.13823771454189e1 -4.13823771454189e1
0.6865625000000001 -4.147755560021267e1 -4.147755560021267e1
0.686875 -4.157565429545764e1 -4.157565429545764e1
0.6871875000000001 -4.166484709330405e1 -4.166484709330405e1
0.6875 -4.1760403391385694e1 -4.1760403391385694e1
0.6878125 -4.185581909296923e1 -4.185581909296923e1
0.688125 -4.195312898456575e1 -4.195312898456575e1
0.6884375 -4.204715102833404e1 -4.204715102833404e1
0.6887500000000001 -4.2143638176626496e1 -4.2143638176626496e1
0.6890625 -4.2248380991123554e1 -4.2248380991123554e1
0.6893750000000001 -4.233905421044744e1 -4.233905421044744e1
0.6896875 -4.2434972273449034e1 -4.2434972273449034e1
0.6900000000000001 -4.253195698149955e1 -4.253195698149955e1
0.6903125 -4.2623663055322936e1 -4.2623663055322936e1
0.690625 -4.271870467610677e1 -4.271870467610677e1
0.6909375 -4.2809947071276724e1 -4.2809947071276724e1
0.69125 -4.291618944980689e1 -4.291618944980689e1
0.6915625000000001 -4.301904836545771e1 -4.301904836545771e1
0.691875 -4.311690352364974e1 -4.311690352364974e1
0.6921875000000001 -4.3208941730114816e1 -4.3208941730114816e1
0.6925 -4.330881677609875e1 -4.330881677609875e1
0.6928125 -4.34097793223076e1 -4.34097793223076e1
0.693125 -4.351202301088267e1 -4.351202301088267e1
0.6934375 -4.3611187314155245e1 -4.3611187314155245e1
0.6937500000000001 -4.37113333464016e1 -4.37113333464016e1
0.6940625 -4.381097263399158e1 -4.381097263399158e1
0.6943750000000001 -4.391488064201883e1 -4.391488064201883e1
0.6946875 -4.401682102907796e1 -4.401682102907796e1
0.6950000000000001 -4.4114627614982396e1 -4.4114627614982396e1
0.6953125 -4.421813687232304e1 -4.421813687232304e1
0.695625 -4.432360686198524e1 -4.432360686198524e1
0.6959375 -4.442493982173153e1 -4.442493982173153e1
0.69625 -4.4527291514198964e1 -4.4527291514198964e1
0.6965625000000001 -4.463559949930175e1 -4.463559949930175e1
0.696875 -4.474049567451709e1 -4.474049567451709e1
0.6971875000000001 -4.484101029800911e1 -4.484101029800911e1
0.6975 -4.4942933761115796e1 -4.4942933761115796e1
0.6978125000000001 -4.504998049725634e1 -4.504998049725634e1
0.698125 -4.515251750253117e1 -4.515251750253117e1
0.6984375 -4.525295939072146e1 -4.525295939072146e1
0.69875 -4.5360690892505204e1 -4.5360690892505204e1
0.6990625 -4.547225627704745e1 -4.547225627704745e1
0.6993750000000001 -4.557073576233904e1 -4.557073576233904e1
0.6996875 -4.567114360466974e1 -4.567114360466974e1
0.7000000000000001 -4.5788219899775754e1 -4.5788219899775754e1
0.7003125 -4.589228090508675e1 -4.589228090508675e1
0.700625 -4.599792916688682e1 -4.599792916688682e1
0.7009375 -4.610719770810999e1 -4.610719770810999e1
0.70125 -4.6219801142038136e1 -4.6219801142038136e1
0.7015625000000001 -4.6325972766134214e1 -4.6325972766134214e1
0.701875 -4.64366900386575e1 -4.64366900386575e1
0.7021875000000001 -4.6544259376280365e1 -4.6544259376280365e1
0.7025 -4.665499367483005e1 -4.665499367483005e1
0.7028125000000001 -4.676102119882205e1 -4.676102119882205e1
0.703125 -4.6870453703686394e1 -4.6870453703686394e1
0.7034375 -4.6982612908357055e1 -4.6982612908357055e1
0.70375 -4.709464301120704e1 -4.709464301120704e1
0.7040625 -4.720391241959021e1 -4.720391241959021e1
0.7043750000000001 -4.732029919943204e1 -4.732029919943204e1
0.7046875 -4.7435753646222906e1 -4.7435753646222906e1
0.7050000000000001 -4.755328163604361e1 -4.755328163604361e1
