# Supplementary material for: Large-deviations of disease spreading dynamics with vaccination
Source: PLoS One. 2023 Jul 10;18(7):e0287932. doi: 10.1371/journal.pone.0287932 (PMC10332629; doi:10.1371/journal.pone.0287932)
Supplement: S1 Data — (GZ) [file pone.0287932.s002.gz › DATA/fig11/random/randomI2560.dat]

#v0.2.1
# sir_printer -f v0.5.6_EN_LDR_N3200r0.14t0.4v530Gsw0.1GS56229289SS264107022_NI1_1-end_0_x3._0_i.curves.gz -e 2560
# "/run/media/zapp2389/CompPhys/Yannick/Doktorarbeit/sirv/5_patient_zeros/ld/lambda0.4/N3200_other_doses/rand/530/entropic_3"
# curves: 752
5 5 5 5 5 5 5 5 5 5 5 5 5 5 5 5 5 5 5 5 5 5 5 5 5 5 5 5 5 5 5 5 5 5 5 5 5 5 5 5 5 5 5 5 5 5 5 5 5 5 5 5 5 5 5 5 5 5 5 5 5 5 5 5 5 5 5 5 5 5 5 5 5 5 5 5 5 5 5 5 5 5 5 5 5 5 5 5 5 5 5 5 5 5 5 5 5 5 5 5 5 5 5 5 5 5 5 5 5 5 5 5 5 5 5 5 5 5 5 5 5 5 5 5 5 5 5 5 5 5 5 5 5 5 5 5 5 5 5 5 5 5 5 5 5 5 5 5 5 5 5 5 5 5 5 5 5 5 5 5 5 5 5 5 5 5 5 5 5 5 5 5 5 5 5 5 5 5 5 5 5 5 5 5 5 5 5 5 5 5 5 5 5 5 5 5 5 5 5 5 5 5 5 5 5 5 5 5 5 5 5 5 5 5 5 5 5 5 5 5 5 5 5 5 5 5 5 5 5 5 5 5 5 5 5 5 5 5 5 5 5 5 5 5 5 5 5 5 5 5 5 5 5 5 5 5 5 5 5 5 5 5 5 5 5 5 5 5 5 5 5 5 5 5 5 5 5 5 5 5 5 5 5 5 5 5 5 5 5 5 5 5 5 5 5 5 5 5 5 5 5 5 5 5 5 5 5 5 5 5 5 5 5 5 5 5 5 5 5 5 5 5 5 5 5 5 5 5 5 5 5 5 5 5 5 5 5 5 5 5 5 5 5 5 5 5 5 5 5 5 5 5 5 5 5 5 5 5 5 5 5 5 5 5 5 5 5 5 5 5 5 5 5 5 5 5 5 5 5 5 5 5 5 5 5 5 5 5 5 5 5 5 5 5 5 5 5 5 5 5 5 5 5 5 5 5 5 5 5 5 5 5 5 5 5 5 5 5 5 5 5 5 5 5 5 5 5 5 5 5 5 5 5 5 5 5 5 5 5 5 5 5 5 5 5 5 5 5 5 5 5 5 5 5 5 5 5 5 5 5 5 5 5 5 5 5 5 5 5 5 5 5 5 5 5 5 5 5 5 5 5 5 5 5 5 5 5 5 5 5 5 5 5 5 5 5 5 5 5 5 5 5 5 5 5 5 5 5 5 5 5 5 5 5 5 5 5 5 5 5 5 5 5 5 5 5 5 5 5 5 5 5 5 5 5 5 5 5 5 5 5 5 5 5 5 5 5 5 5 5 5 5 5 5 5 5 5 5 5 5 5 5 5 5 5 5 5 5 5 5 5 5 5 5 5 5 5 5 5 5 5 5 5 5 5 5 5 5 5 5 5 5 5 5 5 5 5 5 5 5 5 5 5 5 5 5 5 5 5 5 5 5 5 5 5 5 5 5 5 5 5 5 5 5 5 5 5 5 5 5 5 5 5 5 5 5 5 5 5 5 5 5 5 5 5 5 5 5 5 5 5 5 5 5 5 5 5 5 5 5 5 5 5 5 5 5 5 5 5 5 5 5 5 5 5 5 5 5 5 5 5 5 5 5 5 5 5 5 5 5 5 5 5 5 5 5 5 5 5 5 5 5 5 5 5 5 5 5 5 5 5 5 5 5 5 5 5 5 5 5 5 5 5 5 5 5 5 5 5 5 5 5 5 5 5 5 5 5 5 5 5 5 5 5 5 5 5 5 5 5 5 5 5.0
11 13 9 14 12 9 11 12 12 12 4 13 12 7 13 14 15 14 10 12 10 7 11 8 9 13 15 10 8 10 9 11 10 7 13 11 17 18 11 12 15 13 8 10 11 11 11 11 9 15 9 16 12 14 16 11 14 8 8 12 8 11 13 9 8 8 9 16 13 12 9 15 9 13 10 10 9 10 10 13 11 10 9 11 14 15 10 12 10 17 11 12 13 11 14 10 7 8 6 11 9 12 9 12 11 9 9 11 9 10 14 8 6 11 11 9 11 11 13 9 11 13 13 13 19 11 13 9 9 10 17 8 9 12 8 8 16 16 11 9 11 9 10 12 9 11 9 14 13 6 14 15 12 8 9 12 12 9 11 12 9 12 11 9 14 13 9 10 11 13 10 13 11 10 10 11 12 11 11 9 16 11 9 10 13 10 15 8 8 10 11 13 9 12 9 11 11 14 8 15 11 12 7 9 9 10 14 7 8 13 9 15 10 16 13 8 12 13 9 7 11 11 11 10 9 14 12 10 10 10 13 13 13 10 10 9 12 10 9 9 13 8 6 13 11 11 10 10 9 12 11 10 10 10 10 13 17 8 14 12 14 10 13 11 10 12 13 12 13 10 14 11 9 8 11 9 11 9 12 12 10 11 13 9 9 11 10 12 12 13 14 7 12 15 11 17 13 13 11 12 9 10 10 14 10 16 10 11 10 16 10 13 9 10 8 9 11 13 11 12 10 11 13 14 12 8 9 13 10 9 11 9 12 16 8 8 10 13 10 9 8 11 6 17 8 11 10 10 9 19 10 8 7 11 8 12 12 9 11 14 13 10 12 14 10 8 11 8 15 7 13 14 13 9 12 11 7 12 10 11 11 11 10 7 12 11 10 15 8 12 9 10 8 8 13 13 8 10 13 9 13 13 10 12 12 9 13 8 10 9 9 11 10 12 14 10 9 7 12 9 14 10 11 13 14 8 12 12 11 16 11 10 11 11 10 13 14 10 14 11 15 8 6 12 11 10 9 13 12 8 10 15 13 12 9 10 10 10 8 8 11 11 13 8 7 7 10 11 9 13 13 8 14 10 9 11 14 13 9 10 12 9 10 11 16 12 13 11 8 10 11 11 16 6 9 5 12 14 11 8 10 9 6 9 10 14 10 10 13 10 7 12 13 10 14 10 10 11 7 15 12 9 10 12 9 15 11 13 10 10 11 10 10 12 10 11 12 12 7 10 11 7 14 13 9 10 11 11 11 6 10 11 12 8 14 12 12 9 10 14 11 11 13 14 9 7 7 9 10 9 8 9 14 11 11 13 11 11 12 9 12 5 8 10 9 12 14 11 10 13 11 9 13 9 13 16 11 11 6 11 10 10 10 10 6 10 13 9 13 13 10 10 12 13 9 10 12 10 14 10 11 8 14 13 13 7 9 11 8 9 15 9 10 11 10 15 10 14 15 11 9 13 12 11 11 10 11 11 11 9 7 11 14 10 10 11 11 11 15 9 10 7 9 8 10 10 12 10 12 10 11 12 8 12 9 12 8 8 11 10 9 11 10 7 12 9 7 10 10 13 10 16 12 13 11 13 9 11 12 13 10 15 15 14 10 13 7 13 7 14 10 11 15 12 12 9 16 15 15 14 11 14 12 14 14 10 13 13 11 14 11 8 11 12 10 9 11 11 14 9 10 9 12 10 10 9 15 8 13 13 11 9 10.938829787234044
23 21 17 28 18 20 15 19 17 19 5 21 15 13 26 27 18 20 17 22 19 8 20 18 13 20 22 14 10 14 18 20 19 10 18 20 30 35 17 16 20 20 11 16 22 14 21 18 12 17 18 22 22 20 24 18 22 15 13 20 10 15 18 17 14 12 15 21 18 19 19 24 19 19 16 17 12 17 19 18 19 16 15 14 22 23 17 20 14 28 18 21 19 14 26 19 10 13 10 20 20 19 15 21 19 16 15 19 17 16 22 10 9 17 15 16 16 19 21 12 19 18 23 26 23 16 20 14 17 20 24 11 19 16 16 13 21 18 21 12 18 12 15 16 18 14 15 27 20 13 22 22 20 15 19 19 23 18 14 20 19 17 21 14 24 19 17 20 17 16 16 20 12 18 17 17 19 21 18 15 24 13 12 11 21 13 25 12 16 18 17 20 15 16 13 17 19 22 12 24 19 17 15 17 17 15 26 11 14 19 18 20 16 29 25 14 21 17 17 15 14 19 21 18 18 24 21 14 13 15 23 20 25 12 17 15 24 19 14 12 21 12 10 21 21 21 15 20 17 22 17 18 14 18 13 21 35 17 17 17 26 18 19 19 20 23 19 19 19 19 20 17 15 16 18 22 21 20 22 23 13 13 11 19 17 18 17 15 21 21 24 14 16 20 20 27 16 21 21 19 16 20 13 18 17 28 19 20 9 25 13 22 12 15 18 12 17 20 17 20 20 19 23 20 21 14 19 23 14 20 21 14 25 25 13 15 15 18 16 15 16 20 12 26 14 18 18 20 16 25 17 11 14 21 14 19 20 15 19 23 26 18 22 20 17 15 19 17 26 12 20 19 20 17 19 18 14 21 16 15 24 18 20 8 25 15 17 24 10 17 14 19 14 10 22 15 11 20 21 17 20 20 16 21 17 15 18 17 16 18 17 16 12 21 24 17 15 12 16 16 25 16 20 22 21 16 21 17 22 22 20 15 20 23 15 19 18 20 24 15 26 12 13 22 19 14 10 19 19 14 17 26 20 20 16 18 17 18 14 13 18 18 21 14 15 10 19 13 16 20 16 15 21 20 19 20 28 25 16 15 17 14 19 21 20 20 23 19 17 20 21 17 23 9 16 10 20 22 18 13 16 14 7 16 16 24 21 16 21 17 19 18 14 16 21 19 23 22 11 22 22 15 14 16 13 22 15 19 15 17 21 14 14 22 19 20 20 16 12 14 19 16 20 23 22 22 17 19 16 14 21 15 20 15 24 19 14 18 20 24 15 20 19 22 13 12 10 16 15 15 16 18 18 18 14 25 21 16 19 19 27 6 14 16 17 21 27 19 14 22 22 18 20 14 19 30 19 21 14 18 16 17 22 18 11 17 19 15 18 18 16 16 20 27 14 17 21 18 22 18 21 16 28 23 25 14 15 16 12 16 25 13 14 18 18 21 20 20 23 19 21 19 15 23 16 16 14 15 18 15 11 17 20 15 15 19 17 21 20 11 24 14 16 16 23 17 22 18 21 13 19 17 11 17 12 18 18 9 21 16 14 20 16 12 21 14 18 17 15 23 18 32 18 19 21 25 15 17 18 20 15 18 25 24 20 22 18 21 8 24 15 20 23 15 18 13 24 25 27 29 16 21 24 20 20 18 23 23 16 22 21 16 12 26 15 13 18 21 22 13 16 13 27 15 17 23 30 12 20 19 18 17 18.070478723404258
28 30 30 37 31 27 22 25 22 32 12 29 21 23 37 33 27 31 29 33 29 11 25 26 24 31 39 23 12 15 23 29 29 18 24 26 40 49 22 24 28 22 16 23 30 16 27 27 16 22 32 34 31 29 31 26 29 22 19 33 11 24 24 28 18 14 20 25 20 31 27 30 31 30 21 27 16 20 23 24 26 27 21 18 36 39 27 25 18 42 26 33 26 20 39 30 14 15 17 26 24 30 22 28 23 18 24 25 23 23 30 12 15 22 20 22 30 33 34 18 29 27 32 31 27 25 29 18 22 34 32 14 28 24 22 17 26 29 31 23 25 16 24 22 24 19 29 34 30 16 36 34 31 23 29 27 43 24 25 27 28 24 29 19 36 24 25 26 22 25 21 31 11 27 27 25 26 27 28 23 32 17 17 12 33 20 35 21 30 30 23 26 25 29 21 26 28 31 15 38 24 22 26 22 24 19 33 12 21 28 23 31 24 46 34 23 32 21 25 24 21 30 28 26 24 30 31 21 15 21 33 26 39 15 23 18 37 31 25 19 22 16 12 30 31 33 18 28 19 30 23 27 26 23 20 26 47 25 26 23 36 27 32 29 34 39 26 31 26 23 26 21 21 28 26 28 30 27 29 31 18 15 20 27 27 29 21 21 29 28 32 15 24 29 25 36 22 30 26 31 22 34 16 27 26 35 32 27 11 41 20 32 20 20 31 18 21 28 23 28 33 35 30 27 29 20 33 29 16 32 27 19 39 38 17 20 18 26 24 18 24 31 18 32 19 28 17 25 22 35 20 17 24 31 15 25 30 22 22 30 39 31 33 26 18 29 28 26 34 21 28 26 27 27 21 20 28 23 27 22 28 24 22 14 37 17 27 37 19 25 20 25 20 16 33 22 16 24 27 19 29 30 22 31 29 25 23 23 26 28 22 27 13 32 37 22 22 17 20 23 33 20 32 32 27 21 25 21 32 31 29 23 23 29 19 20 28 24 30 21 38 18 15 35 25 18 14 30 23 19 26 44 25 23 27 22 20 26 23 24 23 18 27 20 20 15 33 20 17 30 22 19 27 32 23 27 38 31 25 22 27 25 26 30 25 34 35 24 24 29 27 24 31 12 20 14 27 32 30 18 27 27 9 22 27 32 27 24 30 30 29 31 18 21 31 33 48 30 18 30 27 28 23 24 18 28 23 24 23 27 32 14 16 24 29 29 27 25 14 21 24 27 26 34 32 37 25 29 25 21 28 16 22 25 35 28 22 24 29 42 22 24 30 29 17 16 12 18 24 17 18 26 27 32 21 41 29 22 20 26 37 10 19 24 23 29 34 26 18 31 38 30 26 21 23 37 28 29 22 24 25 24 37 23 17 27 30 25 24 23 28 26 27 39 21 21 35 28 27 29 30 25 38 31 31 20 22 20 20 28 39 16 21 27 24 27 26 22 32 22 30 26 21 35 25 21 17 24 27 19 19 26 30 24 24 29 23 34 27 19 33 22 28 23 34 26 35 23 27 19 27 22 16 22 15 29 24 15 34 21 23 33 23 17 25 25 29 26 22 35 29 34 28 32 26 33 20 26 31 29 20 28 41 35 26 27 24 35 10 31 24 23 30 22 24 17 38 36 31 34 21 34 38 29 26 27 36 30 21 31 38 28 15 30 18 22 24 27 32 18 28 21 33 25 25 36 38 20 30 22 24 24 25.77659574468085
41 40 40 41 38 29 27 34 35 43 17 34 28 27 47 45 39 44 44 41 37 15 33 42 27 36 53 26 17 18 32 39 39 20 38 34 51 62 26 30 38 26 24 31 42 23 34 34 22 29 38 45 35 46 44 33 40 35 28 41 17 37 33 37 25 19 27 32 22 35 27 40 45 47 28 32 17 30 26 34 34 33 30 20 44 48 38 32 28 51 32 40 33 27 44 40 14 20 23 30 34 40 29 39 30 20 30 35 28 36 41 15 21 30 26 34 37 41 44 26 41 36 37 48 31 35 39 25 28 42 42 20 38 27 29 25 36 45 43 32 30 22 27 28 29 19 37 46 43 26 51 48 31 33 35 41 60 29 31 36 46 28 33 25 47 25 34 30 28 31 26 38 19 40 34 33 35 37 41 34 45 25 22 23 43 32 47 27 43 41 35 35 29 41 31 33 34 35 18 46 30 34 41 32 36 24 38 11 29 38 32 39 31 63 44 27 43 24 29 28 25 41 38 31 30 37 40 23 20 31 44 29 49 19 29 24 54 45 36 27 29 21 12 36 39 46 22 34 23 40 30 37 37 27 30 35 69 30 33 27 39 34 41 38 50 53 31 45 34 25 30 22 29 39 34 37 40 45 39 45 26 23 23 32 38 39 25 21 40 34 40 27 31 39 32 43 33 40 31 44 29 51 23 34 32 37 40 35 11 55 32 44 29 31 38 22 32 34 29 34 46 47 36 34 41 24 45 39 18 43 35 24 55 42 25 25 27 42 31 30 31 43 23 39 23 34 29 32 25 41 27 19 31 45 17 25 34 25 28 39 56 41 46 34 25 37 38 39 41 32 39 27 33 37 27 22 36 33 33 26 36 32 34 20 51 23 34 44 23 28 29 35 33 20 50 33 19 32 32 29 36 42 30 44 52 35 29 31 35 40 25 41 19 43 46 31 34 23 25 30 47 26 37 38 38 24 29 27 41 37 45 32 28 45 27 25 34 32 30 31 51 25 21 47 34 18 24 36 31 29 30 50 35 28 35 31 24 33 35 34 29 22 38 26 25 18 51 25 24 40 30 23 39 46 34 34 46 38 34 33 33 32 33 41 34 38 46 33 26 43 40 28 35 19 25 20 39 41 41 25 41 38 15 32 39 38 35 32 37 41 42 47 18 35 41 48 64 42 32 36 32 38 38 27 24 34 32 31 32 30 42 13 21 26 38 44 42 33 17 26 28 44 34 51 43 56 29 32 36 27 34 14 31 31 42 42 29 30 42 60 26 31 35 39 23 19 13 20 30 19 21 31 42 39 36 54 40 29 27 32 40 14 26 38 33 36 45 36 27 41 52 46 36 26 30 45 41 46 35 33 34 32 48 28 25 44 36 36 33 28 35 34 30 48 27 25 46 40 29 35 42 35 57 40 42 27 28 31 26 34 55 16 33 37 30 37 32 24 44 32 47 33 31 51 33 30 23 29 34 25 26 31 38 26 27 40 29 49 42 21 51 27 41 31 46 31 49 28 32 22 41 31 26 26 20 33 32 22 45 30 32 38 28 23 36 33 47 30 25 44 39 46 35 45 28 44 32 36 43 38 32 34 52 45 45 34 28 41 12 38 34 26 40 37 35 23 53 41 35 45 34 46 48 36 32 39 54 40 28 33 54 41 21 39 18 31 36 34 50 22 38 25 41 34 35 45 53 20 42 32 43 31 34.08244680851064
49 58 53 54 50 35 37 46 39 58 20 40 34 39 64 62 46 60 64 50 49 20 43 53 33 38 75 25 23 25 46 49 47 27 56 45 60 81 36 37 47 30 34 38 52 41 47 47 31 32 44 63 49 63 56 41 56 54 34 47 29 41 40 45 32 28 34 42 26 42 35 50 61 65 36 40 20 41 34 42 42 47 34 17 50 63 46 37 34 65 36 50 42 37 58 57 17 28 27 41 46 56 37 43 35 26 39 41 40 49 55 18 31 39 32 41 51 56 60 27 52 43 44 62 33 48 41 31 36 48 57 24 50 37 35 31 52 60 56 48 32 31 39 33 32 21 47 55 51 37 68 64 43 40 43 47 64 34 36 39 56 39 38 29 65 29 42 34 29 36 31 54 25 49 40 36 40 52 53 42 62 32 29 29 52 47 60 33 54 53 39 41 40 54 44 47 47 51 18 53 30 46 60 51 46 33 48 16 33 39 45 49 41 84 56 34 55 27 39 31 33 52 51 43 33 48 51 32 29 36 55 34 60 25 36 25 67 59 49 38 34 29 14 38 54 60 28 44 21 53 37 44 47 37 39 44 82 37 37 36 46 39 46 43 55 58 40 53 43 37 39 30 40 52 39 41 56 54 52 55 30 28 35 39 49 52 29 24 48 43 50 37 42 45 45 52 36 43 42 56 37 67 26 44 47 37 49 51 10 68 40 56 35 40 44 28 35 41 32 45 60 59 47 46 48 32 54 47 22 51 42 34 69 58 37 32 37 55 40 43 36 58 25 45 24 44 39 48 31 49 33 23 37 58 21 33 48 27 30 47 70 55 59 44 27 40 44 53 48 42 45 31 45 49 43 27 39 35 37 28 43 36 41 24 62 32 40 45 26 36 42 38 42 28 64 45 20 41 40 39 49 58 39 61 70 36 36 44 47 52 33 53 24 56 49 37 36 34 32 43 59 34 46 49 45 28 34 28 44 45 67 36 35 51 35 32 39 38 32 38 64 32 29 52 48 20 34 43 38 42 37 52 41 33 48 37 28 46 43 44 36 27 47 31 29 21 68 34 28 48 39 28 53 66 47 42 57 52 37 46 44 43 45 50 54 40 57 34 36 48 54 38 46 25 38 28 46 51 50 37 53 54 15 45 54 49 47 37 49 57 56 62 22 38 51 51 85 54 44 45 40 47 46 39 26 40 32 37 45 37 56 15 22 28 53 50 55 45 18 27 33 63 43 72 49 72 30 35 48 39 44 14 38 35 58 56 31 41 52 78 33 38 39 52 26 21 17 24 43 26 23 33 57 49 49 75 53 38 30 41 52 15 33 53 48 48 59 37 41 51 69 59 40 33 50 59 49 68 44 46 41 45 59 47 31 52 44 45 41 38 47 45 33 56 36 35 64 41 39 49 57 46 76 49 51 33 32 47 38 41 69 18 38 48 35 44 46 38 59 40 61 43 40 67 36 38 36 32 44 31 40 38 47 32 39 51 41 58 52 27 66 36 52 38 55 41 68 38 39 34 53 40 37 27 27 50 46 23 56 35 33 45 36 32 47 45 57 39 30 55 45 60 44 64 39 61 32 44 57 49 46 49 66 61 53 40 35 54 17 40 43 26 44 51 46 32 68 46 42 52 38 57 48 43 42 48 70 46 38 39 73 56 28 56 22 39 50 42 60 26 49 31 59 39 40 50 81 24 52 45 62 43 43.160904255319149
67 79 63 68 61 45 49 56 46 78 26 50 49 44 83 84 69 71 76 67 60 25 57 61 40 41 100 32 22 25 56 63 57 34 71 53 72 108 46 45 55 34 47 48 62 56 58 53 43 51 53 78 53 71 60 43 85 74 44 58 38 49 50 65 40 32 55 50 32 47 36 64 72 75 46 42 27 56 43 56 47 59 39 23 64 72 61 43 47 72 44 69 62 43 64 56 16 32 30 62 60 69 49 54 49 32 50 50 46 59 66 24 44 51 40 53 60 65 70 30 59 58 51 80 42 52 47 40 41 66 77 29 62 38 43 42 63 73 75 65 40 44 43 44 37 24 66 61 58 51 89 94 55 50 52 60 79 39 40 41 79 46 39 35 99 33 53 40 28 40 40 59 31 57 50 40 58 71 68 46 81 43 41 41 56 57 82 41 68 66 45 51 53 67 51 50 44 63 22 56 31 55 74 66 58 37 55 15 44 46 56 67 52 106 72 36 66 38 44 36 42 65 66 49 32 59 64 38 38 49 74 43 77 28 47 26 85 71 66 50 42 35 12 45 68 83 31 56 25 72 42 59 62 54 46 57 100 42 48 45 60 46 58 48 67 78 54 78 53 51 45 41 45 62 46 47 62 63 61 70 34 33 56 56 51 57 34 27 60 47 65 46 42 62 51 57 39 49 51 67 51 76 28 54 54 48 59 66 12 81 48 70 47 46 53 39 42 51 34 57 73 62 62 62 63 42 65 66 22 61 51 36 73 69 42 41 53 68 48 53 45 80 25 53 28 48 47 59 50 67 39 30 48 71 30 47 55 29 28 54 86 72 74 54 36 54 56 64 58 56 57 39 48 66 52 28 51 43 39 35 52 46 50 26 83 37 51 56 33 46 57 51 53 30 72 53 24 59 52 47 68 71 47 78 91 32 43 62 64 73 44 79 31 68 59 40 44 42 36 51 73 49 57 55 62 35 42 35 50 54 86 49 41 63 45 40 52 42 39 52 83 37 42 64 56 25 43 53 50 45 44 60 53 36 62 43 33 63 57 62 45 32 62 37 42 22 81 44 32 56 51 35 69 78 52 52 70 70 39 64 51 56 51 60 65 53 73 37 44 56 68 45 59 26 56 38 57 65 67 46 66 63 22 53 62 71 61 52 64 70 67 80 34 48 65 60 101 62 51 56 45 55 61 44 30 52 37 45 55 51 69 16 25 28 65 65 76 56 25 30 37 72 54 85 60 90 37 50 66 42 53 19 43 40 68 64 30 43 65 105 43 39 48 64 37 28 18 33 60 29 28 40 73 60 69 91 70 51 34 55 62 20 41 64 65 53 82 37 60 67 87 89 44 46 65 71 58 81 59 61 63 56 78 59 35 64 52 57 49 48 55 58 41 65 47 43 71 51 54 59 71 67 86 59 57 41 39 55 41 54 87 27 43 56 45 52 59 51 76 45 77 54 52 82 43 56 49 39 62 37 55 48 59 43 49 73 46 66 61 35 84 48 74 43 58 51 87 45 47 43 73 45 41 33 33 64 60 27 69 45 43 51 41 41 61 59 72 48 37 63 51 72 61 75 48 83 31 61 77 58 65 50 80 74 67 57 38 69 25 50 52 26 65 57 61 38 83 58 54 62 45 73 52 46 60 56 84 57 51 44 99 74 35 68 27 48 61 49 73 31 62 36 78 39 51 66 92 29 60 48 73 61 53.493351063829788
85 94 80 84 76 52 62 65 58 87 30 65 64 45 109 104 84 92 88 83 72 29 71 80 47 46 112 39 27 31 63 70 72 41 84 61 96 132 57 59 68 40 57 58 62 81 72 70 49 60 61 100 63 85 66 59 112 95 60 81 49 55 58 92 52 37 70 55 46 54 33 83 83 92 56 50 35 68 53 76 50 73 48 30 74 82 70 42 57 89 52 81 66 51 73 67 15 39 40 80 82 79 60 63 64 41 64 54 57 63 90 28 53 70 45 65 75 81 84 41 72 65 61 101 50 71 54 51 52 87 95 40 87 41 60 47 72 97 102 74 47 53 63 62 42 29 86 72 71 57 105 107 59 62 56 72 95 45 47 47 102 62 50 35 130 39 60 46 34 46 47 63 40 61 58 46 77 86 93 56 98 49 49 46 69 70 100 50 86 91 61 68 60 86 54 69 46 71 22 67 32 68 90 92 64 47 60 17 52 61 72 79 55 129 95 41 80 51 52 40 61 78 80 60 41 79 72 48 44 56 87 52 104 27 54 29 106 89 77 64 54 39 15 57 80 105 39 65 28 89 48 87 81 60 45 66 127 45 60 57 74 54 70 69 81 92 69 94 61 61 59 47 51 87 54 60 74 78 67 87 39 41 73 79 56 64 39 34 71 58 74 66 51 79 62 67 48 58 62 86 63 81 32 70 65 57 79 77 14 95 57 82 52 61 76 50 50 56 43 68 82 77 74 75 75 54 81 79 27 78 63 38 84 83 54 49 68 90 55 72 56 99 27 70 37 51 65 76 71 72 50 36 57 96 37 64 69 39 31 61 99 91 82 59 51 65 68 70 71 75 69 41 55 80 60 30 65 50 50 39 58 55 67 30 102 39 61 60 38 55 76 64 65 30 83 69 30 75 65 56 86 85 61 85 117 29 50 78 77 84 57 112 40 82 68 47 55 53 37 51 81 66 73 67 72 35 57 39 66 70 118 70 50 63 60 48 53 50 51 70 95 47 56 73 59 33 52 70 64 49 58 81 67 43 74 47 41 84 72 76 54 36 79 44 55 24 99 61 40 68 65 44 82 101 64 67 81 99 50 65 66 78 60 67 86 62 94 41 56 67 86 60 77 31 68 45 63 73 81 62 80 84 32 65 73 100 76 56 97 82 86 90 40 52 78 66 119 77 71 72 54 65 70 50 32 61 50 55 61 50 75 17 35 35 78 86 100 62 40 36 39 101 59 105 71 110 41 65 83 55 64 19 60 51 86 77 35 53 83 135 59 44 57 77 50 40 24 48 67 44 33 48 84 80 96 118 97 56 43 69 80 26 56 87 74 62 108 36 71 82 105 111 59 58 81 88 66 108 76 69 72 75 99 77 41 72 66 73 59 66 67 66 43 76 73 53 88 58 69 82 83 84 113 75 76 52 52 74 51 64 109 39 50 72 51 61 77 63 90 53 100 61 67 87 50 69 67 50 84 50 68 56 73 50 59 95 51 89 75 42 98 56 92 49 72 59 101 57 58 46 97 57 55 40 29 72 68 35 90 56 51 65 51 55 72 76 95 59 44 78 53 88 78 97 61 105 39 68 91 68 78 64 100 88 79 80 50 97 28 65 62 27 83 63 80 48 105 67 61 73 61 92 61 59 80 62 115 67 59 49 114 90 41 84 36 51 70 58 88 36 71 41 94 50 64 82 112 32 77 53 89 88 65.50398936170213
98 119 91 89 90 64 74 73 70 109 36 79 76 53 139 136 98 117 106 95 89 33 79 102 54 63 132 46 39 38 75 84 85 59 115 78 109 156 63 73 81 51 72 74 69 110 76 85 61 73 71 129 76 92 73 71 141 105 79 96 65 68 65 116 67 42 78 63 59 57 40 106 106 108 65 64 43 91 66 88 62 88 62 40 89 101 83 50 73 118 50 84 77 62 90 86 13 49 51 87 97 110 69 83 76 52 82 61 77 78 100 32 70 87 60 77 101 93 105 48 75 87 73 118 56 86 62 64 62 106 119 43 114 48 76 59 95 121 116 86 57 64 78 78 54 30 102 84 89 70 138 133 76 80 71 80 111 61 58 55 132 66 56 43 166 51 72 50 44 53 58 76 43 75 73 52 96 105 113 62 118 53 53 64 85 83 121 68 99 109 85 83 79 103 65 91 66 87 21 83 42 75 98 108 69 62 64 20 64 80 79 91 64 161 113 50 92 51 49 45 88 87 87 72 46 94 89 61 54 71 110 59 119 34 60 30 126 101 91 81 50 46 18 66 83 135 37 80 29 109 63 113 96 64 50 86 161 56 75 70 89 62 77 89 94 99 79 120 73 77 80 53 57 102 58 73 91 94 80 105 48 54 92 113 74 81 42 45 90 71 78 76 59 98 74 76 48 67 74 101 78 91 32 90 75 71 104 94 19 108 57 107 55 67 88 59 62 65 47 86 99 87 95 89 83 70 86 88 32 96 76 44 100 97 71 64 101 117 70 104 73 118 29 90 48 69 84 92 88 86 65 45 73 119 47 79 81 49 35 72 119 110 93 68 69 73 87 82 92 95 83 40 65 93 70 34 76 71 59 38 65 65 74 31 126 49 75 68 43 62 91 83 82 27 100 82 32 101 72 77 100 99 76 102 152 32 63 99 86 105 73 151 45 98 78 52 72 67 40 62 98 70 92 75 92 38 69 51 79 78 134 90 52 77 81 62 66 58 51 76 119 61 68 78 68 32 66 79 81 59 68 98 90 52 100 47 52 98 87 91 75 39 95 49 62 28 120 75 41 81 76 49 101 119 76 89 90 115 51 74 74 105 67 84 114 76 121 47 71 75 110 70 88 41 75 55 75 96 88 75 93 107 35 70 93 136 108 67 127 106 101 113 50 69 89 75 143 88 87 81 65 78 94 56 33 84 64 66 73 58 92 18 43 42 107 92 119 76 56 49 53 125 72 137 92 126 47 80 100 68 79 23 67 63 107 99 43 64 96 163 72 50 72 91 68 54 30 61 79 61 44 44 102 98 117 149 138 55 59 83 92 35 67 104 82 68 129 35 101 96 129 134 70 63 109 95 83 131 101 81 94 93 115 101 49 86 77 89 68 81 76 87 51 91 88 58 102 73 83 103 105 106 128 94 99 64 67 88 64 77 125 47 63 91 64 74 103 75 108 61 124 76 84 100 67 79 84 69 111 60 96 62 83 61 72 130 55 101 96 56 126 69 122 61 85 76 131 65 72 55 120 74 71 47 35 78 78 42 110 69 52 63 58 78 94 99 110 68 47 89 60 111 93 113 89 117 49 82 104 77 108 80 121 112 96 99 59 121 31 76 76 30 104 70 101 65 122 81 72 85 75 115 77 74 93 77 146 66 67 59 150 111 51 104 46 64 83 70 113 37 89 52 110 60 76 93 128 32 104 64 92 122 79.2938829787234
116 133 105 105 106 77 88 84 86 136 46 97 90 71 178 174 119 150 125 115 99 35 94 130 61 69 156 52 57 43 87 102 102 82 136 95 127 165 68 87 103 56 88 89 74 139 98 97 74 94 85 144 86 106 99 88 156 132 86 105 80 81 84 133 82 56 89 74 72 70 46 137 131 119 84 74 59 101 73 110 83 112 70 55 111 119 89 65 92 146 57 95 103 76 115 108 15 64 69 109 112 125 84 96 84 72 104 69 92 98 123 39 97 102 75 98 122 101 105 66 98 105 88 141 62 110 86 75 70 130 143 54 136 62 109 71 122 167 138 107 60 82 87 88 69 29 125 96 121 84 167 162 93 92 79 96 132 74 71 66 159 85 71 49 205 61 80 60 57 65 60 91 48 89 86 52 115 123 141 67 142 67 61 80 97 99 142 87 131 130 101 100 99 121 92 116 77 103 21 91 48 83 108 136 81 84 63 22 82 94 98 109 70 184 138 70 112 50 51 56 104 105 95 81 56 111 101 70 68 91 122 77 146 41 76 37 151 109 109 95 60 49 24 81 104 162 45 82 37 145 87 136 111 82 68 109 197 67 83 88 110 79 92 114 113 115 97 139 75 92 105 61 67 119 68 84 107 125 98 121 51 72 106 134 85 99 45 54 105 77 78 85 70 119 85 89 60 78 86 129 78 109 41 107 89 80 137 119 23 129 67 124 72 81 103 66 76 86 55 101 116 94 111 97 101 77 95 97 43 116 98 45 128 133 81 90 130 142 87 128 91 139 39 105 57 80 98 107 111 107 78 60 87 142 59 91 103 58 39 81 143 128 106 79 77 87 94 96 105 109 96 42 73 113 84 39 90 87 69 40 86 91 90 40 149 55 96 83 56 69 113 100 97 31 127 90 41 131 82 96 120 108 83 123 193 32 73 123 109 126 98 172 61 116 88 60 92 85 46 68 114 92 104 90 111 43 73 64 94 93 158 100 59 88 94 76 79 65 60 89 137 72 80 91 87 35 82 102 98 68 78 117 106 61 128 56 62 123 99 121 99 42 113 59 77 35 136 90 59 101 102 59 124 141 85 111 106 143 56 85 90 134 81 97 143 83 158 50 92 91 129 91 102 41 81 60 91 113 109 95 104 132 51 88 114 163 143 81 156 127 127 133 61 91 101 89 158 116 103 107 77 96 127 56 34 94 82 81 86 67 98 17 45 47 128 107 142 91 71 54 64 152 85 155 106 155 56 100 136 78 101 27 91 73 136 106 44 76 122 196 84 55 96 107 92 83 34 76 92 75 48 50 130 105 148 173 163 60 74 97 102 43 76 132 89 81 148 42 122 105 156 155 96 78 129 122 101 161 138 99 106 125 132 119 67 103 92 123 74 104 97 111 55 106 120 59 132 85 102 122 133 126 149 110 119 87 77 114 77 83 149 58 78 110 82 87 130 84 126 75 154 93 96 119 88 99 103 79 154 73 132 74 95 71 88 152 62 121 111 67 141 82 145 72 101 79 157 75 89 69 144 85 86 59 41 98 91 59 137 83 66 71 63 100 116 126 135 84 60 100 70 141 111 139 121 140 54 94 114 88 124 81 151 141 115 111 74 147 37 98 88 33 127 86 127 74 150 95 93 94 92 136 96 94 123 88 178 71 77 68 182 131 56 127 54 85 85 75 139 47 104 60 129 68 88 102 157 38 125 78 102 140 95.19414893617021
134 151 119 129 117 95 106 96 89 160 69 119 112 87 220 208 136 175 138 138 121 41 108 171 77 83 164 61 64 56 102 115 116 115 167 119 145 194 81 104 138 74 106 112 85 170 111 117 86 105 103 166 105 129 119 96 178 150 106 119 97 107 106 157 102 72 109 84 79 88 67 167 160 138 108 81 73 124 94 132 109 125 89 73 138 140 108 81 112 175 68 103 134 90 152 133 17 75 73 139 130 153 94 117 97 94 126 93 107 114 144 46 113 118 94 120 139 124 124 86 126 121 110 163 73 125 109 94 82 151 163 57 171 59 137 77 150 183 170 126 66 91 97 103 85 35 154 105 137 92 182 184 112 107 94 117 150 88 89 76 197 94 88 64 246 74 92 66 75 67 74 102 52 96 107 56 141 151 169 79 168 84 71 101 115 114 168 105 159 153 133 127 122 145 105 138 94 121 21 124 57 95 127 170 95 102 71 23 105 102 115 138 74 216 170 92 129 55 63 71 131 116 105 96 61 133 118 82 75 119 155 97 175 46 85 43 179 131 120 117 67 57 33 102 131 194 59 95 47 165 120 165 126 101 87 127 241 79 93 97 121 91 100 135 134 133 124 166 88 108 140 72 70 157 85 99 132 159 110 140 57 96 125 179 97 113 58 67 122 97 92 107 81 153 95 104 81 88 96 159 93 138 49 131 103 101 168 159 29 154 79 152 87 93 121 76 84 99 72 119 136 105 125 114 114 96 117 114 58 130 105 57 158 153 100 114 168 176 99 164 116 152 47 119 79 98 127 136 135 128 102 82 112 154 76 107 130 68 48 109 159 151 114 83 96 111 106 118 135 127 117 48 93 138 99 46 97 105 75 43 100 107 103 48 184 60 122 90 63 85 131 124 113 40 159 106 47 161 95 122 150 123 108 144 249 35 85 155 135 134 118 213 74 142 105 69 114 94 55 78 147 107 116 111 132 46 83 74 119 99 199 117 71 102 110 92 99 90 73 104 164 83 94 117 102 53 87 122 122 78 90 132 128 62 149 68 70 152 123 135 134 46 136 74 94 41 167 116 67 130 126 71 147 178 102 128 125 168 67 92 107 171 95 104 170 84 192 65 120 115 148 113 116 46 91 73 119 132 148 100 113 155 68 109 140 199 175 101 172 173 159 165 71 111 118 109 184 137 134 128 89 114 166 62 41 114 93 106 103 77 109 18 55 66 157 138 169 106 96 63 78 177 96 199 119 189 55 112 178 85 117 30 127 94 178 128 50 94 156 230 102 60 114 127 119 121 42 95 115 91 56 58 148 110 173 204 205 70 92 117 124 49 86 170 101 94 174 45 136 121 181 177 125 100 153 148 121 196 171 126 127 142 158 140 91 119 108 148 73 119 120 128 60 120 133 63 170 105 121 166 156 148 176 127 143 93 99 128 87 86 182 73 82 130 95 114 165 82 138 94 178 105 116 140 114 116 126 102 197 93 178 82 106 84 109 174 68 139 129 89 165 94 159 82 120 98 178 94 106 78 186 106 118 73 49 113 109 71 157 96 85 78 74 121 147 142 166 91 70 113 87 178 130 171 157 154 66 114 131 105 141 91 172 172 131 133 95 174 46 123 114 37 151 105 153 87 185 114 112 106 104 171 115 109 153 109 214 81 91 79 206 150 66 151 62 107 96 91 164 52 119 60 165 72 98 126 178 42 150 93 124 162 113.78324468085107
170 179 141 147 134 113 128 116 105 200 93 143 140 103 268 247 152 206 160 180 148 46 127 208 97 89 196 79 71 70 127 134 140 150 206 147 165 217 88 115 162 88 131 125 94 210 142 142 102 124 121 205 132 145 147 106 216 173 125 128 112 128 127 190 122 87 127 95 89 100 84 193 187 178 125 97 91 148 115 171 126 151 101 96 160 177 118 103 145 207 83 129 158 113 190 164 24 82 89 165 154 177 104 141 114 134 146 115 114 129 177 56 144 143 111 142 161 155 143 106 153 144 126 193 91 142 128 110 105 185 194 72 209 71 163 96 174 216 185 146 78 103 106 129 92 39 193 122 168 112 206 227 137 114 106 134 185 99 101 87 244 113 97 72 284 81 99 81 92 76 98 108 59 109 122 62 159 188 205 92 197 101 85 119 123 126 213 125 181 172 158 149 144 178 118 166 111 130 28 152 67 105 148 205 111 128 77 28 125 131 135 181 91 249 209 116 157 67 80 91 152 134 122 96 73 164 140 102 90 140 192 129 211 65 107 54 216 165 145 145 73 67 39 133 149 216 73 112 59 189 131 185 152 124 102 141 279 95 107 108 136 102 120 153 153 167 141 194 120 127 162 93 90 194 105 111 160 180 125 165 54 124 149 204 122 127 70 92 148 115 107 124 89 186 109 124 102 102 118 186 113 184 58 162 133 125 213 198 30 173 95 185 99 109 146 83 93 119 89 142 161 118 152 140 137 120 145 137 75 164 124 73 175 189 120 128 202 199 115 207 148 178 51 147 105 113 155 151 163 147 111 95 137 187 90 133 151 79 61 129 180 176 141 102 130 125 132 128 164 143 131 53 113 156 117 59 127 122 92 47 119 142 124 56 232 67 151 106 75 94 160 151 135 46 195 135 64 188 110 143 186 162 118 180 285 42 88 187 160 172 134 250 78 162 121 83 136 120 64 96 175 126 127 129 144 58 94 88 148 116 240 142 87 122 126 109 125 115 84 113 192 87 118 151 130 71 106 149 142 89 104 168 152 68 180 73 92 178 146 159 156 56 171 94 112 49 200 142 81 153 155 76 171 213 117 157 148 206 81 108 121 219 113 115 212 93 235 71 140 142 176 120 142 47 100 89 140 146 163 125 133 177 88 124 175 248 213 125 185 209 193 188 79 147 132 128 220 169 166 166 107 135 193 70 41 139 113 117 120 90 134 22 68 85 177 161 193 120 121 79 98 208 111 232 137 225 66 118 233 94 146 39 158 111 208 146 56 118 171 264 119 66 139 158 130 159 48 119 148 113 66 68 170 126 197 228 242 85 111 150 129 55 108 223 122 108 196 60 160 154 205 202 166 122 183 174 136 230 222 153 159 164 190 170 110 137 143 170 84 134 144 153 66 137 155 76 217 133 143 207 188 161 212 151 174 117 119 163 92 97 215 84 94 161 110 135 212 94 159 112 198 131 132 160 140 137 167 120 230 124 201 102 139 102 133 208 76 163 150 103 197 110 175 93 148 113 183 105 118 93 226 136 143 84 63 127 124 82 190 123 100 81 78 147 183 169 200 116 85 128 92 220 160 205 186 187 79 133 143 121 172 108 197 215 156 165 105 219 48 173 129 46 178 130 177 116 235 133 128 126 108 202 123 135 188 132 257 93 100 87 254 184 83 154 71 138 105 105 199 62 144 69 186 98 107 136 195 47 182 122 144 193 135.31515957446809
188 203 152 172 153 131 148 137 124 245 117 160 162 110 317 292 169 251 180 215 183 54 144 250 115 96 224 83 84 83 154 157 168 177 257 183 187 250 101 139 202 103 154 140 105 240 171 167 138 143 154 249 153 177 171 129 249 204 161 149 127 150 152 229 141 110 152 112 119 109 109 222 227 204 153 114 108 171 137 195 146 172 121 114 186 213 130 120 176 240 107 141 187 135 218 193 30 90 98 190 188 212 119 168 129 151 169 151 122 150 202 64 168 169 140 180 187 187 178 129 197 185 150 219 107 173 146 141 127 223 238 86 241 78 197 124 205 245 210 157 91 127 126 144 111 49 231 155 204 130 217 249 173 139 120 144 211 112 129 101 292 132 114 89 315 97 122 111 104 82 119 108 70 128 150 76 188 219 240 107 236 118 99 138 134 143 253 143 208 203 193 196 171 221 137 203 131 148 31 175 84 126 172 255 132 150 88 38 144 165 157 222 104 288 267 136 194 80 95 106 179 154 153 105 83 196 173 120 114 185 221 150 247 75 127 66 276 191 171 168 79 92 48 154 165 223 93 132 65 215 157 222 186 139 123 165 332 98 124 129 163 127 142 181 177 218 168 240 142 151 192 114 108 236 115 135 187 236 137 203 63 147 172 246 140 151 93 109 174 145 127 141 98 223 122 138 132 113 133 227 133 213 66 196 152 144 262 233 38 198 108 234 113 137 176 97 106 134 108 168 189 128 187 162 158 154 176 167 87 201 147 84 205 223 136 154 232 232 133 250 177 213 62 179 129 137 177 164 198 159 131 115 167 218 101 168 177 90 81 149 206 207 170 115 162 146 161 159 193 163 159 67 138 177 132 69 155 143 116 48 124 180 153 69 280 81 180 121 93 101 187 176 174 52 224 156 80 218 128 171 235 199 139 205 325 54 101 225 182 210 157 298 96 184 136 106 164 146 76 118 215 137 152 156 165 69 109 108 189 139 261 167 99 146 156 123 148 145 98 137 219 106 141 180 156 89 135 167 175 103 121 203 169 75 203 90 102 184 168 192 191 64 204 123 140 61 245 171 88 168 199 86 186 237 142 200 161 247 91 125 144 264 135 129 256 103 290 79 171 182 194 141 171 49 121 104 158 161 172 152 133 196 111 146 219 293 229 150 226 239 212 235 86 189 148 146 262 208 210 187 117 160 248 71 50 166 145 131 136 99 168 27 82 96 203 184 230 143 148 79 123 245 134 262 153 270 82 133 288 115 167 48 205 123 241 171 66 132 200 306 140 80 171 192 152 191 61 156 172 139 72 82 203 145 227 252 269 113 134 181 147 72 120 265 135 117 223 70 179 176 244 231 200 147 217 197 162 269 285 166 190 201 226 199 136 159 170 198 101 164 162 178 70 159 182 86 248 157 159 237 216 197 238 183 204 132 142 199 121 119 244 109 114 189 126 160 277 103 178 125 230 157 147 190 173 152 189 149 277 162 227 126 157 120 161 259 86 194 171 119 234 121 205 99 171 145 224 125 142 111 271 170 176 102 74 152 139 110 231 138 129 100 82 170 208 212 243 138 103 144 111 247 187 254 222 233 106 167 173 148 200 117 220 235 184 206 125 264 55 214 160 53 216 159 198 132 285 157 146 148 126 223 146 159 217 149 310 104 117 102 317 218 96 169 87 174 121 129 232 72 168 85 218 121 123 150 221 55 224 149 154 240 159.71675531914895
213 256 174 216 170 162 175 158 138 265 131 185 178 133 390 333 188 310 197 252 209 56 168 279 139 104 261 102 92 98 170 167 194 207 310 216 221 283 125 168 227 112 184 160 123 260 214 199 161 171 191 283 177 207 199 150 297 234 204 169 156 191 184 268 169 134 175 129 149 121 133 288 271 254 192 131 125 210 151 235 169 206 172 127 235 255 146 138 204 260 132 170 225 159 255 228 38 113 109 246 220 243 145 202 154 166 195 194 155 173 225 83 199 213 164 214 219 232 215 156 247 213 170 247 127 208 170 160 151 269 291 108 273 97 224 157 238 282 259 179 103 164 146 173 131 66 275 200 257 139 242 292 183 169 128 157 246 135 155 111 345 152 126 96 361 122 147 132 134 97 153 121 75 142 177 77 217 260 284 121 271 136 118 146 154 159 292 166 227 239 229 249 200 267 161 250 152 172 37 217 102 139 197 310 165 170 99 42 165 216 184 263 116 317 325 174 235 95 119 139 214 169 173 119 101 223 208 134 124 203 266 181 287 86 144 81 353 216 188 203 82 106 62 172 179 251 111 161 76 242 177 243 218 169 152 209 398 116 140 161 195 147 146 216 194 271 206 279 157 179 223 135 128 275 123 178 213 276 153 249 74 173 208 285 157 171 110 132 210 181 148 161 116 275 145 160 159 148 139 272 154 244 81 253 170 179 318 281 49 243 120 271 134 155 212 116 123 156 128 190 208 154 220 174 181 188 214 197 118 232 159 95 242 248 161 189 275 270 162 290 218 239 74 201 167 159 203 194 229 190 159 131 201 265 122 205 206 100 100 178 247 240 199 123 185 168 199 174 240 193 185 78 157 208 157 79 201 169 123 49 145 204 185 84 330 100 197 151 107 121 228 200 212 69 265 182 91 262 156 204 257 242 161 243 374 60 119 268 203 248 175 360 110 204 158 127 186 182 98 131 256 162 178 185 180 76 129 125 233 150 308 200 116 182 192 140 174 163 114 157 260 132 173 210 188 100 167 193 215 114 125 224 195 86 232 111 113 209 189 231 239 83 252 148 178 75 292 196 103 197 241 99 211 272 160 250 184 274 102 131 178 313 164 148 284 129 346 84 219 215 214 169 185 58 152 128 194 178 194 172 150 239 129 155 247 335 274 164 258 269 224 278 95 232 165 162 312 243 259 229 133 198 291 88 58 197 176 165 154 109 201 32 93 114 227 215 266 161 173 91 158 290 148 310 180 321 90 164 338 136 193 59 248 141 290 203 81 152 251 354 173 97 214 233 177 222 74 187 195 160 83 101 254 164 284 292 305 140 160 207 158 82 140 304 148 134 236 81 206 214 276 254 243 176 248 248 174 307 346 201 249 243 274 227 153 192 192 239 105 202 185 210 78 202 214 104 305 175 179 273 264 226 252 216 247 159 173 224 142 141 281 127 138 230 149 188 309 109 214 136 270 177 163 220 192 176 217 180 332 220 277 153 173 139 204 311 94 224 193 135 268 136 242 114 195 174 260 150 172 135 334 203 221 105 94 178 148 126 270 174 153 118 89 201 232 253 298 178 118 165 145 269 220 298 261 276 129 195 189 172 218 129 238 252 202 250 149 302 63 266 188 62 257 175 239 163 312 180 175 174 139 250 170 192 255 160 353 124 135 125 367 255 109 183 102 216 137 152 278 86 201 96 255 144 139 181 256 58 252 182 178 275 187.31382978723407
243 293 204 245 200 200 207 183 168 301 163 219 216 154 465 375 214 375 238 276 254 61 200 318 169 116 281 123 108 122 207 192 225 243 361 237 260 330 148 194 273 136 214 194 151 293 238 223 200 188 238 344 216 227 244 179 351 267 252 186 191 225 213 310 192 154 194 152 173 132 163 331 324 296 242 154 154 239 167 283 202 243 219 150 294 294 165 158 229 302 157 211 266 187 289 272 48 123 123 299 272 287 173 243 178 179 219 227 173 212 258 94 223 251 192 260 246 274 259 186 301 260 198 287 153 260 199 187 193 301 323 135 316 121 277 206 274 333 312 210 122 189 183 204 151 89 316 243 276 160 266 329 205 190 154 176 280 161 183 124 383 169 159 114 417 149 159 172 162 109 181 148 89 158 209 82 268 306 336 148 303 149 158 168 180 190 325 187 262 285 263 301 229 307 193 290 189 198 41 264 132 155 223 383 199 201 125 50 197 256 221 308 128 354 363 203 266 105 140 164 260 194 208 131 129 255 255 171 164 230 298 208 319 94 173 93 428 232 224 245 96 125 81 218 215 293 119 180 85 270 207 282 256 214 190 258 461 136 168 188 240 161 171 254 215 320 232 322 178 204 260 168 151 335 152 204 257 307 178 310 91 220 255 307 191 189 126 141 261 213 174 174 138 317 166 203 204 157 155 310 178 270 95 310 186 225 381 336 62 278 135 303 168 178 224 144 148 192 143 226 229 173 266 189 216 221 251 238 154 258 178 112 271 266 189 222 312 321 187 344 258 303 90 255 212 179 240 234 248 217 198 140 231 305 158 252 254 122 124 197 290 274 229 149 206 193 245 193 286 234 210 86 173 250 185 83 246 194 148 55 170 242 211 99 397 114 219 188 142 142 277 216 241 82 316 209 103 293 190 228 305 296 182 290 436 65 132 318 236 299 220 414 128 223 187 142 221 216 104 151 309 182 213 224 206 94 156 146 266 174 336 232 122 208 216 162 200 188 128 192 299 158 202 252 228 111 208 222 240 134 142 264 246 86 268 136 135 233 192 274 274 107 304 172 227 92 328 221 125 214 278 122 244 320 178 294 218 324 122 155 197 363 196 169 313 155 404 89 252 245 238 189 216 66 180 140 230 211 242 197 167 292 152 174 294 384 314 205 292 313 264 331 116 273 181 180 359 283 318 270 176 222 334 102 58 237 210 201 179 127 239 33 114 127 261 227 306 210 207 112 195 338 183 357 211 384 96 195 390 157 232 78 290 161 355 242 104 182 289 410 199 118 262 266 224 281 95 206 236 186 106 115 278 185 327 329 377 164 186 251 189 88 149 362 178 158 256 94 255 255 326 290 274 202 275 293 213 342 411 239 313 296 325 260 158 230 225 282 120 233 204 235 93 231 253 113 337 201 202 318 310 259 280 240 276 188 208 247 164 154 338 145 149 283 183 227 371 121 261 167 300 205 188 262 224 214 268 204 373 272 305 188 197 170 255 366 106 262 231 166 301 163 295 135 240 203 300 169 205 167 363 224 250 126 121 209 166 156 313 200 202 131 88 220 264 299 348 227 121 175 175 310 266 343 298 344 158 229 215 206 272 164 275 269 227 308 172 347 66 323 212 75 292 208 282 204 355 228 200 194 160 292 198 230 291 185 418 140 173 153 424 298 122 195 119 276 165 177 318 97 215 119 303 158 167 218 285 63 280 219 208 319 218.9468085106383
294 334 238 301 230 233 240 216 171 355 194 254 248 183 517 411 252 449 263 302 313 73 229 356 202 125 300 135 126 141 230 231 265 287 409 282 303 396 160 243 316 157 249 215 180 347 254 265 231 217 268 410 255 261 282 193 403 294 314 223 244 263 242 351 225 179 220 173 192 162 183 381 385 331 298 186 186 271 193 337 242 273 275 190 341 342 201 191 266 358 189 233 330 223 331 327 58 151 137 367 318 327 208 268 214 188 255 270 199 255 307 107 261 303 220 310 279 327 290 212 371 298 222 311 187 305 228 213 227 368 387 156 371 158 341 247 336 376 365 228 152 207 204 229 181 118 370 280 325 179 278 394 230 220 177 188 325 186 206 147 454 190 192 124 503 179 168 210 190 127 222 182 101 183 240 91 325 348 407 179 365 173 191 197 203 225 369 221 304 337 323 334 257 344 225 331 230 232 44 286 155 190 286 446 220 225 150 56 205 315 252 363 143 398 423 241 300 120 168 201 302 217 247 141 144 312 305 201 198 240 330 244 361 115 192 116 475 279 262 297 108 150 103 245 242 321 143 212 93 316 239 332 305 256 220 299 509 157 191 219 291 190 191 303 255 364 282 361 211 247 306 193 165 392 174 247 309 383 217 362 92 261 302 369 225 223 147 149 311 255 197 193 159 348 204 234 242 185 165 337 196 323 112 360 207 282 425 386 82 302 151 354 198 215 268 175 171 223 161 262 267 200 311 214 271 257 300 287 199 288 210 127 311 293 219 266 359 367 215 391 292 360 117 308 251 202 275 255 283 249 227 160 289 346 177 294 303 147 158 233 349 338 268 169 228 239 293 221 331 271 235 94 186 288 221 88 293 222 167 63 214 276 246 120 465 122 252 211 163 173 341 249 288 104 349 232 137 356 235 252 342 352 204 347 494 73 144 376 263 343 252 472 156 260 220 158 267 250 109 170 359 210 251 253 248 127 200 171 305 202 382 261 144 244 262 197 228 217 160 239 360 191 234 293 278 125 234 272 283 155 161 305 302 88 334 157 163 288 218 314 303 119 343 196 267 109 374 244 143 259 304 151 287 366 209 330 245 356 135 178 249 415 238 199 353 181 471 98 291 281 279 236 256 81 203 158 262 256 273 236 190 330 189 201 353 459 350 236 325 353 302 379 134 301 198 215 398 324 372 314 199 245 378 123 69 282 256 243 209 145 283 37 141 152 298 275 324 242 235 121 228 389 214 410 229 436 115 247 432 175 261 98 325 191 431 280 120 218 340 470 229 133 314 314 258 331 116 247 271 213 129 135 326 214 387 348 436 188 203 285 218 95 175 428 204 191 275 103 305 279 378 308 333 247 316 357 254 387 489 265 352 341 385 277 183 263 267 336 141 282 231 252 118 236 308 130 376 233 226 364 369 300 318 277 319 226 243 297 195 174 413 178 182 324 218 258 421 143 284 200 334 240 221 288 268 250 302 227 418 308 346 230 236 208 280 420 122 300 260 199 347 192 331 153 278 242 330 196 234 202 424 279 293 138 145 240 174 184 366 236 252 145 98 244 316 345 378 268 143 202 194 346 302 404 349 414 198 268 245 243 309 186 320 326 247 365 202 404 64 393 242 86 324 249 332 267 394 265 217 205 192 325 218 277 326 224 470 152 220 178 499 332 144 207 147 333 188 209 370 129 259 143 353 182 199 251 332 66 312 250 232 380 254.10638297872343
346 391 289 360 245 277 298 268 179 422 251 294 264 203 550 482 273 516 284 352 362 98 259 406 246 139 337 152 150 160 267 279 294 327 478 335 361 435 186 295 376 177 295 264 197 388 295 300 286 254 313 475 308 302 328 235 457 341 366 267 298 308 292 385 266 214 265 196 237 192 231 435 457 374 366 211 213 310 220 378 278 304 310 222 399 380 230 244 306 416 207 268 376 252 375 365 65 181 159 421 387 378 241 312 255 217 284 303 222 293 352 135 294 362 250 368 314 415 354 253 423 330 270 329 211 351 266 235 257 413 482 189 457 182 399 277 389 433 391 259 173 231 246 269 204 135 422 324 364 212 299 446 235 264 205 231 374 229 237 167 507 216 224 147 561 207 188 266 235 149 271 223 125 210 280 105 387 413 453 223 412 203 213 227 248 273 440 250 333 407 364 370 302 376 258 381 259 288 49 317 171 231 321 513 248 255 180 72 233 351 303 418 157 448 482 281 338 137 200 234 367 252 306 164 162 372 352 239 235 265 382 282 404 132 222 142 524 309 311 344 129 182 120 265 276 365 167 264 111 382 267 383 341 312 256 354 582 186 231 254 332 206 219 342 295 412 321 404 252 305 336 221 182 429 210 296 366 434 246 424 98 306 343 425 256 256 167 168 359 284 228 220 194 380 228 273 280 210 185 359 226 363 143 428 223 341 452 412 108 359 173 421 225 249 307 219 201 266 183 286 293 232 375 239 325 301 350 313 234 324 244 156 354 315 251 299 411 452 248 448 323 430 140 357 285 251 310 303 330 289 260 194 353 383 208 343 336 182 192 254 396 390 313 195 262 286 332 258 377 305 270 116 211 329 266 95 372 245 200 80 247 318 271 141 553 152 301 251 190 214 407 288 321 126 385 268 155 407 266 300 398 424 226 407 552 77 161 443 296 386 282 530 181 317 253 179 285 284 131 176 419 237 297 294 289 153 233 187 351 239 460 301 167 279 289 236 261 253 195 275 399 222 266 338 343 148 266 316 313 187 204 358 341 95 391 178 189 339 234 365 349 154 384 233 329 135 432 276 168 287 358 171 329 402 247 367 271 399 156 229 283 470 276 239 389 207 520 104 336 326 337 274 304 90 241 184 307 283 338 285 207 363 217 217 402 520 395 288 378 406 337 439 148 356 224 251 454 380 448 355 247 284 439 140 77 331 305 273 240 165 334 38 172 187 345 299 375 294 258 139 267 445 234 467 260 501 128 280 484 195 301 117 366 234 496 350 130 247 387 513 269 158 367 364 290 412 138 288 306 243 141 149 361 231 435 387 501 220 253 338 259 104 203 482 220 223 309 124 380 319 416 345 386 299 348 427 312 447 538 302 407 383 440 315 224 283 306 385 154 338 268 280 141 268 364 165 419 256 251 419 432 337 351 305 379 267 288 343 235 192 457 214 235 376 276 310 475 160 313 240 360 276 266 336 312 279 342 256 487 355 403 271 282 236 330 478 148 357 289 240 388 235 381 170 326 273 390 235 277 243 473 331 352 172 156 252 216 211 425 273 305 157 115 277 368 397 424 304 180 230 220 397 347 445 402 468 244 300 286 288 344 215 356 383 286 424 255 477 66 458 274 104 359 272 381 320 441 300 243 229 225 360 246 326 366 263 528 188 274 213 536 379 173 238 175 410 232 252 424 151 282 155 433 207 231 294 358 77 346 302 270 432 293.156914893617
388 437 333 424 273 341 346 313 197 473 297 355 292 236 605 544 308 564 320 378 428 115 290 434 279 162 367 183 186 180 314 321 343 370 541 375 402 484 215 343 428 203 338 316 213 454 330 355 324 285 376 527 362 340 366 277 501 382 449 307 373 362 339 418 303 250 316 230 289 230 268 492 518 427 430 232 244 371 250 419 327 365 356 262 465 420 258 298 336 457 233 304 398 290 406 394 76 214 198 479 437 436 268 373 298 259 326 348 252 343 398 145 356 416 278 429 358 484 410 290 491 375 317 365 256 409 309 272 296 457 546 223 536 215 465 325 429 492 454 292 207 256 271 307 243 175 461 362 407 245 326 503 262 314 231 273 400 266 272 193 564 255 261 169 608 235 211 345 288 175 305 242 142 239 325 128 428 474 488 248 480 229 263 254 281 316 487 283 358 474 409 406 348 412 296 439 307 333 55 348 215 248 361 563 292 286 204 94 281 432 352 482 179 485 524 320 400 153 227 262 417 294 352 192 192 429 425 273 278 293 451 326 456 155 247 172 578 352 363 391 147 222 145 300 321 398 187 321 124 446 295 429 385 375 305 406 629 210 262 289 386 241 246 385 337 450 377 457 290 361 361 236 201 484 243 332 400 469 283 474 117 346 400 482 292 289 185 200 416 336 262 254 223 438 261 324 310 224 212 406 270 403 165 496 255 383 509 435 126 419 211 472 264 303 370 264 239 304 210 319 340 274 417 276 377 368 403 349 267 368 275 180 393 364 299 330 446 532 279 506 360 491 146 414 321 293 348 325 352 318 295 232 411 439 234 397 372 217 247 299 426 461 357 238 305 328 395 306 424 342 295 131 228 362 334 107 433 276 237 104 296 355 302 172 617 177 361 300 208 257 465 322 388 146 425 314 185 448 319 335 470 475 260 433 602 83 193 497 334 443 316 581 221 359 288 202 331 324 148 187 479 281 346 323 330 173 264 203 406 279 525 345 185 324 331 279 306 298 236 338 465 262 303 396 391 180 314 358 366 219 242 396 408 108 449 214 219 409 272 421 388 175 425 272 396 162 462 295 206 330 396 192 386 445 293 414 323 433 176 282 326 528 317 270 441 226 556 128 395 375 389 314 336 99 282 219 350 318 379 336 238 418 236 244 461 560 460 340 417 458 359 495 174 421 248 300 502 435 512 416 277 334 497 158 86 373 341 294 287 190 395 42 222 220 394 350 426 357 297 167 338 489 243 533 310 569 150 329 530 218 336 147 418 273 565 410 142 282 442 576 316 182 432 414 333 476 153 319 341 288 171 180 419 260 486 431 570 249 288 400 299 116 246 525 264 266 344 143 454 353 444 386 442 327 416 495 355 484 588 346 450 447 492 351 259 314 351 449 182 389 310 309 172 290 426 223 470 281 297 463 488 372 384 345 423 322 348 400 278 215 514 238 275 435 318 360 522 166 359 268 396 321 305 358 369 335 392 288 547 401 437 318 340 281 379 523 178 404 333 276 447 278 441 188 353 313 444 261 319 298 520 373 401 211 179 294 237 246 488 312 350 182 133 321 437 456 508 357 218 284 258 443 397 497 442 530 273 347 327 334 399 237 410 448 330 517 294 549 65 539 314 121 393 301 437 367 478 351 284 269 258 398 258 383 410 300 567 206 318 257 581 435 212 264 215 480 279 288 468 181 317 176 483 251 268 331 410 90 406 347 302 490 334.86968085106386
460 469 375 469 303 395 391 355 222 512 344 398 299 271 646 602 366 635 358 411 491 136 326 493 321 182 415 218 226 199 347 342 394 404 602 433 454 522 246 414 513 240 394 371 249 480 365 438 392 329 425 574 409 385 418 320 563 424 489 355 428 412 410 486 366 297 362 265 355 281 308 550 584 462 497 271 278 429 288 471 399 422 425 289 556 489 289 335 377 506 267 349 445 337 442 434 94 253 250 527 503 509 306 426 340 282 395 404 313 404 431 173 417 470 295 480 408 546 466 317 559 408 363 395 281 488 359 303 331 501 617 255 593 254 513 374 473 539 488 328 246 285 295 323 302 205 502 418 454 289 373 553 311 374 270 326 460 317 303 216 647 283 298 191 671 288 238 411 325 206 329 277 158 273 362 152 480 515 530 297 513 269 314 292 318 378 540 330 401 533 465 470 389 466 338 496 360 379 61 391 258 281 409 620 339 333 195 108 331 494 406 533 207 549 588 379 443 182 263 289 476 318 393 236 225 495 481 315 296 321 508 372 522 186 271 216 633 417 419 473 171 254 179 336 384 432 217 365 159 514 328 489 444 427 371 459 657 245 305 316 435 270 255 428 381 507 428 517 334 421 417 288 240 511 286 375 449 527 328 537 130 392 458 512 321 333 222 242 440 370 288 296 270 505 310 389 360 264 254 465 299 432 191 561 287 441 561 483 154 507 251 527 301 334 417 321 296 339 243 371 369 300 446 306 430 404 461 399 300 422 321 219 428 393 363 379 494 606 315 558 395 538 187 483 391 335 398 353 395 365 352 279 470 495 254 461 419 248 291 349 506 552 412 293 344 374 439 362 475 391 327 154 266 401 388 125 479 325 267 124 353 399 337 199 672 214 408 329 242 304 510 362 447 169 444 354 231 503 381 381 548 534 295 478 664 102 239 541 383 516 349 635 256 438 316 234 374 360 168 195 511 327 394 363 360 196 289 241 461 323 582 398 214 363 395 298 351 323 282 388 501 313 348 445 481 196 355 402 411 239 285 434 456 123 508 248 270 461 314 472 414 219 473 295 461 189 501 345 239 375 422 236 423 501 336 476 363 489 211 322 372 582 354 314 491 241 590 149 459 440 440 360 368 114 324 244 396 357 427 379 266 464 264 274 534 623 523 377 481 507 405 550 204 475 274 350 563 487 569 461 299 378 523 185 92 425 401 331 338 228 453 46 262 255 427 403 472 423 366 179 374 541 257 578 349 628 184 375 556 244 386 175 459 321 625 475 173 341 504 602 357 222 470 454 387 538 179 376 385 320 193 205 480 272 518 493 624 282 330 442 345 139 287 578 293 325 390 167 497 414 482 438 510 379 463 552 404 535 656 379 495 505 545 400 317 355 368 487 222 447 345 349 194 306 493 251 533 324 327 497 535 415 424 387 461 375 403 449 330 246 583 261 328 512 376 438 574 183 407 308 432 383 337 405 410 376 437 326 600 451 479 358 385 323 434 551 216 459 397 321 506 320 500 207 390 366 501 318 362 341 562 411 448 251 208 335 263 288 540 359 418 218 160 358 498 510 562 386 243 322 294 494 442 555 480 589 307 391 383 398 447 286 477 518 380 588 347 610 72 604 346 145 438 324 491 402 519 415 337 311 308 442 277 428 484 331 616 218 371 305 647 476 252 293 266 533 308 345 509 221 380 206 539 294 313 377 450 93 449 402 352 551 379.3045212765957
509 507 426 503 354 454 445 405 252 555 396 453 328 303 702 631 422 681 396 470 557 171 365 553 362 195 452 246 267 226 403 401 442 466 657 487 499 578 265 454 577 291 455 437 288 528 421 492 454 372 491 626 472 423 467 373 602 449 557 425 497 460 464 531 431 355 427 304 444 325 326 620 635 526 558 319 333 461 325 507 463 485 490 326 639 553 328 387 421 542 312 376 489 392 506 497 118 286 304 581 562 567 356 490 386 330 440 460 373 453 498 200 479 524 327 543 449 623 526 349 631 437 391 455 333 548 424 360 369 543 661 301 623 299 565 433 518 589 544 366 296 330 328 363 349 231 545 474 488 343 419 590 353 425 309 365 496 369 331 261 685 296 352 212 729 329 281 460 370 233 379 322 170 311 406 186 529 596 583 332 561 336 357 331 394 432 595 388 461 577 509 526 430 511 374 558 382 425 83 440 306 303 465 670 371 368 218 138 361 550 449 587 244 598 642 455 489 212 307 301 549 357 447 277 266 548 527 353 331 361 578 431 598 224 310 264 685 476 484 561 193 307 224 363 459 467 250 423 179 569 361 533 518 477 423 513 708 285 345 360 476 308 298 471 432 543 476 570 387 488 466 325 268 575 338 409 513 552 363 598 163 416 504 553 377 395 277 268 504 422 321 343 299 555 355 441 410 285 282 516 357 456 215 643 327 505 615 522 187 554 271 575 334 384 465 392 337 387 265 422 415 323 487 332 492 456 510 453 333 465 358 243 495 430 437 423 510 665 358 618 452 613 222 542 467 389 453 400 444 419 414 316 532 549 288 502 468 280 329 398 574 601 487 342 399 427 476 406 528 443 361 183 297 460 437 140 518 376 293 147 407 432 389 226 723 257 442 377 282 373 534 419 507 191 499 392 268 562 428 433 616 592 318 517 719 116 284 600 423 581 404 696 293 514 361 275 409 425 194 216 590 380 449 414 414 239 325 284 509 366 650 449 242 405 446 319 415 365 305 434 550 340 403 515 542 238 387 444 478 282 328 475 507 139 553 291 318 514 365 520 481 258 513 348 522 220 567 385 275 425 473 287 469 562 389 514 401 525 243 366 436 613 403 359 548 285 626 173 512 501 468 411 415 133 364 265 433 403 490 420 291 513 303 321 587 710 581 432 519 573 441 589 231 511 308 401 633 544 616 513 344 418 575 217 100 480 465 379 382 271 497 55 320 299 479 461 526 471 424 195 430 589 282 629 396 688 223 442 585 265 411 214 510 372 687 518 194 386 541 629 421 268 537 496 442 620 206 441 438 371 232 243 531 309 561 555 680 319 381 502 396 164 311 620 338 390 430 186 555 475 518 476 574 459 499 599 445 610 695 435 551 565 595 454 360 395 412 533 257 513 363 415 237 345 525 289 585 367 370 554 573 471 465 445 494 440 481 478 380 288 630 306 373 565 438 503 605 218 467 349 483 437 378 447 444 406 477 371 658 500 532 404 424 336 497 580 257 500 463 361 576 359 566 238 434 386 570 361 376 384 594 465 497 271 239 378 311 330 589 437 473 253 208 403 564 578 619 444 275 366 327 543 505 632 541 637 348 434 433 465 489 323 551 595 427 617 386 682 76 654 400 182 482 356 563 443 568 477 394 341 350 509 299 491 544 360 679 227 419 374 705 526 296 342 296 579 353 383 553 277 444 233 580 349 346 424 478 100 505 460 398 579 425.9175531914894
568 550 459 568 401 503 500 459 310 586 445 514 369 356 722 644 480 728 436 500 623 202 414 611 407 229 498 286 303 271 447 433 467 494 722 565 550 641 303 512 620 334 508 495 319 562 450 526 510 409 550 665 554 436 558 432 670 476 619 478 545 523 532 576 496 405 520 351 490 366 362 642 662 574 627 366 387 507 372 559 533 534 545 370 701 613 377 444 446 572 360 420 531 446 564 523 136 322 353 623 626 625 398 551 438 361 479 518 428 506 556 225 556 576 350 584 494 684 563 415 691 465 464 488 389 575 483 419 413 624 715 340 692 329 610 481 562 636 592 404 340 369 390 385 402 263 593 504 545 387 482 661 396 470 346 428 549 415 359 309 747 334 404 229 777 368 332 525 420 256 446 357 204 355 463 220 587 649 632 353 615 382 381 378 442 482 636 466 491 631 569 586 491 562 410 611 421 478 110 493 362 342 493 728 406 420 225 167 421 606 488 645 298 640 687 511 538 254 344 341 606 398 493 317 306 620 582 383 378 419 622 494 649 275 360 327 725 529 544 621 233 362 259 406 516 494 280 481 196 619 396 602 578 523 466 570 739 334 381 398 526 362 335 522 487 575 535 648 426 559 543 396 308 618 391 466 581 577 419 648 189 487 561 579 432 447 319 290 548 466 350 385 335 595 391 480 467 316 326 577 400 501 253 703 372 575 673 599 230 621 290 624 366 456 525 469 372 437 297 451 451 370 526 359 559 516 569 504 374 511 405 271 555 480 510 479 547 725 394 671 501 675 257 580 503 427 511 450 512 458 469 357 590 593 305 537 489 331 396 448 628 642 568 386 454 480 526 469 579 505 397 215 317 510 500 156 560 436 339 186 474 471 442 267 753 307 507 417 316 427 569 477 564 222 533 446 323 613 482 499 664 659 358 568 772 134 347 655 471 636 467 749 323 574 421 299 466 480 232 253 624 434 504 460 473 288 360 317 560 391 710 517 272 456 496 366 477 398 349 499 581 398 443 572 598 277 427 479 529 309 343 532 555 146 623 337 351 571 434 583 538 310 542 402 556 261 651 436 311 495 489 349 497 621 417 555 457 553 273 440 474 648 456 407 635 313 667 213 554 583 525 464 474 158 409 284 457 444 544 468 344 559 343 361 656 786 619 477 557 630 497 623 259 551 344 437 675 601 675 565 398 494 617 238 112 510 539 428 447 319 519 56 378 335 510 510 585 518 465 217 488 651 304 685 441 747 270 514 616 300 435 240 537 408 734 577 233 425 598 650 469 306 567 555 468 677 245 521 490 416 275 283 592 340 618 602 727 380 424 546 443 197 344 670 407 444 454 217 631 502 560 518 642 512 526 644 511 650 725 490 620 636 648 504 420 424 446 590 290 571 406 458 281 402 562 337 637 411 426 568 629 518 505 490 542 504 549 533 442 316 697 363 439 624 479 565 649 268 503 416 533 474 410 499 505 435 534 424 704 548 560 437 499 378 572 614 310 546 509 394 628 410 647 281 491 437 656 388 417 438 617 513 550 301 276 433 361 362 645 495 530 280 258 432 616 633 663 509 301 426 357 584 557 681 592 697 399 480 489 505 569 382 626 673 484 656 421 717 79 696 427 217 547 413 619 504 606 539 439 374 395 560 332 555 598 398 710 251 464 416 745 584 319 379 327 636 383 415 620 328 487 279 638 403 389 458 511 103 540 511 443 629 472.9880319148936
616 599 498 626 463 564 557 517 352 636 521 604 420 416 752 690 513 772 462 548 675 231 448 643 446 259 525 324 361 304 493 476 511 559 765 632 573 683 352 575 662 384 575 528 380 584 502 579 572 450 608 704 627 491 614 476 712 517 675 532 587 581 587 627 568 449 590 391 545 426 383 682 733 613 687 404 458 557 442 605 564 600 603 416 743 661 428 514 479 615 408 458 566 493 598 583 160 354 405 673 705 681 467 604 481 407 535 558 481 554 615 263 627 632 388 616 550 732 621 470 726 519 501 557 444 627 517 474 461 713 748 384 731 364 680 521 632 688 650 460 384 431 434 434 471 278 642 548 606 444 520 697 432 513 414 479 596 467 388 358 782 364 436 268 819 396 362 576 468 278 487 410 236 374 521 256 658 709 664 388 649 428 414 414 483 538 681 512 541 655 618 647 547 590 437 670 479 530 128 564 427 386 534 790 443 465 256 187 484 661 537 697 384 694 708 552 582 305 395 379 664 458 535 370 340 641 649 440 424 466 687 541 690 311 423 399 760 577 619 702 281 419 305 461 573 518 320 530 216 680 429 664 620 583 514 621 775 367 432 436 587 406 383 563 531 594 605 671 483 648 593 453 355 656 444 533 653 623 469 675 212 534 603 606 486 519 369 326 620 506 399 438 361 630 445 531 529 357 357 648 465 572 275 757 393 636 727 637 288 674 316 666 426 515 549 528 427 476 322 481 503 413 574 395 616 530 611 560 416 553 464 299 601 520 557 535 552 793 449 709 541 716 303 618 550 491 568 498 580 535 526 405 656 651 342 571 515 379 433 516 683 695 598 440 494 526 552 545 621 544 443 259 348 574 558 178 604 504 383 207 537 529 497 302 793 343 579 462 357 494 611 525 605 247 566 494 372 670 532 572 710 709 403 619 819 161 401 688 525 697 536 790 357 625 474 345 494 508 280 318 687 499 564 516 517 331 391 364 610 438 765 601 318 524 561 403 533 445 415 538 620 444 516 631 643 330 473 520 578 361 382 594 611 157 657 387 397 630 502 627 589 353 598 442 615 301 722 488 362 561 533 425 533 663 467 598 494 576 303 521 517 683 532 457 692 345 705 251 599 638 585 500 517 184 441 322 475 474 604 509 403 630 391 415 713 806 660 551 604 653 541 682 282 604 405 458 715 649 689 600 420 557 657 273 128 571 595 451 486 367 580 70 429 392 538 576 654 554 529 242 544 693 344 733 505 761 308 588 653 339 487 280 577 465 792 614 265 480 640 683 532 363 621 598 521 719 272 582 534 476 303 323 625 394 647 611 807 450 489 603 499 227 372 719 456 497 509 258 702 553 590 564 704 572 567 704 566 691 741 539 680 691 672 537 481 457 504 625 331 625 432 512 299 443 621 402 690 474 479 603 664 578 576 558 581 557 627 577 494 353 724 430 520 693 525 615 668 303 571 474 578 517 429 541 557 465 585 479 746 601 601 465 537 420 669 649 356 580 550 458 696 462 698 335 539 483 720 451 438 479 633 548 592 332 323 501 411 415 670 573 561 324 298 480 668 666 707 564 330 476 408 632 617 728 608 746 443 531 533 576 618 423 662 749 530 696 486 757 87 727 487 255 598 485 688 543 653 602 487 429 429 586 377 620 631 449 751 282 514 478 803 647 357 409 392 702 430 473 684 382 554 319 673 473 418 498 551 119 591 571 498 672 520.469414893617
654 648 546 685 520 637 599 579 383 651 581 640 465 465 777 710 548 803 479 577 753 274 486 676 483 294 578 366 412 346 546 528 574 603 820 664 607 719 400 643 726 458 654 594 409 631 557 629 624 495 670 746 694 565 673 530 747 555 713 597 615 625 651 672 640 510 662 456 629 460 422 721 758 668 762 455 525 614 483 654 620 636 653 433 788 702 481 579 529 647 455 502 622 535 630 639 192 378 468 711 775 729 529 640 530 443 600 625 520 594 649 292 706 648 416 662 630 793 641 524 769 561 542 598 489 653 569 533 515 765 776 452 790 407 706 564 656 719 688 520 443 485 479 482 520 276 721 557 645 509 551 723 476 573 464 518 618 512 434 401 784 407 483 319 856 435 406 612 522 314 538 479 272 397 579 287 705 752 689 433 695 488 459 450 525 591 712 573 586 701 691 717 598 640 505 734 531 572 152 609 493 417 588 812 485 520 289 221 562 711 574 746 437 688 738 594 610 353 457 397 706 508 586 424 370 680 712 485 484 523 729 582 707 349 478 466 791 626 656 754 325 469 355 513 607 548 388 578 253 730 467 706 691 622 573 664 794 408 500 485 631 436 406 607 566 598 652 699 518 718 652 501 398 682 489 566 723 646 488 693 246 586 647 638 540 546 400 367 667 565 458 486 398 688 481 562 593 401 408 685 504 620 304 801 445 690 741 681 354 731 335 716 465 583 611 572 485 528 356 508 551 443 610 440 671 549 659 617 446 601 537 337 634 569 635 598 574 836 510 742 599 760 316 648 619 539 618 523 647 583 588 461 713 694 377 610 545 428 463 565 720 731 670 488 541 579 592 610 681 619 477 308 394 614 649 201 645 564 446 221 600 578 557 340 795 402 609 519 417 537 654 579 635 280 599 549 444 723 583 639 743 768 444 661 855 190 458 748 579 757 595 806 404 693 509 389 546 533 314 352 720 568 611 545 558 373 411 406 676 476 774 662 366 602 631 459 613 501 445 586 659 505 579 700 715 381 528 576 625 416 433 624 658 175 709 429 454 697 547 672 637 404 642 495 660 339 797 530 396 600 582 486 573 717 519 653 551 613 350 589 565 731 578 479 729 388 743 276 632 697 653 547 554 228 486 343 508 514 620 569 440 683 432 465 788 815 707 618 675 696 588 723 305 652 434 493 756 706 728 627 470 619 686 333 159 614 651 516 544 414 648 82 478 432 578 635 703 619 571 281 605 705 370 760 546 782 364 632 677 395 520 315 622 507 821 693 290 532 686 716 601 406 661 634 580 764 304 658 577 519 338 379 667 425 684 635 827 503 539 650 537 255 418 729 500 555 573 284 758 584 605 598 734 628 585 753 625 708 748 595 750 728 714 570 545 492 568 637 378 684 483 553 338 469 649 453 713 501 524 638 702 622 617 591 644 617 672 607 548 393 752 478 573 752 545 674 705 370 620 541 639 557 470 577 601 511 646 521 780 664 627 513 602 475 733 707 427 615 591 497 750 533 736 379 596 549 753 516 469 504 627 620 672 361 359 545 450 460 699 631 629 358 353 524 712 716 746 639 386 540 480 661 666 771 647 790 473 584 590 626 699 481 715 787 578 721 536 770 98 758 547 295 649 534 729 577 696 665 570 470 468 628 412 671 665 485 772 319 523 532 822 671 374 438 438 718 486 542 714 440 579 362 691 529 468 543 568 123 602 629 567 720 565.563829787234
702 700 600 752 569 668 632 656 443 704 643 696 510 542 792 737 592 797 514 604 805 299 514 706 523 330 624 445 453 377 593 564 602 645 853 730 640 749 439 703 766 527 708 632 457 680 626 650 692 554 699 774 747 582 724 547 743 586 748 632 664 671 710 713 707 564 696 500 690 511 459 754 786 704 818 495 592 652 524 676 673 668 684 491 813 737 518 655 557 678 506 553 638 568 677 674 237 441 548 742 825 765 579 692 589 487 663 666 580 646 685 335 758 664 461 702 675 830 686 591 820 616 611 654 573 672 626 559 572 810 786 508 809 470 722 618 684 736 711 570 498 531 525 522 563 305 763 592 691 583 590 768 536 635 509 576 653 548 489 455 801 453 518 362 846 483 443 670 583 351 589 530 287 426 619 328 736 788 719 470 726 544 484 492 575 617 738 621 593 731 741 746 637 681 555 762 572 618 167 665 549 469 609 821 520 577 313 261 642 748 603 776 476 698 759 637 650 410 515 433 723 550 620 468 417 689 764 528 541 581 756 622 758 399 522 547 807 675 713 789 365 537 406 555 640 548 449 634 282 752 504 750 745 651 634 691 791 456 574 538 655 487 445 641 580 620 702 747 569 784 704 568 450 703 542 611 826 681 526 705 283 620 693 659 590 607 459 391 724 615 518 506 434 719 553 589 634 464 458 713 558 673 332 830 480 728 757 728 401 773 367 737 500 636 652 624 550 600 401 546 582 487 651 510 714 557 681 656 498 616 612 401 672 608 711 652 586 864 538 760 655 771 344 682 679 576 648 561 684 630 654 517 761 728 429 642 589 471 497 609 764 769 707 546 590 614 623 655 712 667 524 347 435 653 734 235 680 614 504 242 664 625 598 396 813 423 639 557 470 590 674 611 645 333 641 625 504 738 631 689 778 810 488 706 879 220 523 772 614 783 627 820 452 733 555 435 569 584 363 397 764 605 653 597 595 431 456 469 721 527 762 717 417 647 689 520 669 555 503 637 684 558 645 750 761 442 579 616 669 476 487 659 711 192 738 470 513 754 610 725 682 450 658 542 706 372 822 584 452 646 627 552 595 758 587 693 588 657 385 663 609 762 651 540 759 427 738 318 666 749 686 594 581 264 533 388 553 539 654 602 476 728 489 519 810 835 740 691 711 706 627 741 341 669 492 546 770 777 747 663 504 681 728 381 193 653 712 556 590 439 670 103 502 490 606 669 753 662 608 313 678 730 405 776 577 782 409 689 701 450 556 363 671 561 833 749 348 592 698 744 653 470 693 657 626 789 348 733 648 566 361 438 693 460 738 679 838 563 563 672 586 283 487 742 551 616 616 311 795 634 613 649 772 676 621 774 663 730 752 625 772 776 736 599 606 540 602 638 417 724 527 582 384 507 680 495 722 521 557 684 749 650 655 609 695 676 726 623 584 461 810 541 610 802 573 725 734 466 661 598 686 584 510 626 658 532 694 576 825 713 642 559 638 531 774 764 476 645 614 540 763 582 764 436 636 586 771 586 518 526 627 682 756 396 419 586 483 528 736 694 707 420 419 557 747 749 765 703 447 584 528 683 716 779 686 792 504 649 645 676 730 532 723 816 621 757 594 786 111 787 569 348 676 600 789 611 733 740 594 534 484 653 464 740 699 525 791 354 593 593 836 687 418 488 497 762 537 595 729 508 635 414 718 595 510 587 594 149 654 672 614 736 607.2287234042553
754 762 627 803 625 708 679 704 496 718 703 753 554 606 793 744 618 810 539 628 817 355 556 756 562 361 668 487 486 415 638 590 649 686 857 767 668 768 493 752 803 559 762 688 508 695 665 681 742 596 738 789 776 623 746 603 744 626 752 691 696 731 741 751 726 621 731 555 730 556 491 791 810 718 852 530 630 687 570 697 682 716 706 545 836 769 535 706 571 711 557 615 657 621 715 712 271 503 613 761 861 802 610 743 649 528 728 719 626 687 713 389 832 700 505 722 709 844 711 649 863 687 646 680 642 710 668 601 627 819 782 584 816 505 734 657 736 758 744 626 544 599 563 560 600 348 786 623 707 655 639 768 579 662 565 631 689 599 533 508 795 499 563 423 841 533 476 710 650 386 617 579 308 468 683 360 769 822 732 510 746 568 535 524 620 663 758 663 622 739 733 762 652 702 604 781 633 670 183 725 613 505 633 788 563 633 360 319 702 757 624 782 513 721 775 673 688 466 568 459 772 568 667 518 467 686 791 587 596 622 768 678 779 423 562 644 817 696 763 818 409 584 437 588 683 569 496 690 310 784 542 756 776 678 672 692 801 525 603 575 690 524 495 659 609 646 731 781 639 823 738 646 497 713 584 630 857 692 573 751 322 648 737 669 641 648 500 428 752 628 560 532 485 739 612 631 682 537 496 724 617 708 369 860 517 761 764 758 467 787 390 735 518 689 694 679 617 641 450 591 622 532 673 575 763 579 702 687 572 663 674 459 695 647 787 716 606 854 566 783 722 795 382 709 737 612 650 597 719 686 712 561 782 751 460 664 628 524 549 649 823 796 731 598 640 649 672 723 763 701 567 407 491 663 795 283 710 695 558 284 724 639 651 465 813 472 672 604 524 642 703 646 692 384 657 681 565 756 676 759 821 823 550 748 847 261 587 792 677 797 648 811 495 780 609 503 619 651 401 458 781 665 702 649 648 495 498 525 748 584 756 758 466 691 727 572 734 580 544 700 733 604 696 777 792 495 635 630 672 551 521 674 745 234 738 550 555 791 669 772 698 521 674 586 720 431 853 629 495 684 666 581 587 761 623 729 627 690 440 690 670 773 700 598 766 463 761 350 672 794 720 621 634 301 583 432 569 581 705 643 531 769 536 553 808 827 768 757 764 734 661 761 369 687 522 594 775 802 783 704 541 727 747 439 224 684 721 592 648 507 709 128 549 539 643 702 765 702 642 358 724 764 457 768 626 786 467 724 713 501 602 410 714 609 822 777 394 613 714 783 707 539 730 680 695 820 375 788 710 603 409 495 736 508 764 694 847 620 621 700 636 315 527 745 575 669 650 363 816 670 622 669 779 727 633 785 706 752 730 665 803 795 765 627 675 582 640 648 444 767 555 618 439 552 719 535 757 549 621 706 766 683 675 647 723 711 774 639 622 497 835 597 680 818 590 761 747 520 683 623 708 626 524 634 684 577 721 661 816 744 657 614 696 581 805 797 546 667 648 578 776 630 791 469 694 620 772 638 557 563 645 730 778 439 479 644 540 564 756 757 764 484 476 609 762 775 777 767 497 646 583 696 736 767 712 779 532 682 697 715 777 566 734 838 682 755 645 778 135 800 630 391 721 652 814 636 749 789 623 564 536 665 500 798 734 569 779 390 636 663 817 710 465 520 566 783 575 652 741 562 684 479 749 649 565 642 624 172 669 700 659 758 644.1210106382979
780 789 648 822 648 724 696 752 543 742 734 769 594 658 771 731 635 791 565 643 798 419 593 787 598 393 678 533 527 455 690 631 703 727 840 804 686 775 551 767 788 597 795 703 557 708 673 706 782 620 752 781 816 651 778 667 729 642 754 738 757 782 767 773 766 691 739 638 756 607 515 798 818 733 861 566 674 704 606 713 703 746 744 602 850 778 555 739 607 733 605 654 661 662 725 720 300 573 652 757 870 801 659 796 699 579 752 757 646 702 750 438 845 709 544 737 760 836 731 704 863 703 710 713 699 726 705 643 665 819 769 637 820 557 751 674 731 770 763 681 606 648 596 605 623 395 799 623 726 689 671 754 616 681 622 691 709 640 589 570 792 544 599 490 822 578 513 724 680 439 656 640 331 497 712 390 769 836 739 552 782 588 570 545 649 686 767 684 637 723 738 785 653 702 646 795 705 707 208 763 673 519 652 784 585 678 418 364 718 782 657 770 567 727 773 701 715 534 614 519 809 611 695 547 523 699 801 647 643 672 787 726 796 459 613 721 813 739 808 833 468 647 491 631 706 588 534 722 349 791 571 764 831 706 694 702 762 573 668 620 704 584 521 688 612 678 783 809 705 853 772 692 565 714 626 636 876 729 616 785 364 661 761 701 682 671 545 443 757 657 608 561 548 784 695 664 718 577 558 744 642 712 420 864 570 762 762 783 529 813 415 744 545 750 741 723 650 681 489 613 646 580 684 634 801 602 706 721 626 681 736 507 720 693 813 766 642 852 616 788 726 822 419 735 770 649 675 633 735 733 764 599 811 753 498 685 661 591 616 673 829 818 786 650 673 685 685 748 794 735 598 454 540 680 827 331 720 765 630 316 768 663 720 540 792 516 668 664 588 667 717 679 691 430 668 700 624 775 711 796 811 830 582 787 829 314 645 779 711 776 675 753 554 817 650 545 643 687 472 507 796 677 701 669 693 549 547 559 746 633 743 810 528 691 771 610 761 629 574 745 739 669 742 799 835 512 688 636 668 615 563 694 764 272 747 606 619 791 692 792 719 568 670 635 744 487 847 662 550 684 706 640 609 764 641 770 672 726 508 733 736 742 734 662 771 509 748 385 676 822 722 647 686 316 642 461 594 599 730 670 575 776 588 627 808 827 792 786 783 734 696 767 398 702 561 619 773 813 774 729 593 764 760 522 262 738 728 632 703 575 753 148 605 571 660 752 771 719 677 378 756 770 505 759 675 780 502 752 730 545 619 448 732 636 834 807 428 672 699 771 742 620 765 702 724 842 420 851 738 634 468 551 740 528 778 739 815 660 668 743 649 355 575 744 602 708 676 401 813 715 642 708 802 760 649 783 728 776 739 687 820 826 780 648 727 654 690 662 485 795 585 668 486 588 746 579 777 587 645 721 782 708 700 680 766 756 761 662 636 548 856 664 705 838 634 807 730 569 698 634 737 659 550 646 728 605 748 723 806 759 707 657 762 635 826 788 592 691 666 604 794 664 813 499 757 647 784 672 585 598 662 765 789 488 516 668 587 578 760 767 818 545 550 680 762 804 786 797 557 678 638 689 752 770 728 789 586 716 723 745 818 607 744 835 739 769 694 774 159 780 666 428 754 714 825 647 758 809 681 615 588 676 558 839 747 602 767 454 667 725 794 739 496 567 627 784 630 696 741 612 741 534 754 695 604 683 628 189 697 730 718 780 673.9787234042553
792 789 635 808 656 743 709 797 589 756 768 790 624 728 743 732 644 748 586 656 790 475 599 796 618 432 688 572 544 501 710 679 727 767 809 820 716 755 603 788 770 652 770 722 567 732 692 721 790 679 748 785 836 688 782 712 723 659 763 760 798 780 780 800 776 759 761 677 765 651 532 805 801 752 855 590 717 703 665 731 727 797 759 658 858 796 580 774 634 740 660 679 686 700 719 739 339 630 691 740 862 811 698 794 730 604 780 762 674 719 736 486 835 733 580 785 788 819 743 767 849 729 736 726 726 713 728 660 698 808 759 698 826 598 765 693 763 770 777 710 660 683 644 662 677 442 779 663 724 726 701 749 672 705 643 708 722 654 616 634 766 595 663 571 810 630 538 724 709 489 685 685 351 496 748 432 784 843 736 601 765 621 605 579 666 729 750 691 669 741 751 792 668 694 659 816 739 749 248 781 707 571 675 768 629 717 459 407 717 792 703 759 596 708 756 721 724 584 663 568 815 663 717 608 570 714 816 712 685 749 802 754 786 520 680 810 788 756 805 831 541 676 523 700 709 595 614 782 391 801 630 758 825 711 709 693 736 626 678 659 732 615 577 713 630 705 776 810 744 867 790 742 603 716 639 670 863 727 671 802 396 696 775 706 713 697 608 486 738 674 666 586 621 789 739 710 728 628 615 741 673 748 460 831 611 759 743 800 597 807 452 782 610 812 754 755 684 700 535 626 648 616 712 664 772 641 732 754 664 693 772 548 727 715 854 789 680 839 658 786 725 824 484 755 765 686 702 660 749 771 772 637 830 744 559 707 659 679 669 701 840 820 823 684 739 716 703 800 790 734 645 499 595 717 841 377 748 771 658 339 828 707 734 618 754 563 693 711 650 702 745 701 728 505 692 738 674 766 722 809 807 808 621 784 810 358 700 759 728 777 687 730 604 798 674 590 682 730 511 562 777 707 718 719 721 611 591 610 756 667 735 831 573 698 804 652 750 669 603 763 744 700 769 787 811 562 712 642 672 660 602 686 766 306 725 642 680 817 730 793 744 611 681 684 735 533 839 702 590 694 709 664 601 758 672 756 712 705 557 774 776 739 754 712 758 570 730 405 666 852 714 667 728 346 677 482 599 640 718 707 647 799 655 674 792 793 796 799 784 733 703 774 415 677 600 645 774 830 777 738 647 772 756 600 289 763 759 683 742 615 784 178 645 596 666 745 762 757 678 417 749 735 548 764 711 772 547 774 707 603 674 499 726 678 800 792 491 710 728 757 767 697 775 718 763 833 479 865 768 672 503 589 741 550 769 743 769 711 708 753 674 419 639 720 630 718 701 444 811 723 675 707 791 779 657 771 766 774 742 695 804 821 750 694 771 681 702 677 525 801 613 704 552 623 760 616 751 624 685 699 788 741 715 703 774 775 787 680 660 604 847 714 742 848 659 846 750 613 694 675 770 680 580 673 770 619 766 761 790 772 735 676 795 684 817 786 654 701 685 666 790 703 804 552 777 686 802 733 601 624 664 784 807 540 566 707 602 588 762 782 850 587 582 703 759 810 783 827 607 717 697 699 766 751 714 782 618 747 741 772 835 657 739 837 785 742 744 763 190 761 672 464 772 750 816 647 762 834 714 648 626 669 575 829 755 633 747 500 720 739 766 763 536 586 656 786 682 726 749 677 774 602 744 739 661 705 609 224 721 757 767 791 696.5279255319149
769 805 663 813 687 755 742 811 612 754 802 774 665 788 729 708 669 692 625 668 752 534 627 769 651 453 693 612 584 551 732 716 741 773 773 830 734 730 645 800 754 668 777 710 574 724 732 728 796 731 751 755 804 710 772 739 712 674 764 776 831 786 785 808 798 799 773 719 797 684 571 779 775 742 853 612 750 733 696 739 754 797 775 697 833 773 584 799 639 726 707 678 694 730 704 732 383 680 726 733 836 801 729 796 743 628 808 773 712 729 753 554 828 733 625 755 779 795 730 790 823 747 755 728 756 720 734 686 706 812 730 710 800 620 775 691 788 772 760 717 695 692 640 701 695 482 778 703 702 742 725 716 687 709 695 747 738 697 647 695 745 606 671 644 759 659 580 709 738 526 718 725 382 544 781 488 783 810 714 626 765 634 634 570 661 737 732 702 686 727 747 785 687 700 683 788 767 765 287 789 753 609 686 721 659 712 504 445 743 777 726 731 650 710 737 744 742 639 709 609 816 700 714 653 617 722 812 746 721 801 792 782 750 586 713 873 764 759 795 838 615 721 561 723 720 611 677 780 438 767 679 744 848 732 736 676 697 681 683 696 734 662 585 735 644 710 779 795 789 876 783 757 637 709 690 694 840 747 700 785 456 709 790 695 727 737 651 531 729 697 694 608 674 791 767 724 729 669 658 730 686 747 496 801 662 751 723 794 677 802 478 787 644 875 769 807 704 733 574 649 665 649 741 701 788 675 755 772 692 696 819 577 718 737 878 803 710 811 691 780 749 799 542 752 780 731 710 688 749 784 796 676 808 744 620 714 662 703 707 728 820 806 847 703 763 723 700 809 783 749 694 553 634 728 856 417 751 800 693 384 846 728 753 638 734 598 688 754 725 728 734 701 752 565 696 779 723 728 727 807 785 795 630 762 790 405 750 737 732 740 691 707 652 816 690 651 702 730 555 605 765 727 738 741 752 648 634 679 766 690 715 834 615 699 821 682 747 682 653 764 758 751 762 772 820 594 734 643 682 705 638 681 782 348 739 702 724 826 725 790 764 632 674 717 733 597 792 735 653 704 733 694 628 720 686 759 746 714 604 794 810 706 785 739 758 608 725 451 661 834 725 697 753 375 711 518 600 680 707 719 666 793 697 724 768 770 786 814 793 730 746 766 457 674 634 689 738 806 732 755 673 767 740 685 320 766 753 705 759 649 780 211 680 609 674 761 737 775 703 476 751 720 608 748 737 733 595 797 704 648 688 551 716 716 767 787 558 696 753 732 819 764 761 723 771 827 534 887 786 697 542 629 723 551 760 695 742 753 710 749 688 458 685 720 653 739 728 495 784 750 696 718 789 783 666 748 803 777 706 690 806 789 739 705 787 701 736 714 559 804 627 719 591 657 768 625 752 665 712 698 769 743 728 714 786 782 789 692 689 641 819 762 748 845 671 829 712 667 693 690 785 699 611 688 786 632 782 779 776 757 732 711 806 710 788 784 681 710 685 687 753 699 805 598 773 704 782 762 631 645 659 788 814 564 634 705 639 618 741 798 833 608 622 694 775 793 756 809 644 746 729 701 764 742 715 748 639 750 755 745 822 693 723 817 814 739 777 757 214 751 688 518 767 786 796 667 744 843 743 687 633 659 595 843 730 672 705 544 754 770 733 774 574 614 688 786 713 732 745 746 803 657 718 770 688 722 588 247 732 751 839 747 710.811170212766
759 790 679 779 714 771 732 812 625 740 833 767 692 812 672 675 674 660 656 669 741 620 659 722 683 525 707 659 613 589 745 741 759 770 741 833 727 710 681 804 735 680 790 721 588 694 727 727 780 761 766 734 785 707 747 750 675 679 753 800 847 791 779 790 798 827 757 775 806 695 593 754 753 711 811 651 755 749 716 751 742 788 763 729 791 744 593 830 668 733 727 695 684 754 697 715 427 717 729 700 783 780 760 791 760 659 806 784 734 754 757 597 821 749 658 759 783 758 715 824 766 766 754 752 801 722 737 707 723 792 718 734 771 637 780 692 754 742 730 722 732 699 663 729 729 535 794 705 692 775 728 697 720 703 726 791 769 714 691 693 707 618 680 687 694 722 622 705 741 582 710 737 418 591 793 541 793 761 711 654 749 658 647 586 671 729 684 699 683 706 736 761 712 682 716 766 782 790 337 754 798 640 695 702 686 719 550 482 760 754 765 709 699 689 701 758 745 685 750 652 821 722 727 694 659 728 793 772 737 821 774 778 729 612 733 894 718 738 784 835 668 753 605 740 705 618 733 767 486 736 709 728 843 745 738 671 650 724 678 730 727 691 599 723 644 705 779 751 805 861 785 754 684 671 715 690 816 727 729 776 508 730 769 685 741 755 705 572 690 733 704 635 708 770 748 749 745 715 695 714 713 745 525 761 682 726 714 805 729 798 516 757 665 887 769 830 741 781 621 656 681 685 734 747 776 675 748 767 729 679 834 621 711 728 854 773 709 762 722 745 753 750 583 726 772 774 723 714 780 800 805 701 810 717 649 710 625 742 759 738 782 772 840 724 775 737 708 827 775 736 713 602 658 747 829 465 762 792 748 419 842 730 747 677 687 628 705 773 762 726 748 720 749 633 663 786 771 725 739 801 749 774 658 745 731 428 757 708 738 726 690 669 670 814 687 703 714 711 563 619 772 744 752 756 782 687 662 735 740 710 680 820 662 686 809 703 725 684 687 763 758 784 758 752 803 651 780 652 690 767 657 670 773 371 715 755 755 818 711 774 774 689 666 746 725 636 749 769 732 705 732 740 643 688 697 763 740 711 639 802 806 681 805 760 750 639 675 484 653 821 713 708 771 418 727 550 614 680 690 717 702 781 736 749 749 735 774 808 764 735 732 756 492 664 651 699 701 777 701 766 702 749 724 764 338 756 729 738 789 648 770 235 705 639 663 742 714 779 723 517 768 693 638 719 744 694 616 791 666 679 695 605 690 735 732 768 593 711 748 710 833 783 739 735 795 795 593 885 793 708 578 676 701 589 716 678 717 776 698 731 696 477 717 688 674 736 740 533 756 745 686 728 755 808 685 745 795 747 691 695 798 779 707 697 780 703 735 713 595 798 637 750 630 680 750 630 728 702 734 691 743 745 724 729 779 783 795 670 711 670 775 794 759 789 668 791 680 727 698 701 761 714 634 694 776 668 812 783 737 768 742 737 807 739 792 782 703 692 694 717 722 715 774 641 774 722 741 762 660 672 640 790 818 607 656 709 652 633 719 781 823 640 647 698 744 740 722 802 691 769 743 680 748 713 718 724 658 743 759 712 805 713 709 777 822 700 803 747 252 718 678 569 745 793 759 652 724 834 757 704 652 630 617 819 745 699 655 609 773 776 704 763 580 616 733 770 739 724 731 760 824 688 683 761 704 746 626 296 712 748 832 719 716.4867021276596
736 771 690 744 718 781 741 790 649 728 826 745 700 821 631 658 687 628 671 682 721 670 686 716 713 594 686 692 658 620 737 739 756 740 695 823 745 648 697 788 702 710 790 720 587 665 711 706 761 733 774 695 738 717 736 761 629 687 735 783 842 775 759 757 783 853 730 798 813 669 647 725 727 711 767 676 763 752 725 728 728 775 742 777 750 706 614 822 702 702 785 714 709 748 658 701 486 744 759 695 746 759 778 776 762 693 817 767 738 767 737 658 791 750 704 746 756 710 689 833 734 769 765 750 832 703 716 702 724 766 675 750 728 660 754 701 743 705 695 719 739 718 704 746 737 594 740 700 679 793 702 642 749 715 748 805 754 746 730 703 649 645 698 707 658 749 632 703 756 628 700 742 449 614 794 568 781 726 700 673 735 663 672 605 670 735 677 667 686 685 715 734 751 660 733 733 793 805 385 705 794 642 687 680 713 749 614 529 720 713 751 682 730 685 660 763 718 731 760 661 794 732 717 708 689 726 790 754 735 835 764 782 680 634 754 925 668 715 772 812 714 763 671 751 700 614 758 764 525 715 719 715 819 755 743 657 608 750 704 724 716 702 641 708 654 693 770 721 795 815 790 784 706 652 715 695 794 691 752 755 556 720 743 665 756 738 752 614 685 738 709 672 719 754 759 759 771 724 705 669 700 730 550 717 703 712 692 791 769 739 557 729 699 885 735 820 779 804 670 661 682 684 723 771 774 675 723 769 720 653 847 637 714 724 825 745 704 708 725 704 736 724 609 683 782 757 719 701 764 780 820 730 783 679 685 693 619 758 750 743 760 731 798 729 765 722 703 832 748 739 728 650 683 743 805 535 764 790 766 473 828 749 726 716 649 644 706 781 761 738 729 721 726 687 646 769 808 685 736 780 707 751 655 711 656 477 773 686 721 706 676 634 688 796 674 719 734 720 589 634 739 730 759 746 812 720 684 748 717 713 656 805 707 667 780 722 708 706 715 782 740 787 761 726 779 678 795 623 685 808 681 667 734 387 686 772 768 791 717 753 786 729 656 792 719 671 688 787 764 682 708 766 660 687 683 750 750 693 670 807 785 647 821 769 728 666 641 521 644 783 681 706 747 452 738 604 641 706 665 700 727 742 737 775 746 681 751 812 716 716 718 735 552 635 685 702 689 753 684 739 737 733 716 812 377 754 729 742 804 665 759 267 710 672 632 727 686 778 735 580 753 674 672 675 752 674 623 790 632 710 699 656 682 770 679 758 636 711 749 671 831 776 715 729 819 769 635 854 790 730 598 693 656 606 681 663 650 760 703 707 724 504 755 660 677 740 735 566 740 740 683 709 728 789 686 707 782 717 653 712 786 778 669 713 797 731 733 674 649 771 661 763 655 678 728 664 696 697 749 671 702 718 707 732 767 772 770 674 733 709 720 791 761 767 649 776 635 763 679 728 752 722 663 707 772 690 791 793 712 759 726 745 785 755 763 751 721 687 737 736 676 742 745 670 767 713 720 774 660 694 605 750 803 659 690 684 679 643 699 780 809 671 657 699 743 706 701 782 698 765 762 654 715 684 689 663 654 715 764 682 767 716 692 741 821 676 818 708 286 683 681 603 738 817 729 661 683 809 746 719 671 603 642 807 698 713 601 669 794 780 664 738 602 648 746 739 771 721 724 777 812 694 637 748 716 744 635 320 705 740 840 714 714.6755319148937
704 759 700 747 686 773 754 774 683 658 817 732 709 819 595 624 656 591 660 672 690 720 695 665 711 650 674 722 680 613 725 742 745 708 651 792 711 626 721 767 653 723 769 690 594 653 670 708 746 712 763 650 698 715 709 781 581 650 704 748 806 733 740 707 760 822 689 801 761 683 652 671 687 699 708 684 772 741 732 703 717 747 731 779 696 691 621 794 689 665 771 726 711 746 637 676 540 779 750 653 685 712 797 712 770 704 786 755 737 767 693 700 760 734 709 705 722 646 663 831 698 763 736 735 823 655 694 698 701 719 650 745 689 657 723 678 712 664 648 729 742 735 705 776 755 637 713 698 627 781 676 623 742 713 742 803 711 758 754 704 613 669 701 719 614 743 646 689 749 677 704 732 472 629 781 600 728 682 679 700 723 664 678 602 672 732 659 654 680 646 679 721 748 625 698 702 789 764 453 671 803 661 692 638 714 762 649 571 701 689 744 661 743 655 631 762 713 775 757 672 743 721 681 720 722 690 743 752 707 847 740 765 638 649 732 934 620 706 736 772 745 761 700 744 696 604 773 743 565 679 732 685 790 732 715 661 559 746 716 724 680 738 664 706 621 676 731 711 770 780 732 787 721 630 740 708 755 673 752 719 598 684 697 638 744 730 757 636 681 703 702 684 748 714 751 739 764 716 722 637 697 709 565 673 710 688 645 777 800 703 611 714 691 860 720 802 777 781 681 676 680 682 699 756 766 681 705 728 736 633 834 642 685 720 795 737 695 665 728 671 694 686 654 667 760 767 719 693 735 768 808 746 748 638 696 685 599 760 763 724 743 683 748 720 750 704 703 809 685 726 736 670 716 706 771 587 732 790 783 541 802 734 716 755 617 649 665 749 768 732 713 708 691 738 617 753 812 662 739 759 656 708 674 681 606 525 780 659 720 669 663 586 718 751 674 746 730 717 613 652 724 711 735 736 806 743 709 764 671 726 643 780 710 659 740 742 708 700 716 753 709 786 735 680 745 706 797 602 684 841 694 666 694 435 636 783 755 740 716 726 779 751 633 797 702 691 645 786 770 673 695 773 664 643 686 716 727 680 699 798 744 610 793 767 668 711 613 546 648 738 656 709 732 469 746 637 630 698 643 722 740 717 763 783 709 616 709 771 700 705 704 692 589 615 687 682 651 716 672 699 763 706 667 852 430 733 701 741 790 690 716 313 710 701 634 699 653 763 735 639 738 658 699 614 742 616 629 789 607 719 692 693 666 768 622 726 666 717 736 637 802 776 699 710 799 707 672 796 771 707 650 714 656 634 653 642 617 746 679 696 727 561 761 636 686 741 730 600 714 730 642 661 674 765 680 674 751 663 595 683 754 744 638 723 799 731 718 667 679 738 660 717 666 671 674 673 662 699 713 658 660 697 673 746 752 730 747 662 750 739 653 773 760 729 645 750 608 780 657 730 708 726 645 718 776 687 762 792 659 726 695 725 749 776 730 716 725 668 743 731 628 745 689 694 742 700 685 778 674 708 582 738 778 694 711 677 697 663 681 771 766 674 696 677 722 671 634 761 712 754 779 636 697 659 688 631 672 707 749 673 743 726 657 698 829 633 821 663 336 643 659 638 721 807 673 653 632 783 747 739 701 589 676 779 672 731 572 682 795 756 609 685 629 647 773 685 785 704 679 787 755 721 616 737 740 738 640 374 681 721 802 681 703.530585106383
671 716 696 701 654 731 735 735 714 609 785 708 714 805 557 587 637 565 639 647 662 736 698 621 695 683 635 741 698 630 722 714 725 702 599 745 704 605 730 714 621 763 742 681 621 607 670 679 723 694 725 611 650 718 665 752 548 641 682 726 769 691 715 673 740 810 646 815 746 690 650 639 636 641 654 681 757 702 728 690 714 725 695 775 654 652 637 750 692 630 744 738 699 731 610 648 575 767 760 653 634 665 788 661 750 695 757 736 717 735 651 718 727 701 713 677 701 613 629 812 641 748 718 702 838 629 659 701 680 664 602 696 633 665 673 666 661 624 612 716 759 733 694 789 732 657 651 695 601 753 646 585 743 720 742 786 672 717 745 717 571 665 687 698 566 728 648 682 748 731 705 729 534 647 754 630 681 631 649 697 675 658 699 609 665 739 621 635 653 609 632 683 748 593 698 659 764 751 491 668 777 700 689 592 705 775 671 611 680 647 745 612 736 631 574 753 691 796 765 681 708 722 651 710 746 673 694 738 695 814 723 732 588 671 710 908 580 688 694 719 758 778 719 732 685 586 805 728 600 641 754 650 726 719 711 663 516 735 696 720 659 756 672 694 596 661 688 691 751 738 692 773 737 576 737 700 698 630 735 663 642 653 657 603 729 725 744 648 648 666 716 688 766 667 716 722 743 704 732 603 702 669 606 603 702 642 597 728 804 659 657 666 671 826 680 798 761 748 716 657 678 677 668 753 689 668 672 704 743 605 787 652 679 695 762 722 681 612 708 638 691 630 690 632 714 746 685 685 706 718 787 764 713 595 737 657 584 765 752 717 687 641 719 692 738 699 690 770 650 702 753 685 740 673 740 628 676 763 774 585 752 700 690 769 559 673 638 736 751 708 670 695 645 794 576 745 812 626 711 721 619 670 660 624 535 586 762 622 684 629 641 566 699 710 659 763 697 721 614 654 667 682 714 726 775 765 723 751 644 734 601 726 727 647 706 740 689 703 725 736 687 790 709 630 694 735 771 591 661 814 697 656 669 464 584 795 740 700 710 697 758 758 625 800 668 702 609 790 768 648 675 780 654 602 676 662 706 653 722 765 706 578 768 735 624 712 592 589 615 683 650 671 701 514 740 662 619 697 619 710 752 674 750 757 665 552 654 739 667 661 704 650 619 590 698 673 610 694 650 690 763 700 640 855 476 721 658 732 771 689 677 348 720 709 614 640 614 735 729 686 724 616 709 574 735 571 650 774 583 755 687 744 640 767 575 687 671 707 697 598 769 755 656 674 788 666 694 760 752 705 689 748 628 614 619 624 555 736 664 661 713 605 767 599 693 720 696 605 681 666 596 626 636 734 673 630 724 604 558 659 727 692 610 722 785 702 701 633 715 701 667 691 676 661 639 667 635 696 684 615 627 640 667 751 718 684 710 630 751 763 624 742 729 692 634 712 587 794 649 699 668 727 622 702 749 686 735 781 617 699 663 715 715 774 674 673 732 652 747 707 590 743 624 727 710 674 647 769 681 685 550 729 759 693 746 677 682 659 636 734 703 691 699 676 686 641 609 739 727 734 760 622 658 607 649 585 685 689 714 629 703 750 641 652 796 611 795 599 411 588 668 656 678 793 639 649 598 734 709 714 682 572 698 753 648 733 530 675 746 747 551 638 642 670 791 636 773 704 636 785 731 740 572 701 740 700 614 425 628 697 740 634 685.5970744680851
613 670 661 650 641 691 730 714 738 583 751 662 697 789 512 562 615 529 645 621 611 745 688 592 682 696 610 763 702 648 710 680 680 663 551 701 669 576 730 704 589 778 708 679 628 578 656 642 692 684 669 567 617 697 616 743 525 624 618 707 714 671 700 630 700 777 600 774 718 687 653 579 578 590 589 683 714 679 703 648 684 708 660 766 620 611 632 709 677 590 722 733 673 700 589 618 606 757 770 604 596 619 757 615 713 664 712 715 702 717 624 744 671 656 693 653 659 572 584 785 583 700 705 671 806 599 632 694 672 608 541 677 590 682 640 643 633 591 567 673 746 725 678 780 710 677 609 654 563 718 628 546 723 694 768 750 628 672 742 706 526 644 681 720 498 738 648 682 716 759 696 752 567 634 720 665 629 561 640 687 641 664 697 612 646 725 585 617 645 583 593 653 733 555 681 606 759 729 532 653 755 720 666 537 691 755 708 662 643 603 702 567 736 583 532 712 672 805 768 683 653 696 628 686 744 641 647 743 699 777 678 683 538 691 710 874 528 650 646 678 781 773 721 709 678 575 800 719 627 579 736 622 689 696 682 655 483 719 675 694 614 764 675 641 587 632 654 650 714 709 666 734 730 536 707 675 665 575 714 601 699 617 603 573 700 695 760 671 618 633 720 695 786 610 704 703 708 701 739 579 695 635 650 552 683 607 548 675 811 617 695 627 672 767 631 771 728 728 720 662 666 667 644 727 641 661 636 661 728 561 755 657 640 676 714 674 663 560 691 589 673 575 693 613 662 687 643 668 667 679 739 740 676 574 747 632 566 763 728 683 635 610 674 664 728 680 671 726 626 676 743 699 762 646 703 670 652 754 777 624 717 692 669 792 504 695 631 717 774 694 618 685 618 806 536 713 785 575 674 694 576 622 643 580 472 638 743 567 653 582 618 526 684 640 649 757 673 689 645 692 628 653 657 692 733 747 732 739 601 701 550 650 730 631 650 747 657 710 724 696 629 749 674 595 637 731 735 574 624 792 709 619 613 491 569 782 733 650 680 659 722 771 592 778 613 724 575 772 758 634 630 774 639 548 657 612 707 628 757 761 678 528 744 692 577 706 554 620 585 640 615 648 669 550 711 704 619 684 596 684 755 636 759 730 607 496 600 705 629 635 682 597 632 558 679 665 562 660 602 650 757 678 599 860 535 702 615 704 713 712 631 399 729 698 590 619 585 669 703 723 695 590 719 523 713 519 658 721 559 771 675 764 631 753 508 650 695 685 660 535 744 748 610 629 751 610 720 701 711 701 710 754 587 607 576 589 523 710 661 610 700 644 752 550 692 686 678 638 644 646 564 586 587 692 641 607 693 563 493 641 669 653 577 691 755 674 686 584 714 667 647 651 680 648 606 672 621 703 663 588 573 595 637 719 677 636 655 614 744 758 579 704 704 644 660 679 551 791 631 680 611 701 610 684 707 696 714 745 564 646 623 710 687 744 640 613 733 606 730 672 546 741 595 737 672 665 598 762 668 670 522 692 722 716 754 658 687 644 589 695 668 677 725 675 662 584 555 698 719 722 732 602 630 532 616 531 664 653 700 592 636 730 621 596 755 570 758 548 481 521 655 668 629 755 595 629 557 692 681 704 681 535 713 699 621 706 501 704 717 724 509 578 674 660 792 584 748 687 599 773 681 764 539 693 750 670 605 483 591 685 698 610 662.4587765957447
574 604 616 611 614 666 699 680 723 535 710 640 689 730 465 503 577 487 633 580 580 770 663 549 653 719 560 750 703 646 674 661 657 633 502 642 628 541 720 678 552 755 663 654 629 548 614 629 661 639 607 506 578 673 596 701 500 605 572 658 650 622 657 589 671 718 579 739 688 661 661 522 525 556 554 670 687 644 670 612 648 656 607 736 570 548 624 641 665 551 700 684 645 684 561 599 629 736 741 573 551 566 721 555 651 647 650 686 666 675 576 762 608 612 660 609 603 535 545 735 541 666 688 625 780 570 609 679 652 550 504 656 523 692 586 619 581 553 527 637 710 706 645 769 730 687 560 636 532 693 602 518 697 649 778 695 589 668 727 713 480 662 659 731 445 738 639 649 663 770 673 754 594 625 670 690 569 504 607 674 580 662 702 605 631 689 541 601 605 555 534 620 690 518 654 557 717 700 598 612 719 732 651 490 674 735 711 696 623 556 641 539 733 544 494 684 622 803 746 665 596 694 617 677 751 588 589 705 684 728 650 637 501 700 696 835 480 622 606 638 750 755 722 673 653 563 782 694 657 538 707 591 649 656 651 629 442 721 655 656 581 751 656 610 553 590 599 599 687 649 627 713 712 503 670 642 597 524 671 567 743 614 560 512 676 666 735 688 604 611 713 701 762 558 663 673 664 688 728 539 666 579 685 518 656 576 491 598 816 554 723 575 677 701 587 735 688 677 728 625 648 647 583 680 602 643 580 613 711 541 705 645 600 642 667 626 622 507 679 545 619 532 696 571 625 670 621 622 632 643 704 736 626 545 742 600 543 746 723 654 587 556 621 633 674 662 639 697 587 644 704 710 725 612 651 700 584 705 754 633 667 632 640 798 472 687 613 664 750 674 570 645 598 809 492 668 753 530 643 641 535 560 640 518 433 677 728 535 608 550 582 489 686 583 643 752 650 654 683 695 589 632 629 644 687 734 706 720 565 657 512 600 731 592 599 713 618 684 700 659 577 720 651 573 587 712 689 539 588 761 727 588 556 501 524 761 725 593 671 605 657 742 578 754 584 706 526 722 739 604 620 743 606 511 617 571 678 596 776 713 646 503 698 675 530 721 518 644 554 587 591 636 630 569 707 724 630 655 574 655 726 595 751 706 570 450 554 652 575 572 649 542 667 542 652 642 520 622 547 616 745 639 550 847 584 680 580 665 680 713 579 434 710 711 566 593 545 623 687 724 664 565 726 479 677 464 676 677 530 764 659 768 605 732 456 603 704 679 610 480 699 747 585 598 715 556 707 662 649 692 744 741 544 614 535 572 474 678 627 590 690 676 733 510 668 653 656 663 608 615 523 564 544 647 624 553 659 505 452 611 609 588 540 644 728 632 642 553 710 636 651 630 699 639 566 645 583 682 625 557 527 546 585 675 630 615 599 575 708 748 515 692 684 591 648 641 500 769 614 618 586 670 624 668 672 679 662 683 521 590 569 672 645 698 600 556 726 572 687 641 484 686 521 737 641 649 556 744 666 640 494 642 672 708 774 647 690 634 543 662 645 680 710 655 620 541 504 635 712 701 695 558 620 472 589 482 622 617 643 561 576 705 592 544 713 528 719 493 528 483 652 672 583 713 541 605 519 652 639 673 673 512 704 640 589 686 459 701 667 733 468 511 688 645 765 548 719 672 560 757 630 768 508 683 716 627 570 529 549 660 634 557 633.2393617021277
523 556 592 549 558 620 671 626 710 493 657 588 652 695 428 459 573 455 623 547 527 764 637 499 630 741 533 715 695 627 647 608 621 596 473 565 588 493 720 614 510 747 608 644 616 515 563 585 611 599 560 457 526 628 547 673 477 598 513 620 611 575 594 564 630 660 540 699 644 636 642 472 478 528 499 668 644 612 648 562 621 596 566 706 505 488 591 594 637 493 654 662 609 646 512 566 671 728 702 526 500 505 691 519 610 622 620 647 649 630 548 763 567 555 633 567 560 478 501 691 488 602 654 571 741 516 561 646 631 491 458 632 461 674 528 591 544 504 489 613 670 662 616 717 721 684 508 589 499 650 577 475 682 609 742 674 552 633 722 687 429 649 635 712 399 714 616 609 625 747 669 732 622 620 634 728 522 478 567 654 536 673 684 592 608 649 490 602 564 521 510 568 636 483 629 510 667 657 646 560 708 709 609 443 673 719 707 721 599 504 615 516 704 498 469 648 586 764 723 667 562 637 577 646 741 545 525 651 642 699 595 610 469 707 679 763 432 585 557 569 746 736 717 644 627 527 750 672 673 505 675 531 596 625 610 597 400 712 618 612 538 742 630 574 531 554 567 541 642 604 579 669 667 471 657 619 543 481 652 526 738 596 521 463 634 631 708 690 584 584 671 682 761 494 628 611 636 660 712 509 622 553 682 465 637 538 454 544 806 516 714 528 690 636 541 680 644 641 721 599 611 643 558 667 551 616 542 576 703 514 670 650 567 596 616 587 597 465 653 480 597 491 703 524 561 649 568 595 571 605 639 706 558 506 713 574 544 732 685 603 534 515 566 618 643 621 612 641 551 618 661 713 687 575 614 706 537 638 727 663 618 600 619 797 429 697 592 634 732 652 533 604 556 787 456 622 725 495 623 595 491 504 628 463 387 716 703 514 552 529 559 423 672 553 630 724 625 623 700 683 540 595 568 597 647 723 713 701 527 624 460 565 726 547 550 682 561 671 675 635 539 689 605 537 527 707 643 524 549 726 703 545 513 529 497 768 701 540 623 579 611 702 550 703 546 686 466 666 749 563 605 711 573 464 589 525 650 585 765 657 612 456 653 632 482 720 485 637 520 535 543 597 591 604 667 707 611 652 564 609 686 568 743 679 517 397 503 582 523 531 603 495 676 499 647 606 483 571 506 571 726 601 492 829 604 635 539 633 632 710 549 481 689 699 536 556 496 582 634 724 619 519 722 437 636 418 674 619 505 755 630 764 562 683 406 558 678 655 568 434 664 738 554 572 655 514 713 607 591 666 758 725 503 608 499 533 419 652 587 555 660 695 712 465 636 621 632 670 558 573 473 517 507 597 599 499 615 468 401 587 566 534 523 596 696 601 606 504 703 590 639 592 701 627 526 640 526 672 602 535 476 505 543 646 580 582 558 524 676 737 466 657 646 563 625 572 487 735 588 598 564 613 624 618 623 633 604 625 462 552 527 646 581 664 553 513 713 529 648 628 446 658 480 730 611 620 504 700 645 618 479 600 610 687 739 619 670 626 484 605 614 657 706 628 572 497 460 579 683 674 664 522 571 410 553 445 615 591 609 545 546 672 548 496 665 478 690 466 575 453 623 697 529 672 490 569 480 572 602 638 643 483 671 583 539 645 415 691 630 685 423 464 683 630 728 508 697 647 539 722 571 759 478 654 691 598 534 594 536 629 599 513 600.5811170212766
493 506 571 490 524 568 638 572 694 454 618 548 623 662 385 423 551 418 585 495 479 754 605 441 606 751 501 682 699 619 612 578 579 566 432 515 564 441 678 557 469 729 553 608 598 488 522 543 553 564 514 414 479 572 496 634 444 570 483 592 572 516 539 525 578 604 493 642 591 610 615 435 412 490 450 655 605 561 616 523 555 548 516 675 450 449 566 546 600 461 615 621 565 594 493 527 700 680 665 482 457 458 649 476 557 591 570 598 589 611 505 769 516 532 602 540 532 447 479 633 431 554 622 522 686 469 530 604 599 449 427 624 402 662 465 572 493 462 448 581 656 622 576 683 676 694 456 551 461 610 553 429 632 595 705 620 518 605 687 680 385 617 598 694 363 702 601 571 586 724 623 705 634 598 577 730 469 415 501 648 484 651 654 584 587 613 443 579 520 479 483 524 598 456 574 471 617 608 686 523 665 668 567 407 665 662 718 748 573 455 579 456 674 464 433 597 564 742 691 640 511 609 542 624 712 502 473 598 615 647 533 576 440 688 638 693 380 553 521 520 717 708 711 603 565 521 709 604 689 467 618 480 539 585 590 563 358 674 594 579 514 702 603 533 516 506 516 496 594 558 540 624 639 418 638 599 488 454 613 474 728 558 477 424 598 597 682 670 542 551 636 648 724 453 582 582 590 625 661 476 591 514 691 414 605 509 421 488 778 464 702 478 663 577 507 634 619 602 716 564 571 620 530 639 509 587 496 540 679 495 612 617 515 549 566 546 547 405 608 427 583 453 720 500 511 613 542 566 519 559 585 662 510 472 688 528 522 709 643 573 488 466 514 572 578 568 585 576 505 579 619 689 672 537 556 709 491 588 686 686 561 565 565 783 394 687 569 604 685 622 501 563 531 770 428 584 666 452 592 566 447 449 618 417 339 739 686 469 523 495 531 381 644 514 604 684 590 597 690 692 491 550 516 562 587 689 693 692 493 601 418 512 717 528 509 663 506 633 657 588 508 658 589 489 507 677 600 495 520 684 674 504 468 548 462 746 654 483 581 536 546 672 541 672 507 679 406 619 706 526 554 663 543 419 567 467 618 558 747 609 564 413 610 592 447 684 429 629 493 478 522 575 556 610 640 695 591 618 515 564 639 514 712 626 486 359 439 549 467 499 562 451 661 473 623 578 448 532 461 524 653 562 429 762 632 581 511 582 602 687 513 540 664 670 506 521 454 537 595 727 580 470 702 402 575 364 670 574 448 734 585 743 541 638 349 509 657 609 524 394 623 712 498 527 598 475 711 553 535 624 739 702 468 583 455 481 385 609 540 506 627 719 688 410 607 593 617 703 500 544 438 484 459 560 548 474 573 422 371 543 529 499 471 551 629 563 580 471 698 551 619 568 699 589 485 631 473 618 547 514 440 458 500 601 535 530 504 487 619 728 401 606 606 506 587 533 435 682 545 567 522 577 610 586 580 594 558 576 414 519 497 620 556 626 498 456 669 486 607 601 422 632 435 707 547 588 454 648 612 595 443 543 560 661 727 563 657 620 427 564 589 639 705 590 517 467 413 523 663 633 622 484 537 386 495 411 603 553 537 518 497 643 497 435 610 447 625 429 661 415 597 694 490 628 457 543 443 510 562 597 606 457 638 534 489 598 370 699 591 665 393 441 667 618 694 464 670 611 483 693 528 734 432 616 664 580 503 664 499 594 554 468 564.9308510638298
446 453 527 432 474 550 585 519 671 423 576 506 601 608 345 384 520 383 556 467 440 731 556 400 589 720 469 636 699 608 559 534 538 513 392 454 502 394 609 504 422 689 488 571 580 451 479 503 522 530 478 381 425 514 451 570 407 541 452 544 529 483 496 483 521 537 450 583 537 573 585 395 364 463 392 595 564 497 583 489 520 486 489 628 409 398 557 511 548 441 572 567 519 537 466 493 722 637 628 432 411 415 618 437 481 558 527 546 546 569 476 750 467 484 576 480 492 384 434 584 374 510 582 480 622 425 487 568 572 397 397 593 366 646 419 543 454 417 408 532 629 572 561 615 637 682 410 521 433 557 510 396 602 565 671 552 471 573 646 649 329 590 553 672 316 666 578 530 573 711 589 647 635 585 533 717 431 376 443 618 435 643 616 560 562 564 396 567 491 425 429 485 548 420 538 423 585 555 703 486 625 647 537 365 631 615 720 751 560 424 528 413 653 420 397 547 523 697 647 622 456 556 509 601 693 464 420 548 584 581 468 528 421 675 603 617 340 518 484 466 686 679 696 565 525 491 662 551 696 421 566 429 483 552 553 527 322 642 549 525 473 664 583 477 490 458 479 445 553 504 476 588 601 377 605 559 448 423 567 419 724 523 427 394 570 540 637 659 491 518 600 618 663 414 532 526 560 586 629 436 535 474 691 370 590 469 375 435 733 414 684 433 658 528 462 588 590 550 709 515 542 600 500 610 455 547 470 493 652 470 566 610 491 513 521 506 495 361 584 387 535 408 708 472 473 563 507 528 474 520 533 630 480 422 654 496 482 671 585 530 437 413 444 548 543 523 533 543 458 528 579 661 639 518 514 729 442 549 633 694 514 520 537 747 348 651 533 555 648 583 436 514 511 744 380 532 634 413 536 524 408 390 585 380 309 733 658 429 474 455 478 350 604 462 583 640 537 567 664 686 454 512 493 520 531 622 645 650 469 552 384 471 670 489 477 609 482 588 613 553 449 590 546 451 448 642 552 460 483 644 646 469 427 577 417 696 613 427 556 487 498 628 508 622 468 669 369 577 682 494 526 615 527 366 547 427 572 503 719 581 536 382 561 553 407 648 390 641 473 436 474 538 519 623 595 667 568 585 486 525 611 493 681 577 432 313 394 478 433 460 514 393 642 444 584 547 396 479 413 483 611 525 396 712 666 508 469 544 548 661 465 573 648 641 469 480 415 482 541 740 543 425 655 357 539 328 652 524 390 695 563 721 504 590 312 459 624 572 479 331 560 686 456 501 544 441 709 493 490 575 726 702 431 572 414 451 342 579 518 447 594 738 661 371 586 559 579 698 462 498 404 443 416 508 524 417 536 375 335 505 460 453 441 507 578 537 554 436 671 500 581 524 687 562 453 580 444 592 506 482 397 410 466 543 492 489 471 446 567 680 360 586 563 442 563 481 399 646 503 527 480 539 581 535 529 564 514 551 368 491 447 578 512 577 450 417 644 450 550 583 379 596 396 684 498 565 400 608 575 565 418 488 508 600 706 526 609 576 388 532 537 626 683 561 464 419 392 470 610 603 598 436 488 340 458 373 580 524 486 490 462 603 446 388 552 381 573 370 721 380 564 654 435 548 406 511 401 458 534 553 581 422 623 483 447 568 326 685 565 622 357 401 637 593 660 427 637 563 428 633 482 710 379 595 624 532 485 729 450 559 498 422 526.8417553191489
407 403 487 386 437 506 533 478 667 370 534 459 560 540 315 357 500 338 523 431 411 728 505 353 562 674 430 590 698 598 521 506 490 482 339 413 461 353 566 465 393 644 438 538 557 418 440 456 480 491 446 348 381 485 400 517 355 506 420 493 475 445 467 439 481 505 439 551 486 538 570 372 322 424 358 585 525 456 550 444 482 423 436 580 358 344 531 453 498 401 546 536 476 506 428 453 690 590 584 396 374 377 573 395 435 527 481 505 513 514 444 720 423 449 545 437 434 349 397 540 345 460 524 436 568 378 464 529 542 370 349 568 328 597 367 501 402 381 380 504 611 556 533 556 589 658 370 485 397 508 453 364 566 514 613 525 438 542 606 624 282 592 528 634 279 622 568 485 542 685 519 601 665 541 468 698 385 338 396 611 396 627 577 549 529 512 355 535 451 373 391 448 488 386 506 372 535 510 715 451 585 613 504 317 602 577 718 759 511 385 496 380 620 375 354 502 481 640 593 586 405 501 475 577 651 448 375 510 576 525 419 498 389 645 572 553 303 465 465 411 658 621 677 532 474 455 627 505 696 382 526 387 444 504 519 475 282 597 508 506 429 622 571 421 475 417 448 409 507 443 433 543 576 364 580 518 409 389 531 386 721 473 376 372 539 510 605 660 443 477 567 572 607 371 504 475 501 559 608 393 509 442 691 330 562 438 328 384 678 368 654 378 595 467 439 523 543 507 665 486 488 557 451 569 425 521 462 454 621 448 498 588 440 488 477 449 450 322 558 349 497 364 663 433 428 505 465 466 432 471 478 591 428 389 634 476 455 629 532 492 382 382 384 528 498 491 475 485 414 472 560 626 605 479 473 722 398 490 587 725 461 494 496 689 302 649 499 519 606 539 391 474 459 705 355 482 606 376 500 485 352 352 568 336 276 732 619 394 441 413 453 322 567 418 553 611 485 517 663 673 403 485 466 488 486 580 613 625 434 509 347 421 650 454 430 572 456 540 563 527 413 526 508 412 400 619 512 452 444 590 611 442 406 582 382 628 571 371 516 424 446 589 486 578 436 662 317 522 652 459 491 579 492 337 512 393 526 447 679 537 482 350 515 521 349 614 348 635 430 390 435 519 478 662 550 632 549 541 458 491 575 433 634 522 396 273 364 443 376 417 459 349 616 425 539 496 355 430 370 433 563 485 367 677 688 448 432 505 496 632 441 604 606 619 425 451 382 446 501 740 518 367 618 324 498 286 617 489 340 663 539 685 476 548 276 409 590 542 432 290 514 642 424 471 495 383 695 441 437 528 667 673 397 544 372 413 302 540 480 407 540 746 631 321 559 510 525 673 416 454 380 381 382 450 478 370 497 339 309 459 395 402 418 478 535 499 500 400 652 452 546 464 657 524 421 529 388 549 482 438 367 396 411 503 463 450 425 418 524 635 323 557 519 391 519 434 358 591 464 502 422 510 562 491 487 534 478 519 331 434 398 517 456 531 413 392 617 402 488 551 358 553 339 639 457 527 361 557 530 528 390 454 453 575 660 473 569 554 348 485 473 603 671 527 417 394 355 434 577 556 555 412 458 304 422 335 581 489 428 455 424 552 400 336 485 351 515 325 780 342 518 641 396 504 375 473 370 416 474 511 549 401 585 431 407 535 283 657 508 578 319 370 589 573 623 381 580 509 383 594 434 656 347 536 594 501 446 754 416 524 464 387 489.0465425531915
374 365 450 345 402 451 494 425 634 329 496 422 526 494 281 314 469 302 489 400 365 719 473 325 535 670 394 530 661 570 481 482 416 445 300 382 432 311 539 413 342 600 398 482 528 380 406 411 428 441 401 302 343 448 349 470 324 468 379 448 446 401 434 384 429 466 405 515 443 508 535 332 298 378 326 565 476 421 514 393 448 389 402 535 322 306 506 405 455 367 508 485 430 453 376 427 702 535 530 352 328 345 520 357 410 495 445 448 476 453 398 685 379 414 501 394 400 318 370 486 301 426 482 403 517 341 425 500 505 341 308 558 284 576 330 457 371 340 357 461 578 537 496 517 527 619 325 452 354 465 405 329 531 479 545 492 387 506 554 580 255 582 500 599 259 597 563 446 501 633 490 538 680 521 407 664 332 301 348 572 349 577 536 520 493 464 321 488 408 339 371 405 451 347 452 330 504 466 737 400 538 565 453 289 565 527 671 749 472 345 434 339 578 326 314 466 429 588 555 579 371 471 440 540 591 400 335 483 552 469 380 436 343 626 532 503 281 430 432 363 602 569 624 507 430 403 581 460 700 329 481 352 390 443 466 422 260 568 475 471 390 570 556 372 453 384 395 365 461 389 395 512 539 339 554 469 369 351 475 345 725 429 338 346 493 467 576 640 409 448 504 516 574 337 475 429 461 530 566 343 473 394 699 296 513 401 294 342 643 326 642 348 552 418 390 490 504 450 628 475 454 518 407 523 385 487 430 407 577 425 454 568 399 447 432 397 420 294 529 307 439 307 613 385 387 460 450 433 401 413 419 555 389 355 579 461 432 591 489 454 331 344 349 506 462 464 452 446 385 428 510 606 567 419 414 728 356 446 553 735 416 471 452 630 263 607 449 462 553 493 353 445 421 663 327 441 551 346 470 443 323 312 536 310 235 741 565 370 403 367 404 288 536 391 513 557 435 487 660 639 363 441 426 458 443 540 576 581 402 476 322 381 605 416 388 514 411 512 523 487 369 478 477 374 365 582 459 422 403 557 581 398 379 586 340 565 530 331 480 370 416 547 438 522 390 631 277 466 596 408 465 540 447 304 494 355 470 407 654 504 429 303 470 491 317 563 302 625 368 367 395 496 441 671 504 599 492 495 413 444 528 392 596 485 347 243 328 387 345 376 409 315 592 389 490 437 328 386 330 393 541 443 326 635 717 380 391 466 443 604 408 651 583 586 399 401 350 403 461 685 478 327 602 291 462 246 591 447 303 637 494 643 451 501 249 375 566 500 389 256 460 586 386 414 446 349 681 398 383 477 641 631 364 517 331 367 279 479 438 377 500 730 575 282 527 465 460 660 383 412 339 337 345 404 431 327 444 311 280 423 363 359 382 433 495 464 454 358 623 395 503 440 623 481 387 499 346 512 443 408 334 368 366 465 397 411 385 376 496 589 294 499 489 363 481 401 325 552 419 469 373 476 543 430 442 505 438 477 292 394 368 465 406 491 383 330 567 367 431 533 331 501 302 607 421 500 316 501 472 496 367 404 400 521 628 450 522 513 320 435 434 563 650 489 367 342 318 398 541 504 520 358 412 275 382 308 556 460 381 424 399 518 355 298 428 327 475 294 795 312 488 632 373 451 341 447 338 379 426 488 509 371 551 389 365 498 255 632 461 521 275 327 549 522 570 339 537 476 351 552 386 620 324 482 532 457 416 796 376 478 433 336 450.91090425531919
336 329 408 294 378 410 442 376 579 298 439 365 501 457 244 274 447 264 446 398 342 677 435 304 493 620 364 491 609 549 429 439 388 396 276 331 387 277 491 371 303 562 354 440 508 345 377 357 384 399 367 266 306 407 315 447 286 421 354 409 385 359 393 346 397 424 382 471 420 468 514 291 258 350 300 543 432 383 448 347 397 346 361 485 281 288 485 370 423 321 466 438 412 412 336 392 697 487 477 309 286 310 454 325 366 456 407 401 450 409 359 639 332 371 450 363 380 274 332 448 272 386 433 358 471 316 378 458 475 299 274 517 258 531 292 418 333 323 324 440 537 484 463 471 475 603 287 422 331 418 385 298 499 439 494 441 332 463 501 539 218 536 458 563 237 547 541 425 463 595 461 500 686 494 364 630 301 267 311 524 316 519 496 481 457 426 294 443 372 294 326 339 401 328 416 296 444 429 739 351 514 520 403 249 495 475 655 731 421 299 384 290 536 288 278 430 400 537 503 547 328 428 409 499 546 362 302 431 496 411 337 385 313 597 490 444 259 390 394 317 567 516 586 462 400 368 531 415 694 303 443 326 348 392 431 372 236 535 441 446 343 516 551 340 409 342 343 329 420 341 364 471 518 308 515 443 338 305 439 313 700 390 298 332 433 417 538 637 364 403 443 481 523 298 437 393 412 489 529 319 439 363 670 260 474 361 260 299 589 284 632 325 510 372 357 429 453 401 563 439 410 473 365 493 347 448 382 357 546 393 417 538 366 411 385 359 373 256 492 291 398 273 559 360 364 413 415 391 380 368 374 514 348 323 547 435 400 553 465 423 300 310 309 469 432 429 412 408 332 397 469 584 532 380 380 708 325 396 500 728 380 429 416 580 230 577 416 420 522 445 333 400 395 652 289 408 514 320 443 408 284 280 496 279 195 740 504 337 362 329 383 259 511 340 460 510 402 449 610 586 331 399 393 411 404 486 524 533 381 450 301 329 547 380 341 464 376 470 486 430 334 434 439 343 334 539 414 381 378 506 523 356 346 575 307 522 480 297 451 336 369 517 411 486 362 609 232 417 567 368 417 497 424 283 462 313 419 364 615 468 387 276 429 445 286 517 273 636 348 323 367 452 406 652 455 552 461 450 389 402 474 347 528 454 315 225 289 344 309 322 371 275 568 366 450 407 296 324 285 350 487 410 282 578 723 339 337 417 410 561 360 692 551 550 374 365 315 385 411 645 420 300 545 252 425 224 550 401 274 611 452 620 414 457 220 351 538 458 352 241 410 529 344 374 389 313 655 364 337 439 608 567 334 511 297 346 247 444 404 342 463 710 538 250 484 437 426 612 341 375 320 307 313 375 382 289 404 272 260 382 302 312 340 399 448 429 415 338 593 351 452 407 579 442 350 477 301 465 398 373 303 341 333 412 358 383 341 344 448 548 265 470 446 336 447 348 302 508 377 446 338 439 507 389 400 477 402 441 254 344 348 430 374 455 345 292 528 347 394 480 304 461 271 569 374 458 287 460 445 471 343 361 347 494 601 422 488 495 301 397 390 538 601 468 323 302 294 374 497 437 464 324 376 244 333 280 515 422 355 394 363 477 313 258 374 290 446 274 784 272 471 621 337 410 312 402 306 331 388 451 471 343 517 351 335 458 218 598 420 479 234 299 516 494 519 301 496 431 314 514 335 581 299 430 483 418 377 817 339 444 395 303 413.6795212765957
307 299 377 255 343 358 393 352 516 271 407 341 470 403 225 241 417 238 416 359 304 635 403 278 462 591 335 458 569 531 390 407 345 357 239 301 355 234 465 322 273 506 320 398 472 305 352 321 339 356 320 238 284 359 287 412 250 375 322 359 351 336 352 314 361 375 359 422 360 422 488 254 230 319 277 501 394 361 412 298 359 311 327 443 246 266 454 323 386 295 439 399 390 380 305 348 668 436 424 281 264 268 420 304 335 433 365 351 423 366 316 585 299 322 430 315 336 255 301 399 247 354 387 325 440 288 335 412 436 271 239 488 234 496 259 379 316 293 279 420 485 448 424 425 449 562 257 393 302 383 347 261 456 391 443 392 294 417 459 476 199 492 428 512 216 494 523 394 428 543 417 454 664 457 328 581 268 250 273 496 289 489 480 459 401 370 268 401 348 276 295 298 372 294 392 269 406 381 743 318 471 466 349 221 445 426 606 705 381 262 336 244 499 272 246 375 370 477 465 523 294 395 375 465 490 322 258 389 473 379 311 345 272 547 454 388 234 364 364 286 534 470 555 391 358 329 477 373 645 269 405 290 310 349 387 329 216 483 407 411 318 463 501 318 379 303 308 296 383 325 345 425 479 282 477 416 306 272 396 277 656 359 277 296 390 374 503 589 323 372 407 433 488 278 397 344 357 447 497 280 409 327 637 227 450 339 224 265 522 261 610 277 482 332 322 392 419 352 513 392 378 421 318 449 315 412 346 320 502 354 372 506 322 363 336 328 340 222 458 254 361 245 508 323 330 373 383 364 347 332 331 484 315 296 506 395 386 511 432 372 268 277 279 440 402 387 360 369 295 350 424 570 479 349 329 682 292 344 465 731 331 369 379 522 207 526 385 387 469 394 309 373 366 598 258 379 479 279 411 365 257 250 460 260 173 711 444 303 333 292 336 231 482 301 429 466 364 405 598 535 292 363 365 379 354 450 476 495 345 424 272 303 507 364 298 424 342 423 459 400 288 399 402 313 305 491 393 345 358 456 493 316 302 580 270 474 440 266 417 298 325 474 386 434 343 605 187 367 519 328 380 468 381 237 430 265 366 329 572 408 353 261 377 404 251 481 245 606 299 290 331 399 367 640 411 532 417 392 340 379 418 314 468 394 276 198 264 301 271 293 326 239 541 337 417 377 264 296 252 320 426 353 255 528 729 303 311 381 381 511 317 741 524 516 349 321 294 350 385 604 375 283 504 220 375 210 519 353 240 556 407 592 372 410 192 312 509 429 318 198 388 459 311 330 345 284 604 331 306 397 569 515 297 480 273 316 216 417 372 300 410 663 497 229 440 405 396 568 309 343 291 287 285 338 351 255 374 243 232 346 255 281 306 356 399 403 376 295 568 313 420 364 540 392 313 447 269 435 355 330 275 314 297 361 317 340 317 305 406 498 229 424 407 296 416 301 273 460 348 430 305 404 476 342 361 449 364 402 223 318 319 366 349 411 306 256 495 320 348 441 278 414 244 511 335 415 244 416 427 430 308 325 320 465 549 372 450 465 271 364 344 506 551 420 293 266 258 330 467 401 431 292 339 221 304 251 480 389 304 372 329 433 273 228 327 270 411 241 782 249 427 617 288 366 286 369 267 287 347 414 440 322 454 320 306 423 191 574 379 438 216 274 488 450 467 279 450 396 295 474 304 539 276 397 441 378 351 808 305 397 363 272 377.5704787234043
280 264 338 219 311 321 345 309 480 249 365 306 429 375 202 218 358 214 389 320 270 573 370 246 409 545 307 433 517 506 343 371 306 313 221 264 320 206 428 291 232 470 282 346 441 269 335 291 286 316 288 211 265 313 265 371 221 343 293 313 318 307 306 275 330 338 328 385 325 387 458 219 208 298 254 460 351 323 355 273 325 277 289 381 199 235 439 289 358 266 400 361 361 346 270 315 629 400 380 257 224 237 385 269 306 410 318 317 399 335 271 523 268 285 392 276 316 230 272 355 215 305 346 293 395 251 304 361 411 228 216 451 205 453 225 360 289 251 246 377 434 421 384 396 396 522 227 377 277 339 319 235 409 353 383 349 266 383 405 432 178 476 385 475 198 436 492 351 394 508 364 394 649 404 301 559 234 228 254 457 269 445 466 425 364 330 233 379 300 254 276 279 332 275 356 235 376 341 724 291 427 417 318 201 406 385 563 670 341 223 300 217 464 244 227 333 323 435 418 483 256 355 346 432 436 286 236 341 441 338 283 304 234 516 426 337 205 331 314 252 489 431 520 352 326 300 427 336 599 235 373 260 276 308 346 289 204 449 363 390 289 405 450 279 356 273 276 258 344 283 310 373 434 248 446 368 262 249 367 240 603 321 251 254 357 340 466 553 295 339 376 379 452 249 373 309 329 409 445 251 380 293 598 201 413 306 204 232 469 233 553 246 438 286 285 363 391 307 480 365 341 383 291 412 282 381 304 295 469 331 319 467 300 322 285 301 300 189 419 223 327 207 472 282 297 347 348 340 313 293 302 433 283 274 457 362 353 471 395 335 241 250 256 414 370 347 328 329 272 305 363 545 423 307 307 644 242 307 391 673 291 328 343 453 189 484 357 345 439 346 259 349 326 560 234 346 424 256 379 326 247 219 426 237 137 678 413 266 292 251 300 198 452 268 394 422 331 371 560 499 254 327 306 342 312 419 432 432 318 392 244 289 465 326 268 373 326 393 413 359 259 363 376 290 270 459 355 317 327 412 431 286 261 580 241 425 403 249 376 262 285 451 340 391 313 560 160 327 467 273 354 441 337 218 391 232 341 296 529 353 320 239 321 353 214 435 221 597 279 254 305 377 341 604 370 488 379 356 312 350 371 263 409 351 255 178 234 269 239 247 285 215 507 303 384 330 249 270 222 287 382 322 229 469 717 281 289 352 348 443 295 760 480 477 321 299 270 318 358 562 329 254 460 195 342 191 480 312 202 514 374 553 333 377 169 267 483 381 286 176 350 412 278 312 308 249 565 298 270 358 517 465 265 450 248 286 191 377 334 267 362 608 450 200 408 368 368 522 275 304 269 267 242 299 316 219 339 223 195 308 222 248 275 332 347 367 346 256 535 286 391 335 481 356 283 414 232 409 321 287 245 287 261 312 270 315 280 271 373 451 192 386 377 259 368 275 241 412 316 391 272 364 433 320 316 414 315 357 195 283 273 340 307 370 278 221 451 295 321 421 248 374 216 470 297 376 222 358 402 390 273 289 287 422 500 341 404 449 235 330 313 481 512 384 265 238 230 303 429 364 385 260 304 199 259 227 440 353 279 366 284 393 237 197 299 237 369 217 760 227 385 574 264 321 267 329 243 264 306 375 404 289 402 284 262 390 175 517 352 381 183 253 454 409 435 247 420 351 265 436 282 485 232 375 400 346 313 782 287 356 332 258 342.3829787234043
251 243 299 194 287 294 301 276 441 224 321 279 383 342 178 190 328 181 368 302 226 524 330 223 372 491 279 396 472 477 303 337 281 276 194 229 283 188 384 265 199 415 246 304 420 238 304 255 259 286 245 187 238 284 229 344 193 293 235 274 284 274 270 232 292 300 303 356 300 339 420 194 185 263 216 421 310 299 327 252 293 246 254 348 173 211 412 257 316 240 379 330 318 299 246 284 590 361 340 218 198 213 355 251 270 383 283 279 367 311 231 485 243 258 362 257 277 205 242 308 186 280 311 255 349 222 278 320 379 209 187 408 185 415 193 332 260 226 227 335 374 372 352 360 357 501 194 342 245 307 286 207 377 322 344 312 241 345 352 389 167 437 359 449 165 395 451 313 346 476 328 365 604 387 266 510 203 201 215 414 235 404 420 389 342 300 212 342 259 223 247 243 286 261 324 209 347 309 719 249 388 373 289 172 356 343 523 621 310 209 278 199 405 210 197 301 288 410 382 454 232 330 313 397 397 256 206 313 407 305 252 267 210 487 398 297 183 294 278 221 463 370 499 321 292 267 391 297 573 207 340 234 237 277 320 254 172 406 333 364 259 383 407 256 336 250 251 225 303 252 278 333 402 229 389 321 237 236 334 217 550 291 232 232 326 302 438 508 259 304 329 329 406 215 338 275 293 367 399 220 346 262 549 178 388 263 187 202 425 204 518 223 387 259 248 327 367 274 443 335 300 353 263 367 241 348 272 260 424 289 291 427 265 282 248 264 269 155 387 192 292 179 444 235 266 323 309 312 280 262 278 389 254 256 414 312 317 424 349 298 203 209 225 388 333 312 289 309 243 263 330 505 394 272 269 616 224 271 366 639 257 304 313 405 170 445 337 317 392 323 230 304 290 515 221 308 382 237 338 300 225 194 403 214 123 641 368 238 263 225 280 169 421 239 357 385 293 331 519 456 226 279 271 309 267 382 391 396 296 362 220 262 427 295 237 346 303 335 368 331 233 330 322 255 240 428 317 276 306 371 400 257 237 565 223 369 365 222 350 224 253 428 307 337 282 514 139 291 415 248 315 406 307 195 352 206 300 275 480 309 284 212 282 322 198 397 194 576 257 233 261 341 304 580 330 446 358 319 275 310 348 223 368 311 229 154 215 234 214 215 257 189 474 276 349 308 216 234 191 250 349 285 209 428 671 261 257 330 312 382 272 750 432 447 294 267 252 281 323 495 296 230 427 176 305 162 448 271 170 485 347 513 298 351 158 231 465 352 259 153 310 365 261 276 275 225 519 261 241 328 477 422 250 413 218 253 181 353 304 246 312 567 407 185 375 334 337 484 237 281 245 245 213 267 286 185 293 199 169 278 183 218 244 286 302 323 306 225 509 255 347 298 443 334 243 378 200 377 286 253 228 264 229 272 236 278 251 252 348 411 176 356 339 233 339 240 218 375 282 374 246 345 398 277 274 374 283 324 167 257 248 297 283 321 255 194 410 266 286 388 224 346 199 421 275 348 192 311 365 349 251 264 247 408 471 308 370 412 212 285 277 449 461 343 244 204 202 272 394 330 352 226 271 177 227 209 410 314 255 345 248 354 205 175 276 218 343 188 728 197 330 534 227 290 245 302 214 223 287 336 379 256 362 258 219 364 153 481 313 345 164 227 422 376 393 215 379 319 231 395 247 450 200 344 360 312 291 761 255 316 311 227 309.66622340425536
216 212 272 172 268 254 278 240 397 198 281 244 339 318 159 167 291 158 338 282 197 489 306 186 343 451 256 361 427 445 263 314 259 238 169 193 254 169 373 239 176 383 219 271 386 204 279 220 236 269 215 168 204 250 209 303 174 250 203 244 245 245 238 206 267 256 281 326 262 307 369 168 165 243 189 375 274 272 309 226 253 219 220 300 145 188 377 224 277 211 348 285 286 277 213 237 556 316 301 201 187 189 314 222 256 358 255 245 332 283 207 442 202 215 344 224 256 181 205 264 160 240 270 232 308 200 256 286 340 183 165 366 164 375 174 303 229 205 207 320 344 331 312 322 316 463 180 296 223 271 262 189 333 278 307 265 212 307 309 361 148 394 320 412 149 365 432 290 305 435 311 331 584 359 241 468 173 171 188 383 207 362 380 362 314 266 179 316 227 196 214 215 257 237 294 174 301 285 699 219 357 323 260 148 305 298 479 580 271 193 247 171 356 180 178 265 240 360 335 410 203 300 291 354 352 222 173 289 360 261 214 245 181 448 351 272 157 263 244 202 419 328 467 289 257 245 362 264 516 181 319 208 203 252 287 226 154 363 309 324 236 357 372 227 301 223 236 205 280 226 257 289 373 205 343 287 198 221 299 194 506 276 208 218 295 273 389 471 227 268 300 303 367 195 320 251 273 328 361 199 323 229 507 146 350 224 160 176 388 181 472 200 352 219 229 283 323 244 373 292 267 324 235 335 213 313 237 241 371 257 267 398 236 237 212 231 247 137 343 178 262 155 412 214 235 290 281 277 255 222 250 345 241 224 373 271 298 385 319 269 183 188 197 344 284 275 256 266 213 229 298 467 354 244 238 579 207 242 306 595 236 269 277 363 152 407 294 273 352 299 208 281 260 473 199 279 347 215 297 260 196 172 368 193 107 599 327 206 230 197 264 134 388 217 320 350 275 306 461 404 206 259 244 269 242 357 345 350 267 339 186 243 396 265 208 311 286 300 341 290 203 295 285 220 197 383 289 263 267 321 363 238 212 550 202 331 331 193 316 200 226 387 276 303 261 471 122 253 365 224 269 372 264 180 318 181 280 251 433 282 241 200 252 290 171 351 166 548 235 207 234 332 271 570 297 413 326 271 251 286 308 198 331 279 200 127 187 213 200 174 218 169 445 254 332 279 186 204 166 222 317 248 193 370 633 240 229 286 276 348 238 732 386 407 275 243 224 251 290 446 265 207 378 155 278 146 408 235 154 434 312 482 269 302 135 209 429 307 221 136 284 331 233 247 239 196 463 244 214 291 436 360 229 371 198 225 154 315 265 219 283 536 368 172 338 297 301 434 205 261 213 217 193 235 257 161 263 182 159 254 157 186 203 261 273 311 281 195 465 229 317 260 398 312 219 352 178 352 249 222 201 237 209 239 203 250 222 230 314 381 154 333 306 207 316 221 189 340 253 328 220 312 343 245 249 342 255 297 140 225 224 263 243 277 226 164 374 246 265 348 195 318 168 377 246 315 176 280 332 306 230 234 218 365 416 270 327 376 204 253 235 419 408 311 219 179 176 252 359 290 309 204 230 163 201 179 392 280 230 325 231 317 183 154 235 182 323 171 676 181 300 495 203 264 222 274 189 195 258 307 343 227 342 232 183 326 141 428 276 311 145 207 388 348 361 197 349 283 202 353 220 409 167 324 320 280 253 729 222 281 271 205 278.51462765957447
196 195 249 153 256 223 244 223 357 171 243 228 305 296 140 151 259 135 315 252 173 447 282 164 309 412 226 334 372 408 242 281 224 215 152 169 217 160 350 216 156 339 200 235 356 179 253 189 219 247 180 141 180 227 184 262 154 236 176 209 213 225 203 180 238 227 265 308 237 275 339 148 143 216 174 352 242 239 281 203 219 187 196 278 128 165 339 191 243 189 311 249 239 244 201 210 511 284 266 185 162 167 281 203 225 330 226 220 310 248 181 400 187 200 311 192 229 163 188 243 145 219 239 214 274 175 225 259 303 148 140 328 141 346 155 274 203 190 191 294 305 286 272 285 272 417 166 280 209 245 233 173 292 268 290 231 192 267 271 319 126 366 292 366 127 324 399 262 275 391 260 288 553 332 209 444 155 145 160 330 177 311 339 329 282 234 155 283 202 174 202 187 227 218 270 154 263 249 659 191 304 293 214 122 285 252 444 537 241 173 211 162 324 162 150 219 204 328 301 374 172 267 270 317 331 195 147 257 328 236 193 223 157 436 313 241 139 242 213 165 378 301 422 254 238 220 320 228 467 159 292 178 173 219 256 199 135 335 272 290 216 321 335 210 285 196 213 191 255 196 231 263 334 185 293 254 170 203 272 169 459 254 184 199 271 253 341 415 201 248 285 276 327 173 299 224 234 292 321 192 288 205 466 122 330 195 137 155 338 163 434 171 315 190 213 250 290 218 327 282 241 294 206 293 201 285 216 222 330 230 242 359 215 221 181 200 221 122 312 159 235 141 382 197 213 266 248 249 226 198 206 301 209 199 337 245 271 342 288 240 153 168 168 314 261 248 233 233 198 210 269 429 328 211 208 542 176 207 263 542 205 236 241 324 134 367 273 248 328 275 186 257 230 428 171 250 320 191 270 234 170 158 337 181 94 548 295 183 206 172 239 119 343 190 293 308 245 278 418 370 180 250 218 242 206 338 328 308 241 309 172 224 360 251 186 284 261 266 316 255 185 274 258 206 179 346 254 247 242 282 325 215 189 552 177 283 298 166 278 177 197 361 242 270 245 424 112 236 320 208 241 318 241 155 275 164 249 216 384 237 208 183 228 252 153 315 138 520 217 172 209 306 242 549 245 381 290 243 214 244 283 168 291 249 172 118 165 191 176 150 200 145 404 218 306 258 163 178 144 195 283 213 165 330 607 210 200 263 243 305 211 688 353 364 252 223 202 221 250 415 231 194 331 137 246 127 374 205 133 378 278 434 241 272 109 184 380 275 192 120 254 292 208 217 204 163 427 216 190 262 398 321 211 327 186 199 140 288 247 206 254 495 335 145 298 265 272 408 181 241 205 184 169 209 232 137 232 159 148 227 125 163 185 232 244 271 238 178 396 202 294 230 352 279 189 330 162 321 227 199 179 224 193 205 177 213 189 207 277 337 145 313 283 187 287 197 157 298 232 300 182 273 312 214 227 310 216 263 121 206 195 241 209 242 206 136 343 226 234 309 175 297 137 336 224 283 156 249 308 271 211 203 188 330 381 236 313 336 179 225 209 401 372 276 195 159 156 216 317 262 267 185 203 145 180 159 360 247 199 295 198 288 163 136 215 160 274 152 652 163 260 464 187 236 188 250 165 169 235 279 299 204 315 210 155 299 123 374 248 274 132 193 358 305 316 173 308 252 170 314 199 362 144 285 293 256 226 664 201 251 244 185 249.91090425531915
163 163 239 137 244 202 221 184 320 146 210 207 263 265 124 128 235 122 288 227 154 395 269 139 280 381 198 309 338 385 214 248 200 194 127 150 192 141 300 192 137 300 179 206 315 160 236 169 202 231 158 130 166 210 163 233 136 203 154 188 180 198 178 159 206 191 244 273 206 254 328 136 129 192 146 317 226 216 249 179 189 167 170 250 115 137 316 170 205 176 266 228 216 217 179 185 489 242 240 166 149 150 249 190 197 293 202 197 278 222 163 360 159 184 288 167 212 150 167 219 127 189 214 196 245 157 204 233 276 131 119 300 133 314 132 246 181 166 168 266 270 261 234 259 242 376 148 259 190 216 210 154 264 243 254 209 167 242 235 286 119 334 263 337 112 297 358 226 250 354 232 239 536 297 184 400 129 128 150 291 155 281 310 307 249 199 121 261 182 163 180 160 193 201 247 135 230 218 612 173 271 262 185 108 244 227 396 499 219 159 190 140 279 144 133 190 181 302 268 344 153 242 241 287 305 174 135 232 287 205 178 196 127 394 284 213 120 217 190 144 334 264 386 218 221 199 296 200 441 138 273 153 151 204 227 178 117 303 236 273 182 292 292 198 262 173 191 176 230 169 202 228 305 160 257 239 147 179 236 153 414 229 163 188 247 232 308 390 186 225 268 243 274 156 269 206 217 264 298 169 264 192 411 104 312 175 122 140 298 147 387 159 289 169 196 221 265 207 284 263 218 270 182 256 179 263 194 196 282 204 218 346 193 199 158 175 188 107 276 145 203 117 361 169 192 237 228 228 191 170 178 265 186 171 319 224 236 308 262 217 134 151 145 274 237 228 201 203 170 188 225 391 290 183 177 490 164 180 234 504 172 206 218 295 119 350 240 215 296 239 163 229 199 379 157 220 275 170 232 215 151 144 315 155 83 516 258 154 177 159 226 97 307 167 266 280 215 253 371 341 157 230 204 220 179 315 283 273 207 265 154 192 326 228 174 259 228 238 279 214 163 239 226 189 151 308 218 215 213 251 286 199 160 524 159 252 266 150 248 154 171 319 210 233 234 381 99 206 282 187 209 289 203 128 247 146 229 181 339 218 182 165 199 234 138 269 118 493 200 150 176 273 216 525 214 342 264 211 197 221 253 147 260 228 152 100 147 159 166 139 174 121 374 206 275 230 133 152 129 177 249 198 144 292 566 187 173 239 214 271 178 652 310 339 245 195 175 190 216 382 206 174 282 121 212 107 346 178 121 340 252 392 208 248 92 167 327 243 164 104 217 257 188 195 182 138 398 184 165 245 361 297 194 298 166 169 114 259 225 190 222 452 302 123 258 245 235 379 158 223 189 163 150 181 205 109 214 147 137 219 110 135 148 206 216 236 207 148 347 177 265 195 320 256 166 316 139 282 206 176 162 196 175 179 155 195 174 188 243 298 125 278 246 173 260 171 142 275 205 270 158 248 277 197 209 272 182 231 103 183 173 207 188 211 171 119 311 189 208 275 157 265 124 311 203 257 140 222 256 241 187 176 160 294 334 213 289 299 157 208 186 367 334 253 169 141 137 185 296 225 230 165 183 132 163 135 335 226 174 268 183 257 140 117 194 147 256 140 604 148 225 425 170 192 159 237 146 151 194 242 275 181 291 196 135 254 103 331 211 247 115 175 334 278 291 153 267 235 148 278 177 322 126 260 256 233 202 617 179 212 219 162 223.61170212765959
138 153 215 126 220 181 199 166 278 129 195 187 229 238 104 116 206 105 260 199 135 360 246 119 246 348 178 294 306 356 183 225 174 161 114 133 166 136 265 178 124 264 158 182 291 142 208 157 188 216 139 112 148 181 154 207 120 178 136 163 158 174 154 141 176 176 226 250 180 225 292 117 116 176 137 283 204 186 219 159 177 141 157 217 100 121 289 147 196 152 233 205 195 197 156 158 449 224 201 138 138 133 225 171 177 271 167 170 260 199 143 332 136 167 259 152 191 133 148 199 113 162 187 180 218 141 184 199 257 105 105 266 110 276 119 223 158 145 158 231 240 229 204 227 210 348 133 242 167 188 197 140 245 219 229 193 148 218 201 251 110 297 242 317 92 265 329 204 221 325 202 213 508 268 169 360 104 109 129 266 138 257 287 281 227 173 109 230 176 139 154 136 172 184 230 117 202 181 569 150 249 236 167 92 219 204 355 457 200 137 154 118 246 127 119 162 162 274 243 318 146 217 211 259 285 157 118 210 253 176 148 175 113 362 263 188 106 183 163 119 301 232 343 192 205 182 269 179 395 119 242 137 137 179 210 155 97 260 212 247 162 258 268 174 229 153 165 158 204 144 178 201 284 144 229 212 125 165 199 133 379 210 142 164 232 210 280 354 166 199 244 226 252 139 243 190 188 235 262 149 242 175 356 90 275 142 110 123 271 132 358 137 264 145 165 197 237 183 243 244 202 239 154 231 168 232 168 177 241 185 196 318 163 177 143 158 165 94 243 133 173 101 327 152 172 195 202 207 171 148 161 237 160 151 284 196 205 276 220 194 119 134 128 256 197 193 180 186 161 168 194 352 261 163 151 451 153 155 221 467 157 183 190 271 107 319 205 195 276 224 144 209 177 328 144 199 235 155 204 192 130 122 285 141 73 466 229 139 158 142 205 83 268 138 237 250 193 227 343 306 139 205 183 206 163 283 253 244 178 241 137 174 293 212 160 238 196 222 254 189 143 212 191 162 135 269 195 187 184 222 254 179 133 502 139 219 234 131 220 140 166 285 187 206 208 343 90 174 250 165 186 261 171 119 224 137 202 157 312 193 162 147 176 208 121 237 99 464 174 128 154 250 194 487 189 317 239 186 170 197 229 132 236 199 128 88 133 148 152 126 160 102 330 192 255 206 115 127 118 149 225 180 119 253 532 164 147 215 182 249 167 606 266 300 227 169 148 166 196 345 174 159 243 103 194 86 320 168 111 308 227 364 184 224 84 150 296 219 152 88 195 234 168 168 160 130 361 166 143 224 328 267 165 264 147 153 97 225 208 159 204 414 272 108 219 220 209 349 137 196 170 148 137 164 185 95 186 132 123 212 90 118 130 182 197 207 192 133 311 155 245 169 286 237 147 289 119 247 191 162 149 182 154 151 135 170 158 171 214 263 111 251 213 155 236 148 122 243 172 250 143 220 250 176 189 240 153 206 95 162 155 182 167 196 154 106 287 178 183 246 136 226 99 285 175 235 127 202 229 214 175 155 140 269 287 187 267 268 139 188 162 338 293 218 152 130 126 155 268 199 203 140 156 117 145 122 295 193 157 241 169 232 126 108 166 139 228 128 586 140 195 392 148 172 146 206 135 135 171 217 246 167 260 168 116 221 94 283 191 227 98 158 299 253 255 140 251 206 128 245 157 295 106 239 235 209 181 561 158 183 201 146 200.00132978723407
124 139 194 117 196 157 174 145 243 116 176 167 196 216 95 106 183 94 228 175 123 317 218 103 223 321 168 266 273 327 161 199 156 138 98 114 146 117 235 156 114 223 138 157 244 126 195 134 171 189 116 99 131 158 139 186 116 155 123 145 140 158 131 124 150 154 208 215 167 207 268 108 110 145 120 265 178 169 195 150 167 126 141 192 87 104 271 126 186 135 218 177 174 181 129 140 408 208 171 120 121 122 191 161 164 251 143 144 237 168 114 294 116 150 221 135 175 108 132 171 101 144 154 156 184 117 165 186 217 88 87 232 95 246 108 195 143 127 138 210 208 195 183 195 187 307 111 216 157 163 179 126 214 199 196 177 138 187 181 225 103 280 220 282 80 227 301 172 194 290 172 184 462 242 163 330 94 98 115 242 112 235 269 263 206 149 105 206 168 119 131 107 151 166 208 106 180 156 502 136 223 220 142 81 186 177 325 418 173 109 142 108 212 109 106 140 145 259 216 276 125 198 198 226 250 128 97 172 222 152 125 150 97 341 238 162 88 159 144 104 280 209 309 160 199 160 230 153 360 99 218 117 123 159 195 141 85 238 191 221 139 220 241 151 212 143 134 148 184 127 145 173 263 129 195 190 104 156 173 120 344 193 129 144 204 190 247 317 143 177 214 200 220 130 205 177 166 208 227 136 217 146 324 73 252 125 92 110 239 121 313 121 226 134 146 169 209 159 213 215 186 215 144 208 150 209 143 163 219 154 171 292 142 156 124 143 142 84 218 121 155 77 290 132 150 175 180 188 153 124 144 206 135 127 271 184 179 231 203 168 104 120 120 228 168 167 163 171 148 149 176 322 229 142 136 398 131 136 196 411 142 162 166 243 87 282 188 171 247 200 136 185 159 283 132 175 208 135 178 176 115 105 263 132 64 418 201 118 148 127 185 73 241 120 205 229 179 206 310 277 118 177 162 184 140 257 222 210 158 217 125 154 256 197 139 218 176 190 226 171 120 184 167 148 119 235 178 171 158 189 233 163 114 471 120 191 200 116 190 120 140 259 166 178 181 311 77 150 215 151 166 234 147 108 198 124 176 132 284 173 140 134 153 185 103 200 88 446 147 113 135 221 171 441 163 286 218 166 142 173 216 117 204 174 114 80 118 125 137 109 143 92 295 179 224 185 101 109 103 133 204 159 102 222 485 133 136 202 166 225 146 557 236 268 204 144 131 146 167 306 147 143 225 88 168 77 287 156 95 277 200 325 164 211 73 129 263 201 135 80 174 215 149 148 141 122 315 134 127 205 286 236 143 233 132 139 81 198 181 141 177 371 237 100 194 193 180 317 118 169 140 125 117 135 151 80 154 116 110 196 83 100 113 156 171 178 173 118 287 136 211 142 255 215 129 258 112 225 176 140 139 161 131 136 122 152 137 158 190 222 99 227 194 138 223 123 109 214 153 219 125 200 226 166 171 211 138 188 88 145 132 164 153 172 136 95 258 156 163 216 122 206 86 256 148 203 113 164 210 193 146 130 124 236 252 163 241 242 122 172 146 306 265 199 133 111 111 130 250 179 176 123 143 113 127 113 258 164 144 212 139 206 109 95 149 125 205 106 540 126 173 363 135 148 139 184 118 119 158 197 213 151 238 148 98 201 74 261 165 197 85 135 271 222 220 131 209 193 115 211 134 264 97 215 207 189 167 514 137 154 176 129 177.70212765957448
104 116 167 108 175 144 154 126 228 109 152 151 169 180 75 95 160 84 201 157 97 287 191 91 200 284 147 248 240 311 138 182 138 128 83 102 131 113 208 129 104 202 119 138 223 112 183 114 147 166 99 85 115 135 119 162 108 142 104 131 119 134 112 115 138 130 185 188 149 180 243 97 93 125 96 235 157 157 178 142 145 99 127 159 71 91 253 110 167 117 198 154 161 159 121 134 379 187 159 103 105 95 159 152 159 224 133 135 211 148 94 257 96 132 206 115 163 96 113 143 94 124 134 134 161 110 145 170 201 73 72 207 84 228 96 174 128 101 115 180 173 168 163 167 167 290 103 181 133 150 162 111 197 175 169 159 123 158 161 197 93 245 196 256 66 204 266 154 176 268 153 160 405 219 141 291 86 85 97 216 101 209 239 243 178 139 87 186 148 103 119 88 133 152 181 89 158 140 446 123 199 195 125 69 161 156 290 380 158 103 128 93 181 89 92 125 125 236 197 243 105 181 177 201 229 113 88 145 188 126 110 136 87 306 211 144 70 139 127 99 251 173 268 141 175 139 216 136 329 89 193 96 105 140 177 118 74 209 170 200 119 191 222 140 191 127 122 131 161 104 116 153 251 117 178 166 86 145 151 110 311 162 117 132 180 172 221 287 125 152 201 186 204 111 179 153 145 185 208 115 190 124 283 61 219 108 84 102 220 110 276 106 192 122 133 146 188 142 196 193 162 186 138 181 128 174 115 141 189 145 158 256 133 134 113 127 121 75 204 109 133 72 245 118 132 151 153 170 130 109 129 179 117 108 240 163 159 204 186 149 89 109 98 203 150 156 141 147 133 129 172 290 194 127 123 359 117 118 169 364 122 148 143 213 74 235 155 150 223 176 112 161 138 262 127 153 194 125 152 156 101 90 242 117 58 364 178 104 137 108 168 63 219 105 178 205 156 183 280 254 104 151 137 167 127 245 197 191 140 193 116 138 231 178 125 195 156 167 203 150 105 153 148 137 105 211 155 146 136 173 189 147 101 445 113 163 178 95 165 106 119 233 159 148 167 279 68 137 188 135 149 212 128 95 178 111 156 105 252 154 127 116 133 159 90 179 72 411 129 101 119 197 162 399 142 249 194 147 125 150 196 94 174 151 102 71 106 110 120 96 124 81 274 154 201 165 89 100 87 120 190 143 90 200 447 120 135 189 145 204 135 518 206 241 180 128 121 130 153 280 129 127 205 81 152 67 268 132 74 241 182 289 147 195 64 104 243 168 119 72 154 187 127 136 118 113 289 115 112 184 259 204 118 212 120 127 72 171 160 120 158 340 215 91 163 168 148 281 108 142 126 120 97 122 138 74 129 95 100 176 73 90 100 130 148 148 156 104 270 116 198 116 229 196 115 234 102 198 158 130 119 150 117 120 109 134 120 138 167 198 81 207 170 121 200 112 99 201 145 199 115 172 195 156 151 182 115 160 74 123 116 145 132 157 115 82 221 145 136 191 114 188 68 221 121 190 102 151 198 170 132 110 117 214 222 143 216 218 107 144 126 274 242 178 116 96 100 110 231 157 150 107 126 99 102 101 233 143 129 188 119 181 88 89 135 117 177 99 507 109 156 333 123 125 121 177 102 100 142 179 198 133 207 128 78 186 69 230 146 161 70 122 241 198 193 120 183 170 103 194 119 236 85 203 183 171 150 467 119 132 155 109 157.7912234042553
94 100 151 99 158 135 134 109 204 93 142 131 151 163 65 85 140 74 180 131 82 252 170 76 187 252 138 222 217 281 115 162 119 98 73 91 113 97 190 106 88 170 103 119 195 96 165 94 137 155 88 75 102 118 100 138 98 119 84 109 102 124 99 94 116 116 165 162 129 156 213 88 84 109 88 208 145 135 162 127 124 95 111 147 63 76 228 102 147 103 172 135 133 145 102 119 345 169 140 91 91 79 144 139 142 200 119 118 192 128 84 226 86 117 193 111 141 80 106 124 81 111 117 125 133 100 120 157 171 64 58 186 71 205 87 157 112 95 103 164 153 156 142 143 154 270 90 162 113 133 134 97 170 151 147 138 113 138 155 170 84 216 168 223 55 182 251 141 148 251 143 134 365 198 120 269 73 72 86 181 80 183 205 225 155 129 77 163 136 89 100 80 116 124 165 80 150 120 406 108 177 171 113 55 138 133 260 348 144 90 116 82 157 82 85 109 113 217 167 215 98 160 164 181 212 101 70 131 172 108 91 123 74 281 187 128 60 122 116 89 219 148 230 128 156 128 186 116 305 71 169 82 94 117 148 111 66 188 159 182 108 166 203 121 167 107 108 115 134 95 100 132 228 103 159 134 74 120 136 98 278 134 108 115 160 145 188 253 109 131 182 170 184 95 159 128 132 158 183 102 177 115 260 50 189 95 76 89 189 93 236 95 165 109 128 128 169 121 172 173 141 163 111 160 111 154 103 125 166 131 141 245 116 118 95 116 106 66 188 92 112 61 231 101 114 134 130 154 120 99 121 159 103 96 213 143 140 172 167 128 75 97 86 174 130 141 124 135 117 111 163 270 167 124 105 331 108 105 150 322 110 135 122 184 59 207 135 128 203 152 101 147 129 235 121 139 172 118 134 134 86 74 221 103 50 328 155 94 122 99 145 56 206 98 154 195 130 166 261 221 86 141 123 140 113 224 176 163 122 176 104 120 213 155 114 186 146 140 178 131 89 132 128 119 93 185 139 125 119 151 161 131 95 422 99 142 162 78 141 95 103 209 151 122 151 247 59 120 160 121 132 192 118 83 157 101 140 89 225 135 123 99 116 142 80 159 66 368 110 90 113 175 149 360 126 210 168 130 107 128 187 80 142 141 90 60 96 97 114 82 105 67 248 140 186 151 78 88 75 103 176 124 84 176 402 103 116 176 127 184 117 490 181 210 157 116 106 111 144 263 106 113 185 70 124 58 243 115 66 204 160 267 133 182 60 89 222 158 97 66 134 166 112 120 103 101 260 107 101 164 245 178 95 201 107 105 64 149 145 116 144 305 180 82 150 151 127 257 87 132 115 116 85 109 126 61 114 82 82 164 66 76 91 118 133 136 136 87 242 102 175 101 211 179 104 204 95 176 147 116 108 145 97 107 97 120 109 127 142 180 66 177 148 99 183 98 81 176 139 183 90 145 174 142 127 162 103 131 63 108 103 122 117 140 100 71 191 133 117 167 107 170 60 193 110 169 90 133 169 151 109 96 105 187 196 122 183 200 97 122 110 240 210 155 108 81 83 91 217 134 128 92 109 88 92 95 203 126 122 167 94 166 80 80 120 99 152 81 463 96 133 316 103 103 112 156 93 87 130 151 176 117 188 116 66 165 60 203 132 141 62 100 218 177 175 104 162 153 94 166 107 209 74 184 173 146 137 419 106 119 131 94 139.9720744680851
83 88 128 90 136 118 108 93 181 84 125 118 139 149 62 75 128 66 164 123 73 227 153 66 162 234 126 196 188 259 97 143 109 85 63 81 97 79 171 102 74 152 92 104 167 86 148 83 124 131 75 66 89 102 92 119 89 104 74 94 97 106 84 75 103 100 147 138 103 143 188 80 69 91 73 192 132 113 153 118 110 85 98 128 55 67 204 92 135 82 165 120 113 119 92 112 319 146 124 82 75 72 120 123 125 178 101 106 184 110 76 204 76 103 169 94 122 67 101 107 73 91 104 113 117 90 105 141 147 52 49 158 63 168 76 138 99 77 88 157 134 141 128 127 136 236 82 145 99 114 114 84 150 123 133 122 97 130 140 147 70 195 151 192 48 168 224 125 130 221 132 119 327 180 107 234 63 67 69 147 67 160 194 192 138 121 67 147 126 82 86 70 94 109 150 68 129 109 359 102 150 157 107 42 121 113 235 303 123 82 107 74 136 72 74 98 91 201 155 190 85 150 150 164 195 89 60 115 144 95 82 103 62 253 159 116 54 105 99 77 196 130 205 111 132 121 160 91 272 60 150 69 80 97 135 96 62 162 135 172 102 149 170 109 147 89 90 98 118 78 89 115 194 87 134 113 67 105 120 88 246 114 96 105 149 135 170 217 98 113 163 151 162 83 147 124 117 140 170 94 148 103 222 43 164 84 64 73 167 77 209 78 148 96 115 112 143 104 164 152 124 145 89 140 96 129 86 114 148 116 123 220 105 104 85 100 87 61 167 81 105 51 211 92 102 114 113 134 109 87 106 137 89 80 194 126 121 142 152 114 67 90 81 156 114 126 115 123 105 98 149 246 150 113 102 296 100 96 132 284 89 118 110 168 53 187 118 116 197 128 86 124 111 212 108 118 146 103 108 123 77 66 204 92 45 292 131 85 107 86 133 53 183 83 132 177 107 144 235 194 75 127 99 123 94 200 155 142 103 156 86 109 192 140 97 153 126 129 165 118 71 120 109 102 84 175 133 102 104 126 147 119 85 393 96 127 145 73 120 85 88 190 137 109 132 208 55 103 140 112 113 167 102 76 145 86 127 76 196 118 107 87 94 123 70 136 56 326 98 85 107 151 127 338 108 177 153 113 95 107 160 63 112 128 77 58 86 86 101 72 83 61 220 121 164 126 64 75 68 92 154 111 73 147 374 87 107 160 112 172 106 470 164 191 144 106 96 99 129 238 96 103 176 58 110 51 223 99 56 175 140 240 120 167 52 71 205 141 81 59 118 152 104 109 87 88 230 89 89 142 219 157 81 188 99 94 54 132 127 102 122 279 162 76 123 128 116 232 76 119 107 108 78 92 113 52 97 75 76 149 56 66 84 104 120 120 124 80 212 85 148 94 179 149 89 185 91 153 130 100 99 134 85 95 92 98 95 107 116 164 55 158 127 89 167 85 65 163 136 170 83 136 158 122 113 136 93 116 54 97 86 108 100 120 91 55 171 124 102 151 84 152 53 178 101 147 74 117 150 138 94 90 89 159 175 106 159 182 88 100 100 198 179 138 94 76 74 73 193 122 111 85 95 89 78 86 181 105 111 154 82 145 60 67 104 83 123 71 427 87 123 287 93 98 101 140 78 77 114 137 160 102 160 98 59 149 54 191 120 124 55 85 204 165 157 92 145 144 86 145 88 178 63 167 150 138 118 383 98 101 119 80 123.89095744680852
80 78 115 75 118 102 98 82 160 80 106 107 123 132 58 68 118 54 146 110 61 202 139 60 141 206 121 182 170 235 83 126 101 69 56 71 87 69 156 87 68 133 74 93 151 75 124 70 116 120 62 62 78 81 76 101 83 93 65 88 87 91 75 69 88 89 121 125 91 138 173 70 68 79 62 165 117 107 134 111 101 73 89 114 49 57 183 78 123 69 154 99 95 108 80 97 288 132 107 73 66 64 101 109 115 149 88 92 175 95 63 181 68 94 151 87 89 61 90 99 68 81 83 91 99 80 96 130 136 44 40 142 58 150 67 123 80 67 79 142 113 121 115 110 121 215 64 127 87 105 93 76 125 114 111 102 88 119 122 134 64 174 127 171 43 141 198 110 114 200 115 104 296 163 89 220 52 59 61 125 58 139 169 171 125 113 61 130 109 73 82 60 83 104 136 58 112 100 327 92 130 142 95 37 109 96 208 279 108 73 99 65 122 66 65 86 85 180 143 167 77 134 140 142 177 83 48 101 122 84 74 90 54 222 135 102 49 87 88 69 179 114 179 95 119 111 142 81 245 54 131 60 61 86 115 84 57 144 111 152 84 128 146 96 127 81 80 81 108 70 85 110 179 74 115 99 59 96 108 81 212 102 90 91 134 110 153 197 91 101 150 136 145 67 133 109 106 123 145 83 131 91 189 36 141 66 51 57 149 70 181 71 133 82 99 103 126 89 146 132 107 130 76 130 80 113 75 98 134 107 108 197 88 92 74 89 74 57 149 74 96 44 194 82 87 99 100 117 102 70 94 121 83 72 173 113 104 117 138 102 57 77 70 136 96 114 102 107 88 82 132 222 135 107 93 260 94 83 113 249 81 107 100 146 44 173 104 101 177 107 85 111 99 186 104 105 130 93 93 108 62 58 177 83 38 260 114 78 100 74 123 43 162 73 112 159 91 124 211 174 68 109 93 111 77 165 138 116 87 143 75 95 171 125 85 138 120 116 151 106 66 107 93 88 73 157 119 93 90 109 130 109 69 372 76 110 125 63 107 74 72 160 124 90 121 184 52 93 122 97 107 152 89 69 137 77 105 67 172 100 95 72 79 102 59 121 50 293 84 78 90 136 118 302 89 154 129 99 81 98 141 56 92 108 72 52 80 75 87 60 69 52 194 111 152 104 56 65 55 75 132 104 65 124 328 81 89 147 97 153 90 432 141 174 122 89 80 89 115 225 87 90 163 50 93 47 202 86 48 146 126 205 105 141 42 63 180 130 71 45 101 130 90 98 75 80 207 80 82 128 198 134 71 173 93 77 46 113 106 92 110 242 149 71 102 110 100 213 64 106 90 105 72 85 94 38 87 65 65 133 46 61 72 91 104 101 108 72 181 65 134 84 158 138 80 166 84 138 113 94 87 115 68 83 84 83 82 99 102 137 43 142 107 75 148 70 56 148 117 155 78 118 142 103 93 117 80 104 45 83 72 101 84 106 80 47 156 118 90 137 68 134 47 154 90 122 67 103 125 125 86 78 80 144 160 94 141 161 76 84 95 177 156 121 88 67 64 60 167 104 102 75 82 84 67 76 155 89 96 132 74 131 48 61 90 72 105 63 394 75 109 252 82 92 88 127 64 65 104 126 142 92 136 85 57 125 51 160 105 104 46 72 187 143 140 81 125 127 72 124 74 154 56 142 135 121 106 346 87 90 103 72 109.40691489361703
66 72 102 65 100 94 86 72 139 65 93 95 105 116 53 65 100 45 129 103 50 173 128 49 128 186 110 166 146 214 73 105 89 61 51 60 71 63 141 80 56 132 60 80 133 66 108 61 107 104 52 52 71 66 64 86 72 78 59 74 75 79 70 57 78 74 107 117 78 118 148 61 62 69 52 153 97 89 117 96 83 67 81 96 48 54 158 64 108 58 142 86 80 93 74 82 260 115 96 66 55 56 82 96 99 136 72 82 168 81 54 156 54 83 129 72 79 48 88 86 59 69 74 82 77 75 77 116 119 39 39 125 49 131 63 109 66 58 75 126 101 111 105 92 96 205 58 107 75 93 81 72 112 99 99 88 79 103 113 125 59 163 113 157 38 126 180 99 95 182 97 89 266 146 78 201 47 55 53 114 53 119 146 156 102 104 56 114 92 65 72 48 67 92 122 51 97 83 286 81 107 115 86 34 99 83 183 247 98 70 87 52 110 57 56 75 76 158 129 145 66 115 122 135 159 74 43 83 103 73 69 79 50 194 119 83 41 76 72 62 161 95 155 90 102 103 119 74 219 46 114 49 53 73 103 79 46 127 95 138 77 110 136 84 115 76 70 71 95 60 71 99 167 64 107 78 50 86 90 68 192 90 82 73 117 90 140 179 80 92 126 124 127 61 115 92 97 108 135 76 109 77 167 30 127 59 44 51 135 64 153 64 113 73 87 88 108 78 131 120 91 116 67 115 71 99 65 85 121 94 101 172 78 80 62 76 59 54 128 74 81 39 166 62 71 87 90 106 96 60 82 100 64 68 156 89 91 102 119 88 45 69 54 120 81 103 90 97 78 71 126 203 111 97 74 244 89 72 95 220 67 91 86 122 37 149 90 88 156 104 78 95 83 165 101 93 119 88 80 95 58 53 150 73 35 225 100 69 91 58 105 34 133 67 101 141 77 105 190 153 59 89 86 88 68 149 123 105 75 124 67 83 151 115 79 120 100 105 130 92 58 95 79 76 66 143 110 81 76 94 116 89 58 340 65 95 121 57 100 66 67 146 115 82 106 158 39 84 106 86 101 133 77 60 124 69 87 57 156 91 82 65 65 88 51 101 41 263 75 71 77 114 106 261 84 144 120 88 71 85 122 48 82 94 63 47 71 69 74 55 63 45 172 98 131 88 43 59 48 65 116 86 61 101 303 70 82 131 82 130 77 395 126 155 107 76 64 78 100 195 69 81 149 44 81 38 185 79 43 130 113 180 85 123 37 55 161 116 63 40 87 122 79 87 60 66 181 66 73 116 180 118 61 153 79 67 41 101 93 84 96 216 132 63 91 96 89 191 56 105 76 87 61 78 79 32 69 57 59 115 34 56 57 76 91 94 96 60 160 57 116 73 144 128 70 148 73 117 108 85 78 104 58 76 71 72 67 86 87 121 37 123 87 66 138 58 44 130 100 133 72 106 128 92 79 95 64 92 38 70 57 87 75 94 70 40 130 114 77 121 63 124 42 133 79 109 60 88 111 110 77 64 73 137 142 79 127 151 68 70 85 153 140 108 79 59 54 52 156 92 95 60 70 78 54 63 137 79 83 110 60 116 38 55 82 59 92 52 351 68 95 218 73 84 75 108 59 53 91 116 128 74 116 68 48 109 50 134 96 86 38 63 168 124 123 75 104 115 63 111 61 142 48 131 113 102 90 297 79 82 93 64 96.2127659574468
61 65 92 56 86 82 77 61 120 55 75 83 95 101 46 59 92 40 118 92 40 146 113 43 117 168 95 140 133 197 64 91 77 52 45 51 61 58 130 74 51 119 53 75 113 62 95 55 89 96 41 44 68 61 61 75 64 74 50 61 65 69 58 49 67 68 92 103 64 109 125 54 55 63 45 140 83 80 100 83 67 59 71 82 39 48 144 52 91 56 127 79 69 77 63 70 248 103 79 61 49 52 71 88 91 129 59 70 146 73 48 137 46 73 118 69 71 41 76 74 52 57 65 75 69 63 70 110 104 36 34 112 45 112 58 92 56 48 65 117 90 102 90 76 79 190 46 92 63 85 66 72 98 83 89 73 72 92 93 118 51 141 100 140 30 106 155 85 86 163 81 71 237 139 72 182 42 47 49 102 42 104 127 137 88 94 53 99 77 59 66 41 59 85 112 39 87 74 251 69 93 105 79 27 82 74 160 220 92 62 76 45 100 48 50 64 67 144 109 118 60 99 104 123 138 65 40 70 97 61 65 67 44 176 110 70 36 65 68 50 138 81 137 79 84 99 106 65 198 39 97 41 46 59 92 72 40 107 85 127 66 101 119 72 112 69 63 59 89 50 63 86 151 60 98 71 39 71 79 59 169 82 78 64 105 85 122 159 73 83 112 108 110 56 102 72 80 96 126 70 96 70 150 26 111 52 39 47 111 57 133 54 99 71 78 75 89 67 119 102 73 107 62 94 61 84 51 75 105 88 87 149 68 67 53 73 50 48 112 69 71 34 150 55 64 73 75 94 84 55 73 84 49 62 142 79 75 93 100 79 37 65 46 105 70 88 77 85 69 59 113 181 94 87 67 216 79 68 82 196 61 78 74 108 34 133 80 79 135 88 66 89 73 151 99 75 107 81 71 77 52 46 138 69 27 189 92 59 85 48 88 27 123 57 87 134 68 88 172 139 51 76 73 72 52 123 114 91 65 110 56 75 132 106 67 103 83 88 111 74 56 82 66 64 56 120 93 74 74 81 104 77 47 307 52 87 108 42 87 61 55 121 103 72 97 138 33 76 85 75 85 123 61 55 120 61 73 53 132 82 77 57 57 75 48 97 33 243 63 63 68 98 92 239 75 125 108 73 68 67 104 37 72 82 56 39 63 61 66 43 57 41 156 90 124 76 36 56 42 57 98 76 51 92 266 64 80 113 76 112 69 360 114 141 99 67 53 68 89 184 58 73 131 34 74 35 161 68 39 109 101 158 74 111 30 45 149 101 51 34 79 104 71 72 54 61 162 55 66 102 160 100 55 144 73 57 35 87 83 76 88 187 116 56 82 83 80 176 51 95 62 79 52 68 72 23 64 50 53 111 30 48 50 70 75 81 87 53 137 52 101 65 129 117 60 137 59 97 97 75 68 90 55 69 64 64 55 73 75 110 29 100 76 53 123 50 37 113 87 118 68 93 108 79 70 87 50 82 31 57 53 73 62 87 59 36 108 94 71 108 57 111 36 122 71 94 48 81 96 100 67 54 68 128 121 71 113 132 59 60 84 141 124 91 71 51 50 45 136 84 91 57 57 77 46 53 117 68 71 92 53 104 37 46 65 55 85 48 314 57 83 196 64 72 65 98 47 50 83 96 120 64 106 61 42 96 43 122 85 77 31 55 161 116 111 70 91 103 55 99 54 124 38 117 95 91 84 257 79 75 83 54 84.85106382978724
53 51 78 47 75 70 70 52 110 48 64 68 82 86 40 47 80 36 108 79 38 126 89 36 105 149 88 117 115 169 53 82 72 49 36 45 53 51 113 62 49 104 48 71 98 50 85 45 78 90 37 41 61 48 54 63 59 66 42 57 62 60 50 48 59 63 84 92 59 95 109 46 51 53 38 126 70 68 89 73 54 52 65 73 35 44 124 43 81 53 108 74 62 67 57 62 224 96 65 56 41 44 64 74 80 115 49 60 133 62 36 119 42 63 108 65 60 40 68 65 48 48 54 62 54 57 61 92 85 29 26 99 41 91 51 73 50 43 57 105 83 95 75 63 64 181 35 75 57 75 59 67 79 74 77 62 62 83 82 109 47 123 90 129 25 93 150 81 77 136 69 63 204 128 65 167 39 42 45 94 36 92 106 119 75 79 48 82 69 50 60 39 54 78 103 35 74 66 234 62 80 98 65 23 76 65 134 191 74 53 63 38 87 42 45 56 60 136 95 105 55 83 89 109 123 62 35 67 83 52 53 59 39 147 104 60 31 54 65 45 118 71 123 69 70 88 86 53 175 33 93 37 40 50 80 66 38 100 67 114 61 90 100 60 95 59 58 52 71 43 57 76 134 54 87 63 33 64 69 49 144 74 68 56 88 76 113 143 66 74 96 93 92 47 90 66 68 90 118 65 84 63 134 24 97 42 39 41 97 47 118 49 90 67 64 67 79 59 102 82 63 102 53 80 51 69 39 66 92 73 76 132 64 59 47 61 42 44 93 62 66 26 137 47 57 62 64 84 69 49 68 81 42 50 126 67 63 82 94 70 30 55 39 97 57 77 65 74 61 47 106 163 92 78 61 198 68 61 65 182 51 64 64 97 31 120 68 72 123 84 59 82 63 134 87 68 92 69 59 70 46 41 124 58 23 167 81 53 82 44 79 20 118 54 74 111 59 82 151 123 43 69 64 62 41 108 103 76 60 99 46 67 117 92 54 90 75 73 102 65 46 73 57 55 47 103 79 74 64 73 88 66 39 284 43 72 100 34 66 55 45 105 81 63 91 115 30 68 71 57 75 117 47 52 98 54 61 47 110 69 72 55 51 67 39 83 30 216 56 56 60 87 82 213 65 108 104 66 60 60 94 31 64 70 49 35 53 52 58 36 45 36 134 82 112 71 32 48 40 48 85 63 40 89 226 57 74 99 65 100 67 324 104 133 94 57 48 57 83 168 49 62 115 32 68 26 145 62 32 89 88 145 67 99 27 39 136 85 38 29 69 89 65 60 46 54 140 47 63 93 143 92 46 128 62 45 27 74 67 69 78 160 98 53 73 74 66 165 41 83 52 70 46 60 63 18 54 46 41 95 25 44 42 63 64 72 76 50 122 46 91 58 119 99 52 118 52 87 87 62 61 83 48 63 60 51 50 63 61 101 25 84 63 47 113 41 33 110 83 105 60 77 95 68 60 74 42 73 28 45 50 64 58 77 52 33 96 94 64 93 53 97 33 102 59 88 40 69 82 99 61 46 62 114 99 62 100 118 54 49 73 120 110 81 65 45 47 39 122 78 82 52 50 66 43 47 105 67 57 85 46 92 32 41 52 49 69 42 273 48 76 172 59 65 55 84 40 45 77 89 108 60 89 54 37 86 43 111 79 65 23 49 143 102 99 64 81 84 47 80 50 99 33 99 76 76 75 233 71 70 72 49 74.64494680851064
47 46 64 40 64 58 61 45 104 45 57 60 61 73 35 39 73 33 99 66 35 112 81 30 96 138 77 106 95 143 47 73 64 46 31 38 43 42 100 53 44 95 44 63 84 41 71 35 68 83 30 36 53 46 49 54 56 53 33 45 51 57 44 43 50 55 69 84 51 86 94 40 43 42 33 115 59 61 78 66 53 50 54 62 29 38 110 38 73 45 99 65 54 56 50 57 210 92 54 51 35 39 55 66 77 108 41 51 116 54 33 101 39 59 99 54 52 33 66 55 37 41 46 58 46 52 55 73 76 24 24 92 34 79 43 62 44 37 49 94 75 79 66 58 52 167 28 65 52 71 54 53 70 59 65 50 53 75 74 96 43 110 76 115 21 85 130 71 71 116 53 53 182 121 58 155 34 33 39 89 31 80 98 103 62 74 42 72 62 43 54 34 49 74 90 31 65 58 209 52 69 89 59 21 68 63 114 165 66 42 52 33 73 38 39 50 56 112 78 93 49 71 80 98 109 57 32 55 76 44 45 53 33 115 95 46 26 47 61 40 103 62 107 63 66 79 82 39 157 30 82 33 32 42 70 59 30 91 54 105 57 76 85 54 83 53 47 44 61 38 53 67 117 47 77 56 31 57 64 44 139 64 63 47 69 70 101 126 56 67 86 81 88 39 83 57 57 78 110 60 68 58 116 22 78 37 31 36 81 39 107 38 78 53 53 57 74 50 97 75 56 91 48 66 50 60 33 63 83 66 65 123 58 42 38 51 37 42 81 55 52 22 112 43 49 54 57 77 56 45 65 71 35 45 113 57 53 68 86 62 25 52 34 93 48 71 55 63 50 42 89 146 84 73 60 178 62 58 60 163 43 58 57 86 24 103 58 67 107 80 46 70 55 119 81 60 81 57 56 62 39 36 113 54 21 147 76 44 74 38 66 18 101 42 62 98 59 70 136 112 37 62 57 55 41 97 91 64 50 92 43 57 96 80 46 76 63 67 88 57 40 62 51 50 43 84 73 66 54 69 78 52 37 258 37 61 92 31 58 52 43 92 70 59 84 103 29 61 60 49 64 105 40 47 88 45 57 43 93 59 63 49 44 59 33 72 23 194 47 54 53 77 63 200 62 92 90 61 59 55 83 29 53 60 47 31 50 45 44 30 40 33 114 74 100 64 29 38 35 45 77 59 38 83 208 51 64 94 60 87 59 294 89 119 78 49 42 50 75 156 42 55 101 28 57 19 131 54 30 76 78 128 52 90 20 32 124 77 33 24 66 78 59 59 38 46 123 43 58 82 130 83 44 110 54 40 24 61 57 62 75 135 84 44 66 70 56 144 36 70 47 67 40 53 53 16 47 41 36 80 23 36 34 59 56 66 69 42 109 43 82 48 109 86 47 105 43 78 81 52 56 77 44 57 51 41 43 54 54 90 22 74 55 43 91 38 28 102 67 93 51 70 87 58 53 62 37 63 25 38 41 56 53 64 44 27 88 74 54 79 43 90 32 88 52 76 35 60 75 95 53 39 55 115 84 58 90 107 45 40 68 103 92 72 59 39 46 36 105 68 74 47 43 67 37 38 96 58 47 72 43 87 26 39 45 42 57 38 251 41 62 155 51 58 53 74 35 35 65 79 98 59 79 49 32 80 39 102 67 60 19 44 133 94 86 58 65 78 41 74 41 93 24 84 65 61 67 202 63 65 59 43 65.84574468085107
42 40 52 34 58 49 53 42 83 37 46 53 53 70 34 34 67 30 96 53 31 95 73 28 84 122 70 82 90 123 42 65 56 36 27 36 39 40 86 48 34 85 37 60 76 37 61 30 63 68 29 31 43 46 47 47 41 46 24 40 43 45 45 38 46 51 61 76 47 78 88 32 38 37 30 103 53 50 57 59 51 44 47 54 25 35 96 35 56 42 83 57 43 53 41 48 184 85 48 43 29 36 44 53 71 95 33 51 107 45 29 83 32 52 88 52 46 29 62 48 32 37 37 50 42 47 45 64 65 19 21 81 25 66 35 57 40 30 43 80 66 72 58 52 44 155 21 53 43 65 47 48 56 55 64 42 44 70 65 84 38 101 75 105 16 77 116 64 64 102 43 49 160 104 50 149 31 29 33 75 24 69 89 84 55 66 40 63 53 38 48 33 41 67 73 27 57 55 183 48 61 82 52 18 58 54 94 142 45 32 46 29 66 31 34 44 51 94 67 83 41 65 73 83 90 52 27 55 65 40 38 44 28 101 84 39 21 38 59 35 90 52 93 53 61 71 74 32 145 29 72 29 30 33 63 51 30 80 43 100 53 67 72 49 71 47 42 36 55 32 48 58 101 37 68 51 28 49 56 38 121 57 57 38 57 64 93 113 49 61 75 68 79 30 80 47 50 67 101 49 57 55 104 19 66 30 27 29 67 29 101 32 66 41 49 47 67 45 86 66 46 83 44 55 43 51 23 55 73 57 58 107 53 38 33 42 30 35 71 49 47 20 96 36 47 51 44 70 55 42 62 64 30 37 102 52 43 55 76 49 22 47 31 82 43 67 52 57 42 36 74 131 71 66 55 160 56 54 51 157 38 49 46 76 22 91 48 60 93 68 41 56 48 101 67 48 74 47 47 55 32 33 101 50 18 129 70 39 68 36 57 16 85 37 55 84 54 62 125 104 34 57 55 51 39 88 79 58 45 83 37 52 83 71 41 69 57 62 78 46 34 53 45 41 38 71 66 56 48 56 64 47 31 225 27 50 84 25 46 45 38 79 63 48 78 90 27 54 47 46 60 100 35 42 76 41 49 38 76 50 52 46 37 51 28 64 19 173 45 48 50 65 57 179 57 81 83 51 50 43 77 25 47 50 46 27 46 37 38 23 34 28 102 63 92 56 25 35 29 43 66 49 33 76 193 43 58 80 49 83 46 257 80 113 75 44 37 45 66 130 38 49 92 22 54 17 112 47 24 69 71 115 48 80 16 30 109 66 28 21 59 69 56 50 32 43 113 38 53 76 105 69 40 106 50 36 20 56 47 57 70 115 74 42 61 64 45 140 26 65 38 60 34 50 42 13 44 35 29 72 18 32 26 56 49 58 67 38 101 36 76 44 94 76 41 99 37 71 78 42 48 69 42 52 48 33 36 47 48 79 19 63 53 40 82 35 26 86 54 79 46 61 77 50 46 49 29 58 19 32 34 51 47 64 34 22 77 63 41 65 37 76 27 80 45 70 32 50 61 82 44 37 49 109 77 57 78 95 35 29 53 95 81 64 57 36 37 33 90 53 62 42 39 63 30 32 86 45 39 64 41 78 23 35 39 34 51 33 221 35 55 141 43 47 48 68 32 35 58 70 88 58 64 47 27 64 35 94 59 51 15 39 124 75 77 46 50 67 33 64 34 86 23 74 51 49 60 171 56 57 47 35 57.857712765957447
37 37 47 27 58 44 42 39 67 30 45 49 45 59 32 28 55 29 83 44 27 82 65 24 74 113 59 65 78 118 36 55 49 32 25 32 38 36 73 40 28 72 33 51 63 29 55 27 51 59 27 29 36 37 41 42 43 40 20 35 41 42 39 30 43 45 49 67 43 78 80 28 36 27 26 90 46 44 53 47 42 38 44 46 20 31 83 33 51 37 69 51 35 44 36 43 164 79 41 37 26 33 35 46 63 86 27 51 91 35 28 74 28 46 78 49 38 26 58 46 27 34 33 45 36 46 43 48 57 16 17 69 24 59 37 52 37 26 37 69 58 66 47 43 39 151 19 44 35 55 40 42 43 48 60 38 41 58 55 76 34 93 65 92 13 63 92 59 62 92 40 45 145 94 43 133 28 25 24 70 23 59 80 74 46 59 32 53 39 35 42 28 36 60 63 23 53 50 167 44 54 80 49 17 50 49 83 118 40 34 41 25 51 29 27 37 45 78 53 75 38 57 64 68 79 42 21 52 54 35 30 37 25 88 81 32 17 35 51 29 80 46 81 47 58 65 66 28 129 27 64 26 28 27 53 43 29 66 35 85 44 56 61 50 61 40 36 32 50 28 44 52 96 33 60 46 19 45 47 31 107 53 49 32 54 57 81 98 42 51 68 65 70 24 62 44 44 60 89 45 53 49 92 16 61 26 21 25 56 25 84 27 56 37 44 43 63 40 78 62 40 76 40 43 35 44 18 51 61 53 56 103 43 33 27 37 24 32 61 46 42 17 84 30 40 48 37 65 44 41 57 53 27 29 90 43 38 52 66 41 24 42 26 75 37 58 46 45 40 29 66 110 61 60 51 138 56 50 45 142 33 35 41 70 18 80 45 51 78 60 36 52 41 85 68 41 64 40 40 48 27 24 94 49 16 111 68 38 68 31 49 14 70 31 48 78 49 56 112 95 31 49 48 48 36 79 71 47 35 67 29 49 70 65 34 68 48 55 67 39 30 43 38 36 32 67 57 59 39 46 51 44 28 204 28 47 71 23 45 41 33 70 59 42 70 74 22 50 39 40 57 89 28 38 75 35 45 34 64 44 47 41 33 45 26 63 19 152 40 44 49 54 51 156 54 68 69 39 42 37 71 21 43 43 39 26 45 31 34 14 28 24 90 61 81 50 22 31 23 40 56 45 28 67 173 40 49 66 41 78 34 236 68 99 64 38 34 35 57 119 28 45 77 21 48 16 100 43 22 63 67 104 43 70 15 28 95 58 25 19 53 62 50 43 29 37 100 33 43 61 96 61 34 100 42 33 17 44 43 49 66 101 66 35 49 54 39 131 20 54 36 57 31 45 30 11 41 31 26 63 13 27 18 46 45 53 62 26 85 34 68 39 84 71 36 86 32 66 75 37 37 62 42 50 40 31 33 39 39 72 14 49 41 34 72 29 23 74 52 69 43 57 65 44 35 41 26 50 17 27 31 46 44 53 29 20 71 58 33 57 33 66 21 71 40 60 29 43 50 76 38 33 45 102 70 52 68 74 32 25 48 83 73 58 50 29 32 31 78 43 54 34 34 56 27 28 72 38 32 57 34 71 21 32 29 30 47 28 202 31 48 126 43 38 42 62 29 29 50 64 82 54 54 38 21 57 32 76 52 44 13 33 112 64 72 43 42 63 30 56 27 75 20 64 45 38 54 156 48 52 39 31 50.94813829787234
29 35 40 20 53 38 37 35 55 23 41 47 42 53 28 25 49 24 74 36 22 73 55 21 66 103 53 58 73 107 28 54 41 27 22 29 32 33 61 29 24 57 27 44 59 26 48 20 49 53 21 25 34 32 36 37 38 35 19 32 36 37 32 23 38 42 42 54 36 72 70 25 38 23 25 78 41 34 48 45 37 29 41 39 16 28 72 31 50 33 58 45 28 37 30 41 151 69 36 33 20 29 35 37 51 74 27 41 75 30 23 61 23 42 65 47 36 20 56 41 23 32 30 36 30 41 37 41 49 12 15 63 22 47 33 47 33 22 30 64 52 55 39 39 28 137 16 38 30 43 32 32 30 39 50 36 38 47 52 66 33 82 58 86 12 54 81 50 54 81 34 37 125 87 41 114 28 22 19 68 19 53 73 65 40 55 26 46 32 31 39 25 31 51 53 20 44 43 148 37 52 67 41 16 45 43 71 104 34 30 36 20 48 23 24 31 43 70 47 66 37 48 60 58 74 35 17 45 44 28 24 33 23 68 76 23 14 32 50 27 62 45 69 44 48 60 57 24 119 24 59 24 27 22 45 38 27 56 34 71 38 48 52 46 53 33 28 27 46 24 37 48 88 29 49 35 16 40 41 27 96 44 46 28 44 48 68 88 40 48 59 57 62 20 58 43 42 58 76 39 51 42 78 10 55 20 20 23 52 20 72 22 49 33 38 41 58 37 69 49 33 73 37 36 30 38 17 43 48 45 50 85 39 25 22 30 22 23 53 41 32 15 78 28 36 39 29 61 41 38 50 50 24 24 82 37 32 46 55 38 22 37 22 68 34 53 42 37 36 28 56 91 53 58 44 120 47 43 40 127 27 31 42 56 16 66 37 51 66 60 32 47 37 79 59 37 47 39 34 42 25 19 84 44 13 93 64 35 62 26 48 10 62 28 39 68 44 44 99 83 27 42 41 44 33 64 63 43 31 56 26 43 64 59 29 60 47 48 59 38 24 35 34 32 31 62 49 54 35 37 43 37 26 186 26 42 59 21 38 32 31 59 48 38 59 65 18 46 36 38 55 81 23 34 63 28 41 30 51 38 44 38 29 37 22 56 17 129 35 39 43 46 43 144 46 57 64 37 35 35 59 18 34 34 31 20 40 23 31 11 23 21 87 49 76 44 20 26 18 34 47 39 23 58 154 36 43 50 37 69 24 215 61 92 58 34 29 30 50 109 24 37 61 19 46 12 89 37 20 58 56 90 35 61 15 25 94 43 18 18 44 54 40 31 24 31 81 30 39 47 90 55 34 91 34 26 15 37 41 44 58 81 60 31 46 46 38 121 17 45 31 48 30 41 26 11 38 28 17 56 10 26 17 39 38 49 53 22 70 28 52 34 72 63 31 72 29 60 70 31 30 55 35 38 36 25 28 35 35 61 11 39 36 30 60 25 17 63 44 62 37 48 61 35 27 33 23 48 15 22 27 39 38 48 28 18 63 51 26 49 30 55 18 62 34 53 23 33 43 64 35 27 38 93 58 45 59 69 26 19 40 75 58 50 47 26 26 26 72 37 48 30 27 53 24 25 61 31 28 49 29 64 19 32 27 25 37 22 181 28 39 116 40 32 36 55 21 29 44 57 74 52 44 30 20 48 25 65 49 41 13 32 96 61 64 37 35 56 26 48 24 66 17 52 41 31 49 128 42 47 34 28 44.54255319148936
26 34 36 20 51 33 31 29 50 19 36 47 35 49 25 23 43 20 68 35 17 68 47 21 59 85 45 48 66 93 22 51 34 26 19 24 26 31 53 23 20 54 22 34 53 20 41 15 40 46 20 24 28 28 30 32 38 31 16 28 32 30 27 22 36 43 36 44 30 61 62 23 38 17 24 68 40 29 44 43 32 25 36 34 12 25 67 27 48 30 50 37 26 32 23 37 133 59 32 30 18 22 29 31 44 67 24 38 65 21 20 46 19 36 57 42 32 15 48 39 21 29 25 33 26 38 35 34 43 11 13 56 22 40 29 36 25 19 26 55 48 45 34 34 25 127 13 29 25 35 26 27 25 33 42 33 35 44 50 62 27 71 51 76 12 43 69 44 48 68 30 28 111 78 39 103 29 21 18 55 17 47 66 58 33 46 23 40 28 27 32 21 25 44 45 15 40 38 128 29 47 59 35 14 34 39 64 94 33 27 31 19 41 23 23 25 32 64 46 49 33 46 52 51 67 27 14 44 39 25 18 29 21 55 71 20 11 25 38 22 52 37 64 33 40 49 52 22 111 23 53 23 20 19 40 33 22 52 29 61 32 43 46 43 47 28 24 22 43 14 30 39 83 26 46 29 11 36 39 23 82 38 39 26 37 40 59 72 35 41 52 47 55 18 51 39 36 44 62 32 47 34 68 9 47 18 18 22 46 18 61 19 42 31 32 33 48 30 58 44 30 62 33 34 26 29 15 39 40 40 41 79 31 22 16 26 19 22 45 30 30 15 64 24 32 33 22 53 35 33 44 44 21 19 70 32 28 38 50 34 22 29 17 64 31 46 37 31 35 22 46 82 46 53 38 112 40 41 35 116 26 26 37 47 14 52 37 42 60 54 24 40 32 73 60 31 40 34 29 36 19 18 72 38 11 83 53 29 52 21 43 8 59 26 33 60 35 30 79 74 24 34 35 38 28 61 54 40 23 51 21 40 59 51 25 56 40 41 52 35 21 30 30 28 30 51 42 56 31 33 43 32 22 173 23 33 53 19 32 28 29 51 42 35 49 52 13 44 28 36 52 72 18 30 58 24 40 25 45 33 39 34 25 32 17 50 15 115 29 33 36 42 30 129 40 47 53 30 33 32 56 16 32 34 29 16 34 20 29 10 22 18 83 45 66 41 15 22 16 28 35 33 19 53 143 30 36 46 32 63 21 198 49 82 47 26 26 29 41 90 21 30 53 17 39 9 83 31 16 51 47 82 34 55 14 20 84 38 14 17 43 51 34 30 21 28 74 25 32 42 76 46 32 83 31 22 15 33 36 37 47 72 51 29 38 41 33 105 15 40 25 43 26 33 24 10 35 24 14 47 7 17 14 35 39 39 49 20 59 22 43 30 58 57 28 61 27 57 62 28 26 47 33 31 33 16 23 35 31 54 11 34 27 26 55 23 15 55 38 47 34 43 56 30 25 26 17 46 12 15 23 31 36 38 20 14 53 45 23 40 26 50 18 57 30 47 21 28 40 56 29 25 30 81 49 41 49 62 21 14 34 63 44 42 42 23 23 24 64 31 46 25 23 47 23 25 52 24 26 44 24 52 14 24 21 20 28 19 162 25 28 96 35 30 34 47 18 23 39 51 66 51 38 30 19 41 21 57 41 35 13 28 87 53 51 31 30 45 24 39 21 48 15 45 37 20 40 115 36 41 30 26 38.85372340425532
26 28 29 14 50 28 28 27 41 18 29 37 33 41 21 19 40 19 62 33 16 58 38 19 53 65 33 46 57 88 17 44 28 23 16 19 20 25 47 21 18 42 19 32 48 19 38 13 35 41 13 17 26 26 27 30 35 29 12 25 27 26 26 19 33 39 34 36 23 55 56 21 34 15 22 62 36 25 39 36 27 18 33 27 11 23 57 24 43 27 47 32 22 28 21 31 112 53 27 28 17 19 27 29 38 55 21 37 57 19 18 41 17 33 51 36 22 10 40 36 19 26 20 31 24 32 32 27 38 10 12 51 22 37 29 32 23 17 22 54 41 41 30 30 26 114 13 24 24 29 24 26 20 30 37 32 30 38 41 52 25 62 46 70 10 38 60 34 38 61 24 19 93 70 37 90 26 18 14 50 14 39 62 51 27 38 16 36 26 25 26 17 21 35 43 14 37 31 115 26 40 55 31 13 28 33 55 84 30 24 28 17 35 17 16 20 28 61 40 47 28 40 47 50 58 21 13 34 33 23 13 24 20 48 61 18 9 24 36 17 40 34 57 28 37 41 40 19 107 25 47 16 18 18 33 29 19 47 21 52 27 36 41 41 42 25 21 18 40 11 24 30 70 24 39 25 6 29 36 21 73 34 33 22 34 33 46 66 35 34 49 44 49 16 43 35 30 40 54 29 44 33 57 9 40 14 17 20 43 15 52 18 32 26 29 26 36 27 53 38 27 54 26 31 23 28 14 32 35 38 35 73 29 17 13 24 15 20 36 27 25 13 54 21 26 26 19 47 34 28 37 37 18 15 62 28 26 30 42 29 19 25 16 58 23 44 32 27 30 19 41 72 39 45 37 94 27 35 33 95 21 24 34 40 10 46 30 34 52 48 20 35 28 63 51 28 35 34 24 34 16 16 68 35 9 77 49 27 44 19 38 6 51 25 30 53 31 29 71 64 18 30 34 34 24 56 40 36 23 42 19 35 54 48 22 47 31 35 40 31 15 26 24 23 26 44 36 47 29 30 35 28 19 151 20 28 49 15 29 24 26 44 40 30 42 45 12 39 21 31 48 67 16 27 51 21 38 22 41 27 33 30 23 22 17 42 14 103 27 27 29 33 25 110 31 42 50 27 30 30 50 13 30 28 27 14 30 19 29 9 20 16 71 44 52 37 15 20 14 25 32 30 20 45 124 23 30 41 28 58 17 173 42 70 42 23 20 22 34 80 15 27 50 16 32 7 75 27 14 50 43 73 30 53 12 18 76 30 12 13 36 42 26 27 18 29 62 20 28 36 65 38 27 75 28 20 14 29 37 35 41 64 45 28 30 36 30 91 10 33 20 36 24 27 20 8 31 20 12 42 6 13 14 31 33 35 39 17 54 14 35 26 51 49 23 51 26 50 54 26 23 40 33 26 30 13 23 30 27 51 10 30 23 20 46 21 10 49 33 40 30 35 46 21 23 23 14 41 10 10 21 29 28 37 17 13 44 43 21 35 24 45 17 51 26 42 20 24 33 43 25 23 27 69 47 36 43 55 18 12 32 52 38 36 41 22 22 22 52 27 42 23 20 49 21 24 43 21 22 38 23 47 10 21 18 18 26 14 147 18 27 86 33 29 30 42 16 22 34 48 54 46 35 26 18 40 21 47 34 27 12 24 78 44 40 27 25 43 20 32 18 43 11 39 30 18 33 103 29 37 25 22 33.964095744680857
25 22 27 12 44 25 24 25 31 16 27 35 26 33 18 14 37 18 52 30 13 52 34 18 45 58 29 39 53 78 11 39 26 22 13 18 18 18 42 20 15 37 17 31 45 16 36 10 31 37 11 15 19 25 20 25 31 26 12 23 24 23 23 17 27 35 28 30 20 50 52 21 29 12 21 54 34 19 35 35 24 13 30 23 8 19 48 19 42 25 45 27 15 28 20 29 91 48 25 25 14 16 23 22 35 51 19 31 51 15 17 37 14 29 46 27 19 7 33 31 17 23 19 26 22 30 31 25 33 9 11 47 20 32 27 29 20 16 22 46 36 37 26 23 23 101 12 20 21 27 21 24 19 26 31 28 28 33 40 43 17 57 41 62 9 30 54 30 32 53 23 16 81 63 31 83 23 16 15 49 14 35 50 38 24 31 15 32 25 22 22 12 19 33 39 10 35 26 95 24 34 51 27 11 25 27 44 71 27 17 28 16 24 14 11 16 22 56 37 42 23 36 38 45 54 20 9 31 30 20 11 17 17 40 59 17 8 22 28 16 35 28 51 26 33 35 40 14 86 24 39 14 15 12 28 30 15 39 21 45 23 28 32 37 38 24 20 18 32 9 17 27 61 21 36 19 6 25 31 19 64 32 31 19 31 27 40 61 31 29 46 42 41 14 36 35 27 31 49 25 40 30 48 8 36 12 15 18 32 13 48 16 25 22 22 20 34 25 46 31 25 47 24 28 20 22 11 28 32 30 33 67 25 14 9 23 15 14 32 24 23 11 46 21 25 24 15 41 29 25 36 32 15 14 56 26 22 25 36 27 20 23 13 50 18 39 23 21 24 16 39 67 33 40 35 84 24 31 31 76 18 22 29 33 9 42 26 27 51 46 20 31 19 51 47 23 31 34 23 25 15 15 54 28 7 61 44 27 45 17 32 4 46 23 26 48 26 26 59 57 16 24 30 28 26 50 34 31 20 38 16 28 46 43 20 44 29 29 32 26 13 21 19 23 23 42 27 47 25 23 26 26 15 135 17 25 42 15 22 22 20 37 37 27 39 40 11 39 19 28 39 55 15 25 47 15 32 21 38 26 29 30 21 18 17 33 12 88 24 23 24 31 23 101 24 39 44 25 27 24 44 11 26 28 25 13 26 17 24 7 16 14 71 43 45 31 12 19 14 22 28 24 15 38 102 19 28 33 25 49 16 150 36 60 38 17 17 19 25 72 13 22 42 13 28 7 67 25 9 40 40 62 25 50 11 16 71 27 9 13 30 39 24 25 15 28 52 16 26 31 56 34 24 66 25 16 13 27 35 31 36 52 37 22 29 31 26 80 7 28 19 32 23 24 18 8 25 18 12 35 4 12 12 28 32 33 29 16 51 13 28 21 44 42 20 42 23 44 50 24 20 33 33 22 26 12 18 24 25 39 8 27 15 18 37 16 9 43 29 36 27 29 40 20 19 22 13 34 9 9 18 23 27 30 15 10 35 39 18 31 22 41 14 45 20 37 17 20 26 38 25 19 24 66 35 36 35 46 15 10 29 47 35 34 35 19 18 22 49 22 42 22 17 47 18 21 30 17 22 34 22 44 8 17 17 17 21 12 133 17 24 72 28 26 26 39 12 22 29 40 46 44 28 21 15 35 20 44 32 25 9 20 68 39 37 25 23 39 16 28 15 35 11 33 25 18 30 82 21 31 25 22 29.727393617021279
23 19 21 11 37 20 20 22 29 15 23 35 22 26 15 7 32 18 43 29 12 40 33 17 37 53 24 35 45 72 10 35 22 17 9 15 16 15 37 18 15 30 12 23 42 13 28 9 29 31 10 15 16 21 18 19 30 22 9 19 21 18 16 12 22 27 21 21 18 49 44 15 27 11 18 47 29 19 28 32 23 11 26 16 6 18 37 15 38 23 41 26 14 24 16 27 79 43 22 24 13 15 17 19 27 43 17 28 41 13 16 33 13 28 40 21 16 6 31 29 14 20 16 22 18 28 30 22 30 6 10 41 18 28 26 25 17 13 19 38 29 31 23 17 18 86 9 18 17 20 17 22 17 24 26 25 25 29 34 38 16 45 35 62 7 24 49 27 26 42 16 14 72 56 26 76 20 15 15 43 11 31 43 37 21 29 14 28 23 15 20 9 18 31 34 9 28 26 80 23 28 47 24 8 20 26 41 62 26 15 23 13 22 10 7 11 17 51 30 36 18 34 31 41 51 18 7 25 28 17 9 15 16 33 54 13 8 20 25 11 28 27 43 23 29 34 34 14 74 23 37 11 13 12 23 26 11 37 18 39 18 24 31 31 34 19 18 17 28 7 13 25 54 17 32 16 3 22 21 16 53 30 26 19 30 23 37 54 31 25 38 38 37 12 32 35 25 30 46 22 36 24 46 7 31 11 14 16 27 12 46 16 23 19 20 16 30 26 42 28 21 44 22 23 17 19 10 27 31 26 25 58 22 12 5 20 14 8 27 19 16 8 43 19 21 22 13 37 25 23 34 26 13 12 49 20 19 22 26 21 17 22 13 45 13 36 20 19 21 15 36 52 30 37 32 76 23 29 25 66 15 18 28 28 6 35 20 26 45 40 18 27 15 45 47 15 27 34 22 21 12 14 41 21 7 48 40 27 42 16 28 4 41 19 24 48 21 17 50 47 12 23 27 25 29 48 29 27 21 30 13 25 43 42 19 42 27 24 27 20 12 18 17 19 21 42 25 44 21 15 21 22 12 125 14 23 38 12 20 17 17 34 30 26 37 31 9 36 16 24 32 46 13 22 42 14 29 16 36 21 27 26 16 19 13 32 10 77 19 19 22 26 21 91 19 36 37 21 25 21 36 9 24 26 22 13 21 15 24 6 15 13 60 42 40 26 11 17 9 18 21 18 14 38 86 18 28 28 21 45 16 132 29 55 32 17 16 16 22 60 13 20 42 12 28 7 63 21 7 35 36 57 23 42 11 11 67 23 8 13 25 39 17 18 12 26 47 15 25 29 49 27 20 58 23 15 11 22 33 26 32 47 25 16 25 26 22 70 6 26 18 28 22 17 14 7 20 16 9 30 4 11 11 24 26 25 26 13 46 11 24 20 35 39 18 36 20 34 47 23 20 28 27 21 24 9 14 24 23 32 8 26 13 14 31 15 9 37 27 29 25 26 38 19 15 20 11 26 6 8 16 21 23 24 11 8 31 34 16 28 19 33 11 40 19 33 14 21 23 28 23 17 22 58 32 36 26 37 9 9 27 46 29 29 30 16 18 18 44 20 37 16 13 40 16 21 26 16 21 28 19 40 7 15 15 14 15 11 114 13 21 61 24 24 26 37 10 21 25 37 42 40 26 18 12 31 17 39 26 22 9 18 57 30 35 21 22 31 12 25 14 28 8 28 20 13 25 72 19 28 24 18 25.961436170212769
20 16 17 10 36 18 16 18 25 13 18 33 21 21 16 7 30 18 38 27 9 33 29 12 35 47 21 31 39 66 8 31 22 17 7 12 13 12 27 13 14 24 12 20 39 13 24 7 24 26 10 14 13 19 16 16 29 21 7 19 19 17 15 11 18 23 19 19 17 52 40 13 25 11 15 41 26 17 24 28 19 9 22 15 5 16 33 12 36 21 32 22 12 21 15 22 71 36 17 22 11 13 14 17 24 37 14 23 37 11 15 28 13 24 37 17 14 5 27 26 12 18 15 21 15 22 25 21 25 5 7 35 17 24 23 21 14 10 17 29 26 28 18 14 15 73 6 16 15 17 16 19 14 20 23 22 23 26 32 36 15 41 30 54 6 21 40 21 21 38 12 11 58 46 25 67 16 12 12 38 10 23 38 33 17 27 12 25 18 13 19 9 15 29 27 9 22 24 68 18 25 37 22 6 17 23 35 52 22 12 21 12 18 9 7 10 15 38 27 31 16 28 30 35 45 15 7 21 26 16 7 12 15 29 48 12 8 20 22 7 27 26 35 20 23 28 32 11 65 21 32 11 12 8 18 24 10 35 14 35 16 21 29 27 28 16 18 14 23 6 11 24 48 16 27 12 2 21 14 15 49 30 21 17 28 20 31 45 28 22 36 37 30 8 29 30 22 19 38 18 34 22 41 6 28 9 13 16 20 8 36 15 18 15 19 14 27 23 41 25 20 35 22 21 17 15 10 23 26 22 26 50 20 10 4 19 12 7 23 14 18 8 35 18 17 17 11 28 23 22 28 22 11 9 41 18 15 18 25 18 16 21 13 42 12 32 17 16 19 13 30 45 22 32 28 63 20 24 23 62 11 14 23 26 6 31 15 23 39 36 14 27 13 37 44 14 25 30 16 15 10 13 37 20 5 46 30 24 34 13 28 4 31 12 19 44 17 12 45 37 10 22 21 20 28 46 22 23 14 26 11 21 39 35 15 34 24 21 24 17 11 17 13 19 19 38 22 45 18 14 17 21 8 110 13 20 34 9 16 13 13 27 28 25 34 27 7 33 12 20 24 42 13 20 40 11 26 12 29 18 20 19 14 16 13 33 7 67 17 19 20 18 18 81 15 30 32 16 17 19 28 9 20 27 18 10 17 15 22 5 12 10 54 35 33 23 9 16 8 18 21 16 14 31 71 15 19 26 18 40 15 117 27 48 25 15 11 12 18 52 10 16 36 12 26 5 53 18 4 29 36 51 19 40 11 11 68 20 6 12 23 39 10 12 10 24 38 15 20 23 42 25 20 53 20 13 10 21 28 23 28 42 21 14 23 25 19 61 6 24 16 21 19 15 9 5 17 13 9 24 3 10 10 20 23 20 22 12 40 9 22 17 30 32 15 32 17 33 45 18 17 27 23 17 19 8 14 23 21 30 6 22 11 11 26 15 8 32 22 25 20 23 32 13 14 17 10 20 6 6 12 18 21 20 9 6 28 31 14 26 18 28 7 37 17 27 10 19 16 21 20 16 21 44 25 35 24 35 6 8 22 40 27 22 27 15 14 16 36 20 33 16 11 36 11 19 21 14 16 25 17 36 6 13 14 12 15 11 96 11 19 53 18 23 26 36 7 21 21 29 37 40 21 16 11 26 15 31 23 20 7 16 48 27 32 18 21 28 9 21 12 23 5 26 19 13 18 64 18 25 22 17 22.5718085106383
18 13 16 9 32 16 13 16 23 7 14 26 19 17 14 5 27 17 32 26 7 27 28 10 31 40 18 29 35 60 7 26 20 13 6 10 10 10 23 11 10 21 10 15 34 10 21 4 19 21 10 15 9 17 12 15 25 18 7 17 14 14 14 9 15 17 15 19 16 49 33 12 19 8 11 38 25 14 24 25 14 7 16 13 5 12 27 9 30 20 32 19 9 18 12 19 63 32 15 18 11 11 12 16 17 33 13 22 33 9 13 24 10 20 32 13 13 5 25 23 12 16 14 17 14 18 23 18 24 5 6 27 14 21 18 15 13 10 16 24 25 20 17 12 13 68 6 15 11 14 13 16 12 16 23 17 18 24 24 35 13 33 29 49 6 19 32 20 17 35 11 11 53 40 22 61 16 12 12 33 9 22 29 29 13 21 10 21 19 13 16 8 12 25 25 8 18 20 64 16 24 32 18 4 14 20 34 45 21 12 19 9 13 6 6 9 15 35 25 28 15 21 26 32 36 13 7 17 23 14 5 7 12 27 44 11 7 14 22 6 26 24 31 16 21 21 27 10 58 18 24 8 11 7 16 22 9 31 13 30 13 15 28 24 26 16 17 12 18 6 9 19 40 14 24 9 2 17 12 12 41 28 20 18 22 18 28 40 28 22 30 28 21 8 24 26 15 16 32 17 32 19 37 5 25 7 12 16 17 6 29 14 18 13 16 13 22 22 33 25 20 30 19 19 17 12 8 21 24 20 24 48 17 9 3 19 11 7 22 14 14 8 27 16 16 14 6 25 21 17 25 19 8 8 38 15 12 17 21 16 15 19 11 36 7 28 14 13 18 11 28 38 18 27 25 51 16 20 22 52 10 14 21 20 6 25 12 22 30 28 13 25 12 27 42 13 21 21 13 14 9 11 30 17 5 43 25 19 31 11 25 4 21 12 17 36 14 11 39 30 8 19 17 17 26 40 19 21 10 24 11 19 37 30 10 30 20 19 20 15 9 16 11 15 17 36 18 48 17 14 15 20 7 99 13 16 32 7 15 11 11 23 23 23 32 23 6 30 10 16 21 35 12 16 37 11 18 10 21 16 16 17 13 12 12 31 6 58 15 19 15 17 16 65 12 28 26 12 14 15 25 9 16 28 17 9 12 13 19 5 12 9 47 33 33 21 7 13 4 18 21 15 12 30 64 13 16 25 17 37 12 103 23 40 21 14 10 9 15 48 9 14 35 9 23 5 48 17 4 26 34 47 19 32 9 9 64 16 6 12 20 32 10 10 8 21 35 11 13 20 36 24 16 44 18 10 8 16 22 20 24 38 17 13 19 25 18 55 4 23 15 20 17 13 9 5 15 13 8 21 3 8 10 14 22 16 17 10 33 8 18 14 27 29 12 28 15 35 39 15 13 21 20 13 18 8 9 21 15 26 6 18 10 10 23 13 6 29 21 24 18 23 33 10 13 14 8 19 6 6 11 16 19 14 8 6 26 26 11 23 15 27 6 34 15 23 4 15 13 19 15 12 19 40 21 34 21 34 5 4 21 33 25 21 23 11 12 16 30 19 27 14 10 36 10 17 16 12 15 22 15 30 6 11 12 11 13 11 85 9 15 48 18 15 24 31 5 20 18 26 33 41 17 15 8 22 12 26 23 17 4 15 46 22 29 17 19 24 6 19 12 19 3 20 17 12 17 52 14 23 17 13 19.6875
16 11 15 7 30 14 10 13 17 5 11 20 15 14 13 5 19 17 31 24 7 22 24 9 28 34 16 23 29 53 5 20 18 12 3 9 8 9 22 9 7 20 9 10 27 9 19 3 18 18 9 13 8 15 12 13 22 14 7 17 13 13 12 8 14 14 10 15 11 48 31 10 18 8 11 30 21 10 23 24 10 7 15 13 5 10 22 8 28 21 26 16 7 13 10 17 55 29 12 15 11 10 9 15 13 29 10 21 29 9 11 22 9 19 26 11 13 5 20 20 9 15 10 13 12 15 23 15 21 5 5 20 9 19 14 13 13 9 15 20 22 15 14 12 11 58 6 11 11 9 11 14 10 14 18 14 17 21 23 32 10 31 25 44 6 16 30 18 14 29 9 8 42 34 19 59 16 12 12 30 8 16 23 24 9 17 8 19 18 12 14 8 11 20 22 7 10 11 56 14 22 27 13 4 9 21 30 40 18 10 17 8 8 5 4 9 9 31 21 24 14 18 25 24 32 12 7 14 20 13 4 6 9 23 34 9 6 13 20 6 24 22 25 15 18 20 22 8 54 15 21 8 9 7 14 15 6 27 11 24 12 12 24 22 23 14 17 12 15 6 8 17 35 12 20 8 2 13 12 7 37 25 14 19 19 13 24 36 24 18 29 27 19 6 22 20 15 16 29 14 29 17 32 4 18 5 10 14 14 4 25 10 13 11 16 9 19 17 31 24 20 27 17 14 16 10 7 19 19 19 21 45 14 7 2 16 9 5 20 13 11 6 25 13 13 13 6 23 22 17 23 17 5 6 31 12 12 13 18 15 11 16 9 29 7 21 13 12 15 10 25 33 16 24 21 45 14 18 20 47 8 9 19 15 6 23 11 20 27 27 12 26 8 25 39 10 14 17 12 12 7 9 27 15 5 39 21 17 28 11 23 2 17 12 14 31 13 10 35 29 8 17 13 16 24 38 18 17 9 20 10 18 37 24 10 27 18 17 18 15 9 13 11 13 15 31 16 45 16 12 12 18 5 87 13 14 29 7 15 10 9 18 20 22 28 21 4 29 9 13 21 31 11 16 29 9 16 8 18 15 15 13 13 9 12 27 6 49 13 19 13 15 15 55 12 26 25 10 10 13 23 9 13 25 15 5 13 13 15 5 12 8 37 27 29 15 4 13 4 13 20 14 11 26 57 13 11 23 15 33 11 95 22 32 20 11 7 9 13 43 8 12 28 7 16 5 43 16 4 23 33 40 15 28 6 5 59 14 5 10 19 29 9 10 7 16 34 8 9 14 32 24 13 36 15 9 8 15 18 17 23 34 14 11 14 23 15 44 4 24 13 16 15 11 7 5 14 11 7 19 2 7 8 13 20 15 15 8 30 6 14 10 25 25 9 21 12 35 36 12 11 19 18 11 16 8 8 18 13 23 4 15 7 6 20 11 5 24 16 18 16 21 29 10 11 10 7 16 5 6 10 14 16 12 7 6 21 24 11 22 12 23 6 26 12 21 4 15 11 18 12 8 18 35 20 33 20 30 5 4 19 27 21 20 20 6 12 16 29 14 27 13 10 32 8 16 15 10 15 19 11 28 6 10 10 8 11 8 77 8 13 43 17 13 24 29 5 15 17 21 31 39 11 14 7 19 12 19 19 15 4 14 40 18 23 17 18 22 4 16 10 14 2 18 15 10 14 45 9 18 15 12 17.14494680851064
12 9 13 5 26 13 7 9 11 4 10 16 12 10 10 4 15 16 24 20 7 19 24 7 25 31 14 17 24 41 5 14 16 9 3 8 5 8 21 8 5 14 9 9 25 8 19 2 17 20 9 15 7 14 12 12 20 13 5 16 12 13 10 7 10 12 10 14 5 45 29 10 11 8 11 23 19 10 21 20 8 6 13 12 2 9 20 8 27 22 23 16 6 11 9 12 53 25 11 11 10 8 8 15 13 28 7 19 25 9 9 20 8 18 26 9 11 4 17 16 8 12 9 9 10 14 22 12 18 5 2 16 8 16 13 11 10 7 13 17 19 13 10 7 10 50 6 10 9 9 10 10 9 10 16 13 13 16 20 26 10 25 21 35 6 16 27 14 14 23 8 7 36 32 17 54 15 11 10 29 7 12 23 23 8 14 7 14 15 10 12 6 9 20 19 6 7 7 49 12 20 27 11 4 9 20 24 33 16 7 13 8 7 4 2 9 7 27 19 19 11 14 21 18 28 11 6 11 17 12 2 4 9 23 31 9 6 11 16 6 20 19 20 14 14 18 20 8 48 14 17 6 8 7 10 14 6 24 8 22 11 10 20 20 20 12 16 11 14 4 6 15 30 12 18 7 2 11 11 6 32 22 12 17 13 11 23 32 21 16 27 26 17 5 18 18 12 9 24 12 27 13 29 4 14 5 8 13 12 3 21 9 13 10 14 8 15 15 27 21 17 25 15 11 14 9 6 16 17 15 17 43 12 7 2 15 9 4 19 13 10 3 23 10 11 11 6 21 18 17 21 12 2 6 27 11 9 11 16 13 10 15 7 27 7 20 9 12 11 9 24 30 14 22 17 37 12 15 19 44 8 7 17 12 6 18 11 20 26 24 11 26 7 23 36 10 11 12 10 12 6 9 22 13 5 33 20 16 25 10 22 2 14 12 13 29 12 9 32 27 8 15 11 14 22 36 15 13 11 15 9 15 29 21 8 24 14 14 17 13 8 11 9 12 13 27 11 35 14 10 9 17 5 84 11 10 27 6 13 10 6 15 18 20 22 18 3 24 9 11 22 28 11 15 27 9 13 6 16 12 12 10 11 9 12 28 5 41 10 20 10 11 12 49 10 23 22 9 9 13 17 8 10 24 14 4 12 12 13 5 11 6 29 26 22 13 3 10 3 11 18 11 11 23 48 12 10 17 13 33 11 86 21 28 18 9 6 7 11 37 8 11 26 5 15 4 34 14 3 21 33 35 14 26 5 4 53 11 5 8 17 24 4 9 5 15 29 7 7 12 24 19 11 35 15 6 7 13 17 13 20 31 14 10 13 23 15 41 4 24 12 12 14 9 7 5 15 11 3 18 2 7 5 10 18 12 12 8 26 5 10 9 18 21 8 18 10 31 30 10 10 19 16 9 11 7 8 15 10 19 3 13 7 6 16 9 3 21 13 16 14 17 27 8 10 10 7 11 5 6 9 11 12 9 5 5 19 20 8 20 12 18 6 26 10 18 4 14 9 15 13 7 14 26 18 33 18 27 4 3 17 24 21 16 18 5 11 14 26 14 22 15 8 29 7 14 12 9 14 15 9 24 6 9 8 6 11 5 63 6 12 38 15 10 22 25 4 14 15 19 26 42 11 12 7 17 12 16 16 13 3 10 35 17 21 16 15 21 3 16 8 11 1 16 12 9 13 38 9 13 13 12 14.974734042553191
11 9 12 5 25 11 6 8 10 3 8 14 11 9 7 4 11 10 22 17 5 16 24 7 22 28 10 16 19 36 4 10 14 8 2 7 5 7 20 7 5 12 9 7 24 7 16 2 16 20 8 14 6 13 10 10 19 10 4 13 12 11 9 6 8 12 8 12 4 40 28 8 11 8 8 18 19 7 22 18 6 5 12 8 2 7 17 7 24 22 21 12 4 10 7 11 45 24 9 9 10 6 8 14 12 20 6 18 20 6 9 15 8 17 23 8 10 3 16 13 5 9 9 8 10 12 20 8 17 5 2 14 6 12 12 9 9 6 9 14 17 13 9 7 8 45 5 8 7 7 9 9 8 8 14 9 10 15 17 23 10 20 19 34 6 10 25 12 11 20 7 6 32 30 16 46 14 10 10 28 6 12 20 22 6 13 7 13 14 10 10 6 7 17 19 5 4 7 43 11 18 26 11 4 9 18 20 34 12 6 10 8 6 4 2 8 5 21 17 17 9 9 20 17 26 9 6 11 12 12 1 3 8 21 25 9 3 11 13 6 15 18 17 13 12 19 18 5 43 13 14 3 7 6 8 13 6 20 7 19 8 6 20 20 19 12 16 11 12 3 5 11 26 10 14 6 2 11 10 5 27 22 9 17 12 7 20 30 21 16 25 27 16 5 15 16 11 9 22 11 23 13 25 3 12 5 7 12 9 3 17 9 12 8 14 7 11 14 24 21 15 22 14 10 10 8 4 12 14 13 14 40 12 4 2 14 9 3 17 10 9 3 22 10 11 10 5 21 14 12 21 11 2 5 27 10 8 9 15 11 9 11 6 23 7 13 7 12 12 8 15 25 13 18 15 31 11 11 16 36 8 7 17 10 5 17 9 16 23 21 7 23 7 17 32 9 10 11 10 12 3 8 19 13 3 28 19 13 21 8 19 2 10 9 11 30 11 9 29 24 5 15 9 13 23 31 14 10 10 13 6 14 26 19 8 18 13 13 12 11 6 11 8 12 9 27 9 32 13 10 5 16 3 73 10 9 20 6 12 9 5 12 15 17 18 16 3 23 6 9 20 23 8 14 24 8 12 6 15 12 10 8 10 7 12 23 3 37 7 18 7 8 8 43 9 19 18 8 8 11 12 6 7 22 13 4 9 12 11 4 10 6 28 22 21 12 3 10 1 10 13 10 12 20 39 10 8 14 12 31 10 73 18 23 15 9 5 6 8 33 7 9 22 4 14 4 27 12 1 18 28 29 12 26 4 4 49 9 4 6 16 21 4 8 3 13 27 6 6 10 20 16 9 33 14 4 6 11 16 13 17 28 11 9 11 21 13 38 4 25 11 10 11 8 5 4 14 10 2 15 2 7 5 7 14 10 12 8 20 4 10 9 16 18 8 16 6 27 29 9 8 18 14 6 9 5 7 15 10 16 3 12 6 5 15 8 1 19 12 14 12 13 23 8 8 8 6 9 5 6 7 10 12 7 3 4 18 19 7 18 11 15 4 23 7 15 4 13 7 11 13 7 13 24 15 30 16 27 4 3 16 22 20 15 16 5 8 10 23 11 16 13 6 25 6 14 10 8 13 15 8 23 5 8 8 6 11 4 59 5 13 34 15 8 18 23 4 13 15 16 22 33 10 10 6 17 9 15 14 11 3 7 28 18 17 13 12 18 2 14 7 8 1 11 12 7 11 33 8 13 8 10 13.121010638297872
9 8 9 3 21 10 5 8 8 3 7 12 11 8 5 4 8 8 18 15 5 14 22 7 22 26 10 16 17 33 4 10 12 7 2 7 2 7 19 6 3 10 7 6 19 5 14 1 14 20 8 14 6 13 6 8 14 8 4 13 10 8 8 6 8 10 8 11 4 31 23 5 10 8 5 18 16 6 21 15 6 4 10 7 2 6 16 6 24 20 17 7 3 9 7 10 38 22 8 9 7 6 7 11 9 18 6 17 16 6 8 13 8 14 19 7 8 3 13 13 5 8 6 7 9 10 21 7 14 5 2 14 6 10 12 8 6 4 8 13 16 11 8 5 7 37 5 7 5 6 9 4 6 7 11 8 9 12 15 20 9 16 17 29 4 9 23 11 9 15 7 5 29 23 14 44 12 9 7 23 3 9 16 18 6 11 5 10 11 7 9 6 6 15 16 5 2 5 37 7 15 21 11 4 8 17 18 28 11 5 8 8 6 2 1 7 4 17 16 14 9 7 17 16 18 9 5 11 11 9 1 3 7 18 24 7 2 10 13 6 12 16 16 10 11 18 14 5 37 12 13 3 7 5 5 12 3 18 7 17 8 5 19 15 17 10 16 7 10 2 4 10 23 9 10 5 2 10 7 5 28 20 9 15 12 6 18 26 14 14 21 27 16 5 10 13 11 7 18 10 18 10 22 3 9 5 5 10 6 3 14 8 10 7 9 7 10 10 21 19 12 20 10 8 10 8 4 10 10 13 14 34 10 3 2 13 8 2 13 10 8 1 19 9 11 8 4 17 12 10 18 9 1 4 25 6 8 7 13 10 9 8 6 23 6 11 5 10 10 7 11 23 12 15 12 27 11 9 12 30 6 7 16 8 2 15 9 13 22 20 7 21 7 15 28 7 7 9 8 11 2 6 17 9 3 25 18 12 19 8 18 2 9 9 9 23 10 9 28 19 4 15 9 11 22 25 10 10 8 13 5 13 27 14 7 16 12 11 11 10 4 9 8 11 9 26 9 31 12 7 5 14 2 58 8 9 17 6 11 7 5 10 16 14 13 15 3 21 6 9 20 21 8 15 22 7 12 6 13 11 9 6 9 6 8 21 2 32 6 11 7 8 6 40 9 19 15 7 7 9 10 6 6 23 10 4 8 12 11 3 8 4 27 19 20 9 3 7 1 7 13 10 11 17 36 9 7 13 11 27 10 67 15 19 15 8 4 6 8 30 6 7 19 3 12 4 26 10 1 16 24 25 10 22 4 4 44 8 4 5 12 16 3 6 2 8 26 2 6 9 19 15 8 27 10 3 4 9 14 10 14 26 10 6 10 17 10 35 4 23 10 9 9 8 4 3 13 9 2 15 1 7 4 6 13 9 12 7 13 4 9 7 12 18 7 14 6 27 22 7 7 16 17 3 8 3 6 14 10 12 3 11 5 3 12 5 1 15 10 12 9 12 22 7 7 6 5 8 4 6 6 10 10 7 3 3 17 17 5 12 11 14 4 20 7 9 3 14 5 8 13 6 13 21 13 26 13 25 2 3 14 21 17 12 15 5 8 8 19 10 15 13 6 22 5 13 7 8 11 14 6 23 5 8 5 4 11 3 54 5 11 27 13 7 16 19 4 9 13 15 19 29 9 7 5 13 9 15 12 9 2 6 27 16 17 11 11 18 2 12 7 7 0 9 10 7 10 26 5 11 8 10 11.4375
8 6 8 2 19 8 5 7 5 2 4 9 10 8 4 4 6 8 19 12 3 10 21 7 18 21 8 12 13 29 3 9 10 5 2 7 2 5 13 5 3 9 6 6 14 5 13 1 11 17 8 11 6 11 4 8 15 8 4 11 10 8 8 6 7 9 7 10 3 27 21 5 10 6 4 15 14 6 18 9 5 3 9 7 2 4 14 5 24 15 13 6 3 7 6 9 35 18 6 9 6 5 6 10 9 14 5 16 12 6 7 10 5 13 18 7 6 3 9 10 4 7 6 6 6 10 19 6 10 3 2 13 5 9 12 7 5 4 7 10 15 11 8 5 5 29 5 5 3 5 6 4 6 5 10 7 7 12 15 20 8 14 14 26 3 8 23 8 9 11 5 5 24 23 14 40 11 8 5 19 2 9 14 15 6 11 4 9 11 7 8 4 4 12 15 5 2 4 31 6 10 18 8 4 7 15 16 25 10 5 6 6 5 1 1 5 4 15 10 11 8 7 17 15 17 8 3 11 11 9 1 2 6 15 21 6 2 10 11 6 11 15 16 10 11 13 13 5 35 10 9 3 6 5 4 11 3 13 6 14 7 3 19 16 16 9 12 7 8 2 3 9 20 9 8 5 2 8 7 5 27 14 7 15 8 6 16 21 14 11 18 22 15 4 10 10 7 6 16 7 17 10 20 3 7 5 5 8 6 3 13 7 9 7 7 7 8 11 16 17 11 18 9 7 9 7 4 9 9 11 13 28 9 1 1 10 8 2 11 8 7 1 17 8 7 7 3 14 11 8 15 9 0 4 21 6 8 7 12 10 8 8 5 21 5 8 5 8 8 4 10 21 9 14 11 21 10 8 11 24 6 6 15 8 2 13 5 13 19 18 6 18 7 12 22 7 7 8 7 6 2 5 16 8 3 22 16 13 15 7 15 2 8 5 6 20 9 7 25 18 4 13 9 10 20 21 10 10 8 11 5 10 25 12 7 15 11 11 10 7 3 6 8 9 8 21 7 26 9 7 3 11 2 46 7 7 16 5 8 7 5 9 11 12 9 14 2 20 5 7 14 18 7 16 21 5 10 5 12 11 7 6 7 6 8 23 2 29 6 12 5 6 6 39 9 15 15 6 7 5 8 6 6 23 10 4 8 12 9 2 8 4 25 17 17 6 3 6 1 4 10 7 11 15 35 7 5 13 10 24 10 61 12 18 13 7 3 5 6 27 5 6 18 3 9 4 22 10 1 16 25 23 7 20 3 4 37 7 3 5 11 15 3 6 2 7 23 1 4 7 17 13 7 28 10 1 3 8 13 10 14 23 9 6 7 15 8 33 4 18 8 8 9 8 3 3 11 6 2 14 1 7 3 3 10 6 11 4 11 3 7 7 9 16 7 8 5 25 20 4 5 14 19 3 8 2 4 12 9 9 3 9 4 3 11 5 1 13 9 11 9 10 20 6 7 6 5 6 3 4 6 9 8 6 3 2 16 16 4 11 10 11 4 15 7 7 3 11 5 8 11 5 11 15 12 22 12 18 2 3 11 20 17 9 13 4 8 8 18 9 14 12 3 20 4 13 7 8 10 13 6 22 5 7 5 4 10 3 47 4 10 24 10 6 13 14 3 7 12 15 13 26 9 6 4 11 7 15 11 8 1 6 19 15 16 9 10 17 2 8 6 6 0 6 9 6 9 23 4 8 5 10 9.980053191489361
8 5 7 2 18 8 5 7 4 1 4 8 8 8 4 3 6 8 18 8 1 10 22 5 17 19 7 12 10 23 2 7 10 4 2 5 1 2 12 4 3 9 5 5 13 3 13 1 10 16 8 11 6 9 4 6 16 8 4 9 8 7 7 4 7 9 6 10 1 26 21 5 8 5 4 15 12 5 15 6 5 2 7 7 1 4 13 3 24 11 12 4 3 7 5 9 33 14 6 8 6 5 5 9 8 14 5 14 11 5 5 10 5 11 12 6 6 3 9 7 2 5 5 6 6 8 20 5 11 2 2 11 4 8 11 6 3 4 7 8 13 10 7 3 5 23 3 5 2 4 6 4 5 5 9 6 6 10 13 19 6 10 10 26 3 7 22 6 7 9 5 5 21 23 14 34 9 6 5 18 2 6 12 11 5 10 3 9 10 6 8 3 4 11 12 3 2 4 22 3 10 15 6 3 7 13 15 18 8 5 5 4 5 1 1 4 4 14 7 11 8 6 15 14 16 6 3 9 9 9 0 2 4 11 17 6 2 8 10 4 6 11 14 7 9 11 11 5 30 5 7 2 6 5 3 9 3 11 5 13 6 2 16 15 14 9 9 6 8 2 2 8 19 7 8 5 2 7 6 3 20 11 6 13 5 6 13 17 12 8 15 20 9 4 9 6 6 5 14 5 14 9 20 3 6 5 5 7 4 3 11 7 9 6 6 5 7 10 14 15 10 17 6 7 7 4 3 9 8 8 11 25 7 1 1 9 7 1 10 8 7 1 15 7 7 6 2 14 10 8 13 6 0 4 18 5 6 5 9 8 7 7 4 20 5 7 4 8 6 3 9 17 8 10 10 17 9 6 9 25 5 6 13 8 1 11 3 11 17 13 5 15 7 8 21 6 6 6 7 5 1 4 15 7 3 19 14 11 15 7 12 2 7 4 5 17 7 7 21 17 4 12 7 8 19 19 9 8 7 10 3 9 24 11 5 12 10 10 9 7 1 6 7 9 7 18 7 26 7 6 3 11 2 40 6 6 12 4 8 7 3 7 11 8 7 12 2 17 4 6 14 15 7 15 19 5 9 5 10 7 6 6 6 6 8 25 2 21 5 11 4 5 5 34 9 14 14 4 6 5 7 5 6 24 10 4 8 9 7 2 6 3 20 14 18 6 3 5 1 2 7 7 9 12 29 7 4 12 8 20 8 55 9 14 13 7 1 4 5 22 4 5 16 2 8 3 22 8 0 10 22 19 6 20 3 3 29 6 2 5 11 13 3 6 1 5 21 1 2 7 16 12 5 25 7 1 2 7 12 9 12 18 6 6 2 14 7 28 4 12 6 8 9 6 2 2 9 5 2 12 1 5 2 3 8 6 10 4 10 3 6 7 8 13 7 8 4 24 17 4 4 12 20 3 8 2 4 10 7 7 3 6 3 3 11 4 1 10 5 9 8 7 16 5 7 6 4 6 3 4 5 8 8 5 2 2 15 13 4 11 9 10 3 13 6 7 2 11 4 8 11 3 10 12 9 20 8 14 2 3 10 19 16 7 12 3 7 8 13 9 13 9 2 17 4 16 6 6 9 11 6 21 4 7 5 4 9 1 42 3 10 19 10 4 10 11 1 6 11 12 11 23 9 4 3 10 6 15 8 7 1 5 17 11 15 9 8 13 1 8 6 6 0 6 8 6 7 20 4 8 3 8 8.66622340425532
4 5 6 2 15 5 2 6 4 1 4 8 7 8 4 3 6 7 16 7 1 10 21 3 16 16 7 12 8 20 2 7 8 4 1 5 1 2 11 4 3 8 4 5 12 2 11 1 7 13 8 11 6 8 4 6 14 5 2 7 7 6 6 3 6 9 5 8 0 26 19 5 7 4 4 14 12 3 16 6 4 2 7 5 0 4 13 2 18 10 10 4 3 6 5 9 26 13 5 6 6 4 2 7 8 13 3 11 10 5 3 9 5 8 12 5 6 3 8 7 2 5 5 5 6 6 16 5 10 1 1 10 4 8 10 6 2 4 7 7 11 9 7 3 4 22 3 3 2 3 4 4 5 3 8 5 5 9 12 15 5 9 9 20 3 5 17 6 7 9 4 5 20 24 10 35 9 6 4 16 1 5 10 8 2 9 2 8 9 6 5 1 4 8 11 3 2 4 19 3 8 15 6 2 6 11 12 15 6 5 5 4 5 1 1 3 4 10 6 9 5 6 12 12 14 5 3 9 7 7 0 2 3 11 15 5 1 6 10 3 4 10 12 6 8 9 10 5 26 5 6 2 5 5 3 8 3 9 3 12 6 2 13 14 13 9 10 4 7 2 2 8 15 5 6 3 2 6 6 3 16 9 4 10 5 5 12 15 10 8 11 20 6 4 9 6 6 5 11 5 12 6 18 3 6 5 5 6 4 1 11 5 8 4 5 4 6 9 11 13 7 14 5 6 7 4 3 8 7 8 10 21 7 0 1 9 6 1 6 7 6 1 13 5 6 6 0 14 8 8 13 6 0 4 18 4 6 4 7 6 7 5 4 18 2 7 4 7 5 3 8 15 6 8 9 14 7 5 7 23 4 5 12 6 1 11 2 11 15 11 5 14 6 4 17 6 5 3 6 5 1 4 12 6 3 15 13 7 14 5 12 2 6 4 5 17 7 6 19 15 4 10 7 7 16 15 9 7 6 9 3 9 21 11 5 10 9 8 7 7 1 5 7 8 5 15 4 23 7 5 3 10 1 36 5 5 10 3 7 5 3 6 9 7 6 12 2 16 3 5 14 14 6 14 17 4 6 5 10 7 6 4 4 5 8 22 2 19 4 12 3 4 5 33 7 9 14 3 4 4 7 4 5 23 8 1 8 8 6 2 4 2 17 12 15 6 2 1 1 2 6 6 8 11 27 6 4 10 6 19 7 47 8 12 12 7 1 4 5 20 3 3 14 1 7 2 19 6 0 10 20 16 5 17 2 3 25 5 2 4 10 13 3 6 1 3 17 1 2 6 15 10 4 23 6 1 2 5 12 8 11 15 6 4 2 13 7 25 3 12 4 8 6 5 2 1 8 5 1 11 1 5 1 2 8 6 10 4 9 3 6 6 7 12 6 6 4 22 15 4 4 9 21 3 7 2 4 8 4 7 3 6 3 3 11 4 1 9 5 7 6 4 15 4 6 6 2 5 3 4 5 8 8 4 2 2 15 9 4 11 6 9 2 12 6 7 2 9 4 6 13 1 9 11 8 20 6 11 0 2 8 14 16 6 10 2 5 5 12 8 13 8 2 16 2 14 4 5 8 8 5 12 4 7 5 4 6 1 38 3 10 15 10 3 10 11 1 4 10 11 11 22 6 3 3 10 4 14 7 6 1 3 15 10 14 7 6 9 1 7 6 6 0 5 6 5 7 15 4 8 3 7 7.57845744680851
4 4 3 2 13 5 2 6 4 1 3 5 6 8 3 3 4 6 13 6 1 10 23 2 13 15 5 9 7 14 1 6 7 4 0 3 1 2 8 2 2 7 4 5 10 2 10 1 6 12 7 10 5 5 3 5 14 5 2 6 5 6 5 2 5 9 2 8 0 23 19 4 6 4 3 9 10 3 15 4 4 2 6 4 0 3 12 2 17 10 8 3 2 5 5 8 23 12 5 6 5 4 2 6 6 10 2 7 7 4 2 5 5 6 10 5 4 2 4 5 2 5 5 3 6 5 14 5 10 0 1 10 4 7 9 6 2 3 6 7 10 9 6 3 4 18 3 3 2 3 3 3 4 1 7 5 4 8 12 15 5 9 7 18 3 5 17 6 6 7 4 4 18 19 7 32 8 5 4 16 1 4 6 7 2 8 1 7 10 6 5 1 4 7 11 2 2 4 16 3 8 11 5 1 6 10 11 15 5 4 3 4 5 1 1 2 4 8 6 9 5 4 10 11 14 5 2 9 5 6 0 2 3 10 15 5 1 6 8 3 4 8 10 5 7 7 8 4 21 5 6 2 2 4 3 4 2 8 3 11 6 2 13 13 12 7 9 4 7 2 0 6 13 4 6 3 2 6 5 2 14 8 2 10 3 5 11 12 9 5 10 17 6 3 8 6 5 4 10 5 12 4 17 2 6 5 3 6 4 1 10 5 8 4 3 3 5 10 11 12 6 13 5 6 6 4 3 6 7 4 9 19 7 0 1 7 6 1 5 7 5 1 11 4 6 5 0 10 5 8 13 6 0 4 17 3 5 4 7 6 7 5 4 16 2 6 3 6 5 2 6 11 6 7 7 14 7 4 6 20 3 5 11 6 1 10 2 10 15 10 5 11 5 4 16 5 5 1 4 5 1 4 12 2 1 13 11 6 13 4 11 2 7 4 4 15 7 6 15 14 4 7 5 7 12 14 9 5 6 8 3 7 17 10 5 9 6 7 6 6 1 5 7 7 5 15 4 19 5 5 3 10 1 27 4 5 10 3 7 5 2 5 9 7 6 11 2 15 3 4 13 13 6 15 15 3 3 4 10 7 5 4 3 5 7 17 2 16 2 13 3 4 4 28 6 6 13 3 3 4 3 4 3 22 7 1 6 6 6 2 3 2 16 9 13 5 2 1 1 2 6 6 7 7 23 6 2 9 6 18 5 39 6 12 12 6 1 4 4 20 3 3 13 1 6 2 19 4 0 8 16 14 4 15 2 2 24 5 1 4 9 11 2 4 1 3 12 0 2 4 11 8 4 18 5 1 2 5 10 8 10 13 5 2 2 12 5 21 3 11 2 7 6 4 1 1 7 4 1 10 1 4 1 2 5 4 9 3 8 3 5 6 7 12 6 5 4 18 14 4 2 8 20 3 5 2 4 7 4 6 3 6 2 3 8 3 1 7 4 7 4 4 12 4 4 4 2 4 2 3 5 8 8 3 2 2 12 8 4 10 6 7 2 12 4 7 0 9 4 4 13 1 9 9 8 18 5 10 0 2 7 11 16 5 10 2 3 5 11 8 12 9 1 14 2 13 3 5 7 8 3 12 3 6 4 4 5 1 30 3 9 15 9 2 9 9 1 4 10 10 9 20 6 2 3 8 3 13 7 6 1 3 12 8 10 7 4 6 1 7 5 6 0 5 5 5 7 13 2 8 3 5 6.63563829787234
3 4 1 2 12 5 2 5 3 1 3 5 6 7 3 2 3 6 10 6 1 10 22 2 11 11 4 7 6 11 1 5 6 3 0 3 1 2 8 2 2 5 4 5 7 2 9 1 5 10 7 8 4 5 2 4 13 3 1 6 5 5 3 1 4 6 1 5 0 23 17 2 6 4 3 8 8 2 16 3 3 2 5 3 0 2 9 2 14 12 8 3 2 5 3 8 19 10 5 6 3 4 2 5 5 10 2 7 6 4 2 5 5 6 8 5 4 2 4 5 2 5 5 2 4 3 10 5 9 0 1 8 4 5 9 5 1 2 6 7 9 7 6 3 4 11 3 3 2 3 3 3 4 0 5 3 3 8 9 13 5 9 6 17 3 5 13 3 6 6 3 3 13 16 6 26 8 5 4 16 1 4 6 7 1 8 0 5 9 6 4 1 4 5 11 2 2 4 12 2 8 9 5 1 6 11 10 15 5 3 1 4 5 1 1 2 4 4 6 8 2 3 9 10 12 5 2 7 3 5 0 1 1 9 12 2 1 5 7 2 4 8 9 4 7 7 8 4 20 5 6 2 2 3 3 3 2 7 3 8 3 2 11 12 12 6 7 4 7 2 0 5 12 3 5 2 2 5 5 2 11 7 2 8 2 4 8 9 9 4 10 15 5 3 7 5 4 4 8 4 11 4 15 2 5 2 3 5 3 1 8 5 4 4 3 3 5 10 8 10 4 13 5 5 4 4 3 5 7 4 8 19 5 0 1 6 2 1 3 6 5 1 10 4 6 3 0 9 5 6 9 6 0 3 15 2 5 3 7 5 5 5 3 15 2 5 3 6 5 2 5 10 6 7 7 14 7 4 4 19 3 4 10 5 1 7 2 9 12 10 5 11 5 4 13 5 5 0 4 4 1 3 7 2 1 12 8 5 11 4 9 2 7 2 4 14 6 6 14 13 2 7 5 5 11 12 7 3 6 8 3 4 15 9 4 7 5 7 6 6 1 4 5 5 5 13 4 17 3 4 3 9 1 25 3 4 8 1 6 3 1 5 8 6 6 11 1 13 2 4 11 12 4 15 14 3 2 4 9 5 5 3 3 4 6 14 2 14 2 12 3 4 4 27 6 4 11 3 3 4 3 3 3 20 6 1 5 6 6 2 3 2 14 7 10 4 1 1 1 2 5 5 5 6 20 5 2 9 6 15 4 36 6 10 9 5 1 4 4 16 3 2 10 1 6 2 17 3 0 8 13 11 4 13 1 2 19 5 1 4 9 10 2 3 1 3 12 0 2 4 9 8 4 17 4 1 2 5 8 7 9 12 4 1 2 10 5 13 2 10 2 4 5 4 1 1 7 4 1 8 1 4 1 1 4 3 7 2 7 3 5 5 5 12 6 4 3 17 12 3 1 6 17 3 3 1 3 6 3 4 2 5 2 2 7 2 1 6 4 6 3 4 10 3 2 4 2 4 1 3 3 7 8 2 2 2 9 7 4 9 5 5 1 11 4 6 0 8 3 2 15 1 8 9 8 14 5 8 0 2 6 11 13 3 8 2 3 5 10 6 11 9 1 11 2 11 3 4 5 8 3 11 3 6 4 3 4 1 26 2 8 12 7 2 8 7 1 4 9 9 9 21 6 2 2 6 2 13 6 5 1 3 11 6 9 6 3 5 1 7 4 6 0 5 4 3 5 11 2 8 3 5 5.776595744680851
3 3 1 1 11 5 1 3 2 1 2 3 6 6 3 2 2 5 8 5 1 10 23 2 10 7 4 5 6 8 1 3 4 3 0 2 1 1 7 2 1 4 3 4 7 1 9 1 4 9 6 9 4 5 2 4 13 2 0 5 4 4 3 1 4 6 1 4 0 23 11 2 6 3 3 6 8 2 15 3 2 2 5 2 0 1 7 2 13 12 7 3 1 5 3 7 17 8 5 4 2 3 2 2 5 10 1 6 4 3 2 3 5 6 7 4 2 2 3 3 1 5 3 2 3 2 6 4 6 0 1 8 4 5 6 3 1 2 6 6 7 6 4 3 3 9 2 2 2 3 3 3 4 0 5 3 2 8 9 12 3 7 2 15 3 4 12 2 6 6 1 2 12 15 6 24 8 4 4 14 1 3 6 6 1 7 0 4 9 5 2 1 4 4 10 1 2 4 11 2 8 8 3 1 6 11 7 15 3 3 1 3 5 1 1 2 4 4 5 6 2 3 8 9 9 5 2 7 2 4 0 0 1 9 12 2 1 5 6 2 4 7 9 2 5 6 7 4 15 5 5 2 2 2 3 3 1 6 1 6 1 2 10 9 11 4 7 4 6 1 0 5 9 3 5 2 1 4 5 2 9 6 2 8 2 4 6 9 8 3 9 15 5 3 7 3 4 4 7 4 10 4 12 2 5 1 3 4 3 1 8 3 2 4 2 2 5 10 5 10 3 11 5 4 4 2 2 5 5 4 7 17 5 0 1 6 2 1 1 5 5 1 8 3 5 3 0 8 4 5 8 5 0 3 12 1 5 3 6 4 4 5 3 14 2 4 3 5 5 2 4 10 5 5 6 14 7 5 1 21 2 4 9 3 1 6 2 9 8 10 4 9 4 4 11 5 4 0 4 3 1 3 6 1 1 11 5 4 9 3 8 1 7 2 4 11 5 5 12 10 1 4 5 5 8 12 7 1 5 6 3 4 14 8 4 7 4 6 6 6 1 4 5 5 4 12 4 13 3 3 2 8 1 21 3 4 7 1 5 3 1 5 8 5 5 8 1 10 2 3 10 8 2 13 13 2 2 2 9 3 4 3 3 3 6 13 2 12 2 10 3 4 4 24 3 4 8 3 3 4 2 3 3 16 5 0 4 4 5 2 3 2 13 6 9 3 0 0 1 2 5 3 4 6 13 2 2 8 6 11 4 33 5 9 7 4 1 3 4 14 3 2 6 1 5 2 17 2 0 8 10 10 3 11 1 2 18 4 1 4 8 8 2 3 1 2 11 0 2 2 8 6 4 18 3 1 2 5 7 6 8 10 4 1 2 10 5 9 2 10 2 4 5 2 1 1 7 4 1 8 1 3 1 0 4 2 5 2 7 3 4 5 5 11 5 4 3 11 11 3 0 4 17 3 3 1 3 4 2 1 1 4 1 2 7 2 1 6 4 4 1 4 10 2 2 4 2 3 1 3 3 5 5 2 2 2 8 5 4 8 4 5 1 11 3 6 0 7 3 2 12 0 7 8 8 14 5 8 0 2 5 10 8 3 8 2 3 4 10 4 9 9 0 10 1 8 2 4 4 7 2 9 3 6 3 2 3 1 25 1 8 11 7 2 7 5 1 2 6 7 8 17 5 0 2 5 2 11 5 3 0 3 10 4 9 5 3 5 1 7 3 5 0 4 3 2 5 9 2 7 3 4 4.996010638297872
2 3 1 1 10 5 1 3 2 1 2 3 6 6 2 2 2 4 5 4 0 10 21 2 9 6 2 5 6 7 0 3 4 3 0 2 0 1 7 2 1 4 3 3 5 1 7 1 4 7 3 7 4 5 2 3 13 1 0 5 3 4 3 1 4 6 1 4 0 19 10 2 5 3 3 4 5 2 16 2 2 2 5 2 0 1 7 0 12 12 6 3 1 4 2 5 14 7 4 3 2 2 1 2 4 9 1 5 4 1 2 3 4 5 7 2 2 2 2 3 1 4 2 2 0 2 8 2 6 0 0 5 3 5 5 2 1 2 5 6 7 6 4 3 3 8 1 2 1 3 3 3 4 0 5 3 2 8 8 11 3 5 2 15 3 4 12 2 6 5 1 1 11 11 5 21 8 3 4 13 1 3 5 4 1 5 0 4 8 4 2 1 3 4 8 1 0 4 10 2 8 7 3 1 5 10 6 13 2 3 0 3 5 1 1 2 4 4 5 5 2 3 9 8 7 4 1 7 2 4 0 0 1 6 11 2 1 4 5 2 4 5 8 2 5 6 7 2 14 4 5 1 2 2 2 3 1 3 1 4 0 1 8 7 11 4 8 2 5 1 0 5 9 3 5 1 1 3 5 2 9 3 1 8 2 3 6 7 8 3 6 12 5 2 4 2 4 4 6 1 10 4 10 1 5 1 3 4 3 0 8 3 2 4 2 2 5 9 3 10 3 10 5 3 4 2 2 5 3 4 6 14 4 0 1 6 2 1 1 3 4 1 8 3 5 3 0 8 3 5 7 4 0 2 10 1 4 3 6 3 2 4 3 14 2 4 3 4 3 2 3 9 4 5 5 13 7 4 1 20 2 4 8 2 1 6 2 8 7 9 3 9 3 4 9 4 4 0 3 3 1 2 5 1 0 8 4 4 7 3 7 1 5 2 3 12 3 5 11 10 1 3 4 4 7 12 6 1 4 6 2 4 11 5 4 6 4 6 5 6 1 4 5 5 4 12 4 11 3 3 1 7 1 18 3 3 7 0 5 3 1 3 6 4 4 6 1 10 2 2 9 7 2 12 12 1 1 1 6 3 4 3 2 3 5 10 2 9 2 10 2 3 4 21 0 3 8 3 3 4 2 3 3 13 3 0 4 4 4 2 3 2 12 5 8 3 0 0 1 1 5 3 4 5 13 2 2 6 6 11 4 27 5 7 6 3 1 2 4 12 3 2 6 0 5 2 15 2 0 6 8 10 2 8 1 2 17 4 1 3 7 8 1 2 1 2 10 0 2 2 8 5 3 17 3 1 2 5 7 6 7 9 4 1 1 8 5 6 2 9 2 4 4 2 1 0 6 3 1 6 1 3 0 0 4 2 3 2 7 2 4 4 5 10 5 4 2 11 9 1 0 4 16 3 3 1 3 2 1 1 1 4 0 2 7 2 1 5 4 4 0 3 6 1 2 3 2 3 1 3 3 4 4 2 2 2 7 4 4 7 5 4 1 8 3 4 0 6 3 1 10 0 6 5 7 13 5 7 0 2 3 7 8 3 8 2 3 4 9 4 9 7 0 9 1 7 2 4 4 6 2 9 1 5 2 2 1 1 20 1 7 6 7 1 7 5 1 1 5 4 8 17 4 0 2 4 1 8 5 2 0 2 9 3 8 5 3 3 1 5 3 4 0 4 3 2 5 8 2 4 3 3 4.372340425531915
1 2 1 1 9 4 1 3 2 1 1 3 5 5 2 2 1 4 4 2 0 7 16 2 8 6 2 3 5 6 0 3 4 3 0 1 0 1 6 2 1 4 3 2 4 1 5 1 4 6 3 7 4 4 2 3 12 1 0 4 3 4 3 0 4 5 1 4 0 19 7 2 4 2 3 2 3 2 17 2 2 2 5 2 0 1 6 0 10 11 5 2 1 4 1 2 13 6 2 2 2 2 1 2 4 7 1 2 4 0 2 3 4 4 7 2 0 2 2 3 0 2 1 2 0 2 8 2 6 0 0 5 3 5 4 2 1 2 6 6 7 3 2 3 2 7 1 1 1 3 3 1 4 0 5 3 1 5 7 9 2 3 2 15 3 4 10 1 6 4 1 1 9 8 4 18 8 3 4 8 1 3 5 3 1 4 0 4 9 2 1 0 2 4 6 0 0 4 9 0 6 6 3 1 5 8 5 12 2 3 0 3 3 1 1 2 3 2 4 4 2 3 10 6 6 3 1 7 2 3 0 0 1 5 9 2 1 2 3 1 4 5 7 2 5 5 5 1 13 4 4 1 2 2 2 2 1 3 1 3 0 1 8 5 12 3 7 2 5 1 0 4 9 3 4 1 0 2 4 2 5 3 1 8 2 3 5 7 7 3 4 11 5 2 1 2 3 4 6 1 9 4 9 1 5 1 3 3 3 0 7 3 2 4 2 2 5 10 3 9 3 6 5 2 4 2 2 4 3 3 5 12 3 0 1 6 2 1 0 3 2 1 6 2 2 2 0 8 2 5 5 2 0 2 8 1 3 2 4 3 2 4 3 10 2 4 3 3 3 1 2 8 2 3 3 12 5 5 1 18 2 4 4 2 1 5 2 8 6 8 3 8 3 3 8 4 4 0 3 3 1 0 4 1 0 7 4 4 6 1 7 1 5 2 3 12 2 4 8 8 1 3 3 4 5 11 6 1 2 5 2 4 7 5 3 6 3 3 5 6 1 3 5 4 4 9 3 9 1 3 1 6 1 17 2 1 4 0 4 3 1 3 5 2 3 5 1 8 0 2 8 6 1 12 12 0 1 1 6 3 4 3 2 3 5 9 2 7 2 8 2 3 3 18 0 3 6 2 3 3 1 3 3 12 3 0 3 4 3 2 2 2 12 4 6 1 0 0 1 1 5 3 4 5 10 1 1 6 3 11 4 22 4 6 6 3 1 2 4 10 3 1 3 0 5 1 14 2 0 5 8 7 1 7 1 1 13 4 1 3 7 6 0 2 1 2 9 0 1 1 7 5 1 16 3 1 2 1 6 5 6 8 4 1 0 6 5 6 2 7 2 4 3 2 1 0 6 2 0 6 1 3 0 0 4 1 2 2 6 2 4 3 5 9 4 4 0 8 7 0 0 2 14 3 3 1 3 2 1 1 0 2 0 2 7 2 1 5 4 3 0 3 6 1 2 2 2 2 1 3 3 3 4 1 1 2 6 4 3 5 5 4 1 7 2 3 0 5 3 1 11 0 6 4 7 11 5 5 0 2 3 7 7 3 7 2 2 4 8 3 9 5 0 8 0 7 2 2 4 5 2 8 0 4 2 2 0 1 19 1 6 6 7 1 5 5 1 1 4 4 8 19 4 0 1 3 1 6 3 2 0 2 7 3 8 4 2 3 1 3 3 4 0 3 3 1 5 5 2 3 2 2 3.7539893617021278
1 2 1 1 8 4 1 3 1 0 1 3 5 5 2 1 1 3 4 2 0 7 15 2 5 6 1 3 5 6 0 3 2 2 0 1 0 1 6 2 1 4 3 2 3 0 3 1 2 6 3 7 4 4 2 3 11 1 0 3 2 4 2 0 4 5 1 3 0 16 4 1 4 1 3 2 3 2 16 2 2 2 4 2 0 1 6 0 8 8 5 2 0 4 1 1 11 6 2 2 2 2 1 2 4 6 1 1 3 0 2 3 3 4 4 2 0 2 2 2 0 2 0 1 0 2 10 2 6 0 0 5 3 4 4 2 0 2 4 5 7 2 2 3 2 7 1 1 1 2 3 1 3 0 3 3 1 5 5 6 2 3 1 14 3 4 8 1 6 4 0 1 8 7 3 17 8 3 4 7 1 2 4 2 0 4 0 4 9 2 1 0 1 3 6 0 0 3 8 0 6 6 3 0 4 7 4 10 2 2 0 3 3 1 1 2 3 2 3 3 2 3 9 5 4 2 1 7 2 3 0 0 1 5 6 2 0 1 3 1 4 4 6 1 4 5 3 1 13 4 4 1 2 2 2 2 1 3 1 2 0 1 5 4 12 2 7 2 4 1 0 3 8 1 4 0 0 2 4 2 3 3 1 8 2 3 4 4 6 2 2 9 4 2 1 2 3 4 5 1 9 4 8 1 5 1 3 2 3 0 6 3 0 3 2 1 4 12 2 6 3 6 4 2 3 2 2 4 3 1 5 11 1 0 1 4 1 1 0 2 1 0 5 2 1 2 0 6 1 5 5 2 0 2 6 1 2 1 2 3 1 3 2 7 2 4 3 3 2 1 2 6 1 3 1 12 5 5 1 15 2 3 4 2 1 5 1 4 6 7 3 6 3 2 8 4 3 0 3 3 1 0 4 1 0 5 3 0 5 0 7 1 5 1 3 11 2 4 7 8 0 3 3 4 5 10 5 1 2 5 2 3 5 5 3 5 3 3 5 3 1 3 2 3 4 10 3 7 0 3 0 5 1 17 2 1 4 0 3 3 0 2 3 2 3 5 1 7 0 2 8 6 1 8 11 0 1 0 5 3 4 2 2 2 5 8 2 6 2 10 2 3 3 15 0 3 6 1 3 3 1 2 3 7 3 0 3 4 3 1 2 2 11 3 6 1 0 0 1 1 5 3 4 4 9 0 0 4 2 10 3 21 4 6 6 2 1 2 4 6 3 1 1 0 3 1 14 2 0 5 6 4 1 7 1 1 12 3 1 3 6 4 0 2 1 1 9 0 1 1 6 5 1 11 3 1 2 1 3 4 5 7 4 1 0 5 4 5 2 7 1 3 3 2 1 0 6 2 0 5 1 3 0 0 4 1 2 2 3 2 4 3 4 9 3 3 0 7 6 0 0 2 12 2 3 1 3 2 1 1 0 2 0 2 7 2 1 3 3 2 0 3 6 1 2 2 2 2 1 3 3 3 3 1 1 2 5 4 3 5 5 3 1 7 1 2 0 5 3 0 11 0 5 4 7 6 5 4 0 1 2 6 6 3 7 2 2 3 7 2 9 5 0 8 0 6 1 2 4 3 2 8 0 2 1 2 0 1 18 0 5 5 7 1 5 3 1 1 4 3 7 20 4 0 1 2 1 4 3 2 0 1 6 3 7 4 1 2 1 1 2 4 0 3 3 1 4 4 2 3 2 2 3.271276595744681
1 2 0 1 8 3 0 3 1 0 1 3 3 5 2 1 1 3 4 2 0 7 14 2 2 5 1 2 5 3 0 2 2 2 0 1 0 1 6 2 1 2 3 2 3 0 2 1 2 6 3 7 4 4 2 3 12 1 0 2 2 4 2 0 4 4 1 3 0 15 3 0 3 1 3 1 3 2 16 2 2 2 4 2 0 1 5 0 7 9 3 2 0 4 1 1 8 5 2 2 2 2 1 2 3 5 1 1 2 0 2 2 2 3 4 2 0 2 2 2 0 2 0 1 0 2 11 2 4 0 0 3 2 4 4 1 0 2 3 5 5 2 2 1 2 6 0 0 0 2 3 1 3 0 2 2 1 3 3 6 1 3 0 14 3 4 8 0 5 4 0 1 8 7 3 11 7 3 4 6 1 2 2 1 0 3 0 4 9 2 1 0 1 3 4 0 0 3 7 0 5 6 3 0 3 7 4 9 1 2 0 3 3 1 1 2 3 2 3 3 1 1 9 8 4 2 1 6 0 2 0 0 1 4 3 2 0 1 3 1 4 3 6 1 2 3 3 1 12 3 4 0 2 2 2 1 1 3 1 2 0 1 4 3 11 1 6 2 4 1 0 3 7 1 4 0 0 2 4 2 3 3 1 8 2 3 3 4 5 2 1 7 4 2 0 2 3 4 4 1 8 4 7 1 5 1 1 1 3 0 5 2 0 3 2 1 4 8 2 6 2 5 4 1 3 2 2 4 2 1 5 12 1 0 1 3 1 1 0 2 0 0 5 2 0 2 0 6 1 4 4 2 0 1 4 1 1 1 2 3 1 2 2 7 2 3 3 3 2 0 2 3 1 3 1 11 5 4 1 15 1 1 3 2 1 5 1 4 6 6 3 5 3 1 7 4 3 0 2 3 1 0 3 1 0 5 3 0 4 0 7 1 5 1 3 10 1 4 6 6 0 3 3 3 4 9 5 1 1 5 1 3 5 5 2 3 1 1 5 2 1 3 2 3 2 8 0 7 0 3 0 5 1 14 2 1 3 0 2 3 0 2 2 2 3 2 1 6 0 2 6 5 1 8 8 0 1 0 4 3 2 2 2 2 3 6 2 6 2 9 2 2 3 14 0 3 6 1 3 3 0 1 3 4 3 0 3 4 1 1 2 2 8 3 4 1 0 0 1 1 3 3 4 3 5 0 0 3 1 8 2 17 4 6 4 2 1 2 3 5 1 1 0 0 2 1 11 2 0 4 5 4 1 7 1 1 10 2 1 3 6 4 0 1 0 1 7 0 1 1 6 4 1 10 2 1 2 1 3 3 4 7 4 1 0 5 4 4 2 6 1 3 3 2 1 0 6 2 0 2 1 3 0 0 4 0 2 2 3 2 3 2 4 9 2 2 0 7 5 0 0 2 9 2 3 1 3 2 1 0 0 2 0 2 7 2 1 2 3 2 0 3 3 1 2 2 1 2 0 3 3 3 3 1 0 1 4 4 2 5 4 3 1 7 1 2 0 5 1 0 10 0 3 3 4 4 5 3 0 1 1 5 6 3 5 2 2 2 7 2 9 5 0 8 0 4 1 2 4 3 1 7 0 2 1 2 0 1 17 0 5 4 5 1 3 3 1 0 4 3 5 20 4 0 1 2 1 4 3 2 0 1 5 3 6 3 1 1 1 0 2 4 0 3 3 1 3 4 1 3 2 1 2.845744680851064
1 2 0 1 7 2 0 3 0 0 1 2 2 5 2 1 1 3 4 2 0 5 12 1 1 3 1 2 4 3 0 2 2 2 0 1 0 1 6 2 1 2 2 2 3 0 2 1 2 4 2 9 3 4 2 2 10 0 0 0 1 3 2 0 4 4 1 3 0 13 2 0 2 1 2 0 2 1 14 2 1 2 3 2 0 1 4 0 7 8 3 2 0 4 1 1 8 4 2 1 2 2 1 1 3 4 1 1 2 0 2 1 2 3 3 2 0 1 2 2 0 2 0 1 0 0 10 2 3 0 0 3 2 4 4 1 0 1 3 4 2 2 2 0 2 6 0 0 0 2 2 1 1 0 2 2 1 1 3 5 1 3 0 11 1 4 6 0 4 4 0 1 8 6 3 9 7 3 4 6 1 2 2 1 0 1 0 3 10 2 1 0 1 3 3 0 0 3 7 0 5 3 3 0 3 6 4 8 1 2 0 2 3 1 1 2 3 2 3 2 1 1 9 10 4 1 1 4 0 1 0 0 1 3 2 1 0 1 3 1 3 2 5 1 2 3 3 1 7 2 4 0 2 2 2 1 1 2 1 1 0 1 4 2 10 1 6 1 4 1 0 3 5 1 4 0 0 2 3 2 3 2 1 8 2 2 2 4 4 2 1 6 2 2 0 2 3 4 4 0 6 2 7 0 4 1 1 0 3 0 5 2 0 2 2 1 3 8 2 5 2 5 3 1 2 2 2 4 2 1 5 12 1 0 0 3 1 1 0 2 0 0 5 2 0 2 0 3 0 3 4 2 0 1 4 1 1 1 2 3 1 2 2 4 2 1 2 3 2 0 2 3 0 2 1 10 4 5 1 11 1 0 3 2 1 4 1 4 6 4 3 4 2 1 7 4 3 0 1 3 1 0 3 1 0 5 3 0 4 0 5 1 5 0 3 11 1 4 5 4 0 3 3 2 3 8 3 1 0 5 1 3 3 5 2 2 1 1 4 2 0 3 2 3 2 8 0 4 0 3 0 4 1 13 2 0 3 0 2 2 0 2 2 2 3 2 0 6 0 1 4 5 1 8 7 0 1 0 4 2 2 2 2 2 3 5 0 5 2 9 1 2 3 12 0 3 5 1 3 3 0 1 3 4 2 0 3 4 1 0 2 2 7 3 4 1 0 0 0 1 3 3 4 2 4 0 0 3 1 8 2 13 4 6 4 1 1 2 2 4 1 0 0 0 0 1 10 1 0 4 5 2 0 6 1 0 8 1 1 2 5 4 0 1 0 1 6 0 1 1 5 3 1 11 2 1 2 1 3 2 3 6 4 0 0 5 4 3 1 5 1 3 2 2 1 0 6 2 0 2 1 3 0 0 4 0 2 2 3 2 3 2 4 7 1 2 0 6 4 0 0 1 8 2 3 1 2 2 1 0 0 1 0 1 7 2 1 1 1 2 0 3 2 1 1 2 1 2 0 3 3 2 1 1 0 0 3 4 2 4 4 3 1 5 1 1 0 4 1 0 11 0 3 3 3 3 5 3 0 1 1 4 6 3 3 2 2 2 6 1 7 4 0 8 0 2 1 1 2 3 1 5 0 2 0 2 0 1 16 0 5 2 4 1 2 2 1 0 4 2 4 18 2 0 0 2 0 3 3 2 0 0 5 3 5 3 1 1 1 0 2 4 0 3 2 1 3 4 1 2 2 1 2.464095744680851
1 2 0 1 6 2 0 1 0 0 1 2 2 4 1 1 1 3 4 2 0 5 11 1 1 2 1 2 3 3 0 1 2 1 0 1 0 1 5 2 0 2 2 2 3 0 2 1 1 4 2 7 3 4 2 1 10 0 0 0 1 3 2 0 2 4 1 3 0 9 2 0 2 1 2 0 2 1 12 2 1 2 2 1 0 1 4 0 6 4 3 2 0 3 1 1 7 3 2 1 2 2 1 1 3 3 1 1 1 0 2 1 2 2 3 1 0 1 2 2 0 1 0 0 0 0 8 2 3 0 0 3 2 4 4 1 0 0 2 4 2 2 2 0 1 5 0 0 0 2 2 1 1 0 2 2 1 1 2 4 1 3 0 11 1 3 5 0 1 4 0 1 8 5 3 9 7 2 4 6 1 2 2 1 0 1 0 2 9 2 1 0 1 3 1 0 0 3 6 0 4 3 2 0 3 4 4 7 1 2 0 2 2 1 1 1 3 2 2 2 1 1 7 13 3 0 1 3 0 1 0 0 1 3 1 0 0 1 1 1 2 2 4 1 1 3 2 1 6 2 3 0 1 2 2 0 1 2 1 1 0 1 4 1 9 1 3 1 4 1 0 3 5 1 4 0 0 2 3 2 3 2 0 6 2 2 0 4 2 2 1 6 2 2 0 2 3 3 4 0 6 2 7 0 2 1 1 0 3 0 5 2 0 2 2 1 3 7 2 3 2 4 3 1 2 2 1 3 2 1 4 10 1 0 0 3 1 0 0 1 0 0 4 1 0 2 0 3 0 2 3 0 0 0 4 1 1 1 2 3 1 2 2 4 1 1 2 3 2 0 2 3 0 2 1 10 3 7 1 9 1 0 2 2 1 4 1 4 5 4 3 3 2 1 7 3 3 0 1 2 1 0 3 1 0 3 2 0 4 0 4 1 3 0 3 10 1 4 5 3 0 2 3 1 3 6 3 1 0 5 1 2 3 3 1 2 1 1 3 2 0 3 1 1 1 8 0 4 0 3 0 4 1 12 1 0 2 0 1 1 0 2 2 2 3 2 0 3 0 1 4 4 1 6 5 0 1 0 4 2 2 1 2 2 3 5 0 4 2 10 1 2 2 11 0 3 5 1 3 3 0 1 3 4 2 0 3 4 1 0 2 2 6 2 2 1 0 0 0 1 3 3 3 1 4 0 0 3 1 7 2 12 4 6 4 1 1 2 2 4 1 0 0 0 0 1 9 1 0 3 5 2 0 5 1 0 7 1 1 1 5 3 0 1 0 1 5 0 1 1 5 3 1 9 1 1 0 0 3 1 1 6 4 0 0 3 4 3 1 3 1 1 1 2 1 0 4 2 0 1 1 2 0 0 4 0 2 2 2 2 3 1 3 5 1 1 0 5 4 0 0 0 8 2 3 1 2 1 0 0 0 1 0 1 7 2 1 0 1 1 0 3 1 0 1 2 1 1 0 2 1 2 1 1 0 0 2 4 2 4 4 3 1 4 1 1 0 4 1 0 9 0 3 3 2 3 4 3 0 1 1 4 4 3 1 2 2 1 6 1 4 3 0 7 0 2 1 0 2 3 0 5 0 2 0 2 0 1 11 0 5 2 3 0 2 2 1 0 3 1 4 14 2 0 0 2 0 2 3 1 0 0 5 3 3 3 0 1 1 0 1 4 0 3 2 1 3 4 0 2 1 1 2.13031914893617
1 0 0 1 5 2 0 1 0 0 1 2 2 4 1 1 1 3 3 1 0 5 8 1 0 2 1 2 2 2 0 1 2 1 0 1 0 1 3 2 0 2 2 2 2 0 2 1 0 4 2 4 1 4 2 1 6 0 0 0 1 2 2 0 2 3 0 3 0 6 2 0 2 1 2 0 2 1 11 2 1 2 2 1 0 1 3 0 5 4 3 2 0 3 1 1 5 1 2 1 2 2 1 1 3 3 1 1 1 0 1 1 2 1 3 1 0 1 2 2 0 1 0 0 0 0 8 2 3 0 0 3 2 3 4 1 0 0 2 4 2 2 2 0 1 4 0 0 0 1 2 1 1 0 0 2 1 1 2 4 0 3 0 9 1 3 4 0 1 3 0 1 7 3 3 8 4 2 2 4 1 2 2 1 0 0 0 2 8 1 1 0 1 2 0 0 0 2 4 0 2 3 2 0 3 4 3 6 1 2 0 2 1 1 1 1 3 2 2 1 1 1 6 12 2 0 1 2 0 1 0 0 1 2 0 0 0 1 1 1 2 0 2 1 1 3 2 1 5 2 3 0 0 2 2 0 1 0 1 1 0 0 4 1 8 1 2 0 3 1 0 3 5 1 4 0 0 2 1 1 2 1 0 3 1 2 0 3 2 1 0 6 2 2 0 1 3 3 4 0 4 2 3 0 1 1 1 0 2 0 4 1 0 1 2 1 2 7 2 2 2 4 2 0 1 2 1 3 2 1 3 10 1 0 0 2 1 0 0 1 0 0 4 1 0 2 0 3 0 2 2 0 0 0 3 1 1 0 2 3 1 2 1 2 1 0 2 2 1 0 2 2 0 1 1 10 3 6 1 8 1 0 2 1 1 4 0 4 5 4 3 3 1 1 7 2 1 0 0 2 1 0 2 1 0 3 2 0 3 0 4 1 2 0 3 11 1 2 2 2 0 2 3 1 3 6 2 1 0 5 1 2 3 2 1 1 1 1 2 2 0 3 1 1 0 7 0 4 0 3 0 4 1 12 1 0 2 0 1 1 0 2 2 1 2 2 0 3 0 1 4 3 1 5 5 0 1 0 4 2 1 1 2 2 3 4 0 4 2 10 1 0 2 10 0 3 6 1 1 3 0 1 2 3 2 0 3 2 1 0 2 2 6 1 2 1 0 0 0 1 2 3 3 1 4 0 0 3 1 6 2 10 3 5 3 0 1 1 0 4 0 0 0 0 0 0 9 1 0 3 5 2 0 4 0 0 6 1 1 1 4 3 0 1 0 1 5 0 1 0 4 3 1 8 1 1 0 0 2 1 1 5 4 0 0 3 3 3 0 3 1 1 0 1 1 0 4 0 0 1 1 1 0 0 3 0 2 2 2 2 1 0 2 5 1 1 0 5 3 0 0 0 7 2 2 1 1 0 0 0 0 1 0 1 6 2 1 0 1 1 0 3 1 0 1 2 1 1 0 1 1 2 1 1 0 0 1 4 1 4 4 2 0 4 1 1 0 3 1 0 6 0 3 3 2 3 4 2 0 1 1 4 3 3 1 2 2 1 5 1 4 3 0 5 0 1 1 0 2 3 0 5 0 2 0 2 0 1 10 0 4 2 2 0 2 2 0 0 2 1 3 10 2 0 0 2 0 1 3 1 0 0 3 1 3 3 0 1 1 0 1 3 0 3 1 0 2 4 0 2 0 1 1.800531914893617
1 0 0 1 5 2 0 1 0 0 1 1 2 3 1 1 1 2 1 1 0 5 7 1 0 2 1 2 2 2 0 1 2 0 0 0 0 1 2 2 0 2 2 2 2 0 2 1 0 3 2 4 0 2 0 1 8 0 0 0 0 2 0 0 2 3 0 2 0 5 2 0 1 1 2 0 2 1 11 1 1 2 2 1 0 1 3 0 5 3 2 1 0 3 1 1 5 1 2 1 2 2 1 1 2 3 1 1 1 0 1 1 2 1 2 0 0 1 1 1 0 1 0 0 0 0 8 1 2 0 0 2 2 2 4 0 0 0 2 3 2 2 2 0 1 4 0 0 0 1 1 1 1 0 0 2 1 1 2 3 0 2 0 8 1 3 4 0 1 3 0 1 6 3 3 7 3 1 1 4 0 2 2 1 0 0 0 2 8 1 1 0 1 1 0 0 0 2 2 0 2 3 2 0 2 4 3 5 1 1 0 1 1 0 1 0 3 2 2 0 1 0 6 11 2 0 1 2 0 1 0 0 1 2 0 0 0 1 1 1 2 0 2 1 1 2 2 0 5 2 3 0 0 1 2 0 1 0 1 1 0 0 3 1 8 1 0 0 3 1 0 3 5 0 3 0 0 2 1 0 2 1 0 3 0 2 0 3 2 1 0 4 2 2 0 1 2 3 4 0 3 2 3 0 1 1 1 0 2 0 3 0 0 1 1 1 2 4 1 2 2 2 2 0 0 2 1 2 2 0 3 8 1 0 0 2 1 0 0 1 0 0 4 0 0 1 0 3 0 2 1 0 0 0 3 1 1 0 1 3 1 2 1 2 1 0 2 2 0 0 1 1 0 1 1 8 3 6 0 8 1 0 2 1 1 4 0 3 2 4 3 3 1 1 5 1 1 0 0 2 1 0 2 1 0 3 1 0 3 0 4 1 1 0 2 10 1 1 2 2 0 1 1 1 2 6 2 1 0 4 1 2 3 0 1 1 1 1 2 2 0 3 1 1 0 6 0 2 0 3 0 3 1 10 1 0 2 0 1 1 0 2 2 1 1 2 0 3 0 1 4 3 1 5 3 0 1 0 4 2 0 1 1 2 3 3 0 4 2 9 0 0 2 10 0 2 7 1 1 3 0 1 2 2 2 0 3 1 1 0 2 2 6 1 2 1 0 0 0 0 1 3 2 1 3 0 0 3 0 6 1 9 2 3 2 0 1 0 0 3 0 0 0 0 0 0 5 0 0 3 4 2 0 4 0 0 5 1 1 1 4 3 0 1 0 1 3 0 1 0 2 3 0 5 1 1 0 0 1 0 1 4 3 0 0 2 3 2 0 3 1 1 0 1 1 0 4 0 0 0 1 1 0 0 3 0 2 2 2 2 1 0 2 4 1 1 0 5 3 0 0 0 6 2 1 1 1 0 0 0 0 1 0 1 6 2 1 0 1 1 0 3 1 0 0 2 0 1 0 0 0 1 1 1 0 0 1 2 1 4 4 2 0 4 1 0 0 2 0 0 5 0 3 3 2 3 3 2 0 1 1 2 3 3 1 2 2 1 5 1 3 3 0 4 0 1 1 0 1 3 0 4 0 2 0 2 0 1 8 0 3 2 2 0 1 2 0 0 2 1 2 10 2 0 0 1 0 1 3 1 0 0 3 1 2 2 0 1 1 0 0 2 0 3 1 0 2 4 0 2 0 1 1.5412234042553193
1 0 0 1 5 2 0 1 0 0 1 1 2 3 1 1 1 2 1 1 0 5 8 0 0 1 1 1 2 2 0 1 2 0 0 0 0 0 2 1 0 1 2 2 2 0 2 1 0 2 2 4 0 1 0 1 8 0 0 0 0 2 0 0 2 3 0 2 0 6 1 0 0 0 2 0 2 0 10 1 0 2 2 1 0 1 3 0 4 2 1 1 0 3 1 1 4 1 2 1 1 0 0 1 2 2 1 1 1 0 1 1 2 0 0 0 0 1 1 1 0 1 0 0 0 0 6 1 2 0 0 2 1 2 4 0 0 0 2 3 1 0 2 0 1 4 0 0 0 1 1 0 1 0 0 2 1 1 2 2 0 2 0 8 1 3 4 0 1 2 0 1 5 2 3 7 1 1 1 3 0 2 0 1 0 0 0 1 7 1 1 0 1 0 0 0 0 1 2 0 2 3 1 0 2 5 3 3 0 1 0 1 0 0 1 0 2 2 2 0 0 0 6 9 2 0 1 2 0 1 0 0 1 1 0 0 0 1 1 1 1 0 2 1 1 2 2 0 4 2 2 0 0 0 0 0 1 0 1 1 0 0 3 1 7 1 0 0 2 1 0 3 4 0 3 0 0 2 0 0 1 1 0 3 0 2 0 1 2 1 0 3 1 2 0 1 2 3 4 0 2 2 3 0 1 1 1 0 1 0 2 0 0 1 1 1 2 3 1 0 1 2 2 0 0 2 1 2 2 0 3 7 1 0 0 2 1 0 0 1 0 0 4 0 0 1 0 2 0 2 1 0 0 0 3 0 1 0 0 3 1 2 1 2 1 0 2 2 0 0 1 1 0 1 1 8 3 4 0 6 1 0 2 1 1 4 0 3 2 3 3 2 0 1 5 1 1 0 0 2 1 0 2 0 0 3 1 0 2 0 3 1 1 0 2 9 0 1 2 2 0 1 0 1 2 4 2 0 0 4 1 1 3 0 1 1 1 0 2 0 0 2 1 1 0 6 0 1 0 3 0 3 1 9 1 0 2 0 1 1 0 2 2 1 1 2 0 3 0 1 2 2 0 4 2 0 1 0 3 1 0 1 1 1 3 3 0 4 1 9 0 0 1 10 0 1 6 1 1 2 0 1 2 2 2 0 3 1 1 0 2 2 6 1 2 1 0 0 0 0 1 3 1 1 2 0 0 3 0 5 1 9 2 3 2 0 1 0 0 2 0 0 0 0 0 0 4 0 0 3 2 1 0 4 0 0 4 1 0 1 4 3 0 1 0 1 2 0 1 0 2 2 0 5 1 1 0 0 1 0 1 4 3 0 0 2 3 2 0 3 0 0 0 1 1 0 4 0 0 0 1 1 0 0 3 0 2 1 2 2 0 0 2 4 1 1 0 4 2 0 0 0 5 1 1 1 1 0 0 0 0 1 0 1 4 2 1 0 1 1 0 3 1 0 0 2 0 1 0 0 0 1 1 1 0 0 1 2 1 4 3 1 0 3 1 0 0 2 0 0 5 0 3 3 2 3 2 2 0 1 1 1 3 2 1 2 2 1 5 1 2 3 0 4 0 1 0 0 1 3 0 3 0 1 0 2 0 1 6 0 3 2 2 0 0 2 0 0 2 0 1 6 2 0 0 1 0 0 2 0 0 0 2 1 2 2 0 1 1 0 0 2 0 3 1 0 2 3 0 2 0 1 1.3257978723404256
1 0 0 1 4 2 0 1 0 0 1 1 1 3 1 0 1 2 1 1 0 5 9 0 0 1 1 1 2 2 0 1 2 0 0 0 0 0 2 1 0 1 2 2 2 0 2 1 0 2 2 4 0 1 0 1 8 0 0 0 0 2 0 0 2 2 0 2 0 7 1 0 0 0 2 0 2 0 8 1 0 2 2 1 0 1 3 0 3 2 1 0 0 3 1 1 3 1 2 1 1 0 0 1 2 2 1 1 1 0 0 1 1 0 0 0 0 1 0 1 0 1 0 0 0 0 8 1 2 0 0 2 0 1 2 0 0 0 2 1 1 0 1 0 1 4 0 0 0 1 1 0 1 0 0 2 1 1 2 2 0 1 0 7 1 3 4 0 1 1 0 1 3 1 1 4 1 1 1 3 0 2 0 1 0 0 0 1 3 0 1 0 1 0 0 0 0 1 2 0 2 2 1 0 2 7 3 3 0 1 0 0 0 0 1 0 1 2 2 0 0 0 6 9 1 0 1 1 0 1 0 0 1 1 0 0 0 0 1 1 1 0 2 1 1 1 2 0 3 2 2 0 0 0 0 0 1 0 1 1 0 0 3 0 8 1 0 0 2 1 0 2 4 0 3 0 0 2 0 0 1 1 0 3 0 2 0 1 2 1 0 3 1 1 0 1 2 3 4 0 2 0 3 0 1 1 0 0 1 0 2 0 0 1 1 1 1 3 1 0 1 2 2 0 0 1 0 2 2 0 3 5 1 0 0 2 1 0 0 1 0 0 3 0 0 1 0 2 0 2 1 0 0 0 3 0 1 0 0 3 1 2 1 2 0 0 1 1 0 0 1 0 0 1 1 7 2 4 0 5 1 0 2 1 1 3 0 3 1 2 2 2 0 1 5 0 1 0 0 2 1 0 2 0 0 3 1 0 2 0 3 1 0 0 1 8 0 1 2 1 0 1 0 1 2 4 1 0 0 3 0 1 3 0 0 0 1 0 2 0 0 2 0 1 0 9 0 1 0 2 0 3 1 9 1 0 2 0 1 0 0 2 0 1 0 2 0 3 0 1 2 2 0 3 2 0 0 0 3 1 0 1 1 0 2 3 0 4 1 9 0 0 1 8 0 1 6 1 1 2 0 1 1 2 2 0 3 1 1 0 2 2 6 1 2 1 0 0 0 0 0 2 1 1 2 0 0 2 0 3 1 7 2 3 1 0 1 0 0 2 0 0 0 0 0 0 5 0 0 3 2 1 0 4 0 0 3 1 0 0 3 3 0 1 0 1 2 0 1 0 2 2 0 5 1 1 0 0 0 0 1 3 3 0 0 0 3 2 0 3 0 0 0 1 1 0 3 0 0 0 1 1 0 0 3 0 2 1 1 2 0 0 2 3 0 1 0 3 2 0 0 0 5 0 1 1 1 0 0 0 0 1 0 1 3 2 1 0 1 1 0 3 0 0 0 2 0 1 0 0 0 1 0 1 0 0 1 2 1 4 3 0 0 3 1 0 0 2 0 0 5 0 3 3 2 2 2 2 0 1 1 1 3 2 1 2 1 1 5 1 0 2 0 4 0 1 0 0 0 3 0 2 0 1 0 2 0 1 6 0 3 0 2 0 0 2 0 0 2 0 0 5 2 0 0 1 0 0 2 0 0 0 2 0 1 2 0 1 0 0 0 2 0 3 1 0 1 3 0 2 0 1 1.1688829787234044
1 0 0 1 3 2 0 1 0 0 1 1 1 3 1 0 1 2 1 0 0 5 8 0 0 1 1 1 2 2 0 1 2 0 0 0 0 0 2 1 0 1 2 2 2 0 2 1 0 1 2 3 0 1 0 1 8 0 0 0 0 2 0 0 2 2 0 2 0 5 1 0 0 0 2 0 0 0 7 1 0 1 2 0 0 1 3 0 3 2 1 0 0 3 1 1 3 1 2 1 1 0 0 1 2 2 1 1 1 0 0 1 1 0 0 0 0 1 0 1 0 1 0 0 0 0 8 0 2 0 0 2 0 1 2 0 0 0 1 0 1 0 1 0 0 3 0 0 0 1 1 0 1 0 0 2 1 0 1 2 0 1 0 7 1 2 3 0 1 0 0 1 1 1 1 3 0 1 0 3 0 2 0 1 0 0 0 1 3 0 1 0 1 0 0 0 0 1 2 0 2 2 1 0 2 7 3 3 0 1 0 0 0 0 1 0 1 2 1 0 0 0 5 6 1 0 1 1 0 1 0 0 1 1 0 0 0 0 1 1 1 0 1 0 1 1 2 0 2 1 2 0 0 0 0 0 0 0 1 1 0 0 1 0 8 1 0 0 2 0 0 2 4 0 3 0 0 1 0 0 1 1 0 3 0 2 0 1 2 1 0 3 1 1 0 0 2 2 4 0 2 0 2 0 1 1 0 0 1 0 2 0 0 0 1 1 1 3 1 0 1 2 2 0 0 1 0 2 2 0 3 4 0 0 0 2 1 0 0 1 0 0 2 0 0 1 0 2 0 2 1 0 0 0 3 0 0 0 0 2 1 2 1 1 0 0 1 0 0 0 0 0 0 0 1 7 2 4 0 3 1 0 2 1 1 3 0 2 1 2 2 2 0 1 4 0 1 0 0 2 1 0 2 0 0 2 1 0 2 0 3 1 0 0 0 5 0 1 2 1 0 1 0 1 2 3 1 0 0 2 0 1 3 0 0 0 1 0 2 0 0 1 0 1 0 7 0 1 0 2 0 3 1 9 1 0 2 0 1 0 0 1 0 1 0 2 0 3 0 1 1 2 0 3 2 0 0 0 2 1 0 0 1 0 1 3 0 4 0 11 0 0 1 8 0 1 5 1 1 2 0 1 1 1 1 0 3 0 1 0 1 2 5 0 2 1 0 0 0 0 0 1 1 1 1 0 0 2 0 1 1 5 2 3 1 0 1 0 0 2 0 0 0 0 0 0 4 0 0 2 2 0 0 4 0 0 3 0 0 0 2 2 0 1 0 1 2 0 0 0 1 2 0 5 1 1 0 0 0 0 0 2 3 0 0 0 2 2 0 3 0 0 0 1 1 0 1 0 0 0 1 1 0 0 3 0 2 1 1 2 0 0 1 3 0 1 0 2 2 0 0 0 4 0 1 1 0 0 0 0 0 1 0 1 3 2 1 0 1 0 0 3 0 0 0 2 0 1 0 0 0 1 0 1 0 0 0 2 1 4 3 0 0 3 0 0 0 1 0 0 5 0 2 3 2 2 2 0 0 1 1 1 3 2 1 2 1 1 5 0 0 2 0 4 0 1 0 0 0 3 0 2 0 1 0 2 0 1 4 0 2 0 2 0 0 1 0 0 2 0 0 5 2 0 0 1 0 0 1 0 0 0 2 0 1 2 0 1 0 0 0 2 0 2 1 0 1 3 0 2 0 1 1.014627659574468
1 0 0 1 3 2 0 1 0 0 0 1 1 2 1 0 1 0 1 0 0 5 9 0 0 1 1 1 1 2 0 1 1 0 0 0 0 0 2 1 0 1 1 2 1 0 2 1 0 0 1 3 0 0 0 1 9 0 0 0 0 1 0 0 1 2 0 2 0 4 1 0 0 0 1 0 0 0 5 1 0 1 2 0 0 0 1 0 1 2 1 0 0 3 1 1 1 1 2 1 1 0 0 0 1 2 1 0 1 0 0 1 1 0 0 0 0 1 0 1 0 1 0 0 0 0 9 0 2 0 0 2 0 1 1 0 0 0 1 0 0 0 1 0 0 3 0 0 0 1 1 0 1 0 0 2 1 0 1 2 0 1 0 7 1 2 3 0 1 0 0 1 0 1 1 3 0 1 0 2 0 2 0 1 0 0 0 1 3 0 1 0 0 0 0 0 0 1 1 0 2 1 1 0 2 6 2 3 0 0 0 0 0 0 0 0 1 1 1 0 0 0 5 4 1 0 1 1 0 1 0 0 1 1 0 0 0 0 1 0 0 0 1 0 0 1 2 0 1 1 2 0 0 0 0 0 0 0 1 1 0 0 1 0 8 1 0 0 1 0 0 2 4 0 3 0 0 1 0 0 0 1 0 3 0 2 0 1 2 1 0 3 1 0 0 0 1 2 3 0 2 0 2 0 0 1 0 0 1 0 2 0 0 0 1 1 1 3 1 0 1 2 2 0 0 1 0 2 2 0 2 3 0 0 0 2 1 0 0 1 0 0 2 0 0 1 0 2 0 2 1 0 0 0 3 0 0 0 0 2 1 2 1 1 0 0 1 0 0 0 0 0 0 0 1 7 1 3 0 3 1 0 1 1 1 3 0 2 1 2 2 2 0 1 4 0 1 0 0 0 0 0 2 0 0 2 1 0 2 0 3 0 0 0 0 5 0 1 2 1 0 0 0 1 2 3 1 0 0 2 0 1 2 0 0 0 0 0 2 0 0 1 0 1 0 8 0 1 0 2 0 3 1 7 1 0 2 0 1 0 0 1 0 1 0 2 0 3 0 0 1 2 0 3 2 0 0 0 1 1 0 0 1 0 1 2 0 3 0 10 0 0 1 7 0 1 3 1 1 2 0 1 1 1 1 0 3 0 1 0 1 1 4 0 1 1 0 0 0 0 0 1 1 1 1 0 0 1 0 1 0 4 2 2 1 0 1 0 0 2 0 0 0 0 0 0 3 0 0 2 2 0 0 3 0 0 2 0 0 0 2 2 0 1 0 1 2 0 0 0 1 2 0 5 1 0 0 0 0 0 0 1 3 0 0 0 2 1 0 2 0 0 0 1 1 0 1 0 0 0 1 0 0 0 3 0 2 1 0 2 0 0 1 3 0 1 0 1 2 0 0 0 4 0 1 0 0 0 0 0 0 1 0 0 1 2 1 0 1 0 0 3 0 0 0 2 0 1 0 0 0 0 0 1 0 0 0 2 0 3 3 0 0 3 0 0 0 1 0 0 3 0 2 3 2 2 1 0 0 1 1 1 3 2 1 2 1 1 5 0 0 1 0 4 0 0 0 0 0 3 0 1 0 1 0 2 0 1 3 0 1 0 2 0 0 1 0 0 2 0 0 5 2 0 0 1 0 0 1 0 0 0 2 0 1 2 0 0 0 0 0 2 0 1 1 0 1 1 0 2 0 0 0.8736702127659575
0 0 0 0 3 2 0 1 0 0 0 0 1 2 1 0 1 0 1 0 0 4 9 0 0 1 1 1 1 2 0 1 1 0 0 0 0 0 2 0 0 1 1 2 1 0 2 1 0 0 0 2 0 0 0 1 6 0 0 0 0 1 0 0 1 1 0 2 0 3 0 0 0 0 1 0 0 0 5 1 0 1 2 0 0 0 1 0 1 2 1 0 0 3 1 1 1 1 2 0 1 0 0 0 1 2 1 0 0 0 0 1 1 0 0 0 0 1 0 1 0 1 0 0 0 0 10 0 2 0 0 1 0 0 1 0 0 0 1 0 0 0 1 0 0 3 0 0 0 1 1 0 1 0 0 1 1 0 1 1 0 1 0 7 1 2 3 0 0 0 0 1 0 0 1 3 0 1 0 2 0 2 0 0 0 0 0 1 3 0 1 0 0 0 0 0 0 1 1 0 2 1 1 0 1 7 2 3 0 0 0 0 0 0 0 0 0 1 1 0 0 0 4 4 1 0 0 1 0 1 0 0 1 1 0 0 0 0 1 0 0 0 1 0 0 1 1 0 1 1 1 0 0 0 0 0 0 0 1 1 0 0 1 0 5 1 0 0 1 0 0 2 3 0 3 0 0 1 0 0 0 1 0 3 0 1 0 0 2 1 0 2 1 0 0 0 1 2 2 0 2 0 1 0 0 1 0 0 1 0 2 0 0 0 1 1 1 3 1 0 1 1 2 0 0 1 0 1 2 0 2 3 0 0 0 2 1 0 0 1 0 0 2 0 0 1 0 1 0 1 1 0 0 0 1 0 0 0 0 2 0 2 1 1 0 0 1 0 0 0 0 0 0 0 1 5 0 3 0 2 1 0 1 1 1 3 0 2 1 2 2 2 0 1 4 0 1 0 0 0 0 0 2 0 0 2 1 0 2 0 3 0 0 0 0 4 0 0 2 1 0 0 0 1 2 2 1 0 0 2 0 1 2 0 0 0 0 0 1 0 0 1 0 1 0 6 0 1 0 2 0 3 1 6 1 0 2 0 1 0 0 1 0 1 0 2 0 3 0 0 1 2 0 3 2 0 0 0 1 0 0 0 1 0 1 2 0 3 0 10 0 0 1 7 0 0 2 1 1 2 0 1 1 0 1 0 2 0 1 0 1 1 3 0 1 1 0 0 0 0 0 1 1 1 1 0 0 1 0 1 0 2 2 2 1 0 1 0 0 1 0 0 0 0 0 0 3 0 0 2 2 0 0 3 0 0 2 0 0 0 1 2 0 1 0 1 2 0 0 0 1 2 0 5 0 0 0 0 0 0 0 1 3 0 0 0 2 1 0 2 0 0 0 1 1 0 0 0 0 0 1 0 0 0 3 0 2 0 0 2 0 0 1 3 0 1 0 1 2 0 0 0 2 0 0 0 0 0 0 0 0 0 0 0 0 2 1 0 1 0 0 2 0 0 0 2 0 1 0 0 0 0 0 1 0 0 0 2 0 3 2 0 0 2 0 0 0 1 0 0 3 0 2 2 2 2 1 0 0 1 1 1 3 2 1 2 1 1 5 0 0 1 0 3 0 0 0 0 0 3 0 1 0 0 0 1 0 1 3 0 0 0 2 0 0 1 0 0 2 0 0 3 2 0 0 1 0 0 1 0 0 0 2 0 1 2 0 0 0 0 0 1 0 1 1 0 0 1 0 2 0 0 0.7632978723404256
0 0 0 0 3 2 0 1 0 0 0 0 1 1 1 0 1 0 1 0 0 4 10 0 0 1 1 1 1 1 0 1 1 0 0 0 0 0 2 0 0 1 0 1 1 0 2 1 0 0 0 2 0 0 0 1 5 0 0 0 0 1 0 0 1 1 0 2 0 4 0 0 0 0 1 0 0 0 5 1 0 1 1 0 0 0 1 0 1 2 0 0 0 2 1 1 1 1 2 0 1 0 0 0 1 2 1 0 0 0 0 1 1 0 0 0 0 1 0 1 0 1 0 0 0 0 9 0 1 0 0 1 0 0 0 0 0 0 1 0 0 0 1 0 0 3 0 0 0 1 1 0 1 0 0 1 1 0 1 1 0 1 0 6 1 2 3 0 0 0 0 1 0 0 1 3 0 1 0 2 0 2 0 0 0 0 0 1 3 0 1 0 0 0 0 0 0 1 1 0 2 0 1 0 1 6 2 3 0 0 0 0 0 0 0 0 0 1 1 0 0 0 4 4 1 0 0 0 0 1 0 0 1 1 0 0 0 0 1 0 0 0 0 0 0 0 1 0 0 0 1 0 0 0 0 0 0 0 1 1 0 0 0 0 4 1 0 0 1 0 0 2 3 0 2 0 0 1 0 0 0 1 0 1 0 1 0 0 2 1 0 0 1 0 0 0 1 2 2 0 2 0 1 0 0 0 0 0 1 0 2 0 0 0 1 1 1 3 1 0 1 1 2 0 0 0 0 1 1 0 2 2 0 0 0 1 1 0 0 0 0 0 2 0 0 1 0 1 0 0 1 0 0 0 1 0 0 0 0 1 0 2 0 1 0 0 1 0 0 0 0 0 0 0 1 4 0 3 0 1 1 0 1 1 1 3 0 2 1 2 2 2 0 0 4 0 1 0 0 0 0 0 1 0 0 2 1 0 2 0 3 0 0 0 0 4 0 0 2 1 0 0 0 0 2 2 1 0 0 2 0 1 2 0 0 0 0 0 0 0 0 1 0 0 0 6 0 0 0 1 0 3 1 5 0 0 2 0 1 0 0 1 0 1 0 2 0 2 0 0 1 2 0 3 1 0 0 0 1 0 0 0 0 0 1 1 0 3 0 11 0 0 1 4 0 0 1 1 1 2 0 1 1 0 1 0 2 0 1 0 1 1 3 0 1 1 0 0 0 0 0 0 0 1 1 0 0 1 0 0 0 2 2 1 1 0 1 0 0 1 0 0 0 0 0 0 3 0 0 2 2 0 0 2 0 0 2 0 0 0 1 2 0 1 0 1 1 0 0 0 1 1 0 5 0 0 0 0 0 0 0 1 3 0 0 0 1 1 0 1 0 0 0 1 1 0 0 0 0 0 1 0 0 0 2 0 1 0 0 1 0 0 1 2 0 1 0 1 2 0 0 0 1 0 0 0 0 0 0 0 0 0 0 0 0 0 1 0 0 0 0 2 0 0 0 1 0 0 0 0 0 0 0 1 0 0 0 2 0 2 1 0 0 2 0 0 0 0 0 0 3 0 2 2 1 2 1 0 0 0 1 1 3 2 1 2 1 1 4 0 0 1 0 3 0 0 0 0 0 3 0 1 0 0 0 0 0 1 3 0 0 0 2 0 0 1 0 0 2 0 0 3 2 0 0 1 0 0 1 0 0 0 2 0 1 2 0 0 0 0 0 1 0 1 1 0 0 1 0 2 0 0 0.660904255319149
0 0 0 0 2 1 0 1 0 0 0 0 1 1 1 0 1 0 1 0 0 3 7 0 0 0 1 1 1 1 0 1 1 0 0 0 0 0 2 0 0 1 0 1 1 0 2 1 0 0 0 2 0 0 0 1 5 0 0 0 0 1 0 0 1 1 0 2 0 4 0 0 0 0 1 0 0 0 4 1 0 1 1 0 0 0 1 0 0 2 0 0 0 2 1 1 0 0 2 0 1 0 0 0 0 2 0 0 0 0 0 1 1 0 0 0 0 1 0 1 0 1 0 0 0 0 8 0 1 0 0 1 0 0 0 0 0 0 1 0 0 0 1 0 0 3 0 0 0 1 1 0 1 0 0 0 1 0 1 1 0 1 0 6 1 1 3 0 0 0 0 1 0 0 0 3 0 1 0 2 0 2 0 0 0 0 0 1 2 0 1 0 0 0 0 0 0 1 1 0 2 0 0 0 1 4 2 2 0 0 0 0 0 0 0 0 0 1 1 0 0 0 4 5 1 0 0 0 0 0 0 0 0 1 0 0 0 0 1 0 0 0 0 0 0 0 1 0 0 0 1 0 0 0 0 0 0 0 1 1 0 0 0 0 4 0 0 0 1 0 0 2 3 0 2 0 0 1 0 0 0 1 0 1 0 1 0 0 1 1 0 0 1 0 0 0 1 1 1 0 2 0 1 0 0 0 0 0 1 0 2 0 0 0 1 1 1 3 1 0 1 1 2 0 0 0 0 0 1 0 1 2 0 0 0 1 1 0 0 0 0 0 2 0 0 1 0 1 0 0 1 0 0 0 1 0 0 0 0 1 0 2 0 1 0 0 1 0 0 0 0 0 0 0 0 4 0 2 0 1 1 0 0 1 1 3 0 2 1 2 2 2 0 0 3 0 1 0 0 0 0 0 1 0 0 2 1 0 1 0 3 0 0 0 0 2 0 0 1 1 0 0 0 0 2 2 1 0 0 2 0 0 1 0 0 0 0 0 0 0 0 1 0 0 0 6 0 0 0 1 0 3 1 4 0 0 2 0 1 0 0 1 0 1 0 2 0 2 0 0 1 2 0 3 1 0 0 0 1 0 0 0 0 0 1 1 0 3 0 8 0 0 1 4 0 0 1 1 0 1 0 1 1 0 1 0 2 0 1 0 0 1 1 0 1 1 0 0 0 0 0 0 0 1 1 0 0 0 0 0 0 1 2 0 1 0 1 0 0 1 0 0 0 0 0 0 3 0 0 2 2 0 0 2 0 0 2 0 0 0 1 1 0 1 0 1 1 0 0 0 1 0 0 5 0 0 0 0 0 0 0 1 2 0 0 0 0 1 0 0 0 0 0 1 1 0 0 0 0 0 1 0 0 0 2 0 1 0 0 1 0 0 1 2 0 1 0 1 2 0 0 0 1 0 0 0 0 0 0 0 0 0 0 0 0 0 1 0 0 0 0 2 0 0 0 1 0 0 0 0 0 0 0 0 0 0 0 2 0 2 1 0 0 2 0 0 0 0 0 0 2 0 2 2 1 2 1 0 0 0 1 0 3 2 1 2 1 1 3 0 0 1 0 2 0 0 0 0 0 3 0 1 0 0 0 0 0 1 1 0 0 0 2 0 0 1 0 0 2 0 0 3 2 0 0 1 0 0 1 0 0 0 2 0 1 2 0 0 0 0 0 1 0 1 1 0 0 1 0 0 0 0 0.574468085106383
0 0 0 0 1 1 0 1 0 0 0 0 0 1 1 0 1 0 1 0 0 3 4 0 0 0 0 1 1 1 0 1 1 0 0 0 0 0 2 0 0 1 0 1 1 0 2 1 0 0 0 2 0 0 0 1 4 0 0 0 0 1 0 0 1 1 0 1 0 3 0 0 0 0 1 0 0 0 3 1 0 1 1 0 0 0 1 0 0 2 0 0 0 1 1 0 0 0 2 0 1 0 0 0 0 2 0 0 0 0 0 0 0 0 0 0 0 1 0 1 0 1 0 0 0 0 7 0 1 0 0 1 0 0 0 0 0 0 1 0 0 0 1 0 0 2 0 0 0 1 1 0 1 0 0 0 1 0 1 1 0 1 0 5 1 1 2 0 0 0 0 1 0 0 0 2 0 1 0 1 0 2 0 0 0 0 0 1 2 0 1 0 0 0 0 0 0 1 1 0 1 0 0 0 1 4 1 1 0 0 0 0 0 0 0 0 0 1 1 0 0 0 4 5 0 0 0 0 0 0 0 0 0 0 0 0 0 0 1 0 0 0 0 0 0 0 1 0 0 0 1 0 0 0 0 0 0 0 1 1 0 0 0 0 5 0 0 0 1 0 0 2 2 0 1 0 0 1 0 0 0 1 0 1 0 1 0 0 1 1 0 0 1 0 0 0 1 1 1 0 2 0 1 0 0 0 0 0 1 0 2 0 0 0 0 1 0 3 1 0 1 1 2 0 0 0 0 0 1 0 1 2 0 0 0 1 0 0 0 0 0 0 2 0 0 1 0 1 0 0 1 0 0 0 1 0 0 0 0 1 0 2 0 1 0 0 1 0 0 0 0 0 0 0 0 4 0 2 0 1 1 0 0 1 0 2 0 2 1 2 2 2 0 0 2 0 0 0 0 0 0 0 1 0 0 2 1 0 1 0 2 0 0 0 0 2 0 0 1 1 0 0 0 0 1 2 1 0 0 2 0 0 1 0 0 0 0 0 0 0 0 0 0 0 0 5 0 0 0 0 0 2 1 4 0 0 2 0 1 0 0 1 0 1 0 1 0 2 0 0 1 2 0 3 1 0 0 0 1 0 0 0 0 0 1 1 0 1 0 7 0 0 1 4 0 0 1 1 0 1 0 0 1 0 1 0 2 0 1 0 0 1 1 0 1 1 0 0 0 0 0 0 0 1 1 0 0 0 0 0 0 1 2 0 0 0 1 0 0 1 0 0 0 0 0 0 2 0 0 2 2 0 0 2 0 0 2 0 0 0 1 1 0 1 0 1 1 0 0 0 1 0 0 5 0 0 0 0 0 0 0 1 1 0 0 0 0 1 0 0 0 0 0 0 1 0 0 0 0 0 0 0 0 0 2 0 1 0 0 1 0 0 1 2 0 1 0 1 2 0 0 0 1 0 0 0 0 0 0 0 0 0 0 0 0 0 1 0 0 0 0 2 0 0 0 0 0 0 0 0 0 0 0 0 0 0 0 2 0 1 1 0 0 2 0 0 0 0 0 0 1 0 1 2 1 1 1 0 0 0 0 0 2 2 1 2 1 1 3 0 0 0 0 2 0 0 0 0 0 3 0 1 0 0 0 0 0 1 1 0 0 0 2 0 0 1 0 0 2 0 0 2 2 0 0 1 0 0 1 0 0 0 1 0 1 1 0 0 0 0 0 1 0 1 1 0 0 1 0 0 0 0 0.4946808510638298
0 0 0 0 0 1 0 1 0 0 0 0 0 0 1 0 1 0 1 0 0 2 1 0 0 0 0 1 1 1 0 1 1 0 0 0 0 0 2 0 0 0 0 0 1 0 2 1 0 0 0 2 0 0 0 0 4 0 0 0 0 1 0 0 1 1 0 1 0 3 0 0 0 0 0 0 0 0 3 1 0 1 1 0 0 0 1 0 0 2 0 0 0 1 1 0 0 0 2 0 0 0 0 0 0 2 0 0 0 0 0 0 0 0 0 0 0 1 0 0 0 1 0 0 0 0 5 0 1 0 0 1 0 0 0 0 0 0 1 0 0 0 0 0 0 1 0 0 0 1 1 0 1 0 0 0 0 0 1 1 0 1 0 5 1 1 2 0 0 0 0 0 0 0 0 2 0 1 0 1 0 2 0 0 0 0 0 1 2 0 1 0 0 0 0 0 0 1 1 0 1 0 0 0 1 3 0 1 0 0 0 0 0 0 0 0 0 1 1 0 0 0 4 2 0 0 0 0 0 0 0 0 0 0 0 0 0 0 1 0 0 0 0 0 0 0 1 0 0 0 1 0 0 0 0 0 0 0 1 0 0 0 0 0 5 0 0 0 1 0 0 1 2 0 0 0 0 1 0 0 0 1 0 1 0 1 0 0 1 1 0 0 0 0 0 0 1 0 1 0 2 0 1 0 0 0 0 0 1 0 1 0 0 0 0 1 0 3 0 0 0 0 1 0 0 0 0 0 1 0 1 1 0 0 0 1 0 0 0 0 0 0 2 0 0 1 0 1 0 0 1 0 0 0 1 0 0 0 0 1 0 1 0 0 0 0 1 0 0 0 0 0 0 0 0 2 0 2 0 1 0 0 0 0 0 1 0 2 1 2 2 2 0 0 2 0 0 0 0 0 0 0 0 0 0 2 1 0 1 0 2 0 0 0 0 2 0 0 1 1 0 0 0 0 1 2 1 0 0 1 0 0 1 0 0 0 0 0 0 0 0 0 0 0 0 5 0 0 0 0 0 2 1 4 0 0 1 0 0 0 0 1 0 1 0 1 0 2 0 0 1 2 0 3 0 0 0 0 1 0 0 0 0 0 0 1 0 1 0 9 0 0 0 3 0 0 1 1 0 1 0 0 1 0 1 0 1 0 0 0 0 1 1 0 1 0 0 0 0 0 0 0 0 1 1 0 0 0 0 0 0 1 2 0 0 0 0 0 0 1 0 0 0 0 0 0 2 0 0 1 2 0 0 1 0 0 2 0 0 0 1 1 0 1 0 1 1 0 0 0 1 0 0 4 0 0 0 0 0 0 0 1 1 0 0 0 0 1 0 0 0 0 0 0 1 0 0 0 0 0 0 0 0 0 2 0 1 0 0 1 0 0 1 1 0 1 0 1 2 0 0 0 1 0 0 0 0 0 0 0 0 0 0 0 0 0 1 0 0 0 0 2 0 0 0 0 0 0 0 0 0 0 0 0 0 0 0 2 0 1 1 0 0 1 0 0 0 0 0 0 1 0 0 2 0 1 1 0 0 0 0 0 2 2 1 1 1 1 3 0 0 0 0 2 0 0 0 0 0 3 0 0 0 0 0 0 0 1 1 0 0 0 0 0 0 1 0 0 2 0 0 1 2 0 0 1 0 0 1 0 0 0 1 0 1 1 0 0 0 0 0 1 0 1 0 0 0 1 0 0 0 0 0.4095744680851064
0 0 0 0 0 1 0 1 0 0 0 0 0 0 1 0 1 0 1 0 0 2 0 0 0 0 0 1 1 1 0 1 1 0 0 0 0 0 2 0 0 0 0 0 1 0 2 1 0 0 0 2 0 0 0 0 3 0 0 0 0 1 0 0 1 1 0 0 0 3 0 0 0 0 0 0 0 0 3 0 0 1 0 0 0 0 1 0 0 2 0 0 0 0 1 0 0 0 2 0 0 0 0 0 0 2 0 0 0 0 0 0 0 0 0 0 0 1 0 0 0 1 0 0 0 0 4 0 1 0 0 1 0 0 0 0 0 0 1 0 0 0 0 0 0 1 0 0 0 1 1 0 1 0 0 0 0 0 1 1 0 1 0 4 1 1 1 0 0 0 0 0 0 0 0 1 0 1 0 1 0 2 0 0 0 0 0 1 1 0 1 0 0 0 0 0 0 1 1 0 1 0 0 0 1 3 0 1 0 0 0 0 0 0 0 0 0 1 1 0 0 0 2 2 0 0 0 0 0 0 0 0 0 0 0 0 0 0 1 0 0 0 0 0 0 0 1 0 0 0 1 0 0 0 0 0 0 0 1 0 0 0 0 0 4 0 0 0 1 0 0 0 2 0 0 0 0 1 0 0 0 1 0 0 0 1 0 0 1 1 0 0 0 0 0 0 1 0 1 0 2 0 0 0 0 0 0 0 1 0 1 0 0 0 0 1 0 1 0 0 0 0 1 0 0 0 0 0 1 0 1 1 0 0 0 1 0 0 0 0 0 0 2 0 0 1 0 1 0 0 1 0 0 0 1 0 0 0 0 1 0 1 0 0 0 0 0 0 0 0 0 0 0 0 0 2 0 2 0 1 0 0 0 0 0 1 0 1 1 2 2 2 0 0 2 0 0 0 0 0 0 0 0 0 0 2 1 0 1 0 2 0 0 0 0 2 0 0 1 1 0 0 0 0 1 2 1 0 0 1 0 0 1 0 0 0 0 0 0 0 0 0 0 0 0 5 0 0 0 0 0 2 1 4 0 0 1 0 0 0 0 1 0 1 0 1 0 2 0 0 1 2 0 3 0 0 0 0 1 0 0 0 0 0 0 1 0 0 0 14 0 0 0 2 0 0 1 1 0 1 0 0 1 0 1 0 0 0 0 0 0 1 1 0 1 0 0 0 0 0 0 0 0 1 0 0 0 0 0 0 0 1 2 0 0 0 0 0 0 1 0 0 0 0 0 0 2 0 0 1 1 0 0 1 0 0 2 0 0 0 1 1 0 1 0 1 1 0 0 0 1 0 0 3 0 0 0 0 0 0 0 1 0 0 0 0 0 1 0 0 0 0 0 0 1 0 0 0 0 0 0 0 0 0 1 0 1 0 0 1 0 0 1 1 0 1 0 1 2 0 0 0 1 0 0 0 0 0 0 0 0 0 0 0 0 0 1 0 0 0 0 2 0 0 0 0 0 0 0 0 0 0 0 0 0 0 0 1 0 1 0 0 0 1 0 0 0 0 0 0 1 0 0 2 0 1 0 0 0 0 0 0 2 2 0 0 1 1 3 0 0 0 0 2 0 0 0 0 0 3 0 0 0 0 0 0 0 1 1 0 0 0 0 0 0 1 0 0 1 0 0 1 2 0 0 1 0 0 0 0 0 0 0 0 1 1 0 0 0 0 0 1 0 0 0 0 0 1 0 0 0 0 0.36569148936170217
0 0 0 0 0 1 0 1 0 0 0 0 0 0 1 0 1 0 0 0 0 2 0 0 0 0 0 1 0 1 0 1 1 0 0 0 0 0 2 0 0 0 0 0 1 0 2 1 0 0 0 2 0 0 0 0 3 0 0 0 0 1 0 0 1 1 0 0 0 2 0 0 0 0 0 0 0 0 2 0 0 1 0 0 0 0 1 0 0 1 0 0 0 0 1 0 0 0 2 0 0 0 0 0 0 1 0 0 0 0 0 0 0 0 0 0 0 1 0 0 0 1 0 0 0 0 4 0 1 0 0 0 0 0 0 0 0 0 1 0 0 0 0 0 0 1 0 0 0 1 1 0 1 0 0 0 0 0 0 0 0 0 0 4 1 0 1 0 0 0 0 0 0 0 0 1 0 1 0 1 0 2 0 0 0 0 0 1 1 0 1 0 0 0 0 0 0 1 1 0 1 0 0 0 0 2 0 1 0 0 0 0 0 0 0 0 0 1 1 0 0 0 2 1 0 0 0 0 0 0 0 0 0 0 0 0 0 0 1 0 0 0 0 0 0 0 1 0 0 0 0 0 0 0 0 0 0 0 1 0 0 0 0 0 4 0 0 0 1 0 0 0 1 0 0 0 0 1 0 0 0 1 0 0 0 1 0 0 1 1 0 0 0 0 0 0 1 0 1 0 1 0 0 0 0 0 0 0 1 0 0 0 0 0 0 1 0 1 0 0 0 0 1 0 0 0 0 0 1 0 1 0 0 0 0 1 0 0 0 0 0 0 2 0 0 1 0 1 0 0 1 0 0 0 1 0 0 0 0 1 0 0 0 0 0 0 0 0 0 0 0 0 0 0 0 2 0 2 0 0 0 0 0 0 0 1 0 1 1 2 1 1 0 0 1 0 0 0 0 0 0 0 0 0 0 2 1 0 1 0 2 0 0 0 0 2 0 0 1 0 0 0 0 0 1 0 1 0 0 1 0 0 1 0 0 0 0 0 0 0 0 0 0 0 0 5 0 0 0 0 0 2 0 3 0 0 1 0 0 0 0 0 0 0 0 1 0 1 0 0 0 2 0 3 0 0 0 0 1 0 0 0 0 0 0 1 0 0 0 18 0 0 0 2 0 0 1 0 0 1 0 0 1 0 0 0 0 0 0 0 0 0 1 0 1 0 0 0 0 0 0 0 0 1 0 0 0 0 0 0 0 1 1 0 0 0 0 0 0 0 0 0 0 0 0 0 2 0 0 1 1 0 0 1 0 0 2 0 0 0 1 1 0 1 0 1 1 0 0 0 1 0 0 2 0 0 0 0 0 0 0 1 0 0 0 0 0 1 0 0 0 0 0 0 1 0 0 0 0 0 0 0 0 0 1 0 1 0 0 1 0 0 1 1 0 1 0 1 1 0 0 0 0 0 0 0 0 0 0 0 0 0 0 0 0 0 1 0 0 0 0 2 0 0 0 0 0 0 0 0 0 0 0 0 0 0 0 1 0 1 0 0 0 0 0 0 0 0 0 0 1 0 0 1 0 1 0 0 0 0 0 0 2 2 0 0 1 1 3 0 0 0 0 2 0 0 0 0 0 3 0 0 0 0 0 0 0 1 1 0 0 0 0 0 0 1 0 0 1 0 0 1 1 0 0 1 0 0 0 0 0 0 0 0 1 1 0 0 0 0 0 1 0 0 0 0 0 1 0 0 0 0 0.3125
0 0 0 0 0 1 0 1 0 0 0 0 0 0 1 0 0 0 0 0 0 2 0 0 0 0 0 0 0 1 0 1 1 0 0 0 0 0 2 0 0 0 0 0 1 0 2 1 0 0 0 2 0 0 0 0 2 0 0 0 0 1 0 0 1 1 0 0 0 2 0 0 0 0 0 0 0 0 2 0 0 1 0 0 0 0 1 0 0 1 0 0 0 0 1 0 0 0 2 0 0 0 0 0 0 1 0 0 0 0 0 0 0 0 0 0 0 1 0 0 0 1 0 0 0 0 4 0 1 0 0 0 0 0 0 0 0 0 1 0 0 0 0 0 0 1 0 0 0 1 1 0 1 0 0 0 0 0 0 0 0 0 0 4 1 0 1 0 0 0 0 0 0 0 0 0 0 1 0 0 0 2 0 0 0 0 0 1 1 0 1 0 0 0 0 0 0 1 1 0 1 0 0 0 0 1 0 1 0 0 0 0 0 0 0 0 0 1 1 0 0 0 2 1 0 0 0 0 0 0 0 0 0 0 0 0 0 0 1 0 0 0 0 0 0 0 1 0 0 0 0 0 0 0 0 0 0 0 1 0 0 0 0 0 3 0 0 0 1 0 0 0 1 0 0 0 0 1 0 0 0 1 0 0 0 1 0 0 1 1 0 0 0 0 0 0 0 0 1 0 0 0 0 0 0 0 0 0 1 0 0 0 0 0 0 1 0 1 0 0 0 0 1 0 0 0 0 0 1 0 1 0 0 0 0 0 0 0 0 0 0 0 2 0 0 1 0 1 0 0 1 0 0 0 1 0 0 0 0 1 0 0 0 0 0 0 0 0 0 0 0 0 0 0 0 2 0 1 0 0 0 0 0 0 0 1 0 1 0 1 0 1 0 0 1 0 0 0 0 0 0 0 0 0 0 2 1 0 1 0 2 0 0 0 0 2 0 0 1 0 0 0 0 0 1 0 1 0 0 0 0 0 1 0 0 0 0 0 0 0 0 0 0 0 0 5 0 0 0 0 0 2 0 2 0 0 1 0 0 0 0 0 0 0 0 1 0 1 0 0 0 2 0 3 0 0 0 0 0 0 0 0 0 0 0 1 0 0 0 13 0 0 0 2 0 0 1 0 0 1 0 0 1 0 0 0 0 0 0 0 0 0 1 0 1 0 0 0 0 0 0 0 0 1 0 0 0 0 0 0 0 1 1 0 0 0 0 0 0 0 0 0 0 0 0 0 2 0 0 1 1 0 0 1 0 0 2 0 0 0 1 1 0 1 0 1 1 0 0 0 0 0 0 2 0 0 0 0 0 0 0 1 0 0 0 0 0 1 0 0 0 0 0 0 1 0 0 0 0 0 0 0 0 0 1 0 1 0 0 1 0 0 1 1 0 1 0 1 1 0 0 0 0 0 0 0 0 0 0 0 0 0 0 0 0 0 0 0 0 0 0 1 0 0 0 0 0 0 0 0 0 0 0 0 0 0 0 1 0 1 0 0 0 0 0 0 0 0 0 0 1 0 0 0 0 1 0 0 0 0 0 0 2 2 0 0 1 1 3 0 0 0 0 2 0 0 0 0 0 3 0 0 0 0 0 0 0 1 1 0 0 0 0 0 0 1 0 0 1 0 0 1 1 0 0 1 0 0 0 0 0 0 0 0 1 1 0 0 0 0 0 1 0 0 0 0 0 0 0 0 0 0 0.2765957446808511
0 0 0 0 0 1 0 1 0 0 0 0 0 0 1 0 0 0 0 0 0 1 0 0 0 0 0 0 0 1 0 1 0 0 0 0 0 0 2 0 0 0 0 0 1 0 1 0 0 0 0 1 0 0 0 0 2 0 0 0 0 1 0 0 0 0 0 0 0 1 0 0 0 0 0 0 0 0 2 0 0 1 0 0 0 0 1 0 0 1 0 0 0 0 1 0 0 0 1 0 0 0 0 0 0 1 0 0 0 0 0 0 0 0 0 0 0 1 0 0 0 1 0 0 0 0 4 0 1 0 0 0 0 0 0 0 0 0 0 0 0 0 0 0 0 1 0 0 0 1 1 0 1 0 0 0 0 0 0 0 0 0 0 3 1 0 1 0 0 0 0 0 0 0 0 0 0 1 0 0 0 1 0 0 0 0 0 1 1 0 1 0 0 0 0 0 0 1 1 0 0 0 0 0 0 1 0 1 0 0 0 0 0 0 0 0 0 1 0 0 0 0 1 0 0 0 0 0 0 0 0 0 0 0 0 0 0 0 1 0 0 0 0 0 0 0 1 0 0 0 0 0 0 0 0 0 0 0 1 0 0 0 0 0 5 0 0 0 1 0 0 0 1 0 0 0 0 1 0 0 0 0 0 0 0 1 0 0 0 1 0 0 0 0 0 0 0 0 1 0 0 0 0 0 0 0 0 0 1 0 0 0 0 0 0 0 0 1 0 0 0 0 1 0 0 0 0 0 1 0 0 0 0 0 0 0 0 0 0 0 0 0 2 0 0 1 0 1 0 0 1 0 0 0 0 0 0 0 0 1 0 0 0 0 0 0 0 0 0 0 0 0 0 0 0 2 0 1 0 0 0 0 0 0 0 1 0 1 0 1 0 1 0 0 1 0 0 0 0 0 0 0 0 0 0 2 1 0 1 0 2 0 0 0 0 2 0 0 1 0 0 0 0 0 0 0 0 0 0 0 0 0 1 0 0 0 0 0 0 0 0 0 0 0 0 5 0 0 0 0 0 2 0 2 0 0 1 0 0 0 0 0 0 0 0 0 0 1 0 0 0 2 0 3 0 0 0 0 0 0 0 0 0 0 0 0 0 0 0 12 0 0 0 2 0 0 1 0 0 0 0 0 1 0 0 0 0 0 0 0 0 0 1 0 1 0 0 0 0 0 0 0 0 1 0 0 0 0 0 0 0 1 1 0 0 0 0 0 0 0 0 0 0 0 0 0 2 0 0 1 1 0 0 1 0 0 1 0 0 0 0 0 0 0 0 1 1 0 0 0 0 0 0 2 0 0 0 0 0 0 0 1 0 0 0 0 0 1 0 0 0 0 0 0 1 0 0 0 0 0 0 0 0 0 1 0 1 0 0 1 0 0 1 1 0 0 0 0 1 0 0 0 0 0 0 0 0 0 0 0 0 0 0 0 0 0 0 0 0 0 0 1 0 0 0 0 0 0 0 0 0 0 0 0 0 0 0 0 0 1 0 0 0 0 0 0 0 0 0 0 1 0 0 0 0 1 0 0 0 0 0 0 2 2 0 0 1 1 3 0 0 0 0 2 0 0 0 0 0 3 0 0 0 0 0 0 0 0 1 0 0 0 0 0 0 0 0 0 1 0 0 1 1 0 0 1 0 0 0 0 0 0 0 0 1 1 0 0 0 0 0 1 0 0 0 0 0 0 0 0 0 0 0.23138297872340425
0 0 0 0 0 1 0 0 0 0 0 0 0 0 1 0 0 0 0 0 0 1 0 0 0 0 0 0 0 0 0 1 0 0 0 0 0 0 2 0 0 0 0 0 1 0 1 0 0 0 0 1 0 0 0 0 2 0 0 0 0 1 0 0 0 0 0 0 0 1 0 0 0 0 0 0 0 0 1 0 0 1 0 0 0 0 1 0 0 1 0 0 0 0 1 0 0 0 1 0 0 0 0 0 0 1 0 0 0 0 0 0 0 0 0 0 0 1 0 0 0 1 0 0 0 0 3 0 1 0 0 0 0 0 0 0 0 0 0 0 0 0 0 0 0 1 0 0 0 1 1 0 1 0 0 0 0 0 0 0 0 0 0 3 0 0 1 0 0 0 0 0 0 0 0 0 0 1 0 0 0 1 0 0 0 0 0 1 0 0 1 0 0 0 0 0 0 1 1 0 0 0 0 0 0 0 0 1 0 0 0 0 0 0 0 0 0 1 0 0 0 0 1 0 0 0 0 0 0 0 0 0 0 0 0 0 0 0 1 0 0 0 0 0 0 0 1 0 0 0 0 0 0 0 0 0 0 0 1 0 0 0 0 0 6 0 0 0 0 0 0 0 1 0 0 0 0 1 0 0 0 0 0 0 0 0 0 0 0 1 0 0 0 0 0 0 0 0 0 0 0 0 0 0 0 0 0 0 1 0 0 0 0 0 0 0 0 1 0 0 0 0 1 0 0 0 0 0 0 0 0 0 0 0 0 0 0 0 0 0 0 0 2 0 0 1 0 0 0 0 1 0 0 0 0 0 0 0 0 1 0 0 0 0 0 0 0 0 0 0 0 0 0 0 0 2 0 1 0 0 0 0 0 0 0 1 0 0 0 1 0 0 0 0 1 0 0 0 0 0 0 0 0 0 0 2 1 0 1 0 2 0 0 0 0 2 0 0 1 0 0 0 0 0 0 0 0 0 0 0 0 0 1 0 0 0 0 0 0 0 0 0 0 0 0 4 0 0 0 0 0 1 0 2 0 0 1 0 0 0 0 0 0 0 0 0 0 1 0 0 0 2 0 3 0 0 0 0 0 0 0 0 0 0 0 0 0 0 0 11 0 0 0 1 0 0 0 0 0 0 0 0 0 0 0 0 0 0 0 0 0 0 1 0 1 0 0 0 0 0 0 0 0 1 0 0 0 0 0 0 0 1 0 0 0 0 0 0 0 0 0 0 0 0 0 0 2 0 0 1 1 0 0 1 0 0 1 0 0 0 0 0 0 0 0 1 1 0 0 0 0 0 0 1 0 0 0 0 0 0 0 1 0 0 0 0 0 1 0 0 0 0 0 0 1 0 0 0 0 0 0 0 0 0 1 0 1 0 0 1 0 0 1 1 0 0 0 0 0 0 0 0 0 0 0 0 0 0 0 0 0 0 0 0 0 0 0 0 0 0 0 1 0 0 0 0 0 0 0 0 0 0 0 0 0 0 0 0 0 1 0 0 0 0 0 0 0 0 0 0 1 0 0 0 0 1 0 0 0 0 0 0 2 2 0 0 1 0 3 0 0 0 0 2 0 0 0 0 0 3 0 0 0 0 0 0 0 0 1 0 0 0 0 0 0 0 0 0 1 0 0 1 1 0 0 1 0 0 0 0 0 0 0 0 1 1 0 0 0 0 0 1 0 0 0 0 0 0 0 0 0 0 0.20079787234042555
0 0 0 0 0 1 0 0 0 0 0 0 0 0 1 0 0 0 0 0 0 1 0 0 0 0 0 0 0 0 0 1 0 0 0 0 0 0 2 0 0 0 0 0 1 0 1 0 0 0 0 1 0 0 0 0 2 0 0 0 0 1 0 0 0 0 0 0 0 1 0 0 0 0 0 0 0 0 1 0 0 1 0 0 0 0 0 0 0 1 0 0 0 0 1 0 0 0 1 0 0 0 0 0 0 0 0 0 0 0 0 0 0 0 0 0 0 1 0 0 0 1 0 0 0 0 3 0 1 0 0 0 0 0 0 0 0 0 0 0 0 0 0 0 0 1 0 0 0 0 1 0 1 0 0 0 0 0 0 0 0 0 0 1 0 0 1 0 0 0 0 0 0 0 0 0 0 1 0 0 0 1 0 0 0 0 0 1 0 0 1 0 0 0 0 0 0 0 1 0 0 0 0 0 0 0 0 1 0 0 0 0 0 0 0 0 0 1 0 0 0 0 0 0 0 0 0 0 0 0 0 0 0 0 0 0 0 0 1 0 0 0 0 0 0 0 1 0 0 0 0 0 0 0 0 0 0 0 1 0 0 0 0 0 7 0 0 0 0 0 0 0 1 0 0 0 0 1 0 0 0 0 0 0 0 0 0 0 0 1 0 0 0 0 0 0 0 0 0 0 0 0 0 0 0 0 0 0 1 0 0 0 0 0 0 0 0 1 0 0 0 0 0 0 0 0 0 0 0 0 0 0 0 0 0 0 0 0 0 0 0 0 1 0 0 1 0 0 0 0 1 0 0 0 0 0 0 0 0 1 0 0 0 0 0 0 0 0 0 0 0 0 0 0 0 1 0 1 0 0 0 0 0 0 0 1 0 0 0 1 0 0 0 0 1 0 0 0 0 0 0 0 0 0 0 2 1 0 1 0 2 0 0 0 0 2 0 0 1 0 0 0 0 0 0 0 0 0 0 0 0 0 1 0 0 0 0 0 0 0 0 0 0 0 0 4 0 0 0 0 0 0 0 2 0 0 1 0 0 0 0 0 0 0 0 0 0 1 0 0 0 2 0 1 0 0 0 0 0 0 0 0 0 0 0 0 0 0 0 9 0 0 0 1 0 0 0 0 0 0 0 0 0 0 0 0 0 0 0 0 0 0 1 0 0 0 0 0 0 0 0 0 0 1 0 0 0 0 0 0 0 1 0 0 0 0 0 0 0 0 0 0 0 0 0 0 2 0 0 1 1 0 0 1 0 0 1 0 0 0 0 0 0 0 0 1 1 0 0 0 0 0 0 1 0 0 0 0 0 0 0 0 0 0 0 0 0 1 0 0 0 0 0 0 0 0 0 0 0 0 0 0 0 0 0 0 1 0 0 1 0 0 1 1 0 0 0 0 0 0 0 0 0 0 0 0 0 0 0 0 0 0 0 0 0 0 0 0 0 0 0 1 0 0 0 0 0 0 0 0 0 0 0 0 0 0 0 0 0 1 0 0 0 0 0 0 0 0 0 0 1 0 0 0 0 1 0 0 0 0 0 0 2 2 0 0 1 0 3 0 0 0 0 1 0 0 0 0 0 3 0 0 0 0 0 0 0 0 1 0 0 0 0 0 0 0 0 0 1 0 0 1 1 0 0 0 0 0 0 0 0 0 0 0 1 1 0 0 0 0 0 1 0 0 0 0 0 0 0 0 0 0 0.17420212765957447
0 0 0 0 0 0 0 0 0 0 0 0 0 0 1 0 0 0 0 0 0 1 0 0 0 0 0 0 0 0 0 1 0 0 0 0 0 0 2 0 0 0 0 0 0 0 1 0 0 0 0 1 0 0 0 0 2 0 0 0 0 1 0 0 0 0 0 0 0 1 0 0 0 0 0 0 0 0 1 0 0 1 0 0 0 0 0 0 0 1 0 0 0 0 1 0 0 0 1 0 0 0 0 0 0 0 0 0 0 0 0 0 0 0 0 0 0 1 0 0 0 1 0 0 0 0 2 0 1 0 0 0 0 0 0 0 0 0 0 0 0 0 0 0 0 1 0 0 0 0 1 0 1 0 0 0 0 0 0 0 0 0 0 1 0 0 1 0 0 0 0 0 0 0 0 0 0 1 0 0 0 1 0 0 0 0 0 1 0 0 1 0 0 0 0 0 0 0 1 0 0 0 0 0 0 0 0 1 0 0 0 0 0 0 0 0 0 1 0 0 0 0 0 0 0 0 0 0 0 0 0 0 0 0 0 0 0 0 1 0 0 0 0 0 0 0 1 0 0 0 0 0 0 0 0 0 0 0 1 0 0 0 0 0 8 0 0 0 0 0 0 0 1 0 0 0 0 1 0 0 0 0 0 0 0 0 0 0 0 1 0 0 0 0 0 0 0 0 0 0 0 0 0 0 0 0 0 0 1 0 0 0 0 0 0 0 0 1 0 0 0 0 0 0 0 0 0 0 0 0 0 0 0 0 0 0 0 0 0 0 0 0 1 0 0 0 0 0 0 0 1 0 0 0 0 0 0 0 0 1 0 0 0 0 0 0 0 0 0 0 0 0 0 0 0 1 0 1 0 0 0 0 0 0 0 0 0 0 0 0 0 0 0 0 1 0 0 0 0 0 0 0 0 0 0 1 1 0 1 0 2 0 0 0 0 2 0 0 1 0 0 0 0 0 0 0 0 0 0 0 0 0 1 0 0 0 0 0 0 0 0 0 0 0 0 3 0 0 0 0 0 0 0 2 0 0 1 0 0 0 0 0 0 0 0 0 0 1 0 0 0 2 0 1 0 0 0 0 0 0 0 0 0 0 0 0 0 0 0 8 0 0 0 1 0 0 0 0 0 0 0 0 0 0 0 0 0 0 0 0 0 0 1 0 0 0 0 0 0 0 0 0 0 1 0 0 0 0 0 0 0 0 0 0 0 0 0 0 0 0 0 0 0 0 0 0 2 0 0 1 1 0 0 1 0 0 1 0 0 0 0 0 0 0 0 1 1 0 0 0 0 0 0 1 0 0 0 0 0 0 0 0 0 0 0 0 0 1 0 0 0 0 0 0 0 0 0 0 0 0 0 0 0 0 0 0 0 0 0 1 0 0 1 0 0 0 0 0 0 0 0 0 0 0 0 0 0 0 0 0 0 0 0 0 0 0 0 0 0 0 0 1 0 0 0 0 0 0 0 0 0 0 0 0 0 0 0 0 0 1 0 0 0 0 0 0 0 0 0 0 1 0 0 0 0 1 0 0 0 0 0 0 2 2 0 0 1 0 2 0 0 0 0 1 0 0 0 0 0 2 0 0 0 0 0 0 0 0 1 0 0 0 0 0 0 0 0 0 1 0 0 1 1 0 0 0 0 0 0 0 0 0 0 0 1 0 0 0 0 0 0 1 0 0 0 0 0 0 0 0 0 0 0.15558510638297874
0 0 0 0 0 0 0 0 0 0 0 0 0 0 1 0 0 0 0 0 0 1 0 0 0 0 0 0 0 0 0 1 0 0 0 0 0 0 2 0 0 0 0 0 0 0 1 0 0 0 0 0 0 0 0 0 2 0 0 0 0 0 0 0 0 0 0 0 0 1 0 0 0 0 0 0 0 0 1 0 0 1 0 0 0 0 0 0 0 1 0 0 0 0 1 0 0 0 1 0 0 0 0 0 0 0 0 0 0 0 0 0 0 0 0 0 0 1 0 0 0 0 0 0 0 0 0 0 1 0 0 0 0 0 0 0 0 0 0 0 0 0 0 0 0 1 0 0 0 0 1 0 1 0 0 0 0 0 0 0 0 0 0 1 0 0 1 0 0 0 0 0 0 0 0 0 0 1 0 0 0 1 0 0 0 0 0 0 0 0 1 0 0 0 0 0 0 0 1 0 0 0 0 0 0 0 0 1 0 0 0 0 0 0 0 0 0 1 0 0 0 0 0 0 0 0 0 0 0 0 0 0 0 0 0 0 0 0 1 0 0 0 0 0 0 0 1 0 0 0 0 0 0 0 0 0 0 0 1 0 0 0 0 0 5 0 0 0 0 0 0 0 1 0 0 0 0 1 0 0 0 0 0 0 0 0 0 0 0 1 0 0 0 0 0 0 0 0 0 0 0 0 0 0 0 0 0 0 1 0 0 0 0 0 0 0 0 1 0 0 0 0 0 0 0 0 0 0 0 0 0 0 0 0 0 0 0 0 0 0 0 0 1 0 0 0 0 0 0 0 1 0 0 0 0 0 0 0 0 1 0 0 0 0 0 0 0 0 0 0 0 0 0 0 0 1 0 1 0 0 0 0 0 0 0 0 0 0 0 0 0 0 0 0 1 0 0 0 0 0 0 0 0 0 0 1 1 0 1 0 2 0 0 0 0 2 0 0 1 0 0 0 0 0 0 0 0 0 0 0 0 0 1 0 0 0 0 0 0 0 0 0 0 0 0 3 0 0 0 0 0 0 0 2 0 0 0 0 0 0 0 0 0 0 0 0 0 1 0 0 0 2 0 1 0 0 0 0 0 0 0 0 0 0 0 0 0 0 0 9 0 0 0 1 0 0 0 0 0 0 0 0 0 0 0 0 0 0 0 0 0 0 1 0 0 0 0 0 0 0 0 0 0 1 0 0 0 0 0 0 0 0 0 0 0 0 0 0 0 0 0 0 0 0 0 0 2 0 0 1 0 0 0 1 0 0 1 0 0 0 0 0 0 0 0 0 1 0 0 0 0 0 0 1 0 0 0 0 0 0 0 0 0 0 0 0 0 1 0 0 0 0 0 0 0 0 0 0 0 0 0 0 0 0 0 0 0 0 0 1 0 0 1 0 0 0 0 0 0 0 0 0 0 0 0 0 0 0 0 0 0 0 0 0 0 0 0 0 0 0 0 1 0 0 0 0 0 0 0 0 0 0 0 0 0 0 0 0 0 1 0 0 0 0 0 0 0 0 0 0 0 0 0 0 0 1 0 0 0 0 0 0 2 2 0 0 1 0 1 0 0 0 0 0 0 0 0 0 0 2 0 0 0 0 0 0 0 0 1 0 0 0 0 0 0 0 0 0 1 0 0 1 1 0 0 0 0 0 0 0 0 0 0 0 1 0 0 0 0 0 0 0 0 0 0 0 0 0 0 0 0 0 0.1356382978723404
0 0 0 0 0 0 0 0 0 0 0 0 0 0 1 0 0 0 0 0 0 1 0 0 0 0 0 0 0 0 0 0 0 0 0 0 0 0 2 0 0 0 0 0 0 0 1 0 0 0 0 0 0 0 0 0 2 0 0 0 0 0 0 0 0 0 0 0 0 1 0 0 0 0 0 0 0 0 1 0 0 1 0 0 0 0 0 0 0 1 0 0 0 0 1 0 0 0 1 0 0 0 0 0 0 0 0 0 0 0 0 0 0 0 0 0 0 1 0 0 0 0 0 0 0 0 0 0 1 0 0 0 0 0 0 0 0 0 0 0 0 0 0 0 0 1 0 0 0 0 1 0 1 0 0 0 0 0 0 0 0 0 0 1 0 0 1 0 0 0 0 0 0 0 0 0 0 1 0 0 0 1 0 0 0 0 0 0 0 0 1 0 0 0 0 0 0 0 0 0 0 0 0 0 0 0 0 1 0 0 0 0 0 0 0 0 0 0 0 0 0 0 0 0 0 0 0 0 0 0 0 0 0 0 0 0 0 0 1 0 0 0 0 0 0 0 1 0 0 0 0 0 0 0 0 0 0 0 1 0 0 0 0 0 5 0 0 0 0 0 0 0 1 0 0 0 0 1 0 0 0 0 0 0 0 0 0 0 0 0 0 0 0 0 0 0 0 0 0 0 0 0 0 0 0 0 0 0 1 0 0 0 0 0 0 0 0 1 0 0 0 0 0 0 0 0 0 0 0 0 0 0 0 0 0 0 0 0 0 0 0 0 1 0 0 0 0 0 0 0 0 0 0 0 0 0 0 0 0 1 0 0 0 0 0 0 0 0 0 0 0 0 0 0 0 1 0 1 0 0 0 0 0 0 0 0 0 0 0 0 0 0 0 0 1 0 0 0 0 0 0 0 0 0 0 1 1 0 1 0 2 0 0 0 0 0 0 0 1 0 0 0 0 0 0 0 0 0 0 0 0 0 1 0 0 0 0 0 0 0 0 0 0 0 0 1 0 0 0 0 0 0 0 2 0 0 0 0 0 0 0 0 0 0 0 0 0 0 0 0 0 2 0 0 0 0 0 0 0 0 0 0 0 0 0 0 0 0 0 8 0 0 0 1 0 0 0 0 0 0 0 0 0 0 0 0 0 0 0 0 0 0 0 0 0 0 0 0 0 0 0 0 0 0 0 0 0 0 0 0 0 0 0 0 0 0 0 0 0 0 0 0 0 0 0 0 2 0 0 1 0 0 0 1 0 0 1 0 0 0 0 0 0 0 0 0 1 0 0 0 0 0 0 1 0 0 0 0 0 0 0 0 0 0 0 0 0 1 0 0 0 0 0 0 0 0 0 0 0 0 0 0 0 0 0 0 0 0 0 1 0 0 1 0 0 0 0 0 0 0 0 0 0 0 0 0 0 0 0 0 0 0 0 0 0 0 0 0 0 0 0 1 0 0 0 0 0 0 0 0 0 0 0 0 0 0 0 0 0 1 0 0 0 0 0 0 0 0 0 0 0 0 0 0 0 1 0 0 0 0 0 0 1 2 0 0 0 0 1 0 0 0 0 0 0 0 0 0 0 2 0 0 0 0 0 0 0 0 1 0 0 0 0 0 0 0 0 0 1 0 0 1 1 0 0 0 0 0 0 0 0 0 0 0 0 0 0 0 0 0 0 0 0 0 0 0 0 0 0 0 0 0 0.11303191489361703
0 0 0 0 0 0 0 0 0 0 0 0 0 0 1 0 0 0 0 0 0 1 0 0 0 0 0 0 0 0 0 0 0 0 0 0 0 0 2 0 0 0 0 0 0 0 0 0 0 0 0 0 0 0 0 0 2 0 0 0 0 0 0 0 0 0 0 0 0 1 0 0 0 0 0 0 0 0 1 0 0 1 0 0 0 0 0 0 0 0 0 0 0 0 0 0 0 0 1 0 0 0 0 0 0 0 0 0 0 0 0 0 0 0 0 0 0 1 0 0 0 0 0 0 0 0 0 0 1 0 0 0 0 0 0 0 0 0 0 0 0 0 0 0 0 1 0 0 0 0 1 0 1 0 0 0 0 0 0 0 0 0 0 1 0 0 0 0 0 0 0 0 0 0 0 0 0 1 0 0 0 1 0 0 0 0 0 0 0 0 1 0 0 0 0 0 0 0 0 0 0 0 0 0 0 0 0 0 0 0 0 0 0 0 0 0 0 0 0 0 0 0 0 0 0 0 0 0 0 0 0 0 0 0 0 0 0 0 1 0 0 0 0 0 0 0 1 0 0 0 0 0 0 0 0 0 0 0 1 0 0 0 0 0 5 0 0 0 0 0 0 0 1 0 0 0 0 1 0 0 0 0 0 0 0 0 0 0 0 0 0 0 0 0 0 0 0 0 0 0 0 0 0 0 0 0 0 0 0 0 0 0 0 0 0 0 0 0 0 0 0 0 0 0 0 0 0 0 0 0 0 0 0 0 0 0 0 0 0 0 0 0 1 0 0 0 0 0 0 0 0 0 0 0 0 0 0 0 0 1 0 0 0 0 0 0 0 0 0 0 0 0 0 0 0 1 0 1 0 0 0 0 0 0 0 0 0 0 0 0 0 0 0 0 0 0 0 0 0 0 0 0 0 0 0 1 0 0 1 0 2 0 0 0 0 0 0 0 0 0 0 0 0 0 0 0 0 0 0 0 0 0 1 0 0 0 0 0 0 0 0 0 0 0 0 1 0 0 0 0 0 0 0 2 0 0 0 0 0 0 0 0 0 0 0 0 0 0 0 0 0 2 0 0 0 0 0 0 0 0 0 0 0 0 0 0 0 0 0 8 0 0 0 1 0 0 0 0 0 0 0 0 0 0 0 0 0 0 0 0 0 0 0 0 0 0 0 0 0 0 0 0 0 0 0 0 0 0 0 0 0 0 0 0 0 0 0 0 0 0 0 0 0 0 0 0 1 0 0 0 0 0 0 0 0 0 1 0 0 0 0 0 0 0 0 0 1 0 0 0 0 0 0 1 0 0 0 0 0 0 0 0 0 0 0 0 0 1 0 0 0 0 0 0 0 0 0 0 0 0 0 0 0 0 0 0 0 0 0 1 0 0 1 0 0 0 0 0 0 0 0 0 0 0 0 0 0 0 0 0 0 0 0 0 0 0 0 0 0 0 0 1 0 0 0 0 0 0 0 0 0 0 0 0 0 0 0 0 0 1 0 0 0 0 0 0 0 0 0 0 0 0 0 0 0 1 0 0 0 0 0 0 1 1 0 0 0 0 1 0 0 0 0 0 0 0 0 0 0 2 0 0 0 0 0 0 0 0 1 0 0 0 0 0 0 0 0 0 0 0 0 1 1 0 0 0 0 0 0 0 0 0 0 0 0 0 0 0 0 0 0 0 0 0 0 0 0 0 0 0 0 0 0.09308510638297872
0 0 0 0 0 0 0 0 0 0 0 0 0 0 1 0 0 0 0 0 0 1 0 0 0 0 0 0 0 0 0 0 0 0 0 0 0 0 1 0 0 0 0 0 0 0 0 0 0 0 0 0 0 0 0 0 2 0 0 0 0 0 0 0 0 0 0 0 0 1 0 0 0 0 0 0 0 0 1 0 0 1 0 0 0 0 0 0 0 0 0 0 0 0 0 0 0 0 1 0 0 0 0 0 0 0 0 0 0 0 0 0 0 0 0 0 0 1 0 0 0 0 0 0 0 0 0 0 0 0 0 0 0 0 0 0 0 0 0 0 0 0 0 0 0 1 0 0 0 0 1 0 1 0 0 0 0 0 0 0 0 0 0 1 0 0 0 0 0 0 0 0 0 0 0 0 0 1 0 0 0 1 0 0 0 0 0 0 0 0 0 0 0 0 0 0 0 0 0 0 0 0 0 0 0 0 0 0 0 0 0 0 0 0 0 0 0 0 0 0 0 0 0 0 0 0 0 0 0 0 0 0 0 0 0 0 0 0 1 0 0 0 0 0 0 0 0 0 0 0 0 0 0 0 0 0 0 0 1 0 0 0 0 0 5 0 0 0 0 0 0 0 0 0 0 0 0 1 0 0 0 0 0 0 0 0 0 0 0 0 0 0 0 0 0 0 0 0 0 0 0 0 0 0 0 0 0 0 0 0 0 0 0 0 0 0 0 0 0 0 0 0 0 0 0 0 0 0 0 0 0 0 0 0 0 0 0 0 0 0 0 0 1 0 0 0 0 0 0 0 0 0 0 0 0 0 0 0 0 1 0 0 0 0 0 0 0 0 0 0 0 0 0 0 0 1 0 1 0 0 0 0 0 0 0 0 0 0 0 0 0 0 0 0 0 0 0 0 0 0 0 0 0 0 0 1 0 0 1 0 2 0 0 0 0 0 0 0 0 0 0 0 0 0 0 0 0 0 0 0 0 0 1 0 0 0 0 0 0 0 0 0 0 0 0 1 0 0 0 0 0 0 0 2 0 0 0 0 0 0 0 0 0 0 0 0 0 0 0 0 0 2 0 0 0 0 0 0 0 0 0 0 0 0 0 0 0 0 0 6 0 0 0 1 0 0 0 0 0 0 0 0 0 0 0 0 0 0 0 0 0 0 0 0 0 0 0 0 0 0 0 0 0 0 0 0 0 0 0 0 0 0 0 0 0 0 0 0 0 0 0 0 0 0 0 0 1 0 0 0 0 0 0 0 0 0 1 0 0 0 0 0 0 0 0 0 1 0 0 0 0 0 0 0 0 0 0 0 0 0 0 0 0 0 0 0 0 1 0 0 0 0 0 0 0 0 0 0 0 0 0 0 0 0 0 0 0 0 0 1 0 0 1 0 0 0 0 0 0 0 0 0 0 0 0 0 0 0 0 0 0 0 0 0 0 0 0 0 0 0 0 1 0 0 0 0 0 0 0 0 0 0 0 0 0 0 0 0 0 1 0 0 0 0 0 0 0 0 0 0 0 0 0 0 0 1 0 0 0 0 0 0 1 1 0 0 0 0 1 0 0 0 0 0 0 0 0 0 0 2 0 0 0 0 0 0 0 0 1 0 0 0 0 0 0 0 0 0 0 0 0 1 1 0 0 0 0 0 0 0 0 0 0 0 0 0 0 0 0 0 0 0 0 0 0 0 0 0 0 0 0 0 0.08244680851063829
0 0 0 0 0 0 0 0 0 0 0 0 0 0 0 0 0 0 0 0 0 1 0 0 0 0 0 0 0 0 0 0 0 0 0 0 0 0 1 0 0 0 0 0 0 0 0 0 0 0 0 0 0 0 0 0 2 0 0 0 0 0 0 0 0 0 0 0 0 1 0 0 0 0 0 0 0 0 1 0 0 1 0 0 0 0 0 0 0 0 0 0 0 0 0 0 0 0 1 0 0 0 0 0 0 0 0 0 0 0 0 0 0 0 0 0 0 1 0 0 0 0 0 0 0 0 0 0 0 0 0 0 0 0 0 0 0 0 0 0 0 0 0 0 0 1 0 0 0 0 1 0 1 0 0 0 0 0 0 0 0 0 0 1 0 0 0 0 0 0 0 0 0 0 0 0 0 0 0 0 0 1 0 0 0 0 0 0 0 0 0 0 0 0 0 0 0 0 0 0 0 0 0 0 0 0 0 0 0 0 0 0 0 0 0 0 0 0 0 0 0 0 0 0 0 0 0 0 0 0 0 0 0 0 0 0 0 0 1 0 0 0 0 0 0 0 0 0 0 0 0 0 0 0 0 0 0 0 0 0 0 0 0 0 4 0 0 0 0 0 0 0 0 0 0 0 0 1 0 0 0 0 0 0 0 0 0 0 0 0 0 0 0 0 0 0 0 0 0 0 0 0 0 0 0 0 0 0 0 0 0 0 0 0 0 0 0 0 0 0 0 0 0 0 0 0 0 0 0 0 0 0 0 0 0 0 0 0 0 0 0 0 1 0 0 0 0 0 0 0 0 0 0 0 0 0 0 0 0 1 0 0 0 0 0 0 0 0 0 0 0 0 0 0 0 1 0 1 0 0 0 0 0 0 0 0 0 0 0 0 0 0 0 0 0 0 0 0 0 0 0 0 0 0 0 1 0 0 1 0 2 0 0 0 0 0 0 0 0 0 0 0 0 0 0 0 0 0 0 0 0 0 1 0 0 0 0 0 0 0 0 0 0 0 0 1 0 0 0 0 0 0 0 1 0 0 0 0 0 0 0 0 0 0 0 0 0 0 0 0 0 2 0 0 0 0 0 0 0 0 0 0 0 0 0 0 0 0 0 5 0 0 0 1 0 0 0 0 0 0 0 0 0 0 0 0 0 0 0 0 0 0 0 0 0 0 0 0 0 0 0 0 0 0 0 0 0 0 0 0 0 0 0 0 0 0 0 0 0 0 0 0 0 0 0 0 1 0 0 0 0 0 0 0 0 0 1 0 0 0 0 0 0 0 0 0 1 0 0 0 0 0 0 0 0 0 0 0 0 0 0 0 0 0 0 0 0 1 0 0 0 0 0 0 0 0 0 0 0 0 0 0 0 0 0 0 0 0 0 1 0 0 1 0 0 0 0 0 0 0 0 0 0 0 0 0 0 0 0 0 0 0 0 0 0 0 0 0 0 0 0 1 0 0 0 0 0 0 0 0 0 0 0 0 0 0 0 0 0 1 0 0 0 0 0 0 0 0 0 0 0 0 0 0 0 1 0 0 0 0 0 0 1 1 0 0 0 0 1 0 0 0 0 0 0 0 0 0 0 2 0 0 0 0 0 0 0 0 1 0 0 0 0 0 0 0 0 0 0 0 0 1 0 0 0 0 0 0 0 0 0 0 0 0 0 0 0 0 0 0 0 0 0 0 0 0 0 0 0 0 0 0 0.07313829787234043
0 0 0 0 0 0 0 0 0 0 0 0 0 0 0 0 0 0 0 0 0 0 0 0 0 0 0 0 0 0 0 0 0 0 0 0 0 0 0 0 0 0 0 0 0 0 0 0 0 0 0 0 0 0 0 0 2 0 0 0 0 0 0 0 0 0 0 0 0 1 0 0 0 0 0 0 0 0 1 0 0 1 0 0 0 0 0 0 0 0 0 0 0 0 0 0 0 0 1 0 0 0 0 0 0 0 0 0 0 0 0 0 0 0 0 0 0 1 0 0 0 0 0 0 0 0 0 0 0 0 0 0 0 0 0 0 0 0 0 0 0 0 0 0 0 1 0 0 0 0 1 0 1 0 0 0 0 0 0 0 0 0 0 1 0 0 0 0 0 0 0 0 0 0 0 0 0 0 0 0 0 1 0 0 0 0 0 0 0 0 0 0 0 0 0 0 0 0 0 0 0 0 0 0 0 0 0 0 0 0 0 0 0 0 0 0 0 0 0 0 0 0 0 0 0 0 0 0 0 0 0 0 0 0 0 0 0 0 1 0 0 0 0 0 0 0 0 0 0 0 0 0 0 0 0 0 0 0 0 0 0 0 0 0 3 0 0 0 0 0 0 0 0 0 0 0 0 1 0 0 0 0 0 0 0 0 0 0 0 0 0 0 0 0 0 0 0 0 0 0 0 0 0 0 0 0 0 0 0 0 0 0 0 0 0 0 0 0 0 0 0 0 0 0 0 0 0 0 0 0 0 0 0 0 0 0 0 0 0 0 0 0 1 0 0 0 0 0 0 0 0 0 0 0 0 0 0 0 0 1 0 0 0 0 0 0 0 0 0 0 0 0 0 0 0 1 0 1 0 0 0 0 0 0 0 0 0 0 0 0 0 0 0 0 0 0 0 0 0 0 0 0 0 0 0 1 0 0 1 0 2 0 0 0 0 0 0 0 0 0 0 0 0 0 0 0 0 0 0 0 0 0 1 0 0 0 0 0 0 0 0 0 0 0 0 1 0 0 0 0 0 0 0 1 0 0 0 0 0 0 0 0 0 0 0 0 0 0 0 0 0 1 0 0 0 0 0 0 0 0 0 0 0 0 0 0 0 0 0 4 0 0 0 1 0 0 0 0 0 0 0 0 0 0 0 0 0 0 0 0 0 0 0 0 0 0 0 0 0 0 0 0 0 0 0 0 0 0 0 0 0 0 0 0 0 0 0 0 0 0 0 0 0 0 0 0 1 0 0 0 0 0 0 0 0 0 1 0 0 0 0 0 0 0 0 0 1 0 0 0 0 0 0 0 0 0 0 0 0 0 0 0 0 0 0 0 0 0 0 0 0 0 0 0 0 0 0 0 0 0 0 0 0 0 0 0 0 0 0 1 0 0 1 0 0 0 0 0 0 0 0 0 0 0 0 0 0 0 0 0 0 0 0 0 0 0 0 0 0 0 0 1 0 0 0 0 0 0 0 0 0 0 0 0 0 0 0 0 0 1 0 0 0 0 0 0 0 0 0 0 0 0 0 0 0 1 0 0 0 0 0 0 1 1 0 0 0 0 1 0 0 0 0 0 0 0 0 0 0 2 0 0 0 0 0 0 0 0 1 0 0 0 0 0 0 0 0 0 0 0 0 1 0 0 0 0 0 0 0 0 0 0 0 0 0 0 0 0 0 0 0 0 0 0 0 0 0 0 0 0 0 0 0.06515957446808511
0 0 0 0 0 0 0 0 0 0 0 0 0 0 0 0 0 0 0 0 0 0 0 0 0 0 0 0 0 0 0 0 0 0 0 0 0 0 0 0 0 0 0 0 0 0 0 0 0 0 0 0 0 0 0 0 2 0 0 0 0 0 0 0 0 0 0 0 0 1 0 0 0 0 0 0 0 0 1 0 0 1 0 0 0 0 0 0 0 0 0 0 0 0 0 0 0 0 1 0 0 0 0 0 0 0 0 0 0 0 0 0 0 0 0 0 0 0 0 0 0 0 0 0 0 0 0 0 0 0 0 0 0 0 0 0 0 0 0 0 0 0 0 0 0 1 0 0 0 0 1 0 1 0 0 0 0 0 0 0 0 0 0 1 0 0 0 0 0 0 0 0 0 0 0 0 0 0 0 0 0 1 0 0 0 0 0 0 0 0 0 0 0 0 0 0 0 0 0 0 0 0 0 0 0 0 0 0 0 0 0 0 0 0 0 0 0 0 0 0 0 0 0 0 0 0 0 0 0 0 0 0 0 0 0 0 0 0 0 0 0 0 0 0 0 0 0 0 0 0 0 0 0 0 0 0 0 0 0 0 0 0 0 0 3 0 0 0 0 0 0 0 0 0 0 0 0 0 0 0 0 0 0 0 0 0 0 0 0 0 0 0 0 0 0 0 0 0 0 0 0 0 0 0 0 0 0 0 0 0 0 0 0 0 0 0 0 0 0 0 0 0 0 0 0 0 0 0 0 0 0 0 0 0 0 0 0 0 0 0 0 0 1 0 0 0 0 0 0 0 0 0 0 0 0 0 0 0 0 1 0 0 0 0 0 0 0 0 0 0 0 0 0 0 0 1 0 1 0 0 0 0 0 0 0 0 0 0 0 0 0 0 0 0 0 0 0 0 0 0 0 0 0 0 0 1 0 0 1 0 2 0 0 0 0 0 0 0 0 0 0 0 0 0 0 0 0 0 0 0 0 0 1 0 0 0 0 0 0 0 0 0 0 0 0 1 0 0 0 0 0 0 0 1 0 0 0 0 0 0 0 0 0 0 0 0 0 0 0 0 0 1 0 0 0 0 0 0 0 0 0 0 0 0 0 0 0 0 0 2 0 0 0 1 0 0 0 0 0 0 0 0 0 0 0 0 0 0 0 0 0 0 0 0 0 0 0 0 0 0 0 0 0 0 0 0 0 0 0 0 0 0 0 0 0 0 0 0 0 0 0 0 0 0 0 0 1 0 0 0 0 0 0 0 0 0 1 0 0 0 0 0 0 0 0 0 1 0 0 0 0 0 0 0 0 0 0 0 0 0 0 0 0 0 0 0 0 0 0 0 0 0 0 0 0 0 0 0 0 0 0 0 0 0 0 0 0 0 0 1 0 0 1 0 0 0 0 0 0 0 0 0 0 0 0 0 0 0 0 0 0 0 0 0 0 0 0 0 0 0 0 0 0 0 0 0 0 0 0 0 0 0 0 0 0 0 0 0 0 0 0 0 0 0 0 0 0 0 0 0 0 0 0 0 0 1 0 0 0 0 0 0 1 1 0 0 0 0 1 0 0 0 0 0 0 0 0 0 0 2 0 0 0 0 0 0 0 0 1 0 0 0 0 0 0 0 0 0 0 0 0 1 0 0 0 0 0 0 0 0 0 0 0 0 0 0 0 0 0 0 0 0 0 0 0 0 0 0 0 0 0 0 0.05585106382978723
0 0 0 0 0 0 0 0 0 0 0 0 0 0 0 0 0 0 0 0 0 0 0 0 0 0 0 0 0 0 0 0 0 0 0 0 0 0 0 0 0 0 0 0 0 0 0 0 0 0 0 0 0 0 0 0 2 0 0 0 0 0 0 0 0 0 0 0 0 0 0 0 0 0 0 0 0 0 0 0 0 1 0 0 0 0 0 0 0 0 0 0 0 0 0 0 0 0 1 0 0 0 0 0 0 0 0 0 0 0 0 0 0 0 0 0 0 0 0 0 0 0 0 0 0 0 0 0 0 0 0 0 0 0 0 0 0 0 0 0 0 0 0 0 0 0 0 0 0 0 1 0 0 0 0 0 0 0 0 0 0 0 0 1 0 0 0 0 0 0 0 0 0 0 0 0 0 0 0 0 0 1 0 0 0 0 0 0 0 0 0 0 0 0 0 0 0 0 0 0 0 0 0 0 0 0 0 0 0 0 0 0 0 0 0 0 0 0 0 0 0 0 0 0 0 0 0 0 0 0 0 0 0 0 0 0 0 0 0 0 0 0 0 0 0 0 0 0 0 0 0 0 0 0 0 0 0 0 0 0 0 0 0 0 1 0 0 0 0 0 0 0 0 0 0 0 0 0 0 0 0 0 0 0 0 0 0 0 0 0 0 0 0 0 0 0 0 0 0 0 0 0 0 0 0 0 0 0 0 0 0 0 0 0 0 0 0 0 0 0 0 0 0 0 0 0 0 0 0 0 0 0 0 0 0 0 0 0 0 0 0 0 1 0 0 0 0 0 0 0 0 0 0 0 0 0 0 0 0 1 0 0 0 0 0 0 0 0 0 0 0 0 0 0 0 0 0 1 0 0 0 0 0 0 0 0 0 0 0 0 0 0 0 0 0 0 0 0 0 0 0 0 0 0 0 0 0 0 0 0 1 0 0 0 0 0 0 0 0 0 0 0 0 0 0 0 0 0 0 0 0 0 1 0 0 0 0 0 0 0 0 0 0 0 0 0 0 0 0 0 0 0 0 1 0 0 0 0 0 0 0 0 0 0 0 0 0 0 0 0 0 1 0 0 0 0 0 0 0 0 0 0 0 0 0 0 0 0 0 2 0 0 0 1 0 0 0 0 0 0 0 0 0 0 0 0 0 0 0 0 0 0 0 0 0 0 0 0 0 0 0 0 0 0 0 0 0 0 0 0 0 0 0 0 0 0 0 0 0 0 0 0 0 0 0 0 1 0 0 0 0 0 0 0 0 0 1 0 0 0 0 0 0 0 0 0 1 0 0 0 0 0 0 0 0 0 0 0 0 0 0 0 0 0 0 0 0 0 0 0 0 0 0 0 0 0 0 0 0 0 0 0 0 0 0 0 0 0 0 1 0 0 1 0 0 0 0 0 0 0 0 0 0 0 0 0 0 0 0 0 0 0 0 0 0 0 0 0 0 0 0 0 0 0 0 0 0 0 0 0 0 0 0 0 0 0 0 0 0 0 0 0 0 0 0 0 0 0 0 0 0 0 0 0 0 1 0 0 0 0 0 0 1 1 0 0 0 0 1 0 0 0 0 0 0 0 0 0 0 2 0 0 0 0 0 0 0 0 1 0 0 0 0 0 0 0 0 0 0 0 0 1 0 0 0 0 0 0 0 0 0 0 0 0 0 0 0 0 0 0 0 0 0 0 0 0 0 0 0 0 0 0 0.041223404255319149
0 0 0 0 0 0 0 0 0 0 0 0 0 0 0 0 0 0 0 0 0 0 0 0 0 0 0 0 0 0 0 0 0 0 0 0 0 0 0 0 0 0 0 0 0 0 0 0 0 0 0 0 0 0 0 0 1 0 0 0 0 0 0 0 0 0 0 0 0 0 0 0 0 0 0 0 0 0 0 0 0 1 0 0 0 0 0 0 0 0 0 0 0 0 0 0 0 0 1 0 0 0 0 0 0 0 0 0 0 0 0 0 0 0 0 0 0 0 0 0 0 0 0 0 0 0 0 0 0 0 0 0 0 0 0 0 0 0 0 0 0 0 0 0 0 0 0 0 0 0 1 0 0 0 0 0 0 0 0 0 0 0 0 1 0 0 0 0 0 0 0 0 0 0 0 0 0 0 0 0 0 1 0 0 0 0 0 0 0 0 0 0 0 0 0 0 0 0 0 0 0 0 0 0 0 0 0 0 0 0 0 0 0 0 0 0 0 0 0 0 0 0 0 0 0 0 0 0 0 0 0 0 0 0 0 0 0 0 0 0 0 0 0 0 0 0 0 0 0 0 0 0 0 0 0 0 0 0 0 0 0 0 0 0 1 0 0 0 0 0 0 0 0 0 0 0 0 0 0 0 0 0 0 0 0 0 0 0 0 0 0 0 0 0 0 0 0 0 0 0 0 0 0 0 0 0 0 0 0 0 0 0 0 0 0 0 0 0 0 0 0 0 0 0 0 0 0 0 0 0 0 0 0 0 0 0 0 0 0 0 0 0 1 0 0 0 0 0 0 0 0 0 0 0 0 0 0 0 0 1 0 0 0 0 0 0 0 0 0 0 0 0 0 0 0 0 0 1 0 0 0 0 0 0 0 0 0 0 0 0 0 0 0 0 0 0 0 0 0 0 0 0 0 0 0 0 0 0 0 0 1 0 0 0 0 0 0 0 0 0 0 0 0 0 0 0 0 0 0 0 0 0 1 0 0 0 0 0 0 0 0 0 0 0 0 0 0 0 0 0 0 0 0 1 0 0 0 0 0 0 0 0 0 0 0 0 0 0 0 0 0 0 0 0 0 0 0 0 0 0 0 0 0 0 0 0 0 0 0 2 0 0 0 1 0 0 0 0 0 0 0 0 0 0 0 0 0 0 0 0 0 0 0 0 0 0 0 0 0 0 0 0 0 0 0 0 0 0 0 0 0 0 0 0 0 0 0 0 0 0 0 0 0 0 0 0 1 0 0 0 0 0 0 0 0 0 0 0 0 0 0 0 0 0 0 0 0 0 0 0 0 0 0 0 0 0 0 0 0 0 0 0 0 0 0 0 0 0 0 0 0 0 0 0 0 0 0 0 0 0 0 0 0 0 0 0 0 0 0 1 0 0 1 0 0 0 0 0 0 0 0 0 0 0 0 0 0 0 0 0 0 0 0 0 0 0 0 0 0 0 0 0 0 0 0 0 0 0 0 0 0 0 0 0 0 0 0 0 0 0 0 0 0 0 0 0 0 0 0 0 0 0 0 0 0 1 0 0 0 0 0 0 1 1 0 0 0 0 1 0 0 0 0 0 0 0 0 0 0 2 0 0 0 0 0 0 0 0 1 0 0 0 0 0 0 0 0 0 0 0 0 1 0 0 0 0 0 0 0 0 0 0 0 0 0 0 0 0 0 0 0 0 0 0 0 0 0 0 0 0 0 0 0.03590425531914894
0 0 0 0 0 0 0 0 0 0 0 0 0 0 0 0 0 0 0 0 0 0 0 0 0 0 0 0 0 0 0 0 0 0 0 0 0 0 0 0 0 0 0 0 0 0 0 0 0 0 0 0 0 0 0 0 1 0 0 0 0 0 0 0 0 0 0 0 0 0 0 0 0 0 0 0 0 0 0 0 0 1 0 0 0 0 0 0 0 0 0 0 0 0 0 0 0 0 1 0 0 0 0 0 0 0 0 0 0 0 0 0 0 0 0 0 0 0 0 0 0 0 0 0 0 0 0 0 0 0 0 0 0 0 0 0 0 0 0 0 0 0 0 0 0 0 0 0 0 0 1 0 0 0 0 0 0 0 0 0 0 0 0 1 0 0 0 0 0 0 0 0 0 0 0 0 0 0 0 0 0 1 0 0 0 0 0 0 0 0 0 0 0 0 0 0 0 0 0 0 0 0 0 0 0 0 0 0 0 0 0 0 0 0 0 0 0 0 0 0 0 0 0 0 0 0 0 0 0 0 0 0 0 0 0 0 0 0 0 0 0 0 0 0 0 0 0 0 0 0 0 0 0 0 0 0 0 0 0 0 0 0 0 0 1 0 0 0 0 0 0 0 0 0 0 0 0 0 0 0 0 0 0 0 0 0 0 0 0 0 0 0 0 0 0 0 0 0 0 0 0 0 0 0 0 0 0 0 0 0 0 0 0 0 0 0 0 0 0 0 0 0 0 0 0 0 0 0 0 0 0 0 0 0 0 0 0 0 0 0 0 0 1 0 0 0 0 0 0 0 0 0 0 0 0 0 0 0 0 1 0 0 0 0 0 0 0 0 0 0 0 0 0 0 0 0 0 1 0 0 0 0 0 0 0 0 0 0 0 0 0 0 0 0 0 0 0 0 0 0 0 0 0 0 0 0 0 0 0 0 1 0 0 0 0 0 0 0 0 0 0 0 0 0 0 0 0 0 0 0 0 0 1 0 0 0 0 0 0 0 0 0 0 0 0 0 0 0 0 0 0 0 0 1 0 0 0 0 0 0 0 0 0 0 0 0 0 0 0 0 0 0 0 0 0 0 0 0 0 0 0 0 0 0 0 0 0 0 0 2 0 0 0 1 0 0 0 0 0 0 0 0 0 0 0 0 0 0 0 0 0 0 0 0 0 0 0 0 0 0 0 0 0 0 0 0 0 0 0 0 0 0 0 0 0 0 0 0 0 0 0 0 0 0 0 0 0 0 0 0 0 0 0 0 0 0 0 0 0 0 0 0 0 0 0 0 0 0 0 0 0 0 0 0 0 0 0 0 0 0 0 0 0 0 0 0 0 0 0 0 0 0 0 0 0 0 0 0 0 0 0 0 0 0 0 0 0 0 0 1 0 0 0 0 0 0 0 0 0 0 0 0 0 0 0 0 0 0 0 0 0 0 0 0 0 0 0 0 0 0 0 0 0 0 0 0 0 0 0 0 0 0 0 0 0 0 0 0 0 0 0 0 0 0 0 0 0 0 0 0 0 0 0 0 0 1 0 0 0 0 0 0 0 1 0 0 0 0 0 0 0 0 0 0 0 0 0 0 0 1 0 0 0 0 0 0 0 0 1 0 0 0 0 0 0 0 0 0 0 0 0 1 0 0 0 0 0 0 0 0 0 0 0 0 0 0 0 0 0 0 0 0 0 0 0 0 0 0 0 0 0 0 0.02925531914893617
0 0 0 0 0 0 0 0 0 0 0 0 0 0 0 0 0 0 0 0 0 0 0 0 0 0 0 0 0 0 0 0 0 0 0 0 0 0 0 0 0 0 0 0 0 0 0 0 0 0 0 0 0 0 0 0 1 0 0 0 0 0 0 0 0 0 0 0 0 0 0 0 0 0 0 0 0 0 0 0 0 1 0 0 0 0 0 0 0 0 0 0 0 0 0 0 0 0 1 0 0 0 0 0 0 0 0 0 0 0 0 0 0 0 0 0 0 0 0 0 0 0 0 0 0 0 0 0 0 0 0 0 0 0 0 0 0 0 0 0 0 0 0 0 0 0 0 0 0 0 1 0 0 0 0 0 0 0 0 0 0 0 0 1 0 0 0 0 0 0 0 0 0 0 0 0 0 0 0 0 0 1 0 0 0 0 0 0 0 0 0 0 0 0 0 0 0 0 0 0 0 0 0 0 0 0 0 0 0 0 0 0 0 0 0 0 0 0 0 0 0 0 0 0 0 0 0 0 0 0 0 0 0 0 0 0 0 0 0 0 0 0 0 0 0 0 0 0 0 0 0 0 0 0 0 0 0 0 0 0 0 0 0 0 0 0 0 0 0 0 0 0 0 0 0 0 0 0 0 0 0 0 0 0 0 0 0 0 0 0 0 0 0 0 0 0 0 0 0 0 0 0 0 0 0 0 0 0 0 0 0 0 0 0 0 0 0 0 0 0 0 0 0 0 0 0 0 0 0 0 0 0 0 0 0 0 0 0 0 0 0 0 1 0 0 0 0 0 0 0 0 0 0 0 0 0 0 0 0 1 0 0 0 0 0 0 0 0 0 0 0 0 0 0 0 0 0 1 0 0 0 0 0 0 0 0 0 0 0 0 0 0 0 0 0 0 0 0 0 0 0 0 0 0 0 0 0 0 0 0 1 0 0 0 0 0 0 0 0 0 0 0 0 0 0 0 0 0 0 0 0 0 1 0 0 0 0 0 0 0 0 0 0 0 0 0 0 0 0 0 0 0 0 1 0 0 0 0 0 0 0 0 0 0 0 0 0 0 0 0 0 0 0 0 0 0 0 0 0 0 0 0 0 0 0 0 0 0 0 1 0 0 0 1 0 0 0 0 0 0 0 0 0 0 0 0 0 0 0 0 0 0 0 0 0 0 0 0 0 0 0 0 0 0 0 0 0 0 0 0 0 0 0 0 0 0 0 0 0 0 0 0 0 0 0 0 0 0 0 0 0 0 0 0 0 0 0 0 0 0 0 0 0 0 0 0 0 0 0 0 0 0 0 0 0 0 0 0 0 0 0 0 0 0 0 0 0 0 0 0 0 0 0 0 0 0 0 0 0 0 0 0 0 0 0 0 0 0 0 1 0 0 0 0 0 0 0 0 0 0 0 0 0 0 0 0 0 0 0 0 0 0 0 0 0 0 0 0 0 0 0 0 0 0 0 0 0 0 0 0 0 0 0 0 0 0 0 0 0 0 0 0 0 0 0 0 0 0 0 0 0 0 0 0 0 0 0 0 0 0 0 0 0 1 0 0 0 0 0 0 0 0 0 0 0 0 0 0 0 1 0 0 0 0 0 0 0 0 1 0 0 0 0 0 0 0 0 0 0 0 0 1 0 0 0 0 0 0 0 0 0 0 0 0 0 0 0 0 0 0 0 0 0 0 0 0 0 0 0 0 0 0 0.02526595744680851
0 0 0 0 0 0 0 0 0 0 0 0 0 0 0 0 0 0 0 0 0 0 0 0 0 0 0 0 0 0 0 0 0 0 0 0 0 0 0 0 0 0 0 0 0 0 0 0 0 0 0 0 0 0 0 0 0 0 0 0 0 0 0 0 0 0 0 0 0 0 0 0 0 0 0 0 0 0 0 0 0 1 0 0 0 0 0 0 0 0 0 0 0 0 0 0 0 0 1 0 0 0 0 0 0 0 0 0 0 0 0 0 0 0 0 0 0 0 0 0 0 0 0 0 0 0 0 0 0 0 0 0 0 0 0 0 0 0 0 0 0 0 0 0 0 0 0 0 0 0 1 0 0 0 0 0 0 0 0 0 0 0 0 0 0 0 0 0 0 0 0 0 0 0 0 0 0 0 0 0 0 1 0 0 0 0 0 0 0 0 0 0 0 0 0 0 0 0 0 0 0 0 0 0 0 0 0 0 0 0 0 0 0 0 0 0 0 0 0 0 0 0 0 0 0 0 0 0 0 0 0 0 0 0 0 0 0 0 0 0 0 0 0 0 0 0 0 0 0 0 0 0 0 0 0 0 0 0 0 0 0 0 0 0 0 0 0 0 0 0 0 0 0 0 0 0 0 0 0 0 0 0 0 0 0 0 0 0 0 0 0 0 0 0 0 0 0 0 0 0 0 0 0 0 0 0 0 0 0 0 0 0 0 0 0 0 0 0 0 0 0 0 0 0 0 0 0 0 0 0 0 0 0 0 0 0 0 0 0 0 0 0 1 0 0 0 0 0 0 0 0 0 0 0 0 0 0 0 0 0 0 0 0 0 0 0 0 0 0 0 0 0 0 0 0 0 0 1 0 0 0 0 0 0 0 0 0 0 0 0 0 0 0 0 0 0 0 0 0 0 0 0 0 0 0 0 0 0 0 0 1 0 0 0 0 0 0 0 0 0 0 0 0 0 0 0 0 0 0 0 0 0 1 0 0 0 0 0 0 0 0 0 0 0 0 0 0 0 0 0 0 0 0 1 0 0 0 0 0 0 0 0 0 0 0 0 0 0 0 0 0 0 0 0 0 0 0 0 0 0 0 0 0 0 0 0 0 0 0 0 0 0 0 1 0 0 0 0 0 0 0 0 0 0 0 0 0 0 0 0 0 0 0 0 0 0 0 0 0 0 0 0 0 0 0 0 0 0 0 0 0 0 0 0 0 0 0 0 0 0 0 0 0 0 0 0 0 0 0 0 0 0 0 0 0 0 0 0 0 0 0 0 0 0 0 0 0 0 0 0 0 0 0 0 0 0 0 0 0 0 0 0 0 0 0 0 0 0 0 0 0 0 0 0 0 0 0 0 0 0 0 0 0 0 0 0 0 0 0 1 0 0 0 0 0 0 0 0 0 0 0 0 0 0 0 0 0 0 0 0 0 0 0 0 0 0 0 0 0 0 0 0 0 0 0 0 0 0 0 0 0 0 0 0 0 0 0 0 0 0 0 0 0 0 0 0 0 0 0 0 0 0 0 0 0 0 0 0 0 0 0 0 0 1 0 0 0 0 0 0 0 0 0 0 0 0 0 0 0 1 0 0 0 0 0 0 0 0 1 0 0 0 0 0 0 0 0 0 0 0 0 1 0 0 0 0 0 0 0 0 0 0 0 0 0 0 0 0 0 0 0 0 0 0 0 0 0 0 0 0 0 0 0.0199468085106383
0 0 0 0 0 0 0 0 0 0 0 0 0 0 0 0 0 0 0 0 0 0 0 0 0 0 0 0 0 0 0 0 0 0 0 0 0 0 0 0 0 0 0 0 0 0 0 0 0 0 0 0 0 0 0 0 0 0 0 0 0 0 0 0 0 0 0 0 0 0 0 0 0 0 0 0 0 0 0 0 0 1 0 0 0 0 0 0 0 0 0 0 0 0 0 0 0 0 1 0 0 0 0 0 0 0 0 0 0 0 0 0 0 0 0 0 0 0 0 0 0 0 0 0 0 0 0 0 0 0 0 0 0 0 0 0 0 0 0 0 0 0 0 0 0 0 0 0 0 0 1 0 0 0 0 0 0 0 0 0 0 0 0 0 0 0 0 0 0 0 0 0 0 0 0 0 0 0 0 0 0 1 0 0 0 0 0 0 0 0 0 0 0 0 0 0 0 0 0 0 0 0 0 0 0 0 0 0 0 0 0 0 0 0 0 0 0 0 0 0 0 0 0 0 0 0 0 0 0 0 0 0 0 0 0 0 0 0 0 0 0 0 0 0 0 0 0 0 0 0 0 0 0 0 0 0 0 0 0 0 0 0 0 0 0 0 0 0 0 0 0 0 0 0 0 0 0 0 0 0 0 0 0 0 0 0 0 0 0 0 0 0 0 0 0 0 0 0 0 0 0 0 0 0 0 0 0 0 0 0 0 0 0 0 0 0 0 0 0 0 0 0 0 0 0 0 0 0 0 0 0 0 0 0 0 0 0 0 0 0 0 0 0 0 0 0 0 0 0 0 0 0 0 0 0 0 0 0 0 0 0 0 0 0 0 0 0 0 0 0 0 0 0 0 0 0 0 1 0 0 0 0 0 0 0 0 0 0 0 0 0 0 0 0 0 0 0 0 0 0 0 0 0 0 0 0 0 0 0 0 0 0 0 0 0 0 0 0 0 0 0 0 0 0 0 0 0 0 0 0 0 0 0 0 0 0 0 0 0 0 0 0 0 0 0 0 0 0 0 0 0 0 0 1 0 0 0 0 0 0 0 0 0 0 0 0 0 0 0 0 0 0 0 0 0 0 0 0 0 0 0 0 0 0 0 0 0 0 0 0 0 0 0 1 0 0 0 0 0 0 0 0 0 0 0 0 0 0 0 0 0 0 0 0 0 0 0 0 0 0 0 0 0 0 0 0 0 0 0 0 0 0 0 0 0 0 0 0 0 0 0 0 0 0 0 0 0 0 0 0 0 0 0 0 0 0 0 0 0 0 0 0 0 0 0 0 0 0 0 0 0 0 0 0 0 0 0 0 0 0 0 0 0 0 0 0 0 0 0 0 0 0 0 0 0 0 0 0 0 0 0 0 0 0 0 0 0 0 0 1 0 0 0 0 0 0 0 0 0 0 0 0 0 0 0 0 0 0 0 0 0 0 0 0 0 0 0 0 0 0 0 0 0 0 0 0 0 0 0 0 0 0 0 0 0 0 0 0 0 0 0 0 0 0 0 0 0 0 0 0 0 0 0 0 0 0 0 0 0 0 0 0 0 1 0 0 0 0 0 0 0 0 0 0 0 0 0 0 0 1 0 0 0 0 0 0 0 0 1 0 0 0 0 0 0 0 0 0 0 0 0 1 0 0 0 0 0 0 0 0 0 0 0 0 0 0 0 0 0 0 0 0 0 0 0 0 0 0 0 0 0 0 0.015957446808510638
0 0 0 0 0 0 0 0 0 0 0 0 0 0 0 0 0 0 0 0 0 0 0 0 0 0 0 0 0 0 0 0 0 0 0 0 0 0 0 0 0 0 0 0 0 0 0 0 0 0 0 0 0 0 0 0 0 0 0 0 0 0 0 0 0 0 0 0 0 0 0 0 0 0 0 0 0 0 0 0 0 1 0 0 0 0 0 0 0 0 0 0 0 0 0 0 0 0 1 0 0 0 0 0 0 0 0 0 0 0 0 0 0 0 0 0 0 0 0 0 0 0 0 0 0 0 0 0 0 0 0 0 0 0 0 0 0 0 0 0 0 0 0 0 0 0 0 0 0 0 1 0 0 0 0 0 0 0 0 0 0 0 0 0 0 0 0 0 0 0 0 0 0 0 0 0 0 0 0 0 0 1 0 0 0 0 0 0 0 0 0 0 0 0 0 0 0 0 0 0 0 0 0 0 0 0 0 0 0 0 0 0 0 0 0 0 0 0 0 0 0 0 0 0 0 0 0 0 0 0 0 0 0 0 0 0 0 0 0 0 0 0 0 0 0 0 0 0 0 0 0 0 0 0 0 0 0 0 0 0 0 0 0 0 0 0 0 0 0 0 0 0 0 0 0 0 0 0 0 0 0 0 0 0 0 0 0 0 0 0 0 0 0 0 0 0 0 0 0 0 0 0 0 0 0 0 0 0 0 0 0 0 0 0 0 0 0 0 0 0 0 0 0 0 0 0 0 0 0 0 0 0 0 0 0 0 0 0 0 0 0 0 0 0 0 0 0 0 0 0 0 0 0 0 0 0 0 0 0 0 0 0 0 0 0 0 0 0 0 0 0 0 0 0 0 0 0 1 0 0 0 0 0 0 0 0 0 0 0 0 0 0 0 0 0 0 0 0 0 0 0 0 0 0 0 0 0 0 0 0 0 0 0 0 0 0 0 0 0 0 0 0 0 0 0 0 0 0 0 0 0 0 0 0 0 0 0 0 0 0 0 0 0 0 0 0 0 0 0 0 0 0 0 1 0 0 0 0 0 0 0 0 0 0 0 0 0 0 0 0 0 0 0 0 0 0 0 0 0 0 0 0 0 0 0 0 0 0 0 0 0 0 0 1 0 0 0 0 0 0 0 0 0 0 0 0 0 0 0 0 0 0 0 0 0 0 0 0 0 0 0 0 0 0 0 0 0 0 0 0 0 0 0 0 0 0 0 0 0 0 0 0 0 0 0 0 0 0 0 0 0 0 0 0 0 0 0 0 0 0 0 0 0 0 0 0 0 0 0 0 0 0 0 0 0 0 0 0 0 0 0 0 0 0 0 0 0 0 0 0 0 0 0 0 0 0 0 0 0 0 0 0 0 0 0 0 0 0 0 1 0 0 0 0 0 0 0 0 0 0 0 0 0 0 0 0 0 0 0 0 0 0 0 0 0 0 0 0 0 0 0 0 0 0 0 0 0 0 0 0 0 0 0 0 0 0 0 0 0 0 0 0 0 0 0 0 0 0 0 0 0 0 0 0 0 0 0 0 0 0 0 0 0 1 0 0 0 0 0 0 0 0 0 0 0 0 0 0 0 1 0 0 0 0 0 0 0 0 1 0 0 0 0 0 0 0 0 0 0 0 0 1 0 0 0 0 0 0 0 0 0 0 0 0 0 0 0 0 0 0 0 0 0 0 0 0 0 0 0 0 0 0 0.015957446808510638
0 0 0 0 0 0 0 0 0 0 0 0 0 0 0 0 0 0 0 0 0 0 0 0 0 0 0 0 0 0 0 0 0 0 0 0 0 0 0 0 0 0 0 0 0 0 0 0 0 0 0 0 0 0 0 0 0 0 0 0 0 0 0 0 0 0 0 0 0 0 0 0 0 0 0 0 0 0 0 0 0 1 0 0 0 0 0 0 0 0 0 0 0 0 0 0 0 0 1 0 0 0 0 0 0 0 0 0 0 0 0 0 0 0 0 0 0 0 0 0 0 0 0 0 0 0 0 0 0 0 0 0 0 0 0 0 0 0 0 0 0 0 0 0 0 0 0 0 0 0 1 0 0 0 0 0 0 0 0 0 0 0 0 0 0 0 0 0 0 0 0 0 0 0 0 0 0 0 0 0 0 1 0 0 0 0 0 0 0 0 0 0 0 0 0 0 0 0 0 0 0 0 0 0 0 0 0 0 0 0 0 0 0 0 0 0 0 0 0 0 0 0 0 0 0 0 0 0 0 0 0 0 0 0 0 0 0 0 0 0 0 0 0 0 0 0 0 0 0 0 0 0 0 0 0 0 0 0 0 0 0 0 0 0 0 0 0 0 0 0 0 0 0 0 0 0 0 0 0 0 0 0 0 0 0 0 0 0 0 0 0 0 0 0 0 0 0 0 0 0 0 0 0 0 0 0 0 0 0 0 0 0 0 0 0 0 0 0 0 0 0 0 0 0 0 0 0 0 0 0 0 0 0 0 0 0 0 0 0 0 0 0 0 0 0 0 0 0 0 0 0 0 0 0 0 0 0 0 0 0 0 0 0 0 0 0 0 0 0 0 0 0 0 0 0 0 0 1 0 0 0 0 0 0 0 0 0 0 0 0 0 0 0 0 0 0 0 0 0 0 0 0 0 0 0 0 0 0 0 0 0 0 0 0 0 0 0 0 0 0 0 0 0 0 0 0 0 0 0 0 0 0 0 0 0 0 0 0 0 0 0 0 0 0 0 0 0 0 0 0 0 0 0 1 0 0 0 0 0 0 0 0 0 0 0 0 0 0 0 0 0 0 0 0 0 0 0 0 0 0 0 0 0 0 0 0 0 0 0 0 0 0 0 1 0 0 0 0 0 0 0 0 0 0 0 0 0 0 0 0 0 0 0 0 0 0 0 0 0 0 0 0 0 0 0 0 0 0 0 0 0 0 0 0 0 0 0 0 0 0 0 0 0 0 0 0 0 0 0 0 0 0 0 0 0 0 0 0 0 0 0 0 0 0 0 0 0 0 0 0 0 0 0 0 0 0 0 0 0 0 0 0 0 0 0 0 0 0 0 0 0 0 0 0 0 0 0 0 0 0 0 0 0 0 0 0 0 0 0 1 0 0 0 0 0 0 0 0 0 0 0 0 0 0 0 0 0 0 0 0 0 0 0 0 0 0 0 0 0 0 0 0 0 0 0 0 0 0 0 0 0 0 0 0 0 0 0 0 0 0 0 0 0 0 0 0 0 0 0 0 0 0 0 0 0 0 0 0 0 0 0 0 0 1 0 0 0 0 0 0 0 0 0 0 0 0 0 0 0 1 0 0 0 0 0 0 0 0 1 0 0 0 0 0 0 0 0 0 0 0 0 1 0 0 0 0 0 0 0 0 0 0 0 0 0 0 0 0 0 0 0 0 0 0 0 0 0 0 0 0 0 0 0.015957446808510638
0 0 0 0 0 0 0 0 0 0 0 0 0 0 0 0 0 0 0 0 0 0 0 0 0 0 0 0 0 0 0 0 0 0 0 0 0 0 0 0 0 0 0 0 0 0 0 0 0 0 0 0 0 0 0 0 0 0 0 0 0 0 0 0 0 0 0 0 0 0 0 0 0 0 0 0 0 0 0 0 0 1 0 0 0 0 0 0 0 0 0 0 0 0 0 0 0 0 1 0 0 0 0 0 0 0 0 0 0 0 0 0 0 0 0 0 0 0 0 0 0 0 0 0 0 0 0 0 0 0 0 0 0 0 0 0 0 0 0 0 0 0 0 0 0 0 0 0 0 0 0 0 0 0 0 0 0 0 0 0 0 0 0 0 0 0 0 0 0 0 0 0 0 0 0 0 0 0 0 0 0 1 0 0 0 0 0 0 0 0 0 0 0 0 0 0 0 0 0 0 0 0 0 0 0 0 0 0 0 0 0 0 0 0 0 0 0 0 0 0 0 0 0 0 0 0 0 0 0 0 0 0 0 0 0 0 0 0 0 0 0 0 0 0 0 0 0 0 0 0 0 0 0 0 0 0 0 0 0 0 0 0 0 0 0 0 0 0 0 0 0 0 0 0 0 0 0 0 0 0 0 0 0 0 0 0 0 0 0 0 0 0 0 0 0 0 0 0 0 0 0 0 0 0 0 0 0 0 0 0 0 0 0 0 0 0 0 0 0 0 0 0 0 0 0 0 0 0 0 0 0 0 0 0 0 0 0 0 0 0 0 0 0 0 0 0 0 0 0 0 0 0 0 0 0 0 0 0 0 0 0 0 0 0 0 0 0 0 0 0 0 0 0 0 0 0 0 1 0 0 0 0 0 0 0 0 0 0 0 0 0 0 0 0 0 0 0 0 0 0 0 0 0 0 0 0 0 0 0 0 0 0 0 0 0 0 0 0 0 0 0 0 0 0 0 0 0 0 0 0 0 0 0 0 0 0 0 0 0 0 0 0 0 0 0 0 0 0 0 0 0 0 0 1 0 0 0 0 0 0 0 0 0 0 0 0 0 0 0 0 0 0 0 0 0 0 0 0 0 0 0 0 0 0 0 0 0 0 0 0 0 0 0 1 0 0 0 0 0 0 0 0 0 0 0 0 0 0 0 0 0 0 0 0 0 0 0 0 0 0 0 0 0 0 0 0 0 0 0 0 0 0 0 0 0 0 0 0 0 0 0 0 0 0 0 0 0 0 0 0 0 0 0 0 0 0 0 0 0 0 0 0 0 0 0 0 0 0 0 0 0 0 0 0 0 0 0 0 0 0 0 0 0 0 0 0 0 0 0 0 0 0 0 0 0 0 0 0 0 0 0 0 0 0 0 0 0 0 0 1 0 0 0 0 0 0 0 0 0 0 0 0 0 0 0 0 0 0 0 0 0 0 0 0 0 0 0 0 0 0 0 0 0 0 0 0 0 0 0 0 0 0 0 0 0 0 0 0 0 0 0 0 0 0 0 0 0 0 0 0 0 0 0 0 0 0 0 0 0 0 0 0 0 1 0 0 0 0 0 0 0 0 0 0 0 0 0 0 0 1 0 0 0 0 0 0 0 0 0 0 0 0 0 0 0 0 0 0 0 0 0 1 0 0 0 0 0 0 0 0 0 0 0 0 0 0 0 0 0 0 0 0 0 0 0 0 0 0 0 0 0 0 0.013297872340425532
0 0 0 0 0 0 0 0 0 0 0 0 0 0 0 0 0 0 0 0 0 0 0 0 0 0 0 0 0 0 0 0 0 0 0 0 0 0 0 0 0 0 0 0 0 0 0 0 0 0 0 0 0 0 0 0 0 0 0 0 0 0 0 0 0 0 0 0 0 0 0 0 0 0 0 0 0 0 0 0 0 1 0 0 0 0 0 0 0 0 0 0 0 0 0 0 0 0 1 0 0 0 0 0 0 0 0 0 0 0 0 0 0 0 0 0 0 0 0 0 0 0 0 0 0 0 0 0 0 0 0 0 0 0 0 0 0 0 0 0 0 0 0 0 0 0 0 0 0 0 0 0 0 0 0 0 0 0 0 0 0 0 0 0 0 0 0 0 0 0 0 0 0 0 0 0 0 0 0 0 0 0 0 0 0 0 0 0 0 0 0 0 0 0 0 0 0 0 0 0 0 0 0 0 0 0 0 0 0 0 0 0 0 0 0 0 0 0 0 0 0 0 0 0 0 0 0 0 0 0 0 0 0 0 0 0 0 0 0 0 0 0 0 0 0 0 0 0 0 0 0 0 0 0 0 0 0 0 0 0 0 0 0 0 0 0 0 0 0 0 0 0 0 0 0 0 0 0 0 0 0 0 0 0 0 0 0 0 0 0 0 0 0 0 0 0 0 0 0 0 0 0 0 0 0 0 0 0 0 0 0 0 0 0 0 0 0 0 0 0 0 0 0 0 0 0 0 0 0 0 0 0 0 0 0 0 0 0 0 0 0 0 0 0 0 0 0 0 0 0 0 0 0 0 0 0 0 0 0 0 0 0 0 0 0 0 0 0 0 0 0 0 0 0 0 0 0 1 0 0 0 0 0 0 0 0 0 0 0 0 0 0 0 0 0 0 0 0 0 0 0 0 0 0 0 0 0 0 0 0 0 0 0 0 0 0 0 0 0 0 0 0 0 0 0 0 0 0 0 0 0 0 0 0 0 0 0 0 0 0 0 0 0 0 0 0 0 0 0 0 0 0 0 1 0 0 0 0 0 0 0 0 0 0 0 0 0 0 0 0 0 0 0 0 0 0 0 0 0 0 0 0 0 0 0 0 0 0 0 0 0 0 0 1 0 0 0 0 0 0 0 0 0 0 0 0 0 0 0 0 0 0 0 0 0 0 0 0 0 0 0 0 0 0 0 0 0 0 0 0 0 0 0 0 0 0 0 0 0 0 0 0 0 0 0 0 0 0 0 0 0 0 0 0 0 0 0 0 0 0 0 0 0 0 0 0 0 0 0 0 0 0 0 0 0 0 0 0 0 0 0 0 0 0 0 0 0 0 0 0 0 0 0 0 0 0 0 0 0 0 0 0 0 0 0 0 0 0 0 1 0 0 0 0 0 0 0 0 0 0 0 0 0 0 0 0 0 0 0 0 0 0 0 0 0 0 0 0 0 0 0 0 0 0 0 0 0 0 0 0 0 0 0 0 0 0 0 0 0 0 0 0 0 0 0 0 0 0 0 0 0 0 0 0 0 0 0 0 0 0 0 0 0 1 0 0 0 0 0 0 0 0 0 0 0 0 0 0 0 1 0 0 0 0 0 0 0 0 0 0 0 0 0 0 0 0 0 0 0 0 0 1 0 0 0 0 0 0 0 0 0 0 0 0 0 0 0 0 0 0 0 0 0 0 0 0 0 0 0 0 0 0 0.011968085106382979
0 0 0 0 0 0 0 0 0 0 0 0 0 0 0 0 0 0 0 0 0 0 0 0 0 0 0 0 0 0 0 0 0 0 0 0 0 0 0 0 0 0 0 0 0 0 0 0 0 0 0 0 0 0 0 0 0 0 0 0 0 0 0 0 0 0 0 0 0 0 0 0 0 0 0 0 0 0 0 0 0 1 0 0 0 0 0 0 0 0 0 0 0 0 0 0 0 0 1 0 0 0 0 0 0 0 0 0 0 0 0 0 0 0 0 0 0 0 0 0 0 0 0 0 0 0 0 0 0 0 0 0 0 0 0 0 0 0 0 0 0 0 0 0 0 0 0 0 0 0 0 0 0 0 0 0 0 0 0 0 0 0 0 0 0 0 0 0 0 0 0 0 0 0 0 0 0 0 0 0 0 0 0 0 0 0 0 0 0 0 0 0 0 0 0 0 0 0 0 0 0 0 0 0 0 0 0 0 0 0 0 0 0 0 0 0 0 0 0 0 0 0 0 0 0 0 0 0 0 0 0 0 0 0 0 0 0 0 0 0 0 0 0 0 0 0 0 0 0 0 0 0 0 0 0 0 0 0 0 0 0 0 0 0 0 0 0 0 0 0 0 0 0 0 0 0 0 0 0 0 0 0 0 0 0 0 0 0 0 0 0 0 0 0 0 0 0 0 0 0 0 0 0 0 0 0 0 0 0 0 0 0 0 0 0 0 0 0 0 0 0 0 0 0 0 0 0 0 0 0 0 0 0 0 0 0 0 0 0 0 0 0 0 0 0 0 0 0 0 0 0 0 0 0 0 0 0 0 0 0 0 0 0 0 0 0 0 0 0 0 0 0 0 0 0 0 0 1 0 0 0 0 0 0 0 0 0 0 0 0 0 0 0 0 0 0 0 0 0 0 0 0 0 0 0 0 0 0 0 0 0 0 0 0 0 0 0 0 0 0 0 0 0 0 0 0 0 0 0 0 0 0 0 0 0 0 0 0 0 0 0 0 0 0 0 0 0 0 0 0 0 0 0 1 0 0 0 0 0 0 0 0 0 0 0 0 0 0 0 0 0 0 0 0 0 0 0 0 0 0 0 0 0 0 0 0 0 0 0 0 0 0 0 1 0 0 0 0 0 0 0 0 0 0 0 0 0 0 0 0 0 0 0 0 0 0 0 0 0 0 0 0 0 0 0 0 0 0 0 0 0 0 0 0 0 0 0 0 0 0 0 0 0 0 0 0 0 0 0 0 0 0 0 0 0 0 0 0 0 0 0 0 0 0 0 0 0 0 0 0 0 0 0 0 0 0 0 0 0 0 0 0 0 0 0 0 0 0 0 0 0 0 0 0 0 0 0 0 0 0 0 0 0 0 0 0 0 0 0 1 0 0 0 0 0 0 0 0 0 0 0 0 0 0 0 0 0 0 0 0 0 0 0 0 0 0 0 0 0 0 0 0 0 0 0 0 0 0 0 0 0 0 0 0 0 0 0 0 0 0 0 0 0 0 0 0 0 0 0 0 0 0 0 0 0 0 0 0 0 0 0 0 0 1 0 0 0 0 0 0 0 0 0 0 0 0 0 0 0 1 0 0 0 0 0 0 0 0 0 0 0 0 0 0 0 0 0 0 0 0 0 1 0 0 0 0 0 0 0 0 0 0 0 0 0 0 0 0 0 0 0 0 0 0 0 0 0 0 0 0 0 0 0.011968085106382979
0 0 0 0 0 0 0 0 0 0 0 0 0 0 0 0 0 0 0 0 0 0 0 0 0 0 0 0 0 0 0 0 0 0 0 0 0 0 0 0 0 0 0 0 0 0 0 0 0 0 0 0 0 0 0 0 0 0 0 0 0 0 0 0 0 0 0 0 0 0 0 0 0 0 0 0 0 0 0 0 0 1 0 0 0 0 0 0 0 0 0 0 0 0 0 0 0 0 1 0 0 0 0 0 0 0 0 0 0 0 0 0 0 0 0 0 0 0 0 0 0 0 0 0 0 0 0 0 0 0 0 0 0 0 0 0 0 0 0 0 0 0 0 0 0 0 0 0 0 0 0 0 0 0 0 0 0 0 0 0 0 0 0 0 0 0 0 0 0 0 0 0 0 0 0 0 0 0 0 0 0 0 0 0 0 0 0 0 0 0 0 0 0 0 0 0 0 0 0 0 0 0 0 0 0 0 0 0 0 0 0 0 0 0 0 0 0 0 0 0 0 0 0 0 0 0 0 0 0 0 0 0 0 0 0 0 0 0 0 0 0 0 0 0 0 0 0 0 0 0 0 0 0 0 0 0 0 0 0 0 0 0 0 0 0 0 0 0 0 0 0 0 0 0 0 0 0 0 0 0 0 0 0 0 0 0 0 0 0 0 0 0 0 0 0 0 0 0 0 0 0 0 0 0 0 0 0 0 0 0 0 0 0 0 0 0 0 0 0 0 0 0 0 0 0 0 0 0 0 0 0 0 0 0 0 0 0 0 0 0 0 0 0 0 0 0 0 0 0 0 0 0 0 0 0 0 0 0 0 0 0 0 0 0 0 0 0 0 0 0 0 0 0 0 0 0 0 1 0 0 0 0 0 0 0 0 0 0 0 0 0 0 0 0 0 0 0 0 0 0 0 0 0 0 0 0 0 0 0 0 0 0 0 0 0 0 0 0 0 0 0 0 0 0 0 0 0 0 0 0 0 0 0 0 0 0 0 0 0 0 0 0 0 0 0 0 0 0 0 0 0 0 0 1 0 0 0 0 0 0 0 0 0 0 0 0 0 0 0 0 0 0 0 0 0 0 0 0 0 0 0 0 0 0 0 0 0 0 0 0 0 0 0 1 0 0 0 0 0 0 0 0 0 0 0 0 0 0 0 0 0 0 0 0 0 0 0 0 0 0 0 0 0 0 0 0 0 0 0 0 0 0 0 0 0 0 0 0 0 0 0 0 0 0 0 0 0 0 0 0 0 0 0 0 0 0 0 0 0 0 0 0 0 0 0 0 0 0 0 0 0 0 0 0 0 0 0 0 0 0 0 0 0 0 0 0 0 0 0 0 0 0 0 0 0 0 0 0 0 0 0 0 0 0 0 0 0 0 0 1 0 0 0 0 0 0 0 0 0 0 0 0 0 0 0 0 0 0 0 0 0 0 0 0 0 0 0 0 0 0 0 0 0 0 0 0 0 0 0 0 0 0 0 0 0 0 0 0 0 0 0 0 0 0 0 0 0 0 0 0 0 0 0 0 0 0 0 0 0 0 0 0 0 1 0 0 0 0 0 0 0 0 0 0 0 0 0 0 0 0 0 0 0 0 0 0 0 0 0 0 0 0 0 0 0 0 0 0 0 0 0 1 0 0 0 0 0 0 0 0 0 0 0 0 0 0 0 0 0 0 0 0 0 0 0 0 0 0 0 0 0 0 0.010638297872340426
0 0 0 0 0 0 0 0 0 0 0 0 0 0 0 0 0 0 0 0 0 0 0 0 0 0 0 0 0 0 0 0 0 0 0 0 0 0 0 0 0 0 0 0 0 0 0 0 0 0 0 0 0 0 0 0 0 0 0 0 0 0 0 0 0 0 0 0 0 0 0 0 0 0 0 0 0 0 0 0 0 1 0 0 0 0 0 0 0 0 0 0 0 0 0 0 0 0 1 0 0 0 0 0 0 0 0 0 0 0 0 0 0 0 0 0 0 0 0 0 0 0 0 0 0 0 0 0 0 0 0 0 0 0 0 0 0 0 0 0 0 0 0 0 0 0 0 0 0 0 0 0 0 0 0 0 0 0 0 0 0 0 0 0 0 0 0 0 0 0 0 0 0 0 0 0 0 0 0 0 0 0 0 0 0 0 0 0 0 0 0 0 0 0 0 0 0 0 0 0 0 0 0 0 0 0 0 0 0 0 0 0 0 0 0 0 0 0 0 0 0 0 0 0 0 0 0 0 0 0 0 0 0 0 0 0 0 0 0 0 0 0 0 0 0 0 0 0 0 0 0 0 0 0 0 0 0 0 0 0 0 0 0 0 0 0 0 0 0 0 0 0 0 0 0 0 0 0 0 0 0 0 0 0 0 0 0 0 0 0 0 0 0 0 0 0 0 0 0 0 0 0 0 0 0 0 0 0 0 0 0 0 0 0 0 0 0 0 0 0 0 0 0 0 0 0 0 0 0 0 0 0 0 0 0 0 0 0 0 0 0 0 0 0 0 0 0 0 0 0 0 0 0 0 0 0 0 0 0 0 0 0 0 0 0 0 0 0 0 0 0 0 0 0 0 0 0 1 0 0 0 0 0 0 0 0 0 0 0 0 0 0 0 0 0 0 0 0 0 0 0 0 0 0 0 0 0 0 0 0 0 0 0 0 0 0 0 0 0 0 0 0 0 0 0 0 0 0 0 0 0 0 0 0 0 0 0 0 0 0 0 0 0 0 0 0 0 0 0 0 0 0 0 1 0 0 0 0 0 0 0 0 0 0 0 0 0 0 0 0 0 0 0 0 0 0 0 0 0 0 0 0 0 0 0 0 0 0 0 0 0 0 0 1 0 0 0 0 0 0 0 0 0 0 0 0 0 0 0 0 0 0 0 0 0 0 0 0 0 0 0 0 0 0 0 0 0 0 0 0 0 0 0 0 0 0 0 0 0 0 0 0 0 0 0 0 0 0 0 0 0 0 0 0 0 0 0 0 0 0 0 0 0 0 0 0 0 0 0 0 0 0 0 0 0 0 0 0 0 0 0 0 0 0 0 0 0 0 0 0 0 0 0 0 0 0 0 0 0 0 0 0 0 0 0 0 0 0 0 1 0 0 0 0 0 0 0 0 0 0 0 0 0 0 0 0 0 0 0 0 0 0 0 0 0 0 0 0 0 0 0 0 0 0 0 0 0 0 0 0 0 0 0 0 0 0 0 0 0 0 0 0 0 0 0 0 0 0 0 0 0 0 0 0 0 0 0 0 0 0 0 0 0 1 0 0 0 0 0 0 0 0 0 0 0 0 0 0 0 0 0 0 0 0 0 0 0 0 0 0 0 0 0 0 0 0 0 0 0 0 0 1 0 0 0 0 0 0 0 0 0 0 0 0 0 0 0 0 0 0 0 0 0 0 0 0 0 0 0 0 0 0 0.010638297872340426
0 0 0 0 0 0 0 0 0 0 0 0 0 0 0 0 0 0 0 0 0 0 0 0 0 0 0 0 0 0 0 0 0 0 0 0 0 0 0 0 0 0 0 0 0 0 0 0 0 0 0 0 0 0 0 0 0 0 0 0 0 0 0 0 0 0 0 0 0 0 0 0 0 0 0 0 0 0 0 0 0 1 0 0 0 0 0 0 0 0 0 0 0 0 0 0 0 0 1 0 0 0 0 0 0 0 0 0 0 0 0 0 0 0 0 0 0 0 0 0 0 0 0 0 0 0 0 0 0 0 0 0 0 0 0 0 0 0 0 0 0 0 0 0 0 0 0 0 0 0 0 0 0 0 0 0 0 0 0 0 0 0 0 0 0 0 0 0 0 0 0 0 0 0 0 0 0 0 0 0 0 0 0 0 0 0 0 0 0 0 0 0 0 0 0 0 0 0 0 0 0 0 0 0 0 0 0 0 0 0 0 0 0 0 0 0 0 0 0 0 0 0 0 0 0 0 0 0 0 0 0 0 0 0 0 0 0 0 0 0 0 0 0 0 0 0 0 0 0 0 0 0 0 0 0 0 0 0 0 0 0 0 0 0 0 0 0 0 0 0 0 0 0 0 0 0 0 0 0 0 0 0 0 0 0 0 0 0 0 0 0 0 0 0 0 0 0 0 0 0 0 0 0 0 0 0 0 0 0 0 0 0 0 0 0 0 0 0 0 0 0 0 0 0 0 0 0 0 0 0 0 0 0 0 0 0 0 0 0 0 0 0 0 0 0 0 0 0 0 0 0 0 0 0 0 0 0 0 0 0 0 0 0 0 0 0 0 0 0 0 0 0 0 0 0 0 0 1 0 0 0 0 0 0 0 0 0 0 0 0 0 0 0 0 0 0 0 0 0 0 0 0 0 0 0 0 0 0 0 0 0 0 0 0 0 0 0 0 0 0 0 0 0 0 0 0 0 0 0 0 0 0 0 0 0 0 0 0 0 0 0 0 0 0 0 0 0 0 0 0 0 0 0 1 0 0 0 0 0 0 0 0 0 0 0 0 0 0 0 0 0 0 0 0 0 0 0 0 0 0 0 0 0 0 0 0 0 0 0 0 0 0 0 1 0 0 0 0 0 0 0 0 0 0 0 0 0 0 0 0 0 0 0 0 0 0 0 0 0 0 0 0 0 0 0 0 0 0 0 0 0 0 0 0 0 0 0 0 0 0 0 0 0 0 0 0 0 0 0 0 0 0 0 0 0 0 0 0 0 0 0 0 0 0 0 0 0 0 0 0 0 0 0 0 0 0 0 0 0 0 0 0 0 0 0 0 0 0 0 0 0 0 0 0 0 0 0 0 0 0 0 0 0 0 0 0 0 0 0 1 0 0 0 0 0 0 0 0 0 0 0 0 0 0 0 0 0 0 0 0 0 0 0 0 0 0 0 0 0 0 0 0 0 0 0 0 0 0 0 0 0 0 0 0 0 0 0 0 0 0 0 0 0 0 0 0 0 0 0 0 0 0 0 0 0 0 0 0 0 0 0 0 0 1 0 0 0 0 0 0 0 0 0 0 0 0 0 0 0 0 0 0 0 0 0 0 0 0 0 0 0 0 0 0 0 0 0 0 0 0 0 1 0 0 0 0 0 0 0 0 0 0 0 0 0 0 0 0 0 0 0 0 0 0 0 0 0 0 0 0 0 0 0.010638297872340426
0 0 0 0 0 0 0 0 0 0 0 0 0 0 0 0 0 0 0 0 0 0 0 0 0 0 0 0 0 0 0 0 0 0 0 0 0 0 0 0 0 0 0 0 0 0 0 0 0 0 0 0 0 0 0 0 0 0 0 0 0 0 0 0 0 0 0 0 0 0 0 0 0 0 0 0 0 0 0 0 0 1 0 0 0 0 0 0 0 0 0 0 0 0 0 0 0 0 1 0 0 0 0 0 0 0 0 0 0 0 0 0 0 0 0 0 0 0 0 0 0 0 0 0 0 0 0 0 0 0 0 0 0 0 0 0 0 0 0 0 0 0 0 0 0 0 0 0 0 0 0 0 0 0 0 0 0 0 0 0 0 0 0 0 0 0 0 0 0 0 0 0 0 0 0 0 0 0 0 0 0 0 0 0 0 0 0 0 0 0 0 0 0 0 0 0 0 0 0 0 0 0 0 0 0 0 0 0 0 0 0 0 0 0 0 0 0 0 0 0 0 0 0 0 0 0 0 0 0 0 0 0 0 0 0 0 0 0 0 0 0 0 0 0 0 0 0 0 0 0 0 0 0 0 0 0 0 0 0 0 0 0 0 0 0 0 0 0 0 0 0 0 0 0 0 0 0 0 0 0 0 0 0 0 0 0 0 0 0 0 0 0 0 0 0 0 0 0 0 0 0 0 0 0 0 0 0 0 0 0 0 0 0 0 0 0 0 0 0 0 0 0 0 0 0 0 0 0 0 0 0 0 0 0 0 0 0 0 0 0 0 0 0 0 0 0 0 0 0 0 0 0 0 0 0 0 0 0 0 0 0 0 0 0 0 0 0 0 0 0 0 0 0 0 0 0 0 1 0 0 0 0 0 0 0 0 0 0 0 0 0 0 0 0 0 0 0 0 0 0 0 0 0 0 0 0 0 0 0 0 0 0 0 0 0 0 0 0 0 0 0 0 0 0 0 0 0 0 0 0 0 0 0 0 0 0 0 0 0 0 0 0 0 0 0 0 0 0 0 0 0 0 0 1 0 0 0 0 0 0 0 0 0 0 0 0 0 0 0 0 0 0 0 0 0 0 0 0 0 0 0 0 0 0 0 0 0 0 0 0 0 0 0 1 0 0 0 0 0 0 0 0 0 0 0 0 0 0 0 0 0 0 0 0 0 0 0 0 0 0 0 0 0 0 0 0 0 0 0 0 0 0 0 0 0 0 0 0 0 0 0 0 0 0 0 0 0 0 0 0 0 0 0 0 0 0 0 0 0 0 0 0 0 0 0 0 0 0 0 0 0 0 0 0 0 0 0 0 0 0 0 0 0 0 0 0 0 0 0 0 0 0 0 0 0 0 0 0 0 0 0 0 0 0 0 0 0 0 0 0 0 0 0 0 0 0 0 0 0 0 0 0 0 0 0 0 0 0 0 0 0 0 0 0 0 0 0 0 0 0 0 0 0 0 0 0 0 0 0 0 0 0 0 0 0 0 0 0 0 0 0 0 0 0 0 0 0 0 0 0 0 0 0 0 0 0 0 0 0 0 0 0 0 1 0 0 0 0 0 0 0 0 0 0 0 0 0 0 0 0 0 0 0 0 0 0 0 0 0 0 0 0 0 0 0 0 0 0 0 0 0 1 0 0 0 0 0 0 0 0 0 0 0 0 0 0 0 0 0 0 0 0 0 0 0 0 0 0 0 0 0 0 0.009308510638297872
0 0 0 0 0 0 0 0 0 0 0 0 0 0 0 0 0 0 0 0 0 0 0 0 0 0 0 0 0 0 0 0 0 0 0 0 0 0 0 0 0 0 0 0 0 0 0 0 0 0 0 0 0 0 0 0 0 0 0 0 0 0 0 0 0 0 0 0 0 0 0 0 0 0 0 0 0 0 0 0 0 1 0 0 0 0 0 0 0 0 0 0 0 0 0 0 0 0 1 0 0 0 0 0 0 0 0 0 0 0 0 0 0 0 0 0 0 0 0 0 0 0 0 0 0 0 0 0 0 0 0 0 0 0 0 0 0 0 0 0 0 0 0 0 0 0 0 0 0 0 0 0 0 0 0 0 0 0 0 0 0 0 0 0 0 0 0 0 0 0 0 0 0 0 0 0 0 0 0 0 0 0 0 0 0 0 0 0 0 0 0 0 0 0 0 0 0 0 0 0 0 0 0 0 0 0 0 0 0 0 0 0 0 0 0 0 0 0 0 0 0 0 0 0 0 0 0 0 0 0 0 0 0 0 0 0 0 0 0 0 0 0 0 0 0 0 0 0 0 0 0 0 0 0 0 0 0 0 0 0 0 0 0 0 0 0 0 0 0 0 0 0 0 0 0 0 0 0 0 0 0 0 0 0 0 0 0 0 0 0 0 0 0 0 0 0 0 0 0 0 0 0 0 0 0 0 0 0 0 0 0 0 0 0 0 0 0 0 0 0 0 0 0 0 0 0 0 0 0 0 0 0 0 0 0 0 0 0 0 0 0 0 0 0 0 0 0 0 0 0 0 0 0 0 0 0 0 0 0 0 0 0 0 0 0 0 0 0 0 0 0 0 0 0 0 0 0 1 0 0 0 0 0 0 0 0 0 0 0 0 0 0 0 0 0 0 0 0 0 0 0 0 0 0 0 0 0 0 0 0 0 0 0 0 0 0 0 0 0 0 0 0 0 0 0 0 0 0 0 0 0 0 0 0 0 0 0 0 0 0 0 0 0 0 0 0 0 0 0 0 0 0 0 1 0 0 0 0 0 0 0 0 0 0 0 0 0 0 0 0 0 0 0 0 0 0 0 0 0 0 0 0 0 0 0 0 0 0 0 0 0 0 0 1 0 0 0 0 0 0 0 0 0 0 0 0 0 0 0 0 0 0 0 0 0 0 0 0 0 0 0 0 0 0 0 0 0 0 0 0 0 0 0 0 0 0 0 0 0 0 0 0 0 0 0 0 0 0 0 0 0 0 0 0 0 0 0 0 0 0 0 0 0 0 0 0 0 0 0 0 0 0 0 0 0 0 0 0 0 0 0 0 0 0 0 0 0 0 0 0 0 0 0 0 0 0 0 0 0 0 0 0 0 0 0 0 0 0 0 0 0 0 0 0 0 0 0 0 0 0 0 0 0 0 0 0 0 0 0 0 0 0 0 0 0 0 0 0 0 0 0 0 0 0 0 0 0 0 0 0 0 0 0 0 0 0 0 0 0 0 0 0 0 0 0 0 0 0 0 0 0 0 0 0 0 0 0 0 0 0 0 0 0 1 0 0 0 0 0 0 0 0 0 0 0 0 0 0 0 0 0 0 0 0 0 0 0 0 0 0 0 0 0 0 0 0 0 0 0 0 0 1 0 0 0 0 0 0 0 0 0 0 0 0 0 0 0 0 0 0 0 0 0 0 0 0 0 0 0 0 0 0 0.009308510638297872
0 0 0 0 0 0 0 0 0 0 0 0 0 0 0 0 0 0 0 0 0 0 0 0 0 0 0 0 0 0 0 0 0 0 0 0 0 0 0 0 0 0 0 0 0 0 0 0 0 0 0 0 0 0 0 0 0 0 0 0 0 0 0 0 0 0 0 0 0 0 0 0 0 0 0 0 0 0 0 0 0 1 0 0 0 0 0 0 0 0 0 0 0 0 0 0 0 0 1 0 0 0 0 0 0 0 0 0 0 0 0 0 0 0 0 0 0 0 0 0 0 0 0 0 0 0 0 0 0 0 0 0 0 0 0 0 0 0 0 0 0 0 0 0 0 0 0 0 0 0 0 0 0 0 0 0 0 0 0 0 0 0 0 0 0 0 0 0 0 0 0 0 0 0 0 0 0 0 0 0 0 0 0 0 0 0 0 0 0 0 0 0 0 0 0 0 0 0 0 0 0 0 0 0 0 0 0 0 0 0 0 0 0 0 0 0 0 0 0 0 0 0 0 0 0 0 0 0 0 0 0 0 0 0 0 0 0 0 0 0 0 0 0 0 0 0 0 0 0 0 0 0 0 0 0 0 0 0 0 0 0 0 0 0 0 0 0 0 0 0 0 0 0 0 0 0 0 0 0 0 0 0 0 0 0 0 0 0 0 0 0 0 0 0 0 0 0 0 0 0 0 0 0 0 0 0 0 0 0 0 0 0 0 0 0 0 0 0 0 0 0 0 0 0 0 0 0 0 0 0 0 0 0 0 0 0 0 0 0 0 0 0 0 0 0 0 0 0 0 0 0 0 0 0 0 0 0 0 0 0 0 0 0 0 0 0 0 0 0 0 0 0 0 0 0 0 0 1 0 0 0 0 0 0 0 0 0 0 0 0 0 0 0 0 0 0 0 0 0 0 0 0 0 0 0 0 0 0 0 0 0 0 0 0 0 0 0 0 0 0 0 0 0 0 0 0 0 0 0 0 0 0 0 0 0 0 0 0 0 0 0 0 0 0 0 0 0 0 0 0 0 0 0 1 0 0 0 0 0 0 0 0 0 0 0 0 0 0 0 0 0 0 0 0 0 0 0 0 0 0 0 0 0 0 0 0 0 0 0 0 0 0 0 1 0 0 0 0 0 0 0 0 0 0 0 0 0 0 0 0 0 0 0 0 0 0 0 0 0 0 0 0 0 0 0 0 0 0 0 0 0 0 0 0 0 0 0 0 0 0 0 0 0 0 0 0 0 0 0 0 0 0 0 0 0 0 0 0 0 0 0 0 0 0 0 0 0 0 0 0 0 0 0 0 0 0 0 0 0 0 0 0 0 0 0 0 0 0 0 0 0 0 0 0 0 0 0 0 0 0 0 0 0 0 0 0 0 0 0 0 0 0 0 0 0 0 0 0 0 0 0 0 0 0 0 0 0 0 0 0 0 0 0 0 0 0 0 0 0 0 0 0 0 0 0 0 0 0 0 0 0 0 0 0 0 0 0 0 0 0 0 0 0 0 0 0 0 0 0 0 0 0 0 0 0 0 0 0 0 0 0 0 0 1 0 0 0 0 0 0 0 0 0 0 0 0 0 0 0 0 0 0 0 0 0 0 0 0 0 0 0 0 0 0 0 0 0 0 0 0 0 1 0 0 0 0 0 0 0 0 0 0 0 0 0 0 0 0 0 0 0 0 0 0 0 0 0 0 0 0 0 0 0.009308510638297872
0 0 0 0 0 0 0 0 0 0 0 0 0 0 0 0 0 0 0 0 0 0 0 0 0 0 0 0 0 0 0 0 0 0 0 0 0 0 0 0 0 0 0 0 0 0 0 0 0 0 0 0 0 0 0 0 0 0 0 0 0 0 0 0 0 0 0 0 0 0 0 0 0 0 0 0 0 0 0 0 0 1 0 0 0 0 0 0 0 0 0 0 0 0 0 0 0 0 1 0 0 0 0 0 0 0 0 0 0 0 0 0 0 0 0 0 0 0 0 0 0 0 0 0 0 0 0 0 0 0 0 0 0 0 0 0 0 0 0 0 0 0 0 0 0 0 0 0 0 0 0 0 0 0 0 0 0 0 0 0 0 0 0 0 0 0 0 0 0 0 0 0 0 0 0 0 0 0 0 0 0 0 0 0 0 0 0 0 0 0 0 0 0 0 0 0 0 0 0 0 0 0 0 0 0 0 0 0 0 0 0 0 0 0 0 0 0 0 0 0 0 0 0 0 0 0 0 0 0 0 0 0 0 0 0 0 0 0 0 0 0 0 0 0 0 0 0 0 0 0 0 0 0 0 0 0 0 0 0 0 0 0 0 0 0 0 0 0 0 0 0 0 0 0 0 0 0 0 0 0 0 0 0 0 0 0 0 0 0 0 0 0 0 0 0 0 0 0 0 0 0 0 0 0 0 0 0 0 0 0 0 0 0 0 0 0 0 0 0 0 0 0 0 0 0 0 0 0 0 0 0 0 0 0 0 0 0 0 0 0 0 0 0 0 0 0 0 0 0 0 0 0 0 0 0 0 0 0 0 0 0 0 0 0 0 0 0 0 0 0 0 0 0 0 0 0 0 1 0 0 0 0 0 0 0 0 0 0 0 0 0 0 0 0 0 0 0 0 0 0 0 0 0 0 0 0 0 0 0 0 0 0 0 0 0 0 0 0 0 0 0 0 0 0 0 0 0 0 0 0 0 0 0 0 0 0 0 0 0 0 0 0 0 0 0 0 0 0 0 0 0 0 0 1 0 0 0 0 0 0 0 0 0 0 0 0 0 0 0 0 0 0 0 0 0 0 0 0 0 0 0 0 0 0 0 0 0 0 0 0 0 0 0 1 0 0 0 0 0 0 0 0 0 0 0 0 0 0 0 0 0 0 0 0 0 0 0 0 0 0 0 0 0 0 0 0 0 0 0 0 0 0 0 0 0 0 0 0 0 0 0 0 0 0 0 0 0 0 0 0 0 0 0 0 0 0 0 0 0 0 0 0 0 0 0 0 0 0 0 0 0 0 0 0 0 0 0 0 0 0 0 0 0 0 0 0 0 0 0 0 0 0 0 0 0 0 0 0 0 0 0 0 0 0 0 0 0 0 0 0 0 0 0 0 0 0 0 0 0 0 0 0 0 0 0 0 0 0 0 0 0 0 0 0 0 0 0 0 0 0 0 0 0 0 0 0 0 0 0 0 0 0 0 0 0 0 0 0 0 0 0 0 0 0 0 0 0 0 0 0 0 0 0 0 0 0 0 0 0 0 0 0 0 1 0 0 0 0 0 0 0 0 0 0 0 0 0 0 0 0 0 0 0 0 0 0 0 0 0 0 0 0 0 0 0 0 0 0 0 0 0 1 0 0 0 0 0 0 0 0 0 0 0 0 0 0 0 0 0 0 0 0 0 0 0 0 0 0 0 0 0 0 0.009308510638297872
0 0 0 0 0 0 0 0 0 0 0 0 0 0 0 0 0 0 0 0 0 0 0 0 0 0 0 0 0 0 0 0 0 0 0 0 0 0 0 0 0 0 0 0 0 0 0 0 0 0 0 0 0 0 0 0 0 0 0 0 0 0 0 0 0 0 0 0 0 0 0 0 0 0 0 0 0 0 0 0 0 1 0 0 0 0 0 0 0 0 0 0 0 0 0 0 0 0 0 0 0 0 0 0 0 0 0 0 0 0 0 0 0 0 0 0 0 0 0 0 0 0 0 0 0 0 0 0 0 0 0 0 0 0 0 0 0 0 0 0 0 0 0 0 0 0 0 0 0 0 0 0 0 0 0 0 0 0 0 0 0 0 0 0 0 0 0 0 0 0 0 0 0 0 0 0 0 0 0 0 0 0 0 0 0 0 0 0 0 0 0 0 0 0 0 0 0 0 0 0 0 0 0 0 0 0 0 0 0 0 0 0 0 0 0 0 0 0 0 0 0 0 0 0 0 0 0 0 0 0 0 0 0 0 0 0 0 0 0 0 0 0 0 0 0 0 0 0 0 0 0 0 0 0 0 0 0 0 0 0 0 0 0 0 0 0 0 0 0 0 0 0 0 0 0 0 0 0 0 0 0 0 0 0 0 0 0 0 0 0 0 0 0 0 0 0 0 0 0 0 0 0 0 0 0 0 0 0 0 0 0 0 0 0 0 0 0 0 0 0 0 0 0 0 0 0 0 0 0 0 0 0 0 0 0 0 0 0 0 0 0 0 0 0 0 0 0 0 0 0 0 0 0 0 0 0 0 0 0 0 0 0 0 0 0 0 0 0 0 0 0 0 0 0 0 0 0 1 0 0 0 0 0 0 0 0 0 0 0 0 0 0 0 0 0 0 0 0 0 0 0 0 0 0 0 0 0 0 0 0 0 0 0 0 0 0 0 0 0 0 0 0 0 0 0 0 0 0 0 0 0 0 0 0 0 0 0 0 0 0 0 0 0 0 0 0 0 0 0 0 0 0 0 1 0 0 0 0 0 0 0 0 0 0 0 0 0 0 0 0 0 0 0 0 0 0 0 0 0 0 0 0 0 0 0 0 0 0 0 0 0 0 0 1 0 0 0 0 0 0 0 0 0 0 0 0 0 0 0 0 0 0 0 0 0 0 0 0 0 0 0 0 0 0 0 0 0 0 0 0 0 0 0 0 0 0 0 0 0 0 0 0 0 0 0 0 0 0 0 0 0 0 0 0 0 0 0 0 0 0 0 0 0 0 0 0 0 0 0 0 0 0 0 0 0 0 0 0 0 0 0 0 0 0 0 0 0 0 0 0 0 0 0 0 0 0 0 0 0 0 0 0 0 0 0 0 0 0 0 0 0 0 0 0 0 0 0 0 0 0 0 0 0 0 0 0 0 0 0 0 0 0 0 0 0 0 0 0 0 0 0 0 0 0 0 0 0 0 0 0 0 0 0 0 0 0 0 0 0 0 0 0 0 0 0 0 0 0 0 0 0 0 0 0 0 0 0 0 0 0 0 0 0 1 0 0 0 0 0 0 0 0 0 0 0 0 0 0 0 0 0 0 0 0 0 0 0 0 0 0 0 0 0 0 0 0 0 0 0 0 0 1 0 0 0 0 0 0 0 0 0 0 0 0 0 0 0 0 0 0 0 0 0 0 0 0 0 0 0 0 0 0 0.007978723404255319
0 0 0 0 0 0 0 0 0 0 0 0 0 0 0 0 0 0 0 0 0 0 0 0 0 0 0 0 0 0 0 0 0 0 0 0 0 0 0 0 0 0 0 0 0 0 0 0 0 0 0 0 0 0 0 0 0 0 0 0 0 0 0 0 0 0 0 0 0 0 0 0 0 0 0 0 0 0 0 0 0 0 0 0 0 0 0 0 0 0 0 0 0 0 0 0 0 0 0 0 0 0 0 0 0 0 0 0 0 0 0 0 0 0 0 0 0 0 0 0 0 0 0 0 0 0 0 0 0 0 0 0 0 0 0 0 0 0 0 0 0 0 0 0 0 0 0 0 0 0 0 0 0 0 0 0 0 0 0 0 0 0 0 0 0 0 0 0 0 0 0 0 0 0 0 0 0 0 0 0 0 0 0 0 0 0 0 0 0 0 0 0 0 0 0 0 0 0 0 0 0 0 0 0 0 0 0 0 0 0 0 0 0 0 0 0 0 0 0 0 0 0 0 0 0 0 0 0 0 0 0 0 0 0 0 0 0 0 0 0 0 0 0 0 0 0 0 0 0 0 0 0 0 0 0 0 0 0 0 0 0 0 0 0 0 0 0 0 0 0 0 0 0 0 0 0 0 0 0 0 0 0 0 0 0 0 0 0 0 0 0 0 0 0 0 0 0 0 0 0 0 0 0 0 0 0 0 0 0 0 0 0 0 0 0 0 0 0 0 0 0 0 0 0 0 0 0 0 0 0 0 0 0 0 0 0 0 0 0 0 0 0 0 0 0 0 0 0 0 0 0 0 0 0 0 0 0 0 0 0 0 0 0 0 0 0 0 0 0 0 0 0 0 0 0 0 0 1 0 0 0 0 0 0 0 0 0 0 0 0 0 0 0 0 0 0 0 0 0 0 0 0 0 0 0 0 0 0 0 0 0 0 0 0 0 0 0 0 0 0 0 0 0 0 0 0 0 0 0 0 0 0 0 0 0 0 0 0 0 0 0 0 0 0 0 0 0 0 0 0 0 0 0 1 0 0 0 0 0 0 0 0 0 0 0 0 0 0 0 0 0 0 0 0 0 0 0 0 0 0 0 0 0 0 0 0 0 0 0 0 0 0 0 1 0 0 0 0 0 0 0 0 0 0 0 0 0 0 0 0 0 0 0 0 0 0 0 0 0 0 0 0 0 0 0 0 0 0 0 0 0 0 0 0 0 0 0 0 0 0 0 0 0 0 0 0 0 0 0 0 0 0 0 0 0 0 0 0 0 0 0 0 0 0 0 0 0 0 0 0 0 0 0 0 0 0 0 0 0 0 0 0 0 0 0 0 0 0 0 0 0 0 0 0 0 0 0 0 0 0 0 0 0 0 0 0 0 0 0 0 0 0 0 0 0 0 0 0 0 0 0 0 0 0 0 0 0 0 0 0 0 0 0 0 0 0 0 0 0 0 0 0 0 0 0 0 0 0 0 0 0 0 0 0 0 0 0 0 0 0 0 0 0 0 0 0 0 0 0 0 0 0 0 0 0 0 0 0 0 0 0 0 0 1 0 0 0 0 0 0 0 0 0 0 0 0 0 0 0 0 0 0 0 0 0 0 0 0 0 0 0 0 0 0 0 0 0 0 0 0 0 1 0 0 0 0 0 0 0 0 0 0 0 0 0 0 0 0 0 0 0 0 0 0 0 0 0 0 0 0 0 0 0.006648936170212766
0 0 0 0 0 0 0 0 0 0 0 0 0 0 0 0 0 0 0 0 0 0 0 0 0 0 0 0 0 0 0 0 0 0 0 0 0 0 0 0 0 0 0 0 0 0 0 0 0 0 0 0 0 0 0 0 0 0 0 0 0 0 0 0 0 0 0 0 0 0 0 0 0 0 0 0 0 0 0 0 0 0 0 0 0 0 0 0 0 0 0 0 0 0 0 0 0 0 0 0 0 0 0 0 0 0 0 0 0 0 0 0 0 0 0 0 0 0 0 0 0 0 0 0 0 0 0 0 0 0 0 0 0 0 0 0 0 0 0 0 0 0 0 0 0 0 0 0 0 0 0 0 0 0 0 0 0 0 0 0 0 0 0 0 0 0 0 0 0 0 0 0 0 0 0 0 0 0 0 0 0 0 0 0 0 0 0 0 0 0 0 0 0 0 0 0 0 0 0 0 0 0 0 0 0 0 0 0 0 0 0 0 0 0 0 0 0 0 0 0 0 0 0 0 0 0 0 0 0 0 0 0 0 0 0 0 0 0 0 0 0 0 0 0 0 0 0 0 0 0 0 0 0 0 0 0 0 0 0 0 0 0 0 0 0 0 0 0 0 0 0 0 0 0 0 0 0 0 0 0 0 0 0 0 0 0 0 0 0 0 0 0 0 0 0 0 0 0 0 0 0 0 0 0 0 0 0 0 0 0 0 0 0 0 0 0 0 0 0 0 0 0 0 0 0 0 0 0 0 0 0 0 0 0 0 0 0 0 0 0 0 0 0 0 0 0 0 0 0 0 0 0 0 0 0 0 0 0 0 0 0 0 0 0 0 0 0 0 0 0 0 0 0 0 0 0 0 1 0 0 0 0 0 0 0 0 0 0 0 0 0 0 0 0 0 0 0 0 0 0 0 0 0 0 0 0 0 0 0 0 0 0 0 0 0 0 0 0 0 0 0 0 0 0 0 0 0 0 0 0 0 0 0 0 0 0 0 0 0 0 0 0 0 0 0 0 0 0 0 0 0 0 0 1 0 0 0 0 0 0 0 0 0 0 0 0 0 0 0 0 0 0 0 0 0 0 0 0 0 0 0 0 0 0 0 0 0 0 0 0 0 0 0 1 0 0 0 0 0 0 0 0 0 0 0 0 0 0 0 0 0 0 0 0 0 0 0 0 0 0 0 0 0 0 0 0 0 0 0 0 0 0 0 0 0 0 0 0 0 0 0 0 0 0 0 0 0 0 0 0 0 0 0 0 0 0 0 0 0 0 0 0 0 0 0 0 0 0 0 0 0 0 0 0 0 0 0 0 0 0 0 0 0 0 0 0 0 0 0 0 0 0 0 0 0 0 0 0 0 0 0 0 0 0 0 0 0 0 0 0 0 0 0 0 0 0 0 0 0 0 0 0 0 0 0 0 0 0 0 0 0 0 0 0 0 0 0 0 0 0 0 0 0 0 0 0 0 0 0 0 0 0 0 0 0 0 0 0 0 0 0 0 0 0 0 0 0 0 0 0 0 0 0 0 0 0 0 0 0 0 0 0 0 1 0 0 0 0 0 0 0 0 0 0 0 0 0 0 0 0 0 0 0 0 0 0 0 0 0 0 0 0 0 0 0 0 0 0 0 0 0 1 0 0 0 0 0 0 0 0 0 0 0 0 0 0 0 0 0 0 0 0 0 0 0 0 0 0 0 0 0 0 0.006648936170212766
0 0 0 0 0 0 0 0 0 0 0 0 0 0 0 0 0 0 0 0 0 0 0 0 0 0 0 0 0 0 0 0 0 0 0 0 0 0 0 0 0 0 0 0 0 0 0 0 0 0 0 0 0 0 0 0 0 0 0 0 0 0 0 0 0 0 0 0 0 0 0 0 0 0 0 0 0 0 0 0 0 0 0 0 0 0 0 0 0 0 0 0 0 0 0 0 0 0 0 0 0 0 0 0 0 0 0 0 0 0 0 0 0 0 0 0 0 0 0 0 0 0 0 0 0 0 0 0 0 0 0 0 0 0 0 0 0 0 0 0 0 0 0 0 0 0 0 0 0 0 0 0 0 0 0 0 0 0 0 0 0 0 0 0 0 0 0 0 0 0 0 0 0 0 0 0 0 0 0 0 0 0 0 0 0 0 0 0 0 0 0 0 0 0 0 0 0 0 0 0 0 0 0 0 0 0 0 0 0 0 0 0 0 0 0 0 0 0 0 0 0 0 0 0 0 0 0 0 0 0 0 0 0 0 0 0 0 0 0 0 0 0 0 0 0 0 0 0 0 0 0 0 0 0 0 0 0 0 0 0 0 0 0 0 0 0 0 0 0 0 0 0 0 0 0 0 0 0 0 0 0 0 0 0 0 0 0 0 0 0 0 0 0 0 0 0 0 0 0 0 0 0 0 0 0 0 0 0 0 0 0 0 0 0 0 0 0 0 0 0 0 0 0 0 0 0 0 0 0 0 0 0 0 0 0 0 0 0 0 0 0 0 0 0 0 0 0 0 0 0 0 0 0 0 0 0 0 0 0 0 0 0 0 0 0 0 0 0 0 0 0 0 0 0 0 0 0 1 0 0 0 0 0 0 0 0 0 0 0 0 0 0 0 0 0 0 0 0 0 0 0 0 0 0 0 0 0 0 0 0 0 0 0 0 0 0 0 0 0 0 0 0 0 0 0 0 0 0 0 0 0 0 0 0 0 0 0 0 0 0 0 0 0 0 0 0 0 0 0 0 0 0 0 1 0 0 0 0 0 0 0 0 0 0 0 0 0 0 0 0 0 0 0 0 0 0 0 0 0 0 0 0 0 0 0 0 0 0 0 0 0 0 0 1 0 0 0 0 0 0 0 0 0 0 0 0 0 0 0 0 0 0 0 0 0 0 0 0 0 0 0 0 0 0 0 0 0 0 0 0 0 0 0 0 0 0 0 0 0 0 0 0 0 0 0 0 0 0 0 0 0 0 0 0 0 0 0 0 0 0 0 0 0 0 0 0 0 0 0 0 0 0 0 0 0 0 0 0 0 0 0 0 0 0 0 0 0 0 0 0 0 0 0 0 0 0 0 0 0 0 0 0 0 0 0 0 0 0 0 0 0 0 0 0 0 0 0 0 0 0 0 0 0 0 0 0 0 0 0 0 0 0 0 0 0 0 0 0 0 0 0 0 0 0 0 0 0 0 0 0 0 0 0 0 0 0 0 0 0 0 0 0 0 0 0 0 0 0 0 0 0 0 0 0 0 0 0 0 0 0 0 0 0 1 0 0 0 0 0 0 0 0 0 0 0 0 0 0 0 0 0 0 0 0 0 0 0 0 0 0 0 0 0 0 0 0 0 0 0 0 0 1 0 0 0 0 0 0 0 0 0 0 0 0 0 0 0 0 0 0 0 0 0 0 0 0 0 0 0 0 0 0 0.006648936170212766
0 0 0 0 0 0 0 0 0 0 0 0 0 0 0 0 0 0 0 0 0 0 0 0 0 0 0 0 0 0 0 0 0 0 0 0 0 0 0 0 0 0 0 0 0 0 0 0 0 0 0 0 0 0 0 0 0 0 0 0 0 0 0 0 0 0 0 0 0 0 0 0 0 0 0 0 0 0 0 0 0 0 0 0 0 0 0 0 0 0 0 0 0 0 0 0 0 0 0 0 0 0 0 0 0 0 0 0 0 0 0 0 0 0 0 0 0 0 0 0 0 0 0 0 0 0 0 0 0 0 0 0 0 0 0 0 0 0 0 0 0 0 0 0 0 0 0 0 0 0 0 0 0 0 0 0 0 0 0 0 0 0 0 0 0 0 0 0 0 0 0 0 0 0 0 0 0 0 0 0 0 0 0 0 0 0 0 0 0 0 0 0 0 0 0 0 0 0 0 0 0 0 0 0 0 0 0 0 0 0 0 0 0 0 0 0 0 0 0 0 0 0 0 0 0 0 0 0 0 0 0 0 0 0 0 0 0 0 0 0 0 0 0 0 0 0 0 0 0 0 0 0 0 0 0 0 0 0 0 0 0 0 0 0 0 0 0 0 0 0 0 0 0 0 0 0 0 0 0 0 0 0 0 0 0 0 0 0 0 0 0 0 0 0 0 0 0 0 0 0 0 0 0 0 0 0 0 0 0 0 0 0 0 0 0 0 0 0 0 0 0 0 0 0 0 0 0 0 0 0 0 0 0 0 0 0 0 0 0 0 0 0 0 0 0 0 0 0 0 0 0 0 0 0 0 0 0 0 0 0 0 0 0 0 0 0 0 0 0 0 0 0 0 0 0 0 0 1 0 0 0 0 0 0 0 0 0 0 0 0 0 0 0 0 0 0 0 0 0 0 0 0 0 0 0 0 0 0 0 0 0 0 0 0 0 0 0 0 0 0 0 0 0 0 0 0 0 0 0 0 0 0 0 0 0 0 0 0 0 0 0 0 0 0 0 0 0 0 0 0 0 0 0 0 0 0 0 0 0 0 0 0 0 0 0 0 0 0 0 0 0 0 0 0 0 0 0 0 0 0 0 0 0 0 0 0 0 0 0 0 0 0 0 1 0 0 0 0 0 0 0 0 0 0 0 0 0 0 0 0 0 0 0 0 0 0 0 0 0 0 0 0 0 0 0 0 0 0 0 0 0 0 0 0 0 0 0 0 0 0 0 0 0 0 0 0 0 0 0 0 0 0 0 0 0 0 0 0 0 0 0 0 0 0 0 0 0 0 0 0 0 0 0 0 0 0 0 0 0 0 0 0 0 0 0 0 0 0 0 0 0 0 0 0 0 0 0 0 0 0 0 0 0 0 0 0 0 0 0 0 0 0 0 0 0 0 0 0 0 0 0 0 0 0 0 0 0 0 0 0 0 0 0 0 0 0 0 0 0 0 0 0 0 0 0 0 0 0 0 0 0 0 0 0 0 0 0 0 0 0 0 0 0 0 0 0 0 0 0 0 0 0 0 0 0 0 0 0 0 0 0 0 0 0 0 0 0 0 0 0 0 0 0 0 0 0 0 0 0 0 0 0 0 0 0 0 0 0 0 0 0 0 0 0 0 0 0 0 0 0 0 1 0 0 0 0 0 0 0 0 0 0 0 0 0 0 0 0 0 0 0 0 0 0 0 0 0 0 0 0 0 0 0.003989361702127659
0 0 0 0 0 0 0 0 0 0 0 0 0 0 0 0 0 0 0 0 0 0 0 0 0 0 0 0 0 0 0 0 0 0 0 0 0 0 0 0 0 0 0 0 0 0 0 0 0 0 0 0 0 0 0 0 0 0 0 0 0 0 0 0 0 0 0 0 0 0 0 0 0 0 0 0 0 0 0 0 0 0 0 0 0 0 0 0 0 0 0 0 0 0 0 0 0 0 0 0 0 0 0 0 0 0 0 0 0 0 0 0 0 0 0 0 0 0 0 0 0 0 0 0 0 0 0 0 0 0 0 0 0 0 0 0 0 0 0 0 0 0 0 0 0 0 0 0 0 0 0 0 0 0 0 0 0 0 0 0 0 0 0 0 0 0 0 0 0 0 0 0 0 0 0 0 0 0 0 0 0 0 0 0 0 0 0 0 0 0 0 0 0 0 0 0 0 0 0 0 0 0 0 0 0 0 0 0 0 0 0 0 0 0 0 0 0 0 0 0 0 0 0 0 0 0 0 0 0 0 0 0 0 0 0 0 0 0 0 0 0 0 0 0 0 0 0 0 0 0 0 0 0 0 0 0 0 0 0 0 0 0 0 0 0 0 0 0 0 0 0 0 0 0 0 0 0 0 0 0 0 0 0 0 0 0 0 0 0 0 0 0 0 0 0 0 0 0 0 0 0 0 0 0 0 0 0 0 0 0 0 0 0 0 0 0 0 0 0 0 0 0 0 0 0 0 0 0 0 0 0 0 0 0 0 0 0 0 0 0 0 0 0 0 0 0 0 0 0 0 0 0 0 0 0 0 0 0 0 0 0 0 0 0 0 0 0 0 0 0 0 0 0 0 0 0 0 1 0 0 0 0 0 0 0 0 0 0 0 0 0 0 0 0 0 0 0 0 0 0 0 0 0 0 0 0 0 0 0 0 0 0 0 0 0 0 0 0 0 0 0 0 0 0 0 0 0 0 0 0 0 0 0 0 0 0 0 0 0 0 0 0 0 0 0 0 0 0 0 0 0 0 0 0 0 0 0 0 0 0 0 0 0 0 0 0 0 0 0 0 0 0 0 0 0 0 0 0 0 0 0 0 0 0 0 0 0 0 0 0 0 0 0 0 0 0 0 0 0 0 0 0 0 0 0 0 0 0 0 0 0 0 0 0 0 0 0 0 0 0 0 0 0 0 0 0 0 0 0 0 0 0 0 0 0 0 0 0 0 0 0 0 0 0 0 0 0 0 0 0 0 0 0 0 0 0 0 0 0 0 0 0 0 0 0 0 0 0 0 0 0 0 0 0 0 0 0 0 0 0 0 0 0 0 0 0 0 0 0 0 0 0 0 0 0 0 0 0 0 0 0 0 0 0 0 0 0 0 0 0 0 0 0 0 0 0 0 0 0 0 0 0 0 0 0 0 0 0 0 0 0 0 0 0 0 0 0 0 0 0 0 0 0 0 0 0 0 0 0 0 0 0 0 0 0 0 0 0 0 0 0 0 0 0 0 0 0 0 0 0 0 0 0 0 0 0 0 0 0 0 0 0 0 0 0 0 0 0 0 0 0 0 0 0 0 0 0 0 0 0 0 0 0 0 0 0 0 0 0 0 0 0 0 0 0 0 0 0 0 0 0 1 0 0 0 0 0 0 0 0 0 0 0 0 0 0 0 0 0 0 0 0 0 0 0 0 0 0 0 0 0 0 0.0026595744680851065
0 0 0 0 0 0 0 0 0 0 0 0 0 0 0 0 0 0 0 0 0 0 0 0 0 0 0 0 0 0 0 0 0 0 0 0 0 0 0 0 0 0 0 0 0 0 0 0 0 0 0 0 0 0 0 0 0 0 0 0 0 0 0 0 0 0 0 0 0 0 0 0 0 0 0 0 0 0 0 0 0 0 0 0 0 0 0 0 0 0 0 0 0 0 0 0 0 0 0 0 0 0 0 0 0 0 0 0 0 0 0 0 0 0 0 0 0 0 0 0 0 0 0 0 0 0 0 0 0 0 0 0 0 0 0 0 0 0 0 0 0 0 0 0 0 0 0 0 0 0 0 0 0 0 0 0 0 0 0 0 0 0 0 0 0 0 0 0 0 0 0 0 0 0 0 0 0 0 0 0 0 0 0 0 0 0 0 0 0 0 0 0 0 0 0 0 0 0 0 0 0 0 0 0 0 0 0 0 0 0 0 0 0 0 0 0 0 0 0 0 0 0 0 0 0 0 0 0 0 0 0 0 0 0 0 0 0 0 0 0 0 0 0 0 0 0 0 0 0 0 0 0 0 0 0 0 0 0 0 0 0 0 0 0 0 0 0 0 0 0 0 0 0 0 0 0 0 0 0 0 0 0 0 0 0 0 0 0 0 0 0 0 0 0 0 0 0 0 0 0 0 0 0 0 0 0 0 0 0 0 0 0 0 0 0 0 0 0 0 0 0 0 0 0 0 0 0 0 0 0 0 0 0 0 0 0 0 0 0 0 0 0 0 0 0 0 0 0 0 0 0 0 0 0 0 0 0 0 0 0 0 0 0 0 0 0 0 0 0 0 0 0 0 0 0 0 0 1 0 0 0 0 0 0 0 0 0 0 0 0 0 0 0 0 0 0 0 0 0 0 0 0 0 0 0 0 0 0 0 0 0 0 0 0 0 0 0 0 0 0 0 0 0 0 0 0 0 0 0 0 0 0 0 0 0 0 0 0 0 0 0 0 0 0 0 0 0 0 0 0 0 0 0 0 0 0 0 0 0 0 0 0 0 0 0 0 0 0 0 0 0 0 0 0 0 0 0 0 0 0 0 0 0 0 0 0 0 0 0 0 0 0 0 0 0 0 0 0 0 0 0 0 0 0 0 0 0 0 0 0 0 0 0 0 0 0 0 0 0 0 0 0 0 0 0 0 0 0 0 0 0 0 0 0 0 0 0 0 0 0 0 0 0 0 0 0 0 0 0 0 0 0 0 0 0 0 0 0 0 0 0 0 0 0 0 0 0 0 0 0 0 0 0 0 0 0 0 0 0 0 0 0 0 0 0 0 0 0 0 0 0 0 0 0 0 0 0 0 0 0 0 0 0 0 0 0 0 0 0 0 0 0 0 0 0 0 0 0 0 0 0 0 0 0 0 0 0 0 0 0 0 0 0 0 0 0 0 0 0 0 0 0 0 0 0 0 0 0 0 0 0 0 0 0 0 0 0 0 0 0 0 0 0 0 0 0 0 0 0 0 0 0 0 0 0 0 0 0 0 0 0 0 0 0 0 0 0 0 0 0 0 0 0 0 0 0 0 0 0 0 0 0 0 0 0 0 0 0 0 0 0 0 0 0 0 0 0 0 0 0 0 1 0 0 0 0 0 0 0 0 0 0 0 0 0 0 0 0 0 0 0 0 0 0 0 0 0 0 0 0 0 0 0.0026595744680851065
0 0 0 0 0 0 0 0 0 0 0 0 0 0 0 0 0 0 0 0 0 0 0 0 0 0 0 0 0 0 0 0 0 0 0 0 0 0 0 0 0 0 0 0 0 0 0 0 0 0 0 0 0 0 0 0 0 0 0 0 0 0 0 0 0 0 0 0 0 0 0 0 0 0 0 0 0 0 0 0 0 0 0 0 0 0 0 0 0 0 0 0 0 0 0 0 0 0 0 0 0 0 0 0 0 0 0 0 0 0 0 0 0 0 0 0 0 0 0 0 0 0 0 0 0 0 0 0 0 0 0 0 0 0 0 0 0 0 0 0 0 0 0 0 0 0 0 0 0 0 0 0 0 0 0 0 0 0 0 0 0 0 0 0 0 0 0 0 0 0 0 0 0 0 0 0 0 0 0 0 0 0 0 0 0 0 0 0 0 0 0 0 0 0 0 0 0 0 0 0 0 0 0 0 0 0 0 0 0 0 0 0 0 0 0 0 0 0 0 0 0 0 0 0 0 0 0 0 0 0 0 0 0 0 0 0 0 0 0 0 0 0 0 0 0 0 0 0 0 0 0 0 0 0 0 0 0 0 0 0 0 0 0 0 0 0 0 0 0 0 0 0 0 0 0 0 0 0 0 0 0 0 0 0 0 0 0 0 0 0 0 0 0 0 0 0 0 0 0 0 0 0 0 0 0 0 0 0 0 0 0 0 0 0 0 0 0 0 0 0 0 0 0 0 0 0 0 0 0 0 0 0 0 0 0 0 0 0 0 0 0 0 0 0 0 0 0 0 0 0 0 0 0 0 0 0 0 0 0 0 0 0 0 0 0 0 0 0 0 0 0 0 0 0 0 0 0 1 0 0 0 0 0 0 0 0 0 0 0 0 0 0 0 0 0 0 0 0 0 0 0 0 0 0 0 0 0 0 0 0 0 0 0 0 0 0 0 0 0 0 0 0 0 0 0 0 0 0 0 0 0 0 0 0 0 0 0 0 0 0 0 0 0 0 0 0 0 0 0 0 0 0 0 0 0 0 0 0 0 0 0 0 0 0 0 0 0 0 0 0 0 0 0 0 0 0 0 0 0 0 0 0 0 0 0 0 0 0 0 0 0 0 0 0 0 0 0 0 0 0 0 0 0 0 0 0 0 0 0 0 0 0 0 0 0 0 0 0 0 0 0 0 0 0 0 0 0 0 0 0 0 0 0 0 0 0 0 0 0 0 0 0 0 0 0 0 0 0 0 0 0 0 0 0 0 0 0 0 0 0 0 0 0 0 0 0 0 0 0 0 0 0 0 0 0 0 0 0 0 0 0 0 0 0 0 0 0 0 0 0 0 0 0 0 0 0 0 0 0 0 0 0 0 0 0 0 0 0 0 0 0 0 0 0 0 0 0 0 0 0 0 0 0 0 0 0 0 0 0 0 0 0 0 0 0 0 0 0 0 0 0 0 0 0 0 0 0 0 0 0 0 0 0 0 0 0 0 0 0 0 0 0 0 0 0 0 0 0 0 0 0 0 0 0 0 0 0 0 0 0 0 0 0 0 0 0 0 0 0 0 0 0 0 0 0 0 0 0 0 0 0 0 0 0 0 0 0 0 0 0 0 0 0 0 0 0 0 0 0 0 0 1 0 0 0 0 0 0 0 0 0 0 0 0 0 0 0 0 0 0 0 0 0 0 0 0 0 0 0 0 0 0 0.0026595744680851065
0 0 0 0 0 0 0 0 0 0 0 0 0 0 0 0 0 0 0 0 0 0 0 0 0 0 0 0 0 0 0 0 0 0 0 0 0 0 0 0 0 0 0 0 0 0 0 0 0 0 0 0 0 0 0 0 0 0 0 0 0 0 0 0 0 0 0 0 0 0 0 0 0 0 0 0 0 0 0 0 0 0 0 0 0 0 0 0 0 0 0 0 0 0 0 0 0 0 0 0 0 0 0 0 0 0 0 0 0 0 0 0 0 0 0 0 0 0 0 0 0 0 0 0 0 0 0 0 0 0 0 0 0 0 0 0 0 0 0 0 0 0 0 0 0 0 0 0 0 0 0 0 0 0 0 0 0 0 0 0 0 0 0 0 0 0 0 0 0 0 0 0 0 0 0 0 0 0 0 0 0 0 0 0 0 0 0 0 0 0 0 0 0 0 0 0 0 0 0 0 0 0 0 0 0 0 0 0 0 0 0 0 0 0 0 0 0 0 0 0 0 0 0 0 0 0 0 0 0 0 0 0 0 0 0 0 0 0 0 0 0 0 0 0 0 0 0 0 0 0 0 0 0 0 0 0 0 0 0 0 0 0 0 0 0 0 0 0 0 0 0 0 0 0 0 0 0 0 0 0 0 0 0 0 0 0 0 0 0 0 0 0 0 0 0 0 0 0 0 0 0 0 0 0 0 0 0 0 0 0 0 0 0 0 0 0 0 0 0 0 0 0 0 0 0 0 0 0 0 0 0 0 0 0 0 0 0 0 0 0 0 0 0 0 0 0 0 0 0 0 0 0 0 0 0 0 0 0 0 0 0 0 0 0 0 0 0 0 0 0 0 0 0 0 0 0 0 1 0 0 0 0 0 0 0 0 0 0 0 0 0 0 0 0 0 0 0 0 0 0 0 0 0 0 0 0 0 0 0 0 0 0 0 0 0 0 0 0 0 0 0 0 0 0 0 0 0 0 0 0 0 0 0 0 0 0 0 0 0 0 0 0 0 0 0 0 0 0 0 0 0 0 0 0 0 0 0 0 0 0 0 0 0 0 0 0 0 0 0 0 0 0 0 0 0 0 0 0 0 0 0 0 0 0 0 0 0 0 0 0 0 0 0 0 0 0 0 0 0 0 0 0 0 0 0 0 0 0 0 0 0 0 0 0 0 0 0 0 0 0 0 0 0 0 0 0 0 0 0 0 0 0 0 0 0 0 0 0 0 0 0 0 0 0 0 0 0 0 0 0 0 0 0 0 0 0 0 0 0 0 0 0 0 0 0 0 0 0 0 0 0 0 0 0 0 0 0 0 0 0 0 0 0 0 0 0 0 0 0 0 0 0 0 0 0 0 0 0 0 0 0 0 0 0 0 0 0 0 0 0 0 0 0 0 0 0 0 0 0 0 0 0 0 0 0 0 0 0 0 0 0 0 0 0 0 0 0 0 0 0 0 0 0 0 0 0 0 0 0 0 0 0 0 0 0 0 0 0 0 0 0 0 0 0 0 0 0 0 0 0 0 0 0 0 0 0 0 0 0 0 0 0 0 0 0 0 0 0 0 0 0 0 0 0 0 0 0 0 0 0 0 0 0 0 0 0 0 0 0 0 0 0 0 0 0 0 0 0 0 0 0 1 0 0 0 0 0 0 0 0 0 0 0 0 0 0 0 0 0 0 0 0 0 0 0 0 0 0 0 0 0 0 0.0026595744680851065
0 0 0 0 0 0 0 0 0 0 0 0 0 0 0 0 0 0 0 0 0 0 0 0 0 0 0 0 0 0 0 0 0 0 0 0 0 0 0 0 0 0 0 0 0 0 0 0 0 0 0 0 0 0 0 0 0 0 0 0 0 0 0 0 0 0 0 0 0 0 0 0 0 0 0 0 0 0 0 0 0 0 0 0 0 0 0 0 0 0 0 0 0 0 0 0 0 0 0 0 0 0 0 0 0 0 0 0 0 0 0 0 0 0 0 0 0 0 0 0 0 0 0 0 0 0 0 0 0 0 0 0 0 0 0 0 0 0 0 0 0 0 0 0 0 0 0 0 0 0 0 0 0 0 0 0 0 0 0 0 0 0 0 0 0 0 0 0 0 0 0 0 0 0 0 0 0 0 0 0 0 0 0 0 0 0 0 0 0 0 0 0 0 0 0 0 0 0 0 0 0 0 0 0 0 0 0 0 0 0 0 0 0 0 0 0 0 0 0 0 0 0 0 0 0 0 0 0 0 0 0 0 0 0 0 0 0 0 0 0 0 0 0 0 0 0 0 0 0 0 0 0 0 0 0 0 0 0 0 0 0 0 0 0 0 0 0 0 0 0 0 0 0 0 0 0 0 0 0 0 0 0 0 0 0 0 0 0 0 0 0 0 0 0 0 0 0 0 0 0 0 0 0 0 0 0 0 0 0 0 0 0 0 0 0 0 0 0 0 0 0 0 0 0 0 0 0 0 0 0 0 0 0 0 0 0 0 0 0 0 0 0 0 0 0 0 0 0 0 0 0 0 0 0 0 0 0 0 0 0 0 0 0 0 0 0 0 0 0 0 0 0 0 0 0 0 0 0 0 0 0 0 0 0 0 0 0 0 0 0 0 0 0 0 0 0 0 0 0 0 0 0 0 0 0 0 0 0 0 0 0 0 0 0 0 0 0 0 0 0 0 0 0 0 0 0 0 0 0 0 0 0 0 0 0 0 0 0 0 0 0 0 0 0 0 0 0 0 0 0 0 0 0 0 0 0 0 0 0 0 0 0 0 0 0 0 0 0 0 0 0 0 0 0 0 0 0 0 0 0 0 0 0 0 0 0 0 0 0 0 0 0 0 0 0 0 0 0 0 0 0 0 0 0 0 0 0 0 0 0 0 0 0 0 0 0 0 0 0 0 0 0 0 0 0 0 0 0 0 0 0 0 0 0 0 0 0 0 0 0 0 0 0 0 0 0 0 0 0 0 0 0 0 0 0 0 0 0 0 0 0 0 0 0 0 0 0 0 0 0 0 0 0 0 0 0 0 0 0 0 0 0 0 0 0 0 0 0 0 0 0 0 0 0 0 0 0 0 0 0 0 0 0 0 0 0 0 0 0 0 0 0 0 0 0 0 0 0 0 0 0 0 0 0 0 0 0 0 0 0 0 0 0 0 0 0 0 0 0 0 0 0 0 0 0 0 0 0 0 0 0 0 0 0 0 0 0 0 0 0 0 0 0 0 0 0 0 0 0 0 0 0 0 0 0 0 0 0 0 0 0 0 0 0 0 0 0 0 0 0 0 0 0 0 0 0 0 0 0 0 0 0 0 0 0 0 0 0 0 0 0 0 0 0 0 0 0 0 0 0 0 1 0 0 0 0 0 0 0 0 0 0 0 0 0 0 0 0 0 0 0 0 0 0 0 0 0 0 0 0 0 0 0.0013297872340425532
0 0 0 0 0 0 0 0 0 0 0 0 0 0 0 0 0 0 0 0 0 0 0 0 0 0 0 0 0 0 0 0 0 0 0 0 0 0 0 0 0 0 0 0 0 0 0 0 0 0 0 0 0 0 0 0 0 0 0 0 0 0 0 0 0 0 0 0 0 0 0 0 0 0 0 0 0 0 0 0 0 0 0 0 0 0 0 0 0 0 0 0 0 0 0 0 0 0 0 0 0 0 0 0 0 0 0 0 0 0 0 0 0 0 0 0 0 0 0 0 0 0 0 0 0 0 0 0 0 0 0 0 0 0 0 0 0 0 0 0 0 0 0 0 0 0 0 0 0 0 0 0 0 0 0 0 0 0 0 0 0 0 0 0 0 0 0 0 0 0 0 0 0 0 0 0 0 0 0 0 0 0 0 0 0 0 0 0 0 0 0 0 0 0 0 0 0 0 0 0 0 0 0 0 0 0 0 0 0 0 0 0 0 0 0 0 0 0 0 0 0 0 0 0 0 0 0 0 0 0 0 0 0 0 0 0 0 0 0 0 0 0 0 0 0 0 0 0 0 0 0 0 0 0 0 0 0 0 0 0 0 0 0 0 0 0 0 0 0 0 0 0 0 0 0 0 0 0 0 0 0 0 0 0 0 0 0 0 0 0 0 0 0 0 0 0 0 0 0 0 0 0 0 0 0 0 0 0 0 0 0 0 0 0 0 0 0 0 0 0 0 0 0 0 0 0 0 0 0 0 0 0 0 0 0 0 0 0 0 0 0 0 0 0 0 0 0 0 0 0 0 0 0 0 0 0 0 0 0 0 0 0 0 0 0 0 0 0 0 0 0 0 0 0 0 0 0 0 0 0 0 0 0 0 0 0 0 0 0 0 0 0 0 0 0 0 0 0 0 0 0 0 0 0 0 0 0 0 0 0 0 0 0 0 0 0 0 0 0 0 0 0 0 0 0 0 0 0 0 0 0 0 0 0 0 0 0 0 0 0 0 0 0 0 0 0 0 0 0 0 0 0 0 0 0 0 0 0 0 0 0 0 0 0 0 0 0 0 0 0 0 0 0 0 0 0 0 0 0 0 0 0 0 0 0 0 0 0 0 0 0 0 0 0 0 0 0 0 0 0 0 0 0 0 0 0 0 0 0 0 0 0 0 0 0 0 0 0 0 0 0 0 0 0 0 0 0 0 0 0 0 0 0 0 0 0 0 0 0 0 0 0 0 0 0 0 0 0 0 0 0 0 0 0 0 0 0 0 0 0 0 0 0 0 0 0 0 0 0 0 0 0 0 0 0 0 0 0 0 0 0 0 0 0 0 0 0 0 0 0 0 0 0 0 0 0 0 0 0 0 0 0 0 0 0 0 0 0 0 0 0 0 0 0 0 0 0 0 0 0 0 0 0 0 0 0 0 0 0 0 0 0 0 0 0 0 0 0 0 0 0 0 0 0 0 0 0 0 0 0 0 0 0 0 0 0 0 0 0 0 0 0 0 0 0 0 0 0 0 0 0 0 0 0 0 0 0 0 0 0 0 0 0 0 0 0 0 0 0 0 0 0 0 0 0 0 0 0 0 0 0 0 0 0 0 0 0 0 0 0 0 0 0 0 0 0 0 0 0 0 0 1 0 0 0 0 0 0 0 0 0 0 0 0 0 0 0 0 0 0 0 0 0 0 0 0 0 0 0 0 0 0 0.0013297872340425532
0 0 0 0 0 0 0 0 0 0 0 0 0 0 0 0 0 0 0 0 0 0 0 0 0 0 0 0 0 0 0 0 0 0 0 0 0 0 0 0 0 0 0 0 0 0 0 0 0 0 0 0 0 0 0 0 0 0 0 0 0 0 0 0 0 0 0 0 0 0 0 0 0 0 0 0 0 0 0 0 0 0 0 0 0 0 0 0 0 0 0 0 0 0 0 0 0 0 0 0 0 0 0 0 0 0 0 0 0 0 0 0 0 0 0 0 0 0 0 0 0 0 0 0 0 0 0 0 0 0 0 0 0 0 0 0 0 0 0 0 0 0 0 0 0 0 0 0 0 0 0 0 0 0 0 0 0 0 0 0 0 0 0 0 0 0 0 0 0 0 0 0 0 0 0 0 0 0 0 0 0 0 0 0 0 0 0 0 0 0 0 0 0 0 0 0 0 0 0 0 0 0 0 0 0 0 0 0 0 0 0 0 0 0 0 0 0 0 0 0 0 0 0 0 0 0 0 0 0 0 0 0 0 0 0 0 0 0 0 0 0 0 0 0 0 0 0 0 0 0 0 0 0 0 0 0 0 0 0 0 0 0 0 0 0 0 0 0 0 0 0 0 0 0 0 0 0 0 0 0 0 0 0 0 0 0 0 0 0 0 0 0 0 0 0 0 0 0 0 0 0 0 0 0 0 0 0 0 0 0 0 0 0 0 0 0 0 0 0 0 0 0 0 0 0 0 0 0 0 0 0 0 0 0 0 0 0 0 0 0 0 0 0 0 0 0 0 0 0 0 0 0 0 0 0 0 0 0 0 0 0 0 0 0 0 0 0 0 0 0 0 0 0 0 0 0 0 0 0 0 0 0 0 0 0 0 0 0 0 0 0 0 0 0 0 0 0 0 0 0 0 0 0 0 0 0 0 0 0 0 0 0 0 0 0 0 0 0 0 0 0 0 0 0 0 0 0 0 0 0 0 0 0 0 0 0 0 0 0 0 0 0 0 0 0 0 0 0 0 0 0 0 0 0 0 0 0 0 0 0 0 0 0 0 0 0 0 0 0 0 0 0 0 0 0 0 0 0 0 0 0 0 0 0 0 0 0 0 0 0 0 0 0 0 0 0 0 0 0 0 0 0 0 0 0 0 0 0 0 0 0 0 0 0 0 0 0 0 0 0 0 0 0 0 0 0 0 0 0 0 0 0 0 0 0 0 0 0 0 0 0 0 0 0 0 0 0 0 0 0 0 0 0 0 0 0 0 0 0 0 0 0 0 0 0 0 0 0 0 0 0 0 0 0 0 0 0 0 0 0 0 0 0 0 0 0 0 0 0 0 0 0 0 0 0 0 0 0 0 0 0 0 0 0 0 0 0 0 0 0 0 0 0 0 0 0 0 0 0 0 0 0 0 0 0 0 0 0 0 0 0 0 0 0 0 0 0 0 0 0 0 0 0 0 0 0 0 0 0 0 0 0 0 0 0 0 0 0 0 0 0 0 0 0 0 0 0 0 0 0 0 0 0 0 0 0 0 0 0 0 0 0 0 0 0 0 0 0 0 0 0 0 0 0 0 0 0 0 0 0 0 0 0 0 0 0 0 0 0 0 0 0 0 0 0 0 0 0 0 0 0 1 0 0 0 0 0 0 0 0 0 0 0 0 0 0 0 0 0 0 0 0 0 0 0 0 0 0 0 0 0 0 0.0013297872340425532
0 0 0 0 0 0 0 0 0 0 0 0 0 0 0 0 0 0 0 0 0 0 0 0 0 0 0 0 0 0 0 0 0 0 0 0 0 0 0 0 0 0 0 0 0 0 0 0 0 0 0 0 0 0 0 0 0 0 0 0 0 0 0 0 0 0 0 0 0 0 0 0 0 0 0 0 0 0 0 0 0 0 0 0 0 0 0 0 0 0 0 0 0 0 0 0 0 0 0 0 0 0 0 0 0 0 0 0 0 0 0 0 0 0 0 0 0 0 0 0 0 0 0 0 0 0 0 0 0 0 0 0 0 0 0 0 0 0 0 0 0 0 0 0 0 0 0 0 0 0 0 0 0 0 0 0 0 0 0 0 0 0 0 0 0 0 0 0 0 0 0 0 0 0 0 0 0 0 0 0 0 0 0 0 0 0 0 0 0 0 0 0 0 0 0 0 0 0 0 0 0 0 0 0 0 0 0 0 0 0 0 0 0 0 0 0 0 0 0 0 0 0 0 0 0 0 0 0 0 0 0 0 0 0 0 0 0 0 0 0 0 0 0 0 0 0 0 0 0 0 0 0 0 0 0 0 0 0 0 0 0 0 0 0 0 0 0 0 0 0 0 0 0 0 0 0 0 0 0 0 0 0 0 0 0 0 0 0 0 0 0 0 0 0 0 0 0 0 0 0 0 0 0 0 0 0 0 0 0 0 0 0 0 0 0 0 0 0 0 0 0 0 0 0 0 0 0 0 0 0 0 0 0 0 0 0 0 0 0 0 0 0 0 0 0 0 0 0 0 0 0 0 0 0 0 0 0 0 0 0 0 0 0 0 0 0 0 0 0 0 0 0 0 0 0 0 0 0 0 0 0 0 0 0 0 0 0 0 0 0 0 0 0 0 0 0 0 0 0 0 0 0 0 0 0 0 0 0 0 0 0 0 0 0 0 0 0 0 0 0 0 0 0 0 0 0 0 0 0 0 0 0 0 0 0 0 0 0 0 0 0 0 0 0 0 0 0 0 0 0 0 0 0 0 0 0 0 0 0 0 0 0 0 0 0 0 0 0 0 0 0 0 0 0 0 0 0 0 0 0 0 0 0 0 0 0 0 0 0 0 0 0 0 0 0 0 0 0 0 0 0 0 0 0 0 0 0 0 0 0 0 0 0 0 0 0 0 0 0 0 0 0 0 0 0 0 0 0 0 0 0 0 0 0 0 0 0 0 0 0 0 0 0 0 0 0 0 0 0 0 0 0 0 0 0 0 0 0 0 0 0 0 0 0 0 0 0 0 0 0 0 0 0 0 0 0 0 0 0 0 0 0 0 0 0 0 0 0 0 0 0 0 0 0 0 0 0 0 0 0 0 0 0 0 0 0 0 0 0 0 0 0 0 0 0 0 0 0 0 0 0 0 0 0 0 0 0 0 0 0 0 0 0 0 0 0 0 0 0 0 0 0 0 0 0 0 0 0 0 0 0 0 0 0 0 0 0 0 0 0 0 0 0 0 0 0 0 0 0 0 0 0 0 0 0 0 0 0 0 0 0 0 0 0 0 0 0 0 0 0 0 0 0 0 0 0 0 0 0 0 0 0 0 0 0 0 0 0 0 0 0 0 0 0 0 0 0 0 0 0 0 1 0 0 0 0 0 0 0 0 0 0 0 0 0 0 0 0 0 0 0 0 0 0 0 0 0 0 0 0 0 0 0.0013297872340425532
0 0 0 0 0 0 0 0 0 0 0 0 0 0 0 0 0 0 0 0 0 0 0 0 0 0 0 0 0 0 0 0 0 0 0 0 0 0 0 0 0 0 0 0 0 0 0 0 0 0 0 0 0 0 0 0 0 0 0 0 0 0 0 0 0 0 0 0 0 0 0 0 0 0 0 0 0 0 0 0 0 0 0 0 0 0 0 0 0 0 0 0 0 0 0 0 0 0 0 0 0 0 0 0 0 0 0 0 0 0 0 0 0 0 0 0 0 0 0 0 0 0 0 0 0 0 0 0 0 0 0 0 0 0 0 0 0 0 0 0 0 0 0 0 0 0 0 0 0 0 0 0 0 0 0 0 0 0 0 0 0 0 0 0 0 0 0 0 0 0 0 0 0 0 0 0 0 0 0 0 0 0 0 0 0 0 0 0 0 0 0 0 0 0 0 0 0 0 0 0 0 0 0 0 0 0 0 0 0 0 0 0 0 0 0 0 0 0 0 0 0 0 0 0 0 0 0 0 0 0 0 0 0 0 0 0 0 0 0 0 0 0 0 0 0 0 0 0 0 0 0 0 0 0 0 0 0 0 0 0 0 0 0 0 0 0 0 0 0 0 0 0 0 0 0 0 0 0 0 0 0 0 0 0 0 0 0 0 0 0 0 0 0 0 0 0 0 0 0 0 0 0 0 0 0 0 0 0 0 0 0 0 0 0 0 0 0 0 0 0 0 0 0 0 0 0 0 0 0 0 0 0 0 0 0 0 0 0 0 0 0 0 0 0 0 0 0 0 0 0 0 0 0 0 0 0 0 0 0 0 0 0 0 0 0 0 0 0 0 0 0 0 0 0 0 0 0 0 0 0 0 0 0 0 0 0 0 0 0 0 0 0 0 0 0 0 0 0 0 0 0 0 0 0 0 0 0 0 0 0 0 0 0 0 0 0 0 0 0 0 0 0 0 0 0 0 0 0 0 0 0 0 0 0 0 0 0 0 0 0 0 0 0 0 0 0 0 0 0 0 0 0 0 0 0 0 0 0 0 0 0 0 0 0 0 0 0 0 0 0 0 0 0 0 0 0 0 0 0 0 0 0 0 0 0 0 0 0 0 0 0 0 0 0 0 0 0 0 0 0 0 0 0 0 0 0 0 0 0 0 0 0 0 0 0 0 0 0 0 0 0 0 0 0 0 0 0 0 0 0 0 0 0 0 0 0 0 0 0 0 0 0 0 0 0 0 0 0 0 0 0 0 0 0 0 0 0 0 0 0 0 0 0 0 0 0 0 0 0 0 0 0 0 0 0 0 0 0 0 0 0 0 0 0 0 0 0 0 0 0 0 0 0 0 0 0 0 0 0 0 0 0 0 0 0 0 0 0 0 0 0 0 0 0 0 0 0 0 0 0 0 0 0 0 0 0 0 0 0 0 0 0 0 0 0 0 0 0 0 0 0 0 0 0 0 0 0 0 0 0 0 0 0 0 0 0 0 0 0 0 0 0 0 0 0 0 0 0 0 0 0 0 0 0 0 0 0 0 0 0 0 0 0 0 0 0 0 0 0 0 0 0 0 0 0 0 0 0 0 0 0 0 0 0 0 0 0 0 0 0 0 0 0 0 0 0 0 0 0 0 0 1 0 0 0 0 0 0 0 0 0 0 0 0 0 0 0 0 0 0 0 0 0 0 0 0 0 0 0 0 0 0 0.0013297872340425532
0 0 0 0 0 0 0 0 0 0 0 0 0 0 0 0 0 0 0 0 0 0 0 0 0 0 0 0 0 0 0 0 0 0 0 0 0 0 0 0 0 0 0 0 0 0 0 0 0 0 0 0 0 0 0 0 0 0 0 0 0 0 0 0 0 0 0 0 0 0 0 0 0 0 0 0 0 0 0 0 0 0 0 0 0 0 0 0 0 0 0 0 0 0 0 0 0 0 0 0 0 0 0 0 0 0 0 0 0 0 0 0 0 0 0 0 0 0 0 0 0 0 0 0 0 0 0 0 0 0 0 0 0 0 0 0 0 0 0 0 0 0 0 0 0 0 0 0 0 0 0 0 0 0 0 0 0 0 0 0 0 0 0 0 0 0 0 0 0 0 0 0 0 0 0 0 0 0 0 0 0 0 0 0 0 0 0 0 0 0 0 0 0 0 0 0 0 0 0 0 0 0 0 0 0 0 0 0 0 0 0 0 0 0 0 0 0 0 0 0 0 0 0 0 0 0 0 0 0 0 0 0 0 0 0 0 0 0 0 0 0 0 0 0 0 0 0 0 0 0 0 0 0 0 0 0 0 0 0 0 0 0 0 0 0 0 0 0 0 0 0 0 0 0 0 0 0 0 0 0 0 0 0 0 0 0 0 0 0 0 0 0 0 0 0 0 0 0 0 0 0 0 0 0 0 0 0 0 0 0 0 0 0 0 0 0 0 0 0 0 0 0 0 0 0 0 0 0 0 0 0 0 0 0 0 0 0 0 0 0 0 0 0 0 0 0 0 0 0 0 0 0 0 0 0 0 0 0 0 0 0 0 0 0 0 0 0 0 0 0 0 0 0 0 0 0 0 0 0 0 0 0 0 0 0 0 0 0 0 0 0 0 0 0 0 0 0 0 0 0 0 0 0 0 0 0 0 0 0 0 0 0 0 0 0 0 0 0 0 0 0 0 0 0 0 0 0 0 0 0 0 0 0 0 0 0 0 0 0 0 0 0 0 0 0 0 0 0 0 0 0 0 0 0 0 0 0 0 0 0 0 0 0 0 0 0 0 0 0 0 0 0 0 0 0 0 0 0 0 0 0 0 0 0 0 0 0 0 0 0 0 0 0 0 0 0 0 0 0 0 0 0 0 0 0 0 0 0 0 0 0 0 0 0 0 0 0 0 0 0 0 0 0 0 0 0 0 0 0 0 0 0 0 0 0 0 0 0 0 0 0 0 0 0 0 0 0 0 0 0 0 0 0 0 0 0 0 0 0 0 0 0 0 0 0 0 0 0 0 0 0 0 0 0 0 0 0 0 0 0 0 0 0 0 0 0 0 0 0 0 0 0 0 0 0 0 0 0 0 0 0 0 0 0 0 0 0 0 0 0 0 0 0 0 0 0 0 0 0 0 0 0 0 0 0 0 0 0 0 0 0 0 0 0 0 0 0 0 0 0 0 0 0 0 0 0 0 0 0 0 0 0 0 0 0 0 0 0 0 0 0 0 0 0 0 0 0 0 0 0 0 0 0 0 0 0 0 0 0 0 0 0 0 0 0 0 0 0 0 0 0 0 0 0 0 0 0 0 0 0 0 0 0 0 0 0 0 0 0 0 0 0 0 0 0 0 0 0 0 0 0 1 0 0 0 0 0 0 0 0 0 0 0 0 0 0 0 0 0 0 0 0 0 0 0 0 0 0 0 0 0 0 0.0013297872340425532
0 0 0 0 0 0 0 0 0 0 0 0 0 0 0 0 0 0 0 0 0 0 0 0 0 0 0 0 0 0 0 0 0 0 0 0 0 0 0 0 0 0 0 0 0 0 0 0 0 0 0 0 0 0 0 0 0 0 0 0 0 0 0 0 0 0 0 0 0 0 0 0 0 0 0 0 0 0 0 0 0 0 0 0 0 0 0 0 0 0 0 0 0 0 0 0 0 0 0 0 0 0 0 0 0 0 0 0 0 0 0 0 0 0 0 0 0 0 0 0 0 0 0 0 0 0 0 0 0 0 0 0 0 0 0 0 0 0 0 0 0 0 0 0 0 0 0 0 0 0 0 0 0 0 0 0 0 0 0 0 0 0 0 0 0 0 0 0 0 0 0 0 0 0 0 0 0 0 0 0 0 0 0 0 0 0 0 0 0 0 0 0 0 0 0 0 0 0 0 0 0 0 0 0 0 0 0 0 0 0 0 0 0 0 0 0 0 0 0 0 0 0 0 0 0 0 0 0 0 0 0 0 0 0 0 0 0 0 0 0 0 0 0 0 0 0 0 0 0 0 0 0 0 0 0 0 0 0 0 0 0 0 0 0 0 0 0 0 0 0 0 0 0 0 0 0 0 0 0 0 0 0 0 0 0 0 0 0 0 0 0 0 0 0 0 0 0 0 0 0 0 0 0 0 0 0 0 0 0 0 0 0 0 0 0 0 0 0 0 0 0 0 0 0 0 0 0 0 0 0 0 0 0 0 0 0 0 0 0 0 0 0 0 0 0 0 0 0 0 0 0 0 0 0 0 0 0 0 0 0 0 0 0 0 0 0 0 0 0 0 0 0 0 0 0 0 0 0 0 0 0 0 0 0 0 0 0 0 0 0 0 0 0 0 0 0 0 0 0 0 0 0 0 0 0 0 0 0 0 0 0 0 0 0 0 0 0 0 0 0 0 0 0 0 0 0 0 0 0 0 0 0 0 0 0 0 0 0 0 0 0 0 0 0 0 0 0 0 0 0 0 0 0 0 0 0 0 0 0 0 0 0 0 0 0 0 0 0 0 0 0 0 0 0 0 0 0 0 0 0 0 0 0 0 0 0 0 0 0 0 0 0 0 0 0 0 0 0 0 0 0 0 0 0 0 0 0 0 0 0 0 0 0 0 0 0 0 0 0 0 0 0 0 0 0 0 0 0 0 0 0 0 0 0 0 0 0 0 0 0 0 0 0 0 0 0 0 0 0 0 0 0 0 0 0 0 0 0 0 0 0 0 0 0 0 0 0 0 0 0 0 0 0 0 0 0 0 0 0 0 0 0 0 0 0 0 0 0 0 0 0 0 0 0 0 0 0 0 0 0 0 0 0 0 0 0 0 0 0 0 0 0 0 0 0 0 0 0 0 0 0 0 0 0 0 0 0 0 0 0 0 0 0 0 0 0 0 0 0 0 0 0 0 0 0 0 0 0 0 0 0 0 0 0 0 0 0 0 0 0 0 0 0 0 0 0 0 0 0 0 0 0 0 0 0 0 0 0 0 0 0 0 0 0 0 0 0 0 0 0 0 0 0 0 0 0 0 0 0 0 0 0 0 0 0 0 0 0 0 0 0 0 0 0 0 0 0 0 0 0 0 1 0 0 0 0 0 0 0 0 0 0 0 0 0 0 0 0 0 0 0 0 0 0 0 0 0 0 0 0 0 0 0.0013297872340425532
0 0 0 0 0 0 0 0 0 0 0 0 0 0 0 0 0 0 0 0 0 0 0 0 0 0 0 0 0 0 0 0 0 0 0 0 0 0 0 0 0 0 0 0 0 0 0 0 0 0 0 0 0 0 0 0 0 0 0 0 0 0 0 0 0 0 0 0 0 0 0 0 0 0 0 0 0 0 0 0 0 0 0 0 0 0 0 0 0 0 0 0 0 0 0 0 0 0 0 0 0 0 0 0 0 0 0 0 0 0 0 0 0 0 0 0 0 0 0 0 0 0 0 0 0 0 0 0 0 0 0 0 0 0 0 0 0 0 0 0 0 0 0 0 0 0 0 0 0 0 0 0 0 0 0 0 0 0 0 0 0 0 0 0 0 0 0 0 0 0 0 0 0 0 0 0 0 0 0 0 0 0 0 0 0 0 0 0 0 0 0 0 0 0 0 0 0 0 0 0 0 0 0 0 0 0 0 0 0 0 0 0 0 0 0 0 0 0 0 0 0 0 0 0 0 0 0 0 0 0 0 0 0 0 0 0 0 0 0 0 0 0 0 0 0 0 0 0 0 0 0 0 0 0 0 0 0 0 0 0 0 0 0 0 0 0 0 0 0 0 0 0 0 0 0 0 0 0 0 0 0 0 0 0 0 0 0 0 0 0 0 0 0 0 0 0 0 0 0 0 0 0 0 0 0 0 0 0 0 0 0 0 0 0 0 0 0 0 0 0 0 0 0 0 0 0 0 0 0 0 0 0 0 0 0 0 0 0 0 0 0 0 0 0 0 0 0 0 0 0 0 0 0 0 0 0 0 0 0 0 0 0 0 0 0 0 0 0 0 0 0 0 0 0 0 0 0 0 0 0 0 0 0 0 0 0 0 0 0 0 0 0 0 0 0 0 0 0 0 0 0 0 0 0 0 0 0 0 0 0 0 0 0 0 0 0 0 0 0 0 0 0 0 0 0 0 0 0 0 0 0 0 0 0 0 0 0 0 0 0 0 0 0 0 0 0 0 0 0 0 0 0 0 0 0 0 0 0 0 0 0 0 0 0 0 0 0 0 0 0 0 0 0 0 0 0 0 0 0 0 0 0 0 0 0 0 0 0 0 0 0 0 0 0 0 0 0 0 0 0 0 0 0 0 0 0 0 0 0 0 0 0 0 0 0 0 0 0 0 0 0 0 0 0 0 0 0 0 0 0 0 0 0 0 0 0 0 0 0 0 0 0 0 0 0 0 0 0 0 0 0 0 0 0 0 0 0 0 0 0 0 0 0 0 0 0 0 0 0 0 0 0 0 0 0 0 0 0 0 0 0 0 0 0 0 0 0 0 0 0 0 0 0 0 0 0 0 0 0 0 0 0 0 0 0 0 0 0 0 0 0 0 0 0 0 0 0 0 0 0 0 0 0 0 0 0 0 0 0 0 0 0 0 0 0 0 0 0 0 0 0 0 0 0 0 0 0 0 0 0 0 0 0 0 0 0 0 0 0 0 0 0 0 0 0 0 0 0 0 0 0 0 0 0 0 0 0 0 0 0 0 0 0 0 0 0 0 0 0 0 0 0 0 0 0 0 0 0 0 0 0 0 0 0 0 0 0 0 0 0 0 0 0 0 0 0 0 0 0 0 0 1 0 0 0 0 0 0 0 0 0 0 0 0 0 0 0 0 0 0 0 0 0 0 0 0 0 0 0 0 0 0 0.0013297872340425532
0 0 0 0 0 0 0 0 0 0 0 0 0 0 0 0 0 0 0 0 0 0 0 0 0 0 0 0 0 0 0 0 0 0 0 0 0 0 0 0 0 0 0 0 0 0 0 0 0 0 0 0 0 0 0 0 0 0 0 0 0 0 0 0 0 0 0 0 0 0 0 0 0 0 0 0 0 0 0 0 0 0 0 0 0 0 0 0 0 0 0 0 0 0 0 0 0 0 0 0 0 0 0 0 0 0 0 0 0 0 0 0 0 0 0 0 0 0 0 0 0 0 0 0 0 0 0 0 0 0 0 0 0 0 0 0 0 0 0 0 0 0 0 0 0 0 0 0 0 0 0 0 0 0 0 0 0 0 0 0 0 0 0 0 0 0 0 0 0 0 0 0 0 0 0 0 0 0 0 0 0 0 0 0 0 0 0 0 0 0 0 0 0 0 0 0 0 0 0 0 0 0 0 0 0 0 0 0 0 0 0 0 0 0 0 0 0 0 0 0 0 0 0 0 0 0 0 0 0 0 0 0 0 0 0 0 0 0 0 0 0 0 0 0 0 0 0 0 0 0 0 0 0 0 0 0 0 0 0 0 0 0 0 0 0 0 0 0 0 0 0 0 0 0 0 0 0 0 0 0 0 0 0 0 0 0 0 0 0 0 0 0 0 0 0 0 0 0 0 0 0 0 0 0 0 0 0 0 0 0 0 0 0 0 0 0 0 0 0 0 0 0 0 0 0 0 0 0 0 0 0 0 0 0 0 0 0 0 0 0 0 0 0 0 0 0 0 0 0 0 0 0 0 0 0 0 0 0 0 0 0 0 0 0 0 0 0 0 0 0 0 0 0 0 0 0 0 0 0 0 0 0 0 0 0 0 0 0 0 0 0 0 0 0 0 0 0 0 0 0 0 0 0 0 0 0 0 0 0 0 0 0 0 0 0 0 0 0 0 0 0 0 0 0 0 0 0 0 0 0 0 0 0 0 0 0 0 0 0 0 0 0 0 0 0 0 0 0 0 0 0 0 0 0 0 0 0 0 0 0 0 0 0 0 0 0 0 0 0 0 0 0 0 0 0 0 0 0 0 0 0 0 0 0 0 0 0 0 0 0 0 0 0 0 0 0 0 0 0 0 0 0 0 0 0 0 0 0 0 0 0 0 0 0 0 0 0 0 0 0 0 0 0 0 0 0 0 0 0 0 0 0 0 0 0 0 0 0 0 0 0 0 0 0 0 0 0 0 0 0 0 0 0 0 0 0 0 0 0 0 0 0 0 0 0 0 0 0 0 0 0 0 0 0 0 0 0 0 0 0 0 0 0 0 0 0 0 0 0 0 0 0 0 0 0 0 0 0 0 0 0 0 0 0 0 0 0 0 0 0 0 0 0 0 0 0 0 0 0 0 0 0 0 0 0 0 0 0 0 0 0 0 0 0 0 0 0 0 0 0 0 0 0 0 0 0 0 0 0 0 0 0 0 0 0 0 0 0 0 0 0 0 0 0 0 0 0 0 0 0 0 0 0 0 0 0 0 0 0 0 0 0 0 0 0 0 0 0 0 0 0 0 0 0 0 0 0 0 0 0 0 0 0 0 0 0 0 0 0 0 0 0 0 0 0 0 0 0 0 0 0 1 0 0 0 0 0 0 0 0 0 0 0 0 0 0 0 0 0 0 0 0 0 0 0 0 0 0 0 0 0 0 0.0013297872340425532
0 0 0 0 0 0 0 0 0 0 0 0 0 0 0 0 0 0 0 0 0 0 0 0 0 0 0 0 0 0 0 0 0 0 0 0 0 0 0 0 0 0 0 0 0 0 0 0 0 0 0 0 0 0 0 0 0 0 0 0 0 0 0 0 0 0 0 0 0 0 0 0 0 0 0 0 0 0 0 0 0 0 0 0 0 0 0 0 0 0 0 0 0 0 0 0 0 0 0 0 0 0 0 0 0 0 0 0 0 0 0 0 0 0 0 0 0 0 0 0 0 0 0 0 0 0 0 0 0 0 0 0 0 0 0 0 0 0 0 0 0 0 0 0 0 0 0 0 0 0 0 0 0 0 0 0 0 0 0 0 0 0 0 0 0 0 0 0 0 0 0 0 0 0 0 0 0 0 0 0 0 0 0 0 0 0 0 0 0 0 0 0 0 0 0 0 0 0 0 0 0 0 0 0 0 0 0 0 0 0 0 0 0 0 0 0 0 0 0 0 0 0 0 0 0 0 0 0 0 0 0 0 0 0 0 0 0 0 0 0 0 0 0 0 0 0 0 0 0 0 0 0 0 0 0 0 0 0 0 0 0 0 0 0 0 0 0 0 0 0 0 0 0 0 0 0 0 0 0 0 0 0 0 0 0 0 0 0 0 0 0 0 0 0 0 0 0 0 0 0 0 0 0 0 0 0 0 0 0 0 0 0 0 0 0 0 0 0 0 0 0 0 0 0 0 0 0 0 0 0 0 0 0 0 0 0 0 0 0 0 0 0 0 0 0 0 0 0 0 0 0 0 0 0 0 0 0 0 0 0 0 0 0 0 0 0 0 0 0 0 0 0 0 0 0 0 0 0 0 0 0 0 0 0 0 0 0 0 0 0 0 0 0 0 0 0 0 0 0 0 0 0 0 0 0 0 0 0 0 0 0 0 0 0 0 0 0 0 0 0 0 0 0 0 0 0 0 0 0 0 0 0 0 0 0 0 0 0 0 0 0 0 0 0 0 0 0 0 0 0 0 0 0 0 0 0 0 0 0 0 0 0 0 0 0 0 0 0 0 0 0 0 0 0 0 0 0 0 0 0 0 0 0 0 0 0 0 0 0 0 0 0 0 0 0 0 0 0 0 0 0 0 0 0 0 0 0 0 0 0 0 0 0 0 0 0 0 0 0 0 0 0 0 0 0 0 0 0 0 0 0 0 0 0 0 0 0 0 0 0 0 0 0 0 0 0 0 0 0 0 0 0 0 0 0 0 0 0 0 0 0 0 0 0 0 0 0 0 0 0 0 0 0 0 0 0 0 0 0 0 0 0 0 0 0 0 0 0 0 0 0 0 0 0 0 0 0 0 0 0 0 0 0 0 0 0 0 0 0 0 0 0 0 0 0 0 0 0 0 0 0 0 0 0 0 0 0 0 0 0 0 0 0 0 0 0 0 0 0 0 0 0 0 0 0 0 0 0 0 0 0 0 0 0 0 0 0 0 0 0 0 0 0 0 0 0 0 0 0 0 0 0 0 0 0 0 0 0 0 0 0 0 0 0 0 0 0 0 0 0 0 0 0 0 0 0 0 0 0 0 0 0 0 0 0 0 0 0 0 0 0 0 0 0 0 0 0 0 0 0 0 1 0 0 0 0 0 0 0 0 0 0 0 0 0 0 0 0 0 0 0 0 0 0 0 0 0 0 0 0 0 0 0.0013297872340425532
0 0 0 0 0 0 0 0 0 0 0 0 0 0 0 0 0 0 0 0 0 0 0 0 0 0 0 0 0 0 0 0 0 0 0 0 0 0 0 0 0 0 0 0 0 0 0 0 0 0 0 0 0 0 0 0 0 0 0 0 0 0 0 0 0 0 0 0 0 0 0 0 0 0 0 0 0 0 0 0 0 0 0 0 0 0 0 0 0 0 0 0 0 0 0 0 0 0 0 0 0 0 0 0 0 0 0 0 0 0 0 0 0 0 0 0 0 0 0 0 0 0 0 0 0 0 0 0 0 0 0 0 0 0 0 0 0 0 0 0 0 0 0 0 0 0 0 0 0 0 0 0 0 0 0 0 0 0 0 0 0 0 0 0 0 0 0 0 0 0 0 0 0 0 0 0 0 0 0 0 0 0 0 0 0 0 0 0 0 0 0 0 0 0 0 0 0 0 0 0 0 0 0 0 0 0 0 0 0 0 0 0 0 0 0 0 0 0 0 0 0 0 0 0 0 0 0 0 0 0 0 0 0 0 0 0 0 0 0 0 0 0 0 0 0 0 0 0 0 0 0 0 0 0 0 0 0 0 0 0 0 0 0 0 0 0 0 0 0 0 0 0 0 0 0 0 0 0 0 0 0 0 0 0 0 0 0 0 0 0 0 0 0 0 0 0 0 0 0 0 0 0 0 0 0 0 0 0 0 0 0 0 0 0 0 0 0 0 0 0 0 0 0 0 0 0 0 0 0 0 0 0 0 0 0 0 0 0 0 0 0 0 0 0 0 0 0 0 0 0 0 0 0 0 0 0 0 0 0 0 0 0 0 0 0 0 0 0 0 0 0 0 0 0 0 0 0 0 0 0 0 0 0 0 0 0 0 0 0 0 0 0 0 0 0 0 0 0 0 0 0 0 0 0 0 0 0 0 0 0 0 0 0 0 0 0 0 0 0 0 0 0 0 0 0 0 0 0 0 0 0 0 0 0 0 0 0 0 0 0 0 0 0 0 0 0 0 0 0 0 0 0 0 0 0 0 0 0 0 0 0 0 0 0 0 0 0 0 0 0 0 0 0 0 0 0 0 0 0 0 0 0 0 0 0 0 0 0 0 0 0 0 0 0 0 0 0 0 0 0 0 0 0 0 0 0 0 0 0 0 0 0 0 0 0 0 0 0 0 0 0 0 0 0 0 0 0 0 0 0 0 0 0 0 0 0 0 0 0 0 0 0 0 0 0 0 0 0 0 0 0 0 0 0 0 0 0 0 0 0 0 0 0 0 0 0 0 0 0 0 0 0 0 0 0 0 0 0 0 0 0 0 0 0 0 0 0 0 0 0 0 0 0 0 0 0 0 0 0 0 0 0 0 0 0 0 0 0 0 0 0 0 0 0 0 0 0 0 0 0 0 0 0 0 0 0 0 0 0 0 0 0 0 0 0 0 0 0 0 0 0 0 0 0 0 0 0 0 0 0 0 0 0 0 0 0 0 0 0 0 0 0 0 0 0 0 0 0 0 0 0 0 0 0 0 0 0 0 0 0 0 0 0 0 0 0 0 0 0 0 0 0 0 0 0 0 0 0 0 0 0 0 0 0 0 0 0 0 0 0 0 0 0 0 0 0 0 0 0 0 0 1 0 0 0 0 0 0 0 0 0 0 0 0 0 0 0 0 0 0 0 0 0 0 0 0 0 0 0 0 0 0 0.0013297872340425532
0 0 0 0 0 0 0 0 0 0 0 0 0 0 0 0 0 0 0 0 0 0 0 0 0 0 0 0 0 0 0 0 0 0 0 0 0 0 0 0 0 0 0 0 0 0 0 0 0 0 0 0 0 0 0 0 0 0 0 0 0 0 0 0 0 0 0 0 0 0 0 0 0 0 0 0 0 0 0 0 0 0 0 0 0 0 0 0 0 0 0 0 0 0 0 0 0 0 0 0 0 0 0 0 0 0 0 0 0 0 0 0 0 0 0 0 0 0 0 0 0 0 0 0 0 0 0 0 0 0 0 0 0 0 0 0 0 0 0 0 0 0 0 0 0 0 0 0 0 0 0 0 0 0 0 0 0 0 0 0 0 0 0 0 0 0 0 0 0 0 0 0 0 0 0 0 0 0 0 0 0 0 0 0 0 0 0 0 0 0 0 0 0 0 0 0 0 0 0 0 0 0 0 0 0 0 0 0 0 0 0 0 0 0 0 0 0 0 0 0 0 0 0 0 0 0 0 0 0 0 0 0 0 0 0 0 0 0 0 0 0 0 0 0 0 0 0 0 0 0 0 0 0 0 0 0 0 0 0 0 0 0 0 0 0 0 0 0 0 0 0 0 0 0 0 0 0 0 0 0 0 0 0 0 0 0 0 0 0 0 0 0 0 0 0 0 0 0 0 0 0 0 0 0 0 0 0 0 0 0 0 0 0 0 0 0 0 0 0 0 0 0 0 0 0 0 0 0 0 0 0 0 0 0 0 0 0 0 0 0 0 0 0 0 0 0 0 0 0 0 0 0 0 0 0 0 0 0 0 0 0 0 0 0 0 0 0 0 0 0 0 0 0 0 0 0 0 0 0 0 0 0 0 0 0 0 0 0 0 0 0 0 0 0 0 0 0 0 0 0 0 0 0 0 0 0 0 0 0 0 0 0 0 0 0 0 0 0 0 0 0 0 0 0 0 0 0 0 0 0 0 0 0 0 0 0 0 0 0 0 0 0 0 0 0 0 0 0 0 0 0 0 0 0 0 0 0 0 0 0 0 0 0 0 0 0 0 0 0 0 0 0 0 0 0 0 0 0 0 0 0 0 0 0 0 0 0 0 0 0 0 0 0 0 0 0 0 0 0 0 0 0 0 0 0 0 0 0 0 0 0 0 0 0 0 0 0 0 0 0 0 0 0 0 0 0 0 0 0 0 0 0 0 0 0 0 0 0 0 0 0 0 0 0 0 0 0 0 0 0 0 0 0 0 0 0 0 0 0 0 0 0 0 0 0 0 0 0 0 0 0 0 0 0 0 0 0 0 0 0 0 0 0 0 0 0 0 0 0 0 0 0 0 0 0 0 0 0 0 0 0 0 0 0 0 0 0 0 0 0 0 0 0 0 0 0 0 0 0 0 0 0 0 0 0 0 0 0 0 0 0 0 0 0 0 0 0 0 0 0 0 0 0 0 0 0 0 0 0 0 0 0 0 0 0 0 0 0 0 0 0 0 0 0 0 0 0 0 0 0 0 0 0 0 0 0 0 0 0 0 0 0 0 0 0 0 0 0 0 0 0 0 0 0 0 0 0 0 0 0 0 0 0 0 0 0 0 0 0 0 0 0 0 0 0 0 0 0 0 0 0 0 0 0 0 0 0 0 0 0 0 0 0 0 0 0 0 0 0 0 0 0 0 0 0 0 0 0 0 0 0 0 0.0
# curves: 752
