# Supplementary material for: Large-deviations of disease spreading dynamics with vaccination
Source: PLoS One. 2023 Jul 10;18(7):e0287932. doi: 10.1371/journal.pone.0287932 (PMC10332629; doi:10.1371/journal.pone.0287932)
Supplement: S1 Data — (GZ) [file pone.0287932.s002.gz › DATA/fig8/adaptive.dat]

#bin log_merged log_interval0 …
#log: Base10
0.0015625 -3.057106162526504e0 -3.057106162526504e0
0.0018750000000000001 -2.7139978894361385e0 -2.7139978894361385e0
0.0021875 -2.4879690631890363e0 -2.4879690631890363e0
0.0025 -2.2339852801051685e0 -2.2339852801051685e0
0.0028125 -1.9739090263070076e0 -1.9739090263070076e0
0.003125 -1.7912192672300145e0 -1.7912192672300145e0
0.0034375 -1.6173113864973012e0 -1.6173113864973012e0
0.0037500000000000003 -1.4460238014474336e0 -1.4460238014474336e0
0.0040625 -1.2973720220805327e0 -1.2973720220805327e0
0.004375 -1.1593751996622879e0 -1.1593751996622879e0
0.004687500000000001 -1.0241284219862856e0 -1.0241284219862856e0
0.005 -9.320758879933302e-1 -9.320758879933302e-1
0.0053124999999999995 -8.130784475090942e-1 -8.130784475090942e-1
0.005625 -7.031379207160691e-1 -7.031379207160691e-1
0.0059375 -6.255427731096526e-1 -6.255427731096526e-1
0.00625 -5.401309228100737e-1 -5.401309228100737e-1
0.006562500000000001 -4.5130420743071875e-1 -4.5130420743071875e-1
0.006875000000000001 -3.87944606527578e-1 -3.87944606527578e-1
0.0071874999999999994 -3.076889218112293e-1 -3.076889218112293e-1
0.0075 -2.409960509378899e-1 -2.409960509378899e-1
0.0078125 -1.9131029788473564e-1 -1.9131029788473564e-1
0.008125 -1.264638165103471e-1 -1.264638165103471e-1
0.0084375 -6.40950825305091e-2 -6.40950825305091e-2
0.00875 -1.6586650590904473e-2 -1.6586650590904473e-2
0.0090625 3.486993278460693e-2 3.486993278460693e-2
0.009375 7.801856059035606e-2 7.801856059035606e-2
0.0096875 1.3365199066533284e-1 1.3365199066533284e-1
0.01 1.5954694869578168e-1 1.5954694869578168e-1
0.0103125 1.925399711503295e-1 1.925399711503295e-1
0.010624999999999999 2.3567828438712501e-1 2.3567828438712501e-1
0.0109375 2.655638729647243e-1 2.655638729647243e-1
0.01125 3.095642511481791e-1 3.095642511481791e-1
0.0115625 3.328295381749675e-1 3.328295381749675e-1
0.011875 3.687835947752709e-1 3.687835947752709e-1
0.0121875 3.948137075023559e-1 3.948137075023559e-1
0.0125 4.272436782211506e-1 4.272436782211506e-1
0.0128125 4.477919588329704e-1 4.477919588329704e-1
0.013125 4.675812673312456e-1 4.675812673312456e-1
0.0134375 4.9579784300857943e-1 4.9579784300857943e-1
0.01375 5.113269547218287e-1 5.113269547218287e-1
0.0140625 5.409842517844416e-1 5.409842517844416e-1
0.014375 5.571086322024192e-1 5.571086322024192e-1
0.0146875 5.708374309719537e-1 5.708374309719537e-1
0.015 5.87283739024945e-1 5.87283739024945e-1
0.0153125 6.140209701758912e-1 6.140209701758912e-1
0.015625 6.306578202178961e-1 6.306578202178961e-1
0.0159375 6.419174525028146e-1 6.419174525028146e-1
0.01625 6.596156981442554e-1 6.596156981442554e-1
0.0165625 6.794210416105151e-1 6.794210416105151e-1
0.016875 6.877010623115374e-1 6.877010623115374e-1
0.0171875 6.93761823847074e-1 6.93761823847074e-1
0.0175 7.071098015910073e-1 7.071098015910073e-1
0.017812500000000002 7.140538520120052e-1 7.140538520120052e-1
0.018125000000000002 7.292079317396136e-1 7.292079317396136e-1
0.018437500000000002 7.40861048848449e-1 7.40861048848449e-1
0.018750000000000003 7.55203225398366e-1 7.55203225398366e-1
0.019062500000000003 7.60490366692641e-1 7.60490366692641e-1
0.019375000000000003 7.643158293569221e-1 7.643158293569221e-1
0.0196875 7.670839783915588e-1 7.670839783915588e-1
0.02 7.843498434858183e-1 7.843498434858183e-1
0.0203125 7.968380154586092e-1 7.968380154586092e-1
0.020625 8.036937287794834e-1 8.036937287794834e-1
0.0209375 8.111201621347326e-1 8.111201621347326e-1
0.02125 8.145950595644016e-1 8.145950595644016e-1
0.021562500000000002 8.192110186104791e-1 8.192110186104791e-1
0.021875000000000002 8.22627204818621e-1 8.22627204818621e-1
0.022187500000000002 8.348190097680734e-1 8.348190097680734e-1
0.022500000000000003 8.352804413418133e-1 8.352804413418133e-1
0.022812500000000003 8.400810505122016e-1 8.400810505122016e-1
0.023125000000000003 8.49052074905051e-1 8.49052074905051e-1
0.023437500000000003 8.48844134091626e-1 8.48844134091626e-1
0.02375 8.558535174860871e-1 8.558535174860871e-1
0.0240625 8.621809423502262e-1 8.621809423502262e-1
0.024375 8.633887320353941e-1 8.633887320353941e-1
0.0246875 8.662713403993556e-1 8.662713403993556e-1
0.025 8.709938454225656e-1 8.709938454225656e-1
0.0253125 8.795712444570589e-1 8.795712444570589e-1
0.025625000000000002 8.843034656656008e-1 8.843034656656008e-1
0.025937500000000002 8.776935718373742e-1 8.776935718373742e-1
0.026250000000000002 8.786239398365914e-1 8.786239398365914e-1
0.026562500000000003 8.876122458957005e-1 8.876122458957005e-1
0.026875000000000003 8.888006147350942e-1 8.888006147350942e-1
0.027187500000000003 8.879899206369308e-1 8.879899206369308e-1
0.027500000000000004 8.886409809012483e-1 8.886409809012483e-1
0.0278125 8.926562958585627e-1 8.926562958585627e-1
0.028125 8.985575705402815e-1 8.985575705402815e-1
0.0284375 9.025795734443753e-1 9.025795734443753e-1
0.02875 9.049655164116692e-1 9.049655164116692e-1
0.0290625 9.066998065622491e-1 9.066998065622491e-1
0.029375000000000002 9.107711778924048e-1 9.107711778924048e-1
0.029687500000000002 9.092553456325212e-1 9.092553456325212e-1
0.030000000000000002 9.155913045069091e-1 9.155913045069091e-1
0.030312500000000003 9.136897194729889e-1 9.136897194729889e-1
0.030625000000000003 9.160548259271244e-1 9.160548259271244e-1
0.030937500000000003 9.118851638381265e-1 9.118851638381265e-1
0.03125 9.194484301987749e-1 9.194484301987749e-1
0.0315625 9.169928670448306e-1 9.169928670448306e-1
0.031875 9.173390449681782e-1 9.173390449681782e-1
0.0321875 9.237522692400879e-1 9.237522692400879e-1
0.0325 9.251198268941088e-1 9.251198268941088e-1
0.0328125 9.212314680518765e-1 9.212314680518765e-1
0.033125 9.203067204616153e-1 9.203067204616153e-1
0.0334375 9.226469607096468e-1 9.226469607096468e-1
0.03375 9.244559471364417e-1 9.244559471364417e-1
0.0340625 9.271406226225216e-1 9.271406226225216e-1
0.034375 9.255607457273007e-1 9.255607457273007e-1
0.0346875 9.323990155077744e-1 9.323990155077744e-1
0.035 9.24222220907216e-1 9.24222220907216e-1
0.035312500000000004 9.293589360401646e-1 9.293589360401646e-1
0.035625000000000004 9.25943531879232e-1 9.25943531879232e-1
0.035937500000000004 9.304180794967514e-1 9.304180794967514e-1
0.036250000000000004 9.297914082064316e-1 9.297914082064316e-1
0.036562500000000005 9.303041851546303e-1 9.303041851546303e-1
0.036875000000000005 9.307223926049963e-1 9.307223926049963e-1
0.037187500000000005 9.289622310111034e-1 9.289622310111034e-1
0.037500000000000006 9.279672262657122e-1 9.279672262657122e-1
0.0378125 9.266671701133808e-1 9.266671701133808e-1
0.038125 9.272666635194518e-1 9.272666635194518e-1
0.0384375 9.342251483378212e-1 9.342251483378212e-1
0.03875 9.268601643313494e-1 9.268601643313494e-1
0.0390625 9.278505571934992e-1 9.278505571934992e-1
0.039375 9.300315124994021e-1 9.300315124994021e-1
0.0396875 9.347806328123105e-1 9.347806328123105e-1
0.04 9.27798352424309e-1 9.27798352424309e-1
0.0403125 9.326295295747449e-1 9.326295295747449e-1
0.040625 9.281181937500995e-1 9.281181937500995e-1
0.0409375 9.32270295419078e-1 9.32270295419078e-1
0.04125 9.258223086075694e-1 9.258223086075694e-1
0.0415625 9.287550430223681e-1 9.287550430223681e-1
0.041875 9.303011331052793e-1 9.303011331052793e-1
0.0421875 9.307412637398946e-1 9.307412637398946e-1
0.0425 9.219694649197598e-1 9.219694649197598e-1
0.0428125 9.223485679794456e-1 9.223485679794456e-1
0.043125000000000004 9.266934524466186e-1 9.266934524466186e-1
0.043437500000000004 9.297061376980245e-1 9.297061376980245e-1
0.043750000000000004 9.292459438983705e-1 9.292459438983705e-1
0.044062500000000004 9.319858466748818e-1 9.319858466748818e-1
0.044375000000000005 9.27702437907731e-1 9.27702437907731e-1
0.044687500000000005 9.250412022133268e-1 9.250412022133268e-1
0.045000000000000005 9.256401234565081e-1 9.256401234565081e-1
0.045312500000000006 9.231705277922564e-1 9.231705277922564e-1
0.045625 9.196853473283162e-1 9.196853473283162e-1
0.0459375 9.267576984102042e-1 9.267576984102042e-1
0.04625 9.25219499438247e-1 9.25219499438247e-1
0.0465625 9.231878404977514e-1 9.231878404977514e-1
0.046875 9.24073486522905e-1 9.24073486522905e-1
0.0471875 9.203519024455935e-1 9.203519024455935e-1
0.0475 9.211937548354334e-1 9.211937548354334e-1
0.0478125 9.22108776521275e-1 9.22108776521275e-1
0.048125 9.168338250917194e-1 9.168338250917194e-1
0.0484375 9.191281395375817e-1 9.191281395375817e-1
0.04875 9.16071888478148e-1 9.16071888478148e-1
0.0490625 9.237749031282809e-1 9.237749031282809e-1
0.049375 9.204185997340963e-1 9.204185997340963e-1
0.0496875 9.152395400209961e-1 9.152395400209961e-1
0.05 9.15300980986506e-1 9.15300980986506e-1
0.0503125 9.12429934822915e-1 9.12429934822915e-1
0.050625 9.158615050282086e-1 9.158615050282086e-1
0.050937500000000004 9.158779596484172e-1 9.158779596484172e-1
0.051250000000000004 9.19579072733034e-1 9.19579072733034e-1
0.051562500000000004 9.134814715518522e-1 9.134814715518522e-1
0.051875000000000004 9.071624009752148e-1 9.071624009752148e-1
0.052187500000000005 9.067276068705659e-1 9.067276068705659e-1
0.052500000000000005 9.129528904097177e-1 9.129528904097177e-1
0.052812500000000005 9.083145292460748e-1 9.083145292460748e-1
0.053125000000000006 9.089495674883827e-1 9.089495674883827e-1
0.053437500000000006 9.046023822481337e-1 9.046023822481337e-1
0.05375 9.057453809377356e-1 9.057453809377356e-1
0.0540625 9.076239955342706e-1 9.076239955342706e-1
0.054375 9.052884829715757e-1 9.052884829715757e-1
0.0546875 9.043568309927585e-1 9.043568309927585e-1
0.055 9.029046679883712e-1 9.029046679883712e-1
0.0553125 9.039944137022693e-1 9.039944137022693e-1
0.055625 9.000753928084513e-1 9.000753928084513e-1
0.0559375 9.003612138284942e-1 9.003612138284942e-1
0.05625 9.005556838532747e-1 9.005556838532747e-1
0.0565625 8.940188455087017e-1 8.940188455087017e-1
0.056875 8.972388060303209e-1 8.972388060303209e-1
0.0571875 9.00293208021997e-1 9.00293208021997e-1
0.0575 8.928807223857738e-1 8.928807223857738e-1
0.0578125 8.944680180324602e-1 8.944680180324602e-1
0.058125 8.929048070314756e-1 8.929048070314756e-1
0.0584375 8.983072216228201e-1 8.983072216228201e-1
0.058750000000000004 8.915329752616734e-1 8.915329752616734e-1
0.059062500000000004 8.931094469471126e-1 8.931094469471126e-1
0.059375000000000004 8.931851004203444e-1 8.931851004203444e-1
0.059687500000000004 8.899091568204702e-1 8.899091568204702e-1
0.060000000000000005 8.84120053658028e-1 8.84120053658028e-1
0.060312500000000005 8.88740019237678e-1 8.88740019237678e-1
0.060625000000000005 8.846217079130319e-1 8.846217079130319e-1
0.060937500000000006 8.830161192417498e-1 8.830161192417498e-1
0.061250000000000006 8.832512603273179e-1 8.832512603273179e-1
0.0615625 8.83710762159756e-1 8.83710762159756e-1
0.061875 8.808425675496827e-1 8.808425675496827e-1
0.0621875 8.824257695284294e-1 8.824257695284294e-1
0.0625 8.772103863972851e-1 8.772103863972851e-1
0.0628125 8.760909784888944e-1 8.760909784888944e-1
0.063125 8.692490075804407e-1 8.692490075804407e-1
0.0634375 8.760970179986933e-1 8.760970179986933e-1
0.06375 8.769136811312754e-1 8.769136811312754e-1
0.0640625 8.763534922513307e-1 8.763534922513307e-1
0.064375 8.776685733361709e-1 8.776685733361709e-1
0.0646875 8.728494531866935e-1 8.728494531866935e-1
0.065 8.705230206352943e-1 8.705230206352943e-1
0.0653125 8.739623342441454e-1 8.739623342441454e-1
0.06562499999999999 8.672377797531161e-1 8.672377797531161e-1
0.0659375 8.669575736900632e-1 8.669575736900632e-1
0.06624999999999999 8.716575561892959e-1 8.716575561892959e-1
0.0665625 8.633312524643251e-1 8.633312524643251e-1
0.06687499999999999 8.642694463675915e-1 8.642694463675915e-1
0.0671875 8.658018401592407e-1 8.658018401592407e-1
0.06749999999999999 8.634188508462493e-1 8.634188508462493e-1
0.0678125 8.570874833728275e-1 8.570874833728275e-1
0.06812499999999999 8.536654130081778e-1 8.536654130081778e-1
0.0684375 8.638745396940002e-1 8.638745396940002e-1
0.06874999999999999 8.636478377056327e-1 8.636478377056327e-1
0.0690625 8.554845394059547e-1 8.554845394059547e-1
0.06937499999999999 8.570108097421261e-1 8.570108097421261e-1
0.0696875 8.56271029577504e-1 8.56271029577504e-1
0.06999999999999999 8.54334432727176e-1 8.54334432727176e-1
0.0703125 8.531194255119252e-1 8.531194255119252e-1
0.070625 8.554335287200892e-1 8.554335287200892e-1
0.0709375 8.527764233862789e-1 8.527764233862789e-1
0.07125 8.486702827844446e-1 8.486702827844446e-1
0.0715625 8.480082867146783e-1 8.480082867146783e-1
0.071875 8.455407122621117e-1 8.455407122621117e-1
0.0721875 8.435325791671793e-1 8.435325791671793e-1
0.0725 8.443496675212763e-1 8.443496675212763e-1
0.0728125 8.463089881931345e-1 8.463089881931345e-1
0.073125 8.410186498501324e-1 8.410186498501324e-1
0.0734375 8.4059656045901e-1 8.4059656045901e-1
0.07375 8.349551379514586e-1 8.349551379514586e-1
0.07406249999999999 8.38480148410047e-1 8.38480148410047e-1
0.074375 8.372321598839725e-1 8.372321598839725e-1
0.07468749999999999 8.372535445182101e-1 8.372535445182101e-1
0.075 8.358350360703688e-1 8.358350360703688e-1
0.07531249999999999 8.390005553348536e-1 8.390005553348536e-1
0.075625 8.34542455507465e-1 8.34542455507465e-1
0.07593749999999999 8.335271369105093e-1 8.335271369105093e-1
0.07625 8.27155733915736e-1 8.27155733915736e-1
0.07656249999999999 8.33070687990078e-1 8.33070687990078e-1
0.076875 8.323053855871811e-1 8.323053855871811e-1
0.07718749999999999 8.274043202984038e-1 8.274043202984038e-1
0.0775 8.284533395098541e-1 8.284533395098541e-1
0.07781249999999999 8.270224735717355e-1 8.270224735717355e-1
0.078125 8.253304932360996e-1 8.253304932360996e-1
0.0784375 8.223745184518001e-1 8.223745184518001e-1
0.07875 8.228278674216134e-1 8.228278674216134e-1
0.0790625 8.172683828963208e-1 8.172683828963208e-1
0.079375 8.214368419136853e-1 8.214368419136853e-1
0.0796875 8.163305180821161e-1 8.163305180821161e-1
0.08 8.174937447292385e-1 8.174937447292385e-1
0.0803125 8.171055043935147e-1 8.171055043935147e-1
0.080625 8.133585447500926e-1 8.133585447500926e-1
0.0809375 8.164870791080765e-1 8.164870791080765e-1
0.08125 8.13621349401449e-1 8.13621349401449e-1
0.0815625 8.106082863213877e-1 8.106082863213877e-1
0.08187499999999999 8.093428820083708e-1 8.093428820083708e-1
0.0821875 8.093890173231038e-1 8.093890173231038e-1
0.08249999999999999 8.064489304035241e-1 8.064489304035241e-1
0.0828125 8.052441806175401e-1 8.052441806175401e-1
0.08312499999999999 8.045242998679831e-1 8.045242998679831e-1
0.0834375 8.0221212284818e-1 8.0221212284818e-1
0.08374999999999999 7.985905655500054e-1 7.985905655500054e-1
0.0840625 7.986588468504059e-1 7.986588468504059e-1
0.08437499999999999 7.990400859097853e-1 7.990400859097853e-1
0.0846875 7.968348678138617e-1 7.968348678138617e-1
0.08499999999999999 7.984041251585885e-1 7.984041251585885e-1
0.0853125 7.943197243893727e-1 7.943197243893727e-1
0.08562499999999999 7.898272528097485e-1 7.898272528097485e-1
0.0859375 7.944572140747304e-1 7.944572140747304e-1
0.08625 7.903380596912419e-1 7.903380596912419e-1
0.0865625 7.931508290341234e-1 7.931508290341234e-1
0.086875 7.862574950660863e-1 7.862574950660863e-1
0.0871875 7.840907884091783e-1 7.840907884091783e-1
0.0875 7.835212699205321e-1 7.835212699205321e-1
0.0878125 7.843408671903425e-1 7.843408671903425e-1
0.088125 7.843696737169856e-1 7.843696737169856e-1
0.0884375 7.777376492396733e-1 7.777376492396733e-1
0.08875 7.770375513541175e-1 7.770375513541175e-1
0.0890625 7.78897068264262e-1 7.78897068264262e-1
0.089375 7.764271076263802e-1 7.764271076263802e-1
0.08968749999999999 7.759042020040332e-1 7.759042020040332e-1
0.09 7.731887688825672e-1 7.731887688825672e-1
0.09031249999999999 7.729908377925248e-1 7.729908377925248e-1
0.090625 7.72556775752212e-1 7.72556775752212e-1
0.09093749999999999 7.688578991580406e-1 7.688578991580406e-1
0.09125 7.66748651913479e-1 7.66748651913479e-1
0.09156249999999999 7.694882558741418e-1 7.694882558741418e-1
0.091875 7.701010727482234e-1 7.701010727482234e-1
0.09218749999999999 7.648696528055487e-1 7.648696528055487e-1
0.0925 7.625999076378256e-1 7.625999076378256e-1
0.09281249999999999 7.65360747378002e-1 7.65360747378002e-1
0.093125 7.624992212351507e-1 7.624992212351507e-1
0.09343749999999999 7.614951348559251e-1 7.614951348559251e-1
0.09375 7.592676045207489e-1 7.592676045207489e-1
0.0940625 7.597270256625897e-1 7.597270256625897e-1
0.094375 7.59018182112134e-1 7.59018182112134e-1
0.0946875 7.581461645983771e-1 7.581461645983771e-1
0.095 7.585378789296491e-1 7.585378789296491e-1
0.0953125 7.532782411382803e-1 7.532782411382803e-1
0.095625 7.552367731586336e-1 7.552367731586336e-1
0.0959375 7.539744196892051e-1 7.539744196892051e-1
0.09625 7.504110019271528e-1 7.504110019271528e-1
0.0965625 7.504311648351112e-1 7.504311648351112e-1
0.096875 7.480600300361337e-1 7.480600300361337e-1
0.0971875 7.475153943977992e-1 7.475153943977992e-1
0.0975 7.437709346172077e-1 7.437709346172077e-1
0.0978125 7.434013114158851e-1 7.434013114158851e-1
0.09812499999999999 7.385991962104916e-1 7.385991962104916e-1
0.0984375 7.407144044183886e-1 7.407144044183886e-1
0.09874999999999999 7.385432370794596e-1 7.385432370794596e-1
0.0990625 7.402396294100462e-1 7.402396294100462e-1
0.09937499999999999 7.379558022323116e-1 7.379558022323116e-1
0.0996875 7.313879834559365e-1 7.313879834559365e-1
0.09999999999999999 7.343431564147003e-1 7.343431564147003e-1
0.1003125 7.342286831112168e-1 7.342286831112168e-1
0.10062499999999999 7.339106335798014e-1 7.339106335798014e-1
0.1009375 7.326844515970996e-1 7.326844515970996e-1
0.10124999999999999 7.337957423148445e-1 7.337957423148445e-1
0.1015625 7.281385600301227e-1 7.281385600301227e-1
0.101875 7.244590434933733e-1 7.244590434933733e-1
0.1021875 7.269436467476615e-1 7.269436467476615e-1
0.1025 7.257096375780683e-1 7.257096375780683e-1
0.1028125 7.248943234448624e-1 7.248943234448624e-1
0.103125 7.235859974243275e-1 7.235859974243275e-1
0.1034375 7.16037229034503e-1 7.16037229034503e-1
0.10375 7.155539211375461e-1 7.155539211375461e-1
0.1040625 7.183857775236837e-1 7.183857775236837e-1
0.104375 7.157949406948254e-1 7.157949406948254e-1
0.1046875 7.115598682948465e-1 7.115598682948465e-1
0.105 7.130678807156463e-1 7.130678807156463e-1
0.1053125 7.128737764864517e-1 7.128737764864517e-1
0.105625 7.131769201254818e-1 7.131769201254818e-1
0.10593749999999999 7.102380878934063e-1 7.102380878934063e-1
0.10625 7.070842239863331e-1 7.070842239863331e-1
0.10656249999999999 7.033777567436963e-1 7.033777567436963e-1
0.106875 7.038107006018826e-1 7.038107006018826e-1
0.10718749999999999 6.998408005987975e-1 6.998408005987975e-1
0.1075 6.987917361381668e-1 6.987917361381668e-1
0.10781249999999999 6.986364388216706e-1 6.986364388216706e-1
0.108125 6.991507034362647e-1 6.991507034362647e-1
0.10843749999999999 6.985031893208933e-1 6.985031893208933e-1
0.10875 6.975722414881083e-1 6.975722414881083e-1
0.10906249999999999 6.974956463022344e-1 6.974956463022344e-1
0.109375 6.920979498965543e-1 6.920979498965543e-1
0.1096875 6.91579534422265e-1 6.91579534422265e-1
0.11 6.899961310134066e-1 6.899961310134066e-1
0.1103125 6.85996088662653e-1 6.85996088662653e-1
0.110625 6.862687152797142e-1 6.862687152797142e-1
0.1109375 6.856162218254602e-1 6.856162218254602e-1
0.11125 6.848535974824634e-1 6.848535974824634e-1
0.1115625 6.823949128092344e-1 6.823949128092344e-1
0.111875 6.832680250703951e-1 6.832680250703951e-1
0.1121875 6.78925651013008e-1 6.78925651013008e-1
0.1125 6.794991344754115e-1 6.794991344754115e-1
0.1128125 6.795437232758039e-1 6.795437232758039e-1
0.113125 6.7656313607444e-1 6.7656313607444e-1
0.1134375 6.704436046817981e-1 6.704436046817981e-1
0.11374999999999999 6.774687639319317e-1 6.774687639319317e-1
0.1140625 6.722194479443195e-1 6.722194479443195e-1
0.11437499999999999 6.712711540323588e-1 6.712711540323588e-1
0.1146875 6.714229646269749e-1 6.714229646269749e-1
0.11499999999999999 6.70406127955578e-1 6.70406127955578e-1
0.1153125 6.68183553710326e-1 6.68183553710326e-1
0.11562499999999999 6.649959719536063e-1 6.649959719536063e-1
0.1159375 6.63408819930003e-1 6.63408819930003e-1
0.11624999999999999 6.633260872690179e-1 6.633260872690179e-1
0.1165625 6.620354491989864e-1 6.620354491989864e-1
0.11687499999999999 6.604008215055663e-1 6.604008215055663e-1
0.1171875 6.588627748703337e-1 6.588627748703337e-1
0.1175 6.553561833379198e-1 6.553561833379198e-1
0.1178125 6.530472075436982e-1 6.530472075436982e-1
0.118125 6.531594429508849e-1 6.531594429508849e-1
0.1184375 6.501669152182266e-1 6.501669152182266e-1
0.11875 6.476091572744216e-1 6.476091572744216e-1
0.1190625 6.507619849998654e-1 6.507619849998654e-1
0.119375 6.456492464391821e-1 6.456492464391821e-1
0.1196875 6.451257849989296e-1 6.451257849989296e-1
0.12 6.456559737029628e-1 6.456559737029628e-1
0.1203125 6.406598667826464e-1 6.406598667826464e-1
0.120625 6.410593263812578e-1 6.410593263812578e-1
0.1209375 6.394725990402939e-1 6.394725990402939e-1
0.12125 6.409825197103536e-1 6.409825197103536e-1
0.12156249999999999 6.382886704233832e-1 6.382886704233832e-1
0.121875 6.356884103588007e-1 6.356884103588007e-1
0.12218749999999999 6.338005770839508e-1 6.338005770839508e-1
0.1225 6.34810379419553e-1 6.34810379419553e-1
0.12281249999999999 6.3011541510213e-1 6.3011541510213e-1
0.123125 6.335499040621406e-1 6.335499040621406e-1
0.12343749999999999 6.287082325085911e-1 6.287082325085911e-1
0.12375 6.305406451612661e-1 6.305406451612661e-1
0.12406249999999999 6.292301892801269e-1 6.292301892801269e-1
0.124375 6.217746326626119e-1 6.217746326626119e-1
0.12468749999999999 6.267364109775762e-1 6.267364109775762e-1
0.125 6.228737916407616e-1 6.228737916407616e-1
0.1253125 6.217212647424666e-1 6.217212647424666e-1
0.12562500000000001 6.155399174978746e-1 6.155399174978746e-1
0.1259375 6.123769992102033e-1 6.123769992102033e-1
0.12625 6.116538476366649e-1 6.116538476366649e-1
0.1265625 6.107250398110344e-1 6.107250398110344e-1
0.126875 6.097007829748171e-1 6.097007829748171e-1
0.1271875 6.114554262207483e-1 6.114554262207483e-1
0.1275 6.079008269554769e-1 6.079008269554769e-1
0.1278125 6.082058918534066e-1 6.082058918534066e-1
0.128125 6.07416169898618e-1 6.07416169898618e-1
0.1284375 6.034813054186023e-1 6.034813054186023e-1
0.12875 6.002132956793438e-1 6.002132956793438e-1
0.1290625 6.045240670800403e-1 6.045240670800403e-1
0.129375 6.018809458761942e-1 6.018809458761942e-1
0.12968749999999998 5.968743122868481e-1 5.968743122868481e-1
0.13 5.963919532939079e-1 5.963919532939079e-1
0.1303125 5.965542879989179e-1 5.965542879989179e-1
0.130625 5.916538798948685e-1 5.916538798948685e-1
0.13093749999999998 5.93261929135172e-1 5.93261929135172e-1
0.13125 5.905382867260349e-1 5.905382867260349e-1
0.1315625 5.883995519126919e-1 5.883995519126919e-1
0.131875 5.876833287185881e-1 5.876833287185881e-1
0.13218749999999999 5.865039114564232e-1 5.865039114564232e-1
0.1325 5.814472837732345e-1 5.814472837732345e-1
0.1328125 5.819799729185369e-1 5.819799729185369e-1
0.133125 5.80721955579468e-1 5.80721955579468e-1
0.1334375 5.807989402275715e-1 5.807989402275715e-1
0.13375 5.766223716140693e-1 5.766223716140693e-1
0.1340625 5.740905705212689e-1 5.740905705212689e-1
0.134375 5.715482498860118e-1 5.715482498860118e-1
0.1346875 5.709430106646258e-1 5.709430106646258e-1
0.135 5.723069878276354e-1 5.723069878276354e-1
0.1353125 5.706696109638805e-1 5.706696109638805e-1
0.135625 5.654110962934218e-1 5.654110962934218e-1
0.1359375 5.665392277923664e-1 5.665392277923664e-1
0.13625 5.616092381935167e-1 5.616092381935167e-1
0.1365625 5.654645042784003e-1 5.654645042784003e-1
0.136875 5.638849374226473e-1 5.638849374226473e-1
0.1371875 5.597276960817843e-1 5.597276960817843e-1
0.1375 5.596334387514097e-1 5.596334387514097e-1
0.1378125 5.562534843765596e-1 5.562534843765596e-1
0.138125 5.562939866706009e-1 5.562939866706009e-1
0.1384375 5.535288176399198e-1 5.535288176399198e-1
0.13874999999999998 5.558001957173864e-1 5.558001957173864e-1
0.1390625 5.487500727621799e-1 5.487500727621799e-1
0.139375 5.480297554260622e-1 5.480297554260622e-1
0.1396875 5.454477179445738e-1 5.454477179445738e-1
0.13999999999999999 5.453144630830074e-1 5.453144630830074e-1
0.1403125 5.410984431513888e-1 5.410984431513888e-1
0.140625 5.451421251315813e-1 5.451421251315813e-1
0.1409375 5.395325958178936e-1 5.395325958178936e-1
0.14125 5.377446985248233e-1 5.377446985248233e-1
0.1415625 5.357643115773434e-1 5.357643115773434e-1
0.141875 5.323780735315657e-1 5.323780735315657e-1
0.1421875 5.345727144610399e-1 5.345727144610399e-1
0.1425 5.297683946425358e-1 5.297683946425358e-1
0.1428125 5.272864485402287e-1 5.272864485402287e-1
0.143125 5.303116418783183e-1 5.303116418783183e-1
0.1434375 5.287646036826508e-1 5.287646036826508e-1
0.14375 5.253742657343472e-1 5.253742657343472e-1
0.1440625 5.242122124438473e-1 5.242122124438473e-1
0.144375 5.250545457396973e-1 5.250545457396973e-1
0.1446875 5.209332056699103e-1 5.209332056699103e-1
0.145 5.177850219087694e-1 5.177850219087694e-1
0.1453125 5.146948760731838e-1 5.146948760731838e-1
0.145625 5.14781477125728e-1 5.14781477125728e-1
0.1459375 5.128269940545969e-1 5.128269940545969e-1
0.14625 5.102015841609435e-1 5.102015841609435e-1
0.14656249999999998 5.096730817194319e-1 5.096730817194319e-1
0.146875 5.073063732506333e-1 5.073063732506333e-1
0.1471875 5.059930044905676e-1 5.059930044905676e-1
0.1475 5.038571853157854e-1 5.038571853157854e-1
0.14781249999999999 5.046348600671471e-1 5.046348600671471e-1
0.148125 5.020244580413808e-1 5.020244580413808e-1
0.1484375 5.010025579901529e-1 5.010025579901529e-1
0.14875 4.9704956849922644e-1 4.9704956849922644e-1
0.1490625 4.954671065922347e-1 4.954671065922347e-1
0.149375 4.9540097456901355e-1 4.9540097456901355e-1
0.1496875 4.9354449338028905e-1 4.9354449338028905e-1
0.15 4.8834312873731767e-1 4.8834312873731767e-1
0.1503125 4.88765024357638e-1 4.88765024357638e-1
0.150625 4.857534058023183e-1 4.857534058023183e-1
0.1509375 4.871900830757503e-1 4.871900830757503e-1
0.15125 4.8132382708872035e-1 4.8132382708872035e-1
0.1515625 4.81959569895428e-1 4.81959569895428e-1
0.151875 4.796413512621647e-1 4.796413512621647e-1
0.1521875 4.778401580194376e-1 4.778401580194376e-1
0.1525 4.73019553879515e-1 4.73019553879515e-1
0.1528125 4.731646165341252e-1 4.731646165341252e-1
0.153125 4.7080557972248505e-1 4.7080557972248505e-1
0.1534375 4.704734115386535e-1 4.704734115386535e-1
0.15375 4.699457405380989e-1 4.699457405380989e-1
0.1540625 4.6712355538460804e-1 4.6712355538460804e-1
0.15437499999999998 4.666458446417372e-1 4.666458446417372e-1
0.1546875 4.663956140506733e-1 4.663956140506733e-1
0.155 4.624355204470638e-1 4.624355204470638e-1
0.1553125 4.592531211696431e-1 4.592531211696431e-1
0.15562499999999999 4.5887238440258704e-1 4.5887238440258704e-1
0.1559375 4.557534755958321e-1 4.557534755958321e-1
0.15625 4.539534050567844e-1 4.539534050567844e-1
0.1565625 4.549343023135797e-1 4.549343023135797e-1
0.156875 4.5158296971243805e-1 4.5158296971243805e-1
0.1571875 4.486357466302642e-1 4.486357466302642e-1
0.1575 4.4606094542786456e-1 4.4606094542786456e-1
0.1578125 4.475113022851409e-1 4.475113022851409e-1
0.158125 4.4548140431260697e-1 4.4548140431260697e-1
0.1584375 4.4203571906377226e-1 4.4203571906377226e-1
0.15875 4.405900480132394e-1 4.405900480132394e-1
0.1590625 4.405113560916951e-1 4.405113560916951e-1
0.159375 4.37761676196208e-1 4.37761676196208e-1
0.1596875 4.3546415163308927e-1 4.3546415163308927e-1
0.16 4.341982081779796e-1 4.341982081779796e-1
0.1603125 4.3091651857611657e-1 4.3091651857611657e-1
0.160625 4.280957412653996e-1 4.280957412653996e-1
0.1609375 4.251761955656028e-1 4.251761955656028e-1
0.16125 4.2101577230045484e-1 4.2101577230045484e-1
0.1615625 4.231544703374701e-1 4.231544703374701e-1
0.161875 4.19203920071316e-1 4.19203920071316e-1
0.16218749999999998 4.1644269784291543e-1 4.1644269784291543e-1
0.1625 4.1543022569175525e-1 4.1543022569175525e-1
0.1628125 4.1492503130934244e-1 4.1492503130934244e-1
0.163125 4.147676097617867e-1 4.147676097617867e-1
0.16343749999999999 4.0865815936439764e-1 4.0865815936439764e-1
0.16375 4.0953672215682024e-1 4.0953672215682024e-1
0.1640625 4.077122920081755e-1 4.077122920081755e-1
0.164375 4.0659368063137924e-1 4.0659368063137924e-1
0.1646875 4.008702708205809e-1 4.008702708205809e-1
0.165 4.016176260824458e-1 4.016176260824458e-1
0.1653125 3.9776760787566934e-1 3.9776760787566934e-1
0.165625 3.9945524329363513e-1 3.9945524329363513e-1
0.1659375 3.9663099907619914e-1 3.9663099907619914e-1
0.16625 3.9369171377160717e-1 3.9369171377160717e-1
0.1665625 3.9051056501006576e-1 3.9051056501006576e-1
0.166875 3.8692383388110363e-1 3.8692383388110363e-1
0.1671875 3.8621346761437314e-1 3.8621346761437314e-1
0.1675 3.846808011080092e-1 3.846808011080092e-1
0.1678125 3.795014829574419e-1 3.795014829574419e-1
0.168125 3.7917374004468263e-1 3.7917374004468263e-1
0.1684375 3.7993666177812235e-1 3.7993666177812235e-1
0.16875 3.7782069562166987e-1 3.7782069562166987e-1
0.1690625 3.736074285590738e-1 3.736074285590738e-1
0.169375 3.7414587137522437e-1 3.7414587137522437e-1
0.1696875 3.6954307584341484e-1 3.6954307584341484e-1
0.16999999999999998 3.680849508168129e-1 3.680849508168129e-1
0.1703125 3.660889404840808e-1 3.660889404840808e-1
0.170625 3.651490459107598e-1 3.651490459107598e-1
0.1709375 3.65741180300295e-1 3.65741180300295e-1
0.17124999999999999 3.5982540903245797e-1 3.5982540903245797e-1
0.1715625 3.5603622167963556e-1 3.5603622167963556e-1
0.171875 3.5685970270237055e-1 3.5685970270237055e-1
0.1721875 3.5435619874141855e-1 3.5435619874141855e-1
0.1725 3.494640944820211e-1 3.494640944820211e-1
0.1728125 3.526379772837962e-1 3.526379772837962e-1
0.173125 3.47320715325798e-1 3.47320715325798e-1
0.1734375 3.489281874921679e-1 3.489281874921679e-1
0.17375 3.439937104357731e-1 3.439937104357731e-1
0.1740625 3.433020132915252e-1 3.433020132915252e-1
0.174375 3.386034261538433e-1 3.386034261538433e-1
0.1746875 3.3796063708468216e-1 3.3796063708468216e-1
0.175 3.325781171167299e-1 3.325781171167299e-1
0.1753125 3.3082872705239685e-1 3.3082872705239685e-1
0.175625 3.270008668479867e-1 3.270008668479867e-1
0.1759375 3.277385042715131e-1 3.277385042715131e-1
0.17625 3.256346496470477e-1 3.256346496470477e-1
0.1765625 3.238780419500862e-1 3.238780419500862e-1
0.176875 3.222625251941671e-1 3.222625251941671e-1
0.1771875 3.176854859861513e-1 3.176854859861513e-1
0.1775 3.1692365074713313e-1 3.1692365074713313e-1
0.17781249999999998 3.1404576008157425e-1 3.1404576008157425e-1
0.178125 3.131137170600531e-1 3.131137170600531e-1
0.1784375 3.111490113930748e-1 3.111490113930748e-1
0.17875 3.046908721714252e-1 3.046908721714252e-1
0.17906249999999999 3.0705914293270586e-1 3.0705914293270586e-1
0.179375 3.042216339414998e-1 3.042216339414998e-1
0.1796875 3.002249832163151e-1 3.002249832163151e-1
0.18 3.019698595371145e-1 3.019698595371145e-1
0.1803125 2.978501446875206e-1 2.978501446875206e-1
0.180625 2.937009962276469e-1 2.937009962276469e-1
0.1809375 2.950427843833885e-1 2.950427843833885e-1
0.18125 2.9151554245885825e-1 2.9151554245885825e-1
0.1815625 2.9073065275378474e-1 2.9073065275378474e-1
0.181875 2.840354198298818e-1 2.840354198298818e-1
0.1821875 2.843703833008866e-1 2.843703833008866e-1
0.1825 2.8085027738661017e-1 2.8085027738661017e-1
0.1828125 2.786664098302416e-1 2.786664098302416e-1
0.183125 2.753015542745678e-1 2.753015542745678e-1
0.1834375 2.7197516536779665e-1 2.7197516536779665e-1
0.18375 2.7375511621625526e-1 2.7375511621625526e-1
0.1840625 2.7001094376504886e-1 2.7001094376504886e-1
0.184375 2.6749456462761634e-1 2.6749456462761634e-1
0.1846875 2.6582575052265645e-1 2.6582575052265645e-1
0.185 2.6200867851838927e-1 2.6200867851838927e-1
0.1853125 2.580139894261655e-1 2.580139894261655e-1
0.18562499999999998 2.5965204499283834e-1 2.5965204499283834e-1
0.1859375 2.554072236277469e-1 2.554072236277469e-1
0.18625 2.5415160103915957e-1 2.5415160103915957e-1
0.1865625 2.552015200034865e-1 2.552015200034865e-1
0.18687499999999999 2.4775285971072014e-1 2.4775285971072014e-1
0.1871875 2.4624211922782058e-1 2.4624211922782058e-1
0.1875 2.4420759763456124e-1 2.4420759763456124e-1
0.1878125 2.40063564420955e-1 2.40063564420955e-1
0.188125 2.4035144978660616e-1 2.4035144978660616e-1
0.1884375 2.362031581307682e-1 2.362031581307682e-1
0.18875 2.3451369391745436e-1 2.3451369391745436e-1
0.1890625 2.307925313127206e-1 2.307925313127206e-1
0.189375 2.3099576798080568e-1 2.3099576798080568e-1
0.1896875 2.2958240412362363e-1 2.2958240412362363e-1
0.19 2.2732002346260094e-1 2.2732002346260094e-1
0.1903125 2.2415304781333623e-1 2.2415304781333623e-1
0.190625 2.2525353045415875e-1 2.2525353045415875e-1
0.1909375 2.1751368447207176e-1 2.1751368447207176e-1
0.19125 2.168781367308319e-1 2.168781367308319e-1
0.1915625 2.1328419051628122e-1 2.1328419051628122e-1
0.191875 2.1309940573150277e-1 2.1309940573150277e-1
0.1921875 2.1003972123771097e-1 2.1003972123771097e-1
0.1925 2.0570687548246758e-1 2.0570687548246758e-1
0.1928125 2.0293116755573726e-1 2.0293116755573726e-1
0.193125 2.025491382330009e-1 2.025491382330009e-1
0.1934375 1.9824996506799186e-1 1.9824996506799186e-1
0.19375 1.949359893507725e-1 1.949359893507725e-1
0.1940625 1.9284309228254903e-1 1.9284309228254903e-1
0.194375 1.9141375897442492e-1 1.9141375897442492e-1
0.19468749999999999 1.8793492827211855e-1 1.8793492827211855e-1
0.195 1.8831992108397833e-1 1.8831992108397833e-1
0.1953125 1.83332479454696e-1 1.83332479454696e-1
0.195625 1.843929429105109e-1 1.843929429105109e-1
0.1959375 1.7964670352939072e-1 1.7964670352939072e-1
0.19625 1.7579988989399942e-1 1.7579988989399942e-1
0.1965625 1.7665030359825584e-1 1.7665030359825584e-1
0.196875 1.699437044291634e-1 1.699437044291634e-1
0.1971875 1.704833130588148e-1 1.704833130588148e-1
0.1975 1.665967350799682e-1 1.665967350799682e-1
0.1978125 1.6117417618642582e-1 1.6117417618642582e-1
0.198125 1.6283315263507836e-1 1.6283315263507836e-1
0.1984375 1.584268634491699e-1 1.584268634491699e-1
0.19875 1.5494041477217513e-1 1.5494041477217513e-1
0.1990625 1.5737380677382395e-1 1.5737380677382395e-1
0.199375 1.5281153331256325e-1 1.5281153331256325e-1
0.1996875 1.4804834134833333e-1 1.4804834134833333e-1
0.2 1.417339124163326e-1 1.417339124163326e-1
0.2003125 1.4394197748692283e-1 1.4394197748692283e-1
0.200625 1.3908719872433073e-1 1.3908719872433073e-1
0.2009375 1.372544778225282e-1 1.372544778225282e-1
0.20125 1.3538375078355136e-1 1.3538375078355136e-1
0.2015625 1.32757555740175e-1 1.32757555740175e-1
0.201875 1.30090616897808e-1 1.30090616897808e-1
0.2021875 1.2833231731150851e-1 1.2833231731150851e-1
0.20249999999999999 1.2654743053889694e-1 1.2654743053889694e-1
0.2028125 1.2201380264554507e-1 1.2201380264554507e-1
0.203125 1.2086576102996593e-1 1.2086576102996593e-1
0.2034375 1.1658960946301056e-1 1.1658960946301056e-1
0.20375 1.1305768921892456e-1 1.1305768921892456e-1
0.2040625 1.0998426389455096e-1 1.0998426389455096e-1
0.204375 1.094286574609149e-1 1.094286574609149e-1
0.2046875 1.0787779375681827e-1 1.0787779375681827e-1
0.205 9.951466747310667e-2 9.951466747310667e-2
0.2053125 1.008139226855227e-1 1.008139226855227e-1
0.205625 9.823270952864993e-2 9.823270952864993e-2
0.2059375 9.432031759451354e-2 9.432031759451354e-2
0.20625 9.276503239579403e-2 9.276503239579403e-2
0.2065625 8.954080733082526e-2 8.954080733082526e-2
0.206875 8.45623801741957e-2 8.45623801741957e-2
0.2071875 8.10517762192311e-2 8.10517762192311e-2
0.2075 8.322972173204368e-2 8.322972173204368e-2
0.2078125 7.737694978022125e-2 7.737694978022125e-2
0.208125 7.541326618792743e-2 7.541326618792743e-2
0.2084375 7.202184223178199e-2 7.202184223178199e-2
0.20875 7.126020418212908e-2 7.126020418212908e-2
0.2090625 6.564070633834751e-2 6.564070633834751e-2
0.209375 6.284040002328117e-2 6.284040002328117e-2
0.2096875 6.370049721835391e-2 6.370049721835391e-2
0.21 5.89453463193812e-2 5.89453463193812e-2
0.21031249999999999 5.279754732641129e-2 5.279754732641129e-2
0.210625 5.1148805037148914e-2 5.1148805037148914e-2
0.2109375 4.808310501738822e-2 4.808310501738822e-2
0.21125 4.747253288787112e-2 4.747253288787112e-2
0.2115625 4.3379901159317225e-2 4.3379901159317225e-2
0.211875 4.269465179726728e-2 4.269465179726728e-2
0.2121875 3.761678563541215e-2 3.761678563541215e-2
0.2125 3.342105916789739e-2 3.342105916789739e-2
0.2128125 3.0292200819024284e-2 3.0292200819024284e-2
0.213125 3.240651731625155e-2 3.240651731625155e-2
0.2134375 2.6838320967447427e-2 2.6838320967447427e-2
0.21375 2.0052531933236306e-2 2.0052531933236306e-2
0.2140625 2.2022314169765078e-2 2.2022314169765078e-2
0.214375 1.5529982220362282e-2 1.5529982220362282e-2
0.2146875 1.4013832835592321e-2 1.4013832835592321e-2
0.215 1.1593528020460209e-2 1.1593528020460209e-2
0.2153125 8.861068051776666e-3 8.861068051776666e-3
0.215625 5.2212233872004354e-3 5.2212233872004354e-3
0.2159375 2.1984640508825315e-3 2.1984640508825315e-3
0.21625 -1.093430943053253e-3 -1.093430943053253e-3
0.2165625 -3.5430902963136113e-3 -3.5430902963136113e-3
0.216875 -5.0036459045323944e-3 -5.0036459045323944e-3
0.2171875 -7.275190763545769e-3 -7.275190763545769e-3
0.2175 -1.0335155204581614e-2 -1.0335155204581614e-2
0.2178125 -1.3219010152904165e-2 -1.3219010152904165e-2
0.21812499999999999 -2.1322099130709038e-2 -2.1322099130709038e-2
0.2184375 -2.316621100117766e-2 -2.316621100117766e-2
0.21875 -2.345308579293226e-2 -2.345308579293226e-2
0.2190625 -2.7112860477979783e-2 -2.7112860477979783e-2
0.219375 -3.158311808993597e-2 -3.158311808993597e-2
0.2196875 -3.1834142871327575e-2 -3.1834142871327575e-2
0.22 -3.740001728129494e-2 -3.740001728129494e-2
0.2203125 -4.037817233602903e-2 -4.037817233602903e-2
0.220625 -4.2991230338481845e-2 -4.2991230338481845e-2
0.2209375 -4.63474360197389e-2 -4.63474360197389e-2
0.22125 -4.8150242365688545e-2 -4.8150242365688545e-2
0.2215625 -5.199953315064443e-2 -5.199953315064443e-2
0.221875 -5.351958938154633e-2 -5.351958938154633e-2
0.2221875 -5.69381181783748e-2 -5.69381181783748e-2
0.2225 -6.282474926507087e-2 -6.282474926507087e-2
0.2228125 -6.488500940354891e-2 -6.488500940354891e-2
0.223125 -6.801512339057547e-2 -6.801512339057547e-2
0.2234375 -7.32226219604919e-2 -7.32226219604919e-2
0.22375 -7.573975069254368e-2 -7.573975069254368e-2
0.2240625 -7.719950908909334e-2 -7.719950908909334e-2
0.224375 -8.217304915802481e-2 -8.217304915802481e-2
0.2246875 -8.683812147233505e-2 -8.683812147233505e-2
0.225 -8.756248856098603e-2 -8.756248856098603e-2
0.2253125 -9.153124942354873e-2 -9.153124942354873e-2
0.225625 -9.304481209829385e-2 -9.304481209829385e-2
0.22593749999999999 -9.84334550483319e-2 -9.84334550483319e-2
0.22625 -1.0021904995420039e-1 -1.0021904995420039e-1
0.2265625 -1.0284982163585221e-1 -1.0284982163585221e-1
0.226875 -1.0776976210723399e-1 -1.0776976210723399e-1
0.2271875 -1.1058662899454896e-1 -1.1058662899454896e-1
0.2275 -1.158064997085213e-1 -1.158064997085213e-1
0.2278125 -1.1398088393030514e-1 -1.1398088393030514e-1
0.228125 -1.1969404148640672e-1 -1.1969404148640672e-1
0.2284375 -1.2317642689873276e-1 -1.2317642689873276e-1
0.22875 -1.2712086873335204e-1 -1.2712086873335204e-1
0.2290625 -1.3232047084084764e-1 -1.3232047084084764e-1
0.229375 -1.3458950221279986e-1 -1.3458950221279986e-1
0.2296875 -1.3736161109891976e-1 -1.3736161109891976e-1
0.23 -1.379733748329337e-1 -1.379733748329337e-1
0.2303125 -1.4258937313348463e-1 -1.4258937313348463e-1
0.230625 -1.4651157041867657e-1 -1.4651157041867657e-1
0.2309375 -1.5097837590274787e-1 -1.5097837590274787e-1
0.23125 -1.5363200830966628e-1 -1.5363200830966628e-1
0.2315625 -1.5437664242136373e-1 -1.5437664242136373e-1
0.231875 -1.60326802938068e-1 -1.60326802938068e-1
0.2321875 -1.6612688817172705e-1 -1.6612688817172705e-1
0.2325 -1.686938898979471e-1 -1.686938898979471e-1
0.2328125 -1.687556874515459e-1 -1.687556874515459e-1
0.233125 -1.7374789021419668e-1 -1.7374789021419668e-1
0.2334375 -1.7888943399526136e-1 -1.7888943399526136e-1
0.23374999999999999 -1.80003199100208e-1 -1.80003199100208e-1
0.2340625 -1.8441186598243542e-1 -1.8441186598243542e-1
0.234375 -1.8866473384042104e-1 -1.8866473384042104e-1
0.2346875 -1.8994620215340285e-1 -1.8994620215340285e-1
0.235 -1.9545106549463265e-1 -1.9545106549463265e-1
0.2353125 -1.996243525120982e-1 -1.996243525120982e-1
0.235625 -2.015998636639389e-1 -2.015998636639389e-1
0.2359375 -2.0400913030339973e-1 -2.0400913030339973e-1
0.23625 -2.07345774001221e-1 -2.07345774001221e-1
0.2365625 -2.1209436218401345e-1 -2.1209436218401345e-1
0.236875 -2.169328205785015e-1 -2.169328205785015e-1
0.2371875 -2.202795731162106e-1 -2.202795731162106e-1
0.2375 -2.2089145679165734e-1 -2.2089145679165734e-1
0.2378125 -2.2726049436692586e-1 -2.2726049436692586e-1
0.238125 -2.2963923757520854e-1 -2.2963923757520854e-1
0.2384375 -2.3211018513716875e-1 -2.3211018513716875e-1
0.23875 -2.3622853988109194e-1 -2.3622853988109194e-1
0.2390625 -2.3852819408107928e-1 -2.3852819408107928e-1
0.239375 -2.4314110586629534e-1 -2.4314110586629534e-1
0.2396875 -2.47305095837016e-1 -2.47305095837016e-1
0.24 -2.521226724914478e-1 -2.521226724914478e-1
0.2403125 -2.5610646716386976e-1 -2.5610646716386976e-1
0.240625 -2.580286863781631e-1 -2.580286863781631e-1
0.2409375 -2.617163673626757e-1 -2.617163673626757e-1
0.24125 -2.6616322887462696e-1 -2.6616322887462696e-1
0.24156249999999999 -2.681706513156379e-1 -2.681706513156379e-1
0.241875 -2.7194557957119025e-1 -2.7194557957119025e-1
0.2421875 -2.7538105856211326e-1 -2.7538105856211326e-1
0.2425 -2.8030989519271055e-1 -2.8030989519271055e-1
0.2428125 -2.8419075858192366e-1 -2.8419075858192366e-1
0.243125 -2.88333561077986e-1 -2.88333561077986e-1
0.2434375 -2.9064227929853326e-1 -2.9064227929853326e-1
0.24375 -2.978447967530493e-1 -2.978447967530493e-1
0.2440625 -2.9709075030387533e-1 -2.9709075030387533e-1
0.244375 -3.0606806507131035e-1 -3.0606806507131035e-1
0.2446875 -3.0619035688874385e-1 -3.0619035688874385e-1
0.245 -3.1105905527106836e-1 -3.1105905527106836e-1
0.2453125 -3.1421049872670404e-1 -3.1421049872670404e-1
0.245625 -3.191198691372912e-1 -3.191198691372912e-1
0.2459375 -3.250696717619186e-1 -3.250696717619186e-1
0.24625 -3.251402497961018e-1 -3.251402497961018e-1
0.2465625 -3.2786587749165585e-1 -3.2786587749165585e-1
0.246875 -3.345710211959223e-1 -3.345710211959223e-1
0.2471875 -3.393878683685281e-1 -3.393878683685281e-1
0.2475 -3.4209371453294546e-1 -3.4209371453294546e-1
0.2478125 -3.4540885890106177e-1 -3.4540885890106177e-1
0.248125 -3.510043993495011e-1 -3.510043993495011e-1
0.2484375 -3.5562995494984273e-1 -3.5562995494984273e-1
0.24875 -3.548696111795899e-1 -3.548696111795899e-1
0.2490625 -3.621860807534696e-1 -3.621860807534696e-1
0.249375 -3.6446733969438094e-1 -3.6446733969438094e-1
0.2496875 -3.6925456405998114e-1 -3.6925456405998114e-1
0.25 -3.7343687619482546e-1 -3.7343687619482546e-1
0.2503125 -3.7897623105623746e-1 -3.7897623105623746e-1
0.250625 -3.818798467644293e-1 -3.818798467644293e-1
0.25093750000000004 -3.8012409269463854e-1 -3.8012409269463854e-1
0.25125000000000003 -3.8737418796159284e-1 -3.8737418796159284e-1
0.2515625 -3.9166374781558e-1 -3.9166374781558e-1
0.251875 -3.96608717439046e-1 -3.96608717439046e-1
0.2521875 -3.9725426523528506e-1 -3.9725426523528506e-1
0.2525 -4.0174430976463293e-1 -4.0174430976463293e-1
0.25281250000000005 -4.069916112269376e-1 -4.069916112269376e-1
0.25312500000000004 -4.10330919413179e-1 -4.10330919413179e-1
0.25343750000000004 -4.1501574907038696e-1 -4.1501574907038696e-1
0.25375000000000003 -4.178537627670331e-1 -4.178537627670331e-1
0.2540625 -4.25741992638502e-1 -4.25741992638502e-1
0.254375 -4.2832857091894505e-1 -4.2832857091894505e-1
0.2546875 -4.318313650588217e-1 -4.318313650588217e-1
0.255 -4.3670243332763414e-1 -4.3670243332763414e-1
0.25531250000000005 -4.408221921101423e-1 -4.408221921101423e-1
0.25562500000000005 -4.44404429634512e-1 -4.44404429634512e-1
0.25593750000000004 -4.483517055710373e-1 -4.483517055710373e-1
0.25625000000000003 -4.526130682666527e-1 -4.526130682666527e-1
0.2565625 -4.569124506506861e-1 -4.569124506506861e-1
0.256875 -4.6254520099688046e-1 -4.6254520099688046e-1
0.2571875 -4.637189751297748e-1 -4.637189751297748e-1
0.2575 -4.6803324260559487e-1 -4.6803324260559487e-1
0.2578125 -4.7444491876654604e-1 -4.7444491876654604e-1
0.25812500000000005 -4.774925525949194e-1 -4.774925525949194e-1
0.25843750000000004 -4.7904447233923486e-1 -4.7904447233923486e-1
0.25875000000000004 -4.8613262123677226e-1 -4.8613262123677226e-1
0.25906250000000003 -4.9082575960374664e-1 -4.9082575960374664e-1
0.259375 -4.951682701064848e-1 -4.951682701064848e-1
0.2596875 -4.989713965122129e-1 -4.989713965122129e-1
0.26 -5.025076618615523e-1 -5.025076618615523e-1
0.2603125 -5.07703285657096e-1 -5.07703285657096e-1
0.26062500000000005 -5.113924524603655e-1 -5.113924524603655e-1
0.26093750000000004 -5.145869777662093e-1 -5.145869777662093e-1
0.26125000000000004 -5.222916990251698e-1 -5.222916990251698e-1
0.26156250000000003 -5.225647070586157e-1 -5.225647070586157e-1
0.261875 -5.257070980790624e-1 -5.257070980790624e-1
0.2621875 -5.322901933887416e-1 -5.322901933887416e-1
0.2625 -5.402990870639379e-1 -5.402990870639379e-1
0.2628125 -5.439381922388358e-1 -5.439381922388358e-1
0.26312500000000005 -5.465744761286779e-1 -5.465744761286779e-1
0.26343750000000005 -5.483610048495913e-1 -5.483610048495913e-1
0.26375000000000004 -5.54976999906382e-1 -5.54976999906382e-1
0.26406250000000003 -5.579714190703791e-1 -5.579714190703791e-1
0.264375 -5.647741852426926e-1 -5.647741852426926e-1
0.2646875 -5.692751081440357e-1 -5.692751081440357e-1
0.265 -5.732732980914599e-1 -5.732732980914599e-1
0.2653125 -5.779845436273328e-1 -5.779845436273328e-1
0.265625 -5.817383694241536e-1 -5.817383694241536e-1
0.26593750000000005 -5.875231713069362e-1 -5.875231713069362e-1
0.26625000000000004 -5.895013368674946e-1 -5.895013368674946e-1
0.26656250000000004 -5.943507702950748e-1 -5.943507702950748e-1
0.26687500000000003 -6.00612648273279e-1 -6.00612648273279e-1
0.2671875 -6.035698771607323e-1 -6.035698771607323e-1
0.2675 -6.104786335775381e-1 -6.104786335775381e-1
0.2678125 -6.131677817909869e-1 -6.131677817909869e-1
0.268125 -6.180502589514227e-1 -6.180502589514227e-1
0.26843750000000005 -6.231262713839052e-1 -6.231262713839052e-1
0.26875000000000004 -6.269559048094444e-1 -6.269559048094444e-1
0.26906250000000004 -6.315000564196063e-1 -6.315000564196063e-1
0.26937500000000003 -6.344204451043489e-1 -6.344204451043489e-1
0.2696875 -6.420925891009639e-1 -6.420925891009639e-1
0.27 -6.446888530140833e-1 -6.446888530140833e-1
0.2703125 -6.482774474298432e-1 -6.482774474298432e-1
0.270625 -6.550291502542742e-1 -6.550291502542742e-1
0.27093750000000005 -6.584415021714514e-1 -6.584415021714514e-1
0.27125000000000005 -6.637904612903704e-1 -6.637904612903704e-1
0.27156250000000004 -6.669722837930814e-1 -6.669722837930814e-1
0.27187500000000003 -6.726435444227783e-1 -6.726435444227783e-1
0.2721875 -6.783728102132565e-1 -6.783728102132565e-1
0.2725 -6.822456531604595e-1 -6.822456531604595e-1
0.2728125 -6.869881269172375e-1 -6.869881269172375e-1
0.273125 -6.914156667538074e-1 -6.914156667538074e-1
0.27343750000000006 -6.974350832452338e-1 -6.974350832452338e-1
0.27375000000000005 -6.991956880740937e-1 -6.991956880740937e-1
0.27406250000000004 -7.066660036614913e-1 -7.066660036614913e-1
0.27437500000000004 -7.091863403020917e-1 -7.091863403020917e-1
0.27468750000000003 -7.152680902545918e-1 -7.152680902545918e-1
0.275 -7.180671788378796e-1 -7.180671788378796e-1
0.2753125 -7.252319197958124e-1 -7.252319197958124e-1
0.275625 -7.293612173435187e-1 -7.293612173435187e-1
0.2759375 -7.320081043572437e-1 -7.320081043572437e-1
0.27625000000000005 -7.379745701485327e-1 -7.379745701485327e-1
0.27656250000000004 -7.445034916452706e-1 -7.445034916452706e-1
0.27687500000000004 -7.483697938101224e-1 -7.483697938101224e-1
0.27718750000000003 -7.518170349376825e-1 -7.518170349376825e-1
0.2775 -7.569723880363264e-1 -7.569723880363264e-1
0.2778125 -7.624454780130301e-1 -7.624454780130301e-1
0.278125 -7.672807724468904e-1 -7.672807724468904e-1
0.2784375 -7.71290132302108e-1 -7.71290132302108e-1
0.27875000000000005 -7.764579071904856e-1 -7.764579071904856e-1
0.27906250000000005 -7.820309807003079e-1 -7.820309807003079e-1
0.27937500000000004 -7.867283766691409e-1 -7.867283766691409e-1
0.27968750000000003 -7.928632195999463e-1 -7.928632195999463e-1
0.28 -7.972364793168318e-1 -7.972364793168318e-1
0.2803125 -8.037211619794626e-1 -8.037211619794626e-1
0.280625 -8.092882159235679e-1 -8.092882159235679e-1
0.2809375 -8.132761921199809e-1 -8.132761921199809e-1
0.28125000000000006 -8.17754624168908e-1 -8.17754624168908e-1
0.28156250000000005 -8.217334710992028e-1 -8.217334710992028e-1
0.28187500000000004 -8.289148544004612e-1 -8.289148544004612e-1
0.28218750000000004 -8.333683479946168e-1 -8.333683479946168e-1
0.28250000000000003 -8.378248764670908e-1 -8.378248764670908e-1
0.2828125 -8.444937996185282e-1 -8.444937996185282e-1
0.283125 -8.481695080909568e-1 -8.481695080909568e-1
0.2834375 -8.516691612144833e-1 -8.516691612144833e-1
0.28375 -8.58036937105505e-1 -8.58036937105505e-1
0.28406250000000005 -8.638942301702692e-1 -8.638942301702692e-1
0.28437500000000004 -8.682961511040568e-1 -8.682961511040568e-1
0.28468750000000004 -8.758113373981424e-1 -8.758113373981424e-1
0.28500000000000003 -8.817583999880818e-1 -8.817583999880818e-1
0.2853125 -8.868655559006648e-1 -8.868655559006648e-1
0.285625 -8.900072246079227e-1 -8.900072246079227e-1
0.2859375 -8.959343149049865e-1 -8.959343149049865e-1
0.28625 -9.022463266085716e-1 -9.022463266085716e-1
0.28656250000000005 -9.087768133538767e-1 -9.087768133538767e-1
0.28687500000000005 -9.123317270944491e-1 -9.123317270944491e-1
0.28718750000000004 -9.154399369190807e-1 -9.154399369190807e-1
0.28750000000000003 -9.208192792544261e-1 -9.208192792544261e-1
0.2878125 -9.271437734594721e-1 -9.271437734594721e-1
0.288125 -9.318335911867117e-1 -9.318335911867117e-1
0.2884375 -9.369635102660205e-1 -9.369635102660205e-1
0.28875 -9.42733102394238e-1 -9.42733102394238e-1
0.28906250000000006 -9.494061074709017e-1 -9.494061074709017e-1
0.28937500000000005 -9.521516097316245e-1 -9.521516097316245e-1
0.28968750000000004 -9.599310935748755e-1 -9.599310935748755e-1
0.29000000000000004 -9.669301986557977e-1 -9.669301986557977e-1
0.29031250000000003 -9.712824057353893e-1 -9.712824057353893e-1
0.290625 -9.754493142170824e-1 -9.754493142170824e-1
0.2909375 -9.812749186967786e-1 -9.812749186967786e-1
0.29125 -9.854180493408031e-1 -9.854180493408031e-1
0.2915625 -9.931395603758184e-1 -9.931395603758184e-1
0.29187500000000005 -9.981547309694698e-1 -9.981547309694698e-1
0.29218750000000004 -1.0022845296462557e0 -1.0022845296462557e0
0.29250000000000004 -1.007647900059562e0 -1.007647900059562e0
0.29281250000000003 -1.0137534653354643e0 -1.0137534653354643e0
0.293125 -1.018374619518506e0 -1.018374619518506e0
0.2934375 -1.0242934814037263e0 -1.0242934814037263e0
0.29375 -1.0298227465428291e0 -1.0298227465428291e0
0.2940625 -1.0353485765834258e0 -1.0353485765834258e0
0.29437500000000005 -1.0420039605815483e0 -1.0420039605815483e0
0.29468750000000005 -1.0442934839509754e0 -1.0442934839509754e0
0.29500000000000004 -1.0526861850065026e0 -1.0526861850065026e0
0.29531250000000003 -1.0591495602712322e0 -1.0591495602712322e0
0.295625 -1.0633362495037155e0 -1.0633362495037155e0
0.2959375 -1.0679729287772326e0 -1.0679729287772326e0
0.29625 -1.074721705390909e0 -1.074721705390909e0
0.2965625 -1.0795189854698557e0 -1.0795189854698557e0
0.29687500000000006 -1.0874408112811644e0 -1.0874408112811644e0
0.29718750000000005 -1.0906973236615678e0 -1.0906973236615678e0
0.29750000000000004 -1.1000291762077787e0 -1.1000291762077787e0
0.29781250000000004 -1.1040825493760686e0 -1.1040825493760686e0
0.29812500000000003 -1.108241796849422e0 -1.108241796849422e0
0.2984375 -1.1139439288797868e0 -1.1139439288797868e0
0.29875 -1.1183208798802817e0 -1.1183208798802817e0
0.2990625 -1.1259770759598333e0 -1.1259770759598333e0
0.299375 -1.1327938555025931e0 -1.1327938555025931e0
0.29968750000000005 -1.1393247059245888e0 -1.1393247059245888e0
0.30000000000000004 -1.1450539828488737e0 -1.1450539828488737e0
0.30031250000000004 -1.145808039294986e0 -1.145808039294986e0
0.30062500000000003 -1.1554620750849218e0 -1.1554620750849218e0
0.3009375 -1.1620059763443416e0 -1.1620059763443416e0
0.30125 -1.168436862813048e0 -1.168436862813048e0
0.3015625 -1.1734361972894995e0 -1.1734361972894995e0
0.301875 -1.1790246411977088e0 -1.1790246411977088e0
0.30218750000000005 -1.1816162124896956e0 -1.1816162124896956e0
0.30250000000000005 -1.1904394992951048e0 -1.1904394992951048e0
0.30281250000000004 -1.1948563480137246e0 -1.1948563480137246e0
0.30312500000000003 -1.201182728632427e0 -1.201182728632427e0
0.3034375 -1.2066465151383974e0 -1.2066465151383974e0
0.30375 -1.2135792524587097e0 -1.2135792524587097e0
0.3040625 -1.2196284712563803e0 -1.2196284712563803e0
0.304375 -1.2269027006462303e0 -1.2269027006462303e0
0.30468750000000006 -1.2285358743200114e0 -1.2285358743200114e0
0.30500000000000005 -1.2386129033132485e0 -1.2386129033132485e0
0.30531250000000004 -1.24386871552502e0 -1.24386871552502e0
0.30562500000000004 -1.2500755946571709e0 -1.2500755946571709e0
0.30593750000000003 -1.2558758279495188e0 -1.2558758279495188e0
0.30625 -1.2641502904721684e0 -1.2641502904721684e0
0.3065625 -1.2666090232506186e0 -1.2666090232506186e0
0.306875 -1.2732449787636662e0 -1.2732449787636662e0
0.3071875 -1.2825210146589208e0 -1.2825210146589208e0
0.30750000000000005 -1.2865529095768644e0 -1.2865529095768644e0
0.30781250000000004 -1.292092702123052e0 -1.292092702123052e0
0.30812500000000004 -1.2989480252277255e0 -1.2989480252277255e0
0.30843750000000003 -1.303459099158824e0 -1.303459099158824e0
0.30875 -1.3120535281837484e0 -1.3120535281837484e0
0.3090625 -1.3173343511075992e0 -1.3173343511075992e0
0.309375 -1.3240089580804644e0 -1.3240089580804644e0
0.3096875 -1.330596126299549e0 -1.330596126299549e0
0.31000000000000005 -1.3363930062230858e0 -1.3363930062230858e0
0.31031250000000005 -1.3418967583216337e0 -1.3418967583216337e0
0.31062500000000004 -1.3462040208678965e0 -1.3462040208678965e0
0.31093750000000003 -1.3560227323778755e0 -1.3560227323778755e0
0.31125 -1.3610394087436881e0 -1.3610394087436881e0
0.3115625 -1.3647726837235106e0 -1.3647726837235106e0
0.311875 -1.372982241632878e0 -1.372982241632878e0
0.3121875 -1.3800904311647693e0 -1.3800904311647693e0
0.31250000000000006 -1.3843754508735011e0 -1.3843754508735011e0
0.31281250000000005 -1.3942840197940378e0 -1.3942840197940378e0
0.31312500000000004 -1.4000042560194808e0 -1.4000042560194808e0
0.31343750000000004 -1.4036943259628125e0 -1.4036943259628125e0
0.31375000000000003 -1.4116136364169116e0 -1.4116136364169116e0
0.3140625 -1.4190775979193924e0 -1.4190775979193924e0
0.314375 -1.4237752188026271e0 -1.4237752188026271e0
0.3146875 -1.4315750303347223e0 -1.4315750303347223e0
0.315 -1.4374244791959492e0 -1.4374244791959492e0
0.31531250000000005 -1.4433693528274554e0 -1.4433693528274554e0
0.31562500000000004 -1.4494040299992386e0 -1.4494040299992386e0
0.31593750000000004 -1.4566963755137814e0 -1.4566963755137814e0
0.31625000000000003 -1.4649018873804445e0 -1.4649018873804445e0
0.3165625 -1.471347121514834e0 -1.471347121514834e0
0.316875 -1.4738143439770348e0 -1.4738143439770348e0
0.3171875 -1.4812128153221757e0 -1.4812128153221757e0
0.3175 -1.4872828296766394e0 -1.4872828296766394e0
0.31781250000000005 -1.4985046059617226e0 -1.4985046059617226e0
0.31812500000000005 -1.5011998068158001e0 -1.5011998068158001e0
0.31843750000000004 -1.5088257347252303e0 -1.5088257347252303e0
0.31875000000000003 -1.5167794618901618e0 -1.5167794618901618e0
0.3190625 -1.522992328440575e0 -1.522992328440575e0
0.319375 -1.530835392590968e0 -1.530835392590968e0
0.3196875 -1.5378429944340106e0 -1.5378429944340106e0
0.32 -1.544653134482639e0 -1.544653134482639e0
0.32031250000000006 -1.5477420192015026e0 -1.5477420192015026e0
0.32062500000000005 -1.556423577274297e0 -1.556423577274297e0
0.32093750000000004 -1.5625328729586792e0 -1.5625328729586792e0
0.32125000000000004 -1.5694478147841502e0 -1.5694478147841502e0
0.32156250000000003 -1.575833862382121e0 -1.575833862382121e0
0.321875 -1.5854220260667327e0 -1.5854220260667327e0
0.3221875 -1.588905509779631e0 -1.588905509779631e0
0.3225 -1.5954620632556336e0 -1.5954620632556336e0
0.3228125 -1.6036242183138776e0 -1.6036242183138776e0
0.32312500000000005 -1.6117750983608468e0 -1.6117750983608468e0
0.32343750000000004 -1.6207298436254924e0 -1.6207298436254924e0
0.32375000000000004 -1.6240749002689037e0 -1.6240749002689037e0
0.32406250000000003 -1.6332450490734183e0 -1.6332450490734183e0
0.324375 -1.6405245563781201e0 -1.6405245563781201e0
0.3246875 -1.644181400831537e0 -1.644181400831537e0
0.325 -1.6512245467045497e0 -1.6512245467045497e0
0.3253125 -1.6581430035899367e0 -1.6581430035899367e0
0.32562500000000005 -1.6668025817442023e0 -1.6668025817442023e0
0.32593750000000005 -1.6739079208833183e0 -1.6739079208833183e0
0.32625000000000004 -1.6793249772616101e0 -1.6793249772616101e0
0.32656250000000003 -1.6868250920470538e0 -1.6868250920470538e0
0.326875 -1.6961288344301075e0 -1.6961288344301075e0
0.3271875 -1.701437839266243e0 -1.701437839266243e0
0.3275 -1.7074423880028982e0 -1.7074423880028982e0
0.3278125 -1.7149167489526982e0 -1.7149167489526982e0
0.32812500000000006 -1.727951467623877e0 -1.727951467623877e0
0.32843750000000005 -1.7298183323262557e0 -1.7298183323262557e0
0.32875000000000004 -1.7367503184016706e0 -1.7367503184016706e0
0.32906250000000004 -1.74443481302688e0 -1.74443481302688e0
0.32937500000000003 -1.7528836845991074e0 -1.7528836845991074e0
0.3296875 -1.7586284964636953e0 -1.7586284964636953e0
0.33 -1.7653972792916712e0 -1.7653972792916712e0
0.3303125 -1.7733084946556184e0 -1.7733084946556184e0
0.330625 -1.7832326685416384e0 -1.7832326685416384e0
0.33093750000000005 -1.7893879176652328e0 -1.7893879176652328e0
0.33125000000000004 -1.7949087409529576e0 -1.7949087409529576e0
0.33156250000000004 -1.8016170113713152e0 -1.8016170113713152e0
0.33187500000000003 -1.808521228133538e0 -1.808521228133538e0
0.3321875 -1.8170760516748552e0 -1.8170760516748552e0
0.3325 -1.8257647875478207e0 -1.8257647875478207e0
0.3328125 -1.8323641693642068e0 -1.8323641693642068e0
0.333125 -1.8394340095315393e0 -1.8394340095315393e0
0.33343750000000005 -1.8482354574253415e0 -1.8482354574253415e0
0.33375000000000005 -1.85370309315095e0 -1.85370309315095e0
0.33406250000000004 -1.862299052694477e0 -1.862299052694477e0
0.33437500000000003 -1.8687018298242557e0 -1.8687018298242557e0
0.3346875 -1.8758351845333956e0 -1.8758351845333956e0
0.335 -1.885068122887612e0 -1.885068122887612e0
0.3353125 -1.8905326964598381e0 -1.8905326964598381e0
0.335625 -1.8986737777191203e0 -1.8986737777191203e0
0.33593750000000006 -1.9058023433495301e0 -1.9058023433495301e0
0.33625000000000005 -1.9155550792636924e0 -1.9155550792636924e0
0.33656250000000004 -1.9230798266669873e0 -1.9230798266669873e0
0.33687500000000004 -1.9272744254247365e0 -1.9272744254247365e0
0.33718750000000003 -1.938363808942365e0 -1.938363808942365e0
0.3375 -1.9441247994048418e0 -1.9441247994048418e0
0.3378125 -1.9556047875280975e0 -1.9556047875280975e0
0.338125 -1.9600007953779888e0 -1.9600007953779888e0
0.3384375 -1.9682012214232665e0 -1.9682012214232665e0
0.33875000000000005 -1.976681299791887e0 -1.976681299791887e0
0.33906250000000004 -1.985681291990256e0 -1.985681291990256e0
0.33937500000000004 -1.9933333115823708e0 -1.9933333115823708e0
0.33968750000000003 -1.9996396238312237e0 -1.9996396238312237e0
0.34 -2.0081181081107453e0 -2.0081181081107453e0
0.3403125 -2.0149444744156946e0 -2.0149444744156946e0
0.340625 -2.0236441500629163e0 -2.0236441500629163e0
0.3409375 -2.0325162559402608e0 -2.0325162559402608e0
0.34125000000000005 -2.0393379932295894e0 -2.0393379932295894e0
0.34156250000000005 -2.0468227905460545e0 -2.0468227905460545e0
0.34187500000000004 -2.0530191425182758e0 -2.0530191425182758e0
0.34218750000000003 -2.0614441888656594e0 -2.0614441888656594e0
0.3425 -2.070225853525978e0 -2.070225853525978e0
0.3428125 -2.0785861473896667e0 -2.0785861473896667e0
0.343125 -2.086759961764353e0 -2.086759961764353e0
0.3434375 -2.092466029886561e0 -2.092466029886561e0
0.34375000000000006 -2.1022640007641322e0 -2.1022640007641322e0
0.34406250000000005 -2.1074775560460304e0 -2.1074775560460304e0
0.34437500000000004 -2.1171485783002546e0 -2.1171485783002546e0
0.34468750000000004 -2.12705648841739e0 -2.12705648841739e0
0.34500000000000003 -2.132887673186867e0 -2.132887673186867e0
0.3453125 -2.141662378688404e0 -2.141662378688404e0
0.345625 -2.149516986867463e0 -2.149516986867463e0
0.3459375 -2.158072257991132e0 -2.158072257991132e0
0.34625 -2.165492357385626e0 -2.165492357385626e0
0.34656250000000005 -2.1744800486035794e0 -2.1744800486035794e0
0.34687500000000004 -2.182895468831527e0 -2.182895468831527e0
0.34718750000000004 -2.1917037299997966e0 -2.1917037299997966e0
0.34750000000000003 -2.2004673966735546e0 -2.2004673966735546e0
0.3478125 -2.2060357967459887e0 -2.2060357967459887e0
0.348125 -2.2158468722985227e0 -2.2158468722985227e0
0.3484375 -2.2231402609109474e0 -2.2231402609109474e0
0.34875 -2.233662824090113e0 -2.233662824090113e0
0.34906250000000005 -2.2421054057800185e0 -2.2421054057800185e0
0.34937500000000005 -2.2493599832628726e0 -2.2493599832628726e0
0.34968750000000004 -2.256421331807412e0 -2.256421331807412e0
0.35000000000000003 -2.262818768211043e0 -2.262818768211043e0
0.3503125 -2.2711981287557657e0 -2.2711981287557657e0
0.350625 -2.2823089072308513e0 -2.2823089072308513e0
0.3509375 -2.290638591043314e0 -2.290638591043314e0
0.35125 -2.3000927790667967e0 -2.3000927790667967e0
0.35156250000000006 -2.3067912811257494e0 -2.3067912811257494e0
0.35187500000000005 -2.3170276212284144e0 -2.3170276212284144e0
0.35218750000000004 -2.324626471159315e0 -2.324626471159315e0
0.35250000000000004 -2.3346716234259994e0 -2.3346716234259994e0
0.35281250000000003 -2.3425224038185726e0 -2.3425224038185726e0
0.353125 -2.350387512036202e0 -2.350387512036202e0
0.3534375 -2.3563625181562267e0 -2.3563625181562267e0
0.35375 -2.3655421642623033e0 -2.3655421642623033e0
0.3540625 -2.376296075857051e0 -2.376296075857051e0
0.35437500000000005 -2.384226833878126e0 -2.384226833878126e0
0.35468750000000004 -2.3922962373745187e0 -2.3922962373745187e0
0.35500000000000004 -2.4022521687539276e0 -2.4022521687539276e0
0.35531250000000003 -2.410039522144013e0 -2.410039522144013e0
0.355625 -2.4188873047026456e0 -2.4188873047026456e0
0.3559375 -2.43035485125102e0 -2.43035485125102e0
0.35625 -2.4378770860410506e0 -2.4378770860410506e0
0.3565625 -2.444492872644839e0 -2.444492872644839e0
0.35687500000000005 -2.453162764093856e0 -2.453162764093856e0
0.35718750000000005 -2.465091227294631e0 -2.465091227294631e0
0.35750000000000004 -2.470659625727928e0 -2.470659625727928e0
0.35781250000000003 -2.4819457535925786e0 -2.4819457535925786e0
0.358125 -2.4902320654087426e0 -2.4902320654087426e0
0.3584375 -2.4995032608467747e0 -2.4995032608467747e0
0.35875 -2.507048911196359e0 -2.507048911196359e0
0.3590625 -2.514040285134167e0 -2.514040285134167e0
0.35937500000000006 -2.5277890527907467e0 -2.5277890527907467e0
0.35968750000000005 -2.534912525979332e0 -2.534912525979332e0
0.36000000000000004 -2.5441268864104196e0 -2.5441268864104196e0
0.36031250000000004 -2.551855696851869e0 -2.551855696851869e0
0.36062500000000003 -2.5617406278463997e0 -2.5617406278463997e0
0.3609375 -2.571351882046026e0 -2.571351882046026e0
0.36125 -2.578701169443827e0 -2.578701169443827e0
0.3615625 -2.588192675824582e0 -2.588192675824582e0
0.361875 -2.597301322344999e0 -2.597301322344999e0
0.36218750000000005 -2.60569584144451e0 -2.60569584144451e0
0.36250000000000004 -2.616953139739105e0 -2.616953139739105e0
0.36281250000000004 -2.6224531359928798e0 -2.6224531359928798e0
0.36312500000000003 -2.635791965188725e0 -2.635791965188725e0
0.3634375 -2.640398061547382e0 -2.640398061547382e0
0.36375 -2.6516062327116807e0 -2.6516062327116807e0
0.3640625 -2.660007348629103e0 -2.660007348629103e0
0.364375 -2.668391559472463e0 -2.668391559472463e0
0.36468750000000005 -2.680253600770636e0 -2.680253600770636e0
0.36500000000000005 -2.68753082135782e0 -2.68753082135782e0
0.36531250000000004 -2.6977463758076348e0 -2.6977463758076348e0
0.36562500000000003 -2.705347463796722e0 -2.705347463796722e0
0.3659375 -2.7159462236548344e0 -2.7159462236548344e0
0.36625 -2.72623319741029e0 -2.72623319741029e0
0.3665625 -2.7348543178448446e0 -2.7348543178448446e0
0.366875 -2.7473763779876728e0 -2.7473763779876728e0
0.36718750000000006 -2.75230125387048e0 -2.75230125387048e0
0.36750000000000005 -2.762883856853757e0 -2.762883856853757e0
0.36781250000000004 -2.776440156676751e0 -2.776440156676751e0
0.36812500000000004 -2.7826087478854853e0 -2.7826087478854853e0
0.36843750000000003 -2.79202814356159e0 -2.79202814356159e0
0.36875 -2.8012027191126045e0 -2.8012027191126045e0
0.3690625 -2.8098803585224297e0 -2.8098803585224297e0
0.369375 -2.8192913296828075e0 -2.8192913296828075e0
0.3696875 -2.8294912772842573e0 -2.8294912772842573e0
0.37000000000000005 -2.8429473816966557e0 -2.8429473816966557e0
0.37031250000000004 -2.847858736644691e0 -2.847858736644691e0
0.37062500000000004 -2.861903411184637e0 -2.861903411184637e0
0.37093750000000003 -2.869527498405939e0 -2.869527498405939e0
0.37125 -2.8779407515647173e0 -2.8779407515647173e0
0.3715625 -2.8867091744114597e0 -2.8867091744114597e0
0.371875 -2.8960121260777734e0 -2.8960121260777734e0
0.3721875 -2.907628065648448e0 -2.907628065648448e0
0.37250000000000005 -2.918044205310077e0 -2.918044205310077e0
0.37281250000000005 -2.927144509038778e0 -2.927144509038778e0
0.37312500000000004 -2.9352535443006738e0 -2.9352535443006738e0
0.37343750000000003 -2.9450975806151356e0 -2.9450975806151356e0
0.37375 -2.9582090356028012e0 -2.9582090356028012e0
0.3740625 -2.9653132648969014e0 -2.9653132648969014e0
0.374375 -2.978705121485343e0 -2.978705121485343e0
0.3746875 -2.987397748806013e0 -2.987397748806013e0
0.37500000000000006 -2.9980964110052875e0 -2.9980964110052875e0
0.37531250000000005 -3.008196360957806e0 -3.008196360957806e0
0.37562500000000004 -3.0179174888947338e0 -3.0179174888947338e0
0.37593750000000004 -3.0272676756736083e0 -3.0272676756736083e0
0.37625000000000003 -3.0398703540593552e0 -3.0398703540593552e0
0.3765625 -3.04516118238467e0 -3.04516118238467e0
0.376875 -3.0576594110610196e0 -3.0576594110610196e0
0.3771875 -3.065922670994548e0 -3.065922670994548e0
0.37750000000000006 -3.07670636955532e0 -3.07670636955532e0
0.37781250000000005 -3.087355707295098e0 -3.087355707295098e0
0.37812500000000004 -3.0978232048362835e0 -3.0978232048362835e0
0.37843750000000004 -3.1066023745518643e0 -3.1066023745518643e0
0.37875000000000003 -3.119121567850977e0 -3.119121567850977e0
0.3790625 -3.1251039801402904e0 -3.1251039801402904e0
0.379375 -3.138534321601407e0 -3.138534321601407e0
0.3796875 -3.1495229321733924e0 -3.1495229321733924e0
0.38 -3.1576976740216716e0 -3.1576976740216716e0
0.38031250000000005 -3.1686153673627424e0 -3.1686153673627424e0
0.38062500000000005 -3.178375061994354e0 -3.178375061994354e0
0.38093750000000004 -3.1924382824136566e0 -3.1924382824136566e0
0.38125000000000003 -3.201150413324792e0 -3.201150413324792e0
0.3815625 -3.210048775170032e0 -3.210048775170032e0
0.381875 -3.2205906829079205e0 -3.2205906829079205e0
0.3821875 -3.229419057904176e0 -3.229419057904176e0
0.3825 -3.243457127112658e0 -3.243457127112658e0
0.38281250000000006 -3.251645780674887e0 -3.251645780674887e0
0.38312500000000005 -3.2619404898651347e0 -3.2619404898651347e0
0.38343750000000004 -3.2715492789066567e0 -3.2715492789066567e0
0.38375000000000004 -3.2827452184988553e0 -3.2827452184988553e0
0.38406250000000003 -3.293864200121613e0 -3.293864200121613e0
0.384375 -3.3056567918798074e0 -3.3056567918798074e0
0.3846875 -3.3151162137292496e0 -3.3151162137292496e0
0.385 -3.327586471438105e0 -3.327586471438105e0
0.38531250000000006 -3.335205846940705e0 -3.335205846940705e0
0.38562500000000005 -3.3484902404809938e0 -3.3484902404809938e0
0.38593750000000004 -3.3585693623911603e0 -3.3585693623911603e0
0.38625000000000004 -3.3690485220286583e0 -3.3690485220286583e0
0.38656250000000003 -3.3790148780292903e0 -3.3790148780292903e0
0.386875 -3.389304136874268e0 -3.389304136874268e0
0.3871875 -3.4001215861140346e0 -3.4001215861140346e0
0.3875 -3.412817149138443e0 -3.412817149138443e0
0.3878125 -3.4208630709650216e0 -3.4208630709650216e0
0.38812500000000005 -3.434030062522931e0 -3.434030062522931e0
0.38843750000000005 -3.444296955861598e0 -3.444296955861598e0
0.38875000000000004 -3.453959951491522e0 -3.453959951491522e0
0.38906250000000003 -3.4666849538698963e0 -3.4666849538698963e0
0.389375 -3.477260390503995e0 -3.477260390503995e0
0.3896875 -3.4873911201762504e0 -3.4873911201762504e0
0.39 -3.498110864829466e0 -3.498110864829466e0
0.3903125 -3.510387012751887e0 -3.510387012751887e0
0.39062500000000006 -3.5187445422089305e0 -3.5187445422089305e0
0.39093750000000005 -3.5294934164810976e0 -3.5294934164810976e0
0.39125000000000004 -3.540564652461223e0 -3.540564652461223e0
0.39156250000000004 -3.5518837552872875e0 -3.5518837552872875e0
0.39187500000000003 -3.5641530926375773e0 -3.5641530926375773e0
0.3921875 -3.5766609829477667e0 -3.5766609829477667e0
0.3925 -3.5881318714482924e0 -3.5881318714482924e0
0.3928125 -3.5988285583192074e0 -3.5988285583192074e0
0.39312500000000006 -3.60991981610078e0 -3.60991981610078e0
0.39343750000000005 -3.6229030194825165e0 -3.6229030194825165e0
0.39375000000000004 -3.633487405580406e0 -3.633487405580406e0
0.39406250000000004 -3.643442072866089e0 -3.643442072866089e0
0.39437500000000003 -3.655039140861215e0 -3.655039140861215e0
0.3946875 -3.666004669184583e0 -3.666004669184583e0
0.395 -3.6783123272385247e0 -3.6783123272385247e0
0.3953125 -3.6895155908301214e0 -3.6895155908301214e0
0.395625 -3.6993552425597565e0 -3.6993552425597565e0
0.39593750000000005 -3.7135413254523493e0 -3.7135413254523493e0
0.39625000000000005 -3.7245625305684436e0 -3.7245625305684436e0
0.39656250000000004 -3.732144790739364e0 -3.732144790739364e0
0.39687500000000003 -3.7466696464114713e0 -3.7466696464114713e0
0.3971875 -3.7585808809672536e0 -3.7585808809672536e0
0.3975 -3.769314400090759e0 -3.769314400090759e0
0.3978125 -3.780937626601196e0 -3.780937626601196e0
0.398125 -3.790854698319715e0 -3.790854698319715e0
0.39843750000000006 -3.8052492337079067e0 -3.8052492337079067e0
0.39875000000000005 -3.8180945684733225e0 -3.8180945684733225e0
0.39906250000000004 -3.828140718423635e0 -3.828140718423635e0
0.39937500000000004 -3.8430677062370315e0 -3.8430677062370315e0
0.39968750000000003 -3.853373616994356e0 -3.853373616994356e0
0.4 -3.864169021886307e0 -3.864169021886307e0
0.4003125 -3.8745804025270965e0 -3.8745804025270965e0
0.400625 -3.8886391739445636e0 -3.8886391739445636e0
0.40093750000000006 -3.9000152346234764e0 -3.9000152346234764e0
0.40125000000000005 -3.910420962018686e0 -3.910420962018686e0
0.40156250000000004 -3.9212373935497973e0 -3.9212373935497973e0
0.40187500000000004 -3.9336228056241063e0 -3.9336228056241063e0
0.40218750000000003 -3.946621782869267e0 -3.946621782869267e0
0.4025 -3.9614123672052366e0 -3.9614123672052366e0
0.4028125 -3.9719333771866396e0 -3.9719333771866396e0
0.403125 -3.983377507491293e0 -3.983377507491293e0
0.4034375 -3.9953809530407463e0 -3.9953809530407463e0
0.40375000000000005 -4.007008099579531e0 -4.007008099579531e0
0.40406250000000005 -4.019703901517511e0 -4.019703901517511e0
0.40437500000000004 -4.029896002612356e0 -4.029896002612356e0
0.40468750000000003 -4.044124304179656e0 -4.044124304179656e0
0.405 -4.05749184826305e0 -4.05749184826305e0
0.4053125 -4.069036953085794e0 -4.069036953085794e0
0.405625 -4.082264223108547e0 -4.082264223108547e0
0.4059375 -4.0939079294403715e0 -4.0939079294403715e0
0.40625000000000006 -4.106182481725506e0 -4.106182481725506e0
0.40656250000000005 -4.116843086444812e0 -4.116843086444812e0
0.40687500000000004 -4.129938763673687e0 -4.129938763673687e0
0.40718750000000004 -4.141681051103484e0 -4.141681051103484e0
0.40750000000000003 -4.156319382810404e0 -4.156319382810404e0
0.4078125 -4.16787560472522e0 -4.16787560472522e0
0.408125 -4.178925312998269e0 -4.178925312998269e0
0.4084375 -4.195575775783988e0 -4.195575775783988e0
0.40875000000000006 -4.205436803458321e0 -4.205436803458321e0
0.40906250000000005 -4.2176036568405895e0 -4.2176036568405895e0
0.40937500000000004 -4.228708226784017e0 -4.228708226784017e0
0.40968750000000004 -4.243960099923294e0 -4.243960099923294e0
0.41000000000000003 -4.256097305864438e0 -4.256097305864438e0
0.4103125 -4.265874243897821e0 -4.265874243897821e0
0.410625 -4.278741090701539e0 -4.278741090701539e0
0.4109375 -4.292426928782158e0 -4.292426928782158e0
0.41125 -4.302007026653024e0 -4.302007026653024e0
0.41156250000000005 -4.317363657272205e0 -4.317363657272205e0
0.41187500000000005 -4.330965159949125e0 -4.330965159949125e0
0.41218750000000004 -4.342283756181866e0 -4.342283756181866e0
0.41250000000000003 -4.355880417887699e0 -4.355880417887699e0
0.4128125 -4.369512275395488e0 -4.369512275395488e0
0.413125 -4.3821073063275495e0 -4.3821073063275495e0
0.4134375 -4.395610680042006e0 -4.395610680042006e0
0.41375 -4.407463270043815e0 -4.407463270043815e0
0.41406250000000006 -4.420506817149823e0 -4.420506817149823e0
0.41437500000000005 -4.437757212861294e0 -4.437757212861294e0
0.41468750000000004 -4.442965757001781e0 -4.442965757001781e0
0.41500000000000004 -4.459100461926761e0 -4.459100461926761e0
0.41531250000000003 -4.468686039027768e0 -4.468686039027768e0
0.415625 -4.485597097201259e0 -4.485597097201259e0
0.4159375 -4.4991232213658865e0 -4.4991232213658865e0
0.41625 -4.511601587326192e0 -4.511601587326192e0
0.41656250000000006 -4.523947523564681e0 -4.523947523564681e0
0.41687500000000005 -4.537059886807407e0 -4.537059886807407e0
0.41718750000000004 -4.550168297352963e0 -4.550168297352963e0
0.41750000000000004 -4.565191984645077e0 -4.565191984645077e0
0.41781250000000003 -4.579377593551095e0 -4.579377593551095e0
0.418125 -4.59135242346934e0 -4.59135242346934e0
0.4184375 -4.60488248145071e0 -4.60488248145071e0
0.41875 -4.621294617574728e0 -4.621294617574728e0
0.4190625 -4.630188129796858e0 -4.630188129796858e0
0.41937500000000005 -4.644455685937425e0 -4.644455685937425e0
0.41968750000000005 -4.658372474835966e0 -4.658372474835966e0
0.42000000000000004 -4.671532829087306e0 -4.671532829087306e0
0.42031250000000003 -4.685949180520135e0 -4.685949180520135e0
0.420625 -4.699374396683021e0 -4.699374396683021e0
0.4209375 -4.712707859325116e0 -4.712707859325116e0
0.42125 -4.724307995800979e0 -4.724307995800979e0
0.4215625 -4.741300235320347e0 -4.741300235320347e0
0.42187500000000006 -4.753572375978871e0 -4.753572375978871e0
0.42218750000000005 -4.76532582592659e0 -4.76532582592659e0
0.42250000000000004 -4.781418141096816e0 -4.781418141096816e0
0.42281250000000004 -4.796881313371438e0 -4.796881313371438e0
0.42312500000000003 -4.81002729642392e0 -4.81002729642392e0
0.4234375 -4.821395353137001e0 -4.821395353137001e0
0.42375 -4.836811014982283e0 -4.836811014982283e0
0.4240625 -4.847756404487933e0 -4.847756404487933e0
0.42437500000000006 -4.864326762055322e0 -4.864326762055322e0
0.42468750000000005 -4.881327786549315e0 -4.881327786549315e0
0.42500000000000004 -4.893366140755967e0 -4.893366140755967e0
0.42531250000000004 -4.906219118809355e0 -4.906219118809355e0
0.42562500000000003 -4.919800364861709e0 -4.919800364861709e0
0.4259375 -4.934112881641164e0 -4.934112881641164e0
0.42625 -4.949164769517262e0 -4.949164769517262e0
0.4265625 -4.963299390426807e0 -4.963299390426807e0
0.426875 -4.976238788953248e0 -4.976238788953248e0
0.42718750000000005 -4.98952500698652e0 -4.98952500698652e0
0.42750000000000005 -5.004844978794205e0 -5.004844978794205e0
0.42781250000000004 -5.017141840514848e0 -5.017141840514848e0
0.42812500000000003 -5.033466462248095e0 -5.033466462248095e0
0.4284375 -5.046993273839059e0 -5.046993273839059e0
0.42875 -5.062797125412368e0 -5.062797125412368e0
0.4290625 -5.074550498927744e0 -5.074550498927744e0
0.429375 -5.091187364947297e0 -5.091187364947297e0
0.42968750000000006 -5.105496744542785e0 -5.105496744542785e0
0.43000000000000005 -5.117401386980015e0 -5.117401386980015e0
0.43031250000000004 -5.131026931268758e0 -5.131026931268758e0
0.43062500000000004 -5.145234977697607e0 -5.145234977697607e0
0.43093750000000003 -5.159368656403382e0 -5.159368656403382e0
0.43125 -5.179507135421824e0 -5.179507135421824e0
0.4315625 -5.191908974457698e0 -5.191908974457698e0
0.431875 -5.20455880638047e0 -5.20455880638047e0
0.43218750000000006 -5.222172969966829e0 -5.222172969966829e0
0.43250000000000005 -5.234621941655684e0 -5.234621941655684e0
0.43281250000000004 -5.248562943127178e0 -5.248562943127178e0
0.43312500000000004 -5.262737072311262e0 -5.262737072311262e0
0.43343750000000003 -5.277889862050467e0 -5.277889862050467e0
0.43375 -5.293233469877629e0 -5.293233469877629e0
0.4340625 -5.306751072688536e0 -5.306751072688536e0
0.434375 -5.323507431778859e0 -5.323507431778859e0
0.4346875 -5.339416271048373e0 -5.339416271048373e0
0.43500000000000005 -5.352486829233209e0 -5.352486829233209e0
0.43531250000000005 -5.367297206215705e0 -5.367297206215705e0
0.43562500000000004 -5.383701733378354e0 -5.383701733378354e0
0.43593750000000003 -5.399856555616958e0 -5.399856555616958e0
0.43625 -5.411986504399062e0 -5.411986504399062e0
0.4365625 -5.424799722131008e0 -5.424799722131008e0
0.436875 -5.443754068558343e0 -5.443754068558343e0
0.4371875 -5.4579751011866e0 -5.4579751011866e0
0.43750000000000006 -5.473007617003356e0 -5.473007617003356e0
0.43781250000000005 -5.487210313347811e0 -5.487210313347811e0
0.43812500000000004 -5.503633202981343e0 -5.503633202981343e0
0.43843750000000004 -5.520245798330103e0 -5.520245798330103e0
0.43875000000000003 -5.531092384704886e0 -5.531092384704886e0
0.4390625 -5.548736402210631e0 -5.548736402210631e0
0.439375 -5.564444328352971e0 -5.564444328352971e0
0.4396875 -5.581093483213687e0 -5.581093483213687e0
0.44000000000000006 -5.595841184174157e0 -5.595841184174157e0
0.44031250000000005 -5.608091432146972e0 -5.608091432146972e0
0.44062500000000004 -5.626021771213624e0 -5.626021771213624e0
0.44093750000000004 -5.6399306821072575e0 -5.6399306821072575e0
0.44125000000000003 -5.652675929348613e0 -5.652675929348613e0
0.4415625 -5.672696679085272e0 -5.672696679085272e0
0.441875 -5.6861957944705015e0 -5.6861957944705015e0
0.4421875 -5.700982705298026e0 -5.700982705298026e0
0.4425 -5.71898810558792e0 -5.71898810558792e0
0.44281250000000005 -5.7334845132968955e0 -5.7334845132968955e0
0.44312500000000005 -5.748511440668432e0 -5.748511440668432e0
0.44343750000000004 -5.766894883591982e0 -5.766894883591982e0
0.44375000000000003 -5.7838422417922235e0 -5.7838422417922235e0
0.4440625 -5.7986046854830935e0 -5.7986046854830935e0
0.444375 -5.810244116287601e0 -5.810244116287601e0
0.4446875 -5.828189305899793e0 -5.828189305899793e0
0.445 -5.844495949269509e0 -5.844495949269509e0
0.44531250000000006 -5.862367458882369e0 -5.862367458882369e0
0.44562500000000005 -5.8769071727334055e0 -5.8769071727334055e0
0.44593750000000004 -5.893613665820391e0 -5.893613665820391e0
0.44625000000000004 -5.9087789245014e0 -5.9087789245014e0
0.44656250000000003 -5.924554828597872e0 -5.924554828597872e0
0.446875 -5.938811055287539e0 -5.938811055287539e0
0.4471875 -5.95568581475805e0 -5.95568581475805e0
0.4475 -5.9738709987694225e0 -5.9738709987694225e0
0.44781250000000006 -5.987355438159108e0 -5.987355438159108e0
0.44812500000000005 -6.004119675847784e0 -6.004119675847784e0
0.44843750000000004 -6.022656733507853e0 -6.022656733507853e0
0.44875000000000004 -6.035998048666494e0 -6.035998048666494e0
0.44906250000000003 -6.053217336512086e0 -6.053217336512086e0
0.449375 -6.0698640790954475e0 -6.0698640790954475e0
0.4496875 -6.083942806518104e0 -6.083942806518104e0
0.45 -6.101081104344127e0 -6.101081104344127e0
0.4503125 -6.118945283780755e0 -6.118945283780755e0
0.45062500000000005 -6.136388043959466e0 -6.136388043959466e0
0.45093750000000005 -6.152424441313366e0 -6.152424441313366e0
0.45125000000000004 -6.166251584760454e0 -6.166251584760454e0
0.45156250000000003 -6.184853158465609e0 -6.184853158465609e0
0.451875 -6.205609534102729e0 -6.205609534102729e0
0.4521875 -6.218311355094608e0 -6.218311355094608e0
0.4525 -6.2381350987814645e0 -6.2381350987814645e0
0.4528125 -6.248994177739684e0 -6.248994177739684e0
0.45312500000000006 -6.267341363701286e0 -6.267341363701286e0
0.45343750000000005 -6.2853315233851905e0 -6.2853315233851905e0
0.45375000000000004 -6.300742554049799e0 -6.300742554049799e0
0.45406250000000004 -6.317985892526446e0 -6.317985892526446e0
0.45437500000000003 -6.335058983934056e0 -6.335058983934056e0
0.4546875 -6.351733971943128e0 -6.351733971943128e0
0.455 -6.370089097902616e0 -6.370089097902616e0
0.4553125 -6.3865932552642395e0 -6.3865932552642395e0
0.45562500000000006 -6.405497236997286e0 -6.405497236997286e0
0.45593750000000005 -6.420359889788466e0 -6.420359889788466e0
0.45625000000000004 -6.437293927491334e0 -6.437293927491334e0
0.45656250000000004 -6.455279027531839e0 -6.455279027531839e0
0.45687500000000003 -6.471690229449502e0 -6.471690229449502e0
0.4571875 -6.489985956183597e0 -6.489985956183597e0
0.4575 -6.508313970998239e0 -6.508313970998239e0
0.4578125 -6.525715811927791e0 -6.525715811927791e0
0.458125 -6.540169648486932e0 -6.540169648486932e0
0.45843750000000005 -6.559506469078594e0 -6.559506469078594e0
0.45875000000000005 -6.575605805302127e0 -6.575605805302127e0
0.45906250000000004 -6.592065373421116e0 -6.592065373421116e0
0.45937500000000003 -6.6081409402082105e0 -6.6081409402082105e0
0.4596875 -6.625587372396291e0 -6.625587372396291e0
0.46 -6.6455891684041095e0 -6.6455891684041095e0
0.4603125 -6.660086738429806e0 -6.660086738429806e0
0.460625 -6.681102430320658e0 -6.681102430320658e0
0.46093750000000006 -6.696449564246047e0 -6.696449564246047e0
0.46125000000000005 -6.7138158804073615e0 -6.7138158804073615e0
0.46156250000000004 -6.733349455837294e0 -6.733349455837294e0
0.46187500000000004 -6.746451509415516e0 -6.746451509415516e0
0.46218750000000003 -6.767029543563746e0 -6.767029543563746e0
0.4625 -6.787651540277517e0 -6.787651540277517e0
0.4628125 -6.803532715911894e0 -6.803532715911894e0
0.463125 -6.820149446466127e0 -6.820149446466127e0
0.46343750000000006 -6.838830171836031e0 -6.838830171836031e0
0.46375000000000005 -6.855440132445716e0 -6.855440132445716e0
0.46406250000000004 -6.874658429989546e0 -6.874658429989546e0
0.46437500000000004 -6.8908266681740376e0 -6.8908266681740376e0
0.46468750000000003 -6.908387541180952e0 -6.908387541180952e0
0.465 -6.927629818242673e0 -6.927629818242673e0
0.4653125 -6.9458913854674e0 -6.9458913854674e0
0.465625 -6.962352918608127e0 -6.962352918608127e0
0.4659375 -6.981437635934578e0 -6.981437635934578e0
0.46625000000000005 -6.999406918339952e0 -6.999406918339952e0
0.46656250000000005 -7.017664761966268e0 -7.017664761966268e0
0.46687500000000004 -7.037467333397268e0 -7.037467333397268e0
0.46718750000000003 -7.056988673977964e0 -7.056988673977964e0
0.4675 -7.072597040033822e0 -7.072597040033822e0
0.4678125 -7.092536443060959e0 -7.092536443060959e0
0.468125 -7.109728503106277e0 -7.109728503106277e0
0.4684375 -7.1311258908986535e0 -7.1311258908986535e0
0.46875000000000006 -7.144833461474542e0 -7.144833461474542e0
0.46906250000000005 -7.164316888239279e0 -7.164316888239279e0
0.46937500000000004 -7.1846968701263965e0 -7.1846968701263965e0
0.46968750000000004 -7.201461480175164e0 -7.201461480175164e0
0.47000000000000003 -7.221154172660642e0 -7.221154172660642e0
0.4703125 -7.241011903242958e0 -7.241011903242958e0
0.470625 -7.259997297559773e0 -7.259997297559773e0
0.4709375 -7.2742349603057e0 -7.2742349603057e0
0.47125000000000006 -7.295771691137412e0 -7.295771691137412e0
0.47156250000000005 -7.313279711922684e0 -7.313279711922684e0
0.47187500000000004 -7.335455139056245e0 -7.335455139056245e0
0.47218750000000004 -7.354796508806709e0 -7.354796508806709e0
0.47250000000000003 -7.371168189787847e0 -7.371168189787847e0
0.4728125 -7.389397563232075e0 -7.389397563232075e0
0.473125 -7.406331813118237e0 -7.406331813118237e0
0.4734375 -7.431123145638191e0 -7.431123145638191e0
0.47375 -7.448752478541843e0 -7.448752478541843e0
0.47406250000000005 -7.468163408651941e0 -7.468163408651941e0
0.47437500000000005 -7.486634346715443e0 -7.486634346715443e0
0.47468750000000004 -7.503586788939225e0 -7.503586788939225e0
0.47500000000000003 -7.524475858775128e0 -7.524475858775128e0
0.4753125 -7.5423619954072425e0 -7.5423619954072425e0
0.475625 -7.562950932654582e0 -7.562950932654582e0
0.4759375 -7.583639679889808e0 -7.583639679889808e0
0.47625 -7.6009913198836845e0 -7.6009913198836845e0
0.47656250000000006 -7.620384202493193e0 -7.620384202493193e0
0.47687500000000005 -7.6394236983138e0 -7.6394236983138e0
0.47718750000000004 -7.660400746717011e0 -7.660400746717011e0
0.47750000000000004 -7.678780248926666e0 -7.678780248926666e0
0.47781250000000003 -7.699903450848803e0 -7.699903450848803e0
0.478125 -7.717943170941959e0 -7.717943170941959e0
0.4784375 -7.737378289627765e0 -7.737378289627765e0
0.47875 -7.757808350257898e0 -7.757808350257898e0
0.47906250000000006 -7.777179853380455e0 -7.777179853380455e0
0.47937500000000005 -7.796614643578147e0 -7.796614643578147e0
0.47968750000000004 -7.814812569295379e0 -7.814812569295379e0
0.48000000000000004 -7.837622835993949e0 -7.837622835993949e0
0.48031250000000003 -7.855691112949723e0 -7.855691112949723e0
0.480625 -7.876387584176479e0 -7.876387584176479e0
0.4809375 -7.8964115809297315e0 -7.8964115809297315e0
0.48125 -7.918965726862831e0 -7.918965726862831e0
0.4815625 -7.934014674094039e0 -7.934014674094039e0
0.48187500000000005 -7.954425471841711e0 -7.954425471841711e0
0.48218750000000005 -7.975392284834749e0 -7.975392284834749e0
0.48250000000000004 -7.992184046810332e0 -7.992184046810332e0
0.48281250000000003 -8.019053006322162e0 -8.019053006322162e0
0.483125 -8.036407022761802e0 -8.036407022761802e0
0.4834375 -8.055362453793629e0 -8.055362453793629e0
0.48375 -8.078680423665043e0 -8.078680423665043e0
0.4840625 -8.098558073033752e0 -8.098558073033752e0
0.48437500000000006 -8.117236859831843e0 -8.117236859831843e0
0.48468750000000005 -8.135968105355056e0 -8.135968105355056e0
0.48500000000000004 -8.15747933379526e0 -8.15747933379526e0
0.48531250000000004 -8.178717826174358e0 -8.178717826174358e0
0.48562500000000003 -8.199139021538537e0 -8.199139021538537e0
0.4859375 -8.218816341045619e0 -8.218816341045619e0
0.48625 -8.237858739271639e0 -8.237858739271639e0
0.4865625 -8.260153834587806e0 -8.260153834587806e0
0.48687500000000006 -8.281925407867954e0 -8.281925407867954e0
0.48718750000000005 -8.30053222749421e0 -8.30053222749421e0
0.48750000000000004 -8.322394072853564e0 -8.322394072853564e0
0.48781250000000004 -8.345313335667521e0 -8.345313335667521e0
0.48812500000000003 -8.365689589973778e0 -8.365689589973778e0
0.4884375 -8.386665425843882e0 -8.386665425843882e0
0.48875 -8.407406820484818e0 -8.407406820484818e0
0.4890625 -8.425300170345105e0 -8.425300170345105e0
0.48937500000000006 -8.449528575731671e0 -8.449528575731671e0
0.48968750000000005 -8.47137015656204e0 -8.47137015656204e0
0.49000000000000005 -8.490911529920874e0 -8.490911529920874e0
0.49031250000000004 -8.514019750285849e0 -8.514019750285849e0
0.49062500000000003 -8.531500213884152e0 -8.531500213884152e0
0.4909375 -8.556115783653974e0 -8.556115783653974e0
0.49125 -8.57410092574383e0 -8.57410092574383e0
0.4915625 -8.600130717399958e0 -8.600130717399958e0
0.491875 -8.618422779511144e0 -8.618422779511144e0
0.49218750000000006 -8.63953617737871e0 -8.63953617737871e0
0.49250000000000005 -8.662161181091557e0 -8.662161181091557e0
0.49281250000000004 -8.684640891565829e0 -8.684640891565829e0
0.49312500000000004 -8.703679780712315e0 -8.703679780712315e0
0.49343750000000003 -8.726380895058634e0 -8.726380895058634e0
0.49375 -8.750168549360348e0 -8.750168549360348e0
0.4940625 -8.769182309281911e0 -8.769182309281911e0
0.494375 -8.79065749628199e0 -8.79065749628199e0
0.49468750000000006 -8.809740761754307e0 -8.809740761754307e0
0.49500000000000005 -8.835133401028594e0 -8.835133401028594e0
0.49531250000000004 -8.854234611335693e0 -8.854234611335693e0
0.49562500000000004 -8.877310064913951e0 -8.877310064913951e0
0.49593750000000003 -8.8996293676451e0 -8.8996293676451e0
0.49625 -8.920745450613873e0 -8.920745450613873e0
0.4965625 -8.944762937395405e0 -8.944762937395405e0
0.496875 -8.966693548172367e0 -8.966693548172367e0
0.49718750000000006 -8.989349110416294e0 -8.989349110416294e0
0.49750000000000005 -9.009677425545584e0 -9.009677425545584e0
0.49781250000000005 -9.029535501093784e0 -9.029535501093784e0
0.49812500000000004 -9.055283570417993e0 -9.055283570417993e0
0.49843750000000003 -9.078304917470911e0 -9.078304917470911e0
0.49875 -9.098632941752209e0 -9.098632941752209e0
0.4990625 -9.121328699411203e0 -9.121328699411203e0
0.499375 -9.141739086939475e0 -9.141739086939475e0
0.4996875 -9.167312408542381e0 -9.167312408542381e0
0.5 -9.188881575726606e0 -9.188881575726606e0
0.5003125 -9.21229236418099e0 -9.21229236418099e0
0.500625 -9.231070900223182e0 -9.231070900223182e0
0.5009375 -9.255535348013206e0 -9.255535348013206e0
0.50125 -9.277989185489611e0 -9.277989185489611e0
0.5015625 -9.29849682555942e0 -9.29849682555942e0
0.5018750000000001 -9.324722477439815e0 -9.324722477439815e0
0.5021875 -9.34703007207309e0 -9.34703007207309e0
0.5025000000000001 -9.371129179533733e0 -9.371129179533733e0
0.5028125 -9.392155765720924e0 -9.392155765720924e0
0.503125 -9.415537776704292e0 -9.415537776704292e0
0.5034375 -9.438373316504391e0 -9.438373316504391e0
0.50375 -9.461978408991905e0 -9.461978408991905e0
0.5040625000000001 -9.483693787043928e0 -9.483693787043928e0
0.504375 -9.507093559293077e0 -9.507093559293077e0
0.5046875000000001 -9.529975746466159e0 -9.529975746466159e0
0.505 -9.550744849997779e0 -9.550744849997779e0
0.5053125 -9.574931947265947e0 -9.574931947265947e0
0.505625 -9.598588393419556e0 -9.598588393419556e0
0.5059375 -9.621621013769351e0 -9.621621013769351e0
0.50625 -9.642801063134636e0 -9.642801063134636e0
0.5065625 -9.66804108092361e0 -9.66804108092361e0
0.5068750000000001 -9.691029102382624e0 -9.691029102382624e0
0.5071875 -9.714152591304407e0 -9.714152591304407e0
0.5075000000000001 -9.738780952370286e0 -9.738780952370286e0
0.5078125 -9.761609086836012e0 -9.761609086836012e0
0.508125 -9.78620484110939e0 -9.78620484110939e0
0.5084375 -9.808643997578708e0 -9.808643997578708e0
0.50875 -9.833203463760862e0 -9.833203463760862e0
0.5090625000000001 -9.857507402507332e0 -9.857507402507332e0
0.509375 -9.883103276537037e0 -9.883103276537037e0
0.5096875000000001 -9.904900490195411e0 -9.904900490195411e0
0.51 -9.92787532024027e0 -9.92787532024027e0
0.5103125000000001 -9.95176226382983e0 -9.95176226382983e0
0.510625 -9.977773176172201e0 -9.977773176172201e0
0.5109375 -1.0000411786533101e1 -1.0000411786533101e1
0.51125 -1.0024654690442327e1 -1.0024654690442327e1
0.5115625 -1.0050336960666806e1 -1.0050336960666806e1
0.5118750000000001 -1.0075996201556615e1 -1.0075996201556615e1
0.5121875 -1.0098441742775828e1 -1.0098441742775828e1
0.5125000000000001 -1.0122753206370414e1 -1.0122753206370414e1
0.5128125 -1.014906573358399e1 -1.014906573358399e1
0.513125 -1.016981350270549e1 -1.016981350270549e1
0.5134375 -1.019588290658458e1 -1.019588290658458e1
0.51375 -1.0219290166776597e1 -1.0219290166776597e1
0.5140625 -1.0243687336402951e1 -1.0243687336402951e1
0.514375 -1.0270891801733848e1 -1.0270891801733848e1
0.5146875000000001 -1.0298082869069328e1 -1.0298082869069328e1
0.515 -1.0321891591513856e1 -1.0321891591513856e1
0.5153125000000001 -1.0343277447490715e1 -1.0343277447490715e1
0.515625 -1.0368595545874593e1 -1.0368595545874593e1
0.5159375 -1.039432281917862e1 -1.039432281917862e1
0.51625 -1.0418070012227014e1 -1.0418070012227014e1
0.5165625 -1.0444323081684894e1 -1.0444323081684894e1
0.5168750000000001 -1.0468934298109668e1 -1.0468934298109668e1
0.5171875 -1.0493302465357425e1 -1.0493302465357425e1
0.5175000000000001 -1.0519141862144858e1 -1.0519141862144858e1
0.5178125 -1.0544681469309404e1 -1.0544681469309404e1
0.5181250000000001 -1.0568574530579605e1 -1.0568574530579605e1
0.5184375 -1.0593894604662461e1 -1.0593894604662461e1
0.51875 -1.0619415097199232e1 -1.0619415097199232e1
0.5190625 -1.0642009045851461e1 -1.0642009045851461e1
0.519375 -1.066962569451112e1 -1.066962569451112e1
0.5196875000000001 -1.0695513522664266e1 -1.0695513522664266e1
0.52 -1.0722386628789815e1 -1.0722386628789815e1
0.5203125000000001 -1.0747600897474337e1 -1.0747600897474337e1
0.520625 -1.0772527248859257e1 -1.0772527248859257e1
0.5209375 -1.079943482622985e1 -1.079943482622985e1
0.52125 -1.0823915575633515e1 -1.0823915575633515e1
0.5215625 -1.0849693068698622e1 -1.0849693068698622e1
0.521875 -1.0875277560393494e1 -1.0875277560393494e1
0.5221875 -1.0901966160139915e1 -1.0901966160139915e1
0.5225000000000001 -1.0925769603165515e1 -1.0925769603165515e1
0.5228125 -1.0951193229442248e1 -1.0951193229442248e1
0.5231250000000001 -1.097793923351997e1 -1.097793923351997e1
0.5234375 -1.1002810603424502e1 -1.1002810603424502e1
0.52375 -1.1028470692512025e1 -1.1028470692512025e1
0.5240625 -1.1054325237910286e1 -1.1054325237910286e1
0.524375 -1.1080539658996083e1 -1.1080539658996083e1
0.5246875000000001 -1.1107376420308862e1 -1.1107376420308862e1
0.525 -1.113589333372766e1 -1.113589333372766e1
0.5253125000000001 -1.1161436228784675e1 -1.1161436228784675e1
0.525625 -1.118701674280515e1 -1.118701674280515e1
0.5259375000000001 -1.1215669496150719e1 -1.1215669496150719e1
0.52625 -1.123866241036995e1 -1.123866241036995e1
0.5265625 -1.1265364975257905e1 -1.1265364975257905e1
0.526875 -1.1293324371348769e1 -1.1293324371348769e1
0.5271875 -1.1318496451196376e1 -1.1318496451196376e1
0.5275000000000001 -1.1347814442091527e1 -1.1347814442091527e1
0.5278125 -1.1374534452684253e1 -1.1374534452684253e1
0.5281250000000001 -1.140089653711703e1 -1.140089653711703e1
0.5284375 -1.1426370523782277e1 -1.1426370523782277e1
0.52875 -1.1453369070663763e1 -1.1453369070663763e1
0.5290625 -1.1479097176531747e1 -1.1479097176531747e1
0.529375 -1.1504481159971698e1 -1.1504481159971698e1
0.5296875 -1.1533050116033161e1 -1.1533050116033161e1
0.53 -1.1561206006984145e1 -1.1561206006984145e1
0.5303125000000001 -1.1587429997138367e1 -1.1587429997138367e1
0.530625 -1.161056864743278e1 -1.161056864743278e1
0.5309375000000001 -1.1638505031656502e1 -1.1638505031656502e1
0.53125 -1.1669558367187216e1 -1.1669558367187216e1
0.5315625 -1.1696318308063889e1 -1.1696318308063889e1
0.531875 -1.172499991747173e1 -1.172499991747173e1
0.5321875 -1.1751124573147814e1 -1.1751124573147814e1
0.5325000000000001 -1.1777735176332778e1 -1.1777735176332778e1
0.5328125 -1.1806145945686064e1 -1.1806145945686064e1
0.5331250000000001 -1.1833029439632861e1 -1.1833029439632861e1
0.5334375 -1.1861614157746823e1 -1.1861614157746823e1
0.5337500000000001 -1.1888344196395616e1 -1.1888344196395616e1
0.5340625 -1.1915332255480786e1 -1.1915332255480786e1
0.534375 -1.1943726219337629e1 -1.1943726219337629e1
0.5346875 -1.197148255482153e1 -1.197148255482153e1
0.535 -1.2000504451764352e1 -1.2000504451764352e1
0.5353125000000001 -1.2025092162626203e1 -1.2025092162626203e1
0.535625 -1.2053737631159544e1 -1.2053737631159544e1
0.5359375000000001 -1.208244632453289e1 -1.208244632453289e1
0.53625 -1.2109193629796033e1 -1.2109193629796033e1
0.5365625 -1.21402339178133e1 -1.21402339178133e1
0.536875 -1.2165359932078497e1 -1.2165359932078497e1
0.5371875 -1.2195536012116287e1 -1.2195536012116287e1
0.5375000000000001 -1.2224587866319604e1 -1.2224587866319604e1
0.5378125 -1.225269823916056e1 -1.225269823916056e1
0.5381250000000001 -1.2280207859362742e1 -1.2280207859362742e1
0.5384375 -1.2310904959648775e1 -1.2310904959648775e1
0.5387500000000001 -1.2338306682942909e1 -1.2338306682942909e1
0.5390625 -1.2367530869107947e1 -1.2367530869107947e1
0.539375 -1.239755100740586e1 -1.239755100740586e1
0.5396875 -1.2425490298819165e1 -1.2425490298819165e1
0.54 -1.2452636419685001e1 -1.2452636419685001e1
0.5403125000000001 -1.2482115213945969e1 -1.2482115213945969e1
0.540625 -1.251220076591499e1 -1.251220076591499e1
0.5409375000000001 -1.2541745757931999e1 -1.2541745757931999e1
0.54125 -1.2568977076622154e1 -1.2568977076622154e1
0.5415625000000001 -1.2597581628060475e1 -1.2597581628060475e1
0.541875 -1.2628650286503266e1 -1.2628650286503266e1
0.5421875 -1.2653851072679622e1 -1.2653851072679622e1
0.5425 -1.2688733383849517e1 -1.2688733383849517e1
0.5428125 -1.2717342665860592e1 -1.2717342665860592e1
0.5431250000000001 -1.2746477778692501e1 -1.2746477778692501e1
0.5434375 -1.2773753168168746e1 -1.2773753168168746e1
0.5437500000000001 -1.2804367987082564e1 -1.2804367987082564e1
0.5440625 -1.2835264911861536e1 -1.2835264911861536e1
0.544375 -1.2864653521309997e1 -1.2864653521309997e1
0.5446875 -1.2891760651817599e1 -1.2891760651817599e1
0.545 -1.2920600846569464e1 -1.2920600846569464e1
0.5453125000000001 -1.2952334915137321e1 -1.2952334915137321e1
0.545625 -1.298178110428767e1 -1.298178110428767e1
0.5459375000000001 -1.3012821500533441e1 -1.3012821500533441e1
0.54625 -1.3042204651485058e1 -1.3042204651485058e1
0.5465625000000001 -1.3073735994048825e1 -1.3073735994048825e1
0.546875 -1.310418375992554e1 -1.310418375992554e1
0.5471875 -1.3131308340465516e1 -1.3131308340465516e1
0.5475 -1.3163861815188106e1 -1.3163861815188106e1
0.5478125 -1.3191917708112719e1 -1.3191917708112719e1
0.5481250000000001 -1.3218836425199065e1 -1.3218836425199065e1
0.5484375 -1.3252495793091434e1 -1.3252495793091434e1
0.5487500000000001 -1.3281613798514222e1 -1.3281613798514222e1
0.5490625 -1.3315775109006886e1 -1.3315775109006886e1
0.5493750000000001 -1.334467807505876e1 -1.334467807505876e1
0.5496875 -1.3373844322276277e1 -1.3373844322276277e1
0.55 -1.3407425719728103e1 -1.3407425719728103e1
0.5503125 -1.3436787922903072e1 -1.3436787922903072e1
0.550625 -1.3469544604937987e1 -1.3469544604937987e1
0.5509375000000001 -1.3497918651623245e1 -1.3497918651623245e1
0.55125 -1.352822887252028e1 -1.352822887252028e1
0.5515625000000001 -1.3558483323895011e1 -1.3558483323895011e1
0.551875 -1.3589992153283724e1 -1.3589992153283724e1
0.5521875 -1.3621593586177418e1 -1.3621593586177418e1
0.5525 -1.3651283493003625e1 -1.3651283493003625e1
0.5528125 -1.3682739016055216e1 -1.3682739016055216e1
0.5531250000000001 -1.3715893262436161e1 -1.3715893262436161e1
0.5534375 -1.374621702533414e1 -1.374621702533414e1
0.5537500000000001 -1.377748441007639e1 -1.377748441007639e1
0.5540625 -1.3808640930776441e1 -1.3808640930776441e1
0.5543750000000001 -1.3839957529048256e1 -1.3839957529048256e1
0.5546875 -1.3871069269546801e1 -1.3871069269546801e1
0.555 -1.3904468106303106e1 -1.3904468106303106e1
0.5553125 -1.3933595529483277e1 -1.3933595529483277e1
0.555625 -1.396781178172801e1 -1.396781178172801e1
0.5559375000000001 -1.3999123124240946e1 -1.3999123124240946e1
0.55625 -1.40316075874835e1 -1.40316075874835e1
0.5565625000000001 -1.4062765510713284e1 -1.4062765510713284e1
0.556875 -1.409628770646514e1 -1.409628770646514e1
0.5571875000000001 -1.4126972448162e1 -1.4126972448162e1
0.5575 -1.4161474676394896e1 -1.4161474676394896e1
0.5578125 -1.4188968714939897e1 -1.4188968714939897e1
0.558125 -1.4225583612841142e1 -1.4225583612841142e1
0.5584375 -1.4256797147997126e1 -1.4256797147997126e1
0.5587500000000001 -1.4288867188792715e1 -1.4288867188792715e1
0.5590625 -1.4323171420696376e1 -1.4323171420696376e1
0.5593750000000001 -1.4354550376568163e1 -1.4354550376568163e1
0.5596875 -1.438486575904431e1 -1.438486575904431e1
0.56 -1.4417051653303638e1 -1.4417051653303638e1
0.5603125 -1.4451647673810207e1 -1.4451647673810207e1
0.560625 -1.448279044035285e1 -1.448279044035285e1
0.5609375000000001 -1.451617752286625e1 -1.451617752286625e1
0.56125 -1.45502077256645e1 -1.45502077256645e1
0.5615625000000001 -1.4583016775510536e1 -1.4583016775510536e1
0.561875 -1.4617786684482148e1 -1.4617786684482148e1
0.5621875000000001 -1.4648070135531775e1 -1.4648070135531775e1
0.5625 -1.4679764259093012e1 -1.4679764259093012e1
0.5628125 -1.4717549222801658e1 -1.4717549222801658e1
0.563125 -1.4747797761988117e1 -1.4747797761988117e1
0.5634375 -1.4781459508867151e1 -1.4781459508867151e1
0.5637500000000001 -1.4816901150466087e1 -1.4816901150466087e1
0.5640625 -1.4850337828494098e1 -1.4850337828494098e1
0.5643750000000001 -1.4883703622208309e1 -1.4883703622208309e1
0.5646875 -1.4916697199848208e1 -1.4916697199848208e1
0.5650000000000001 -1.4949424938246516e1 -1.4949424938246516e1
0.5653125 -1.498274648948091e1 -1.498274648948091e1
0.565625 -1.501795813636027e1 -1.501795813636027e1
0.5659375 -1.505199695230413e1 -1.505199695230413e1
0.56625 -1.5083442205398164e1 -1.5083442205398164e1
0.5665625000000001 -1.5119704339096465e1 -1.5119704339096465e1
0.566875 -1.5151393764326308e1 -1.5151393764326308e1
0.5671875000000001 -1.5189419062790243e1 -1.5189419062790243e1
0.5675 -1.5222129339159942e1 -1.5222129339159942e1
0.5678125 -1.5255914094452969e1 -1.5255914094452969e1
0.568125 -1.5290688378487907e1 -1.5290688378487907e1
0.5684375 -1.5323995643585526e1 -1.5323995643585526e1
0.5687500000000001 -1.5357310324113591e1 -1.5357310324113591e1
0.5690625 -1.5392982399435645e1 -1.5392982399435645e1
0.5693750000000001 -1.5426825672884483e1 -1.5426825672884483e1
0.5696875 -1.5459351863884017e1 -1.5459351863884017e1
0.5700000000000001 -1.549744667990722e1 -1.549744667990722e1
0.5703125 -1.553176336819984e1 -1.553176336819984e1
0.570625 -1.5567665407484178e1 -1.5567665407484178e1
0.5709375 -1.5601303045711852e1 -1.5601303045711852e1
0.57125 -1.5638611146617727e1 -1.5638611146617727e1
0.5715625000000001 -1.567107408581301e1 -1.567107408581301e1
0.571875 -1.5709563824417778e1 -1.5709563824417778e1
0.5721875000000001 -1.5741263999960942e1 -1.5741263999960942e1
0.5725 -1.5775067855894854e1 -1.5775067855894854e1
0.5728125000000001 -1.5810927083731535e1 -1.5810927083731535e1
0.573125 -1.5845941198551877e1 -1.5845941198551877e1
0.5734375 -1.5882151671704428e1 -1.5882151671704428e1
0.57375 -1.5917574122787578e1 -1.5917574122787578e1
0.5740625 -1.5954759233491409e1 -1.5954759233491409e1
0.5743750000000001 -1.5990515062363606e1 -1.5990515062363606e1
0.5746875 -1.6025366986261183e1 -1.6025366986261183e1
0.5750000000000001 -1.6062978922640063e1 -1.6062978922640063e1
0.5753125 -1.6098391735465434e1 -1.6098391735465434e1
0.575625 -1.6133154288877044e1 -1.6133154288877044e1
0.5759375 -1.6168318507877352e1 -1.6168318507877352e1
0.57625 -1.6206987637146362e1 -1.6206987637146362e1
0.5765625000000001 -1.6238276418474065e1 -1.6238276418474065e1
0.576875 -1.627818616233781e1 -1.627818616233781e1
0.5771875000000001 -1.631895410403404e1 -1.631895410403404e1
0.5775 -1.6350843900342902e1 -1.6350843900342902e1
0.5778125000000001 -1.638901010287855e1 -1.638901010287855e1
0.578125 -1.642337802204775e1 -1.642337802204775e1
0.5784375 -1.645976842385067e1 -1.645976842385067e1
0.57875 -1.6498329696050682e1 -1.6498329696050682e1
0.5790625 -1.6533259089065318e1 -1.6533259089065318e1
0.5793750000000001 -1.6570416258807477e1 -1.6570416258807477e1
0.5796875 -1.6604549780235452e1 -1.6604549780235452e1
0.5800000000000001 -1.664131270696094e1 -1.664131270696094e1
0.5803125 -1.667903228226583e1 -1.667903228226583e1
0.5806250000000001 -1.6716721685163115e1 -1.6716721685163115e1
0.5809375 -1.675547604218678e1 -1.675547604218678e1
0.58125 -1.6792089921923257e1 -1.6792089921923257e1
0.5815625 -1.682963417595311e1 -1.682963417595311e1
0.581875 -1.686956710039322e1 -1.686956710039322e1
0.5821875000000001 -1.69035277165488e1 -1.69035277165488e1
0.5825 -1.6942100607780553e1 -1.6942100607780553e1
0.5828125000000001 -1.697873105223794e1 -1.697873105223794e1
0.583125 -1.7017402240212327e1 -1.7017402240212327e1
0.5834375 -1.7054102087937103e1 -1.7054102087937103e1
0.58375 -1.7092002823073976e1 -1.7092002823073976e1
0.5840625 -1.7129649498885605e1 -1.7129649498885605e1
0.5843750000000001 -1.7166886977201607e1 -1.7166886977201607e1
0.5846875 -1.7203776983950597e1 -1.7203776983950597e1
0.5850000000000001 -1.7244461894896e1 -1.7244461894896e1
0.5853125 -1.7282489111664795e1 -1.7282489111664795e1
0.5856250000000001 -1.7322771705114114e1 -1.7322771705114114e1
0.5859375 -1.7356804443197966e1 -1.7356804443197966e1
0.58625 -1.73929809228137e1 -1.73929809228137e1
0.5865625 -1.7434022798304163e1 -1.7434022798304163e1
0.586875 -1.7473677714154114e1 -1.7473677714154114e1
0.5871875000000001 -1.7510922185313625e1 -1.7510922185313625e1
0.5875 -1.7547351075282954e1 -1.7547351075282954e1
0.5878125000000001 -1.7591646555936272e1 -1.7591646555936272e1
0.588125 -1.762920178403902e1 -1.762920178403902e1
0.5884375000000001 -1.766622726840051e1 -1.766622726840051e1
0.58875 -1.77052426867213e1 -1.77052426867213e1
0.5890625 -1.7746034874356432e1 -1.7746034874356432e1
0.589375 -1.7782018215094517e1 -1.7782018215094517e1
0.5896875 -1.782001545306371e1 -1.782001545306371e1
0.5900000000000001 -1.7861201448944534e1 -1.7861201448944534e1
0.5903125 -1.7901537293086044e1 -1.7901537293086044e1
0.5906250000000001 -1.794511160753205e1 -1.794511160753205e1
0.5909375 -1.7979347190328603e1 -1.7979347190328603e1
0.59125 -1.8017405883578753e1 -1.8017405883578753e1
0.5915625 -1.806082533623549e1 -1.806082533623549e1
0.591875 -1.8099230521690792e1 -1.8099230521690792e1
0.5921875000000001 -1.8139282538428056e1 -1.8139282538428056e1
0.5925 -1.8180334012939333e1 -1.8180334012939333e1
0.5928125000000001 -1.8217899228222045e1 -1.8217899228222045e1
0.593125 -1.8255173563660996e1 -1.8255173563660996e1
0.5934375000000001 -1.829787878043117e1 -1.829787878043117e1
0.59375 -1.833624787152899e1 -1.833624787152899e1
0.5940625 -1.837466548943899e1 -1.837466548943899e1
0.594375 -1.841646550277283e1 -1.841646550277283e1
0.5946875 -1.846019981185264e1 -1.846019981185264e1
0.5950000000000001 -1.84997804691971e1 -1.84997804691971e1
0.5953125 -1.8538871593996696e1 -1.8538871593996696e1
0.5956250000000001 -1.8576920081965277e1 -1.8576920081965277e1
0.5959375 -1.862344180994915e1 -1.862344180994915e1
0.5962500000000001 -1.8662200891929892e1 -1.8662200891929892e1
0.5965625 -1.8703735457789712e1 -1.8703735457789712e1
0.596875 -1.874542175356128e1 -1.874542175356128e1
0.5971875 -1.8783247665338244e1 -1.8783247665338244e1
0.5975 -1.882523209618744e1 -1.882523209618744e1
0.5978125000000001 -1.886768544687657e1 -1.886768544687657e1
0.598125 -1.890875219807804e1 -1.890875219807804e1
0.5984375000000001 -1.894606570567276e1 -1.894606570567276e1
0.59875 -1.8991370653199105e1 -1.8991370653199105e1
0.5990625 -1.9032243048905052e1 -1.9032243048905052e1
0.599375 -1.9075374874816866e1 -1.9075374874816866e1
0.5996875 -1.9115832106735574e1 -1.9115832106735574e1
0.6000000000000001 -1.9157940623693825e1 -1.9157940623693825e1
0.6003125 -1.9199795288700948e1 -1.9199795288700948e1
0.6006250000000001 -1.924191600489558e1 -1.924191600489558e1
0.6009375 -1.9281993637932196e1 -1.9281993637932196e1
0.6012500000000001 -1.9323842346206952e1 -1.9323842346206952e1
0.6015625 -1.9366041923687412e1 -1.9366041923687412e1
0.601875 -1.9409179952244635e1 -1.9409179952244635e1
0.6021875 -1.9452345593846353e1 -1.9452345593846353e1
0.6025 -1.9492613872011184e1 -1.9492613872011184e1
0.6028125000000001 -1.9535090884633114e1 -1.9535090884633114e1
0.603125 -1.9578169160536895e1 -1.9578169160536895e1
0.6034375000000001 -1.9620257365125376e1 -1.9620257365125376e1
0.60375 -1.966610369866276e1 -1.966610369866276e1
0.6040625000000001 -1.970517893261563e1 -1.970517893261563e1
0.604375 -1.9749198143643348e1 -1.9749198143643348e1
0.6046875 -1.9793537179463378e1 -1.9793537179463378e1
0.605 -1.9835966664425136e1 -1.9835966664425136e1
0.6053125 -1.9877997547025238e1 -1.9877997547025238e1
0.6056250000000001 -1.9923989848875003e1 -1.9923989848875003e1
0.6059375 -1.9962738473882887e1 -1.9962738473882887e1
0.6062500000000001 -2.0007431742793692e1 -2.0007431742793692e1
0.6065625 -2.0052364598690524e1 -2.0052364598690524e1
0.606875 -2.0101026105108353e1 -2.0101026105108353e1
0.6071875 -2.0141460498544625e1 -2.0141460498544625e1
0.6075 -2.0185845568129075e1 -2.0185845568129075e1
0.6078125000000001 -2.023022826967513e1 -2.023022826967513e1
0.608125 -2.0270594903869828e1 -2.0270594903869828e1
0.6084375000000001 -2.0315061261831538e1 -2.0315061261831538e1
0.60875 -2.035982717935513e1 -2.035982717935513e1
0.6090625000000001 -2.0406092081754245e1 -2.0406092081754245e1
0.609375 -2.044689926367669e1 -2.044689926367669e1
0.6096875 -2.0495596898769968e1 -2.0495596898769968e1
0.61 -2.0540988662065097e1 -2.0540988662065097e1
0.6103125 -2.058218243578863e1 -2.058218243578863e1
0.6106250000000001 -2.062758196837995e1 -2.062758196837995e1
0.6109375 -2.06715483605497e1 -2.06715483605497e1
0.6112500000000001 -2.0715402507936737e1 -2.0715402507936737e1
0.6115625 -2.0762347412508056e1 -2.0762347412508056e1
0.6118750000000001 -2.0808301100082467e1 -2.0808301100082467e1
0.6121875 -2.0851106742287406e1 -2.0851106742287406e1
0.6125 -2.0896027902981636e1 -2.0896027902981636e1
0.6128125 -2.0943262534380487e1 -2.0943262534380487e1
0.613125 -2.098759309775351e1 -2.098759309775351e1
0.6134375000000001 -2.1030785853206275e1 -2.1030785853206275e1
0.61375 -2.107827842837292e1 -2.107827842837292e1
0.6140625000000001 -2.112269061183843e1 -2.112269061183843e1
0.614375 -2.117058133098663e1 -2.117058133098663e1
0.6146875 -2.12184646540748e1 -2.12184646540748e1
0.615 -2.1261099747852136e1 -2.1261099747852136e1
0.6153125 -2.130743028023226e1 -2.130743028023226e1
0.6156250000000001 -2.135512276528612e1 -2.135512276528612e1
0.6159375 -2.1400789802151444e1 -2.1400789802151444e1
0.6162500000000001 -2.1447684895773186e1 -2.1447684895773186e1
0.6165625 -2.1493568623257083e1 -2.1493568623257083e1
0.6168750000000001 -2.153720859504579e1 -2.153720859504579e1
0.6171875 -2.1585896343029894e1 -2.1585896343029894e1
0.6175 -2.163303238631584e1 -2.163303238631584e1
0.6178125 -2.1677326366619404e1 -2.1677326366619404e1
0.618125 -2.1723572296321485e1 -2.1723572296321485e1
0.6184375000000001 -2.1771683486462557e1 -2.1771683486462557e1
0.61875 -2.1817298830299755e1 -2.1817298830299755e1
0.6190625000000001 -2.186730442801973e1 -2.186730442801973e1
0.619375 -2.1918727723198394e1 -2.1918727723198394e1
0.6196875000000001 -2.1963348843145745e1 -2.1963348843145745e1
0.62 -2.201000433125278e1 -2.201000433125278e1
0.6203125 -2.205885103571773e1 -2.205885103571773e1
0.620625 -2.2108209921598522e1 -2.2108209921598522e1
0.6209375 -2.215387432077437e1 -2.215387432077437e1
0.6212500000000001 -2.220415174645796e1 -2.220415174645796e1
0.6215625 -2.224791158546173e1 -2.224791158546173e1
0.6218750000000001 -2.2298157737559045e1 -2.2298157737559045e1
0.6221875 -2.2344660898850456e1 -2.2344660898850456e1
0.6225 -2.2393297817045372e1 -2.2393297817045372e1
0.6228125 -2.244146661494488e1 -2.244146661494488e1
0.623125 -2.248976044022225e1 -2.248976044022225e1
0.6234375000000001 -2.254028279926552e1 -2.254028279926552e1
0.62375 -2.258852127611822e1 -2.258852127611822e1
0.6240625000000001 -2.2637349848256513e1 -2.2637349848256513e1
0.624375 -2.268450023280075e1 -2.268450023280075e1
0.6246875000000001 -2.272945044705994e1 -2.272945044705994e1
0.625 -2.2781652417170157e1 -2.2781652417170157e1
0.6253125 -2.2833437067049594e1 -2.2833437067049594e1
0.625625 -2.2879542882934906e1 -2.2879542882934906e1
0.6259375 -2.2930565437303635e1 -2.2930565437303635e1
0.6262500000000001 -2.297947394784324e1 -2.297947394784324e1
0.6265625 -2.3032923246470368e1 -2.3032923246470368e1
0.6268750000000001 -2.3078717073484817e1 -2.3078717073484817e1
0.6271875 -2.313004551701561e1 -2.313004551701561e1
0.6275000000000001 -2.317812481990091e1 -2.317812481990091e1
0.6278125 -2.3230144261979653e1 -2.3230144261979653e1
0.628125 -2.3280051843459482e1 -2.3280051843459482e1
0.6284375 -2.3331182801260006e1 -2.3331182801260006e1
0.62875 -2.3379707889292654e1 -2.3379707889292654e1
0.6290625000000001 -2.34290832817017e1 -2.34290832817017e1
0.629375 -2.3479582590655404e1 -2.3479582590655404e1
0.6296875000000001 -2.353289510305222e1 -2.353289510305222e1
0.63 -2.358151456303431e1 -2.358151456303431e1
0.6303125 -2.3630167171816815e1 -2.3630167171816815e1
0.630625 -2.3683019671963898e1 -2.3683019671963898e1
0.6309375 -2.373292525543075e1 -2.373292525543075e1
0.6312500000000001 -2.3784310639202708e1 -2.3784310639202708e1
0.6315625 -2.383923326575455e1 -2.383923326575455e1
0.6318750000000001 -2.3891235887196267e1 -2.3891235887196267e1
0.6321875 -2.39421530997352e1 -2.39421530997352e1
0.6325000000000001 -2.3990461964757337e1 -2.3990461964757337e1
0.6328125 -2.4043065644441235e1 -2.4043065644441235e1
0.633125 -2.4095931075202593e1 -2.4095931075202593e1
0.6334375 -2.415141553036647e1 -2.415141553036647e1
0.63375 -2.4203686641932386e1 -2.4203686641932386e1
0.6340625000000001 -2.425223581374967e1 -2.425223581374967e1
0.634375 -2.4307274389851322e1 -2.4307274389851322e1
0.6346875000000001 -2.4360710187564386e1 -2.4360710187564386e1
0.635 -2.4415986727698787e1 -2.4415986727698787e1
0.6353125000000001 -2.4466021275332245e1 -2.4466021275332245e1
0.635625 -2.4518343999942594e1 -2.4518343999942594e1
0.6359375 -2.4571035473977012e1 -2.4571035473977012e1
0.63625 -2.4625651797402092e1 -2.4625651797402092e1
0.6365625 -2.467949660818777e1 -2.467949660818777e1
0.6368750000000001 -2.4733041572562847e1 -2.4733041572562847e1
0.6371875 -2.4784396150922525e1 -2.4784396150922525e1
0.6375000000000001 -2.4837587911300993e1 -2.4837587911300993e1
0.6378125 -2.4891073978281433e1 -2.4891073978281433e1
0.638125 -2.494634555026169e1 -2.494634555026169e1
0.6384375 -2.499645991971652e1 -2.499645991971652e1
0.63875 -2.50480512919467e1 -2.50480512919467e1
0.6390625000000001 -2.510475952842676e1 -2.510475952842676e1
0.639375 -2.5162594492730072e1 -2.5162594492730072e1
0.6396875000000001 -2.5216270043421495e1 -2.5216270043421495e1
0.64 -2.5271319213161682e1 -2.5271319213161682e1
0.6403125000000001 -2.5322665199175894e1 -2.5322665199175894e1
0.640625 -2.5376853045105513e1 -2.5376853045105513e1
0.6409375 -2.543207414995623e1 -2.543207414995623e1
0.64125 -2.5488921312475945e1 -2.5488921312475945e1
0.6415625 -2.554318464943872e1 -2.554318464943872e1
0.6418750000000001 -2.5600951780433938e1 -2.5600951780433938e1
0.6421875 -2.5653399429125834e1 -2.5653399429125834e1
0.6425000000000001 -2.571070840073235e1 -2.571070840073235e1
0.6428125 -2.5770017237697907e1 -2.5770017237697907e1
0.6431250000000001 -2.5822969027194908e1 -2.5822969027194908e1
0.6434375 -2.5876414601925767e1 -2.5876414601925767e1
0.64375 -2.5932881756212332e1 -2.5932881756212332e1
0.6440625 -2.599381737637878e1 -2.599381737637878e1
0.644375 -2.6048652108007722e1 -2.6048652108007722e1
0.6446875000000001 -2.6104775452246535e1 -2.6104775452246535e1
0.645 -2.615901871012357e1 -2.615901871012357e1
0.6453125000000001 -2.6216082992927618e1 -2.6216082992927618e1
0.645625 -2.6273369131601207e1 -2.6273369131601207e1
0.6459375 -2.6331410494889774e1 -2.6331410494889774e1
0.64625 -2.6384443586120874e1 -2.6384443586120874e1
0.6465625 -2.6444892244235056e1 -2.6444892244235056e1
0.6468750000000001 -2.6499241758693238e1 -2.6499241758693238e1
0.6471875 -2.6557101380939507e1 -2.6557101380939507e1
0.6475000000000001 -2.6615761414105286e1 -2.6615761414105286e1
0.6478125 -2.6673137924096004e1 -2.6673137924096004e1
0.6481250000000001 -2.6734628947809192e1 -2.6734628947809192e1
0.6484375 -2.678914893410529e1 -2.678914893410529e1
0.64875 -2.6845751540163796e1 -2.6845751540163796e1
0.6490625 -2.690484640412506e1 -2.690484640412506e1
0.649375 -2.6961785330797333e1 -2.6961785330797333e1
0.6496875000000001 -2.7019597434680286e1 -2.7019597434680286e1
0.65 -2.7077998130457495e1 -2.7077998130457495e1
0.6503125000000001 -2.7135400678879073e1 -2.7135400678879073e1
0.650625 -2.7193565110955483e1 -2.7193565110955483e1
0.6509375000000001 -2.725562317542522e1 -2.725562317542522e1
0.65125 -2.731178049109058e1 -2.731178049109058e1
0.6515625 -2.7370389560881954e1 -2.7370389560881954e1
0.651875 -2.743057853369833e1 -2.743057853369833e1
0.6521875 -2.7488290281323366e1 -2.7488290281323366e1
0.6525000000000001 -2.7549404112415736e1 -2.7549404112415736e1
0.6528125 -2.7608291407754727e1 -2.7608291407754727e1
0.6531250000000001 -2.7668676443145664e1 -2.7668676443145664e1
0.6534375 -2.7729845880251837e1 -2.7729845880251837e1
0.65375 -2.7792766692329955e1 -2.7792766692329955e1
0.6540625 -2.785077281995978e1 -2.785077281995978e1
0.654375 -2.791038185376538e1 -2.791038185376538e1
0.6546875000000001 -2.7969311910545052e1 -2.7969311910545052e1
0.655 -2.803081657311082e1 -2.803081657311082e1
0.6553125000000001 -2.808820426605694e1 -2.808820426605694e1
0.655625 -2.815283554354442e1 -2.815283554354442e1
0.6559375000000001 -2.8213336198762867e1 -2.8213336198762867e1
0.65625 -2.8272358277431344e1 -2.8272358277431344e1
0.6565625 -2.8330533362157034e1 -2.8330533362157034e1
0.656875 -2.8392592154752087e1 -2.8392592154752087e1
0.6571875 -2.8454352593572644e1 -2.8454352593572644e1
0.6575000000000001 -2.8517117751306664e1 -2.8517117751306664e1
0.6578125 -2.857691004601775e1 -2.857691004601775e1
0.6581250000000001 -2.8642807299270594e1 -2.8642807299270594e1
0.6584375 -2.870378718076386e1 -2.870378718076386e1
0.6587500000000001 -2.876832973293795e1 -2.876832973293795e1
0.6590625 -2.8826214327464918e1 -2.8826214327464918e1
0.659375 -2.8888787197757033e1 -2.8888787197757033e1
0.6596875 -2.8949684125917024e1 -2.8949684125917024e1
0.66 -2.9010139005844216e1 -2.9010139005844216e1
0.6603125000000001 -2.9075745788221234e1 -2.9075745788221234e1
0.660625 -2.914286022528932e1 -2.914286022528932e1
0.6609375000000001 -2.920373267231644e1 -2.920373267231644e1
0.66125 -2.9266635564347602e1 -2.9266635564347602e1
0.6615625 -2.9332762257048948e1 -2.9332762257048948e1
0.661875 -2.939296508869375e1 -2.939296508869375e1
0.6621875 -2.9459228168319946e1 -2.9459228168319946e1
0.6625000000000001 -2.95266067301448e1 -2.95266067301448e1
0.6628125 -2.9587998182105416e1 -2.9587998182105416e1
0.6631250000000001 -2.9650469789410685e1 -2.9650469789410685e1
0.6634375 -2.9712462869505593e1 -2.9712462869505593e1
0.6637500000000001 -2.9780726186254746e1 -2.9780726186254746e1
0.6640625 -2.984386280810741e1 -2.984386280810741e1
0.664375 -2.9909130810943047e1 -2.9909130810943047e1
0.6646875 -2.997381524814255e1 -2.997381524814255e1
0.665 -3.0039317552552625e1 -3.0039317552552625e1
0.6653125000000001 -3.01074346676483e1 -3.01074346676483e1
0.665625 -3.0172164695211727e1 -3.0172164695211727e1
0.6659375000000001 -3.023366439150123e1 -3.023366439150123e1
0.66625 -3.030079840725812e1 -3.030079840725812e1
0.6665625000000001 -3.0367798968462743e1 -3.0367798968462743e1
0.666875 -3.0431337045409514e1 -3.0431337045409514e1
0.6671875 -3.0495909563987247e1 -3.0495909563987247e1
0.6675 -3.0562861444374498e1 -3.0562861444374498e1
0.6678125 -3.0629715513925525e1 -3.0629715513925525e1
0.6681250000000001 -3.0697870462439646e1 -3.0697870462439646e1
0.6684375 -3.076615430664588e1 -3.076615430664588e1
0.6687500000000001 -3.083096492475243e1 -3.083096492475243e1
0.6690625 -3.0897063927013555e1 -3.0897063927013555e1
0.669375 -3.0965204493695005e1 -3.0965204493695005e1
0.6696875 -3.1035080811808534e1 -3.1035080811808534e1
0.67 -3.1102224535093505e1 -3.1102224535093505e1
0.6703125000000001 -3.1171804117652805e1 -3.1171804117652805e1
0.670625 -3.1240883744764737e1 -3.1240883744764737e1
0.6709375000000001 -3.130813611350373e1 -3.130813611350373e1
0.67125 -3.1375551042484908e1 -3.1375551042484908e1
0.6715625000000001 -3.1444636637346598e1 -3.1444636637346598e1
0.671875 -3.151297715076071e1 -3.151297715076071e1
0.6721875 -3.1585686225520526e1 -3.1585686225520526e1
0.6725 -3.1650206086998246e1 -3.1650206086998246e1
0.6728125 -3.1718812866382727e1 -3.1718812866382727e1
0.6731250000000001 -3.178680163131508e1 -3.178680163131508e1
0.6734375 -3.1859727063995983e1 -3.1859727063995983e1
0.6737500000000001 -3.192923301194792e1 -3.192923301194792e1
0.6740625 -3.1995600379511693e1 -3.1995600379511693e1
0.6743750000000001 -3.207154786764959e1 -3.207154786764959e1
0.6746875 -3.2138578243573015e1 -3.2138578243573015e1
0.675 -3.2209351807652915e1 -3.2209351807652915e1
0.6753125 -3.227859296476918e1 -3.227859296476918e1
0.675625 -3.235205662141089e1 -3.235205662141089e1
0.6759375000000001 -3.241973459362935e1 -3.241973459362935e1
0.67625 -3.249049697656101e1 -3.249049697656101e1
0.6765625000000001 -3.256075215887886e1 -3.256075215887886e1
0.676875 -3.262890785677387e1 -3.262890785677387e1
0.6771875 -3.270050725181414e1 -3.270050725181414e1
0.6775 -3.277088971549738e1 -3.277088971549738e1
0.6778125 -3.284455207266165e1 -3.284455207266165e1
0.6781250000000001 -3.291643346534902e1 -3.291643346534902e1
0.6784375 -3.2985784268912134e1 -3.2985784268912134e1
0.6787500000000001 -3.305948939323462e1 -3.305948939323462e1
0.6790625 -3.313174405869068e1 -3.313174405869068e1
0.6793750000000001 -3.320476320181461e1 -3.320476320181461e1
0.6796875 -3.3282595019148e1 -3.3282595019148e1
0.68 -3.3351907348595255e1 -3.3351907348595255e1
0.6803125 -3.342684630507579e1 -3.342684630507579e1
0.680625 -3.3495442018409726e1 -3.3495442018409726e1
0.6809375000000001 -3.35688192034525e1 -3.35688192034525e1
0.68125 -3.3645149602118e1 -3.3645149602118e1
0.6815625000000001 -3.371813020647533e1 -3.371813020647533e1
0.681875 -3.379383256457282e1 -3.379383256457282e1
0.6821875000000001 -3.386773761664772e1 -3.386773761664772e1
0.6825 -3.394147148135726e1 -3.394147148135726e1
0.6828125 -3.4013269852998114e1 -3.4013269852998114e1
0.683125 -3.409069401974289e1 -3.409069401974289e1
0.6834375 -3.416504258795117e1 -3.416504258795117e1
0.6837500000000001 -3.423827666162065e1 -3.423827666162065e1
0.6840625 -3.431237110349576e1 -3.431237110349576e1
0.6843750000000001 -3.43923391878805e1 -3.43923391878805e1
0.6846875 -3.446607742803058e1 -3.446607742803058e1
0.685 -3.454186876606291e1 -3.454186876606291e1
0.6853125 -3.461865024729541e1 -3.461865024729541e1
0.685625 -3.4695093917539275e1 -3.4695093917539275e1
0.6859375000000001 -3.477001281035023e1 -3.477001281035023e1
0.68625 -3.484640991597171e1 -3.484640991597171e1
0.6865625000000001 -3.492503145724759e1 -3.492503145724759e1
0.686875 -3.500249621845483e1 -3.500249621845483e1
0.6871875000000001 -3.507937556261714e1 -3.507937556261714e1
0.6875 -3.515539863850454e1 -3.515539863850454e1
0.6878125 -3.5233029895392114e1 -3.5233029895392114e1
0.688125 -3.531204893429281e1 -3.531204893429281e1
0.6884375 -3.5389759548054876e1 -3.5389759548054876e1
0.6887500000000001 -3.5469684884976054e1 -3.5469684884976054e1
0.6890625 -3.555114730183896e1 -3.555114730183896e1
0.6893750000000001 -3.562840537776815e1 -3.562840537776815e1
0.6896875 -3.5707328487702675e1 -3.5707328487702675e1
0.6900000000000001 -3.578577884331735e1 -3.578577884331735e1
0.6903125 -3.586409243818439e1 -3.586409243818439e1
0.690625 -3.5944690219011186e1 -3.5944690219011186e1
0.6909375 -3.602255385519998e1 -3.602255385519998e1
0.69125 -3.610025348463642e1 -3.610025348463642e1
0.6915625000000001 -3.6182741181516626e1 -3.6182741181516626e1
0.691875 -3.626123383968007e1 -3.626123383968007e1
0.6921875000000001 -3.634487765600175e1 -3.634487765600175e1
0.6925 -3.642186161293244e1 -3.642186161293244e1
0.6928125 -3.6504817107912054e1 -3.6504817107912054e1
0.693125 -3.658525607921347e1 -3.658525607921347e1
0.6934375 -3.6662327752780406e1 -3.6662327752780406e1
0.6937500000000001 -3.6744434347544534e1 -3.6744434347544534e1
0.6940625 -3.6828838395825464e1 -3.6828838395825464e1
0.6943750000000001 -3.6908183888871285e1 -3.6908183888871285e1
0.6946875 -3.699098193527271e1 -3.699098193527271e1
0.6950000000000001 -3.707379081405593e1 -3.707379081405593e1
0.6953125 -3.715788324651094e1 -3.715788324651094e1
0.695625 -3.7240556746516e1 -3.7240556746516e1
0.6959375 -3.7321238389733075e1 -3.7321238389733075e1
0.69625 -3.740601483869323e1 -3.740601483869323e1
0.6965625000000001 -3.749129745083024e1 -3.749129745083024e1
0.696875 -3.757412813431193e1 -3.757412813431193e1
0.6971875000000001 -3.765697185236518e1 -3.765697185236518e1
0.6975 -3.77410762408179e1 -3.77410762408179e1
0.6978125000000001 -3.782544087444358e1 -3.782544087444358e1
0.698125 -3.791267805987018e1 -3.791267805987018e1
0.6984375 -3.799626803061215e1 -3.799626803061215e1
0.69875 -3.808090147986541e1 -3.808090147986541e1
0.6990625 -3.8169197331441914e1 -3.8169197331441914e1
0.6993750000000001 -3.825551255238957e1 -3.825551255238957e1
0.6996875 -3.833810891178796e1 -3.833810891178796e1
0.7000000000000001 -3.842506128389237e1 -3.842506128389237e1
0.7003125 -3.85102458852512e1 -3.85102458852512e1
0.700625 -3.8598626530905726e1 -3.8598626530905726e1
0.7009375 -3.868334528569681e1 -3.868334528569681e1
0.70125 -3.877251293800787e1 -3.877251293800787e1
0.7015625000000001 -3.885704687431376e1 -3.885704687431376e1
0.701875 -3.8943351567093536e1 -3.8943351567093536e1
0.7021875000000001 -3.9030865404973206e1 -3.9030865404973206e1
0.7025 -3.9118825956421055e1 -3.9118825956421055e1
0.7028125000000001 -3.9205200443557764e1 -3.9205200443557764e1
0.703125 -3.9296134021391076e1 -3.9296134021391076e1
0.7034375 -3.938406100673097e1 -3.938406100673097e1
0.70375 -3.947224710799997e1 -3.947224710799997e1
0.7040625 -3.956132270894732e1 -3.956132270894732e1
0.7043750000000001 -3.964970018078116e1 -3.964970018078116e1
0.7046875 -3.9739989068667505e1 -3.9739989068667505e1
0.7050000000000001 -3.982979039662319e1 -3.982979039662319e1
0.7053125 -3.991811250965207e1 -3.991811250965207e1
0.7056250000000001 -4.000741656817291e1 -4.000741656817291e1
0.7059375 -4.009986568450113e1 -4.009986568450113e1
0.70625 -4.019037935112947e1 -4.019037935112947e1
0.7065625 -4.028419664168205e1 -4.028419664168205e1
0.706875 -4.037599464051464e1 -4.037599464051464e1
0.7071875000000001 -4.0466583695126296e1 -4.0466583695126296e1
0.7075 -4.0558926393161805e1 -4.0558926393161805e1
0.7078125000000001 -4.0651458905091935e1 -4.0651458905091935e1
0.708125 -4.074187934125808e1 -4.074187934125808e1
0.7084375 -4.083698549175465e1 -4.083698549175465e1
0.70875 -4.0927847083726924e1 -4.0927847083726924e1
0.7090625 -4.101832448720261e1 -4.101832448720261e1
0.7093750000000001 -4.111182254643932e1 -4.111182254643932e1
0.7096875 -4.12069252930799e1 -4.12069252930799e1
0.7100000000000001 -4.1299661594012655e1 -4.1299661594012655e1
0.7103125 -4.140030718202461e1 -4.140030718202461e1
0.7106250000000001 -4.149187202026501e1 -4.149187202026501e1
0.7109375 -4.158156980361746e1 -4.158156980361746e1
0.71125 -4.1677800308608134e1 -4.1677800308608134e1
0.7115625 -4.177808840401786e1 -4.177808840401786e1
0.711875 -4.187157203731709e1 -4.187157203731709e1
0.7121875000000001 -4.196568932751557e1 -4.196568932751557e1
0.7125 -4.206092545424308e1 -4.206092545424308e1
0.7128125000000001 -4.215973087893581e1 -4.215973087893581e1
0.713125 -4.2253572559301396e1 -4.2253572559301396e1
0.7134375000000001 -4.235134723786614e1 -4.235134723786614e1
0.71375 -4.244636267229958e1 -4.244636267229958e1
0.7140625 -4.254706721666371e1 -4.254706721666371e1
0.714375 -4.264394596547054e1 -4.264394596547054e1
0.7146875 -4.274116738418871e1 -4.274116738418871e1
0.7150000000000001 -4.2841811164378946e1 -4.2841811164378946e1
0.7153125 -4.2941943316353495e1 -4.2941943316353495e1
0.7156250000000001 -4.30448928215747e1 -4.30448928215747e1
0.7159375 -4.314162697752891e1 -4.314162697752891e1
0.71625 -4.3241969943497956e1 -4.3241969943497956e1
0.7165625 -4.33432780292324e1 -4.33432780292324e1
0.716875 -4.344068933616409e1 -4.344068933616409e1
0.7171875000000001 -4.354528196806864e1 -4.354528196806864e1
0.7175 -4.364385047544584e1 -4.364385047544584e1
0.7178125000000001 -4.374465069930039e1 -4.374465069930039e1
0.718125 -4.38476754006013e1 -4.38476754006013e1
0.7184375000000001 -4.39489108121059e1 -4.39489108121059e1
0.71875 -4.4050190057565764e1 -4.4050190057565764e1
0.7190625 -4.415455059327956e1 -4.415455059327956e1
0.719375 -4.425734762492316e1 -4.425734762492316e1
0.7196875 -4.436084331510738e1 -4.436084331510738e1
0.7200000000000001 -4.446820978341139e1 -4.446820978341139e1
0.7203125 -4.457009783960557e1 -4.457009783960557e1
0.7206250000000001 -4.4675021492777255e1 -4.4675021492777255e1
0.7209375 -4.477844148259424e1 -4.477844148259424e1
0.7212500000000001 -4.488718192432298e1 -4.488718192432298e1
0.7215625 -4.4988285496927624e1 -4.4988285496927624e1
0.721875 -4.5095346768143195e1 -4.5095346768143195e1
0.7221875 -4.520095245302314e1 -4.520095245302314e1
0.7225 -4.530495451985649e1 -4.530495451985649e1
0.7228125000000001 -4.541485848206212e1 -4.541485848206212e1
0.723125 -4.5523031442493725e1 -4.5523031442493725e1
0.7234375000000001 -4.562837298210439e1 -4.562837298210439e1
0.72375 -4.5734244771653316e1 -4.5734244771653316e1
0.7240625 -4.58459259090942e1 -4.58459259090942e1
0.724375 -4.595962186755337e1 -4.595962186755337e1
0.7246875 -4.606605399262644e1 -4.606605399262644e1
0.7250000000000001 -4.6174440234940725e1 -4.6174440234940725e1
0.7253125 -4.6283280651961654e1 -4.6283280651961654e1
0.7256250000000001 -4.6395983196118145e1 -4.6395983196118145e1
0.7259375 -4.650416041374847e1 -4.650416041374847e1
0.7262500000000001 -4.6613010048727624e1 -4.6613010048727624e1
0.7265625 -4.672704767037117e1 -4.672704767037117e1
0.726875 -4.6834877507432616e1 -4.6834877507432616e1
0.7271875 -4.694873796014331e1 -4.694873796014331e1
0.7275 -4.7058305456158955e1 -4.7058305456158955e1
0.7278125000000001 -4.717478471861596e1 -4.717478471861596e1
0.728125 -4.7285109648152506e1 -4.7285109648152506e1
0.7284375000000001 -4.739690852245763e1 -4.739690852245763e1
0.72875 -4.7515438824903235e1 -4.7515438824903235e1
0.7290625000000001 -4.7629724510816736e1 -4.7629724510816736e1
0.729375 -4.77436119065897e1 -4.77436119065897e1
0.7296875 -4.786359497560425e1 -4.786359497560425e1
0.73 -4.798036276064254e1 -4.798036276064254e1
0.7303125 -4.809782519264768e1 -4.809782519264768e1
0.7306250000000001 -4.821299791519419e1 -4.821299791519419e1
0.7309375 -4.833337683469818e1 -4.833337683469818e1
0.7312500000000001 -4.845115448172856e1 -4.845115448172856e1
0.7315625 -4.8567140168522705e1 -4.8567140168522705e1
0.731875 -4.868805582219607e1 -4.868805582219607e1
0.7321875 -4.880515496662775e1 -4.880515496662775e1
0.7325 -4.8920710356316526e1 -4.8920710356316526e1
0.7328125000000001 -4.90464296175524e1 -4.90464296175524e1
0.733125 -4.916289819156605e1 -4.916289819156605e1
0.7334375000000001 -4.9289893093240885e1 -4.9289893093240885e1
0.73375 -4.940781644326358e1 -4.940781644326358e1
0.7340625000000001 -4.953286263084606e1 -4.953286263084606e1
0.734375 -4.9654594645678394e1 -4.9654594645678394e1
0.7346875 -4.977593797442733e1 -4.977593797442733e1
0.735 -4.9901392998001306e1 -4.9901392998001306e1
0.7353125 -5.0022249419210134e1 -5.0022249419210134e1
0.7356250000000001 -5.014640652225244e1 -5.014640652225244e1
0.7359375 -5.027135319492418e1 -5.027135319492418e1
0.7362500000000001 -5.039163722360018e1 -5.039163722360018e1
0.7365625 -5.051420811886788e1 -5.051420811886788e1
0.7368750000000001 -5.064343182613816e1 -5.064343182613816e1
0.7371875 -5.077143247087047e1 -5.077143247087047e1
0.7375 -5.090249800122756e1 -5.090249800122756e1
0.7378125 -5.1033271864560724e1 -5.1033271864560724e1
0.738125 -5.115747997769113e1 -5.115747997769113e1
0.7384375000000001 -5.128508331617723e1 -5.128508331617723e1
0.73875 -5.141224119014742e1 -5.141224119014742e1
0.7390625000000001 -5.1546289362693464e1 -5.1546289362693464e1
0.739375 -5.166992928174209e1 -5.166992928174209e1
0.7396875 -5.1804916021734975e1 -5.1804916021734975e1
0.74 -5.194177904132612e1 -5.194177904132612e1
0.7403125 -5.2073477056814276e1 -5.2073477056814276e1
0.7406250000000001 -5.2201570422693116e1 -5.2201570422693116e1
0.7409375 -5.2338444235277215e1 -5.2338444235277215e1
0.7412500000000001 -5.2471927626561914e1 -5.2471927626561914e1
0.7415625 -5.259995773625888e1 -5.259995773625888e1
0.7418750000000001 -5.2734481279821516e1 -5.2734481279821516e1
0.7421875 -5.287278958433222e1 -5.287278958433222e1
0.7425 -5.300862236196695e1 -5.300862236196695e1
0.7428125 -5.3146368094165204e1 -5.3146368094165204e1
0.743125 -5.328720522394433e1 -5.328720522394433e1
0.7434375000000001 -5.341808419306772e1 -5.341808419306772e1
0.74375 -5.356457742902108e1 -5.356457742902108e1
0.7440625000000001 -5.3707064120095815e1 -5.3707064120095815e1
0.744375 -5.384246452071948e1 -5.384246452071948e1
0.7446875000000001 -5.3988315868451814e1 -5.3988315868451814e1
0.745 -5.4124000234645614e1 -5.4124000234645614e1
0.7453125 -5.4269213950180806e1 -5.4269213950180806e1
0.745625 -5.441144342822127e1 -5.441144342822127e1
0.7459375 -5.455474962624981e1 -5.455474962624981e1
0.7462500000000001 -5.4699943111359794e1 -5.4699943111359794e1
0.7465625 -5.483862247260236e1 -5.483862247260236e1
0.7468750000000001 -5.498868135957223e1 -5.498868135957223e1
0.7471875 -5.51342897574546e1 -5.51342897574546e1
0.7475 -5.527684498221179e1 -5.527684498221179e1
0.7478125 -5.542269377036478e1 -5.542269377036478e1
0.748125 -5.556980175693621e1 -5.556980175693621e1
0.7484375000000001 -5.5723279510293246e1 -5.5723279510293246e1
0.74875 -5.586714251665699e1 -5.586714251665699e1
0.7490625000000001 -5.601392989378274e1 -5.601392989378274e1
0.749375 -5.617080634333757e1 -5.617080634333757e1
0.7496875000000001 -5.631786125211993e1 -5.631786125211993e1
0.75 -5.6472289344613095e1 -5.6472289344613095e1
0.7503125 -5.66230437754728e1 -5.66230437754728e1
0.750625 -5.678151188556563e1 -5.678151188556563e1
0.7509375 -5.693302562721811e1 -5.693302562721811e1
0.7512500000000001 -5.708614330774986e1 -5.708614330774986e1
0.7515625 -5.72464082566301e1 -5.72464082566301e1
0.7518750000000001 -5.740224427135313e1 -5.740224427135313e1
0.7521875 -5.7560393506586756e1 -5.7560393506586756e1
