# Supplementary material for: Large-deviations of disease spreading dynamics with vaccination
Source: PLoS One. 2023 Jul 10;18(7):e0287932. doi: 10.1371/journal.pone.0287932 (PMC10332629; doi:10.1371/journal.pone.0287932)
Supplement: S1 Data — (GZ) [file pone.0287932.s002.gz › DATA/data_supporting_information/fig3/simple_6400.out]

#bin log_merged log_interval0 …
#log: Base10
0.00078125 -2.591759860970321e0 -2.591759860970321e0
0.0009375000000000001 -2.3487218122840265e0 -2.3487218122840265e0
0.00109375 -2.3487218122840265e0 -2.3487218122840265e0
0.00125 -2.3487218122840265e0 -2.3487218122840265e0
0.00140625 -2.152427167140058e0 -2.152427167140058e0
0.0015625 -1.9896998696423585e0 -1.9896998696423585e0
0.00171875 -1.8927898566343022e0 -1.8927898566343022e0
0.0018750000000000001 -1.662340935256028e0 -1.662340935256028e0
0.00203125 -1.5406073385229395e0 -1.5406073385229395e0
0.0021875 -1.602755245271784e0 -1.602755245271784e0
0.0023437500000000003 -1.4614260924753144e0 -1.4614260924753144e0
0.0025 -1.3017252496078027e0 -1.3017252496078027e0
0.0026562499999999998 -1.2160962470094359e0 -1.2160962470094359e0
0.0028125 -1.1256339905521213e0 -1.1256339905521213e0
0.00296875 -1.0294669965138463e0 -1.0294669965138463e0
0.003125 -9.38547347194977e-1 -9.38547347194977e-1
0.0032812500000000003 -8.227519900265468e-1 -8.227519900265468e-1
0.0034375000000000005 -7.87279671864328e-1 -7.87279671864328e-1
0.0035937499999999997 -7.640675722958759e-1 -7.640675722958759e-1
0.00375 -6.726817685942472e-1 -6.726817685942472e-1
0.00390625 -6.072325476265283e-1 -6.072325476265283e-1
0.0040625 -5.76819511177384e-1 -5.76819511177384e-1
0.00421875 -5.695377564626152e-1 -5.695377564626152e-1
0.004375 -4.948498479622647e-1 -4.948498479622647e-1
0.00453125 -4.3339736887507163e-1 -4.3339736887507163e-1
0.0046875 -4.178455211689145e-1 -4.178455211689145e-1
0.00484375 -3.723063238935098e-1 -3.723063238935098e-1
0.005 -3.181799152941154e-1 -3.181799152941154e-1
0.00515625 -2.7161357485926674e-1 -2.7161357485926674e-1
0.0053124999999999995 -2.31450516628263e-1 -2.31450516628263e-1
0.00546875 -2.0570701202993158e-1 -2.0570701202993158e-1
0.005625 -1.8778189730096617e-1 -1.8778189730096617e-1
0.00578125 -1.3653420788006887e-1 -1.3653420788006887e-1
0.0059375 -1.1283280538739637e-1 -1.1283280538739637e-1
0.00609375 -9.241650174295257e-2 -9.241650174295257e-2
0.00625 -5.1743391224998714e-2 -5.1743391224998714e-2
0.00640625 4.562277710010942e-3 4.562277710010942e-3
0.0065625 -4.3295385989159385e-3 -4.3295385989159385e-3
0.00671875 9.756922679688973e-3 9.756922679688973e-3
0.006875 4.397514097563926e-2 4.397514097563926e-2
0.00703125 6.934261266393316e-2 6.934261266393316e-2
0.0071875 8.079976679295475e-2 8.079976679295475e-2
0.00734375 1.1623588545260777e-1 1.1623588545260777e-1
0.0075 1.2403463703318574e-1 1.2403463703318574e-1
0.00765625 1.456315890081572e-1 1.456315890081572e-1
0.0078125 1.7946004097921264e-1 1.7946004097921264e-1
0.00796875 1.999307880497967e-1 1.999307880497967e-1
0.008125 2.0272818568884832e-1 2.0272818568884832e-1
0.00828125 2.0878538962163118e-1 2.0878538962163118e-1
0.0084375 2.2564022048778698e-1 2.2564022048778698e-1
0.00859375 2.3236597294622774e-1 2.3236597294622774e-1
0.00875 2.4661691380749007e-1 2.4661691380749007e-1
0.008906250000000001 2.4803232347500836e-1 2.4803232347500836e-1
0.009062500000000001 2.7717831736259013e-1 2.7717831736259013e-1
0.009218750000000001 2.764435946667949e-1 2.764435946667949e-1
0.009375000000000001 2.9949875593381803e-1 2.9949875593381803e-1
0.009531250000000002 3.079238773297108e-1 3.079238773297108e-1
0.009687500000000002 3.2771048898042743e-1 3.2771048898042743e-1
0.00984375 3.2548299693714533e-1 3.2548299693714533e-1
0.01 3.476345764493054e-1 3.476345764493054e-1
0.01015625 3.3316521626171225e-1 3.3316521626171225e-1
0.0103125 3.424860200527502e-1 3.424860200527502e-1
0.01046875 3.6620639661460874e-1 3.6620639661460874e-1
0.010625 3.6320587008809957e-1 3.6320587008809957e-1
0.010781250000000001 3.7332419289737384e-1 3.7332419289737384e-1
0.010937500000000001 3.8159893891607677e-1 3.8159893891607677e-1
0.011093750000000001 3.8824351061342544e-1 3.8824351061342544e-1
0.011250000000000001 4.0671744206618543e-1 4.0671744206618543e-1
0.011406250000000001 3.8983225624376017e-1 3.8983225624376017e-1
0.011562500000000002 4.0376564945392124e-1 4.0376564945392124e-1
0.011718750000000002 4.130986736500075e-1 4.130986736500075e-1
0.011875 4.142780940269959e-1 4.142780940269959e-1
0.01203125 4.185400956694907e-1 4.185400956694907e-1
0.0121875 4.143851554060425e-1 4.143851554060425e-1
0.01234375 4.2244555298342457e-1 4.2244555298342457e-1
0.0125 4.2725251884534243e-1 4.2725251884534243e-1
0.01265625 4.247511758218465e-1 4.247511758218465e-1
0.012812500000000001 4.4725746102709074e-1 4.4725746102709074e-1
0.012968750000000001 4.465621924112848e-1 4.465621924112848e-1
0.013125000000000001 4.448690343918402e-1 4.448690343918402e-1
0.013281250000000001 4.3772537553602575e-1 4.3772537553602575e-1
0.013437500000000002 4.4973151626466157e-1 4.4973151626466157e-1
0.013593750000000002 4.442698696862224e-1 4.442698696862224e-1
0.013750000000000002 4.3772537553602575e-1 4.3772537553602575e-1
0.01390625 4.5111085561530384e-1 4.5111085561530384e-1
0.0140625 4.557097136495356e-1 4.557097136495356e-1
0.01421875 4.4705892640333467e-1 4.4705892640333467e-1
0.014375 4.656209295720344e-1 4.656209295720344e-1
0.01453125 4.5042173354544524e-1 4.5042173354544524e-1
0.014687500000000001 4.5287787900105103e-1 4.5287787900105103e-1
0.014843750000000001 4.635228845163426e-1 4.635228845163426e-1
0.015000000000000001 4.557097136495356e-1 4.557097136495356e-1
0.015156250000000001 4.6266166349221516e-1 4.6266166349221516e-1
0.015312500000000001 4.610302382631106e-1 4.610302382631106e-1
0.015468750000000002 4.573612101464044e-1 4.573612101464044e-1
0.015625 4.722298861822325e-1 4.722298861822325e-1
0.01578125 4.707281099482632e-1 4.707281099482632e-1
0.0159375 4.612224890329184e-1 4.612224890329184e-1
0.01609375 4.646685290107335e-1 4.646685290107335e-1
0.01625 4.5150414926400995e-1 4.5150414926400995e-1
0.01640625 4.524858279864752e-1 4.524858279864752e-1
0.0165625 4.6131858251309854e-1 4.6131858251309854e-1
0.01671875 4.530737718694615e-1 4.530737718694615e-1
0.016875 4.6045297479942704e-1 4.6045297479942704e-1
0.01703125 4.6064548122186233e-1 4.6064548122186233e-1
0.0171875 4.5697318735364734e-1 4.5697318735364734e-1
0.01734375 4.438699668201176e-1 4.438699668201176e-1
0.0175 4.5414960606468835e-1 4.5414960606468835e-1
0.017656250000000002 4.437699335404166e-1 4.437699335404166e-1
0.017812500000000002 4.5317168517883877e-1 4.5317168517883877e-1
0.017968750000000002 4.458658089443981e-1 4.458658089443981e-1
0.018125000000000002 4.526818977333287e-1 4.526818977333287e-1
0.018281250000000002 4.3944655885714123e-1 4.3944655885714123e-1
0.018437500000000002 4.5434492627571776e-1 4.5434492627571776e-1
0.018593750000000003 4.5842648870503977e-1 4.5842648870503977e-1
0.018750000000000003 4.33546004294449e-1 4.33546004294449e-1
0.01890625 4.4296883673609155e-1 4.4296883673609155e-1
0.0190625 4.438699668201176e-1 4.438699668201176e-1
0.01921875 4.4326942123204693e-1 4.4326942123204693e-1
0.019375 4.3087467897379783e-1 4.3087467897379783e-1
0.01953125 4.3742092793722565e-1 4.3742092793722565e-1
0.0196875 4.343646557751293e-1 4.343646557751293e-1
0.01984375 4.4715820506004844e-1 4.4715820506004844e-1
0.02 4.2433288108023604e-1 4.2433288108023604e-1
0.02015625 4.25064632697167e-1 4.25064632697167e-1
0.0203125 4.2849780853556085e-1 4.2849780853556085e-1
0.02046875 4.2276067778760273e-1 4.2276067778760273e-1
0.020625 4.3004941605201896e-1 4.3004941605201896e-1
0.02078125 4.220250305764188e-1 4.220250305764188e-1
0.0209375 4.241235825306897e-1 4.241235825306897e-1
0.02109375 4.211827622263047e-1 4.211827622263047e-1
0.02125 4.2839417066801166e-1 4.2839417066801166e-1
0.02140625 4.117006711391853e-1 4.117006711391853e-1
0.021562500000000002 4.1191604157846307e-1 4.1191604157846307e-1
0.021718750000000002 4.179034557090584e-1 4.179034557090584e-1
0.021875000000000002 4.1694674247498753e-1 4.1694674247498753e-1
0.022031250000000002 4.246466399007969e-1 4.246466399007969e-1
0.022187500000000002 4.3087467897379783e-1 4.3087467897379783e-1
0.022343750000000002 4.1417100624889125e-1 4.1417100624889125e-1
0.022500000000000003 4.216041005876603e-1 4.216041005876603e-1
0.022656250000000003 4.156678375550018e-1 4.156678375550018e-1
0.0228125 4.0453285757100055e-1 4.0453285757100055e-1
0.02296875 3.989119140956787e-1 3.989119140956787e-1
0.023125 3.99355411179819e-1 3.99355411179819e-1
0.02328125 3.8596374431852665e-1 3.8596374431852665e-1
0.0234375 3.9657609488572954e-1 3.9657609488572954e-1
0.02359375 4.099738518386795e-1 4.099738518386795e-1
0.02375 3.8309710366692373e-1 3.8309710366692373e-1
0.02390625 3.943397640848083e-1 3.943397640848083e-1
0.0240625 3.7520273373128e-1 3.7520273373128e-1
0.02421875 3.918664261542135e-1 3.918664261542135e-1
0.024375 3.804429774087432e-1 3.804429774087432e-1
0.02453125 3.7951598776778406e-1 3.7951598776778406e-1
0.0246875 3.9411549633807264e-1 3.9411549633807264e-1
0.02484375 3.89038609926216e-1 3.89038609926216e-1
0.025 3.7308880292851976e-1 3.7308880292851976e-1
0.02515625 3.656079474612062e-1 3.656079474612062e-1
0.0253125 3.724997692265277e-1 3.724997692265277e-1
0.025468750000000002 3.67996812020674e-1 3.67996812020674e-1
0.025625000000000002 3.6404810926973896e-1 3.6404810926973896e-1
0.025781250000000002 3.6787768035571e-1 3.6787768035571e-1
0.025937500000000002 3.6596711590227304e-1 3.6596711590227304e-1
0.026093750000000002 3.521054770575591e-1 3.521054770575591e-1
0.026250000000000002 3.644085695050423e-1 3.644085695050423e-1
0.026406250000000003 3.5640850075681074e-1 3.5640850075681074e-1
0.026562500000000003 3.502481920519922e-1 3.502481920519922e-1
0.026718750000000003 3.5763014567459184e-1 3.5763014567459184e-1
0.026875 3.624826484690038e-1 3.624826484690038e-1
0.02703125 3.554287045557727e-1 3.554287045557727e-1
0.0271875 3.517346549357816e-1 3.517346549357816e-1
0.02734375 3.419804385266141e-1 3.419804385266141e-1
0.0275 3.506202850194091e-1 3.506202850194091e-1
0.02765625 3.5247598282315895e-1 3.5247598282315895e-1
0.0278125 3.271874001103203e-1 3.271874001103203e-1
0.02796875 3.4525624649449327e-1 3.4525624649449327e-1
0.028125 3.2469408757960405e-1 3.2469408757960405e-1
0.02828125 3.329070150163522e-1 3.329070150163522e-1
0.0284375 3.299266145132811e-1 3.299266145132811e-1
0.02859375 3.205950682820857e-1 3.205950682820857e-1
0.02875 3.1833068462374703e-1 3.1833068462374703e-1
0.02890625 3.384247913282987e-1 3.384247913282987e-1
0.0290625 3.2744902330010195e-1 3.2744902330010195e-1
0.02921875 3.23244021184371e-1 3.23244021184371e-1
0.029375000000000002 3.3057626980555854e-1 3.3057626980555854e-1
0.029531250000000002 3.169931582142125e-1 3.169931582142125e-1
0.029687500000000002 3.069653206191725e-1 3.069653206191725e-1
0.029843750000000002 3.007521319319153e-1 3.007521319319153e-1
0.030000000000000002 3.169931582142125e-1 3.169931582142125e-1
0.030156250000000002 3.008911729069794e-1 3.008911729069794e-1
0.030312500000000003 3.0627933961743947e-1 3.0627933961743947e-1
0.030468750000000003 3.084706756164892e-1 3.084706756164892e-1
0.030625000000000003 3.013080289446499e-1 3.013080289446499e-1
0.03078125 3.000562585545392e-1 3.000562585545392e-1
0.0309375 3.111943877858234e-1 3.111943877858234e-1
0.03109375 2.9726156112490365e-1 2.9726156112490365e-1
0.03125 2.9289392368420186e-1 2.9289392368420186e-1
0.03140625 2.9501278208411685e-1 2.9501278208411685e-1
0.0315625 2.9261062655615033e-1 2.9261062655615033e-1
0.03171875 2.864746077047231e-1 2.864746077047231e-1
0.031875 2.799589823484414e-1 2.799589823484414e-1
0.03203125 2.923271445082891e-1 2.923271445082891e-1
0.0321875 2.8097896650234766e-1 2.8097896650234766e-1
0.03234375 2.8025065091676016e-1 2.8025065091676016e-1
0.0325 2.8112448316710426e-1 2.8112448316710426e-1
0.03265625 2.89339357418696e-1 2.89339357418696e-1
0.032812499999999994 2.739361989457496e-1 2.739361989457496e-1
0.03296875 2.66626931582437e-1 2.66626931582437e-1
0.033124999999999995 2.645157736936641e-1 2.645157736936641e-1
0.03328125 2.8431357580223393e-1 2.8431357580223393e-1
0.033437499999999995 2.703715183427162e-1 2.703715183427162e-1
0.03359375 2.622423721566678e-1 2.622423721566678e-1
0.033749999999999995 2.6767867448473526e-1 2.6767867448473526e-1
0.03390625 2.613296688815443e-1 2.613296688815443e-1
0.034062499999999996 2.461440836226214e-1 2.461440836226214e-1
0.03421875 2.7156299915013493e-1 2.7156299915013493e-1
0.034374999999999996 2.4424759815521035e-1 2.4424759815521035e-1
0.03453125 2.5084937864024104e-1 2.5084937864024104e-1
0.034687499999999996 2.511612597896611e-1 2.511612597896611e-1
0.03484375 2.4630175088952022e-1 2.4630175088952022e-1
0.034999999999999996 2.4630175088952022e-1 2.4630175088952022e-1
0.03515625 2.4991238910331326e-1 2.4991238910331326e-1
0.0353125 2.3512443773729075e-1 2.3512443773729075e-1
0.03546875 2.4297865793352003e-1 2.4297865793352003e-1
0.035625 2.2315332030475288e-1 2.2315332030475288e-1
0.03578125 2.4058935528921666e-1 2.4058935528921666e-1
0.0359375 2.4202451368615785e-1 2.4202451368615785e-1
0.03609375 2.325287214892242e-1 2.325287214892242e-1
0.03625 2.3528615603441327e-1 2.3528615603441327e-1
0.03640625 2.209864272027291e-1 2.209864272027291e-1
0.0365625 2.253094554436923e-1 2.253094554436923e-1
0.03671875 2.2745493891206303e-1 2.2745493891206303e-1
0.036875 2.2132049989758906e-1 2.2132049989758906e-1
0.037031249999999995 2.1442011301356612e-1 2.1442011301356612e-1
0.0371875 2.1813638563211812e-1 2.1813638563211812e-1
0.037343749999999995 2.188086682460919e-1 2.188086682460919e-1
0.0375 2.0861349392102868e-1 2.0861349392102868e-1
0.037656249999999995 2.14759273110384e-1 2.14759273110384e-1
0.0378125 1.9303567688644074e-1 1.9303567688644074e-1
0.037968749999999996 2.1015811137107132e-1 2.1015811137107132e-1
0.038125 1.8819719027658488e-1 1.8819719027658488e-1
0.038281249999999996 2.1813638563211812e-1 2.1813638563211812e-1
0.0384375 1.9196510654505206e-1 1.9196510654505206e-1
0.038593749999999996 2.020305237204978e-1 2.020305237204978e-1
0.03875 2.0516121435984758e-1 2.0516121435984758e-1
0.038906249999999996 1.914288301049365e-1 1.914288301049365e-1
0.0390625 1.9658530418179732e-1 1.9658530418179732e-1
0.03921875 1.8639138941332245e-1 1.8639138941332245e-1
0.039375 1.9428134927223306e-1 1.9428134927223306e-1
0.03953125 1.8019488799362815e-1 1.8019488799362815e-1
0.0396875 1.7576703843806074e-1 1.7576703843806074e-1
0.03984375 1.9196510654505206e-1 1.9196510654505206e-1
0.04 1.8963644422646952e-1 1.8963644422646952e-1
0.04015625 1.9089189063999878e-1 1.9089189063999878e-1
0.0403125 1.9017493714344935e-1 1.9017493714344935e-1
0.04046875 1.78908088587312e-1 1.78908088587312e-1
0.040625 1.910709442322709e-1 1.910709442322709e-1
0.04078125 1.8348639876991557e-1 1.8348639876991557e-1
0.040937499999999995 1.8239199798438932e-1 1.8239199798438932e-1
0.04109375 1.8457804864985405e-1 1.8457804864985405e-1
0.041249999999999995 1.675301720539828e-1 1.675301720539828e-1
0.04140625 1.5096527033437734e-1 1.5096527033437734e-1
0.041562499999999995 1.7502465452753802e-1 1.7502465452753802e-1
0.04171875 1.8092849371182051e-1 1.8092849371182051e-1
0.041874999999999996 1.6124835405056714e-1 1.6124835405056714e-1
0.04203125 1.761377550477694e-1 1.761377550477694e-1
0.042187499999999996 1.6979212759386098e-1 1.6979212759386098e-1
0.04234375 1.4761467227985658e-1 1.4761467227985658e-1
0.042499999999999996 1.66205236891114e-1 1.66205236891114e-1
0.04265625 1.4203905902153435e-1 1.4203905902153435e-1
0.042812499999999996 1.6354317831685927e-1 1.6354317831685927e-1
0.04296875 1.462274653631095e-1 1.462274653631095e-1
0.043125 1.5017921675887802e-1 1.5017921675887802e-1
0.04328125 1.4880019025506463e-1 1.4880019025506463e-1
0.0434375 1.4543278173441632e-1 1.4543278173441632e-1
0.04359375 1.3537456279016746e-1 1.3537456279016746e-1
0.04375 1.4583030531540064e-1 1.4583030531540064e-1
0.04390625 1.436394089923727e-1 1.436394089923727e-1
0.0440625 1.2715682504454007e-1 1.2715682504454007e-1
0.04421875 1.2591064203194113e-1 1.2591064203194113e-1
0.044375 1.2528620701149284e-1 1.2528620701149284e-1
0.04453125 1.3780986533164885e-1 1.3780986533164885e-1
0.0446875 1.3537456279016746e-1 1.3537456279016746e-1
0.044843749999999995 1.4323987402224114e-1 1.4323987402224114e-1
0.045 1.2340749687813668e-1 1.2340749687813668e-1
0.045156249999999995 1.2611858768202522e-1 1.2611858768202522e-1
0.0453125 1.1110130960260811e-1 1.1110130960260811e-1
0.045468749999999995 1.2215049315863435e-1 1.2215049315863435e-1
0.045625 1.3087406156349113e-1 1.3087406156349113e-1
0.045781249999999996 1.1687346004507715e-1 1.1687346004507715e-1
0.0459375 1.2131046488531849e-1 1.2131046488531849e-1
0.046093749999999996 1.080778648969245e-1 1.080778648969245e-1
0.04625 1.227794497955772e-1 1.227794497955772e-1
0.046406249999999996 1.035028619070193e-1 1.035028619070193e-1
0.0465625 1.2528620701149284e-1 1.2528620701149284e-1
0.046718749999999996 1.017472476641954e-1 1.017472476641954e-1
0.046875 9.754899815329932e-2 9.754899815329932e-2
0.04703125 1.1088604591448181e-1 1.1088604591448181e-1
0.0471875 9.038521540351052e-2 9.038521540351052e-2
0.04734375 9.375795678042165e-2 9.375795678042165e-2
0.0475 1.0590530167735324e-1 1.0590530167735324e-1
0.04765625 1.0459652776301098e-1 1.0459652776301098e-1
0.0478125 1.2632643381277076e-1 1.2632643381277076e-1
0.04796875 8.218213766376659e-2 8.218213766376659e-2
0.048125 1.0415939186107881e-1 1.0415939186107881e-1
0.04828125 9.442937327370249e-2 9.442937327370249e-2
0.0484375 7.146977356254647e-2 7.146977356254647e-2
0.04859375 8.424747859037884e-2 8.424747859037884e-2
0.04875 9.106186235716951e-2 9.106186235716951e-2
0.04890625 8.653084074772233e-2 8.653084074772233e-2
0.049062499999999995 9.106186235716951e-2 9.106186235716951e-2
0.04921875 7.123393620573104e-2 7.123393620573104e-2
0.049374999999999995 9.17374567094904e-2 9.17374567094904e-2
0.04953125 5.3907980611439754e-2 5.3907980611439754e-2
0.049687499999999996 7.4289877510195e-2 7.4289877510195e-2
0.04984375 7.871792507695385e-2 7.871792507695385e-2
0.049999999999999996 9.151237534560108e-2 9.151237534560108e-2
0.05015625 6.8156339099529e-2 6.8156339099529e-2
0.050312499999999996 7.59265208324833e-2 7.59265208324833e-2
0.05046875 6.720498169411382e-2 6.720498169411382e-2
0.050624999999999996 6.934261266393316e-2 6.934261266393316e-2
0.05078125 5.4888883302634195e-2 5.4888883302634195e-2
0.0509375 6.744301649420992e-2 6.744301649420992e-2
0.05109375 6.696681635669277e-2 6.696681635669277e-2
0.05125 6.672852033869603e-2 6.672852033869603e-2
0.05140625 6.000258640978995e-2 6.000258640978995e-2
0.0515625 7.123393620573104e-2 7.123393620573104e-2
0.05171875 6.1452652805022545e-2 6.1452652805022545e-2
0.051875 5.854766216161522e-2 5.854766216161522e-2
0.05203125 5.806160225424417e-2 5.806160225424417e-2
0.0521875 3.739479566431747e-2 3.739479566431747e-2
0.05234375 6.024460061605463e-2 6.024460061605463e-2
0.0525 5.830470020736067e-2 5.830470020736067e-2
0.05265625 4.69789188190477e-2 4.69789188190477e-2
0.0528125 5.36624083787709e-2 5.36624083787709e-2
0.052968749999999995 5.830470020736067e-2 5.830470020736067e-2
0.053125 5.045726850355958e-2 5.045726850355958e-2
0.053281249999999995 4.397514097563926e-2 4.397514097563926e-2
0.0534375 2.9676088664110978e-2 2.9676088664110978e-2
0.053593749999999996 3.252223486534733e-2 3.252223486534733e-2
0.05375 4.6729395984316024e-2 4.6729395984316024e-2
0.053906249999999996 5.36624083787709e-2 5.36624083787709e-2
0.0540625 4.1961018029276875e-2 4.1961018029276875e-2
0.054218749999999996 2.4453001273164077e-2 2.4453001273164077e-2
0.054375 2.9676088664110978e-2 2.9676088664110978e-2
0.054531249999999996 3.917625809387015e-2 3.917625809387015e-2
0.0546875 3.0972104194397776e-2 3.0972104194397776e-2
0.05484375 1.4890167608117455e-2 1.4890167608117455e-2
0.055 3.174786114118744e-2 3.174786114118744e-2
0.05515625 3.200613916360995e-2 3.200613916360995e-2
0.0553125 3.380979727272537e-2 3.380979727272537e-2
0.05546875 4.0190965288895875e-2 4.0190965288895875e-2
0.055625 3.278005290907382e-2 3.278005290907382e-2
0.05578125 8.940835094916277e-3 8.940835094916277e-3
0.0559375 2.1023995749414492e-2 2.1023995749414492e-2
0.05609375 5.661062564072505e-3 5.661062564072505e-3
0.05625 2.260997857796765e-2 2.260997857796765e-2
0.05640625 2.5502656121053402e-2 2.5502656121053402e-2
0.0565625 1.2196024465060962e-2 1.2196024465060962e-2
0.05671875 1.0842659449935343e-2 1.0842659449935343e-2
0.056874999999999995 9.756922679688973e-3 9.756922679688973e-3
0.05703125 2.0759101272215474e-2 2.0759101272215474e-2
0.057187499999999995 1.7300688959765775e-2 1.7300688959765775e-2
0.05734375 1.6498667527948374e-2 1.6498667527948374e-2
0.057499999999999996 1.2196024465060962e-2 1.2196024465060962e-2
0.05765625 1.3545185170788177e-2 1.3545185170788177e-2
0.057812499999999996 -1.8102596446132324e-3 -1.8102596446132324e-3
0.05796875 -6.299131461820373e-3 -6.299131461820373e-3
0.058124999999999996 4.011841030619578e-3 4.011841030619578e-3
0.05828125 5.386626863374211e-3 5.386626863374211e-3
0.058437499999999996 1.3275688120934603e-2 1.3275688120934603e-2
0.05859375 8.668464761810046e-3 8.668464761810046e-3
0.05875 1.4352674368838247e-2 1.4352674368838247e-2
0.05890625 -2.4439356986333927e-2 -2.4439356986333927e-2
0.0590625 -2.0925154546107105e-2 -2.0925154546107105e-2
0.05921875 -2.1801042873727194e-2 -2.1801042873727194e-2
0.059375 -1.2548080738822076e-2 -1.2548080738822076e-2
0.05953125 -1.0834885294702001e-2 -1.0834885294702001e-2
0.0596875 -2.2678701269901236e-2 -2.2678701269901236e-2
0.05984375 -1.714991963013368e-2 -1.714991963013368e-2
0.06 -6.581232466804643e-3 -6.581232466804643e-3
0.06015625 -1.6283352368421156e-2 -1.6283352368421156e-2
0.0603125 -3.245185006330864e-2 -3.245185006330864e-2
0.06046875 -1.5994880433601644e-2 -1.5994880433601644e-2
0.060625 -1.5706599983651426e-2 -1.5706599983651426e-2
0.060781249999999995 -3.425265906466324e-2 -3.425265906466324e-2
0.0609375 -1.830803893483557e-2 -1.830803893483557e-2
0.061093749999999995 -2.385167830139112e-2 -2.385167830139112e-2
0.06125 -1.5418510764528381e-2 -1.5418510764528381e-2
0.061406249999999996 -1.830803893483557e-2 -1.830803893483557e-2
0.0615625 -3.515587148429411e-2 -3.515587148429411e-2
0.061718749999999996 -1.1690638245285268e-2 -1.1690638245285268e-2
0.061875 -2.4439356986333927e-2 -2.4439356986333927e-2
0.062031249999999996 -4.4600739642903786e-2 -4.4600739642903786e-2
0.0621875 -4.4908859188927064e-2 -4.4908859188927064e-2
0.062343749999999996 -3.0658477321265032e-2 -3.0658477321265032e-2
0.0625 -4.03098629974461e-2 -4.03098629974461e-2
0.06265625 -2.2385951355275324e-2 -2.2385951355275324e-2
0.06281250000000001 -3.909164485812777e-2 -3.909164485812777e-2
0.06296875 -8.561087001698109e-3 -8.561087001698109e-3
0.063125 -4.2143621451235624e-2 -4.2143621451235624e-2
0.06328125 -4.80021378064559e-2 -4.80021378064559e-2
0.0634375 -3.6060966251419746e-2 -3.6060966251419746e-2
0.06359375 -5.583311957475168e-2 -5.583311957475168e-2
0.06375 -3.515587148429411e-2 -3.515587148429411e-2
0.06390625 -3.727070096650209e-2 -3.727070096650209e-2
0.0640625 -2.7982227608155164e-2 -2.7982227608155164e-2
0.06421875 -6.2201187949157966e-2 -6.2201187949157966e-2
0.064375 -2.827877557591041e-2 -2.827877557591041e-2
0.06453125 -6.25220557006605e-2 -6.25220557006605e-2
0.0646875 -6.76884450362989e-2 -6.76884450362989e-2
0.06484374999999999 -3.395200520571695e-2 -3.395200520571695e-2
0.065 -4.862344618410175e-2 -4.862344618410175e-2
0.06515625 -6.0600395565789e-2 -6.0600395565789e-2
0.0653125 -5.457063472667656e-2 -5.457063472667656e-2
0.06546874999999999 -3.4553521204789384e-2 -3.4553521204789384e-2
0.065625 -4.2143621451235624e-2 -4.2143621451235624e-2
0.06578125 -4.924564468866732e-2 -4.924564468866732e-2
0.0659375 -5.1117606560667994e-2 -5.1117606560667994e-2
0.06609374999999999 -5.5201418398791e-2 -5.5201418398791e-2
0.06625 -6.80133941587564e-2 -6.80133941587564e-2
0.06640625 -5.2370078897816086e-2 -5.2370078897816086e-2
0.0665625 -4.583453161447837e-2 -4.583453161447837e-2
0.06671875 -3.9395879183636406e-2 -3.9395879183636406e-2
0.066875 -5.268376217754467e-2 -5.268376217754467e-2
0.06703125 -6.124000463854662e-2 -6.124000463854662e-2
0.0671875 -7.357505675191822e-2 -7.357505675191822e-2
0.06734375 -6.0600395565789e-2 -6.0600395565789e-2
0.0675 -7.291703468375621e-2 -7.291703468375621e-2
0.06765625 -5.3940765897046994e-2 -5.3940765897046994e-2
0.0678125 -5.709928514187679e-2 -5.709928514187679e-2
0.06796875 -5.551715413200187e-2 -5.551715413200187e-2
0.068125 -7.062177726628471e-2 -7.062177726628471e-2
0.06828125 -6.76884450362989e-2 -6.76884450362989e-2
0.0684375 -6.866402271775351e-2 -6.866402271775351e-2
0.06859375 -4.583453161447837e-2 -4.583453161447837e-2
0.06875 -8.087987621420334e-2 -8.087987621420334e-2
0.06890625 -6.124000463854662e-2 -6.124000463854662e-2
0.0690625 -6.348608380327736e-2 -6.348608380327736e-2
0.06921875 -7.291703468375621e-2 -7.291703468375621e-2
0.06937499999999999 -7.522448707452156e-2 -7.522448707452156e-2
0.06953125 -8.155008388101281e-2 -8.155008388101281e-2
0.0696875 -8.525482856544908e-2 -8.525482856544908e-2
0.06984375 -9.310476572520177e-2 -9.310476572520177e-2
0.06999999999999999 -6.833858659768932e-2 -6.833858659768932e-2
0.07015625 -1.0462148549313444e-1 -1.0462148549313444e-1
0.0703125 -9.517612648122631e-2 -9.517612648122631e-2
0.07046875 -9.552231580358583e-2 -9.552231580358583e-2
0.070625 -6.996821133119768e-2 -6.996821133119768e-2
0.07078125 -6.380790262637914e-2 -6.380790262637914e-2
0.0709375 -8.155008388101281e-2 -8.155008388101281e-2
0.07109375 -6.866402271775351e-2 -6.866402271775351e-2
0.07125 -9.483021289710614e-2 -9.483021289710614e-2
0.07140625 -7.954255573669711e-2 -7.954255573669711e-2
0.0715625 -1.0391474085888541e-1 -1.0391474085888541e-1
0.07171875 -1.146386062506588e-1 -1.146386062506588e-1
0.071875 -9.93487236566386e-2 -9.93487236566386e-2
0.07203125 -9.795339881974074e-2 -9.795339881974074e-2
0.0721875 -1.1536303424499073e-1 -1.1536303424499073e-1
0.07234375 -1.0039816713604832e-1 -1.0039816713604832e-1
0.0725 -1.0817256400142705e-1 -1.0817256400142705e-1
0.07265625 -7.291703468375621e-2 -7.291703468375621e-2
0.0728125 -1.0568376359773213e-1 -1.0568376359773213e-1
0.07296875 -8.967430174427538e-2 -8.967430174427538e-2
0.073125 -1.2415175538668777e-1 -1.2415175538668777e-1
0.07328124999999999 -1.0781614667990169e-1 -1.0781614667990169e-1
0.0734375 -1.2267456184720071e-1 -1.2267456184720071e-1
0.07359375 -1.0603843448874128e-1 -1.0603843448874128e-1
0.07375 -1.1175291801317044e-1 -1.1175291801317044e-1
0.07390624999999999 -1.2749392693624584e-1 -1.2749392693624584e-1
0.0740625 -9.830180997513249e-2 -9.830180997513249e-2
0.07421875 -9.830180997513249e-2 -9.830180997513249e-2
0.074375 -1.2010150195216074e-1 -1.2010150195216074e-1
0.07453125 -1.092435743639526e-1 -1.092435743639526e-1
0.0746875 -9.830180997513249e-2 -9.830180997513249e-2
0.07484375 -1.0746002162353507e-1 -1.0746002162353507e-1
0.075 -1.449897657699335e-1 -1.449897657699335e-1
0.07515625 -1.0285677570255203e-1 -1.0285677570255203e-1
0.0753125 -1.0995905143171036e-1 -1.0995905143171036e-1
0.07546875 -8.627072255359725e-2 -8.627072255359725e-2
0.075625 -1.1391538463156259e-1 -1.1391538463156259e-1
0.07578125 -1.1391538463156259e-1 -1.1391538463156259e-1
0.0759375 -1.1391538463156259e-1 -1.1391538463156259e-1
0.07609375 -1.26377009521903e-1 -1.26377009521903e-1
0.07625 -1.3387796423632858e-1 -1.3387796423632858e-1
0.07640625 -1.4112591037331557e-1 -1.4112591037331557e-1
0.0765625 -1.0462148549313444e-1 -1.0462148549313444e-1
0.07671875 -1.1863799767959193e-1 -1.1863799767959193e-1
0.076875 -1.1827289090575288e-1 -1.1827289090575288e-1
0.07703125 -1.3011129290686618e-1 -1.3011129290686618e-1
0.07718749999999999 -1.2861372424397155e-1 -1.2861372424397155e-1
0.07734375 -1.2489224061621185e-1 -1.2489224061621185e-1
0.0775 -1.2193784499215798e-1 -1.2193784499215798e-1
0.07765625 -1.2267456184720071e-1 -1.2267456184720071e-1
0.07781249999999999 -1.1319336537647784e-1 -1.1319336537647784e-1
0.07796875 -1.4266732985090202e-1 -1.4266732985090202e-1
0.078125 -1.2563399055212177e-1 -1.2563399055212177e-1
0.07828125 -1.1827289090575288e-1 -1.1827289090575288e-1
0.0784375 -1.449897657699335e-1 -1.449897657699335e-1
0.07859375 -1.3615374838845407e-1 -1.3615374838845407e-1
0.07875 -1.3691500096181075e-1 -1.3691500096181075e-1
0.07890625 -1.3387796423632858e-1 -1.3387796423632858e-1
0.0790625 -1.28240137569835e-1 -1.28240137569835e-1
0.07921875 -1.308620182137732e-1 -1.308620182137732e-1
0.079375 -1.4771506505224474e-1 -1.4771506505224474e-1
0.07953125 -1.278668719844136e-1 -1.278668719844136e-1
0.0796875 -1.5163825778251727e-1 -1.5163825778251727e-1
0.07984375 -1.4074140881486352e-1 -1.4074140881486352e-1
0.08 -1.500647253296039e-1 -1.500647253296039e-1
0.08015625 -1.3691500096181075e-1 -1.3691500096181075e-1
0.0803125 -1.6443607461307375e-1 -1.6443607461307375e-1
0.08046875 -1.6484214708950562e-1 -1.6484214708950562e-1
0.080625 -1.2415175538668777e-1 -1.2415175538668777e-1
0.08078125 -1.551996903485806e-1 -1.551996903485806e-1
0.0809375 -1.28240137569835e-1 -1.28240137569835e-1
0.08109374999999999 -1.6403038146642768e-1 -1.6403038146642768e-1
0.08125 -1.3236737321109038e-1 -1.3236737321109038e-1
0.08140625 -1.3274452866849185e-1 -1.3274452866849185e-1
0.0815625 -1.208351076703531e-1 -1.208351076703531e-1
0.08171874999999999 -1.5959259152773297e-1 -1.5959259152773297e-1
0.081875 -1.4460182962810197e-1 -1.4460182962810197e-1
0.08203125 -1.4344009603682562e-1 -1.4344009603682562e-1
0.0821875 -1.4810579335741592e-1 -1.4810579335741592e-1
0.08234375 -1.2046814991138266e-1 -1.2046814991138266e-1
0.0825 -1.3387796423632858e-1 -1.3387796423632858e-1
0.08265625 -1.4654498491410406e-1 -1.4654498491410406e-1
0.0828125 -1.4421423970331038e-1 -1.4421423970331038e-1
0.08296875 -1.5759030821198872e-1 -1.5759030821198872e-1
0.083125 -1.5599510170994169e-1 -1.5599510170994169e-1
0.08328125 -1.5242716714005855e-1 -1.5242716714005855e-1
0.0834375 -1.6079840761537278e-1 -1.6079840761537278e-1
0.08359375 -1.4967223141956065e-1 -1.4967223141956065e-1
0.08375 -1.6120109144756345e-1 -1.6120109144756345e-1
0.08390625 -1.767865129995032e-1 -1.767865129995032e-1
0.0840625 -1.4810579335741592e-1 -1.4810579335741592e-1
0.08421875 -1.5045757427715412e-1 -1.5045757427715412e-1
0.084375 -1.4421423970331038e-1 -1.4421423970331038e-1
0.08453125 -1.2674899625291314e-1 -1.2674899625291314e-1
0.0846875 -1.2712130187528814e-1 -1.2712130187528814e-1
0.08484375 -1.488883061491233e-1 -1.488883061491233e-1
0.08499999999999999 -1.6769533555283322e-1 -1.6769533555283322e-1
0.08515625 -1.7762249878584457e-1 -1.7762249878584457e-1
0.0853125 -1.6606264760772982e-1 -1.6606264760772982e-1
0.08546875 -1.4305354106524115e-1 -1.4305354106524115e-1
0.08562499999999999 -1.5163825778251727e-1 -1.5163825778251727e-1
0.08578125 -1.767865129995032e-1 -1.767865129995032e-1
0.0859375 -1.705673926645721e-1 -1.705673926645721e-1
0.08609375 -1.7304436410472546e-1 -1.7304436410472546e-1
0.08625 -1.7720430474110627e-1 -1.7720430474110627e-1
0.08640625 -1.5919139567296314e-1 -1.5919139567296314e-1
0.0865625 -1.7221713627004132e-1 -1.7221713627004132e-1
0.08671875 -1.5719095693612228e-1 -1.5719095693612228e-1
0.086875 -2.0303716049514575e-1 -2.0303716049514575e-1
0.08703125 -1.7804109590924266e-1 -1.7804109590924266e-1
0.0871875 -1.4344009603682562e-1 -1.4344009603682562e-1
0.08734375 -1.5759030821198872e-1 -1.5759030821198872e-1
0.0875 -1.8056118701476676e-1 -1.8056118701476676e-1
0.08765625 -1.6851398703351306e-1 -1.6851398703351306e-1
0.0878125 -1.5559721392956494e-1 -1.5559721392956494e-1
0.08796875 -1.8649889937553876e-1 -1.8649889937553876e-1
0.088125 -1.664702445235271e-1 -1.664702445235271e-1
0.08828125 -1.5045757427715412e-1 -1.5045757427715412e-1
0.0884375 -1.912218715783749e-1 -1.912218715783749e-1
0.08859375 -1.726305532283452e-1 -1.726305532283452e-1
0.08875 -1.5282215987479297e-1 -1.5282215987479297e-1
0.08890624999999999 -1.8224940870100514e-1 -1.8224940870100514e-1
0.0890625 -1.7762249878584457e-1 -1.7762249878584457e-1
0.08921875 -1.7097924142175547e-1 -1.7097924142175547e-1
0.089375 -1.8778189730096617e-1 -1.8778189730096617e-1
0.08953124999999999 -1.8098262759311146e-1 -1.8098262759311146e-1
0.0896875 -1.801401550070909e-1 -1.801401550070909e-1
0.08984375 -1.7428816776702805e-1 -1.7428816776702805e-1
0.09 -1.5999415834497333e-1 -1.5999415834497333e-1
0.09015625 -1.912218715783749e-1 -1.912218715783749e-1
0.0903125 -1.8098262759311146e-1 -1.8098262759311146e-1
0.09046875 -1.8521968053636595e-1 -1.8521968053636595e-1
0.090625 -2.1701151496021742e-1 -2.1701151496021742e-1
0.09078125 -1.9774619781300773e-1 -1.9774619781300773e-1
0.0909375 -1.8649889937553876e-1 -1.8649889937553876e-1
0.09109375 -1.7804109590924266e-1 -1.7804109590924266e-1
0.09125 -1.92086139489283e-1 -1.92086139489283e-1
0.09140625 -1.9035932018877677e-1 -1.9035932018877677e-1
0.0915625 -1.9643346790097072e-1 -1.9643346790097072e-1
0.09171875 -1.7929931354035977e-1 -1.7929931354035977e-1
0.091875 -1.7929931354035977e-1 -1.7929931354035977e-1
0.09203125 -2.234729760681895e-1 -2.234729760681895e-1
0.0921875 -1.7221713627004132e-1 -1.7221713627004132e-1
0.09234375 -1.8098262759311146e-1 -1.8098262759311146e-1
0.0925 -2.0794449498988987e-1 -2.0794449498988987e-1
0.09265625 -1.9079038174466545e-1 -1.9079038174466545e-1
0.09281249999999999 -2.2069199869858425e-1 -2.2069199869858425e-1
0.09296875 -1.726305532283452e-1 -1.726305532283452e-1
0.093125 -1.9425436407230068e-1 -1.9425436407230068e-1
0.09328125 -1.8778189730096617e-1 -1.8778189730096617e-1
0.09343749999999999 -1.9556051387458462e-1 -1.9556051387458462e-1
0.09359375 -1.869261443503829e-1 -1.869261443503829e-1
0.09375 -1.767865129995032e-1 -1.767865129995032e-1
0.09390625 -1.705673926645721e-1 -1.705673926645721e-1
0.0940625 -1.9599677155255835e-1 -1.9599677155255835e-1
0.09421875 -1.689238921907985e-1 -1.689238921907985e-1
0.094375 -1.8056118701476676e-1 -1.8056118701476676e-1
0.09453125 -1.664702445235271e-1 -1.664702445235271e-1
0.0946875 -1.929521307670563e-1 -1.929521307670563e-1
0.09484375 -2.1019356517374854e-1 -2.1019356517374854e-1
0.095 -1.9599677155255835e-1 -1.9599677155255835e-1
0.09515625 -1.9381985229828347e-1 -1.9381985229828347e-1
0.0953125 -1.82672491522486e-1 -1.82672491522486e-1
0.09546875 -2.083933782152818e-1 -2.083933782152818e-1
0.095625 -1.8182673763902635e-1 -1.8182673763902635e-1
0.09578125 -2.1838804378902e-1 -2.1838804378902e-1
0.0959375 -1.8521968053636595e-1 -1.8521968053636595e-1
0.09609375 -1.8649889937553876e-1 -1.8649889937553876e-1
0.09625 -1.9512469398662757e-1 -1.9512469398662757e-1
0.09640625 -1.9165379054177567e-1 -1.9165379054177567e-1
0.0965625 -2.0170836451133356e-1 -2.0170836451133356e-1
0.09671875 -2.0660062239027832e-1 -2.0660062239027832e-1
0.096875 -1.9994293735707247e-1 -1.9994293735707247e-1
0.09703125 -2.31450516628263e-1 -2.31450516628263e-1
0.0971875 -1.981846577007338e-1 -1.981846577007338e-1
0.09734374999999999 -1.96870603802902e-1 -1.96870603802902e-1
0.0975 -1.8906869670728232e-1 -1.8906869670728232e-1
0.09765625 -1.7846009688906905e-1 -1.7846009688906905e-1
0.0978125 -2.0704811803203826e-1 -2.0704811803203826e-1
0.09796875 -2.1746987329500955e-1 -2.1746987329500955e-1
0.098125 -1.9381985229828347e-1 -1.9381985229828347e-1
0.09828125 -2.0038362180067226e-1 -2.0038362180067226e-1
0.0984375 -2.0303716049514575e-1 -2.0303716049514575e-1
0.09859375 -1.8863933979450298e-1 -1.8863933979450298e-1
0.09875 -1.9994293735707247e-1 -1.9994293735707247e-1
0.09890625 -1.9035932018877677e-1 -1.9035932018877677e-1
0.0990625 -2.1838804378902e-1 -2.1838804378902e-1
0.09921875 -1.92086139489283e-1 -1.92086139489283e-1
0.099375 -1.9251891927786557e-1 -1.9251891927786557e-1
0.09953125 -2.0303716049514575e-1 -2.0303716049514575e-1
0.0996875 -1.869261443503829e-1 -1.869261443503829e-1
0.09984375 -2.083933782152818e-1 -2.083933782152818e-1
0.1 -1.9338577481896468e-1 -1.9338577481896468e-1
0.10015625 -2.0038362180067226e-1 -2.0038362180067226e-1
0.1003125 -2.097428183954526e-1 -2.097428183954526e-1
0.10046875 -2.2627187607942156e-1 -2.2627187607942156e-1
0.100625 -2.1019356517374854e-1 -2.1019356517374854e-1
0.10078125 -1.9338577481896468e-1 -1.9338577481896468e-1
0.1009375 -2.0215084491833446e-1 -2.0215084491833446e-1
0.10109375 -2.1200124512761986e-1 -2.1200124512761986e-1
0.10124999999999999 -1.929521307670563e-1 -1.929521307670563e-1
0.10140625 -2.097428183954526e-1 -2.097428183954526e-1
0.1015625 -2.2674011815378625e-1 -2.2674011815378625e-1
0.10171875 -2.0170836451133356e-1 -2.0170836451133356e-1
0.101875 -2.2440393994430208e-1 -2.2440393994430208e-1
0.10203125 -1.96870603802902e-1 -1.96870603802902e-1
0.1021875 -2.043700346315913e-1 -2.043700346315913e-1
0.10234375 -2.1518290391380868e-1 -2.1518290391380868e-1
0.1025 -2.1976894950540649e-1 -2.1976894950540649e-1
0.10265625 -2.074960752475179e-1 -2.074960752475179e-1
0.1028125 -2.1336196002218388e-1 -2.1336196002218388e-1
0.10296875 -2.3525596907631607e-1 -2.3525596907631607e-1
0.103125 -2.1290791452143987e-1 -2.1290791452143987e-1
0.10328125 -1.9643346790097072e-1 -1.9643346790097072e-1
0.1034375 -2.3050434091217165e-1 -2.3050434091217165e-1
0.10359375 -2.0794449498988987e-1 -2.0794449498988987e-1
0.10375 -2.0660062239027832e-1 -2.0660062239027832e-1
0.10390625 -2.1381648071453663e-1 -2.1381648071453663e-1
0.1040625 -2.0794449498988987e-1 -2.0794449498988987e-1
0.10421875 -2.1472695165995725e-1 -2.1472695165995725e-1
0.104375 -2.1746987329500955e-1 -2.1746987329500955e-1
0.10453125 -2.1019356517374854e-1 -2.1019356517374854e-1
0.1046875 -2.2861815127237195e-1 -2.2861815127237195e-1
0.10484375 -2.33825013969867e-1 -2.33825013969867e-1
0.105 -2.3239875823183498e-1 -2.3239875823183498e-1
0.10515624999999999 -1.97308180144105e-1 -1.97308180144105e-1
0.1053125 -2.3813210198477774e-1 -2.3813210198477774e-1
0.10546875 -2.2254400356017845e-1 -2.2254400356017845e-1
0.105625 -2.043700346315913e-1 -2.043700346315913e-1
0.10578125 -2.106447802604703e-1 -2.106447802604703e-1
0.1059375 -2.5032533639218046e-1 -2.5032533639218046e-1
0.10609375 -2.1381648071453663e-1 -2.1381648071453663e-1
0.10625 -2.034809975106815e-1 -2.034809975106815e-1
0.10640625 -2.2069199869858425e-1 -2.2069199869858425e-1
0.1065625 -2.2674011815378625e-1 -2.2674011815378625e-1
0.10671875 -2.3050434091217165e-1 -2.3050434091217165e-1
0.106875 -2.1563933536086966e-1 -2.1563933536086966e-1
0.10703125 -2.2861815127237195e-1 -2.2861815127237195e-1
0.1071875 -2.3813210198477774e-1 -2.3813210198477774e-1
0.10734375 -2.1976894950540649e-1 -2.1976894950540649e-1
0.1075 -2.1792871589649065e-1 -2.1792871589649065e-1
0.10765625 -2.0884272588278963e-1 -2.0884272588278963e-1
0.1078125 -2.234729760681895e-1 -2.234729760681895e-1
0.10796875 -2.1655363987099063e-1 -2.1655363987099063e-1
0.108125 -2.1019356517374854e-1 -2.1019356517374854e-1
0.10828125 -2.5430059967966523e-1 -2.5430059967966523e-1
0.1084375 -2.043700346315913e-1 -2.043700346315913e-1
0.10859375 -2.1792871589649065e-1 -2.1792871589649065e-1
0.10875 -2.1245434321973855e-1 -2.1245434321973855e-1
0.10890625 -2.1245434321973855e-1 -2.1245434321973855e-1
0.10906249999999999 -2.3765142182291976e-1 -2.3765142182291976e-1
0.10921875 -2.1472695165995725e-1 -2.1472695165995725e-1
0.109375 -2.2533690374434778e-1 -2.2533690374434778e-1
0.10953125 -2.3957734285895826e-1 -2.3957734285895826e-1
0.1096875 -2.2814788107817696e-1 -2.2814788107817696e-1
0.10984375 -1.9994293735707247e-1 -1.9994293735707247e-1
0.11 -2.2254400356017845e-1 -2.2254400356017845e-1
0.11015625 -2.3525596907631607e-1 -2.3525596907631607e-1
0.1103125 -2.3621256523818834e-1 -2.3621256523818834e-1
0.11046875 -2.1655363987099063e-1 -2.1655363987099063e-1
0.110625 -2.2908893124465424e-1 -2.2908893124465424e-1
0.11078125 -2.2814788107817696e-1 -2.2814788107817696e-1
0.1109375 -2.0126633446614806e-1 -2.0126633446614806e-1
0.11109375 -2.2069199869858425e-1 -2.2069199869858425e-1
0.11125 -2.1746987329500955e-1 -2.1746987329500955e-1
0.11140625 -2.3957734285895826e-1 -2.3957734285895826e-1
0.1115625 -2.1701151496021742e-1 -2.1701151496021742e-1
0.11171875 -2.1746987329500955e-1 -2.1746987329500955e-1
0.111875 -2.2300824142576525e-1 -2.2300824142576525e-1
0.11203125 -2.2533690374434778e-1 -2.2533690374434778e-1
0.1121875 -2.0126633446614806e-1 -2.0126633446614806e-1
0.11234375 -2.419968169823714e-1 -2.419968169823714e-1
0.1125 -2.1245434321973855e-1 -2.1245434321973855e-1
0.11265625 -2.2814788107817696e-1 -2.2814788107817696e-1
0.1128125 -2.4589623246655679e-1 -2.4589623246655679e-1
0.11296874999999999 -2.1427147759418874e-1 -2.1427147759418874e-1
0.113125 -2.328736565644518e-1 -2.328736565644518e-1
0.11328125 -2.097428183954526e-1 -2.097428183954526e-1
0.1134375 -2.202302288710265e-1 -2.202302288710265e-1
0.11359375 -2.2627187607942156e-1 -2.2627187607942156e-1
0.11375 -2.300320249527279e-1 -2.300320249527279e-1
0.11390625 -2.2814788107817696e-1 -2.2814788107817696e-1
0.1140625 -2.3813210198477774e-1 -2.3813210198477774e-1
0.11421875 -2.2861815127237195e-1 -2.2861815127237195e-1
0.114375 -2.390950613192211e-1 -2.390950613192211e-1
0.11453125 -2.0884272588278963e-1 -2.0884272588278963e-1
0.1146875 -2.463861304112327e-1 -2.463861304112327e-1
0.11484375 -2.5430059967966523e-1 -2.5430059967966523e-1
0.115 -2.3192437863043347e-1 -2.3192437863043347e-1
0.11515625 -2.043700346315913e-1 -2.043700346315913e-1
0.1153125 -2.1930815956095495e-1 -2.1930815956095495e-1
0.11546875 -2.3621256523818834e-1 -2.3621256523818834e-1
0.115625 -2.31450516628263e-1 -2.31450516628263e-1
0.11578125 -2.4296839340973664e-1 -2.4296839340973664e-1
0.1159375 -1.96870603802902e-1 -1.96870603802902e-1
0.11609375 -2.1609624700943586e-1 -2.1609624700943586e-1
0.11625 -2.2440393994430208e-1 -2.2440393994430208e-1
0.11640625 -2.2393820855178292e-1 -2.2393820855178292e-1
0.1165625 -2.220802614105053e-1 -2.220802614105053e-1
0.11671875 -1.9950269962864686e-1 -1.9950269962864686e-1
0.11687499999999999 -2.234729760681895e-1 -2.234729760681895e-1
0.11703125 -2.463861304112327e-1 -2.463861304112327e-1
0.1171875 -2.2254400356017845e-1 -2.2254400356017845e-1
0.11734375 -2.3813210198477774e-1 -2.3813210198477774e-1
0.1175 -2.1290791452143987e-1 -2.1290791452143987e-1
0.11765625 -2.4442984565337023e-1 -2.4442984565337023e-1
0.1178125 -2.258041383046412e-1 -2.258041383046412e-1
0.11796875 -2.258041383046412e-1 -2.258041383046412e-1
0.118125 -2.1655363987099063e-1 -2.1655363987099063e-1
0.11828125 -2.2069199869858425e-1 -2.2069199869858425e-1
0.1184375 -2.097428183954526e-1 -2.097428183954526e-1
0.11859375 -2.2300824142576525e-1 -2.2300824142576525e-1
0.11875 -1.9338577481896468e-1 -1.9338577481896468e-1
0.11890625 -2.2908893124465424e-1 -2.2908893124465424e-1
0.1190625 -2.1884785800021467e-1 -2.1884785800021467e-1
0.11921875 -2.2440393994430208e-1 -2.2440393994430208e-1
0.119375 -2.234729760681895e-1 -2.234729760681895e-1
0.11953125 -2.3525596907631607e-1 -2.3525596907631607e-1
0.1196875 -2.0392528857951087e-1 -2.0392528857951087e-1
0.11984375 -2.5032533639218046e-1 -2.5032533639218046e-1
0.12 -2.1884785800021467e-1 -2.1884785800021467e-1
0.12015625 -2.4687658160045745e-1 -2.4687658160045745e-1
0.1203125 -2.2861815127237195e-1 -2.2861815127237195e-1
0.12046875 -2.1701151496021742e-1 -2.1701151496021742e-1
0.120625 -2.216170139192184e-1 -2.216170139192184e-1
0.12078124999999999 -2.638902922136954e-1 -2.638902922136954e-1
0.1209375 -2.583125864735707e-1 -2.583125864735707e-1
0.12109375 -2.1976894950540649e-1 -2.1976894950540649e-1
0.12125 -2.2440393994430208e-1 -2.2440393994430208e-1
0.12140625 -2.0704811803203826e-1 -2.0704811803203826e-1
0.1215625 -2.2115426003217253e-1 -2.2115426003217253e-1
0.12171875 -2.3050434091217165e-1 -2.3050434091217165e-1
0.121875 -2.1019356517374854e-1 -2.1019356517374854e-1
0.12203125 -2.1701151496021742e-1 -2.1701151496021742e-1
0.1221875 -2.3050434091217165e-1 -2.3050434091217165e-1
0.12234375 -2.1884785800021467e-1 -2.1884785800021467e-1
0.1225 -2.220802614105053e-1 -2.220802614105053e-1
0.12265625 -2.2300824142576525e-1 -2.2300824142576525e-1
0.1228125 -2.300320249527279e-1 -2.300320249527279e-1
0.12296875 -2.463861304112327e-1 -2.463861304112327e-1
0.123125 -2.523084196638803e-1 -2.523084196638803e-1
0.12328125 -2.1563933536086966e-1 -2.1563933536086966e-1
0.1234375 -2.272088656163489e-1 -2.272088656163489e-1
0.12359375 -2.1746987329500955e-1 -2.1746987329500955e-1
0.12375 -2.1200124512761986e-1 -2.1200124512761986e-1
0.12390625 -2.1838804378902e-1 -2.1838804378902e-1
0.1240625 -2.2300824142576525e-1 -2.2300824142576525e-1
0.12421875 -2.3525596907631607e-1 -2.3525596907631607e-1
0.124375 -2.2300824142576525e-1 -2.2300824142576525e-1
0.12453125 -2.4442984565337023e-1 -2.4442984565337023e-1
0.1246875 -2.2627187607942156e-1 -2.2627187607942156e-1
0.12484375 -2.309771710970412e-1 -2.309771710970412e-1
0.125 -2.0303716049514575e-1 -2.0303716049514575e-1
0.12515625 -2.110964646297382e-1 -2.110964646297382e-1
0.1253125 -2.0481523659974643e-1 -2.0481523659974643e-1
0.12546875000000002 -2.3717127309308017e-1 -2.3717127309308017e-1
0.12562500000000001 -2.4785914872071446e-1 -2.4785914872071446e-1
0.12578125 -2.523084196638803e-1 -2.523084196638803e-1
0.1259375 -2.31450516628263e-1 -2.31450516628263e-1
0.12609375 -2.083933782152818e-1 -2.083933782152818e-1
0.12625 -2.3239875823183498e-1 -2.3239875823183498e-1
0.12640625000000003 -2.034809975106815e-1 -2.034809975106815e-1
0.12656250000000002 -2.2254400356017845e-1 -2.2254400356017845e-1
0.12671875000000002 -2.234729760681895e-1 -2.234729760681895e-1
0.12687500000000002 -2.1200124512761986e-1 -2.1200124512761986e-1
0.12703125 -2.2440393994430208e-1 -2.2440393994430208e-1
0.1271875 -2.2069199869858425e-1 -2.2069199869858425e-1
0.12734375 -2.31450516628263e-1 -2.31450516628263e-1
0.1275 -2.0929253895449085e-1 -2.0929253895449085e-1
0.12765625000000003 -2.0884272588278963e-1 -2.0884272588278963e-1
0.12781250000000002 -2.1976894950540649e-1 -2.1976894950540649e-1
0.12796875000000002 -2.1563933536086966e-1 -2.1563933536086966e-1
0.12812500000000002 -2.3813210198477774e-1 -2.3813210198477774e-1
0.12828125 -2.0038362180067226e-1 -2.0038362180067226e-1
0.1284375 -2.115486192587146e-1 -2.115486192587146e-1
0.12859375 -2.2487017131694076e-1 -2.2487017131694076e-1
0.12875 -2.220802614105053e-1 -2.220802614105053e-1
0.12890625 -2.2393820855178292e-1 -2.2393820855178292e-1
0.12906250000000002 -2.234729760681895e-1 -2.234729760681895e-1
0.12921875000000002 -2.1792871589649065e-1 -2.1792871589649065e-1
0.12937500000000002 -2.2115426003217253e-1 -2.2115426003217253e-1
0.12953125000000001 -1.97308180144105e-1 -1.97308180144105e-1
0.1296875 -2.1245434321973855e-1 -2.1245434321973855e-1
0.12984375 -1.986235607011042e-1 -1.986235607011042e-1
0.13 -2.1563933536086966e-1 -2.1563933536086966e-1
0.13015625 -2.309771710970412e-1 -2.309771710970412e-1
0.13031250000000003 -2.106447802604703e-1 -2.106447802604703e-1
0.13046875000000002 -2.1019356517374854e-1 -2.1019356517374854e-1
0.13062500000000002 -2.31450516628263e-1 -2.31450516628263e-1
0.13078125000000002 -2.2440393994430208e-1 -2.2440393994430208e-1
0.1309375 -1.9338577481896468e-1 -1.9338577481896468e-1
0.13109375 -2.1609624700943586e-1 -2.1609624700943586e-1
0.13125 -2.0884272588278963e-1 -2.0884272588278963e-1
0.13140625 -2.328736565644518e-1 -2.328736565644518e-1
0.13156250000000003 -2.1245434321973855e-1 -2.1245434321973855e-1
0.13171875000000002 -2.034809975106815e-1 -2.034809975106815e-1
0.13187500000000002 -2.300320249527279e-1 -2.300320249527279e-1
0.13203125000000002 -2.0126633446614806e-1 -2.0126633446614806e-1
0.1321875 -2.3573400377719844e-1 -2.3573400377719844e-1
0.13234375 -2.034809975106815e-1 -2.034809975106815e-1
0.1325 -2.043700346315913e-1 -2.043700346315913e-1
0.13265625 -2.2115426003217253e-1 -2.2115426003217253e-1
0.1328125 -2.110964646297382e-1 -2.110964646297382e-1
0.13296875000000002 -2.110964646297382e-1 -2.110964646297382e-1
0.13312500000000002 -2.2115426003217253e-1 -2.2115426003217253e-1
0.13328125000000002 -2.3050434091217165e-1 -2.3050434091217165e-1
0.13343750000000001 -2.110964646297382e-1 -2.110964646297382e-1
0.13359375 -1.96870603802902e-1 -1.96870603802902e-1
0.13375 -1.96870603802902e-1 -1.96870603802902e-1
0.13390625 -2.220802614105053e-1 -2.220802614105053e-1
0.1340625 -2.0570701202993158e-1 -2.0570701202993158e-1
0.13421875000000003 -2.2533690374434778e-1 -2.2533690374434778e-1
0.13437500000000002 -2.234729760681895e-1 -2.234729760681895e-1
0.13453125000000002 -2.0526089541966774e-1 -2.0526089541966774e-1
0.13468750000000002 -2.309771710970412e-1 -2.309771710970412e-1
0.13484375 -2.1609624700943586e-1 -2.1609624700943586e-1
0.135 -1.801401550070909e-1 -1.801401550070909e-1
0.13515625 -2.1701151496021742e-1 -2.1701151496021742e-1
0.1353125 -2.5280560859271395e-1 -2.5280560859271395e-1
0.13546875000000003 -2.074960752475179e-1 -2.074960752475179e-1
0.13562500000000002 -1.9599677155255835e-1 -1.9599677155255835e-1
0.13578125000000002 -2.3192437863043347e-1 -2.3192437863043347e-1
0.13593750000000002 -1.929521307670563e-1 -1.929521307670563e-1
0.13609375 -2.1427147759418874e-1 -2.1427147759418874e-1
0.13625 -2.110964646297382e-1 -2.110964646297382e-1
0.13640625 -1.9425436407230068e-1 -1.9425436407230068e-1
0.1365625 -2.2487017131694076e-1 -2.2487017131694076e-1
0.13671875000000003 -1.82672491522486e-1 -1.82672491522486e-1
0.13687500000000002 -2.1518290391380868e-1 -2.1518290391380868e-1
0.13703125000000002 -1.7762249878584457e-1 -1.7762249878584457e-1
0.13718750000000002 -1.929521307670563e-1 -1.929521307670563e-1
0.13734375000000001 -1.9425436407230068e-1 -1.9425436407230068e-1
0.1375 -2.0615358737200884e-1 -2.0615358737200884e-1
0.13765625 -2.0660062239027832e-1 -2.0660062239027832e-1
0.1378125 -2.1792871589649065e-1 -2.1792871589649065e-1
0.13796875 -2.083933782152818e-1 -2.083933782152818e-1
0.13812500000000003 -2.1976894950540649e-1 -2.1976894950540649e-1
0.13828125000000002 -1.7929931354035977e-1 -1.7929931354035977e-1
0.13843750000000002 -2.0704811803203826e-1 -2.0704811803203826e-1
0.13859375000000002 -1.8821040693800306e-1 -1.8821040693800306e-1
0.13875 -2.1427147759418874e-1 -2.1427147759418874e-1
0.13890625 -2.1792871589649065e-1 -2.1792871589649065e-1
0.1390625 -2.1200124512761986e-1 -2.1200124512761986e-1
0.13921875 -2.0082475386694165e-1 -2.0082475386694165e-1
0.13937500000000003 -1.9556051387458462e-1 -1.9556051387458462e-1
0.13953125000000002 -1.6606264760772982e-1 -1.6606264760772982e-1
0.13968750000000002 -2.0884272588278963e-1 -2.0884272588278963e-1
0.13984375000000002 -2.1472695165995725e-1 -2.1472695165995725e-1
0.14 -2.043700346315913e-1 -2.043700346315913e-1
0.14015625 -2.0660062239027832e-1 -2.0660062239027832e-1
0.1403125 -2.0929253895449085e-1 -2.0929253895449085e-1
0.14046875 -1.97308180144105e-1 -1.97308180144105e-1
0.14062500000000003 -2.0615358737200884e-1 -2.0615358737200884e-1
0.14078125000000002 -1.8906869670728232e-1 -1.8906869670728232e-1
0.14093750000000002 -1.8735381004905172e-1 -1.8735381004905172e-1
0.14109375000000002 -2.2487017131694076e-1 -2.2487017131694076e-1
0.14125000000000001 -1.9994293735707247e-1 -1.9994293735707247e-1
0.14140625 -2.1245434321973855e-1 -2.1245434321973855e-1
0.1415625 -1.738731706194412e-1 -1.738731706194412e-1
0.14171875 -2.043700346315913e-1 -2.043700346315913e-1
0.141875 -2.0038362180067226e-1 -2.0038362180067226e-1
0.14203125000000003 -1.8735381004905172e-1 -1.8735381004905172e-1
0.14218750000000002 -2.0038362180067226e-1 -2.0038362180067226e-1
0.14234375000000002 -1.92086139489283e-1 -1.92086139489283e-1
0.14250000000000002 -1.9994293735707247e-1 -1.9994293735707247e-1
0.14265625 -2.1381648071453663e-1 -2.1381648071453663e-1
0.1428125 -1.9599677155255835e-1 -1.9599677155255835e-1
0.14296875 -1.7221713627004132e-1 -1.7221713627004132e-1
0.143125 -2.1746987329500955e-1 -2.1746987329500955e-1
0.14328125000000003 -2.1976894950540649e-1 -2.1976894950540649e-1
0.14343750000000002 -1.8351989565847138e-1 -1.8351989565847138e-1
0.14359375000000002 -1.9512469398662757e-1 -1.9512469398662757e-1
0.14375000000000002 -2.115486192587146e-1 -2.115486192587146e-1
0.14390625 -1.7762249878584457e-1 -1.7762249878584457e-1
0.1440625 -2.083933782152818e-1 -2.083933782152818e-1
0.14421875 -1.8056118701476676e-1 -1.8056118701476676e-1
0.144375 -2.043700346315913e-1 -2.043700346315913e-1
0.14453125000000003 -2.0615358737200884e-1 -2.0615358737200884e-1
0.14468750000000002 -2.1518290391380868e-1 -2.1518290391380868e-1
0.14484375000000002 -1.843689564995894e-1 -1.843689564995894e-1
0.14500000000000002 -1.6728658777498673e-1 -1.6728658777498673e-1
0.14515625000000001 -1.839442185861233e-1 -1.839442185861233e-1
0.1453125 -1.8309598690651052e-1 -1.8309598690651052e-1
0.14546875 -1.681044683969426e-1 -1.681044683969426e-1
0.145625 -1.8309598690651052e-1 -1.8309598690651052e-1
0.14578125 -1.96870603802902e-1 -1.96870603802902e-1
0.14593750000000003 -1.986235607011042e-1 -1.986235607011042e-1
0.14609375000000002 -1.8607207429754347e-1 -1.8607207429754347e-1
0.14625000000000002 -1.8521968053636595e-1 -1.8521968053636595e-1
0.14640625000000002 -1.8098262759311146e-1 -1.8098262759311146e-1
0.1465625 -2.1884785800021467e-1 -2.1884785800021467e-1
0.14671875 -1.843689564995894e-1 -1.843689564995894e-1
0.146875 -1.9425436407230068e-1 -1.9425436407230068e-1
0.14703125 -2.0615358737200884e-1 -2.0615358737200884e-1
0.14718750000000003 -1.689238921907985e-1 -1.689238921907985e-1
0.14734375000000002 -1.9774619781300773e-1 -1.9774619781300773e-1
0.14750000000000002 -1.9165379054177567e-1 -1.9165379054177567e-1
0.14765625000000002 -1.6362506694153245e-1 -1.6362506694153245e-1
0.1478125 -1.5919139567296314e-1 -1.5919139567296314e-1
0.14796875 -1.8098262759311146e-1 -1.8098262759311146e-1
0.148125 -1.7553554387175252e-1 -1.7553554387175252e-1
0.14828125 -1.7804109590924266e-1 -1.7804109590924266e-1
0.14843750000000003 -1.8564566829185702e-1 -1.8564566829185702e-1
0.14859375000000002 -1.8564566829185702e-1 -1.8564566829185702e-1
0.14875000000000002 -2.0481523659974643e-1 -2.0481523659974643e-1
0.14890625000000002 -1.8564566829185702e-1 -1.8564566829185702e-1
0.14906250000000001 -1.8224940870100514e-1 -1.8224940870100514e-1
0.14921875 -1.747035618512105e-1 -1.747035618512105e-1
0.149375 -1.7929931354035977e-1 -1.7929931354035977e-1
0.14953125 -1.656554328738138e-1 -1.656554328738138e-1
0.1496875 -2.0660062239027832e-1 -2.0660062239027832e-1
0.14984375000000003 -1.6362506694153245e-1 -1.6362506694153245e-1
0.15000000000000002 -1.664702445235271e-1 -1.664702445235271e-1
0.15015625000000002 -1.6403038146642768e-1 -1.6403038146642768e-1
0.15031250000000002 -1.7971953077866276e-1 -1.7971953077866276e-1
0.15046875 -1.8521968053636595e-1 -1.8521968053636595e-1
0.150625 -1.8182673763902635e-1 -1.8182673763902635e-1
0.15078125 -1.7720430474110627e-1 -1.7720430474110627e-1
0.1509375 -1.7097924142175547e-1 -1.7097924142175547e-1
0.15109375000000003 -1.8309598690651052e-1 -1.8309598690651052e-1
0.15125000000000002 -1.620075809679129e-1 -1.620075809679129e-1
0.15140625000000002 -1.7304436410472546e-1 -1.7304436410472546e-1
0.15156250000000002 -1.7097924142175547e-1 -1.7097924142175547e-1
0.15171875 -1.767865129995032e-1 -1.767865129995032e-1
0.151875 -1.8479411021137304e-1 -1.8479411021137304e-1
0.15203125 -1.7221713627004132e-1 -1.7221713627004132e-1
0.1521875 -1.8098262759311146e-1 -1.8098262759311146e-1
0.15234375000000003 -1.97308180144105e-1 -1.97308180144105e-1
0.15250000000000002 -1.4615565769672356e-1 -1.4615565769672356e-1
0.15265625000000002 -1.4421423970331038e-1 -1.4421423970331038e-1
0.15281250000000002 -1.7221713627004132e-1 -1.7221713627004132e-1
0.15296875000000001 -1.551996903485806e-1 -1.551996903485806e-1
0.153125 -1.763691227877473e-1 -1.763691227877473e-1
0.15328125 -1.5203253332653155e-1 -1.5203253332653155e-1
0.1534375 -1.65248599605746e-1 -1.65248599605746e-1
0.15359375 -1.500647253296039e-1 -1.500647253296039e-1
0.15375000000000003 -1.6851398703351306e-1 -1.6851398703351306e-1
0.15390625000000002 -1.6362506694153245e-1 -1.6362506694153245e-1
0.15406250000000002 -1.5719095693612228e-1 -1.5719095693612228e-1
0.15421875000000002 -1.747035618512105e-1 -1.747035618512105e-1
0.154375 -1.5879057009591513e-1 -1.5879057009591513e-1
0.15453125 -1.6687822433925392e-1 -1.6687822433925392e-1
0.1546875 -1.536132247235722e-1 -1.536132247235722e-1
0.15484375 -1.6403038146642768e-1 -1.6403038146642768e-1
0.15500000000000003 -1.7511935363204012e-1 -1.7511935363204012e-1
0.15515625000000002 -1.603960968113336e-1 -1.603960968113336e-1
0.15531250000000002 -1.689238921907985e-1 -1.689238921907985e-1
0.15546875000000002 -1.7553554387175252e-1 -1.7553554387175252e-1
0.155625 -1.532175121842103e-1 -1.532175121842103e-1
0.15578125 -1.4810579335741592e-1 -1.4810579335741592e-1
0.1559375 -1.5242716714005855e-1 -1.5242716714005855e-1
0.15609375 -1.6728658777498673e-1 -1.6728658777498673e-1
0.15625000000000003 -1.8224940870100514e-1 -1.8224940870100514e-1
0.15640625000000002 -1.5480253030087132e-1 -1.5480253030087132e-1
0.15656250000000002 -1.8309598690651052e-1 -1.8309598690651052e-1
0.15671875000000002 -1.726305532283452e-1 -1.726305532283452e-1
0.15687500000000001 -1.5599510170994169e-1 -1.5599510170994169e-1
0.15703125 -1.4537804874787907e-1 -1.4537804874787907e-1
0.1571875 -1.4305354106524115e-1 -1.4305354106524115e-1
0.15734375 -1.5599510170994169e-1 -1.5599510170994169e-1
0.1575 -1.7929931354035977e-1 -1.7929931354035977e-1
0.15765625000000003 -1.4967223141956065e-1 -1.4967223141956065e-1
0.15781250000000002 -1.3653420788006887e-1 -1.3653420788006887e-1
0.15796875000000002 -1.4112591037331557e-1 -1.4112591037331557e-1
0.15812500000000002 -1.3653420788006887e-1 -1.3653420788006887e-1
0.15828125 -1.6160414900030196e-1 -1.6160414900030196e-1
0.1584375 -1.6281557093474675e-1 -1.6281557093474675e-1
0.15859375 -1.3615374838845407e-1 -1.3615374838845407e-1
0.15875 -1.3920679774139577e-1 -1.3920679774139577e-1
0.15890625000000003 -1.5879057009591513e-1 -1.5879057009591513e-1
0.15906250000000002 -1.6443607461307375e-1 -1.6443607461307375e-1
0.15921875000000002 -1.5163825778251727e-1 -1.5163825778251727e-1
0.15937500000000002 -1.4732468796357523e-1 -1.4732468796357523e-1
0.15953125 -1.4266732985090202e-1 -1.4266732985090202e-1
0.1596875 -1.5759030821198872e-1 -1.5759030821198872e-1
0.15984375 -1.4421423970331038e-1 -1.4421423970331038e-1
0.16 -1.3691500096181075e-1 -1.3691500096181075e-1
0.16015625000000003 -1.4382699537814103e-1 -1.4382699537814103e-1
0.16031250000000002 -1.3048649334653373e-1 -1.3048649334653373e-1
0.16046875000000002 -1.357736219030019e-1 -1.357736219030019e-1
0.16062500000000002 -1.5203253332653155e-1 -1.5203253332653155e-1
0.16078125000000001 -1.551996903485806e-1 -1.551996903485806e-1
0.1609375 -1.3767759023923132e-1 -1.3767759023923132e-1
0.16109375 -1.3653420788006887e-1 -1.3653420788006887e-1
0.16125 -1.1790809081550613e-1 -1.1790809081550613e-1
0.16140625 -1.3882399076914176e-1 -1.3882399076914176e-1
0.16156250000000003 -1.41895936252177e-1 -1.41895936252177e-1
0.16171875000000002 -1.3920679774139577e-1 -1.3920679774139577e-1
0.16187500000000002 -1.5679197254250843e-1 -1.5679197254250843e-1
0.16203125000000002 -1.2304338945484883e-1 -1.2304338945484883e-1
0.1621875 -1.3615374838845407e-1 -1.3615374838845407e-1
0.16234375 -1.3123786807012028e-1 -1.3123786807012028e-1
0.1625 -1.4421423970331038e-1 -1.4421423970331038e-1
0.16265625 -1.4537804874787907e-1 -1.4537804874787907e-1
0.16281250000000003 -1.3048649334653373e-1 -1.3048649334653373e-1
0.16296875000000002 -1.3691500096181075e-1 -1.3691500096181075e-1
0.16312500000000002 -9.448457461232573e-2 -9.448457461232573e-2
0.16328125000000002 -1.3882399076914176e-1 -1.3882399076914176e-1
0.1634375 -1.457666791826746e-1 -1.457666791826746e-1
0.16359375 -1.3349982360999846e-1 -1.3349982360999846e-1
0.16375 -1.1067570915523106e-1 -1.1067570915523106e-1
0.16390625 -1.234125305581637e-1 -1.234125305581637e-1
0.16406250000000003 -1.1863799767959193e-1 -1.1863799767959193e-1
0.16421875000000002 -1.3997342544603075e-1 -1.3997342544603075e-1
0.16437500000000002 -1.160886726458914e-1 -1.160886726458914e-1
0.16453125000000002 -1.3161404347857086e-1 -1.3161404347857086e-1
0.16468750000000001 -1.2415175538668777e-1 -1.2415175538668777e-1
0.16484375 -1.308620182137732e-1 -1.308620182137732e-1
0.165 -9.690983929022723e-2 -9.690983929022723e-2
0.16515625 -1.2861372424397155e-1 -1.2861372424397155e-1
0.1653125 -1.1754359689406568e-1 -1.1754359689406568e-1
0.16546875000000003 -1.2156995468476861e-1 -1.2156995468476861e-1
0.16562500000000002 -1.1211258220093434e-1 -1.1211258220093434e-1
0.16578125000000002 -1.0320914446987661e-1 -1.0320914446987661e-1
0.16593750000000002 -1.1031723246801617e-1 -1.1031723246801617e-1
0.16609375 -1.0074854592222016e-1 -1.0074854592222016e-1
0.16625 -1.1211258220093434e-1 -1.1211258220093434e-1
0.16640625 -1.346352346669124e-1 -1.346352346669124e-1
0.1665625 -1.208351076703531e-1 -1.208351076703531e-1
0.16671875000000003 -1.4693466146057332e-1 -1.4693466146057332e-1
0.16687500000000002 -9.725741392414777e-2 -9.725741392414777e-2
0.16703125000000002 -1.1211258220093434e-1 -1.1211258220093434e-1
0.16718750000000002 -1.1973516327003964e-1 -1.1973516327003964e-1
0.16734375 -1.0852927406821866e-1 -1.0852927406821866e-1
0.1675 -1.0781614667990169e-1 -1.0781614667990169e-1
0.16765625 -1.2563399055212177e-1 -1.2563399055212177e-1
0.1678125 -1.1175291801317044e-1 -1.1175291801317044e-1
0.16796875000000003 -1.0960116555904476e-1 -1.0960116555904476e-1
0.16812500000000002 -1.1319336537647784e-1 -1.1319336537647784e-1
0.16828125000000002 -1.1391538463156259e-1 -1.1391538463156259e-1
0.16843750000000002 -9.310476572520177e-2 -9.310476572520177e-2
0.16859375000000001 -1.035617993669673e-1 -1.035617993669673e-1
0.16875 -1.0145015266916291e-1 -1.0145015266916291e-1
0.16890625 -1.1900341165310868e-1 -1.1900341165310868e-1
0.1690625 -1.4151075265096003e-1 -1.4151075265096003e-1
0.16921875 -1.1645194701412676e-1 -1.1645194701412676e-1
0.16937500000000003 -9.379412219042083e-2 -9.379412219042083e-2
0.16953125000000002 -1.0039816713604832e-1 -1.0039816713604832e-1
0.16968750000000002 -1.1790809081550613e-1 -1.1790809081550613e-1
0.16984375000000002 -1.1211258220093434e-1 -1.1211258220093434e-1
0.17 -1.1427684489537748e-1 -1.1427684489537748e-1
0.17015625 -1.2378198569052845e-1 -1.2378198569052845e-1
0.1703125 -7.22600081107827e-2 -7.22600081107827e-2
0.17046875 -9.552231580358583e-2 -9.552231580358583e-2
0.17062500000000003 -6.76884450362989e-2 -6.76884450362989e-2
0.17078125000000002 -1.1319336537647784e-1 -1.1319336537647784e-1
0.17093750000000002 -9.207277835191707e-2 -9.207277835191707e-2
0.17109375000000002 -1.1319336537647784e-1 -1.1319336537647784e-1
0.17125 -9.93487236566386e-2 -9.93487236566386e-2
0.17140625 -9.725741392414777e-2 -9.725741392414777e-2
0.1715625 -9.830180997513249e-2 -9.830180997513249e-2
0.17171875 -9.969825645772223e-2 -9.969825645772223e-2
0.17187500000000003 -1.0960116555904476e-1 -1.0960116555904476e-1
0.17203125000000002 -9.76052669518781e-2 -9.76052669518781e-2
0.17218750000000002 -7.489409947250669e-2 -7.489409947250669e-2
0.17234375000000002 -8.054515983393307e-2 -8.054515983393307e-2
0.17250000000000001 -9.379412219042083e-2 -9.379412219042083e-2
0.17265625 -8.356693494488043e-2 -8.356693494488043e-2
0.1728125 -1.0391474085888541e-1 -1.0391474085888541e-1
0.17296875 -9.969825645772223e-2 -9.969825645772223e-2
0.173125 -1.04975289571279e-1 -1.04975289571279e-1
0.17328125000000003 -9.379412219042083e-2 -9.379412219042083e-2
0.17343750000000002 -8.899144864462816e-2 -8.899144864462816e-2
0.17359375000000002 -9.969825645772223e-2 -9.969825645772223e-2
0.17375000000000002 -1.035617993669673e-1 -1.035617993669673e-1
0.17390625 -8.899144864462816e-2 -8.899144864462816e-2
0.1740625 -8.728899847590199e-2 -8.728899847590199e-2
0.17421875 -7.555512620880434e-2 -7.555512620880434e-2
0.174375 -7.390444204029256e-2 -7.390444204029256e-2
0.17453125000000003 -9.241650174295257e-2 -9.241650174295257e-2
0.17468750000000002 -1.0568376359773213e-1 -1.0568376359773213e-1
0.17484375000000002 -9.1386146616947e-2 -9.1386146616947e-2
0.17500000000000002 -6.639107444668468e-2 -6.639107444668468e-2
0.17515625 -9.690983929022723e-2 -9.690983929022723e-2
0.1753125 -6.76884450362989e-2 -6.76884450362989e-2
0.17546875 -8.457888371008027e-2 -8.457888371008027e-2
0.175625 -5.9005481977823404e-2 -5.9005481977823404e-2
0.17578125000000003 -5.9961727094948625e-2 -5.9961727094948625e-2
0.17593750000000002 -8.289361003186313e-2 -8.289361003186313e-2
0.17609375000000002 -7.1276328229529e-2 -7.1276328229529e-2
0.17625000000000002 -7.258839714866205e-2 -7.258839714866205e-2
0.17640625000000001 -6.736373886647895e-2 -6.736373886647895e-2
0.1765625 -5.83691529527699e-2 -5.83691529527699e-2
0.17671875 -7.456396302034696e-2 -7.456396302034696e-2
0.176875 -8.559319592335513e-2 -8.559319592335513e-2
0.17703125 -6.80133941587564e-2 -6.80133941587564e-2
0.17718750000000003 -7.258839714866205e-2 -7.258839714866205e-2
0.17734375000000002 -8.899144864462816e-2 -8.899144864462816e-2
0.17750000000000002 -4.583453161447837e-2 -4.583453161447837e-2
0.17765625000000002 -6.0600395565789e-2 -6.0600395565789e-2
0.1778125 -6.0280943928066044e-2 -6.0280943928066044e-2
0.17796875 -6.542058358047687e-2 -6.542058358047687e-2
0.178125 -7.22600081107827e-2 -7.22600081107827e-2
0.17828125 -5.2370078897816086e-2 -5.2370078897816086e-2
0.17843750000000003 -7.291703468375621e-2 -7.291703468375621e-2
0.17859375000000002 -4.4908859188927064e-2 -4.4908859188927064e-2
0.17875000000000002 -7.489409947250669e-2 -7.489409947250669e-2
0.17890625000000002 -5.932399646360986e-2 -5.932399646360986e-2
0.1790625 -3.7573661900939026e-2 -3.7573661900939026e-2
0.17921875 -6.964179682360827e-2 -6.964179682360827e-2
0.179375 -5.457063472667656e-2 -5.457063472667656e-2
0.17953125 -5.6465740927550634e-2 -5.6465740927550634e-2
0.17968750000000003 -4.64527445044971e-2 -4.64527445044971e-2
0.17984375000000002 -6.0600395565789e-2 -6.0600395565789e-2
0.18000000000000002 -5.488591204135984e-2 -5.488591204135984e-2
0.18015625000000002 -5.551715413200187e-2 -5.551715413200187e-2
0.18031250000000001 -4.862344618410175e-2 -4.862344618410175e-2
0.18046875 -5.583311957475168e-2 -5.583311957475168e-2
0.180625 -3.6060966251419746e-2 -3.6060966251419746e-2
0.18078125 -4.4600739642903786e-2 -4.4600739642903786e-2
0.1809375 -4.769181662004529e-2 -4.769181662004529e-2
0.18109375000000003 -4.4908859188927064e-2 -4.4908859188927064e-2
0.18125000000000002 -4.707183866764364e-2 -4.707183866764364e-2
0.18140625000000002 -7.160397402545682e-2 -7.160397402545682e-2
0.18156250000000002 -4.03098629974461e-2 -4.03098629974461e-2
0.18171875 -2.414541823947669e-2 -2.414541823947669e-2
0.181875 -3.878762350731302e-2 -3.878762350731302e-2
0.18203125 -5.74164041642935e-2 -5.74164041642935e-2
0.1821875 -3.125544577526451e-2 -3.125544577526451e-2
0.18234375000000003 -3.515587148429411e-2 -3.515587148429411e-2
0.18250000000000002 -4.831268088862073e-2 -4.831268088862073e-2
0.18265625000000002 -3.0658477321265032e-2 -3.0658477321265032e-2
0.18281250000000002 -1.3693977134229485e-2 -1.3693977134229485e-2
0.18296875 -4.614352805718491e-2 -4.614352805718491e-2
0.183125 -2.7685881993174455e-2 -2.7685881993174455e-2
0.18328125 -3.575905836167825e-2 -3.575905836167825e-2
0.1834375 -4.275659894453332e-2 -4.275659894453332e-2
0.18359375000000003 -2.0051029161633593e-2 -2.0051029161633593e-2
0.18375000000000002 -4.64527445044971e-2 -4.64527445044971e-2
0.18390625000000002 -2.5912042296803328e-2 -2.5912042296803328e-2
0.18406250000000002 -2.9764560404831997e-2 -2.9764560404831997e-2
0.18421875000000001 -2.5617105455652656e-2 -2.5617105455652656e-2
0.184375 -4.552575486353794e-2 -4.552575486353794e-2
0.18453125 -2.5617105455652656e-2 -2.5617105455652656e-2
0.1846875 -2.887247967644191e-2 -2.887247967644191e-2
0.18484375 -4.0920255904536074e-2 -4.0920255904536074e-2
0.18500000000000003 -3.6967951228272344e-2 -3.6967951228272344e-2
0.18515625000000002 -4.4600739642903786e-2 -4.4600739642903786e-2
0.18531250000000002 -3.727070096650209e-2 -3.727070096650209e-2
0.18546875000000002 -1.714991963013368e-2 -1.714991963013368e-2
0.185625 -3.4553521204789384e-2 -3.4553521204789384e-2
0.18578125 -3.095685897635736e-2 -3.095685897635736e-2
0.1859375 -1.830803893483557e-2 -1.830803893483557e-2
0.18609375 -1.8018219450004036e-2 -1.8018219450004036e-2
0.18625000000000003 -2.5912042296803328e-2 -2.5912042296803328e-2
0.18640625000000002 -2.0342208845288923e-2 -2.0342208845288923e-2
0.18656250000000002 -4.552575486353794e-2 -4.552575486353794e-2
0.18671875000000002 -2.6207179570753247e-2 -2.6207179570753247e-2
0.186875 -2.0342208845288923e-2 -2.0342208845288923e-2
0.18703125 -2.916963636398684e-2 -2.916963636398684e-2
0.1871875 -1.2262078435496981e-2 -1.2262078435496981e-2
0.18734375 -3.848381483322161e-2 -3.848381483322161e-2
0.18750000000000003 -1.9760044573258195e-2 -1.9760044573258195e-2
0.18765625000000002 -7.428636602790473e-3 -7.428636602790473e-3
0.18781250000000002 -7.428636602790473e-3 -7.428636602790473e-3
0.18796875000000002 -9.980815241862118e-3 -9.980815241862118e-3
0.18812500000000001 -1.0550008615478834e-2 -1.0550008615478834e-2
0.18828125 -1.4268061133095866e-2 -1.4268061133095866e-2
0.1884375 -4.122577437081354e-2 -4.122577437081354e-2
0.18859375 -2.326479377707491e-2 -2.326479377707491e-2
0.18875000000000003 7.577272022167847e-3 7.577272022167847e-3
0.18890625000000003 -1.5706599983651426e-2 -1.5706599983651426e-2
0.18906250000000002 -1.3120651002248795e-2 -1.3120651002248795e-2
0.18921875000000002 -4.048895951409559e-3 -4.048895951409559e-3
0.18937500000000002 -3.4881541279920825e-3 -3.4881541279920825e-3
0.18953125 4.837234656139167e-3 4.837234656139167e-3
0.1896875 -7.994492685321486e-3 -7.994492685321486e-3
0.18984375 3.7363608552531957e-3 3.7363608552531957e-3
0.19 -1.1976264353510846e-2 -1.1976264353510846e-2
0.19015625000000003 -6.299131461820373e-3 -6.299131461820373e-3
0.19031250000000002 -2.5912042296803328e-2 -2.5912042296803328e-2
0.19046875000000002 -2.2678701269901236e-2 -2.2678701269901236e-2
0.19062500000000002 8.940835094916277e-3 8.940835094916277e-3
0.19078125 -8.561087001698109e-3 -8.561087001698109e-3
0.1909375 -9.412366885963142e-3 -9.412366885963142e-3
0.19109375 -2.2678701269901236e-2 -2.2678701269901236e-2
0.19125 -5.735478583345444e-3 -5.735478583345444e-3
0.19140625000000003 2.1288728754809583e-2 2.1288728754809583e-2
0.19156250000000002 3.4607058273357083e-3 3.4607058273357083e-3
0.19171875000000002 8.123211103366668e-3 8.123211103366668e-3
0.19187500000000002 -1.2523989617378994e-3 -1.2523989617378994e-3
0.19203125000000001 -4.169492358658822e-4 -4.169492358658822e-4
0.1921875 2.1023995749414492e-2 2.1023995749414492e-2
0.19234375 2.9156597595108025e-2 2.9156597595108025e-2
0.1925 7.577272022167847e-3 7.577272022167847e-3
0.19265625000000003 1.8900302119559065e-2 1.8900302119559065e-2
0.19281250000000003 7.304044909095975e-3 7.304044909095975e-3
0.19296875000000002 2.1023995749414492e-2 2.1023995749414492e-2
0.19312500000000002 1.9166332438384615e-2 1.9166332438384615e-2
0.19328125000000002 1.4083678087768003e-2 1.4083678087768003e-2
0.1934375 1.0571479621016344e-2 1.0571479621016344e-2
0.19359375 1.8367752105674207e-2 1.8367752105674207e-2
0.19375 1.3912572090335473e-4 1.3912572090335473e-4
0.19390625 6.209414255486934e-3 6.209414255486934e-3
0.19406250000000003 2.8896618849299838e-2 2.8896618849299838e-2
0.19421875000000002 1.8900302119559065e-2 1.8900302119559065e-2
0.19437500000000002 1.3814515090678103e-2 1.3814515090678103e-2
0.19453125000000002 2.1288728754809583e-2 2.1288728754809583e-2
0.1946875 7.850327348298158e-3 7.850327348298158e-3
0.19484375 2.0759101272215474e-2 2.0759101272215474e-2
0.195 3.174786114118744e-2 3.174786114118744e-2
0.19515625 2.524048015057767e-2 2.524048015057767e-2
0.19531250000000003 2.681116714980858e-2 2.681116714980858e-2
0.19546875000000002 4.3472485269175465e-2 4.3472485269175465e-2
0.19562500000000002 3.6373526570762316e-2 3.6373526570762316e-2
0.19578125000000002 2.8896618849299838e-2 2.8896618849299838e-2
0.19593750000000001 2.3927220964510276e-2 2.3927220964510276e-2
0.19609375 3.0713210307802274e-2 3.0713210307802274e-2
0.19625 3.7904531030232835e-2 3.7904531030232835e-2
0.19640625 3.586199001939239e-2 3.586199001939239e-2
0.19656250000000003 1.863410874199234e-2 1.863410874199234e-2
0.19671875000000003 2.9416420804714072e-2 2.9416420804714072e-2
0.19687500000000002 3.432375529945819e-2 3.432375529945819e-2
0.19703125000000002 5.4398708891791436e-2 5.4398708891791436e-2
0.19718750000000002 3.841366881645003e-2 3.841366881645003e-2
0.19734375 2.2873746871471035e-2 2.2873746871471035e-2
0.1975 2.6288235741771526e-2 2.6288235741771526e-2
0.19765625 5.243246000103863e-2 5.243246000103863e-2
0.1978125 3.252223486534733e-2 3.252223486534733e-2
0.19796875000000003 3.841366881645003e-2 3.841366881645003e-2
0.19812500000000002 3.432375529945819e-2 3.432375529945819e-2
0.19828125000000002 5.5133763197424024e-2 5.5133763197424024e-2
0.19843750000000002 5.708784740257267e-2 5.708784740257267e-2
0.19859375 4.120330719694021e-2 4.120330719694021e-2
0.19875 3.5093553696404545e-2 3.5093553696404545e-2
0.19890625 3.7649738132397914e-2 3.7649738132397914e-2
0.1990625 5.1692815515866464e-2 5.1692815515866464e-2
0.19921875000000003 4.722829837336073e-2 4.722829837336073e-2
0.19937500000000002 3.6117833609650596e-2 3.6117833609650596e-2
0.19953125000000002 5.193950366899358e-2 5.193950366899358e-2
0.19968750000000002 6.625153568679121e-2 6.625153568679121e-2
0.19984375000000001 6.385872257090108e-2 6.385872257090108e-2
0.2 4.79755789969154e-2 4.79755789969154e-2
0.20015625 5.3416697208480635e-2 5.3416697208480635e-2
0.2003125 5.635609578564171e-2 5.635609578564171e-2
0.20046875000000003 5.292485742555808e-2 5.292485742555808e-2
0.20062500000000003 5.3416697208480635e-2 5.3416697208480635e-2
0.20078125000000002 5.0951909197011425e-2 5.0951909197011425e-2
0.20093750000000002 6.83938531781334e-2 6.83938531781334e-2
0.20109375000000002 7.005282456694006e-2 7.005282456694006e-2
0.20125 6.625153568679121e-2 6.625153568679121e-2
0.20140625 6.0969835098926506e-2 6.0969835098926506e-2
0.2015625 7.028930400752476e-2 7.028930400752476e-2
0.20171875 4.921819638801095e-2 4.921819638801095e-2
0.20187500000000003 6.121131104726807e-2 6.121131104726807e-2
0.20203125000000002 7.662605571967918e-2 7.662605571967918e-2
0.20218750000000002 6.481743042579291e-2 6.481743042579291e-2
0.20234375000000002 8.698607609538334e-2 8.698607609538334e-2
0.2025 6.934261266393316e-2 6.934261266393316e-2
0.20265625 7.052565475180916e-2 7.052565475180916e-2
0.2028125 8.126104615857521e-2 8.126104615857521e-2
0.20296875 6.2175874424118316e-2 6.2175874424118316e-2
0.20312500000000003 8.49337486545454e-2 8.49337486545454e-2
0.20328125000000002 6.505677707384772e-2 6.505677707384772e-2
0.20343750000000002 8.126104615857521e-2 8.126104615857521e-2
0.20359375000000002 7.311705886088982e-2 7.311705886088982e-2
0.20375000000000001 8.17218361030263e-2 8.17218361030263e-2
0.20390625 7.685898384642309e-2 7.685898384642309e-2
0.2040625 6.744301649420992e-2 6.744301649420992e-2
0.20421875 9.015943194019638e-2 9.015943194019638e-2
0.20437500000000003 7.685898384642309e-2 7.685898384642309e-2
0.20453125000000003 7.894973425347596e-2 7.894973425347596e-2
0.20468750000000002 7.123393620573104e-2 7.123393620573104e-2
0.20484375000000002 8.925512243718803e-2 8.925512243718803e-2
0.20500000000000002 7.918141976545412e-2 7.918141976545412e-2
0.20515625 6.910561703354823e-2 6.910561703354823e-2
0.2053125 8.721351494944418e-2 8.721351494944418e-2
0.20546875 9.106186235716951e-2 9.106186235716951e-2
0.205625 8.993353103424306e-2 8.993353103424306e-2
0.20578125000000003 9.17374567094904e-2 9.17374567094904e-2
0.20593750000000002 1.0721014336569779e-1 1.0721014336569779e-1
0.20609375000000002 8.010692780224193e-2 8.010692780224193e-2
0.20625000000000002 8.424747859037884e-2 8.424747859037884e-2
0.20640625 9.33097684208275e-2 9.33097684208275e-2
0.2065625 8.17218361030263e-2 8.17218361030263e-2
0.20671875 9.015943194019638e-2 9.015943194019638e-2
0.206875 1.0546948178939664e-1 1.0546948178939664e-1
0.20703125000000003 9.710470708447083e-2 9.710470708447083e-2
0.20718750000000002 1.0130723295390753e-1 1.0130723295390753e-1
0.20734375000000002 9.998450762105326e-2 9.998450762105326e-2
0.20750000000000002 1.078610969952929e-1 1.078610969952929e-1
0.20765625000000001 1.0937620512220514e-1 1.0937620512220514e-1
0.2078125 1.1196129895669893e-1 1.1196129895669893e-1
0.20796875 9.932163115264725e-2 9.932163115264725e-2
0.208125 1.1002392259037119e-1 1.1002392259037119e-1
0.20828125000000003 1.0218681701538879e-1 1.0218681701538879e-1
0.20843750000000003 9.286111705664668e-2 9.286111705664668e-2
0.20859375000000002 1.0284533796324746e-1 1.0284533796324746e-1
0.20875000000000002 1.0894385617469826e-1 1.0894385617469826e-1
0.20890625000000002 1.0937620512220514e-1 1.0937620512220514e-1
0.2090625 1.0699294181983321e-1 1.0699294181983321e-1
0.20921875 1.1835750414149526e-1 1.1835750414149526e-1
0.209375 1.158103151276153e-1 1.158103151276153e-1
0.20953125 1.1835750414149526e-1 1.1835750414149526e-1
0.20968750000000003 1.1495792136643779e-1 1.1495792136643779e-1
0.20984375000000002 1.1367618561492954e-1 1.1367618561492954e-1
0.21000000000000002 1.2445222791334354e-1 1.2445222791334354e-1
0.21015625000000002 1.1729799036422195e-1 1.1729799036422195e-1
0.2103125 1.2757142601340554e-1 1.2757142601340554e-1
0.21046875 1.1983649431974808e-1 1.1983649431974808e-1
0.210625 1.2694937604040302e-1 1.2694937604040302e-1
0.21078125 1.141038513135979e-1 1.141038513135979e-1
0.21093750000000003 1.2736417500403086e-1 1.2736417500403086e-1
0.21109375000000002 1.0437801481153164e-1 1.0437801481153164e-1
0.21125000000000002 1.1772210610291145e-1 1.1772210610291145e-1
0.21140625000000002 1.1814580807008301e-1 1.1814580807008301e-1
0.21156250000000001 1.279856315592558e-1 1.279856315592558e-1
0.21171875 1.2922588318341788e-1 1.2922588318341788e-1
0.211875 1.0699294181983321e-1 1.0699294181983321e-1
0.21203125 1.390224146960679e-1 1.390224146960679e-1
0.21218750000000003 1.2549445179222873e-1 1.2549445179222873e-1
0.21234375000000003 1.1920325802495446e-1 1.1920325802495446e-1
0.21250000000000002 1.290194203880377e-1 1.290194203880377e-1
0.21265625000000002 1.2382569092287499e-1 1.2382569092287499e-1
0.21281250000000002 1.2819258628411712e-1 1.2819258628411712e-1
0.21296875 1.3272081621827825e-1 1.3272081621827825e-1
0.213125 1.3760744422245974e-1 1.3760744422245974e-1
0.21328125 1.2694937604040302e-1 1.2694937604040302e-1
0.2134375 1.310796447540299e-1 1.310796447540299e-1
0.21359375000000003 1.2340749687813668e-1 1.2340749687813668e-1
0.21375000000000002 1.4880019025506463e-1 1.4880019025506463e-1
0.21390625000000002 1.4283997115613678e-1 1.4283997115613678e-1
0.21406250000000002 1.394258466636793e-1 1.394258466636793e-1
0.21421875 1.406338988526472e-1 1.406338988526472e-1
0.214375 1.5894133942554722e-1 1.5894133942554722e-1
0.21453125 1.4243969971590964e-1 1.4243969971590964e-1
0.2146875 1.5037586357315158e-1 1.5037586357315158e-1
0.21484375000000003 1.4820783578918828e-1 1.4820783578918828e-1
0.21500000000000002 1.5096527033437734e-1 1.5096527033437734e-1
0.21515625000000002 1.382144247292345e-1 1.382144247292345e-1
0.21531250000000002 1.4023158804860847e-1 1.4023158804860847e-1
0.21546875000000001 1.6297060805343255e-1 1.6297060805343255e-1
0.215625 1.599040852906657e-1 1.599040852906657e-1
0.21578125 1.5971170677947866e-1 1.5971170677947866e-1
0.2159375 1.548743379672577e-1 1.548743379672577e-1
0.21609375000000003 1.5037586357315158e-1 1.5037586357315158e-1
0.21625000000000003 1.5272870625019053e-1 1.5272870625019053e-1
0.21640625000000002 1.507688902804305e-1 1.507688902804305e-1
0.21656250000000002 1.4820783578918828e-1 1.4820783578918828e-1
0.21671875000000002 1.4203905902153435e-1 1.4203905902153435e-1
0.216875 1.6525637376097935e-1 1.6525637376097935e-1
0.21703125 1.6048071004707642e-1 1.6048071004707642e-1
0.2171875 1.4323987402224114e-1 1.4323987402224114e-1
0.21734375 1.7817105916663145e-1 1.7817105916663145e-1
0.21750000000000003 1.7761746510581755e-1 1.7761746510581755e-1
0.21765625000000002 1.599040852906657e-1 1.599040852906657e-1
0.21781250000000002 1.5351016301866682e-1 1.5351016301866682e-1
0.21796875000000002 1.7091870275711507e-1 1.7091870275711507e-1
0.218125 1.637338674447979e-1 1.637338674447979e-1
0.21828125 1.724162714200097e-1 1.724162714200097e-1
0.2184375 1.6067274829115297e-1 1.6067274829115297e-1
0.21859375 1.6866262245289088e-1 1.6866262245289088e-1
0.21875000000000003 1.646860591919519e-1 1.646860591919519e-1
0.21890625000000002 1.599040852906657e-1 1.599040852906657e-1
0.21906250000000002 1.5526331648130665e-1 1.5526331648130665e-1
0.21921875000000002 1.8639138941332245e-1 1.8639138941332245e-1
0.21937500000000001 1.990528931037958e-1 1.990528931037958e-1
0.21953125 1.7334963623639732e-1 1.7334963623639732e-1
0.2196875 1.7390869378869311e-1 1.7390869378869311e-1
0.21984375 1.8275710475822837e-1 1.8275710475822837e-1
0.22000000000000003 1.796438693340856e-1 1.796438693340856e-1
0.22015625000000003 1.7632299475281865e-1 1.7632299475281865e-1
0.22031250000000002 1.8530429377210833e-1 1.8530429377210833e-1
0.22046875000000002 1.8330419004817244e-1 1.8330419004817244e-1
0.22062500000000002 1.7706316447932258e-1 1.7706316447932258e-1
0.22078125 1.9940426406301404e-1 1.9940426406301404e-1
0.2209375 1.7798660620913243e-1 1.7798660620913243e-1
0.22109375 1.7780207487773803e-1 1.7780207487773803e-1
0.22125 1.8639138941332245e-1 1.8639138941332245e-1
0.22140625000000003 1.8494132301808985e-1 1.8494132301808985e-1
0.22156250000000002 1.985253030629206e-1 1.985253030629206e-1
0.22171875000000002 1.889174134630469e-1 1.889174134630469e-1
0.22187500000000002 1.8711461103241822e-1 1.8711461103241822e-1
0.22203125 1.9623164416070393e-1 1.9623164416070393e-1
0.2221875 1.869339185056167e-1 1.869339185056167e-1
0.22234375 2.002814497417611e-1 2.002814497417611e-1
0.2225 1.9339194801544712e-1 1.9339194801544712e-1
0.22265625000000003 1.8566696141899053e-1 1.8566696141899053e-1
0.22281250000000002 1.9534623206624913e-1 1.9534623206624913e-1
0.22296875000000002 2.034247287121027e-1 2.034247287121027e-1
0.22312500000000002 1.8512284631515374e-1 1.8512284631515374e-1
0.22328125000000001 2.0220504431030983e-1 2.0220504431030983e-1
0.2234375 2.0377258173983304e-1 2.0377258173983304e-1
0.22359375 2.0706336325007912e-1 2.0706336325007912e-1
0.22375 2.1169725467809286e-1 2.1169725467809286e-1
0.22390625000000003 2.1695738107892648e-1 2.1695738107892648e-1
0.22406250000000003 1.957006135480941e-1 1.957006135480941e-1
0.22421875000000002 1.9267911325236975e-1 1.9267911325236975e-1
0.22437500000000002 2.0237949479745287e-1 2.0237949479745287e-1
0.22453125000000002 2.0272818568884832e-1 2.0272818568884832e-1
0.2246875 2.0481447224010862e-1 2.0481447224010862e-1
0.22484375 2.135710521724481e-1 2.135710521724481e-1
0.225 2.1340104062911314e-1 2.1340104062911314e-1
0.22515625 1.9693867644043372e-1 1.9693867644043372e-1
0.22531250000000003 2.3978999102543463e-1 2.3978999102543463e-1
0.22546875000000002 2.0325069766112547e-1 2.0325069766112547e-1
0.22562500000000002 2.171260063894911e-1 2.171260063894911e-1
0.22578125000000002 2.2115349567253428e-1 2.2115349567253428e-1
0.2259375 2.3690003556499883e-1 2.3690003556499883e-1
0.22609375 2.3138819884037298e-1 2.3138819884037298e-1
0.22625 2.1947991178296844e-1 2.1947991178296844e-1
0.22640625 2.1015811137107132e-1 2.1015811137107132e-1
0.22656250000000003 2.1442011301356612e-1 2.1442011301356612e-1
0.22671875000000002 2.1931219813658842e-1 2.1931219813658842e-1
0.22687500000000002 2.3334155062768192e-1 2.3334155062768192e-1
0.22703125000000002 2.455128415319794e-1 2.455128415319794e-1
0.22718750000000001 2.4361359149968775e-1 2.4361359149968775e-1
0.22734375 2.2365184090500945e-1 2.2365184090500945e-1
0.2275 2.2031750988619336e-1 2.2031750988619336e-1
0.22765625 2.295898754348098e-1 2.295898754348098e-1
0.22781250000000003 2.1981514490027232e-1 2.1981514490027232e-1
0.22796875000000003 2.2497843829206987e-1 2.2497843829206987e-1
0.22812500000000002 2.307351243084299e-1 2.307351243084299e-1
0.22828125000000002 2.3155131414065755e-1 2.3155131414065755e-1
0.22843750000000002 2.3106178433278357e-1 2.3106178433278357e-1
0.22859375 2.375439118607039e-1 2.375439118607039e-1
0.22875 2.3866840347222285e-1 2.3866840347222285e-1
0.22890625 2.372220930376021e-1 2.372220930376021e-1
0.2290625 2.444059553062461e-1 2.444059553062461e-1
0.22921875000000003 2.461440836226214e-1 2.461440836226214e-1
0.22937500000000002 2.3106178433278357e-1 2.3106178433278357e-1
0.22953125000000002 2.494431351604116e-1 2.494431351604116e-1
0.22968750000000002 2.4154665431437783e-1 2.4154665431437783e-1
0.22984375 2.3706109415460785e-1 2.3706109415460785e-1
0.23 2.531830461678788e-1 2.531830461678788e-1
0.23015625 2.550409933091573e-1 2.550409933091573e-1
0.2303125 2.4408918324121487e-1 2.4408918324121487e-1
0.23046875000000003 2.4202451368615785e-1 2.4202451368615785e-1
0.23062500000000002 2.550409933091573e-1 2.550409933091573e-1
0.23078125000000002 2.4106826856903263e-1 2.4106826856903263e-1
0.23093750000000002 2.4803232347500836e-1 2.4803232347500836e-1
0.23109375000000001 2.66626931582437e-1 2.66626931582437e-1
0.23125 2.4138725094246416e-1 2.4138725094246416e-1
0.23140625 2.584267222221537e-1 2.584267222221537e-1
0.2315625 2.622423721566678e-1 2.622423721566678e-1
0.23171875000000003 2.6647647445919187e-1 2.6647647445919187e-1
0.23187500000000003 2.503811365658759e-1 2.503811365658759e-1
0.23203125000000002 2.737882532853497e-1 2.737882532853497e-1
0.23218750000000002 2.4928660443898254e-1 2.4928660443898254e-1
0.23234375000000002 2.6797870522682565e-1 2.6797870522682565e-1
0.2325 2.634563337630422e-1 2.634563337630422e-1
0.23265625 2.613296688815443e-1 2.613296688815443e-1
0.2328125 2.724544694910085e-1 2.724544694910085e-1
0.23296875 2.6557263546094756e-1 2.6557263546094756e-1
0.23312500000000003 2.687278765043808e-1 2.687278765043808e-1
0.23328125000000002 2.4991238910331326e-1 2.4991238910331326e-1
0.23343750000000002 2.7952111188765194e-1 2.7952111188765194e-1
0.23359375000000002 2.585799936131581e-1 2.585799936131581e-1
0.23375 2.6466691149992316e-1 2.6466691149992316e-1
0.23390625 2.752654468248368e-1 2.752654468248368e-1
0.2340625 2.7879034529776137e-1 2.7879034529776137e-1
0.23421875 2.613296688815443e-1 2.613296688815443e-1
0.23437500000000003 2.7052063232938384e-1 2.7052063232938384e-1
0.23453125000000002 2.682785288368721e-1 2.682785288368721e-1
0.23468750000000002 2.7408409422451685e-1 2.7408409422451685e-1
0.23484375000000002 2.8025065091676016e-1 2.8025065091676016e-1
0.23500000000000001 2.682785288368721e-1 2.682785288368721e-1
0.23515625 2.87766084069339e-1 2.87766084069339e-1
0.2353125 2.798130745755576e-1 2.798130745755576e-1
0.23546875 2.891965678458486e-1 2.891965678458486e-1
0.23562500000000003 2.6887755580343375e-1 2.6887755580343375e-1
0.23578125000000003 2.8156074084507754e-1 2.8156074084507754e-1
0.23593750000000002 2.764435946667949e-1 2.764435946667949e-1
0.23609375000000002 2.8344614312656935e-1 2.8344614312656935e-1
0.23625000000000002 2.936013590611908e-1 2.936013590611908e-1
0.23640625 2.923271445082891e-1 2.923271445082891e-1
0.2365625 2.923271445082891e-1 2.923271445082891e-1
0.23671875 2.805421237343473e-1 2.805421237343473e-1
0.236875 2.87766084069339e-1 2.87766084069339e-1
0.23703125000000003 2.965600677048954e-1 2.965600677048954e-1
0.23718750000000002 2.8416912395260585e-1 2.8416912395260585e-1
0.23734375000000002 3.0227913983428767e-1 3.0227913983428767e-1
0.23750000000000002 2.894821000598835e-1 2.894821000598835e-1
0.23765625 2.8633087297499715e-1 2.8633087297499715e-1
0.2378125 3.0158571084790964e-1 3.0158571084790964e-1
0.23796875 2.98521400956691e-1 2.98521400956691e-1
0.238125 3.0297146340175907e-1 3.0297146340175907e-1
0.23828125000000003 3.061420132979067e-1 3.061420132979067e-1
0.23843750000000002 2.943076439491752e-1 2.943076439491752e-1
0.23859375000000002 3.053171422390992e-1 3.053171422390992e-1
0.23875000000000002 3.013080289446499e-1 3.013080289446499e-1
0.23890625000000001 3.018632153186318e-1 3.018632153186318e-1
0.2390625 2.9515367242822466e-1 2.9515367242822466e-1
0.23921875 2.944487631971766e-1 2.944487631971766e-1
0.239375 3.0019552245886016e-1 3.0019552245886016e-1
0.23953125000000003 3.0833404057307723e-1 3.0833404057307723e-1
0.23968750000000003 3.007521319319153e-1 3.007521319319153e-1
0.23984375000000002 3.111943877858234e-1 3.111943877858234e-1
0.24000000000000002 3.1092278397340456e-1 3.1092278397340456e-1
0.24015625000000002 3.060046435412964e-1 3.060046435412964e-1
0.2403125 3.114658218458488e-1 3.114658218458488e-1
0.24046875 3.15651499804265e-1 3.15651499804265e-1
0.240625 3.116014752849976e-1 3.116014752849976e-1
0.24078125 3.1833068462374703e-1 3.1833068462374703e-1
0.24093750000000003 3.021405425834218e-1 3.021405425834218e-1
0.24109375000000002 3.1939774776965546e-1 3.1939774776965546e-1
0.24125000000000002 3.3018659325908883e-1 3.3018659325908883e-1
0.24140625000000002 3.350968479793712e-1 3.350968479793712e-1
0.2415625 3.250887213931306e-1 3.250887213931306e-1
0.24171875 3.3096559702293904e-1 3.3096559702293904e-1
0.241875 3.2192156437108155e-1 3.2192156437108155e-1
0.24203125 3.057297736068656e-1 3.057297736068656e-1
0.24218750000000003 3.335522305293286e-1 3.335522305293286e-1
0.24234375000000002 3.2192156437108155e-1 3.2192156437108155e-1
0.24250000000000002 3.236399742419489e-1 3.236399742419489e-1
0.24265625000000002 3.2495721662849153e-1 3.2495721662849153e-1
0.24281250000000001 3.1200818155655297e-1 3.1200818155655297e-1
0.24296875 3.2429909484486963e-1 3.2429909484486963e-1
0.243125 3.229798517833409e-1 3.229798517833409e-1
0.24328125 3.236399742419489e-1 3.236399742419489e-1
0.24343750000000003 3.3599534434634704e-1 3.3599534434634704e-1
0.24359375000000003 3.445024809331563e-1 3.445024809331563e-1
0.24375000000000002 3.4925438273524856e-1 3.4925438273524856e-1
0.24390625000000002 3.362517165390946e-1 3.362517165390946e-1
0.24406250000000002 3.5099205945949263e-1 3.5099205945949263e-1
0.24421875 3.2032928217715373e-1 3.2032928217715373e-1
0.244375 3.390618671091139e-1 3.390618671091139e-1
0.24453125 3.427385902732465e-1 3.427385902732465e-1
0.24468750000000003 3.292759859542844e-1 3.292759859542844e-1
0.24484375000000003 3.3791445697826683e-1 3.3791445697826683e-1
0.24500000000000002 3.4336937394536093e-1 3.4336937394536093e-1
0.24515625000000002 3.431171704063902e-1 3.431171704063902e-1
0.24531250000000002 3.442509347448883e-1 3.442509347448883e-1
0.24546875 3.335522305293286e-1 3.335522305293286e-1
0.245625 3.445024809331563e-1 3.445024809331563e-1
0.24578125 3.3957085571926804e-1 3.3957085571926804e-1
0.2459375 3.5123973239571926e-1 3.5123973239571926e-1
0.24609375000000003 3.490055746608962e-1 3.490055746608962e-1
0.24625000000000002 3.4838293013574484e-1 3.4838293013574484e-1
0.24640625000000002 3.5969908785068627e-1 3.5969908785068627e-1
0.24656250000000002 3.601844687136193e-1 3.601844687136193e-1
0.24671875000000001 3.611536060349563e-1 3.611536060349563e-1
0.246875 3.4613398935811324e-1 3.4613398935811324e-1
0.24703125 3.4875662396224616e-1 3.4875662396224616e-1
0.2471875 3.6127459628003544e-1 3.6127459628003544e-1
0.24734375000000003 3.5738609144962297e-1 3.5738609144962297e-1
0.24750000000000003 3.579959700527322e-1 3.579959700527322e-1
0.24765625000000002 3.575081357055625e-1 3.575081357055625e-1
0.24781250000000002 3.60426955867827e-1 3.60426955867827e-1
0.24796875000000002 3.5432378513656193e-1 3.5432378513656193e-1
0.248125 3.607904329278804e-1 3.607904329278804e-1
0.24828125 3.7143749112193003e-1 3.7143749112193003e-1
0.2484375 3.6392788934318476e-1 3.6392788934318476e-1
0.24859375000000003 3.6656507067373223e-1 3.6656507067373223e-1
0.24875000000000003 3.6272385618523106e-1 3.6272385618523106e-1
0.24890625000000002 3.7320651386077675e-1 3.7320651386077675e-1
0.24906250000000002 3.5296949933297483e-1 3.5296949933297483e-1
0.24921875000000002 3.645286564633361e-1 3.645286564633361e-1
0.249375 3.735594553526953e-1 3.735594553526953e-1
0.24953125 3.6524848173625335e-1 3.6524848173625335e-1
0.2496875 3.770731839201087e-1 3.770731839201087e-1
0.24984375 3.674008266356603e-1 3.674008266356603e-1
0.25 3.741470545248706e-1 3.741470545248706e-1
0.25015625 3.5982048393307053e-1 3.5982048393307053e-1
0.2503125 3.8159893891607677e-1 3.8159893891607677e-1
0.25046875 3.749683600170637e-1 3.749683600170637e-1
0.250625 3.741470545248706e-1 3.741470545248706e-1
0.25078125 3.6918633476351026e-1 3.6918633476351026e-1
0.25093750000000004 3.956829439654803e-1 3.956829439654803e-1
0.25109375 3.755540573167626e-1 3.755540573167626e-1
0.25125000000000003 3.9265492627311316e-1 3.9265492627311316e-1
0.25140625 3.8298204353062903e-1 3.8298204353062903e-1
0.2515625 4.01455859503816e-1 4.01455859503816e-1
0.25171875 3.8332713252924133e-1 3.8332713252924133e-1
0.251875 3.806744159870439e-1 3.806744159870439e-1
0.25203125000000004 3.889251133929936e-1 3.889251133929936e-1
0.2521875 3.9657609488572954e-1 3.9657609488572954e-1
0.25234375000000003 3.9017194690003265e-1 3.9017194690003265e-1
0.2525 3.811369234662232e-1 3.811369234662232e-1
0.25265625 3.7625585302332043e-1 3.7625585302332043e-1
0.2528125 3.956829439654803e-1 3.956829439654803e-1
0.25296875 3.9422764468779947e-1 3.9422764468779947e-1
0.253125 3.9051137206924746e-1 3.9051137206924746e-1
0.25328125 4.0321681267937004e-1 4.0321681267937004e-1
0.25343750000000004 4.0726187548573956e-1 4.0726187548573956e-1
0.25359375 3.9175366632444764e-1 3.9175366632444764e-1
0.25375000000000003 4.010145032850345e-1 4.010145032850345e-1
0.25390625 4.054080104755129e-1 4.054080104755129e-1
0.2540625 3.952356787540605e-1 3.952356787540605e-1
0.25421875 4.118083697093353e-1 4.118083697093353e-1
0.254375 4.105142208046275e-1 4.105142208046275e-1
0.25453125000000004 3.9902283083281676e-1 3.9902283083281676e-1
0.2546875 4.048612466088799e-1 4.048612466088799e-1
0.25484375000000004 3.966876097102996e-1 3.966876097102996e-1
0.255 4.0046217651352256e-1 4.0046217651352256e-1
0.25515625000000003 4.075882082364002e-1 4.075882082364002e-1
0.2553125 4.183279860282032e-1 4.183279860282032e-1
0.25546875 4.183279860282032e-1 4.183279860282032e-1
0.255625 4.0606321977540416e-1 4.0606321977540416e-1
0.25578125 4.1406389205870653e-1 4.1406389205870653e-1
0.25593750000000004 4.216041005876603e-1 4.216041005876603e-1
0.25609375 4.208664899837289e-1 4.208664899837289e-1
0.25625000000000003 4.0628140339310725e-1 4.0628140339310725e-1
0.25640625 4.247511758218465e-1 4.247511758218465e-1
0.2565625 4.303590734497389e-1 4.303590734497389e-1
0.25671875 4.1406389205870653e-1 4.1406389205870653e-1
0.256875 4.193874998054765e-1 4.193874998054765e-1
0.25703125 4.214988043131953e-1 4.214988043131953e-1
0.2571875 4.181157727418392e-1 4.181157727418392e-1
0.25734375000000004 4.316983766733542e-1 4.316983766733542e-1
0.2575 4.202332536889357e-1 4.202332536889357e-1
0.25765625000000003 4.304622435373848e-1 4.304622435373848e-1
0.2578125 4.350797121223233e-1 4.350797121223233e-1
0.25796875 4.2839417066801166e-1 4.2839417066801166e-1
0.258125 4.4496881485911466e-1 4.4496881485911466e-1
0.25828125 4.2766801228234685e-1 4.2766801228234685e-1
0.25843750000000004 4.255865585884937e-1 4.255865585884937e-1
0.25859375 4.29326022339656e-1 4.29326022339656e-1
0.25875000000000004 4.32725806728846e-1 4.32725806728846e-1
0.25890625 4.305653891219814e-1 4.305653891219814e-1
0.25906250000000003 4.323151263371052e-1 4.323151263371052e-1
0.25921875 4.3200686098742747e-1 4.3200686098742747e-1
0.259375 4.2054998725000514e-1 4.2054998725000514e-1
0.25953125 4.408588998803986e-1 4.408588998803986e-1
0.2596875 4.2870501010528494e-1 4.2870501010528494e-1
0.25984375000000004 4.532695764182715e-1 4.532695764182715e-1
0.26 4.4436978789255344e-1 4.4436978789255344e-1
0.26015625000000003 4.425677335148732e-1 4.425677335148732e-1
0.2603125 4.375224341856492e-1 4.375224341856492e-1
0.26046875 4.3772537553602575e-1 4.3772537553602575e-1
0.260625 4.260036481589946e-1 4.260036481589946e-1
0.26078125 4.388398609956301e-1 4.388398609956301e-1
0.2609375 4.4476923099443333e-1 4.4476923099443333e-1
0.26109375 4.414627856999287e-1 4.414627856999287e-1
0.26125000000000004 4.4953410967857943e-1 4.4953410967857943e-1
0.26140625 4.4035501946431665e-1 4.4035501946431665e-1
0.26156250000000003 4.5150414926400995e-1 4.5150414926400995e-1
0.26171875 4.5258387392478605e-1 4.5258387392478605e-1
0.261875 4.6419154435882914e-1 4.6419154435882914e-1
0.26203125 4.5209342273556086e-1 4.5209342273556086e-1
0.2621875 4.5238775990840185e-1 4.5238775990840185e-1
0.26234375000000004 4.5910303526965857e-1 4.5910303526965857e-1
0.2625 4.5061873716955514e-1 4.5061873716955514e-1
0.26265625000000004 4.5648767083365316e-1 4.5648767083365316e-1
0.2628125 4.6266166349221516e-1 4.6266166349221516e-1
0.26296875000000003 4.5977852954500653e-1 4.5977852954500653e-1
0.263125 4.5424727715065094e-1 4.5424727715065094e-1
0.26328125 4.658111593087173e-1 4.658111593087173e-1
0.2634375 4.533674455977059e-1 4.533674455977059e-1
0.26359375 4.6304463925063377e-1 4.6304463925063377e-1
0.26375000000000004 4.68654651452026e-1 4.68654651452026e-1
0.26390625 4.7185492869560974e-1 4.7185492869560974e-1
0.26406250000000003 4.634272775854331e-1 4.634272775854331e-1
0.26421875 4.688435572757541e-1 4.688435572757541e-1
0.264375 4.726981282565972e-1 4.726981282565972e-1
0.26453125 4.740065266524276e-1 4.740065266524276e-1
0.2646875 4.634272775854331e-1 4.634272775854331e-1
0.26484375 4.7716775071175066e-1 4.7716775071175066e-1
0.265 4.7372648721323296e-1 4.7372648721323296e-1
0.26515625000000004 4.807657500046303e-1 4.807657500046303e-1
0.2653125 4.7063407628287424e-1 4.7063407628287424e-1
0.26546875000000003 4.730723587682526e-1 4.730723587682526e-1
0.265625 4.726981282565972e-1 4.726981282565972e-1
0.26578125 4.6723523255509525e-1 4.6723523255509525e-1
0.2659375 4.6733000494650323e-1 4.6733000494650323e-1
0.26609375 4.784627724906372e-1 4.784627724906372e-1
0.26625000000000004 4.9075623509017197e-1 4.9075623509017197e-1
0.26640625 4.858805285736807e-1 4.858805285736807e-1
0.26656250000000004 4.901272784532287e-1 4.901272784532287e-1
0.26671875 4.9201142232778006e-1 4.9201142232778006e-1
0.26687500000000003 4.828737573265829e-1 4.828737573265829e-1
0.26703125 4.9254825117475276e-1 4.9254825117475276e-1
0.2671875 4.845163944338964e-1 4.845163944338964e-1
0.26734375 4.844252996287586e-1 4.844252996287586e-1
0.2675 4.930844172698938e-1 4.930844172698938e-1
0.26765625000000004 4.9708470175668307e-1 4.9708470175668307e-1
0.2678125 4.863342894360896e-1 4.863342894360896e-1
0.26796875000000003 4.895874468338115e-1 4.895874468338115e-1
0.268125 4.9486687198584e-1 4.9486687198584e-1
0.26828125 4.8760230342272504e-1 4.8760230342272504e-1
0.2684375 4.863342894360896e-1 4.863342894360896e-1
0.26859375 4.93173713966395e-1 4.93173713966395e-1
0.26875000000000004 4.91384282172731e-1 4.91384282172731e-1
0.26890625 5.107595973980157e-1 5.107595973980157e-1
0.26906250000000004 5.030605193844786e-1 5.030605193844786e-1
0.26921875 4.9522248672988844e-1 4.9522248672988844e-1
0.26937500000000003 4.98056970261048e-1 4.98056970261048e-1
0.26953125 5.038453103493912e-1 5.038453103493912e-1
0.2696875 5.053238350962004e-1 5.053238350962004e-1
0.26984375 5.061045504441934e-1 5.061045504441934e-1
0.27 5.038453103493912e-1 5.038453103493912e-1
0.27015625000000004 5.023617348702403e-1 5.023617348702403e-1
0.2703125 5.016618241919142e-1 5.016618241919142e-1
0.27046875000000004 4.9681915941768384e-1 4.9681915941768384e-1
0.270625 5.016618241919142e-1 5.016618241919142e-1
0.27078125000000003 5.122148084160671e-1 5.122148084160671e-1
0.2709375 5.083520985594276e-1 5.083520985594276e-1
0.27109375 5.211801151137592e-1 5.211801151137592e-1
0.27125 5.099013076287364e-1 5.099013076287364e-1
0.27140625 5.162975128135328e-1 5.162975128135328e-1
0.27156250000000004 5.080070780988559e-1 5.080070780988559e-1
0.27171875 5.181560020534723e-1 5.181560020534723e-1
0.27187500000000003 5.234344604642662e-1 5.234344604642662e-1
0.27203125 5.161281642124775e-1 5.161281642124775e-1
0.2721875 5.120438599856358e-1 5.120438599856358e-1
0.27234375 5.111024389251182e-1 5.111024389251182e-1
0.2725 5.189981479095667e-1 5.189981479095667e-1
0.27265625000000004 5.19922626110799e-1 5.19922626110799e-1
0.2728125 5.179030395289512e-1 5.179030395289512e-1
0.27296875000000004 5.359926548626524e-1 5.359926548626524e-1
0.273125 5.173122200085585e-1 5.173122200085585e-1
0.27328125000000003 5.274960283076155e-1 5.274960283076155e-1
0.2734375 5.126418853330712e-1 5.126418853330712e-1
0.27359375 5.215984702967726e-1 5.215984702967726e-1
0.27375 5.227677253774088e-1 5.227677253774088e-1
0.27390625 5.203421938005697e-1 5.203421938005697e-1
0.27406250000000004 5.279083462745047e-1 5.279083462745047e-1
0.27421875 5.202583126835725e-1 5.202583126835725e-1
0.27437500000000004 5.355879446647847e-1 5.355879446647847e-1
0.27453125 5.240170151886421e-1 5.240170151886421e-1
0.27468750000000003 5.416193509531979e-1 5.416193509531979e-1
0.27484375 5.292251393451615e-1 5.292251393451615e-1
0.275 5.375271232476715e-1 5.375271232476715e-1
0.27515625 5.348585145526306e-1 5.348585145526306e-1
0.2753125 5.363969882704107e-1 5.363969882704107e-1
0.27546875000000004 5.496115128484003e-1 5.496115128484003e-1
0.275625 5.360735516649542e-1 5.360735516649542e-1
0.27578125000000003 5.39618174792778e-1 5.39618174792778e-1
0.2759375 5.359117429887519e-1 5.359117429887519e-1
0.27609375 5.442468624791856e-1 5.442468624791856e-1
0.27625 5.508642109786028e-1 5.508642109786028e-1
0.27640625 5.318468080158953e-1 5.318468080158953e-1
0.27656250000000004 5.408999893573965e-1 5.408999893573965e-1
0.27671875 5.405798902222836e-1 5.405798902222836e-1
0.27687500000000004 5.455942504004119e-1 5.455942504004119e-1
0.27703125 5.445642712138725e-1 5.445642712138725e-1
0.27718750000000003 5.544457203704574e-1 5.544457203704574e-1
0.27734375 5.501600129435595e-1 5.501600129435595e-1
0.2775 5.458315914110932e-1 5.458315914110932e-1
0.27765625 5.492977729164581e-1 5.492977729164581e-1
0.2778125 5.436113482162992e-1 5.436113482162992e-1
0.27796875000000004 5.591500127308007e-1 5.591500127308007e-1
0.278125 5.485124300588651e-1 5.485124300588651e-1
0.27828125000000004 5.600694791615499e-1 5.600694791615499e-1
0.2784375 5.451191789051961e-1 5.451191789051961e-1
0.27859375000000003 5.596099892771393e-1 5.596099892771393e-1
0.27875 5.609870030561397e-1 5.609870030561397e-1
0.27890625 5.518793743042223e-1 5.518793743042223e-1
0.2790625 5.546782743154535e-1 5.546782743154535e-1
0.27921875 5.51254939283774e-1 5.51254939283774e-1
0.27937500000000004 5.54910703800211e-1 5.54910703800211e-1
0.27953125 5.63955638713642e-1 5.63955638713642e-1
0.27968750000000003 5.524250194219147e-1 5.524250194219147e-1
0.27984375 5.606813770886334e-1 5.606813770886334e-1
0.28 5.492977729164581e-1 5.492977729164581e-1
0.28015625 5.716996907996692e-1 5.716996907996692e-1
0.2803125 5.633483399159891e-1 5.633483399159891e-1
0.28046875000000004 5.583054549996147e-1 5.583054549996147e-1
0.280625 5.70804545552698e-1 5.70804545552698e-1
0.28078125000000004 5.67882515243129e-1 5.67882515243129e-1
0.2809375 5.681079861222456e-1 5.681079861222456e-1
0.28109375000000003 5.728903549639757e-1 5.728903549639757e-1
0.28125 5.693834480724882e-1 5.693834480724882e-1
0.28140625 5.631203837484406e-1 5.631203837484406e-1
0.2815625 5.685585770136807e-1 5.685585770136807e-1
0.28171875 5.669041198436684e-1 5.669041198436684e-1
0.28187500000000004 5.769585438708642e-1 5.769585438708642e-1
0.28203125 5.73336013783897e-1 5.73336013783897e-1
0.28218750000000004 5.729646631995755e-1 5.729646631995755e-1
0.28234375 5.736328657994898e-1 5.736328657994898e-1
0.28250000000000003 5.745962359180483e-1 5.745962359180483e-1
0.28265625 5.78648550754997e-1 5.78648550754997e-1
0.2828125 5.742259618041334e-1 5.742259618041334e-1
0.28296875 5.867134730181207e-1 5.867134730181207e-1
0.283125 5.768849159174958e-1 5.768849159174958e-1
0.28328125000000004 5.783551085263308e-1 5.783551085263308e-1
0.2834375 5.819361855458145e-1 5.819361855458145e-1
0.28359375000000003 5.857766389595409e-1 5.857766389595409e-1
0.28375 5.812077478005611e-1 5.812077478005611e-1
0.28390625 5.88366014193733e-1 5.88366014193733e-1
0.2840625 5.936406222201316e-1 5.936406222201316e-1
0.28421875 5.909400423657214e-1 5.909400423657214e-1
0.28437500000000004 5.960427777480981e-1 5.960427777480981e-1
0.28453125 5.919369476643594e-1 5.919369476643594e-1
0.28468750000000004 5.924345434914966e-1 5.924345434914966e-1
0.28484375 5.932862407382866e-1 5.932862407382866e-1
0.28500000000000003 5.95337639613156e-1 5.95337639613156e-1
0.28515625 5.888677159366829e-1 5.888677159366829e-1
0.2853125 5.92292431421543e-1 5.92292431421543e-1
0.28546875 5.910825975883713e-1 5.910825975883713e-1
0.285625 5.999705323925353e-1 5.999705323925353e-1
0.28578125000000004 5.969577490394102e-1 5.969577490394102e-1
0.2859375 5.967467728477929e-1 5.967467728477929e-1
0.28609375000000004 5.988519368432841e-1 5.988519368432841e-1
0.28625 5.885094166985536e-1 5.885094166985536e-1
0.28640625000000003 6.088854747760686e-1 6.088854747760686e-1
0.2865625 6.05865238610817e-1 6.05865238610817e-1
0.28671875 6.043472074176557e-1 6.043472074176557e-1
0.286875 6.062783278764923e-1 6.062783278764923e-1
0.28703125 6.021991170488659e-1 6.021991170488659e-1
0.28718750000000004 6.079267669211768e-1 6.079267669211768e-1
0.28734375 6.000403490443862e-1 6.000403490443862e-1
0.28750000000000003 6.047617424302643e-1 6.047617424302643e-1
0.28765625 6.053138410037793e-1 6.053138410037793e-1
0.2878125 6.030318967516037e-1 6.030318967516037e-1
0.28796875 5.998308654088897e-1 5.998308654088897e-1
0.288125 5.969577490394102e-1 5.969577490394102e-1
0.28828125000000004 6.053138410037793e-1 6.053138410037793e-1
0.2884375 6.108646626086571e-1 6.108646626086571e-1
0.28859375000000004 6.015039120310304e-1 6.015039120310304e-1
0.28875 6.085433220112639e-1 6.085433220112639e-1
0.28890625000000003 6.112730260443895e-1 6.112730260443895e-1
0.2890625 6.175540447556096e-1 6.175540447556096e-1
0.28921875 6.111369475592081e-1 6.111369475592081e-1
0.289375 6.150660150615286e-1 6.150660150615286e-1
0.28953125 6.139856799723411e-1 6.139856799723411e-1
0.28968750000000004 6.141208689172157e-1 6.141208689172157e-1
0.28984375 6.170172988422049e-1 6.170172988422049e-1
0.29000000000000004 6.116810058601168e-1 6.116810058601168e-1
0.29015625 6.07721053892035e-1 6.07721053892035e-1
0.29031250000000003 6.20027901930571e-1 6.20027901930571e-1
0.29046875 6.217578960259837e-1 6.217578960259837e-1
0.290625 6.240098474473221e-1 6.240098474473221e-1
0.29078125 6.239437799820844e-1 6.239437799820844e-1
0.2909375 6.273660303105619e-1 6.273660303105619e-1
0.29109375000000004 6.198945395828614e-1 6.198945395828614e-1
0.29125 6.153356794488971e-1 6.153356794488971e-1
0.29140625000000003 6.220897985884912e-1 6.220897985884912e-1
0.2915625 6.179561693046205e-1 6.179561693046205e-1
0.29171875 6.222224886237133e-1 6.222224886237133e-1
0.291875 6.22023438364983e-1 6.22023438364983e-1
0.29203125 6.302408651203697e-1 6.302408651203697e-1
0.29218750000000004 6.204277434336367e-1 6.204277434336367e-1
0.29234375 6.343242550055028e-1 6.343242550055028e-1
0.29250000000000004 6.343242550055028e-1 6.343242550055028e-1
0.29265625 6.174199204550059e-1 6.174199204550059e-1
0.29281250000000003 6.352908578570111e-1 6.352908578570111e-1
0.29296875 6.248678111432304e-1 6.248678111432304e-1
0.293125 6.304361853313987e-1 6.304361853313987e-1
0.29328125 6.354839205327414e-1 6.354839205327414e-1
0.2934375 6.250655622957262e-1 6.250655622957262e-1
0.29359375000000004 6.282173957743016e-1 6.282173957743016e-1
0.29375 6.37537933143784e-1 6.37537933143784e-1
0.29390625000000004 6.452180210900225e-1 6.452180210900225e-1
0.2940625 6.32254950402543e-1 6.32254950402543e-1
0.29421875000000003 6.428206892744903e-1 6.428206892744903e-1
0.294375 6.379219813473549e-1 6.379219813473549e-1
0.29453125 6.351621017096396e-1 6.351621017096396e-1
0.2946875 6.298499609698531e-1 6.298499609698531e-1
0.29484375 6.426941465923881e-1 6.426941465923881e-1
0.29500000000000004 6.379859563761077e-1 6.379859563761077e-1
0.29515625 6.372817122030758e-1 6.372817122030758e-1
0.29531250000000003 6.443363324538645e-1 6.443363324538645e-1
0.29546875 6.336140431024959e-1 6.336140431024959e-1
0.295625 6.449033377330884e-1 6.449033377330884e-1
0.29578125 6.336140431024959e-1 6.336140431024959e-1
0.2959375 6.484148340489564e-1 6.484148340489564e-1
0.29609375000000004 6.513402253536622e-1 6.513402253536622e-1
0.29625 6.461607053800593e-1 6.461607053800593e-1
0.29640625000000004 6.512161412151314e-1 6.512161412151314e-1
0.2965625 6.409822017504156e-1 6.409822017504156e-1
0.29671875000000003 6.498488706808603e-1 6.498488706808603e-1
0.296875 6.434528502040169e-1 6.434528502040169e-1
0.29703125 6.53259009767432e-1 6.53259009767432e-1
0.2971875 6.412362494218327e-1 6.412362494218327e-1
0.29734375 6.605469257425862e-1 6.605469257425862e-1
0.29750000000000004 6.483523770873321e-1 6.483523770873321e-1
0.29765625 6.544924513290011e-1 6.544924513290011e-1
0.29781250000000004 6.463489969424723e-1 6.463489969424723e-1
0.29796875 6.479774465760717e-1 6.479774465760717e-1
0.29812500000000003 6.604861895027971e-1 6.604861895027971e-1
0.29828125 6.512161412151314e-1 6.512161412151314e-1
0.2984375 6.619415200416645e-1 6.619415200416645e-1
0.29859375 6.502843783992298e-1 6.502843783992298e-1
0.29875 6.64356285684061e-1 6.64356285684061e-1
0.29890625000000004 6.600607978262589e-1 6.600607978262589e-1
0.2990625 6.64657189515057e-1 6.64657189515057e-1
0.29921875000000003 6.640551732252793e-1 6.640551732252793e-1
0.299375 6.592696775535822e-1 6.592696775535822e-1
0.29953125 6.589650163822642e-1 6.589650163822642e-1
0.2996875 6.692649730220763e-1 6.692649730220763e-1
0.29984375 6.650179991303022e-1 6.650179991303022e-1
0.30000000000000004 6.633316503892095e-1 6.633316503892095e-1
0.30015625 6.66697825163463e-1 6.66697825163463e-1
0.30031250000000004 6.612750988603384e-1 6.612750988603384e-1
0.30046875 6.608504795970518e-1 6.608504795970518e-1
0.30062500000000003 6.535676987291121e-1 6.535676987291121e-1
0.30078125 6.651382024197221e-1 6.651382024197221e-1
0.3009375 6.571937545253865e-1 6.571937545253865e-1
0.30109375 6.627882161386527e-1 6.627882161386527e-1
0.30125 6.676548165588851e-1 6.676548165588851e-1
0.30140625000000004 6.719945278696846e-1 6.719945278696846e-1
0.3015625 6.754705519111148e-1 6.754705519111148e-1
0.30171875000000004 6.654986127988325e-1 6.654986127988325e-1
0.301875 6.748245860965421e-1 6.748245860965421e-1
0.30203125000000003 6.731169654333558e-1 6.731169654333558e-1
0.3021875 6.625464713609643e-1 6.625464713609643e-1
0.30234375 6.699786863822168e-1 6.699786863822168e-1
0.3025 6.773442805046659e-1 6.773442805046659e-1
0.30265625 6.734118622206107e-1 6.734118622206107e-1
0.30281250000000004 6.704538445060959e-1 6.704538445060959e-1
0.30296875 6.764669766943077e-1 6.764669766943077e-1
0.30312500000000003 6.730579620392154e-1 6.730579620392154e-1
0.30328125 6.724083950813635e-1 6.724083950813635e-1
0.3034375 6.698003679720319e-1 6.698003679720319e-1
0.30359375 6.751183260346276e-1 6.751183260346276e-1
0.30375 6.832634043523673e-1 6.832634043523673e-1
0.30390625000000004 6.707505545551466e-1 6.707505545551466e-1
0.3040625 6.83896948566693e-1 6.83896948566693e-1
0.30421875000000004 6.808358802998176e-1 6.808358802998176e-1
0.304375 6.763498688381571e-1 6.763498688381571e-1
0.30453125000000003 6.899551090569749e-1 6.899551090569749e-1
0.3046875 6.809517848860147e-1 6.809517848860147e-1
0.30484375 6.84529569919492e-1 6.84529569919492e-1
0.305 6.917109808898085e-1 6.917109808898085e-1
0.30515625 6.885908320756844e-1 6.885908320756844e-1
0.30531250000000004 6.808358802998176e-1 6.808358802998176e-1
0.30546875 6.906356437722043e-1 6.906356437722043e-1
0.30562500000000004 6.912585318509405e-1 6.912585318509405e-1
0.30578125 6.830904590463436e-1 6.830904590463436e-1
0.30593750000000003 6.7915177844016e-1 6.7915177844016e-1
0.30609375 6.804299704801196e-1 6.804299704801196e-1
0.30625 6.830904590463436e-1 6.830904590463436e-1
0.30640625 6.805459834317653e-1 6.805459834317653e-1
0.3065625 6.892166577293963e-1 6.892166577293963e-1
0.30671875000000004 6.886477625970877e-1 6.886477625970877e-1
0.306875 6.904656100413917e-1 6.904656100413917e-1
0.30703125000000003 6.983304256030807e-1 6.983304256030807e-1
0.3071875 6.971039191907304e-1 6.971039191907304e-1
0.30734375 6.943596416200415e-1 6.943596416200415e-1
0.3075 6.869937399825079e-1 6.869937399825079e-1
0.30765625 6.944719930582317e-1 6.944719930582317e-1
0.30781250000000004 6.906923068921107e-1 6.906923068921107e-1
0.30796875 6.96489364601665e-1 6.96489364601665e-1
0.30812500000000004 7.018236525257957e-1 7.018236525257957e-1
0.30828125 6.983304256030807e-1 6.983304256030807e-1
0.30843750000000003 6.92501634261196e-1 6.92501634261196e-1
0.30859375 6.923887718692141e-1 6.923887718692141e-1
0.30875 6.906356437722043e-1 6.906356437722043e-1
0.30890625 6.998864407664298e-1 6.998864407664298e-1
0.3090625 6.948649943614154e-1 6.948649943614154e-1
0.30921875000000004 7.106793030995364e-1 7.106793030995364e-1
0.309375 7.097042121729786e-1 7.097042121729786e-1
0.30953125000000004 7.09324418111255e-1 7.09324418111255e-1
0.3096875 6.966011665026306e-1 6.966011665026306e-1
0.30984375000000003 7.017684233679793e-1 7.017684233679793e-1
0.31 7.043017232428244e-1 7.043017232428244e-1
0.31015625 7.027614752074491e-1 7.027614752074491e-1
0.3103125 7.053437891789356e-1 7.053437891789356e-1
0.31046875 7.101920312991048e-1 7.101920312991048e-1
0.31062500000000004 6.992202596588344e-1 6.992202596588344e-1
0.31078125 7.014921721775038e-1 7.014921721775038e-1
0.31093750000000003 7.029267633091223e-1 7.029267633091223e-1
0.31109375 7.013816224806098e-1 7.013816224806098e-1
0.31125 7.016026937411244e-1 7.016026937411244e-1
0.31140625 7.088356229196422e-1 7.088356229196422e-1
0.3115625 7.147723865492859e-1 7.147723865492859e-1
0.31171875000000004 7.029267633091223e-1 7.029267633091223e-1
0.311875 7.054533350193202e-1 7.054533350193202e-1
0.31203125000000004 7.1035451598588e-1 7.1035451598588e-1
0.3121875 7.063287084210605e-1 7.063287084210605e-1
0.31234375000000003 7.131613009305706e-1 7.131613009305706e-1
0.3125 6.978290915722756e-1 6.978290915722756e-1
0.31265625 7.114361964501676e-1 7.114361964501676e-1
0.3128125 7.198350827883364e-1 7.198350827883364e-1
0.31296875 6.993313608315823e-1 6.993313608315823e-1
0.31312500000000004 7.168045525909177e-1 7.168045525909177e-1
0.31328125 7.115982164042585e-1 7.115982164042585e-1
0.31343750000000004 7.119220750933182e-1 7.119220750933182e-1
0.31359375 7.106793030995364e-1 7.106793030995364e-1
0.31375000000000003 7.147723865492859e-1 7.147723865492859e-1
0.31390625 7.171245534516952e-1 7.171245534516952e-1
0.3140625 7.196231025611124e-1 7.196231025611124e-1
0.31421875 7.139138846993718e-1 7.139138846993718e-1
0.314375 7.107334106784893e-1 7.107334106784893e-1
0.31453125000000004 7.107875115171645e-1 7.107875115171645e-1
0.3146875 7.1482598660883e-1 7.1482598660883e-1
0.31484375000000003 7.215272100259082e-1 7.215272100259082e-1
0.315 7.131074950106724e-1 7.131074950106724e-1
0.31515625 7.186147810772909e-1 7.186147810772909e-1
0.3153125 7.153616236795695e-1 7.153616236795695e-1
0.31546875 7.247346782519899e-1 7.247346782519899e-1
0.31562500000000004 7.142896880942686e-1 7.142896880942686e-1
0.31578125 7.134839965356861e-1 7.134839965356861e-1
0.31593750000000004 7.246822873378904e-1 7.246822873378904e-1
0.31609375 7.206819705290304e-1 7.206819705290304e-1
0.31625000000000003 7.225814513055924e-1 7.225814513055924e-1
0.31640625 7.249441787297157e-1 7.249441787297157e-1
0.3165625 7.11706196136765e-1 7.11706196136765e-1
0.31671875 7.230024322976285e-1 7.230024322976285e-1
0.316875 7.191457684058205e-1 7.191457684058205e-1
0.31703125000000004 7.244202379231317e-1 7.244202379231317e-1
0.3171875 7.23107613814709e-1 7.23107613814709e-1
0.31734375000000004 7.330882494071522e-1 7.330882494071522e-1
0.3175 7.247870628466986e-1 7.247870628466986e-1
0.31765625000000003 7.133764579733182e-1 7.133764579733182e-1
0.3178125 7.206819705290304e-1 7.206819705290304e-1
0.31796875 7.32213744380561e-1 7.32213744380561e-1
0.318125 7.281785790099873e-1 7.281785790099873e-1
0.31828125 7.277105612029588e-1 7.277105612029588e-1
0.31843750000000004 7.285422444865066e-1 7.285422444865066e-1
0.31859375 7.310794117160002e-1 7.310794117160002e-1
0.31875000000000003 7.260424012572546e-1 7.260424012572546e-1
0.31890625 7.271899491987508e-1 7.271899491987508e-1
0.3190625 7.325740479713989e-1 7.325740479713989e-1
0.31921875 7.221073593988323e-1 7.221073593988323e-1
0.319375 7.26825149108504e-1 7.26825149108504e-1
0.31953125000000004 7.337558023928272e-1 7.337558023928272e-1
0.3196875 7.278666231853186e-1 7.278666231853186e-1
0.31984375000000004 7.334991726613724e-1 7.334991726613724e-1
0.32 7.350878379456693e-1 7.350878379456693e-1
0.32015625000000003 7.347296147033804e-1 7.347296147033804e-1
0.3203125 7.319046746377791e-1 7.319046746377791e-1
0.32046875 7.372818933343552e-1 7.372818933343552e-1
0.320625 7.39312971428451e-1 7.39312971428451e-1
0.32078125 7.286460930001297e-1 7.286460930001297e-1
0.32093750000000004 7.416370284133262e-1 7.416370284133262e-1
0.32109375 7.349855185950007e-1 7.349855185950007e-1
0.32125000000000004 7.338584118397078e-1 7.338584118397078e-1
0.32140625 7.363137935428341e-1 7.363137935428341e-1
0.32156250000000003 7.415362406472896e-1 7.415362406472896e-1
0.32171875 7.373327862250099e-1 7.373327862250099e-1
0.321875 7.356501638792059e-1 7.356501638792059e-1
0.32203125 7.333451220010865e-1 7.333451220010865e-1
0.3221875 7.249965380620962e-1 7.249965380620962e-1
0.32234375000000004 7.428446607017918e-1 7.428446607017918e-1
0.3225 7.423418886128741e-1 7.423418886128741e-1
0.32265625000000003 7.262512719992404e-1 7.262512719992404e-1
0.3228125 7.484859005976108e-1 7.484859005976108e-1
0.32296875 7.367726361443148e-1 7.367726361443148e-1
0.323125 7.39211642804122e-1 7.39211642804122e-1
0.32328125 7.36874535366252e-1 7.36874535366252e-1
0.32343750000000004 7.390596055255156e-1 7.390596055255156e-1
0.32359375 7.433468514167494e-1 7.433468514167494e-1
0.32375000000000004 7.409310223652956e-1 7.409310223652956e-1
0.32390625 7.375871612582898e-1 7.375871612582898e-1
0.32406250000000003 7.276585280774066e-1 7.276585280774066e-1
0.32421875 7.443494940920368e-1 7.443494940920368e-1
0.324375 7.417377927947304e-1 7.417377927947304e-1
0.32453125 7.336531686969923e-1 7.336531686969923e-1
0.3246875 7.415866374540654e-1 7.415866374540654e-1
0.32484375000000004 7.509095080050123e-1 7.509095080050123e-1
0.325 7.524358549011136e-1 7.524358549011136e-1
0.32515625000000004 7.355990734160094e-1 7.355990734160094e-1
0.3253125 7.403754970496008e-1 7.403754970496008e-1
0.32546875000000003 7.404260287247877e-1 7.404260287247877e-1
0.325625 7.46796230039124e-1 7.46796230039124e-1
0.32578125 7.470948852820021e-1 7.470948852820021e-1
0.3259375 7.383493936225087e-1 7.383493936225087e-1
0.32609375 7.325225943273717e-1 7.325225943273717e-1
0.32625000000000004 7.452998653502036e-1 7.452998653502036e-1
0.32640625 7.48287456691072e-1 7.48287456691072e-1
0.32656250000000003 7.378413873861978e-1 7.378413873861978e-1
0.32671875 7.444996910438721e-1 7.444996910438721e-1
0.326875 7.505147396724987e-1 7.505147396724987e-1
0.32703125 7.425933474131963e-1 7.425933474131963e-1
0.3271875 7.455995510310336e-1 7.455995510310336e-1
0.32734375000000004 7.432464597191446e-1 7.432464597191446e-1
0.3275 7.413345949178849e-1 7.413345949178849e-1
0.32765625000000004 7.367216775661509e-1 7.367216775661509e-1
0.3278125 7.489320681315301e-1 7.489320681315301e-1
0.32796875000000003 7.497241248551707e-1 7.497241248551707e-1
0.328125 7.404260287247877e-1 7.404260287247877e-1
0.32828125 7.48287456691072e-1 7.48287456691072e-1
0.3284375 7.440489442655758e-1 7.440489442655758e-1
0.32859375 7.394649200504113e-1 7.394649200504113e-1
0.32875000000000004 7.441491506531692e-1 7.441491506531692e-1
0.32890625 7.524358549011136e-1 7.524358549011136e-1
0.32906250000000004 7.459988105230959e-1 7.459988105230959e-1
0.32921875 7.439487147516521e-1 7.439487147516521e-1
0.32937500000000003 7.475921880752661e-1 7.475921880752661e-1
0.32953125 7.472938747388183e-1 7.472938747388183e-1
0.3296875 7.455995510310336e-1 7.455995510310336e-1
0.32984375 7.504653683904694e-1 7.504653683904694e-1
0.33 7.513039178238361e-1 7.513039178238361e-1
0.33015625000000004 7.516487328335364e-1 7.516487328335364e-1
0.3303125 7.530252616623394e-1 7.530252616623394e-1
0.33046875000000003 7.478406260901087e-1 7.478406260901087e-1
0.330625 7.439487147516521e-1 7.439487147516521e-1
0.33078125 7.485850885578231e-1 7.485850885578231e-1
0.3309375 7.455496177763763e-1 7.455496177763763e-1
0.33109375 7.537118933973095e-1 7.537118933973095e-1
0.33125000000000004 7.454497340404478e-1 7.454497340404478e-1
0.33140625 7.475424834134778e-1 7.475424834134778e-1
0.33156250000000004 7.465970123833818e-1 7.465970123833818e-1
0.33171875 7.507615119286428e-1 7.507615119286428e-1
0.33187500000000003 7.526324127147896e-1 7.526324127147896e-1
0.33203125 7.552284400173805e-1 7.552284400173805e-1
0.3321875 7.571774816905217e-1 7.571774816905217e-1
0.33234375 7.504653683904694e-1 7.504653683904694e-1
0.3325 7.544952883910643e-1 7.544952883910643e-1
0.33265625000000004 7.444996910438721e-1 7.444996910438721e-1
0.3328125 7.462980144494349e-1 7.462980144494349e-1
0.33296875000000004 7.491797410677572e-1 7.491797410677572e-1
0.333125 7.521408512792851e-1 7.521408512792851e-1
0.33328125000000003 7.525341449279912e-1 7.525341449279912e-1
0.3334375 7.496251967267469e-1 7.496251967267469e-1
0.33359375 7.576633784540099e-1 7.576633784540099e-1
0.33375 7.52828881608393e-1 7.52828881608393e-1
0.33390625 7.520424721913339e-1 7.520424721913339e-1
0.33406250000000004 7.484859005976108e-1 7.484859005976108e-1
0.33421875 7.554237382699815e-1 7.554237382699815e-1
0.33437500000000003 7.638353146452079e-1 7.638353146452079e-1
0.33453125 7.497241248551707e-1 7.497241248551707e-1
0.3346875 7.506134654019312e-1 7.506134654019312e-1
0.33484375 7.441491506531692e-1 7.441491506531692e-1
0.335 7.533196653445455e-1 7.533196653445455e-1
0.33515625000000004 7.463977033014517e-1 7.463977033014517e-1
0.3353125 7.51008144044933e-1 7.51008144044933e-1
0.33546875000000004 7.501196121739331e-1 7.501196121739331e-1
0.335625 7.592146049520734e-1 7.592146049520734e-1
0.33578125000000003 7.560578517385914e-1 7.560578517385914e-1
0.3359375 7.616273582794122e-1 7.616273582794122e-1
0.33609375 7.529270827353014e-1 7.529270827353014e-1
0.33625 7.541037675334428e-1 7.541037675334428e-1
0.33640625 7.555701543466293e-1 7.555701543466293e-1
0.33656250000000004 7.424927813639095e-1 7.424927813639095e-1
0.33671875 7.489320681315301e-1 7.489320681315301e-1
0.33687500000000004 7.5420168084282e-1 7.5420168084282e-1
0.33703125 7.573719056364228e-1 7.573719056364228e-1
0.33718750000000003 7.505641053425607e-1 7.505641053425607e-1
0.33734375 7.521900324674813e-1 7.521900324674813e-1
0.3375 7.500701959501894e-1 7.500701959501894e-1
0.33765625 7.551796017286696e-1 7.551796017286696e-1
0.3378125 7.492292587101232e-1 7.492292587101232e-1
0.33796875000000004 7.59794889392357e-1 7.59794889392357e-1
0.338125 7.519932742890552e-1 7.519932742890552e-1
0.33828125000000003 7.563989143435799e-1 7.563989143435799e-1
0.3384375 7.484362981211814e-1 7.484362981211814e-1
0.33859375 7.554725491137422e-1 7.554725491137422e-1
0.33875 7.486346740441938e-1 7.486346740441938e-1
0.33890625 7.554237382699815e-1 7.554237382699815e-1
0.33906250000000004 7.5600910663703e-1 7.5600910663703e-1
0.33921875 7.597465619587229e-1 7.597465619587229e-1
0.33937500000000004 7.487833965438733e-1 7.487833965438733e-1
0.33953125 7.60229594465311e-1 7.60229594465311e-1
0.33968750000000003 7.493282770602794e-1 7.493282770602794e-1
0.33984375 7.490311542560537e-1 7.490311542560537e-1
0.34 7.563014952130898e-1 7.563014952130898e-1
0.34015625 7.519932742890552e-1 7.519932742890552e-1
0.3403125 7.540548025994145e-1 7.540548025994145e-1
0.34046875000000004 7.483370761692072e-1 7.483370761692072e-1
0.340625 7.525832816007711e-1 7.525832816007711e-1
0.34078125000000004 7.605673978462315e-1 7.605673978462315e-1
0.3409375 7.548864566065685e-1 7.548864566065685e-1
0.34109375000000003 7.49971346631018e-1 7.49971346631018e-1
0.34125 7.478406260901087e-1 7.478406260901087e-1
0.34140625 7.50366608985404e-1 7.50366608985404e-1
0.3415625 7.52337542624089e-1 7.52337542624089e-1
0.34171875 7.584396842925369e-1 7.584396842925369e-1
0.34187500000000004 7.477412679377875e-1 7.477412679377875e-1
0.34203125 7.507121686936977e-1 7.507121686936977e-1
0.34218750000000003 7.491302177788155e-1 7.491302177788155e-1
0.34234375 7.436980397190633e-1 7.436980397190633e-1
0.3425 7.570802370681036e-1 7.570802370681036e-1
0.34265625 7.523867015444994e-1 7.523867015444994e-1
0.3428125 7.491302177788155e-1 7.491302177788155e-1
0.34296875000000004 7.48287456691072e-1 7.48287456691072e-1
0.343125 7.630206378609499e-1 7.630206378609499e-1
0.34328125000000004 7.513531938756168e-1 7.513531938756168e-1
0.3434375 7.547398098106783e-1 7.547398098106783e-1
0.34359375000000003 7.555213544722137e-1 7.555213544722137e-1
0.34375 7.461484382530528e-1 7.461484382530528e-1
0.34390625 7.450999599464883e-1 7.450999599464883e-1
0.3440625 7.42039945739597e-1 7.42039945739597e-1
0.34421875 7.533196653445455e-1 7.533196653445455e-1
0.34437500000000004 7.557165210778591e-1 7.557165210778591e-1
0.34453125 7.536138695887673e-1 7.536138695887673e-1
0.34468750000000004 7.527306582715716e-1 7.527306582715716e-1
0.34484375 7.528779849474585e-1 7.528779849474585e-1
0.34500000000000003 7.567397093135169e-1 7.567397093135169e-1
0.34515625 7.466468253652456e-1 7.466468253652456e-1
0.3453125 7.477909498553501e-1 7.477909498553501e-1
0.34546875 7.529761749731771e-1 7.529761749731771e-1
0.345625 7.507121686936977e-1 7.507121686936977e-1
0.34578125000000004 7.515502421920202e-1 7.515502421920202e-1
0.3459375 7.446998728782086e-1 7.446998728782086e-1
0.34609375000000003 7.553749219396986e-1 7.553749219396986e-1
0.34625 7.484859005976108e-1 7.484859005976108e-1
0.34640625 7.524850026951913e-1 7.524850026951913e-1
0.3465625 7.472441359216186e-1 7.472441359216186e-1
0.34671875 7.493282770602794e-1 7.493282770602794e-1
0.34687500000000004 7.440489442655758e-1 7.440489442655758e-1
0.34703125 7.457992266584146e-1 7.457992266584146e-1
0.34718750000000004 7.559603560637171e-1 7.559603560637171e-1
0.34734375 7.454996787799546e-1 7.454996787799546e-1
0.34750000000000003 7.47939961516412e-1 7.47939961516412e-1
0.34765625 7.515994903047796e-1 7.515994903047796e-1
0.3478125 7.40274416057197e-1 7.40274416057197e-1
0.34796875 7.441491506531692e-1 7.441491506531692e-1
0.348125 7.457493163576183e-1 7.457493163576183e-1
0.34828125000000004 7.446998728782086e-1 7.446998728782086e-1
0.3484375 7.431962551665308e-1 7.431962551665308e-1
0.34859375000000004 7.453997835565347e-1 7.453997835565347e-1
0.34875 7.455995510310336e-1 7.455995510310336e-1
0.34890625000000003 7.454996787799546e-1 7.454996787799546e-1
0.3490625 7.515009884939916e-1 7.515009884939916e-1
0.34921875 7.513531938756168e-1 7.513531938756168e-1
0.349375 7.39920447198652e-1 7.39920447198652e-1
0.34953125 7.495262460583074e-1 7.495262460583074e-1
0.34968750000000004 7.494767622683711e-1 7.494767622683711e-1
0.34984375 7.444996910438721e-1 7.444996910438721e-1
0.35000000000000003 7.518456471338508e-1 7.518456471338508e-1
0.35015625 7.415866374540654e-1 7.415866374540654e-1
0.3503125 7.468460201775455e-1 7.468460201775455e-1
0.35046875 7.426938901806097e-1 7.426938901806097e-1
0.350625 7.491797410677572e-1 7.491797410677572e-1
0.35078125000000004 7.417377927947304e-1 7.417377927947304e-1
0.3509375 7.49971346631018e-1 7.49971346631018e-1
0.35109375000000004 7.440990503494969e-1 7.440990503494969e-1
0.35125 7.461484382530528e-1 7.461484382530528e-1
0.35140625000000003 7.425933474131963e-1 7.425933474131963e-1
0.3515625 7.44449631164628e-1 7.44449631164628e-1
0.35171875 7.418888955443799e-1 7.418888955443799e-1
0.351875 7.418888955443799e-1 7.418888955443799e-1
0.35203125 7.426938901806097e-1 7.426938901806097e-1
0.35218750000000004 7.390596055255156e-1 7.390596055255156e-1
0.35234375 7.377905540646785e-1 7.377905540646785e-1
0.35250000000000004 7.443494940920368e-1 7.443494940920368e-1
0.35265625 7.453997835565347e-1 7.453997835565347e-1
0.35281250000000003 7.406785989452844e-1 7.406785989452844e-1
0.35296875 7.386539123788696e-1 7.386539123788696e-1
0.353125 7.375362981696445e-1 7.375362981696445e-1
0.35328125 7.456494785452468e-1 7.456494785452468e-1
0.3534375 7.415866374540654e-1 7.415866374540654e-1
0.35359375000000004 7.321622480288195e-1 7.321622480288195e-1
0.35375 7.389582177622671e-1 7.389582177622671e-1
0.35390625000000003 7.39312971428451e-1 7.39312971428451e-1
0.3540625 7.326254955201059e-1 7.326254955201059e-1
0.35421875 7.314922392013661e-1 7.314922392013661e-1
0.354375 7.314406572211518e-1 7.314406572211518e-1
0.35453125 7.350878379456693e-1 7.350878379456693e-1
0.35468750000000004 7.345759999584303e-1 7.345759999584303e-1
0.35484375 7.320077223264589e-1 7.320077223264589e-1
0.35500000000000004 7.377905540646785e-1 7.377905540646785e-1
0.35515625 7.359565805066186e-1 7.359565805066186e-1
0.35531250000000003 7.35241271786482e-1 7.35241271786482e-1
0.35546875 7.29320503726917e-1 7.29320503726917e-1
0.355625 7.303043008875414e-1 7.303043008875414e-1
0.35578125 7.29942108530417e-1 7.29942108530417e-1
0.3559375 7.37993851660856e-1 7.37993851660856e-1
0.35609375000000004 7.294759883572204e-1 7.294759883572204e-1
0.35625 7.31853141622957e-1 7.31853141622957e-1
0.35640625000000004 7.328312247906053e-1 7.328312247906053e-1
0.3565625 7.176041130780111e-1 7.176041130780111e-1
0.35671875000000003 7.251012377930524e-1 7.251012377930524e-1
0.356875 7.304594337635981e-1 7.304594337635981e-1
0.35703125 7.306661914356316e-1 7.306661914356316e-1
0.3571875 7.21263249352917e-1 7.21263249352917e-1
0.35734375 7.258334300120808e-1 7.258334300120808e-1
0.35750000000000004 7.286460930001297e-1 7.286460930001297e-1
0.35765625 7.274503332115292e-1 7.274503332115292e-1
0.35781250000000003 7.202587330908283e-1 7.202587330908283e-1
0.35796875 7.242104844865969e-1 7.242104844865969e-1
0.358125 7.205233048211572e-1 7.205233048211572e-1
0.35828125 7.238956642612098e-1 7.238956642612098e-1
0.3584375 7.346784158254072e-1 7.346784158254072e-1
0.35859375000000004 7.330882494071522e-1 7.330882494071522e-1
0.35875 7.244202379231317e-1 7.244202379231317e-1
0.35890625000000004 7.212104379608775e-1 7.212104379608775e-1
0.3590625 7.199940000854332e-1 7.199940000854332e-1
0.35921875000000003 7.273982688966667e-1 7.273982688966667e-1
0.359375 7.230024322976285e-1 7.230024322976285e-1
0.35953125 7.130536824237867e-1 7.130536824237867e-1
0.3596875 7.202057993980451e-1 7.202057993980451e-1
0.35984375 7.170712363462446e-1 7.170712363462446e-1
0.36000000000000004 7.135915084763025e-1 7.135915084763025e-1
0.36015625 7.135377558328893e-1 7.135377558328893e-1
0.36031250000000004 7.177638486827922e-1 7.177638486827922e-1
0.36046875 7.112200757779279e-1 7.112200757779279e-1
0.36062500000000003 7.199410341140395e-1 7.199410341140395e-1
0.36078125 7.193049380912755e-1 7.193049380912755e-1
0.3609375 7.118141490286711e-1 7.118141490286711e-1
0.36109375 7.176041130780111e-1 7.176041130780111e-1
0.36125 7.1418234887427e-1 7.1418234887427e-1
0.36140625000000004 7.16110407454547e-1 7.16110407454547e-1
0.3615625 7.129998631682617e-1 7.129998631682617e-1
0.36171875000000003 7.136452544675729e-1 7.136452544675729e-1
0.361875 7.168579024444219e-1 7.168579024444219e-1
0.36203125 7.105710677140782e-1 7.105710677140782e-1
0.3621875 7.1482598660883e-1 7.1482598660883e-1
0.36234375 7.129460372424443e-1 7.129460372424443e-1
0.36250000000000004 6.979962672265771e-1 6.979962672265771e-1
0.36265625 7.074749648672838e-1 7.074749648672838e-1
0.36281250000000004 7.113281495577324e-1 7.113281495577324e-1
0.36296875 7.05069803628303e-1 7.05069803628303e-1
0.36312500000000003 7.064380061394941e-1 7.064380061394941e-1
0.36328125 7.070386524037082e-1 7.070386524037082e-1
0.3634375 7.048504906672464e-1 7.048504906672464e-1
0.36359375 6.997199912663778e-1 6.997199912663778e-1
0.36375 7.003299944696386e-1 7.003299944696386e-1
0.36390625000000004 6.934597822317397e-1 6.934597822317397e-1
0.3640625 6.958739391459017e-1 6.958739391459017e-1
0.36421875000000004 7.011604386296852e-1 7.011604386296852e-1
0.364375 6.96041868959905e-1 6.96041868959905e-1
0.36453125000000003 7.048504906672464e-1 7.048504906672464e-1
0.3646875 7.014369008466113e-1 7.014369008466113e-1
0.36484375 6.927272710928221e-1 6.927272710928221e-1
0.365 6.91145345902449e-1 6.91145345902449e-1
0.36515625 7.024858551677973e-1 7.024858551677973e-1
0.36531250000000004 6.992758137979447e-1 6.992758137979447e-1
0.36546875 6.96041868959905e-1 6.96041868959905e-1
0.36562500000000003 6.934034790642394e-1 6.934034790642394e-1
0.36578125 6.98386093677489e-1 6.98386093677489e-1
0.3659375 6.9994190975966e-1 6.9994190975966e-1
0.36609375 6.893871810541063e-1 6.893871810541063e-1
0.36625 6.967688154072036e-1 6.967688154072036e-1
0.36640625000000004 6.860784720317263e-1 6.860784720317263e-1
0.3665625 6.93966182540088e-1 6.93966182540088e-1
0.36671875000000004 6.892166577293963e-1 6.892166577293963e-1
0.366875 6.884769486393685e-1 6.884769486393685e-1
0.36703125000000003 6.846444930431854e-1 6.846444930431854e-1
0.3671875 6.888754100833134e-1 6.888754100833134e-1
0.36734375 6.842421289917291e-1 6.842421289917291e-1
0.3675 6.880211160266438e-1 6.880211160266438e-1
0.36765625 6.893871810541063e-1 6.893871810541063e-1
0.36781250000000004 6.768766056909663e-1 6.768766056909663e-1
0.36796875 6.801398024450696e-1 6.801398024450696e-1
0.36812500000000004 6.82571209520904e-1 6.82571209520904e-1
0.36828125 6.724674867859113e-1 6.724674867859113e-1
0.36843750000000003 6.804879808297555e-1 6.804879808297555e-1
0.36859375 6.812993131642848e-1 6.812993131642848e-1
0.36875 6.73942172351917e-1 6.73942172351917e-1
0.36890625 6.781615015450857e-1 6.781615015450857e-1
0.3690625 6.822246979478117e-1 6.822246979478117e-1
0.36921875000000004 6.684904576559871e-1 6.684904576559871e-1
0.369375 6.78394711099302e-1 6.78394711099302e-1
0.36953125000000003 6.789189751743852e-1 6.789189751743852e-1
0.3696875 6.800817455661776e-1 6.800817455661776e-1
0.36984375 6.705725528523052e-1 6.705725528523052e-1
0.37 6.60971841755702e-1 6.60971841755702e-1
0.37015625 6.700381095856893e-1 6.700381095856893e-1
0.37031250000000004 6.719353717731682e-1 6.719353717731682e-1
0.37046875 6.776363217246701e-1 6.776363217246701e-1
0.37062500000000004 6.776947064100987e-1 6.776947064100987e-1
0.37078125 6.677742923455816e-1 6.677742923455816e-1
0.37093750000000003 6.763498688381571e-1 6.763498688381571e-1
0.37109375 6.681325226231682e-1 6.681325226231682e-1
0.37125 6.667576989461321e-1 6.667576989461321e-1
0.37140625 6.686097038077254e-1 6.686097038077254e-1
0.3715625 6.538144920199715e-1 6.538144920199715e-1
0.37171875000000004 6.642358657520808e-1 6.642358657520808e-1
0.371875 6.623045919440167e-1 6.623045919440167e-1
0.37203125000000004 6.578053508550257e-1 6.578053508550257e-1
0.3721875 6.609111649156589e-1 6.609111649156589e-1
0.37234375000000003 6.591478387305347e-1 6.591478387305347e-1
0.3725 6.641756432626407e-1 6.641756432626407e-1
0.37265625 6.626673605703473e-1 6.626673605703473e-1
0.3728125 6.599391807764854e-1 6.599391807764854e-1
0.37296875 6.668774217537554e-1 6.668774217537554e-1
0.37312500000000004 6.509057756749423e-1 6.509057756749423e-1
0.37328125 6.435791720437392e-1 6.435791720437392e-1
0.37343750000000003 6.465999254382027e-1 6.465999254382027e-1
0.37359375 6.437054571513179e-1 6.437054571513179e-1
0.37375 6.482899111423266e-1 6.482899111423266e-1
0.37390625 6.505330440126098e-1 6.505330440126098e-1
0.3740625 6.442732861473148e-1 6.442732861473148e-1
0.37421875000000004 6.41299738126266e-1 6.41299738126266e-1
0.374375 6.536294102008893e-1 6.536294102008893e-1
0.37453125000000004 6.43894815986628e-1 6.43894815986628e-1
0.3746875 6.433264916107766e-1 6.433264916107766e-1
0.37484375000000003 6.460351323036013e-1 6.460351323036013e-1
0.375 6.487269841967316e-1 6.487269841967316e-1
0.37515625 6.310216194554172e-1 6.310216194554172e-1
0.3753125 6.473518422012488e-1 6.473518422012488e-1
0.37546875 6.293934609843839e-1 6.293934609843839e-1
0.37562500000000004 6.294587046533873e-1 6.294587046533873e-1
0.37578125 6.422509566168584e-1 6.422509566168584e-1
0.37593750000000004 6.352264845548992e-1 6.352264845548992e-1
0.37609375 6.340015753845187e-1 6.340015753845187e-1
0.37625000000000003 6.340015753845187e-1 6.340015753845187e-1
0.37640625 6.303710883542997e-1 6.303710883542997e-1
0.3765625 6.339370106803335e-1 6.339370106803335e-1
0.37671875000000005 6.232825519586398e-1 6.232825519586398e-1
0.376875 6.341306760043466e-1 6.341306760043466e-1
0.37703125000000004 6.386251888758276e-1 6.386251888758276e-1
0.3771875 6.404736601444125e-1 6.404736601444125e-1
0.37734375000000003 6.23613291813101e-1 6.23613291813101e-1
0.3775 6.295891625942613e-1 6.295891625942613e-1
0.37765625 6.253949475841005e-1 6.253949475841005e-1
0.3778125 6.264473048626811e-1 6.264473048626811e-1
0.37796875 6.261844545100343e-1 6.261844545100343e-1
0.37812500000000004 6.218242968336818e-1 6.218242968336818e-1
0.37828125 6.186255505744724e-1 6.186255505744724e-1
0.37843750000000004 6.206941000699548e-1 6.206941000699548e-1
0.37859375 6.182240456319432e-1 6.182240456319432e-1
0.37875000000000003 6.189598547106807e-1 6.189598547106807e-1
0.37890625 6.112049921315217e-1 6.112049921315217e-1
0.3790625 6.06622269037973e-1 6.06622269037973e-1
0.37921875 6.024074617311554e-1 6.024074617311554e-1
0.379375 6.106603368077095e-1 6.106603368077095e-1
0.37953125000000004 6.001101544744012e-1 6.001101544744012e-1
0.3796875 6.081323825559983e-1 6.081323825559983e-1
0.37984375000000004 6.019211685709602e-1 6.019211685709602e-1
0.38 6.0868021546611e-1 6.0868021546611e-1
0.38015625000000003 6.068285030657048e-1 6.068285030657048e-1
0.3803125 6.023380246086307e-1 6.023380246086307e-1
0.38046875 6.004590134231167e-1 6.004590134231167e-1
0.38062500000000005 6.106603368077095e-1 6.106603368077095e-1
0.38078125 6.015039120310304e-1 6.015039120310304e-1
0.38093750000000004 5.943485188428843e-1 5.943485188428843e-1
0.38109375 6.109327498521768e-1 6.109327498521768e-1
0.38125000000000003 6.0129513333208e-1 6.0129513333208e-1
0.38140625 5.966060650928271e-1 5.966060650928271e-1
0.3815625 5.916523510081046e-1 5.916523510081046e-1
0.38171875 5.960427777480981e-1 5.960427777480981e-1
0.381875 5.858487749088646e-1 5.858487749088646e-1
0.38203125000000004 5.999705323925353e-1 5.999705323925353e-1
0.3821875 5.932153297279399e-1 5.932153297279399e-1
0.38234375000000004 5.873608686389784e-1 5.873608686389784e-1
0.3825 5.881508216142683e-1 5.881508216142683e-1
0.38265625000000003 5.783551085263308e-1 5.783551085263308e-1
0.3828125 5.757051678727669e-1 5.757051678727669e-1
0.38296875 5.841866091252248e-1 5.841866091252248e-1
0.383125 5.752619348199355e-1 5.752619348199355e-1
0.38328125 5.898693840490328e-1 5.898693840490328e-1
0.38343750000000004 5.691586385694594e-1 5.691586385694594e-1
0.38359375 5.754097294383103e-1 5.754097294383103e-1
0.38375000000000004 5.784284876735701e-1 5.784284876735701e-1
0.38390625 5.887244317117264e-1 5.887244317117264e-1
0.38406250000000003 5.774000496512501e-1 5.774000496512501e-1
0.38421875 5.759266148811699e-1 5.759266148811699e-1
0.384375 5.818633967277602e-1 5.818633967277602e-1
0.38453125000000005 5.709538646127568e-1 5.709538646127568e-1
0.3846875 5.680328421680998e-1 5.680328421680998e-1
0.38484375000000004 5.583054549996147e-1 5.583054549996147e-1
0.385 5.731875116515206e-1 5.731875116515206e-1
0.38515625000000003 5.625119150227742e-1 5.625119150227742e-1
0.3853125 5.690836762007736e-1 5.690836762007736e-1
0.38546875 5.610633759538839e-1 5.610633759538839e-1
0.385625 5.669794593324342e-1 5.669794593324342e-1
0.38578125 5.68333340005311e-1 5.68333340005311e-1
0.38593750000000004 5.522691907579169e-1 5.522691907579169e-1
0.38609375 5.630443717622655e-1 5.630443717622655e-1
0.38625000000000004 5.559164632707776e-1 5.559164632707776e-1
0.38640625 5.611397354234264e-1 5.611397354234264e-1
0.38656250000000003 5.438497750583582e-1 5.438497750583582e-1
0.38671875 5.490623191389896e-1 5.490623191389896e-1
0.386875 5.429749026260771e-1 5.429749026260771e-1
0.38703125 5.579210215126169e-1 5.579210215126169e-1
0.3871875 5.459106762664341e-1 5.459106762664341e-1
0.38734375000000004 5.432932420076777e-1 5.432932420076777e-1
0.3875 5.432136790355941e-1 5.432136790355941e-1
0.38765625000000004 5.456733784833316e-1 5.456733784833316e-1
0.3878125 5.288963151902113e-1 5.288963151902113e-1
0.38796875000000003 5.346150986759715e-1 5.346150986759715e-1
0.388125 5.405798902222836e-1 5.405798902222836e-1
0.38828125 5.346150986759715e-1 5.346150986759715e-1
0.38843750000000005 5.35020716041688e-1 5.35020716041688e-1
0.38859375 5.342091021222348e-1 5.342091021222348e-1
0.38875000000000004 5.32173406626439e-1 5.32173406626439e-1
0.38890625 5.308655359390761e-1 5.308655359390761e-1
0.38906250000000003 5.373658553357168e-1 5.373658553357168e-1
0.38921875 5.261739740693203e-1 5.261739740693203e-1
0.389375 5.269181247201415e-1 5.269181247201415e-1
0.38953125 5.272484494988756e-1 5.272484494988756e-1
0.3896875 5.260084339560511e-1 5.260084339560511e-1
0.38984375000000004 5.201744153623604e-1 5.201744153623604e-1
0.39 5.259256402312933e-1 5.259256402312933e-1
0.39015625000000004 5.230178710012412e-1 5.230178710012412e-1
0.3903125 5.202583126835725e-1 5.202583126835725e-1
0.39046875000000003 5.123002574044202e-1 5.123002574044202e-1
0.390625 5.119583605303144e-1 5.119583605303144e-1
0.39078125 5.14260958169948e-1 5.14260958169948e-1
0.3909375 5.195866798694073e-1 5.195866798694073e-1
0.39109375 5.073162137942431e-1 5.073162137942431e-1
0.39125000000000004 4.94599969704427e-1 4.94599969704427e-1
0.39140625 5.011361499515345e-1 5.011361499515345e-1
0.39156250000000004 4.9699620568263203e-1 4.9699620568263203e-1
0.39171875 4.94065672550422e-1 4.94065672550422e-1
0.39187500000000003 5.092134524354024e-1 5.092134524354024e-1
0.39203125 4.9397655908301097e-1 4.9397655908301097e-1
0.3921875 5.010484756841724e-1 5.010484756841724e-1
0.39234375000000005 4.873308976341377e-1 4.873308976341377e-1
0.3925 4.847895642606428e-1 4.847895642606428e-1
0.39265625000000004 4.87783146432585e-1 4.87783146432585e-1
0.3928125 4.8877643916226976e-1 4.8877643916226976e-1
0.39296875000000003 4.8787353970628056e-1 4.8787353970628056e-1
0.393125 4.858805285736807e-1 4.858805285736807e-1
0.39328125 4.803061304444247e-1 4.803061304444247e-1
0.3934375 4.757759287260299e-1 4.757759287260299e-1
0.39359375 4.792932519399504e-1 4.792932519399504e-1
0.39375000000000004 4.7707510122192653e-1 4.7707510122192653e-1
0.39390625 4.8314796199647514e-1 4.8314796199647514e-1
0.39406250000000004 4.88234924775524e-1 4.88234924775524e-1
0.39421875 4.7447285814993734e-1 4.7447285814993734e-1
0.39437500000000003 4.736331005916705e-1 4.736331005916705e-1
0.39453125 4.653354286423461e-1 4.653354286423461e-1
0.3946875 4.6476386310877915e-1 4.6476386310877915e-1
0.39484375 4.7213617715567313e-1 4.7213617715567313e-1
0.395 4.656209295720344e-1 4.656209295720344e-1
0.39515625000000004 4.709161162204216e-1 4.709161162204216e-1
0.3953125 4.5551500641385845e-1 4.5551500641385845e-1
0.39546875000000004 4.547353033643873e-1 4.547353033643873e-1
0.395625 4.5258387392478605e-1 4.5258387392478605e-1
0.39578125000000003 4.5502785607461016e-1 4.5502785607461016e-1
0.3959375 4.3670971912854073e-1 4.3670971912854073e-1
0.39609375 4.562933121452879e-1 4.562933121452879e-1
0.39625000000000005 4.55807034542246e-1 4.55807034542246e-1
0.39640625 4.437699335404166e-1 4.437699335404166e-1
0.39656250000000004 4.6131858251309854e-1 4.6131858251309854e-1
0.39671875 4.493366133214227e-1 4.493366133214227e-1
0.39687500000000003 4.44169928486402e-1 4.44169928486402e-1
0.39703125 4.3792822209828586e-1 4.3792822209828586e-1
0.3971875 4.4854572854668984e-1 4.4854572854668984e-1
0.39734375 4.439699770639458e-1 4.439699770639458e-1
0.3975 4.364045584541487e-1 4.364045584541487e-1
0.39765625000000004 4.420658329829892e-1 4.420658329829892e-1
0.3978125 4.298428550579212e-1 4.298428550579212e-1
0.39796875000000004 4.3293100138510976e-1 4.3293100138510976e-1
0.398125 4.2297063403143254e-1 4.2297063403143254e-1
0.39828125000000003 4.3344356426993746e-1 4.3344356426993746e-1
0.3984375 4.18646111654859e-1 4.18646111654859e-1
0.39859375 4.155610919524233e-1 4.155610919524233e-1
0.39875 4.252734783284593e-1 4.252734783284593e-1
0.39890625 4.115929458547676e-1 4.115929458547676e-1
0.39906250000000004 4.185400956694907e-1 4.185400956694907e-1
0.39921875 4.0442333935533936e-1 4.0442333935533936e-1
0.39937500000000004 4.068263833641108e-1 4.068263833641108e-1
0.39953125 3.9657609488572954e-1 3.9657609488572954e-1
0.39968750000000003 4.0802293748381446e-1 4.0802293748381446e-1
0.39984375 3.9780118591503566e-1 3.9780118591503566e-1
0.4 3.915280587963075e-1 3.915280587963075e-1
0.40015625000000005 4.139567514434095e-1 4.139567514434095e-1
0.4003125 4.134206515334591e-1 4.134206515334591e-1
0.40046875000000004 4.0671744206618543e-1 4.0671744206618543e-1
0.400625 4.1116177730914805e-1 4.1116177730914805e-1
0.40078125000000003 3.9657609488572954e-1 3.9657609488572954e-1
0.4009375 4.017865825673197e-1 4.017865825673197e-1
0.40109375 3.9612974902742426e-1 3.9612974902742426e-1
0.40125 3.7520273373128e-1 3.7520273373128e-1
0.40140625 3.936666131126807e-1 3.936666131126807e-1
0.40156250000000004 3.8926551404940435e-1 3.8926551404940435e-1
0.40171875 3.806744159870439e-1 3.806744159870439e-1
0.40187500000000004 3.688298199136333e-1 3.688298199136333e-1
0.40203125 3.806744159870439e-1 3.806744159870439e-1
0.40218750000000003 3.742644790171106e-1 3.742644790171106e-1
0.40234375 3.6368734960737426e-1 3.6368734960737426e-1
0.4025 3.753198731741758e-1 3.753198731741758e-1
0.40265625 3.766063260606889e-1 3.766063260606889e-1
0.4028125 3.743818717687115e-1 3.743818717687115e-1
0.40296875000000004 3.5763014567459184e-1 3.5763014567459184e-1
0.403125 3.6320587008809957e-1 3.6320587008809957e-1
0.40328125000000004 3.605481486918043e-1 3.605481486918043e-1
0.4034375 3.5969908785068627e-1 3.5969908785068627e-1
0.40359375000000003 3.458833866495419e-1 3.458833866495419e-1
0.40375 3.3727569457174456e-1 3.3727569457174456e-1
0.40390625 3.539548530895389e-1 3.539548530895389e-1
0.40406250000000005 3.535856073692063e-1 3.535856073692063e-1
0.40421875 3.434954208137264e-1 3.434954208137264e-1
0.40437500000000004 3.390618671091139e-1 3.390618671091139e-1
0.40453125 3.4738483838497514e-1 3.4738483838497514e-1
0.40468750000000003 3.290154613622467e-1 3.290154613622467e-1
0.40484375 3.3931643598035555e-1 3.3931643598035555e-1
0.405 3.3957085571926804e-1 3.3957085571926804e-1
0.40515625 3.421068890972858e-1 3.421068890972858e-1
0.4053125 3.3689198568337364e-1 3.3689198568337364e-1
0.40546875000000004 3.2888514043646655e-1 3.2888514043646655e-1
0.405625 3.1953094650767344e-1 3.1953094650767344e-1
0.40578125000000004 3.3368115868283654e-1 3.3368115868283654e-1
0.4059375 3.057297736068656e-1 3.057297736068656e-1
0.40609375000000003 3.200633333128091e-1 3.200633333128091e-1
0.40625 3.191312276742071e-1 3.191312276742071e-1
0.40640625 3.133611249619572e-1 3.133611249619572e-1
0.4065625 3.1457518083476943e-1 3.1457518083476943e-1
0.40671875 3.1873114060592744e-1 3.1873114060592744e-1
0.40687500000000004 3.125498647972207e-1 3.125498647972207e-1
0.40703125 3.096984604257913e-1 3.096984604257913e-1
0.40718750000000004 2.943076439491752e-1 2.943076439491752e-1
0.40734375 3.0158571084790964e-1 3.0158571084790964e-1
0.40750000000000003 2.92043477299051e-1 2.92043477299051e-1
0.40765625 2.931770361335393e-1 2.931770361335393e-1
0.4078125 2.967004570650653e-1 2.967004570650653e-1
0.40796875000000005 3.018632153186318e-1 3.018632153186318e-1
0.408125 2.8445797962132113e-1 2.8445797962132113e-1
0.40828125000000004 2.99638198696905e-1 2.99638198696905e-1
0.4084375 2.7922895279025406e-1 2.7922895279025406e-1
0.40859375000000003 2.936013590611908e-1 2.936013590611908e-1
0.40875 2.7585492025351455e-1 2.7585492025351455e-1
0.40890625 2.74822816093228e-1 2.74822816093228e-1
0.4090625 2.840246240404749e-1 2.840246240404749e-1
0.40921875 2.847466432955601e-1 2.847466432955601e-1
0.40937500000000004 2.601097397594452e-1 2.601097397594452e-1
0.40953125 2.6767867448473526e-1 2.6767867448473526e-1
0.40968750000000004 2.74822816093228e-1 2.74822816093228e-1
0.40984375 2.6148191935879295e-1 2.6148191935879295e-1
0.41000000000000003 2.7864404430870593e-1 2.7864404430870593e-1
0.41015625 2.605676148486715e-1 2.605676148486715e-1
0.4103125 2.5084937864024104e-1 2.5084937864024104e-1
0.41046875 2.6254618083075965e-1 2.6254618083075965e-1
0.410625 2.541130132938969e-1 2.541130132938969e-1
0.41078125000000004 2.522510834027214e-1 2.522510834027214e-1
0.4109375 2.4106826856903263e-1 2.4106826856903263e-1
0.41109375000000004 2.5949848774875406e-1 2.5949848774875406e-1
0.41125 2.3040821839769654e-1 2.3040821839769654e-1
0.41140625000000003 2.528726140732438e-1 2.528726140732438e-1
0.4115625 2.4106826856903263e-1 2.4106826856903263e-1
0.41171875 2.4297865793352003e-1 2.4297865793352003e-1
0.41187500000000005 2.455128415319794e-1 2.455128415319794e-1
0.41203125 2.4090868948147426e-1 2.4090868948147426e-1
0.41218750000000004 2.2696076725028203e-1 2.2696076725028203e-1
0.41234375 2.2448143902146178e-1 2.2448143902146178e-1
0.41250000000000003 2.4154665431437783e-1 2.4154665431437783e-1
0.41265625 2.110138643216546e-1 2.110138643216546e-1
0.4128125 2.2248773476159922e-1 2.2248773476159922e-1
0.41296875 2.1847265702476282e-1 2.1847265702476282e-1
0.413125 2.034247287121027e-1 2.034247287121027e-1
0.41328125000000004 2.2015011944977791e-1 2.2015011944977791e-1
0.4134375 2.1084284857543878e-1 2.1084284857543878e-1
0.41359375000000004 2.206520973310191e-1 2.206520973310191e-1
0.41375 1.8293954310659633e-1 1.8293954310659633e-1
0.41390625000000003 1.9463660040198327e-1 1.9463660040198327e-1
0.4140625 1.8239199798438932e-1 1.8239199798438932e-1
0.41421875 2.067181370936626e-1 2.067181370936626e-1
0.414375 1.8239199798438932e-1 1.8239199798438932e-1
0.41453125 1.887374696105022e-1 1.887374696105022e-1
0.41468750000000004 1.9374792711890532e-1 1.9374792711890532e-1
0.41484375 1.8494132301808985e-1 1.8494132301808985e-1
0.41500000000000004 1.675301720539828e-1 1.675301720539828e-1
0.41515625 1.7761746510581755e-1 1.7761746510581755e-1
0.41531250000000003 1.7521036951086977e-1 1.7521036951086977e-1
0.41546875 1.7632299475281865e-1 1.7632299475281865e-1
0.415625 1.5894133942554722e-1 1.5894133942554722e-1
0.41578125000000005 1.650663521075857e-1 1.650663521075857e-1
0.4159375 1.6201464358665252e-1 1.6201464358665252e-1
0.41609375000000004 1.4801020462222692e-1 1.4801020462222692e-1
0.41625 1.4939173788146398e-1 1.4939173788146398e-1
0.41640625000000003 1.593266939156961e-1 1.593266939156961e-1
0.4165625 1.646860591919519e-1 1.646860591919519e-1
0.41671875 1.3578139605823525e-1 1.3578139605823525e-1
0.416875 1.4143740413624828e-1 1.4143740413624828e-1
0.41703125 1.4781248347977094e-1 1.4781248347977094e-1
0.41718750000000004 1.2528620701149284e-1 1.2528620701149284e-1
0.41734375 1.310796447540299e-1 1.310796447540299e-1
0.41750000000000004 1.3455975114045415e-1 1.3455975114045415e-1
0.41765625 1.2507786232920326e-1 1.2507786232920326e-1
0.41781250000000003 1.2549445179222873e-1 1.2549445179222873e-1
0.41796875 1.2424348266447804e-1 1.2424348266447804e-1
0.418125 1.2881285939393994e-1 1.2881285939393994e-1
0.41828125 1.394258466636793e-1 1.394258466636793e-1
0.4184375 1.2382569092287499e-1 1.2382569092287499e-1
0.41859375000000004 1.0655821257241893e-1 1.0655821257241893e-1
0.41875 1.1217603047252123e-1 1.1217603047252123e-1
0.41890625000000004 1.0872752018920195e-1 1.0872752018920195e-1
0.4190625 9.7326909433602e-2 9.7326909433602e-2
0.41921875000000003 1.0916008444996583e-1 1.0916008444996583e-1
0.419375 1.1559737347985655e-1 1.1559737347985655e-1
0.41953125 1.117464612170207e-1 1.117464612170207e-1
0.41968750000000005 9.887915074564635e-2 9.887915074564635e-2
0.41984375 1.0086677198115979e-1 1.0086677198115979e-1
0.42000000000000004 8.857565244424226e-2 8.857565244424226e-2
0.42015625 7.871792507695385e-2 7.871792507695385e-2
0.42031250000000003 7.59265208324833e-2 7.59265208324833e-2
0.42046875 6.43383410425109e-2 6.43383410425109e-2
0.420625 9.015943194019638e-2 9.015943194019638e-2
0.42078125 7.264704314195791e-2 7.264704314195791e-2
0.4209375 8.698607609538334e-2 8.698607609538334e-2
0.42109375000000004 7.264704314195791e-2 7.264704314195791e-2
0.42125 5.9033178681609844e-2 5.9033178681609844e-2
0.42140625000000004 6.000258640978995e-2 6.000258640978995e-2
0.4215625 5.218605177774549e-2 5.218605177774549e-2
0.42171875000000003 6.98162162898246e-2 6.98162162898246e-2
0.421875 3.841366881645003e-2 3.841366881645003e-2
0.42203125 5.243246000103863e-2 5.243246000103863e-2
0.4221875 5.317084694326635e-2 5.317084694326635e-2
0.42234375 3.200613916360995e-2 3.200613916360995e-2
0.42250000000000004 5.4888883302634195e-2 5.4888883302634195e-2
0.42265625 4.6229919814364084e-2 4.6229919814364084e-2
0.42281250000000004 4.221329481935232e-2 4.221329481935232e-2
0.42296875 3.81591745332206e-2 3.81591745332206e-2
0.42312500000000003 3.8922210422453585e-2 3.8922210422453585e-2
0.42328125 1.863410874199234e-2 1.863410874199234e-2
0.4234375 2.3927220964510276e-2 2.3927220964510276e-2
0.42359375000000005 2.6026533726076995e-2 2.6026533726076995e-2
0.42375 1.969790469802124e-2 1.969790469802124e-2
0.42390625000000004 2.6288235741771526e-2 2.6288235741771526e-2
0.4240625 1.1384511649861206e-2 1.1384511649861206e-2
0.42421875000000003 1.3545185170788177e-2 1.3545185170788177e-2
0.424375 1.3814515090678103e-2 1.3814515090678103e-2
0.42453125 -2.0051029161633593e-2 -2.0051029161633593e-2
0.4246875 -1.0265318679421931e-2 -1.0265318679421931e-2
0.42484375 -4.6103627159772564e-3 -4.6103627159772564e-3
0.42500000000000004 -8.561087001698109e-3 -8.561087001698109e-3
0.42515625 -1.9760044573258195e-2 -1.9760044573258195e-2
0.42531250000000004 -1.0265318679421931e-2 -1.0265318679421931e-2
0.42546875 -1.946925481890327e-2 -1.946925481890327e-2
0.42562500000000003 -6.952539438218608e-4 -6.952539438218608e-4
0.42578125 -1.1976264353510846e-2 -1.1976264353510846e-2
0.4259375 -2.1508883776329313e-2 -2.1508883776329313e-2
0.42609375 -3.006232831632749e-2 -3.006232831632749e-2
0.42625 -2.7093796718231644e-2 -2.7093796718231644e-2
0.42640625000000004 -5.299767218897289e-2 -5.299767218897289e-2
0.4265625 -5.268376217754467e-2 -5.268376217754467e-2
0.42671875000000004 -4.614352805718491e-2 -4.614352805718491e-2
0.426875 -3.125544577526451e-2 -3.125544577526451e-2
0.42703125000000003 -2.9466996513846322e-2 -2.9466996513846322e-2
0.4271875 -4.738171701250904e-2 -4.738171701250904e-2
0.42734375 -6.574383962956798e-2 -6.574383962956798e-2
0.42750000000000005 -6.380790262637914e-2 -6.380790262637914e-2
0.42765625 -8.021070122525575e-2 -8.021070122525575e-2
0.42781250000000004 -4.924564468866732e-2 -4.924564468866732e-2
0.42796875 -9.76052669518781e-2 -9.76052669518781e-2
0.42812500000000003 -7.390444204029256e-2 -7.390444204029256e-2
0.42828125 -6.348608380327736e-2 -6.348608380327736e-2
0.4284375 -9.310476572520177e-2 -9.310476572520177e-2
0.42859375 -1.0215289470259892e-1 -1.0215289470259892e-1
0.42875 -7.854226090238203e-2 -7.854226090238203e-2
0.42890625000000004 -9.483021289710614e-2 -9.483021289710614e-2
0.4290625 -9.899947194348346e-2 -9.899947194348346e-2
0.42921875000000004 -1.0320914446987661e-1 -1.0320914446987661e-1
0.429375 -9.65625426048633e-2 -9.65625426048633e-2
0.42953125000000003 -1.1283280538739637e-1 -1.1283280538739637e-1
0.4296875 -1.2304338945484883e-1 -1.2304338945484883e-1
0.42984375 -1.3615374838845407e-1 -1.3615374838845407e-1
0.43 -1.2415175538668777e-1 -1.2415175538668777e-1
0.43015625 -1.171794086279414e-1 -1.171794086279414e-1
0.43031250000000004 -1.2156995468476861e-1 -1.2156995468476861e-1
0.43046875 -1.0746002162353507e-1 -1.0746002162353507e-1
0.43062500000000004 -1.0817256400142705e-1 -1.0817256400142705e-1
0.43078125 -1.3425643439701584e-1 -1.3425643439701584e-1
0.43093750000000003 -1.2415175538668777e-1 -1.2415175538668777e-1
0.43109375 -1.26377009521903e-1 -1.26377009521903e-1
0.43125 -1.357736219030019e-1 -1.357736219030019e-1
0.43140625000000005 -1.6974486499085728e-1 -1.6974486499085728e-1
0.4315625 -1.500647253296039e-1 -1.500647253296039e-1
0.43171875000000004 -1.4967223141956065e-1 -1.4967223141956065e-1
0.431875 -1.5679197254250843e-1 -1.5679197254250843e-1
0.43203125000000003 -1.5440573312214623e-1 -1.5440573312214623e-1
0.4321875 -1.6281557093474675e-1 -1.6281557093474675e-1
0.43234375 -1.4151075265096003e-1 -1.4151075265096003e-1
0.4325 -1.632201303323324e-1 -1.632201303323324e-1
0.43265625 -1.5639335435765966e-1 -1.5639335435765966e-1
0.43281250000000004 -2.0126633446614806e-1 -2.0126633446614806e-1
0.43296875 -1.763691227877473e-1 -1.763691227877473e-1
0.43312500000000004 -1.912218715783749e-1 -1.912218715783749e-1
0.43328125 -2.1792871589649065e-1 -2.1792871589649065e-1
0.43343750000000003 -1.747035618512105e-1 -1.747035618512105e-1
0.43359375 -2.0303716049514575e-1 -2.0303716049514575e-1
0.43375 -2.2674011815378625e-1 -2.2674011815378625e-1
0.43390625 -1.9165379054177567e-1 -1.9165379054177567e-1
0.4340625 -2.115486192587146e-1 -2.115486192587146e-1
0.43421875000000004 -2.0660062239027832e-1 -2.0660062239027832e-1
0.434375 -2.2674011815378625e-1 -2.2674011815378625e-1
0.43453125000000004 -2.1290791452143987e-1 -2.1290791452143987e-1
0.4346875 -2.1381648071453663e-1 -2.1381648071453663e-1
0.43484375000000003 -2.2533690374434778e-1 -2.2533690374434778e-1
0.435 -2.3334907476398437e-1 -2.3334907476398437e-1
0.43515625 -2.5280560859271395e-1 -2.5280560859271395e-1
0.43531250000000005 -2.533033673657159e-1 -2.533033673657159e-1
0.43546875 -2.757895155134027e-1 -2.757895155134027e-1
0.43562500000000004 -2.3334907476398437e-1 -2.3334907476398437e-1
0.43578125 -2.4835126716646316e-1 -2.4835126716646316e-1
0.43593750000000003 -2.3717127309308017e-1 -2.3717127309308017e-1
0.43609375 -2.3765142182291976e-1 -2.3765142182291976e-1
0.43625 -2.390950613192211e-1 -2.390950613192211e-1
0.43640625 -2.815977957658675e-1 -2.815977957658675e-1
0.4365625 -2.815977957658675e-1 -2.815977957658675e-1
0.43671875000000004 -2.6134608762113e-1 -2.6134608762113e-1
0.436875 -2.7947669517884277e-1 -2.7947669517884277e-1
0.43703125000000004 -2.9345272364181296e-1 -2.9345272364181296e-1
0.4371875 -2.995037896138446e-1 -2.995037896138446e-1
0.43734375000000003 -2.768398049779015e-1 -2.768398049779015e-1
0.4375 -2.8802397193041473e-1 -2.8802397193041473e-1
0.43765625 -3.045181497919729e-1 -3.045181497919729e-1
0.4378125 -2.929067845606146e-1 -2.929067845606146e-1
0.43796875 -3.067654742473267e-1 -3.067654742473267e-1
0.43812500000000004 -2.956433688006066e-1 -2.956433688006066e-1
0.43828125 -2.8964548401412005e-1 -2.8964548401412005e-1
0.43843750000000004 -3.3348184572729034e-1 -3.3348184572729034e-1
0.43859375 -3.0228239462571915e-1 -3.0228239462571915e-1
0.43875000000000003 -3.124351955277107e-1 -3.124351955277107e-1
0.43890625 -3.0339883349736896e-1 -3.0339883349736896e-1
0.4390625 -3.2812379238221334e-1 -3.2812379238221334e-1
0.43921875000000005 -3.49342676552602e-1 -3.49342676552602e-1
0.439375 -3.7625448273850326e-1 -3.7625448273850326e-1
0.43953125000000004 -3.70345623127982e-1 -3.70345623127982e-1
0.4396875 -3.4133985866142647e-1 -3.4133985866142647e-1
0.43984375000000003 -3.7427591675641425e-1 -3.7427591675641425e-1
0.44 -3.7361839281264375e-1 -3.7361839281264375e-1
0.44015625 -3.6195007801778134e-1 -3.6195007801778134e-1
0.4403125 -3.76916012922623e-1 -3.76916012922623e-1
0.44046875 -3.829155716295829e-1 -3.829155716295829e-1
0.44062500000000004 -4.028313772094676e-1 -4.028313772094676e-1
0.44078125 -3.7890667102320963e-1 -3.7890667102320963e-1
0.44093750000000004 -3.7625448273850326e-1 -3.7625448273850326e-1
0.44109375 -4.142233610404591e-1 -4.142233610404591e-1
0.44125000000000003 -4.028313772094676e-1 -4.028313772094676e-1
0.44140625 -3.755939586843273e-1 -3.755939586843273e-1
0.4415625 -3.91730594416551e-1 -3.91730594416551e-1
0.44171875 -3.979398349542085e-1 -3.979398349542085e-1
0.441875 -4.3642382350525866e-1 -4.3642382350525866e-1
0.44203125000000004 -3.8763987831439595e-1 -3.8763987831439595e-1
0.4421875 -4.1278291367715214e-1 -4.1278291367715214e-1
0.44234375000000004 -4.229678406561388e-1 -4.229678406561388e-1
0.4425 -4.341520076086529e-1 -4.341520076086529e-1
0.44265625000000003 -4.288968676483944e-1 -4.288968676483944e-1
0.4428125 -4.50310087569854e-1 -4.50310087569854e-1
0.44296875 -4.3339736887507163e-1 -4.3339736887507163e-1
0.44312500000000005 -4.1857359255804694e-1 -4.1857359255804694e-1
0.44328125 -4.558325259648526e-1 -4.558325259648526e-1
0.44343750000000004 -4.371837440524353e-1 -4.371837440524353e-1
0.44359375 -4.687253312168145e-1 -4.687253312168145e-1
0.44375000000000003 -4.4952686917560714e-1 -4.4952686917560714e-1
0.44390625 -4.448569910421223e-1 -4.448569910421223e-1
0.4440625 -4.3642382350525866e-1 -4.3642382350525866e-1
0.44421875 -4.695439826974943e-1 -4.695439826974943e-1
0.444375 -4.7036418026309734e-1 -4.7036418026309734e-1
0.44453125000000004 -4.695439826974943e-1 -4.695439826974943e-1
0.4446875 -4.630375766318946e-1 -4.630375766318946e-1
0.44484375000000004 -4.7698212899875836e-1 -4.7698212899875836e-1
0.445 -4.720092370857363e-1 -4.720092370857363e-1
0.44515625000000003 -5.143919556861651e-1 -5.143919556861651e-1
0.4453125 -4.728341081445442e-1 -4.728341081445442e-1
0.44546875 -5.19877853664195e-1 -5.19877853664195e-1
0.445625 -5.310620206167092e-1 -5.310620206167092e-1
0.44578125 -5.339036522284331e-1 -5.339036522284331e-1
0.44593750000000004 -5.301189269086355e-1 -5.301189269086355e-1
0.44609375 -5.406073385229395e-1 -5.406073385229395e-1
0.44625000000000004 -5.396433104203227e-1 -5.396433104203227e-1
0.44640625 -5.983236304727098e-1 -5.983236304727098e-1
0.44656250000000003 -5.543333630296972e-1 -5.543333630296972e-1
0.44671875 -5.254339356082833e-1 -5.254339356082833e-1
0.446875 -5.842254430730631e-1 -5.842254430730631e-1
0.44703125000000005 -5.513553320561617e-1 -5.513553320561617e-1
0.4471875 -5.78922636265149e-1 -5.78922636265149e-1
0.44734375000000004 -5.464368821836634e-1 -5.464368821836634e-1
0.4475 -5.37721650285452e-1 -5.37721650285452e-1
0.44765625000000003 -6.061088872793721e-1 -6.061088872793721e-1
0.4478125 -5.716058293319883e-1 -5.716058293319883e-1
0.44796875 -5.533384153278615e-1 -5.533384153278615e-1
0.448125 -5.72643570523248e-1 -5.72643570523248e-1
0.44828125 -5.633919772732594e-1 -5.633919772732594e-1
0.44843750000000004 -5.78922636265149e-1 -5.78922636265149e-1
0.44859375 -6.072325476265283e-1 -6.072325476265283e-1
0.44875000000000004 -5.895937992138136e-1 -5.895937992138136e-1
0.44890625 -6.027552452717839e-1 -6.027552452717839e-1
0.44906250000000003 -6.174785020924909e-1 -6.174785020924909e-1
0.44921875 -6.061088872793721e-1 -6.061088872793721e-1
0.449375 -5.842254430730631e-1 -5.842254430730631e-1
0.44953125 -5.78922636265149e-1 -5.78922636265149e-1
0.4496875 -6.197885845705646e-1 -6.197885845705646e-1
0.44984375000000004 -6.610654733057859e-1 -6.610654733057859e-1
0.45 -6.106210783296606e-1 -6.106210783296606e-1
0.45015625000000004 -6.174785020924909e-1 -6.174785020924909e-1
0.4503125 -6.327184686492271e-1 -6.327184686492271e-1
0.45046875000000003 -6.279720336247654e-1 -6.279720336247654e-1
0.450625 -6.674805749084389e-1 -6.674805749084389e-1
0.45078125 -6.623409352560281e-1 -6.623409352560281e-1
0.45093750000000005 -6.560007572250091e-1 -6.560007572250091e-1
0.45109375 -6.623409352560281e-1 -6.623409352560281e-1
0.45125000000000004 -6.351112817651177e-1 -6.351112817651177e-1
0.45140625 -6.753059124203955e-1 -6.753059124203955e-1
0.45156250000000003 -6.726817685942472e-1 -6.726817685942472e-1
0.45171875 -6.497518079480078e-1 -6.497518079480078e-1
0.451875 -6.792720996379971e-1 -6.792720996379971e-1
0.45203125 -6.996652582798402e-1 -6.996652582798402e-1
0.4521875 -6.886698739783772e-1 -6.886698739783772e-1
0.45234375000000004 -7.080984258167029e-1 -7.080984258167029e-1
0.4525 -7.420334167739928e-1 -7.420334167739928e-1
0.45265625000000004 -7.010594632714455e-1 -7.010594632714455e-1
0.4528125 -7.405015122512464e-1 -7.405015122512464e-1
0.45296875000000003 -7.529107702330653e-1 -7.529107702330653e-1
0.453125 -7.855798869864334e-1 -7.855798869864334e-1
0.45328125 -7.389749922897733e-1 -7.389749922897733e-1
0.4534375 -7.722159254284517e-1 -7.722159254284517e-1
0.45359375 -7.254725218861258e-1 -7.254725218861258e-1
0.45375000000000004 -7.90699331122465e-1 -7.90699331122465e-1
0.45390625 -7.924193115167388e-1 -7.924193115167388e-1
0.45406250000000004 -7.269522319441735e-1 -7.269522319441735e-1
0.45421875 -7.656850582694941e-1 -7.656850582694941e-1
0.45437500000000003 -7.57657205257527e-1 -7.57657205257527e-1
0.45453125 -7.976205052025471e-1 -7.976205052025471e-1
0.4546875 -7.513400832338353e-1 -7.513400832338353e-1
0.45484375000000005 -7.95879843626246e-1 -7.95879843626246e-1
0.455 -8.19071506288179e-1 -8.19071506288179e-1
0.45515625000000004 -8.209078493281763e-1 -8.209078493281763e-1
0.4553125 -8.082135786999713e-1 -8.082135786999713e-1
0.45546875000000003 -7.90699331122465e-1 -7.90699331122465e-1
0.455625 -7.838867289669893e-1 -7.838867289669893e-1
0.45578125 -8.613813923826776e-1 -8.613813923826776e-1
0.4559375 -8.118028097234151e-1 -8.118028097234151e-1
0.45609375 -8.302078724061386e-1 -8.302078724061386e-1
0.45625000000000004 -8.118028097234151e-1 -8.118028097234151e-1
0.45640625 -8.634060789490925e-1 -8.634060789490925e-1
0.45656250000000004 -8.863238143850709e-1 -8.863238143850709e-1
0.45671875 -8.716005575643639e-1 -8.716005575643639e-1
0.45687500000000003 -8.264639312722646e-1 -8.264639312722646e-1
0.45703125 -8.90623794877794e-1 -8.90623794877794e-1
0.4571875 -8.927898566343022e-1 -8.927898566343022e-1
0.45734375 -8.757565173355215e-1 -8.757565173355215e-1
0.4575 -8.99353626136691e-1 -8.99353626136691e-1
0.45765625000000004 -8.799526319291302e-1 -8.799526319291302e-1
0.4578125 -9.037852409357652e-1 -9.037852409357652e-1
0.45796875000000004 -9.290020292887466e-1 -9.290020292887466e-1
0.458125 -8.634060789490925e-1 -8.634060789490925e-1
0.45828125000000003 -9.173580481250387e-1 -9.173580481250387e-1
0.4584375 -9.313687625678537e-1 -9.313687625678537e-1
0.45859375 -9.711033811507002e-1 -9.711033811507002e-1
0.45875000000000005 -9.015637809418071e-1 -9.015637809418071e-1
0.45890625 -8.757565173355215e-1 -8.757565173355215e-1
0.45906250000000004 -9.659331476846096e-1 -9.659331476846096e-1
0.45921875 -9.173580481250387e-1 -9.173580481250387e-1
0.45937500000000003 -9.737117642582285e-1 -9.737117642582285e-1
0.45953125 -9.150662513454546e-1 -9.150662513454546e-1
0.4596875 -9.557737491694884e-1 -9.557737491694884e-1
0.45984375 -9.924227279778326e-1 -9.924227279778326e-1
0.46 -9.313687625678537e-1 -9.313687625678537e-1
0.46015625000000004 -9.763359080843768e-1 -9.763359080843768e-1
0.4603125 -9.843048377556527e-1 -9.843048377556527e-1
0.46046875000000004 -9.082625432905096e-1 -9.082625432905096e-1
0.460625 -9.951627653438604e-1 -9.951627653438604e-1
0.46078125000000003 -1.023558136903326e0 -1.023558136903326e0
0.4609375 -9.843048377556527e-1 -9.843048377556527e-1
0.46109375 -9.685105705724202e-1 -9.685105705724202e-1
0.46125 -9.869939762664335e-1 -9.869939762664335e-1
0.46140625 -1.0354573602030333e0 -1.0354573602030333e0
0.46156250000000004 -1.0384838148332212e0 -1.0384838148332212e0
0.46171875 -1.0354573602030333e0 -1.0354573602030333e0
0.46187500000000004 -1.00629913146182e0 -1.00629913146182e0
0.46203125 -1.0206335838860094e0 -1.0206335838860094e0
0.46218750000000003 -1.00629913146182e0 -1.00629913146182e0
0.46234375 -1.1146386062506584e0 -1.1146386062506584e0
0.4625 -1.1003981671360479e0 -1.1003981671360479e0
0.46265625000000005 -1.0508050520441885e0 -1.0508050520441885e0
0.4628125 -1.0294669965138463e0 -1.0294669965138463e0
0.46296875000000004 -1.1219378449921575e0 -1.1219378449921575e0
0.463125 -1.1219378449921575e0 -1.1219378449921575e0
0.46328125000000003 -1.1563933543576597e0 -1.1563933543576597e0
0.4634375 -1.1293618630713653e0 -1.1293618630713653e0
0.46359375 -1.152427167140058e0 -1.152427167140058e0
0.46375 -1.1603960968113332e0 -1.1603960968113332e0
0.46390625 -1.1003981671360479e0 -1.1003981671360479e0
0.46406250000000004 -1.1039147408588854e0 -1.1039147408588854e0
0.46421875 -1.1039147408588854e0 -1.1039147408588854e0
0.46437500000000004 -1.1446018296281015e0 -1.1446018296281015e0
0.46453125 -1.1219378449921575e0 -1.1219378449921575e0
0.46468750000000003 -1.1446018296281015e0 -1.1446018296281015e0
0.46484375 -1.1981846577007338e0 -1.1981846577007338e0
0.465 -1.1182728909057524e0 -1.1182728909057524e0
0.46515625 -1.1293618630713653e0 -1.1293618630713653e0
0.4653125 -1.1603960968113332e0 -1.1603960968113332e0
0.46546875000000004 -1.2253369037443487e0 -1.2253369037443487e0
0.465625 -1.1767865129995028e0 -1.1767865129995028e0
0.46578125000000004 -1.1256339905521213e0 -1.1256339905521213e0
0.4659375 -1.1603960968113332e0 -1.1603960968113332e0
0.46609375000000003 -1.1894984785156404e0 -1.1894984785156404e0
0.46625 -1.2025937766057884e0 -1.2025937766057884e0
0.46640625 -1.1446018296281015e0 -1.1446018296281015e0
0.46656250000000005 -1.1293618630713653e0 -1.1293618630713653e0
0.46671875 -1.230032024952728e0 -1.230032024952728e0
0.46687500000000004 -1.152427167140058e0 -1.152427167140058e0
0.46703125 -1.2907298653063397e0 -1.2907298653063397e0
0.46718750000000003 -1.2347784599771896e0 -1.2347784599771896e0
0.46734375 -1.1293618630713653e0 -1.1293618630713653e0
0.4675 -1.1938198522982835e0 -1.1938198522982835e0
0.46765625 -1.2025937766057884e0 -1.2025937766057884e0
0.4678125 -1.1981846577007338e0 -1.1981846577007338e0
0.46796875000000004 -1.2695405662364014e0 -1.2695405662364014e0
0.468125 -1.2644009265839906e0 -1.2644009265839906e0
0.46828125000000004 -1.2593214010547151e0 -1.2593214010547151e0
0.4684375 -1.2347784599771896e0 -1.2347784599771896e0
0.46859375000000003 -1.2493371801481143e0 -1.2493371801481143e0
0.46875 -1.2800059999145668e0 -1.2800059999145668e0
0.46890625 -1.2961927610078416e0 -1.2961927610078416e0
0.4690625 -1.4303918587353466e0 -1.4303918587353466e0
0.46921875 -1.2543005996796652e0 -1.2543005996796652e0
0.46937500000000004 -1.2747417599222097e0 -1.2747417599222097e0
0.46953125 -1.4229678406561388e0 -1.4229678406561388e0
0.46968750000000004 -1.4014281628000291e0 -1.4014281628000291e0
0.46984375 -1.2493371801481143e0 -1.2493371801481143e0
0.47000000000000003 -1.3742759167564143e0 -1.3742759167564143e0
0.47015625 -1.3364873558670145e0 -1.3364873558670145e0
0.4703125 -1.2695405662364014e0 -1.2695405662364014e0
0.47046875000000005 -1.3742759167564143e0 -1.3742759167564143e0
0.470625 -1.2800059999145668e0 -1.2800059999145668e0
0.47078125000000004 -1.3073291271258012e0 -1.3073291271258012e0
0.4709375 -1.4229678406561388e0 -1.4229678406561388e0
0.47109375000000003 -1.3613109395920469e0 -1.3613109395920469e0
0.47125 -1.3742759167564143e0 -1.3742759167564143e0
0.47140625 -1.4695439826974943e0 -1.4695439826974943e0
0.4715625 -1.3187585889065834e0 -1.3187585889065834e0
0.47171875 -1.4303918587353466e0 -1.4303918587353466e0
0.47187500000000004 -1.2695405662364014e0 -1.2695405662364014e0
0.47203125 -1.4229678406561388e0 -1.4229678406561388e0
0.47218750000000004 -1.4156686019146396e0 -1.4156686019146396e0
0.47234375 -1.4229678406561388e0 -1.4229678406561388e0
0.47250000000000003 -1.4084900172875163e0 -1.4084900172875163e0
0.47265625 -1.4229678406561388e0 -1.4229678406561388e0
0.4728125 -1.3809064956554278e0 -1.3809064956554278e0
0.47296875 -1.591759860970321e0 -1.591759860970321e0
0.473125 -1.5036237722697696e0 -1.5036237722697696e0
0.47328125000000004 -1.4156686019146396e0 -1.4156686019146396e0
0.4734375 -1.4948498479622647e0 -1.4948498479622647e0
0.47359375000000004 -1.5217219943625655e0 -1.5217219943625655e0
0.47375 -1.5603513967186964e0 -1.5603513967186964e0
0.47390625000000003 -1.4862496762003468e0 -1.4862496762003468e0
0.4740625 -1.5217219943625655e0 -1.5217219943625655e0
0.47421875 -1.5125786149226959e0 -1.5125786149226959e0
0.47437500000000005 -1.581035995578548e0 -1.581035995578548e0
0.47453125 -1.581035995578548e0 -1.581035995578548e0
0.47468750000000004 -1.5125786149226959e0 -1.5125786149226959e0
0.47484375 -1.602755245271784e0 -1.602755245271784e0
0.47500000000000003 -1.5125786149226959e0 -1.5125786149226959e0
0.47515625 -1.5603513967186964e0 -1.5603513967186964e0
0.4753125 -1.4862496762003468e0 -1.4862496762003468e0
0.47546875 -1.5503671758120956e0 -1.5503671758120956e0
0.475625 -1.5125786149226959e0 -1.5125786149226959e0
0.47578125000000004 -1.4862496762003468e0 -1.4862496762003468e0
0.4759375 -1.5125786149226959e0 -1.5125786149226959e0
0.47609375000000004 -1.7166985975786209e0 -1.7166985975786209e0
0.47625 -1.7314218543993278e0 -1.7314218543993278e0
0.47640625000000003 -1.6140362556814734e0 -1.6140362556814734e0
0.4765625 -1.6753059124203955e0 -1.6753059124203955e0
0.47671875 -1.581035995578548e0 -1.581035995578548e0
0.476875 -1.581035995578548e0 -1.581035995578548e0
0.47703125 -1.6256181282312885e0 -1.6256181282312885e0
0.47718750000000004 -1.7166985975786209e0 -1.7166985975786209e0
0.47734375 -1.6886698739783772e0 -1.6886698739783772e0
0.47750000000000004 -1.5603513967186964e0 -1.5603513967186964e0
0.47765625 -1.5406073385229395e0 -1.5406073385229395e0
0.47781250000000003 -1.6886698739783772e0 -1.6886698739783772e0
0.47796875 -1.591759860970321e0 -1.591759860970321e0
0.478125 -1.7024581584640104e0 -1.7024581584640104e0
0.47828125000000005 -1.7024581584640104e0 -1.7024581584640104e0
0.4784375 -1.591759860970321e0 -1.591759860970321e0
0.47859375000000004 -1.813608610586677e0 -1.813608610586677e0
0.47875 -1.795879843626246e0 -1.795879843626246e0
0.47890625000000003 -1.602755245271784e0 -1.602755245271784e0
0.4790625 -1.7166985975786209e0 -1.7166985975786209e0
0.47921875 -1.813608610586677e0 -1.813608610586677e0
0.479375 -1.7166985975786209e0 -1.7166985975786209e0
0.47953125 -1.6753059124203955e0 -1.6753059124203955e0
0.47968750000000004 -1.7624560881392957e0 -1.7624560881392957e0
0.47984375 -1.8513971714760769e0 -1.8513971714760769e0
0.48000000000000004 -1.795879843626246e0 -1.795879843626246e0
0.48015625 -1.9150662513454546e0 -1.9150662513454546e0
0.48031250000000003 -1.8320920162806904e0 -1.8320920162806904e0
0.48046875 -1.795879843626246e0 -1.795879843626246e0
0.480625 -1.8513971714760769e0 -1.8513971714760769e0
0.48078125 -1.602755245271784e0 -1.602755245271784e0
0.4809375 -1.7166985975786209e0 -1.7166985975786209e0
0.48109375000000004 -1.9150662513454546e0 -1.9150662513454546e0
0.48125 -1.813608610586677e0 -1.813608610586677e0
0.48140625000000004 -1.7024581584640104e0 -1.7024581584640104e0
0.4815625 -1.6256181282312885e0 -1.6256181282312885e0
0.48171875000000003 -1.7788465043274653e0 -1.7788465043274653e0
0.481875 -1.9633709309200094e0 -1.9633709309200094e0
0.48203125 -1.9150662513454546e0 -1.9150662513454546e0
0.48218750000000005 -2.017728593242602e0 -2.017728593242602e0
0.48234375 -1.7166985975786209e0 -1.7166985975786209e0
0.48250000000000004 -1.9150662513454546e0 -1.9150662513454546e0
0.48265625 -1.8927898566343022e0 -1.8927898566343022e0
0.48281250000000003 -1.871600557564364e0 -1.871600557564364e0
0.48296875 -1.871600557564364e0 -1.871600557564364e0
0.483125 -1.8513971714760769e0 -1.8513971714760769e0
0.48328125 -1.938547347194977e0 -1.938547347194977e0
0.4834375 -1.8513971714760769e0 -1.8513971714760769e0
0.48359375000000004 -1.8927898566343022e0 -1.8927898566343022e0
0.48375 -1.8320920162806904e0 -1.8320920162806904e0
0.48390625000000004 -2.0476918166200453e0 -2.0476918166200453e0
0.4840625 -1.9150662513454546e0 -1.9150662513454546e0
0.48421875000000003 -2.1938198522982835e0 -2.1938198522982835e0
0.484375 -1.9150662513454546e0 -1.9150662513454546e0
0.48453125 -1.9896998696423585e0 -1.9896998696423585e0
0.48468750000000005 -1.8513971714760769e0 -1.8513971714760769e0
0.48484375 -1.9633709309200094e0 -1.9633709309200094e0
0.48500000000000004 -2.0798764999914465e0 -2.0798764999914465e0
0.48515625 -1.9633709309200094e0 -1.9633709309200094e0
0.48531250000000004 -1.9896998696423585e0 -1.9896998696423585e0
0.48546875 -2.017728593242602e0 -2.017728593242602e0
0.48562500000000003 -2.2395773428589583e0 -2.2395773428589583e0
0.48578125 -1.8320920162806904e0 -1.8320920162806904e0
0.4859375 -2.1146386062506584e0 -2.1146386062506584e0
0.48609375000000005 -2.0798764999914465e0 -2.0798764999914465e0
0.48625 -1.9150662513454546e0 -1.9150662513454546e0
0.48640625000000004 -2.017728593242602e0 -2.017728593242602e0
0.4865625 -1.9633709309200094e0 -1.9633709309200094e0
0.48671875000000003 -2.152427167140058e0 -2.152427167140058e0
0.486875 -2.0476918166200453e0 -2.0476918166200453e0
0.48703125 -2.152427167140058e0 -2.152427167140058e0
0.4871875 -1.9633709309200094e0 -1.9633709309200094e0
0.48734375 -1.9150662513454546e0 -1.9150662513454546e0
0.48750000000000004 -1.871600557564364e0 -1.871600557564364e0
0.48765625 -2.017728593242602e0 -2.017728593242602e0
0.48781250000000004 -2.1146386062506584e0 -2.1146386062506584e0
0.48796875 -1.9633709309200094e0 -1.9633709309200094e0
0.48812500000000003 -2.1938198522982835e0 -2.1938198522982835e0
0.48828125 -2.3487218122840265e0 -2.3487218122840265e0
0.4884375 -2.0798764999914465e0 -2.0798764999914465e0
0.48859375000000005 -2.0798764999914465e0 -2.0798764999914465e0
0.48875 -2.1938198522982835e0 -2.1938198522982835e0
0.48890625000000004 -2.591759860970321e0 -2.591759860970321e0
0.4890625 -2.152427167140058e0 -2.152427167140058e0
0.48921875000000004 -2.1938198522982835e0 -2.1938198522982835e0
0.489375 -2.0798764999914465e0 -2.0798764999914465e0
0.48953125000000003 -2.3487218122840265e0 -2.3487218122840265e0
0.4896875 -2.0798764999914465e0 -2.0798764999914465e0
0.48984375 -2.152427167140058e0 -2.152427167140058e0
0.49000000000000005 -2.2395773428589583e0 -2.2395773428589583e0
0.49015625 -2.1938198522982835e0 -2.1938198522982835e0
0.49031250000000004 -2.4948498479622647e0 -2.4948498479622647e0
0.49046875 -2.2395773428589583e0 -2.2395773428589583e0
0.49062500000000003 -2.2395773428589583e0 -2.2395773428589583e0
0.49078125 -2.3487218122840265e0 -2.3487218122840265e0
0.4909375 -2.2395773428589583e0 -2.2395773428589583e0
0.49109375 -2.4156686019146396e0 -2.4156686019146396e0
0.49125 -2.2395773428589583e0 -2.2395773428589583e0
0.49140625000000004 -2.591759860970321e0 -2.591759860970321e0
0.4915625 -2.892789856634302e0 -2.892789856634302e0
0.49171875000000004 -2.0476918166200453e0 -2.0476918166200453e0
0.491875 -2.2907298653063397e0 -2.2907298653063397e0
0.49203125000000003 -2.2907298653063397e0 -2.2907298653063397e0
0.4921875 -2.3487218122840265e0 -2.3487218122840265e0
0.49234375 -2.3487218122840265e0 -2.3487218122840265e0
0.49250000000000005 -2.3487218122840265e0 -2.3487218122840265e0
0.49265625 -2.892789856634302e0 -2.892789856634302e0
0.49281250000000004 -2.3487218122840265e0 -2.3487218122840265e0
0.49296875 -2.1938198522982835e0 -2.1938198522982835e0
0.49312500000000004 -2.2395773428589583e0 -2.2395773428589583e0
0.49328125 -2.892789856634302e0 -2.892789856634302e0
0.49343750000000003 -2.2395773428589583e0 -2.2395773428589583e0
0.49359375 -2.2395773428589583e0 -2.2395773428589583e0
0.49375 -2.4156686019146396e0 -2.4156686019146396e0
0.49390625000000005 -2.591759860970321e0 -2.591759860970321e0
0.4940625 -2.3487218122840265e0 -2.3487218122840265e0
0.49421875000000004 -2.4156686019146396e0 -2.4156686019146396e0
0.494375 -2.3487218122840265e0 -2.3487218122840265e0
0.49453125000000003 -2.4948498479622647e0 -2.4948498479622647e0
0.4946875 -2.591759860970321e0 -2.591759860970321e0
0.49484375 -2.716698597578621e0 -2.716698597578621e0
0.495 -2.4156686019146396e0 -2.4156686019146396e0
0.49515625 -2.591759860970321e0 -2.591759860970321e0
0.49531250000000004 -2.716698597578621e0 -2.716698597578621e0
0.49546875 -2.716698597578621e0 -2.716698597578621e0
0.49562500000000004 -2.716698597578621e0 -2.716698597578621e0
0.49578125 -2.4948498479622647e0 -2.4948498479622647e0
0.49593750000000003 -3.1938198522982835e0 -3.1938198522982835e0
0.49609375 -2.591759860970321e0 -2.591759860970321e0
0.49625 -2.4156686019146396e0 -2.4156686019146396e0
0.49640625000000005 -2.4948498479622647e0 -2.4948498479622647e0
0.4965625 -2.4948498479622647e0 -2.4948498479622647e0
0.49671875000000004 -2.892789856634302e0 -2.892789856634302e0
0.496875 -2.892789856634302e0 -2.892789856634302e0
0.49703125000000004 -3.1938198522982835e0 -3.1938198522982835e0
0.4971875 -2.2907298653063397e0 -2.2907298653063397e0
0.49734375000000003 -2.892789856634302e0 -2.892789856634302e0
0.4975 -2.2395773428589583e0 -2.2395773428589583e0
0.49765625 -3.1938198522982835e0 -3.1938198522982835e0
0.49781250000000005 -2.591759860970321e0 -2.591759860970321e0
0.49796875 -2.4156686019146396e0 -2.4156686019146396e0
0.49812500000000004 -2.591759860970321e0 -2.591759860970321e0
0.49828125 -2.4948498479622647e0 -2.4948498479622647e0
0.49843750000000003 -2.892789856634302e0 -2.892789856634302e0
0.49859375 -3.1938198522982835e0 -3.1938198522982835e0
0.49875 -2.892789856634302e0 -2.892789856634302e0
0.49890625 -2.4948498479622647e0 -2.4948498479622647e0
0.4990625 -2.892789856634302e0 -2.892789856634302e0
0.49921875000000004 -2.4948498479622647e0 -2.4948498479622647e0
0.499375 -2.4948498479622647e0 -2.4948498479622647e0
0.49953125000000004 -2.4948498479622647e0 -2.4948498479622647e0
0.4996875 -2.3487218122840265e0 -2.3487218122840265e0
0.49984375000000003 -2.4948498479622647e0 -2.4948498479622647e0
0.5 -2.4948498479622647e0 -2.4948498479622647e0
0.50015625 NaN NaN
0.5003125 -2.716698597578621e0 -2.716698597578621e0
0.50046875 -2.591759860970321e0 -2.591759860970321e0
0.500625 NaN NaN
0.50078125 -3.1938198522982835e0 -3.1938198522982835e0
0.5009374999999999 -3.1938198522982835e0 -3.1938198522982835e0
0.50109375 -2.892789856634302e0 -2.892789856634302e0
0.50125 -2.4156686019146396e0 -2.4156686019146396e0
0.5014062499999999 -3.1938198522982835e0 -3.1938198522982835e0
0.5015624999999999 NaN NaN
0.50171875 NaN NaN
0.501875 -3.1938198522982835e0 -3.1938198522982835e0
0.5020312499999999 -3.1938198522982835e0 -3.1938198522982835e0
0.5021875 -2.892789856634302e0 -2.892789856634302e0
0.50234375 -3.1938198522982835e0 -3.1938198522982835e0
0.5025 -2.892789856634302e0 -2.892789856634302e0
0.5026562499999999 -3.1938198522982835e0 -3.1938198522982835e0
0.5028125 -2.892789856634302e0 -2.892789856634302e0
0.50296875 -2.892789856634302e0 -2.892789856634302e0
0.5031249999999999 -2.591759860970321e0 -2.591759860970321e0
0.50328125 -2.4948498479622647e0 -2.4948498479622647e0
0.5034375 -3.1938198522982835e0 -3.1938198522982835e0
0.50359375 NaN NaN
0.5037499999999999 -2.716698597578621e0 -2.716698597578621e0
0.50390625 -2.892789856634302e0 -2.892789856634302e0
0.5040625 -2.892789856634302e0 -2.892789856634302e0
0.5042187499999999 -2.716698597578621e0 -2.716698597578621e0
0.504375 NaN NaN
0.50453125 -2.716698597578621e0 -2.716698597578621e0
0.5046875 -2.591759860970321e0 -2.591759860970321e0
0.5048437499999999 -2.892789856634302e0 -2.892789856634302e0
0.505 -2.892789856634302e0 -2.892789856634302e0
0.50515625 -2.892789856634302e0 -2.892789856634302e0
0.5053124999999999 -2.892789856634302e0 -2.892789856634302e0
0.5054687499999999 -2.892789856634302e0 -2.892789856634302e0
0.505625 -2.892789856634302e0 -2.892789856634302e0
0.50578125 -2.591759860970321e0 -2.591759860970321e0
0.5059374999999999 NaN NaN
0.50609375 NaN NaN
0.50625 -3.1938198522982835e0 -3.1938198522982835e0
0.50640625 NaN NaN
0.5065624999999999 -3.1938198522982835e0 -3.1938198522982835e0
0.50671875 -2.716698597578621e0 -2.716698597578621e0
0.506875 -3.1938198522982835e0 -3.1938198522982835e0
0.5070312499999999 -3.1938198522982835e0 -3.1938198522982835e0
0.5071875 -3.1938198522982835e0 -3.1938198522982835e0
0.50734375 -2.892789856634302e0 -2.892789856634302e0
0.5075 NaN NaN
0.5076562499999999 NaN NaN
0.5078125 -2.591759860970321e0 -2.591759860970321e0
0.50796875 NaN NaN
0.5081249999999999 -2.892789856634302e0 -2.892789856634302e0
0.50828125 NaN NaN
0.5084375 NaN NaN
0.50859375 -3.1938198522982835e0 -3.1938198522982835e0
0.5087499999999999 -2.892789856634302e0 -2.892789856634302e0
0.50890625 -2.591759860970321e0 -2.591759860970321e0
0.5090625 NaN NaN
0.5092187499999999 NaN NaN
0.5093749999999999 -2.892789856634302e0 -2.892789856634302e0
0.50953125 NaN NaN
0.5096875 -3.1938198522982835e0 -3.1938198522982835e0
0.5098437499999999 -3.1938198522982835e0 -3.1938198522982835e0
0.51 -2.716698597578621e0 -2.716698597578621e0
0.51015625 -3.1938198522982835e0 -3.1938198522982835e0
0.5103125 NaN NaN
0.5104687499999999 -3.1938198522982835e0 -3.1938198522982835e0
0.510625 -2.892789856634302e0 -2.892789856634302e0
0.51078125 NaN NaN
0.5109374999999999 -3.1938198522982835e0 -3.1938198522982835e0
0.51109375 -3.1938198522982835e0 -3.1938198522982835e0
0.51125 NaN NaN
0.51140625 -2.716698597578621e0 -2.716698597578621e0
0.5115624999999999 -2.892789856634302e0 -2.892789856634302e0
0.51171875 -2.892789856634302e0 -2.892789856634302e0
0.511875 -3.1938198522982835e0 -3.1938198522982835e0
0.5120312499999999 NaN NaN
0.5121875 NaN NaN
0.51234375 NaN NaN
0.5125 NaN NaN
0.5126562499999999 NaN NaN
0.5128125 NaN NaN
0.51296875 NaN NaN
0.5131249999999999 NaN NaN
0.5132812499999999 NaN NaN
0.5134375 -2.892789856634302e0 -2.892789856634302e0
0.51359375 NaN NaN
0.5137499999999999 NaN NaN
0.51390625 NaN NaN
0.5140625 NaN NaN
0.51421875 NaN NaN
0.5143749999999999 NaN NaN
0.51453125 NaN NaN
0.5146875 NaN NaN
0.5148437499999999 -3.1938198522982835e0 -3.1938198522982835e0
0.515 NaN NaN
0.51515625 -3.1938198522982835e0 -3.1938198522982835e0
0.5153125 NaN NaN
0.5154687499999999 -2.892789856634302e0 -2.892789856634302e0
0.515625 NaN NaN
0.51578125 NaN NaN
0.5159374999999999 -2.892789856634302e0 -2.892789856634302e0
0.51609375 NaN NaN
0.51625 NaN NaN
0.51640625 NaN NaN
0.5165624999999999 NaN NaN
0.51671875 NaN NaN
0.516875 NaN NaN
0.5170312499999999 NaN NaN
0.5171874999999999 -3.1938198522982835e0 -3.1938198522982835e0
0.51734375 NaN NaN
0.5175 NaN NaN
0.5176562499999999 NaN NaN
0.5178125 NaN NaN
0.51796875 NaN NaN
0.518125 NaN NaN
0.5182812499999999 -3.1938198522982835e0 -3.1938198522982835e0
0.5184375 -3.1938198522982835e0 -3.1938198522982835e0
0.51859375 -3.1938198522982835e0 -3.1938198522982835e0
0.5187499999999999 NaN NaN
0.51890625 NaN NaN
0.5190625 -3.1938198522982835e0 -3.1938198522982835e0
0.51921875 NaN NaN
0.5193749999999999 NaN NaN
0.51953125 NaN NaN
0.5196875 NaN NaN
0.5198437499999999 -3.1938198522982835e0 -3.1938198522982835e0
0.52 NaN NaN
0.52015625 NaN NaN
0.5203125 NaN NaN
0.5204687499999999 NaN NaN
0.520625 -3.1938198522982835e0 -3.1938198522982835e0
0.52078125 NaN NaN
0.5209374999999999 NaN NaN
0.5210937499999999 NaN NaN
0.52125 NaN NaN
0.52140625 NaN NaN
0.5215624999999999 -3.1938198522982835e0 -3.1938198522982835e0
0.52171875 NaN NaN
0.521875 -3.1938198522982835e0 -3.1938198522982835e0
0.52203125 NaN NaN
0.5221874999999999 NaN NaN
0.52234375 NaN NaN
0.5225 NaN NaN
0.5226562499999999 NaN NaN
0.5228125 NaN NaN
0.52296875 NaN NaN
0.523125 NaN NaN
0.5232812499999999 NaN NaN
0.5234375 NaN NaN
0.52359375 NaN NaN
0.5237499999999999 -3.1938198522982835e0 -3.1938198522982835e0
0.52390625 NaN NaN
0.5240625 NaN NaN
0.52421875 NaN NaN
0.5243749999999999 NaN NaN
0.52453125 NaN NaN
0.5246875 NaN NaN
0.5248437499999999 NaN NaN
0.5249999999999999 NaN NaN
0.52515625 NaN NaN
0.5253125 NaN NaN
0.5254687499999999 NaN NaN
0.525625 NaN NaN
0.52578125 NaN NaN
0.5259375 NaN NaN
0.5260937499999999 -3.1938198522982835e0 -3.1938198522982835e0
0.52625 NaN NaN
0.52640625 NaN NaN
0.5265624999999999 NaN NaN
0.52671875 NaN NaN
0.526875 NaN NaN
0.52703125 NaN NaN
0.5271874999999999 NaN NaN
0.52734375 NaN NaN
0.5275 NaN NaN
0.5276562499999999 NaN NaN
0.5278125 NaN NaN
0.52796875 NaN NaN
0.528125 NaN NaN
0.5282812499999999 NaN NaN
0.5284375 NaN NaN
0.52859375 NaN NaN
0.5287499999999999 NaN NaN
0.5289062499999999 NaN NaN
0.5290625 NaN NaN
0.52921875 NaN NaN
0.5293749999999999 NaN NaN
0.52953125 NaN NaN
0.5296875 NaN NaN
0.52984375 NaN NaN
0.5299999999999999 NaN NaN
0.53015625 NaN NaN
0.5303125 NaN NaN
0.5304687499999999 NaN NaN
0.530625 NaN NaN
0.53078125 NaN NaN
0.5309375 NaN NaN
0.5310937499999999 NaN NaN
0.53125 NaN NaN
0.53140625 NaN NaN
0.5315624999999999 NaN NaN
0.53171875 NaN NaN
0.531875 NaN NaN
0.53203125 NaN NaN
0.5321874999999999 NaN NaN
0.53234375 NaN NaN
0.5325 NaN NaN
0.5326562499999999 NaN NaN
0.5328124999999999 NaN NaN
0.53296875 NaN NaN
0.533125 NaN NaN
0.5332812499999999 NaN NaN
0.5334375 NaN NaN
0.53359375 NaN NaN
0.53375 NaN NaN
0.5339062499999999 -3.1938198522982835e0 -3.1938198522982835e0
