# Supplementary material for: Large-deviations of disease spreading dynamics with vaccination
Source: PLoS One. 2023 Jul 10;18(7):e0287932. doi: 10.1371/journal.pone.0287932 (PMC10332629; doi:10.1371/journal.pone.0287932)
Supplement: S1 Data — (GZ) [file pone.0287932.s002.gz › DATA/fig11/adaptive/adaptiveI1920.dat]

#v0.2.1
# sir_printer -f v0.5.5_EN_LDHD_N3200r0.14t0.4v530Gsw0.1GS56229289SS264107025_NI1_1-end_0_x6._0_i.curves.gz -e 1920
# "/run/media/zapp2389/CompPhys/Yannick/Doktorarbeit/sirv/5_patient_zeros/ld/lambda0.4/at_crit/N3200/entropic_6"
# curves: 586
5 5 5 5 5 5 5 5 5 5 5 5 5 5 5 5 5 5 5 5 5 5 5 5 5 5 5 5 5 5 5 5 5 5 5 5 5 5 5 5 5 5 5 5 5 5 5 5 5 5 5 5 5 5 5 5 5 5 5 5 5 5 5 5 5 5 5 5 5 5 5 5 5 5 5 5 5 5 5 5 5 5 5 5 5 5 5 5 5 5 5 5 5 5 5 5 5 5 5 5 5 5 5 5 5 5 5 5 5 5 5 5 5 5 5 5 5 5 5 5 5 5 5 5 5 5 5 5 5 5 5 5 5 5 5 5 5 5 5 5 5 5 5 5 5 5 5 5 5 5 5 5 5 5 5 5 5 5 5 5 5 5 5 5 5 5 5 5 5 5 5 5 5 5 5 5 5 5 5 5 5 5 5 5 5 5 5 5 5 5 5 5 5 5 5 5 5 5 5 5 5 5 5 5 5 5 5 5 5 5 5 5 5 5 5 5 5 5 5 5 5 5 5 5 5 5 5 5 5 5 5 5 5 5 5 5 5 5 5 5 5 5 5 5 5 5 5 5 5 5 5 5 5 5 5 5 5 5 5 5 5 5 5 5 5 5 5 5 5 5 5 5 5 5 5 5 5 5 5 5 5 5 5 5 5 5 5 5 5 5 5 5 5 5 5 5 5 5 5 5 5 5 5 5 5 5 5 5 5 5 5 5 5 5 5 5 5 5 5 5 5 5 5 5 5 5 5 5 5 5 5 5 5 5 5 5 5 5 5 5 5 5 5 5 5 5 5 5 5 5 5 5 5 5 5 5 5 5 5 5 5 5 5 5 5 5 5 5 5 5 5 5 5 5 5 5 5 5 5 5 5 5 5 5 5 5 5 5 5 5 5 5 5 5 5 5 5 5 5 5 5 5 5 5 5 5 5 5 5 5 5 5 5 5 5 5 5 5 5 5 5 5 5 5 5 5 5 5 5 5 5 5 5 5 5 5 5 5 5 5 5 5 5 5 5 5 5 5 5 5 5 5 5 5 5 5 5 5 5 5 5 5 5 5 5 5 5 5 5 5 5 5 5 5 5 5 5 5 5 5 5 5 5 5 5 5 5 5 5 5 5 5 5 5 5 5 5 5 5 5 5 5 5 5 5 5 5 5 5 5 5 5 5 5 5 5 5 5 5 5 5 5 5 5 5 5 5 5 5 5 5 5 5 5 5 5 5 5 5 5 5 5 5 5 5 5 5 5 5 5 5 5 5 5 5 5 5 5 5 5 5 5 5 5 5 5 5 5 5 5 5 5 5 5 5 5 5 5 5 5 5 5 5 5 5 5 5.0
10 13 13 10 8 10 15 14 12 7 12 13 9 8 12 9 15 14 11 13 10 9 13 7 14 16 6 14 10 10 10 14 6 7 11 9 10 6 9 12 9 11 14 9 12 8 16 9 12 14 9 16 9 10 7 11 13 8 11 10 10 11 10 8 11 13 14 10 12 10 14 10 20 12 9 11 8 12 12 11 9 16 13 12 11 9 15 15 9 12 14 13 14 9 11 9 10 11 11 16 13 12 14 17 13 10 11 11 8 9 9 13 11 11 8 9 13 9 10 16 10 11 10 15 9 9 7 8 11 9 16 13 12 15 14 12 15 10 17 9 12 11 15 8 8 12 13 11 15 12 8 10 11 9 10 11 17 12 11 16 14 9 14 7 10 10 9 8 8 8 12 12 12 9 14 11 13 10 12 12 10 13 6 6 9 10 9 9 8 10 11 9 12 14 13 12 10 11 12 10 13 9 10 6 7 11 7 13 10 11 13 14 8 10 7 9 15 12 10 12 8 9 9 7 15 15 11 11 13 8 11 11 9 10 10 12 9 11 17 9 9 10 8 10 10 7 17 10 9 14 7 9 17 12 11 10 11 12 11 10 14 12 8 10 13 14 12 13 15 7 9 9 11 10 11 11 6 11 14 11 15 9 14 12 7 7 12 6 10 9 12 8 12 10 11 12 10 9 9 10 11 13 7 6 9 9 14 11 8 7 11 8 10 12 11 13 9 9 11 10 12 10 15 14 13 10 14 10 11 14 17 13 9 13 12 9 11 7 14 12 10 12 13 8 9 11 5 9 13 9 15 14 11 11 13 11 14 12 12 15 10 15 10 13 13 10 14 10 12 15 11 10 12 9 9 12 15 12 12 14 13 11 14 9 9 11 12 10 12 8 11 11 16 9 10 6 8 12 10 14 14 14 8 12 10 11 14 10 8 10 7 16 13 12 11 14 10 9 11 11 16 11 7 13 8 12 15 12 12 6 18 12 12 8 10 14 9 11 14 7 12 16 13 12 10 10 10 11 14 9 12 6 11 9 11 13 10 9 13 7 10 8 9 12 12 9 12 13 10 9 12 10 8 11 13 12 11 10 14 10 14 16 13 9 8 6 8 14 7 11 11 9 14 10 11 14 8 10 8 15 7 10 8 9 12 12 10 12 12 6 9 10 10 12 8 9 13 12 17 14 14 10 14 9 5 13 11 13 6 10 10 17 11 14 11 12 13 14 13 7 12 12 10 13 7 12 13 12 9 10 8 14 10 15 10 14 12 10 11 15 12 11 13 15 10 7 11 10 13 12 11 9 7 15 9 11 13 7 8 7 13 11 9 9 7 9 10.996587030716724
14 23 19 16 13 11 19 22 25 14 17 23 15 11 17 14 25 20 16 20 13 19 19 15 19 19 9 22 15 17 17 22 14 15 17 16 17 11 13 16 11 16 24 18 16 10 23 13 21 17 15 23 16 20 12 14 17 16 18 16 15 18 14 14 19 20 23 19 14 21 24 21 24 15 15 18 11 24 17 18 12 25 23 19 14 16 25 23 15 20 20 21 20 19 16 20 18 16 16 24 22 22 21 24 21 14 15 18 17 14 17 17 15 16 10 15 20 12 18 28 16 18 12 16 18 12 16 15 17 13 24 23 18 24 19 16 18 15 26 17 15 13 26 9 17 18 22 19 19 18 14 13 21 16 18 14 27 21 20 27 21 16 20 11 22 16 14 14 14 15 17 19 21 15 23 22 20 11 18 22 26 17 6 8 13 19 12 17 15 19 17 14 19 23 20 15 17 17 21 16 20 14 12 13 12 18 9 22 17 16 18 23 14 18 12 19 22 22 16 24 12 15 20 12 19 22 18 18 21 12 17 13 15 18 14 19 15 16 27 15 9 18 10 16 13 11 31 15 13 21 14 15 22 18 17 18 19 21 16 19 17 18 11 11 19 20 19 22 25 14 16 19 18 13 17 15 9 16 21 13 28 11 16 21 9 11 21 9 18 20 20 17 15 19 18 16 20 19 12 21 20 22 14 14 13 14 26 17 11 13 18 13 18 16 16 19 15 14 14 14 22 16 19 18 15 18 20 17 15 24 23 22 17 17 20 17 20 9 19 16 16 15 15 16 15 17 10 15 23 20 24 23 16 14 20 17 23 15 14 21 15 22 16 15 26 18 24 12 18 20 14 16 19 14 21 16 25 21 18 22 21 17 20 13 12 23 17 16 19 12 17 22 27 13 18 12 14 22 13 24 21 21 15 21 19 13 24 15 14 18 9 23 19 16 16 19 14 14 17 18 22 21 15 19 14 21 17 18 18 8 29 22 22 16 15 21 14 16 22 14 23 26 19 15 12 17 14 16 21 17 20 10 17 11 18 18 17 22 19 10 12 11 17 22 21 19 22 21 17 16 18 18 21 16 25 14 16 18 23 18 18 22 19 11 10 8 14 19 11 17 18 11 20 14 16 24 17 15 11 23 7 13 15 19 20 22 14 22 18 9 13 18 17 19 14 14 20 16 25 22 24 19 20 13 5 25 15 18 10 13 21 21 19 22 17 21 23 16 25 9 18 22 9 20 13 18 23 20 15 15 13 18 15 25 16 22 22 14 16 24 17 13 19 15 16 13 25 15 24 20 12 17 17 23 15 20 15 16 17 9 25 16 12 13 14 17 17.383959044368603
16 38 22 23 18 12 23 32 28 20 21 26 22 17 25 16 33 26 21 27 19 24 24 23 24 22 15 27 17 26 19 26 18 24 25 26 23 14 14 22 15 29 31 25 27 11 26 17 23 21 24 27 25 29 19 18 23 19 21 25 19 19 17 16 26 30 28 28 19 29 30 25 29 23 21 29 18 35 18 20 14 32 25 28 19 19 28 24 25 28 21 31 27 29 25 28 23 26 25 34 27 26 28 31 24 17 20 22 20 22 23 22 18 23 13 20 23 15 24 41 23 24 18 20 26 16 26 23 21 16 25 30 25 34 27 18 26 24 33 21 25 22 34 11 30 21 25 26 25 29 17 22 25 24 23 20 37 27 24 29 21 19 28 11 34 16 17 18 21 17 20 25 31 19 23 30 26 16 24 33 34 23 8 14 21 24 15 20 20 25 24 20 20 31 29 18 17 28 27 24 28 21 14 16 14 24 14 34 24 23 21 25 26 24 17 29 30 29 20 32 15 20 27 13 25 26 23 26 28 15 23 18 16 17 19 24 21 24 34 19 9 23 12 21 17 13 34 23 18 26 17 20 26 22 23 20 25 27 23 23 23 22 18 15 24 29 22 29 27 17 21 28 24 19 23 23 14 20 24 14 30 17 20 27 14 17 23 17 25 25 21 21 20 25 29 16 31 26 17 25 20 29 18 25 16 20 27 24 16 18 24 24 25 22 25 24 23 22 18 20 37 20 23 29 19 25 25 20 19 26 26 23 18 20 28 28 23 14 24 19 23 23 21 19 23 25 17 19 31 26 30 27 20 16 25 22 28 19 21 31 18 22 19 23 36 26 33 18 22 28 19 18 26 20 25 26 32 27 21 30 22 21 23 16 15 23 18 23 27 16 27 27 35 19 20 20 22 26 15 28 28 29 23 28 27 18 30 23 18 24 15 29 24 21 23 22 19 23 24 26 30 29 19 27 20 35 24 22 25 14 37 31 28 23 21 19 20 20 29 20 35 37 31 18 13 26 19 20 28 26 28 15 26 16 26 23 15 34 20 13 11 13 25 31 24 21 30 30 22 26 23 28 35 22 32 20 20 23 31 30 20 31 27 16 14 12 20 27 22 29 23 18 30 20 17 31 22 23 14 31 13 18 19 28 27 28 18 24 21 10 15 26 21 31 15 20 20 23 25 25 28 25 27 17 7 31 16 26 15 18 24 27 28 29 20 29 31 23 25 14 29 25 14 26 16 26 34 21 23 22 17 20 23 32 19 24 30 17 25 30 22 17 24 22 21 17 26 25 36 24 11 26 24 30 21 23 22 26 29 14 34 25 19 16 22 24 23.05631399317406
17 49 26 31 25 13 28 35 27 26 26 31 28 24 30 20 36 32 22 30 27 29 28 25 26 25 17 41 23 37 27 31 20 30 29 30 28 23 15 29 21 36 29 25 37 13 33 23 24 25 33 33 28 33 19 23 26 21 26 29 28 25 21 20 30 42 35 30 21 38 33 29 39 25 23 40 25 42 23 25 13 37 33 39 21 27 28 32 28 32 27 38 34 33 27 30 33 33 23 42 35 30 40 35 28 16 23 26 21 28 27 26 19 31 17 23 24 16 25 43 30 30 21 17 32 19 31 34 23 17 34 40 34 36 38 23 29 30 43 24 27 26 30 12 32 27 36 38 27 38 20 28 36 30 27 25 44 34 29 30 26 23 35 15 45 22 23 19 25 21 24 28 37 25 29 48 30 20 31 42 48 27 10 22 31 29 20 32 27 30 31 24 24 36 38 22 21 35 31 31 31 26 17 18 16 27 21 43 29 26 23 30 25 28 23 33 34 40 23 37 15 28 40 17 31 29 24 34 37 13 28 20 20 19 26 24 26 25 44 23 9 31 16 22 23 16 42 31 23 34 24 19 30 23 29 23 25 36 31 27 27 26 27 22 29 41 24 30 33 25 28 34 29 19 26 31 18 30 33 16 39 23 25 36 18 18 27 25 28 37 21 22 24 28 31 20 36 28 23 29 26 31 24 33 18 23 31 29 19 27 30 26 28 26 35 28 33 27 21 24 46 22 29 39 22 32 35 23 19 32 34 27 22 27 33 32 25 18 30 25 29 26 27 25 31 25 16 27 33 25 35 31 21 19 39 29 32 25 25 38 20 28 21 31 42 34 43 19 27 31 24 23 31 23 27 27 39 33 26 38 28 28 35 23 20 32 22 27 30 21 37 39 48 22 24 23 27 27 17 32 31 38 31 38 36 23 33 31 24 31 17 39 21 27 28 22 23 27 27 30 35 40 15 32 32 35 27 28 26 19 37 35 33 29 25 25 29 23 38 29 44 43 40 23 15 41 23 24 27 29 29 20 29 21 35 25 18 36 25 18 11 14 24 36 29 28 34 33 30 37 21 28 47 21 33 25 23 26 39 37 27 38 38 15 14 18 28 34 24 35 30 21 35 26 22 35 27 28 23 33 18 19 22 34 38 36 22 29 28 12 19 35 25 35 19 23 23 27 30 27 30 35 31 24 9 39 20 33 15 20 28 34 31 36 26 33 34 28 29 18 36 26 15 35 21 33 35 23 30 29 25 30 28 38 21 30 36 24 30 33 26 16 28 25 24 20 31 36 41 34 14 30 29 28 27 26 25 33 33 19 43 35 21 20 24 31 28.005119453924917
21 54 31 40 31 14 31 40 29 31 29 33 35 25 32 24 36 38 24 31 37 32 36 27 31 33 22 47 29 46 32 34 18 36 35 32 28 29 19 30 23 37 33 27 49 17 38 26 24 28 42 42 32 39 20 29 27 24 25 33 38 29 23 19 40 52 41 34 21 52 41 34 44 25 27 52 29 53 30 27 15 47 35 46 24 32 35 38 31 33 32 40 39 38 28 36 44 40 23 52 38 30 48 39 25 21 34 25 27 30 35 30 26 34 21 32 26 22 27 43 34 36 29 19 37 23 40 55 27 22 40 45 44 40 48 29 28 34 43 30 33 29 34 15 33 32 45 48 36 48 22 33 47 37 26 34 60 42 34 31 35 27 43 12 48 20 34 23 23 23 33 26 37 33 27 59 29 27 36 49 60 33 13 28 40 37 23 32 31 33 35 22 26 41 42 24 23 39 32 42 41 30 21 21 17 28 27 48 35 27 25 35 27 33 26 34 40 46 21 41 19 34 46 20 34 31 29 36 36 12 27 26 25 20 31 26 26 24 41 32 12 35 18 22 28 14 49 35 23 39 26 23 32 29 33 29 36 43 39 33 32 31 33 26 34 38 27 32 42 28 37 37 34 22 32 38 21 39 37 18 41 27 32 41 17 23 37 30 30 41 27 29 32 28 36 25 43 28 30 28 31 40 29 37 18 27 35 34 26 31 36 31 36 29 45 31 38 30 22 28 55 30 29 43 24 38 42 28 18 33 35 37 24 30 38 37 28 22 39 29 34 29 32 29 39 29 16 34 41 29 38 34 26 21 46 38 38 31 27 42 20 32 25 36 50 41 49 22 27 42 35 25 31 27 26 30 43 38 29 41 33 30 39 26 23 37 27 24 33 29 42 45 55 23 29 26 35 29 20 40 39 42 36 40 45 24 31 31 27 36 24 41 28 33 30 25 27 32 32 32 39 39 18 36 32 37 34 27 31 23 41 39 41 35 27 27 34 23 44 38 53 51 54 27 18 45 28 30 33 33 36 27 34 25 40 30 18 46 29 24 14 12 33 44 33 29 40 34 40 39 25 34 47 21 38 33 30 26 44 35 33 40 48 18 13 26 29 41 35 39 33 27 38 30 29 37 30 34 27 32 24 21 25 39 35 40 21 35 36 13 21 39 26 37 18 27 28 34 34 30 32 40 32 30 11 42 23 36 14 22 34 29 33 40 31 39 36 34 31 18 44 34 18 39 24 40 37 26 39 36 25 39 28 44 28 32 39 29 29 35 29 20 33 35 30 26 38 46 54 46 13 36 32 34 34 31 33 37 44 28 48 43 27 24 22 35 32.37883959044368
22 65 38 46 34 18 40 41 30 39 30 30 40 26 33 30 41 46 29 38 45 40 45 30 37 32 26 54 36 54 35 40 21 40 40 37 31 31 19 26 22 41 37 31 58 22 44 26 28 32 50 46 32 44 27 31 34 27 23 38 39 28 23 17 47 55 46 39 22 53 42 40 54 27 31 56 27 62 31 26 20 58 41 55 28 35 36 50 31 36 31 44 41 39 29 39 51 46 25 62 50 29 51 40 33 25 36 25 29 38 42 31 27 37 24 35 29 26 27 45 36 41 33 19 39 23 43 53 26 25 45 46 46 43 54 31 33 31 45 36 36 37 40 15 35 40 57 53 45 49 25 40 51 42 28 34 63 46 44 37 41 33 49 14 53 18 40 20 25 25 44 29 39 34 31 64 30 34 40 55 67 41 16 31 46 40 24 34 31 37 35 28 32 45 47 25 30 47 36 55 47 30 24 20 18 29 29 51 33 27 28 33 38 36 26 35 49 48 24 50 26 41 53 25 36 41 37 37 38 15 32 31 34 22 37 30 34 24 44 37 18 35 23 24 31 14 58 38 30 39 37 26 36 33 36 35 40 46 42 30 39 35 39 29 37 44 29 33 49 28 45 36 38 22 38 48 26 41 40 19 46 29 33 52 21 26 42 33 33 47 28 32 34 32 37 29 49 34 33 27 41 44 30 42 15 32 40 35 31 39 36 34 39 28 53 31 43 35 30 29 63 31 30 45 24 46 47 25 19 35 36 49 27 36 37 37 34 29 49 34 32 32 30 36 43 36 18 39 38 31 42 36 31 22 52 42 41 39 30 44 19 35 23 39 55 52 55 22 31 50 41 27 36 30 34 35 47 51 33 46 34 30 40 28 27 38 31 30 39 26 50 46 61 26 28 29 41 28 28 45 47 48 40 44 47 23 33 30 29 41 25 44 31 41 36 26 34 30 37 35 42 42 23 39 35 44 41 25 34 32 42 42 41 39 31 31 34 23 48 45 62 60 67 31 20 56 35 32 41 38 37 33 34 30 48 32 16 53 34 28 15 14 34 47 31 34 42 37 45 50 30 38 46 22 41 42 33 27 48 40 38 48 54 22 14 24 35 40 41 39 34 30 45 42 34 46 34 31 32 35 32 25 27 46 35 40 25 40 37 17 22 47 33 39 22 36 29 44 38 32 44 42 34 32 15 51 24 37 19 24 44 39 44 42 32 42 45 41 32 25 48 35 21 47 27 41 39 31 50 40 28 38 31 51 35 34 41 36 34 44 26 25 40 42 38 30 39 57 61 53 15 39 36 36 43 37 41 46 48 35 54 50 28 30 24 44 36.29351535836177
24 69 43 52 41 19 38 48 33 44 33 32 43 29 36 36 46 47 32 37 48 45 44 39 39 31 29 61 47 59 39 44 26 47 42 36 32 35 18 31 25 49 46 30 61 33 40 29 33 33 56 58 36 41 29 32 37 30 25 43 44 29 23 16 48 63 48 45 26 65 51 43 62 27 34 60 33 69 31 29 20 59 42 57 33 37 39 50 34 41 32 41 46 41 35 34 56 49 23 69 60 31 55 49 34 29 36 25 34 40 58 28 30 35 28 42 32 30 29 53 35 43 32 22 44 25 51 62 21 27 50 48 54 49 59 36 42 34 46 43 39 41 47 18 41 43 61 58 50 58 33 46 56 42 25 42 69 59 47 47 46 39 50 15 56 16 48 16 28 28 42 35 41 40 35 67 28 45 49 55 81 42 16 30 53 43 23 37 35 35 38 26 33 46 53 30 33 46 39 63 49 30 25 24 20 29 26 55 43 26 27 34 45 40 26 39 63 58 26 56 31 52 60 28 39 43 38 39 45 21 35 37 37 21 36 29 37 27 54 40 19 36 26 21 35 15 64 34 27 45 40 29 44 32 42 42 38 45 49 32 45 37 50 27 40 43 31 35 53 28 53 42 40 24 42 53 29 44 45 21 50 38 35 61 23 30 45 33 34 51 29 42 39 37 40 28 55 42 35 26 45 50 36 43 17 39 45 42 38 41 36 40 50 32 57 36 53 41 34 31 70 35 29 49 26 53 47 24 20 31 40 53 28 42 41 42 43 34 51 49 32 42 33 40 43 35 17 44 43 32 53 45 38 24 52 47 47 44 37 53 16 36 27 42 60 60 59 25 35 54 46 29 39 31 38 41 49 59 38 54 43 34 41 32 31 43 29 38 42 29 52 51 57 29 26 30 44 30 28 44 45 53 47 48 58 26 30 29 29 47 26 44 39 54 33 29 38 35 43 41 44 44 24 45 34 54 42 32 37 29 45 50 48 42 33 38 38 24 53 48 73 67 69 37 19 70 36 35 44 40 40 33 31 38 44 38 18 55 34 28 18 16 36 50 33 36 46 47 49 54 33 43 45 24 51 49 42 26 58 50 48 50 66 27 16 26 37 47 50 47 40 34 50 48 38 46 32 35 42 37 43 28 30 39 38 44 27 47 41 20 28 52 43 43 23 39 29 52 38 40 46 45 34 37 21 48 24 37 23 25 45 42 45 46 45 47 48 45 34 28 56 38 25 55 27 44 36 34 54 52 33 32 37 52 43 31 47 41 37 52 30 30 43 47 47 32 39 62 70 61 21 42 35 44 52 44 47 61 51 36 58 53 27 33 23 59 39.972696245733789
27 82 54 57 53 16 42 53 39 53 32 33 48 32 35 36 51 52 32 37 48 52 51 47 42 30 27 64 48 70 43 42 27 54 46 41 34 40 20 37 22 57 49 31 66 37 47 33 40 31 57 62 39 37 30 37 39 36 27 46 46 31 21 17 51 72 48 48 30 70 59 49 71 27 40 64 35 77 40 31 24 63 46 61 37 38 41 59 38 45 32 47 50 47 39 33 64 45 20 70 67 36 66 52 38 30 40 24 40 47 69 28 29 36 34 42 38 35 29 53 41 42 36 20 49 28 59 63 20 27 58 46 65 49 61 39 39 37 54 42 42 43 56 18 45 48 62 55 45 65 41 52 64 49 25 47 71 69 55 53 49 46 61 20 63 19 53 16 31 36 49 39 46 45 31 74 32 45 54 63 84 42 16 31 59 41 23 45 40 33 35 36 33 49 68 28 36 62 38 70 50 33 27 33 21 32 27 67 52 31 29 37 51 45 27 44 68 60 22 64 34 65 62 31 39 41 44 43 45 25 35 37 44 24 39 32 50 26 63 43 24 42 33 22 42 18 66 32 24 53 47 33 50 32 43 47 43 49 54 35 46 45 55 30 36 52 31 36 52 32 52 46 43 28 49 57 38 53 52 23 56 40 36 68 35 34 46 37 34 54 29 47 48 44 50 31 60 38 33 26 47 43 33 48 18 45 45 49 39 39 38 41 64 34 65 43 64 46 36 34 78 39 31 58 29 52 52 27 17 28 43 63 30 40 43 53 48 36 63 53 37 47 35 41 45 32 22 47 48 35 60 47 36 28 51 50 46 42 36 57 20 40 30 39 64 65 65 32 41 60 63 31 43 33 39 51 53 61 41 59 50 36 46 36 36 50 29 41 46 32 59 50 64 26 27 28 50 34 28 41 51 63 46 48 61 27 33 30 34 48 31 44 43 68 37 33 40 38 49 45 55 52 24 51 38 58 43 33 39 34 49 56 50 48 34 40 40 27 61 45 73 71 74 42 20 76 38 42 56 41 44 38 32 43 48 40 19 60 36 35 22 18 36 51 37 35 46 46 56 56 37 48 45 28 57 56 44 27 61 60 48 55 77 30 17 29 37 55 56 51 44 38 50 55 44 49 36 35 47 37 52 32 39 38 43 48 28 49 39 25 27 53 49 45 29 48 31 51 43 44 54 53 33 45 26 46 27 37 25 24 50 45 48 54 53 47 53 53 37 40 65 40 25 53 30 47 40 35 52 64 32 30 42 55 52 33 59 46 35 56 33 37 48 53 46 34 44 66 79 69 22 44 38 46 62 43 53 66 58 45 67 53 30 39 21 66 43.59044368600683
29 93 57 56 56 17 45 58 47 63 30 30 57 38 30 40 60 56 36 42 51 54 53 49 44 32 30 80 51 80 43 43 30 62 51 50 41 44 22 47 22 55 46 35 71 41 55 34 47 30 60 73 36 38 33 44 43 43 28 53 47 32 26 20 60 75 54 59 27 75 64 53 73 28 44 70 38 82 51 36 30 67 52 71 40 41 52 74 48 44 37 53 51 55 41 30 74 48 23 80 67 42 66 56 36 31 40 27 44 56 69 27 28 35 39 47 39 33 27 55 47 44 38 20 51 29 60 70 25 28 55 48 71 60 61 48 40 41 70 45 49 42 61 18 51 51 67 59 41 74 40 57 70 57 29 50 67 78 63 55 51 52 64 22 73 24 61 19 30 41 67 42 51 46 26 79 33 51 67 68 93 46 13 33 62 44 22 48 44 34 34 43 38 56 71 31 39 68 43 71 50 35 36 37 24 34 24 68 61 32 26 41 55 45 30 47 72 66 20 71 40 69 66 34 43 40 46 54 49 23 38 48 47 23 42 40 54 31 73 51 29 43 40 20 46 20 66 32 27 55 50 30 53 38 45 52 49 56 59 32 48 47 60 29 40 57 31 36 55 36 53 52 47 32 55 58 43 53 57 27 56 49 42 76 42 31 45 35 38 58 30 49 55 43 57 34 68 41 37 27 55 45 37 44 19 50 50 52 39 41 46 44 79 31 66 46 66 47 37 46 85 44 35 63 37 53 57 29 16 34 46 71 32 37 46 62 53 38 64 56 41 48 37 46 49 34 26 46 56 39 60 53 39 27 48 51 49 43 38 62 25 46 33 44 67 72 71 40 40 65 73 39 48 40 41 58 56 59 41 63 52 43 55 36 38 53 29 44 52 35 70 53 67 19 35 27 52 27 33 43 60 71 48 54 77 27 35 31 39 47 38 43 51 70 38 35 44 46 56 47 57 58 25 52 38 67 46 37 41 37 55 66 52 54 34 40 44 29 67 45 79 84 77 38 22 78 40 39 61 44 44 45 38 46 54 49 23 64 39 41 28 17 40 63 41 34 52 45 60 60 40 57 42 32 72 62 42 30 69 65 53 63 89 35 18 29 40 58 57 58 49 50 49 61 46 47 37 35 54 37 59 34 48 47 43 48 28 57 42 30 28 54 45 48 29 53 36 55 45 42 64 61 35 50 29 46 31 37 25 28 54 51 49 58 54 47 54 61 43 42 71 42 26 54 32 51 38 34 55 72 38 30 49 63 54 30 68 46 34 58 34 36 50 61 47 36 45 73 89 75 21 44 47 50 74 52 52 65 64 55 72 54 31 46 25 65 47.189419795221848
32 103 67 60 60 18 49 68 51 70 33 31 64 42 32 48 62 58 40 44 54 57 55 52 51 35 32 85 60 93 43 41 29 66 54 55 48 50 22 51 21 64 45 38 78 44 64 34 48 33 66 84 35 38 36 53 40 51 32 62 45 41 29 22 60 77 54 62 32 78 66 61 78 31 53 74 41 89 57 40 34 73 58 72 44 42 59 79 54 43 41 56 53 61 40 30 78 55 24 86 67 46 72 58 34 30 43 26 50 63 72 27 28 37 41 48 45 33 29 59 47 48 41 19 59 35 64 74 26 29 63 50 79 65 68 55 41 36 76 48 50 40 64 24 51 61 73 60 43 75 37 65 70 66 32 52 72 79 71 58 56 51 64 22 79 26 65 21 34 48 76 45 50 53 26 82 35 52 73 68 108 50 8 37 78 52 25 52 38 34 36 46 43 61 70 28 41 69 46 81 48 47 49 40 23 32 28 75 69 35 28 46 56 44 35 45 77 69 19 77 42 76 70 39 45 41 47 53 56 23 40 51 47 27 50 43 56 30 78 57 31 47 39 20 50 21 66 38 28 58 54 35 62 39 45 55 47 61 66 27 49 53 63 32 39 62 36 40 55 38 55 60 47 35 61 67 43 58 65 29 59 50 48 86 45 36 52 37 40 64 31 52 58 46 68 40 71 41 37 26 59 51 44 48 21 56 53 60 43 45 45 44 84 35 65 53 74 54 39 53 89 50 40 69 42 52 59 31 16 34 44 75 35 38 47 63 60 43 70 57 50 54 38 45 52 39 32 50 66 38 69 61 42 25 54 56 43 39 42 61 24 54 32 51 70 83 73 42 45 71 83 43 48 42 42 55 57 59 43 62 54 47 66 39 38 52 28 46 54 35 76 57 68 22 35 30 58 30 37 43 61 75 50 64 82 32 37 30 41 55 32 46 59 81 39 39 40 45 61 51 54 67 29 57 41 72 45 40 47 41 54 72 53 56 34 38 44 31 78 45 91 82 78 43 26 76 39 45 72 47 48 49 39 54 65 60 27 68 42 43 29 21 39 70 37 37 56 38 65 60 41 62 40 35 76 66 42 33 77 72 58 68 91 38 19 30 43 63 60 69 49 59 54 66 48 52 32 41 65 37 67 39 49 49 45 41 28 68 52 41 28 60 46 50 34 59 33 58 48 45 76 62 40 49 34 48 35 39 23 31 57 52 46 55 57 54 51 65 45 44 78 43 22 55 34 53 38 35 57 72 41 30 60 69 60 32 70 50 38 67 34 43 55 66 51 34 53 80 90 80 19 49 50 54 71 64 53 65 65 70 77 54 31 50 24 68 50.47610921501707
33 118 78 68 59 18 48 75 55 73 35 31 65 47 29 48 58 63 44 43 52 53 54 52 50 37 32 99 62 98 43 44 30 78 53 61 57 56 26 55 21 69 43 40 77 55 68 36 56 31 63 81 39 43 36 62 34 58 33 73 44 42 32 21 66 71 49 76 30 73 77 63 91 31 50 79 41 102 55 39 37 82 64 77 54 40 65 91 55 42 41 55 57 64 41 32 81 63 23 91 70 42 72 55 36 31 49 28 57 67 74 29 28 37 49 52 44 37 27 67 47 50 47 19 68 37 66 76 28 28 72 55 88 71 74 59 45 36 81 54 57 43 71 23 51 64 83 56 44 80 38 62 85 74 35 53 73 86 67 69 62 49 67 23 82 29 69 23 39 57 85 52 60 58 24 78 36 66 74 70 121 53 8 40 77 55 29 57 36 40 33 49 44 64 78 26 41 73 53 84 48 50 57 43 26 29 31 81 72 40 29 48 57 47 38 43 78 70 17 90 48 82 67 45 43 44 52 54 62 26 40 56 48 27 53 50 68 32 78 59 33 53 36 20 48 22 63 42 26 59 58 37 70 45 50 63 50 56 74 31 43 53 67 34 35 65 31 46 57 41 60 68 56 38 73 71 47 67 65 34 67 54 50 88 48 39 51 44 40 63 30 61 62 53 75 46 75 43 43 25 60 60 42 49 21 63 61 64 46 49 44 44 99 38 67 59 81 62 39 53 92 59 38 73 36 46 63 35 17 34 46 89 38 37 48 66 64 49 68 55 52 54 41 52 58 39 33 51 77 38 80 65 40 28 56 56 43 36 49 62 29 55 32 49 78 92 77 44 47 83 82 42 50 41 43 59 69 62 44 68 57 56 71 40 42 58 25 43 57 40 80 61 79 21 38 35 60 32 42 49 66 76 59 74 86 35 38 31 40 63 32 49 62 80 47 41 47 54 63 51 56 71 35 57 45 77 46 43 47 43 59 79 53 63 34 41 56 29 87 53 98 92 79 42 26 77 48 52 70 53 49 55 49 63 70 65 31 68 40 40 31 22 45 69 39 38 50 38 71 59 35 76 44 41 79 70 40 33 88 71 64 71 92 45 19 27 45 71 57 76 53 59 53 75 47 65 31 41 71 39 78 45 58 47 50 44 31 69 52 46 31 67 47 50 38 63 33 64 51 44 70 77 46 57 34 48 42 39 24 33 60 59 45 61 55 58 50 71 45 50 80 45 26 66 33 61 33 39 63 79 45 33 61 70 70 36 75 56 40 82 35 37 64 73 49 32 53 84 91 84 19 53 56 51 80 64 59 75 75 78 85 62 36 53 26 77 53.641638225255977
32 131 80 68 63 21 47 79 68 79 36 31 70 47 28 55 56 68 54 46 55 51 60 53 51 38 32 104 58 102 45 49 29 88 53 65 65 60 23 66 22 71 46 43 89 57 72 43 56 30 66 93 39 45 36 65 41 56 42 77 48 40 35 21 59 72 54 90 29 77 87 57 95 32 51 79 43 100 60 41 47 80 74 80 58 42 67 102 56 45 39 52 47 69 50 34 89 66 25 92 68 45 78 61 37 33 52 30 65 72 84 31 25 36 53 54 44 43 25 66 51 48 54 23 76 35 76 84 34 26 83 58 94 72 79 62 46 34 85 53 52 45 76 25 55 70 85 61 45 84 34 63 100 81 33 63 64 92 63 73 74 44 76 24 74 28 81 23 44 54 95 53 65 61 21 86 41 65 75 81 119 48 8 38 77 61 32 60 36 38 33 51 43 67 98 28 46 82 59 96 42 52 63 47 26 29 32 81 76 33 32 46 59 50 40 50 87 71 17 94 47 83 66 45 43 42 53 62 65 28 38 63 52 29 56 52 68 39 84 66 33 55 37 20 51 23 69 44 28 63 64 46 69 50 55 72 56 56 77 30 46 57 74 42 38 75 33 44 59 42 64 73 66 39 87 67 46 80 72 40 70 61 59 86 57 48 57 43 46 76 29 65 74 56 74 47 73 50 44 26 60 69 39 52 26 65 68 65 53 51 47 48 103 42 70 60 89 64 40 50 97 64 43 80 37 42 64 35 21 36 52 88 42 36 49 74 68 51 67 69 55 58 46 63 58 39 37 53 86 34 88 68 44 21 63 62 49 37 59 67 31 62 35 59 85 93 78 43 41 88 85 45 48 39 47 63 78 68 45 72 53 58 79 38 41 69 25 43 59 49 80 64 83 18 32 38 65 37 47 60 69 79 65 78 99 31 43 38 34 67 35 54 71 81 56 45 51 56 71 55 59 75 36 63 42 75 52 53 52 48 63 78 54 66 37 44 65 31 90 63 98 101 83 50 33 78 46 57 82 50 50 58 54 72 78 59 34 69 45 43 33 23 45 70 41 39 53 39 76 64 36 86 47 45 85 75 39 32 93 80 65 76 107 43 21 27 46 81 63 86 57 61 59 71 50 69 28 40 74 40 81 50 65 51 54 46 33 75 57 49 28 70 49 47 39 66 37 67 52 52 80 81 44 59 39 49 51 41 23 40 61 59 53 67 59 59 59 82 52 50 79 48 29 67 38 63 37 38 64 87 47 38 58 76 79 35 82 57 40 92 36 37 73 83 47 35 55 99 92 83 22 54 64 57 81 64 67 81 71 91 93 64 40 60 27 80 56.851535836177479
33 136 87 67 60 20 46 80 75 77 36 33 67 52 29 58 64 69 57 45 56 48 60 56 54 37 29 105 56 108 44 52 29 95 53 63 70 69 24 81 26 84 46 43 89 61 73 52 54 30 69 95 40 45 43 59 44 65 43 78 53 41 36 22 62 74 53 95 32 77 95 55 95 32 52 82 48 102 59 37 50 77 80 89 60 35 68 110 56 49 37 55 37 70 51 34 100 68 23 93 67 43 78 64 36 29 58 33 63 84 89 36 27 33 58 63 46 47 27 65 56 47 56 20 87 38 90 95 35 30 92 59 92 73 87 65 44 37 86 57 51 38 70 20 62 69 85 65 43 84 33 64 114 84 32 61 63 91 67 76 81 49 82 26 78 32 92 25 52 58 102 52 69 59 21 94 44 65 76 93 116 43 10 37 88 70 33 65 36 43 35 57 40 70 106 30 45 88 68 101 38 58 75 48 27 32 36 82 78 40 32 54 60 48 41 58 98 79 17 98 47 84 60 45 37 42 54 73 67 27 37 74 46 28 54 52 69 39 89 70 36 63 37 19 54 26 75 48 30 63 68 48 70 54 57 87 56 61 79 34 52 55 80 43 43 83 32 54 59 42 66 82 59 44 98 69 47 89 73 44 69 59 63 86 52 55 62 46 48 78 33 73 80 59 77 44 82 58 42 31 61 77 46 53 30 77 66 72 58 54 47 48 121 44 76 57 91 73 44 47 107 68 44 85 40 46 75 33 21 37 56 97 45 36 49 88 76 53 71 67 51 65 44 78 56 47 43 58 95 37 92 74 44 21 68 66 55 37 68 67 36 67 37 62 88 95 87 44 41 92 88 50 59 41 49 61 83 67 46 75 56 61 84 39 46 73 26 43 59 52 81 60 82 16 35 38 58 43 47 63 79 84 71 83 113 31 41 42 37 68 41 61 67 93 66 51 52 60 73 56 61 74 37 66 43 81 59 58 55 57 70 79 60 60 39 43 65 32 96 72 107 103 85 46 32 84 43 59 86 62 41 58 61 86 80 61 38 65 42 45 37 26 47 70 44 41 62 34 81 70 35 96 45 49 87 82 43 36 90 91 67 73 110 42 23 28 45 81 70 89 58 66 61 75 52 68 30 39 76 43 93 54 73 55 55 50 37 74 62 48 27 74 58 50 46 66 35 72 53 59 85 83 42 60 45 49 56 43 21 42 66 65 60 68 64 56 60 79 62 46 89 49 33 73 41 66 41 36 67 101 52 40 58 85 77 37 83 57 41 99 32 39 77 93 50 35 63 111 94 86 20 55 70 56 83 67 76 83 72 99 99 67 35 68 25 81 59.6160409556314
29 133 98 75 62 22 53 84 83 81 39 31 67 57 29 62 57 78 54 49 60 53 69 55 59 38 29 109 55 112 46 54 39 97 50 64 67 64 27 91 30 88 41 44 89 60 84 56 58 34 70 92 40 50 50 61 50 74 45 86 51 45 43 22 63 78 58 98 30 87 98 62 104 32 59 84 45 103 57 40 55 79 80 98 64 41 73 99 56 47 35 59 43 68 57 35 101 78 25 98 69 51 78 68 41 27 66 34 71 98 99 38 29 36 67 73 50 46 26 74 62 44 59 18 87 33 92 103 39 32 91 61 96 76 103 64 45 48 93 57 58 37 75 22 64 71 88 62 39 81 31 66 134 91 35 65 64 93 68 77 83 48 81 24 79 33 101 25 54 67 106 55 64 60 23 93 44 71 79 108 120 45 12 36 98 74 35 70 41 53 33 64 41 75 119 29 42 85 69 103 42 58 82 53 31 37 34 83 79 49 32 63 61 49 41 61 107 98 17 102 47 84 66 48 39 42 50 78 76 21 37 82 48 31 54 54 73 42 94 75 35 64 42 20 56 34 77 62 42 62 68 51 67 61 60 89 59 69 77 32 60 54 85 48 45 96 35 67 60 47 68 86 58 48 98 66 44 91 79 43 71 62 75 84 55 58 71 50 50 88 33 76 81 68 78 52 87 63 45 33 68 81 48 53 30 82 77 81 66 56 47 48 127 43 79 61 99 83 51 44 122 74 51 91 41 42 87 32 18 42 56 99 50 34 55 98 86 61 67 71 56 64 40 84 58 50 46 61 98 42 100 72 53 22 81 74 60 37 76 65 38 62 38 68 98 102 85 40 41 99 88 50 63 46 49 62 86 74 47 76 52 57 89 47 43 77 32 42 57 61 81 63 81 16 42 43 54 49 52 67 85 103 84 89 129 30 46 40 35 68 42 66 71 98 74 57 55 63 69 61 62 79 34 68 34 78 60 53 54 58 63 85 57 63 42 39 73 35 99 73 113 98 83 51 34 85 45 61 85 60 39 56 71 90 74 70 35 62 43 40 37 26 53 69 47 47 62 36 85 74 34 99 53 55 85 89 47 36 90 101 72 79 110 42 23 25 44 74 71 89 63 73 62 75 50 73 36 44 82 48 99 53 84 55 56 51 38 83 68 45 27 78 60 52 46 66 36 74 54 65 82 92 39 60 43 53 53 45 26 42 67 66 58 65 63 57 64 87 69 49 96 53 37 81 45 67 38 36 69 101 52 48 64 89 80 41 85 58 45 98 36 43 69 90 49 31 72 112 105 93 22 61 87 60 92 63 87 92 71 113 108 70 38 71 31 90 62.525597269624579
28 130 97 87 61 25 50 83 86 88 42 32 64 51 30 62 54 79 56 49 62 51 72 60 62 41 35 118 61 111 46 55 37 102 52 67 71 70 33 98 27 89 42 44 94 63 88 56 66 30 71 100 39 54 61 62 50 71 43 89 48 44 45 20 68 85 61 104 30 77 102 63 101 32 59 87 46 100 64 43 56 85 87 101 68 43 83 106 58 55 29 62 43 75 55 33 93 88 25 107 60 52 82 72 41 30 66 37 76 102 90 40 27 40 73 79 52 53 27 69 58 41 54 17 92 37 96 113 42 31 91 52 96 87 105 64 44 56 97 62 55 40 81 23 69 76 87 67 39 81 27 65 155 100 36 71 64 94 64 70 88 48 86 24 81 42 104 30 49 66 111 63 67 63 27 95 45 70 78 120 119 50 13 34 116 79 37 74 43 57 36 66 41 73 124 32 41 88 79 101 49 59 83 58 31 44 35 87 88 54 33 65 60 47 47 67 119 111 20 109 45 83 77 50 37 43 49 86 78 21 38 92 48 34 58 60 82 48 102 79 37 63 37 19 61 35 84 71 46 65 69 53 66 67 61 88 62 77 82 35 67 55 89 46 48 88 33 65 67 59 70 84 61 55 95 71 47 93 89 44 72 64 74 85 60 63 79 48 46 87 34 74 91 81 79 63 81 77 50 34 71 86 46 51 31 88 88 87 67 57 52 46 145 43 75 67 97 89 58 50 124 73 49 88 49 38 99 38 17 46 56 99 45 38 53 105 92 67 66 73 60 67 40 90 61 56 51 69 105 42 106 70 58 18 86 78 67 38 74 61 39 65 37 69 106 94 85 45 38 103 89 54 69 51 46 58 92 79 50 84 54 61 95 54 40 86 31 41 60 66 87 65 84 18 42 50 51 53 51 62 94 114 88 96 147 33 54 40 38 71 48 58 69 101 82 66 54 68 80 64 68 78 29 68 37 86 66 53 54 65 66 96 60 64 39 37 75 37 110 72 123 102 85 54 36 99 51 64 88 65 39 60 77 93 69 83 34 54 44 44 40 29 56 70 47 46 67 34 86 83 38 103 53 61 84 96 48 38 97 107 82 79 117 44 24 27 40 71 85 91 67 80 65 79 53 68 47 50 91 53 98 58 85 56 59 58 34 86 72 51 32 80 67 56 46 66 36 76 58 71 87 92 37 57 49 52 53 45 23 52 69 62 58 71 66 61 65 98 74 50 107 51 39 82 48 67 34 31 69 116 51 48 74 93 83 45 82 55 48 104 36 49 74 100 49 36 89 123 103 100 22 65 93 69 94 67 100 82 67 113 117 77 39 71 28 91 65.22013651877133
28 138 99 90 63 23 54 83 85 91 39 26 66 56 31 66 53 76 61 44 64 53 73 58 58 50 38 125 67 106 43 54 41 107 50 70 79 75 35 106 28 95 39 46 96 62 95 59 77 31 73 112 39 51 65 62 53 72 46 92 51 43 46 22 74 83 67 102 34 76 98 60 97 34 62 90 50 100 67 47 59 84 93 104 61 44 92 106 59 61 25 66 47 82 53 35 98 92 27 109 61 57 79 65 45 33 67 36 74 117 94 47 26 43 77 77 56 53 27 77 58 43 48 21 94 40 102 126 44 32 99 50 99 93 125 63 46 68 96 63 64 42 85 23 74 85 89 67 43 76 25 61 164 100 34 74 60 100 60 62 84 52 87 24 80 44 104 35 46 68 110 70 77 64 31 98 51 70 80 138 141 54 15 37 133 82 42 73 41 65 34 71 41 84 133 35 44 93 93 105 52 57 92 66 36 47 39 90 90 53 36 71 58 45 52 75 109 120 20 116 46 98 79 53 43 46 45 89 83 23 38 102 49 38 61 58 82 46 113 88 44 66 37 17 63 30 79 80 44 63 74 57 64 75 59 85 69 76 81 35 74 57 89 51 49 97 31 68 71 58 81 84 69 53 98 74 51 102 93 41 77 66 73 91 69 70 78 53 48 92 40 75 88 97 86 77 88 81 55 33 75 96 51 51 35 85 94 101 68 62 51 43 140 43 81 74 104 93 67 55 131 78 52 99 54 36 110 40 17 58 56 102 48 38 59 113 93 67 66 76 58 71 47 101 65 60 59 68 108 43 110 67 65 17 86 79 70 38 76 59 41 73 37 80 108 92 85 49 42 101 83 53 68 46 48 56 94 80 54 86 53 65 96 54 41 87 29 45 62 73 92 65 83 16 43 51 52 52 61 62 93 127 88 99 157 36 58 46 36 74 49 64 67 101 82 66 44 74 80 66 72 73 31 67 36 92 71 54 53 72 72 94 63 66 40 33 83 38 117 62 132 104 92 56 36 103 54 66 92 68 44 67 86 100 71 91 35 51 47 47 45 30 55 72 50 48 69 32 93 93 34 107 56 63 76 111 52 42 103 118 78 84 114 47 25 27 38 75 98 95 74 82 61 81 54 71 53 54 89 53 111 60 84 60 60 62 36 87 77 50 34 83 66 58 50 68 34 77 61 77 82 89 44 58 51 61 59 46 21 53 70 62 57 74 70 61 68 98 77 49 111 49 42 84 50 70 37 39 68 127 52 49 68 102 86 44 83 57 41 110 39 54 72 105 52 39 94 125 107 113 22 65 96 75 102 67 110 87 70 123 127 79 40 75 30 96 67.86689419795222
25 131 101 99 67 22 56 82 82 96 39 23 74 60 32 70 52 77 62 48 64 50 77 60 58 56 45 127 63 110 50 56 46 113 57 74 85 79 34 108 30 93 39 53 96 65 97 56 82 35 75 133 44 51 68 60 54 75 49 97 59 45 54 23 74 89 74 107 37 74 108 57 92 32 62 88 56 104 78 38 57 85 98 106 68 48 96 104 54 62 28 68 48 79 50 40 102 93 30 111 60 57 83 73 49 36 70 37 69 127 106 47 23 42 81 81 62 54 30 79 54 46 52 26 107 42 101 128 47 39 105 53 95 92 124 61 48 76 103 61 62 44 91 23 80 87 85 71 48 77 22 67 177 107 37 79 53 103 58 56 86 57 93 22 78 53 100 38 50 78 112 72 86 70 33 107 52 83 78 152 143 54 13 35 137 85 48 76 38 71 34 69 38 85 145 37 47 91 95 104 57 59 95 73 37 51 48 100 89 51 45 75 48 46 57 77 113 128 17 134 47 100 87 55 43 50 46 100 89 21 38 109 50 43 62 57 90 50 118 94 45 63 40 18 62 33 82 89 43 66 86 64 62 85 51 85 70 78 87 36 77 61 96 55 48 94 34 68 73 61 87 84 69 52 100 77 56 116 100 45 86 74 77 96 73 75 74 57 57 98 47 79 98 109 90 90 84 81 62 35 76 103 60 50 37 89 108 109 71 64 52 43 141 53 79 79 109 103 76 50 124 83 58 107 54 36 113 40 18 68 64 107 52 41 70 123 97 74 73 84 59 71 48 106 63 64 65 73 132 43 111 69 74 16 87 77 77 35 85 61 44 73 38 89 116 89 91 61 46 100 89 56 75 53 53 48 97 86 58 88 46 68 102 56 39 90 26 41 68 73 100 76 86 18 48 50 52 52 64 62 97 138 94 100 170 32 64 49 38 74 54 70 69 106 86 75 45 82 81 72 70 82 32 62 36 101 70 54 55 76 73 90 63 64 39 27 85 30 129 63 148 102 88 56 39 108 58 71 97 74 40 66 96 101 87 88 39 50 46 57 47 33 59 63 53 49 66 35 92 105 35 116 61 62 75 113 57 40 99 125 82 83 118 47 24 30 40 86 94 96 80 83 63 80 53 71 53 57 89 54 116 61 89 59 65 64 45 88 80 54 44 86 72 62 53 67 29 76 64 84 85 79 55 53 61 62 60 48 18 54 74 64 57 70 70 60 67 102 74 52 124 47 43 84 48 65 39 40 72 135 59 52 73 107 96 47 93 58 45 111 41 59 74 115 58 43 102 131 109 118 23 70 102 80 106 66 110 84 80 136 135 87 43 74 33 103 70.76279863481229
26 132 100 102 78 23 60 83 85 101 38 24 68 62 35 73 53 75 63 44 66 52 88 64 60 62 53 128 62 105 56 54 54 122 54 81 88 81 34 113 30 102 43 59 99 64 104 63 88 34 75 144 47 54 68 58 54 76 51 98 60 45 59 21 78 92 71 121 40 73 105 62 94 31 62 91 62 110 81 36 58 82 111 106 67 50 100 111 48 64 28 72 44 83 53 37 112 100 38 115 61 70 90 78 51 43 69 41 70 133 111 54 24 45 87 87 69 57 25 77 52 45 53 28 108 45 93 142 52 43 107 57 103 97 136 60 40 76 109 67 64 44 92 26 80 89 90 69 48 82 24 74 178 107 38 72 49 113 65 52 94 64 91 27 86 49 96 42 56 75 114 69 98 78 38 118 55 91 85 154 147 64 13 35 143 87 54 81 37 78 31 73 39 86 153 33 54 101 107 111 59 68 107 73 41 58 56 116 93 52 50 77 53 45 68 75 115 137 19 148 41 99 92 56 39 50 43 99 95 19 40 115 47 47 63 57 88 54 122 101 49 62 43 17 62 31 82 101 40 62 92 64 54 90 45 90 75 82 96 33 80 59 102 56 49 101 32 66 72 66 85 94 75 48 98 80 63 126 107 43 90 74 78 114 81 77 72 61 61 98 47 81 105 116 89 96 89 79 58 31 75 105 62 57 40 97 121 113 79 69 52 48 142 62 82 74 110 101 74 57 132 86 63 109 63 41 112 44 19 76 65 107 57 45 77 125 94 79 75 85 61 67 48 117 66 72 70 69 136 50 118 66 80 17 90 71 82 33 94 52 46 81 37 96 128 81 97 65 50 111 90 59 79 55 60 47 103 95 65 89 48 71 98 58 42 93 25 41 64 76 104 83 95 20 44 50 51 49 65 62 103 151 103 106 186 34 66 49 41 75 57 75 72 106 95 82 46 83 84 70 66 86 32 59 31 111 72 63 54 78 70 113 61 63 45 28 93 30 130 64 148 108 85 56 42 118 62 79 108 70 38 71 98 106 89 89 41 56 44 58 50 30 65 59 62 51 62 35 95 115 32 119 64 63 76 109 61 41 100 135 89 86 121 39 29 31 36 84 95 98 88 84 62 79 57 63 52 68 90 57 122 58 94 64 67 65 51 91 83 62 47 87 80 71 56 67 28 73 63 88 82 83 51 56 61 68 57 50 21 54 70 72 57 69 75 59 67 111 82 60 129 45 46 81 46 69 40 42 79 138 54 45 74 116 99 50 88 62 44 119 44 57 67 119 67 44 100 126 130 123 21 79 102 80 104 72 115 85 84 145 146 89 47 78 35 114 73.46075085324232
25 124 107 111 85 26 69 87 100 103 36 21 65 65 33 82 51 83 63 43 72 54 87 60 65 67 52 133 60 102 60 50 52 120 46 83 98 80 35 118 28 106 47 64 106 63 106 69 98 38 79 142 49 55 78 61 60 77 54 99 65 52 65 19 83 98 76 132 38 80 96 60 89 30 58 93 65 121 87 34 53 82 114 103 62 48 113 119 50 66 34 69 37 83 65 37 114 104 44 117 69 80 91 83 52 49 66 45 68 131 115 55 24 49 89 87 71 62 29 85 47 51 52 27 117 47 96 144 57 45 109 63 112 98 147 58 42 79 113 73 67 42 95 29 86 94 91 69 46 85 25 77 190 118 41 85 53 117 68 53 110 75 84 29 85 47 91 50 63 70 121 71 104 82 37 124 56 96 78 167 153 69 12 36 153 91 58 93 39 80 30 75 38 89 166 38 56 109 95 110 55 79 124 77 48 67 61 104 99 47 50 77 50 48 78 70 116 138 23 159 40 108 100 52 38 47 43 103 92 18 41 116 56 51 62 62 88 56 118 106 49 65 45 16 62 28 91 108 40 64 91 68 53 99 45 91 80 85 104 33 74 65 113 60 57 107 37 66 70 67 81 97 81 53 98 87 64 127 118 43 98 67 85 122 73 71 76 63 67 102 46 78 110 125 94 96 101 82 65 34 80 103 64 61 47 96 127 115 81 72 53 44 154 67 80 72 104 104 73 65 132 89 73 110 64 37 116 43 18 74 64 111 58 40 75 129 104 83 74 86 67 75 48 128 71 72 67 71 141 56 114 72 85 19 95 69 85 33 90 51 46 81 37 102 138 83 99 64 53 110 89 56 86 60 64 46 97 104 76 84 46 77 98 70 44 88 27 38 74 79 99 86 101 20 40 46 58 51 70 60 108 157 103 108 187 36 67 51 38 84 63 70 91 113 101 83 51 83 82 73 73 91 36 64 32 116 76 67 60 88 70 114 64 61 51 26 96 36 134 62 151 115 88 52 40 122 65 87 110 73 37 67 111 110 89 92 42 57 36 61 58 28 73 66 56 54 69 38 94 118 32 120 58 72 80 106 69 42 103 137 98 87 126 45 30 29 33 77 105 102 94 83 57 80 60 61 60 71 100 50 130 62 96 69 76 67 51 99 90 63 55 88 83 68 52 68 32 69 63 94 81 75 52 56 67 72 60 45 21 58 68 67 54 68 78 60 72 112 90 59 138 43 49 83 44 75 44 40 77 136 55 40 81 113 98 53 88 67 42 117 40 59 72 127 70 43 112 129 147 121 22 84 105 81 107 76 123 80 89 149 150 90 43 77 40 121 75.88566552901024
24 124 100 119 95 25 76 87 101 109 34 22 66 71 33 90 57 94 61 48 84 57 87 61 69 67 62 138 63 97 60 49 49 127 46 90 106 78 38 123 23 108 48 65 114 63 100 74 105 38 81 154 42 56 82 62 63 72 61 98 66 55 72 19 95 105 79 135 41 78 95 58 80 30 58 102 68 123 92 28 50 78 113 101 65 51 124 123 49 72 34 69 38 81 65 37 119 107 49 124 74 86 91 90 42 52 63 46 74 144 112 56 29 57 81 89 68 65 28 86 47 50 50 26 114 53 102 154 58 46 119 63 124 101 157 61 38 83 115 81 66 39 96 29 95 98 85 73 46 83 28 82 191 131 55 87 52 125 72 56 108 82 89 34 92 53 86 46 65 68 126 86 104 86 39 121 56 103 78 170 164 71 11 40 157 95 60 104 38 79 28 70 37 93 178 38 62 110 90 106 55 79 128 89 45 70 67 104 111 46 53 86 58 50 86 66 121 146 26 174 41 103 109 49 41 43 46 103 92 19 42 116 60 50 65 67 90 62 130 120 53 74 43 16 61 23 97 120 41 63 101 73 51 111 46 94 85 94 106 31 76 67 119 62 64 108 39 64 72 66 80 102 82 48 94 83 73 132 131 52 111 64 91 121 84 74 87 65 62 105 51 86 117 129 98 102 108 88 72 37 80 110 68 67 52 106 136 116 87 76 60 41 162 73 77 77 105 111 71 56 133 101 76 115 71 41 120 46 15 74 65 110 65 36 77 133 117 90 84 94 69 80 47 128 74 79 72 71 149 61 114 69 94 23 106 63 91 35 93 50 45 82 39 105 153 86 107 68 55 116 94 59 98 70 60 47 102 113 75 84 46 85 101 72 41 94 31 38 84 77 110 92 106 22 43 46 59 51 74 58 114 167 105 111 190 33 74 53 36 84 64 69 101 129 105 83 56 77 88 75 75 92 38 62 31 130 77 72 65 86 71 121 69 63 45 26 94 39 141 67 156 122 91 46 36 128 70 93 106 73 34 69 120 108 97 98 48 54 42 69 59 31 86 68 63 56 71 37 93 125 31 118 64 74 82 118 76 46 102 136 99 89 136 47 27 29 35 87 109 112 107 94 56 86 60 63 63 82 100 50 130 69 103 68 78 75 50 111 97 63 58 86 91 66 62 70 29 71 68 94 74 81 57 51 78 77 63 44 22 61 62 66 61 72 75 61 79 115 91 69 147 42 54 89 44 85 48 36 77 137 52 42 80 112 98 50 95 62 43 125 42 57 74 140 72 48 109 136 146 133 19 95 111 82 114 77 130 83 97 149 151 96 39 89 45 130 78.84470989761093
25 126 109 123 94 27 86 89 111 113 31 22 67 81 36 95 56 103 54 55 82 59 84 62 70 71 58 141 63 111 66 46 42 126 47 88 118 79 49 123 23 117 53 69 123 63 102 72 116 40 84 160 42 53 91 68 68 78 70 104 64 59 74 25 107 108 86 131 48 79 97 58 72 29 62 106 70 121 98 26 46 79 109 115 65 58 133 119 51 74 38 67 34 87 72 39 121 108 58 125 80 104 97 95 43 60 66 44 74 154 122 59 27 56 84 91 76 70 24 91 51 48 47 28 114 60 105 147 60 42 128 64 124 110 168 72 39 97 129 76 71 37 101 32 93 102 83 71 43 84 25 93 208 140 60 90 57 142 74 58 125 86 91 34 95 57 87 49 69 76 131 93 113 88 43 121 63 104 74 173 177 71 11 41 162 100 60 103 37 71 28 72 37 92 190 42 67 123 91 109 58 86 137 94 48 72 75 98 119 43 48 89 66 52 91 60 130 153 32 182 40 100 125 47 41 39 48 110 96 18 36 130 53 54 65 70 104 59 134 128 51 77 49 21 61 26 94 135 45 63 102 70 51 117 51 98 90 95 107 30 76 70 130 69 66 108 42 62 74 72 81 93 87 51 89 84 77 130 137 44 121 61 87 125 92 76 85 66 59 107 55 91 126 132 102 110 117 99 72 42 75 116 71 78 56 118 141 125 97 83 58 43 163 73 77 77 107 125 74 58 139 104 79 127 80 41 121 43 15 72 77 114 67 38 81 141 113 92 85 92 73 86 44 139 77 94 76 72 150 65 118 68 105 25 110 64 90 36 103 47 40 88 42 106 161 79 113 67 59 122 98 66 102 73 60 46 102 130 76 86 46 85 105 78 35 97 35 40 89 80 123 106 108 23 45 53 58 48 79 58 112 163 118 114 195 35 90 52 35 88 59 69 110 132 116 86 57 76 86 79 73 93 40 63 27 136 77 78 57 86 82 121 72 64 53 28 100 41 144 72 164 129 90 45 35 136 71 95 103 78 34 72 122 117 97 97 53 58 41 64 53 36 95 68 59 61 63 39 94 127 35 127 58 75 95 121 81 47 105 145 91 87 137 52 27 24 42 92 117 122 116 93 57 97 60 65 67 86 103 48 137 74 107 73 79 86 60 115 98 66 61 87 93 71 62 74 31 75 70 101 70 85 56 56 84 81 68 45 20 72 61 73 62 75 77 66 80 119 102 65 154 40 52 89 47 90 46 34 80 127 56 43 74 105 97 51 99 64 46 126 38 56 78 146 72 48 107 142 152 126 18 104 116 88 120 74 130 85 108 154 158 95 44 95 40 136 81.73549488054607
27 131 120 132 92 29 85 96 105 111 31 25 63 78 31 107 65 102 55 64 79 64 81 65 81 75 54 134 58 117 77 43 46 130 49 89 120 73 56 129 23 123 54 74 138 69 101 75 122 41 81 172 45 59 99 67 70 84 76 117 64 57 71 28 115 115 88 141 54 83 101 60 74 32 59 103 77 125 109 30 46 90 119 126 57 69 140 125 51 76 43 68 36 94 67 38 122 111 63 132 78 110 107 95 47 65 70 44 75 157 130 59 29 59 86 95 82 74 23 85 51 49 52 30 121 60 106 158 66 45 129 70 120 121 184 73 41 108 133 75 74 35 103 33 89 105 83 84 41 89 31 101 219 140 68 95 58 155 76 57 138 80 95 42 102 60 79 55 81 88 140 92 120 81 53 124 60 102 74 182 184 79 12 44 172 102 64 106 40 74 30 72 41 103 193 38 73 135 100 115 45 94 134 86 52 84 90 93 111 47 57 94 77 58 99 64 136 156 34 182 41 100 135 51 42 37 53 114 94 15 33 141 57 53 64 73 112 66 145 137 53 83 45 16 65 28 95 145 41 66 112 72 52 127 49 101 92 105 109 32 80 72 141 68 76 106 40 67 73 76 74 100 87 52 87 86 82 143 137 46 130 62 92 131 91 76 85 69 57 105 62 94 134 128 111 113 114 106 77 43 80 121 74 84 60 127 148 132 101 80 57 44 163 72 68 85 109 131 73 57 138 113 82 128 85 42 124 47 13 67 76 110 76 31 84 140 117 99 94 94 79 93 49 143 81 104 79 71 158 69 108 68 119 25 123 70 98 38 109 46 39 89 44 105 164 82 118 68 64 130 105 76 106 79 65 44 104 137 77 95 43 95 107 89 36 108 34 40 102 85 124 102 117 23 45 57 64 53 79 65 113 164 126 123 203 34 97 56 31 85 64 72 111 133 125 86 54 75 88 86 76 103 46 65 26 135 74 77 60 85 81 120 64 64 62 28 107 40 152 77 160 137 88 48 39 142 74 100 97 82 34 77 124 132 101 95 56 67 41 65 49 36 92 64 65 70 62 42 103 141 38 124 56 79 95 126 86 51 116 145 95 89 147 52 33 22 49 97 120 133 120 109 57 101 67 63 62 106 108 55 144 82 108 75 84 98 62 118 99 72 68 86 110 74 70 69 30 71 72 110 72 97 51 56 89 87 69 49 23 79 59 81 67 84 81 72 81 132 108 65 160 37 56 95 50 91 45 29 69 129 53 42 75 105 100 50 108 64 42 129 37 53 77 143 80 55 107 139 148 134 23 113 130 97 122 84 134 87 111 167 164 98 45 99 41 138 84.95563139931741
30 128 125 144 94 31 93 106 100 120 31 23 59 82 29 114 77 115 62 72 87 69 85 67 83 77 56 141 57 121 75 45 48 131 52 84 116 68 58 138 24 124 49 82 136 75 110 83 133 45 82 177 49 60 113 72 70 85 77 125 68 57 80 32 121 116 93 145 63 86 99 66 66 33 59 102 78 132 114 27 53 87 120 126 59 71 145 130 52 82 49 72 40 102 70 40 120 110 64 147 84 120 114 99 47 74 69 43 77 163 130 59 27 63 93 98 83 81 26 91 53 48 51 32 124 70 109 171 66 45 131 75 120 125 174 81 41 113 141 69 74 32 109 39 88 111 93 93 40 99 31 109 233 148 74 95 65 164 77 58 150 85 92 51 112 69 79 55 91 91 142 95 118 80 61 125 63 114 74 200 201 78 16 46 174 99 59 108 46 74 29 71 39 108 200 34 76 137 108 124 46 90 137 84 57 88 103 91 115 46 69 93 82 65 98 65 144 165 36 174 47 111 137 55 42 37 58 114 93 17 29 142 58 62 65 81 113 71 139 143 50 93 39 15 62 28 89 155 38 67 114 74 57 138 57 103 99 102 111 35 83 69 141 65 85 108 39 66 78 78 76 104 92 50 94 88 78 135 139 46 136 61 101 134 95 82 88 68 59 107 68 95 129 135 113 113 119 102 76 46 81 119 73 89 65 132 159 129 104 86 54 50 167 64 72 92 108 136 74 59 149 120 87 142 80 45 127 57 12 67 78 105 80 32 87 142 119 109 104 97 86 94 49 149 89 107 89 74 165 79 106 65 130 25 131 70 98 36 118 49 42 94 50 112 161 80 130 64 77 133 101 79 108 79 70 48 101 143 81 99 48 92 119 95 36 109 36 42 106 90 135 103 115 25 49 56 71 55 82 66 116 166 130 127 205 36 106 62 33 91 65 79 122 146 132 91 52 79 92 89 75 111 48 63 26 139 69 69 62 89 86 119 60 71 66 31 106 43 157 74 155 139 90 49 37 144 75 110 100 78 35 76 123 138 95 103 56 62 44 69 50 43 99 65 70 72 60 50 101 151 39 128 64 71 99 120 85 54 123 152 92 89 156 53 32 19 52 104 116 138 125 114 59 103 61 60 60 113 119 54 157 90 108 73 96 111 66 120 95 75 71 95 132 73 72 70 30 72 76 125 73 104 50 50 87 96 79 53 24 85 58 81 72 83 80 57 77 132 103 63 157 35 65 96 50 88 39 28 72 130 49 44 72 113 96 50 112 66 46 125 43 58 79 139 79 59 106 139 159 139 24 119 134 101 128 80 134 88 114 170 180 104 47 106 40 145 87.77303754266211
31 137 130 154 103 32 99 111 108 121 27 21 61 81 31 114 89 121 65 72 93 73 86 64 87 80 65 146 58 119 77 44 49 132 55 82 113 63 61 154 26 127 51 90 139 82 110 86 134 52 84 190 49 57 133 72 74 86 78 141 72 60 83 31 130 120 93 151 65 96 88 72 60 40 60 105 82 130 119 27 49 85 124 134 61 71 157 133 43 82 50 71 41 105 75 38 122 111 69 156 79 118 112 106 50 77 74 47 82 168 137 66 29 65 105 96 85 90 27 97 54 49 51 34 137 60 113 190 76 45 130 76 124 133 182 74 42 120 133 68 72 28 99 38 88 112 101 98 37 107 31 118 245 137 72 96 63 170 81 60 152 95 96 61 124 75 83 54 99 97 149 95 121 75 70 134 68 124 84 211 202 82 17 53 177 100 59 112 56 75 26 74 34 106 187 30 79 142 116 132 44 101 134 81 60 90 104 92 126 43 72 98 74 74 108 65 136 173 44 172 49 119 155 55 42 37 58 111 86 16 25 144 56 69 63 84 122 73 138 146 49 103 40 15 66 35 95 160 42 67 123 66 61 145 61 100 118 114 121 39 82 65 140 63 89 110 44 61 80 76 78 108 101 53 96 85 72 125 141 55 142 61 104 143 88 77 81 66 61 112 79 99 128 149 106 111 131 111 82 47 82 120 69 96 70 143 175 126 105 90 56 53 161 70 79 94 115 128 79 60 148 120 84 145 85 43 130 60 12 74 80 115 82 32 97 141 121 117 107 103 94 102 49 139 83 106 97 77 169 82 110 68 135 23 136 65 111 37 122 51 43 98 51 117 169 80 126 68 88 147 106 85 110 89 75 46 91 152 78 113 49 94 120 113 38 121 41 39 121 93 142 106 112 30 49 54 76 58 86 61 125 166 133 141 199 34 118 61 38 84 64 79 118 152 139 97 55 79 95 100 77 119 48 63 25 141 71 74 63 84 96 126 58 77 66 36 109 50 163 79 163 143 86 53 37 139 80 115 105 83 35 77 137 132 99 104 64 69 41 80 50 49 106 69 72 77 62 58 94 148 39 127 62 77 107 127 88 49 136 155 90 93 157 57 34 17 60 118 123 140 123 121 56 109 60 62 60 119 122 49 166 96 100 73 96 111 80 124 98 78 77 99 144 69 78 67 32 66 79 133 72 107 53 57 89 93 87 55 25 87 56 90 72 91 76 54 75 128 100 64 160 32 69 98 46 88 37 26 75 127 44 50 75 123 101 57 123 68 45 127 43 59 87 142 80 57 118 124 164 143 25 121 132 105 127 87 135 90 123 175 190 107 54 107 40 139 90.5085324232082
31 149 132 159 105 26 103 117 106 126 25 21 67 77 39 122 84 126 64 73 103 75 82 62 86 87 69 143 57 124 89 41 51 141 61 82 116 63 66 173 30 127 49 93 159 89 114 89 145 54 91 202 54 50 137 69 81 96 80 154 79 67 93 31 131 126 102 145 62 104 77 83 59 44 55 105 85 129 121 26 45 92 133 137 67 72 156 132 42 86 47 74 41 98 78 43 129 117 72 152 80 110 111 98 49 86 78 44 90 178 143 69 33 62 109 95 91 102 32 95 56 52 58 31 135 68 119 192 83 46 125 79 124 135 198 74 46 131 134 71 81 28 94 45 90 111 101 106 35 118 35 129 259 141 73 86 61 174 81 62 149 98 102 64 132 78 81 61 107 99 154 99 125 79 75 142 68 137 88 217 207 86 20 46 180 110 58 107 64 79 22 72 39 111 181 27 74 151 111 135 42 98 139 78 58 95 105 98 125 50 69 99 83 75 114 68 140 178 45 189 55 127 171 56 41 34 60 109 90 17 25 148 60 77 60 88 129 68 145 159 46 113 41 15 68 39 104 173 45 65 132 66 69 153 63 101 118 106 110 38 88 71 153 55 99 105 46 59 84 79 82 117 102 56 99 90 68 119 143 61 146 64 109 144 100 76 90 58 64 124 85 102 137 160 111 110 132 116 86 54 83 122 65 108 73 143 189 117 111 104 69 60 155 79 88 105 107 133 87 55 156 120 89 157 94 42 138 65 11 74 82 126 82 29 99 142 118 126 121 107 94 114 52 142 86 113 97 78 170 96 115 66 143 24 148 65 102 43 118 53 44 105 55 120 168 87 123 72 91 152 113 83 113 101 71 51 91 157 83 124 54 100 122 115 35 129 43 37 127 97 152 105 119 28 48 49 82 62 98 64 125 169 131 144 198 37 138 55 38 89 73 83 124 159 142 95 55 80 102 107 85 129 53 64 27 138 77 77 73 86 96 134 59 87 74 34 114 50 169 81 153 148 97 51 38 141 85 120 111 78 41 78 144 123 98 106 59 69 39 82 50 52 118 68 76 80 60 57 98 147 42 128 58 84 106 128 88 48 145 166 83 97 159 58 32 16 66 118 125 145 131 125 57 121 57 63 68 111 125 46 167 99 102 83 103 118 86 122 102 82 86 99 159 66 87 72 33 64 87 140 69 111 50 63 97 94 93 59 22 91 58 98 79 93 77 49 74 132 100 59 167 33 71 104 43 94 38 24 76 141 40 47 73 131 94 58 125 72 50 139 44 59 93 150 81 57 114 123 165 160 27 127 151 119 132 98 132 90 128 172 201 117 58 103 40 132 93.52901023890785
28 164 131 167 108 25 108 118 106 128 22 23 67 88 38 127 95 128 67 70 102 79 82 59 83 87 75 134 57 128 86 44 57 148 64 80 119 62 67 181 32 130 53 97 167 94 116 95 150 57 98 212 57 52 140 64 81 92 85 169 80 75 92 37 140 132 107 150 65 109 76 97 60 44 53 101 85 125 128 27 47 94 133 130 67 67 164 138 42 93 45 75 38 106 78 42 134 118 76 149 87 116 123 99 52 87 84 45 97 193 153 75 37 64 117 104 91 106 32 92 61 50 59 31 145 71 121 198 84 40 127 69 125 142 216 76 44 135 136 74 91 21 101 50 94 115 96 109 32 117 31 123 265 149 72 82 58 169 82 64 152 103 106 63 134 86 75 58 116 104 160 96 126 76 89 148 71 143 98 219 210 86 22 50 168 114 54 112 74 81 24 78 39 115 175 30 79 154 124 144 45 101 140 75 61 97 106 99 125 52 66 109 79 74 126 66 147 191 51 184 57 136 178 53 36 33 62 107 92 18 26 156 61 85 60 86 142 64 154 156 41 108 37 15 67 43 95 172 48 64 135 65 74 166 66 101 117 115 115 35 104 74 156 60 104 109 50 56 90 82 81 116 103 58 96 98 76 117 149 64 152 61 117 148 105 85 95 57 68 123 90 102 139 173 105 108 144 121 90 47 78 125 66 118 71 151 204 120 114 116 75 53 155 85 101 104 103 132 85 52 161 118 87 167 97 46 146 67 11 76 92 135 80 29 115 148 129 129 127 100 98 127 55 136 98 100 102 88 171 107 105 68 153 22 158 65 114 45 127 56 44 109 55 126 173 84 129 74 99 149 114 82 122 104 69 51 91 160 81 133 59 106 115 125 34 131 45 36 139 100 156 105 116 27 53 55 91 67 109 67 130 169 133 165 195 39 153 57 40 96 77 84 133 167 154 99 56 85 113 116 88 130 56 65 26 139 72 81 77 91 100 130 64 92 81 35 119 57 177 84 147 158 109 48 34 141 81 126 120 83 46 79 160 121 99 104 60 69 34 88 51 57 125 72 79 91 60 64 100 146 41 142 64 91 111 133 95 49 164 173 83 100 182 64 36 17 69 116 127 156 134 134 63 122 60 66 66 114 127 44 170 113 100 86 113 123 87 123 103 84 91 101 182 64 89 66 36 63 88 146 73 111 50 66 106 91 100 66 25 99 67 100 77 95 83 53 76 143 103 57 160 38 76 100 43 93 42 22 75 147 39 45 71 145 102 58 133 73 54 145 47 64 101 149 92 56 115 124 164 178 29 139 159 115 147 103 138 85 142 176 203 121 59 97 43 136 96.56143344709898
26 172 130 165 108 26 118 129 106 135 19 27 68 92 40 125 91 135 75 73 104 85 82 55 90 94 74 134 55 130 88 51 61 146 60 73 119 67 70 177 38 133 54 97 176 103 124 100 159 61 108 221 56 53 143 63 90 92 95 181 81 88 100 43 157 141 107 159 65 117 75 100 60 45 56 105 81 126 125 31 45 97 133 132 76 64 175 131 48 104 49 73 42 107 82 43 131 116 70 156 91 125 119 97 48 90 92 48 99 198 158 74 39 60 115 113 104 114 36 100 63 48 63 31 153 75 118 208 92 37 130 72 129 168 228 81 53 140 138 77 85 24 103 56 95 113 89 115 35 120 33 135 265 155 76 77 63 167 83 65 152 98 107 74 142 91 78 50 115 111 158 96 128 82 97 158 71 149 103 220 215 88 23 44 172 129 58 117 80 88 24 77 39 119 174 27 80 152 122 162 50 108 141 75 67 103 113 96 129 55 63 111 84 71 139 65 145 210 54 186 61 140 178 53 41 33 66 105 100 20 28 160 64 83 61 83 150 66 156 158 40 128 33 16 74 43 97 183 56 71 139 66 72 174 72 108 124 128 116 40 102 75 173 62 120 107 50 51 96 85 75 113 100 60 103 95 78 113 160 58 155 52 129 148 121 85 94 59 70 128 96 96 142 199 108 101 164 124 92 49 78 119 65 129 75 163 218 122 111 122 72 56 154 92 102 111 105 137 80 55 171 111 94 158 103 45 157 75 10 77 102 127 81 30 121 156 144 129 137 99 99 135 59 142 111 101 103 81 169 107 108 72 154 21 171 69 115 44 132 54 43 106 52 134 169 91 126 73 100 148 112 87 118 108 71 52 90 165 74 130 63 111 107 129 33 127 49 41 152 103 158 108 117 27 53 57 98 71 114 67 133 163 134 169 194 39 157 60 40 98 84 92 136 169 157 98 65 93 102 119 88 126 58 66 23 135 74 77 77 97 102 130 73 99 79 37 124 64 182 89 153 169 117 51 32 133 79 125 115 84 48 83 154 118 103 99 66 68 33 89 46 57 136 73 74 85 63 65 110 147 42 141 73 97 108 139 101 52 171 170 86 100 190 68 32 15 75 127 130 156 126 143 70 124 59 69 66 119 139 45 171 120 109 86 113 125 96 130 102 92 88 98 193 64 92 67 36 68 90 144 76 114 50 71 110 93 105 66 22 108 73 98 71 91 89 51 74 144 99 60 157 35 75 99 42 92 40 20 77 148 42 49 70 164 107 60 137 73 53 145 51 73 107 150 101 62 117 121 173 185 28 147 166 114 156 108 150 77 155 181 199 127 68 96 52 139 99.25938566552901
26 179 130 166 106 22 129 134 104 146 21 32 70 106 52 134 92 136 72 80 108 93 83 50 93 91 77 146 52 129 89 50 64 149 59 71 109 65 75 175 38 143 52 100 177 111 127 112 161 57 117 218 63 62 146 57 98 98 94 198 75 93 93 43 166 140 100 166 70 124 76 108 67 41 56 109 79 133 127 30 48 94 136 141 82 65 187 127 48 112 51 75 43 106 79 42 132 111 74 166 96 136 127 108 51 97 105 48 110 210 169 78 42 60 110 119 112 122 38 95 46 47 68 35 151 74 118 219 89 37 133 75 129 166 221 83 55 143 145 76 95 22 100 69 97 114 89 121 37 121 30 135 276 154 90 79 70 157 86 69 159 107 104 83 150 96 76 50 111 121 160 95 132 85 94 167 77 157 105 229 234 99 23 38 173 133 64 119 79 83 21 76 42 120 179 26 83 154 132 175 54 122 142 76 65 126 115 100 128 54 64 123 95 76 144 72 145 216 56 189 66 155 188 52 44 35 77 108 99 18 29 154 65 88 67 93 153 63 158 169 40 139 34 22 78 44 95 190 59 71 148 67 76 185 71 100 122 132 125 44 102 77 179 59 125 106 56 47 101 83 65 118 96 67 111 97 80 109 166 53 149 58 130 162 134 92 100 61 75 132 98 95 145 218 107 104 183 126 87 53 71 115 68 135 71 163 234 126 114 118 78 56 157 97 109 118 103 137 78 56 179 115 105 160 109 48 168 78 11 82 102 120 79 34 130 162 147 131 138 104 94 130 59 145 123 98 105 86 180 114 107 74 152 19 178 74 118 44 154 60 41 107 56 134 167 97 127 70 115 154 103 89 119 103 76 50 92 167 74 154 55 114 118 137 35 126 48 39 167 109 167 114 117 31 50 55 106 72 121 70 133 161 139 174 200 37 151 63 41 93 94 96 143 159 158 99 70 105 113 130 91 124 64 67 21 129 72 81 72 106 111 140 83 98 83 36 120 71 188 102 143 170 121 55 29 122 75 130 107 82 51 83 167 119 101 106 73 69 32 94 49 64 147 74 72 84 63 72 120 141 41 149 73 97 108 143 97 55 178 176 88 96 197 70 32 17 74 123 138 162 136 153 77 128 69 78 77 130 140 45 182 112 118 88 119 135 105 137 103 94 94 100 195 66 103 62 33 73 91 153 81 120 53 77 121 95 116 68 23 105 78 104 77 97 92 51 75 139 95 59 161 36 81 101 42 86 38 17 83 147 39 47 64 169 103 60 134 71 57 154 57 83 97 156 110 63 123 120 179 188 25 141 163 120 159 121 155 72 160 189 196 139 78 100 55 145 102.19112627986348
27 180 132 171 104 22 130 139 101 162 18 38 78 109 56 137 95 144 71 82 107 85 79 51 96 105 84 153 50 128 94 53 69 155 60 72 101 65 76 177 45 146 52 104 178 115 136 114 160 56 118 220 63 65 146 58 106 115 89 211 79 107 89 46 182 142 102 170 75 124 85 104 81 40 53 118 91 135 124 29 44 94 129 148 87 68 184 128 49 112 57 76 40 104 78 43 128 122 75 171 98 134 132 111 53 103 113 52 109 219 188 76 42 61 117 118 115 114 36 100 50 49 68 34 149 80 115 221 89 38 137 74 133 169 210 84 53 144 152 83 94 24 107 76 92 127 85 125 37 119 30 140 282 152 95 81 76 145 87 76 161 113 109 86 160 100 79 44 116 115 156 90 140 87 97 170 84 155 106 230 231 107 24 40 178 133 63 125 85 86 21 74 43 122 174 28 88 164 136 179 57 124 148 76 70 128 122 105 139 54 57 127 98 77 138 77 153 197 60 179 66 163 190 46 47 35 77 106 101 18 26 160 70 96 73 99 155 61 149 175 42 150 38 24 77 54 91 193 52 74 149 62 83 172 71 95 129 127 128 48 109 83 185 59 129 104 68 55 106 80 67 124 90 64 120 93 86 107 178 57 147 56 147 163 151 87 91 68 80 138 108 101 151 223 114 108 193 132 80 52 75 122 67 134 77 171 258 123 117 126 91 53 162 106 107 120 101 125 76 61 183 124 108 168 114 49 175 81 12 82 92 123 85 39 147 153 154 137 142 113 105 132 56 148 134 105 111 85 184 120 104 81 156 19 180 72 119 49 159 58 41 112 60 137 170 103 129 82 134 154 106 94 121 101 77 49 89 184 74 167 50 111 127 144 33 122 46 36 177 110 173 118 112 32 46 57 117 78 110 72 143 161 159 182 209 36 161 70 44 99 103 103 154 162 161 102 68 106 111 145 99 137 68 68 18 137 82 80 72 114 109 139 85 98 85 36 119 78 182 105 145 184 126 62 27 127 70 139 110 93 48 83 186 126 108 111 69 78 30 101 44 62 149 75 72 86 65 76 131 150 38 154 81 96 99 147 102 53 174 185 95 101 200 82 36 14 77 124 150 169 141 156 77 126 78 77 75 145 138 45 186 118 121 96 121 143 122 133 106 107 101 97 208 65 108 63 39 78 91 164 90 124 50 72 122 101 119 69 19 111 81 110 82 90 96 54 71 140 96 51 156 40 82 111 42 79 39 21 89 165 38 48 73 180 110 61 133 66 54 157 58 98 105 149 117 68 128 120 194 196 26 136 165 133 163 119 166 72 162 177 209 146 82 96 58 150 105.02559726962457
27 181 144 178 106 22 134 149 94 179 18 39 81 118 63 133 106 137 74 85 99 82 75 50 103 117 85 147 50 115 99 51 70 150 62 74 101 70 79 184 54 146 49 100 185 110 150 119 161 54 127 212 62 66 148 60 108 116 95 216 83 119 95 46 198 153 99 177 76 117 84 101 88 40 51 124 89 132 137 27 50 94 123 161 97 74 177 136 53 118 63 72 40 103 79 47 134 126 81 172 102 138 140 120 54 103 119 48 101 231 195 79 43 66 124 119 116 111 37 104 47 56 66 36 146 80 116 218 91 32 141 81 141 176 220 79 54 149 153 83 94 26 109 73 95 128 83 136 34 129 30 152 285 150 106 81 76 147 85 84 168 116 109 97 172 104 79 46 118 121 170 83 144 84 91 165 88 163 106 236 239 108 22 49 181 139 69 134 81 87 21 73 37 130 170 35 80 178 139 206 63 126 147 78 68 136 126 112 153 50 52 132 105 83 140 75 157 191 69 182 72 161 196 46 51 37 73 110 106 23 21 161 64 98 77 102 160 60 152 179 41 157 38 30 76 60 100 196 53 75 160 60 86 190 78 96 136 141 125 45 114 84 183 65 138 105 80 59 104 73 61 122 89 67 118 99 86 105 188 59 154 55 139 163 158 88 85 70 87 133 115 105 159 228 106 101 192 137 76 49 77 121 70 140 84 184 260 123 118 140 99 60 168 101 101 119 102 121 66 56 199 130 103 172 119 51 179 84 13 90 93 123 96 38 160 150 141 145 144 100 104 140 60 142 130 113 114 86 198 124 104 82 159 22 181 78 134 44 164 53 45 115 60 145 171 107 127 92 141 160 103 102 125 94 77 47 87 193 76 171 47 116 126 152 33 122 51 39 182 119 179 129 115 27 48 56 120 79 115 84 144 157 166 185 210 31 171 68 48 114 107 101 164 172 168 106 68 112 105 157 108 138 78 71 15 146 86 85 74 115 121 134 95 106 82 34 122 83 174 118 142 204 126 70 21 125 76 134 118 108 48 86 189 128 112 107 69 85 36 107 52 68 147 75 73 90 58 90 139 160 42 165 84 98 97 159 96 47 178 193 96 106 219 84 40 14 83 132 150 188 139 158 79 131 76 78 72 155 138 45 186 124 126 100 129 143 124 129 111 113 110 97 219 68 115 63 36 77 90 179 98 126 47 79 124 102 124 65 20 108 86 114 82 91 100 52 76 141 93 54 153 44 69 112 45 81 42 19 97 168 37 59 74 189 112 70 123 66 61 167 62 96 107 155 118 73 122 121 200 197 32 141 168 139 165 122 169 67 170 183 213 145 83 87 60 171 107.75597269624574
28 186 151 171 103 22 147 152 91 182 16 48 83 125 70 135 115 140 80 88 89 82 75 50 116 120 92 160 45 118 96 58 71 157 63 78 103 70 76 179 66 147 55 104 186 102 136 131 164 57 126 211 62 67 149 65 109 112 94 223 86 123 94 49 203 154 104 181 80 117 87 104 98 40 51 132 96 135 143 30 58 97 133 166 98 72 170 146 57 116 60 69 31 104 80 48 142 133 75 176 110 138 151 126 60 107 132 50 98 232 192 81 44 76 124 119 113 107 37 106 47 59 68 41 144 85 123 211 95 35 138 86 159 184 230 76 56 157 158 90 93 25 113 73 89 135 81 145 36 136 30 158 274 152 112 83 76 141 93 85 175 118 124 103 196 113 81 49 120 123 168 85 159 87 87 171 92 172 97 241 237 117 22 54 182 150 75 148 86 87 20 72 36 135 169 37 81 188 132 215 69 126 150 78 66 141 132 121 178 50 50 135 107 91 148 79 163 189 71 187 76 180 190 49 56 37 75 114 105 21 20 165 61 96 79 99 163 58 151 187 41 166 40 34 78 65 98 183 46 79 170 59 94 188 79 101 136 140 122 51 120 85 189 62 140 97 79 55 103 70 56 131 89 71 114 111 88 95 192 64 152 53 142 168 171 95 89 71 97 141 118 106 156 218 107 104 195 152 77 51 83 123 76 149 86 201 251 128 128 142 106 62 160 106 106 116 102 127 63 56 200 131 96 173 118 46 170 88 13 99 97 130 96 45 170 153 143 153 153 93 100 140 61 144 131 116 117 85 207 127 103 84 160 24 178 81 139 42 166 53 49 121 64 140 182 118 129 97 145 153 100 102 132 96 76 44 90 196 74 181 50 124 135 156 31 130 56 39 186 129 177 135 121 26 55 58 127 81 109 85 150 155 178 200 225 32 188 74 44 116 110 101 179 167 160 110 68 119 103 166 118 131 80 78 14 154 85 79 72 125 119 129 110 110 77 35 120 84 182 128 141 219 130 80 18 114 81 124 117 111 50 81 193 130 112 111 71 84 41 113 58 69 141 73 77 87 60 98 151 157 38 169 77 100 94 157 105 48 174 192 99 106 222 92 41 16 93 144 155 191 148 167 85 137 81 84 67 157 137 46 197 125 131 98 129 146 132 126 109 120 118 95 221 60 114 65 34 75 89 186 102 131 52 90 124 106 114 64 20 117 89 123 82 93 107 55 77 145 101 54 154 48 68 121 41 91 39 20 101 176 37 64 74 202 110 75 123 65 61 172 60 100 99 156 113 81 122 121 202 207 30 138 155 140 168 118 180 63 182 188 225 155 91 90 60 180 110.30204778156997
28 186 158 173 103 20 156 156 81 188 16 52 84 125 77 134 120 151 80 95 85 85 82 44 117 121 103 145 48 124 89 59 70 171 75 77 108 67 79 176 72 148 57 108 193 107 146 136 171 59 134 212 63 70 160 68 108 118 100 229 91 130 99 48 223 161 113 201 91 127 89 114 103 39 55 129 86 132 150 33 61 103 138 166 103 72 160 150 56 112 61 68 31 103 88 55 149 145 81 183 113 137 158 139 60 115 145 58 105 240 185 81 40 77 134 124 109 108 30 101 46 61 71 43 138 90 118 215 105 36 137 85 169 188 217 74 52 161 158 97 84 33 111 80 90 142 77 160 38 141 30 159 260 154 117 74 96 144 96 93 177 123 129 109 209 126 83 54 118 116 162 82 157 90 86 189 97 173 98 238 236 118 24 62 179 160 82 155 91 98 19 72 32 139 164 36 84 180 137 232 73 132 154 75 63 155 132 130 187 49 56 135 112 90 153 83 164 194 77 194 77 201 181 51 63 43 82 113 115 22 20 171 65 104 90 102 168 57 144 192 41 175 42 35 76 74 98 187 47 74 176 65 96 188 73 106 128 144 125 52 122 92 183 59 144 96 89 64 102 63 56 129 94 71 125 116 89 93 207 65 161 57 149 175 177 105 91 68 109 143 130 105 151 215 106 108 207 162 77 53 88 124 81 149 86 220 249 134 136 150 103 62 166 108 107 117 101 133 56 57 216 126 89 171 114 47 178 89 11 97 107 140 97 46 173 153 152 154 156 93 90 153 65 139 133 108 120 91 214 123 107 78 169 27 191 81 145 44 176 59 49 121 63 129 186 124 133 100 149 147 89 96 129 96 72 44 92 196 72 181 53 121 135 153 27 138 61 43 187 132 184 134 112 26 61 69 133 79 113 87 157 159 184 217 239 32 199 82 44 111 112 104 186 159 165 111 70 128 106 164 119 126 76 84 13 172 86 74 70 137 116 135 107 111 84 38 113 91 186 120 141 220 130 88 15 116 90 122 125 114 51 83 200 131 117 123 75 88 35 124 67 78 147 66 81 89 56 98 169 161 41 170 77 105 97 146 109 48 177 194 98 102 230 98 46 18 100 159 155 200 152 174 79 140 83 92 68 174 136 48 204 130 134 95 132 145 139 123 109 119 126 91 238 68 114 67 34 77 91 194 102 133 53 97 126 116 115 67 21 124 91 123 86 100 98 62 75 148 102 53 154 49 68 127 37 89 38 18 111 175 38 73 72 203 114 83 127 68 65 181 71 100 96 160 117 90 122 129 200 211 32 134 154 149 166 118 195 63 183 185 230 161 99 94 65 178 113.04095563139932
25 187 165 177 105 21 160 162 83 195 19 50 86 133 79 139 129 160 86 95 85 80 86 44 123 126 117 158 45 133 90 64 76 192 77 77 108 66 71 182 81 171 52 114 190 107 149 140 171 59 130 201 66 76 166 67 115 117 110 233 96 132 104 56 247 160 115 222 90 136 94 120 112 38 55 127 83 137 148 33 71 99 143 155 110 73 161 152 57 110 58 74 30 104 83 59 162 143 79 182 114 133 163 152 65 121 161 53 106 242 195 85 41 79 140 118 103 111 32 105 49 58 76 42 131 88 117 222 107 36 139 88 179 177 226 80 54 167 155 103 82 36 117 85 85 145 75 174 36 143 35 157 256 159 121 71 102 145 102 97 180 122 139 115 235 132 91 54 126 115 177 80 164 88 84 189 103 178 100 235 232 129 26 69 193 158 82 165 98 107 21 74 30 139 169 40 79 177 145 222 75 146 157 79 63 173 131 136 190 50 55 145 107 95 155 79 162 201 78 197 74 212 180 47 73 46 88 115 122 23 23 185 68 117 92 100 165 55 146 203 42 181 43 35 75 76 102 181 44 73 171 64 106 189 72 109 141 154 126 56 136 93 187 55 161 93 102 64 101 63 50 123 105 70 123 116 88 96 212 60 172 62 150 182 175 113 102 69 126 146 132 108 149 227 103 112 208 172 76 48 95 122 83 151 91 218 258 141 140 155 104 67 148 109 110 121 104 144 55 62 227 126 93 162 112 46 174 99 12 107 108 143 97 47 182 159 154 143 160 96 94 159 70 142 136 111 111 92 221 125 109 75 169 28 192 83 139 45 184 55 47 119 66 131 186 123 139 117 156 153 87 93 133 96 68 44 78 208 75 178 50 131 140 147 29 137 67 38 180 132 190 145 116 29 62 79 136 77 113 90 151 159 177 239 241 34 199 93 46 117 113 114 196 148 162 107 70 144 115 169 129 136 71 85 13 184 96 72 67 141 119 139 104 111 82 37 104 95 179 124 145 218 123 89 17 122 87 115 128 120 48 84 194 133 113 127 74 96 40 126 73 88 161 57 88 89 59 105 182 164 41 171 74 114 108 155 103 55 183 204 103 113 244 98 50 17 107 161 162 205 148 171 80 146 86 90 65 178 143 47 204 133 146 95 141 155 150 120 104 127 127 89 245 73 115 68 32 82 93 213 104 136 50 97 133 110 110 67 21 121 87 123 94 102 98 70 84 137 102 51 165 50 65 124 39 86 35 19 115 166 41 75 72 212 111 87 129 66 67 192 72 101 100 170 125 90 134 132 206 209 39 128 157 151 174 126 194 66 187 179 236 161 112 89 64 182 115.6740614334471
28 182 158 186 104 24 166 171 79 201 21 55 95 138 77 130 133 156 85 91 86 81 83 49 127 123 133 156 44 138 93 66 74 209 84 81 109 62 75 178 88 174 56 117 185 108 170 144 167 63 127 194 68 80 168 67 113 122 112 234 97 132 110 58 259 163 114 228 99 149 98 129 113 41 60 124 82 141 156 34 72 97 147 143 115 76 149 155 65 107 62 80 29 110 84 58 157 143 82 185 122 126 168 164 64 117 173 52 112 237 199 84 46 84 149 122 111 111 32 101 41 62 77 44 138 82 119 226 110 34 148 90 193 183 226 81 57 163 146 104 76 38 109 85 83 148 72 180 40 130 36 161 253 155 141 73 113 150 104 97 183 116 143 126 238 138 96 50 130 125 194 77 167 88 79 195 107 188 100 249 225 126 30 80 205 158 74 164 103 107 25 81 34 143 173 44 75 181 147 217 74 141 159 80 66 179 146 136 197 53 58 155 109 111 161 82 171 204 80 193 75 211 180 46 87 41 93 109 135 22 25 191 68 123 98 95 158 61 140 200 40 194 47 40 73 82 107 178 44 77 178 61 108 200 73 106 148 161 124 58 144 105 186 54 164 90 116 71 112 66 45 132 113 64 131 119 93 97 213 58 169 64 165 178 185 117 110 73 141 153 143 110 145 219 97 116 217 183 74 49 103 126 81 151 92 221 252 157 141 161 103 67 147 106 123 123 106 155 59 59 238 122 94 154 115 49 174 105 12 112 114 145 104 49 177 158 155 147 154 98 97 180 76 149 138 114 108 87 231 130 111 83 165 32 192 88 137 48 197 58 51 125 67 129 191 131 140 120 154 148 98 101 141 102 65 41 78 209 73 184 55 115 143 157 25 146 71 37 180 130 188 147 116 25 67 85 125 71 117 87 152 160 184 255 233 33 195 101 49 118 116 119 208 155 164 115 70 150 122 183 132 139 80 87 12 193 102 76 68 138 117 137 105 106 87 36 111 100 188 128 141 216 131 96 18 125 93 122 136 121 45 88 187 136 115 132 66 96 42 128 76 88 172 56 80 93 67 110 182 163 41 172 75 116 115 143 103 56 184 206 99 115 252 100 53 17 111 167 160 218 145 166 85 154 90 98 71 190 140 51 212 146 147 97 154 164 169 116 101 136 125 85 247 78 114 68 32 87 93 211 112 130 47 103 134 105 129 67 20 113 86 125 98 102 99 69 83 133 109 56 174 48 64 127 39 80 36 18 127 159 42 79 73 207 114 89 125 63 75 200 69 101 96 178 131 95 137 139 220 206 37 123 163 153 172 133 213 64 197 189 237 163 115 91 64 177 118.11262798634812
32 175 159 198 100 22 183 182 75 207 21 59 95 143 78 132 134 153 90 100 87 77 80 43 125 131 149 152 52 137 98 66 82 208 87 86 108 69 80 190 91 178 58 123 176 108 170 144 168 73 125 179 71 78 169 69 117 128 122 240 102 130 117 65 261 168 128 234 103 156 107 143 111 39 66 133 80 134 156 32 74 99 158 143 124 72 146 167 67 100 61 78 27 116 85 55 157 142 87 198 125 126 182 173 59 126 183 56 123 250 207 85 46 93 152 126 117 112 32 96 39 61 82 47 147 80 119 225 108 38 140 96 204 183 222 75 56 181 151 110 75 41 116 87 88 153 66 177 38 134 37 166 252 160 128 79 129 150 104 103 180 108 155 127 251 142 96 55 136 130 193 83 175 91 82 199 108 193 100 258 229 134 34 94 195 157 69 168 115 114 19 88 36 140 172 44 82 192 154 209 76 141 157 84 66 196 155 142 211 51 56 154 109 113 166 79 166 217 80 190 87 217 179 41 86 42 100 111 141 22 28 198 71 124 104 89 161 68 142 211 37 208 48 40 68 93 119 176 46 83 173 64 117 201 67 111 162 173 129 61 148 124 190 58 170 91 123 68 118 69 42 133 119 61 135 115 88 94 216 59 172 62 174 185 185 115 116 74 144 157 153 102 139 223 94 126 224 196 73 50 108 127 83 141 94 226 237 154 134 169 109 67 151 111 124 127 99 150 60 65 247 128 101 155 113 50 187 121 11 127 125 142 106 55 180 163 154 161 160 102 95 181 81 163 136 118 108 82 246 121 108 84 180 35 187 92 145 48 203 65 53 120 72 136 203 140 148 127 161 154 104 98 131 97 62 38 78 203 76 190 61 110 160 157 25 154 77 37 183 132 188 141 112 27 66 82 126 69 116 97 159 154 192 253 233 30 190 103 56 121 110 123 208 155 172 123 67 160 120 190 134 136 89 90 13 198 103 70 62 143 112 136 111 106 92 37 112 106 194 132 146 218 124 96 20 119 101 113 135 133 47 85 177 137 116 138 71 97 47 142 78 90 183 54 80 96 70 117 198 153 41 177 73 123 121 151 104 65 176 204 102 125 256 94 52 17 115 184 155 234 153 167 95 159 95 105 63 202 143 54 219 147 142 104 152 165 181 114 92 145 124 92 248 83 115 72 27 86 94 202 118 134 48 116 141 104 139 66 19 113 84 124 97 97 105 71 89 129 103 56 186 49 68 131 39 76 39 13 136 155 49 92 79 207 114 88 117 67 80 199 69 108 101 175 140 104 142 154 214 197 36 123 162 149 176 138 224 64 211 189 238 162 124 92 66 181 120.72013651877133
38 174 170 215 105 26 188 176 73 198 19 61 104 143 81 135 141 147 87 105 90 76 78 43 129 126 160 162 48 140 92 62 75 213 93 90 105 70 71 187 101 177 69 127 183 108 167 159 181 74 119 180 73 80 168 67 121 127 123 233 116 137 114 75 253 164 129 223 108 152 117 158 107 45 74 138 78 134 162 31 79 110 157 129 132 76 146 176 74 103 66 81 32 119 88 53 165 143 91 215 131 125 180 181 68 127 186 56 116 269 225 89 41 100 149 132 117 115 30 103 39 61 85 47 151 88 121 217 106 49 138 105 199 200 230 85 56 178 157 115 68 37 121 93 85 146 65 181 41 138 34 177 251 159 138 80 125 152 112 111 188 104 152 127 248 158 108 61 148 128 194 89 175 95 83 202 112 190 105 260 227 143 40 100 192 163 65 175 118 116 14 95 34 138 173 43 77 191 145 209 85 135 145 84 70 201 163 153 234 48 60 163 108 124 167 77 169 222 83 198 83 211 172 41 84 46 107 114 146 22 28 215 72 134 103 88 159 70 138 213 41 219 46 47 68 97 117 171 50 76 165 74 130 201 71 108 160 173 130 69 153 117 192 63 184 95 120 72 127 74 44 135 132 56 139 114 95 96 218 52 179 69 181 183 193 120 118 80 158 171 157 99 136 228 97 136 223 200 78 56 109 127 96 139 99 240 223 157 128 180 108 73 146 122 125 130 110 163 58 58 255 124 113 155 108 46 199 124 13 141 139 145 116 59 192 173 140 172 161 108 98 193 77 173 125 123 100 84 241 126 110 92 192 41 184 94 136 49 212 68 49 128 79 129 216 147 156 129 157 159 105 93 134 110 56 36 77 200 81 202 63 108 166 176 22 161 76 49 185 139 190 144 109 23 68 77 129 69 120 117 166 158 201 261 250 30 198 113 62 130 114 125 214 159 174 129 66 155 116 213 135 132 98 90 15 209 100 65 59 144 106 146 122 115 85 38 117 113 201 136 136 224 127 100 22 124 95 111 134 132 44 86 165 144 107 152 77 108 48 154 91 87 192 57 86 96 66 116 201 144 51 173 77 139 125 154 103 69 172 201 99 138 265 97 53 15 122 189 153 236 154 170 99 167 100 110 67 212 143 56 227 144 142 108 153 165 205 109 99 144 132 93 244 94 119 73 23 93 94 203 111 121 51 119 148 117 138 65 22 114 77 125 103 99 107 70 87 127 110 57 168 57 70 130 37 82 34 13 140 163 52 102 82 221 104 93 118 76 85 200 71 107 89 179 147 110 147 149 213 199 36 117 159 146 180 145 234 73 215 197 249 175 121 93 62 178 123.39249146757679
36 172 176 230 111 31 186 176 71 188 16 64 112 149 87 131 142 160 85 110 87 76 85 49 129 132 171 169 44 135 99 64 83 223 93 83 103 75 72 200 103 178 77 137 179 109 173 169 185 85 119 177 73 77 181 63 129 127 125 248 121 137 118 78 274 165 128 221 119 151 124 165 112 48 72 146 78 130 166 35 86 107 154 127 132 83 148 178 75 107 61 89 37 125 94 55 172 147 97 224 139 133 197 201 70 126 189 58 113 282 235 91 42 87 139 137 121 116 29 102 36 57 88 51 155 86 121 213 112 55 145 111 212 206 240 87 56 165 159 116 68 37 119 97 72 147 64 196 44 148 38 175 249 159 147 82 139 147 113 113 184 104 155 132 238 159 109 65 151 139 204 96 174 99 88 198 106 194 105 256 223 141 42 105 197 171 66 180 126 115 14 94 35 136 171 42 80 190 141 212 88 136 143 92 69 210 162 158 249 52 56 164 107 125 168 80 179 229 89 194 91 208 161 37 82 50 113 119 138 23 32 228 75 140 100 86 164 66 138 211 41 244 48 46 70 103 122 170 49 82 167 86 138 199 71 99 163 180 138 66 160 122 202 59 210 96 126 72 127 75 40 129 138 56 139 121 96 92 230 47 187 70 198 189 199 127 123 84 164 173 163 87 129 223 98 153 224 188 68 55 117 126 102 134 104 249 216 156 129 181 115 79 146 122 127 135 117 166 66 62 254 129 118 165 108 53 204 132 14 155 140 151 124 61 202 156 137 177 150 107 97 194 82 173 127 122 101 90 247 120 116 96 193 41 199 91 132 51 219 70 54 131 79 123 214 155 157 134 150 166 104 99 136 108 56 32 73 188 75 202 70 105 168 172 20 163 70 50 181 141 201 149 111 23 73 80 117 73 119 129 166 155 198 270 258 29 205 119 59 131 123 130 217 151 176 135 67 152 114 223 144 126 100 91 15 204 98 70 64 140 122 145 137 115 86 43 122 112 200 137 144 233 130 111 26 135 94 116 147 141 50 89 159 154 98 152 78 110 53 162 105 95 205 52 92 99 69 118 203 153 57 168 84 154 132 160 102 74 164 202 100 134 265 98 47 16 124 188 146 242 153 171 105 175 108 120 59 221 158 51 235 138 149 108 151 163 212 109 105 157 133 89 236 100 126 68 24 89 101 218 98 119 56 122 161 116 154 66 27 112 80 136 104 88 117 66 89 126 113 67 171 61 77 131 37 79 34 13 143 160 53 102 79 219 105 93 120 73 92 193 65 107 89 169 142 115 159 145 206 191 35 118 154 152 176 145 243 74 223 196 248 192 127 94 63 184 125.73378839590444
35 167 177 234 116 30 180 170 75 188 16 57 122 153 89 131 136 161 88 115 90 85 91 51 148 127 184 168 46 136 106 62 87 217 93 81 112 76 72 198 112 173 82 139 190 108 168 173 185 99 110 177 73 79 184 67 125 128 138 263 122 144 118 89 284 168 151 221 115 158 127 168 121 45 88 140 79 138 167 39 96 112 142 127 139 82 152 186 79 118 66 89 35 132 99 55 176 149 100 229 146 135 200 211 68 137 187 61 111 297 229 86 42 78 130 145 129 119 27 104 35 57 96 53 168 88 127 218 120 64 143 118 231 209 242 95 61 172 163 118 71 36 123 97 78 150 74 200 44 163 36 180 255 162 147 76 139 154 120 120 185 105 153 134 234 165 107 61 159 150 207 99 181 99 91 215 102 194 99 261 225 146 45 109 200 171 69 182 141 114 15 93 36 132 169 39 81 192 140 204 91 141 143 94 65 211 167 163 258 54 57 165 110 126 169 85 181 232 93 187 100 219 166 33 80 44 115 124 132 21 31 218 77 149 94 84 170 69 134 223 48 254 55 43 70 99 124 173 47 85 171 98 161 204 73 91 169 180 133 70 165 127 204 60 206 90 134 68 138 80 35 128 142 58 137 113 102 93 224 44 195 71 212 201 200 135 126 92 171 183 164 82 121 228 103 163 228 194 68 58 117 139 102 128 113 250 227 165 133 181 117 82 154 131 129 139 114 159 72 63 252 131 125 169 113 55 214 138 14 170 152 160 128 58 195 158 137 181 151 110 105 199 83 172 122 116 100 83 248 120 116 96 202 42 189 92 122 55 210 73 55 132 80 127 208 160 168 135 144 163 108 95 142 110 57 33 71 200 75 206 76 98 175 171 22 150 69 50 185 147 203 141 110 22 67 89 109 76 123 134 162 160 196 272 273 33 203 127 64 129 124 123 217 151 184 141 71 156 117 226 145 126 103 93 20 202 96 68 70 138 120 150 138 106 93 45 122 112 215 129 143 241 139 120 26 137 96 125 154 152 58 86 160 157 104 160 86 117 57 167 116 103 201 53 96 107 61 126 206 158 54 166 92 157 128 154 106 73 159 209 100 142 272 97 46 18 134 181 151 234 158 160 103 163 105 113 60 212 162 53 242 135 142 117 149 165 214 92 101 164 133 87 238 115 124 62 25 82 113 219 89 132 63 124 163 127 157 65 33 110 81 139 106 83 117 61 90 122 122 71 184 62 75 122 38 78 36 14 146 161 51 104 84 217 105 102 123 77 94 189 64 109 91 160 141 127 169 150 205 195 36 122 160 163 191 144 269 81 232 196 253 200 127 101 67 182 128.02901023890787
34 163 180 229 120 33 179 174 79 187 17 63 135 150 95 143 131 158 97 122 87 86 81 51 153 134 208 161 39 136 107 66 83 222 98 82 108 80 69 197 122 180 96 140 194 107 170 178 187 98 103 171 72 80 186 69 133 134 147 268 124 160 122 95 293 161 156 213 124 157 142 169 120 47 96 149 86 151 166 38 98 113 142 122 143 85 151 189 78 114 64 89 37 147 97 57 175 148 109 226 147 134 199 215 65 131 196 61 112 289 231 87 40 80 128 146 139 114 26 110 36 60 99 57 166 84 125 214 120 69 140 121 243 207 238 100 60 181 163 112 75 40 127 97 81 151 81 194 47 158 36 181 267 167 148 78 133 168 132 126 188 113 150 137 227 168 113 69 158 159 209 96 174 99 97 215 104 202 104 269 234 147 50 104 190 178 80 180 133 118 19 93 34 131 163 40 80 188 145 215 94 151 143 94 62 220 167 177 256 52 59 178 110 124 184 85 175 221 98 201 107 221 160 33 81 42 123 126 133 23 29 222 80 157 90 88 173 69 134 224 48 257 64 41 65 101 121 165 49 84 173 99 160 212 76 84 179 181 127 74 169 130 212 60 220 78 137 72 141 84 33 124 157 60 137 109 106 95 221 47 186 74 226 205 206 143 132 89 179 189 167 84 116 237 91 166 231 193 71 53 121 130 102 135 117 249 222 166 133 189 126 78 154 135 127 140 109 173 77 71 256 139 125 170 114 57 217 146 15 170 161 168 129 57 193 162 141 184 164 115 109 196 84 166 120 106 106 81 261 121 117 94 199 44 199 89 119 59 216 72 53 131 86 125 204 166 186 147 149 159 110 97 142 113 55 35 63 193 82 216 75 91 194 175 20 145 66 50 186 131 192 141 104 22 71 87 116 77 127 152 166 174 189 257 272 32 186 135 62 130 127 130 218 149 181 140 76 152 110 231 149 123 105 94 22 195 91 73 72 149 126 148 146 106 106 47 128 114 218 134 141 239 147 118 25 135 92 128 152 155 68 87 166 148 96 154 95 125 55 168 115 107 194 52 98 118 59 131 217 157 66 161 95 166 135 144 110 74 154 211 99 143 285 100 46 17 140 180 155 224 153 165 108 165 105 116 59 207 164 53 234 138 131 124 148 168 213 89 100 169 142 83 246 121 134 59 23 97 120 224 93 130 68 116 158 133 161 69 39 113 86 145 103 90 122 56 94 122 121 71 191 65 80 121 39 79 39 12 156 151 49 107 94 215 109 110 130 76 92 190 66 120 94 165 144 124 177 162 207 193 39 123 165 180 206 159 280 79 246 199 250 197 125 101 68 206 129.95392491467579
34 159 193 223 112 33 171 181 79 181 17 63 140 150 100 144 132 155 105 126 83 99 83 47 154 140 207 162 37 142 101 69 83 225 107 81 106 81 60 206 131 188 94 150 202 116 179 183 199 101 104 171 74 78 193 68 129 137 141 265 127 167 122 99 302 169 164 208 126 165 140 171 119 50 99 160 95 152 167 35 102 124 148 119 155 85 145 191 69 119 62 107 41 159 86 57 174 129 117 219 152 130 200 213 67 134 201 62 111 286 241 88 41 84 126 156 146 110 25 103 31 61 93 55 167 87 119 218 126 73 134 121 256 202 235 98 59 187 161 116 73 43 119 102 76 151 83 197 52 153 34 177 277 164 147 83 126 169 137 133 188 121 145 149 226 162 114 76 150 154 212 103 180 106 102 205 111 226 106 261 225 155 56 99 199 174 80 185 137 112 17 90 30 140 169 41 86 190 141 210 92 150 149 98 56 213 169 201 260 53 53 184 108 126 180 95 176 227 94 199 102 215 163 33 87 47 140 125 136 28 33 228 87 155 97 94 176 73 135 230 44 247 76 41 61 102 116 155 52 84 177 105 170 213 83 76 186 191 124 79 174 126 212 59 235 80 142 68 151 88 32 117 161 61 136 111 113 96 218 44 175 68 227 225 202 148 134 94 186 186 162 91 111 246 89 172 228 198 59 52 117 138 113 128 117 260 219 157 134 180 130 88 154 136 128 149 99 175 75 74 254 139 133 176 108 57 221 167 15 176 163 172 122 61 209 155 139 186 175 113 130 197 82 166 125 108 112 84 264 130 113 87 204 46 216 85 122 59 206 70 51 136 95 125 204 167 172 156 149 154 119 98 139 114 49 39 63 200 88 231 82 84 190 179 22 147 65 53 194 128 188 144 98 20 73 96 128 77 120 165 170 178 185 259 274 30 185 140 58 124 120 139 216 137 176 136 77 153 113 240 148 119 116 103 26 191 98 75 76 151 126 149 154 111 111 42 135 122 217 135 139 238 162 125 26 135 92 124 152 165 75 87 158 150 91 166 105 128 53 159 109 117 190 50 91 115 59 139 220 148 73 170 102 176 136 146 107 85 149 211 95 138 304 103 47 17 151 179 154 222 166 171 104 161 108 125 63 214 167 56 238 141 127 133 146 172 213 87 108 175 148 79 261 130 132 56 23 106 127 237 104 126 68 107 160 145 161 74 35 122 91 151 101 94 124 52 99 123 127 74 196 67 84 115 41 81 43 8 155 157 51 110 104 215 107 113 128 67 92 194 72 130 93 175 149 121 186 156 205 194 43 131 175 183 214 163 282 81 243 203 246 201 128 98 82 213 131.78156996587033
34 155 197 225 118 36 165 174 76 197 18 61 136 145 99 133 134 159 118 138 74 98 72 48 163 152 204 155 31 142 105 70 89 218 118 88 112 85 55 201 136 182 105 151 197 112 187 181 199 103 105 173 75 80 198 69 129 133 144 269 138 174 128 100 309 164 171 202 141 165 147 177 122 57 96 159 85 151 167 40 115 134 150 114 160 91 145 184 70 121 64 114 44 174 84 56 161 120 118 217 142 136 199 218 68 143 200 57 111 289 236 94 38 81 118 168 147 111 26 98 30 55 96 58 181 86 111 209 131 79 133 127 260 211 237 100 59 184 162 110 71 46 118 102 72 152 87 209 59 135 39 182 277 168 149 85 138 180 136 136 190 132 145 158 227 173 116 80 143 155 220 110 187 111 99 191 110 222 109 272 228 169 63 101 202 183 78 182 132 126 19 89 24 143 176 41 91 206 145 226 105 149 152 110 59 217 184 216 246 58 49 182 107 125 168 99 177 212 96 205 101 214 174 33 86 48 142 129 140 30 34 226 88 160 96 95 172 70 130 227 47 254 76 39 63 103 112 153 54 88 174 108 174 221 78 74 194 193 130 78 172 135 214 63 247 78 150 71 153 87 32 125 162 62 145 107 117 96 223 43 176 68 229 234 212 147 140 84 196 193 171 92 108 240 89 169 223 195 58 48 112 147 121 128 120 254 214 162 126 177 131 84 157 145 138 158 98 180 83 77 247 138 130 186 109 56 216 184 15 179 171 177 116 59 221 156 127 201 169 113 139 192 87 164 128 109 119 82 273 129 114 83 205 45 225 88 123 65 212 67 50 126 105 120 193 175 185 165 144 148 123 96 146 119 52 40 69 213 79 252 80 82 192 178 20 150 70 57 201 136 185 141 89 24 77 97 124 80 125 166 165 178 181 246 264 29 186 147 54 125 118 141 219 135 184 139 75 160 111 235 159 124 123 104 28 188 99 79 74 151 125 149 158 116 114 46 133 133 209 136 135 236 168 117 26 138 90 118 168 164 83 82 152 150 84 176 119 138 52 163 107 126 181 49 95 121 62 141 224 150 74 167 112 192 139 150 107 91 146 218 95 128 294 108 42 19 153 175 161 218 167 161 102 161 111 127 60 210 160 56 229 132 129 134 154 170 212 80 107 187 156 84 255 135 134 53 28 126 127 251 114 132 74 105 177 156 161 77 37 112 94 152 108 99 129 57 94 128 129 81 211 67 82 111 43 80 37 9 163 159 49 115 103 208 107 124 123 72 104 205 71 136 95 177 151 125 190 157 214 185 46 129 182 181 221 172 270 79 234 205 247 204 129 106 90 212 133.43003412969285
36 156 198 228 117 37 156 187 79 209 16 58 139 138 98 132 134 164 126 133 70 114 67 47 164 150 209 154 27 141 112 65 90 217 125 90 106 89 59 189 144 184 121 152 185 113 198 186 197 99 101 162 72 84 207 72 133 138 138 260 135 170 122 101 311 166 181 205 153 174 151 176 125 57 98 150 82 144 169 39 119 141 153 102 167 101 143 188 71 118 67 127 34 181 91 59 155 131 123 217 149 126 200 212 69 145 217 60 112 283 232 88 29 85 108 174 147 113 25 108 31 55 101 60 179 94 98 208 127 84 137 121 260 205 247 106 52 181 169 107 71 38 124 105 73 149 96 209 64 140 37 192 275 179 144 80 148 189 129 141 178 141 145 162 237 171 121 81 148 155 215 117 187 107 107 192 101 220 112 269 239 179 61 102 210 190 86 169 137 128 20 87 25 139 182 46 92 208 147 224 120 151 162 106 56 211 193 216 250 63 57 188 112 127 167 100 184 204 99 212 102 216 174 33 92 46 141 136 140 25 32 235 89 160 107 101 187 64 124 231 44 268 83 43 65 112 109 147 59 90 186 110 184 206 83 75 186 192 146 77 177 135 230 60 247 72 150 72 155 96 36 118 156 65 149 110 123 102 216 37 172 71 224 253 211 150 157 80 198 198 177 112 108 242 87 173 225 205 56 49 112 149 123 135 118 236 206 171 125 183 141 85 161 160 145 166 101 175 86 84 247 138 142 187 115 50 222 192 16 189 174 181 113 62 210 158 119 221 176 116 137 185 91 173 137 109 126 75 272 130 115 84 199 45 234 93 121 71 203 65 49 121 113 116 181 179 199 162 148 143 120 99 157 126 56 43 68 214 81 274 88 75 199 178 22 143 63 61 191 137 173 145 83 24 83 104 120 87 135 170 166 176 173 238 267 28 186 145 61 128 110 154 218 140 193 142 75 160 115 229 162 128 127 104 33 179 104 84 80 153 119 155 150 122 114 51 141 130 216 136 134 237 172 119 23 146 87 120 180 170 86 80 162 154 84 175 129 142 49 171 113 134 177 49 92 135 62 139 224 149 74 167 119 206 140 139 114 97 141 216 96 131 303 103 39 23 159 169 165 212 164 161 100 160 115 122 70 202 165 52 238 122 148 141 153 175 216 83 108 188 152 80 239 140 131 50 30 135 129 250 111 129 76 106 178 159 160 75 36 120 100 156 110 99 137 55 88 126 129 84 219 66 79 103 46 83 44 8 169 165 49 122 107 215 107 117 129 70 118 193 72 149 93 191 155 130 184 157 207 185 46 118 199 180 229 179 269 86 220 208 239 212 135 106 104 206 135.03412969283279
34 151 192 234 124 35 148 195 79 219 13 58 139 136 103 127 134 170 132 137 69 112 67 50 173 163 210 162 25 141 116 63 98 211 125 93 110 87 60 194 136 177 119 148 184 117 211 170 205 104 99 166 77 88 213 70 130 144 134 253 139 160 118 119 309 169 188 215 155 173 163 179 129 60 109 159 79 151 177 41 122 144 153 105 168 104 147 190 68 115 76 122 36 174 92 63 166 135 129 207 146 129 206 215 69 140 207 59 111 266 236 86 32 85 113 194 148 117 34 107 32 60 105 62 171 102 93 210 122 83 136 113 249 212 239 115 58 177 172 112 70 38 131 105 76 146 86 211 67 143 40 193 288 186 153 83 158 201 133 146 177 152 143 170 244 176 127 79 151 166 219 123 187 109 116 196 96 237 116 273 232 190 61 107 204 201 90 164 132 131 20 94 24 137 183 48 96 206 141 223 132 150 165 118 62 204 196 211 249 59 62 193 118 123 172 102 181 214 101 215 96 212 176 29 100 44 152 141 150 25 31 229 88 152 114 98 202 69 124 222 42 265 83 45 69 120 105 148 53 82 191 114 193 207 95 76 193 181 139 81 169 133 238 61 250 67 149 71 156 106 32 119 172 69 149 107 126 102 214 38 174 74 244 253 207 154 166 81 199 206 184 116 108 248 82 165 223 209 51 52 122 145 121 142 120 247 203 183 131 190 144 94 166 173 143 153 120 162 87 93 251 147 142 177 123 46 224 203 17 193 172 180 117 61 222 164 118 217 170 115 146 179 82 166 141 104 136 66 283 141 107 86 216 47 247 94 120 77 211 66 52 127 116 110 179 188 206 164 151 132 117 93 161 132 55 44 75 218 83 285 86 73 206 166 21 150 64 69 189 144 169 142 78 25 85 111 113 91 132 182 171 174 177 239 267 27 184 150 61 127 109 152 218 134 195 142 70 167 123 222 166 138 123 119 37 173 102 88 82 159 124 155 155 131 121 50 138 135 211 135 135 240 191 120 21 154 83 118 178 161 95 79 167 165 86 170 140 156 53 174 117 130 166 50 101 145 64 138 230 149 71 165 117 225 141 138 112 100 134 232 104 137 321 113 43 18 177 170 168 224 162 163 106 160 118 121 77 211 171 55 236 122 157 135 151 180 207 80 106 178 148 82 221 150 137 47 29 144 129 255 120 125 82 102 184 149 168 71 39 115 98 159 112 95 136 58 90 134 124 89 219 70 84 107 49 79 38 8 170 164 53 126 113 208 100 121 132 70 126 186 71 154 91 202 158 125 184 155 221 185 50 117 200 178 223 183 262 95 223 220 230 209 139 112 115 198 136.84641638225257
29 159 199 231 120 31 145 197 74 236 12 57 146 144 98 113 140 159 128 136 68 118 65 54 177 157 216 151 26 132 121 55 101 218 136 89 109 87 64 204 134 182 129 154 172 119 219 173 199 114 100 166 76 94 229 68 140 142 127 236 146 164 117 121 290 169 194 214 150 164 169 173 127 55 106 168 82 138 180 41 124 147 144 106 169 101 139 194 66 117 80 128 31 180 99 53 171 139 135 196 145 124 223 208 69 142 199 52 106 269 236 84 31 85 114 190 158 119 30 108 36 62 97 62 184 98 99 210 133 90 132 112 245 224 237 114 65 174 178 119 61 33 134 106 75 155 87 209 63 149 40 204 302 186 152 86 152 197 138 150 178 152 143 183 255 180 129 87 147 181 209 126 173 109 121 189 102 239 121 268 238 196 66 128 204 202 83 164 125 136 26 97 24 127 184 48 95 208 137 215 145 156 175 123 64 199 203 218 261 63 67 195 121 137 172 114 178 218 99 228 81 206 172 31 98 46 159 139 163 26 29 224 89 150 122 99 211 69 134 224 39 263 88 43 73 124 102 150 49 85 189 118 198 209 99 76 180 172 146 83 176 128 237 60 252 66 146 69 168 113 35 119 164 67 150 115 126 111 209 37 180 75 242 264 200 154 185 79 202 203 181 127 108 238 80 174 210 207 55 57 125 148 119 153 120 255 203 184 126 201 152 89 158 180 150 152 114 164 86 97 258 139 143 173 133 48 227 216 21 198 171 172 125 63 224 163 122 246 171 120 145 174 83 175 148 102 146 69 287 146 110 89 224 52 251 89 117 81 210 65 54 130 118 110 170 184 213 175 150 138 120 102 173 139 55 46 79 217 93 280 88 73 209 167 21 152 61 71 196 161 166 150 72 29 86 112 110 94 138 189 166 164 177 234 263 27 183 168 69 128 112 163 197 127 192 152 70 154 124 227 172 133 117 124 40 167 115 78 75 164 124 155 147 136 121 50 133 140 210 138 148 240 200 118 21 156 90 124 178 163 100 80 169 164 75 170 142 155 55 168 126 138 157 52 103 142 65 137 244 161 73 155 116 224 139 133 113 108 137 245 107 131 315 121 41 17 185 174 158 216 162 163 111 166 117 118 84 218 162 56 227 120 151 130 148 181 214 77 103 171 143 79 211 153 140 50 28 148 144 268 123 130 80 94 199 150 171 63 40 125 107 162 111 89 148 60 91 134 130 100 217 67 91 115 46 82 40 8 166 163 53 127 113 200 110 126 132 83 131 185 67 153 83 205 161 123 186 150 229 191 43 111 199 182 229 179 265 99 227 226 222 216 149 118 120 190 138.11945392491467
29 159 193 219 126 35 135 209 71 250 12 57 150 151 99 118 133 156 140 130 75 123 70 56 177 156 202 157 25 135 140 56 101 213 154 87 112 90 66 199 138 178 142 158 161 123 216 173 196 110 99 153 78 101 231 71 140 144 122 235 151 158 125 128 308 171 180 215 154 173 175 178 126 57 108 165 78 139 187 45 132 147 160 101 165 98 136 192 70 119 84 139 32 187 99 59 177 134 139 187 145 128 230 214 76 143 196 54 109 250 237 86 35 91 114 192 166 130 32 112 39 73 100 63 193 93 104 204 145 91 125 112 240 228 230 122 72 168 182 115 60 33 137 108 78 145 92 206 66 148 47 197 298 193 143 85 165 217 139 158 166 147 148 182 264 185 122 90 133 193 211 138 173 105 126 199 106 241 127 273 220 196 66 122 203 212 84 158 117 146 26 97 26 124 183 56 99 211 139 225 155 157 174 123 65 206 203 218 265 62 71 197 127 153 173 122 179 208 101 220 82 205 166 34 105 51 162 146 163 23 31 223 93 158 131 90 205 72 127 224 36 268 94 41 80 132 112 155 46 93 190 120 214 215 110 70 182 176 160 85 172 133 242 57 243 66 154 67 173 114 34 118 167 79 153 119 128 129 212 38 176 74 242 275 196 161 194 82 208 219 193 122 118 235 87 171 213 211 60 63 124 140 124 163 127 248 200 190 126 203 158 87 154 182 156 154 117 171 87 107 255 141 150 168 136 51 228 229 25 208 179 176 132 65 235 164 125 258 160 125 152 173 84 179 157 102 151 67 284 152 100 93 223 51 246 88 110 83 224 63 51 130 112 116 171 180 215 180 156 132 125 102 182 148 57 51 78 221 92 276 90 71 212 162 20 156 60 88 185 159 160 148 73 28 93 117 104 94 144 197 163 162 178 233 267 28 195 168 72 128 111 156 201 128 188 154 72 153 130 218 167 138 115 133 40 162 116 73 75 159 122 156 153 147 123 51 141 157 204 148 157 236 197 113 19 162 92 135 183 169 111 84 174 185 72 162 147 160 63 165 134 132 162 49 106 139 67 135 258 162 78 163 118 215 149 121 104 117 140 245 118 138 325 127 43 18 190 186 160 219 163 176 118 169 115 104 79 215 169 51 242 125 150 140 149 183 214 75 107 164 148 81 200 161 148 48 31 151 152 268 131 121 82 89 202 156 168 66 41 116 110 162 117 81 159 70 95 129 128 106 215 66 99 117 42 77 41 8 168 167 58 124 114 192 105 132 140 96 129 180 77 151 89 211 172 130 192 156 236 199 44 108 205 190 226 180 257 106 226 230 212 207 149 123 124 175 140.0307167235495
32 167 199 224 125 39 123 214 75 266 10 53 151 155 97 108 134 157 148 125 78 124 68 55 180 160 196 155 25 137 151 55 100 207 160 96 112 95 68 200 139 169 144 157 154 118 213 162 194 112 98 145 86 103 231 74 132 136 125 223 164 151 121 123 310 175 187 211 159 170 179 184 121 53 121 177 81 142 187 46 134 152 154 98 169 95 135 206 73 122 93 143 31 197 105 63 171 140 132 183 148 125 239 219 78 150 193 60 108 237 236 88 42 91 110 206 172 132 30 123 41 81 96 68 191 98 97 211 141 94 124 114 220 212 221 129 81 175 186 114 56 36 132 116 81 144 92 206 68 150 53 187 291 202 136 88 171 219 142 158 162 161 149 188 268 188 121 86 128 193 197 145 173 106 129 201 112 237 126 274 228 207 69 128 194 214 86 149 111 159 26 105 29 119 191 56 98 201 137 225 152 158 177 116 64 199 199 204 267 66 69 195 127 167 175 115 175 207 104 219 77 209 159 32 101 52 164 147 176 24 32 227 91 151 136 92 203 68 130 232 41 282 100 39 74 138 109 143 47 91 199 121 212 223 125 81 179 189 163 84 175 135 236 60 242 69 149 66 172 121 28 121 169 85 155 126 142 140 215 37 183 71 236 289 194 152 181 83 215 219 204 125 114 214 83 171 216 209 71 65 122 136 129 170 131 257 189 185 125 218 166 90 164 166 158 160 112 174 91 114 244 133 147 169 148 48 225 232 25 222 183 180 139 65 248 163 127 259 152 135 160 181 86 178 162 101 149 72 284 156 101 97 236 52 238 88 118 91 220 68 55 122 111 115 173 177 219 182 163 134 128 96 195 143 57 47 80 211 94 266 92 71 211 164 21 161 63 99 177 159 159 143 74 32 90 120 105 97 145 188 174 167 177 226 261 26 205 166 69 127 106 160 206 135 182 161 70 160 129 216 168 146 121 143 36 168 115 73 74 161 132 164 152 161 116 53 150 160 202 152 172 232 203 108 19 167 96 146 203 168 113 96 178 211 68 174 144 159 68 170 136 129 162 46 109 150 72 135 271 164 79 161 118 211 149 116 107 121 143 254 119 149 328 123 46 21 192 195 155 214 165 181 116 165 126 91 83 219 182 53 233 118 146 139 152 178 218 65 105 169 141 82 204 170 144 44 36 164 160 270 134 121 85 87 191 143 171 70 45 123 108 164 129 78 174 80 101 136 126 115 219 59 95 119 45 76 38 7 160 164 61 136 113 204 111 143 140 108 139 176 77 151 89 222 180 124 187 164 239 185 47 114 205 188 218 180 260 117 225 225 205 210 152 122 121 175 141.34982935153585
37 168 205 232 147 42 118 206 75 271 8 51 149 151 92 109 131 159 148 129 80 131 72 53 187 169 190 145 28 133 156 57 102 211 167 98 112 113 66 192 141 167 159 156 148 129 216 164 190 112 94 135 87 112 230 76 137 144 133 228 155 156 119 119 321 179 192 221 154 171 181 189 125 54 128 179 93 141 176 46 143 164 167 91 166 94 140 206 72 138 103 145 34 207 106 67 168 137 128 176 144 125 251 221 78 151 193 60 113 233 218 93 50 88 117 227 174 135 33 118 41 84 95 71 197 105 98 210 143 104 133 121 219 210 212 130 83 184 192 109 49 44 128 126 83 143 89 213 74 150 55 188 267 197 131 89 172 220 144 165 149 169 153 197 268 197 112 90 126 194 195 145 182 101 133 210 111 260 127 273 228 212 68 133 187 220 102 147 115 167 28 107 27 123 195 62 105 194 141 216 164 153 173 117 72 197 202 203 270 67 74 188 129 180 174 117 176 210 112 223 74 201 157 31 93 54 165 155 182 22 29 228 94 139 141 96 211 71 131 234 42 289 103 37 79 138 114 137 48 99 194 118 216 219 124 90 178 198 165 84 186 140 233 59 246 72 148 71 189 126 25 118 177 86 160 130 142 147 217 40 180 76 241 294 210 150 188 82 222 217 207 124 128 209 88 186 209 210 77 66 129 134 144 168 131 252 183 187 136 206 171 93 164 180 160 164 119 171 95 132 235 140 149 167 156 43 225 234 30 227 194 189 132 64 250 147 122 265 143 136 164 178 88 181 169 103 155 75 285 152 96 98 246 50 234 94 127 92 224 75 54 129 102 118 164 181 214 190 165 132 131 96 195 143 61 48 88 201 87 269 94 69 212 169 21 166 67 108 173 156 163 145 69 33 94 120 101 100 148 193 176 167 178 223 256 24 204 172 65 125 103 176 207 140 185 162 75 177 135 212 175 147 111 154 45 160 117 77 79 158 142 171 142 172 117 53 152 176 196 166 182 231 222 101 16 165 103 159 214 175 117 95 172 219 71 161 146 166 68 171 144 130 164 50 107 150 71 133 270 162 85 164 102 203 157 107 111 130 142 246 119 160 317 123 49 21 207 200 152 220 170 191 111 167 132 81 86 223 175 46 228 119 143 144 164 179 222 69 105 170 152 80 188 186 153 43 41 181 168 254 141 129 82 91 204 153 182 81 48 124 114 169 127 79 169 80 109 124 133 115 217 63 97 120 50 76 40 5 159 165 62 138 130 207 113 161 151 123 141 180 80 158 89 220 187 135 193 163 233 177 46 112 207 186 222 188 265 114 237 235 198 211 147 120 125 173 143.34982935153585
39 168 213 226 159 43 116 208 74 282 7 49 154 147 89 108 131 153 161 133 82 147 85 52 196 171 183 134 31 145 151 54 102 210 174 98 121 119 73 199 143 173 168 162 145 135 223 162 201 105 87 130 90 104 243 79 140 146 131 221 164 152 123 116 312 180 192 214 152 168 190 181 136 54 128 185 99 141 174 51 142 166 166 93 171 85 135 219 69 139 104 146 31 209 105 62 167 132 127 181 153 128 253 212 80 153 187 62 112 234 212 98 53 86 122 235 181 139 32 113 39 77 103 67 212 105 108 212 144 106 141 132 209 216 212 136 85 186 184 113 49 41 127 128 86 144 89 213 78 146 64 186 269 202 134 87 174 213 154 173 142 171 148 205 265 196 108 87 126 197 194 150 190 101 131 212 110 265 126 279 240 231 72 132 202 214 105 153 116 177 34 105 26 114 189 67 111 206 140 212 163 139 165 111 76 188 201 205 257 66 75 194 134 183 163 116 171 211 108 234 76 195 155 31 89 56 157 156 176 24 28 215 87 142 147 94 218 68 131 236 44 280 112 36 81 138 120 140 46 107 188 118 223 211 125 96 181 195 172 79 191 142 228 61 257 67 155 69 194 130 27 119 187 88 154 122 134 161 206 38 175 82 235 301 211 150 188 88 235 214 221 128 136 206 87 200 200 228 79 74 121 140 143 168 124 229 178 193 136 214 169 105 170 179 165 158 112 167 96 131 238 139 154 166 158 48 224 241 28 223 197 206 139 64 255 137 127 263 142 131 176 178 82 182 182 105 162 78 263 154 101 103 260 48 243 99 132 97 217 73 57 126 101 119 167 178 204 201 160 131 140 94 193 151 61 48 94 195 80 247 98 73 218 162 18 167 68 123 180 161 162 142 66 34 96 119 97 117 150 187 181 166 188 217 266 27 196 181 64 113 98 189 203 138 189 164 74 184 139 215 176 139 95 162 41 157 124 77 79 154 148 186 148 188 127 49 156 186 196 167 175 230 224 101 16 172 104 181 206 168 126 96 173 228 66 164 135 175 78 168 148 131 161 45 109 149 72 126 273 156 94 160 104 220 151 94 107 137 132 239 123 173 322 139 47 21 221 198 158 207 172 198 113 166 132 79 88 219 165 48 227 118 136 158 163 184 229 69 93 178 166 76 176 181 162 42 45 181 178 261 145 132 74 94 197 144 184 96 46 130 113 176 130 78 171 84 108 132 128 121 213 59 102 121 50 83 41 6 154 165 67 139 137 196 113 159 154 119 139 185 80 163 88 216 190 132 193 156 237 170 43 111 213 185 235 195 251 113 237 222 202 216 147 123 123 172 144.40955631399317
38 181 206 226 159 45 114 214 72 280 6 57 161 155 89 112 136 157 162 135 80 145 90 53 208 175 194 133 32 148 155 52 87 202 181 95 127 119 75 199 155 179 179 173 138 143 221 156 200 114 83 126 88 108 248 87 145 142 135 218 183 151 111 118 301 172 195 211 146 169 195 184 141 59 135 182 109 144 172 56 150 180 172 98 175 79 142 223 69 140 110 153 32 213 110 64 160 133 131 185 155 138 257 213 82 150 181 62 117 221 204 101 58 88 119 242 176 151 31 124 41 78 104 69 204 104 105 211 152 113 138 130 216 214 207 139 93 187 187 116 46 39 133 131 90 149 93 205 81 152 69 189 261 205 131 87 185 197 147 182 139 176 150 197 262 201 116 94 125 207 193 157 179 94 132 213 114 271 124 265 235 233 76 139 198 205 118 152 120 184 33 108 27 110 185 72 108 205 138 214 172 149 163 110 79 181 203 203 249 70 71 202 140 185 161 106 169 204 105 241 77 194 153 29 86 55 153 159 180 26 33 213 86 142 152 92 219 68 139 236 45 293 122 42 88 142 118 144 49 109 178 115 235 221 143 101 182 196 171 84 181 146 226 64 261 68 148 67 202 125 29 123 190 86 161 122 130 186 198 37 173 80 233 299 206 151 200 88 234 215 236 124 136 204 82 206 201 224 79 85 119 147 151 167 121 220 190 190 142 231 176 103 180 195 165 167 103 157 91 144 232 135 156 162 156 51 216 244 29 220 202 222 138 65 259 138 123 261 136 129 181 174 81 183 179 100 168 83 260 159 94 105 277 51 242 101 140 104 218 76 56 119 98 120 173 186 202 205 160 121 147 90 195 156 63 46 99 198 83 234 94 76 206 163 20 167 64 128 186 168 166 145 63 31 99 123 96 132 153 179 181 166 197 222 257 31 195 173 66 123 100 190 191 131 190 163 64 184 136 222 183 134 98 171 36 157 129 81 83 146 143 192 143 207 123 49 152 194 197 177 169 219 235 93 17 184 110 176 215 175 129 99 168 254 70 162 136 178 83 180 157 147 157 39 113 159 72 130 265 152 104 166 96 228 151 94 112 139 122 227 123 180 332 153 49 22 230 200 167 201 182 200 113 163 131 81 93 228 170 47 225 118 138 175 155 185 223 72 93 186 164 70 167 190 156 38 46 187 173 260 150 135 72 91 198 147 180 101 48 130 112 174 134 86 186 82 104 135 125 118 206 55 103 121 46 87 42 5 147 160 71 137 148 195 114 171 156 128 140 184 82 175 90 210 198 129 191 163 236 165 41 103 206 181 241 201 241 111 235 224 201 204 148 131 132 158 145.71501706484643
45 172 217 219 159 46 121 220 80 295 7 55 168 151 93 110 127 152 170 139 77 136 92 49 201 176 199 122 29 152 152 55 90 197 184 96 132 112 78 221 156 188 191 181 139 152 228 153 206 122 86 129 94 107 240 102 154 143 137 198 189 155 113 123 279 174 196 208 146 159 177 194 140 59 140 193 113 145 168 62 160 190 179 102 177 76 140 219 63 135 110 155 25 215 116 62 163 125 132 190 167 134 250 208 83 142 168 63 115 204 191 103 60 96 117 252 174 159 29 128 41 82 113 72 208 101 111 221 146 114 132 132 223 212 199 140 93 190 171 110 42 41 140 129 93 144 96 213 83 154 68 186 252 204 130 89 202 180 149 179 127 166 155 193 275 204 108 95 119 201 178 171 183 102 134 222 113 266 137 258 225 247 63 137 201 201 122 152 123 180 34 114 27 108 181 84 105 212 135 215 183 150 168 107 78 176 201 206 230 74 77 209 139 195 160 113 174 207 103 245 77 205 148 23 86 58 156 166 177 29 38 205 91 141 168 103 217 61 138 223 49 283 127 47 91 146 118 141 49 108 180 113 233 221 149 105 185 200 175 87 181 156 229 70 260 68 144 67 194 131 31 132 193 92 170 120 129 177 200 40 172 85 234 281 189 163 198 89 241 211 239 121 139 203 90 215 201 228 80 86 118 147 159 164 113 208 186 182 146 242 175 100 180 191 153 160 109 140 90 145 227 133 154 158 162 52 221 247 29 212 204 222 147 68 270 133 107 267 129 138 188 174 81 169 180 103 168 88 246 163 101 114 278 55 245 99 145 103 219 81 52 116 99 116 173 177 199 211 187 124 152 99 196 159 62 54 107 185 85 229 95 75 191 156 18 165 63 133 182 164 173 148 58 32 111 127 102 142 160 174 182 172 197 220 234 30 199 176 71 127 95 185 193 135 191 173 69 195 126 239 199 131 102 192 33 153 129 81 88 145 144 204 140 202 126 52 150 206 199 179 168 222 236 84 17 182 109 180 226 169 134 108 176 271 70 160 131 180 86 182 153 150 156 44 108 162 76 133 267 146 101 162 94 225 148 93 107 143 114 217 117 180 328 172 54 23 235 199 172 201 183 199 118 166 136 87 92 229 161 49 226 122 139 180 154 175 207 75 89 187 167 64 165 188 159 35 47 196 169 259 159 136 74 90 208 153 193 109 50 116 105 178 135 81 173 86 108 135 121 115 198 59 97 121 51 95 41 7 144 167 67 132 151 184 106 173 157 125 147 179 73 175 94 206 200 124 184 162 234 161 37 105 202 177 237 211 240 110 227 220 196 207 144 116 138 159 146.23378839590445
47 170 224 227 159 45 122 220 82 282 5 57 168 145 99 106 126 147 177 143 83 140 86 47 211 171 199 122 29 145 159 55 86 196 186 100 133 113 83 219 148 177 201 180 140 159 221 158 196 127 84 125 85 105 237 108 156 142 126 188 191 164 115 128 281 184 187 212 144 159 169 194 148 56 140 198 114 142 155 69 180 195 179 101 174 77 132 219 58 133 121 167 23 222 122 73 170 119 124 188 176 136 261 210 85 140 165 59 111 198 182 105 58 102 135 248 182 172 32 142 42 86 113 70 192 100 111 226 152 116 134 124 225 214 195 143 92 190 169 116 39 45 143 125 87 143 95 212 89 155 72 183 252 200 136 90 189 173 154 168 123 165 156 195 266 205 104 105 111 219 172 169 182 108 131 231 113 276 143 249 235 237 62 135 201 209 136 140 124 174 39 111 26 111 186 101 109 217 136 215 192 149 168 108 74 176 198 217 224 78 79 207 139 195 152 109 177 208 103 234 76 216 144 19 89 53 160 161 179 32 44 209 97 130 167 101 210 65 149 214 43 283 140 48 88 147 112 152 48 120 173 118 245 214 157 111 187 201 169 86 184 159 242 78 263 64 142 68 203 128 31 139 197 96 175 111 132 175 194 38 168 92 233 266 193 164 203 92 240 199 254 133 135 208 91 210 190 235 75 90 135 140 172 168 106 195 180 173 142 246 187 107 173 205 153 162 113 145 86 136 226 138 153 161 164 51 216 248 31 203 205 223 155 68 277 139 106 263 133 126 181 172 82 175 185 99 172 94 241 177 103 126 279 52 231 100 144 109 220 91 53 110 93 117 169 178 201 200 204 127 156 101 193 159 67 53 108 183 82 222 82 74 187 143 17 176 60 132 183 167 169 141 58 33 111 126 103 152 155 179 177 174 197 215 223 30 188 173 79 129 85 176 187 141 200 181 72 199 131 228 220 130 102 194 33 147 135 77 85 142 140 199 139 214 122 50 145 206 188 189 172 213 227 79 17 182 106 188 219 176 121 113 168 279 68 161 126 189 99 185 166 155 157 47 105 161 75 142 259 146 104 159 91 230 153 84 110 150 111 216 120 180 320 181 50 27 233 197 168 200 179 195 122 161 140 83 98 236 169 56 211 135 143 181 154 172 214 79 92 195 169 57 146 188 164 37 50 221 170 248 180 145 74 83 211 153 201 114 47 119 107 174 132 80 190 94 111 130 122 114 183 63 93 126 53 89 48 8 140 168 66 141 151 176 110 188 152 130 155 174 74 176 101 201 200 114 195 159 228 156 35 106 201 165 231 218 233 110 224 207 202 207 146 127 146 151 146.74232081911263
52 167 218 214 166 46 119 215 84 279 7 63 175 145 100 97 124 140 184 151 86 130 81 50 208 185 209 114 28 142 153 56 92 193 194 103 125 122 86 223 151 182 210 178 145 169 214 159 194 125 89 132 83 103 229 117 154 150 122 183 195 158 118 131 271 176 181 222 134 160 157 193 149 58 162 205 121 139 143 70 187 195 185 104 173 71 130 209 61 135 128 168 20 221 122 75 178 121 130 186 188 136 250 210 82 134 162 62 109 181 184 101 61 110 131 253 183 164 35 145 42 89 120 67 183 105 127 225 144 115 143 120 219 213 195 149 94 186 182 122 39 46 142 126 89 149 104 224 88 152 79 178 256 207 129 92 201 177 152 160 122 159 156 198 272 211 100 115 112 222 166 174 180 105 133 240 119 275 148 237 229 241 63 137 199 212 136 135 113 175 39 108 25 97 199 109 100 206 130 217 202 152 173 115 73 172 200 216 227 86 86 205 136 189 158 112 174 198 104 224 79 208 133 20 88 52 167 169 175 34 48 200 108 133 169 99 221 67 151 210 45 280 158 47 86 154 115 149 52 136 160 122 241 216 165 109 192 211 159 91 180 161 248 90 259 66 142 69 203 119 30 141 195 97 189 106 133 181 188 39 163 99 224 260 195 169 199 94 239 184 257 132 143 204 91 207 176 234 73 88 141 141 170 169 101 187 185 173 133 251 189 117 173 209 156 160 110 144 80 138 219 148 155 161 171 55 207 242 35 188 197 247 159 69 267 146 109 259 123 120 178 169 83 158 199 91 166 107 234 164 96 120 282 47 241 103 140 115 227 95 57 112 98 117 177 172 214 203 217 125 161 100 197 166 73 53 116 168 83 222 79 69 185 142 17 174 57 140 189 149 166 148 52 34 111 130 111 155 163 183 179 176 198 189 215 28 203 187 93 124 78 177 185 146 200 178 72 209 125 214 228 131 107 207 35 147 140 74 89 145 149 211 135 227 116 48 145 220 183 187 170 197 223 82 17 201 108 192 221 185 122 115 158 280 66 167 130 201 100 190 159 170 150 48 106 165 82 134 261 147 110 162 96 225 156 93 111 154 96 204 121 180 305 184 44 26 245 202 167 198 171 207 121 160 146 84 94 232 168 63 214 151 156 172 156 185 232 75 91 189 166 57 141 195 158 39 47 238 166 246 184 153 70 86 217 164 200 111 51 122 104 179 138 77 195 90 120 124 129 113 172 66 97 130 53 85 50 9 128 164 66 134 160 163 119 181 150 130 155 159 68 172 106 204 204 107 194 150 229 156 37 113 197 167 229 223 231 112 218 208 202 190 138 131 149 153 147.27986348122867
57 150 207 212 176 51 110 219 87 284 7 69 181 138 101 98 121 143 188 163 88 127 76 56 209 187 204 112 31 141 160 57 103 201 198 102 132 117 91 211 158 188 210 167 147 170 215 168 191 126 85 129 81 112 221 120 162 151 127 193 193 160 122 134 264 184 166 227 131 166 151 201 150 56 167 225 128 134 140 74 192 190 196 106 165 69 127 208 53 134 137 165 17 224 118 71 178 119 123 186 190 147 254 217 81 134 168 70 109 177 190 98 58 120 127 240 182 159 38 142 47 95 128 63 181 114 127 214 143 110 148 115 214 210 194 156 96 180 165 126 43 47 142 117 95 139 108 211 89 152 82 172 238 215 125 85 200 158 148 173 117 162 166 199 266 213 96 122 124 211 153 177 176 108 132 243 122 275 148 221 219 238 63 135 196 221 146 131 118 173 42 108 27 92 201 112 107 215 122 207 219 161 177 125 66 171 187 215 210 87 92 195 135 190 141 107 175 200 109 212 75 209 132 20 95 44 165 170 190 37 51 197 118 125 175 101 217 68 152 196 46 283 177 52 94 165 118 156 54 150 166 116 249 218 170 112 187 210 153 101 182 157 259 101 261 69 136 66 191 120 32 138 205 107 188 104 130 190 188 39 157 99 226 258 190 171 211 96 233 178 262 136 139 198 89 205 171 227 70 94 133 144 162 168 102 182 192 161 135 252 202 123 171 222 156 169 113 135 85 133 224 146 157 161 189 48 209 237 32 180 178 246 170 69 264 137 114 259 124 123 170 162 80 162 197 97 175 98 226 171 95 123 284 47 243 109 145 119 244 97 57 118 91 121 177 167 225 203 219 128 162 99 192 171 77 61 121 171 89 221 82 66 192 137 18 165 58 146 196 154 177 154 60 34 119 138 120 162 160 196 174 181 205 187 210 25 199 186 109 116 77 168 190 143 197 184 77 206 121 212 234 129 112 211 43 150 141 76 84 147 153 202 131 224 129 48 140 225 173 182 165 196 227 84 19 208 110 201 221 183 123 119 150 291 70 164 130 211 100 196 171 179 143 55 113 169 78 142 266 163 104 165 99 229 165 91 118 164 89 207 121 171 291 169 43 29 259 230 166 199 175 220 124 162 158 82 88 228 173 64 220 146 157 185 160 193 232 82 94 189 175 52 136 201 153 40 45 247 163 246 189 163 68 88 206 168 212 117 64 116 103 178 142 75 199 94 133 115 133 107 167 73 88 130 58 84 47 10 129 156 73 145 167 158 120 185 152 128 149 156 64 170 116 210 204 99 197 153 230 155 37 106 203 165 228 236 215 124 223 195 188 184 133 136 162 138 148.09897610921503
64 141 219 207 185 49 104 206 83 272 8 65 191 140 98 93 125 143 173 164 89 133 77 56 226 183 193 112 32 142 152 59 100 201 204 99 139 120 100 212 151 183 205 178 148 160 209 176 192 127 84 135 79 111 210 127 158 160 128 198 189 163 125 140 252 181 158 224 129 163 152 202 154 54 172 236 133 131 141 80 189 201 188 110 170 66 132 211 50 129 137 162 16 218 118 76 164 120 124 187 193 155 255 216 87 141 170 78 104 180 184 96 64 128 130 235 185 168 40 142 52 100 130 61 172 120 131 219 141 108 155 111 204 214 190 155 105 198 167 130 40 46 146 121 93 130 107 199 100 147 85 162 239 207 122 87 198 153 153 176 122 165 176 198 264 218 99 126 125 206 154 177 178 120 132 250 131 274 150 225 217 233 61 146 187 216 149 123 109 173 39 111 24 94 186 103 113 229 117 203 235 176 168 129 63 163 178 228 205 85 102 196 134 199 134 102 169 191 104 209 70 217 126 19 106 38 163 173 191 36 57 188 123 127 191 97 214 68 152 193 46 283 173 52 88 168 121 152 52 169 165 121 241 217 174 120 196 209 161 107 185 152 257 106 254 74 131 70 190 118 34 134 196 103 188 100 131 189 194 43 165 101 229 255 205 175 209 102 228 179 263 142 138 200 87 220 167 230 63 96 121 153 158 155 99 181 199 153 128 254 200 128 166 223 147 181 119 137 83 128 223 149 154 162 201 45 202 232 38 181 176 236 174 73 279 136 112 239 126 128 174 155 69 162 185 97 179 100 222 172 102 116 285 51 238 108 146 128 258 88 59 124 93 115 178 156 223 214 225 118 163 96 189 171 90 66 125 157 88 216 88 67 179 138 19 160 56 145 204 145 188 159 64 35 119 140 117 154 169 198 172 171 202 177 201 26 202 193 119 114 75 165 198 145 199 179 86 203 122 213 234 133 114 221 49 152 136 69 89 138 137 196 132 227 127 47 133 227 166 196 169 190 231 81 24 216 107 217 209 183 123 114 151 296 74 174 140 212 91 207 178 184 139 65 108 172 79 144 277 156 95 160 108 238 169 94 112 159 90 206 123 173 254 174 37 27 275 235 161 198 182 224 124 160 151 85 89 227 189 61 217 142 168 192 160 197 228 85 91 185 179 47 134 196 153 41 49 259 167 225 201 165 73 89 212 161 211 121 61 118 99 175 141 77 203 94 140 110 133 109 168 73 89 132 62 78 51 11 131 153 75 142 174 153 123 188 151 134 153 156 58 166 134 210 198 97 192 151 222 152 39 104 210 156 226 239 217 138 217 188 182 173 118 138 169 130 148.36006825938567
67 145 222 194 196 50 114 205 90 270 7 67 196 128 103 88 125 133 165 163 92 135 74 52 226 199 188 108 32 138 146 63 94 198 211 97 138 122 105 200 167 177 210 189 142 168 211 181 192 121 75 146 73 107 213 132 167 159 131 197 189 161 121 144 235 183 153 232 126 167 145 198 149 56 167 246 128 134 138 86 184 201 188 117 174 66 128 205 43 140 145 155 14 213 114 81 153 121 128 177 188 163 257 206 86 136 170 78 108 175 177 84 63 134 134 245 186 173 42 138 57 99 136 61 174 128 135 218 142 104 162 109 195 214 197 157 105 196 160 128 41 49 142 124 90 127 108 190 103 146 93 166 229 201 120 83 199 148 151 181 122 163 177 190 272 217 99 122 122 205 156 184 178 125 137 236 140 272 151 211 204 228 63 143 181 216 154 123 115 173 37 119 27 93 193 101 121 229 111 201 252 187 174 153 64 163 171 215 198 81 106 194 144 206 122 97 166 185 102 203 69 222 124 18 116 39 164 163 195 37 66 180 129 123 192 100 216 67 142 188 47 274 183 49 87 168 123 149 50 178 161 129 242 216 174 118 196 210 162 111 191 160 252 117 253 70 126 67 194 121 35 144 197 104 190 93 133 198 195 45 167 101 235 249 204 172 206 106 226 183 260 136 132 202 81 217 166 224 65 97 123 152 151 152 98 178 204 142 132 249 196 130 172 227 145 178 132 134 82 129 224 159 149 155 213 49 202 230 35 184 173 227 174 72 281 145 116 249 127 132 170 145 74 160 188 90 176 100 210 177 106 114 263 52 239 105 144 131 264 89 61 135 99 111 178 150 219 213 220 113 165 88 182 176 90 59 136 154 96 212 89 73 171 134 21 149 53 151 200 141 186 164 67 40 122 146 124 161 183 199 167 163 196 171 202 26 197 197 123 123 75 172 194 151 200 180 84 201 132 208 233 130 112 218 54 141 144 67 93 137 136 191 138 232 124 46 131 230 156 198 175 183 227 75 27 223 105 221 199 188 110 118 148 303 68 163 146 214 88 223 178 202 132 73 111 178 80 136 265 155 96 171 110 242 171 90 115 159 92 200 130 163 244 167 35 32 275 238 162 190 185 222 118 164 154 84 89 226 185 65 217 139 181 192 154 205 216 85 91 189 184 46 133 204 151 42 48 249 171 215 206 169 76 84 212 156 192 120 63 119 103 176 144 75 227 94 133 110 129 106 158 75 89 146 61 79 50 11 133 157 86 142 164 155 134 192 148 134 156 150 47 169 143 204 200 92 191 152 214 147 43 103 209 151 229 245 207 137 213 177 173 169 128 131 185 126 148.30546075085324
72 146 211 171 200 54 112 199 82 273 6 67 208 132 100 88 140 143 153 165 95 139 73 54 226 199 172 104 25 140 139 71 101 193 210 95 135 125 114 197 174 185 213 179 139 160 201 183 201 120 76 144 74 109 209 143 168 145 128 186 193 163 129 144 227 190 158 221 120 172 147 197 148 53 175 245 126 142 125 90 197 202 201 124 185 62 131 205 45 135 154 154 12 217 117 93 150 120 128 176 186 164 258 208 82 127 178 67 117 172 178 77 64 141 128 254 188 159 44 142 62 102 140 62 178 137 150 207 137 106 159 108 201 199 201 163 113 191 167 134 42 53 151 119 91 124 107 193 101 149 104 164 221 195 116 84 197 148 149 188 120 168 182 194 274 215 92 127 116 207 155 189 171 125 153 246 137 271 152 206 194 228 63 143 180 226 162 125 114 174 36 120 32 94 197 108 129 228 105 190 253 189 182 155 66 158 186 213 185 77 99 194 153 216 117 95 163 174 96 197 67 217 128 17 128 42 153 174 184 43 76 164 133 120 197 96 218 69 145 181 49 269 177 53 85 165 131 145 46 191 155 132 250 204 181 115 191 223 171 114 181 165 253 117 259 74 125 62 191 123 35 147 192 108 179 93 139 202 201 51 164 105 237 241 207 167 219 100 225 179 269 126 131 195 78 216 155 223 70 98 114 150 145 143 99 169 201 148 126 248 179 135 173 226 146 189 129 133 71 132 219 160 140 158 216 48 205 226 41 168 180 227 177 66 281 151 114 240 121 136 169 144 82 159 196 85 187 106 196 172 105 113 254 51 240 94 149 138 267 95 70 138 101 112 185 153 219 206 203 115 168 84 161 183 101 54 137 144 104 210 88 81 168 132 21 145 48 150 193 146 187 171 67 42 122 148 124 166 191 197 173 158 196 164 204 26 204 205 128 119 73 164 207 159 208 177 95 196 129 215 243 140 106 213 54 148 148 68 95 136 131 209 139 241 119 46 128 229 142 195 174 184 223 78 33 232 105 241 205 180 106 120 148 293 66 154 148 227 94 234 177 195 145 73 102 167 79 147 252 161 95 173 111 251 164 88 117 170 93 207 139 162 230 170 35 31 279 241 156 188 206 229 109 156 160 81 94 227 184 69 209 148 178 203 164 211 215 83 92 174 202 45 132 212 158 43 55 243 179 218 219 179 75 87 215 163 194 116 73 124 118 170 138 72 235 98 135 115 130 101 165 71 92 146 68 77 47 10 133 164 100 139 163 158 128 182 144 129 158 151 48 170 142 204 205 85 199 158 230 143 44 105 207 160 218 241 210 139 196 159 158 167 126 131 185 131 148.7457337883959
77 144 203 165 200 52 114 199 83 268 11 61 212 132 103 88 155 141 168 160 104 144 75 56 238 209 166 101 27 148 138 77 109 188 217 103 129 137 118 200 174 185 222 184 146 155 193 177 196 127 76 145 75 111 205 166 175 136 136 187 194 162 135 149 216 174 152 223 111 166 150 194 167 56 178 250 128 139 114 89 207 206 208 138 194 65 126 209 48 150 166 153 11 231 118 90 149 126 135 174 199 163 246 210 77 136 183 78 125 160 187 71 64 136 129 247 189 160 43 146 67 110 151 59 186 146 154 189 142 107 157 93 193 191 198 164 115 178 167 135 37 57 156 118 98 120 103 191 104 145 100 161 211 205 110 88 197 151 160 197 115 167 178 192 271 213 85 128 125 193 142 188 163 121 154 244 135 263 161 191 180 228 63 145 186 220 175 119 121 176 32 118 36 101 186 107 130 224 105 186 246 191 178 157 63 155 185 202 175 81 103 201 155 216 115 98 163 172 95 189 67 226 119 19 134 43 152 168 192 38 78 163 130 125 214 94 208 73 145 177 51 259 192 64 88 158 130 145 40 212 161 129 245 210 186 118 193 213 166 109 179 171 251 116 252 75 122 62 189 119 32 152 193 115 177 85 134 200 198 54 159 107 248 230 205 160 207 97 230 177 279 125 130 193 81 211 146 225 76 102 113 149 136 141 98 179 194 154 132 252 181 143 171 219 145 175 130 139 66 141 212 163 132 157 214 46 208 215 43 170 174 228 184 64 278 153 115 237 117 135 175 141 86 160 196 88 185 106 199 182 105 117 245 60 228 99 150 134 254 96 76 128 102 108 184 152 232 199 208 109 175 81 155 186 112 56 141 144 120 206 87 85 159 134 21 146 43 155 189 144 180 179 75 48 124 147 125 165 190 187 170 158 194 151 200 29 204 182 135 119 78 158 200 162 199 182 99 202 129 219 236 144 106 224 55 141 158 73 97 139 140 215 131 240 122 39 123 238 137 205 170 181 228 75 31 231 104 234 214 177 102 129 152 280 62 150 154 217 95 251 174 198 142 79 111 167 81 141 257 170 97 176 112 258 163 91 124 175 85 204 136 173 213 173 37 33 289 248 158 187 221 213 110 161 162 83 99 227 176 71 216 153 180 218 175 205 209 91 88 170 214 43 125 229 160 46 59 239 173 210 217 186 71 84 216 175 195 115 69 122 123 160 132 62 231 100 134 117 122 102 165 73 97 149 68 77 45 13 139 164 107 140 163 162 129 194 135 129 155 140 45 168 146 200 204 91 201 161 226 140 47 108 204 167 208 247 197 133 202 149 158 166 134 129 187 133 149.05972696245736
78 150 214 159 198 39 114 199 82 261 15 67 215 131 101 83 170 141 170 152 108 148 77 59 227 214 163 101 27 146 133 77 106 186 242 103 133 136 117 197 169 187 214 183 149 157 176 181 197 130 80 135 73 120 209 180 190 139 137 190 197 178 142 168 207 180 148 209 108 160 158 194 175 66 176 247 130 138 108 83 202 206 205 148 197 66 122 212 47 164 167 148 14 230 119 93 150 130 141 183 204 160 238 212 77 135 191 79 130 147 182 73 69 142 135 247 190 157 46 145 77 112 163 60 183 152 172 180 138 110 163 95 187 190 193 173 106 164 159 127 39 58 165 117 109 110 102 188 102 144 98 154 193 202 111 89 188 148 165 193 108 163 181 193 266 229 88 132 127 190 138 184 161 133 155 228 127 255 167 184 167 222 66 140 188 218 179 118 113 172 31 116 40 107 170 108 123 230 100 177 242 206 188 168 64 153 187 202 173 79 98 199 153 212 110 106 164 173 91 187 67 219 115 18 132 45 163 162 199 41 82 166 130 125 215 93 216 70 145 169 51 270 192 74 97 155 133 155 42 230 165 122 243 200 195 122 191 201 168 102 182 170 239 120 244 74 115 57 185 121 38 159 193 126 175 88 137 197 205 61 153 109 249 237 200 151 195 88 223 167 284 119 134 206 80 211 145 215 68 101 111 157 150 138 98 185 198 163 142 250 175 147 174 214 144 185 136 151 73 139 212 165 131 161 213 48 199 218 48 163 168 219 197 59 262 151 117 232 120 134 180 147 100 157 212 91 188 106 195 188 107 127 237 63 208 99 154 140 250 101 89 133 111 111 190 158 237 205 195 114 175 78 151 192 109 55 147 150 126 203 86 82 159 128 23 140 43 157 186 146 173 189 77 44 129 141 116 179 184 192 167 159 194 144 208 30 202 179 141 120 76 157 199 170 184 173 111 204 137 213 236 142 107 239 64 135 166 70 94 124 147 216 130 237 125 33 121 234 129 211 173 178 231 67 38 217 95 225 200 180 101 143 153 272 57 155 160 214 95 245 164 200 147 81 115 173 88 142 243 158 94 170 117 254 162 95 133 183 86 193 131 183 188 175 38 37 290 245 158 180 224 218 111 165 162 81 91 215 170 73 224 168 176 213 187 220 207 88 91 179 213 41 120 227 156 42 62 246 170 205 222 193 69 91 217 177 193 114 73 120 131 141 144 55 235 105 138 113 118 105 165 66 97 151 69 65 36 11 144 145 110 133 162 162 140 177 129 132 147 143 46 174 147 191 218 91 201 157 217 140 49 109 199 166 195 247 203 142 208 145 145 171 139 135 192 130 149.1962457337884
87 162 219 155 193 44 112 193 72 249 18 70 217 115 103 87 183 137 182 144 115 153 81 66 231 217 163 104 25 135 138 77 98 184 241 97 142 142 114 197 172 193 223 182 146 145 172 193 186 128 81 131 68 127 206 200 207 129 135 188 198 179 142 168 204 174 147 199 113 149 160 198 172 76 165 240 126 133 107 89 205 198 201 139 184 73 115 224 50 167 172 148 14 229 120 93 134 138 151 182 201 171 231 206 78 130 187 78 138 150 175 68 68 144 144 240 193 155 44 145 81 125 159 60 185 151 187 179 131 112 168 84 190 183 183 180 113 166 161 126 40 53 169 112 114 107 103 188 98 137 100 147 174 202 109 88 189 129 170 198 112 161 195 195 258 227 81 133 121 194 141 185 168 130 156 229 125 255 166 169 161 207 61 139 183 216 185 118 111 171 32 124 42 106 157 109 128 229 105 179 249 203 187 167 67 147 187 196 174 77 101 194 153 212 109 108 154 170 86 181 64 223 112 19 136 44 170 172 189 44 85 162 136 123 228 94 213 70 158 168 53 273 205 76 99 164 139 157 42 229 166 119 232 202 207 126 190 190 166 103 181 167 237 135 242 72 115 58 184 124 35 155 190 136 167 87 141 186 200 58 148 118 245 242 194 160 195 92 225 155 272 111 134 201 80 205 138 198 72 108 114 172 157 137 94 192 186 172 169 263 182 146 169 217 144 191 135 154 72 145 208 164 125 156 210 51 196 228 49 156 176 220 196 63 265 150 119 224 116 133 190 153 111 158 219 91 198 105 188 198 116 126 241 73 204 102 162 146 247 104 87 137 107 114 170 149 232 209 189 116 182 83 149 189 115 59 155 152 127 197 88 96 158 126 27 132 51 160 177 147 180 189 74 50 142 142 120 181 195 206 168 152 181 136 203 30 198 183 137 126 87 164 190 169 194 174 116 207 138 209 233 146 108 256 67 127 172 71 88 125 144 207 133 227 135 35 130 242 122 216 172 167 231 67 47 222 96 219 200 170 111 157 160 270 60 164 167 207 98 249 161 193 153 86 111 176 91 143 227 158 101 173 120 261 173 101 126 192 81 185 126 191 179 184 37 40 298 259 162 172 226 222 113 155 168 80 92 220 165 74 206 171 179 225 204 224 211 92 91 179 210 38 119 225 151 43 67 252 174 216 230 198 70 89 230 183 183 113 79 121 134 139 141 48 238 97 143 114 128 108 169 62 95 142 72 68 33 15 138 140 112 139 162 163 142 179 131 140 153 133 48 167 145 191 230 93 189 164 229 135 52 105 195 166 183 239 192 152 208 142 141 167 144 135 191 128 149.63822525597269
96 164 219 153 200 52 117 194 75 248 19 79 211 113 105 91 187 141 193 142 111 156 85 79 245 216 154 108 20 131 137 73 103 182 248 94 139 145 118 201 174 204 221 190 147 142 166 188 172 130 87 126 65 130 204 225 213 126 132 188 197 173 153 178 194 179 162 191 110 154 149 197 169 81 171 240 129 138 105 89 206 208 199 141 181 72 116 214 45 176 164 135 15 225 117 87 121 145 160 181 183 170 208 193 82 130 178 85 139 149 171 73 72 143 151 229 201 155 49 141 88 130 156 62 182 152 184 173 130 113 163 78 190 174 184 178 116 169 168 124 32 55 172 112 111 108 108 189 104 136 101 136 159 190 121 85 180 126 176 209 104 154 198 199 252 230 81 141 119 182 140 182 162 127 152 223 113 242 161 157 151 218 64 136 174 204 180 123 110 169 32 121 43 107 153 108 131 215 116 172 249 191 182 159 62 145 175 199 164 77 107 192 160 203 109 109 147 162 85 172 66 233 107 18 135 47 179 169 182 50 89 161 148 129 239 103 198 68 158 166 57 264 221 79 99 157 148 157 41 234 160 122 228 200 200 136 191 199 170 106 187 170 227 146 233 71 106 55 190 120 35 147 195 146 160 85 146 186 200 59 144 124 249 221 184 172 180 91 232 159 260 109 142 193 82 205 130 178 72 108 115 187 161 141 96 193 172 170 173 256 182 151 160 211 142 196 145 159 73 146 224 169 121 158 212 46 193 230 54 150 175 224 204 60 259 145 118 219 115 126 199 154 120 166 227 97 193 106 196 204 119 134 255 79 209 100 157 158 245 101 87 130 108 112 166 152 224 201 199 117 173 84 148 186 122 55 161 145 132 189 84 99 154 120 29 124 51 158 173 149 188 191 78 56 145 139 110 190 202 211 167 158 176 140 189 29 187 184 133 123 82 164 195 168 203 179 125 216 141 207 230 148 105 254 73 127 179 67 92 116 142 203 139 224 140 31 135 246 126 214 179 157 223 61 47 221 98 209 197 170 106 160 157 262 59 169 173 209 105 259 153 198 161 87 121 169 99 164 213 161 101 182 118 256 179 108 139 193 79 178 129 197 164 185 36 43 294 259 149 171 216 223 119 152 168 80 94 221 159 70 189 169 178 229 200 219 216 95 94 173 201 37 117 221 152 38 69 251 167 219 229 195 71 93 250 180 171 110 82 126 127 144 146 44 236 98 141 105 134 109 167 67 99 145 76 72 33 18 133 143 104 141 165 160 150 189 128 151 147 133 48 169 154 183 234 90 189 169 220 127 54 111 195 172 179 236 194 154 209 140 141 171 147 134 208 133 149.55631399317407
102 168 237 156 199 53 119 190 77 244 23 83 210 111 108 90 181 132 206 139 114 155 81 85 233 204 166 110 19 130 142 70 100 172 251 98 128 144 120 202 172 205 221 190 141 125 154 177 178 127 89 123 64 123 187 235 201 118 135 186 210 171 153 170 180 182 172 185 113 159 136 190 176 88 164 240 133 140 111 94 202 207 192 145 180 72 120 221 43 186 167 125 16 216 115 87 120 146 170 175 184 163 201 194 90 132 177 85 147 154 168 72 75 143 147 229 197 157 47 142 101 134 160 62 181 148 183 168 130 122 157 73 186 174 192 163 116 175 174 125 26 62 169 108 116 109 107 179 102 136 110 134 146 185 128 87 175 126 173 216 103 149 195 205 246 228 75 157 121 179 136 174 166 126 146 224 111 237 166 153 140 216 60 144 150 200 167 131 101 171 29 116 46 102 150 106 132 212 121 172 252 184 181 156 63 142 162 200 162 75 112 183 158 205 104 103 139 152 81 165 65 216 108 17 127 47 172 163 180 49 95 157 155 132 227 112 208 61 161 165 52 262 234 86 104 161 159 161 45 238 160 110 221 184 203 146 193 192 173 106 188 172 213 148 235 72 102 51 187 120 36 135 188 148 154 84 167 188 201 62 142 132 249 211 189 155 175 90 222 154 266 104 141 187 80 204 134 175 70 109 104 186 164 135 101 183 161 171 173 251 197 154 167 217 136 208 148 172 81 155 217 172 120 161 204 43 181 234 55 156 177 222 215 61 254 147 106 193 112 129 206 156 127 169 210 101 194 114 194 193 118 146 258 80 204 103 151 161 239 107 94 133 106 105 173 151 207 199 189 120 178 83 133 194 125 53 156 150 133 178 86 97 150 111 30 130 51 173 165 146 177 200 82 52 152 139 107 201 208 207 166 152 176 130 179 32 187 180 119 119 82 156 195 176 191 180 137 228 153 208 240 148 116 256 74 114 175 61 92 110 127 200 134 211 146 31 131 243 124 208 174 146 222 61 55 226 94 200 198 179 109 166 151 252 58 170 178 209 114 267 154 210 155 99 119 170 102 165 203 158 109 184 111 240 191 101 136 197 80 185 122 191 162 183 34 41 292 269 141 173 222 215 123 151 157 78 101 224 155 68 177 172 183 225 205 221 216 98 98 168 213 36 121 222 156 37 77 249 160 223 229 193 64 89 246 185 160 112 92 129 130 152 148 40 240 100 136 109 136 117 155 69 102 141 84 72 34 20 130 144 109 141 168 166 152 189 128 165 151 136 45 176 155 184 236 90 174 172 223 125 52 115 208 176 163 215 186 158 207 136 140 162 153 135 217 130 148.9829351535836
104 175 244 157 176 54 118 187 86 243 28 86 223 105 107 88 180 133 204 137 118 160 89 87 235 196 167 106 22 133 140 61 105 176 259 100 128 141 127 187 162 219 209 195 138 121 148 191 163 124 93 115 68 126 187 251 201 129 134 184 211 168 156 167 173 175 177 186 119 158 126 187 188 86 160 249 135 147 112 95 210 202 182 147 181 75 118 231 40 185 183 116 16 208 111 92 110 141 160 159 189 150 191 182 92 128 176 89 149 157 162 73 82 133 157 228 191 158 40 145 102 126 165 67 183 151 186 153 132 119 165 65 179 179 197 160 129 162 174 132 28 58 168 112 118 115 112 175 105 134 115 136 135 177 135 93 168 119 177 210 105 153 190 208 238 229 75 178 115 175 135 159 174 119 146 226 113 231 181 143 142 217 55 135 150 188 178 135 104 171 29 123 55 86 149 114 134 201 137 167 258 183 182 151 62 136 155 200 157 75 122 189 165 191 106 107 136 150 79 155 62 207 112 19 129 45 177 165 176 48 92 161 157 131 229 125 197 66 166 176 55 252 234 83 100 159 169 161 46 232 157 109 230 184 208 160 198 183 165 107 183 189 214 149 234 69 97 45 187 122 35 142 180 159 147 87 173 184 190 64 132 137 240 205 187 157 183 91 213 153 249 106 141 173 81 207 141 171 72 119 104 187 161 132 95 183 160 171 171 253 195 156 179 205 139 208 157 177 92 167 198 171 118 160 203 42 184 233 57 150 176 222 226 59 239 154 104 184 110 134 207 152 127 160 212 106 208 123 186 201 120 149 253 77 200 103 155 171 220 109 100 125 104 98 163 145 196 199 185 132 181 86 129 179 129 50 156 139 138 172 80 101 147 120 29 127 50 172 163 154 169 213 81 57 160 144 109 216 218 197 167 153 171 125 170 33 175 180 122 113 79 162 195 165 183 175 142 225 166 205 251 148 122 241 75 112 179 58 106 110 130 196 128 207 153 31 118 234 124 206 165 140 215 65 52 228 90 198 202 191 107 171 157 236 62 172 179 216 121 259 153 213 163 111 127 153 103 170 208 151 106 181 111 241 197 97 138 194 81 180 112 188 146 179 35 46 276 244 133 169 219 216 129 151 152 80 112 223 157 72 175 178 187 234 201 236 224 106 103 168 214 41 116 224 152 33 82 251 145 221 231 193 68 92 236 184 161 116 101 133 126 150 155 37 222 101 136 107 140 117 150 68 105 154 91 81 32 19 143 140 113 144 163 160 159 200 119 164 149 136 44 173 155 191 238 92 164 171 220 123 53 127 203 176 153 199 177 158 203 136 133 153 160 141 222 125 148.71160409556314
104 166 247 140 182 57 113 186 98 239 30 90 228 97 107 85 169 125 200 129 121 159 92 89 229 194 162 110 24 131 143 62 105 174 250 105 129 149 125 186 172 224 205 206 135 114 142 183 164 115 96 111 68 140 180 246 226 128 133 176 202 168 162 175 177 189 196 177 119 169 116 185 188 84 153 225 131 155 112 94 216 209 183 149 179 71 129 243 42 180 197 112 20 209 113 89 108 142 163 153 196 143 184 182 92 125 171 93 151 160 155 69 92 130 161 237 197 162 37 146 107 129 165 72 175 157 189 155 138 117 169 59 179 183 187 166 131 157 172 136 29 52 176 109 122 111 113 163 100 123 112 133 130 174 151 94 164 110 176 204 106 143 182 211 226 222 76 194 117 172 139 150 179 118 138 223 120 217 193 137 139 223 55 131 148 182 185 138 98 166 27 121 59 83 146 106 135 191 155 166 253 182 184 149 61 126 152 194 153 65 123 180 166 191 104 99 136 149 76 156 71 197 117 19 129 43 186 165 157 50 96 158 157 120 233 132 202 69 161 178 56 252 240 86 109 157 161 157 40 238 158 110 231 178 204 162 195 187 161 105 194 202 204 151 235 73 95 46 181 121 34 144 182 168 144 78 182 189 181 72 134 133 238 199 182 158 191 92 210 148 234 111 150 166 80 215 145 167 79 114 108 193 156 130 88 178 164 163 177 240 190 150 178 199 149 201 151 184 92 159 186 175 124 150 197 34 171 234 64 141 181 221 234 64 231 161 105 177 109 138 209 148 119 153 214 109 204 127 163 204 128 149 242 79 186 96 150 174 197 117 106 130 103 100 156 146 199 212 177 140 180 94 126 188 135 46 154 148 144 148 77 101 137 124 29 125 46 160 172 146 165 220 73 58 160 145 107 222 231 212 163 146 169 119 173 32 172 173 119 101 81 163 193 165 180 175 138 224 170 195 249 139 122 249 76 113 183 53 112 109 128 190 124 209 151 31 120 231 117 203 159 126 212 64 48 234 86 202 207 190 102 174 166 228 62 173 184 212 110 245 146 210 169 113 123 149 104 183 209 156 106 181 121 242 202 109 136 191 85 169 106 175 145 181 34 44 280 243 137 159 206 214 138 167 145 90 112 213 154 79 158 176 195 240 188 226 216 107 110 169 224 45 108 223 155 31 87 252 139 219 238 195 64 85 224 184 164 120 109 140 128 151 149 32 226 99 134 104 147 126 140 67 104 156 91 85 31 21 138 152 111 138 153 165 162 203 122 169 142 140 52 179 156 194 232 91 156 171 210 117 54 121 190 171 151 201 176 158 200 129 128 149 162 140 221 131 148.05460750853244
114 159 258 144 184 57 111 181 106 233 31 91 222 97 112 81 173 115 204 118 139 166 105 88 233 203 159 116 27 129 156 63 106 159 242 106 131 154 133 172 165 220 194 208 135 114 142 177 162 113 95 116 67 151 180 245 227 134 126 186 198 166 166 176 179 203 196 169 117 175 116 173 182 86 152 220 128 155 109 95 225 205 193 145 172 69 134 229 41 165 198 106 23 197 113 84 101 148 170 156 199 142 182 179 94 116 172 94 161 165 151 67 96 128 164 234 200 163 36 151 107 125 173 79 182 155 181 147 132 118 164 56 182 159 183 172 139 155 174 134 33 58 175 107 124 112 106 150 95 120 123 136 130 172 156 92 176 102 183 199 115 138 187 205 231 220 75 197 110 157 130 139 178 104 136 217 115 212 198 132 141 222 59 132 139 186 187 140 98 160 27 126 64 70 137 111 136 196 163 163 253 177 183 147 60 122 151 188 154 67 132 183 169 190 117 102 120 141 80 155 80 186 112 19 140 43 185 149 162 50 101 156 168 117 236 128 204 67 163 179 58 251 235 91 109 162 158 157 38 247 161 107 222 173 200 167 186 184 165 111 190 203 180 154 222 74 84 49 184 118 32 137 173 186 142 73 189 200 166 75 145 136 237 194 179 153 181 90 199 148 232 105 149 159 75 210 139 161 75 116 98 190 152 126 85 177 162 166 174 243 183 158 164 203 144 200 154 178 91 154 180 171 121 149 214 40 167 235 67 140 181 213 231 66 221 164 107 174 107 139 205 153 110 149 205 113 214 125 156 196 126 165 239 79 177 88 158 185 185 121 113 128 105 105 168 146 191 206 189 140 169 94 114 186 138 51 160 144 154 149 82 91 135 120 28 125 48 162 165 136 172 207 75 54 159 154 111 232 232 216 152 142 169 114 175 32 165 170 123 94 85 172 192 166 185 180 145 222 158 188 250 133 121 250 78 116 199 47 118 118 136 189 129 216 155 37 123 235 107 203 170 115 214 70 47 222 84 194 200 177 97 171 163 213 67 168 187 211 110 229 149 210 175 125 126 155 105 198 200 146 105 179 123 225 201 108 126 194 81 166 97 174 142 173 35 43 276 244 138 150 204 204 137 174 140 93 122 205 157 80 152 185 184 232 183 230 214 115 112 178 224 50 105 239 148 28 97 239 136 210 239 185 71 78 212 189 150 125 111 145 137 156 149 32 222 108 136 99 151 139 140 70 109 167 87 87 32 20 142 151 113 137 146 165 167 208 120 164 139 143 57 175 161 195 214 98 146 173 200 119 55 136 185 176 147 189 170 152 191 125 115 152 170 154 213 128 147.419795221843
116 166 240 148 192 58 107 183 114 224 38 92 230 94 117 78 160 114 199 114 148 169 112 98 231 207 151 109 29 127 152 68 96 155 241 114 122 158 131 161 174 218 197 210 137 114 140 174 155 112 93 121 68 152 169 255 227 134 122 188 202 166 165 188 171 209 199 173 116 174 112 177 192 90 146 215 132 157 111 98 211 207 191 158 165 66 137 229 39 158 214 104 21 191 119 77 97 132 169 150 192 138 171 178 88 110 158 103 154 156 154 70 97 134 174 225 207 160 28 147 102 116 167 82 175 148 173 140 133 119 158 54 176 169 181 168 138 166 179 140 34 59 184 109 129 117 107 134 97 116 135 129 117 168 143 97 157 89 187 196 112 139 179 210 224 211 73 203 117 153 133 129 180 113 134 201 120 205 200 122 142 220 63 131 132 185 198 142 97 158 23 130 60 69 129 130 132 197 155 153 239 180 185 140 64 113 149 190 150 63 138 180 170 191 111 96 125 143 78 157 92 177 109 20 150 47 206 149 164 52 107 156 170 118 238 140 206 70 165 182 61 245 236 81 116 157 157 162 38 240 150 111 212 178 203 173 197 181 156 121 184 199 175 160 224 76 92 48 184 117 32 140 168 193 131 69 200 198 164 73 142 129 243 190 172 148 170 92 192 156 235 104 157 156 68 210 134 156 79 118 97 184 154 120 84 170 148 166 169 226 179 166 162 193 143 201 150 166 96 148 170 167 128 147 220 37 165 225 77 142 183 212 226 59 214 154 114 177 111 136 196 147 120 143 199 127 221 129 145 190 127 170 244 85 178 88 156 182 162 129 119 126 109 110 162 147 176 205 191 148 167 99 110 185 131 55 161 143 171 149 75 88 120 123 27 130 43 145 158 141 181 205 76 53 158 164 113 215 227 216 150 139 166 108 173 37 161 171 123 95 102 180 198 175 175 183 147 221 155 187 257 135 119 242 70 123 208 41 122 110 135 183 138 212 162 38 125 232 107 206 163 114 214 70 45 221 87 166 183 174 98 181 158 198 63 167 194 199 112 228 138 206 184 138 120 159 117 213 195 139 108 166 125 230 196 108 130 197 84 159 95 175 137 162 35 52 269 240 132 139 216 204 144 176 133 88 131 213 152 79 133 180 179 228 182 230 212 129 119 179 231 52 99 241 140 25 98 241 133 203 233 173 76 77 196 183 150 126 114 155 147 152 154 34 228 104 136 95 151 140 135 72 112 168 88 90 30 20 155 141 105 140 129 165 172 218 121 168 136 139 58 173 158 196 219 91 136 175 194 121 57 137 187 179 137 180 166 150 189 128 102 144 173 168 205 128 146.6023890784983
125 175 228 133 196 59 104 190 116 210 48 107 228 100 123 82 154 115 197 116 142 161 115 105 221 217 151 105 31 122 154 71 96 142 230 110 127 158 134 148 180 219 195 217 125 113 136 177 142 109 98 124 62 165 166 239 220 137 119 183 191 163 175 194 150 207 191 169 120 180 122 179 191 98 145 211 137 162 106 102 201 192 197 152 163 66 134 215 41 156 230 94 20 190 119 66 99 124 170 148 186 132 164 184 96 109 148 107 151 147 148 66 103 141 185 216 199 156 27 148 99 126 170 85 169 142 175 136 143 131 153 53 172 154 171 162 142 168 177 156 38 55 190 109 132 123 105 123 91 106 146 128 108 173 149 99 147 81 187 198 120 132 170 218 212 204 77 202 118 148 133 126 171 113 137 193 120 201 200 115 128 218 67 125 133 180 204 150 99 152 24 130 61 64 132 125 132 191 167 153 231 177 193 144 69 118 157 178 145 59 140 170 181 186 107 105 123 143 87 154 93 181 106 24 175 48 202 158 155 62 111 155 163 122 254 152 199 76 179 179 49 235 223 87 119 154 156 158 40 247 160 112 210 170 209 173 196 188 153 133 190 194 162 165 213 72 94 43 187 112 30 135 167 194 140 70 205 194 155 82 149 121 237 184 160 150 166 90 188 153 220 106 157 149 67 202 134 160 82 122 99 175 159 116 85 161 151 166 169 223 175 174 135 183 146 210 148 174 104 148 163 170 128 143 219 37 157 223 81 145 174 207 236 59 219 158 113 171 116 149 186 147 119 140 200 131 228 130 136 190 127 173 240 95 167 91 159 182 151 132 129 123 103 115 154 151 172 210 184 156 172 102 111 187 130 57 152 148 182 142 82 95 119 120 28 130 43 141 160 145 179 210 72 48 166 174 103 222 247 234 140 148 169 116 175 42 164 166 124 89 104 177 196 162 175 183 138 214 149 181 253 124 113 243 74 119 216 41 128 112 136 177 146 216 157 39 120 236 107 204 157 112 214 68 47 221 96 162 178 169 96 182 160 189 70 174 199 205 112 223 138 199 177 137 120 151 130 220 185 137 101 151 124 230 189 107 144 190 82 146 86 182 128 141 30 55 259 227 125 146 215 198 143 177 133 93 137 210 147 78 121 177 173 235 182 228 205 129 120 183 239 52 95 231 145 28 102 228 137 191 241 164 78 86 193 175 152 134 118 155 145 148 154 36 223 111 135 95 144 145 112 75 123 177 93 99 30 19 153 131 103 143 123 150 189 225 128 164 134 146 67 164 156 192 225 88 136 173 190 117 57 143 183 179 133 180 171 153 180 128 102 135 179 164 213 130 146.00682593856656
134 172 222 124 197 65 100 197 133 193 54 116 224 89 132 77 159 121 203 114 141 146 107 106 229 217 153 100 35 118 160 69 99 138 232 108 127 151 124 148 192 219 186 209 120 118 132 174 131 115 101 133 69 159 152 222 222 131 123 183 192 164 172 198 140 202 196 160 123 182 117 178 184 100 145 199 141 165 98 105 197 172 193 155 173 68 132 201 46 166 226 91 21 181 126 65 97 119 183 142 190 130 158 180 99 106 141 110 159 134 137 62 109 145 183 202 197 163 26 157 98 129 179 88 168 137 169 130 147 133 149 48 161 158 176 164 144 173 184 160 40 55 188 108 141 128 103 119 95 100 154 130 89 170 155 105 144 79 181 195 110 133 176 232 208 214 79 201 118 146 127 115 166 109 147 188 120 196 195 106 116 219 67 118 132 179 216 163 100 159 22 133 67 68 130 134 129 187 172 145 226 186 195 144 70 105 153 167 146 66 140 171 200 186 104 103 116 139 90 153 102 179 106 24 196 52 227 161 147 65 114 152 152 123 257 165 193 79 173 175 47 230 216 86 122 150 164 160 39 251 163 119 207 162 215 174 195 201 155 136 194 193 160 157 198 68 92 42 189 118 28 129 172 200 131 62 208 201 150 77 157 107 228 181 155 149 169 95 184 164 218 98 162 137 70 199 131 165 84 118 98 173 158 119 94 157 139 164 179 224 166 177 127 183 127 194 154 168 111 146 151 164 127 142 217 33 156 224 93 135 170 204 241 64 216 159 121 170 114 148 196 147 117 136 201 138 228 141 133 188 128 176 250 103 159 93 159 166 144 142 132 119 98 113 138 145 179 200 178 155 178 101 105 188 128 57 152 144 184 132 82 98 129 115 29 128 43 135 151 154 172 209 66 51 161 179 112 219 254 232 136 149 171 113 163 41 176 153 126 93 104 176 196 156 168 188 144 209 141 187 248 126 116 240 76 122 221 42 127 107 142 167 154 230 150 38 104 239 106 200 158 103 201 70 41 204 98 146 174 177 103 180 153 174 75 173 202 199 106 229 131 188 185 146 122 146 132 219 183 140 97 149 116 231 188 107 147 188 80 146 90 175 111 140 26 56 263 221 120 137 206 199 143 181 125 96 145 210 139 77 125 171 166 234 172 227 199 138 127 186 232 52 96 234 142 30 111 228 132 180 237 164 87 85 169 182 138 144 114 153 160 146 151 40 213 117 137 98 147 145 106 72 128 191 98 106 30 22 138 131 96 136 126 138 187 235 129 174 130 152 72 179 151 190 206 94 128 171 183 121 55 150 177 180 133 178 156 159 174 125 100 133 182 163 224 132 145.28498293515359
145 170 210 111 186 66 102 191 147 187 55 127 218 90 134 73 155 116 214 121 151 149 109 110 229 227 140 95 40 116 160 69 104 133 242 96 133 151 125 143 209 208 173 205 121 123 136 163 128 119 100 129 72 159 141 214 213 133 122 172 198 174 182 190 138 197 204 150 121 184 123 172 187 108 139 186 142 174 96 100 190 172 185 150 176 69 139 199 49 159 228 94 22 175 122 62 98 114 188 139 186 130 142 178 102 108 128 113 160 132 131 59 108 148 176 200 195 162 23 161 102 132 179 86 161 134 176 131 148 131 147 45 166 151 171 155 136 175 180 165 38 55 178 119 146 121 94 119 102 98 152 124 86 164 154 105 144 68 171 184 109 129 174 232 191 206 85 215 121 146 124 117 172 114 146 183 129 175 186 92 107 212 65 116 124 171 226 168 97 148 19 126 68 70 123 139 129 180 169 151 221 192 199 158 76 107 159 153 156 73 143 165 204 183 103 104 119 136 91 157 116 174 106 29 193 51 233 163 151 60 113 143 149 126 244 169 198 83 170 180 40 210 214 86 134 150 165 163 39 237 161 121 199 161 216 188 195 195 158 136 192 193 155 148 185 70 99 46 194 116 26 134 165 208 129 54 199 199 149 81 158 97 211 169 151 149 174 94 183 158 215 99 161 137 68 196 127 165 87 114 102 172 159 118 94 146 131 154 180 214 164 184 124 180 129 199 161 176 115 155 143 168 127 139 212 35 147 217 102 130 171 196 234 67 213 157 116 155 113 149 195 155 119 131 199 146 218 140 129 184 122 182 231 100 160 90 158 160 143 146 125 118 99 112 127 150 173 192 174 155 175 104 105 199 129 59 151 137 178 121 81 102 134 108 29 124 45 132 145 158 171 208 62 55 165 180 106 221 266 239 129 141 170 114 161 39 168 158 130 97 98 166 197 152 180 176 142 209 133 193 238 120 117 245 82 121 228 41 124 105 141 167 150 231 155 37 107 246 109 190 156 109 195 81 38 194 103 144 165 179 113 186 157 164 74 177 205 195 104 230 127 186 196 158 119 139 125 243 173 133 104 146 128 237 185 110 142 192 90 135 94 164 101 142 26 59 255 220 120 131 211 195 141 175 112 106 159 202 139 81 126 170 167 235 181 220 186 133 127 205 237 53 95 239 135 31 113 223 125 174 232 158 93 82 168 176 137 145 118 162 166 156 156 41 214 124 135 101 147 133 107 67 119 190 101 117 31 21 134 131 90 129 125 139 197 238 137 177 134 149 73 185 161 186 206 95 128 170 179 123 60 163 178 169 133 173 148 159 159 129 101 133 186 162 223 134 144.45733788395905
148 162 193 107 180 67 103 194 141 166 49 129 216 80 139 76 157 111 223 117 147 152 103 116 207 225 135 89 40 116 153 69 101 123 233 88 135 155 118 139 200 223 169 204 125 119 135 167 124 109 100 130 76 163 131 224 201 126 121 167 198 176 189 191 140 185 210 147 122 186 126 177 187 112 142 179 150 166 97 99 188 155 182 147 190 77 137 193 52 150 245 100 22 166 118 65 97 110 193 141 178 133 147 184 102 104 121 105 166 123 112 59 106 157 167 187 177 161 22 160 107 134 170 75 159 134 171 125 149 131 151 40 147 151 160 152 131 174 190 158 39 55 178 130 146 116 84 117 103 96 160 113 82 168 161 106 144 63 161 189 110 122 175 244 170 205 88 208 116 138 114 112 169 106 143 176 132 164 187 92 103 198 61 120 129 168 234 173 106 158 15 121 71 63 123 141 137 174 179 146 231 195 186 170 79 103 160 152 145 70 145 159 193 177 112 105 112 136 96 148 122 168 98 27 209 50 223 154 156 63 114 137 156 128 234 173 190 90 168 178 45 207 216 89 136 154 167 168 30 249 167 124 196 158 221 182 193 190 164 139 193 191 151 156 178 69 92 47 192 120 30 130 163 210 128 52 203 191 148 83 157 95 200 160 138 144 168 102 171 156 200 101 167 133 70 195 122 157 91 122 106 168 162 111 104 147 132 158 184 215 157 178 120 166 125 198 165 164 122 155 135 164 125 133 201 38 142 212 111 126 160 201 227 75 199 153 113 152 110 152 187 151 120 130 192 149 218 140 129 191 117 182 215 102 145 83 164 150 131 151 124 122 96 106 120 153 163 194 170 147 175 109 101 205 127 59 142 136 175 120 79 110 130 111 32 115 45 126 151 156 161 205 66 59 151 183 103 214 273 249 130 139 166 122 150 39 152 156 141 99 91 165 197 150 191 165 141 210 122 187 231 129 116 244 91 117 241 42 117 104 142 157 158 220 153 36 101 249 112 181 145 101 185 85 41 186 107 138 169 178 115 180 157 152 81 177 206 182 109 226 133 189 204 165 116 136 132 257 166 127 110 145 128 227 199 114 146 195 90 125 85 149 97 145 30 58 252 208 120 124 210 194 136 166 118 109 166 190 132 85 112 165 166 238 178 201 181 138 132 215 236 48 91 241 138 26 114 215 117 163 241 146 98 84 179 182 132 149 121 168 173 164 161 40 211 119 139 97 142 144 101 68 111 182 108 122 31 23 133 137 96 124 130 136 196 238 143 173 126 139 69 180 169 186 197 101 121 164 165 120 60 169 179 162 131 171 146 150 150 123 96 133 190 157 225 130 142.9726962457338
149 168 196 109 172 67 103 192 133 156 51 141 213 79 162 65 151 110 227 110 146 145 116 128 211 228 126 84 43 120 153 69 102 123 221 75 135 153 116 136 194 212 170 200 129 130 133 156 119 112 109 126 77 169 121 217 189 122 122 157 200 175 191 203 136 180 206 141 134 184 123 180 171 117 146 171 156 162 97 94 179 153 181 146 188 69 140 178 53 149 245 105 23 156 115 64 106 119 199 143 176 131 143 191 106 102 114 109 163 113 103 58 112 160 164 184 183 153 22 160 116 133 170 77 160 126 175 125 149 137 154 38 132 155 158 149 139 173 188 153 44 50 167 129 151 109 87 117 96 97 162 112 72 166 176 111 139 57 162 183 115 119 168 235 160 202 98 205 126 125 108 107 172 99 139 171 138 161 183 90 85 190 63 124 140 159 240 179 100 161 12 130 71 62 113 139 138 153 169 149 229 210 181 171 77 104 161 146 136 74 142 159 197 168 107 96 114 130 92 132 129 171 91 28 228 56 215 155 164 55 111 138 154 140 230 167 178 93 170 169 50 188 211 83 133 148 166 175 27 234 163 126 184 146 224 178 187 178 166 148 197 193 133 152 161 69 90 45 195 126 28 123 165 208 133 52 196 183 150 79 154 89 205 145 122 144 163 102 160 145 189 100 166 124 76 197 126 134 99 123 112 168 163 108 112 145 121 149 185 210 159 178 117 160 129 198 163 163 128 167 127 152 129 139 196 40 140 193 116 119 154 190 231 79 186 161 110 154 107 153 185 156 120 121 199 147 215 138 126 197 110 183 209 108 146 81 154 144 122 158 120 110 102 115 105 151 153 186 162 154 179 114 99 218 122 58 134 124 174 114 84 122 130 104 27 118 44 128 161 165 156 200 62 51 143 197 102 205 275 250 137 123 150 110 133 36 142 158 151 103 92 167 199 149 190 164 145 197 123 173 216 129 107 238 85 121 254 44 119 112 139 144 157 212 156 34 93 239 110 172 136 98 179 87 36 192 116 140 164 174 117 177 144 157 80 162 212 172 104 222 134 175 208 166 112 135 138 251 165 128 119 140 134 208 201 115 158 187 86 127 86 143 94 151 28 58 248 195 122 123 200 200 136 175 117 107 162 185 124 93 107 157 160 237 169 200 168 135 147 210 227 50 83 262 151 31 108 218 107 158 217 150 101 76 170 178 127 143 112 181 177 170 155 45 210 120 131 97 141 150 97 65 114 170 107 132 35 30 133 137 100 123 126 140 188 235 150 167 128 129 70 171 178 184 197 104 114 163 160 114 59 172 183 162 131 173 142 149 151 127 93 130 194 164 225 116 141.34982935153585
153 169 178 104 166 75 112 194 134 146 54 144 207 75 172 61 157 119 229 103 145 143 110 139 195 226 122 74 45 117 150 68 95 125 215 72 136 150 123 123 196 205 170 204 129 139 131 150 119 108 108 117 75 174 110 209 179 128 118 145 206 179 198 190 129 175 203 143 135 188 127 185 170 115 153 162 157 152 94 95 183 150 181 150 196 67 134 161 50 138 234 107 27 150 120 65 110 111 214 141 175 126 139 189 109 107 114 111 165 104 104 61 121 158 156 178 183 152 23 169 116 132 169 80 155 120 167 117 151 136 151 32 116 154 152 156 146 176 187 156 47 49 175 131 167 112 88 115 97 94 172 112 65 151 168 112 135 54 169 189 110 122 162 236 157 220 96 211 127 123 99 104 157 99 144 165 135 155 184 89 88 199 68 128 138 159 243 165 93 167 14 124 75 63 109 137 143 153 172 141 222 210 185 171 82 100 159 145 134 71 136 156 195 167 110 88 121 130 100 123 128 165 86 27 239 63 217 152 159 55 112 142 154 143 231 171 168 106 153 157 54 176 221 84 133 153 166 165 27 234 148 124 180 149 215 171 179 176 153 159 199 184 127 147 152 63 91 46 192 133 32 129 154 214 139 54 190 194 149 76 154 92 205 145 127 148 166 103 160 134 178 104 172 123 84 194 117 133 96 125 112 167 169 105 118 137 122 148 178 195 163 174 113 156 135 191 170 165 139 175 128 162 127 122 186 35 134 183 121 113 142 186 233 79 172 148 103 154 103 147 181 166 126 122 208 153 219 139 121 181 111 186 194 105 136 83 156 137 115 149 118 109 100 111 98 141 145 178 155 163 181 126 100 215 140 60 129 122 168 118 79 131 128 101 30 113 44 121 169 171 163 200 61 48 141 203 97 193 277 248 139 124 139 105 123 35 134 147 144 106 100 168 190 143 186 151 149 190 121 181 206 119 105 225 97 121 262 45 112 116 132 140 154 213 159 37 88 244 108 164 126 90 170 90 40 192 107 146 159 169 117 172 148 156 82 157 208 176 102 212 125 160 215 169 111 130 143 253 161 124 113 148 146 210 207 112 163 181 81 129 92 132 92 148 27 54 253 189 121 127 200 191 129 172 116 108 168 176 121 101 104 171 167 229 168 200 173 131 143 199 223 47 84 250 157 37 117 212 99 161 207 143 115 73 164 171 127 151 115 181 186 163 156 40 203 124 123 93 139 136 92 65 115 162 98 139 38 34 136 132 104 120 129 142 184 239 160 170 139 114 75 168 177 183 199 102 106 154 140 113 64 173 188 153 130 159 135 151 155 129 89 130 193 172 220 114 140.09556313993174
155 161 177 111 165 81 107 198 127 135 56 137 203 74 177 58 156 130 237 99 148 137 98 144 189 231 122 69 40 119 144 69 91 123 214 68 136 140 127 114 190 198 172 191 137 140 128 148 112 109 105 109 72 173 107 203 177 129 107 138 197 179 197 184 129 172 199 132 138 183 124 180 160 114 157 156 162 140 94 101 168 147 184 145 198 63 129 165 52 132 225 112 29 148 120 61 102 109 224 141 174 128 138 181 114 118 108 108 158 103 98 61 138 155 149 175 185 139 23 166 120 135 181 84 159 113 165 106 152 135 149 28 108 155 138 150 142 177 182 161 56 50 187 133 172 116 85 104 101 94 188 110 67 148 168 112 130 52 171 177 108 117 162 229 157 217 92 198 130 119 92 103 151 107 145 164 146 139 181 87 91 185 72 124 126 144 244 167 98 160 13 129 82 61 107 146 140 140 174 144 216 197 174 179 84 94 148 148 129 71 138 152 192 163 113 86 128 124 101 120 128 161 91 25 232 62 209 146 159 54 116 131 140 149 228 168 164 108 141 155 53 166 215 87 146 154 159 155 26 242 153 132 173 140 215 163 177 171 152 166 206 188 120 136 141 57 93 47 186 136 28 130 157 234 152 50 194 196 139 69 167 85 195 139 132 151 159 116 154 118 173 104 165 122 97 192 116 127 95 129 122 162 165 102 119 135 119 148 177 195 157 176 115 143 146 183 182 161 160 168 124 155 135 115 173 38 129 185 120 118 138 190 241 73 158 148 108 149 104 147 172 165 116 125 207 154 213 133 111 179 110 185 184 106 126 76 160 139 112 148 129 104 102 116 101 134 149 172 152 165 173 137 91 210 130 60 132 115 174 107 80 126 129 95 36 113 49 119 170 161 160 204 62 50 130 204 92 196 276 237 143 118 141 97 110 32 128 138 144 108 91 157 180 147 185 144 148 184 108 163 194 110 102 220 102 113 266 39 110 126 131 135 156 209 156 36 88 244 104 165 116 87 162 97 43 189 118 149 149 163 124 163 148 157 84 154 198 169 103 200 119 157 218 166 116 129 147 241 150 110 106 152 145 194 208 116 162 174 82 131 91 122 80 152 28 49 249 177 127 124 193 175 131 158 118 99 173 170 118 108 94 176 164 227 163 189 170 137 152 193 215 47 79 235 149 36 121 212 93 152 205 129 112 73 158 167 118 156 102 163 186 162 157 40 192 124 133 94 138 148 92 62 113 163 104 141 41 34 136 128 112 118 124 134 183 230 159 177 130 114 78 159 173 171 194 102 106 155 131 115 60 172 191 152 119 153 133 147 148 125 86 120 199 154 215 103 138.00682593856656
169 165 176 109 168 90 106 195 133 123 55 141 208 75 181 54 167 130 237 98 153 134 112 152 182 228 115 64 36 120 140 67 86 119 208 71 140 131 122 99 204 191 164 194 125 147 124 148 108 111 102 106 68 181 100 195 166 125 103 138 194 182 208 177 123 178 193 126 134 175 135 161 160 118 167 148 163 136 96 100 158 141 185 144 205 67 129 158 51 128 215 116 27 138 123 64 99 107 222 134 165 124 142 177 111 120 101 101 159 90 99 64 143 155 146 163 180 137 22 173 119 133 188 86 153 113 168 109 156 141 145 26 103 165 138 156 146 178 173 162 63 54 190 131 173 116 83 100 100 85 195 117 60 140 162 118 125 45 175 173 108 115 164 223 143 218 91 190 131 117 87 101 153 113 140 155 148 127 173 75 87 181 74 119 112 136 241 162 103 145 12 135 74 60 100 143 146 136 172 146 216 186 176 182 90 92 140 148 129 70 132 140 189 159 117 92 129 122 103 116 123 161 99 24 237 64 199 150 144 57 123 124 134 145 222 176 153 113 141 148 55 160 220 88 161 154 167 151 21 251 144 140 169 140 221 173 168 161 149 164 218 184 116 135 130 49 101 52 169 139 28 123 165 244 151 52 185 191 132 70 171 80 185 133 134 146 155 106 160 107 173 102 160 111 105 183 110 128 109 129 127 166 163 97 124 129 116 142 173 181 152 180 114 131 151 178 176 154 156 165 121 156 138 112 167 43 117 178 123 118 136 183 229 70 146 150 120 139 94 142 180 167 116 126 199 158 209 136 104 171 110 192 177 108 118 76 156 133 97 141 126 104 104 126 98 132 142 162 133 165 172 147 93 201 136 61 133 118 185 102 73 136 126 99 39 106 53 110 170 168 162 197 61 53 127 191 97 194 272 230 146 113 135 96 94 33 129 124 146 102 93 148 180 144 195 144 155 180 109 165 187 107 105 202 97 115 265 37 105 120 119 128 155 213 153 33 87 241 97 156 114 82 151 100 47 191 122 150 139 165 124 158 145 141 92 148 194 173 109 198 113 166 211 164 124 118 136 232 142 107 105 156 145 185 211 121 167 168 75 135 83 125 72 148 30 49 241 167 124 128 180 163 127 164 108 91 177 168 122 111 100 173 168 215 159 187 164 138 160 178 212 43 80 225 142 32 112 217 81 147 208 119 120 78 144 167 121 150 108 172 181 164 168 40 200 123 151 101 138 133 87 57 120 166 112 139 45 35 137 130 105 109 131 130 185 233 162 187 118 112 83 154 172 158 180 110 106 148 114 111 63 180 182 152 118 137 129 149 143 120 91 107 204 156 203 100 136.27474402730378
174 150 180 109 178 93 104 183 124 123 55 144 199 70 189 53 172 121 239 87 164 136 109 154 163 237 117 55 39 118 139 65 91 117 189 70 135 124 128 90 204 182 165 180 121 151 127 140 101 109 110 111 67 179 95 185 160 122 100 128 186 187 200 175 120 178 191 120 137 168 136 153 162 116 160 149 168 128 105 96 148 139 182 138 208 71 140 142 54 135 216 113 25 137 123 67 99 107 224 135 156 117 135 172 106 122 98 96 153 89 97 68 143 142 144 156 171 137 20 174 121 144 196 86 156 111 161 105 154 134 143 27 99 163 125 151 151 171 170 165 66 54 184 133 176 116 82 91 99 88 200 122 54 134 153 120 131 46 174 175 110 121 161 217 135 197 100 185 139 108 83 102 141 119 138 148 163 113 176 77 81 171 71 114 100 131 223 163 97 148 11 140 78 57 101 152 145 126 172 138 199 187 169 177 87 90 141 149 127 73 132 130 188 153 113 96 143 112 104 116 126 156 99 25 243 73 205 145 135 54 137 119 138 130 216 191 149 128 134 142 54 145 222 89 162 150 165 147 23 243 144 137 156 136 218 172 162 156 148 167 224 184 106 135 120 46 103 51 161 148 25 119 175 241 149 49 184 181 132 72 170 78 175 126 125 144 147 108 159 102 163 100 168 103 102 178 99 123 122 135 123 168 160 97 129 128 110 132 157 167 148 181 111 128 154 185 180 149 162 169 118 154 135 103 167 43 120 182 120 109 136 178 235 74 140 161 127 142 87 148 183 172 121 125 198 157 205 126 100 181 115 207 165 121 111 68 160 140 95 141 133 107 104 147 97 134 146 144 129 174 161 154 88 208 148 66 138 122 188 101 70 139 115 98 34 106 57 102 172 172 159 188 63 55 121 189 92 193 261 228 147 117 128 100 84 36 130 125 144 96 97 147 170 153 197 140 154 178 109 157 187 107 100 190 97 110 263 37 94 121 120 120 163 215 153 30 88 224 97 149 109 80 144 106 52 188 119 150 134 158 130 157 137 137 91 147 192 162 104 195 108 157 208 170 132 120 147 216 138 105 99 154 149 175 196 134 159 164 76 133 86 120 67 144 32 48 244 158 123 115 175 161 122 160 114 82 181 165 119 115 94 171 171 226 156 177 171 146 161 174 215 38 73 214 137 35 114 214 74 129 208 120 122 81 137 165 120 152 110 174 190 167 167 43 199 127 155 106 140 137 81 55 115 159 111 150 44 31 135 132 103 97 131 133 190 223 160 177 118 110 86 153 161 148 185 116 109 135 114 100 66 175 168 142 113 130 127 158 146 120 86 101 212 146 201 104 134.66723549488055
183 148 170 104 180 88 106 173 125 116 55 145 205 62 194 56 176 128 242 89 164 135 116 161 158 232 120 53 36 113 140 61 101 121 182 73 132 126 138 82 210 181 164 178 113 142 126 130 93 108 113 109 72 175 89 178 153 117 96 129 186 188 188 182 123 167 187 115 143 164 134 147 158 121 152 148 159 126 110 96 145 139 170 132 218 73 145 136 54 135 218 115 25 132 119 66 102 109 227 134 161 116 134 162 102 140 93 87 152 84 92 67 143 136 139 152 168 130 17 181 120 151 197 93 155 107 164 105 158 137 145 26 99 161 111 136 153 156 169 181 76 56 176 135 179 130 75 86 100 89 220 127 50 136 151 124 122 45 165 173 117 120 158 216 130 185 104 169 141 112 80 107 129 125 132 132 158 115 161 75 71 150 69 114 89 129 202 173 101 134 12 136 80 62 113 167 153 123 185 125 189 187 168 166 92 93 128 144 133 75 132 129 170 148 113 99 137 109 98 115 128 142 97 27 238 82 215 134 129 55 137 120 135 140 218 194 136 134 132 136 53 128 222 89 164 149 168 139 23 233 141 134 160 128 211 181 163 159 155 161 221 175 101 138 116 45 105 44 154 152 23 106 172 230 152 44 173 170 129 77 169 79 163 118 127 145 134 102 158 102 167 100 171 101 100 171 100 119 125 130 126 164 153 99 142 118 98 133 145 150 142 183 105 121 157 180 189 139 157 160 113 149 128 98 170 51 117 167 123 107 131 167 236 78 136 165 133 139 80 159 180 172 123 123 189 162 216 130 96 181 109 209 150 119 103 65 156 135 92 139 129 104 109 146 94 123 146 145 122 185 162 153 90 210 157 65 134 120 181 102 64 148 113 105 39 103 56 98 156 168 161 188 64 53 126 195 99 189 254 219 143 120 138 99 78 38 135 131 146 91 91 140 161 151 200 130 159 180 110 160 173 106 110 182 103 117 248 36 99 117 123 118 162 204 148 32 79 204 99 136 104 70 140 100 53 183 128 144 124 153 132 161 140 130 83 143 188 160 101 186 108 149 196 167 124 116 152 204 130 110 101 158 145 176 194 141 164 152 70 133 85 122 58 142 31 47 232 149 125 110 160 161 116 152 110 80 184 158 110 125 92 160 178 210 144 175 171 142 151 176 196 38 73 215 138 38 123 195 70 120 195 121 123 86 136 160 107 152 113 176 186 168 172 46 192 135 167 110 149 134 80 56 111 158 114 163 46 30 143 134 97 101 130 129 193 223 160 181 116 110 88 159 155 145 180 122 106 124 109 103 66 168 168 148 115 130 125 152 139 125 83 91 211 134 203 98 132.89931740614336
176 142 160 101 168 89 112 172 122 103 56 148 194 58 206 58 179 120 231 91 168 127 127 161 156 237 116 45 38 107 133 59 99 122 177 76 126 138 134 81 212 170 158 175 113 154 122 125 87 111 117 117 69 169 87 190 146 121 88 132 180 194 192 183 128 164 191 110 140 153 142 156 151 120 150 138 163 122 110 93 144 133 161 140 213 79 154 118 50 133 231 119 23 121 117 66 99 101 221 129 165 122 143 162 106 145 82 87 155 82 89 62 135 132 138 156 161 126 15 181 123 166 200 92 148 100 155 105 146 139 141 32 97 148 105 128 150 146 167 186 81 51 173 137 179 140 72 82 101 86 235 128 47 133 149 123 119 41 163 169 118 113 162 207 119 181 104 167 138 112 77 110 123 126 135 138 162 108 166 73 66 145 71 125 81 129 193 168 102 130 15 125 82 65 121 164 163 114 190 121 179 180 163 171 97 89 123 145 138 77 135 117 160 141 105 101 137 114 95 109 129 135 103 32 228 82 214 123 127 47 145 115 139 136 207 180 122 134 130 123 51 120 228 94 171 141 166 132 20 228 133 140 161 128 205 195 166 149 161 153 227 170 92 138 119 42 107 42 156 158 21 101 169 220 155 43 166 169 123 79 170 76 163 114 121 150 128 99 147 98 172 99 175 92 99 164 101 126 122 127 121 160 141 94 145 121 97 131 133 140 134 177 107 114 165 179 189 142 159 164 111 156 132 93 163 52 116 156 118 105 125 166 229 76 121 172 125 138 80 164 180 165 122 125 195 157 205 132 94 185 108 216 135 122 97 70 152 142 93 127 129 108 113 146 84 128 145 133 111 173 158 153 90 200 156 64 134 121 189 95 60 151 105 111 46 103 61 97 156 172 151 180 62 57 125 207 101 192 249 212 136 122 139 95 70 37 135 127 148 93 86 135 154 150 198 126 176 168 108 143 170 101 102 172 103 118 250 32 94 124 120 116 165 198 138 32 81 194 86 127 107 70 120 107 57 185 120 141 117 147 141 164 144 132 86 144 184 162 95 183 106 143 189 160 117 112 157 202 120 101 101 156 132 173 182 140 173 135 73 115 81 119 50 141 28 45 224 141 136 106 149 158 111 144 104 82 187 150 103 135 94 153 169 199 133 170 165 142 152 174 194 35 65 208 140 37 127 186 64 114 188 117 123 88 131 151 108 152 113 169 192 169 173 44 187 132 174 106 148 133 83 55 109 158 110 178 43 30 152 134 98 97 120 129 198 224 155 178 108 110 85 153 159 131 170 120 110 129 108 103 67 174 170 149 116 122 119 144 134 110 74 85 197 130 198 95 130.90443686006828
182 134 162 100 170 83 126 161 115 97 53 153 193 50 207 68 191 117 228 80 168 127 130 165 153 226 116 46 35 104 141 58 100 121 162 80 127 141 136 78 213 167 156 172 106 151 121 116 90 113 123 127 68 170 74 192 141 115 90 124 170 189 189 180 121 151 194 102 144 151 142 156 155 118 148 134 156 122 110 94 135 143 160 138 209 87 147 109 45 127 224 117 27 114 118 60 104 102 215 125 165 126 138 154 109 157 79 82 158 80 86 58 138 138 125 153 160 120 12 179 123 170 194 88 138 96 149 103 141 144 147 33 99 143 99 125 142 140 159 189 87 52 181 141 181 147 66 80 104 91 245 121 42 125 132 134 124 35 157 169 119 115 152 196 109 178 104 162 142 112 77 101 122 134 133 129 163 100 171 74 57 138 84 129 79 116 190 159 102 130 12 124 86 65 112 164 172 114 187 120 172 185 160 170 105 87 115 144 127 67 133 111 152 148 101 105 133 116 85 105 130 125 101 35 220 81 212 119 122 48 145 117 135 144 212 180 117 144 129 119 43 108 215 102 175 136 174 134 18 231 128 133 155 117 192 213 156 139 160 164 221 176 84 146 114 42 118 45 149 159 23 103 170 227 153 42 166 163 121 90 175 74 152 104 118 148 125 100 141 105 164 106 177 89 97 161 104 119 111 129 114 160 150 97 156 122 100 123 135 138 130 183 107 104 156 175 183 136 152 168 101 157 137 90 160 54 114 146 121 106 120 147 224 80 122 172 119 141 75 165 181 169 112 114 187 169 201 133 94 185 113 225 126 118 103 67 162 146 94 122 124 104 119 158 81 132 138 130 100 169 162 158 89 191 170 69 127 106 192 96 57 154 96 104 50 97 63 92 153 177 154 185 65 56 121 199 107 182 255 201 139 129 136 94 68 38 127 120 141 94 75 131 152 148 197 127 184 173 106 133 163 101 104 168 98 126 252 28 93 120 118 109 159 193 142 33 81 188 80 119 104 66 111 113 59 181 117 134 116 142 134 157 140 135 78 139 177 165 100 173 102 132 190 155 108 108 154 194 120 95 106 158 132 173 177 138 173 141 80 108 93 110 48 142 29 49 213 132 138 98 129 149 110 139 105 84 192 141 107 150 95 148 158 196 134 160 157 148 150 166 182 32 63 204 137 36 137 177 61 116 179 120 128 95 122 152 101 146 123 168 195 163 167 47 190 129 185 95 143 136 78 46 109 152 110 172 39 28 162 135 105 89 136 128 196 212 157 173 106 110 86 161 162 132 161 125 110 125 110 100 74 177 162 142 117 123 115 150 125 109 74 80 198 131 205 96 129.34982935153585
175 124 144 97 155 81 131 144 118 87 53 151 197 42 213 72 180 119 226 79 170 118 134 173 140 220 117 48 30 103 136 51 102 123 145 80 124 145 134 71 211 162 156 178 103 160 115 113 94 107 123 122 64 190 67 179 143 119 83 122 164 183 194 182 106 144 199 95 145 149 143 153 151 110 157 127 156 112 114 104 138 140 151 136 204 100 143 114 44 123 218 115 25 110 113 58 102 101 203 125 165 127 135 148 111 155 79 85 158 72 88 54 147 135 117 146 153 118 10 177 120 167 203 91 134 99 149 97 141 141 145 31 101 131 97 123 136 136 147 198 88 51 177 138 184 149 62 71 100 81 254 107 37 119 134 131 122 35 148 171 124 112 141 194 96 189 104 161 145 99 79 103 113 133 128 129 165 97 157 71 60 136 86 128 76 116 192 156 105 131 13 121 77 63 120 154 173 112 191 115 161 173 157 170 114 81 107 141 125 70 123 108 147 145 97 112 139 109 82 100 132 112 97 35 221 84 212 120 121 47 143 127 128 140 204 193 104 148 124 109 42 95 203 110 183 130 175 121 17 220 117 130 157 117 185 213 143 140 168 165 211 178 79 146 114 40 115 47 141 164 23 108 174 223 144 47 157 160 118 88 168 72 153 99 111 159 116 102 134 107 168 102 182 93 93 156 106 116 99 137 121 166 160 104 168 119 97 121 136 133 126 188 106 96 157 179 179 142 157 176 93 140 138 85 155 59 107 140 119 105 119 148 220 79 114 168 127 138 72 164 178 163 103 116 184 171 185 133 93 180 107 228 117 111 116 70 157 135 90 124 126 93 126 160 71 125 135 131 97 168 155 163 89 189 168 68 131 97 192 87 51 154 90 109 44 91 57 84 149 163 146 173 65 51 116 180 109 171 237 190 143 138 140 95 62 36 125 117 135 98 69 133 145 148 185 128 187 167 109 132 162 100 102 161 104 130 251 26 94 117 108 105 173 188 146 35 78 183 73 118 105 61 107 109 54 179 123 131 121 138 136 154 135 128 82 141 170 156 98 158 105 126 182 152 110 100 147 188 112 92 115 157 134 151 176 132 169 132 88 93 88 110 42 143 28 48 203 121 143 97 123 144 116 135 99 76 191 134 109 158 95 140 165 183 131 150 149 153 144 157 163 34 66 208 135 37 133 173 58 110 163 129 130 106 118 160 101 148 139 170 200 159 164 50 186 125 179 89 138 145 76 44 112 153 114 178 40 27 165 134 106 78 144 128 192 206 155 169 101 106 90 167 152 127 155 132 105 117 98 109 79 174 161 158 121 117 105 152 124 98 74 73 186 131 206 100 127.22525597269625
170 116 128 92 149 88 137 135 122 83 58 144 197 40 217 74 175 125 228 86 173 106 136 172 134 211 114 46 26 100 138 49 105 121 139 82 128 149 129 68 219 154 151 175 97 166 114 108 89 121 128 118 66 198 60 176 140 119 79 121 148 183 198 181 96 149 213 92 145 146 143 160 151 106 154 117 156 108 104 105 129 136 139 121 191 97 136 105 40 130 221 114 26 107 112 60 105 104 202 120 160 134 139 141 111 156 71 89 166 66 79 52 159 134 114 130 158 121 6 180 127 168 206 82 132 95 140 93 130 150 135 31 98 123 97 129 134 137 143 200 90 54 180 141 187 154 60 66 109 82 252 104 38 122 140 139 120 37 143 173 122 108 130 183 90 170 99 161 142 91 77 109 108 129 134 122 163 90 158 69 54 128 81 123 78 117 186 158 111 129 14 126 82 63 119 157 173 101 192 102 146 167 149 152 127 86 98 138 119 73 124 98 141 152 102 105 130 107 84 95 136 111 86 41 218 90 197 113 118 48 130 134 129 132 189 186 99 145 130 107 39 85 191 114 173 129 176 116 16 217 118 122 156 119 189 210 139 124 171 166 204 176 77 146 111 37 114 53 140 168 25 119 174 214 137 49 156 149 118 90 168 69 144 86 99 152 110 107 130 112 164 100 166 89 91 154 113 109 92 148 119 166 156 102 171 107 97 126 130 128 114 186 108 95 159 185 185 144 167 171 91 137 138 85 158 61 98 137 114 104 120 137 219 88 104 167 121 128 76 158 171 158 101 110 179 174 178 131 92 177 118 223 105 119 121 67 164 135 88 113 131 96 129 147 72 122 133 128 89 176 146 170 87 192 154 74 127 85 194 87 45 160 81 116 44 97 54 85 152 167 144 173 70 53 116 180 112 159 231 184 144 136 132 91 59 36 123 117 136 89 69 128 129 143 179 137 188 173 119 125 160 103 96 159 110 134 246 27 93 113 105 107 175 181 145 34 83 185 70 120 107 58 106 102 55 178 129 133 126 141 134 154 142 119 84 133 178 143 101 168 95 126 176 149 114 102 151 188 104 89 132 151 130 142 179 128 165 123 85 95 83 112 36 141 26 46 200 114 148 89 112 132 116 134 100 73 196 136 105 154 97 141 169 186 131 145 151 148 148 162 166 39 68 196 141 41 131 166 56 113 164 127 131 110 111 163 95 152 138 163 195 163 168 60 202 119 191 85 143 132 72 42 113 157 120 183 46 28 175 124 103 68 146 128 201 196 140 170 101 106 98 177 153 132 154 131 103 111 85 103 75 170 158 168 120 113 91 161 125 95 83 70 172 124 208 100 125.72184300341297
170 111 124 91 137 97 141 133 133 75 61 151 198 38 224 76 169 121 223 80 160 102 139 181 131 207 109 46 25 104 130 51 101 117 133 85 123 151 121 61 212 140 143 173 89 172 107 105 88 119 131 120 69 201 60 171 130 125 80 116 147 179 193 185 85 146 212 83 143 135 134 158 148 106 158 111 156 101 104 107 132 128 132 122 178 101 132 94 40 125 223 111 28 105 115 58 106 117 208 121 159 126 126 134 118 162 67 87 177 67 77 49 158 127 114 124 158 117 6 184 137 171 201 90 128 94 128 98 132 171 134 30 98 119 97 128 136 125 137 199 99 52 167 146 181 151 57 67 113 80 250 101 40 119 139 132 117 41 141 166 116 100 119 171 83 173 100 165 153 86 72 108 100 131 129 118 164 82 161 67 54 123 76 128 70 115 184 162 112 128 14 130 83 58 123 152 179 96 180 101 133 163 143 154 131 81 92 138 112 70 120 90 140 151 101 106 117 99 91 93 141 108 82 40 234 86 206 107 119 58 123 130 131 138 188 190 97 139 129 104 39 78 179 117 181 128 177 113 17 215 120 119 157 117 188 210 130 117 169 174 201 169 79 151 107 35 119 58 133 165 25 129 167 212 132 49 160 143 118 89 159 75 136 86 92 148 113 110 131 109 167 94 164 86 93 146 111 114 89 153 115 164 162 105 170 109 91 119 126 120 106 178 109 92 155 180 188 151 168 183 93 141 146 81 160 62 92 130 108 95 122 127 212 81 95 163 130 122 70 148 160 153 106 111 178 163 171 131 92 171 119 222 99 125 123 63 166 130 85 118 123 87 125 149 72 128 127 123 89 169 135 168 81 195 153 70 127 84 198 82 43 162 78 122 42 98 58 81 140 171 139 163 64 53 112 178 110 156 230 178 130 140 128 91 57 43 122 121 133 90 70 126 120 143 177 136 186 167 134 116 158 103 91 145 117 132 237 27 102 106 102 108 184 170 148 34 81 176 69 118 105 56 113 101 51 175 135 131 125 136 135 155 148 113 91 131 176 144 98 172 98 119 164 147 120 103 148 178 96 91 139 155 127 142 178 122 164 116 84 90 92 112 31 141 29 44 185 119 140 85 106 119 112 143 99 71 194 133 106 159 95 133 164 190 130 136 151 153 149 163 158 43 64 188 130 39 150 166 51 98 168 118 135 117 99 170 94 158 141 161 189 157 173 65 203 113 198 88 144 133 65 43 116 152 118 192 42 24 173 116 109 63 155 117 186 194 128 173 99 99 109 186 150 124 140 137 103 105 77 99 81 159 147 175 116 112 88 162 120 89 87 68 165 128 199 96 124.07679180887372
162 103 120 90 136 95 141 126 134 68 65 154 192 30 238 72 177 128 219 84 151 99 145 177 125 199 102 41 23 100 128 52 105 118 131 82 116 151 115 56 199 132 146 175 93 170 98 97 91 131 130 113 71 211 59 160 125 124 77 101 150 178 177 192 82 140 206 88 136 125 131 161 141 102 150 102 156 103 103 99 137 115 127 126 169 93 130 85 39 128 214 109 28 107 119 55 102 123 202 119 159 139 119 122 123 162 63 86 167 64 73 49 157 116 110 124 145 112 5 181 137 178 206 92 134 95 128 87 136 180 140 31 89 118 89 127 127 124 130 207 109 47 170 145 177 160 57 64 112 80 245 101 39 110 134 127 116 40 145 152 113 87 115 162 79 165 102 162 150 82 69 112 98 120 132 112 169 77 155 63 49 119 81 121 69 111 184 156 110 130 12 136 86 61 125 156 179 89 183 103 135 150 140 148 141 80 92 130 107 62 120 90 142 153 96 110 110 93 93 87 141 104 79 44 230 87 198 109 118 56 124 130 139 143 177 176 97 138 135 95 39 66 164 122 182 132 184 114 23 201 112 105 147 102 168 195 128 114 162 184 194 163 71 150 102 37 121 64 135 164 27 134 149 207 126 53 152 129 108 89 158 64 128 82 97 152 115 105 124 107 161 93 151 84 91 132 121 110 80 155 115 153 158 111 173 109 89 113 118 121 108 174 112 87 150 169 181 146 152 190 88 142 154 83 162 65 86 130 101 94 126 117 201 76 80 165 129 116 73 137 159 147 110 99 175 183 161 135 88 160 125 219 92 127 120 59 168 123 77 123 124 85 127 148 72 124 118 127 84 167 130 163 81 187 147 68 124 82 202 80 45 167 73 121 35 94 59 81 136 164 136 153 61 52 108 171 112 146 222 176 136 143 128 85 51 48 122 119 134 89 69 124 104 147 173 127 187 160 139 107 158 93 90 138 125 125 217 28 108 107 102 113 166 167 146 35 83 175 71 123 97 46 118 105 51 165 144 120 121 136 143 149 151 108 99 122 169 150 96 160 96 115 160 144 125 104 146 167 100 94 146 152 128 134 162 113 165 112 89 92 101 105 32 136 25 49 172 113 134 82 100 126 113 138 110 67 188 135 104 150 94 132 155 174 122 130 144 162 150 165 159 43 69 177 133 39 170 171 50 94 165 114 144 118 95 160 93 155 143 145 207 161 161 54 191 115 201 87 139 139 60 46 109 157 126 200 48 25 173 121 115 66 155 118 181 181 125 183 95 102 107 180 145 128 129 148 98 93 68 91 76 160 144 184 116 108 80 164 122 90 87 70 152 118 199 96 121.88737201365189
157 98 108 98 133 96 141 119 133 65 68 154 178 27 218 70 181 141 214 89 136 96 149 189 110 188 103 41 25 95 124 47 101 118 125 84 116 146 109 53 197 129 147 171 87 164 101 91 92 132 138 113 72 208 63 152 120 128 78 87 144 180 183 209 71 136 199 80 139 111 126 161 146 104 158 94 145 100 114 93 137 109 122 121 155 94 127 80 37 129 207 101 24 102 127 57 104 125 209 115 149 139 112 113 126 152 59 91 161 61 73 49 161 120 110 118 142 114 5 164 134 181 190 90 127 95 128 75 127 185 130 31 89 121 85 115 122 127 125 211 107 47 162 147 177 156 56 67 108 76 245 98 39 106 123 121 103 43 143 153 100 89 113 147 74 150 104 158 149 82 72 109 106 124 128 105 170 74 164 51 49 122 85 122 64 104 171 154 113 145 13 136 98 60 125 157 178 88 183 103 132 149 124 136 143 72 90 124 101 62 110 85 139 145 101 109 111 91 98 85 134 97 75 47 228 95 197 108 112 61 132 124 145 148 172 178 98 137 132 96 38 61 156 123 188 132 175 106 30 202 113 111 142 103 161 185 125 113 145 170 175 154 65 150 93 33 132 63 134 165 27 130 146 206 118 48 148 122 100 100 154 60 119 75 91 153 115 92 125 105 160 102 146 75 95 124 123 107 81 153 109 157 155 121 166 100 84 110 105 125 104 157 116 82 139 151 169 142 150 194 86 134 155 80 166 69 84 119 90 89 125 102 200 70 68 163 133 113 73 134 160 147 115 97 182 192 158 137 90 154 126 219 89 121 117 64 175 119 71 128 132 84 116 154 74 123 111 120 78 165 129 155 83 182 149 72 124 78 219 75 40 159 70 120 35 92 64 83 136 167 127 136 65 49 107 169 115 145 211 171 124 145 126 79 49 50 128 112 120 91 66 126 105 148 162 117 184 154 133 107 154 93 91 127 132 127 212 30 110 108 100 114 166 160 141 35 72 170 70 121 95 39 124 110 48 172 156 114 115 130 150 147 149 99 86 115 177 149 102 153 96 118 162 145 123 92 146 164 94 92 147 151 125 122 156 105 154 115 95 89 98 103 27 131 24 54 167 109 125 83 102 125 111 139 112 59 182 122 101 149 90 135 152 168 124 127 138 162 146 155 155 49 73 158 132 36 180 175 53 93 148 118 154 127 92 158 91 152 163 134 196 160 156 54 191 116 222 82 135 136 59 45 110 153 130 200 47 24 175 111 131 70 158 111 182 174 113 176 95 103 111 179 144 130 120 158 90 87 63 82 79 160 138 179 116 97 77 165 121 93 88 69 157 122 188 101 119.76279863481229
155 92 104 99 131 103 144 112 138 62 76 166 180 19 216 64 174 148 222 97 130 94 146 198 100 182 104 44 29 94 116 49 105 119 120 80 114 142 110 54 190 126 149 170 86 156 100 86 88 136 128 116 70 205 65 144 125 135 79 82 142 177 178 210 66 130 189 76 131 117 129 162 135 107 166 95 144 103 117 92 130 108 115 118 156 99 129 76 40 128 212 96 29 93 133 66 105 125 216 109 143 138 108 119 133 149 67 89 163 54 72 49 170 112 121 110 145 124 2 152 124 179 180 92 115 94 122 72 124 191 117 33 80 119 77 114 129 137 115 212 103 50 149 158 170 150 54 62 99 76 247 102 38 108 122 122 101 47 144 153 100 84 110 147 72 133 98 163 135 83 75 105 104 113 131 97 175 71 153 47 44 110 84 121 65 105 155 148 119 147 11 129 108 56 122 154 176 81 179 94 120 141 116 138 147 80 90 116 91 63 105 89 135 146 104 111 122 92 112 82 143 93 69 51 226 90 189 105 105 66 133 123 152 150 169 177 87 141 129 98 38 56 149 127 180 134 177 106 35 192 111 110 143 101 155 182 130 105 141 182 166 150 61 151 84 34 133 67 123 159 27 130 152 209 111 46 143 114 92 102 153 61 111 70 91 152 120 90 127 108 150 106 137 74 91 122 118 104 79 158 110 159 163 126 165 100 81 116 101 124 107 161 122 85 141 143 165 142 143 197 86 123 153 84 167 69 88 105 88 90 119 94 187 67 63 158 137 103 75 135 159 141 118 90 169 198 144 133 89 139 127 207 83 125 112 63 176 110 76 119 130 86 111 150 75 114 102 114 74 170 133 158 84 186 145 71 127 70 223 77 34 155 70 122 38 89 67 83 129 165 115 136 74 46 99 166 115 144 192 159 119 158 118 77 40 48 124 107 118 104 62 127 93 155 151 119 181 142 126 112 148 91 83 121 137 130 208 32 113 109 105 107 164 159 131 37 74 171 63 122 91 41 129 113 50 164 157 103 111 138 162 142 149 91 87 109 165 153 107 145 96 117 153 156 129 90 135 169 94 93 152 158 126 117 151 98 147 107 100 83 105 104 27 133 23 55 155 102 121 84 95 115 125 134 110 51 174 120 94 150 84 129 150 175 117 115 143 164 152 150 154 48 78 145 135 38 187 162 53 89 145 119 167 132 83 151 85 154 174 130 191 158 153 53 192 118 235 72 140 129 54 48 113 152 127 200 44 24 169 102 135 71 161 108 185 176 111 176 101 95 120 183 145 126 109 156 92 81 62 78 80 162 134 170 109 95 74 164 114 82 87 71 149 119 178 102 118.1740614334471
157 80 98 90 123 107 141 110 143 59 78 172 160 18 210 62 168 145 226 109 135 102 158 208 96 173 105 47 34 101 111 49 100 124 114 79 117 137 102 55 182 113 143 174 82 159 102 85 85 141 127 111 73 203 58 139 132 143 83 79 134 175 177 205 63 122 173 73 123 111 125 156 111 109 161 93 144 104 122 107 124 111 113 114 154 100 122 67 42 125 216 94 30 87 127 66 96 131 222 101 148 132 97 103 125 145 64 86 152 46 73 45 184 112 114 106 143 130 3 142 132 177 175 93 110 100 119 72 126 192 117 32 79 108 80 113 125 141 109 200 101 54 142 156 167 153 52 64 94 72 231 99 36 106 114 124 106 41 152 150 100 82 105 133 69 122 102 148 143 79 74 108 104 118 127 91 173 69 158 40 40 108 83 110 63 95 147 141 123 140 9 133 104 55 114 151 175 84 169 90 115 136 116 141 146 77 91 105 88 62 100 88 130 147 108 110 124 87 115 75 143 92 59 53 228 95 184 100 108 69 129 120 150 149 167 167 82 136 127 96 38 49 151 122 182 130 166 109 32 184 115 116 140 94 150 174 120 103 130 177 151 148 58 147 87 39 136 66 127 151 26 126 143 211 106 46 137 110 76 105 154 59 98 65 87 150 120 91 119 113 140 108 138 67 93 114 119 92 77 154 114 148 159 130 158 102 75 118 102 123 101 155 121 83 136 137 162 140 140 194 80 111 145 84 168 69 88 94 92 85 124 89 194 70 58 159 138 98 81 129 167 129 115 87 165 199 130 139 89 136 128 208 75 120 103 74 181 112 73 115 131 81 118 153 80 110 94 123 77 161 133 154 94 182 142 72 113 70 216 70 32 164 69 125 39 84 73 82 126 152 108 135 84 51 104 169 104 148 186 155 122 162 111 78 32 48 112 107 113 110 65 126 87 160 136 119 194 129 131 108 147 88 82 118 140 128 194 34 120 106 113 108 164 139 132 40 79 166 61 122 86 43 132 111 48 150 148 110 102 134 173 143 149 87 94 101 161 143 101 145 92 108 141 154 126 91 135 167 88 96 154 157 125 120 137 94 137 92 98 79 97 107 23 131 20 53 151 104 118 79 93 100 130 127 119 49 172 122 98 158 82 129 139 179 112 106 140 162 159 139 135 50 78 141 136 41 199 155 53 82 150 118 178 132 74 141 79 159 179 126 191 164 157 53 175 114 244 66 131 129 54 50 111 155 122 188 46 20 164 101 138 85 150 107 179 165 106 184 98 90 118 172 141 128 106 161 88 74 61 71 74 161 124 167 113 95 72 155 104 74 79 71 144 109 155 103 115.95221843003414
154 78 89 84 119 106 135 107 139 56 76 168 159 18 197 57 149 149 219 109 131 105 165 206 103 174 105 50 35 97 114 54 95 116 110 87 112 140 107 51 182 106 146 176 80 157 95 80 81 138 127 110 83 211 65 141 119 136 79 78 123 172 173 206 56 116 169 65 123 116 117 148 105 110 154 91 150 98 124 109 134 116 110 105 151 100 116 66 37 122 206 81 35 82 132 69 88 133 220 98 145 125 88 97 119 135 63 89 146 40 66 41 197 119 116 100 135 127 2 135 132 172 178 95 106 101 107 72 122 197 115 33 83 101 73 116 119 138 98 197 97 49 144 154 162 150 55 62 94 67 231 99 27 107 94 126 107 42 156 159 105 79 96 125 60 118 101 143 143 74 76 115 91 119 118 89 164 71 153 36 39 105 72 95 65 88 140 141 125 131 9 136 109 57 107 155 174 81 168 84 118 128 116 133 152 72 99 100 86 64 100 79 132 151 102 102 116 79 127 67 145 96 63 61 225 102 179 103 101 70 124 119 152 146 171 172 82 135 132 94 34 43 142 128 177 135 165 117 33 173 118 118 138 99 147 161 130 96 121 172 144 139 56 151 73 45 147 73 123 154 25 125 140 203 96 47 128 103 71 104 143 58 90 57 84 154 113 94 110 107 135 106 127 67 95 106 116 89 76 159 110 142 156 130 159 104 71 114 109 121 105 148 119 81 134 136 157 138 140 194 72 111 132 83 171 66 88 99 104 78 120 92 197 74 50 151 136 87 85 120 163 115 120 88 161 204 128 145 84 134 135 198 74 121 98 79 171 114 71 109 133 81 120 159 80 106 95 121 77 166 128 163 91 167 141 77 109 71 216 63 33 163 64 122 44 82 80 86 125 144 105 131 98 54 101 171 99 150 175 153 125 160 112 71 26 44 97 106 113 118 66 122 84 160 126 120 204 125 137 107 144 87 72 115 153 127 177 38 112 95 121 109 166 130 136 34 84 158 58 121 84 43 131 117 42 143 156 107 106 133 175 143 149 82 95 93 156 146 103 140 97 108 132 151 133 90 137 164 90 91 156 147 125 126 134 85 136 86 104 77 93 110 19 132 24 51 144 103 107 73 87 88 123 111 125 44 166 126 97 147 79 121 128 176 111 99 137 160 162 135 118 57 82 140 136 39 200 151 50 73 137 123 186 123 78 141 73 169 190 129 183 175 152 52 152 112 237 61 126 131 54 48 116 150 122 198 51 19 168 104 156 86 157 102 175 169 105 176 102 86 116 161 144 120 96 158 91 71 54 76 79 155 110 152 104 88 72 156 106 73 71 67 129 108 148 99 114.01023890784983
146 68 79 83 120 110 131 103 139 51 76 165 148 16 199 58 144 145 214 109 122 108 170 228 101 160 92 52 32 89 111 58 91 114 105 87 113 133 112 44 170 102 150 174 78 150 90 70 76 142 126 102 88 206 63 136 119 129 74 74 123 157 174 195 48 103 164 58 119 114 116 132 100 113 148 82 150 96 128 116 137 109 107 105 149 104 108 64 36 125 195 76 44 89 129 66 90 135 223 96 140 118 81 97 118 130 56 89 138 35 66 37 208 120 116 96 127 120 2 123 127 180 174 96 98 101 106 58 118 205 119 30 78 97 63 110 125 142 94 204 97 52 146 152 150 149 56 58 87 65 223 97 25 101 93 117 101 44 155 160 107 76 87 129 55 105 96 138 146 72 68 113 93 124 118 88 154 68 139 30 33 100 71 96 65 83 143 134 115 136 11 135 111 58 102 161 182 79 156 80 119 118 109 136 160 72 96 100 86 61 101 79 129 140 99 101 102 84 135 60 136 96 65 61 224 111 170 102 100 70 124 121 151 146 171 172 80 136 136 88 30 39 140 129 173 132 156 121 38 161 120 125 136 94 145 153 133 96 119 173 143 139 57 161 69 43 138 76 127 155 25 130 140 205 100 46 118 97 67 107 138 59 81 55 75 159 109 99 114 95 132 102 127 68 92 106 113 85 75 160 118 125 151 126 162 97 70 112 103 107 106 143 120 75 125 125 152 131 135 191 70 106 125 79 161 65 87 97 104 80 109 86 187 67 46 146 135 83 79 119 159 112 118 95 154 188 115 146 73 135 137 191 64 115 87 81 169 108 73 109 133 82 122 160 78 111 95 124 82 162 129 172 87 162 146 83 100 66 210 61 36 170 69 123 42 78 83 88 122 137 99 126 97 60 97 162 101 145 170 141 114 161 108 68 22 46 101 98 116 109 64 120 83 159 120 115 216 126 132 107 136 88 66 100 147 130 190 40 112 93 120 101 167 118 129 41 83 159 54 124 86 46 128 119 49 141 161 106 102 128 167 137 142 77 101 88 159 133 105 134 99 105 130 148 130 86 149 164 91 82 164 137 126 116 133 83 136 85 110 67 97 106 16 138 23 61 132 94 107 77 87 78 121 108 122 41 164 116 90 140 71 118 124 171 116 91 134 154 162 125 122 62 89 132 135 38 198 143 51 69 125 126 196 131 82 144 61 163 194 127 184 171 142 53 147 104 244 59 125 128 57 45 119 145 120 201 51 21 166 101 160 90 147 95 164 171 101 175 100 85 110 162 135 119 95 165 87 68 52 71 89 144 104 147 97 83 61 159 98 71 75 69 112 100 144 100 111.74061433447099
147 62 79 82 113 118 131 104 140 48 82 174 146 16 205 63 140 152 190 111 114 108 183 227 98 157 86 52 32 83 111 59 86 100 107 96 112 132 115 40 170 99 155 181 81 155 91 72 71 136 121 97 93 192 62 118 123 139 81 71 128 143 182 202 43 96 163 57 113 119 119 125 105 114 133 76 152 96 124 111 141 107 112 106 144 103 98 65 40 123 201 78 50 89 122 75 93 136 220 90 142 108 75 88 122 127 53 91 137 33 68 32 207 123 115 89 129 117 2 114 131 187 169 97 99 94 104 50 113 211 114 32 76 96 60 98 124 138 83 206 97 54 137 149 147 133 55 56 95 64 214 96 24 100 86 121 99 45 154 160 110 77 80 121 46 101 92 133 143 69 63 104 101 124 115 87 150 62 134 31 29 100 67 101 67 79 140 123 133 139 13 132 106 64 101 156 176 76 140 78 116 112 104 132 164 73 99 91 78 62 109 79 120 132 97 100 99 80 140 54 136 99 73 63 222 117 160 106 103 71 129 119 146 150 162 171 80 143 127 87 28 35 143 128 171 121 142 116 43 156 127 125 130 94 150 150 125 92 117 184 136 145 50 157 70 44 140 77 124 157 25 131 145 192 93 46 116 98 64 108 126 54 76 50 77 162 108 99 120 90 120 96 122 67 85 94 119 89 77 166 109 123 145 119 169 96 61 110 102 101 100 142 117 69 120 132 146 127 136 187 65 101 118 76 163 66 92 97 101 77 109 80 175 65 45 140 127 73 75 123 153 102 121 91 145 205 108 144 63 140 137 190 62 113 79 86 156 109 77 101 135 81 117 159 78 99 89 120 79 156 120 180 82 155 148 86 85 66 207 56 36 175 72 118 42 74 92 94 122 132 103 122 105 61 85 162 99 138 153 145 102 160 102 62 20 44 89 101 115 115 67 120 88 157 116 125 218 122 128 99 120 91 61 95 151 127 183 43 110 94 115 94 163 106 121 40 86 149 57 125 89 48 120 126 47 137 166 104 102 132 165 136 139 76 112 82 151 133 111 118 106 95 125 146 128 82 153 158 88 81 169 135 125 115 119 78 142 77 121 67 100 99 13 134 22 57 119 96 102 71 78 76 114 106 126 40 159 110 89 134 64 109 121 168 114 91 127 150 166 122 122 65 92 118 127 37 194 147 54 62 109 128 190 133 79 148 65 153 189 130 190 160 146 50 145 102 260 52 126 135 59 38 119 142 122 203 51 22 162 106 161 83 152 90 165 170 98 177 99 83 127 148 128 112 89 171 81 68 46 67 91 138 96 148 91 81 56 155 98 60 73 66 101 100 135 96 109.87372013651877
145 61 73 78 116 119 134 99 152 41 88 175 135 16 202 67 144 159 181 109 110 110 186 234 92 145 85 49 38 81 112 53 79 97 102 100 114 136 116 39 160 94 155 166 71 155 87 69 64 143 125 97 104 200 68 114 121 140 86 63 131 142 184 203 36 92 153 52 99 109 107 120 114 117 131 70 148 103 125 106 128 107 105 108 137 108 83 64 44 114 197 77 49 89 127 76 99 144 210 88 142 103 70 84 129 126 50 87 144 31 70 31 203 131 110 83 124 113 3 107 133 186 160 100 100 96 93 52 118 221 106 35 74 88 60 92 123 148 78 209 101 60 128 154 137 135 53 51 84 64 208 98 26 93 89 124 107 49 146 158 110 74 84 118 37 87 87 132 130 64 63 102 96 120 113 84 144 57 119 34 28 102 68 101 59 81 144 128 141 134 14 124 106 68 91 155 170 71 124 70 115 104 100 130 178 78 88 89 74 65 105 77 116 125 97 92 89 75 139 51 133 87 73 61 206 119 145 103 105 73 123 105 150 154 158 163 74 131 113 83 29 31 137 134 174 109 137 117 42 157 126 126 123 93 143 151 120 87 108 185 121 147 46 142 61 48 153 89 130 153 27 138 147 176 87 40 106 98 62 102 116 50 75 47 78 160 109 102 116 89 112 93 120 67 84 90 110 85 78 165 115 114 143 123 176 89 61 110 99 100 87 142 119 65 122 125 145 126 128 182 66 104 113 73 146 61 87 103 102 76 104 76 173 72 44 142 123 67 81 124 150 93 121 90 142 202 106 141 51 134 137 180 58 110 76 85 146 110 81 102 140 77 125 158 79 97 89 114 84 148 119 177 85 154 150 94 78 55 206 53 34 180 76 115 44 70 90 97 115 133 97 114 98 63 83 165 96 132 146 137 98 155 92 59 22 45 83 96 113 116 65 107 87 157 115 126 225 111 127 95 115 91 57 90 149 121 172 46 115 101 115 92 165 100 125 46 84 138 54 119 84 42 109 140 44 126 152 104 95 127 162 133 135 72 109 78 152 133 123 113 99 82 115 134 121 83 150 154 85 79 170 126 118 106 105 73 144 70 128 61 107 99 13 144 19 50 108 86 89 68 82 79 108 103 127 37 154 98 90 133 63 115 118 150 115 89 121 141 155 122 123 71 103 101 120 34 199 133 55 59 105 131 182 136 74 137 65 155 175 130 190 148 148 50 134 98 267 59 131 138 62 37 116 134 127 195 51 27 163 105 165 91 154 87 150 163 90 172 98 87 133 148 120 112 83 163 76 71 39 64 89 142 89 149 93 79 50 156 86 61 64 61 99 102 135 99 107.580204778157
139 58 69 72 117 116 130 90 143 35 84 180 136 13 193 72 136 165 168 91 117 111 179 237 84 144 91 51 36 75 114 57 83 99 93 98 108 128 107 43 145 89 159 159 66 156 78 67 62 148 125 93 104 205 75 112 109 143 87 62 123 129 180 200 34 90 148 48 92 112 100 112 109 115 130 62 150 99 123 113 118 106 104 105 121 114 74 60 43 124 192 72 51 90 128 75 102 153 188 73 146 104 65 74 128 119 50 90 148 27 78 28 185 138 102 78 124 109 6 98 128 180 140 102 95 84 89 55 112 219 96 33 70 85 59 90 121 142 70 199 100 62 114 163 144 135 54 49 91 69 212 94 26 91 90 120 113 54 140 141 107 75 83 119 33 84 80 127 135 58 65 95 93 118 109 80 139 50 116 35 23 105 64 95 52 77 136 128 144 135 14 123 103 78 85 145 170 68 119 67 120 95 99 118 188 83 91 92 78 63 107 71 113 117 91 88 82 66 146 47 123 84 76 60 205 121 133 101 103 70 130 96 141 163 142 161 68 134 111 81 31 26 127 136 173 100 134 116 40 152 130 128 114 91 138 150 111 92 95 187 107 150 44 135 56 53 165 100 124 147 27 140 146 158 82 42 104 101 69 104 112 51 71 43 69 152 105 112 113 86 108 96 117 72 86 84 103 80 80 171 119 107 151 115 177 85 55 105 96 93 76 140 111 65 123 125 143 118 122 173 64 97 106 61 134 62 85 103 107 68 103 72 166 79 43 139 120 59 91 115 149 87 111 93 141 196 110 138 43 129 141 168 55 109 65 89 150 109 76 99 140 73 132 154 74 99 79 114 80 145 115 187 94 152 138 99 76 51 207 58 36 176 80 108 38 74 105 99 108 132 96 115 95 67 87 173 95 133 132 131 95 145 90 46 20 47 97 93 116 113 64 103 80 158 111 124 233 103 123 92 104 88 59 86 149 110 158 44 109 95 113 88 168 99 128 43 85 122 58 121 76 48 100 144 43 121 147 104 90 126 148 132 131 76 110 77 143 136 124 107 102 80 112 132 129 82 149 148 80 82 167 116 115 100 94 71 147 65 136 58 102 98 11 142 20 54 105 75 84 70 79 77 107 96 143 33 139 94 92 132 62 113 119 147 112 83 112 130 153 118 113 78 98 88 123 36 210 125 56 61 93 136 174 128 69 129 63 146 178 128 183 140 147 47 134 101 263 57 131 142 58 36 112 130 120 202 47 29 163 100 173 91 164 85 140 151 86 163 96 91 128 143 111 114 90 165 73 68 36 63 88 130 88 135 101 77 45 147 83 62 63 57 97 105 132 101 105.19795221843003
129 58 69 65 111 116 124 85 139 34 79 189 125 9 188 78 133 168 161 97 115 112 177 245 84 134 89 47 41 69 112 58 83 101 94 100 109 128 111 40 130 79 165 158 62 155 72 60 61 156 127 96 112 206 75 113 101 142 88 57 126 131 175 189 31 87 138 40 88 110 101 110 97 122 125 60 153 99 125 105 116 103 104 100 116 115 65 52 41 134 189 71 61 90 124 72 100 159 183 71 147 104 67 74 130 108 46 91 138 24 81 26 184 138 93 80 122 106 6 91 123 182 127 99 94 88 90 54 107 224 102 37 68 69 51 95 131 133 64 192 100 69 113 156 138 124 55 50 100 65 221 94 27 88 94 119 117 58 135 139 106 83 74 119 29 89 82 124 142 57 63 92 86 119 105 74 147 45 118 32 20 102 64 99 48 67 134 126 152 129 14 127 100 84 87 137 167 66 111 67 121 87 103 111 180 88 93 86 73 65 113 70 107 103 86 89 79 64 151 47 125 89 79 64 211 127 119 94 102 80 141 100 130 154 130 158 67 125 120 81 33 23 118 136 159 98 130 115 40 140 137 138 110 92 127 138 100 84 82 178 102 144 46 139 61 56 176 105 120 151 34 138 136 149 76 45 101 95 69 106 109 51 63 38 67 142 106 121 103 78 101 96 116 66 83 80 108 77 79 183 118 112 152 120 168 81 57 103 96 86 77 138 105 68 124 119 139 115 111 167 60 101 94 60 134 61 88 99 112 70 92 68 159 77 45 130 124 58 89 113 141 70 108 89 124 200 101 144 36 129 132 160 46 111 57 92 140 114 72 99 139 77 135 153 76 95 75 109 86 133 108 181 85 142 138 94 74 43 198 50 43 165 83 111 39 72 108 102 104 133 85 117 94 68 84 180 92 129 127 121 91 145 80 47 18 56 98 88 115 117 60 100 75 149 105 127 239 103 121 83 103 87 58 86 142 109 150 44 114 90 110 83 174 96 114 46 90 112 54 121 76 46 92 142 40 110 142 103 85 123 137 132 128 66 102 76 133 137 129 103 110 83 110 132 131 77 135 152 75 82 168 104 116 94 89 62 147 63 146 45 97 95 9 142 20 52 88 70 82 74 89 76 105 100 139 28 140 93 94 126 58 110 113 141 113 81 112 131 146 113 100 74 99 85 107 34 207 112 59 59 91 128 171 117 69 135 61 143 188 127 161 128 138 50 127 98 245 57 142 150 58 37 111 121 118 205 48 31 150 105 171 94 170 77 136 138 70 155 108 89 131 131 106 114 85 174 65 72 26 65 93 122 79 132 99 79 47 134 74 60 59 55 108 97 130 97 103.05631399317406
115 58 72 68 112 122 121 81 146 31 76 199 123 8 189 88 126 164 154 92 109 106 171 238 75 119 91 43 48 69 105 59 84 101 88 96 103 131 97 42 121 76 158 158 58 141 69 61 65 165 125 100 118 202 78 110 96 144 93 56 127 127 156 190 28 83 121 41 88 106 104 101 91 134 123 53 155 90 125 115 106 100 100 102 112 116 61 48 45 139 194 68 62 85 122 81 97 157 179 64 140 99 61 71 133 100 43 95 135 18 77 21 178 144 95 80 118 105 5 93 116 177 120 101 93 95 92 56 98 222 100 37 63 68 51 90 130 125 54 187 103 80 110 154 135 118 53 53 95 68 223 83 27 84 88 120 121 59 137 139 106 85 68 109 28 91 78 124 139 55 59 93 95 115 101 70 141 43 117 25 18 94 63 102 47 65 137 125 154 130 11 114 100 91 87 133 160 62 104 58 125 89 101 105 185 80 92 85 67 64 128 75 109 94 82 98 72 65 152 40 115 84 75 65 215 126 115 94 99 81 154 88 128 147 121 155 65 122 117 75 33 20 115 140 150 98 126 116 41 128 125 146 107 84 119 136 97 78 78 181 91 137 40 136 59 61 181 112 114 142 35 126 135 146 70 45 99 100 73 104 109 48 53 40 68 142 104 118 97 65 100 112 109 68 82 76 109 75 84 181 116 105 152 114 160 77 57 102 95 75 76 139 108 71 126 116 127 118 104 158 54 95 88 53 135 57 86 99 101 66 91 66 157 81 45 124 124 57 91 99 131 65 100 85 114 194 102 145 30 123 139 155 37 117 58 88 133 125 72 102 140 77 141 150 67 99 77 113 89 137 105 184 79 136 143 84 72 42 196 49 43 157 96 111 36 76 104 93 97 132 84 115 98 73 88 175 93 134 119 116 90 139 80 46 19 49 96 85 116 121 62 97 74 148 93 133 235 102 128 77 94 81 60 85 150 99 141 44 108 88 112 73 165 98 109 47 87 114 62 128 78 45 90 139 40 96 133 103 89 125 132 139 131 66 104 78 134 131 138 100 114 82 112 131 132 73 127 154 67 73 167 92 113 86 86 57 147 67 139 42 92 95 7 143 23 50 77 62 85 72 90 76 105 99 136 26 136 88 95 133 56 105 107 136 109 73 106 127 144 110 99 67 100 79 105 35 203 106 59 57 91 122 169 105 66 132 56 154 197 124 157 121 130 53 123 99 235 54 141 154 53 36 107 118 108 203 49 30 146 101 160 97 169 74 133 137 65 160 105 87 127 127 99 106 80 169 64 69 26 63 103 119 74 121 91 74 49 126 74 67 56 55 101 102 131 94 101.03071672354949
107 57 67 72 106 119 119 79 141 30 74 204 118 6 187 91 125 147 150 92 109 105 168 243 66 99 98 42 45 67 106 56 77 93 92 104 101 133 98 43 114 67 148 162 51 139 70 66 60 173 126 95 126 194 79 116 89 144 96 55 122 122 144 187 28 82 111 42 91 100 97 93 95 142 126 46 148 88 129 107 97 96 89 97 104 114 55 49 46 137 194 66 66 82 128 86 102 163 166 61 124 99 58 70 137 94 44 101 138 18 82 21 179 159 88 79 118 104 5 96 118 173 113 105 87 94 91 51 96 216 99 32 62 65 51 92 135 111 49 174 100 88 108 158 137 114 63 55 89 74 219 77 25 82 86 116 122 59 137 141 108 83 72 113 29 89 83 119 136 51 54 98 104 121 94 71 148 40 108 22 19 90 65 107 46 63 137 125 158 129 11 111 102 95 89 124 148 55 87 54 122 77 94 98 189 85 87 80 63 63 134 65 105 92 73 103 70 61 160 34 114 74 69 75 200 139 107 102 92 87 147 87 124 139 117 141 60 126 108 74 35 19 105 148 156 94 123 111 42 126 114 150 103 74 123 133 94 74 75 181 91 127 38 138 55 67 180 115 110 135 38 116 139 151 63 47 98 93 67 104 103 43 50 40 56 137 98 118 92 60 92 111 108 70 89 78 105 73 86 182 111 94 147 110 151 73 56 100 90 77 76 130 110 70 119 114 122 118 105 150 50 88 83 44 127 57 84 97 104 63 81 63 143 83 42 110 125 57 92 99 128 61 98 89 103 174 89 139 25 112 134 151 32 121 52 90 126 127 75 105 144 75 143 162 71 101 67 108 91 129 111 184 71 127 139 85 72 38 192 47 49 158 93 105 40 73 105 99 94 133 83 107 94 72 90 173 100 135 104 108 79 127 77 43 18 52 84 84 119 127 57 93 73 136 80 131 239 107 126 65 84 81 62 78 151 101 127 44 104 81 116 75 157 100 102 49 90 109 61 138 70 43 81 129 43 84 125 105 85 124 140 144 123 58 106 81 121 123 141 104 115 78 116 124 131 72 127 157 65 76 157 88 108 72 80 48 152 67 147 34 85 92 7 147 27 45 71 63 87 72 92 78 105 96 134 29 130 84 100 124 58 90 90 134 109 73 102 118 144 116 94 68 94 78 98 39 210 98 54 54 80 120 170 103 70 139 51 154 199 117 153 111 134 54 117 97 225 57 141 150 56 36 106 104 99 193 49 31 145 100 154 98 160 71 128 137 63 159 108 83 121 119 99 100 76 165 63 64 25 60 109 110 73 116 84 73 48 125 78 64 50 55 107 101 127 90 98.84300341296928
100 55 64 72 98 118 118 70 137 28 71 199 109 6 175 94 125 137 132 89 112 101 163 240 67 89 100 43 51 71 120 60 73 83 102 102 100 120 110 43 113 64 133 148 49 134 70 67 56 172 119 89 126 167 80 114 94 135 93 54 121 117 141 179 25 79 104 36 86 99 98 92 93 135 128 40 138 86 129 111 88 85 84 96 102 120 54 50 48 137 192 65 75 89 132 91 115 160 156 54 111 93 51 66 137 89 49 97 131 13 85 20 171 163 69 83 112 103 7 99 123 169 105 107 87 86 94 50 95 207 90 34 60 67 47 91 133 105 43 164 105 93 110 158 134 115 68 57 91 80 211 74 23 76 84 108 122 60 138 141 102 85 74 115 29 84 90 125 131 46 49 95 96 124 93 61 146 37 96 20 15 83 63 111 45 63 137 122 167 131 10 103 101 104 88 112 145 51 85 50 109 76 92 92 196 82 86 75 57 60 136 58 103 93 67 101 76 56 172 29 107 68 65 75 194 154 97 101 96 93 144 80 114 131 105 138 66 116 112 70 33 15 106 143 146 95 127 106 44 114 115 154 99 67 119 130 91 73 67 194 85 124 37 134 52 76 188 128 101 130 45 116 131 148 57 46 100 91 65 103 96 37 47 39 54 141 98 119 94 63 91 103 96 74 90 74 101 70 89 185 106 91 142 107 142 68 55 90 85 75 73 120 95 65 114 101 118 115 115 153 42 86 86 41 118 58 83 97 118 63 75 61 136 87 38 115 126 55 92 89 126 55 90 95 92 169 85 140 28 108 130 145 30 123 52 88 121 130 79 110 144 71 153 163 68 100 60 102 94 122 105 188 72 120 139 87 69 38 188 44 50 155 91 97 45 73 112 104 90 129 73 102 93 77 101 155 100 142 94 105 70 117 74 40 22 56 74 78 123 125 57 100 70 129 71 129 228 109 121 59 76 83 59 74 140 103 117 46 109 83 112 76 150 96 97 51 93 109 63 140 75 40 80 118 45 77 119 100 84 126 129 136 120 50 113 83 124 120 149 104 113 76 104 128 133 78 123 151 65 82 155 90 103 64 79 49 140 72 156 38 85 89 5 144 25 45 57 60 80 66 87 76 106 92 130 31 120 80 103 124 57 84 84 132 100 77 93 117 142 115 89 63 92 76 94 40 223 98 57 47 72 113 174 106 73 148 45 146 196 125 142 103 132 51 106 97 227 58 132 142 52 37 101 103 96 193 51 29 134 98 156 86 155 64 131 133 54 158 104 77 122 120 98 94 73 153 60 68 22 63 114 109 71 108 80 66 48 122 77 55 44 51 106 96 115 89 96.63139931740615
90 53 63 71 98 118 109 64 134 27 71 193 112 5 177 102 118 125 126 92 106 103 158 222 58 84 104 45 49 82 134 66 75 77 94 103 98 125 109 44 101 66 132 137 45 140 62 66 57 183 120 87 132 165 75 114 93 131 96 52 114 111 134 183 23 70 99 34 81 87 103 95 86 137 134 38 139 85 130 108 95 83 77 85 102 128 48 50 48 136 170 69 73 85 132 90 117 154 156 48 100 85 48 55 141 85 55 92 119 15 84 19 168 163 65 86 113 105 11 96 116 160 104 101 88 88 91 45 89 201 85 37 61 61 45 89 130 98 39 159 109 93 109 159 138 122 63 54 89 82 209 71 21 76 85 110 119 56 136 130 103 85 78 112 25 77 87 132 125 46 52 94 94 117 89 57 146 36 100 18 15 79 65 117 40 64 136 115 169 119 8 97 109 97 83 105 141 53 80 43 102 78 81 92 196 72 84 73 50 51 134 56 102 85 67 101 71 47 172 25 99 66 64 74 185 167 95 101 93 87 140 73 120 122 92 132 72 117 115 63 29 12 110 145 143 99 126 97 44 102 108 142 94 56 122 129 85 72 67 192 73 126 34 132 52 78 181 134 87 132 46 111 125 145 50 45 96 95 72 105 93 37 44 38 46 143 97 119 88 58 84 102 90 73 99 67 100 69 89 193 100 90 145 108 134 59 49 93 84 70 67 109 93 61 114 96 119 106 113 150 42 81 79 40 112 66 78 92 126 64 75 61 135 87 39 109 119 53 89 82 120 49 83 104 86 174 84 138 26 109 127 134 27 126 40 81 124 139 79 107 145 69 159 164 68 99 57 99 95 117 97 178 74 110 132 83 62 37 184 46 54 150 95 92 43 81 118 106 80 131 68 97 93 73 107 152 94 150 85 102 71 109 73 42 22 56 72 82 119 119 54 102 67 122 65 123 229 95 120 54 72 85 63 71 146 100 106 46 119 87 108 72 147 93 103 50 91 108 63 126 69 40 77 115 42 73 113 105 77 132 133 132 118 56 107 79 121 119 151 96 115 79 99 127 129 77 132 151 64 82 153 83 103 59 75 48 129 69 160 31 85 85 4 144 28 46 53 55 83 66 78 74 108 93 129 29 124 79 101 121 50 82 80 126 101 69 85 119 144 116 80 59 80 73 97 40 225 87 51 44 67 119 177 108 69 152 43 143 198 119 141 95 124 52 98 94 216 54 125 135 51 36 108 107 96 194 52 27 130 100 159 85 157 64 122 119 54 150 101 74 116 106 96 87 69 165 57 62 18 63 112 109 62 103 76 63 49 116 79 54 40 51 104 96 108 90 94.48293515358361
79 54 60 68 108 128 103 58 128 24 71 210 114 4 172 89 100 124 119 81 112 98 161 218 56 76 101 44 52 90 133 67 70 73 93 107 102 128 120 42 95 66 134 125 44 138 61 66 62 185 118 83 131 155 77 105 94 124 95 48 114 110 132 183 20 65 89 29 81 89 109 94 86 141 126 31 117 78 127 104 93 87 73 81 97 134 48 53 53 138 166 73 74 79 128 97 122 160 135 48 95 81 49 56 147 88 56 93 120 14 71 19 163 154 59 86 110 105 15 93 121 153 103 100 87 85 90 43 90 198 84 35 62 62 39 83 132 96 38 150 114 91 103 155 135 120 62 55 80 89 217 72 18 69 84 107 116 53 128 116 101 86 74 109 27 70 89 127 118 45 51 88 89 121 93 51 144 30 97 18 12 80 69 113 42 62 135 102 167 113 7 97 110 92 83 100 137 50 75 40 99 76 77 91 187 72 83 73 43 49 134 55 104 89 65 100 70 42 181 21 94 63 67 75 187 168 81 91 101 90 137 71 126 120 86 128 69 122 115 59 25 9 105 138 134 113 131 84 45 104 107 138 86 53 116 128 80 73 63 189 78 125 37 131 48 82 187 136 83 131 47 115 125 145 44 45 103 92 62 111 91 29 37 31 45 141 94 122 89 50 79 98 84 68 105 65 102 68 96 200 101 87 146 105 131 54 52 90 90 65 56 97 91 63 113 86 116 108 114 149 36 81 73 36 110 67 82 87 126 59 71 59 128 91 39 108 118 42 90 84 108 43 80 103 81 173 77 134 27 113 121 130 22 137 38 84 125 148 77 106 141 71 163 156 66 91 58 95 93 111 98 181 69 100 127 81 65 38 178 38 57 150 99 93 38 77 120 111 74 130 70 89 97 74 120 150 88 156 77 102 77 108 68 46 22 57 69 74 113 118 54 106 64 115 60 111 234 91 126 52 69 85 62 65 137 94 102 47 118 86 103 72 137 86 104 55 88 97 59 129 68 43 74 115 45 61 115 109 72 128 132 136 117 56 114 78 122 116 156 93 111 86 89 126 137 80 124 145 62 85 152 74 102 54 70 47 123 72 157 26 89 79 4 141 30 43 48 56 81 65 69 69 109 92 124 29 127 81 109 115 55 77 87 114 103 64 82 116 149 107 78 59 76 72 102 36 234 91 51 38 67 127 177 118 74 149 46 143 189 110 137 89 122 55 93 96 194 54 120 129 50 36 108 112 96 196 51 27 133 93 163 88 155 59 123 104 52 146 99 71 115 106 85 79 68 162 51 59 18 57 121 107 60 101 75 60 41 108 67 47 39 58 95 103 97 94 92.76450511945393
74 56 57 68 110 126 106 54 128 26 69 212 102 3 173 87 100 125 111 86 100 92 146 212 53 71 106 44 53 88 137 70 72 77 97 106 99 119 128 41 98 65 125 116 44 136 57 60 62 170 115 78 133 156 70 105 91 117 92 44 110 100 135 183 17 63 86 28 78 90 107 96 78 148 115 24 123 71 118 91 89 83 71 75 99 146 46 53 57 129 148 73 76 78 126 91 120 161 134 43 83 84 42 55 147 86 64 100 116 12 60 18 161 153 55 88 107 112 13 89 118 148 91 104 89 89 93 43 86 191 81 36 61 59 35 77 137 91 35 146 120 82 100 162 131 119 62 57 82 94 207 71 14 70 77 113 109 49 131 110 103 90 71 100 22 66 83 120 113 48 54 88 83 118 92 48 143 28 91 18 10 72 72 124 39 62 133 92 161 116 7 91 118 87 85 89 135 46 62 41 90 72 77 88 188 63 83 69 39 48 137 52 105 85 58 114 66 34 185 21 96 62 60 73 183 168 77 82 89 82 149 70 131 120 82 113 71 126 106 62 24 8 100 143 129 108 133 85 41 100 102 142 76 51 115 116 73 69 65 192 81 123 34 126 50 84 180 144 78 147 54 119 124 145 42 42 101 87 58 111 89 30 33 27 46 135 98 119 82 51 70 105 82 70 109 66 99 64 97 202 104 85 142 110 123 50 49 89 93 67 54 95 90 61 112 73 119 101 120 143 32 77 69 31 108 62 81 87 126 52 71 53 118 101 36 106 113 39 97 81 100 36 80 104 82 172 72 139 25 116 129 128 18 138 34 84 123 154 72 117 140 69 158 151 66 89 52 94 89 102 99 179 66 108 123 75 64 39 173 37 62 154 96 87 37 78 130 111 67 127 64 80 103 79 124 153 91 159 72 99 66 112 64 46 21 62 69 69 113 119 58 103 56 106 53 98 231 85 127 54 60 84 60 61 136 93 101 47 116 88 103 70 129 78 105 53 84 93 57 124 67 43 71 115 44 55 114 104 72 125 119 135 109 56 116 82 122 113 162 91 106 85 89 128 141 76 109 133 54 84 154 67 96 55 64 44 119 78 157 26 82 79 4 136 30 39 43 53 72 66 66 66 105 91 126 28 132 75 115 107 51 72 88 107 103 63 73 110 140 109 76 63 80 74 101 36 233 86 47 37 64 122 172 117 69 146 51 151 189 96 131 83 119 53 94 92 179 55 107 124 46 40 109 109 94 189 48 26 129 100 171 89 151 58 112 98 49 148 97 63 116 98 82 71 68 166 50 55 16 58 130 103 53 93 70 63 41 103 62 47 37 59 88 107 90 85 90.7901023890785
72 57 56 67 108 138 100 53 127 23 71 205 92 4 166 88 93 118 118 84 106 94 148 203 58 65 105 44 57 81 132 66 74 70 107 103 107 120 135 42 103 58 118 105 44 133 55 51 71 158 115 75 131 145 66 100 85 110 85 41 105 86 125 180 15 58 75 26 75 82 108 91 77 150 117 24 121 61 116 89 80 76 70 72 105 145 46 53 65 135 132 73 74 77 125 91 112 148 121 36 82 78 38 53 149 85 63 100 108 13 59 15 149 152 56 83 104 105 14 84 122 150 94 120 87 87 90 45 78 182 77 31 56 59 32 81 136 78 33 144 126 88 97 161 132 120 74 56 86 102 196 67 11 63 69 123 100 53 126 109 104 89 67 98 19 65 80 126 110 52 53 84 80 123 97 44 133 26 80 13 10 65 74 134 36 64 130 88 174 113 8 92 126 85 83 88 133 45 58 42 89 72 76 88 186 60 80 65 37 49 141 51 102 87 61 123 58 32 186 20 102 61 57 63 179 166 71 86 91 82 153 74 131 113 76 111 65 126 102 58 22 7 92 136 134 112 130 85 45 96 101 134 66 49 114 110 68 63 58 189 74 119 30 124 47 85 176 150 72 150 56 120 121 151 44 41 96 81 55 117 88 36 30 23 48 124 94 120 77 49 67 104 80 67 108 63 92 57 99 207 102 74 136 104 119 47 49 95 96 66 54 93 78 58 113 63 118 100 122 141 28 74 72 33 104 61 78 87 129 49 68 51 116 107 34 100 104 35 98 83 94 29 78 106 80 156 66 137 24 112 118 126 17 132 32 83 124 159 72 111 126 64 152 150 62 79 50 94 79 99 90 176 67 101 118 75 65 37 156 35 65 147 94 92 36 77 136 114 62 119 62 73 100 81 129 153 90 154 72 96 67 109 65 45 19 66 63 68 115 122 53 98 49 99 46 97 215 84 119 54 48 85 57 54 122 88 98 44 122 84 105 71 125 75 108 58 77 80 53 117 56 44 68 118 50 50 118 104 62 119 125 135 101 49 115 90 112 109 162 85 105 87 90 130 139 80 111 128 51 79 143 60 85 49 62 39 118 77 156 25 82 81 4 134 32 39 39 47 74 69 57 59 99 90 133 28 129 68 123 103 49 75 86 95 103 61 65 115 142 115 70 70 82 74 111 36 225 75 49 39 63 122 174 110 78 137 53 154 195 95 135 84 116 51 76 91 173 51 100 125 37 39 114 109 95 179 59 31 119 103 165 91 148 56 108 83 48 142 99 58 115 93 75 67 63 176 50 57 14 61 129 99 48 87 64 66 41 100 56 52 35 57 81 110 85 79 88.75938566552901
66 55 55 64 103 145 92 50 127 22 70 194 95 5 159 88 83 110 111 84 112 92 149 200 60 62 106 44 51 80 134 67 70 65 115 105 105 114 150 38 101 57 114 104 48 128 58 50 74 156 117 77 128 133 64 92 81 116 89 35 101 79 126 175 13 57 72 26 74 78 97 89 78 153 114 22 116 59 104 83 72 73 66 70 100 148 44 48 63 128 127 77 82 77 122 89 93 132 115 33 79 79 37 48 150 85 70 101 105 11 54 12 138 151 51 76 106 96 17 91 124 152 94 121 86 92 83 47 74 188 68 31 49 58 31 78 130 77 30 140 124 87 88 166 132 113 75 59 88 101 189 68 10 62 65 132 93 49 134 97 104 92 63 96 19 63 80 129 100 56 59 85 79 122 96 42 128 21 73 11 9 57 75 128 32 61 122 90 165 111 11 90 123 88 75 85 137 35 53 36 86 70 76 87 182 59 76 59 35 52 142 44 99 82 65 126 51 32 186 20 104 59 57 58 167 167 69 87 92 76 159 72 131 110 74 110 69 128 95 59 20 7 87 144 131 113 112 88 57 88 92 137 65 42 105 109 63 67 53 191 71 113 28 119 43 88 184 157 62 141 60 116 123 149 46 40 97 83 54 108 80 32 27 18 42 117 94 128 71 46 63 98 81 55 106 64 83 59 98 190 100 73 135 97 118 44 48 93 98 59 49 89 76 57 104 57 114 99 120 130 28 68 67 32 97 59 79 82 140 47 75 43 109 107 32 91 105 33 101 79 93 30 78 105 71 152 61 136 25 109 111 124 15 136 35 79 124 162 70 116 118 62 143 144 54 67 48 87 79 89 94 173 64 92 106 64 66 39 150 33 65 148 85 80 37 76 145 114 57 109 66 69 97 71 128 150 87 148 69 98 71 107 59 39 17 70 64 62 117 129 57 95 47 95 41 95 198 81 118 47 44 79 58 51 124 83 93 47 114 75 109 72 126 71 109 61 79 80 52 115 53 46 68 118 50 43 109 109 58 111 122 126 98 50 110 90 102 99 174 86 99 95 83 134 142 77 108 123 46 73 140 51 73 46 58 37 119 81 153 24 84 82 3 140 30 40 38 41 69 68 52 56 101 85 136 25 130 58 128 103 46 74 90 84 97 54 56 117 142 117 71 67 84 72 111 37 233 74 44 36 60 120 164 99 80 125 57 147 193 97 128 79 109 45 68 92 164 48 106 118 36 42 117 105 88 181 62 31 114 104 160 91 136 52 108 73 44 141 94 52 123 88 75 64 55 167 49 59 15 61 145 98 43 81 57 66 38 99 48 45 35 65 82 110 79 78 86.54607508532424
62 55 53 59 97 153 94 51 126 23 76 184 97 5 158 80 77 105 104 80 117 83 148 199 56 59 103 49 47 79 139 71 68 60 113 100 106 108 155 36 98 52 115 99 47 124 54 49 79 147 111 76 133 129 64 97 83 118 89 33 101 71 119 174 12 57 65 27 77 74 92 85 79 151 114 20 113 58 103 77 67 82 66 67 96 146 47 47 64 126 113 82 88 74 114 98 92 117 112 30 78 76 32 45 149 74 67 102 113 9 46 8 132 151 48 66 99 88 20 91 126 153 90 129 80 90 77 41 72 183 66 31 45 57 27 73 123 71 33 137 131 87 93 162 132 130 79 57 92 98 180 64 9 57 58 136 87 51 138 87 99 96 59 79 14 59 80 128 90 65 65 91 75 122 93 40 120 17 75 11 9 57 74 117 29 57 113 85 169 113 12 86 133 83 76 83 133 32 51 38 81 62 74 78 191 53 71 58 36 56 142 40 100 83 58 134 47 32 185 21 103 55 54 59 160 169 57 89 91 82 166 63 125 104 75 100 67 114 92 61 22 7 93 143 125 112 100 84 64 77 86 134 57 40 100 105 55 67 55 189 61 116 26 118 34 88 186 170 59 132 65 116 126 143 41 41 91 84 50 105 79 32 26 15 34 119 86 125 59 46 62 107 78 52 100 56 80 55 111 192 99 61 133 95 128 44 45 91 99 55 55 95 80 58 97 56 103 95 117 133 23 68 62 28 94 54 71 74 150 42 80 37 101 121 34 75 102 33 101 88 91 31 76 105 68 146 53 135 23 110 105 123 14 134 33 78 117 160 68 116 117 61 150 149 52 63 44 89 76 84 87 157 51 89 109 56 65 39 140 29 65 140 87 79 38 76 157 119 55 108 69 65 95 72 134 146 83 139 60 89 65 100 59 37 14 79 58 62 125 131 57 89 48 88 36 89 186 79 113 46 39 80 56 51 123 88 93 52 103 63 105 73 119 72 108 56 79 82 51 104 54 52 63 121 44 36 107 108 58 109 126 120 85 52 109 90 94 99 178 79 93 95 74 133 141 76 104 121 42 70 135 44 68 39 56 36 113 84 152 26 79 85 3 132 32 40 36 37 66 73 50 53 97 83 127 30 129 51 134 111 43 74 88 79 97 53 54 118 137 113 71 71 76 74 116 38 231 70 43 32 57 119 152 91 73 128 58 139 192 107 122 76 107 45 63 90 142 53 108 113 37 40 118 99 91 168 70 28 110 93 163 94 140 47 104 65 45 148 90 56 133 82 72 57 53 161 50 55 14 61 147 93 37 76 61 55 37 95 42 40 34 66 81 109 75 72 84.58532423208192
59 50 54 53 93 153 91 50 114 25 73 185 101 6 152 81 74 94 96 83 106 80 146 200 58 54 102 50 46 77 132 70 74 57 105 102 110 98 159 36 94 47 111 91 37 112 55 45 82 149 107 72 133 128 67 96 87 127 86 32 97 64 114 164 11 50 62 27 74 68 84 86 80 164 106 18 116 53 96 62 59 80 67 67 93 141 44 45 76 125 110 90 89 70 109 93 90 112 108 27 75 78 29 43 138 78 62 93 108 9 48 10 131 144 46 66 91 92 25 91 126 157 95 138 78 89 76 37 71 175 66 24 44 52 21 69 116 66 31 137 135 91 92 161 133 124 75 61 89 95 170 59 6 53 62 122 89 48 130 82 97 104 54 72 13 52 80 128 91 61 59 91 80 127 88 43 119 13 72 10 8 56 75 109 23 53 109 86 166 108 12 84 145 74 75 79 123 33 51 38 80 58 68 76 199 58 63 55 30 56 139 42 102 76 65 133 50 30 178 20 103 48 58 57 153 167 50 90 82 83 170 63 119 100 75 97 62 107 83 55 18 6 90 147 124 105 101 85 71 74 79 135 45 43 105 103 47 61 56 185 53 115 25 113 34 90 181 181 56 126 62 124 118 139 44 42 85 92 48 105 78 36 24 12 34 113 87 131 58 43 56 104 76 48 94 57 77 50 115 173 98 60 133 93 128 34 43 83 90 45 58 102 80 60 95 51 102 90 113 129 18 65 61 26 90 55 70 72 150 44 81 33 92 120 36 72 101 29 95 88 92 27 73 116 62 132 46 128 27 104 107 124 13 132 34 77 125 173 65 115 111 68 141 160 53 68 40 75 71 80 86 155 45 93 113 51 67 42 140 29 67 140 88 73 36 70 147 129 55 112 69 58 96 69 130 139 78 142 56 85 69 91 58 44 11 83 56 55 132 133 62 84 43 86 30 85 175 74 112 37 40 78 55 47 123 81 83 52 96 58 106 70 120 64 106 63 74 80 41 93 48 49 60 103 38 33 97 107 55 107 129 116 74 43 114 85 97 98 182 77 98 101 74 127 127 73 99 113 40 68 122 36 67 37 47 37 101 82 142 22 82 82 1 125 29 43 31 35 64 74 50 52 105 75 129 35 123 44 139 114 37 77 82 73 92 50 46 106 128 109 69 76 70 72 111 36 236 63 46 29 59 115 146 83 79 122 52 134 188 110 115 67 107 43 59 88 130 52 102 103 40 42 119 100 90 169 74 32 107 90 158 97 138 46 100 66 43 138 92 57 125 85 71 52 51 162 45 57 12 59 151 96 34 71 59 61 34 95 40 37 29 64 81 107 69 68 82.4334470989761
60 50 46 54 96 143 85 46 108 22 65 177 97 6 144 79 71 98 90 91 104 82 142 205 58 54 93 53 46 87 127 64 74 53 105 97 97 85 149 35 98 43 109 86 33 114 52 50 84 147 105 75 139 118 61 101 84 119 75 26 92 61 103 160 8 43 62 25 74 62 85 86 80 161 93 15 115 48 93 62 58 72 65 61 88 152 45 46 80 131 100 93 90 69 109 88 84 118 105 29 70 76 28 46 140 77 65 95 117 9 50 11 129 142 42 68 92 93 29 90 130 161 98 145 70 88 72 37 72 168 65 24 44 48 17 73 114 60 31 125 135 98 91 149 138 116 79 56 90 97 159 61 5 50 61 133 88 50 127 77 85 115 52 66 12 52 76 129 89 59 58 94 74 132 81 40 112 12 66 11 5 58 77 106 21 48 100 82 166 95 11 90 145 77 73 78 126 34 46 38 80 53 62 72 191 57 61 54 30 59 143 49 97 67 68 131 46 27 178 19 110 45 61 57 145 167 52 88 80 80 169 61 117 90 74 93 57 103 81 53 19 6 85 154 133 105 94 88 72 71 73 136 45 46 107 100 44 60 52 181 53 113 28 119 34 91 180 196 47 124 64 131 106 134 47 42 83 89 41 112 77 38 20 11 31 107 82 126 59 39 53 101 73 39 86 64 77 48 119 163 95 51 136 99 119 33 42 71 91 43 56 107 76 59 95 55 102 88 110 127 16 58 55 25 83 54 61 66 151 36 80 30 86 128 35 64 102 28 89 93 92 24 71 118 58 127 46 131 29 104 102 122 11 130 33 77 113 175 70 116 102 60 151 166 54 75 39 71 69 78 92 149 40 93 110 51 63 44 135 30 68 134 89 69 34 70 144 125 52 113 64 58 98 68 135 144 80 137 51 77 63 79 54 45 10 85 50 54 134 128 70 81 37 81 25 85 169 67 112 36 36 81 54 45 128 86 79 50 93 57 105 68 114 60 102 68 73 78 41 92 52 43 57 101 40 31 94 93 57 108 133 110 74 36 111 90 102 98 189 69 94 102 78 131 120 72 100 118 34 65 118 32 65 41 44 39 93 88 142 22 81 81 1 127 28 45 27 33 57 77 51 51 101 73 125 39 126 39 135 112 35 76 72 69 88 45 40 106 128 111 68 82 77 68 104 41 225 62 49 27 61 112 146 77 84 115 50 138 187 102 106 62 114 46 58 83 119 56 101 98 37 42 115 97 92 167 77 30 106 97 158 103 128 47 97 57 41 133 92 55 123 82 61 49 51 161 43 54 13 60 156 98 29 71 56 63 29 92 37 35 32 71 82 103 61 65 80.89931740614334
64 48 42 49 89 144 74 45 108 19 57 174 82 7 134 76 60 99 76 102 106 79 138 194 55 52 94 59 50 89 129 65 80 51 101 89 93 84 146 29 94 40 113 89 29 106 49 57 80 138 107 73 125 112 51 97 80 120 74 20 91 64 97 152 7 37 55 24 73 59 86 88 80 159 90 13 98 50 84 70 57 69 66 54 92 163 41 42 84 125 88 101 89 60 113 84 78 117 93 29 69 80 26 43 142 75 63 95 115 11 43 9 124 143 44 60 83 82 27 90 130 171 100 146 67 82 73 35 75 163 68 24 45 43 13 72 106 60 27 122 145 98 91 150 122 115 93 61 88 99 151 59 2 47 63 128 90 52 125 73 76 116 50 59 10 43 76 123 91 57 61 83 72 130 81 34 108 10 64 9 6 57 74 111 20 47 95 80 164 90 13 89 151 75 74 77 122 39 42 34 67 47 62 73 190 56 59 52 32 62 144 45 89 63 68 128 43 25 178 18 111 41 63 58 142 168 50 91 82 85 172 55 117 92 70 90 49 108 79 53 17 5 81 154 129 104 90 88 76 73 68 132 44 42 104 96 42 60 49 179 50 110 28 121 31 90 169 203 38 116 64 135 101 130 56 42 80 89 35 115 76 40 21 10 36 108 80 140 63 42 54 99 66 38 79 59 78 46 117 155 95 47 127 94 117 33 38 66 84 37 62 122 76 62 95 56 101 88 114 127 17 63 51 24 72 55 56 64 150 34 68 29 79 127 27 58 100 28 88 95 88 24 69 110 56 122 41 134 36 99 100 115 8 130 29 75 111 176 67 122 95 59 152 156 61 83 34 70 70 71 84 138 39 88 118 55 64 45 127 30 72 136 86 70 34 74 149 127 48 111 64 55 92 70 125 144 80 135 48 73 60 75 50 40 7 95 46 47 133 123 76 87 34 78 22 87 167 63 111 31 31 86 46 44 134 82 70 51 95 51 103 60 114 54 99 75 73 74 41 91 53 38 52 98 40 29 91 89 63 102 128 108 74 31 100 91 106 96 203 69 94 100 79 124 129 74 104 114 31 69 114 33 65 37 46 42 95 95 134 21 79 73 1 113 30 50 27 33 52 80 50 45 99 68 116 46 120 32 134 113 31 73 74 63 81 44 36 98 126 105 71 87 74 66 97 45 224 59 53 24 59 112 151 67 77 106 53 132 185 106 106 60 106 45 54 85 108 57 95 103 37 48 113 98 90 159 78 35 103 99 151 98 131 50 98 53 34 139 86 48 123 74 57 42 48 162 50 54 13 60 152 91 27 63 53 67 28 91 37 31 32 78 79 99 65 62 79.21672354948805
65 52 34 49 82 145 73 40 106 19 54 171 72 8 121 73 48 92 67 101 104 79 140 199 53 44 92 60 48 86 129 70 81 48 99 88 98 80 139 25 88 38 101 85 27 97 46 58 72 138 113 73 125 103 47 95 81 121 77 18 77 62 86 142 5 39 48 24 65 54 92 86 80 157 86 11 99 53 83 67 57 70 60 54 82 161 40 36 85 122 82 114 87 59 102 82 77 115 88 27 66 84 25 39 142 68 56 91 106 10 41 10 114 135 42 60 81 79 26 89 137 174 95 145 66 82 74 34 77 161 63 26 42 42 11 67 105 59 25 116 154 95 90 144 114 111 104 58 86 94 142 54 2 43 62 123 92 50 125 61 77 118 48 52 8 44 82 130 84 59 59 81 62 127 79 35 102 6 67 7 7 63 80 118 19 46 89 73 168 92 14 88 157 75 71 68 122 35 41 34 56 46 59 74 194 52 62 50 27 65 144 41 84 64 75 127 38 19 183 17 113 37 63 57 132 168 48 82 78 90 170 55 114 80 64 81 49 124 82 51 18 4 84 160 127 110 80 92 78 69 66 124 42 40 103 91 44 54 46 171 46 104 29 121 24 90 168 213 37 117 68 130 96 126 52 36 75 85 32 120 68 42 17 8 38 106 78 138 62 43 53 105 64 34 86 54 77 38 115 148 99 47 115 98 118 30 33 67 86 31 62 115 68 61 98 47 99 83 113 119 15 57 47 20 63 61 53 57 151 33 63 25 76 123 28 53 105 26 90 96 80 22 71 107 58 120 40 130 33 92 92 109 7 135 27 76 105 177 65 117 95 55 154 148 63 88 33 69 71 68 78 134 38 79 115 53 66 44 124 29 75 135 78 72 30 77 144 126 46 106 58 49 89 72 133 140 79 129 46 66 57 75 43 39 7 93 45 48 127 124 82 81 34 68 18 93 156 60 116 29 24 90 45 38 142 84 64 54 98 44 109 57 110 51 92 76 67 67 43 82 52 35 51 90 39 24 86 88 58 95 135 105 72 33 92 90 115 93 203 63 96 102 73 120 114 75 97 110 26 68 114 30 68 35 46 44 99 97 133 18 69 72 1 104 29 49 26 33 58 78 48 45 109 64 115 49 120 33 128 115 27 68 65 59 82 40 31 101 125 100 68 79 74 62 102 49 211 55 53 21 70 101 151 69 76 93 52 125 171 104 107 54 103 43 49 79 103 55 99 104 34 47 106 95 87 158 78 37 97 97 145 95 131 42 108 51 33 129 89 45 126 74 52 40 46 161 48 53 12 62 160 88 28 55 50 65 29 92 32 26 32 79 76 95 61 57 77.23890784982935
63 47 32 49 76 148 68 38 107 23 54 161 64 7 122 73 44 82 65 104 96 71 138 189 45 41 91 59 48 85 114 76 91 46 94 93 97 81 141 26 92 35 104 74 27 87 42 57 74 138 104 79 121 95 46 87 81 114 76 15 73 58 88 137 5 40 42 23 61 56 93 79 76 151 85 12 92 54 86 70 57 67 59 55 87 157 40 37 91 115 79 116 88 54 103 82 75 119 82 24 61 84 22 42 137 65 55 93 103 13 39 10 114 138 39 57 76 85 25 86 135 176 96 141 72 81 77 30 88 160 67 29 40 34 11 67 97 53 26 111 154 93 94 146 110 117 100 59 85 90 131 55 2 39 61 123 88 51 113 60 80 110 49 49 4 43 81 130 81 67 62 91 60 128 80 27 99 5 68 8 5 57 80 106 17 44 90 68 153 91 9 87 169 78 67 65 119 36 38 31 56 44 52 75 190 51 60 50 24 69 143 37 81 67 81 127 38 17 185 15 105 38 63 56 121 156 45 75 75 96 176 57 118 81 61 81 45 123 80 48 13 4 86 162 123 121 78 93 78 63 59 121 37 41 104 95 46 52 42 179 47 95 26 129 23 83 152 216 41 116 67 133 98 129 55 39 73 82 29 118 58 48 18 8 37 97 73 140 55 46 47 103 63 29 91 52 67 36 126 147 105 43 115 90 117 27 32 67 89 27 64 120 62 68 91 48 93 79 118 118 15 56 44 20 61 60 45 55 151 32 55 24 68 123 25 48 109 27 90 97 76 23 64 104 58 114 39 123 39 89 93 108 6 149 26 80 91 163 57 113 98 58 151 149 62 97 25 65 67 68 74 124 39 83 119 58 66 41 124 28 78 127 74 72 32 67 149 116 45 102 54 47 93 82 137 131 72 119 41 64 60 68 45 35 6 101 46 48 132 128 89 78 29 60 16 88 148 55 117 27 24 87 46 33 146 80 60 56 96 46 109 55 105 46 98 73 65 59 42 79 46 37 47 81 39 22 83 85 58 95 128 102 66 31 91 94 119 82 208 54 89 97 71 123 110 74 97 104 22 59 114 25 64 36 43 42 88 90 127 14 67 68 1 95 29 50 22 34 57 74 46 43 116 60 116 58 117 30 125 117 25 71 61 51 76 37 27 94 119 98 66 82 80 63 94 51 214 53 57 18 69 94 149 63 71 84 47 111 171 99 101 53 95 40 48 77 100 57 103 115 37 42 102 92 90 151 79 34 85 99 135 93 130 36 100 48 34 122 87 49 131 73 55 37 45 149 51 48 12 62 160 87 25 43 45 62 28 88 30 25 33 77 76 90 62 56 75.57508532423208
62 44 29 49 73 144 64 34 102 24 55 170 61 8 119 72 40 74 55 107 104 71 145 182 40 39 84 60 50 83 118 75 92 46 87 89 94 77 148 23 84 34 94 67 29 77 36 55 65 131 96 78 112 88 41 85 76 109 74 15 76 56 81 128 5 35 43 23 61 50 87 79 73 148 86 13 86 51 74 65 60 72 57 56 91 155 41 34 86 112 73 122 89 54 98 86 65 113 78 25 56 82 25 41 135 58 54 86 101 14 38 9 107 134 40 55 81 82 25 88 138 164 95 138 70 93 88 32 99 166 66 33 36 28 9 64 92 49 24 94 160 80 91 140 117 111 97 62 84 82 126 53 2 38 60 126 92 52 115 53 77 115 48 47 4 42 83 120 76 67 58 87 56 129 70 23 98 4 66 6 3 56 85 105 14 48 92 63 146 89 8 89 172 74 71 64 121 34 35 29 57 43 54 69 190 54 60 47 24 74 145 39 75 70 75 121 37 15 172 15 95 38 56 55 122 153 39 73 74 106 183 56 108 73 58 82 40 129 84 45 14 3 85 162 124 121 77 92 78 60 51 118 29 43 101 95 43 48 43 187 44 94 28 128 21 87 151 220 41 112 70 134 92 121 58 48 67 74 28 112 50 50 12 8 44 95 62 147 47 43 48 102 61 24 87 47 60 34 126 148 116 45 114 79 117 21 30 63 84 25 68 122 56 66 89 50 93 73 124 110 12 53 45 21 50 59 39 49 155 31 58 22 59 118 29 44 113 24 85 97 67 23 59 105 60 114 32 129 39 77 90 108 8 147 23 88 80 170 60 117 105 57 149 142 58 101 24 61 63 64 73 124 34 82 115 58 67 38 126 31 85 119 68 73 35 65 156 124 44 101 46 43 93 88 135 128 76 115 38 62 58 65 43 30 5 109 43 48 126 126 91 81 29 55 14 83 141 53 112 25 22 81 49 28 150 76 57 55 97 52 101 54 111 50 92 70 61 55 36 64 43 35 47 80 37 18 80 81 56 82 131 104 58 30 95 91 121 79 201 53 90 90 66 121 107 74 102 97 20 61 107 24 63 33 44 43 82 82 121 9 64 62 1 99 31 55 21 36 58 70 41 41 116 60 111 61 117 28 120 122 23 71 58 48 78 34 24 82 119 92 61 81 70 62 97 51 214 48 62 18 64 91 149 60 60 75 43 101 163 94 98 53 89 40 47 74 83 59 95 125 42 37 106 87 92 154 79 31 90 88 138 101 125 33 104 43 38 119 83 51 125 64 59 31 44 145 47 47 15 62 166 86 19 36 42 59 23 92 29 24 35 70 78 90 65 55 73.85494880546075
65 40 27 45 73 143 58 31 96 26 59 166 56 9 110 75 39 67 54 103 103 73 147 182 40 38 76 59 51 78 106 80 97 45 85 87 93 75 140 18 81 27 87 58 29 76 36 57 60 134 107 75 119 86 41 91 76 104 76 13 72 53 80 113 4 37 45 26 59 44 86 77 65 153 79 13 87 48 72 65 56 72 55 64 90 152 46 37 89 110 73 123 94 54 92 83 63 108 73 23 54 87 22 38 135 54 53 84 93 12 36 8 110 126 36 48 80 81 28 81 145 161 102 138 66 94 88 29 108 170 65 38 33 25 9 60 84 45 22 88 172 80 84 137 119 107 88 61 87 80 111 51 2 36 56 123 87 54 116 49 72 117 47 43 4 42 86 114 76 64 64 82 52 129 73 21 96 4 59 6 3 51 85 105 13 44 81 53 134 98 9 89 170 75 67 74 123 34 35 26 57 43 52 72 181 49 56 45 24 81 142 40 75 69 76 115 44 14 175 13 100 38 62 57 107 141 37 73 78 106 185 57 109 70 57 74 37 127 81 39 15 2 88 155 116 117 72 82 70 61 47 115 30 41 96 90 43 44 44 183 40 94 30 122 17 82 144 208 42 104 60 140 83 118 53 53 64 74 27 115 44 45 11 8 47 84 64 141 41 43 44 104 53 26 88 45 57 28 129 141 108 46 110 82 122 22 30 59 86 23 71 123 48 70 91 53 93 80 123 116 9 55 44 20 44 51 34 51 157 27 56 18 53 118 24 39 113 21 88 99 62 25 54 109 55 112 35 131 37 71 87 105 7 137 19 97 74 161 56 118 99 57 141 141 56 99 28 64 60 60 70 123 36 81 117 55 61 36 122 30 86 112 65 71 36 68 162 121 40 96 47 43 87 96 135 130 71 113 38 53 57 61 35 29 5 106 40 50 124 125 92 84 25 52 13 79 134 47 110 25 19 86 47 31 152 73 53 52 95 57 96 56 111 49 89 77 59 51 39 58 41 38 45 84 45 14 86 79 53 73 125 101 50 28 93 78 124 71 201 48 88 80 64 112 99 76 115 92 21 56 101 25 60 31 39 42 82 84 111 9 67 61 1 97 37 53 17 34 55 66 39 40 115 63 105 61 107 26 113 121 20 67 55 42 85 33 23 74 109 85 59 83 71 58 97 59 199 40 60 16 67 81 145 61 52 66 48 99 162 90 97 51 87 39 44 68 78 58 92 126 40 35 101 89 90 146 87 32 85 83 137 102 118 30 100 37 39 114 80 51 122 65 65 28 42 143 39 44 15 59 172 80 18 37 35 63 20 80 28 20 36 70 75 90 74 59 72.11945392491468
56 45 27 43 66 142 53 29 95 23 58 171 49 10 103 80 39 63 47 104 97 75 131 172 37 36 76 55 56 69 97 77 100 40 81 82 93 77 144 16 83 25 90 50 29 72 36 58 65 126 117 74 128 85 38 92 79 98 75 10 74 52 69 103 4 37 41 25 58 47 88 70 59 150 75 13 81 52 68 55 52 69 52 64 94 157 51 34 99 113 74 134 108 51 90 92 60 99 66 19 47 95 22 37 130 50 48 84 92 12 39 9 111 126 35 45 80 78 33 81 149 166 100 141 62 98 95 27 111 161 57 39 30 24 8 62 80 42 20 81 177 75 82 133 122 104 85 57 79 78 106 50 2 37 55 128 88 59 110 50 70 116 45 40 4 36 82 112 78 67 62 76 56 138 73 19 103 3 59 6 3 44 89 96 13 41 71 56 123 93 9 94 157 76 65 70 126 29 31 24 56 39 53 77 183 49 58 39 26 86 134 36 64 70 79 113 45 9 185 14 100 37 59 60 104 132 36 71 73 110 182 50 108 67 53 68 36 122 78 39 13 2 85 155 118 113 69 78 66 56 48 115 28 40 91 90 45 41 39 174 38 88 29 119 17 90 143 199 43 103 61 131 72 113 54 59 61 71 25 119 38 45 11 8 44 79 63 138 36 43 44 95 49 21 84 38 45 28 136 139 109 41 108 83 114 22 30 58 94 20 67 126 41 66 87 53 92 76 124 110 8 54 41 21 41 49 31 55 160 26 63 13 48 113 20 34 107 23 82 103 60 24 53 101 60 107 31 132 33 72 90 91 7 130 14 101 77 152 51 124 96 55 134 137 48 98 27 58 60 60 67 127 41 74 112 56 55 39 119 26 97 107 65 74 38 74 164 131 35 98 39 44 88 93 133 120 72 101 34 44 53 50 32 28 5 104 38 54 121 123 85 90 23 52 10 69 129 41 111 22 19 80 45 30 151 70 53 51 102 51 92 60 112 51 82 73 52 46 36 52 36 37 43 87 47 12 86 72 54 68 127 103 48 28 84 79 119 62 200 49 94 76 62 110 97 76 121 85 17 58 106 29 58 28 39 41 80 91 104 10 69 57 1 98 39 63 14 31 54 63 36 35 109 66 105 57 102 30 112 120 19 64 52 36 76 33 19 71 102 76 62 88 70 57 93 65 189 40 62 11 66 75 140 57 49 59 46 94 162 88 96 50 85 37 43 69 70 59 90 124 41 34 92 86 91 138 91 37 81 78 132 106 118 29 96 35 38 108 75 50 120 59 73 21 42 144 43 44 14 57 172 76 15 37 32 59 14 88 26 17 41 60 76 92 75 56 70.50341296928328
58 41 23 41 62 127 48 26 92 19 61 168 43 10 90 85 34 57 40 108 101 76 120 175 36 35 70 62 59 64 87 70 102 38 77 81 90 82 150 19 77 22 88 47 23 71 38 50 57 125 108 69 129 90 39 93 76 94 68 8 69 57 66 85 3 36 30 22 56 50 91 62 54 151 71 11 78 49 63 52 50 66 49 66 95 157 53 29 103 108 71 134 108 53 91 84 59 90 62 19 38 101 19 38 132 44 41 86 86 11 40 8 112 133 33 43 82 77 41 76 150 162 100 143 62 99 103 24 102 147 55 42 28 21 8 62 86 43 20 79 179 81 75 131 112 94 83 53 76 77 109 45 2 37 50 129 87 60 106 48 65 120 52 42 3 32 82 117 78 65 61 82 58 130 79 16 111 3 57 6 3 40 84 93 15 36 69 54 120 84 8 95 155 71 64 67 125 24 30 24 55 36 53 76 174 40 56 32 27 82 133 33 56 75 76 109 49 8 174 15 99 33 54 55 96 137 40 72 73 107 184 42 99 55 58 68 33 131 79 40 12 1 82 161 117 111 62 77 64 54 49 111 24 40 88 83 45 33 41 165 37 77 28 112 18 93 147 198 43 100 61 123 65 112 48 64 51 69 22 124 39 45 12 8 41 77 60 138 35 45 36 87 46 18 89 34 38 29 132 134 115 41 100 78 112 24 26 53 89 19 69 118 39 69 86 51 90 70 117 110 9 52 44 23 39 55 27 56 157 23 65 12 48 117 24 33 111 22 74 103 57 22 49 101 61 95 24 139 35 64 96 87 7 131 13 101 70 148 50 133 99 52 127 123 41 90 24 51 56 55 64 136 38 68 102 61 53 41 118 23 93 109 63 71 36 79 166 129 28 86 36 41 87 97 126 115 72 92 34 39 54 43 33 27 4 107 35 59 123 119 84 84 20 48 8 68 123 39 117 19 19 82 49 29 156 71 50 49 101 58 87 51 109 44 75 76 51 47 36 50 39 36 39 90 45 11 83 77 55 60 132 97 47 25 82 77 116 58 194 47 102 74 51 101 99 80 129 80 14 53 114 30 56 25 34 40 83 93 98 11 67 54 1 99 39 65 10 25 51 59 33 32 111 64 94 46 95 30 105 129 19 65 45 28 69 30 18 68 103 69 59 91 63 51 92 67 176 39 62 8 60 68 130 55 48 54 49 92 147 90 93 48 80 33 36 63 66 56 81 123 41 32 96 79 102 135 91 38 80 70 138 107 117 27 88 33 32 100 68 46 123 57 81 20 37 143 39 45 12 62 171 68 16 38 32 54 10 82 28 15 43 53 70 84 73 57 68.58873720136519
61 41 18 39 61 121 56 26 95 20 59 160 40 9 87 81 35 54 39 108 98 73 111 171 38 32 67 63 59 63 74 73 104 31 76 81 82 84 148 18 74 21 84 45 23 64 37 48 55 116 114 61 121 90 41 94 70 98 72 5 68 54 62 82 3 32 23 19 54 54 88 59 51 134 71 13 85 52 62 52 42 60 45 72 94 159 54 27 101 106 68 137 107 51 78 88 53 86 56 15 38 105 16 40 128 42 39 85 82 9 33 6 115 126 30 43 76 68 39 75 157 146 100 139 59 109 98 26 102 138 56 39 28 18 8 60 88 41 20 70 179 84 70 121 114 82 82 47 74 77 100 44 2 34 50 130 84 58 102 47 60 127 55 37 3 30 92 121 78 62 62 80 61 131 75 16 107 2 59 6 4 36 84 87 16 31 62 51 114 82 10 98 153 73 60 72 120 24 24 21 45 32 52 76 169 40 55 27 29 87 135 34 53 79 75 112 49 9 182 14 96 32 56 57 94 128 40 74 68 109 177 37 96 55 56 58 30 140 72 38 13 0 77 154 118 117 59 78 61 53 47 112 23 37 85 77 44 32 40 152 37 73 27 111 16 94 145 184 50 98 56 119 57 111 45 65 52 64 19 120 39 42 11 8 39 76 58 141 32 43 32 89 49 19 88 31 34 28 137 129 108 38 93 79 100 21 24 50 83 16 65 120 36 69 82 46 86 61 118 108 7 51 47 24 36 54 21 58 143 22 70 10 48 121 18 31 106 23 79 98 54 21 55 96 55 93 24 133 31 60 96 81 6 132 11 104 69 146 48 133 93 52 125 115 39 87 23 50 52 54 63 123 42 61 96 61 55 42 114 17 99 111 60 80 37 76 161 132 25 87 30 38 92 94 122 112 69 80 33 34 50 37 33 25 4 109 30 60 118 109 83 85 17 42 7 66 122 37 113 17 15 80 53 25 155 62 40 48 105 50 87 50 106 43 74 77 55 48 33 48 39 36 35 91 51 9 84 77 51 53 134 95 39 20 79 79 115 56 191 44 104 74 42 96 93 78 134 70 14 48 110 29 51 26 35 39 85 100 91 11 63 48 0 95 39 71 8 23 52 61 31 24 106 62 92 50 89 31 100 139 18 62 44 25 59 27 18 68 108 64 53 99 62 42 88 70 179 42 63 4 57 66 140 53 45 49 42 97 132 87 85 49 78 34 33 68 59 60 81 122 42 33 93 66 102 131 100 38 80 63 138 103 119 27 85 33 34 102 69 47 127 59 85 17 36 135 37 43 9 62 160 66 15 33 29 51 11 83 26 14 36 50 74 77 75 53 66.80546075085324
64 44 17 32 59 128 54 26 98 20 58 148 30 11 82 79 33 50 36 103 96 70 107 161 39 32 73 57 57 63 73 71 107 29 76 77 88 88 150 21 67 20 78 38 24 68 38 48 49 108 117 58 122 88 40 93 69 93 78 5 63 59 60 79 3 29 19 19 51 59 82 51 51 131 72 14 86 48 57 49 43 58 46 72 95 155 54 27 108 99 61 142 104 43 76 84 42 82 55 15 40 100 15 32 128 44 37 82 79 10 33 6 116 122 29 34 63 60 36 75 157 138 97 126 53 110 96 24 96 138 52 41 23 15 8 67 82 43 19 64 177 78 57 111 96 78 80 47 73 72 90 37 2 30 57 125 77 64 97 47 63 125 50 38 3 31 97 124 80 66 61 81 61 122 69 17 103 2 61 6 5 32 74 77 16 31 63 45 112 84 15 98 149 70 56 67 120 23 23 19 44 34 54 77 157 39 49 28 26 87 139 34 47 79 67 110 52 8 173 17 102 30 57 60 89 125 41 72 66 114 174 34 88 54 56 58 30 137 62 38 14 0 77 152 109 126 60 80 69 50 43 109 21 36 80 68 40 29 43 149 34 64 25 110 12 96 140 170 40 93 54 116 51 96 49 69 55 57 19 119 36 42 10 7 38 69 57 140 33 43 34 83 46 18 99 26 32 25 131 125 116 33 78 84 94 18 20 41 73 13 66 120 33 71 80 43 76 50 119 107 5 52 43 27 33 53 20 54 132 24 79 10 46 123 22 27 106 27 78 104 49 18 58 89 54 82 25 126 29 61 95 74 5 133 10 107 67 146 45 137 93 55 132 101 38 82 20 48 52 51 62 116 42 54 88 59 55 41 107 19 100 105 59 86 41 79 155 127 24 82 31 36 93 94 118 112 58 78 34 31 54 38 34 28 4 106 31 58 119 111 87 82 14 38 6 64 117 36 102 15 14 82 64 28 150 63 40 44 102 48 88 45 98 44 71 80 53 49 33 41 42 37 32 97 52 8 87 80 51 49 134 93 36 19 75 78 111 54 191 41 98 72 38 96 88 80 131 66 10 50 115 29 52 26 33 38 78 93 85 10 67 46 0 86 38 79 7 24 53 54 28 23 100 60 90 59 90 31 94 149 15 62 39 23 55 27 16 75 105 57 52 106 63 41 90 75 168 35 66 3 55 61 138 58 44 46 44 90 130 87 83 47 72 38 29 68 60 53 84 111 38 29 92 66 106 125 103 39 78 58 142 104 117 21 88 32 34 96 74 48 129 63 87 16 35 129 36 47 8 52 151 65 15 28 25 53 8 78 26 14 33 51 76 77 71 51 65.13310580204778
64 40 15 31 57 136 59 23 103 19 60 140 30 9 87 83 34 43 36 99 87 72 108 149 40 28 74 58 57 59 68 70 111 32 71 82 87 88 143 22 65 20 77 34 22 69 38 52 50 95 107 51 118 82 34 91 67 86 86 5 62 64 58 74 3 28 17 19 47 60 81 50 49 118 74 17 84 49 61 54 44 57 41 67 84 161 49 24 110 95 61 139 101 43 76 89 36 74 52 17 35 100 14 31 131 46 36 75 82 11 34 8 117 135 31 31 57 53 33 79 168 124 85 130 48 108 96 23 92 129 48 39 21 14 8 69 80 40 17 63 178 86 56 108 94 73 75 39 69 70 89 34 1 25 54 121 82 68 93 39 61 118 48 41 2 36 110 120 75 68 52 73 56 117 73 14 103 2 57 4 3 30 68 78 14 29 61 44 108 82 16 103 146 71 53 68 118 22 23 18 43 33 51 76 151 37 52 30 25 79 130 33 45 80 69 108 55 9 175 13 99 29 51 61 90 119 37 72 63 113 183 33 87 49 54 60 30 127 57 40 14 0 71 144 108 122 55 70 72 55 46 106 17 37 77 74 39 28 41 153 35 63 23 107 10 88 130 172 40 94 56 111 46 92 50 63 53 55 19 117 34 37 10 6 35 70 54 131 35 44 32 93 49 14 99 23 28 28 127 121 110 31 77 84 89 13 20 41 71 9 71 121 27 70 78 42 78 55 111 97 6 45 43 26 30 54 17 56 123 22 80 9 44 116 26 27 98 32 74 107 47 15 62 88 51 75 22 117 24 59 98 74 5 131 10 106 59 148 43 137 97 53 130 89 34 71 21 47 53 49 65 104 42 55 78 63 62 42 98 22 103 106 58 77 45 73 160 125 20 78 24 29 98 98 120 113 53 72 32 28 54 34 35 27 4 106 31 53 116 104 82 78 9 33 6 60 118 36 97 15 15 83 69 31 144 61 36 40 108 50 87 42 91 42 66 82 57 47 30 37 42 39 24 101 57 8 93 75 48 48 118 84 34 16 79 75 109 46 184 39 91 69 31 92 89 76 131 57 9 49 122 22 51 23 33 39 73 89 86 10 76 43 0 83 43 82 6 24 54 57 28 21 90 59 78 71 93 36 91 151 14 60 36 20 53 24 16 71 94 51 50 100 57 35 98 73 173 33 64 3 53 56 134 61 46 43 48 94 131 86 83 48 67 44 25 68 58 50 74 107 41 31 94 67 104 120 107 41 78 56 136 109 103 17 86 30 37 92 74 45 120 65 93 13 30 118 36 49 7 49 142 62 12 27 21 52 9 73 28 11 34 50 77 77 67 47 63.569965870307168
65 34 12 33 54 143 57 18 101 17 65 131 29 7 88 88 34 36 35 95 81 70 103 140 41 27 74 61 62 68 61 73 115 31 65 86 85 87 142 21 62 21 77 31 25 64 36 50 48 93 109 49 121 76 34 90 72 79 87 5 62 71 51 70 3 26 19 20 46 58 90 44 44 111 71 16 85 45 65 48 47 59 37 64 83 158 52 24 123 83 54 142 111 45 78 97 34 76 48 15 30 99 14 32 126 42 37 75 86 10 34 10 122 132 30 29 52 49 39 79 177 122 79 129 42 113 94 26 92 125 52 36 17 14 5 71 72 38 16 61 177 85 60 105 91 69 75 39 65 69 87 30 0 24 54 120 81 60 88 34 63 116 46 39 2 39 118 109 68 71 50 69 50 116 72 11 106 2 58 4 3 31 70 78 12 29 60 44 105 79 16 101 136 76 45 72 114 20 22 15 44 35 54 71 150 37 46 26 24 77 121 36 41 78 67 108 54 9 169 12 99 31 49 60 89 113 35 76 58 112 186 31 88 44 47 59 26 119 52 35 16 0 71 152 110 122 52 67 76 52 38 95 17 31 76 64 34 26 38 147 32 55 22 103 9 82 129 166 43 90 56 112 41 88 44 64 58 53 16 109 30 37 8 5 35 66 51 139 31 42 30 92 48 13 96 23 28 30 124 116 109 31 85 82 84 13 16 38 63 9 69 126 27 76 78 41 72 60 109 91 7 45 44 25 26 58 16 57 117 24 83 8 44 107 27 26 92 32 74 99 45 13 62 84 46 70 23 106 21 45 90 70 5 135 8 111 50 142 39 144 95 59 136 88 30 68 23 43 55 45 64 94 43 51 77 60 56 40 87 24 105 113 53 72 48 73 164 130 18 77 23 26 98 90 121 109 52 66 29 29 48 34 36 23 1 110 27 54 114 104 87 77 8 29 4 62 111 36 86 16 13 89 65 34 144 55 30 35 112 54 88 41 85 39 64 87 57 46 29 37 43 31 21 104 60 7 95 72 41 40 116 77 30 14 81 75 110 39 170 37 91 71 30 83 88 77 139 52 5 45 124 25 43 25 35 41 73 90 84 10 81 48 0 84 39 81 5 23 53 53 29 21 77 56 73 73 97 35 81 158 14 56 37 19 50 22 17 67 91 48 49 96 55 33 97 76 164 28 61 3 43 47 131 67 44 43 44 81 132 82 73 55 62 48 22 73 50 44 72 105 37 31 95 62 106 104 105 41 74 51 135 108 101 16 84 30 42 89 77 41 118 68 90 13 24 112 37 49 7 50 147 56 12 26 19 49 7 68 27 11 35 44 77 72 62 43 62.08703071672355
66 30 12 27 50 149 57 15 105 12 64 129 29 8 84 91 36 33 33 93 81 74 101 129 38 26 70 61 58 63 54 74 119 30 62 78 88 89 142 21 57 19 75 28 22 64 33 53 48 88 110 47 125 75 33 85 73 75 85 3 53 69 50 64 2 21 18 22 46 59 93 42 45 104 73 22 81 47 62 44 45 55 30 56 74 160 47 22 124 80 53 146 118 46 88 101 32 77 47 14 28 96 12 33 130 38 34 72 88 12 34 11 125 129 26 34 51 46 41 77 176 120 73 121 38 110 94 27 97 120 49 38 16 11 5 66 66 33 17 59 181 85 58 114 84 64 77 37 63 71 80 31 0 23 51 116 80 65 82 32 59 102 40 38 2 37 110 105 62 76 53 67 44 125 69 11 109 2 64 2 4 31 74 84 10 32 61 41 104 78 19 99 132 80 39 76 112 18 21 15 42 38 50 71 142 37 41 25 20 73 115 36 41 77 67 108 53 8 159 9 103 29 50 61 86 112 36 73 51 107 180 30 87 43 42 60 26 123 46 37 22 0 68 149 108 127 53 61 73 54 37 96 13 30 67 64 30 26 32 131 31 52 26 104 5 74 121 164 46 95 52 107 33 87 46 61 55 51 15 112 26 43 5 4 33 65 42 138 38 39 28 87 45 12 103 24 26 30 127 125 103 30 78 82 76 14 19 38 62 6 65 128 28 72 74 41 65 57 109 94 7 44 47 28 25 63 15 53 119 20 76 6 45 111 27 26 90 31 75 94 43 12 65 81 41 68 28 100 17 40 93 65 2 125 7 111 47 135 36 140 95 58 137 88 28 72 24 39 60 43 65 88 42 47 75 60 47 40 81 29 102 110 55 73 53 73 161 134 14 73 18 26 93 91 119 107 49 60 27 29 41 33 33 20 1 112 28 52 116 105 91 72 7 26 3 61 105 33 84 17 12 95 62 35 154 51 28 38 112 51 83 39 79 29 59 91 56 40 27 33 48 31 20 112 60 6 93 61 38 37 110 73 26 11 76 74 100 37 157 37 85 63 27 79 86 68 154 53 4 44 128 28 37 22 35 45 71 83 83 10 91 45 0 84 40 78 4 21 58 47 25 22 68 51 77 83 95 33 68 155 13 61 33 18 46 17 18 70 86 43 48 95 53 33 89 78 152 27 55 3 38 39 128 74 46 45 45 80 122 72 63 54 62 53 20 69 43 45 69 99 36 33 93 53 107 96 93 42 73 45 127 108 92 17 76 28 43 87 75 38 114 65 85 12 24 113 34 45 7 44 149 54 13 22 18 52 6 62 25 8 37 44 74 73 67 40 60.55460750853242
60 30 10 26 51 154 58 14 103 10 62 129 20 9 83 95 39 28 29 93 77 73 98 119 38 23 71 63 61 59 57 69 112 28 52 75 76 78 138 21 52 17 67 22 19 62 32 55 43 84 112 45 122 70 35 89 74 65 89 2 49 69 47 55 2 18 17 20 42 59 85 39 45 99 70 21 73 52 58 44 38 50 22 58 70 157 51 17 123 82 45 135 123 46 94 108 28 79 40 13 25 97 11 34 133 37 34 73 102 12 32 10 131 126 26 37 48 41 42 75 181 109 67 122 34 110 94 26 93 111 50 40 12 11 5 71 65 31 20 61 178 86 57 115 83 62 75 36 71 70 74 31 0 20 51 109 74 65 81 32 61 102 39 39 2 41 109 106 58 75 55 70 38 121 67 11 101 1 63 2 5 32 81 84 9 34 60 39 97 70 22 103 133 80 32 79 108 15 22 16 43 39 44 68 143 37 34 23 20 71 105 33 39 74 62 110 53 8 161 9 107 28 50 59 78 108 39 78 52 112 183 23 87 42 35 57 23 127 45 34 25 0 76 144 106 131 45 51 75 55 33 107 12 26 59 54 29 26 31 126 29 49 24 107 4 75 120 161 47 94 51 105 30 79 42 60 50 43 13 108 25 44 5 4 30 62 40 142 36 40 25 85 39 12 108 24 27 31 127 118 104 34 69 87 73 13 15 38 58 5 64 124 25 68 69 40 59 56 105 86 6 42 41 30 23 66 15 44 117 16 76 5 43 117 26 27 93 25 75 86 38 12 66 81 39 66 27 95 14 38 93 62 2 123 7 107 46 132 35 131 89 60 141 86 25 71 25 38 57 32 61 82 45 44 73 60 45 39 80 26 101 109 57 75 56 67 154 126 12 69 16 28 94 86 106 96 54 57 22 28 43 32 28 16 1 114 24 51 119 98 102 67 7 21 3 53 100 34 83 13 13 95 61 35 150 51 25 34 109 53 85 40 75 26 56 95 54 35 24 31 47 28 18 121 57 6 103 59 37 32 118 73 25 9 71 71 99 34 150 36 74 68 25 77 87 68 151 48 3 44 124 28 37 23 36 49 69 75 79 9 97 42 0 87 41 84 4 19 59 41 23 21 62 48 75 89 94 30 67 157 12 61 30 13 45 15 19 65 89 39 47 95 50 36 86 72 154 24 54 2 32 36 135 79 40 40 46 80 127 68 59 51 64 53 21 75 40 41 65 94 33 32 94 51 102 91 95 40 67 36 123 108 84 18 72 30 45 85 74 40 109 59 83 11 25 111 35 49 8 44 150 52 14 22 14 45 4 63 23 8 39 42 79 73 71 40 59.098976109215019
62 30 6 23 51 153 60 14 111 12 65 127 20 7 82 100 35 27 26 98 79 72 85 117 31 19 69 58 57 54 46 77 115 23 48 74 72 82 137 23 47 14 62 20 20 53 27 56 45 76 114 44 112 71 37 90 69 63 90 2 45 70 49 49 1 16 18 19 50 58 88 34 42 100 72 24 68 54 54 44 34 45 23 51 61 157 48 16 113 79 43 128 122 45 90 112 27 76 40 10 25 90 11 34 131 38 33 84 103 10 32 10 128 125 28 41 43 46 41 79 177 108 63 117 34 113 94 25 88 116 49 40 13 8 4 69 64 24 18 53 166 85 61 108 76 61 73 34 71 67 71 27 0 20 48 108 68 60 81 31 62 98 36 43 1 44 110 108 55 80 50 64 36 119 66 9 89 1 54 2 7 30 79 79 9 35 68 39 97 66 28 96 126 79 31 82 108 15 20 13 40 41 40 71 135 39 34 27 18 76 104 34 36 71 59 106 51 9 160 7 109 23 53 55 72 113 39 73 48 104 183 22 94 39 34 56 22 131 40 31 23 0 73 142 107 126 44 45 75 55 27 114 13 23 59 43 26 28 33 120 23 47 21 109 3 80 116 155 39 87 56 103 29 72 39 63 48 41 12 105 21 43 4 4 31 58 36 140 33 42 21 78 40 15 111 25 25 27 131 110 99 32 70 79 67 11 14 38 50 3 71 119 21 67 67 40 57 55 108 81 5 46 42 30 22 63 13 44 121 14 75 5 41 115 27 23 91 25 72 88 38 10 70 84 36 65 31 82 10 34 90 55 2 132 7 96 43 119 33 130 86 63 138 85 22 59 26 39 57 30 59 75 50 45 68 56 42 37 75 25 102 106 56 72 61 75 154 120 11 72 14 26 94 84 101 93 49 53 18 28 40 34 25 16 1 105 25 53 129 92 101 67 6 18 3 53 96 34 83 11 13 89 67 36 150 47 25 33 108 53 83 40 66 21 52 106 61 32 20 26 44 26 15 127 60 5 110 59 34 26 113 66 22 8 65 66 93 31 133 34 69 69 22 71 75 63 138 44 2 42 117 29 36 24 36 49 69 63 78 8 98 41 0 91 42 92 3 18 53 36 23 18 58 46 68 95 93 31 58 161 9 68 30 10 45 11 20 66 83 42 50 95 47 34 84 74 156 26 51 2 32 35 124 68 40 37 48 81 130 65 58 52 63 56 22 86 33 40 60 85 34 32 87 51 104 85 91 40 65 34 117 100 76 16 70 29 45 80 68 35 103 58 79 10 23 102 39 49 8 38 148 51 14 22 13 42 3 66 23 9 40 43 81 78 75 37 57.563139931740618
66 31 5 24 46 144 60 13 114 10 62 126 18 10 76 98 29 25 26 92 75 72 79 112 28 19 64 60 56 55 44 81 110 24 43 75 69 80 135 25 45 12 56 18 23 51 25 55 45 81 114 37 105 69 38 87 65 58 90 2 37 65 49 46 1 14 19 18 55 54 79 29 40 89 64 28 70 48 50 42 31 36 20 42 58 164 50 15 108 65 43 134 114 43 96 114 22 75 32 5 26 90 9 36 120 43 38 92 109 10 32 12 126 118 28 42 40 41 47 78 162 100 63 130 32 116 87 27 89 109 45 42 14 8 2 72 62 24 20 50 158 84 54 104 69 61 70 34 76 69 61 26 0 21 44 99 59 61 73 34 61 95 34 49 0 41 119 103 52 74 46 61 33 125 64 9 86 0 54 2 8 29 82 75 9 31 63 36 91 62 27 91 119 79 22 81 104 13 20 13 34 37 35 69 130 39 35 26 17 86 94 36 35 65 60 107 45 6 154 11 112 17 52 54 68 121 37 70 47 102 185 20 101 34 31 58 20 136 36 30 22 0 73 144 108 118 39 36 73 54 24 109 11 22 59 39 27 20 34 110 17 43 15 113 3 87 110 154 38 89 60 98 23 67 34 63 49 36 11 108 21 46 4 3 25 53 37 142 29 43 20 74 41 15 110 21 23 28 129 105 96 32 62 78 71 10 11 36 45 3 75 117 18 63 63 33 53 52 110 75 6 45 40 36 18 63 11 42 114 12 66 5 36 104 20 18 89 21 70 86 37 9 72 86 30 55 31 78 9 34 84 51 2 128 5 98 38 110 28 120 88 65 132 87 22 51 22 34 57 24 60 67 58 45 66 61 46 37 70 21 101 109 53 66 63 76 151 112 10 65 13 24 98 82 95 87 49 47 20 28 34 30 22 17 1 105 26 53 127 92 103 53 5 14 2 52 92 28 84 8 15 88 67 37 154 43 19 35 98 53 82 33 62 15 47 107 68 28 19 21 43 26 14 125 62 3 106 68 30 23 109 58 19 7 58 59 88 36 131 33 66 69 20 65 68 60 127 40 2 45 118 27 36 23 38 47 72 59 77 8 99 39 0 95 41 91 3 17 58 32 26 17 57 47 65 97 95 29 54 157 9 69 29 9 41 11 20 66 85 42 44 88 46 30 86 69 156 22 55 1 32 30 116 68 35 34 50 80 136 60 60 52 60 60 19 92 23 37 60 81 34 28 87 49 108 84 81 37 60 30 117 97 74 18 62 30 51 73 71 38 94 56 79 8 22 102 33 47 7 43 151 54 12 22 12 39 3 62 23 8 41 50 84 75 64 34 55.810580204778158
62 29 4 22 48 139 60 10 107 9 66 129 18 11 76 99 25 20 26 88 71 69 77 100 26 21 63 66 58 56 47 90 116 25 38 72 76 78 139 25 43 11 50 18 25 53 25 51 44 76 108 32 105 60 38 82 61 53 88 2 32 58 56 41 0 11 17 18 62 48 78 25 40 84 59 33 71 46 52 50 30 34 16 39 51 164 52 11 110 63 39 132 112 41 91 109 20 74 24 5 28 86 9 36 125 45 40 96 103 10 31 16 125 114 28 40 41 34 50 81 152 88 60 130 30 113 82 27 85 104 40 43 13 7 2 63 59 23 21 47 156 83 52 94 64 60 69 34 80 66 52 27 0 21 49 101 54 61 67 30 66 95 31 45 0 43 114 87 48 71 48 54 29 122 61 8 80 0 54 2 8 30 88 70 9 31 65 36 85 53 26 96 113 74 19 78 100 12 16 14 33 32 36 62 126 39 31 23 17 87 91 39 33 57 57 105 41 7 150 12 114 18 50 59 67 108 37 67 48 97 176 18 99 35 33 53 18 133 35 24 21 0 72 148 102 120 35 33 70 53 24 116 11 17 58 38 26 15 35 99 16 42 13 122 3 84 101 157 39 90 58 90 19 61 34 64 46 32 11 106 21 50 4 3 24 47 38 136 30 41 19 73 37 14 119 23 22 25 123 96 94 29 61 77 70 7 7 36 43 3 74 114 16 58 54 31 53 50 104 75 6 47 44 36 18 58 6 37 104 15 67 5 32 98 19 14 90 19 66 92 35 9 72 81 24 43 30 74 8 35 84 47 1 132 4 102 38 115 22 110 96 62 133 85 20 53 19 36 51 20 48 65 56 46 64 65 43 41 65 18 102 100 48 66 63 71 155 112 8 65 12 20 105 83 91 80 48 45 14 23 33 24 24 18 1 107 24 50 132 94 102 47 5 10 2 44 89 28 80 8 16 76 66 41 154 44 24 30 91 51 81 30 57 12 49 102 62 21 21 22 39 25 13 123 61 2 104 68 27 24 104 56 15 7 50 53 74 37 139 32 67 64 18 58 66 55 117 37 2 42 112 26 37 21 39 46 71 57 71 8 100 41 0 87 36 101 3 18 55 27 25 19 56 49 63 101 89 28 52 145 8 71 25 8 43 11 19 62 79 35 38 95 39 29 80 66 149 21 48 1 28 27 106 69 35 32 57 77 136 61 58 54 56 60 16 97 23 35 60 81 29 27 90 47 115 74 87 38 55 29 108 94 65 16 54 36 47 70 74 34 96 52 84 6 18 95 26 46 6 36 134 49 13 21 13 39 2 61 18 6 48 51 85 73 66 31 54.07849829351536
69 27 4 23 44 146 53 10 101 8 71 118 19 14 74 91 27 20 25 83 71 70 72 89 25 19 66 71 59 50 52 104 115 26 34 72 65 77 130 23 42 11 51 15 24 49 28 47 44 79 104 30 113 59 38 79 55 52 90 2 31 59 60 38 0 11 19 20 63 42 80 25 39 80 58 32 65 51 55 50 29 34 17 41 43 168 50 9 111 63 38 128 114 36 85 116 20 73 22 4 28 80 9 35 121 43 40 98 97 9 30 18 119 105 24 39 41 35 52 76 144 84 52 129 29 104 76 28 88 101 33 43 12 6 2 65 55 20 24 40 161 81 55 79 58 61 67 34 84 62 53 26 0 22 48 97 52 63 60 22 56 91 26 44 0 40 116 85 47 66 43 57 28 119 61 7 71 0 56 2 8 27 89 69 8 28 63 38 79 49 28 101 104 73 16 81 95 9 16 15 32 28 35 60 126 41 29 23 17 82 86 36 36 50 54 99 40 6 134 16 107 19 55 66 62 109 40 65 47 100 161 16 103 33 31 53 18 133 31 22 21 0 74 155 101 112 33 25 66 51 23 123 12 17 57 36 24 15 34 92 13 45 12 121 3 85 95 144 39 87 55 84 15 54 34 64 43 33 12 102 21 55 3 3 23 44 34 128 27 37 18 71 33 10 126 23 21 20 130 88 95 26 57 74 67 8 6 36 41 3 72 111 17 61 52 31 54 44 108 77 6 42 44 35 15 62 4 38 95 18 64 5 30 95 16 13 92 18 63 87 32 7 75 78 25 38 28 77 9 28 89 43 1 121 4 95 37 118 15 94 106 57 132 79 16 47 17 33 50 19 44 67 51 46 66 59 41 42 58 21 110 92 41 72 58 74 150 111 8 55 11 17 107 87 87 76 49 45 10 21 31 20 25 17 0 104 23 47 123 93 103 43 5 11 1 44 82 26 78 6 20 73 60 42 154 39 27 27 93 51 76 31 53 15 50 98 60 18 22 24 36 26 10 110 64 2 104 63 26 22 99 53 12 6 43 46 70 37 138 23 71 63 15 61 62 57 106 35 2 39 105 26 41 14 39 41 70 57 63 9 105 42 0 84 36 112 3 19 57 23 22 21 58 45 60 100 78 26 47 149 6 69 25 7 39 9 16 56 73 31 34 97 38 25 79 65 137 19 50 1 26 25 109 69 36 30 62 80 130 59 46 54 56 67 18 106 19 31 56 74 27 27 91 48 126 71 93 38 50 31 97 92 57 15 49 36 50 68 67 32 92 44 81 5 20 97 24 49 6 32 132 45 13 15 11 39 2 62 17 7 43 51 86 67 67 28 52.54266211604096
77 25 3 24 40 143 51 13 102 7 78 120 16 17 72 91 26 18 24 78 73 69 65 82 23 17 64 69 65 51 49 115 107 23 34 72 64 76 134 26 42 8 48 13 27 45 28 45 46 82 102 31 117 60 35 74 54 53 91 2 29 59 55 35 0 13 15 23 70 48 79 21 43 75 59 32 65 51 57 54 27 35 17 45 35 153 52 7 114 59 35 119 109 33 86 112 18 70 19 4 28 74 9 31 113 48 40 105 101 9 29 20 125 98 23 36 37 30 52 75 140 81 49 130 27 98 73 32 84 92 31 42 13 5 2 65 52 18 31 34 155 80 57 82 55 55 63 33 92 58 46 23 0 18 46 94 51 63 54 21 60 95 26 42 0 44 116 91 44 56 41 63 23 119 61 6 67 0 59 2 9 25 97 67 10 28 57 35 74 44 31 101 101 68 14 74 96 6 17 13 30 28 27 57 125 38 32 19 17 78 79 34 36 49 53 97 39 5 133 13 87 16 55 66 58 117 44 64 45 102 162 15 101 37 33 55 19 132 29 20 25 0 69 152 100 105 30 20 73 48 23 119 10 14 62 35 22 14 34 92 12 41 11 119 2 84 96 142 43 83 61 75 13 46 33 67 50 25 13 103 16 57 3 3 21 41 31 134 28 36 16 73 32 9 135 25 20 18 123 87 89 29 48 76 67 8 4 33 43 2 72 113 14 64 50 31 43 46 97 81 5 35 47 36 13 61 4 39 95 18 64 4 25 92 17 11 89 16 54 85 28 7 78 70 21 27 30 73 8 22 86 42 0 113 4 98 37 114 13 90 108 55 123 69 12 45 20 31 54 16 45 63 53 44 65 61 41 40 52 19 106 86 41 75 63 71 137 111 9 53 10 17 103 87 80 72 48 44 10 20 28 19 27 14 0 97 23 45 119 90 101 47 4 7 1 42 72 24 75 5 21 70 55 40 162 35 26 26 87 51 77 32 52 14 50 92 60 15 20 25 30 23 9 101 69 2 100 59 24 20 101 53 10 6 40 43 64 32 140 21 69 64 16 59 59 62 103 30 2 38 106 26 43 14 39 37 69 54 60 10 107 41 0 75 36 116 1 17 61 21 18 17 59 48 57 100 79 23 45 140 5 64 27 7 36 9 13 50 67 27 27 98 38 21 77 65 122 15 52 0 22 23 99 70 39 25 61 75 138 62 48 50 47 73 18 111 17 29 62 70 28 32 89 51 117 65 96 41 44 27 90 93 51 14 41 29 52 63 68 37 87 38 76 4 21 94 23 43 5 35 141 45 12 15 11 38 2 59 15 8 43 51 80 68 62 27 51.22184300341297
82 23 3 23 38 143 48 13 100 6 76 118 10 19 72 94 28 17 23 75 77 63 64 82 18 16 65 63 60 51 47 121 95 21 30 67 61 76 131 30 39 7 45 11 32 45 26 47 40 77 99 29 111 59 34 70 51 51 89 2 27 56 56 33 0 14 13 25 72 45 76 17 42 78 64 35 63 52 59 53 24 34 17 44 29 144 47 5 121 55 34 119 109 29 89 117 19 62 17 4 28 68 8 27 102 48 37 104 95 9 25 21 132 99 26 36 32 26 56 77 136 81 50 128 26 96 70 29 78 87 29 43 13 5 1 56 47 16 33 28 154 83 53 82 55 52 59 35 93 50 37 21 0 17 41 92 47 61 50 20 54 97 27 44 0 37 117 94 44 54 38 61 18 109 61 5 65 0 64 2 11 22 109 67 9 28 58 36 72 39 35 99 105 65 13 76 95 7 20 13 31 27 23 52 125 41 34 20 17 80 76 31 38 50 58 98 40 5 126 14 84 16 58 71 54 120 43 60 44 96 170 13 95 37 28 50 17 135 29 19 25 0 60 142 107 106 27 20 81 43 16 118 8 15 56 33 22 15 33 90 12 41 10 115 2 85 92 142 45 74 63 71 10 38 33 75 52 23 12 101 18 55 2 3 22 39 30 129 23 41 13 71 38 9 133 26 20 15 121 79 84 31 46 76 65 7 3 32 38 2 73 113 16 62 50 27 39 43 99 89 5 38 45 32 9 63 3 39 92 17 61 3 21 89 11 10 82 15 61 84 28 8 76 67 18 28 29 79 7 20 79 40 0 107 3 96 32 112 12 90 114 52 123 65 9 43 20 29 53 13 47 61 53 42 60 55 42 40 45 19 104 87 35 79 64 65 122 105 9 49 7 16 101 90 73 65 44 43 8 22 28 20 24 15 0 99 22 49 122 93 103 48 4 6 1 38 67 23 76 6 22 68 50 42 162 32 27 25 86 47 81 30 49 15 50 84 57 12 19 25 33 22 8 101 77 2 99 48 20 20 91 61 7 6 43 39 57 27 130 19 65 64 17 53 57 63 102 29 1 38 100 24 41 13 42 43 71 52 61 10 109 44 0 73 38 117 1 16 65 16 18 18 55 44 51 96 83 19 41 138 4 74 28 7 40 9 10 48 56 30 26 102 38 18 75 59 111 14 50 0 18 21 99 69 37 24 64 73 121 59 49 48 48 77 18 102 20 28 56 75 24 28 85 47 119 58 100 40 43 28 90 95 46 13 37 27 53 58 67 40 82 38 85 3 22 84 23 40 4 31 147 46 12 12 10 36 2 57 15 10 46 51 81 60 59 25 50.008532423208198
86 20 3 24 38 147 48 11 97 6 86 114 8 18 64 99 27 19 25 71 81 63 60 76 16 14 60 60 58 47 43 125 95 23 28 66 58 74 124 32 41 5 41 11 36 47 24 43 44 73 94 26 111 55 32 73 53 50 86 2 26 49 50 34 0 16 14 24 76 44 73 16 39 81 61 33 64 49 59 57 26 28 14 47 27 140 47 5 121 51 34 108 112 29 78 113 16 56 16 3 27 68 6 23 97 48 33 107 92 8 22 21 129 94 23 37 31 24 60 74 125 82 43 127 21 95 67 26 74 75 29 45 12 5 1 57 49 13 33 27 144 76 49 78 55 48 55 42 94 49 35 22 0 14 38 93 40 58 43 20 60 95 26 48 0 37 114 102 38 45 34 62 15 103 60 5 71 0 61 1 12 21 121 67 7 31 56 33 69 36 35 98 109 68 12 79 86 6 25 12 27 29 22 46 120 44 31 18 16 79 71 27 42 45 56 95 33 4 121 15 83 13 61 74 45 124 41 54 42 103 170 11 87 38 24 49 15 131 29 15 26 0 56 144 100 107 25 18 78 43 16 116 8 13 53 34 19 15 30 86 11 41 11 109 2 86 80 145 45 80 66 57 10 37 33 80 57 24 12 100 17 61 1 2 19 34 28 119 19 39 12 72 39 9 120 25 21 12 116 78 82 33 45 66 66 6 3 27 37 1 76 105 18 59 42 24 36 40 96 87 4 36 47 31 8 64 3 37 92 17 59 2 21 88 10 10 76 16 57 85 26 9 69 63 13 29 32 80 5 20 81 39 0 113 2 94 34 108 9 89 115 43 125 60 11 41 17 28 51 11 44 68 49 43 56 55 37 41 43 18 114 82 33 79 62 67 110 97 9 41 7 13 99 88 69 62 46 41 5 22 26 19 23 14 0 101 24 54 116 86 107 45 5 5 1 32 65 20 75 7 23 70 45 39 159 29 29 25 80 50 83 28 47 13 52 80 54 10 19 23 33 21 8 102 71 2 94 44 18 22 94 60 6 6 45 37 55 24 118 20 67 61 13 46 57 60 97 30 1 39 99 21 41 12 38 43 72 52 56 10 112 48 0 69 38 122 1 15 62 12 16 19 51 38 50 91 99 17 37 137 4 75 25 6 39 10 9 41 54 28 25 104 37 23 72 53 108 17 47 0 17 22 98 69 41 24 61 64 118 60 43 45 47 77 17 104 19 33 57 70 23 29 88 43 116 57 101 44 41 28 88 92 48 14 32 27 50 54 62 41 77 33 87 3 21 75 23 40 5 32 151 38 12 10 10 35 1 57 14 13 45 51 79 55 61 19 48.69453924914676
85 18 3 21 36 147 53 9 99 5 93 107 7 20 62 96 23 18 23 67 79 60 55 72 15 13 57 62 56 50 34 123 103 22 25 69 61 69 119 32 38 4 37 8 32 48 27 41 45 71 87 25 122 53 34 70 52 51 84 2 24 44 50 32 0 15 13 21 72 41 70 15 36 81 61 32 58 48 57 59 26 28 13 51 24 132 48 3 116 49 31 113 114 24 82 120 17 56 15 4 25 66 5 23 89 41 33 112 90 8 22 23 119 87 25 34 32 23 60 74 119 81 44 125 19 95 59 25 70 72 28 39 12 5 1 59 44 11 31 25 140 75 47 75 47 50 48 41 94 53 32 20 0 16 31 88 40 55 37 18 59 95 21 41 0 33 116 100 33 42 35 65 14 91 54 4 67 0 65 1 10 21 128 65 9 31 52 35 64 33 37 107 103 68 11 91 83 6 25 13 24 25 23 45 116 44 29 17 15 77 69 25 40 41 57 94 32 4 117 18 82 12 60 84 38 118 41 54 38 103 165 9 86 38 25 49 16 124 25 12 21 0 56 142 94 103 23 15 84 41 15 114 6 12 48 29 18 15 26 90 10 40 10 98 2 79 80 143 46 75 58 49 10 31 27 79 61 24 12 112 17 62 1 2 23 34 26 114 19 42 11 71 43 6 125 26 18 13 111 75 77 36 40 64 67 4 2 28 38 1 73 98 16 55 46 20 32 38 94 85 2 39 50 29 8 63 2 30 93 18 55 2 18 83 8 10 72 16 62 83 21 10 68 53 10 29 35 70 5 20 73 39 0 119 2 93 27 108 6 89 111 44 130 53 8 40 18 29 55 10 41 66 50 39 58 60 39 39 38 17 119 74 33 72 66 65 109 96 8 38 6 12 100 88 57 54 44 39 5 16 26 18 22 14 0 107 22 44 117 82 109 41 6 3 1 28 54 16 72 7 25 72 44 34 152 29 27 24 81 58 80 24 40 13 53 77 57 5 18 17 30 22 7 105 68 2 100 43 15 22 89 58 6 6 41 34 56 22 118 18 70 59 13 47 53 64 96 28 1 37 107 21 37 9 34 41 68 56 52 13 107 48 0 68 33 123 0 15 64 10 16 17 46 36 55 88 99 16 36 137 3 70 26 4 34 9 8 41 57 25 24 110 35 23 70 50 102 20 41 0 14 22 93 72 44 22 66 65 112 53 37 40 47 82 15 93 14 35 50 69 24 28 88 38 112 54 107 43 42 26 84 92 46 14 36 28 47 53 55 45 73 30 74 2 23 67 21 38 5 29 152 37 12 8 7 36 0 54 13 10 45 46 71 54 60 18 47.33276450511946
87 18 3 21 37 154 55 8 94 4 96 106 8 21 56 89 20 17 25 64 79 59 56 69 15 13 61 62 58 46 33 124 106 22 19 65 62 65 109 33 36 3 36 7 34 45 28 42 40 69 84 21 124 52 33 70 55 53 77 2 21 37 42 31 0 13 9 22 69 39 61 16 39 78 56 30 49 48 51 64 26 26 14 51 25 126 46 3 118 54 30 103 115 21 80 113 15 51 13 4 27 61 4 23 89 42 39 103 85 8 17 20 115 83 31 34 29 19 55 69 120 78 40 120 16 86 55 22 70 63 28 45 11 5 0 54 41 11 24 24 146 76 41 74 43 50 55 36 87 56 32 25 0 15 33 91 40 52 33 18 58 93 20 38 0 30 115 94 33 39 33 59 14 80 49 1 66 0 60 1 11 21 125 68 8 34 50 33 64 32 42 105 106 70 11 88 78 5 26 13 20 24 20 44 115 49 24 18 12 80 59 24 36 42 52 95 30 3 112 18 89 11 59 77 37 113 36 52 36 99 172 9 79 36 24 45 16 111 19 10 20 0 59 137 93 103 25 13 97 38 15 117 5 9 46 25 15 14 26 88 10 40 7 92 2 83 73 142 48 73 63 43 9 29 26 87 66 23 11 125 16 56 1 2 28 31 22 114 18 37 10 60 46 5 123 26 16 13 107 70 72 38 36 59 65 4 2 21 36 1 75 85 17 54 44 20 25 33 91 82 2 45 57 29 7 67 2 29 100 17 50 2 14 82 8 7 68 17 70 83 23 10 61 45 10 27 27 71 4 21 67 38 0 126 2 95 22 105 6 88 110 44 122 49 8 38 16 27 50 7 38 67 46 36 59 62 39 40 40 19 121 73 34 69 64 61 103 99 8 32 6 10 102 85 56 51 44 38 5 12 21 18 20 15 0 108 23 49 126 77 103 41 5 2 1 28 54 16 69 7 22 69 45 29 153 27 28 27 84 62 85 23 34 15 46 78 55 6 14 14 26 20 6 100 74 2 99 41 14 17 88 61 6 5 40 33 55 21 116 17 65 60 13 45 43 65 82 22 1 36 104 18 36 8 30 41 74 50 50 12 108 46 0 74 35 120 0 14 61 7 19 19 40 33 53 92 87 14 31 138 3 69 23 3 37 8 7 41 52 16 21 112 31 24 69 45 90 21 44 0 14 21 87 73 47 18 68 62 105 52 34 39 44 82 15 91 15 38 50 62 24 30 93 37 115 58 118 46 39 26 89 91 46 12 31 23 48 52 64 47 67 27 76 2 24 59 19 37 4 28 160 41 10 8 7 38 0 55 10 16 43 49 61 51 55 23 46.13993174061434
85 16 3 22 37 151 55 7 91 2 98 108 10 27 53 87 20 15 19 61 80 55 55 57 14 14 56 64 56 46 21 120 111 21 19 64 62 63 111 35 37 3 30 7 32 41 30 42 35 77 85 23 127 49 34 62 50 52 77 2 15 33 39 31 0 11 10 25 62 35 58 13 37 80 51 27 48 45 49 65 28 23 13 55 25 124 46 3 114 53 31 96 109 20 83 112 15 45 12 5 29 57 4 19 85 42 43 104 82 9 14 18 107 82 30 35 28 19 53 60 106 76 36 117 14 81 46 20 66 58 29 49 12 5 0 50 39 12 20 21 147 74 36 68 36 49 55 37 91 60 30 22 0 15 38 91 39 46 30 16 52 93 18 31 0 29 111 89 30 36 31 61 13 74 45 0 68 0 51 1 14 18 125 70 10 34 44 30 54 33 36 100 105 70 10 89 73 5 26 10 18 25 21 43 116 55 27 16 12 86 58 22 36 37 50 87 27 3 107 19 81 11 56 85 29 122 35 54 29 99 173 8 75 42 25 44 15 107 16 7 18 0 59 134 84 106 24 12 93 38 13 114 4 8 45 27 13 15 22 86 9 40 7 95 2 69 72 143 42 76 64 39 9 24 23 82 66 19 13 127 17 60 1 2 28 29 21 108 13 37 7 56 46 7 127 25 12 15 100 66 64 34 31 53 62 5 2 21 31 1 74 84 12 54 44 19 25 31 83 74 2 43 54 29 8 71 2 28 98 18 48 2 15 76 8 7 58 16 70 78 24 14 56 44 8 27 23 75 3 21 58 34 0 130 2 96 21 99 4 86 109 40 114 44 8 38 17 25 47 7 35 67 44 37 60 62 40 35 34 22 120 69 34 65 65 60 109 95 9 32 5 9 99 86 54 47 44 37 4 10 19 16 17 15 0 107 18 42 135 74 100 42 5 2 1 26 41 17 68 6 27 67 49 29 156 26 26 28 86 56 80 20 31 16 47 80 51 6 15 11 23 21 4 96 77 2 93 38 13 15 83 56 5 5 34 27 51 20 109 16 67 61 12 40 35 62 77 19 1 38 105 15 37 10 25 41 75 48 47 13 105 43 0 75 35 128 0 15 56 7 18 21 38 31 50 87 87 12 26 138 2 72 24 2 36 8 5 41 47 12 17 104 26 25 65 45 87 21 42 0 13 17 83 72 44 17 66 66 104 50 32 40 44 82 14 94 10 40 49 60 23 30 97 36 121 54 123 49 37 24 86 90 44 12 29 21 44 50 64 47 63 23 69 2 23 60 22 34 2 31 159 44 11 7 7 38 0 58 9 11 43 41 53 50 50 20 44.71331058020478
88 13 2 21 34 158 57 6 87 1 100 102 12 24 52 87 20 12 22 64 81 52 52 55 15 15 55 63 57 43 16 123 117 20 17 62 59 57 117 34 39 3 26 8 36 36 30 44 35 69 76 23 124 46 35 64 48 42 77 1 14 30 40 33 0 10 12 28 67 32 52 13 34 73 49 21 46 48 47 67 29 23 13 56 19 126 43 2 122 51 30 93 111 19 77 115 15 46 12 6 33 55 4 19 78 41 43 111 81 11 13 19 103 75 32 37 27 17 54 52 101 75 36 114 12 83 42 14 61 57 26 48 13 5 0 51 36 12 21 17 150 75 33 67 33 50 57 42 90 54 31 24 0 11 42 89 32 41 27 17 46 91 16 33 0 27 111 84 29 35 35 68 12 67 41 0 63 0 52 1 16 14 115 68 10 32 43 28 50 32 43 98 107 70 9 87 62 5 24 8 18 27 18 38 115 54 26 12 14 93 65 25 35 38 50 83 22 3 105 19 81 11 51 85 29 118 35 49 26 97 173 6 71 45 23 35 12 109 14 6 18 0 64 135 84 99 20 9 94 41 9 106 4 7 40 26 10 15 22 88 8 35 7 91 2 64 62 138 41 78 66 35 9 22 22 77 61 18 13 121 15 63 0 2 31 28 19 106 13 39 7 54 43 4 128 22 11 15 95 64 66 33 25 54 64 6 1 20 29 0 73 79 13 50 42 18 25 29 78 66 1 45 54 33 6 68 2 24 101 18 44 2 15 71 8 7 58 14 67 73 23 12 61 38 6 26 21 77 3 19 53 36 0 131 2 94 21 98 4 86 100 31 100 41 8 40 16 20 49 7 37 63 43 34 58 57 39 32 29 19 119 70 33 67 68 56 104 93 9 30 5 7 102 84 51 45 38 33 1 9 16 15 14 16 0 110 15 42 133 70 97 43 5 2 1 26 37 16 63 7 26 71 53 28 143 23 21 26 89 53 69 17 30 13 45 78 49 7 18 12 16 20 3 98 86 2 92 35 13 17 84 53 4 3 33 26 52 15 104 13 65 61 11 35 35 63 76 16 1 41 102 14 38 10 24 37 72 44 44 12 108 40 0 73 36 121 0 15 53 7 19 22 39 28 52 88 89 11 24 136 1 74 24 2 33 8 5 44 42 9 13 102 21 23 66 43 88 22 45 0 13 15 80 74 43 16 66 67 108 44 33 38 47 77 13 89 7 49 51 58 21 30 94 36 122 51 134 49 36 24 93 85 43 10 26 21 48 40 59 46 65 20 68 2 23 57 18 31 3 36 158 39 11 6 7 41 0 63 6 9 45 38 49 49 48 19 43.58703071672355
79 11 1 17 33 158 52 6 84 1 102 99 12 28 47 80 18 12 21 60 82 50 47 55 15 11 53 65 58 42 16 111 124 18 14 63 56 57 123 31 35 2 22 8 31 37 31 46 34 70 81 21 120 45 38 60 48 41 81 1 14 32 35 30 0 10 12 25 68 27 53 11 31 75 47 18 42 39 44 67 29 20 14 59 17 123 40 1 130 47 29 94 112 17 77 107 13 45 12 5 32 51 3 19 78 42 47 112 81 13 14 22 99 66 28 34 30 15 59 48 102 70 33 104 11 82 34 14 59 58 26 56 12 5 0 45 36 13 23 15 157 74 30 62 31 42 58 39 92 51 31 20 0 9 40 92 29 41 25 17 47 83 16 35 0 25 112 73 26 38 32 69 9 63 41 0 56 0 42 0 16 11 115 68 13 26 38 25 51 33 36 100 108 71 9 84 64 4 26 8 16 30 16 38 113 57 25 12 14 103 70 20 34 35 51 78 23 3 91 17 74 11 55 95 31 119 29 50 29 101 173 7 68 47 23 40 11 110 13 5 17 0 58 136 73 95 18 6 100 40 8 98 4 5 36 25 8 13 21 76 8 33 3 89 2 62 58 141 38 74 64 38 9 18 22 79 61 16 10 119 14 61 0 2 36 29 17 100 11 38 4 52 40 3 123 22 10 15 87 56 59 29 23 51 66 4 1 21 27 0 72 74 13 45 41 15 21 28 77 65 1 43 50 34 8 71 2 20 98 20 37 2 13 70 6 8 52 13 71 70 27 12 62 36 5 25 17 73 3 14 50 31 0 126 2 78 23 89 5 76 102 31 100 40 8 37 16 19 54 6 33 53 45 29 57 53 37 27 29 18 109 64 33 62 74 55 103 85 10 23 5 6 94 83 52 43 40 30 1 8 17 14 12 15 0 116 13 41 121 71 87 40 5 2 1 26 35 18 57 9 25 69 54 26 141 17 18 26 85 57 69 14 23 12 44 80 49 5 14 12 16 20 2 98 82 1 86 39 10 18 82 53 3 3 33 28 47 15 97 13 67 61 11 33 34 56 72 16 1 38 105 15 40 9 25 39 72 47 43 8 111 41 0 61 36 115 0 15 47 6 16 20 35 28 53 94 91 11 22 137 1 68 26 2 31 8 6 46 38 6 10 103 24 24 67 40 84 23 46 0 12 14 72 78 41 12 59 61 101 45 27 36 44 83 14 87 6 53 44 53 21 31 95 38 113 51 141 52 32 20 91 86 43 10 17 20 49 37 61 43 60 21 74 2 22 55 15 31 3 33 152 39 12 6 7 43 0 67 6 10 43 33 50 47 40 16 42.279863481228669
77 12 0 16 31 159 52 5 77 1 108 99 14 29 47 84 16 10 21 61 84 51 40 53 14 10 52 65 52 43 16 108 126 19 14 69 61 52 124 31 34 1 19 8 32 33 31 42 35 68 85 20 121 41 38 66 48 42 80 0 11 28 37 31 0 11 11 24 73 25 53 8 31 71 46 15 39 37 43 68 26 17 10 58 18 112 42 1 136 43 31 91 113 14 87 109 13 42 12 6 31 45 3 19 78 38 52 112 70 13 16 25 93 60 29 33 23 17 58 49 100 65 34 95 11 80 34 14 57 54 21 59 11 4 0 40 37 12 24 11 164 80 26 56 32 37 59 35 88 50 29 19 0 8 40 89 29 38 20 16 48 83 17 36 0 25 115 69 29 37 26 74 8 58 46 0 53 0 41 0 15 8 118 66 15 26 37 23 45 30 43 98 101 76 8 76 59 4 31 10 16 29 13 40 103 56 20 10 13 109 81 18 34 32 46 79 24 3 87 17 80 9 61 101 30 116 25 42 27 104 171 7 63 47 22 42 9 106 10 4 20 0 54 136 66 92 16 5 99 35 8 95 4 5 32 21 7 12 22 75 6 32 2 88 2 61 54 142 33 69 69 32 8 15 20 82 56 16 10 122 12 65 0 2 35 28 18 97 13 38 4 55 39 3 117 19 9 16 84 59 61 29 22 49 66 4 0 17 31 0 67 65 10 44 40 13 19 27 81 58 1 44 45 32 8 68 2 14 99 21 36 2 12 77 7 7 54 9 67 68 28 13 61 34 5 24 18 66 2 13 49 33 0 134 1 71 20 86 6 71 99 28 90 34 7 33 13 15 53 6 32 49 43 27 55 54 37 27 26 16 111 54 30 62 76 52 94 84 11 22 3 5 91 81 53 40 39 31 1 5 17 12 11 16 0 121 11 42 125 70 84 39 5 1 1 26 33 19 54 8 26 68 55 26 142 12 18 26 84 47 70 11 19 14 42 81 46 5 14 9 13 22 1 101 81 1 81 35 11 18 74 53 3 1 33 27 42 14 94 11 72 62 10 32 35 51 60 14 1 35 105 15 37 8 30 43 65 51 41 7 117 36 0 55 39 114 0 16 43 6 12 20 27 22 47 90 88 11 21 131 1 65 26 1 31 6 8 45 39 5 10 95 21 24 61 42 88 20 49 0 11 13 72 75 42 12 61 57 86 45 28 35 45 90 11 84 4 59 45 52 20 33 89 32 120 46 149 56 35 17 84 82 42 11 17 21 52 35 59 43 57 20 73 2 26 55 12 27 4 32 148 33 11 4 7 41 0 65 7 10 40 30 46 46 36 16 41.25938566552901
79 14 0 16 27 161 54 4 80 1 118 94 12 29 44 88 15 10 19 54 83 49 36 53 12 9 52 68 51 38 16 108 132 19 13 72 62 53 126 34 34 0 17 7 36 36 28 46 33 64 82 12 128 40 34 55 52 44 79 0 11 26 34 31 0 9 12 22 76 20 51 9 26 65 48 14 40 33 40 63 26 16 10 64 13 111 37 1 133 40 30 82 117 11 86 103 15 37 12 7 24 45 3 20 79 34 57 103 61 11 18 23 88 58 30 30 23 17 60 48 95 58 33 92 11 74 30 11 57 46 17 61 12 3 0 39 34 12 23 11 157 77 28 51 28 35 60 33 80 48 21 19 0 9 41 81 27 40 21 15 44 73 22 38 0 19 110 67 33 35 21 72 9 56 47 0 47 0 38 0 14 7 110 61 14 23 34 18 39 25 41 98 111 70 6 73 61 3 32 11 17 27 10 38 98 52 19 9 11 109 93 18 34 26 46 72 23 3 79 16 69 7 63 103 29 113 21 39 28 108 157 6 66 49 18 38 9 99 9 3 20 0 52 136 60 81 14 3 94 34 9 93 4 5 31 18 7 10 23 70 5 30 2 87 2 62 55 142 30 65 79 28 8 12 19 82 60 15 8 122 12 62 0 2 34 26 18 92 12 39 4 56 38 3 115 17 8 18 74 60 62 29 22 45 65 4 0 14 31 0 69 62 10 44 38 12 19 27 77 52 1 44 50 30 8 68 2 14 101 22 35 1 11 78 7 10 44 9 61 64 28 13 59 34 4 23 18 72 1 13 46 32 0 140 1 67 17 80 6 64 102 23 89 31 5 31 12 16 49 7 29 44 39 27 52 50 37 28 24 17 106 57 29 53 79 50 90 80 11 19 2 4 93 79 52 37 35 29 1 5 16 11 9 15 0 123 10 46 112 71 84 34 5 1 0 20 32 17 50 7 30 63 58 28 148 12 16 30 85 44 67 11 15 15 39 81 46 5 14 8 13 23 0 103 81 0 76 32 12 20 76 52 2 1 29 24 37 13 83 9 70 64 9 27 36 55 59 16 1 38 102 13 40 8 32 45 60 52 39 6 116 33 0 49 44 119 0 12 39 6 11 20 26 21 46 94 88 10 19 125 1 59 24 1 31 7 7 42 39 5 9 91 23 23 56 45 80 17 49 0 10 12 64 71 45 11 60 53 82 41 32 38 46 88 10 83 4 58 42 50 16 34 84 31 118 41 155 59 26 15 81 75 43 11 17 18 50 28 64 42 57 18 77 1 24 50 10 30 5 30 135 31 10 3 6 37 0 62 8 11 40 28 43 40 30 19 39.99488054607509
78 11 0 13 28 165 48 4 76 1 130 87 10 31 42 90 16 11 21 52 83 49 35 48 10 8 49 69 51 37 17 109 137 18 12 73 59 55 116 36 34 0 16 7 28 34 26 52 34 60 75 8 128 37 32 49 51 41 81 0 10 24 31 29 0 10 14 18 81 21 47 9 22 66 53 14 42 32 43 66 27 12 9 67 14 106 40 0 129 35 32 78 112 11 83 107 15 38 11 7 22 44 2 18 72 37 57 99 58 12 16 23 81 55 29 25 23 18 60 45 86 57 32 90 10 74 27 9 61 44 16 57 12 2 0 39 36 12 24 8 160 80 26 49 25 32 64 28 78 47 23 19 0 11 43 77 26 40 20 16 42 69 23 35 0 18 103 57 30 33 20 70 8 57 45 0 47 0 38 0 18 6 114 59 16 25 33 16 36 24 45 93 105 74 5 73 57 3 38 12 14 25 9 39 100 49 17 15 12 117 93 19 35 25 49 70 23 4 77 15 65 7 59 98 28 106 18 35 30 113 147 6 62 54 19 37 9 92 8 2 23 0 50 129 55 76 10 3 94 24 9 81 4 4 32 18 7 11 24 63 4 30 2 80 1 61 51 150 27 64 87 26 5 11 23 83 54 12 8 128 13 64 0 1 34 25 15 92 9 40 3 59 43 3 111 17 8 17 75 58 57 30 18 40 68 4 0 15 32 0 65 58 11 46 40 10 21 24 72 52 1 42 45 31 7 69 2 13 94 21 38 0 10 75 6 11 39 7 60 57 25 13 64 30 4 25 16 75 1 12 46 33 0 145 0 67 16 71 6 60 97 25 86 29 6 32 14 16 49 7 27 45 39 28 54 51 38 27 20 19 105 54 25 46 79 44 87 82 7 19 2 4 86 79 55 33 34 26 1 5 14 8 8 16 0 125 7 43 111 72 78 33 4 1 0 16 33 19 45 7 33 62 65 31 148 10 12 35 82 41 63 9 11 14 34 76 47 5 15 9 13 28 0 106 78 0 71 29 14 22 75 57 1 1 29 23 31 13 82 10 70 67 8 27 40 61 54 15 1 32 100 13 42 6 35 49 54 51 36 6 110 32 0 46 50 121 0 10 38 6 11 18 26 19 41 98 86 8 14 122 1 58 23 1 25 8 8 40 34 5 9 90 23 22 53 44 77 16 51 0 7 9 56 66 45 11 58 54 80 38 33 37 52 93 8 74 3 55 47 46 12 37 85 29 109 34 160 60 22 13 87 71 44 8 19 15 50 22 66 38 56 15 66 1 24 48 9 31 4 31 134 33 12 3 6 34 0 53 7 11 34 27 39 36 27 18 39.05972696245734
74 10 0 14 25 171 45 3 77 1 127 84 9 31 42 84 15 10 21 54 88 50 37 41 8 7 46 66 51 29 15 116 138 15 9 70 58 52 111 38 32 0 17 8 28 29 21 53 31 56 75 6 122 40 32 45 49 36 80 0 8 25 29 30 0 8 16 17 87 20 38 9 21 64 48 14 44 34 41 70 26 13 10 73 12 99 39 0 138 32 35 72 117 8 74 100 16 39 10 6 23 45 1 19 66 33 56 109 53 13 14 21 78 44 30 21 21 18 60 37 86 60 31 89 8 74 22 7 58 40 15 58 13 2 0 33 34 12 22 7 158 79 24 47 25 29 67 28 81 43 28 19 0 9 49 73 24 34 20 17 37 65 21 35 0 13 103 56 29 36 20 76 7 50 44 0 43 0 32 0 20 5 106 58 18 22 32 19 37 22 50 90 98 75 5 72 58 3 36 11 14 26 12 37 98 52 14 11 11 116 94 19 33 25 55 67 21 4 78 13 66 7 63 99 24 97 19 36 28 114 141 5 62 51 16 34 4 90 7 2 29 0 51 136 51 71 12 3 91 21 9 76 4 4 33 15 5 11 22 60 3 31 2 77 1 54 46 138 28 62 89 23 5 13 21 79 54 11 8 131 13 62 0 1 39 21 15 95 9 37 3 59 43 3 105 14 8 15 77 55 56 30 18 43 60 5 0 13 31 0 63 56 12 45 32 9 20 20 66 50 1 38 47 32 7 69 0 13 93 21 34 0 9 78 5 13 34 7 63 56 23 12 62 29 3 26 17 80 1 10 43 32 0 154 0 62 15 70 4 57 95 24 93 27 6 32 14 14 50 7 29 41 39 23 57 48 41 22 17 21 112 49 23 48 78 42 84 75 8 16 2 2 94 81 53 33 36 25 1 3 15 7 7 16 0 123 7 38 111 66 77 30 4 1 0 14 30 15 43 6 35 58 70 32 138 9 11 38 80 39 57 9 10 11 33 82 51 5 13 10 11 28 0 112 72 0 67 28 12 23 70 55 1 1 28 20 30 13 76 8 68 61 6 24 43 65 48 14 1 29 94 12 46 6 38 54 50 46 35 4 109 30 0 39 57 120 0 9 25 5 11 14 20 20 42 99 87 8 11 119 1 50 24 0 21 7 7 38 32 4 8 85 21 22 52 42 74 14 53 0 6 8 54 69 45 7 58 59 87 34 31 37 52 93 7 82 2 57 45 35 10 38 82 28 95 27 160 57 18 10 86 70 39 6 17 13 40 17 68 34 57 15 68 1 20 48 8 35 4 33 135 31 13 3 6 30 0 52 7 11 29 29 39 35 24 20 38.027303754266217
72 8 0 13 24 164 45 3 74 1 119 84 10 33 37 76 12 10 19 52 96 47 37 35 7 5 44 63 48 28 16 123 137 14 8 73 54 45 109 37 32 0 14 10 29 24 21 57 31 57 75 6 121 39 27 41 46 34 78 0 6 26 28 30 0 7 16 17 81 21 39 10 21 60 48 13 43 31 36 66 22 11 9 77 13 94 35 0 132 30 29 69 114 8 77 102 17 40 9 7 24 51 1 18 65 37 49 104 50 12 13 17 77 44 36 20 21 18 57 36 89 57 33 82 8 74 20 7 53 38 12 59 13 2 0 27 32 11 25 7 145 79 24 45 26 29 69 30 79 41 32 20 0 8 49 71 21 33 19 16 35 65 18 35 0 12 100 50 31 31 20 77 7 51 45 0 38 0 30 0 27 4 118 58 20 21 28 18 39 22 56 86 103 73 4 70 57 3 35 12 12 31 13 34 95 54 14 13 10 119 88 19 32 26 56 67 17 3 74 9 62 6 65 103 22 96 19 35 29 120 128 5 65 51 14 35 5 93 6 2 27 0 45 136 50 64 11 2 91 18 9 71 4 4 32 15 5 13 20 53 3 27 2 72 1 55 44 130 29 59 97 21 5 13 20 90 57 10 5 132 12 68 0 1 32 17 14 94 9 35 2 57 45 3 104 13 6 12 74 52 53 32 19 40 59 4 0 11 34 0 61 47 10 47 29 8 17 20 66 41 0 36 49 32 7 73 0 12 93 24 34 0 7 78 5 11 27 7 59 52 24 14 60 33 3 27 15 81 1 7 41 33 0 159 0 57 14 68 4 57 95 24 88 24 6 29 15 13 49 6 26 36 40 22 64 49 41 17 14 19 111 48 25 42 84 41 80 76 5 15 2 2 98 80 56 30 33 25 1 3 15 7 5 17 0 127 7 33 100 63 72 31 3 1 0 14 29 13 36 5 33 63 76 31 139 8 9 42 80 38 53 8 9 11 34 80 47 3 14 8 9 31 0 115 72 0 63 26 12 22 64 56 1 1 31 20 26 13 73 5 70 57 5 27 45 61 48 13 1 27 87 9 53 5 38 57 49 42 32 4 108 33 0 35 64 119 0 12 23 4 9 12 22 21 39 96 86 9 10 111 1 40 27 0 21 6 7 35 31 4 8 78 26 21 50 42 70 13 48 0 7 9 45 73 39 5 54 63 90 31 30 35 46 91 6 79 2 59 42 29 9 39 78 28 95 25 171 56 20 9 86 64 36 5 19 16 39 15 66 32 63 13 67 1 19 49 8 38 1 34 131 30 13 3 6 31 0 56 7 11 27 25 40 35 22 19 37.19112627986348
76 8 0 13 24 160 40 2 68 1 120 77 9 33 31 80 11 9 17 52 93 44 33 32 4 4 39 65 47 29 11 129 140 15 7 78 53 43 109 37 27 0 13 9 33 22 20 58 28 56 75 4 122 40 24 38 46 28 80 0 4 24 27 29 0 7 17 17 81 17 38 9 21 61 50 12 38 38 31 67 25 9 10 74 13 89 33 0 124 27 28 64 118 7 64 106 17 38 10 10 21 50 1 14 58 39 50 99 45 11 12 17 73 43 41 19 20 18 63 33 82 57 30 74 8 72 19 6 52 30 10 58 14 2 0 31 31 9 27 6 142 80 20 40 26 30 67 29 75 44 35 17 0 8 47 69 21 34 16 18 32 57 17 30 0 11 99 47 32 27 18 69 6 52 46 0 37 0 29 0 26 4 112 51 21 21 27 18 38 19 58 92 97 73 4 72 49 2 31 13 11 32 11 38 93 48 12 11 9 108 89 19 27 29 60 61 13 2 68 10 59 5 62 96 22 104 17 30 26 113 122 4 67 45 14 32 5 87 6 1 29 0 45 135 45 56 13 1 83 18 8 67 4 4 31 16 5 11 19 53 3 27 2 66 1 54 38 115 25 49 101 19 5 12 19 94 54 8 4 127 12 73 0 1 30 15 11 96 7 34 1 52 45 2 100 10 4 13 72 50 49 30 18 38 62 6 0 10 34 0 56 43 10 40 28 7 15 18 64 37 0 29 45 26 5 68 0 11 88 27 32 0 5 79 6 9 26 9 62 46 23 10 57 30 3 24 14 80 1 6 41 34 0 159 0 54 14 57 3 55 88 23 86 20 7 27 13 14 46 6 25 29 38 21 63 52 38 16 13 18 107 50 22 38 83 42 75 71 5 15 1 1 101 78 63 24 32 23 1 3 13 6 4 17 0 123 8 29 98 66 69 29 3 0 0 15 23 12 37 5 30 57 74 33 134 7 6 40 82 37 51 6 7 8 34 76 48 3 14 6 8 38 0 110 69 0 64 25 12 21 63 51 1 1 29 20 23 10 74 5 64 60 6 23 43 55 46 10 1 27 83 8 59 4 38 55 40 47 28 3 100 33 0 28 56 119 0 12 24 3 9 12 22 21 40 90 84 10 10 108 0 41 24 0 18 6 7 36 31 4 9 79 27 18 48 45 69 14 46 0 8 8 38 79 34 4 50 69 85 30 27 32 46 87 6 76 2 60 41 32 8 40 75 25 102 25 173 50 17 8 81 61 37 5 17 16 36 11 64 31 64 14 67 1 23 47 11 37 1 34 132 27 12 2 6 28 0 52 7 11 27 21 39 32 20 18 35.88566552901024
79 7 0 14 23 158 41 2 63 0 123 71 7 34 24 71 12 9 14 50 88 44 36 27 4 4 37 73 40 25 13 133 142 15 6 82 49 41 108 37 26 0 13 9 30 24 14 53 27 54 76 4 128 39 26 34 49 26 75 0 3 21 25 26 0 6 15 16 84 18 32 8 22 66 46 10 37 39 30 67 26 7 9 81 11 84 37 0 126 23 26 60 113 7 63 118 16 36 10 12 22 49 1 12 58 40 50 98 41 8 12 14 77 46 45 18 21 18 63 31 79 55 28 69 7 71 18 5 47 21 8 54 14 1 0 30 31 9 25 3 133 84 21 38 27 28 72 27 75 42 38 18 0 9 48 65 17 34 17 19 36 53 16 35 0 10 104 41 31 30 14 63 5 48 42 0 32 0 27 0 24 4 102 51 24 19 29 17 38 15 61 92 94 71 4 68 47 1 28 13 11 32 10 30 85 47 11 10 7 107 84 21 28 30 58 61 14 2 65 7 60 5 58 99 20 102 15 32 26 105 119 2 67 45 13 35 5 93 6 1 35 0 45 145 45 46 14 1 82 14 7 59 3 3 28 15 5 10 22 47 2 27 2 63 1 53 34 100 26 43 102 16 5 10 19 97 56 8 3 126 12 80 0 1 31 13 10 96 7 30 1 51 48 2 96 8 4 11 75 51 46 30 19 35 56 8 0 9 33 0 50 36 10 39 28 6 17 17 63 33 0 26 41 30 5 69 0 10 83 28 30 0 5 76 5 10 25 7 63 44 20 11 54 29 3 24 16 75 1 4 34 30 0 159 0 55 14 53 3 53 91 20 83 21 7 17 12 13 44 6 19 29 39 18 59 51 36 16 10 17 105 54 20 34 91 38 76 80 4 16 1 1 102 73 68 23 29 24 1 3 11 6 4 15 0 129 8 25 88 67 72 30 2 0 0 16 20 9 34 3 31 54 78 37 130 7 6 41 78 39 49 5 7 8 36 72 50 3 16 6 8 41 0 104 66 0 63 21 10 18 63 49 1 1 30 23 20 8 74 5 61 58 5 22 43 55 44 10 0 28 79 8 63 4 42 58 37 55 26 2 100 34 0 25 55 117 0 13 27 3 8 13 21 18 32 89 84 7 8 104 0 40 23 0 19 5 6 40 29 3 11 78 26 16 44 43 64 10 47 0 9 8 38 75 33 4 48 75 90 29 22 30 44 87 6 64 2 65 36 31 8 42 72 22 100 25 183 48 12 8 70 53 35 5 17 15 36 10 59 29 63 14 58 1 21 41 12 39 1 35 135 25 11 0 6 27 0 57 7 9 26 20 36 31 19 20 35.02047781569966
79 6 0 14 21 153 40 2 61 0 113 64 6 36 25 71 12 11 14 45 87 39 38 25 3 4 36 78 34 27 14 142 136 15 6 81 41 33 111 34 26 0 14 8 29 25 14 55 25 52 70 3 137 33 25 33 46 26 83 0 2 22 24 23 0 7 14 16 90 16 31 7 24 64 42 10 35 34 32 63 24 6 9 79 11 85 30 0 117 14 24 59 110 7 65 118 14 35 11 9 22 42 1 11 56 41 44 90 35 9 11 16 76 47 45 18 21 17 68 29 75 52 30 66 7 71 15 5 46 20 7 59 14 1 0 32 29 7 28 3 123 87 19 37 26 28 70 31 71 41 37 20 0 9 49 58 17 35 16 18 35 48 15 36 0 10 99 36 33 32 14 62 6 44 40 0 29 0 25 0 24 3 101 49 26 20 27 17 38 14 66 81 92 62 4 73 43 1 25 14 11 29 10 29 77 39 11 9 7 104 89 20 31 27 60 57 13 1 65 7 63 4 52 101 16 91 14 32 26 115 109 2 71 43 11 35 5 86 5 1 39 0 45 143 38 43 16 1 84 13 8 54 3 2 25 14 4 11 22 45 2 29 2 60 1 54 30 91 29 37 100 14 3 12 20 96 60 5 2 126 14 80 0 1 32 11 9 100 6 28 1 51 48 2 91 7 3 8 74 45 43 27 16 30 52 9 0 10 33 0 49 38 11 28 26 5 17 16 60 30 0 24 36 37 3 73 0 9 80 29 27 0 4 78 6 9 22 4 64 42 17 11 54 28 3 26 14 70 1 3 32 33 0 158 0 57 11 45 3 46 91 17 74 20 7 16 11 15 38 8 16 25 39 16 59 48 40 11 8 17 106 54 18 31 93 41 71 76 3 18 0 1 99 74 65 21 27 22 1 2 13 4 4 15 0 129 9 23 81 59 71 29 1 0 0 17 19 8 32 3 25 49 83 35 113 7 5 43 72 43 42 5 6 8 41 66 49 3 18 5 9 41 0 106 69 0 66 18 7 15 57 42 1 1 29 24 15 6 71 3 59 56 7 24 39 53 38 12 0 27 74 7 60 4 38 53 36 57 22 1 99 35 0 21 54 115 0 14 25 3 8 12 23 17 31 87 80 7 8 101 0 41 17 0 19 4 6 44 26 3 9 76 24 13 41 46 57 10 39 0 7 7 39 70 33 4 45 78 85 28 20 26 50 91 4 63 2 65 35 21 8 40 66 22 98 23 184 43 11 7 71 53 33 5 15 16 32 10 52 26 61 15 58 1 19 39 12 43 1 40 136 24 11 0 5 27 0 61 7 11 24 18 34 30 19 21 33.92150170648464
85 6 0 15 19 145 36 2 63 0 105 57 5 34 23 72 13 12 14 46 81 38 37 26 3 5 33 75 29 25 14 144 128 16 6 84 33 32 99 28 25 0 14 8 30 26 10 49 25 46 71 1 129 28 24 27 43 23 80 0 2 19 26 22 0 7 13 15 87 16 28 9 26 68 40 10 30 33 26 62 24 6 10 77 10 83 29 0 116 13 23 52 104 6 68 114 14 34 12 11 19 36 0 9 57 37 43 93 28 9 12 14 64 42 48 19 19 19 69 26 80 47 28 69 6 69 14 5 44 21 6 63 14 1 0 32 30 8 27 2 111 86 17 34 21 21 69 33 75 38 38 21 0 9 50 57 16 39 15 16 36 47 15 35 0 10 91 29 35 32 11 56 6 41 38 0 27 0 23 0 22 1 99 46 24 17 26 15 36 12 68 78 93 55 3 74 42 1 26 16 10 29 7 26 70 40 10 6 9 98 87 17 33 29 56 53 9 1 62 7 69 4 51 97 14 95 13 30 26 119 102 2 68 40 11 28 3 86 5 1 39 0 41 140 35 45 16 1 82 13 8 52 2 2 23 8 2 10 21 39 2 26 2 60 1 56 32 89 27 31 112 9 3 11 16 102 55 5 2 124 12 77 0 1 34 10 9 94 5 29 1 52 46 2 92 7 3 8 79 46 42 24 15 33 52 12 0 9 32 0 41 33 9 27 24 4 17 15 53 25 0 23 33 40 1 73 0 9 78 34 24 0 4 82 7 10 18 4 62 44 11 12 54 23 2 22 14 68 0 2 28 36 0 163 0 53 11 46 3 44 92 17 72 18 6 14 11 17 34 7 14 25 41 14 56 50 39 10 6 18 103 50 17 27 93 34 74 73 1 18 0 1 96 73 64 22 24 17 1 2 8 4 4 16 0 128 10 23 77 54 63 26 1 0 0 13 16 9 30 3 22 49 86 37 117 5 2 49 71 44 40 5 6 7 41 58 51 3 16 4 11 42 0 98 77 0 65 15 6 13 60 37 1 0 28 23 12 6 71 3 60 53 8 28 36 54 37 16 0 29 70 7 59 4 34 55 31 58 18 1 97 32 0 18 55 115 0 15 23 3 8 11 22 13 32 87 79 5 6 89 0 39 14 0 19 3 5 43 25 3 10 72 18 14 36 49 52 7 39 0 5 8 36 68 28 3 47 76 85 28 16 25 50 89 4 67 1 70 34 23 8 36 63 21 96 21 184 39 11 5 63 47 25 5 14 16 29 10 55 25 58 15 58 1 14 43 10 42 1 40 130 27 10 0 4 23 0 59 7 13 22 18 34 30 19 21 32.79863481228669
84 6 0 16 16 148 32 2 57 0 107 50 5 36 18 75 15 14 12 42 80 39 36 25 3 4 28 81 31 23 15 138 124 13 5 80 37 34 94 25 23 0 13 6 33 22 8 51 20 46 68 1 122 27 23 25 41 24 72 0 2 19 23 25 0 8 15 15 88 15 29 9 27 58 37 11 30 29 25 59 26 5 11 63 8 78 26 0 120 10 21 49 94 7 70 113 11 36 12 12 17 35 0 7 58 40 44 88 23 8 10 13 65 39 43 15 15 18 70 25 82 41 28 67 6 61 11 4 46 19 6 62 14 1 0 30 24 8 26 2 99 81 20 35 23 21 67 34 84 32 38 20 0 10 54 54 19 42 14 17 38 40 13 35 0 10 95 26 33 28 10 58 6 39 36 0 26 0 24 0 20 0 101 47 25 17 27 14 36 13 67 74 87 56 3 74 43 1 22 17 9 27 6 26 69 42 9 4 8 111 88 17 30 28 51 53 8 1 54 7 71 4 47 95 11 90 9 33 29 125 94 1 66 40 9 26 3 84 5 1 39 0 37 127 34 41 16 1 81 12 8 45 2 1 22 6 2 9 23 36 2 26 2 55 1 60 31 86 26 32 110 8 3 10 21 97 53 6 2 115 11 76 0 1 34 10 9 99 4 33 1 53 44 1 94 5 1 7 89 44 37 24 13 35 46 13 0 10 32 0 39 35 9 28 26 4 17 15 50 21 0 21 35 41 1 73 0 8 76 34 27 0 4 79 4 14 16 3 64 40 7 10 58 17 1 21 18 69 0 2 20 34 0 167 0 45 10 41 3 43 82 21 65 18 7 14 12 20 31 7 13 24 47 10 60 55 36 9 5 18 103 48 17 24 98 36 71 70 1 17 0 0 84 80 57 22 22 17 1 2 8 3 4 17 0 126 7 26 76 49 56 23 1 0 0 11 18 9 25 3 22 47 79 41 119 4 1 53 67 46 39 5 5 5 45 62 54 3 18 5 10 40 0 93 84 0 67 16 5 11 62 33 1 0 26 23 10 6 68 2 60 56 7 29 37 50 36 14 0 26 68 7 58 4 33 60 29 61 16 1 94 33 0 18 60 113 0 16 22 3 7 12 22 11 25 88 73 6 5 89 0 42 12 0 17 3 5 38 21 2 10 70 17 13 33 55 53 6 37 0 4 8 36 69 28 3 43 76 86 25 16 26 45 95 2 75 1 63 28 21 8 37 59 21 100 18 182 41 9 3 65 46 25 5 14 15 29 9 51 22 54 14 53 1 15 41 11 43 1 41 121 23 10 0 4 20 0 57 6 12 18 22 38 27 20 25 32.003412969283278
81 4 0 15 16 154 25 2 54 0 104 46 5 40 17 73 17 14 12 45 82 40 32 22 3 5 26 85 31 25 12 141 116 14 5 83 38 35 89 23 26 0 13 8 33 22 7 45 19 40 59 0 120 26 23 24 33 27 73 0 1 17 20 29 0 8 14 12 87 13 30 8 25 55 34 8 30 32 19 64 30 4 13 55 8 74 26 0 115 8 21 46 104 8 69 117 12 31 12 13 14 31 0 5 59 42 39 78 20 8 9 13 60 34 45 11 16 19 71 24 85 39 25 63 5 63 9 3 44 18 7 63 13 1 0 28 26 7 26 2 101 77 20 40 22 21 65 35 82 28 37 20 0 11 52 52 18 40 13 14 37 40 15 32 0 8 101 28 36 24 10 54 5 43 35 0 23 0 23 0 17 0 103 48 28 17 22 12 34 14 64 67 86 56 3 73 39 1 20 17 9 20 6 25 68 38 9 4 6 121 85 14 30 29 43 51 9 1 53 6 78 2 48 97 11 77 12 28 27 123 84 0 62 42 9 26 3 78 5 1 40 0 37 123 31 39 14 1 79 9 6 41 2 0 21 6 2 8 24 36 2 23 2 57 1 63 32 86 22 29 107 5 3 9 20 96 42 6 2 112 9 78 0 1 31 10 8 92 4 31 1 50 43 0 93 4 0 8 87 41 35 18 13 31 45 15 0 8 34 0 33 34 6 27 24 4 12 14 45 19 0 17 30 45 1 85 0 8 77 36 28 0 3 82 4 13 10 3 55 40 6 10 62 17 0 19 21 69 0 2 19 32 0 157 0 50 10 41 2 40 83 21 60 19 6 14 10 18 30 5 11 22 49 10 53 54 38 6 4 15 98 45 17 23 101 33 72 68 1 15 0 0 89 89 54 21 18 17 1 2 9 2 4 17 0 123 6 22 75 47 56 25 1 0 0 10 13 8 25 3 19 45 79 43 105 3 1 47 63 50 36 5 5 5 42 56 54 3 16 4 10 36 0 86 80 0 65 13 5 10 62 29 1 0 28 26 9 6 68 2 59 53 6 29 38 50 32 14 0 27 68 7 57 3 29 59 26 60 14 0 88 34 0 16 66 113 0 17 20 3 6 12 22 10 24 95 60 5 3 81 0 44 13 0 13 3 5 40 21 2 9 69 16 13 29 58 53 5 42 0 4 7 32 73 26 3 41 77 86 24 11 29 45 100 2 67 1 65 28 21 9 35 55 22 100 14 190 41 7 2 70 43 27 6 13 19 27 6 51 21 52 12 48 0 15 42 11 40 1 43 121 23 9 0 3 17 0 56 3 15 14 20 34 27 21 26 31.12286689419795
73 3 0 17 12 154 23 1 53 0 100 45 3 44 16 70 15 16 13 41 75 37 29 21 3 6 22 83 25 22 12 143 106 16 3 85 39 36 89 20 28 0 11 7 33 22 6 41 19 37 56 0 114 21 24 23 33 26 79 0 1 13 21 30 0 8 11 12 88 11 30 8 23 57 36 8 25 33 15 62 31 4 11 52 9 67 24 0 120 5 19 43 104 7 70 116 12 30 13 12 13 27 0 5 65 40 42 70 21 8 7 13 57 36 53 11 16 21 65 24 75 44 22 63 5 64 8 3 42 19 8 58 11 1 0 25 26 5 27 2 92 70 17 33 26 22 62 30 81 28 33 18 0 10 54 49 14 39 12 13 34 34 16 30 0 7 100 27 41 20 8 52 5 41 36 0 16 0 21 0 18 0 101 46 28 16 24 12 34 19 60 62 77 56 2 69 42 1 20 16 9 20 5 24 64 37 7 3 6 125 85 14 30 26 41 46 5 1 51 5 85 2 47 98 9 74 10 27 26 131 80 0 54 47 7 27 3 83 4 1 41 0 36 118 29 34 12 0 79 8 5 38 2 0 20 6 2 8 24 32 1 22 1 53 1 68 29 84 22 29 106 4 3 7 18 85 35 5 2 113 8 74 0 0 28 9 8 79 4 30 1 46 40 0 94 3 0 8 77 48 32 17 13 28 44 17 0 6 27 0 33 25 6 27 21 4 12 12 43 17 0 16 27 50 1 80 0 8 84 35 30 0 1 86 3 17 8 3 55 42 6 10 60 16 0 19 22 67 0 2 16 24 0 151 0 47 8 35 2 41 76 23 55 16 6 14 10 12 32 6 8 17 49 8 48 57 37 6 3 14 89 44 17 22 97 33 73 68 0 18 0 0 100 93 56 24 19 19 1 2 10 2 4 16 0 128 6 23 75 42 54 24 0 0 0 10 12 8 25 2 19 38 75 42 102 3 1 52 61 49 30 4 5 6 43 56 51 3 17 6 10 35 0 83 82 0 59 14 3 9 63 27 1 0 28 25 8 5 65 1 56 47 5 31 41 53 33 14 0 27 65 6 55 3 26 58 25 57 11 0 89 34 0 14 64 107 0 16 18 1 3 10 20 11 19 90 51 5 3 84 0 48 13 0 10 3 4 36 19 2 10 72 17 12 26 56 49 4 46 0 5 5 33 72 27 3 35 78 91 24 11 29 40 103 2 70 1 70 26 23 9 37 52 23 95 14 181 47 7 2 63 40 25 5 14 17 26 3 49 20 46 10 45 0 14 37 11 36 1 42 109 25 9 0 3 16 0 55 3 15 14 17 30 30 21 25 30.146757679180888
67 3 0 16 12 147 23 0 51 0 96 44 3 51 16 67 18 16 10 36 72 44 27 16 3 7 23 82 23 23 11 140 100 15 2 81 43 35 79 22 29 0 7 6 31 24 5 33 21 38 52 0 117 17 21 21 29 24 78 0 1 11 19 27 0 8 13 12 85 10 25 9 23 54 27 8 25 29 13 64 33 4 11 51 7 67 21 0 132 4 18 38 108 6 66 110 13 26 10 14 13 25 0 5 62 40 47 72 21 7 6 11 52 32 56 10 15 20 70 21 77 38 24 58 4 57 7 2 46 18 8 61 9 1 0 25 26 5 24 2 89 62 15 34 28 21 59 27 86 28 29 15 0 9 53 44 13 32 12 12 37 30 15 31 0 7 87 26 47 18 7 46 5 42 31 0 15 0 20 0 18 0 99 45 27 15 24 12 30 19 67 54 81 52 2 71 43 1 17 16 9 19 5 24 61 42 7 4 6 112 82 14 33 24 40 47 5 1 45 4 80 1 45 106 4 66 9 24 24 128 72 0 49 44 7 29 3 86 4 1 45 0 34 109 29 33 10 0 83 7 3 35 1 0 17 3 1 9 26 27 1 19 1 53 1 66 26 79 20 30 104 2 2 5 20 84 35 3 2 112 7 75 0 0 23 9 8 77 3 29 1 45 37 0 91 3 0 9 77 45 31 13 14 25 43 18 0 6 26 0 29 23 6 27 20 3 12 11 42 16 0 18 26 52 1 82 0 8 87 30 30 0 0 82 2 15 7 2 47 42 4 8 62 13 0 19 18 62 0 2 13 24 0 141 0 45 8 29 2 35 72 26 49 13 6 13 8 10 26 7 7 16 49 7 45 60 39 5 3 13 86 41 17 22 91 35 76 65 0 14 0 0 103 93 48 22 20 19 1 1 12 2 2 13 0 134 4 23 71 37 52 22 0 0 0 9 11 6 25 2 15 37 79 42 95 2 1 52 63 50 27 4 4 5 42 47 49 3 18 6 10 35 0 80 91 0 60 17 2 9 64 26 0 0 28 21 8 4 61 1 54 43 3 26 41 52 31 11 0 25 63 5 51 3 21 57 25 58 10 0 79 35 0 12 63 109 0 12 17 1 4 10 22 11 20 90 49 4 2 78 0 49 13 0 9 3 4 37 19 2 11 75 20 12 24 59 45 3 45 0 5 5 34 71 25 3 31 73 88 20 9 26 40 116 1 71 1 72 24 24 10 33 53 23 94 12 178 44 7 2 67 39 22 4 13 16 27 4 45 20 44 10 36 0 14 29 11 37 1 44 97 24 9 0 3 15 0 50 2 17 11 17 29 29 19 25 29.12457337883959
62 3 0 12 14 139 22 0 55 0 97 44 2 42 16 65 16 15 12 35 70 41 28 13 3 7 21 79 22 24 11 134 95 13 2 81 44 34 75 24 25 0 5 5 30 23 4 30 21 42 50 0 111 15 18 19 28 25 78 0 1 10 20 25 0 8 11 13 90 8 23 9 24 55 32 7 22 29 9 61 33 3 10 46 6 63 22 0 132 4 18 34 106 8 62 106 11 23 10 10 11 21 0 4 61 43 45 69 21 6 7 14 51 27 50 7 15 19 74 20 83 35 22 63 4 50 7 1 41 18 9 62 9 1 0 21 26 6 27 2 83 64 13 39 28 25 57 25 87 27 30 14 0 9 51 39 15 31 7 13 32 27 12 30 0 7 82 21 51 17 6 48 5 35 34 0 12 0 22 0 18 0 98 43 27 15 20 15 31 18 71 52 83 47 2 66 39 1 13 17 9 20 5 22 54 48 8 4 5 116 78 15 33 26 39 41 4 1 44 3 82 1 49 108 4 65 10 21 24 130 68 0 51 46 7 29 3 86 4 1 47 0 29 106 29 29 10 0 78 6 3 37 1 0 15 4 1 9 29 28 1 18 0 42 0 58 22 70 20 33 102 2 2 5 18 91 36 3 2 113 6 74 0 0 24 10 7 77 3 27 1 46 38 0 81 1 0 7 81 44 30 14 17 22 38 19 0 4 21 0 27 20 4 28 18 3 11 8 38 14 0 17 26 48 1 78 0 7 85 31 31 0 0 76 2 15 5 2 40 46 4 9 57 9 0 18 19 62 0 2 12 26 0 127 0 43 6 25 2 26 75 28 44 9 6 11 8 9 23 7 6 15 47 7 41 62 39 5 3 14 81 36 14 25 85 41 86 61 0 12 0 0 101 94 48 21 17 12 1 1 11 1 2 11 0 132 3 25 70 33 51 22 0 0 0 10 11 6 23 2 13 31 83 44 94 2 1 62 59 48 25 4 3 5 36 43 55 3 17 6 8 31 0 73 93 0 59 19 1 10 71 26 0 0 30 19 7 4 53 1 55 45 3 27 41 51 27 11 0 27 59 4 49 3 22 56 24 59 10 0 71 32 0 10 60 114 0 15 17 1 3 10 27 12 17 93 40 2 1 76 0 47 14 0 9 3 3 34 18 2 13 77 18 12 21 63 41 2 51 0 6 3 34 80 23 3 28 70 88 16 8 31 33 115 1 74 1 72 24 24 9 30 57 27 95 12 165 48 5 2 70 39 22 4 11 13 29 6 44 20 44 12 35 0 13 27 10 34 1 41 94 21 7 0 3 12 0 49 1 19 12 18 27 26 16 23 28.344709897610924
61 3 0 14 14 145 18 0 51 0 96 43 2 42 18 72 13 16 12 32 69 40 30 12 3 8 21 81 20 25 13 141 84 17 2 85 42 34 71 23 24 0 3 4 32 21 4 26 22 39 45 0 111 14 16 18 27 23 78 0 1 8 18 24 0 8 12 12 88 6 23 11 20 53 31 6 27 29 8 58 34 2 10 38 6 61 24 0 136 4 18 31 109 7 61 95 13 21 6 12 10 15 0 3 60 42 43 70 22 5 8 16 47 30 45 8 15 19 69 20 85 28 23 71 3 47 6 1 39 22 9 62 9 1 0 21 26 6 28 2 74 67 10 36 29 28 60 24 79 29 31 12 0 8 46 41 18 28 7 10 27 25 12 33 0 4 86 21 53 17 3 48 4 35 34 0 14 0 20 0 20 0 97 42 26 11 16 21 26 18 78 50 86 48 2 63 36 1 14 17 7 21 4 21 45 55 7 4 5 116 73 12 32 25 40 39 4 1 44 2 78 1 48 110 5 62 9 21 23 126 66 0 46 50 5 29 3 81 4 1 47 0 26 106 28 26 10 0 77 6 3 34 0 0 13 4 1 9 34 27 1 13 0 42 0 58 16 69 22 27 102 2 2 3 16 90 35 3 2 103 4 78 0 0 22 9 6 79 2 26 1 43 33 0 73 1 0 8 83 44 29 12 17 20 41 21 0 4 21 0 27 16 4 26 17 3 11 8 38 12 0 15 25 51 0 74 0 6 83 35 33 0 0 79 2 13 4 2 42 44 2 10 59 7 0 17 19 61 0 1 13 26 0 120 0 39 3 23 2 23 75 30 42 8 4 11 8 8 20 7 5 13 46 7 42 63 35 4 3 13 79 37 15 24 90 37 89 63 0 13 0 0 107 105 46 21 16 10 1 1 14 1 2 12 0 141 2 26 65 29 51 20 0 0 0 10 7 6 21 1 11 28 89 41 85 2 1 67 53 49 25 4 3 4 36 46 60 2 18 6 10 28 0 76 93 0 65 21 1 8 69 21 0 0 28 21 7 3 47 1 57 44 3 29 34 51 23 12 0 30 56 3 46 3 19 54 18 54 9 0 67 35 0 10 55 118 0 16 17 1 5 7 26 11 17 96 34 3 1 78 0 45 14 0 8 2 2 35 17 1 13 76 17 10 19 70 39 2 54 0 7 3 35 82 22 3 26 65 84 13 7 30 32 118 1 70 1 70 24 26 7 25 58 23 97 10 167 47 5 2 77 40 22 3 10 11 28 9 43 19 49 12 31 0 12 28 9 28 1 38 98 21 6 0 3 10 0 53 1 18 10 18 26 25 16 22 27.822525597269626
60 3 0 12 12 143 16 0 51 0 95 42 2 42 16 70 12 14 11 34 61 35 31 10 2 9 20 77 18 24 11 142 89 17 1 85 41 32 66 26 23 0 2 3 33 23 4 23 24 36 44 0 110 12 18 12 25 20 73 0 1 6 18 23 0 7 11 11 89 4 21 12 20 58 30 6 26 29 6 55 30 1 9 36 6 64 25 0 130 3 19 31 101 7 59 93 15 22 6 11 9 17 0 3 62 44 43 66 18 6 8 19 41 31 49 9 12 20 71 19 82 32 22 74 2 51 5 1 43 22 9 58 9 1 0 19 31 6 26 1 64 68 8 34 28 27 62 25 76 27 32 11 0 7 44 40 17 28 6 9 25 20 13 34 0 4 79 18 58 16 3 43 5 39 31 0 14 0 18 0 18 0 99 40 26 10 17 18 24 17 82 48 80 48 1 67 34 1 14 11 6 21 4 17 44 61 6 4 5 119 68 13 27 22 40 45 4 1 38 2 76 1 47 110 5 61 8 23 25 132 67 0 48 50 4 25 2 75 3 1 48 0 27 95 22 22 9 0 86 6 3 30 0 0 11 4 1 9 37 27 1 13 0 41 0 60 13 63 18 24 104 2 2 1 17 92 36 3 1 97 3 84 0 0 20 7 5 77 2 24 1 47 29 0 68 0 0 8 86 46 29 10 14 20 45 21 0 4 20 0 28 17 4 22 17 2 13 8 35 9 0 15 21 48 0 68 0 6 91 34 34 0 0 76 2 9 4 2 37 36 2 10 60 6 0 16 17 61 0 1 14 27 0 111 0 37 2 23 2 23 72 30 41 8 4 9 7 8 15 7 4 9 40 5 42 74 31 3 2 10 79 33 16 26 98 35 94 64 0 11 0 0 111 116 45 19 18 10 1 1 15 1 2 11 0 136 2 24 59 28 51 20 0 0 0 10 6 6 21 1 11 29 88 39 73 2 1 69 56 53 21 4 3 4 43 50 58 2 20 5 11 24 0 77 92 0 61 20 1 8 67 23 0 0 26 21 6 3 43 1 57 44 3 30 30 49 24 9 0 32 56 1 44 2 18 49 21 52 7 0 71 34 0 9 55 112 0 17 15 1 4 6 24 8 18 97 31 1 0 79 0 43 16 0 8 2 2 31 15 1 14 79 15 10 18 66 37 2 57 0 9 4 36 85 23 3 23 59 75 12 6 26 33 125 1 73 1 66 22 27 6 25 55 25 96 9 161 45 4 2 76 34 18 1 7 10 26 10 41 17 50 9 31 0 12 29 9 23 1 36 101 18 4 0 3 10 0 51 1 17 10 17 27 19 17 19 27.175767918088739
61 3 0 13 9 147 15 0 49 0 94 38 2 41 15 69 15 17 9 31 56 39 30 8 2 9 18 80 18 27 13 135 82 14 1 88 36 32 63 25 20 0 1 3 33 22 3 21 22 33 45 0 112 12 19 13 22 21 68 0 1 6 19 23 0 7 10 11 93 4 19 13 17 56 28 5 28 28 6 51 28 1 10 36 5 61 24 0 130 3 17 28 93 7 58 87 18 24 5 12 7 16 0 2 63 41 38 67 19 8 8 17 41 32 43 10 10 19 78 19 83 33 21 78 2 46 4 0 42 23 10 56 7 1 0 19 36 8 24 1 64 65 7 33 28 29 54 25 75 24 32 11 0 7 44 38 17 25 6 5 22 16 11 31 0 4 73 18 57 15 3 40 5 39 29 0 10 0 16 0 19 0 104 41 22 11 17 18 22 14 88 47 83 46 1 70 34 1 13 10 6 21 4 19 39 60 4 5 4 120 64 11 23 20 38 48 5 1 35 1 70 1 50 111 2 54 9 22 26 132 58 0 46 46 4 22 1 71 2 1 47 0 23 84 22 21 8 0 93 6 3 29 0 0 9 4 1 10 42 24 1 11 0 44 0 60 13 61 17 20 103 2 2 1 15 92 33 3 1 91 3 84 0 0 19 6 5 79 2 21 1 50 29 0 63 0 0 8 87 52 31 10 13 20 46 20 0 4 19 0 26 16 4 20 15 1 14 6 31 9 0 14 19 45 0 70 0 5 87 33 30 0 0 78 2 7 4 2 34 36 2 10 55 4 0 17 19 59 0 0 13 25 0 106 0 37 2 22 2 21 74 31 39 7 7 9 7 8 14 7 4 7 41 5 38 76 32 3 2 9 74 29 15 25 99 39 90 60 0 10 0 0 112 120 44 20 18 7 1 1 14 1 1 11 0 126 1 23 53 27 53 19 0 0 0 10 5 6 22 1 12 27 84 32 67 2 1 72 51 48 18 4 3 4 40 49 52 2 16 5 13 24 0 74 93 0 64 18 1 6 66 20 0 0 26 22 6 3 42 1 47 43 3 30 27 50 22 8 0 35 52 1 45 0 15 49 19 44 7 0 72 26 0 7 52 106 0 18 11 1 5 6 25 9 18 99 28 2 0 74 0 39 14 0 7 2 2 29 12 1 13 71 15 7 14 67 36 2 58 0 11 3 31 82 22 3 23 51 63 11 6 25 31 122 1 65 1 64 22 32 5 28 52 21 91 9 149 43 4 2 72 33 17 1 6 7 25 13 41 15 56 10 29 0 15 26 12 23 1 31 99 16 4 0 2 10 0 49 1 16 9 17 28 13 19 21 26.31911262798635
62 3 0 14 8 150 13 0 42 0 92 37 2 40 14 67 17 20 9 30 51 43 27 7 2 10 14 78 22 28 14 131 74 12 1 86 33 32 61 21 19 0 1 2 32 20 3 21 24 31 44 0 110 9 17 12 21 21 65 0 0 5 21 25 0 7 7 11 91 3 18 12 16 56 29 5 27 33 6 56 29 0 10 34 3 56 20 0 128 4 15 30 90 6 52 93 18 23 6 11 6 12 0 2 60 41 35 69 16 7 9 20 41 31 43 11 8 20 89 20 83 29 22 75 1 47 4 0 40 25 11 58 7 1 0 17 39 7 21 1 63 62 7 30 30 29 55 25 76 26 29 10 0 7 43 36 15 27 6 5 19 14 8 31 0 3 72 18 59 17 3 37 5 36 31 0 10 0 13 0 14 0 110 44 20 10 20 16 25 16 88 47 79 42 1 72 31 1 16 8 5 22 4 19 38 56 4 5 4 122 62 10 21 18 39 50 7 1 31 1 66 0 48 111 2 55 10 22 24 137 51 0 48 45 4 20 1 67 1 1 41 0 21 83 22 21 7 0 90 6 3 27 0 0 7 5 1 9 38 24 1 11 0 41 0 59 7 59 16 19 100 2 2 1 13 90 32 3 1 92 3 83 0 0 16 5 4 75 2 17 1 50 28 0 61 0 0 8 79 52 32 9 14 17 48 19 0 5 17 0 25 15 3 18 14 1 16 5 29 8 0 15 21 49 0 73 0 4 89 30 25 0 0 72 2 6 3 1 33 34 2 8 50 4 0 16 22 54 0 0 11 21 0 101 0 36 2 20 2 19 78 31 32 5 9 8 4 7 13 8 3 5 40 5 46 75 32 3 2 8 87 28 16 26 100 37 93 59 0 9 0 0 106 120 45 21 18 6 1 0 16 1 1 9 0 131 0 24 46 26 51 17 0 0 0 11 5 6 20 1 12 27 82 29 63 2 1 70 51 47 13 3 3 4 43 45 53 2 18 5 17 20 0 68 98 0 65 17 1 5 62 20 0 0 23 22 6 3 39 1 48 42 2 33 23 47 23 6 0 36 59 1 46 0 11 52 20 40 7 0 67 27 0 7 57 99 0 15 10 1 5 5 24 7 20 96 25 2 0 70 0 32 14 0 6 2 2 33 7 1 13 71 15 7 12 76 34 2 64 0 13 4 31 85 19 3 27 44 58 8 4 26 28 125 1 75 1 60 18 26 5 29 60 22 96 7 147 39 4 2 72 28 13 1 7 7 24 11 47 15 58 10 27 0 17 29 9 21 1 29 105 14 4 0 2 9 0 47 1 13 10 18 28 14 17 22 25.805460750853244
64 2 0 14 7 143 12 0 38 0 96 33 2 35 15 61 17 21 7 30 47 43 23 6 2 13 12 71 21 28 16 120 69 13 1 80 27 28 61 18 19 0 1 1 33 23 2 20 28 28 41 0 115 9 14 11 22 22 68 0 0 4 22 26 0 7 6 9 82 3 15 10 14 57 26 5 29 35 5 54 30 0 10 27 2 52 22 0 122 5 13 31 89 6 48 93 19 23 5 11 6 9 0 2 68 39 34 69 16 6 7 21 39 27 43 10 9 19 105 19 79 28 24 78 1 47 4 0 40 21 10 63 5 1 0 18 39 5 19 1 57 60 6 27 28 29 64 25 68 28 29 9 0 5 44 35 14 26 7 3 19 13 7 31 0 3 68 16 57 19 3 32 4 32 32 0 10 0 12 0 14 0 107 49 19 10 22 18 24 18 85 43 78 37 1 75 28 1 14 7 5 23 3 20 32 54 6 6 4 120 58 12 20 17 40 52 7 0 29 1 60 0 44 107 2 54 11 21 25 132 44 0 47 39 4 22 1 56 0 0 40 0 19 76 20 19 7 0 92 6 3 27 0 0 7 5 1 10 37 26 1 11 0 38 0 64 8 51 12 19 109 2 1 2 13 90 33 3 1 93 3 81 0 0 16 6 4 73 2 14 1 52 27 0 59 0 0 8 69 56 35 11 13 17 43 20 0 5 16 0 24 17 2 19 13 1 14 3 29 6 0 16 20 54 0 75 0 3 87 26 22 0 0 76 2 4 3 0 32 32 2 8 48 5 0 15 21 51 0 0 9 18 0 97 0 38 2 19 1 20 81 32 31 5 9 9 5 4 13 8 1 5 42 4 47 77 33 3 1 7 86 32 15 26 99 39 96 60 0 7 0 0 104 121 45 21 18 4 1 0 16 1 1 8 0 130 0 23 46 25 56 15 0 0 0 10 4 5 16 1 15 26 84 27 64 2 1 65 54 43 9 3 3 5 49 47 51 1 18 3 19 23 0 71 101 0 53 12 1 5 55 21 0 0 24 21 6 2 39 1 47 43 2 37 25 51 28 6 0 38 54 1 45 0 10 57 21 38 6 0 55 29 0 5 58 94 0 13 10 1 5 4 28 7 21 82 23 2 0 66 0 30 15 0 7 1 2 32 6 1 13 74 13 6 11 74 33 2 64 0 13 5 31 86 15 3 29 42 53 6 4 24 31 125 1 77 1 60 19 26 7 22 63 20 87 7 146 39 3 1 64 30 10 0 5 7 25 15 51 13 59 9 27 0 17 27 11 20 1 25 98 16 3 0 1 10 0 45 1 16 10 17 22 12 16 23 25.225255972696247
64 2 0 14 5 140 8 0 32 0 103 33 2 35 15 55 18 23 7 28 43 41 25 5 2 12 12 67 21 27 15 113 63 13 1 79 31 28 53 16 21 0 1 1 33 25 2 20 28 28 38 0 106 9 15 10 20 19 60 0 0 3 21 25 0 6 6 9 78 3 13 10 14 52 28 4 31 32 5 55 30 0 10 23 0 49 21 0 116 7 11 36 91 6 46 95 22 23 4 10 6 9 0 2 71 37 29 69 16 6 5 24 39 24 42 7 11 21 114 17 74 28 20 79 1 48 3 0 35 22 10 67 5 1 0 21 46 5 16 1 53 59 6 25 29 27 60 26 60 28 31 8 0 5 39 36 13 26 7 3 18 13 5 23 0 3 63 13 51 18 2 31 3 34 29 0 12 0 11 0 13 0 105 46 15 9 21 17 26 19 90 36 76 36 1 72 27 1 15 6 3 22 3 17 28 51 7 5 4 115 58 10 17 14 38 49 6 0 24 1 57 0 42 111 1 56 9 21 23 129 39 0 43 33 4 22 1 51 0 0 40 0 18 79 20 18 7 0 95 6 3 25 0 0 6 5 1 8 40 24 1 8 0 30 0 64 9 48 12 19 116 2 0 2 12 87 31 2 1 91 3 83 0 0 15 6 4 75 2 12 1 51 25 0 54 0 0 8 65 56 32 10 12 20 42 21 0 5 14 0 23 14 2 18 12 1 12 2 30 5 0 18 22 54 0 75 0 3 91 22 20 0 0 72 1 3 2 0 27 29 1 9 48 6 0 14 23 48 0 0 8 16 0 86 0 38 1 21 0 15 79 31 33 4 11 8 5 4 12 6 1 4 41 3 45 77 36 3 1 6 84 36 13 26 102 36 94 56 0 7 0 0 100 123 44 21 18 3 0 0 16 0 0 9 0 127 0 21 48 23 63 12 0 0 0 8 1 4 16 1 16 27 86 25 56 2 1 65 50 42 10 2 3 7 50 51 51 1 17 3 19 24 0 66 106 0 53 15 1 3 48 16 0 0 25 18 5 1 36 1 46 44 2 37 26 47 25 5 0 36 53 1 45 0 9 56 20 37 5 0 59 28 0 5 53 92 0 12 12 1 4 3 25 6 22 80 21 4 0 64 0 26 13 0 5 1 2 31 6 1 9 76 16 6 11 81 33 2 67 0 11 5 34 88 13 2 27 35 54 6 3 21 34 117 1 79 1 62 20 28 8 26 61 16 91 8 137 38 2 1 61 27 10 0 4 5 29 19 51 12 57 10 24 0 17 26 13 21 1 24 97 13 3 0 1 9 0 47 1 18 9 16 20 10 14 23 24.542662116040956
66 2 0 13 3 135 8 0 28 0 108 30 2 32 16 53 18 21 6 29 39 42 27 5 2 10 10 67 19 29 14 109 63 12 1 84 31 27 51 13 22 0 1 1 23 25 2 20 26 30 39 0 107 9 14 8 15 18 60 0 0 2 21 22 0 5 5 8 77 3 13 7 12 50 19 3 31 28 4 54 37 0 9 19 0 49 20 0 121 7 9 36 79 5 45 87 25 22 1 11 5 8 0 2 78 30 26 67 13 7 5 22 40 23 38 6 11 24 116 16 70 28 20 73 1 46 2 0 38 23 9 66 3 1 0 24 48 4 14 1 52 65 6 26 26 26 58 26 56 28 31 8 0 5 35 37 13 29 7 2 15 15 5 18 0 2 54 12 52 15 2 27 3 33 30 0 10 0 10 0 11 0 102 42 16 10 19 20 29 16 99 33 80 35 1 68 24 1 15 6 3 24 3 17 27 51 8 4 4 120 54 8 17 11 37 48 7 0 19 1 58 0 41 108 1 54 7 15 19 126 36 0 43 28 5 25 1 48 0 0 42 0 15 78 17 17 6 0 93 4 3 18 0 0 6 6 1 8 39 20 1 5 0 27 0 67 9 47 10 16 119 0 0 3 13 87 34 2 0 91 3 85 0 0 13 5 4 63 2 16 1 47 22 0 52 0 0 10 60 53 28 8 12 20 40 20 0 5 12 0 25 13 2 19 6 1 11 2 29 5 0 16 25 51 0 79 0 2 92 24 15 0 0 74 1 3 2 0 29 26 1 12 44 6 0 11 20 47 0 0 9 14 0 81 0 36 1 21 0 13 82 32 25 4 9 7 6 4 7 6 1 4 39 3 39 78 43 2 1 6 84 30 12 26 105 37 92 50 0 6 0 0 98 134 38 24 19 3 0 0 17 0 0 8 0 116 0 20 51 20 58 8 0 0 0 8 1 4 12 0 15 29 86 22 59 2 1 68 51 41 10 2 3 5 53 58 56 0 17 3 20 23 0 58 109 0 57 13 1 3 38 16 0 0 27 16 5 1 36 1 49 41 0 39 28 49 28 4 0 39 58 1 50 0 8 51 17 35 4 0 57 24 0 3 59 93 0 11 12 1 3 3 27 6 21 77 23 6 0 64 0 22 11 0 5 1 2 31 4 1 6 77 15 5 7 79 33 2 67 0 13 5 36 77 12 2 26 33 50 7 2 18 31 116 1 83 1 63 18 31 9 26 57 12 84 8 127 37 1 1 61 29 8 0 3 4 30 16 53 12 56 8 21 0 19 25 13 21 0 20 97 12 3 0 1 9 0 49 1 21 9 13 18 10 15 19 23.89419795221843
59 2 0 13 3 126 8 0 26 0 109 28 2 32 14 52 16 22 5 26 36 42 25 5 2 10 11 62 21 30 16 98 64 12 1 82 27 31 45 13 20 0 1 1 25 22 2 19 25 31 37 0 105 8 14 8 15 17 61 0 0 1 18 21 0 3 4 6 67 2 10 7 11 51 18 2 31 26 4 55 31 0 9 17 0 49 18 0 123 8 8 33 71 5 42 89 25 18 1 10 4 5 0 2 71 34 25 60 12 7 4 22 42 21 40 6 11 25 122 14 73 28 22 73 1 41 1 0 38 23 9 66 3 1 0 28 48 4 14 1 45 63 5 24 23 27 58 25 54 27 32 8 0 4 30 40 14 27 3 2 15 14 4 18 0 1 51 13 51 13 2 26 1 29 35 0 10 0 9 0 8 0 104 45 16 10 17 20 34 17 105 33 76 32 1 68 22 0 15 6 2 24 2 19 24 49 10 4 4 120 55 7 17 11 36 50 7 0 18 0 55 0 39 105 0 58 5 14 19 133 34 0 41 28 6 31 1 44 0 0 41 0 13 81 17 18 5 0 89 3 2 18 0 0 6 9 1 7 32 15 1 5 0 26 0 68 11 48 10 17 108 0 0 4 13 87 33 2 0 92 1 86 0 0 12 7 4 61 1 15 1 50 21 0 50 0 0 11 62 47 21 7 8 18 37 21 0 5 12 0 30 11 1 16 6 1 11 0 31 4 0 17 23 48 0 83 0 1 96 27 14 0 0 78 1 3 2 0 23 25 1 14 44 5 0 10 20 45 0 0 9 14 0 75 0 39 1 19 0 14 79 29 21 3 11 8 6 3 8 6 1 3 40 1 39 76 44 2 0 5 81 28 11 24 107 34 87 45 0 6 0 0 99 144 40 23 19 3 0 0 20 0 0 9 0 115 0 19 44 16 62 8 0 0 0 6 1 4 11 0 15 27 86 18 53 2 1 66 58 39 8 2 3 4 61 56 58 0 18 3 17 22 0 53 106 0 61 13 1 3 36 13 0 0 26 14 4 1 39 1 45 34 0 35 26 45 32 4 0 40 58 1 50 0 8 52 18 35 4 0 53 24 0 3 61 88 0 12 11 1 3 3 32 4 20 73 21 5 0 61 0 20 10 0 7 0 1 30 4 1 5 71 14 6 6 85 33 2 62 0 16 7 39 78 10 1 24 31 43 8 2 17 27 116 1 80 1 70 18 33 12 24 57 12 80 7 133 37 1 1 65 24 8 0 3 4 31 14 51 12 52 9 20 0 20 22 15 19 0 21 94 8 3 0 1 7 0 46 1 17 10 14 18 9 15 17 23.348122866894199
56 2 0 11 3 116 7 0 23 0 112 29 2 30 14 60 14 20 5 24 31 45 24 4 1 9 9 51 19 30 17 94 63 12 1 79 26 31 42 15 22 0 1 1 21 19 2 19 25 30 36 0 101 7 14 6 11 18 61 0 0 1 17 16 0 3 4 5 60 2 9 5 9 46 18 2 34 28 4 48 34 0 9 16 0 47 20 0 124 6 7 33 66 5 40 90 20 17 1 8 3 4 0 2 69 34 19 63 13 7 4 21 39 21 42 6 12 29 124 15 67 28 25 70 1 43 1 0 36 25 11 63 3 1 0 31 47 4 15 1 40 68 5 25 23 25 56 24 56 27 28 10 0 4 31 47 13 29 3 1 14 14 5 15 0 1 49 13 50 12 2 22 1 26 40 0 10 0 9 0 8 0 106 53 18 10 12 19 36 14 107 32 73 33 1 67 23 0 17 6 2 25 2 22 27 51 11 3 3 108 50 8 17 10 38 53 7 0 16 0 50 0 38 101 0 59 7 13 18 125 34 0 39 30 6 30 1 37 0 0 31 0 12 81 17 14 4 0 97 3 2 21 0 0 5 9 1 7 32 14 1 5 0 23 0 67 11 50 8 14 111 0 0 4 9 90 28 2 0 90 1 81 0 0 11 7 2 54 1 17 1 46 19 0 43 0 0 10 64 50 25 6 9 17 36 19 0 5 11 0 29 11 1 12 5 1 8 0 28 3 0 16 27 43 0 84 0 1 100 27 14 0 0 81 1 3 2 0 21 27 1 13 44 3 0 7 21 38 0 0 10 9 0 67 0 38 1 16 0 13 76 29 18 3 11 8 4 3 9 6 1 3 37 1 34 72 44 2 0 4 84 23 8 23 104 31 83 45 0 6 0 0 96 146 37 24 18 3 0 0 19 0 0 9 0 120 0 21 46 17 65 6 0 0 0 7 1 3 7 0 13 26 87 16 52 2 1 70 59 38 5 2 2 3 67 52 56 0 15 2 16 21 0 51 101 0 61 12 1 2 33 12 0 0 32 13 4 1 41 1 43 31 0 40 27 44 36 4 0 40 56 1 56 0 6 55 17 34 3 0 48 19 0 3 58 89 0 13 11 1 2 3 38 4 19 65 21 4 0 55 0 15 8 0 7 0 1 33 5 0 4 72 14 6 6 87 33 2 65 0 16 10 36 75 10 1 25 24 41 8 2 14 26 120 1 79 1 71 19 35 15 28 57 11 82 7 124 45 1 1 57 26 5 0 2 4 31 15 48 9 53 11 19 0 16 18 15 12 0 19 87 7 1 0 1 7 0 45 0 17 9 12 16 8 16 13 22.783276450511946
50 2 0 12 2 118 8 0 22 0 110 28 2 29 12 55 14 20 5 26 28 42 22 4 1 10 8 43 24 30 18 89 57 13 1 71 22 35 36 15 23 0 0 0 20 17 2 17 25 30 32 0 96 6 11 5 12 18 58 0 0 1 15 16 0 3 3 3 62 1 7 3 11 46 17 2 33 26 4 44 35 0 8 16 0 46 20 0 122 7 5 32 60 5 37 90 19 18 0 9 0 4 0 2 65 30 16 73 11 6 3 21 36 17 39 5 10 35 127 14 58 27 29 69 0 40 1 0 38 23 12 68 3 1 0 27 54 3 13 1 38 64 5 22 21 24 56 22 61 25 26 11 0 5 34 42 19 24 5 1 13 12 6 15 0 1 46 15 49 10 2 18 1 24 41 0 10 0 9 0 8 0 107 48 18 10 10 20 38 12 122 35 72 32 1 62 23 0 19 6 2 21 1 25 26 51 12 3 3 108 47 8 15 9 35 53 6 0 14 0 49 0 33 93 0 52 8 13 16 129 32 0 40 28 7 31 1 38 0 0 33 0 13 78 15 14 4 0 112 3 2 17 0 0 4 10 0 7 33 12 1 4 0 23 0 72 12 51 7 14 107 0 0 3 12 93 23 1 0 87 1 84 0 0 12 6 2 53 1 16 1 43 19 0 34 0 0 9 64 43 27 4 11 16 37 19 0 4 9 0 32 12 1 10 5 0 8 0 28 3 0 18 29 43 0 90 0 1 98 22 13 0 0 86 1 3 2 0 19 26 1 12 43 3 0 8 19 35 0 0 9 9 0 66 0 38 1 16 0 12 67 34 17 3 10 7 5 3 7 5 1 3 28 1 31 78 48 2 0 3 91 20 6 24 104 28 79 40 0 6 0 0 101 147 33 23 17 3 0 0 21 0 0 8 0 118 0 22 45 18 63 5 0 0 0 6 1 2 6 0 13 21 84 14 47 2 1 74 59 36 2 1 2 4 66 48 55 0 11 1 16 23 0 50 106 0 65 11 1 2 28 12 0 0 35 12 3 1 37 1 44 27 0 42 25 42 38 4 0 35 57 0 56 0 5 49 16 32 3 0 45 18 0 3 55 80 0 16 13 1 0 2 42 3 19 66 18 3 0 55 0 13 8 0 6 0 0 30 6 0 1 73 11 4 6 83 30 2 64 0 15 8 34 68 9 1 22 23 38 8 2 11 20 120 1 76 1 65 14 29 14 32 53 10 83 5 125 48 1 0 59 25 4 0 2 4 30 16 47 9 54 8 18 0 15 14 16 11 0 18 75 6 1 0 1 7 0 45 0 15 10 12 13 9 18 14 22.17235494880546
48 2 0 14 1 116 9 0 22 0 120 29 2 30 8 49 15 23 3 26 26 47 18 3 1 8 10 40 22 29 18 84 56 10 0 69 22 37 37 18 25 0 0 0 16 15 1 20 25 29 28 0 87 6 13 2 8 18 53 0 0 1 16 14 0 3 3 2 56 1 5 3 11 49 17 2 33 25 4 43 38 0 8 14 0 44 22 0 127 8 3 32 54 6 36 80 17 18 0 11 0 5 0 2 68 26 15 76 7 4 2 22 36 16 36 3 8 36 121 15 56 26 25 62 0 41 1 0 37 23 14 76 2 1 0 26 54 3 12 1 38 70 4 22 21 25 60 22 60 26 25 11 0 4 32 43 14 24 5 1 13 13 7 11 0 1 43 20 46 11 2 15 1 19 43 0 9 0 9 0 8 0 102 44 17 11 10 19 47 12 132 27 69 29 1 59 23 0 18 4 1 22 1 23 28 48 12 3 3 93 42 7 16 8 33 55 6 0 11 0 47 0 31 93 0 43 9 12 15 124 30 0 39 24 8 31 1 40 0 0 33 0 11 67 15 13 4 0 127 3 1 17 0 0 4 10 0 5 32 11 1 3 0 22 0 71 13 46 6 12 109 0 0 2 11 90 23 1 0 78 1 81 0 0 14 6 2 45 1 14 1 47 17 0 31 0 0 9 54 41 28 2 9 15 38 19 0 5 10 0 35 10 1 11 4 0 7 0 29 2 0 16 27 41 0 84 0 1 101 24 13 0 0 88 0 2 2 0 19 24 0 13 36 3 0 8 14 33 0 0 8 8 0 67 0 36 1 14 0 11 65 32 16 2 12 7 6 1 8 4 1 3 24 1 30 77 46 2 0 3 89 18 7 25 103 26 79 42 0 5 0 0 93 148 30 23 18 2 0 0 18 0 0 6 0 122 0 24 43 16 63 5 0 0 0 6 0 2 5 0 10 19 87 12 49 2 1 67 56 33 2 1 1 3 65 41 60 0 13 1 13 22 0 49 98 0 58 11 0 1 30 10 0 0 36 10 3 0 33 1 41 27 0 43 26 49 39 4 0 33 54 0 57 0 4 51 12 32 3 0 43 18 0 2 52 80 0 17 13 1 0 2 50 3 22 68 19 2 0 56 0 11 7 0 5 0 0 25 5 0 1 81 9 4 5 79 31 0 63 0 12 8 33 64 9 1 20 20 38 7 0 10 18 124 1 81 1 62 15 26 16 31 51 7 77 5 126 51 1 0 51 23 4 0 1 4 32 14 49 5 58 7 16 0 16 14 16 13 0 18 80 6 1 0 0 6 0 41 0 14 9 12 13 10 16 14 21.58703071672355
42 2 0 14 1 106 9 0 23 0 127 27 2 28 7 52 18 26 2 29 23 46 18 3 1 7 11 42 29 26 18 78 53 10 0 71 21 36 35 19 30 0 0 0 16 15 1 20 25 26 29 0 82 5 14 2 9 20 57 0 0 1 12 15 0 3 2 1 52 1 5 3 11 57 15 1 30 23 4 48 36 0 8 14 0 37 19 0 132 9 3 30 48 5 31 77 16 18 0 11 0 5 0 2 69 28 16 72 7 4 1 24 36 15 40 2 6 45 127 12 50 25 24 55 0 39 1 0 35 26 17 70 1 1 0 25 48 2 12 1 38 65 3 17 21 22 62 23 55 26 25 13 0 3 31 43 13 23 6 1 14 11 7 9 0 1 43 19 44 12 2 16 0 16 47 0 7 0 7 0 10 0 99 43 18 7 9 19 45 13 138 26 72 27 1 65 20 0 18 3 1 21 0 22 29 47 10 3 3 89 40 6 16 6 33 53 6 0 9 0 45 0 34 88 0 42 8 12 13 124 31 0 41 24 8 29 0 39 0 0 33 0 8 68 13 13 2 0 130 3 1 20 0 0 4 11 0 5 32 10 1 3 0 19 0 71 10 46 4 11 107 0 0 2 11 92 22 1 0 83 0 78 0 0 10 6 2 39 1 12 1 49 14 0 29 0 0 9 53 43 31 2 10 17 38 18 0 5 9 0 36 9 1 10 3 0 5 0 24 1 0 17 28 38 0 84 0 1 97 23 13 0 0 88 0 1 2 0 17 21 0 13 38 3 0 7 14 27 0 0 6 7 0 59 0 35 1 13 0 10 67 33 16 2 13 8 7 1 9 3 1 2 25 1 25 77 45 1 0 2 95 14 8 27 104 25 70 41 0 5 0 0 85 153 28 22 17 2 0 0 21 0 0 7 0 127 0 26 42 14 58 5 0 0 0 5 0 1 4 0 9 16 90 12 38 2 1 72 56 30 2 1 0 4 64 37 71 0 12 1 15 18 0 46 102 0 52 9 0 1 29 10 0 0 41 9 3 0 31 0 38 25 0 49 27 49 39 2 0 29 55 0 54 0 4 49 12 28 3 0 44 14 0 2 51 72 0 15 13 1 0 2 55 3 19 59 17 2 0 55 0 11 8 0 6 0 0 26 4 0 1 85 9 3 4 73 30 0 62 0 13 5 37 67 7 1 15 17 36 5 0 7 17 111 1 82 1 61 16 24 15 35 51 6 71 4 126 52 1 0 50 21 4 0 2 4 30 15 52 5 49 9 17 0 12 12 21 13 0 16 73 8 1 0 0 6 0 40 0 10 7 12 13 8 15 15 21.107508532423208
36 1 0 16 1 95 9 0 21 0 128 25 1 30 6 48 23 25 2 28 23 42 19 2 1 7 12 42 31 27 17 78 48 8 0 67 22 38 30 20 33 0 0 0 15 12 0 22 21 28 27 0 77 5 14 1 10 18 51 0 0 1 11 13 0 3 2 1 51 1 4 3 11 62 17 1 29 25 4 45 33 0 8 14 0 35 18 0 121 9 1 29 47 4 30 77 17 16 0 10 0 5 0 2 69 27 15 76 7 4 1 25 31 14 42 2 5 52 127 11 45 26 24 50 0 42 1 0 35 26 23 70 0 1 0 28 48 2 11 1 33 60 3 15 23 19 64 23 52 24 23 14 0 3 31 38 13 25 7 1 14 12 8 9 0 1 43 20 38 13 1 16 0 14 47 0 8 0 7 0 9 0 98 45 15 5 7 20 37 12 140 26 69 28 1 69 18 0 14 3 0 21 0 21 26 43 10 3 2 94 34 4 11 3 28 56 5 0 6 0 41 0 38 80 0 42 9 10 15 119 26 0 42 24 8 29 0 34 0 0 28 0 6 64 11 13 1 0 126 3 1 21 0 0 3 10 0 3 28 7 1 2 0 14 0 75 12 44 4 9 111 0 0 2 13 88 23 0 0 83 0 77 0 0 12 6 2 40 1 13 0 44 14 0 28 0 0 9 54 43 29 2 9 13 40 17 0 5 8 0 35 9 1 11 2 0 4 0 24 1 0 17 26 42 0 83 0 1 92 18 14 0 0 90 0 1 2 0 16 18 0 13 37 3 0 6 14 27 0 0 6 5 0 59 0 29 1 14 0 10 65 35 16 1 17 7 6 1 8 2 1 2 25 1 19 78 46 1 0 2 88 12 5 31 108 22 66 38 0 5 0 0 72 141 27 22 20 2 0 0 19 0 0 6 0 130 0 23 44 12 55 4 0 0 0 5 0 1 4 0 10 15 92 12 33 2 1 76 51 32 2 1 0 3 65 41 72 0 11 1 16 16 0 44 107 0 52 9 0 1 29 10 0 0 46 10 3 0 30 0 41 20 0 51 23 50 36 2 0 28 53 0 51 0 4 50 11 27 3 0 42 12 0 1 49 74 0 13 15 1 0 1 59 2 19 64 15 1 0 53 0 8 9 0 6 0 0 29 4 0 1 89 6 2 4 70 29 0 63 0 13 4 43 66 5 1 14 13 34 6 0 6 13 114 0 81 1 54 16 20 15 39 48 6 67 4 119 54 1 0 54 23 4 0 2 3 34 14 53 5 47 8 17 0 12 12 21 13 0 16 73 8 1 0 0 5 0 36 0 9 7 12 11 9 13 14 20.581911262798636
37 1 0 15 1 89 9 0 19 0 133 25 1 32 4 45 28 25 2 28 25 44 18 2 1 6 13 38 34 27 17 75 48 8 0 69 21 39 27 16 29 0 0 0 10 10 0 20 22 25 26 0 67 5 16 1 8 15 43 0 0 1 10 10 0 1 2 1 51 1 4 0 12 66 19 1 34 20 4 44 30 0 6 15 0 36 19 0 115 10 1 26 49 4 26 78 17 12 0 10 0 5 0 2 67 21 11 79 6 4 1 25 29 13 41 2 5 54 128 9 42 24 25 48 0 39 0 0 34 25 22 74 0 1 0 27 42 2 9 1 28 64 3 15 23 16 65 27 55 21 24 16 0 2 37 41 12 28 8 1 14 14 9 9 0 1 41 19 35 20 1 14 0 14 49 0 7 0 8 0 8 0 99 46 15 3 7 22 34 10 146 25 72 27 1 64 13 0 13 3 0 20 0 19 23 39 10 2 2 94 31 4 10 3 28 54 3 0 6 0 37 0 42 76 0 42 8 12 14 118 23 0 41 21 5 29 0 27 0 0 28 0 5 62 12 13 1 0 126 2 1 19 0 0 3 10 0 2 29 6 1 2 0 13 0 85 10 41 4 8 116 0 0 1 12 80 25 0 0 79 0 76 0 0 14 6 2 38 1 13 0 38 11 0 25 0 0 10 54 42 29 2 8 13 38 13 0 6 7 0 35 9 1 11 1 0 4 0 23 1 0 16 25 40 0 84 0 1 87 23 14 0 0 87 0 1 1 0 17 13 0 15 36 2 0 7 14 23 0 0 7 5 0 58 0 27 1 10 0 8 64 33 15 1 15 5 6 1 7 1 1 1 26 1 18 82 48 1 0 2 87 12 5 31 104 19 67 35 0 4 0 0 70 130 23 18 19 2 0 0 17 0 0 6 0 132 0 26 42 11 56 4 0 0 0 7 0 1 4 0 10 15 87 7 30 2 1 77 47 30 1 1 0 4 65 43 75 0 14 1 12 15 0 44 95 0 53 8 0 1 27 10 0 0 50 9 3 0 25 0 49 20 0 55 22 50 32 2 0 24 48 0 54 0 2 55 8 25 3 0 39 12 0 1 52 76 0 12 13 1 0 1 62 2 19 63 12 1 0 43 0 8 8 0 5 0 0 25 5 0 1 90 6 2 4 67 26 0 61 0 13 3 50 63 5 1 16 13 34 7 0 6 12 117 0 81 1 51 17 24 16 40 49 4 69 3 120 54 0 0 53 29 4 0 3 3 36 11 54 3 48 10 14 0 10 12 22 12 0 14 76 7 1 0 0 4 0 36 0 10 4 9 11 10 13 15 20.141638225255976
41 1 0 14 0 79 9 0 19 0 132 21 1 38 4 44 28 27 2 28 22 46 20 2 1 5 13 37 42 24 18 77 46 7 0 65 23 44 23 15 31 0 0 0 13 8 0 21 19 24 25 0 60 3 18 1 7 16 44 0 0 1 8 10 0 1 2 1 47 1 2 0 12 63 22 1 33 19 4 51 32 0 4 12 0 34 17 0 106 8 1 27 47 4 26 78 17 11 0 10 0 4 0 2 66 24 11 80 6 4 1 27 21 12 42 1 5 56 117 10 37 22 25 45 0 38 0 0 34 22 21 71 0 1 0 31 44 1 7 1 29 68 3 15 20 13 66 30 52 23 27 15 0 3 33 41 12 31 9 1 14 13 10 7 0 1 39 18 29 22 1 12 0 10 46 0 6 0 7 0 8 0 101 44 16 3 6 22 30 9 141 23 65 31 1 65 13 0 12 3 0 20 0 19 20 40 9 1 2 88 27 3 11 3 30 55 3 0 6 0 33 0 38 70 0 41 10 12 14 114 20 0 35 19 5 27 0 24 0 0 27 0 5 60 11 11 2 0 119 2 1 19 0 0 2 10 0 2 29 6 1 1 0 10 0 81 9 39 3 7 113 0 0 0 13 78 29 0 0 76 0 80 0 0 13 5 1 32 1 12 0 35 9 0 22 0 0 10 52 40 24 2 8 12 32 11 0 5 7 0 33 7 1 10 1 0 4 0 23 1 0 17 22 40 0 88 0 1 90 27 12 0 0 86 0 1 1 0 13 11 0 17 41 2 0 9 11 17 0 0 8 4 0 45 0 24 1 8 0 10 65 32 13 1 15 6 6 1 6 1 1 1 24 1 14 83 50 1 0 2 79 11 5 32 110 20 62 32 0 4 0 0 59 131 20 17 23 2 0 0 14 0 0 5 0 133 0 33 40 12 51 4 0 0 0 8 0 1 6 0 10 13 87 6 32 2 0 73 42 32 1 1 0 4 57 43 68 0 12 1 11 14 0 49 90 0 51 6 0 1 30 8 0 0 55 10 2 0 23 0 48 18 0 54 24 41 31 2 0 20 49 0 50 0 2 67 6 23 3 0 36 15 0 1 50 78 0 11 16 1 0 1 62 2 18 63 11 1 0 43 0 7 7 0 5 0 0 27 4 0 1 100 5 1 4 62 26 0 65 0 15 3 48 64 5 1 14 13 35 6 0 5 12 113 0 77 1 47 19 24 17 45 47 4 77 3 107 53 0 0 51 28 2 0 3 3 37 8 53 0 46 12 13 0 9 13 26 11 0 13 75 6 1 0 0 3 0 33 0 9 3 9 8 11 12 15 19.610921501706487
36 1 0 13 0 73 9 0 19 0 134 19 1 39 4 43 29 27 2 30 21 42 18 2 1 5 13 32 43 22 20 82 47 7 0 65 21 43 19 16 31 0 0 0 14 8 0 21 17 22 29 0 53 1 18 1 7 13 42 0 0 1 8 7 0 1 2 1 47 1 1 0 13 65 21 1 32 18 3 51 32 0 2 10 0 29 17 0 110 7 1 27 48 5 23 72 16 6 0 9 0 3 0 2 64 24 12 89 4 4 1 25 24 13 45 0 5 52 117 10 35 19 25 45 0 43 0 0 34 22 24 72 0 1 0 36 47 1 6 1 31 74 3 14 22 12 66 29 59 20 29 17 0 3 31 43 12 28 9 1 13 11 10 5 0 1 37 17 27 26 1 12 0 8 43 0 6 0 7 0 7 0 105 43 16 2 5 20 28 10 137 21 69 35 0 67 12 0 13 2 0 20 0 19 20 42 7 1 2 85 23 4 11 3 32 55 2 0 5 0 34 0 41 70 0 36 10 11 13 112 18 0 33 20 4 22 0 22 0 0 24 0 4 58 11 14 3 0 118 1 1 17 0 0 2 10 0 1 27 5 0 0 0 8 0 77 10 43 3 7 108 0 0 0 13 77 31 0 0 71 0 78 0 0 13 5 1 31 0 11 0 31 7 0 22 0 0 7 48 41 24 2 6 10 32 9 0 2 7 0 31 6 1 9 1 0 4 0 23 1 0 18 19 41 0 91 0 1 86 24 8 0 0 80 0 1 1 0 12 10 0 16 36 0 0 8 10 12 0 0 9 3 0 40 0 24 1 8 0 8 65 35 11 1 14 6 7 1 7 1 0 1 21 0 16 83 49 1 0 1 79 10 5 30 109 21 55 33 0 2 0 0 55 131 16 18 21 2 0 0 13 0 0 5 0 132 0 40 36 10 58 3 0 0 0 5 0 1 6 0 10 12 85 5 34 2 0 66 36 33 0 0 0 4 56 44 67 0 11 1 10 13 0 49 94 0 42 6 0 1 33 7 0 0 58 10 2 0 21 0 46 19 0 50 22 44 29 2 0 20 47 0 52 0 1 65 4 23 3 0 34 17 0 1 51 94 0 9 15 1 0 1 63 1 18 61 9 0 0 45 0 6 5 0 7 0 0 29 5 0 1 102 3 1 3 61 29 0 67 0 11 3 48 64 3 1 15 9 32 6 0 4 13 108 0 69 1 44 16 22 16 51 42 4 82 1 103 53 0 0 50 30 1 0 3 3 33 7 54 0 45 13 12 0 10 11 25 10 0 8 75 6 1 0 0 3 0 29 0 9 2 5 7 12 12 13 19.18259385665529
31 1 0 13 0 67 10 0 18 0 125 16 0 43 4 42 26 26 2 26 18 38 16 1 1 5 11 29 46 23 18 76 44 6 0 60 19 44 20 15 31 0 0 0 15 7 0 21 18 24 30 0 54 0 18 1 5 11 38 0 0 1 8 6 0 1 2 1 43 1 1 0 15 61 24 1 31 17 3 53 31 0 2 8 0 28 19 0 108 7 1 24 46 4 19 75 17 5 0 8 0 3 0 2 64 27 10 89 5 3 1 25 25 11 41 0 4 49 111 10 31 17 24 46 0 40 0 0 34 19 21 74 0 1 0 43 50 1 4 1 29 74 3 12 23 13 65 28 64 24 27 20 0 4 36 44 10 28 6 1 16 11 11 4 0 1 36 14 24 27 1 12 0 9 34 0 5 0 7 0 6 0 102 44 18 2 5 16 20 10 139 19 72 45 0 65 11 0 12 1 0 23 0 17 19 36 6 0 1 80 19 6 10 3 33 53 2 0 6 0 28 0 37 81 0 37 9 9 12 106 16 0 28 19 4 20 0 21 0 0 22 0 4 61 12 13 2 0 121 1 1 14 0 0 2 12 0 1 26 4 0 0 0 5 0 73 9 45 2 5 101 0 0 0 13 73 32 0 0 72 0 77 0 0 14 4 1 29 0 11 0 27 5 0 25 0 0 5 45 39 20 2 4 8 34 8 0 2 8 0 30 7 1 11 1 0 3 0 19 1 0 17 20 38 0 88 0 1 81 24 7 0 0 81 0 1 1 0 12 8 0 16 37 0 0 8 10 9 0 0 10 3 0 36 0 22 0 7 0 6 59 34 11 1 14 5 7 1 6 0 0 1 22 0 16 87 48 1 0 1 81 7 7 29 108 20 54 35 0 2 0 0 50 125 19 15 21 1 0 0 11 0 0 4 0 120 0 48 32 8 56 2 0 0 0 5 0 1 5 0 11 11 86 5 29 2 0 63 33 34 0 0 0 3 57 44 61 0 10 0 9 11 0 43 96 0 38 4 0 1 31 8 0 0 55 12 2 0 22 0 44 17 0 50 23 43 34 2 0 19 47 0 49 0 1 59 3 23 3 0 31 18 0 1 49 94 0 9 16 0 0 1 69 1 18 58 7 0 0 42 0 5 5 0 8 0 0 27 4 0 1 98 3 1 2 63 30 0 69 0 9 3 48 58 2 1 16 9 29 4 0 4 12 102 0 63 1 44 13 24 12 50 45 4 66 1 104 51 0 0 47 31 1 0 3 2 34 5 59 0 48 12 9 0 10 11 29 9 0 7 76 5 0 0 0 2 0 29 0 6 2 5 6 10 11 14 18.59556313993174
32 1 0 13 0 62 9 0 16 0 118 15 0 47 3 43 31 20 2 29 16 35 16 1 1 3 13 26 49 23 18 74 41 6 0 57 14 43 16 15 32 0 0 0 15 6 0 17 16 23 28 0 54 0 17 1 5 11 34 0 0 1 7 5 0 1 2 1 40 1 1 0 13 62 22 1 28 18 3 53 30 0 2 7 0 27 20 0 109 8 1 20 50 4 16 76 19 4 0 5 0 2 0 2 62 27 9 87 5 3 1 28 25 10 41 0 3 50 110 11 26 17 19 45 0 37 0 0 29 17 24 73 0 1 0 43 49 1 4 1 29 73 2 13 21 10 72 30 63 23 29 20 0 4 35 42 11 26 6 1 14 10 13 3 0 1 32 11 23 28 1 11 0 7 32 0 5 0 7 0 4 0 104 41 16 2 6 15 18 8 143 19 72 50 0 65 8 0 12 1 0 22 0 17 15 35 5 0 0 83 18 7 9 2 30 55 1 0 8 0 28 0 36 79 0 35 8 9 12 106 12 0 26 18 3 20 0 19 0 0 24 0 4 59 9 11 1 0 113 1 1 15 0 0 2 9 0 1 23 3 0 0 0 5 0 75 10 42 2 4 97 0 0 0 14 73 30 0 0 69 0 78 0 0 13 4 0 24 0 9 0 27 5 0 28 0 0 4 48 38 18 1 3 7 35 7 0 2 8 0 27 8 1 9 0 0 2 0 18 1 0 18 17 37 0 94 0 1 76 23 7 0 0 78 0 1 1 0 14 7 0 18 38 0 0 8 11 8 0 0 11 3 0 33 0 18 0 6 0 6 57 32 13 1 12 5 7 0 7 0 0 1 23 0 18 80 51 1 0 0 79 8 6 23 112 20 52 35 0 2 0 0 47 123 16 16 21 1 0 0 9 0 0 5 0 111 0 54 32 9 51 2 0 0 0 6 0 1 3 0 7 11 92 4 27 2 0 60 33 33 0 0 0 3 54 52 62 0 10 0 9 11 0 45 91 0 36 4 0 1 28 7 0 0 58 14 2 0 20 0 40 16 0 45 23 38 33 2 0 20 50 0 46 0 1 53 3 25 2 0 30 18 0 1 49 103 0 8 16 0 0 1 69 0 16 59 9 0 0 41 0 5 3 0 8 0 0 30 6 0 1 91 3 1 2 65 30 0 71 0 9 3 50 54 2 1 18 9 27 5 0 4 11 109 0 66 0 43 13 24 15 61 40 4 66 0 94 44 0 0 47 32 1 0 1 2 32 6 65 0 45 10 8 0 10 8 31 8 0 6 68 6 0 0 0 2 0 25 0 5 1 4 6 11 9 10 18.16382252559727
30 1 0 12 0 59 8 0 15 0 115 14 0 48 3 40 31 19 2 29 16 41 16 1 1 3 12 28 56 20 15 71 36 5 0 56 12 42 15 14 28 0 0 0 15 6 0 18 15 26 29 0 45 0 13 1 5 11 29 0 0 1 5 4 0 1 2 1 38 1 1 0 10 50 19 1 27 12 3 49 34 0 2 6 0 23 24 0 108 9 1 21 52 4 17 73 20 4 0 5 0 2 0 2 61 25 9 88 6 3 0 27 28 8 40 0 1 48 122 12 21 16 21 51 0 37 0 0 21 13 21 74 0 1 0 42 53 1 3 1 29 74 2 10 21 10 83 29 63 24 30 20 0 5 38 41 11 23 6 1 11 8 11 3 0 1 32 9 22 31 1 11 0 5 33 0 5 0 6 0 3 0 100 44 15 2 7 13 18 8 147 14 65 54 0 69 7 0 17 0 0 27 0 17 12 33 6 0 0 78 19 9 11 2 28 50 1 0 9 0 29 0 31 75 0 35 5 8 11 104 11 0 22 16 2 20 0 19 0 0 24 0 4 58 7 8 1 0 111 1 1 10 0 0 2 8 0 1 20 2 0 0 0 4 0 72 10 37 2 3 88 0 0 0 22 76 27 0 0 65 0 82 0 0 14 4 0 22 0 8 0 29 6 0 31 0 0 4 52 39 16 1 3 6 32 7 0 1 8 0 27 6 1 7 0 0 1 0 18 1 0 21 17 32 0 103 0 0 73 25 6 0 0 74 0 1 1 0 11 6 0 21 38 0 0 9 8 8 0 0 10 2 0 27 0 19 0 7 0 6 52 33 17 1 11 5 5 0 9 0 0 1 24 0 20 79 51 1 0 0 75 4 6 24 124 18 52 31 0 2 0 0 45 123 17 15 22 1 0 0 10 0 0 4 0 90 0 59 27 9 57 2 0 0 0 6 0 0 1 0 8 8 86 4 27 1 0 62 33 36 0 0 0 2 47 55 56 0 11 0 9 10 0 45 91 0 32 3 0 0 25 7 0 0 55 12 2 0 19 0 36 16 0 43 23 37 33 1 0 16 46 0 46 0 1 52 3 25 2 0 23 18 0 1 50 103 0 7 16 0 0 1 63 0 13 56 9 0 0 40 0 5 5 0 7 0 0 29 7 0 1 85 3 1 2 67 27 0 71 0 8 2 51 51 2 1 19 9 23 3 0 4 11 108 0 70 0 41 18 28 17 59 39 4 65 0 94 47 0 0 48 26 1 0 1 2 33 7 58 0 46 7 10 0 9 8 34 7 0 5 64 6 0 0 0 2 0 24 0 6 1 4 5 13 7 11 17.744027303754267
26 1 0 11 0 47 8 0 11 0 114 13 0 51 3 42 31 15 2 28 14 39 14 1 1 3 11 31 52 19 17 67 39 5 0 59 11 37 15 13 24 0 0 0 14 6 0 21 11 24 29 0 40 0 11 0 5 10 28 0 0 1 3 3 0 1 2 1 35 1 1 0 9 44 18 1 22 11 3 51 29 0 4 5 0 18 27 0 107 10 1 20 55 5 14 70 19 4 0 5 0 1 0 1 57 22 11 88 6 1 0 28 28 8 37 0 1 44 125 10 20 22 22 57 0 32 0 0 18 13 22 67 0 1 0 49 60 1 3 1 29 76 2 7 17 10 79 31 58 23 31 20 0 4 41 40 7 18 5 1 9 7 10 2 0 0 28 8 19 32 0 11 0 5 33 0 5 0 6 0 3 0 97 43 17 2 8 12 16 10 137 18 64 60 0 66 7 0 17 0 0 28 0 17 14 25 6 0 0 74 18 11 12 2 29 46 1 0 8 0 30 0 27 74 0 34 5 7 12 100 11 0 17 15 1 19 0 16 0 0 23 0 4 57 8 7 1 0 110 1 1 11 0 0 1 8 0 0 17 0 0 0 0 4 0 75 5 32 2 2 83 0 0 0 21 75 19 0 0 63 0 91 0 0 16 4 0 18 0 5 0 27 7 0 28 0 0 3 50 38 14 1 3 4 32 5 0 1 7 0 26 5 1 6 0 0 1 0 17 0 0 22 17 27 0 101 0 0 67 29 5 0 0 78 0 1 1 0 10 5 0 20 45 0 0 10 6 7 0 0 9 1 0 28 0 19 0 6 0 8 51 31 15 1 13 4 5 0 9 0 0 0 23 0 21 83 46 1 0 0 75 3 7 22 130 16 52 30 0 1 0 0 39 126 17 13 21 1 0 0 9 0 0 5 0 87 0 59 21 11 60 2 0 0 0 5 0 0 1 0 8 8 81 4 26 1 0 65 34 40 0 0 0 3 44 54 56 0 11 0 7 8 0 40 92 0 30 1 0 0 23 7 0 0 52 10 2 0 15 0 33 19 0 39 21 39 34 1 0 15 43 0 44 0 1 50 2 30 2 0 18 19 0 0 51 99 0 7 11 0 0 1 63 0 13 53 11 0 0 41 0 5 7 0 7 0 0 28 6 0 0 79 3 1 2 71 30 0 77 0 7 2 48 50 2 1 16 9 20 3 0 3 12 99 0 67 0 40 17 31 19 58 39 4 60 0 101 45 0 0 49 25 1 0 1 2 33 8 58 0 47 6 12 0 9 6 40 6 0 5 65 6 0 0 0 2 0 24 0 6 0 3 3 13 6 10 17.261092150170648
25 0 0 10 0 41 8 0 12 0 110 10 0 46 3 41 33 14 2 29 13 37 16 1 1 1 11 27 54 15 18 63 36 3 0 58 10 42 10 11 21 0 0 0 15 6 0 21 11 21 30 0 40 0 10 0 5 9 25 0 0 1 3 3 0 1 1 0 32 1 1 0 8 43 17 1 20 11 3 44 28 0 6 5 0 18 30 0 99 10 1 18 56 6 14 75 18 4 0 5 0 1 0 1 51 20 9 92 7 1 0 31 27 7 35 0 1 46 118 10 16 18 18 60 0 31 0 0 17 11 21 62 0 1 0 48 64 1 2 1 25 77 2 7 13 9 86 27 53 23 26 21 0 3 46 40 6 17 4 1 9 8 12 1 0 0 21 7 17 31 0 9 0 5 37 0 2 0 5 0 3 0 103 38 19 2 7 10 17 8 140 19 64 60 0 60 6 0 18 0 0 27 0 15 15 18 5 0 0 70 16 13 12 2 31 40 1 0 8 0 30 0 27 71 0 34 5 6 13 99 11 0 15 14 1 19 0 16 0 0 24 0 4 56 7 4 1 0 111 1 0 12 0 0 1 8 0 0 16 0 0 0 0 6 0 72 4 31 1 2 89 0 0 0 25 70 15 0 0 62 0 96 0 0 19 3 0 15 0 5 0 29 7 0 28 0 0 3 53 38 13 1 3 3 30 3 0 0 7 0 24 4 1 6 0 0 1 0 16 0 0 24 16 25 0 97 0 0 63 29 4 0 0 81 0 1 1 0 8 5 0 19 54 0 0 10 6 6 0 0 9 1 0 23 0 19 0 6 0 6 53 32 15 1 14 4 5 0 10 0 0 0 22 0 22 81 45 0 0 0 80 3 6 19 135 11 52 30 0 1 0 0 37 116 15 10 22 1 0 0 9 0 0 6 0 77 0 59 19 11 63 1 0 0 0 5 0 0 1 0 8 9 72 4 26 1 0 69 29 37 0 0 0 3 41 55 57 0 12 0 6 7 0 40 84 0 24 1 0 0 19 8 0 0 49 8 2 0 14 0 32 20 0 35 18 34 34 1 0 12 39 0 40 0 1 46 2 28 1 0 17 18 0 0 52 98 0 6 12 0 0 1 64 0 13 53 10 0 0 38 0 5 8 0 7 0 0 29 2 0 0 81 2 1 1 75 28 0 74 0 8 2 46 49 2 1 16 5 16 1 0 1 11 99 0 69 0 40 13 32 17 61 34 4 57 0 106 47 0 0 47 27 1 0 1 2 36 9 57 0 42 5 14 0 8 7 42 6 0 4 66 6 0 0 0 2 0 22 0 6 0 2 3 13 6 11 16.783276450511946
25 0 0 11 0 35 8 0 10 0 117 9 0 50 3 43 35 13 2 30 12 32 15 0 1 1 13 26 61 16 18 52 34 2 0 59 9 41 8 10 18 0 0 0 15 6 0 21 9 20 24 0 41 0 10 0 6 8 21 0 0 1 3 3 0 1 1 0 31 1 1 0 7 46 17 1 21 8 2 44 32 0 6 4 0 16 30 0 96 8 0 16 62 4 15 76 17 2 0 5 0 1 0 1 47 21 7 87 7 1 0 30 27 7 32 0 1 41 118 10 15 15 20 60 0 30 0 0 13 12 17 53 0 1 0 53 71 1 2 1 24 87 2 6 12 7 90 24 53 21 24 21 0 2 41 37 6 17 4 1 9 9 9 1 0 0 21 5 16 34 0 8 0 4 34 0 3 0 3 0 3 0 104 39 19 2 7 9 19 4 134 18 59 61 0 51 5 0 19 0 0 23 0 14 10 16 4 0 0 69 13 14 12 1 29 38 1 0 7 0 28 0 24 67 0 33 4 3 11 104 10 0 12 11 0 17 0 14 0 0 24 0 3 51 8 4 1 0 111 0 0 12 0 0 1 10 0 0 12 0 0 0 0 5 0 67 4 28 0 2 85 0 0 0 25 71 15 0 0 61 0 99 0 0 25 3 0 14 0 4 0 27 8 0 26 0 0 3 48 35 10 1 2 3 26 2 0 0 6 0 25 2 1 6 0 0 1 0 16 0 0 23 17 27 0 106 0 0 63 32 4 0 0 79 0 0 1 0 7 4 0 20 58 0 0 8 5 6 0 0 11 0 0 22 0 23 0 6 0 7 49 32 16 1 13 5 5 0 10 0 0 0 20 0 23 77 45 0 0 0 77 2 6 18 141 8 48 29 0 1 0 0 30 112 16 9 19 0 0 0 6 0 0 7 0 74 0 59 19 7 63 1 0 0 0 6 0 0 1 0 7 10 70 3 26 1 0 66 34 35 0 0 0 2 38 56 52 0 13 0 6 7 0 37 81 0 24 1 0 0 17 7 0 0 42 6 2 0 13 0 33 17 0 35 17 31 31 1 0 11 37 0 42 0 1 40 2 26 1 0 15 15 0 0 50 97 0 5 12 0 0 1 58 0 13 49 13 0 0 35 0 4 6 0 8 0 0 30 2 0 0 79 2 1 1 76 24 0 66 0 8 1 48 49 2 0 15 6 14 1 0 1 11 95 0 62 0 40 14 31 16 63 40 4 60 0 109 48 0 0 43 27 1 0 1 2 39 8 53 0 40 4 17 0 7 8 40 6 0 3 66 6 0 0 0 2 0 23 0 3 0 2 3 9 6 11 16.286689419795225
21 0 0 11 0 32 10 0 9 0 119 8 0 47 3 45 36 12 2 30 11 35 14 0 1 1 11 25 68 16 18 56 33 2 0 56 9 34 7 10 16 0 0 0 15 5 0 17 10 19 23 0 39 0 9 0 5 8 21 0 0 1 3 3 0 1 1 0 30 1 1 0 6 49 17 0 24 8 2 45 32 0 6 4 0 12 29 0 95 9 0 16 64 6 17 77 19 2 0 5 0 1 0 1 46 22 6 83 8 1 0 30 24 7 36 0 1 35 115 10 15 16 19 58 0 24 0 0 8 12 15 53 0 1 0 59 74 1 2 0 18 86 2 6 10 6 89 23 51 21 24 20 0 1 40 37 5 16 3 0 8 9 9 1 0 0 17 5 15 37 0 7 0 4 34 0 3 0 3 0 1 0 100 38 18 2 7 8 12 4 133 19 51 57 0 51 5 0 18 0 0 23 0 14 9 12 4 0 0 66 11 13 12 1 31 35 1 0 7 0 22 0 24 60 0 36 3 3 11 103 8 0 9 11 0 17 0 10 0 0 24 0 3 47 10 3 1 0 107 0 0 11 0 0 1 10 0 0 12 0 0 0 0 7 0 68 3 27 0 2 82 0 0 0 28 72 15 0 0 58 0 97 0 0 28 3 0 13 0 3 0 23 7 0 29 0 0 3 51 35 8 1 2 3 26 2 0 0 7 0 26 1 1 5 0 0 0 0 20 0 0 25 13 25 0 103 0 0 58 30 3 0 0 82 0 0 1 0 7 4 0 20 59 0 0 7 5 5 0 0 11 0 0 22 0 25 0 4 0 8 46 28 17 1 12 5 5 0 6 0 0 0 17 0 23 84 45 0 0 0 75 2 5 17 149 8 47 27 0 1 0 0 28 106 14 10 23 0 0 0 5 0 0 7 0 68 0 55 17 4 71 1 0 0 0 5 0 0 1 0 5 9 71 2 25 1 0 66 28 35 0 0 0 0 35 51 53 0 13 0 6 7 0 35 79 0 24 1 0 0 14 7 0 0 42 5 2 0 9 0 38 16 0 34 15 27 33 0 0 11 34 0 41 0 1 36 1 23 0 0 14 12 0 0 49 96 0 4 11 0 0 1 58 0 14 46 10 0 0 34 0 3 7 0 5 0 0 25 1 0 0 79 2 1 1 76 22 0 65 0 7 1 46 40 2 0 18 9 10 1 0 1 13 94 0 54 0 39 17 31 19 65 35 3 58 0 106 51 0 0 44 27 1 0 1 2 42 9 47 0 43 2 19 0 6 9 37 6 0 3 63 5 0 0 0 2 0 22 0 5 0 2 3 8 6 10 15.851535836177474
21 0 0 11 0 29 10 0 9 0 116 7 0 45 2 42 37 9 2 31 9 38 14 0 1 1 9 23 69 15 20 55 34 2 0 56 8 31 7 8 17 0 0 0 15 5 0 16 10 18 22 0 36 0 9 0 4 7 20 0 0 1 3 3 0 1 1 0 27 1 1 0 5 52 19 0 23 8 1 40 36 0 5 4 0 10 26 0 94 10 0 13 66 8 18 87 19 2 0 3 0 0 0 1 43 21 5 85 7 0 0 30 25 7 32 0 1 33 113 7 14 15 15 55 0 25 0 0 8 10 17 58 0 1 0 57 68 1 2 0 16 92 1 5 7 5 90 21 51 21 19 20 0 1 37 35 5 13 3 0 7 9 10 1 0 0 17 4 17 41 0 5 0 4 31 0 3 0 3 0 1 0 100 36 20 2 5 8 11 3 128 17 47 62 0 51 4 0 18 0 0 22 0 16 9 9 4 0 0 63 11 15 10 1 29 32 1 0 6 0 23 0 24 65 0 29 2 3 9 93 5 0 9 10 0 12 0 9 0 0 24 0 3 44 12 3 1 0 101 0 0 13 0 0 1 9 0 0 10 0 0 0 0 8 0 66 2 24 0 1 80 0 0 0 30 69 14 0 0 57 0 102 0 0 29 2 0 11 0 3 0 24 7 0 28 0 0 3 52 34 8 1 2 3 24 2 0 0 5 0 26 1 1 5 0 0 0 0 22 0 0 23 14 23 0 105 0 0 54 32 1 0 0 74 0 0 0 0 7 3 0 20 66 0 0 7 5 4 0 0 9 0 0 20 0 29 0 3 0 10 45 24 16 1 11 5 7 0 5 0 0 0 17 0 23 83 54 0 0 0 74 3 4 17 162 9 47 23 0 0 0 0 28 102 15 8 24 0 0 0 6 0 0 8 0 66 0 57 17 4 72 1 0 0 0 6 0 0 1 0 5 8 71 2 25 1 0 65 29 34 0 0 0 0 34 50 55 0 14 0 5 6 0 38 76 0 24 1 0 0 16 7 0 0 46 4 2 0 9 0 32 16 0 26 14 27 32 0 0 10 31 0 34 0 1 36 1 22 0 0 13 9 0 0 46 96 0 4 11 0 0 0 57 0 18 43 10 0 0 33 0 2 5 0 4 0 0 21 0 0 0 79 2 0 1 77 20 0 55 0 6 0 47 40 1 0 19 10 10 1 0 0 11 91 0 48 0 38 17 33 17 72 36 3 59 0 107 51 0 0 43 28 1 0 1 2 39 11 46 0 37 2 17 0 5 9 34 5 0 3 61 4 0 0 0 2 0 23 0 6 0 2 3 8 6 9 15.496587030716724
18 0 0 9 0 27 13 0 8 0 114 7 0 47 1 47 35 9 2 27 8 37 14 0 0 1 9 22 71 16 18 50 38 2 0 56 8 32 6 10 17 0 0 0 16 4 0 17 8 14 23 0 32 0 9 0 4 6 18 0 0 1 2 3 0 1 1 0 25 1 0 0 3 52 18 0 21 7 1 41 32 0 4 2 0 10 22 0 90 9 0 12 67 7 17 88 18 2 0 2 0 0 0 1 41 18 5 82 4 0 0 31 21 6 29 0 1 35 107 5 13 14 13 51 0 27 0 0 6 8 15 58 0 0 0 54 66 0 2 0 12 100 1 3 5 5 98 20 54 25 16 18 0 1 34 37 4 13 3 0 5 8 9 1 0 0 16 2 12 38 0 4 0 4 25 0 0 0 3 0 1 0 103 31 18 2 5 7 11 3 128 17 47 64 0 48 4 0 21 0 0 18 0 16 9 8 5 0 0 57 9 15 11 1 30 32 1 0 8 0 19 0 23 64 0 26 1 3 7 81 7 0 7 9 0 11 0 9 0 0 23 0 2 47 12 2 1 0 94 0 0 13 0 0 1 9 0 0 9 0 0 0 0 9 0 68 2 25 0 1 77 0 0 0 29 62 13 0 0 55 0 99 0 0 25 2 0 8 0 2 0 27 8 0 28 0 0 2 54 31 8 1 0 3 19 2 0 0 5 0 23 1 1 6 0 0 0 0 22 0 0 21 13 23 0 100 0 0 56 32 0 0 0 70 0 0 0 0 6 2 0 21 60 0 0 5 5 4 0 0 9 0 0 18 0 29 0 2 0 9 43 23 15 1 9 5 7 0 4 0 0 0 16 0 21 79 54 0 0 0 71 4 4 14 169 8 48 23 0 0 0 0 26 99 15 6 29 0 0 0 6 0 0 8 0 61 0 57 17 5 82 1 0 0 0 6 0 0 1 0 5 6 72 2 21 0 0 65 29 34 0 0 0 0 25 45 52 0 16 0 5 2 0 41 74 0 22 1 0 0 15 7 0 0 44 4 2 0 8 0 31 14 0 25 14 26 35 0 0 10 32 0 35 0 1 35 0 24 0 0 8 7 0 0 45 100 0 4 10 0 0 0 57 0 21 40 10 0 0 31 0 2 6 0 4 0 0 21 0 0 0 80 2 0 1 70 20 0 49 0 5 0 46 36 1 0 17 11 10 0 0 0 10 84 0 44 0 36 17 34 18 72 34 3 60 0 108 50 0 0 35 28 1 0 1 2 34 13 44 0 36 2 19 0 5 9 30 4 0 3 56 2 0 0 0 2 0 19 0 7 0 1 3 9 6 6 14.96245733788396
18 0 0 7 0 27 15 0 7 0 119 7 0 48 1 44 31 8 2 28 5 33 15 0 0 1 7 21 70 15 21 48 35 1 0 59 7 31 5 10 14 0 0 0 15 4 0 17 7 13 21 0 31 0 10 0 5 6 14 0 0 1 2 3 0 0 1 0 22 1 0 0 3 55 17 0 25 7 1 40 34 0 3 2 0 10 23 0 85 8 0 8 70 6 16 83 16 2 0 2 0 0 0 0 41 18 7 74 4 0 0 27 20 6 25 0 1 30 120 4 12 14 9 52 0 31 0 0 5 6 17 64 0 0 0 54 60 0 2 0 11 92 1 2 5 5 99 16 50 24 17 17 0 1 34 35 4 13 3 0 4 7 8 1 0 0 17 2 8 36 0 3 0 3 24 0 0 0 3 0 1 0 95 28 18 2 5 8 9 2 129 17 38 67 0 49 4 0 20 0 0 18 0 15 8 7 5 0 0 48 6 13 9 1 26 31 1 0 7 0 17 0 19 66 0 27 1 3 7 74 8 0 6 9 0 9 0 7 0 0 24 0 2 40 13 2 1 0 100 0 0 13 0 0 1 10 0 0 9 0 0 0 0 10 0 69 2 23 0 1 71 0 0 0 23 60 12 0 0 52 0 105 0 0 23 2 0 7 0 3 0 31 9 0 28 0 0 2 46 28 7 1 0 3 17 2 0 0 3 0 21 1 1 6 0 0 0 0 22 0 0 19 13 24 0 96 0 0 57 31 0 0 0 75 0 0 0 0 8 2 0 22 61 0 0 5 3 3 0 0 11 0 0 15 0 28 0 2 0 11 46 23 14 1 7 5 7 0 4 0 0 0 15 0 22 73 52 0 0 0 65 4 4 13 172 9 47 22 0 0 0 0 24 94 16 6 29 0 0 0 6 0 0 8 0 58 0 49 16 6 78 0 0 0 0 5 0 0 1 0 6 5 68 1 18 0 0 67 28 36 0 0 0 0 23 45 51 0 14 0 4 2 0 35 74 0 17 0 0 0 12 7 0 0 44 3 2 0 6 0 27 15 0 25 15 25 35 0 0 8 28 0 34 0 1 36 0 25 0 0 7 6 0 0 40 102 0 4 10 0 0 0 54 0 26 44 8 0 0 31 0 0 7 0 3 0 0 18 0 0 0 71 2 0 1 66 19 0 48 0 5 0 45 36 1 0 16 10 11 0 0 0 9 84 0 39 0 34 20 33 18 68 30 3 64 0 102 47 0 0 30 23 1 0 1 1 36 14 40 0 36 2 22 0 5 8 31 3 0 3 55 3 0 0 0 1 0 18 0 6 0 1 3 10 5 6 14.467576791808874
17 0 0 6 0 26 15 0 6 0 121 6 0 50 1 39 31 8 2 28 5 33 14 0 0 1 6 19 69 16 20 49 31 1 0 57 7 29 5 11 9 0 0 0 20 3 0 14 7 13 20 0 28 0 12 0 4 5 13 0 0 1 1 2 0 0 1 0 19 1 0 0 5 48 14 0 21 7 1 41 33 0 1 2 0 6 17 0 80 8 0 7 74 6 15 86 17 2 0 2 0 0 0 0 37 18 7 73 5 0 0 31 21 5 27 0 1 28 125 4 14 13 8 51 0 33 0 0 3 6 14 66 0 0 0 51 60 0 2 0 10 92 1 2 5 4 98 15 52 22 17 13 0 1 36 33 4 13 1 0 3 6 8 1 0 0 14 2 7 34 0 2 0 2 26 0 0 0 3 0 1 0 86 26 18 2 4 9 9 1 133 14 37 65 0 48 4 0 20 0 0 16 0 16 7 7 7 0 0 44 6 15 8 1 22 32 1 0 6 0 18 0 17 78 0 24 1 2 7 70 8 0 3 9 0 10 0 7 0 0 20 0 2 36 13 2 1 0 98 0 0 14 0 0 1 11 0 0 9 0 0 0 0 9 0 70 2 22 0 0 71 0 0 0 26 55 10 0 0 49 0 108 0 0 19 1 0 7 0 3 0 31 8 0 26 0 0 1 41 24 7 1 0 3 16 2 0 0 3 0 21 1 1 7 0 0 0 0 21 0 0 18 14 23 0 95 0 0 63 32 0 0 0 77 0 0 0 0 9 1 0 18 65 0 0 4 2 3 0 0 11 0 0 15 0 30 0 2 0 12 42 25 12 1 8 4 4 0 4 0 0 0 15 0 23 76 51 0 0 0 69 2 4 12 163 6 46 22 0 0 0 0 16 83 17 5 27 0 0 0 7 0 0 7 0 55 0 50 15 5 77 0 0 0 0 4 0 0 1 0 6 6 71 1 16 0 0 71 29 34 0 0 0 0 23 47 52 0 15 0 4 2 0 30 80 0 15 0 0 0 8 7 0 0 47 3 2 0 4 0 22 16 0 24 17 27 32 0 0 7 29 0 29 0 0 34 0 22 0 0 7 6 0 0 37 105 0 3 9 0 0 0 50 0 30 47 8 0 0 29 0 0 6 0 4 0 0 15 0 0 0 74 2 0 1 70 16 0 52 0 5 0 41 38 1 0 20 10 11 0 0 0 9 85 0 40 0 33 18 31 23 70 28 3 62 0 98 54 0 0 25 18 1 0 1 1 39 13 39 0 35 2 21 0 5 6 31 3 0 2 50 4 0 0 0 1 0 19 0 6 0 1 2 11 4 6 14.160409556313994
20 0 0 5 0 22 14 0 5 0 123 4 0 48 1 33 31 8 1 28 5 39 16 0 0 0 4 13 74 14 21 57 28 1 0 55 6 26 5 11 9 0 0 0 18 3 0 12 4 12 22 0 21 0 13 0 5 5 11 0 0 1 1 1 0 0 1 0 13 1 0 0 5 45 16 0 23 7 0 41 31 0 1 2 0 6 15 0 75 7 0 6 76 5 17 81 18 2 0 2 0 0 0 0 33 17 5 73 5 0 0 31 23 4 25 0 1 29 125 3 16 13 8 50 0 36 0 0 3 7 15 70 0 0 0 47 56 0 2 0 10 93 1 1 5 3 89 15 53 22 15 13 0 1 35 30 3 13 1 0 3 3 9 1 0 0 14 1 7 28 0 2 0 1 26 0 0 0 3 0 1 0 91 28 18 2 3 6 8 1 127 15 37 59 0 44 4 0 20 0 0 13 0 15 7 7 7 0 0 42 6 14 5 1 22 33 1 0 5 0 16 0 13 86 0 24 1 2 8 73 12 0 1 6 0 6 0 8 0 0 20 0 1 32 13 1 1 0 86 0 0 12 0 0 1 6 0 0 7 0 0 0 0 10 0 72 2 21 0 0 70 0 0 0 25 53 10 0 0 47 0 116 0 0 16 1 0 6 0 3 0 31 6 0 26 0 0 1 41 23 3 1 0 3 17 1 0 0 3 0 18 1 1 10 0 0 0 0 22 0 0 18 14 19 0 89 0 0 62 31 0 0 0 68 0 0 0 0 7 1 0 19 68 0 0 3 1 2 0 0 11 0 0 12 0 28 0 2 0 14 41 26 10 1 8 3 4 0 4 0 0 0 13 0 23 74 53 0 0 0 63 2 3 11 162 5 56 24 0 0 0 0 13 80 19 3 28 0 0 0 8 0 0 4 0 57 0 53 11 6 74 0 0 0 0 4 0 0 1 0 3 5 72 0 14 0 0 67 27 32 0 0 0 0 23 48 49 0 15 0 4 1 0 35 87 0 12 0 0 0 7 7 0 0 48 1 1 0 4 0 23 14 0 25 18 22 33 0 0 7 24 0 28 0 0 34 0 17 0 0 7 4 0 0 41 103 0 3 9 0 0 0 44 0 36 46 7 0 0 25 0 0 5 0 4 0 0 13 0 0 0 79 2 0 1 69 14 0 51 0 5 0 38 38 1 0 17 9 9 0 0 0 9 80 0 36 0 29 18 31 23 67 25 2 57 0 94 54 0 0 22 15 1 0 0 1 38 12 39 0 36 2 18 0 5 8 30 3 0 2 50 7 0 0 0 1 0 16 0 7 0 1 2 11 4 5 13.74061433447099
22 0 0 5 0 22 14 0 4 0 125 4 0 46 1 28 28 9 1 27 4 42 20 0 0 0 4 10 78 12 22 54 25 1 0 52 4 22 4 9 9 0 0 0 11 3 0 11 4 11 23 0 19 0 12 0 5 5 11 0 0 0 1 1 0 0 1 0 11 1 0 0 5 47 15 0 23 7 0 36 28 0 1 1 0 3 15 0 70 7 0 4 75 5 20 75 20 2 0 2 0 0 0 0 27 17 5 75 7 0 0 32 23 3 22 0 1 25 123 3 17 13 7 49 0 37 0 0 2 8 16 83 0 0 0 49 52 0 1 0 9 92 1 1 5 2 84 14 57 18 15 12 0 1 31 26 3 13 1 0 3 2 9 1 0 0 11 1 6 29 0 1 0 1 27 0 0 0 3 0 1 0 86 26 17 2 2 5 6 0 119 16 37 60 0 46 4 0 19 0 0 13 0 14 6 7 7 0 0 42 5 14 5 1 23 32 1 0 4 0 16 0 9 93 0 25 0 2 9 68 11 0 1 5 0 7 0 6 0 0 21 0 1 32 12 1 1 0 87 0 0 14 0 0 0 5 0 0 6 0 0 0 0 10 0 69 2 21 0 0 68 0 0 0 22 50 10 0 0 47 0 110 0 0 16 1 0 6 0 4 0 31 7 0 23 0 0 1 42 19 2 1 0 3 15 0 0 0 2 0 17 1 0 10 0 0 0 0 22 0 0 15 14 19 0 84 0 0 66 34 0 0 0 71 0 0 0 0 9 1 0 19 69 0 0 3 1 1 0 0 10 0 0 13 0 30 0 2 0 16 35 23 10 1 8 3 2 0 3 0 0 0 12 0 24 67 52 0 0 0 54 1 3 11 159 3 47 22 0 0 0 0 12 78 17 3 28 0 0 0 7 0 0 3 0 57 0 50 10 4 68 0 0 0 0 5 0 0 1 0 3 5 69 0 13 0 0 73 29 28 0 0 0 0 20 45 47 0 16 0 4 1 0 33 91 0 14 0 0 0 4 7 0 0 48 1 1 0 3 0 23 13 0 26 20 18 33 0 0 6 21 0 29 0 0 35 0 17 0 0 7 3 0 0 47 100 0 3 4 0 0 0 41 0 39 45 7 0 0 18 0 0 4 0 4 0 0 12 0 0 0 71 2 0 1 65 12 0 45 0 3 0 37 38 1 0 17 8 9 0 0 0 9 72 0 37 0 30 17 30 25 63 24 2 57 0 93 54 0 0 20 15 1 0 0 1 37 12 36 0 36 0 18 0 5 8 31 3 0 2 50 9 0 0 0 1 0 16 0 7 0 0 1 11 3 5 13.30887372013652
23 0 0 5 0 19 11 0 4 0 107 4 0 52 1 28 30 7 1 28 4 46 23 0 0 0 4 11 79 10 22 48 22 1 0 49 4 22 2 9 9 0 0 0 9 2 0 8 4 9 20 0 17 0 10 0 6 5 11 0 0 0 1 1 0 0 1 0 11 1 0 0 4 46 16 0 25 6 0 36 27 0 1 0 0 3 18 0 68 7 0 3 74 5 19 69 23 2 0 2 0 0 0 0 22 13 5 73 8 0 0 30 23 2 22 0 1 21 120 2 19 11 6 48 0 40 0 0 1 7 18 90 0 0 0 52 49 0 1 0 8 92 1 1 3 2 75 17 57 18 12 11 0 0 27 26 3 10 1 0 3 2 8 1 0 0 9 1 8 28 0 1 0 1 26 0 0 0 3 0 1 0 79 22 18 2 2 5 3 0 114 18 40 60 0 42 3 0 17 0 0 12 0 14 5 6 7 0 0 42 3 13 4 1 24 27 1 0 3 0 18 0 6 90 0 23 0 2 8 66 9 0 1 5 0 7 0 6 0 0 26 0 1 31 11 0 1 0 88 0 0 15 0 0 0 4 0 0 5 0 0 0 0 8 0 70 2 18 0 0 70 0 0 0 24 48 11 0 0 46 0 114 0 0 14 1 0 5 0 4 0 30 7 0 21 0 0 1 40 16 2 1 0 3 16 0 0 0 2 0 15 1 0 10 0 0 0 0 19 0 0 15 13 17 0 83 0 0 69 38 0 0 0 73 0 0 0 0 10 1 0 18 67 0 0 3 1 1 0 0 9 0 0 11 0 29 0 2 0 16 36 18 9 1 8 3 1 0 3 0 0 0 13 0 24 62 53 0 0 0 50 1 2 8 154 2 48 23 0 0 0 0 10 80 20 3 27 0 0 0 6 0 0 3 0 57 0 41 8 4 66 0 0 0 0 4 0 0 0 0 3 5 66 0 12 0 0 83 27 26 0 0 0 0 18 43 39 0 15 0 4 0 0 32 93 0 15 0 0 0 4 7 0 0 45 1 1 0 3 0 25 12 0 25 18 21 34 0 0 6 20 0 23 0 0 36 0 16 0 0 6 3 0 0 58 102 0 2 3 0 0 0 36 0 40 47 5 0 0 16 0 0 5 0 4 0 0 10 0 0 0 71 2 0 1 66 10 0 45 0 4 0 34 34 0 0 16 9 10 0 0 0 9 70 0 32 0 26 15 33 23 57 22 2 61 0 83 55 0 0 17 14 1 0 0 1 32 11 35 0 39 0 20 0 3 8 31 2 0 1 39 10 0 0 0 0 0 15 0 6 0 0 1 13 3 5 12.901023890784983
24 0 0 5 0 18 8 0 3 0 103 3 0 56 0 31 29 7 1 26 4 47 21 0 0 0 2 11 74 9 23 48 21 1 0 43 5 20 1 10 9 0 0 0 9 2 0 7 4 7 16 0 20 0 9 0 7 5 11 0 0 0 1 1 0 0 1 0 9 1 0 0 4 38 18 0 26 5 0 32 25 0 1 0 0 3 17 0 60 7 0 2 73 6 18 66 25 2 0 0 0 0 0 0 19 15 6 75 10 0 0 30 23 1 20 0 1 21 123 2 16 8 5 47 0 37 0 0 1 4 17 94 0 0 0 60 40 0 1 0 7 93 1 1 2 2 68 20 51 20 11 10 0 0 27 23 3 10 1 0 2 1 10 1 0 0 8 1 8 28 0 1 0 1 27 0 0 0 3 0 1 0 75 18 16 2 2 3 3 0 109 20 48 55 0 36 2 0 15 0 0 11 0 12 4 6 6 0 0 43 2 12 3 1 22 23 0 0 3 0 19 0 5 80 0 24 0 1 9 64 9 0 0 5 0 7 0 4 0 0 26 0 1 28 12 0 1 0 89 0 0 15 0 0 0 4 0 0 5 0 0 0 0 8 0 66 2 15 0 0 71 0 0 0 22 51 8 0 0 38 0 107 0 0 14 1 0 5 0 4 0 28 5 0 18 0 0 1 35 13 2 1 0 3 13 0 0 0 2 0 14 1 0 7 0 0 0 0 19 0 0 14 13 18 0 88 0 0 69 38 0 0 0 71 0 0 0 0 10 0 0 17 66 0 0 3 1 1 0 0 10 0 0 10 0 36 0 2 0 13 34 18 9 1 8 3 1 0 3 0 0 0 16 0 22 62 55 0 0 0 46 1 2 7 153 2 43 21 0 0 0 0 8 74 21 3 27 0 0 0 6 0 0 4 0 54 0 37 7 3 64 0 0 0 0 5 0 0 0 0 3 6 63 0 10 0 0 82 27 28 0 0 0 0 16 42 35 0 16 0 4 0 0 37 97 0 16 0 0 0 4 6 0 0 46 1 1 0 2 0 26 11 0 28 18 24 31 0 0 6 19 0 23 0 0 37 0 14 0 0 5 2 0 0 61 101 0 2 4 0 0 0 36 0 46 46 5 0 0 13 0 0 4 0 4 0 0 8 0 0 0 67 2 0 1 70 7 0 41 0 4 0 30 38 0 0 15 7 7 0 0 0 8 64 0 34 0 20 15 33 21 55 20 1 61 0 77 57 0 0 14 14 1 0 0 1 26 13 32 0 36 0 20 0 3 6 33 2 0 1 43 15 0 0 0 0 0 11 0 5 0 0 1 14 2 5 12.494880546075086
25 0 0 4 0 20 7 0 1 0 108 3 0 56 0 26 29 5 1 26 3 44 17 0 0 0 2 13 69 8 28 47 15 1 0 40 6 18 1 8 8 0 0 0 7 2 0 7 4 6 17 0 21 0 8 0 7 5 11 0 0 0 1 1 0 0 0 0 7 0 0 0 4 34 18 0 25 5 0 29 28 0 1 0 0 3 20 0 52 5 0 1 76 5 12 60 30 1 0 0 0 0 0 0 18 15 7 74 8 0 0 25 19 1 19 0 0 21 116 2 15 6 4 41 0 38 0 0 1 4 16 104 0 0 0 59 39 0 1 0 7 84 1 1 2 1 69 21 56 18 10 10 0 0 24 20 3 11 0 0 2 1 11 1 0 0 8 1 5 25 0 0 0 1 29 0 0 0 2 0 1 0 80 14 18 2 2 3 3 0 111 14 46 51 0 36 2 0 14 0 0 10 0 13 4 6 6 0 0 43 2 12 3 1 23 21 0 0 3 0 18 0 4 79 0 21 0 1 10 63 10 0 0 4 0 7 0 3 0 0 29 0 1 28 12 0 1 0 83 0 0 17 0 0 0 5 0 0 4 0 0 0 0 11 0 65 2 13 0 0 70 0 0 0 22 52 5 0 0 35 0 102 0 0 12 1 0 4 0 5 0 25 6 0 16 0 0 1 35 12 2 1 0 3 13 0 0 0 2 0 10 1 0 7 0 0 0 0 18 0 0 12 13 17 0 91 0 0 66 40 0 0 0 63 0 0 0 0 9 0 0 18 63 0 0 3 1 1 0 0 10 0 0 8 0 41 0 1 0 15 33 16 7 1 6 2 1 0 2 0 0 0 15 0 24 59 51 0 0 0 42 1 2 7 144 2 49 20 0 0 0 0 8 69 22 2 26 0 0 0 6 0 0 5 0 55 0 32 5 4 63 0 0 0 0 8 0 0 0 0 3 7 53 0 8 0 0 87 25 26 0 0 0 0 15 35 30 0 15 0 4 0 0 33 96 0 16 0 0 0 4 5 0 0 41 1 1 0 1 0 30 11 0 24 20 28 28 0 0 6 16 0 19 0 0 38 0 13 0 0 4 2 0 0 67 92 0 2 5 0 0 0 35 0 50 44 5 0 0 12 0 0 3 0 4 0 0 8 0 0 0 70 1 0 1 63 7 0 37 0 3 0 27 35 0 0 14 7 6 0 0 0 9 64 0 35 0 16 11 36 21 53 20 1 55 0 78 57 0 0 13 13 1 0 0 1 21 12 30 0 36 0 18 0 2 5 35 1 0 0 40 13 0 0 0 0 0 8 0 5 0 0 1 14 1 5 12.046075085324232
29 0 0 2 0 20 9 0 1 0 107 3 0 52 0 24 31 5 0 26 2 42 17 0 0 0 2 16 63 9 28 41 13 1 0 41 7 20 1 8 7 0 0 0 6 2 0 5 4 4 18 0 18 0 7 0 8 3 11 0 0 0 1 1 0 0 0 0 5 0 0 0 4 34 15 0 25 5 0 29 29 0 1 0 0 3 23 0 46 4 0 1 79 5 13 58 30 1 0 0 0 0 0 0 20 13 7 69 9 0 0 28 19 1 18 0 0 19 116 2 13 4 3 42 0 33 0 0 1 3 16 105 0 0 0 60 41 0 1 0 7 91 1 1 2 1 70 19 57 19 9 11 0 0 23 20 2 12 0 0 2 1 10 1 0 0 6 1 4 24 0 0 0 0 27 0 0 0 2 0 1 0 80 13 16 2 2 2 3 0 109 12 50 45 0 32 2 0 16 0 0 8 0 13 3 6 7 0 0 41 2 13 3 1 22 21 0 0 4 0 17 0 3 84 0 20 0 1 10 60 9 0 0 4 0 7 0 2 0 0 24 0 1 28 11 0 1 0 80 0 0 17 0 0 0 4 0 0 4 0 0 0 0 9 0 61 2 12 0 0 64 0 0 0 26 51 3 0 0 36 0 89 0 0 12 1 0 4 0 2 0 26 4 0 14 0 0 2 35 12 2 1 0 3 13 0 0 0 2 0 9 1 0 6 0 0 0 0 14 0 0 14 14 16 0 92 0 0 69 39 0 0 0 60 0 0 0 0 9 0 0 17 58 0 0 3 1 1 0 0 11 0 0 7 0 42 0 1 0 14 27 19 7 1 5 3 0 0 2 0 0 0 13 0 25 58 48 0 0 0 38 1 2 8 129 1 46 21 0 0 0 0 7 56 24 2 27 0 0 0 4 0 0 6 0 51 0 33 4 4 58 0 0 0 0 7 0 0 0 0 2 6 43 0 8 0 0 85 26 24 0 0 0 0 14 34 29 0 16 0 4 0 0 28 106 0 13 0 0 0 4 4 0 0 41 1 0 0 1 0 29 10 0 24 21 26 30 0 0 6 12 0 16 0 0 40 0 15 0 0 4 1 0 0 71 95 0 2 7 0 0 0 34 0 48 42 4 0 0 8 0 0 4 0 3 0 0 7 0 0 0 73 1 0 1 66 6 0 35 0 3 0 28 30 0 0 13 7 3 0 0 0 8 65 0 32 0 11 11 29 23 57 20 1 51 0 82 57 0 0 10 10 1 0 0 1 17 10 28 0 36 0 14 0 2 5 36 1 0 0 38 13 0 0 0 0 0 6 0 5 0 0 1 9 0 5 11.667235494880546
27 0 0 1 0 18 10 0 1 0 97 2 0 55 0 23 32 6 0 27 1 42 17 0 0 0 2 17 60 8 26 40 13 1 0 37 7 16 1 10 6 0 0 0 6 2 0 4 4 4 19 0 17 0 6 0 7 3 9 0 0 0 1 1 0 0 0 0 5 0 0 0 6 30 14 0 27 4 0 25 24 0 1 0 0 2 25 0 46 3 0 1 75 6 13 49 31 1 0 0 0 0 0 0 20 14 7 67 9 0 0 33 19 1 17 0 0 16 114 2 12 3 4 40 0 30 0 0 1 3 14 116 0 0 0 51 38 0 1 0 6 88 1 1 1 0 61 19 60 15 7 12 0 0 26 19 2 9 0 0 1 1 10 0 0 0 6 1 3 23 0 0 0 0 27 0 0 0 2 0 1 0 83 14 14 2 1 2 3 0 102 9 49 44 0 30 2 0 14 0 0 6 0 14 3 4 8 0 0 38 1 14 2 1 17 23 0 0 4 0 17 0 2 83 0 20 0 1 9 59 10 0 0 3 0 6 0 2 0 0 24 0 1 30 10 0 1 0 71 0 0 16 0 0 0 5 0 0 3 0 0 0 0 9 0 62 1 12 0 0 61 0 0 0 23 49 3 0 0 36 0 87 0 0 9 1 0 3 0 2 0 25 3 0 13 0 0 2 31 10 2 1 0 3 11 0 0 0 2 0 9 1 0 6 0 0 0 0 15 0 0 14 12 14 0 87 0 0 65 37 0 0 0 50 0 0 0 0 10 0 0 17 59 0 0 1 1 1 0 0 12 0 0 6 0 45 0 1 0 14 22 18 7 0 5 4 0 0 2 0 0 0 13 0 27 62 50 0 0 0 35 0 2 9 118 1 38 21 0 0 0 0 4 54 26 2 29 0 0 0 4 0 0 6 0 55 0 36 4 3 54 0 0 0 0 7 0 0 0 0 2 6 42 0 7 0 0 76 28 23 0 0 0 0 13 32 28 0 15 0 4 0 0 25 109 0 11 0 0 0 3 3 0 0 42 1 0 0 1 0 30 8 0 22 18 20 29 0 0 5 10 0 14 0 0 39 0 18 0 0 4 1 0 0 66 96 0 2 6 0 0 0 28 0 40 42 2 0 0 5 0 0 5 0 4 0 0 9 0 0 0 74 1 0 1 65 6 0 32 0 3 0 29 31 0 0 11 8 3 0 0 0 8 61 0 28 0 8 7 29 25 63 20 1 48 0 80 62 0 0 8 9 1 0 0 1 17 10 26 0 38 0 13 0 2 5 36 0 0 0 38 13 0 0 0 0 0 6 0 4 0 0 1 9 0 5 11.23037542662116
25 0 0 1 0 14 10 0 1 0 91 1 0 53 0 20 29 7 0 26 0 40 19 0 0 0 2 16 57 8 25 34 13 1 0 35 3 16 1 11 6 0 0 0 5 2 0 4 4 4 16 0 18 0 6 0 8 1 9 0 0 0 1 1 0 0 0 0 5 0 0 0 5 26 14 0 30 3 0 24 26 0 1 0 0 1 25 0 44 3 0 1 72 6 9 44 33 1 0 0 0 0 0 0 22 14 7 63 11 0 0 29 19 1 16 0 0 10 109 2 11 2 5 41 0 30 0 0 1 2 11 115 0 0 0 49 38 0 0 0 5 77 1 1 1 0 53 17 60 15 7 13 0 0 23 19 2 6 0 0 1 1 12 0 0 0 5 1 3 24 0 0 0 0 29 0 0 0 2 0 1 0 80 14 13 1 1 2 2 0 109 7 52 41 0 28 2 0 13 0 0 5 0 16 3 3 6 0 0 41 1 12 2 1 19 24 0 0 4 0 20 0 2 81 0 18 0 1 8 63 9 0 0 2 0 6 0 3 0 0 22 0 1 25 7 0 1 0 70 0 0 15 0 0 0 6 0 0 2 0 0 0 0 7 0 59 0 9 0 0 61 0 0 0 23 53 2 0 0 38 0 86 0 0 8 1 0 3 0 2 0 27 2 0 11 0 0 2 27 10 2 1 0 2 8 0 0 0 2 0 7 1 0 7 0 0 0 0 14 0 0 15 12 10 0 83 0 0 63 34 0 0 0 51 0 0 0 0 10 0 0 15 65 0 0 0 1 1 0 0 11 0 0 4 0 48 0 1 0 15 25 19 6 0 5 4 0 0 2 0 0 0 14 0 26 62 53 0 0 0 32 0 1 7 117 1 44 19 0 0 0 0 4 49 27 2 29 0 0 0 4 0 0 5 0 58 0 35 4 4 53 0 0 0 0 9 0 0 0 0 2 3 38 0 5 0 0 76 26 19 0 0 0 0 13 34 22 0 14 0 3 0 0 22 113 0 10 0 0 0 3 4 0 0 42 1 0 0 1 0 32 8 0 20 17 14 31 0 0 5 9 0 11 0 0 40 0 16 0 0 4 1 0 0 64 95 0 2 4 0 0 0 25 0 37 41 2 0 0 4 0 0 5 0 3 0 0 7 0 0 0 77 1 0 0 66 5 0 25 0 3 0 26 34 0 0 10 8 2 0 0 0 6 61 0 21 0 8 6 29 28 61 23 1 43 0 77 60 0 0 6 9 1 0 0 1 16 10 27 0 37 0 11 0 2 5 33 0 0 0 34 16 0 0 0 0 0 5 0 4 0 0 1 8 0 5 10.856655290102389
26 0 0 1 0 12 6 0 1 0 89 1 0 53 0 22 29 6 0 29 0 41 21 0 0 0 0 15 54 6 26 33 12 1 0 31 4 15 0 11 6 0 0 0 4 2 0 3 3 4 17 0 16 0 4 0 8 1 11 0 0 0 1 1 0 0 0 0 5 0 0 0 5 22 15 0 31 3 0 23 24 0 1 0 0 1 22 0 40 3 0 1 77 8 8 42 35 1 0 0 0 0 0 0 22 14 6 59 9 0 0 28 19 1 14 0 0 9 102 2 11 2 3 41 0 28 0 0 1 3 11 111 0 0 0 40 33 0 0 0 5 77 1 1 1 0 49 16 51 17 8 13 0 0 25 17 2 5 0 0 1 1 13 0 0 0 5 1 4 23 0 0 0 0 28 0 0 0 2 0 0 0 76 13 14 1 1 2 2 0 107 5 54 41 0 26 2 0 13 0 0 5 0 17 3 3 8 0 0 45 1 11 2 0 20 20 0 0 5 0 20 0 2 83 0 15 0 1 8 69 9 0 0 2 0 6 0 3 0 0 20 0 0 21 7 0 1 0 68 0 0 16 0 0 0 4 0 0 0 0 0 0 0 7 0 56 0 9 0 0 62 0 0 0 22 55 2 0 0 37 0 80 0 0 10 1 0 2 0 2 0 26 2 0 10 0 0 2 26 10 2 0 0 2 8 0 0 0 2 0 7 0 0 6 0 0 0 0 12 0 0 18 13 10 0 82 0 0 66 34 0 0 0 52 0 0 0 0 11 0 0 14 69 0 0 0 1 1 0 0 9 0 0 3 0 47 0 1 0 12 24 21 6 0 4 4 0 0 1 0 0 0 16 0 28 64 49 0 0 0 25 0 1 5 112 1 42 20 0 0 0 0 3 51 29 2 33 0 0 0 3 0 0 6 0 59 0 34 3 5 55 0 0 0 0 11 0 0 0 0 2 2 37 0 5 0 0 73 22 18 0 0 0 0 14 41 21 0 13 0 3 0 0 20 115 0 9 0 0 0 3 5 0 0 42 1 0 0 1 0 34 8 0 20 17 13 28 0 0 4 8 0 11 0 0 41 0 14 0 0 4 1 0 0 64 99 0 2 5 0 0 0 26 0 35 42 2 0 0 3 0 0 2 0 4 0 0 6 0 0 0 77 1 0 0 67 4 0 22 0 2 0 26 34 0 0 10 9 1 0 0 0 5 63 0 17 0 7 4 23 30 60 24 0 40 0 72 71 0 0 6 9 1 0 0 1 15 9 27 0 34 0 10 0 2 5 35 0 0 0 30 16 0 0 0 0 0 4 0 4 0 0 1 10 0 5 10.636518771331059
26 0 0 1 0 12 7 0 1 0 83 1 0 55 0 22 30 4 0 32 0 38 23 0 0 0 0 14 49 7 21 29 11 0 0 31 4 12 0 12 5 0 0 0 3 1 0 3 3 4 18 0 14 0 3 0 7 1 12 0 0 0 1 1 0 0 0 0 4 0 0 0 4 20 13 0 28 3 0 24 22 0 1 0 0 0 23 0 41 2 0 1 79 10 4 46 37 1 0 0 0 0 0 0 19 15 5 55 8 0 0 28 21 0 12 0 0 9 92 2 8 2 3 38 0 26 0 0 1 3 10 105 0 0 0 38 33 0 0 0 5 73 1 1 1 0 48 14 48 19 9 14 0 0 25 16 2 4 0 0 1 1 13 0 0 0 3 1 3 22 0 0 0 0 26 0 0 0 2 0 0 0 72 14 13 1 0 2 2 0 105 6 58 40 0 30 2 0 12 0 0 5 0 18 3 3 9 0 0 47 1 11 0 0 15 20 0 0 5 0 21 0 2 76 0 15 0 0 7 78 7 0 0 2 0 5 0 5 0 0 22 0 0 19 5 0 1 0 72 0 0 17 0 0 0 3 0 0 0 0 0 0 0 7 0 50 0 9 0 0 59 0 0 0 21 59 2 0 0 33 0 77 0 0 5 1 0 1 0 2 0 28 2 0 10 0 0 2 25 7 2 0 0 2 6 0 0 0 1 0 6 0 0 5 0 0 0 0 12 0 0 14 16 7 0 84 0 0 58 41 0 0 0 48 0 0 0 0 12 0 0 13 60 0 0 0 1 1 0 0 10 0 0 3 0 43 0 1 0 11 24 20 6 0 2 4 0 0 0 0 0 0 15 0 26 63 42 0 0 0 25 0 1 3 105 1 41 21 0 0 0 0 3 52 31 1 36 0 0 0 2 0 0 7 0 57 0 25 3 9 53 0 0 0 0 14 0 0 0 0 2 2 34 0 4 0 0 76 18 15 0 0 0 0 15 46 23 0 13 0 2 0 0 20 110 0 8 0 0 0 3 5 0 0 42 1 0 0 1 0 34 8 0 18 16 10 29 0 0 4 8 0 10 0 0 39 0 15 0 0 4 1 0 0 67 97 0 1 5 0 0 0 24 0 31 45 2 0 0 3 0 0 1 0 4 0 0 5 0 0 0 75 1 0 0 67 3 0 19 0 2 0 26 31 0 0 8 10 1 0 0 0 4 64 0 16 0 4 3 23 32 66 20 0 37 0 68 74 0 0 6 9 1 0 0 0 13 8 24 0 31 0 11 0 2 5 37 0 0 0 29 15 0 0 0 0 0 4 0 4 0 0 1 10 0 4 10.303754266211604
26 0 0 1 0 14 8 0 1 0 82 1 0 57 0 23 32 3 0 28 0 35 23 0 0 0 0 14 44 8 19 28 9 0 0 31 4 9 0 11 5 0 0 0 3 1 0 3 3 2 16 0 14 0 3 0 8 1 12 0 0 0 1 1 0 0 0 0 3 0 0 0 4 19 12 0 26 3 0 23 23 0 1 0 0 0 24 0 36 2 0 1 77 9 4 39 34 1 0 0 0 0 0 0 17 14 5 50 7 0 0 25 20 0 13 0 0 7 90 1 9 2 3 37 0 25 0 0 0 4 9 106 0 0 0 35 33 0 0 0 4 76 1 1 1 0 48 14 44 18 6 13 0 0 24 17 2 3 0 0 1 0 13 0 0 0 3 0 3 21 0 0 0 0 20 0 0 0 2 0 0 0 67 15 14 1 0 2 0 0 112 6 53 39 0 30 2 0 10 0 0 5 0 17 2 3 7 0 0 45 1 10 0 0 12 21 0 0 5 0 21 0 1 75 0 13 0 0 7 86 7 0 0 2 0 4 0 3 0 0 24 0 0 14 5 0 1 0 67 0 0 17 0 0 0 2 0 0 0 0 0 0 0 7 0 55 0 9 0 0 62 0 0 0 22 61 2 0 0 32 0 75 0 0 5 0 0 1 0 2 0 28 2 0 8 0 0 2 25 4 2 0 0 2 5 0 0 0 1 0 6 0 0 4 0 0 0 0 12 0 0 15 19 6 0 83 0 0 52 44 0 0 0 43 0 0 0 0 16 0 0 12 62 0 0 0 1 1 0 0 11 0 0 2 0 39 0 1 0 13 20 22 5 0 1 4 0 0 0 0 0 0 14 0 24 62 40 0 0 0 24 0 0 2 98 1 39 23 0 0 0 0 2 49 31 1 39 0 0 0 2 0 0 9 0 54 0 21 3 8 48 0 0 0 0 17 0 0 0 0 1 3 35 0 4 0 0 77 18 14 0 0 0 0 15 44 22 0 13 0 2 0 0 19 106 0 7 0 0 0 3 6 0 0 43 1 0 0 1 0 32 5 0 16 18 7 26 0 0 4 8 0 9 0 0 34 0 16 0 0 3 1 0 0 62 90 0 1 3 0 0 0 22 0 31 42 2 0 0 2 0 0 1 0 3 0 0 4 0 0 0 74 1 0 0 66 3 0 17 0 1 0 23 33 0 0 10 13 1 0 0 0 3 61 0 15 0 4 2 22 29 57 22 0 36 0 67 81 0 0 5 9 1 0 0 0 11 8 25 0 32 0 10 0 1 5 35 0 0 0 28 14 0 0 0 0 0 4 0 4 0 0 1 9 0 3 9.964163822525597
28 0 0 0 0 13 8 0 1 0 83 1 0 59 0 23 31 3 0 26 0 35 23 0 0 0 0 14 47 6 18 25 9 0 0 27 4 7 0 10 4 0 0 0 2 1 0 2 3 2 15 0 13 0 3 0 7 1 12 0 0 0 1 1 0 0 0 0 3 0 0 0 4 20 12 0 22 3 0 23 22 0 1 0 0 0 20 0 33 2 0 1 83 10 4 43 34 1 0 0 0 0 0 0 16 14 4 53 6 0 0 23 24 0 11 0 0 5 94 1 8 1 3 32 0 25 0 0 0 4 8 102 0 0 0 34 34 0 0 0 4 84 1 1 1 0 43 13 42 20 6 16 0 0 21 17 1 3 0 0 0 0 12 0 0 0 3 0 3 19 0 0 0 0 14 0 0 0 2 0 0 0 59 17 15 0 0 2 0 0 111 7 54 35 0 24 2 0 9 0 0 5 0 19 1 2 8 0 0 42 0 9 0 0 13 21 0 0 4 0 21 0 1 73 0 14 0 0 6 89 7 0 0 2 0 4 0 2 0 0 28 0 0 12 4 0 1 0 68 0 0 17 0 0 0 1 0 0 0 0 0 0 0 7 0 52 0 9 0 0 61 0 0 0 18 64 2 0 0 30 0 73 0 0 3 0 0 1 0 2 0 28 1 0 6 0 0 3 24 3 2 0 0 2 5 0 0 0 1 0 6 0 0 4 0 0 0 0 11 0 0 12 16 6 0 89 0 0 52 46 0 0 0 43 0 0 0 0 16 0 0 13 62 0 0 0 0 1 0 0 9 0 0 1 0 35 0 1 0 18 20 25 5 0 1 4 0 0 0 0 0 0 15 0 22 63 41 0 0 0 25 0 0 2 90 1 36 19 0 0 0 0 2 47 35 1 37 0 0 0 2 0 0 9 0 54 0 21 3 11 47 0 0 0 0 17 0 0 0 0 1 6 35 0 3 0 0 74 18 15 0 0 0 0 15 46 24 0 12 0 2 0 0 15 105 0 8 0 0 0 3 6 0 0 40 1 0 0 0 0 27 4 0 15 17 7 22 0 0 3 7 0 9 0 0 33 0 15 0 0 3 1 0 0 64 81 0 1 4 0 0 0 21 0 30 45 2 0 0 2 0 0 1 0 2 0 0 4 0 0 0 68 1 0 0 66 3 0 20 0 0 0 18 32 0 0 10 15 1 0 0 0 2 60 0 13 0 4 2 19 29 58 16 0 32 0 60 90 0 0 3 8 1 0 0 0 11 7 24 0 27 0 6 0 1 5 36 0 0 0 25 13 0 0 0 0 0 2 0 4 0 0 1 9 0 3 9.715017064846416
28 0 0 0 0 13 8 0 0 0 79 0 0 67 0 21 28 3 0 21 0 33 21 0 0 0 0 11 49 6 14 23 8 0 0 23 6 6 0 10 4 0 0 0 2 1 0 2 3 2 13 0 11 0 3 0 6 0 9 0 0 0 1 1 0 0 0 0 3 0 0 0 3 19 11 0 23 3 0 21 25 0 1 0 0 0 19 0 27 1 0 1 87 11 3 43 27 1 0 0 0 0 0 0 15 14 4 54 5 0 0 26 27 0 8 0 0 5 84 1 7 1 3 32 0 23 0 0 0 5 7 96 0 0 0 32 30 0 0 0 3 84 1 1 1 0 44 11 35 17 7 18 0 0 17 17 1 2 0 0 0 0 12 0 0 0 2 0 3 15 0 0 0 0 11 0 0 0 1 0 0 0 56 17 14 0 0 2 0 0 106 5 50 36 0 22 2 0 10 0 0 3 0 21 1 1 8 0 0 46 0 6 0 0 12 23 0 0 3 0 20 0 0 61 0 14 0 0 5 89 6 0 0 2 0 4 0 2 0 0 27 0 0 13 4 0 1 0 68 0 0 15 0 0 0 1 0 0 0 0 0 0 0 5 0 50 0 8 0 0 60 0 0 0 17 56 2 0 0 29 0 69 0 0 3 0 0 1 0 2 0 19 1 0 5 0 0 4 23 3 2 0 0 2 5 0 0 0 1 0 6 0 0 4 0 0 0 0 11 0 0 11 15 4 0 90 0 0 53 52 0 0 0 42 0 0 0 0 13 0 0 10 60 0 0 0 0 1 0 0 6 0 0 1 0 34 0 1 0 20 19 25 5 0 1 3 0 0 0 0 0 0 13 0 25 60 38 0 0 0 28 0 0 2 87 1 39 15 0 0 0 0 2 43 34 1 35 0 0 0 2 0 0 9 0 51 0 21 2 11 44 0 0 0 0 15 0 0 0 0 1 6 32 0 2 0 0 77 15 14 0 0 0 0 14 46 18 0 10 0 2 0 0 14 104 0 8 0 0 0 3 7 0 0 35 1 0 0 0 0 27 3 0 16 18 6 19 0 0 3 7 0 9 0 0 34 0 17 0 0 3 1 0 0 69 80 0 0 4 0 0 0 20 0 28 43 1 0 0 0 0 0 1 0 2 0 0 5 0 0 0 59 1 0 0 70 3 0 21 0 0 0 15 31 0 0 11 17 1 0 0 0 1 53 0 12 0 4 2 20 26 59 18 0 29 0 56 101 0 0 3 8 1 0 0 0 10 7 22 0 24 0 3 0 0 5 33 0 0 0 19 13 0 0 0 0 0 1 0 2 0 0 1 6 0 3 9.302047781569966
24 0 0 0 0 12 8 0 0 0 78 0 0 65 0 18 27 3 0 22 0 28 21 0 0 0 0 9 51 7 14 23 6 0 0 18 8 4 0 10 3 0 0 0 2 1 0 2 3 2 14 0 7 0 2 0 6 0 9 0 0 0 0 1 0 0 0 0 4 0 0 0 3 21 10 0 23 2 0 19 24 0 1 0 0 0 20 0 22 1 0 1 91 10 1 37 26 1 0 0 0 0 0 0 15 15 4 54 3 0 0 28 30 0 9 0 0 4 87 1 8 1 2 32 0 19 0 0 0 5 7 90 0 0 0 28 27 0 0 0 3 83 1 1 1 0 40 11 35 15 7 15 0 0 17 17 1 2 0 0 0 0 13 0 0 0 2 0 3 13 0 0 0 0 13 0 0 0 1 0 0 0 50 15 12 0 0 2 0 0 106 5 48 30 0 23 2 0 9 0 0 3 0 19 1 0 8 0 0 46 0 6 0 0 11 19 0 0 2 0 17 0 0 55 0 13 0 0 5 86 5 0 0 2 0 4 0 3 0 0 30 0 0 13 3 0 1 0 66 0 0 14 0 0 0 1 0 0 0 0 0 0 0 6 0 46 0 7 0 0 65 0 0 0 14 50 2 0 0 24 0 71 0 0 3 0 0 0 0 2 0 17 1 0 5 0 0 3 20 3 1 0 0 0 4 0 0 0 1 0 5 0 0 5 0 0 0 0 11 0 0 11 15 4 0 80 0 0 52 48 0 0 0 40 0 0 0 0 12 0 0 9 58 0 0 0 0 1 0 0 4 0 0 1 0 37 0 1 0 21 15 23 5 0 0 5 0 0 0 0 0 0 13 0 26 62 32 0 0 0 29 0 0 1 79 1 36 13 0 0 0 0 2 40 35 1 29 0 0 0 2 0 0 11 0 53 0 17 2 10 43 0 0 0 0 13 0 0 0 0 1 6 32 0 2 0 0 78 13 17 0 0 0 0 13 47 16 0 12 0 2 0 0 15 108 0 8 0 0 0 3 7 0 0 35 1 0 0 0 0 26 3 0 16 19 4 21 0 0 3 7 0 8 0 0 37 0 17 0 0 3 1 0 0 66 74 0 0 4 0 0 0 17 0 27 40 0 0 0 0 0 0 1 0 2 0 0 4 0 0 0 55 1 0 0 62 3 0 21 0 0 0 12 28 0 0 11 17 1 0 0 0 1 49 0 10 0 2 2 18 23 54 16 0 26 0 50 108 0 0 3 9 1 0 0 0 10 7 21 0 24 0 3 0 0 5 32 0 0 0 16 11 0 0 0 0 0 1 0 2 0 0 0 5 0 3 8.907849829351536
24 0 0 0 0 10 8 0 0 0 85 0 0 66 0 14 25 2 0 22 0 28 22 0 0 0 0 8 60 8 16 21 5 0 0 17 8 3 0 10 3 0 0 0 2 1 0 2 2 2 16 0 5 0 1 0 7 0 8 0 0 0 0 1 0 0 0 0 5 0 0 0 3 17 9 0 19 2 0 15 23 0 1 0 0 0 21 0 22 1 0 1 83 7 1 33 24 1 0 0 0 0 0 0 16 11 5 51 2 0 0 29 30 0 10 0 0 3 88 1 9 1 2 33 0 17 0 0 0 4 5 84 0 0 0 26 24 0 0 0 2 74 1 1 1 0 37 11 33 17 7 15 0 0 16 17 1 3 0 0 0 0 12 0 0 0 2 0 3 12 0 0 0 0 14 0 0 0 1 0 0 0 51 11 12 0 0 0 0 0 106 4 47 26 0 22 2 0 7 0 0 1 0 17 1 0 10 0 0 52 0 5 0 0 11 18 0 0 2 0 17 0 0 54 0 13 0 0 5 80 5 0 0 2 0 4 0 2 0 0 35 0 0 9 2 0 1 0 65 0 0 11 0 0 0 1 0 0 0 0 0 0 0 6 0 43 0 7 0 0 66 0 0 0 14 51 1 0 0 25 0 72 0 0 3 0 0 0 0 2 0 17 1 0 5 0 0 4 19 3 1 0 0 0 4 0 0 0 1 0 5 0 0 6 0 0 0 0 11 0 0 10 17 4 0 77 0 0 47 50 0 0 0 43 0 0 0 0 11 0 0 10 58 0 0 0 0 1 0 0 4 0 0 1 0 29 0 1 0 25 14 23 4 0 0 6 0 0 0 0 0 0 14 0 30 67 29 0 0 0 27 0 0 1 75 1 32 13 0 0 0 0 2 41 34 0 26 0 0 0 1 0 0 9 0 51 0 12 1 12 42 0 0 0 0 12 0 0 0 0 1 6 29 0 2 0 0 78 13 18 0 0 0 0 11 47 15 0 10 0 2 0 0 16 111 0 8 0 0 0 3 6 0 0 31 1 0 0 0 0 23 3 0 15 20 3 17 0 0 2 7 0 8 0 0 33 0 17 0 0 3 1 0 0 67 72 0 0 4 0 0 0 15 0 29 38 0 0 0 0 0 0 1 0 2 0 0 3 0 0 0 49 1 0 0 60 3 0 21 0 0 0 9 23 0 0 11 14 1 0 0 0 1 43 0 9 0 2 2 18 21 54 17 0 23 0 45 115 0 0 3 9 1 0 0 0 9 7 18 0 24 0 2 0 0 3 33 0 0 0 15 10 0 0 0 0 0 1 0 2 0 0 0 6 0 1 8.622866894197952
22 0 0 0 0 8 9 0 0 0 80 0 0 65 0 13 26 2 0 25 0 28 24 0 0 0 0 6 72 8 20 21 4 0 0 17 10 2 0 8 3 0 0 0 2 1 0 2 2 2 14 0 5 0 1 0 6 0 9 0 0 0 0 1 0 0 0 0 5 0 0 0 2 21 6 0 18 1 0 15 21 0 1 0 0 0 20 0 16 1 0 1 75 6 1 31 23 1 0 0 0 0 0 0 16 9 4 51 1 0 0 28 32 0 10 0 0 2 87 0 11 0 2 32 0 16 0 0 0 4 3 80 0 0 0 27 22 0 0 0 1 65 1 1 1 0 35 12 30 11 7 15 0 0 14 16 1 3 0 0 0 0 11 0 0 0 1 0 2 12 0 0 0 0 15 0 0 0 1 0 0 0 51 9 9 0 0 0 0 0 107 4 46 24 0 21 2 0 7 0 0 1 0 16 1 0 9 0 0 49 0 1 0 0 8 18 0 0 2 0 17 0 0 52 0 13 0 0 2 85 5 0 0 2 0 3 0 2 0 0 37 0 0 8 1 0 0 0 64 0 0 10 0 0 0 1 0 0 0 0 0 0 0 8 0 39 0 5 0 0 65 0 0 0 14 52 1 0 0 25 0 75 0 0 2 0 0 0 0 2 0 17 1 0 5 0 0 4 19 2 1 0 0 0 3 0 0 0 1 0 5 0 0 6 0 0 0 0 11 0 0 9 16 4 0 79 0 0 48 48 0 0 0 38 0 0 0 0 10 0 0 10 58 0 0 0 0 0 0 0 4 0 0 1 0 26 0 1 0 31 13 19 2 0 0 4 0 0 0 0 0 0 13 0 25 65 26 0 0 0 29 0 0 0 81 1 33 11 0 0 0 0 2 42 35 0 27 0 0 0 1 0 0 8 0 51 0 13 1 13 45 0 0 0 0 9 0 0 0 0 1 7 27 0 2 0 0 84 13 16 0 0 0 0 11 51 15 0 7 0 1 0 0 14 116 0 8 0 0 0 3 5 0 0 35 1 0 0 0 0 23 2 0 13 23 3 17 0 0 2 7 0 7 0 0 30 0 16 0 0 2 0 0 0 71 70 0 0 4 0 0 0 16 0 26 38 0 0 0 0 0 0 1 0 2 0 0 3 0 0 0 37 1 0 0 60 2 0 20 0 0 0 9 20 0 0 12 15 1 0 0 0 1 43 0 8 0 1 2 18 20 56 18 0 23 0 38 112 0 0 3 10 1 0 0 0 9 6 16 0 24 0 1 0 0 2 35 0 0 0 14 8 0 0 0 0 0 1 0 2 0 0 0 5 0 1 8.404436860068259
23 0 0 0 0 7 8 0 0 0 87 0 0 66 0 12 27 2 0 27 0 26 24 0 0 0 0 5 73 6 19 20 3 0 0 17 9 1 0 7 3 0 0 0 1 1 0 1 1 2 14 0 5 0 1 0 6 0 9 0 0 0 0 0 0 0 0 0 4 0 0 0 2 23 5 0 15 0 0 17 17 0 1 0 0 0 22 0 18 1 0 1 76 5 1 32 23 1 0 0 0 0 0 0 21 8 6 51 1 0 0 30 30 0 9 0 0 2 86 0 12 0 2 32 0 17 0 0 0 5 1 82 0 0 0 23 23 0 0 0 1 62 1 1 1 0 33 10 34 10 7 15 0 0 14 15 1 4 0 0 0 0 10 0 0 0 1 0 2 14 0 0 0 0 14 0 0 0 1 0 0 0 49 8 9 0 0 0 0 0 106 3 38 21 0 21 1 0 7 0 0 1 0 14 0 0 10 0 0 42 0 1 0 0 7 18 0 0 2 0 17 0 0 49 0 16 0 0 2 80 6 0 0 2 0 2 0 1 0 0 40 0 0 7 1 0 0 0 65 0 0 9 0 0 0 1 0 0 0 0 0 0 0 6 0 37 0 4 0 0 60 0 0 0 14 52 1 0 0 19 0 69 0 0 1 0 0 0 0 2 0 16 0 0 4 0 0 3 17 2 1 0 0 0 2 0 0 0 1 0 3 0 0 5 0 0 0 0 11 0 0 9 18 3 0 80 0 0 50 45 0 0 0 33 0 0 0 0 8 0 0 12 58 0 0 0 0 0 0 0 4 0 0 1 0 27 0 0 0 34 12 18 2 0 0 3 0 0 0 0 0 0 14 0 25 67 25 0 0 0 32 0 0 0 80 1 33 9 0 0 0 0 1 40 37 0 26 0 0 0 1 0 0 8 0 48 0 12 1 14 41 0 0 0 0 9 0 0 0 0 1 6 25 0 2 0 0 79 17 15 0 0 0 0 10 53 15 0 7 0 1 0 0 10 118 0 8 0 0 0 3 5 0 0 39 1 0 0 0 0 17 0 0 11 17 2 15 0 0 2 5 0 7 0 0 32 0 16 0 0 2 0 0 0 70 74 0 0 5 0 0 0 16 0 25 38 0 0 0 0 0 0 0 0 1 0 0 2 0 0 0 38 1 0 0 56 2 0 20 0 0 0 9 17 0 0 12 14 1 0 0 0 0 41 0 8 0 1 2 19 17 62 19 0 18 0 35 126 0 0 3 9 1 0 0 0 9 6 15 0 26 0 1 0 0 1 34 0 0 0 15 7 0 0 0 0 0 1 0 2 0 0 0 6 0 0 8.228668941979523
23 0 0 0 0 5 8 0 0 0 89 0 0 67 0 13 26 2 0 26 0 23 24 0 0 0 0 4 75 5 21 21 3 0 0 17 8 1 0 7 3 0 0 0 1 1 0 1 1 2 15 0 4 0 1 0 6 0 9 0 0 0 0 0 0 0 0 0 5 0 0 0 1 23 3 0 15 0 0 20 17 0 0 0 0 0 23 0 19 0 0 0 73 6 1 35 20 1 0 0 0 0 0 0 27 9 6 48 1 0 0 32 26 0 8 0 0 1 90 0 11 0 2 32 0 15 0 0 0 5 1 79 0 0 0 18 19 0 0 0 1 65 1 1 1 0 27 10 35 9 6 17 0 0 12 15 0 6 0 0 0 0 9 0 0 0 1 0 1 13 0 0 0 0 13 0 0 0 1 0 0 0 46 9 9 0 0 0 0 0 114 1 40 19 0 19 1 0 5 0 0 0 0 14 0 0 9 0 0 40 0 1 0 0 8 15 0 0 2 0 18 0 0 51 0 16 0 0 2 79 6 0 0 1 0 2 0 2 0 0 46 0 0 7 1 0 0 0 73 0 0 9 0 0 0 1 0 0 0 0 0 0 0 3 0 36 0 3 0 0 59 0 0 0 12 48 1 0 0 22 0 69 0 0 1 0 0 0 0 2 0 11 0 0 4 0 0 4 15 2 1 0 0 0 2 0 0 0 0 0 2 0 0 5 0 0 0 0 12 0 0 7 22 2 0 73 0 0 50 47 0 0 0 26 0 0 0 0 8 0 0 12 57 0 0 0 0 0 0 0 4 0 0 1 0 27 0 0 0 38 10 17 2 0 0 3 0 0 0 0 0 0 17 0 22 74 26 0 0 0 30 0 0 0 84 0 30 10 0 0 0 0 1 43 34 0 26 0 0 0 1 0 0 7 0 50 0 12 1 14 38 0 0 0 0 8 0 0 0 0 1 6 25 0 1 0 0 79 17 11 0 0 0 0 9 52 15 0 5 0 1 0 0 8 116 0 7 0 0 0 3 4 0 0 44 1 0 0 0 0 18 0 0 14 13 2 15 0 0 2 5 0 5 0 0 31 0 13 0 0 1 0 0 0 65 79 0 0 7 0 0 0 15 0 22 38 0 0 0 0 0 0 0 0 1 0 0 2 0 0 0 38 1 0 0 60 1 0 21 0 0 0 9 15 0 0 13 13 1 0 0 0 0 38 0 8 0 1 1 17 17 73 19 0 18 0 36 125 0 0 3 10 1 0 0 0 9 3 15 0 32 0 0 0 0 1 29 0 0 0 11 6 0 0 0 0 0 1 0 2 0 0 0 6 0 0 8.138225255972696
19 0 0 0 0 4 11 0 0 0 86 0 0 61 0 14 25 2 0 23 0 28 24 0 0 0 0 4 78 5 19 20 3 0 0 14 8 1 0 4 3 0 0 0 1 1 0 1 1 1 16 0 4 0 1 0 5 0 11 0 0 0 0 0 0 0 0 0 5 0 0 0 1 23 2 0 13 0 0 19 15 0 0 0 0 0 18 0 18 0 0 0 73 4 1 32 17 1 0 0 0 0 0 0 27 9 5 46 1 0 0 33 27 0 7 0 0 1 82 0 11 0 2 33 0 16 0 0 0 4 1 73 0 0 0 16 19 0 0 0 1 67 1 1 1 0 21 8 38 10 4 15 0 0 13 15 0 5 0 0 0 0 9 0 0 0 1 0 0 12 0 0 0 0 10 0 0 0 1 0 0 0 49 10 10 0 0 0 0 0 116 1 37 18 0 22 1 0 5 0 0 0 0 14 0 0 10 0 0 37 0 1 0 0 8 13 0 0 2 0 18 0 0 56 0 16 0 0 1 72 6 0 0 1 0 2 0 3 0 0 39 0 0 7 1 0 0 0 75 0 0 8 0 0 0 1 0 0 0 0 0 0 0 2 0 41 0 1 0 0 57 0 0 0 13 41 1 0 0 19 0 69 0 0 1 0 0 0 0 2 0 9 0 0 4 0 0 5 13 2 1 0 0 0 2 0 0 0 0 0 2 0 0 4 0 0 0 0 11 0 0 5 24 2 0 75 0 0 47 49 0 0 0 25 0 0 0 0 8 0 0 13 58 0 0 0 0 0 0 0 5 0 0 1 0 27 0 0 0 40 9 19 2 0 0 4 0 0 0 0 0 0 15 0 22 71 24 0 0 0 25 0 0 0 79 0 29 10 0 0 0 0 1 40 33 0 27 0 0 0 1 0 0 9 0 45 0 13 1 17 34 0 0 0 0 7 0 0 0 0 1 5 24 0 1 0 0 81 17 12 0 0 0 0 7 48 14 0 5 0 1 0 0 8 117 0 6 0 0 0 2 4 0 0 43 1 0 0 0 0 18 0 0 14 11 2 15 0 0 2 4 0 5 0 0 35 0 13 0 0 1 0 0 0 65 74 0 0 6 0 0 0 15 0 22 36 0 0 0 0 0 0 0 0 0 0 0 2 0 0 0 40 1 0 0 57 1 0 18 0 0 0 6 15 0 0 13 12 1 0 0 0 0 36 0 6 0 1 1 17 15 79 20 0 16 0 32 131 0 0 3 13 1 0 0 0 10 3 15 0 35 0 0 0 0 1 25 0 0 0 11 5 0 0 0 0 0 1 0 2 0 0 0 5 0 0 7.9300341296928329
21 0 0 0 0 4 11 0 0 0 78 0 0 61 0 15 21 1 0 23 0 22 22 0 0 0 0 5 74 4 18 18 1 0 0 11 9 1 0 4 3 0 0 0 0 0 0 1 1 1 14 0 3 0 0 0 5 0 9 0 0 0 0 0 0 0 0 0 5 0 0 0 1 24 1 0 10 0 0 24 16 0 0 0 0 0 12 0 16 0 0 0 72 4 1 30 17 1 0 0 0 0 0 0 28 9 4 44 1 0 0 38 31 0 6 0 0 1 78 0 12 0 2 29 0 18 0 0 0 5 1 67 0 0 0 15 16 0 0 0 1 67 1 1 1 0 21 4 38 7 4 15 0 0 12 13 0 6 0 0 0 0 8 0 0 0 1 0 0 10 0 0 0 0 12 0 0 0 1 0 0 0 44 8 9 0 0 0 0 0 114 1 36 15 0 21 1 0 4 0 0 0 0 14 0 0 10 0 0 34 0 1 0 0 8 9 0 0 2 0 16 0 0 56 0 14 0 0 0 72 7 0 0 1 0 1 0 6 0 0 45 0 0 7 1 0 0 0 68 0 0 8 0 0 0 0 0 0 0 0 0 0 0 2 0 42 0 0 0 0 56 0 0 0 12 40 1 0 0 17 0 62 0 0 1 0 0 0 0 2 0 9 0 0 3 0 0 5 11 2 1 0 0 0 2 0 0 0 0 0 2 0 0 2 0 0 0 0 11 0 0 5 22 2 0 72 0 0 43 49 0 0 0 27 0 0 0 0 7 0 0 14 55 0 0 0 0 0 0 0 3 0 0 1 0 28 0 0 0 38 5 21 1 0 0 4 0 0 0 0 0 0 16 0 23 77 26 0 0 0 26 0 0 0 76 0 26 6 0 0 0 0 1 40 26 0 26 0 0 0 1 0 0 8 0 41 0 11 1 18 36 0 0 0 0 7 0 0 0 0 1 5 25 0 1 0 0 84 18 13 0 0 0 0 8 48 15 0 4 0 1 0 0 9 116 0 7 0 0 0 1 4 0 0 41 1 0 0 0 0 14 0 0 14 11 2 13 0 0 2 4 0 4 0 0 32 0 15 0 0 1 0 0 0 65 70 0 0 6 0 0 0 9 0 22 34 0 0 0 0 0 0 0 0 0 0 0 1 0 0 0 43 1 0 0 65 1 0 18 0 0 0 6 14 0 0 13 12 1 0 0 0 0 34 0 5 0 1 1 15 13 82 20 0 12 0 32 135 0 0 3 13 1 0 0 0 9 3 14 0 41 0 0 0 0 0 22 0 0 0 11 4 0 0 0 0 0 1 0 2 0 0 0 4 0 0 7.680887372013652
22 0 0 0 0 5 11 0 0 0 74 0 0 58 0 16 21 1 0 25 0 23 21 0 0 0 0 6 77 3 16 15 1 0 0 12 7 1 0 4 3 0 0 0 0 0 0 0 1 1 11 0 3 0 0 0 4 0 8 0 0 0 0 0 0 0 0 0 5 0 0 0 1 25 1 0 8 0 0 24 18 0 0 0 0 0 11 0 19 0 0 0 74 2 1 29 12 1 0 0 0 0 0 0 27 11 6 48 1 0 0 39 33 0 6 0 0 1 77 0 13 0 2 29 0 17 0 0 0 5 1 65 0 0 0 11 14 0 0 0 1 64 1 1 1 0 18 3 37 6 4 14 0 0 9 11 0 5 0 0 0 0 7 0 0 0 0 0 0 7 0 0 0 0 11 0 0 0 0 0 0 0 36 9 7 0 0 0 0 0 101 1 31 15 0 22 1 0 3 0 0 0 0 14 0 0 9 0 0 35 0 1 0 0 7 8 0 0 2 0 14 0 0 58 0 13 0 0 0 67 7 0 0 1 0 1 0 6 0 0 47 0 0 6 0 0 0 0 58 0 0 6 0 0 0 0 0 0 0 0 0 0 0 2 0 38 0 0 0 0 51 0 0 0 11 37 1 0 0 11 0 55 0 0 1 0 0 0 0 2 0 9 0 0 3 0 0 3 11 1 0 0 0 0 2 0 0 0 0 0 2 0 0 1 0 0 0 0 12 0 0 5 20 1 0 68 0 0 38 47 0 0 0 28 0 0 0 0 7 0 0 16 53 0 0 0 0 0 0 0 5 0 0 1 0 24 0 0 0 40 4 22 1 0 0 4 0 0 0 0 0 0 19 0 24 78 22 0 0 0 24 0 0 0 78 0 23 6 0 0 0 0 1 37 26 0 26 0 0 0 1 0 0 7 0 38 0 12 0 18 30 0 0 0 0 6 0 0 0 0 0 4 20 0 1 0 0 86 16 10 0 0 0 0 6 46 17 0 3 0 1 0 0 6 118 0 6 0 0 0 1 4 0 0 44 0 0 0 0 0 10 0 0 15 11 2 11 0 0 2 3 0 4 0 0 26 0 12 0 0 1 0 0 0 63 64 0 0 5 0 0 0 7 0 18 32 0 0 0 0 0 0 0 0 0 0 0 1 0 0 0 42 1 0 0 64 1 0 18 0 0 0 4 12 0 0 14 10 1 0 0 0 0 35 0 3 0 1 1 9 12 80 18 0 12 0 29 135 0 0 3 10 1 0 0 0 7 3 15 0 40 0 0 0 0 0 20 0 0 0 12 4 0 0 0 0 0 1 0 2 0 0 0 5 0 0 7.315699658703072
22 0 0 0 0 6 10 0 0 0 61 0 0 56 0 13 17 0 0 31 0 24 20 0 0 0 0 6 74 3 13 17 1 0 0 10 7 1 0 4 3 0 0 0 0 0 0 0 0 1 10 0 3 0 0 0 3 0 6 0 0 0 0 0 0 0 0 0 5 0 0 0 1 24 1 0 8 0 0 24 19 0 0 0 0 0 12 0 21 0 0 0 71 3 1 29 11 0 0 0 0 0 0 0 22 12 7 43 1 0 0 38 31 0 5 0 0 1 72 0 12 0 2 30 0 16 0 0 0 5 1 60 0 0 0 9 15 0 0 0 1 59 1 1 1 0 15 3 32 5 3 16 0 0 9 10 0 3 0 0 0 0 5 0 0 0 0 0 0 5 0 0 0 0 9 0 0 0 0 0 0 0 35 7 4 0 0 0 0 0 95 1 30 14 0 21 1 0 3 0 0 0 0 15 0 0 6 0 0 34 0 1 0 0 7 4 0 0 2 0 14 0 0 64 0 14 0 0 0 61 5 0 0 0 0 0 0 7 0 0 40 0 0 6 0 0 0 0 57 0 0 4 0 0 0 0 0 0 0 0 0 0 0 1 0 36 0 0 0 0 51 0 0 0 10 35 1 0 0 9 0 54 0 0 1 0 0 0 0 2 0 8 0 0 1 0 0 3 11 1 0 0 0 0 2 0 0 0 0 0 2 0 0 1 0 0 0 0 12 0 0 5 18 1 0 65 0 0 32 41 0 0 0 30 0 0 0 0 8 0 0 17 54 0 0 0 0 0 0 0 7 0 0 1 0 23 0 0 0 39 4 21 1 0 0 2 0 0 0 0 0 0 16 0 25 82 24 0 0 0 26 0 0 0 79 0 21 7 0 0 0 0 1 34 29 0 29 0 0 0 1 0 0 7 0 40 0 10 0 18 27 0 0 0 0 6 0 0 0 0 0 5 18 0 1 0 0 84 17 12 0 0 0 0 6 42 15 0 2 0 1 0 0 6 104 0 5 0 0 0 1 4 0 0 44 0 0 0 0 0 9 0 0 14 11 2 9 0 0 2 2 0 4 0 0 23 0 10 0 0 1 0 0 0 62 65 0 0 4 0 0 0 6 0 16 34 0 0 0 0 0 0 0 0 0 0 0 1 0 0 0 42 1 0 0 60 1 0 15 0 0 0 4 11 0 0 12 8 0 0 0 0 0 39 0 3 0 1 1 7 12 79 16 0 11 0 27 133 0 0 1 11 1 0 0 0 5 2 15 0 40 0 0 0 0 0 20 0 0 0 13 4 0 0 0 0 0 1 0 2 0 0 0 5 0 0 6.998293515358362
23 0 0 0 0 4 10 0 0 0 62 0 0 61 0 14 16 0 0 31 0 21 19 0 0 0 0 6 79 2 13 21 0 0 0 9 5 0 0 3 3 0 0 0 0 0 0 0 0 0 9 0 3 0 0 0 3 0 5 0 0 0 0 0 0 0 0 0 5 0 0 0 0 26 1 0 5 0 0 25 24 0 0 0 0 0 9 0 22 0 0 0 64 5 1 25 9 0 0 0 0 0 0 0 15 11 7 42 1 0 0 40 33 0 6 0 0 1 73 0 16 0 1 26 0 13 0 0 0 5 1 53 0 0 0 8 14 0 0 0 1 54 1 1 1 0 15 2 29 6 3 16 0 0 9 9 0 3 0 0 0 0 3 0 0 0 0 0 0 4 0 0 0 0 9 0 0 0 0 0 0 0 34 8 4 0 0 0 0 0 97 0 28 12 0 19 0 0 3 0 0 0 0 14 0 0 5 0 0 35 0 1 0 0 3 3 0 0 1 0 15 0 0 62 0 13 0 0 0 53 5 0 0 0 0 0 0 9 0 0 42 0 0 3 0 0 0 0 58 0 0 4 0 0 0 0 0 0 0 0 0 0 0 1 0 34 0 0 0 0 45 0 0 0 10 38 1 0 0 8 0 58 0 0 1 0 0 0 0 1 0 5 0 0 0 0 0 3 11 1 0 0 0 0 2 0 0 0 0 0 2 0 0 1 0 0 0 0 12 0 0 4 18 1 0 62 0 0 31 39 0 0 0 34 0 0 0 0 7 0 0 18 55 0 0 0 0 0 0 0 6 0 0 1 0 18 0 0 0 34 4 19 1 0 0 2 0 0 0 0 0 0 12 0 25 83 24 0 0 0 24 0 0 0 72 0 19 7 0 0 0 0 1 34 26 0 33 0 0 0 1 0 0 8 0 41 0 9 0 21 25 0 0 0 0 6 0 0 0 0 0 6 17 0 1 0 0 85 17 13 0 0 0 0 5 44 15 0 2 0 1 0 0 5 106 0 4 0 0 0 1 4 0 0 47 0 0 0 0 0 9 0 0 11 12 2 9 0 0 2 2 0 4 0 0 21 0 9 0 0 1 0 0 0 60 66 0 0 2 0 0 0 4 0 13 36 0 0 0 0 0 0 0 0 0 0 0 1 0 0 0 36 1 0 0 63 1 0 17 0 0 0 4 13 0 0 12 7 0 0 0 0 0 37 0 2 0 0 1 5 13 85 13 0 9 0 26 137 0 0 1 11 1 0 0 0 4 1 13 0 41 0 0 0 0 0 18 0 0 0 15 3 0 0 0 0 0 0 0 2 0 0 0 4 0 0 6.822525597269625
21 0 0 0 0 3 12 0 0 0 62 0 0 58 0 12 11 0 0 28 0 18 18 0 0 0 0 7 82 2 11 21 0 0 0 9 5 0 0 2 2 0 0 0 0 0 0 0 0 0 7 0 2 0 0 0 3 0 4 0 0 0 0 0 0 0 0 0 5 0 0 0 0 30 1 0 4 0 0 23 24 0 0 0 0 0 10 0 24 0 0 0 61 5 1 26 9 0 0 0 0 0 0 0 13 14 10 38 1 0 0 41 32 0 7 0 0 1 72 0 15 0 1 28 0 11 0 0 0 6 0 54 0 0 0 8 13 0 0 0 0 50 1 1 1 0 12 1 28 7 2 15 0 0 7 7 0 3 0 0 0 0 3 0 0 0 0 0 0 4 0 0 0 0 6 0 0 0 0 0 0 0 37 7 3 0 0 0 0 0 91 0 26 13 0 16 0 0 3 0 0 0 0 16 0 0 4 0 0 34 0 1 0 0 3 3 0 0 1 0 14 0 0 59 0 13 0 0 0 53 5 0 0 0 0 0 0 12 0 0 40 0 0 3 0 0 0 0 56 0 0 3 0 0 0 0 0 0 0 0 0 0 0 1 0 39 0 0 0 0 43 0 0 0 8 37 1 0 0 7 0 56 0 0 1 0 0 0 0 1 0 4 0 0 0 0 0 3 8 1 0 0 0 0 2 0 0 0 0 0 1 0 0 1 0 0 0 0 10 0 0 3 20 1 0 57 0 0 28 33 0 0 0 35 0 0 0 0 6 0 0 18 54 0 0 0 0 0 0 0 6 0 0 0 0 18 0 0 0 34 4 19 1 0 0 2 0 0 0 0 0 0 14 0 26 89 21 0 0 0 22 0 0 0 72 0 20 6 0 0 0 0 1 38 26 0 37 0 0 0 1 0 0 8 0 43 0 10 0 20 23 0 0 0 0 7 0 0 0 0 0 6 14 0 1 0 0 83 18 11 0 0 0 0 5 41 13 0 2 0 1 0 0 5 100 0 1 0 0 0 1 3 0 0 47 0 0 0 0 0 6 0 0 12 12 0 6 0 0 2 2 0 4 0 0 18 0 7 0 0 1 0 0 0 63 67 0 0 2 0 0 0 4 0 14 31 0 0 0 0 0 0 0 0 0 0 0 1 0 0 0 38 1 0 0 62 1 0 19 0 0 0 4 10 0 0 12 7 0 0 0 0 0 31 0 2 0 0 1 6 10 91 13 0 10 0 23 132 0 0 1 10 1 0 0 0 5 1 13 0 44 0 0 0 0 0 17 0 0 0 15 3 0 0 0 0 0 0 0 2 0 0 0 3 0 0 6.639931740614334
22 0 0 0 0 3 12 0 0 0 64 0 0 58 0 13 9 0 0 26 0 17 19 0 0 0 0 7 94 1 9 23 0 0 0 6 5 0 0 1 1 0 0 0 0 0 0 0 0 0 5 0 2 0 0 0 3 0 4 0 0 0 0 0 0 0 0 0 5 0 0 0 0 27 1 0 4 0 0 23 28 0 0 0 0 0 10 0 23 0 0 0 70 4 0 23 7 0 0 0 0 0 0 0 10 14 10 38 1 0 0 43 27 0 6 0 0 1 72 0 14 0 1 27 0 11 0 0 0 6 0 54 0 0 0 7 13 0 0 0 0 47 1 1 1 0 10 0 28 7 1 17 0 0 6 5 0 3 0 0 0 0 2 0 0 0 0 0 0 4 0 0 0 0 4 0 0 0 0 0 0 0 38 8 2 0 0 0 0 0 90 0 28 11 0 16 0 0 3 0 0 0 0 17 0 0 5 0 0 33 0 0 0 0 3 3 0 0 1 0 14 0 0 65 0 17 0 0 0 46 5 0 0 0 0 0 0 11 0 0 41 0 0 2 0 0 0 0 51 0 0 2 0 0 0 0 0 0 0 0 0 0 0 1 0 32 0 0 0 0 43 0 0 0 8 40 1 0 0 7 0 55 0 0 1 0 0 0 0 1 0 3 0 0 0 0 0 3 6 0 0 0 0 0 2 0 0 0 0 0 0 0 0 0 0 0 0 0 10 0 0 3 17 1 0 55 0 0 26 33 0 0 0 41 0 0 0 0 7 0 0 19 55 0 0 0 0 0 0 0 4 0 0 0 0 19 0 0 0 37 3 18 1 0 0 2 0 0 0 0 0 0 16 0 25 87 23 0 0 0 25 0 0 0 69 0 18 7 0 0 0 0 1 37 25 0 33 0 0 0 1 0 0 10 0 43 0 8 0 19 22 0 0 0 0 7 0 0 0 0 0 6 16 0 1 0 0 79 18 9 0 0 0 0 6 41 13 0 2 0 1 0 0 5 104 0 1 0 0 0 1 3 0 0 42 0 0 0 0 0 5 0 0 10 16 0 6 0 0 2 2 0 4 0 0 19 0 6 0 0 1 0 0 0 64 60 0 0 1 0 0 0 1 0 12 34 0 0 0 0 0 0 0 0 0 0 0 1 0 0 0 35 1 0 0 68 1 0 16 0 0 0 5 9 0 0 12 6 0 0 0 0 0 29 0 2 0 0 0 5 9 92 11 0 7 0 22 128 0 0 1 10 1 0 0 0 7 1 13 0 51 0 0 0 0 0 16 0 0 0 18 3 0 0 0 0 0 0 0 2 0 0 0 3 0 0 6.551194539249146
21 0 0 0 0 3 12 0 0 0 64 0 0 56 0 12 7 0 0 22 0 15 19 0 0 0 0 6 96 1 9 22 0 0 0 6 4 0 0 1 1 0 0 0 0 0 0 0 0 0 6 0 2 0 0 0 1 0 3 0 0 0 0 0 0 0 0 0 2 0 0 0 0 28 1 0 3 0 0 20 28 0 0 0 0 0 10 0 19 0 0 0 76 4 0 19 7 0 0 0 0 0 0 0 10 12 11 27 1 0 0 47 25 0 6 0 0 1 67 0 14 0 1 27 0 10 0 0 0 6 0 53 0 0 0 6 12 0 0 0 0 46 1 1 1 0 7 0 27 7 1 17 0 0 5 4 0 3 0 0 0 0 2 0 0 0 0 0 0 2 0 0 0 0 4 0 0 0 0 0 0 0 40 8 2 0 0 0 0 0 94 0 30 11 0 14 0 0 3 0 0 0 0 18 0 0 6 0 0 32 0 0 0 0 4 3 0 0 1 0 13 0 0 71 0 15 0 0 0 43 6 0 0 0 0 0 0 11 0 0 50 0 0 2 0 0 0 0 46 0 0 2 0 0 0 0 0 0 0 0 0 0 0 1 0 30 0 0 0 0 36 0 0 0 5 37 1 0 0 6 0 52 0 0 1 0 0 0 0 1 0 3 0 0 0 0 0 3 5 0 0 0 0 0 2 0 0 0 0 0 0 0 0 0 0 0 0 0 8 0 0 3 18 1 0 52 0 0 22 32 0 0 0 44 0 0 0 0 5 0 0 19 45 0 0 0 0 0 0 0 4 0 0 0 0 20 0 0 0 38 3 14 1 0 0 1 0 0 0 0 0 0 19 0 22 81 26 0 0 0 22 0 0 0 67 0 16 8 0 0 0 0 0 37 27 0 36 0 0 0 1 0 0 11 0 49 0 8 0 18 19 0 0 0 0 7 0 0 0 0 0 6 16 0 1 0 0 67 19 11 0 0 0 0 7 43 11 0 2 0 1 0 0 5 97 0 0 0 0 0 0 1 0 0 37 0 0 0 0 0 4 0 0 11 18 0 6 0 0 1 1 0 5 0 0 20 0 4 0 0 1 0 0 0 71 61 0 0 1 0 0 0 0 0 10 35 0 0 0 0 0 0 0 0 0 0 0 0 0 0 0 32 0 0 0 71 1 0 15 0 0 0 4 10 0 0 12 5 0 0 0 0 0 28 0 2 0 0 0 5 8 92 11 0 7 0 19 129 0 0 1 9 1 0 0 0 7 0 13 0 53 0 0 0 0 0 13 0 0 0 18 3 0 0 0 0 0 0 0 2 0 0 0 4 0 0 6.36518771331058
20 0 0 0 0 2 11 0 0 0 60 0 0 56 0 12 7 0 0 22 0 12 19 0 0 0 0 4 106 1 8 20 0 0 0 6 3 0 0 1 1 0 0 0 0 0 0 0 0 0 6 0 1 0 0 0 1 0 3 0 0 0 0 0 0 0 0 0 2 0 0 0 0 32 1 0 3 0 0 24 25 0 0 0 0 0 9 0 16 0 0 0 88 3 0 21 8 0 0 0 0 0 0 0 11 15 14 23 1 0 0 44 26 0 4 0 0 1 67 0 12 0 1 27 0 11 0 0 0 5 0 51 0 0 0 5 15 0 0 0 0 32 1 1 1 0 7 0 29 8 1 15 0 0 5 4 0 3 0 0 0 0 2 0 0 0 0 0 0 2 0 0 0 0 4 0 0 0 0 0 0 0 42 8 2 0 0 0 0 0 91 0 28 8 0 14 0 0 3 0 0 0 0 16 0 0 6 0 0 31 0 0 0 0 5 3 0 0 1 0 14 0 0 67 0 18 0 0 0 37 7 0 0 0 0 0 0 15 0 0 59 0 0 2 0 0 0 0 44 0 0 2 0 0 0 0 0 0 0 0 0 0 0 1 0 30 0 0 0 0 36 0 0 0 4 35 1 0 0 6 0 47 0 0 1 0 0 0 0 1 0 1 0 0 0 0 0 2 5 0 0 0 0 0 2 0 0 0 0 0 0 0 0 0 0 0 0 0 6 0 0 2 16 1 0 50 0 0 20 32 0 0 0 48 0 0 0 0 5 0 0 17 41 0 0 0 0 0 0 0 4 0 0 0 0 18 0 0 0 35 3 14 1 0 0 1 0 0 0 0 0 0 20 0 23 79 27 0 0 0 20 0 0 0 65 0 15 8 0 0 0 0 0 32 23 0 37 0 0 0 1 0 0 9 0 47 0 9 0 18 22 0 0 0 0 6 0 0 0 0 0 8 17 0 1 0 0 66 17 11 0 0 0 0 8 45 10 0 2 0 0 0 0 5 91 0 0 0 0 0 0 1 0 0 35 0 0 0 0 0 4 0 0 11 22 0 5 0 0 0 1 0 5 0 0 20 0 3 0 0 1 0 0 0 76 55 0 0 1 0 0 0 0 0 9 35 0 0 0 0 0 0 0 0 0 0 0 0 0 0 0 31 0 0 0 79 0 0 14 0 0 0 5 14 0 0 15 3 0 0 0 0 0 29 0 2 0 0 0 5 7 98 12 0 6 0 18 129 0 0 1 7 1 0 0 0 8 0 13 0 52 0 0 0 0 0 12 0 0 0 21 3 0 0 0 0 0 0 0 1 0 0 0 4 0 0 6.291808873720137
21 0 0 0 0 1 11 0 0 0 62 0 0 64 0 10 7 0 0 21 0 10 18 0 0 0 0 4 100 1 7 19 0 0 0 4 3 0 0 1 1 0 0 0 0 0 0 0 0 0 6 0 1 0 0 0 1 0 3 0 0 0 0 0 0 0 0 0 2 0 0 0 0 32 1 0 3 0 0 22 22 0 0 0 0 0 6 0 14 0 0 0 78 3 0 19 8 0 0 0 0 0 0 0 7 17 13 21 1 0 0 38 22 0 4 0 0 1 68 0 14 0 1 26 0 11 0 0 0 4 0 44 0 0 0 4 14 0 0 0 0 35 1 1 1 0 6 0 29 9 1 19 0 0 5 4 0 3 0 0 0 0 2 0 0 0 0 0 0 2 0 0 0 0 3 0 0 0 0 0 0 0 40 9 2 0 0 0 0 0 84 0 25 9 0 12 0 0 3 0 0 0 0 15 0 0 9 0 0 28 0 0 0 0 6 3 0 0 1 0 13 0 0 67 0 15 0 0 0 35 8 0 0 0 0 0 0 14 0 0 63 0 0 2 0 0 0 0 45 0 0 1 0 0 0 0 0 0 0 0 0 0 0 1 0 33 0 0 0 0 32 0 0 0 4 34 1 0 0 4 0 47 0 0 1 0 0 0 0 1 0 1 0 0 0 0 0 1 5 0 0 0 0 0 2 0 0 0 0 0 0 0 0 0 0 0 0 0 3 0 0 2 16 0 0 51 0 0 19 34 0 0 0 49 0 0 0 0 4 0 0 18 43 0 0 0 0 0 0 0 4 0 0 0 0 20 0 0 0 33 3 15 1 0 0 1 0 0 0 0 0 0 17 0 25 70 27 0 0 0 19 0 0 0 63 0 12 8 0 0 0 0 0 32 24 0 36 0 0 0 1 0 0 8 0 47 0 7 0 17 19 0 0 0 0 6 0 0 0 0 0 9 17 0 1 0 0 64 14 10 0 0 0 0 8 43 8 0 2 0 0 0 0 5 87 0 0 0 0 0 0 1 0 0 33 0 0 0 0 0 3 0 0 11 26 0 3 0 0 0 1 0 3 0 0 20 0 1 0 0 1 0 0 0 80 51 0 0 1 0 0 0 0 0 8 34 0 0 0 0 0 0 0 0 0 0 0 0 0 0 0 31 0 0 0 81 0 0 16 0 0 0 5 15 0 0 15 3 0 0 0 0 0 30 0 2 0 0 0 5 7 97 16 0 4 0 17 124 0 0 1 8 1 0 0 0 9 0 11 0 55 0 0 0 0 0 13 0 0 0 20 2 0 0 0 0 0 0 0 1 0 0 0 4 0 0 6.117747440273037
21 0 0 0 0 1 11 0 0 0 62 0 0 68 0 10 7 0 0 21 0 10 19 0 0 0 0 3 98 1 7 19 0 0 0 3 2 0 0 1 1 0 0 0 0 0 0 0 0 0 6 0 0 0 0 0 1 0 3 0 0 0 0 0 0 0 0 0 2 0 0 0 0 26 1 0 3 0 0 22 21 0 0 0 0 0 5 0 11 0 0 0 81 2 0 18 9 0 0 0 0 0 0 0 7 17 17 23 1 0 0 31 21 0 4 0 0 1 67 0 16 0 0 27 0 10 0 0 0 3 0 39 0 0 0 2 14 0 0 0 0 33 1 1 1 0 8 0 25 9 1 18 0 0 4 2 0 3 0 0 0 0 2 0 0 0 0 0 0 2 0 0 0 0 3 0 0 0 0 0 0 0 34 10 2 0 0 0 0 0 83 0 24 8 0 11 0 0 2 0 0 0 0 15 0 0 14 0 0 24 0 0 0 0 5 2 0 0 1 0 11 0 0 64 0 13 0 0 0 30 6 0 0 0 0 0 0 15 0 0 68 0 0 2 0 0 0 0 49 0 0 0 0 0 0 0 0 0 0 0 0 0 0 1 0 34 0 0 0 0 38 0 0 0 3 31 0 0 0 3 0 40 0 0 1 0 0 0 0 1 0 1 0 0 0 0 0 0 5 0 0 0 0 0 2 0 0 0 0 0 0 0 0 0 0 0 0 0 1 0 0 2 17 0 0 46 0 0 14 34 0 0 0 48 0 0 0 0 4 0 0 18 35 0 0 0 0 0 0 0 4 0 0 0 0 18 0 0 0 35 1 17 1 0 0 1 0 0 0 0 0 0 17 0 24 69 28 0 0 0 16 0 0 0 67 0 12 7 0 0 0 0 0 32 22 0 31 0 0 0 1 0 0 7 0 47 0 7 0 14 20 0 0 0 0 6 0 0 0 0 0 7 18 0 1 0 0 61 13 10 0 0 0 0 9 46 8 0 2 0 0 0 0 4 86 0 0 0 0 0 0 1 0 0 32 0 0 0 0 0 3 0 0 11 24 0 3 0 0 0 1 0 2 0 0 17 0 0 0 0 0 0 0 0 88 56 0 0 1 0 0 0 0 0 7 34 0 0 0 0 0 0 0 0 0 0 0 0 0 0 0 26 0 0 0 86 0 0 17 0 0 0 4 16 0 0 12 2 0 0 0 0 0 26 0 2 0 0 0 4 6 94 15 0 5 0 14 122 0 0 1 7 1 0 0 0 10 0 11 0 49 0 0 0 0 0 12 0 0 0 20 2 0 0 0 0 0 0 0 1 0 0 0 4 0 0 5.936860068259386
24 0 0 0 0 1 14 0 0 0 62 0 0 62 0 9 7 0 0 19 0 10 19 0 0 0 0 3 96 1 5 22 0 0 0 2 2 0 0 1 1 0 0 0 0 0 0 0 0 0 7 0 0 0 0 0 1 0 2 0 0 0 0 0 0 0 0 0 2 0 0 0 0 27 1 0 3 0 0 20 16 0 0 0 0 0 4 0 8 0 0 0 87 2 0 18 10 0 0 0 0 0 0 0 8 17 17 21 1 0 0 29 16 0 4 0 0 1 61 0 16 0 0 22 0 9 0 0 0 2 0 41 0 0 0 1 15 0 0 0 0 31 1 1 1 0 7 0 25 7 1 20 0 0 4 2 0 2 0 0 0 0 2 0 0 0 0 0 0 2 0 0 0 0 3 0 0 0 0 0 0 0 33 7 2 0 0 0 0 0 84 0 21 7 0 10 0 0 2 0 0 0 0 16 0 0 15 0 0 24 0 0 0 0 5 2 0 0 1 0 9 0 0 63 0 16 0 0 0 28 6 0 0 0 0 0 0 19 0 0 68 0 0 2 0 0 0 0 51 0 0 0 0 0 0 0 0 0 0 0 0 0 0 1 0 31 0 0 0 0 40 0 0 0 3 30 0 0 0 3 0 39 0 0 1 0 0 0 0 1 0 1 0 0 0 0 0 0 3 0 0 0 0 0 2 0 0 0 0 0 0 0 0 0 0 0 0 0 1 0 0 2 19 0 0 40 0 0 13 32 0 0 0 46 0 0 0 0 4 0 0 19 31 0 0 0 0 0 0 0 3 0 0 0 0 19 0 0 0 38 0 15 0 0 0 1 0 0 0 0 0 0 18 0 21 72 31 0 0 0 17 0 0 0 74 0 11 6 0 0 0 0 0 35 26 0 31 0 0 0 1 0 0 7 0 46 0 6 0 15 22 0 0 0 0 6 0 0 0 0 0 5 17 0 1 0 0 59 15 10 0 0 0 0 7 48 7 0 2 0 0 0 0 4 77 0 0 0 0 0 0 1 0 0 31 0 0 0 0 0 2 0 0 12 18 0 2 0 0 0 1 0 3 0 0 15 0 0 0 0 0 0 0 0 94 54 0 0 1 0 0 0 0 0 6 33 0 0 0 0 0 0 0 0 0 0 0 0 0 0 0 24 0 0 0 85 0 0 13 0 0 0 4 19 0 0 13 2 0 0 0 0 0 23 0 2 0 0 0 4 5 92 14 0 3 0 13 117 0 0 1 7 1 0 0 0 10 0 8 0 43 0 0 0 0 0 13 0 0 0 20 1 0 0 0 0 0 0 0 1 0 0 0 4 0 0 5.800341296928328
27 0 0 0 0 0 13 0 0 0 59 0 0 63 0 9 7 0 0 20 0 11 15 0 0 0 0 2 95 1 5 25 0 0 0 2 2 0 0 1 1 0 0 0 0 0 0 0 0 0 7 0 0 0 0 0 1 0 2 0 0 0 0 0 0 0 0 0 1 0 0 0 0 29 0 0 3 0 0 19 12 0 0 0 0 0 3 0 7 0 0 0 81 2 0 15 11 0 0 0 0 0 0 0 8 18 15 17 1 0 0 27 13 0 4 0 0 1 57 0 13 0 0 21 0 7 0 0 0 1 0 42 0 0 0 1 16 0 0 0 0 33 1 1 1 0 7 0 25 6 1 16 0 0 3 2 0 2 0 0 0 0 2 0 0 0 0 0 0 2 0 0 0 0 2 0 0 0 0 0 0 0 33 9 2 0 0 0 0 0 93 0 18 8 0 7 0 0 2 0 0 0 0 16 0 0 17 0 0 22 0 0 0 0 3 2 0 0 1 0 10 0 0 62 0 15 0 0 0 26 5 0 0 0 0 0 0 22 0 0 75 0 0 2 0 0 0 0 47 0 0 0 0 0 0 0 0 0 0 0 0 0 0 1 0 26 0 0 0 0 38 0 0 0 2 31 0 0 0 3 0 40 0 0 0 0 0 0 0 1 0 1 0 0 0 0 0 0 2 0 0 0 0 0 2 0 0 0 0 0 0 0 0 0 0 0 0 0 1 0 0 2 22 0 0 39 0 0 12 32 0 0 0 45 0 0 0 0 3 0 0 19 29 0 0 0 0 0 0 0 2 0 0 0 0 20 0 0 0 31 0 11 0 0 0 1 0 0 0 0 0 0 20 0 21 68 31 0 0 0 20 0 0 0 70 0 11 6 0 0 0 0 0 33 27 0 34 0 0 0 0 0 0 7 0 43 0 5 0 12 18 0 0 0 0 7 0 0 0 0 0 4 16 0 1 0 0 59 15 9 0 0 0 0 7 57 7 0 2 0 0 0 0 3 78 0 0 0 0 0 0 1 0 0 35 0 0 0 0 0 1 0 0 11 21 0 2 0 0 0 1 0 4 0 0 14 0 0 0 0 0 0 0 0 99 54 0 0 1 0 0 0 0 0 6 32 0 0 0 0 0 0 0 0 0 0 0 0 0 0 0 21 0 0 0 90 0 0 10 0 0 0 4 22 0 0 12 2 0 0 0 0 0 20 0 1 0 0 0 2 5 86 10 0 3 0 13 115 0 0 1 7 0 0 0 0 10 0 7 0 38 0 0 0 0 0 13 0 0 0 21 1 0 0 0 0 0 0 0 1 0 0 0 4 0 0 5.6689419795221849
27 0 0 0 0 0 11 0 0 0 57 0 0 63 0 10 6 0 0 19 0 11 15 0 0 0 0 2 93 0 5 26 0 0 0 2 2 0 0 1 1 0 0 0 0 0 0 0 0 0 7 0 0 0 0 0 1 0 2 0 0 0 0 0 0 0 0 0 1 0 0 0 0 24 0 0 2 0 0 22 12 0 0 0 0 0 2 0 5 0 0 0 77 2 0 10 10 0 0 0 0 0 0 0 9 18 13 14 1 0 0 27 11 0 4 0 0 1 50 0 13 0 0 21 0 7 0 0 0 1 0 38 0 0 0 1 13 0 0 0 0 28 0 1 1 0 5 0 24 6 1 18 0 0 3 2 0 2 0 0 0 0 1 0 0 0 0 0 0 2 0 0 0 0 1 0 0 0 0 0 0 0 31 7 2 0 0 0 0 0 95 0 16 7 0 7 0 0 1 0 0 0 0 17 0 0 22 0 0 22 0 0 0 0 4 2 0 0 1 0 14 0 0 59 0 10 0 0 0 20 4 0 0 0 0 0 0 18 0 0 75 0 0 2 0 0 0 0 47 0 0 0 0 0 0 0 0 0 0 0 0 0 0 1 0 23 0 0 0 0 39 0 0 0 2 29 0 0 0 3 0 43 0 0 0 0 0 0 0 1 0 1 0 0 0 0 0 0 1 0 0 0 0 0 2 0 0 0 0 0 0 0 0 0 0 0 0 0 0 0 0 1 27 0 0 35 0 0 9 29 0 0 0 43 0 0 0 0 4 0 0 21 27 0 0 0 0 0 0 0 2 0 0 0 0 17 0 0 0 27 0 12 0 0 0 0 0 0 0 0 0 0 19 0 25 60 23 0 0 0 17 0 0 0 70 0 9 6 0 0 0 0 0 34 30 0 34 0 0 0 0 0 0 6 0 44 0 4 0 10 18 0 0 0 0 8 0 0 0 0 0 4 19 0 1 0 0 61 16 7 0 0 0 0 8 60 7 0 2 0 0 0 0 3 81 0 0 0 0 0 0 1 0 0 34 0 0 0 0 0 1 0 0 9 22 0 2 0 0 0 0 0 5 0 0 11 0 0 0 0 0 0 0 0 105 56 0 0 0 0 0 0 0 0 4 31 0 0 0 0 0 0 0 0 0 0 0 0 0 0 0 17 0 0 0 93 0 0 11 0 0 0 4 23 0 0 15 1 0 0 0 0 0 18 0 1 0 0 0 2 5 88 10 0 3 0 11 107 0 0 1 6 0 0 0 0 10 0 6 0 35 0 0 0 0 0 13 0 0 0 22 0 0 0 0 0 0 0 0 1 0 0 0 3 0 0 5.494880546075085
29 0 0 0 0 0 10 0 0 0 51 0 0 62 0 8 6 0 0 18 0 10 14 0 0 0 0 0 93 0 4 29 0 0 0 1 2 0 0 1 1 0 0 0 0 0 0 0 0 0 5 0 0 0 0 0 1 0 2 0 0 0 0 0 0 0 0 0 2 0 0 0 0 25 0 0 1 0 0 24 12 0 0 0 0 0 2 0 4 0 0 0 77 2 0 8 11 0 0 0 0 0 0 0 5 19 13 15 1 0 0 26 10 0 3 0 0 1 43 0 12 0 0 22 0 8 0 0 0 1 0 31 0 0 0 1 13 0 0 0 0 29 0 1 1 0 5 0 26 6 1 21 0 0 3 2 0 1 0 0 0 0 1 0 0 0 0 0 0 2 0 0 0 0 0 0 0 0 0 0 0 0 32 5 2 0 0 0 0 0 98 0 18 8 0 7 0 0 1 0 0 0 0 14 0 0 21 0 0 25 0 0 0 0 2 1 0 0 0 0 14 0 0 61 0 11 0 0 0 13 4 0 0 0 0 0 0 17 0 0 77 0 0 2 0 0 0 0 52 0 0 0 0 0 0 0 0 0 0 0 0 0 0 1 0 22 0 0 0 0 37 0 0 0 2 30 0 0 0 2 0 40 0 0 0 0 0 0 0 1 0 0 0 0 0 0 0 0 1 0 0 0 0 0 2 0 0 0 0 0 0 0 0 0 0 0 0 0 0 0 0 1 33 0 0 33 0 0 6 27 0 0 0 42 0 0 0 0 4 0 0 24 27 0 0 0 0 0 0 0 2 0 0 0 0 11 0 0 0 27 0 11 0 0 0 0 0 0 0 0 0 0 20 0 25 60 25 0 0 0 16 0 0 0 71 0 7 4 0 0 0 0 0 32 30 0 39 0 0 0 0 0 0 6 0 45 0 4 0 8 16 0 0 0 0 9 0 0 0 0 0 3 18 0 1 0 0 60 18 6 0 0 0 0 9 64 6 0 2 0 0 0 0 3 86 0 0 0 0 0 0 1 0 0 37 0 0 0 0 0 1 0 0 9 23 0 2 0 0 0 0 0 7 0 0 8 0 0 0 0 0 0 0 0 102 60 0 0 0 0 0 0 0 0 3 31 0 0 0 0 0 0 0 0 0 0 0 0 0 0 0 12 0 0 0 85 0 0 11 0 0 0 3 24 0 0 17 1 0 0 0 0 0 18 0 1 0 0 0 2 6 84 9 0 2 0 8 98 0 0 0 6 0 0 0 0 8 0 5 0 28 0 0 0 0 0 11 0 0 0 20 0 0 0 0 0 0 0 0 1 0 0 0 2 0 0 5.3720136518771339
26 0 0 0 0 0 11 0 0 0 50 0 0 62 0 7 5 0 0 17 0 6 15 0 0 0 0 0 89 0 3 23 0 0 0 1 1 0 0 1 1 0 0 0 0 0 0 0 0 0 5 0 0 0 0 0 1 0 2 0 0 0 0 0 0 0 0 0 2 0 0 0 0 24 0 0 1 0 0 24 12 0 0 0 0 0 2 0 4 0 0 0 80 2 0 7 9 0 0 0 0 0 0 0 5 19 15 12 1 0 0 29 9 0 3 0 0 1 48 0 10 0 0 25 0 9 0 0 0 1 0 29 0 0 0 1 13 0 0 0 0 33 0 1 1 0 3 0 24 6 1 22 0 0 3 2 0 1 0 0 0 0 1 0 0 0 0 0 0 2 0 0 0 0 0 0 0 0 0 0 0 0 32 5 2 0 0 0 0 0 105 0 20 9 0 5 0 0 1 0 0 0 0 15 0 0 21 0 0 26 0 0 0 0 2 1 0 0 0 0 13 0 0 59 0 10 0 0 0 12 3 0 0 0 0 0 0 18 0 0 79 0 0 2 0 0 0 0 51 0 0 0 0 0 0 0 0 0 0 0 0 0 0 1 0 22 0 0 0 0 38 0 0 0 1 30 0 0 0 2 0 37 0 0 0 0 0 0 0 1 0 0 0 0 0 0 0 0 1 0 0 0 0 0 2 0 0 0 0 0 0 0 0 0 0 0 0 0 0 0 0 1 37 0 0 29 0 0 5 22 0 0 0 43 0 0 0 0 4 0 0 23 25 0 0 0 0 0 0 0 2 0 0 0 0 10 0 0 0 25 0 10 0 0 0 0 0 0 0 0 0 0 21 0 25 60 24 0 0 0 17 0 0 0 64 0 7 4 0 0 0 0 0 31 31 0 37 0 0 0 0 0 0 6 0 43 0 4 0 8 17 0 0 0 0 8 0 0 0 0 0 2 17 0 1 0 0 56 17 7 0 0 0 0 11 68 3 0 2 0 0 0 0 3 87 0 0 0 0 0 0 1 0 0 40 0 0 0 0 0 1 0 0 10 22 0 2 0 0 0 0 0 8 0 0 8 0 0 0 0 0 0 0 0 100 52 0 0 0 0 0 0 0 0 3 29 0 0 0 0 0 0 0 0 0 0 0 0 0 0 0 10 0 0 0 82 0 0 12 0 0 0 2 22 0 0 19 1 0 0 0 0 0 21 0 1 0 0 0 1 8 80 12 0 1 0 5 90 0 0 0 5 0 0 0 0 7 0 5 0 26 0 0 0 0 0 7 0 0 0 18 0 0 0 0 0 0 0 0 1 0 0 0 2 0 0 5.255972696245734
22 0 0 0 0 0 11 0 0 0 41 0 0 56 0 6 5 0 0 17 0 5 14 0 0 0 0 0 89 0 3 20 0 0 0 1 0 0 0 1 1 0 0 0 0 0 0 0 0 0 5 0 0 0 0 0 0 0 2 0 0 0 0 0 0 0 0 0 3 0 0 0 0 26 0 0 1 0 0 26 9 0 0 0 0 0 1 0 4 0 0 0 77 1 0 8 8 0 0 0 0 0 0 0 5 21 14 11 1 0 0 31 8 0 3 0 0 1 53 0 8 0 0 21 0 9 0 0 0 1 0 27 0 0 0 1 12 0 0 0 0 37 0 1 1 0 3 0 25 4 1 23 0 0 3 2 0 1 0 0 0 0 1 0 0 0 0 0 0 1 0 0 0 0 0 0 0 0 0 0 0 0 34 4 2 0 0 0 0 0 108 0 20 11 0 5 0 0 1 0 0 0 0 14 0 0 22 0 0 25 0 0 0 0 2 1 0 0 0 0 11 0 0 58 0 13 0 0 0 10 3 0 0 0 0 0 0 17 0 0 83 0 0 2 0 0 0 0 53 0 0 0 0 0 0 0 0 0 0 0 0 0 0 1 0 21 0 0 0 0 38 0 0 0 1 28 0 0 0 2 0 35 0 0 0 0 0 0 0 0 0 0 0 0 0 0 0 0 1 0 0 0 0 0 1 0 0 0 0 0 0 0 0 0 0 0 0 0 0 0 0 1 38 0 0 26 0 0 5 19 0 0 0 45 0 0 0 0 3 0 0 25 24 0 0 0 0 0 0 0 2 0 0 0 0 8 0 0 0 20 0 8 0 0 0 0 0 0 0 0 0 0 19 0 24 57 21 0 0 0 19 0 0 0 59 0 8 4 0 0 0 0 0 29 28 0 36 0 0 0 0 0 0 6 0 38 0 4 0 7 18 0 0 0 0 5 0 0 0 0 0 1 14 0 1 0 0 56 19 8 0 0 0 0 12 68 2 0 1 0 0 0 0 3 90 0 0 0 0 0 0 1 0 0 44 0 0 0 0 0 1 0 0 10 22 0 2 0 0 0 0 0 9 0 0 7 0 0 0 0 0 0 0 0 100 53 0 0 0 0 0 0 0 0 2 29 0 0 0 0 0 0 0 0 0 0 0 0 0 0 0 11 0 0 0 76 0 0 11 0 0 0 2 20 0 0 20 1 0 0 0 0 0 17 0 1 0 0 0 1 8 81 13 0 1 0 5 89 0 0 0 4 0 0 0 0 6 0 4 0 27 0 0 0 0 0 7 0 0 0 16 0 0 0 0 0 0 0 0 1 0 0 0 2 0 0 5.1279863481228669
19 0 0 0 0 0 13 0 0 0 40 0 0 56 0 7 5 0 0 12 0 3 13 0 0 0 0 0 87 0 3 22 0 0 0 1 0 0 0 1 1 0 0 0 0 0 0 0 0 0 5 0 0 0 0 0 0 0 1 0 0 0 0 0 0 0 0 0 3 0 0 0 0 26 0 0 1 0 0 25 8 0 0 0 0 0 1 0 4 0 0 0 74 1 0 9 8 0 0 0 0 0 0 0 5 23 13 12 1 0 0 26 7 0 2 0 0 1 53 0 8 0 0 21 0 8 0 0 0 1 0 24 0 0 0 1 13 0 0 0 0 34 0 1 1 0 3 0 23 4 0 25 0 0 2 2 0 1 0 0 0 0 1 0 0 0 0 0 0 1 0 0 0 0 0 0 0 0 0 0 0 0 36 3 1 0 0 0 0 0 112 0 20 8 0 4 0 0 1 0 0 0 0 13 0 0 24 0 0 25 0 0 0 0 2 1 0 0 0 0 11 0 0 60 0 14 0 0 0 10 3 0 0 0 0 0 0 13 0 0 84 0 0 2 0 0 0 0 52 0 0 0 0 0 0 0 0 0 0 0 0 0 0 1 0 19 0 0 0 0 36 0 0 0 1 26 0 0 0 1 0 33 0 0 0 0 0 0 0 0 0 0 0 0 0 0 0 0 1 0 0 0 0 0 0 0 0 0 0 0 0 0 0 0 0 0 0 0 0 0 0 1 39 0 0 25 0 0 3 20 0 0 0 43 0 0 0 0 2 0 0 28 23 0 0 0 0 0 0 0 1 0 0 0 0 9 0 0 0 18 0 8 0 0 0 0 0 0 0 0 0 0 18 0 22 59 20 0 0 0 22 0 0 0 60 0 8 4 0 0 0 0 0 29 28 0 40 0 0 0 0 0 0 5 0 35 0 2 0 6 16 0 0 0 0 5 0 0 0 0 0 1 14 0 1 0 0 54 19 7 0 0 0 0 13 68 2 0 1 0 0 0 0 2 96 0 0 0 0 0 0 1 0 0 44 0 0 0 0 0 0 0 0 9 24 0 2 0 0 0 0 0 7 0 0 5 0 0 0 0 0 0 0 0 106 57 0 0 0 0 0 0 0 0 1 30 0 0 0 0 0 0 0 0 0 0 0 0 0 0 0 9 0 0 0 70 0 0 11 0 0 0 2 21 0 0 19 1 0 0 0 0 0 16 0 0 0 0 0 1 6 78 16 0 1 0 5 90 0 0 0 3 0 0 0 0 7 0 4 0 21 0 0 0 0 0 5 0 0 0 13 0 0 0 0 0 0 0 0 0 0 0 0 2 0 0 5.0290102389078499
20 0 0 0 0 0 14 0 0 0 39 0 0 55 0 7 5 0 0 10 0 3 10 0 0 0 0 0 92 0 3 24 0 0 0 1 0 0 0 1 1 0 0 0 0 0 0 0 0 0 5 0 0 0 0 0 0 0 1 0 0 0 0 0 0 0 0 0 5 0 0 0 0 22 0 0 1 0 0 27 5 0 0 0 0 0 1 0 3 0 0 0 70 1 0 9 7 0 0 0 0 0 0 0 3 23 11 11 1 0 0 29 6 0 2 0 0 0 53 0 9 0 0 22 0 8 0 0 0 1 0 22 0 0 0 1 11 0 0 0 0 36 0 1 1 0 3 0 19 4 0 27 0 0 2 2 0 1 0 0 0 0 1 0 0 0 0 0 0 1 0 0 0 0 0 0 0 0 0 0 0 0 35 3 1 0 0 0 0 0 114 0 19 6 0 4 0 0 0 0 0 0 0 13 0 0 20 0 0 24 0 0 0 0 0 1 0 0 0 0 12 0 0 60 0 15 0 0 0 8 2 0 0 0 0 0 0 12 0 0 83 0 0 2 0 0 0 0 53 0 0 0 0 0 0 0 0 0 0 0 0 0 0 0 0 16 0 0 0 0 39 0 0 0 1 24 0 0 0 1 0 30 0 0 0 0 0 0 0 0 0 0 0 0 0 0 0 0 1 0 0 0 0 0 0 0 0 0 0 0 0 0 0 0 0 0 0 0 0 0 0 1 37 0 0 24 0 0 3 15 0 0 0 42 0 0 0 0 2 0 0 32 22 0 0 0 0 0 0 0 1 0 0 0 0 8 0 0 0 12 0 6 0 0 0 0 0 0 0 0 0 0 15 0 23 55 17 0 0 0 17 0 0 0 61 0 9 4 0 0 0 0 0 32 32 0 41 0 0 0 0 0 0 4 0 33 0 1 0 5 12 0 0 0 0 4 0 0 0 0 0 1 11 0 1 0 0 56 19 8 0 0 0 0 13 63 2 0 1 0 0 0 0 2 91 0 0 0 0 0 0 1 0 0 43 0 0 0 0 0 0 0 0 8 27 0 1 0 0 0 0 0 8 0 0 4 0 0 0 0 0 0 0 0 116 57 0 0 0 0 0 0 0 0 1 32 0 0 0 0 0 0 0 0 0 0 0 0 0 0 0 10 0 0 0 65 0 0 12 0 0 0 1 22 0 0 19 0 0 0 0 0 0 20 0 0 0 0 0 1 6 79 13 0 1 0 6 88 0 0 0 3 0 0 0 0 6 0 4 0 18 0 0 0 0 0 5 0 0 0 13 0 0 0 0 0 0 0 0 0 0 0 0 2 0 0 4.918088737201365
19 0 0 0 0 0 15 0 0 0 40 0 0 52 0 7 4 0 0 9 0 3 10 0 0 0 0 0 92 0 3 23 0 0 0 1 0 0 0 1 1 0 0 0 0 0 0 0 0 0 5 0 0 0 0 0 0 0 1 0 0 0 0 0 0 0 0 0 4 0 0 0 0 26 0 0 1 0 0 26 4 0 0 0 0 0 1 0 2 0 0 0 74 1 0 10 7 0 0 0 0 0 0 0 3 22 13 12 0 0 0 34 5 0 1 0 0 0 49 0 8 0 0 25 0 6 0 0 0 0 0 20 0 0 0 1 11 0 0 0 0 33 0 1 0 0 3 0 20 3 0 30 0 0 2 2 0 1 0 0 0 0 1 0 0 0 0 0 0 1 0 0 0 0 0 0 0 0 0 0 0 0 32 3 1 0 0 0 0 0 110 0 17 5 0 3 0 0 0 0 0 0 0 13 0 0 17 0 0 24 0 0 0 0 0 1 0 0 0 0 12 0 0 64 0 22 0 0 0 7 1 0 0 0 0 0 0 10 0 0 83 0 0 1 0 0 0 0 57 0 0 0 0 0 0 0 0 0 0 0 0 0 0 0 0 15 0 0 0 0 39 0 0 0 1 21 0 0 0 1 0 30 0 0 0 0 0 0 0 0 0 0 0 0 0 0 0 0 0 0 0 0 0 0 0 0 0 0 0 0 0 0 0 0 0 0 0 0 0 0 0 1 31 0 0 24 0 0 3 13 0 0 0 38 0 0 0 0 2 0 0 36 20 0 0 0 0 0 0 0 1 0 0 0 0 9 0 0 0 14 0 7 0 0 0 0 0 0 0 0 0 0 14 0 20 53 17 0 0 0 16 0 0 0 59 0 10 3 0 0 0 0 0 34 29 0 40 0 0 0 0 0 0 1 0 31 0 1 0 4 13 0 0 0 0 4 0 0 0 0 0 1 8 0 1 0 0 51 22 6 0 0 0 0 14 61 2 0 1 0 0 0 0 1 89 0 0 0 0 0 0 1 0 0 44 0 0 0 0 0 0 0 0 9 27 0 0 0 0 0 0 0 7 0 0 4 0 0 0 0 0 0 0 0 128 54 0 0 0 0 0 0 0 0 1 29 0 0 0 0 0 0 0 0 0 0 0 0 0 0 0 11 0 0 0 63 0 0 9 0 0 0 1 19 0 0 20 0 0 0 0 0 0 19 0 0 0 0 0 1 7 84 11 0 0 0 6 97 0 0 0 4 0 0 0 0 6 0 4 0 18 0 0 0 0 0 5 0 0 0 12 0 0 0 0 0 0 0 0 0 0 0 0 1 0 0 4.856655290102389
18 0 0 0 0 0 15 0 0 0 35 0 0 53 0 7 4 0 0 7 0 3 11 0 0 0 0 0 102 0 3 19 0 0 0 1 0 0 0 1 1 0 0 0 0 0 0 0 0 0 4 0 0 0 0 0 0 0 1 0 0 0 0 0 0 0 0 0 3 0 0 0 0 27 0 0 1 0 0 25 4 0 0 0 0 0 1 0 2 0 0 0 66 1 0 11 7 0 0 0 0 0 0 0 2 19 12 10 0 0 0 36 4 0 1 0 0 0 46 0 8 0 0 26 0 6 0 0 0 0 0 20 0 0 0 1 11 0 0 0 0 30 0 1 0 0 3 0 19 3 0 35 0 0 2 2 0 1 0 0 0 0 1 0 0 0 0 0 0 1 0 0 0 0 0 0 0 0 0 0 0 0 32 3 1 0 0 0 0 0 113 0 16 5 0 3 0 0 0 0 0 0 0 11 0 0 15 0 0 26 0 0 0 0 0 1 0 0 0 0 11 0 0 69 0 22 0 0 0 4 1 0 0 0 0 0 0 8 0 0 85 0 0 1 0 0 0 0 56 0 0 0 0 0 0 0 0 0 0 0 0 0 0 0 0 15 0 0 0 0 40 0 0 0 1 18 0 0 0 0 0 29 0 0 0 0 0 0 0 0 0 0 0 0 0 0 0 0 0 0 0 0 0 0 0 0 0 0 0 0 0 0 0 0 0 0 0 0 0 0 0 1 29 0 0 26 0 0 2 12 0 0 0 35 0 0 0 0 1 0 0 30 16 0 0 0 0 0 0 0 1 0 0 0 0 9 0 0 0 14 0 7 0 0 0 0 0 0 0 0 0 0 14 0 18 54 17 0 0 0 14 0 0 0 55 0 10 3 0 0 0 0 0 33 28 0 41 0 0 0 0 0 0 1 0 29 0 1 0 4 11 0 0 0 0 4 0 0 0 0 0 1 8 0 1 0 0 49 24 9 0 0 0 0 13 59 2 0 1 0 0 0 0 1 83 0 0 0 0 0 0 1 0 0 49 0 0 0 0 0 0 0 0 9 26 0 0 0 0 0 0 0 4 0 0 3 0 0 0 0 0 0 0 0 133 52 0 0 0 0 0 0 0 0 1 29 0 0 0 0 0 0 0 0 0 0 0 0 0 0 0 12 0 0 0 52 0 0 9 0 0 0 1 17 0 0 22 0 0 0 0 0 0 20 0 0 0 0 0 1 6 87 10 0 0 0 6 96 0 0 0 3 0 0 0 0 6 0 4 0 18 0 0 0 0 0 5 0 0 0 11 0 0 0 0 0 0 0 0 0 0 0 0 1 0 0 4.750853242320819
18 0 0 0 0 0 15 0 0 0 34 0 0 50 0 7 3 0 0 7 0 2 10 0 0 0 0 0 112 0 2 20 0 0 0 1 0 0 0 1 0 0 0 0 0 0 0 0 0 0 2 0 0 0 0 0 0 0 1 0 0 0 0 0 0 0 0 0 3 0 0 0 0 24 0 0 1 0 0 22 3 0 0 0 0 0 1 0 2 0 0 0 72 1 0 11 7 0 0 0 0 0 0 0 1 19 12 8 0 0 0 42 3 0 1 0 0 0 47 0 6 0 0 28 0 6 0 0 0 0 0 22 0 0 0 1 9 0 0 0 0 31 0 0 0 0 3 0 19 3 0 33 0 0 2 2 0 1 0 0 0 0 1 0 0 0 0 0 0 1 0 0 0 0 0 0 0 0 0 0 0 0 27 3 1 0 0 0 0 0 114 0 16 4 0 4 0 0 0 0 0 0 0 11 0 0 13 0 0 27 0 0 0 0 0 1 0 0 0 0 14 0 0 68 0 26 0 0 0 4 1 0 0 0 0 0 0 9 0 0 87 0 0 1 0 0 0 0 57 0 0 0 0 0 0 0 0 0 0 0 0 0 0 0 0 15 0 0 0 0 40 0 0 0 1 15 0 0 0 0 0 26 0 0 0 0 0 0 0 0 0 0 0 0 0 0 0 0 0 0 0 0 0 0 0 0 0 0 0 0 0 0 0 0 0 0 0 0 0 0 0 1 33 0 0 26 0 0 2 11 0 0 0 30 0 0 0 0 1 0 0 26 13 0 0 0 0 0 0 0 1 0 0 0 0 8 0 0 0 10 0 9 0 0 0 0 0 0 0 0 0 0 10 0 16 52 16 0 0 0 8 0 0 0 55 0 11 3 0 0 0 0 0 38 25 0 37 0 0 0 0 0 0 1 0 30 0 1 0 4 11 0 0 0 0 3 0 0 0 0 0 1 6 0 0 0 0 45 22 9 0 0 0 0 12 59 1 0 1 0 0 0 0 1 82 0 0 0 0 0 0 1 0 0 47 0 0 0 0 0 0 0 0 8 23 0 0 0 0 0 0 0 5 0 0 1 0 0 0 0 0 0 0 0 131 54 0 0 0 0 0 0 0 0 1 28 0 0 0 0 0 0 0 0 0 0 0 0 0 0 0 12 0 0 0 47 0 0 6 0 0 0 1 15 0 0 21 0 0 0 0 0 0 15 0 0 0 0 0 1 7 90 8 0 0 0 5 91 0 0 0 6 0 0 0 0 7 0 3 0 16 0 0 0 0 0 5 0 0 0 11 0 0 0 0 0 0 0 0 0 0 0 0 0 0 0 4.6331058020477819
21 0 0 0 0 0 15 0 0 0 30 0 0 51 0 7 2 0 0 5 0 1 10 0 0 0 0 0 110 0 2 17 0 0 0 1 0 0 0 1 0 0 0 0 0 0 0 0 0 0 2 0 0 0 0 0 0 0 1 0 0 0 0 0 0 0 0 0 3 0 0 0 0 22 0 0 1 0 0 24 3 0 0 0 0 0 0 0 2 0 0 0 69 1 0 11 8 0 0 0 0 0 0 0 1 17 11 8 0 0 0 43 3 0 1 0 0 0 45 0 6 0 0 25 0 5 0 0 0 0 0 25 0 0 0 1 9 0 0 0 0 25 0 0 0 0 3 0 19 3 0 32 0 0 1 2 0 1 0 0 0 0 1 0 0 0 0 0 0 1 0 0 0 0 0 0 0 0 0 0 0 0 24 3 1 0 0 0 0 0 118 0 18 6 0 4 0 0 0 0 0 0 0 11 0 0 11 0 0 26 0 0 0 0 0 1 0 0 0 0 12 0 0 68 0 31 0 0 0 4 0 0 0 0 0 0 0 6 0 0 87 0 0 1 0 0 0 0 60 0 0 0 0 0 0 0 0 0 0 0 0 0 0 0 0 15 0 0 0 0 39 0 0 0 1 12 0 0 0 0 0 25 0 0 0 0 0 0 0 0 0 0 0 0 0 0 0 0 0 0 0 0 0 0 0 0 0 0 0 0 0 0 0 0 0 0 0 0 0 0 0 1 31 0 0 22 0 0 2 12 0 0 0 25 0 0 0 0 1 0 0 23 12 0 0 0 0 0 0 0 1 0 0 0 0 7 0 0 0 13 0 10 0 0 0 0 0 0 0 0 0 0 10 0 13 53 14 0 0 0 10 0 0 0 56 0 14 3 0 0 0 0 0 38 26 0 36 0 0 0 0 0 0 1 0 29 0 1 0 4 11 0 0 0 0 2 0 0 0 0 0 1 7 0 0 0 0 42 24 10 0 0 0 0 10 62 1 0 1 0 0 0 0 0 75 0 0 0 0 0 0 1 0 0 46 0 0 0 0 0 0 0 0 7 23 0 0 0 0 0 0 0 7 0 0 1 0 0 0 0 0 0 0 0 133 51 0 0 0 0 0 0 0 0 1 28 0 0 0 0 0 0 0 0 0 0 0 0 0 0 0 12 0 0 0 43 0 0 6 0 0 0 1 13 0 0 23 0 0 0 0 0 0 13 0 0 0 0 0 1 7 97 9 0 0 0 5 92 0 0 0 7 0 0 0 0 5 0 3 0 13 0 0 0 0 0 4 0 0 0 10 0 0 0 0 0 0 0 0 0 0 0 0 0 0 0 4.552901023890785
23 0 0 0 0 0 18 0 0 0 31 0 0 54 0 7 2 0 0 4 0 1 10 0 0 0 0 0 113 0 2 17 0 0 0 1 0 0 0 1 0 0 0 0 0 0 0 0 0 0 2 0 0 0 0 0 0 0 1 0 0 0 0 0 0 0 0 0 2 0 0 0 0 20 0 0 1 0 0 21 3 0 0 0 0 0 0 0 2 0 0 0 73 1 0 10 8 0 0 0 0 0 0 0 1 18 10 7 0 0 0 46 2 0 1 0 0 0 42 0 5 0 0 21 0 3 0 0 0 0 0 28 0 0 0 1 10 0 0 0 0 24 0 0 0 0 2 0 16 2 0 34 0 0 1 2 0 1 0 0 0 0 1 0 0 0 0 0 0 0 0 0 0 0 0 0 0 0 0 0 0 0 23 1 1 0 0 0 0 0 123 0 19 4 0 3 0 0 0 0 0 0 0 11 0 0 9 0 0 25 0 0 0 0 0 1 0 0 0 0 13 0 0 68 0 31 0 0 0 4 0 0 0 0 0 0 0 5 0 0 90 0 0 1 0 0 0 0 61 0 0 0 0 0 0 0 0 0 0 0 0 0 0 0 0 15 0 0 0 0 45 0 0 0 1 11 0 0 0 0 0 25 0 0 0 0 0 0 0 0 0 0 0 0 0 0 0 0 0 0 0 0 0 0 0 0 0 0 0 0 0 0 0 0 0 0 0 0 0 0 0 1 31 0 0 23 0 0 1 10 0 0 0 21 0 0 0 0 1 0 0 23 12 0 0 0 0 0 0 0 1 0 0 0 0 9 0 0 0 9 0 10 0 0 0 0 0 0 0 0 0 0 10 0 11 51 14 0 0 0 10 0 0 0 57 0 15 1 0 0 0 0 0 38 24 0 35 0 0 0 0 0 0 1 0 28 0 1 0 4 10 0 0 0 0 1 0 0 0 0 0 0 5 0 0 0 0 38 22 11 0 0 0 0 10 63 1 0 1 0 0 0 0 0 72 0 0 0 0 0 0 1 0 0 45 0 0 0 0 0 0 0 0 8 23 0 0 0 0 0 0 0 7 0 0 1 0 0 0 0 0 0 0 0 131 54 0 0 0 0 0 0 0 0 1 26 0 0 0 0 0 0 0 0 0 0 0 0 0 0 0 12 0 0 0 39 0 0 5 0 0 0 1 11 0 0 24 0 0 0 0 0 0 11 0 0 0 0 0 1 7 98 8 0 0 0 5 102 0 0 0 10 0 0 0 0 4 0 3 0 12 0 0 0 0 0 3 0 0 0 8 0 0 0 0 0 0 0 0 0 0 0 0 0 0 0 4.510238907849829
17 0 0 0 0 0 20 0 0 0 31 0 0 58 0 7 1 0 0 3 0 0 8 0 0 0 0 0 117 0 2 17 0 0 0 1 0 0 0 1 0 0 0 0 0 0 0 0 0 0 1 0 0 0 0 0 0 0 1 0 0 0 0 0 0 0 0 0 2 0 0 0 0 17 0 0 0 0 0 22 3 0 0 0 0 0 0 0 2 0 0 0 70 1 0 10 9 0 0 0 0 0 0 0 1 20 8 7 0 0 0 45 2 0 1 0 0 0 43 0 6 0 0 22 0 2 0 0 0 0 0 29 0 0 0 1 9 0 0 0 0 26 0 0 0 0 2 0 13 3 0 29 0 0 1 2 0 0 0 0 0 0 1 0 0 0 0 0 0 0 0 0 0 0 0 0 0 0 0 0 0 0 25 1 1 0 0 0 0 0 128 0 17 3 0 3 0 0 0 0 0 0 0 11 0 0 8 0 0 21 0 0 0 0 0 0 0 0 0 0 10 0 0 65 0 29 0 0 0 4 0 0 0 0 0 0 0 4 0 0 92 0 0 1 0 0 0 0 59 0 0 0 0 0 0 0 0 0 0 0 0 0 0 0 0 17 0 0 0 0 49 0 0 0 1 10 0 0 0 0 0 22 0 0 0 0 0 0 0 0 0 0 0 0 0 0 0 0 0 0 0 0 0 0 0 0 0 0 0 0 0 0 0 0 0 0 0 0 0 0 0 1 26 0 0 25 0 0 0 10 0 0 0 22 0 0 0 0 1 0 0 24 11 0 0 0 0 0 0 0 1 0 0 0 0 9 0 0 0 12 0 14 0 0 0 0 0 0 0 0 0 0 7 0 10 50 13 0 0 0 8 0 0 0 61 0 16 1 0 0 0 0 0 35 21 0 30 0 0 0 0 0 0 1 0 27 0 1 0 4 9 0 0 0 0 1 0 0 0 0 0 0 5 0 0 0 0 38 21 11 0 0 0 0 11 69 1 0 1 0 0 0 0 0 75 0 0 0 0 0 0 1 0 0 42 0 0 0 0 0 0 0 0 9 22 0 0 0 0 0 0 0 7 0 0 1 0 0 0 0 0 0 0 0 127 54 0 0 0 0 0 0 0 0 1 21 0 0 0 0 0 0 0 0 0 0 0 0 0 0 0 11 0 0 0 41 0 0 3 0 0 0 1 7 0 0 22 0 0 0 0 0 0 12 0 0 0 0 0 1 8 100 9 0 0 0 4 111 0 0 0 12 0 0 0 0 4 0 3 0 11 0 0 0 0 0 3 0 0 0 6 0 0 0 0 0 0 0 0 0 0 0 0 0 0 0 4.4573378839590449
16 0 0 0 0 0 20 0 0 0 30 0 0 59 0 4 0 0 0 3 0 0 8 0 0 0 0 0 115 0 2 17 0 0 0 1 0 0 0 1 0 0 0 0 0 0 0 0 0 0 1 0 0 0 0 0 0 0 1 0 0 0 0 0 0 0 0 0 2 0 0 0 0 18 0 0 0 0 0 21 2 0 0 0 0 0 0 0 1 0 0 0 68 1 0 6 11 0 0 0 0 0 0 0 1 21 8 7 0 0 0 44 2 0 1 0 0 0 45 0 7 0 0 16 0 1 0 0 0 0 0 31 0 0 0 1 7 0 0 0 0 26 0 0 0 0 1 0 12 2 0 27 0 0 1 2 0 0 0 0 0 0 1 0 0 0 0 0 0 0 0 0 0 0 0 0 0 0 0 0 0 0 24 1 1 0 0 0 0 0 132 0 15 4 0 1 0 0 0 0 0 0 0 11 0 0 8 0 0 21 0 0 0 0 0 0 0 0 0 0 8 0 0 66 0 31 0 0 0 3 0 0 0 0 0 0 0 4 0 0 93 0 0 1 0 0 0 0 59 0 0 0 0 0 0 0 0 0 0 0 0 0 0 0 0 17 0 0 0 0 52 0 0 0 1 8 0 0 0 0 0 19 0 0 0 0 0 0 0 0 0 0 0 0 0 0 0 0 0 0 0 0 0 0 0 0 0 0 0 0 0 0 0 0 0 0 0 0 0 0 0 1 24 0 0 26 0 0 0 9 0 0 0 20 0 0 0 0 1 0 0 22 11 0 0 0 0 0 0 0 1 0 0 0 0 9 0 0 0 14 0 16 0 0 0 0 0 0 0 0 0 0 6 0 11 50 10 0 0 0 7 0 0 0 63 0 15 1 0 0 0 0 0 34 22 0 32 0 0 0 0 0 0 1 0 29 0 1 0 3 6 0 0 0 0 1 0 0 0 0 0 0 5 0 0 0 0 33 17 9 0 0 0 0 8 60 1 0 1 0 0 0 0 0 78 0 0 0 0 0 0 1 0 0 40 0 0 0 0 0 0 0 0 8 22 0 0 0 0 0 0 0 7 0 0 0 0 0 0 0 0 0 0 0 128 50 0 0 0 0 0 0 0 0 0 19 0 0 0 0 0 0 0 0 0 0 0 0 0 0 0 11 0 0 0 40 0 0 3 0 0 0 1 7 0 0 22 0 0 0 0 0 0 13 0 0 0 0 0 1 7 102 9 0 0 0 3 116 0 0 0 13 0 0 0 0 3 0 3 0 9 0 0 0 0 0 3 0 0 0 5 0 0 0 0 0 0 0 0 0 0 0 0 0 0 0 4.361774744027303
15 0 0 0 0 0 19 0 0 0 29 0 0 60 0 3 0 0 0 3 0 0 6 0 0 0 0 0 122 0 2 17 0 0 0 1 0 0 0 1 0 0 0 0 0 0 0 0 0 0 1 0 0 0 0 0 0 0 1 0 0 0 0 0 0 0 0 0 2 0 0 0 0 17 0 0 0 0 0 21 2 0 0 0 0 0 0 0 1 0 0 0 70 1 0 6 10 0 0 0 0 0 0 0 1 22 5 5 0 0 0 42 1 0 0 0 0 0 43 0 6 0 0 17 0 0 0 0 0 0 0 32 0 0 0 1 7 0 0 0 0 25 0 0 0 0 0 0 11 3 0 29 0 0 1 2 0 0 0 0 0 0 1 0 0 0 0 0 0 0 0 0 0 0 0 0 0 0 0 0 0 0 26 1 0 0 0 0 0 0 131 0 15 4 0 1 0 0 0 0 0 0 0 14 0 0 7 0 0 22 0 0 0 0 0 0 0 0 0 0 12 0 0 69 0 31 0 0 0 2 0 0 0 0 0 0 0 4 0 0 94 0 0 1 0 0 0 0 58 0 0 0 0 0 0 0 0 0 0 0 0 0 0 0 0 17 0 0 0 0 60 0 0 0 0 5 0 0 0 0 0 15 0 0 0 0 0 0 0 0 0 0 0 0 0 0 0 0 0 0 0 0 0 0 0 0 0 0 0 0 0 0 0 0 0 0 0 0 0 0 0 1 25 0 0 27 0 0 0 7 0 0 0 17 0 0 0 0 1 0 0 22 9 0 0 0 0 0 0 0 1 0 0 0 0 8 0 0 0 15 0 14 0 0 0 0 0 0 0 0 0 0 7 0 11 48 9 0 0 0 6 0 0 0 58 0 15 1 0 0 0 0 0 31 21 0 31 0 0 0 0 0 0 1 0 31 0 0 0 2 6 0 0 0 0 1 0 0 0 0 0 0 4 0 0 0 0 35 16 10 0 0 0 0 5 62 0 0 1 0 0 0 0 0 77 0 0 0 0 0 0 1 0 0 42 0 0 0 0 0 0 0 0 7 18 0 0 0 0 0 0 0 8 0 0 0 0 0 0 0 0 0 0 0 128 53 0 0 0 0 0 0 0 0 0 18 0 0 0 0 0 0 0 0 0 0 0 0 0 0 0 12 0 0 0 42 0 0 3 0 0 0 1 7 0 0 21 0 0 0 0 0 0 13 0 0 0 0 0 1 8 88 10 0 0 0 3 121 0 0 0 18 0 0 0 0 3 0 3 0 7 0 0 0 0 0 3 0 0 0 5 0 0 0 0 0 0 0 0 0 0 0 0 0 0 0 4.322525597269625
19 0 0 0 0 0 21 0 0 0 26 0 0 55 0 2 0 0 0 3 0 0 5 0 0 0 0 0 133 0 2 17 0 0 0 0 0 0 0 1 0 0 0 0 0 0 0 0 0 0 1 0 0 0 0 0 0 0 1 0 0 0 0 0 0 0 0 0 2 0 0 0 0 19 0 0 0 0 0 20 1 0 0 0 0 0 0 0 1 0 0 0 73 1 0 5 10 0 0 0 0 0 0 0 1 23 4 5 0 0 0 42 1 0 0 0 0 0 43 0 6 0 0 18 0 0 0 0 0 0 0 36 0 0 0 1 7 0 0 0 0 24 0 0 0 0 0 0 11 4 0 29 0 0 1 1 0 0 0 0 0 0 1 0 0 0 0 0 0 0 0 0 0 0 0 0 0 0 0 0 0 0 23 1 0 0 0 0 0 0 120 0 15 5 0 1 0 0 0 0 0 0 0 13 0 0 4 0 0 21 0 0 0 0 0 0 0 0 0 0 12 0 0 65 0 31 0 0 0 2 0 0 0 0 0 0 0 3 0 0 92 0 0 1 0 0 0 0 59 0 0 0 0 0 0 0 0 0 0 0 0 0 0 0 0 12 0 0 0 0 56 0 0 0 0 5 0 0 0 0 0 12 0 0 0 0 0 0 0 0 0 0 0 0 0 0 0 0 0 0 0 0 0 0 0 0 0 0 0 0 0 0 0 0 0 0 0 0 0 0 0 1 22 0 0 24 0 0 0 8 0 0 0 17 0 0 0 0 1 0 0 18 10 0 0 0 0 0 0 0 1 0 0 0 0 11 0 0 0 19 0 15 0 0 0 0 0 0 0 0 0 0 7 0 9 47 9 0 0 0 7 0 0 0 60 0 15 1 0 0 0 0 0 31 23 0 31 0 0 0 0 0 0 1 0 33 0 0 0 2 6 0 0 0 0 1 0 0 0 0 0 0 4 0 0 0 0 31 16 11 0 0 0 0 4 66 0 0 1 0 0 0 0 0 74 0 0 0 0 0 0 1 0 0 40 0 0 0 0 0 0 0 0 8 20 0 0 0 0 0 0 0 5 0 0 0 0 0 0 0 0 0 0 0 125 53 0 0 0 0 0 0 0 0 0 16 0 0 0 0 0 0 0 0 0 0 0 0 0 0 0 9 0 0 0 41 0 0 3 0 0 0 1 7 0 0 21 0 0 0 0 0 0 11 0 0 0 0 0 1 9 83 11 0 0 0 3 127 0 0 0 18 0 0 0 0 3 0 2 0 7 0 0 0 0 0 3 0 0 0 5 0 0 0 0 0 0 0 0 0 0 0 0 0 0 0 4.264505119453925
24 0 0 0 0 0 20 0 0 0 23 0 0 54 0 2 0 0 0 3 0 0 3 0 0 0 0 0 131 0 0 19 0 0 0 0 0 0 0 1 0 0 0 0 0 0 0 0 0 0 1 0 0 0 0 0 0 0 1 0 0 0 0 0 0 0 0 0 2 0 0 0 0 15 0 0 0 0 0 21 1 0 0 0 0 0 0 0 1 0 0 0 75 1 0 3 7 0 0 0 0 0 0 0 1 24 4 5 0 0 0 36 1 0 0 0 0 0 42 0 5 0 0 17 0 0 0 0 0 0 0 34 0 0 0 1 7 0 0 0 0 24 0 0 0 0 0 0 11 4 0 29 0 0 1 1 0 0 0 0 0 0 1 0 0 0 0 0 0 0 0 0 0 0 0 0 0 0 0 0 0 0 22 1 0 0 0 0 0 0 116 0 14 3 0 1 0 0 0 0 0 0 0 13 0 0 4 0 0 22 0 0 0 0 0 0 0 0 0 0 11 0 0 62 0 33 0 0 0 2 0 0 0 0 0 0 0 2 0 0 86 0 0 0 0 0 0 0 62 0 0 0 0 0 0 0 0 0 0 0 0 0 0 0 0 13 0 0 0 0 53 0 0 0 0 5 0 0 0 0 0 11 0 0 0 0 0 0 0 0 0 0 0 0 0 0 0 0 0 0 0 0 0 0 0 0 0 0 0 0 0 0 0 0 0 0 0 0 0 0 0 1 20 0 0 22 0 0 0 9 0 0 0 15 0 0 0 0 1 0 0 15 8 0 0 0 0 0 0 0 1 0 0 0 0 12 0 0 0 19 0 14 0 0 0 0 0 0 0 0 0 0 6 0 8 48 10 0 0 0 8 0 0 0 64 0 18 1 0 0 0 0 0 30 20 0 32 0 0 0 0 0 0 1 0 34 0 0 0 2 5 0 0 0 0 1 0 0 0 0 0 0 4 0 0 0 0 33 15 11 0 0 0 0 4 67 0 0 1 0 0 0 0 0 74 0 0 0 0 0 0 1 0 0 39 0 0 0 0 0 0 0 0 10 17 0 0 0 0 0 0 0 5 0 0 0 0 0 0 0 0 0 0 0 130 51 0 0 0 0 0 0 0 0 0 16 0 0 0 0 0 0 0 0 0 0 0 0 0 0 0 10 0 0 0 43 0 0 3 0 0 0 1 7 0 0 19 0 0 0 0 0 0 10 0 0 0 0 0 1 9 88 10 0 0 0 3 137 0 0 0 18 0 0 0 0 2 0 2 0 5 0 0 0 0 0 3 0 0 0 4 0 0 0 0 0 0 0 0 0 0 0 0 0 0 0 4.215017064846417
24 0 0 0 0 0 18 0 0 0 23 0 0 60 0 2 0 0 0 3 0 0 3 0 0 0 0 0 130 0 0 16 0 0 0 0 0 0 0 0 0 0 0 0 0 0 0 0 0 0 1 0 0 0 0 0 0 0 1 0 0 0 0 0 0 0 0 0 1 0 0 0 0 12 0 0 0 0 0 22 1 0 0 0 0 0 0 0 1 0 0 0 73 0 0 3 6 0 0 0 0 0 0 0 1 28 3 5 0 0 0 31 1 0 0 0 0 0 46 0 6 0 0 17 0 0 0 0 0 0 0 31 0 0 0 1 7 0 0 0 0 25 0 0 0 0 0 0 10 6 0 25 0 0 1 1 0 0 0 0 0 0 1 0 0 0 0 0 0 0 0 0 0 0 0 0 0 0 0 0 0 0 20 1 0 0 0 0 0 0 110 0 13 3 0 1 0 0 0 0 0 0 0 13 0 0 3 0 0 24 0 0 0 0 0 0 0 0 0 0 10 0 0 60 0 30 0 0 0 2 0 0 0 0 0 0 0 1 0 0 94 0 0 0 0 0 0 0 56 0 0 0 0 0 0 0 0 0 0 0 0 0 0 0 0 13 0 0 0 0 47 0 0 0 0 5 0 0 0 0 0 8 0 0 0 0 0 0 0 0 0 0 0 0 0 0 0 0 0 0 0 0 0 0 0 0 0 0 0 0 0 0 0 0 0 0 0 0 0 0 0 1 21 0 0 19 0 0 0 8 0 0 0 15 0 0 0 0 1 0 0 13 8 0 0 0 0 0 0 0 1 0 0 0 0 11 0 0 0 18 0 11 0 0 0 0 0 0 0 0 0 0 6 0 9 45 10 0 0 0 7 0 0 0 63 0 17 1 0 0 0 0 0 31 18 0 28 0 0 0 0 0 0 1 0 33 0 0 0 1 5 0 0 0 0 1 0 0 0 0 0 0 4 0 0 0 0 35 13 11 0 0 0 0 2 71 0 0 1 0 0 0 0 0 76 0 0 0 0 0 0 0 0 0 42 0 0 0 0 0 0 0 0 8 17 0 0 0 0 0 0 0 5 0 0 0 0 0 0 0 0 0 0 0 125 50 0 0 0 0 0 0 0 0 0 14 0 0 0 0 0 0 0 0 0 0 0 0 0 0 0 10 0 0 0 45 0 0 3 0 0 0 1 5 0 0 16 0 0 0 0 0 0 8 0 0 0 0 0 1 8 83 11 0 0 0 1 132 0 0 0 18 0 0 0 0 2 0 2 0 5 0 0 0 0 0 2 0 0 0 5 0 0 0 0 0 0 0 0 0 0 0 0 0 0 0 4.087030716723549
27 0 0 0 0 0 19 0 0 0 25 0 0 57 0 1 0 0 0 2 0 0 3 0 0 0 0 0 126 0 0 15 0 0 0 0 0 0 0 0 0 0 0 0 0 0 0 0 0 0 1 0 0 0 0 0 0 0 1 0 0 0 0 0 0 0 0 0 1 0 0 0 0 13 0 0 0 0 0 20 1 0 0 0 0 0 0 0 1 0 0 0 73 0 0 3 4 0 0 0 0 0 0 0 1 28 2 5 0 0 0 35 1 0 0 0 0 0 46 0 7 0 0 17 0 0 0 0 0 0 0 32 0 0 0 1 8 0 0 0 0 23 0 0 0 0 0 0 10 6 0 23 0 0 1 1 0 0 0 0 0 0 0 0 0 0 0 0 0 0 0 0 0 0 0 0 0 0 0 0 0 0 20 1 0 0 0 0 0 0 104 0 15 3 0 1 0 0 0 0 0 0 0 15 0 0 3 0 0 27 0 0 0 0 0 0 0 0 0 0 10 0 0 59 0 30 0 0 0 2 0 0 0 0 0 0 0 1 0 0 88 0 0 0 0 0 0 0 46 0 0 0 0 0 0 0 0 0 0 0 0 0 0 0 0 12 0 0 0 0 49 0 0 0 0 3 0 0 0 0 0 7 0 0 0 0 0 0 0 0 0 0 0 0 0 0 0 0 0 0 0 0 0 0 0 0 0 0 0 0 0 0 0 0 0 0 0 0 0 0 0 1 22 0 0 20 0 0 0 5 0 0 0 16 0 0 0 0 1 0 0 14 7 0 0 0 0 0 0 0 0 0 0 0 0 10 0 0 0 17 0 10 0 0 0 0 0 0 0 0 0 0 4 0 9 40 9 0 0 0 4 0 0 0 58 0 18 1 0 0 0 0 0 24 15 0 28 0 0 0 0 0 0 0 0 30 0 0 0 1 5 0 0 0 0 1 0 0 0 0 0 0 5 0 0 0 0 39 13 11 0 0 0 0 1 70 0 0 1 0 0 0 0 0 69 0 0 0 0 0 0 0 0 0 46 0 0 0 0 0 0 0 0 7 16 0 0 0 0 0 0 0 4 0 0 0 0 0 0 0 0 0 0 0 117 48 0 0 0 0 0 0 0 0 0 12 0 0 0 0 0 0 0 0 0 0 0 0 0 0 0 11 0 0 0 45 0 0 2 0 0 0 1 5 0 0 16 0 0 0 0 0 0 8 0 0 0 0 0 1 7 88 11 0 0 0 1 130 0 0 0 15 0 0 0 0 1 0 2 0 5 0 0 0 0 0 2 0 0 0 8 0 0 0 0 0 0 0 0 0 0 0 0 0 0 0 3.9658703071672356
27 0 0 0 0 0 17 0 0 0 23 0 0 55 0 1 0 0 0 2 0 0 2 0 0 0 0 0 115 0 0 13 0 0 0 0 0 0 0 0 0 0 0 0 0 0 0 0 0 0 1 0 0 0 0 0 0 0 1 0 0 0 0 0 0 0 0 0 1 0 0 0 0 12 0 0 0 0 0 19 0 0 0 0 0 0 0 0 1 0 0 0 70 0 0 3 4 0 0 0 0 0 0 0 1 27 2 3 0 0 0 31 1 0 0 0 0 0 49 0 7 0 0 16 0 0 0 0 0 0 0 30 0 0 0 0 8 0 0 0 0 21 0 0 0 0 0 0 10 5 0 19 0 0 1 1 0 0 0 0 0 0 0 0 0 0 0 0 0 0 0 0 0 0 0 0 0 0 0 0 0 0 20 1 0 0 0 0 0 0 100 0 18 3 0 1 0 0 0 0 0 0 0 15 0 0 0 0 0 28 0 0 0 0 0 0 0 0 0 0 11 0 0 64 0 27 0 0 0 2 0 0 0 0 0 0 0 1 0 0 90 0 0 0 0 0 0 0 43 0 0 0 0 0 0 0 0 0 0 0 0 0 0 0 0 12 0 0 0 0 49 0 0 0 0 3 0 0 0 0 0 7 0 0 0 0 0 0 0 0 0 0 0 0 0 0 0 0 0 0 0 0 0 0 0 0 0 0 0 0 0 0 0 0 0 0 0 0 0 0 0 1 22 0 0 21 0 0 0 4 0 0 0 15 0 0 0 0 1 0 0 11 6 0 0 0 0 0 0 0 0 0 0 0 0 10 0 0 0 18 0 9 0 0 0 0 0 0 0 0 0 0 3 0 9 38 8 0 0 0 4 0 0 0 63 0 19 1 0 0 0 0 0 26 14 0 26 0 0 0 0 0 0 0 0 29 0 0 0 0 3 0 0 0 0 1 0 0 0 0 0 0 6 0 0 0 0 44 12 10 0 0 0 0 1 73 0 0 0 0 0 0 0 0 64 0 0 0 0 0 0 0 0 0 47 0 0 0 0 0 0 0 0 5 14 0 0 0 0 0 0 0 5 0 0 0 0 0 0 0 0 0 0 0 112 42 0 0 0 0 0 0 0 0 0 11 0 0 0 0 0 0 0 0 0 0 0 0 0 0 0 10 0 0 0 47 0 0 2 0 0 0 1 5 0 0 15 0 0 0 0 0 0 6 0 0 0 0 0 1 8 81 11 0 0 0 1 129 0 0 0 16 0 0 0 0 1 0 1 0 4 0 0 0 0 0 1 0 0 0 9 0 0 0 0 0 0 0 0 0 0 0 0 0 0 0 3.8412969283276454
29 0 0 0 0 0 15 0 0 0 20 0 0 56 0 1 0 0 0 2 0 0 1 0 0 0 0 0 114 0 0 12 0 0 0 0 0 0 0 0 0 0 0 0 0 0 0 0 0 0 1 0 0 0 0 0 0 0 1 0 0 0 0 0 0 0 0 0 1 0 0 0 0 12 0 0 0 0 0 23 0 0 0 0 0 0 0 0 1 0 0 0 63 0 0 3 3 0 0 0 0 0 0 0 1 25 1 2 0 0 0 32 1 0 0 0 0 0 44 0 4 0 0 18 0 0 0 0 0 0 0 28 0 0 0 0 7 0 0 0 0 26 0 0 0 0 0 0 9 5 0 19 0 0 1 1 0 0 0 0 0 0 0 0 0 0 0 0 0 0 0 0 0 0 0 0 0 0 0 0 0 0 20 0 0 0 0 0 0 0 103 0 17 3 0 1 0 0 0 0 0 0 0 13 0 0 0 0 0 28 0 0 0 0 0 0 0 0 0 0 10 0 0 63 0 25 0 0 0 2 0 0 0 0 0 0 0 0 0 0 89 0 0 0 0 0 0 0 43 0 0 0 0 0 0 0 0 0 0 0 0 0 0 0 0 11 0 0 0 0 52 0 0 0 0 3 0 0 0 0 0 6 0 0 0 0 0 0 0 0 0 0 0 0 0 0 0 0 0 0 0 0 0 0 0 0 0 0 0 0 0 0 0 0 0 0 0 0 0 0 0 0 21 0 0 17 0 0 0 2 0 0 0 13 0 0 0 0 0 0 0 13 4 0 0 0 0 0 0 0 0 0 0 0 0 10 0 0 0 17 0 9 0 0 0 0 0 0 0 0 0 0 3 0 9 33 7 0 0 0 5 0 0 0 67 0 22 1 0 0 0 0 0 27 14 0 26 0 0 0 0 0 0 0 0 28 0 0 0 0 2 0 0 0 0 1 0 0 0 0 0 0 6 0 0 0 0 43 11 10 0 0 0 0 1 70 0 0 0 0 0 0 0 0 63 0 0 0 0 0 0 0 0 0 44 0 0 0 0 0 0 0 0 5 12 0 0 0 0 0 0 0 5 0 0 0 0 0 0 0 0 0 0 0 119 42 0 0 0 0 0 0 0 0 0 11 0 0 0 0 0 0 0 0 0 0 0 0 0 0 0 11 0 0 0 48 0 0 2 0 0 0 1 4 0 0 13 0 0 0 0 0 0 6 0 0 0 0 0 1 8 72 10 0 0 0 1 129 0 0 0 17 0 0 0 0 0 0 1 0 4 0 0 0 0 0 0 0 0 0 9 0 0 0 0 0 0 0 0 0 0 0 0 0 0 0 3.755972696245734
29 0 0 0 0 0 13 0 0 0 19 0 0 59 0 1 0 0 0 2 0 0 1 0 0 0 0 0 104 0 0 13 0 0 0 0 0 0 0 0 0 0 0 0 0 0 0 0 0 0 0 0 0 0 0 0 0 0 1 0 0 0 0 0 0 0 0 0 1 0 0 0 0 12 0 0 0 0 0 22 0 0 0 0 0 0 0 0 0 0 0 0 60 0 0 2 3 0 0 0 0 0 0 0 1 21 1 2 0 0 0 39 1 0 0 0 0 0 45 0 3 0 0 15 0 0 0 0 0 0 0 31 0 0 0 0 9 0 0 0 0 25 0 0 0 0 0 0 11 4 0 16 0 0 0 0 0 0 0 0 0 0 0 0 0 0 0 0 0 0 0 0 0 0 0 0 0 0 0 0 0 0 18 0 0 0 0 0 0 0 100 0 16 3 0 1 0 0 0 0 0 0 0 15 0 0 0 0 0 31 0 0 0 0 0 0 0 0 0 0 11 0 0 61 0 26 0 0 0 2 0 0 0 0 0 0 0 0 0 0 91 0 0 0 0 0 0 0 44 0 0 0 0 0 0 0 0 0 0 0 0 0 0 0 0 12 0 0 0 0 50 0 0 0 0 2 0 0 0 0 0 5 0 0 0 0 0 0 0 0 0 0 0 0 0 0 0 0 0 0 0 0 0 0 0 0 0 0 0 0 0 0 0 0 0 0 0 0 0 0 0 0 21 0 0 22 0 0 0 2 0 0 0 15 0 0 0 0 0 0 0 10 3 0 0 0 0 0 0 0 0 0 0 0 0 8 0 0 0 14 0 11 0 0 0 0 0 0 0 0 0 0 2 0 10 32 7 0 0 0 6 0 0 0 65 0 22 0 0 0 0 0 0 31 13 0 26 0 0 0 0 0 0 0 0 30 0 0 0 0 1 0 0 0 0 1 0 0 0 0 0 0 6 0 0 0 0 38 11 8 0 0 0 0 1 68 0 0 0 0 0 0 0 0 58 0 0 0 0 0 0 0 0 0 40 0 0 0 0 0 0 0 0 6 12 0 0 0 0 0 0 0 4 0 0 0 0 0 0 0 0 0 0 0 118 37 0 0 0 0 0 0 0 0 0 11 0 0 0 0 0 0 0 0 0 0 0 0 0 0 0 10 0 0 0 51 0 0 2 0 0 0 1 3 0 0 13 0 0 0 0 0 0 4 0 0 0 0 0 1 8 70 9 0 0 0 0 130 0 0 0 21 0 0 0 0 0 0 1 0 4 0 0 0 0 0 0 0 0 0 9 0 0 0 0 0 0 0 0 0 0 0 0 0 0 0 3.6877133105802049
27 0 0 0 0 0 14 0 0 0 16 0 0 49 0 1 0 0 0 1 0 0 0 0 0 0 0 0 97 0 0 13 0 0 0 0 0 0 0 0 0 0 0 0 0 0 0 0 0 0 0 0 0 0 0 0 0 0 0 0 0 0 0 0 0 0 0 0 1 0 0 0 0 10 0 0 0 0 0 23 0 0 0 0 0 0 0 0 0 0 0 0 54 0 0 2 2 0 0 0 0 0 0 0 0 21 1 2 0 0 0 40 1 0 0 0 0 0 47 0 2 0 0 10 0 0 0 0 0 0 0 35 0 0 0 0 7 0 0 0 0 24 0 0 0 0 0 0 12 3 0 15 0 0 0 0 0 0 0 0 0 0 0 0 0 0 0 0 0 0 0 0 0 0 0 0 0 0 0 0 0 0 19 0 0 0 0 0 0 0 99 0 14 2 0 1 0 0 0 0 0 0 0 15 0 0 0 0 0 32 0 0 0 0 0 0 0 0 0 0 12 0 0 69 0 26 0 0 0 2 0 0 0 0 0 0 0 0 0 0 86 0 0 0 0 0 0 0 47 0 0 0 0 0 0 0 0 0 0 0 0 0 0 0 0 11 0 0 0 0 44 0 0 0 0 1 0 0 0 0 0 2 0 0 0 0 0 0 0 0 0 0 0 0 0 0 0 0 0 0 0 0 0 0 0 0 0 0 0 0 0 0 0 0 0 0 0 0 0 0 0 0 18 0 0 21 0 0 0 1 0 0 0 15 0 0 0 0 0 0 0 9 3 0 0 0 0 0 0 0 0 0 0 0 0 5 0 0 0 12 0 14 0 0 0 0 0 0 0 0 0 0 1 0 8 34 6 0 0 0 7 0 0 0 62 0 23 0 0 0 0 0 0 35 12 0 23 0 0 0 0 0 0 0 0 30 0 0 0 0 1 0 0 0 0 1 0 0 0 0 0 0 6 0 0 0 0 33 9 6 0 0 0 0 0 67 0 0 0 0 0 0 0 0 58 0 0 0 0 0 0 0 0 0 38 0 0 0 0 0 0 0 0 7 9 0 0 0 0 0 0 0 5 0 0 0 0 0 0 0 0 0 0 0 111 38 0 0 0 0 0 0 0 0 0 9 0 0 0 0 0 0 0 0 0 0 0 0 0 0 0 8 0 0 0 54 0 0 1 0 0 0 1 2 0 0 13 0 0 0 0 0 0 3 0 0 0 0 0 1 7 68 7 0 0 0 0 134 0 0 0 24 0 0 0 0 0 0 0 0 4 0 0 0 0 0 0 0 0 0 10 0 0 0 0 0 0 0 0 0 0 0 0 0 0 0 3.5597269624573379
29 0 0 0 0 0 11 0 0 0 15 0 0 47 0 0 0 0 0 1 0 0 0 0 0 0 0 0 89 0 0 12 0 0 0 0 0 0 0 0 0 0 0 0 0 0 0 0 0 0 0 0 0 0 0 0 0 0 0 0 0 0 0 0 0 0 0 0 1 0 0 0 0 8 0 0 0 0 0 26 0 0 0 0 0 0 0 0 0 0 0 0 48 0 0 1 2 0 0 0 0 0 0 0 0 20 1 1 0 0 0 45 1 0 0 0 0 0 46 0 2 0 0 12 0 0 0 0 0 0 0 31 0 0 0 0 6 0 0 0 0 20 0 0 0 0 0 0 13 2 0 13 0 0 0 0 0 0 0 0 0 0 0 0 0 0 0 0 0 0 0 0 0 0 0 0 0 0 0 0 0 0 17 0 0 0 0 0 0 0 92 0 15 2 0 1 0 0 0 0 0 0 0 13 0 0 0 0 0 27 0 0 0 0 0 0 0 0 0 0 15 0 0 67 0 20 0 0 0 2 0 0 0 0 0 0 0 0 0 0 95 0 0 0 0 0 0 0 47 0 0 0 0 0 0 0 0 0 0 0 0 0 0 0 0 11 0 0 0 0 44 0 0 0 0 1 0 0 0 0 0 0 0 0 0 0 0 0 0 0 0 0 0 0 0 0 0 0 0 0 0 0 0 0 0 0 0 0 0 0 0 0 0 0 0 0 0 0 0 0 0 0 16 0 0 26 0 0 0 1 0 0 0 13 0 0 0 0 0 0 0 10 3 0 0 0 0 0 0 0 0 0 0 0 0 5 0 0 0 9 0 13 0 0 0 0 0 0 0 0 0 0 1 0 9 33 5 0 0 0 7 0 0 0 62 0 21 0 0 0 0 0 0 40 11 0 21 0 0 0 0 0 0 0 0 32 0 0 0 0 1 0 0 0 0 1 0 0 0 0 0 0 6 0 0 0 0 29 6 5 0 0 0 0 0 65 0 0 0 0 0 0 0 0 50 0 0 0 0 0 0 0 0 0 25 0 0 0 0 0 0 0 0 7 8 0 0 0 0 0 0 0 6 0 0 0 0 0 0 0 0 0 0 0 113 38 0 0 0 0 0 0 0 0 0 9 0 0 0 0 0 0 0 0 0 0 0 0 0 0 0 7 0 0 0 53 0 0 1 0 0 0 1 2 0 0 12 0 0 0 0 0 0 3 0 0 0 0 0 1 8 61 7 0 0 0 0 132 0 0 0 25 0 0 0 0 0 0 0 0 4 0 0 0 0 0 0 0 0 0 10 0 0 0 0 0 0 0 0 0 0 0 0 0 0 0 3.42320819112628
28 0 0 0 0 0 11 0 0 0 14 0 0 46 0 0 0 0 0 0 0 0 0 0 0 0 0 0 87 0 0 12 0 0 0 0 0 0 0 0 0 0 0 0 0 0 0 0 0 0 0 0 0 0 0 0 0 0 0 0 0 0 0 0 0 0 0 0 1 0 0 0 0 8 0 0 0 0 0 28 0 0 0 0 0 0 0 0 0 0 0 0 44 0 0 0 2 0 0 0 0 0 0 0 0 21 1 0 0 0 0 48 1 0 0 0 0 0 48 0 1 0 0 13 0 0 0 0 0 0 0 32 0 0 0 0 6 0 0 0 0 19 0 0 0 0 0 0 10 2 0 13 0 0 0 0 0 0 0 0 0 0 0 0 0 0 0 0 0 0 0 0 0 0 0 0 0 0 0 0 0 0 15 0 0 0 0 0 0 0 84 0 13 2 0 1 0 0 0 0 0 0 0 11 0 0 0 0 0 27 0 0 0 0 0 0 0 0 0 0 15 0 0 67 0 22 0 0 0 2 0 0 0 0 0 0 0 0 0 0 95 0 0 0 0 0 0 0 48 0 0 0 0 0 0 0 0 0 0 0 0 0 0 0 0 13 0 0 0 0 45 0 0 0 0 1 0 0 0 0 0 0 0 0 0 0 0 0 0 0 0 0 0 0 0 0 0 0 0 0 0 0 0 0 0 0 0 0 0 0 0 0 0 0 0 0 0 0 0 0 0 0 17 0 0 22 0 0 0 1 0 0 0 11 0 0 0 0 0 0 0 11 3 0 0 0 0 0 0 0 0 0 0 0 0 5 0 0 0 7 0 15 0 0 0 0 0 0 0 0 0 0 1 0 10 32 4 0 0 0 8 0 0 0 65 0 22 0 0 0 0 0 0 41 11 0 19 0 0 0 0 0 0 0 0 29 0 0 0 0 0 0 0 0 0 1 0 0 0 0 0 0 7 0 0 0 0 28 6 4 0 0 0 0 0 62 0 0 0 0 0 0 0 0 44 0 0 0 0 0 0 0 0 0 25 0 0 0 0 0 0 0 0 8 6 0 0 0 0 0 0 0 8 0 0 0 0 0 0 0 0 0 0 0 105 38 0 0 0 0 0 0 0 0 0 8 0 0 0 0 0 0 0 0 0 0 0 0 0 0 0 6 0 0 0 49 0 0 1 0 0 0 1 2 0 0 12 0 0 0 0 0 0 2 0 0 0 0 0 1 9 58 7 0 0 0 0 131 0 0 0 25 0 0 0 0 0 0 0 0 4 0 0 0 0 0 0 0 0 0 7 0 0 0 0 0 0 0 0 0 0 0 0 0 0 0 3.3378839590443687
30 0 0 0 0 0 11 0 0 0 14 0 0 35 0 0 0 0 0 0 0 0 0 0 0 0 0 0 85 0 0 9 0 0 0 0 0 0 0 0 0 0 0 0 0 0 0 0 0 0 0 0 0 0 0 0 0 0 0 0 0 0 0 0 0 0 0 0 1 0 0 0 0 7 0 0 0 0 0 36 0 0 0 0 0 0 0 0 0 0 0 0 39 0 0 0 1 0 0 0 0 0 0 0 0 22 0 0 0 0 0 50 1 0 0 0 0 0 43 0 1 0 0 14 0 0 0 0 0 0 0 31 0 0 0 0 4 0 0 0 0 18 0 0 0 0 0 0 8 2 0 11 0 0 0 0 0 0 0 0 0 0 0 0 0 0 0 0 0 0 0 0 0 0 0 0 0 0 0 0 0 0 14 0 0 0 0 0 0 0 77 0 12 1 0 1 0 0 0 0 0 0 0 10 0 0 0 0 0 26 0 0 0 0 0 0 0 0 0 0 13 0 0 60 0 20 0 0 0 2 0 0 0 0 0 0 0 0 0 0 97 0 0 0 0 0 0 0 49 0 0 0 0 0 0 0 0 0 0 0 0 0 0 0 0 13 0 0 0 0 41 0 0 0 0 1 0 0 0 0 0 0 0 0 0 0 0 0 0 0 0 0 0 0 0 0 0 0 0 0 0 0 0 0 0 0 0 0 0 0 0 0 0 0 0 0 0 0 0 0 0 0 16 0 0 18 0 0 0 1 0 0 0 12 0 0 0 0 0 0 0 11 3 0 0 0 0 0 0 0 0 0 0 0 0 4 0 0 0 6 0 18 0 0 0 0 0 0 0 0 0 0 1 0 9 27 3 0 0 0 11 0 0 0 58 0 25 0 0 0 0 0 0 41 10 0 21 0 0 0 0 0 0 0 0 31 0 0 0 0 0 0 0 0 0 1 0 0 0 0 0 0 7 0 0 0 0 25 5 3 0 0 0 0 0 65 0 0 0 0 0 0 0 0 40 0 0 0 0 0 0 0 0 0 23 0 0 0 0 0 0 0 0 6 6 0 0 0 0 0 0 0 8 0 0 0 0 0 0 0 0 0 0 0 94 37 0 0 0 0 0 0 0 0 0 10 0 0 0 0 0 0 0 0 0 0 0 0 0 0 0 5 0 0 0 52 0 0 1 0 0 0 1 2 0 0 13 0 0 0 0 0 0 1 0 0 0 0 0 0 9 59 5 0 0 0 0 125 0 0 0 25 0 0 0 0 0 0 0 0 4 0 0 0 0 0 0 0 0 0 7 0 0 0 0 0 0 0 0 0 0 0 0 0 0 0 3.1996587030716725
29 0 0 0 0 0 11 0 0 0 15 0 0 37 0 0 0 0 0 0 0 0 0 0 0 0 0 0 89 0 0 10 0 0 0 0 0 0 0 0 0 0 0 0 0 0 0 0 0 0 0 0 0 0 0 0 0 0 0 0 0 0 0 0 0 0 0 0 1 0 0 0 0 5 0 0 0 0 0 42 0 0 0 0 0 0 0 0 0 0 0 0 35 0 0 0 1 0 0 0 0 0 0 0 0 22 0 0 0 0 0 50 1 0 0 0 0 0 42 0 1 0 0 13 0 0 0 0 0 0 0 28 0 0 0 0 4 0 0 0 0 16 0 0 0 0 0 0 7 2 0 11 0 0 0 0 0 0 0 0 0 0 0 0 0 0 0 0 0 0 0 0 0 0 0 0 0 0 0 0 0 0 13 0 0 0 0 0 0 0 73 0 8 1 0 1 0 0 0 0 0 0 0 12 0 0 0 0 0 24 0 0 0 0 0 0 0 0 0 0 12 0 0 55 0 20 0 0 0 1 0 0 0 0 0 0 0 0 0 0 91 0 0 0 0 0 0 0 53 0 0 0 0 0 0 0 0 0 0 0 0 0 0 0 0 11 0 0 0 0 36 0 0 0 0 1 0 0 0 0 0 0 0 0 0 0 0 0 0 0 0 0 0 0 0 0 0 0 0 0 0 0 0 0 0 0 0 0 0 0 0 0 0 0 0 0 0 0 0 0 0 0 17 0 0 16 0 0 0 1 0 0 0 11 0 0 0 0 0 0 0 11 2 0 0 0 0 0 0 0 0 0 0 0 0 3 0 0 0 6 0 19 0 0 0 0 0 0 0 0 0 0 1 0 11 26 4 0 0 0 12 0 0 0 60 0 24 0 0 0 0 0 0 35 8 0 20 0 0 0 0 0 0 0 0 34 0 0 0 0 0 0 0 0 0 1 0 0 0 0 0 0 8 0 0 0 0 23 3 3 0 0 0 0 0 64 0 0 0 0 0 0 0 0 37 0 0 0 0 0 0 0 0 0 24 0 0 0 0 0 0 0 0 7 5 0 0 0 0 0 0 0 9 0 0 0 0 0 0 0 0 0 0 0 97 34 0 0 0 0 0 0 0 0 0 9 0 0 0 0 0 0 0 0 0 0 0 0 0 0 0 3 0 0 0 58 0 0 1 0 0 0 1 2 0 0 11 0 0 0 0 0 0 1 0 0 0 0 0 0 10 55 5 0 0 0 0 127 0 0 0 23 0 0 0 0 0 0 0 0 4 0 0 0 0 0 0 0 0 0 7 0 0 0 0 0 0 0 0 0 0 0 0 0 0 0 3.13481228668942
25 0 0 0 0 0 11 0 0 0 13 0 0 34 0 0 0 0 0 0 0 0 0 0 0 0 0 0 85 0 0 8 0 0 0 0 0 0 0 0 0 0 0 0 0 0 0 0 0 0 0 0 0 0 0 0 0 0 0 0 0 0 0 0 0 0 0 0 1 0 0 0 0 4 0 0 0 0 0 49 0 0 0 0 0 0 0 0 0 0 0 0 33 0 0 0 0 0 0 0 0 0 0 0 0 24 0 0 0 0 0 50 1 0 0 0 0 0 37 0 1 0 0 12 0 0 0 0 0 0 0 29 0 0 0 0 3 0 0 0 0 19 0 0 0 0 0 0 6 1 0 10 0 0 0 0 0 0 0 0 0 0 0 0 0 0 0 0 0 0 0 0 0 0 0 0 0 0 0 0 0 0 14 0 0 0 0 0 0 0 67 0 8 1 0 1 0 0 0 0 0 0 0 11 0 0 0 0 0 25 0 0 0 0 0 0 0 0 0 0 11 0 0 53 0 22 0 0 0 1 0 0 0 0 0 0 0 0 0 0 83 0 0 0 0 0 0 0 47 0 0 0 0 0 0 0 0 0 0 0 0 0 0 0 0 10 0 0 0 0 34 0 0 0 0 1 0 0 0 0 0 0 0 0 0 0 0 0 0 0 0 0 0 0 0 0 0 0 0 0 0 0 0 0 0 0 0 0 0 0 0 0 0 0 0 0 0 0 0 0 0 0 16 0 0 18 0 0 0 1 0 0 0 10 0 0 0 0 0 0 0 11 2 0 0 0 0 0 0 0 0 0 0 0 0 4 0 0 0 6 0 19 0 0 0 0 0 0 0 0 0 0 1 0 12 28 6 0 0 0 9 0 0 0 59 0 24 0 0 0 0 0 0 33 7 0 20 0 0 0 0 0 0 0 0 29 0 0 0 0 0 0 0 0 0 1 0 0 0 0 0 0 11 0 0 0 0 20 2 3 0 0 0 0 0 65 0 0 0 0 0 0 0 0 33 0 0 0 0 0 0 0 0 0 21 0 0 0 0 0 0 0 0 7 3 0 0 0 0 0 0 0 9 0 0 0 0 0 0 0 0 0 0 0 88 36 0 0 0 0 0 0 0 0 0 10 0 0 0 0 0 0 0 0 0 0 0 0 0 0 0 3 0 0 0 57 0 0 1 0 0 0 1 2 0 0 11 0 0 0 0 0 0 1 0 0 0 0 0 0 10 48 4 0 0 0 0 118 0 0 0 25 0 0 0 0 0 0 0 0 3 0 0 0 0 0 0 0 0 0 6 0 0 0 0 0 0 0 0 0 0 0 0 0 0 0 3.0017064846416385
28 0 0 0 0 0 9 0 0 0 12 0 0 33 0 0 0 0 0 0 0 0 0 0 0 0 0 0 83 0 0 9 0 0 0 0 0 0 0 0 0 0 0 0 0 0 0 0 0 0 0 0 0 0 0 0 0 0 0 0 0 0 0 0 0 0 0 0 1 0 0 0 0 4 0 0 0 0 0 52 0 0 0 0 0 0 0 0 0 0 0 0 31 0 0 0 0 0 0 0 0 0 0 0 0 24 0 0 0 0 0 54 1 0 0 0 0 0 37 0 1 0 0 12 0 0 0 0 0 0 0 27 0 0 0 0 3 0 0 0 0 21 0 0 0 0 0 0 7 1 0 8 0 0 0 0 0 0 0 0 0 0 0 0 0 0 0 0 0 0 0 0 0 0 0 0 0 0 0 0 0 0 12 0 0 0 0 0 0 0 60 0 7 1 0 1 0 0 0 0 0 0 0 10 0 0 0 0 0 26 0 0 0 0 0 0 0 0 0 0 11 0 0 50 0 21 0 0 0 1 0 0 0 0 0 0 0 0 0 0 79 0 0 0 0 0 0 0 44 0 0 0 0 0 0 0 0 0 0 0 0 0 0 0 0 10 0 0 0 0 35 0 0 0 0 0 0 0 0 0 0 0 0 0 0 0 0 0 0 0 0 0 0 0 0 0 0 0 0 0 0 0 0 0 0 0 0 0 0 0 0 0 0 0 0 0 0 0 0 0 0 0 14 0 0 17 0 0 0 1 0 0 0 9 0 0 0 0 0 0 0 12 0 0 0 0 0 0 0 0 0 0 0 0 0 4 0 0 0 5 0 21 0 0 0 0 0 0 0 0 0 0 0 0 10 22 7 0 0 0 11 0 0 0 54 0 23 0 0 0 0 0 0 35 7 0 21 0 0 0 0 0 0 0 0 26 0 0 0 0 0 0 0 0 0 1 0 0 0 0 0 0 11 0 0 0 0 17 1 3 0 0 0 0 0 65 0 0 0 0 0 0 0 0 31 0 0 0 0 0 0 0 0 0 16 0 0 0 0 0 0 0 0 7 3 0 0 0 0 0 0 0 9 0 0 0 0 0 0 0 0 0 0 0 92 36 0 0 0 0 0 0 0 0 0 12 0 0 0 0 0 0 0 0 0 0 0 0 0 0 0 3 0 0 0 54 0 0 1 0 0 0 1 1 0 0 10 0 0 0 0 0 0 1 0 0 0 0 0 0 10 46 2 0 0 0 0 114 0 0 0 24 0 0 0 0 0 0 0 0 3 0 0 0 0 0 0 0 0 0 5 0 0 0 0 0 0 0 0 0 0 0 0 0 0 0 2.907849829351536
25 0 0 0 0 0 8 0 0 0 12 0 0 36 0 0 0 0 0 0 0 0 0 0 0 0 0 0 76 0 0 8 0 0 0 0 0 0 0 0 0 0 0 0 0 0 0 0 0 0 0 0 0 0 0 0 0 0 0 0 0 0 0 0 0 0 0 0 1 0 0 0 0 4 0 0 0 0 0 51 0 0 0 0 0 0 0 0 0 0 0 0 27 0 0 0 0 0 0 0 0 0 0 0 0 24 0 0 0 0 0 58 0 0 0 0 0 0 32 0 0 0 0 11 0 0 0 0 0 0 0 22 0 0 0 0 3 0 0 0 0 18 0 0 0 0 0 0 5 1 0 8 0 0 0 0 0 0 0 0 0 0 0 0 0 0 0 0 0 0 0 0 0 0 0 0 0 0 0 0 0 0 12 0 0 0 0 0 0 0 54 0 7 1 0 0 0 0 0 0 0 0 0 7 0 0 0 0 0 26 0 0 0 0 0 0 0 0 0 0 11 0 0 48 0 19 0 0 0 1 0 0 0 0 0 0 0 0 0 0 76 0 0 0 0 0 0 0 45 0 0 0 0 0 0 0 0 0 0 0 0 0 0 0 0 9 0 0 0 0 32 0 0 0 0 0 0 0 0 0 0 0 0 0 0 0 0 0 0 0 0 0 0 0 0 0 0 0 0 0 0 0 0 0 0 0 0 0 0 0 0 0 0 0 0 0 0 0 0 0 0 0 12 0 0 19 0 0 0 1 0 0 0 10 0 0 0 0 0 0 0 15 0 0 0 0 0 0 0 0 0 0 0 0 0 5 0 0 0 4 0 21 0 0 0 0 0 0 0 0 0 0 0 0 12 21 7 0 0 0 11 0 0 0 53 0 21 0 0 0 0 0 0 37 6 0 20 0 0 0 0 0 0 0 0 23 0 0 0 0 0 0 0 0 0 0 0 0 0 0 0 0 7 0 0 0 0 15 1 2 0 0 0 0 0 75 0 0 0 0 0 0 0 0 31 0 0 0 0 0 0 0 0 0 12 0 0 0 0 0 0 0 0 7 3 0 0 0 0 0 0 0 9 0 0 0 0 0 0 0 0 0 0 0 96 29 0 0 0 0 0 0 0 0 0 9 0 0 0 0 0 0 0 0 0 0 0 0 0 0 0 3 0 0 0 49 0 0 0 0 0 0 1 1 0 0 9 0 0 0 0 0 0 0 0 0 0 0 0 0 9 47 1 0 0 0 0 108 0 0 0 27 0 0 0 0 0 0 0 0 3 0 0 0 0 0 0 0 0 0 4 0 0 0 0 0 0 0 0 0 0 0 0 0 0 0 2.78839590443686
[truncated: 165,894 more chars]
