# Supplementary material for: Large-deviations of disease spreading dynamics with vaccination
Source: PLoS One. 2023 Jul 10;18(7):e0287932. doi: 10.1371/journal.pone.0287932 (PMC10332629; doi:10.1371/journal.pone.0287932)
Supplement: S1 Data — (GZ) [file pone.0287932.s002.gz › DATA/fig7/1300.dat]

# sir_vac simple-sample --json sample.json --num-threads 8
#{"bins":null,"graph_seed":56229289,"graph_type":{"SmallWorld":0.1},"lambda":0.4,"recovery_prob":0.14,"samples":8000000,"sir_seed":2641070222,"system_size":3200,"vaccine":"Random","vaccine_doses":1300,"vaccine_seed":489609264107025}
#bin_center log10_prob hits bin_left bin_right
5.5 -1.5119924911775073 77 5 6
6.5 -0.9851834522687373 259 6 7
7.5 -0.5998325709047201 629 7 8
8.5 -0.3442533064865918 1133 8 9
9.5 -0.12317186180817741 1885 9 10
10.5 0.04021731655074712 2746 10 11
11.5 0.20671405103838847 4029 11 12
12.5 0.3279179457529331 5326 12 13
13.5 0.4270727159403678 6692 13 14
14.5 0.5176020834937134 8243 14 15
15.5 0.5909666013167025 9760 15 16
16.5 0.6656002196136068 11590 16 17
17.5 0.727063107321201 13352 17 18
18.5 0.7745572912010736 14895 18 19
19.5 0.8175242517583232 16444 19 20
20.5 0.8584749362109427 18070 20 21
21.5 0.8946361537843099 19639 21 22
22.5 0.9218085028895713 20907 22 23
23.5 0.9467924682707887 22145 23 24
24.5 0.9716411102856686 23449 24 25
25.5 0.9908246553099271 24508 25 26
26.5 1.0059570633293298 25377 26 27
27.5 1.0241394487523987 26462 27 28
28.5 1.034021082511038 27071 28 29
29.5 1.0476188170189902 27932 29 30
30.5 1.051519413823197 28184 30 31
31.5 1.0669888645235082 29206 31 32
32.5 1.0748139364988978 29737 32 33
33.5 1.080573567584425 30134 33 34
34.5 1.0873233575648413 30606 34 35
35.5 1.0883862943182265 30681 35 36
36.5 1.0893336560472404 30748 36 37
37.5 1.0890228098680508 30726 37 38
38.5 1.0950863566287108 31158 38 39
39.5 1.1024664309045598 31692 39 40
40.5 1.102356788267799 31684 40 41
41.5 1.1005574410972283 31553 41 42
42.5 1.099109814462044 31448 42 43
43.5 1.099661860401258 31488 43 44
44.5 1.102370495111269 31685 44 45
45.5 1.1005849681608053 31555 45 46
46.5 1.0995239146891107 31478 46 47
47.5 1.1009426613047415 31581 47 48
48.5 1.0994549253985806 31473 48 49
49.5 1.098280427587203 31388 49 50
50.5 1.0990131342354257 31441 50 51
51.5 1.0951560433286733 31163 51 52
52.5 1.096186101236575 31237 52 53
53.5 1.0931865771586757 31022 53 54
54.5 1.088909719708723 30718 54 55
55.5 1.0899969920762835 30795 55 56
56.5 1.0876070618353841 30626 56 57
57.5 1.0844760748172249 30406 57 58
58.5 1.0820411203194418 30236 58 59
59.5 1.0772460676847677 29904 59 60
60.5 1.07533938107143 29773 60 61
61.5 1.0730285206269734 29615 61 62
62.5 1.068754804437578 29325 62 63
63.5 1.0707790088274125 29462 63 64
64.5 1.0661106446148878 29147 64 65
65.5 1.0663936551081967 29166 65 66
66.5 1.0575334184677558 28577 66 67
67.5 1.0572141569365678 28556 67 68
68.5 1.0528886768342556 28273 68 69
69.5 1.0544373480490803 28374 69 70
70.5 1.045733388719631 27811 70 71
71.5 1.044059262191415 27704 71 72
72.5 1.043996552714459 27700 72 73
73.5 1.0406441260928574 27487 73 74
74.5 1.0372974654226068 27276 74 75
75.5 1.0274909445693865 26667 75 76
76.5 1.0327679383451658 26993 76 77
77.5 1.028986663201823 26759 77 78
78.5 1.019137921513905 26159 78 79
79.5 1.0190715080134654 26155 79 80
80.5 1.0200666456997531 26215 80 81
81.5 1.0122434166642025 25747 81 82
82.5 1.0090436494529644 25558 82 83
83.5 1.0062136930607837 25392 83 84
84.5 1.001034754084884 25091 84 85
85.5 1.0041048390612115 25269 85 86
86.5 1.002002965441215 25147 86 87
87.5 0.9972274926851465 24872 87 88
88.5 0.9881405797750888 24357 88 89
89.5 0.9864075801805647 24260 89 90
90.5 0.9913559457752852 24538 90 91
91.5 0.9854398126021717 24206 91 92
92.5 0.9808041676407244 23949 92 93
93.5 0.9791326142097914 23857 93 94
94.5 0.9798965129007504 23899 94 95
95.5 0.9730648763338614 23526 95 96
96.5 0.9672480550516891 23213 96 97
97.5 0.9658426003875125 23138 97 98
98.5 0.9678650171177292 23246 98 99
99.5 0.9606120073025881 22861 99 100
100.5 0.9596611081621855 22811 100 101
101.5 0.9569874605874489 22671 101 102
102.5 0.9550098567973206 22568 102 103
103.5 0.9520749015917103 22416 103 104
104.5 0.944649547351295 22036 104 105
105.5 0.9486906200632177 22242 105 106
106.5 0.9414648453443615 21875 106 107
107.5 0.9409682249564515 21850 107 108
108.5 0.9382966166336528 21716 108 109
109.5 0.9324173433179448 21424 109 110
110.5 0.9329845719410415 21452 110 111
111.5 0.9264368336699293 21131 111 112
112.5 0.9240875078812865 21017 112 113
113.5 0.9292230147217051 21267 113 114
114.5 0.921953887332875 20914 114 115
115.5 0.9244799457914308 21036 115 116
116.5 0.9200809387511901 20824 116 117
117.5 0.9182836537914421 20738 117 118
118.5 0.9073838402523018 20224 118 119
119.5 0.9109979028861144 20393 119 120
120.5 0.904042516610752 20069 120 121
121.5 0.9056624964137985 20144 121 122
122.5 0.8989270925474022 19834 122 123
123.5 0.9005880436774207 19910 123 124
124.5 0.8996490754296209 19867 124 125
125.5 0.8895870662932586 19412 125 126
126.5 0.8876362862403733 19325 126 127
127.5 0.8874564634617972 19317 127 128
128.5 0.8883997034767983 19359 128 129
129.5 0.888848146370588 19379 129 130
130.5 0.8821634339462054 19083 130 131
131.5 0.8837535923151139 19153 131 132
132.5 0.8835948382271646 19146 132 133
133.5 0.8789426159258715 18942 133 134
134.5 0.8721956197947174 18650 134 135
135.5 0.8750504638013084 18773 135 136
136.5 0.8762517685227493 18825 136 137
137.5 0.8661929657988354 18394 137 138
138.5 0.8679836790902522 18470 138 139
139.5 0.8625892350408337 18242 139 140
140.5 0.8601061812114716 18138 140 141
141.5 0.8622319772275722 18227 141 142
142.5 0.85417567315063 17892 142 143
143.5 0.8580661658022048 18053 143 144
144.5 0.8594831931581881 18112 144 145
145.5 0.857199262195893 18017 145 146
146.5 0.8489499132130467 17678 146 147
147.5 0.8516439044269077 17788 147 148
148.5 0.8509597450925934 17760 148 149
149.5 0.8452491482026598 17528 149 150
150.5 0.8463379782432936 17572 150 151
151.5 0.8379028722595647 17234 151 152
152.5 0.8383814059673984 17253 152 153
153.5 0.8397636701766977 17308 153 154
154.5 0.8305070944907342 16943 154 155
155.5 0.8401398890347114 17323 155 156
156.5 0.8286061218790763 16869 156 157
157.5 0.835122002812283 17124 157 158
158.5 0.8335721744265996 17063 158 159
159.5 0.8178410623366785 16456 159 160
160.5 0.8237388660107241 16681 160 161
161.5 0.8207868695354072 16568 161 162
162.5 0.829429185401759 16901 162 163
163.5 0.8208392920693477 16570 163 164
164.5 0.8165194908649633 16406 164 165
165.5 0.8168634865121787 16419 165 166
166.5 0.8194216578526756 16516 166 167
167.5 0.8148751372744023 16344 167 168
168.5 0.8139707446902866 16310 168 169
169.5 0.8137043880539689 16300 169 170
170.5 0.8089895731310239 16124 170 171
171.5 0.8088279350861454 16118 171 172
172.5 0.8071541431294396 16056 172 173
173.5 0.8023399323609413 15879 173 174
174.5 0.8130911471328615 16277 174 175
175.5 0.7990454391727821 15759 175 176
176.5 0.8029685327717297 15902 176 177
177.5 0.7968351437630243 15679 177 178
178.5 0.7959756210935369 15648 178 179
179.5 0.7975547243845345 15705 179 180
180.5 0.7894321383000005 15414 180 181
181.5 0.788586054880434 15384 181 182
182.5 0.7882189062151124 15371 182 183
183.5 0.7940006035526741 15577 183 184
184.5 0.7912316259736905 15478 184 185
185.5 0.7866337847926026 15315 185 186
186.5 0.783788740344197 15215 186 187
187.5 0.7875402767674569 15347 187 188
188.5 0.7788512391557108 15043 188 189
189.5 0.7863784926434443 15306 189 190
190.5 0.7797741044621995 15075 190 191
191.5 0.7720718421712194 14810 191 192
192.5 0.7701910132170902 14746 192 193
193.5 0.7762741599606713 14954 193 194
194.5 0.772657934678393 14830 194 195
195.5 0.774323972019098 14887 195 196
196.5 0.771279360552926 14783 196 197
197.5 0.7698669238359548 14735 197 198
198.5 0.7730384711004579 14843 198 199
199.5 0.7658101429644733 14598 199 200
200.5 0.7691294563775406 14710 200 201
201.5 0.7634534888957916 14519 201 202
202.5 0.7609034846117657 14434 202 203
203.5 0.7656911255666596 14594 203 204
204.5 0.7547216837342949 14230 204 205
205.5 0.7588224139779767 14365 205 206
206.5 0.7541414230976295 14211 206 207
207.5 0.7600903398222663 14407 207 208
208.5 0.7590642092278186 14373 208 209
209.5 0.760482044033421 14420 209 210
210.5 0.7553316479945398 14250 210 211
211.5 0.7577326663267732 14329 211 212
212.5 0.7516282087787927 14129 212 213
213.5 0.7436245553813174 13871 213 214
214.5 0.747148198940339 13984 214 215
215.5 0.7430292665274338 13852 215 216
216.5 0.7489766794971153 14043 216 217
217.5 0.7436245553813174 13871 217 218
218.5 0.7431233137682618 13855 218 219
219.5 0.7386175882291335 13712 219 220
220.5 0.7368720930587855 13657 220 221
221.5 0.7404191835836045 13769 221 222
222.5 0.7364266627818887 13643 222 223
223.5 0.7323970974436627 13517 223 224
224.5 0.7320113721734804 13505 224 225
225.5 0.73540681763569 13611 225 226
226.5 0.7319148873028123 13502 226 227
227.5 0.7264446627605441 13333 227 228
228.5 0.7329108654673835 13533 228 229
229.5 0.7336483438153518 13556 229 230
230.5 0.7285891707694656 13399 230 231
231.5 0.7365857974734586 13648 231 232
232.5 0.7217615791963761 13190 232 233
233.5 0.7271931940323437 13356 233 234
234.5 0.7228139364749566 13222 234 235
235.5 0.7272582227787261 13358 235 236
236.5 0.7204755614164444 13151 236 237
237.5 0.7191857242124531 13112 237 238
238.5 0.7182241250430996 13083 238 239
239.5 0.718920668066354 13104 239 240
240.5 0.7197484319770382 13129 240 241
241.5 0.7239292790612915 13256 241 242
242.5 0.719682268893135 13127 242 243
243.5 0.7135852879182076 12944 243 244
244.5 0.7144232739033249 12969 244 245
245.5 0.7180581166767563 13078 245 246
246.5 0.7069588384517056 12748 246 247
247.5 0.7113989268491121 12879 247 248
248.5 0.7101156296235773 12841 248 249
249.5 0.7109265741963764 12865 249 250
250.5 0.7061745746588075 12725 250 251
251.5 0.7090659133946975 12810 251 252
252.5 0.7029201342053417 12630 252 253
253.5 0.6997104095132993 12537 253 254
254.5 0.7127792973090763 12920 254 255
255.5 0.7020596336624756 12605 255 256
256.5 0.7078096958256683 12773 256 257
257.5 0.7078776924567611 12775 257 258
258.5 0.700160509467068 12550 258 259
259.5 0.7030232797899387 12633 259 260
260.5 0.6951135522582383 12405 260 261
261.5 0.6991904830991089 12522 261 262
262.5 0.7026105503866695 12621 262 263
263.5 0.6977313689964157 12480 263 264
264.5 0.6943075833268972 12382 264 265
265.5 0.6974877059937254 12473 265 266
266.5 0.6965116845946229 12445 266 267
267.5 0.6946932333462597 12393 267 268
268.5 0.6965116845946229 12445 268 269
269.5 0.6905029025979239 12274 269 270
270.5 0.6957782263705132 12424 270 271
271.5 0.688765651445669 12225 271 272
272.5 0.6849835691238981 12119 272 273
273.5 0.6844098169381905 12103 273 274
274.5 0.6860215668962386 12148 274 275
275.5 0.6870927533685149 12178 275 276
276.5 0.6846609267930628 12110 276 277
277.5 0.6733987909561359 11800 277 278
278.5 0.6791753327341423 11958 278 279
279.5 0.6822514700031537 12043 279 280
280.5 0.6828280788099912 12059 280 281
281.5 0.682539870101345 12051 281 282
282.5 0.6733987909561359 11800 282 283
283.5 0.6850194034802781 12120 283 284
284.5 0.6784483582056664 11938 284 285
285.5 0.6766621107038633 11889 285 286
286.5 0.674171000983045 11821 286 287
287.5 0.6836196679771049 12081 287 288
288.5 0.6759309134911469 11869 288 289
289.5 0.6737666812635252 11810 289 290
290.5 0.6650002616775392 11574 290 291
291.5 0.6740975162989606 11819 291 292
292.5 0.6743179330598599 11825 292 293
293.5 0.6743546583130975 11826 293 294
294.5 0.672662074101094 11780 294 295
295.5 0.6627052883120816 11513 295 296
296.5 0.6626675645785598 11512 296 297
297.5 0.6639859494642639 11547 297 298
298.5 0.6564743796624173 11349 298 299
299.5 0.6682898207350361 11662 299 300
300.5 0.6726989396400915 11781 300 301
301.5 0.6714437524024834 11747 301 302
302.5 0.660511877175427 11455 302 303
303.5 0.6633837557885736 11531 303 304
304.5 0.6547873503313895 11305 304 305
305.5 0.6573536346684152 11372 305 306
306.5 0.6511223962449844 11210 306 307
307.5 0.6596010084009354 11431 307 308
308.5 0.6583073319243935 11397 308 309
309.5 0.6537873803067598 11279 309 310
310.5 0.654940987719355 11309 310 311
311.5 0.6579261042999285 11387 311 312
312.5 0.6587643637812555 11409 312 313
313.5 0.650696028295978 11199 313 314
314.5 0.6596769871418404 11433 314 315
315.5 0.6494921889290968 11168 315 316
316.5 0.6575445417363728 11377 316 317
317.5 0.6544414673577394 11296 317 318
318.5 0.6503468701783612 11190 318 319
319.5 0.6436195516873138 11018 319 320
320.5 0.6398189558495355 10922 320 321
321.5 0.6472308425908784 11110 321 322
322.5 0.6534792334330577 11271 322 323
323.5 0.6409705626117477 10951 323 324
324.5 0.6510061555835671 11207 324 325
325.5 0.6450362438957669 11054 325 326
326.5 0.6370265687395689 10852 326 327
327.5 0.6408912394184849 10949 327 328
328.5 0.6344174623826868 10787 328 329
329.5 0.6467615041281576 11098 329 330
330.5 0.6419213125641701 10975 330 331
331.5 0.6354629866403716 10813 331 332
332.5 0.6414065813861924 10962 332 333
333.5 0.6375465143065542 10865 333 334
334.5 0.6352621196639854 10808 334 335
335.5 0.6373066167777681 10859 335 336
336.5 0.636425857017759 10837 336 337
337.5 0.6330464294534339 10753 337 338
338.5 0.6322783746010279 10734 338 339
339.5 0.6375465143065542 10865 339 340
340.5 0.6333694150456397 10761 340 341
341.5 0.6284175925402664 10639 341 342
342.5 0.6318735889608531 10724 342 343
343.5 0.6244809901680037 10543 343 344
344.5 0.6233673610843358 10516 344 345
345.5 0.6276821924892628 10621 345 346
346.5 0.6280091907028504 10629 346 347
347.5 0.6283359428912378 10637 347 348
348.5 0.6149439107207071 10314 348 349
349.5 0.6260434980371627 10581 349 350
350.5 0.6203836468009181 10444 350 351
351.5 0.624892721789573 10553 351 352
352.5 0.6183412773174988 10395 352 353
353.5 0.6146911935288779 10308 353 354
354.5 0.6132986141981176 10275 354 355
355.5 0.6087096072070519 10167 355 356
356.5 0.6155330129083749 10328 356 357
357.5 0.616121317086062 10342 357 358
358.5 0.6170860900798907 10365 358 359
359.5 0.6057951558501733 10099 359 360
360.5 0.603337000688339 10042 360 361
361.5 0.6142274963917975 10297 361 362
362.5 0.6155330129083749 10328 362 363
363.5 0.6087096072070519 10167 363 364
364.5 0.6127911125547358 10263 364 365
365.5 0.6081967113908364 10155 365 366
366.5 0.6146069217750671 10306 366 367
367.5 0.6061390493507934 10107 367 368
368.5 0.6119863534464027 10244 368 369
369.5 0.5963616332034087 9882 369 370
370.5 0.601994245024466 10011 370 371
371.5 0.602384505181238 10020 371 372
372.5 0.6010387967789148 9989 372 373
373.5 0.602080999815386 10013 373 374
374.5 0.6027311089361893 10028 374 375
375.5 0.5974589466425613 9907 375 376
376.5 0.5960099065335234 9874 376 377
377.5 0.590254058938811 9744 377 378
378.5 0.5907885752917039 9756 378 379
379.5 0.5917223988348175 9777 379 380
380.5 0.5999069139680584 9963 380 381
381.5 0.5919888371756303 9783 381 382
382.5 0.5842853609010228 9611 382 383
383.5 0.5863590150552866 9657 383 384
384.5 0.5901203269956747 9741 384 385
385.5 0.5897188839087915 9732 385 386
386.5 0.5890489863798503 9717 386 387
387.5 0.5787372302853959 9489 387 388
388.5 0.5816565613957652 9553 388 389
389.5 0.5808830260461719 9536 389 390
390.5 0.5843757259620861 9613 390 391
391.5 0.5825648425631837 9573 391 392
392.5 0.5765807797452469 9442 392 393
393.5 0.579560277559974 9507 393 394
394.5 0.5817929247278513 9556 394 395
395.5 0.576212655559694 9434 395 396
396.5 0.5763967566569415 9438 396 397
397.5 0.5755215805474254 9419 397 398
398.5 0.5772242471871909 9456 398 399
399.5 0.5779584730288554 9472 399 400
400.5 0.5670947415605387 9238 400 401
401.5 0.568549665808713 9269 401 402
402.5 0.5662005986260517 9219 402 403
403.5 0.570513110298323 9311 403 404
404.5 0.5623204085617806 9137 404 405
405.5 0.564785035176246 9189 405 406
406.5 0.5627479806946738 9146 406 407
407.5 0.5532912917317359 8949 407 408
408.5 0.5561451611572816 9008 408 409
409.5 0.5601284414148902 9091 409 410
410.5 0.566483158481109 9225 410 411
411.5 0.5476741785723833 8834 411 412
412.5 0.552708541584717 8937 412 413
413.5 0.5531456774866492 8946 413 414
414.5 0.5559040337945258 9003 414 415
415.5 0.5521250084342415 8925 415 416
416.5 0.5557110354658734 8999 416 417
417.5 0.5484600543478364 8850 417 418
418.5 0.5529514491820238 8942 418 419
419.5 0.546196817531321 8804 419 420
420.5 0.5489505055370616 8860 420 421
421.5 0.5413853281095204 8707 421 422
422.5 0.5370744287430247 8621 422 423
423.5 0.5375779002599992 8631 423 424
424.5 0.5367720654340582 8615 424 425
425.5 0.5346496073767453 8573 425 426
426.5 0.5416346503977292 8712 426 427
427.5 0.5342441509515403 8565 427 428
428.5 0.5404865808729009 8689 428 429
429.5 0.5364190419723247 8608 429 430
430.5 0.5222660449257193 8332 430 431
431.5 0.5305779077347763 8493 431 432
432.5 0.5272413105860734 8428 432 433
433.5 0.5316504294911284 8514 433 434
434.5 0.5308846128901106 8499 434 435
435.5 0.5285790271430111 8454 435 436
436.5 0.5228910790684851 8344 436 437
437.5 0.510751787018318 8114 437 438
438.5 0.5152246976304937 8198 438 439
439.5 0.5225265851470451 8337 439 440
440.5 0.5155424353463394 8204 440 441
441.5 0.5243460033166598 8372 441 442
442.5 0.5138982825688112 8173 442 443
443.5 0.5149597385094067 8193 443 444
444.5 0.512141188539212 8140 444 445
445.5 0.5162300706236347 8217 445 446
446.5 0.501610685193409 7945 446 447
447.5 0.506610751977882 8037 447 448
448.5 0.5041722588679365 7992 448 449
449.5 0.5042809275740967 7994 449 450
450.5 0.5090356297566401 8082 450 451
451.5 0.49969326714768725 7910 451 452
452.5 0.4948345952661226 7822 452 453
453.5 0.49716028847409 7864 453 454
454.5 0.5073666102923298 8051 454 455
455.5 0.49749151600907515 7870 455 456
456.5 0.48783827020949033 7697 456 457
457.5 0.4889090026218579 7716 457 458
458.5 0.49588823750624833 7841 458 459
459.5 0.49020163030970965 7739 459 460
460.5 0.49003324472495624 7736 460 461
461.5 0.48124328028958807 7581 461 462
462.5 0.4807273889417698 7572 462 463
463.5 0.4743138236396094 7461 463 464
464.5 0.4864819818507433 7673 464 465
465.5 0.48015345667652776 7562 465 466
466.5 0.4751279806464779 7475 466 467
467.5 0.46921991692010856 7374 467 468
468.5 0.4787152989218004 7537 468 469
469.5 0.47057240235191866 7397 469 470
470.5 0.4712177573238887 7408 470 471
471.5 0.4568541881195509 7167 471 472
472.5 0.46346915857146254 7277 472 473
473.5 0.4571570645401559 7172 473 474
474.5 0.46507754817625324 7304 474 475
475.5 0.4612553498471579 7240 475 476
476.5 0.4713935969167773 7411 476 477
477.5 0.454484474678829 7128 477 478
478.5 0.45576208071612934 7149 478 479
479.5 0.4510590356550277 7072 479 480
480.5 0.4593315616210174 7208 480 481
481.5 0.45770171037718077 7181 481 482
482.5 0.45758073698311064 7179 482 483
483.5 0.455519016777 7145 483 484
484.5 0.4400510541618794 6895 484 485
485.5 0.45087476531130966 7069 485 486
486.5 0.4513046078876961 7076 486 487
487.5 0.43878948615231117 6875 487 488
488.5 0.43967296840215875 6889 488 489
489.5 0.4265532248713644 6684 489 490
490.5 0.4421873449834197 6929 490 491
491.5 0.43357839824073796 6793 491 492
492.5 0.4225715386968991 6623 492 493
493.5 0.4182219673165264 6557 493 494
494.5 0.42914448841744424 6724 494 495
495.5 0.42092909485933605 6598 495 496
496.5 0.4240117689287617 6645 496 497
497.5 0.4198086744500067 6581 497 498
498.5 0.4205998593937137 6593 498 499
499.5 0.42564261756655997 6670 499 500
500.5 0.4114130302524499 6455 500 501
501.5 0.4066096619926838 6384 501 502
502.5 0.4153645378788653 6514 502 503
503.5 0.4021651390139991 6319 503 504
504.5 0.4019589049862673 6316 504 505
505.5 0.4086457392424325 6414 505 506
506.5 0.40681369980799564 6387 506 507
507.5 0.39746628255281413 6251 507 508
508.5 0.38634796177447983 6093 508 509
509.5 0.3939785149969617 6201 509 510
510.5 0.3926457843772968 6182 510 511
511.5 0.3877711794397909 6113 511 512
512.5 0.3927160301488861 6183 512 513
513.5 0.39670137333243494 6240 513 514
514.5 0.38506306592036044 6075 514 515
515.5 0.37850836850641567 5984 515 516
516.5 0.3733246626491167 5913 516 517
517.5 0.36621584744837854 5817 517 518
518.5 0.36666357375803615 5823 518 519
519.5 0.36963667783480814 5863 519 520
520.5 0.3739118447320111 5921 520 521
521.5 0.36963667783480814 5863 521 522
522.5 0.36867264973219127 5850 522 523
523.5 0.35815289189585897 5710 523 524
524.5 0.3535652314694495 5650 524 525
525.5 0.355023240640981 5669 525 526
526.5 0.36073121488425475 5744 526 527
527.5 0.36065559993117713 5743 527 528
528.5 0.34321976760775064 5517 528 529
529.5 0.34021808408472065 5479 529 530
530.5 0.33743490018130773 5444 530 531
531.5 0.33655648868373156 5433 531 532
532.5 0.3413263826713697 5493 532 533
533.5 0.33019515050092485 5354 533 534
534.5 0.33431248193934016 5405 534 535
535.5 0.3310055528295721 5364 535 536
536.5 0.3318952522376537 5375 536 537
537.5 0.32217214020173524 5256 537 538
538.5 0.3281625038909226 5329 538 539
539.5 0.3207651820979569 5239 539 540
540.5 0.3149233158177016 5169 540 541
541.5 0.30934235198224247 5103 541 542
542.5 0.3137454532695463 5155 542 543
543.5 0.32051642152872883 5236 543 544
544.5 0.30942744936311684 5104 544 545
545.5 0.3220895040142717 5255 545 546
546.5 0.29029243892285583 4884 546 547
547.5 0.3107019132002562 5119 547 548
548.5 0.2899366056527213 4880 548 549
549.5 0.3019608846777624 5017 549 550
550.5 0.2912694797891673 4895 550 551
551.5 0.28058110177132356 4776 551 552
552.5 0.281217164521975 4783 552 553
553.5 0.28716896776553513 4849 553 554
554.5 0.2789412213512583 4758 554 555
555.5 0.27921496512452126 4761 555 556
556.5 0.27092665093779367 4671 556 557
557.5 0.27194819301061646 4682 557 558
558.5 0.26878290303228525 4648 558 559
559.5 0.2659707122311685 4618 559 560
560.5 0.264840717278223 4606 560 561
561.5 0.2664406770880925 4623 561 562
562.5 0.2510463495978299 4462 562 563
563.5 0.2668162831499079 4627 563 564
564.5 0.25540434172098836 4507 564 565
565.5 0.23870620579877277 4337 565 566
566.5 0.23870620579877277 4337 566 567
567.5 0.23437882375024088 4294 567 568
568.5 0.25124096957953324 4464 568 569
569.5 0.23589327773837843 4309 569 570
570.5 0.24249484100834273 4375 570 571
571.5 0.23000788861713373 4251 571 572
572.5 0.22898505610972064 4241 572 573
573.5 0.2188317169483045 4143 573 574
574.5 0.21778218893171886 4133 574 575
575.5 0.21164439672600643 4075 575 576
576.5 0.21217694673989085 4080 576 577
577.5 0.2050941518014775 4014 577 578
578.5 0.20832793056897447 4044 578 579
579.5 0.20139985572369845 3980 579 580
580.5 0.19590933402543742 3930 580 581
581.5 0.21175095898439977 4076 581 582
582.5 0.19435946678111105 3916 582 583
583.5 0.1707736169786207 3709 583 584
584.5 0.18289747235999787 3814 584 585
585.5 0.17670462857767166 3760 585 586
586.5 0.18933995496896605 3871 586 587
587.5 0.1732256154586982 3730 587 588
588.5 0.1753163658657515 3748 588 589
589.5 0.16285672510891214 3642 589 590
590.5 0.1697185077170058 3700 590 591
591.5 0.16166262349905836 3632 591 592
592.5 0.17042219863288954 3706 592 593
593.5 0.15039734628752566 3539 593 594
594.5 0.15709485642296572 3594 594 595
595.5 0.15914427207683746 3611 595 596
596.5 0.14682390011583468 3510 596 597
597.5 0.12850185221000654 3365 597 598
598.5 0.13350633506256093 3404 598 599
599.5 0.1388320567620207 3446 599 600
600.5 0.12927553617098297 3371 600 601
601.5 0.11844859251802342 3288 601 602
602.5 0.11924037848374613 3294 602 603
603.5 0.11326649499499375 3249 603 604
604.5 0.09567137766845368 3120 604 605
605.5 0.1169932250323864 3277 605 606
606.5 0.10079136554222812 3157 606 607
607.5 0.10353399847715838 3177 607 608
608.5 0.10530746670719182 3190 608 609
609.5 0.08794726250444462 3065 609 610
610.5 0.08738011324734529 3061 610 611
611.5 0.0839615755682761 3037 611 612
612.5 0.07412698124605566 2969 612 613
613.5 0.07471169285494872 2973 613 614
614.5 0.07950575990090014 3006 614 615
615.5 0.08353236010072251 3034 615 616
616.5 0.06181311040748616 2886 616 617
617.5 0.05498801737294645 2841 617 618
618.5 0.048984914599766505 2802 618 619
619.5 0.051919869805376884 2821 619 620
620.5 0.04274045789262315 2762 620 621
621.5 0.0593986803840032 2870 621 622
622.5 0.021802668591928587 2632 622 623
623.5 0.032880547808998184 2700 623 624
624.5 0.032236671513293125 2696 624 625
625.5 0.029165154836943596 2677 625 626
626.5 0.031753137061521386 2693 626 627
627.5 0.013473021580412414 2582 627 628
628.5 0.019486425864748025 2618 628 629
629.5 0.002917324431555013 2520 629 630
630.5 0.0011905051310487913 2510 630 631
631.5 0.014145304194386199 2586 631 632
632.5 0.008567598454261027 2553 632 633
633.5 0.003089629326456844 2521 633 634
634.5 -0.0005432076779516848 2500 634 635
635.5 -0.018452968382158375 2399 635 636
636.5 -0.012341107419170605 2433 636 637
637.5 -0.032434006549753924 2323 637 638
638.5 -0.04092949660690781 2278 638 639
639.5 -0.03864773401010124 2290 639 640
640.5 -0.026492304885074258 2355 640 641
641.5 -0.037511332624053484 2296 641 642
642.5 -0.03826860305463686 2292 642 643
643.5 -0.05330559980728511 2214 643 644
644.5 -0.07399498304233276 2111 644 645
645.5 -0.05350180242273117 2213 645 646
646.5 -0.07235225963919456 2119 646 647
647.5 -0.055665901714256005 2202 647 648
648.5 -0.06543918652650182 2153 648 649
649.5 -0.08736537368748376 2047 649 650
650.5 -0.07502484950052146 2106 650 651
651.5 -0.08672935529423498 2050 651 652
652.5 -0.10644878035525274 1959 652 653
653.5 -0.08546010602675125 2056 653 654
654.5 -0.09941195632257971 1991 654 655
655.5 -0.09205818879930172 2025 655 656
656.5 -0.12133260238619226 1893 656 657
657.5 -0.12248122638793912 1888 657 658
658.5 -0.1386505172865058 1819 658 659
659.5 -0.12271131618505793 1887 659 660
660.5 -0.13579487204829288 1831 660 661
661.5 -0.1398459336259128 1814 661 662
662.5 -0.14952960085428169 1774 662 663
663.5 -0.13107679759708502 1851 663 664
664.5 -0.15470130025619433 1753 664 665
665.5 -0.1287368432192224 1861 665 666
666.5 -0.16018614847459522 1731 666 667
667.5 -0.16093947820711474 1728 667 668
668.5 -0.18736267509193993 1626 668 669
669.5 -0.17942288390112804 1656 669 670
670.5 -0.1862956119460315 1630 670 671
671.5 -0.20203067464660007 1572 671 672
672.5 -0.2123748365367839 1535 672 673
673.5 -0.1979062895951409 1587 673 674
674.5 -0.2075914994278194 1552 674 675
675.5 -0.2014784883269436 1574 675 676
676.5 -0.2143598621103182 1528 676 677
677.5 -0.2380146852309517 1447 677 678
678.5 -0.2050803132875716 1561 678 679
679.5 -0.23057540634850904 1472 679 680
680.5 -0.24345098755901873 1429 680 681
681.5 -0.25018911891524365 1407 681 682
682.5 -0.2564067552767044 1387 682 683
683.5 -0.2717026393379802 1339 683 684
684.5 -0.23861536925742266 1445 684 685
685.5 -0.2492641036946095 1410 685 686
686.5 -0.30018567985529154 1254 686 687
687.5 -0.299839490532932 1255 687 688
688.5 -0.2838722321178162 1302 688 689
689.5 -0.30541190997392587 1239 689 690
690.5 -0.31785672942818355 1204 690 691
691.5 -0.3121233856752408 1220 691 692
692.5 -0.31785672942818355 1204 692 693
693.5 -0.3185787486832683 1202 693 694
694.5 -0.33215729098795155 1165 694 695
695.5 -0.3355253822654789 1156 695 696
696.5 -0.3504300432343803 1117 696 697
697.5 -0.3266012090438637 1180 697 698
698.5 -0.3427227516622544 1137 698 699
699.5 -0.35394345595757803 1108 699 700
700.5 -0.36385475972466885 1083 700 701
701.5 -0.38564599164481717 1030 701 702
702.5 -0.35081902174842927 1116 702 703
703.5 -0.38522455106647246 1031 703 704
704.5 -0.4166646091793256 959 704 705
705.5 -0.38988304458807166 1020 705 706
706.5 -0.3827044599609484 1037 706 707
707.5 -0.43611388067996826 917 707 708
708.5 -0.40637172856303927 982 708 709
709.5 -0.4126078590415956 968 709 710
710.5 -0.39030903234356273 1019 710 711
711.5 -0.4356405351487469 918 711 712
712.5 -0.4253553627502904 940 712 713
713.5 -0.43000026779605394 930 713 714
714.5 -0.4540005441998205 880 714 715
715.5 -0.46753418518246637 853 715 716
716.5 -0.4510494944629384 886 716 717
717.5 -0.47472125552128874 839 717 718
718.5 -0.5008561250595478 790 718 719
719.5 -0.5176696240691978 760 719 720
720.5 -0.46146710888517495 865 720 721
721.5 -0.47214076972433405 844 721 722
722.5 -0.495936437035998 799 722 723
723.5 -0.5125568765485582 769 723 724
724.5 -0.5327871564339186 734 724 725
725.5 -0.5280793110709623 742 725 726
726.5 -0.542358772107689 718 726 727
727.5 -0.5357556880320145 729 727 728
728.5 -0.5615264792904386 687 728 729
729.5 -0.5540060406043077 699 729 730
730.5 -0.5646988416935104 682 730 731
731.5 -0.5540060406043077 699 731 732
732.5 -0.5895973489901771 644 732 733
733.5 -0.5802573227360335 658 733 734
734.5 -0.5902722434257672 643 734 735
735.5 -0.5776252269102891 662 735 736
736.5 -0.58623851954962 649 736 737
737.5 -0.6232369566097526 596 737 738
738.5 -0.613865923717114 609 738 739
739.5 -0.614579637077254 608 739 740
740.5 -0.6328146615909751 583 740 741
741.5 -0.6358046526225531 579 741 742
742.5 -0.663683386761142 543 742 743
743.5 -0.6502951893437889 560 743 744
744.5 -0.6725715840549409 532 744 745
745.5 -0.6518490174124105 558 745 746
746.5 -0.6725715840549409 532 746 747
747.5 -0.6573316174982042 551 747 748
748.5 -0.6581205268557455 550 748 749
749.5 -0.6892132553741583 512 749 750
750.5 -0.6960526799044637 504 750 751
751.5 -0.7012538735902716 498 751 752
752.5 -0.7291663357838769 467 752 753
753.5 -0.7472052023518452 448 753 754
754.5 -0.7136378547055768 484 754 755
755.5 -0.7550305398638018 440 755 756
756.5 -0.7273103736349058 469 756 757
757.5 -0.792101851239384 404 757 758
758.5 -0.7530609470008973 442 758 759
759.5 -0.7540446268821506 441 759 760
760.5 -0.800788030424477 396 760 761
761.5 -0.7423850143371573 453 761 762
762.5 -0.8397746458168234 362 762 763
763.5 -0.7731707653883153 422 763 764
764.5 -0.8338171520978999 367 764 765
765.5 -0.8244519486222703 375 765 766
766.5 -0.851940552871858 352 766 767
767.5 -0.8507085109621668 353 767 768
768.5 -0.8361903518935145 365 768 769
769.5 -0.8657288373574916 341 769 770
770.5 -0.8839354636897032 327 770 771
771.5 -0.8946925332928082 319 771 772
772.5 -0.8974239541322375 317 772 773
773.5 -0.8670042993077343 340 773 774
774.5 -0.8812873184000147 329 774 775
775.5 -0.8879382061433772 324 775 776
776.5 -0.9141833770032033 305 776 777
777.5 -0.9390907285907582 288 777 778
778.5 -0.9528790130763918 279 778 779
779.5 -0.9623205693092332 273 779 780
780.5 -0.9623205693092332 273 780 781
781.5 -0.9482341080306282 282 781 782
782.5 -0.9406013196159968 287 782 783
783.5 -0.9768792894801579 264 783 784
784.5 -1.0040315355237728 248 784 785
785.5 -0.9868635103867591 258 785 786
786.5 -1.0424573591568667 227 786 787
787.5 -1.0521302418993503 222 787 788
788.5 -0.9988094948689512 251 788 789
789.5 -1.0057862630903234 247 789 790
790.5 -1.0463006982386265 225 790 791
791.5 -1.0888530489240904 204 791 792
792.5 -1.012876942751677 243 792 793
793.5 -1.1174498491022615 191 793 794
794.5 -1.1018180260884582 198 794 795
795.5 -1.1243253670863091 188 795 796
796.5 -1.0680694430007982 214 796 797
797.5 -1.0909871784367762 203 797 798
798.5 -1.1629547694424405 172 798 799
799.5 -1.0931318469033653 202 799 800
800.5 -1.1731739346241263 168 800 801
801.5 -1.1505099499881828 177 801 802
802.5 -1.122021412176745 189 802 803
803.5 -1.1432107112466832 180 803 804
804.5 -1.1916573403181396 161 804 805
805.5 -1.2025835639407556 157 805 806
806.5 -1.1970860920295379 159 806 807
807.5 -1.1783751283099342 166 807 808
808.5 -1.1480632140410951 178 808 809
809.5 -1.21950626905682 151 809 810
810.5 -1.234130360565552 146 810 811
811.5 -1.2812119206942247 131 811 812
812.5 -1.3085781049105911 123 812 813
813.5 -1.2371152141150143 145 813 814
814.5 -1.2946794953940324 127 814 815
815.5 -1.2946794953940324 127 815 816
816.5 -1.3690994386647795 107 816 817
817.5 -1.2746315753829034 133 817 818
818.5 -1.2053586179955276 156 818 819
819.5 -1.2981126712324262 126 819 820
820.5 -1.301573203341933 125 820 821
821.5 -1.3650594608630393 108 821 822
822.5 -1.3570905311917643 110 822 823
823.5 -1.3531602375633316 111 823 824
824.5 -1.4300002677960544 93 824 825
825.5 -1.3085781049105911 123 825 826
826.5 -1.4117114820837444 97 826 827
827.5 -1.3984832163499892 100 827 828
828.5 -1.3941618425673465 101 828 829
829.5 -1.4899981974713397 81 829 830
830.5 -1.3531602375633316 111 830 831
831.5 -1.4899981974713397 81 831 832
832.5 -1.4253553627502908 94 832 833
833.5 -1.4794051239739154 83 833 834
834.5 -1.4253553627502908 94 834 835
835.5 -1.4346953890044336 92 835 836
836.5 -1.4899981974713397 81 836 837
837.5 -1.5855698597071335 65 837 838
838.5 -1.4490932097050764 89 838 839
839.5 -1.5724084136491627 67 839 840
840.5 -1.5724084136491627 67 840 841
841.5 -1.559634125612734 69 841 842
842.5 -1.613153381339222 61 842 843
843.5 -1.559634125612734 69 843 844
844.5 -1.6350552227870518 58 844 845
845.5 -1.5351603562295333 73 845 846
846.5 -1.6350552227870518 58 846 847
847.5 -1.6203319659663453 60 847 848
848.5 -1.6660894565270206 54 848 849
849.5 -1.7263853584142717 47 849 850
850.5 -1.6742073467492 53 850 851
851.5 -1.7263853584142717 47 851 852
852.5 -1.6824798727151897 52 852 853
853.5 -1.6502951893437885 56 853 854
854.5 -1.6060915268517353 62 854 855
855.5 -1.592303242366102 64 855 856
856.5 -1.6660894565270206 54 856 857
857.5 -1.7263853584142717 47 857 858
858.5 -1.690913040252053 51 858 859
859.5 -1.7357253846684149 46 859 860
860.5 -1.7550305398638018 44 860 861
861.5 -1.7550305398638018 44 861 862
862.5 -1.8544151719997135 35 862 863
863.5 -1.7964232250220267 40 863 864
864.5 -1.8544151719997135 35 864 865
865.5 -1.8302814922829942 37 865 866
866.5 -1.7964232250220267 40 866 867
867.5 -1.8544151719997135 35 867 868
868.5 -1.893333238030083 32 868 869
869.5 -1.8302814922829942 37 869 870
870.5 -1.9071215225157165 31 870 871
871.5 -2.252355180671751 14 871 872
872.5 -1.936085218451033 29 872 873
873.5 -1.8544151719997135 35 873 874
874.5 -2.056060535527783 22 874 875
875.5 -1.9071215225157165 31 875 876
876.5 -1.893333238030083 32 876 877
877.5 -1.9071215225157165 31 877 878
878.5 -2.0005432076779517 25 878 879
879.5 -2.168034294971715 17 879 880
880.5 -2.0005432076779517 25 880 881
881.5 -2.097453220686008 20 881 882
882.5 -2.097453220686008 20 882 883
883.5 -1.9071215225157165 31 883 884
884.5 -2.0182719746383833 24 884 885
885.5 -1.983509868379171 26 885 886
886.5 -2.3570905311917643 11 886 887
887.5 -2.036755380332396 23 887 888
888.5 -2.252355180671751 14 888 889
889.5 -2.168034294971715 17 889 890
890.5 -2.056060535527783 22 890 891
891.5 -2.097453220686008 20 891 892
892.5 -2.143210711246683 18 892 893
893.5 -2.194363233694064 16 893 894
894.5 -2.398483216349989 10 894 895
895.5 -2.319301970302364 12 895 896
896.5 -2.398483216349989 10 896 897
897.5 -2.5533851763357323 7 897 898
898.5 -2.5533851763357323 7 898 899
899.5 -2.6203319659663453 6 899 900
900.5 -2.4953932293580454 8 900 901
901.5 -2.5533851763357323 7 901 902
902.5 -2.319301970302364 12 902 903
903.5 -2.2845398640431522 13 903 904
904.5 -2.3570905311917643 11 904 905
905.5 -2.3570905311917643 11 905 906
906.5 -2.194363233694064 16 906 907
907.5 -2.5533851763357323 7 907 908
908.5 -2.2845398640431522 13 908 909
909.5 -2.319301970302364 12 909 910
910.5 -2.3570905311917643 11 910 911
911.5 -2.398483216349989 10 911 912
912.5 -2.5533851763357323 7 912 913
913.5 -2.4953932293580454 8 913 914
914.5 -2.4442407069106644 9 914 915
915.5 -2.5533851763357323 7 915 916
916.5 -2.4442407069106644 9 916 917
917.5 -2.2845398640431522 13 917 918
918.5 -2.5533851763357323 7 918 919
919.5 -2.4953932293580454 8 919 920
920.5 -2.5533851763357323 7 920 921
921.5 -2.6203319659663453 6 921 922
922.5 -2.398483216349989 10 922 923
923.5 -2.6203319659663453 6 923 924
924.5 -2.4953932293580454 8 924 925
925.5 -2.6995132120139704 5 925 926
926.5 -2.7964232250220267 4 926 927
927.5 -2.6995132120139704 5 927 928
928.5 -2.9213619616303266 3 928 929
929.5 -3.398483216349989 1 929 930
930.5 -2.6995132120139704 5 930 931
931.5 -2.6203319659663453 6 931 932
932.5 -2.9213619616303266 3 932 933
933.5 -2.6203319659663453 6 933 934
934.5 -2.6995132120139704 5 934 935
935.5 -2.5533851763357323 7 935 936
936.5 -2.9213619616303266 3 936 937
937.5 -2.9213619616303266 3 937 938
938.5 -2.6995132120139704 5 938 939
939.5 -2.9213619616303266 3 939 940
940.5 -3.097453220686008 2 940 941
941.5 -2.6995132120139704 5 941 942
942.5 -3.097453220686008 2 942 943
943.5 -3.097453220686008 2 943 944
944.5 -2.9213619616303266 3 944 945
945.5 -3.097453220686008 2 945 946
946.5 -2.7964232250220267 4 946 947
947.5 -3.398483216349989 1 947 948
948.5 -3.097453220686008 2 948 949
949.5 -inf 0 949 950
950.5 -3.398483216349989 1 950 951
951.5 -2.9213619616303266 3 951 952
952.5 -3.097453220686008 2 952 953
953.5 -inf 0 953 954
954.5 -3.398483216349989 1 954 955
955.5 -inf 0 955 956
956.5 -inf 0 956 957
957.5 -3.398483216349989 1 957 958
958.5 -2.7964232250220267 4 958 959
959.5 -3.398483216349989 1 959 960
960.5 -inf 0 960 961
961.5 -3.097453220686008 2 961 962
962.5 -2.9213619616303266 3 962 963
963.5 -3.398483216349989 1 963 964
964.5 -3.097453220686008 2 964 965
965.5 -inf 0 965 966
966.5 -2.9213619616303266 3 966 967
967.5 -2.9213619616303266 3 967 968
968.5 -inf 0 968 969
969.5 -2.9213619616303266 3 969 970
970.5 -3.398483216349989 1 970 971
971.5 -inf 0 971 972
972.5 -3.097453220686008 2 972 973
973.5 -3.398483216349989 1 973 974
974.5 -inf 0 974 975
975.5 -3.097453220686008 2 975 976
976.5 -3.398483216349989 1 976 977
977.5 -inf 0 977 978
978.5 -2.9213619616303266 3 978 979
979.5 -inf 0 979 980
980.5 -inf 0 980 981
981.5 -3.398483216349989 1 981 982
982.5 -inf 0 982 983
983.5 -3.398483216349989 1 983 984
984.5 -3.398483216349989 1 984 985
985.5 -3.398483216349989 1 985 986
986.5 -inf 0 986 987
987.5 -inf 0 987 988
988.5 -inf 0 988 989
989.5 -inf 0 989 990
990.5 -inf 0 990 991
991.5 -inf 0 991 992
992.5 -inf 0 992 993
993.5 -3.398483216349989 1 993 994
994.5 -3.398483216349989 1 994 995
995.5 -inf 0 995 996
996.5 -3.398483216349989 1 996 997
997.5 -inf 0 997 998
998.5 -inf 0 998 999
999.5 -inf 0 999 1000
1000.5 -inf 0 1000 1001
1001.5 -3.398483216349989 1 1001 1002
1002.5 -inf 0 1002 1003
1003.5 -inf 0 1003 1004
1004.5 -inf 0 1004 1005
1005.5 -inf 0 1005 1006
1006.5 -inf 0 1006 1007
1007.5 -inf 0 1007 1008
1008.5 -inf 0 1008 1009
1009.5 -inf 0 1009 1010
1010.5 -inf 0 1010 1011
1011.5 -3.398483216349989 1 1011 1012
1012.5 -inf 0 1012 1013
1013.5 -inf 0 1013 1014
1014.5 -inf 0 1014 1015
1015.5 -inf 0 1015 1016
1016.5 -inf 0 1016 1017
1017.5 -inf 0 1017 1018
1018.5 -inf 0 1018 1019
1019.5 -inf 0 1019 1020
1020.5 -inf 0 1020 1021
1021.5 -inf 0 1021 1022
1022.5 -inf 0 1022 1023
1023.5 -inf 0 1023 1024
1024.5 -inf 0 1024 1025
1025.5 -inf 0 1025 1026
1026.5 -inf 0 1026 1027
1027.5 -inf 0 1027 1028
1028.5 -inf 0 1028 1029
1029.5 -inf 0 1029 1030
1030.5 -inf 0 1030 1031
1031.5 -inf 0 1031 1032
1032.5 -inf 0 1032 1033
1033.5 -inf 0 1033 1034
1034.5 -inf 0 1034 1035
1035.5 -inf 0 1035 1036
1036.5 -inf 0 1036 1037
1037.5 -inf 0 1037 1038
1038.5 -inf 0 1038 1039
1039.5 -inf 0 1039 1040
1040.5 -inf 0 1040 1041
1041.5 -inf 0 1041 1042
1042.5 -inf 0 1042 1043
1043.5 -inf 0 1043 1044
1044.5 -inf 0 1044 1045
1045.5 -inf 0 1045 1046
1046.5 -inf 0 1046 1047
1047.5 -inf 0 1047 1048
1048.5 -inf 0 1048 1049
1049.5 -inf 0 1049 1050
1050.5 -inf 0 1050 1051
1051.5 -inf 0 1051 1052
1052.5 -inf 0 1052 1053
1053.5 -inf 0 1053 1054
1054.5 -inf 0 1054 1055
1055.5 -inf 0 1055 1056
1056.5 -inf 0 1056 1057
1057.5 -inf 0 1057 1058
1058.5 -inf 0 1058 1059
1059.5 -inf 0 1059 1060
1060.5 -inf 0 1060 1061
1061.5 -inf 0 1061 1062
1062.5 -inf 0 1062 1063
1063.5 -inf 0 1063 1064
1064.5 -inf 0 1064 1065
1065.5 -inf 0 1065 1066
1066.5 -inf 0 1066 1067
1067.5 -inf 0 1067 1068
1068.5 -inf 0 1068 1069
1069.5 -inf 0 1069 1070
1070.5 -inf 0 1070 1071
1071.5 -inf 0 1071 1072
1072.5 -inf 0 1072 1073
1073.5 -inf 0 1073 1074
1074.5 -inf 0 1074 1075
1075.5 -inf 0 1075 1076
1076.5 -inf 0 1076 1077
1077.5 -inf 0 1077 1078
1078.5 -inf 0 1078 1079
1079.5 -inf 0 1079 1080
1080.5 -inf 0 1080 1081
1081.5 -inf 0 1081 1082
1082.5 -inf 0 1082 1083
1083.5 -inf 0 1083 1084
1084.5 -inf 0 1084 1085
1085.5 -inf 0 1085 1086
1086.5 -inf 0 1086 1087
1087.5 -inf 0 1087 1088
1088.5 -inf 0 1088 1089
1089.5 -inf 0 1089 1090
1090.5 -inf 0 1090 1091
1091.5 -inf 0 1091 1092
1092.5 -inf 0 1092 1093
1093.5 -inf 0 1093 1094
1094.5 -inf 0 1094 1095
1095.5 -inf 0 1095 1096
1096.5 -inf 0 1096 1097
1097.5 -inf 0 1097 1098
1098.5 -inf 0 1098 1099
1099.5 -inf 0 1099 1100
1100.5 -inf 0 1100 1101
1101.5 -inf 0 1101 1102
1102.5 -inf 0 1102 1103
1103.5 -inf 0 1103 1104
1104.5 -inf 0 1104 1105
1105.5 -inf 0 1105 1106
1106.5 -inf 0 1106 1107
1107.5 -inf 0 1107 1108
1108.5 -inf 0 1108 1109
1109.5 -inf 0 1109 1110
1110.5 -inf 0 1110 1111
1111.5 -inf 0 1111 1112
1112.5 -inf 0 1112 1113
1113.5 -inf 0 1113 1114
1114.5 -inf 0 1114 1115
1115.5 -inf 0 1115 1116
1116.5 -inf 0 1116 1117
1117.5 -inf 0 1117 1118
1118.5 -inf 0 1118 1119
1119.5 -inf 0 1119 1120
1120.5 -inf 0 1120 1121
1121.5 -inf 0 1121 1122
1122.5 -inf 0 1122 1123
1123.5 -inf 0 1123 1124
1124.5 -inf 0 1124 1125
1125.5 -inf 0 1125 1126
1126.5 -inf 0 1126 1127
1127.5 -inf 0 1127 1128
1128.5 -inf 0 1128 1129
1129.5 -inf 0 1129 1130
1130.5 -inf 0 1130 1131
1131.5 -inf 0 1131 1132
1132.5 -inf 0 1132 1133
1133.5 -inf 0 1133 1134
1134.5 -inf 0 1134 1135
1135.5 -inf 0 1135 1136
1136.5 -inf 0 1136 1137
1137.5 -inf 0 1137 1138
1138.5 -inf 0 1138 1139
1139.5 -inf 0 1139 1140
1140.5 -inf 0 1140 1141
1141.5 -inf 0 1141 1142
1142.5 -inf 0 1142 1143
1143.5 -inf 0 1143 1144
1144.5 -inf 0 1144 1145
1145.5 -inf 0 1145 1146
1146.5 -inf 0 1146 1147
1147.5 -inf 0 1147 1148
1148.5 -inf 0 1148 1149
1149.5 -inf 0 1149 1150
1150.5 -inf 0 1150 1151
1151.5 -inf 0 1151 1152
1152.5 -inf 0 1152 1153
1153.5 -inf 0 1153 1154
1154.5 -inf 0 1154 1155
1155.5 -inf 0 1155 1156
1156.5 -inf 0 1156 1157
1157.5 -inf 0 1157 1158
1158.5 -inf 0 1158 1159
1159.5 -inf 0 1159 1160
1160.5 -inf 0 1160 1161
1161.5 -inf 0 1161 1162
1162.5 -inf 0 1162 1163
1163.5 -inf 0 1163 1164
1164.5 -inf 0 1164 1165
1165.5 -inf 0 1165 1166
1166.5 -inf 0 1166 1167
1167.5 -inf 0 1167 1168
1168.5 -inf 0 1168 1169
1169.5 -inf 0 1169 1170
1170.5 -inf 0 1170 1171
1171.5 -inf 0 1171 1172
1172.5 -inf 0 1172 1173
1173.5 -inf 0 1173 1174
1174.5 -inf 0 1174 1175
1175.5 -inf 0 1175 1176
1176.5 -inf 0 1176 1177
1177.5 -inf 0 1177 1178
1178.5 -inf 0 1178 1179
1179.5 -inf 0 1179 1180
1180.5 -inf 0 1180 1181
1181.5 -inf 0 1181 1182
1182.5 -inf 0 1182 1183
1183.5 -inf 0 1183 1184
1184.5 -inf 0 1184 1185
1185.5 -inf 0 1185 1186
1186.5 -inf 0 1186 1187
1187.5 -inf 0 1187 1188
1188.5 -inf 0 1188 1189
1189.5 -inf 0 1189 1190
1190.5 -inf 0 1190 1191
1191.5 -inf 0 1191 1192
1192.5 -inf 0 1192 1193
1193.5 -inf 0 1193 1194
1194.5 -inf 0 1194 1195
1195.5 -inf 0 1195 1196
1196.5 -inf 0 1196 1197
1197.5 -inf 0 1197 1198
1198.5 -inf 0 1198 1199
1199.5 -inf 0 1199 1200
1200.5 -inf 0 1200 1201
1201.5 -inf 0 1201 1202
1202.5 -inf 0 1202 1203
1203.5 -inf 0 1203 1204
1204.5 -inf 0 1204 1205
1205.5 -inf 0 1205 1206
1206.5 -inf 0 1206 1207
1207.5 -inf 0 1207 1208
1208.5 -inf 0 1208 1209
1209.5 -inf 0 1209 1210
1210.5 -inf 0 1210 1211
1211.5 -inf 0 1211 1212
1212.5 -inf 0 1212 1213
1213.5 -inf 0 1213 1214
1214.5 -inf 0 1214 1215
1215.5 -inf 0 1215 1216
1216.5 -inf 0 1216 1217
1217.5 -inf 0 1217 1218
1218.5 -inf 0 1218 1219
1219.5 -inf 0 1219 1220
1220.5 -inf 0 1220 1221
1221.5 -inf 0 1221 1222
1222.5 -inf 0 1222 1223
1223.5 -inf 0 1223 1224
1224.5 -inf 0 1224 1225
1225.5 -inf 0 1225 1226
1226.5 -inf 0 1226 1227
1227.5 -inf 0 1227 1228
1228.5 -inf 0 1228 1229
1229.5 -inf 0 1229 1230
1230.5 -inf 0 1230 1231
1231.5 -inf 0 1231 1232
1232.5 -inf 0 1232 1233
1233.5 -inf 0 1233 1234
1234.5 -inf 0 1234 1235
1235.5 -inf 0 1235 1236
1236.5 -inf 0 1236 1237
1237.5 -inf 0 1237 1238
1238.5 -inf 0 1238 1239
1239.5 -inf 0 1239 1240
1240.5 -inf 0 1240 1241
1241.5 -inf 0 1241 1242
1242.5 -inf 0 1242 1243
1243.5 -inf 0 1243 1244
1244.5 -inf 0 1244 1245
1245.5 -inf 0 1245 1246
1246.5 -inf 0 1246 1247
1247.5 -inf 0 1247 1248
1248.5 -inf 0 1248 1249
1249.5 -inf 0 1249 1250
1250.5 -inf 0 1250 1251
1251.5 -inf 0 1251 1252
1252.5 -inf 0 1252 1253
1253.5 -inf 0 1253 1254
1254.5 -inf 0 1254 1255
1255.5 -inf 0 1255 1256
1256.5 -inf 0 1256 1257
1257.5 -inf 0 1257 1258
1258.5 -inf 0 1258 1259
1259.5 -inf 0 1259 1260
1260.5 -inf 0 1260 1261
1261.5 -inf 0 1261 1262
1262.5 -inf 0 1262 1263
1263.5 -inf 0 1263 1264
1264.5 -inf 0 1264 1265
1265.5 -inf 0 1265 1266
1266.5 -inf 0 1266 1267
1267.5 -inf 0 1267 1268
1268.5 -inf 0 1268 1269
1269.5 -inf 0 1269 1270
1270.5 -inf 0 1270 1271
1271.5 -inf 0 1271 1272
1272.5 -inf 0 1272 1273
1273.5 -inf 0 1273 1274
1274.5 -inf 0 1274 1275
1275.5 -inf 0 1275 1276
1276.5 -inf 0 1276 1277
1277.5 -inf 0 1277 1278
1278.5 -inf 0 1278 1279
1279.5 -inf 0 1279 1280
1280.5 -inf 0 1280 1281
1281.5 -inf 0 1281 1282
1282.5 -inf 0 1282 1283
1283.5 -inf 0 1283 1284
1284.5 -inf 0 1284 1285
1285.5 -inf 0 1285 1286
1286.5 -inf 0 1286 1287
1287.5 -inf 0 1287 1288
1288.5 -inf 0 1288 1289
1289.5 -inf 0 1289 1290
1290.5 -inf 0 1290 1291
1291.5 -inf 0 1291 1292
1292.5 -inf 0 1292 1293
1293.5 -inf 0 1293 1294
1294.5 -inf 0 1294 1295
1295.5 -inf 0 1295 1296
1296.5 -inf 0 1296 1297
1297.5 -inf 0 1297 1298
1298.5 -inf 0 1298 1299
1299.5 -inf 0 1299 1300
1300.5 -inf 0 1300 1301
1301.5 -inf 0 1301 1302
1302.5 -inf 0 1302 1303
1303.5 -inf 0 1303 1304
1304.5 -inf 0 1304 1305
1305.5 -inf 0 1305 1306
1306.5 -inf 0 1306 1307
1307.5 -inf 0 1307 1308
1308.5 -inf 0 1308 1309
1309.5 -inf 0 1309 1310
1310.5 -inf 0 1310 1311
1311.5 -inf 0 1311 1312
1312.5 -inf 0 1312 1313
1313.5 -inf 0 1313 1314
1314.5 -inf 0 1314 1315
1315.5 -inf 0 1315 1316
1316.5 -inf 0 1316 1317
1317.5 -inf 0 1317 1318
1318.5 -inf 0 1318 1319
1319.5 -inf 0 1319 1320
1320.5 -inf 0 1320 1321
1321.5 -inf 0 1321 1322
1322.5 -inf 0 1322 1323
1323.5 -inf 0 1323 1324
1324.5 -inf 0 1324 1325
1325.5 -inf 0 1325 1326
1326.5 -inf 0 1326 1327
1327.5 -inf 0 1327 1328
1328.5 -inf 0 1328 1329
1329.5 -inf 0 1329 1330
1330.5 -inf 0 1330 1331
1331.5 -inf 0 1331 1332
1332.5 -inf 0 1332 1333
1333.5 -inf 0 1333 1334
1334.5 -inf 0 1334 1335
1335.5 -inf 0 1335 1336
1336.5 -inf 0 1336 1337
1337.5 -inf 0 1337 1338
1338.5 -inf 0 1338 1339
1339.5 -inf 0 1339 1340
1340.5 -inf 0 1340 1341
1341.5 -inf 0 1341 1342
1342.5 -inf 0 1342 1343
1343.5 -inf 0 1343 1344
1344.5 -inf 0 1344 1345
1345.5 -inf 0 1345 1346
1346.5 -inf 0 1346 1347
1347.5 -inf 0 1347 1348
1348.5 -inf 0 1348 1349
1349.5 -inf 0 1349 1350
1350.5 -inf 0 1350 1351
1351.5 -inf 0 1351 1352
1352.5 -inf 0 1352 1353
1353.5 -inf 0 1353 1354
1354.5 -inf 0 1354 1355
1355.5 -inf 0 1355 1356
1356.5 -inf 0 1356 1357
1357.5 -inf 0 1357 1358
1358.5 -inf 0 1358 1359
1359.5 -inf 0 1359 1360
1360.5 -inf 0 1360 1361
1361.5 -inf 0 1361 1362
1362.5 -inf 0 1362 1363
1363.5 -inf 0 1363 1364
1364.5 -inf 0 1364 1365
1365.5 -inf 0 1365 1366
1366.5 -inf 0 1366 1367
1367.5 -inf 0 1367 1368
1368.5 -inf 0 1368 1369
1369.5 -inf 0 1369 1370
1370.5 -inf 0 1370 1371
1371.5 -inf 0 1371 1372
1372.5 -inf 0 1372 1373
1373.5 -inf 0 1373 1374
1374.5 -inf 0 1374 1375
1375.5 -inf 0 1375 1376
1376.5 -inf 0 1376 1377
1377.5 -inf 0 1377 1378
1378.5 -inf 0 1378 1379
1379.5 -inf 0 1379 1380
1380.5 -inf 0 1380 1381
1381.5 -inf 0 1381 1382
1382.5 -inf 0 1382 1383
1383.5 -inf 0 1383 1384
1384.5 -inf 0 1384 1385
1385.5 -inf 0 1385 1386
1386.5 -inf 0 1386 1387
1387.5 -inf 0 1387 1388
1388.5 -inf 0 1388 1389
1389.5 -inf 0 1389 1390
1390.5 -inf 0 1390 1391
1391.5 -inf 0 1391 1392
1392.5 -inf 0 1392 1393
1393.5 -inf 0 1393 1394
1394.5 -inf 0 1394 1395
1395.5 -inf 0 1395 1396
1396.5 -inf 0 1396 1397
1397.5 -inf 0 1397 1398
1398.5 -inf 0 1398 1399
1399.5 -inf 0 1399 1400
1400.5 -inf 0 1400 1401
1401.5 -inf 0 1401 1402
1402.5 -inf 0 1402 1403
1403.5 -inf 0 1403 1404
1404.5 -inf 0 1404 1405
1405.5 -inf 0 1405 1406
1406.5 -inf 0 1406 1407
1407.5 -inf 0 1407 1408
1408.5 -inf 0 1408 1409
1409.5 -inf 0 1409 1410
1410.5 -inf 0 1410 1411
1411.5 -inf 0 1411 1412
1412.5 -inf 0 1412 1413
1413.5 -inf 0 1413 1414
1414.5 -inf 0 1414 1415
1415.5 -inf 0 1415 1416
1416.5 -inf 0 1416 1417
1417.5 -inf 0 1417 1418
1418.5 -inf 0 1418 1419
1419.5 -inf 0 1419 1420
1420.5 -inf 0 1420 1421
1421.5 -inf 0 1421 1422
1422.5 -inf 0 1422 1423
1423.5 -inf 0 1423 1424
1424.5 -inf 0 1424 1425
1425.5 -inf 0 1425 1426
1426.5 -inf 0 1426 1427
1427.5 -inf 0 1427 1428
1428.5 -inf 0 1428 1429
1429.5 -inf 0 1429 1430
1430.5 -inf 0 1430 1431
1431.5 -inf 0 1431 1432
1432.5 -inf 0 1432 1433
1433.5 -inf 0 1433 1434
1434.5 -inf 0 1434 1435
1435.5 -inf 0 1435 1436
1436.5 -inf 0 1436 1437
1437.5 -inf 0 1437 1438
1438.5 -inf 0 1438 1439
1439.5 -inf 0 1439 1440
1440.5 -inf 0 1440 1441
1441.5 -inf 0 1441 1442
1442.5 -inf 0 1442 1443
1443.5 -inf 0 1443 1444
1444.5 -inf 0 1444 1445
1445.5 -inf 0 1445 1446
1446.5 -inf 0 1446 1447
1447.5 -inf 0 1447 1448
1448.5 -inf 0 1448 1449
1449.5 -inf 0 1449 1450
1450.5 -inf 0 1450 1451
1451.5 -inf 0 1451 1452
1452.5 -inf 0 1452 1453
1453.5 -inf 0 1453 1454
1454.5 -inf 0 1454 1455
1455.5 -inf 0 1455 1456
1456.5 -inf 0 1456 1457
1457.5 -inf 0 1457 1458
1458.5 -inf 0 1458 1459
1459.5 -inf 0 1459 1460
1460.5 -inf 0 1460 1461
1461.5 -inf 0 1461 1462
1462.5 -inf 0 1462 1463
1463.5 -inf 0 1463 1464
1464.5 -inf 0 1464 1465
1465.5 -inf 0 1465 1466
1466.5 -inf 0 1466 1467
1467.5 -inf 0 1467 1468
1468.5 -inf 0 1468 1469
1469.5 -inf 0 1469 1470
1470.5 -inf 0 1470 1471
1471.5 -inf 0 1471 1472
1472.5 -inf 0 1472 1473
1473.5 -inf 0 1473 1474
1474.5 -inf 0 1474 1475
1475.5 -inf 0 1475 1476
1476.5 -inf 0 1476 1477
1477.5 -inf 0 1477 1478
1478.5 -inf 0 1478 1479
1479.5 -inf 0 1479 1480
1480.5 -inf 0 1480 1481
1481.5 -inf 0 1481 1482
1482.5 -inf 0 1482 1483
1483.5 -inf 0 1483 1484
1484.5 -inf 0 1484 1485
1485.5 -inf 0 1485 1486
1486.5 -inf 0 1486 1487
1487.5 -inf 0 1487 1488
1488.5 -inf 0 1488 1489
1489.5 -inf 0 1489 1490
1490.5 -inf 0 1490 1491
1491.5 -inf 0 1491 1492
1492.5 -inf 0 1492 1493
1493.5 -inf 0 1493 1494
1494.5 -inf 0 1494 1495
1495.5 -inf 0 1495 1496
1496.5 -inf 0 1496 1497
1497.5 -inf 0 1497 1498
1498.5 -inf 0 1498 1499
1499.5 -inf 0 1499 1500
1500.5 -inf 0 1500 1501
1501.5 -inf 0 1501 1502
1502.5 -inf 0 1502 1503
1503.5 -inf 0 1503 1504
1504.5 -inf 0 1504 1505
1505.5 -inf 0 1505 1506
1506.5 -inf 0 1506 1507
1507.5 -inf 0 1507 1508
1508.5 -inf 0 1508 1509
1509.5 -inf 0 1509 1510
1510.5 -inf 0 1510 1511
1511.5 -inf 0 1511 1512
1512.5 -inf 0 1512 1513
1513.5 -inf 0 1513 1514
1514.5 -inf 0 1514 1515
1515.5 -inf 0 1515 1516
1516.5 -inf 0 1516 1517
1517.5 -inf 0 1517 1518
1518.5 -inf 0 1518 1519
1519.5 -inf 0 1519 1520
1520.5 -inf 0 1520 1521
1521.5 -inf 0 1521 1522
1522.5 -inf 0 1522 1523
1523.5 -inf 0 1523 1524
1524.5 -inf 0 1524 1525
1525.5 -inf 0 1525 1526
1526.5 -inf 0 1526 1527
1527.5 -inf 0 1527 1528
1528.5 -inf 0 1528 1529
1529.5 -inf 0 1529 1530
1530.5 -inf 0 1530 1531
1531.5 -inf 0 1531 1532
1532.5 -inf 0 1532 1533
1533.5 -inf 0 1533 1534
1534.5 -inf 0 1534 1535
1535.5 -inf 0 1535 1536
1536.5 -inf 0 1536 1537
1537.5 -inf 0 1537 1538
1538.5 -inf 0 1538 1539
1539.5 -inf 0 1539 1540
1540.5 -inf 0 1540 1541
1541.5 -inf 0 1541 1542
1542.5 -inf 0 1542 1543
1543.5 -inf 0 1543 1544
1544.5 -inf 0 1544 1545
1545.5 -inf 0 1545 1546
1546.5 -inf 0 1546 1547
1547.5 -inf 0 1547 1548
1548.5 -inf 0 1548 1549
1549.5 -inf 0 1549 1550
1550.5 -inf 0 1550 1551
1551.5 -inf 0 1551 1552
1552.5 -inf 0 1552 1553
1553.5 -inf 0 1553 1554
1554.5 -inf 0 1554 1555
1555.5 -inf 0 1555 1556
1556.5 -inf 0 1556 1557
1557.5 -inf 0 1557 1558
1558.5 -inf 0 1558 1559
1559.5 -inf 0 1559 1560
1560.5 -inf 0 1560 1561
1561.5 -inf 0 1561 1562
1562.5 -inf 0 1562 1563
1563.5 -inf 0 1563 1564
1564.5 -inf 0 1564 1565
1565.5 -inf 0 1565 1566
1566.5 -inf 0 1566 1567
1567.5 -inf 0 1567 1568
1568.5 -inf 0 1568 1569
1569.5 -inf 0 1569 1570
1570.5 -inf 0 1570 1571
1571.5 -inf 0 1571 1572
1572.5 -inf 0 1572 1573
1573.5 -inf 0 1573 1574
1574.5 -inf 0 1574 1575
1575.5 -inf 0 1575 1576
1576.5 -inf 0 1576 1577
1577.5 -inf 0 1577 1578
1578.5 -inf 0 1578 1579
1579.5 -inf 0 1579 1580
1580.5 -inf 0 1580 1581
1581.5 -inf 0 1581 1582
1582.5 -inf 0 1582 1583
1583.5 -inf 0 1583 1584
1584.5 -inf 0 1584 1585
1585.5 -inf 0 1585 1586
1586.5 -inf 0 1586 1587
1587.5 -inf 0 1587 1588
1588.5 -inf 0 1588 1589
1589.5 -inf 0 1589 1590
1590.5 -inf 0 1590 1591
1591.5 -inf 0 1591 1592
1592.5 -inf 0 1592 1593
1593.5 -inf 0 1593 1594
1594.5 -inf 0 1594 1595
1595.5 -inf 0 1595 1596
1596.5 -inf 0 1596 1597
1597.5 -inf 0 1597 1598
1598.5 -inf 0 1598 1599
1599.5 -inf 0 1599 1600
1600.5 -inf 0 1600 1601
1601.5 -inf 0 1601 1602
1602.5 -inf 0 1602 1603
1603.5 -inf 0 1603 1604
1604.5 -inf 0 1604 1605
1605.5 -inf 0 1605 1606
1606.5 -inf 0 1606 1607
1607.5 -inf 0 1607 1608
1608.5 -inf 0 1608 1609
1609.5 -inf 0 1609 1610
1610.5 -inf 0 1610 1611
1611.5 -inf 0 1611 1612
1612.5 -inf 0 1612 1613
1613.5 -inf 0 1613 1614
1614.5 -inf 0 1614 1615
1615.5 -inf 0 1615 1616
1616.5 -inf 0 1616 1617
1617.5 -inf 0 1617 1618
1618.5 -inf 0 1618 1619
1619.5 -inf 0 1619 1620
1620.5 -inf 0 1620 1621
1621.5 -inf 0 1621 1622
1622.5 -inf 0 1622 1623
1623.5 -inf 0 1623 1624
1624.5 -inf 0 1624 1625
1625.5 -inf 0 1625 1626
1626.5 -inf 0 1626 1627
1627.5 -inf 0 1627 1628
1628.5 -inf 0 1628 1629
1629.5 -inf 0 1629 1630
1630.5 -inf 0 1630 1631
1631.5 -inf 0 1631 1632
1632.5 -inf 0 1632 1633
1633.5 -inf 0 1633 1634
1634.5 -inf 0 1634 1635
1635.5 -inf 0 1635 1636
1636.5 -inf 0 1636 1637
1637.5 -inf 0 1637 1638
1638.5 -inf 0 1638 1639
1639.5 -inf 0 1639 1640
1640.5 -inf 0 1640 1641
1641.5 -inf 0 1641 1642
1642.5 -inf 0 1642 1643
1643.5 -inf 0 1643 1644
1644.5 -inf 0 1644 1645
1645.5 -inf 0 1645 1646
1646.5 -inf 0 1646 1647
1647.5 -inf 0 1647 1648
1648.5 -inf 0 1648 1649
1649.5 -inf 0 1649 1650
1650.5 -inf 0 1650 1651
1651.5 -inf 0 1651 1652
1652.5 -inf 0 1652 1653
1653.5 -inf 0 1653 1654
1654.5 -inf 0 1654 1655
1655.5 -inf 0 1655 1656
1656.5 -inf 0 1656 1657
1657.5 -inf 0 1657 1658
1658.5 -inf 0 1658 1659
1659.5 -inf 0 1659 1660
1660.5 -inf 0 1660 1661
1661.5 -inf 0 1661 1662
1662.5 -inf 0 1662 1663
1663.5 -inf 0 1663 1664
1664.5 -inf 0 1664 1665
1665.5 -inf 0 1665 1666
1666.5 -inf 0 1666 1667
1667.5 -inf 0 1667 1668
1668.5 -inf 0 1668 1669
1669.5 -inf 0 1669 1670
1670.5 -inf 0 1670 1671
1671.5 -inf 0 1671 1672
1672.5 -inf 0 1672 1673
1673.5 -inf 0 1673 1674
1674.5 -inf 0 1674 1675
1675.5 -inf 0 1675 1676
1676.5 -inf 0 1676 1677
1677.5 -inf 0 1677 1678
1678.5 -inf 0 1678 1679
1679.5 -inf 0 1679 1680
1680.5 -inf 0 1680 1681
1681.5 -inf 0 1681 1682
1682.5 -inf 0 1682 1683
1683.5 -inf 0 1683 1684
1684.5 -inf 0 1684 1685
1685.5 -inf 0 1685 1686
1686.5 -inf 0 1686 1687
1687.5 -inf 0 1687 1688
1688.5 -inf 0 1688 1689
1689.5 -inf 0 1689 1690
1690.5 -inf 0 1690 1691
1691.5 -inf 0 1691 1692
1692.5 -inf 0 1692 1693
1693.5 -inf 0 1693 1694
1694.5 -inf 0 1694 1695
1695.5 -inf 0 1695 1696
1696.5 -inf 0 1696 1697
1697.5 -inf 0 1697 1698
1698.5 -inf 0 1698 1699
1699.5 -inf 0 1699 1700
1700.5 -inf 0 1700 1701
1701.5 -inf 0 1701 1702
1702.5 -inf 0 1702 1703
1703.5 -inf 0 1703 1704
1704.5 -inf 0 1704 1705
1705.5 -inf 0 1705 1706
1706.5 -inf 0 1706 1707
1707.5 -inf 0 1707 1708
1708.5 -inf 0 1708 1709
1709.5 -inf 0 1709 1710
1710.5 -inf 0 1710 1711
1711.5 -inf 0 1711 1712
1712.5 -inf 0 1712 1713
1713.5 -inf 0 1713 1714
1714.5 -inf 0 1714 1715
1715.5 -inf 0 1715 1716
1716.5 -inf 0 1716 1717
1717.5 -inf 0 1717 1718
1718.5 -inf 0 1718 1719
1719.5 -inf 0 1719 1720
1720.5 -inf 0 1720 1721
1721.5 -inf 0 1721 1722
1722.5 -inf 0 1722 1723
1723.5 -inf 0 1723 1724
1724.5 -inf 0 1724 1725
1725.5 -inf 0 1725 1726
1726.5 -inf 0 1726 1727
1727.5 -inf 0 1727 1728
1728.5 -inf 0 1728 1729
1729.5 -inf 0 1729 1730
1730.5 -inf 0 1730 1731
1731.5 -inf 0 1731 1732
1732.5 -inf 0 1732 1733
1733.5 -inf 0 1733 1734
1734.5 -inf 0 1734 1735
1735.5 -inf 0 1735 1736
1736.5 -inf 0 1736 1737
1737.5 -inf 0 1737 1738
1738.5 -inf 0 1738 1739
1739.5 -inf 0 1739 1740
1740.5 -inf 0 1740 1741
1741.5 -inf 0 1741 1742
1742.5 -inf 0 1742 1743
1743.5 -inf 0 1743 1744
1744.5 -inf 0 1744 1745
1745.5 -inf 0 1745 1746
1746.5 -inf 0 1746 1747
1747.5 -inf 0 1747 1748
1748.5 -inf 0 1748 1749
1749.5 -inf 0 1749 1750
1750.5 -inf 0 1750 1751
1751.5 -inf 0 1751 1752
1752.5 -inf 0 1752 1753
1753.5 -inf 0 1753 1754
1754.5 -inf 0 1754 1755
1755.5 -inf 0 1755 1756
1756.5 -inf 0 1756 1757
1757.5 -inf 0 1757 1758
1758.5 -inf 0 1758 1759
1759.5 -inf 0 1759 1760
1760.5 -inf 0 1760 1761
1761.5 -inf 0 1761 1762
1762.5 -inf 0 1762 1763
1763.5 -inf 0 1763 1764
1764.5 -inf 0 1764 1765
1765.5 -inf 0 1765 1766
1766.5 -inf 0 1766 1767
1767.5 -inf 0 1767 1768
1768.5 -inf 0 1768 1769
1769.5 -inf 0 1769 1770
1770.5 -inf 0 1770 1771
1771.5 -inf 0 1771 1772
1772.5 -inf 0 1772 1773
1773.5 -inf 0 1773 1774
1774.5 -inf 0 1774 1775
1775.5 -inf 0 1775 1776
1776.5 -inf 0 1776 1777
1777.5 -inf 0 1777 1778
1778.5 -inf 0 1778 1779
1779.5 -inf 0 1779 1780
1780.5 -inf 0 1780 1781
1781.5 -inf 0 1781 1782
1782.5 -inf 0 1782 1783
1783.5 -inf 0 1783 1784
1784.5 -inf 0 1784 1785
1785.5 -inf 0 1785 1786
1786.5 -inf 0 1786 1787
1787.5 -inf 0 1787 1788
1788.5 -inf 0 1788 1789
1789.5 -inf 0 1789 1790
1790.5 -inf 0 1790 1791
1791.5 -inf 0 1791 1792
1792.5 -inf 0 1792 1793
1793.5 -inf 0 1793 1794
1794.5 -inf 0 1794 1795
1795.5 -inf 0 1795 1796
1796.5 -inf 0 1796 1797
1797.5 -inf 0 1797 1798
1798.5 -inf 0 1798 1799
1799.5 -inf 0 1799 1800
1800.5 -inf 0 1800 1801
1801.5 -inf 0 1801 1802
1802.5 -inf 0 1802 1803
1803.5 -inf 0 1803 1804
1804.5 -inf 0 1804 1805
1805.5 -inf 0 1805 1806
1806.5 -inf 0 1806 1807
1807.5 -inf 0 1807 1808
1808.5 -inf 0 1808 1809
1809.5 -inf 0 1809 1810
1810.5 -inf 0 1810 1811
1811.5 -inf 0 1811 1812
1812.5 -inf 0 1812 1813
1813.5 -inf 0 1813 1814
1814.5 -inf 0 1814 1815
1815.5 -inf 0 1815 1816
1816.5 -inf 0 1816 1817
1817.5 -inf 0 1817 1818
1818.5 -inf 0 1818 1819
1819.5 -inf 0 1819 1820
1820.5 -inf 0 1820 1821
1821.5 -inf 0 1821 1822
1822.5 -inf 0 1822 1823
1823.5 -inf 0 1823 1824
1824.5 -inf 0 1824 1825
1825.5 -inf 0 1825 1826
1826.5 -inf 0 1826 1827
1827.5 -inf 0 1827 1828
1828.5 -inf 0 1828 1829
1829.5 -inf 0 1829 1830
1830.5 -inf 0 1830 1831
1831.5 -inf 0 1831 1832
1832.5 -inf 0 1832 1833
1833.5 -inf 0 1833 1834
1834.5 -inf 0 1834 1835
1835.5 -inf 0 1835 1836
1836.5 -inf 0 1836 1837
1837.5 -inf 0 1837 1838
1838.5 -inf 0 1838 1839
1839.5 -inf 0 1839 1840
1840.5 -inf 0 1840 1841
1841.5 -inf 0 1841 1842
1842.5 -inf 0 1842 1843
1843.5 -inf 0 1843 1844
1844.5 -inf 0 1844 1845
1845.5 -inf 0 1845 1846
1846.5 -inf 0 1846 1847
1847.5 -inf 0 1847 1848
1848.5 -inf 0 1848 1849
1849.5 -inf 0 1849 1850
1850.5 -inf 0 1850 1851
1851.5 -inf 0 1851 1852
1852.5 -inf 0 1852 1853
1853.5 -inf 0 1853 1854
1854.5 -inf 0 1854 1855
1855.5 -inf 0 1855 1856
1856.5 -inf 0 1856 1857
1857.5 -inf 0 1857 1858
1858.5 -inf 0 1858 1859
1859.5 -inf 0 1859 1860
1860.5 -inf 0 1860 1861
1861.5 -inf 0 1861 1862
1862.5 -inf 0 1862 1863
1863.5 -inf 0 1863 1864
1864.5 -inf 0 1864 1865
1865.5 -inf 0 1865 1866
1866.5 -inf 0 1866 1867
1867.5 -inf 0 1867 1868
1868.5 -inf 0 1868 1869
1869.5 -inf 0 1869 1870
1870.5 -inf 0 1870 1871
1871.5 -inf 0 1871 1872
1872.5 -inf 0 1872 1873
1873.5 -inf 0 1873 1874
1874.5 -inf 0 1874 1875
1875.5 -inf 0 1875 1876
1876.5 -inf 0 1876 1877
1877.5 -inf 0 1877 1878
1878.5 -inf 0 1878 1879
1879.5 -inf 0 1879 1880
1880.5 -inf 0 1880 1881
1881.5 -inf 0 1881 1882
1882.5 -inf 0 1882 1883
1883.5 -inf 0 1883 1884
1884.5 -inf 0 1884 1885
1885.5 -inf 0 1885 1886
1886.5 -inf 0 1886 1887
1887.5 -inf 0 1887 1888
1888.5 -inf 0 1888 1889
1889.5 -inf 0 1889 1890
1890.5 -inf 0 1890 1891
1891.5 -inf 0 1891 1892
1892.5 -inf 0 1892 1893
1893.5 -inf 0 1893 1894
1894.5 -inf 0 1894 1895
1895.5 -inf 0 1895 1896
1896.5 -inf 0 1896 1897
1897.5 -inf 0 1897 1898
1898.5 -inf 0 1898 1899
1899.5 -inf 0 1899 1900
1900.5 -inf 0 1900 1901
1901.5 -inf 0 1901 1902
1902.5 -inf 0 1902 1903
1903.5 -inf 0 1903 1904
1904.5 -inf 0 1904 1905
1905.5 -inf 0 1905 1906
1906.5 -inf 0 1906 1907
1907.5 -inf 0 1907 1908
1908.5 -inf 0 1908 1909
1909.5 -inf 0 1909 1910
1910.5 -inf 0 1910 1911
1911.5 -inf 0 1911 1912
1912.5 -inf 0 1912 1913
1913.5 -inf 0 1913 1914
1914.5 -inf 0 1914 1915
1915.5 -inf 0 1915 1916
1916.5 -inf 0 1916 1917
1917.5 -inf 0 1917 1918
1918.5 -inf 0 1918 1919
1919.5 -inf 0 1919 1920
1920.5 -inf 0 1920 1921
1921.5 -inf 0 1921 1922
1922.5 -inf 0 1922 1923
1923.5 -inf 0 1923 1924
1924.5 -inf 0 1924 1925
1925.5 -inf 0 1925 1926
1926.5 -inf 0 1926 1927
1927.5 -inf 0 1927 1928
1928.5 -inf 0 1928 1929
1929.5 -inf 0 1929 1930
1930.5 -inf 0 1930 1931
1931.5 -inf 0 1931 1932
1932.5 -inf 0 1932 1933
1933.5 -inf 0 1933 1934
1934.5 -inf 0 1934 1935
1935.5 -inf 0 1935 1936
1936.5 -inf 0 1936 1937
1937.5 -inf 0 1937 1938
1938.5 -inf 0 1938 1939
1939.5 -inf 0 1939 1940
1940.5 -inf 0 1940 1941
1941.5 -inf 0 1941 1942
1942.5 -inf 0 1942 1943
1943.5 -inf 0 1943 1944
1944.5 -inf 0 1944 1945
1945.5 -inf 0 1945 1946
1946.5 -inf 0 1946 1947
1947.5 -inf 0 1947 1948
1948.5 -inf 0 1948 1949
1949.5 -inf 0 1949 1950
1950.5 -inf 0 1950 1951
1951.5 -inf 0 1951 1952
1952.5 -inf 0 1952 1953
1953.5 -inf 0 1953 1954
1954.5 -inf 0 1954 1955
1955.5 -inf 0 1955 1956
1956.5 -inf 0 1956 1957
1957.5 -inf 0 1957 1958
1958.5 -inf 0 1958 1959
1959.5 -inf 0 1959 1960
1960.5 -inf 0 1960 1961
1961.5 -inf 0 1961 1962
1962.5 -inf 0 1962 1963
1963.5 -inf 0 1963 1964
1964.5 -inf 0 1964 1965
1965.5 -inf 0 1965 1966
1966.5 -inf 0 1966 1967
1967.5 -inf 0 1967 1968
1968.5 -inf 0 1968 1969
1969.5 -inf 0 1969 1970
1970.5 -inf 0 1970 1971
1971.5 -inf 0 1971 1972
1972.5 -inf 0 1972 1973
1973.5 -inf 0 1973 1974
1974.5 -inf 0 1974 1975
1975.5 -inf 0 1975 1976
1976.5 -inf 0 1976 1977
1977.5 -inf 0 1977 1978
1978.5 -inf 0 1978 1979
1979.5 -inf 0 1979 1980
1980.5 -inf 0 1980 1981
1981.5 -inf 0 1981 1982
1982.5 -inf 0 1982 1983
1983.5 -inf 0 1983 1984
1984.5 -inf 0 1984 1985
1985.5 -inf 0 1985 1986
1986.5 -inf 0 1986 1987
1987.5 -inf 0 1987 1988
1988.5 -inf 0 1988 1989
1989.5 -inf 0 1989 1990
1990.5 -inf 0 1990 1991
1991.5 -inf 0 1991 1992
1992.5 -inf 0 1992 1993
1993.5 -inf 0 1993 1994
1994.5 -inf 0 1994 1995
1995.5 -inf 0 1995 1996
1996.5 -inf 0 1996 1997
1997.5 -inf 0 1997 1998
1998.5 -inf 0 1998 1999
1999.5 -inf 0 1999 2000
2000.5 -inf 0 2000 2001
2001.5 -inf 0 2001 2002
2002.5 -inf 0 2002 2003
2003.5 -inf 0 2003 2004
2004.5 -inf 0 2004 2005
2005.5 -inf 0 2005 2006
2006.5 -inf 0 2006 2007
2007.5 -inf 0 2007 2008
2008.5 -inf 0 2008 2009
2009.5 -inf 0 2009 2010
2010.5 -inf 0 2010 2011
2011.5 -inf 0 2011 2012
2012.5 -inf 0 2012 2013
2013.5 -inf 0 2013 2014
2014.5 -inf 0 2014 2015
2015.5 -inf 0 2015 2016
2016.5 -inf 0 2016 2017
2017.5 -inf 0 2017 2018
2018.5 -inf 0 2018 2019
2019.5 -inf 0 2019 2020
2020.5 -inf 0 2020 2021
2021.5 -inf 0 2021 2022
2022.5 -inf 0 2022 2023
2023.5 -inf 0 2023 2024
2024.5 -inf 0 2024 2025
2025.5 -inf 0 2025 2026
2026.5 -inf 0 2026 2027
2027.5 -inf 0 2027 2028
2028.5 -inf 0 2028 2029
2029.5 -inf 0 2029 2030
2030.5 -inf 0 2030 2031
2031.5 -inf 0 2031 2032
2032.5 -inf 0 2032 2033
2033.5 -inf 0 2033 2034
2034.5 -inf 0 2034 2035
2035.5 -inf 0 2035 2036
2036.5 -inf 0 2036 2037
2037.5 -inf 0 2037 2038
2038.5 -inf 0 2038 2039
2039.5 -inf 0 2039 2040
2040.5 -inf 0 2040 2041
2041.5 -inf 0 2041 2042
2042.5 -inf 0 2042 2043
2043.5 -inf 0 2043 2044
2044.5 -inf 0 2044 2045
2045.5 -inf 0 2045 2046
2046.5 -inf 0 2046 2047
2047.5 -inf 0 2047 2048
2048.5 -inf 0 2048 2049
2049.5 -inf 0 2049 2050
2050.5 -inf 0 2050 2051
2051.5 -inf 0 2051 2052
2052.5 -inf 0 2052 2053
2053.5 -inf 0 2053 2054
2054.5 -inf 0 2054 2055
2055.5 -inf 0 2055 2056
2056.5 -inf 0 2056 2057
2057.5 -inf 0 2057 2058
2058.5 -inf 0 2058 2059
2059.5 -inf 0 2059 2060
2060.5 -inf 0 2060 2061
2061.5 -inf 0 2061 2062
2062.5 -inf 0 2062 2063
2063.5 -inf 0 2063 2064
2064.5 -inf 0 2064 2065
2065.5 -inf 0 2065 2066
2066.5 -inf 0 2066 2067
2067.5 -inf 0 2067 2068
2068.5 -inf 0 2068 2069
2069.5 -inf 0 2069 2070
2070.5 -inf 0 2070 2071
2071.5 -inf 0 2071 2072
2072.5 -inf 0 2072 2073
2073.5 -inf 0 2073 2074
2074.5 -inf 0 2074 2075
2075.5 -inf 0 2075 2076
2076.5 -inf 0 2076 2077
2077.5 -inf 0 2077 2078
2078.5 -inf 0 2078 2079
2079.5 -inf 0 2079 2080
2080.5 -inf 0 2080 2081
2081.5 -inf 0 2081 2082
2082.5 -inf 0 2082 2083
2083.5 -inf 0 2083 2084
2084.5 -inf 0 2084 2085
2085.5 -inf 0 2085 2086
2086.5 -inf 0 2086 2087
2087.5 -inf 0 2087 2088
2088.5 -inf 0 2088 2089
2089.5 -inf 0 2089 2090
2090.5 -inf 0 2090 2091
2091.5 -inf 0 2091 2092
2092.5 -inf 0 2092 2093
2093.5 -inf 0 2093 2094
2094.5 -inf 0 2094 2095
2095.5 -inf 0 2095 2096
2096.5 -inf 0 2096 2097
2097.5 -inf 0 2097 2098
2098.5 -inf 0 2098 2099
2099.5 -inf 0 2099 2100
2100.5 -inf 0 2100 2101
2101.5 -inf 0 2101 2102
2102.5 -inf 0 2102 2103
2103.5 -inf 0 2103 2104
2104.5 -inf 0 2104 2105
2105.5 -inf 0 2105 2106
2106.5 -inf 0 2106 2107
2107.5 -inf 0 2107 2108
2108.5 -inf 0 2108 2109
2109.5 -inf 0 2109 2110
2110.5 -inf 0 2110 2111
2111.5 -inf 0 2111 2112
2112.5 -inf 0 2112 2113
2113.5 -inf 0 2113 2114
2114.5 -inf 0 2114 2115
2115.5 -inf 0 2115 2116
2116.5 -inf 0 2116 2117
2117.5 -inf 0 2117 2118
2118.5 -inf 0 2118 2119
2119.5 -inf 0 2119 2120
2120.5 -inf 0 2120 2121
2121.5 -inf 0 2121 2122
2122.5 -inf 0 2122 2123
2123.5 -inf 0 2123 2124
2124.5 -inf 0 2124 2125
2125.5 -inf 0 2125 2126
2126.5 -inf 0 2126 2127
2127.5 -inf 0 2127 2128
2128.5 -inf 0 2128 2129
2129.5 -inf 0 2129 2130
2130.5 -inf 0 2130 2131
2131.5 -inf 0 2131 2132
2132.5 -inf 0 2132 2133
2133.5 -inf 0 2133 2134
2134.5 -inf 0 2134 2135
2135.5 -inf 0 2135 2136
2136.5 -inf 0 2136 2137
2137.5 -inf 0 2137 2138
2138.5 -inf 0 2138 2139
2139.5 -inf 0 2139 2140
2140.5 -inf 0 2140 2141
2141.5 -inf 0 2141 2142
2142.5 -inf 0 2142 2143
2143.5 -inf 0 2143 2144
2144.5 -inf 0 2144 2145
2145.5 -inf 0 2145 2146
2146.5 -inf 0 2146 2147
2147.5 -inf 0 2147 2148
2148.5 -inf 0 2148 2149
2149.5 -inf 0 2149 2150
2150.5 -inf 0 2150 2151
2151.5 -inf 0 2151 2152
2152.5 -inf 0 2152 2153
2153.5 -inf 0 2153 2154
2154.5 -inf 0 2154 2155
2155.5 -inf 0 2155 2156
2156.5 -inf 0 2156 2157
2157.5 -inf 0 2157 2158
2158.5 -inf 0 2158 2159
2159.5 -inf 0 2159 2160
2160.5 -inf 0 2160 2161
2161.5 -inf 0 2161 2162
2162.5 -inf 0 2162 2163
2163.5 -inf 0 2163 2164
2164.5 -inf 0 2164 2165
2165.5 -inf 0 2165 2166
2166.5 -inf 0 2166 2167
2167.5 -inf 0 2167 2168
2168.5 -inf 0 2168 2169
2169.5 -inf 0 2169 2170
2170.5 -inf 0 2170 2171
2171.5 -inf 0 2171 2172
2172.5 -inf 0 2172 2173
2173.5 -inf 0 2173 2174
2174.5 -inf 0 2174 2175
2175.5 -inf 0 2175 2176
2176.5 -inf 0 2176 2177
2177.5 -inf 0 2177 2178
2178.5 -inf 0 2178 2179
2179.5 -inf 0 2179 2180
2180.5 -inf 0 2180 2181
2181.5 -inf 0 2181 2182
2182.5 -inf 0 2182 2183
2183.5 -inf 0 2183 2184
2184.5 -inf 0 2184 2185
2185.5 -inf 0 2185 2186
2186.5 -inf 0 2186 2187
2187.5 -inf 0 2187 2188
2188.5 -inf 0 2188 2189
2189.5 -inf 0 2189 2190
2190.5 -inf 0 2190 2191
2191.5 -inf 0 2191 2192
2192.5 -inf 0 2192 2193
2193.5 -inf 0 2193 2194
2194.5 -inf 0 2194 2195
2195.5 -inf 0 2195 2196
2196.5 -inf 0 2196 2197
2197.5 -inf 0 2197 2198
2198.5 -inf 0 2198 2199
2199.5 -inf 0 2199 2200
2200.5 -inf 0 2200 2201
2201.5 -inf 0 2201 2202
2202.5 -inf 0 2202 2203
2203.5 -inf 0 2203 2204
2204.5 -inf 0 2204 2205
2205.5 -inf 0 2205 2206
2206.5 -inf 0 2206 2207
2207.5 -inf 0 2207 2208
2208.5 -inf 0 2208 2209
2209.5 -inf 0 2209 2210
2210.5 -inf 0 2210 2211
2211.5 -inf 0 2211 2212
2212.5 -inf 0 2212 2213
2213.5 -inf 0 2213 2214
2214.5 -inf 0 2214 2215
2215.5 -inf 0 2215 2216
2216.5 -inf 0 2216 2217
2217.5 -inf 0 2217 2218
2218.5 -inf 0 2218 2219
2219.5 -inf 0 2219 2220
2220.5 -inf 0 2220 2221
2221.5 -inf 0 2221 2222
2222.5 -inf 0 2222 2223
2223.5 -inf 0 2223 2224
2224.5 -inf 0 2224 2225
2225.5 -inf 0 2225 2226
2226.5 -inf 0 2226 2227
2227.5 -inf 0 2227 2228
2228.5 -inf 0 2228 2229
2229.5 -inf 0 2229 2230
2230.5 -inf 0 2230 2231
2231.5 -inf 0 2231 2232
2232.5 -inf 0 2232 2233
2233.5 -inf 0 2233 2234
2234.5 -inf 0 2234 2235
2235.5 -inf 0 2235 2236
2236.5 -inf 0 2236 2237
2237.5 -inf 0 2237 2238
2238.5 -inf 0 2238 2239
2239.5 -inf 0 2239 2240
2240.5 -inf 0 2240 2241
2241.5 -inf 0 2241 2242
2242.5 -inf 0 2242 2243
2243.5 -inf 0 2243 2244
2244.5 -inf 0 2244 2245
2245.5 -inf 0 2245 2246
2246.5 -inf 0 2246 2247
2247.5 -inf 0 2247 2248
2248.5 -inf 0 2248 2249
2249.5 -inf 0 2249 2250
2250.5 -inf 0 2250 2251
2251.5 -inf 0 2251 2252
2252.5 -inf 0 2252 2253
2253.5 -inf 0 2253 2254
2254.5 -inf 0 2254 2255
2255.5 -inf 0 2255 2256
2256.5 -inf 0 2256 2257
2257.5 -inf 0 2257 2258
2258.5 -inf 0 2258 2259
2259.5 -inf 0 2259 2260
2260.5 -inf 0 2260 2261
2261.5 -inf 0 2261 2262
2262.5 -inf 0 2262 2263
2263.5 -inf 0 2263 2264
2264.5 -inf 0 2264 2265
2265.5 -inf 0 2265 2266
2266.5 -inf 0 2266 2267
2267.5 -inf 0 2267 2268
2268.5 -inf 0 2268 2269
2269.5 -inf 0 2269 2270
2270.5 -inf 0 2270 2271
2271.5 -inf 0 2271 2272
2272.5 -inf 0 2272 2273
2273.5 -inf 0 2273 2274
2274.5 -inf 0 2274 2275
2275.5 -inf 0 2275 2276
2276.5 -inf 0 2276 2277
2277.5 -inf 0 2277 2278
2278.5 -inf 0 2278 2279
2279.5 -inf 0 2279 2280
2280.5 -inf 0 2280 2281
2281.5 -inf 0 2281 2282
2282.5 -inf 0 2282 2283
2283.5 -inf 0 2283 2284
2284.5 -inf 0 2284 2285
2285.5 -inf 0 2285 2286
2286.5 -inf 0 2286 2287
2287.5 -inf 0 2287 2288
2288.5 -inf 0 2288 2289
2289.5 -inf 0 2289 2290
2290.5 -inf 0 2290 2291
2291.5 -inf 0 2291 2292
2292.5 -inf 0 2292 2293
2293.5 -inf 0 2293 2294
2294.5 -inf 0 2294 2295
2295.5 -inf 0 2295 2296
2296.5 -inf 0 2296 2297
2297.5 -inf 0 2297 2298
2298.5 -inf 0 2298 2299
2299.5 -inf 0 2299 2300
2300.5 -inf 0 2300 2301
2301.5 -inf 0 2301 2302
2302.5 -inf 0 2302 2303
2303.5 -inf 0 2303 2304
2304.5 -inf 0 2304 2305
2305.5 -inf 0 2305 2306
2306.5 -inf 0 2306 2307
2307.5 -inf 0 2307 2308
2308.5 -inf 0 2308 2309
2309.5 -inf 0 2309 2310
2310.5 -inf 0 2310 2311
2311.5 -inf 0 2311 2312
2312.5 -inf 0 2312 2313
2313.5 -inf 0 2313 2314
2314.5 -inf 0 2314 2315
2315.5 -inf 0 2315 2316
2316.5 -inf 0 2316 2317
2317.5 -inf 0 2317 2318
2318.5 -inf 0 2318 2319
2319.5 -inf 0 2319 2320
2320.5 -inf 0 2320 2321
2321.5 -inf 0 2321 2322
2322.5 -inf 0 2322 2323
2323.5 -inf 0 2323 2324
2324.5 -inf 0 2324 2325
2325.5 -inf 0 2325 2326
2326.5 -inf 0 2326 2327
2327.5 -inf 0 2327 2328
2328.5 -inf 0 2328 2329
2329.5 -inf 0 2329 2330
2330.5 -inf 0 2330 2331
2331.5 -inf 0 2331 2332
2332.5 -inf 0 2332 2333
2333.5 -inf 0 2333 2334
2334.5 -inf 0 2334 2335
2335.5 -inf 0 2335 2336
2336.5 -inf 0 2336 2337
2337.5 -inf 0 2337 2338
2338.5 -inf 0 2338 2339
2339.5 -inf 0 2339 2340
2340.5 -inf 0 2340 2341
2341.5 -inf 0 2341 2342
2342.5 -inf 0 2342 2343
2343.5 -inf 0 2343 2344
2344.5 -inf 0 2344 2345
2345.5 -inf 0 2345 2346
2346.5 -inf 0 2346 2347
2347.5 -inf 0 2347 2348
2348.5 -inf 0 2348 2349
2349.5 -inf 0 2349 2350
2350.5 -inf 0 2350 2351
2351.5 -inf 0 2351 2352
2352.5 -inf 0 2352 2353
2353.5 -inf 0 2353 2354
2354.5 -inf 0 2354 2355
2355.5 -inf 0 2355 2356
2356.5 -inf 0 2356 2357
2357.5 -inf 0 2357 2358
2358.5 -inf 0 2358 2359
2359.5 -inf 0 2359 2360
2360.5 -inf 0 2360 2361
2361.5 -inf 0 2361 2362
2362.5 -inf 0 2362 2363
2363.5 -inf 0 2363 2364
2364.5 -inf 0 2364 2365
2365.5 -inf 0 2365 2366
2366.5 -inf 0 2366 2367
2367.5 -inf 0 2367 2368
2368.5 -inf 0 2368 2369
2369.5 -inf 0 2369 2370
2370.5 -inf 0 2370 2371
2371.5 -inf 0 2371 2372
2372.5 -inf 0 2372 2373
2373.5 -inf 0 2373 2374
2374.5 -inf 0 2374 2375
2375.5 -inf 0 2375 2376
2376.5 -inf 0 2376 2377
2377.5 -inf 0 2377 2378
2378.5 -inf 0 2378 2379
2379.5 -inf 0 2379 2380
2380.5 -inf 0 2380 2381
2381.5 -inf 0 2381 2382
2382.5 -inf 0 2382 2383
2383.5 -inf 0 2383 2384
2384.5 -inf 0 2384 2385
2385.5 -inf 0 2385 2386
2386.5 -inf 0 2386 2387
2387.5 -inf 0 2387 2388
2388.5 -inf 0 2388 2389
2389.5 -inf 0 2389 2390
2390.5 -inf 0 2390 2391
2391.5 -inf 0 2391 2392
2392.5 -inf 0 2392 2393
2393.5 -inf 0 2393 2394
2394.5 -inf 0 2394 2395
2395.5 -inf 0 2395 2396
2396.5 -inf 0 2396 2397
2397.5 -inf 0 2397 2398
2398.5 -inf 0 2398 2399
2399.5 -inf 0 2399 2400
2400.5 -inf 0 2400 2401
2401.5 -inf 0 2401 2402
2402.5 -inf 0 2402 2403
2403.5 -inf 0 2403 2404
2404.5 -inf 0 2404 2405
2405.5 -inf 0 2405 2406
2406.5 -inf 0 2406 2407
2407.5 -inf 0 2407 2408
2408.5 -inf 0 2408 2409
2409.5 -inf 0 2409 2410
2410.5 -inf 0 2410 2411
2411.5 -inf 0 2411 2412
2412.5 -inf 0 2412 2413
2413.5 -inf 0 2413 2414
2414.5 -inf 0 2414 2415
2415.5 -inf 0 2415 2416
2416.5 -inf 0 2416 2417
2417.5 -inf 0 2417 2418
2418.5 -inf 0 2418 2419
2419.5 -inf 0 2419 2420
2420.5 -inf 0 2420 2421
2421.5 -inf 0 2421 2422
2422.5 -inf 0 2422 2423
2423.5 -inf 0 2423 2424
2424.5 -inf 0 2424 2425
2425.5 -inf 0 2425 2426
2426.5 -inf 0 2426 2427
2427.5 -inf 0 2427 2428
2428.5 -inf 0 2428 2429
2429.5 -inf 0 2429 2430
2430.5 -inf 0 2430 2431
2431.5 -inf 0 2431 2432
2432.5 -inf 0 2432 2433
2433.5 -inf 0 2433 2434
2434.5 -inf 0 2434 2435
2435.5 -inf 0 2435 2436
2436.5 -inf 0 2436 2437
2437.5 -inf 0 2437 2438
2438.5 -inf 0 2438 2439
2439.5 -inf 0 2439 2440
2440.5 -inf 0 2440 2441
2441.5 -inf 0 2441 2442
2442.5 -inf 0 2442 2443
2443.5 -inf 0 2443 2444
2444.5 -inf 0 2444 2445
2445.5 -inf 0 2445 2446
2446.5 -inf 0 2446 2447
2447.5 -inf 0 2447 2448
2448.5 -inf 0 2448 2449
2449.5 -inf 0 2449 2450
2450.5 -inf 0 2450 2451
2451.5 -inf 0 2451 2452
2452.5 -inf 0 2452 2453
2453.5 -inf 0 2453 2454
2454.5 -inf 0 2454 2455
2455.5 -inf 0 2455 2456
2456.5 -inf 0 2456 2457
2457.5 -inf 0 2457 2458
2458.5 -inf 0 2458 2459
2459.5 -inf 0 2459 2460
2460.5 -inf 0 2460 2461
2461.5 -inf 0 2461 2462
2462.5 -inf 0 2462 2463
2463.5 -inf 0 2463 2464
2464.5 -inf 0 2464 2465
2465.5 -inf 0 2465 2466
2466.5 -inf 0 2466 2467
2467.5 -inf 0 2467 2468
2468.5 -inf 0 2468 2469
2469.5 -inf 0 2469 2470
2470.5 -inf 0 2470 2471
2471.5 -inf 0 2471 2472
2472.5 -inf 0 2472 2473
2473.5 -inf 0 2473 2474
2474.5 -inf 0 2474 2475
2475.5 -inf 0 2475 2476
2476.5 -inf 0 2476 2477
2477.5 -inf 0 2477 2478
2478.5 -inf 0 2478 2479
2479.5 -inf 0 2479 2480
2480.5 -inf 0 2480 2481
2481.5 -inf 0 2481 2482
2482.5 -inf 0 2482 2483
2483.5 -inf 0 2483 2484
2484.5 -inf 0 2484 2485
2485.5 -inf 0 2485 2486
2486.5 -inf 0 2486 2487
2487.5 -inf 0 2487 2488
2488.5 -inf 0 2488 2489
2489.5 -inf 0 2489 2490
2490.5 -inf 0 2490 2491
2491.5 -inf 0 2491 2492
2492.5 -inf 0 2492 2493
2493.5 -inf 0 2493 2494
2494.5 -inf 0 2494 2495
2495.5 -inf 0 2495 2496
2496.5 -inf 0 2496 2497
2497.5 -inf 0 2497 2498
2498.5 -inf 0 2498 2499
2499.5 -inf 0 2499 2500
2500.5 -inf 0 2500 2501
2501.5 -inf 0 2501 2502
2502.5 -inf 0 2502 2503
2503.5 -inf 0 2503 2504
2504.5 -inf 0 2504 2505
2505.5 -inf 0 2505 2506
2506.5 -inf 0 2506 2507
2507.5 -inf 0 2507 2508
2508.5 -inf 0 2508 2509
2509.5 -inf 0 2509 2510
2510.5 -inf 0 2510 2511
2511.5 -inf 0 2511 2512
2512.5 -inf 0 2512 2513
2513.5 -inf 0 2513 2514
2514.5 -inf 0 2514 2515
2515.5 -inf 0 2515 2516
2516.5 -inf 0 2516 2517
2517.5 -inf 0 2517 2518
2518.5 -inf 0 2518 2519
2519.5 -inf 0 2519 2520
2520.5 -inf 0 2520 2521
2521.5 -inf 0 2521 2522
2522.5 -inf 0 2522 2523
2523.5 -inf 0 2523 2524
2524.5 -inf 0 2524 2525
2525.5 -inf 0 2525 2526
2526.5 -inf 0 2526 2527
2527.5 -inf 0 2527 2528
2528.5 -inf 0 2528 2529
2529.5 -inf 0 2529 2530
2530.5 -inf 0 2530 2531
2531.5 -inf 0 2531 2532
2532.5 -inf 0 2532 2533
2533.5 -inf 0 2533 2534
2534.5 -inf 0 2534 2535
2535.5 -inf 0 2535 2536
2536.5 -inf 0 2536 2537
2537.5 -inf 0 2537 2538
2538.5 -inf 0 2538 2539
2539.5 -inf 0 2539 2540
2540.5 -inf 0 2540 2541
2541.5 -inf 0 2541 2542
2542.5 -inf 0 2542 2543
2543.5 -inf 0 2543 2544
2544.5 -inf 0 2544 2545
2545.5 -inf 0 2545 2546
2546.5 -inf 0 2546 2547
2547.5 -inf 0 2547 2548
2548.5 -inf 0 2548 2549
2549.5 -inf 0 2549 2550
2550.5 -inf 0 2550 2551
2551.5 -inf 0 2551 2552
2552.5 -inf 0 2552 2553
2553.5 -inf 0 2553 2554
2554.5 -inf 0 2554 2555
2555.5 -inf 0 2555 2556
2556.5 -inf 0 2556 2557
2557.5 -inf 0 2557 2558
2558.5 -inf 0 2558 2559
2559.5 -inf 0 2559 2560
2560.5 -inf 0 2560 2561
2561.5 -inf 0 2561 2562
2562.5 -inf 0 2562 2563
2563.5 -inf 0 2563 2564
2564.5 -inf 0 2564 2565
2565.5 -inf 0 2565 2566
2566.5 -inf 0 2566 2567
2567.5 -inf 0 2567 2568
2568.5 -inf 0 2568 2569
2569.5 -inf 0 2569 2570
2570.5 -inf 0 2570 2571
2571.5 -inf 0 2571 2572
2572.5 -inf 0 2572 2573
2573.5 -inf 0 2573 2574
2574.5 -inf 0 2574 2575
2575.5 -inf 0 2575 2576
2576.5 -inf 0 2576 2577
2577.5 -inf 0 2577 2578
2578.5 -inf 0 2578 2579
2579.5 -inf 0 2579 2580
2580.5 -inf 0 2580 2581
2581.5 -inf 0 2581 2582
2582.5 -inf 0 2582 2583
2583.5 -inf 0 2583 2584
2584.5 -inf 0 2584 2585
2585.5 -inf 0 2585 2586
2586.5 -inf 0 2586 2587
2587.5 -inf 0 2587 2588
2588.5 -inf 0 2588 2589
2589.5 -inf 0 2589 2590
2590.5 -inf 0 2590 2591
2591.5 -inf 0 2591 2592
2592.5 -inf 0 2592 2593
2593.5 -inf 0 2593 2594
2594.5 -inf 0 2594 2595
2595.5 -inf 0 2595 2596
2596.5 -inf 0 2596 2597
2597.5 -inf 0 2597 2598
2598.5 -inf 0 2598 2599
2599.5 -inf 0 2599 2600
2600.5 -inf 0 2600 2601
2601.5 -inf 0 2601 2602
2602.5 -inf 0 2602 2603
2603.5 -inf 0 2603 2604
2604.5 -inf 0 2604 2605
2605.5 -inf 0 2605 2606
2606.5 -inf 0 2606 2607
2607.5 -inf 0 2607 2608
2608.5 -inf 0 2608 2609
2609.5 -inf 0 2609 2610
2610.5 -inf 0 2610 2611
2611.5 -inf 0 2611 2612
2612.5 -inf 0 2612 2613
2613.5 -inf 0 2613 2614
2614.5 -inf 0 2614 2615
2615.5 -inf 0 2615 2616
2616.5 -inf 0 2616 2617
2617.5 -inf 0 2617 2618
2618.5 -inf 0 2618 2619
2619.5 -inf 0 2619 2620
2620.5 -inf 0 2620 2621
2621.5 -inf 0 2621 2622
2622.5 -inf 0 2622 2623
2623.5 -inf 0 2623 2624
2624.5 -inf 0 2624 2625
2625.5 -inf 0 2625 2626
2626.5 -inf 0 2626 2627
2627.5 -inf 0 2627 2628
2628.5 -inf 0 2628 2629
2629.5 -inf 0 2629 2630
2630.5 -inf 0 2630 2631
2631.5 -inf 0 2631 2632
2632.5 -inf 0 2632 2633
2633.5 -inf 0 2633 2634
2634.5 -inf 0 2634 2635
2635.5 -inf 0 2635 2636
2636.5 -inf 0 2636 2637
2637.5 -inf 0 2637 2638
2638.5 -inf 0 2638 2639
2639.5 -inf 0 2639 2640
2640.5 -inf 0 2640 2641
2641.5 -inf 0 2641 2642
2642.5 -inf 0 2642 2643
2643.5 -inf 0 2643 2644
2644.5 -inf 0 2644 2645
2645.5 -inf 0 2645 2646
2646.5 -inf 0 2646 2647
2647.5 -inf 0 2647 2648
2648.5 -inf 0 2648 2649
2649.5 -inf 0 2649 2650
2650.5 -inf 0 2650 2651
2651.5 -inf 0 2651 2652
2652.5 -inf 0 2652 2653
2653.5 -inf 0 2653 2654
2654.5 -inf 0 2654 2655
2655.5 -inf 0 2655 2656
2656.5 -inf 0 2656 2657
2657.5 -inf 0 2657 2658
2658.5 -inf 0 2658 2659
2659.5 -inf 0 2659 2660
2660.5 -inf 0 2660 2661
2661.5 -inf 0 2661 2662
2662.5 -inf 0 2662 2663
2663.5 -inf 0 2663 2664
2664.5 -inf 0 2664 2665
2665.5 -inf 0 2665 2666
2666.5 -inf 0 2666 2667
2667.5 -inf 0 2667 2668
2668.5 -inf 0 2668 2669
2669.5 -inf 0 2669 2670
2670.5 -inf 0 2670 2671
2671.5 -inf 0 2671 2672
2672.5 -inf 0 2672 2673
2673.5 -inf 0 2673 2674
2674.5 -inf 0 2674 2675
2675.5 -inf 0 2675 2676
2676.5 -inf 0 2676 2677
2677.5 -inf 0 2677 2678
2678.5 -inf 0 2678 2679
2679.5 -inf 0 2679 2680
2680.5 -inf 0 2680 2681
2681.5 -inf 0 2681 2682
2682.5 -inf 0 2682 2683
2683.5 -inf 0 2683 2684
2684.5 -inf 0 2684 2685
2685.5 -inf 0 2685 2686
2686.5 -inf 0 2686 2687
2687.5 -inf 0 2687 2688
2688.5 -inf 0 2688 2689
2689.5 -inf 0 2689 2690
2690.5 -inf 0 2690 2691
2691.5 -inf 0 2691 2692
2692.5 -inf 0 2692 2693
2693.5 -inf 0 2693 2694
2694.5 -inf 0 2694 2695
2695.5 -inf 0 2695 2696
2696.5 -inf 0 2696 2697
2697.5 -inf 0 2697 2698
2698.5 -inf 0 2698 2699
2699.5 -inf 0 2699 2700
2700.5 -inf 0 2700 2701
2701.5 -inf 0 2701 2702
2702.5 -inf 0 2702 2703
2703.5 -inf 0 2703 2704
2704.5 -inf 0 2704 2705
2705.5 -inf 0 2705 2706
2706.5 -inf 0 2706 2707
2707.5 -inf 0 2707 2708
2708.5 -inf 0 2708 2709
2709.5 -inf 0 2709 2710
2710.5 -inf 0 2710 2711
2711.5 -inf 0 2711 2712
2712.5 -inf 0 2712 2713
2713.5 -inf 0 2713 2714
2714.5 -inf 0 2714 2715
2715.5 -inf 0 2715 2716
2716.5 -inf 0 2716 2717
2717.5 -inf 0 2717 2718
2718.5 -inf 0 2718 2719
2719.5 -inf 0 2719 2720
2720.5 -inf 0 2720 2721
2721.5 -inf 0 2721 2722
2722.5 -inf 0 2722 2723
2723.5 -inf 0 2723 2724
2724.5 -inf 0 2724 2725
2725.5 -inf 0 2725 2726
2726.5 -inf 0 2726 2727
2727.5 -inf 0 2727 2728
2728.5 -inf 0 2728 2729
2729.5 -inf 0 2729 2730
2730.5 -inf 0 2730 2731
2731.5 -inf 0 2731 2732
2732.5 -inf 0 2732 2733
2733.5 -inf 0 2733 2734
2734.5 -inf 0 2734 2735
2735.5 -inf 0 2735 2736
2736.5 -inf 0 2736 2737
2737.5 -inf 0 2737 2738
2738.5 -inf 0 2738 2739
2739.5 -inf 0 2739 2740
2740.5 -inf 0 2740 2741
2741.5 -inf 0 2741 2742
2742.5 -inf 0 2742 2743
2743.5 -inf 0 2743 2744
2744.5 -inf 0 2744 2745
2745.5 -inf 0 2745 2746
2746.5 -inf 0 2746 2747
2747.5 -inf 0 2747 2748
2748.5 -inf 0 2748 2749
2749.5 -inf 0 2749 2750
2750.5 -inf 0 2750 2751
2751.5 -inf 0 2751 2752
2752.5 -inf 0 2752 2753
2753.5 -inf 0 2753 2754
2754.5 -inf 0 2754 2755
2755.5 -inf 0 2755 2756
2756.5 -inf 0 2756 2757
2757.5 -inf 0 2757 2758
2758.5 -inf 0 2758 2759
2759.5 -inf 0 2759 2760
2760.5 -inf 0 2760 2761
2761.5 -inf 0 2761 2762
2762.5 -inf 0 2762 2763
2763.5 -inf 0 2763 2764
2764.5 -inf 0 2764 2765
2765.5 -inf 0 2765 2766
2766.5 -inf 0 2766 2767
2767.5 -inf 0 2767 2768
2768.5 -inf 0 2768 2769
2769.5 -inf 0 2769 2770
2770.5 -inf 0 2770 2771
2771.5 -inf 0 2771 2772
2772.5 -inf 0 2772 2773
2773.5 -inf 0 2773 2774
2774.5 -inf 0 2774 2775
2775.5 -inf 0 2775 2776
2776.5 -inf 0 2776 2777
2777.5 -inf 0 2777 2778
2778.5 -inf 0 2778 2779
2779.5 -inf 0 2779 2780
2780.5 -inf 0 2780 2781
2781.5 -inf 0 2781 2782
2782.5 -inf 0 2782 2783
2783.5 -inf 0 2783 2784
2784.5 -inf 0 2784 2785
2785.5 -inf 0 2785 2786
2786.5 -inf 0 2786 2787
2787.5 -inf 0 2787 2788
2788.5 -inf 0 2788 2789
2789.5 -inf 0 2789 2790
2790.5 -inf 0 2790 2791
2791.5 -inf 0 2791 2792
2792.5 -inf 0 2792 2793
2793.5 -inf 0 2793 2794
2794.5 -inf 0 2794 2795
2795.5 -inf 0 2795 2796
2796.5 -inf 0 2796 2797
2797.5 -inf 0 2797 2798
2798.5 -inf 0 2798 2799
2799.5 -inf 0 2799 2800
2800.5 -inf 0 2800 2801
2801.5 -inf 0 2801 2802
2802.5 -inf 0 2802 2803
2803.5 -inf 0 2803 2804
2804.5 -inf 0 2804 2805
2805.5 -inf 0 2805 2806
2806.5 -inf 0 2806 2807
2807.5 -inf 0 2807 2808
2808.5 -inf 0 2808 2809
2809.5 -inf 0 2809 2810
2810.5 -inf 0 2810 2811
2811.5 -inf 0 2811 2812
2812.5 -inf 0 2812 2813
2813.5 -inf 0 2813 2814
2814.5 -inf 0 2814 2815
2815.5 -inf 0 2815 2816
2816.5 -inf 0 2816 2817
2817.5 -inf 0 2817 2818
2818.5 -inf 0 2818 2819
2819.5 -inf 0 2819 2820
2820.5 -inf 0 2820 2821
2821.5 -inf 0 2821 2822
2822.5 -inf 0 2822 2823
2823.5 -inf 0 2823 2824
2824.5 -inf 0 2824 2825
2825.5 -inf 0 2825 2826
2826.5 -inf 0 2826 2827
2827.5 -inf 0 2827 2828
2828.5 -inf 0 2828 2829
2829.5 -inf 0 2829 2830
2830.5 -inf 0 2830 2831
2831.5 -inf 0 2831 2832
2832.5 -inf 0 2832 2833
2833.5 -inf 0 2833 2834
2834.5 -inf 0 2834 2835
2835.5 -inf 0 2835 2836
2836.5 -inf 0 2836 2837
2837.5 -inf 0 2837 2838
2838.5 -inf 0 2838 2839
2839.5 -inf 0 2839 2840
2840.5 -inf 0 2840 2841
2841.5 -inf 0 2841 2842
2842.5 -inf 0 2842 2843
2843.5 -inf 0 2843 2844
2844.5 -inf 0 2844 2845
2845.5 -inf 0 2845 2846
2846.5 -inf 0 2846 2847
2847.5 -inf 0 2847 2848
2848.5 -inf 0 2848 2849
2849.5 -inf 0 2849 2850
2850.5 -inf 0 2850 2851
2851.5 -inf 0 2851 2852
2852.5 -inf 0 2852 2853
2853.5 -inf 0 2853 2854
2854.5 -inf 0 2854 2855
2855.5 -inf 0 2855 2856
2856.5 -inf 0 2856 2857
2857.5 -inf 0 2857 2858
2858.5 -inf 0 2858 2859
2859.5 -inf 0 2859 2860
2860.5 -inf 0 2860 2861
2861.5 -inf 0 2861 2862
2862.5 -inf 0 2862 2863
2863.5 -inf 0 2863 2864
2864.5 -inf 0 2864 2865
2865.5 -inf 0 2865 2866
2866.5 -inf 0 2866 2867
2867.5 -inf 0 2867 2868
2868.5 -inf 0 2868 2869
2869.5 -inf 0 2869 2870
2870.5 -inf 0 2870 2871
2871.5 -inf 0 2871 2872
2872.5 -inf 0 2872 2873
2873.5 -inf 0 2873 2874
2874.5 -inf 0 2874 2875
2875.5 -inf 0 2875 2876
2876.5 -inf 0 2876 2877
2877.5 -inf 0 2877 2878
2878.5 -inf 0 2878 2879
2879.5 -inf 0 2879 2880
2880.5 -inf 0 2880 2881
2881.5 -inf 0 2881 2882
2882.5 -inf 0 2882 2883
2883.5 -inf 0 2883 2884
2884.5 -inf 0 2884 2885
2885.5 -inf 0 2885 2886
2886.5 -inf 0 2886 2887
2887.5 -inf 0 2887 2888
2888.5 -inf 0 2888 2889
2889.5 -inf 0 2889 2890
2890.5 -inf 0 2890 2891
2891.5 -inf 0 2891 2892
2892.5 -inf 0 2892 2893
2893.5 -inf 0 2893 2894
2894.5 -inf 0 2894 2895
2895.5 -inf 0 2895 2896
2896.5 -inf 0 2896 2897
2897.5 -inf 0 2897 2898
2898.5 -inf 0 2898 2899
2899.5 -inf 0 2899 2900
2900.5 -inf 0 2900 2901
2901.5 -inf 0 2901 2902
2902.5 -inf 0 2902 2903
2903.5 -inf 0 2903 2904
2904.5 -inf 0 2904 2905
2905.5 -inf 0 2905 2906
2906.5 -inf 0 2906 2907
2907.5 -inf 0 2907 2908
2908.5 -inf 0 2908 2909
2909.5 -inf 0 2909 2910
2910.5 -inf 0 2910 2911
2911.5 -inf 0 2911 2912
2912.5 -inf 0 2912 2913
2913.5 -inf 0 2913 2914
2914.5 -inf 0 2914 2915
2915.5 -inf 0 2915 2916
2916.5 -inf 0 2916 2917
2917.5 -inf 0 2917 2918
2918.5 -inf 0 2918 2919
2919.5 -inf 0 2919 2920
2920.5 -inf 0 2920 2921
2921.5 -inf 0 2921 2922
2922.5 -inf 0 2922 2923
2923.5 -inf 0 2923 2924
2924.5 -inf 0 2924 2925
2925.5 -inf 0 2925 2926
2926.5 -inf 0 2926 2927
2927.5 -inf 0 2927 2928
2928.5 -inf 0 2928 2929
2929.5 -inf 0 2929 2930
2930.5 -inf 0 2930 2931
2931.5 -inf 0 2931 2932
2932.5 -inf 0 2932 2933
2933.5 -inf 0 2933 2934
2934.5 -inf 0 2934 2935
2935.5 -inf 0 2935 2936
2936.5 -inf 0 2936 2937
2937.5 -inf 0 2937 2938
2938.5 -inf 0 2938 2939
2939.5 -inf 0 2939 2940
2940.5 -inf 0 2940 2941
2941.5 -inf 0 2941 2942
2942.5 -inf 0 2942 2943
2943.5 -inf 0 2943 2944
2944.5 -inf 0 2944 2945
2945.5 -inf 0 2945 2946
2946.5 -inf 0 2946 2947
2947.5 -inf 0 2947 2948
2948.5 -inf 0 2948 2949
2949.5 -inf 0 2949 2950
2950.5 -inf 0 2950 2951
2951.5 -inf 0 2951 2952
2952.5 -inf 0 2952 2953
2953.5 -inf 0 2953 2954
2954.5 -inf 0 2954 2955
2955.5 -inf 0 2955 2956
2956.5 -inf 0 2956 2957
2957.5 -inf 0 2957 2958
2958.5 -inf 0 2958 2959
2959.5 -inf 0 2959 2960
2960.5 -inf 0 2960 2961
2961.5 -inf 0 2961 2962
2962.5 -inf 0 2962 2963
2963.5 -inf 0 2963 2964
2964.5 -inf 0 2964 2965
2965.5 -inf 0 2965 2966
2966.5 -inf 0 2966 2967
2967.5 -inf 0 2967 2968
2968.5 -inf 0 2968 2969
2969.5 -inf 0 2969 2970
2970.5 -inf 0 2970 2971
2971.5 -inf 0 2971 2972
2972.5 -inf 0 2972 2973
2973.5 -inf 0 2973 2974
2974.5 -inf 0 2974 2975
2975.5 -inf 0 2975 2976
2976.5 -inf 0 2976 2977
2977.5 -inf 0 2977 2978
2978.5 -inf 0 2978 2979
2979.5 -inf 0 2979 2980
2980.5 -inf 0 2980 2981
2981.5 -inf 0 2981 2982
2982.5 -inf 0 2982 2983
2983.5 -inf 0 2983 2984
2984.5 -inf 0 2984 2985
2985.5 -inf 0 2985 2986
2986.5 -inf 0 2986 2987
2987.5 -inf 0 2987 2988
2988.5 -inf 0 2988 2989
2989.5 -inf 0 2989 2990
2990.5 -inf 0 2990 2991
2991.5 -inf 0 2991 2992
2992.5 -inf 0 2992 2993
2993.5 -inf 0 2993 2994
2994.5 -inf 0 2994 2995
2995.5 -inf 0 2995 2996
2996.5 -inf 0 2996 2997
2997.5 -inf 0 2997 2998
2998.5 -inf 0 2998 2999
2999.5 -inf 0 2999 3000
3000.5 -inf 0 3000 3001
3001.5 -inf 0 3001 3002
3002.5 -inf 0 3002 3003
3003.5 -inf 0 3003 3004
3004.5 -inf 0 3004 3005
3005.5 -inf 0 3005 3006
3006.5 -inf 0 3006 3007
3007.5 -inf 0 3007 3008
3008.5 -inf 0 3008 3009
3009.5 -inf 0 3009 3010
3010.5 -inf 0 3010 3011
3011.5 -inf 0 3011 3012
3012.5 -inf 0 3012 3013
3013.5 -inf 0 3013 3014
3014.5 -inf 0 3014 3015
3015.5 -inf 0 3015 3016
3016.5 -inf 0 3016 3017
3017.5 -inf 0 3017 3018
3018.5 -inf 0 3018 3019
3019.5 -inf 0 3019 3020
3020.5 -inf 0 3020 3021
3021.5 -inf 0 3021 3022
3022.5 -inf 0 3022 3023
3023.5 -inf 0 3023 3024
3024.5 -inf 0 3024 3025
3025.5 -inf 0 3025 3026
3026.5 -inf 0 3026 3027
3027.5 -inf 0 3027 3028
3028.5 -inf 0 3028 3029
3029.5 -inf 0 3029 3030
3030.5 -inf 0 3030 3031
3031.5 -inf 0 3031 3032
3032.5 -inf 0 3032 3033
3033.5 -inf 0 3033 3034
3034.5 -inf 0 3034 3035
3035.5 -inf 0 3035 3036
3036.5 -inf 0 3036 3037
3037.5 -inf 0 3037 3038
3038.5 -inf 0 3038 3039
3039.5 -inf 0 3039 3040
3040.5 -inf 0 3040 3041
3041.5 -inf 0 3041 3042
3042.5 -inf 0 3042 3043
3043.5 -inf 0 3043 3044
3044.5 -inf 0 3044 3045
3045.5 -inf 0 3045 3046
3046.5 -inf 0 3046 3047
3047.5 -inf 0 3047 3048
3048.5 -inf 0 3048 3049
3049.5 -inf 0 3049 3050
3050.5 -inf 0 3050 3051
3051.5 -inf 0 3051 3052
3052.5 -inf 0 3052 3053
3053.5 -inf 0 3053 3054
3054.5 -inf 0 3054 3055
3055.5 -inf 0 3055 3056
3056.5 -inf 0 3056 3057
3057.5 -inf 0 3057 3058
3058.5 -inf 0 3058 3059
3059.5 -inf 0 3059 3060
3060.5 -inf 0 3060 3061
3061.5 -inf 0 3061 3062
3062.5 -inf 0 3062 3063
3063.5 -inf 0 3063 3064
3064.5 -inf 0 3064 3065
3065.5 -inf 0 3065 3066
3066.5 -inf 0 3066 3067
3067.5 -inf 0 3067 3068
3068.5 -inf 0 3068 3069
3069.5 -inf 0 3069 3070
3070.5 -inf 0 3070 3071
3071.5 -inf 0 3071 3072
3072.5 -inf 0 3072 3073
3073.5 -inf 0 3073 3074
3074.5 -inf 0 3074 3075
3075.5 -inf 0 3075 3076
3076.5 -inf 0 3076 3077
3077.5 -inf 0 3077 3078
3078.5 -inf 0 3078 3079
3079.5 -inf 0 3079 3080
3080.5 -inf 0 3080 3081
3081.5 -inf 0 3081 3082
3082.5 -inf 0 3082 3083
3083.5 -inf 0 3083 3084
3084.5 -inf 0 3084 3085
3085.5 -inf 0 3085 3086
3086.5 -inf 0 3086 3087
3087.5 -inf 0 3087 3088
3088.5 -inf 0 3088 3089
3089.5 -inf 0 3089 3090
3090.5 -inf 0 3090 3091
3091.5 -inf 0 3091 3092
3092.5 -inf 0 3092 3093
3093.5 -inf 0 3093 3094
3094.5 -inf 0 3094 3095
3095.5 -inf 0 3095 3096
3096.5 -inf 0 3096 3097
3097.5 -inf 0 3097 3098
3098.5 -inf 0 3098 3099
3099.5 -inf 0 3099 3100
3100.5 -inf 0 3100 3101
3101.5 -inf 0 3101 3102
3102.5 -inf 0 3102 3103
3103.5 -inf 0 3103 3104
3104.5 -inf 0 3104 3105
3105.5 -inf 0 3105 3106
3106.5 -inf 0 3106 3107
3107.5 -inf 0 3107 3108
3108.5 -inf 0 3108 3109
3109.5 -inf 0 3109 3110
3110.5 -inf 0 3110 3111
3111.5 -inf 0 3111 3112
3112.5 -inf 0 3112 3113
3113.5 -inf 0 3113 3114
3114.5 -inf 0 3114 3115
3115.5 -inf 0 3115 3116
3116.5 -inf 0 3116 3117
3117.5 -inf 0 3117 3118
3118.5 -inf 0 3118 3119
3119.5 -inf 0 3119 3120
3120.5 -inf 0 3120 3121
3121.5 -inf 0 3121 3122
3122.5 -inf 0 3122 3123
3123.5 -inf 0 3123 3124
3124.5 -inf 0 3124 3125
3125.5 -inf 0 3125 3126
3126.5 -inf 0 3126 3127
3127.5 -inf 0 3127 3128
3128.5 -inf 0 3128 3129
3129.5 -inf 0 3129 3130
3130.5 -inf 0 3130 3131
3131.5 -inf 0 3131 3132
3132.5 -inf 0 3132 3133
3133.5 -inf 0 3133 3134
3134.5 -inf 0 3134 3135
3135.5 -inf 0 3135 3136
3136.5 -inf 0 3136 3137
3137.5 -inf 0 3137 3138
3138.5 -inf 0 3138 3139
3139.5 -inf 0 3139 3140
3140.5 -inf 0 3140 3141
3141.5 -inf 0 3141 3142
3142.5 -inf 0 3142 3143
3143.5 -inf 0 3143 3144
3144.5 -inf 0 3144 3145
3145.5 -inf 0 3145 3146
3146.5 -inf 0 3146 3147
3147.5 -inf 0 3147 3148
3148.5 -inf 0 3148 3149
3149.5 -inf 0 3149 3150
3150.5 -inf 0 3150 3151
3151.5 -inf 0 3151 3152
3152.5 -inf 0 3152 3153
3153.5 -inf 0 3153 3154
3154.5 -inf 0 3154 3155
3155.5 -inf 0 3155 3156
3156.5 -inf 0 3156 3157
3157.5 -inf 0 3157 3158
3158.5 -inf 0 3158 3159
3159.5 -inf 0 3159 3160
3160.5 -inf 0 3160 3161
3161.5 -inf 0 3161 3162
3162.5 -inf 0 3162 3163
3163.5 -inf 0 3163 3164
3164.5 -inf 0 3164 3165
3165.5 -inf 0 3165 3166
3166.5 -inf 0 3166 3167
3167.5 -inf 0 3167 3168
3168.5 -inf 0 3168 3169
3169.5 -inf 0 3169 3170
3170.5 -inf 0 3170 3171
3171.5 -inf 0 3171 3172
3172.5 -inf 0 3172 3173
3173.5 -inf 0 3173 3174
3174.5 -inf 0 3174 3175
3175.5 -inf 0 3175 3176
3176.5 -inf 0 3176 3177
3177.5 -inf 0 3177 3178
3178.5 -inf 0 3178 3179
3179.5 -inf 0 3179 3180
3180.5 -inf 0 3180 3181
3181.5 -inf 0 3181 3182
3182.5 -inf 0 3182 3183
3183.5 -inf 0 3183 3184
3184.5 -inf 0 3184 3185
3185.5 -inf 0 3185 3186
3186.5 -inf 0 3186 3187
3187.5 -inf 0 3187 3188
3188.5 -inf 0 3188 3189
3189.5 -inf 0 3189 3190
3190.5 -inf 0 3190 3191
3191.5 -inf 0 3191 3192
3192.5 -inf 0 3192 3193
3193.5 -inf 0 3193 3194
3194.5 -inf 0 3194 3195
3195.5 -inf 0 3195 3196
3196.5 -inf 0 3196 3197
3197.5 -inf 0 3197 3198
3198.5 -inf 0 3198 3199
3199.5 -inf 0 3199 3200
3200.5 -inf 0 3200 3201
