# Supplementary material for: Large-deviations of disease spreading dynamics with vaccination
Source: PLoS One. 2023 Jul 10;18(7):e0287932. doi: 10.1371/journal.pone.0287932 (PMC10332629; doi:10.1371/journal.pone.0287932)
Supplement: S1 Data — (GZ) [file pone.0287932.s002.gz › DATA/fig11/adaptive/adaptiveI2560.dat]

#v0.2.1
# sir_printer -f v0.5.5_EN_LDHD_N3200r0.14t0.4v530Gsw0.1GS56229289SS264107025_NI1_1-end_0_x6._0_i.curves.gz -e 2560
# "/run/media/zapp2389/CompPhys/Yannick/Doktorarbeit/sirv/5_patient_zeros/ld/lambda0.4/at_crit/N3200/entropic_6"
# curves: 582
5 5 5 5 5 5 5 5 5 5 5 5 5 5 5 5 5 5 5 5 5 5 5 5 5 5 5 5 5 5 5 5 5 5 5 5 5 5 5 5 5 5 5 5 5 5 5 5 5 5 5 5 5 5 5 5 5 5 5 5 5 5 5 5 5 5 5 5 5 5 5 5 5 5 5 5 5 5 5 5 5 5 5 5 5 5 5 5 5 5 5 5 5 5 5 5 5 5 5 5 5 5 5 5 5 5 5 5 5 5 5 5 5 5 5 5 5 5 5 5 5 5 5 5 5 5 5 5 5 5 5 5 5 5 5 5 5 5 5 5 5 5 5 5 5 5 5 5 5 5 5 5 5 5 5 5 5 5 5 5 5 5 5 5 5 5 5 5 5 5 5 5 5 5 5 5 5 5 5 5 5 5 5 5 5 5 5 5 5 5 5 5 5 5 5 5 5 5 5 5 5 5 5 5 5 5 5 5 5 5 5 5 5 5 5 5 5 5 5 5 5 5 5 5 5 5 5 5 5 5 5 5 5 5 5 5 5 5 5 5 5 5 5 5 5 5 5 5 5 5 5 5 5 5 5 5 5 5 5 5 5 5 5 5 5 5 5 5 5 5 5 5 5 5 5 5 5 5 5 5 5 5 5 5 5 5 5 5 5 5 5 5 5 5 5 5 5 5 5 5 5 5 5 5 5 5 5 5 5 5 5 5 5 5 5 5 5 5 5 5 5 5 5 5 5 5 5 5 5 5 5 5 5 5 5 5 5 5 5 5 5 5 5 5 5 5 5 5 5 5 5 5 5 5 5 5 5 5 5 5 5 5 5 5 5 5 5 5 5 5 5 5 5 5 5 5 5 5 5 5 5 5 5 5 5 5 5 5 5 5 5 5 5 5 5 5 5 5 5 5 5 5 5 5 5 5 5 5 5 5 5 5 5 5 5 5 5 5 5 5 5 5 5 5 5 5 5 5 5 5 5 5 5 5 5 5 5 5 5 5 5 5 5 5 5 5 5 5 5 5 5 5 5 5 5 5 5 5 5 5 5 5 5 5 5 5 5 5 5 5 5 5 5 5 5 5 5 5 5 5 5 5 5 5 5 5 5 5 5 5 5 5 5 5 5 5 5 5 5 5 5 5 5 5 5 5 5 5 5 5 5 5 5 5 5 5 5 5 5 5 5 5 5 5 5 5 5 5 5 5 5 5 5 5 5 5 5 5 5 5 5 5 5 5 5 5 5 5 5 5 5 5 5 5 5 5 5 5 5 5 5 5 5 5 5 5 5 5 5 5 5 5 5 5 5 5 5 5 5 5 5 5 5.0
10 11 11 13 11 17 12 10 13 12 14 18 14 7 16 9 9 9 12 8 9 14 17 14 15 9 10 10 7 14 14 9 14 8 14 10 9 12 17 10 17 6 10 15 13 14 10 9 11 10 11 9 11 13 9 7 10 10 11 10 12 12 13 16 13 14 14 10 17 13 12 12 10 12 11 8 13 12 13 15 11 13 13 16 13 11 9 15 9 10 12 7 18 11 15 10 17 11 13 9 13 13 10 9 11 14 17 17 12 13 10 12 14 11 15 13 16 11 15 10 14 13 9 10 11 13 9 8 7 10 11 13 14 9 9 15 11 9 9 12 12 7 16 7 10 7 13 13 14 11 15 18 13 14 10 13 13 11 11 15 16 11 18 8 6 12 15 15 15 15 7 12 13 9 17 20 8 12 9 10 10 10 12 12 10 11 13 12 11 11 12 15 9 12 9 11 11 11 9 9 9 9 11 20 12 11 9 13 15 12 9 12 11 10 14 10 16 8 15 11 11 11 8 11 10 7 19 13 8 13 13 11 12 9 8 9 7 11 12 9 14 13 9 16 12 17 17 11 8 14 11 10 11 12 17 10 10 10 8 11 12 9 13 12 17 11 11 8 12 14 9 11 15 6 9 16 9 11 12 8 8 13 13 8 13 9 13 14 11 9 13 17 9 15 13 11 11 14 13 10 6 15 11 12 15 13 12 10 13 16 10 11 12 12 17 12 13 8 11 10 8 13 13 12 9 10 10 17 11 10 10 12 9 14 12 9 11 12 8 13 10 12 14 11 14 8 11 11 12 11 10 13 8 14 10 10 11 8 11 18 10 15 11 11 9 9 15 7 14 11 8 8 11 12 13 9 12 15 13 13 11 12 13 8 12 12 11 12 9 11 10 17 14 13 9 11 11 15 13 12 10 10 7 13 13 12 12 13 10 7 6 12 6 7 9 11 15 10 14 15 11 11 15 11 14 14 10 16 14 10 11 10 12 9 14 13 11 14 12 17 11 7 12 10 10 12 14 14 9 16 10 14 13 14 17 8 9 12 11 13 10 10 8 11 8 11 11 14 15 12 10 9 12 13 12 12 14 11 10 13 15 13 7 12 11 10 14 13 12 13 11 8 8 11 15 15 13 13 8 16 10 10 9 11 9 11 16 10 13 9 9 10 9 10 13 12 5 14 12 10 13 13 15 13 9 9 12 12 10 14 13 12 17 12 10 14 14 13 12 12 14 11 14 11 18 12 12 13 14 16 12 13 10 10 7 9 11 11 11 13 11 12 13 15 11 8 11 13 14 7 10 11 10 13 12 16 8 8 13 15 13 10 11.661512027491409
17 18 21 22 22 23 17 19 16 19 28 26 21 12 25 14 14 16 23 15 14 19 22 23 19 11 20 18 12 26 24 14 24 15 24 16 11 22 24 15 27 13 22 24 20 22 15 16 23 20 16 9 15 21 19 13 18 13 19 13 21 20 22 28 22 18 24 12 26 22 21 20 20 16 16 16 23 20 18 26 16 24 28 21 21 24 19 22 16 16 21 14 23 19 18 18 26 19 19 19 22 24 16 12 12 20 26 28 18 24 16 18 21 20 23 18 24 19 26 14 27 20 18 14 20 26 17 15 13 21 18 24 20 12 16 24 23 22 15 17 16 12 27 13 12 16 21 20 24 16 20 25 18 22 18 18 20 20 17 23 25 19 25 13 12 20 27 20 21 25 10 21 19 13 29 22 12 18 23 15 19 16 24 25 13 20 21 23 12 17 22 24 12 19 9 17 18 19 11 15 16 22 17 29 21 22 13 14 17 19 15 19 19 14 26 16 26 11 25 20 16 16 11 22 16 10 34 16 15 23 16 20 18 16 15 15 14 19 21 18 22 18 19 25 19 25 26 18 14 21 21 22 14 22 31 15 17 26 12 15 22 15 20 14 31 17 19 11 18 23 14 18 19 13 15 24 16 14 19 12 14 22 19 12 20 18 17 23 19 14 17 27 16 22 19 18 18 17 16 21 10 23 18 17 28 21 19 17 24 23 20 17 18 23 26 19 24 15 16 14 15 21 24 21 15 17 16 25 17 17 12 22 17 18 18 13 18 15 19 20 19 17 17 14 23 11 18 20 16 18 18 16 11 19 17 21 18 12 16 21 18 19 12 16 14 15 27 14 25 19 11 16 16 19 25 16 22 24 14 23 16 21 25 13 23 20 20 19 22 15 16 21 22 23 19 19 17 28 18 23 20 17 10 21 20 15 21 19 16 13 10 24 11 13 14 13 21 15 27 17 17 23 31 19 26 21 17 28 26 15 20 16 21 12 30 21 15 20 18 30 22 13 27 19 20 17 25 22 18 28 23 19 18 19 21 12 15 20 17 18 16 17 11 18 18 19 17 22 25 17 15 15 22 23 24 21 23 20 17 21 25 23 13 16 22 17 19 21 23 17 16 15 13 24 23 26 21 22 17 26 19 13 13 19 18 19 25 14 22 14 14 16 16 17 22 17 14 23 19 17 20 22 31 22 15 17 17 23 12 22 23 18 23 17 20 24 21 24 13 19 22 17 25 19 28 16 11 21 27 25 17 21 17 13 10 12 16 18 25 13 17 20 23 21 19 13 16 20 23 12 14 15 18 25 16 30 20 12 18 22 19 20 18.95360824742268
21 29 30 29 30 35 24 28 22 29 40 30 26 19 40 20 19 20 27 26 25 20 31 36 28 16 30 24 20 36 31 20 30 17 38 18 17 25 33 25 35 22 29 36 25 32 19 29 27 23 22 12 16 27 28 18 20 17 27 20 31 32 34 30 30 31 29 16 33 32 27 22 28 25 24 25 28 30 23 34 21 25 36 28 29 34 27 29 18 22 28 17 30 24 17 27 34 25 23 28 30 27 24 19 19 25 37 36 28 35 23 16 25 29 26 28 28 30 27 21 29 24 25 21 31 33 22 27 25 32 33 34 25 20 21 32 34 28 22 19 23 18 36 20 17 24 26 29 33 18 23 34 25 27 24 25 28 28 29 34 28 28 32 18 12 27 36 30 26 33 21 35 24 17 34 29 16 19 27 21 22 22 37 33 17 31 28 28 16 24 23 33 16 28 12 26 25 26 14 19 19 32 17 44 23 25 18 19 23 33 29 25 25 19 34 20 28 15 37 30 24 20 15 32 18 14 42 19 17 33 20 29 20 23 24 17 22 32 29 29 32 24 31 27 25 39 36 26 18 29 25 31 17 26 44 21 24 32 14 19 25 19 24 17 41 21 26 11 26 31 20 23 26 21 21 31 22 20 26 13 21 26 23 13 27 25 26 30 23 21 18 39 19 30 26 26 16 18 20 30 12 32 24 26 37 29 22 26 31 32 30 23 26 39 29 26 24 16 22 21 19 26 39 31 21 19 22 30 22 18 21 25 23 26 24 24 23 19 27 28 23 22 25 18 33 16 23 25 22 24 23 19 18 25 21 31 26 15 25 27 29 26 14 18 19 17 33 18 37 25 15 21 23 25 32 20 29 32 20 32 17 32 30 17 27 29 25 25 34 22 25 25 32 32 20 24 23 43 19 32 25 33 12 30 28 24 24 21 21 23 13 30 18 23 21 16 24 20 38 23 23 28 39 29 30 25 25 39 42 23 29 21 24 14 45 26 20 32 25 33 28 18 38 28 27 29 38 29 23 34 34 23 24 26 26 18 22 31 25 22 22 27 16 25 29 28 21 27 35 25 17 18 26 30 37 29 32 25 23 32 26 29 20 21 27 22 27 26 26 16 23 19 20 31 29 28 27 26 25 35 25 18 23 23 24 26 37 20 28 17 18 22 28 24 28 22 17 32 23 24 26 26 44 30 23 21 21 34 10 33 27 27 31 19 32 34 28 34 15 21 25 19 35 24 33 22 17 28 33 30 29 30 29 21 14 18 24 22 29 17 20 28 31 28 26 19 23 23 31 17 18 22 22 34 24 35 29 16 18 29 21 26 25.513745704467355
30 28 42 40 35 37 31 31 29 40 50 27 32 27 58 27 26 30 30 34 29 25 40 43 32 19 30 25 30 41 40 25 39 20 45 29 20 30 39 30 43 21 43 37 35 44 22 35 39 28 26 14 19 30 36 23 22 20 36 26 37 36 33 41 37 34 37 18 40 36 33 25 31 29 36 29 34 42 32 39 19 32 46 32 38 47 35 32 18 26 31 28 42 29 21 22 41 32 26 32 38 33 32 24 30 30 43 46 36 42 25 20 36 38 32 30 32 42 34 25 27 32 32 26 46 48 26 33 33 44 38 41 27 20 25 39 42 36 25 21 34 24 41 26 20 27 31 37 36 26 29 43 29 33 29 32 29 39 43 39 32 37 37 20 20 32 48 31 30 34 27 38 30 19 41 36 23 26 33 31 27 28 44 45 26 35 36 39 19 28 29 46 24 26 19 33 29 29 19 32 26 40 21 50 27 34 22 25 28 43 28 40 33 30 42 21 32 26 49 36 28 30 20 40 23 19 51 22 19 44 22 37 22 30 24 22 26 30 32 35 34 32 33 36 31 48 43 35 24 36 31 36 21 31 47 28 30 39 17 25 32 24 31 20 50 27 29 18 28 36 20 26 36 24 24 36 31 25 32 20 28 30 33 15 34 34 34 30 25 26 21 46 23 33 35 32 15 24 23 42 15 35 30 29 52 36 29 28 38 41 40 33 34 44 35 34 26 20 23 28 17 30 36 34 23 21 24 29 26 23 31 32 25 39 23 27 25 26 33 35 30 29 29 19 40 19 28 27 28 32 31 22 24 28 25 38 34 18 29 34 32 34 15 19 23 24 39 22 43 27 17 20 29 33 38 24 39 36 29 38 21 37 34 24 30 35 34 26 45 27 34 28 44 39 24 22 27 49 21 34 33 40 15 43 36 33 33 25 25 28 17 38 28 31 29 21 28 24 47 27 27 39 49 32 37 32 29 48 55 28 39 28 30 24 52 30 22 38 28 42 39 18 50 41 26 34 52 34 26 46 42 26 35 36 31 21 31 37 29 26 25 37 20 33 37 37 20 27 45 30 25 26 30 37 43 40 39 36 30 37 30 35 24 27 31 23 37 27 30 20 26 27 25 41 33 33 38 34 34 35 35 28 29 32 33 38 34 21 35 21 23 26 39 30 32 28 20 39 26 29 30 31 56 36 31 23 24 40 12 41 33 35 34 19 36 43 34 44 20 29 34 29 44 33 41 31 19 34 42 35 34 33 39 23 16 24 31 27 34 27 22 35 37 34 34 24 28 29 36 21 27 24 29 33 27 36 36 23 22 30 28 37 31.353951890034364
31 37 49 45 41 43 37 35 34 47 55 20 38 32 77 34 35 43 30 41 34 29 48 50 40 26 32 28 35 48 44 34 46 22 49 35 23 36 43 34 44 23 56 39 43 55 27 41 43 28 25 18 23 36 46 28 25 21 46 24 40 42 34 44 45 44 45 19 46 38 33 30 33 31 47 38 40 51 38 44 16 39 51 40 43 54 43 38 25 35 37 33 45 40 27 19 50 40 27 33 46 41 35 28 35 37 53 54 47 55 31 20 41 47 37 39 36 45 39 27 31 39 35 33 52 53 31 40 41 50 46 48 30 24 29 47 45 41 29 20 42 30 46 36 23 34 38 47 45 27 25 51 35 40 32 39 32 43 51 47 38 43 37 23 22 37 55 33 35 40 35 43 32 21 49 45 30 31 44 33 31 33 50 52 34 48 45 46 27 26 39 53 32 31 25 40 31 38 20 38 35 52 24 65 28 41 24 30 30 51 36 48 39 41 51 25 36 29 60 41 36 36 25 45 25 25 58 23 22 48 27 38 23 38 21 25 31 39 35 41 41 36 37 46 41 55 57 41 27 39 32 40 24 41 52 28 34 47 26 31 35 31 38 20 58 37 37 18 32 33 24 34 35 27 32 36 33 27 42 21 28 29 36 20 39 46 39 35 27 35 27 52 25 36 41 37 20 26 28 48 17 40 31 33 57 42 31 30 42 47 46 35 45 49 43 38 33 19 25 30 22 37 42 40 34 23 21 34 32 24 36 40 30 50 24 28 27 29 36 41 36 35 33 19 45 21 37 33 29 35 39 26 29 34 25 40 44 25 38 38 33 40 21 24 28 28 46 31 50 34 23 25 34 40 37 23 48 40 32 47 20 47 35 29 32 35 37 31 53 36 34 29 52 46 32 26 28 53 23 39 41 52 22 60 41 37 34 31 31 30 25 52 35 35 31 28 40 29 53 32 35 51 58 37 40 38 36 54 63 36 40 36 32 29 61 36 31 47 34 50 52 19 57 49 35 37 60 36 27 49 53 26 45 36 37 24 37 41 32 31 29 47 26 44 48 41 26 30 53 30 24 27 35 42 64 52 46 40 30 45 36 41 35 29 35 28 43 35 28 26 28 36 26 54 42 33 42 34 37 42 37 34 35 35 42 55 41 24 43 24 23 28 46 38 40 40 24 44 32 40 27 39 64 43 29 28 31 49 17 48 38 42 36 28 36 56 39 45 22 33 42 33 54 38 50 32 27 34 49 45 39 35 46 32 27 32 34 33 35 34 24 45 47 39 40 30 32 30 38 29 34 29 36 35 29 36 36 30 22 33 31 44 36.69072164948454
35 44 56 55 45 43 42 39 40 56 61 21 36 41 92 39 37 49 35 45 41 34 55 71 45 34 34 31 37 54 50 39 51 29 63 36 28 42 52 38 46 25 61 42 51 68 37 46 51 30 24 24 31 37 52 30 29 22 55 27 51 54 39 50 52 46 53 18 56 57 43 37 35 35 56 50 53 57 49 48 16 39 51 47 46 66 50 41 31 36 41 40 48 47 28 22 61 44 33 42 53 40 49 27 41 47 68 52 53 62 34 18 46 59 48 46 43 49 45 33 37 43 46 39 60 70 36 38 46 62 60 48 30 23 33 57 54 41 33 28 45 35 48 45 27 36 44 52 51 25 32 57 44 47 35 47 34 48 61 47 37 49 43 25 24 38 62 33 34 46 39 51 35 24 61 55 39 30 45 34 38 46 61 55 42 60 54 47 36 28 51 69 42 37 33 43 37 44 23 38 46 57 33 75 30 44 30 32 36 55 44 58 52 42 56 28 40 33 67 47 45 41 26 48 24 29 68 29 24 55 29 44 29 47 23 27 36 51 42 49 46 42 41 49 55 63 59 48 32 44 34 45 28 39 56 33 36 54 28 31 40 36 46 22 69 41 45 20 30 34 22 38 40 31 41 29 39 29 50 23 37 32 39 23 38 54 37 35 31 36 27 64 28 38 50 37 18 30 32 55 18 43 35 35 69 51 35 37 44 59 46 44 50 52 43 37 37 18 25 39 23 34 40 39 34 25 25 40 35 30 36 45 39 55 25 32 30 26 38 53 46 44 33 18 49 24 38 35 31 42 41 30 32 42 27 48 47 26 42 45 35 49 19 26 29 33 48 37 60 37 25 29 45 44 37 25 62 44 33 53 24 59 36 32 34 39 34 37 64 47 39 24 54 58 34 30 33 69 26 40 45 60 26 70 42 43 42 32 34 35 32 61 30 34 33 33 40 31 59 37 36 65 66 41 47 39 37 55 71 44 42 50 39 38 72 43 39 51 40 52 63 22 62 54 35 46 71 41 29 51 55 25 50 38 40 25 43 48 37 33 34 50 34 56 57 52 29 34 63 30 27 35 42 44 74 63 53 42 30 54 43 45 40 31 37 34 51 41 27 30 33 39 30 73 44 44 48 37 45 54 45 43 44 41 40 68 46 22 48 30 27 34 49 38 44 48 25 48 41 40 28 42 67 45 30 32 31 54 20 58 38 46 36 29 43 66 49 54 24 44 47 41 63 43 59 39 32 38 47 51 53 44 58 39 32 38 37 35 36 39 27 55 48 45 47 36 39 32 40 31 37 35 36 41 33 36 41 34 25 37 43 45 41.707903780068729
40 48 56 61 51 54 50 38 45 58 75 18 42 54 97 49 39 55 36 49 53 40 59 73 48 39 33 30 45 57 55 44 56 32 69 41 31 49 59 47 49 25 67 45 58 74 43 53 56 34 25 27 31 42 60 33 25 25 68 30 59 56 42 53 59 50 62 19 64 73 53 38 38 37 56 54 60 61 56 55 20 45 57 54 47 79 59 45 38 41 50 37 51 55 33 25 61 49 32 40 64 46 55 26 55 58 78 64 52 61 38 20 48 65 59 52 50 50 49 35 36 47 55 42 71 72 43 44 53 68 73 49 31 33 36 61 60 47 33 32 54 37 56 49 27 40 48 53 48 28 39 63 51 55 40 52 47 47 64 44 40 60 49 29 27 39 69 42 40 52 44 58 42 25 63 63 41 35 54 36 35 53 64 56 47 69 70 56 40 26 55 72 50 42 37 39 42 47 31 43 52 60 35 83 32 52 36 38 42 64 43 69 52 47 65 33 42 37 68 57 51 47 33 51 24 34 70 31 30 59 30 49 32 52 22 32 44 63 43 46 54 55 50 52 64 65 65 43 38 51 38 45 32 41 61 39 36 59 29 38 46 42 51 21 75 48 51 24 38 38 24 42 45 36 44 29 43 33 56 21 39 34 41 24 46 60 34 40 36 38 28 76 30 46 58 41 19 33 35 63 21 50 38 41 78 54 40 43 44 63 45 52 55 54 45 39 33 13 30 40 27 42 43 37 36 25 27 41 41 27 39 46 39 66 22 35 34 25 45 54 54 47 36 18 53 26 46 32 38 44 46 35 35 50 28 55 55 29 45 47 44 48 25 25 31 37 53 35 65 42 30 31 53 48 42 27 67 48 35 59 31 61 41 35 39 45 38 37 75 59 47 26 60 67 43 34 33 79 24 47 46 65 32 74 42 48 52 36 37 33 39 71 33 43 35 40 42 34 68 38 41 72 68 45 42 45 35 58 84 46 42 55 41 48 77 51 47 51 45 54 73 22 74 64 37 50 81 44 34 56 55 25 56 46 41 28 48 51 37 34 37 54 41 64 65 59 28 35 71 30 31 39 45 49 84 70 55 42 31 59 49 49 43 36 43 39 60 45 33 33 34 45 39 82 52 53 51 39 50 57 49 45 53 42 44 72 54 21 48 32 30 31 53 35 52 61 26 52 50 44 31 40 72 50 36 27 37 58 26 68 40 49 40 30 50 74 53 55 27 53 51 51 73 41 63 44 39 38 44 53 66 48 64 49 39 43 38 37 35 43 34 60 48 52 52 42 48 36 50 39 34 38 48 49 39 37 47 41 34 40 46 43 46.13058419243986
43 50 61 73 58 61 52 40 48 61 84 16 53 68 105 50 41 59 34 44 52 49 68 77 51 44 32 28 51 58 64 51 62 40 79 48 34 53 62 56 48 28 73 45 66 86 48 63 66 35 26 24 32 42 71 36 27 30 78 34 64 62 46 50 61 53 70 24 75 84 58 45 39 34 56 63 63 64 68 60 23 48 59 62 48 90 71 54 41 48 58 32 51 64 34 29 70 51 38 42 70 52 63 26 58 74 83 82 57 67 41 23 57 72 59 57 58 52 54 40 34 49 58 35 78 81 41 48 55 71 80 48 34 36 41 69 68 54 36 42 59 39 61 50 33 44 52 59 49 27 44 66 64 62 41 57 49 52 65 44 38 71 53 32 29 49 67 46 47 50 47 62 47 29 72 62 46 35 54 33 34 55 75 64 50 84 83 69 38 31 62 80 49 47 37 41 49 49 31 41 51 66 39 93 31 55 37 42 45 65 43 78 55 55 73 37 50 39 68 59 53 52 33 62 30 38 73 37 32 63 30 47 34 61 23 35 50 80 50 56 55 57 53 52 79 64 72 46 42 43 46 51 36 47 69 44 40 62 31 41 52 45 60 19 83 49 52 26 39 39 27 42 53 41 44 31 51 36 66 20 42 41 43 32 47 69 37 43 44 42 30 86 36 54 61 45 16 39 35 68 21 58 38 40 82 66 50 50 43 69 49 56 67 62 45 39 32 13 34 50 31 47 44 35 38 23 30 43 43 29 53 48 33 66 21 37 39 25 44 58 62 48 45 18 65 29 49 36 39 44 49 40 33 57 29 60 61 31 50 54 42 48 27 30 32 44 60 32 76 38 38 34 59 54 39 28 79 45 36 61 34 61 42 36 37 45 38 40 77 61 50 32 67 77 49 42 42 91 21 56 50 71 32 89 45 49 60 40 37 33 40 82 30 47 36 41 44 44 81 45 48 81 69 44 50 51 32 70 91 47 50 58 46 49 84 49 52 56 53 58 78 23 79 72 43 54 87 47 33 50 59 25 58 53 43 32 40 48 42 37 32 52 50 65 72 60 30 39 78 34 31 41 53 61 97 80 62 39 34 62 57 54 49 40 54 45 62 42 34 42 39 51 43 86 60 61 51 41 53 63 52 54 60 46 52 77 55 26 52 25 31 32 53 37 59 67 29 56 56 51 37 40 85 52 42 25 45 59 25 75 42 50 46 35 53 87 58 62 30 54 58 58 83 43 62 47 40 42 39 51 68 46 71 49 43 41 42 43 42 51 37 64 53 58 57 51 48 39 55 45 34 45 55 48 47 38 51 43 44 53 47 45 50.166666666666667
44 52 68 87 65 65 56 44 55 64 98 14 58 65 113 58 43 61 36 53 57 51 77 82 56 54 35 27 58 65 70 56 72 45 87 50 37 61 68 61 55 32 87 44 72 89 54 75 73 32 27 26 35 40 75 40 33 36 90 31 68 65 48 61 65 50 77 24 85 85 66 42 42 34 65 78 66 71 75 62 24 53 67 61 47 93 77 57 45 49 67 35 61 77 34 37 76 52 38 48 75 63 70 26 68 90 99 90 56 65 43 28 63 76 68 63 66 51 59 45 36 57 65 37 76 94 42 58 62 70 84 45 42 39 52 72 73 61 43 46 64 44 66 59 33 39 52 63 55 28 43 66 77 63 43 60 52 52 72 44 32 78 59 31 31 55 74 52 52 56 55 68 58 36 77 76 52 35 60 39 37 58 85 74 53 100 93 78 37 28 72 91 55 43 41 45 53 59 36 44 53 78 42 102 34 63 39 42 50 72 51 77 55 58 82 38 57 41 76 63 58 61 34 68 34 45 82 37 37 80 29 52 37 63 23 43 56 93 56 53 54 62 58 66 86 65 82 45 44 43 46 60 36 54 76 47 46 67 29 45 61 47 67 18 79 49 60 32 51 42 28 48 52 48 48 32 61 36 68 26 50 42 56 38 46 72 43 48 48 49 33 98 36 57 64 46 17 44 36 80 25 61 38 47 104 81 58 59 42 80 47 64 63 60 55 44 32 13 37 59 41 50 50 32 39 23 33 45 46 29 61 50 38 70 23 35 41 24 55 71 67 56 48 20 68 31 56 40 41 46 50 42 35 62 33 68 65 33 54 52 46 54 29 33 41 47 61 34 87 39 42 44 66 58 47 31 85 43 39 64 42 58 46 39 37 47 40 43 89 72 47 32 74 69 57 47 49 103 21 67 58 74 33 92 52 52 58 42 40 33 42 89 32 58 38 44 45 49 93 50 50 87 75 54 57 58 36 71 101 49 56 55 50 55 93 52 59 52 63 64 89 25 82 74 52 66 82 52 37 46 67 29 63 59 44 38 42 49 45 40 29 50 57 62 80 68 37 42 81 37 34 41 53 63 100 98 65 34 38 68 66 58 49 40 60 47 65 44 35 52 38 57 50 92 67 74 53 42 53 68 53 50 57 41 57 85 60 26 56 27 34 39 66 43 65 68 34 62 69 55 35 40 78 56 45 27 56 65 26 83 41 52 50 35 56 102 65 72 34 59 61 66 91 46 67 41 36 48 47 54 76 52 74 54 55 40 43 50 49 56 41 65 56 70 61 50 53 37 69 47 34 47 58 57 53 41 54 49 40 61 53 47 54.54639175257732
47 51 73 95 66 74 61 52 58 73 104 15 61 70 123 70 50 62 35 54 53 50 77 86 61 60 38 29 67 65 75 67 74 56 102 49 42 69 70 64 56 32 88 46 78 94 53 85 72 33 29 29 37 41 84 43 42 43 105 35 73 63 54 74 71 48 82 23 90 94 73 40 45 41 71 89 68 78 86 66 28 63 73 64 45 88 85 58 48 52 68 41 67 75 39 44 70 58 41 54 79 76 79 27 77 98 109 102 64 71 48 35 77 85 71 58 66 52 62 45 35 59 68 41 89 96 46 66 66 72 91 45 38 36 59 77 81 60 46 54 69 49 70 63 31 46 46 62 56 24 42 73 81 65 43 62 51 54 79 51 32 84 62 31 29 58 81 64 52 61 52 73 68 45 82 89 53 35 63 44 41 51 91 79 55 109 94 83 33 32 75 100 58 49 43 45 57 65 39 46 55 91 45 105 31 66 44 47 60 74 55 83 52 62 77 42 55 48 83 76 61 64 38 78 43 49 87 49 37 94 34 50 44 70 30 44 61 94 60 60 61 78 65 64 97 64 88 40 48 46 51 71 42 58 75 54 49 70 30 46 70 48 76 17 82 55 64 34 46 44 35 51 58 51 46 34 62 42 75 37 52 45 64 44 54 77 48 48 50 52 34 105 36 65 71 46 19 45 34 88 29 65 41 44 106 82 64 63 36 87 54 68 75 63 58 49 32 17 44 63 53 58 46 36 42 27 35 49 55 30 71 53 35 77 25 39 40 33 65 83 77 60 46 21 71 33 61 46 49 46 55 39 38 71 35 70 75 34 54 53 53 59 26 36 48 46 56 40 95 43 45 45 72 63 56 33 90 47 46 61 47 55 55 45 41 53 44 49 94 88 51 31 78 67 64 56 46 105 23 70 65 75 35 100 60 55 68 43 47 29 47 99 33 62 39 50 52 46 97 57 51 94 79 63 62 62 36 79 114 44 64 68 52 73 89 55 67 52 65 72 103 28 87 76 55 76 82 56 44 56 78 30 63 70 49 45 37 50 48 43 28 46 66 67 84 76 40 51 86 37 36 42 60 62 113 104 71 40 43 64 68 64 52 49 68 48 58 44 35 61 41 60 56 96 72 76 57 49 58 68 53 51 59 41 58 86 75 30 60 25 29 47 73 50 68 84 38 64 77 59 42 41 81 57 46 35 54 69 25 86 44 59 49 41 60 117 67 74 37 61 70 65 94 42 72 46 43 60 53 52 86 56 72 60 51 39 43 56 54 65 39 71 56 76 73 53 57 39 72 52 39 44 63 59 57 40 53 48 47 68 55 56 58.549828178694159
50 59 74 100 81 87 66 62 68 82 118 19 69 75 138 84 56 64 41 55 57 51 82 89 61 66 38 34 71 69 80 70 84 61 109 52 47 74 66 66 58 34 96 41 84 94 52 87 75 32 25 34 39 47 86 48 46 53 119 31 80 72 61 81 65 43 87 26 100 103 82 39 41 43 74 91 72 94 94 70 30 74 81 76 46 102 85 57 53 50 66 47 77 78 41 54 77 62 44 59 83 86 82 29 83 107 124 110 67 71 56 36 84 99 74 55 74 59 63 46 38 66 74 44 94 100 44 76 73 79 96 48 41 35 70 83 89 68 51 52 73 50 75 64 33 45 46 69 62 25 41 79 78 69 39 62 56 52 83 49 34 97 62 38 32 62 79 71 55 52 55 85 76 52 90 100 55 43 67 53 43 58 93 79 52 126 108 95 34 35 83 114 64 48 45 46 64 71 43 46 58 90 44 103 34 71 44 46 64 78 57 89 44 63 77 41 58 55 87 77 66 67 38 79 50 52 86 61 35 100 37 55 47 76 32 47 64 113 59 64 63 87 75 63 111 74 94 41 48 53 56 79 44 60 84 56 56 76 27 50 79 50 82 20 90 58 71 33 47 44 37 56 66 62 50 35 64 45 79 39 53 49 69 47 58 81 48 52 55 54 32 118 36 70 70 47 22 45 33 100 31 68 45 51 103 88 71 66 36 81 55 69 85 65 63 47 38 19 41 74 63 64 44 36 45 30 37 48 63 31 79 57 37 84 26 40 44 37 69 89 89 71 44 19 69 35 56 47 49 53 59 40 36 77 40 78 72 35 55 55 55 62 26 37 52 54 62 43 99 48 53 50 76 61 57 37 104 43 52 64 45 65 61 52 44 49 51 48 98 96 51 34 80 68 70 56 51 114 28 72 72 72 34 110 71 58 73 42 53 29 57 102 34 68 37 49 55 46 111 65 50 93 84 67 65 63 35 89 124 45 72 78 61 76 91 67 75 60 68 76 117 25 93 87 60 83 85 56 47 61 87 30 66 79 52 46 34 57 52 47 30 44 69 71 87 77 43 57 92 40 39 43 54 72 125 122 79 38 45 66 76 69 49 54 71 58 56 42 35 77 48 66 65 100 80 85 60 53 68 67 55 55 62 44 65 91 81 31 61 27 33 50 81 57 74 91 41 69 87 61 39 42 84 63 49 37 60 66 28 98 48 67 50 49 63 126 74 69 39 68 77 76 105 41 93 44 49 63 60 54 82 55 66 62 54 44 43 59 58 70 41 71 59 82 65 64 61 46 81 49 38 47 65 61 62 40 56 52 47 72 64 55 62.534364261168388
56 69 81 108 100 97 77 65 75 79 125 19 81 79 143 99 58 68 43 61 61 51 87 92 67 81 32 32 77 64 87 78 91 64 121 52 54 76 69 69 64 31 106 48 84 99 56 89 86 29 25 34 37 49 94 58 51 59 125 28 87 81 61 86 67 46 84 31 106 110 85 44 47 44 78 91 78 97 101 75 34 84 87 84 45 107 97 56 61 51 64 55 84 88 45 48 80 73 48 60 94 89 90 31 92 114 134 114 68 76 58 43 93 112 73 56 79 56 62 50 45 77 77 49 104 110 45 79 76 81 106 51 43 37 80 87 92 77 52 65 78 53 80 67 36 47 49 71 71 27 40 81 84 68 36 67 58 53 84 50 38 114 67 41 30 65 93 82 55 50 62 87 81 57 95 108 66 50 61 62 49 63 98 91 61 135 114 94 38 39 89 124 70 53 43 50 68 81 45 46 63 91 45 100 35 72 51 44 68 80 65 91 49 71 83 39 64 58 94 82 67 67 37 86 53 55 87 66 39 103 35 62 51 82 33 50 70 114 59 69 69 87 74 71 116 73 101 43 52 48 56 85 46 66 82 69 59 80 30 50 88 58 95 23 93 64 72 33 48 46 37 61 69 62 52 34 73 45 88 42 55 52 66 44 55 92 54 61 53 54 39 130 38 78 71 49 27 50 34 119 33 72 39 57 105 91 75 69 32 87 54 80 89 66 66 54 42 19 42 68 72 66 45 40 49 30 39 47 58 36 88 51 41 85 28 40 44 39 77 91 95 86 50 17 78 39 55 52 53 59 58 35 44 76 40 75 77 36 65 60 57 66 27 44 55 57 62 44 102 55 57 60 78 58 58 44 114 49 54 62 49 69 71 48 38 49 46 49 108 107 53 37 81 70 78 57 58 115 33 76 75 74 39 123 77 65 79 46 62 30 62 112 39 66 34 52 56 50 119 81 62 90 94 74 68 70 37 100 138 47 81 88 63 77 89 73 81 59 74 89 118 25 90 87 70 93 82 56 46 71 89 29 67 81 54 51 33 57 59 53 30 42 76 74 94 82 43 63 95 41 38 40 54 74 139 131 83 42 49 71 81 65 52 60 76 56 56 38 33 94 55 64 67 104 88 93 59 54 77 66 58 52 69 45 67 88 86 29 64 32 38 52 80 63 71 94 40 74 90 66 38 48 88 69 54 40 65 67 30 106 47 81 54 51 67 126 90 71 43 68 77 85 112 41 99 44 57 66 63 61 83 60 71 71 57 51 48 69 64 77 39 71 76 90 65 66 62 46 91 50 39 50 67 69 67 40 66 56 49 76 67 60 66.40549828178695
53 75 85 116 109 109 83 74 88 85 138 19 89 82 152 104 55 66 42 65 63 53 89 97 76 96 29 38 77 62 92 80 99 67 124 59 53 78 66 85 70 34 105 49 85 106 56 88 94 27 30 35 40 50 91 65 64 66 136 22 83 77 57 87 74 55 93 32 117 120 92 47 58 42 82 102 81 102 110 76 38 90 92 88 41 114 106 51 69 48 73 54 80 100 51 52 78 81 62 66 95 95 98 29 91 117 135 116 71 80 58 48 94 122 82 56 77 58 61 47 46 79 82 51 115 113 41 83 87 86 101 58 41 43 91 87 102 82 59 64 82 54 93 68 38 46 53 77 76 27 38 84 93 70 40 71 57 61 85 49 42 119 64 46 36 71 98 83 58 49 61 86 82 63 95 123 70 50 68 57 54 67 103 104 66 142 121 114 44 40 96 139 69 58 41 46 64 83 49 42 76 89 40 99 38 77 59 40 77 83 68 99 49 76 76 39 72 64 91 79 75 71 40 91 56 63 90 67 42 109 32 65 59 87 39 51 77 130 64 69 71 100 72 77 127 81 97 48 57 46 60 88 54 72 88 71 70 83 31 55 94 61 106 24 102 74 79 33 54 44 40 68 76 66 65 39 79 50 86 43 53 53 59 45 56 87 60 62 60 56 34 127 37 80 74 50 29 51 36 126 34 79 44 57 108 106 73 77 33 85 58 91 93 73 71 57 45 23 47 67 80 74 47 38 59 34 46 48 58 38 94 53 39 87 27 42 46 43 89 100 105 104 51 18 89 37 65 60 48 62 61 36 49 76 43 71 78 35 67 58 62 74 24 48 54 66 58 39 106 60 56 61 81 61 67 55 130 49 57 59 51 73 79 47 46 50 53 50 126 102 60 36 93 76 83 55 57 113 31 78 77 72 38 135 84 70 83 50 63 31 71 124 41 73 37 61 61 51 120 86 63 99 105 81 68 65 43 113 145 48 85 86 69 82 94 75 87 56 86 100 122 30 101 93 76 98 82 62 58 76 94 35 72 80 56 53 38 67 60 51 37 46 84 73 96 89 41 72 107 42 39 46 46 88 150 136 89 43 59 70 81 67 50 63 83 51 60 37 35 103 54 67 72 109 92 98 54 56 72 69 52 61 74 54 69 91 89 33 70 33 41 50 85 69 72 101 40 85 99 76 41 54 96 73 53 38 70 66 33 116 49 97 57 55 76 122 101 77 42 76 73 86 110 42 114 41 61 73 64 67 89 61 70 78 63 56 54 70 70 83 45 72 90 92 71 77 72 40 97 55 35 54 72 66 63 45 71 64 55 82 73 65 70.15979381443299
56 75 93 130 112 126 87 78 98 88 142 19 91 88 168 116 59 70 48 65 72 60 98 98 85 105 26 37 85 60 93 79 104 66 138 70 58 76 70 99 80 37 113 56 91 111 62 87 99 27 36 37 44 54 97 69 69 75 148 20 84 77 67 86 75 61 103 30 124 135 97 54 58 46 85 115 85 110 125 74 44 92 89 95 41 122 119 53 71 48 75 61 81 94 56 58 82 86 68 70 105 95 102 34 98 119 145 122 66 87 68 55 107 147 88 57 83 61 61 49 56 84 90 57 116 116 47 89 91 84 101 62 40 48 93 90 101 89 68 63 86 53 103 75 42 51 53 89 84 28 38 84 101 75 41 71 58 64 89 44 44 125 62 43 35 68 107 93 64 51 64 88 89 62 98 123 72 53 78 52 60 73 100 111 66 150 125 117 55 41 102 152 64 67 44 49 75 85 57 39 87 96 47 102 43 84 61 41 73 88 72 117 48 81 87 38 76 70 100 86 75 76 41 104 64 67 99 68 45 118 35 69 60 92 38 57 77 150 60 74 68 111 71 83 128 89 96 56 63 50 58 93 62 68 103 74 73 83 32 50 117 60 110 24 111 75 87 33 53 44 43 68 74 74 70 45 85 52 87 46 61 50 59 44 60 81 63 65 73 61 37 133 37 84 76 49 28 49 37 130 32 86 52 49 111 119 80 74 34 83 59 97 101 74 79 60 47 23 49 64 79 69 51 40 70 36 47 54 57 41 104 49 42 97 32 41 50 44 91 101 113 99 55 19 105 38 73 66 52 67 67 35 52 77 43 78 91 38 70 58 62 73 20 48 60 70 63 39 114 61 62 61 84 58 71 54 137 53 62 59 56 71 86 49 51 51 62 47 139 112 62 35 90 83 89 61 59 118 31 73 80 71 46 142 84 83 80 53 65 36 81 132 43 72 38 68 61 52 140 96 76 110 105 89 76 63 49 119 154 47 94 95 76 72 98 84 98 56 93 103 134 32 104 102 80 116 92 72 63 85 113 32 82 83 57 58 39 77 60 51 47 49 91 73 94 92 42 70 103 45 39 49 46 90 160 141 90 45 64 74 88 63 54 69 79 54 59 38 34 114 52 75 79 123 101 108 51 55 76 76 49 61 73 58 77 96 95 29 70 32 52 49 90 77 71 108 46 82 107 79 44 57 101 74 59 37 75 64 31 126 46 106 55 64 78 122 108 77 43 70 76 90 120 43 116 45 68 74 63 70 97 62 72 75 70 54 59 77 78 94 48 79 94 93 81 82 82 40 104 57 35 56 73 73 60 50 73 67 60 93 87 68 74.11340206185567
55 83 96 145 119 143 86 80 109 84 150 18 93 92 183 123 62 67 53 62 76 65 102 101 88 107 25 37 93 61 96 87 105 68 144 72 59 71 68 107 84 33 116 56 96 116 62 86 106 28 35 39 44 62 106 77 72 85 148 22 95 80 64 90 82 64 102 36 120 144 110 67 61 45 81 121 90 119 141 81 52 95 89 103 42 120 128 52 77 49 82 64 91 99 54 55 94 94 83 74 107 96 94 33 107 118 158 123 68 92 74 59 124 154 89 55 90 62 67 52 58 88 101 62 129 123 47 94 96 88 105 59 40 46 96 100 100 95 76 57 88 60 105 82 47 51 47 95 97 29 41 82 103 83 39 69 57 72 88 46 45 130 61 42 39 64 107 102 69 50 68 93 98 72 109 133 79 54 87 51 61 73 105 107 76 162 136 130 68 39 101 172 70 70 51 51 78 93 58 44 94 99 49 94 45 87 67 46 75 100 69 127 48 84 96 42 73 72 91 92 75 80 46 108 74 76 97 81 48 122 38 68 60 94 44 55 86 151 62 73 64 113 67 83 130 90 99 56 71 58 57 102 70 70 113 80 77 84 36 48 124 65 119 25 121 76 88 30 57 43 39 75 75 75 79 43 92 56 92 51 66 45 61 44 63 87 69 61 89 67 43 130 42 82 77 48 27 50 36 138 33 95 58 48 119 144 91 77 33 88 63 100 106 79 87 57 47 29 44 63 75 73 55 44 72 39 43 55 58 51 104 51 51 84 37 39 48 44 95 108 119 104 56 16 118 37 80 69 59 71 70 27 54 84 46 75 104 38 68 56 58 71 17 53 64 84 64 41 118 68 69 66 88 58 84 63 158 61 69 56 63 81 94 56 56 53 63 43 138 115 69 31 90 80 91 60 60 123 29 76 89 78 50 151 92 84 81 64 69 37 82 136 42 78 33 73 61 53 154 95 77 116 117 99 87 61 43 128 160 51 100 107 78 76 109 95 111 62 101 103 142 37 107 108 91 127 98 76 67 89 116 37 90 82 56 58 39 81 63 50 56 48 96 76 94 96 46 74 103 48 44 57 50 102 167 155 95 50 73 77 91 63 61 70 86 57 56 43 35 117 48 76 82 127 109 114 57 59 80 81 43 59 71 58 87 93 95 29 74 35 59 48 95 87 72 126 52 87 113 86 46 57 97 80 63 40 87 65 34 134 51 112 55 69 88 123 114 78 42 71 79 95 111 38 128 45 73 81 64 73 108 69 64 86 74 61 63 83 87 98 56 87 99 94 85 81 87 45 114 58 35 55 78 74 68 52 71 73 62 94 89 68 77.80068728522336
52 85 91 157 122 151 91 81 111 91 160 16 102 102 188 135 62 67 51 66 86 76 112 109 95 116 24 35 93 62 103 85 107 63 158 72 61 74 71 112 82 29 131 60 102 116 64 84 111 24 36 38 49 71 110 80 78 91 162 25 95 76 70 90 84 66 106 36 126 147 116 77 62 51 87 122 93 124 153 88 58 92 85 113 45 124 132 54 91 55 90 66 92 93 56 61 105 101 83 82 116 105 102 33 107 119 163 139 62 98 80 53 131 156 87 65 103 66 63 45 64 99 115 67 136 135 44 97 96 95 107 59 40 50 110 107 105 97 80 56 90 55 101 88 48 57 45 95 97 33 42 86 118 91 44 69 60 81 95 44 47 133 66 40 40 67 99 107 70 52 66 97 111 85 123 149 81 55 98 48 64 76 108 113 80 159 143 145 72 38 104 175 76 81 59 56 79 99 59 41 106 102 50 103 54 95 69 47 79 104 71 130 48 89 104 38 82 82 99 96 72 78 44 113 80 86 108 86 54 125 38 73 63 94 51 57 91 169 66 71 64 110 72 99 129 97 103 53 76 63 57 93 75 67 125 88 75 78 33 50 129 68 131 27 130 81 83 29 54 44 42 72 69 79 85 45 98 58 93 55 69 46 61 40 68 92 68 59 90 73 49 125 44 85 80 48 31 50 37 148 31 112 60 46 116 151 109 83 37 82 63 99 106 84 87 54 51 33 44 67 71 81 60 43 78 39 46 59 63 54 107 53 54 81 44 40 51 49 104 106 130 114 60 15 116 33 84 73 59 67 72 27 58 87 45 79 113 44 75 61 57 66 18 51 65 90 72 43 119 78 70 74 89 62 90 69 172 62 77 61 68 77 103 66 59 52 64 44 147 128 73 29 94 81 82 61 65 133 31 76 103 80 48 162 91 82 81 62 75 36 87 139 47 76 33 79 60 57 168 108 76 132 115 105 82 63 45 131 173 53 105 110 83 87 110 106 121 63 113 101 139 42 111 109 93 139 100 76 67 89 115 41 99 86 60 67 43 81 66 47 63 52 107 78 96 97 45 75 107 52 47 61 54 112 171 161 108 55 75 83 92 67 63 75 87 57 58 45 39 131 49 81 80 141 113 126 66 64 91 91 43 58 78 57 100 91 96 33 75 37 58 49 97 97 75 143 51 81 120 94 48 60 90 86 68 35 98 67 32 144 50 125 53 74 92 125 127 81 40 72 77 104 133 42 140 46 78 81 61 69 118 72 71 95 79 67 61 88 89 108 63 88 101 94 92 90 95 47 121 65 36 54 71 79 67 58 76 80 74 93 91 73 81.43298969072166
52 85 98 175 126 159 102 78 126 103 163 18 113 110 207 149 71 65 60 72 93 80 118 111 100 124 26 38 99 67 113 87 108 69 169 76 64 73 78 123 97 32 136 67 102 121 69 90 109 24 35 38 48 73 121 81 83 96 178 23 99 73 73 98 88 70 117 42 137 150 112 79 64 54 94 125 106 139 175 96 67 99 90 119 44 125 133 52 96 57 104 70 100 91 55 66 109 110 98 86 123 103 105 32 111 135 174 147 64 96 90 50 136 164 89 65 113 70 66 46 66 105 124 68 137 139 46 94 97 98 109 56 34 52 101 115 112 102 79 56 92 58 115 96 48 65 51 94 105 35 43 90 126 104 43 74 62 94 110 44 43 146 66 42 43 69 106 112 76 46 64 93 122 88 125 168 87 53 109 55 71 76 114 121 87 171 157 162 83 35 118 184 84 85 65 58 82 106 59 41 109 105 55 103 65 92 72 51 91 115 78 142 47 92 102 40 86 89 110 103 67 78 46 122 83 90 119 92 58 128 39 80 66 97 55 54 86 186 67 68 70 106 83 104 133 101 108 55 76 69 61 103 79 70 135 101 76 85 37 54 128 71 138 32 132 82 79 25 54 41 39 72 77 87 84 40 101 61 97 62 74 46 60 41 72 88 70 58 96 86 60 134 39 85 82 50 33 48 37 151 32 116 59 41 124 153 119 91 36 83 68 111 112 88 81 50 51 42 47 71 67 84 64 44 86 38 49 58 69 56 120 56 58 85 48 44 49 51 108 110 142 109 58 16 120 34 85 80 62 66 79 22 58 87 46 76 112 40 79 67 58 64 19 62 64 96 74 39 119 81 79 76 89 69 102 70 182 68 83 64 69 85 104 72 68 56 70 50 158 127 78 27 101 84 82 58 67 142 25 79 113 75 46 174 96 89 80 72 79 33 91 149 44 79 32 81 59 66 176 109 79 130 127 108 81 57 45 126 183 55 121 114 93 89 112 114 135 61 131 102 149 45 110 102 92 145 106 76 62 94 116 42 104 91 60 76 51 80 68 53 66 53 107 83 92 115 51 87 117 54 51 66 63 109 187 168 110 57 78 91 104 76 62 75 89 68 62 51 44 145 52 90 82 143 124 140 72 71 95 104 43 54 83 54 110 102 95 34 77 36 54 51 98 108 80 155 56 75 128 97 47 64 94 87 77 37 111 71 36 151 54 139 62 78 99 127 140 82 42 77 81 108 142 43 156 47 77 86 73 69 135 81 71 109 78 66 63 93 95 117 75 91 96 98 95 97 112 46 134 60 41 52 71 80 76 67 79 79 71 90 95 70 85.56357388316151
55 84 111 191 133 171 99 84 131 106 163 20 113 117 213 153 79 69 65 73 97 82 129 120 105 136 24 38 105 71 110 96 111 75 182 68 64 77 72 128 103 32 141 74 100 126 79 102 113 24 33 38 52 80 121 85 80 97 194 24 113 68 75 102 91 70 128 41 145 156 117 77 67 58 102 135 111 142 195 108 74 103 100 119 39 131 137 51 96 60 107 79 108 89 58 65 121 115 106 92 130 120 113 33 119 140 173 157 68 103 93 55 132 177 90 66 132 76 65 46 69 118 133 73 148 155 51 104 109 109 115 61 34 54 108 119 120 112 79 54 94 72 120 112 52 75 52 103 114 36 42 94 128 113 44 88 62 101 118 46 43 157 68 39 44 78 107 118 74 49 60 94 123 102 128 176 92 60 125 59 81 76 111 123 94 187 181 183 88 34 125 184 88 94 66 58 91 108 61 48 122 111 66 111 75 101 74 59 103 120 77 159 52 102 100 44 85 101 112 109 71 77 42 123 94 91 125 102 60 142 43 80 72 92 62 57 84 189 64 69 76 104 88 114 142 102 124 54 76 81 61 101 91 75 146 109 73 86 36 55 130 76 149 36 125 84 75 28 51 41 47 72 74 92 92 46 97 62 97 65 75 48 54 39 76 91 70 56 100 91 62 139 41 80 90 50 36 47 41 152 29 123 67 37 131 162 133 97 41 85 68 129 117 95 83 46 55 44 54 71 67 95 74 45 96 43 50 67 77 57 120 60 61 90 53 42 57 57 120 109 134 99 60 17 118 38 89 81 63 70 78 23 58 81 46 79 126 39 84 62 59 76 15 65 67 106 82 39 111 82 85 79 93 75 108 73 178 78 78 61 72 93 102 76 69 65 76 49 152 125 83 26 103 88 79 63 78 147 29 88 123 71 49 174 99 94 86 79 87 33 92 157 46 83 34 90 63 78 171 110 81 124 139 119 86 53 46 139 204 57 132 112 95 89 118 122 136 64 139 104 150 46 118 100 95 139 109 77 66 100 137 43 98 103 64 72 47 83 68 52 75 60 111 84 95 114 48 86 122 53 54 75 69 113 209 163 112 63 81 103 113 80 55 77 94 77 66 51 47 155 54 95 81 141 130 151 80 74 95 106 50 55 83 49 104 104 93 32 80 37 58 50 107 114 82 170 61 72 130 111 41 62 104 89 72 35 115 78 40 172 61 157 62 83 112 122 148 79 44 83 90 118 151 51 178 44 84 95 86 70 143 85 72 120 85 71 62 101 111 128 68 94 95 97 97 98 119 47 132 61 47 60 72 81 83 70 84 82 78 95 98 71 89.64776632302406
59 83 120 202 134 186 101 83 136 117 178 21 113 120 233 162 79 78 71 79 113 92 131 133 126 142 28 40 118 79 111 100 132 81 189 68 73 84 68 127 110 35 147 80 110 135 86 107 127 21 34 44 52 85 119 84 82 119 205 22 109 74 74 106 90 71 130 38 147 159 122 74 72 59 104 145 110 146 205 119 80 108 101 132 46 137 140 49 95 59 106 81 110 85 57 66 140 129 116 91 142 126 116 34 121 155 174 166 72 110 103 56 152 192 100 67 139 84 70 51 64 119 141 80 159 159 56 114 119 110 122 61 34 58 116 129 139 122 81 52 91 82 119 117 59 80 54 103 125 33 40 89 131 124 49 103 68 98 127 52 48 156 80 39 46 83 114 129 78 55 63 93 120 112 134 199 96 66 146 64 86 79 109 125 99 189 196 189 88 32 132 202 87 106 70 59 97 115 62 51 132 110 70 114 80 104 69 67 114 129 79 171 54 106 92 47 87 119 117 118 74 78 37 125 101 98 133 114 68 151 47 79 79 98 61 62 83 203 64 73 74 114 106 109 150 106 129 59 86 84 66 97 99 80 162 114 66 76 39 63 128 74 156 42 139 84 84 29 58 40 47 77 81 96 101 49 96 61 97 68 79 47 61 42 74 96 68 53 107 101 72 144 40 82 85 49 34 50 43 145 30 124 72 36 148 168 146 108 44 81 76 135 115 98 89 46 55 46 58 74 70 102 80 53 104 46 48 68 85 61 119 61 67 90 53 45 62 59 129 108 144 99 58 15 122 39 92 88 71 73 79 19 59 80 45 81 140 40 88 64 56 82 11 62 68 105 81 39 108 87 90 92 89 82 115 75 195 77 71 63 76 96 102 73 80 71 78 52 157 125 86 20 104 97 87 71 79 166 34 90 127 66 54 183 99 100 91 78 86 34 94 170 43 79 34 86 68 84 191 114 90 133 156 137 84 50 44 139 213 59 132 118 102 92 123 129 133 66 146 110 157 46 115 112 97 139 113 86 62 105 141 47 106 104 70 73 49 85 61 54 84 58 113 90 95 124 50 86 133 56 62 79 70 116 216 176 107 69 86 115 127 89 56 81 102 81 66 54 51 165 61 91 93 148 139 161 81 73 99 114 53 57 82 47 108 107 102 30 77 31 61 49 114 120 83 180 64 77 135 125 40 73 105 99 73 39 117 80 47 175 74 169 62 100 119 123 159 83 44 87 94 127 165 50 191 41 88 95 90 76 147 92 82 121 88 81 60 111 127 133 70 101 102 105 104 97 120 52 137 69 48 63 76 82 96 73 83 80 86 92 101 75 94.0
56 85 128 210 137 176 106 89 135 121 177 21 121 111 241 177 82 88 78 82 123 95 136 135 138 150 27 46 125 83 114 107 149 88 190 75 79 97 62 132 108 37 152 83 119 133 89 106 141 17 33 47 52 94 128 92 91 134 212 18 111 83 76 108 95 79 135 41 156 168 118 74 74 58 120 150 109 152 213 125 82 114 99 136 44 134 141 47 97 62 103 87 112 95 56 67 142 142 118 99 144 126 118 35 126 168 186 169 73 117 108 64 162 204 105 71 154 85 73 51 67 124 151 84 166 155 56 127 124 123 116 60 35 61 119 131 144 120 87 56 93 82 130 127 64 80 61 105 132 39 43 96 137 119 50 99 68 107 132 58 46 159 76 34 44 86 119 132 83 61 63 97 127 125 133 209 101 70 156 66 98 86 108 135 108 190 211 210 86 34 139 207 95 112 73 64 96 120 68 55 141 116 68 115 88 103 71 73 119 123 86 183 56 110 101 47 89 126 121 130 70 78 38 123 111 106 135 125 72 166 43 79 91 106 66 65 91 212 66 74 75 121 102 107 155 115 140 68 99 87 73 94 115 86 171 120 73 80 46 66 130 73 153 41 149 87 83 29 58 43 46 81 85 97 107 49 95 60 99 73 87 45 64 40 71 103 63 51 118 103 74 149 35 87 86 47 32 54 50 156 32 132 76 38 155 171 149 113 47 88 78 149 115 112 92 51 62 45 55 65 77 102 79 58 112 47 50 70 91 60 123 66 61 90 57 53 66 57 140 110 137 101 59 19 130 37 96 98 74 68 79 18 57 90 46 91 156 36 93 63 65 86 12 67 73 106 82 37 117 91 96 86 88 89 112 82 213 83 74 60 78 99 103 71 86 83 73 47 162 128 92 19 108 100 89 74 89 175 35 85 140 64 53 181 98 103 94 72 96 38 104 168 51 77 34 95 69 96 196 118 101 133 169 148 88 51 44 153 234 61 140 133 111 95 129 138 153 68 154 112 155 45 108 106 99 131 124 96 62 111 146 47 115 107 74 74 56 83 63 58 91 51 107 96 102 135 52 94 141 65 70 87 66 126 214 186 115 78 92 115 150 95 59 73 101 91 68 54 55 172 61 97 92 170 139 173 98 65 95 112 52 62 91 46 115 109 109 28 79 33 59 51 122 125 94 182 56 79 148 137 42 82 109 108 70 40 115 83 53 194 74 185 64 109 118 130 166 87 43 85 90 137 170 53 227 41 104 95 97 79 151 95 78 123 100 80 70 119 127 135 78 108 102 103 105 84 119 54 149 70 50 69 85 78 96 76 82 87 94 85 103 71 97.92611683848797
59 90 139 214 143 183 105 95 155 116 193 21 122 109 246 186 86 101 87 88 122 106 139 148 148 153 34 49 125 93 113 117 167 93 188 79 85 99 66 133 120 36 153 90 124 141 86 104 144 20 30 51 52 95 131 106 103 142 228 18 107 91 80 111 93 77 144 46 162 173 118 73 83 57 126 156 114 157 229 124 81 111 100 146 50 135 145 48 110 61 107 93 111 97 56 73 155 156 129 103 143 121 122 37 133 171 197 189 77 122 116 70 173 209 114 77 164 93 77 58 58 129 152 92 179 161 63 135 133 127 112 62 32 62 127 134 152 127 83 56 102 81 134 129 65 88 64 117 149 46 43 111 137 142 62 99 69 106 143 59 43 175 79 32 50 81 122 140 84 60 60 86 134 137 131 218 103 68 163 68 109 89 132 135 117 211 224 225 95 32 152 210 98 118 78 70 97 121 75 59 143 114 66 120 90 100 70 77 125 127 83 196 55 104 108 42 93 146 122 137 71 83 39 125 119 108 134 131 70 177 39 90 98 106 69 65 95 225 64 82 79 128 106 111 155 123 148 72 102 89 74 88 127 83 171 136 68 88 49 68 137 78 156 45 143 90 85 26 56 47 51 91 87 100 112 53 96 69 105 77 91 51 57 43 76 120 65 58 121 104 83 151 39 88 93 41 36 57 50 172 31 141 74 34 149 172 158 127 54 93 78 145 113 112 102 47 62 41 52 62 79 117 84 57 122 42 51 75 93 62 112 67 69 90 59 54 77 52 147 113 139 106 66 21 129 38 101 101 81 74 74 20 58 87 46 98 173 42 103 66 68 99 7 68 71 117 88 36 118 89 97 95 90 95 115 91 222 81 82 62 83 106 108 71 93 88 78 42 163 141 94 17 114 100 86 74 101 169 39 91 152 65 53 185 97 103 93 72 94 36 109 171 47 76 33 86 73 106 194 127 114 136 178 155 101 52 46 166 240 68 146 142 125 97 144 141 169 67 154 117 154 42 100 111 102 139 128 97 62 118 154 49 120 114 80 74 58 79 65 61 90 54 99 96 103 131 53 92 139 73 79 82 72 130 211 194 114 84 90 125 163 99 59 72 107 95 72 53 63 191 63 106 96 174 149 188 105 65 90 116 50 64 96 46 127 109 114 30 73 36 64 51 136 142 105 192 58 90 149 141 39 86 103 121 76 40 121 88 60 196 77 203 67 119 124 141 179 89 43 85 98 125 179 48 235 44 107 103 101 80 139 102 87 120 99 83 77 117 139 134 81 104 101 113 108 86 124 54 139 75 61 68 87 78 94 79 77 92 100 86 109 68 101.79037800687286
61 89 137 233 154 198 107 100 164 123 203 25 127 117 247 202 89 107 89 83 129 118 152 153 156 165 38 55 131 105 116 122 175 96 194 83 94 92 70 136 115 38 154 84 130 140 96 105 157 20 29 52 54 103 136 108 105 142 228 13 111 97 86 121 93 76 153 48 171 168 130 74 77 62 138 161 128 163 237 120 90 115 104 144 54 142 145 50 124 68 114 105 112 101 61 79 161 160 133 107 148 122 138 43 141 180 196 194 82 134 130 72 187 217 124 75 168 104 74 62 60 126 159 97 192 165 64 143 137 123 114 65 33 64 138 139 165 137 87 63 111 83 137 135 72 101 71 124 139 47 43 116 136 152 67 109 68 112 136 52 46 178 79 26 56 89 129 138 91 59 60 85 139 144 136 213 96 73 171 62 122 88 149 141 123 221 225 229 104 33 168 225 96 124 73 64 102 130 79 61 153 117 74 117 101 96 73 91 137 135 88 199 61 112 115 42 98 151 134 143 73 89 41 127 122 111 133 140 73 188 40 95 96 101 71 72 96 226 65 84 82 129 113 116 156 127 166 77 109 100 78 81 136 86 187 140 71 90 48 68 137 82 155 46 150 95 82 25 63 46 52 93 90 109 114 54 97 67 103 82 90 50 54 46 81 134 74 65 139 116 91 158 42 95 100 41 38 61 53 182 33 150 70 42 156 181 155 133 63 98 79 147 120 115 110 48 70 42 59 62 82 118 86 61 138 43 50 75 104 65 111 77 72 85 64 53 86 59 153 114 145 105 73 21 140 41 106 110 87 76 73 22 63 92 40 105 187 43 107 69 73 102 7 71 80 127 91 33 122 91 99 99 99 98 120 101 236 84 90 69 90 116 115 69 108 102 86 43 176 151 91 17 120 99 90 73 117 175 39 100 134 67 56 180 97 108 103 72 86 30 113 169 54 77 33 85 75 110 204 131 114 141 181 160 110 53 47 176 246 63 157 151 127 99 147 146 177 74 153 127 161 38 92 119 105 149 144 100 62 128 164 56 120 118 83 71 57 79 70 63 90 64 93 99 113 136 58 89 139 83 86 84 72 135 206 201 119 89 95 130 160 96 58 78 107 104 80 54 61 211 63 114 105 186 157 199 117 63 84 127 46 69 100 48 133 98 119 33 69 38 70 55 155 146 112 187 53 97 157 157 40 93 119 126 85 38 118 86 64 206 81 214 72 124 134 144 184 96 36 96 101 120 190 45 240 40 116 105 103 88 149 98 90 132 103 90 84 127 146 142 79 101 106 119 115 96 132 57 161 78 65 67 95 76 98 85 84 94 108 91 109 69 106.06701030927835
70 88 150 254 153 203 97 107 173 131 206 26 139 125 245 216 99 120 95 86 136 118 170 152 153 180 42 60 139 106 117 118 178 92 197 82 104 96 77 142 113 38 159 89 146 146 101 111 165 16 31 56 53 121 137 107 111 144 227 15 109 119 91 119 96 78 147 50 177 176 135 81 81 61 133 162 141 176 244 121 95 114 100 152 56 149 150 51 129 72 128 112 124 112 56 88 172 168 150 107 154 121 143 50 148 190 197 203 90 138 130 81 202 219 125 80 168 109 71 68 55 122 163 99 200 180 72 147 145 125 124 64 36 63 143 142 165 134 94 77 113 84 141 126 76 112 73 131 141 43 42 117 153 168 72 106 70 126 136 52 49 191 81 23 58 108 138 149 86 63 64 77 134 147 147 226 95 72 167 60 124 101 161 155 140 223 232 226 115 35 179 234 102 134 84 65 100 136 85 62 156 124 77 128 108 103 78 96 145 139 99 208 56 121 113 43 101 159 131 154 71 90 34 137 123 110 148 137 69 190 44 90 113 96 71 79 95 234 66 84 87 138 116 124 146 134 165 81 121 105 83 88 133 91 192 145 79 94 52 66 149 86 158 46 152 101 80 28 66 51 54 97 94 108 116 58 96 66 105 88 97 57 57 45 80 136 75 72 144 122 99 175 43 107 108 43 39 62 56 186 38 163 71 41 163 194 158 145 66 96 90 152 132 119 112 54 70 43 57 64 89 130 83 67 150 50 64 84 104 71 108 79 73 84 66 55 88 75 153 125 147 113 83 21 144 43 113 117 99 79 75 20 62 89 36 101 191 47 98 72 79 100 8 71 85 132 99 31 123 97 109 100 102 106 121 113 244 90 99 68 99 120 117 67 115 108 90 46 188 154 95 17 131 102 90 74 130 179 37 117 139 69 56 190 90 109 108 75 90 31 113 173 60 78 32 93 79 124 206 137 120 143 194 170 120 54 49 187 250 63 172 161 147 107 157 148 177 76 151 125 163 37 94 129 119 156 154 103 63 137 172 54 137 121 84 74 55 78 71 71 89 64 94 100 123 141 62 99 146 89 99 83 72 136 223 209 132 99 99 148 170 104 61 82 113 110 77 60 63 232 65 119 103 188 168 221 127 63 84 133 48 63 116 52 145 108 121 32 71 40 72 55 167 141 113 179 58 98 157 161 38 100 120 136 88 46 131 80 60 220 85 222 82 120 150 144 188 96 37 95 101 131 197 46 240 42 120 112 103 95 154 94 99 133 101 88 95 128 149 152 81 100 107 125 116 103 138 58 169 78 68 70 102 81 94 91 91 106 106 97 110 68 110.42439862542955
82 95 147 267 152 201 87 115 164 126 210 27 146 122 237 223 107 143 98 88 146 123 185 145 161 188 53 68 155 107 121 114 176 96 193 82 114 109 89 156 112 35 160 98 153 151 95 109 170 16 31 55 52 141 130 111 120 145 220 13 105 139 93 122 98 85 156 49 191 185 148 89 82 68 138 161 159 183 248 126 101 124 98 169 58 150 158 49 130 81 129 115 143 112 57 93 181 180 151 110 168 130 148 52 157 199 217 206 99 148 139 87 211 224 130 87 182 109 71 73 53 131 167 97 217 181 87 149 144 132 135 72 40 67 153 152 166 133 103 76 118 80 148 119 86 113 80 147 145 45 42 111 164 189 67 120 63 132 143 50 48 202 90 22 59 110 150 167 86 64 63 71 143 155 143 236 90 76 176 56 119 106 180 172 150 226 243 202 121 40 193 228 114 145 87 70 105 145 93 69 159 128 75 134 112 103 77 100 156 142 104 213 54 128 122 45 105 161 141 165 73 90 35 141 122 108 165 137 80 202 51 96 119 95 71 83 104 252 64 80 85 140 125 135 151 144 169 84 134 112 95 90 141 89 201 156 81 103 58 65 162 96 155 44 167 102 85 26 76 59 59 97 95 112 116 50 88 66 108 93 96 54 54 48 91 137 77 82 146 131 107 194 44 121 112 47 44 64 65 191 40 169 73 41 166 201 163 152 71 96 96 156 142 124 118 56 74 41 55 62 104 121 88 78 164 57 62 89 100 74 104 84 77 86 62 54 91 80 151 140 156 117 86 20 141 47 118 112 100 84 76 18 61 97 35 95 205 50 110 66 85 106 8 67 82 125 100 32 131 102 114 108 108 109 126 119 257 85 105 72 105 120 125 72 114 109 104 45 206 171 104 17 134 103 98 79 139 186 38 117 145 72 58 198 99 112 102 77 86 33 113 173 66 87 29 92 92 130 215 140 121 155 203 183 145 49 49 198 256 67 187 170 155 114 144 159 187 82 167 118 177 39 104 130 127 153 167 100 64 152 179 60 136 132 94 81 59 75 72 78 89 69 97 114 134 153 60 110 136 90 105 86 69 147 213 218 146 101 101 159 177 112 66 77 111 112 80 62 65 263 67 129 103 192 175 240 142 64 92 135 50 60 123 62 147 117 118 31 65 40 78 57 180 142 112 182 56 103 149 174 36 106 120 146 91 54 141 81 58 225 86 233 91 120 163 129 204 92 38 99 101 135 197 50 249 38 126 118 110 92 164 95 98 139 100 92 106 137 154 153 84 106 111 134 120 106 139 55 177 73 63 67 108 74 102 101 102 114 110 102 117 58 114.80412371134021
89 99 142 270 158 208 93 122 185 125 209 28 144 131 256 231 118 154 97 86 152 136 187 145 170 208 64 74 161 115 118 113 180 99 200 89 115 105 94 155 120 35 156 94 158 156 101 110 172 16 33 55 56 149 137 116 118 151 224 12 112 153 102 128 110 91 160 49 190 197 150 108 89 72 142 157 171 185 256 128 101 127 97 175 56 159 156 52 137 81 123 113 143 125 61 93 182 189 160 121 173 127 154 49 161 198 230 219 99 149 149 94 206 233 129 80 186 118 72 81 49 135 175 101 228 179 91 154 154 135 154 72 38 64 158 156 161 141 105 77 125 75 146 124 89 112 92 156 150 46 46 108 181 184 65 117 68 136 139 55 52 207 90 21 59 113 154 166 92 65 64 68 139 148 139 250 94 67 187 50 129 112 196 173 153 223 242 211 121 48 203 237 120 157 98 75 113 157 97 75 165 137 81 145 114 105 77 116 168 142 107 229 55 137 125 39 100 175 147 175 73 92 41 149 130 111 170 147 76 208 60 105 131 91 66 83 116 261 61 78 88 145 132 136 148 151 169 89 145 110 95 89 151 93 203 169 84 100 54 70 169 100 154 43 179 108 89 23 78 59 57 95 94 109 117 51 91 72 112 96 100 61 56 47 91 140 79 89 159 137 104 206 45 131 112 42 44 56 62 193 40 187 75 45 161 207 172 165 76 93 100 160 140 123 111 58 82 54 57 61 115 127 88 82 175 60 69 94 104 81 106 92 89 86 65 51 90 83 158 153 165 121 87 24 143 55 118 114 105 90 75 20 66 105 36 95 218 55 115 58 89 114 8 64 89 119 106 34 142 113 130 109 114 120 136 124 276 85 107 74 111 114 118 74 116 118 100 48 221 180 107 21 131 101 98 81 140 189 37 128 151 73 60 215 101 117 106 78 85 33 121 192 68 93 30 90 94 134 227 140 122 168 210 183 157 49 54 200 270 64 196 186 174 134 143 156 199 82 183 118 192 42 112 137 135 149 165 111 66 170 183 68 141 137 95 80 67 71 73 79 98 70 94 122 147 160 63 117 135 94 115 94 69 160 213 229 156 105 101 164 171 117 63 77 124 116 84 68 68 290 65 138 99 199 195 254 145 66 93 133 55 59 141 64 149 131 112 32 64 45 79 54 184 150 116 191 54 102 147 193 36 112 119 149 96 58 160 72 63 227 90 227 90 126 177 130 218 93 40 106 108 143 209 49 254 32 139 124 115 87 170 97 99 157 106 101 107 150 173 151 88 115 113 146 120 115 136 59 192 71 64 62 99 75 100 107 113 123 99 110 119 69 118.95189003436426
94 101 149 265 163 207 87 125 196 127 200 23 153 126 255 242 126 164 104 98 163 142 193 152 186 221 69 85 169 133 116 111 183 93 192 98 120 110 99 161 117 35 162 96 163 158 90 116 176 14 27 56 59 152 151 131 122 157 228 13 115 157 124 130 116 84 175 48 197 199 149 112 103 76 145 160 182 185 255 130 107 132 100 177 56 164 162 54 140 84 138 122 147 138 64 88 187 188 182 132 179 134 149 50 166 201 241 227 100 155 153 100 199 234 135 83 186 128 71 89 49 145 174 101 240 200 105 167 171 148 165 74 37 63 169 163 164 149 111 76 120 65 150 124 98 127 103 163 156 57 47 111 181 191 63 128 71 133 146 59 54 219 84 17 62 115 169 180 96 74 62 68 146 151 136 252 94 67 192 51 136 125 205 178 170 239 248 207 135 54 214 236 130 160 102 73 119 155 98 80 167 138 84 151 120 103 83 119 171 135 114 240 50 144 131 41 96 187 160 183 75 88 44 145 130 121 183 153 75 202 65 112 146 90 75 91 117 269 58 77 88 154 145 140 154 149 174 91 163 117 102 87 147 93 207 180 82 99 48 75 167 100 154 42 176 112 91 21 71 58 61 93 94 110 126 52 95 80 115 103 104 66 58 53 101 147 84 96 164 146 111 216 47 134 117 44 45 56 70 198 45 198 72 41 169 216 175 174 82 91 103 170 155 126 112 67 86 53 64 61 116 126 97 89 186 65 84 94 108 89 109 90 102 81 70 57 98 100 174 157 171 119 89 26 155 57 126 107 110 96 74 19 61 109 39 96 224 51 125 59 91 116 7 65 98 126 123 34 151 121 123 114 115 130 140 136 271 95 107 84 109 111 108 74 119 123 101 47 231 179 108 25 127 101 103 91 148 190 35 142 158 77 66 218 94 105 110 78 85 33 131 200 71 93 32 93 94 133 240 146 125 169 213 188 164 52 58 207 262 63 211 196 192 140 144 174 211 76 200 111 203 49 113 129 136 144 163 118 72 184 187 68 145 141 100 81 72 72 83 84 100 76 94 137 152 172 67 120 130 99 121 95 71 169 233 231 169 113 105 177 177 127 65 80 132 128 93 71 75 295 65 155 96 205 204 264 153 76 95 141 62 66 149 69 151 135 120 32 64 50 85 51 193 152 117 193 56 121 150 202 34 125 119 155 113 57 171 77 74 234 89 230 97 130 189 141 239 83 37 108 114 153 206 54 262 32 153 130 125 89 174 105 109 164 116 104 116 157 172 150 92 124 112 152 126 103 139 69 206 67 67 67 103 71 104 106 107 137 108 114 128 71 123.3298969072165
103 110 150 270 166 219 85 129 189 140 205 29 145 125 264 251 131 177 110 110 171 154 191 152 192 231 69 97 178 142 103 110 200 97 184 109 130 108 100 175 121 38 164 94 172 158 98 116 171 16 31 59 59 163 163 147 130 172 235 12 120 178 133 133 129 88 186 57 206 219 157 125 114 81 144 169 188 182 268 136 110 138 109 187 54 172 159 63 143 90 145 127 150 137 65 92 191 197 186 147 195 142 152 58 166 193 234 228 105 166 152 106 205 231 142 87 188 140 67 102 53 149 190 106 250 208 106 174 175 152 170 73 34 63 181 165 167 144 122 83 109 64 150 126 101 132 99 161 155 66 49 107 194 209 64 134 73 134 149 60 55 220 80 19 62 117 184 188 103 81 66 76 145 157 143 254 96 69 203 49 139 131 205 187 171 248 230 210 150 55 219 239 121 167 112 69 116 158 99 78 170 153 81 163 124 102 92 129 192 128 111 246 57 143 132 41 96 196 172 189 75 87 44 147 128 122 183 173 66 198 73 123 147 95 76 93 130 276 56 79 84 159 158 139 165 157 175 84 171 128 101 82 146 94 211 185 82 97 52 74 181 95 153 42 188 120 91 23 72 62 60 94 90 113 132 52 94 79 114 99 106 66 63 59 107 164 80 102 183 155 120 240 48 134 125 43 44 64 65 208 49 190 71 44 167 227 186 180 83 93 102 176 160 126 113 79 83 61 66 64 130 120 101 97 187 71 89 98 107 88 118 92 108 84 73 55 108 100 173 153 177 124 97 27 166 67 136 110 120 100 78 19 65 121 40 112 229 49 129 64 95 122 6 65 101 135 123 31 160 128 130 121 135 136 150 134 282 101 110 91 108 110 107 74 129 133 103 51 235 197 114 26 132 104 102 101 152 191 37 149 163 74 63 224 99 115 114 83 103 32 141 198 63 96 36 95 97 137 258 151 125 173 218 180 171 48 56 211 257 62 207 205 195 148 141 173 224 78 216 114 212 49 109 132 135 154 167 120 76 195 190 73 149 137 104 88 86 81 94 84 102 88 95 141 160 179 70 131 130 103 129 102 78 172 233 230 189 116 112 179 181 133 64 89 135 140 97 76 82 318 63 161 97 205 204 270 163 77 96 150 63 69 152 71 155 139 121 36 63 54 80 54 196 149 116 186 56 123 159 214 33 128 129 163 126 60 190 78 85 237 100 232 96 148 199 148 235 86 37 109 119 152 220 61 276 31 159 136 139 83 184 114 120 172 122 113 111 174 188 147 97 131 108 165 137 104 135 76 220 70 77 69 106 70 109 110 107 147 114 119 125 73 127.63745704467354
113 113 166 278 166 233 86 129 190 147 218 26 145 126 265 260 135 173 115 112 176 156 201 159 202 255 71 109 189 148 105 119 207 98 187 123 135 118 99 180 125 41 169 87 178 169 104 119 174 19 28 57 62 166 171 169 137 178 248 11 120 185 147 141 142 93 202 56 226 234 148 132 125 82 154 164 191 181 266 131 112 150 117 203 54 176 171 63 146 88 145 134 166 133 73 98 205 202 204 154 209 146 148 64 180 190 237 235 103 163 160 112 210 228 150 86 193 156 72 103 57 163 187 112 260 216 101 177 182 154 180 71 29 62 187 176 172 151 133 83 114 60 147 125 104 134 103 162 158 67 47 113 194 215 75 132 72 143 152 59 56 215 80 18 68 116 194 186 116 86 70 79 158 168 154 254 98 60 209 51 141 132 200 180 183 247 241 218 150 51 220 244 116 175 112 76 126 174 102 76 172 167 85 175 126 105 97 139 204 133 114 251 57 160 141 40 102 209 169 197 85 97 50 158 124 122 190 185 73 193 79 131 161 92 81 93 138 279 61 74 86 165 157 159 174 158 169 93 174 136 104 82 150 105 225 192 90 100 51 77 195 107 156 46 194 110 88 21 81 61 58 90 87 113 139 53 91 82 118 91 108 70 64 60 109 175 80 105 184 156 124 243 43 135 139 41 44 64 61 224 52 193 74 42 180 229 194 193 83 103 103 177 170 132 113 81 80 63 71 63 132 123 105 105 201 76 92 110 111 93 114 105 115 90 78 54 103 106 176 154 185 128 107 25 169 75 133 114 125 100 75 20 68 129 44 115 240 47 136 64 101 128 7 71 101 147 124 34 168 132 125 123 143 139 146 131 299 112 122 108 116 124 115 78 126 143 102 53 241 193 121 29 132 107 108 111 164 196 36 149 167 76 65 228 107 119 128 95 114 35 150 187 64 97 35 94 108 138 272 154 134 182 228 177 177 51 54 231 251 67 215 208 216 150 144 178 237 82 227 114 220 52 110 132 144 157 165 125 79 197 194 74 158 149 106 89 94 86 91 86 106 90 102 144 167 188 73 129 136 113 130 100 76 177 249 228 206 122 115 188 186 141 66 94 151 138 91 78 86 324 65 162 93 219 207 280 174 80 99 169 66 80 157 71 169 141 111 35 68 55 76 56 202 149 122 191 55 126 159 222 33 127 136 164 133 60 189 79 87 245 94 254 104 157 211 146 255 84 38 118 117 152 223 63 282 34 164 149 140 85 201 108 129 180 134 123 111 187 203 142 105 149 108 157 130 106 146 84 220 64 92 81 111 73 113 114 117 163 118 132 128 72 132.10137457044673
122 114 173 280 169 237 90 137 189 148 211 30 156 135 270 258 142 181 119 120 184 153 219 167 213 261 80 119 212 151 112 128 213 101 193 130 138 132 104 193 130 46 182 99 183 170 106 120 168 15 28 62 62 185 173 176 145 180 256 10 125 181 150 133 151 91 205 52 237 232 150 135 142 78 161 159 197 173 259 131 110 141 115 199 57 179 181 63 161 91 153 137 183 129 80 105 214 193 225 164 215 168 152 73 181 187 241 239 105 172 161 116 205 239 159 87 183 164 66 104 62 179 193 110 250 233 109 189 193 157 186 67 27 63 193 183 183 158 134 90 116 62 149 116 113 141 107 169 162 73 48 114 202 235 76 125 72 144 148 58 61 215 76 18 73 113 204 178 125 90 71 81 168 181 164 250 98 61 210 51 134 142 199 183 197 244 248 222 156 49 214 249 112 179 124 81 136 188 102 77 172 181 86 166 132 103 105 148 203 139 113 274 52 174 143 38 110 221 175 196 89 101 51 162 119 125 206 187 72 186 82 131 171 97 90 99 138 267 67 75 96 163 162 171 168 162 168 97 181 142 115 77 158 113 233 198 99 88 54 85 202 110 156 51 204 125 92 20 83 65 66 84 90 112 146 56 95 81 120 96 112 65 65 64 114 186 90 105 204 165 123 252 44 143 157 44 44 60 61 246 52 211 75 36 183 247 207 198 80 106 109 195 185 135 111 83 88 65 85 65 136 126 104 112 216 86 103 111 122 97 120 111 124 92 85 53 118 114 178 151 189 138 108 29 177 68 137 124 127 102 76 22 68 136 46 115 259 48 151 72 103 131 7 62 114 161 129 33 179 137 121 115 159 151 147 142 309 126 138 123 123 137 117 78 133 158 109 55 254 206 127 34 128 110 106 117 166 200 41 143 169 80 63 240 108 122 144 97 120 37 157 182 61 99 34 97 105 135 281 167 143 199 240 182 192 58 49 227 259 65 222 221 225 153 135 183 253 85 226 113 233 58 110 138 143 160 168 121 88 202 201 81 170 156 110 85 100 89 94 88 110 97 102 145 179 194 75 122 145 120 136 106 90 179 258 232 227 129 116 200 190 150 60 93 158 142 101 78 87 335 71 173 98 224 203 286 177 85 99 173 68 85 168 79 168 151 118 35 72 63 76 59 210 153 114 195 57 129 149 239 31 134 153 179 134 62 193 84 94 266 102 262 107 172 218 152 271 88 37 130 119 153 225 68 284 32 178 157 159 88 213 117 129 188 147 126 114 194 216 150 107 150 109 156 131 118 149 89 222 63 92 80 104 78 114 122 122 173 125 145 140 81 136.69072164948455
118 120 180 279 173 236 96 137 180 148 234 33 166 142 271 255 159 197 122 124 190 153 236 179 217 261 86 127 222 156 111 131 223 103 205 143 138 131 106 207 142 51 189 107 186 179 105 129 161 15 27 66 61 191 180 189 149 188 267 12 126 179 158 145 169 89 216 55 246 232 157 136 157 75 169 172 198 195 254 144 102 143 113 220 61 187 177 63 160 98 165 135 179 134 84 115 218 199 240 175 224 171 152 78 185 184 239 247 118 177 161 124 213 245 157 74 179 179 74 111 63 181 184 115 249 251 122 202 217 161 186 67 25 67 206 183 194 179 140 92 111 61 154 119 113 142 116 172 160 87 51 106 203 245 87 141 76 153 150 62 64 211 77 19 77 113 217 175 121 91 74 83 169 179 164 250 102 70 213 56 140 147 205 195 212 232 248 226 163 54 228 256 111 195 138 79 142 191 107 74 180 194 88 180 147 109 118 152 211 146 112 284 55 199 134 39 108 248 186 198 96 106 53 157 112 137 221 194 73 201 92 135 180 105 92 102 138 266 72 77 100 152 159 173 173 150 166 101 182 143 127 85 159 118 242 209 105 85 54 88 204 126 162 51 209 128 87 19 88 74 68 87 94 108 156 58 93 85 118 90 121 74 65 67 118 191 94 108 219 172 142 254 46 149 169 44 44 60 61 253 62 224 74 44 189 257 212 201 82 111 108 209 197 133 112 83 98 68 92 65 144 128 104 111 236 85 116 120 119 103 130 120 133 99 85 59 130 124 183 163 193 137 110 33 176 71 143 131 126 115 77 27 75 147 43 125 255 52 158 69 110 142 7 65 128 172 137 31 180 146 129 114 169 150 140 147 306 134 145 117 125 137 115 85 143 162 114 59 261 216 132 35 127 119 109 116 153 205 43 143 185 78 67 251 107 125 143 95 127 37 165 182 57 101 38 109 103 129 289 176 158 198 233 173 195 66 50 229 274 62 228 226 234 173 148 186 259 87 220 110 237 58 114 135 150 158 178 135 91 194 216 81 183 162 111 84 106 87 93 94 112 106 106 150 187 198 72 118 148 114 141 117 102 180 265 234 247 137 119 199 197 167 56 99 154 154 98 78 107 334 71 191 114 242 209 296 182 84 98 182 71 84 171 82 179 156 125 34 77 66 79 62 228 159 117 207 57 125 137 231 32 143 154 187 149 62 213 88 100 278 112 266 111 179 220 153 292 93 40 141 120 157 233 76 300 29 196 149 176 90 215 116 136 197 148 124 119 210 235 150 109 160 112 150 128 123 150 89 229 63 96 87 99 83 122 127 124 188 131 154 155 79 141.32130584192439
118 127 183 282 180 231 101 141 186 166 239 43 175 159 279 265 183 195 133 132 199 151 242 177 215 261 98 144 238 159 114 133 233 108 210 153 144 138 104 216 142 62 199 111 191 187 110 130 165 12 23 71 66 199 193 205 150 194 262 11 125 187 162 148 190 96 230 49 248 247 161 142 153 81 182 175 202 207 264 149 106 139 119 224 65 191 197 69 160 105 168 133 182 134 87 112 227 193 250 178 222 174 155 77 186 178 251 254 123 198 162 117 216 261 151 71 190 192 82 116 64 184 188 121 243 263 128 225 225 176 204 69 23 63 212 180 200 179 137 101 103 57 151 127 116 150 131 171 170 90 47 118 212 250 101 140 73 152 143 61 69 210 75 18 85 110 225 172 135 91 77 91 167 187 175 254 106 74 217 58 146 146 211 201 223 228 247 229 171 48 241 276 107 199 148 77 152 195 105 76 193 205 92 198 164 114 119 163 213 156 118 294 52 218 138 37 112 270 208 207 97 106 52 169 119 145 221 192 76 190 94 126 190 106 101 103 137 265 76 74 96 163 170 183 176 147 178 113 193 164 135 88 163 133 242 229 111 87 60 92 219 140 166 55 228 138 91 21 94 74 73 87 102 117 164 62 93 84 123 91 124 79 69 70 125 192 102 107 236 177 146 255 44 160 177 44 55 57 63 270 69 247 76 48 190 264 208 198 75 117 116 214 203 136 122 85 95 70 97 73 156 130 101 114 241 85 124 121 124 112 136 124 129 100 83 57 134 130 180 174 229 133 119 40 187 72 142 140 122 122 85 33 86 155 37 135 252 50 164 68 112 147 10 66 137 194 143 34 183 148 128 122 169 142 144 157 311 141 149 119 127 137 114 82 150 163 113 62 266 225 133 40 137 122 109 117 165 205 42 131 192 77 67 257 112 130 139 101 134 33 165 195 55 101 42 113 111 127 286 193 175 197 247 181 198 67 45 230 274 59 231 224 254 177 149 186 265 94 219 108 237 55 118 143 164 174 183 128 87 190 217 86 195 174 115 86 108 88 98 92 120 115 100 161 199 208 79 115 148 121 150 121 113 188 272 237 253 147 128 214 201 186 56 97 156 157 99 80 117 333 78 209 115 239 197 296 183 80 101 190 67 85 189 86 179 172 134 32 83 66 79 59 238 156 120 207 66 119 135 221 32 143 167 200 158 63 226 87 114 293 120 266 118 184 226 155 319 92 42 146 129 166 235 80 301 31 206 156 182 91 227 125 133 208 150 128 125 204 233 155 112 165 121 143 130 125 153 93 239 59 102 88 106 82 124 143 134 196 136 165 164 79 145.92439862542956
124 124 186 286 194 234 105 143 196 179 256 42 179 179 273 271 213 199 140 150 209 154 245 180 227 259 108 155 247 169 123 134 232 112 208 162 142 140 113 230 150 69 206 114 195 174 111 140 169 10 24 71 71 206 190 205 158 204 264 12 126 197 163 148 198 100 221 53 256 245 165 168 154 94 180 187 215 224 274 155 105 139 119 243 66 202 204 73 177 105 166 131 189 145 91 120 234 192 256 190 225 185 152 78 180 185 253 249 114 199 166 119 220 267 151 79 186 203 87 115 64 180 205 126 243 275 135 225 228 183 201 77 21 67 218 175 205 186 141 113 113 55 156 124 119 160 138 165 178 89 49 131 230 257 101 142 74 146 144 66 70 206 73 20 96 103 227 167 153 96 75 94 172 201 173 262 99 79 237 63 155 149 214 204 243 235 248 235 165 54 242 271 106 208 159 79 155 200 102 77 194 224 101 202 169 116 123 175 207 163 123 288 51 235 150 40 116 279 208 222 99 109 59 170 124 147 220 208 78 188 91 130 195 106 103 102 135 269 82 76 108 159 185 193 183 162 171 115 194 167 141 94 162 134 237 243 119 87 60 94 224 154 170 59 236 148 87 22 91 72 72 93 122 122 181 58 87 84 118 92 128 83 72 69 131 199 107 113 244 169 153 271 48 161 188 46 55 57 64 266 75 273 83 49 199 277 194 217 74 117 111 207 203 142 124 80 92 66 106 82 147 125 105 117 254 89 138 132 137 116 134 126 132 103 78 57 150 131 183 179 235 128 126 43 195 75 148 154 132 119 99 39 84 159 30 146 250 47 160 70 118 143 10 79 130 199 159 32 190 151 133 129 187 143 139 163 308 143 151 126 142 146 109 80 146 161 109 58 259 243 134 42 138 118 107 121 169 206 38 139 209 82 77 267 127 131 137 106 130 36 176 203 57 95 46 109 114 127 289 215 183 196 264 179 201 68 47 231 281 57 230 224 263 196 164 181 279 93 222 111 247 58 114 133 174 184 182 133 85 199 227 87 210 176 114 81 105 83 101 96 122 126 99 181 206 208 82 111 139 130 151 123 115 205 265 232 264 164 136 221 212 189 54 95 164 161 97 84 132 320 75 223 110 234 199 307 196 83 110 189 67 82 213 91 190 181 133 31 80 71 81 61 235 163 121 208 69 126 138 232 37 146 164 214 162 64 234 92 123 305 120 283 124 187 235 159 338 81 44 160 119 184 240 84 302 31 228 154 190 93 243 121 137 227 147 135 135 220 228 158 110 171 123 144 130 136 154 84 248 63 101 91 106 81 122 151 136 207 148 178 178 82 150.05670103092784
134 115 200 286 211 224 107 143 200 168 264 45 186 196 275 261 221 206 145 152 217 152 264 190 234 255 106 165 254 168 125 131 243 113 211 165 150 145 114 222 156 76 200 122 201 185 100 144 175 9 22 75 67 221 195 214 157 203 277 16 119 205 167 155 206 101 209 56 264 255 163 178 160 96 179 190 203 213 273 160 111 132 118 255 69 214 197 76 189 102 174 131 196 147 83 114 246 205 264 198 232 194 161 80 178 196 247 245 115 202 174 120 244 271 144 87 185 208 94 123 71 181 194 132 250 280 145 224 235 198 195 81 22 71 222 174 217 203 153 121 119 56 160 126 127 177 143 178 186 81 49 135 231 256 110 153 76 147 146 66 71 199 69 21 105 104 231 171 157 104 79 91 170 190 178 274 97 82 235 69 155 145 221 197 241 229 249 234 162 59 244 273 109 205 168 81 157 203 101 84 204 233 101 205 182 130 133 183 212 171 129 299 55 244 160 37 116 308 217 238 107 114 63 170 128 163 245 213 83 188 99 119 205 106 101 106 144 265 85 71 115 159 181 194 184 163 171 113 196 171 138 99 150 140 215 242 129 89 54 93 236 172 179 54 240 155 89 22 94 76 67 100 127 113 178 60 83 87 122 97 138 93 72 67 142 219 113 113 245 155 165 265 51 169 206 44 58 62 69 271 83 276 93 53 213 282 196 215 74 125 109 216 210 153 129 82 96 64 111 81 150 133 102 117 263 86 148 151 144 119 132 131 139 103 75 59 157 137 177 183 247 134 124 48 196 75 149 162 132 116 116 41 86 171 24 158 249 44 157 77 125 147 11 89 145 192 167 36 202 156 158 131 201 134 148 167 317 144 161 134 154 142 113 83 146 165 108 58 260 248 132 40 141 120 114 122 176 210 39 147 217 77 81 280 139 129 149 109 148 39 183 221 63 94 47 117 111 121 282 223 197 192 279 179 204 70 51 222 300 53 224 220 267 198 164 187 277 96 216 113 272 60 115 138 181 187 188 140 88 213 222 85 225 182 120 79 106 87 110 102 125 121 102 189 216 230 94 110 152 142 155 118 128 203 254 226 274 167 138 224 228 204 57 103 180 168 101 85 138 328 74 234 107 232 211 317 187 93 121 186 65 81 228 96 208 189 144 26 85 79 85 60 244 173 126 225 80 115 135 241 39 147 170 230 165 75 247 97 136 309 126 293 131 184 237 156 341 85 43 172 119 183 241 89 304 39 235 161 199 94 247 121 133 237 155 141 151 240 237 164 110 160 128 131 128 148 157 77 252 58 108 107 113 70 123 156 149 212 158 187 189 96 154.0274914089347
153 128 207 294 206 217 111 140 204 164 262 43 182 204 286 264 239 206 151 151 230 157 278 198 250 260 109 170 252 184 136 125 255 126 214 160 146 160 122 231 152 91 199 132 197 194 102 154 177 8 24 83 73 230 182 218 167 200 271 17 123 208 167 163 211 105 197 60 275 259 177 175 179 115 188 200 210 212 284 163 113 142 117 250 74 218 209 79 204 102 180 141 204 140 79 114 248 212 262 221 242 211 177 84 176 213 248 244 100 218 186 131 243 273 148 87 200 212 104 133 80 184 207 142 262 283 139 235 243 195 210 87 17 76 232 183 220 211 169 127 125 57 164 143 126 186 141 185 190 79 46 145 240 262 106 162 79 152 139 70 70 198 70 20 120 101 230 175 153 102 80 88 166 186 187 281 95 88 242 75 164 150 230 205 245 241 244 244 171 59 237 287 111 216 177 81 164 218 111 86 208 237 112 193 201 143 136 194 213 173 136 301 58 260 172 37 126 313 211 239 109 113 65 165 130 167 234 220 86 194 110 119 217 100 98 119 157 262 92 63 116 168 182 207 191 155 173 111 212 186 143 100 146 145 218 250 151 90 52 87 243 185 189 54 244 165 95 30 94 83 70 98 129 115 191 56 74 83 130 103 139 87 76 71 144 227 115 114 250 156 178 246 57 177 224 44 69 70 71 283 99 283 96 59 241 286 210 231 79 123 106 212 226 161 130 87 101 64 127 77 163 137 101 122 269 83 157 166 152 120 137 141 145 112 74 57 160 144 187 193 250 136 131 47 203 82 158 173 134 124 128 47 81 181 22 159 257 46 166 78 128 159 14 96 150 191 173 41 206 159 167 134 212 140 145 163 322 154 161 146 158 149 120 83 155 181 109 68 275 271 136 42 132 132 120 132 181 212 40 158 228 73 83 294 145 125 166 107 156 47 183 220 62 87 46 122 108 124 280 236 212 194 295 176 202 62 51 218 312 52 216 220 266 209 175 191 277 92 217 116 277 65 114 150 182 190 200 135 86 218 218 89 240 186 112 81 111 83 112 112 127 113 103 206 215 236 102 106 154 142 152 110 142 197 248 242 273 163 136 235 238 218 60 119 195 171 99 87 153 330 76 228 93 237 212 306 194 99 126 194 72 90 242 105 218 185 160 24 92 85 89 60 256 169 118 239 89 118 134 245 40 143 170 239 170 80 252 103 141 299 135 301 141 200 244 159 346 91 48 195 122 186 259 94 305 42 249 162 215 94 246 115 142 229 160 142 151 257 241 166 112 160 127 130 128 142 159 81 262 54 119 113 121 70 125 163 157 225 162 183 196 103 158.51030927835053
153 137 210 286 210 239 102 142 219 169 273 51 200 209 300 263 252 198 154 158 241 164 289 194 247 254 113 172 264 197 140 136 248 136 218 166 152 164 138 239 160 90 192 137 197 190 104 147 185 8 28 86 78 225 184 218 178 194 278 17 135 216 176 173 208 110 200 62 280 254 175 188 197 128 189 193 217 209 288 156 116 129 111 256 76 226 228 82 215 108 172 153 207 140 84 119 273 237 270 234 251 214 184 95 184 219 248 247 103 225 196 127 252 279 155 87 204 222 115 137 73 188 202 142 277 286 153 240 243 207 216 103 15 76 239 182 238 226 171 141 129 65 172 156 126 188 148 188 191 82 47 148 247 281 119 165 77 158 135 66 71 204 70 19 121 91 243 175 153 102 78 99 177 189 185 304 94 89 243 71 172 138 241 199 243 258 253 256 179 56 243 295 114 211 183 85 171 227 120 98 209 258 115 198 214 146 131 198 211 179 148 323 59 273 165 40 135 337 224 237 106 110 75 171 121 174 236 229 88 190 114 131 222 95 95 127 156 256 103 67 116 170 183 212 194 157 177 113 219 183 144 100 153 146 210 263 156 85 50 84 247 193 208 56 259 155 106 33 103 89 76 105 125 117 200 52 73 80 131 107 139 100 83 73 159 225 120 113 267 164 184 241 58 186 237 46 69 76 70 292 105 283 93 61 266 292 204 237 84 118 103 230 236 167 138 85 109 68 142 79 172 145 100 123 271 90 171 181 145 131 140 161 158 116 69 60 169 151 204 208 258 144 126 47 200 86 163 175 124 123 151 51 89 195 23 166 258 50 170 71 134 160 14 103 155 190 182 39 219 168 193 143 227 135 147 166 318 149 171 155 171 154 114 78 151 183 113 70 274 294 139 47 132 149 124 139 187 231 46 166 252 72 89 295 146 129 185 116 163 56 188 234 68 90 49 124 114 125 286 238 215 198 310 190 192 60 44 222 330 56 226 215 261 222 181 190 280 92 217 117 285 67 121 146 190 190 215 139 97 237 230 94 259 188 124 86 110 83 118 115 130 122 107 199 217 236 98 109 172 143 142 111 141 201 254 239 296 170 134 240 247 223 60 127 213 161 98 90 149 323 78 233 93 247 218 295 203 112 132 194 77 101 233 105 225 185 168 20 98 91 96 67 255 168 131 247 93 124 141 245 38 145 165 234 171 79 254 109 145 293 148 299 140 208 242 182 355 94 58 205 135 191 264 110 289 41 265 171 221 95 253 119 151 230 173 141 153 273 244 160 115 162 134 130 137 142 168 87 271 57 122 118 134 70 136 179 161 245 163 189 215 120 163.18213058419244
154 144 213 285 213 228 99 153 222 166 259 52 217 223 312 270 268 194 169 169 259 157 303 201 247 267 104 174 258 204 149 144 253 141 223 183 154 170 138 243 167 100 196 137 194 190 107 156 194 9 29 96 75 226 174 212 180 198 288 19 140 224 188 173 228 113 195 71 283 277 175 189 195 140 186 197 215 218 298 155 127 130 117 255 79 242 232 97 209 114 175 160 218 138 81 126 278 254 272 239 258 211 176 98 184 216 249 235 111 241 205 134 259 282 159 92 214 240 117 150 78 188 210 151 294 285 162 252 245 215 224 110 14 70 234 180 241 237 182 145 133 74 173 164 140 186 153 191 178 88 44 156 256 304 124 182 80 171 143 72 70 202 76 20 128 85 257 172 163 100 77 98 180 207 190 317 102 99 240 68 200 138 252 216 236 262 254 249 188 59 245 298 115 226 175 94 182 218 120 100 210 258 120 200 219 142 136 204 200 181 139 321 60 276 165 40 142 349 222 245 112 120 86 183 122 182 240 230 79 199 118 133 233 91 102 134 153 256 112 64 114 171 164 221 198 159 179 120 223 176 152 109 164 161 225 261 166 89 47 85 259 198 213 52 259 168 103 33 101 86 76 107 130 124 204 48 63 85 144 103 137 111 88 74 157 212 133 114 282 168 189 233 56 184 256 44 75 75 68 285 117 284 88 64 276 281 215 245 87 117 101 238 242 179 139 81 119 72 151 73 183 148 92 132 263 102 175 206 146 140 136 158 165 119 74 63 158 160 200 210 274 150 122 53 205 88 156 182 127 129 166 54 92 198 20 170 260 48 175 71 145 152 18 107 161 197 186 41 235 177 205 154 236 141 155 174 323 150 183 160 177 163 114 77 162 183 123 76 285 305 141 49 131 168 134 145 185 232 45 171 267 69 85 306 151 133 197 128 160 56 192 242 70 88 54 132 111 125 286 243 224 203 328 182 188 64 48 227 328 54 231 215 272 231 185 194 292 89 221 124 280 72 120 139 193 197 228 148 102 243 230 100 262 199 133 91 113 86 122 129 130 121 103 206 221 250 113 108 172 143 152 107 146 191 255 242 293 177 143 229 255 240 61 129 226 180 96 93 159 311 79 225 93 242 211 296 196 109 140 184 87 114 235 109 242 187 187 20 105 97 103 61 274 170 124 254 95 122 143 255 37 149 165 243 166 86 264 111 165 290 155 303 141 213 246 200 371 103 63 210 138 200 269 115 302 42 281 171 237 95 250 128 155 233 169 144 153 289 254 160 122 175 141 130 139 150 171 92 278 60 128 117 133 78 156 181 178 265 163 194 234 130 167.36769759450173
164 149 208 280 226 233 100 161 233 168 267 52 237 228 314 276 287 190 180 180 265 160 319 208 245 268 114 181 246 219 152 149 256 155 218 190 162 169 155 244 168 111 192 147 195 200 102 153 194 10 27 103 75 227 171 223 174 205 290 18 149 216 196 182 229 116 195 77 270 284 182 191 199 156 188 207 234 219 308 161 122 132 119 255 79 256 236 99 210 125 182 174 223 141 84 136 294 275 275 246 261 217 181 102 196 219 246 235 118 250 218 140 263 282 168 86 219 252 139 152 85 194 212 151 283 285 171 270 260 219 227 116 14 75 237 179 235 238 183 145 143 74 175 173 136 191 163 187 177 84 46 163 264 323 131 182 83 176 150 76 75 205 81 23 129 96 263 176 171 104 80 99 183 206 199 320 105 95 229 73 199 135 267 222 235 263 256 232 195 54 231 303 115 241 183 101 191 225 134 108 208 259 120 205 227 147 145 207 200 199 141 327 57 290 168 44 142 368 222 260 109 124 88 187 124 189 251 241 82 214 127 137 228 97 112 137 156 267 112 59 116 184 159 226 206 162 179 129 250 183 151 111 158 172 223 266 171 89 48 81 260 193 227 59 262 175 114 39 107 85 87 113 129 138 218 48 68 87 148 103 144 121 97 79 173 218 147 112 294 186 190 217 57 181 249 44 75 68 64 301 134 295 91 57 298 272 219 260 100 121 104 230 247 191 143 83 114 77 167 68 195 155 90 127 262 104 193 212 143 154 138 164 167 126 73 58 168 155 201 222 273 155 123 59 211 79 153 189 125 124 179 60 98 213 19 170 268 47 184 64 140 152 20 113 160 202 192 43 259 177 223 172 231 152 161 179 326 156 200 164 185 172 117 76 165 188 131 81 279 318 142 50 129 172 138 145 188 233 42 168 276 67 88 319 168 140 206 131 165 57 192 242 74 86 60 138 116 129 295 258 215 211 336 177 190 63 53 241 338 57 222 217 268 236 185 181 299 87 216 127 285 70 126 142 186 204 229 148 100 240 244 103 269 202 134 99 115 88 111 132 134 123 102 220 242 266 123 105 177 147 160 115 145 196 266 244 298 195 145 244 261 258 60 129 241 189 93 94 160 309 82 230 90 242 213 292 187 108 144 188 96 117 240 111 252 187 197 21 105 105 98 54 276 173 136 270 100 117 149 260 36 157 180 257 171 88 265 117 180 305 165 318 149 216 256 199 378 101 64 214 153 200 280 120 303 44 298 189 239 92 252 136 158 239 169 150 162 288 258 172 124 185 148 133 134 157 181 108 277 65 129 123 131 87 157 185 195 296 158 206 238 135 171.77147766323024
164 149 216 268 230 246 97 179 239 171 264 58 249 245 322 258 309 188 184 183 266 165 314 200 250 281 117 184 253 226 160 159 273 171 207 190 159 169 168 252 167 117 182 137 195 208 111 161 206 11 27 106 76 230 171 213 192 213 290 20 145 220 203 197 232 122 187 79 265 297 180 210 206 165 190 213 240 223 317 172 124 137 120 240 88 257 248 111 215 132 191 179 238 139 85 143 312 280 278 265 262 232 182 103 201 226 246 237 126 261 221 145 281 288 164 91 213 255 144 164 87 211 204 157 277 286 173 280 267 217 234 126 12 78 243 187 233 242 188 152 146 76 183 167 130 209 168 207 181 92 46 171 271 320 137 195 82 175 157 82 75 225 80 20 133 102 271 178 180 104 77 102 185 204 210 318 102 97 230 69 190 139 263 215 234 264 254 232 194 60 230 319 112 256 184 106 192 231 132 115 205 277 117 209 227 154 151 219 202 201 139 332 62 287 173 47 143 371 225 277 101 121 93 184 129 194 262 245 90 223 139 138 241 100 113 145 168 247 116 55 123 190 159 224 203 159 186 130 266 178 154 123 170 188 226 271 167 88 54 85 258 190 257 67 258 188 120 42 113 89 92 109 123 143 211 53 72 95 145 108 150 139 98 84 185 208 142 117 306 199 187 213 55 173 245 47 74 71 68 299 141 305 95 63 312 262 218 253 104 132 104 237 249 192 145 91 116 90 171 65 207 154 93 119 263 107 199 225 153 171 137 178 176 133 74 62 176 160 195 224 287 161 122 62 219 85 147 195 123 121 183 61 102 223 19 169 269 55 194 61 146 145 25 114 147 216 196 41 267 185 238 179 237 160 167 199 337 161 208 165 187 180 126 76 163 197 140 83 293 329 141 52 131 171 136 149 191 236 37 175 281 75 93 307 169 134 204 126 167 62 201 256 75 85 65 143 109 132 297 268 224 215 341 178 189 66 56 246 345 61 222 221 280 247 187 187 299 86 224 135 313 62 124 146 203 203 232 141 103 227 241 100 277 221 139 97 124 95 110 142 143 114 105 221 257 272 126 110 179 145 141 110 145 187 258 248 323 199 150 265 269 273 62 139 261 203 90 99 151 297 92 229 91 242 214 285 176 105 148 192 100 121 248 120 251 178 210 23 113 108 99 54 282 179 144 262 98 118 144 255 40 170 202 259 184 83 267 124 179 323 173 326 150 230 262 204 378 105 65 207 161 207 280 120 306 49 304 188 244 96 244 133 163 244 180 146 165 291 279 173 118 180 141 131 140 179 199 106 279 61 132 128 138 96 149 188 203 301 154 217 238 144 175.49312714776634
164 144 217 266 230 256 99 189 247 181 262 58 262 249 319 250 333 186 192 184 270 166 323 204 257 297 136 187 256 234 166 172 286 179 211 186 164 168 180 266 175 131 191 131 191 218 109 175 211 14 31 106 83 233 188 212 189 216 307 19 152 221 217 212 241 121 203 82 265 311 183 219 204 170 197 203 242 231 302 189 130 130 120 240 100 269 257 122 219 150 203 185 270 146 79 161 317 294 272 274 269 228 188 112 202 225 247 229 124 269 230 139 278 290 156 93 227 257 141 168 100 235 200 161 288 276 182 291 284 213 229 118 12 74 249 189 244 239 194 164 154 81 186 177 136 211 185 208 176 99 44 176 288 328 139 212 82 186 169 83 85 224 79 24 134 112 275 183 181 110 75 112 187 208 199 325 103 94 226 70 189 138 271 228 248 272 255 221 190 55 244 341 119 265 193 115 194 238 134 123 215 293 118 206 240 162 162 226 211 208 143 342 65 294 171 51 155 383 224 280 105 129 88 180 130 202 266 260 91 228 150 141 252 105 109 159 167 240 135 57 124 206 160 231 213 160 193 131 273 174 149 135 173 210 227 270 175 94 55 87 268 196 283 68 268 186 124 44 113 86 98 103 127 145 220 54 75 100 145 113 156 147 102 87 196 206 150 120 323 219 201 213 54 173 245 47 77 69 65 287 158 311 98 65 314 254 230 246 104 138 111 247 254 198 148 97 128 103 179 60 218 157 95 128 264 121 211 241 167 180 141 185 180 138 70 64 187 168 197 232 285 173 117 58 220 88 151 191 133 123 198 61 112 215 17 172 277 58 192 66 156 159 26 113 154 221 199 44 269 197 241 184 238 157 174 217 345 160 208 166 198 188 131 84 153 199 147 93 299 349 155 52 132 174 136 139 183 245 34 168 277 79 95 301 169 133 208 118 161 59 202 264 77 86 67 152 115 142 309 275 233 217 345 184 194 72 56 250 354 59 237 225 285 252 182 183 303 96 233 135 305 66 135 149 213 199 247 133 100 227 245 94 277 228 148 107 136 91 114 145 152 119 100 226 245 284 134 111 192 150 136 124 156 193 272 238 339 213 160 278 285 271 65 145 275 213 90 98 138 284 97 230 84 254 217 272 168 108 146 189 99 124 263 131 266 181 209 20 112 117 104 50 290 192 153 275 94 119 146 242 39 183 218 271 192 93 272 130 179 343 179 325 161 240 272 215 383 112 66 213 177 198 285 120 319 45 300 191 244 97 246 131 175 245 182 150 170 299 280 172 114 170 136 126 155 190 197 115 284 63 132 120 139 99 154 193 204 296 152 237 235 143 179.8384879725086
161 146 231 259 221 272 106 197 257 188 254 60 283 255 310 250 366 184 203 197 283 167 331 219 262 290 129 194 275 239 164 178 281 183 215 188 171 175 181 270 178 135 190 135 196 217 111 182 207 14 31 112 86 231 197 207 196 211 319 18 160 211 229 229 238 121 211 86 254 311 181 233 215 180 204 205 245 252 303 200 127 128 127 246 106 269 273 123 226 166 201 193 274 158 76 173 318 297 266 296 279 236 200 121 199 232 267 222 129 289 249 135 263 271 151 106 228 260 137 185 107 247 195 173 291 300 192 307 298 213 228 124 13 75 258 179 253 245 201 178 162 84 188 183 139 214 182 218 178 98 43 183 308 330 138 224 82 186 173 85 89 216 82 24 134 125 288 166 183 114 76 111 195 210 198 340 99 96 238 78 189 139 275 231 252 267 266 213 201 60 252 348 124 272 186 131 199 234 140 121 213 304 120 217 263 172 175 244 216 209 156 339 69 307 176 61 170 380 234 271 105 139 97 187 127 201 271 288 90 223 148 157 250 98 111 157 171 251 134 58 122 224 157 225 219 166 186 131 285 171 149 132 175 223 238 268 179 97 55 91 283 197 298 71 264 194 123 43 115 86 105 105 131 149 219 54 74 107 142 114 159 149 100 90 198 200 158 113 314 229 213 203 57 173 250 51 79 68 65 293 154 316 99 69 305 255 240 248 116 144 112 259 265 199 151 108 138 104 178 64 237 166 94 125 264 128 219 234 164 192 139 183 193 143 67 62 190 179 192 241 289 187 116 62 224 98 160 187 138 131 198 63 111 215 17 168 280 60 194 70 164 169 31 114 150 226 199 44 280 207 244 191 238 159 169 234 333 160 218 165 213 197 131 95 158 206 148 99 296 339 155 54 139 177 135 138 186 262 30 168 282 79 104 297 180 128 207 124 158 57 194 261 80 95 64 168 119 134 296 281 237 230 347 189 204 71 57 247 358 59 246 251 286 270 182 183 314 101 225 152 321 67 136 139 227 205 250 132 98 226 242 91 291 237 156 116 135 91 120 156 152 124 101 227 256 281 140 112 208 141 137 118 172 217 277 226 358 221 165 275 289 294 63 151 289 225 94 99 144 275 102 239 84 262 199 273 175 109 160 198 102 131 277 133 266 191 215 20 118 115 104 52 298 194 159 283 92 117 144 240 40 199 219 289 197 97 292 130 181 340 185 317 172 238 293 225 390 113 68 212 190 188 280 123 322 46 307 193 243 106 239 129 179 244 183 150 178 312 285 175 118 171 138 124 146 192 212 116 271 57 132 122 141 113 156 210 205 296 137 258 232 150 183.659793814433
159 140 236 255 225 283 102 206 272 195 250 60 285 266 309 259 370 175 220 205 289 171 324 227 269 303 128 210 276 245 159 182 289 180 205 188 173 192 181 269 173 143 191 140 198 218 118 191 206 12 40 109 83 232 200 210 198 204 319 18 164 205 235 228 249 135 208 91 250 328 186 231 225 189 205 198 237 262 310 201 135 133 135 258 103 266 280 128 230 189 205 186 286 162 72 175 325 316 265 294 259 229 206 127 201 225 277 226 128 264 262 144 251 272 150 105 238 264 132 193 117 237 192 170 291 296 208 316 301 211 229 137 11 78 257 191 244 250 220 181 173 89 197 187 138 209 190 219 178 95 50 178 304 316 152 232 79 190 174 93 95 224 77 21 130 139 289 161 194 119 76 111 195 210 199 336 99 97 247 85 190 148 273 235 265 268 261 215 209 69 240 357 127 277 187 128 199 235 143 122 224 302 120 211 285 178 177 250 223 223 168 340 70 304 185 74 181 376 238 268 106 151 108 189 135 199 275 282 96 218 162 173 243 109 120 164 179 259 136 52 127 246 154 231 214 166 197 128 286 168 145 132 172 235 236 257 188 102 58 96 286 211 307 71 256 207 125 46 110 83 98 106 134 156 212 52 69 111 142 124 166 154 100 97 215 207 166 117 321 234 219 205 63 175 251 49 78 66 58 291 163 319 98 72 303 249 235 254 116 152 109 279 273 188 154 108 154 115 181 66 247 178 98 124 276 133 223 250 170 203 145 195 186 155 61 52 203 181 204 259 311 182 121 61 223 98 165 191 138 133 197 65 113 225 20 171 283 74 190 72 187 172 34 120 157 236 193 47 294 208 246 208 257 161 167 248 353 166 236 178 218 208 125 107 155 208 152 95 295 338 158 55 150 177 139 144 193 253 31 174 287 78 109 293 190 128 215 136 158 58 197 258 73 90 68 178 121 131 293 279 233 238 358 190 214 66 64 254 361 64 253 250 293 293 192 188 333 104 223 165 328 65 141 149 240 210 270 125 99 238 244 91 300 252 160 114 136 95 117 165 152 128 97 226 278 288 151 113 231 132 136 122 190 227 299 223 362 229 173 270 292 308 58 145 297 227 100 114 146 267 103 231 86 263 196 273 186 113 180 196 110 130 291 137 271 184 207 23 125 110 103 51 296 198 150 271 95 121 149 243 39 206 232 300 202 96 300 139 191 335 190 309 180 237 300 230 379 103 72 219 203 190 298 136 310 47 306 192 255 109 238 134 184 243 190 149 187 333 290 179 122 163 141 127 144 207 216 124 266 56 133 119 151 133 166 208 201 296 148 256 230 156 187.14604810996566
172 151 261 255 221 287 93 201 275 208 255 64 286 277 312 268 378 171 227 211 293 171 323 237 277 312 138 223 285 260 162 195 282 198 215 198 172 201 187 270 176 151 197 139 198 212 119 193 202 12 44 108 85 240 220 203 206 211 314 18 158 197 244 234 252 137 226 88 251 337 187 249 235 189 214 204 241 279 316 208 143 133 139 269 105 286 301 134 234 198 206 200 299 167 70 183 317 322 285 299 261 240 212 132 205 237 275 238 126 265 267 147 254 267 145 107 235 276 132 202 117 241 187 170 288 301 213 318 317 205 236 140 10 81 259 185 240 263 230 191 192 92 199 191 152 204 199 224 178 97 46 170 322 316 164 224 79 193 180 89 96 226 74 24 143 150 295 162 191 123 70 113 191 217 203 340 95 103 261 86 194 151 253 233 266 262 263 211 228 75 231 373 129 282 189 118 208 241 143 126 221 307 125 208 292 178 179 269 228 233 178 341 72 301 196 73 182 377 244 276 100 160 121 192 141 201 270 285 94 220 165 190 238 116 118 167 182 262 142 54 124 246 161 243 230 175 204 135 301 165 156 132 175 241 235 265 206 100 58 96 288 202 324 80 262 210 125 45 108 86 100 103 132 166 211 49 75 111 139 133 168 155 113 104 219 204 178 127 313 230 223 202 65 173 254 48 78 66 61 310 171 323 99 71 309 253 246 250 119 154 117 275 294 188 174 109 160 128 184 71 254 188 107 119 276 138 228 248 175 216 155 209 198 158 65 55 211 189 208 270 311 186 127 63 232 107 156 199 143 141 199 67 118 230 17 176 272 80 197 74 202 182 38 121 153 246 201 51 286 213 244 220 253 162 157 262 365 169 241 179 223 209 122 107 156 221 170 107 294 329 156 51 148 191 144 145 199 249 31 171 287 80 120 292 190 133 232 133 160 61 207 262 82 90 66 193 120 132 294 279 237 246 348 184 215 70 72 248 342 70 254 262 279 317 199 203 358 103 205 183 338 73 136 163 244 211 291 125 100 240 241 99 299 249 169 118 138 102 121 175 156 147 103 241 286 278 160 120 228 130 145 126 202 223 312 224 374 235 181 266 316 315 61 149 306 224 110 125 147 268 108 232 100 266 205 271 199 117 189 213 117 143 321 146 286 184 224 26 121 109 107 47 300 201 157 286 91 128 158 259 44 218 244 297 211 101 309 140 207 336 194 301 182 243 307 241 358 93 76 223 198 191 301 144 312 50 305 193 278 112 244 132 195 233 182 150 179 337 295 177 120 161 148 125 149 224 230 129 264 51 125 114 153 133 169 214 219 289 155 265 233 158 191.2405498281787
187 158 274 261 223 285 90 211 283 215 250 66 292 282 299 270 384 175 213 214 302 172 315 238 281 312 138 225 286 265 154 198 283 206 217 207 175 205 184 275 182 157 204 137 202 204 115 184 204 11 42 115 93 238 224 218 215 217 311 18 156 203 264 234 255 128 219 88 250 335 192 268 243 189 216 207 247 287 316 206 144 138 142 270 113 297 311 138 229 200 209 202 314 162 74 185 317 320 293 317 260 250 221 137 205 248 282 237 129 261 264 148 248 264 146 100 248 275 140 209 119 237 191 167 292 316 211 326 324 199 237 150 10 85 243 177 244 269 237 198 189 103 216 192 156 205 207 222 173 106 42 180 332 295 175 230 81 193 188 97 99 231 76 22 147 166 285 167 178 122 74 123 191 212 203 340 100 109 273 87 206 157 258 247 273 269 255 205 238 84 237 372 112 294 192 123 205 247 148 127 226 318 128 213 318 180 177 283 232 221 193 343 70 296 198 84 201 370 235 288 113 166 126 186 149 208 270 302 93 211 178 206 233 116 108 177 181 272 133 55 125 255 167 257 241 177 211 137 299 164 175 139 173 237 234 274 216 105 57 100 296 197 325 75 255 217 127 53 114 95 107 110 139 171 210 55 70 117 140 136 176 175 122 115 225 208 179 135 315 243 230 203 67 175 272 58 72 71 66 300 181 330 98 75 295 254 244 253 129 147 115 276 288 185 182 118 167 141 195 66 263 204 109 126 286 147 230 258 177 226 163 223 205 171 60 52 212 181 209 300 306 203 136 62 232 112 155 199 144 140 192 72 120 247 18 178 269 90 205 78 205 182 44 123 162 251 201 53 295 221 242 232 264 175 159 255 370 179 240 173 219 211 127 103 151 227 170 117 279 319 154 49 152 199 144 148 216 253 33 167 279 85 127 285 188 136 255 140 157 60 208 267 79 95 69 203 113 137 294 278 245 251 349 179 213 72 78 236 347 76 255 273 262 316 206 213 361 100 199 184 342 75 138 165 248 210 312 125 91 258 235 93 307 273 172 131 139 110 116 186 170 150 115 251 292 297 164 126 227 124 149 133 216 225 304 215 382 249 190 270 314 331 65 152 319 226 110 134 139 274 112 228 95 266 209 270 205 128 185 214 138 152 325 152 286 190 240 25 128 116 115 48 296 207 163 287 88 113 158 258 45 237 254 317 208 96 314 147 202 338 188 302 182 236 315 235 342 94 83 232 213 188 302 154 320 54 314 190 294 107 246 129 202 227 185 150 183 314 294 185 123 170 145 137 146 236 241 129 263 51 122 113 162 132 164 225 228 292 150 264 238 162 194.45876288659793
197 163 279 258 215 286 91 213 297 214 242 65 288 279 290 275 404 171 220 211 306 170 328 245 282 312 147 217 282 278 138 192 288 218 224 207 171 215 178 289 174 164 202 139 206 214 115 180 198 11 42 120 96 234 231 222 241 219 310 17 168 191 280 234 264 126 231 95 231 320 192 266 244 190 215 195 248 306 316 204 162 152 152 269 114 293 325 149 240 201 214 205 326 162 76 205 322 325 310 323 267 258 220 131 206 245 290 234 131 246 275 150 238 259 154 108 258 281 139 218 125 264 196 159 290 322 218 331 337 204 248 155 11 82 243 173 248 287 247 197 195 100 217 193 164 202 210 215 167 120 47 186 340 303 186 231 90 204 188 104 104 232 84 25 151 179 289 171 185 124 77 132 198 221 200 334 96 118 270 93 209 152 260 242 259 275 249 202 255 89 236 383 114 292 192 118 197 269 150 130 229 334 121 216 325 172 185 304 242 220 202 331 71 305 205 87 215 360 225 311 121 179 132 185 163 225 266 316 90 212 189 210 226 112 106 188 184 278 125 53 137 255 173 268 258 191 234 137 301 160 184 140 178 241 242 278 237 105 56 101 293 206 335 80 258 228 129 52 119 92 113 106 143 188 214 57 69 117 143 143 188 191 119 126 241 213 180 141 325 247 230 207 69 176 276 59 70 70 63 291 195 335 106 78 310 250 249 239 130 159 125 272 287 186 186 129 176 157 195 71 274 215 115 134 284 158 245 259 164 236 169 234 209 181 60 52 225 180 216 309 306 210 136 59 242 117 162 210 145 140 200 71 130 262 18 174 268 99 193 76 217 185 44 127 168 260 200 57 315 225 233 245 286 178 162 267 359 172 253 178 221 211 128 105 145 217 176 124 282 318 158 54 158 203 133 155 206 261 34 178 299 81 128 275 185 130 265 142 160 60 211 260 78 97 71 198 113 141 296 269 245 248 346 193 212 76 80 232 360 74 250 272 265 319 211 213 366 98 219 187 334 68 143 177 265 211 316 115 88 266 251 88 307 282 175 142 133 113 116 198 181 159 124 259 295 310 165 141 237 136 159 137 226 214 302 211 394 270 198 275 315 325 65 159 320 236 108 140 143 273 121 219 95 262 205 275 206 132 187 241 143 168 331 164 288 181 250 29 132 131 113 50 292 214 161 278 91 115 160 278 51 251 251 333 213 101 314 160 204 343 201 309 201 247 331 240 331 97 85 225 215 199 297 163 314 57 313 203 301 106 260 136 217 230 181 159 186 318 314 189 127 169 144 132 153 262 260 138 253 53 121 118 176 140 160 236 218 287 148 247 247 175 198.159793814433
200 172 282 255 222 289 97 220 310 213 245 68 285 277 283 261 409 174 223 217 305 169 337 244 282 318 156 227 289 287 134 207 301 216 236 221 162 221 187 294 177 171 212 136 208 214 116 175 197 10 43 119 101 248 230 233 243 220 318 15 173 193 295 232 257 136 226 109 238 324 200 267 240 210 226 206 247 307 316 194 171 156 164 278 118 294 358 148 251 212 213 221 335 169 88 205 307 319 321 330 268 257 229 136 220 242 276 239 144 244 276 150 241 254 159 113 254 280 136 227 139 273 196 174 288 327 224 338 358 195 248 161 13 90 230 167 238 300 261 214 201 111 225 197 163 205 213 219 179 131 48 189 332 308 182 227 96 219 194 99 98 221 86 25 164 190 288 176 191 138 73 132 197 229 207 327 94 135 285 99 214 158 273 260 256 280 236 209 257 81 241 395 117 292 188 128 199 285 156 135 233 353 116 202 330 174 183 307 243 222 213 321 77 302 207 94 225 355 220 320 130 178 140 177 169 223 262 316 99 203 195 221 231 113 100 191 191 280 134 57 147 242 168 282 256 186 249 137 307 155 189 148 183 246 239 283 229 101 56 102 287 204 347 85 267 225 121 57 137 102 112 110 155 190 224 63 68 128 151 149 194 193 116 131 252 217 173 147 321 255 228 210 80 179 282 63 72 71 57 298 193 340 113 73 302 249 243 234 147 165 130 289 295 191 191 141 189 160 203 77 278 210 116 136 281 162 241 271 178 249 171 248 215 185 62 54 234 182 207 331 296 214 145 64 242 117 167 218 146 142 208 79 127 271 19 171 272 107 200 75 239 192 44 135 169 281 203 65 328 213 228 239 313 187 171 269 352 179 257 187 222 201 126 110 149 222 184 124 287 309 155 52 176 214 140 172 207 275 36 186 297 81 148 278 186 138 282 139 156 65 207 272 83 98 75 203 108 131 299 264 241 258 332 205 228 82 89 230 369 78 257 261 260 325 206 217 362 99 221 186 333 79 151 187 285 216 308 107 88 267 249 87 310 309 167 141 132 115 119 201 184 155 125 256 294 330 170 152 246 136 165 143 224 222 314 206 402 281 200 272 321 359 64 173 334 239 123 152 154 274 125 199 95 260 216 270 214 136 199 246 152 169 337 174 293 184 262 31 146 140 115 53 283 212 163 290 82 115 153 289 47 269 252 334 214 112 305 158 206 351 199 304 210 256 338 241 324 100 100 231 218 207 294 183 305 57 313 214 333 106 260 136 242 220 176 171 196 326 315 194 133 166 145 125 157 273 258 146 250 57 119 111 194 161 170 242 210 283 153 233 260 180 201.8848797250859
212 185 281 249 224 298 101 232 304 219 246 72 275 269 277 257 415 170 226 214 311 172 344 251 286 322 162 239 291 291 133 210 301 225 245 217 162 240 198 287 185 173 221 145 212 212 115 168 206 10 40 118 101 252 225 255 243 224 324 13 171 197 305 229 258 131 227 114 240 327 211 263 240 214 229 210 245 317 335 182 165 176 175 284 116 299 367 147 245 226 206 224 357 178 78 212 307 330 336 333 271 258 250 143 235 252 278 232 158 255 267 156 232 250 159 110 260 278 143 228 153 263 194 187 293 337 227 350 369 203 238 155 11 95 239 170 251 318 268 226 210 114 226 212 172 211 217 222 188 145 60 193 330 312 183 228 99 228 207 105 99 222 85 25 166 200 278 188 196 153 72 134 204 246 210 325 105 152 281 103 222 172 279 274 271 288 230 203 274 82 240 389 120 285 192 129 208 291 163 143 236 351 125 207 338 172 186 313 244 238 223 314 80 285 205 107 237 365 215 318 140 175 135 185 174 240 267 304 99 200 196 228 226 114 108 188 192 271 123 56 151 239 174 297 254 194 261 137 319 152 201 139 187 250 242 288 239 101 54 108 280 223 354 84 268 231 131 56 132 104 116 116 158 191 232 60 64 132 156 156 197 196 129 135 254 217 169 149 308 264 239 207 83 175 284 67 72 73 57 299 211 351 113 68 298 248 240 235 154 178 132 276 302 197 206 147 202 166 208 83 287 219 115 135 295 172 235 271 185 252 184 256 230 195 63 61 239 175 217 329 303 220 150 69 240 112 166 218 156 148 209 88 130 278 16 179 274 106 205 68 252 199 44 134 176 282 206 72 321 227 236 240 318 191 171 270 331 178 260 189 220 196 126 112 145 214 195 116 289 307 154 55 178 230 145 182 211 279 39 200 288 82 151 283 178 138 292 139 156 58 206 266 80 110 79 205 105 148 302 259 237 250 327 211 237 84 105 248 344 80 248 261 264 311 210 221 356 100 237 195 343 80 170 193 292 223 310 111 91 267 236 86 328 318 176 146 131 113 122 208 194 161 130 260 294 339 169 167 249 142 159 159 232 222 310 221 393 288 205 280 316 362 67 185 348 247 132 159 161 270 128 210 100 271 233 267 214 135 202 267 150 181 333 178 301 184 268 32 152 144 118 55 294 213 170 284 75 118 163 288 52 283 257 336 224 120 310 167 208 350 209 303 221 262 339 236 295 98 97 238 227 209 296 184 301 52 317 212 332 98 263 144 263 232 180 173 192 328 316 189 137 167 150 133 170 275 253 143 239 55 124 115 204 175 171 252 217 285 167 242 258 192 205.33505154639176
215 187 262 252 223 289 114 246 317 231 244 67 272 260 267 253 418 173 229 217 314 177 356 263 273 342 165 251 298 300 132 216 297 231 234 222 174 238 201 276 188 175 230 155 203 213 118 165 214 7 44 110 107 248 234 257 255 228 327 14 181 193 306 230 258 126 236 117 235 329 211 257 246 220 233 222 259 320 349 184 178 179 184 281 122 312 365 154 256 235 213 222 347 180 76 221 305 313 339 342 274 274 250 144 244 267 276 237 171 259 279 166 228 257 154 109 260 285 148 242 158 265 195 205 288 325 227 351 361 205 255 146 11 98 258 161 257 315 282 218 207 121 227 207 181 222 233 232 191 148 64 209 344 301 188 218 97 223 226 109 100 225 91 27 171 218 273 197 196 163 71 139 212 256 211 325 122 164 285 108 208 170 282 274 281 289 222 202 282 89 238 381 134 294 193 123 226 301 172 144 242 350 123 214 343 177 193 308 260 258 223 316 89 290 212 109 247 371 218 327 153 181 144 180 175 244 261 310 95 198 204 246 234 126 104 187 197 265 119 51 149 237 165 296 260 212 261 133 317 148 207 146 189 255 228 291 259 101 56 107 259 235 368 84 263 228 130 60 136 112 121 112 167 192 238 61 68 130 155 164 197 200 133 139 258 224 162 144 312 268 244 201 81 169 292 70 77 76 61 288 216 363 118 62 293 268 244 235 135 178 133 283 294 209 211 147 207 165 202 80 297 222 114 133 284 183 241 273 183 261 199 251 262 196 60 72 237 180 203 335 306 213 149 67 241 120 175 219 162 145 210 91 134 281 13 186 262 111 210 77 272 214 52 146 186 302 216 73 321 232 234 233 335 196 164 272 336 181 264 181 222 186 126 107 147 213 192 128 275 308 158 58 180 233 142 184 210 279 42 197 295 81 173 281 173 142 319 146 163 51 194 269 79 113 87 209 103 162 304 256 242 243 315 213 248 81 111 254 340 83 242 252 256 305 210 228 366 105 238 202 330 79 170 190 296 228 316 110 96 268 243 89 333 316 183 152 138 118 125 233 192 174 132 261 298 331 179 174 256 140 154 176 234 227 315 227 376 291 205 280 320 357 67 196 355 253 135 167 171 261 134 210 107 281 236 273 219 143 216 269 151 189 333 186 300 175 273 36 161 159 121 56 295 213 181 285 75 121 163 291 56 296 272 354 227 123 314 172 214 337 214 303 221 262 335 230 279 97 97 233 222 224 292 189 289 50 332 215 331 96 256 142 269 250 192 178 188 331 307 195 137 164 156 128 164 279 262 138 243 55 121 114 212 188 182 248 228 302 165 236 250 193 208.12027491408936
231 191 267 250 233 293 116 243 327 249 237 74 271 266 260 245 400 179 223 195 315 184 366 259 270 329 169 249 301 314 136 225 285 242 231 225 169 247 208 275 203 171 236 159 197 211 109 166 222 8 43 115 105 246 241 256 262 233 333 18 188 196 312 237 246 127 239 129 232 325 205 256 247 220 236 233 254 320 332 187 182 185 193 297 120 296 376 161 269 220 207 210 344 190 80 232 298 321 356 342 269 281 255 147 261 286 273 245 187 254 280 168 229 259 149 111 267 295 142 255 166 266 195 211 297 318 233 359 364 210 274 150 12 99 271 160 265 330 295 229 205 125 225 207 184 229 230 238 194 152 71 208 347 293 199 201 95 227 234 112 111 235 90 27 174 224 278 195 205 168 69 146 216 260 195 313 121 185 289 117 209 175 285 262 309 285 223 195 284 89 241 386 131 303 191 121 239 305 168 158 252 356 138 206 340 193 200 314 260 286 232 302 98 289 218 110 247 380 220 320 167 189 148 173 176 249 265 314 101 207 202 241 244 125 103 188 209 263 111 57 157 245 165 299 256 216 271 129 316 157 188 140 182 264 221 298 271 106 53 119 253 240 358 81 257 236 135 65 131 108 130 118 182 210 221 67 63 144 151 175 198 197 147 146 263 228 163 152 318 293 255 197 83 175 286 70 84 84 66 290 219 367 130 67 295 252 252 240 143 176 137 286 299 218 224 153 217 173 194 76 316 221 106 135 293 193 235 277 186 259 217 242 266 204 63 71 251 170 207 327 312 212 150 68 246 125 190 224 166 155 222 90 145 298 14 194 258 116 219 80 286 221 52 150 198 321 212 82 316 250 242 227 350 215 158 282 321 186 277 175 239 191 129 102 153 227 194 124 268 303 163 67 186 243 137 201 216 282 43 199 290 84 174 288 167 149 320 147 159 51 202 263 76 109 101 215 100 166 296 271 246 244 301 223 244 82 125 243 325 67 232 248 247 291 206 226 367 117 244 200 311 81 171 186 297 229 300 112 93 275 243 93 337 334 183 154 144 114 130 244 200 176 135 281 298 339 191 176 266 140 163 186 239 234 321 227 394 286 225 280 302 358 78 200 371 250 137 184 172 255 135 206 101 285 253 274 226 145 226 272 154 199 329 204 298 179 272 39 165 163 119 53 300 215 183 298 78 130 156 299 61 295 274 349 242 130 322 171 217 334 223 302 217 279 339 246 277 97 109 236 228 224 303 191 274 51 337 211 324 101 244 144 276 264 192 183 200 321 317 199 141 166 152 136 161 283 267 141 239 56 122 120 221 197 187 230 226 325 184 235 261 202 211.10137457044673
240 194 266 252 236 287 122 256 314 250 243 83 265 278 261 243 394 188 221 197 314 188 363 277 273 346 169 262 289 323 141 224 276 256 240 228 164 241 217 268 204 169 239 163 188 219 110 177 212 9 46 117 109 249 240 263 271 236 323 18 200 203 323 243 249 124 245 129 232 325 221 257 254 224 241 235 264 320 322 184 193 187 194 303 115 292 373 168 265 241 207 219 338 183 79 241 287 336 354 347 281 275 252 145 273 291 271 243 193 252 284 182 217 256 150 118 263 297 138 274 169 267 196 222 292 315 235 368 367 205 277 154 14 108 269 164 272 340 278 224 211 133 219 211 184 228 227 239 203 160 82 203 354 284 211 197 100 241 247 123 114 231 93 30 174 230 274 186 216 175 66 155 220 266 196 337 128 195 304 116 207 186 294 263 318 264 216 187 282 94 233 371 134 297 207 124 255 314 182 160 261 366 138 198 344 196 195 327 269 293 234 288 100 289 230 112 259 374 228 330 187 209 144 171 184 247 266 316 105 205 209 254 242 132 117 184 227 260 114 63 158 251 166 295 251 227 250 132 318 174 192 139 174 274 210 298 281 100 58 128 253 246 361 90 263 238 143 67 138 103 135 121 192 212 227 77 60 151 155 188 203 208 160 149 265 231 162 159 309 296 256 206 84 167 277 70 88 88 67 288 228 381 138 70 296 250 246 246 148 174 134 283 293 220 229 163 231 181 203 71 309 233 116 135 283 197 237 279 190 266 216 248 276 203 62 77 257 176 206 322 315 220 157 62 244 130 191 224 174 156 213 97 145 307 15 201 244 124 214 85 295 229 52 157 197 324 224 87 319 254 236 221 342 218 164 273 303 182 285 165 235 186 127 104 168 236 195 134 277 297 171 70 196 237 140 201 219 292 42 197 284 95 184 283 171 152 322 147 154 51 215 263 78 110 109 218 105 172 297 267 244 243 291 234 250 86 138 246 318 65 231 244 243 292 209 226 368 130 251 207 314 87 170 188 303 230 296 109 96 279 243 101 328 328 189 159 146 113 134 261 197 173 135 284 294 341 198 184 277 146 168 207 245 236 320 235 394 289 231 292 297 346 89 206 366 253 140 190 171 264 140 207 99 279 261 266 233 146 224 267 163 198 328 217 301 169 267 41 165 172 119 63 297 215 187 310 70 132 168 292 58 282 288 337 231 134 325 179 226 339 231 290 211 280 332 240 265 107 108 251 218 235 298 183 264 50 333 211 326 106 242 158 301 257 208 194 203 316 316 208 151 167 156 139 167 279 284 146 231 57 120 124 224 211 191 225 231 320 186 229 263 203 213.5463917525773
247 189 274 257 239 279 124 253 322 260 234 75 266 285 258 245 390 180 215 201 316 198 376 277 266 340 176 278 281 330 141 225 282 259 250 234 170 243 219 270 200 176 255 164 183 231 112 178 221 12 47 119 109 245 236 272 273 236 326 19 200 203 328 257 248 121 243 135 225 336 211 259 259 213 239 240 280 321 309 183 205 188 198 296 110 279 376 169 275 236 207 227 332 184 80 253 284 330 362 348 295 281 250 153 270 294 270 253 186 261 286 180 218 258 150 118 265 310 152 284 191 264 196 211 298 305 233 354 356 206 279 151 15 107 263 163 271 331 282 227 233 138 219 213 170 221 257 238 209 168 98 209 349 268 210 196 100 230 248 127 123 231 98 31 176 243 276 190 212 174 61 162 209 265 195 341 132 191 317 123 211 185 304 257 307 258 206 175 278 98 234 347 128 303 211 131 267 315 186 179 264 359 133 205 354 196 196 335 258 301 225 286 90 298 227 119 255 376 235 336 196 220 149 168 178 258 253 300 100 202 203 268 240 130 117 186 245 251 116 63 172 248 167 291 258 233 250 130 322 178 204 148 166 279 202 305 287 100 63 126 244 259 358 92 254 236 137 75 139 108 137 126 187 215 238 86 63 149 154 198 194 217 171 154 278 232 144 159 309 293 261 207 86 165 262 62 95 83 69 286 229 381 148 67 293 265 255 239 147 177 136 287 288 221 218 155 232 195 206 69 313 230 113 138 280 205 238 293 191 279 219 242 283 190 67 79 259 183 203 329 314 226 154 69 245 128 196 224 194 153 209 104 152 299 13 212 248 137 216 93 299 240 56 168 193 346 227 94 319 257 226 213 348 215 169 278 287 176 282 159 232 187 134 103 170 232 204 138 267 293 162 72 204 235 146 208 219 305 45 198 291 106 182 290 163 155 326 145 155 51 222 256 65 111 115 216 108 187 286 272 245 231 291 239 235 84 146 249 318 67 237 246 258 291 209 228 369 134 269 221 305 92 181 187 296 236 315 113 95 288 223 100 332 343 185 162 149 106 127 257 195 175 152 291 289 344 195 175 284 144 169 229 248 230 333 227 381 296 227 304 289 348 92 209 367 259 152 207 176 259 143 226 104 273 285 255 225 156 235 277 158 198 327 229 293 170 264 47 175 177 117 65 302 223 190 311 80 128 165 287 58 296 292 332 229 146 326 184 232 343 236 286 205 280 328 244 264 107 110 237 219 238 294 179 248 50 344 211 316 111 240 162 305 269 210 200 219 318 316 209 152 171 162 141 174 300 292 137 213 59 123 121 222 212 207 226 226 331 205 228 266 213 215.21821305841926
242 184 269 266 252 291 137 261 323 271 242 87 269 285 276 247 378 173 218 208 316 202 393 282 251 328 183 273 281 328 152 232 273 272 266 238 174 252 226 263 198 189 250 161 184 241 112 175 220 15 46 124 110 257 230 273 271 234 318 19 189 214 336 256 250 127 239 138 221 331 216 257 273 214 250 240 288 307 306 187 217 184 188 299 112 285 376 183 281 234 209 231 331 192 79 264 275 340 362 347 287 293 259 151 272 264 266 269 162 268 310 184 216 261 154 117 254 306 152 287 201 285 186 197 292 303 238 346 346 217 275 154 14 106 258 156 276 330 291 239 240 141 221 218 168 217 276 248 216 187 101 209 345 261 220 193 96 236 256 126 126 229 107 32 167 236 272 195 218 174 60 168 198 255 185 344 136 212 315 117 222 202 289 263 328 245 198 172 268 102 225 323 127 313 221 132 269 323 188 182 268 353 128 205 371 203 198 329 280 307 236 273 86 292 235 120 255 390 237 348 205 219 157 173 194 265 263 301 97 189 198 277 231 128 120 186 265 252 122 68 162 249 165 288 266 236 261 137 315 179 195 151 178 278 198 293 289 97 66 121 239 259 359 93 240 237 143 80 135 105 140 135 179 218 239 89 68 151 165 194 183 216 181 162 276 245 142 159 298 288 269 209 94 171 260 62 100 80 75 282 229 366 153 69 291 275 254 239 151 177 134 284 294 223 230 162 245 199 217 73 311 229 120 141 282 206 237 288 193 282 224 252 286 199 63 79 263 194 194 339 319 230 156 72 240 124 208 230 205 145 210 103 155 293 13 214 247 147 206 94 301 238 57 189 192 339 227 92 322 257 225 213 359 227 164 284 283 180 268 167 228 198 141 108 171 239 209 147 283 290 172 76 207 232 155 213 217 303 49 202 280 115 190 275 167 154 321 150 161 53 224 273 71 115 120 223 112 187 288 275 259 232 292 241 235 86 147 238 293 70 228 243 261 287 218 227 356 140 269 238 304 100 189 189 287 228 326 110 99 291 224 106 343 325 190 162 159 115 131 265 198 179 167 289 290 335 196 167 295 155 184 238 247 247 332 234 386 295 232 302 277 358 95 213 361 269 159 207 180 265 153 228 109 260 291 255 230 161 249 277 163 209 327 233 301 177 261 53 181 176 120 67 296 220 197 314 83 136 168 297 60 297 292 332 239 156 344 188 222 350 240 280 203 279 309 250 271 116 108 245 226 252 289 178 233 55 342 212 317 111 239 168 304 271 214 195 208 318 319 202 160 176 164 144 176 301 309 140 205 59 131 123 211 222 217 220 229 322 212 232 272 220 217.1890034364261
228 177 279 257 251 295 153 270 325 275 242 92 276 279 279 256 374 175 225 203 322 210 374 281 231 326 186 281 270 318 163 243 278 285 271 246 172 250 245 262 213 194 250 162 188 249 112 182 217 19 46 127 112 257 227 275 264 230 309 18 191 206 325 258 237 138 248 140 223 317 222 246 263 216 250 244 304 309 302 215 203 180 183 290 117 287 376 187 273 238 209 234 318 202 78 271 282 359 360 339 301 293 263 150 277 263 261 258 170 267 315 187 217 259 148 120 246 300 147 296 207 287 187 190 284 288 244 337 343 222 271 144 13 116 262 149 278 317 298 234 255 138 218 222 175 225 285 243 208 209 113 207 350 259 224 191 92 237 253 132 129 233 104 27 182 237 266 197 225 181 57 169 181 255 187 330 132 234 324 130 232 219 283 267 332 242 189 176 265 105 215 315 142 318 232 131 294 328 193 187 279 348 131 213 378 212 203 339 286 303 251 259 80 282 241 117 255 386 229 337 212 208 156 174 191 255 252 311 102 189 202 276 237 124 125 180 274 256 120 66 167 244 170 298 269 232 274 145 313 178 210 148 181 275 195 291 269 103 66 116 239 262 365 96 241 238 139 86 131 124 145 138 179 217 237 82 69 146 176 215 186 211 188 164 268 243 147 161 280 290 279 210 93 176 264 53 104 80 77 270 228 356 175 68 280 280 262 240 152 183 137 275 290 220 234 149 253 208 224 74 323 230 124 141 277 210 233 288 206 296 231 257 278 208 65 84 276 197 184 331 319 222 163 71 230 133 212 236 210 148 213 100 163 294 14 221 249 157 203 104 309 248 56 200 185 348 237 92 318 273 225 217 346 233 171 295 274 179 266 174 234 203 151 109 170 251 209 149 282 288 183 81 210 239 154 223 211 300 55 216 258 123 190 271 166 154 313 159 169 52 221 281 65 115 124 230 112 199 296 273 261 236 279 238 226 88 168 242 283 70 232 253 262 293 229 228 360 142 271 241 302 100 195 195 268 232 336 110 105 286 216 108 338 326 190 172 161 122 138 259 207 186 170 287 296 338 194 175 292 154 190 250 248 252 337 225 375 283 231 302 274 350 94 214 360 269 158 210 174 249 156 234 109 251 292 262 227 159 247 283 164 213 328 244 290 182 263 56 185 190 116 64 299 222 192 324 86 136 173 303 65 295 296 327 243 162 343 195 225 332 241 280 211 278 290 244 263 124 121 248 228 247 284 188 212 63 339 206 310 123 241 172 302 283 210 184 222 328 312 204 159 185 158 142 165 314 320 134 209 68 136 123 212 235 236 226 250 309 214 229 266 224 218.5429553264605
228 182 271 256 256 303 170 260 306 287 249 95 278 277 274 256 361 178 219 199 322 213 377 264 225 320 188 278 267 318 167 249 279 292 262 260 183 255 237 251 218 209 254 163 189 252 98 182 214 20 51 127 112 258 231 287 267 224 318 15 196 211 329 258 233 137 255 143 232 310 221 248 261 223 254 260 312 312 280 229 217 177 179 288 123 273 385 195 263 244 213 225 320 209 86 281 294 368 352 322 308 291 281 149 282 257 271 256 174 266 320 200 208 257 148 121 252 304 137 299 207 289 193 180 278 289 245 338 329 217 266 154 11 121 269 154 273 317 303 230 265 152 215 206 179 237 283 234 204 219 127 206 335 262 233 185 104 244 260 133 133 227 119 26 196 235 271 192 219 181 58 182 185 256 189 333 135 243 327 132 211 231 299 267 335 241 194 180 267 110 212 315 144 327 226 137 291 327 193 204 272 351 133 228 372 213 210 350 273 300 278 246 80 283 252 123 270 367 216 320 224 212 168 178 200 258 247 297 100 180 208 281 245 133 126 180 285 261 126 73 167 254 167 303 273 244 270 142 311 186 210 156 192 270 193 285 257 100 56 120 246 266 359 111 236 241 133 93 141 141 140 137 185 218 229 81 72 151 176 228 191 208 199 164 263 245 155 174 268 298 276 214 95 163 263 47 117 81 81 272 233 367 175 66 277 287 256 244 156 180 140 271 291 215 244 143 266 214 234 71 321 222 124 145 274 218 238 287 216 308 235 261 283 218 64 84 278 197 186 327 309 226 153 77 215 137 207 238 220 156 221 99 175 293 14 230 250 167 201 119 308 253 60 226 184 365 236 88 297 272 220 213 343 236 176 308 265 189 257 180 240 205 146 112 175 246 221 148 268 288 181 88 203 254 159 222 218 304 58 228 253 131 199 270 164 150 309 167 176 53 211 269 65 118 122 240 111 208 294 287 275 240 255 238 239 82 167 231 282 72 231 257 267 288 242 239 359 143 276 242 305 102 199 193 260 226 340 104 108 296 207 107 323 331 185 186 164 127 139 260 204 192 168 284 297 327 188 178 295 149 198 260 250 260 335 223 372 286 232 306 283 340 101 214 368 263 172 215 162 239 150 232 106 245 287 268 229 160 257 277 163 231 326 261 289 187 271 59 193 188 122 65 295 218 190 328 86 136 190 289 71 298 289 312 252 168 347 201 239 308 247 284 216 269 281 243 263 137 125 242 237 240 269 190 198 59 329 209 308 120 236 177 298 278 218 185 234 329 311 209 160 182 152 141 173 314 345 135 201 72 140 122 213 238 249 214 255 312 223 231 262 227 219.96907216494845
220 181 273 254 258 285 173 268 297 282 248 111 296 271 277 257 337 178 214 203 323 205 373 284 217 303 200 282 267 310 167 262 283 292 257 276 181 254 246 245 217 217 252 167 207 264 94 184 234 26 55 130 116 267 219 284 269 235 302 16 194 220 332 263 229 146 271 145 232 298 241 260 253 216 250 268 325 304 283 228 214 172 178 277 123 267 373 181 251 236 209 233 307 209 83 292 301 367 354 339 312 283 285 147 293 251 260 259 171 266 306 210 209 260 150 128 250 317 127 298 207 300 197 184 265 291 252 332 336 226 276 152 10 122 271 156 265 307 298 236 259 158 213 204 187 231 299 230 203 223 137 205 342 279 229 185 106 255 265 139 143 235 114 30 192 242 266 197 213 177 65 186 195 268 185 335 137 248 327 142 215 245 308 252 340 230 199 174 273 124 214 313 143 312 236 144 307 314 191 209 282 358 140 227 372 204 206 359 283 297 284 240 77 268 255 126 250 364 201 316 222 216 175 192 202 269 243 308 92 184 221 284 235 149 124 190 279 256 130 83 164 256 164 294 277 242 271 152 309 183 212 152 203 273 203 280 249 102 54 125 260 250 348 112 230 228 133 106 142 152 141 139 184 221 228 76 69 155 167 209 188 207 196 162 271 259 167 186 248 300 281 226 104 162 266 44 114 90 85 259 259 375 184 61 269 292 259 248 160 187 153 285 298 209 252 148 264 221 241 71 324 209 132 138 267 224 249 291 222 298 235 267 284 222 71 80 283 195 184 340 311 222 159 85 203 144 211 231 214 156 228 100 189 289 13 237 262 176 201 128 306 250 61 228 187 367 238 90 290 265 218 217 347 234 182 319 249 195 251 177 248 214 146 108 192 251 219 154 254 292 190 85 207 256 156 222 213 298 59 237 252 137 210 266 151 156 298 170 174 60 214 266 62 112 128 247 111 218 292 286 281 235 250 241 233 85 183 223 276 68 222 255 258 281 238 237 343 154 278 253 297 100 204 196 268 233 342 99 109 293 202 104 316 333 183 191 155 132 142 266 215 199 181 274 300 325 185 178 299 140 218 260 251 258 337 234 378 303 224 312 280 335 108 224 359 268 167 230 150 241 151 226 107 249 269 270 217 160 256 287 161 241 335 275 288 195 261 61 189 198 121 64 294 204 197 327 100 135 197 275 75 315 293 292 245 167 333 208 246 293 245 274 217 273 297 242 249 141 122 241 246 236 259 198 189 59 303 218 311 122 231 192 303 270 226 189 232 321 312 215 152 181 147 150 176 314 346 135 202 79 145 130 208 240 259 215 265 322 240 225 255 230 221.04123711340209
216 182 276 254 252 278 179 268 299 289 251 110 305 254 271 257 323 174 220 207 325 207 377 279 214 292 212 270 272 302 164 273 281 299 260 281 177 265 244 251 213 227 250 168 210 271 95 185 228 29 53 133 123 261 219 274 280 241 307 17 190 219 331 263 230 157 283 142 223 287 241 274 246 218 258 270 317 293 278 245 229 175 184 274 127 255 354 181 248 234 214 232 291 220 83 303 286 362 338 345 308 287 283 152 293 251 267 255 165 271 299 217 206 251 158 134 238 330 125 294 215 310 207 179 269 293 249 339 336 243 282 151 10 121 275 162 259 288 299 237 269 163 216 211 187 237 299 234 216 223 146 202 339 287 236 181 112 256 273 140 150 249 109 32 203 249 268 186 206 194 64 185 195 263 182 336 139 268 320 151 214 256 302 253 342 226 199 170 286 122 198 314 145 331 243 143 314 299 198 220 291 365 143 241 351 208 224 340 277 297 289 245 76 258 259 135 248 347 213 292 225 207 186 196 194 263 246 317 98 177 229 289 231 153 128 197 288 253 135 87 166 251 173 282 292 240 277 158 314 191 210 157 202 287 204 275 249 105 58 126 257 247 333 116 223 223 131 116 131 154 141 136 189 219 224 75 73 170 156 206 191 210 193 166 269 255 180 192 245 307 283 221 106 171 271 45 118 88 83 251 267 358 200 56 253 299 259 241 151 192 161 284 301 202 255 144 260 225 254 65 318 205 144 135 261 232 254 296 226 315 226 266 302 225 81 84 268 182 184 333 301 223 158 98 194 151 204 248 219 159 226 103 192 293 15 236 278 171 210 140 327 247 64 236 185 369 228 98 286 269 210 216 328 232 187 322 244 190 236 172 247 220 155 100 189 263 215 162 250 291 182 91 219 259 152 221 222 310 59 232 248 147 212 258 150 156 290 178 183 61 213 256 54 110 134 258 117 221 292 282 291 234 233 245 243 88 199 216 262 77 215 257 249 275 238 237 350 164 283 257 278 105 215 196 265 242 338 101 110 292 194 104 319 320 180 201 154 127 146 274 229 203 184 270 293 313 183 191 306 132 231 260 259 257 334 235 354 289 232 312 273 344 121 227 359 267 172 228 152 236 148 215 112 247 276 282 219 165 266 275 171 246 340 285 297 197 252 65 194 200 116 57 287 208 190 315 105 136 198 269 79 332 290 298 239 181 331 209 237 278 259 268 214 267 294 250 233 146 136 228 251 238 254 193 185 58 306 216 293 122 233 196 313 264 230 177 231 315 293 233 143 184 142 154 182 300 353 134 197 78 146 131 198 236 269 217 259 312 249 218 261 234 221.71993127147767
200 179 271 237 249 275 200 276 287 285 251 115 299 234 275 262 314 178 211 205 337 206 354 285 220 273 231 275 272 300 154 265 279 304 262 273 175 277 251 254 202 224 243 169 213 277 98 187 239 32 46 146 134 274 220 281 300 243 299 16 195 215 330 256 234 154 302 142 234 283 249 279 236 225 257 271 305 274 279 254 231 181 194 276 126 248 340 182 228 229 211 231 283 225 87 310 283 353 328 361 308 279 284 161 293 250 268 251 162 253 284 231 211 257 149 144 230 331 130 301 241 309 210 181 267 284 246 322 331 248 296 159 11 129 267 160 254 287 315 238 285 158 215 210 189 233 312 222 217 241 148 212 331 306 228 177 122 261 273 145 143 257 106 29 207 256 259 187 210 200 70 194 195 269 183 326 136 290 320 151 214 259 287 237 350 220 198 178 298 131 185 318 139 331 246 150 334 301 208 217 290 346 138 253 354 211 230 338 289 312 290 247 74 259 252 133 253 329 200 285 235 208 196 199 195 274 250 332 107 196 224 290 238 163 130 191 288 250 143 99 158 242 176 278 302 244 271 161 314 195 217 159 199 292 204 279 241 105 59 135 258 254 314 121 233 223 124 124 133 165 134 136 205 223 225 81 78 173 158 223 190 216 199 169 267 263 172 210 246 299 282 223 112 175 269 45 128 87 87 248 265 359 212 56 258 297 259 241 149 195 155 298 312 198 259 151 256 236 257 64 326 204 161 140 253 243 247 298 226 312 227 277 297 222 80 82 271 179 179 326 294 225 163 105 192 148 203 254 213 168 207 99 204 279 16 247 262 167 204 150 334 248 66 255 193 369 237 102 291 282 205 219 326 231 191 320 231 196 243 167 244 220 164 98 192 259 221 165 251 288 172 90 227 262 157 226 229 310 58 246 248 149 214 254 154 151 298 175 194 64 213 244 53 103 133 276 121 221 293 269 302 233 220 254 245 87 203 224 252 77 200 255 252 279 239 245 344 168 280 258 276 108 224 188 266 254 340 107 117 288 194 99 314 308 183 191 159 128 157 282 240 206 186 272 294 310 178 199 307 132 226 263 254 253 326 243 349 292 243 305 281 349 129 226 355 264 173 221 150 241 153 217 117 243 269 286 214 169 266 269 169 241 348 295 302 202 252 67 202 214 115 60 278 199 195 321 105 136 184 276 86 328 293 305 235 190 330 219 253 269 266 275 206 269 301 246 224 159 137 230 254 243 257 198 186 62 320 213 292 131 235 207 316 256 237 182 217 294 282 239 145 185 140 160 185 293 341 133 197 89 146 134 197 245 283 216 263 303 251 218 261 241 222.87285223367699
185 192 280 226 242 269 212 280 282 280 251 133 299 237 276 253 290 175 224 207 328 209 345 280 226 271 241 274 265 292 150 271 279 310 257 272 181 291 256 264 205 223 239 171 230 284 102 185 257 34 43 155 135 265 237 285 303 241 297 18 191 215 334 262 226 160 306 152 240 273 265 277 245 225 263 265 287 266 279 257 248 187 197 278 129 243 335 191 228 235 205 237 288 241 84 306 286 336 319 353 323 279 271 152 290 255 254 257 140 253 281 233 200 245 152 149 230 335 122 295 254 316 213 185 279 262 245 304 326 254 294 179 9 137 275 165 253 288 315 245 287 152 209 217 188 230 306 208 213 252 152 216 324 319 231 181 133 266 282 154 152 252 113 31 212 263 266 188 212 209 72 206 201 283 177 311 144 315 318 150 216 252 272 227 354 221 194 172 297 139 180 298 139 310 240 153 329 296 218 231 275 336 153 258 350 217 227 347 296 322 291 252 81 261 246 131 260 310 198 275 245 214 206 199 182 278 254 340 108 183 219 290 248 166 142 190 301 237 148 101 159 246 176 290 321 244 269 174 317 189 218 161 194 278 210 271 235 108 57 143 255 250 309 123 231 228 118 127 133 176 132 143 198 211 216 93 84 170 164 226 195 222 204 179 271 266 183 198 234 296 293 236 119 176 261 46 122 90 93 258 271 340 215 58 256 304 255 242 150 203 152 301 295 205 255 162 249 230 257 62 312 208 180 141 255 250 258 284 236 310 237 265 294 234 77 83 266 178 173 321 281 216 162 114 190 142 224 246 224 176 193 104 215 272 17 248 277 160 213 165 342 256 79 275 189 379 236 110 281 283 212 231 348 228 201 326 223 205 243 174 237 224 165 93 182 270 219 171 247 291 173 93 237 267 151 238 234 314 58 266 246 151 218 249 168 149 295 184 200 62 215 244 49 108 133 267 131 214 304 259 298 234 215 263 246 92 196 221 245 77 198 254 259 283 244 240 345 172 279 243 272 117 234 194 269 259 345 104 116 297 200 102 318 299 184 195 167 125 158 290 242 205 181 272 297 304 173 204 298 135 219 266 252 250 318 252 334 303 256 301 287 342 131 223 363 264 180 221 147 227 161 222 116 241 263 287 207 178 281 265 167 245 336 307 300 206 254 69 206 233 108 61 278 189 182 326 112 133 182 280 93 328 286 296 226 183 325 210 262 258 270 260 197 252 301 241 227 158 137 227 248 243 248 196 175 64 315 213 279 138 219 205 309 242 241 187 221 275 272 233 153 185 146 166 192 300 328 127 191 91 143 141 195 231 291 219 276 293 247 218 252 241 223.5189003436426
174 197 266 225 232 260 226 290 284 279 248 137 290 241 269 263 276 176 230 196 324 213 337 267 203 263 240 266 262 293 152 271 266 314 256 270 180 283 259 259 215 239 238 177 220 275 99 192 273 35 38 166 144 272 230 287 311 245 287 16 189 217 336 258 222 163 307 138 243 281 255 279 237 232 262 258 272 266 271 267 240 196 209 274 137 238 312 191 216 238 215 243 280 242 78 323 271 329 310 344 322 279 258 145 292 261 239 253 137 259 277 237 191 239 159 161 239 323 127 282 270 317 211 175 263 257 252 308 327 255 311 180 10 144 284 170 249 289 325 244 281 140 214 227 199 235 324 205 224 255 161 229 319 326 235 183 144 271 264 152 150 254 125 32 231 257 259 192 222 209 76 194 197 289 179 309 142 317 321 147 220 257 273 237 348 213 201 175 308 154 183 293 135 308 252 158 321 300 217 237 266 329 157 241 349 216 235 341 308 322 290 248 92 270 229 136 259 303 194 278 243 217 217 194 177 294 256 344 110 190 212 295 252 179 145 190 310 238 166 95 149 260 186 298 328 253 264 187 316 187 213 161 198 292 214 278 224 107 66 148 261 246 297 127 241 218 113 133 141 175 131 140 204 215 235 98 88 172 168 223 179 212 210 191 264 267 191 199 236 296 289 245 135 179 263 45 125 80 85 255 282 336 214 64 237 298 252 245 158 199 161 288 304 208 251 177 260 242 263 63 313 196 185 142 265 256 260 284 241 320 239 261 296 243 77 84 262 182 183 322 279 208 161 117 185 154 231 249 231 177 211 100 226 275 18 258 274 177 216 172 339 267 82 273 190 381 241 100 286 284 221 228 335 229 203 325 213 210 246 166 236 241 165 92 175 259 226 175 228 279 185 102 241 277 150 230 240 319 57 263 241 157 218 238 177 149 299 206 209 63 222 241 42 113 130 268 127 216 312 261 299 230 210 282 241 88 199 230 243 80 193 257 266 288 249 256 331 182 276 254 261 117 244 196 270 251 322 99 118 313 198 106 314 283 191 196 169 126 163 303 246 209 178 274 307 297 180 202 295 150 222 271 254 258 318 248 325 301 262 296 287 313 138 225 359 254 180 224 147 207 169 218 127 254 258 283 200 169 290 251 169 244 328 313 282 196 248 73 197 225 114 56 260 189 181 317 118 150 188 276 92 334 283 285 226 184 312 217 270 242 268 253 194 263 297 242 221 156 130 235 243 253 247 217 165 70 313 216 274 141 228 197 315 244 248 186 204 252 270 225 156 174 154 173 190 300 320 127 195 96 153 140 185 241 287 219 270 284 254 218 248 249 224.07731958762887
168 210 268 230 230 247 238 305 278 273 236 149 295 243 270 264 259 177 236 202 320 192 341 270 216 248 239 261 265 289 148 278 260 308 260 286 183 284 272 264 213 252 231 175 232 290 109 190 294 37 39 188 152 279 233 288 306 256 283 13 182 222 345 261 211 166 294 133 236 281 264 288 233 241 268 267 263 256 281 260 234 203 220 263 134 245 306 195 215 247 204 227 262 250 72 332 250 326 300 346 317 278 254 145 291 257 247 249 130 247 277 237 194 239 161 159 234 311 135 276 276 310 211 168 254 254 251 295 314 265 311 176 12 142 271 175 247 288 334 227 285 134 216 228 196 228 333 199 218 267 171 241 304 317 240 186 150 268 263 151 150 250 121 37 237 260 255 204 220 208 82 221 199 298 178 287 137 327 328 156 210 265 267 231 346 206 191 170 305 163 181 279 136 289 264 161 329 297 221 226 254 302 157 224 355 211 248 355 313 326 296 235 91 248 218 143 257 285 199 270 244 213 230 200 183 303 261 347 109 201 211 302 259 180 148 198 326 236 164 92 150 258 187 304 351 264 252 206 308 190 213 164 196 299 218 276 221 116 74 149 267 242 296 120 238 224 104 132 143 176 127 144 212 201 241 98 102 171 165 217 187 207 206 194 260 262 193 206 228 303 296 253 151 181 270 52 125 81 86 243 279 341 227 65 242 286 258 251 153 197 177 281 308 206 252 189 260 243 264 59 323 190 207 141 266 262 258 292 260 315 239 265 306 236 78 85 269 183 188 315 266 216 168 115 163 158 256 246 227 179 212 86 239 261 20 264 271 185 217 177 349 256 82 272 193 380 238 105 278 283 216 232 328 235 217 321 202 210 252 163 240 250 166 97 176 265 220 169 220 261 196 112 257 284 146 224 246 301 60 252 241 166 221 225 187 145 291 217 203 67 225 237 44 110 136 248 133 211 310 244 290 228 200 288 243 90 194 238 235 91 187 256 262 274 237 256 319 186 278 252 251 114 248 196 267 246 311 99 124 306 198 107 315 268 202 208 164 127 171 313 244 204 170 261 312 296 180 213 297 155 230 271 244 256 306 251 313 296 266 294 279 310 144 228 351 252 188 210 146 207 173 236 130 261 257 289 204 164 288 255 169 251 318 318 272 196 252 69 190 239 114 62 246 188 186 314 116 151 193 269 101 342 276 273 226 188 308 224 261 235 281 248 188 263 307 242 216 165 121 234 234 256 249 218 157 76 309 218 288 145 229 207 310 246 257 185 198 256 248 214 165 177 156 175 187 304 324 133 199 105 158 143 175 240 277 219 257 276 258 216 244 239 224.17697594501719
173 209 257 228 220 236 232 307 272 276 249 156 302 240 269 266 251 169 233 202 303 195 330 277 216 243 232 263 256 288 146 302 242 307 252 288 178 278 278 259 212 260 228 183 238 291 110 193 298 35 33 192 159 281 236 286 297 265 281 13 185 205 355 265 215 176 295 125 232 282 263 301 235 242 269 269 255 262 285 264 236 209 223 266 136 234 284 202 209 238 204 222 261 231 76 331 251 319 301 339 315 279 258 148 288 262 240 249 134 245 272 246 191 246 174 151 240 293 134 281 272 296 211 165 259 244 239 308 314 268 295 179 9 154 272 180 232 287 337 217 281 131 218 232 213 226 334 191 199 280 183 234 300 302 254 189 149 268 256 158 151 254 122 34 252 265 269 199 213 218 88 233 193 309 171 280 138 356 309 155 200 274 252 225 331 197 194 165 310 169 171 283 132 281 271 161 327 298 241 227 247 304 162 228 356 199 258 362 316 336 304 240 98 240 220 138 267 265 198 267 239 210 235 201 184 292 254 355 123 192 198 299 252 182 151 197 329 227 166 99 156 248 199 307 338 268 242 217 301 194 215 140 193 305 223 258 217 119 81 145 269 242 294 123 244 219 108 130 159 181 132 167 216 200 233 96 110 174 167 222 191 208 209 193 270 252 191 216 226 296 306 241 162 179 264 54 126 80 89 239 294 335 231 67 244 287 258 257 151 202 190 281 302 209 258 191 269 238 274 52 336 194 213 140 280 262 260 298 276 315 228 262 309 254 87 93 271 181 182 306 255 224 181 122 149 171 269 253 237 187 207 89 243 264 22 265 265 191 219 167 338 268 86 283 190 379 240 106 259 282 203 245 322 237 236 307 188 207 254 151 245 257 160 94 182 262 227 177 200 253 198 110 257 271 142 230 245 298 72 249 246 166 227 205 191 152 293 224 207 65 218 236 42 114 133 254 140 218 300 255 302 222 190 279 244 91 205 236 214 98 187 255 263 277 230 258 311 196 278 246 235 115 232 203 263 244 285 109 128 298 194 107 313 253 205 214 161 133 176 325 251 207 165 254 330 288 194 231 294 155 239 282 242 256 306 261 307 295 264 300 279 305 155 236 338 251 198 209 151 197 179 230 129 252 245 287 208 170 287 270 181 256 304 327 272 203 246 80 203 238 119 64 239 183 192 303 115 162 193 257 110 352 280 260 232 197 298 226 270 228 285 241 191 262 300 248 205 156 117 230 235 260 244 213 153 73 300 231 280 150 216 205 298 241 260 190 199 249 240 211 166 168 160 179 186 317 320 127 197 114 154 148 171 256 264 220 257 277 263 210 239 233 224.29725085910654
170 200 253 233 241 217 218 315 261 283 243 151 292 243 259 263 242 160 226 201 301 213 309 275 225 246 238 270 248 287 144 305 245 310 254 291 186 295 283 258 206 275 217 182 237 288 108 204 307 40 31 214 153 283 243 283 283 268 278 14 191 212 343 266 210 182 279 121 237 278 267 292 224 229 267 283 249 260 282 268 238 210 223 263 139 245 274 206 219 242 207 220 254 234 74 330 250 318 298 330 298 268 251 143 294 255 237 250 135 261 257 256 188 244 174 151 251 289 135 280 287 277 212 173 258 237 253 297 312 265 278 175 9 154 275 180 233 282 331 222 273 123 230 239 214 221 343 190 195 284 194 238 300 299 267 201 168 270 249 165 158 243 124 36 269 258 270 194 213 232 88 239 194 314 179 278 138 353 291 146 197 286 249 225 320 198 195 156 306 180 179 274 129 269 280 171 340 297 260 227 251 290 168 219 345 197 278 364 299 320 312 241 97 229 231 150 265 263 198 260 250 213 228 193 180 287 251 337 126 176 196 299 266 179 152 192 329 221 164 115 169 241 199 295 338 270 244 215 304 195 208 135 188 308 238 252 208 127 89 154 270 238 294 123 233 213 115 134 159 180 132 168 221 207 231 100 112 172 187 229 178 213 201 194 270 255 201 213 210 300 311 247 180 196 250 49 133 78 91 229 293 329 240 71 243 269 256 253 154 196 196 283 308 212 270 188 259 245 272 51 326 209 212 139 285 273 254 312 287 308 230 256 309 268 89 98 265 179 189 303 239 219 186 125 136 186 276 243 224 181 199 89 255 270 23 264 257 205 230 172 358 268 88 277 188 385 241 100 244 279 200 235 318 237 256 307 186 199 247 152 258 252 159 88 194 262 225 170 195 245 191 113 274 270 145 231 235 300 79 247 243 175 240 201 199 143 299 231 210 66 228 226 41 111 132 247 137 221 283 241 303 227 185 284 248 98 216 229 195 107 189 238 244 259 235 275 306 199 290 246 226 121 211 204 274 245 285 111 138 303 213 108 311 239 203 226 171 138 183 339 259 204 175 253 332 298 195 232 289 160 241 276 241 258 300 266 304 291 256 281 264 288 162 227 330 250 203 205 139 200 182 251 146 240 244 282 211 174 299 263 180 255 291 317 269 198 243 86 214 249 129 72 246 177 185 297 115 168 193 271 114 352 293 251 243 211 301 226 266 207 286 242 196 263 304 249 200 156 107 222 225 259 241 220 141 73 294 229 287 160 221 214 297 250 255 195 200 244 225 202 169 168 161 189 189 317 327 129 207 124 151 145 169 267 271 225 261 269 261 198 225 245 224.4295532646048
173 192 255 232 250 203 217 315 269 289 241 155 280 237 251 259 244 159 228 200 299 210 274 274 239 244 241 255 250 278 152 307 228 307 251 302 188 286 293 260 214 270 208 190 240 298 105 203 307 44 28 226 152 290 247 282 278 274 272 14 197 213 334 259 212 185 262 129 245 270 260 300 216 230 260 266 248 272 278 274 238 195 220 278 142 233 263 208 218 250 207 221 256 242 81 320 250 308 293 320 299 268 248 134 304 252 213 235 134 263 263 256 185 236 178 153 254 292 152 263 281 269 216 176 252 233 255 289 296 268 288 175 8 162 248 196 228 265 316 215 277 120 224 239 219 213 351 188 190 289 203 248 285 291 273 212 175 279 246 167 156 239 122 42 276 254 266 190 227 235 96 230 194 317 177 268 143 360 281 155 199 295 247 208 319 190 192 147 305 187 182 261 123 255 274 180 340 295 273 214 242 273 173 214 342 195 290 381 298 320 317 243 96 231 226 149 262 252 192 272 245 217 238 195 179 286 259 335 119 165 186 293 259 174 160 189 332 217 154 126 182 252 199 293 327 264 229 219 294 182 212 128 195 306 233 236 214 143 97 166 263 231 277 122 229 210 122 126 166 164 130 170 221 212 236 101 105 185 188 234 184 217 180 195 273 266 216 235 206 300 316 244 178 195 245 54 139 79 92 217 312 320 237 68 241 260 251 261 165 194 201 276 313 211 259 190 259 243 280 52 317 206 223 133 275 280 262 309 287 301 233 262 309 289 97 107 256 175 194 296 223 232 188 133 131 193 284 240 231 183 195 90 264 283 26 267 249 216 239 175 363 262 92 278 189 376 235 99 240 278 198 224 309 231 258 315 174 206 245 154 257 247 152 85 199 268 228 181 188 233 187 108 290 272 140 223 230 285 83 258 230 169 247 188 196 146 291 242 205 70 232 226 44 125 133 249 134 229 275 234 309 219 183 288 248 103 229 219 180 109 181 230 249 264 237 278 286 200 294 228 233 119 214 195 283 245 288 110 137 303 215 110 299 241 207 232 160 132 196 352 269 200 172 251 343 302 202 237 283 159 243 273 232 261 292 260 283 290 265 276 257 279 168 235 311 249 208 195 137 193 183 247 143 246 244 276 208 178 307 263 186 249 281 321 266 197 237 95 220 254 132 72 252 170 178 286 120 161 194 267 115 339 282 241 240 211 305 232 261 205 266 225 196 269 292 247 183 161 113 225 223 260 235 223 136 71 285 220 285 173 227 226 288 245 269 194 188 247 217 197 174 172 163 190 199 305 327 135 219 124 159 152 164 267 262 229 269 262 243 185 232 250 223.72164948453608
174 184 245 234 246 195 228 339 270 288 229 158 268 234 258 259 234 153 227 209 275 214 262 257 243 219 245 252 245 275 151 311 220 302 237 310 187 287 305 257 219 271 202 184 245 291 104 211 301 41 31 236 154 282 248 281 265 278 255 14 202 204 317 266 218 183 261 127 254 262 254 312 213 226 253 269 243 277 264 267 241 192 228 277 146 233 269 213 222 258 206 218 238 249 88 320 254 306 295 298 297 258 243 124 297 241 203 237 142 261 254 259 188 244 180 156 267 275 151 261 303 264 230 176 239 234 256 275 283 261 271 174 8 160 243 201 222 265 316 227 271 122 229 230 211 214 348 177 183 295 203 245 279 291 275 219 182 282 246 171 167 246 116 42 274 260 270 198 226 231 103 248 196 308 177 252 144 356 278 154 198 297 240 209 307 196 189 133 302 203 189 254 118 252 267 180 331 292 288 204 234 251 184 217 338 207 297 365 290 315 312 250 101 239 228 141 250 236 188 278 244 214 243 194 171 278 265 328 129 179 187 281 263 180 170 184 333 213 149 135 196 253 191 285 312 264 232 223 292 183 224 124 194 313 226 226 211 150 103 173 263 228 289 122 223 207 126 124 165 163 123 170 233 211 246 95 111 191 191 246 199 214 179 197 270 271 222 244 204 292 310 243 196 187 236 55 141 84 99 213 322 312 247 71 247 261 268 240 180 204 210 273 305 207 254 191 253 249 283 51 317 201 237 130 283 276 269 297 302 296 234 258 309 302 91 117 263 186 201 292 227 230 198 138 120 189 297 242 227 189 197 88 270 283 30 269 242 219 237 171 376 276 93 284 188 373 227 102 228 272 201 229 287 228 259 315 160 211 243 157 264 247 148 84 204 276 220 174 182 224 192 114 303 274 150 221 230 283 85 255 234 172 252 182 205 132 287 252 198 72 236 225 48 135 132 256 138 224 259 228 311 218 173 285 250 100 244 224 171 109 190 224 237 257 235 267 270 192 310 238 235 120 224 188 291 250 285 115 128 304 216 115 299 233 196 231 159 149 212 352 254 201 182 257 331 306 209 243 273 155 232 283 235 266 291 267 274 280 268 279 247 283 184 239 304 249 206 192 148 186 181 255 157 251 232 266 208 175 304 271 181 252 278 324 264 198 233 100 234 267 143 73 251 161 172 273 128 172 199 265 115 335 265 234 226 226 294 234 262 195 268 216 203 290 275 258 183 160 110 207 224 260 232 214 139 80 277 223 271 182 234 227 288 239 276 198 184 248 224 188 165 173 168 200 193 301 312 128 209 135 162 161 150 281 246 222 270 258 233 182 226 256 223.37972508591066
182 185 240 242 249 192 224 340 263 279 219 161 263 230 250 254 234 147 236 204 272 219 250 249 244 205 237 245 237 278 155 325 223 304 222 310 187 289 294 237 210 272 190 192 248 286 106 202 306 40 36 247 157 283 241 263 257 280 243 14 192 204 314 261 210 173 244 131 257 256 254 329 219 235 249 266 233 255 235 261 249 184 221 273 150 219 256 209 217 267 210 210 220 247 98 321 251 317 283 268 284 248 232 122 292 226 208 244 148 257 232 282 173 245 180 157 251 268 154 267 310 264 231 169 235 235 260 267 268 268 271 175 7 162 249 204 220 252 312 234 272 121 220 236 206 220 355 169 185 297 208 237 267 280 266 222 194 286 238 170 156 246 109 43 283 253 269 205 225 239 96 244 189 326 177 251 141 363 271 162 191 291 226 203 301 198 186 127 304 206 189 244 119 244 261 185 321 278 293 199 239 249 193 211 335 218 308 342 283 316 318 256 111 232 220 140 237 224 183 286 242 209 240 193 181 273 262 316 132 181 187 270 269 187 180 177 333 214 155 146 202 241 193 268 310 275 229 234 287 172 229 123 196 304 218 222 202 173 104 184 258 230 288 123 212 201 130 136 165 167 134 166 248 211 238 96 120 185 198 250 204 207 186 218 284 279 225 248 203 285 305 244 194 180 224 61 143 84 99 204 331 295 243 69 237 253 256 235 180 216 214 281 300 198 235 190 240 249 286 49 307 189 227 124 297 283 256 291 273 304 231 261 314 299 100 129 263 186 207 289 226 221 198 144 113 182 311 239 224 197 195 91 286 283 36 277 243 223 245 174 386 281 95 288 183 362 233 105 219 285 200 215 269 228 268 334 156 217 235 164 272 242 149 86 202 255 218 173 178 227 183 117 300 268 144 230 232 273 98 267 235 189 248 175 212 126 290 259 196 77 241 223 48 142 128 271 134 218 257 233 302 214 164 273 239 102 247 222 164 119 183 221 232 253 225 263 264 196 309 227 226 107 234 190 296 254 288 114 125 303 207 114 291 234 195 243 168 158 211 357 259 202 170 249 337 305 211 241 271 157 234 279 220 261 281 255 273 280 264 289 253 274 196 249 299 246 207 201 151 186 189 262 162 255 240 241 210 178 306 271 173 241 253 319 252 198 233 106 232 277 147 77 230 149 170 251 122 177 196 252 117 314 263 226 230 223 279 251 264 188 257 207 200 290 271 259 176 161 112 209 216 272 234 235 137 84 271 214 257 188 230 230 303 234 281 189 182 247 222 185 176 180 164 195 194 286 322 132 210 147 168 158 145 290 257 218 254 248 236 180 220 272 222.10824742268043
183 178 242 248 233 187 224 344 258 288 218 167 267 224 236 250 216 136 246 210 258 210 240 249 254 198 243 237 238 274 164 314 208 298 213 297 200 274 297 234 204 283 186 190 241 272 109 198 314 41 36 249 161 274 237 271 248 267 244 14 201 183 301 275 213 179 235 131 267 247 237 334 220 236 245 265 226 242 223 259 247 184 210 284 158 202 239 201 234 265 209 208 213 238 106 314 234 313 274 249 287 244 220 113 287 218 210 239 149 250 235 292 166 251 180 153 241 256 159 279 320 259 244 152 224 231 253 261 248 257 266 184 5 169 243 222 214 250 306 224 271 121 222 241 193 229 350 163 179 293 214 237 257 274 258 217 202 285 216 175 157 242 107 42 287 247 266 217 239 242 95 251 188 340 172 241 146 374 258 162 195 287 221 204 286 181 184 121 292 223 183 231 122 248 254 194 298 270 307 192 228 248 202 202 330 213 312 338 292 305 338 252 105 217 211 135 226 198 191 277 237 205 245 187 188 270 262 308 141 191 190 266 289 199 188 173 333 217 156 147 218 238 202 267 315 272 218 238 270 177 237 117 193 315 211 237 204 191 106 183 252 235 282 122 199 196 138 139 167 170 140 165 258 204 238 98 128 189 203 268 210 214 192 223 276 282 221 251 198 276 295 248 200 184 230 65 142 87 108 186 330 278 233 70 238 246 252 228 190 223 213 281 293 197 242 199 245 262 281 53 290 191 239 129 303 289 253 298 273 288 238 257 309 300 107 136 262 193 198 293 221 223 196 147 107 187 316 230 224 193 190 93 299 289 39 278 246 215 252 187 383 287 99 298 183 340 219 116 218 282 198 198 255 225 259 338 159 213 236 161 270 237 150 90 190 247 223 172 174 228 182 125 297 262 150 230 240 270 106 285 216 200 248 176 221 130 288 255 198 77 242 227 50 154 124 277 141 204 246 228 313 218 158 266 238 97 262 213 161 129 182 218 223 240 222 256 248 183 297 225 230 103 235 191 295 257 276 114 117 299 203 109 275 224 178 244 180 163 232 361 268 195 176 253 334 301 229 235 259 165 229 264 208 257 276 253 256 286 266 276 242 269 207 245 296 239 211 207 158 187 190 266 169 252 220 225 210 182 302 273 184 239 254 313 242 203 235 108 256 274 155 79 227 149 164 242 117 178 205 247 118 305 257 219 232 224 287 243 274 177 267 192 193 294 279 255 172 165 118 206 211 283 234 230 132 88 260 215 251 193 224 227 306 239 285 205 186 241 228 183 178 184 165 195 200 278 314 140 201 152 169 155 146 300 254 215 247 237 223 177 214 279 220.9810996563574
192 171 253 225 239 185 236 341 247 295 216 170 258 226 221 247 228 138 247 229 247 202 231 262 254 192 253 227 229 282 166 320 202 298 208 295 196 265 290 232 191 284 186 185 244 272 108 202 303 43 38 255 164 263 232 287 251 265 234 17 199 180 292 274 222 187 233 121 267 239 249 327 215 237 231 265 216 237 214 256 238 180 207 269 167 191 234 191 242 276 219 209 206 235 105 310 221 303 275 230 278 249 211 114 286 211 197 234 150 253 238 282 157 241 181 154 238 256 159 266 337 253 248 149 223 233 256 245 241 251 259 181 5 172 240 229 217 250 293 220 273 128 216 234 190 218 352 168 182 291 206 242 240 268 262 219 215 267 203 173 153 237 104 39 270 239 275 210 240 244 100 261 180 341 166 224 159 394 254 166 184 297 211 201 287 175 197 123 288 228 178 209 127 249 252 190 281 259 323 192 220 241 198 203 319 217 309 313 285 306 348 238 101 216 214 141 213 187 180 277 240 217 236 179 183 267 251 300 156 191 191 266 289 208 196 177 331 215 157 156 218 231 194 257 300 268 208 251 264 179 238 122 194 317 196 240 201 199 104 195 252 237 273 110 218 200 134 146 156 159 141 173 269 206 256 98 132 192 218 264 209 214 207 229 272 291 214 259 200 274 284 244 203 181 224 70 141 104 110 172 334 261 233 63 237 238 243 229 192 230 207 268 284 200 231 200 250 237 281 57 282 186 248 125 298 284 270 295 269 267 227 260 311 301 112 144 267 190 190 281 220 218 194 149 97 203 329 220 226 214 184 95 308 278 40 273 247 219 253 199 371 291 96 312 188 324 221 118 215 279 180 198 246 216 258 347 160 211 237 162 268 228 146 92 179 251 232 179 173 233 182 128 299 264 157 232 255 265 110 274 199 195 246 175 211 125 288 251 206 86 243 226 54 155 126 289 145 198 244 214 280 213 156 247 236 105 262 210 158 132 175 221 230 233 223 263 225 189 280 221 224 110 231 183 314 249 281 122 115 300 207 119 268 217 171 259 183 177 237 369 250 196 175 253 333 292 233 222 258 162 228 270 203 242 264 251 232 279 261 264 239 257 209 241 288 231 217 218 161 180 192 270 177 248 231 226 218 182 299 263 192 223 245 302 237 211 224 108 253 277 157 71 232 145 166 228 118 184 198 231 122 300 247 206 237 227 283 244 283 176 260 185 196 290 262 251 168 175 117 201 205 281 228 244 126 86 244 215 241 196 216 222 309 230 289 205 175 234 231 173 188 174 168 196 200 267 310 138 207 146 179 154 146 312 246 209 247 223 217 184 220 285 219.36769759450173
196 174 246 219 239 170 242 340 245 292 220 167 263 226 217 255 225 130 244 232 237 200 223 251 253 179 244 216 227 273 165 314 201 308 207 290 190 245 274 224 187 290 188 190 239 266 110 206 302 48 36 263 168 267 238 282 241 253 218 17 191 186 290 286 220 197 238 124 257 232 251 330 214 224 224 248 199 238 199 249 240 170 205 264 167 187 217 195 239 283 213 203 210 221 111 300 211 298 270 223 283 236 206 117 278 208 189 228 158 247 219 269 148 231 178 164 234 248 158 251 353 246 251 144 214 235 253 226 232 253 250 184 5 179 230 227 223 251 291 226 269 136 210 230 186 218 324 158 179 299 209 245 220 264 263 226 207 253 212 177 160 234 106 45 257 239 279 208 252 247 107 256 165 334 162 222 165 399 245 160 188 295 204 195 280 170 184 119 293 229 179 210 123 241 250 199 287 264 321 198 216 235 216 203 306 220 302 297 275 291 335 230 109 219 216 148 209 185 181 262 249 224 229 180 178 277 229 295 170 186 193 262 302 211 203 171 327 214 177 165 210 237 196 257 282 266 207 258 261 187 244 120 200 297 194 237 200 210 106 190 240 220 264 113 213 196 137 145 150 165 145 174 293 204 265 93 131 205 224 262 206 205 214 224 268 281 204 272 190 264 267 236 215 192 223 71 134 108 117 167 328 255 231 63 230 235 262 217 207 243 197 248 270 207 233 211 257 232 267 58 284 194 251 139 281 279 266 293 250 267 225 255 304 296 118 141 268 194 195 272 214 221 195 154 97 215 320 223 225 230 176 98 316 273 41 262 236 214 254 204 366 290 93 324 188 305 217 130 217 261 184 188 241 206 267 344 163 211 233 168 269 225 141 101 184 242 232 190 169 231 174 142 309 266 164 232 259 260 116 261 192 210 254 174 238 133 302 252 210 90 240 220 55 158 134 292 151 180 230 204 276 207 153 250 232 102 271 217 144 141 174 222 218 224 237 271 221 191 271 213 227 122 235 179 308 250 268 115 119 298 208 131 253 224 168 268 190 203 231 380 247 197 181 250 329 268 224 236 262 174 228 269 201 242 241 249 216 281 253 240 226 252 226 247 264 225 218 221 161 169 198 272 188 236 239 231 221 186 281 265 199 223 232 303 238 218 220 116 255 269 156 71 222 144 166 226 119 191 194 220 135 287 244 208 234 233 272 266 278 166 267 174 199 297 259 242 155 178 123 194 209 272 230 240 118 83 237 209 234 201 219 212 326 212 295 212 172 227 219 169 194 168 169 200 206 254 296 158 210 143 182 148 147 324 251 214 245 207 220 175 203 274 217.8762886597938
198 176 243 214 240 164 251 341 247 289 214 170 267 222 193 257 233 123 239 238 236 202 210 257 253 168 254 208 215 277 176 321 185 309 202 282 187 237 262 230 197 297 187 193 225 262 118 199 288 55 42 257 177 263 233 282 240 257 210 17 180 178 285 291 219 209 229 124 245 237 236 320 216 225 210 251 206 235 188 252 247 166 190 256 163 187 210 199 240 279 213 194 198 223 109 303 198 275 262 209 269 237 197 121 274 205 185 224 163 244 226 268 150 212 171 167 224 250 151 238 367 240 253 141 209 230 258 217 223 251 247 180 5 179 234 230 222 243 295 224 277 139 211 231 178 224 307 161 166 313 206 244 207 253 252 239 210 242 230 187 166 238 105 53 259 229 271 200 255 247 112 261 173 338 163 206 173 386 241 161 181 292 198 193 270 171 195 117 296 233 174 206 135 236 262 201 276 280 332 197 211 226 229 210 290 226 305 286 263 283 326 216 111 217 225 143 213 176 174 245 251 236 241 176 177 287 209 283 182 187 200 258 300 221 204 180 325 224 179 170 214 231 189 253 282 263 211 262 245 194 234 116 196 303 196 240 188 208 116 199 229 202 246 117 198 196 132 159 155 171 145 173 311 206 279 92 147 209 232 264 207 200 220 228 258 276 213 275 188 259 260 236 221 202 215 73 138 116 122 159 322 244 227 63 230 228 247 220 207 248 187 238 250 202 225 221 258 239 254 56 278 195 252 126 290 293 262 292 255 277 220 257 295 290 128 161 261 203 197 282 202 223 211 146 100 227 321 219 222 229 170 88 300 255 46 255 231 203 261 214 371 289 99 326 199 283 217 144 221 259 189 187 214 201 275 342 153 216 222 159 269 233 140 109 192 242 220 192 161 226 182 154 308 264 179 241 254 241 120 240 191 217 261 163 238 138 305 245 207 89 238 222 47 170 132 298 157 178 225 198 268 205 149 233 234 114 273 214 137 155 170 218 211 213 244 271 202 183 265 200 219 131 232 185 304 235 266 115 127 295 212 133 247 215 173 273 206 215 228 368 237 201 194 252 324 261 226 227 254 168 231 260 189 230 217 248 205 269 257 234 212 243 235 233 259 223 226 229 159 157 200 254 198 245 245 218 221 193 266 259 194 221 225 305 223 236 220 111 262 273 151 74 207 148 174 210 125 183 210 219 138 284 245 201 237 242 259 262 268 155 268 172 205 292 254 245 151 192 135 187 209 265 227 227 112 86 220 216 227 196 211 211 323 212 302 200 168 228 214 158 214 169 163 215 218 253 289 175 209 137 195 149 145 335 252 232 225 192 221 167 206 269 216.52920962199313
209 179 225 205 249 162 263 319 238 286 210 179 269 230 180 249 241 123 250 244 229 203 203 252 253 152 261 202 208 265 183 317 175 298 182 271 182 240 257 214 197 317 180 184 232 251 114 202 287 54 45 247 195 250 235 276 236 256 207 18 176 185 268 290 215 193 211 119 248 224 235 319 215 224 200 244 200 241 186 230 249 161 194 250 168 182 211 207 235 284 228 185 203 234 119 303 195 258 248 198 269 233 201 121 279 199 175 230 178 231 227 266 144 203 182 165 224 244 150 240 367 228 262 145 198 220 254 216 217 254 257 180 6 189 234 225 214 242 293 222 271 145 216 223 177 219 306 168 166 310 207 223 199 229 255 238 207 230 226 202 168 245 104 51 260 227 265 200 262 233 122 266 166 333 169 197 177 391 233 157 182 297 188 186 264 155 181 119 295 242 175 190 135 229 257 207 269 275 312 207 194 219 237 211 272 251 300 280 251 287 312 205 121 211 219 150 204 181 173 223 239 243 245 170 172 283 198 270 186 193 186 270 289 225 196 188 325 216 173 173 217 227 179 240 266 256 210 257 241 200 241 124 184 302 197 241 184 218 125 198 214 192 242 121 206 187 116 161 157 170 150 176 322 218 266 86 150 223 238 273 205 190 219 238 255 276 213 277 188 252 253 237 232 191 203 73 140 119 127 152 323 239 227 60 236 218 238 219 217 245 177 240 250 204 224 211 263 225 256 58 257 191 263 132 281 296 270 285 264 268 224 247 296 302 135 170 263 212 197 271 194 219 216 148 115 239 318 219 222 222 175 88 308 248 52 262 232 208 270 221 369 301 96 324 200 263 217 141 210 267 191 184 216 207 272 334 146 212 227 157 266 241 136 110 192 245 222 202 159 225 183 166 310 256 181 252 263 246 117 237 186 221 269 159 242 146 293 236 199 86 235 215 43 175 128 286 170 186 218 193 266 202 147 229 227 115 279 208 128 156 168 202 217 217 247 272 191 188 263 210 215 139 233 192 300 230 263 114 121 288 206 139 235 215 175 256 213 214 225 366 233 200 201 251 327 256 238 228 246 167 224 265 188 237 193 256 191 263 258 237 210 240 234 232 250 225 249 236 155 147 196 238 202 231 243 210 216 199 251 256 194 223 226 302 230 233 222 114 254 263 155 80 205 151 170 204 122 179 203 207 143 263 233 187 242 244 252 267 252 155 250 164 206 283 253 239 147 195 153 174 206 261 226 245 117 86 210 223 206 196 198 207 314 212 308 196 173 218 202 152 224 172 160 225 214 254 273 192 192 144 198 138 136 332 239 233 227 192 226 163 207 274 214.8487972508591
216 185 230 193 224 156 273 300 232 285 217 189 261 232 183 245 235 127 235 241 221 201 193 253 249 154 263 193 205 256 187 300 173 285 160 259 174 229 254 209 197 327 177 185 235 255 116 199 286 56 46 249 211 244 239 269 239 241 209 18 166 187 275 287 210 183 212 110 231 220 234 318 210 217 193 242 197 232 186 231 249 166 192 257 170 174 220 212 230 274 230 184 189 250 124 302 187 249 240 191 262 229 196 121 276 202 166 229 185 228 236 250 143 189 177 166 225 240 148 232 372 226 257 145 184 210 264 206 203 252 252 185 8 193 234 231 206 228 283 219 267 152 210 215 174 212 301 169 168 321 226 214 197 221 258 229 205 221 217 204 177 241 110 54 258 229 254 197 263 230 116 267 169 333 178 186 181 392 222 152 185 298 181 194 252 149 176 121 294 241 191 170 125 225 253 219 256 272 305 220 193 220 233 211 270 266 292 268 241 289 322 202 128 205 214 144 195 175 168 215 239 250 250 170 171 283 188 257 205 184 180 273 283 241 198 192 319 214 178 174 208 228 174 223 261 248 213 260 231 190 228 117 186 284 190 235 168 221 119 208 212 194 223 119 198 179 115 175 159 171 150 187 326 225 253 94 154 232 238 270 214 192 235 236 264 263 216 292 193 233 250 237 232 201 194 76 136 134 136 145 310 217 234 57 235 210 241 212 228 242 167 240 239 198 227 208 266 229 253 61 244 184 259 140 280 293 262 269 272 271 220 248 275 310 142 170 257 228 202 272 187 217 220 148 120 242 326 218 213 227 178 85 310 247 54 272 232 202 275 226 366 301 94 333 207 242 223 152 206 273 177 182 204 208 288 326 141 210 225 154 275 239 143 114 191 231 213 211 152 221 188 162 305 244 180 257 260 232 122 240 183 223 271 162 242 140 282 239 194 94 235 210 40 184 134 285 183 195 206 183 241 198 144 206 224 119 291 213 115 160 172 204 224 216 246 274 179 194 255 214 221 147 220 189 281 215 239 116 123 277 199 148 223 218 180 251 219 211 226 372 230 201 205 250 324 248 250 236 229 170 217 280 191 227 193 247 187 252 260 221 210 237 231 218 235 232 245 238 151 138 201 228 218 227 243 202 211 208 240 252 189 222 216 301 228 228 219 110 250 262 154 85 199 148 176 196 128 183 206 221 143 254 222 191 229 255 245 260 257 147 262 166 196 261 239 239 135 193 157 169 196 256 217 256 117 80 212 234 202 195 205 204 303 217 307 198 186 220 205 142 237 166 158 221 210 236 264 184 183 152 188 140 128 330 240 237 224 203 224 163 207 271 213.02405498281787
219 185 241 186 218 155 274 289 232 275 221 185 248 239 169 224 233 135 218 235 207 190 185 254 252 153 267 195 188 244 197 275 164 277 153 245 170 226 260 195 192 322 175 188 227 254 107 198 294 56 52 254 220 220 229 264 241 229 196 20 161 179 266 285 214 189 209 113 215 204 230 312 217 217 175 226 190 226 187 224 247 172 188 252 174 169 212 212 232 275 229 179 191 257 125 301 186 238 235 172 261 224 201 125 269 189 167 231 194 228 221 236 153 179 178 156 229 231 142 228 378 219 252 149 178 195 254 204 200 247 242 180 9 185 223 232 198 222 287 216 276 151 211 205 171 222 284 163 174 317 238 207 196 201 254 226 207 212 210 214 180 242 107 63 257 228 257 188 259 235 115 269 171 324 184 173 189 371 222 166 173 296 178 188 248 150 181 117 290 238 184 154 119 221 250 221 257 268 305 222 195 218 229 210 253 258 295 266 238 269 317 193 135 206 204 144 200 183 174 209 238 249 253 171 175 281 179 255 201 178 185 273 267 246 201 204 315 208 197 177 213 218 175 213 250 246 203 246 229 188 220 124 187 275 189 234 172 217 125 215 212 188 208 123 187 174 110 190 148 167 154 182 316 236 247 96 160 237 238 267 221 199 224 243 262 259 209 296 174 227 237 235 240 216 196 83 146 138 141 134 316 202 232 59 219 201 223 216 234 242 163 241 222 192 228 219 272 230 241 60 241 188 256 145 277 307 266 270 280 263 230 232 275 311 141 172 249 232 221 267 184 209 225 155 121 245 323 216 219 232 178 92 296 241 54 267 220 203 278 240 352 296 97 333 199 236 216 165 204 271 180 178 193 229 298 318 141 216 235 159 272 226 144 118 187 236 198 223 159 206 186 163 290 234 191 256 263 219 121 248 176 213 274 161 236 149 277 223 205 94 242 204 38 197 142 294 183 205 197 177 225 196 141 187 216 127 290 225 110 152 175 193 217 197 250 274 156 193 238 224 214 154 219 192 269 213 232 119 126 258 192 152 223 205 175 250 221 228 231 352 237 201 207 238 307 244 232 237 216 167 221 275 182 230 182 239 176 240 256 217 209 235 236 225 226 238 245 249 149 132 215 228 232 221 232 198 206 219 239 251 209 225 217 294 230 235 204 108 258 261 155 86 190 151 181 186 120 179 202 221 148 246 209 194 224 254 235 257 253 135 244 159 192 258 231 224 132 194 166 164 190 249 215 261 113 78 196 238 192 189 206 204 290 214 295 203 192 206 200 144 248 168 162 233 210 225 257 198 184 166 196 149 125 332 227 225 220 207 225 158 206 272 210.81615120274916
226 193 236 180 216 154 277 291 227 262 222 190 238 217 163 209 215 129 215 227 201 188 182 250 249 141 271 189 181 240 198 260 164 275 155 225 173 218 263 188 202 327 172 192 219 244 99 193 286 61 57 268 217 219 236 258 239 228 182 19 153 164 256 275 218 190 201 111 209 206 214 298 215 219 171 222 184 223 176 220 239 184 201 240 178 168 209 208 223 275 228 177 185 255 138 293 185 244 230 167 251 230 209 128 265 191 171 238 184 212 209 232 156 177 180 154 228 221 141 229 369 215 255 149 181 184 250 204 189 231 249 181 8 183 215 233 196 207 289 222 266 155 202 211 163 224 282 163 171 311 256 201 188 195 246 230 211 204 208 216 178 230 107 64 242 220 246 194 253 225 107 283 167 312 176 158 195 381 212 171 166 281 175 180 242 139 179 122 278 247 173 139 121 223 249 236 254 254 314 215 194 208 227 199 245 252 299 253 230 256 325 182 144 197 201 158 204 171 172 210 227 245 259 169 183 283 171 252 208 175 182 268 252 252 210 216 308 199 207 177 213 214 181 204 240 247 209 241 213 184 226 126 186 270 189 231 174 224 118 218 194 200 194 128 200 171 110 197 146 165 158 187 314 235 242 96 158 249 237 279 221 207 223 258 264 253 200 300 167 225 241 217 261 221 182 90 154 144 144 133 306 189 224 61 211 188 218 211 230 248 164 233 216 185 231 234 283 229 248 55 240 184 261 144 274 319 255 273 293 261 235 235 262 298 135 175 239 243 229 246 173 205 216 162 124 255 318 221 221 243 171 97 289 240 51 268 214 198 290 252 332 304 96 334 198 229 210 164 209 266 181 173 187 249 302 313 139 227 232 162 261 222 140 122 187 223 187 213 152 191 194 164 284 227 186 265 259 202 118 248 179 218 272 163 226 148 267 221 217 103 242 205 38 198 152 298 182 210 178 181 219 190 145 178 208 124 291 224 94 163 182 200 215 185 271 262 150 189 233 220 207 151 197 190 257 214 216 118 122 247 193 167 220 199 176 254 212 243 227 320 241 191 210 227 297 234 222 237 209 167 214 280 180 231 175 231 169 244 250 209 200 234 236 225 224 233 273 240 141 135 221 222 225 219 222 193 212 214 236 246 212 228 204 297 225 232 194 113 259 274 162 82 186 156 180 178 117 174 212 236 147 232 215 189 219 263 232 254 257 123 236 152 188 244 213 213 133 206 167 166 195 242 218 266 115 77 197 240 185 192 197 197 289 217 282 218 193 196 189 145 256 169 163 245 215 211 253 198 183 172 194 151 124 327 217 214 212 208 226 158 201 279 208.76116838487975
223 189 247 181 203 148 271 274 225 256 216 185 228 209 156 200 214 125 213 225 204 194 176 251 238 143 280 194 170 224 206 247 161 276 149 218 169 219 248 182 196 327 157 196 214 249 96 183 292 64 56 275 219 204 224 260 235 224 169 18 152 162 250 270 218 185 191 108 187 189 201 296 199 207 160 217 180 215 161 213 236 186 201 224 183 173 205 218 220 267 229 160 180 261 141 298 178 246 221 165 243 234 198 115 260 191 164 226 181 201 197 225 149 169 175 148 211 221 144 225 378 211 258 154 170 168 246 201 180 219 243 188 10 181 215 229 193 196 279 232 267 161 199 207 166 225 266 159 174 304 263 187 183 185 246 219 210 193 205 214 172 224 110 63 240 219 239 186 251 213 107 298 164 307 183 146 204 370 204 177 168 274 167 182 230 139 181 123 268 262 166 128 128 204 235 237 248 234 323 213 188 204 232 193 236 250 292 244 207 253 306 170 142 191 201 160 215 159 173 193 231 249 264 154 188 266 173 244 217 180 178 255 236 248 206 210 294 202 210 184 205 218 192 194 235 247 214 235 210 180 229 117 179 250 191 229 174 228 121 219 193 207 188 134 195 165 108 205 150 166 163 184 310 232 223 91 160 252 246 278 229 217 219 261 266 253 196 294 170 216 247 206 275 228 174 94 152 145 148 131 300 181 224 66 202 185 223 223 237 255 163 217 209 185 209 237 285 231 250 53 229 176 264 144 270 329 254 270 304 264 238 240 240 290 141 178 238 243 228 241 173 205 238 152 128 254 320 217 219 249 168 96 291 237 52 256 214 199 289 264 327 310 92 334 205 226 203 172 200 250 178 169 185 252 296 303 138 231 222 158 251 222 140 126 192 217 177 220 149 179 202 161 274 217 180 254 257 199 117 239 178 221 271 156 215 150 271 228 214 95 245 205 39 192 160 289 188 219 165 184 216 186 145 170 208 122 296 222 90 182 180 196 215 187 278 253 135 194 222 213 194 154 193 196 231 217 203 114 123 232 188 163 208 186 177 258 200 248 236 310 245 201 203 218 278 228 228 234 200 166 220 276 177 225 170 227 157 240 244 225 195 241 244 222 222 231 284 258 129 131 223 211 229 205 215 189 222 228 230 246 217 231 195 287 215 230 191 119 271 277 172 81 188 157 188 169 121 165 202 231 149 216 212 191 217 247 214 247 252 122 237 146 185 237 212 211 132 196 169 167 190 223 195 263 108 82 187 241 185 186 192 208 292 211 276 215 185 192 183 138 255 179 171 243 213 212 236 209 181 186 196 159 130 331 203 208 203 205 232 153 200 277 206.07560137457046
222 183 244 162 189 141 271 263 223 230 207 184 229 213 151 196 206 125 222 232 198 198 168 245 238 133 287 182 161 222 203 239 152 278 149 203 166 213 246 170 197 323 149 206 208 233 97 184 280 73 56 269 223 199 225 254 229 225 154 17 154 153 244 248 214 182 183 114 172 178 184 290 206 209 153 218 171 203 163 213 241 186 204 210 175 165 203 225 222 269 222 169 176 253 140 307 177 240 210 164 230 228 197 112 261 184 166 218 192 182 205 223 150 160 172 148 209 206 147 217 374 207 253 154 163 156 238 199 172 208 236 189 13 175 212 227 191 194 279 228 268 164 204 193 163 222 257 153 172 302 271 188 184 171 224 214 208 188 213 217 182 226 114 72 222 213 228 190 256 207 107 281 173 285 172 131 213 357 198 186 172 269 163 177 234 141 183 122 257 268 169 121 130 194 226 242 243 218 326 218 179 203 228 193 220 234 287 231 218 247 299 158 138 184 200 153 211 159 171 182 222 243 246 152 192 256 166 241 216 175 180 253 228 251 210 216 299 192 213 192 203 213 189 188 226 246 211 242 210 174 217 118 190 250 180 215 173 230 128 224 194 208 171 131 185 160 109 213 155 170 165 179 310 244 205 100 162 247 249 282 226 224 225 265 261 241 193 283 160 208 243 191 280 224 167 94 158 150 156 130 298 175 225 71 188 184 222 216 241 259 162 205 200 179 202 234 286 237 255 50 214 163 276 138 264 328 248 258 301 278 243 233 235 279 138 189 230 243 220 235 159 185 243 151 129 242 315 210 217 251 160 101 285 216 51 251 198 202 277 266 318 306 89 325 200 225 200 174 189 253 175 158 168 255 298 299 133 232 226 159 262 223 142 135 193 221 166 215 145 169 199 157 268 219 188 253 246 190 124 234 179 228 265 150 206 152 254 221 217 102 244 208 39 195 164 290 201 226 157 179 201 184 147 172 211 131 286 220 85 184 180 197 205 179 266 251 128 194 210 225 184 159 193 197 223 213 193 122 124 222 178 157 188 171 175 263 201 262 223 296 245 207 196 212 264 231 240 232 196 167 207 275 174 220 164 210 147 230 240 224 184 228 261 223 215 230 281 260 124 126 215 206 241 191 222 184 219 228 230 250 211 230 186 279 198 224 178 122 277 283 172 80 185 145 199 167 127 162 204 225 159 211 213 191 206 247 201 245 256 127 234 141 189 225 217 207 131 209 174 162 176 226 188 267 111 80 180 234 188 197 186 194 281 201 264 216 195 175 177 138 264 179 173 240 199 203 207 219 174 194 201 174 130 346 196 206 201 208 227 153 204 285 203.17697594501719
214 189 241 157 181 143 278 255 208 223 197 183 210 201 144 189 187 126 208 227 191 209 154 242 247 124 277 175 160 201 194 221 155 273 144 193 158 208 232 157 197 320 158 200 206 225 102 183 268 77 55 267 223 193 227 254 232 229 143 17 153 146 228 249 210 187 186 120 161 163 179 296 204 217 151 215 159 195 154 202 242 182 207 197 187 153 201 234 214 282 235 175 179 245 139 298 175 227 202 155 221 216 196 112 258 179 158 214 203 176 200 219 151 161 182 141 200 194 155 204 359 193 250 153 156 138 234 195 173 208 220 193 19 172 211 229 196 193 270 234 266 173 200 177 166 219 240 143 160 287 266 180 175 169 212 213 218 178 207 211 191 209 114 80 230 205 218 175 251 202 111 285 173 273 164 123 220 344 187 197 174 266 151 177 238 132 196 128 249 274 165 121 135 179 218 246 235 207 333 222 175 206 244 174 210 219 292 227 203 237 284 159 135 183 202 162 205 164 170 172 222 238 249 148 198 258 160 232 221 173 191 243 215 257 207 220 293 187 217 187 200 214 195 186 212 246 215 229 192 178 212 115 182 253 166 197 166 234 130 227 182 210 164 130 187 159 113 218 162 178 163 174 313 242 199 105 173 255 251 262 223 218 209 261 259 236 190 287 150 214 236 188 282 215 161 102 155 156 168 123 299 170 221 74 182 176 226 222 252 250 152 199 195 179 188 223 290 240 252 53 216 156 281 141 257 327 249 256 298 260 241 239 227 270 144 197 207 239 223 229 151 180 236 152 138 245 313 208 201 265 150 104 292 223 53 248 188 203 286 266 291 308 87 307 204 226 202 174 181 247 167 153 155 256 308 290 131 222 233 160 249 229 144 132 187 210 161 214 140 157 203 163 270 207 193 252 243 174 134 228 186 234 258 152 198 153 251 212 207 106 240 209 39 203 176 288 211 229 150 179 196 179 142 174 195 135 274 209 79 180 189 191 199 168 272 250 124 193 201 230 174 158 197 203 223 216 193 123 123 210 185 152 178 165 178 268 206 273 223 288 247 214 190 207 262 217 238 233 200 166 203 260 174 214 147 200 139 220 242 214 175 212 268 220 210 231 269 267 115 120 213 216 244 190 224 172 222 239 228 250 214 213 178 274 189 219 167 118 288 264 176 81 174 145 205 166 138 163 189 213 158 205 207 195 198 244 196 248 260 115 221 123 186 213 210 201 124 199 179 170 169 224 175 270 114 85 171 236 186 209 182 195 268 198 246 217 189 183 172 136 262 181 168 244 205 196 182 225 168 199 196 184 133 363 192 186 186 194 221 149 194 285 200.23711340206186
214 188 246 158 179 140 275 255 193 212 193 178 203 194 143 186 184 127 203 233 183 220 150 223 254 115 271 174 140 196 188 219 150 251 144 186 157 203 233 151 200 315 165 204 200 218 107 179 259 77 56 260 230 190 225 241 225 228 135 15 150 140 221 239 207 193 176 124 168 153 177 278 200 221 144 203 153 195 144 211 239 176 217 189 191 153 193 249 205 288 238 168 176 241 148 293 169 204 196 149 212 202 191 117 247 178 148 199 200 170 192 228 156 153 185 141 188 184 145 201 336 192 245 162 158 127 221 189 161 207 219 180 21 172 211 217 188 184 255 230 253 183 195 169 157 222 225 141 153 277 266 182 173 164 206 220 217 176 204 202 174 197 111 85 231 210 216 174 265 206 107 296 176 254 160 121 234 335 182 209 178 255 149 173 224 125 188 125 230 284 164 115 131 176 204 245 232 198 324 225 172 197 245 165 202 206 266 210 189 233 279 167 137 197 198 174 204 167 162 172 224 238 246 146 199 245 159 224 223 171 187 252 208 266 215 226 277 170 211 192 202 210 195 173 210 243 219 230 183 174 221 112 186 241 157 189 176 222 132 221 186 211 157 128 175 158 120 230 160 184 157 179 309 244 193 106 169 265 251 254 228 221 203 266 260 230 196 302 146 214 219 184 276 216 147 105 160 152 169 117 293 159 224 66 182 179 225 205 261 248 152 193 189 181 179 223 278 232 251 56 207 143 276 141 233 333 247 253 295 259 228 247 227 264 146 199 198 239 222 219 145 165 237 147 127 248 306 200 201 274 147 111 294 213 56 238 176 205 284 272 277 293 84 296 211 213 204 172 182 245 166 149 143 252 308 285 136 227 224 165 246 222 131 123 182 204 156 219 137 150 209 168 263 213 191 249 226 158 135 231 184 236 255 158 194 145 245 217 203 117 229 216 38 203 169 277 230 224 145 177 190 179 145 172 191 130 274 200 77 179 186 184 204 168 282 258 123 191 179 217 165 157 195 201 223 214 185 123 129 204 185 154 163 149 181 269 205 289 226 286 235 215 188 192 249 202 239 246 204 163 202 257 165 199 139 195 135 229 247 214 163 213 276 229 201 226 264 271 109 125 226 213 252 187 229 163 220 229 205 258 224 210 165 261 187 219 163 134 282 272 174 78 173 151 215 165 134 173 190 201 163 205 203 193 191 233 191 247 248 108 223 118 186 204 212 196 122 212 184 174 164 219 166 252 112 90 179 220 177 220 177 191 260 191 235 221 183 167 171 137 272 182 172 247 192 190 175 236 157 198 194 190 135 357 193 188 184 187 231 143 177 287 197.39347079037803
218 190 241 155 174 132 283 260 177 203 183 180 192 191 134 174 174 131 208 232 165 210 136 219 245 111 256 177 135 197 190 210 153 237 145 176 155 201 226 150 208 308 171 207 190 214 108 180 249 75 51 254 222 190 225 237 222 215 123 19 153 149 208 236 206 189 171 126 161 144 175 267 193 217 144 185 134 180 128 211 236 178 219 190 199 152 185 265 203 282 242 176 164 255 153 287 161 192 175 145 193 195 192 112 245 180 141 193 197 170 177 218 161 146 179 136 184 170 147 189 329 197 243 164 152 123 222 186 158 198 228 175 25 172 218 224 189 186 235 230 251 191 196 161 157 209 221 136 147 268 263 170 164 155 200 229 216 178 203 207 177 199 112 93 233 202 206 179 271 197 106 286 179 237 171 116 242 321 180 214 177 252 148 168 217 121 195 116 226 273 156 111 132 171 199 233 227 190 321 223 162 175 244 172 196 199 265 192 176 223 269 166 138 198 202 175 199 156 165 160 225 242 249 149 209 260 154 216 221 174 189 248 196 250 222 226 278 159 203 190 202 208 198 169 206 236 214 240 172 175 222 116 176 237 152 183 177 231 127 232 176 210 144 123 175 162 130 240 163 185 169 185 306 251 180 108 167 265 251 269 220 235 202 261 248 233 195 303 147 213 211 181 276 223 142 106 161 158 185 118 289 154 221 67 174 161 227 200 256 249 151 186 175 181 175 222 266 222 256 64 200 150 280 142 228 313 251 245 291 260 226 238 228 256 133 189 182 236 227 214 138 167 241 153 138 255 301 194 197 267 145 122 282 216 56 248 168 205 275 278 281 288 88 294 212 199 201 174 170 242 165 137 143 258 287 261 137 226 202 171 239 212 134 126 182 198 149 220 131 137 216 178 265 219 203 252 218 143 136 230 181 240 256 157 194 140 227 212 201 122 223 213 38 210 180 257 251 235 140 176 180 181 140 168 184 129 269 191 68 180 191 178 212 162 271 248 118 198 178 216 153 165 200 199 213 219 178 115 131 196 182 150 158 142 188 263 215 286 228 284 225 210 187 176 239 193 238 253 203 164 200 253 157 184 119 189 136 223 245 211 155 212 295 238 191 215 261 253 108 116 219 205 245 178 231 150 227 233 200 261 236 207 155 247 177 211 170 153 287 271 178 76 171 148 221 167 132 168 194 197 166 196 202 186 191 224 177 248 231 114 215 113 194 197 213 185 119 215 190 166 175 202 160 252 116 97 174 221 186 236 171 188 261 168 234 221 174 164 167 144 281 191 163 235 180 186 170 232 149 210 189 199 140 349 198 194 184 176 225 149 182 286 194.79381443298969
208 193 222 145 167 127 277 259 165 190 174 172 187 184 123 167 164 130 207 223 153 214 128 218 241 104 251 166 132 182 198 209 150 235 142 165 154 200 215 146 206 320 179 199 185 206 106 170 233 75 54 253 217 179 219 227 221 211 114 21 152 146 207 218 205 185 168 139 156 140 172 263 180 213 144 164 122 177 124 206 235 182 218 173 194 149 184 263 200 280 238 175 161 251 161 287 160 187 160 134 192 192 182 110 236 183 135 178 200 169 162 220 166 137 183 137 181 159 159 176 319 181 239 170 145 104 221 174 139 191 215 171 29 178 221 227 172 180 229 226 253 201 198 161 154 208 201 132 144 264 276 173 161 149 206 227 211 180 204 210 177 197 113 95 229 199 194 194 269 186 105 282 176 216 177 115 236 324 171 222 180 240 144 172 198 121 193 107 219 275 158 102 127 157 199 237 222 172 316 227 168 166 243 170 179 191 253 181 167 211 270 160 129 206 197 180 197 153 162 152 227 243 250 152 210 261 155 205 223 171 199 234 189 264 226 233 258 156 205 192 195 196 206 156 193 230 208 248 167 179 226 118 176 221 153 173 178 233 133 244 177 202 134 121 167 166 130 233 160 180 167 184 295 250 184 119 171 261 248 260 209 236 192 267 253 240 193 308 132 208 208 183 271 241 137 112 153 168 186 113 292 143 210 64 168 161 219 192 267 252 157 183 171 181 169 208 268 223 262 66 186 152 275 142 227 304 238 238 274 253 220 239 239 267 132 194 170 236 224 202 129 170 234 148 147 258 291 189 196 269 137 136 291 209 53 260 161 211 264 264 273 268 77 295 225 186 192 183 164 248 177 143 133 257 279 245 131 216 210 159 232 201 118 118 179 198 141 223 124 132 224 192 252 217 212 253 217 135 147 233 171 244 262 158 192 141 230 210 203 120 224 202 44 222 182 239 261 248 133 166 170 172 134 153 173 137 259 180 67 179 195 182 202 147 259 243 108 207 173 216 146 167 198 196 199 227 166 118 135 178 186 141 148 141 176 261 221 284 237 276 218 202 190 174 214 185 233 249 193 163 189 256 149 176 113 184 133 210 238 197 146 204 308 231 186 205 254 256 111 121 212 203 237 172 216 146 225 239 198 256 228 215 158 250 171 216 167 153 283 276 177 79 166 148 225 163 135 170 203 186 178 184 196 197 191 222 168 235 221 113 204 111 202 189 210 171 118 214 202 160 176 193 152 240 117 95 161 210 173 247 164 192 264 175 227 234 178 157 161 146 277 187 161 219 174 181 164 228 149 218 184 205 142 346 200 198 192 161 205 159 183 274 191.68041237113403
200 191 212 142 166 122 275 250 161 175 168 176 187 183 116 160 136 141 208 233 145 211 121 216 223 101 254 165 128 172 205 205 139 225 144 155 159 193 202 145 211 304 180 186 173 202 109 162 237 77 46 234 223 181 214 218 214 199 109 23 160 137 203 203 193 181 164 142 154 135 176 254 186 202 137 166 123 167 119 202 243 186 223 163 185 151 186 256 206 286 234 186 167 242 160 285 161 180 151 133 183 188 167 113 228 188 131 176 195 164 152 213 164 138 193 149 167 150 162 175 291 179 230 182 137 97 222 161 125 190 211 160 29 173 220 233 174 180 225 226 238 204 193 153 138 201 183 128 138 248 277 173 165 136 197 218 224 174 198 202 184 195 117 97 237 196 185 197 266 184 102 270 183 209 184 102 236 313 164 213 177 235 137 166 189 110 190 99 200 264 158 92 125 151 193 236 221 161 311 214 166 155 233 160 160 200 245 176 155 204 268 159 132 204 198 175 189 157 172 152 238 242 250 148 214 241 154 197 225 174 202 241 185 266 226 241 238 139 209 198 196 193 210 141 186 234 208 261 158 176 233 108 176 215 138 164 176 243 143 255 174 191 125 127 162 181 130 243 164 182 165 183 300 239 183 119 179 270 259 254 215 237 195 271 256 242 193 309 129 199 204 193 270 240 131 116 150 185 186 105 281 138 216 64 159 149 223 181 272 248 160 171 152 187 171 210 263 229 260 64 180 153 263 143 221 306 230 227 265 247 209 233 231 249 138 191 159 241 221 198 127 163 240 147 142 267 291 198 193 271 131 133 290 205 56 264 162 210 254 258 270 262 81 289 232 178 200 180 176 240 186 145 126 254 274 240 124 211 204 161 220 205 110 124 168 196 129 227 117 118 231 192 252 210 227 253 208 131 147 217 167 241 270 163 197 151 223 213 194 125 218 192 53 235 190 238 260 238 133 162 167 170 129 155 180 144 259 173 64 187 198 182 196 151 260 233 107 202 175 216 145 170 189 191 203 223 163 126 132 176 183 135 140 136 181 260 207 293 233 261 210 194 196 161 199 178 223 244 187 164 183 257 132 167 102 161 131 209 229 190 151 195 327 227 175 198 247 249 107 115 208 191 238 156 201 135 227 238 198 256 224 213 142 244 162 220 163 157 278 265 171 86 165 154 240 161 144 179 198 173 181 173 188 189 182 214 163 238 214 113 199 109 202 191 198 163 115 206 214 154 181 191 141 252 116 96 154 203 171 239 165 187 258 177 220 242 179 151 155 149 282 186 165 200 184 178 157 223 139 224 191 213 140 351 204 199 193 153 208 170 172 269 188.9295532646048
189 190 202 140 165 126 278 235 151 166 164 169 189 175 109 155 127 146 217 234 137 198 113 207 217 98 255 176 115 157 206 197 123 219 148 162 153 192 185 141 204 301 171 195 168 195 125 158 232 77 47 219 236 183 201 221 203 188 110 21 165 144 192 189 191 189 170 143 151 123 173 254 190 196 121 158 123 159 109 191 244 189 227 148 182 145 183 256 207 286 238 183 170 248 174 266 158 163 151 136 187 173 173 113 215 185 133 165 194 168 142 206 168 139 196 160 169 144 164 173 289 171 230 175 137 84 223 159 118 198 204 166 33 170 219 232 167 165 200 210 238 194 194 152 131 189 181 123 137 241 266 179 165 128 186 226 230 168 198 194 183 183 116 100 236 194 181 194 255 176 99 278 191 199 184 97 239 304 156 218 183 230 143 169 179 103 184 104 191 264 155 85 123 151 187 234 209 148 295 206 163 145 231 145 152 199 241 168 139 193 253 147 132 211 194 172 196 136 167 136 236 245 245 143 217 246 143 180 230 166 210 236 171 261 228 237 229 132 210 200 195 197 211 135 180 226 201 257 147 178 225 108 180 209 136 168 184 245 152 276 168 194 120 120 160 189 131 250 161 181 167 188 295 216 183 125 193 276 252 248 209 234 191 281 243 234 202 297 126 192 199 199 264 242 127 116 142 186 191 102 263 133 213 67 150 138 212 177 267 234 156 166 143 187 169 199 255 233 258 64 171 154 259 145 224 284 225 217 262 240 216 235 225 244 140 196 159 233 221 188 117 159 228 150 151 262 275 200 198 257 129 134 297 188 59 255 144 209 238 254 261 250 79 285 234 175 199 175 175 239 194 142 125 244 263 227 125 207 195 157 213 198 113 132 169 197 131 222 111 116 234 187 255 198 238 249 211 130 147 219 161 240 272 159 205 146 219 208 191 123 201 187 55 229 204 233 249 241 116 159 161 171 129 162 185 143 260 164 63 191 197 168 190 145 249 217 101 201 176 218 134 176 194 193 205 228 169 134 128 164 181 142 123 142 194 252 220 274 237 254 218 198 194 155 190 178 217 243 179 175 185 246 125 172 104 151 121 207 211 182 141 188 327 238 166 197 238 241 108 107 214 189 239 152 189 138 225 241 191 250 215 211 144 236 154 224 161 172 265 276 163 90 165 160 243 153 146 182 196 159 174 164 187 185 185 215 148 238 213 120 197 106 207 179 184 162 109 200 199 142 181 194 136 251 124 98 153 194 170 240 157 187 257 179 213 248 182 156 155 146 280 188 158 191 190 168 156 213 139 225 185 229 141 328 199 194 194 150 208 167 167 253 185.91237113402063
202 191 187 135 160 115 271 222 137 160 154 169 182 176 101 145 111 154 209 226 118 194 103 196 209 102 255 174 99 149 201 188 123 215 153 157 144 187 180 148 199 300 161 194 163 177 118 155 232 80 44 214 241 182 200 202 201 177 105 20 170 138 182 173 182 192 169 154 147 110 168 234 195 190 105 146 118 157 98 191 240 195 218 143 174 136 169 253 194 272 247 185 170 247 179 255 149 160 148 131 182 169 179 118 202 182 126 149 193 172 143 198 169 141 190 152 175 147 169 182 289 175 226 181 135 77 224 151 110 207 197 164 36 164 220 230 160 158 204 202 226 191 195 142 124 190 167 117 127 241 268 179 159 119 181 225 237 158 195 189 177 181 111 102 236 187 176 189 255 178 104 283 193 193 180 94 246 303 154 217 180 223 137 174 163 108 177 108 188 259 152 82 118 153 179 230 203 138 283 217 160 135 234 146 144 196 230 155 134 186 255 130 134 210 207 182 177 136 170 134 238 254 238 140 218 236 139 166 228 164 212 238 168 266 236 242 215 123 208 206 206 189 211 123 171 226 198 258 140 175 223 107 194 206 134 163 173 244 170 281 153 188 122 118 157 192 141 255 165 196 166 211 279 210 177 123 192 269 246 255 209 230 185 276 217 222 187 303 124 180 191 203 266 249 122 110 150 181 197 93 245 114 216 69 145 137 208 172 266 228 159 159 136 182 169 197 245 237 240 65 164 153 268 153 217 277 232 208 254 240 211 233 219 239 143 195 150 221 220 183 111 147 217 159 155 263 259 197 197 251 132 125 295 185 64 259 143 212 227 247 252 241 80 266 222 165 201 177 166 237 190 139 111 238 251 216 117 209 193 154 203 203 100 122 161 209 120 213 108 113 247 191 258 188 248 256 215 124 150 221 140 247 270 149 199 153 206 204 185 122 198 169 55 226 206 229 254 250 113 148 161 155 121 172 183 156 249 160 60 190 191 156 189 139 240 201 87 203 171 221 129 177 200 197 196 228 161 134 119 157 176 145 117 145 192 267 218 266 237 237 219 203 193 145 184 174 215 218 169 180 187 246 128 168 107 149 121 194 208 171 138 187 311 222 155 195 248 242 104 93 204 190 245 151 169 134 230 239 179 247 208 217 150 235 151 218 159 192 263 273 161 86 159 168 237 144 146 191 189 156 175 157 177 183 175 214 132 229 208 121 196 105 204 158 182 153 108 187 215 142 186 180 130 253 118 99 148 184 175 239 154 192 252 175 202 238 185 150 158 146 282 183 164 180 193 171 158 202 143 221 196 225 137 315 194 203 183 142 210 174 155 254 182.64948453608248
197 186 185 139 156 107 264 208 122 150 150 164 182 172 102 142 110 161 216 233 114 199 97 184 206 94 252 168 98 144 195 190 113 198 163 156 145 187 175 143 192 298 157 187 154 167 126 154 207 82 50 211 250 178 189 201 193 167 100 18 184 134 171 166 182 211 166 168 142 102 163 221 180 183 97 142 120 146 100 173 237 188 219 132 178 133 165 251 186 265 241 189 169 248 178 242 147 150 141 122 181 168 178 114 204 178 119 134 191 169 133 194 159 133 194 154 171 142 167 169 279 167 221 181 127 73 221 145 111 207 181 161 41 157 229 222 158 162 200 198 224 203 197 145 125 174 166 118 134 240 269 175 156 113 173 226 238 150 194 182 174 174 105 101 236 178 167 198 247 176 106 284 192 188 183 88 231 305 150 224 181 214 131 172 150 106 185 108 176 253 141 77 116 154 174 229 204 132 274 228 151 127 236 144 145 191 233 152 131 178 254 124 137 193 202 183 171 130 160 125 250 257 229 131 212 223 140 157 234 165 217 217 156 258 236 242 196 111 203 203 206 176 214 119 162 214 189 263 139 174 218 118 186 200 133 158 172 236 173 276 144 178 114 119 155 193 144 243 157 193 165 221 260 198 179 129 201 271 243 246 192 230 177 272 215 206 190 308 109 175 181 197 267 253 119 118 148 177 199 96 249 110 223 68 130 135 217 168 273 235 158 154 132 181 167 197 231 240 234 68 161 161 269 159 203 271 232 203 242 234 196 234 206 229 130 186 146 230 205 181 106 157 230 160 152 258 248 193 195 261 135 129 280 172 67 246 140 209 214 251 235 227 80 260 233 150 217 183 170 228 182 144 106 229 238 220 108 199 194 155 200 199 102 127 163 207 114 215 106 110 265 196 261 179 250 251 213 129 150 212 140 254 267 156 184 155 195 190 176 132 190 156 60 236 204 216 256 258 103 137 148 151 128 178 177 157 241 155 57 191 182 147 186 141 231 190 80 194 165 219 125 188 195 204 182 225 154 135 121 148 175 138 114 137 194 271 213 264 234 223 214 210 184 141 171 166 204 214 160 172 177 248 128 163 107 145 111 185 206 158 142 178 317 216 145 189 238 239 94 88 211 188 241 151 172 126 224 236 178 232 198 225 144 228 149 226 155 207 256 277 170 92 149 169 227 145 146 203 180 146 184 157 170 185 172 203 121 220 197 119 187 105 198 150 172 151 112 179 211 138 190 180 127 253 114 93 143 182 181 246 153 193 250 169 204 242 188 133 153 151 286 191 158 181 191 168 152 198 148 228 201 219 137 308 191 191 179 135 199 172 152 245 179.46219931271478
196 189 170 141 151 104 258 205 114 146 148 169 179 166 98 131 108 168 220 233 111 199 88 181 191 88 243 162 97 143 188 193 104 186 155 155 141 182 165 130 186 298 162 192 156 163 125 154 181 85 49 206 242 187 178 201 176 158 92 17 187 125 163 154 179 210 173 164 141 91 156 199 179 185 98 146 112 145 94 164 242 181 210 119 190 135 150 244 181 258 241 191 159 249 181 230 136 141 134 121 167 169 181 113 194 178 117 133 189 162 125 182 159 125 190 160 167 135 160 167 267 164 219 186 129 67 213 143 107 203 180 159 43 154 226 221 151 162 198 198 212 205 192 139 123 173 168 114 124 235 263 178 149 111 172 227 234 150 177 173 174 172 107 101 239 183 158 210 238 179 118 264 194 187 177 82 229 293 146 236 182 197 127 163 144 111 171 113 166 245 127 71 124 147 169 229 198 120 262 226 145 121 253 141 129 178 215 148 128 168 240 121 148 185 191 189 167 123 153 116 237 241 223 132 206 205 146 144 228 163 221 213 152 255 239 239 195 110 199 212 199 178 212 125 158 193 174 262 134 175 203 126 185 199 140 160 168 243 175 265 132 183 102 121 146 183 136 248 159 200 155 220 241 188 181 129 197 271 247 241 184 232 173 265 200 191 197 298 104 173 181 193 260 256 114 118 137 181 213 96 239 102 231 70 126 126 223 158 276 238 168 142 138 183 153 207 235 243 232 66 151 160 273 164 198 268 226 187 245 231 195 224 206 230 130 180 137 224 201 174 100 146 232 164 150 267 239 185 206 248 143 132 272 159 66 232 120 197 210 251 220 213 78 252 242 153 214 183 161 237 182 139 98 220 223 199 105 202 189 159 193 191 98 134 162 195 113 205 103 98 258 199 250 175 266 256 215 120 150 198 133 261 256 151 185 165 191 182 168 138 193 159 66 243 199 206 273 260 93 136 135 151 120 159 166 164 241 146 53 196 183 148 171 138 216 184 73 192 152 229 106 192 191 207 177 219 144 136 122 144 170 138 109 132 181 270 209 266 236 208 208 203 175 140 163 162 194 213 165 173 176 256 120 159 105 136 111 181 204 141 140 172 313 210 134 185 231 242 100 88 227 171 250 156 164 131 217 233 173 220 203 212 139 219 146 235 152 220 256 277 158 94 136 176 233 135 147 200 182 137 194 154 166 181 169 186 116 217 186 123 176 108 200 154 165 153 112 178 207 137 190 174 118 248 110 100 141 182 185 247 142 191 247 156 193 245 185 130 147 162 285 203 159 180 192 156 150 212 155 235 216 229 129 289 185 177 178 135 193 175 150 244 176.15463917525774
191 190 168 136 149 100 254 194 110 138 145 166 174 165 90 129 101 166 217 235 117 200 88 169 177 93 242 157 91 146 184 187 94 184 156 151 147 174 151 135 176 281 164 191 157 156 124 154 175 84 50 205 256 202 170 195 167 154 84 20 192 116 153 138 172 201 178 169 137 82 161 184 182 186 96 143 111 142 87 155 245 186 213 115 200 129 145 248 169 246 237 181 147 233 179 212 127 132 123 119 155 159 178 116 187 166 114 128 188 162 114 175 157 124 190 174 162 128 166 168 253 164 211 177 126 60 208 144 104 203 176 152 43 165 215 206 154 150 205 190 214 209 187 143 115 174 159 110 117 222 259 181 139 112 176 228 226 155 171 169 170 162 103 97 233 170 153 205 220 183 124 258 189 185 174 82 236 287 135 251 178 194 121 168 138 106 159 118 163 245 117 67 125 144 172 216 205 115 267 232 151 113 237 132 129 171 206 140 131 157 223 115 144 183 194 206 163 119 141 109 225 251 214 131 204 201 140 129 235 161 220 203 143 261 238 242 187 97 208 224 204 177 222 128 137 188 169 251 131 169 199 136 188 187 134 148 172 242 184 268 131 190 99 116 146 186 129 251 168 196 156 216 225 184 179 140 196 276 251 227 182 218 179 264 202 183 199 295 106 170 177 181 268 249 115 122 135 187 232 95 229 94 229 76 124 119 219 148 273 234 181 130 119 187 140 198 231 245 230 70 149 162 262 155 179 263 223 182 232 217 189 223 193 229 122 178 136 220 204 165 97 146 240 177 154 265 218 169 194 252 145 137 270 154 63 224 116 188 206 241 216 191 79 239 246 150 216 191 151 230 178 141 98 215 216 190 106 197 193 160 200 196 99 133 151 184 103 195 103 92 259 198 259 169 273 249 215 124 156 190 131 268 254 149 185 173 183 182 172 137 176 153 65 238 201 195 280 254 90 133 129 149 116 166 165 172 235 142 51 196 192 145 161 143 202 183 66 189 148 235 102 206 200 202 165 208 136 131 127 133 159 140 102 137 186 274 209 267 236 198 202 206 163 134 152 147 189 210 161 168 175 260 119 154 100 137 100 183 198 134 132 161 313 204 131 171 227 237 103 87 214 170 256 148 160 128 200 226 166 210 203 211 145 225 137 236 143 217 244 268 159 97 121 175 229 126 149 207 187 120 189 159 153 184 168 178 112 208 179 120 175 100 204 157 156 135 124 185 207 142 194 174 110 242 106 103 126 178 173 254 130 197 245 154 180 245 176 129 146 162 278 204 147 184 202 145 134 209 158 250 202 223 129 274 173 174 178 137 193 170 141 245 173.0446735395189
190 198 168 124 152 94 253 183 103 134 137 166 169 166 91 125 99 171 219 241 106 197 84 157 163 92 237 154 89 147 185 178 87 186 160 137 146 178 148 138 175 275 157 199 157 163 127 155 168 82 50 201 267 191 156 188 154 150 76 21 198 111 151 128 176 197 181 181 129 74 159 170 184 184 90 134 118 136 87 142 235 193 209 121 203 123 136 249 178 250 228 176 141 241 183 204 123 115 122 115 144 156 179 125 174 166 113 125 187 159 102 166 150 112 195 170 162 129 170 157 232 163 214 172 117 57 204 129 101 194 165 141 44 175 205 195 140 150 195 185 201 211 184 138 117 166 149 111 119 227 260 184 131 112 170 232 221 161 170 169 171 161 103 105 231 160 147 193 211 179 122 263 187 180 178 83 229 275 125 258 181 180 112 167 125 102 149 119 157 242 109 56 127 144 166 219 195 108 263 227 147 111 240 130 120 161 197 130 123 147 220 110 149 168 198 207 160 109 135 93 223 247 196 136 203 192 136 122 231 150 206 196 134 263 251 246 176 94 203 230 199 175 220 124 135 180 163 258 126 173 194 141 188 175 129 145 176 242 186 260 141 185 89 120 147 188 137 247 168 202 162 223 220 177 160 143 205 278 246 219 170 214 172 264 201 181 201 303 105 168 169 180 272 244 103 128 142 185 226 92 212 84 224 78 122 112 220 137 260 245 184 122 111 186 128 199 215 240 215 69 146 155 257 152 157 254 213 176 236 201 185 220 184 219 110 182 138 219 204 156 91 143 238 179 158 266 211 164 178 263 146 143 280 141 67 213 105 183 201 245 205 187 84 235 245 151 216 202 142 218 169 137 99 217 209 178 103 191 194 151 189 191 101 139 153 184 97 192 103 84 258 198 236 159 282 236 218 121 170 189 132 263 260 146 182 182 170 174 177 139 176 152 71 252 201 182 280 259 81 125 124 147 118 162 166 170 230 138 44 196 183 147 152 140 198 182 66 195 144 236 98 218 207 200 166 204 124 129 122 127 149 139 97 141 191 270 213 261 243 185 211 207 158 127 138 144 175 206 147 162 170 252 117 149 97 133 89 167 201 127 129 156 310 195 127 169 219 245 108 90 212 170 269 125 143 131 193 220 164 192 205 217 140 236 138 223 144 235 241 265 158 105 117 180 227 116 144 208 186 114 195 154 141 172 172 179 112 213 176 121 167 99 191 152 144 140 120 186 204 137 192 170 113 218 102 107 119 172 169 250 122 197 229 148 172 247 166 129 137 158 272 197 150 180 201 148 125 221 165 254 192 229 134 251 166 172 179 133 186 164 133 244 169.9106529209622
184 203 156 119 141 96 255 163 101 129 131 165 153 165 86 114 101 163 199 241 99 193 81 150 154 81 239 150 87 158 183 162 83 178 160 134 147 176 145 138 174 271 144 199 155 158 138 140 162 84 54 196 275 177 144 184 138 149 76 19 206 108 150 126 172 185 176 175 130 71 151 162 170 183 92 130 107 134 82 135 238 194 193 117 216 117 124 237 167 235 219 175 131 225 180 195 129 105 110 101 134 159 176 128 160 160 108 114 187 159 96 160 149 113 194 179 164 122 169 155 227 150 217 168 111 56 203 118 97 184 157 148 47 182 197 189 142 149 183 182 190 207 175 137 126 157 147 105 118 229 266 189 114 114 171 239 219 167 171 176 162 152 105 109 234 164 143 187 200 191 127 257 189 154 168 77 235 262 113 260 188 179 104 170 118 93 135 124 155 241 105 48 134 144 167 214 179 99 257 224 139 106 237 130 107 160 186 120 117 150 213 98 156 162 192 204 163 102 129 89 214 240 187 133 208 197 129 108 252 143 211 189 134 256 256 249 164 93 199 225 196 166 219 120 123 186 149 253 119 177 194 143 187 165 121 149 171 242 200 248 141 184 78 120 152 187 135 253 172 216 172 214 210 172 157 145 215 276 240 215 164 212 173 257 186 181 210 298 99 167 161 175 286 238 100 135 148 191 230 94 199 78 219 87 116 107 210 123 256 235 185 115 102 189 124 203 209 245 209 71 148 146 243 147 147 229 216 177 230 191 184 207 179 206 111 176 131 216 200 152 77 141 239 180 159 260 200 158 170 264 141 148 274 136 74 206 104 174 197 257 189 172 87 218 243 139 220 209 136 206 173 130 92 202 200 164 104 193 194 154 182 199 90 139 155 164 93 182 106 79 244 209 231 158 279 228 229 109 171 194 129 265 252 139 189 195 168 172 165 133 168 150 72 249 206 177 287 278 76 126 121 155 111 157 172 163 227 137 40 208 188 153 145 132 192 172 64 183 134 228 90 234 210 211 155 196 120 136 119 123 141 128 90 134 187 271 218 245 252 182 224 213 153 121 136 130 178 197 147 166 170 252 117 139 91 132 83 172 200 116 127 152 290 181 124 154 210 246 103 95 195 167 273 122 139 125 186 226 158 183 206 212 139 220 129 216 136 245 232 252 164 110 111 173 218 111 143 223 174 107 200 144 142 161 169 170 108 201 167 119 159 92 183 150 136 143 116 184 211 134 197 176 100 207 90 123 109 176 165 255 121 206 221 138 162 251 163 129 134 167 280 189 153 169 198 153 115 229 160 246 185 232 132 259 162 170 171 139 179 160 122 246 166.61340206185569
184 196 147 119 128 98 235 153 101 116 130 156 143 150 81 105 103 162 192 237 96 195 80 148 142 77 239 155 85 164 178 145 82 170 151 131 150 173 138 136 168 259 131 196 149 143 140 128 145 79 54 199 282 176 136 184 123 141 71 21 217 101 143 125 156 173 169 192 124 62 152 147 162 188 95 130 104 129 77 135 241 196 198 105 198 106 118 224 166 228 212 160 123 222 190 185 121 96 98 95 122 155 176 130 140 158 111 107 184 149 96 159 139 111 181 196 158 123 175 152 220 141 216 171 99 53 197 116 86 177 147 154 47 182 193 171 135 147 164 177 183 210 167 132 116 144 147 107 125 218 265 182 102 111 174 229 214 174 175 171 171 141 96 110 225 170 136 185 196 197 128 247 196 138 166 79 220 244 102 269 186 176 105 172 118 92 126 116 149 227 100 41 129 137 159 205 175 96 246 222 144 99 241 126 103 156 178 116 112 141 196 86 168 158 198 209 162 99 129 81 195 238 183 134 203 197 125 107 261 139 203 187 124 253 264 261 156 93 183 221 194 164 218 118 116 190 128 255 113 174 189 143 184 152 115 145 161 245 203 247 147 186 71 121 143 185 135 251 165 225 170 205 211 186 151 146 213 276 216 212 164 205 177 260 183 170 215 274 94 159 157 174 290 231 97 143 154 197 226 97 185 70 211 85 104 109 199 111 251 224 188 111 89 186 130 200 205 244 209 77 142 152 236 150 130 224 208 170 217 176 179 203 165 198 102 169 131 212 197 149 71 142 239 177 156 274 189 147 167 259 139 150 264 126 83 199 100 171 185 255 181 156 89 204 237 138 221 210 141 206 162 127 88 210 187 151 103 196 191 149 162 192 93 140 155 163 90 180 102 66 254 203 217 158 271 227 216 98 179 212 136 275 238 138 186 217 163 169 158 127 169 141 72 251 206 170 271 284 71 129 117 148 106 160 167 164 220 135 38 223 192 155 135 129 184 164 60 174 126 211 82 244 210 201 146 190 110 135 118 118 133 131 88 124 178 263 218 231 249 173 220 197 145 121 131 132 175 196 149 167 158 239 113 131 83 124 80 166 190 117 129 142 284 176 120 157 211 249 109 91 199 156 255 120 127 120 179 218 152 178 194 211 133 219 117 207 133 246 225 251 157 112 105 163 215 106 140 219 168 101 204 137 152 155 168 164 97 179 171 111 163 87 178 157 137 141 109 181 225 127 210 171 87 194 83 126 98 172 166 254 113 207 210 145 147 256 164 125 124 174 287 180 151 172 196 147 104 240 143 236 183 227 133 246 162 160 158 137 178 170 114 233 162.6615120274914
187 200 139 121 107 95 223 146 98 108 120 158 138 148 78 104 102 153 177 238 85 194 77 140 136 68 234 152 81 155 176 139 74 164 146 123 157 156 129 137 162 249 124 201 150 133 145 123 139 73 53 189 267 172 124 177 120 141 70 27 211 94 132 121 147 183 175 193 123 61 151 144 146 189 94 122 95 118 73 132 226 194 190 102 191 97 105 220 163 221 209 169 114 216 194 184 116 90 93 87 116 158 174 137 136 160 110 106 173 145 88 149 131 102 182 203 157 110 189 149 209 142 216 173 95 53 201 113 83 172 144 146 50 191 187 158 124 139 154 168 179 208 170 138 111 146 145 106 126 211 253 186 94 103 174 218 218 166 169 175 152 134 100 115 217 172 135 174 189 188 135 242 202 126 144 79 216 229 95 272 182 174 97 172 112 94 131 120 140 217 92 37 128 130 161 201 170 100 228 235 136 92 227 130 98 157 175 103 100 143 192 82 183 163 198 213 158 94 124 75 194 233 171 125 190 181 121 103 246 131 208 183 111 245 279 252 146 97 181 219 191 160 216 115 102 184 125 262 103 166 180 140 183 138 107 140 154 240 203 240 141 187 65 122 140 187 141 246 167 238 170 205 199 186 152 147 220 271 208 213 156 190 179 266 177 169 218 262 95 166 161 161 277 218 95 141 159 189 221 89 187 66 206 88 100 102 181 108 247 212 190 116 78 184 125 202 204 239 198 76 142 145 217 152 121 217 200 171 213 166 172 198 154 191 99 172 136 210 187 147 69 135 244 173 159 276 186 144 170 248 138 159 246 119 89 205 94 177 172 253 168 146 85 190 250 132 225 216 134 199 163 123 85 211 176 132 100 194 192 147 164 190 96 132 155 160 80 172 100 65 238 211 198 153 259 228 196 96 182 205 135 256 236 136 178 218 153 164 156 122 173 131 66 258 206 162 277 290 70 128 121 155 103 153 169 163 222 132 36 228 193 148 127 132 165 158 63 176 118 209 78 246 207 187 139 197 97 139 121 118 121 128 86 122 178 257 221 238 233 159 214 194 139 126 117 123 167 186 147 168 165 228 119 123 81 119 78 158 175 110 126 134 286 174 112 154 207 236 105 91 193 151 251 115 121 108 176 219 150 168 205 213 121 209 109 196 136 244 222 254 158 118 99 160 205 97 140 235 166 96 225 135 148 148 162 159 91 174 159 112 149 79 177 144 136 143 104 175 235 131 198 174 84 190 78 127 96 177 158 245 112 211 190 142 146 249 170 116 118 184 275 177 160 169 202 142 101 238 141 243 178 215 133 232 153 161 156 131 176 154 116 238 158.99484536082475
181 190 135 115 95 95 227 143 94 105 114 155 127 126 73 103 101 155 172 237 76 191 75 139 123 64 228 135 77 151 174 127 75 156 137 122 157 155 123 122 159 236 120 204 153 125 149 116 129 77 54 182 262 163 126 166 114 135 67 26 211 91 119 114 139 176 175 192 127 61 139 142 141 196 95 122 90 122 66 131 227 197 190 92 190 98 103 204 159 211 207 163 110 208 193 173 115 83 89 82 113 151 165 142 136 153 114 106 170 140 79 148 125 101 194 210 147 105 199 139 222 133 209 172 93 46 188 115 76 175 141 140 54 189 170 153 116 137 148 170 167 206 167 140 109 137 139 107 126 198 243 186 89 100 182 215 230 167 169 187 157 125 100 114 208 177 129 176 186 170 138 243 210 129 136 75 214 220 89 276 185 169 96 167 99 93 120 116 134 214 94 33 116 134 160 195 163 93 216 225 132 89 223 132 99 155 176 101 93 136 183 80 198 150 194 210 144 82 119 78 179 218 160 132 188 168 126 99 244 134 215 173 101 228 290 243 141 93 180 223 195 156 226 119 97 183 114 257 95 159 180 153 176 139 109 138 155 239 207 229 129 190 62 125 136 191 143 239 166 250 172 211 194 179 155 144 225 271 204 216 157 180 175 270 160 167 230 246 95 157 143 146 272 209 96 143 168 185 219 83 182 61 209 92 91 95 169 108 249 201 193 115 78 179 120 201 195 241 189 74 141 152 219 158 125 209 200 165 199 155 167 177 144 189 102 167 133 206 183 139 69 136 236 192 158 276 181 140 171 249 140 169 228 119 91 196 97 176 166 252 147 142 94 178 239 114 223 215 129 185 161 114 79 191 179 124 95 192 187 144 160 183 94 131 155 158 75 169 102 60 230 211 183 137 245 236 185 102 178 200 133 250 234 132 179 218 138 156 155 120 171 126 68 266 204 158 262 289 62 122 126 148 95 153 163 169 227 125 33 225 191 142 122 128 167 151 60 175 109 194 73 250 199 182 131 185 89 139 115 116 121 123 79 112 171 258 231 228 222 149 208 199 135 113 111 110 156 166 141 175 161 225 121 117 81 119 64 154 174 109 120 133 283 174 105 153 191 235 114 93 185 155 244 112 106 98 166 225 134 158 216 193 117 198 99 197 137 258 222 252 159 120 94 158 199 96 145 243 156 88 237 132 145 141 166 153 89 171 160 115 146 83 182 139 125 147 94 171 233 121 191 179 80 181 81 128 92 176 156 245 106 211 174 143 144 251 162 120 118 188 263 182 158 175 201 136 92 242 135 248 188 218 140 221 147 175 156 130 182 159 118 232 155.73711340206186
171 194 123 110 94 92 226 126 95 95 105 147 118 122 59 101 94 145 175 233 74 183 71 131 115 61 225 141 75 131 174 117 67 157 129 126 151 154 115 123 164 231 111 204 136 123 154 126 119 76 56 180 268 159 124 167 103 131 65 28 211 86 116 106 142 169 174 195 126 58 137 139 140 198 96 115 84 117 62 135 220 195 186 83 190 97 99 201 160 196 198 155 104 198 195 170 106 76 94 78 92 145 166 145 129 143 117 100 169 133 77 151 117 103 179 216 146 100 201 138 213 119 201 172 87 41 182 114 68 168 136 140 55 184 172 158 110 141 136 165 167 200 169 143 104 130 138 119 125 196 238 188 87 94 184 217 230 164 154 201 160 126 109 121 201 174 125 173 172 177 133 240 203 123 135 71 213 219 88 265 197 163 89 160 98 86 115 110 129 212 87 34 121 138 165 186 161 90 205 215 132 79 217 137 91 148 183 86 85 121 176 71 206 140 189 216 137 79 113 71 159 220 152 136 192 150 120 86 235 135 204 161 100 232 289 248 128 90 186 222 197 140 219 117 85 177 111 264 92 160 178 151 176 132 109 134 161 235 213 223 122 179 61 130 128 177 145 244 171 247 171 215 197 177 159 151 241 263 201 223 153 171 188 274 161 157 234 226 83 163 139 131 258 196 85 145 171 184 202 82 166 61 209 95 85 85 154 99 253 210 184 106 73 178 112 201 190 234 183 70 130 152 209 161 108 209 194 152 200 141 159 165 138 185 107 164 139 208 182 125 71 129 233 199 162 284 177 136 171 250 143 170 237 119 85 190 91 177 163 246 135 143 93 178 235 112 234 215 116 169 156 114 73 190 162 116 82 183 174 142 161 178 94 133 164 151 79 168 99 59 218 214 185 133 240 245 180 94 182 185 136 241 225 128 185 228 140 156 161 126 169 119 67 272 199 154 263 291 60 129 130 143 89 151 159 169 231 122 31 232 180 136 109 127 166 150 58 172 101 193 69 245 190 173 122 178 86 139 108 108 119 119 76 109 160 254 233 226 220 140 212 198 127 122 99 102 156 157 145 180 156 217 115 116 75 111 61 150 162 101 114 123 282 171 96 145 191 235 110 89 176 158 250 111 98 90 155 219 126 157 217 177 110 188 88 184 145 271 216 244 165 118 85 151 205 91 154 256 154 81 241 127 150 133 171 150 89 172 163 102 139 84 182 136 122 149 83 165 237 121 197 182 72 180 77 125 87 166 155 241 110 206 160 139 137 241 163 116 102 176 276 176 154 180 203 123 92 243 120 247 180 223 144 214 150 176 160 127 183 150 116 225 152.53780068728524
160 198 121 103 94 82 207 114 95 91 105 140 117 112 59 97 84 145 177 232 67 187 59 136 114 58 215 140 78 124 176 115 68 137 122 134 148 137 114 122 165 224 102 208 129 118 158 125 117 74 56 186 253 151 123 158 98 126 61 31 211 89 115 109 133 167 162 197 124 54 123 130 126 196 100 112 78 108 60 133 217 200 191 83 190 101 90 205 144 191 186 150 101 181 201 156 101 67 95 74 84 139 153 149 117 133 114 96 158 128 72 155 99 103 180 219 144 104 200 138 208 114 187 172 77 38 182 111 66 162 132 145 60 164 161 159 104 130 130 167 162 195 168 139 106 125 121 108 122 182 232 188 86 85 183 212 229 159 145 207 172 126 116 124 197 177 113 169 164 177 136 234 197 117 133 65 207 209 79 278 193 158 90 164 95 86 107 106 135 198 87 36 113 131 160 182 154 87 191 211 126 72 219 133 85 145 179 81 88 114 168 66 208 124 197 225 139 75 107 70 154 217 149 133 194 140 127 86 235 129 194 155 106 227 283 245 121 88 184 216 187 129 218 123 79 170 101 259 93 162 172 156 176 129 105 141 156 230 214 222 110 172 64 127 132 170 148 255 167 253 179 211 190 168 164 168 236 255 198 212 145 171 199 280 150 153 244 218 80 157 134 125 256 190 78 154 176 186 201 79 162 57 198 103 79 80 148 99 244 210 191 103 65 172 106 200 186 238 175 67 119 154 195 164 100 207 176 144 192 142 152 162 133 180 110 170 134 216 167 118 73 128 219 204 162 273 167 136 167 246 153 172 226 115 83 191 83 179 159 239 132 139 101 170 225 103 223 236 112 152 148 115 65 189 154 100 74 189 167 145 157 172 94 138 152 136 75 168 100 60 209 218 177 124 213 232 162 95 182 174 138 229 224 122 181 236 127 147 169 130 161 107 62 277 193 141 259 278 57 126 136 155 89 144 160 157 230 112 29 242 182 130 104 136 158 143 60 173 95 183 66 257 177 172 120 172 79 142 103 105 115 119 67 97 161 249 240 215 212 132 213 193 132 129 91 90 161 152 140 183 159 218 126 112 71 101 58 147 155 96 117 105 276 171 88 140 181 215 111 94 180 148 243 106 95 81 155 219 119 142 230 170 111 177 80 166 137 270 219 248 169 107 84 158 209 91 148 245 153 79 231 124 158 123 166 140 90 166 152 103 131 79 180 128 111 150 81 167 243 125 198 173 65 172 81 133 74 158 148 245 114 196 149 137 127 241 158 115 97 178 278 177 153 182 198 112 90 236 122 260 178 219 147 210 145 167 153 128 171 142 117 207 149.0996563573883
165 196 117 94 95 82 200 118 90 99 106 138 116 110 54 96 76 142 173 229 58 171 56 129 112 50 211 144 83 119 175 107 60 123 123 142 137 124 120 118 155 220 101 209 127 110 163 121 105 77 60 189 248 146 117 149 87 116 58 34 218 85 111 109 130 172 154 198 124 46 117 127 128 199 106 110 71 107 56 122 210 197 181 79 196 98 79 209 146 175 185 149 96 174 203 146 92 61 81 73 74 123 153 153 110 124 114 100 165 132 74 151 94 105 169 221 134 95 212 141 202 106 183 165 82 37 169 98 60 160 132 141 61 158 148 158 107 134 126 168 151 181 160 141 104 125 117 111 130 177 225 182 72 81 178 213 227 159 144 215 186 123 134 128 188 176 97 174 156 188 132 213 182 108 126 58 198 199 79 282 195 152 90 157 94 85 102 104 140 194 84 29 103 140 156 170 151 88 183 209 115 67 210 144 78 137 166 72 89 105 158 60 216 115 192 208 137 69 104 63 150 205 151 131 197 117 127 73 228 128 183 142 109 219 284 238 114 83 191 223 189 121 216 119 73 175 87 245 82 159 175 151 182 122 109 149 166 219 212 220 107 170 60 126 120 167 156 252 168 253 185 204 183 162 168 172 220 257 189 197 145 155 191 265 133 145 244 210 72 145 143 126 272 180 76 161 183 189 205 75 152 54 187 114 73 79 142 102 241 208 194 95 61 165 104 207 174 228 162 72 112 151 188 170 95 199 165 131 200 127 152 159 137 163 115 181 127 219 155 102 70 117 212 206 154 270 164 134 160 248 158 165 214 104 80 182 80 160 143 234 129 141 102 161 216 98 216 238 110 152 141 119 69 182 142 94 70 189 165 133 140 178 90 134 151 129 84 164 90 51 196 228 171 108 199 220 158 91 174 163 138 208 207 119 181 243 120 138 171 128 155 95 56 271 203 138 264 269 56 115 132 145 74 138 153 149 228 99 27 231 175 123 102 129 157 131 55 179 95 187 61 253 182 162 117 171 71 146 106 102 109 124 66 92 164 237 242 204 205 122 211 204 124 124 84 87 157 153 137 183 160 216 130 108 68 95 51 139 149 89 114 102 276 165 83 126 176 213 117 96 170 147 232 93 88 72 142 212 109 131 239 163 110 180 73 158 138 274 222 242 171 109 81 147 216 86 146 250 148 68 230 118 161 113 164 141 86 166 156 100 124 71 178 124 101 151 80 173 242 125 208 171 63 172 75 137 68 154 142 239 109 207 135 132 120 239 148 113 101 183 283 182 148 180 193 117 86 234 121 256 191 215 155 189 143 162 146 120 159 133 114 203 145.5017182130584
157 195 109 88 88 85 201 109 91 106 100 143 112 112 55 86 70 139 188 211 58 173 50 126 102 47 219 134 82 114 184 98 56 111 118 138 145 125 115 114 141 211 95 206 123 105 156 117 104 82 68 184 245 135 118 137 87 108 59 35 219 83 107 107 129 167 148 199 122 50 107 117 132 204 108 107 72 101 57 121 203 182 170 81 199 99 73 211 139 178 177 145 91 164 196 138 92 57 74 73 68 121 146 143 108 121 107 106 167 133 75 141 92 101 159 230 121 98 221 145 196 96 166 167 75 39 160 95 54 158 127 134 59 150 139 165 107 128 119 159 148 172 168 145 102 124 113 105 123 190 237 178 67 73 170 208 226 147 145 212 183 119 141 134 187 172 94 175 144 185 135 206 179 98 122 51 185 194 68 282 209 143 85 150 87 85 101 105 131 199 74 29 94 137 152 159 134 84 180 201 115 63 209 137 76 136 169 67 85 96 144 60 228 107 184 210 130 60 107 65 156 195 144 134 196 110 129 71 223 125 174 132 103 205 283 226 119 82 190 223 192 119 206 119 68 165 84 230 77 146 150 160 187 116 111 144 152 236 208 219 98 167 55 125 120 162 163 257 170 244 190 204 177 171 170 175 216 256 191 186 141 150 195 270 122 142 243 201 71 133 132 118 258 175 71 174 186 202 209 86 142 56 185 120 71 76 128 102 239 192 194 89 59 159 113 211 174 212 155 70 101 153 182 171 88 193 151 119 184 118 154 150 132 159 116 189 110 220 151 100 71 125 211 215 149 270 165 141 148 243 157 171 206 97 82 168 77 159 126 232 122 131 106 164 219 84 211 255 101 143 141 120 71 179 143 87 70 182 161 129 133 180 94 141 146 123 85 162 91 49 189 224 164 98 191 218 148 88 172 153 136 204 200 117 182 256 119 140 175 128 164 95 53 268 221 131 259 274 49 104 123 145 66 134 152 147 220 83 27 230 181 112 99 124 163 137 62 175 92 182 58 249 182 163 115 155 65 151 99 96 111 129 60 91 174 224 247 198 215 103 195 204 117 110 78 76 161 146 134 181 158 210 134 100 63 94 47 132 146 89 113 95 284 149 77 115 176 207 121 95 159 130 223 88 93 69 136 202 101 122 247 156 103 171 66 157 141 282 219 238 166 108 78 148 198 81 155 244 141 66 225 112 159 113 164 142 87 157 152 102 119 70 174 121 96 155 81 182 234 110 207 162 57 167 72 133 63 159 126 227 108 209 130 129 119 238 135 114 97 178 288 196 138 166 187 110 90 231 115 263 202 214 162 167 140 158 136 121 154 125 107 191 142.3848797250859
153 179 110 82 86 77 186 102 84 116 91 152 101 105 59 81 68 136 180 198 57 172 45 116 97 49 206 137 79 107 176 88 56 112 112 134 149 109 112 111 138 217 98 197 117 98 171 121 96 86 69 184 251 124 112 128 85 106 55 34 213 82 104 106 132 146 142 208 115 52 104 106 133 207 103 112 66 90 52 115 201 186 168 87 195 98 67 210 127 178 171 149 91 168 186 135 90 52 68 74 58 112 147 136 107 114 103 101 177 126 77 140 93 96 158 237 122 97 215 150 194 95 151 162 69 39 151 89 51 150 112 133 59 148 137 161 99 122 115 143 150 168 167 150 99 119 106 104 113 191 243 170 69 66 173 194 225 142 146 213 183 104 145 135 179 175 85 165 147 196 143 192 177 91 118 51 186 183 70 290 210 138 84 144 89 84 97 108 125 196 70 25 89 132 155 157 130 78 186 185 102 57 201 145 71 139 158 67 83 93 129 56 228 100 180 199 126 57 104 70 144 189 141 135 191 109 135 64 215 120 178 138 103 197 268 223 96 85 185 220 192 117 204 114 66 159 80 212 69 137 143 168 187 111 106 141 146 235 195 216 97 159 47 130 109 158 172 273 164 228 201 192 165 168 170 182 220 252 187 193 133 147 198 262 127 127 238 197 68 122 136 111 256 164 63 174 180 209 203 85 132 57 182 133 74 75 119 103 240 180 196 82 56 163 116 197 163 210 147 71 102 146 176 181 77 182 140 107 179 113 147 152 126 152 125 201 110 206 156 95 70 121 204 216 148 264 157 149 137 232 155 176 195 97 84 170 79 167 118 225 118 116 112 166 211 81 208 250 96 137 142 122 68 176 152 85 74 176 158 130 129 164 91 150 149 117 83 150 87 42 188 208 171 91 191 211 151 82 172 148 139 201 193 113 181 252 110 142 161 137 164 92 59 271 227 130 252 261 47 102 116 135 66 126 133 146 215 81 27 223 187 109 89 125 154 125 62 167 87 184 48 245 181 161 110 141 62 146 98 94 105 133 60 85 178 210 240 196 202 95 189 205 122 107 68 71 166 139 126 182 152 197 136 93 56 85 44 127 139 82 104 88 284 147 76 108 172 195 126 94 155 123 224 77 91 68 130 208 97 118 241 154 96 169 63 142 131 280 216 228 164 117 69 145 195 77 157 248 150 65 223 106 162 113 165 143 87 147 149 95 114 71 172 116 84 151 74 191 234 101 205 156 54 156 68 140 59 154 126 215 103 213 121 137 116 223 128 111 96 182 281 186 131 160 194 112 88 228 113 264 207 206 165 163 141 152 128 115 145 109 106 177 139.0721649484536
143 176 113 74 82 73 180 98 80 120 92 145 96 103 59 77 67 139 176 201 53 172 39 104 92 48 195 133 82 109 182 84 54 112 104 135 156 108 99 105 131 217 98 198 113 90 171 117 97 91 63 188 245 127 109 123 80 102 52 35 217 83 99 104 126 138 132 213 111 48 102 100 131 188 103 109 63 91 49 118 202 173 164 88 191 101 65 209 119 175 161 159 91 162 186 122 91 46 67 74 59 115 151 137 102 106 98 101 186 115 76 135 83 90 152 228 118 91 216 147 188 86 134 169 67 40 153 87 53 143 104 132 59 140 123 159 92 121 111 142 149 163 161 136 100 125 98 104 111 184 247 166 62 57 165 184 221 140 151 226 185 103 149 140 171 172 78 164 141 193 159 191 174 95 119 40 188 168 61 280 201 137 87 143 84 88 101 109 129 189 73 23 85 124 151 151 122 73 173 179 104 49 193 139 67 134 148 67 81 91 126 54 232 90 173 206 125 55 104 71 137 190 138 132 186 104 138 63 198 119 175 124 97 194 250 214 91 85 188 222 195 111 215 112 65 148 83 214 65 135 135 173 175 101 101 131 151 227 217 206 91 148 45 135 101 159 172 275 164 227 199 184 155 157 166 190 220 245 180 178 140 149 193 257 114 114 234 193 69 110 131 104 245 150 59 171 186 217 202 85 129 55 183 148 72 73 111 103 234 172 192 75 56 161 113 193 153 206 138 72 96 154 177 191 73 178 128 98 172 102 141 147 116 136 130 209 105 199 156 85 62 122 190 217 154 256 149 143 135 236 155 184 189 98 83 163 75 171 115 231 105 113 122 171 197 80 198 256 93 129 135 115 70 164 154 83 72 173 155 136 121 158 95 149 145 116 85 146 85 49 186 204 169 90 173 208 146 73 172 142 140 198 191 105 172 233 105 142 168 138 163 91 57 262 229 126 245 256 47 96 111 129 62 117 123 145 211 75 29 230 181 101 81 114 153 113 64 172 85 178 44 247 174 149 107 137 59 152 102 100 100 147 52 86 165 196 244 192 196 86 190 193 120 101 65 62 154 142 120 183 168 190 137 85 52 78 46 124 129 72 107 78 270 143 76 108 169 183 128 86 156 116 222 67 88 64 132 213 96 114 245 159 93 162 59 139 128 293 215 215 161 117 68 147 201 73 168 240 148 62 211 100 150 105 164 144 82 151 147 92 118 71 167 112 81 155 71 189 229 108 201 147 50 146 62 143 57 153 119 206 100 214 111 129 111 212 129 97 101 177 275 175 126 153 186 112 86 220 109 275 208 215 164 153 133 151 120 125 137 99 101 175 136.00343642611686
140 167 107 74 75 72 165 93 74 114 88 143 89 98 54 70 63 137 181 202 49 172 38 95 88 43 188 130 82 97 168 76 48 107 103 134 144 101 98 105 124 218 90 188 109 85 192 119 94 95 67 174 240 124 111 116 79 101 48 36 200 85 95 105 126 126 124 224 96 42 94 90 137 186 102 104 64 83 44 110 207 163 160 84 193 96 60 206 120 169 164 163 85 153 197 125 92 42 66 72 55 114 140 138 99 96 94 99 193 106 72 124 80 86 152 230 110 94 219 140 166 79 127 165 69 46 161 82 52 141 96 139 57 133 107 157 89 120 103 141 146 156 155 133 93 126 92 95 101 186 252 155 56 57 156 173 222 132 151 218 193 90 154 138 167 161 68 161 133 201 175 183 181 86 121 43 189 163 57 274 195 125 82 141 78 97 98 111 128 184 74 26 84 118 148 139 119 63 158 186 99 49 180 134 62 129 143 66 81 84 124 51 243 93 164 198 110 54 100 70 139 183 135 125 184 104 138 53 194 121 158 116 90 189 252 213 88 79 177 218 193 107 212 110 54 132 77 213 61 138 130 175 168 93 101 131 158 220 234 193 83 142 40 125 95 157 164 278 167 226 181 179 150 158 159 197 232 242 174 170 140 153 198 246 102 110 236 184 70 100 129 98 243 147 63 171 177 222 207 92 121 51 178 158 71 70 97 90 223 175 185 72 58 153 106 190 153 211 139 71 89 149 174 197 68 176 121 90 157 93 140 138 108 122 150 206 95 189 149 78 62 119 173 218 146 249 138 138 124 236 151 182 180 91 85 154 79 164 101 228 109 109 127 165 201 79 191 256 81 126 139 124 66 168 161 81 68 167 150 131 118 147 102 149 147 107 81 138 82 49 177 207 168 89 170 194 138 67 177 132 132 201 177 97 166 225 101 145 171 133 157 94 64 265 231 122 235 238 47 95 110 128 59 120 107 146 197 69 29 236 176 103 75 102 145 113 60 167 81 171 36 244 167 154 101 125 51 150 101 102 93 156 51 74 158 191 243 193 198 80 182 192 115 93 52 56 143 136 116 163 170 201 141 79 44 71 46 120 131 67 110 76 264 142 70 107 165 188 132 76 155 114 208 61 86 56 128 204 90 106 245 160 89 160 55 133 128 286 217 205 164 120 68 141 206 74 175 233 150 55 209 83 138 98 163 135 81 158 145 90 125 70 162 109 75 145 66 199 233 121 209 138 49 144 61 148 53 153 112 200 97 211 105 131 95 202 125 90 104 184 256 163 129 162 190 111 92 209 95 274 196 211 159 147 131 147 111 126 135 87 100 168 132.57903780068728
135 162 108 74 73 74 158 92 68 115 88 150 85 92 58 66 70 137 168 196 47 172 39 92 83 41 175 129 85 84 160 76 44 109 102 127 137 95 90 108 120 218 89 189 102 79 187 124 87 99 72 177 228 115 116 113 78 101 46 35 194 82 92 111 127 122 109 230 96 42 91 86 136 173 103 98 67 79 43 105 203 154 155 79 190 92 51 199 107 157 157 158 86 150 192 122 81 41 62 70 52 113 136 149 97 87 88 91 198 94 65 129 89 76 139 240 99 91 219 132 156 71 120 159 70 46 160 82 55 127 89 137 57 139 100 149 83 117 93 135 134 151 148 129 90 135 86 95 98 188 248 149 48 52 150 155 221 127 149 224 200 87 148 152 168 151 61 150 126 195 176 173 179 73 123 34 182 157 57 267 180 122 84 132 76 99 98 106 119 182 76 22 79 119 144 135 108 65 157 185 89 48 169 131 56 121 143 62 78 79 124 46 239 83 161 190 100 57 99 68 138 170 127 122 192 101 127 48 194 113 159 104 82 180 243 214 76 70 176 218 193 106 200 95 48 131 65 195 55 132 123 175 160 93 99 124 154 214 226 189 82 148 36 124 87 150 162 270 168 225 181 175 135 152 155 199 228 231 175 168 149 149 190 236 92 107 229 167 66 94 123 88 223 143 64 164 176 231 210 95 116 50 172 159 61 63 86 79 215 170 185 75 57 155 99 180 152 208 130 70 81 152 174 202 58 160 125 86 157 93 134 127 108 116 175 195 88 186 144 69 67 114 166 220 145 245 123 138 114 222 155 183 175 92 87 139 74 160 95 227 105 106 130 156 188 75 183 265 72 122 139 116 57 158 162 75 64 161 144 134 114 132 105 157 139 99 84 127 76 48 167 202 165 89 161 184 135 62 179 128 134 195 161 97 156 238 97 143 172 142 157 97 54 261 222 112 232 223 42 97 102 120 59 118 105 147 194 71 25 239 172 102 72 95 144 106 59 157 80 161 35 244 165 152 97 121 48 142 95 93 91 167 50 67 151 188 240 194 194 78 187 179 108 97 49 54 140 136 105 173 163 190 145 71 43 65 43 109 131 63 118 70 254 134 69 108 152 189 140 72 157 103 204 58 77 51 126 200 84 103 235 162 78 150 48 125 117 302 211 186 150 122 63 150 201 74 175 225 165 56 203 79 128 91 162 128 83 153 139 87 124 69 158 100 67 142 67 198 216 124 213 126 42 146 65 145 47 150 103 194 103 210 98 140 96 188 115 78 109 178 243 163 129 161 193 122 90 212 92 276 186 215 167 141 131 145 100 121 130 93 91 155 128.91752577319589
134 158 105 70 69 66 160 78 62 110 85 143 88 84 50 63 67 145 165 182 45 172 34 84 82 41 166 128 82 78 167 73 41 98 100 124 133 92 85 103 115 198 86 181 105 70 180 124 85 105 84 182 218 109 118 102 77 102 41 38 186 84 91 107 123 124 101 231 97 41 86 85 137 163 91 94 68 69 42 98 201 143 140 74 189 81 46 199 98 144 147 161 75 149 194 111 79 31 62 64 53 105 131 152 96 86 93 90 204 85 59 131 86 67 144 239 99 94 215 125 146 66 120 163 72 49 167 84 54 119 85 144 57 135 94 143 79 116 86 135 126 148 141 117 88 122 80 92 98 188 242 134 41 44 144 143 212 124 142 235 190 87 150 165 169 154 55 142 122 194 192 168 177 68 118 35 185 144 53 260 177 123 79 132 70 86 95 104 114 174 77 18 68 116 140 132 97 66 155 187 84 41 165 133 53 122 142 56 76 76 119 42 238 75 157 180 97 52 106 63 135 168 126 123 182 99 124 47 190 109 151 99 79 170 238 199 70 60 177 212 181 102 196 84 48 128 63 174 60 137 123 173 157 90 103 119 148 199 229 192 79 143 32 125 87 149 154 275 174 213 178 160 127 138 158 203 235 230 174 162 151 150 188 232 87 102 217 157 69 85 119 88 208 133 66 151 178 222 201 94 109 45 168 163 60 65 82 68 218 164 186 64 56 149 96 174 142 202 128 68 78 146 165 220 54 152 120 75 159 88 134 125 104 104 196 204 83 183 139 62 67 101 165 216 140 244 111 139 107 223 158 183 179 86 83 130 75 157 90 214 99 99 129 149 177 69 175 270 70 116 136 108 59 153 160 72 62 154 141 135 113 122 98 152 140 101 82 119 77 50 170 206 163 89 164 167 130 55 183 120 133 203 162 84 151 232 92 139 173 145 150 89 54 256 211 108 232 221 38 99 97 116 52 114 99 149 180 68 25 231 160 101 69 95 139 102 57 153 82 159 31 257 160 148 91 105 50 146 91 88 88 167 46 68 136 182 233 187 195 76 179 184 109 102 45 44 141 138 93 164 171 179 138 70 39 59 34 107 125 57 116 68 244 130 61 102 144 190 139 67 156 97 194 57 83 47 129 201 81 98 236 153 76 141 43 124 115 303 201 176 149 120 57 141 196 66 173 221 163 55 201 79 120 86 151 129 82 155 145 76 134 64 152 92 62 150 69 192 213 119 202 115 35 137 63 143 51 144 97 203 94 204 90 134 97 166 111 72 97 162 225 158 131 165 178 127 88 223 83 271 176 215 167 131 115 148 93 125 113 86 96 152 125.34364261168385
133 148 98 66 64 62 152 71 63 96 79 146 94 81 46 54 59 139 156 176 41 170 31 84 80 44 158 130 85 68 167 67 39 94 95 116 132 92 77 99 112 178 82 176 95 71 178 121 80 112 88 180 220 106 115 94 86 99 40 45 181 85 91 105 126 117 90 234 93 44 84 79 136 157 82 91 62 68 37 97 200 139 136 69 184 76 45 184 95 133 140 157 72 139 187 103 78 30 58 58 55 96 134 148 86 78 91 87 206 87 52 125 87 66 136 232 101 95 220 121 132 61 101 166 71 49 148 77 56 117 72 135 54 132 80 126 76 103 81 133 125 149 133 114 86 123 81 87 92 176 239 126 40 41 135 135 220 125 133 230 187 78 155 159 169 143 52 136 115 181 193 159 184 68 101 32 190 132 53 256 169 118 73 130 73 84 94 100 112 164 66 17 67 111 136 125 93 60 146 197 77 42 170 122 48 122 138 51 77 65 108 41 236 71 158 175 90 47 98 63 130 160 123 124 180 90 127 41 191 97 148 93 71 159 231 193 66 52 174 224 180 103 189 83 46 121 62 162 60 143 126 166 152 81 101 104 154 203 228 194 75 138 29 126 81 141 146 286 167 209 168 157 116 136 156 214 229 238 172 146 147 147 184 222 83 96 214 159 69 76 121 84 206 127 63 150 189 220 202 88 96 48 167 156 59 65 71 66 216 153 183 58 52 156 88 173 142 195 119 62 70 150 162 216 48 143 113 71 156 85 129 111 98 92 223 210 71 185 137 56 65 100 166 224 136 238 110 141 112 225 160 175 179 89 81 120 72 157 83 217 100 93 124 133 168 70 161 254 58 107 145 114 59 152 161 71 59 142 125 145 109 121 97 153 132 98 84 113 75 45 167 203 156 83 153 166 123 51 190 112 124 204 164 79 146 226 90 144 175 159 140 80 49 257 215 115 223 215 38 103 92 111 54 113 98 144 175 62 25 206 154 85 64 99 135 93 49 156 80 147 28 263 154 143 90 99 49 132 94 88 96 163 45 60 122 161 229 193 200 82 177 180 114 101 38 38 144 133 92 163 173 175 141 76 34 51 28 106 122 55 111 66 250 128 61 90 144 180 147 62 167 89 186 57 85 44 133 196 81 86 220 137 76 134 41 117 117 299 188 166 147 130 55 146 184 61 168 220 155 54 208 70 108 87 150 119 73 162 139 69 147 64 148 91 59 154 70 195 206 122 206 109 37 140 55 145 50 140 93 191 95 193 85 133 101 150 105 67 88 161 210 152 142 157 172 121 90 218 83 265 176 213 182 130 112 142 84 126 109 88 100 147 121.98625429553265
131 142 97 61 58 66 142 64 58 98 70 146 95 76 48 55 59 138 145 161 36 165 28 75 73 42 153 128 89 66 171 75 35 86 93 117 127 88 79 89 104 167 86 174 97 69 180 112 73 118 99 176 214 101 115 92 96 102 41 54 180 90 86 97 124 113 84 235 77 48 79 77 138 157 76 82 59 65 34 88 196 133 135 66 173 75 46 170 93 131 138 150 68 137 189 97 69 26 55 56 50 95 134 149 80 68 95 83 205 80 49 127 78 65 136 246 100 98 213 121 134 57 97 162 63 54 142 66 53 110 69 129 54 134 73 122 71 94 77 123 125 145 127 112 80 106 79 85 84 162 233 126 39 38 130 123 216 118 129 233 191 68 152 165 169 140 47 137 112 184 204 150 184 63 92 31 187 116 52 252 162 116 72 128 66 88 84 98 111 164 61 15 70 111 135 114 84 50 136 196 67 40 157 120 48 123 124 47 71 55 107 40 243 71 162 177 91 43 97 56 130 144 124 115 169 88 114 40 184 88 147 84 71 163 214 195 68 44 161 221 182 101 190 75 43 114 57 157 60 139 122 171 144 72 98 92 149 214 238 187 73 133 27 121 75 132 145 273 167 206 164 149 111 129 158 207 227 226 164 131 146 145 194 213 85 83 201 155 70 70 115 76 199 119 65 157 180 232 206 81 93 44 173 158 61 67 66 66 217 147 185 56 49 154 89 170 141 188 119 66 68 144 158 228 45 129 110 61 151 78 130 109 89 86 230 210 69 185 132 48 60 94 162 236 142 239 101 147 110 228 150 173 173 84 72 110 70 152 83 219 94 85 123 122 156 65 153 254 55 101 138 120 59 142 159 66 62 131 110 141 102 112 102 160 141 94 91 113 72 46 169 201 146 92 153 153 115 46 195 105 118 200 165 76 143 233 87 149 168 155 135 80 54 262 201 112 221 205 35 97 90 103 51 105 98 151 179 66 24 205 150 82 57 98 134 94 48 152 87 142 30 277 141 137 85 91 41 136 97 80 95 163 43 60 118 162 238 180 203 80 171 168 115 100 38 33 138 133 93 163 176 163 140 73 30 49 28 100 123 50 108 55 238 123 52 88 148 179 139 58 179 86 181 59 81 44 131 189 76 79 213 134 71 138 44 113 112 289 176 163 145 123 52 155 170 63 170 194 152 53 209 53 104 78 145 116 71 156 134 56 147 64 141 84 56 142 67 199 205 125 199 99 39 143 56 142 47 145 86 179 92 181 75 131 104 138 106 63 82 158 207 153 133 159 157 119 83 222 77 259 176 208 197 127 107 141 83 122 106 90 96 134 118.8573883161512
127 143 93 57 54 66 128 58 56 89 63 142 99 71 48 51 51 140 141 154 31 157 25 76 66 45 144 120 82 60 186 80 32 78 85 110 126 82 76 79 109 159 79 174 97 65 192 107 75 121 99 181 213 85 116 93 101 95 35 58 171 91 80 100 123 112 82 222 68 44 83 71 139 144 70 82 58 65 29 73 188 114 129 65 167 76 41 168 86 118 127 148 61 131 177 90 67 22 52 54 45 95 130 154 75 70 94 82 200 70 48 128 72 65 136 247 100 98 214 113 129 56 92 159 62 60 131 62 53 101 55 130 55 135 70 119 73 90 69 117 119 150 120 104 76 102 78 90 85 151 238 114 38 36 130 118 214 110 129 227 192 67 152 166 174 139 47 128 105 176 211 154 173 56 91 29 189 104 54 248 154 112 73 112 61 92 79 98 111 168 62 14 70 109 132 109 81 46 133 200 56 39 150 111 43 120 126 43 61 52 98 38 246 66 161 174 86 44 94 55 123 140 123 111 165 77 105 35 174 81 145 82 62 159 199 183 64 38 160 215 186 95 177 68 39 112 55 148 63 132 123 163 131 68 93 87 139 219 252 184 74 129 31 124 67 124 139 269 164 209 156 145 110 124 152 204 218 234 159 128 150 144 204 207 83 71 191 147 69 67 107 74 196 114 69 152 184 247 210 72 84 45 168 170 60 72 56 61 205 138 188 51 51 155 78 181 141 188 113 68 68 138 152 227 41 121 110 60 150 77 124 106 85 86 235 204 63 174 124 45 56 96 158 238 133 233 88 147 105 231 140 175 161 82 74 108 67 145 78 214 88 87 118 115 153 56 147 242 48 99 137 118 60 142 159 62 57 131 99 146 94 106 106 175 132 91 87 104 62 46 162 198 144 98 148 143 110 42 192 104 115 196 156 75 150 224 86 155 180 160 130 78 56 264 192 110 205 199 33 103 93 93 46 103 89 142 186 60 23 205 152 85 51 89 116 93 42 166 93 134 28 285 127 134 79 87 39 132 99 77 90 170 48 65 108 152 242 191 194 78 168 156 119 90 40 33 135 130 89 162 174 155 136 74 28 50 26 98 114 47 100 52 223 120 45 88 140 171 145 58 169 83 182 57 75 45 121 178 79 76 208 130 69 130 38 111 103 277 169 150 141 120 51 167 169 57 182 191 152 50 207 53 98 72 140 114 62 153 136 47 152 57 138 81 53 149 63 199 203 121 210 95 35 147 53 141 46 138 79 182 86 171 70 127 106 137 99 62 75 157 197 144 135 159 149 112 80 221 75 267 170 204 193 118 105 136 81 119 106 84 98 120 115.73711340206185
123 143 86 51 52 66 125 54 60 86 58 141 95 63 51 47 49 131 139 157 32 148 24 70 71 39 140 115 80 55 172 81 31 80 83 100 130 76 79 72 107 158 74 157 96 60 189 114 70 120 112 165 216 91 114 88 104 92 32 62 164 94 73 100 125 115 79 220 62 44 83 71 135 138 62 76 59 65 27 68 175 120 118 66 160 72 38 155 87 116 123 151 59 131 183 82 63 19 47 51 42 88 105 161 69 61 84 84 195 67 44 126 72 70 132 258 95 95 229 117 118 56 90 161 62 61 119 55 56 87 52 135 55 128 69 118 70 86 61 116 113 148 117 98 65 97 73 82 74 141 224 107 35 36 123 107 203 113 121 229 195 69 148 176 160 131 44 124 101 167 224 147 178 51 94 34 183 91 49 246 144 103 69 110 53 93 79 106 107 165 61 13 72 102 126 105 76 43 126 198 53 36 148 104 42 118 124 44 55 50 94 36 233 69 159 169 90 45 93 56 122 132 113 112 162 79 98 29 173 80 148 80 57 161 201 184 61 35 154 214 197 91 183 64 40 103 57 130 60 137 117 154 127 63 96 79 135 215 252 176 67 121 30 122 65 124 130 264 159 212 159 143 101 125 147 194 217 222 149 127 150 138 204 190 77 63 186 135 65 64 113 72 193 110 73 159 188 248 213 69 81 40 173 175 58 69 48 61 194 139 197 43 52 155 80 187 138 181 98 68 65 139 150 217 35 116 117 55 136 75 121 104 85 83 235 208 67 178 122 40 57 99 158 233 131 222 83 144 100 226 140 178 147 79 84 106 66 149 77 203 79 86 115 107 135 49 137 240 40 100 132 126 63 133 143 57 54 127 93 154 86 104 105 186 126 92 85 105 64 43 158 202 135 93 150 136 108 33 186 102 113 184 157 70 153 231 84 154 179 174 124 74 59 265 193 109 199 189 36 100 94 94 53 101 88 151 185 61 25 208 143 82 46 87 109 90 41 172 93 126 28 276 119 127 77 82 39 128 89 67 85 166 46 60 107 148 226 188 181 72 167 146 116 84 39 31 134 132 85 152 175 144 129 72 28 44 23 94 106 39 101 53 230 113 47 88 132 170 137 56 156 72 184 55 70 47 119 173 74 71 194 115 69 128 37 111 103 275 154 150 138 129 49 162 161 57 192 189 141 42 211 54 92 70 131 113 54 147 134 46 146 53 142 78 45 140 60 191 196 120 208 99 34 148 50 137 41 128 78 181 89 164 64 122 104 139 99 59 71 145 175 137 128 159 139 105 82 213 73 255 185 195 190 110 96 129 77 118 104 84 107 112 112.76632302405499
122 147 88 51 51 70 115 55 57 83 53 135 84 61 41 46 49 122 130 143 35 133 20 65 72 38 137 121 72 49 165 81 27 84 87 100 123 71 84 67 108 145 75 150 94 60 200 105 67 124 120 158 205 89 112 82 104 85 33 63 168 96 70 93 110 114 74 213 62 41 82 66 132 131 58 68 56 61 26 64 174 118 116 64 148 70 33 145 90 112 118 142 57 124 182 74 60 21 44 48 39 84 96 157 65 58 74 87 196 64 42 124 71 70 126 249 87 91 226 112 109 53 90 150 59 60 112 56 49 81 46 130 58 125 65 114 65 81 54 117 105 148 116 85 63 98 73 78 71 132 210 99 31 37 117 110 190 110 119 216 198 61 153 173 162 129 37 120 101 163 223 141 179 46 94 31 184 84 49 232 135 98 69 107 44 93 75 109 100 156 63 13 72 102 123 102 75 39 123 194 51 26 144 101 36 117 116 41 52 51 90 35 229 68 150 179 87 38 93 52 126 133 109 120 152 77 93 27 175 74 150 77 56 145 189 174 60 32 149 206 200 85 173 63 38 104 49 122 58 132 101 163 119 62 95 75 137 216 244 177 64 112 30 117 67 116 131 253 154 212 152 148 100 120 140 192 209 218 144 117 159 135 200 183 75 58 180 126 72 51 105 73 194 108 76 162 187 245 212 64 90 39 175 173 55 64 44 63 191 135 185 37 48 154 76 191 134 176 101 75 57 137 151 212 34 110 110 54 133 74 123 96 83 77 228 211 60 165 109 35 50 106 139 228 135 219 74 144 98 211 135 179 146 70 86 98 69 151 73 197 70 82 117 104 123 47 129 237 35 92 125 122 62 134 135 55 51 120 85 163 87 104 104 184 126 102 89 108 62 43 156 194 128 93 140 125 115 31 177 97 111 182 154 61 151 217 82 159 178 178 118 71 58 258 192 105 193 177 34 100 90 96 49 98 80 146 177 53 28 194 131 78 49 83 102 89 36 176 91 124 30 276 119 123 72 76 32 121 93 60 74 155 40 57 113 139 207 181 179 72 155 146 121 72 34 31 141 126 85 160 176 130 129 65 25 42 19 90 105 35 97 47 220 109 44 87 124 178 144 48 155 62 179 53 66 38 118 170 74 64 190 109 64 119 34 104 99 269 143 145 133 131 53 158 157 55 197 177 137 38 214 51 86 62 128 107 49 139 136 44 148 56 143 75 42 138 59 185 207 114 198 88 37 142 48 133 38 128 71 185 86 161 60 111 100 132 97 57 69 137 160 127 121 165 125 108 75 205 77 254 191 194 179 96 101 124 82 107 110 89 95 102 109.38487972508591
118 141 81 51 49 71 112 52 55 79 57 143 81 57 39 42 46 114 132 136 39 127 19 61 62 34 141 119 76 47 162 85 29 82 84 107 117 68 72 61 102 143 80 150 97 58 213 107 71 138 121 155 194 83 108 77 107 83 29 66 165 97 64 88 111 117 78 210 46 38 77 63 132 131 57 72 56 54 27 63 163 104 105 61 147 74 27 138 82 105 112 135 56 116 182 65 58 18 39 50 35 83 94 154 63 57 68 78 192 60 37 131 71 66 134 246 87 89 228 108 97 53 88 150 56 61 103 54 48 78 48 122 64 118 61 119 62 75 46 122 89 144 110 78 60 98 67 73 74 116 195 96 27 38 105 105 186 104 118 218 203 55 148 182 155 133 31 126 91 154 220 130 179 41 101 29 189 75 47 221 137 96 77 106 43 88 68 104 102 144 71 14 78 97 129 103 71 38 108 171 42 21 140 99 32 109 103 36 50 51 75 34 242 62 142 175 86 34 87 55 126 126 98 119 149 72 89 23 178 69 145 70 52 138 183 168 56 31 151 203 189 85 163 60 42 106 46 110 57 130 99 156 110 62 87 76 131 208 249 168 71 104 30 117 62 114 130 260 159 212 156 151 91 120 129 196 191 206 141 114 155 138 197 177 77 53 171 122 65 44 97 71 193 108 80 166 191 253 211 61 87 34 168 174 55 56 44 61 184 122 184 37 41 152 66 184 131 161 96 82 52 131 150 212 29 107 103 52 126 75 118 87 81 70 230 214 53 167 99 28 49 106 133 232 134 204 66 141 100 197 124 177 142 64 87 95 65 148 71 197 58 76 111 98 121 42 123 230 36 87 121 116 61 126 127 57 48 113 76 169 80 101 102 185 131 101 90 106 65 45 139 194 119 93 130 120 105 26 176 96 104 175 161 54 146 212 81 158 178 185 110 57 62 245 192 100 205 163 35 101 91 97 51 99 76 146 186 52 32 191 131 77 48 82 89 88 34 186 89 123 28 280 118 115 70 68 28 118 96 56 78 147 37 56 107 140 202 167 173 62 143 138 125 79 32 31 146 114 83 154 175 118 128 63 23 43 16 87 94 34 90 46 213 101 41 87 119 176 146 46 146 53 176 51 65 39 113 166 67 66 177 108 65 119 30 99 92 262 129 143 132 126 48 160 151 50 202 175 127 32 199 51 76 54 133 114 47 136 135 38 149 51 132 75 36 131 53 190 206 110 196 88 37 145 55 129 34 126 70 182 86 157 59 106 91 133 104 54 57 127 145 129 127 157 116 107 80 205 73 261 195 185 180 89 101 122 79 99 114 96 98 97 106.45017182130585
115 137 73 49 43 69 107 57 53 76 51 144 74 54 38 36 45 109 125 132 36 121 16 54 57 32 139 116 74 41 143 86 30 78 80 102 111 66 65 66 98 137 78 146 95 52 225 95 66 152 130 160 176 79 101 71 107 80 31 71 152 103 56 92 108 120 76 213 48 35 79 59 134 126 52 65 53 49 21 63 158 92 104 54 150 74 26 132 81 98 120 125 56 115 184 63 55 16 38 52 34 77 95 151 58 52 66 70 176 54 36 135 75 62 127 237 78 85 230 108 88 54 84 149 58 62 98 53 46 70 41 116 62 114 53 122 59 69 39 117 86 141 114 77 58 95 65 65 74 107 182 96 25 34 110 92 182 100 112 219 192 56 151 191 148 138 26 125 85 146 223 125 170 41 101 28 186 71 46 225 132 93 80 100 39 89 73 104 100 142 72 14 77 100 125 103 73 42 95 157 42 20 137 90 28 97 89 33 49 55 67 34 247 58 134 178 76 28 82 52 132 126 98 108 142 67 82 22 169 69 139 61 45 133 168 161 58 32 144 196 178 78 157 49 36 95 48 100 59 128 100 164 108 66 77 72 119 207 246 160 72 104 28 130 62 113 129 266 157 209 149 145 88 119 118 196 183 198 145 109 153 139 190 168 66 51 162 112 64 42 100 67 188 106 74 164 182 256 226 58 88 28 164 170 54 52 38 57 177 120 173 33 41 147 70 182 131 152 88 90 45 121 158 213 22 105 104 50 125 74 119 91 77 69 222 211 53 168 99 26 51 97 132 241 130 189 57 142 99 185 113 178 131 60 91 85 57 151 69 187 49 71 104 94 113 40 112 230 32 88 118 119 61 120 115 56 39 105 68 179 72 98 99 181 136 110 89 109 59 45 131 196 110 88 126 118 106 26 179 93 101 172 156 52 139 215 75 165 178 181 110 51 67 238 184 101 204 152 31 94 95 84 55 92 75 136 177 54 32 193 124 83 46 75 85 89 31 197 88 111 25 283 116 111 64 56 24 113 109 54 77 136 33 58 104 135 203 169 173 65 134 137 124 71 33 27 139 109 83 158 166 110 128 61 21 39 13 78 87 34 82 44 202 93 33 81 120 181 155 43 158 48 165 47 59 39 112 163 64 64 175 112 59 111 31 105 83 265 120 139 139 126 48 158 154 46 205 166 117 28 201 47 71 50 130 123 45 128 132 30 141 45 126 70 30 120 49 191 203 107 191 90 35 146 55 128 31 117 67 178 83 165 52 99 88 120 109 52 53 125 133 120 129 151 103 105 77 200 68 268 191 167 172 81 100 126 81 94 113 99 96 90 103.46907216494846
118 141 69 44 39 72 98 59 47 71 48 143 77 52 34 32 40 110 120 122 31 118 14 46 53 33 137 117 71 42 141 83 29 71 71 109 106 63 63 60 92 123 76 142 93 49 223 88 64 164 135 146 176 82 88 68 111 78 28 69 147 107 59 100 108 116 74 216 46 31 80 56 125 121 49 65 54 42 18 60 149 87 104 49 158 71 25 130 84 92 119 122 51 113 182 63 46 14 34 51 30 74 91 140 56 51 62 63 164 52 37 138 80 63 124 219 77 77 223 109 76 45 78 150 54 62 94 48 50 65 39 114 61 114 48 121 60 70 40 111 91 144 106 75 58 88 63 71 74 101 172 98 24 38 105 85 178 93 107 212 183 53 152 189 148 138 21 115 82 142 219 120 163 40 100 28 188 61 46 220 128 86 85 89 38 89 72 105 84 136 62 15 77 91 116 94 69 39 92 150 41 20 128 84 26 97 84 31 49 49 68 31 253 50 129 176 72 25 72 52 125 122 95 112 137 60 77 21 163 63 135 66 44 133 157 148 58 31 143 187 179 76 155 50 29 90 50 95 59 143 101 158 104 60 74 66 117 212 245 154 69 104 26 126 59 110 135 253 165 211 158 139 89 125 114 191 181 190 136 105 152 132 184 169 62 44 152 108 58 42 98 65 186 100 66 167 182 265 231 54 86 25 153 173 52 44 36 51 179 119 168 31 37 141 69 182 119 145 88 94 41 111 156 207 23 98 93 49 113 67 122 90 76 70 220 197 56 164 90 26 55 100 116 238 120 183 59 141 95 175 105 182 124 60 94 84 54 137 63 183 48 63 102 86 113 43 114 226 32 83 112 105 58 109 107 50 33 103 60 182 70 95 98 184 137 105 89 108 59 43 127 179 94 91 113 112 96 25 194 81 91 172 160 46 133 212 72 169 176 187 108 43 66 238 178 104 195 136 30 93 101 80 55 84 75 139 178 51 35 195 117 85 43 70 73 88 25 196 84 103 24 277 118 113 63 51 20 109 110 52 72 140 30 60 99 132 192 166 167 61 125 132 129 72 34 25 127 106 88 163 159 104 126 60 22 33 15 71 81 30 72 39 189 90 35 78 117 170 158 39 157 46 156 40 57 40 95 155 65 59 170 109 55 114 30 111 77 263 111 131 135 125 44 154 152 44 207 167 118 19 197 42 71 43 122 113 45 125 124 26 137 41 120 67 28 100 47 197 188 104 192 89 40 140 52 118 29 113 67 173 74 153 48 96 98 109 114 52 51 126 118 115 125 153 92 102 76 195 69 262 193 163 163 67 97 123 78 82 123 104 90 89 100.38487972508591
116 135 64 43 40 81 91 56 39 71 41 145 75 50 34 32 39 108 113 110 31 108 13 43 50 39 140 117 68 34 142 76 32 70 67 113 98 64 62 58 89 119 77 142 94 45 224 82 59 171 134 138 162 78 89 62 116 78 23 68 148 107 54 92 104 106 71 211 49 30 77 56 122 127 45 64 51 40 16 54 140 90 101 48 160 65 22 128 79 88 115 116 52 108 181 60 45 12 30 55 30 72 88 148 56 49 60 58 161 45 37 135 75 57 116 203 72 78 217 104 78 44 75 154 57 61 88 38 47 62 36 120 64 115 43 118 55 67 40 102 89 148 103 74 61 90 64 69 79 98 171 90 22 37 96 76 173 84 96 209 180 51 143 180 146 141 17 112 76 144 212 114 161 40 92 26 189 58 40 209 121 85 76 87 30 94 71 103 79 135 61 17 81 81 104 91 63 36 90 136 38 18 133 87 27 88 86 28 49 44 62 28 257 42 122 175 66 24 70 48 122 119 97 107 127 59 72 19 158 66 123 65 40 122 154 149 55 25 145 187 179 79 154 47 29 88 44 87 51 145 89 161 97 62 69 70 111 214 245 147 70 91 24 122 58 111 130 234 174 206 151 138 84 126 112 190 168 171 133 104 153 129 187 167 56 43 145 101 63 42 97 58 191 95 56 183 186 272 236 58 77 21 143 185 46 41 32 43 176 115 163 28 35 140 71 184 110 133 84 99 35 114 151 211 21 95 80 51 107 63 116 83 76 66 222 193 56 166 90 23 52 99 115 244 119 167 52 136 101 170 89 187 116 56 98 83 56 128 68 184 46 64 106 89 112 47 112 231 29 79 108 96 61 107 102 49 33 108 61 176 71 79 99 184 135 104 89 109 56 41 126 176 90 95 111 103 87 27 189 79 90 181 152 43 125 193 67 172 169 188 105 42 68 230 183 107 193 131 28 93 101 72 55 79 68 152 179 45 40 202 108 94 45 62 66 81 22 203 78 103 25 267 108 112 63 48 21 108 110 49 74 132 25 60 99 137 186 170 156 57 127 127 133 73 26 23 117 104 84 153 156 91 120 57 17 29 15 69 78 30 64 37 186 91 36 80 114 169 155 35 160 48 153 40 56 33 84 143 67 52 177 108 46 109 31 109 75 252 107 116 135 126 42 150 148 36 212 163 121 19 192 37 69 44 110 114 48 128 116 24 137 45 114 67 23 95 46 188 192 106 182 79 41 127 47 114 29 113 62 160 70 152 44 88 98 103 116 54 51 127 116 111 132 156 90 97 66 197 67 256 196 163 160 65 90 116 71 78 115 103 95 85 97.82302405498283
119 130 58 41 38 86 88 56 35 72 39 155 64 55 31 32 38 105 103 106 28 106 12 44 47 43 133 129 70 28 138 72 37 63 69 108 100 63 66 52 85 105 81 130 90 45 221 75 49 169 137 140 153 73 84 54 117 82 21 64 142 105 50 95 102 102 70 218 49 28 78 54 117 125 40 69 52 37 13 54 133 96 97 43 150 61 24 123 73 96 109 109 44 109 174 55 47 9 31 56 30 66 83 157 55 43 52 55 153 41 33 130 76 52 117 199 67 74 211 100 76 44 68 144 54 62 88 39 48 59 31 128 69 98 38 121 48 63 38 101 90 146 103 69 65 89 56 63 73 94 171 90 19 36 93 70 168 74 88 207 182 49 136 178 146 139 16 104 77 143 210 109 160 35 87 22 193 55 40 209 109 84 75 82 29 90 70 108 75 131 60 18 83 74 102 95 62 34 85 132 37 15 136 83 24 78 86 29 45 43 62 24 254 36 114 181 65 20 64 49 115 113 103 106 121 62 70 22 151 61 121 57 39 134 146 142 60 23 153 176 178 77 145 47 26 84 46 80 48 145 86 158 84 64 64 66 100 198 245 142 70 86 27 116 53 114 140 225 178 204 154 132 84 128 98 181 164 158 131 102 147 127 195 159 50 36 128 92 57 36 87 54 187 97 58 184 179 262 237 57 77 22 127 182 42 43 31 43 171 111 164 28 31 136 80 179 108 118 77 98 31 108 146 209 15 95 76 49 101 56 115 76 63 60 227 195 52 153 86 20 48 89 113 251 113 169 45 126 104 166 86 186 103 58 103 77 59 131 71 181 40 52 101 92 110 47 110 228 26 79 113 97 56 103 100 47 34 103 56 168 72 77 103 190 127 101 86 107 54 37 113 178 86 99 108 99 83 27 200 77 85 184 146 37 124 186 62 171 168 188 114 40 71 214 192 106 181 120 27 87 103 71 57 78 63 149 180 40 39 205 91 94 47 55 65 81 21 200 62 102 24 259 105 114 56 50 17 105 112 48 71 131 23 56 96 131 177 161 141 53 122 126 129 67 26 22 110 104 79 153 149 92 114 61 19 29 15 65 76 31 54 36 172 83 35 78 116 167 157 35 166 49 148 36 55 31 83 139 69 49 172 106 44 100 31 105 75 249 103 113 130 122 45 146 138 34 208 163 117 18 194 36 64 42 101 110 49 121 117 24 135 43 108 69 19 92 49 177 187 106 174 83 38 122 47 125 29 103 54 154 76 155 41 81 101 97 114 46 48 126 108 110 128 165 88 94 65 193 61 245 179 149 156 49 91 110 73 71 119 103 99 87 95.15635738831615
122 127 59 36 37 94 85 47 37 71 35 148 70 51 31 36 40 97 107 106 25 95 15 41 39 42 133 132 67 26 127 65 41 51 65 103 95 59 65 45 83 107 76 123 85 50 217 75 41 166 143 138 147 69 77 50 115 75 18 65 141 100 49 90 109 96 66 213 47 24 71 49 110 119 38 62 52 33 13 54 135 101 100 38 155 55 27 119 68 87 103 97 42 106 174 57 48 8 28 57 32 61 77 161 47 46 51 51 145 40 34 127 69 48 117 195 59 64 204 94 71 43 60 135 52 57 78 37 43 59 25 120 75 94 33 116 49 58 40 95 96 155 97 65 70 81 49 62 75 97 163 93 15 37 98 73 166 68 82 194 182 45 139 185 136 138 16 110 74 144 212 105 152 32 89 21 184 54 36 200 106 83 70 76 25 93 73 102 65 135 54 17 80 72 104 87 54 33 79 120 32 16 121 73 23 78 83 28 43 39 55 18 241 33 100 176 62 18 57 44 107 112 110 112 122 58 63 20 150 64 115 57 36 136 132 140 62 20 148 177 172 70 139 44 25 71 43 72 47 138 93 160 82 61 62 66 96 195 237 141 65 83 27 125 55 113 137 224 174 210 143 137 83 118 97 192 162 151 130 98 143 125 190 152 43 31 116 80 53 40 86 57 174 89 50 190 184 248 240 53 74 21 126 187 40 38 27 41 168 107 158 28 29 136 78 176 106 109 79 98 28 108 134 205 14 85 75 47 92 54 110 71 65 62 236 192 52 141 81 19 46 84 114 257 96 165 45 119 97 151 88 186 104 60 108 67 46 138 72 183 39 53 98 86 105 42 101 224 19 74 112 90 52 100 97 41 35 93 58 165 66 76 104 178 116 105 86 103 50 38 107 173 79 101 99 95 79 28 199 81 78 189 146 29 122 177 64 167 165 189 111 44 72 208 182 97 172 107 26 82 92 68 57 77 55 142 168 34 43 206 83 96 49 46 68 72 22 206 59 100 24 249 101 114 56 51 15 100 120 40 65 129 19 55 99 129 175 165 138 51 121 120 128 67 26 21 117 104 76 151 146 89 112 61 16 27 12 65 74 32 51 30 164 80 35 75 108 172 164 34 156 49 144 34 59 32 83 135 73 47 173 105 36 92 29 104 74 244 98 104 124 132 45 149 124 31 207 153 116 13 183 36 59 39 96 100 46 122 116 16 124 39 103 67 17 83 48 172 185 96 168 87 38 119 42 126 24 103 53 145 76 149 39 82 101 87 120 39 41 130 103 112 123 166 92 91 63 183 56 242 164 138 154 44 92 119 75 69 118 100 95 89 92.35910652920963
113 125 60 36 40 88 82 47 33 68 33 151 62 47 32 36 35 95 105 97 23 89 15 43 37 42 131 129 66 24 113 60 41 48 61 100 90 59 64 41 81 104 76 121 78 44 203 74 42 181 137 132 132 63 73 44 112 78 19 71 128 100 53 86 113 97 62 218 45 24 65 44 95 116 33 63 49 26 11 52 127 97 103 36 159 50 27 116 63 88 96 91 41 103 170 54 45 7 25 58 32 59 67 151 45 42 45 43 142 34 34 137 71 43 127 198 52 60 198 82 68 40 49 137 52 55 83 32 45 50 24 125 90 91 30 109 49 47 40 92 101 153 97 56 77 79 49 64 72 89 153 89 12 41 99 73 165 67 67 177 170 43 120 195 133 142 14 112 69 143 207 102 149 29 94 21 172 47 35 199 99 80 71 74 22 92 69 104 62 141 57 18 76 71 94 88 49 30 80 115 31 15 114 72 17 79 82 31 41 35 54 16 241 30 94 167 57 17 52 38 106 104 124 119 124 55 56 18 147 65 108 54 32 134 111 128 65 20 146 172 173 72 130 41 28 68 37 66 48 132 90 164 78 55 59 62 89 183 224 138 55 79 27 127 48 112 141 206 179 211 135 141 80 117 90 198 161 139 122 98 155 122 181 144 44 25 108 75 48 43 79 51 169 91 49 189 186 253 232 46 74 20 131 180 38 33 25 35 163 89 155 27 30 127 80 168 101 104 76 106 26 103 120 201 13 78 69 42 89 48 106 70 65 60 251 199 52 127 75 15 45 78 115 247 93 168 42 114 92 137 81 178 97 57 114 71 38 135 62 177 37 51 98 84 104 37 89 218 15 66 102 95 51 103 93 37 31 95 58 164 68 77 106 176 118 101 86 102 42 39 105 173 76 104 88 98 76 26 211 84 75 180 142 29 119 166 59 165 155 196 108 39 77 193 182 94 157 97 22 74 89 68 53 69 52 137 158 31 44 189 65 85 51 41 72 65 21 205 61 104 24 245 91 121 50 52 17 100 116 34 57 120 16 58 94 124 176 158 126 48 116 110 130 67 24 18 119 98 72 149 138 89 112 58 16 28 11 59 69 26 45 25 154 78 34 72 105 168 166 37 152 50 144 30 50 30 80 136 65 48 174 106 34 92 25 105 70 242 90 96 122 132 44 132 122 27 207 137 114 16 190 33 55 33 87 96 45 127 108 13 120 39 91 68 15 74 43 156 182 88 162 83 40 115 42 126 23 93 49 145 73 152 36 78 103 83 114 36 39 129 95 114 123 176 92 86 57 161 56 235 155 132 147 41 93 118 70 66 121 98 95 88 89.42268041237114
103 113 60 31 40 85 89 50 27 67 27 143 62 41 30 33 34 97 97 98 18 88 17 40 39 48 129 128 64 25 116 55 44 49 57 87 86 64 63 41 78 93 78 120 74 43 206 75 43 181 130 127 126 60 73 43 111 75 22 67 111 99 51 75 110 99 59 214 46 26 58 47 79 113 36 55 51 24 12 52 118 95 101 33 157 50 26 115 61 76 85 80 42 101 168 51 42 7 23 56 26 50 54 159 46 42 48 40 133 29 34 138 69 39 127 185 50 58 182 72 64 40 47 138 53 54 81 33 41 45 21 131 85 83 28 99 47 42 39 94 100 147 97 49 83 77 43 62 68 86 148 83 12 44 97 66 159 64 62 157 159 39 117 195 124 142 14 113 61 150 208 108 137 25 100 16 162 42 28 200 103 76 69 62 18 84 66 103 57 147 53 16 71 55 91 84 48 23 80 121 30 12 113 66 17 75 81 32 44 35 49 13 245 29 87 166 51 14 54 36 105 99 124 117 124 58 53 17 150 59 102 45 35 128 105 121 72 21 143 168 160 70 126 39 26 64 35 63 51 132 91 161 83 58 61 59 79 169 209 141 52 78 24 124 53 109 147 195 177 201 130 141 85 109 82 203 158 129 125 94 155 125 178 136 46 22 100 73 48 41 75 46 159 87 48 197 192 242 213 42 72 20 130 189 36 32 23 31 157 89 155 27 26 127 78 157 92 96 79 109 24 108 119 199 10 77 59 37 83 43 102 67 62 51 232 195 49 128 70 13 47 76 114 247 88 159 40 108 85 132 72 177 82 53 111 62 39 134 54 164 32 48 90 78 94 36 85 209 13 58 103 89 52 99 85 33 31 86 60 165 69 72 101 181 106 90 84 106 45 40 99 158 75 104 83 93 75 23 230 84 77 180 136 28 123 150 59 153 143 190 97 32 81 181 186 89 151 90 21 72 86 65 55 64 52 133 150 30 46 183 56 81 51 40 65 63 21 204 61 99 22 234 78 115 45 55 18 103 107 33 47 115 15 58 97 124 169 151 118 47 113 100 135 63 23 14 119 91 67 154 133 79 117 58 16 27 10 53 69 28 40 20 146 72 31 62 98 146 167 33 153 50 147 27 48 26 78 137 66 50 168 103 27 94 25 104 65 243 84 87 122 124 39 138 115 29 207 134 110 16 196 32 53 26 80 96 42 124 103 10 104 39 95 61 14 62 37 143 178 81 154 74 43 117 40 124 23 85 46 149 69 155 33 79 96 83 104 32 33 129 87 119 118 168 94 81 52 152 53 233 155 130 142 35 97 117 73 64 116 100 94 83 86.4381443298969
96 114 51 27 44 80 78 49 22 61 22 150 63 35 29 33 34 102 93 93 14 89 20 40 39 57 124 120 54 20 117 52 39 51 52 82 86 63 61 37 75 86 78 110 77 43 211 76 44 193 127 128 126 65 73 44 104 75 26 71 103 102 49 76 104 98 54 202 42 25 58 43 77 103 38 52 57 20 12 52 103 96 97 31 157 52 23 121 66 77 82 86 43 103 174 48 39 6 21 54 24 44 52 169 46 44 46 36 132 27 32 132 66 32 128 181 48 57 173 63 57 37 47 129 60 52 73 32 39 41 19 131 93 77 27 91 46 36 34 92 92 144 97 47 81 73 40 62 63 76 145 84 8 47 87 62 148 66 59 152 152 39 106 200 117 143 15 107 61 144 200 103 131 20 110 12 145 37 27 203 102 67 66 61 16 83 65 106 57 148 49 13 73 54 85 84 54 21 76 125 31 12 114 60 14 76 68 24 43 30 44 13 240 26 81 167 50 10 53 33 101 97 120 119 119 56 49 14 149 61 99 47 35 123 101 112 67 22 143 161 160 66 123 36 22 60 35 54 51 118 91 155 70 60 60 54 70 164 210 142 46 75 21 130 49 109 154 200 189 197 127 139 80 103 76 197 156 124 121 91 160 123 178 138 44 21 98 72 50 37 71 43 143 87 46 193 184 229 209 43 71 22 136 190 31 29 21 30 148 81 155 27 22 119 76 155 91 93 80 117 24 106 105 194 8 71 58 35 73 42 109 65 57 48 225 188 43 126 70 13 51 73 115 253 85 159 39 105 90 118 80 194 73 52 106 57 39 130 54 164 33 49 98 80 90 34 76 204 12 51 103 92 46 95 77 30 28 84 59 166 65 79 105 178 116 91 90 106 42 38 94 156 69 99 73 85 74 21 230 77 74 173 128 25 120 158 59 147 132 195 91 35 78 164 182 91 142 82 20 69 87 66 61 65 45 132 140 29 43 179 50 78 47 42 59 56 18 201 57 102 23 236 75 120 47 54 16 107 104 32 43 109 13 58 98 119 172 141 108 46 114 96 134 63 21 14 114 91 60 159 137 71 108 55 15 29 10 53 61 30 40 19 140 73 31 58 94 137 160 37 154 52 149 23 46 25 70 134 65 47 159 100 24 89 29 101 71 242 82 83 125 119 42 134 106 22 202 125 112 18 190 31 49 22 79 100 41 120 98 9 94 33 93 57 12 56 32 136 177 71 142 71 37 112 37 124 23 80 39 146 64 157 31 73 93 77 106 32 32 127 85 111 112 168 88 76 54 147 51 214 144 116 150 35 93 101 69 64 121 103 90 78 84.08934707903781
95 96 49 24 44 75 78 44 19 59 19 145 55 32 30 34 30 103 86 84 14 87 18 41 38 56 117 119 48 17 111 46 40 53 46 80 84 63 58 32 77 79 78 106 75 39 203 64 46 204 120 121 131 60 65 43 97 71 23 72 97 96 49 65 95 102 53 191 41 23 58 41 69 96 40 48 55 20 11 56 96 91 101 31 154 43 21 121 64 76 68 86 37 99 188 47 37 6 22 48 27 40 39 174 48 45 47 33 118 27 33 130 62 31 133 170 45 54 166 61 50 36 47 115 61 48 65 25 34 39 18 131 105 79 26 92 49 34 30 99 95 137 92 48 81 66 38 60 57 78 138 72 7 47 83 59 150 62 53 153 144 38 99 201 111 143 15 104 58 134 206 98 123 19 115 10 141 31 22 201 104 65 64 59 15 77 59 106 53 151 54 12 80 45 85 83 56 22 69 120 32 5 112 57 7 68 60 25 42 27 40 12 241 22 82 169 49 9 48 31 109 95 122 113 115 49 46 15 149 60 93 45 38 118 93 102 61 19 147 156 151 53 119 37 20 51 32 50 51 123 93 152 74 59 55 50 63 165 203 131 44 72 19 128 51 115 155 202 185 190 123 138 78 97 69 201 138 121 118 91 152 109 179 136 45 20 90 67 54 36 64 42 133 76 40 175 171 226 211 38 69 19 132 188 28 27 16 30 144 78 155 26 21 113 76 161 78 88 81 121 20 103 100 188 7 76 51 33 69 40 106 60 59 43 217 186 45 111 68 13 51 70 109 250 88 148 41 96 95 104 78 194 65 48 104 52 40 133 52 163 32 51 99 81 85 30 64 197 10 43 104 90 39 92 70 32 24 81 57 168 60 79 102 168 114 85 92 99 40 38 87 149 63 97 69 86 65 20 244 74 79 173 120 24 119 160 55 136 133 195 82 38 79 148 178 86 140 79 16 68 80 68 61 64 43 136 140 25 47 176 50 75 44 39 59 49 17 206 53 103 17 229 72 120 42 56 17 101 108 33 37 97 10 56 88 116 157 133 104 45 113 91 133 65 19 16 112 89 54 164 135 71 106 51 18 28 11 46 55 28 36 16 139 71 27 60 90 130 151 40 161 50 152 22 43 22 62 126 64 45 148 99 21 84 28 91 74 237 75 81 119 120 40 129 99 20 192 125 110 17 192 32 47 21 73 109 37 109 102 8 87 37 89 54 11 56 32 127 179 67 120 63 36 105 37 114 21 73 39 133 63 155 29 68 87 67 102 30 28 120 84 116 111 169 91 70 47 146 47 202 136 107 148 38 86 90 62 67 120 105 89 71 81.2766323024055
100 92 43 24 47 72 76 42 20 54 16 136 52 31 30 28 30 100 83 81 17 88 17 38 37 59 109 115 49 14 108 48 41 47 44 77 80 62 60 29 75 77 79 104 75 40 206 65 46 216 119 123 117 56 58 39 92 69 25 77 99 86 49 65 86 102 49 190 42 23 53 37 67 94 41 48 57 19 10 59 95 85 97 24 152 42 22 113 58 73 65 89 32 92 179 45 36 5 18 50 29 36 33 173 44 45 45 30 102 19 33 118 59 30 136 162 44 59 163 57 44 35 43 104 65 54 62 25 30 38 16 130 115 78 25 76 45 28 29 95 89 141 82 34 75 54 39 56 55 76 141 69 6 44 81 59 146 58 44 146 131 36 97 196 119 140 14 91 54 130 211 97 114 16 112 8 135 30 22 189 91 64 64 55 10 77 60 110 46 144 46 12 78 38 85 80 57 22 66 112 36 5 113 54 8 77 59 21 43 23 37 11 242 15 78 161 52 9 48 32 103 95 128 124 102 46 41 14 158 63 92 45 36 114 97 103 63 17 150 160 141 51 107 38 20 46 30 50 52 126 89 146 78 58 53 47 62 161 192 120 36 70 21 122 52 106 149 206 179 164 121 147 82 93 67 193 134 113 113 86 150 98 153 134 42 22 83 64 53 32 58 41 127 71 37 165 171 215 208 40 67 20 126 188 29 26 16 28 146 78 152 28 20 111 69 165 79 80 78 124 21 94 98 178 7 68 48 30 69 40 103 58 50 41 207 190 41 104 58 12 47 62 94 249 86 139 38 93 96 105 79 190 62 47 95 52 38 134 52 149 28 54 100 83 83 32 57 191 7 39 106 85 42 86 61 27 21 77 61 163 54 83 104 161 101 86 93 103 40 38 87 141 56 93 65 86 65 21 252 75 73 177 110 23 113 160 52 130 132 197 68 37 79 135 177 77 136 79 15 62 76 69 61 64 39 137 145 24 45 163 52 66 50 37 58 46 16 204 52 98 19 224 66 117 43 54 16 98 101 31 36 92 9 56 90 110 148 123 96 44 110 91 134 55 18 15 111 91 48 162 129 67 105 54 15 28 15 43 50 26 31 15 141 70 25 58 87 122 146 37 148 47 146 22 41 21 60 125 68 40 142 96 17 74 32 91 78 230 76 80 119 124 38 122 94 19 186 124 107 17 198 33 41 19 70 108 34 108 94 6 86 35 86 50 7 56 28 108 168 66 112 66 37 108 38 120 19 69 34 137 63 155 25 56 86 67 99 26 28 113 81 110 111 166 88 66 45 142 41 192 123 112 152 35 86 82 60 68 114 102 85 61 78.69759450171822
103 90 40 21 49 71 75 44 21 52 14 133 52 28 25 27 26 109 84 81 20 86 15 36 32 56 109 112 51 14 105 50 39 44 43 74 82 62 58 30 66 74 80 96 67 38 197 66 41 249 121 120 119 55 54 38 82 66 20 80 95 86 47 65 78 115 49 181 43 27 55 34 67 88 45 44 52 15 10 56 93 80 95 22 149 41 20 114 55 73 66 81 27 89 174 45 38 3 14 47 26 30 28 180 45 44 41 29 90 18 39 121 58 26 135 153 39 54 153 58 41 33 41 98 59 50 58 23 26 34 12 141 118 73 25 70 44 26 24 95 86 135 77 32 79 54 35 53 55 74 141 66 6 40 78 56 133 57 43 145 120 33 99 213 106 132 14 82 49 115 203 90 103 17 104 7 126 25 19 182 87 60 60 50 7 77 55 105 42 144 44 13 88 38 85 72 53 23 62 106 37 4 113 52 10 84 54 18 39 23 31 10 230 17 72 158 59 9 44 33 106 93 123 126 103 49 35 15 157 63 92 45 35 109 92 96 55 18 153 154 133 45 104 32 18 46 24 50 50 129 88 152 78 66 52 43 62 147 189 102 36 69 23 129 47 93 144 201 183 157 109 154 78 100 58 185 129 109 106 84 143 97 142 128 44 15 74 64 55 31 56 43 123 69 37 162 166 201 194 37 70 16 124 193 30 23 14 26 126 75 151 27 18 102 66 155 78 72 73 129 22 95 88 184 6 63 43 28 69 37 102 49 51 36 197 191 41 98 58 11 44 59 85 230 90 132 33 89 93 102 80 188 64 46 93 52 35 134 52 142 26 50 98 80 83 33 51 181 5 35 103 87 39 79 57 17 20 78 59 159 50 86 109 155 94 91 89 100 39 34 81 128 51 85 64 76 60 23 244 75 68 171 106 22 117 150 45 123 119 199 67 35 79 125 174 71 135 71 15 60 66 68 64 64 37 138 150 23 45 163 49 64 54 34 60 41 13 205 50 105 19 219 69 118 40 51 15 101 95 31 36 95 8 54 97 109 141 125 93 45 103 98 129 53 17 13 107 86 43 163 128 66 96 55 16 27 18 38 50 26 29 13 138 66 25 54 86 116 137 30 153 50 142 23 39 19 56 126 77 39 134 99 15 68 31 91 72 229 73 76 119 127 32 113 89 18 182 122 113 17 198 36 40 19 68 109 34 101 88 5 84 33 82 43 5 50 25 104 155 65 108 55 36 110 38 119 18 63 28 135 63 162 20 52 87 62 100 24 24 114 70 105 114 156 88 61 45 137 40 185 112 111 151 36 99 81 59 65 106 97 84 59 76.35223367697594
101 91 40 17 54 65 76 43 22 53 10 126 49 30 23 28 25 101 74 83 23 78 15 36 28 56 107 108 47 13 102 58 38 41 42 73 84 60 55 33 63 61 80 91 63 40 199 64 42 263 130 130 115 49 50 33 81 65 20 80 92 90 46 67 71 116 44 183 41 30 53 30 65 83 41 38 55 12 9 59 86 79 88 20 148 39 19 108 50 66 66 90 25 85 169 42 34 3 14 39 24 24 31 180 42 41 41 30 78 13 41 116 59 24 135 159 38 52 151 54 36 30 41 102 57 50 54 20 20 34 11 141 121 70 28 63 43 27 24 89 87 129 65 32 83 51 34 50 55 69 136 58 5 41 74 57 130 57 34 138 115 33 105 217 108 120 14 79 47 113 189 78 92 11 95 5 126 27 18 173 79 59 52 45 6 76 47 102 45 140 40 11 87 33 78 69 49 23 60 110 37 3 116 50 11 85 51 16 41 19 24 10 231 18 71 140 61 5 47 30 103 93 110 112 103 46 34 11 159 64 84 45 36 107 87 92 49 16 153 148 132 41 101 30 18 42 23 47 49 129 85 152 76 67 46 41 63 140 189 98 37 63 23 126 46 86 148 187 173 152 110 154 74 96 49 184 125 102 98 81 137 95 131 122 41 11 72 64 57 29 52 42 114 66 32 170 158 202 190 35 72 16 119 203 29 20 13 29 116 66 142 28 17 104 61 162 72 67 74 130 22 103 90 174 6 60 41 28 63 33 94 43 48 41 190 181 37 85 52 11 40 58 85 229 86 124 29 80 90 98 85 191 63 48 97 54 36 132 45 148 24 51 98 77 80 30 48 168 4 30 98 87 35 81 52 12 19 69 61 159 43 90 106 159 95 84 89 98 36 38 86 123 45 80 65 67 54 24 248 70 64 163 102 22 117 136 42 124 116 207 69 36 82 121 173 67 127 66 13 54 59 62 66 61 35 140 151 23 41 163 53 59 51 29 56 37 11 201 45 103 16 220 64 114 44 48 14 100 96 28 35 95 9 47 99 108 138 117 90 49 97 85 121 51 15 13 97 82 34 166 124 62 92 50 16 27 16 32 46 25 27 12 140 66 27 54 78 115 149 30 154 49 143 23 35 18 54 135 78 36 127 101 10 69 32 83 67 228 70 73 121 135 31 111 86 16 183 117 107 20 189 32 37 19 67 108 35 91 90 4 83 36 77 40 5 41 23 97 154 58 99 47 37 109 39 120 15 60 27 138 62 148 18 49 83 59 103 22 28 108 66 107 106 142 84 54 41 135 38 164 111 117 147 38 100 72 53 62 103 93 82 55 74.06701030927835
97 90 37 16 54 61 75 46 19 51 7 128 44 30 21 26 21 99 74 80 21 77 15 30 27 50 106 104 48 14 100 59 34 38 41 65 81 62 53 29 63 55 77 86 61 41 202 63 41 269 134 130 113 44 46 30 72 64 19 90 82 95 35 66 61 106 43 179 40 33 54 32 62 74 41 40 53 11 8 63 84 74 81 19 148 41 16 107 49 57 63 95 23 83 170 41 33 3 12 37 22 22 31 177 38 42 36 26 73 12 42 111 56 18 138 164 38 50 143 46 32 27 37 108 58 48 54 19 20 33 8 136 131 68 25 54 38 24 23 83 81 125 62 29 91 48 36 48 53 68 128 53 3 38 70 55 120 60 34 134 115 31 108 220 105 112 16 74 48 114 185 69 89 11 94 2 127 25 16 151 74 65 51 40 5 77 43 105 42 136 38 12 82 30 80 68 46 23 59 108 35 2 116 47 10 82 48 16 36 17 23 7 217 16 65 140 60 4 47 33 103 85 103 108 99 41 27 12 160 62 78 48 35 97 90 89 42 19 139 137 122 38 89 26 20 40 26 47 49 128 84 157 68 63 42 43 60 134 190 96 37 59 20 129 43 82 148 182 176 147 105 155 73 93 42 190 134 93 95 76 136 91 119 120 39 11 62 61 61 30 55 43 110 71 30 175 164 189 191 30 75 16 114 196 29 15 12 31 109 62 141 25 18 94 61 151 68 65 70 135 26 102 90 170 6 62 40 29 64 31 93 40 44 43 192 174 36 82 44 7 40 55 81 222 90 109 28 80 92 90 77 194 61 43 100 53 34 128 44 136 22 48 90 78 76 28 41 165 3 29 99 84 38 75 47 12 19 67 60 154 41 84 107 147 92 82 92 100 34 37 86 125 37 76 70 67 55 21 253 67 59 160 101 20 112 138 41 114 108 203 67 31 90 113 169 58 125 54 12 52 53 54 64 57 34 132 151 20 37 157 50 57 45 29 52 36 10 194 38 101 14 205 58 108 41 46 12 97 92 27 34 90 11 49 96 98 139 114 92 46 86 86 115 48 14 12 98 80 28 165 121 56 96 48 14 24 19 31 44 26 23 11 130 65 26 57 75 106 144 26 149 44 148 19 34 15 52 136 83 35 118 102 9 67 32 79 59 220 64 70 123 138 30 107 80 15 191 115 106 19 186 28 36 19 66 115 31 90 90 3 81 36 75 39 4 36 22 83 168 54 88 50 39 107 35 132 15 58 27 139 55 146 17 40 76 59 99 20 32 110 68 107 101 135 88 44 38 117 35 151 112 108 145 35 101 67 51 52 103 93 77 49 71.78865979381443
93 89 34 17 58 61 67 42 21 53 7 125 42 24 22 21 19 103 67 78 22 75 17 27 26 48 100 96 51 16 102 57 40 40 36 64 81 61 48 28 61 50 69 88 61 44 202 61 37 281 139 137 109 43 45 27 66 59 17 92 78 90 34 57 59 104 38 189 36 31 56 29 53 68 39 42 57 9 8 65 79 71 76 19 146 38 12 116 44 52 60 87 27 81 169 39 31 3 14 38 18 21 26 176 35 38 36 22 75 13 48 107 59 16 121 154 37 45 129 45 29 24 35 106 56 45 50 17 16 24 7 140 145 66 23 49 37 21 22 78 76 124 59 21 99 45 40 44 50 64 126 52 3 37 77 52 116 58 35 122 110 27 103 209 101 104 17 74 45 108 180 69 79 12 88 2 118 22 14 138 68 64 49 35 4 70 37 98 42 127 34 10 81 22 80 72 45 19 57 99 35 1 115 42 9 82 46 14 36 12 19 6 209 18 59 138 58 3 44 35 106 87 107 103 103 41 25 13 151 58 74 41 34 94 86 89 35 18 150 137 124 38 79 22 20 34 30 44 48 123 83 156 65 61 38 41 60 129 179 91 31 58 20 122 41 82 152 182 179 142 102 163 74 93 42 184 138 89 82 72 131 87 112 120 36 10 57 51 60 29 52 41 100 61 32 175 163 182 180 29 79 13 110 193 29 15 12 34 106 58 133 24 15 91 55 150 66 62 70 136 24 112 86 172 6 64 42 25 55 32 85 30 42 45 192 176 36 74 44 7 44 47 91 231 98 104 24 76 85 84 79 186 56 37 108 56 31 122 42 130 19 46 87 75 72 26 38 167 3 24 94 81 38 78 41 10 17 65 57 146 40 77 115 151 96 85 89 109 33 35 83 130 33 71 70 61 53 19 253 62 56 148 94 17 112 130 39 117 105 205 63 30 90 107 170 55 129 48 11 52 44 47 68 58 31 128 145 21 36 150 44 55 40 27 49 38 8 192 40 98 13 210 55 109 43 45 10 86 95 25 36 88 11 54 89 90 130 110 90 49 83 81 109 47 15 10 94 75 23 162 110 50 91 48 15 24 19 30 46 29 23 11 125 58 25 48 68 111 136 28 153 39 151 19 36 12 54 124 80 29 117 97 8 63 29 74 57 222 61 66 129 138 27 103 71 16 186 110 100 21 187 28 32 11 68 117 30 84 83 3 79 34 78 37 4 30 20 81 159 48 87 54 41 100 31 129 12 57 28 132 52 138 15 32 77 55 91 19 34 105 74 95 97 126 83 41 35 115 33 139 106 107 139 35 102 66 50 47 103 83 77 41 69.59621993127148
89 83 32 16 65 57 64 37 20 53 7 125 35 25 22 20 19 106 61 75 24 76 13 26 20 54 90 91 48 15 100 62 43 37 32 57 81 59 49 29 63 46 70 87 62 43 205 54 36 288 153 141 106 40 36 24 54 64 16 88 69 84 27 50 50 103 34 180 35 29 54 26 56 63 42 46 57 6 9 68 70 70 78 18 154 35 11 118 42 45 54 81 27 71 175 34 30 3 16 38 15 20 23 167 31 33 36 22 73 11 51 107 53 13 116 142 33 45 124 44 26 22 32 106 56 42 49 15 17 24 6 150 145 59 20 46 38 20 20 75 74 126 55 21 104 46 40 43 51 66 117 51 2 32 75 47 106 56 35 122 102 26 109 208 94 97 18 71 39 100 173 66 72 9 87 1 118 21 13 135 62 63 48 33 3 66 40 94 40 120 33 10 82 19 66 64 41 17 56 98 32 1 125 43 7 76 41 12 37 10 17 6 207 18 59 145 56 3 42 35 94 89 102 102 107 41 22 14 154 56 68 38 36 85 86 85 31 17 155 136 115 32 78 17 16 29 28 46 49 122 76 156 59 59 42 37 55 123 178 88 30 60 17 119 43 77 149 174 175 134 102 161 76 94 32 189 132 87 73 67 125 82 110 102 38 9 54 46 64 30 48 36 95 60 33 178 166 174 183 31 82 11 105 189 26 13 12 33 101 53 123 20 16 85 55 143 64 55 65 147 24 110 81 160 6 63 38 22 54 32 78 30 43 50 182 182 32 65 41 6 44 46 90 235 104 103 25 71 92 77 80 184 48 34 108 56 28 115 41 124 18 44 86 74 68 23 34 159 3 25 97 81 39 74 35 9 15 61 59 150 41 69 113 153 88 81 83 112 30 36 82 126 32 57 73 52 52 16 251 62 50 136 85 16 112 126 35 111 107 211 58 30 91 89 161 53 111 42 10 49 41 42 68 53 29 133 138 20 34 140 40 52 42 28 47 36 8 187 35 89 14 204 48 107 36 39 8 84 93 22 35 90 11 52 86 80 120 93 86 48 75 69 106 47 14 8 90 69 23 158 105 46 91 46 17 26 20 27 44 25 25 11 113 58 22 44 64 101 129 26 150 36 142 17 32 10 50 116 78 23 114 97 7 59 28 69 54 217 55 66 133 147 32 89 69 17 172 106 90 23 175 32 29 11 74 116 29 69 86 2 80 37 76 35 4 28 19 73 164 47 84 51 39 96 33 132 14 56 28 134 48 124 14 30 84 55 85 18 33 101 72 91 102 123 83 37 29 103 29 137 106 107 131 35 97 64 47 43 97 80 82 39 67.27319587628866
84 79 28 13 66 57 59 38 18 55 3 116 32 28 23 20 15 102 59 66 28 73 12 20 19 45 87 91 48 14 101 63 42 28 29 51 75 58 49 26 59 40 63 84 53 39 203 50 32 289 166 145 105 35 36 21 47 68 17 87 70 79 23 44 41 101 33 185 33 25 44 22 57 57 46 45 57 4 7 62 72 67 81 19 149 32 11 112 39 43 50 75 28 68 178 32 29 3 16 38 14 17 21 168 31 30 34 21 71 9 53 100 54 11 104 142 31 43 124 38 29 17 31 101 55 39 51 14 17 24 4 154 151 60 18 39 35 19 19 77 68 130 49 22 105 47 40 37 47 69 112 51 2 31 83 44 99 51 33 122 100 25 110 214 88 87 18 72 41 108 161 60 67 7 87 1 115 20 11 139 58 56 47 29 2 61 39 91 37 122 29 6 74 19 65 63 39 17 49 96 28 1 126 42 7 69 39 12 37 10 15 5 201 19 58 147 51 3 40 32 88 82 96 101 110 36 18 15 149 56 63 40 35 84 87 81 31 16 144 139 102 30 70 21 15 26 29 43 46 119 79 163 60 56 44 37 55 109 181 86 27 56 17 119 45 70 150 168 168 131 95 169 65 89 33 179 130 79 71 60 121 80 104 99 35 8 52 43 62 28 43 35 90 60 35 179 171 168 181 30 80 10 98 184 24 14 9 35 94 51 122 21 18 82 56 129 60 49 66 146 24 99 83 154 6 64 40 20 53 31 75 29 43 50 166 170 33 60 36 6 40 42 88 240 92 102 23 69 93 68 77 185 46 37 112 51 25 110 40 112 18 44 86 73 67 21 31 150 3 26 101 80 40 69 31 9 12 56 56 148 36 63 113 150 84 84 88 110 30 36 78 110 30 51 76 50 53 14 254 63 50 120 79 16 103 118 31 110 108 211 51 33 97 87 151 49 107 38 11 47 41 44 64 47 28 124 134 19 29 136 30 53 41 28 41 31 7 187 32 86 13 200 49 107 38 35 9 87 86 18 34 88 10 54 73 71 106 87 79 43 68 64 104 44 14 6 88 63 20 163 95 44 83 42 17 32 20 21 45 25 21 11 109 63 19 44 63 94 130 22 148 39 141 16 32 9 48 121 79 25 111 90 6 53 28 63 54 207 46 62 127 158 32 90 69 15 162 111 84 22 169 33 27 11 74 119 28 70 82 2 79 40 78 37 4 25 20 70 172 46 80 44 38 90 34 138 15 52 25 127 51 122 12 28 78 55 81 15 32 102 69 83 100 113 74 32 26 104 23 134 108 107 127 35 94 57 47 39 95 79 82 39 65.12542955326461
86 80 24 11 69 55 55 39 17 56 3 122 22 31 18 18 15 89 58 66 29 70 9 18 17 43 82 90 42 16 102 55 44 29 26 47 68 55 46 26 60 38 60 77 50 34 200 43 29 299 171 150 105 32 34 21 44 67 16 90 64 77 21 45 38 93 30 177 27 21 40 23 55 54 43 39 56 2 7 54 69 63 81 18 147 31 11 121 37 40 45 70 24 65 173 34 29 3 13 40 15 13 18 163 37 28 35 19 67 10 57 104 54 11 105 137 31 41 117 36 29 15 25 98 51 40 49 13 17 20 4 146 156 62 18 34 36 16 18 73 63 136 49 25 100 45 38 35 44 73 109 50 2 30 83 36 98 56 32 119 102 25 112 217 87 81 17 74 37 107 159 56 68 8 81 1 112 15 15 131 56 47 48 25 2 53 38 84 36 129 32 5 74 18 57 59 32 16 44 95 28 1 124 38 8 67 34 14 36 9 15 5 199 19 49 135 43 2 40 32 82 77 92 86 104 37 15 14 131 52 63 38 34 84 82 76 29 16 132 134 101 28 64 20 15 24 32 37 48 118 74 165 53 58 45 32 51 103 188 77 27 52 15 119 45 65 151 160 155 127 87 159 62 83 29 166 128 77 65 62 107 79 100 93 31 7 50 40 58 30 43 34 92 57 37 179 172 148 179 30 79 8 97 190 23 14 8 38 91 44 126 20 15 75 60 120 61 45 68 148 25 97 78 147 6 63 40 18 52 30 69 26 40 50 163 162 31 55 34 5 41 43 92 229 88 97 24 63 93 61 72 193 45 36 123 44 23 119 40 111 16 41 87 74 65 19 28 157 3 26 101 82 41 63 27 9 12 59 55 147 37 63 113 158 81 90 83 110 29 36 78 110 27 48 72 48 55 14 247 56 50 108 77 15 99 111 27 102 106 215 50 32 98 83 148 50 104 32 8 47 41 41 55 45 26 126 128 18 29 131 23 53 41 27 39 30 7 182 31 70 13 190 42 93 35 33 9 92 78 17 37 90 11 51 75 68 100 86 76 41 63 61 98 42 13 5 87 61 18 164 90 43 82 43 14 36 19 19 48 25 19 9 104 58 18 45 60 78 118 21 150 40 132 19 33 8 46 122 77 23 108 91 6 48 27 61 51 189 51 55 127 162 31 82 66 11 160 115 79 21 168 34 21 13 66 122 26 71 76 1 81 34 78 34 2 23 19 74 179 44 76 42 40 82 39 138 13 53 28 117 53 110 11 22 73 55 83 14 31 101 68 82 86 111 77 29 22 104 20 127 104 103 134 32 95 51 47 33 84 73 81 38 63.09278350515464
80 85 17 10 68 50 52 36 19 58 2 119 17 33 18 18 12 83 56 63 30 70 10 15 17 39 76 89 40 18 103 51 41 30 23 46 66 45 46 26 60 29 56 67 49 30 180 43 28 303 178 151 108 30 36 21 45 69 15 89 62 67 16 44 34 96 31 170 27 15 39 24 53 55 49 36 56 1 6 55 61 67 87 19 152 32 11 116 34 35 41 71 22 65 175 32 25 3 11 39 14 12 16 156 35 27 32 16 59 12 57 103 51 10 105 130 28 39 116 32 29 14 27 98 46 31 50 13 15 20 3 131 158 61 18 30 38 15 19 75 64 126 50 26 101 46 36 35 42 68 104 45 2 27 81 34 95 57 27 116 109 21 114 207 78 72 15 76 38 94 156 44 68 9 79 1 105 14 16 127 58 48 45 22 1 46 35 72 32 122 30 4 72 16 55 56 31 16 40 84 31 1 115 36 9 71 30 12 35 9 13 5 200 22 48 127 43 2 38 27 83 67 87 83 96 35 10 11 122 51 64 36 36 82 79 73 26 17 127 133 92 25 59 20 15 20 38 36 42 126 76 157 59 53 48 25 52 95 177 70 28 48 16 108 38 64 148 149 152 124 96 150 57 83 28 167 125 70 63 59 94 74 101 86 29 7 44 39 57 31 41 34 90 53 38 195 171 139 172 33 72 7 86 192 23 14 8 40 85 38 125 19 13 70 62 111 53 42 64 147 24 91 80 138 5 61 40 18 44 27 65 21 40 50 166 152 32 51 34 5 40 42 83 224 77 92 23 63 89 55 84 193 44 33 125 44 24 123 39 109 15 40 82 67 65 15 30 148 2 20 104 81 40 56 25 7 11 59 61 138 37 56 111 146 77 92 80 116 33 35 74 107 26 46 82 51 53 14 258 55 49 103 71 12 93 106 27 89 101 221 51 29 99 79 147 49 101 26 8 41 38 35 51 46 25 122 120 16 27 125 21 48 39 25 34 30 6 174 30 67 11 186 39 90 29 35 10 84 79 16 40 98 12 52 74 64 90 90 76 38 57 56 99 41 13 5 89 52 16 165 84 34 77 45 12 37 19 17 44 27 17 9 94 54 17 39 59 79 116 22 140 41 121 17 28 7 47 103 77 24 107 91 5 46 24 57 50 196 51 55 122 176 29 79 60 10 148 109 74 21 161 36 20 13 64 124 26 74 68 1 80 30 71 32 2 18 20 72 180 44 69 37 37 85 42 141 11 47 27 108 45 100 8 18 67 55 80 12 31 97 71 79 79 105 74 25 20 95 19 124 100 102 144 31 88 53 48 32 86 72 78 34 60.960481099656359
80 80 15 8 73 51 48 30 19 61 2 124 16 35 17 16 12 81 50 62 34 63 7 14 17 42 74 82 37 16 98 50 41 31 22 47 60 39 46 24 57 26 58 65 48 29 173 41 29 304 182 150 103 32 32 21 46 74 17 86 67 62 16 43 32 96 30 173 26 13 37 22 51 58 46 33 57 1 6 48 67 63 82 13 155 31 11 108 30 30 34 71 16 61 168 35 20 3 13 40 14 12 15 154 32 26 32 15 53 9 56 99 48 11 103 131 25 34 119 28 28 13 25 95 47 32 46 12 14 18 1 125 171 56 19 23 38 15 21 72 58 119 50 27 103 49 32 37 44 70 93 44 2 26 84 31 95 53 26 114 114 18 110 203 79 68 16 74 37 95 150 44 69 8 83 0 100 10 13 121 61 50 40 20 1 36 32 75 30 123 31 3 68 16 49 55 30 15 39 76 31 1 111 31 9 73 27 11 34 7 11 5 186 19 44 129 45 1 36 27 85 65 90 84 92 35 7 13 111 50 61 37 36 81 72 73 23 14 114 136 82 24 54 16 13 19 43 37 36 116 68 153 52 52 47 21 53 85 181 69 25 46 13 113 38 58 143 148 156 117 92 144 55 76 26 164 132 64 53 57 81 66 95 80 27 5 39 33 54 28 39 29 84 51 39 195 155 138 165 34 65 8 74 197 22 14 8 39 74 40 114 17 10 64 61 103 48 46 61 145 23 79 75 129 5 60 38 17 36 24 61 18 38 50 175 153 34 44 35 4 34 39 82 219 80 86 24 66 88 53 83 197 37 29 130 32 25 116 35 102 14 34 94 64 65 13 26 145 1 16 93 81 39 57 20 6 10 59 60 135 35 50 113 132 80 88 74 123 35 34 77 98 22 40 84 52 51 13 254 54 52 100 63 9 95 97 22 88 101 226 49 26 96 77 143 46 97 23 7 40 37 34 48 51 23 115 120 19 25 122 19 52 36 20 28 31 5 158 28 62 10 176 41 81 26 39 10 86 77 13 41 101 13 51 65 57 86 87 70 35 58 59 89 40 12 4 80 50 14 152 80 31 77 41 10 37 17 17 44 28 16 7 88 51 15 39 60 71 120 20 134 42 114 12 24 7 42 98 72 20 109 88 4 45 27 47 52 187 55 54 116 183 25 75 63 9 149 106 74 21 156 35 18 12 57 123 23 68 63 1 74 27 65 31 2 16 20 68 187 46 62 35 36 87 40 133 9 48 25 101 41 93 6 15 60 47 81 11 26 98 65 77 82 107 71 25 19 87 16 110 101 95 142 31 83 48 51 28 76 75 81 30 58.855670103092787
77 80 13 7 67 50 49 32 14 63 2 124 14 39 18 14 11 84 47 63 37 60 9 12 17 40 72 76 36 18 95 48 37 31 23 47 58 36 46 23 57 24 56 65 50 29 162 39 24 302 176 151 106 32 32 23 37 64 17 95 66 58 15 39 28 94 25 165 25 11 34 25 43 59 47 36 52 1 5 45 66 63 74 13 147 30 11 102 25 27 31 66 13 62 160 32 18 3 11 44 11 9 15 141 31 20 29 15 52 9 55 96 41 11 96 119 21 32 116 27 27 12 26 92 47 29 44 11 15 17 1 125 182 58 17 22 40 16 22 75 55 115 49 30 104 45 30 40 46 72 88 40 2 24 84 32 93 53 24 108 118 17 115 208 74 64 17 71 33 91 147 40 70 8 81 0 98 9 14 106 61 52 38 20 1 34 30 72 27 125 31 3 67 16 48 53 27 13 37 75 30 1 111 29 14 77 22 10 38 7 6 4 171 19 40 122 47 1 34 24 82 58 90 81 88 36 6 10 104 53 61 37 35 75 65 64 22 16 114 132 82 21 48 18 13 17 40 36 36 104 52 155 54 51 48 18 48 80 174 67 23 43 10 105 39 57 139 143 151 115 92 146 51 69 23 167 125 62 53 54 77 63 90 68 24 4 37 29 51 26 38 25 78 51 43 187 154 136 166 33 63 8 70 184 19 14 9 41 70 39 111 15 9 62 54 99 44 45 57 146 20 75 76 126 5 61 40 18 32 19 57 14 35 48 188 140 33 43 36 4 30 34 80 209 79 82 20 58 86 47 79 196 34 31 131 30 20 113 36 94 14 32 99 59 66 14 23 139 1 16 96 85 38 53 15 6 9 61 57 140 32 49 118 134 75 88 71 133 35 29 70 97 19 43 85 52 49 14 253 56 44 93 63 9 93 89 20 90 94 220 44 25 102 75 146 43 84 19 7 34 29 32 46 47 21 119 109 19 25 122 13 46 32 23 25 32 4 148 27 57 11 169 42 83 28 42 9 90 79 11 46 101 16 48 61 49 82 86 69 31 58 57 87 43 13 3 75 52 14 138 67 32 77 44 10 35 17 15 45 26 15 7 78 52 15 37 55 68 109 20 131 38 102 12 23 5 40 93 74 17 101 86 3 40 26 42 44 181 60 51 112 190 20 66 59 8 145 100 69 22 144 34 17 10 53 125 22 65 63 1 72 24 67 29 2 15 18 74 179 45 58 32 35 83 40 134 10 49 19 96 37 96 5 14 54 50 83 7 18 101 61 77 77 109 71 23 18 77 13 104 101 95 141 30 88 47 47 24 79 67 80 30 56.94845360824742
75 80 13 6 64 49 43 30 9 65 2 123 14 40 18 12 13 83 46 60 37 56 7 11 15 40 70 70 34 16 89 44 39 34 22 48 56 31 49 20 52 21 43 65 43 28 162 36 24 295 179 146 104 29 28 22 34 61 15 102 63 55 15 35 27 91 21 161 21 9 32 27 43 57 53 33 54 1 5 39 62 55 67 14 148 27 12 94 22 29 28 61 13 67 160 24 16 3 14 42 12 10 15 137 26 18 28 13 56 9 55 97 38 14 88 114 22 28 118 28 24 12 24 90 38 28 35 10 13 17 1 119 186 61 16 21 40 14 19 75 53 112 46 32 102 42 29 33 41 70 78 35 2 24 85 31 86 47 21 94 119 17 121 206 70 55 18 64 31 88 149 40 68 7 76 0 101 9 13 105 59 52 35 15 1 31 29 74 21 118 34 4 63 17 42 47 25 12 32 67 30 1 102 29 17 73 20 9 37 6 6 2 173 17 35 123 51 1 34 24 79 57 93 81 90 38 5 10 88 54 60 38 36 76 64 61 15 17 108 134 71 20 43 21 13 15 42 33 31 101 52 152 52 51 48 17 40 75 174 72 24 43 11 96 38 46 137 130 143 112 89 146 49 69 26 166 126 61 54 52 66 62 87 64 23 4 35 28 54 23 35 24 74 45 38 179 149 137 163 32 60 9 64 178 19 12 9 37 66 44 107 15 10 57 50 91 39 48 55 149 21 77 68 122 4 61 37 15 27 17 52 15 38 50 189 147 31 38 36 4 25 37 76 194 74 77 17 64 84 45 71 188 36 28 142 30 20 112 38 92 14 30 96 54 66 13 22 126 1 16 95 83 31 54 13 5 7 64 57 139 31 46 127 137 74 81 65 139 37 28 66 91 19 42 85 44 48 12 247 54 36 88 53 7 90 84 19 87 81 217 42 22 106 72 136 40 85 16 7 29 27 29 45 41 18 122 100 19 23 117 11 48 28 22 23 29 3 140 27 54 11 162 36 80 26 43 8 94 82 10 49 112 17 50 61 38 78 78 65 31 53 57 86 43 13 3 78 48 13 136 61 28 78 46 8 33 16 16 41 26 12 5 71 50 15 38 52 66 105 18 120 38 97 11 20 4 35 97 70 15 101 81 3 35 27 35 43 180 60 47 105 190 19 66 55 8 148 87 69 23 143 36 14 10 45 127 21 66 60 0 73 27 57 26 1 15 15 78 163 44 53 29 31 83 40 136 11 41 16 84 36 87 4 12 55 48 80 6 16 92 55 72 69 98 75 19 17 70 12 99 99 92 140 28 84 43 43 22 70 68 78 28 54.919243986254297
74 76 13 5 60 46 41 32 9 63 1 128 13 37 17 10 15 84 44 53 37 51 7 11 12 40 66 62 35 18 86 40 39 36 19 49 55 31 45 21 50 19 41 67 45 29 163 36 21 291 189 144 100 27 26 20 32 52 17 110 63 48 18 29 28 92 18 154 22 9 24 28 44 59 57 29 51 1 4 38 62 56 62 11 140 26 15 93 21 26 26 58 15 65 160 23 14 2 15 44 10 10 13 136 27 16 27 12 55 8 63 94 36 13 81 113 16 24 112 26 21 12 26 88 33 28 35 8 13 17 1 128 194 60 17 22 39 13 19 77 51 109 46 31 98 40 33 35 40 67 82 38 2 24 79 30 85 48 22 80 119 15 117 208 70 57 19 63 30 76 150 41 69 5 73 0 100 9 10 96 53 54 29 12 1 28 26 76 19 112 33 5 64 18 33 48 21 8 28 66 29 1 102 27 17 73 17 5 37 5 5 2 172 18 34 118 50 1 33 24 83 51 84 78 83 35 4 10 84 54 61 36 37 77 62 57 14 17 94 140 69 16 38 19 13 16 45 30 29 99 46 137 54 55 47 16 39 68 167 68 20 43 14 93 35 41 131 115 138 109 88 139 48 56 25 170 115 53 50 55 67 55 86 62 24 2 40 27 50 23 34 20 71 45 41 184 139 139 165 30 57 8 66 178 16 12 9 33 58 39 98 13 10 50 47 95 37 45 51 158 22 71 64 120 3 58 32 15 25 17 48 13 36 46 189 153 28 39 39 2 25 37 68 197 73 75 14 68 79 42 73 195 35 29 143 25 18 114 36 81 12 26 92 50 67 14 20 127 1 16 91 84 28 50 12 5 7 61 54 141 32 43 134 145 74 76 62 143 40 28 58 87 16 39 83 41 43 13 240 53 35 80 48 7 87 76 17 95 76 210 36 20 108 72 135 37 83 13 7 27 27 27 40 44 16 119 94 18 23 113 9 42 26 19 21 27 3 124 28 45 10 142 37 74 25 35 8 102 77 8 49 122 19 47 55 37 69 75 57 27 49 54 87 30 10 2 76 43 13 136 63 24 74 42 6 31 11 14 44 24 10 5 64 53 15 38 52 64 97 14 113 38 86 8 18 4 31 92 65 14 96 80 2 35 28 33 45 173 56 45 106 188 15 64 51 8 140 76 62 28 144 33 14 10 42 119 19 69 57 0 71 24 60 25 1 15 15 78 151 46 48 25 30 75 40 137 12 36 13 80 35 80 4 10 52 45 77 5 17 85 56 74 71 89 72 18 9 69 12 98 101 87 134 25 78 43 39 21 65 71 75 24 53.12199312714777
72 71 11 6 59 52 34 33 8 63 1 129 10 38 15 10 16 85 41 43 38 53 6 11 10 40 63 56 34 16 81 36 40 30 17 48 55 26 42 21 49 15 34 66 40 26 158 33 21 297 192 141 102 22 24 20 27 53 16 125 61 44 16 26 24 94 16 146 18 9 23 28 45 56 66 31 49 1 3 38 58 50 61 10 131 21 13 87 22 23 24 55 14 64 152 21 12 2 13 39 9 11 13 137 22 15 26 9 48 9 62 85 37 17 77 112 13 21 111 27 23 13 21 83 30 29 34 8 13 19 1 132 201 54 17 19 41 12 17 83 50 117 42 30 88 31 30 37 36 65 80 34 2 22 81 30 76 47 18 75 117 15 119 211 70 53 17 64 27 74 145 41 64 4 69 0 99 8 9 91 49 50 29 12 1 26 22 67 17 107 33 5 67 15 32 48 19 7 24 66 26 1 94 29 19 68 16 5 37 5 4 2 154 20 32 115 50 0 32 21 82 44 87 72 78 37 4 12 88 52 54 37 35 77 61 56 13 15 90 140 63 13 32 21 13 13 48 31 27 100 45 133 49 56 41 15 37 64 162 59 14 38 15 98 31 41 132 105 129 108 83 134 50 47 20 169 121 50 44 52 65 53 83 59 22 2 40 25 48 23 31 20 64 44 40 173 131 142 158 27 48 8 63 172 14 11 10 31 53 39 92 11 10 49 51 86 35 44 50 172 17 64 58 119 2 55 26 15 19 17 39 12 33 45 194 147 29 42 39 2 25 42 64 193 71 71 14 63 83 43 70 189 30 25 144 22 17 118 35 73 10 23 95 49 61 13 16 118 1 13 83 81 29 51 11 5 6 61 52 129 32 45 136 148 72 73 63 148 38 29 57 94 14 38 78 39 40 14 230 54 29 73 42 7 86 72 17 89 74 204 37 18 113 60 136 35 80 10 6 25 26 25 33 47 13 118 88 18 24 104 8 39 29 18 20 31 3 116 26 42 7 136 37 70 24 33 9 96 77 7 49 129 20 48 46 37 62 77 53 26 48 54 85 27 7 2 70 40 13 136 65 22 74 41 5 32 11 10 46 21 8 5 58 53 17 32 53 54 97 17 109 36 78 8 17 4 33 89 59 12 88 74 2 31 31 28 43 161 50 45 107 197 15 69 46 8 144 69 60 30 146 33 13 10 39 121 18 65 52 0 66 23 62 24 1 14 12 80 136 49 48 23 24 74 41 134 10 30 12 69 38 77 4 8 52 42 78 4 15 85 52 75 72 86 74 17 6 61 11 90 104 87 132 21 75 33 39 19 53 76 63 19 51.28865979381443
64 74 10 4 57 52 31 31 8 61 1 136 10 39 13 10 14 86 41 39 34 51 7 10 10 39 59 59 32 15 72 34 39 29 16 40 52 26 43 18 50 15 37 67 41 24 150 31 18 293 189 134 100 19 23 18 23 48 15 130 63 41 15 23 24 98 16 139 16 9 23 25 37 55 67 32 48 1 3 38 55 51 58 9 124 21 15 81 22 25 20 55 13 53 150 16 12 2 13 39 8 10 10 133 22 11 26 8 46 7 71 76 39 19 78 106 12 20 110 26 22 15 18 81 29 28 34 8 14 19 1 124 213 57 14 16 40 12 18 81 45 119 45 27 90 31 30 34 29 60 84 33 1 20 74 31 80 51 20 71 117 12 125 209 70 47 13 58 27 70 139 39 60 3 62 0 94 5 8 82 44 46 26 10 1 24 19 61 17 111 30 5 67 12 31 52 16 6 26 65 27 1 90 31 21 71 15 5 34 4 4 2 152 20 29 108 54 0 32 22 74 37 88 70 72 32 4 11 94 55 51 36 31 74 58 53 8 16 87 125 55 10 26 20 13 13 47 28 22 99 42 136 44 55 41 12 41 55 161 60 16 36 16 99 26 38 135 111 126 108 78 116 53 47 19 170 129 49 48 47 61 50 74 52 19 2 40 26 50 24 31 17 57 36 42 181 132 138 159 22 43 6 66 165 13 10 9 33 44 32 87 11 8 49 51 82 34 47 46 172 19 60 60 125 2 49 26 16 18 16 37 12 34 45 199 147 30 41 32 1 22 45 56 184 69 64 14 58 74 41 77 179 27 27 144 20 11 117 37 72 9 24 99 47 61 10 16 124 0 14 77 72 27 44 9 6 5 61 53 117 28 40 138 145 73 73 66 149 31 29 57 88 9 37 75 34 45 16 219 47 27 69 39 7 78 72 14 89 75 203 35 17 122 57 129 29 73 8 4 21 26 22 32 49 13 117 81 17 23 98 7 29 28 15 17 25 3 109 25 37 5 125 35 58 21 30 9 102 75 7 47 132 19 47 41 40 57 79 51 25 48 59 80 24 6 2 64 43 12 125 63 20 72 37 5 32 9 10 45 18 7 4 52 58 20 32 61 50 97 18 114 35 69 8 16 3 28 86 52 12 82 68 0 31 29 22 40 158 52 49 107 192 14 68 50 8 138 62 56 32 136 28 12 10 36 112 11 63 52 0 64 23 62 25 0 12 8 77 131 43 41 18 27 68 41 139 9 30 12 61 38 67 3 6 46 42 74 2 15 85 48 73 73 83 80 15 4 63 12 91 95 86 121 17 75 31 39 15 48 86 60 15 49.60481099656357
59 70 10 4 56 57 25 29 5 54 1 140 10 39 10 8 12 87 38 34 31 49 5 10 11 37 60 65 33 13 67 33 39 27 13 37 52 25 42 17 48 16 35 66 40 25 135 27 17 294 192 130 95 16 22 18 24 46 16 125 60 40 14 20 21 100 14 130 12 9 22 23 33 57 62 30 48 1 3 39 48 48 57 7 122 20 15 75 21 23 17 56 12 52 161 16 13 2 12 36 8 9 11 131 19 11 25 6 49 6 73 74 43 19 81 104 12 16 101 28 20 11 15 80 27 24 35 8 12 20 1 124 222 55 16 14 38 12 19 73 36 116 46 25 81 34 29 34 32 58 87 28 1 18 78 31 77 44 19 62 120 12 113 210 68 47 10 58 24 67 136 43 55 2 52 0 92 5 7 74 36 42 26 10 1 21 18 60 16 107 27 4 72 12 30 49 17 6 25 66 21 1 82 32 22 70 16 3 34 5 3 2 159 20 28 103 63 0 33 20 74 34 79 63 79 29 4 11 93 56 45 32 34 72 69 48 10 15 79 123 51 9 23 19 12 14 43 28 22 91 36 138 43 60 43 11 44 54 157 58 16 31 16 106 23 40 127 114 111 96 71 117 51 42 17 164 126 52 45 40 58 47 77 50 18 2 31 24 45 23 32 17 53 33 37 178 140 127 158 22 42 6 65 168 12 9 8 35 41 31 79 12 6 44 53 79 32 48 42 179 20 55 58 123 2 52 22 17 16 18 36 15 31 41 192 140 28 38 31 1 22 39 46 172 67 61 14 53 75 39 71 171 30 29 144 18 9 112 36 69 8 21 104 42 57 10 14 121 0 14 73 72 26 40 10 6 5 55 53 118 31 39 156 146 74 69 61 145 29 25 61 86 9 36 66 30 36 15 219 47 22 60 33 7 77 69 14 84 66 203 32 19 128 50 128 29 66 7 4 18 24 21 36 45 14 117 71 16 20 98 7 26 27 15 17 24 3 106 24 34 5 120 33 52 21 28 10 102 79 6 44 139 19 41 41 36 51 76 48 26 46 58 82 24 5 2 58 41 11 117 60 16 77 30 7 31 8 10 42 17 6 3 42 57 19 29 62 50 94 17 110 33 64 8 14 3 27 82 47 13 71 63 0 29 25 19 34 146 47 54 101 183 13 67 57 8 137 65 53 35 132 27 11 10 32 112 12 58 51 0 64 22 66 21 0 15 8 74 125 42 43 13 27 69 42 141 13 30 11 58 39 62 3 5 42 41 74 1 11 78 47 72 73 74 78 15 4 63 12 79 92 81 115 15 77 26 43 15 48 83 55 14 48.01546391752577
61 69 7 3 51 59 20 26 6 52 1 148 8 42 8 8 9 83 35 33 30 44 5 9 10 37 57 58 34 12 58 36 40 27 11 34 57 24 36 15 46 12 36 62 36 25 122 25 17 290 207 122 87 15 19 16 18 43 16 141 58 39 15 20 21 104 13 127 11 10 23 24 32 50 59 30 48 1 3 36 52 47 55 6 114 20 14 74 19 24 18 51 10 42 157 13 11 2 12 32 5 8 14 121 18 12 22 6 50 6 71 72 44 20 78 99 13 15 92 25 19 9 14 81 25 22 34 5 12 20 0 121 234 56 15 13 32 10 17 66 31 118 42 28 79 37 31 35 34 56 86 28 1 17 76 31 79 42 19 62 124 8 114 202 65 38 10 55 23 71 135 40 50 2 49 0 88 4 9 69 32 43 24 8 1 21 16 63 14 101 25 3 72 12 27 51 16 7 21 66 20 0 70 28 22 65 14 2 31 6 2 2 150 19 29 95 69 0 35 22 75 32 81 62 80 27 4 12 89 54 49 33 35 74 69 48 7 13 77 114 49 8 23 20 11 11 44 24 22 92 34 132 45 57 43 9 43 51 153 57 10 30 16 107 19 44 121 105 111 88 66 110 54 43 16 151 132 54 43 37 54 50 64 49 19 1 30 25 42 25 30 16 55 36 38 175 138 130 152 20 37 6 65 166 11 8 6 29 34 35 79 11 7 41 48 76 27 44 45 174 22 53 60 120 2 51 18 17 14 14 37 15 32 40 191 144 30 31 32 1 21 40 38 168 58 55 15 49 74 38 70 160 30 28 159 14 5 120 36 64 7 18 114 42 52 9 13 123 0 14 70 64 22 37 9 5 7 57 54 114 31 36 164 156 71 59 64 136 31 24 58 89 9 38 64 30 33 14 205 46 23 54 31 8 67 71 16 79 58 206 28 19 134 46 127 29 55 6 4 13 22 20 34 39 13 116 65 17 21 94 6 24 28 16 20 28 2 96 19 28 5 113 33 46 20 26 9 105 83 5 38 145 23 37 41 37 50 74 42 25 44 52 83 24 5 2 50 42 10 103 54 16 70 28 8 28 8 10 38 13 6 2 38 55 17 26 62 47 93 15 110 32 58 8 15 0 27 78 42 15 65 61 0 24 24 17 36 133 45 53 94 189 14 66 52 8 134 67 44 34 123 27 9 8 31 111 11 58 42 0 64 25 68 21 0 15 8 69 121 37 37 12 27 71 44 147 14 25 14 53 34 58 2 4 42 43 70 1 10 67 45 71 80 68 72 14 5 62 10 82 90 76 111 15 72 25 39 13 46 81 56 14 46.52749140893471
65 64 6 2 52 52 19 27 4 53 1 135 8 37 6 6 10 83 32 33 32 43 5 6 10 31 51 56 26 9 53 33 40 24 10 27 59 19 39 14 40 11 36 64 32 24 116 23 15 287 213 122 86 13 17 13 16 43 12 153 57 34 14 16 20 114 12 124 11 11 25 24 33 46 51 26 44 1 2 31 52 44 52 4 105 17 13 69 17 20 14 45 11 37 149 12 10 1 13 28 4 8 14 115 16 12 21 4 52 6 67 61 43 20 85 99 10 12 88 27 17 9 14 71 23 23 28 4 10 27 0 123 238 55 15 9 29 10 16 65 27 118 43 31 80 40 34 35 31 51 78 32 1 15 77 27 80 41 19 61 120 8 116 197 60 35 10 48 24 64 139 40 45 2 46 0 84 3 8 72 28 41 20 7 1 20 14 62 15 92 27 4 65 11 25 49 15 6 21 64 18 0 65 30 20 61 11 2 31 6 2 1 140 21 24 88 67 0 38 23 71 30 75 64 81 22 2 11 86 51 47 36 37 76 77 44 6 12 73 115 42 8 22 19 9 11 41 23 25 84 32 134 41 56 43 6 46 46 137 57 8 31 13 106 16 42 119 100 105 88 64 106 53 42 16 140 128 54 39 35 49 50 59 47 17 0 31 23 44 26 31 14 55 31 39 178 131 128 141 20 41 3 61 178 10 8 5 28 29 35 79 8 6 38 50 79 26 43 45 172 22 55 56 122 2 53 16 15 12 11 35 15 25 39 184 147 31 28 31 1 20 39 34 149 55 55 17 53 70 37 64 162 31 26 173 10 4 129 33 57 4 17 112 49 51 8 12 120 0 13 67 59 25 37 9 8 8 58 48 104 30 32 160 154 72 57 68 144 31 24 53 94 9 39 61 26 31 14 201 41 19 54 33 8 54 68 13 75 52 199 26 17 139 38 121 30 52 4 2 11 23 15 33 38 13 113 58 15 19 91 5 24 26 17 21 25 2 93 16 24 5 108 34 44 19 25 8 102 84 5 38 149 25 35 40 39 50 76 44 26 43 49 87 29 5 2 47 45 12 102 48 15 64 27 8 27 7 6 34 12 5 2 44 49 14 25 60 43 90 13 108 29 50 8 12 0 27 76 42 16 62 62 0 20 23 13 37 125 40 49 93 188 13 63 45 9 137 61 46 34 125 27 7 8 23 102 11 56 43 0 58 27 69 22 0 14 8 69 108 35 35 10 24 70 41 150 13 23 17 48 33 49 2 4 39 38 69 1 9 58 43 69 79 61 73 15 4 67 10 79 89 76 105 12 69 24 31 12 38 75 55 13 44.96735395189003
68 58 6 2 48 50 22 25 5 51 1 143 8 34 6 7 9 86 30 31 33 42 4 7 11 30 41 52 22 9 50 33 39 22 9 25 62 21 41 13 43 10 37 65 30 19 110 23 16 271 206 115 81 11 14 12 15 39 11 151 56 29 13 14 21 114 10 124 10 14 24 22 30 44 52 25 48 1 1 31 50 42 48 3 106 17 14 60 13 18 14 43 11 34 137 9 6 1 13 28 2 7 15 109 16 11 18 3 54 5 62 56 44 20 81 91 11 11 85 32 15 11 14 68 17 24 30 4 10 31 0 116 233 58 16 7 27 9 21 61 20 110 38 32 78 41 29 32 30 50 80 32 1 11 74 24 78 42 20 59 121 8 116 196 57 31 9 47 24 67 133 40 47 2 50 0 78 4 8 73 24 42 22 4 1 19 15 66 14 90 29 5 62 12 24 51 11 5 20 63 18 0 63 28 21 60 10 2 31 6 1 0 133 24 20 87 70 0 40 21 69 28 75 63 87 22 2 10 80 48 47 31 35 73 80 40 6 12 73 111 38 8 21 17 7 11 37 22 22 82 32 133 42 52 39 6 46 41 131 64 7 25 14 112 17 37 123 94 102 88 60 106 47 36 14 126 119 53 35 34 45 44 60 48 18 0 30 21 38 29 27 13 60 31 36 186 123 134 132 19 39 3 56 178 11 6 4 25 31 39 74 8 7 36 46 76 23 43 45 167 22 55 60 120 2 49 16 16 9 11 33 14 22 36 183 142 31 23 31 1 19 40 32 140 50 48 15 52 62 32 68 162 34 22 172 7 3 128 33 49 4 16 105 50 50 7 10 106 0 12 66 55 25 35 9 5 8 51 44 90 28 28 151 152 70 52 69 143 31 23 49 102 8 36 58 23 29 14 199 36 19 52 35 8 53 64 12 69 47 197 26 15 148 35 119 30 52 4 2 10 22 16 33 33 12 120 56 16 15 85 2 22 21 18 21 23 0 88 15 21 4 99 36 45 19 18 8 101 80 4 37 145 26 33 40 38 49 82 40 26 40 42 91 33 5 1 51 40 12 94 47 14 61 27 6 24 6 6 37 11 5 2 40 49 10 22 59 38 91 12 100 26 47 8 12 0 25 71 42 17 62 58 0 18 24 13 38 120 38 49 92 190 11 57 42 11 130 54 43 37 122 26 6 6 21 98 8 51 44 0 58 22 64 21 0 14 8 63 96 34 32 9 20 61 39 156 13 22 18 49 34 47 1 3 34 36 62 1 6 59 39 72 78 54 73 13 4 66 11 84 87 78 95 11 65 23 29 13 39 77 48 13 43.47938144329897
65 56 6 3 49 49 22 26 4 47 1 139 8 35 5 6 7 92 28 29 32 45 4 6 11 28 41 54 20 10 40 30 43 25 9 24 64 18 43 15 38 9 31 62 28 17 98 22 14 269 210 108 77 10 11 10 14 42 10 148 52 26 11 13 22 116 9 119 10 15 23 19 29 44 52 22 45 1 0 34 48 40 45 2 103 16 14 56 13 18 10 43 11 30 122 8 6 1 13 23 2 7 15 102 13 14 17 2 57 4 61 55 48 21 75 84 10 8 81 29 13 11 12 71 16 24 27 4 11 32 0 110 251 62 13 7 29 4 21 59 18 109 31 29 81 38 26 30 28 45 73 32 1 10 74 24 81 41 21 59 123 7 116 192 49 27 8 45 25 68 134 37 43 2 49 0 83 4 9 70 21 42 22 4 1 15 13 65 15 80 29 5 56 12 20 55 11 5 17 60 18 0 57 26 21 56 10 2 30 7 1 0 122 24 14 89 72 0 42 22 63 25 74 64 85 19 2 10 78 50 41 26 35 68 77 42 6 11 67 111 39 8 22 13 5 10 38 20 22 73 36 134 39 51 41 5 46 42 121 58 6 27 10 114 18 36 119 99 102 75 63 94 42 35 13 119 114 53 36 31 43 41 56 46 12 0 29 20 38 30 24 11 62 36 38 190 113 126 123 20 39 3 56 180 11 6 3 24 33 42 68 7 7 29 51 71 22 44 43 161 18 54 63 108 2 48 15 17 7 10 32 14 22 35 173 131 34 21 29 1 17 38 33 129 43 49 14 48 62 26 66 177 30 19 172 7 3 129 37 47 4 16 107 47 48 5 9 114 0 12 63 53 24 30 11 2 7 46 46 90 33 24 157 149 69 45 68 137 29 19 50 106 9 36 60 16 28 11 197 35 18 46 37 7 49 61 10 68 43 198 28 16 149 32 109 25 47 3 2 8 21 14 35 30 9 125 55 17 17 91 2 21 20 13 20 19 0 84 14 20 4 89 32 47 19 17 8 99 84 4 38 146 26 31 39 39 45 84 38 25 38 39 92 33 4 1 50 39 10 86 45 11 66 24 5 24 6 6 35 11 5 2 35 50 10 19 67 39 90 15 102 22 40 7 13 0 29 65 36 19 57 52 0 17 27 14 34 108 34 45 89 195 11 60 40 10 128 46 45 33 116 27 5 4 17 94 6 50 43 0 58 20 63 22 0 15 7 55 91 36 28 6 19 59 39 158 13 20 17 48 29 40 0 3 34 33 63 1 6 62 36 69 75 52 74 12 5 66 11 85 89 73 84 11 61 18 34 12 34 77 44 11 42.166666666666667
62 53 5 3 50 44 21 24 4 47 1 138 8 37 4 3 7 97 28 28 29 43 3 4 10 25 41 53 20 11 36 25 41 26 7 19 62 15 43 13 42 10 27 65 27 18 87 24 13 256 213 96 67 10 11 11 13 36 8 149 48 27 11 12 23 111 9 116 9 14 23 19 30 43 58 22 41 1 0 32 49 38 41 3 99 14 14 53 11 17 11 36 9 27 121 7 5 1 13 25 2 5 16 98 12 14 15 2 58 5 60 50 46 17 76 82 10 6 81 27 12 10 11 77 18 26 32 4 11 29 0 102 266 60 13 7 29 3 18 51 14 105 31 28 77 40 20 33 33 41 75 36 1 9 72 24 85 37 24 56 119 7 117 190 49 24 8 44 25 63 136 36 44 2 44 0 81 4 8 65 18 40 23 3 0 11 12 65 15 81 31 5 56 10 19 59 11 5 16 51 17 0 48 26 21 55 10 2 30 7 0 0 117 23 14 94 79 0 40 21 57 21 72 62 77 17 1 9 81 46 36 25 35 63 74 38 6 10 65 107 34 7 23 13 3 9 40 20 22 71 37 138 39 44 40 4 47 38 117 57 6 30 10 113 17 31 117 97 96 76 59 87 39 31 10 120 111 54 31 29 40 39 55 39 13 0 29 20 37 30 23 9 57 40 39 188 106 118 124 21 38 3 53 174 10 6 3 24 26 44 71 9 8 26 55 68 21 43 35 163 14 51 59 105 2 51 14 18 7 5 33 11 18 33 170 127 36 19 27 1 18 35 27 119 39 47 13 43 61 27 59 169 27 21 171 7 3 122 41 41 4 15 106 42 45 4 8 100 0 10 64 51 23 23 10 3 4 42 45 88 39 23 157 149 68 40 66 137 30 14 53 102 8 32 58 14 28 7 184 29 15 38 35 7 46 52 10 62 47 197 23 19 154 30 104 23 45 3 1 7 17 12 31 27 9 132 49 16 18 93 2 21 20 12 17 16 0 80 16 17 4 80 31 40 18 14 9 102 83 4 40 144 29 31 35 39 43 85 42 28 39 39 90 33 4 1 51 41 9 78 43 10 57 25 5 22 5 6 34 9 5 2 31 49 11 21 68 34 99 15 99 21 44 4 10 0 31 55 37 20 53 50 0 16 28 14 34 104 34 46 91 189 11 59 35 11 118 46 39 34 118 27 3 4 16 84 7 46 39 0 56 18 59 22 0 10 7 51 83 35 24 5 20 61 41 169 13 19 14 45 32 36 0 2 35 25 62 1 6 61 31 69 79 45 70 13 5 58 10 84 90 69 80 10 66 16 32 11 35 77 45 10 40.833333333333339
65 53 5 3 45 39 24 22 4 44 1 134 8 36 3 2 8 83 25 26 22 42 3 3 9 24 32 50 16 11 37 25 39 26 8 19 61 15 48 14 42 9 23 62 30 21 92 25 13 265 210 95 64 8 10 9 13 33 7 132 46 29 9 12 21 107 8 111 9 14 19 20 29 44 52 21 42 1 0 29 48 35 42 4 89 13 11 50 11 16 10 34 9 24 118 8 5 1 13 20 2 5 16 90 11 15 16 2 47 6 54 48 41 18 68 82 11 6 73 30 10 9 8 77 17 25 32 3 9 30 0 102 270 66 11 5 28 3 18 47 12 105 28 28 72 43 19 33 35 41 69 36 1 7 72 26 82 38 23 51 124 7 121 190 50 20 7 41 24 62 137 38 40 2 43 0 78 4 9 61 17 39 23 2 0 9 11 63 14 80 30 6 54 9 15 59 9 4 13 42 17 0 47 25 20 52 8 2 26 9 0 0 108 19 14 94 80 0 43 24 53 19 66 59 75 14 1 10 73 46 36 23 39 56 79 30 5 11 64 102 30 6 21 11 2 9 41 21 21 71 37 132 38 32 35 3 49 36 117 54 6 29 10 110 15 30 117 95 90 76 61 82 42 29 8 111 110 51 27 27 35 37 50 39 14 0 27 19 37 33 21 8 59 41 41 173 108 114 112 19 37 3 52 164 10 4 3 24 24 40 73 11 9 25 50 62 19 38 29 170 13 41 60 105 2 51 12 17 4 2 33 11 19 34 168 122 38 20 22 1 15 33 28 120 38 46 15 50 59 24 57 178 26 19 161 7 3 117 38 41 4 14 96 39 47 3 8 106 0 10 58 50 20 20 10 1 4 36 43 81 40 24 147 143 75 36 59 130 27 15 50 106 9 30 61 10 25 6 175 30 15 34 36 7 42 54 8 54 50 196 19 16 150 26 105 20 45 3 1 6 15 9 27 23 8 129 45 18 17 91 2 19 21 11 16 15 0 77 13 13 3 79 35 37 17 14 10 107 84 4 37 149 31 30 33 39 42 78 36 30 36 38 86 33 3 0 46 43 8 71 42 9 55 23 5 19 5 5 29 9 4 2 27 48 11 19 65 31 97 15 96 18 37 4 7 0 33 49 39 21 56 54 0 11 28 14 36 97 35 45 89 180 11 58 31 10 113 36 37 27 118 27 4 4 13 85 7 41 35 0 48 18 64 21 0 9 6 46 81 34 22 4 19 59 42 169 11 17 12 47 30 35 0 1 34 24 67 1 6 54 26 66 79 43 67 15 7 57 11 82 89 64 76 8 66 12 28 10 30 65 46 9 39.38316151202749
65 40 4 3 40 39 20 19 4 45 1 133 5 35 3 2 10 83 20 24 19 42 3 3 9 19 28 48 15 10 34 21 38 25 6 18 56 16 48 14 39 11 24 59 28 20 93 28 13 262 220 97 63 7 10 9 11 31 6 132 43 27 8 11 26 112 6 111 9 15 21 20 27 43 55 19 36 1 0 27 45 33 42 5 76 12 8 48 10 15 10 29 9 23 123 9 5 0 12 17 0 5 17 95 7 14 17 2 47 5 49 47 32 18 64 81 12 4 68 29 9 11 5 75 14 24 33 2 9 27 0 102 264 67 8 5 28 3 18 44 10 92 28 27 74 43 20 32 33 39 66 36 1 5 68 25 73 39 20 45 127 7 122 195 47 19 3 35 22 59 139 35 32 2 45 0 80 4 10 52 15 38 22 2 0 7 11 60 13 81 30 7 56 9 14 57 7 3 11 35 19 0 46 26 17 55 7 2 23 8 0 0 105 18 12 88 71 0 37 23 55 17 66 55 73 11 1 8 72 47 34 23 39 52 83 29 6 9 62 95 29 6 22 12 2 7 39 22 19 65 36 123 37 32 35 2 46 35 112 56 5 29 10 112 14 30 111 93 72 76 66 73 44 26 7 105 101 45 24 28 36 35 45 35 14 0 28 18 34 32 19 6 61 42 39 163 98 100 111 18 33 2 53 165 9 4 3 24 25 35 74 10 11 22 47 56 17 34 29 167 11 40 63 99 2 47 12 19 4 2 29 11 18 35 163 119 36 23 21 1 15 32 27 114 34 43 15 54 61 21 57 177 26 18 169 7 2 101 38 40 4 15 96 32 41 3 7 99 0 11 50 51 19 18 8 1 4 32 36 78 42 23 146 133 78 33 63 127 27 11 46 111 7 26 62 10 23 6 162 30 16 31 34 7 37 44 8 57 45 190 16 18 152 24 102 19 42 3 1 5 13 8 28 16 10 123 41 20 17 94 2 17 21 10 19 13 0 70 11 11 3 79 33 36 15 11 14 97 78 2 35 153 32 28 32 41 36 82 37 26 38 40 91 33 3 0 50 40 7 70 44 9 47 22 4 20 4 4 22 7 4 2 25 49 8 19 62 34 97 16 92 18 35 3 7 0 38 45 37 21 54 53 0 11 29 14 36 86 36 46 87 174 10 56 30 10 117 33 33 27 109 24 3 1 10 86 6 35 29 0 39 19 68 21 0 7 6 42 79 31 17 4 21 56 44 166 9 16 10 46 27 34 0 0 29 23 59 1 5 47 24 66 66 38 64 16 7 55 12 79 87 58 72 7 56 12 28 10 28 59 46 8 37.90721649484536
66 37 4 3 35 33 21 17 4 43 1 129 4 32 3 2 8 86 17 22 20 44 3 2 9 17 26 51 16 12 28 20 37 25 7 13 57 18 54 13 43 10 23 56 30 17 89 24 14 262 220 96 62 7 10 9 11 32 6 128 41 28 6 5 24 107 5 108 8 12 25 19 29 40 53 20 34 1 0 22 40 30 42 5 74 10 5 46 10 14 10 31 7 21 128 9 4 0 11 15 0 4 18 95 5 12 18 2 45 4 42 43 30 15 53 81 13 4 61 33 9 12 4 72 13 25 32 0 8 21 0 103 263 64 8 4 28 3 22 42 10 90 26 32 73 41 18 37 35 33 63 35 0 5 69 25 64 36 21 47 131 7 122 182 46 17 3 32 19 57 149 35 27 2 49 0 76 4 11 47 16 32 21 2 0 5 9 56 14 82 31 7 63 6 15 52 7 2 11 31 20 0 50 27 17 52 7 2 24 9 0 0 103 18 12 93 67 0 34 22 51 19 69 51 73 11 1 7 72 45 32 21 41 48 80 28 8 9 61 88 27 3 23 10 2 6 32 23 19 62 34 114 39 33 30 2 50 34 104 62 4 32 9 107 12 32 111 92 67 73 67 68 44 26 4 97 102 40 19 27 33 34 43 32 15 0 30 15 29 33 17 5 57 40 37 162 98 96 116 14 35 2 56 165 7 4 3 26 25 35 70 10 8 18 48 52 15 34 26 165 11 41 60 88 2 43 10 16 3 2 32 12 16 37 167 120 35 25 22 1 16 31 27 107 27 43 14 49 60 20 53 175 24 15 161 7 2 97 38 33 4 12 99 31 46 3 4 97 0 8 48 55 16 19 8 1 4 32 37 73 37 18 143 123 77 29 63 125 29 11 50 116 8 26 62 9 24 6 153 25 16 29 31 7 33 44 7 54 44 176 15 19 153 23 100 20 42 3 1 4 12 9 25 16 10 127 34 19 16 83 1 18 17 9 19 12 0 66 8 9 3 75 33 35 13 10 12 98 72 1 32 150 31 27 33 36 34 82 39 24 35 42 87 33 3 0 49 44 7 65 41 7 51 24 6 18 3 4 19 6 3 2 31 45 7 19 58 33 94 15 86 18 34 3 6 0 35 43 40 18 49 48 0 11 33 14 34 91 38 49 81 174 11 55 32 8 109 31 32 29 102 25 3 0 11 84 6 33 26 0 36 21 69 22 0 6 3 38 77 33 16 2 21 51 42 167 9 13 8 41 28 30 0 0 31 19 60 0 5 45 19 57 67 33 59 16 8 51 12 77 87 57 72 6 52 11 28 11 23 52 45 7 36.76975945017182
59 35 4 2 30 30 22 15 4 36 1 121 4 28 3 2 7 79 16 20 22 41 3 2 10 12 24 48 17 14 25 19 38 28 8 10 57 18 54 12 42 9 22 50 31 18 80 25 13 252 223 92 61 7 10 9 11 25 7 128 35 32 4 5 24 102 5 106 8 13 28 15 28 40 53 21 32 1 0 21 42 27 40 5 73 11 5 48 9 12 9 27 8 16 125 12 4 0 11 15 0 4 18 99 4 10 16 2 42 5 40 41 30 18 55 74 13 3 57 31 10 15 4 73 12 24 32 0 8 20 0 102 264 66 7 3 22 3 19 38 10 91 27 37 67 44 19 37 36 24 64 35 0 3 65 21 63 35 20 54 127 7 129 179 45 15 3 28 20 55 152 33 24 2 48 0 71 4 11 47 14 30 19 1 0 4 8 54 11 78 32 7 60 5 14 46 7 2 11 27 21 0 42 26 15 48 5 2 24 10 0 0 94 18 9 92 62 0 34 19 48 18 66 46 66 10 1 6 71 44 31 21 42 47 74 26 9 10 60 88 25 3 21 8 1 5 28 21 21 59 35 112 36 28 31 2 47 27 93 68 2 33 7 100 15 30 103 80 62 72 63 64 45 24 3 86 99 38 19 24 32 32 40 26 15 0 28 11 29 28 15 4 48 36 38 163 94 88 103 14 33 2 55 170 6 4 2 26 24 31 68 11 8 13 44 42 12 38 22 163 11 44 66 77 2 39 10 16 3 2 34 14 16 35 158 110 33 30 20 1 16 31 29 105 27 41 15 44 61 18 51 170 22 15 165 7 2 96 32 32 2 10 95 31 47 3 4 96 0 8 45 51 16 21 7 2 2 31 36 68 38 16 144 122 81 25 60 121 25 12 53 120 9 24 55 8 22 6 149 25 15 34 29 7 31 43 7 49 45 170 13 21 155 22 93 21 39 2 1 3 12 9 23 15 10 114 27 20 15 85 1 16 17 9 15 10 0 60 6 6 3 72 36 36 14 8 13 102 72 0 32 156 30 25 28 36 32 75 34 23 31 41 82 32 2 0 58 41 7 62 38 9 54 28 5 16 3 3 18 5 3 2 36 40 6 16 61 31 95 15 87 16 37 3 6 0 33 43 35 16 43 44 0 11 36 14 28 83 35 49 82 178 9 52 31 7 108 37 27 30 98 22 3 0 7 85 6 32 29 0 30 20 64 18 0 5 3 34 77 32 14 2 22 50 39 166 9 12 6 43 33 26 0 0 33 17 60 0 5 41 18 52 66 31 53 17 9 50 10 77 83 59 66 4 46 10 29 10 22 52 44 6 35.49828178694158
60 28 4 2 32 30 24 12 3 35 1 122 4 29 3 2 8 88 13 17 24 44 3 2 8 12 26 41 16 15 24 19 38 26 6 10 61 17 56 11 39 7 21 47 31 18 71 27 10 247 219 81 55 5 10 8 11 24 9 128 31 30 4 4 25 101 4 101 8 10 28 14 29 45 51 20 28 1 0 21 40 29 37 5 68 15 5 48 8 11 7 26 8 13 119 12 3 0 8 15 0 2 17 95 4 9 14 2 38 5 34 36 28 15 53 68 14 3 58 33 10 13 3 71 12 23 33 0 6 18 0 86 260 67 5 2 21 3 20 33 8 88 26 37 62 46 20 38 38 20 60 28 0 2 62 20 63 29 20 60 131 5 136 176 42 11 2 22 21 52 165 32 22 2 48 0 67 4 10 45 13 28 14 1 0 4 6 51 8 80 35 7 62 3 14 48 6 1 10 23 25 0 42 27 15 43 5 1 26 7 0 0 87 19 8 95 62 0 40 21 45 21 63 47 61 8 1 6 77 42 29 18 39 42 71 27 8 9 54 92 26 3 19 8 1 5 26 22 23 60 33 114 33 25 30 2 45 23 85 76 2 33 5 95 16 28 102 75 59 68 53 60 49 26 3 92 97 33 16 23 26 33 38 26 13 0 26 10 27 24 16 4 51 39 38 158 100 85 96 12 33 2 47 170 6 4 2 25 27 27 68 13 9 12 44 38 10 39 27 149 9 41 55 76 1 37 9 16 3 0 34 12 17 34 148 101 27 27 20 1 13 30 25 101 24 38 14 41 58 17 50 166 23 15 175 6 2 91 31 28 2 9 94 28 44 2 3 95 0 9 42 48 16 17 7 3 2 29 33 67 39 10 136 123 77 20 56 117 24 12 54 122 8 24 57 7 16 6 136 22 15 35 28 6 31 43 5 51 45 158 12 21 151 23 89 20 32 1 1 3 11 7 19 12 9 106 22 21 15 80 1 13 15 11 14 10 0 55 7 5 2 73 40 36 15 8 15 102 69 0 32 158 30 21 24 33 29 77 33 25 29 39 83 31 2 0 55 40 6 60 38 7 45 26 5 17 3 2 15 5 3 2 37 43 6 15 58 27 99 12 82 16 32 3 6 0 33 39 33 17 36 41 0 8 36 12 25 77 35 47 81 180 9 47 30 7 111 39 23 29 81 22 3 0 8 81 6 25 25 0 29 16 61 17 0 6 2 34 69 31 13 1 18 52 44 164 7 11 6 41 31 21 0 0 31 16 56 0 4 39 17 46 67 29 50 18 8 47 11 65 80 52 65 4 38 8 29 10 20 51 46 5 34.2147766323024
52 24 4 2 32 29 25 11 2 30 0 113 3 28 3 2 6 90 10 16 17 42 2 2 8 11 26 42 14 13 25 16 37 27 6 10 62 14 57 12 37 8 20 47 30 16 73 29 7 238 233 76 54 4 9 6 9 21 10 134 26 32 4 3 24 93 4 101 7 10 26 13 28 37 47 20 24 1 0 20 36 28 40 6 63 15 3 42 8 10 6 24 7 11 114 14 3 0 6 14 0 2 16 103 3 7 13 2 32 6 35 36 25 13 50 65 14 3 57 27 8 14 2 74 10 21 35 0 5 17 0 81 256 68 3 1 19 3 18 32 8 85 26 40 59 47 19 39 39 21 54 25 0 2 58 18 62 27 21 55 121 2 140 180 37 10 2 16 18 52 164 29 19 1 43 0 58 3 12 43 14 27 13 1 0 4 6 50 9 78 34 7 67 3 17 45 6 0 9 19 22 0 40 25 14 41 6 1 26 7 0 0 80 16 8 93 59 0 43 19 45 19 61 49 52 6 1 6 72 38 24 18 38 44 67 22 8 9 52 81 21 3 18 8 1 4 21 20 21 56 32 116 34 24 26 2 42 23 76 75 3 35 4 97 15 29 93 69 56 58 51 54 44 20 2 93 93 30 16 22 26 30 39 24 10 0 26 9 25 25 15 4 50 40 39 165 90 83 93 11 32 1 47 170 5 4 2 27 26 28 66 9 8 10 43 34 7 37 25 145 10 42 55 74 1 34 8 16 3 0 32 11 16 36 141 101 28 31 22 0 12 28 24 92 24 38 12 37 54 15 44 156 22 15 166 5 2 86 30 27 2 6 95 26 45 2 3 86 0 9 36 47 15 13 5 3 2 25 30 59 38 8 127 116 78 18 54 108 20 11 58 130 7 21 55 6 12 1 131 20 16 36 22 4 29 43 6 50 45 147 11 21 160 23 90 16 29 1 1 2 11 7 18 10 8 104 22 20 14 80 0 11 15 12 14 10 0 58 6 5 2 70 33 36 16 7 13 99 69 0 30 160 25 20 20 30 27 71 36 23 25 39 80 24 2 0 51 41 8 62 36 5 43 24 4 16 3 1 11 5 2 2 35 42 6 13 49 25 101 11 83 16 33 2 5 0 36 37 32 17 34 38 0 8 33 11 25 71 30 45 82 170 8 40 29 9 101 38 26 31 82 20 3 0 8 80 5 23 23 0 28 13 56 17 0 6 2 29 69 25 11 1 18 52 43 158 6 9 5 38 29 21 0 0 31 16 56 0 2 34 14 46 71 25 48 17 8 46 12 64 76 51 61 5 32 9 30 10 18 48 42 5 32.81786941580756
43 25 3 2 31 28 24 10 2 26 0 99 3 24 2 2 7 93 7 12 16 44 2 1 7 11 25 37 14 12 25 16 37 29 7 8 58 13 56 13 37 7 18 47 31 15 79 30 7 239 241 73 54 4 8 4 8 20 11 126 26 32 4 3 26 84 4 98 6 10 28 12 26 32 48 17 23 1 0 18 31 30 42 6 61 16 2 36 8 10 5 23 9 9 118 20 3 0 4 10 0 2 14 97 3 7 12 2 32 7 29 35 23 14 48 55 12 3 53 27 8 14 2 75 8 21 32 0 5 15 0 84 246 61 3 1 18 2 20 31 8 87 27 39 57 48 17 33 41 24 54 22 0 2 58 16 58 23 20 50 118 2 139 184 34 8 2 15 19 48 163 26 19 1 47 0 51 3 11 42 16 27 12 1 0 4 6 50 7 75 36 7 70 2 17 49 5 0 9 18 21 0 38 25 11 39 4 1 26 6 0 0 80 15 7 86 51 0 47 17 44 19 58 45 50 5 1 6 74 40 25 11 36 40 65 20 10 9 46 77 21 3 17 8 1 2 20 20 22 48 32 105 33 21 25 2 42 21 72 78 3 39 3 94 17 27 92 63 50 55 48 47 47 21 2 94 89 29 12 18 26 27 36 21 7 0 25 7 24 23 17 3 47 39 39 159 82 84 92 8 35 1 49 161 5 3 2 28 28 29 60 11 6 10 38 35 6 38 28 140 10 42 50 77 1 35 7 14 3 0 29 8 17 32 125 94 22 30 23 0 11 32 22 88 23 37 11 36 48 13 45 153 17 15 172 4 1 80 30 23 1 5 94 25 41 2 2 84 0 10 35 40 19 10 5 3 2 21 28 51 39 7 119 107 74 15 53 106 16 8 64 135 6 22 56 6 10 1 133 18 15 32 22 3 28 40 3 52 43 140 10 21 165 21 85 14 25 0 1 2 11 7 16 7 9 94 18 20 15 77 0 9 11 13 15 10 0 51 4 5 2 69 30 35 16 8 10 102 70 0 25 165 25 18 20 26 25 62 37 24 23 39 77 21 2 0 53 39 7 61 32 3 44 24 2 17 2 0 10 4 0 2 33 41 5 11 46 23 101 9 77 16 28 2 5 0 33 30 29 17 34 38 0 8 33 11 23 72 29 41 79 156 5 38 27 8 101 38 27 27 81 21 3 0 8 83 4 21 24 0 21 14 53 17 0 5 1 28 65 22 9 1 19 50 38 150 5 9 4 43 26 20 0 0 29 16 51 0 1 30 13 40 69 23 46 17 7 40 10 65 76 50 58 5 31 10 27 9 19 49 38 3 31.572164948453609
44 25 1 2 27 26 27 7 2 26 0 91 2 22 2 2 8 92 7 10 16 38 2 1 7 10 25 31 13 12 26 15 36 23 6 7 51 15 46 16 36 8 18 49 30 14 70 27 8 235 238 68 51 3 5 3 7 17 9 130 23 31 4 2 25 74 4 97 5 12 28 9 25 28 48 15 22 1 0 17 30 30 47 8 61 12 2 31 6 9 6 19 9 9 116 19 2 0 2 10 0 2 13 93 2 5 10 2 30 7 27 35 19 13 47 51 10 3 46 29 6 13 2 73 7 20 36 0 7 15 0 82 245 62 2 1 18 2 21 34 5 88 26 41 57 53 14 37 42 24 47 19 0 2 54 13 58 17 20 48 114 2 143 180 35 6 2 11 21 49 152 26 18 1 46 0 47 3 10 37 18 25 11 1 0 4 6 50 3 76 34 9 72 2 19 53 5 0 5 16 23 0 36 22 8 36 5 1 27 6 0 0 79 15 6 77 48 0 45 15 42 17 63 42 46 4 1 5 65 38 22 8 38 38 56 20 11 11 41 73 22 1 16 7 1 1 18 16 22 49 30 98 35 18 24 2 45 18 73 77 4 38 3 91 14 30 87 58 50 53 47 41 45 21 1 94 75 29 10 14 24 22 34 20 6 0 23 6 25 23 15 3 46 41 39 153 77 88 92 8 37 1 51 165 5 3 2 27 26 30 59 11 4 7 35 34 5 42 27 134 9 38 41 78 1 32 6 15 2 0 26 8 19 29 118 86 19 26 24 0 11 32 23 85 21 36 11 34 47 11 47 155 18 15 166 4 1 78 26 21 1 5 95 26 40 2 2 87 0 10 34 38 18 9 5 3 2 20 25 51 42 6 115 105 72 13 53 103 15 8 56 125 2 18 55 6 10 1 121 14 12 32 22 3 27 38 5 54 39 136 8 23 165 21 79 12 25 0 1 2 9 7 14 4 9 93 16 22 17 78 0 10 8 13 16 10 0 48 4 5 2 64 27 31 16 8 10 104 69 0 23 155 27 14 21 25 26 58 38 21 19 40 80 19 2 0 50 39 6 58 28 2 42 23 2 13 2 0 10 4 0 2 30 39 5 11 48 22 100 7 78 14 24 2 5 0 38 27 27 17 33 34 0 6 34 12 21 66 29 37 71 150 6 36 22 8 99 37 30 30 76 22 3 0 8 83 4 18 23 0 22 13 52 14 0 5 1 27 62 22 8 1 22 47 42 156 5 10 3 46 24 19 0 0 25 15 49 0 1 31 14 37 69 21 45 16 9 38 7 72 76 45 54 5 30 10 30 7 16 47 35 2 30.457044673539519
44 24 1 2 27 23 25 7 2 19 0 90 1 21 2 2 8 93 7 10 14 34 1 1 6 10 27 32 13 11 24 12 34 17 5 6 47 15 48 16 34 8 19 43 28 13 74 27 8 235 237 59 53 3 5 2 6 16 8 120 24 29 4 2 21 77 3 89 2 13 28 10 25 21 49 15 24 1 0 18 29 31 48 7 56 8 2 30 4 8 3 21 6 6 107 22 2 0 1 10 0 2 11 93 2 4 9 2 32 7 31 31 18 11 45 44 8 1 46 25 6 13 2 76 6 14 37 0 9 12 0 81 239 62 2 1 17 2 20 35 4 80 24 40 62 49 13 36 46 23 44 18 0 2 57 12 56 14 19 50 122 2 149 176 34 5 2 9 24 50 145 26 13 1 47 0 42 2 8 39 22 22 11 1 0 3 5 49 3 74 36 8 70 2 16 53 5 0 5 14 25 0 29 21 8 37 4 0 27 6 0 0 72 16 6 71 40 0 43 15 41 15 62 40 44 2 1 5 58 38 19 7 38 34 51 18 9 13 36 70 20 1 16 9 1 1 16 18 23 48 29 99 38 18 24 2 49 18 69 74 3 35 1 92 14 30 83 55 47 41 44 41 41 18 1 93 74 28 10 14 25 23 31 20 6 0 19 5 23 19 15 3 40 34 38 144 75 88 90 9 33 1 48 159 4 3 2 27 25 26 53 9 4 6 34 34 4 41 26 143 10 35 40 75 1 25 6 11 2 0 21 9 19 30 108 80 16 29 22 0 9 31 23 84 19 37 11 30 44 12 45 145 21 16 171 3 1 77 23 19 1 4 93 24 37 1 2 86 0 8 36 37 19 8 5 4 2 20 24 43 39 5 118 102 67 12 51 102 14 8 54 133 2 20 54 6 11 1 121 14 11 29 22 3 24 34 6 60 38 126 6 26 179 21 79 11 21 0 1 2 9 8 10 4 10 92 15 25 17 77 0 11 5 15 15 9 0 44 4 4 2 59 28 31 12 9 12 107 67 0 26 153 24 14 18 26 27 48 40 20 19 42 80 18 1 0 49 40 7 55 25 2 41 20 2 9 2 0 9 3 0 2 30 39 5 10 47 21 101 8 74 15 23 2 5 0 39 24 28 15 29 30 0 4 34 13 19 60 23 36 65 144 6 33 20 8 100 34 34 29 70 21 3 0 7 81 4 14 25 0 21 12 49 14 0 5 1 27 62 19 6 1 20 43 41 161 3 11 3 43 19 17 0 0 26 15 47 0 1 27 15 36 65 18 48 14 9 36 7 70 77 35 53 4 29 10 25 6 16 45 29 2 29.42955326460481
40 22 1 2 26 22 27 6 2 18 0 85 0 18 2 2 7 86 7 10 11 32 0 1 6 9 22 34 10 8 24 13 29 13 4 5 42 14 51 19 28 7 16 44 26 13 73 25 7 223 240 55 50 3 5 2 6 12 7 123 19 30 4 2 22 73 3 81 2 13 29 9 23 21 45 19 26 1 0 17 26 28 45 5 53 8 2 28 4 8 3 20 7 6 102 24 2 0 0 10 0 2 10 95 2 4 6 2 34 9 32 28 18 7 42 43 7 1 48 27 6 13 2 71 5 13 33 0 10 12 0 77 231 65 2 1 15 2 18 35 4 75 25 39 69 49 11 39 44 22 44 15 0 2 58 12 56 11 20 52 121 2 155 165 33 4 2 8 22 45 140 23 10 0 40 0 41 3 10 36 22 20 10 1 0 3 5 46 1 70 34 9 78 1 14 50 5 0 4 10 26 0 29 19 7 35 4 0 28 7 0 0 67 15 4 69 39 0 48 10 38 13 58 42 39 2 1 5 55 37 19 6 40 32 42 15 7 12 33 70 17 1 12 10 1 1 16 19 21 42 27 100 38 16 22 2 50 18 63 71 3 34 1 95 15 25 79 52 43 36 42 35 36 19 1 89 68 25 8 16 24 23 27 21 6 0 18 5 23 19 15 3 36 28 40 141 69 82 83 10 28 1 45 161 4 2 2 30 25 27 48 11 4 6 32 32 3 38 26 144 9 32 37 71 1 22 5 9 2 0 21 11 21 29 100 77 17 30 20 0 10 30 20 80 17 33 9 28 39 10 44 139 24 15 170 3 1 78 22 17 1 3 87 23 31 1 2 83 0 7 31 34 19 6 5 4 2 18 19 35 32 5 116 103 67 12 52 96 12 8 51 124 0 20 53 5 12 1 121 10 10 29 26 3 27 34 5 55 39 119 6 27 174 20 71 10 21 0 1 2 9 7 10 4 9 95 13 26 12 74 0 10 5 15 12 9 0 39 3 4 2 48 25 30 11 9 12 104 73 0 27 147 22 12 15 25 23 47 38 20 16 40 79 16 1 0 51 39 5 49 22 2 40 20 2 7 1 0 8 3 0 2 29 37 4 10 48 17 94 9 76 13 24 2 5 0 42 23 25 15 24 27 0 4 35 12 17 61 21 31 63 135 5 30 21 9 98 34 30 32 69 22 3 0 7 77 3 11 27 0 18 12 50 13 0 5 0 23 63 16 4 1 16 43 37 156 3 14 1 33 14 15 0 0 23 13 49 0 1 19 18 31 67 18 48 12 9 35 6 66 77 33 50 4 24 6 22 5 14 42 27 2 28.175257731958764
35 18 1 2 23 23 25 5 2 14 0 84 0 15 2 2 6 79 7 9 10 32 0 1 5 9 24 33 8 9 21 12 31 12 3 5 43 15 50 17 29 7 16 42 24 10 76 26 7 217 235 49 43 3 5 1 5 12 7 112 18 34 3 2 22 70 3 70 2 12 32 8 18 21 46 20 24 0 0 20 24 25 43 4 45 9 2 27 4 7 3 19 7 6 97 19 2 0 0 7 0 2 9 95 1 3 4 2 34 11 31 23 18 6 39 41 7 1 46 25 6 12 2 72 5 12 33 0 13 13 0 72 244 59 2 1 14 2 18 32 3 77 26 41 69 50 10 40 48 20 40 16 0 2 57 9 51 8 20 59 113 1 148 157 32 4 2 7 19 47 132 20 8 0 41 0 40 4 10 32 22 17 7 0 0 2 5 46 0 69 39 9 85 0 10 51 5 0 4 9 29 0 27 20 6 33 5 0 28 7 0 0 64 13 4 66 39 0 52 6 38 13 55 35 38 2 1 2 53 34 22 6 41 25 44 16 6 10 29 67 17 1 9 10 1 1 17 22 19 40 26 98 43 17 19 2 46 18 61 63 3 34 1 101 16 25 74 45 43 36 38 29 30 20 1 93 65 22 7 16 25 27 32 18 5 0 19 4 21 16 13 3 35 26 41 131 66 84 80 8 23 1 43 166 4 2 2 29 23 27 48 11 4 5 28 30 2 35 25 137 8 28 33 65 1 17 5 6 1 0 18 14 20 28 90 70 18 27 20 0 10 26 20 83 17 31 9 32 36 11 41 138 23 14 170 3 1 76 22 13 1 3 95 23 29 1 2 73 0 6 29 31 17 4 4 5 2 16 18 36 30 4 103 100 70 11 58 94 10 9 40 120 0 22 56 4 11 1 112 11 9 27 26 2 23 32 5 49 35 114 6 26 165 19 63 6 19 0 1 2 7 7 8 4 9 94 11 29 13 77 0 10 5 14 10 7 0 36 2 3 2 42 21 29 8 7 16 99 78 0 25 143 23 15 11 22 22 40 37 18 16 38 80 14 1 0 48 37 6 49 19 2 40 21 1 6 1 0 9 3 0 2 26 35 4 11 49 16 87 8 77 10 22 2 5 0 41 23 24 18 23 27 0 3 34 11 12 56 20 27 53 142 6 28 19 9 96 37 32 27 60 22 3 0 7 73 2 9 27 0 18 11 46 10 0 4 0 23 66 16 4 1 17 41 34 154 3 15 1 30 14 15 0 0 22 10 50 0 1 19 19 29 70 16 46 12 8 35 6 59 76 31 50 4 21 7 22 5 13 38 27 2 27.123711340206186
35 15 1 2 25 23 24 5 1 13 0 85 0 14 1 2 6 76 7 8 9 33 0 1 4 9 24 31 7 8 21 11 32 12 4 5 46 15 44 22 29 7 18 42 21 9 74 29 5 220 225 46 43 3 5 1 5 10 6 110 15 34 2 2 23 64 3 68 2 9 32 7 13 23 47 21 22 0 0 18 22 25 42 4 43 11 2 25 4 6 3 18 8 5 89 20 2 0 0 7 0 2 7 98 0 3 4 2 33 12 27 23 16 3 40 36 7 1 44 26 3 12 2 78 3 11 26 0 14 16 0 66 243 58 1 1 13 2 16 31 3 81 23 34 69 44 10 39 44 16 37 15 0 2 54 7 50 7 17 58 108 1 157 146 29 4 2 4 18 43 127 19 7 0 41 0 34 6 10 29 21 16 7 0 0 1 2 38 0 68 40 9 89 0 10 53 5 0 3 9 28 0 28 21 5 32 4 0 26 8 0 0 59 11 4 63 35 0 49 6 39 14 52 32 35 2 1 1 47 36 20 6 41 23 42 17 5 10 26 60 20 1 9 6 1 1 20 22 17 45 24 92 42 16 14 1 48 16 58 64 4 28 1 108 16 25 74 37 35 35 38 28 29 20 1 104 58 23 7 16 23 26 33 18 4 0 20 3 19 17 15 3 34 27 37 132 63 81 87 8 17 0 40 154 4 2 2 32 21 26 49 13 3 4 28 23 1 30 22 138 9 25 32 61 0 15 5 5 1 0 14 13 18 30 80 67 15 28 17 0 9 24 17 88 17 25 6 29 37 9 46 138 20 17 171 3 1 72 21 12 1 3 95 23 25 0 2 69 0 4 28 31 14 4 3 6 2 15 17 33 28 4 105 97 67 6 53 88 10 8 39 122 0 20 54 3 12 1 115 9 9 23 25 2 24 25 3 50 35 107 6 24 155 16 60 4 16 0 1 2 6 6 7 3 8 90 10 25 12 80 0 8 5 11 8 6 0 32 2 2 2 38 22 28 7 6 17 111 75 0 23 132 20 15 11 22 19 38 40 19 16 38 76 12 1 0 48 32 4 38 15 0 40 19 1 5 1 0 10 3 0 2 26 33 4 10 54 13 89 9 71 9 21 2 4 0 37 22 19 17 21 25 0 3 27 10 13 53 18 25 50 143 8 26 14 10 98 30 31 23 61 23 2 0 4 72 2 5 27 0 17 10 40 9 0 4 0 19 60 14 4 1 14 41 29 151 3 16 1 30 11 16 0 0 20 8 44 0 1 17 21 27 66 15 50 11 7 31 6 55 72 26 46 4 22 6 18 5 13 31 26 2 26.0446735395189
32 12 1 2 25 26 19 5 1 12 0 82 0 13 1 2 5 77 6 8 9 33 0 1 3 10 23 27 6 11 22 11 31 9 4 5 45 16 44 21 29 7 18 39 17 10 72 35 3 209 227 49 38 3 5 0 4 9 6 113 14 35 2 1 21 67 2 61 2 10 34 7 12 22 45 22 22 0 0 21 21 24 36 4 41 11 2 20 3 6 3 17 5 5 90 20 2 0 0 5 0 2 7 95 0 3 4 2 31 12 24 21 14 3 37 31 6 0 40 26 2 11 2 74 3 8 23 0 12 15 0 65 243 60 0 0 12 1 16 28 3 78 22 39 70 39 10 40 47 13 38 16 0 1 49 8 47 5 17 59 106 1 162 137 26 4 2 3 22 43 123 20 7 0 39 0 30 5 11 26 20 17 5 0 0 1 2 36 0 67 38 8 94 0 11 53 4 0 3 8 29 0 26 18 4 32 4 0 24 8 0 0 51 10 3 61 34 0 46 4 39 13 46 32 33 2 1 1 40 36 23 6 39 19 38 18 5 8 26 57 23 1 9 6 1 0 16 24 16 40 28 86 39 16 11 0 46 15 57 58 6 25 1 113 15 26 77 34 34 30 39 26 30 17 0 104 52 20 6 17 23 26 38 18 4 0 20 3 17 13 14 2 33 23 33 126 57 76 81 8 17 0 39 160 4 2 2 36 19 24 42 16 3 4 29 21 1 27 19 133 8 23 32 57 0 15 5 5 0 0 14 13 19 30 78 65 15 27 17 0 8 19 16 84 16 23 5 29 38 7 46 126 23 16 180 3 1 72 20 11 0 2 89 23 20 0 1 68 0 3 28 30 13 3 3 7 2 11 15 32 33 2 100 93 67 5 54 85 11 8 37 114 0 19 54 2 13 1 116 9 9 21 25 2 24 25 3 52 26 101 5 26 157 15 62 4 15 0 1 1 5 4 9 2 7 94 8 26 13 76 0 5 5 10 5 7 0 30 2 2 2 37 19 25 7 6 18 113 74 0 19 125 15 15 11 18 22 34 36 19 13 34 69 10 1 0 42 30 4 35 13 0 38 19 1 6 1 0 8 3 0 1 21 35 4 10 55 13 91 8 67 11 20 2 3 0 32 19 17 18 17 23 0 3 23 8 13 51 19 25 51 149 8 25 12 10 89 24 24 22 65 24 0 0 4 67 2 5 24 0 14 12 31 7 0 4 0 20 50 14 4 1 13 38 25 143 3 10 1 27 9 16 0 0 20 7 46 0 1 17 20 24 63 12 48 9 8 30 6 59 67 23 47 3 22 6 16 4 11 26 24 1 25.06872852233677
29 8 1 2 27 28 19 3 0 9 0 79 0 13 1 2 5 62 6 8 6 31 0 1 3 8 22 28 5 11 20 10 35 8 3 5 43 17 38 20 29 6 13 39 14 8 67 42 3 200 223 53 39 3 5 0 3 9 5 114 15 35 2 1 18 66 1 55 2 11 35 7 12 22 45 18 19 0 0 21 16 25 32 5 39 11 2 19 3 4 3 17 3 4 84 19 2 0 0 6 0 2 8 90 0 1 2 2 24 12 19 18 13 2 40 26 8 0 38 26 2 13 2 78 3 8 20 0 11 13 0 64 249 64 0 0 9 1 13 28 3 75 19 38 72 42 10 40 48 13 33 15 0 1 45 7 42 4 18 65 108 0 143 131 25 4 2 3 23 40 128 19 6 0 36 0 30 3 9 21 17 13 5 0 0 0 2 34 0 67 36 7 101 0 12 52 4 0 3 8 28 0 26 15 2 25 4 0 21 8 0 0 46 10 3 62 31 0 42 3 36 12 43 30 29 2 1 1 41 31 21 6 40 18 36 18 5 9 28 57 24 1 8 6 1 0 16 28 12 35 31 79 37 14 10 0 42 15 54 58 6 21 1 114 14 27 80 33 33 31 43 24 29 18 0 102 52 19 6 17 22 28 40 15 4 0 19 3 16 15 13 2 32 23 33 116 54 78 76 6 19 0 39 158 4 1 2 30 16 27 38 16 3 4 33 16 1 29 19 134 5 24 29 55 0 13 6 4 0 0 13 14 18 32 74 59 13 25 17 0 7 19 17 76 17 24 6 26 34 7 45 121 24 16 173 3 0 72 18 11 0 1 92 21 18 0 1 68 0 3 29 30 11 3 2 8 2 10 14 34 29 3 99 89 60 5 52 79 12 8 32 106 0 19 55 2 13 1 114 9 9 20 23 2 26 20 3 55 24 96 4 25 148 15 53 4 14 0 1 1 5 5 8 2 8 93 7 28 13 73 0 3 5 11 5 7 0 26 3 2 1 31 24 21 7 6 16 109 85 0 19 118 13 14 12 16 21 30 30 20 12 36 71 8 0 0 44 29 5 39 13 0 37 19 0 6 1 0 7 2 0 1 14 29 3 9 54 13 87 8 70 10 17 2 1 0 30 18 17 17 15 20 0 3 20 8 13 44 22 23 47 141 7 21 10 8 89 24 23 20 66 25 0 0 4 65 2 4 23 0 13 14 31 4 0 4 0 19 48 10 4 1 8 38 28 144 3 10 1 24 8 17 0 0 20 7 45 0 1 17 19 23 61 10 50 11 9 29 5 55 59 23 42 3 17 6 16 4 11 27 22 1 24.166666666666669
24 8 1 1 31 28 18 3 0 5 0 76 0 11 1 2 5 56 5 8 5 30 0 1 3 7 19 27 6 11 16 8 35 6 4 3 51 18 38 24 31 6 13 38 13 8 65 46 3 191 220 51 39 3 4 0 3 3 4 111 14 33 1 1 18 61 0 51 1 11 32 5 12 21 45 17 16 0 0 19 14 24 32 5 40 11 2 17 2 3 2 15 4 3 86 18 2 0 0 5 0 2 8 86 0 1 2 2 27 12 18 15 12 2 36 24 7 0 38 28 2 13 2 75 3 7 19 0 10 13 0 67 250 63 0 0 8 1 13 27 1 78 18 40 79 40 8 39 43 12 30 15 0 1 41 6 39 2 18 69 108 0 150 124 21 4 1 3 23 38 122 18 6 0 35 0 26 3 5 24 20 11 5 0 0 0 2 30 0 65 35 6 104 0 10 52 4 0 3 8 36 0 23 13 2 26 5 0 20 8 0 0 45 10 3 61 27 0 41 3 36 10 49 29 32 2 1 1 42 29 19 5 39 14 31 13 4 10 32 52 25 1 5 5 1 0 15 28 9 31 32 70 33 12 10 0 38 14 53 51 5 20 0 111 11 26 78 26 34 30 42 22 24 17 0 97 50 17 6 16 19 28 44 12 1 0 21 2 15 12 11 2 32 25 33 107 53 79 75 6 19 0 38 151 3 1 2 29 15 25 37 13 3 2 32 13 0 31 18 133 4 20 28 52 0 11 4 4 0 0 11 17 16 30 62 60 13 23 18 0 8 21 16 73 15 24 7 26 31 8 45 110 28 14 172 3 0 75 16 9 0 1 96 20 14 0 1 66 0 2 27 30 12 3 2 11 2 9 14 32 21 3 103 82 58 5 58 80 11 7 30 105 0 18 53 1 13 1 103 8 9 20 23 1 25 21 3 54 22 89 3 22 155 16 50 4 13 0 0 1 3 4 8 2 9 92 6 20 12 67 0 3 4 11 3 9 0 21 3 2 1 29 28 19 6 4 15 111 85 0 17 112 10 13 13 14 24 27 27 19 10 36 70 6 0 0 41 25 4 38 11 0 35 19 0 5 1 0 4 1 0 1 12 30 2 8 49 13 88 9 71 10 17 2 1 0 31 16 16 16 12 17 0 2 18 7 14 47 18 25 46 136 6 17 11 6 87 20 21 19 64 28 0 0 4 62 1 3 18 0 9 12 31 4 0 3 0 18 46 9 4 1 8 34 27 142 3 10 1 23 7 15 0 0 14 7 44 0 1 15 22 24 58 10 48 10 8 25 5 54 58 22 40 3 17 6 14 3 10 28 19 1 23.278350515463918
23 6 1 1 30 25 17 3 0 5 0 72 0 9 1 1 5 56 3 8 4 30 0 1 3 7 18 24 8 12 15 7 30 5 3 2 57 19 38 29 31 6 13 39 11 8 62 49 2 189 215 45 36 3 4 0 3 3 3 107 13 32 1 1 15 64 0 47 0 10 33 2 12 21 44 15 12 0 0 19 15 24 30 6 34 8 2 18 2 3 4 15 5 3 89 13 1 0 0 5 0 0 11 91 0 1 1 2 27 13 17 12 11 2 34 21 7 0 35 28 3 14 2 69 3 7 17 0 7 12 0 66 250 68 0 0 6 0 12 22 1 78 13 39 76 36 7 41 43 12 30 13 0 1 31 7 38 2 22 61 107 0 139 122 21 4 0 3 27 35 121 15 6 0 35 0 22 3 5 26 18 9 4 0 0 0 2 26 0 67 41 5 111 0 10 51 4 0 2 8 40 0 22 11 2 26 7 0 19 8 0 0 46 7 3 58 27 0 37 2 39 11 48 33 27 2 1 1 40 26 18 4 42 13 32 14 4 9 28 44 24 1 4 5 1 0 14 28 7 31 30 72 29 11 9 0 35 14 55 46 6 21 0 116 10 23 75 25 32 27 42 24 20 15 0 100 43 16 5 12 19 29 37 11 1 0 19 1 14 12 9 2 27 25 31 101 48 80 74 6 16 0 36 152 3 1 1 27 14 23 35 13 3 2 36 13 0 33 19 140 4 16 26 52 0 11 4 3 0 0 11 18 15 26 59 56 15 23 15 0 9 23 18 74 13 27 5 24 31 9 43 101 28 14 173 2 0 69 15 7 0 1 91 20 11 0 1 62 0 2 20 26 13 3 2 12 0 11 9 32 18 4 99 77 57 4 55 79 10 6 30 104 0 17 56 1 14 1 99 8 8 19 21 1 20 17 3 54 20 90 3 22 154 17 50 4 12 0 0 1 2 3 6 2 8 87 6 17 10 65 0 3 3 10 3 9 0 20 3 2 0 27 29 16 4 4 13 113 90 0 18 110 11 12 11 13 22 24 26 17 7 35 69 6 0 0 38 24 4 35 11 0 32 18 0 5 1 0 3 1 0 1 10 25 2 4 46 13 87 9 67 9 16 2 1 0 29 15 16 15 10 15 0 2 16 6 16 46 14 21 47 136 6 16 10 6 83 19 18 18 62 30 0 0 4 64 0 3 16 0 10 9 31 4 0 2 0 18 41 8 4 1 8 24 24 133 3 9 1 23 6 13 0 0 12 7 46 0 1 13 20 23 53 9 46 9 8 24 4 51 55 22 36 2 15 4 12 2 6 26 17 1 22.427835051546393
22 6 1 1 28 21 16 3 0 5 0 74 0 9 1 1 5 49 3 5 3 30 0 1 3 5 15 25 10 13 13 7 31 5 3 1 54 21 38 27 36 5 11 39 10 5 52 47 2 171 224 42 35 3 4 0 3 3 3 103 12 31 1 1 14 59 0 49 0 11 33 2 10 21 41 17 10 0 0 18 12 22 25 6 32 8 2 18 2 2 6 16 5 3 82 11 1 0 0 5 0 0 12 90 0 1 0 2 29 12 17 10 11 2 34 20 5 0 32 25 3 13 2 64 2 6 15 0 7 10 0 66 243 68 0 0 5 0 9 20 1 68 10 42 69 34 7 43 43 10 31 12 0 1 29 6 35 2 22 63 102 0 137 121 19 3 0 1 27 32 111 15 5 0 34 0 19 2 6 26 19 9 4 0 0 0 2 24 0 70 39 5 113 0 11 49 4 0 1 8 50 0 18 9 3 26 5 0 20 7 0 0 46 7 2 51 23 0 38 2 40 11 47 32 21 2 1 0 37 23 18 3 41 12 26 13 2 10 30 41 24 1 4 4 1 0 11 27 8 30 30 68 26 10 7 0 31 12 54 42 6 20 0 113 8 18 78 21 34 23 45 22 20 13 0 105 41 16 5 10 18 28 33 9 1 0 17 1 11 13 9 2 25 23 28 99 41 81 72 6 16 0 34 141 3 0 1 25 13 16 38 13 2 2 44 12 0 31 18 140 4 15 29 48 0 10 3 3 0 0 10 18 12 23 58 56 16 20 14 0 8 22 20 62 11 24 4 18 31 8 44 94 29 12 156 2 0 69 15 6 0 1 82 22 11 0 1 61 0 2 17 26 13 2 1 11 0 10 9 32 17 4 102 74 62 3 56 74 10 7 27 106 0 16 55 1 13 1 103 7 5 16 19 1 19 15 2 54 18 93 3 20 156 13 43 4 12 0 0 1 2 1 6 2 8 86 5 16 11 69 0 3 3 10 3 8 0 19 3 2 0 26 26 14 4 4 12 111 83 0 14 108 13 12 11 12 22 21 23 19 7 34 63 3 0 0 34 24 4 36 7 0 34 14 0 5 1 0 3 1 0 1 8 26 1 3 45 12 81 10 67 8 15 2 1 0 30 13 18 14 8 16 0 2 14 6 14 49 13 19 41 134 5 16 9 4 76 15 18 16 62 25 0 0 4 71 0 2 12 0 10 8 29 4 0 2 0 18 41 8 4 1 7 24 27 126 3 9 1 22 4 10 0 0 12 6 41 0 1 11 20 23 53 7 41 8 8 22 3 53 52 21 29 2 14 4 12 2 6 26 19 1 21.517182130584194
22 6 1 1 26 22 14 2 0 5 0 71 0 7 1 1 5 47 3 6 3 31 0 1 1 6 17 26 9 9 11 7 34 6 3 1 51 23 38 26 35 4 9 36 9 6 51 51 2 177 225 44 33 3 4 0 3 3 3 98 11 29 1 1 14 58 0 36 0 9 30 1 12 19 45 14 9 0 0 17 13 21 19 3 33 7 2 17 2 1 6 16 4 3 80 15 0 0 0 5 0 0 11 87 0 1 0 2 30 10 13 8 12 2 31 22 4 0 26 24 2 14 2 62 2 5 14 0 8 10 0 64 244 61 0 0 6 0 8 18 1 67 8 46 76 31 7 41 41 8 33 14 0 1 31 5 35 2 22 61 91 0 139 111 16 3 0 1 26 31 109 13 4 0 34 0 17 1 6 25 20 8 3 0 0 0 2 23 0 72 47 4 112 0 8 48 3 0 1 6 49 0 18 10 3 26 6 0 17 5 0 0 44 8 2 52 21 0 38 2 40 10 44 32 19 1 1 0 37 19 15 3 35 11 25 11 2 10 31 35 21 0 4 4 1 0 11 29 9 27 26 61 26 8 5 0 30 11 53 41 6 18 0 112 6 16 66 20 35 20 48 19 16 10 0 102 39 14 4 9 17 29 30 9 1 0 17 1 10 13 9 2 24 20 28 103 34 79 73 6 15 0 32 138 3 0 1 23 14 16 39 14 2 2 49 10 0 26 18 145 5 15 29 44 0 9 3 1 0 0 10 19 10 20 54 56 14 18 11 0 8 23 21 60 11 21 4 15 29 9 43 90 27 14 148 2 0 71 14 3 0 1 79 20 11 0 1 58 0 2 12 23 12 2 1 9 0 9 8 31 14 3 99 67 58 3 58 75 12 7 26 98 0 17 51 1 12 1 99 6 4 15 17 1 18 13 2 52 18 89 3 16 159 13 42 3 12 0 0 0 2 1 6 1 7 88 5 13 11 66 0 2 1 11 3 8 0 17 3 1 0 21 30 12 3 4 9 107 79 0 14 99 12 12 10 10 18 18 20 15 6 35 62 2 0 0 33 22 4 36 7 0 35 12 0 5 1 0 3 1 0 1 8 24 1 2 45 11 77 11 62 9 17 2 1 0 31 13 19 13 7 16 0 2 14 6 14 44 11 18 38 132 6 13 7 4 77 16 17 15 61 25 0 0 4 77 0 0 11 0 10 8 25 4 0 0 0 18 40 10 3 1 5 21 26 125 2 7 1 20 2 11 0 0 10 5 37 0 0 10 18 22 54 6 37 8 7 20 3 47 50 21 27 2 14 4 10 2 6 27 16 1 20.70790378006873
19 6 1 1 22 24 13 2 0 4 0 66 0 4 1 1 5 45 3 5 3 33 0 1 0 7 20 22 7 9 11 6 33 6 3 1 52 23 38 27 37 4 10 37 9 5 53 53 2 181 225 36 29 2 1 0 3 3 3 95 10 29 0 1 13 53 0 28 0 8 31 1 11 18 45 16 4 0 0 15 11 22 20 3 32 6 1 16 2 1 5 15 5 3 77 12 0 0 0 4 0 0 7 82 0 1 0 2 29 11 12 7 12 2 32 21 3 0 23 24 2 13 2 62 1 5 14 0 9 10 0 59 242 63 0 0 7 0 7 18 1 63 6 49 77 29 6 40 40 7 30 13 0 1 29 6 34 2 24 56 84 0 141 114 12 2 0 1 26 26 110 13 4 0 34 0 15 0 6 22 23 8 3 0 0 0 1 21 0 62 52 4 110 0 6 47 3 0 1 6 41 0 19 10 3 25 6 0 16 5 0 0 33 8 1 47 22 0 37 2 36 11 41 36 14 1 1 0 38 18 14 2 31 10 25 11 2 11 31 30 20 0 2 3 1 0 9 28 9 22 23 52 28 7 3 0 29 10 48 38 6 16 0 112 5 14 63 20 33 18 50 18 13 9 0 95 39 12 4 9 16 31 33 9 1 0 17 1 9 13 10 2 23 19 28 96 30 76 64 5 15 0 27 125 3 0 1 25 14 18 38 13 2 2 41 7 0 26 20 138 5 12 26 42 0 9 3 1 0 0 9 19 9 19 53 55 17 17 10 0 7 23 19 54 9 22 4 14 28 8 36 86 26 14 157 1 0 66 13 3 0 1 81 19 9 0 1 55 0 2 11 24 11 2 1 8 0 8 8 32 13 2 97 63 60 3 65 73 13 6 23 98 0 18 48 1 9 1 85 5 4 15 15 0 17 12 2 50 16 83 2 15 159 13 34 3 10 0 0 0 1 1 7 1 8 84 5 13 9 62 0 1 1 12 3 8 0 15 3 1 0 21 33 10 3 4 7 107 82 0 13 99 11 14 10 7 20 17 23 12 5 36 57 2 0 0 30 21 4 36 7 0 35 11 0 4 1 0 3 1 0 0 5 28 1 2 39 11 72 10 54 9 17 2 1 0 30 14 18 13 5 16 0 2 14 5 12 43 7 18 41 125 6 12 6 3 72 16 16 16 55 22 0 0 3 76 0 0 12 0 11 9 21 4 0 0 0 16 34 10 3 1 4 18 22 129 2 5 1 20 2 12 0 0 8 4 37 0 0 9 13 21 54 7 38 7 8 16 3 46 42 22 23 2 11 2 11 2 6 24 10 1 19.843642611683849
18 5 1 1 22 25 12 2 0 3 0 65 0 3 1 0 5 44 3 5 2 31 0 1 0 8 19 17 5 7 10 5 33 4 3 1 51 22 38 24 33 4 10 36 8 5 54 49 1 170 228 33 29 1 1 0 1 3 3 102 7 29 0 1 12 53 0 26 0 9 37 1 9 19 45 16 4 0 0 13 11 22 19 2 37 7 0 15 1 0 3 14 6 3 68 12 0 0 0 5 0 0 6 83 0 1 0 0 29 8 12 7 10 2 30 22 3 0 18 20 2 11 2 58 1 4 13 0 7 9 0 55 247 64 0 0 7 0 6 15 1 61 5 49 80 28 7 38 40 7 29 13 0 1 29 4 31 1 26 57 80 0 130 104 12 2 0 1 25 28 96 12 4 0 28 0 13 0 6 21 24 10 3 0 0 0 1 19 0 58 48 3 109 0 6 47 3 0 0 5 42 0 16 13 4 24 5 0 14 5 0 0 26 6 1 48 21 0 36 1 32 12 39 32 13 1 1 0 39 18 13 1 31 9 23 14 2 12 27 25 16 0 2 3 1 0 8 27 5 17 21 49 26 6 3 0 30 8 49 34 4 15 0 106 4 12 66 21 32 17 55 20 10 8 0 101 41 11 4 7 15 32 33 9 0 0 19 1 8 12 8 2 22 21 26 93 32 73 57 5 16 0 27 118 3 0 1 26 14 15 33 13 1 2 41 7 0 26 19 129 4 14 23 39 0 5 3 1 0 0 8 20 9 18 51 50 19 15 9 0 8 24 21 50 8 23 4 11 24 9 38 90 23 14 145 1 0 64 11 3 0 1 85 17 7 0 1 58 0 2 10 24 10 2 1 8 0 10 9 29 11 3 93 63 59 3 67 71 13 6 23 99 0 19 45 1 6 1 82 4 4 13 13 0 17 13 2 49 11 77 2 12 163 12 33 1 9 0 0 0 1 1 8 1 8 86 5 13 8 65 0 1 1 10 2 7 0 14 4 1 0 21 31 7 3 4 3 102 81 0 12 95 11 13 9 7 19 16 19 13 5 35 55 2 0 0 30 23 4 32 4 0 38 10 0 5 1 0 3 1 0 0 5 31 1 2 36 10 66 10 54 10 18 1 1 0 30 13 22 11 4 15 0 2 15 4 10 42 5 19 43 119 5 11 6 3 65 16 15 14 53 21 0 0 3 81 0 0 12 0 10 7 21 4 0 0 0 18 33 9 1 0 4 12 21 124 2 5 1 16 2 13 0 0 6 4 33 0 0 7 12 20 50 6 32 7 9 16 2 42 40 20 21 1 10 2 11 2 4 23 11 1 19.099656357388317
17 4 1 1 15 23 11 2 0 2 0 66 0 3 1 0 3 42 3 5 2 29 0 1 0 7 18 16 4 8 10 5 28 4 3 1 49 21 38 24 35 4 9 33 8 4 51 44 1 158 219 28 30 1 1 0 1 3 1 95 7 27 0 1 12 47 0 22 0 9 44 1 9 18 42 14 5 0 0 11 10 19 21 2 36 7 0 13 0 0 3 15 6 3 68 11 0 0 0 6 0 0 5 78 0 1 0 0 29 10 12 5 5 2 29 21 1 0 17 22 2 11 2 55 1 3 13 0 7 9 0 55 259 69 0 0 6 0 5 15 1 56 5 51 76 25 6 39 38 6 27 12 0 1 27 5 29 1 23 50 77 0 118 96 12 2 0 0 26 27 89 10 3 0 27 0 13 0 7 20 23 7 3 0 0 0 1 17 0 57 45 3 103 0 4 46 3 0 0 3 41 0 18 11 5 24 7 0 11 6 0 0 22 5 1 52 24 0 39 1 30 10 40 35 11 1 1 0 39 19 12 1 26 7 28 14 2 12 28 24 13 0 2 3 1 0 9 27 6 14 22 46 24 6 2 0 25 7 47 31 5 11 0 104 3 12 63 20 31 16 56 19 10 9 0 106 36 11 3 6 14 34 29 9 0 0 17 1 6 14 8 2 22 21 26 90 31 76 52 5 16 0 26 110 2 0 1 26 14 14 34 12 1 2 45 5 0 28 19 122 4 12 19 37 0 4 2 1 0 0 6 23 10 19 42 52 18 14 8 0 9 26 21 48 9 20 4 8 22 10 41 82 23 11 148 1 0 63 11 1 0 1 91 18 5 0 1 57 0 2 8 24 11 2 1 8 0 11 8 24 8 4 97 60 57 3 67 65 13 6 22 103 0 17 41 1 5 1 73 4 4 11 12 0 18 16 1 46 8 71 2 10 164 12 32 1 9 0 0 0 1 1 7 1 9 85 5 12 8 62 0 0 1 9 0 6 0 13 4 1 0 18 28 7 3 3 3 97 83 0 13 105 10 13 9 6 17 15 18 13 4 36 57 2 0 0 29 22 3 27 2 0 37 9 0 7 1 0 3 1 0 0 5 36 0 2 26 11 65 11 50 11 16 1 1 0 24 11 23 8 4 15 0 1 9 3 9 44 3 16 48 118 7 10 6 3 61 13 14 14 51 21 0 0 1 84 0 0 11 0 9 7 19 4 0 0 0 17 33 9 1 0 4 11 22 129 2 5 1 15 2 13 0 0 5 3 35 0 0 5 11 17 49 5 32 5 9 15 2 37 42 17 18 1 8 2 10 1 3 25 12 1 18.43470790378007
14 4 0 1 16 21 10 1 0 2 0 58 0 4 1 0 3 41 2 4 2 23 0 1 0 7 19 15 5 8 8 4 24 3 1 0 52 21 36 26 32 4 10 34 9 3 45 46 1 148 209 28 27 1 1 0 1 3 1 103 6 29 0 1 11 36 0 21 0 8 44 1 8 19 41 10 6 0 0 11 10 21 25 2 37 5 0 12 0 0 3 14 8 2 64 12 0 0 0 5 0 0 4 78 0 0 0 0 27 10 8 5 4 2 29 19 1 0 18 22 2 9 1 50 1 2 12 0 6 8 0 54 258 78 0 0 6 0 4 13 1 53 4 54 77 24 6 44 37 7 23 10 0 1 25 4 29 1 21 47 70 0 119 95 12 2 0 0 22 30 89 9 3 0 22 0 13 0 5 21 19 6 2 0 0 0 1 14 0 52 47 2 96 0 6 46 3 0 0 3 38 0 15 9 6 26 7 0 11 6 0 0 22 4 1 55 21 0 40 1 24 8 36 36 8 1 1 0 38 11 11 1 26 7 31 14 2 10 27 23 10 0 2 3 1 0 10 27 7 12 25 50 25 6 2 0 19 8 43 31 5 10 0 91 3 11 63 19 32 14 63 18 8 8 0 115 35 10 3 6 12 35 29 8 0 0 17 1 5 12 8 2 21 18 26 87 32 77 53 6 17 0 25 110 1 0 1 24 12 15 31 10 1 2 48 4 0 17 19 109 5 9 16 32 0 4 1 1 0 0 5 22 10 21 38 55 18 13 6 0 8 28 21 46 9 18 3 8 22 9 38 79 26 14 142 1 0 61 12 1 0 0 91 19 4 0 1 57 0 1 5 24 10 1 1 7 0 13 9 21 6 5 97 59 55 3 70 60 9 7 19 107 0 14 39 1 3 1 77 3 3 11 11 0 18 14 1 44 8 70 2 7 156 11 36 1 8 0 0 0 1 1 7 1 9 83 4 13 5 58 0 0 1 9 0 5 0 10 5 0 0 15 25 7 2 3 2 101 80 0 12 96 11 12 10 6 14 11 18 13 3 36 53 1 0 0 30 22 2 24 2 0 38 8 0 8 1 0 2 1 0 0 4 37 0 2 24 11 69 13 44 11 16 0 1 0 18 9 24 8 4 16 0 1 7 2 8 37 2 15 49 112 7 11 5 3 56 12 15 9 48 22 0 0 0 84 0 0 12 0 8 7 21 2 0 0 0 18 34 8 1 0 4 9 20 128 1 4 1 12 1 12 0 0 4 4 36 0 0 5 12 19 50 5 31 2 7 16 1 35 43 15 14 1 6 3 11 0 2 24 12 1 17.785223367697595
13 3 0 1 16 22 8 1 0 1 0 59 0 4 1 0 3 38 0 4 2 20 0 1 0 6 17 16 7 6 7 4 18 3 1 0 46 22 35 28 30 2 14 33 9 4 50 52 1 136 204 24 28 0 1 0 1 3 1 103 6 27 0 1 10 31 0 20 0 9 43 0 7 14 38 9 5 0 0 10 9 19 24 1 37 7 0 11 0 0 3 16 8 2 64 12 0 0 0 4 0 0 3 74 0 0 0 0 28 10 8 5 4 2 27 17 1 0 20 22 2 9 1 51 1 2 10 0 5 5 0 55 250 83 0 0 5 0 4 11 1 59 4 55 71 23 6 39 34 5 22 9 0 1 23 5 29 1 22 42 65 0 111 85 12 2 0 0 25 30 79 9 3 0 22 0 12 0 6 18 19 6 2 0 0 0 1 11 0 49 42 2 90 0 6 50 2 0 0 3 38 0 14 7 6 25 5 0 10 5 0 0 22 3 1 51 21 0 39 1 22 6 34 33 8 1 1 0 37 13 10 1 24 6 30 15 2 9 28 20 9 0 1 3 1 0 11 26 7 12 27 49 20 5 1 0 17 8 45 32 2 8 0 90 3 10 58 17 30 14 72 16 5 6 0 109 35 9 3 4 11 33 24 7 0 0 18 1 5 11 7 2 22 18 28 84 27 74 56 7 14 0 24 113 0 0 1 23 13 17 28 10 0 2 42 3 0 15 18 104 5 8 15 33 0 4 1 1 0 0 2 20 8 16 37 52 18 12 4 0 6 28 21 44 10 17 3 7 22 7 39 80 25 15 146 1 0 61 10 1 0 0 96 15 2 0 1 57 0 1 5 27 11 1 0 5 0 11 8 22 4 6 95 60 49 3 67 60 9 8 12 105 0 15 35 1 3 1 75 2 3 12 12 0 16 13 1 39 8 70 2 6 168 9 36 1 7 0 0 0 1 1 8 1 12 81 3 16 4 49 0 0 1 7 0 4 0 10 6 0 0 12 20 6 2 3 2 100 76 0 11 100 9 11 12 5 16 9 20 15 2 34 54 1 0 0 25 22 2 22 1 0 34 7 0 9 1 0 1 0 0 0 1 39 0 2 23 10 69 11 40 11 15 0 1 0 18 9 24 9 4 17 0 1 7 2 7 34 2 16 53 109 7 12 3 3 51 11 13 8 46 22 0 0 0 79 0 0 12 0 9 5 17 2 0 0 0 16 37 8 1 0 4 9 20 129 1 4 1 12 1 12 0 0 2 5 43 0 0 5 11 14 50 4 27 2 8 16 0 32 43 13 8 1 5 4 11 0 0 22 7 1 17.15463917525773
13 3 0 1 14 20 7 1 0 1 0 62 0 4 1 0 3 41 0 4 2 17 0 1 0 6 16 16 5 6 5 4 19 3 0 0 44 22 31 24 29 2 13 27 10 4 49 46 1 128 204 24 27 0 1 0 1 3 1 106 6 22 0 0 8 28 0 18 0 9 46 0 4 16 33 10 6 0 0 11 10 20 21 1 36 7 0 10 0 0 3 14 8 2 58 13 0 0 0 3 0 0 3 69 0 0 0 0 23 8 8 4 4 2 21 16 1 0 21 21 1 8 1 48 1 1 8 0 5 5 0 54 246 87 0 0 4 0 4 10 0 60 4 57 75 23 5 41 33 5 22 9 0 1 22 5 31 0 20 39 57 0 109 83 13 2 0 0 26 28 75 8 3 0 18 0 14 0 6 18 18 6 2 0 0 0 1 11 0 51 43 2 89 0 7 45 0 0 0 3 34 0 13 6 6 27 4 0 8 6 0 0 18 3 1 52 18 0 41 1 24 5 33 29 6 1 1 0 39 14 12 1 22 5 33 15 2 8 28 17 9 0 0 2 0 0 10 30 6 8 32 46 25 5 1 0 18 8 47 30 1 8 0 85 3 11 57 17 33 12 75 14 6 5 0 104 35 9 3 4 10 31 20 7 0 0 19 0 4 10 6 1 22 15 27 83 25 72 53 8 13 0 24 113 0 0 0 16 14 17 31 7 0 2 40 1 0 14 16 104 6 6 14 30 0 4 1 1 0 0 2 16 9 14 34 50 20 11 4 0 5 31 20 43 11 19 3 7 21 6 34 77 27 15 132 1 0 62 9 0 0 0 99 13 1 0 1 55 0 1 4 26 10 1 0 5 0 12 6 17 4 6 92 56 46 2 72 58 8 7 10 104 0 15 38 1 2 1 77 2 2 11 13 0 17 11 1 38 7 71 2 6 176 10 32 1 7 0 0 0 1 1 5 1 11 79 3 18 4 50 0 0 1 9 0 3 0 11 7 0 0 13 20 8 2 3 3 96 82 0 12 92 9 8 12 3 19 9 19 12 2 31 54 1 0 0 27 18 2 20 1 0 35 7 0 8 1 0 1 0 0 0 1 40 0 2 18 8 68 9 41 13 16 0 1 0 15 9 24 10 2 16 0 1 5 1 6 27 2 15 52 102 8 11 3 3 52 9 13 9 41 23 0 0 0 73 0 0 12 0 10 5 14 2 0 0 0 17 34 7 1 0 3 9 18 136 1 3 0 12 1 9 0 0 1 5 43 0 0 7 9 14 47 4 23 2 10 13 0 29 36 13 6 0 6 4 11 0 0 23 6 1 16.628865979381446
11 3 0 1 14 17 6 1 0 1 0 61 0 3 1 0 3 35 0 3 2 15 0 1 0 4 18 10 6 6 4 3 19 2 0 0 42 24 28 20 26 1 9 29 10 3 47 45 1 127 184 22 26 0 1 0 1 3 0 105 5 25 0 0 7 23 0 15 0 9 46 0 3 18 31 8 7 0 0 10 9 18 25 1 37 10 0 9 0 0 3 13 9 2 54 12 0 0 0 3 0 0 2 67 0 0 0 0 25 5 9 3 3 2 18 15 1 0 22 20 1 6 0 50 1 1 6 0 3 5 0 51 248 85 0 0 3 0 4 8 0 53 4 55 64 26 3 39 30 4 20 8 0 1 23 5 28 0 21 43 52 0 104 85 12 1 0 0 27 32 72 6 1 0 18 0 12 0 6 16 16 4 2 0 0 0 1 12 0 47 44 2 89 0 8 46 0 0 0 2 32 0 14 7 6 27 4 0 8 3 0 0 17 1 1 50 15 0 37 1 20 5 35 26 4 1 1 0 35 14 12 1 20 4 34 13 2 6 28 18 10 0 0 1 0 0 8 30 6 8 38 40 24 5 1 0 17 8 45 30 1 5 0 82 2 8 56 16 30 12 73 12 5 4 0 107 33 8 3 3 10 28 18 7 0 0 22 0 3 10 5 1 18 16 28 73 25 66 52 7 11 0 18 107 0 0 0 16 13 16 32 8 0 2 39 1 0 12 16 87 6 6 14 22 0 4 0 1 0 0 2 17 9 12 30 51 18 8 2 0 4 34 20 46 10 17 2 7 18 4 31 75 25 9 134 1 0 58 9 0 0 0 95 12 1 0 1 49 0 1 2 25 9 1 0 3 0 11 7 19 3 7 81 56 40 2 72 52 8 7 9 105 0 14 42 1 2 0 75 2 1 12 11 0 18 8 1 31 6 68 2 5 174 11 30 1 7 0 0 0 1 1 5 1 13 76 3 17 4 42 0 0 1 7 0 3 0 10 6 0 0 13 19 11 1 3 3 100 82 0 14 87 8 7 13 3 17 6 20 13 2 29 52 1 0 0 22 16 1 18 1 0 34 6 0 7 1 0 1 0 0 0 0 41 0 2 17 8 73 11 40 13 20 0 1 0 16 8 21 9 2 17 0 0 4 1 6 25 0 15 47 103 8 10 2 1 49 7 13 10 36 20 0 0 0 70 0 0 10 0 10 5 14 1 0 0 0 17 26 6 1 0 3 9 22 130 1 3 0 11 1 9 0 0 0 5 45 0 0 7 8 12 45 4 23 2 9 12 0 27 36 11 6 0 7 4 10 0 0 22 6 1 15.872852233676977
11 3 0 1 12 14 4 0 0 1 0 55 0 2 1 0 1 35 0 2 2 17 0 1 0 5 13 7 7 7 4 3 18 1 0 0 41 24 25 22 28 1 7 27 10 2 43 49 1 122 177 21 25 0 1 0 1 3 0 106 4 18 0 0 7 22 0 15 0 8 43 0 3 16 32 9 6 0 0 10 10 16 27 1 41 8 0 8 0 0 2 8 8 2 52 10 0 0 0 3 0 0 2 68 0 0 0 0 27 4 8 3 1 2 17 13 1 0 22 18 1 3 0 48 1 1 6 0 3 5 0 47 249 87 0 0 3 0 2 8 0 49 3 52 65 25 3 39 27 4 18 6 0 1 25 3 28 0 19 42 48 0 100 82 11 0 0 0 27 30 64 5 0 0 19 0 11 0 5 15 14 4 1 0 0 0 1 11 0 50 45 2 94 0 8 42 0 0 0 2 32 0 13 5 6 25 3 0 7 1 0 0 15 0 1 54 17 0 36 1 19 5 33 26 3 1 1 0 35 12 11 0 20 3 33 9 2 6 30 18 12 0 0 1 0 0 8 22 6 7 40 38 23 3 1 0 15 8 44 32 1 5 0 78 2 7 53 13 31 10 68 13 5 4 0 105 29 8 3 3 11 27 16 7 0 0 26 0 3 10 5 1 18 15 26 63 25 56 53 8 13 0 14 114 0 0 0 13 12 14 30 8 0 2 36 0 0 13 14 86 4 7 14 21 0 3 0 1 0 0 2 18 9 12 26 49 19 7 2 0 4 32 24 44 10 15 1 7 18 3 26 73 25 8 137 1 0 52 8 0 0 0 91 12 1 0 0 48 0 0 1 26 10 1 0 2 0 13 9 19 3 8 83 52 37 1 72 55 7 5 7 101 0 14 43 1 2 0 67 2 1 13 9 0 16 5 1 26 6 67 1 5 172 9 31 0 7 0 0 0 1 1 5 0 13 80 2 18 4 35 0 0 0 7 0 3 0 7 5 0 0 11 22 10 1 2 3 99 81 0 16 86 7 7 15 2 19 5 17 15 2 27 46 1 0 0 21 20 1 17 1 0 31 5 0 7 1 0 1 0 0 0 0 42 0 2 17 8 66 9 31 12 18 0 1 0 13 7 18 9 2 14 0 0 4 2 6 26 0 16 51 98 9 7 2 1 47 5 11 10 38 18 0 0 0 63 0 0 7 0 12 5 13 0 0 0 0 19 23 7 1 0 2 9 21 132 1 3 0 9 0 9 0 0 0 5 45 0 0 7 9 12 43 4 24 2 7 11 0 26 33 10 6 0 7 4 10 0 0 21 7 1 15.285223367697596
10 3 0 1 14 14 4 0 0 1 0 57 0 2 1 0 1 34 0 1 2 15 0 1 0 7 13 5 7 7 4 3 15 1 0 0 40 26 25 21 27 1 8 27 8 1 35 53 0 122 178 19 23 0 1 0 1 3 0 106 4 18 0 0 5 23 0 14 0 9 41 0 3 15 32 8 8 0 0 11 9 14 26 1 41 6 0 8 0 0 2 8 9 2 51 11 0 0 0 4 0 0 3 66 0 0 0 0 27 4 7 2 1 1 17 13 1 0 17 15 1 2 0 46 1 1 5 0 2 4 0 49 236 91 0 0 2 0 2 6 0 50 3 47 66 25 3 40 31 4 19 6 0 1 24 3 27 0 17 41 44 0 93 74 11 0 0 0 25 27 56 4 0 0 16 0 7 0 5 12 14 3 1 0 0 0 0 11 0 44 45 2 92 0 9 38 0 0 0 1 33 0 12 4 6 22 3 0 8 1 0 0 14 0 1 56 14 0 36 1 20 5 26 24 3 1 0 0 36 11 11 0 19 3 33 8 2 5 32 17 16 0 0 1 0 0 7 24 6 4 40 36 25 2 1 0 13 8 42 29 1 5 0 79 2 5 50 11 27 11 65 12 5 4 0 104 26 6 3 3 11 25 12 4 0 0 24 0 3 9 5 1 19 14 27 67 25 54 52 6 12 0 14 105 0 0 0 11 12 12 28 7 0 2 38 0 0 10 11 82 4 7 12 19 0 3 0 1 0 0 1 18 9 11 30 46 18 5 2 0 4 34 26 42 11 15 1 7 17 2 27 72 21 6 145 1 0 48 8 0 0 0 96 11 1 0 0 45 0 0 1 24 9 1 0 2 0 14 8 16 2 10 75 56 36 1 66 53 6 5 4 97 0 15 44 1 2 0 59 2 1 12 7 0 15 5 0 23 5 65 1 4 166 7 29 0 7 0 0 0 1 1 5 0 14 82 2 17 4 38 0 0 0 7 0 3 0 7 4 0 0 12 20 9 1 2 3 90 76 0 16 87 7 6 15 2 18 5 17 15 2 24 48 1 0 0 23 20 1 16 1 0 30 4 0 9 1 0 1 0 0 0 0 42 0 1 16 6 59 10 27 13 17 0 1 0 12 7 17 8 1 16 0 0 3 2 5 26 0 16 51 90 8 5 2 1 41 5 8 10 40 15 0 0 0 64 0 0 7 0 12 5 11 0 0 0 0 16 25 8 1 0 2 13 20 135 0 3 0 8 0 8 0 0 0 6 42 0 0 5 9 10 45 3 24 2 9 10 0 26 33 11 6 0 5 3 10 0 0 18 7 1 14.757731958762888
11 3 0 1 12 11 4 0 0 1 0 59 0 3 1 0 1 31 0 1 2 12 0 1 0 7 11 5 5 6 4 3 15 1 0 0 39 29 26 23 23 0 8 20 8 1 38 57 0 118 179 18 23 0 1 0 1 2 0 103 4 19 0 0 3 21 0 11 0 8 43 0 3 15 32 6 8 0 0 12 8 10 21 1 40 8 0 7 0 0 1 6 8 2 56 8 0 0 0 3 0 0 3 64 0 0 0 0 34 6 7 2 1 1 16 14 1 0 17 12 1 2 0 44 1 1 5 0 2 3 0 47 239 83 0 0 1 0 1 5 0 47 2 49 66 24 3 39 35 5 18 6 0 1 23 2 29 0 16 35 41 0 82 66 10 0 0 0 24 26 54 2 0 0 15 0 8 0 2 11 14 3 0 0 0 0 0 9 0 45 40 1 95 0 9 38 0 0 0 1 29 0 8 5 6 17 3 0 6 1 0 0 14 0 1 55 15 0 39 1 19 5 30 23 2 1 0 0 36 11 10 0 19 3 29 7 2 4 33 16 16 0 0 1 0 0 5 23 8 3 39 33 22 0 1 0 11 6 43 27 1 5 0 85 2 5 46 11 25 11 65 11 5 3 0 109 24 5 3 2 13 22 11 4 0 0 16 0 3 9 4 1 19 13 25 65 29 48 51 6 14 0 14 93 0 0 0 11 12 12 27 7 0 2 36 0 0 8 11 75 4 4 12 18 0 2 0 1 0 0 1 19 8 10 32 50 17 5 2 0 3 31 24 39 10 13 1 6 16 2 30 75 20 6 146 1 0 47 8 0 0 0 92 9 1 0 0 42 0 0 1 24 9 1 0 1 0 13 7 14 2 9 72 58 34 0 63 46 6 5 4 94 0 15 42 1 2 0 55 1 0 11 5 0 13 5 0 21 4 61 1 4 159 6 31 0 5 0 0 0 1 1 5 0 17 80 2 14 3 39 0 0 0 6 0 2 0 6 4 0 0 11 20 9 1 1 3 80 74 0 15 78 8 7 15 2 15 3 14 13 1 24 44 0 0 0 24 18 0 15 1 0 30 4 0 8 1 0 1 0 0 0 0 42 0 1 14 6 56 12 26 12 15 0 1 0 11 6 17 9 1 17 0 0 2 2 5 26 0 18 55 89 8 5 2 1 40 4 6 11 37 14 0 0 0 49 0 0 7 0 10 4 8 0 0 0 0 19 24 6 0 0 2 13 20 136 0 3 0 6 0 7 0 0 0 6 36 0 0 5 5 8 49 2 23 0 7 10 0 25 31 12 4 0 5 4 10 0 0 17 8 1 14.18041237113402
11 3 0 1 8 7 4 0 0 1 0 56 0 3 1 0 1 27 0 1 1 10 0 1 0 9 12 5 5 7 4 1 13 1 0 0 42 28 25 18 24 0 11 18 7 1 37 60 0 114 171 18 21 0 1 0 1 2 0 108 3 18 0 0 3 21 0 7 0 7 39 0 3 14 28 8 8 0 0 11 7 8 19 1 39 7 0 6 0 0 1 6 5 1 58 8 0 0 0 4 0 0 5 68 0 0 0 0 37 6 7 2 1 1 16 13 1 0 17 10 1 2 0 42 1 1 4 0 1 3 0 43 232 82 0 0 1 0 1 5 0 46 2 48 65 25 3 40 36 4 19 5 0 1 22 3 26 0 14 33 37 0 82 64 8 0 0 0 25 24 53 2 0 0 11 0 8 0 1 10 14 2 0 0 0 0 0 8 0 43 39 1 95 0 8 37 0 0 0 1 30 0 8 7 4 15 3 0 6 1 0 0 13 0 1 50 14 0 42 1 16 4 26 18 2 1 0 0 36 12 12 0 18 2 27 8 1 3 31 12 25 0 0 1 0 0 6 21 8 3 35 28 22 0 1 0 12 8 39 23 1 3 0 91 2 4 48 10 24 11 63 9 5 3 0 110 19 5 3 2 14 21 13 3 0 0 17 0 2 9 4 1 15 9 27 64 30 40 47 6 17 0 13 93 0 0 0 13 13 12 30 6 0 2 34 0 0 8 12 76 4 4 11 17 0 2 0 1 0 0 1 21 8 8 33 44 15 4 1 0 3 32 25 38 10 14 1 6 16 2 28 75 16 4 145 1 0 46 7 0 0 0 83 8 1 0 0 36 0 0 0 28 8 1 0 1 0 12 5 13 1 9 73 57 34 0 60 42 4 4 4 98 0 15 37 1 2 0 51 1 0 12 6 0 11 4 0 22 2 58 1 4 153 4 30 0 5 0 0 0 1 1 4 0 17 78 2 11 1 43 0 0 0 6 0 1 0 6 3 0 0 10 22 8 1 1 2 76 77 0 15 75 8 7 16 1 17 1 15 12 1 20 44 0 0 0 23 19 0 14 1 0 28 3 0 9 1 0 1 0 0 0 0 43 0 1 14 5 51 13 21 10 13 0 0 0 11 5 16 7 0 18 0 0 1 2 4 24 0 18 55 84 5 5 1 1 39 4 5 12 35 15 0 0 0 35 0 0 8 0 9 3 6 0 0 0 0 19 19 8 0 0 2 12 20 128 0 3 0 4 0 7 0 0 0 7 35 0 0 4 4 7 47 1 22 0 6 11 0 22 28 12 1 0 6 4 12 0 0 14 9 1 13.65635738831615
12 2 0 1 6 6 4 0 0 1 0 58 0 3 1 0 1 26 0 1 0 9 0 1 0 7 14 5 5 8 3 1 10 1 0 0 43 27 21 13 24 0 15 15 6 1 36 62 0 106 162 12 21 0 1 0 1 2 0 111 3 18 0 0 2 21 0 4 0 8 35 0 2 12 31 9 8 0 0 12 6 5 18 1 43 8 0 5 0 0 1 4 6 1 54 8 0 0 0 3 0 0 4 65 0 0 0 0 41 6 8 2 1 1 12 11 1 0 18 11 1 2 0 34 1 1 4 0 1 3 0 40 221 89 0 0 1 0 1 4 0 46 2 46 65 23 3 39 39 4 17 3 0 1 20 4 23 0 13 28 35 0 75 58 5 0 0 0 23 21 51 2 0 0 8 0 8 0 1 10 13 2 0 0 0 0 0 8 0 41 40 1 97 0 9 42 0 0 0 1 29 0 9 9 3 12 2 0 5 1 0 0 16 0 1 44 12 0 42 1 14 4 24 18 1 1 0 0 35 12 13 0 20 2 25 6 1 5 26 12 27 0 0 1 0 0 7 21 8 2 29 26 20 0 1 0 12 9 38 22 1 3 0 87 2 3 44 10 24 9 69 9 5 2 0 106 21 5 3 1 15 22 14 2 0 0 18 0 2 10 3 1 15 9 27 63 27 35 41 7 17 0 11 93 0 0 0 14 9 13 34 5 0 2 32 0 0 9 13 74 3 5 11 15 0 1 0 0 0 0 1 23 7 5 33 37 16 3 1 0 3 33 25 35 10 13 1 5 14 2 29 79 13 2 145 1 0 45 7 0 0 0 85 7 1 0 0 34 0 0 0 24 6 0 0 0 0 11 5 9 1 7 75 59 33 0 61 39 3 4 4 97 0 15 34 1 0 0 50 1 0 10 4 0 9 4 0 20 2 59 1 2 151 5 32 0 5 0 0 0 1 1 3 0 17 75 1 12 1 41 0 0 0 7 0 1 0 6 3 0 0 8 25 7 1 0 1 73 74 0 13 70 6 7 17 1 17 1 14 11 1 18 44 0 0 0 23 17 0 12 1 0 25 3 0 10 1 0 0 0 0 0 0 41 0 1 12 5 53 14 21 11 12 0 0 0 10 6 17 7 0 22 0 0 1 2 4 25 0 18 53 81 5 3 1 0 35 4 5 13 34 13 0 0 0 33 0 0 9 0 7 2 6 0 0 0 0 22 21 8 0 0 2 15 22 135 0 3 0 4 0 7 0 0 0 8 31 0 0 4 4 7 43 1 22 0 3 9 0 22 29 9 1 0 7 3 11 0 0 12 9 1 13.22508591065292
9 2 0 1 5 6 4 0 0 0 0 57 0 4 1 0 1 28 0 1 0 10 0 1 0 6 13 6 5 4 3 1 9 1 0 0 40 30 22 13 20 0 16 15 7 2 38 60 0 101 154 11 17 0 1 0 1 2 0 114 3 20 0 0 2 18 0 4 0 8 32 0 1 11 33 10 7 0 0 14 6 5 18 1 41 10 0 4 0 0 1 4 4 1 49 8 0 0 0 3 0 0 4 60 0 0 0 0 39 4 7 2 0 1 10 10 1 0 15 11 1 1 0 29 1 1 4 0 1 3 0 39 203 84 0 0 1 0 1 4 0 43 2 45 69 21 2 35 39 3 13 3 0 0 17 5 26 0 9 25 34 0 73 52 5 0 0 0 21 16 51 2 0 0 8 0 7 0 1 8 9 2 0 0 0 0 0 7 0 43 33 1 95 0 10 45 0 0 0 1 33 0 8 8 3 8 1 0 6 1 0 0 18 0 0 38 10 0 43 1 14 4 22 19 1 1 0 0 35 10 15 0 16 2 24 6 0 6 27 11 22 0 0 1 0 0 7 22 8 2 28 22 17 0 1 0 9 9 31 22 1 3 0 82 2 3 39 9 21 8 71 10 4 2 0 104 20 3 3 1 12 21 14 2 0 0 18 0 2 10 3 1 11 10 27 60 28 32 41 8 22 0 10 82 0 0 0 14 8 10 34 5 0 2 35 0 0 10 10 79 3 4 9 14 0 1 0 0 0 0 1 21 5 5 28 32 13 3 1 0 3 35 23 34 7 11 1 3 12 2 27 76 14 1 131 1 0 43 6 0 0 0 81 6 0 0 0 36 0 0 0 25 6 0 0 0 0 10 5 9 1 6 74 61 27 0 55 38 3 3 3 89 0 16 30 1 0 0 51 1 0 11 5 0 6 4 0 16 2 66 0 2 145 5 33 0 5 0 0 0 1 1 3 0 16 76 1 11 1 39 0 0 0 7 0 0 0 6 3 0 0 8 18 5 1 0 1 67 73 0 10 69 6 7 18 1 17 1 15 11 1 17 42 0 0 0 21 18 0 12 1 0 23 2 0 10 0 0 0 0 0 0 0 42 0 0 10 5 53 15 19 9 13 0 0 0 10 4 19 7 0 19 0 0 1 2 4 25 0 16 53 83 5 3 0 0 33 4 4 11 32 14 0 0 0 28 0 0 10 0 7 2 7 0 0 0 0 20 20 12 0 0 2 13 24 138 0 1 0 4 0 8 0 0 0 11 25 0 0 4 4 7 46 0 23 0 2 9 0 20 28 8 1 0 7 3 9 0 0 15 10 1 12.65979381443299
8 2 0 1 6 5 1 0 0 0 0 51 0 5 0 0 1 30 0 0 0 8 0 1 0 7 11 7 5 3 3 1 8 1 0 0 40 27 18 11 20 0 18 13 6 3 35 57 0 96 144 12 13 0 1 0 1 2 0 119 3 22 0 0 2 15 0 4 0 8 26 0 0 11 35 10 5 0 0 13 4 7 17 1 36 11 0 2 0 0 1 4 4 1 50 9 0 0 0 3 0 0 5 56 0 0 0 0 39 4 7 2 0 1 10 10 0 0 14 13 1 1 0 28 0 1 3 0 0 3 0 38 192 91 0 0 0 0 1 3 0 44 2 42 74 19 1 32 33 2 14 4 0 0 17 4 24 0 8 22 28 0 71 55 5 0 0 0 24 16 50 2 0 0 7 0 5 0 1 6 8 2 0 0 0 0 0 5 0 46 31 1 95 0 10 42 0 0 0 1 34 0 7 10 3 6 1 0 6 1 0 0 21 0 0 30 8 0 40 1 12 4 20 17 1 1 0 0 30 10 16 0 18 2 25 3 0 6 24 10 22 0 0 1 0 0 7 22 6 2 26 21 17 0 1 0 9 9 27 19 0 2 0 84 1 2 33 10 22 10 73 10 4 2 0 92 18 2 3 1 10 16 15 2 0 0 17 0 0 10 3 0 11 11 29 58 25 29 34 9 22 0 10 74 0 0 0 14 8 11 31 3 0 2 33 0 0 10 9 80 3 3 9 12 0 1 0 0 0 0 1 20 5 5 27 28 13 2 1 0 3 32 26 34 7 9 1 2 10 2 27 73 13 0 130 1 0 42 6 0 0 0 88 3 0 0 0 36 0 0 0 28 3 0 0 0 0 7 5 6 0 6 71 59 23 0 51 33 2 3 2 84 0 15 26 0 0 0 47 1 0 9 3 0 4 4 0 14 2 70 0 1 149 6 35 0 5 0 0 0 0 1 3 0 15 78 1 11 1 36 0 0 0 6 0 0 0 4 3 0 0 7 21 4 0 0 1 67 70 0 11 71 4 7 15 1 15 1 16 11 1 16 39 0 0 0 18 16 0 12 1 0 26 2 0 10 0 0 0 0 0 0 0 37 0 0 10 5 57 14 16 10 13 0 0 0 10 4 18 8 0 18 0 0 1 2 4 23 0 12 50 79 5 3 0 0 35 4 4 11 33 11 0 0 0 25 0 0 9 0 7 2 7 0 0 0 0 23 21 11 0 0 2 10 25 140 0 1 0 3 0 7 0 0 0 12 22 0 0 3 3 6 40 0 21 0 2 9 0 17 24 8 1 0 7 3 7 0 0 14 11 1 12.137457044673539
9 1 0 1 5 4 1 0 0 0 0 49 0 6 0 0 1 30 0 0 0 5 0 1 0 8 12 6 5 3 2 1 6 1 0 0 40 24 17 11 19 0 15 12 5 4 32 53 0 90 131 8 13 0 1 0 1 2 0 114 2 27 0 0 2 13 0 4 0 7 20 0 0 9 31 7 5 0 0 14 4 7 16 1 30 15 0 1 0 0 1 4 4 1 47 10 0 0 0 4 0 0 5 54 0 0 0 0 41 4 6 2 0 1 10 9 0 0 12 15 1 1 0 26 0 0 3 0 0 3 0 37 191 87 0 0 0 0 1 3 0 41 2 41 78 16 1 29 29 2 13 3 0 0 14 3 23 0 7 23 26 0 70 52 4 0 0 0 23 16 45 2 0 0 4 0 5 0 1 5 7 1 0 0 0 0 0 4 0 44 29 1 88 0 9 46 0 0 0 1 32 0 5 12 2 2 1 0 6 0 0 0 21 0 0 27 6 0 36 1 11 4 17 13 1 1 0 0 31 8 15 0 18 2 21 2 0 5 24 9 21 0 0 1 0 0 8 20 5 2 24 17 17 0 0 0 11 9 25 19 0 2 0 85 1 2 29 9 21 10 71 12 4 1 0 85 20 2 3 1 9 15 14 2 0 0 12 0 0 9 3 0 9 11 26 58 23 28 31 9 22 0 9 70 0 0 0 13 7 14 29 3 0 2 32 0 0 10 10 79 3 3 9 13 0 1 0 0 0 0 1 21 5 3 26 28 12 2 1 0 3 31 26 33 6 8 1 2 9 2 26 67 14 0 133 1 0 39 5 0 0 0 86 2 0 0 0 34 0 0 0 25 3 0 0 0 0 6 5 6 0 7 65 55 22 0 44 31 1 3 1 81 0 15 26 0 0 0 48 1 0 7 3 0 3 4 0 14 1 69 0 1 143 6 34 0 4 0 0 0 0 0 3 0 15 69 0 12 1 36 0 0 0 5 0 0 0 4 2 0 0 5 18 4 0 0 1 65 75 0 11 70 5 6 19 1 14 1 14 11 1 13 38 0 0 0 22 14 0 11 1 0 29 2 0 8 0 0 0 0 0 0 0 38 0 0 8 5 59 14 18 11 13 0 0 0 9 3 15 8 0 17 0 0 1 2 3 24 0 10 49 79 4 3 0 0 35 4 1 10 33 10 0 0 0 21 0 0 10 0 6 2 8 0 0 0 0 22 25 13 0 0 2 8 21 140 0 1 0 3 0 6 0 0 0 12 22 0 0 3 2 5 40 0 22 0 2 8 0 15 23 7 1 0 8 3 6 0 0 11 10 1 11.606529209621993
9 1 0 1 4 2 0 0 0 0 0 45 0 8 0 0 1 26 0 0 0 5 0 1 0 10 12 5 4 2 2 1 5 1 0 0 41 23 15 9 13 0 15 12 4 3 30 50 0 89 119 8 14 0 0 0 1 1 0 111 1 30 0 0 2 11 0 3 0 7 17 0 0 9 32 7 4 0 0 13 4 7 13 0 30 16 0 1 0 0 1 4 4 1 47 10 0 0 0 2 0 0 6 49 0 0 0 0 39 3 7 1 0 1 8 9 0 0 11 12 1 1 0 25 0 0 3 0 0 2 0 34 190 90 0 0 0 0 1 3 0 41 1 40 74 16 1 28 31 2 10 3 0 0 12 2 24 0 6 18 23 0 69 54 2 0 0 0 24 16 42 2 0 0 3 0 6 0 1 5 4 1 0 0 0 0 0 4 0 39 30 1 87 0 9 47 0 0 0 1 30 0 5 12 2 2 1 0 3 0 0 0 22 0 0 22 8 0 34 1 10 2 15 14 1 1 0 0 30 8 14 0 17 2 19 1 0 3 26 4 22 0 0 1 0 0 6 20 4 2 23 17 16 0 0 0 9 9 23 19 0 0 0 76 1 1 27 9 22 11 70 15 3 1 0 76 18 2 3 0 6 14 14 1 0 0 9 0 0 7 3 0 10 11 22 57 24 24 27 6 22 0 8 71 0 0 0 10 7 15 26 2 0 2 28 0 0 8 12 74 2 3 8 12 0 1 0 0 0 0 1 18 4 3 24 25 16 2 1 0 3 31 28 32 6 7 1 1 9 1 23 58 10 0 127 0 0 35 5 0 0 0 88 2 0 0 0 32 0 0 0 27 3 0 0 0 0 6 4 3 0 8 64 55 20 0 44 24 1 2 1 78 0 16 25 0 0 0 46 1 0 8 3 0 3 3 0 14 1 68 0 1 137 7 33 0 3 0 0 0 0 0 2 0 18 71 0 12 1 33 0 0 0 6 0 0 0 4 2 0 0 3 19 4 0 0 1 58 75 0 10 66 5 7 20 1 15 0 15 12 1 11 38 0 0 0 24 10 0 11 1 0 27 1 0 8 0 0 0 0 0 0 0 36 0 0 8 4 55 16 17 11 12 0 0 0 8 4 15 7 0 13 0 0 0 3 3 25 0 9 48 74 3 3 0 0 32 4 1 10 28 10 0 0 0 16 0 0 10 0 6 2 10 0 0 0 0 25 24 16 0 0 2 9 18 141 0 1 0 2 0 6 0 0 0 13 18 0 0 3 2 5 35 0 21 0 1 9 0 13 23 7 1 0 7 4 8 0 0 10 10 1 11.077319587628866
7 1 0 1 5 1 0 0 0 0 0 38 0 8 0 0 1 23 0 0 0 4 0 1 0 10 11 6 5 3 2 1 5 1 0 0 46 24 14 7 14 0 15 9 5 4 29 47 0 82 111 6 11 0 0 0 1 1 0 102 1 31 0 0 2 10 0 3 0 8 16 0 0 7 32 8 4 0 0 12 3 6 13 0 31 16 0 1 0 0 1 3 4 1 45 10 0 0 0 2 0 0 7 45 0 0 0 0 39 3 5 1 0 1 8 10 0 0 11 12 0 0 0 25 0 0 3 0 0 2 0 35 196 91 0 0 0 0 1 2 0 39 0 39 70 12 1 28 30 1 8 4 0 0 12 2 22 0 5 18 18 0 73 57 1 0 0 0 26 16 47 2 0 0 2 0 7 0 1 5 4 0 0 0 0 0 0 2 0 39 26 1 84 0 9 48 0 0 0 1 29 0 4 13 1 1 1 0 2 0 0 0 23 0 0 19 8 0 24 1 9 1 15 15 1 1 0 0 29 7 15 0 18 2 19 1 0 2 28 4 22 0 0 0 0 0 5 17 4 2 21 17 13 0 0 0 8 10 22 21 0 0 0 78 1 1 28 10 21 10 67 15 3 0 0 69 19 2 3 0 7 15 13 1 0 0 9 0 0 6 2 0 7 10 23 52 22 23 24 5 21 0 8 71 0 0 0 9 6 17 26 2 0 2 26 0 0 6 11 68 2 4 6 13 0 1 0 0 0 0 1 19 4 2 23 24 16 2 1 0 2 33 30 28 6 8 1 1 9 1 21 53 10 0 125 0 0 34 5 0 0 0 94 1 0 0 0 32 0 0 0 24 2 0 0 0 0 5 4 2 0 9 58 49 21 0 43 21 1 1 1 80 0 15 23 0 0 0 40 1 0 6 3 0 2 3 0 12 1 68 0 1 131 7 32 0 2 0 0 0 0 0 1 0 19 72 0 12 1 34 0 0 0 6 0 0 0 4 1 0 0 3 19 3 0 0 1 52 75 0 6 64 5 7 25 1 15 0 16 15 0 10 38 0 0 0 22 8 0 9 1 0 30 1 0 7 0 0 0 0 0 0 0 32 0 0 8 4 53 16 14 9 12 0 0 0 5 3 14 7 0 12 0 0 0 4 3 22 0 8 41 69 3 3 0 0 31 3 0 10 24 10 0 0 0 12 0 0 8 0 6 2 7 0 0 0 0 23 26 16 0 0 2 6 16 149 0 1 0 2 0 5 0 0 0 14 15 0 0 3 2 5 37 0 20 0 1 9 0 11 21 10 1 0 7 4 10 0 0 10 8 1 10.68041237113402
6 1 0 1 5 0 0 0 0 0 0 36 0 7 0 0 1 22 0 0 0 5 0 0 0 11 8 5 5 3 2 1 5 1 0 0 45 26 13 8 11 0 16 10 4 4 28 50 0 79 108 7 13 0 0 0 0 1 0 95 1 28 0 0 2 10 0 3 0 5 15 0 0 5 29 8 3 0 0 14 2 7 13 0 31 16 0 1 0 0 1 2 4 1 46 9 0 0 0 2 0 0 7 43 0 0 0 0 39 3 4 1 0 1 6 10 0 0 10 11 0 0 0 23 0 0 3 0 0 1 0 34 189 97 0 0 0 0 1 1 0 36 0 41 78 13 0 27 29 1 7 5 0 0 12 2 21 0 5 13 17 0 71 61 1 0 0 0 26 13 48 2 0 0 2 0 6 0 0 4 4 0 0 0 0 0 0 2 0 38 24 1 83 0 8 47 0 0 0 1 27 0 4 14 0 1 1 0 2 0 0 0 23 0 0 17 9 0 23 1 7 1 11 12 1 1 0 0 28 7 17 0 19 1 16 1 0 2 31 3 24 0 0 0 0 0 4 16 4 2 20 14 10 0 0 0 9 12 22 20 0 0 0 76 1 1 29 10 22 9 67 14 2 0 0 63 18 1 3 0 6 13 14 1 0 0 9 0 0 5 2 0 8 11 21 45 20 20 21 3 19 0 8 70 0 0 0 10 5 17 25 2 0 2 25 0 0 5 10 63 2 3 5 11 0 1 0 0 0 0 1 20 4 1 22 22 16 2 1 0 2 31 23 25 6 8 1 1 8 1 18 55 9 0 134 0 0 31 4 0 0 0 95 1 0 0 0 33 0 0 0 20 2 0 0 0 0 5 3 2 0 8 60 46 21 0 44 22 1 1 1 73 0 17 24 0 0 0 42 1 0 7 3 0 2 3 0 12 1 64 0 1 125 7 31 0 1 0 0 0 0 0 1 0 17 71 0 12 1 31 0 0 0 5 0 0 0 3 1 0 0 3 18 3 0 0 1 49 81 0 5 61 3 7 31 1 13 0 16 12 0 9 36 0 0 0 19 7 0 9 1 0 34 1 0 7 0 0 0 0 0 0 0 29 0 0 7 4 53 19 15 9 11 0 0 0 4 4 14 7 0 10 0 0 0 5 3 19 0 6 37 68 3 3 0 0 26 2 0 9 21 8 0 0 0 9 0 0 6 0 7 2 8 0 0 0 0 24 27 13 0 0 2 5 17 141 0 1 0 2 0 5 0 0 0 12 14 0 0 3 1 4 38 0 18 0 1 8 0 11 20 9 1 0 8 4 9 0 0 10 7 1 10.3213058419244
6 1 0 1 6 0 0 0 0 0 0 34 0 7 0 0 1 22 0 0 0 5 0 0 0 10 7 5 6 3 2 1 4 0 0 0 42 25 13 7 9 0 17 13 7 3 25 55 0 79 100 5 13 0 0 0 0 1 0 93 1 27 0 0 2 8 0 1 0 5 13 0 0 5 24 9 3 0 0 15 1 8 11 0 31 16 0 1 0 0 1 1 3 1 43 7 0 0 0 1 0 0 6 38 0 0 0 0 42 3 4 1 0 1 6 8 0 0 8 11 0 0 0 19 0 0 3 0 0 1 0 34 190 106 0 0 0 0 1 1 0 36 0 34 85 14 0 30 28 1 7 5 0 0 10 2 20 0 5 14 16 0 60 61 1 0 0 0 27 11 40 2 0 0 2 0 5 0 0 1 4 0 0 0 0 0 0 2 0 33 24 1 74 0 5 49 0 0 0 0 22 0 4 11 0 1 1 0 2 0 0 0 23 0 0 21 9 0 20 0 6 1 13 12 1 0 0 0 26 5 18 0 16 1 10 1 0 1 33 3 27 0 0 0 0 0 2 18 3 1 13 12 7 0 0 0 9 12 21 20 0 0 0 74 1 1 33 11 21 8 65 11 2 0 0 62 20 1 3 0 6 13 14 1 0 0 10 0 0 5 2 0 9 12 16 44 16 16 21 3 17 0 6 67 0 0 0 9 5 16 25 1 0 2 25 0 0 4 9 57 2 2 4 9 0 1 0 0 0 0 1 21 4 1 23 20 16 2 1 0 2 25 24 20 5 6 1 1 5 1 15 53 9 0 129 0 0 31 3 0 0 0 92 1 0 0 0 31 0 0 0 20 2 0 0 0 0 5 3 2 0 8 56 42 21 0 42 20 1 1 1 71 0 16 24 0 0 0 42 1 0 6 3 0 1 3 0 12 1 63 0 1 127 7 32 0 1 0 0 0 0 0 0 0 18 63 0 10 1 27 0 0 0 3 0 0 0 3 1 0 0 3 15 3 0 0 0 45 84 0 5 60 3 7 29 1 12 0 19 10 0 7 31 0 0 0 20 7 0 6 1 0 35 1 0 6 0 0 0 0 0 0 0 31 0 0 6 4 53 17 14 8 10 0 0 0 3 5 11 5 0 9 0 0 0 6 2 17 0 6 38 62 3 3 0 0 24 2 0 6 20 8 0 0 0 8 0 0 6 0 8 2 7 0 0 0 0 27 28 12 0 0 1 5 20 138 0 0 0 2 0 3 0 0 0 14 14 0 0 3 1 4 32 0 18 0 0 9 0 9 18 9 1 0 7 3 7 0 0 12 6 1 9.876288659793815
7 1 0 0 6 0 0 0 0 0 0 32 0 7 0 0 1 21 0 0 0 6 0 0 0 9 7 5 6 4 2 1 4 0 0 0 38 23 13 5 9 0 16 10 8 3 27 61 0 83 93 2 13 0 0 0 0 1 0 89 1 28 0 0 2 7 0 1 0 5 13 0 0 5 22 9 3 0 0 13 1 8 9 0 31 13 0 1 0 0 1 1 3 1 39 8 0 0 0 0 0 0 4 37 0 0 0 0 38 3 3 0 0 0 6 7 0 0 8 13 0 0 0 19 0 0 3 0 0 1 0 29 183 101 0 0 0 0 1 1 0 31 0 34 81 11 0 30 32 1 7 5 0 0 8 4 16 0 5 13 15 0 57 59 1 0 0 0 27 8 35 2 0 0 2 0 6 0 0 1 3 0 0 0 0 0 0 2 0 30 22 1 69 0 4 51 0 0 0 0 23 0 2 12 0 1 1 0 2 0 0 0 18 0 0 23 10 0 20 0 6 1 13 12 1 0 0 0 23 4 20 0 15 1 9 0 0 0 33 3 28 0 0 0 0 0 2 20 3 1 11 12 6 0 0 0 9 12 21 21 0 0 0 71 0 1 30 10 23 7 65 11 2 0 0 62 22 1 1 0 4 11 13 1 0 0 9 0 0 3 2 0 10 10 12 43 17 17 21 2 16 0 5 67 0 0 0 7 3 16 27 1 0 2 23 0 0 4 9 65 2 2 3 6 0 1 0 0 0 0 0 19 4 1 22 20 16 1 1 0 1 26 22 19 6 5 1 1 5 1 13 48 10 0 129 0 0 27 2 0 0 0 85 1 0 0 0 29 0 0 0 20 2 0 0 0 0 6 1 1 0 6 52 40 16 0 39 18 1 1 1 66 0 18 17 0 0 0 38 1 0 5 3 0 1 3 0 11 1 61 0 1 127 5 35 0 1 0 0 0 0 0 0 0 21 60 0 11 1 31 0 0 0 3 0 0 0 3 1 0 0 2 14 2 0 0 0 45 82 0 7 60 2 7 28 1 11 0 15 11 0 6 27 0 0 0 17 7 0 5 1 0 35 1 0 4 0 0 0 0 0 0 0 30 0 0 5 3 54 17 13 7 10 0 0 0 3 6 11 6 0 7 0 0 0 5 2 15 0 6 38 58 2 2 0 0 21 2 0 6 19 9 0 0 0 7 0 0 8 0 6 2 8 0 0 0 0 27 28 12 0 0 1 4 19 129 0 0 0 2 0 2 0 0 0 15 12 0 0 2 1 4 33 0 13 0 0 8 0 9 15 11 1 0 7 2 5 0 0 10 6 1 9.463917525773196
8 1 0 0 5 0 0 0 0 0 0 34 0 7 0 0 1 19 0 0 0 5 0 0 0 8 8 4 6 4 2 1 3 0 0 0 35 22 12 4 9 0 17 8 7 2 29 61 0 83 87 1 11 0 0 0 0 1 0 85 1 28 0 0 2 7 0 1 0 7 10 0 0 5 26 9 3 0 0 13 1 8 7 0 28 12 0 1 0 0 1 1 2 1 34 7 0 0 0 0 0 0 3 34 0 0 0 0 34 2 1 0 0 0 6 7 0 0 8 13 0 0 0 17 0 0 3 0 0 1 0 25 174 104 0 0 0 0 1 1 0 27 0 33 82 11 0 30 33 0 5 4 0 0 7 5 14 0 4 10 13 0 48 61 0 0 0 0 23 8 39 2 0 0 2 0 6 0 0 1 3 0 0 0 0 0 0 2 0 24 18 1 57 0 4 55 0 0 0 0 21 0 1 12 0 1 1 0 2 0 0 0 16 0 0 28 8 0 17 0 6 0 12 11 1 0 0 0 20 3 19 0 13 0 6 0 0 0 29 3 30 0 0 0 0 0 2 22 3 1 13 11 4 0 0 0 8 13 23 23 0 0 0 68 0 1 33 10 22 7 67 10 2 0 0 57 23 0 1 0 5 9 12 1 0 0 11 0 0 4 2 0 8 9 13 42 16 18 23 3 13 0 3 64 0 0 0 8 3 16 23 1 0 2 22 0 0 4 8 71 2 3 3 4 0 1 0 0 0 0 0 19 4 1 19 21 15 1 1 0 1 28 18 19 6 6 1 1 5 1 14 46 9 0 130 0 0 23 1 0 0 0 86 0 0 0 0 25 0 0 0 17 1 0 0 0 0 7 0 1 0 5 48 40 14 0 34 17 1 1 1 62 0 19 15 0 0 0 37 1 0 2 3 0 1 3 0 9 1 60 0 1 122 5 35 0 0 0 0 0 0 0 0 0 24 60 0 11 1 29 0 0 0 2 0 0 0 2 1 0 0 2 13 2 0 0 0 43 83 0 9 60 2 6 23 1 10 0 16 9 0 5 23 0 0 0 17 7 0 4 1 0 30 1 0 3 0 0 0 0 0 0 0 28 0 0 5 3 48 20 11 7 7 0 0 0 3 4 9 6 0 7 0 0 0 6 2 14 0 5 36 56 2 2 0 0 21 2 0 6 17 9 0 0 0 6 0 0 8 0 6 2 9 0 0 0 0 27 24 13 0 0 1 2 16 122 0 0 0 1 0 2 0 0 0 16 11 0 0 1 1 4 34 0 11 0 0 8 0 10 11 12 0 0 6 3 4 0 0 7 8 1 9.053264604810997
9 1 0 0 4 0 0 0 0 0 0 31 0 7 0 0 1 17 0 0 0 6 0 0 0 8 9 4 5 5 2 1 3 0 0 0 28 25 9 4 6 0 21 8 6 3 27 63 0 85 90 1 8 0 0 0 0 1 0 87 1 29 0 0 1 8 0 1 0 7 10 0 0 4 23 9 3 0 0 10 0 10 7 0 27 11 0 1 0 0 0 1 2 1 36 7 0 0 0 0 0 0 3 31 0 0 0 0 33 2 1 0 0 0 5 7 0 0 7 13 0 0 0 17 0 0 3 0 0 1 0 27 170 99 0 0 0 0 1 1 0 27 0 27 84 10 0 33 36 0 5 6 0 0 8 4 14 0 4 8 14 0 46 60 0 0 0 0 21 8 38 2 0 0 1 0 5 0 0 1 2 0 0 0 0 0 0 1 0 22 13 1 52 0 3 52 0 0 0 0 20 0 1 11 0 1 1 0 1 0 0 0 11 0 0 28 9 0 17 0 6 0 12 10 1 0 0 0 19 3 18 0 11 0 6 0 0 0 26 3 31 0 0 0 0 0 2 24 2 1 13 12 5 0 0 0 9 11 22 17 0 0 0 65 0 0 36 9 24 6 70 10 2 0 0 56 25 0 1 0 3 8 12 1 0 0 11 0 0 4 2 0 7 9 10 39 15 16 21 4 10 0 3 60 0 0 0 6 2 15 27 1 0 2 20 0 0 4 8 71 2 4 3 2 0 1 0 0 0 0 0 19 3 1 18 23 13 1 1 0 1 27 17 18 5 6 1 1 4 0 15 44 7 0 126 0 0 17 1 0 0 0 84 0 0 0 0 28 0 0 0 19 1 0 0 0 0 6 0 1 0 5 45 37 13 0 33 15 1 1 1 53 0 18 15 0 0 0 34 1 0 1 2 0 1 3 0 9 1 54 0 1 112 4 31 0 0 0 0 0 0 0 0 0 25 57 0 11 1 29 0 0 0 2 0 0 0 1 1 0 0 2 14 2 0 0 0 40 86 0 8 58 2 5 26 1 10 0 16 8 0 4 23 0 0 0 15 6 0 3 1 0 29 1 0 3 0 0 0 0 0 0 0 27 0 0 4 3 42 19 11 6 7 0 0 0 3 4 10 5 0 6 0 0 0 7 2 10 0 4 38 60 2 2 0 0 19 2 0 5 16 8 0 0 0 6 0 0 7 0 7 2 6 0 0 0 0 29 19 11 0 0 1 2 17 110 0 0 0 1 0 1 0 0 0 13 8 0 0 0 1 3 32 0 10 0 0 9 0 9 9 11 0 0 6 2 4 0 0 7 9 0 8.689003436426117
9 1 0 0 4 0 0 0 0 0 0 33 0 8 0 0 1 16 0 0 0 5 0 0 0 9 8 3 5 4 1 1 3 0 0 0 31 24 7 3 6 0 26 4 4 3 25 67 0 82 84 2 8 0 0 0 0 1 0 84 0 30 0 0 1 9 0 1 0 7 9 0 0 3 19 8 2 0 0 10 0 8 6 0 25 10 0 1 0 0 0 1 2 1 35 5 0 0 0 0 0 0 2 30 0 0 0 0 26 2 1 0 0 0 5 6 0 0 7 11 0 0 0 15 0 0 2 0 0 1 0 27 164 99 0 0 0 0 1 1 0 25 0 27 80 9 0 35 40 0 5 6 0 0 10 4 14 0 4 8 12 0 44 62 0 0 0 0 22 6 38 1 0 0 1 0 4 0 0 1 2 0 0 0 0 0 0 1 0 19 13 0 49 0 2 56 0 0 0 0 20 0 1 12 0 1 1 0 1 0 0 0 10 0 0 29 8 0 18 0 6 0 14 8 1 0 0 0 21 3 17 0 11 0 6 0 0 0 25 2 32 0 0 0 0 0 1 24 2 1 12 13 5 0 0 0 8 11 18 15 0 0 0 63 0 0 42 9 25 7 66 10 2 0 0 51 26 0 0 0 2 8 12 1 0 0 11 0 0 5 2 0 7 11 10 36 15 14 20 3 9 0 3 56 0 0 0 5 2 14 27 1 0 2 20 0 0 4 7 73 1 3 3 2 0 0 0 0 0 0 0 19 2 1 17 20 12 0 1 0 1 26 17 18 5 6 1 1 3 0 15 42 6 0 135 0 0 17 1 0 0 0 88 0 0 0 0 29 0 0 0 20 1 0 0 0 0 6 0 1 0 6 42 37 12 0 33 14 1 1 1 48 0 17 12 0 0 0 27 1 0 1 2 0 1 2 0 9 1 53 0 1 119 4 29 0 0 0 0 0 0 0 0 0 25 56 0 9 1 27 0 0 0 2 0 0 0 1 0 0 0 1 13 2 0 0 0 37 81 0 6 52 2 5 29 1 8 0 17 8 0 4 22 0 0 0 12 5 0 3 1 0 26 1 0 2 0 0 0 0 0 0 0 27 0 0 4 3 38 21 10 6 7 0 0 0 3 3 12 5 0 4 0 0 0 7 2 9 0 4 40 61 2 1 0 0 19 2 0 5 17 9 0 0 0 3 0 0 5 0 7 2 6 0 0 0 0 31 17 10 0 0 1 1 17 104 0 0 0 0 0 1 0 0 0 12 9 0 0 0 1 3 31 0 10 0 0 9 0 8 8 11 0 0 4 2 4 0 0 9 8 0 8.438144329896908
10 1 0 0 4 0 0 0 0 0 0 34 0 7 0 0 1 15 0 0 0 5 0 0 0 9 8 2 5 4 1 1 3 0 0 0 32 22 7 2 6 0 26 3 3 5 23 65 0 69 77 3 9 0 0 0 0 1 0 81 0 29 0 0 0 8 0 1 0 6 8 0 0 2 18 8 2 0 0 10 0 8 5 0 23 8 0 1 0 0 0 1 1 1 32 5 0 0 0 0 0 0 2 29 0 0 0 0 21 2 1 0 0 0 3 6 0 0 6 10 0 0 0 13 0 0 2 0 0 1 0 29 158 94 0 0 0 0 1 1 0 20 0 25 80 7 0 36 38 0 5 7 0 0 11 4 14 0 4 7 10 0 38 63 0 0 0 0 18 4 34 1 0 0 1 0 5 0 0 0 2 0 0 0 0 0 0 1 0 14 12 0 49 0 1 52 0 0 0 0 18 0 1 12 0 1 1 0 1 0 0 0 11 0 0 29 7 0 16 0 4 0 13 6 1 0 0 0 20 3 17 0 10 0 6 0 0 0 26 2 30 0 0 0 0 0 2 21 1 1 10 11 4 0 0 0 8 10 17 14 0 0 0 65 0 0 37 8 23 7 70 14 2 0 0 44 32 0 0 0 2 8 12 1 0 0 9 0 0 4 2 0 7 13 12 31 16 13 16 4 8 0 2 54 0 0 0 5 2 14 26 1 0 2 21 0 0 4 5 73 1 3 3 2 0 0 0 0 0 0 0 18 2 1 17 17 12 0 1 0 1 25 16 20 5 5 0 1 3 0 18 39 5 0 138 0 0 17 1 0 0 0 87 0 0 0 0 28 0 0 0 21 1 0 0 0 0 6 0 1 0 6 43 34 10 0 31 12 1 1 1 43 0 15 12 0 0 0 25 1 0 1 2 0 1 2 0 8 1 47 0 1 123 5 27 0 0 0 0 0 0 0 0 0 27 45 0 8 1 26 0 0 0 1 0 0 0 1 0 0 0 1 16 2 0 0 0 41 77 0 4 47 2 3 31 1 6 0 18 8 0 3 20 0 0 0 9 5 0 4 1 0 28 1 0 2 0 0 0 0 0 0 0 26 0 0 4 2 34 20 9 6 8 0 0 0 3 2 12 5 0 3 0 0 0 5 2 12 0 4 41 65 1 1 0 0 20 2 0 5 18 8 0 0 0 3 0 0 5 0 7 2 5 0 0 0 0 29 18 8 0 0 0 1 15 105 0 0 0 0 0 1 0 0 0 7 8 0 0 0 1 3 25 0 9 0 0 9 0 9 7 10 0 0 4 1 4 0 0 10 6 0 8.080756013745705
10 1 0 0 4 0 0 0 0 0 0 34 0 7 0 0 1 11 0 0 0 5 0 0 0 9 8 1 5 5 1 0 3 0 0 0 36 21 8 1 6 0 24 2 2 5 19 62 0 61 81 3 8 0 0 0 0 1 0 76 0 30 0 0 0 10 0 1 0 4 7 0 0 1 15 6 2 0 0 9 0 6 4 0 21 8 0 1 0 0 0 1 1 1 31 5 0 0 0 0 0 0 2 31 0 0 0 0 18 2 1 0 0 0 3 6 0 0 6 8 0 0 0 9 0 0 1 0 0 0 0 26 158 91 0 0 0 0 1 1 0 18 0 21 76 6 0 34 34 0 4 8 0 0 9 4 12 0 3 7 9 0 31 61 0 0 0 0 15 2 33 0 0 0 0 0 4 0 0 0 2 0 0 0 0 0 0 0 0 14 12 0 56 0 1 54 0 0 0 0 17 0 1 14 0 1 1 0 1 0 0 0 10 0 0 30 7 0 13 0 4 0 14 5 1 0 0 0 19 2 18 0 8 0 6 0 0 0 26 2 29 0 0 0 0 0 2 17 1 1 9 12 4 0 0 0 10 9 18 14 0 0 0 61 0 0 38 8 26 8 72 17 2 0 0 42 33 0 0 0 2 7 10 1 0 0 8 0 0 4 2 0 5 11 13 32 14 12 15 6 7 0 2 57 0 0 0 5 2 13 27 0 0 2 18 0 0 2 5 67 1 2 2 2 0 0 0 0 0 0 0 16 2 1 16 18 10 0 1 0 1 27 12 16 4 4 0 1 2 0 14 37 3 0 133 0 0 16 0 0 0 0 88 0 0 0 0 22 0 0 0 21 1 0 0 0 0 5 0 1 0 5 45 33 11 0 30 12 1 1 0 43 0 14 12 0 0 0 23 1 0 1 1 0 1 2 0 8 1 41 0 0 123 4 23 0 0 0 0 0 0 0 0 0 31 38 0 9 0 25 0 0 0 1 0 0 0 1 0 0 0 1 17 2 0 0 0 36 80 0 3 42 2 3 33 0 6 0 17 8 0 3 20 0 0 0 8 4 0 4 1 0 26 1 0 1 0 0 0 0 0 0 0 23 0 0 2 1 30 22 9 6 8 0 0 0 3 2 16 5 0 2 0 0 0 5 2 14 0 4 42 62 1 1 0 0 21 2 0 5 18 7 0 0 0 3 0 0 5 0 6 1 4 0 0 0 0 29 18 7 0 0 0 1 16 97 0 0 0 0 0 1 0 0 0 6 8 0 0 0 1 3 24 0 9 0 0 10 0 9 6 8 0 0 4 1 5 0 0 8 6 0 7.745704467353952
12 1 0 0 3 0 0 0 0 0 0 34 0 7 0 0 1 11 0 0 0 5 0 0 0 9 6 1 5 6 0 0 3 0 0 0 38 20 8 0 7 0 24 2 1 6 18 57 0 57 78 3 8 0 0 0 0 1 0 74 0 26 0 0 0 11 0 1 0 4 4 0 0 1 17 7 2 0 0 9 0 6 4 0 19 6 0 1 0 0 0 0 1 1 30 5 0 0 0 0 0 0 2 30 0 0 0 0 16 2 1 0 0 0 2 6 0 0 5 7 0 0 0 11 0 0 1 0 0 0 0 23 144 92 0 0 0 0 1 1 0 13 0 20 67 4 0 34 32 0 4 9 0 0 8 3 10 0 3 6 9 0 26 59 0 0 0 0 12 2 33 0 0 0 0 0 3 0 0 0 2 0 0 0 0 0 0 0 0 17 13 0 57 0 1 55 0 0 0 0 18 0 1 14 0 0 1 0 1 0 0 0 9 0 0 33 5 0 13 0 3 0 15 5 0 0 0 0 16 2 18 0 8 0 5 0 0 0 25 2 28 0 0 0 0 0 2 18 0 1 6 11 6 0 0 0 13 9 18 14 0 0 0 59 0 0 39 9 25 7 72 15 2 0 0 38 32 0 0 0 2 7 10 1 0 0 9 0 0 4 2 0 5 8 15 26 12 11 13 7 5 0 1 53 0 0 0 5 2 11 29 0 0 1 17 0 0 2 5 64 1 2 2 2 0 0 0 0 0 0 0 16 1 1 16 15 11 0 1 0 1 27 10 16 5 5 0 1 2 0 13 36 3 0 140 0 0 14 0 0 0 0 86 0 0 0 0 21 0 0 0 22 0 0 0 0 0 4 0 1 0 5 36 26 9 0 31 11 0 1 0 39 0 13 12 0 0 0 24 1 0 1 0 0 1 2 0 8 1 43 0 0 119 4 24 0 0 0 0 0 0 0 0 0 31 34 0 7 0 22 0 0 0 1 0 0 0 1 0 0 0 1 17 2 0 0 0 36 72 0 3 41 2 2 34 0 6 0 15 8 0 3 16 0 0 0 8 4 0 4 1 0 24 1 0 1 0 0 0 0 0 0 0 21 0 0 2 0 26 19 7 6 7 0 0 0 3 2 19 5 0 2 0 0 0 5 2 13 0 4 45 58 1 1 0 0 22 2 0 4 19 6 0 0 0 2 0 0 5 0 7 1 4 0 0 0 0 27 19 6 0 0 0 1 15 94 0 0 0 0 0 1 0 0 0 4 6 0 0 0 0 2 21 0 9 0 0 11 0 8 6 9 0 0 4 2 4 0 0 7 5 0 7.415807560137457
12 1 0 0 2 0 0 0 0 0 0 35 0 5 0 0 1 8 0 0 0 3 0 0 0 11 5 1 5 5 0 0 1 0 0 0 40 17 9 0 8 0 22 2 1 5 18 54 0 49 71 4 8 0 0 0 0 1 0 76 0 29 0 0 0 10 0 1 0 3 4 0 0 0 17 5 2 0 0 10 0 7 4 0 17 4 0 1 0 0 0 0 1 1 27 4 0 0 0 0 0 0 2 29 0 0 0 0 13 2 1 0 0 0 2 6 0 0 3 5 0 0 0 8 0 0 0 0 0 0 0 21 135 82 0 0 0 0 1 1 0 11 0 24 64 3 0 31 28 0 4 7 0 0 5 3 10 0 3 7 9 0 26 59 0 0 0 0 10 2 35 0 0 0 0 0 2 0 0 0 2 0 0 0 0 0 0 0 0 15 13 0 58 0 1 50 0 0 0 0 16 0 1 13 0 0 1 0 1 0 0 0 8 0 0 34 4 0 14 0 2 0 12 4 0 0 0 0 15 2 19 0 8 0 6 0 0 0 23 2 27 0 0 0 0 0 3 16 0 1 5 10 7 0 0 0 14 8 18 11 0 0 0 54 0 0 40 9 25 7 71 13 2 0 0 35 30 0 0 0 1 6 9 1 0 0 8 0 0 2 2 0 5 7 14 25 12 11 10 7 4 0 0 52 0 0 0 2 2 9 28 0 0 1 16 0 0 2 3 61 1 3 1 2 0 0 0 0 0 0 0 15 1 1 17 16 11 0 1 0 0 27 8 12 5 4 0 1 1 0 13 29 4 0 131 0 0 11 0 0 0 0 82 0 0 0 0 21 0 0 0 23 0 0 0 0 0 3 0 1 0 5 29 24 9 0 34 10 0 1 0 33 0 14 12 0 0 0 21 1 0 1 0 0 0 2 0 9 1 43 0 0 124 5 21 0 0 0 0 0 0 0 0 0 31 31 0 7 0 20 0 0 0 1 0 0 0 1 0 0 0 1 15 1 0 0 0 33 70 0 2 36 2 2 34 0 6 0 13 6 0 3 13 0 0 0 8 4 0 6 1 0 29 1 0 1 0 0 0 0 0 0 0 19 0 0 2 0 22 16 4 6 7 0 0 0 3 2 18 5 0 2 0 0 0 5 1 14 0 4 42 59 0 1 0 0 21 2 0 4 19 7 0 0 0 1 0 0 3 0 8 1 4 0 0 0 0 25 16 7 0 0 0 1 11 84 0 0 0 0 0 1 0 0 0 4 5 0 0 0 0 2 19 0 9 0 0 10 0 6 6 8 0 0 4 1 4 0 0 5 4 0 6.987972508591065
12 1 0 0 2 0 0 0 0 0 0 42 0 2 0 0 1 8 0 0 0 3 0 0 0 11 4 0 6 5 0 0 1 0 0 0 38 19 8 0 9 0 20 2 1 6 18 55 0 38 69 3 6 0 0 0 0 1 0 70 0 27 0 0 0 12 0 1 0 3 3 0 0 0 20 6 1 0 0 9 0 7 4 0 14 4 0 1 0 0 0 0 1 1 26 3 0 0 0 0 0 0 2 27 0 0 0 0 13 1 1 0 0 0 2 5 0 0 2 5 0 0 0 8 0 0 0 0 0 0 0 20 125 75 0 0 0 0 1 1 0 11 0 27 50 3 0 32 23 0 4 6 0 0 5 3 9 0 1 7 11 0 25 59 0 0 0 0 8 1 34 0 0 0 0 0 2 0 0 0 2 0 0 0 0 0 0 0 0 17 11 0 54 0 1 48 0 0 0 0 19 0 0 10 0 0 1 0 0 0 0 0 6 0 0 34 4 0 17 0 2 0 11 4 0 0 0 0 14 1 22 0 6 0 6 0 0 0 21 2 26 0 0 0 0 0 4 14 0 1 5 8 5 0 0 0 14 8 13 11 0 0 0 54 0 0 40 7 25 7 71 14 1 0 0 30 30 0 0 0 1 4 7 1 0 0 8 0 0 2 2 0 6 6 15 22 12 9 10 7 4 0 0 50 0 0 0 2 2 8 27 0 0 1 12 0 0 2 2 63 1 3 1 2 0 0 0 0 0 0 0 15 0 1 20 17 13 0 0 0 0 28 7 9 4 3 0 0 1 0 14 29 4 0 133 0 0 11 0 0 0 0 93 0 0 0 0 18 0 0 0 27 0 0 0 0 0 4 0 1 0 2 23 22 9 0 37 7 0 1 0 26 0 14 8 0 0 0 20 1 0 1 0 0 0 2 0 6 1 42 0 0 121 5 16 0 0 0 0 0 0 0 0 0 32 29 0 7 0 18 0 0 0 1 0 0 0 1 0 0 0 1 13 1 0 0 0 34 64 0 3 36 2 1 37 0 5 0 15 4 0 1 11 0 0 0 7 4 0 7 1 0 25 1 0 1 0 0 0 0 0 0 0 20 0 0 1 0 19 13 4 4 5 0 0 0 2 2 19 4 0 2 0 0 0 2 0 14 0 4 38 56 0 0 0 0 18 2 0 3 16 7 0 0 0 1 0 0 3 0 7 1 4 0 0 0 0 25 14 8 0 0 0 1 11 77 0 0 0 0 0 1 0 0 0 3 6 0 0 0 0 1 18 0 10 0 0 11 0 7 6 10 0 0 4 3 4 0 0 6 3 0 6.673539518900344
11 1 0 0 2 0 0 0 0 0 0 43 0 2 0 0 1 8 0 0 0 3 0 0 0 10 4 0 6 4 0 0 1 0 0 0 40 19 8 0 10 0 17 2 1 6 18 52 0 34 66 4 6 0 0 0 0 1 0 65 0 24 0 0 0 11 0 0 0 3 2 0 0 0 17 6 1 0 0 9 0 8 5 0 16 4 0 1 0 0 0 0 1 1 21 2 0 0 0 0 0 0 2 25 0 0 0 0 11 1 0 0 0 0 1 5 0 0 1 5 0 0 0 9 0 0 0 0 0 0 0 18 113 75 0 0 0 0 1 1 0 8 0 28 50 3 0 26 22 0 2 5 0 0 4 3 7 0 1 7 10 0 24 61 0 0 0 0 7 1 33 0 0 0 0 0 0 0 0 0 2 0 0 0 0 0 0 0 0 16 10 0 55 0 1 49 0 0 0 0 18 0 0 9 0 0 1 0 0 0 0 0 6 0 0 31 3 0 15 0 2 0 11 4 0 0 0 0 14 1 22 0 4 0 7 0 0 0 18 2 19 0 0 0 0 0 3 14 0 1 4 8 4 0 0 0 14 7 14 10 0 0 0 55 0 0 39 8 25 6 71 18 1 0 0 28 27 0 0 0 1 4 6 1 0 0 8 0 0 2 0 0 6 6 11 21 11 7 9 8 4 0 0 48 0 0 0 2 2 8 27 0 0 1 10 0 0 2 1 68 1 4 1 2 0 0 0 0 0 0 0 14 0 1 20 15 13 0 0 0 0 22 8 8 2 4 0 0 1 0 14 28 4 0 138 0 0 8 0 0 0 0 99 0 0 0 0 16 0 0 0 28 0 0 0 0 0 7 0 0 0 2 17 19 8 0 35 6 0 1 0 25 0 13 7 0 0 0 19 1 0 1 0 0 0 2 0 5 1 42 0 0 110 6 15 0 0 0 0 0 0 0 0 0 36 27 0 7 0 16 0 0 0 1 0 0 0 1 0 0 0 0 13 1 0 0 0 31 65 0 3 34 2 1 35 0 3 0 16 4 0 1 10 0 0 0 6 4 0 5 1 0 23 0 0 1 0 0 0 0 0 0 0 17 0 0 1 0 20 11 5 3 5 0 0 0 2 1 19 3 0 2 0 0 0 2 0 15 0 3 37 59 0 0 0 0 12 2 0 3 13 6 0 0 0 1 0 0 3 0 7 1 3 0 0 0 0 26 12 7 0 0 0 1 12 72 0 0 0 0 0 0 0 0 0 3 6 0 0 0 0 1 15 0 10 0 0 11 0 8 4 11 0 0 3 4 5 0 0 6 3 0 6.381443298969073
13 1 0 0 2 0 0 0 0 0 0 39 0 2 0 0 1 6 0 0 0 3 0 0 0 12 4 0 7 4 0 0 0 0 0 0 39 18 7 0 9 0 18 1 1 4 17 45 0 36 69 5 6 0 0 0 0 1 0 63 0 25 0 0 0 12 0 0 0 2 2 0 0 0 14 6 1 0 0 8 0 8 6 0 15 4 0 1 0 0 0 0 1 0 18 2 0 0 0 0 0 0 2 24 0 0 0 0 11 1 0 0 0 0 1 4 0 0 1 4 0 0 0 10 0 0 0 0 0 0 0 15 107 76 0 0 0 0 1 1 0 8 0 25 46 2 0 26 18 0 2 5 0 0 4 2 7 0 1 6 8 0 26 64 0 0 0 0 6 1 34 0 0 0 0 0 0 0 0 0 1 0 0 0 0 0 0 0 0 13 9 0 53 0 1 48 0 0 0 0 18 0 0 10 0 0 1 0 0 0 0 0 4 0 0 27 2 0 15 0 1 0 11 3 0 0 0 0 13 1 21 0 3 0 5 0 0 0 18 2 19 0 0 0 0 0 3 16 0 1 4 8 4 0 0 0 12 7 13 9 0 0 0 60 0 0 36 6 26 5 68 16 0 0 0 26 29 0 0 0 1 3 6 0 0 0 8 0 0 2 0 0 6 6 14 22 14 8 8 7 3 0 0 42 0 0 0 2 2 8 27 0 0 1 8 0 0 2 0 70 1 4 1 2 0 0 0 0 0 0 0 11 0 1 22 11 15 0 0 0 0 20 7 5 2 4 0 0 1 0 14 30 3 0 132 0 0 5 0 0 0 0 98 0 0 0 0 14 0 0 0 25 0 0 0 0 0 9 0 0 0 2 14 17 7 0 36 5 0 1 0 23 0 11 7 0 0 0 17 0 0 1 0 0 0 2 0 4 1 41 0 0 112 6 14 0 0 0 0 0 0 0 0 0 35 25 0 8 0 13 0 0 0 1 0 0 0 1 0 0 0 0 9 1 0 0 0 30 63 0 3 33 2 1 35 0 3 0 18 3 0 1 8 0 0 0 6 2 0 5 1 0 21 0 0 1 0 0 0 0 0 0 0 19 0 0 1 0 21 12 7 3 5 0 0 0 2 1 18 3 0 2 0 0 0 2 0 15 0 2 39 56 0 0 0 0 12 2 0 3 15 5 0 0 0 0 0 0 3 0 7 1 2 0 0 0 0 26 12 9 0 0 0 1 11 68 0 0 0 0 0 0 0 0 0 1 7 0 0 0 0 1 13 0 11 0 0 10 0 9 4 13 0 0 3 5 6 0 0 6 2 0 6.164948453608248
13 1 0 0 2 0 0 0 0 0 0 38 0 2 0 0 1 6 0 0 0 3 0 0 0 11 3 0 8 4 0 0 0 0 0 0 38 19 7 0 11 0 18 1 1 3 18 44 0 34 67 5 5 0 0 0 0 1 0 60 0 24 0 0 0 11 0 0 0 2 2 0 0 0 13 6 1 0 0 9 0 8 6 0 14 4 0 1 0 0 0 0 1 0 18 2 0 0 0 0 0 0 2 22 0 0 0 0 10 1 0 0 0 0 1 4 0 0 1 4 0 0 0 8 0 0 0 0 0 0 0 13 106 73 0 0 0 0 1 1 0 6 0 24 42 2 0 23 14 0 1 3 0 0 4 2 8 0 1 6 7 0 24 71 0 0 0 0 5 1 29 0 0 0 0 0 0 0 0 0 0 0 0 0 0 0 0 0 0 11 10 0 52 0 1 46 0 0 0 0 14 0 0 11 0 0 1 0 0 0 0 0 4 0 0 23 2 0 15 0 1 0 13 2 0 0 0 0 13 1 23 0 3 0 4 0 0 0 16 2 19 0 0 0 0 0 3 13 0 1 4 7 4 0 0 0 14 6 13 7 0 0 0 60 0 0 34 5 27 4 66 16 0 0 0 25 27 0 0 0 1 3 6 0 0 0 6 0 0 2 0 0 5 6 16 22 15 6 7 7 3 0 0 35 0 0 0 2 2 6 22 0 0 1 6 0 0 1 0 72 1 3 1 1 0 0 0 0 0 0 0 9 0 1 22 12 16 0 0 0 0 20 6 4 2 4 0 0 1 0 12 35 3 0 130 0 0 3 0 0 0 0 98 0 0 0 0 11 0 0 0 23 0 0 0 0 0 10 0 0 0 2 13 18 7 0 35 5 0 1 0 21 0 9 7 0 0 0 16 0 0 1 0 0 0 2 0 2 1 34 0 0 114 4 14 0 0 0 0 0 0 0 0 0 35 30 0 7 0 12 0 0 0 1 0 0 0 1 0 0 0 0 10 1 0 0 0 25 63 0 5 32 2 1 36 0 3 0 18 3 0 1 5 0 0 0 4 1 0 6 1 0 20 0 0 1 0 0 0 0 0 0 0 18 0 0 1 0 20 11 7 2 4 0 0 0 2 1 21 3 0 2 0 0 0 2 0 14 0 1 40 58 0 0 0 0 11 2 0 3 14 5 0 0 0 0 0 0 3 0 9 1 1 0 0 0 0 29 10 10 0 0 0 1 9 65 0 0 0 0 0 0 0 0 0 0 6 0 0 0 0 1 11 0 11 0 0 12 0 7 4 15 0 0 1 7 8 0 0 7 2 0 5.963917525773196
11 1 0 0 1 0 0 0 0 0 0 33 0 2 0 0 1 2 0 0 0 2 0 0 0 12 2 0 9 4 0 0 0 0 0 0 35 17 7 0 9 0 17 1 1 3 19 38 0 30 63 4 3 0 0 0 0 1 0 61 0 19 0 0 0 10 0 0 0 2 2 0 0 0 9 6 1 0 0 13 0 11 8 0 13 3 0 1 0 0 0 0 1 0 17 1 0 0 0 0 0 0 2 19 0 0 0 0 7 1 0 0 0 0 1 4 0 0 1 3 0 0 0 8 0 0 0 0 0 0 0 9 104 76 0 0 0 0 1 1 0 6 0 27 37 1 0 20 9 0 1 3 0 0 3 2 9 0 1 5 6 0 24 71 0 0 0 0 5 1 23 0 0 0 0 0 0 0 0 0 0 0 0 0 0 0 0 0 0 10 8 0 49 0 1 44 0 0 0 0 14 0 0 12 0 0 0 0 0 0 0 0 4 0 0 22 2 0 14 0 1 0 12 2 0 0 0 0 13 1 20 0 2 0 5 0 0 0 14 1 18 0 0 0 0 0 4 12 0 1 3 6 4 0 0 0 13 6 12 5 0 0 0 55 0 0 35 6 25 4 71 16 0 0 0 20 24 0 0 0 1 3 6 0 0 0 4 0 0 2 0 0 5 5 15 23 14 5 6 4 2 0 0 35 0 0 0 2 2 5 22 0 0 1 7 0 0 1 0 71 1 3 1 1 0 0 0 0 0 0 0 5 0 1 19 12 15 0 0 0 0 17 7 3 3 4 0 0 1 0 13 36 2 0 136 0 0 3 0 0 0 0 98 0 0 0 0 11 0 0 0 25 0 0 0 0 0 11 0 0 0 2 13 17 4 0 36 4 0 1 0 19 0 8 6 0 0 0 14 0 0 1 0 0 0 2 0 2 1 32 0 0 118 4 12 0 0 0 0 0 0 0 0 0 30 34 0 8 0 11 0 0 0 1 0 0 0 1 0 0 0 0 8 1 0 0 0 23 59 0 4 26 2 1 36 0 3 0 16 3 0 1 5 0 0 0 3 1 0 6 1 0 22 0 0 1 0 0 0 0 0 0 0 19 0 0 0 0 18 10 6 1 4 0 0 0 2 0 18 2 0 2 0 0 0 2 0 14 0 1 46 59 0 0 0 0 12 2 0 3 14 5 0 0 0 0 0 0 3 0 10 1 1 0 0 0 0 28 7 13 0 0 0 1 8 71 0 0 0 0 0 0 0 0 0 0 7 0 0 0 0 1 11 0 9 0 0 11 0 7 3 17 0 0 1 6 8 0 0 6 2 0 5.725085910652921
9 1 0 0 1 0 0 0 0 0 0 33 0 1 0 0 1 2 0 0 0 2 0 0 0 13 1 0 8 4 0 0 0 0 0 0 26 15 7 0 11 0 17 1 1 4 19 37 0 29 60 3 2 0 0 0 0 1 0 51 0 19 0 0 0 10 0 0 0 1 2 0 0 0 8 6 1 0 0 17 0 12 8 0 12 3 0 1 0 0 0 0 1 0 13 1 0 0 0 0 0 0 1 16 0 0 0 0 7 1 0 0 0 0 1 4 0 0 1 3 0 0 0 6 0 0 0 0 0 0 0 9 96 68 0 0 0 0 0 1 0 5 0 31 34 0 0 16 7 0 1 3 0 0 3 2 9 0 0 5 6 0 23 72 0 0 0 0 4 0 21 0 0 0 0 0 0 0 0 0 0 0 0 0 0 0 0 0 0 8 6 0 49 0 0 40 0 0 0 0 11 0 0 11 0 0 0 0 0 0 0 0 4 0 0 20 2 0 12 0 1 0 14 2 0 0 0 0 12 0 23 0 2 0 5 0 0 0 14 1 18 0 0 0 0 0 5 14 0 1 3 6 4 0 0 0 12 6 13 3 0 0 0 57 0 0 35 5 23 4 77 19 0 0 0 18 21 0 0 0 1 2 5 0 0 0 4 0 0 1 0 0 5 5 13 24 14 4 6 3 2 0 0 33 0 0 0 0 2 5 20 0 0 0 7 0 0 1 0 69 0 2 1 1 0 0 0 0 0 0 0 4 0 1 18 9 17 0 0 0 0 16 6 3 4 4 0 0 0 0 13 34 1 0 139 0 0 2 0 0 0 0 96 0 0 0 0 11 0 0 0 25 0 0 0 0 0 13 0 0 0 1 12 17 3 0 35 4 0 1 0 19 0 7 6 0 0 0 12 0 0 1 0 0 0 2 0 2 1 30 0 0 115 3 7 0 0 0 0 0 0 0 0 0 25 33 0 8 0 11 0 0 0 1 0 0 0 1 0 0 0 0 9 1 0 0 0 21 62 0 4 27 1 0 39 0 3 0 14 1 0 1 4 0 0 0 1 1 0 6 1 0 23 0 0 1 0 0 0 0 0 0 0 18 0 0 0 0 18 7 6 1 4 0 0 0 2 0 18 2 0 2 0 0 0 2 0 14 0 1 52 56 0 0 0 0 10 1 0 3 16 5 0 0 0 0 0 0 3 0 9 1 1 0 0 0 0 27 5 13 0 0 0 1 10 62 0 0 0 0 0 0 0 0 0 0 6 0 0 0 0 0 11 0 9 0 0 12 0 7 3 20 0 0 0 5 10 0 0 5 2 0 5.489690721649485
9 1 0 0 1 0 0 0 0 0 0 31 0 1 0 0 1 2 0 0 0 2 0 0 0 14 1 0 7 4 0 0 0 0 0 0 24 16 7 0 10 0 17 1 1 4 14 33 0 25 62 2 0 0 0 0 0 1 0 53 0 13 0 0 0 8 0 0 0 1 2 0 0 0 8 6 1 0 0 15 0 10 6 0 11 3 0 1 0 0 0 0 1 0 12 1 0 0 0 0 0 0 1 15 0 0 0 0 7 1 0 0 0 0 1 4 0 0 0 3 0 0 0 6 0 0 0 0 0 0 0 6 93 68 0 0 0 0 0 1 0 5 0 27 29 0 0 14 8 0 1 3 0 0 2 2 9 0 0 3 5 0 24 70 0 0 0 0 4 0 21 0 0 0 0 0 0 0 0 0 0 0 0 0 0 0 0 0 0 8 5 0 45 0 0 40 0 0 0 0 10 0 0 11 0 0 0 0 0 0 0 0 4 0 0 21 1 0 11 0 1 0 14 2 0 0 0 0 16 0 24 0 0 0 5 0 0 0 13 1 14 0 0 0 0 0 6 19 0 1 3 6 3 0 0 0 16 6 12 1 0 0 0 61 0 0 34 7 19 3 74 14 0 0 0 18 20 0 0 0 1 2 5 0 0 0 4 0 0 1 0 0 4 5 13 22 14 4 6 3 2 0 0 31 0 0 0 0 2 5 22 0 0 0 6 0 0 1 0 69 0 3 0 1 0 0 0 0 0 0 0 4 0 1 18 10 16 0 0 0 0 16 5 2 4 5 0 0 0 0 13 35 1 0 138 0 0 2 0 0 0 0 90 0 0 0 0 10 0 0 0 24 0 0 0 0 0 14 0 0 0 1 12 16 3 0 35 4 0 1 0 16 0 6 5 0 0 0 10 0 0 1 0 0 0 2 0 2 1 32 0 0 108 4 7 0 0 0 0 0 0 0 0 0 21 31 0 8 0 10 0 0 0 1 0 0 0 1 0 0 0 0 10 0 0 0 0 20 59 0 4 25 1 0 43 0 3 0 12 1 0 0 4 0 0 0 1 1 0 5 1 0 24 0 0 1 0 0 0 0 0 0 0 19 0 0 0 0 16 7 6 1 3 0 0 0 2 0 18 2 0 2 0 0 0 2 0 13 0 1 53 52 0 0 0 0 10 1 0 2 16 3 0 0 0 0 0 0 3 0 8 1 1 0 0 0 0 30 5 13 0 0 0 1 9 58 0 0 0 0 0 0 0 0 0 0 5 0 0 0 0 0 9 0 7 0 0 11 0 6 3 17 0 0 0 5 8 0 0 6 2 0 5.27319587628866
8 1 0 0 1 0 0 0 0 0 0 32 0 1 0 0 1 2 0 0 0 2 0 0 0 15 1 0 7 4 0 0 0 0 0 0 22 15 7 0 8 0 15 1 0 3 14 36 0 26 64 2 0 0 0 0 0 1 0 51 0 15 0 0 0 6 0 0 0 1 1 0 0 0 7 6 1 0 0 13 0 8 6 0 10 3 0 0 0 0 0 0 0 0 10 1 0 0 0 0 0 0 1 16 0 0 0 0 6 1 0 0 0 0 1 4 0 0 0 2 0 0 0 5 0 0 0 0 0 0 0 7 92 62 0 0 0 0 0 1 0 5 0 26 27 0 0 15 8 0 1 2 0 0 2 2 9 0 0 3 3 0 24 66 0 0 0 0 4 0 22 0 0 0 0 0 0 0 0 0 0 0 0 0 0 0 0 0 0 6 7 0 41 0 0 34 0 0 0 0 8 0 0 6 0 0 0 0 0 0 0 0 4 0 0 17 0 0 9 0 0 0 15 1 0 0 0 0 17 0 21 0 0 0 4 0 0 0 12 1 12 0 0 0 0 0 6 17 0 1 3 6 3 0 0 0 16 5 14 1 0 0 0 60 0 0 33 7 20 3 73 14 0 0 0 17 20 0 0 0 1 2 6 0 0 0 4 0 0 1 0 0 4 3 10 22 15 3 3 3 2 0 0 31 0 0 0 0 2 4 22 0 0 0 5 0 0 1 0 71 0 3 0 0 0 0 0 0 0 0 0 2 0 0 14 11 15 0 0 0 0 18 5 2 5 8 0 0 0 0 12 34 1 0 137 0 0 2 0 0 0 0 89 0 0 0 0 7 0 0 0 22 0 0 0 0 0 17 0 0 0 1 12 14 3 0 38 4 0 1 0 14 0 6 5 0 0 0 9 0 0 1 0 0 0 2 0 1 1 33 0 0 96 3 6 0 0 0 0 0 0 0 0 0 20 34 0 9 0 10 0 0 0 1 0 0 0 1 0 0 0 0 8 0 0 0 0 19 54 0 3 23 1 0 41 0 3 0 11 0 0 0 4 0 0 0 1 1 0 6 1 0 24 0 0 1 0 0 0 0 0 0 0 19 0 0 0 0 16 6 5 1 3 0 0 0 2 0 19 1 0 1 0 0 0 2 0 13 0 1 51 52 0 0 0 0 7 1 0 2 12 2 0 0 0 0 0 0 2 0 8 1 1 0 0 0 0 35 4 16 0 0 0 0 10 55 0 0 0 0 0 0 0 0 0 0 4 0 0 0 0 0 8 0 6 0 0 13 0 6 3 20 0 0 0 5 9 0 0 6 2 0 5.0756013745704469
6 1 0 0 1 0 0 0 0 0 0 33 0 1 0 0 1 1 0 0 0 2 0 0 0 16 1 0 6 4 0 0 0 0 0 0 19 14 8 0 8 0 15 1 0 3 14 40 0 25 63 2 0 0 0 0 0 0 0 54 0 15 0 0 0 5 0 0 0 1 1 0 0 0 6 5 0 0 0 14 0 7 7 0 9 2 0 0 0 0 0 0 0 0 10 1 0 0 0 0 0 0 0 18 0 0 0 0 6 1 0 0 0 0 1 4 0 0 0 2 0 0 0 4 0 0 0 0 0 0 0 7 82 60 0 0 0 0 0 1 0 5 0 25 24 0 0 15 6 0 1 3 0 0 1 2 9 0 0 3 2 0 21 64 0 0 0 0 3 0 21 0 0 0 0 0 0 0 0 0 0 0 0 0 0 0 0 0 0 6 5 0 43 0 0 26 0 0 0 0 7 0 0 6 0 0 0 0 0 0 0 0 4 0 0 16 0 0 8 0 0 0 13 1 0 0 0 0 16 0 20 0 0 0 4 0 0 0 12 1 12 0 0 0 0 0 5 16 0 1 3 6 3 0 0 0 18 4 12 1 0 0 0 67 0 0 32 6 15 2 73 13 0 0 0 16 19 0 0 0 1 1 6 0 0 0 4 0 0 1 0 0 4 1 9 23 17 2 1 2 2 0 0 33 0 0 0 0 1 3 20 0 0 0 4 0 0 1 0 68 0 3 0 0 0 0 0 0 0 0 0 2 0 0 15 11 16 0 0 0 0 20 5 2 7 10 0 0 0 0 10 33 1 0 137 0 0 1 0 0 0 0 94 0 0 0 0 7 0 0 0 22 0 0 0 0 0 17 0 0 0 1 10 13 2 0 43 2 0 1 0 11 0 7 5 0 0 0 9 0 0 1 0 0 0 1 0 1 0 31 0 0 93 3 6 0 0 0 0 0 0 0 0 0 17 34 0 11 0 8 0 0 0 1 0 0 0 1 0 0 0 0 8 0 0 0 0 18 55 0 2 20 0 0 39 0 3 0 10 0 0 0 3 0 0 0 1 1 0 7 1 0 26 0 0 1 0 0 0 0 0 0 0 20 0 0 0 0 13 6 5 1 2 0 0 0 2 0 17 1 0 1 0 0 0 2 0 12 0 1 51 52 0 0 0 0 6 1 0 2 12 2 0 0 0 0 0 0 2 0 8 0 1 0 0 0 0 33 2 15 0 0 0 0 11 48 0 0 0 0 0 0 0 0 0 0 2 0 0 0 0 0 6 0 6 0 0 13 0 6 2 19 0 0 0 6 9 0 0 5 1 0 4.902061855670103
7 1 0 0 1 0 0 0 0 0 0 34 0 0 0 0 1 1 0 0 0 2 0 0 0 18 1 0 6 4 0 0 0 0 0 0 15 13 7 0 8 0 14 0 0 2 13 40 0 24 64 2 0 0 0 0 0 0 0 54 0 14 0 0 0 3 0 0 0 1 1 0 0 0 6 5 0 0 0 13 0 8 6 0 10 2 0 0 0 0 0 0 0 0 8 1 0 0 0 0 0 0 0 18 0 0 0 0 5 1 0 0 0 0 1 3 0 0 0 2 0 0 0 2 0 0 0 0 0 0 0 6 79 61 0 0 0 0 0 1 0 5 0 26 19 0 0 13 7 0 1 4 0 0 0 1 8 0 0 1 2 0 20 60 0 0 0 0 3 0 19 0 0 0 0 0 0 0 0 0 0 0 0 0 0 0 0 0 0 4 6 0 43 0 0 22 0 0 0 0 7 0 0 5 0 0 0 0 0 0 0 0 1 0 0 12 0 0 5 0 0 0 12 1 0 0 0 0 16 0 20 0 0 0 5 0 0 0 9 1 13 0 0 0 0 0 6 15 0 1 3 6 2 0 0 0 17 4 12 1 0 0 0 68 0 0 31 7 13 2 74 14 0 0 0 15 17 0 0 0 1 1 6 0 0 0 3 0 0 1 0 0 5 0 9 22 19 2 1 2 1 0 0 28 0 0 0 0 1 3 18 0 0 0 4 0 0 1 0 70 0 4 0 0 0 0 0 0 0 0 0 2 0 0 13 9 16 0 0 0 0 17 5 2 8 11 0 0 0 0 8 29 1 0 136 0 0 1 0 0 0 0 95 0 0 0 0 7 0 0 0 19 0 0 0 0 0 18 0 0 0 1 7 13 2 0 40 2 0 1 0 10 0 7 5 0 0 0 7 0 0 1 0 0 0 1 0 1 0 29 0 0 84 3 5 0 0 0 0 0 0 0 0 0 14 37 0 13 0 7 0 0 0 0 0 0 0 1 0 0 0 0 8 0 0 0 0 15 57 0 2 20 0 0 36 0 3 0 10 0 0 0 2 0 0 0 1 1 0 5 1 0 27 0 0 1 0 0 0 0 0 0 0 18 0 0 0 0 14 5 4 1 2 0 0 0 2 0 21 0 0 1 0 0 0 2 0 9 0 1 54 54 0 0 0 0 6 1 0 2 12 2 0 0 0 0 0 0 1 0 7 0 1 0 0 0 0 28 2 17 0 0 0 0 10 43 0 0 0 0 0 0 0 0 0 0 2 0 0 0 0 0 6 0 6 0 0 14 0 7 2 21 0 0 0 6 9 0 0 2 1 0 4.713058419243986
5 1 0 0 1 0 0 0 0 0 0 30 0 0 0 0 1 1 0 0 0 2 0 0 0 19 1 0 5 4 0 0 0 0 0 0 12 12 7 0 6 0 13 0 0 2 10 38 0 25 59 2 0 0 0 0 0 0 0 55 0 15 0 0 0 3 0 0 0 1 1 0 0 0 7 4 0 0 0 16 0 9 6 0 8 2 0 0 0 0 0 0 0 0 8 1 0 0 0 0 0 0 0 15 0 0 0 0 4 1 0 0 0 0 1 3 0 0 0 2 0 0 0 2 0 0 0 0 0 0 0 7 72 57 0 0 0 0 0 1 0 4 0 25 18 0 0 11 6 0 1 5 0 0 0 1 7 0 0 0 2 0 20 62 0 0 0 0 3 0 19 0 0 0 0 0 0 0 0 0 0 0 0 0 0 0 0 0 0 3 6 0 40 0 0 20 0 0 0 0 6 0 0 5 0 0 0 0 0 0 0 0 1 0 0 12 0 0 5 0 0 0 11 1 0 0 0 0 14 0 18 0 0 0 4 0 0 0 6 1 11 0 0 0 0 0 5 13 0 1 3 4 1 0 0 0 13 4 9 1 0 0 0 60 0 0 28 8 13 2 68 15 0 0 0 14 20 0 0 0 1 1 6 0 0 0 3 0 0 1 0 0 6 0 9 24 20 2 1 1 1 0 0 28 0 0 0 0 1 3 18 0 0 0 3 0 0 1 0 71 0 3 0 0 0 0 0 0 0 0 0 2 0 0 10 9 20 0 0 0 0 15 4 2 11 12 0 0 0 0 7 32 1 0 125 0 0 1 0 0 0 0 103 0 0 0 0 5 0 0 0 18 0 0 0 0 0 20 0 0 0 1 6 13 2 0 37 2 0 1 0 10 0 6 4 0 0 0 5 0 0 1 0 0 0 1 0 1 0 30 0 0 81 3 5 0 0 0 0 0 0 0 0 0 11 41 0 13 0 7 0 0 0 0 0 0 0 1 0 0 0 0 8 0 0 0 0 15 59 0 2 18 0 0 38 0 3 0 11 0 0 0 1 0 0 0 1 1 0 6 1 0 27 0 0 1 0 0 0 0 0 0 0 16 0 0 0 0 13 5 4 1 1 0 0 0 1 0 20 0 0 0 0 0 0 2 0 11 0 1 54 49 0 0 0 0 7 1 0 1 11 2 0 0 0 0 0 0 1 0 9 0 1 0 0 0 0 29 2 16 0 0 0 0 10 44 0 0 0 0 0 0 0 0 0 0 2 0 0 0 0 0 6 0 6 0 0 15 0 6 2 22 0 0 0 6 11 0 0 1 1 0 4.556701030927835
6 1 0 0 1 0 0 0 0 0 0 33 0 0 0 0 1 1 0 0 0 2 0 0 0 18 1 0 5 4 0 0 0 0 0 0 10 11 6 0 6 0 13 0 0 1 10 33 0 28 55 2 0 0 0 0 0 0 0 56 0 14 0 0 0 2 0 0 0 1 1 0 0 0 5 3 0 0 0 17 0 8 5 0 9 2 0 0 0 0 0 0 0 0 8 1 0 0 0 0 0 0 0 14 0 0 0 0 4 1 0 0 0 0 1 3 0 0 0 1 0 0 0 2 0 0 0 0 0 0 0 8 70 58 0 0 0 0 0 1 0 4 0 25 14 0 0 9 4 0 1 7 0 0 0 1 7 0 0 0 2 0 17 63 0 0 0 0 2 0 18 0 0 0 0 0 0 0 0 0 0 0 0 0 0 0 0 0 0 3 4 0 41 0 0 19 0 0 0 0 6 0 0 4 0 0 0 0 0 0 0 0 1 0 0 12 0 0 4 0 0 0 12 1 0 0 0 0 12 0 18 0 0 0 4 0 0 0 5 1 10 0 0 0 0 0 5 8 0 1 3 3 1 0 0 0 14 4 9 1 0 0 0 62 0 0 28 9 11 1 65 14 0 0 0 12 18 0 0 0 1 1 5 0 0 0 3 0 0 1 0 0 6 0 9 28 19 1 1 0 1 0 0 28 0 0 0 0 1 3 16 0 0 0 2 0 0 1 0 77 0 2 0 0 0 0 0 0 0 0 0 2 0 0 8 9 22 0 0 0 0 14 4 2 12 11 0 0 0 0 5 35 0 0 127 0 0 1 0 0 0 0 104 0 0 0 0 5 0 0 0 17 0 0 0 0 0 23 0 0 0 1 4 13 2 0 33 2 0 0 0 7 0 5 4 0 0 0 4 0 0 0 0 0 0 1 0 1 0 24 0 0 77 1 4 0 0 0 0 0 0 0 0 0 9 43 0 12 0 7 0 0 0 0 0 0 0 1 0 0 0 0 8 0 0 0 0 12 54 0 2 19 0 0 40 0 2 0 12 0 0 0 1 0 0 0 1 1 0 4 1 0 24 0 0 1 0 0 0 0 0 0 0 14 0 0 0 0 11 4 2 1 1 0 0 0 1 0 23 0 0 0 0 0 0 2 0 10 0 1 51 49 0 0 0 0 6 1 0 0 10 1 0 0 0 0 0 0 1 0 10 0 1 0 0 0 0 27 2 15 0 0 0 0 11 43 0 0 0 0 0 0 0 0 0 0 2 0 0 0 0 0 6 0 3 0 0 12 0 6 2 20 0 0 0 6 13 0 0 1 1 0 4.393470790378007
7 1 0 0 1 0 0 0 0 0 0 36 0 0 0 0 1 1 0 0 0 1 0 0 0 15 1 0 3 2 0 0 0 0 0 0 11 8 6 0 6 0 13 0 0 0 10 32 0 26 54 2 0 0 0 0 0 0 0 59 0 11 0 0 0 1 0 0 0 1 1 0 0 0 5 2 0 0 0 14 0 10 5 0 9 1 0 0 0 0 0 0 0 0 7 1 0 0 0 0 0 0 0 12 0 0 0 0 2 1 0 0 0 0 1 3 0 0 0 1 0 0 0 2 0 0 0 0 0 0 0 8 72 55 0 0 0 0 0 1 0 4 0 25 12 0 0 9 4 0 1 9 0 0 0 1 6 0 0 0 0 0 17 61 0 0 0 0 2 0 18 0 0 0 0 0 0 0 0 0 0 0 0 0 0 0 0 0 0 3 4 0 36 0 0 17 0 0 0 0 5 0 0 3 0 0 0 0 0 0 0 0 1 0 0 10 0 0 4 0 0 0 11 1 0 0 0 0 10 0 17 0 0 0 3 0 0 0 5 1 5 0 0 0 0 0 5 6 0 0 2 2 0 0 0 0 18 4 10 1 0 0 0 66 0 0 26 7 10 1 66 14 0 0 0 10 15 0 0 0 0 1 4 0 0 0 2 0 0 1 0 0 7 0 10 29 16 1 1 0 1 0 0 26 0 0 0 0 1 3 14 0 0 0 2 0 0 1 0 73 0 2 0 0 0 0 0 0 0 0 0 2 0 0 11 8 23 0 0 0 0 13 4 2 9 10 0 0 0 0 3 33 0 0 124 0 0 1 0 0 0 0 108 0 0 0 0 4 0 0 0 18 0 0 0 0 0 26 0 0 0 1 3 12 2 0 30 2 0 0 0 7 0 5 3 0 0 0 4 0 0 0 0 0 0 1 0 1 0 20 0 0 76 2 3 0 0 0 0 0 0 0 0 0 9 39 0 10 0 6 0 0 0 0 0 0 0 1 0 0 0 0 8 0 0 0 0 14 52 0 2 17 0 0 41 0 2 0 11 0 0 0 1 0 0 0 1 1 0 5 0 0 22 0 0 1 0 0 0 0 0 0 0 11 0 0 0 0 14 4 2 1 0 0 0 0 1 0 22 0 0 0 0 0 0 2 0 11 0 1 54 48 0 0 0 0 8 1 0 0 9 1 0 0 0 0 0 0 1 0 12 0 1 0 0 0 0 23 2 14 0 0 0 0 11 42 0 0 0 0 0 0 0 0 0 0 2 0 0 0 0 0 5 0 3 0 0 11 0 7 2 19 0 0 0 5 13 0 0 1 1 0 4.233676975945017
7 1 0 0 1 0 0 0 0 0 0 33 0 0 0 0 1 0 0 0 0 0 0 0 0 15 1 0 3 2 0 0 0 0 0 0 12 7 6 0 5 0 11 0 0 0 9 30 0 23 43 2 0 0 0 0 0 0 0 59 0 10 0 0 0 1 0 0 0 1 1 0 0 0 5 2 0 0 0 15 0 11 7 0 6 1 0 0 0 0 0 0 0 0 6 1 0 0 0 0 0 0 0 10 0 0 0 0 2 0 0 0 0 0 1 2 0 0 0 1 0 0 0 2 0 0 0 0 0 0 0 8 70 49 0 0 0 0 0 0 0 3 0 24 12 0 0 8 3 0 0 8 0 0 0 1 6 0 0 0 0 0 17 64 0 0 0 0 2 0 15 0 0 0 0 0 0 0 0 0 0 0 0 0 0 0 0 0 0 3 4 0 34 0 0 18 0 0 0 0 4 0 0 3 0 0 0 0 0 0 0 0 1 0 0 9 0 0 4 0 0 0 9 1 0 0 0 0 9 0 18 0 0 0 3 0 0 0 5 0 5 0 0 0 0 0 6 4 0 0 1 2 0 0 0 0 18 2 6 1 0 0 0 64 0 0 20 7 9 1 66 14 0 0 0 9 14 0 0 0 0 1 4 0 0 0 1 0 0 1 0 0 7 0 11 28 14 1 1 0 1 0 0 23 0 0 0 0 1 3 10 0 0 0 2 0 0 1 0 72 0 2 0 0 0 0 0 0 0 0 0 1 0 0 9 9 22 0 0 0 0 14 3 2 10 9 0 0 0 0 3 27 0 0 114 0 0 1 0 0 0 0 113 0 0 0 0 4 0 0 0 17 0 0 0 0 0 29 0 0 0 1 2 11 2 0 27 2 0 0 0 7 0 6 2 0 0 0 4 0 0 0 0 0 0 0 0 1 0 18 0 0 70 1 3 0 0 0 0 0 0 0 0 0 9 37 0 8 0 5 0 0 0 0 0 0 0 1 0 0 0 0 8 0 0 0 0 15 45 0 2 17 0 0 33 0 2 0 10 0 0 0 0 0 0 0 1 1 0 3 0 0 20 0 0 1 0 0 0 0 0 0 0 10 0 0 0 0 15 5 2 1 0 0 0 0 1 0 18 0 0 0 0 0 0 2 0 13 0 1 58 48 0 0 0 0 8 0 0 0 7 1 0 0 0 0 0 0 1 0 10 0 0 0 0 0 0 20 1 13 0 0 0 0 11 43 0 0 0 0 0 0 0 0 0 0 2 0 0 0 0 0 5 0 2 0 0 12 0 7 2 20 0 0 0 6 12 0 0 1 0 0 3.993127147766323
7 1 0 0 1 0 0 0 0 0 0 31 0 0 0 0 1 0 0 0 0 0 0 0 0 12 1 0 4 2 0 0 0 0 0 0 12 6 5 0 5 0 12 0 0 0 9 27 0 18 37 2 0 0 0 0 0 0 0 61 0 9 0 0 0 1 0 0 0 0 1 0 0 0 8 2 0 0 0 16 0 9 8 0 4 1 0 0 0 0 0 0 0 0 5 1 0 0 0 0 0 0 0 10 0 0 0 0 1 0 0 0 0 0 1 2 0 0 0 1 0 0 0 2 0 0 0 0 0 0 0 6 65 43 0 0 0 0 0 0 0 2 0 22 8 0 0 6 1 0 0 9 0 0 0 0 5 0 0 0 0 0 15 61 0 0 0 0 2 0 15 0 0 0 0 0 0 0 0 0 0 0 0 0 0 0 0 0 0 3 2 0 31 0 0 20 0 0 0 0 1 0 0 3 0 0 0 0 0 0 0 0 1 0 0 7 0 0 4 0 0 0 10 1 0 0 0 0 9 0 15 0 0 0 2 0 0 0 3 0 6 0 0 0 0 0 6 4 0 0 1 2 0 0 0 0 19 2 6 1 0 0 0 68 0 0 22 4 7 1 63 15 0 0 0 9 15 0 0 0 0 1 3 0 0 0 1 0 0 1 0 0 7 0 10 29 14 1 1 0 1 0 0 20 0 0 0 0 1 2 14 0 0 0 3 0 0 0 0 72 0 2 0 0 0 0 0 0 0 0 0 1 0 0 8 9 21 0 0 0 0 11 3 1 8 8 0 0 0 0 3 27 0 0 104 0 0 1 0 0 0 0 101 0 0 0 0 4 0 0 0 17 0 0 0 0 0 29 0 0 0 1 0 10 1 0 21 2 0 0 0 5 0 7 2 0 0 0 3 0 0 0 0 0 0 0 0 1 0 18 0 0 66 2 3 0 0 0 0 0 0 0 0 0 5 43 0 9 0 4 0 0 0 0 0 0 0 0 0 0 0 0 7 0 0 0 0 15 43 0 2 17 0 0 36 0 2 0 8 0 0 0 0 0 0 0 1 0 0 3 0 0 21 0 0 1 0 0 0 0 0 0 0 8 0 0 0 0 16 5 2 1 0 0 0 0 0 0 18 0 0 0 0 0 0 2 0 12 0 1 53 47 0 0 0 0 9 0 0 0 7 1 0 0 0 0 0 0 1 0 9 0 0 0 0 0 0 19 0 15 0 0 0 0 13 43 0 0 0 0 0 0 0 0 0 0 2 0 0 0 0 0 5 0 1 0 0 10 0 7 2 19 0 0 0 6 13 0 0 1 0 0 3.788659793814433
9 0 0 0 1 0 0 0 0 0 0 32 0 0 0 0 1 0 0 0 0 0 0 0 0 11 1 0 5 2 0 0 0 0 0 0 10 6 5 0 5 0 12 0 0 0 10 26 0 18 35 1 0 0 0 0 0 0 0 67 0 7 0 0 0 1 0 0 0 0 1 0 0 0 9 2 0 0 0 18 0 12 9 0 5 1 0 0 0 0 0 0 0 0 2 1 0 0 0 0 0 0 0 7 0 0 0 0 1 0 0 0 0 0 0 2 0 0 0 1 0 0 0 1 0 0 0 0 0 0 0 6 62 38 0 0 0 0 0 0 0 2 0 23 5 0 0 5 1 0 0 10 0 0 0 0 5 0 0 0 0 0 13 58 0 0 0 0 2 0 9 0 0 0 0 0 0 0 0 0 0 0 0 0 0 0 0 0 0 2 3 0 34 0 0 18 0 0 0 0 1 0 0 2 0 0 0 0 0 0 0 0 1 0 0 7 0 0 3 0 0 0 10 1 0 0 0 0 6 0 16 0 0 0 2 0 0 0 3 0 4 0 0 0 0 0 7 2 0 0 1 2 0 0 0 0 18 1 7 1 0 0 0 75 0 0 18 4 7 1 66 15 0 0 0 6 14 0 0 0 0 0 3 0 0 0 1 0 0 1 0 0 4 0 9 29 13 1 1 0 1 0 0 18 0 0 0 0 1 1 14 0 0 0 2 0 0 0 0 69 0 2 0 0 0 0 0 0 0 0 0 1 0 0 8 9 25 0 0 0 0 11 3 1 8 5 0 0 0 0 3 22 0 0 101 0 0 0 0 0 0 0 106 0 0 0 0 3 0 0 0 14 0 0 0 0 0 30 0 0 0 0 0 7 1 0 20 2 0 0 0 6 0 7 2 0 0 0 2 0 0 0 0 0 0 0 0 1 0 21 0 0 53 2 3 0 0 0 0 0 0 0 0 0 3 44 0 7 0 4 0 0 0 0 0 0 0 0 0 0 0 0 7 0 0 0 0 15 44 0 2 14 0 0 33 0 2 0 7 0 0 0 0 0 0 0 1 0 0 3 0 0 21 0 0 1 0 0 0 0 0 0 0 8 0 0 0 0 13 5 2 1 0 0 0 0 0 0 18 0 0 0 0 0 0 2 0 15 0 1 49 44 0 0 0 0 8 0 0 0 6 1 0 0 0 0 0 0 1 0 9 0 0 0 0 0 0 16 0 14 0 0 0 0 13 43 0 0 0 0 0 0 0 0 0 0 2 0 0 0 0 0 4 0 1 0 0 9 0 8 2 16 0 0 0 7 13 0 0 1 0 0 3.6443298969072166
10 0 0 0 1 0 0 0 0 0 0 29 0 0 0 0 1 0 0 0 0 0 0 0 0 12 1 0 4 2 0 0 0 0 0 0 9 4 4 0 5 0 11 0 0 0 7 21 0 14 32 1 0 0 0 0 0 0 0 68 0 5 0 0 0 1 0 0 0 0 1 0 0 0 11 2 0 0 0 17 0 12 8 0 4 1 0 0 0 0 0 0 0 0 2 1 0 0 0 0 0 0 0 7 0 0 0 0 1 0 0 0 0 0 0 2 0 0 0 0 0 0 0 1 0 0 0 0 0 0 0 5 60 38 0 0 0 0 0 0 0 2 0 20 4 0 0 5 1 0 0 11 0 0 0 0 5 0 0 0 0 0 13 56 0 0 0 0 2 0 9 0 0 0 0 0 0 0 0 0 0 0 0 0 0 0 0 0 0 2 2 0 37 0 0 17 0 0 0 0 0 0 0 2 0 0 0 0 0 0 0 0 1 0 0 5 0 0 3 0 0 0 9 1 0 0 0 0 6 0 17 0 0 0 2 0 0 0 3 0 4 0 0 0 0 0 8 2 0 0 0 2 0 0 0 0 19 1 7 1 0 0 0 74 0 0 18 3 7 0 68 14 0 0 0 5 13 0 0 0 0 0 2 0 0 0 1 0 0 1 0 0 4 0 8 29 11 1 1 0 1 0 0 17 0 0 0 0 1 1 15 0 0 0 2 0 0 0 0 54 0 1 0 0 0 0 0 0 0 0 0 1 0 0 7 9 26 0 0 0 0 11 3 1 9 5 0 0 0 0 3 20 0 0 94 0 0 0 0 0 0 0 106 0 0 0 0 3 0 0 0 14 0 0 0 0 0 30 0 0 0 0 0 6 1 0 17 2 0 0 0 7 0 7 2 0 0 0 1 0 0 0 0 0 0 0 0 1 0 18 0 0 52 3 3 0 0 0 0 0 0 0 0 0 2 47 0 7 0 3 0 0 0 0 0 0 0 0 0 0 0 0 5 0 0 0 0 18 43 0 2 15 0 0 31 0 1 0 8 0 0 0 0 0 0 0 1 0 0 2 0 0 22 0 0 0 0 0 0 0 0 0 0 6 0 0 0 0 14 5 2 1 0 0 0 0 0 0 16 0 0 0 0 0 0 2 0 15 0 1 50 40 0 0 0 0 7 0 0 0 5 1 0 0 0 0 0 0 0 0 6 0 0 0 0 0 0 11 0 13 0 0 0 0 12 45 0 0 0 0 0 0 0 0 0 0 2 0 0 0 0 0 4 0 1 0 0 10 0 8 1 15 0 0 0 6 14 0 0 1 0 0 3.486254295532646
11 0 0 0 1 0 0 0 0 0 0 28 0 0 0 0 1 0 0 0 0 0 0 0 0 12 1 0 4 1 0 0 0 0 0 0 9 3 4 0 4 0 8 0 0 0 6 19 0 15 29 0 0 0 0 0 0 0 0 71 0 5 0 0 0 0 0 0 0 0 0 0 0 0 10 2 0 0 0 18 0 13 8 0 5 1 0 0 0 0 0 0 0 0 2 1 0 0 0 0 0 0 0 10 0 0 0 0 1 0 0 0 0 0 0 2 0 0 0 0 0 0 0 1 0 0 0 0 0 0 0 4 53 31 0 0 0 0 0 0 0 2 0 19 3 0 0 5 1 0 0 10 0 0 0 0 5 0 0 0 0 0 12 54 0 0 0 0 2 0 8 0 0 0 0 0 0 0 0 0 0 0 0 0 0 0 0 0 0 1 3 0 42 0 0 18 0 0 0 0 0 0 0 2 0 0 0 0 0 0 0 0 1 0 0 4 0 0 3 0 0 0 8 1 0 0 0 0 6 0 17 0 0 0 1 0 0 0 1 0 4 0 0 0 0 0 7 2 0 0 0 2 0 0 0 0 16 0 7 1 0 0 0 79 0 0 21 3 7 0 65 8 0 0 0 5 11 0 0 0 0 0 2 0 0 0 0 0 0 1 0 0 4 0 6 27 12 1 1 0 1 0 0 17 0 0 0 0 1 1 13 0 0 0 1 0 0 0 0 50 0 1 0 0 0 0 0 0 0 0 0 1 0 0 7 8 26 0 0 0 0 10 3 1 7 5 0 0 0 0 2 14 0 0 93 0 0 0 0 0 0 0 107 0 0 0 0 3 0 0 0 15 0 0 0 0 0 27 0 0 0 0 0 5 1 0 17 2 0 0 0 5 0 8 2 0 0 0 0 0 0 0 0 0 0 0 0 1 0 14 0 0 48 4 3 0 0 0 0 0 0 0 0 0 2 49 0 7 0 3 0 0 0 0 0 0 0 0 0 0 0 0 4 0 0 0 0 18 41 0 2 16 0 0 30 0 0 0 8 0 0 0 0 0 0 0 1 0 0 2 0 0 23 0 0 0 0 0 0 0 0 0 0 6 0 0 0 0 13 6 1 0 0 0 0 0 0 0 17 0 0 0 0 0 0 1 0 17 0 1 50 32 0 0 0 0 9 0 0 0 3 1 0 0 0 0 0 0 0 0 6 0 0 0 0 0 0 11 0 15 0 0 0 0 13 36 0 0 0 0 0 0 0 0 0 0 1 0 0 0 0 0 4 0 1 0 0 10 0 8 1 16 0 0 0 5 13 0 0 1 0 0 3.338487972508591
11 0 0 0 1 0 0 0 0 0 0 26 0 0 0 0 1 0 0 0 0 0 0 0 0 11 1 0 5 1 0 0 0 0 0 0 7 3 4 0 3 0 5 0 0 0 5 19 0 15 23 0 0 0 0 0 0 0 0 77 0 4 0 0 0 0 0 0 0 0 0 0 0 0 6 1 0 0 0 19 0 14 7 0 6 1 0 0 0 0 0 0 0 0 2 1 0 0 0 0 0 0 0 11 0 0 0 0 1 0 0 0 0 0 0 2 0 0 0 0 0 0 0 1 0 0 0 0 0 0 0 4 49 28 0 0 0 0 0 0 0 2 0 18 2 0 0 5 1 0 0 9 0 0 0 0 5 0 0 0 0 0 13 49 0 0 0 0 2 0 8 0 0 0 0 0 0 0 0 0 0 0 0 0 0 0 0 0 0 1 5 0 42 0 0 19 0 0 0 0 0 0 0 0 0 0 0 0 0 0 0 0 1 0 0 2 0 0 1 0 0 0 7 1 0 0 0 0 5 0 19 0 0 0 1 0 0 0 0 0 3 0 0 0 0 0 7 2 0 0 0 1 0 0 0 0 14 0 8 0 0 0 0 78 0 0 18 3 6 0 59 9 0 0 0 5 11 0 0 0 0 0 1 0 0 0 0 0 0 1 0 0 3 0 7 25 10 1 1 0 1 0 0 15 0 0 0 0 1 1 12 0 0 0 1 0 0 0 0 50 0 1 0 0 0 0 0 0 0 0 0 1 0 0 5 5 24 0 0 0 0 9 3 1 9 4 0 0 0 0 2 12 0 0 86 0 0 0 0 0 0 0 102 0 0 0 0 3 0 0 0 16 0 0 0 0 0 24 0 0 0 0 0 6 1 0 17 2 0 0 0 5 0 9 2 0 0 0 0 0 0 0 0 0 0 0 0 0 0 14 0 0 49 4 1 0 0 0 0 0 0 0 0 0 2 46 0 7 0 3 0 0 0 0 0 0 0 0 0 0 0 0 3 0 0 0 0 21 32 0 2 18 0 0 29 0 0 0 5 0 0 0 0 0 0 0 1 0 0 0 0 0 20 0 0 0 0 0 0 0 0 0 0 5 0 0 0 0 12 5 1 0 0 0 0 0 0 0 18 0 0 0 0 0 0 1 0 19 0 1 45 32 0 0 0 0 8 0 0 0 3 1 0 0 0 0 0 0 0 0 5 0 0 0 0 0 0 10 0 13 0 0 0 0 12 33 0 0 0 0 0 0 0 0 0 0 1 0 0 0 0 0 2 0 1 0 0 10 0 8 1 16 0 0 0 3 13 0 0 1 0 0 3.149484536082474
11 0 0 0 1 0 0 0 0 0 0 24 0 0 0 0 0 0 0 0 0 0 0 0 0 12 0 0 3 1 0 0 0 0 0 0 8 3 4 0 3 0 5 0 0 0 4 17 0 15 20 0 0 0 0 0 0 0 0 75 0 3 0 0 0 0 0 0 0 0 0 0 0 0 6 1 0 0 0 21 0 14 5 0 5 1 0 0 0 0 0 0 0 0 2 1 0 0 0 0 0 0 0 10 0 0 0 0 1 0 0 0 0 0 0 2 0 0 0 0 0 0 0 1 0 0 0 0 0 0 0 3 44 27 0 0 0 0 0 0 0 2 0 12 1 0 0 5 1 0 0 10 0 0 0 0 2 0 0 0 0 0 9 47 0 0 0 0 2 0 8 0 0 0 0 0 0 0 0 0 0 0 0 0 0 0 0 0 0 1 7 0 42 0 0 19 0 0 0 0 0 0 0 0 0 0 0 0 0 0 0 0 1 0 0 2 0 0 1 0 0 0 6 1 0 0 0 0 4 0 22 0 0 0 1 0 0 0 0 0 3 0 0 0 0 0 8 2 0 0 0 1 0 0 0 0 12 0 8 0 0 0 0 79 0 0 18 2 6 0 58 9 0 0 0 4 8 0 0 0 0 0 1 0 0 0 0 0 0 0 0 0 3 0 7 24 10 1 0 0 1 0 0 16 0 0 0 0 0 0 11 0 0 0 1 0 0 0 0 47 0 0 0 0 0 0 0 0 0 0 0 1 0 0 5 4 21 0 0 0 0 8 3 1 8 4 0 0 0 0 2 11 0 0 86 0 0 0 0 0 0 0 108 0 0 0 0 3 0 0 0 16 0 0 0 0 0 22 0 0 0 0 0 8 1 0 14 2 0 0 0 5 0 7 2 0 0 0 0 0 0 0 0 0 0 0 0 0 0 14 0 0 48 4 1 0 0 0 0 0 0 0 0 0 2 42 0 7 0 3 0 0 0 0 0 0 0 0 0 0 0 0 2 0 0 0 0 22 29 0 2 17 0 0 28 0 0 0 4 0 0 0 0 0 0 0 1 0 0 0 0 0 23 0 0 0 0 0 0 0 0 0 0 5 0 0 0 0 13 5 1 0 0 0 0 0 0 0 19 0 0 0 0 0 0 1 0 20 0 1 44 33 0 0 0 0 10 0 0 0 2 1 0 0 0 0 0 0 0 0 5 0 0 0 0 0 0 8 0 15 0 0 0 0 10 30 0 0 0 0 0 0 0 0 0 0 1 0 0 0 0 0 2 0 1 0 0 10 0 8 1 16 0 0 0 4 13 0 0 0 0 0 3.0395189003436426
10 0 0 0 1 0 0 0 0 0 0 22 0 0 0 0 0 0 0 0 0 0 0 0 0 12 0 0 4 1 0 0 0 0 0 0 6 3 3 0 2 0 5 0 0 0 4 15 0 16 19 0 0 0 0 0 0 0 0 81 0 3 0 0 0 0 0 0 0 0 0 0 0 0 7 1 0 0 0 19 0 13 5 0 5 1 0 0 0 0 0 0 0 0 2 1 0 0 0 0 0 0 0 8 0 0 0 0 1 0 0 0 0 0 0 2 0 0 0 0 0 0 0 1 0 0 0 0 0 0 0 2 33 30 0 0 0 0 0 0 0 1 0 11 1 0 0 3 1 0 0 11 0 0 0 0 2 0 0 0 0 0 7 43 0 0 0 0 2 0 4 0 0 0 0 0 0 0 0 0 0 0 0 0 0 0 0 0 0 1 8 0 44 0 0 16 0 0 0 0 0 0 0 0 0 0 0 0 0 0 0 0 1 0 0 2 0 0 0 0 0 0 6 1 0 0 0 0 4 0 21 0 0 0 1 0 0 0 0 0 1 0 0 0 0 0 9 2 0 0 0 1 0 0 0 0 11 0 8 0 0 0 0 82 0 0 18 2 6 0 61 9 0 0 0 4 8 0 0 0 0 0 1 0 0 0 0 0 0 0 0 0 4 0 8 27 11 1 0 0 1 0 0 17 0 0 0 0 0 0 11 0 0 0 1 0 0 0 0 45 0 0 0 0 0 0 0 0 0 0 0 1 0 0 5 3 24 0 0 0 0 8 2 1 6 2 0 0 0 0 2 10 0 0 85 0 0 0 0 0 0 0 114 0 0 0 0 1 0 0 0 12 0 0 0 0 0 19 0 0 0 0 0 6 1 0 11 2 0 0 0 4 0 5 2 0 0 0 0 0 0 0 0 0 0 0 0 0 0 12 0 0 45 5 1 0 0 0 0 0 0 0 0 0 2 39 0 7 0 3 0 0 0 0 0 0 0 0 0 0 0 0 2 0 0 0 0 23 26 0 2 14 0 0 28 0 0 0 3 0 0 0 0 0 0 0 1 0 0 0 0 0 21 0 0 0 0 0 0 0 0 0 0 5 0 0 0 0 14 4 1 0 0 0 0 0 0 0 17 0 0 0 0 0 0 1 0 18 0 0 47 33 0 0 0 0 11 0 0 0 2 1 0 0 0 0 0 0 0 0 4 0 0 0 0 0 0 6 0 16 0 0 0 0 10 25 0 0 0 0 0 0 0 0 0 0 1 0 0 0 0 0 2 0 1 0 0 7 0 8 1 17 0 0 0 5 8 0 0 0 0 0 2.9261168384879725
10 0 0 0 1 0 0 0 0 0 0 25 0 0 0 0 0 0 0 0 0 0 0 0 0 10 0 0 5 1 0 0 0 0 0 0 5 3 2 0 2 0 3 0 0 0 4 16 0 17 16 0 0 0 0 0 0 0 0 84 0 3 0 0 0 0 0 0 0 0 0 0 0 0 7 1 0 0 0 13 0 11 6 0 6 0 0 0 0 0 0 0 0 0 2 1 0 0 0 0 0 0 0 9 0 0 0 0 1 0 0 0 0 0 0 1 0 0 0 0 0 0 0 1 0 0 0 0 0 0 0 2 30 29 0 0 0 0 0 0 0 1 0 9 1 0 0 2 1 0 0 11 0 0 0 0 2 0 0 0 0 0 3 46 0 0 0 0 1 0 4 0 0 0 0 0 0 0 0 0 0 0 0 0 0 0 0 0 0 1 10 0 49 0 0 17 0 0 0 0 0 0 0 0 0 0 0 0 0 0 0 0 1 0 0 2 0 0 0 0 0 0 7 1 0 0 0 0 3 0 20 0 0 0 1 0 0 0 0 0 1 0 0 0 0 0 8 1 0 0 0 0 0 0 0 0 10 0 6 0 0 0 0 76 0 0 18 2 5 0 54 10 0 0 0 3 7 0 0 0 0 0 1 0 0 0 0 0 0 0 0 0 2 0 5 25 10 1 0 0 1 0 0 15 0 0 0 0 0 0 9 0 0 0 1 0 0 0 0 49 0 0 0 0 0 0 0 0 0 0 0 1 0 0 5 2 26 0 0 0 0 8 0 1 5 2 0 0 0 0 1 9 0 0 79 0 0 0 0 0 0 0 106 0 0 0 0 1 0 0 0 9 0 0 0 0 0 16 0 0 0 0 0 7 1 0 12 0 0 0 0 2 0 5 2 0 0 0 0 0 0 0 0 0 0 0 0 0 0 12 0 0 48 5 1 0 0 0 0 0 0 0 0 0 2 35 0 4 0 3 0 0 0 0 0 0 0 0 0 0 0 0 1 0 0 0 0 26 27 0 1 12 0 0 28 0 0 0 3 0 0 0 0 0 0 0 1 0 0 0 0 0 18 0 0 0 0 0 0 0 0 0 0 5 0 0 0 0 9 5 1 0 0 0 0 0 0 0 13 0 0 0 0 0 0 1 0 15 0 0 47 28 0 0 0 0 10 0 0 0 2 1 0 0 0 0 0 0 0 0 4 0 0 0 0 0 0 6 0 16 0 0 0 0 10 23 0 0 0 0 0 0 0 0 0 0 0 0 0 0 0 0 2 0 0 0 0 9 0 7 1 15 0 0 0 6 9 0 0 0 0 0 2.7697594501718214
10 0 0 0 1 0 0 0 0 0 0 25 0 0 0 0 0 0 0 0 0 0 0 0 0 9 0 0 5 1 0 0 0 0 0 0 5 3 2 0 2 0 2 0 0 0 5 14 0 18 12 0 0 0 0 0 0 0 0 90 0 2 0 0 0 0 0 0 0 0 0 0 0 0 8 1 0 0 0 14 0 11 5 0 6 0 0 0 0 0 0 0 0 0 2 1 0 0 0 0 0 0 0 8 0 0 0 0 1 0 0 0 0 0 0 1 0 0 0 0 0 0 0 1 0 0 0 0 0 0 0 2 28 28 0 0 0 0 0 0 0 1 0 8 1 0 0 2 1 0 0 13 0 0 0 0 2 0 0 0 0 0 3 44 0 0 0 0 1 0 4 0 0 0 0 0 0 0 0 0 0 0 0 0 0 0 0 0 0 0 10 0 45 0 0 15 0 0 0 0 0 0 0 0 0 0 0 0 0 0 0 0 1 0 0 2 0 0 0 0 0 0 8 1 0 0 0 0 2 0 21 0 0 0 1 0 0 0 0 0 1 0 0 0 0 0 9 0 0 0 0 0 0 0 0 0 10 0 8 0 0 0 0 76 0 0 18 1 3 0 49 10 0 0 0 2 6 0 0 0 0 0 1 0 0 0 0 0 0 0 0 0 2 0 5 28 11 0 0 0 1 0 0 13 0 0 0 0 0 0 8 0 0 0 1 0 0 0 0 49 0 0 0 0 0 0 0 0 0 0 0 1 0 0 5 2 26 0 0 0 0 7 0 0 7 2 0 0 0 0 1 9 0 0 74 0 0 0 0 0 0 0 109 0 0 0 0 1 0 0 0 8 0 0 0 0 0 16 0 0 0 0 0 7 0 0 11 0 0 0 0 2 0 4 2 0 0 0 0 0 0 0 0 0 0 0 0 0 0 9 0 0 48 4 1 0 0 0 0 0 0 0 0 0 2 36 0 4 0 3 0 0 0 0 0 0 0 0 0 0 0 0 1 0 0 0 0 25 29 0 1 12 0 0 28 0 0 0 3 0 0 0 0 0 0 0 0 0 0 0 0 0 14 0 0 0 0 0 0 0 0 0 0 5 0 0 0 0 8 6 1 0 0 0 0 0 0 0 10 0 0 0 0 0 0 1 0 14 0 0 50 27 0 0 0 0 11 0 0 0 2 1 0 0 0 0 0 0 0 0 4 0 0 0 0 0 0 3 0 17 0 0 0 0 9 20 0 0 0 0 0 0 0 0 0 0 0 0 0 0 0 0 2 0 0 0 0 11 0 9 1 12 0 0 0 5 9 0 0 0 0 0 2.702749140893471
9 0 0 0 1 0 0 0 0 0 0 24 0 0 0 0 0 0 0 0 0 0 0 0 0 7 0 0 4 1 0 0 0 0 0 0 5 3 1 0 2 0 1 0 0 0 4 14 0 16 13 0 0 0 0 0 0 0 0 86 0 1 0 0 0 0 0 0 0 0 0 0 0 0 10 1 0 0 0 13 0 10 6 0 6 0 0 0 0 0 0 0 0 0 2 1 0 0 0 0 0 0 0 8 0 0 0 0 1 0 0 0 0 0 0 1 0 0 0 0 0 0 0 1 0 0 0 0 0 0 0 2 21 28 0 0 0 0 0 0 0 0 0 8 1 0 0 2 0 0 0 12 0 0 0 0 2 0 0 0 0 0 3 45 0 0 0 0 1 0 2 0 0 0 0 0 0 0 0 0 0 0 0 0 0 0 0 0 0 0 10 0 45 0 0 14 0 0 0 0 0 0 0 0 0 0 0 0 0 0 0 0 1 0 0 1 0 0 0 0 0 0 8 1 0 0 0 0 0 0 20 0 0 0 1 0 0 0 0 0 1 0 0 0 0 0 9 0 0 0 0 0 0 0 0 0 11 0 8 0 0 0 0 75 0 0 19 0 3 0 50 10 0 0 0 1 5 0 0 0 0 0 1 0 0 0 0 0 0 0 0 0 2 0 5 27 12 0 0 0 0 0 0 13 0 0 0 0 0 0 6 0 0 0 1 0 0 0 0 50 0 0 0 0 0 0 0 0 0 0 0 1 0 0 5 1 27 0 0 0 0 6 0 0 5 2 0 0 0 0 1 9 0 0 71 0 0 0 0 0 0 0 112 0 0 0 0 1 0 0 0 8 0 0 0 0 0 14 0 0 0 0 0 7 0 0 12 0 0 0 0 2 0 3 2 0 0 0 0 0 0 0 0 0 0 0 0 0 0 10 0 0 49 5 1 0 0 0 0 0 0 0 0 0 2 35 0 4 0 3 0 0 0 0 0 0 0 0 0 0 0 0 1 0 0 0 0 27 29 0 1 13 0 0 26 0 0 0 2 0 0 0 0 0 0 0 0 0 0 0 0 0 10 0 0 0 0 0 0 0 0 0 0 3 0 0 0 0 8 7 1 0 0 0 0 0 0 0 10 0 0 0 0 0 0 1 0 13 0 0 53 26 0 0 0 0 9 0 0 0 2 1 0 0 0 0 0 0 0 0 3 0 0 0 0 0 0 3 0 22 0 0 0 0 9 20 0 0 0 0 0 0 0 0 0 0 0 0 0 0 0 0 2 0 0 0 0 11 0 8 1 13 0 0 0 4 11 0 0 0 0 0 2.640893470790378
11 0 0 0 1 0 0 0 0 0 0 23 0 0 0 0 0 0 0 0 0 0 0 0 0 8 0 0 4 1 0 0 0 0 0 0 4 2 1 0 1 0 1 0 0 0 2 10 0 16 14 0 0 0 0 0 0 0 0 84 0 1 0 0 0 0 0 0 0 0 0 0 0 0 10 1 0 0 0 13 0 10 6 0 8 0 0 0 0 0 0 0 0 0 2 1 0 0 0 0 0 0 0 7 0 0 0 0 1 0 0 0 0 0 0 1 0 0 0 0 0 0 0 1 0 0 0 0 0 0 0 2 22 25 0 0 0 0 0 0 0 0 0 8 1 0 0 2 0 0 0 12 0 0 0 0 1 0 0 0 0 0 3 42 0 0 0 0 0 0 1 0 0 0 0 0 0 0 0 0 0 0 0 0 0 0 0 0 0 0 10 0 52 0 0 14 0 0 0 0 0 0 0 0 0 0 0 0 0 0 0 0 0 0 0 1 0 0 0 0 0 0 10 0 0 0 0 0 0 0 21 0 0 0 1 0 0 0 0 0 1 0 0 0 0 0 9 0 0 0 0 0 0 0 0 0 11 0 10 0 0 0 0 71 0 0 19 0 3 0 47 9 0 0 0 1 4 0 0 0 0 0 1 0 0 0 0 0 0 0 0 0 2 0 5 26 15 0 0 0 0 0 0 12 0 0 0 0 0 0 4 0 0 0 0 0 0 0 0 55 0 0 0 0 0 0 0 0 0 0 0 1 0 0 2 0 29 0 0 0 0 5 0 0 5 1 0 0 0 0 1 7 0 0 72 0 0 0 0 0 0 0 111 0 0 0 0 1 0 0 0 6 0 0 0 0 0 12 0 0 0 0 0 7 0 0 11 0 0 0 0 2 0 3 2 0 0 0 0 0 0 0 0 0 0 0 0 0 0 11 0 0 48 4 1 0 0 0 0 0 0 0 0 0 2 33 0 2 0 2 0 0 0 0 0 0 0 0 0 0 0 0 1 0 0 0 0 27 28 0 1 12 0 0 31 0 0 0 2 0 0 0 0 0 0 0 0 0 0 0 0 0 7 0 0 0 0 0 0 0 0 0 0 3 0 0 0 0 6 6 1 0 0 0 0 0 0 0 12 0 0 0 0 0 0 1 0 11 0 0 53 25 0 0 0 0 10 0 0 0 2 1 0 0 0 0 0 0 0 0 1 0 0 0 0 0 0 3 0 22 0 0 0 0 9 19 0 0 0 0 0 0 0 0 0 0 0 0 0 0 0 0 2 0 0 0 0 11 0 8 1 15 0 0 0 4 11 0 0 0 0 0 2.5859106529209625
11 0 0 0 1 0 0 0 0 0 0 20 0 0 0 0 0 0 0 0 0 0 0 0 0 7 0 0 4 1 0 0 0 0 0 0 4 2 1 0 1 0 1 0 0 0 2 10 0 16 15 0 0 0 0 0 0 0 0 83 0 1 0 0 0 0 0 0 0 0 0 0 0 0 11 0 0 0 0 11 0 10 6 0 9 0 0 0 0 0 0 0 0 0 2 1 0 0 0 0 0 0 0 5 0 0 0 0 1 0 0 0 0 0 0 1 0 0 0 0 0 0 0 1 0 0 0 0 0 0 0 2 22 26 0 0 0 0 0 0 0 0 0 7 1 0 0 1 0 0 0 13 0 0 0 0 0 0 0 0 0 0 3 43 0 0 0 0 0 0 1 0 0 0 0 0 0 0 0 0 0 0 0 0 0 0 0 0 0 0 12 0 55 0 0 13 0 0 0 0 0 0 0 0 0 0 0 0 0 0 0 0 0 0 0 1 0 0 0 0 0 0 13 0 0 0 0 0 0 0 21 0 0 0 1 0 0 0 0 0 1 0 0 0 0 0 8 0 0 0 0 0 0 0 0 0 10 0 7 0 0 0 0 65 0 0 18 0 3 0 46 7 0 0 0 1 4 0 0 0 0 0 1 0 0 0 0 0 0 0 0 0 2 0 9 25 18 0 0 0 0 0 0 12 0 0 0 0 0 0 4 0 0 0 0 0 0 0 0 56 0 0 0 0 0 0 0 0 0 0 0 1 0 0 2 0 33 0 0 0 0 4 0 0 3 1 0 0 0 0 1 7 0 0 75 0 0 0 0 0 0 0 112 0 0 0 0 1 0 0 0 5 0 0 0 0 0 11 0 0 0 0 0 9 0 0 10 0 0 0 0 2 0 2 1 0 0 0 0 0 0 0 0 0 0 0 0 0 0 14 0 0 45 4 0 0 0 0 0 0 0 0 0 0 1 26 0 1 0 1 0 0 0 0 0 0 0 0 0 0 0 0 1 0 0 0 0 25 30 0 0 12 0 0 32 0 0 0 2 0 0 0 0 0 0 0 0 0 0 0 0 0 7 0 0 0 0 0 0 0 0 0 0 2 0 0 0 0 6 6 0 0 0 0 0 0 0 0 11 0 0 0 0 0 0 1 0 12 0 0 52 23 0 0 0 0 10 0 0 0 2 1 0 0 0 0 0 0 0 0 1 0 0 0 0 0 0 3 0 22 0 0 0 0 8 19 0 0 0 0 0 0 0 0 0 0 0 0 0 0 0 0 1 0 0 0 0 9 0 6 1 15 0 0 0 5 13 0 0 0 0 0 2.542955326460481
10 0 0 0 0 0 0 0 0 0 0 21 0 0 0 0 0 0 0 0 0 0 0 0 0 6 0 0 5 1 0 0 0 0 0 0 4 1 1 0 1 0 1 0 0 0 2 11 0 17 14 0 0 0 0 0 0 0 0 76 0 0 0 0 0 0 0 0 0 0 0 0 0 0 11 0 0 0 0 14 0 10 6 0 9 0 0 0 0 0 0 0 0 0 2 1 0 0 0 0 0 0 0 4 0 0 0 0 0 0 0 0 0 0 0 1 0 0 0 0 0 0 0 1 0 0 0 0 0 0 0 1 20 26 0 0 0 0 0 0 0 0 0 6 1 0 0 0 0 0 0 13 0 0 0 0 0 0 0 0 0 0 3 39 0 0 0 0 0 0 1 0 0 0 0 0 0 0 0 0 0 0 0 0 0 0 0 0 0 0 13 0 55 0 0 13 0 0 0 0 0 0 0 0 0 0 0 0 0 0 0 0 0 0 0 0 0 0 0 0 0 0 12 0 0 0 0 0 0 0 18 0 0 0 1 0 0 0 0 0 1 0 0 0 0 0 6 0 0 0 0 0 0 0 0 0 8 0 6 0 0 0 0 66 0 0 15 0 3 0 44 9 0 0 0 1 4 0 0 0 0 0 1 0 0 0 0 0 0 0 0 0 2 0 10 30 20 0 0 0 0 0 0 12 0 0 0 0 0 0 3 0 0 0 0 0 0 0 0 54 0 0 0 0 0 0 0 0 0 0 0 1 0 0 2 0 35 0 0 0 0 2 0 0 2 1 0 0 0 0 1 8 0 0 70 0 0 0 0 0 0 0 114 0 0 0 0 0 0 0 0 6 0 0 0 0 0 11 0 0 0 0 0 8 0 0 12 0 0 0 0 1 0 1 1 0 0 0 0 0 0 0 0 0 0 0 0 0 0 17 0 0 45 4 0 0 0 0 0 0 0 0 0 0 1 25 0 1 0 0 0 0 0 0 0 0 0 0 0 0 0 0 1 0 0 0 0 24 27 0 0 13 0 0 28 0 0 0 2 0 0 0 0 0 0 0 0 0 0 0 0 0 6 0 0 0 0 0 0 0 0 0 0 2 0 0 0 0 4 5 0 0 0 0 0 0 0 0 9 0 0 0 0 0 0 1 0 13 0 0 57 25 0 0 0 0 9 0 0 0 2 1 0 0 0 0 0 0 0 0 1 0 0 0 0 0 0 3 0 20 0 0 0 0 7 16 0 0 0 0 0 0 0 0 0 0 0 0 0 0 0 0 1 0 0 0 0 7 0 6 1 17 0 0 0 5 11 0 0 0 0 0 2.4742268041237116
11 0 0 0 0 0 0 0 0 0 0 16 0 0 0 0 0 0 0 0 0 0 0 0 0 6 0 0 6 1 0 0 0 0 0 0 3 0 1 0 1 0 1 0 0 0 2 12 0 16 12 0 0 0 0 0 0 0 0 73 0 0 0 0 0 0 0 0 0 0 0 0 0 0 12 0 0 0 0 13 0 9 7 0 10 0 0 0 0 0 0 0 0 0 2 1 0 0 0 0 0 0 0 3 0 0 0 0 0 0 0 0 0 0 0 1 0 0 0 0 0 0 0 0 0 0 0 0 0 0 0 1 18 26 0 0 0 0 0 0 0 0 0 6 1 0 0 0 0 0 0 16 0 0 0 0 0 0 0 0 0 0 2 45 0 0 0 0 0 0 0 0 0 0 0 0 0 0 0 0 0 0 0 0 0 0 0 0 0 0 12 0 58 0 0 14 0 0 0 0 0 0 0 0 0 0 0 0 0 0 0 0 0 0 0 0 0 0 0 0 0 0 9 0 0 0 0 0 0 0 17 0 0 0 1 0 0 0 0 0 1 0 0 0 0 0 5 0 0 0 0 0 0 0 0 0 8 0 5 0 0 0 0 65 0 0 14 0 3 0 42 8 0 0 0 1 4 0 0 0 0 0 1 0 0 0 0 0 0 0 0 0 2 0 11 27 20 0 0 0 0 0 0 12 0 0 0 0 0 0 2 0 0 0 0 0 0 0 0 53 0 0 0 0 0 0 0 0 0 0 0 1 0 0 1 0 36 0 0 0 0 2 0 0 2 1 0 0 0 0 1 8 0 0 74 0 0 0 0 0 0 0 115 0 0 0 0 0 0 0 0 8 0 0 0 0 0 9 0 0 0 0 0 9 0 0 11 0 0 0 0 0 0 1 1 0 0 0 0 0 0 0 0 0 0 0 0 0 0 15 0 0 46 4 0 0 0 0 0 0 0 0 0 0 1 22 0 1 0 0 0 0 0 0 0 0 0 0 0 0 0 0 1 0 0 0 0 22 21 0 0 13 0 0 30 0 0 0 1 0 0 0 0 0 0 0 0 0 0 0 0 0 5 0 0 0 0 0 0 0 0 0 0 1 0 0 0 0 4 4 0 0 0 0 0 0 0 0 8 0 0 0 0 0 0 0 0 14 0 0 57 27 0 0 0 0 8 0 0 0 2 1 0 0 0 0 0 0 0 0 1 0 0 0 0 0 0 3 0 19 0 0 0 0 7 14 0 0 0 0 0 0 0 0 0 0 0 0 0 0 0 0 1 0 0 0 0 6 0 6 1 15 0 0 0 5 10 0 0 0 0 0 2.4140893470790378
11 0 0 0 0 0 0 0 0 0 0 14 0 0 0 0 0 0 0 0 0 0 0 0 0 4 0 0 6 1 0 0 0 0 0 0 3 0 1 0 1 0 1 0 0 0 2 10 0 16 13 0 0 0 0 0 0 0 0 65 0 0 0 0 0 0 0 0 0 0 0 0 0 0 11 0 0 0 0 13 0 8 8 0 10 0 0 0 0 0 0 0 0 0 1 0 0 0 0 0 0 0 0 3 0 0 0 0 0 0 0 0 0 0 0 0 0 0 0 0 0 0 0 0 0 0 0 0 0 0 0 1 15 23 0 0 0 0 0 0 0 0 0 5 1 0 0 0 0 0 0 17 0 0 0 0 0 0 0 0 0 0 2 37 0 0 0 0 0 0 0 0 0 0 0 0 0 0 0 0 0 0 0 0 0 0 0 0 0 0 14 0 61 0 0 13 0 0 0 0 0 0 0 0 0 0 0 0 0 0 0 0 0 0 0 0 0 0 0 0 0 0 11 0 0 0 0 0 0 0 17 0 0 0 1 0 0 0 0 0 1 0 0 0 0 0 3 0 0 0 0 0 0 0 0 0 8 0 6 0 0 0 0 60 0 0 12 0 3 0 37 9 0 0 0 1 2 0 0 0 0 0 0 0 0 0 0 0 0 0 0 0 2 0 11 23 19 0 0 0 0 0 0 12 0 0 0 0 0 0 2 0 0 0 0 0 0 0 0 54 0 0 0 0 0 0 0 0 0 0 0 1 0 0 1 0 34 0 0 0 0 2 0 0 2 1 0 0 0 0 1 8 0 0 70 0 0 0 0 0 0 0 109 0 0 0 0 0 0 0 0 7 0 0 0 0 0 7 0 0 0 0 0 8 0 0 12 0 0 0 0 0 0 1 0 0 0 0 0 0 0 0 0 0 0 0 0 0 0 12 0 0 44 3 0 0 0 0 0 0 0 0 0 0 0 20 0 1 0 0 0 0 0 0 0 0 0 0 0 0 0 0 1 0 0 0 0 21 19 0 0 8 0 0 30 0 0 0 1 0 0 0 0 0 0 0 0 0 0 0 0 0 5 0 0 0 0 0 0 0 0 0 0 1 0 0 0 0 4 3 0 0 0 0 0 0 0 0 7 0 0 0 0 0 0 0 0 13 0 0 53 29 0 0 0 0 8 0 0 0 2 1 0 0 0 0 0 0 0 0 1 0 0 0 0 0 0 3 0 22 0 0 0 0 7 11 0 0 0 0 0 0 0 0 0 0 0 0 0 0 0 0 1 0 0 0 0 7 0 5 1 15 0 0 0 5 12 0 0 0 0 0 2.276632302405498
11 0 0 0 0 0 0 0 0 0 0 15 0 0 0 0 0 0 0 0 0 0 0 0 0 4 0 0 4 1 0 0 0 0 0 0 3 0 1 0 1 0 0 0 0 0 2 10 0 15 16 0 0 0 0 0 0 0 0 63 0 0 0 0 0 0 0 0 0 0 0 0 0 0 11 0 0 0 0 14 0 8 8 0 10 0 0 0 0 0 0 0 0 0 1 0 0 0 0 0 0 0 0 3 0 0 0 0 0 0 0 0 0 0 0 0 0 0 0 0 0 0 0 0 0 0 0 0 0 0 0 0 14 23 0 0 0 0 0 0 0 0 0 5 1 0 0 0 0 0 0 14 0 0 0 0 0 0 0 0 0 0 2 33 0 0 0 0 0 0 0 0 0 0 0 0 0 0 0 0 0 0 0 0 0 0 0 0 0 0 13 0 66 0 0 11 0 0 0 0 0 0 0 0 0 0 0 0 0 0 0 0 0 0 0 0 0 0 0 0 0 0 11 0 0 0 0 0 0 0 14 0 0 0 1 0 0 0 0 0 1 0 0 0 0 0 3 0 0 0 0 0 0 0 0 0 8 0 7 0 0 0 0 57 0 0 11 0 3 0 33 7 0 0 0 1 2 0 0 0 0 0 0 0 0 0 0 0 0 0 0 0 2 0 13 23 21 0 0 0 0 0 0 13 0 0 0 0 0 0 1 0 0 0 0 0 0 0 0 49 0 0 0 0 0 0 0 0 0 0 0 1 0 0 1 0 36 0 0 0 0 2 0 0 2 0 0 0 0 0 0 9 0 0 68 0 0 0 0 0 0 0 110 0 0 0 0 0 0 0 0 8 0 0 0 0 0 9 0 0 0 0 0 10 0 0 10 0 0 0 0 0 0 1 0 0 0 0 0 0 0 0 0 0 0 0 0 0 0 12 0 0 46 2 0 0 0 0 0 0 0 0 0 0 0 20 0 1 0 0 0 0 0 0 0 0 0 0 0 0 0 0 1 0 0 0 0 22 16 0 0 6 0 0 29 0 0 0 1 0 0 0 0 0 0 0 0 0 0 0 0 0 5 0 0 0 0 0 0 0 0 0 0 1 0 0 0 0 4 3 0 0 0 0 0 0 0 0 6 0 0 0 0 0 0 0 0 13 0 0 47 28 0 0 0 0 7 0 0 0 2 0 0 0 0 0 0 0 0 0 1 0 0 0 0 0 0 2 0 22 0 0 0 0 5 10 0 0 0 0 0 0 0 0 0 0 0 0 0 0 0 0 1 0 0 0 0 8 0 3 1 14 0 0 0 5 13 0 0 0 0 0 2.2130584192439866
11 0 0 0 0 0 0 0 0 0 0 15 0 0 0 0 0 0 0 0 0 0 0 0 0 4 0 0 5 0 0 0 0 0 0 0 2 0 1 0 0 0 0 0 0 0 1 8 0 10 17 0 0 0 0 0 0 0 0 62 0 0 0 0 0 0 0 0 0 0 0 0 0 0 7 0 0 0 0 14 0 8 6 0 12 0 0 0 0 0 0 0 0 0 1 0 0 0 0 0 0 0 0 3 0 0 0 0 0 0 0 0 0 0 0 0 0 0 0 0 0 0 0 0 0 0 0 0 0 0 0 0 13 18 0 0 0 0 0 0 0 0 0 5 0 0 0 0 0 0 0 15 0 0 0 0 0 0 0 0 0 0 1 29 0 0 0 0 0 0 0 0 0 0 0 0 0 0 0 0 0 0 0 0 0 0 0 0 0 0 15 0 66 0 0 8 0 0 0 0 0 0 0 0 0 0 0 0 0 0 0 0 0 0 0 0 0 0 0 0 0 0 9 0 0 0 0 0 0 0 13 0 0 0 1 0 0 0 0 0 0 0 0 0 0 0 3 0 0 0 0 0 0 0 0 0 9 0 7 0 0 0 0 54 0 0 12 0 3 0 33 6 0 0 0 1 2 0 0 0 0 0 0 0 0 0 0 0 0 0 0 0 2 0 12 20 23 0 0 0 0 0 0 15 0 0 0 0 0 0 1 0 0 0 0 0 0 0 0 51 0 0 0 0 0 0 0 0 0 0 0 1 0 0 1 0 37 0 0 0 0 2 0 0 2 0 0 0 0 0 0 8 0 0 62 0 0 0 0 0 0 0 106 0 0 0 0 0 0 0 0 7 0 0 0 0 0 8 0 0 0 0 0 9 0 0 11 0 0 0 0 0 0 0 0 0 0 0 0 0 0 0 0 0 0 0 0 0 0 14 0 0 48 2 0 0 0 0 0 0 0 0 0 0 0 18 0 0 0 0 0 0 0 0 0 0 0 0 0 0 0 0 1 0 0 0 0 20 14 0 0 7 0 0 25 0 0 0 1 0 0 0 0 0 0 0 0 0 0 0 0 0 4 0 0 0 0 0 0 0 0 0 0 1 0 0 0 0 3 3 0 0 0 0 0 0 0 0 6 0 0 0 0 0 0 0 0 13 0 0 44 33 0 0 0 0 6 0 0 0 2 0 0 0 0 0 0 0 0 0 1 0 0 0 0 0 0 2 0 21 0 0 0 0 4 8 0 0 0 0 0 0 0 0 0 0 0 0 0 0 0 0 1 0 0 0 0 9 0 3 1 13 0 0 0 4 12 0 0 0 0 0 2.1168384879725088
10 0 0 0 0 0 0 0 0 0 0 15 0 0 0 0 0 0 0 0 0 0 0 0 0 3 0 0 6 0 0 0 0 0 0 0 2 0 1 0 0 0 0 0 0 0 1 8 0 11 14 0 0 0 0 0 0 0 0 65 0 0 0 0 0 0 0 0 0 0 0 0 0 0 4 0 0 0 0 14 0 9 5 0 9 0 0 0 0 0 0 0 0 0 1 0 0 0 0 0 0 0 0 3 0 0 0 0 0 0 0 0 0 0 0 0 0 0 0 0 0 0 0 0 0 0 0 0 0 0 0 0 13 16 0 0 0 0 0 0 0 0 0 2 0 0 0 0 0 0 0 15 0 0 0 0 0 0 0 0 0 0 1 25 0 0 0 0 0 0 0 0 0 0 0 0 0 0 0 0 0 0 0 0 0 0 0 0 0 0 14 0 64 0 0 8 0 0 0 0 0 0 0 0 0 0 0 0 0 0 0 0 0 0 0 0 0 0 0 0 0 0 9 0 0 0 0 0 0 0 11 0 0 0 1 0 0 0 0 0 0 0 0 0 0 0 2 0 0 0 0 0 0 0 0 0 8 0 10 0 0 0 0 53 0 0 10 0 3 0 27 5 0 0 0 1 1 0 0 0 0 0 0 0 0 0 0 0 0 0 0 0 2 0 12 21 22 0 0 0 0 0 0 17 0 0 0 0 0 0 1 0 0 0 0 0 0 0 0 49 0 0 0 0 0 0 0 0 0 0 0 1 0 0 1 0 33 0 0 0 0 2 0 0 2 0 0 0 0 0 0 10 0 0 51 0 0 0 0 0 0 0 110 0 0 0 0 0 0 0 0 7 0 0 0 0 0 8 0 0 0 0 0 6 0 0 12 0 0 0 0 0 0 0 0 0 0 0 0 0 0 0 0 0 0 0 0 0 0 13 0 0 47 1 0 0 0 0 0 0 0 0 0 0 0 17 0 0 0 0 0 0 0 0 0 0 0 0 0 0 0 0 1 0 0 0 0 20 10 0 0 6 0 0 25 0 0 0 0 0 0 0 0 0 0 0 0 0 0 0 0 0 4 0 0 0 0 0 0 0 0 0 0 1 0 0 0 0 2 3 0 0 0 0 0 0 0 0 5 0 0 0 0 0 0 0 0 13 0 0 44 33 0 0 0 0 6 0 0 0 2 0 0 0 0 0 0 0 0 0 1 0 0 0 0 0 0 2 0 20 0 0 0 0 4 7 0 0 0 0 0 0 0 0 0 0 0 0 0 0 0 0 1 0 0 0 0 6 0 3 1 11 0 0 0 4 10 0 0 0 0 0 2.0103092783505156
10 0 0 0 0 0 0 0 0 0 0 17 0 0 0 0 0 0 0 0 0 0 0 0 0 3 0 0 7 0 0 0 0 0 0 0 2 0 1 0 0 0 0 0 0 0 1 7 0 10 15 0 0 0 0 0 0 0 0 71 0 0 0 0 0 0 0 0 0 0 0 0 0 0 3 0 0 0 0 15 0 8 4 0 7 0 0 0 0 0 0 0 0 0 0 0 0 0 0 0 0 0 0 3 0 0 0 0 0 0 0 0 0 0 0 0 0 0 0 0 0 0 0 0 0 0 0 0 0 0 0 0 10 14 0 0 0 0 0 0 0 0 0 2 0 0 0 0 0 0 0 15 0 0 0 0 0 0 0 0 0 0 1 23 0 0 0 0 0 0 0 0 0 0 0 0 0 0 0 0 0 0 0 0 0 0 0 0 0 0 13 0 60 0 0 8 0 0 0 0 0 0 0 0 0 0 0 0 0 0 0 0 0 0 0 0 0 0 0 0 0 0 9 0 0 0 0 0 0 0 12 0 0 0 0 0 0 0 0 0 0 0 0 0 0 0 1 0 0 0 0 0 0 0 0 0 8 0 11 0 0 0 0 50 0 0 10 0 3 0 23 5 0 0 0 1 1 0 0 0 0 0 0 0 0 0 0 0 0 0 0 0 2 0 11 25 23 0 0 0 0 0 0 15 0 0 0 0 0 0 1 0 0 0 0 0 0 0 0 52 0 0 0 0 0 0 0 0 0 0 0 1 0 0 1 0 30 0 0 0 0 2 0 0 1 0 0 0 0 0 0 12 0 0 48 0 0 0 0 0 0 0 116 0 0 0 0 0 0 0 0 7 0 0 0 0 0 9 0 0 0 0 0 6 0 0 13 0 0 0 0 0 0 0 0 0 0 0 0 0 0 0 0 0 0 0 0 0 0 14 0 0 48 1 0 0 0 0 0 0 0 0 0 0 0 19 0 0 0 0 0 0 0 0 0 0 0 0 0 0 0 0 1 0 0 0 0 20 7 0 0 7 0 0 24 0 0 0 0 0 0 0 0 0 0 0 0 0 0 0 0 0 4 0 0 0 0 0 0 0 0 0 0 1 0 0 0 0 2 3 0 0 0 0 0 0 0 0 5 0 0 0 0 0 0 0 0 13 0 0 39 39 0 0 0 0 4 0 0 0 2 0 0 0 0 0 0 0 0 0 1 0 0 0 0 0 0 2 0 17 0 0 0 0 4 6 0 0 0 0 0 0 0 0 0 0 0 0 0 0 0 0 0 0 0 0 0 6 0 2 1 10 0 0 0 3 9 0 0 0 0 0 1.9810996563573884
8 0 0 0 0 0 0 0 0 0 0 14 0 0 0 0 0 0 0 0 0 0 0 0 0 2 0 0 7 0 0 0 0 0 0 0 1 0 0 0 0 0 0 0 0 0 1 7 0 10 19 0 0 0 0 0 0 0 0 73 0 0 0 0 0 0 0 0 0 0 0 0 0 0 3 0 0 0 0 13 0 7 4 0 5 0 0 0 0 0 0 0 0 0 0 0 0 0 0 0 0 0 0 3 0 0 0 0 0 0 0 0 0 0 0 0 0 0 0 0 0 0 0 0 0 0 0 0 0 0 0 0 8 13 0 0 0 0 0 0 0 0 0 2 0 0 0 0 0 0 0 14 0 0 0 0 0 0 0 0 0 0 1 23 0 0 0 0 0 0 0 0 0 0 0 0 0 0 0 0 0 0 0 0 0 0 0 0 0 0 14 0 58 0 0 9 0 0 0 0 0 0 0 0 0 0 0 0 0 0 0 0 0 0 0 0 0 0 0 0 0 0 8 0 0 0 0 0 0 0 12 0 0 0 0 0 0 0 0 0 0 0 0 0 0 0 1 0 0 0 0 0 0 0 0 0 8 0 12 0 0 0 0 47 0 0 10 0 1 0 20 3 0 0 0 1 1 0 0 0 0 0 0 0 0 0 0 0 0 0 0 0 1 0 10 22 24 0 0 0 0 0 0 12 0 0 0 0 0 0 1 0 0 0 0 0 0 0 0 53 0 0 0 0 0 0 0 0 0 0 0 1 0 0 1 0 27 0 0 0 0 2 0 0 1 0 0 0 0 0 0 14 0 0 42 0 0 0 0 0 0 0 110 0 0 0 0 0 0 0 0 6 0 0 0 0 0 8 0 0 0 0 0 6 0 0 15 0 0 0 0 0 0 0 0 0 0 0 0 0 0 0 0 0 0 0 0 0 0 13 0 0 48 1 0 0 0 0 0 0 0 0 0 0 0 18 0 0 0 0 0 0 0 0 0 0 0 0 0 0 0 0 1 0 0 0 0 19 5 0 0 6 0 0 23 0 0 0 0 0 0 0 0 0 0 0 0 0 0 0 0 0 4 0 0 0 0 0 0 0 0 0 0 1 0 0 0 0 2 3 0 0 0 0 0 0 0 0 3 0 0 0 0 0 0 0 0 12 0 0 31 39 0 0 0 0 4 0 0 0 2 0 0 0 0 0 0 0 0 0 1 0 0 0 0 0 0 2 0 16 0 0 0 0 5 5 0 0 0 0 0 0 0 0 0 0 0 0 0 0 0 0 0 0 0 0 0 8 0 2 1 11 0 0 0 4 9 0 0 0 0 0 1.8865979381443299
7 0 0 0 0 0 0 0 0 0 0 13 0 0 0 0 0 0 0 0 0 0 0 0 0 2 0 0 7 0 0 0 0 0 0 0 0 0 0 0 0 0 0 0 0 0 1 6 0 7 20 0 0 0 0 0 0 0 0 72 0 0 0 0 0 0 0 0 0 0 0 0 0 0 3 0 0 0 0 10 0 6 4 0 5 0 0 0 0 0 0 0 0 0 0 0 0 0 0 0 0 0 0 3 0 0 0 0 0 0 0 0 0 0 0 0 0 0 0 0 0 0 0 0 0 0 0 0 0 0 0 0 7 11 0 0 0 0 0 0 0 0 0 1 0 0 0 0 0 0 0 12 0 0 0 0 0 0 0 0 0 0 1 20 0 0 0 0 0 0 0 0 0 0 0 0 0 0 0 0 0 0 0 0 0 0 0 0 0 0 14 0 51 0 0 9 0 0 0 0 0 0 0 0 0 0 0 0 0 0 0 0 0 0 0 0 0 0 0 0 0 0 7 0 0 0 0 0 0 0 11 0 0 0 0 0 0 0 0 0 0 0 0 0 0 0 1 0 0 0 0 0 0 0 0 0 7 0 13 0 0 0 0 42 0 0 5 0 1 0 21 3 0 0 0 1 1 0 0 0 0 0 0 0 0 0 0 0 0 0 0 0 1 0 13 23 21 0 0 0 0 0 0 11 0 0 0 0 0 0 1 0 0 0 0 0 0 0 0 49 0 0 0 0 0 0 0 0 0 0 0 1 0 0 1 0 28 0 0 0 0 2 0 0 1 0 0 0 0 0 0 12 0 0 41 0 0 0 0 0 0 0 107 0 0 0 0 0 0 0 0 5 0 0 0 0 0 8 0 0 0 0 0 6 0 0 11 0 0 0 0 0 0 0 0 0 0 0 0 0 0 0 0 0 0 0 0 0 0 12 0 0 48 1 0 0 0 0 0 0 0 0 0 0 0 17 0 0 0 0 0 0 0 0 0 0 0 0 0 0 0 0 1 0 0 0 0 16 5 0 0 6 0 0 22 0 0 0 0 0 0 0 0 0 0 0 0 0 0 0 0 0 4 0 0 0 0 0 0 0 0 0 0 1 0 0 0 0 2 3 0 0 0 0 0 0 0 0 3 0 0 0 0 0 0 0 0 10 0 0 23 34 0 0 0 0 3 0 0 0 1 0 0 0 0 0 0 0 0 0 1 0 0 0 0 0 0 2 0 15 0 0 0 0 5 4 0 0 0 0 0 0 0 0 0 0 0 0 0 0 0 0 0 0 0 0 0 7 0 2 1 10 0 0 0 5 7 0 0 0 0 0 1.7491408934707904
8 0 0 0 0 0 0 0 0 0 0 14 0 0 0 0 0 0 0 0 0 0 0 0 0 2 0 0 7 0 0 0 0 0 0 0 0 0 0 0 0 0 0 0 0 0 1 5 0 7 22 0 0 0 0 0 0 0 0 78 0 0 0 0 0 0 0 0 0 0 0 0 0 0 2 0 0 0 0 7 0 5 4 0 4 0 0 0 0 0 0 0 0 0 0 0 0 0 0 0 0 0 0 3 0 0 0 0 0 0 0 0 0 0 0 0 0 0 0 0 0 0 0 0 0 0 0 0 0 0 0 0 5 12 0 0 0 0 0 0 0 0 0 1 0 0 0 0 0 0 0 11 0 0 0 0 0 0 0 0 0 0 0 15 0 0 0 0 0 0 0 0 0 0 0 0 0 0 0 0 0 0 0 0 0 0 0 0 0 0 17 0 47 0 0 8 0 0 0 0 0 0 0 0 0 0 0 0 0 0 0 0 0 0 0 0 0 0 0 0 0 0 6 0 0 0 0 0 0 0 10 0 0 0 0 0 0 0 0 0 0 0 0 0 0 0 0 0 0 0 0 0 0 0 0 0 6 0 13 0 0 0 0 42 0 0 5 0 0 0 20 2 0 0 0 1 1 0 0 0 0 0 0 0 0 0 0 0 0 0 0 0 1 0 11 24 19 0 0 0 0 0 0 8 0 0 0 0 0 0 0 0 0 0 0 0 0 0 0 47 0 0 0 0 0 0 0 0 0 0 0 1 0 0 1 0 24 0 0 0 0 2 0 0 1 0 0 0 0 0 0 10 0 0 34 0 0 0 0 0 0 0 109 0 0 0 0 0 0 0 0 5 0 0 0 0 0 8 0 0 0 0 0 6 0 0 13 0 0 0 0 0 0 0 0 0 0 0 0 0 0 0 0 0 0 0 0 0 0 15 0 0 48 1 0 0 0 0 0 0 0 0 0 0 0 17 0 0 0 0 0 0 0 0 0 0 0 0 0 0 0 0 0 0 0 0 0 14 5 0 0 8 0 0 18 0 0 0 0 0 0 0 0 0 0 0 0 0 0 0 0 0 4 0 0 0 0 0 0 0 0 0 0 1 0 0 0 0 1 1 0 0 0 0 0 0 0 0 3 0 0 0 0 0 0 0 0 9 0 0 23 33 0 0 0 0 3 0 0 0 1 0 0 0 0 0 0 0 0 0 1 0 0 0 0 0 0 2 0 13 0 0 0 0 6 4 0 0 0 0 0 0 0 0 0 0 0 0 0 0 0 0 0 0 0 0 0 6 0 2 1 10 0 0 0 5 7 0 0 0 0 0 1.6786941580756015
8 0 0 0 0 0 0 0 0 0 0 11 0 0 0 0 0 0 0 0 0 0 0 0 0 2 0 0 6 0 0 0 0 0 0 0 0 0 0 0 0 0 0 0 0 0 0 5 0 7 25 0 0 0 0 0 0 0 0 89 0 0 0 0 0 0 0 0 0 0 0 0 0 0 2 0 0 0 0 7 0 4 3 0 4 0 0 0 0 0 0 0 0 0 0 0 0 0 0 0 0 0 0 2 0 0 0 0 0 0 0 0 0 0 0 0 0 0 0 0 0 0 0 0 0 0 0 0 0 0 0 0 5 12 0 0 0 0 0 0 0 0 0 1 0 0 0 0 0 0 0 11 0 0 0 0 0 0 0 0 0 0 0 13 0 0 0 0 0 0 0 0 0 0 0 0 0 0 0 0 0 0 0 0 0 0 0 0 0 0 18 0 45 0 0 7 0 0 0 0 0 0 0 0 0 0 0 0 0 0 0 0 0 0 0 0 0 0 0 0 0 0 6 0 0 0 0 0 0 0 10 0 0 0 0 0 0 0 0 0 0 0 0 0 0 0 0 0 0 0 0 0 0 0 0 0 5 0 14 0 0 0 0 43 0 0 4 0 0 0 17 2 0 0 0 1 1 0 0 0 0 0 0 0 0 0 0 0 0 0 0 0 1 0 12 24 19 0 0 0 0 0 0 7 0 0 0 0 0 0 0 0 0 0 0 0 0 0 0 47 0 0 0 0 0 0 0 0 0 0 0 1 0 0 0 0 22 0 0 0 0 1 0 0 1 0 0 0 0 0 0 8 0 0 36 0 0 0 0 0 0 0 110 0 0 0 0 0 0 0 0 5 0 0 0 0 0 9 0 0 0 0 0 7 0 0 13 0 0 0 0 0 0 0 0 0 0 0 0 0 0 0 0 0 0 0 0 0 0 17 0 0 45 1 0 0 0 0 0 0 0 0 0 0 0 14 0 0 0 0 0 0 0 0 0 0 0 0 0 0 0 0 0 0 0 0 0 12 5 0 0 6 0 0 15 0 0 0 0 0 0 0 0 0 0 0 0 0 0 0 0 0 4 0 0 0 0 0 0 0 0 0 0 1 0 0 0 0 1 1 0 0 0 0 0 0 0 0 3 0 0 0 0 0 0 0 0 6 0 0 20 32 0 0 0 0 2 0 0 0 1 0 0 0 0 0 0 0 0 0 1 0 0 0 0 0 0 1 0 12 0 0 0 0 7 4 0 0 0 0 0 0 0 0 0 0 0 0 0 0 0 0 0 0 0 0 0 4 0 2 1 12 0 0 0 6 7 0 0 0 0 0 1.6426116838487972
7 0 0 0 0 0 0 0 0 0 0 11 0 0 0 0 0 0 0 0 0 0 0 0 0 2 0 0 6 0 0 0 0 0 0 0 0 0 0 0 0 0 0 0 0 0 0 5 0 7 23 0 0 0 0 0 0 0 0 95 0 0 0 0 0 0 0 0 0 0 0 0 0 0 1 0 0 0 0 6 0 4 2 0 3 0 0 0 0 0 0 0 0 0 0 0 0 0 0 0 0 0 0 2 0 0 0 0 0 0 0 0 0 0 0 0 0 0 0 0 0 0 0 0 0 0 0 0 0 0 0 0 3 12 0 0 0 0 0 0 0 0 0 1 0 0 0 0 0 0 0 11 0 0 0 0 0 0 0 0 0 0 0 12 0 0 0 0 0 0 0 0 0 0 0 0 0 0 0 0 0 0 0 0 0 0 0 0 0 0 21 0 44 0 0 5 0 0 0 0 0 0 0 0 0 0 0 0 0 0 0 0 0 0 0 0 0 0 0 0 0 0 6 0 0 0 0 0 0 0 8 0 0 0 0 0 0 0 0 0 0 0 0 0 0 0 0 0 0 0 0 0 0 0 0 0 4 0 17 0 0 0 0 40 0 0 3 0 0 0 15 2 0 0 0 0 0 0 0 0 0 0 0 0 0 0 0 0 0 0 0 0 1 0 12 23 18 0 0 0 0 0 0 6 0 0 0 0 0 0 0 0 0 0 0 0 0 0 0 47 0 0 0 0 0 0 0 0 0 0 0 1 0 0 0 0 21 0 0 0 0 1 0 0 1 0 0 0 0 0 0 9 0 0 36 0 0 0 0 0 0 0 107 0 0 0 0 0 0 0 0 5 0 0 0 0 0 8 0 0 0 0 0 8 0 0 12 0 0 0 0 0 0 0 0 0 0 0 0 0 0 0 0 0 0 0 0 0 0 19 0 0 49 1 0 0 0 0 0 0 0 0 0 0 0 13 0 0 0 0 0 0 0 0 0 0 0 0 0 0 0 0 0 0 0 0 0 13 5 0 0 5 0 0 14 0 0 0 0 0 0 0 0 0 0 0 0 0 0 0 0 0 2 0 0 0 0 0 0 0 0 0 0 1 0 0 0 0 1 1 0 0 0 0 0 0 0 0 3 0 0 0 0 0 0 0 0 6 0 0 23 29 0 0 0 0 2 0 0 0 0 0 0 0 0 0 0 0 0 0 1 0 0 0 0 0 0 1 0 17 0 0 0 0 7 3 0 0 0 0 0 0 0 0 0 0 0 0 0 0 0 0 0 0 0 0 0 3 0 2 1 12 0 0 0 4 7 0 0 0 0 0 1.6134020618556702
6 0 0 0 0 0 0 0 0 0 0 9 0 0 0 0 0 0 0 0 0 0 0 0 0 2 0 0 5 0 0 0 0 0 0 0 0 0 0 0 0 0 0 0 0 0 0 5 0 4 22 0 0 0 0 0 0 0 0 97 0 0 0 0 0 0 0 0 0 0 0 0 0 0 0 0 0 0 0 6 0 4 2 0 3 0 0 0 0 0 0 0 0 0 0 0 0 0 0 0 0 0 0 2 0 0 0 0 0 0 0 0 0 0 0 0 0 0 0 0 0 0 0 0 0 0 0 0 0 0 0 0 3 12 0 0 0 0 0 0 0 0 0 1 0 0 0 0 0 0 0 10 0 0 0 0 0 0 0 0 0 0 0 13 0 0 0 0 0 0 0 0 0 0 0 0 0 0 0 0 0 0 0 0 0 0 0 0 0 0 22 0 44 0 0 4 0 0 0 0 0 0 0 0 0 0 0 0 0 0 0 0 0 0 0 0 0 0 0 0 0 0 5 0 0 0 0 0 0 0 7 0 0 0 0 0 0 0 0 0 0 0 0 0 0 0 0 0 0 0 0 0 0 0 0 0 4 0 14 0 0 0 0 36 0 0 1 0 0 0 12 2 0 0 0 0 0 0 0 0 0 0 0 0 0 0 0 0 0 0 0 0 1 0 10 23 17 0 0 0 0 0 0 6 0 0 0 0 0 0 0 0 0 0 0 0 0 0 0 49 0 0 0 0 0 0 0 0 0 0 0 1 0 0 0 0 15 0 0 0 0 1 0 0 1 0 0 0 0 0 0 9 0 0 37 0 0 0 0 0 0 0 105 0 0 0 0 0 0 0 0 3 0 0 0 0 0 9 0 0 0 0 0 7 0 0 13 0 0 0 0 0 0 0 0 0 0 0 0 0 0 0 0 0 0 0 0 0 0 20 0 0 47 1 0 0 0 0 0 0 0 0 0 0 0 12 0 0 0 0 0 0 0 0 0 0 0 0 0 0 0 0 0 0 0 0 0 12 5 0 0 6 0 0 15 0 0 0 0 0 0 0 0 0 0 0 0 0 0 0 0 0 2 0 0 0 0 0 0 0 0 0 0 1 0 0 0 0 0 1 0 0 0 0 0 0 0 0 2 0 0 0 0 0 0 0 0 7 0 0 20 28 0 0 0 0 1 0 0 0 0 0 0 0 0 0 0 0 0 0 1 0 0 0 0 0 0 1 0 20 0 0 0 0 7 3 0 0 0 0 0 0 0 0 0 0 0 0 0 0 0 0 0 0 0 0 0 4 0 2 1 13 0 0 0 4 6 0 0 0 0 0 1.556701030927835
4 0 0 0 0 0 0 0 0 0 0 9 0 0 0 0 0 0 0 0 0 0 0 0 0 2 0 0 6 0 0 0 0 0 0 0 0 0 0 0 0 0 0 0 0 0 0 4 0 4 21 0 0 0 0 0 0 0 0 101 0 0 0 0 0 0 0 0 0 0 0 0 0 0 0 0 0 0 0 6 0 4 2 0 3 0 0 0 0 0 0 0 0 0 0 0 0 0 0 0 0 0 0 2 0 0 0 0 0 0 0 0 0 0 0 0 0 0 0 0 0 0 0 0 0 0 0 0 0 0 0 0 3 10 0 0 0 0 0 0 0 0 0 1 0 0 0 0 0 0 0 10 0 0 0 0 0 0 0 0 0 0 0 12 0 0 0 0 0 0 0 0 0 0 0 0 0 0 0 0 0 0 0 0 0 0 0 0 0 0 16 0 41 0 0 4 0 0 0 0 0 0 0 0 0 0 0 0 0 0 0 0 0 0 0 0 0 0 0 0 0 0 4 0 0 0 0 0 0 0 8 0 0 0 0 0 0 0 0 0 0 0 0 0 0 0 0 0 0 0 0 0 0 0 0 0 3 0 14 0 0 0 0 33 0 0 1 0 0 0 10 2 0 0 0 0 0 0 0 0 0 0 0 0 0 0 0 0 0 0 0 0 1 0 9 23 19 0 0 0 0 0 0 6 0 0 0 0 0 0 0 0 0 0 0 0 0 0 0 51 0 0 0 0 0 0 0 0 0 0 0 1 0 0 0 0 13 0 0 0 0 1 0 0 1 0 0 0 0 0 0 10 0 0 34 0 0 0 0 0 0 0 104 0 0 0 0 0 0 0 0 3 0 0 0 0 0 7 0 0 0 0 0 7 0 0 10 0 0 0 0 0 0 0 0 0 0 0 0 0 0 0 0 0 0 0 0 0 0 17 0 0 46 1 0 0 0 0 0 0 0 0 0 0 0 13 0 0 0 0 0 0 0 0 0 0 0 0 0 0 0 0 0 0 0 0 0 10 4 0 0 5 0 0 14 0 0 0 0 0 0 0 0 0 0 0 0 0 0 0 0 0 2 0 0 0 0 0 0 0 0 0 0 1 0 0 0 0 0 0 0 0 0 0 0 0 0 0 1 0 0 0 0 0 0 0 0 7 0 0 23 23 0 0 0 0 1 0 0 0 0 0 0 0 0 0 0 0 0 0 1 0 0 0 0 0 0 1 0 22 0 0 0 0 6 2 0 0 0 0 0 0 0 0 0 0 0 0 0 0 0 0 0 0 0 0 0 5 0 2 1 13 0 0 0 3 5 0 0 0 0 0 1.493127147766323
[truncated: 122,539 more chars]
