# Supplementary material for: Large-deviations of disease spreading dynamics with vaccination
Source: PLoS One. 2023 Jul 10;18(7):e0287932. doi: 10.1371/journal.pone.0287932 (PMC10332629; doi:10.1371/journal.pone.0287932)
Supplement: S1 Data — (GZ) [file pone.0287932.s002.gz › DATA/data_supporting_information/fig3/6400.out]

#bin log_merged log_interval0 …
#log: Base10
0.00078125 -2.9823720979009116e0 -2.9823720979009116e0
0.0009375000000000001 -2.901061806895773e0 -2.901061806895773e0
0.00109375 -2.568503660606671e0 -2.568503660606671e0
0.00125 -2.455679528918386e0 -2.455679528918386e0
0.00140625 -2.30016561806247e0 -2.30016561806247e0
0.0015625 -2.062151076233254e0 -2.062151076233254e0
0.00171875 -1.8965210261569658e0 -1.8965210261569658e0
0.0018750000000000001 -1.7556708619220038e0 -1.7556708619220038e0
0.00203125 -1.725385735609739e0 -1.725385735609739e0
0.0021875 -1.6084536514670211e0 -1.6084536514670211e0
0.0023437500000000003 -1.4820080758383987e0 -1.4820080758383987e0
0.0025 -1.3943901951163347e0 -1.3943901951163347e0
0.0026562499999999998 -1.2962169365976073e0 -1.2962169365976073e0
0.0028125 -1.1616342875038348e0 -1.1616342875038348e0
0.00296875 -1.0955287901144906e0 -1.0955287901144906e0
0.003125 -1.0544678622211499e0 -1.0544678622211499e0
0.0032812500000000003 -9.697628156957356e-1 -9.697628156957356e-1
0.0034375000000000005 -8.821006916302898e-1 -8.821006916302898e-1
0.0035937499999999997 -8.240464456259864e-1 -8.240464456259864e-1
0.00375 -7.686845913215214e-1 -7.686845913215214e-1
0.00390625 -6.824934548860759e-1 -6.824934548860759e-1
0.0040625 -6.449312927868553e-1 -6.449312927868553e-1
0.00421875 -5.99775427574746e-1 -5.99775427574746e-1
0.004375 -5.151103702680806e-1 -5.151103702680806e-1
0.00453125 -5.186557192807917e-1 -5.186557192807917e-1
0.0046875 -4.6358124934409295e-1 -4.6358124934409295e-1
0.00484375 -3.827977764801793e-1 -3.827977764801793e-1
0.005 -3.530662422729214e-1 -3.530662422729214e-1
0.00515625 -3.238327310607523e-1 -3.238327310607523e-1
0.0053124999999999995 -2.842410650180276e-1 -2.842410650180276e-1
0.00546875 -2.3303342598342658e-1 -2.3303342598342658e-1
0.005625 -2.0286237270898289e-1 -2.0286237270898289e-1
0.00578125 -1.7195255642559948e-1 -1.7195255642559948e-1
0.0059375 -1.3876381532395987e-1 -1.3876381532395987e-1
0.00609375 -1.1907486240193554e-1 -1.1907486240193554e-1
0.00625 -9.022820396581244e-2 -9.022820396581244e-2
0.00640625 -6.763494150414351e-2 -6.763494150414351e-2
0.0065625 -3.27888991535068e-2 -3.27888991535068e-2
0.00671875 -8.415809090143167e-3 -8.415809090143167e-3
0.006875 3.188828885935857e-2 3.188828885935857e-2
0.00703125 4.721802398057173e-2 4.721802398057173e-2
0.0071875 8.347436651478768e-2 8.347436651478768e-2
0.00734375 1.1143110285979185e-1 1.1143110285979185e-1
0.0075 1.2787191081474214e-1 1.2787191081474214e-1
0.00765625 1.3082946097005754e-1 1.3082946097005754e-1
0.0078125 1.372227638628325e-1 1.372227638628325e-1
0.00796875 1.5229381346284265e-1 1.5229381346284265e-1
0.008125 1.812316912607863e-1 1.812316912607863e-1
0.00828125 1.908322661413373e-1 1.908322661413373e-1
0.0084375 2.0923774270544948e-1 2.0923774270544948e-1
0.00859375 2.321969451043011e-1 2.321969451043011e-1
0.00875 2.2589790092592432e-1 2.2589790092592432e-1
0.008906250000000001 2.484029165473154e-1 2.484029165473154e-1
0.009062500000000001 2.830519990013678e-1 2.830519990013678e-1
0.009218750000000001 2.8443080533974774e-1 2.8443080533974774e-1
0.009375000000000001 2.9420461205494997e-1 2.9420461205494997e-1
0.009531250000000002 2.985202523248014e-1 2.985202523248014e-1
0.009687500000000002 3.3012285236940864e-1 3.3012285236940864e-1
0.00984375 3.0359502330133603e-1 3.0359502330133603e-1
0.01 3.1576976061637163e-1 3.1576976061637163e-1
0.01015625 3.423542644161395e-1 3.423542644161395e-1
0.0103125 3.4775420844402527e-1 3.4775420844402527e-1
0.01046875 3.6063032521610205e-1 3.6063032521610205e-1
0.010625 3.478489051856237e-1 3.478489051856237e-1
0.010781250000000001 3.708968403777768e-1 3.708968403777768e-1
0.010937500000000001 3.7702585235478603e-1 3.7702585235478603e-1
0.011093750000000001 3.6891173112757736e-1 3.6891173112757736e-1
0.011250000000000001 3.818942568025201e-1 3.818942568025201e-1
0.011406250000000001 3.835371183765752e-1 3.835371183765752e-1
0.011562500000000002 3.950846402155954e-1 3.950846402155954e-1
0.011718750000000002 4.061181543863719e-1 4.061181543863719e-1
0.011875 3.994797809521011e-1 3.994797809521011e-1
0.01203125 4.127344020964707e-1 4.127344020964707e-1
0.0121875 3.996846166417023e-1 3.996846166417023e-1
0.01234375 4.1862639169971283e-1 4.1862639169971283e-1
0.0125 4.4245581925201316e-1 4.4245581925201316e-1
0.01265625 4.3692696000175113e-1 4.3692696000175113e-1
0.012812500000000001 4.540638610417269e-1 4.540638610417269e-1
0.012968750000000001 4.208410057533407e-1 4.208410057533407e-1
0.013125000000000001 4.4833660974858924e-1 4.4833660974858924e-1
0.013281250000000001 4.359071015880951e-1 4.359071015880951e-1
0.013437500000000002 4.3504991677468263e-1 4.3504991677468263e-1
0.013593750000000002 4.556984620473892e-1 4.556984620473892e-1
0.013750000000000002 4.491703168212049e-1 4.491703168212049e-1
0.01390625 4.462231747131633e-1 4.462231747131633e-1
0.0140625 4.566610426843405e-1 4.566610426843405e-1
0.01421875 4.548196641528599e-1 4.548196641528599e-1
0.014375 4.31596922714784e-1 4.31596922714784e-1
0.01453125 4.525353239807779e-1 4.525353239807779e-1
0.014687500000000001 4.5380130253283335e-1 4.5380130253283335e-1
0.014843750000000001 4.5866563966341767e-1 4.5866563966341767e-1
0.015000000000000001 4.7154238873394627e-1 4.7154238873394627e-1
0.015156250000000001 4.5006992901675824e-1 4.5006992901675824e-1
0.015312500000000001 4.5911427597070054e-1 4.5911427597070054e-1
0.015468750000000002 4.544673310554068e-1 4.544673310554068e-1
0.015625 4.672759928255297e-1 4.672759928255297e-1
0.01578125 4.543348411450503e-1 4.543348411450503e-1
0.0159375 4.5996163871017837e-1 4.5996163871017837e-1
0.01609375 4.5935814729340985e-1 4.5935814729340985e-1
0.01625 4.5913197840740816e-1 4.5913197840740816e-1
0.01640625 4.51018843926017e-1 4.51018843926017e-1
0.0165625 4.649256252880556e-1 4.649256252880556e-1
0.01671875 4.492324766058524e-1 4.492324766058524e-1
0.016875 4.821318418582856e-1 4.821318418582856e-1
0.01703125 4.5472769598859e-1 4.5472769598859e-1
0.0171875 4.555130828959997e-1 4.555130828959997e-1
0.01734375 4.541630753726573e-1 4.541630753726573e-1
0.0175 4.7291615415655963e-1 4.7291615415655963e-1
0.017656250000000002 4.54502511065352e-1 4.54502511065352e-1
0.017812500000000002 4.638708305999395e-1 4.638708305999395e-1
0.017968750000000002 4.6034382338415947e-1 4.6034382338415947e-1
0.018125000000000002 4.571393660873988e-1 4.571393660873988e-1
0.018281250000000002 4.3069063403276653e-1 4.3069063403276653e-1
0.018437500000000002 4.288559057465542e-1 4.288559057465542e-1
0.018593750000000003 4.502912788905129e-1 4.502912788905129e-1
0.018750000000000003 4.5720537351894075e-1 4.5720537351894075e-1
0.01890625 4.545878214446426e-1 4.545878214446426e-1
0.0190625 4.38385056974989e-1 4.38385056974989e-1
0.01921875 4.533183316809706e-1 4.533183316809706e-1
0.019375 4.450782800461135e-1 4.450782800461135e-1
0.01953125 4.228703261389861e-1 4.228703261389861e-1
0.0196875 4.330877134682347e-1 4.330877134682347e-1
0.01984375 4.399472751972504e-1 4.399472751972504e-1
0.02 4.5309993773957524e-1 4.5309993773957524e-1
0.02015625 4.40343523690212e-1 4.40343523690212e-1
0.0203125 4.4166449913995587e-1 4.4166449913995587e-1
0.02046875 4.1898522410542194e-1 4.1898522410542194e-1
0.020625 4.282724170850494e-1 4.282724170850494e-1
0.02078125 4.4453012890039156e-1 4.4453012890039156e-1
0.0209375 4.330472502504059e-1 4.330472502504059e-1
0.02109375 4.4233881613694814e-1 4.4233881613694814e-1
0.02125 4.3145082434443305e-1 4.3145082434443305e-1
0.02140625 4.127132722398934e-1 4.127132722398934e-1
0.021562500000000002 4.105670388150835e-1 4.105670388150835e-1
0.021718750000000002 4.256110759258669e-1 4.256110759258669e-1
0.021875000000000002 4.3326969806116233e-1 4.3326969806116233e-1
0.022031250000000002 4.3295286061242644e-1 4.3295286061242644e-1
0.022187500000000002 4.0598168677683555e-1 4.0598168677683555e-1
0.022343750000000002 4.0214328371143404e-1 4.0214328371143404e-1
0.022500000000000003 4.1572663578358027e-1 4.1572663578358027e-1
0.022656250000000003 4.1204605716688514e-1 4.1204605716688514e-1
0.0228125 4.138062852082336e-1 4.138062852082336e-1
0.02296875 3.960865912629239e-1 3.960865912629239e-1
0.023125 4.1573083438174274e-1 4.1573083438174274e-1
0.02328125 4.049226541826507e-1 4.049226541826507e-1
0.0234375 4.018124225842663e-1 4.018124225842663e-1
0.02359375 3.9383754376126e-1 3.9383754376126e-1
0.02375 3.8537583105948636e-1 3.8537583105948636e-1
0.02390625 3.937150205613258e-1 3.937150205613258e-1
0.0240625 3.9298966295995763e-1 3.9298966295995763e-1
0.02421875 3.8732504383710387e-1 3.8732504383710387e-1
0.024375 3.7963545817660327e-1 3.7963545817660327e-1
0.02453125 3.882907373656459e-1 3.882907373656459e-1
0.0246875 3.896342406203481e-1 3.896342406203481e-1
0.02484375 3.835198834556146e-1 3.835198834556146e-1
0.025 3.9150069546098587e-1 3.9150069546098587e-1
0.02515625 3.7975169291507394e-1 3.7975169291507394e-1
0.0253125 3.795478989611589e-1 3.795478989611589e-1
0.025468750000000002 3.825317899234002e-1 3.825317899234002e-1
0.025625000000000002 3.8686814090282917e-1 3.8686814090282917e-1
0.025781250000000002 3.6979102772351746e-1 3.6979102772351746e-1
0.025937500000000002 3.557999696602061e-1 3.557999696602061e-1
0.026093750000000002 3.746137340206084e-1 3.746137340206084e-1
0.026250000000000002 3.55254888474287e-1 3.55254888474287e-1
0.026406250000000003 3.7009691102252384e-1 3.7009691102252384e-1
0.026562500000000003 3.520924464239621e-1 3.520924464239621e-1
0.026718750000000003 3.521911085792859e-1 3.521911085792859e-1
0.026875 3.6206914647913857e-1 3.6206914647913857e-1
0.02703125 3.53361996762255e-1 3.53361996762255e-1
0.0271875 3.599902341622916e-1 3.599902341622916e-1
0.02734375 3.5849607858585353e-1 3.5849607858585353e-1
0.0275 3.439820676433052e-1 3.439820676433052e-1
0.02765625 3.4281583018286677e-1 3.4281583018286677e-1
0.0278125 3.4979169939446786e-1 3.4979169939446786e-1
0.02796875 3.2016276116677966e-1 3.2016276116677966e-1
0.028125 3.305452237807409e-1 3.305452237807409e-1
0.02828125 3.2288738629699276e-1 3.2288738629699276e-1
0.0284375 3.3036244199706255e-1 3.3036244199706255e-1
0.02859375 3.2356648457266113e-1 3.2356648457266113e-1
0.02875 3.352019026171953e-1 3.352019026171953e-1
0.02890625 3.232115621765339e-1 3.232115621765339e-1
0.0290625 3.2117242407388824e-1 3.2117242407388824e-1
0.02921875 3.213514541882838e-1 3.213514541882838e-1
0.029375000000000002 3.121958487806702e-1 3.121958487806702e-1
0.029531250000000002 3.1933127253227633e-1 3.1933127253227633e-1
0.029687500000000002 3.284929257017617e-1 3.284929257017617e-1
0.029843750000000002 3.1641180887549547e-1 3.1641180887549547e-1
0.030000000000000002 3.1898285073224963e-1 3.1898285073224963e-1
0.030156250000000002 3.006062469551076e-1 3.006062469551076e-1
0.030312500000000003 3.213370700725542e-1 3.213370700725542e-1
0.030468750000000003 3.0056290721790413e-1 3.0056290721790413e-1
0.030625000000000003 3.025026101756745e-1 3.025026101756745e-1
0.03078125 3.080001360933644e-1 3.080001360933644e-1
0.0309375 2.8902905010840607e-1 2.8902905010840607e-1
0.03109375 3.087828661302816e-1 3.087828661302816e-1
0.03125 2.793643546012796e-1 2.793643546012796e-1
0.03140625 2.968463400472907e-1 2.968463400472907e-1
0.0315625 3.069110238823165e-1 3.069110238823165e-1
0.03171875 3.0659235403413243e-1 3.0659235403413243e-1
0.031875 2.932635851541314e-1 2.932635851541314e-1
0.03203125 2.9870918816072356e-1 2.9870918816072356e-1
0.0321875 2.857604094299355e-1 2.857604094299355e-1
0.03234375 2.9170336738001845e-1 2.9170336738001845e-1
0.0325 2.7292309557673855e-1 2.7292309557673855e-1
0.03265625 2.863937466247486e-1 2.863937466247486e-1
0.032812499999999994 2.829645975323225e-1 2.829645975323225e-1
0.03296875 2.668864190943574e-1 2.668864190943574e-1
0.033124999999999995 2.6250733343044397e-1 2.6250733343044397e-1
0.03328125 2.6148498462429837e-1 2.6148498462429837e-1
0.033437499999999995 2.736448276880261e-1 2.736448276880261e-1
0.03359375 2.8492676744485346e-1 2.8492676744485346e-1
0.033749999999999995 2.5278293093537707e-1 2.5278293093537707e-1
0.03390625 2.5597341516981453e-1 2.5597341516981453e-1
0.034062499999999996 2.7324566931451466e-1 2.7324566931451466e-1
0.03421875 2.652845880404535e-1 2.652845880404535e-1
0.034374999999999996 2.691028865954146e-1 2.691028865954146e-1
0.03453125 2.658432037844656e-1 2.658432037844656e-1
0.034687499999999996 2.559797273986484e-1 2.559797273986484e-1
0.03484375 2.612677171430229e-1 2.612677171430229e-1
0.034999999999999996 2.5142784679723684e-1 2.5142784679723684e-1
0.03515625 2.3962252083787883e-1 2.3962252083787883e-1
0.0353125 2.4817300865583514e-1 2.4817300865583514e-1
0.03546875 2.3992772329369894e-1 2.3992772329369894e-1
0.035625 2.3791963568941776e-1 2.3791963568941776e-1
0.03578125 2.3916426243544686e-1 2.3916426243544686e-1
0.0359375 2.431950666480085e-1 2.431950666480085e-1
0.03609375 2.323540866179834e-1 2.323540866179834e-1
0.03625 2.3370263816991121e-1 2.3370263816991121e-1
0.03640625 2.357838438590485e-1 2.357838438590485e-1
0.0365625 2.2170781214503643e-1 2.2170781214503643e-1
0.03671875 2.2744009868051274e-1 2.2744009868051274e-1
0.036875 2.3426543747950257e-1 2.3426543747950257e-1
0.037031249999999995 2.3196289013071203e-1 2.3196289013071203e-1
0.0371875 2.2871846776365112e-1 2.2871846776365112e-1
0.037343749999999995 2.10909151777964e-1 2.10909151777964e-1
0.0375 2.1618973492308635e-1 2.1618973492308635e-1
0.037656249999999995 2.184860587565205e-1 2.184860587565205e-1
0.0378125 2.1491301845275723e-1 2.1491301845275723e-1
0.037968749999999996 2.1865202868979816e-1 2.1865202868979816e-1
0.038125 1.9828149404360795e-1 1.9828149404360795e-1
0.038281249999999996 2.0814649676253305e-1 2.0814649676253305e-1
0.0384375 2.0785166643985997e-1 2.0785166643985997e-1
0.038593749999999996 1.9997302399928651e-1 1.9997302399928651e-1
0.03875 2.0832412079266271e-1 2.0832412079266271e-1
0.038906249999999996 2.0276221194057564e-1 2.0276221194057564e-1
0.0390625 2.0921875557700753e-1 2.0921875557700753e-1
0.03921875 1.893072845621142e-1 1.893072845621142e-1
0.039375 1.8739091364636318e-1 1.8739091364636318e-1
0.03953125 1.9881555884853208e-1 1.9881555884853208e-1
0.0396875 1.944532653094435e-1 1.944532653094435e-1
0.03984375 1.9355579250690846e-1 1.9355579250690846e-1
0.04 1.822726412008202e-1 1.822726412008202e-1
0.04015625 1.8965236794269424e-1 1.8965236794269424e-1
0.0403125 1.806734611357066e-1 1.806734611357066e-1
0.04046875 1.874939031624714e-1 1.874939031624714e-1
0.040625 1.764046197715694e-1 1.764046197715694e-1
0.04078125 1.753246689192971e-1 1.753246689192971e-1
0.040937499999999995 1.701621354698042e-1 1.701621354698042e-1
0.04109375 1.8444653319715565e-1 1.8444653319715565e-1
0.041249999999999995 1.700894462562652e-1 1.700894462562652e-1
0.04140625 1.7269065967433983e-1 1.7269065967433983e-1
0.041562499999999995 1.7695355492400688e-1 1.7695355492400688e-1
0.04171875 1.7711547108114667e-1 1.7711547108114667e-1
0.041874999999999996 1.6988365385509008e-1 1.6988365385509008e-1
0.04203125 1.629032043517733e-1 1.629032043517733e-1
0.042187499999999996 1.6929078462748715e-1 1.6929078462748715e-1
0.04234375 1.4342251475158685e-1 1.4342251475158685e-1
0.042499999999999996 1.5278443737474356e-1 1.5278443737474356e-1
0.04265625 1.6609138500666143e-1 1.6609138500666143e-1
0.042812499999999996 1.5560323876911264e-1 1.5560323876911264e-1
0.04296875 1.6741057296234851e-1 1.6741057296234851e-1
0.043125 1.518746653980494e-1 1.518746653980494e-1
0.04328125 1.5905365463344845e-1 1.5905365463344845e-1
0.0434375 1.4447527779452196e-1 1.4447527779452196e-1
0.04359375 1.5261736393653758e-1 1.5261736393653758e-1
0.04375 1.667578279918822e-1 1.667578279918822e-1
0.04390625 1.5639580175797585e-1 1.5639580175797585e-1
0.0440625 1.3548740560303907e-1 1.3548740560303907e-1
0.04421875 1.5850014005786273e-1 1.5850014005786273e-1
0.044375 1.5526001238708398e-1 1.5526001238708398e-1
0.04453125 1.4149983528863652e-1 1.4149983528863652e-1
0.0446875 1.2701272201615632e-1 1.2701272201615632e-1
0.044843749999999995 1.3671327744827488e-1 1.3671327744827488e-1
0.045 1.2461950533201582e-1 1.2461950533201582e-1
0.045156249999999995 1.2030197806574927e-1 1.2030197806574927e-1
0.0453125 1.2725363086951313e-1 1.2725363086951313e-1
0.045468749999999995 1.2206371714432374e-1 1.2206371714432374e-1
0.045625 1.1077200541989862e-1 1.1077200541989862e-1
0.045781249999999996 1.2275934729609128e-1 1.2275934729609128e-1
0.0459375 1.1613590901219562e-1 1.1613590901219562e-1
0.046093749999999996 1.1978674680244206e-1 1.1978674680244206e-1
0.04625 1.1764023460750161e-1 1.1764023460750161e-1
0.046406249999999996 1.1219355065054026e-1 1.1219355065054026e-1
0.0465625 1.1926775635105935e-1 1.1926775635105935e-1
0.046718749999999996 1.088402819266272e-1 1.088402819266272e-1
0.046875 1.073848125827177e-1 1.073848125827177e-1
0.04703125 9.464328131138666e-2 9.464328131138666e-2
0.0471875 1.0124219011845037e-1 1.0124219011845037e-1
0.04734375 1.0370692628452582e-1 1.0370692628452582e-1
0.0475 9.352265329993736e-2 9.352265329993736e-2
0.04765625 1.1209052907428907e-1 1.1209052907428907e-1
0.0478125 1.0304428265839727e-1 1.0304428265839727e-1
0.04796875 1.0203080329051284e-1 1.0203080329051284e-1
0.048125 1.0965027927908944e-1 1.0965027927908944e-1
0.04828125 1.006169335876117e-1 1.006169335876117e-1
0.0484375 9.53670911246669e-2 9.53670911246669e-2
0.04859375 9.573062645744779e-2 9.573062645744779e-2
0.04875 9.257795282450809e-2 9.257795282450809e-2
0.04890625 8.703767786959782e-2 8.703767786959782e-2
0.049062499999999995 8.724442725746906e-2 8.724442725746906e-2
0.04921875 8.215855846332909e-2 8.215855846332909e-2
0.049374999999999995 8.554191570442038e-2 8.554191570442038e-2
0.04953125 7.9791775147664e-2 7.9791775147664e-2
0.049687499999999996 8.303652379322068e-2 8.303652379322068e-2
0.04984375 7.936617211839314e-2 7.936617211839314e-2
0.049999999999999996 6.4455166981356e-2 6.4455166981356e-2
0.05015625 6.649937801807448e-2 6.649937801807448e-2
0.050312499999999996 7.102700148038332e-2 7.102700148038332e-2
0.05046875 8.605684946064196e-2 8.605684946064196e-2
0.050624999999999996 6.940648536260108e-2 6.940648536260108e-2
0.05078125 5.510345237530112e-2 5.510345237530112e-2
0.0509375 6.675990381949726e-2 6.675990381949726e-2
0.05109375 7.451622247094258e-2 7.451622247094258e-2
0.05125 5.939256753503708e-2 5.939256753503708e-2
0.05140625 6.434292843391143e-2 6.434292843391143e-2
0.0515625 6.81397766668348e-2 6.81397766668348e-2
0.05171875 5.2636565454799555e-2 5.2636565454799555e-2
0.051875 6.155289731099822e-2 6.155289731099822e-2
0.05203125 5.5887616091917725e-2 5.5887616091917725e-2
0.0521875 6.652589716827118e-2 6.652589716827118e-2
0.05234375 5.999334068814699e-2 5.999334068814699e-2
0.0525 5.879542534216364e-2 5.879542534216364e-2
0.05265625 5.7886489596735036e-2 5.7886489596735036e-2
0.0528125 4.145455839283807e-2 4.145455839283807e-2
0.052968749999999995 5.6047764998079064e-2 5.6047764998079064e-2
0.053125 4.8966578019867146e-2 4.8966578019867146e-2
0.053281249999999995 5.040074967450403e-2 5.040074967450403e-2
0.0534375 4.924815395292592e-2 4.924815395292592e-2
0.053593749999999996 4.303275791630279e-2 4.303275791630279e-2
0.05375 3.958707696323893e-2 3.958707696323893e-2
0.053906249999999996 5.289151558121796e-2 5.289151558121796e-2
0.0540625 4.822439923395416e-2 4.822439923395416e-2
0.054218749999999996 4.2773761265602506e-2 4.2773761265602506e-2
0.054375 3.7503141362089654e-2 3.7503141362089654e-2
0.054531249999999996 3.621500807161704e-2 3.621500807161704e-2
0.0546875 3.725663356612552e-2 3.725663356612552e-2
0.05484375 3.5576210458425184e-2 3.5576210458425184e-2
0.055 2.836175464994506e-2 2.836175464994506e-2
0.05515625 2.713572282641019e-2 2.713572282641019e-2
0.0553125 3.721849572206759e-2 3.721849572206759e-2
0.05546875 2.4987869344153868e-2 2.4987869344153868e-2
0.055625 2.3665565112191533e-2 2.3665565112191533e-2
0.05578125 1.409336056735322e-2 1.409336056735322e-2
0.0559375 3.301781917729807e-2 3.301781917729807e-2
0.05609375 2.288239529093028e-2 2.288239529093028e-2
0.05625 2.824564288561726e-2 2.824564288561726e-2
0.05640625 1.1900547162662978e-2 1.1900547162662978e-2
0.0565625 1.9331414113589407e-2 1.9331414113589407e-2
0.05671875 1.1891519038494724e-2 1.1891519038494724e-2
0.056874999999999995 1.0183666808865954e-2 1.0183666808865954e-2
0.05703125 2.4987893857764565e-2 2.4987893857764565e-2
0.057187499999999995 -3.460936416336491e-3 -3.460936416336491e-3
0.05734375 1.6541440295208876e-2 1.6541440295208876e-2
0.057499999999999996 8.963221043581715e-3 8.963221043581715e-3
0.05765625 2.0706583739633633e-2 2.0706583739633633e-2
0.057812499999999996 -1.22407017966486e-3 -1.22407017966486e-3
0.05796875 1.1152500306020219e-2 1.1152500306020219e-2
0.058124999999999996 9.771087669600664e-3 9.771087669600664e-3
0.05828125 4.726327165139654e-3 4.726327165139654e-3
0.058437499999999996 7.299812599962596e-3 7.299812599962596e-3
0.05859375 1.0844438465705597e-2 1.0844438465705597e-2
0.05875 5.326948189344538e-3 5.326948189344538e-3
0.05890625 1.3143052467280203e-2 1.3143052467280203e-2
0.0590625 5.815168409066818e-3 5.815168409066818e-3
0.05921875 -4.805473875653998e-3 -4.805473875653998e-3
0.059375 -2.718224144933057e-3 -2.718224144933057e-3
0.05953125 -1.2545609369003952e-2 -1.2545609369003952e-2
0.0596875 -6.1986266425768655e-3 -6.1986266425768655e-3
0.05984375 -1.8046466552509965e-2 -1.8046466552509965e-2
0.06 -1.1294467182556556e-2 -1.1294467182556556e-2
0.06015625 -1.6469571907469227e-2 -1.6469571907469227e-2
0.0603125 -8.146657482261954e-3 -8.146657482261954e-3
0.06046875 -1.7670697647422795e-2 -1.7670697647422795e-2
0.060625 4.467323181183591e-3 4.467323181183591e-3
0.060781249999999995 -1.2082132632035947e-2 -1.2082132632035947e-2
0.0609375 -1.5833050665837956e-2 -1.5833050665837956e-2
0.061093749999999995 -2.1007673375839087e-2 -2.1007673375839087e-2
0.06125 -1.3164781796836333e-2 -1.3164781796836333e-2
0.061406249999999996 -2.186334029898296e-2 -2.186334029898296e-2
0.0615625 -1.3378041712035493e-2 -1.3378041712035493e-2
0.061718749999999996 -1.3380426515373411e-2 -1.3380426515373411e-2
0.061875 -2.386825356621136e-2 -2.386825356621136e-2
0.062031249999999996 -3.311842391963671e-2 -3.311842391963671e-2
0.0621875 -1.587794925285868e-2 -1.587794925285868e-2
0.062343749999999996 -2.557355975955522e-2 -2.557355975955522e-2
0.0625 -3.286863877179291e-2 -3.286863877179291e-2
0.06265625 -3.606989379864478e-2 -3.606989379864478e-2
0.06281250000000001 -2.7711525813861382e-2 -2.7711525813861382e-2
0.06296875 -3.030252099438746e-2 -3.030252099438746e-2
0.063125 -3.119377808594015e-2 -3.119377808594015e-2
0.06328125 -3.3328901046620896e-2 -3.3328901046620896e-2
0.0634375 -3.5298579304940514e-2 -3.5298579304940514e-2
0.06359375 -2.7445130528354067e-2 -2.7445130528354067e-2
0.06375 -2.5473161716268233e-2 -2.5473161716268233e-2
0.06390625 -4.092155306466827e-2 -4.092155306466827e-2
0.0640625 -3.93992405481689e-2 -3.93992405481689e-2
0.06421875 -3.166611861229773e-2 -3.166611861229773e-2
0.064375 -3.964955820743432e-2 -3.964955820743432e-2
0.06453125 -3.903760080152585e-2 -3.903760080152585e-2
0.0646875 -3.4172106255260015e-2 -3.4172106255260015e-2
0.06484374999999999 -3.601827649959466e-2 -3.601827649959466e-2
0.065 -4.257976172698852e-2 -4.257976172698852e-2
0.06515625 -5.147477225478303e-2 -5.147477225478303e-2
0.0653125 -3.60191555039413e-2 -3.60191555039413e-2
0.06546874999999999 -5.379865274676865e-2 -5.379865274676865e-2
0.065625 -5.7455706676369456e-2 -5.7455706676369456e-2
0.06578125 -6.866580159271995e-2 -6.866580159271995e-2
0.0659375 -5.4264487648429505e-2 -5.4264487648429505e-2
0.06609374999999999 -5.888982091233208e-2 -5.888982091233208e-2
0.06625 -5.519163627036994e-2 -5.519163627036994e-2
0.06640625 -6.418088823943924e-2 -6.418088823943924e-2
0.0665625 -4.938632871813331e-2 -4.938632871813331e-2
0.06671875 -6.292685820495114e-2 -6.292685820495114e-2
0.066875 -6.1660154503220266e-2 -6.1660154503220266e-2
0.06703125 -6.353427752879304e-2 -6.353427752879304e-2
0.0671875 -6.812926826683485e-2 -6.812926826683485e-2
0.06734375 -6.756137198158774e-2 -6.756137198158774e-2
0.0675 -5.301688366012547e-2 -5.301688366012547e-2
0.06765625 -6.013717214751102e-2 -6.013717214751102e-2
0.0678125 -6.878993350824691e-2 -6.878993350824691e-2
0.06796875 -6.278277588694925e-2 -6.278277588694925e-2
0.068125 -7.782458414181326e-2 -7.782458414181326e-2
0.06828125 -6.029022346524959e-2 -6.029022346524959e-2
0.0684375 -7.788999174613798e-2 -7.788999174613798e-2
0.06859375 -7.162589238555972e-2 -7.162589238555972e-2
0.06875 -6.747336047488295e-2 -6.747336047488295e-2
0.06890625 -7.73779488497488e-2 -7.73779488497488e-2
0.0690625 -8.8428558877927e-2 -8.8428558877927e-2
0.06921875 -9.2066255169589e-2 -9.2066255169589e-2
0.06937499999999999 -7.528435595191274e-2 -7.528435595191274e-2
0.06953125 -8.331832951831109e-2 -8.331832951831109e-2
0.0696875 -9.052550430556527e-2 -9.052550430556527e-2
0.06984375 -8.336856313849728e-2 -8.336856313849728e-2
0.06999999999999999 -8.294216769832508e-2 -8.294216769832508e-2
0.07015625 -8.23724545978215e-2 -8.23724545978215e-2
0.0703125 -7.212178036866623e-2 -7.212178036866623e-2
0.07046875 -8.005483096008481e-2 -8.005483096008481e-2
0.070625 -7.941628805952439e-2 -7.941628805952439e-2
0.07078125 -9.217025012845204e-2 -9.217025012845204e-2
0.0709375 -8.788623880696411e-2 -8.788623880696411e-2
0.07109375 -9.168643136150001e-2 -9.168643136150001e-2
0.07125 -8.225917221830548e-2 -8.225917221830548e-2
0.07140625 -9.428288535742047e-2 -9.428288535742047e-2
0.0715625 -8.474857809392722e-2 -8.474857809392722e-2
0.07171875 -9.359786718846896e-2 -9.359786718846896e-2
0.071875 -9.523978121956622e-2 -9.523978121956622e-2
0.07203125 -8.623085041631873e-2 -8.623085041631873e-2
0.0721875 -8.461784063434186e-2 -8.461784063434186e-2
0.07234375 -1.0034518162843176e-1 -1.0034518162843176e-1
0.0725 -9.155433869023488e-2 -9.155433869023488e-2
0.07265625 -1.0448980311071443e-1 -1.0448980311071443e-1
0.0728125 -1.0417854446837316e-1 -1.0417854446837316e-1
0.07296875 -9.068339967894223e-2 -9.068339967894223e-2
0.073125 -9.95775009985258e-2 -9.95775009985258e-2
0.07328124999999999 -1.0359096277648439e-1 -1.0359096277648439e-1
0.0734375 -1.0542291769639212e-1 -1.0542291769639212e-1
0.07359375 -1.1337954720034338e-1 -1.1337954720034338e-1
0.07375 -1.1797806592972426e-1 -1.1797806592972426e-1
0.07390624999999999 -1.051898360258341e-1 -1.051898360258341e-1
0.0740625 -1.0370198457326785e-1 -1.0370198457326785e-1
0.07421875 -1.0826628501559332e-1 -1.0826628501559332e-1
0.074375 -1.0836801872824742e-1 -1.0836801872824742e-1
0.07453125 -1.1145078444110856e-1 -1.1145078444110856e-1
0.0746875 -1.0069095257199967e-1 -1.0069095257199967e-1
0.07484375 -1.1775379665255548e-1 -1.1775379665255548e-1
0.075 -1.0624332229440858e-1 -1.0624332229440858e-1
0.07515625 -1.2108332004323108e-1 -1.2108332004323108e-1
0.0753125 -1.0698759281991022e-1 -1.0698759281991022e-1
0.07546875 -1.1622625855375679e-1 -1.1622625855375679e-1
0.075625 -1.066571693274958e-1 -1.066571693274958e-1
0.07578125 -1.2233973783373164e-1 -1.2233973783373164e-1
0.0759375 -1.1545916354657981e-1 -1.1545916354657981e-1
0.07609375 -1.0985086634878405e-1 -1.0985086634878405e-1
0.07625 -1.2041813250039501e-1 -1.2041813250039501e-1
0.07640625 -1.149179843416781e-1 -1.149179843416781e-1
0.0765625 -1.1497945084488981e-1 -1.1497945084488981e-1
0.07671875 -1.2078004089904004e-1 -1.2078004089904004e-1
0.076875 -1.2267342861901431e-1 -1.2267342861901431e-1
0.07703125 -1.1429447706791995e-1 -1.1429447706791995e-1
0.07718749999999999 -1.2163276978731608e-1 -1.2163276978731608e-1
0.07734375 -1.1692150204385632e-1 -1.1692150204385632e-1
0.0775 -1.3140473216094994e-1 -1.3140473216094994e-1
0.07765625 -1.3232853704244496e-1 -1.3232853704244496e-1
0.07781249999999999 -1.338167288479375e-1 -1.338167288479375e-1
0.07796875 -1.1989222144643952e-1 -1.1989222144643952e-1
0.078125 -1.2351967211202952e-1 -1.2351967211202952e-1
0.07828125 -1.383898668389114e-1 -1.383898668389114e-1
0.0784375 -1.2824602727574108e-1 -1.2824602727574108e-1
0.07859375 -1.3284587941894221e-1 -1.3284587941894221e-1
0.07875 -1.3968110479641416e-1 -1.3968110479641416e-1
0.07890625 -1.269122788878625e-1 -1.269122788878625e-1
0.0790625 -1.4431731020045424e-1 -1.4431731020045424e-1
0.07921875 -1.416291282955675e-1 -1.416291282955675e-1
0.079375 -1.4233306060191842e-1 -1.4233306060191842e-1
0.07953125 -1.433587228550599e-1 -1.433587228550599e-1
0.0796875 -1.3645934740020982e-1 -1.3645934740020982e-1
0.07984375 -1.455408656977446e-1 -1.455408656977446e-1
0.08 -1.4505415150711576e-1 -1.4505415150711576e-1
0.08015625 -1.3838933204829607e-1 -1.3838933204829607e-1
0.0803125 -1.420003558898819e-1 -1.420003558898819e-1
0.08046875 -1.3994999237707395e-1 -1.3994999237707395e-1
0.080625 -1.4229104744550147e-1 -1.4229104744550147e-1
0.08078125 -1.445039193129154e-1 -1.445039193129154e-1
0.0809375 -1.3610192073634186e-1 -1.3610192073634186e-1
0.08109374999999999 -1.47082195113176e-1 -1.47082195113176e-1
0.08125 -1.3685375233331376e-1 -1.3685375233331376e-1
0.08140625 -1.5405592493903475e-1 -1.5405592493903475e-1
0.0815625 -1.378480127084507e-1 -1.378480127084507e-1
0.08171874999999999 -1.4504295986922022e-1 -1.4504295986922022e-1
0.081875 -1.4162771699762322e-1 -1.4162771699762322e-1
0.08203125 -1.4180783823417675e-1 -1.4180783823417675e-1
0.0821875 -1.5200399428227263e-1 -1.5200399428227263e-1
0.08234375 -1.4641594756790743e-1 -1.4641594756790743e-1
0.0825 -1.5524687954553462e-1 -1.5524687954553462e-1
0.08265625 -1.5350714611691307e-1 -1.5350714611691307e-1
0.0828125 -1.458349762981519e-1 -1.458349762981519e-1
0.08296875 -1.4195617898963553e-1 -1.4195617898963553e-1
0.083125 -1.51518675993207e-1 -1.51518675993207e-1
0.08328125 -1.4866774673851557e-1 -1.4866774673851557e-1
0.0834375 -1.5011954689476203e-1 -1.5011954689476203e-1
0.08359375 -1.423279995708575e-1 -1.423279995708575e-1
0.08375 -1.528557674730613e-1 -1.528557674730613e-1
0.08390625 -1.467403230860831e-1 -1.467403230860831e-1
0.0840625 -1.631271651838282e-1 -1.631271651838282e-1
0.08421875 -1.5961165811700573e-1 -1.5961165811700573e-1
0.084375 -1.628423119166249e-1 -1.628423119166249e-1
0.08453125 -1.5940754664803114e-1 -1.5940754664803114e-1
0.0846875 -1.4894709756595637e-1 -1.4894709756595637e-1
0.08484375 -1.540636182696793e-1 -1.540636182696793e-1
0.08499999999999999 -1.584322200203636e-1 -1.584322200203636e-1
0.08515625 -1.6226493637100736e-1 -1.6226493637100736e-1
0.0853125 -1.655086962034651e-1 -1.655086962034651e-1
0.08546875 -1.8040779154694553e-1 -1.8040779154694553e-1
0.08562499999999999 -1.6042295871125622e-1 -1.6042295871125622e-1
0.08578125 -1.696477558009568e-1 -1.696477558009568e-1
0.0859375 -1.5749082214438692e-1 -1.5749082214438692e-1
0.08609375 -1.6450428312169185e-1 -1.6450428312169185e-1
0.08625 -1.6643801262830982e-1 -1.6643801262830982e-1
0.08640625 -1.609269454736526e-1 -1.609269454736526e-1
0.0865625 -1.8282043620707134e-1 -1.8282043620707134e-1
0.08671875 -1.7803986817057682e-1 -1.7803986817057682e-1
0.086875 -1.7940565484218984e-1 -1.7940565484218984e-1
0.08703125 -1.6469812142873286e-1 -1.6469812142873286e-1
0.0871875 -1.8185529547259227e-1 -1.8185529547259227e-1
0.08734375 -1.6424559645088754e-1 -1.6424559645088754e-1
0.0875 -1.6685085560698587e-1 -1.6685085560698587e-1
0.08765625 -1.751537441803115e-1 -1.751537441803115e-1
0.0878125 -1.7415681767557123e-1 -1.7415681767557123e-1
0.08796875 -1.6842245818520984e-1 -1.6842245818520984e-1
0.088125 -1.8566936038110304e-1 -1.8566936038110304e-1
0.08828125 -1.6468827347012427e-1 -1.6468827347012427e-1
0.0884375 -1.8171617860776257e-1 -1.8171617860776257e-1
0.08859375 -1.776708551071855e-1 -1.776708551071855e-1
0.08875 -1.8711660789609175e-1 -1.8711660789609175e-1
0.08890624999999999 -1.7634018725334988e-1 -1.7634018725334988e-1
0.0890625 -1.7881138496818982e-1 -1.7881138496818982e-1
0.08921875 -1.7500551189619307e-1 -1.7500551189619307e-1
0.089375 -1.8303695781537987e-1 -1.8303695781537987e-1
0.08953124999999999 -1.833839894545739e-1 -1.833839894545739e-1
0.0896875 -1.8921066090547844e-1 -1.8921066090547844e-1
0.08984375 -1.8204867693726134e-1 -1.8204867693726134e-1
0.09 -1.8833543305414002e-1 -1.8833543305414002e-1
0.09015625 -1.7529677803418542e-1 -1.7529677803418542e-1
0.0903125 -1.7183233083620086e-1 -1.7183233083620086e-1
0.09046875 -1.832509522548711e-1 -1.832509522548711e-1
0.090625 -1.9024052506961686e-1 -1.9024052506961686e-1
0.09078125 -1.7237460773845248e-1 -1.7237460773845248e-1
0.0909375 -1.7963140161260105e-1 -1.7963140161260105e-1
0.09109375 -1.8635281105730916e-1 -1.8635281105730916e-1
0.09125 -1.911557267314996e-1 -1.911557267314996e-1
0.09140625 -1.7384260943550123e-1 -1.7384260943550123e-1
0.0915625 -1.9415931670778752e-1 -1.9415931670778752e-1
0.09171875 -1.9121457537608455e-1 -1.9121457537608455e-1
0.091875 -1.7463743192116032e-1 -1.7463743192116032e-1
0.09203125 -1.8306853610216e-1 -1.8306853610216e-1
0.0921875 -1.840322528339633e-1 -1.840322528339633e-1
0.09234375 -1.8190201699304032e-1 -1.8190201699304032e-1
0.0925 -1.8767818412402937e-1 -1.8767818412402937e-1
0.09265625 -1.9538733469358283e-1 -1.9538733469358283e-1
0.09281249999999999 -1.9398677366712525e-1 -1.9398677366712525e-1
0.09296875 -1.819177167728916e-1 -1.819177167728916e-1
0.093125 -1.8929552498753344e-1 -1.8929552498753344e-1
0.09328125 -1.9317600522095324e-1 -1.9317600522095324e-1
0.09343749999999999 -1.9410244878713945e-1 -1.9410244878713945e-1
0.09359375 -1.8740691388734865e-1 -1.8740691388734865e-1
0.09375 -1.895317313885747e-1 -1.895317313885747e-1
0.09390625 -2.0471157007728413e-1 -2.0471157007728413e-1
0.0940625 -2.0177757674423935e-1 -2.0177757674423935e-1
0.09421875 -1.8116545653288574e-1 -1.8116545653288574e-1
0.094375 -1.9427827487448246e-1 -1.9427827487448246e-1
0.09453125 -1.854018312071779e-1 -1.854018312071779e-1
0.0946875 -1.783367547425363e-1 -1.783367547425363e-1
0.09484375 -1.9139390500573006e-1 -1.9139390500573006e-1
0.095 -1.953461072682834e-1 -1.953461072682834e-1
0.09515625 -2.0039130998089183e-1 -2.0039130998089183e-1
0.0953125 -2.0074363006847795e-1 -2.0074363006847795e-1
0.09546875 -2.060292084067945e-1 -2.060292084067945e-1
0.095625 -1.904595251419372e-1 -1.904595251419372e-1
0.09578125 -2.053586980998765e-1 -2.053586980998765e-1
0.0959375 -2.0087830448733746e-1 -2.0087830448733746e-1
0.09609375 -1.9890989565124562e-1 -1.9890989565124562e-1
0.09625 -1.9863703977603597e-1 -1.9863703977603597e-1
0.09640625 -2.0874410669171573e-1 -2.0874410669171573e-1
0.0965625 -1.9481244266422015e-1 -1.9481244266422015e-1
0.09671875 -2.0227539317625576e-1 -2.0227539317625576e-1
0.096875 -1.9861103846620187e-1 -1.9861103846620187e-1
0.09703125 -2.0558263107864638e-1 -2.0558263107864638e-1
0.0971875 -1.9131581198258152e-1 -1.9131581198258152e-1
0.09734374999999999 -2.111772979494666e-1 -2.111772979494666e-1
0.0975 -1.906023877361398e-1 -1.906023877361398e-1
0.09765625 -2.0384447151332585e-1 -2.0384447151332585e-1
0.0978125 -1.9575701660528955e-1 -1.9575701660528955e-1
0.09796875 -1.9757808251984477e-1 -1.9757808251984477e-1
0.098125 -2.0968528569688294e-1 -2.0968528569688294e-1
0.09828125 -2.0348667504436468e-1 -2.0348667504436468e-1
0.0984375 -2.0039139587811894e-1 -2.0039139587811894e-1
0.09859375 -2.0265432306019227e-1 -2.0265432306019227e-1
0.09875 -2.08815055777682e-1 -2.08815055777682e-1
0.09890625 -2.0952179848314278e-1 -2.0952179848314278e-1
0.0990625 -2.1059923119287793e-1 -2.1059923119287793e-1
0.09921875 -2.0572877912650744e-1 -2.0572877912650744e-1
0.099375 -2.058808771837497e-1 -2.058808771837497e-1
0.09953125 -2.0932582678392953e-1 -2.0932582678392953e-1
0.0996875 -2.045888474797315e-1 -2.045888474797315e-1
0.09984375 -2.1129007130025945e-1 -2.1129007130025945e-1
0.1 -2.0512898096308652e-1 -2.0512898096308652e-1
0.10015625 -1.9824229185656383e-1 -1.9824229185656383e-1
0.1003125 -2.0865941753004824e-1 -2.0865941753004824e-1
0.10046875 -2.0051097509963745e-1 -2.0051097509963745e-1
0.100625 -1.9825742122543977e-1 -1.9825742122543977e-1
0.10078125 -2.1595263575023216e-1 -2.1595263575023216e-1
0.1009375 -2.1077817655237174e-1 -2.1077817655237174e-1
0.10109375 -2.0789595031488295e-1 -2.0789595031488295e-1
0.10124999999999999 -2.056401468282778e-1 -2.056401468282778e-1
0.10140625 -2.0896617855965394e-1 -2.0896617855965394e-1
0.1015625 -2.154984190071949e-1 -2.154984190071949e-1
0.10171875 -2.150981842994546e-1 -2.150981842994546e-1
0.101875 -2.036661284935284e-1 -2.036661284935284e-1
0.10203125 -2.1454515059463608e-1 -2.1454515059463608e-1
0.1021875 -2.030081465097786e-1 -2.030081465097786e-1
0.10234375 -2.1251269463733058e-1 -2.1251269463733058e-1
0.1025 -2.0767749510173905e-1 -2.0767749510173905e-1
0.10265625 -2.0333832837264287e-1 -2.0333832837264287e-1
0.1028125 -2.1440962260363028e-1 -2.1440962260363028e-1
0.10296875 -2.1242977829320386e-1 -2.1242977829320386e-1
0.103125 -2.160795480751907e-1 -2.160795480751907e-1
0.10328125 -2.08527788148563e-1 -2.08527788148563e-1
0.1034375 -2.205797540043526e-1 -2.205797540043526e-1
0.10359375 -2.0106489981231368e-1 -2.0106489981231368e-1
0.10375 -2.1316834766799309e-1 -2.1316834766799309e-1
0.10390625 -2.0548120670605874e-1 -2.0548120670605874e-1
0.1040625 -2.1428488125161982e-1 -2.1428488125161982e-1
0.10421875 -2.3117809039672954e-1 -2.3117809039672954e-1
0.104375 -2.2721805392189287e-1 -2.2721805392189287e-1
0.10453125 -2.1954080328965153e-1 -2.1954080328965153e-1
0.1046875 -2.1657923441785476e-1 -2.1657923441785476e-1
0.10484375 -2.2605939296204758e-1 -2.2605939296204758e-1
0.105 -2.2142762546468964e-1 -2.2142762546468964e-1
0.10515624999999999 -2.1737803823839874e-1 -2.1737803823839874e-1
0.1053125 -2.166250483180696e-1 -2.166250483180696e-1
0.10546875 -2.182560547887582e-1 -2.182560547887582e-1
0.105625 -2.2160598099322248e-1 -2.2160598099322248e-1
0.10578125 -2.1310295243188682e-1 -2.1310295243188682e-1
0.1059375 -2.2614778407819847e-1 -2.2614778407819847e-1
0.10609375 -2.2908153042340507e-1 -2.2908153042340507e-1
0.10625 -2.2515685415169662e-1 -2.2515685415169662e-1
0.10640625 -2.0618986150998841e-1 -2.0618986150998841e-1
0.1065625 -2.192182369033211e-1 -2.192182369033211e-1
0.10671875 -2.2497054544806394e-1 -2.2497054544806394e-1
0.106875 -2.182397871449715e-1 -2.182397871449715e-1
0.10703125 -2.186518316123105e-1 -2.186518316123105e-1
0.1071875 -2.2657068040303363e-1 -2.2657068040303363e-1
0.10734375 -2.1620450005025793e-1 -2.1620450005025793e-1
0.1075 -2.1587546905653232e-1 -2.1587546905653232e-1
0.10765625 -2.145538771521891e-1 -2.145538771521891e-1
0.1078125 -2.1746216754423164e-1 -2.1746216754423164e-1
0.10796875 -2.19417210097395e-1 -2.19417210097395e-1
0.108125 -2.2121694565271843e-1 -2.2121694565271843e-1
0.10828125 -2.0905662282325954e-1 -2.0905662282325954e-1
0.1084375 -2.2135952514031976e-1 -2.2135952514031976e-1
0.10859375 -2.2042508687559836e-1 -2.2042508687559836e-1
0.10875 -2.1250534572005142e-1 -2.1250534572005142e-1
0.10890625 -2.1916038348786548e-1 -2.1916038348786548e-1
0.10906249999999999 -2.2045470476473872e-1 -2.2045470476473872e-1
0.10921875 -2.1599581338728546e-1 -2.1599581338728546e-1
0.109375 -2.1485189288228446e-1 -2.1485189288228446e-1
0.10953125 -2.2297434446250497e-1 -2.2297434446250497e-1
0.1096875 -2.201100739287134e-1 -2.201100739287134e-1
0.10984375 -2.172485952539822e-1 -2.172485952539822e-1
0.11 -2.1955026650789966e-1 -2.1955026650789966e-1
0.11015625 -2.2699581141001124e-1 -2.2699581141001124e-1
0.1103125 -2.324767106490575e-1 -2.324767106490575e-1
0.11046875 -2.1741656987274416e-1 -2.1741656987274416e-1
0.110625 -2.2111633575037137e-1 -2.2111633575037137e-1
0.11078125 -2.2117564615814933e-1 -2.2117564615814933e-1
0.1109375 -2.2809878729663557e-1 -2.2809878729663557e-1
0.11109375 -2.1737209376283806e-1 -2.1737209376283806e-1
0.11125 -2.2385638277160558e-1 -2.2385638277160558e-1
0.11140625 -2.144197558302543e-1 -2.144197558302543e-1
0.1115625 -2.181024728399783e-1 -2.181024728399783e-1
0.11171875 -2.2543122432648977e-1 -2.2543122432648977e-1
0.111875 -2.2496420779794368e-1 -2.2496420779794368e-1
0.11203125 -2.151019521022639e-1 -2.151019521022639e-1
0.1121875 -2.189067061983727e-1 -2.189067061983727e-1
0.11234375 -2.2166027752951356e-1 -2.2166027752951356e-1
0.1125 -2.2065405694252638e-1 -2.2065405694252638e-1
0.11265625 -2.2362884873223754e-1 -2.2362884873223754e-1
0.1128125 -2.226209542707287e-1 -2.226209542707287e-1
0.11296874999999999 -2.260356743925107e-1 -2.260356743925107e-1
0.113125 -2.2479170032398121e-1 -2.2479170032398121e-1
0.11328125 -2.1205566189496983e-1 -2.1205566189496983e-1
0.1134375 -2.202269638303327e-1 -2.202269638303327e-1
0.11359375 -2.2708488333706134e-1 -2.2708488333706134e-1
0.11375 -2.2567850476139517e-1 -2.2567850476139517e-1
0.11390625 -2.1975364718105572e-1 -2.1975364718105572e-1
0.1140625 -2.3587983047651084e-1 -2.3587983047651084e-1
0.11421875 -2.2223362779346223e-1 -2.2223362779346223e-1
0.114375 -2.2767124753659607e-1 -2.2767124753659607e-1
0.11453125 -2.1510841463419217e-1 -2.1510841463419217e-1
0.1146875 -2.20506507557507e-1 -2.20506507557507e-1
0.11484375 -2.156154827046115e-1 -2.156154827046115e-1
0.115 -2.2333045323580825e-1 -2.2333045323580825e-1
0.11515625 -2.2424527959333806e-1 -2.2424527959333806e-1
0.1153125 -2.1861559397416874e-1 -2.1861559397416874e-1
0.11546875 -2.2204034863421418e-1 -2.2204034863421418e-1
0.115625 -2.3275105069274593e-1 -2.3275105069274593e-1
0.11578125 -2.3647896177431482e-1 -2.3647896177431482e-1
0.1159375 -2.3013257026992084e-1 -2.3013257026992084e-1
0.11609375 -2.2233739835997346e-1 -2.2233739835997346e-1
0.11625 -2.2787533880296484e-1 -2.2787533880296484e-1
0.11640625 -2.2550217143794304e-1 -2.2550217143794304e-1
0.1165625 -2.2992314423959703e-1 -2.2992314423959703e-1
0.11671875 -2.3193510930037098e-1 -2.3193510930037098e-1
0.11687499999999999 -2.3651603200483384e-1 -2.3651603200483384e-1
0.11703125 -2.1888525515283197e-1 -2.1888525515283197e-1
0.1171875 -2.188786260587725e-1 -2.188786260587725e-1
0.11734375 -2.3344117299280276e-1 -2.3344117299280276e-1
0.1175 -2.1626789453217077e-1 -2.1626789453217077e-1
0.11765625 -2.1997975330601127e-1 -2.1997975330601127e-1
0.1178125 -2.2364597307228484e-1 -2.2364597307228484e-1
0.11796875 -2.2787442954518644e-1 -2.2787442954518644e-1
0.118125 -2.1414953335966436e-1 -2.1414953335966436e-1
0.11828125 -2.1221188798359014e-1 -2.1221188798359014e-1
0.1184375 -2.145463475028513e-1 -2.145463475028513e-1
0.11859375 -2.2464518475022066e-1 -2.2464518475022066e-1
0.11875 -2.2206693990370274e-1 -2.2206693990370274e-1
0.11890625 -2.2540979880409884e-1 -2.2540979880409884e-1
0.1190625 -2.3166062479299887e-1 -2.3166062479299887e-1
0.11921875 -2.242683917290882e-1 -2.242683917290882e-1
0.119375 -2.2203008644533417e-1 -2.2203008644533417e-1
0.11953125 -2.320519693632881e-1 -2.320519693632881e-1
0.1196875 -2.1433450498694162e-1 -2.1433450498694162e-1
0.11984375 -2.0771246519666908e-1 -2.0771246519666908e-1
0.12 -2.1953504318003558e-1 -2.1953504318003558e-1
0.12015625 -2.2795349808143817e-1 -2.2795349808143817e-1
0.1203125 -2.193109742463597e-1 -2.193109742463597e-1
0.12046875 -2.206957450905569e-1 -2.206957450905569e-1
0.120625 -2.265238748871119e-1 -2.265238748871119e-1
0.12078124999999999 -2.2748088925141507e-1 -2.2748088925141507e-1
0.1209375 -2.3228234241492407e-1 -2.3228234241492407e-1
0.12109375 -2.2591860043099166e-1 -2.2591860043099166e-1
0.12125 -2.226917130349242e-1 -2.226917130349242e-1
0.12140625 -2.3232480468755545e-1 -2.3232480468755545e-1
0.1215625 -2.2380121949004694e-1 -2.2380121949004694e-1
0.12171875 -2.1623342567204906e-1 -2.1623342567204906e-1
0.121875 -2.2154083395731083e-1 -2.2154083395731083e-1
0.12203125 -2.3064661749436288e-1 -2.3064661749436288e-1
0.1221875 -2.2880429729207696e-1 -2.2880429729207696e-1
0.12234375 -2.1956420099582408e-1 -2.1956420099582408e-1
0.1225 -2.2941713391060636e-1 -2.2941713391060636e-1
0.12265625 -2.1678206915772114e-1 -2.1678206915772114e-1
0.1228125 -2.1876992534249018e-1 -2.1876992534249018e-1
0.12296875 -2.4280157958333382e-1 -2.4280157958333382e-1
0.123125 -2.2915943704743347e-1 -2.2915943704743347e-1
0.12328125 -2.2653719293135088e-1 -2.2653719293135088e-1
0.1234375 -2.3375900022279472e-1 -2.3375900022279472e-1
0.12359375 -2.2767142713360533e-1 -2.2767142713360533e-1
0.12375 -2.2683994153999754e-1 -2.2683994153999754e-1
0.12390625 -2.2754277987519833e-1 -2.2754277987519833e-1
0.1240625 -2.2367761212377024e-1 -2.2367761212377024e-1
0.12421875 -2.2373680049463962e-1 -2.2373680049463962e-1
0.124375 -2.326553539753653e-1 -2.326553539753653e-1
0.12453125 -2.152269724317697e-1 -2.152269724317697e-1
0.1246875 -2.199445087837879e-1 -2.199445087837879e-1
0.12484375 -2.261423671441256e-1 -2.261423671441256e-1
0.125 -2.1047723322022227e-1 -2.1047723322022227e-1
0.12515625 -2.2223674454312947e-1 -2.2223674454312947e-1
0.1253125 -2.237036203489473e-1 -2.237036203489473e-1
0.12546875000000002 -2.176228375831264e-1 -2.176228375831264e-1
0.12562500000000001 -2.1632543124656456e-1 -2.1632543124656456e-1
0.12578125 -2.2003930959249862e-1 -2.2003930959249862e-1
0.1259375 -2.2295942962387505e-1 -2.2295942962387505e-1
0.12609375 -2.1814641599917683e-1 -2.1814641599917683e-1
0.12625 -2.2780279789163194e-1 -2.2780279789163194e-1
0.12640625000000003 -2.2414690140090476e-1 -2.2414690140090476e-1
0.12656250000000002 -2.1981671524941282e-1 -2.1981671524941282e-1
0.12671875000000002 -2.21465002823384e-1 -2.21465002823384e-1
0.12687500000000002 -2.2564434208175532e-1 -2.2564434208175532e-1
0.12703125 -2.2241494335481127e-1 -2.2241494335481127e-1
0.1271875 -2.270196055631053e-1 -2.270196055631053e-1
0.12734375 -2.1430950977560803e-1 -2.1430950977560803e-1
0.1275 -2.2134103945905315e-1 -2.2134103945905315e-1
0.12765625000000003 -2.238904835614952e-1 -2.238904835614952e-1
0.12781250000000002 -2.2997449223817545e-1 -2.2997449223817545e-1
0.12796875000000002 -2.2376758932819518e-1 -2.2376758932819518e-1
0.12812500000000002 -2.2099950386360012e-1 -2.2099950386360012e-1
0.12828125 -2.2103656067679855e-1 -2.2103656067679855e-1
0.1284375 -2.089612492047812e-1 -2.089612492047812e-1
0.12859375 -2.312738487119126e-1 -2.312738487119126e-1
0.12875 -2.2299193424828934e-1 -2.2299193424828934e-1
0.12890625 -2.168770735045249e-1 -2.168770735045249e-1
0.12906250000000002 -2.292728737127212e-1 -2.292728737127212e-1
0.12921875000000002 -2.2720292806048326e-1 -2.2720292806048326e-1
0.12937500000000002 -2.2705014275039082e-1 -2.2705014275039082e-1
0.12953125000000001 -2.2132035664731609e-1 -2.2132035664731609e-1
0.1296875 -2.1501415961870896e-1 -2.1501415961870896e-1
0.12984375 -2.1902376560161008e-1 -2.1902376560161008e-1
0.13 -2.1778445713312555e-1 -2.1778445713312555e-1
0.13015625 -2.2486048007408987e-1 -2.2486048007408987e-1
0.13031250000000003 -2.1866224692053526e-1 -2.1866224692053526e-1
0.13046875000000002 -2.2068416778689004e-1 -2.2068416778689004e-1
0.13062500000000002 -2.2102835301325774e-1 -2.2102835301325774e-1
0.13078125000000002 -2.25376422585446e-1 -2.25376422585446e-1
0.1309375 -2.167461301885445e-1 -2.167461301885445e-1
0.13109375 -2.145171245590567e-1 -2.145171245590567e-1
0.13125 -2.215290615483858e-1 -2.215290615483858e-1
0.13140625 -2.1730669361409616e-1 -2.1730669361409616e-1
0.13156250000000003 -2.202859269948525e-1 -2.202859269948525e-1
0.13171875000000002 -2.2058140894819678e-1 -2.2058140894819678e-1
0.13187500000000002 -2.1774019618556428e-1 -2.1774019618556428e-1
0.13203125000000002 -2.2221895969437844e-1 -2.2221895969437844e-1
0.1321875 -2.1901676229459133e-1 -2.1901676229459133e-1
0.13234375 -2.1183690384692033e-1 -2.1183690384692033e-1
0.1325 -2.1443474701368848e-1 -2.1443474701368848e-1
0.13265625 -2.091584843685772e-1 -2.091584843685772e-1
0.1328125 -2.1721936226754712e-1 -2.1721936226754712e-1
0.13296875000000002 -2.189273434289638e-1 -2.189273434289638e-1
0.13312500000000002 -2.191440160361302e-1 -2.191440160361302e-1
0.13328125000000002 -2.2431701446362728e-1 -2.2431701446362728e-1
0.13343750000000001 -2.2006880312324517e-1 -2.2006880312324517e-1
0.13359375 -2.1370583806561205e-1 -2.1370583806561205e-1
0.13375 -2.1494382099013398e-1 -2.1494382099013398e-1
0.13390625 -2.2120652098033622e-1 -2.2120652098033622e-1
0.1340625 -2.1559475856679944e-1 -2.1559475856679944e-1
0.13421875000000003 -2.2423071348453538e-1 -2.2423071348453538e-1
0.13437500000000002 -2.0899601062979434e-1 -2.0899601062979434e-1
0.13453125000000002 -2.1857497203541731e-1 -2.1857497203541731e-1
0.13468750000000002 -2.1579225196751883e-1 -2.1579225196751883e-1
0.13484375 -2.1416552626010832e-1 -2.1416552626010832e-1
0.135 -2.1761058432753577e-1 -2.1761058432753577e-1
0.13515625 -2.0847120934991414e-1 -2.0847120934991414e-1
0.1353125 -2.1160988763881994e-1 -2.1160988763881994e-1
0.13546875000000003 -2.0099757957428244e-1 -2.0099757957428244e-1
0.13562500000000002 -2.1277402005785495e-1 -2.1277402005785495e-1
0.13578125000000002 -2.0581201250093306e-1 -2.0581201250093306e-1
0.13593750000000002 -2.151188172717915e-1 -2.151188172717915e-1
0.13609375 -2.1891997825264786e-1 -2.1891997825264786e-1
0.13625 -2.1323571415246567e-1 -2.1323571415246567e-1
0.13640625 -2.1092396060135377e-1 -2.1092396060135377e-1
0.1365625 -2.1797835399616394e-1 -2.1797835399616394e-1
0.13671875000000003 -2.0238173131952442e-1 -2.0238173131952442e-1
0.13687500000000002 -2.0546097603778923e-1 -2.0546097603778923e-1
0.13703125000000002 -2.0709163119841412e-1 -2.0709163119841412e-1
0.13718750000000002 -1.9717195213229877e-1 -1.9717195213229877e-1
0.13734375000000001 -2.102466898697961e-1 -2.102466898697961e-1
0.1375 -2.1897252202757533e-1 -2.1897252202757533e-1
0.13765625 -2.0630462465374455e-1 -2.0630462465374455e-1
0.1378125 -2.041947363939065e-1 -2.041947363939065e-1
0.13796875 -2.0625933299812038e-1 -2.0625933299812038e-1
0.13812500000000003 -2.0822793377533833e-1 -2.0822793377533833e-1
0.13828125000000002 -2.0239534870029763e-1 -2.0239534870029763e-1
0.13843750000000002 -2.1136784874648162e-1 -2.1136784874648162e-1
0.13859375000000002 -2.1003774315091084e-1 -2.1003774315091084e-1
0.13875 -2.034902414695856e-1 -2.034902414695856e-1
0.13890625 -2.0193072088273345e-1 -2.0193072088273345e-1
0.1390625 -1.9993734811419506e-1 -1.9993734811419506e-1
0.13921875 -2.1323011781146795e-1 -2.1323011781146795e-1
0.13937500000000003 -2.0157393164823167e-1 -2.0157393164823167e-1
0.13953125000000002 -1.9385831682871446e-1 -1.9385831682871446e-1
0.13968750000000002 -2.007780361971121e-1 -2.007780361971121e-1
0.13984375000000002 -1.9942953028226418e-1 -1.9942953028226418e-1
0.14 -2.0693481484454912e-1 -2.0693481484454912e-1
0.14015625 -2.054744281197194e-1 -2.054744281197194e-1
0.1403125 -2.033587338712599e-1 -2.033587338712599e-1
0.14046875 -2.0270907319514242e-1 -2.0270907319514242e-1
0.14062500000000003 -2.0055220764948478e-1 -2.0055220764948478e-1
0.14078125000000002 -1.977685065287509e-1 -1.977685065287509e-1
0.14093750000000002 -1.9980866308219936e-1 -1.9980866308219936e-1
0.14109375000000002 -2.0053694732837846e-1 -2.0053694732837846e-1
0.14125000000000001 -1.970226005630642e-1 -1.970226005630642e-1
0.14140625 -2.0190665164159816e-1 -2.0190665164159816e-1
0.1415625 -2.0397010443980923e-1 -2.0397010443980923e-1
0.14171875 -1.9669574579370908e-1 -1.9669574579370908e-1
0.141875 -1.9108717388440288e-1 -1.9108717388440288e-1
0.14203125000000003 -1.990756190509777e-1 -1.990756190509777e-1
0.14218750000000002 -1.9936203907378092e-1 -1.9936203907378092e-1
0.14234375000000002 -1.9498624603852965e-1 -1.9498624603852965e-1
0.14250000000000002 -1.9767320912092634e-1 -1.9767320912092634e-1
0.14265625 -1.9149279147973663e-1 -1.9149279147973663e-1
0.1428125 -1.941921440441141e-1 -1.941921440441141e-1
0.14296875 -1.9399209600829215e-1 -1.9399209600829215e-1
0.143125 -1.908203025611832e-1 -1.908203025611832e-1
0.14328125000000003 -1.9458630151735212e-1 -1.9458630151735212e-1
0.14343750000000002 -1.9103928125628533e-1 -1.9103928125628533e-1
0.14359375000000002 -1.919842157383349e-1 -1.919842157383349e-1
0.14375000000000002 -1.8925020544725646e-1 -1.8925020544725646e-1
0.14390625 -1.8638092800961692e-1 -1.8638092800961692e-1
0.1440625 -1.900533881537334e-1 -1.900533881537334e-1
0.14421875 -1.8857582712030796e-1 -1.8857582712030796e-1
0.144375 -1.9892816930792412e-1 -1.9892816930792412e-1
0.14453125000000003 -1.9260698354651629e-1 -1.9260698354651629e-1
0.14468750000000002 -1.9966561537444738e-1 -1.9966561537444738e-1
0.14484375000000002 -1.8702023490437147e-1 -1.8702023490437147e-1
0.14500000000000002 -1.8532779679686007e-1 -1.8532779679686007e-1
0.14515625000000001 -1.9167750213842316e-1 -1.9167750213842316e-1
0.1453125 -1.9101858884801493e-1 -1.9101858884801493e-1
0.14546875 -1.915912437573346e-1 -1.915912437573346e-1
0.145625 -1.8615664255481112e-1 -1.8615664255481112e-1
0.14578125 -1.8417257035230739e-1 -1.8417257035230739e-1
0.14593750000000003 -1.9531490791474004e-1 -1.9531490791474004e-1
0.14609375000000002 -1.8409257468397788e-1 -1.8409257468397788e-1
0.14625000000000002 -1.9120318066984998e-1 -1.9120318066984998e-1
0.14640625000000002 -1.9414836450710515e-1 -1.9414836450710515e-1
0.1465625 -1.8893183755222287e-1 -1.8893183755222287e-1
0.14671875 -1.8084922500861955e-1 -1.8084922500861955e-1
0.146875 -1.7844469135639462e-1 -1.7844469135639462e-1
0.14703125 -1.8143992386081242e-1 -1.8143992386081242e-1
0.14718750000000003 -1.862157250268459e-1 -1.862157250268459e-1
0.14734375000000002 -1.8852984396358385e-1 -1.8852984396358385e-1
0.14750000000000002 -1.8125106571483718e-1 -1.8125106571483718e-1
0.14765625000000002 -1.739307959890133e-1 -1.739307959890133e-1
0.1478125 -1.8898642998761295e-1 -1.8898642998761295e-1
0.14796875 -1.784771771870104e-1 -1.784771771870104e-1
0.148125 -1.803320752840185e-1 -1.803320752840185e-1
0.14828125 -1.8365914872061273e-1 -1.8365914872061273e-1
0.14843750000000003 -1.8037580642999762e-1 -1.8037580642999762e-1
0.14859375000000002 -1.8032432271343657e-1 -1.8032432271343657e-1
0.14875000000000002 -1.7200968421707818e-1 -1.7200968421707818e-1
0.14890625000000002 -1.8037798011869688e-1 -1.8037798011869688e-1
0.14906250000000001 -1.7645388071219292e-1 -1.7645388071219292e-1
0.14921875 -1.7847885130664087e-1 -1.7847885130664087e-1
0.149375 -1.798960406461041e-1 -1.798960406461041e-1
0.14953125 -1.8175747101918693e-1 -1.8175747101918693e-1
0.1496875 -1.8091670542367444e-1 -1.8091670542367444e-1
0.14984375000000003 -1.7298044166387205e-1 -1.7298044166387205e-1
0.15000000000000002 -1.774094060936071e-1 -1.774094060936071e-1
0.15015625000000002 -1.799082409982069e-1 -1.799082409982069e-1
0.15031250000000002 -1.7727101581636395e-1 -1.7727101581636395e-1
0.15046875 -1.7922414806549147e-1 -1.7922414806549147e-1
0.150625 -1.823921213547286e-1 -1.823921213547286e-1
0.15078125 -1.7684164775687838e-1 -1.7684164775687838e-1
0.1509375 -1.6978437864304885e-1 -1.6978437864304885e-1
0.15109375000000003 -1.797957131645993e-1 -1.797957131645993e-1
0.15125000000000002 -1.718378582606923e-1 -1.718378582606923e-1
0.15140625000000002 -1.6265621039906852e-1 -1.6265621039906852e-1
0.15156250000000002 -1.7023623602859095e-1 -1.7023623602859095e-1
0.15171875 -1.716854893331905e-1 -1.716854893331905e-1
0.151875 -1.8431695582763075e-1 -1.8431695582763075e-1
0.15203125 -1.748528993596259e-1 -1.748528993596259e-1
0.1521875 -1.6144307137415614e-1 -1.6144307137415614e-1
0.15234375000000003 -1.6829100961627352e-1 -1.6829100961627352e-1
0.15250000000000002 -1.652297381772363e-1 -1.652297381772363e-1
0.15265625000000002 -1.798892468134503e-1 -1.798892468134503e-1
0.15281250000000002 -1.6568214232188927e-1 -1.6568214232188927e-1
0.15296875000000001 -1.7527026020184655e-1 -1.7527026020184655e-1
0.153125 -1.7750366566793252e-1 -1.7750366566793252e-1
0.15328125 -1.7028862219036034e-1 -1.7028862219036034e-1
0.1534375 -1.6544439935546995e-1 -1.6544439935546995e-1
0.15359375 -1.57377628880345e-1 -1.57377628880345e-1
0.15375000000000003 -1.6624445924049303e-1 -1.6624445924049303e-1
0.15390625000000002 -1.5722609070576743e-1 -1.5722609070576743e-1
0.15406250000000002 -1.6174448172319478e-1 -1.6174448172319478e-1
0.15421875000000002 -1.634842155961045e-1 -1.634842155961045e-1
0.154375 -1.642269243168406e-1 -1.642269243168406e-1
0.15453125 -1.6579520583286955e-1 -1.6579520583286955e-1
0.1546875 -1.5910888828307668e-1 -1.5910888828307668e-1
0.15484375 -1.5664658097762674e-1 -1.5664658097762674e-1
0.15500000000000003 -1.6195270202320478e-1 -1.6195270202320478e-1
0.15515625000000002 -1.6010241502295264e-1 -1.6010241502295264e-1
0.15531250000000002 -1.6437837780563802e-1 -1.6437837780563802e-1
0.15546875000000002 -1.5168045599171398e-1 -1.5168045599171398e-1
0.155625 -1.6425979534984014e-1 -1.6425979534984014e-1
0.15578125 -1.660143186316012e-1 -1.660143186316012e-1
0.1559375 -1.48877223818777e-1 -1.48877223818777e-1
0.15609375 -1.5879839516288063e-1 -1.5879839516288063e-1
0.15625000000000003 -1.4870012886854544e-1 -1.4870012886854544e-1
0.15640625000000002 -1.5617649987485072e-1 -1.5617649987485072e-1
0.15656250000000002 -1.5251206040671184e-1 -1.5251206040671184e-1
0.15671875000000002 -1.536739466180328e-1 -1.536739466180328e-1
0.15687500000000001 -1.4774382707196798e-1 -1.4774382707196798e-1
0.15703125 -1.523480986504686e-1 -1.523480986504686e-1
0.1571875 -1.525668952219852e-1 -1.525668952219852e-1
0.15734375 -1.484562312109623e-1 -1.484562312109623e-1
0.1575 -1.515852676527678e-1 -1.515852676527678e-1
0.15765625000000003 -1.5167689678651675e-1 -1.5167689678651675e-1
0.15781250000000002 -1.515223288013252e-1 -1.515223288013252e-1
0.15796875000000002 -1.4925842372099885e-1 -1.4925842372099885e-1
0.15812500000000002 -1.520279879521289e-1 -1.520279879521289e-1
0.15828125 -1.4246080735006705e-1 -1.4246080735006705e-1
0.1584375 -1.4211980756841092e-1 -1.4211980756841092e-1
0.15859375 -1.5609963653037573e-1 -1.5609963653037573e-1
0.15875 -1.4175143438001703e-1 -1.4175143438001703e-1
0.15890625000000003 -1.427247889262211e-1 -1.427247889262211e-1
0.15906250000000002 -1.470832648367426e-1 -1.470832648367426e-1
0.15921875000000002 -1.4708245968109201e-1 -1.4708245968109201e-1
0.15937500000000002 -1.5518881807452578e-1 -1.5518881807452578e-1
0.15953125 -1.369253116247413e-1 -1.369253116247413e-1
0.1596875 -1.3949048252130103e-1 -1.3949048252130103e-1
0.15984375 -1.4647010698923202e-1 -1.4647010698923202e-1
0.16 -1.4191013969025823e-1 -1.4191013969025823e-1
0.16015625000000003 -1.3992641522668725e-1 -1.3992641522668725e-1
0.16031250000000002 -1.434566829968893e-1 -1.434566829968893e-1
0.16046875000000002 -1.4466151874126387e-1 -1.4466151874126387e-1
0.16062500000000002 -1.4525322667964735e-1 -1.4525322667964735e-1
0.16078125000000001 -1.486769859150221e-1 -1.486769859150221e-1
0.1609375 -1.3337490041454236e-1 -1.3337490041454236e-1
0.16109375 -1.3283680320751534e-1 -1.3283680320751534e-1
0.16125 -1.2944782641648578e-1 -1.2944782641648578e-1
0.16140625 -1.3629584015757734e-1 -1.3629584015757734e-1
0.16156250000000003 -1.310532766608552e-1 -1.310532766608552e-1
0.16171875000000002 -1.3725438417737257e-1 -1.3725438417737257e-1
0.16187500000000002 -1.39496431109142e-1 -1.39496431109142e-1
0.16203125000000002 -1.3083890558323708e-1 -1.3083890558323708e-1
0.1621875 -1.3781217722567396e-1 -1.3781217722567396e-1
0.16234375 -1.374907935885452e-1 -1.374907935885452e-1
0.1625 -1.2498422507883822e-1 -1.2498422507883822e-1
0.16265625 -1.391325619517878e-1 -1.391325619517878e-1
0.16281250000000003 -1.2691976715200814e-1 -1.2691976715200814e-1
0.16296875000000002 -1.289686962284171e-1 -1.289686962284171e-1
0.16312500000000002 -1.385793914662421e-1 -1.385793914662421e-1
0.16328125000000002 -1.3198850299545972e-1 -1.3198850299545972e-1
0.1634375 -1.2994035294173534e-1 -1.2994035294173534e-1
0.16359375 -1.4306212967881526e-1 -1.4306212967881526e-1
0.16375 -1.3736776226983727e-1 -1.3736776226983727e-1
0.16390625 -1.2880558362826866e-1 -1.2880558362826866e-1
0.16406250000000003 -1.252107702600873e-1 -1.252107702600873e-1
0.16421875000000002 -1.2760409985162857e-1 -1.2760409985162857e-1
0.16437500000000002 -1.2441760444358385e-1 -1.2441760444358385e-1
0.16453125000000002 -1.3663297233165883e-1 -1.3663297233165883e-1
0.16468750000000001 -1.2482518714864943e-1 -1.2482518714864943e-1
0.16484375 -1.253894364174406e-1 -1.253894364174406e-1
0.165 -1.1603440098565931e-1 -1.1603440098565931e-1
0.16515625 -1.1754219035561198e-1 -1.1754219035561198e-1
0.1653125 -1.1821640004086964e-1 -1.1821640004086964e-1
0.16546875000000003 -1.1727075548447408e-1 -1.1727075548447408e-1
0.16562500000000002 -1.1924114015915199e-1 -1.1924114015915199e-1
0.16578125000000002 -1.2023800188422262e-1 -1.2023800188422262e-1
0.16593750000000002 -1.1775914223404049e-1 -1.1775914223404049e-1
0.16609375 -1.2240707139176754e-1 -1.2240707139176754e-1
0.16625 -1.1668522150580918e-1 -1.1668522150580918e-1
0.16640625 -1.1889178470187778e-1 -1.1889178470187778e-1
0.1665625 -1.1389465168781987e-1 -1.1389465168781987e-1
0.16671875000000003 -1.1889626104198703e-1 -1.1889626104198703e-1
0.16687500000000002 -1.1344830617941204e-1 -1.1344830617941204e-1
0.16703125000000002 -1.1273745590393025e-1 -1.1273745590393025e-1
0.16718750000000002 -1.167315202485546e-1 -1.167315202485546e-1
0.16734375 -1.135808316682918e-1 -1.135808316682918e-1
0.1675 -1.1165169133415054e-1 -1.1165169133415054e-1
0.16765625 -1.129922039883744e-1 -1.129922039883744e-1
0.1678125 -1.0437527113913836e-1 -1.0437527113913836e-1
0.16796875000000003 -1.1216638263090806e-1 -1.1216638263090806e-1
0.16812500000000002 -1.1224081720388801e-1 -1.1224081720388801e-1
0.16828125000000002 -1.1560236451191974e-1 -1.1560236451191974e-1
0.16843750000000002 -1.146709480424355e-1 -1.146709480424355e-1
0.16859375000000001 -1.0472641359888746e-1 -1.0472641359888746e-1
0.16875 -1.0189408371139086e-1 -1.0189408371139086e-1
0.16890625 -1.0781223420577168e-1 -1.0781223420577168e-1
0.1690625 -1.0250508767535882e-1 -1.0250508767535882e-1
0.16921875 -1.049772263475055e-1 -1.049772263475055e-1
0.16937500000000003 -1.0585685447927551e-1 -1.0585685447927551e-1
0.16953125000000002 -1.0167105730420678e-1 -1.0167105730420678e-1
0.16968750000000002 -1.0601465058994597e-1 -1.0601465058994597e-1
0.16984375000000002 -1.0533969870517046e-1 -1.0533969870517046e-1
0.17 -1.0270050150734766e-1 -1.0270050150734766e-1
0.17015625 -9.519643331373606e-2 -9.519643331373606e-2
0.1703125 -9.68731882924252e-2 -9.68731882924252e-2
0.17046875 -1.0435814806783617e-1 -1.0435814806783617e-1
0.17062500000000003 -9.466148153410847e-2 -9.466148153410847e-2
0.17078125000000002 -9.041751121572394e-2 -9.041751121572394e-2
0.17093750000000002 -9.173382474842162e-2 -9.173382474842162e-2
0.17109375000000002 -9.321796021618445e-2 -9.321796021618445e-2
0.17125 -9.718477491720057e-2 -9.718477491720057e-2
0.17140625 -9.583681677691436e-2 -9.583681677691436e-2
0.1715625 -9.423577872326439e-2 -9.423577872326439e-2
0.17171875 -9.719037070749925e-2 -9.719037070749925e-2
0.17187500000000003 -9.982141847991022e-2 -9.982141847991022e-2
0.17203125000000002 -8.856186565686164e-2 -8.856186565686164e-2
0.17218750000000002 -8.721331280935862e-2 -8.721331280935862e-2
0.17234375000000002 -9.783648014013613e-2 -9.783648014013613e-2
0.17250000000000001 -9.597002555051892e-2 -9.597002555051892e-2
0.17265625 -9.043778875434816e-2 -9.043778875434816e-2
0.1728125 -8.878343528363564e-2 -8.878343528363564e-2
0.17296875 -9.08124258905949e-2 -9.08124258905949e-2
0.173125 -8.001534108803332e-2 -8.001534108803332e-2
0.17328125000000003 -9.054376446124968e-2 -9.054376446124968e-2
0.17343750000000002 -8.70192142349473e-2 -8.70192142349473e-2
0.17359375000000002 -8.714746364853942e-2 -8.714746364853942e-2
0.17375000000000002 -9.11724626760182e-2 -9.11724626760182e-2
0.17390625 -9.267804263641244e-2 -9.267804263641244e-2
0.1740625 -8.782006596789449e-2 -8.782006596789449e-2
0.17421875 -8.630347683697925e-2 -8.630347683697925e-2
0.174375 -8.437937455642475e-2 -8.437937455642475e-2
0.17453125000000003 -7.807605837411336e-2 -7.807605837411336e-2
0.17468750000000002 -8.743759114964211e-2 -8.743759114964211e-2
0.17484375000000002 -8.361896349857068e-2 -8.361896349857068e-2
0.17500000000000002 -8.54208891808006e-2 -8.54208891808006e-2
0.17515625 -8.032147688141356e-2 -8.032147688141356e-2
0.1753125 -8.399856587198462e-2 -8.399856587198462e-2
0.17546875 -7.461488356716961e-2 -7.461488356716961e-2
0.175625 -7.443971302223451e-2 -7.443971302223451e-2
0.17578125000000003 -7.409808319676392e-2 -7.409808319676392e-2
0.17593750000000002 -7.089274236409926e-2 -7.089274236409926e-2
0.17609375000000002 -7.516274354498398e-2 -7.516274354498398e-2
0.17625000000000002 -7.559920857943814e-2 -7.559920857943814e-2
0.17640625000000001 -7.484501127442433e-2 -7.484501127442433e-2
0.1765625 -7.304193886307564e-2 -7.304193886307564e-2
0.17671875 -7.583338793825112e-2 -7.583338793825112e-2
0.176875 -7.086384548052171e-2 -7.086384548052171e-2
0.17703125 -7.913422190336439e-2 -7.913422190336439e-2
0.17718750000000003 -6.505630405968565e-2 -6.505630405968565e-2
0.17734375000000002 -6.264761045327338e-2 -6.264761045327338e-2
0.17750000000000002 -6.325650240274205e-2 -6.325650240274205e-2
0.17765625000000002 -7.311647901838603e-2 -7.311647901838603e-2
0.1778125 -6.650883624866344e-2 -6.650883624866344e-2
0.17796875 -7.378958082586484e-2 -7.378958082586484e-2
0.178125 -5.907836246820386e-2 -5.907836246820386e-2
0.17828125 -6.661837215711364e-2 -6.661837215711364e-2
0.17843750000000003 -6.220744787629462e-2 -6.220744787629462e-2
0.17859375000000002 -6.643925405274365e-2 -6.643925405274365e-2
0.17875000000000002 -6.19525930490048e-2 -6.19525930490048e-2
0.17890625000000002 -5.801736893977738e-2 -5.801736893977738e-2
0.1790625 -6.573253448346383e-2 -6.573253448346383e-2
0.17921875 -6.25042472795534e-2 -6.25042472795534e-2
0.179375 -6.306273107361937e-2 -6.306273107361937e-2
0.17953125 -5.463613359348107e-2 -5.463613359348107e-2
0.17968750000000003 -5.857535114887957e-2 -5.857535114887957e-2
0.17984375000000002 -5.4921980444992524e-2 -5.4921980444992524e-2
0.18000000000000002 -4.9793672914125064e-2 -4.9793672914125064e-2
0.18015625000000002 -4.8994752507729e-2 -4.8994752507729e-2
0.18031250000000001 -5.606319982076036e-2 -5.606319982076036e-2
0.18046875 -6.0600817660775075e-2 -6.0600817660775075e-2
0.180625 -5.325989454855096e-2 -5.325989454855096e-2
0.18078125 -4.635289449175195e-2 -4.635289449175195e-2
0.1809375 -5.236696866609725e-2 -5.236696866609725e-2
0.18109375000000003 -5.4666507991219415e-2 -5.4666507991219415e-2
0.18125000000000002 -5.224233165768544e-2 -5.224233165768544e-2
0.18140625000000002 -5.243865270700132e-2 -5.243865270700132e-2
0.18156250000000002 -4.450693293461461e-2 -4.450693293461461e-2
0.18171875 -4.3737537604334076e-2 -4.3737537604334076e-2
0.181875 -3.782697147994929e-2 -3.782697147994929e-2
0.18203125 -5.2098463580255494e-2 -5.2098463580255494e-2
0.1821875 -4.9737716130726195e-2 -4.9737716130726195e-2
0.18234375000000003 -4.618327915728093e-2 -4.618327915728093e-2
0.18250000000000002 -4.355287914700545e-2 -4.355287914700545e-2
0.18265625000000002 -4.262197757703268e-2 -4.262197757703268e-2
0.18281250000000002 -4.3767933465237885e-2 -4.3767933465237885e-2
0.18296875 -4.103932567364188e-2 -4.103932567364188e-2
0.183125 -3.500630719077469e-2 -3.500630719077469e-2
0.18328125 -4.327165879727124e-2 -4.327165879727124e-2
0.1834375 -4.133744838714426e-2 -4.133744838714426e-2
0.18359375000000003 -4.0857203961200295e-2 -4.0857203961200295e-2
0.18375000000000002 -3.121017102535495e-2 -3.121017102535495e-2
0.18390625000000002 -4.015594459111105e-2 -4.015594459111105e-2
0.18406250000000002 -3.429146002668437e-2 -3.429146002668437e-2
0.18421875000000001 -3.464032751367574e-2 -3.464032751367574e-2
0.184375 -2.868748940023158e-2 -2.868748940023158e-2
0.18453125 -2.89497528499445e-2 -2.89497528499445e-2
0.1846875 -4.2867477313625724e-2 -4.2867477313625724e-2
0.18484375 -4.268473988463972e-2 -4.268473988463972e-2
0.18500000000000003 -3.132329311416049e-2 -3.132329311416049e-2
0.18515625000000002 -2.668241588958642e-2 -2.668241588958642e-2
0.18531250000000002 -3.209480671580911e-2 -3.209480671580911e-2
0.18546875000000002 -3.792355033534056e-2 -3.792355033534056e-2
0.185625 -2.088020464839735e-2 -2.088020464839735e-2
0.18578125 -2.55538888607183e-2 -2.55538888607183e-2
0.1859375 -1.7752647368757035e-2 -1.7752647368757035e-2
0.18609375 -1.9788922722232538e-2 -1.9788922722232538e-2
0.18625000000000003 -2.9726991474267717e-2 -2.9726991474267717e-2
0.18640625000000002 -2.5550186181367618e-2 -2.5550186181367618e-2
0.18656250000000002 -2.1068775649614846e-2 -2.1068775649614846e-2
0.18671875000000002 -2.7211512958506656e-2 -2.7211512958506656e-2
0.186875 -1.7508306513950966e-2 -1.7508306513950966e-2
0.18703125 -2.314226557905874e-2 -2.314226557905874e-2
0.1871875 -2.002778862402499e-2 -2.002778862402499e-2
0.18734375 -1.7066756299077834e-2 -1.7066756299077834e-2
0.18750000000000003 -1.932166276015357e-2 -1.932166276015357e-2
0.18765625000000002 -1.5522462917720414e-2 -1.5522462917720414e-2
0.18781250000000002 -9.036612220602702e-3 -9.036612220602702e-3
0.18796875000000002 -1.75373096142315e-2 -1.75373096142315e-2
0.18812500000000001 -1.2231664792812236e-2 -1.2231664792812236e-2
0.18828125 -1.6395486768720158e-2 -1.6395486768720158e-2
0.1884375 -1.3674438541106948e-2 -1.3674438541106948e-2
0.18859375 -1.9067012571900133e-2 -1.9067012571900133e-2
0.18875000000000003 -1.354489387882074e-2 -1.354489387882074e-2
0.18890625000000003 -1.2216141044296247e-2 -1.2216141044296247e-2
0.18906250000000002 -1.3062502061762071e-2 -1.3062502061762071e-2
0.18921875000000002 -8.249836006830602e-3 -8.249836006830602e-3
0.18937500000000002 -7.758030853670217e-3 -7.758030853670217e-3
0.18953125 -6.559903715929405e-3 -6.559903715929405e-3
0.1896875 -1.5082780514381167e-2 -1.5082780514381167e-2
0.18984375 -3.019429064129664e-3 -3.019429064129664e-3
0.19 -3.3648539540585e-3 -3.3648539540585e-3
0.19015625000000003 -8.965444738128436e-3 -8.965444738128436e-3
0.19031250000000002 2.330248734092155e-3 2.330248734092155e-3
0.19046875000000002 -3.4670105740182144e-3 -3.4670105740182144e-3
0.19062500000000002 3.031469583442803e-3 3.031469583442803e-3
0.19078125 6.973872880231546e-4 6.973872880231546e-4
0.1909375 -4.3402877061047285e-3 -4.3402877061047285e-3
0.19109375 4.591233985815624e-3 4.591233985815624e-3
0.19125 -5.181660920930309e-3 -5.181660920930309e-3
0.19140625000000003 1.3355429453208334e-2 1.3355429453208334e-2
0.19156250000000002 -2.3479026624548816e-3 -2.3479026624548816e-3
0.19171875000000002 1.4765801831112757e-2 1.4765801831112757e-2
0.19187500000000002 -3.5474396879684456e-3 -3.5474396879684456e-3
0.19203125000000001 4.718168679796353e-3 4.718168679796353e-3
0.1921875 7.528943358233509e-3 7.528943358233509e-3
0.19234375 5.967961113805931e-3 5.967961113805931e-3
0.1925 6.332228739433621e-3 6.332228739433621e-3
0.19265625000000003 1.0295038676071844e-2 1.0295038676071844e-2
0.19281250000000003 1.3640982298734006e-2 1.3640982298734006e-2
0.19296875000000002 1.5282439914467094e-2 1.5282439914467094e-2
0.19312500000000002 1.9715647725428997e-2 1.9715647725428997e-2
0.19328125000000002 1.7282545150232753e-2 1.7282545150232753e-2
0.1934375 1.763472943980071e-2 1.763472943980071e-2
0.19359375 1.7480572519384285e-2 1.7480572519384285e-2
0.19375 1.2227708212089627e-2 1.2227708212089627e-2
0.19390625 1.666406228491235e-2 1.666406228491235e-2
0.19406250000000003 2.1249951906833875e-2 2.1249951906833875e-2
0.19421875000000002 1.2206545808334912e-2 1.2206545808334912e-2
0.19437500000000002 1.810750018716556e-2 1.810750018716556e-2
0.19453125000000002 1.7544177190524923e-2 1.7544177190524923e-2
0.1946875 2.0545664596051783e-2 2.0545664596051783e-2
0.19484375 1.8379458152362194e-2 1.8379458152362194e-2
0.195 2.0647762949688175e-2 2.0647762949688175e-2
0.19515625 2.9501608286177206e-2 2.9501608286177206e-2
0.19531250000000003 2.0858028438619503e-2 2.0858028438619503e-2
0.19546875000000002 2.025760173523361e-2 2.025760173523361e-2
0.19562500000000002 2.2909433655281308e-2 2.2909433655281308e-2
0.19578125000000002 2.5388359358880397e-2 2.5388359358880397e-2
0.19593750000000001 2.5773208860068397e-2 2.5773208860068397e-2
0.19609375 3.338562427529235e-2 3.338562427529235e-2
0.19625 3.0317118939132914e-2 3.0317118939132914e-2
0.19640625 2.9859985374736997e-2 2.9859985374736997e-2
0.19656250000000003 3.3600209289256444e-2 3.3600209289256444e-2
0.19671875000000003 2.8845420531292465e-2 2.8845420531292465e-2
0.19687500000000002 3.635656230675943e-2 3.635656230675943e-2
0.19703125000000002 3.9056486210251595e-2 3.9056486210251595e-2
0.19718750000000002 4.7374388003613266e-2 4.7374388003613266e-2
0.19734375 3.629611689097567e-2 3.629611689097567e-2
0.1975 3.963233417175127e-2 3.963233417175127e-2
0.19765625 3.8426492160164916e-2 3.8426492160164916e-2
0.1978125 3.453157271655494e-2 3.453157271655494e-2
0.19796875000000003 4.46197937778785e-2 4.46197937778785e-2
0.19812500000000002 4.2770283127760766e-2 4.2770283127760766e-2
0.19828125000000002 4.062708857304154e-2 4.062708857304154e-2
0.19843750000000002 4.383261415818618e-2 4.383261415818618e-2
0.19859375 4.816705969164525e-2 4.816705969164525e-2
0.19875 4.107298314351704e-2 4.107298314351704e-2
0.19890625 4.5361206312231506e-2 4.5361206312231506e-2
0.1990625 4.728294883056572e-2 4.728294883056572e-2
0.19921875000000003 4.635502407904335e-2 4.635502407904335e-2
0.19937500000000002 3.519596349382903e-2 3.519596349382903e-2
0.19953125000000002 3.803040022716653e-2 3.803040022716653e-2
0.19968750000000002 4.253576552559446e-2 4.253576552559446e-2
0.19984375000000001 4.8744360631867156e-2 4.8744360631867156e-2
0.2 5.1487462838162745e-2 5.1487462838162745e-2
0.20015625 4.3019595840400715e-2 4.3019595840400715e-2
0.2003125 4.992298480851298e-2 4.992298480851298e-2
0.20046875000000003 5.1849134611297476e-2 5.1849134611297476e-2
0.20062500000000003 5.799640317058641e-2 5.799640317058641e-2
0.20078125000000002 6.44890101514144e-2 6.44890101514144e-2
0.20093750000000002 6.2151558559657705e-2 6.2151558559657705e-2
0.20109375000000002 6.026961488782456e-2 6.026961488782456e-2
0.20125 5.6182832526014526e-2 5.6182832526014526e-2
0.20140625 5.374142946970517e-2 5.374142946970517e-2
0.2015625 6.53991619885752e-2 6.53991619885752e-2
0.20171875 6.264269819052481e-2 6.264269819052481e-2
0.20187500000000003 5.696786741622839e-2 5.696786741622839e-2
0.20203125000000002 6.178409649123262e-2 6.178409649123262e-2
0.20218750000000002 6.383895123530658e-2 6.383895123530658e-2
0.20234375000000002 5.950006529041696e-2 5.950006529041696e-2
0.2025 6.65132747506001e-2 6.65132747506001e-2
0.20265625 6.276561216031462e-2 6.276561216031462e-2
0.2028125 6.570102193586047e-2 6.570102193586047e-2
0.20296875 7.010384358886279e-2 7.010384358886279e-2
0.20312500000000003 6.496925467194581e-2 6.496925467194581e-2
0.20328125000000002 6.359738702507878e-2 6.359738702507878e-2
0.20343750000000002 6.643500792665202e-2 6.643500792665202e-2
0.20359375000000002 6.2352352650345555e-2 6.2352352650345555e-2
0.20375000000000001 6.635215731989286e-2 6.635215731989286e-2
0.20390625 7.330268312920873e-2 7.330268312920873e-2
0.2040625 7.672078918744285e-2 7.672078918744285e-2
0.20421875 7.341820621217687e-2 7.341820621217687e-2
0.20437500000000003 7.940738471983844e-2 7.940738471983844e-2
0.20453125000000003 8.117716814308062e-2 8.117716814308062e-2
0.20468750000000002 7.395923108992486e-2 7.395923108992486e-2
0.20484375000000002 7.771659467720804e-2 7.771659467720804e-2
0.20500000000000002 8.656267453238309e-2 8.656267453238309e-2
0.20515625 8.153938609961608e-2 8.153938609961608e-2
0.2053125 7.649543186766516e-2 7.649543186766516e-2
0.20546875 8.169425332629965e-2 8.169425332629965e-2
0.205625 8.102525619437495e-2 8.102525619437495e-2
0.20578125000000003 8.405508425789288e-2 8.405508425789288e-2
0.20593750000000002 8.903573659585584e-2 8.903573659585584e-2
0.20609375000000002 8.97512667713678e-2 8.97512667713678e-2
0.20625000000000002 9.165144875509634e-2 9.165144875509634e-2
0.20640625 9.526367625971455e-2 9.526367625971455e-2
0.2065625 9.682560736541257e-2 9.682560736541257e-2
0.20671875 9.056269872302858e-2 9.056269872302858e-2
0.206875 9.90149528672597e-2 9.90149528672597e-2
0.20703125000000003 9.046981809410193e-2 9.046981809410193e-2
0.20718750000000002 9.526730756283053e-2 9.526730756283053e-2
0.20734375000000002 9.65785704413471e-2 9.65785704413471e-2
0.20750000000000002 9.606218764633434e-2 9.606218764633434e-2
0.20765625000000001 1.039552983286236e-1 1.039552983286236e-1
0.2078125 1.0235525663142164e-1 1.0235525663142164e-1
0.20796875 9.726454614860325e-2 9.726454614860325e-2
0.208125 1.0065580665672735e-1 1.0065580665672735e-1
0.20828125000000003 1.0537354524216846e-1 1.0537354524216846e-1
0.20843750000000003 1.0630667158533891e-1 1.0630667158533891e-1
0.20859375000000002 9.777002152008629e-2 9.777002152008629e-2
0.20875000000000002 1.0143010725755142e-1 1.0143010725755142e-1
0.20890625000000002 1.0849940176353323e-1 1.0849940176353323e-1
0.2090625 1.0688253193733965e-1 1.0688253193733965e-1
0.20921875 1.0972213541776421e-1 1.0972213541776421e-1
0.209375 1.0485858976493967e-1 1.0485858976493967e-1
0.20953125 1.0938551720550516e-1 1.0938551720550516e-1
0.20968750000000003 1.0523612785413627e-1 1.0523612785413627e-1
0.20984375000000002 1.1074396806065545e-1 1.1074396806065545e-1
0.21000000000000002 1.1744952304547462e-1 1.1744952304547462e-1
0.21015625000000002 1.1213600802124768e-1 1.1213600802124768e-1
0.2103125 1.0919265282995605e-1 1.0919265282995605e-1
0.21046875 1.1416881158197123e-1 1.1416881158197123e-1
0.210625 1.1574464081626923e-1 1.1574464081626923e-1
0.21078125 1.1963834619040847e-1 1.1963834619040847e-1
0.21093750000000003 1.2576447931746282e-1 1.2576447931746282e-1
0.21109375000000002 1.1377292782457937e-1 1.1377292782457937e-1
0.21125000000000002 1.2535320029632624e-1 1.2535320029632624e-1
0.21140625000000002 1.2037521955312025e-1 1.2037521955312025e-1
0.21156250000000001 1.1960132308171945e-1 1.1960132308171945e-1
0.21171875 1.2225619505420093e-1 1.2225619505420093e-1
0.211875 1.2795049974806227e-1 1.2795049974806227e-1
0.21203125 1.2246394779435343e-1 1.2246394779435343e-1
0.21218750000000003 1.2517886501995656e-1 1.2517886501995656e-1
0.21234375000000003 1.2870683607411104e-1 1.2870683607411104e-1
0.21250000000000002 1.261090129476039e-1 1.261090129476039e-1
0.21265625000000002 1.340414312342042e-1 1.340414312342042e-1
0.21281250000000002 1.248723698770342e-1 1.248723698770342e-1
0.21296875 1.2905914216821168e-1 1.2905914216821168e-1
0.213125 1.3560542776326168e-1 1.3560542776326168e-1
0.21328125 1.3170190954837802e-1 1.3170190954837802e-1
0.2134375 1.300384758680999e-1 1.300384758680999e-1
0.21359375000000003 1.2695202654117077e-1 1.2695202654117077e-1
0.21375000000000002 1.321838082960718e-1 1.321838082960718e-1
0.21390625000000002 1.375763645225967e-1 1.375763645225967e-1
0.21406250000000002 1.3791265717258705e-1 1.3791265717258705e-1
0.21421875 1.3732224197314702e-1 1.3732224197314702e-1
0.214375 1.3950568864970103e-1 1.3950568864970103e-1
0.21453125 1.4290957383559055e-1 1.4290957383559055e-1
0.2146875 1.4677549408974722e-1 1.4677549408974722e-1
0.21484375000000003 1.4533366158615957e-1 1.4533366158615957e-1
0.21500000000000002 1.4500418707461415e-1 1.4500418707461415e-1
0.21515625000000002 1.4663178447312442e-1 1.4663178447312442e-1
0.21531250000000002 1.475660337489395e-1 1.475660337489395e-1
0.21546875000000001 1.484245846020209e-1 1.484245846020209e-1
0.215625 1.4473488695989056e-1 1.4473488695989056e-1
0.21578125 1.5031624819334377e-1 1.5031624819334377e-1
0.2159375 1.4447032082784483e-1 1.4447032082784483e-1
0.21609375000000003 1.5023233278383907e-1 1.5023233278383907e-1
0.21625000000000003 1.519945191309895e-1 1.519945191309895e-1
0.21640625000000002 1.5726877363681036e-1 1.5726877363681036e-1
0.21656250000000002 1.5136716160781782e-1 1.5136716160781782e-1
0.21671875000000002 1.5149111342156596e-1 1.5149111342156596e-1
0.216875 1.503073902028924e-1 1.503073902028924e-1
0.21703125 1.6088583271061419e-1 1.6088583271061419e-1
0.2171875 1.5831411322346378e-1 1.5831411322346378e-1
0.21734375 1.628373056180359e-1 1.628373056180359e-1
0.21750000000000003 1.6206257311454886e-1 1.6206257311454886e-1
0.21765625000000002 1.7314162402885325e-1 1.7314162402885325e-1
0.21781250000000002 1.6091095956766788e-1 1.6091095956766788e-1
0.21796875000000002 1.5990451726042432e-1 1.5990451726042432e-1
0.218125 1.6235611692286023e-1 1.6235611692286023e-1
0.21828125 1.5795138119505703e-1 1.5795138119505703e-1
0.2184375 1.6747034664671867e-1 1.6747034664671867e-1
0.21859375 1.69659024654488e-1 1.69659024654488e-1
0.21875000000000003 1.6742488233671304e-1 1.6742488233671304e-1
0.21890625000000002 1.694099848230004e-1 1.694099848230004e-1
0.21906250000000002 1.6647572354508577e-1 1.6647572354508577e-1
0.21921875000000002 1.6960165684326478e-1 1.6960165684326478e-1
0.21937500000000001 1.707363972093341e-1 1.707363972093341e-1
0.21953125 1.6867872877468892e-1 1.6867872877468892e-1
0.2196875 1.6523131254120438e-1 1.6523131254120438e-1
0.21984375 1.763718072681919e-1 1.763718072681919e-1
0.22000000000000003 1.7950519913642404e-1 1.7950519913642404e-1
0.22015625000000003 1.8101725043947647e-1 1.8101725043947647e-1
0.22031250000000002 1.7177500182037386e-1 1.7177500182037386e-1
0.22046875000000002 1.8038869708675032e-1 1.8038869708675032e-1
0.22062500000000002 1.8042971851559253e-1 1.8042971851559253e-1
0.22078125 1.8276772774583572e-1 1.8276772774583572e-1
0.2209375 1.8313751953769009e-1 1.8313751953769009e-1
0.22109375 1.8248353896000902e-1 1.8248353896000902e-1
0.22125 1.8613334703308704e-1 1.8613334703308704e-1
0.22140625000000003 1.8748256769071725e-1 1.8748256769071725e-1
0.22156250000000002 1.8467077328591097e-1 1.8467077328591097e-1
0.22171875000000002 1.9069015636091047e-1 1.9069015636091047e-1
0.22187500000000002 1.8434120234564455e-1 1.8434120234564455e-1
0.22203125 1.85105091131613e-1 1.85105091131613e-1
0.2221875 1.8529403363322183e-1 1.8529403363322183e-1
0.22234375 1.891609555411784e-1 1.891609555411784e-1
0.2225 1.9099146365601394e-1 1.9099146365601394e-1
0.22265625000000003 1.9979720626747133e-1 1.9979720626747133e-1
0.22281250000000002 2.0799133736522402e-1 2.0799133736522402e-1
0.22296875000000002 1.9299957789894018e-1 1.9299957789894018e-1
0.22312500000000002 1.8797567382511682e-1 1.8797567382511682e-1
0.22328125000000001 1.9840202359704984e-1 1.9840202359704984e-1
0.2234375 1.9485544441044533e-1 1.9485544441044533e-1
0.22359375 1.9535303345014166e-1 1.9535303345014166e-1
0.22375 2.0411871260079772e-1 2.0411871260079772e-1
0.22390625000000003 2.0578573855322668e-1 2.0578573855322668e-1
0.22406250000000003 2.0299144493287224e-1 2.0299144493287224e-1
0.22421875000000002 2.019662646600815e-1 2.019662646600815e-1
0.22437500000000002 2.067778423508977e-1 2.067778423508977e-1
0.22453125000000002 2.01765755981564e-1 2.01765755981564e-1
0.2246875 2.0493813013967577e-1 2.0493813013967577e-1
0.22484375 2.098036170721067e-1 2.098036170721067e-1
0.225 2.181431604160431e-1 2.181431604160431e-1
0.22515625 2.0705217538420095e-1 2.0705217538420095e-1
0.22531250000000003 2.1301535612678402e-1 2.1301535612678402e-1
0.22546875000000002 2.1247365247949768e-1 2.1247365247949768e-1
0.22562500000000002 2.0762941033876325e-1 2.0762941033876325e-1
0.22578125000000002 2.0717328272052749e-1 2.0717328272052749e-1
0.2259375 2.163069593354927e-1 2.163069593354927e-1
0.22609375 2.130633221520335e-1 2.130633221520335e-1
0.22625 2.2325625445022945e-1 2.2325625445022945e-1
0.22640625 2.2396212186117248e-1 2.2396212186117248e-1
0.22656250000000003 2.1785015520503714e-1 2.1785015520503714e-1
0.22671875000000002 2.2189666790586182e-1 2.2189666790586182e-1
0.22687500000000002 2.2109997387064562e-1 2.2109997387064562e-1
0.22703125000000002 2.2161664885583798e-1 2.2161664885583798e-1
0.22718750000000001 2.262659945779384e-1 2.262659945779384e-1
0.22734375 2.2736412920107307e-1 2.2736412920107307e-1
0.2275 2.2898289838280528e-1 2.2898289838280528e-1
0.22765625 2.2952734065506286e-1 2.2952734065506286e-1
0.22781250000000003 2.190467794173352e-1 2.190467794173352e-1
0.22796875000000003 2.317494074657085e-1 2.317494074657085e-1
0.22812500000000002 2.2834043323723074e-1 2.2834043323723074e-1
0.22828125000000002 2.3607680099825723e-1 2.3607680099825723e-1
0.22843750000000002 2.3983687865642844e-1 2.3983687865642844e-1
0.22859375 2.345416669625089e-1 2.345416669625089e-1
0.22875 2.41547561212196e-1 2.41547561212196e-1
0.22890625 2.2662902692604314e-1 2.2662902692604314e-1
0.2290625 2.356188628293645e-1 2.356188628293645e-1
0.22921875000000003 2.3925351900492808e-1 2.3925351900492808e-1
0.22937500000000002 2.346565519626389e-1 2.346565519626389e-1
0.22953125000000002 2.320393831707812e-1 2.320393831707812e-1
0.22968750000000002 2.4168873286793735e-1 2.4168873286793735e-1
0.22984375 2.466281803092394e-1 2.466281803092394e-1
0.23 2.4791545583888785e-1 2.4791545583888785e-1
0.23015625 2.394398374501585e-1 2.394398374501585e-1
0.2303125 2.396978302979229e-1 2.396978302979229e-1
0.23046875000000003 2.450063330172676e-1 2.450063330172676e-1
0.23062500000000002 2.4482363550782305e-1 2.4482363550782305e-1
0.23078125000000002 2.4485065258636007e-1 2.4485065258636007e-1
0.23093750000000002 2.4335917512211802e-1 2.4335917512211802e-1
0.23109375000000001 2.4886101717333498e-1 2.4886101717333498e-1
0.23125 2.4121258824856762e-1 2.4121258824856762e-1
0.23140625 2.5730076422427794e-1 2.5730076422427794e-1
0.2315625 2.5246044328945993e-1 2.5246044328945993e-1
0.23171875000000003 2.6008690997673023e-1 2.6008690997673023e-1
0.23187500000000003 2.536500252137963e-1 2.536500252137963e-1
0.23203125000000002 2.524656899188309e-1 2.524656899188309e-1
0.23218750000000002 2.575815710040339e-1 2.575815710040339e-1
0.23234375000000002 2.511219199252488e-1 2.511219199252488e-1
0.2325 2.548024873924484e-1 2.548024873924484e-1
0.23265625 2.5631392223135174e-1 2.5631392223135174e-1
0.2328125 2.557553089557083e-1 2.557553089557083e-1
0.23296875 2.604044022962122e-1 2.604044022962122e-1
0.23312500000000003 2.539796610724303e-1 2.539796610724303e-1
0.23328125000000002 2.608335416459746e-1 2.608335416459746e-1
0.23343750000000002 2.624764813165208e-1 2.624764813165208e-1
0.23359375000000002 2.707779593772508e-1 2.707779593772508e-1
0.23375 2.6184709932590033e-1 2.6184709932590033e-1
0.23390625 2.6738533633783357e-1 2.6738533633783357e-1
0.2340625 2.683609549810577e-1 2.683609549810577e-1
0.23421875 2.680623276530647e-1 2.680623276530647e-1
0.23437500000000003 2.738731058927848e-1 2.738731058927848e-1
0.23453125000000002 2.68688082358262e-1 2.68688082358262e-1
0.23468750000000002 2.785650461903466e-1 2.785650461903466e-1
0.23484375000000002 2.66882448707515e-1 2.66882448707515e-1
0.23500000000000001 2.7343708218381346e-1 2.7343708218381346e-1
0.23515625 2.745584226142861e-1 2.745584226142861e-1
0.2353125 2.75442188333495e-1 2.75442188333495e-1
0.23546875 2.7924527473055116e-1 2.7924527473055116e-1
0.23562500000000003 2.810424497690698e-1 2.810424497690698e-1
0.23578125000000003 2.802825291607811e-1 2.802825291607811e-1
0.23593750000000002 2.819344004822093e-1 2.819344004822093e-1
0.23609375000000002 2.826217608960584e-1 2.826217608960584e-1
0.23625000000000002 2.8724172215083366e-1 2.8724172215083366e-1
0.23640625 2.858555393829598e-1 2.858555393829598e-1
0.2365625 2.8286821657342864e-1 2.8286821657342864e-1
0.23671875 2.883441986275508e-1 2.883441986275508e-1
0.236875 2.910210377747213e-1 2.910210377747213e-1
0.23703125000000003 2.8220754057133e-1 2.8220754057133e-1
0.23718750000000002 2.850679705595618e-1 2.850679705595618e-1
0.23734375000000002 2.86062326972337e-1 2.86062326972337e-1
0.23750000000000002 2.8745892496794534e-1 2.8745892496794534e-1
0.23765625 2.965754809740653e-1 2.965754809740653e-1
0.2378125 2.9277857803730933e-1 2.9277857803730933e-1
0.23796875 2.9142257615989786e-1 2.9142257615989786e-1
0.238125 2.962756083459177e-1 2.962756083459177e-1
0.23828125000000003 2.9521225654866123e-1 2.9521225654866123e-1
0.23843750000000002 3.008577555276539e-1 3.008577555276539e-1
0.23859375000000002 2.996350279875011e-1 2.996350279875011e-1
0.23875000000000002 3.002850048317165e-1 3.002850048317165e-1
0.23890625000000001 3.022827260426717e-1 3.022827260426717e-1
0.2390625 2.949032592734917e-1 2.949032592734917e-1
0.23921875 3.0314097805171025e-1 3.0314097805171025e-1
0.239375 3.029190328977571e-1 3.029190328977571e-1
0.23953125000000003 3.079664822596393e-1 3.079664822596393e-1
0.23968750000000003 3.004635945383094e-1 3.004635945383094e-1
0.23984375000000002 3.049798801355288e-1 3.049798801355288e-1
0.24000000000000002 3.0473414513039154e-1 3.0473414513039154e-1
0.24015625000000002 3.051550097723017e-1 3.051550097723017e-1
0.2403125 3.076563134238719e-1 3.076563134238719e-1
0.24046875 3.108551355032838e-1 3.108551355032838e-1
0.240625 3.2324386996264787e-1 3.2324386996264787e-1
0.24078125 3.086119663560063e-1 3.086119663560063e-1
0.24093750000000003 3.1398965843231474e-1 3.1398965843231474e-1
0.24109375000000002 3.1330945648573527e-1 3.1330945648573527e-1
0.24125000000000002 3.177778119490946e-1 3.177778119490946e-1
0.24140625000000002 3.193796494144814e-1 3.193796494144814e-1
0.2415625 3.173574390987093e-1 3.173574390987093e-1
0.24171875 3.186717671212542e-1 3.186717671212542e-1
0.241875 3.2019572953663067e-1 3.2019572953663067e-1
0.24203125 3.218387773683795e-1 3.218387773683795e-1
0.24218750000000003 3.219975251060938e-1 3.219975251060938e-1
0.24234375000000002 3.2834104366906525e-1 3.2834104366906525e-1
0.24250000000000002 3.210044923091524e-1 3.210044923091524e-1
0.24265625000000002 3.313490509346999e-1 3.313490509346999e-1
0.24281250000000001 3.176616560724548e-1 3.176616560724548e-1
0.24296875 3.309506451030253e-1 3.309506451030253e-1
0.243125 3.2406379953703857e-1 3.2406379953703857e-1
0.24328125 3.3513092299267067e-1 3.3513092299267067e-1
0.24343750000000003 3.28587760954401e-1 3.28587760954401e-1
0.24359375000000003 3.289142238779683e-1 3.289142238779683e-1
0.24375000000000002 3.354005118896972e-1 3.354005118896972e-1
0.24390625000000002 3.321272872856249e-1 3.321272872856249e-1
0.24406250000000002 3.37304645068111e-1 3.37304645068111e-1
0.24421875 3.4041943724354917e-1 3.4041943724354917e-1
0.244375 3.408726242521376e-1 3.408726242521376e-1
0.24453125 3.3938981945470426e-1 3.3938981945470426e-1
0.24468750000000003 3.424329637939487e-1 3.424329637939487e-1
0.24484375000000003 3.4690746236423786e-1 3.4690746236423786e-1
0.24500000000000002 3.4340443760333494e-1 3.4340443760333494e-1
0.24515625000000002 3.4658976739705816e-1 3.4658976739705816e-1
0.24531250000000002 3.416591735774497e-1 3.416591735774497e-1
0.24546875 3.4197293778083315e-1 3.4197293778083315e-1
0.245625 3.4183747247538543e-1 3.4183747247538543e-1
0.24578125 3.524673749873224e-1 3.524673749873224e-1
0.2459375 3.537197518814943e-1 3.537197518814943e-1
0.24609375000000003 3.468532660965544e-1 3.468532660965544e-1
0.24625000000000002 3.5307607505023464e-1 3.5307607505023464e-1
0.24640625000000002 3.5436726891543424e-1 3.5436726891543424e-1
0.24656250000000002 3.527283232935994e-1 3.527283232935994e-1
0.24671875000000001 3.5592543720735614e-1 3.5592543720735614e-1
0.246875 3.6112828492491156e-1 3.6112828492491156e-1
0.24703125 3.533339121024661e-1 3.533339121024661e-1
0.2471875 3.560159735736712e-1 3.560159735736712e-1
0.24734375000000003 3.553414960417691e-1 3.553414960417691e-1
0.24750000000000003 3.5876405868179484e-1 3.5876405868179484e-1
0.24765625000000002 3.58611296312342e-1 3.58611296312342e-1
0.24781250000000002 3.590601046237176e-1 3.590601046237176e-1
0.24796875000000002 3.655041133135861e-1 3.655041133135861e-1
0.248125 3.648889832877509e-1 3.648889832877509e-1
0.24828125 3.571424897393123e-1 3.571424897393123e-1
0.2484375 3.735612507159609e-1 3.735612507159609e-1
0.24859375000000003 3.7035822637585136e-1 3.7035822637585136e-1
0.24875000000000003 3.7040911733242377e-1 3.7040911733242377e-1
0.24890625000000002 3.6738471935881956e-1 3.6738471935881956e-1
0.24906250000000002 3.664088225930251e-1 3.664088225930251e-1
0.24921875000000002 3.6999643100693413e-1 3.6999643100693413e-1
0.249375 3.7068194200332494e-1 3.7068194200332494e-1
0.24953125 3.7053563307676507e-1 3.7053563307676507e-1
0.2496875 3.688658594089653e-1 3.688658594089653e-1
0.24984375 3.7913932539299333e-1 3.7913932539299333e-1
0.25 3.716150922311905e-1 3.716150922311905e-1
0.25015625 3.728964837534883e-1 3.728964837534883e-1
0.2503125 3.75827631526358e-1 3.75827631526358e-1
0.25046875 3.844614213719475e-1 3.844614213719475e-1
0.250625 3.7716305701928343e-1 3.7716305701928343e-1
0.25078125 3.8062668078350237e-1 3.8062668078350237e-1
0.25093750000000004 3.782891398952821e-1 3.782891398952821e-1
0.25109375 3.7928496118660826e-1 3.7928496118660826e-1
0.25125000000000003 3.7857769207470904e-1 3.7857769207470904e-1
0.25140625 3.801062794548167e-1 3.801062794548167e-1
0.2515625 3.769081845591651e-1 3.769081845591651e-1
0.25171875 3.87040049826505e-1 3.87040049826505e-1
0.251875 3.8366012325217946e-1 3.8366012325217946e-1
0.25203125000000004 3.91172142455384e-1 3.91172142455384e-1
0.2521875 3.846702584889905e-1 3.846702584889905e-1
0.25234375000000003 3.914388554642252e-1 3.914388554642252e-1
0.2525 3.8826303173368126e-1 3.8826303173368126e-1
0.25265625 3.9189808437708473e-1 3.9189808437708473e-1
0.2528125 3.871702095832412e-1 3.871702095832412e-1
0.25296875 3.924241132506219e-1 3.924241132506219e-1
0.253125 3.9594809667937136e-1 3.9594809667937136e-1
0.25328125 3.9679497948759e-1 3.9679497948759e-1
0.25343750000000004 3.96041776347142e-1 3.96041776347142e-1
0.25359375 3.9845938499342504e-1 3.9845938499342504e-1
0.25375000000000003 3.9722103545659104e-1 3.9722103545659104e-1
0.25390625 4.015268069604141e-1 4.015268069604141e-1
0.2540625 4.0073463149496513e-1 4.0073463149496513e-1
0.25421875 3.990672611178021e-1 3.990672611178021e-1
0.254375 4.031793218571189e-1 4.031793218571189e-1
0.25453125000000004 4.059119937999136e-1 4.059119937999136e-1
0.2546875 4.077947349930988e-1 4.077947349930988e-1
0.25484375000000004 4.045018236131406e-1 4.045018236131406e-1
0.255 4.057899771425988e-1 4.057899771425988e-1
0.25515625000000003 4.096910277214598e-1 4.096910277214598e-1
0.2553125 4.1092133074175274e-1 4.1092133074175274e-1
0.25546875 4.1064702837388234e-1 4.1064702837388234e-1
0.255625 4.152651046235811e-1 4.152651046235811e-1
0.25578125 4.176305197804546e-1 4.176305197804546e-1
0.25593750000000004 4.1447211531771666e-1 4.1447211531771666e-1
0.25609375 4.161022005744095e-1 4.161022005744095e-1
0.25625000000000003 4.108671534484025e-1 4.108671534484025e-1
0.25640625 4.1386183347162353e-1 4.1386183347162353e-1
0.2565625 4.172313191177133e-1 4.172313191177133e-1
0.25671875 4.202222074065909e-1 4.202222074065909e-1
0.256875 4.161375797705156e-1 4.161375797705156e-1
0.25703125 4.1677913120178767e-1 4.1677913120178767e-1
0.2571875 4.173766074698002e-1 4.173766074698002e-1
0.25734375000000004 4.227015736598738e-1 4.227015736598738e-1
0.2575 4.221760543171009e-1 4.221760543171009e-1
0.25765625000000003 4.231983699153212e-1 4.231983699153212e-1
0.2578125 4.251016362711604e-1 4.251016362711604e-1
0.25796875 4.287049436459207e-1 4.287049436459207e-1
0.258125 4.318891916939216e-1 4.318891916939216e-1
0.25828125 4.3066026490418574e-1 4.3066026490418574e-1
0.25843750000000004 4.2813432969864573e-1 4.2813432969864573e-1
0.25859375 4.2823730812937777e-1 4.2823730812937777e-1
0.25875000000000004 4.2978648813754683e-1 4.2978648813754683e-1
0.25890625 4.2508752689922824e-1 4.2508752689922824e-1
0.25906250000000003 4.331556038607638e-1 4.331556038607638e-1
0.25921875 4.391510801754017e-1 4.391510801754017e-1
0.259375 4.35772585798754e-1 4.35772585798754e-1
0.25953125 4.3091978572351275e-1 4.3091978572351275e-1
0.2596875 4.334353148694796e-1 4.334353148694796e-1
0.25984375000000004 4.406714500535096e-1 4.406714500535096e-1
0.26 4.4070947715385467e-1 4.4070947715385467e-1
0.26015625000000003 4.3350669095138494e-1 4.3350669095138494e-1
0.2603125 4.4069278647588783e-1 4.4069278647588783e-1
0.26046875 4.389777794433436e-1 4.389777794433436e-1
0.260625 4.3571884734205435e-1 4.3571884734205435e-1
0.26078125 4.517163635689436e-1 4.517163635689436e-1
0.2609375 4.4502096081918774e-1 4.4502096081918774e-1
0.26109375 4.4256701725066216e-1 4.4256701725066216e-1
0.26125000000000004 4.516990187423695e-1 4.516990187423695e-1
0.26140625 4.535684690747481e-1 4.535684690747481e-1
0.26156250000000003 4.5373658504854086e-1 4.5373658504854086e-1
0.26171875 4.522956527728135e-1 4.522956527728135e-1
0.261875 4.516011509147071e-1 4.516011509147071e-1
0.26203125 4.5831701159635907e-1 4.5831701159635907e-1
0.2621875 4.49286368105954e-1 4.49286368105954e-1
0.26234375000000004 4.5802606963229175e-1 4.5802606963229175e-1
0.2625 4.5290073755745164e-1 4.5290073755745164e-1
0.26265625000000004 4.5976853549813734e-1 4.5976853549813734e-1
0.2628125 4.5698154237265465e-1 4.5698154237265465e-1
0.26296875000000003 4.5625565108707145e-1 4.5625565108707145e-1
0.263125 4.6382145617712434e-1 4.6382145617712434e-1
0.26328125 4.563161146440913e-1 4.563161146440913e-1
0.2634375 4.684582755619382e-1 4.684582755619382e-1
0.26359375 4.6378162277801005e-1 4.6378162277801005e-1
0.26375000000000004 4.580618602596993e-1 4.580618602596993e-1
0.26390625 4.6121891274082794e-1 4.6121891274082794e-1
0.26406250000000003 4.6876581126457006e-1 4.6876581126457006e-1
0.26421875 4.5953966509864097e-1 4.5953966509864097e-1
0.264375 4.6563483918429904e-1 4.6563483918429904e-1
0.26453125 4.609780590810666e-1 4.609780590810666e-1
0.2646875 4.705322987631413e-1 4.705322987631413e-1
0.26484375 4.7293727561258914e-1 4.7293727561258914e-1
0.265 4.672658975957753e-1 4.672658975957753e-1
0.26515625000000004 4.750968912192044e-1 4.750968912192044e-1
0.2653125 4.6991013841329243e-1 4.6991013841329243e-1
0.26546875000000003 4.751216326078471e-1 4.751216326078471e-1
0.265625 4.7528996610412344e-1 4.7528996610412344e-1
0.26578125 4.720195633651607e-1 4.720195633651607e-1
0.2659375 4.7625308975670544e-1 4.7625308975670544e-1
0.26609375 4.7779963844208817e-1 4.7779963844208817e-1
0.26625000000000004 4.8350712440764676e-1 4.8350712440764676e-1
0.26640625 4.8428482928260985e-1 4.8428482928260985e-1
0.26656250000000004 4.7992297717223176e-1 4.7992297717223176e-1
0.26671875 4.846196985424691e-1 4.846196985424691e-1
0.26687500000000003 4.7970471570465145e-1 4.7970471570465145e-1
0.26703125 4.8180997106259804e-1 4.8180997106259804e-1
0.2671875 4.8463725350097286e-1 4.8463725350097286e-1
0.26734375 4.809941379819471e-1 4.809941379819471e-1
0.2675 4.9433292418620534e-1 4.9433292418620534e-1
0.26765625000000004 4.912263600156117e-1 4.912263600156117e-1
0.2678125 4.856621491369375e-1 4.856621491369375e-1
0.26796875000000003 4.9125609598808717e-1 4.9125609598808717e-1
0.268125 4.9215428221509194e-1 4.9215428221509194e-1
0.26828125 4.881241777777583e-1 4.881241777777583e-1
0.2684375 4.9386051955002097e-1 4.9386051955002097e-1
0.26859375 4.8749751064155555e-1 4.8749751064155555e-1
0.26875000000000004 4.910853198577976e-1 4.910853198577976e-1
0.26890625 4.985082014229598e-1 4.985082014229598e-1
0.26906250000000004 4.9714416285518803e-1 4.9714416285518803e-1
0.26921875 4.9432612664281317e-1 4.9432612664281317e-1
0.26937500000000003 4.9695641694165227e-1 4.9695641694165227e-1
0.26953125 5.014273913254734e-1 5.014273913254734e-1
0.2696875 4.983040576159916e-1 4.983040576159916e-1
0.26984375 5.000201107661675e-1 5.000201107661675e-1
0.27 5.020708499844155e-1 5.020708499844155e-1
0.27015625000000004 5.013896556681581e-1 5.013896556681581e-1
0.2703125 4.9544096668909754e-1 4.9544096668909754e-1
0.27046875000000004 5.022471714339596e-1 5.022471714339596e-1
0.270625 5.053435518800549e-1 5.053435518800549e-1
0.27078125000000003 5.045127432470005e-1 5.045127432470005e-1
0.2709375 5.096197813188561e-1 5.096197813188561e-1
0.27109375 5.08607966524091e-1 5.08607966524091e-1
0.27125 5.127747571580081e-1 5.127747571580081e-1
0.27140625 5.085376143053915e-1 5.085376143053915e-1
0.27156250000000004 5.162347443340374e-1 5.162347443340374e-1
0.27171875 5.152181564183089e-1 5.152181564183089e-1
0.27187500000000003 5.056006172928798e-1 5.056006172928798e-1
0.27203125 5.185860447520505e-1 5.185860447520505e-1
0.2721875 5.190948549095489e-1 5.190948549095489e-1
0.27234375 5.18687475030442e-1 5.18687475030442e-1
0.2725 5.106698749029825e-1 5.106698749029825e-1
0.27265625000000004 5.190024767614383e-1 5.190024767614383e-1
0.2728125 5.146434508790159e-1 5.146434508790159e-1
0.27296875000000004 5.237569039716115e-1 5.237569039716115e-1
0.273125 5.221844625609671e-1 5.221844625609671e-1
0.27328125000000003 5.23255385175839e-1 5.23255385175839e-1
0.2734375 5.229189948579411e-1 5.229189948579411e-1
0.27359375 5.194865620599054e-1 5.194865620599054e-1
0.27375 5.214086547341545e-1 5.214086547341545e-1
0.27390625 5.257967524796592e-1 5.257967524796592e-1
0.27406250000000004 5.334329334630135e-1 5.334329334630135e-1
0.27421875 5.285595283482913e-1 5.285595283482913e-1
0.27437500000000004 5.276728721421429e-1 5.276728721421429e-1
0.27453125 5.235872760892968e-1 5.235872760892968e-1
0.27468750000000003 5.340074621119535e-1 5.340074621119535e-1
0.27484375 5.334148897061319e-1 5.334148897061319e-1
0.275 5.40607969403704e-1 5.40607969403704e-1
0.27515625 5.408800864813608e-1 5.408800864813608e-1
0.2753125 5.324538612237526e-1 5.324538612237526e-1
0.27546875000000004 5.426373353145615e-1 5.426373353145615e-1
0.275625 5.392644530590993e-1 5.392644530590993e-1
0.27578125000000003 5.391611618813337e-1 5.391611618813337e-1
0.2759375 5.416956914839326e-1 5.416956914839326e-1
0.27609375 5.468482600133435e-1 5.468482600133435e-1
0.27625 5.470750053989328e-1 5.470750053989328e-1
0.27640625 5.395464067798863e-1 5.395464067798863e-1
0.27656250000000004 5.459118646324392e-1 5.459118646324392e-1
0.27671875 5.359488774790813e-1 5.359488774790813e-1
0.27687500000000004 5.444861085386443e-1 5.444861085386443e-1
0.27703125 5.463335863303151e-1 5.463335863303151e-1
0.27718750000000003 5.435872123746273e-1 5.435872123746273e-1
0.27734375 5.410177291334954e-1 5.410177291334954e-1
0.2775 5.466500210175078e-1 5.466500210175078e-1
0.27765625 5.496825419852436e-1 5.496825419852436e-1
0.2778125 5.528857254482724e-1 5.528857254482724e-1
0.27796875000000004 5.490482646848656e-1 5.490482646848656e-1
0.278125 5.601484729975206e-1 5.601484729975206e-1
0.27828125000000004 5.564072845488632e-1 5.564072845488632e-1
0.2784375 5.560724847821299e-1 5.560724847821299e-1
0.27859375000000003 5.495481992595566e-1 5.495481992595566e-1
0.27875 5.526115056297791e-1 5.526115056297791e-1
0.27890625 5.47994475747823e-1 5.47994475747823e-1
0.2790625 5.525657918221847e-1 5.525657918221847e-1
0.27921875 5.526150501043454e-1 5.526150501043454e-1
0.27937500000000004 5.54817817160933e-1 5.54817817160933e-1
0.27953125 5.543684110305045e-1 5.543684110305045e-1
0.27968750000000003 5.553995855627769e-1 5.553995855627769e-1
0.27984375 5.607616554418606e-1 5.607616554418606e-1
0.28 5.632697917728771e-1 5.632697917728771e-1
0.28015625 5.659247925298083e-1 5.659247925298083e-1
0.2803125 5.617150973691829e-1 5.617150973691829e-1
0.28046875000000004 5.634059762398871e-1 5.634059762398871e-1
0.280625 5.580154960227852e-1 5.580154960227852e-1
0.28078125000000004 5.679276384023475e-1 5.679276384023475e-1
0.2809375 5.645095287406954e-1 5.645095287406954e-1
0.28109375000000003 5.690057700710391e-1 5.690057700710391e-1
0.28125 5.68996775014734e-1 5.68996775014734e-1
0.28140625 5.640204632297761e-1 5.640204632297761e-1
0.2815625 5.663835701832292e-1 5.663835701832292e-1
0.28171875 5.717044706414023e-1 5.717044706414023e-1
0.28187500000000004 5.713634257356213e-1 5.713634257356213e-1
0.28203125 5.716663679088421e-1 5.716663679088421e-1
0.28218750000000004 5.722090613091901e-1 5.722090613091901e-1
0.28234375 5.719371293432638e-1 5.719371293432638e-1
0.28250000000000003 5.758256687556647e-1 5.758256687556647e-1
0.28265625 5.744934678780234e-1 5.744934678780234e-1
0.2828125 5.800164137938233e-1 5.800164137938233e-1
0.28296875 5.819024446998307e-1 5.819024446998307e-1
0.283125 5.786255019590905e-1 5.786255019590905e-1
0.28328125000000004 5.757678659931522e-1 5.757678659931522e-1
0.2834375 5.836071996957295e-1 5.836071996957295e-1
0.28359375000000003 5.810311632856107e-1 5.810311632856107e-1
0.28375 5.843457238513516e-1 5.843457238513516e-1
0.28390625 5.80726359339446e-1 5.80726359339446e-1
0.2840625 5.851755580181313e-1 5.851755580181313e-1
0.28421875 5.836522396200459e-1 5.836522396200459e-1
0.28437500000000004 5.793083002893078e-1 5.793083002893078e-1
0.28453125 5.916772402158537e-1 5.916772402158537e-1
0.28468750000000004 5.92679564816303e-1 5.92679564816303e-1
0.28484375 5.910926507060545e-1 5.910926507060545e-1
0.28500000000000003 5.910931490168374e-1 5.910931490168374e-1
0.28515625 5.885847696115385e-1 5.885847696115385e-1
0.2853125 5.86391709019376e-1 5.86391709019376e-1
0.28546875 5.906772794344257e-1 5.906772794344257e-1
0.285625 5.939305160043156e-1 5.939305160043156e-1
0.28578125000000004 5.952640414131971e-1 5.952640414131971e-1
0.2859375 5.96027767943037e-1 5.96027767943037e-1
0.28609375000000004 5.895173916262544e-1 5.895173916262544e-1
0.28625 5.952403921562515e-1 5.952403921562515e-1
0.28640625000000003 5.947879782127026e-1 5.947879782127026e-1
0.2865625 5.982872629263007e-1 5.982872629263007e-1
0.28671875 6.024479636992006e-1 6.024479636992006e-1
0.286875 6.012132885164143e-1 6.012132885164143e-1
0.28703125 6.020649630702288e-1 6.020649630702288e-1
0.28718750000000004 6.047642091141321e-1 6.047642091141321e-1
0.28734375 6.010530355072157e-1 6.010530355072157e-1
0.28750000000000003 6.024695051221394e-1 6.024695051221394e-1
0.28765625 6.036754363824408e-1 6.036754363824408e-1
0.2878125 6.059003164621068e-1 6.059003164621068e-1
0.28796875 6.016401429085314e-1 6.016401429085314e-1
0.288125 6.041309874788063e-1 6.041309874788063e-1
0.28828125000000004 6.114795640726194e-1 6.114795640726194e-1
0.2884375 6.059119370709092e-1 6.059119370709092e-1
0.28859375000000004 6.05049068190278e-1 6.05049068190278e-1
0.28875 6.111634140422617e-1 6.111634140422617e-1
0.28890625000000003 6.09322966138047e-1 6.09322966138047e-1
0.2890625 6.128093836703052e-1 6.128093836703052e-1
0.28921875 6.11850905786691e-1 6.11850905786691e-1
0.289375 6.065450195917443e-1 6.065450195917443e-1
0.28953125 6.093695024258019e-1 6.093695024258019e-1
0.28968750000000004 6.099484603566858e-1 6.099484603566858e-1
0.28984375 6.145045443406567e-1 6.145045443406567e-1
0.29000000000000004 6.126454624934419e-1 6.126454624934419e-1
0.29015625 6.111978891751684e-1 6.111978891751684e-1
0.29031250000000003 6.177610707502432e-1 6.177610707502432e-1
0.29046875 6.161627220287706e-1 6.161627220287706e-1
0.290625 6.237622397832134e-1 6.237622397832134e-1
0.29078125 6.211613293096385e-1 6.211613293096385e-1
0.2909375 6.156151154534606e-1 6.156151154534606e-1
0.29109375000000004 6.180790950586421e-1 6.180790950586421e-1
0.29125 6.197960425658899e-1 6.197960425658899e-1
0.29140625000000003 6.174230745079918e-1 6.174230745079918e-1
0.2915625 6.220077742639156e-1 6.220077742639156e-1
0.29171875 6.294837026814499e-1 6.294837026814499e-1
0.291875 6.179788694168971e-1 6.179788694168971e-1
0.29203125 6.262449219432207e-1 6.262449219432207e-1
0.29218750000000004 6.288526889413739e-1 6.288526889413739e-1
0.29234375 6.341279874302423e-1 6.341279874302423e-1
0.29250000000000004 6.297428042491853e-1 6.297428042491853e-1
0.29265625 6.286203981314835e-1 6.286203981314835e-1
0.29281250000000003 6.256871448488206e-1 6.256871448488206e-1
0.29296875 6.329156715757969e-1 6.329156715757969e-1
0.293125 6.395043089385077e-1 6.395043089385077e-1
0.29328125 6.260421196468493e-1 6.260421196468493e-1
0.2934375 6.264399663502851e-1 6.264399663502851e-1
0.29359375000000004 6.336122741574806e-1 6.336122741574806e-1
0.29375 6.271264605668372e-1 6.271264605668372e-1
0.29390625000000004 6.367865653448868e-1 6.367865653448868e-1
0.2940625 6.394066902832898e-1 6.394066902832898e-1
0.29421875000000003 6.368489577059742e-1 6.368489577059742e-1
0.294375 6.317142262271269e-1 6.317142262271269e-1
0.29453125 6.364533136668293e-1 6.364533136668293e-1
0.2946875 6.431881031705822e-1 6.431881031705822e-1
0.29484375 6.396921093785246e-1 6.396921093785246e-1
0.29500000000000004 6.392494605131511e-1 6.392494605131511e-1
0.29515625 6.426812349488906e-1 6.426812349488906e-1
0.29531250000000003 6.452261183605921e-1 6.452261183605921e-1
0.29546875 6.480575239127071e-1 6.480575239127071e-1
0.295625 6.442274919720554e-1 6.442274919720554e-1
0.29578125 6.494266208553605e-1 6.494266208553605e-1
0.2959375 6.530020108668801e-1 6.530020108668801e-1
0.29609375000000004 6.495165265521288e-1 6.495165265521288e-1
0.29625 6.426317901334593e-1 6.426317901334593e-1
0.29640625000000004 6.463564676102984e-1 6.463564676102984e-1
0.2965625 6.517675743782498e-1 6.517675743782498e-1
0.29671875000000003 6.399909917974989e-1 6.399909917974989e-1
0.296875 6.483251203014739e-1 6.483251203014739e-1
0.29703125 6.545627748857847e-1 6.545627748857847e-1
0.2971875 6.53794604384752e-1 6.53794604384752e-1
0.29734375 6.528748992889128e-1 6.528748992889128e-1
0.29750000000000004 6.568592962828412e-1 6.568592962828412e-1
0.29765625 6.496692300308902e-1 6.496692300308902e-1
0.29781250000000004 6.510876294494161e-1 6.510876294494161e-1
0.29796875 6.49755002743627e-1 6.49755002743627e-1
0.29812500000000003 6.53477173948199e-1 6.53477173948199e-1
0.29828125 6.508832366428075e-1 6.508832366428075e-1
0.2984375 6.547197014581294e-1 6.547197014581294e-1
0.29859375 6.535831931212166e-1 6.535831931212166e-1
0.29875 6.581089165399541e-1 6.581089165399541e-1
0.29890625000000004 6.551210193190351e-1 6.551210193190351e-1
0.2990625 6.643700930783276e-1 6.643700930783276e-1
0.29921875000000003 6.571020219982935e-1 6.571020219982935e-1
0.299375 6.610552314343701e-1 6.610552314343701e-1
0.29953125 6.618395404586814e-1 6.618395404586814e-1
0.2996875 6.562594702506837e-1 6.562594702506837e-1
0.29984375 6.615672778227641e-1 6.615672778227641e-1
0.30000000000000004 6.643017408616694e-1 6.643017408616694e-1
0.30015625 6.668571059374195e-1 6.668571059374195e-1
0.30031250000000004 6.695563374116724e-1 6.695563374116724e-1
0.30046875 6.678103528058679e-1 6.678103528058679e-1
0.30062500000000003 6.632891744886771e-1 6.632891744886771e-1
0.30078125 6.659970279677006e-1 6.659970279677006e-1
0.3009375 6.685681262076693e-1 6.685681262076693e-1
0.30109375 6.689333860256235e-1 6.689333860256235e-1
0.30125 6.678620062959859e-1 6.678620062959859e-1
0.30140625000000004 6.717559394562564e-1 6.717559394562564e-1
0.3015625 6.599726380470607e-1 6.599726380470607e-1
0.30171875000000004 6.734480796351314e-1 6.734480796351314e-1
0.301875 6.710933110550692e-1 6.710933110550692e-1
0.30203125000000003 6.677525175607522e-1 6.677525175607522e-1
0.3021875 6.681746033229907e-1 6.681746033229907e-1
0.30234375 6.742534984443815e-1 6.742534984443815e-1
0.3025 6.767904915407095e-1 6.767904915407095e-1
0.30265625 6.733514263803451e-1 6.733514263803451e-1
0.30281250000000004 6.754604373943445e-1 6.754604373943445e-1
0.30296875 6.713594328396035e-1 6.713594328396035e-1
0.30312500000000003 6.734820210233416e-1 6.734820210233416e-1
0.30328125 6.733980051587829e-1 6.733980051587829e-1
0.3034375 6.79285491690957e-1 6.79285491690957e-1
0.30359375 6.776098717230021e-1 6.776098717230021e-1
0.30375 6.795514863390459e-1 6.795514863390459e-1
0.30390625000000004 6.813253569373452e-1 6.813253569373452e-1
0.3040625 6.758164451914532e-1 6.758164451914532e-1
0.30421875000000004 6.746101936107558e-1 6.746101936107558e-1
0.304375 6.803141667185124e-1 6.803141667185124e-1
0.30453125000000003 6.822844559489973e-1 6.822844559489973e-1
0.3046875 6.836485442256568e-1 6.836485442256568e-1
0.30484375 6.837401552831985e-1 6.837401552831985e-1
0.305 6.831122127307432e-1 6.831122127307432e-1
0.30515625 6.787762273322593e-1 6.787762273322593e-1
0.30531250000000004 6.875586919147687e-1 6.875586919147687e-1
0.30546875 6.863826454361921e-1 6.863826454361921e-1
0.30562500000000004 6.85836973524824e-1 6.85836973524824e-1
0.30578125 6.84430167616251e-1 6.84430167616251e-1
0.30593750000000003 6.869845466469493e-1 6.869845466469493e-1
0.30609375 6.922049415240914e-1 6.922049415240914e-1
0.30625 6.858260264596034e-1 6.858260264596034e-1
0.30640625 6.935241134995018e-1 6.935241134995018e-1
0.3065625 6.820433294876644e-1 6.820433294876644e-1
0.30671875000000004 6.848524390527424e-1 6.848524390527424e-1
0.306875 6.918032925639133e-1 6.918032925639133e-1
0.30703125000000003 6.858768455660944e-1 6.858768455660944e-1
0.3071875 6.950619820015569e-1 6.950619820015569e-1
0.30734375 6.899017050998233e-1 6.899017050998233e-1
0.3075 6.929350919010582e-1 6.929350919010582e-1
0.30765625 6.987173782279066e-1 6.987173782279066e-1
0.30781250000000004 6.892743819091671e-1 6.892743819091671e-1
0.30796875 6.920384145475915e-1 6.920384145475915e-1
0.30812500000000004 6.914231237976716e-1 6.914231237976716e-1
0.30828125 6.99137830580407e-1 6.99137830580407e-1
0.30843750000000003 6.89372584057987e-1 6.89372584057987e-1
0.30859375 6.906899242805999e-1 6.906899242805999e-1
0.30875 7.033987820761873e-1 7.033987820761873e-1
0.30890625 6.972412443571963e-1 6.972412443571963e-1
0.3090625 7.044075471624134e-1 7.044075471624134e-1
0.30921875000000004 6.965191350175197e-1 6.965191350175197e-1
0.309375 7.049821892712722e-1 7.049821892712722e-1
0.30953125000000004 7.0048505380259e-1 7.0048505380259e-1
0.3096875 6.98709212797207e-1 6.98709212797207e-1
0.30984375000000003 6.989544586656344e-1 6.989544586656344e-1
0.31 6.955214226006725e-1 6.955214226006725e-1
0.31015625 7.012649916662164e-1 7.012649916662164e-1
0.3103125 7.029256285547896e-1 7.029256285547896e-1
0.31046875 7.043825971347766e-1 7.043825971347766e-1
0.31062500000000004 7.041064521429186e-1 7.041064521429186e-1
0.31078125 7.051819658033716e-1 7.051819658033716e-1
0.31093750000000003 7.043152163926103e-1 7.043152163926103e-1
0.31109375 6.997730049931712e-1 6.997730049931712e-1
0.31125 7.064792032385818e-1 7.064792032385818e-1
0.31140625 7.053758219092239e-1 7.053758219092239e-1
0.3115625 7.032180389035099e-1 7.032180389035099e-1
0.31171875000000004 7.066281113732154e-1 7.066281113732154e-1
0.311875 7.095098455522426e-1 7.095098455522426e-1
0.31203125000000004 7.095175520209929e-1 7.095175520209929e-1
0.3121875 7.047065254116611e-1 7.047065254116611e-1
0.31234375000000003 7.145854247903523e-1 7.145854247903523e-1
0.3125 7.114417743089185e-1 7.114417743089185e-1
0.31265625 7.106311170039086e-1 7.106311170039086e-1
0.3128125 7.094567475808113e-1 7.094567475808113e-1
0.31296875 7.120027124194572e-1 7.120027124194572e-1
0.31312500000000004 7.10200109938564e-1 7.10200109938564e-1
0.31328125 7.155350402288101e-1 7.155350402288101e-1
0.31343750000000004 7.117726274061575e-1 7.117726274061575e-1
0.31359375 7.127475904142053e-1 7.127475904142053e-1
0.31375000000000003 7.10864797392555e-1 7.10864797392555e-1
0.31390625 7.171014020643676e-1 7.171014020643676e-1
0.3140625 7.129580768398633e-1 7.129580768398633e-1
0.31421875 7.093168681883477e-1 7.093168681883477e-1
0.314375 7.10937157314897e-1 7.10937157314897e-1
0.31453125000000004 7.211033929522679e-1 7.211033929522679e-1
0.3146875 7.113270218439944e-1 7.113270218439944e-1
0.31484375000000003 7.114656950636751e-1 7.114656950636751e-1
0.315 7.143891294774627e-1 7.143891294774627e-1
0.31515625 7.09997888559196e-1 7.09997888559196e-1
0.3153125 7.166648679428769e-1 7.166648679428769e-1
0.31546875 7.11826374862762e-1 7.11826374862762e-1
0.31562500000000004 7.187890355082751e-1 7.187890355082751e-1
0.31578125 7.177495370458424e-1 7.177495370458424e-1
0.31593750000000004 7.159653889245825e-1 7.159653889245825e-1
0.31609375 7.194833458959189e-1 7.194833458959189e-1
0.31625000000000003 7.214613449711984e-1 7.214613449711984e-1
0.31640625 7.154979080253221e-1 7.154979080253221e-1
0.3165625 7.228254625226733e-1 7.228254625226733e-1
0.31671875 7.22158675189116e-1 7.22158675189116e-1
0.316875 7.243478521138464e-1 7.243478521138464e-1
0.31703125000000004 7.246164475457086e-1 7.246164475457086e-1
0.3171875 7.251324596311357e-1 7.251324596311357e-1
0.31734375000000004 7.191262276789936e-1 7.191262276789936e-1
0.3175 7.187044524255222e-1 7.187044524255222e-1
0.31765625000000003 7.236878171677241e-1 7.236878171677241e-1
0.3178125 7.244818417454959e-1 7.244818417454959e-1
0.31796875 7.253563375609198e-1 7.253563375609198e-1
0.318125 7.251245017453081e-1 7.251245017453081e-1
0.31828125 7.228226224722172e-1 7.228226224722172e-1
0.31843750000000004 7.222132797821765e-1 7.222132797821765e-1
0.31859375 7.360880062858493e-1 7.360880062858493e-1
0.31875000000000003 7.289877078899232e-1 7.289877078899232e-1
0.31890625 7.313937242640756e-1 7.313937242640756e-1
0.3190625 7.241477557752156e-1 7.241477557752156e-1
0.31921875 7.28171721305666e-1 7.28171721305666e-1
0.319375 7.331557558484243e-1 7.331557558484243e-1
0.31953125000000004 7.297075175827055e-1 7.297075175827055e-1
0.3196875 7.278409232505916e-1 7.278409232505916e-1
0.31984375000000004 7.326570746893091e-1 7.326570746893091e-1
0.32 7.314833093507738e-1 7.314833093507738e-1
0.32015625000000003 7.306028146056129e-1 7.306028146056129e-1
0.3203125 7.293218788793134e-1 7.293218788793134e-1
0.32046875 7.324181159449332e-1 7.324181159449332e-1
0.320625 7.31542200940789e-1 7.31542200940789e-1
0.32078125 7.316336145402098e-1 7.316336145402098e-1
0.32093750000000004 7.334553246184847e-1 7.334553246184847e-1
0.32109375 7.305914260825781e-1 7.305914260825781e-1
0.32125000000000004 7.303432894489057e-1 7.303432894489057e-1
0.32140625 7.341855140123195e-1 7.341855140123195e-1
0.32156250000000003 7.354888704219271e-1 7.354888704219271e-1
0.32171875 7.325721760009807e-1 7.325721760009807e-1
0.321875 7.359280174775855e-1 7.359280174775855e-1
0.32203125 7.40596213913927e-1 7.40596213913927e-1
0.3221875 7.326360298013648e-1 7.326360298013648e-1
0.32234375000000004 7.351013625227503e-1 7.351013625227503e-1
0.3225 7.381783302423579e-1 7.381783302423579e-1
0.32265625000000003 7.394772148038506e-1 7.394772148038506e-1
0.3228125 7.350467289954801e-1 7.350467289954801e-1
0.32296875 7.342675601264497e-1 7.342675601264497e-1
0.323125 7.351764614029386e-1 7.351764614029386e-1
0.32328125 7.369313143137739e-1 7.369313143137739e-1
0.32343750000000004 7.310764314331615e-1 7.310764314331615e-1
0.32359375 7.455454862731536e-1 7.455454862731536e-1
0.32375000000000004 7.412774786455381e-1 7.412774786455381e-1
0.32390625 7.430017658205039e-1 7.430017658205039e-1
0.32406250000000003 7.422702509090819e-1 7.422702509090819e-1
0.32421875 7.406980418024838e-1 7.406980418024838e-1
0.324375 7.34505340479013e-1 7.34505340479013e-1
0.32453125 7.371899616689412e-1 7.371899616689412e-1
0.3246875 7.385138390297876e-1 7.385138390297876e-1
0.32484375000000004 7.383219254181719e-1 7.383219254181719e-1
0.325 7.320048014291793e-1 7.320048014291793e-1
0.32515625000000004 7.392176685227647e-1 7.392176685227647e-1
0.3253125 7.389359066476069e-1 7.389359066476069e-1
0.32546875000000003 7.391003737595789e-1 7.391003737595789e-1
0.325625 7.430695614891598e-1 7.430695614891598e-1
0.32578125 7.41701409310958e-1 7.41701409310958e-1
0.3259375 7.434111171339688e-1 7.434111171339688e-1
0.32609375 7.394825157350575e-1 7.394825157350575e-1
0.32625000000000004 7.505601042732857e-1 7.505601042732857e-1
0.32640625 7.415999019287889e-1 7.415999019287889e-1
0.32656250000000003 7.486893358447966e-1 7.486893358447966e-1
0.32671875 7.408377349790904e-1 7.408377349790904e-1
0.326875 7.475574718048343e-1 7.475574718048343e-1
0.32703125 7.425122508395767e-1 7.425122508395767e-1
0.3271875 7.452400372578674e-1 7.452400372578674e-1
0.32734375000000004 7.543655695669664e-1 7.543655695669664e-1
0.3275 7.50245991503784e-1 7.50245991503784e-1
0.32765625000000004 7.427471425678456e-1 7.427471425678456e-1
0.3278125 7.431006981080324e-1 7.431006981080324e-1
0.32796875000000003 7.547065583851187e-1 7.547065583851187e-1
0.328125 7.43317800002155e-1 7.43317800002155e-1
0.32828125 7.527960129243589e-1 7.527960129243589e-1
0.3284375 7.42319129636821e-1 7.42319129636821e-1
0.32859375 7.385381106207611e-1 7.385381106207611e-1
0.32875000000000004 7.486982168049914e-1 7.486982168049914e-1
0.32890625 7.414369859354744e-1 7.414369859354744e-1
0.32906250000000004 7.450507304094978e-1 7.450507304094978e-1
0.32921875 7.504086696419514e-1 7.504086696419514e-1
0.32937500000000003 7.461253478247678e-1 7.461253478247678e-1
0.32953125 7.428594188979738e-1 7.428594188979738e-1
0.3296875 7.480698518672804e-1 7.480698518672804e-1
0.32984375 7.501470621275481e-1 7.501470621275481e-1
0.33 7.522226222451942e-1 7.522226222451942e-1
0.33015625000000004 7.498235529931159e-1 7.498235529931159e-1
0.3303125 7.480126477737437e-1 7.480126477737437e-1
0.33046875000000003 7.50784890451309e-1 7.50784890451309e-1
0.330625 7.512745887881871e-1 7.512745887881871e-1
0.33078125 7.529556461020044e-1 7.529556461020044e-1
0.3309375 7.512698759303427e-1 7.512698759303427e-1
0.33109375 7.530185669518183e-1 7.530185669518183e-1
0.33125000000000004 7.578186247376331e-1 7.578186247376331e-1
0.33140625 7.504582563071787e-1 7.504582563071787e-1
0.33156250000000004 7.568017017881581e-1 7.568017017881581e-1
0.33171875 7.501425712641727e-1 7.501425712641727e-1
0.33187500000000003 7.4613591759748e-1 7.4613591759748e-1
0.33203125 7.515732896738379e-1 7.515732896738379e-1
0.3321875 7.528689414777952e-1 7.528689414777952e-1
0.33234375 7.492667639028192e-1 7.492667639028192e-1
0.3325 7.502212119882139e-1 7.502212119882139e-1
0.33265625000000004 7.566773106107072e-1 7.566773106107072e-1
0.3328125 7.545410745540218e-1 7.545410745540218e-1
0.33296875000000004 7.565806947643474e-1 7.565806947643474e-1
0.333125 7.540645142332729e-1 7.540645142332729e-1
0.33328125000000003 7.511728400224862e-1 7.511728400224862e-1
0.3334375 7.502511456575527e-1 7.502511456575527e-1
0.33359375 7.525498520737934e-1 7.525498520737934e-1
0.33375 7.516220938743978e-1 7.516220938743978e-1
0.33390625 7.554216149085229e-1 7.554216149085229e-1
0.33406250000000004 7.518488114171711e-1 7.518488114171711e-1
0.33421875 7.525501207548992e-1 7.525501207548992e-1
0.33437500000000003 7.490208161059351e-1 7.490208161059351e-1
0.33453125 7.534645391494856e-1 7.534645391494856e-1
0.3346875 7.543944174092254e-1 7.543944174092254e-1
0.33484375 7.56430130522626e-1 7.56430130522626e-1
0.335 7.511761255911957e-1 7.511761255911957e-1
0.33515625000000004 7.572521246372568e-1 7.572521246372568e-1
0.3353125 7.524986641785696e-1 7.524986641785696e-1
0.33546875000000004 7.575515899154603e-1 7.575515899154603e-1
0.335625 7.568061699364486e-1 7.568061699364486e-1
0.33578125000000003 7.537371576074698e-1 7.537371576074698e-1
0.3359375 7.541304957805957e-1 7.541304957805957e-1
0.33609375 7.56572810104212e-1 7.56572810104212e-1
0.33625 7.555414020168834e-1 7.555414020168834e-1
0.33640625 7.531308632444458e-1 7.531308632444458e-1
0.33656250000000004 7.504173233853586e-1 7.504173233853586e-1
0.33671875 7.547930290095288e-1 7.547930290095288e-1
0.33687500000000004 7.553908535639899e-1 7.553908535639899e-1
0.33703125 7.540429133834956e-1 7.540429133834956e-1
0.33718750000000003 7.570625762534697e-1 7.570625762534697e-1
0.33734375 7.558839879391095e-1 7.558839879391095e-1
0.3375 7.522715766910957e-1 7.522715766910957e-1
0.33765625 7.539398110623048e-1 7.539398110623048e-1
0.3378125 7.552877784144081e-1 7.552877784144081e-1
0.33796875000000004 7.535303070842425e-1 7.535303070842425e-1
0.338125 7.488942353959325e-1 7.488942353959325e-1
0.33828125000000003 7.575202473724354e-1 7.575202473724354e-1
0.3384375 7.600551310131274e-1 7.600551310131274e-1
0.33859375 7.606898678261538e-1 7.606898678261538e-1
0.33875 7.545232796026036e-1 7.545232796026036e-1
0.33890625 7.507090931423996e-1 7.507090931423996e-1
0.33906250000000004 7.507930405947669e-1 7.507930405947669e-1
0.33921875 7.604154801549563e-1 7.604154801549563e-1
0.33937500000000004 7.549333639410585e-1 7.549333639410585e-1
0.33953125 7.492812839543554e-1 7.492812839543554e-1
0.33968750000000003 7.555690294309394e-1 7.555690294309394e-1
0.33984375 7.584980208528074e-1 7.584980208528074e-1
0.34 7.547884527232278e-1 7.547884527232278e-1
0.34015625 7.558051997218578e-1 7.558051997218578e-1
0.3403125 7.533633547666292e-1 7.533633547666292e-1
0.34046875000000004 7.616930798942527e-1 7.616930798942527e-1
0.340625 7.489786926864732e-1 7.489786926864732e-1
0.34078125000000004 7.484260112780654e-1 7.484260112780654e-1
0.3409375 7.543142725846743e-1 7.543142725846743e-1
0.34109375000000003 7.525518215859344e-1 7.525518215859344e-1
0.34125 7.573756915828604e-1 7.573756915828604e-1
0.34140625 7.509470547881798e-1 7.509470547881798e-1
0.3415625 7.494782138521665e-1 7.494782138521665e-1
0.34171875 7.537711013258055e-1 7.537711013258055e-1
0.34187500000000004 7.578969451203599e-1 7.578969451203599e-1
0.34203125 7.601561724879908e-1 7.601561724879908e-1
0.34218750000000003 7.554546394433097e-1 7.554546394433097e-1
0.34234375 7.521026704591756e-1 7.521026704591756e-1
0.3425 7.540724400243968e-1 7.540724400243968e-1
0.34265625 7.508358545771849e-1 7.508358545771849e-1
0.3428125 7.525841132430693e-1 7.525841132430693e-1
0.34296875000000004 7.496206039374962e-1 7.496206039374962e-1
0.343125 7.524387588234682e-1 7.524387588234682e-1
0.34328125000000004 7.539857330218589e-1 7.539857330218589e-1
0.3434375 7.551256960093675e-1 7.551256960093675e-1
0.34359375000000003 7.529078058516867e-1 7.529078058516867e-1
0.34375 7.540459060294276e-1 7.540459060294276e-1
0.34390625 7.525497305070936e-1 7.525497305070936e-1
0.3440625 7.548536418646514e-1 7.548536418646514e-1
0.34421875 7.516010875099206e-1 7.516010875099206e-1
0.34437500000000004 7.538324075524039e-1 7.538324075524039e-1
0.34453125 7.573742493648248e-1 7.573742493648248e-1
0.34468750000000004 7.573131124856851e-1 7.573131124856851e-1
0.34484375 7.590646905862237e-1 7.590646905862237e-1
0.34500000000000003 7.577782107202844e-1 7.577782107202844e-1
0.34515625 7.508694127852729e-1 7.508694127852729e-1
0.3453125 7.567153918973824e-1 7.567153918973824e-1
0.34546875 7.460459371043222e-1 7.460459371043222e-1
0.345625 7.42961313738983e-1 7.42961313738983e-1
0.34578125000000004 7.498864388282933e-1 7.498864388282933e-1
0.3459375 7.470580539522822e-1 7.470580539522822e-1
0.34609375000000003 7.526824432109103e-1 7.526824432109103e-1
0.34625 7.461576121420372e-1 7.461576121420372e-1
0.34640625 7.487972671440226e-1 7.487972671440226e-1
0.3465625 7.484452955270577e-1 7.484452955270577e-1
0.34671875 7.570348473716373e-1 7.570348473716373e-1
0.34687500000000004 7.519451501886985e-1 7.519451501886985e-1
0.34703125 7.492365189557355e-1 7.492365189557355e-1
0.34718750000000004 7.448290581880834e-1 7.448290581880834e-1
0.34734375 7.49543548617789e-1 7.49543548617789e-1
0.34750000000000003 7.466136332138782e-1 7.466136332138782e-1
0.34765625 7.449821647944597e-1 7.449821647944597e-1
0.3478125 7.445917273000711e-1 7.445917273000711e-1
0.34796875 7.472403248841553e-1 7.472403248841553e-1
0.348125 7.464660612861231e-1 7.464660612861231e-1
0.34828125000000004 7.53714506674664e-1 7.53714506674664e-1
0.3484375 7.46774450449943e-1 7.46774450449943e-1
0.34859375000000004 7.405440801082883e-1 7.405440801082883e-1
0.34875 7.509849228156278e-1 7.509849228156278e-1
0.34890625000000003 7.385314460095693e-1 7.385314460095693e-1
0.3490625 7.442683886499659e-1 7.442683886499659e-1
0.34921875 7.423465804879421e-1 7.423465804879421e-1
0.349375 7.468522758688274e-1 7.468522758688274e-1
0.34953125 7.472815839253095e-1 7.472815839253095e-1
0.34968750000000004 7.441939125603718e-1 7.441939125603718e-1
0.34984375 7.478840130263458e-1 7.478840130263458e-1
0.35000000000000003 7.424117585571772e-1 7.424117585571772e-1
0.35015625 7.428064809280337e-1 7.428064809280337e-1
0.3503125 7.440631437123053e-1 7.440631437123053e-1
0.35046875 7.472045966499032e-1 7.472045966499032e-1
0.350625 7.389077798832155e-1 7.389077798832155e-1
0.35078125000000004 7.395931197690921e-1 7.395931197690921e-1
0.3509375 7.362952737341808e-1 7.362952737341808e-1
0.35109375000000004 7.459825931148267e-1 7.459825931148267e-1
0.35125 7.39751273898714e-1 7.39751273898714e-1
0.35140625000000003 7.399882601082433e-1 7.399882601082433e-1
0.3515625 7.416657793239616e-1 7.416657793239616e-1
0.35171875 7.375989797239932e-1 7.375989797239932e-1
0.351875 7.451857555567991e-1 7.451857555567991e-1
0.35203125 7.420290364950639e-1 7.420290364950639e-1
0.35218750000000004 7.382643909156692e-1 7.382643909156692e-1
0.35234375 7.459691605474696e-1 7.459691605474696e-1
0.35250000000000004 7.370728097187063e-1 7.370728097187063e-1
0.35265625 7.412033782431942e-1 7.412033782431942e-1
0.35281250000000003 7.397416212381764e-1 7.397416212381764e-1
0.35296875 7.422556809258318e-1 7.422556809258318e-1
0.353125 7.408302885362397e-1 7.408302885362397e-1
0.35328125 7.426382392256934e-1 7.426382392256934e-1
0.3534375 7.384216505167793e-1 7.384216505167793e-1
0.35359375000000004 7.377904863990303e-1 7.377904863990303e-1
0.35375 7.403044001609893e-1 7.403044001609893e-1
0.35390625000000003 7.386300981322571e-1 7.386300981322571e-1
0.3540625 7.327919025713023e-1 7.327919025713023e-1
0.35421875 7.287782136170287e-1 7.287782136170287e-1
0.354375 7.382564160350236e-1 7.382564160350236e-1
0.35453125 7.305797878750533e-1 7.305797878750533e-1
0.35468750000000004 7.375003476797652e-1 7.375003476797652e-1
0.35484375 7.345254098474876e-1 7.345254098474876e-1
0.35500000000000004 7.349486727928203e-1 7.349486727928203e-1
0.35515625 7.258185645198361e-1 7.258185645198361e-1
0.35531250000000003 7.263945831211864e-1 7.263945831211864e-1
0.35546875 7.327643699438746e-1 7.327643699438746e-1
0.355625 7.27394664553453e-1 7.27394664553453e-1
0.35578125 7.306450931425794e-1 7.306450931425794e-1
0.3559375 7.317456923262804e-1 7.317456923262804e-1
0.35609375000000004 7.276833280382058e-1 7.276833280382058e-1
0.35625 7.231085231749099e-1 7.231085231749099e-1
0.35640625000000004 7.281442020469009e-1 7.281442020469009e-1
0.3565625 7.240102604362115e-1 7.240102604362115e-1
0.35671875000000003 7.260154036841819e-1 7.260154036841819e-1
0.356875 7.252579497928715e-1 7.252579497928715e-1
0.35703125 7.206256795218402e-1 7.206256795218402e-1
0.3571875 7.272422203029643e-1 7.272422203029643e-1
0.35734375 7.234185515355827e-1 7.234185515355827e-1
0.35750000000000004 7.295478009812038e-1 7.295478009812038e-1
0.35765625 7.196969520712124e-1 7.196969520712124e-1
0.35781250000000003 7.201130749369846e-1 7.201130749369846e-1
0.35796875 7.225835470114768e-1 7.225835470114768e-1
0.358125 7.252844041929571e-1 7.252844041929571e-1
0.35828125 7.195478049022719e-1 7.195478049022719e-1
0.3584375 7.198711884013798e-1 7.198711884013798e-1
0.35859375000000004 7.173097091856513e-1 7.173097091856513e-1
0.35875 7.242971039988739e-1 7.242971039988739e-1
0.35890625000000004 7.223881757874957e-1 7.223881757874957e-1
0.3590625 7.23224615116346e-1 7.23224615116346e-1
0.35921875000000003 7.195295474523342e-1 7.195295474523342e-1
0.359375 7.177039860300689e-1 7.177039860300689e-1
0.35953125 7.180528866949722e-1 7.180528866949722e-1
0.3596875 7.154330864743721e-1 7.154330864743721e-1
0.35984375 7.153515297966302e-1 7.153515297966302e-1
0.36000000000000004 7.13784106191492e-1 7.13784106191492e-1
0.36015625 7.211331484756962e-1 7.211331484756962e-1
0.36031250000000004 7.223918114157137e-1 7.223918114157137e-1
0.36046875 7.195123320045647e-1 7.195123320045647e-1
0.36062500000000003 7.195544688536253e-1 7.195544688536253e-1
0.36078125 7.153861092508529e-1 7.153861092508529e-1
0.3609375 7.166418433755504e-1 7.166418433755504e-1
0.36109375 7.104476544411633e-1 7.104476544411633e-1
0.36125 7.095600975392196e-1 7.095600975392196e-1
0.36140625000000004 7.153710284926498e-1 7.153710284926498e-1
0.3615625 7.107018135600307e-1 7.107018135600307e-1
0.36171875000000003 7.058597984457671e-1 7.058597984457671e-1
0.361875 7.058116030350399e-1 7.058116030350399e-1
0.36203125 7.093795782873209e-1 7.093795782873209e-1
0.3621875 7.08315315950808e-1 7.08315315950808e-1
0.36234375 7.106541218574827e-1 7.106541218574827e-1
0.36250000000000004 7.07244337302877e-1 7.07244337302877e-1
0.36265625 7.102130770829214e-1 7.102130770829214e-1
0.36281250000000004 7.086898160289317e-1 7.086898160289317e-1
0.36296875 7.078815888564756e-1 7.078815888564756e-1
0.36312500000000003 7.081345275703321e-1 7.081345275703321e-1
0.36328125 7.049366801736547e-1 7.049366801736547e-1
0.3634375 7.056504418840128e-1 7.056504418840128e-1
0.36359375 7.05424245643139e-1 7.05424245643139e-1
0.36375 7.090196791921195e-1 7.090196791921195e-1
0.36390625000000004 7.042017329883898e-1 7.042017329883898e-1
0.3640625 7.071959827410361e-1 7.071959827410361e-1
0.36421875000000004 7.008273392896123e-1 7.008273392896123e-1
0.364375 7.007509555348812e-1 7.007509555348812e-1
0.36453125000000003 6.992780757006991e-1 6.992780757006991e-1
0.3646875 6.993949375807866e-1 6.993949375807866e-1
0.36484375 7.012303193275735e-1 7.012303193275735e-1
0.365 7.031072729575905e-1 7.031072729575905e-1
0.36515625 6.967128614276086e-1 6.967128614276086e-1
0.36531250000000004 6.916925285529438e-1 6.916925285529438e-1
0.36546875 6.955637808171056e-1 6.955637808171056e-1
0.36562500000000003 6.981347209273232e-1 6.981347209273232e-1
0.36578125 6.90950979525264e-1 6.90950979525264e-1
0.3659375 6.978083943247335e-1 6.978083943247335e-1
0.36609375 6.941201245247108e-1 6.941201245247108e-1
0.36625 7.002704041899457e-1 7.002704041899457e-1
0.36640625000000004 6.900695065125952e-1 6.900695065125952e-1
0.3665625 6.940942155431409e-1 6.940942155431409e-1
0.36671875000000004 6.871852735273429e-1 6.871852735273429e-1
0.366875 6.873352119544003e-1 6.873352119544003e-1
0.36703125000000003 6.942438296557563e-1 6.942438296557563e-1
0.3671875 6.927763722762799e-1 6.927763722762799e-1
0.36734375 6.822029940583385e-1 6.822029940583385e-1
0.3675 6.955333872899652e-1 6.955333872899652e-1
0.36765625 6.873309666068459e-1 6.873309666068459e-1
0.36781250000000004 6.888879842360844e-1 6.888879842360844e-1
0.36796875 6.855127322794439e-1 6.855127322794439e-1
0.36812500000000004 6.821906598126994e-1 6.821906598126994e-1
0.36828125 6.846036765748473e-1 6.846036765748473e-1
0.36843750000000003 6.842874710184739e-1 6.842874710184739e-1
0.36859375 6.830360203855386e-1 6.830360203855386e-1
0.36875 6.796407515369034e-1 6.796407515369034e-1
0.36890625 6.830662760401034e-1 6.830662760401034e-1
0.3690625 6.780735142276577e-1 6.780735142276577e-1
0.36921875000000004 6.753187923352422e-1 6.753187923352422e-1
0.369375 6.78716181977729e-1 6.78716181977729e-1
0.36953125000000003 6.749459737213734e-1 6.749459737213734e-1
0.3696875 6.820621795247868e-1 6.820621795247868e-1
0.36984375 6.71455873905638e-1 6.71455873905638e-1
0.37 6.77572711099169e-1 6.77572711099169e-1
0.37015625 6.789347108667649e-1 6.789347108667649e-1
0.37031250000000004 6.72398933789959e-1 6.72398933789959e-1
0.37046875 6.710191177910425e-1 6.710191177910425e-1
0.37062500000000004 6.719710161062218e-1 6.719710161062218e-1
0.37078125 6.686037542451637e-1 6.686037542451637e-1
0.37093750000000003 6.753188528475627e-1 6.753188528475627e-1
0.37109375 6.649610602260005e-1 6.649610602260005e-1
0.37125 6.687402494628665e-1 6.687402494628665e-1
0.37140625 6.666952781908955e-1 6.666952781908955e-1
0.3715625 6.681861643216913e-1 6.681861643216913e-1
0.37171875000000004 6.662199194058709e-1 6.662199194058709e-1
0.371875 6.631183305291821e-1 6.631183305291821e-1
0.37203125000000004 6.655036681902353e-1 6.655036681902353e-1
0.3721875 6.648736157151185e-1 6.648736157151185e-1
0.37234375000000003 6.615722867843439e-1 6.615722867843439e-1
0.3725 6.549505097061634e-1 6.549505097061634e-1
0.37265625 6.527195152773353e-1 6.527195152773353e-1
0.3728125 6.591863702408269e-1 6.591863702408269e-1
0.37296875 6.568641018372952e-1 6.568641018372952e-1
0.37312500000000004 6.550061129048523e-1 6.550061129048523e-1
0.37328125 6.622341872755393e-1 6.622341872755393e-1
0.37343750000000003 6.599308909637736e-1 6.599308909637736e-1
0.37359375 6.500943674175184e-1 6.500943674175184e-1
0.37375 6.589418687951771e-1 6.589418687951771e-1
0.37390625 6.493769255064259e-1 6.493769255064259e-1
0.3740625 6.555930911056245e-1 6.555930911056245e-1
0.37421875000000004 6.44681120935497e-1 6.44681120935497e-1
0.374375 6.475970499666297e-1 6.475970499666297e-1
0.37453125000000004 6.49901309115871e-1 6.49901309115871e-1
0.3746875 6.498582149499676e-1 6.498582149499676e-1
0.37484375000000003 6.453235499536683e-1 6.453235499536683e-1
0.375 6.436973602665099e-1 6.436973602665099e-1
0.37515625 6.457533515388101e-1 6.457533515388101e-1
0.3753125 6.42087042216867e-1 6.42087042216867e-1
0.37546875 6.438753032300562e-1 6.438753032300562e-1
0.37562500000000004 6.341123355653004e-1 6.341123355653004e-1
0.37578125 6.38479000005868e-1 6.38479000005868e-1
0.37593750000000004 6.363729244869725e-1 6.363729244869725e-1
0.37609375 6.316755450518436e-1 6.316755450518436e-1
0.37625000000000003 6.398517498416774e-1 6.398517498416774e-1
0.37640625 6.295598231542905e-1 6.295598231542905e-1
0.3765625 6.338399555008842e-1 6.338399555008842e-1
0.37671875000000005 6.289808151552685e-1 6.289808151552685e-1
0.376875 6.333668667950811e-1 6.333668667950811e-1
0.37703125000000004 6.353974797209454e-1 6.353974797209454e-1
0.3771875 6.288779192338958e-1 6.288779192338958e-1
0.37734375000000003 6.313883149712134e-1 6.313883149712134e-1
0.3775 6.211471719500374e-1 6.211471719500374e-1
0.37765625 6.287942144442646e-1 6.287942144442646e-1
0.3778125 6.228452624270582e-1 6.228452624270582e-1
0.37796875 6.257761953086125e-1 6.257761953086125e-1
0.37812500000000004 6.255871086298108e-1 6.255871086298108e-1
0.37828125 6.215435517749435e-1 6.215435517749435e-1
0.37843750000000004 6.144165325524633e-1 6.144165325524633e-1
0.37859375 6.185016093829696e-1 6.185016093829696e-1
0.37875000000000003 6.202297446472991e-1 6.202297446472991e-1
0.37890625 6.156073025756492e-1 6.156073025756492e-1
0.3790625 6.213395914612598e-1 6.213395914612598e-1
0.37921875 6.129941862552593e-1 6.129941862552593e-1
0.379375 6.148187197120429e-1 6.148187197120429e-1
0.37953125000000004 6.069732242506185e-1 6.069732242506185e-1
0.3796875 6.110604819539227e-1 6.110604819539227e-1
0.37984375000000004 6.089891947865405e-1 6.089891947865405e-1
0.38 6.095984022501804e-1 6.095984022501804e-1
0.38015625000000003 6.093812550609479e-1 6.093812550609479e-1
0.3803125 6.041251486624284e-1 6.041251486624284e-1
0.38046875 6.067851936020312e-1 6.067851936020312e-1
0.38062500000000005 6.042211460082805e-1 6.042211460082805e-1
0.38078125 6.044521097076037e-1 6.044521097076037e-1
0.38093750000000004 5.999651008244151e-1 5.999651008244151e-1
0.38109375 5.994678401987081e-1 5.994678401987081e-1
0.38125000000000003 6.016871435060644e-1 6.016871435060644e-1
0.38140625 5.965979477875814e-1 5.965979477875814e-1
0.3815625 5.974516623339192e-1 5.974516623339192e-1
0.38171875 5.99314803572947e-1 5.99314803572947e-1
0.381875 5.964130516333577e-1 5.964130516333577e-1
0.38203125000000004 5.943589749056124e-1 5.943589749056124e-1
0.3821875 5.930239644514992e-1 5.930239644514992e-1
0.38234375000000004 5.96520356670903e-1 5.96520356670903e-1
0.3825 5.909014242090458e-1 5.909014242090458e-1
0.38265625000000003 5.874164167932983e-1 5.874164167932983e-1
0.3828125 5.85148102039279e-1 5.85148102039279e-1
0.38296875 5.837789296440357e-1 5.837789296440357e-1
0.383125 5.822459407188441e-1 5.822459407188441e-1
0.38328125 5.808072678971663e-1 5.808072678971663e-1
0.38343750000000004 5.80917359003474e-1 5.80917359003474e-1
0.38359375 5.740630207226283e-1 5.740630207226283e-1
0.38375000000000004 5.83638322255633e-1 5.83638322255633e-1
0.38390625 5.818372642577239e-1 5.818372642577239e-1
0.38406250000000003 5.78384124624558e-1 5.78384124624558e-1
0.38421875 5.708464480251174e-1 5.708464480251174e-1
0.384375 5.749501850648309e-1 5.749501850648309e-1
0.38453125000000005 5.660651762861968e-1 5.660651762861968e-1
0.3846875 5.684426025625222e-1 5.684426025625222e-1
0.38484375000000004 5.652650330327966e-1 5.652650330327966e-1
0.385 5.695010758220129e-1 5.695010758220129e-1
0.38515625000000003 5.726709687730769e-1 5.726709687730769e-1
0.3853125 5.661012340040039e-1 5.661012340040039e-1
0.38546875 5.662797116590306e-1 5.662797116590306e-1
0.385625 5.609380290009036e-1 5.609380290009036e-1
0.38578125 5.663289612259583e-1 5.663289612259583e-1
0.38593750000000004 5.632085520271581e-1 5.632085520271581e-1
0.38609375 5.57085934676929e-1 5.57085934676929e-1
0.38625000000000004 5.59178482602642e-1 5.59178482602642e-1
0.38640625 5.564055802690242e-1 5.564055802690242e-1
0.38656250000000003 5.532694803603087e-1 5.532694803603087e-1
0.38671875 5.56252894184349e-1 5.56252894184349e-1
0.386875 5.553773888316251e-1 5.553773888316251e-1
0.38703125 5.471403374342523e-1 5.471403374342523e-1
0.3871875 5.510929116155645e-1 5.510929116155645e-1
0.38734375000000004 5.470175558832531e-1 5.470175558832531e-1
0.3875 5.465042337916608e-1 5.465042337916608e-1
0.38765625000000004 5.413936604561465e-1 5.413936604561465e-1
0.3878125 5.362404562536036e-1 5.362404562536036e-1
0.38796875000000003 5.371475314216192e-1 5.371475314216192e-1
0.388125 5.414311396314084e-1 5.414311396314084e-1
0.38828125 5.376294207487669e-1 5.376294207487669e-1
0.38843750000000005 5.373864604846355e-1 5.373864604846355e-1
0.38859375 5.359319340711814e-1 5.359319340711814e-1
0.38875000000000004 5.371382698833664e-1 5.371382698833664e-1
0.38890625 5.304665595015146e-1 5.304665595015146e-1
0.38906250000000003 5.256391341165405e-1 5.256391341165405e-1
0.38921875 5.283348033706212e-1 5.283348033706212e-1
0.389375 5.258348248491935e-1 5.258348248491935e-1
0.38953125 5.295924877202602e-1 5.295924877202602e-1
0.3896875 5.262875174591906e-1 5.262875174591906e-1
0.38984375000000004 5.219782666470061e-1 5.219782666470061e-1
0.39 5.228130505558917e-1 5.228130505558917e-1
0.39015625000000004 5.19143382376337e-1 5.19143382376337e-1
0.3903125 5.18899463922248e-1 5.18899463922248e-1
0.39046875000000003 5.177657043493533e-1 5.177657043493533e-1
0.390625 5.141873681602598e-1 5.141873681602598e-1
0.39078125 5.116988839943084e-1 5.116988839943084e-1
0.3909375 5.103530662688578e-1 5.103530662688578e-1
0.39109375 5.125911843867876e-1 5.125911843867876e-1
0.39125000000000004 5.096461551822764e-1 5.096461551822764e-1
0.39140625 5.075819733794966e-1 5.075819733794966e-1
0.39156250000000004 5.043608944285958e-1 5.043608944285958e-1
0.39171875 5.044814147261101e-1 5.044814147261101e-1
0.39187500000000003 5.031603073928133e-1 5.031603073928133e-1
0.39203125 5.012643603661169e-1 5.012643603661169e-1
0.3921875 4.9458721659515925e-1 4.9458721659515925e-1
0.39234375000000005 4.967761603672849e-1 4.967761603672849e-1
0.3925 4.890352958548143e-1 4.890352958548143e-1
0.39265625000000004 4.910787475489493e-1 4.910787475489493e-1
0.3928125 4.8666403967740246e-1 4.8666403967740246e-1
0.39296875000000003 4.9541295593302914e-1 4.9541295593302914e-1
0.393125 4.8897910392110555e-1 4.8897910392110555e-1
0.39328125 4.908831081218019e-1 4.908831081218019e-1
0.3934375 4.8634841094257775e-1 4.8634841094257775e-1
0.39359375 4.834288829858857e-1 4.834288829858857e-1
0.39375000000000004 4.8194758587873787e-1 4.8194758587873787e-1
0.39390625 4.819086463637583e-1 4.819086463637583e-1
0.39406250000000004 4.790068028626089e-1 4.790068028626089e-1
0.39421875 4.8008802760545644e-1 4.8008802760545644e-1
0.39437500000000003 4.732590870223654e-1 4.732590870223654e-1
0.39453125 4.706647230298082e-1 4.706647230298082e-1
0.3946875 4.7338039212149363e-1 4.7338039212149363e-1
0.39484375 4.7584365284569197e-1 4.7584365284569197e-1
0.395 4.6463992557323275e-1 4.6463992557323275e-1
0.39515625000000004 4.6766394451082727e-1 4.6766394451082727e-1
0.3953125 4.5735119134701074e-1 4.5735119134701074e-1
0.39546875000000004 4.664569396757039e-1 4.664569396757039e-1
0.395625 4.588840863709671e-1 4.588840863709671e-1
0.39578125000000003 4.5067133516999514e-1 4.5067133516999514e-1
0.3959375 4.539656297295047e-1 4.539656297295047e-1
0.39609375 4.446459687053399e-1 4.446459687053399e-1
0.39625000000000005 4.542472305672569e-1 4.542472305672569e-1
0.39640625 4.471839013760879e-1 4.471839013760879e-1
0.39656250000000004 4.442317945324654e-1 4.442317945324654e-1
0.39671875 4.438101305215647e-1 4.438101305215647e-1
0.39687500000000003 4.4140532198866334e-1 4.4140532198866334e-1
0.39703125 4.482961229771214e-1 4.482961229771214e-1
0.3971875 4.3632787496039294e-1 4.3632787496039294e-1
0.39734375 4.370108619002573e-1 4.370108619002573e-1
0.3975 4.390707480931675e-1 4.390707480931675e-1
0.39765625000000004 4.3561006969116045e-1 4.3561006969116045e-1
0.3978125 4.2848873687239086e-1 4.2848873687239086e-1
0.39796875000000004 4.3472792979923236e-1 4.3472792979923236e-1
0.398125 4.2810500190466394e-1 4.2810500190466394e-1
0.39828125000000003 4.329975739344669e-1 4.329975739344669e-1
0.3984375 4.2444753217409437e-1 4.2444753217409437e-1
0.39859375 4.265319085131929e-1 4.265319085131929e-1
0.39875 4.228803631633533e-1 4.228803631633533e-1
0.39890625 4.253266467037471e-1 4.253266467037471e-1
0.39906250000000004 4.149403834842311e-1 4.149403834842311e-1
0.39921875 4.18765846444098e-1 4.18765846444098e-1
0.39937500000000004 4.114022989072006e-1 4.114022989072006e-1
0.39953125 4.103657810740011e-1 4.103657810740011e-1
0.39968750000000003 4.091236665751645e-1 4.091236665751645e-1
0.39984375 4.020045065597011e-1 4.020045065597011e-1
0.4 4.079938277548032e-1 4.079938277548032e-1
0.40015625000000005 4.0408935055961104e-1 4.0408935055961104e-1
0.4003125 3.9855023114818744e-1 3.9855023114818744e-1
0.40046875000000004 3.9584453921110674e-1 3.9584453921110674e-1
0.400625 3.937939294107715e-1 3.937939294107715e-1
0.40078125000000003 3.981245543834526e-1 3.981245543834526e-1
0.4009375 3.9640307296417143e-1 3.9640307296417143e-1
0.40109375 3.891289273030858e-1 3.891289273030858e-1
0.40125 3.856533956902646e-1 3.856533956902646e-1
0.40140625 3.8365506212289313e-1 3.8365506212289313e-1
0.40156250000000004 3.8354659203036556e-1 3.8354659203036556e-1
0.40171875 3.854532064535712e-1 3.854532064535712e-1
0.40187500000000004 3.817122665793655e-1 3.817122665793655e-1
0.40203125 3.72104315335259e-1 3.72104315335259e-1
0.40218750000000003 3.744572930593173e-1 3.744572930593173e-1
0.40234375 3.7287294723250364e-1 3.7287294723250364e-1
0.4025 3.666875817618753e-1 3.666875817618753e-1
0.40265625 3.619530044495556e-1 3.619530044495556e-1
0.4028125 3.714379324821899e-1 3.714379324821899e-1
0.40296875000000004 3.6579227963761207e-1 3.6579227963761207e-1
0.403125 3.654418150019816e-1 3.654418150019816e-1
0.40328125000000004 3.63940597541609e-1 3.63940597541609e-1
0.4034375 3.5377191027122956e-1 3.5377191027122956e-1
0.40359375000000003 3.613559414691232e-1 3.613559414691232e-1
0.40375 3.5629945258301143e-1 3.5629945258301143e-1
0.40390625 3.5288997886368145e-1 3.5288997886368145e-1
0.40406250000000005 3.540462429789337e-1 3.540462429789337e-1
0.40421875 3.4834338003633514e-1 3.4834338003633514e-1
0.40437500000000004 3.4606617235317083e-1 3.4606617235317083e-1
0.40453125 3.4289613685381903e-1 3.4289613685381903e-1
0.40468750000000003 3.4054737404198443e-1 3.4054737404198443e-1
0.40484375 3.421955063815809e-1 3.421955063815809e-1
0.405 3.378691991381353e-1 3.378691991381353e-1
0.40515625 3.354987344198386e-1 3.354987344198386e-1
0.4053125 3.3355466922307153e-1 3.3355466922307153e-1
0.40546875000000004 3.2658240473051103e-1 3.2658240473051103e-1
0.405625 3.2998425091750017e-1 3.2998425091750017e-1
0.40578125000000004 3.2557109488129266e-1 3.2557109488129266e-1
0.4059375 3.2533405695516615e-1 3.2533405695516615e-1
0.40609375000000003 3.18380277413548e-1 3.18380277413548e-1
0.40625 3.1918783670129836e-1 3.1918783670129836e-1
0.40640625 3.2074663081561505e-1 3.2074663081561505e-1
0.4065625 3.0951934608924114e-1 3.0951934608924114e-1
0.40671875 3.142548111529728e-1 3.142548111529728e-1
0.40687500000000004 3.1432284395463705e-1 3.1432284395463705e-1
0.40703125 3.084681833849978e-1 3.084681833849978e-1
0.40718750000000004 3.01838601066033e-1 3.01838601066033e-1
0.40734375 3.0580469573100766e-1 3.0580469573100766e-1
0.40750000000000003 3.008331290541215e-1 3.008331290541215e-1
0.40765625 3.025295146096547e-1 3.025295146096547e-1
0.4078125 2.983060771932693e-1 2.983060771932693e-1
0.40796875000000005 2.9454820668046944e-1 2.9454820668046944e-1
0.408125 2.9416055846399525e-1 2.9416055846399525e-1
0.40828125000000004 2.8896110589880175e-1 2.8896110589880175e-1
0.4084375 2.9119909709356273e-1 2.9119909709356273e-1
0.40859375000000003 2.914789203643928e-1 2.914789203643928e-1
0.40875 2.854167483121679e-1 2.854167483121679e-1
0.40890625 2.848970281277112e-1 2.848970281277112e-1
0.4090625 2.788672673607331e-1 2.788672673607331e-1
0.40921875 2.7821828161654105e-1 2.7821828161654105e-1
0.40937500000000004 2.76037215826586e-1 2.76037215826586e-1
0.40953125 2.7262066051184286e-1 2.7262066051184286e-1
0.40968750000000004 2.7752850784849636e-1 2.7752850784849636e-1
0.40984375 2.6280469451944066e-1 2.6280469451944066e-1
0.41000000000000003 2.587390577311859e-1 2.587390577311859e-1
0.41015625 2.618900908971633e-1 2.618900908971633e-1
0.4103125 2.551953439408359e-1 2.551953439408359e-1
0.41046875 2.562873478407206e-1 2.562873478407206e-1
0.410625 2.531592037792003e-1 2.531592037792003e-1
0.41078125000000004 2.513377974589681e-1 2.513377974589681e-1
0.4109375 2.496485777048698e-1 2.496485777048698e-1
0.41109375000000004 2.4612837836252277e-1 2.4612837836252277e-1
0.41125 2.3865461010404454e-1 2.3865461010404454e-1
0.41140625000000003 2.448130175532648e-1 2.448130175532648e-1
0.4115625 2.408349526742719e-1 2.408349526742719e-1
0.41171875 2.3852375700311734e-1 2.3852375700311734e-1
0.41187500000000005 2.303391131083523e-1 2.303391131083523e-1
0.41203125 2.2482260500168616e-1 2.2482260500168616e-1
0.41218750000000004 2.3093770440777428e-1 2.3093770440777428e-1
0.41234375 2.2253195173675033e-1 2.2253195173675033e-1
0.41250000000000003 2.2230781665006782e-1 2.2230781665006782e-1
0.41265625 2.2328240533328847e-1 2.2328240533328847e-1
0.4128125 2.1874269063732266e-1 2.1874269063732266e-1
0.41296875 2.1611419251143582e-1 2.1611419251143582e-1
0.413125 2.1187634852571557e-1 2.1187634852571557e-1
0.41328125000000004 2.0854029029873766e-1 2.0854029029873766e-1
0.4134375 2.0368045299641802e-1 2.0368045299641802e-1
0.41359375000000004 2.1392630292188608e-1 2.1392630292188608e-1
0.41375 2.0534573302006232e-1 2.0534573302006232e-1
0.41390625000000003 2.0092805007765913e-1 2.0092805007765913e-1
0.4140625 1.9568720484698554e-1 1.9568720484698554e-1
0.41421875 1.9400112229663558e-1 1.9400112229663558e-1
0.414375 1.8976703441534903e-1 1.8976703441534903e-1
0.41453125 1.8547075472747077e-1 1.8547075472747077e-1
0.41468750000000004 1.841695914911221e-1 1.841695914911221e-1
0.41484375 1.8532069043453214e-1 1.8532069043453214e-1
0.41500000000000004 1.8465995455130235e-1 1.8465995455130235e-1
0.41515625 1.774115877381015e-1 1.774115877381015e-1
0.41531250000000003 1.7586590662380752e-1 1.7586590662380752e-1
0.41546875 1.7365415300741427e-1 1.7365415300741427e-1
0.415625 1.6964094710669508e-1 1.6964094710669508e-1
0.41578125000000005 1.6571718407044012e-1 1.6571718407044012e-1
0.4159375 1.6110976026788615e-1 1.6110976026788615e-1
0.41609375000000004 1.5942576186420832e-1 1.5942576186420832e-1
0.41625 1.5797548512113702e-1 1.5797548512113702e-1
0.41640625000000003 1.5479007562611935e-1 1.5479007562611935e-1
0.4165625 1.5238059277157356e-1 1.5238059277157356e-1
0.41671875 1.5030616848457123e-1 1.5030616848457123e-1
0.416875 1.471668401675239e-1 1.471668401675239e-1
0.41703125 1.4229760323064022e-1 1.4229760323064022e-1
0.41718750000000004 1.3577873154758402e-1 1.3577873154758402e-1
0.41734375 1.328608921155543e-1 1.328608921155543e-1
0.41750000000000004 1.3901057260022265e-1 1.3901057260022265e-1
0.41765625 1.3389779039675398e-1 1.3389779039675398e-1
0.41781250000000003 1.3385536415830268e-1 1.3385536415830268e-1
0.41796875 1.283844915435517e-1 1.283844915435517e-1
0.418125 1.231009570335524e-1 1.231009570335524e-1
0.41828125 1.2519170520976752e-1 1.2519170520976752e-1
0.4184375 1.248096480410319e-1 1.248096480410319e-1
0.41859375000000004 1.1934000160067137e-1 1.1934000160067137e-1
0.41875 1.1548385270293204e-1 1.1548385270293204e-1
0.41890625000000004 1.0968957430417925e-1 1.0968957430417925e-1
0.4190625 1.0750998884554486e-1 1.0750998884554486e-1
0.41921875000000003 1.0447448137642334e-1 1.0447448137642334e-1
0.419375 1.0201834073336125e-1 1.0201834073336125e-1
0.41953125 1.01426715194743e-1 1.01426715194743e-1
0.41968750000000005 1.0340721867600644e-1 1.0340721867600644e-1
0.41984375 9.788218416110306e-2 9.788218416110306e-2
0.42000000000000004 9.25780410468584e-2 9.25780410468584e-2
0.42015625 8.987693840867417e-2 8.987693840867417e-2
0.42031250000000003 8.917313532378524e-2 8.917313532378524e-2
0.42046875 8.122846549826557e-2 8.122846549826557e-2
0.420625 7.827453584854505e-2 7.827453584854505e-2
0.42078125 7.827566393393193e-2 7.827566393393193e-2
0.4209375 7.630644781624563e-2 7.630644781624563e-2
0.42109375000000004 7.09811584617861e-2 7.09811584617861e-2
0.42125 7.427152618651656e-2 7.427152618651656e-2
0.42140625000000004 7.217355062106856e-2 7.217355062106856e-2
0.4215625 6.413080211745603e-2 6.413080211745603e-2
0.42171875000000003 6.113531011009821e-2 6.113531011009821e-2
0.421875 6.093418613067536e-2 6.093418613067536e-2
0.42203125 5.8207839502069536e-2 5.8207839502069536e-2
0.4221875 5.017532955047921e-2 5.017532955047921e-2
0.42234375 4.9969715355241195e-2 4.9969715355241195e-2
0.42250000000000004 3.907522851045053e-2 3.907522851045053e-2
0.42265625 4.0808048914409145e-2 4.0808048914409145e-2
0.42281250000000004 4.3026399099512336e-2 4.3026399099512336e-2
0.42296875 3.306941820687337e-2 3.306941820687337e-2
0.42312500000000003 3.2415046686077975e-2 3.2415046686077975e-2
0.42328125 3.0897791993306445e-2 3.0897791993306445e-2
0.4234375 2.1853522761598132e-2 2.1853522761598132e-2
0.42359375000000005 1.6012142057884038e-2 1.6012142057884038e-2
0.42375 1.752744141890128e-2 1.752744141890128e-2
0.42390625000000004 1.9481105625113404e-2 1.9481105625113404e-2
0.4240625 1.1967503426826287e-2 1.1967503426826287e-2
0.42421875000000003 8.94570436070774e-3 8.94570436070774e-3
0.424375 4.703969215592796e-3 4.703969215592796e-3
0.42453125 5.9441230375747445e-3 5.9441230375747445e-3
0.4246875 -1.9696504302877393e-3 -1.9696504302877393e-3
0.42484375 -7.549778943262364e-3 -7.549778943262364e-3
0.42500000000000004 -9.544838187642846e-4 -9.544838187642846e-4
0.42515625 -1.0144927269043702e-2 -1.0144927269043702e-2
0.42531250000000004 -1.1302782289253965e-2 -1.1302782289253965e-2
0.42546875 -2.037139173649427e-2 -2.037139173649427e-2
0.42562500000000003 -2.2122704609278454e-2 -2.2122704609278454e-2
0.42578125 -2.292028965326187e-2 -2.292028965326187e-2
0.4259375 -2.364175203797947e-2 -2.364175203797947e-2
0.42609375 -2.887167249196443e-2 -2.887167249196443e-2
0.42625 -3.247186048952733e-2 -3.247186048952733e-2
0.42640625000000004 -4.013891856516727e-2 -4.013891856516727e-2
0.4265625 -3.885336985309129e-2 -3.885336985309129e-2
0.42671875000000004 -4.372136833240381e-2 -4.372136833240381e-2
0.426875 -5.283406044805394e-2 -5.283406044805394e-2
0.42703125000000003 -5.145016306437844e-2 -5.145016306437844e-2
0.4271875 -5.431211191467389e-2 -5.431211191467389e-2
0.42734375 -5.869752000876849e-2 -5.869752000876849e-2
0.42750000000000005 -6.565702168632503e-2 -6.565702168632503e-2
0.42765625 -6.720810610318528e-2 -6.720810610318528e-2
0.42781250000000004 -6.328790073280777e-2 -6.328790073280777e-2
0.42796875 -7.297728282333571e-2 -7.297728282333571e-2
0.42812500000000003 -7.405728590743399e-2 -7.405728590743399e-2
0.42828125 -7.77568273399587e-2 -7.77568273399587e-2
0.4284375 -8.029574127954708e-2 -8.029574127954708e-2
0.42859375 -8.069242085025996e-2 -8.069242085025996e-2
0.42875 -8.238943219180817e-2 -8.238943219180817e-2
0.42890625000000004 -9.256381925593393e-2 -9.256381925593393e-2
0.4290625 -9.43986149570768e-2 -9.43986149570768e-2
0.42921875000000004 -9.472824290265214e-2 -9.472824290265214e-2
0.429375 -1.0376438840899516e-1 -1.0376438840899516e-1
0.42953125000000003 -1.0566861634629765e-1 -1.0566861634629765e-1
0.4296875 -1.0932172404341634e-1 -1.0932172404341634e-1
0.42984375 -1.1175934527068909e-1 -1.1175934527068909e-1
0.43 -1.1353285662403811e-1 -1.1353285662403811e-1
0.43015625 -1.1708914873202536e-1 -1.1708914873202536e-1
0.43031250000000004 -1.207067256339136e-1 -1.207067256339136e-1
0.43046875 -1.2082558478755834e-1 -1.2082558478755834e-1
0.43062500000000004 -1.20334481115838e-1 -1.20334481115838e-1
0.43078125 -1.3022959595560257e-1 -1.3022959595560257e-1
0.43093750000000003 -1.336257804875962e-1 -1.336257804875962e-1
0.43109375 -1.380308721870782e-1 -1.380308721870782e-1
0.43125 -1.4442649772695892e-1 -1.4442649772695892e-1
0.43140625000000005 -1.4528116753240772e-1 -1.4528116753240772e-1
0.4315625 -1.5055565882062671e-1 -1.5055565882062671e-1
0.43171875000000004 -1.572220714413155e-1 -1.572220714413155e-1
0.431875 -1.5410335728052393e-1 -1.5410335728052393e-1
0.43203125000000003 -1.616106596004605e-1 -1.616106596004605e-1
0.4321875 -1.609921633032676e-1 -1.609921633032676e-1
0.43234375 -1.6637681834823104e-1 -1.6637681834823104e-1
0.4325 -1.7430714039779138e-1 -1.7430714039779138e-1
0.43265625 -1.7237479716437099e-1 -1.7237479716437099e-1
0.43281250000000004 -1.816140406647313e-1 -1.816140406647313e-1
0.43296875 -1.8642603844160055e-1 -1.8642603844160055e-1
0.43312500000000004 -1.836015455630835e-1 -1.836015455630835e-1
0.43328125 -1.9045912639262985e-1 -1.9045912639262985e-1
0.43343750000000003 -1.9020093481936362e-1 -1.9020093481936362e-1
0.43359375 -1.9764423279798882e-1 -1.9764423279798882e-1
0.43375 -2.0696337412642185e-1 -2.0696337412642185e-1
0.43390625 -2.009126311379581e-1 -2.009126311379581e-1
0.4340625 -2.0782285851533322e-1 -2.0782285851533322e-1
0.43421875000000004 -2.1691483147447377e-1 -2.1691483147447377e-1
0.434375 -2.206235214305301e-1 -2.206235214305301e-1
0.43453125000000004 -2.1925299851569013e-1 -2.1925299851569013e-1
0.4346875 -2.2309238917910568e-1 -2.2309238917910568e-1
0.43484375000000003 -2.2054912047292907e-1 -2.2054912047292907e-1
0.435 -2.2544319018948533e-1 -2.2544319018948533e-1
0.43515625 -2.361410178139116e-1 -2.361410178139116e-1
0.43531250000000005 -2.3399399947016297e-1 -2.3399399947016297e-1
0.43546875 -2.4757991256251932e-1 -2.4757991256251932e-1
0.43562500000000004 -2.4782796136401464e-1 -2.4782796136401464e-1
0.43578125 -2.4861820335559548e-1 -2.4861820335559548e-1
0.43593750000000003 -2.580176349094976e-1 -2.580176349094976e-1
0.43609375 -2.5572836934020904e-1 -2.5572836934020904e-1
0.43625 -2.6337415695002653e-1 -2.6337415695002653e-1
0.43640625 -2.622642111616691e-1 -2.622642111616691e-1
0.4365625 -2.6989447954406875e-1 -2.6989447954406875e-1
0.43671875000000004 -2.687053834645261e-1 -2.687053834645261e-1
0.436875 -2.781032652471871e-1 -2.781032652471871e-1
0.43703125000000004 -2.816697832443018e-1 -2.816697832443018e-1
0.4371875 -2.9123239463138395e-1 -2.9123239463138395e-1
0.43734375000000003 -2.883162163691444e-1 -2.883162163691444e-1
0.4375 -2.891357214068697e-1 -2.891357214068697e-1
0.43765625 -2.888012618348106e-1 -2.888012618348106e-1
0.4378125 -2.9222367268471805e-1 -2.9222367268471805e-1
0.43796875 -3.0233023388905655e-1 -3.0233023388905655e-1
0.43812500000000004 -3.1214274949775733e-1 -3.1214274949775733e-1
0.43828125 -3.1353231105481916e-1 -3.1353231105481916e-1
0.43843750000000004 -3.148394511315522e-1 -3.148394511315522e-1
0.43859375 -3.114931795373699e-1 -3.114931795373699e-1
0.43875000000000003 -3.266881002439326e-1 -3.266881002439326e-1
0.43890625 -3.2856091330200377e-1 -3.2856091330200377e-1
0.4390625 -3.337442258505283e-1 -3.337442258505283e-1
0.43921875000000005 -3.271373385753171e-1 -3.271373385753171e-1
0.439375 -3.381915294864988e-1 -3.381915294864988e-1
0.43953125000000004 -3.429787373918365e-1 -3.429787373918365e-1
0.4396875 -3.4320483527677004e-1 -3.4320483527677004e-1
0.43984375000000003 -3.5057291802764246e-1 -3.5057291802764246e-1
0.44 -3.5454190004725694e-1 -3.5454190004725694e-1
0.44015625 -3.5274008426518355e-1 -3.5274008426518355e-1
0.4403125 -3.650537147302706e-1 -3.650537147302706e-1
0.44046875 -3.6314835974395043e-1 -3.6314835974395043e-1
0.44062500000000004 -3.7460350539709486e-1 -3.7460350539709486e-1
0.44078125 -3.7868094606551983e-1 -3.7868094606551983e-1
0.44093750000000004 -3.8264218212385037e-1 -3.8264218212385037e-1
0.44109375 -3.8315399451335486e-1 -3.8315399451335486e-1
0.44125000000000003 -3.949182117132799e-1 -3.949182117132799e-1
0.44140625 -3.957889614191621e-1 -3.957889614191621e-1
0.4415625 -3.982437730389896e-1 -3.982437730389896e-1
0.44171875 -4.036299812389692e-1 -4.036299812389692e-1
0.441875 -4.019491319966213e-1 -4.019491319966213e-1
0.44203125000000004 -4.11009358779443e-1 -4.11009358779443e-1
0.4421875 -4.1443465825819237e-1 -4.1443465825819237e-1
0.44234375000000004 -4.1581001693498854e-1 -4.1581001693498854e-1
0.4425 -4.217298785654342e-1 -4.217298785654342e-1
0.44265625000000003 -4.274868023824232e-1 -4.274868023824232e-1
0.4428125 -4.286721889891445e-1 -4.286721889891445e-1
0.44296875 -4.376033019468699e-1 -4.376033019468699e-1
0.44312500000000005 -4.3984120883147204e-1 -4.3984120883147204e-1
0.44328125 -4.3952863093523353e-1 -4.3952863093523353e-1
0.44343750000000004 -4.50146467965856e-1 -4.50146467965856e-1
0.44359375 -4.5059851718429433e-1 -4.5059851718429433e-1
0.44375000000000003 -4.5687259991541884e-1 -4.5687259991541884e-1
0.44390625 -4.6368891036104776e-1 -4.6368891036104776e-1
0.4440625 -4.7188718379653016e-1 -4.7188718379653016e-1
0.44421875 -4.659049397689663e-1 -4.659049397689663e-1
0.444375 -4.7120468724120235e-1 -4.7120468724120235e-1
0.44453125000000004 -4.840112366521274e-1 -4.840112366521274e-1
0.4446875 -4.8776369664188257e-1 -4.8776369664188257e-1
0.44484375000000004 -4.89787725171714e-1 -4.89787725171714e-1
0.445 -4.893289788626638e-1 -4.893289788626638e-1
0.44515625000000003 -4.9859474273148896e-1 -4.9859474273148896e-1
0.4453125 -5.013678998368554e-1 -5.013678998368554e-1
0.44546875 -5.007391715228144e-1 -5.007391715228144e-1
0.445625 -5.134886323442109e-1 -5.134886323442109e-1
0.44578125 -5.135548393002458e-1 -5.135548393002458e-1
0.44593750000000004 -5.148378078604359e-1 -5.148378078604359e-1
0.44609375 -5.275736774262945e-1 -5.275736774262945e-1
0.44625000000000004 -5.312366579335097e-1 -5.312366579335097e-1
0.44640625 -5.305033309043714e-1 -5.305033309043714e-1
0.44656250000000003 -5.37316499128115e-1 -5.37316499128115e-1
0.44671875 -5.429605281476646e-1 -5.429605281476646e-1
0.446875 -5.512315397929846e-1 -5.512315397929846e-1
0.44703125000000005 -5.49492997342218e-1 -5.49492997342218e-1
0.4471875 -5.572966079573738e-1 -5.572966079573738e-1
0.44734375000000004 -5.484808891490096e-1 -5.484808891490096e-1
0.4475 -5.627129653069054e-1 -5.627129653069054e-1
0.44765625000000003 -5.659114132884091e-1 -5.659114132884091e-1
0.4478125 -5.790794294587207e-1 -5.790794294587207e-1
0.44796875 -5.799797431775509e-1 -5.799797431775509e-1
0.448125 -5.824800389457372e-1 -5.824800389457372e-1
0.44828125 -5.853147738550937e-1 -5.853147738550937e-1
0.44843750000000004 -5.930423471634234e-1 -5.930423471634234e-1
0.44859375 -5.911751694800436e-1 -5.911751694800436e-1
0.44875000000000004 -6.052159364655885e-1 -6.052159364655885e-1
0.44890625 -6.085334148012911e-1 -6.085334148012911e-1
0.44906250000000003 -6.101364308517581e-1 -6.101364308517581e-1
0.44921875 -6.157737147621041e-1 -6.157737147621041e-1
0.449375 -6.261777157913051e-1 -6.261777157913051e-1
0.44953125 -6.229427781079315e-1 -6.229427781079315e-1
0.4496875 -6.314265151143039e-1 -6.314265151143039e-1
0.44984375000000004 -6.355583850829638e-1 -6.355583850829638e-1
0.45 -6.386724154601828e-1 -6.386724154601828e-1
0.45015625000000004 -6.429407986595428e-1 -6.429407986595428e-1
0.4503125 -6.495276892949327e-1 -6.495276892949327e-1
0.45046875000000003 -6.589835867928335e-1 -6.589835867928335e-1
0.450625 -6.586817792656396e-1 -6.586817792656396e-1
0.45078125 -6.643354755617614e-1 -6.643354755617614e-1
0.45093750000000005 -6.710725165173748e-1 -6.710725165173748e-1
0.45109375 -6.75311129164816e-1 -6.75311129164816e-1
0.45125000000000004 -6.747909242733434e-1 -6.747909242733434e-1
0.45140625 -6.839265772580396e-1 -6.839265772580396e-1
0.45156250000000003 -6.866695839282833e-1 -6.866695839282833e-1
0.45171875 -6.886467134747867e-1 -6.886467134747867e-1
0.451875 -6.930734947088744e-1 -6.930734947088744e-1
0.45203125 -6.90084164629075e-1 -6.90084164629075e-1
0.4521875 -7.073582374462197e-1 -7.073582374462197e-1
0.45234375000000004 -7.070897586083951e-1 -7.070897586083951e-1
0.4525 -7.161488928998145e-1 -7.161488928998145e-1
0.45265625000000004 -7.211153244027222e-1 -7.211153244027222e-1
0.4528125 -7.335590484060552e-1 -7.335590484060552e-1
0.45296875000000003 -7.283735618118548e-1 -7.283735618118548e-1
0.453125 -7.378652505096901e-1 -7.378652505096901e-1
0.45328125 -7.411113550581425e-1 -7.411113550581425e-1
0.4534375 -7.509694455145612e-1 -7.509694455145612e-1
0.45359375 -7.427971421941542e-1 -7.427971421941542e-1
0.45375000000000004 -7.487258687745046e-1 -7.487258687745046e-1
0.45390625 -7.630564205012482e-1 -7.630564205012482e-1
0.45406250000000004 -7.584173740335749e-1 -7.584173740335749e-1
0.45421875 -7.67380769629431e-1 -7.67380769629431e-1
0.45437500000000003 -7.68955777640945e-1 -7.68955777640945e-1
0.45453125 -7.814162996990084e-1 -7.814162996990084e-1
0.4546875 -7.794407087506037e-1 -7.794407087506037e-1
0.45484375000000005 -7.913982348893618e-1 -7.913982348893618e-1
0.455 -7.957766126007804e-1 -7.957766126007804e-1
0.45515625000000004 -8.027132457730253e-1 -8.027132457730253e-1
0.4553125 -8.009518696687841e-1 -8.009518696687841e-1
0.45546875000000003 -8.140187419896896e-1 -8.140187419896896e-1
0.455625 -8.160167422204316e-1 -8.160167422204316e-1
0.45578125 -8.235469408052771e-1 -8.235469408052771e-1
0.4559375 -8.281419543070618e-1 -8.281419543070618e-1
0.45609375 -8.376076351116857e-1 -8.376076351116857e-1
0.45625000000000004 -8.371172670383706e-1 -8.371172670383706e-1
0.45640625 -8.518010202008148e-1 -8.518010202008148e-1
0.45656250000000004 -8.498339635596088e-1 -8.498339635596088e-1
0.45671875 -8.573181459999026e-1 -8.573181459999026e-1
0.45687500000000003 -8.561232320469165e-1 -8.561232320469165e-1
0.45703125 -8.645550954804597e-1 -8.645550954804597e-1
0.4571875 -8.731066276575397e-1 -8.731066276575397e-1
0.45734375 -8.731125395277153e-1 -8.731125395277153e-1
0.4575 -8.747420466695579e-1 -8.747420466695579e-1
0.45765625000000004 -8.793859679292431e-1 -8.793859679292431e-1
0.4578125 -8.850994656656943e-1 -8.850994656656943e-1
0.45796875000000004 -8.895752842015603e-1 -8.895752842015603e-1
0.458125 -9.007493417427717e-1 -9.007493417427717e-1
0.45828125000000003 -9.10187087091122e-1 -9.10187087091122e-1
0.4584375 -9.083386218378613e-1 -9.083386218378613e-1
0.45859375 -9.070018651198146e-1 -9.070018651198146e-1
0.45875000000000005 -9.131504909321442e-1 -9.131504909321442e-1
0.45890625 -9.23194328864843e-1 -9.23194328864843e-1
0.45906250000000004 -9.297506759992351e-1 -9.297506759992351e-1
0.45921875 -9.387033653604298e-1 -9.387033653604298e-1
0.45937500000000003 -9.425284148467248e-1 -9.425284148467248e-1
0.45953125 -9.435329253262856e-1 -9.435329253262856e-1
0.4596875 -9.447432670274387e-1 -9.447432670274387e-1
0.45984375 -9.572404348439298e-1 -9.572404348439298e-1
0.46 -9.591293221049049e-1 -9.591293221049049e-1
0.46015625000000004 -9.572621987424603e-1 -9.572621987424603e-1
0.4603125 -9.722482310210174e-1 -9.722482310210174e-1
0.46046875000000004 -9.824286983700907e-1 -9.824286983700907e-1
0.460625 -9.766935882983083e-1 -9.766935882983083e-1
0.46078125000000003 -9.905500502588942e-1 -9.905500502588942e-1
0.4609375 -9.824032028766445e-1 -9.824032028766445e-1
0.46109375 -9.962208077147401e-1 -9.962208077147401e-1
0.46125 -1.0002617533707556e0 -1.0002617533707556e0
0.46140625 -1.0064795048722366e0 -1.0064795048722366e0
0.46156250000000004 -1.0142280680258913e0 -1.0142280680258913e0
0.46171875 -1.0203925381440562e0 -1.0203925381440562e0
0.46187500000000004 -1.0294765254132066e0 -1.0294765254132066e0
0.46203125 -1.0325201363796217e0 -1.0325201363796217e0
0.46218750000000003 -1.0401349647042983e0 -1.0401349647042983e0
0.46234375 -1.0438922377572957e0 -1.0438922377572957e0
0.4625 -1.0433710068016402e0 -1.0433710068016402e0
0.46265625000000005 -1.051775137281998e0 -1.051775137281998e0
0.4628125 -1.0596552562681203e0 -1.0596552562681203e0
0.46296875000000004 -1.0646842348844578e0 -1.0646842348844578e0
0.463125 -1.0685466826887526e0 -1.0685466826887526e0
0.46328125000000003 -1.0789801987050445e0 -1.0789801987050445e0
0.4634375 -1.0847211848415603e0 -1.0847211848415603e0
0.46359375 -1.0944388717341602e0 -1.0944388717341602e0
0.46375 -1.081385456486037e0 -1.081385456486037e0
0.46390625 -1.0962346974095047e0 -1.0962346974095047e0
0.46406250000000004 -1.0984481207199273e0 -1.0984481207199273e0
0.46421875 -1.1097231389151196e0 -1.1097231389151196e0
0.46437500000000004 -1.1175490492016755e0 -1.1175490492016755e0
0.46453125 -1.116352218449952e0 -1.116352218449952e0
0.46468750000000003 -1.1237129736061937e0 -1.1237129736061937e0
0.46484375 -1.1310543436386573e0 -1.1310543436386573e0
0.465 -1.1427698178656605e0 -1.1427698178656605e0
0.46515625 -1.1401899170884966e0 -1.1401899170884966e0
0.4653125 -1.1455080294269968e0 -1.1455080294269968e0
0.46546875000000004 -1.151672926653878e0 -1.151672926653878e0
0.465625 -1.1588705551278102e0 -1.1588705551278102e0
0.46578125000000004 -1.1656371186929895e0 -1.1656371186929895e0
0.4659375 -1.174581944076413e0 -1.174581944076413e0
0.46609375000000003 -1.1839142056285303e0 -1.1839142056285303e0
0.46625 -1.1840948957462891e0 -1.1840948957462891e0
0.46640625 -1.185369667261289e0 -1.185369667261289e0
0.46656250000000005 -1.1961312244191098e0 -1.1961312244191098e0
0.46671875 -1.2028013906767732e0 -1.2028013906767732e0
0.46687500000000004 -1.2066861797063715e0 -1.2066861797063715e0
0.46703125 -1.2126407665775836e0 -1.2126407665775836e0
0.46718750000000003 -1.214434522131119e0 -1.214434522131119e0
0.46734375 -1.2262379146566267e0 -1.2262379146566267e0
0.4675 -1.2299535988402162e0 -1.2299535988402162e0
0.46765625 -1.2399003764837793e0 -1.2399003764837793e0
0.4678125 -1.2402380705182217e0 -1.2402380705182217e0
0.46796875000000004 -1.2426862045242664e0 -1.2426862045242664e0
0.468125 -1.2581552471022e0 -1.2581552471022e0
0.46828125000000004 -1.259934126951753e0 -1.259934126951753e0
0.4684375 -1.2662480456062943e0 -1.2662480456062943e0
0.46859375000000003 -1.2744285517067104e0 -1.2744285517067104e0
0.46875 -1.2805858202193625e0 -1.2805858202193625e0
0.46890625 -1.2800701568710386e0 -1.2800701568710386e0
0.4690625 -1.2846646005948563e0 -1.2846646005948563e0
0.46921875 -1.2982691115282754e0 -1.2982691115282754e0
0.46937500000000004 -1.3034403778554e0 -1.3034403778554e0
0.46953125 -1.3056546142363508e0 -1.3056546142363508e0
0.46968750000000004 -1.3078115694841066e0 -1.3078115694841066e0
0.46984375 -1.3171812255161561e0 -1.3171812255161561e0
0.47000000000000003 -1.3275114741193241e0 -1.3275114741193241e0
0.47015625 -1.329890762327755e0 -1.329890762327755e0
0.4703125 -1.3369852692228554e0 -1.3369852692228554e0
0.47046875000000005 -1.3424783501184314e0 -1.3424783501184314e0
0.470625 -1.3559595648100689e0 -1.3559595648100689e0
0.47078125000000004 -1.3548178221005904e0 -1.3548178221005904e0
0.4709375 -1.3611023642322428e0 -1.3611023642322428e0
0.47109375000000003 -1.3701257910722737e0 -1.3701257910722737e0
0.47125 -1.3786635455569516e0 -1.3786635455569516e0
0.47140625 -1.3776017416491917e0 -1.3776017416491917e0
0.4715625 -1.3864294215075055e0 -1.3864294215075055e0
0.47171875 -1.3919543584859233e0 -1.3919543584859233e0
0.47187500000000004 -1.3964684142959007e0 -1.3964684142959007e0
0.47203125 -1.4124996973002957e0 -1.4124996973002957e0
0.47218750000000004 -1.416242557392939e0 -1.416242557392939e0
0.47234375 -1.4118093250333508e0 -1.4118093250333508e0
0.47250000000000003 -1.4210974515460797e0 -1.4210974515460797e0
0.47265625 -1.4380518687669386e0 -1.4380518687669386e0
0.4728125 -1.437962302760075e0 -1.437962302760075e0
0.47296875 -1.4470384503890776e0 -1.4470384503890776e0
0.473125 -1.4497027231116184e0 -1.4497027231116184e0
0.47328125000000004 -1.45688954520188e0 -1.45688954520188e0
0.4734375 -1.4642560632648887e0 -1.4642560632648887e0
0.47359375000000004 -1.4685417997891412e0 -1.4685417997891412e0
0.47375 -1.4750002510174958e0 -1.4750002510174958e0
0.47390625000000003 -1.487507325409529e0 -1.487507325409529e0
0.4740625 -1.4916590581895028e0 -1.4916590581895028e0
0.47421875 -1.4994259900506726e0 -1.4994259900506726e0
0.47437500000000005 -1.5028474747002796e0 -1.5028474747002796e0
0.47453125 -1.5079645578241574e0 -1.5079645578241574e0
0.47468750000000004 -1.5116765798745795e0 -1.5116765798745795e0
0.47484375 -1.5236087536402514e0 -1.5236087536402514e0
0.47500000000000003 -1.5304947157903874e0 -1.5304947157903874e0
0.47515625 -1.5361556379491552e0 -1.5361556379491552e0
0.4753125 -1.5413320758518743e0 -1.5413320758518743e0
0.47546875 -1.5434764498775215e0 -1.5434764498775215e0
0.475625 -1.5467760795802454e0 -1.5467760795802454e0
0.47578125000000004 -1.5559263959901322e0 -1.5559263959901322e0
0.4759375 -1.574418391248178e0 -1.574418391248178e0
0.47609375000000004 -1.5737077120577445e0 -1.5737077120577445e0
0.47625 -1.5841203863731201e0 -1.5841203863731201e0
0.47640625000000003 -1.5867371292722559e0 -1.5867371292722559e0
0.4765625 -1.5959582636166991e0 -1.5959582636166991e0
0.47671875 -1.5956012404233255e0 -1.5956012404233255e0
0.476875 -1.606276961704912e0 -1.606276961704912e0
0.47703125 -1.6144045407561456e0 -1.6144045407561456e0
0.47718750000000004 -1.6211016105978664e0 -1.6211016105978664e0
0.47734375 -1.6298885849844331e0 -1.6298885849844331e0
0.47750000000000004 -1.6292145684299206e0 -1.6292145684299206e0
0.47765625 -1.640785271499913e0 -1.640785271499913e0
0.47781250000000003 -1.641805455082936e0 -1.641805455082936e0
0.47796875 -1.656050807863044e0 -1.656050807863044e0
0.478125 -1.6591014534876698e0 -1.6591014534876698e0
0.47828125000000005 -1.6657740157518268e0 -1.6657740157518268e0
0.4784375 -1.6751483010996302e0 -1.6751483010996302e0
0.47859375000000004 -1.6836988414090732e0 -1.6836988414090732e0
0.47875 -1.691899233997224e0 -1.691899233997224e0
0.47890625000000003 -1.6995723117872834e0 -1.6995723117872834e0
0.4790625 -1.7014748679605467e0 -1.7014748679605467e0
0.47921875 -1.7123991139562853e0 -1.7123991139562853e0
0.479375 -1.7174253545592868e0 -1.7174253545592868e0
0.47953125 -1.7231400955968232e0 -1.7231400955968232e0
0.47968750000000004 -1.7292917871734566e0 -1.7292917871734566e0
0.47984375 -1.7401996287405885e0 -1.7401996287405885e0
0.48000000000000004 -1.7455207894761364e0 -1.7455207894761364e0
0.48015625 -1.7537556960940086e0 -1.7537556960940086e0
0.48031250000000003 -1.7589821867293316e0 -1.7589821867293316e0
0.48046875 -1.766550054665236e0 -1.766550054665236e0
0.480625 -1.7773506691785363e0 -1.7773506691785363e0
0.48078125 -1.7829193093828102e0 -1.7829193093828102e0
0.4809375 -1.7901673305730177e0 -1.7901673305730177e0
0.48109375000000004 -1.7982003106365076e0 -1.7982003106365076e0
0.48125 -1.7995111570801376e0 -1.7995111570801376e0
0.48140625000000004 -1.8088136524145333e0 -1.8088136524145333e0
0.4815625 -1.8226787409250895e0 -1.8226787409250895e0
0.48171875000000003 -1.8235311028572645e0 -1.8235311028572645e0
0.481875 -1.835154917299183e0 -1.835154917299183e0
0.48203125 -1.8303727209447564e0 -1.8303727209447564e0
0.48218750000000005 -1.8425204698257907e0 -1.8425204698257907e0
0.48234375 -1.8541881092985526e0 -1.8541881092985526e0
0.48250000000000004 -1.8596507306658672e0 -1.8596507306658672e0
0.48265625 -1.8701937678899916e0 -1.8701937678899916e0
0.48281250000000003 -1.871107728564089e0 -1.871107728564089e0
0.48296875 -1.8800546035215624e0 -1.8800546035215624e0
0.483125 -1.891036269681313e0 -1.891036269681313e0
0.48328125 -1.8958217220676992e0 -1.8958217220676992e0
0.4834375 -1.902119974039811e0 -1.902119974039811e0
0.48359375000000004 -1.9109167179383397e0 -1.9109167179383397e0
0.48375 -1.9135418045596047e0 -1.9135418045596047e0
0.48390625000000004 -1.9295390463510151e0 -1.9295390463510151e0
0.4840625 -1.9322036417991106e0 -1.9322036417991106e0
0.48421875000000003 -1.9377814687920867e0 -1.9377814687920867e0
0.484375 -1.9462035431313374e0 -1.9462035431313374e0
0.48453125 -1.949834408023667e0 -1.949834408023667e0
0.48468750000000005 -1.9613611558381812e0 -1.9613611558381812e0
0.48484375 -1.9655771851655621e0 -1.9655771851655621e0
0.48500000000000004 -1.9762528193493885e0 -1.9762528193493885e0
0.48515625 -1.9828277901035611e0 -1.9828277901035611e0
0.48531250000000004 -1.9841960035917103e0 -1.9841960035917103e0
0.48546875 -1.9979647093398447e0 -1.9979647093398447e0
0.48562500000000003 -2.007198103735623e0 -2.007198103735623e0
0.48578125 -2.007178028970207e0 -2.007178028970207e0
0.4859375 -2.012763329045588e0 -2.012763329045588e0
0.48609375000000005 -2.02361023824074e0 -2.02361023824074e0
0.48625 -2.035095792657335e0 -2.035095792657335e0
0.48640625000000004 -2.043133402489507e0 -2.043133402489507e0
0.4865625 -2.0541624304794417e0 -2.0541624304794417e0
0.48671875000000003 -2.0536469112723856e0 -2.0536469112723856e0
0.486875 -2.062134211591688e0 -2.062134211591688e0
0.48703125 -2.0707019740878017e0 -2.0707019740878017e0
0.4871875 -2.0745655888642935e0 -2.0745655888642935e0
0.48734375 -2.0878113342157625e0 -2.0878113342157625e0
0.48750000000000004 -2.0980382757632063e0 -2.0980382757632063e0
0.48765625 -2.0980001936084185e0 -2.0980001936084185e0
0.48781250000000004 -2.105883037498875e0 -2.105883037498875e0
0.48796875 -2.1154918449308346e0 -2.1154918449308346e0
0.48812500000000003 -2.122789607781447e0 -2.122789607781447e0
0.48828125 -2.1315417652156206e0 -2.1315417652156206e0
0.4884375 -2.1401113203076014e0 -2.1401113203076014e0
0.48859375000000005 -2.1455511791912207e0 -2.1455511791912207e0
0.48875 -2.153866312051155e0 -2.153866312051155e0
0.48890625000000004 -2.1663114486370936e0 -2.1663114486370936e0
0.4890625 -2.1709836868396954e0 -2.1709836868396954e0
0.48921875000000004 -2.173997032514085e0 -2.173997032514085e0
0.489375 -2.1839735444616557e0 -2.1839735444616557e0
0.48953125000000003 -2.1858319935370267e0 -2.1858319935370267e0
0.4896875 -2.2043546699840184e0 -2.2043546699840184e0
0.48984375 -2.2023600612817567e0 -2.2023600612817567e0
0.49000000000000005 -2.2090421176778867e0 -2.2090421176778867e0
0.49015625 -2.225604046523818e0 -2.225604046523818e0
0.49031250000000004 -2.2359130819056694e0 -2.2359130819056694e0
0.49046875 -2.2395834834462724e0 -2.2395834834462724e0
0.49062500000000003 -2.2530365976842908e0 -2.2530365976842908e0
0.49078125 -2.260082318573273e0 -2.260082318573273e0
0.4909375 -2.2594441653252537e0 -2.2594441653252537e0
0.49109375 -2.2688386461998156e0 -2.2688386461998156e0
0.49125 -2.2729312218905355e0 -2.2729312218905355e0
0.49140625000000004 -2.283967855136557e0 -2.283967855136557e0
0.4915625 -2.295014842602773e0 -2.295014842602773e0
0.49171875000000004 -2.3028328144471337e0 -2.3028328144471337e0
0.491875 -2.311271523865121e0 -2.311271523865121e0
0.49203125000000003 -2.3137563835800896e0 -2.3137563835800896e0
0.4921875 -2.32493017885759e0 -2.32493017885759e0
0.49234375 -2.3403582586991027e0 -2.3403582586991027e0
0.49250000000000005 -2.34900367289652e0 -2.34900367289652e0
0.49265625 -2.3476513675293567e0 -2.3476513675293567e0
0.49281250000000004 -2.355890008135025e0 -2.355890008135025e0
0.49296875 -2.3647773267205188e0 -2.3647773267205188e0
0.49312500000000004 -2.369618096982554e0 -2.369618096982554e0
0.49328125 -2.3763633721625914e0 -2.3763633721625914e0
0.49343750000000003 -2.390922824796012e0 -2.390922824796012e0
0.49359375 -2.39956098944072e0 -2.39956098944072e0
0.49375 -2.4037058474380095e0 -2.4037058474380095e0
0.49390625000000005 -2.407512777546122e0 -2.407512777546122e0
0.4940625 -2.4180165230138804e0 -2.4180165230138804e0
0.49421875000000004 -2.428261857368175e0 -2.428261857368175e0
0.494375 -2.438852609145447e0 -2.438852609145447e0
0.49453125000000003 -2.449896677342854e0 -2.449896677342854e0
0.4946875 -2.4512284517611582e0 -2.4512284517611582e0
0.49484375 -2.4625715369495587e0 -2.4625715369495587e0
0.495 -2.4687531517417987e0 -2.4687531517417987e0
0.49515625 -2.4723711731123834e0 -2.4723711731123834e0
0.49531250000000004 -2.485862450839027e0 -2.485862450839027e0
0.49546875 -2.4922594529246047e0 -2.4922594529246047e0
0.49562500000000004 -2.504215318398797e0 -2.504215318398797e0
0.49578125 -2.516895653480565e0 -2.516895653480565e0
0.49593750000000003 -2.516773847198015e0 -2.516773847198015e0
0.49609375 -2.531174411439911e0 -2.531174411439911e0
0.49625 -2.5393163751880414e0 -2.5393163751880414e0
0.49640625000000005 -2.545341331287323e0 -2.545341331287323e0
0.4965625 -2.556118503297744e0 -2.556118503297744e0
0.49671875000000004 -2.5614906829584974e0 -2.5614906829584974e0
0.496875 -2.5709618835242103e0 -2.5709618835242103e0
0.49703125000000004 -2.584691870855527e0 -2.584691870855527e0
0.4971875 -2.585751789741385e0 -2.585751789741385e0
0.49734375000000003 -2.5940507129573738e0 -2.5940507129573738e0
0.4975 -2.6029744726217863e0 -2.6029744726217863e0
0.49765625 -2.6156287969922736e0 -2.6156287969922736e0
0.49781250000000005 -2.6200613556754937e0 -2.6200613556754937e0
0.49796875 -2.628900017691881e0 -2.628900017691881e0
0.49812500000000004 -2.636034732719741e0 -2.636034732719741e0
0.49828125 -2.64843506590501e0 -2.64843506590501e0
0.49843750000000003 -2.65384609519811e0 -2.65384609519811e0
0.49859375 -2.6589016595269235e0 -2.6589016595269235e0
0.49875 -2.675002632193132e0 -2.675002632193132e0
0.49890625 -2.6839654251796268e0 -2.6839654251796268e0
0.4990625 -2.689527757245519e0 -2.689527757245519e0
0.49921875000000004 -2.7007454984893733e0 -2.7007454984893733e0
0.499375 -2.711520224494739e0 -2.711520224494739e0
0.49953125000000004 -2.719905233111381e0 -2.719905233111381e0
0.4996875 -2.7204675655264103e0 -2.7204675655264103e0
0.49984375000000003 -2.7321155818397123e0 -2.7321155818397123e0
0.5 -2.7446236670664397e0 -2.7446236670664397e0
0.50015625 -2.7481810867477683e0 -2.7481810867477683e0
0.5003125 -2.754817385276288e0 -2.754817385276288e0
0.50046875 -2.7711785634790025e0 -2.7711785634790025e0
0.500625 -2.7797708051850853e0 -2.7797708051850853e0
0.50078125 -2.790828847055996e0 -2.790828847055996e0
0.5009374999999999 -2.7896555739187128e0 -2.7896555739187128e0
0.50109375 -2.7991924443615566e0 -2.7991924443615566e0
0.50125 -2.8147808562464482e0 -2.8147808562464482e0
0.5014062499999999 -2.8177149675559625e0 -2.8177149675559625e0
0.5015624999999999 -2.827299066840401e0 -2.827299066840401e0
0.50171875 -2.8357688536705203e0 -2.8357688536705203e0
0.501875 -2.8470956041940148e0 -2.8470956041940148e0
0.5020312499999999 -2.855898510052389e0 -2.855898510052389e0
0.5021875 -2.864257657839294e0 -2.864257657839294e0
0.50234375 -2.880024436348554e0 -2.880024436348554e0
0.5025 -2.883574762218591e0 -2.883574762218591e0
0.5026562499999999 -2.8952816872154066e0 -2.8952816872154066e0
0.5028125 -2.897506905406549e0 -2.897506905406549e0
0.50296875 -2.9078321991407896e0 -2.9078321991407896e0
0.5031249999999999 -2.9178731319614193e0 -2.9178731319614193e0
0.50328125 -2.9212271646831645e0 -2.9212271646831645e0
0.5034375 -2.934211442431893e0 -2.934211442431893e0
0.50359375 -2.9469546937027693e0 -2.9469546937027693e0
0.5037499999999999 -2.9534375431824222e0 -2.9534375431824222e0
0.50390625 -2.9696186917478875e0 -2.9696186917478875e0
0.5040625 -2.9741934887185884e0 -2.9741934887185884e0
0.5042187499999999 -2.984312493722205e0 -2.984312493722205e0
0.504375 -2.989120164796764e0 -2.989120164796764e0
0.50453125 -3.0009716753754723e0 -3.0009716753754723e0
0.5046875 -3.013469018749452e0 -3.013469018749452e0
0.5048437499999999 -3.0234389277400218e0 -3.0234389277400218e0
0.505 -3.0307935125640646e0 -3.0307935125640646e0
0.50515625 -3.034482222770071e0 -3.034482222770071e0
0.5053124999999999 -3.0458455673845086e0 -3.0458455673845086e0
0.5054687499999999 -3.0582780786078323e0 -3.0582780786078323e0
0.505625 -3.0700960037336293e0 -3.0700960037336293e0
0.50578125 -3.0695474324459204e0 -3.0695474324459204e0
0.5059374999999999 -3.0883732008599103e0 -3.0883732008599103e0
0.50609375 -3.094254101267102e0 -3.094254101267102e0
0.50625 -3.0982316238121306e0 -3.0982316238121306e0
0.50640625 -3.1028845897906243e0 -3.1028845897906243e0
0.5065624999999999 -3.1219549266418247e0 -3.1219549266418247e0
0.50671875 -3.1270888546616837e0 -3.1270888546616837e0
0.506875 -3.139620515872371e0 -3.139620515872371e0
0.5070312499999999 -3.1458938991879726e0 -3.1458938991879726e0
0.5071875 -3.1613499129009646e0 -3.1613499129009646e0
0.50734375 -3.166046900216093e0 -3.166046900216093e0
0.5075 -3.175926379390835e0 -3.175926379390835e0
0.5076562499999999 -3.1896267646673144e0 -3.1896267646673144e0
0.5078125 -3.19427175974784e0 -3.19427175974784e0
0.50796875 -3.207549321833317e0 -3.207549321833317e0
0.5081249999999999 -3.21218029023044e0 -3.21218029023044e0
0.50828125 -3.22397445385946e0 -3.22397445385946e0
0.5084375 -3.23630086469007e0 -3.23630086469007e0
0.50859375 -3.238259560726197e0 -3.238259560726197e0
0.5087499999999999 -3.2553484249131137e0 -3.2553484249131137e0
0.50890625 -3.2657011351841496e0 -3.2657011351841496e0
0.5090625 -3.2739274545526817e0 -3.2739274545526817e0
0.5092187499999999 -3.2794832812776398e0 -3.2794832812776398e0
0.5093749999999999 -3.293281893795443e0 -3.293281893795443e0
0.50953125 -3.300576840666286e0 -3.300576840666286e0
0.5096875 -3.312880400178306e0 -3.312880400178306e0
0.5098437499999999 -3.3184245658501417e0 -3.3184245658501417e0
0.51 -3.3288862115271107e0 -3.3288862115271107e0
0.51015625 -3.334503032184107e0 -3.334503032184107e0
0.5103125 -3.3484070861152353e0 -3.3484070861152353e0
0.5104687499999999 -3.358609381990623e0 -3.358609381990623e0
0.510625 -3.367518199091369e0 -3.367518199091369e0
0.51078125 -3.374159543551064e0 -3.374159543551064e0
0.5109374999999999 -3.3894019686806636e0 -3.3894019686806636e0
0.51109375 -3.3998342485567767e0 -3.3998342485567767e0
0.51125 -3.4120765755590177e0 -3.4120765755590177e0
0.51140625 -3.4202884930116446e0 -3.4202884930116446e0
0.5115624999999999 -3.422550378297506e0 -3.422550378297506e0
0.51171875 -3.4390976414740684e0 -3.4390976414740684e0
0.511875 -3.4475774893796873e0 -3.4475774893796873e0
0.5120312499999999 -3.4563117030259085e0 -3.4563117030259085e0
0.5121875 -3.4655690226834444e0 -3.4655690226834444e0
0.51234375 -3.4796274812436017e0 -3.4796274812436017e0
0.5125 -3.4840846551235294e0 -3.4840846551235294e0
0.5126562499999999 -3.495524412641094e0 -3.495524412641094e0
0.5128125 -3.5058215569222333e0 -3.5058215569222333e0
0.51296875 -3.516875565293281e0 -3.516875565293281e0
0.5131249999999999 -3.526868771969253e0 -3.526868771969253e0
0.5132812499999999 -3.5287412735076535e0 -3.5287412735076535e0
0.5134375 -3.546943047610744e0 -3.546943047610744e0
0.51359375 -3.5589942731287514e0 -3.5589942731287514e0
0.5137499999999999 -3.56653393036027e0 -3.56653393036027e0
0.51390625 -3.572732573454919e0 -3.572732573454919e0
0.5140625 -3.5865357975524197e0 -3.5865357975524197e0
0.51421875 -3.598361192151747e0 -3.598361192151747e0
0.5143749999999999 -3.610550765156636e0 -3.610550765156636e0
0.51453125 -3.619004099980207e0 -3.619004099980207e0
0.5146875 -3.6332293037651247e0 -3.6332293037651247e0
0.5148437499999999 -3.634964692090994e0 -3.634964692090994e0
0.515 -3.651187836454715e0 -3.651187836454715e0
0.51515625 -3.6585195838804387e0 -3.6585195838804387e0
0.5153125 -3.6691002372670076e0 -3.6691002372670076e0
0.5154687499999999 -3.6812741393680475e0 -3.6812741393680475e0
0.515625 -3.686756367221965e0 -3.686756367221965e0
0.51578125 -3.6924403870946256e0 -3.6924403870946256e0
0.5159374999999999 -3.7078688493713847e0 -3.7078688493713847e0
0.51609375 -3.717027435383675e0 -3.717027435383675e0
0.51625 -3.731776298906657e0 -3.731776298906657e0
0.51640625 -3.7375897008053065e0 -3.7375897008053065e0
0.5165624999999999 -3.749973002942402e0 -3.749973002942402e0
0.51671875 -3.7596156460329033e0 -3.7596156460329033e0
0.516875 -3.773035853803099e0 -3.773035853803099e0
0.5170312499999999 -3.7793719865824236e0 -3.7793719865824236e0
0.5171874999999999 -3.7952520696515015e0 -3.7952520696515015e0
0.51734375 -3.8013285538629638e0 -3.8013285538629638e0
0.5175 -3.809521980254208e0 -3.809521980254208e0
0.5176562499999999 -3.824247387522296e0 -3.824247387522296e0
0.5178125 -3.8370665765148764e0 -3.8370665765148764e0
0.51796875 -3.845551583046704e0 -3.845551583046704e0
0.518125 -3.8545262730383505e0 -3.8545262730383505e0
0.5182812499999999 -3.8696421376887478e0 -3.8696421376887478e0
0.5184375 -3.8747267448836786e0 -3.8747267448836786e0
0.51859375 -3.8863999296675096e0 -3.8863999296675096e0
0.5187499999999999 -3.8914598690910274e0 -3.8914598690910274e0
0.51890625 -3.907543500383104e0 -3.907543500383104e0
0.5190625 -3.9148990095675393e0 -3.9148990095675393e0
0.51921875 -3.9263317216984936e0 -3.9263317216984936e0
0.5193749999999999 -3.9373411083277055e0 -3.9373411083277055e0
0.51953125 -3.946689091282001e0 -3.946689091282001e0
0.5196875 -3.958474720368718e0 -3.958474720368718e0
0.5198437499999999 -3.9638331403464284e0 -3.9638331403464284e0
0.52 -3.9790249569271103e0 -3.9790249569271103e0
0.52015625 -3.9916048233456016e0 -3.9916048233456016e0
0.5203125 -3.9978957477681027e0 -3.9978957477681027e0
0.5204687499999999 -4.021146587317395e0 -4.021146587317395e0
0.520625 -4.0276205667758e0 -4.0276205667758e0
0.52078125 -4.040749522844868e0 -4.040749522844868e0
0.5209374999999999 -4.047606737717848e0 -4.047606737717848e0
0.5210937499999999 -4.057345943011347e0 -4.057345943011347e0
0.52125 -4.05834105733698e0 -4.05834105733698e0
0.52140625 -4.078932788513844e0 -4.078932788513844e0
0.5215624999999999 -4.0904065501765725e0 -4.0904065501765725e0
0.52171875 -4.097279699433107e0 -4.097279699433107e0
0.521875 -4.113947483776661e0 -4.113947483776661e0
0.52203125 -4.121276804901532e0 -4.121276804901532e0
0.5221874999999999 -4.128282994754278e0 -4.128282994754278e0
0.52234375 -4.135777047421248e0 -4.135777047421248e0
0.5225 -4.1521714217804e0 -4.1521714217804e0
0.5226562499999999 -4.169573298944902e0 -4.169573298944902e0
0.5228125 -4.176670887665983e0 -4.176670887665983e0
0.52296875 -4.181878338269831e0 -4.181878338269831e0
0.523125 -4.194818795382847e0 -4.194818795382847e0
0.5232812499999999 -4.21366838245854e0 -4.21366838245854e0
0.5234375 -4.217076758179932e0 -4.217076758179932e0
0.52359375 -4.230558929149769e0 -4.230558929149769e0
0.5237499999999999 -4.242079479068028e0 -4.242079479068028e0
0.52390625 -4.252358224618778e0 -4.252358224618778e0
0.5240625 -4.2665500632185775e0 -4.2665500632185775e0
0.52421875 -4.275992042945067e0 -4.275992042945067e0
0.5243749999999999 -4.287850200743154e0 -4.287850200743154e0
0.52453125 -4.296927943986024e0 -4.296927943986024e0
0.5246875 -4.306810659549459e0 -4.306810659549459e0
0.5248437499999999 -4.321686133552024e0 -4.321686133552024e0
0.5249999999999999 -4.32571798298682e0 -4.32571798298682e0
0.52515625 -4.342669148705458e0 -4.342669148705458e0
0.5253125 -4.35724342625895e0 -4.35724342625895e0
0.5254687499999999 -4.358630064864659e0 -4.358630064864659e0
0.525625 -4.373929072188961e0 -4.373929072188961e0
0.52578125 -4.392081411425128e0 -4.392081411425128e0
0.5259375 -4.4020410013479285e0 -4.4020410013479285e0
0.5260937499999999 -4.408261250990339e0 -4.408261250990339e0
0.52625 -4.422630245635222e0 -4.422630245635222e0
0.52640625 -4.437196974863813e0 -4.437196974863813e0
0.5265624999999999 -4.441877570532373e0 -4.441877570532373e0
0.52671875 -4.459796867891104e0 -4.459796867891104e0
0.526875 -4.470015579858458e0 -4.470015579858458e0
0.52703125 -4.480362157783251e0 -4.480362157783251e0
0.5271874999999999 -4.48902925934431e0 -4.48902925934431e0
0.52734375 -4.5049896759871935e0 -4.5049896759871935e0
0.5275 -4.514448381883316e0 -4.514448381883316e0
0.5276562499999999 -4.523966366673225e0 -4.523966366673225e0
0.5278125 -4.54109103260112e0 -4.54109103260112e0
0.52796875 -4.547913698447477e0 -4.547913698447477e0
0.528125 -4.555695231533495e0 -4.555695231533495e0
0.5282812499999999 -4.575070928798372e0 -4.575070928798372e0
0.5284375 -4.57935203631428e0 -4.57935203631428e0
0.52859375 -4.591583673941617e0 -4.591583673941617e0
0.5287499999999999 -4.606389489549432e0 -4.606389489549432e0
0.5289062499999999 -4.6136033037375945e0 -4.6136033037375945e0
0.5290625 -4.6264553290495805e0 -4.6264553290495805e0
0.52921875 -4.643516502581182e0 -4.643516502581182e0
0.5293749999999999 -4.649715792756755e0 -4.649715792756755e0
0.52953125 -4.659680336594423e0 -4.659680336594423e0
0.5296875 -4.672294196526995e0 -4.672294196526995e0
0.52984375 -4.687730943799355e0 -4.687730943799355e0
0.5299999999999999 -4.694866021596912e0 -4.694866021596912e0
0.53015625 -4.715598555564387e0 -4.715598555564387e0
0.5303125 -4.72373007925194e0 -4.72373007925194e0
0.5304687499999999 -4.7376212048559445e0 -4.7376212048559445e0
0.530625 -4.751227281262121e0 -4.751227281262121e0
0.53078125 -4.761585898065054e0 -4.761585898065054e0
0.5309375 -4.772398794925497e0 -4.772398794925497e0
0.5310937499999999 -4.783284268848778e0 -4.783284268848778e0
0.53125 -4.803406024142308e0 -4.803406024142308e0
0.53140625 -4.811816095568023e0 -4.811816095568023e0
0.5315624999999999 -4.81696178273592e0 -4.81696178273592e0
0.53171875 -4.826586041958993e0 -4.826586041958993e0
0.531875 -4.847731110613726e0 -4.847731110613726e0
0.53203125 -4.85143669138893e0 -4.85143669138893e0
0.5321874999999999 -4.863250949383431e0 -4.863250949383431e0
0.53234375 -4.875927110365641e0 -4.875927110365641e0
0.5325 -4.896703701835353e0 -4.896703701835353e0
0.5326562499999999 -4.9024853623543585e0 -4.9024853623543585e0
0.5328124999999999 -4.917937032286549e0 -4.917937032286549e0
0.53296875 -4.925532637581231e0 -4.925532637581231e0
0.533125 -4.940327871923504e0 -4.940327871923504e0
0.5332812499999999 -4.954135553529117e0 -4.954135553529117e0
0.5334375 -4.964008733148834e0 -4.964008733148834e0
0.53359375 -4.979065855634648e0 -4.979065855634648e0
0.53375 -4.989268548011072e0 -4.989268548011072e0
0.5339062499999999 -5.00148722120753e0 -5.00148722120753e0
0.5340625 -5.008985326721135e0 -5.008985326721135e0
0.53421875 -5.026034730551377e0 -5.026034730551377e0
0.5343749999999999 -5.046977152742105e0 -5.046977152742105e0
0.53453125 -5.057099141964276e0 -5.057099141964276e0
0.5346875 -5.062825122506869e0 -5.062825122506869e0
0.53484375 -5.078760922065843e0 -5.078760922065843e0
0.5349999999999999 -5.080158438546054e0 -5.080158438546054e0
0.53515625 -5.101790789022974e0 -5.101790789022974e0
0.5353125 -5.107787224331563e0 -5.107787224331563e0
0.5354687499999999 -5.1132945868218975e0 -5.1132945868218975e0
0.535625 -5.126709539145171e0 -5.126709539145171e0
0.53578125 -5.149384588847855e0 -5.149384588847855e0
0.5359375 -5.154404797461897e0 -5.154404797461897e0
0.5360937499999999 -5.175316676017477e0 -5.175316676017477e0
0.53625 -5.187092789225748e0 -5.187092789225748e0
0.53640625 -5.198315179881096e0 -5.198315179881096e0
0.5365624999999999 -5.208726886907019e0 -5.208726886907019e0
0.53671875 -5.223231033675123e0 -5.223231033675123e0
0.536875 -5.236599705042639e0 -5.236599705042639e0
0.53703125 -5.25042820790873e0 -5.25042820790873e0
0.5371874999999999 -5.256901636169236e0 -5.256901636169236e0
0.53734375 -5.273106300192698e0 -5.273106300192698e0
0.5375 -5.288240411193559e0 -5.288240411193559e0
0.53765625 -5.297796120615434e0 -5.297796120615434e0
0.5378124999999999 -5.308961858211436e0 -5.308961858211436e0
0.53796875 -5.322594854684443e0 -5.322594854684443e0
0.538125 -5.334992360687696e0 -5.334992360687696e0
0.5382812499999999 -5.3479492369031085e0 -5.3479492369031085e0
0.5384375 -5.3588431537371015e0 -5.3588431537371015e0
0.53859375 -5.377395678861607e0 -5.377395678861607e0
0.53875 -5.384453734948014e0 -5.384453734948014e0
0.5389062499999999 -5.405354329268224e0 -5.405354329268224e0
0.5390625 -5.417493565056024e0 -5.417493565056024e0
0.53921875 -5.428707938370966e0 -5.428707938370966e0
0.5393749999999999 -5.434884854910482e0 -5.434884854910482e0
0.53953125 -5.448919677479129e0 -5.448919677479129e0
0.5396875 -5.472683502556496e0 -5.472683502556496e0
0.53984375 -5.477099062638221e0 -5.477099062638221e0
0.5399999999999999 -5.492204838075626e0 -5.492204838075626e0
0.54015625 -5.504258178121066e0 -5.504258178121066e0
0.5403125 -5.51127494694197e0 -5.51127494694197e0
0.5404687499999999 -5.527780904506702e0 -5.527780904506702e0
0.540625 -5.540231318568889e0 -5.540231318568889e0
0.54078125 -5.551775939644589e0 -5.551775939644589e0
0.5409375 -5.568492835630654e0 -5.568492835630654e0
0.5410937499999999 -5.58164412918882e0 -5.58164412918882e0
0.54125 -5.588256022585714e0 -5.588256022585714e0
0.54140625 -5.605287593484949e0 -5.605287593484949e0
0.5415625 -5.6281263778103074e0 -5.6281263778103074e0
0.5417187499999999 -5.635130028737198e0 -5.635130028737198e0
0.541875 -5.649102764185731e0 -5.649102764185731e0
0.54203125 -5.663255354993229e0 -5.663255354993229e0
0.5421874999999999 -5.6782999778777175e0 -5.6782999778777175e0
0.54234375 -5.691442907836748e0 -5.691442907836748e0
0.5425 -5.7004119932373705e0 -5.7004119932373705e0
0.54265625 -5.719199967696344e0 -5.719199967696344e0
0.5428124999999999 -5.73172821358526e0 -5.73172821358526e0
0.54296875 -5.741342022131679e0 -5.741342022131679e0
0.543125 -5.758907035313545e0 -5.758907035313545e0
0.5432812499999999 -5.771418313027656e0 -5.771418313027656e0
0.5434375 -5.778599549025106e0 -5.778599549025106e0
0.54359375 -5.786961406278582e0 -5.786961406278582e0
0.54375 -5.805828017728576e0 -5.805828017728576e0
0.5439062499999999 -5.823676466951614e0 -5.823676466951614e0
0.5440625 -5.830013907843071e0 -5.830013907843071e0
0.54421875 -5.845550224578577e0 -5.845550224578577e0
0.5443749999999999 -5.856471864052541e0 -5.856471864052541e0
0.54453125 -5.876679381325861e0 -5.876679381325861e0
0.5446875 -5.889593930258574e0 -5.889593930258574e0
0.54484375 -5.900589881346381e0 -5.900589881346381e0
0.5449999999999999 -5.917224455114823e0 -5.917224455114823e0
0.54515625 -5.926959993077848e0 -5.926959993077848e0
0.5453125 -5.951914981062377e0 -5.951914981062377e0
0.54546875 -5.958388162418718e0 -5.958388162418718e0
0.5456249999999999 -5.976593446572e0 -5.976593446572e0
0.54578125 -5.983780382398212e0 -5.983780382398212e0
0.5459375 -5.99673279483773e0 -5.99673279483773e0
0.5460937499999999 -6.0141315509206414e0 -6.0141315509206414e0
0.54625 -6.018206977764979e0 -6.018206977764979e0
0.54640625 -6.038991327567832e0 -6.038991327567832e0
0.5465625 -6.052552721135502e0 -6.052552721135502e0
0.5467187499999999 -6.06132709087365e0 -6.06132709087365e0
0.546875 -6.07533204818515e0 -6.07533204818515e0
0.54703125 -6.088397050616781e0 -6.088397050616781e0
0.5471874999999999 -6.103922924422253e0 -6.103922924422253e0
0.54734375 -6.12667330357522e0 -6.12667330357522e0
0.5475 -6.134866561354787e0 -6.134866561354787e0
0.54765625 -6.142668885831657e0 -6.142668885831657e0
0.5478124999999999 -6.160991153824174e0 -6.160991153824174e0
0.54796875 -6.177024924835454e0 -6.177024924835454e0
0.548125 -6.196587806900656e0 -6.196587806900656e0
0.5482812499999999 -6.207618659922222e0 -6.207618659922222e0
0.5484375 -6.215428260388084e0 -6.215428260388084e0
0.54859375 -6.234664587921319e0 -6.234664587921319e0
0.54875 -6.248024012322052e0 -6.248024012322052e0
0.5489062499999999 -6.263031054794514e0 -6.263031054794514e0
0.5490625 -6.2800773472174605e0 -6.2800773472174605e0
0.54921875 -6.291710382797877e0 -6.291710382797877e0
0.549375 -6.308972145251349e0 -6.308972145251349e0
0.5495312499999999 -6.315394323067498e0 -6.315394323067498e0
0.5496875 -6.334121877790725e0 -6.334121877790725e0
0.54984375 -6.348348632440096e0 -6.348348632440096e0
0.5499999999999999 -6.366564575095939e0 -6.366564575095939e0
0.55015625 -6.373366636841414e0 -6.373366636841414e0
0.5503125 -6.391218400810661e0 -6.391218400810661e0
0.55046875 -6.405538948293046e0 -6.405538948293046e0
0.5506249999999999 -6.419909789873831e0 -6.419909789873831e0
0.55078125 -6.428784732464695e0 -6.428784732464695e0
0.5509375 -6.448598513128449e0 -6.448598513128449e0
0.5510937499999999 -6.464749895909566e0 -6.464749895909566e0
0.55125 -6.478854721432757e0 -6.478854721432757e0
0.55140625 -6.4865314523356155e0 -6.4865314523356155e0
0.5515625 -6.506838901258337e0 -6.506838901258337e0
0.5517187499999999 -6.520517523703123e0 -6.520517523703123e0
0.551875 -6.537352296750445e0 -6.537352296750445e0
0.55203125 -6.555732061355915e0 -6.555732061355915e0
0.5521874999999999 -6.563579523390903e0 -6.563579523390903e0
0.55234375 -6.577539994809516e0 -6.577539994809516e0
0.5525 -6.589957969331639e0 -6.589957969331639e0
0.55265625 -6.608762399966739e0 -6.608762399966739e0
0.5528124999999999 -6.622580549513035e0 -6.622580549513035e0
0.55296875 -6.629624066960563e0 -6.629624066960563e0
0.553125 -6.651012090201451e0 -6.651012090201451e0
0.55328125 -6.665397979227013e0 -6.665397979227013e0
0.5534374999999999 -6.682037008526326e0 -6.682037008526326e0
0.55359375 -6.693620564333063e0 -6.693620564333063e0
0.55375 -6.7037135265084125e0 -6.7037135265084125e0
0.5539062499999999 -6.723746563207673e0 -6.723746563207673e0
0.5540625 -6.73951481253312e0 -6.73951481253312e0
0.55421875 -6.749241094856874e0 -6.749241094856874e0
0.554375 -6.767659495757247e0 -6.767659495757247e0
0.5545312499999999 -6.7812626227589625e0 -6.7812626227589625e0
0.5546875 -6.7996400757099345e0 -6.7996400757099345e0
0.55484375 -6.805258997706236e0 -6.805258997706236e0
0.5549999999999999 -6.8276602492380825e0 -6.8276602492380825e0
0.55515625 -6.839262080448183e0 -6.839262080448183e0
0.5553125 -6.856395049245524e0 -6.856395049245524e0
0.55546875 -6.86635746049183e0 -6.86635746049183e0
0.5556249999999999 -6.888588627193943e0 -6.888588627193943e0
0.55578125 -6.903721447885122e0 -6.903721447885122e0
0.5559375 -6.911232555836936e0 -6.911232555836936e0
0.5560937499999999 -6.927185927252825e0 -6.927185927252825e0
0.55625 -6.942387817073499e0 -6.942387817073499e0
0.55640625 -6.957526467064103e0 -6.957526467064103e0
0.5565625 -6.974414721830502e0 -6.974414721830502e0
0.5567187499999999 -6.99019233572449e0 -6.99019233572449e0
0.556875 -7.006530378736674e0 -7.006530378736674e0
0.55703125 -7.0309676219174015e0 -7.0309676219174015e0
0.5571875 -7.0385396974095364e0 -7.0385396974095364e0
0.5573437499999999 -7.057293988646283e0 -7.057293988646283e0
0.5575 -7.0717538918195295e0 -7.0717538918195295e0
0.55765625 -7.088120789488361e0 -7.088120789488361e0
0.5578124999999999 -7.095665654214148e0 -7.095665654214148e0
0.55796875 -7.117534047206622e0 -7.117534047206622e0
0.558125 -7.129876759339599e0 -7.129876759339599e0
0.55828125 -7.148638815800272e0 -7.148638815800272e0
0.5584374999999999 -7.1660634998918376e0 -7.1660634998918376e0
0.55859375 -7.173419990718461e0 -7.173419990718461e0
0.55875 -7.193594428984628e0 -7.193594428984628e0
0.5589062499999999 -7.210674641370819e0 -7.210674641370819e0
0.5590625 -7.224337737368618e0 -7.224337737368618e0
0.55921875 -7.242341733224524e0 -7.242341733224524e0
0.559375 -7.247200947685318e0 -7.247200947685318e0
0.5595312499999999 -7.272706891473039e0 -7.272706891473039e0
0.5596875 -7.2896701875949965e0 -7.2896701875949965e0
0.55984375 -7.2960939696897675e0 -7.2960939696897675e0
0.5599999999999999 -7.316506709062882e0 -7.316506709062882e0
0.56015625 -7.336418409481443e0 -7.336418409481443e0
0.5603125 -7.345819195766357e0 -7.345819195766357e0
0.56046875 -7.360824343664493e0 -7.360824343664493e0
0.5606249999999999 -7.3807378681128775e0 -7.3807378681128775e0
0.56078125 -7.39011335452938e0 -7.39011335452938e0
0.5609375 -7.406273579498933e0 -7.406273579498933e0
0.56109375 -7.424185758208527e0 -7.424185758208527e0
0.5612499999999999 -7.439880048378885e0 -7.439880048378885e0
0.56140625 -7.457517114435408e0 -7.457517114435408e0
0.5615625 -7.474686227946453e0 -7.474686227946453e0
0.5617187499999999 -7.485104505211215e0 -7.485104505211215e0
0.561875 -7.503310587059563e0 -7.503310587059563e0
0.56203125 -7.525330446577531e0 -7.525330446577531e0
0.5621875 -7.540260071706829e0 -7.540260071706829e0
0.5623437499999999 -7.553724582936187e0 -7.553724582936187e0
0.5625 -7.565692045955306e0 -7.565692045955306e0
0.56265625 -7.583701884139149e0 -7.583701884139149e0
0.5628124999999999 -7.598659305520645e0 -7.598659305520645e0
0.56296875 -7.621943966076973e0 -7.621943966076973e0
0.563125 -7.635526327522033e0 -7.635526327522033e0
0.56328125 -7.650197740264279e0 -7.650197740264279e0
0.5634374999999999 -7.666778972331262e0 -7.666778972331262e0
0.56359375 -7.676528321832624e0 -7.676528321832624e0
0.56375 -7.698784482585101e0 -7.698784482585101e0
0.5639062499999999 -7.717170226277862e0 -7.717170226277862e0
0.5640625 -7.727137389352041e0 -7.727137389352041e0
0.56421875 -7.742007967123531e0 -7.742007967123531e0
0.564375 -7.759903607251321e0 -7.759903607251321e0
0.5645312499999999 -7.776441604204823e0 -7.776441604204823e0
0.5646875 -7.798314627965059e0 -7.798314627965059e0
0.56484375 -7.812354421863578e0 -7.812354421863578e0
0.565 -7.822034060844775e0 -7.822034060844775e0
0.5651562499999999 -7.839848544490227e0 -7.839848544490227e0
0.5653125 -7.866916295410423e0 -7.866916295410423e0
0.56546875 -7.87743550120263e0 -7.87743550120263e0
0.5656249999999999 -7.894340123850046e0 -7.894340123850046e0
0.56578125 -7.9088080693043175e0 -7.9088080693043175e0
0.5659375 -7.926128420767103e0 -7.926128420767103e0
0.56609375 -7.945154636476904e0 -7.945154636476904e0
0.5662499999999999 -7.958449556924965e0 -7.958449556924965e0
0.56640625 -7.971840252683936e0 -7.971840252683936e0
0.5665625 -7.9861021354202e0 -7.9861021354202e0
0.5667187499999999 -8.0013298952606e0 -8.0013298952606e0
0.566875 -8.022835823620202e0 -8.022835823620202e0
0.56703125 -8.0468712785289e0 -8.0468712785289e0
0.5671875 -8.065367881298474e0 -8.065367881298474e0
0.5673437499999999 -8.077648277864004e0 -8.077648277864004e0
0.5675 -8.09715705724216e0 -8.09715705724216e0
0.56765625 -8.102945478153519e0 -8.102945478153519e0
0.5678124999999999 -8.124975828365454e0 -8.124975828365454e0
0.56796875 -8.145364676885269e0 -8.145364676885269e0
0.568125 -8.148320590759116e0 -8.148320590759116e0
0.56828125 -8.171975243123828e0 -8.171975243123828e0
0.5684374999999999 -8.1986449474382e0 -8.1986449474382e0
0.56859375 -8.210618699638648e0 -8.210618699638648e0
0.56875 -8.226738468283887e0 -8.226738468283887e0
0.56890625 -8.243552018581116e0 -8.243552018581116e0
0.5690624999999999 -8.260751167046923e0 -8.260751167046923e0
0.56921875 -8.272677465053906e0 -8.272677465053906e0
0.569375 -8.292603708099936e0 -8.292603708099936e0
0.5695312499999999 -8.308896800434699e0 -8.308896800434699e0
0.5696875 -8.32525334151865e0 -8.32525334151865e0
0.56984375 -8.344747899625649e0 -8.344747899625649e0
0.57 -8.359667645171388e0 -8.359667645171388e0
0.5701562499999999 -8.378634996019404e0 -8.378634996019404e0
0.5703125 -8.394103480875632e0 -8.394103480875632e0
0.57046875 -8.41456559905669e0 -8.41456559905669e0
0.5706249999999999 -8.431173824296597e0 -8.431173824296597e0
0.57078125 -8.449231341157205e0 -8.449231341157205e0
0.5709375 -8.466739818571345e0 -8.466739818571345e0
0.57109375 -8.478843786693918e0 -8.478843786693918e0
0.5712499999999999 -8.504021285751381e0 -8.504021285751381e0
0.57140625 -8.521702007625894e0 -8.521702007625894e0
0.5715625 -8.536905224636715e0 -8.536905224636715e0
0.5717187499999999 -8.554688500632214e0 -8.554688500632214e0
0.571875 -8.568728287336175e0 -8.568728287336175e0
0.57203125 -8.586693173105463e0 -8.586693173105463e0
0.5721875 -8.602865050700306e0 -8.602865050700306e0
0.5723437499999999 -8.628034988434823e0 -8.628034988434823e0
0.5725 -8.64930330636594e0 -8.64930330636594e0
0.57265625 -8.663922408279863e0 -8.663922408279863e0
0.5728125 -8.675765314982758e0 -8.675765314982758e0
0.5729687499999999 -8.68989366219353e0 -8.68989366219353e0
0.573125 -8.712588737741275e0 -8.712588737741275e0
0.57328125 -8.729169913463696e0 -8.729169913463696e0
0.5734374999999999 -8.73755958452762e0 -8.73755958452762e0
0.57359375 -8.755275409476557e0 -8.755275409476557e0
0.57375 -8.771684486803e0 -8.771684486803e0
0.57390625 -8.788040807576866e0 -8.788040807576866e0
0.5740624999999999 -8.810526291917316e0 -8.810526291917316e0
0.57421875 -8.82817166146356e0 -8.82817166146356e0
0.574375 -8.849030203148008e0 -8.849030203148008e0
0.5745312499999999 -8.866313470650088e0 -8.866313470650088e0
0.5746875 -8.874440887087307e0 -8.874440887087307e0
0.57484375 -8.907566804515913e0 -8.907566804515913e0
0.575 -8.912075791795136e0 -8.912075791795136e0
0.5751562499999999 -8.932736207236534e0 -8.932736207236534e0
0.5753125 -8.947468427751804e0 -8.947468427751804e0
0.57546875 -8.96881078215279e0 -8.96881078215279e0
0.5756249999999999 -8.991591907611795e0 -8.991591907611795e0
0.57578125 -9.00159528913196e0 -9.00159528913196e0
0.5759375 -9.024456577311188e0 -9.024456577311188e0
0.57609375 -9.049094645636846e0 -9.049094645636846e0
0.5762499999999999 -9.06353654213149e0 -9.06353654213149e0
0.57640625 -9.07954782774664e0 -9.07954782774664e0
0.5765625 -9.096558408166633e0 -9.096558408166633e0
0.57671875 -9.11089247566429e0 -9.11089247566429e0
0.5768749999999999 -9.138743416687479e0 -9.138743416687479e0
0.57703125 -9.159009510877471e0 -9.159009510877471e0
0.5771875 -9.172238416662598e0 -9.172238416662598e0
0.5773437499999999 -9.188285518752995e0 -9.188285518752995e0
0.5775 -9.203160030194116e0 -9.203160030194116e0
0.57765625 -9.227393768527921e0 -9.227393768527921e0
0.5778125 -9.240520832427368e0 -9.240520832427368e0
0.5779687499999999 -9.259781590339802e0 -9.259781590339802e0
0.578125 -9.276130445896573e0 -9.276130445896573e0
0.57828125 -9.293747164325627e0 -9.293747164325627e0
0.5784374999999999 -9.31420223120654e0 -9.31420223120654e0
0.57859375 -9.331651435599046e0 -9.331651435599046e0
0.57875 -9.352257008256633e0 -9.352257008256633e0
0.57890625 -9.370930219433152e0 -9.370930219433152e0
0.5790624999999999 -9.387324723276155e0 -9.387324723276155e0
0.57921875 -9.406474162404951e0 -9.406474162404951e0
0.579375 -9.416991499503869e0 -9.416991499503869e0
0.5795312499999999 -9.441688266309715e0 -9.441688266309715e0
0.5796875 -9.459485774701765e0 -9.459485774701765e0
0.57984375 -9.482987299724531e0 -9.482987299724531e0
0.58 -9.494696302095921e0 -9.494696302095921e0
0.5801562499999999 -9.510482359515894e0 -9.510482359515894e0
0.5803125 -9.53672615818164e0 -9.53672615818164e0
0.58046875 -9.559939748352239e0 -9.559939748352239e0
0.580625 -9.571989214125782e0 -9.571989214125782e0
0.5807812499999999 -9.596949403157172e0 -9.596949403157172e0
0.5809375 -9.607573542459026e0 -9.607573542459026e0
0.58109375 -9.624076126143567e0 -9.624076126143567e0
0.5812499999999999 -9.64769625510485e0 -9.64769625510485e0
0.58140625 -9.67024959346941e0 -9.67024959346941e0
0.5815625 -9.678769720472022e0 -9.678769720472022e0
0.58171875 -9.699000534028759e0 -9.699000534028759e0
0.5818749999999999 -9.723566740051186e0 -9.723566740051186e0
0.58203125 -9.73990181731438e0 -9.73990181731438e0
0.5821875 -9.762174116198143e0 -9.762174116198143e0
0.5823437499999999 -9.782725947274006e0 -9.782725947274006e0
0.5825 -9.800428041173976e0 -9.800428041173976e0
0.58265625 -9.811787826473623e0 -9.811787826473623e0
0.5828125 -9.835483025604166e0 -9.835483025604166e0
0.5829687499999999 -9.86933765418576e0 -9.86933765418576e0
0.583125 -9.875965792571382e0 -9.875965792571382e0
0.58328125 -9.897737064610059e0 -9.897737064610059e0
0.5834374999999999 -9.92197463417438e0 -9.92197463417438e0
0.58359375 -9.9315064750806e0 -9.9315064750806e0
0.58375 -9.946194264674663e0 -9.946194264674663e0
0.58390625 -9.969736364038685e0 -9.969736364038685e0
0.5840624999999999 -9.989744823457617e0 -9.989744823457617e0
0.58421875 -1.0010208529520018e1 -1.0010208529520018e1
0.584375 -1.0030339061313729e1 -1.0030339061313729e1
0.58453125 -1.0047435960845409e1 -1.0047435960845409e1
0.5846874999999999 -1.006805715183896e1 -1.006805715183896e1
0.58484375 -1.008952031851209e1 -1.008952031851209e1
0.585 -1.0110528141228091e1 -1.0110528141228091e1
0.5851562499999999 -1.0129164393391651e1 -1.0129164393391651e1
0.5853125 -1.014447260747352e1 -1.014447260747352e1
0.58546875 -1.016696571428179e1 -1.016696571428179e1
0.585625 -1.0184350137990581e1 -1.0184350137990581e1
0.5857812499999999 -1.0202895091074655e1 -1.0202895091074655e1
0.5859375 -1.0216758891559724e1 -1.0216758891559724e1
0.58609375 -1.0243731417720713e1 -1.0243731417720713e1
0.5862499999999999 -1.0264011556555264e1 -1.0264011556555264e1
0.58640625 -1.0284872017040247e1 -1.0284872017040247e1
0.5865625 -1.0301344348596789e1 -1.0301344348596789e1
0.58671875 -1.0322133405899198e1 -1.0322133405899198e1
0.5868749999999999 -1.0342109567767015e1 -1.0342109567767015e1
0.58703125 -1.0356658829012535e1 -1.0356658829012535e1
0.5871875 -1.0378471352307091e1 -1.0378471352307091e1
0.5873437499999999 -1.0396240351992905e1 -1.0396240351992905e1
0.5875 -1.0415749381262007e1 -1.0415749381262007e1
0.58765625 -1.0441608674822195e1 -1.0441608674822195e1
0.5878125 -1.0462963130414895e1 -1.0462963130414895e1
0.5879687499999999 -1.0477878264659243e1 -1.0477878264659243e1
0.588125 -1.0498587557996647e1 -1.0498587557996647e1
0.58828125 -1.0525996213538068e1 -1.0525996213538068e1
0.5884375 -1.0540405344414243e1 -1.0540405344414243e1
0.5885937499999999 -1.0558478854098443e1 -1.0558478854098443e1
0.58875 -1.058193967465218e1 -1.058193967465218e1
0.58890625 -1.06026993066987e1 -1.06026993066987e1
0.5890624999999999 -1.0617210574107734e1 -1.0617210574107734e1
0.58921875 -1.0634719301867111e1 -1.0634719301867111e1
0.589375 -1.0665090887806176e1 -1.0665090887806176e1
0.58953125 -1.068414643779511e1 -1.068414643779511e1
0.5896874999999999 -1.0696718808264226e1 -1.0696718808264226e1
0.58984375 -1.0718691235283362e1 -1.0718691235283362e1
0.59 -1.0735834532434868e1 -1.0735834532434868e1
0.5901562499999999 -1.0764094194656312e1 -1.0764094194656312e1
0.5903125 -1.0782287914174734e1 -1.0782287914174734e1
0.59046875 -1.0806445253773521e1 -1.0806445253773521e1
0.590625 -1.0828752415046214e1 -1.0828752415046214e1
0.5907812499999999 -1.0839199194805364e1 -1.0839199194805364e1
0.5909375 -1.086463676305198e1 -1.086463676305198e1
0.59109375 -1.0881719402096e1 -1.0881719402096e1
0.5912499999999999 -1.0903905180851556e1 -1.0903905180851556e1
0.59140625 -1.0930312769997958e1 -1.0930312769997958e1
0.5915625 -1.0936734848232167e1 -1.0936734848232167e1
0.59171875 -1.0967223292110933e1 -1.0967223292110933e1
0.5918749999999999 -1.0984266784225614e1 -1.0984266784225614e1
0.59203125 -1.1008379249093426e1 -1.1008379249093426e1
0.5921875 -1.103377233568813e1 -1.103377233568813e1
0.59234375 -1.1044989262181165e1 -1.1044989262181165e1
0.5924999999999999 -1.10710950616965e1 -1.10710950616965e1
0.59265625 -1.1094467565881363e1 -1.1094467565881363e1
0.5928125 -1.1105710335559937e1 -1.1105710335559937e1
0.5929687499999999 -1.1131236296411092e1 -1.1131236296411092e1
0.593125 -1.1149520097659892e1 -1.1149520097659892e1
0.59328125 -1.1169334096153083e1 -1.1169334096153083e1
0.5934375 -1.1190536753687187e1 -1.1190536753687187e1
0.5935937499999999 -1.1212342759792822e1 -1.1212342759792822e1
0.59375 -1.1232676689066697e1 -1.1232676689066697e1
0.59390625 -1.1251661287251185e1 -1.1251661287251185e1
0.5940624999999999 -1.1282648696931805e1 -1.1282648696931805e1
0.59421875 -1.1299566544266558e1 -1.1299566544266558e1
0.594375 -1.1319477708758999e1 -1.1319477708758999e1
0.59453125 -1.1338359767851902e1 -1.1338359767851902e1
0.5946874999999999 -1.136148308435418e1 -1.136148308435418e1
0.59484375 -1.137532804468879e1 -1.137532804468879e1
0.595 -1.1403597749797658e1 -1.1403597749797658e1
0.5951562499999999 -1.1431808963225425e1 -1.1431808963225425e1
0.5953125 -1.1447446716626704e1 -1.1447446716626704e1
0.59546875 -1.1466773013899687e1 -1.1466773013899687e1
0.595625 -1.1493168222705439e1 -1.1493168222705439e1
0.5957812499999999 -1.1510797764079829e1 -1.1510797764079829e1
0.5959375 -1.1537612217279051e1 -1.1537612217279051e1
0.59609375 -1.1556528351595038e1 -1.1556528351595038e1
0.59625 -1.1573556187597436e1 -1.1573556187597436e1
0.5964062499999999 -1.1594256498233566e1 -1.1594256498233566e1
0.5965625 -1.160842556891453e1 -1.160842556891453e1
0.59671875 -1.164032501026691e1 -1.164032501026691e1
0.5968749999999999 -1.1666642664800069e1 -1.1666642664800069e1
0.59703125 -1.167472980836806e1 -1.167472980836806e1
0.5971875 -1.1696041065866442e1 -1.1696041065866442e1
0.59734375 -1.1721889543996216e1 -1.1721889543996216e1
0.5974999999999999 -1.1743401785967993e1 -1.1743401785967993e1
0.59765625 -1.1761836541760434e1 -1.1761836541760434e1
0.5978125 -1.1791017013162904e1 -1.1791017013162904e1
0.5979687499999999 -1.1807046105642943e1 -1.1807046105642943e1
0.598125 -1.1834867140120199e1 -1.1834867140120199e1
0.59828125 -1.1851684532860649e1 -1.1851684532860649e1
0.5984375 -1.187696210974423e1 -1.187696210974423e1
0.5985937499999999 -1.189861156954635e1 -1.189861156954635e1
0.59875 -1.1918463163762002e1 -1.1918463163762002e1
0.59890625 -1.1937693460930635e1 -1.1937693460930635e1
0.5990624999999999 -1.1964690306010883e1 -1.1964690306010883e1
0.59921875 -1.1987098375333293e1 -1.1987098375333293e1
0.599375 -1.2004141607442538e1 -1.2004141607442538e1
0.59953125 -1.20319427662314e1 -1.20319427662314e1
0.5996874999999999 -1.2048875081818782e1 -1.2048875081818782e1
0.59984375 -1.2069965881355305e1 -1.2069965881355305e1
0.6 -1.2099311955954139e1 -1.2099311955954139e1
0.60015625 -1.2121123957483409e1 -1.2121123957483409e1
0.6003124999999999 -1.2146913952147546e1 -1.2146913952147546e1
0.60046875 -1.2170713746261075e1 -1.2170713746261075e1
0.600625 -1.218843943750085e1 -1.218843943750085e1
0.6007812499999999 -1.220622786595482e1 -1.220622786595482e1
0.6009375 -1.2222018410024933e1 -1.2222018410024933e1
0.60109375 -1.2255488751245824e1 -1.2255488751245824e1
0.60125 -1.2268805838248912e1 -1.2268805838248912e1
0.6014062499999999 -1.2293891709614176e1 -1.2293891709614176e1
0.6015625 -1.2323977235838587e1 -1.2323977235838587e1
0.60171875 -1.2343309314107731e1 -1.2343309314107731e1
0.6018749999999999 -1.2367830505060514e1 -1.2367830505060514e1
0.60203125 -1.2383131360121528e1 -1.2383131360121528e1
0.6021875 -1.240647055284558e1 -1.240647055284558e1
0.60234375 -1.2440729313009573e1 -1.2440729313009573e1
0.6024999999999999 -1.2454302803911336e1 -1.2454302803911336e1
0.60265625 -1.2478360435435437e1 -1.2478360435435437e1
0.6028125 -1.2499097504791965e1 -1.2499097504791965e1
0.6029687499999999 -1.2523433874074957e1 -1.2523433874074957e1
0.603125 -1.2548598481788535e1 -1.2548598481788535e1
0.60328125 -1.256275543864081e1 -1.256275543864081e1
0.6034375 -1.2583965033430335e1 -1.2583965033430335e1
0.6035937499999999 -1.2606314424719361e1 -1.2606314424719361e1
0.60375 -1.2632454654960615e1 -1.2632454654960615e1
0.60390625 -1.266306964456749e1 -1.266306964456749e1
0.6040625 -1.2683160152109625e1 -1.2683160152109625e1
0.6042187499999999 -1.2703067590690129e1 -1.2703067590690129e1
0.604375 -1.2729518059227988e1 -1.2729518059227988e1
0.60453125 -1.2750087887787462e1 -1.2750087887787462e1
0.6046874999999999 -1.277218136324041e1 -1.277218136324041e1
0.60484375 -1.279626203084695e1 -1.279626203084695e1
0.605 -1.2819350372413968e1 -1.2819350372413968e1
0.60515625 -1.284250340526319e1 -1.284250340526319e1
0.6053124999999999 -1.2861705063564617e1 -1.2861705063564617e1
0.60546875 -1.2885584507768957e1 -1.2885584507768957e1
0.605625 -1.2908772413935143e1 -1.2908772413935143e1
0.6057812499999999 -1.293392408449677e1 -1.293392408449677e1
0.6059375 -1.2957934472939318e1 -1.2957934472939318e1
0.60609375 -1.2981415148687805e1 -1.2981415148687805e1
0.60625 -1.3004126674388093e1 -1.3004126674388093e1
0.6064062499999999 -1.3025824648397478e1 -1.3025824648397478e1
0.6065625 -1.3050129650854391e1 -1.3050129650854391e1
0.60671875 -1.3071235850424504e1 -1.3071235850424504e1
0.6068749999999999 -1.3103045853386678e1 -1.3103045853386678e1
0.60703125 -1.311303837684159e1 -1.311303837684159e1
0.6071875 -1.3143935965977793e1 -1.3143935965977793e1
0.60734375 -1.3158798702978178e1 -1.3158798702978178e1
0.6074999999999999 -1.3186215464726278e1 -1.3186215464726278e1
0.60765625 -1.3212065823179504e1 -1.3212065823179504e1
0.6078125 -1.3236291739716993e1 -1.3236291739716993e1
0.60796875 -1.3258688916094119e1 -1.3258688916094119e1
0.6081249999999999 -1.3283466636981078e1 -1.3283466636981078e1
0.60828125 -1.3305065360319308e1 -1.3305065360319308e1
0.6084375 -1.3331509518510988e1 -1.3331509518510988e1
0.6085937499999999 -1.3353248900308476e1 -1.3353248900308476e1
0.60875 -1.3376348328593625e1 -1.3376348328593625e1
0.60890625 -1.3390894940959928e1 -1.3390894940959928e1
0.6090625 -1.342571221098547e1 -1.342571221098547e1
0.6092187499999999 -1.345261809933459e1 -1.345261809933459e1
0.609375 -1.3473976751276727e1 -1.3473976751276727e1
0.60953125 -1.3493205453943805e1 -1.3493205453943805e1
0.6096874999999999 -1.3520905745715257e1 -1.3520905745715257e1
0.60984375 -1.35446942903061e1 -1.35446942903061e1
0.61 -1.3569488353217597e1 -1.3569488353217597e1
0.61015625 -1.3597365214486448e1 -1.3597365214486448e1
0.6103124999999999 -1.3616850935424967e1 -1.3616850935424967e1
0.61046875 -1.36427023890426e1 -1.36427023890426e1
0.610625 -1.3663781554778101e1 -1.3663781554778101e1
0.6107812499999999 -1.369191106022004e1 -1.369191106022004e1
0.6109375 -1.3721043368332861e1 -1.3721043368332861e1
0.61109375 -1.3727600548926834e1 -1.3727600548926834e1
0.61125 -1.3758788545722613e1 -1.3758788545722613e1
0.6114062499999999 -1.3778870293752565e1 -1.3778870293752565e1
0.6115625 -1.3809834922846452e1 -1.3809834922846452e1
0.61171875 -1.3836679115419205e1 -1.3836679115419205e1
0.611875 -1.3859568455583716e1 -1.3859568455583716e1
0.6120312499999999 -1.3881115932921379e1 -1.3881115932921379e1
0.6121875 -1.3909003973647717e1 -1.3909003973647717e1
0.61234375 -1.3933530620053038e1 -1.3933530620053038e1
0.6124999999999999 -1.3966397804331113e1 -1.3966397804331113e1
0.61265625 -1.39871214897064e1 -1.39871214897064e1
0.6128125 -1.4003829309914412e1 -1.4003829309914412e1
0.61296875 -1.4029443376388603e1 -1.4029443376388603e1
0.6131249999999999 -1.4061010441118245e1 -1.4061010441118245e1
0.61328125 -1.4085027166908962e1 -1.4085027166908962e1
0.6134375 -1.4106248273841405e1 -1.4106248273841405e1
0.6135937499999999 -1.4130629452713269e1 -1.4130629452713269e1
0.61375 -1.415395345008233e1 -1.415395345008233e1
0.61390625 -1.4181913215294347e1 -1.4181913215294347e1
0.6140625 -1.4202252567707323e1 -1.4202252567707323e1
0.6142187499999999 -1.4223673619183732e1 -1.4223673619183732e1
0.614375 -1.4259790796420251e1 -1.4259790796420251e1
0.61453125 -1.4276877348150496e1 -1.4276877348150496e1
0.6146874999999999 -1.4300961560981936e1 -1.4300961560981936e1
0.61484375 -1.4326497219328534e1 -1.4326497219328534e1
0.615 -1.4355508120882181e1 -1.4355508120882181e1
0.61515625 -1.4374892144681557e1 -1.4374892144681557e1
0.6153124999999999 -1.4401307825695543e1 -1.4401307825695543e1
0.61546875 -1.4423953067504275e1 -1.4423953067504275e1
0.615625 -1.445830238959957e1 -1.445830238959957e1
0.61578125 -1.4479205374197821e1 -1.4479205374197821e1
0.6159374999999999 -1.4512445119321686e1 -1.4512445119321686e1
0.61609375 -1.4532647770854286e1 -1.4532647770854286e1
0.61625 -1.455635374532972e1 -1.455635374532972e1
0.6164062499999999 -1.458336177990964e1 -1.458336177990964e1
0.6165625 -1.4610676289254346e1 -1.4610676289254346e1
0.61671875 -1.4636436863951307e1 -1.4636436863951307e1
0.616875 -1.465394084496825e1 -1.465394084496825e1
0.6170312499999999 -1.4683480443840612e1 -1.4683480443840612e1
0.6171875 -1.4711488356799013e1 -1.4711488356799013e1
0.61734375 -1.4730025425388934e1 -1.4730025425388934e1
0.6174999999999999 -1.4756203171067913e1 -1.4756203171067913e1
0.61765625 -1.4779289392470904e1 -1.4779289392470904e1
0.6178125 -1.4810069854505176e1 -1.4810069854505176e1
0.61796875 -1.4826996505294805e1 -1.4826996505294805e1
0.6181249999999999 -1.4855483989102371e1 -1.4855483989102371e1
0.61828125 -1.488385966980309e1 -1.488385966980309e1
0.6184375 -1.4905974881870637e1 -1.4905974881870637e1
0.6185937499999999 -1.4933292434148147e1 -1.4933292434148147e1
0.61875 -1.4967153513553288e1 -1.4967153513553288e1
0.61890625 -1.4988897111266628e1 -1.4988897111266628e1
0.6190625 -1.5019331862896937e1 -1.5019331862896937e1
0.6192187499999999 -1.5044184940426707e1 -1.5044184940426707e1
0.619375 -1.5061896559210485e1 -1.5061896559210485e1
0.61953125 -1.5089694941244264e1 -1.5089694941244264e1
0.6196875 -1.5113585344642846e1 -1.5113585344642846e1
0.6198437499999999 -1.5135176887080664e1 -1.5135176887080664e1
0.62 -1.5165175831396713e1 -1.5165175831396713e1
0.62015625 -1.5193081719630076e1 -1.5193081719630076e1
0.6203124999999999 -1.5224791263193541e1 -1.5224791263193541e1
0.62046875 -1.5251958554347542e1 -1.5251958554347542e1
0.620625 -1.526793140025416e1 -1.526793140025416e1
0.62078125 -1.5301127204799972e1 -1.5301127204799972e1
0.6209374999999999 -1.5328005601626277e1 -1.5328005601626277e1
0.62109375 -1.5350718627722703e1 -1.5350718627722703e1
0.62125 -1.5383658198771858e1 -1.5383658198771858e1
0.6214062499999999 -1.5405776976226893e1 -1.5405776976226893e1
0.6215625 -1.5433756054337895e1 -1.5433756054337895e1
0.62171875 -1.5464372217002396e1 -1.5464372217002396e1
0.621875 -1.548275125867099e1 -1.548275125867099e1
0.6220312499999999 -1.5512244545336447e1 -1.5512244545336447e1
0.6221875 -1.5538178654255493e1 -1.5538178654255493e1
0.62234375 -1.5556667059251826e1 -1.5556667059251826e1
0.6224999999999999 -1.5586161807543935e1 -1.5586161807543935e1
0.62265625 -1.5614055569696806e1 -1.5614055569696806e1
0.6228125 -1.5639176515155444e1 -1.5639176515155444e1
0.62296875 -1.5674647543220775e1 -1.5674647543220775e1
0.6231249999999999 -1.5698228502078795e1 -1.5698228502078795e1
0.62328125 -1.572409371595609e1 -1.572409371595609e1
0.6234375 -1.5746459674218162e1 -1.5746459674218162e1
0.62359375 -1.5782220190611273e1 -1.5782220190611273e1
0.6237499999999999 -1.5801423954199212e1 -1.5801423954199212e1
0.62390625 -1.5825914820872416e1 -1.5825914820872416e1
0.6240625 -1.5861106241286283e1 -1.5861106241286283e1
0.6242187499999999 -1.5887940374387885e1 -1.5887940374387885e1
0.624375 -1.5908657114117663e1 -1.5908657114117663e1
0.62453125 -1.5931140332171484e1 -1.5931140332171484e1
0.6246875 -1.5967132137123148e1 -1.5967132137123148e1
0.6248437499999999 -1.5987795164567391e1 -1.5987795164567391e1
0.625 -1.6013579071381404e1 -1.6013579071381404e1
0.62515625 -1.604055597045613e1 -1.604055597045613e1
0.6253124999999999 -1.606882052372362e1 -1.606882052372362e1
0.62546875 -1.6098762693818347e1 -1.6098762693818347e1
0.625625 -1.612175081888768e1 -1.612175081888768e1
0.62578125 -1.6150955710825887e1 -1.6150955710825887e1
0.6259374999999999 -1.617074387511389e1 -1.617074387511389e1
0.62609375 -1.620864014228096e1 -1.620864014228096e1
0.62625 -1.6231118976393876e1 -1.6231118976393876e1
0.6264062499999999 -1.6267485361438734e1 -1.6267485361438734e1
0.6265625 -1.6290695304256364e1 -1.6290695304256364e1
0.62671875 -1.632134570946278e1 -1.632134570946278e1
0.626875 -1.634436063921817e1 -1.634436063921817e1
0.6270312499999999 -1.6376495006780036e1 -1.6376495006780036e1
0.6271875 -1.6401260441017033e1 -1.6401260441017033e1
0.62734375 -1.6425428033360507e1 -1.6425428033360507e1
0.6275 -1.6459684268519826e1 -1.6459684268519826e1
0.6276562499999999 -1.6476630286402955e1 -1.6476630286402955e1
0.6278125 -1.6504621511721556e1 -1.6504621511721556e1
0.62796875 -1.652390876440109e1 -1.652390876440109e1
0.6281249999999999 -1.6557662271282656e1 -1.6557662271282656e1
0.62828125 -1.6593412707258953e1 -1.6593412707258953e1
0.6284375 -1.6618181721757768e1 -1.6618181721757768e1
0.62859375 -1.6639981575280903e1 -1.6639981575280903e1
0.6287499999999999 -1.6672815489201415e1 -1.6672815489201415e1
0.62890625 -1.6703305495853105e1 -1.6703305495853105e1
0.6290625 -1.672253731960905e1 -1.672253731960905e1
0.6292187499999999 -1.6755322850459155e1 -1.6755322850459155e1
0.629375 -1.6790477720255016e1 -1.6790477720255016e1
0.62953125 -1.6803424593982758e1 -1.6803424593982758e1
0.6296875 -1.6841701697965394e1 -1.6841701697965394e1
0.6298437499999999 -1.6877978681497783e1 -1.6877978681497783e1
0.63 -1.689498811111139e1 -1.689498811111139e1
0.63015625 -1.692270051363835e1 -1.692270051363835e1
0.6303124999999999 -1.695151455981045e1 -1.695151455981045e1
0.63046875 -1.697876469411654e1 -1.697876469411654e1
0.630625 -1.7015145919738874e1 -1.7015145919738874e1
0.63078125 -1.7045085953335505e1 -1.7045085953335505e1
0.6309374999999999 -1.7074258134085316e1 -1.7074258134085316e1
0.63109375 -1.7093363724903387e1 -1.7093363724903387e1
0.63125 -1.712580277641405e1 -1.712580277641405e1
0.63140625 -1.7151492954837753e1 -1.7151492954837753e1
0.6315624999999999 -1.7183537705908524e1 -1.7183537705908524e1
0.63171875 -1.7216239767857818e1 -1.7216239767857818e1
0.631875 -1.72404048736737e1 -1.72404048736737e1
0.6320312499999999 -1.7268692486686863e1 -1.7268692486686863e1
0.6321875 -1.7291965885817948e1 -1.7291965885817948e1
0.63234375 -1.7325370590083597e1 -1.7325370590083597e1
0.6325 -1.7355761862617104e1 -1.7355761862617104e1
0.6326562499999999 -1.738484030807354e1 -1.738484030807354e1
0.6328125 -1.740844335803718e1 -1.740844335803718e1
0.63296875 -1.7434241872376564e1 -1.7434241872376564e1
0.6331249999999999 -1.7465860349979497e1 -1.7465860349979497e1
0.63328125 -1.749521624166505e1 -1.749521624166505e1
0.6334375 -1.752097503395385e1 -1.752097503395385e1
0.63359375 -1.754999225445704e1 -1.754999225445704e1
0.6337499999999999 -1.7587369399383764e1 -1.7587369399383764e1
0.63390625 -1.761295802088603e1 -1.761295802088603e1
0.6340625 -1.7644610955986312e1 -1.7644610955986312e1
0.6342187499999999 -1.7663912303744613e1 -1.7663912303744613e1
0.634375 -1.770043292368496e1 -1.770043292368496e1
0.63453125 -1.7729497791861608e1 -1.7729497791861608e1
0.6346875 -1.7766109851031846e1 -1.7766109851031846e1
0.6348437499999999 -1.7786430908834294e1 -1.7786430908834294e1
0.635 -1.781997261808306e1 -1.781997261808306e1
0.63515625 -1.784619123494736e1 -1.784619123494736e1
0.6353125 -1.7874247154063372e1 -1.7874247154063372e1
0.6354687499999999 -1.789752799771009e1 -1.789752799771009e1
0.635625 -1.7930947849320322e1 -1.7930947849320322e1
0.63578125 -1.7959846957572385e1 -1.7959846957572385e1
0.6359374999999999 -1.7988774130532196e1 -1.7988774130532196e1
0.63609375 -1.8024201135114485e1 -1.8024201135114485e1
0.63625 -1.8057210548344532e1 -1.8057210548344532e1
0.63640625 -1.80860793499694e1 -1.80860793499694e1
0.6365624999999999 -1.8107414292238676e1 -1.8107414292238676e1
0.63671875 -1.8144890063538927e1 -1.8144890063538927e1
0.636875 -1.8186391492198485e1 -1.8186391492198485e1
0.6370312499999999 -1.8201147205388455e1 -1.8201147205388455e1
0.6371875 -1.822784236537132e1 -1.822784236537132e1
0.63734375 -1.825816298566429e1 -1.825816298566429e1
0.6375 -1.8297106614509406e1 -1.8297106614509406e1
0.6376562499999999 -1.832139067458525e1 -1.832139067458525e1
0.6378125 -1.8350248759559467e1 -1.8350248759559467e1
0.63796875 -1.8376464889568755e1 -1.8376464889568755e1
0.6381249999999999 -1.841189023424136e1 -1.841189023424136e1
0.63828125 -1.843446405001737e1 -1.843446405001737e1
0.6384375 -1.8476368139390846e1 -1.8476368139390846e1
0.63859375 -1.8500422881760873e1 -1.8500422881760873e1
0.6387499999999999 -1.853256313121324e1 -1.853256313121324e1
0.63890625 -1.855628657900093e1 -1.855628657900093e1
0.6390625 -1.859308585237682e1 -1.859308585237682e1
0.63921875 -1.8625061035986395e1 -1.8625061035986395e1
0.6393749999999999 -1.865034787306809e1 -1.865034787306809e1
0.63953125 -1.8685475121166068e1 -1.8685475121166068e1
0.6396875 -1.8718853029991127e1 -1.8718853029991127e1
0.6398437499999999 -1.8743644349697437e1 -1.8743644349697437e1
0.64 -1.8771951618483175e1 -1.8771951618483175e1
0.64015625 -1.8801785514116776e1 -1.8801785514116776e1
0.6403125 -1.883492964568109e1 -1.883492964568109e1
0.6404687499999999 -1.8867629867008194e1 -1.8867629867008194e1
0.640625 -1.889878148844969e1 -1.889878148844969e1
0.64078125 -1.893055174704546e1 -1.893055174704546e1
0.6409374999999999 -1.8959658242598156e1 -1.8959658242598156e1
0.64109375 -1.8998181557896945e1 -1.8998181557896945e1
0.64125 -1.9018429715545384e1 -1.9018429715545384e1
0.64140625 -1.905139777351474e1 -1.905139777351474e1
0.6415624999999999 -1.9088125445607833e1 -1.9088125445607833e1
0.64171875 -1.9116396660556124e1 -1.9116396660556124e1
0.641875 -1.914195377898e1 -1.914195377898e1
0.6420312499999999 -1.9171964865309068e1 -1.9171964865309068e1
0.6421875 -1.9203531876364426e1 -1.9203531876364426e1
0.64234375 -1.9230880412801756e1 -1.9230880412801756e1
0.6425 -1.9261694232508265e1 -1.9261694232508265e1
0.6426562499999999 -1.9294889758577714e1 -1.9294889758577714e1
0.6428125 -1.9319994636762434e1 -1.9319994636762434e1
0.64296875 -1.9355667831600616e1 -1.9355667831600616e1
0.643125 -1.9393913701296018e1 -1.9393913701296018e1
0.6432812499999999 -1.9425138438288517e1 -1.9425138438288517e1
0.6434375 -1.944939390547575e1 -1.944939390547575e1
0.64359375 -1.9482511659541846e1 -1.9482511659541846e1
0.6437499999999999 -1.9518245471748973e1 -1.9518245471748973e1
0.64390625 -1.95482520349799e1 -1.95482520349799e1
0.6440625 -1.957689134443422e1 -1.957689134443422e1
0.64421875 -1.9608532382455227e1 -1.9608532382455227e1
0.6443749999999999 -1.9636632128844898e1 -1.9636632128844898e1
0.64453125 -1.9671264303409547e1 -1.9671264303409547e1
0.6446875 -1.970029934853824e1 -1.970029934853824e1
0.6448437499999999 -1.9731468785510746e1 -1.9731468785510746e1
0.645 -1.9757471467960162e1 -1.9757471467960162e1
0.64515625 -1.9796960822102168e1 -1.9796960822102168e1
0.6453125 -1.982759693217145e1 -1.982759693217145e1
0.6454687499999999 -1.9859251423339405e1 -1.9859251423339405e1
0.645625 -1.9885725778981172e1 -1.9885725778981172e1
0.64578125 -1.9932179228311956e1 -1.9932179228311956e1
0.6459374999999999 -1.995722249061942e1 -1.995722249061942e1
0.64609375 -1.999271446524404e1 -1.999271446524404e1
0.64625 -2.002428397240988e1 -2.002428397240988e1
0.64640625 -2.005382011998495e1 -2.005382011998495e1
0.6465624999999999 -2.0085326095612576e1 -2.0085326095612576e1
0.64671875 -2.0115193155807678e1 -2.0115193155807678e1
0.646875 -2.0154372690332597e1 -2.0154372690332597e1
0.64703125 -2.0180910772775636e1 -2.0180910772775636e1
0.6471874999999999 -2.02118989374701e1 -2.02118989374701e1
0.64734375 -2.0236377366565424e1 -2.0236377366565424e1
0.6475 -2.028117515287136e1 -2.028117515287136e1
0.6476562499999999 -2.030549556881238e1 -2.030549556881238e1
0.6478125 -2.033690926127861e1 -2.033690926127861e1
0.64796875 -2.0367750358703464e1 -2.0367750358703464e1
0.648125 -2.0395336372606156e1 -2.0395336372606156e1
0.6482812499999999 -2.043725296693606e1 -2.043725296693606e1
0.6484375 -2.0462918739906176e1 -2.0462918739906176e1
0.64859375 -2.0505071690405888e1 -2.0505071690405888e1
0.6487499999999999 -2.0533037927536274e1 -2.0533037927536274e1
0.64890625 -2.056078956376064e1 -2.056078956376064e1
0.6490625 -2.0591593319675443e1 -2.0591593319675443e1
0.64921875 -2.062794116747614e1 -2.062794116747614e1
0.6493749999999999 -2.0655755067021577e1 -2.0655755067021577e1
0.64953125 -2.069267846640719e1 -2.069267846640719e1
0.6496875 -2.073107688354435e1 -2.073107688354435e1
0.6498437499999999 -2.0763782845717518e1 -2.0763782845717518e1
0.65 -2.078423259644774e1 -2.078423259644774e1
0.65015625 -2.0831094982088647e1 -2.0831094982088647e1
0.6503125 -2.0863269348280713e1 -2.0863269348280713e1
0.6504687499999999 -2.089666716189163e1 -2.089666716189163e1
0.650625 -2.092028551805811e1 -2.092028551805811e1
0.65078125 -2.0959253911123827e1 -2.0959253911123827e1
0.6509375 -2.0989405843062517e1 -2.0989405843062517e1
0.6510937499999999 -2.101689640532027e1 -2.101689640532027e1
0.65125 -2.1052205142198776e1 -2.1052205142198776e1
0.65140625 -2.1083424745944516e1 -2.1083424745944516e1
0.6515624999999999 -2.1128330567825973e1 -2.1128330567825973e1
0.65171875 -2.115676398108349e1 -2.115676398108349e1
0.651875 -2.1180258887816994e1 -2.1180258887816994e1
0.65203125 -2.1224706875596215e1 -2.1224706875596215e1
0.6521874999999999 -2.1261384581183624e1 -2.1261384581183624e1
0.65234375 -2.1293162965556125e1 -2.1293162965556125e1
0.6525 -2.132692966444279e1 -2.132692966444279e1
0.6526562499999999 -2.1351543699795688e1 -2.1351543699795688e1
0.6528125 -2.1390567500733372e1 -2.1390567500733372e1
0.65296875 -2.141897606071439e1 -2.141897606071439e1
0.653125 -2.1457133098126864e1 -2.1457133098126864e1
0.6532812499999999 -2.149307570046017e1 -2.149307570046017e1
0.6534375 -2.1527507110967466e1 -2.1527507110967466e1
0.65359375 -2.1558308552762586e1 -2.1558308552762586e1
0.6537499999999999 -2.1590493782245407e1 -2.1590493782245407e1
0.65390625 -2.163462518692018e1 -2.163462518692018e1
0.6540625 -2.1662559333600942e1 -2.1662559333600942e1
0.65421875 -2.1700690321896904e1 -2.1700690321896904e1
0.6543749999999999 -2.1731502248370592e1 -2.1731502248370592e1
0.65453125 -2.1771203708606894e1 -2.1771203708606894e1
0.6546875 -2.1796089202229044e1 -2.1796089202229044e1
0.65484375 -2.1835795848840693e1 -2.1835795848840693e1
0.6549999999999999 -2.1872975753469067e1 -2.1872975753469067e1
0.65515625 -2.1896514917549442e1 -2.1896514917549442e1
0.6553125 -2.1929766011030328e1 -2.1929766011030328e1
0.6554687499999999 -2.1964251251742784e1 -2.1964251251742784e1
0.655625 -2.2004440751408087e1 -2.2004440751408087e1
0.65578125 -2.2037530389625093e1 -2.2037530389625093e1
0.6559375 -2.2078474761240845e1 -2.2078474761240845e1
0.6560937499999999 -2.211142720094836e1 -2.211142720094836e1
0.65625 -2.214248769291112e1 -2.214248769291112e1
0.65640625 -2.2183104924904686e1 -2.2183104924904686e1
0.6565624999999999 -2.2216489624602904e1 -2.2216489624602904e1
0.65671875 -2.22465813404981e1 -2.22465813404981e1
0.656875 -2.2284348457839545e1 -2.2284348457839545e1
0.65703125 -2.2320737877830428e1 -2.2320737877830428e1
0.6571874999999999 -2.2362101636600304e1 -2.2362101636600304e1
0.65734375 -2.2392428199166492e1 -2.2392428199166492e1
0.6575 -2.242357368358876e1 -2.242357368358876e1
0.6576562499999999 -2.2458683790944864e1 -2.2458683790944864e1
0.6578125 -2.250264450078271e1 -2.250264450078271e1
0.65796875 -2.2534177655785474e1 -2.2534177655785474e1
0.658125 -2.256024768583507e1 -2.256024768583507e1
0.6582812499999999 -2.260383516059142e1 -2.260383516059142e1
0.6584375 -2.2636022517832547e1 -2.2636022517832547e1
0.65859375 -2.26780948801827e1 -2.26780948801827e1
0.65875 -2.2707009886593145e1 -2.2707009886593145e1
0.6589062499999999 -2.274365882248117e1 -2.274365882248117e1
0.6590625 -2.2781187944265415e1 -2.2781187944265415e1
0.65921875 -2.281829669601962e1 -2.281829669601962e1
0.6593749999999999 -2.2859980329032854e1 -2.2859980329032854e1
0.65953125 -2.2894383356721622e1 -2.2894383356721622e1
0.6596875 -2.2918365709884487e1 -2.2918365709884487e1
0.65984375 -2.29560190746563e1 -2.29560190746563e1
0.6599999999999999 -2.2991637853331444e1 -2.2991637853331444e1
0.66015625 -2.303954796044741e1 -2.303954796044741e1
0.6603125 -2.307001509973748e1 -2.307001509973748e1
0.6604687499999999 -2.31043386526319e1 -2.31043386526319e1
0.660625 -2.3144944377747155e1 -2.3144944377747155e1
0.66078125 -2.3171667054655476e1 -2.3171667054655476e1
0.6609375 -2.3208347170388382e1 -2.3208347170388382e1
0.6610937499999999 -2.3247498171469264e1 -2.3247498171469264e1
0.66125 -2.3287864179529837e1 -2.3287864179529837e1
0.66140625 -2.332450833310691e1 -2.332450833310691e1
0.6615624999999999 -2.3346262690396774e1 -2.3346262690396774e1
0.66171875 -2.339255528466879e1 -2.339255528466879e1
0.661875 -2.342457210714497e1 -2.342457210714497e1
0.66203125 -2.3466324862414016e1 -2.3466324862414016e1
0.6621874999999999 -2.3502520525427148e1 -2.3502520525427148e1
0.66234375 -2.3537270407048485e1 -2.3537270407048485e1
0.6625 -2.3575702087531912e1 -2.3575702087531912e1
0.66265625 -2.3608025564423546e1 -2.3608025564423546e1
0.6628124999999999 -2.3648262964516793e1 -2.3648262964516793e1
0.66296875 -2.3678725595581685e1 -2.3678725595581685e1
0.663125 -2.371735449482708e1 -2.371735449482708e1
0.6632812499999999 -2.3754915019091417e1 -2.3754915019091417e1
0.6634375 -2.3791669620373572e1 -2.3791669620373572e1
0.66359375 -2.382581101745132e1 -2.382581101745132e1
0.66375 -2.3868322237857914e1 -2.3868322237857914e1
0.6639062499999999 -2.3902600383966504e1 -2.3902600383966504e1
0.6640625 -2.3934376059740092e1 -2.3934376059740092e1
0.66421875 -2.3972129416402144e1 -2.3972129416402144e1
0.6643749999999999 -2.4009232278760695e1 -2.4009232278760695e1
0.66453125 -2.4055952904612017e1 -2.4055952904612017e1
0.6646875 -2.4093637099317906e1 -2.4093637099317906e1
0.66484375 -2.4122234078532305e1 -2.4122234078532305e1
0.6649999999999999 -2.4165173784990888e1 -2.4165173784990888e1
0.66515625 -2.4196965687220885e1 -2.4196965687220885e1
0.6653125 -2.4228466872560833e1 -2.4228466872560833e1
0.6654687499999999 -2.4276773336965793e1 -2.4276773336965793e1
0.665625 -2.430687578753555e1 -2.430687578753555e1
0.66578125 -2.4349800688167537e1 -2.4349800688167537e1
0.6659375 -2.438742465609744e1 -2.438742465609744e1
0.6660937499999999 -2.442615511282634e1 -2.442615511282634e1
0.66625 -2.4458595809239117e1 -2.4458595809239117e1
0.66640625 -2.4493661582367398e1 -2.4493661582367398e1
0.6665625 -2.45360863460694e1 -2.45360863460694e1
0.6667187499999999 -2.4575125093626642e1 -2.4575125093626642e1
0.666875 -2.461280061380535e1 -2.461280061380535e1
0.66703125 -2.4649773992556906e1 -2.4649773992556906e1
0.6671874999999999 -2.4685614252559166e1 -2.4685614252559166e1
0.66734375 -2.47300684302561e1 -2.47300684302561e1
0.6675 -2.476243925984159e1 -2.476243925984159e1
0.66765625 -2.4804088472222933e1 -2.4804088472222933e1
0.6678124999999999 -2.4837306449692054e1 -2.4837306449692054e1
0.66796875 -2.4879177655009475e1 -2.4879177655009475e1
0.668125 -2.49196496084262e1 -2.49196496084262e1
0.6682812499999999 -2.495356359760513e1 -2.495356359760513e1
0.6684375 -2.499294885254199e1 -2.499294885254199e1
0.66859375 -2.5035881611627932e1 -2.5035881611627932e1
0.66875 -2.5074057572917585e1 -2.5074057572917585e1
0.6689062499999999 -2.5113179975518282e1 -2.5113179975518282e1
0.6690625 -2.5152385331461804e1 -2.5152385331461804e1
0.66921875 -2.519096140931538e1 -2.519096140931538e1
0.6693749999999999 -2.522417005948751e1 -2.522417005948751e1
0.66953125 -2.5260085074836073e1 -2.5260085074836073e1
0.6696875 -2.5299708505226366e1 -2.5299708505226366e1
0.66984375 -2.533436796417823e1 -2.533436796417823e1
0.6699999999999999 -2.5374409562316718e1 -2.5374409562316718e1
0.67015625 -2.5423466569529186e1 -2.5423466569529186e1
0.6703125 -2.5449231827266207e1 -2.5449231827266207e1
0.67046875 -2.5494185850286843e1 -2.5494185850286843e1
0.6706249999999999 -2.5533728175551236e1 -2.5533728175551236e1
0.67078125 -2.556861826832733e1 -2.556861826832733e1
0.6709375 -2.5608651710397456e1 -2.5608651710397456e1
0.6710937499999999 -2.5651070175475756e1 -2.5651070175475756e1
0.67125 -2.5681790221154873e1 -2.5681790221154873e1
0.67140625 -2.571953888138683e1 -2.571953888138683e1
0.6715625 -2.5765327717832182e1 -2.5765327717832182e1
0.6717187499999999 -2.5801764325310845e1 -2.5801764325310845e1
0.671875 -2.584454204297413e1 -2.584454204297413e1
0.67203125 -2.587955456440182e1 -2.587955456440182e1
0.6721874999999999 -2.592017075260151e1 -2.592017075260151e1
0.67234375 -2.5963098287188362e1 -2.5963098287188362e1
0.6725 -2.5995647242995123e1 -2.5995647242995123e1
0.67265625 -2.6030988971272794e1 -2.6030988971272794e1
0.6728124999999999 -2.6074852640768544e1 -2.6074852640768544e1
0.67296875 -2.6119153872106157e1 -2.6119153872106157e1
0.673125 -2.616001985408707e1 -2.616001985408707e1
0.6732812499999999 -2.619565089628691e1 -2.619565089628691e1
0.6734375 -2.6238307362218396e1 -2.6238307362218396e1
0.67359375 -2.627301296955716e1 -2.627301296955716e1
0.67375 -2.6322669643067233e1 -2.6322669643067233e1
0.6739062499999999 -2.6356060376925374e1 -2.6356060376925374e1
0.6740625 -2.640083655021522e1 -2.640083655021522e1
0.67421875 -2.6429333072132753e1 -2.6429333072132753e1
0.674375 -2.6467842648657783e1 -2.6467842648657783e1
0.6745312499999999 -2.6511769803925066e1 -2.6511769803925066e1
0.6746875 -2.654488513140473e1 -2.654488513140473e1
0.67484375 -2.6592212205873924e1 -2.6592212205873924e1
0.6749999999999999 -2.6639907117157012e1 -2.6639907117157012e1
0.67515625 -2.667661312390533e1 -2.667661312390533e1
0.6753125 -2.671088677213743e1 -2.671088677213743e1
0.67546875 -2.6752530032802273e1 -2.6752530032802273e1
0.6756249999999999 -2.6787149001324227e1 -2.6787149001324227e1
0.67578125 -2.6843634310753036e1 -2.6843634310753036e1
0.6759375 -2.6875495804240703e1 -2.6875495804240703e1
0.6760937499999999 -2.691856165855211e1 -2.691856165855211e1
0.67625 -2.694776248138783e1 -2.694776248138783e1
0.67640625 -2.6997034296201722e1 -2.6997034296201722e1
0.6765625 -2.7042808163516614e1 -2.7042808163516614e1
0.6767187499999999 -2.708058160661199e1 -2.708058160661199e1
0.676875 -2.71224293271373e1 -2.71224293271373e1
0.67703125 -2.7149216753366776e1 -2.7149216753366776e1
0.6771874999999999 -2.7200912673624092e1 -2.7200912673624092e1
0.67734375 -2.7236187549551463e1 -2.7236187549551463e1
0.6775 -2.728595339078652e1 -2.728595339078652e1
0.67765625 -2.7323760500791426e1 -2.7323760500791426e1
0.6778124999999999 -2.7363205476089437e1 -2.7363205476089437e1
0.67796875 -2.740273847671165e1 -2.740273847671165e1
0.678125 -2.7454218397024082e1 -2.7454218397024082e1
0.67828125 -2.748514865000448e1 -2.748514865000448e1
0.6784374999999999 -2.7525309848472947e1 -2.7525309848472947e1
0.67859375 -2.7570159405043118e1 -2.7570159405043118e1
0.67875 -2.7613797752942222e1 -2.7613797752942222e1
0.6789062499999999 -2.7656825300199902e1 -2.7656825300199902e1
0.6790625 -2.77044869927247e1 -2.77044869927247e1
0.67921875 -2.773235134322272e1 -2.773235134322272e1
0.679375 -2.778436973669864e1 -2.778436973669864e1
0.6795312499999999 -2.7821059097654828e1 -2.7821059097654828e1
0.6796875 -2.786594679243058e1 -2.786594679243058e1
0.67984375 -2.791082940523143e1 -2.791082940523143e1
0.6799999999999999 -2.795118284115029e1 -2.795118284115029e1
0.68015625 -2.7994100709230455e1 -2.7994100709230455e1
0.6803125 -2.803707617569967e1 -2.803707617569967e1
0.68046875 -2.8075923260400717e1 -2.8075923260400717e1
0.6806249999999999 -2.812426709870738e1 -2.812426709870738e1
0.68078125 -2.8159485069030556e1 -2.8159485069030556e1
0.6809375 -2.8208482100254294e1 -2.8208482100254294e1
0.6810937499999999 -2.8249739907749024e1 -2.8249739907749024e1
0.68125 -2.828869832086435e1 -2.828869832086435e1
0.68140625 -2.8327910798175033e1 -2.8327910798175033e1
0.6815625 -2.8372927593521815e1 -2.8372927593521815e1
0.6817187499999999 -2.84301969828714e1 -2.84301969828714e1
0.681875 -2.8456514122887945e1 -2.8456514122887945e1
0.68203125 -2.8505449056874802e1 -2.8505449056874802e1
0.6821875 -2.8545168806832187e1 -2.8545168806832187e1
0.6823437499999999 -2.8585816289710927e1 -2.8585816289710927e1
0.6825 -2.864010997246738e1 -2.864010997246738e1
0.68265625 -2.867879511127081e1 -2.867879511127081e1
0.6828124999999999 -2.8719440688586253e1 -2.8719440688586253e1
0.68296875 -2.8760862732085805e1 -2.8760862732085805e1
0.683125 -2.8804685096610918e1 -2.8804685096610918e1
0.68328125 -2.885282221094463e1 -2.885282221094463e1
0.6834374999999999 -2.8898393477862335e1 -2.8898393477862335e1
0.68359375 -2.8945945898517728e1 -2.8945945898517728e1
0.68375 -2.8977889898721294e1 -2.8977889898721294e1
0.6839062499999999 -2.9017469400714397e1 -2.9017469400714397e1
0.6840625 -2.9061126896968524e1 -2.9061126896968524e1
0.68421875 -2.9108388615363545e1 -2.9108388615363545e1
0.684375 -2.915524128471521e1 -2.915524128471521e1
0.6845312499999999 -2.919417893867081e1 -2.919417893867081e1
0.6846875 -2.924339191076684e1 -2.924339191076684e1
0.68484375 -2.928497930053414e1 -2.928497930053414e1
0.6849999999999999 -2.9319294359628437e1 -2.9319294359628437e1
0.68515625 -2.9372139016467152e1 -2.9372139016467152e1
0.6853125 -2.9411016332069956e1 -2.9411016332069956e1
0.68546875 -2.945440837966658e1 -2.945440837966658e1
0.6856249999999999 -2.950475944661435e1 -2.950475944661435e1
0.68578125 -2.953482791848706e1 -2.953482791848706e1
0.6859375 -2.9586365625621745e1 -2.9586365625621745e1
0.68609375 -2.963310957051204e1 -2.963310957051204e1
0.6862499999999999 -2.968059445361201e1 -2.968059445361201e1
0.68640625 -2.972247496718115e1 -2.972247496718115e1
0.6865625 -2.9764126334260943e1 -2.9764126334260943e1
0.6867187499999999 -2.9802019639784938e1 -2.9802019639784938e1
0.686875 -2.9846518378502203e1 -2.9846518378502203e1
0.68703125 -2.9893338300274316e1 -2.9893338300274316e1
0.6871875 -2.9938972411598805e1 -2.9938972411598805e1
0.6873437499999999 -2.9976669689099033e1 -2.9976669689099033e1
0.6875 -3.0024569868287706e1 -3.0024569868287706e1
0.68765625 -3.007394133761523e1 -3.007394133761523e1
0.6878124999999999 -3.0119963068361592e1 -3.0119963068361592e1
0.68796875 -3.016764455761018e1 -3.016764455761018e1
0.688125 -3.0215852691356083e1 -3.0215852691356083e1
0.68828125 -3.025451357447242e1 -3.025451357447242e1
0.6884374999999999 -3.0301940614908524e1 -3.0301940614908524e1
0.68859375 -3.0343212050143173e1 -3.0343212050143173e1
0.68875 -3.038943211094034e1 -3.038943211094034e1
0.6889062499999999 -3.0435851309255447e1 -3.0435851309255447e1
0.6890625 -3.0477518383458808e1 -3.0477518383458808e1
0.68921875 -3.0523598248634933e1 -3.0523598248634933e1
0.689375 -3.056806322328817e1 -3.056806322328817e1
0.6895312499999999 -3.061501445523914e1 -3.061501445523914e1
0.6896875 -3.066239417875e1 -3.066239417875e1
0.68984375 -3.0707055506660943e1 -3.0707055506660943e1
0.69 -3.0753264492245087e1 -3.0753264492245087e1
0.6901562499999999 -3.0799543914505428e1 -3.0799543914505428e1
0.6903125 -3.0851406564358747e1 -3.0851406564358747e1
0.69046875 -3.088880257003826e1 -3.088880257003826e1
0.6906249999999999 -3.0940086061167e1 -3.0940086061167e1
0.69078125 -3.098637371878045e1 -3.098637371878045e1
0.6909375 -3.103590882887807e1 -3.103590882887807e1
0.69109375 -3.1075326364045175e1 -3.1075326364045175e1
0.6912499999999999 -3.1116978402893672e1 -3.1116978402893672e1
0.69140625 -3.117350997506788e1 -3.117350997506788e1
0.6915625 -3.1220196482411446e1 -3.1220196482411446e1
0.6917187499999999 -3.126750351103852e1 -3.126750351103852e1
0.691875 -3.1305968562891174e1 -3.1305968562891174e1
0.69203125 -3.135310422592989e1 -3.135310422592989e1
0.6921875 -3.140711806298055e1 -3.140711806298055e1
0.6923437499999999 -3.1443262356398698e1 -3.1443262356398698e1
0.6925 -3.149147634338511e1 -3.149147634338511e1
0.69265625 -3.153542049828389e1 -3.153542049828389e1
0.6928124999999999 -3.1582388883897927e1 -3.1582388883897927e1
0.69296875 -3.1635241278343763e1 -3.1635241278343763e1
0.693125 -3.168227952060284e1 -3.168227952060284e1
0.69328125 -3.1722470066577223e1 -3.1722470066577223e1
0.6934374999999999 -3.1769938905729994e1 -3.1769938905729994e1
0.69359375 -3.1815150540364137e1 -3.1815150540364137e1
0.69375 -3.1863817813391286e1 -3.1863817813391286e1
0.69390625 -3.1920360946641956e1 -3.1920360946641956e1
0.6940624999999999 -3.1960223862579603e1 -3.1960223862579603e1
0.69421875 -3.201053488607591e1 -3.201053488607591e1
0.694375 -3.206268953743689e1 -3.206268953743689e1
0.6945312499999999 -3.210422801794471e1 -3.210422801794471e1
0.6946875 -3.214705325769342e1 -3.214705325769342e1
0.69484375 -3.220676880301858e1 -3.220676880301858e1
0.695 -3.225743750070274e1 -3.225743750070274e1
0.6951562499999999 -3.229581897495678e1 -3.229581897495678e1
0.6953125 -3.234820484955731e1 -3.234820484955731e1
0.69546875 -3.2383706131391826e1 -3.2383706131391826e1
0.6956249999999999 -3.243074698635679e1 -3.243074698635679e1
0.69578125 -3.2478530016503335e1 -3.2478530016503335e1
0.6959375 -3.252977947686464e1 -3.252977947686464e1
0.69609375 -3.2582588846056986e1 -3.2582588846056986e1
0.6962499999999999 -3.262438492387924e1 -3.262438492387924e1
0.69640625 -3.2671280254828396e1 -3.2671280254828396e1
0.6965625 -3.27222106675024e1 -3.27222106675024e1
0.6967187499999999 -3.2769701817960375e1 -3.2769701817960375e1
0.696875 -3.2825588734263654e1 -3.2825588734263654e1
0.69703125 -3.288055938896901e1 -3.288055938896901e1
0.6971875 -3.2930991860091815e1 -3.2930991860091815e1
0.6973437499999999 -3.296129991438807e1 -3.296129991438807e1
0.6975 -3.302465451438389e1 -3.302465451438389e1
0.69765625 -3.30776544078774e1 -3.30776544078774e1
0.6978125 -3.311622199782574e1 -3.311622199782574e1
0.6979687499999999 -3.316376209982378e1 -3.316376209982378e1
0.698125 -3.3214797322321154e1 -3.3214797322321154e1
0.69828125 -3.326240741776997e1 -3.326240741776997e1
0.6984374999999999 -3.33199989372763e1 -3.33199989372763e1
0.69859375 -3.335941803833408e1 -3.335941803833408e1
0.69875 -3.341536990801365e1 -3.341536990801365e1
0.69890625 -3.3460943743866444e1 -3.3460943743866444e1
0.6990624999999999 -3.35155376491955e1 -3.35155376491955e1
0.69921875 -3.355805489104228e1 -3.355805489104228e1
0.699375 -3.360995537437726e1 -3.360995537437726e1
0.6995312499999999 -3.3651643872028906e1 -3.3651643872028906e1
0.6996875 -3.370904715154462e1 -3.370904715154462e1
0.69984375 -3.375784819012984e1 -3.375784819012984e1
0.7 -3.380444982804489e1 -3.380444982804489e1
0.7001562499999999 -3.385112483649733e1 -3.385112483649733e1
0.7003125 -3.391216906971e1 -3.391216906971e1
0.70046875 -3.396163197755937e1 -3.396163197755937e1
0.7006249999999999 -3.40085647140511e1 -3.40085647140511e1
0.70078125 -3.405856528477785e1 -3.405856528477785e1
0.7009375 -3.4102507400136126e1 -3.4102507400136126e1
0.70109375 -3.4157496799443614e1 -3.4157496799443614e1
0.7012499999999999 -3.420680004807969e1 -3.420680004807969e1
0.70140625 -3.425051095613504e1 -3.425051095613504e1
0.7015625 -3.43082627252195e1 -3.43082627252195e1
0.70171875 -3.435403642137158e1 -3.435403642137158e1
0.7018749999999999 -3.440723048422638e1 -3.440723048422638e1
0.70203125 -3.445447513015893e1 -3.445447513015893e1
0.7021875 -3.4502771534456095e1 -3.4502771534456095e1
0.7023437499999999 -3.45662462277112e1 -3.45662462277112e1
0.7025 -3.461017591684118e1 -3.461017591684118e1
0.70265625 -3.4643732567250716e1 -3.4643732567250716e1
0.7028125 -3.471189632059055e1 -3.471189632059055e1
0.7029687499999999 -3.476252224189671e1 -3.476252224189671e1
0.703125 -3.481310270840209e1 -3.481310270840209e1
0.70328125 -3.4864722965369545e1 -3.4864722965369545e1
0.7034374999999999 -3.491995290933051e1 -3.491995290933051e1
0.70359375 -3.496769256982248e1 -3.496769256982248e1
0.70375 -3.501336483136516e1 -3.501336483136516e1
0.70390625 -3.506604202677523e1 -3.506604202677523e1
0.7040624999999999 -3.511905344251341e1 -3.511905344251341e1
0.70421875 -3.5159873138588644e1 -3.5159873138588644e1
0.704375 -3.521854441871097e1 -3.521854441871097e1
0.7045312499999999 -3.527063983226822e1 -3.527063983226822e1
0.7046875 -3.53137606867465e1 -3.53137606867465e1
0.70484375 -3.537116344075071e1 -3.537116344075071e1
0.705 -3.541710424679491e1 -3.541710424679491e1
0.7051562499999999 -3.5466974348499896e1 -3.5466974348499896e1
0.7053125 -3.55248481168535e1 -3.55248481168535e1
0.70546875 -3.557530047644992e1 -3.557530047644992e1
0.705625 -3.56215317668341e1 -3.56215317668341e1
0.7057812499999999 -3.567463318456226e1 -3.567463318456226e1
0.7059375 -3.573098614124479e1 -3.573098614124479e1
0.70609375 -3.578453620223468e1 -3.578453620223468e1
0.7062499999999999 -3.582677071062859e1 -3.582677071062859e1
0.70640625 -3.589120688169783e1 -3.589120688169783e1
0.7065625 -3.593399095659493e1 -3.593399095659493e1
0.70671875 -3.598130356410889e1 -3.598130356410889e1
0.7068749999999999 -3.603866145346388e1 -3.603866145346388e1
0.70703125 -3.609519437840732e1 -3.609519437840732e1
0.7071875 -3.615085044832018e1 -3.615085044832018e1
0.7073437499999999 -3.621358049633705e1 -3.621358049633705e1
0.7075 -3.625718301565963e1 -3.625718301565963e1
0.70765625 -3.630511765594316e1 -3.630511765594316e1
0.7078125 -3.634821332161233e1 -3.634821332161233e1
0.7079687499999999 -3.6414192591065564e1 -3.6414192591065564e1
0.708125 -3.6462143253107804e1 -3.6462143253107804e1
0.70828125 -3.650338500800468e1 -3.650338500800468e1
0.7084374999999999 -3.656061435021116e1 -3.656061435021116e1
0.70859375 -3.661297061291021e1 -3.661297061291021e1
0.70875 -3.666875726992499e1 -3.666875726992499e1
0.70890625 -3.671839463425864e1 -3.671839463425864e1
0.7090624999999999 -3.678512244639274e1 -3.678512244639274e1
0.70921875 -3.683146114222723e1 -3.683146114222723e1
0.709375 -3.688623551315346e1 -3.688623551315346e1
0.70953125 -3.693747697774439e1 -3.693747697774439e1
0.7096874999999999 -3.699631841249562e1 -3.699631841249562e1
0.70984375 -3.7041010231180515e1 -3.7041010231180515e1
0.71 -3.711061549480224e1 -3.711061549480224e1
0.7101562499999999 -3.715791514530134e1 -3.715791514530134e1
0.7103125 -3.7205059642015165e1 -3.7205059642015165e1
0.71046875 -3.7261153394977335e1 -3.7261153394977335e1
0.710625 -3.7311832682163875e1 -3.7311832682163875e1
0.7107812499999999 -3.737048155436083e1 -3.737048155436083e1
0.7109375 -3.7423737204063634e1 -3.7423737204063634e1
0.71109375 -3.747263169688609e1 -3.747263169688609e1
0.7112499999999999 -3.7531311595101904e1 -3.7531311595101904e1
0.71140625 -3.759377651634646e1 -3.759377651634646e1
0.7115625 -3.7631343248521496e1 -3.7631343248521496e1
0.71171875 -3.769719948551734e1 -3.769719948551734e1
0.7118749999999999 -3.774882074385574e1 -3.774882074385574e1
0.71203125 -3.78164460378805e1 -3.78164460378805e1
0.7121875 -3.785697436106262e1 -3.785697436106262e1
0.7123437499999999 -3.791211394845937e1 -3.791211394845937e1
0.7125 -3.796340965800096e1 -3.796340965800096e1
0.71265625 -3.802071341903207e1 -3.802071341903207e1
0.7128125 -3.808483594241739e1 -3.808483594241739e1
0.7129687499999999 -3.8141452954343784e1 -3.8141452954343784e1
0.713125 -3.818661466136587e1 -3.818661466136587e1
0.71328125 -3.825240458096801e1 -3.825240458096801e1
0.7134375 -3.830414076035755e1 -3.830414076035755e1
0.7135937499999999 -3.8352559738277485e1 -3.8352559738277485e1
0.71375 -3.8416991193227894e1 -3.8416991193227894e1
0.71390625 -3.84645784957686e1 -3.84645784957686e1
0.7140624999999999 -3.8529124134042156e1 -3.8529124134042156e1
0.71421875 -3.85776019331554e1 -3.85776019331554e1
0.714375 -3.86384847273082e1 -3.86384847273082e1
0.71453125 -3.869236500190642e1 -3.869236500190642e1
0.7146874999999999 -3.8750825675377435e1 -3.8750825675377435e1
0.71484375 -3.880317424615101e1 -3.880317424615101e1
0.715 -3.88660482281714e1 -3.88660482281714e1
0.7151562499999999 -3.8920108351803044e1 -3.8920108351803044e1
0.7153125 -3.8972611551113694e1 -3.8972611551113694e1
0.71546875 -3.9025828521963156e1 -3.9025828521963156e1
0.715625 -3.909474037478481e1 -3.909474037478481e1
0.7157812499999999 -3.9149743376559634e1 -3.9149743376559634e1
0.7159375 -3.921056801022247e1 -3.921056801022247e1
0.71609375 -3.926535432843526e1 -3.926535432843526e1
0.7162499999999999 -3.9309442194087985e1 -3.9309442194087985e1
0.71640625 -3.93785084264348e1 -3.93785084264348e1
0.7165625 -3.943201237796189e1 -3.943201237796189e1
0.71671875 -3.9491176496659826e1 -3.9491176496659826e1
0.7168749999999999 -3.954465789280881e1 -3.954465789280881e1
0.71703125 -3.9599374530836265e1 -3.9599374530836265e1
0.7171875 -3.964638592215511e1 -3.964638592215511e1
0.71734375 -3.9713755084047314e1 -3.9713755084047314e1
0.7174999999999999 -3.9771507441407955e1 -3.9771507441407955e1
0.71765625 -3.982402509588497e1 -3.982402509588497e1
0.7178125 -3.988509840700659e1 -3.988509840700659e1
0.7179687499999999 -3.994012249595722e1 -3.994012249595722e1
0.718125 -3.999389225468645e1 -3.999389225468645e1
0.71828125 -4.004951933990947e1 -4.004951933990947e1
0.7184375 -4.0119876917817926e1 -4.0119876917817926e1
0.7185937499999999 -4.016889640049863e1 -4.016889640049863e1
0.71875 -4.02278510624276e1 -4.02278510624276e1
0.71890625 -4.0285982792323246e1 -4.0285982792323246e1
0.7190624999999999 -4.0347179427893714e1 -4.0347179427893714e1
0.71921875 -4.039782172313631e1 -4.039782172313631e1
0.719375 -4.0462974549283224e1 -4.0462974549283224e1
0.71953125 -4.051840201274832e1 -4.051840201274832e1
0.7196874999999999 -4.058130909502348e1 -4.058130909502348e1
0.71984375 -4.062984001992641e1 -4.062984001992641e1
0.72 -4.069768788332863e1 -4.069768788332863e1
0.7201562499999999 -4.075505274702051e1 -4.075505274702051e1
0.7203125 -4.081108327784319e1 -4.081108327784319e1
0.72046875 -4.08650958669407e1 -4.08650958669407e1
0.720625 -4.093116577887145e1 -4.093116577887145e1
0.7207812499999999 -4.099955023057442e1 -4.099955023057442e1
0.7209375 -4.1045709015709015e1 -4.1045709015709015e1
0.72109375 -4.11140104209369e1 -4.11140104209369e1
0.72125 -4.116454403754074e1 -4.116454403754074e1
0.7214062499999999 -4.1232034900355536e1 -4.1232034900355536e1
0.7215625 -4.129964118021031e1 -4.129964118021031e1
0.72171875 -4.135091924406448e1 -4.135091924406448e1
0.7218749999999999 -4.140537554148137e1 -4.140537554148137e1
0.72203125 -4.146846147294105e1 -4.146846147294105e1
0.7221875 -4.1527035616407154e1 -4.1527035616407154e1
0.72234375 -4.158479552279028e1 -4.158479552279028e1
0.7224999999999999 -4.165188706808363e1 -4.165188706808363e1
0.72265625 -4.1707704766021614e1 -4.1707704766021614e1
0.7228125 -4.1764925370283215e1 -4.1764925370283215e1
0.7229687499999999 -4.1827258338629015e1 -4.1827258338629015e1
0.723125 -4.188040951216704e1 -4.188040951216704e1
0.72328125 -4.1946147010602324e1 -4.1946147010602324e1
0.7234375 -4.1997909289739034e1 -4.1997909289739034e1
0.7235937499999999 -4.20637400155531e1 -4.20637400155531e1
0.72375 -4.212759888451115e1 -4.212759888451115e1
0.72390625 -4.218717557019159e1 -4.218717557019159e1
0.7240624999999999 -4.2249179210396285e1 -4.2249179210396285e1
0.72421875 -4.2310032986407585e1 -4.2310032986407585e1
0.724375 -4.237129894258329e1 -4.237129894258329e1
0.72453125 -4.2437241811620204e1 -4.2437241811620204e1
0.7246874999999999 -4.249631269220868e1 -4.249631269220868e1
0.72484375 -4.2561796535165065e1 -4.2561796535165065e1
0.725 -4.262813596334332e1 -4.262813596334332e1
0.72515625 -4.2692341511558205e1 -4.2692341511558205e1
0.7253124999999999 -4.275141602739155e1 -4.275141602739155e1
0.72546875 -4.280511045028039e1 -4.280511045028039e1
0.725625 -4.286527737556231e1 -4.286527737556231e1
0.7257812499999999 -4.293108341592893e1 -4.293108341592893e1
0.7259375 -4.2991754682247354e1 -4.2991754682247354e1
0.72609375 -4.3053264943545635e1 -4.3053264943545635e1
0.72625 -4.3111641735362134e1 -4.3111641735362134e1
0.7264062499999999 -4.317949386130227e1 -4.317949386130227e1
0.7265625 -4.323683481589138e1 -4.323683481589138e1
0.72671875 -4.331091613824288e1 -4.331091613824288e1
0.7268749999999999 -4.336354182681931e1 -4.336354182681931e1
0.72703125 -4.342395861596902e1 -4.342395861596902e1
0.7271875 -4.349311064435256e1 -4.349311064435256e1
0.72734375 -4.3551076387266e1 -4.3551076387266e1
0.7274999999999999 -4.363154884308256e1 -4.363154884308256e1
0.72765625 -4.368159022670057e1 -4.368159022670057e1
0.7278125 -4.373453201207736e1 -4.373453201207736e1
0.7279687499999999 -4.380905482152435e1 -4.380905482152435e1
0.728125 -4.386664449452042e1 -4.386664449452042e1
0.72828125 -4.392676965990973e1 -4.392676965990973e1
0.7284375 -4.398714454472225e1 -4.398714454472225e1
0.7285937499999999 -4.404864591057436e1 -4.404864591057436e1
0.72875 -4.410878038450961e1 -4.410878038450961e1
0.72890625 -4.418606328317106e1 -4.418606328317106e1
0.7290625 -4.4246633407891984e1 -4.4246633407891984e1
0.7292187499999999 -4.429935094930875e1 -4.429935094930875e1
0.729375 -4.4360947206114595e1 -4.4360947206114595e1
0.72953125 -4.444388015976188e1 -4.444388015976188e1
0.7296874999999999 -4.449529059073053e1 -4.449529059073053e1
0.72984375 -4.456425135002315e1 -4.456425135002315e1
0.73 -4.4629020810887376e1 -4.4629020810887376e1
0.73015625 -4.4690828190847476e1 -4.4690828190847476e1
0.7303124999999999 -4.475370502937199e1 -4.475370502937199e1
0.73046875 -4.48146164065895e1 -4.48146164065895e1
0.730625 -4.488460198507233e1 -4.488460198507233e1
0.7307812499999999 -4.494203668404203e1 -4.494203668404203e1
0.7309375 -4.502279215037766e1 -4.502279215037766e1
0.73109375 -4.508208172515902e1 -4.508208172515902e1
0.73125 -4.5129563807552366e1 -4.5129563807552366e1
0.7314062499999999 -4.5200128028451e1 -4.5200128028451e1
0.7315625 -4.527262790520695e1 -4.527262790520695e1
0.73171875 -4.533979189355865e1 -4.533979189355865e1
0.7318749999999999 -4.540027386684165e1 -4.540027386684165e1
0.73203125 -4.547202555534364e1 -4.547202555534364e1
0.7321875 -4.5539265460950226e1 -4.5539265460950226e1
0.73234375 -4.559760675848316e1 -4.559760675848316e1
0.7324999999999999 -4.566166440483199e1 -4.566166440483199e1
0.73265625 -4.5714214259536e1 -4.5714214259536e1
0.7328125 -4.578943956196395e1 -4.578943956196395e1
0.73296875 -4.5855883091888025e1 -4.5855883091888025e1
0.7331249999999999 -4.592202836968614e1 -4.592202836968614e1
0.73328125 -4.598645197923066e1 -4.598645197923066e1
0.7334375 -4.605453952828953e1 -4.605453952828953e1
0.7335937499999999 -4.612065038246761e1 -4.612065038246761e1
0.73375 -4.6182782148243184e1 -4.6182782148243184e1
0.73390625 -4.624650052728135e1 -4.624650052728135e1
0.7340625 -4.632278219706428e1 -4.632278219706428e1
0.7342187499999999 -4.638451531275246e1 -4.638451531275246e1
0.734375 -4.6440973150298085e1 -4.6440973150298085e1
0.73453125 -4.651487765949992e1 -4.651487765949992e1
0.7346874999999999 -4.658631000364108e1 -4.658631000364108e1
0.73484375 -4.664380307572879e1 -4.664380307572879e1
0.735 -4.671046784940723e1 -4.671046784940723e1
0.73515625 -4.677767326499839e1 -4.677767326499839e1
0.7353124999999999 -4.68472762496233e1 -4.68472762496233e1
0.73546875 -4.69085630545003e1 -4.69085630545003e1
0.735625 -4.6976422270428664e1 -4.6976422270428664e1
0.7357812499999999 -4.703838003142324e1 -4.703838003142324e1
0.7359375 -4.711805383703609e1 -4.711805383703609e1
0.73609375 -4.7178449977455564e1 -4.7178449977455564e1
0.73625 -4.7254757848876814e1 -4.7254757848876814e1
0.7364062499999999 -4.73129372442993e1 -4.73129372442993e1
0.7365625 -4.7379954385771505e1 -4.7379954385771505e1
0.73671875 -4.745217891295011e1 -4.745217891295011e1
0.736875 -4.752149575260342e1 -4.752149575260342e1
0.7370312499999999 -4.758353314507327e1 -4.758353314507327e1
0.7371875 -4.7650780527509376e1 -4.7650780527509376e1
0.73734375 -4.7721045013070814e1 -4.7721045013070814e1
0.7374999999999999 -4.778559443286964e1 -4.778559443286964e1
0.73765625 -4.785947689140699e1 -4.785947689140699e1
0.7378125 -4.792854604797481e1 -4.792854604797481e1
0.73796875 -4.799478135686537e1 -4.799478135686537e1
0.7381249999999999 -4.806641800461535e1 -4.806641800461535e1
0.73828125 -4.8120834760824216e1 -4.8120834760824216e1
0.7384375 -4.8201954017252554e1 -4.8201954017252554e1
0.7385937499999999 -4.826343095715789e1 -4.826343095715789e1
0.73875 -4.833717172882121e1 -4.833717172882121e1
0.73890625 -4.8408746681258215e1 -4.8408746681258215e1
0.7390625 -4.847196420069873e1 -4.847196420069873e1
0.7392187499999999 -4.854664200406547e1 -4.854664200406547e1
0.739375 -4.861083231466842e1 -4.861083231466842e1
0.73953125 -4.86896258195568e1 -4.86896258195568e1
0.7396874999999999 -4.875188904520815e1 -4.875188904520815e1
0.73984375 -4.8823047554562216e1 -4.8823047554562216e1
0.74 -4.889813095448313e1 -4.889813095448313e1
0.74015625 -4.896433215117782e1 -4.896433215117782e1
0.7403124999999999 -4.9030707516556284e1 -4.9030707516556284e1
0.74046875 -4.909764168110747e1 -4.909764168110747e1
0.740625 -4.9170734458046134e1 -4.9170734458046134e1
0.74078125 -4.924591827333939e1 -4.924591827333939e1
0.7409374999999999 -4.9304767033671176e1 -4.9304767033671176e1
0.74109375 -4.937806734607262e1 -4.937806734607262e1
0.74125 -4.9450786138581186e1 -4.9450786138581186e1
0.7414062499999999 -4.953040581837491e1 -4.953040581837491e1
0.7415625 -4.959920473505759e1 -4.959920473505759e1
0.74171875 -4.9667390400485836e1 -4.9667390400485836e1
0.741875 -4.973504159238406e1 -4.973504159238406e1
0.7420312499999999 -4.9806927868930195e1 -4.9806927868930195e1
0.7421875 -4.987900570504622e1 -4.987900570504622e1
0.74234375 -4.995102191079355e1 -4.995102191079355e1
0.7424999999999999 -5.0022130675575916e1 -5.0022130675575916e1
0.74265625 -5.0093747851908354e1 -5.0093747851908354e1
0.7428125 -5.0169164209518165e1 -5.0169164209518165e1
0.74296875 -5.023186991934495e1 -5.023186991934495e1
0.7431249999999999 -5.029917321120207e1 -5.029917321120207e1
0.74328125 -5.0374751222160064e1 -5.0374751222160064e1
0.7434375 -5.045329051072736e1 -5.045329051072736e1
0.7435937499999999 -5.051405508557969e1 -5.051405508557969e1
0.74375 -5.0602043913052746e1 -5.0602043913052746e1
0.74390625 -5.066275314213113e1 -5.066275314213113e1
0.7440625 -5.074063975521745e1 -5.074063975521745e1
0.7442187499999999 -5.080889158862443e1 -5.080889158862443e1
0.744375 -5.0881581079875794e1 -5.0881581079875794e1
0.74453125 -5.094871811756344e1 -5.094871811756344e1
0.7446875 -5.1021109300948645e1 -5.1021109300948645e1
0.7448437499999999 -5.110647473050745e1 -5.110647473050745e1
0.745 -5.116892586236987e1 -5.116892586236987e1
0.74515625 -5.12527030930412e1 -5.12527030930412e1
0.7453124999999999 -5.132382211437676e1 -5.132382211437676e1
0.74546875 -5.140177226927768e1 -5.140177226927768e1
0.745625 -5.147625605038525e1 -5.147625605038525e1
0.74578125 -5.1550949296151664e1 -5.1550949296151664e1
0.7459374999999999 -5.161535047105077e1 -5.161535047105077e1
0.74609375 -5.168509154836898e1 -5.168509154836898e1
0.74625 -5.176195700603444e1 -5.176195700603444e1
0.7464062499999999 -5.1829436913183834e1 -5.1829436913183834e1
0.7465625 -5.190950750997332e1 -5.190950750997332e1
0.74671875 -5.1995834794842956e1 -5.1995834794842956e1
0.746875 -5.2065068189328265e1 -5.2065068189328265e1
0.7470312499999999 -5.213191289246266e1 -5.213191289246266e1
0.7471875 -5.220510000628588e1 -5.220510000628588e1
0.74734375 -5.227605886948755e1 -5.227605886948755e1
0.7474999999999999 -5.235458775004077e1 -5.235458775004077e1
0.74765625 -5.2440267933651064e1 -5.2440267933651064e1
0.7478125 -5.250948129883751e1 -5.250948129883751e1
0.74796875 -5.259054246597157e1 -5.259054246597157e1
0.7481249999999999 -5.2651116908521324e1 -5.2651116908521324e1
0.74828125 -5.272078057741124e1 -5.272078057741124e1
0.7484375 -5.280431642667214e1 -5.280431642667214e1
0.74859375 -5.28796052543637e1 -5.28796052543637e1
0.74875 -5.295330688629634e1 -5.295330688629634e1
0.74890625 -5.302995199320936e1 -5.302995199320936e1
0.7490625 -5.310260993901034e1 -5.310260993901034e1
0.7492187499999999 -5.3171833068106714e1 -5.3171833068106714e1
0.749375 -5.325343844086206e1 -5.325343844086206e1
0.74953125 -5.332815057209405e1 -5.332815057209405e1
0.7496875 -5.341453593043685e1 -5.341453593043685e1
0.7498437499999999 -5.348738947670905e1 -5.348738947670905e1
0.75 -5.356675593196156e1 -5.356675593196156e1
0.75015625 -5.363360504452317e1 -5.363360504452317e1
0.7503124999999999 -5.372461579200331e1 -5.372461579200331e1
0.75046875 -5.380042995627651e1 -5.380042995627651e1
0.750625 -5.3869561026198205e1 -5.3869561026198205e1
0.75078125 -5.394935401521639e1 -5.394935401521639e1
0.7509374999999999 -5.4028230365550606e1 -5.4028230365550606e1
0.75109375 -5.410331970469202e1 -5.410331970469202e1
0.75125 -5.417861665504484e1 -5.417861665504484e1
0.7514062499999999 -5.425827846947164e1 -5.425827846947164e1
0.7515625 -5.4338177344407775e1 -5.4338177344407775e1
0.75171875 -5.44160047013877e1 -5.44160047013877e1
0.751875 -5.4492904261807105e1 -5.4492904261807105e1
0.7520312499999999 -5.456538894121673e1 -5.456538894121673e1
0.7521875 -5.464005941441952e1 -5.464005941441952e1
0.75234375 -5.4720069072415534e1 -5.4720069072415534e1
0.7525 -5.479626761973373e1 -5.479626761973373e1
0.75265625 -5.4874601039550505e1 -5.4874601039550505e1
0.7528125 -5.495965067703879e1 -5.495965067703879e1
0.75296875 -5.5033963279604684e1 -5.5033963279604684e1
0.7531249999999999 -5.51178131813756e1 -5.51178131813756e1
0.75328125 -5.5189661362763e1 -5.5189661362763e1
0.7534375 -5.5266367304845296e1 -5.5266367304845296e1
0.75359375 -5.534924226177032e1 -5.534924226177032e1
0.7537499999999999 -5.5434102504255186e1 -5.5434102504255186e1
0.75390625 -5.5501053526871836e1 -5.5501053526871836e1
0.7540625 -5.558748223470935e1 -5.558748223470935e1
0.7542187499999999 -5.566145711967943e1 -5.566145711967943e1
0.754375 -5.57356158918276e1 -5.57356158918276e1
0.75453125 -5.581771987014532e1 -5.581771987014532e1
0.7546875 -5.590639034092079e1 -5.590639034092079e1
0.7548437499999999 -5.598518706160417e1 -5.598518706160417e1
0.755 -5.6065180730263144e1 -5.6065180730263144e1
0.75515625 -5.613751067610679e1 -5.613751067610679e1
0.7553124999999999 -5.6219428318178196e1 -5.6219428318178196e1
0.75546875 -5.629652240133897e1 -5.629652240133897e1
0.755625 -5.638857801613381e1 -5.638857801613381e1
0.75578125 -5.6476509432598284e1 -5.6476509432598284e1
0.7559374999999999 -5.654919789490919e1 -5.654919789490919e1
0.75609375 -5.662343544068677e1 -5.662343544068677e1
0.75625 -5.6702490078825356e1 -5.6702490078825356e1
0.75640625 -5.679005087154133e1 -5.679005087154133e1
0.7565625 -5.686977371531908e1 -5.686977371531908e1
0.75671875 -5.6959488583811215e1 -5.6959488583811215e1
0.756875 -5.704010675780933e1 -5.704010675780933e1
0.7570312499999999 -5.711937853940049e1 -5.711937853940049e1
0.7571875 -5.719717142021114e1 -5.719717142021114e1
0.75734375 -5.7281077028511625e1 -5.7281077028511625e1
0.7575 -5.737343127190821e1 -5.737343127190821e1
0.7576562499999999 -5.744749635091399e1 -5.744749635091399e1
0.7578125 -5.75216087323463e1 -5.75216087323463e1
0.75796875 -5.761204762321655e1 -5.761204762321655e1
0.7581249999999999 -5.77024120588601e1 -5.77024120588601e1
0.75828125 -5.778700391806138e1 -5.778700391806138e1
0.7584375 -5.7860646675029564e1 -5.7860646675029564e1
0.75859375 -5.794060031719187e1 -5.794060031719187e1
0.7587499999999999 -5.8029328746979225e1 -5.8029328746979225e1
0.75890625 -5.812108622347865e1 -5.812108622347865e1
0.7590625 -5.818909562301929e1 -5.818909562301929e1
0.7592187499999999 -5.828118555443212e1 -5.828118555443212e1
0.759375 -5.836895625213561e1 -5.836895625213561e1
0.75953125 -5.8446800763272e1 -5.8446800763272e1
0.7596875 -5.852874715585518e1 -5.852874715585518e1
0.7598437499999999 -5.8619626031352034e1 -5.8619626031352034e1
0.76 -5.8710230409557205e1 -5.8710230409557205e1
0.76015625 -5.8782964723227686e1 -5.8782964723227686e1
0.7603125 -5.88634690658912e1 -5.88634690658912e1
0.76046875 -5.8950774205280375e1 -5.8950774205280375e1
0.760625 -5.904389439064449e1 -5.904389439064449e1
0.76078125 -5.9125353750195934e1 -5.9125353750195934e1
0.7609374999999999 -5.920220834621137e1 -5.920220834621137e1
0.76109375 -5.9302234605473366e1 -5.9302234605473366e1
0.76125 -5.937485980573707e1 -5.937485980573707e1
0.76140625 -5.946601109990048e1 -5.946601109990048e1
0.7615624999999999 -5.956861625203761e1 -5.956861625203761e1
0.76171875 -5.964938465764022e1 -5.964938465764022e1
0.761875 -5.9735250612551916e1 -5.9735250612551916e1
0.7620312499999999 -5.9816991889549406e1 -5.9816991889549406e1
0.7621875 -5.990626201699411e1 -5.990626201699411e1
0.76234375 -5.998746040733591e1 -5.998746040733591e1
0.7625 -6.0075216033853174e1 -6.0075216033853174e1
0.7626562499999999 -6.016684054763733e1 -6.016684054763733e1
0.7628125 -6.025445999369208e1 -6.025445999369208e1
0.76296875 -6.033832737197122e1 -6.033832737197122e1
0.7631249999999999 -6.0440162580228616e1 -6.0440162580228616e1
0.76328125 -6.052766999263599e1 -6.052766999263599e1
0.7634375 -6.061862250317358e1 -6.061862250317358e1
0.76359375 -6.070025310599135e1 -6.070025310599135e1
0.7637499999999999 -6.079118271726725e1 -6.079118271726725e1
0.76390625 -6.088289196596202e1 -6.088289196596202e1
0.7640625 -6.0974696684804485e1 -6.0974696684804485e1
0.76421875 -6.10515022122147e1 -6.10515022122147e1
0.764375 -6.113899469024932e1 -6.113899469024932e1
0.76453125 -6.12244021006893e1 -6.12244021006893e1
0.7646875 -6.132342144584095e1 -6.132342144584095e1
0.7648437499999999 -6.1410297324324574e1 -6.1410297324324574e1
0.765 -6.1500087966361434e1 -6.1500087966361434e1
0.76515625 -6.157703294621774e1 -6.157703294621774e1
0.7653125 -6.167236466484724e1 -6.167236466484724e1
0.7654687499999999 -6.175674882150656e1 -6.175674882150656e1
0.765625 -6.183662978272491e1 -6.183662978272491e1
0.76578125 -6.193162272388531e1 -6.193162272388531e1
0.7659374999999999 -6.202869527366579e1 -6.202869527366579e1
0.76609375 -6.21196873765432e1 -6.21196873765432e1
0.76625 -6.221140731522905e1 -6.221140731522905e1
0.76640625 -6.230011368681903e1 -6.230011368681903e1
0.7665624999999999 -6.238532396453388e1 -6.238532396453388e1
0.76671875 -6.248093806218026e1 -6.248093806218026e1
0.766875 -6.258221902709215e1 -6.258221902709215e1
0.7670312499999999 -6.265901083028916e1 -6.265901083028916e1
0.7671875 -6.2748669689691496e1 -6.2748669689691496e1
0.76734375 -6.283907551645848e1 -6.283907551645848e1
0.7675 -6.293703469491743e1 -6.293703469491743e1
0.7676562499999999 -6.302853095989599e1 -6.302853095989599e1
0.7678125 -6.3117497259605216e1 -6.3117497259605216e1
0.76796875 -6.321102176676982e1 -6.321102176676982e1
0.768125 -6.3306157024079084e1 -6.3306157024079084e1
0.76828125 -6.339269021107498e1 -6.339269021107498e1
0.7684375 -6.34794587109584e1 -6.34794587109584e1
0.76859375 -6.357748474164532e1 -6.357748474164532e1
0.7687499999999999 -6.3668409483134155e1 -6.3668409483134155e1
0.76890625 -6.375692574243453e1 -6.375692574243453e1
0.7690625 -6.385178117473629e1 -6.385178117473629e1
0.76921875 -6.394190122614714e1 -6.394190122614714e1
0.7693749999999999 -6.404977550589297e1 -6.404977550589297e1
0.76953125 -6.413239631858573e1 -6.413239631858573e1
0.7696875 -6.421941875762082e1 -6.421941875762082e1
0.7698437499999999 -6.431446103089525e1 -6.431446103089525e1
0.77 -6.441483264471049e1 -6.441483264471049e1
0.77015625 -6.449090686189743e1 -6.449090686189743e1
0.7703125 -6.458839491991262e1 -6.458839491991262e1
0.7704687499999999 -6.468122369210346e1 -6.468122369210346e1
0.770625 -6.477064590528357e1 -6.477064590528357e1
0.77078125 -6.48679215757586e1 -6.48679215757586e1
0.7709374999999999 -6.496343833570131e1 -6.496343833570131e1
0.77109375 -6.506334009576062e1 -6.506334009576062e1
0.77125 -6.515639881873972e1 -6.515639881873972e1
0.77140625 -6.525541650347236e1 -6.525541650347236e1
0.7715624999999999 -6.534757326831482e1 -6.534757326831482e1
0.77171875 -6.544969877394192e1 -6.544969877394192e1
0.771875 -6.553756524327468e1 -6.553756524327468e1
0.77203125 -6.56358946842181e1 -6.56358946842181e1
0.7721875 -6.573084096403613e1 -6.573084096403613e1
0.77234375 -6.58315542384737e1 -6.58315542384737e1
0.7725 -6.592382465668993e1 -6.592382465668993e1
0.7726562499999999 -6.602657101234968e1 -6.602657101234968e1
0.7728125 -6.611898635236616e1 -6.611898635236616e1
0.77296875 -6.621362859832675e1 -6.621362859832675e1
0.773125 -6.63207395000884e1 -6.63207395000884e1
0.7732812499999999 -6.640805176743902e1 -6.640805176743902e1
0.7734375 -6.651385694888245e1 -6.651385694888245e1
0.77359375 -6.660684588403706e1 -6.660684588403706e1
0.7737499999999999 -6.670181506856011e1 -6.670181506856011e1
0.77390625 -6.67887965202915e1 -6.67887965202915e1
0.7740625 -6.690098239711529e1 -6.690098239711529e1
0.77421875 -6.699635337648738e1 -6.699635337648738e1
0.7743749999999999 -6.709204346222646e1 -6.709204346222646e1
0.77453125 -6.718355608164416e1 -6.718355608164416e1
0.7746875 -6.728763659941819e1 -6.728763659941819e1
0.7748437499999999 -6.739200724130137e1 -6.739200724130137e1
0.775 -6.749484846677865e1 -6.749484846677865e1
0.77515625 -6.75879593877819e1 -6.75879593877819e1
0.7753125 -6.76901220688244e1 -6.76901220688244e1
0.7754687499999999 -6.778780448129578e1 -6.778780448129578e1
0.775625 -6.78979956608157e1 -6.78979956608157e1
0.77578125 -6.799498775572533e1 -6.799498775572533e1
0.7759375 -6.808924975172181e1 -6.808924975172181e1
0.77609375 -6.81958408649632e1 -6.81958408649632e1
0.77625 -6.829364357851296e1 -6.829364357851296e1
0.77640625 -6.839813576119809e1 -6.839813576119809e1
0.7765624999999999 -6.849628109175251e1 -6.849628109175251e1
0.77671875 -6.860547429627627e1 -6.860547429627627e1
0.776875 -6.869799605886715e1 -6.869799605886715e1
0.77703125 -6.880347931481288e1 -6.880347931481288e1
0.7771874999999999 -6.891311217677617e1 -6.891311217677617e1
0.77734375 -6.901421733012626e1 -6.901421733012626e1
0.7775 -6.911200114525013e1 -6.911200114525013e1
0.7776562499999999 -6.921188186815402e1 -6.921188186815402e1
0.7778125 -6.932060751449876e1 -6.932060751449876e1
0.77796875 -6.94169079746141e1 -6.94169079746141e1
0.778125 -6.952339980639795e1 -6.952339980639795e1
0.7782812499999999 -6.962166919191463e1 -6.962166919191463e1
0.7784375 -6.972857105598882e1 -6.972857105598882e1
0.77859375 -6.983299937822517e1 -6.983299937822517e1
0.7787499999999999 -6.993737381553115e1 -6.993737381553115e1
0.77890625 -7.002070282563113e1 -7.002070282563113e1
0.7790625 -7.013642108207637e1 -7.013642108207637e1
0.77921875 -7.024651142766174e1 -7.024651142766174e1
0.7793749999999999 -7.034187023374193e1 -7.034187023374193e1
0.77953125 -7.045610462286709e1 -7.045610462286709e1
0.7796875 -7.054945602305429e1 -7.054945602305429e1
0.77984375 -7.066018834871852e1 -7.066018834871852e1
0.78 -7.07682792245962e1 -7.07682792245962e1
0.78015625 -7.087303713540018e1 -7.087303713540018e1
0.7803125 -7.097403271103099e1 -7.097403271103099e1
0.7804687499999999 -7.1087310742015e1 -7.1087310742015e1
0.780625 -7.117702412070753e1 -7.117702412070753e1
0.78078125 -7.12852282660258e1 -7.12852282660258e1
0.7809375 -7.139936027768431e1 -7.139936027768431e1
0.7810937499999999 -7.150966264004614e1 -7.150966264004614e1
0.78125 -7.161736383509992e1 -7.161736383509992e1
0.78140625 -7.173419883180236e1 -7.173419883180236e1
0.7815624999999999 -7.1843881523743e1 -7.1843881523743e1
0.78171875 -7.194143703723353e1 -7.194143703723353e1
0.781875 -7.204638132835976e1 -7.204638132835976e1
0.78203125 -7.216023246834789e1 -7.216023246834789e1
0.7821874999999999 -7.227412449608187e1 -7.227412449608187e1
0.78234375 -7.23764722504759e1 -7.23764722504759e1
0.7825 -7.249559150897699e1 -7.249559150897699e1
0.7826562499999999 -7.259741900739414e1 -7.259741900739414e1
0.7828125 -7.27097971441815e1 -7.27097971441815e1
0.78296875 -7.281797740044908e1 -7.281797740044908e1
0.783125 -7.292460053898708e1 -7.292460053898708e1
0.7832812499999999 -7.302896204402509e1 -7.302896204402509e1
0.7834375 -7.315021607588028e1 -7.315021607588028e1
0.78359375 -7.32637810948288e1 -7.32637810948288e1
0.78375 -7.338436099943124e1 -7.338436099943124e1
0.78390625 -7.348660286227937e1 -7.348660286227937e1
0.7840625 -7.361400857520835e1 -7.361400857520835e1
0.78421875 -7.370630526385571e1 -7.370630526385571e1
0.7843749999999999 -7.382359623806701e1 -7.382359623806701e1
0.78453125 -7.393911279785675e1 -7.393911279785675e1
0.7846875 -7.405839095044826e1 -7.405839095044826e1
0.78484375 -7.417838909094485e1 -7.417838909094485e1
0.7849999999999999 -7.428250781651354e1 -7.428250781651354e1
0.78515625 -7.439420132629425e1 -7.439420132629425e1
0.7853125 -7.450859449083259e1 -7.450859449083259e1
0.7854687499999999 -7.462541913735026e1 -7.462541913735026e1
0.785625 -7.473766437440804e1 -7.473766437440804e1
0.78578125 -7.485314408205863e1 -7.485314408205863e1
0.7859375 -7.497413415253436e1 -7.497413415253436e1
0.7860937499999999 -7.507608913061972e1 -7.507608913061972e1
0.78625 -7.518523541967284e1 -7.518523541967284e1
0.78640625 -7.530252544182235e1 -7.530252544182235e1
0.7865624999999999 -7.542315814004155e1 -7.542315814004155e1
0.78671875 -7.553544098193402e1 -7.553544098193402e1
0.786875 -7.565693449668629e1 -7.565693449668629e1
0.78703125 -7.577452114096309e1 -7.577452114096309e1
0.7871874999999999 -7.588754101299969e1 -7.588754101299969e1
0.78734375 -7.600973313508916e1 -7.600973313508916e1
0.7875 -7.612109736803336e1 -7.612109736803336e1
0.78765625 -7.623703753511813e1 -7.623703753511813e1
0.7878125 -7.635037645730768e1 -7.635037645730768e1
0.78796875 -7.64627999341958e1 -7.64627999341958e1
0.788125 -7.659349309731101e1 -7.659349309731101e1
0.7882812499999999 -7.670277423314906e1 -7.670277423314906e1
0.7884375 -7.681092512595546e1 -7.681092512595546e1
0.78859375 -7.693854247597824e1 -7.693854247597824e1
0.78875 -7.704535082991447e1 -7.704535082991447e1
0.7889062499999999 -7.71675439835501e1 -7.71675439835501e1
0.7890625 -7.728844762667245e1 -7.728844762667245e1
0.78921875 -7.740665670544354e1 -7.740665670544354e1
0.7893749999999999 -7.753242705656135e1 -7.753242705656135e1
0.78953125 -7.763968381844575e1 -7.763968381844575e1
0.7896875 -7.778140077883859e1 -7.778140077883859e1
0.78984375 -7.789379272902329e1 -7.789379272902329e1
0.7899999999999999 -7.800906630296527e1 -7.800906630296527e1
0.79015625 -7.813567803626688e1 -7.813567803626688e1
0.7903125 -7.8242259776531e1 -7.8242259776531e1
0.7904687499999999 -7.83752412477113e1 -7.83752412477113e1
0.790625 -7.84921348475425e1 -7.84921348475425e1
0.79078125 -7.862082567790935e1 -7.862082567790935e1
0.7909375 -7.873430135731928e1 -7.873430135731928e1
0.7910937499999999 -7.886100869168081e1 -7.886100869168081e1
0.79125 -7.898310265278246e1 -7.898310265278246e1
0.79140625 -7.911049890208847e1 -7.911049890208847e1
0.7915625 -7.922667302412788e1 -7.922667302412788e1
0.79171875 -7.935510355532529e1 -7.935510355532529e1
0.791875 -7.948126308232372e1 -7.948126308232372e1
0.79203125 -7.961094106114456e1 -7.961094106114456e1
0.7921874999999999 -7.973771316111493e1 -7.973771316111493e1
0.79234375 -7.985923481905934e1 -7.985923481905934e1
0.7925 -7.997792233734594e1 -7.997792233734594e1
0.79265625 -8.00953973170133e1 -8.00953973170133e1
0.7928124999999999 -8.023735292921833e1 -8.023735292921833e1
0.79296875 -8.035955212419708e1 -8.035955212419708e1
0.793125 -8.047908509856848e1 -8.047908509856848e1
0.7932812499999999 -8.062050064638493e1 -8.062050064638493e1
0.7934375 -8.073420132231081e1 -8.073420132231081e1
0.79359375 -8.085769760869039e1 -8.085769760869039e1
0.79375 -8.099107050374391e1 -8.099107050374391e1
0.7939062499999999 -8.112126966543588e1 -8.112126966543588e1
0.7940625 -8.125767462671752e1 -8.125767462671752e1
0.79421875 -8.136262552748826e1 -8.136262552748826e1
0.7943749999999999 -8.148249788395992e1 -8.148249788395992e1
0.79453125 -8.161154376821446e1 -8.161154376821446e1
0.7946875 -8.17359346201008e1 -8.17359346201008e1
0.79484375 -8.185850263124553e1 -8.185850263124553e1
0.7949999999999999 -8.198831383264928e1 -8.198831383264928e1
