# Supplementary material for: Large-deviations of disease spreading dynamics with vaccination
Source: PLoS One. 2023 Jul 10;18(7):e0287932. doi: 10.1371/journal.pone.0287932 (PMC10332629; doi:10.1371/journal.pone.0287932)
Supplement: S1 Data — (GZ) [file pone.0287932.s002.gz › DATA/fig6/adaptive.dat]

#bin log_merged log_interval0 …
#log: Base10
0.0015625 -3.407349306128435e0 -3.407349306128435e0
0.0018750000000000001 -3.174076082543888e0 -3.174076082543888e0
0.0021875 -2.9374461852587044e0 -2.9374461852587044e0
0.0025 -2.7161895262804134e0 -2.7161895262804134e0
0.0028125 -2.5192493887199814e0 -2.5192493887199814e0
0.003125 -2.3549849427651677e0 -2.3549849427651677e0
0.0034375 -2.235960431285957e0 -2.235960431285957e0
0.0037500000000000003 -2.0892529260481294e0 -2.0892529260481294e0
0.0040625 -1.9780656464733508e0 -1.9780656464733508e0
0.004375 -1.8440340682484018e0 -1.8440340682484018e0
0.004687500000000001 -1.7452357734143331e0 -1.7452357734143331e0
0.005 -1.647012270239156e0 -1.647012270239156e0
0.0053124999999999995 -1.566149435675197e0 -1.566149435675197e0
0.005625 -1.4694366068619726e0 -1.4694366068619726e0
0.0059375 -1.3974674312418753e0 -1.3974674312418753e0
0.00625 -1.3049719146719778e0 -1.3049719146719778e0
0.006562500000000001 -1.2462062293436245e0 -1.2462062293436245e0
0.006875000000000001 -1.1617041084884474e0 -1.1617041084884474e0
0.0071874999999999994 -1.1067838029775428e0 -1.1067838029775428e0
0.0075 -1.0458460868166637e0 -1.0458460868166637e0
0.0078125 -9.985287179228632e-1 -9.985287179228632e-1
0.008125 -9.510516048744191e-1 -9.510516048744191e-1
0.0084375 -8.980794747419165e-1 -8.980794747419165e-1
0.00875 -8.47087813071266e-1 -8.47087813071266e-1
0.0090625 -8.00224927119825e-1 -8.00224927119825e-1
0.009375 -7.623343363354249e-1 -7.623343363354249e-1
0.0096875 -7.198432710121776e-1 -7.198432710121776e-1
0.01 -6.876759435337587e-1 -6.876759435337587e-1
0.0103125 -6.458697924953865e-1 -6.458697924953865e-1
0.010624999999999999 -6.059879936330614e-1 -6.059879936330614e-1
0.0109375 -5.780309820524505e-1 -5.780309820524505e-1
0.01125 -5.426998980671667e-1 -5.426998980671667e-1
0.0115625 -5.131176984184092e-1 -5.131176984184092e-1
0.011875 -4.959634831863693e-1 -4.959634831863693e-1
0.0121875 -4.628773486976572e-1 -4.628773486976572e-1
0.0125 -4.398517900248864e-1 -4.398517900248864e-1
0.0128125 -4.0181546540766266e-1 -4.0181546540766266e-1
0.013125 -3.8468547033285194e-1 -3.8468547033285194e-1
0.0134375 -3.6361239785692323e-1 -3.6361239785692323e-1
0.01375 -3.4252513023029696e-1 -3.4252513023029696e-1
0.0140625 -3.1807234456932765e-1 -3.1807234456932765e-1
0.014375 -3.015073183154984e-1 -3.015073183154984e-1
0.0146875 -2.8426280740036436e-1 -2.8426280740036436e-1
0.015 -2.704815735180093e-1 -2.704815735180093e-1
0.0153125 -2.5624036721519605e-1 -2.5624036721519605e-1
0.015625 -2.404969426019763e-1 -2.404969426019763e-1
0.0159375 -2.2298211373636168e-1 -2.2298211373636168e-1
0.01625 -2.165629152668318e-1 -2.165629152668318e-1
0.0165625 -2.008251979795661e-1 -2.008251979795661e-1
0.016875 -1.8526575528126177e-1 -1.8526575528126177e-1
0.0171875 -1.7512921048519292e-1 -1.7512921048519292e-1
0.0175 -1.6257520765857425e-1 -1.6257520765857425e-1
0.017812500000000002 -1.5416969297502892e-1 -1.5416969297502892e-1
0.018125000000000002 -1.45382929053949e-1 -1.45382929053949e-1
0.018437500000000002 -1.3672292046926504e-1 -1.3672292046926504e-1
0.018750000000000003 -1.2284193458772297e-1 -1.2284193458772297e-1
0.019062500000000003 -1.1388462458212434e-1 -1.1388462458212434e-1
0.019375000000000003 -1.0384322027534854e-1 -1.0384322027534854e-1
0.0196875 -1.0181686661617295e-1 -1.0181686661617295e-1
0.02 -8.676461009345093e-2 -8.676461009345093e-2
0.0203125 -7.967244882725044e-2 -7.967244882725044e-2
0.020625 -7.174032054372237e-2 -7.174032054372237e-2
0.0209375 -7.403618669713996e-2 -7.403618669713996e-2
0.02125 -6.464704802006072e-2 -6.464704802006072e-2
0.021562500000000002 -5.720700461001815e-2 -5.720700461001815e-2
0.021875000000000002 -5.2199395098296186e-2 -5.2199395098296186e-2
0.022187500000000002 -4.566149584679824e-2 -4.566149584679824e-2
0.022500000000000003 -4.1338490221687785e-2 -4.1338490221687785e-2
0.022812500000000003 -3.601322846493549e-2 -3.601322846493549e-2
0.023125000000000003 -3.0942477309690908e-2 -3.0942477309690908e-2
0.023437500000000003 -2.4246876335110024e-2 -2.4246876335110024e-2
0.02375 -2.2316774154160335e-2 -2.2316774154160335e-2
0.0240625 -1.8169140550708285e-2 -1.8169140550708285e-2
0.024375 -1.514836318933721e-2 -1.514836318933721e-2
0.0246875 -1.2131962042031041e-2 -1.2131962042031041e-2
0.025 -1.3924912421725999e-2 -1.3924912421725999e-2
0.0253125 -8.318320855960515e-3 -8.318320855960515e-3
0.025625000000000002 -5.191986850104691e-3 -5.191986850104691e-3
0.025937500000000002 -1.1156638558533771e-3 -1.1156638558533771e-3
0.026250000000000002 3.222214036258997e-3 3.222214036258997e-3
0.026562500000000003 5.2159017146093944e-3 5.2159017146093944e-3
0.026875000000000003 1.0966069169671577e-2 1.0966069169671577e-2
0.027187500000000003 9.81612541845589e-3 9.81612541845589e-3
0.027500000000000004 1.3399076144469113e-2 1.3399076144469113e-2
0.0278125 1.0163349282310996e-2 1.0163349282310996e-2
0.028125 1.7312316268816907e-2 1.7312316268816907e-2
0.0284375 1.8017800817051288e-2 1.8017800817051288e-2
0.02875 2.042211299344654e-2 2.042211299344654e-2
0.0290625 2.4561708437704333e-2 2.4561708437704333e-2
0.029375000000000002 2.556557828579553e-2 2.556557828579553e-2
0.029687500000000002 2.599954927977688e-2 2.599954927977688e-2
0.030000000000000002 2.7116808820710325e-2 2.7116808820710325e-2
0.030312500000000003 2.7804548291032738e-2 2.7804548291032738e-2
0.030625000000000003 2.4210354984506743e-2 2.4210354984506743e-2
0.030937500000000003 3.078244868361235e-2 3.078244868361235e-2
0.03125 3.205595819263163e-2 3.205595819263163e-2
0.0315625 3.0166555725418043e-2 3.0166555725418043e-2
0.031875 3.1148789840972135e-2 3.1148789840972135e-2
0.0321875 2.705582852177013e-2 2.705582852177013e-2
0.0325 2.8246708627466255e-2 2.8246708627466255e-2
0.0328125 2.7868274344018396e-2 2.7868274344018396e-2
0.033125 3.0655432086223122e-2 3.0655432086223122e-2
0.0334375 2.9649688928475193e-2 2.9649688928475193e-2
0.03375 3.280294225037306e-2 3.280294225037306e-2
0.0340625 3.403460228973909e-2 3.403460228973909e-2
0.034375 3.2592518659884995e-2 3.2592518659884995e-2
0.0346875 3.1137268604015667e-2 3.1137268604015667e-2
0.035 4.125021832787734e-2 4.125021832787734e-2
0.035312500000000004 3.7602689056302374e-2 3.7602689056302374e-2
0.035625000000000004 3.3320953919701246e-2 3.3320953919701246e-2
0.035937500000000004 3.286663798899081e-2 3.286663798899081e-2
0.036250000000000004 3.393278275966605e-2 3.393278275966605e-2
0.036562500000000005 3.160019002216341e-2 3.160019002216341e-2
0.036875000000000005 3.714784902472257e-2 3.714784902472257e-2
0.037187500000000005 3.397895369043891e-2 3.397895369043891e-2
0.037500000000000006 3.484936342833844e-2 3.484936342833844e-2
0.0378125 3.916919773319005e-2 3.916919773319005e-2
0.038125 3.4531988817479764e-2 3.4531988817479764e-2
0.0384375 3.169339764172019e-2 3.169339764172019e-2
0.03875 3.7461935162173e-2 3.7461935162173e-2
0.0390625 3.335084796167376e-2 3.335084796167376e-2
0.039375 3.1048323363893182e-2 3.1048323363893182e-2
0.0396875 3.3147060962209984e-2 3.3147060962209984e-2
0.04 3.5205145322652065e-2 3.5205145322652065e-2
0.0403125 3.677169964685145e-2 3.677169964685145e-2
0.040625 3.0828906616352292e-2 3.0828906616352292e-2
0.0409375 3.018269087378922e-2 3.018269087378922e-2
0.04125 3.220246616779132e-2 3.220246616779132e-2
0.0415625 2.9491578488250347e-2 2.9491578488250347e-2
0.041875 2.823398953573797e-2 2.823398953573797e-2
0.0421875 2.6294688876123296e-2 2.6294688876123296e-2
0.0425 2.63003523958103e-2 2.63003523958103e-2
0.0428125 2.823298003618202e-2 2.823298003618202e-2
0.043125000000000004 2.6320768987306842e-2 2.6320768987306842e-2
0.043437500000000004 2.1801669136311652e-2 2.1801669136311652e-2
0.043750000000000004 2.7988243347226494e-2 2.7988243347226494e-2
0.044062500000000004 2.8235262001589767e-2 2.8235262001589767e-2
0.044375000000000005 2.64634950413436e-2 2.64634950413436e-2
0.044687500000000005 2.1606364441413284e-2 2.1606364441413284e-2
0.045000000000000005 2.7222771150309022e-2 2.7222771150309022e-2
0.045312500000000006 2.3903155830157452e-2 2.3903155830157452e-2
0.045625 2.350471106119567e-2 2.350471106119567e-2
0.0459375 2.3329371532372356e-2 2.3329371532372356e-2
0.04625 1.778075568795412e-2 1.778075568795412e-2
0.0465625 2.4290582424145946e-2 2.4290582424145946e-2
0.046875 2.393802169699466e-2 2.393802169699466e-2
0.0471875 2.2870213181749754e-2 2.2870213181749754e-2
0.0475 1.773248168688024e-2 1.773248168688024e-2
0.0478125 1.5333967577634944e-2 1.5333967577634944e-2
0.048125 1.3425612133050713e-2 1.3425612133050713e-2
0.0484375 1.633542487029427e-2 1.633542487029427e-2
0.04875 1.8746814468886264e-2 1.8746814468886264e-2
0.0490625 2.026386755578624e-2 2.026386755578624e-2
0.049375 1.5090168180495134e-2 1.5090168180495134e-2
0.0496875 1.6734897143396488e-2 1.6734897143396488e-2
0.05 1.249148057790972e-2 1.249148057790972e-2
0.0503125 1.2491649840785435e-2 1.2491649840785435e-2
0.050625 1.2892573876615465e-2 1.2892573876615465e-2
0.050937500000000004 1.3601070904132762e-2 1.3601070904132762e-2
0.051250000000000004 1.630429498054564e-2 1.630429498054564e-2
0.051562500000000004 1.0983982792867941e-2 1.0983982792867941e-2
0.051875000000000004 8.501175226274249e-3 8.501175226274249e-3
0.052187500000000005 9.105543759505785e-3 9.105543759505785e-3
0.052500000000000005 6.9726610461655625e-3 6.9726610461655625e-3
0.052812500000000005 1.7474929793932503e-3 1.7474929793932503e-3
0.053125000000000006 5.102646399836708e-3 5.102646399836708e-3
0.053437500000000006 -1.5968266827259825e-3 -1.5968266827259825e-3
0.05375 -1.4997048920140088e-4 -1.4997048920140088e-4
0.0540625 -1.4088108500347474e-3 -1.4088108500347474e-3
0.054375 -1.3350952730890597e-3 -1.3350952730890597e-3
0.0546875 -2.7952880595423224e-3 -2.7952880595423224e-3
0.055 -2.8465735517331225e-3 -2.8465735517331225e-3
0.0553125 -1.0428278300880223e-3 -1.0428278300880223e-3
0.055625 -5.848085420621096e-3 -5.848085420621096e-3
0.0559375 -8.174167902962104e-3 -8.174167902962104e-3
0.05625 -3.538505292635996e-3 -3.538505292635996e-3
0.0565625 -6.015089803850238e-3 -6.015089803850238e-3
0.056875 -5.024709786948911e-3 -5.024709786948911e-3
0.0571875 -8.450552864542438e-3 -8.450552864542438e-3
0.0575 -9.554448912422409e-3 -9.554448912422409e-3
0.0578125 -8.136688519425839e-3 -8.136688519425839e-3
0.058125 -1.1115504370946105e-2 -1.1115504370946105e-2
0.0584375 -8.902713032466814e-3 -8.902713032466814e-3
0.058750000000000004 -1.2595559232932096e-2 -1.2595559232932096e-2
0.059062500000000004 -1.0792550100814147e-2 -1.0792550100814147e-2
0.059375000000000004 -1.5013488046361267e-2 -1.5013488046361267e-2
0.059687500000000004 -1.42915086675659e-2 -1.42915086675659e-2
0.060000000000000005 -1.67273350597954e-2 -1.67273350597954e-2
0.060312500000000005 -1.9437687133131654e-2 -1.9437687133131654e-2
0.060625000000000005 -2.004026001504844e-2 -2.004026001504844e-2
0.060937500000000006 -1.7178540831264577e-2 -1.7178540831264577e-2
0.061250000000000006 -1.889067356542018e-2 -1.889067356542018e-2
0.0615625 -1.8941221321665758e-2 -1.8941221321665758e-2
0.061875 -1.846275559769328e-2 -1.846275559769328e-2
0.0621875 -1.985436606760249e-2 -1.985436606760249e-2
0.0625 -2.3817738343677952e-2 -2.3817738343677952e-2
0.0628125 -2.3856840897633624e-2 -2.3856840897633624e-2
0.063125 -2.5854585835713983e-2 -2.5854585835713983e-2
0.0634375 -2.5879890927353877e-2 -2.5879890927353877e-2
0.06375 -2.476190019565383e-2 -2.476190019565383e-2
0.0640625 -2.817488198520568e-2 -2.817488198520568e-2
0.064375 -2.5917262295888754e-2 -2.5917262295888754e-2
0.0646875 -2.728487510735267e-2 -2.728487510735267e-2
0.065 -2.7562743499356834e-2 -2.7562743499356834e-2
0.0653125 -3.179781413241489e-2 -3.179781413241489e-2
0.06562499999999999 -3.140713785360294e-2 -3.140713785360294e-2
0.0659375 -3.3464251244777365e-2 -3.3464251244777365e-2
0.06624999999999999 -3.6624674085442344e-2 -3.6624674085442344e-2
0.0665625 -3.537390172068644e-2 -3.537390172068644e-2
0.06687499999999999 -3.427505462600511e-2 -3.427505462600511e-2
0.0671875 -3.7996634547153185e-2 -3.7996634547153185e-2
0.06749999999999999 -3.7474216753207834e-2 -3.7474216753207834e-2
0.0678125 -4.051900914209927e-2 -4.051900914209927e-2
0.06812499999999999 -3.991736855591643e-2 -3.991736855591643e-2
0.0684375 -3.860457574724041e-2 -3.860457574724041e-2
0.06874999999999999 -3.986827949365779e-2 -3.986827949365779e-2
0.0690625 -4.1746028919942724e-2 -4.1746028919942724e-2
0.06937499999999999 -4.177286440831285e-2 -4.177286440831285e-2
0.0696875 -4.43977585345694e-2 -4.43977585345694e-2
0.06999999999999999 -4.2063703394160434e-2 -4.2063703394160434e-2
0.0703125 -4.3110613612680204e-2 -4.3110613612680204e-2
0.070625 -4.416902041539306e-2 -4.416902041539306e-2
0.0709375 -4.590380610120537e-2 -4.590380610120537e-2
0.07125 -4.403473839643102e-2 -4.403473839643102e-2
0.0715625 -4.5174960561962685e-2 -4.5174960561962685e-2
0.071875 -4.5813732649048866e-2 -4.5813732649048866e-2
0.0721875 -4.7317055138091924e-2 -4.7317055138091924e-2
0.0725 -4.941815779279768e-2 -4.941815779279768e-2
0.0728125 -5.45927568927711e-2 -5.45927568927711e-2
0.073125 -5.4440840640791244e-2 -5.4440840640791244e-2
0.0734375 -5.1073225118625665e-2 -5.1073225118625665e-2
0.07375 -5.581669653038279e-2 -5.581669653038279e-2
0.07406249999999999 -5.417876938095123e-2 -5.417876938095123e-2
0.074375 -5.178798498554915e-2 -5.178798498554915e-2
0.07468749999999999 -5.358985163975394e-2 -5.358985163975394e-2
0.075 -5.520528263168689e-2 -5.520528263168689e-2
0.07531249999999999 -5.5869343882887e-2 -5.5869343882887e-2
0.075625 -5.356655393161436e-2 -5.356655393161436e-2
0.07593749999999999 -5.5839823020005674e-2 -5.5839823020005674e-2
0.07625 -5.5197436864955485e-2 -5.5197436864955485e-2
0.07656249999999999 -6.0442409988763934e-2 -6.0442409988763934e-2
0.076875 -5.9263612885797734e-2 -5.9263612885797734e-2
0.07718749999999999 -6.138701009622327e-2 -6.138701009622327e-2
0.0775 -6.2226489100521754e-2 -6.2226489100521754e-2
0.07781249999999999 -6.247096018632892e-2 -6.247096018632892e-2
0.078125 -6.1037545446379404e-2 -6.1037545446379404e-2
0.0784375 -6.074208262948577e-2 -6.074208262948577e-2
0.07875 -6.0248860693900674e-2 -6.0248860693900674e-2
0.0790625 -6.682024146853127e-2 -6.682024146853127e-2
0.079375 -6.717773866530496e-2 -6.717773866530496e-2
0.0796875 -6.570014731773899e-2 -6.570014731773899e-2
0.08 -6.873712950205135e-2 -6.873712950205135e-2
0.0803125 -6.568113143789578e-2 -6.568113143789578e-2
0.080625 -6.659499527581847e-2 -6.659499527581847e-2
0.0809375 -6.607064849386024e-2 -6.607064849386024e-2
0.08125 -6.970665399189802e-2 -6.970665399189802e-2
0.0815625 -7.26775838404139e-2 -7.26775838404139e-2
0.08187499999999999 -7.193385729688107e-2 -7.193385729688107e-2
0.0821875 -7.341125952639249e-2 -7.341125952639249e-2
0.08249999999999999 -6.991405405706264e-2 -6.991405405706264e-2
0.0828125 -7.271708945672817e-2 -7.271708945672817e-2
0.08312499999999999 -7.437491543119013e-2 -7.437491543119013e-2
0.0834375 -7.516309985971947e-2 -7.516309985971947e-2
0.08374999999999999 -7.491599723512099e-2 -7.491599723512099e-2
0.0840625 -7.651784570607578e-2 -7.651784570607578e-2
0.08437499999999999 -7.499473913680976e-2 -7.499473913680976e-2
0.0846875 -7.854690771246187e-2 -7.854690771246187e-2
0.08499999999999999 -7.533770327513611e-2 -7.533770327513611e-2
0.0853125 -8.03033557492201e-2 -8.03033557492201e-2
0.08562499999999999 -7.897954769573534e-2 -7.897954769573534e-2
0.0859375 -7.520514154130087e-2 -7.520514154130087e-2
0.08625 -7.677438476225706e-2 -7.677438476225706e-2
0.0865625 -7.639141454974396e-2 -7.639141454974396e-2
0.086875 -8.209847418033878e-2 -8.209847418033878e-2
0.0871875 -7.845514414880217e-2 -7.845514414880217e-2
0.0875 -8.24097616752626e-2 -8.24097616752626e-2
0.0878125 -8.366332345185601e-2 -8.366332345185601e-2
0.088125 -8.326692573332384e-2 -8.326692573332384e-2
0.0884375 -8.108847594912749e-2 -8.108847594912749e-2
0.08875 -8.235336474144805e-2 -8.235336474144805e-2
0.0890625 -8.885282290107188e-2 -8.885282290107188e-2
0.089375 -8.608528842382857e-2 -8.608528842382857e-2
0.08968749999999999 -8.737605215078492e-2 -8.737605215078492e-2
0.09 -8.640396470646028e-2 -8.640396470646028e-2
0.09031249999999999 -8.57612563808745e-2 -8.57612563808745e-2
0.090625 -8.858053139279054e-2 -8.858053139279054e-2
0.09093749999999999 -8.850073166054262e-2 -8.850073166054262e-2
0.09125 -8.969225155369731e-2 -8.969225155369731e-2
0.09156249999999999 -8.717530562689735e-2 -8.717530562689735e-2
0.091875 -9.132398081642368e-2 -9.132398081642368e-2
0.09218749999999999 -8.882832532158336e-2 -8.882832532158336e-2
0.0925 -8.993913914464446e-2 -8.993913914464446e-2
0.09281249999999999 -8.530916397007804e-2 -8.530916397007804e-2
0.093125 -9.031726909638582e-2 -9.031726909638582e-2
0.09343749999999999 -9.141451093064479e-2 -9.141451093064479e-2
0.09375 -9.048967555345389e-2 -9.048967555345389e-2
0.0940625 -9.215396914437424e-2 -9.215396914437424e-2
0.094375 -8.952610591445609e-2 -8.952610591445609e-2
0.0946875 -9.423485278348398e-2 -9.423485278348398e-2
0.095 -8.839189779605494e-2 -8.839189779605494e-2
0.0953125 -8.998093113286831e-2 -8.998093113286831e-2
0.095625 -9.387830099440198e-2 -9.387830099440198e-2
0.0959375 -9.621336804225411e-2 -9.621336804225411e-2
0.09625 -9.500543278427376e-2 -9.500543278427376e-2
0.0965625 -9.151294502789842e-2 -9.151294502789842e-2
0.096875 -9.412518836115868e-2 -9.412518836115868e-2
0.0971875 -9.591597356593429e-2 -9.591597356593429e-2
0.0975 -9.68795673547449e-2 -9.68795673547449e-2
0.0978125 -9.571388528520419e-2 -9.571388528520419e-2
0.09812499999999999 -9.35036290758946e-2 -9.35036290758946e-2
0.0984375 -9.83239509038869e-2 -9.83239509038869e-2
0.09874999999999999 -9.760567136363552e-2 -9.760567136363552e-2
0.0990625 -9.525795135000426e-2 -9.525795135000426e-2
0.09937499999999999 -9.539706330788267e-2 -9.539706330788267e-2
0.0996875 -9.845539917951118e-2 -9.845539917951118e-2
0.09999999999999999 -9.82127976405538e-2 -9.82127976405538e-2
0.1003125 -1.0045890093483667e-1 -1.0045890093483667e-1
0.10062499999999999 -1.027808916653159e-1 -1.027808916653159e-1
0.1009375 -9.891212649149583e-2 -9.891212649149583e-2
0.10124999999999999 -9.99479424662697e-2 -9.99479424662697e-2
0.1015625 -1.0024099585912172e-1 -1.0024099585912172e-1
0.101875 -1.0366830386778947e-1 -1.0366830386778947e-1
0.1021875 -9.900601232238859e-2 -9.900601232238859e-2
0.1025 -1.007192248884623e-1 -1.007192248884623e-1
0.1028125 -1.0416039881142769e-1 -1.0416039881142769e-1
0.103125 -1.050951623264611e-1 -1.050951623264611e-1
0.1034375 -1.0657890216289179e-1 -1.0657890216289179e-1
0.10375 -1.0632058970368252e-1 -1.0632058970368252e-1
0.1040625 -1.0029377684481933e-1 -1.0029377684481933e-1
0.104375 -1.019075116841579e-1 -1.019075116841579e-1
0.1046875 -1.0221036357002067e-1 -1.0221036357002067e-1
0.105 -1.0394915795536708e-1 -1.0394915795536708e-1
0.1053125 -1.028151126628929e-1 -1.028151126628929e-1
0.105625 -1.0295960198818666e-1 -1.0295960198818666e-1
0.10593749999999999 -1.0244078496016318e-1 -1.0244078496016318e-1
0.10625 -1.0747074771184106e-1 -1.0747074771184106e-1
0.10656249999999999 -1.0587483548529253e-1 -1.0587483548529253e-1
0.106875 -1.0416907589769853e-1 -1.0416907589769853e-1
0.10718749999999999 -1.0537674803886166e-1 -1.0537674803886166e-1
0.1075 -1.0516680033465509e-1 -1.0516680033465509e-1
0.10781249999999999 -1.0423227140195213e-1 -1.0423227140195213e-1
0.108125 -1.0459614540691309e-1 -1.0459614540691309e-1
0.10843749999999999 -1.0673001569007301e-1 -1.0673001569007301e-1
0.10875 -1.051527936376262e-1 -1.051527936376262e-1
0.10906249999999999 -1.0616866581854101e-1 -1.0616866581854101e-1
0.109375 -1.074040241289369e-1 -1.074040241289369e-1
0.1096875 -1.0762486391395232e-1 -1.0762486391395232e-1
0.11 -1.0785497090087137e-1 -1.0785497090087137e-1
0.1103125 -1.0826413672630242e-1 -1.0826413672630242e-1
0.110625 -1.0996893386181927e-1 -1.0996893386181927e-1
0.1109375 -1.0689300291728632e-1 -1.0689300291728632e-1
0.11125 -1.0640894622902142e-1 -1.0640894622902142e-1
0.1115625 -1.0630221491551328e-1 -1.0630221491551328e-1
0.111875 -1.080857848243797e-1 -1.080857848243797e-1
0.1121875 -1.0571530174929666e-1 -1.0571530174929666e-1
0.1125 -1.0800207212964796e-1 -1.0800207212964796e-1
0.1128125 -1.1009752415357088e-1 -1.1009752415357088e-1
0.113125 -1.064397815354825e-1 -1.064397815354825e-1
0.1134375 -1.0663335313547595e-1 -1.0663335313547595e-1
0.11374999999999999 -1.0729445156603123e-1 -1.0729445156603123e-1
0.1140625 -1.0886485981582172e-1 -1.0886485981582172e-1
0.11437499999999999 -1.0930800699447918e-1 -1.0930800699447918e-1
0.1146875 -1.0933883583625192e-1 -1.0933883583625192e-1
0.11499999999999999 -1.1143012951761211e-1 -1.1143012951761211e-1
0.1153125 -1.077206049489634e-1 -1.077206049489634e-1
0.11562499999999999 -1.0754691180791287e-1 -1.0754691180791287e-1
0.1159375 -1.1091679858050174e-1 -1.1091679858050174e-1
0.11624999999999999 -1.1315513235008456e-1 -1.1315513235008456e-1
0.1165625 -1.0855267072333863e-1 -1.0855267072333863e-1
0.11687499999999999 -1.1070371648061172e-1 -1.1070371648061172e-1
0.1171875 -1.0969545349389609e-1 -1.0969545349389609e-1
0.1175 -1.0744879136877916e-1 -1.0744879136877916e-1
0.1178125 -1.0659846199059775e-1 -1.0659846199059775e-1
0.118125 -1.0781427765386997e-1 -1.0781427765386997e-1
0.1184375 -1.1142026407578687e-1 -1.1142026407578687e-1
0.11875 -1.0756756599284945e-1 -1.0756756599284945e-1
0.1190625 -1.095383048431815e-1 -1.095383048431815e-1
0.119375 -1.1067930428221207e-1 -1.1067930428221207e-1
0.1196875 -1.1228634880030786e-1 -1.1228634880030786e-1
0.12 -1.0967691143623615e-1 -1.0967691143623615e-1
0.1203125 -1.066278899381361e-1 -1.066278899381361e-1
0.120625 -1.1255414180318457e-1 -1.1255414180318457e-1
0.1209375 -1.0701766929328205e-1 -1.0701766929328205e-1
0.12125 -1.1155396726321687e-1 -1.1155396726321687e-1
0.12156249999999999 -1.0866249960436125e-1 -1.0866249960436125e-1
0.121875 -1.0828294608490996e-1 -1.0828294608490996e-1
0.12218749999999999 -1.1104726642947771e-1 -1.1104726642947771e-1
0.1225 -1.1021074641344075e-1 -1.1021074641344075e-1
0.12281249999999999 -1.1019105948180385e-1 -1.1019105948180385e-1
0.123125 -1.0785331890106153e-1 -1.0785331890106153e-1
0.12343749999999999 -1.0799954012300095e-1 -1.0799954012300095e-1
0.12375 -1.09791794425246e-1 -1.09791794425246e-1
0.12406249999999999 -1.102800888774711e-1 -1.102800888774711e-1
0.124375 -1.0891979397338236e-1 -1.0891979397338236e-1
0.12468749999999999 -1.0979393997781717e-1 -1.0979393997781717e-1
0.125 -1.1104064605337971e-1 -1.1104064605337971e-1
0.1253125 -1.1058591205523971e-1 -1.1058591205523971e-1
0.12562500000000001 -1.1131261201121578e-1 -1.1131261201121578e-1
0.1259375 -1.1288383771257049e-1 -1.1288383771257049e-1
0.12625 -1.0936795936522703e-1 -1.0936795936522703e-1
0.1265625 -1.1096705867289547e-1 -1.1096705867289547e-1
0.126875 -1.0893138023921001e-1 -1.0893138023921001e-1
0.1271875 -1.086405673288029e-1 -1.086405673288029e-1
0.1275 -1.126257172517855e-1 -1.126257172517855e-1
0.1278125 -1.1064225255354376e-1 -1.1064225255354376e-1
0.128125 -1.0932038938694877e-1 -1.0932038938694877e-1
0.1284375 -1.0783735366767377e-1 -1.0783735366767377e-1
0.12875 -1.1016740124223379e-1 -1.1016740124223379e-1
0.1290625 -1.0870805430313357e-1 -1.0870805430313357e-1
0.129375 -1.0762029298412035e-1 -1.0762029298412035e-1
0.12968749999999998 -1.0845100504475358e-1 -1.0845100504475358e-1
0.13 -1.0626621604405972e-1 -1.0626621604405972e-1
0.1303125 -1.051617898066981e-1 -1.051617898066981e-1
0.130625 -1.074895136670877e-1 -1.074895136670877e-1
0.13093749999999998 -1.075416051164213e-1 -1.075416051164213e-1
0.13125 -1.0520492393534386e-1 -1.0520492393534386e-1
0.1315625 -1.0749905898019296e-1 -1.0749905898019296e-1
0.131875 -1.0360339135190788e-1 -1.0360339135190788e-1
0.13218749999999999 -1.0488966840507619e-1 -1.0488966840507619e-1
0.1325 -1.0354264739221453e-1 -1.0354264739221453e-1
0.1328125 -1.0421753411146728e-1 -1.0421753411146728e-1
0.133125 -1.044805748856108e-1 -1.044805748856108e-1
0.1334375 -1.0416980357554184e-1 -1.0416980357554184e-1
0.13375 -1.033817629722309e-1 -1.033817629722309e-1
0.1340625 -1.0710169534258984e-1 -1.0710169534258984e-1
0.134375 -1.027460112185965e-1 -1.027460112185965e-1
0.1346875 -1.0624632571257298e-1 -1.0624632571257298e-1
0.135 -1.0406860815278396e-1 -1.0406860815278396e-1
0.1353125 -1.0231929160722775e-1 -1.0231929160722775e-1
0.135625 -1.0146424132581178e-1 -1.0146424132581178e-1
0.1359375 -1.0356227204620172e-1 -1.0356227204620172e-1
0.13625 -1.0247245728301113e-1 -1.0247245728301113e-1
0.1365625 -1.0262138874641114e-1 -1.0262138874641114e-1
0.136875 -1.0360153785968595e-1 -1.0360153785968595e-1
0.1371875 -1.0229147182162723e-1 -1.0229147182162723e-1
0.1375 -1.0288647984743893e-1 -1.0288647984743893e-1
0.1378125 -1.0119569003627493e-1 -1.0119569003627493e-1
0.138125 -1.0295409268628664e-1 -1.0295409268628664e-1
0.1384375 -1.029775741976211e-1 -1.029775741976211e-1
0.13874999999999998 -1.0077092894125617e-1 -1.0077092894125617e-1
0.1390625 -1.0141302282859233e-1 -1.0141302282859233e-1
0.139375 -1.0155863078939564e-1 -1.0155863078939564e-1
0.1396875 -1.0057157987371301e-1 -1.0057157987371301e-1
0.13999999999999999 -1.0232128017714803e-1 -1.0232128017714803e-1
0.1403125 -1.018627203283815e-1 -1.018627203283815e-1
0.140625 -1.011413490243287e-1 -1.011413490243287e-1
0.1409375 -9.582357071913084e-2 -9.582357071913084e-2
0.14125 -9.643037741643656e-2 -9.643037741643656e-2
0.1415625 -9.860337672075747e-2 -9.860337672075747e-2
0.141875 -9.798336503895388e-2 -9.798336503895388e-2
0.1421875 -9.862770591526004e-2 -9.862770591526004e-2
0.1425 -9.723482184876975e-2 -9.723482184876975e-2
0.1428125 -9.596727595744614e-2 -9.596727595744614e-2
0.143125 -9.670621128220791e-2 -9.670621128220791e-2
0.1434375 -9.488175785345465e-2 -9.488175785345465e-2
0.14375 -9.687219293728067e-2 -9.687219293728067e-2
0.1440625 -9.650794225576664e-2 -9.650794225576664e-2
0.144375 -9.427885241912026e-2 -9.427885241912026e-2
0.1446875 -9.66088816425783e-2 -9.66088816425783e-2
0.145 -9.6018456104912e-2 -9.6018456104912e-2
0.1453125 -9.603066523841353e-2 -9.603066523841353e-2
0.145625 -9.357112157244973e-2 -9.357112157244973e-2
0.1459375 -9.330492175372473e-2 -9.330492175372473e-2
0.14625 -9.116399295789979e-2 -9.116399295789979e-2
0.14656249999999998 -9.303513336176383e-2 -9.303513336176383e-2
0.146875 -9.054637384947473e-2 -9.054637384947473e-2
0.1471875 -9.257197815618401e-2 -9.257197815618401e-2
0.1475 -9.3894536290418e-2 -9.3894536290418e-2
0.14781249999999999 -9.123785296806108e-2 -9.123785296806108e-2
0.148125 -9.263858022354743e-2 -9.263858022354743e-2
0.1484375 -9.036815879103433e-2 -9.036815879103433e-2
0.14875 -8.967017509185116e-2 -8.967017509185116e-2
0.1490625 -9.105984949515022e-2 -9.105984949515022e-2
0.149375 -8.871106558417541e-2 -8.871106558417541e-2
0.1496875 -8.707847697173765e-2 -8.707847697173765e-2
0.15 -8.957668481771197e-2 -8.957668481771197e-2
0.1503125 -8.863964329038954e-2 -8.863964329038954e-2
0.150625 -8.904308789233273e-2 -8.904308789233273e-2
0.1509375 -8.828788480987004e-2 -8.828788480987004e-2
0.15125 -8.821383322124365e-2 -8.821383322124365e-2
0.1515625 -8.949692398887255e-2 -8.949692398887255e-2
0.151875 -8.55700623148552e-2 -8.55700623148552e-2
0.1521875 -8.521361652829018e-2 -8.521361652829018e-2
0.1525 -8.828187920148611e-2 -8.828187920148611e-2
0.1528125 -8.52390759134325e-2 -8.52390759134325e-2
0.153125 -8.581290092520266e-2 -8.581290092520266e-2
0.1534375 -8.662951306037048e-2 -8.662951306037048e-2
0.15375 -8.368476067444153e-2 -8.368476067444153e-2
0.1540625 -8.273162696941672e-2 -8.273162696941672e-2
0.15437499999999998 -8.332840642306127e-2 -8.332840642306127e-2
0.1546875 -8.131131514933276e-2 -8.131131514933276e-2
0.155 -8.319090018831066e-2 -8.319090018831066e-2
0.1553125 -8.104713180200651e-2 -8.104713180200651e-2
0.15562499999999999 -8.27774183855583e-2 -8.27774183855583e-2
0.1559375 -8.068896130334924e-2 -8.068896130334924e-2
0.15625 -7.968021281062665e-2 -7.968021281062665e-2
0.1565625 -7.825970036806229e-2 -7.825970036806229e-2
0.156875 -7.833714298540162e-2 -7.833714298540162e-2
0.1571875 -8.127165633545719e-2 -8.127165633545719e-2
0.1575 -7.828681188489117e-2 -7.828681188489117e-2
0.1578125 -7.692985340822833e-2 -7.692985340822833e-2
0.158125 -8.028945628138917e-2 -8.028945628138917e-2
0.1584375 -7.547999003777495e-2 -7.547999003777495e-2
0.15875 -7.743186935676949e-2 -7.743186935676949e-2
0.1590625 -7.46125484353799e-2 -7.46125484353799e-2
0.159375 -7.412553800436417e-2 -7.412553800436417e-2
0.1596875 -7.533103012060582e-2 -7.533103012060582e-2
0.16 -7.231237932996937e-2 -7.231237932996937e-2
0.1603125 -7.27463822208394e-2 -7.27463822208394e-2
0.160625 -7.449149783014963e-2 -7.449149783014963e-2
0.1609375 -7.071446338609366e-2 -7.071446338609366e-2
0.16125 -7.30230330309043e-2 -7.30230330309043e-2
0.1615625 -6.865875953321865e-2 -6.865875953321865e-2
0.161875 -6.880997835578473e-2 -6.880997835578473e-2
0.16218749999999998 -6.976003640734252e-2 -6.976003640734252e-2
0.1625 -6.702274479944226e-2 -6.702274479944226e-2
0.1628125 -6.969092448543979e-2 -6.969092448543979e-2
0.163125 -6.745653363868787e-2 -6.745653363868787e-2
0.16343749999999999 -6.62708859953911e-2 -6.62708859953911e-2
0.16375 -6.565147012333927e-2 -6.565147012333927e-2
0.1640625 -6.53002676762755e-2 -6.53002676762755e-2
0.164375 -6.499634539291055e-2 -6.499634539291055e-2
0.1646875 -6.439623605497236e-2 -6.439623605497236e-2
0.165 -6.50272487029726e-2 -6.50272487029726e-2
0.1653125 -6.260548901054808e-2 -6.260548901054808e-2
0.165625 -6.0368458216498944e-2 -6.0368458216498944e-2
0.1659375 -6.1319982421946584e-2 -6.1319982421946584e-2
0.16625 -5.948124958849821e-2 -5.948124958849821e-2
0.1665625 -6.052347394456792e-2 -6.052347394456792e-2
0.166875 -5.73310696019691e-2 -5.73310696019691e-2
0.1671875 -5.794489862269092e-2 -5.794489862269092e-2
0.1675 -5.889899049084324e-2 -5.889899049084324e-2
0.1678125 -5.618267644804309e-2 -5.618267644804309e-2
0.168125 -5.60672982125654e-2 -5.60672982125654e-2
0.1684375 -5.8256872242236746e-2 -5.8256872242236746e-2
0.16875 -5.587576937450667e-2 -5.587576937450667e-2
0.1690625 -5.5731250892631756e-2 -5.5731250892631756e-2
0.169375 -5.580134894826205e-2 -5.580134894826205e-2
0.1696875 -5.3503860616683774e-2 -5.3503860616683774e-2
0.16999999999999998 -5.217402112584768e-2 -5.217402112584768e-2
0.1703125 -5.136428465125409e-2 -5.136428465125409e-2
0.170625 -5.149328020588673e-2 -5.149328020588673e-2
0.1709375 -5.2377365502434436e-2 -5.2377365502434436e-2
0.17124999999999999 -5.039041599043248e-2 -5.039041599043248e-2
0.1715625 -5.013473718481709e-2 -5.013473718481709e-2
0.171875 -4.846205386088531e-2 -4.846205386088531e-2
0.1721875 -4.9694973074292825e-2 -4.9694973074292825e-2
0.1725 -4.8684980693633584e-2 -4.8684980693633584e-2
0.1728125 -4.661743302626764e-2 -4.661743302626764e-2
0.173125 -4.6471480891750794e-2 -4.6471480891750794e-2
0.1734375 -4.5501462042421004e-2 -4.5501462042421004e-2
0.17375 -4.5912404481168956e-2 -4.5912404481168956e-2
0.1740625 -4.372998277422102e-2 -4.372998277422102e-2
0.174375 -4.195408838377279e-2 -4.195408838377279e-2
0.1746875 -4.480297684126544e-2 -4.480297684126544e-2
0.175 -4.30988405816608e-2 -4.30988405816608e-2
0.1753125 -4.260448600571198e-2 -4.260448600571198e-2
0.175625 -3.927144106473879e-2 -3.927144106473879e-2
0.1759375 -3.960505335926445e-2 -3.960505335926445e-2
0.17625 -3.984061680484974e-2 -3.984061680484974e-2
0.1765625 -3.7351817259559716e-2 -3.7351817259559716e-2
0.176875 -3.738167477758925e-2 -3.738167477758925e-2
0.1771875 -3.5592292139608794e-2 -3.5592292139608794e-2
0.1775 -3.485724922911704e-2 -3.485724922911704e-2
0.17781249999999998 -3.280629132696067e-2 -3.280629132696067e-2
0.178125 -3.485298205710041e-2 -3.485298205710041e-2
0.1784375 -3.458552532943049e-2 -3.458552532943049e-2
0.17875 -3.36712924558471e-2 -3.36712924558471e-2
0.17906249999999999 -3.2057195315656095e-2 -3.2057195315656095e-2
0.179375 -3.089511488242369e-2 -3.089511488242369e-2
0.1796875 -3.352822547726664e-2 -3.352822547726664e-2
0.18 -2.983230839340667e-2 -2.983230839340667e-2
0.1803125 -2.7968794865228297e-2 -2.7968794865228297e-2
0.180625 -2.7478000823930593e-2 -2.7478000823930593e-2
0.1809375 -2.951858476667457e-2 -2.951858476667457e-2
0.18125 -2.5511729047775766e-2 -2.5511729047775766e-2
0.1815625 -2.690573535023777e-2 -2.690573535023777e-2
0.181875 -2.5167650092680738e-2 -2.5167650092680738e-2
0.1821875 -2.271412202749179e-2 -2.271412202749179e-2
0.1825 -2.4804036891237224e-2 -2.4804036891237224e-2
0.1828125 -2.1730049680809493e-2 -2.1730049680809493e-2
0.183125 -1.995625315289562e-2 -1.995625315289562e-2
0.1834375 -1.8008965742592586e-2 -1.8008965742592586e-2
0.18375 -2.146940751340498e-2 -2.146940751340498e-2
0.1840625 -1.960496064266426e-2 -1.960496064266426e-2
0.184375 -1.8439290711921963e-2 -1.8439290711921963e-2
0.1846875 -1.883806047062553e-2 -1.883806047062553e-2
0.185 -1.820307603243254e-2 -1.820307603243254e-2
0.1853125 -1.665260484646769e-2 -1.665260484646769e-2
0.18562499999999998 -1.4283473367822985e-2 -1.4283473367822985e-2
0.1859375 -1.1629511361616274e-2 -1.1629511361616274e-2
0.18625 -1.16545024940935e-2 -1.16545024940935e-2
0.1865625 -1.0910946030844748e-2 -1.0910946030844748e-2
0.18687499999999999 -1.2313260911878565e-2 -1.2313260911878565e-2
0.1871875 -1.127358083972485e-2 -1.127358083972485e-2
0.1875 -1.055120416590416e-2 -1.055120416590416e-2
0.1878125 -6.138585326834978e-3 -6.138585326834978e-3
0.188125 -8.05844845122028e-3 -8.05844845122028e-3
0.1884375 -7.318170604958318e-3 -7.318170604958318e-3
0.18875 -8.68967067476678e-3 -8.68967067476678e-3
0.1890625 -5.48593476805781e-3 -5.48593476805781e-3
0.189375 -5.090657149321665e-3 -5.090657149321665e-3
0.1896875 -4.0436625637996215e-3 -4.0436625637996215e-3
0.19 -4.218648163214489e-3 -4.218648163214489e-3
0.1903125 -2.5206558388619626e-3 -2.5206558388619626e-3
0.190625 -1.6175248776564288e-3 -1.6175248776564288e-3
0.1909375 -1.891176262643235e-3 -1.891176262643235e-3
0.19125 -9.371782866312017e-4 -9.371782866312017e-4
0.1915625 4.1898299473341893e-4 4.1898299473341893e-4
0.191875 7.435142538723127e-4 7.435142538723127e-4
0.1921875 3.38495632131508e-3 3.38495632131508e-3
0.1925 2.3030983709757535e-3 2.3030983709757535e-3
0.1928125 5.316365228327236e-3 5.316365228327236e-3
0.193125 5.801078720469199e-3 5.801078720469199e-3
0.1934375 7.311566192856667e-3 7.311566192856667e-3
0.19375 8.243372981087127e-3 8.243372981087127e-3
0.1940625 7.652096267338315e-3 7.652096267338315e-3
0.194375 1.0362612567450746e-2 1.0362612567450746e-2
0.19468749999999999 1.0942772034286286e-2 1.0942772034286286e-2
0.195 1.2626383072574576e-2 1.2626383072574576e-2
0.1953125 1.333445321670279e-2 1.333445321670279e-2
0.195625 1.0372837234217336e-2 1.0372837234217336e-2
0.1959375 1.4370052432968627e-2 1.4370052432968627e-2
0.19625 1.2863882083638423e-2 1.2863882083638423e-2
0.1965625 1.600264313428834e-2 1.600264313428834e-2
0.196875 1.6368902767953664e-2 1.6368902767953664e-2
0.1971875 1.7582364390636762e-2 1.7582364390636762e-2
0.1975 1.6693650585511755e-2 1.6693650585511755e-2
0.1978125 1.9538436986567653e-2 1.9538436986567653e-2
0.198125 2.1169277835997313e-2 2.1169277835997313e-2
0.1984375 2.0449203170801233e-2 2.0449203170801233e-2
0.19875 2.1166073490394233e-2 2.1166073490394233e-2
0.1990625 2.2895850592067113e-2 2.2895850592067113e-2
0.199375 2.4109504490570366e-2 2.4109504490570366e-2
0.1996875 2.7101726507498647e-2 2.7101726507498647e-2
0.2 2.931303887480663e-2 2.931303887480663e-2
0.2003125 2.7923072215616962e-2 2.7923072215616962e-2
0.200625 2.783491213181133e-2 2.783491213181133e-2
0.2009375 3.067141235719628e-2 3.067141235719628e-2
0.20125 3.045672596572313e-2 3.045672596572313e-2
0.2015625 3.180967380403654e-2 3.180967380403654e-2
0.201875 3.213331798001473e-2 3.213331798001473e-2
0.2021875 3.2754032301954616e-2 3.2754032301954616e-2
0.20249999999999999 3.366441885400473e-2 3.366441885400473e-2
0.2028125 3.6697910059547034e-2 3.6697910059547034e-2
0.203125 3.999057251967297e-2 3.999057251967297e-2
0.2034375 3.556721262457341e-2 3.556721262457341e-2
0.20375 3.833995157087866e-2 3.833995157087866e-2
0.2040625 4.042720371676278e-2 4.042720371676278e-2
0.204375 4.181792651211236e-2 4.181792651211236e-2
0.2046875 3.951797488166431e-2 3.951797488166431e-2
0.205 4.55043411314362e-2 4.55043411314362e-2
0.2053125 4.447521715387648e-2 4.447521715387648e-2
0.205625 4.5022948009363795e-2 4.5022948009363795e-2
0.2059375 4.344117525947677e-2 4.344117525947677e-2
0.20625 4.725135660446522e-2 4.725135660446522e-2
0.2065625 4.812761569796731e-2 4.812761569796731e-2
0.206875 4.726276571436738e-2 4.726276571436738e-2
0.2071875 4.88879628990615e-2 4.88879628990615e-2
0.2075 4.948243454605272e-2 4.948243454605272e-2
0.2078125 5.1752035014760445e-2 5.1752035014760445e-2
0.208125 5.221341067958729e-2 5.221341067958729e-2
0.2084375 5.4534173110186934e-2 5.4534173110186934e-2
0.20875 5.361339659411879e-2 5.361339659411879e-2
0.2090625 5.5340199423016934e-2 5.5340199423016934e-2
0.209375 5.708517601105978e-2 5.708517601105978e-2
0.2096875 5.807702731094633e-2 5.807702731094633e-2
0.21 5.8764670556274545e-2 5.8764670556274545e-2
0.21031249999999999 6.013186638647294e-2 6.013186638647294e-2
0.210625 5.986917658769908e-2 5.986917658769908e-2
0.2109375 6.230062245417667e-2 6.230062245417667e-2
0.21125 6.132293695536628e-2 6.132293695536628e-2
0.2115625 6.33995967757981e-2 6.33995967757981e-2
0.211875 6.553418236039743e-2 6.553418236039743e-2
0.2121875 6.835541163654835e-2 6.835541163654835e-2
0.2125 6.766127333075911e-2 6.766127333075911e-2
0.2128125 6.823537022141846e-2 6.823537022141846e-2
0.213125 6.954719815148547e-2 6.954719815148547e-2
0.2134375 7.284503118380581e-2 7.284503118380581e-2
0.21375 7.194729843154146e-2 7.194729843154146e-2
0.2140625 7.406806083558859e-2 7.406806083558859e-2
0.214375 7.326683142405255e-2 7.326683142405255e-2
0.2146875 7.476542484578186e-2 7.476542484578186e-2
0.215 7.551598114041536e-2 7.551598114041536e-2
0.2153125 7.482378613194651e-2 7.482378613194651e-2
0.215625 7.787715268937045e-2 7.787715268937045e-2
0.2159375 7.866604820565026e-2 7.866604820565026e-2
0.21625 7.89462839548376e-2 7.89462839548376e-2
0.2165625 8.191505434665469e-2 8.191505434665469e-2
0.216875 7.948985538318976e-2 7.948985538318976e-2
0.2171875 8.325553200443192e-2 8.325553200443192e-2
0.2175 8.386552677102355e-2 8.386552677102355e-2
0.2178125 8.685210880939831e-2 8.685210880939831e-2
0.21812499999999999 8.78382707904164e-2 8.78382707904164e-2
0.2184375 8.641993247424562e-2 8.641993247424562e-2
0.21875 8.936956322172573e-2 8.936956322172573e-2
0.2190625 9.115620703441873e-2 9.115620703441873e-2
0.219375 9.054858029303414e-2 9.054858029303414e-2
0.2196875 8.954328389954735e-2 8.954328389954735e-2
0.22 9.282730991621957e-2 9.282730991621957e-2
0.2203125 9.388326905791455e-2 9.388326905791455e-2
0.220625 9.582549014185116e-2 9.582549014185116e-2
0.2209375 9.572360527163237e-2 9.572360527163237e-2
0.22125 9.93734268741262e-2 9.93734268741262e-2
0.2215625 9.966052400504832e-2 9.966052400504832e-2
0.221875 1.0164467162876445e-1 1.0164467162876445e-1
0.2221875 1.0168210742544925e-1 1.0168210742544925e-1
0.2225 1.0209243651461275e-1 1.0209243651461275e-1
0.2228125 1.0472561418673632e-1 1.0472561418673632e-1
0.223125 1.0498736497270311e-1 1.0498736497270311e-1
0.2234375 1.0464896801868218e-1 1.0464896801868218e-1
0.22375 1.0446182861101061e-1 1.0446182861101061e-1
0.2240625 1.0762594697330297e-1 1.0762594697330297e-1
0.224375 1.0892359699237186e-1 1.0892359699237186e-1
0.2246875 1.1201683225140169e-1 1.1201683225140169e-1
0.225 1.0983955274677992e-1 1.0983955274677992e-1
0.2253125 1.1210540337838193e-1 1.1210540337838193e-1
0.225625 1.1199414791694817e-1 1.1199414791694817e-1
0.22593749999999999 1.1532909075508524e-1 1.1532909075508524e-1
0.22625 1.1474340029058094e-1 1.1474340029058094e-1
0.2265625 1.1763301440992091e-1 1.1763301440992091e-1
0.226875 1.1788451319061988e-1 1.1788451319061988e-1
0.2271875 1.1995091188696261e-1 1.1995091188696261e-1
0.2275 1.2102464745548769e-1 1.2102464745548769e-1
0.2278125 1.2283182194623787e-1 1.2283182194623787e-1
0.228125 1.2272755359645071e-1 1.2272755359645071e-1
0.2284375 1.2531766869305994e-1 1.2531766869305994e-1
0.22875 1.2557719054943828e-1 1.2557719054943828e-1
0.2290625 1.2734583220803852e-1 1.2734583220803852e-1
0.229375 1.2741964479009749e-1 1.2741964479009749e-1
0.2296875 1.2817540454561804e-1 1.2817540454561804e-1
0.23 1.3043832386942977e-1 1.3043832386942977e-1
0.2303125 1.2970935110824922e-1 1.2970935110824922e-1
0.230625 1.3189196135481307e-1 1.3189196135481307e-1
0.2309375 1.3448774441217193e-1 1.3448774441217193e-1
0.23125 1.340766501869437e-1 1.340766501869437e-1
0.2315625 1.360504723225402e-1 1.360504723225402e-1
0.231875 1.3604439760347287e-1 1.3604439760347287e-1
0.2321875 1.3875668506266248e-1 1.3875668506266248e-1
0.2325 1.4148008181205096e-1 1.4148008181205096e-1
0.2328125 1.402940387088618e-1 1.402940387088618e-1
0.233125 1.4142337573643982e-1 1.4142337573643982e-1
0.2334375 1.4293458952129168e-1 1.4293458952129168e-1
0.23374999999999999 1.46206802463257e-1 1.46206802463257e-1
0.2340625 1.4539518503379423e-1 1.4539518503379423e-1
0.234375 1.4804993138914124e-1 1.4804993138914124e-1
0.2346875 1.4845351174749322e-1 1.4845351174749322e-1
0.235 1.4843810548613856e-1 1.4843810548613856e-1
0.2353125 1.507610775000101e-1 1.507610775000101e-1
0.235625 1.5312437649417898e-1 1.5312437649417898e-1
0.2359375 1.551459009061089e-1 1.551459009061089e-1
0.23625 1.5390827876517488e-1 1.5390827876517488e-1
0.2365625 1.5533397492645218e-1 1.5533397492645218e-1
0.236875 1.5612635870074865e-1 1.5612635870074865e-1
0.2371875 1.5741208003469165e-1 1.5741208003469165e-1
0.2375 1.570030429787037e-1 1.570030429787037e-1
0.2378125 1.5944062860903596e-1 1.5944062860903596e-1
0.238125 1.5935433060990345e-1 1.5935433060990345e-1
0.2384375 1.6252982798350768e-1 1.6252982798350768e-1
0.23875 1.6500630787031678e-1 1.6500630787031678e-1
0.2390625 1.6726167286042237e-1 1.6726167286042237e-1
0.239375 1.6380258946405757e-1 1.6380258946405757e-1
0.2396875 1.6948320667806893e-1 1.6948320667806893e-1
0.24 1.708680136705878e-1 1.708680136705878e-1
0.2403125 1.6946890061858522e-1 1.6946890061858522e-1
0.240625 1.7297132309686258e-1 1.7297132309686258e-1
0.2409375 1.7293070532064103e-1 1.7293070532064103e-1
0.24125 1.7227686393703134e-1 1.7227686393703134e-1
0.24156249999999999 1.7618920430782037e-1 1.7618920430782037e-1
0.241875 1.7446499292923345e-1 1.7446499292923345e-1
0.2421875 1.7609537249545593e-1 1.7609537249545593e-1
0.2425 1.7860894958362206e-1 1.7860894958362206e-1
0.2428125 1.7867329978530488e-1 1.7867329978530488e-1
0.243125 1.8085149365247144e-1 1.8085149365247144e-1
0.2434375 1.83460769254725e-1 1.83460769254725e-1
0.24375 1.8163073889677417e-1 1.8163073889677417e-1
0.2440625 1.8432619916966342e-1 1.8432619916966342e-1
0.244375 1.8660429749415908e-1 1.8660429749415908e-1
0.2446875 1.8636472150119499e-1 1.8636472150119499e-1
0.245 1.8658781914887168e-1 1.8658781914887168e-1
0.2453125 1.8953901060904155e-1 1.8953901060904155e-1
0.245625 1.915656737904099e-1 1.915656737904099e-1
0.2459375 1.9096297580636e-1 1.9096297580636e-1
0.24625 1.9023521907211016e-1 1.9023521907211016e-1
0.2465625 1.9427802778664027e-1 1.9427802778664027e-1
0.246875 1.9640704444127532e-1 1.9640704444127532e-1
0.2471875 1.951850963615014e-1 1.951850963615014e-1
0.2475 1.972210568999797e-1 1.972210568999797e-1
0.2478125 1.9795451872805625e-1 1.9795451872805625e-1
0.248125 2.001706951733011e-1 2.001706951733011e-1
0.2484375 2.014082742221488e-1 2.014082742221488e-1
0.24875 2.0264889929608199e-1 2.0264889929608199e-1
0.2490625 2.0278872833891892e-1 2.0278872833891892e-1
0.249375 2.0431980624020962e-1 2.0431980624020962e-1
0.2496875 2.0733015650403086e-1 2.0733015650403086e-1
0.25 2.0891062173045594e-1 2.0891062173045594e-1
0.2503125 2.082622160740355e-1 2.082622160740355e-1
0.250625 2.1075305311574066e-1 2.1075305311574066e-1
0.25093750000000004 2.0823793136155455e-1 2.0823793136155455e-1
0.25125000000000003 2.1014049611248975e-1 2.1014049611248975e-1
0.2515625 2.1360304518411777e-1 2.1360304518411777e-1
0.251875 2.1409148178513515e-1 2.1409148178513515e-1
0.2521875 2.1562979183731823e-1 2.1562979183731823e-1
0.2525 2.1885124295708902e-1 2.1885124295708902e-1
0.25281250000000005 2.183609274271019e-1 2.183609274271019e-1
0.25312500000000004 2.199860987525879e-1 2.199860987525879e-1
0.25343750000000004 2.2253666266469718e-1 2.2253666266469718e-1
0.25375000000000003 2.2153091185787144e-1 2.2153091185787144e-1
0.2540625 2.201586970502829e-1 2.201586970502829e-1
0.254375 2.256115686116571e-1 2.256115686116571e-1
0.2546875 2.2735226299441802e-1 2.2735226299441802e-1
0.255 2.2625401947771007e-1 2.2625401947771007e-1
0.25531250000000005 2.2853413733405414e-1 2.2853413733405414e-1
0.25562500000000005 2.282204656949487e-1 2.282204656949487e-1
0.25593750000000004 2.3013601466486744e-1 2.3013601466486744e-1
0.25625000000000003 2.322349080764523e-1 2.322349080764523e-1
0.2565625 2.3184171620941907e-1 2.3184171620941907e-1
0.256875 2.3422289422687737e-1 2.3422289422687737e-1
0.2571875 2.3386316493888426e-1 2.3386316493888426e-1
0.2575 2.3593259574163294e-1 2.3593259574163294e-1
0.2578125 2.4101489477588967e-1 2.4101489477588967e-1
0.25812500000000005 2.395488961076806e-1 2.395488961076806e-1
0.25843750000000004 2.4018448300903383e-1 2.4018448300903383e-1
0.25875000000000004 2.4416817592809803e-1 2.4416817592809803e-1
0.25906250000000003 2.4281179357517413e-1 2.4281179357517413e-1
0.259375 2.4654844785463848e-1 2.4654844785463848e-1
0.2596875 2.4464813997933543e-1 2.4464813997933543e-1
0.26 2.468717168526835e-1 2.468717168526835e-1
0.2603125 2.4774934777433355e-1 2.4774934777433355e-1
0.26062500000000005 2.5112944119341574e-1 2.5112944119341574e-1
0.26093750000000004 2.5138938690502055e-1 2.5138938690502055e-1
0.26125000000000004 2.5113973052411875e-1 2.5113973052411875e-1
0.26156250000000003 2.5347945365301694e-1 2.5347945365301694e-1
0.261875 2.539768142653882e-1 2.539768142653882e-1
0.2621875 2.5530748920850765e-1 2.5530748920850765e-1
0.2625 2.59470222848722e-1 2.59470222848722e-1
0.2628125 2.5839896744041635e-1 2.5839896744041635e-1
0.26312500000000005 2.611240946505857e-1 2.611240946505857e-1
0.26343750000000005 2.59047069736698e-1 2.59047069736698e-1
0.26375000000000004 2.6245418346165916e-1 2.6245418346165916e-1
0.26406250000000003 2.6309924417641906e-1 2.6309924417641906e-1
0.264375 2.666984549601237e-1 2.666984549601237e-1
0.2646875 2.647238204352105e-1 2.647238204352105e-1
0.265 2.669368791683153e-1 2.669368791683153e-1
0.2653125 2.693226614840567e-1 2.693226614840567e-1
0.265625 2.7196606952957136e-1 2.7196606952957136e-1
0.26593750000000005 2.740028294468173e-1 2.740028294468173e-1
0.26625000000000004 2.723401674887098e-1 2.723401674887098e-1
0.26656250000000004 2.749300585585841e-1 2.749300585585841e-1
0.26687500000000003 2.7692165773810284e-1 2.7692165773810284e-1
0.2671875 2.7589468580076737e-1 2.7589468580076737e-1
0.2675 2.774278071161005e-1 2.774278071161005e-1
0.2678125 2.784385709817796e-1 2.784385709817796e-1
0.268125 2.7985089356825466e-1 2.7985089356825466e-1
0.26843750000000005 2.8139266818407105e-1 2.8139266818407105e-1
0.26875000000000004 2.8187326786091926e-1 2.8187326786091926e-1
0.26906250000000004 2.835109155553708e-1 2.835109155553708e-1
0.26937500000000003 2.84930012855102e-1 2.84930012855102e-1
0.2696875 2.866173533353047e-1 2.866173533353047e-1
0.27 2.876637997508622e-1 2.876637997508622e-1
0.2703125 2.8765846159358244e-1 2.8765846159358244e-1
0.270625 2.9075111791557884e-1 2.9075111791557884e-1
0.27093750000000005 2.924563306685739e-1 2.924563306685739e-1
0.27125000000000005 2.920752292787254e-1 2.920752292787254e-1
0.27156250000000004 2.9456918716145974e-1 2.9456918716145974e-1
0.27187500000000003 2.959683267543367e-1 2.959683267543367e-1
0.2721875 2.954058632899885e-1 2.954058632899885e-1
0.2725 2.970973450313066e-1 2.970973450313066e-1
0.2728125 2.9953322432293117e-1 2.9953322432293117e-1
0.273125 3.016358694635981e-1 3.016358694635981e-1
0.27343750000000006 3.0229246161256906e-1 3.0229246161256906e-1
0.27375000000000005 3.061275995599315e-1 3.061275995599315e-1
0.27406250000000004 3.062177149836769e-1 3.062177149836769e-1
0.27437500000000004 3.063600477601538e-1 3.063600477601538e-1
0.27468750000000003 3.057807926395979e-1 3.057807926395979e-1
0.275 3.0923727000508716e-1 3.0923727000508716e-1
0.2753125 3.1060141841207933e-1 3.1060141841207933e-1
0.275625 3.0925251288185773e-1 3.0925251288185773e-1
0.2759375 3.105568109461272e-1 3.105568109461272e-1
0.27625000000000005 3.1293276810793014e-1 3.1293276810793014e-1
0.27656250000000004 3.1584057104787444e-1 3.1584057104787444e-1
0.27687500000000004 3.142737377163938e-1 3.142737377163938e-1
0.27718750000000003 3.1577310407515125e-1 3.1577310407515125e-1
0.2775 3.187166401663033e-1 3.187166401663033e-1
0.2778125 3.194538454488791e-1 3.194538454488791e-1
0.278125 3.2036324020468765e-1 3.2036324020468765e-1
0.2784375 3.2052271448519587e-1 3.2052271448519587e-1
0.27875000000000005 3.2538726214720537e-1 3.2538726214720537e-1
0.27906250000000005 3.2447151737987934e-1 3.2447151737987934e-1
0.27937500000000004 3.257937955577743e-1 3.257937955577743e-1
0.27968750000000003 3.247991172848286e-1 3.247991172848286e-1
0.28 3.283289959143074e-1 3.283289959143074e-1
0.2803125 3.3083478694793467e-1 3.3083478694793467e-1
0.280625 3.318040796107651e-1 3.318040796107651e-1
0.2809375 3.319622053107194e-1 3.319622053107194e-1
0.28125000000000006 3.335944948856193e-1 3.335944948856193e-1
0.28156250000000005 3.337714901090747e-1 3.337714901090747e-1
0.28187500000000004 3.338881200807462e-1 3.338881200807462e-1
0.28218750000000004 3.3641947134360617e-1 3.3641947134360617e-1
0.28250000000000003 3.3882372489806567e-1 3.3882372489806567e-1
0.2828125 3.3808489143966636e-1 3.3808489143966636e-1
0.283125 3.4002198446187304e-1 3.4002198446187304e-1
0.2834375 3.4190578136717686e-1 3.4190578136717686e-1
0.28375 3.4320302172322936e-1 3.4320302172322936e-1
0.28406250000000005 3.465446694529417e-1 3.465446694529417e-1
0.28437500000000004 3.4556286487877497e-1 3.4556286487877497e-1
0.28468750000000004 3.4608540693857304e-1 3.4608540693857304e-1
0.28500000000000003 3.5011680462439454e-1 3.5011680462439454e-1
0.2853125 3.497624195925253e-1 3.497624195925253e-1
0.285625 3.4936960244936e-1 3.4936960244936e-1
0.2859375 3.537546592427132e-1 3.537546592427132e-1
0.28625 3.5430451384358985e-1 3.5430451384358985e-1
0.28656250000000005 3.562409512103839e-1 3.562409512103839e-1
0.28687500000000005 3.5520872380361634e-1 3.5520872380361634e-1
0.28718750000000004 3.581448665113838e-1 3.581448665113838e-1
0.28750000000000003 3.5760182976860033e-1 3.5760182976860033e-1
0.2878125 3.596254223662525e-1 3.596254223662525e-1
0.288125 3.5997907497294346e-1 3.5997907497294346e-1
0.2884375 3.608486423811881e-1 3.608486423811881e-1
0.28875 3.627220791950547e-1 3.627220791950547e-1
0.28906250000000006 3.6483671510090954e-1 3.6483671510090954e-1
0.28937500000000005 3.669805920028919e-1 3.669805920028919e-1
0.28968750000000004 3.660159217827639e-1 3.660159217827639e-1
0.29000000000000004 3.6783555255810807e-1 3.6783555255810807e-1
0.29031250000000003 3.6857011995793965e-1 3.6857011995793965e-1
0.290625 3.725554815951453e-1 3.725554815951453e-1
0.2909375 3.721675463551035e-1 3.721675463551035e-1
0.29125 3.72523446528521e-1 3.72523446528521e-1
0.2915625 3.7309993260764696e-1 3.7309993260764696e-1
0.29187500000000005 3.746757695631002e-1 3.746757695631002e-1
0.29218750000000004 3.77727953301064e-1 3.77727953301064e-1
0.29250000000000004 3.7767719280900547e-1 3.7767719280900547e-1
0.29281250000000003 3.782415192579718e-1 3.782415192579718e-1
0.293125 3.801607742905615e-1 3.801607742905615e-1
0.2934375 3.810146345277188e-1 3.810146345277188e-1
0.29375 3.8420458642308386e-1 3.8420458642308386e-1
0.2940625 3.860385854100512e-1 3.860385854100512e-1
0.29437500000000005 3.854892022346119e-1 3.854892022346119e-1
0.29468750000000005 3.8737647164298306e-1 3.8737647164298306e-1
0.29500000000000004 3.873746400948219e-1 3.873746400948219e-1
0.29531250000000003 3.8965334743629665e-1 3.8965334743629665e-1
0.295625 3.8902874777163543e-1 3.8902874777163543e-1
0.2959375 3.916888992383063e-1 3.916888992383063e-1
0.29625 3.9102231681868016e-1 3.9102231681868016e-1
0.2965625 3.920579858545805e-1 3.920579858545805e-1
0.29687500000000006 3.944245517500802e-1 3.944245517500802e-1
0.29718750000000005 3.945990453128614e-1 3.945990453128614e-1
0.29750000000000004 3.961551169291395e-1 3.961551169291395e-1
0.29781250000000004 3.973798265929416e-1 3.973798265929416e-1
0.29812500000000003 4.012249800210155e-1 4.012249800210155e-1
0.2984375 4.001802754483377e-1 4.001802754483377e-1
0.29875 4.021982034494611e-1 4.021982034494611e-1
0.2990625 4.0270582232533325e-1 4.0270582232533325e-1
0.299375 4.02511010791204e-1 4.02511010791204e-1
0.29968750000000005 4.036809281231397e-1 4.036809281231397e-1
0.30000000000000004 4.0673266933076757e-1 4.0673266933076757e-1
0.30031250000000004 4.082194209907355e-1 4.082194209907355e-1
0.30062500000000003 4.083776770572056e-1 4.083776770572056e-1
0.3009375 4.083352622115397e-1 4.083352622115397e-1
0.30125 4.0909336262375273e-1 4.0909336262375273e-1
0.3015625 4.1215695694295373e-1 4.1215695694295373e-1
0.301875 4.137624777295512e-1 4.137624777295512e-1
0.30218750000000005 4.1126001647630783e-1 4.1126001647630783e-1
0.30250000000000005 4.165633674079343e-1 4.165633674079343e-1
0.30281250000000004 4.1716952979122635e-1 4.1716952979122635e-1
0.30312500000000003 4.196205162623299e-1 4.196205162623299e-1
0.3034375 4.19364801296342e-1 4.19364801296342e-1
0.30375 4.231174223889864e-1 4.231174223889864e-1
0.3040625 4.203405209857918e-1 4.203405209857918e-1
0.304375 4.229816344493882e-1 4.229816344493882e-1
0.30468750000000006 4.263221101417001e-1 4.263221101417001e-1
0.30500000000000005 4.2587498676475644e-1 4.2587498676475644e-1
0.30531250000000004 4.2580802198999645e-1 4.2580802198999645e-1
0.30562500000000004 4.27472764374488e-1 4.27472764374488e-1
0.30593750000000003 4.299541244725331e-1 4.299541244725331e-1
0.30625 4.299266773796715e-1 4.299266773796715e-1
0.3065625 4.306362764198637e-1 4.306362764198637e-1
0.306875 4.323681878564001e-1 4.323681878564001e-1
0.3071875 4.3241698553065344e-1 4.3241698553065344e-1
0.30750000000000005 4.328294904290031e-1 4.328294904290031e-1
0.30781250000000004 4.367190471378306e-1 4.367190471378306e-1
0.30812500000000004 4.365229498039751e-1 4.365229498039751e-1
0.30843750000000003 4.389017920305376e-1 4.389017920305376e-1
0.30875 4.406723292457171e-1 4.406723292457171e-1
0.3090625 4.4104225910796213e-1 4.4104225910796213e-1
0.309375 4.425293300098927e-1 4.425293300098927e-1
0.3096875 4.4245997519265057e-1 4.4245997519265057e-1
0.31000000000000005 4.444249581168149e-1 4.444249581168149e-1
0.31031250000000005 4.471450027120225e-1 4.471450027120225e-1
0.31062500000000004 4.4571723959943466e-1 4.4571723959943466e-1
0.31093750000000003 4.454335330126922e-1 4.454335330126922e-1
0.31125 4.49520137739273e-1 4.49520137739273e-1
0.3115625 4.492897882512805e-1 4.492897882512805e-1
0.311875 4.5013625845494953e-1 4.5013625845494953e-1
0.3121875 4.5109540790604097e-1 4.5109540790604097e-1
0.31250000000000006 4.510583306398983e-1 4.510583306398983e-1
0.31281250000000005 4.5436580750997546e-1 4.5436580750997546e-1
0.31312500000000004 4.534450292197105e-1 4.534450292197105e-1
0.31343750000000004 4.585686923897354e-1 4.585686923897354e-1
0.31375000000000003 4.567392475151335e-1 4.567392475151335e-1
0.3140625 4.596906236029552e-1 4.596906236029552e-1
0.314375 4.591253841174874e-1 4.591253841174874e-1
0.3146875 4.6165765861524033e-1 4.6165765861524033e-1
0.315 4.627452854988858e-1 4.627452854988858e-1
0.31531250000000005 4.6496335393344435e-1 4.6496335393344435e-1
0.31562500000000004 4.645968858813374e-1 4.645968858813374e-1
0.31593750000000004 4.6618945623577e-1 4.6618945623577e-1
0.31625000000000003 4.661355979599646e-1 4.661355979599646e-1
0.3165625 4.683160025115738e-1 4.683160025115738e-1
0.316875 4.683791500734058e-1 4.683791500734058e-1
0.3171875 4.686295361223527e-1 4.686295361223527e-1
0.3175 4.71150211006079e-1 4.71150211006079e-1
0.31781250000000005 4.7200464056736546e-1 4.7200464056736546e-1
0.31812500000000005 4.752229103287844e-1 4.752229103287844e-1
0.31843750000000004 4.7585607694854826e-1 4.7585607694854826e-1
0.31875000000000003 4.7456540702323746e-1 4.7456540702323746e-1
0.3190625 4.781767258121361e-1 4.781767258121361e-1
0.319375 4.7763214151864286e-1 4.7763214151864286e-1
0.3196875 4.780985229122505e-1 4.780985229122505e-1
0.32 4.798004268737257e-1 4.798004268737257e-1
0.32031250000000006 4.7998978795117164e-1 4.7998978795117164e-1
0.32062500000000005 4.796781517375619e-1 4.796781517375619e-1
0.32093750000000004 4.815265254451786e-1 4.815265254451786e-1
0.32125000000000004 4.8412317416596107e-1 4.8412317416596107e-1
0.32156250000000003 4.8612247336250203e-1 4.8612247336250203e-1
0.321875 4.8386099872895993e-1 4.8386099872895993e-1
0.3221875 4.850797644467546e-1 4.850797644467546e-1
0.3225 4.870855236413716e-1 4.870855236413716e-1
0.3228125 4.885431502739719e-1 4.885431502739719e-1
0.32312500000000005 4.90277770408329e-1 4.90277770408329e-1
0.32343750000000004 4.908850741153854e-1 4.908850741153854e-1
0.32375000000000004 4.9312659654065083e-1 4.9312659654065083e-1
0.32406250000000003 4.9303669229248026e-1 4.9303669229248026e-1
0.324375 4.9276547674394333e-1 4.9276547674394333e-1
0.3246875 4.9488944849967975e-1 4.9488944849967975e-1
0.325 4.951787653097197e-1 4.951787653097197e-1
0.3253125 4.9758640925215314e-1 4.9758640925215314e-1
0.32562500000000005 4.9783439925527073e-1 4.9783439925527073e-1
0.32593750000000005 4.995608877530229e-1 4.995608877530229e-1
0.32625000000000004 5.011159449546083e-1 5.011159449546083e-1
0.32656250000000003 5.014647325463555e-1 5.014647325463555e-1
0.326875 5.007974330306295e-1 5.007974330306295e-1
0.3271875 5.043218050025642e-1 5.043218050025642e-1
0.3275 5.0461183887096e-1 5.0461183887096e-1
0.3278125 5.029941537384728e-1 5.029941537384728e-1
0.32812500000000006 5.064424278744353e-1 5.064424278744353e-1
0.32843750000000005 5.06715261485442e-1 5.06715261485442e-1
0.32875000000000004 5.067797881707063e-1 5.067797881707063e-1
0.32906250000000004 5.098364278251664e-1 5.098364278251664e-1
0.32937500000000003 5.101891223405799e-1 5.101891223405799e-1
0.3296875 5.109419332205105e-1 5.109419332205105e-1
0.33 5.108208385229771e-1 5.108208385229771e-1
0.3303125 5.126697070370936e-1 5.126697070370936e-1
0.330625 5.144477846295556e-1 5.144477846295556e-1
0.33093750000000005 5.142193725042032e-1 5.142193725042032e-1
0.33125000000000004 5.168473568567604e-1 5.168473568567604e-1
0.33156250000000004 5.163554168082554e-1 5.163554168082554e-1
0.33187500000000003 5.172632903304928e-1 5.172632903304928e-1
0.3321875 5.173862635368094e-1 5.173862635368094e-1
0.3325 5.197482251135623e-1 5.197482251135623e-1
0.3328125 5.210641808931085e-1 5.210641808931085e-1
0.333125 5.213516667538896e-1 5.213516667538896e-1
0.33343750000000005 5.21913741923572e-1 5.21913741923572e-1
0.33375000000000005 5.234836927902959e-1 5.234836927902959e-1
0.33406250000000004 5.252582940127466e-1 5.252582940127466e-1
0.33437500000000003 5.244499726457432e-1 5.244499726457432e-1
0.3346875 5.248013786197587e-1 5.248013786197587e-1
0.335 5.280309218656383e-1 5.280309218656383e-1
0.3353125 5.269685615369779e-1 5.269685615369779e-1
0.335625 5.294372775825194e-1 5.294372775825194e-1
0.33593750000000006 5.283382888049344e-1 5.283382888049344e-1
0.33625000000000005 5.295074769415349e-1 5.295074769415349e-1
0.33656250000000004 5.318675563267332e-1 5.318675563267332e-1
0.33687500000000004 5.311701989233368e-1 5.311701989233368e-1
0.33718750000000003 5.326727909598956e-1 5.326727909598956e-1
0.3375 5.341832462636829e-1 5.341832462636829e-1
0.3378125 5.359301842916464e-1 5.359301842916464e-1
0.338125 5.359590065923383e-1 5.359590065923383e-1
0.3384375 5.35765792902839e-1 5.35765792902839e-1
0.33875000000000005 5.394174434671184e-1 5.394174434671184e-1
0.33906250000000004 5.379819509933439e-1 5.379819509933439e-1
0.33937500000000004 5.392687159697287e-1 5.392687159697287e-1
0.33968750000000003 5.401348471446452e-1 5.401348471446452e-1
0.34 5.411959342819044e-1 5.411959342819044e-1
0.3403125 5.415379909525653e-1 5.415379909525653e-1
0.340625 5.419727988910834e-1 5.419727988910834e-1
0.3409375 5.429581708668136e-1 5.429581708668136e-1
0.34125000000000005 5.450678039590455e-1 5.450678039590455e-1
0.34156250000000005 5.459730847178887e-1 5.459730847178887e-1
0.34187500000000004 5.455625270347353e-1 5.455625270347353e-1
0.34218750000000003 5.476063291487661e-1 5.476063291487661e-1
0.3425 5.484289290159721e-1 5.484289290159721e-1
0.3428125 5.495106701792336e-1 5.495106701792336e-1
0.343125 5.50519764530736e-1 5.50519764530736e-1
0.3434375 5.51706296404336e-1 5.51706296404336e-1
0.34375000000000006 5.512457237853594e-1 5.512457237853594e-1
0.34406250000000005 5.505341335272531e-1 5.505341335272531e-1
0.34437500000000004 5.534324435796405e-1 5.534324435796405e-1
0.34468750000000004 5.52996329263169e-1 5.52996329263169e-1
0.34500000000000003 5.537308541091077e-1 5.537308541091077e-1
0.3453125 5.549957586822982e-1 5.549957586822982e-1
0.345625 5.567403780308267e-1 5.567403780308267e-1
0.3459375 5.559640201943692e-1 5.559640201943692e-1
0.34625 5.585120044823269e-1 5.585120044823269e-1
0.34656250000000005 5.57695212321323e-1 5.57695212321323e-1
0.34687500000000004 5.58881759936912e-1 5.58881759936912e-1
0.34718750000000004 5.598295999896434e-1 5.598295999896434e-1
0.34750000000000003 5.604519599055946e-1 5.604519599055946e-1
0.3478125 5.6199194374567e-1 5.6199194374567e-1
0.348125 5.611926885633691e-1 5.611926885633691e-1
0.3484375 5.630691981348717e-1 5.630691981348717e-1
0.34875 5.65695951026373e-1 5.65695951026373e-1
0.34906250000000005 5.649316208364779e-1 5.649316208364779e-1
0.34937500000000005 5.671275103991773e-1 5.671275103991773e-1
0.34968750000000004 5.659017242526714e-1 5.659017242526714e-1
0.35000000000000003 5.657739556002523e-1 5.657739556002523e-1
0.3503125 5.697290572843938e-1 5.697290572843938e-1
0.350625 5.694152011174536e-1 5.694152011174536e-1
0.3509375 5.686978920480668e-1 5.686978920480668e-1
0.35125 5.706548481733078e-1 5.706548481733078e-1
0.35156250000000006 5.708030247895293e-1 5.708030247895293e-1
0.35187500000000005 5.705159807196649e-1 5.705159807196649e-1
0.35218750000000004 5.72048350173918e-1 5.72048350173918e-1
0.35250000000000004 5.736688371096532e-1 5.736688371096532e-1
0.35281250000000003 5.732122463617086e-1 5.732122463617086e-1
0.353125 5.734606509004605e-1 5.734606509004605e-1
0.3534375 5.745606851083265e-1 5.745606851083265e-1
0.35375 5.759482687586113e-1 5.759482687586113e-1
0.3540625 5.749596844500955e-1 5.749596844500955e-1
0.35437500000000005 5.765386363487321e-1 5.765386363487321e-1
0.35468750000000004 5.770431772098616e-1 5.770431772098616e-1
0.35500000000000004 5.787157169100281e-1 5.787157169100281e-1
0.35531250000000003 5.792154788799051e-1 5.792154788799051e-1
0.355625 5.794687795849311e-1 5.794687795849311e-1
0.3559375 5.802692174659567e-1 5.802692174659567e-1
0.35625 5.80432249873911e-1 5.80432249873911e-1
0.3565625 5.814155635087443e-1 5.814155635087443e-1
0.35687500000000005 5.817327173456759e-1 5.817327173456759e-1
0.35718750000000005 5.836701540779812e-1 5.836701540779812e-1
0.35750000000000004 5.836593158403955e-1 5.836593158403955e-1
0.35781250000000003 5.830665624028368e-1 5.830665624028368e-1
0.358125 5.84429796938184e-1 5.84429796938184e-1
0.3584375 5.855245553080293e-1 5.855245553080293e-1
0.35875 5.845283683830074e-1 5.845283683830074e-1
0.3590625 5.864219835294078e-1 5.864219835294078e-1
0.35937500000000006 5.859901864885613e-1 5.859901864885613e-1
0.35968750000000005 5.868793824484326e-1 5.868793824484326e-1
0.36000000000000004 5.881187225350457e-1 5.881187225350457e-1
0.36031250000000004 5.900558648379954e-1 5.900558648379954e-1
0.36062500000000003 5.910898080292553e-1 5.910898080292553e-1
0.3609375 5.901241103181745e-1 5.901241103181745e-1
0.36125 5.914782354500856e-1 5.914782354500856e-1
0.3615625 5.909868934441418e-1 5.909868934441418e-1
0.361875 5.931116951824604e-1 5.931116951824604e-1
0.36218750000000005 5.923620482931709e-1 5.923620482931709e-1
0.36250000000000004 5.934468818943968e-1 5.934468818943968e-1
0.36281250000000004 5.944499136274315e-1 5.944499136274315e-1
0.36312500000000003 5.950690440432025e-1 5.950690440432025e-1
0.3634375 5.954379331445123e-1 5.954379331445123e-1
0.36375 5.948294403845464e-1 5.948294403845464e-1
0.3640625 5.940033179768305e-1 5.940033179768305e-1
0.364375 5.954018170780726e-1 5.954018170780726e-1
0.36468750000000005 5.973869328272938e-1 5.973869328272938e-1
0.36500000000000005 5.990761154715072e-1 5.990761154715072e-1
0.36531250000000004 5.970598033691656e-1 5.970598033691656e-1
0.36562500000000003 5.989406946219331e-1 5.989406946219331e-1
0.3659375 5.993269162616341e-1 5.993269162616341e-1
0.36625 5.988764807143978e-1 5.988764807143978e-1
0.3665625 5.986950150504979e-1 5.986950150504979e-1
0.366875 5.998438600989173e-1 5.998438600989173e-1
0.36718750000000006 6.023787378731411e-1 6.023787378731411e-1
0.36750000000000005 6.010427478109248e-1 6.010427478109248e-1
0.36781250000000004 6.027284024581148e-1 6.027284024581148e-1
0.36812500000000004 6.013817380021917e-1 6.013817380021917e-1
0.36843750000000003 6.028034102244417e-1 6.028034102244417e-1
0.36875 6.036619824424632e-1 6.036619824424632e-1
0.3690625 6.032875153903658e-1 6.032875153903658e-1
0.369375 6.039523996894784e-1 6.039523996894784e-1
0.3696875 6.04158591490477e-1 6.04158591490477e-1
0.37000000000000005 6.049980799958119e-1 6.049980799958119e-1
0.37031250000000004 6.073044588197716e-1 6.073044588197716e-1
0.37062500000000004 6.043050388907885e-1 6.043050388907885e-1
0.37093750000000003 6.057983376254468e-1 6.057983376254468e-1
0.37125 6.079641879803601e-1 6.079641879803601e-1
0.3715625 6.071564264648712e-1 6.071564264648712e-1
0.371875 6.085955590008778e-1 6.085955590008778e-1
0.3721875 6.083553621418103e-1 6.083553621418103e-1
0.37250000000000005 6.100198205402192e-1 6.100198205402192e-1
0.37281250000000005 6.097181616519718e-1 6.097181616519718e-1
0.37312500000000004 6.080551397863472e-1 6.080551397863472e-1
0.37343750000000003 6.11135298032468e-1 6.11135298032468e-1
0.37375 6.099280871508652e-1 6.099280871508652e-1
0.3740625 6.096632579106425e-1 6.096632579106425e-1
0.374375 6.106443497213148e-1 6.106443497213148e-1
0.3746875 6.111829261442834e-1 6.111829261442834e-1
0.37500000000000006 6.113085302381931e-1 6.113085302381931e-1
0.37531250000000005 6.110355813423665e-1 6.110355813423665e-1
0.37562500000000004 6.123778416663752e-1 6.123778416663752e-1
0.37593750000000004 6.12598537709391e-1 6.12598537709391e-1
0.37625000000000003 6.134368437754345e-1 6.134368437754345e-1
0.3765625 6.122586254817177e-1 6.122586254817177e-1
0.376875 6.139403693876373e-1 6.139403693876373e-1
0.3771875 6.123882189088361e-1 6.123882189088361e-1
0.37750000000000006 6.141716761242604e-1 6.141716761242604e-1
0.37781250000000005 6.144694240495481e-1 6.144694240495481e-1
0.37812500000000004 6.157749575418618e-1 6.157749575418618e-1
0.37843750000000004 6.149731559317386e-1 6.149731559317386e-1
0.37875000000000003 6.149908811026306e-1 6.149908811026306e-1
0.3790625 6.158179435054079e-1 6.158179435054079e-1
0.379375 6.14735609954141e-1 6.14735609954141e-1
0.3796875 6.135735030971317e-1 6.135735030971317e-1
0.38 6.166304058877357e-1 6.166304058877357e-1
0.38031250000000005 6.160908060449399e-1 6.160908060449399e-1
0.38062500000000005 6.173475515368407e-1 6.173475515368407e-1
0.38093750000000004 6.175398773735195e-1 6.175398773735195e-1
0.38125000000000003 6.16050742409743e-1 6.16050742409743e-1
0.3815625 6.171431783237038e-1 6.171431783237038e-1
0.381875 6.166557530453245e-1 6.166557530453245e-1
0.3821875 6.170549221010786e-1 6.170549221010786e-1
0.3825 6.202017549822356e-1 6.202017549822356e-1
0.38281250000000006 6.199678836474503e-1 6.199678836474503e-1
0.38312500000000005 6.193929918645606e-1 6.193929918645606e-1
0.38343750000000004 6.191564343446769e-1 6.191564343446769e-1
0.38375000000000004 6.17972312485608e-1 6.17972312485608e-1
0.38406250000000003 6.191594402499048e-1 6.191594402499048e-1
0.384375 6.188216397556969e-1 6.188216397556969e-1
0.3846875 6.2082689886397e-1 6.2082689886397e-1
0.385 6.188640538839989e-1 6.188640538839989e-1
0.38531250000000006 6.192041917745881e-1 6.192041917745881e-1
0.38562500000000005 6.20382052350851e-1 6.20382052350851e-1
0.38593750000000004 6.212970668630531e-1 6.212970668630531e-1
0.38625000000000004 6.193467195753781e-1 6.193467195753781e-1
0.38656250000000003 6.201633549811048e-1 6.201633549811048e-1
0.386875 6.204359643136739e-1 6.204359643136739e-1
0.3871875 6.194722590155832e-1 6.194722590155832e-1
0.3875 6.194475469524603e-1 6.194475469524603e-1
0.3878125 6.206989764987609e-1 6.206989764987609e-1
0.38812500000000005 6.190298678532598e-1 6.190298678532598e-1
0.38843750000000005 6.198451021341951e-1 6.198451021341951e-1
0.38875000000000004 6.207609376447634e-1 6.207609376447634e-1
0.38906250000000003 6.208635733069512e-1 6.208635733069512e-1
0.389375 6.196616704362894e-1 6.196616704362894e-1
0.3896875 6.22327666726096e-1 6.22327666726096e-1
0.39 6.200936137643565e-1 6.200936137643565e-1
0.3903125 6.214233558881004e-1 6.214233558881004e-1
0.39062500000000006 6.209661237510771e-1 6.209661237510771e-1
0.39093750000000005 6.22304430556869e-1 6.22304430556869e-1
0.39125000000000004 6.211028120224453e-1 6.211028120224453e-1
0.39156250000000004 6.21365931876471e-1 6.21365931876471e-1
0.39187500000000003 6.207637786249505e-1 6.207637786249505e-1
0.3921875 6.212465350059118e-1 6.212465350059118e-1
0.3925 6.226608172515169e-1 6.226608172515169e-1
0.3928125 6.203062668760593e-1 6.203062668760593e-1
0.39312500000000006 6.223330940463709e-1 6.223330940463709e-1
0.39343750000000005 6.201276649190275e-1 6.201276649190275e-1
0.39375000000000004 6.23499193347743e-1 6.23499193347743e-1
0.39406250000000004 6.206787706635621e-1 6.206787706635621e-1
0.39437500000000003 6.198347510199254e-1 6.198347510199254e-1
0.3946875 6.21459989866298e-1 6.21459989866298e-1
0.395 6.205433295506735e-1 6.205433295506735e-1
0.3953125 6.205695039384862e-1 6.205695039384862e-1
0.395625 6.186969781104379e-1 6.186969781104379e-1
0.39593750000000005 6.211235222911453e-1 6.211235222911453e-1
0.39625000000000005 6.217819010942547e-1 6.217819010942547e-1
0.39656250000000004 6.198192868173917e-1 6.198192868173917e-1
0.39687500000000003 6.196321631603494e-1 6.196321631603494e-1
0.3971875 6.207336581047e-1 6.207336581047e-1
0.3975 6.197230551436403e-1 6.197230551436403e-1
0.3978125 6.20753560925368e-1 6.20753560925368e-1
0.398125 6.20892788753781e-1 6.20892788753781e-1
0.39843750000000006 6.190029673005482e-1 6.190029673005482e-1
0.39875000000000005 6.186406651402647e-1 6.186406651402647e-1
0.39906250000000004 6.204447251764575e-1 6.204447251764575e-1
0.39937500000000004 6.191304445856529e-1 6.191304445856529e-1
0.39968750000000003 6.185805359655658e-1 6.185805359655658e-1
0.4 6.188093839130486e-1 6.188093839130486e-1
0.4003125 6.190762018082294e-1 6.190762018082294e-1
0.400625 6.183791653218575e-1 6.183791653218575e-1
0.40093750000000006 6.176392342456891e-1 6.176392342456891e-1
0.40125000000000005 6.156843708238737e-1 6.156843708238737e-1
0.40156250000000004 6.172949399390744e-1 6.172949399390744e-1
0.40187500000000004 6.174448927538831e-1 6.174448927538831e-1
0.40218750000000003 6.161645580064485e-1 6.161645580064485e-1
0.4025 6.155958826491768e-1 6.155958826491768e-1
0.4028125 6.159121635515019e-1 6.159121635515019e-1
0.403125 6.163223578569612e-1 6.163223578569612e-1
0.4034375 6.153132918880599e-1 6.153132918880599e-1
0.40375000000000005 6.160179515516573e-1 6.160179515516573e-1
0.40406250000000005 6.1638957668315e-1 6.1638957668315e-1
0.40437500000000004 6.156755892616728e-1 6.156755892616728e-1
0.40468750000000003 6.156148481727994e-1 6.156148481727994e-1
0.405 6.155511665870561e-1 6.155511665870561e-1
0.4053125 6.148340535090027e-1 6.148340535090027e-1
0.405625 6.15901471530651e-1 6.15901471530651e-1
0.4059375 6.130737020037484e-1 6.130737020037484e-1
0.40625000000000006 6.144221266607017e-1 6.144221266607017e-1
0.40656250000000005 6.123466631354857e-1 6.123466631354857e-1
0.40687500000000004 6.124838881410595e-1 6.124838881410595e-1
0.40718750000000004 6.111548943982141e-1 6.111548943982141e-1
0.40750000000000003 6.143414062265036e-1 6.143414062265036e-1
0.4078125 6.124712627923143e-1 6.124712627923143e-1
0.408125 6.104191510676626e-1 6.104191510676626e-1
0.4084375 6.098207080372502e-1 6.098207080372502e-1
0.40875000000000006 6.116874041620575e-1 6.116874041620575e-1
0.40906250000000005 6.086882668410452e-1 6.086882668410452e-1
0.40937500000000004 6.107919205870074e-1 6.107919205870074e-1
0.40968750000000004 6.088373339126063e-1 6.088373339126063e-1
0.41000000000000003 6.0955979291366e-1 6.0955979291366e-1
0.4103125 6.09987661009245e-1 6.09987661009245e-1
0.410625 6.075253918971155e-1 6.075253918971155e-1
0.4109375 6.071402491905245e-1 6.071402491905245e-1
0.41125 6.067372912400968e-1 6.067372912400968e-1
0.41156250000000005 6.061542212294624e-1 6.061542212294624e-1
0.41187500000000005 6.050731897824333e-1 6.050731897824333e-1
0.41218750000000004 6.061189671711871e-1 6.061189671711871e-1
0.41250000000000003 6.051319831188264e-1 6.051319831188264e-1
0.4128125 6.0355417771716e-1 6.0355417771716e-1
0.413125 6.044384869549502e-1 6.044384869549502e-1
0.4134375 6.027160598383032e-1 6.027160598383032e-1
0.41375 6.019422224788284e-1 6.019422224788284e-1
0.41406250000000006 6.022883942737733e-1 6.022883942737733e-1
0.41437500000000005 6.002264636750168e-1 6.002264636750168e-1
0.41468750000000004 6.01551182363937e-1 6.01551182363937e-1
0.41500000000000004 6.003440131180922e-1 6.003440131180922e-1
0.41531250000000003 5.997723322789623e-1 5.997723322789623e-1
0.415625 6.002625678029743e-1 6.002625678029743e-1
0.4159375 5.987964402109354e-1 5.987964402109354e-1
0.41625 5.992718170294209e-1 5.992718170294209e-1
0.41656250000000006 5.978585468654272e-1 5.978585468654272e-1
0.41687500000000005 5.986835657027312e-1 5.986835657027312e-1
0.41718750000000004 5.966364925589458e-1 5.966364925589458e-1
0.41750000000000004 5.952046668833644e-1 5.952046668833644e-1
0.41781250000000003 5.971645621864807e-1 5.971645621864807e-1
0.418125 5.96175327110859e-1 5.96175327110859e-1
0.4184375 5.961578593194643e-1 5.961578593194643e-1
0.41875 5.954867175274101e-1 5.954867175274101e-1
0.4190625 5.91576553894174e-1 5.91576553894174e-1
0.41937500000000005 5.927797904560519e-1 5.927797904560519e-1
0.41968750000000005 5.908405382670479e-1 5.908405382670479e-1
0.42000000000000004 5.903133635350057e-1 5.903133635350057e-1
0.42031250000000003 5.894519268897964e-1 5.894519268897964e-1
0.420625 5.878490282666915e-1 5.878490282666915e-1
0.4209375 5.868174845011707e-1 5.868174845011707e-1
0.42125 5.879006634354935e-1 5.879006634354935e-1
0.4215625 5.868281225628378e-1 5.868281225628378e-1
0.42187500000000006 5.857231986440636e-1 5.857231986440636e-1
0.42218750000000005 5.865992119120618e-1 5.865992119120618e-1
0.42250000000000004 5.840703817728352e-1 5.840703817728352e-1
0.42281250000000004 5.8321844017114e-1 5.8321844017114e-1
0.42312500000000003 5.828975103420815e-1 5.828975103420815e-1
0.4234375 5.812379092226818e-1 5.812379092226818e-1
0.42375 5.811112017757294e-1 5.811112017757294e-1
0.4240625 5.795796049770159e-1 5.795796049770159e-1
0.42437500000000006 5.79565560645551e-1 5.79565560645551e-1
0.42468750000000005 5.789200886675188e-1 5.789200886675188e-1
0.42500000000000004 5.782190659543174e-1 5.782190659543174e-1
0.42531250000000004 5.772238749353162e-1 5.772238749353162e-1
0.42562500000000003 5.751874440168647e-1 5.751874440168647e-1
0.4259375 5.764858484306385e-1 5.764858484306385e-1
0.42625 5.743025002441753e-1 5.743025002441753e-1
0.4265625 5.719845754738797e-1 5.719845754738797e-1
0.426875 5.726349048057271e-1 5.726349048057271e-1
0.42718750000000005 5.702398298092701e-1 5.702398298092701e-1
0.42750000000000005 5.696893700324379e-1 5.696893700324379e-1
0.42781250000000004 5.697775439978612e-1 5.697775439978612e-1
0.42812500000000003 5.669844500901489e-1 5.669844500901489e-1
0.4284375 5.661999269846545e-1 5.661999269846545e-1
0.42875 5.666694665424528e-1 5.666694665424528e-1
0.4290625 5.637539069078228e-1 5.637539069078228e-1
0.429375 5.66188078994446e-1 5.66188078994446e-1
0.42968750000000006 5.637055924756167e-1 5.637055924756167e-1
0.43000000000000005 5.620732232860517e-1 5.620732232860517e-1
0.43031250000000004 5.614435946700267e-1 5.614435946700267e-1
0.43062500000000004 5.602936390308058e-1 5.602936390308058e-1
0.43093750000000003 5.595757324315853e-1 5.595757324315853e-1
0.43125 5.575254980204134e-1 5.575254980204134e-1
0.4315625 5.574275934866817e-1 5.574275934866817e-1
0.431875 5.568126353241949e-1 5.568126353241949e-1
0.43218750000000006 5.543817894575112e-1 5.543817894575112e-1
0.43250000000000005 5.540971784935662e-1 5.540971784935662e-1
0.43281250000000004 5.516669789811202e-1 5.516669789811202e-1
0.43312500000000004 5.501797501613508e-1 5.501797501613508e-1
0.43343750000000003 5.486806877725483e-1 5.486806877725483e-1
0.43375 5.499303716656412e-1 5.499303716656412e-1
0.4340625 5.481988394938524e-1 5.481988394938524e-1
0.434375 5.47375696605104e-1 5.47375696605104e-1
0.4346875 5.459504592188749e-1 5.459504592188749e-1
0.43500000000000005 5.430469176426866e-1 5.430469176426866e-1
0.43531250000000005 5.41519427060666e-1 5.41519427060666e-1
0.43562500000000004 5.41023567390357e-1 5.41023567390357e-1
0.43593750000000003 5.381869277012354e-1 5.381869277012354e-1
0.43625 5.388256540402834e-1 5.388256540402834e-1
0.4365625 5.382666829610114e-1 5.382666829610114e-1
0.436875 5.369748357666593e-1 5.369748357666593e-1
0.4371875 5.3595123693849e-1 5.3595123693849e-1
0.43750000000000006 5.344284839380178e-1 5.344284839380178e-1
0.43781250000000005 5.321815514617354e-1 5.321815514617354e-1
0.43812500000000004 5.307510609582549e-1 5.307510609582549e-1
0.43843750000000004 5.29494197550366e-1 5.29494197550366e-1
0.43875000000000003 5.28758922380848e-1 5.28758922380848e-1
0.4390625 5.254042064244002e-1 5.254042064244002e-1
0.439375 5.250772289110044e-1 5.250772289110044e-1
0.4396875 5.229517770881555e-1 5.229517770881555e-1
0.44000000000000006 5.231975074489581e-1 5.231975074489581e-1
0.44031250000000005 5.223238946512536e-1 5.223238946512536e-1
0.44062500000000004 5.199852605651811e-1 5.199852605651811e-1
0.44093750000000004 5.200795216606364e-1 5.200795216606364e-1
0.44125000000000003 5.18232066192513e-1 5.18232066192513e-1
0.4415625 5.177370842125582e-1 5.177370842125582e-1
0.441875 5.136001950964326e-1 5.136001950964326e-1
0.4421875 5.13167253406027e-1 5.13167253406027e-1
0.4425 5.108611047935936e-1 5.108611047935936e-1
0.44281250000000005 5.086231259058875e-1 5.086231259058875e-1
0.44312500000000005 5.082958544092433e-1 5.082958544092433e-1
0.44343750000000004 5.064879281770116e-1 5.064879281770116e-1
0.44375000000000003 5.059234616538104e-1 5.059234616538104e-1
0.4440625 5.042713934490619e-1 5.042713934490619e-1
0.444375 5.037535116535308e-1 5.037535116535308e-1
0.4446875 5.006385275205956e-1 5.006385275205956e-1
0.445 4.9941893787768077e-1 4.9941893787768077e-1
0.44531250000000006 4.990710011132249e-1 4.990710011132249e-1
0.44562500000000005 4.9619873684132454e-1 4.9619873684132454e-1
0.44593750000000004 4.949705897720831e-1 4.949705897720831e-1
0.44625000000000004 4.9417612476058803e-1 4.9417612476058803e-1
0.44656250000000003 4.9232116883017607e-1 4.9232116883017607e-1
0.446875 4.8915850916027903e-1 4.8915850916027903e-1
0.4471875 4.884680926755207e-1 4.884680926755207e-1
0.4475 4.864129365983443e-1 4.864129365983443e-1
0.44781250000000006 4.854586495178408e-1 4.854586495178408e-1
0.44812500000000005 4.82049777859447e-1 4.82049777859447e-1
0.44843750000000004 4.8283032942804294e-1 4.8283032942804294e-1
0.44875000000000004 4.7984500773241034e-1 4.7984500773241034e-1
0.44906250000000003 4.7976300684995277e-1 4.7976300684995277e-1
0.449375 4.752654588829044e-1 4.752654588829044e-1
0.4496875 4.748207226048633e-1 4.748207226048633e-1
0.45 4.7145861196831884e-1 4.7145861196831884e-1
0.4503125 4.71335077129015e-1 4.71335077129015e-1
0.45062500000000005 4.687328852153767e-1 4.687328852153767e-1
0.45093750000000005 4.679418064879881e-1 4.679418064879881e-1
0.45125000000000004 4.6550538942783515e-1 4.6550538942783515e-1
0.45156250000000003 4.6202491674744106e-1 4.6202491674744106e-1
0.451875 4.63803384243465e-1 4.63803384243465e-1
0.4521875 4.5875019226132263e-1 4.5875019226132263e-1
0.4525 4.575273203609411e-1 4.575273203609411e-1
0.4528125 4.566295203747357e-1 4.566295203747357e-1
0.45312500000000006 4.538305165379368e-1 4.538305165379368e-1
0.45343750000000005 4.5475234511541185e-1 4.5475234511541185e-1
0.45375000000000004 4.479947426294073e-1 4.479947426294073e-1
0.45406250000000004 4.495043586551217e-1 4.495043586551217e-1
0.45437500000000003 4.4750213150568907e-1 4.4750213150568907e-1
0.4546875 4.4531889310455863e-1 4.4531889310455863e-1
0.455 4.4169117417895887e-1 4.4169117417895887e-1
0.4553125 4.403644348802116e-1 4.403644348802116e-1
0.45562500000000006 4.3794365497892596e-1 4.3794365497892596e-1
0.45593750000000005 4.3547389198356523e-1 4.3547389198356523e-1
0.45625000000000004 4.344531608970099e-1 4.344531608970099e-1
0.45656250000000004 4.32208392929442e-1 4.32208392929442e-1
0.45687500000000003 4.3022636405867143e-1 4.3022636405867143e-1
0.4571875 4.26675420636502e-1 4.26675420636502e-1
0.4575 4.252574764214385e-1 4.252574764214385e-1
0.4578125 4.2534245658798664e-1 4.2534245658798664e-1
0.458125 4.231632129499756e-1 4.231632129499756e-1
0.45843750000000005 4.209969090853063e-1 4.209969090853063e-1
0.45875000000000005 4.181006720064486e-1 4.181006720064486e-1
0.45906250000000004 4.15227857929767e-1 4.15227857929767e-1
0.45937500000000003 4.1382236182066645e-1 4.1382236182066645e-1
0.4596875 4.1119903193457485e-1 4.1119903193457485e-1
0.46 4.0898432706039767e-1 4.0898432706039767e-1
0.4603125 4.074512519826383e-1 4.074512519826383e-1
0.460625 4.0393538357084235e-1 4.0393538357084235e-1
0.46093750000000006 4.026046711754132e-1 4.026046711754132e-1
0.46125000000000005 3.9954035230725804e-1 3.9954035230725804e-1
0.46156250000000004 3.9780756122768235e-1 3.9780756122768235e-1
0.46187500000000004 3.9582912665746317e-1 3.9582912665746317e-1
0.46218750000000003 3.9363107984813706e-1 3.9363107984813706e-1
0.4625 3.913247820835748e-1 3.913247820835748e-1
0.4628125 3.886765101859053e-1 3.886765101859053e-1
0.463125 3.864630670284894e-1 3.864630670284894e-1
0.46343750000000006 3.8521528089931945e-1 3.8521528089931945e-1
0.46375000000000005 3.8094498076661676e-1 3.8094498076661676e-1
0.46406250000000004 3.7981395718707045e-1 3.7981395718707045e-1
0.46437500000000004 3.7698402307505585e-1 3.7698402307505585e-1
0.46468750000000003 3.7504239182003385e-1 3.7504239182003385e-1
0.465 3.728908551025141e-1 3.728908551025141e-1
0.4653125 3.706157007643922e-1 3.706157007643922e-1
0.465625 3.688394237608916e-1 3.688394237608916e-1
0.4659375 3.661016865283271e-1 3.661016865283271e-1
0.46625000000000005 3.64381674648075e-1 3.64381674648075e-1
0.46656250000000005 3.609207518702986e-1 3.609207518702986e-1
0.46687500000000004 3.577272939358407e-1 3.577272939358407e-1
0.46718750000000003 3.562748731283589e-1 3.562748731283589e-1
0.4675 3.5305892977571585e-1 3.5305892977571585e-1
0.4678125 3.518524310234623e-1 3.518524310234623e-1
0.468125 3.4992943664046816e-1 3.4992943664046816e-1
0.4684375 3.4668321942062885e-1 3.4668321942062885e-1
0.46875000000000006 3.4252769105050884e-1 3.4252769105050884e-1
0.46906250000000005 3.3953200733940303e-1 3.3953200733940303e-1
0.46937500000000004 3.391343388785115e-1 3.391343388785115e-1
0.46968750000000004 3.3657369215738964e-1 3.3657369215738964e-1
0.47000000000000003 3.334256649789493e-1 3.334256649789493e-1
0.4703125 3.2986706461933846e-1 3.2986706461933846e-1
0.470625 3.273806948064246e-1 3.273806948064246e-1
0.4709375 3.246324770671434e-1 3.246324770671434e-1
0.47125000000000006 3.2143620072956747e-1 3.2143620072956747e-1
0.47156250000000005 3.1971576248820366e-1 3.1971576248820366e-1
0.47187500000000004 3.1684794338780176e-1 3.1684794338780176e-1
0.47218750000000004 3.137567582587506e-1 3.137567582587506e-1
0.47250000000000003 3.122646934537441e-1 3.122646934537441e-1
0.4728125 3.076417043426316e-1 3.076417043426316e-1
0.473125 3.043818862125134e-1 3.043818862125134e-1
0.4734375 3.020829156724174e-1 3.020829156724174e-1
0.47375 2.9931579088115523e-1 2.9931579088115523e-1
0.47406250000000005 2.966860898105095e-1 2.966860898105095e-1
0.47437500000000005 2.9335618236068495e-1 2.9335618236068495e-1
0.47468750000000004 2.8962702813537344e-1 2.8962702813537344e-1
0.47500000000000003 2.886034842456864e-1 2.886034842456864e-1
0.4753125 2.8523853763322204e-1 2.8523853763322204e-1
0.475625 2.823891789726529e-1 2.823891789726529e-1
0.4759375 2.7924042512045144e-1 2.7924042512045144e-1
0.47625 2.768567444409653e-1 2.768567444409653e-1
0.47656250000000006 2.735590024579322e-1 2.735590024579322e-1
0.47687500000000005 2.6984837924810545e-1 2.6984837924810545e-1
0.47718750000000004 2.668814798569654e-1 2.668814798569654e-1
0.47750000000000004 2.628501573952233e-1 2.628501573952233e-1
0.47781250000000003 2.6278315341919534e-1 2.6278315341919534e-1
0.478125 2.597192912326589e-1 2.597192912326589e-1
0.4784375 2.558973561631772e-1 2.558973561631772e-1
0.47875 2.532511383192739e-1 2.532511383192739e-1
0.47906250000000006 2.48361318637353e-1 2.48361318637353e-1
0.47937500000000005 2.4617245545759925e-1 2.4617245545759925e-1
0.47968750000000004 2.425199628576591e-1 2.425199628576591e-1
0.48000000000000004 2.4128112399539514e-1 2.4128112399539514e-1
0.48031250000000003 2.3573240968930786e-1 2.3573240968930786e-1
0.480625 2.3354932041734155e-1 2.3354932041734155e-1
0.4809375 2.2939242219267708e-1 2.2939242219267708e-1
0.48125 2.2813148395771332e-1 2.2813148395771332e-1
0.4815625 2.2452305741880973e-1 2.2452305741880973e-1
0.48187500000000005 2.2102626661403502e-1 2.2102626661403502e-1
0.48218750000000005 2.1787878797504145e-1 2.1787878797504145e-1
0.48250000000000004 2.1388112514391633e-1 2.1388112514391633e-1
0.48281250000000003 2.1053870826362964e-1 2.1053870826362964e-1
0.483125 2.0713319619112536e-1 2.0713319619112536e-1
0.4834375 2.030661114074972e-1 2.030661114074972e-1
0.48375 1.9953516512741754e-1 1.9953516512741754e-1
0.4840625 1.9914474992838205e-1 1.9914474992838205e-1
0.48437500000000006 1.9529239442890667e-1 1.9529239442890667e-1
0.48468750000000005 1.909513635039728e-1 1.909513635039728e-1
0.48500000000000004 1.888566338009694e-1 1.888566338009694e-1
0.48531250000000004 1.8351067239796048e-1 1.8351067239796048e-1
0.48562500000000003 1.8169895489068022e-1 1.8169895489068022e-1
0.4859375 1.7624808763507627e-1 1.7624808763507627e-1
0.48625 1.7466672581194853e-1 1.7466672581194853e-1
0.4865625 1.6925834558815023e-1 1.6925834558815023e-1
0.48687500000000006 1.6689882450696114e-1 1.6689882450696114e-1
0.48718750000000005 1.6263383678851806e-1 1.6263383678851806e-1
0.48750000000000004 1.613016190081451e-1 1.613016190081451e-1
0.48781250000000004 1.575915713761331e-1 1.575915713761331e-1
0.48812500000000003 1.5286790301734055e-1 1.5286790301734055e-1
0.4884375 1.489868477881826e-1 1.489868477881826e-1
0.48875 1.450117597460574e-1 1.450117597460574e-1
0.4890625 1.4225473384367415e-1 1.4225473384367415e-1
0.48937500000000006 1.4013405459108963e-1 1.4013405459108963e-1
0.48968750000000005 1.3597540326491053e-1 1.3597540326491053e-1
0.49000000000000005 1.326685563984027e-1 1.326685563984027e-1
0.49031250000000004 1.276213921762972e-1 1.276213921762972e-1
0.49062500000000003 1.239613269902291e-1 1.239613269902291e-1
0.4909375 1.213149913981395e-1 1.213149913981395e-1
0.49125 1.1713202313972015e-1 1.1713202313972015e-1
0.4915625 1.1283834254236336e-1 1.1283834254236336e-1
0.491875 1.0895761557371753e-1 1.0895761557371753e-1
0.49218750000000006 1.0411423106397688e-1 1.0411423106397688e-1
0.49250000000000005 1.0351497390824971e-1 1.0351497390824971e-1
0.49281250000000004 9.757224945615217e-2 9.757224945615217e-2
0.49312500000000004 9.455829391281423e-2 9.455829391281423e-2
0.49343750000000003 8.990325253539577e-2 8.990325253539577e-2
0.49375 8.706004252126132e-2 8.706004252126132e-2
0.4940625 8.00517932512319e-2 8.00517932512319e-2
0.494375 7.846662806587101e-2 7.846662806587101e-2
0.49468750000000006 7.515540943954857e-2 7.515540943954857e-2
0.49500000000000005 7.010068499180289e-2 7.010068499180289e-2
0.49531250000000004 6.700673168534177e-2 6.700673168534177e-2
0.49562500000000004 6.432365175310206e-2 6.432365175310206e-2
0.49593750000000003 5.683444911373936e-2 5.683444911373936e-2
0.49625 5.345649666883201e-2 5.345649666883201e-2
0.4965625 5.051098521635122e-2 5.051098521635122e-2
0.496875 4.450247323215972e-2 4.450247323215972e-2
0.49718750000000006 3.9875549296584545e-2 3.9875549296584545e-2
0.49750000000000005 3.896174520382356e-2 3.896174520382356e-2
0.49781250000000005 3.502865547675338e-2 3.502865547675338e-2
0.49812500000000004 2.977937831296895e-2 2.977937831296895e-2
0.49843750000000003 2.4936904208106903e-2 2.4936904208106903e-2
0.49875 2.0543774367115297e-2 2.0543774367115297e-2
0.4990625 1.4902464507303925e-2 1.4902464507303925e-2
0.499375 1.3082951955129651e-2 1.3082951955129651e-2
0.4996875 6.722616743945586e-3 6.722616743945586e-3
0.5 4.495203014402982e-3 4.495203014402982e-3
0.5003125 1.2556867095536717e-4 1.2556867095536717e-4
0.500625 -2.171063090782077e-3 -2.171063090782077e-3
0.5009375 -9.372987466986338e-3 -9.372987466986338e-3
0.50125 -1.2670160749348902e-2 -1.2670160749348902e-2
0.5015625 -1.7674794618369738e-2 -1.7674794618369738e-2
0.5018750000000001 -2.322883577057855e-2 -2.322883577057855e-2
0.5021875 -2.4787985854072936e-2 -2.4787985854072936e-2
0.5025000000000001 -2.9642565087852013e-2 -2.9642565087852013e-2
0.5028125 -3.4922203321866796e-2 -3.4922203321866796e-2
0.503125 -3.936239276545184e-2 -3.936239276545184e-2
0.5034375 -4.246473085158886e-2 -4.246473085158886e-2
0.50375 -4.74864435272595e-2 -4.74864435272595e-2
0.5040625000000001 -5.300767783428473e-2 -5.300767783428473e-2
0.504375 -5.6808301227602165e-2 -5.6808301227602165e-2
0.5046875000000001 -6.068943189548026e-2 -6.068943189548026e-2
0.505 -6.501477236106457e-2 -6.501477236106457e-2
0.5053125 -7.087316527208731e-2 -7.087316527208731e-2
0.505625 -7.637009341642642e-2 -7.637009341642642e-2
0.5059375 -8.148564623702459e-2 -8.148564623702459e-2
0.50625 -8.556007895476814e-2 -8.556007895476814e-2
0.5065625 -9.035790674392974e-2 -9.035790674392974e-2
0.5068750000000001 -9.440470301701698e-2 -9.440470301701698e-2
0.5071875 -9.8793440193913e-2 -9.8793440193913e-2
0.5075000000000001 -1.0513172153873729e-1 -1.0513172153873729e-1
0.5078125 -1.0686090527037795e-1 -1.0686090527037795e-1
0.508125 -1.1176319722080752e-1 -1.1176319722080752e-1
0.5084375 -1.153153256538646e-1 -1.153153256538646e-1
0.50875 -1.2173482536304636e-1 -1.2173482536304636e-1
0.5090625000000001 -1.2725276505393612e-1 -1.2725276505393612e-1
0.509375 -1.3208575296944236e-1 -1.3208575296944236e-1
0.5096875000000001 -1.3733558209964958e-1 -1.3733558209964958e-1
0.51 -1.4193048442753042e-1 -1.4193048442753042e-1
0.5103125000000001 -1.452408703414223e-1 -1.452408703414223e-1
0.510625 -1.5198296813578072e-1 -1.5198296813578072e-1
0.5109375 -1.561275118526284e-1 -1.561275118526284e-1
0.51125 -1.614079255704839e-1 -1.614079255704839e-1
0.5115625 -1.6561326752885197e-1 -1.6561326752885197e-1
0.5118750000000001 -1.714672941631763e-1 -1.714672941631763e-1
0.5121875 -1.770413731321243e-1 -1.770413731321243e-1
0.5125000000000001 -1.803543667528631e-1 -1.803543667528631e-1
0.5128125 -1.8668960212808106e-1 -1.8668960212808106e-1
0.513125 -1.9114100627002717e-1 -1.9114100627002717e-1
0.5134375 -1.9625933106722204e-1 -1.9625933106722204e-1
0.51375 -2.0032597491917858e-1 -2.0032597491917858e-1
0.5140625 -2.0724126390446163e-1 -2.0724126390446163e-1
0.514375 -2.1131704516592453e-1 -2.1131704516592453e-1
0.5146875000000001 -2.1691899402339931e-1 -2.1691899402339931e-1
0.515 -2.2161078576568816e-1 -2.2161078576568816e-1
0.5153125000000001 -2.2692975111585856e-1 -2.2692975111585856e-1
0.515625 -2.320678094276447e-1 -2.320678094276447e-1
0.5159375 -2.3785051467139073e-1 -2.3785051467139073e-1
0.51625 -2.4421722604138285e-1 -2.4421722604138285e-1
0.5165625 -2.4845118957382528e-1 -2.4845118957382528e-1
0.5168750000000001 -2.55339939177202e-1 -2.55339939177202e-1
0.5171875 -2.569385717085426e-1 -2.569385717085426e-1
0.5175000000000001 -2.649898813171605e-1 -2.649898813171605e-1
0.5178125 -2.674169922585863e-1 -2.674169922585863e-1
0.5181250000000001 -2.7643513045536583e-1 -2.7643513045536583e-1
0.5184375 -2.817174898554642e-1 -2.817174898554642e-1
0.51875 -2.856539901117232e-1 -2.856539901117232e-1
0.5190625 -2.9182748369266864e-1 -2.9182748369266864e-1
0.519375 -2.971516753243124e-1 -2.971516753243124e-1
0.5196875000000001 -3.022945792678913e-1 -3.022945792678913e-1
0.52 -3.0901975166348183e-1 -3.0901975166348183e-1
0.5203125000000001 -3.139558487554952e-1 -3.139558487554952e-1
0.520625 -3.202246830221158e-1 -3.202246830221158e-1
0.5209375 -3.234270045820269e-1 -3.234270045820269e-1
0.52125 -3.3071956135581804e-1 -3.3071956135581804e-1
0.5215625 -3.3533128969629633e-1 -3.3533128969629633e-1
0.521875 -3.405705828035481e-1 -3.405705828035481e-1
0.5221875 -3.479750627188425e-1 -3.479750627188425e-1
0.5225000000000001 -3.5339526727120774e-1 -3.5339526727120774e-1
0.5228125 -3.602180954964753e-1 -3.602180954964753e-1
0.5231250000000001 -3.665611788675962e-1 -3.665611788675962e-1
0.5234375 -3.69645549194229e-1 -3.69645549194229e-1
0.52375 -3.767837633251476e-1 -3.767837633251476e-1
0.5240625 -3.83011746652028e-1 -3.83011746652028e-1
0.524375 -3.8852416547611046e-1 -3.8852416547611046e-1
0.5246875000000001 -3.938818350581643e-1 -3.938818350581643e-1
0.525 -3.9925349877689786e-1 -3.9925349877689786e-1
0.5253125000000001 -4.057232882566497e-1 -4.057232882566497e-1
0.525625 -4.122867131070054e-1 -4.122867131070054e-1
0.5259375000000001 -4.1703299467299093e-1 -4.1703299467299093e-1
0.52625 -4.2107098078004146e-1 -4.2107098078004146e-1
0.5265625 -4.3014453296514166e-1 -4.3014453296514166e-1
0.526875 -4.36250692761587e-1 -4.36250692761587e-1
0.5271875 -4.4141383840174075e-1 -4.4141383840174075e-1
0.5275000000000001 -4.492977353026619e-1 -4.492977353026619e-1
0.5278125 -4.529524387123276e-1 -4.529524387123276e-1
0.5281250000000001 -4.597275389982771e-1 -4.597275389982771e-1
0.5284375 -4.6675503983619837e-1 -4.6675503983619837e-1
0.52875 -4.737196255513938e-1 -4.737196255513938e-1
0.5290625 -4.7786593760811247e-1 -4.7786593760811247e-1
0.529375 -4.86472599103263e-1 -4.86472599103263e-1
0.5296875 -4.9105769924694886e-1 -4.9105769924694886e-1
0.53 -4.9665910351991416e-1 -4.9665910351991416e-1
0.5303125000000001 -5.035877849108599e-1 -5.035877849108599e-1
0.530625 -5.087621807967477e-1 -5.087621807967477e-1
0.5309375000000001 -5.156656901971925e-1 -5.156656901971925e-1
0.53125 -5.223122409672212e-1 -5.223122409672212e-1
0.5315625 -5.283431041747915e-1 -5.283431041747915e-1
0.531875 -5.342067906351073e-1 -5.342067906351073e-1
0.5321875 -5.41488527534693e-1 -5.41488527534693e-1
0.5325000000000001 -5.474582240878587e-1 -5.474582240878587e-1
0.5328125 -5.550424526313233e-1 -5.550424526313233e-1
0.5331250000000001 -5.627775113220648e-1 -5.627775113220648e-1
0.5334375 -5.692049441820015e-1 -5.692049441820015e-1
0.5337500000000001 -5.732829164048323e-1 -5.732829164048323e-1
0.5340625 -5.816468993854866e-1 -5.816468993854866e-1
0.534375 -5.861702391623109e-1 -5.861702391623109e-1
0.5346875 -5.955589839517867e-1 -5.955589839517867e-1
0.535 -6.007562953675003e-1 -6.007562953675003e-1
0.5353125000000001 -6.082042266395544e-1 -6.082042266395544e-1
0.535625 -6.145824527556667e-1 -6.145824527556667e-1
0.5359375000000001 -6.221631716804947e-1 -6.221631716804947e-1
0.53625 -6.276025553635916e-1 -6.276025553635916e-1
0.5365625 -6.354783215248969e-1 -6.354783215248969e-1
0.536875 -6.410142762267239e-1 -6.410142762267239e-1
0.5371875 -6.486052303686844e-1 -6.486052303686844e-1
0.5375000000000001 -6.562778484926182e-1 -6.562778484926182e-1
0.5378125 -6.636002407537487e-1 -6.636002407537487e-1
0.5381250000000001 -6.705326642788347e-1 -6.705326642788347e-1
0.5384375 -6.767078054228475e-1 -6.767078054228475e-1
0.5387500000000001 -6.837686447197027e-1 -6.837686447197027e-1
0.5390625 -6.898611873363731e-1 -6.898611873363731e-1
0.539375 -6.966578628500426e-1 -6.966578628500426e-1
0.5396875 -7.041513757437312e-1 -7.041513757437312e-1
0.54 -7.1146112082597e-1 -7.1146112082597e-1
0.5403125000000001 -7.179050995864142e-1 -7.179050995864142e-1
0.540625 -7.239834423891804e-1 -7.239834423891804e-1
0.5409375000000001 -7.321702999588067e-1 -7.321702999588067e-1
0.54125 -7.418692163761986e-1 -7.418692163761986e-1
0.5415625000000001 -7.474283556809493e-1 -7.474283556809493e-1
0.541875 -7.553782188787861e-1 -7.553782188787861e-1
0.5421875 -7.62758743233189e-1 -7.62758743233189e-1
0.5425 -7.711678725606359e-1 -7.711678725606359e-1
0.5428125 -7.76888228040161e-1 -7.76888228040161e-1
0.5431250000000001 -7.841632868709891e-1 -7.841632868709891e-1
0.5434375 -7.919565555659571e-1 -7.919565555659571e-1
0.5437500000000001 -7.98690392235994e-1 -7.98690392235994e-1
0.5440625 -8.063610508140298e-1 -8.063610508140298e-1
0.544375 -8.134351515072464e-1 -8.134351515072464e-1
0.5446875 -8.214670326187385e-1 -8.214670326187385e-1
0.545 -8.290724914624659e-1 -8.290724914624659e-1
0.5453125000000001 -8.36953809858596e-1 -8.36953809858596e-1
0.545625 -8.458078236016715e-1 -8.458078236016715e-1
0.5459375000000001 -8.501871210818988e-1 -8.501871210818988e-1
0.54625 -8.595116363566828e-1 -8.595116363566828e-1
0.5465625000000001 -8.660828944122838e-1 -8.660828944122838e-1
0.546875 -8.747697547571076e-1 -8.747697547571076e-1
0.5471875 -8.824128247117184e-1 -8.824128247117184e-1
0.5475 -8.90497031073846e-1 -8.90497031073846e-1
0.5478125 -8.988731372516665e-1 -8.988731372516665e-1
0.5481250000000001 -9.055573318364165e-1 -9.055573318364165e-1
0.5484375 -9.141102099260476e-1 -9.141102099260476e-1
0.5487500000000001 -9.228584042497912e-1 -9.228584042497912e-1
0.5490625 -9.289174798972906e-1 -9.289174798972906e-1
0.5493750000000001 -9.381686624578376e-1 -9.381686624578376e-1
0.5496875 -9.45306658617437e-1 -9.45306658617437e-1
0.55 -9.537218210611624e-1 -9.537218210611624e-1
0.5503125 -9.605460381744249e-1 -9.605460381744249e-1
0.550625 -9.699314459528066e-1 -9.699314459528066e-1
0.5509375000000001 -9.79111217869058e-1 -9.79111217869058e-1
0.55125 -9.868254474308285e-1 -9.868254474308285e-1
0.5515625000000001 -9.944098482382739e-1 -9.944098482382739e-1
0.551875 -1.001137933673999e0 -1.001137933673999e0
0.5521875 -1.0095309580921819e0 -1.0095309580921819e0
0.5525 -1.0189377811413576e0 -1.0189377811413576e0
0.5528125 -1.0263320237520017e0 -1.0263320237520017e0
0.5531250000000001 -1.0354216258203448e0 -1.0354216258203448e0
0.5534375 -1.043419447387532e0 -1.043419447387532e0
0.5537500000000001 -1.0490078823599558e0 -1.0490078823599558e0
0.5540625 -1.0602764506870241e0 -1.0602764506870241e0
0.5543750000000001 -1.069791897118375e0 -1.069791897118375e0
0.5546875 -1.0748059397557879e0 -1.0748059397557879e0
0.555 -1.0845914899006854e0 -1.0845914899006854e0
0.5553125 -1.093932045162728e0 -1.093932045162728e0
0.555625 -1.1033571394379575e0 -1.1033571394379575e0
0.5559375000000001 -1.11142779203642e0 -1.11142779203642e0
0.55625 -1.1164567321790853e0 -1.1164567321790853e0
0.5565625000000001 -1.1288055760127915e0 -1.1288055760127915e0
0.556875 -1.1365440092853984e0 -1.1365440092853984e0
0.5571875000000001 -1.1444988135232959e0 -1.1444988135232959e0
0.5575 -1.1546756323895804e0 -1.1546756323895804e0
0.5578125 -1.1628095571645187e0 -1.1628095571645187e0
0.558125 -1.1719936994451925e0 -1.1719936994451925e0
0.5584375 -1.179759513931185e0 -1.179759513931185e0
0.5587500000000001 -1.1879599896507895e0 -1.1879599896507895e0
0.5590625 -1.1976703273516702e0 -1.1976703273516702e0
0.5593750000000001 -1.2053244864998303e0 -1.2053244864998303e0
0.5596875 -1.2137033875475933e0 -1.2137033875475933e0
0.56 -1.2241598386537587e0 -1.2241598386537587e0
0.5603125 -1.2324408282522197e0 -1.2324408282522197e0
0.560625 -1.241841695009907e0 -1.241841695009907e0
0.5609375000000001 -1.251418122012819e0 -1.251418122012819e0
0.56125 -1.259747633056986e0 -1.259747633056986e0
0.5615625000000001 -1.2696574575276824e0 -1.2696574575276824e0
0.561875 -1.2788189235363459e0 -1.2788189235363459e0
0.5621875000000001 -1.2882761613042928e0 -1.2882761613042928e0
0.5625 -1.2982417475202053e0 -1.2982417475202053e0
0.5628125 -1.303286735213487e0 -1.303286735213487e0
0.563125 -1.3134305839677833e0 -1.3134305839677833e0
0.5634375 -1.3241707719934763e0 -1.3241707719934763e0
0.5637500000000001 -1.333246374637565e0 -1.333246374637565e0
0.5640625 -1.343543389014894e0 -1.343543389014894e0
0.5643750000000001 -1.3524022756450447e0 -1.3524022756450447e0
0.5646875 -1.3613047391435882e0 -1.3613047391435882e0
0.5650000000000001 -1.370595231428251e0 -1.370595231428251e0
0.5653125 -1.379249012156333e0 -1.379249012156333e0
0.565625 -1.3900375249012993e0 -1.3900375249012993e0
0.5659375 -1.3996770180069231e0 -1.3996770180069231e0
0.56625 -1.4070044899546699e0 -1.4070044899546699e0
0.5665625000000001 -1.4178816351449766e0 -1.4178816351449766e0
0.566875 -1.4276098723034463e0 -1.4276098723034463e0
0.5671875000000001 -1.4370506608683624e0 -1.4370506608683624e0
0.5675 -1.4476071760781903e0 -1.4476071760781903e0
0.5678125 -1.4554097142053704e0 -1.4554097142053704e0
0.568125 -1.4667656531646114e0 -1.4667656531646114e0
0.5684375 -1.4769211154329693e0 -1.4769211154329693e0
0.5687500000000001 -1.4866652358839016e0 -1.4866652358839016e0
0.5690625 -1.4955275948252162e0 -1.4955275948252162e0
0.5693750000000001 -1.5050191657598586e0 -1.5050191657598586e0
0.5696875 -1.5171769055193178e0 -1.5171769055193178e0
0.5700000000000001 -1.524759898096772e0 -1.524759898096772e0
0.5703125 -1.5353069688091634e0 -1.5353069688091634e0
0.570625 -1.5449413172534148e0 -1.5449413172534148e0
0.5709375 -1.553814092223274e0 -1.553814092223274e0
0.57125 -1.5646313532246947e0 -1.5646313532246947e0
0.5715625000000001 -1.5757317045090073e0 -1.5757317045090073e0
0.571875 -1.584513454650914e0 -1.584513454650914e0
0.5721875000000001 -1.595349746367401e0 -1.595349746367401e0
0.5725 -1.6069027740874842e0 -1.6069027740874842e0
0.5728125000000001 -1.6160964311333825e0 -1.6160964311333825e0
0.573125 -1.6287772716024844e0 -1.6287772716024844e0
0.5734375 -1.6360659994169962e0 -1.6360659994169962e0
0.57375 -1.648970114618987e0 -1.648970114618987e0
0.5740625 -1.6583206242414232e0 -1.6583206242414232e0
0.5743750000000001 -1.6680483039571752e0 -1.6680483039571752e0
0.5746875 -1.67938908918627e0 -1.67938908918627e0
0.5750000000000001 -1.6887725184896678e0 -1.6887725184896678e0
0.5753125 -1.6997418252501117e0 -1.6997418252501117e0
0.575625 -1.710847592269101e0 -1.710847592269101e0
0.5759375 -1.7198749631770167e0 -1.7198749631770167e0
0.57625 -1.7314690298143884e0 -1.7314690298143884e0
0.5765625000000001 -1.742664620751111e0 -1.742664620751111e0
0.576875 -1.7523777859993968e0 -1.7523777859993968e0
0.5771875000000001 -1.7650494009762494e0 -1.7650494009762494e0
0.5775 -1.7757937367120573e0 -1.7757937367120573e0
0.5778125000000001 -1.78409782639751e0 -1.78409782639751e0
0.578125 -1.794196431417458e0 -1.794196431417458e0
0.5784375 -1.8065222916859054e0 -1.8065222916859054e0
0.57875 -1.8187107249397738e0 -1.8187107249397738e0
0.5790625 -1.8266612084382357e0 -1.8266612084382357e0
0.5793750000000001 -1.83959518741467e0 -1.83959518741467e0
0.5796875 -1.8510968747259082e0 -1.8510968747259082e0
0.5800000000000001 -1.8617084110539506e0 -1.8617084110539506e0
0.5803125 -1.8735495364823689e0 -1.8735495364823689e0
0.5806250000000001 -1.8812579940431076e0 -1.8812579940431076e0
0.5809375 -1.8941648998210892e0 -1.8941648998210892e0
0.58125 -1.9057957505680858e0 -1.9057957505680858e0
0.5815625 -1.9165779994495549e0 -1.9165779994495549e0
0.581875 -1.926851826438178e0 -1.926851826438178e0
0.5821875000000001 -1.939534634600204e0 -1.939534634600204e0
0.5825 -1.9499236945011487e0 -1.9499236945011487e0
0.5828125000000001 -1.963653196708219e0 -1.963653196708219e0
0.583125 -1.974349272713607e0 -1.974349272713607e0
0.5834375 -1.9867085065693115e0 -1.9867085065693115e0
0.58375 -1.9971227907432874e0 -1.9971227907432874e0
0.5840625 -2.0075500857496533e0 -2.0075500857496533e0
0.5843750000000001 -2.020494580742661e0 -2.020494580742661e0
0.5846875 -2.030585730027451e0 -2.030585730027451e0
0.5850000000000001 -2.0435821591413057e0 -2.0435821591413057e0
0.5853125 -2.0533858664652596e0 -2.0533858664652596e0
0.5856250000000001 -2.065337247669913e0 -2.065337247669913e0
0.5859375 -2.077311599396762e0 -2.077311599396762e0
0.58625 -2.091057762547916e0 -2.091057762547916e0
0.5865625 -2.1018100152084114e0 -2.1018100152084114e0
0.586875 -2.1130395995580327e0 -2.1130395995580327e0
0.5871875000000001 -2.12344347390258e0 -2.12344347390258e0
0.5875 -2.1382268398919675e0 -2.1382268398919675e0
0.5878125000000001 -2.1475579950103563e0 -2.1475579950103563e0
0.588125 -2.1614849033414427e0 -2.1614849033414427e0
0.5884375000000001 -2.1728872306500304e0 -2.1728872306500304e0
0.58875 -2.1849404901581235e0 -2.1849404901581235e0
0.5890625 -2.1948536725084975e0 -2.1948536725084975e0
0.589375 -2.2095325397246595e0 -2.2095325397246595e0
0.5896875 -2.2211233641073247e0 -2.2211233641073247e0
0.5900000000000001 -2.2335483808323713e0 -2.2335483808323713e0
0.5903125 -2.245051951758978e0 -2.245051951758978e0
0.5906250000000001 -2.258180560641858e0 -2.258180560641858e0
0.5909375 -2.2686482484106816e0 -2.2686482484106816e0
0.59125 -2.282404303314206e0 -2.282404303314206e0
0.5915625 -2.297723258539872e0 -2.297723258539872e0
0.591875 -2.3084016381507806e0 -2.3084016381507806e0
0.5921875000000001 -2.3201072447649946e0 -2.3201072447649946e0
0.5925 -2.330632248105712e0 -2.330632248105712e0
0.5928125000000001 -2.3443777983647576e0 -2.3443777983647576e0
0.593125 -2.3572502066787817e0 -2.3572502066787817e0
0.5934375000000001 -2.369631466032797e0 -2.369631466032797e0
0.59375 -2.3812378512138364e0 -2.3812378512138364e0
0.5940625 -2.395848344245405e0 -2.395848344245405e0
0.594375 -2.4102195947381913e0 -2.4102195947381913e0
0.5946875 -2.4209365119022093e0 -2.4209365119022093e0
0.5950000000000001 -2.4330695979633217e0 -2.4330695979633217e0
0.5953125 -2.4460178458502466e0 -2.4460178458502466e0
0.5956250000000001 -2.4581712351059193e0 -2.4581712351059193e0
0.5959375 -2.4724710675890944e0 -2.4724710675890944e0
0.5962500000000001 -2.4871573719964997e0 -2.4871573719964997e0
0.5965625 -2.4981846322131784e0 -2.4981846322131784e0
0.596875 -2.5098240865706427e0 -2.5098240865706427e0
0.5971875 -2.52590134228667e0 -2.52590134228667e0
0.5975 -2.5384833717875606e0 -2.5384833717875606e0
0.5978125000000001 -2.54983143620002e0 -2.54983143620002e0
0.598125 -2.5643305449816123e0 -2.5643305449816123e0
0.5984375000000001 -2.5788027872399195e0 -2.5788027872399195e0
0.59875 -2.5906758535747483e0 -2.5906758535747483e0
0.5990625 -2.603499546400553e0 -2.603499546400553e0
0.599375 -2.6193544758650202e0 -2.6193544758650202e0
0.5996875 -2.6304475201706734e0 -2.6304475201706734e0
0.6000000000000001 -2.6454932941011973e0 -2.6454932941011973e0
0.6003125 -2.659152436795648e0 -2.659152436795648e0
0.6006250000000001 -2.67121658768674e0 -2.67121658768674e0
0.6009375 -2.6862855466776634e0 -2.6862855466776634e0
0.6012500000000001 -2.698069349744355e0 -2.698069349744355e0
0.6015625 -2.7141837012927224e0 -2.7141837012927224e0
0.601875 -2.7262049703110276e0 -2.7262049703110276e0
0.6021875 -2.740002803561947e0 -2.740002803561947e0
0.6025 -2.754197124045231e0 -2.754197124045231e0
0.6028125000000001 -2.7683359160700545e0 -2.7683359160700545e0
0.603125 -2.7813911688383084e0 -2.7813911688383084e0
0.6034375000000001 -2.7936894446474523e0 -2.7936894446474523e0
0.60375 -2.80906337311917e0 -2.80906337311917e0
0.6040625000000001 -2.8233726427487906e0 -2.8233726427487906e0
0.604375 -2.837241707073599e0 -2.837241707073599e0
0.6046875 -2.8534687165483317e0 -2.8534687165483317e0
0.605 -2.8661445462564186e0 -2.8661445462564186e0
0.6053125 -2.8787345534817175e0 -2.8787345534817175e0
0.6056250000000001 -2.8939391835840067e0 -2.8939391835840067e0
0.6059375 -2.9080464024354566e0 -2.9080464024354566e0
0.6062500000000001 -2.923245060473118e0 -2.923245060473118e0
0.6065625 -2.937856210353129e0 -2.937856210353129e0
0.606875 -2.9528573978884194e0 -2.9528573978884194e0
0.6071875 -2.9670561934501163e0 -2.9670561934501163e0
0.6075 -2.9812748232686315e0 -2.9812748232686315e0
0.6078125000000001 -2.996508402718018e0 -2.996508402718018e0
0.608125 -3.0122370120213415e0 -3.0122370120213415e0
0.6084375000000001 -3.0245075809502393e0 -3.0245075809502393e0
0.60875 -3.0383982156938143e0 -3.0383982156938143e0
0.6090625000000001 -3.052882858953535e0 -3.052882858953535e0
0.609375 -3.069675892477289e0 -3.069675892477289e0
0.6096875 -3.0856330431867716e0 -3.0856330431867716e0
0.61 -3.0981710897562604e0 -3.0981710897562604e0
0.6103125 -3.1122284976299395e0 -3.1122284976299395e0
0.6106250000000001 -3.127697217207651e0 -3.127697217207651e0
0.6109375 -3.1415950211155175e0 -3.1415950211155175e0
0.6112500000000001 -3.158335037446204e0 -3.158335037446204e0
0.6115625 -3.1737112439277095e0 -3.1737112439277095e0
0.6118750000000001 -3.188063971835572e0 -3.188063971835572e0
0.6121875 -3.2033669157635356e0 -3.2033669157635356e0
0.6125 -3.219001327151727e0 -3.219001327151727e0
0.6128125 -3.2340996252714374e0 -3.2340996252714374e0
0.613125 -3.2514581490244834e0 -3.2514581490244834e0
0.6134375000000001 -3.2647733325422448e0 -3.2647733325422448e0
0.61375 -3.2795034048801424e0 -3.2795034048801424e0
0.6140625000000001 -3.296100632665184e0 -3.296100632665184e0
0.614375 -3.309793326238332e0 -3.309793326238332e0
0.6146875 -3.324130791645939e0 -3.324130791645939e0
0.615 -3.340651817909429e0 -3.340651817909429e0
0.6153125 -3.3574305869035013e0 -3.3574305869035013e0
0.6156250000000001 -3.375078983897492e0 -3.375078983897492e0
0.6159375 -3.3866770178348813e0 -3.3866770178348813e0
0.6162500000000001 -3.4027348869030445e0 -3.4027348869030445e0
0.6165625 -3.421035199569087e0 -3.421035199569087e0
0.6168750000000001 -3.438330813208449e0 -3.438330813208449e0
0.6171875 -3.45194066095878e0 -3.45194066095878e0
0.6175 -3.468824269290462e0 -3.468824269290462e0
0.6178125 -3.484303883545817e0 -3.484303883545817e0
0.618125 -3.498414686077649e0 -3.498414686077649e0
0.6184375000000001 -3.51586669721014e0 -3.51586669721014e0
0.61875 -3.534880402037697e0 -3.534880402037697e0
0.6190625000000001 -3.5496589430546917e0 -3.5496589430546917e0
0.619375 -3.566372303151365e0 -3.566372303151365e0
0.6196875000000001 -3.5803477181891137e0 -3.5803477181891137e0
0.62 -3.5971223955659295e0 -3.5971223955659295e0
0.6203125 -3.61337371422901e0 -3.61337371422901e0
0.620625 -3.6311074480433487e0 -3.6311074480433487e0
0.6209375 -3.6471485442275022e0 -3.6471485442275022e0
0.6212500000000001 -3.663396505125274e0 -3.663396505125274e0
0.6215625 -3.67611091360568e0 -3.67611091360568e0
0.6218750000000001 -3.696423572719095e0 -3.696423572719095e0
0.6221875 -3.714728355543411e0 -3.714728355543411e0
0.6225 -3.7278779770171693e0 -3.7278779770171693e0
0.6228125 -3.7454987390016865e0 -3.7454987390016865e0
0.623125 -3.7642233680398474e0 -3.7642233680398474e0
0.6234375000000001 -3.7806073520295738e0 -3.7806073520295738e0
0.62375 -3.7976102987201554e0 -3.7976102987201554e0
0.6240625000000001 -3.8142562877014368e0 -3.8142562877014368e0
0.624375 -3.831942846102447e0 -3.831942846102447e0
0.6246875000000001 -3.849929737926186e0 -3.849929737926186e0
0.625 -3.86695376313919e0 -3.86695376313919e0
0.6253125 -3.882455973987089e0 -3.882455973987089e0
0.625625 -3.901398917003871e0 -3.901398917003871e0
0.6259375 -3.918162201606219e0 -3.918162201606219e0
0.6262500000000001 -3.933454348537634e0 -3.933454348537634e0
0.6265625 -3.952052519508197e0 -3.952052519508197e0
0.6268750000000001 -3.969203347379971e0 -3.969203347379971e0
0.6271875 -3.9878139099900634e0 -3.9878139099900634e0
0.6275000000000001 -4.003023012377252e0 -4.003023012377252e0
0.6278125 -4.021163978544063e0 -4.021163978544063e0
0.628125 -4.038722232492955e0 -4.038722232492955e0
0.6284375 -4.055534863451566e0 -4.055534863451566e0
0.62875 -4.075387423326401e0 -4.075387423326401e0
0.6290625000000001 -4.093492084968556e0 -4.093492084968556e0
0.629375 -4.109595253755014e0 -4.109595253755014e0
0.6296875000000001 -4.126546764664862e0 -4.126546764664862e0
0.63 -4.144631470588092e0 -4.144631470588092e0
0.6303125 -4.1638585024183605e0 -4.1638585024183605e0
0.630625 -4.180770556938523e0 -4.180770556938523e0
0.6309375 -4.2009908746098965e0 -4.2009908746098965e0
0.6312500000000001 -4.217567244850397e0 -4.217567244850397e0
0.6315625 -4.236516614277843e0 -4.236516614277843e0
0.6318750000000001 -4.252224037011455e0 -4.252224037011455e0
0.6321875 -4.273175070574506e0 -4.273175070574506e0
0.6325000000000001 -4.291807400513289e0 -4.291807400513289e0
0.6328125 -4.309677797952599e0 -4.309677797952599e0
0.633125 -4.327865717912072e0 -4.327865717912072e0
0.6334375 -4.346191620220633e0 -4.346191620220633e0
0.63375 -4.36450608536752e0 -4.36450608536752e0
0.6340625000000001 -4.3839208886997305e0 -4.3839208886997305e0
0.634375 -4.4001872498899495e0 -4.4001872498899495e0
0.6346875000000001 -4.422430302942484e0 -4.422430302942484e0
0.635 -4.43886920478435e0 -4.43886920478435e0
0.6353125000000001 -4.4593921013085485e0 -4.4593921013085485e0
0.635625 -4.4776383733194045e0 -4.4776383733194045e0
0.6359375 -4.497177962366276e0 -4.497177962366276e0
0.63625 -4.515238353526637e0 -4.515238353526637e0
0.6365625 -4.533144191583187e0 -4.533144191583187e0
0.6368750000000001 -4.555656784574875e0 -4.555656784574875e0
0.6371875 -4.575720823363053e0 -4.575720823363053e0
0.6375000000000001 -4.592787759641805e0 -4.592787759641805e0
0.6378125 -4.612484531455674e0 -4.612484531455674e0
0.638125 -4.632932603586095e0 -4.632932603586095e0
0.6384375 -4.6515452520074625e0 -4.6515452520074625e0
0.63875 -4.672432871895307e0 -4.672432871895307e0
0.6390625000000001 -4.692760014862824e0 -4.692760014862824e0
0.639375 -4.71181966070294e0 -4.71181966070294e0
0.6396875000000001 -4.7304006001426835e0 -4.7304006001426835e0
0.64 -4.752003165972564e0 -4.752003165972564e0
0.6403125000000001 -4.7688030654389415e0 -4.7688030654389415e0
0.640625 -4.789142951204848e0 -4.789142951204848e0
0.6409375 -4.81039448765814e0 -4.81039448765814e0
0.64125 -4.8322824728918015e0 -4.8322824728918015e0
0.6415625 -4.8517041453751055e0 -4.8517041453751055e0
0.6418750000000001 -4.870101250787638e0 -4.870101250787638e0
0.6421875 -4.8931311237465245e0 -4.8931311237465245e0
0.6425000000000001 -4.911472028280695e0 -4.911472028280695e0
0.6428125 -4.930050980214627e0 -4.930050980214627e0
0.6431250000000001 -4.952807112672371e0 -4.952807112672371e0
0.6434375 -4.970979201161253e0 -4.970979201161253e0
0.64375 -4.992543929077737e0 -4.992543929077737e0
0.6440625 -5.010390600445088e0 -5.010390600445088e0
0.644375 -5.0306235941704465e0 -5.0306235941704465e0
0.6446875000000001 -5.052751800044643e0 -5.052751800044643e0
0.645 -5.072892192422568e0 -5.072892192422568e0
0.6453125000000001 -5.092929605772678e0 -5.092929605772678e0
0.645625 -5.1135713777468474e0 -5.1135713777468474e0
0.6459375 -5.137139534149309e0 -5.137139534149309e0
0.64625 -5.1558281451270425e0 -5.1558281451270425e0
0.6465625 -5.17986321905023e0 -5.17986321905023e0
0.6468750000000001 -5.199349699198546e0 -5.199349699198546e0
0.6471875 -5.222710859313519e0 -5.222710859313519e0
0.6475000000000001 -5.240351763045464e0 -5.240351763045464e0
0.6478125 -5.263153544987471e0 -5.263153544987471e0
0.6481250000000001 -5.283712642739555e0 -5.283712642739555e0
0.6484375 -5.304945528571761e0 -5.304945528571761e0
0.64875 -5.325242651982261e0 -5.325242651982261e0
0.6490625 -5.34821171866356e0 -5.34821171866356e0
0.649375 -5.370390221047682e0 -5.370390221047682e0
0.6496875000000001 -5.391549968852086e0 -5.391549968852086e0
0.65 -5.414247720117327e0 -5.414247720117327e0
0.6503125000000001 -5.437177531790393e0 -5.437177531790393e0
0.650625 -5.4560133140489135e0 -5.4560133140489135e0
0.6509375000000001 -5.478750911032602e0 -5.478750911032602e0
0.65125 -5.500878258990905e0 -5.500878258990905e0
0.6515625 -5.52187701376506e0 -5.52187701376506e0
0.651875 -5.544799990856699e0 -5.544799990856699e0
0.6521875 -5.568146664591904e0 -5.568146664591904e0
0.6525000000000001 -5.5901207754729505e0 -5.5901207754729505e0
0.6528125 -5.611858393468491e0 -5.611858393468491e0
0.6531250000000001 -5.633630846872347e0 -5.633630846872347e0
0.6534375 -5.655489319104799e0 -5.655489319104799e0
0.65375 -5.678746473531145e0 -5.678746473531145e0
0.6540625 -5.701937720337536e0 -5.701937720337536e0
0.654375 -5.723287230598725e0 -5.723287230598725e0
0.6546875000000001 -5.745915989769355e0 -5.745915989769355e0
0.655 -5.76780980742792e0 -5.76780980742792e0
0.6553125000000001 -5.791319604955287e0 -5.791319604955287e0
0.655625 -5.813360903372949e0 -5.813360903372949e0
0.6559375000000001 -5.837315067704775e0 -5.837315067704775e0
0.65625 -5.859806563926849e0 -5.859806563926849e0
0.6565625 -5.88424235576549e0 -5.88424235576549e0
0.656875 -5.906087516406796e0 -5.906087516406796e0
0.6571875 -5.93077086689409e0 -5.93077086689409e0
0.6575000000000001 -5.951076213193527e0 -5.951076213193527e0
0.6578125 -5.974692184413424e0 -5.974692184413424e0
0.6581250000000001 -5.999288928797522e0 -5.999288928797522e0
0.6584375 -6.02329093777389e0 -6.02329093777389e0
0.6587500000000001 -6.045837225727109e0 -6.045837225727109e0
0.6590625 -6.0690829629213106e0 -6.0690829629213106e0
0.659375 -6.091703311820947e0 -6.091703311820947e0
0.6596875 -6.1165735525743905e0 -6.1165735525743905e0
0.66 -6.139618644985102e0 -6.139618644985102e0
0.6603125000000001 -6.164644456418454e0 -6.164644456418454e0
0.660625 -6.188697823576103e0 -6.188697823576103e0
0.6609375000000001 -6.2116159518404395e0 -6.2116159518404395e0
0.66125 -6.235378993525455e0 -6.235378993525455e0
0.6615625 -6.259645424394602e0 -6.259645424394602e0
0.661875 -6.283798350626011e0 -6.283798350626011e0
0.6621875 -6.308976834951817e0 -6.308976834951817e0
0.6625000000000001 -6.333060619469688e0 -6.333060619469688e0
0.6628125 -6.355427691045815e0 -6.355427691045815e0
0.6631250000000001 -6.381008236569823e0 -6.381008236569823e0
0.6634375 -6.407528970747716e0 -6.407528970747716e0
0.6637500000000001 -6.432666852036117e0 -6.432666852036117e0
0.6640625 -6.45626678150661e0 -6.45626678150661e0
0.664375 -6.4810234397663855e0 -6.4810234397663855e0
0.6646875 -6.506241637088532e0 -6.506241637088532e0
0.665 -6.531128626465442e0 -6.531128626465442e0
0.6653125000000001 -6.557287587721657e0 -6.557287587721657e0
0.665625 -6.58169027072945e0 -6.58169027072945e0
0.6659375000000001 -6.605082013570563e0 -6.605082013570563e0
0.66625 -6.630422083437178e0 -6.630422083437178e0
0.6665625000000001 -6.656467594260857e0 -6.656467594260857e0
0.666875 -6.68258245958209e0 -6.68258245958209e0
0.6671875 -6.7077049441367755e0 -6.7077049441367755e0
0.6675 -6.732747570623086e0 -6.732747570623086e0
0.6678125 -6.757818082239009e0 -6.757818082239009e0
0.6681250000000001 -6.7834863510319785e0 -6.7834863510319785e0
0.6684375 -6.810352928975316e0 -6.810352928975316e0
0.6687500000000001 -6.836452417895725e0 -6.836452417895725e0
0.6690625 -6.862922903683465e0 -6.862922903683465e0
0.669375 -6.886859643925344e0 -6.886859643925344e0
0.6696875 -6.914006774454673e0 -6.914006774454673e0
0.67 -6.937912319857741e0 -6.937912319857741e0
0.6703125000000001 -6.967588583953738e0 -6.967588583953738e0
0.670625 -6.995048762496662e0 -6.995048762496662e0
0.6709375000000001 -7.017192595895903e0 -7.017192595895903e0
0.67125 -7.04597348789407e0 -7.04597348789407e0
0.6715625000000001 -7.071894513019469e0 -7.071894513019469e0
0.671875 -7.099622235914875e0 -7.099622235914875e0
0.6721875 -7.127417842186741e0 -7.127417842186741e0
0.6725 -7.1509631874843755e0 -7.1509631874843755e0
0.6728125 -7.176963179329686e0 -7.176963179329686e0
0.6731250000000001 -7.206909321875809e0 -7.206909321875809e0
0.6734375 -7.2323943760508875e0 -7.2323943760508875e0
0.6737500000000001 -7.259989252901459e0 -7.259989252901459e0
0.6740625 -7.2854500894295136e0 -7.2854500894295136e0
0.6743750000000001 -7.31152251533349e0 -7.31152251533349e0
0.6746875 -7.341227186051537e0 -7.341227186051537e0
0.675 -7.3682664705720065e0 -7.3682664705720065e0
0.6753125 -7.394208584171746e0 -7.394208584171746e0
0.675625 -7.422877289982534e0 -7.422877289982534e0
0.6759375000000001 -7.449870237294771e0 -7.449870237294771e0
0.67625 -7.476383177183333e0 -7.476383177183333e0
0.6765625000000001 -7.503901080236073e0 -7.503901080236073e0
0.676875 -7.53031476151882e0 -7.53031476151882e0
0.6771875 -7.560630729547892e0 -7.560630729547892e0
0.6775 -7.588631487656766e0 -7.588631487656766e0
0.6778125 -7.618407343293892e0 -7.618407343293892e0
0.6781250000000001 -7.644152522996318e0 -7.644152522996318e0
0.6784375 -7.673638592169208e0 -7.673638592169208e0
0.6787500000000001 -7.7017302718847525e0 -7.7017302718847525e0
0.6790625 -7.731689067149045e0 -7.731689067149045e0
0.6793750000000001 -7.7593545542978966e0 -7.7593545542978966e0
0.6796875 -7.787178857141225e0 -7.787178857141225e0
0.68 -7.815834217539713e0 -7.815834217539713e0
0.6803125 -7.8442527962708475e0 -7.8442527962708475e0
0.680625 -7.87329191450949e0 -7.87329191450949e0
0.6809375000000001 -7.901156569055228e0 -7.901156569055228e0
0.68125 -7.9310118915190735e0 -7.9310118915190735e0
0.6815625000000001 -7.959297031805999e0 -7.959297031805999e0
0.681875 -7.98899829330453e0 -7.98899829330453e0
0.6821875000000001 -8.019177116904029e0 -8.019177116904029e0
0.6825 -8.046768511480149e0 -8.046768511480149e0
0.6828125 -8.080241685865484e0 -8.080241685865484e0
0.683125 -8.103808954330088e0 -8.103808954330088e0
0.6834375 -8.135556425899676e0 -8.135556425899676e0
0.6837500000000001 -8.166078565297493e0 -8.166078565297493e0
0.6840625 -8.196006510250935e0 -8.196006510250935e0
0.6843750000000001 -8.225193377662162e0 -8.225193377662162e0
0.6846875 -8.255875772024819e0 -8.255875772024819e0
0.685 -8.28583436004801e0 -8.28583436004801e0
0.6853125 -8.313963725137864e0 -8.313963725137864e0
0.685625 -8.344424516394792e0 -8.344424516394792e0
0.6859375000000001 -8.374446529415945e0 -8.374446529415945e0
0.68625 -8.406147695907475e0 -8.406147695907475e0
0.6865625000000001 -8.43632218142643e0 -8.43632218142643e0
0.686875 -8.467072325328171e0 -8.467072325328171e0
0.6871875000000001 -8.496322957764914e0 -8.496322957764914e0
0.6875 -8.528310393327455e0 -8.528310393327455e0
0.6878125 -8.558572927409113e0 -8.558572927409113e0
0.688125 -8.589550673915209e0 -8.589550673915209e0
0.6884375 -8.618514631962352e0 -8.618514631962352e0
0.6887500000000001 -8.648700124778951e0 -8.648700124778951e0
0.6890625 -8.681730798735725e0 -8.681730798735725e0
0.6893750000000001 -8.712050679132243e0 -8.712050679132243e0
0.6896875 -8.74514175190934e0 -8.74514175190934e0
0.6900000000000001 -8.774582010349558e0 -8.774582010349558e0
0.6903125 -8.806477068217145e0 -8.806477068217145e0
0.690625 -8.837678809888256e0 -8.837678809888256e0
0.6909375 -8.87011872668354e0 -8.87011872668354e0
0.69125 -8.903419956029165e0 -8.903419956029165e0
0.6915625000000001 -8.93485879820123e0 -8.93485879820123e0
0.691875 -8.96637765378291e0 -8.96637765378291e0
0.6921875000000001 -9.000277891827363e0 -9.000277891827363e0
0.6925 -9.028132354191438e0 -9.028132354191438e0
0.6928125 -9.062887667628683e0 -9.062887667628683e0
0.693125 -9.092717901811692e0 -9.092717901811692e0
0.6934375 -9.127150503235224e0 -9.127150503235224e0
0.6937500000000001 -9.15899144093505e0 -9.15899144093505e0
0.6940625 -9.1948687868889e0 -9.1948687868889e0
0.6943750000000001 -9.224162473096339e0 -9.224162473096339e0
0.6946875 -9.25887192004161e0 -9.25887192004161e0
0.6950000000000001 -9.291305815692976e0 -9.291305815692976e0
0.6953125 -9.323586237614972e0 -9.323586237614972e0
0.695625 -9.356948152164431e0 -9.356948152164431e0
0.6959375 -9.388193926183202e0 -9.388193926183202e0
0.69625 -9.42162270452054e0 -9.42162270452054e0
0.6965625000000001 -9.457203833011999e0 -9.457203833011999e0
0.696875 -9.491895842060966e0 -9.491895842060966e0
0.6971875000000001 -9.525435431568166e0 -9.525435431568166e0
0.6975 -9.560140961419801e0 -9.560140961419801e0
0.6978125000000001 -9.592039245365594e0 -9.592039245365594e0
0.698125 -9.626978910890966e0 -9.626978910890966e0
0.6984375 -9.659156630584857e0 -9.659156630584857e0
0.69875 -9.693357452385907e0 -9.693357452385907e0
0.6990625 -9.726712904737223e0 -9.726712904737223e0
0.6993750000000001 -9.760453342930031e0 -9.760453342930031e0
0.6996875 -9.79697680743784e0 -9.79697680743784e0
0.7000000000000001 -9.831562026060237e0 -9.831562026060237e0
0.7003125 -9.86404962846218e0 -9.86404962846218e0
0.700625 -9.901467318292315e0 -9.901467318292315e0
0.7009375 -9.93570688234804e0 -9.93570688234804e0
0.70125 -9.968990071133202e0 -9.968990071133202e0
0.7015625000000001 -1.0003765629012786e1 -1.0003765629012786e1
0.701875 -1.0039947483138075e1 -1.0039947483138075e1
0.7021875000000001 -1.0076588633583196e1 -1.0076588633583196e1
0.7025 -1.0108448766936316e1 -1.0108448766936316e1
0.7028125000000001 -1.0144199381665157e1 -1.0144199381665157e1
0.703125 -1.0184345793274314e1 -1.0184345793274314e1
0.7034375 -1.0216961427833393e1 -1.0216961427833393e1
0.70375 -1.0253482474595284e1 -1.0253482474595284e1
0.7040625 -1.0289983391196483e1 -1.0289983391196483e1
0.7043750000000001 -1.0326243385167754e1 -1.0326243385167754e1
0.7046875 -1.0362678331450251e1 -1.0362678331450251e1
0.7050000000000001 -1.0399125455396597e1 -1.0399125455396597e1
0.7053125 -1.0434489929437358e1 -1.0434489929437358e1
0.7056250000000001 -1.0472010831300576e1 -1.0472010831300576e1
0.7059375 -1.050818192603715e1 -1.050818192603715e1
0.70625 -1.0545293279312045e1 -1.0545293279312045e1
0.7065625 -1.058170718635888e1 -1.058170718635888e1
0.706875 -1.0617709367502993e1 -1.0617709367502993e1
0.7071875000000001 -1.0656154376591939e1 -1.0656154376591939e1
0.7075 -1.0694971278814545e1 -1.0694971278814545e1
0.7078125000000001 -1.0731274796943989e1 -1.0731274796943989e1
0.708125 -1.0766770011224661e1 -1.0766770011224661e1
0.7084375 -1.0805691850649009e1 -1.0805691850649009e1
0.70875 -1.084256283785039e1 -1.084256283785039e1
0.7090625 -1.0880918840994081e1 -1.0880918840994081e1
0.7093750000000001 -1.0919704484100702e1 -1.0919704484100702e1
0.7096875 -1.0955735204569418e1 -1.0955735204569418e1
0.7100000000000001 -1.0993334592512564e1 -1.0993334592512564e1
0.7103125 -1.1035777882066622e1 -1.1035777882066622e1
0.7106250000000001 -1.1072368231683594e1 -1.1072368231683594e1
0.7109375 -1.1110462711187164e1 -1.1110462711187164e1
0.71125 -1.11489577782997e1 -1.11489577782997e1
0.7115625 -1.1187650416297355e1 -1.1187650416297355e1
0.711875 -1.1223886118981635e1 -1.1223886118981635e1
0.7121875000000001 -1.1263460983802315e1 -1.1263460983802315e1
0.7125 -1.1300281149160764e1 -1.1300281149160764e1
0.7128125000000001 -1.1340478201752784e1 -1.1340478201752784e1
0.713125 -1.1380970823537108e1 -1.1380970823537108e1
0.7134375000000001 -1.141966459607779e1 -1.141966459607779e1
0.71375 -1.1458029401227758e1 -1.1458029401227758e1
0.7140625 -1.150000390967234e1 -1.150000390967234e1
0.714375 -1.1540464779487774e1 -1.1540464779487774e1
0.7146875 -1.1580203344026767e1 -1.1580203344026767e1
0.7150000000000001 -1.1620497023086681e1 -1.1620497023086681e1
0.7153125 -1.165957412402049e1 -1.165957412402049e1
0.7156250000000001 -1.1700946438814935e1 -1.1700946438814935e1
0.7159375 -1.1738911893263957e1 -1.1738911893263957e1
0.71625 -1.1779689203336329e1 -1.1779689203336329e1
0.7165625 -1.1820333961087453e1 -1.1820333961087453e1
0.716875 -1.1858989090191425e1 -1.1858989090191425e1
0.7171875000000001 -1.1902665105596451e1 -1.1902665105596451e1
0.7175 -1.1946027487787841e1 -1.1946027487787841e1
0.7178125000000001 -1.198447630420419e1 -1.198447630420419e1
0.718125 -1.202527989738196e1 -1.202527989738196e1
0.7184375000000001 -1.2064660233384483e1 -1.2064660233384483e1
0.71875 -1.2106810356619416e1 -1.2106810356619416e1
0.7190625 -1.2149689030812578e1 -1.2149689030812578e1
0.719375 -1.2192922127858036e1 -1.2192922127858036e1
0.7196875 -1.223075639331314e1 -1.223075639331314e1
0.7200000000000001 -1.2275438434504576e1 -1.2275438434504576e1
0.7203125 -1.23147512416062e1 -1.23147512416062e1
0.7206250000000001 -1.23587203616059e1 -1.23587203616059e1
0.7209375 -1.2403746207047515e1 -1.2403746207047515e1
0.7212500000000001 -1.244303991785564e1 -1.244303991785564e1
0.7215625 -1.2486946448869684e1 -1.2486946448869684e1
0.721875 -1.2528595007961894e1 -1.2528595007961894e1
0.7221875 -1.2570737637097363e1 -1.2570737637097363e1
0.7225 -1.2614019374955387e1 -1.2614019374955387e1
0.7228125000000001 -1.2657381649600165e1 -1.2657381649600165e1
0.723125 -1.2704705854166104e1 -1.2704705854166104e1
0.7234375000000001 -1.2745451323482666e1 -1.2745451323482666e1
0.72375 -1.2789662328046187e1 -1.2789662328046187e1
0.7240625 -1.2832832729676465e1 -1.2832832729676465e1
0.724375 -1.2879951222357658e1 -1.2879951222357658e1
0.7246875 -1.2920878249018823e1 -1.2920878249018823e1
0.7250000000000001 -1.296450659829129e1 -1.296450659829129e1
0.7253125 -1.3007684344182461e1 -1.3007684344182461e1
0.7256250000000001 -1.305700505666432e1 -1.305700505666432e1
0.7259375 -1.3098142038240848e1 -1.3098142038240848e1
0.7262500000000001 -1.3141147566277777e1 -1.3141147566277777e1
0.7265625 -1.3187641222727006e1 -1.3187641222727006e1
0.726875 -1.3233480687540759e1 -1.3233480687540759e1
0.7271875 -1.3274963939200187e1 -1.3274963939200187e1
0.7275 -1.3321949498824278e1 -1.3321949498824278e1
0.7278125000000001 -1.3370143648160546e1 -1.3370143648160546e1
0.728125 -1.3416447687196932e1 -1.3416447687196932e1
0.7284375000000001 -1.3458019512173404e1 -1.3458019512173404e1
0.72875 -1.3503290857392312e1 -1.3503290857392312e1
0.7290625000000001 -1.3552094324690142e1 -1.3552094324690142e1
0.729375 -1.359910813568872e1 -1.359910813568872e1
0.7296875 -1.3642850633962507e1 -1.3642850633962507e1
0.73 -1.3693801364718592e1 -1.3693801364718592e1
0.7303125 -1.3738978334589273e1 -1.3738978334589273e1
0.7306250000000001 -1.3783248004575807e1 -1.3783248004575807e1
0.7309375 -1.3830251717364899e1 -1.3830251717364899e1
0.7312500000000001 -1.3877926185173873e1 -1.3877926185173873e1
0.7315625 -1.3923832826406805e1 -1.3923832826406805e1
0.731875 -1.3971386841810908e1 -1.3971386841810908e1
0.7321875 -1.4020772184387123e1 -1.4020772184387123e1
0.7325 -1.4068956487423929e1 -1.4068956487423929e1
0.7328125000000001 -1.4114620371788714e1 -1.4114620371788714e1
0.733125 -1.4165634101579325e1 -1.4165634101579325e1
0.7334375000000001 -1.4211617752023994e1 -1.4211617752023994e1
0.73375 -1.42596823792539e1 -1.42596823792539e1
0.7340625000000001 -1.430980682994591e1 -1.430980682994591e1
0.734375 -1.435815891771649e1 -1.435815891771649e1
0.7346875 -1.440574014097815e1 -1.440574014097815e1
0.735 -1.4455750618179717e1 -1.4455750618179717e1
0.7353125 -1.4505992774946616e1 -1.4505992774946616e1
0.7356250000000001 -1.4553058863169053e1 -1.4553058863169053e1
0.7359375 -1.4604117105952081e1 -1.4604117105952081e1
0.7362500000000001 -1.4652919439338302e1 -1.4652919439338302e1
0.7365625 -1.4703672912986985e1 -1.4703672912986985e1
0.7368750000000001 -1.4752745394144949e1 -1.4752745394144949e1
0.7371875 -1.4801565241601747e1 -1.4801565241601747e1
0.7375 -1.4850114517053907e1 -1.4850114517053907e1
0.7378125 -1.4900147402598531e1 -1.4900147402598531e1
0.738125 -1.495445149734628e1 -1.495445149734628e1
0.7384375000000001 -1.5003285486763797e1 -1.5003285486763797e1
0.73875 -1.5054133257507555e1 -1.5054133257507555e1
0.7390625000000001 -1.5105645187582422e1 -1.5105645187582422e1
0.739375 -1.5155920454241322e1 -1.5155920454241322e1
0.7396875 -1.5210701810503405e1 -1.5210701810503405e1
0.74 -1.5259118635929735e1 -1.5259118635929735e1
0.7403125 -1.5310741304008797e1 -1.5310741304008797e1
0.7406250000000001 -1.5362135611731855e1 -1.5362135611731855e1
0.7409375 -1.5413510253627873e1 -1.5413510253627873e1
0.7412500000000001 -1.5465724767679102e1 -1.5465724767679102e1
0.7415625 -1.551711463891679e1 -1.551711463891679e1
0.7418750000000001 -1.55725438008953e1 -1.55725438008953e1
0.7421875 -1.5623188654834802e1 -1.5623188654834802e1
0.7425 -1.567798855230394e1 -1.567798855230394e1
0.7428125 -1.5730613624397574e1 -1.5730613624397574e1
0.743125 -1.578546111833857e1 -1.578546111833857e1
0.7434375000000001 -1.5838260686947432e1 -1.5838260686947432e1
0.74375 -1.5891709090826179e1 -1.5891709090826179e1
0.7440625000000001 -1.5946319007391093e1 -1.5946319007391093e1
0.744375 -1.5997470093742958e1 -1.5997470093742958e1
0.7446875000000001 -1.6056283371181006e1 -1.6056283371181006e1
0.745 -1.610916243887341e1 -1.610916243887341e1
0.7453125 -1.6162539436350425e1 -1.6162539436350425e1
0.745625 -1.621821068539266e1 -1.621821068539266e1
0.7459375 -1.6271054055243166e1 -1.6271054055243166e1
0.7462500000000001 -1.6329276739999795e1 -1.6329276739999795e1
0.7465625 -1.6386363874536936e1 -1.6386363874536936e1
0.7468750000000001 -1.644089192712995e1 -1.644089192712995e1
0.7471875 -1.6498149734309163e1 -1.6498149734309163e1
0.7475 -1.6551669579325743e1 -1.6551669579325743e1
0.7478125 -1.661397596677416e1 -1.661397596677416e1
0.748125 -1.6667498132547234e1 -1.6667498132547234e1
0.7484375000000001 -1.672234781684956e1 -1.672234781684956e1
0.74875 -1.6777877313985936e1 -1.6777877313985936e1
0.7490625000000001 -1.68324412973413e1 -1.68324412973413e1
0.749375 -1.6891821215122672e1 -1.6891821215122672e1
0.7496875000000001 -1.6949732866793692e1 -1.6949732866793692e1
0.75 -1.7007866058206172e1 -1.7007866058206172e1
0.7503125 -1.7064386026839838e1 -1.7064386026839838e1
0.750625 -1.7122573034186143e1 -1.7122573034186143e1
0.7509375 -1.7181656293424748e1 -1.7181656293424748e1
0.7512500000000001 -1.7242286946315925e1 -1.7242286946315925e1
0.7515625 -1.7299281963265866e1 -1.7299281963265866e1
0.7518750000000001 -1.735573463657847e1 -1.735573463657847e1
0.7521875 -1.741632498003487e1 -1.741632498003487e1
0.7525000000000001 -1.747580925569714e1 -1.747580925569714e1
0.7528125 -1.7536460191531614e1 -1.7536460191531614e1
0.753125 -1.7597716201825232e1 -1.7597716201825232e1
0.7534375000000001 -1.7654355068669656e1 -1.7654355068669656e1
0.75375 -1.771665708153473e1 -1.771665708153473e1
0.7540625000000001 -1.7776878963579247e1 -1.7776878963579247e1
0.754375 -1.783798467694869e1 -1.783798467694869e1
0.7546875000000001 -1.789936518141685e1 -1.789936518141685e1
0.755 -1.7959761981172914e1 -1.7959761981172914e1
0.7553125 -1.80187305417282e1 -1.80187305417282e1
0.755625 -1.807979525698188e1 -1.807979525698188e1
0.7559375 -1.814274203821169e1 -1.814274203821169e1
0.7562500000000001 -1.820503400493335e1 -1.820503400493335e1
0.7565625 -1.8266373349448667e1 -1.8266373349448667e1
0.7568750000000001 -1.832906069723067e1 -1.832906069723067e1
0.7571875 -1.838854612183304e1 -1.838854612183304e1
0.7575000000000001 -1.8453610507136045e1 -1.8453610507136045e1
0.7578125 -1.8520735099784087e1 -1.8520735099784087e1
0.758125 -1.858204289781788e1 -1.858204289781788e1
0.7584375 -1.864458209605068e1 -1.864458209605068e1
0.75875 -1.8706729528709683e1 -1.8706729528709683e1
0.7590625000000001 -1.877097850549394e1 -1.877097850549394e1
0.759375 -1.8836493814366076e1 -1.8836493814366076e1
0.7596875000000001 -1.8900864266374764e1 -1.8900864266374764e1
0.76 -1.8968182669771476e1 -1.8968182669771476e1
0.7603125000000001 -1.9032444400952e1 -1.9032444400952e1
0.760625 -1.9092701463950288e1 -1.9092701463950288e1
0.7609375 -1.916141193169774e1 -1.916141193169774e1
0.7612500000000001 -1.9226284186163138e1 -1.9226284186163138e1
0.7615625 -1.9291951229869436e1 -1.9291951229869436e1
0.7618750000000001 -1.9361038098243352e1 -1.9361038098243352e1
0.7621875 -1.9426883188379588e1 -1.9426883188379588e1
0.7625000000000001 -1.949428066741093e1 -1.949428066741093e1
0.7628125 -1.9561219112407525e1 -1.9561219112407525e1
0.763125 -1.9629470588543835e1 -1.9629470588543835e1
0.7634375 -1.969722006741649e1 -1.969722006741649e1
0.76375 -1.9766166473211523e1 -1.9766166473211523e1
0.7640625000000001 -1.9835586955957023e1 -1.9835586955957023e1
0.764375 -1.9901126349364358e1 -1.9901126349364358e1
0.7646875000000001 -1.9971126360190464e1 -1.9971126360190464e1
0.765 -2.0039502572517858e1 -2.0039502572517858e1
0.7653125000000001 -2.0107798229214904e1 -2.0107798229214904e1
0.765625 -2.017775404472145e1 -2.017775404472145e1
0.7659375 -2.0249651779008172e1 -2.0249651779008172e1
0.76625 -2.031900488176684e1 -2.031900488176684e1
0.7665625 -2.0387468428701094e1 -2.0387468428701094e1
0.7668750000000001 -2.0462121586145212e1 -2.0462121586145212e1
0.7671875 -2.0531705028075702e1 -2.0531705028075702e1
0.7675000000000001 -2.0601962418028005e1 -2.0601962418028005e1
0.7678125 -2.067161070773336e1 -2.067161070773336e1
0.7681250000000001 -2.074485569894632e1 -2.074485569894632e1
0.7684375 -2.0818082083150056e1 -2.0818082083150056e1
0.76875 -2.0888261651611128e1 -2.0888261651611128e1
0.7690625000000001 -2.096366879436955e1 -2.096366879436955e1
0.769375 -2.1040666320574427e1 -2.1040666320574427e1
0.7696875000000001 -2.111023391332851e1 -2.111023391332851e1
0.77 -2.1186368058516972e1 -2.1186368058516972e1
0.7703125000000001 -2.125540399358483e1 -2.125540399358483e1
0.770625 -2.1330707448441853e1 -2.1330707448441853e1
0.7709375 -2.141010808822075e1 -2.141010808822075e1
0.77125 -2.148532981750868e1 -2.148532981750868e1
0.7715625 -2.1561587666141758e1 -2.1561587666141758e1
0.7718750000000001 -2.1633074190693332e1 -2.1633074190693332e1
0.7721875 -2.1711601032932958e1 -2.1711601032932958e1
0.7725000000000001 -2.1785274098759555e1 -2.1785274098759555e1
0.7728125 -2.1863014834232626e1 -2.1863014834232626e1
0.7731250000000001 -2.1940786408345e1 -2.1940786408345e1
0.7734375 -2.2016204686677337e1 -2.2016204686677337e1
0.77375 -2.2098126128668536e1 -2.2098126128668536e1
0.7740625 -2.217399155461767e1 -2.217399155461767e1
0.774375 -2.2251859898992688e1 -2.2251859898992688e1
0.7746875000000001 -2.2330385256040426e1 -2.2330385256040426e1
0.775 -2.24085671153759e1 -2.24085671153759e1
0.7753125000000001 -2.2486459451657492e1 -2.2486459451657492e1
0.775625 -2.2569041152959198e1 -2.2569041152959198e1
0.7759375000000001 -2.2647123712733627e1 -2.2647123712733627e1
0.77625 -2.2727101467105012e1 -2.2727101467105012e1
0.7765625 -2.281180084120474e1 -2.281180084120474e1
0.7768750000000001 -2.2891172899385037e1 -2.2891172899385037e1
0.7771875 -2.297190548069825e1 -2.297190548069825e1
0.7775000000000001 -2.305558977884716e1 -2.305558977884716e1
0.7778125 -2.3134876471817687e1 -2.3134876471817687e1
0.7781250000000001 -2.321921722417842e1 -2.321921722417842e1
0.7784375 -2.3301941555528582e1 -2.3301941555528582e1
0.77875 -2.3385276214522673e1 -2.3385276214522673e1
0.7790625 -2.347230057683141e1 -2.347230057683141e1
0.779375 -2.355464970860312e1 -2.355464970860312e1
0.7796875000000001 -2.3639526006622145e1 -2.3639526006622145e1
0.78 -2.3724664958598577e1 -2.3724664958598577e1
0.7803125000000001 -2.380972714439731e1 -2.380972714439731e1
0.780625 -2.389835478057871e1 -2.389835478057871e1
0.7809375000000001 -2.398176252590333e1 -2.398176252590333e1
0.78125 -2.4070924083286354e1 -2.4070924083286354e1
0.7815625 -2.4155639548782528e1 -2.4155639548782528e1
0.781875 -2.4244147847415388e1 -2.4244147847415388e1
0.7821875 -2.4331425547352364e1 -2.4331425547352364e1
0.7825000000000001 -2.4419304264796164e1 -2.4419304264796164e1
0.7828125 -2.45064433007969e1 -2.45064433007969e1
0.7831250000000001 -2.4598679054270814e1 -2.4598679054270814e1
0.7834375 -2.468602055909805e1 -2.468602055909805e1
0.7837500000000001 -2.4778659839550254e1 -2.4778659839550254e1
0.7840625 -2.4870826213568716e1 -2.4870826213568716e1
0.784375 -2.4961706325201657e1 -2.4961706325201657e1
0.7846875000000001 -2.5053341501785734e1 -2.5053341501785734e1
0.785 -2.5145738431438712e1 -2.5145738431438712e1
0.7853125000000001 -2.5236930109827153e1 -2.5236930109827153e1
0.785625 -2.5329431178535014e1 -2.5329431178535014e1
0.7859375000000001 -2.5424933750825357e1 -2.5424933750825357e1
0.78625 -2.5519584571930817e1 -2.5519584571930817e1
0.7865625 -2.5613195283254253e1 -2.5613195283254253e1
0.786875 -2.5707580012743573e1 -2.5707580012743573e1
0.7871875 -2.5801048193848555e1 -2.5801048193848555e1
0.7875000000000001 -2.5898543579309898e1 -2.5898543579309898e1
0.7878125 -2.5992603013042025e1 -2.5992603013042025e1
0.7881250000000001 -2.608866919254474e1 -2.608866919254474e1
0.7884375 -2.6188836111663203e1 -2.6188836111663203e1
0.7887500000000001 -2.628765608784097e1 -2.628765608784097e1
0.7890625 -2.6385654506352648e1 -2.6385654506352648e1
0.789375 -2.6482437820364293e1 -2.6482437820364293e1
0.7896875 -2.658498802558206e1 -2.658498802558206e1
0.79 -2.668053082347701e1 -2.668053082347701e1
0.7903125000000001 -2.678200519468778e1 -2.678200519468778e1
0.790625 -2.688466255174667e1 -2.688466255174667e1
0.7909375000000001 -2.698784880782632e1 -2.698784880782632e1
0.79125 -2.7086935794292867e1 -2.7086935794292867e1
0.7915625000000001 -2.7186424016332193e1 -2.7186424016332193e1
0.791875 -2.7288217467439107e1 -2.7288217467439107e1
0.7921875 -2.739660324319966e1 -2.739660324319966e1
0.7925000000000001 -2.750494896177697e1 -2.750494896177697e1
0.7928125 -2.7608268805843135e1 -2.7608268805843135e1
0.7931250000000001 -2.771119913655134e1 -2.771119913655134e1
0.7934375 -2.7818147018216404e1 -2.7818147018216404e1
0.7937500000000001 -2.792401856333431e1 -2.792401856333431e1
0.7940625 -2.802962376985165e1 -2.802962376985165e1
0.794375 -2.8138379344064514e1 -2.8138379344064514e1
0.7946875 -2.8246555450973528e1 -2.8246555450973528e1
0.795 -2.8358970223501682e1 -2.8358970223501682e1
0.7953125000000001 -2.8471286688705003e1 -2.8471286688705003e1
0.795625 -2.857845487185473e1 -2.857845487185473e1
0.7959375000000001 -2.869038287755457e1 -2.869038287755457e1
0.79625 -2.880126415114087e1 -2.880126415114087e1
0.7965625000000001 -2.8911153437808665e1 -2.8911153437808665e1
0.796875 -2.9028746866629675e1 -2.9028746866629675e1
0.7971875 -2.9141911228306256e1 -2.9141911228306256e1
0.7975 -2.925671168172785e1 -2.925671168172785e1
0.7978125 -2.9373800192728552e1 -2.9373800192728552e1
0.7981250000000001 -2.948801081185907e1 -2.948801081185907e1
0.7984375 -2.9608044619205614e1 -2.9608044619205614e1
0.7987500000000001 -2.9725047115292185e1 -2.9725047115292185e1
0.7990625 -2.9841951813112203e1 -2.9841951813112203e1
0.7993750000000001 -2.9962936408358658e1 -2.9962936408358658e1
0.7996875 -3.008652326506713e1 -3.008652326506713e1
0.8 -3.0204185671742565e1 -3.0204185671742565e1
0.8003125000000001 -3.0328297443827253e1 -3.0328297443827253e1
0.800625 -3.0449359978087116e1 -3.0449359978087116e1
0.8009375000000001 -3.0572710349106913e1 -3.0572710349106913e1
0.80125 -3.0698811882429666e1 -3.0698811882429666e1
0.8015625000000001 -3.081972951115104e1 -3.081972951115104e1
0.801875 -3.094731808062984e1 -3.094731808062984e1
0.8021875 -3.1077397719960985e1 -3.1077397719960985e1
0.8025 -3.1200844971827067e1 -3.1200844971827067e1
0.8028125 -3.1333586972237484e1 -3.1333586972237484e1
0.8031250000000001 -3.1458096356819127e1 -3.1458096356819127e1
0.8034375 -3.159231502051189e1 -3.159231502051189e1
0.8037500000000001 -3.172213456214986e1 -3.172213456214986e1
0.8040625 -3.185136274628799e1 -3.185136274628799e1
0.8043750000000001 -3.1987744909202277e1 -3.1987744909202277e1
0.8046875 -3.212122583436549e1 -3.212122583436549e1
0.805 -3.2251344227103075e1 -3.2251344227103075e1
0.8053125 -3.239242668708353e1 -3.239242668708353e1
0.805625 -3.252944037557491e1 -3.252944037557491e1
0.8059375000000001 -3.266494530767223e1 -3.266494530767223e1
0.80625 -3.280554148948313e1 -3.280554148948313e1
0.8065625000000001 -3.2942681467653486e1 -3.2942681467653486e1
0.806875 -3.308660444235507e1 -3.308660444235507e1
0.8071875000000001 -3.3233562902077395e1 -3.3233562902077395e1
0.8075 -3.337418365784556e1 -3.337418365784556e1
0.8078125 -3.3524215919788915e1 -3.3524215919788915e1
0.8081250000000001 -3.366718667971982e1 -3.366718667971982e1
0.8084375 -3.38176212700982e1 -3.38176212700982e1
0.8087500000000001 -3.396485592844529e1 -3.396485592844529e1
0.8090625 -3.411431286444936e1 -3.411431286444936e1
0.8093750000000001 -3.426861485096124e1 -3.426861485096124e1
0.8096875 -3.441838395880218e1 -3.441838395880218e1
0.81 -3.4570800423015456e1 -3.4570800423015456e1
0.8103125 -3.4729010366607966e1 -3.4729010366607966e1
0.810625 -3.488316200815821e1 -3.488316200815821e1
0.8109375000000001 -3.5039695085912584e1 -3.5039695085912584e1
0.81125 -3.519928794214975e1 -3.519928794214975e1
0.8115625000000001 -3.535833611754943e1 -3.535833611754943e1
0.811875 -3.5520256462816135e1 -3.5520256462816135e1
0.8121875000000001 -3.5685509699466095e1 -3.5685509699466095e1
0.8125 -3.584990710214511e1 -3.584990710214511e1
0.8128125 -3.602298957303056e1 -3.602298957303056e1
0.813125 -3.6187895017820395e1 -3.6187895017820395e1
0.8134375 -3.635855138909842e1 -3.635855138909842e1
0.8137500000000001 -3.653296126140704e1 -3.653296126140704e1
0.8140625 -3.670372824909437e1 -3.670372824909437e1
0.8143750000000001 -3.688329731956442e1 -3.688329731956442e1
0.8146875 -3.705550008373548e1 -3.705550008373548e1
0.8150000000000001 -3.723859882274583e1 -3.723859882274583e1
0.8153125 -3.741716294169915e1 -3.741716294169915e1
0.815625 -3.760172399183166e1 -3.760172399183166e1
0.8159375000000001 -3.778594442848562e1 -3.778594442848562e1
0.81625 -3.7970887013322184e1 -3.7970887013322184e1
0.8165625000000001 -3.816412474985914e1 -3.816412474985914e1
0.816875 -3.835984205309542e1 -3.835984205309542e1
0.8171875000000001 -3.855152219698489e1 -3.855152219698489e1
0.8175 -3.874407857198794e1 -3.874407857198794e1
0.8178125 -3.8942438148077784e1 -3.8942438148077784e1
0.818125 -3.914631641799106e1 -3.914631641799106e1
0.8184375 -3.9347057106165906e1 -3.9347057106165906e1
0.8187500000000001 -3.9548902261405786e1 -3.9548902261405786e1
0.8190625 -3.975565007455789e1 -3.975565007455789e1
0.8193750000000001 -3.996596864058388e1 -3.996596864058388e1
0.8196875 -4.017684560206267e1 -4.017684560206267e1
0.8200000000000001 -4.039887566289367e1 -4.039887566289367e1
0.8203125 -4.0613370873816805e1 -4.0613370873816805e1
0.820625 -4.0835031774439315e1 -4.0835031774439315e1
0.8209375 -4.1060829492796486e1 -4.1060829492796486e1
0.82125 -4.1294707282926495e1 -4.1294707282926495e1
0.8215625000000001 -4.152315519799522e1 -4.152315519799522e1
0.821875 -4.17574134425724e1 -4.17574134425724e1
0.8221875000000001 -4.200022524199399e1 -4.200022524199399e1
0.8225 -4.224713443257288e1 -4.224713443257288e1
0.8228125000000001 -4.249218659711228e1 -4.249218659711228e1
0.823125 -4.274473714207848e1 -4.274473714207848e1
0.8234375 -4.300085799829999e1 -4.300085799829999e1
0.8237500000000001 -4.326192710676419e1 -4.326192710676419e1
0.8240625 -4.3525827744097754e1 -4.3525827744097754e1
0.8243750000000001 -4.3793558900128986e1 -4.3793558900128986e1
0.8246875 -4.406557525936087e1 -4.406557525936087e1
0.8250000000000001 -4.435763703255357e1 -4.435763703255357e1
0.8253125 -4.4642171373963905e1 -4.4642171373963905e1
0.825625 -4.4929485259254264e1 -4.4929485259254264e1
0.8259375 -4.522722969818092e1 -4.522722969818092e1
0.82625 -4.553618157667684e1 -4.553618157667684e1
0.8265625000000001 -4.5844645034127964e1 -4.5844645034127964e1
0.826875 -4.6156236050346436e1 -4.6156236050346436e1
0.8271875000000001 -4.647914759194232e1 -4.647914759194232e1
0.8275 -4.681940309752618e1 -4.681940309752618e1
0.8278125000000001 -4.7156627815937966e1 -4.7156627815937966e1
0.828125 -4.7513907852180594e1 -4.7513907852180594e1
0.8284375 -4.7865683330579216e1 -4.7865683330579216e1
0.82875 -4.8233936547537226e1 -4.8233936547537226e1
0.8290625 -4.861254584135527e1 -4.861254584135527e1
0.8293750000000001 -4.900902579254121e1 -4.900902579254121e1
0.8296875 -4.942005749657433e1 -4.942005749657433e1
0.8300000000000001 -4.984204375645773e1 -4.984204375645773e1
0.8303125 -5.0276862473850954e1 -5.0276862473850954e1
0.8306250000000001 -5.073212254581695e1 -5.073212254581695e1
0.8309375 -5.119079431429368e1 -5.119079431429368e1
0.83125 -5.168685869111728e1 -5.168685869111728e1
0.8315625000000001 -5.2196568416288486e1 -5.2196568416288486e1
0.831875 -5.2722611786186874e1 -5.2722611786186874e1
0.8321875000000001 -5.328535936012709e1 -5.328535936012709e1
0.8325 -5.3861826915497616e1 -5.3861826915497616e1
0.8328125000000001 -5.446295964996985e1 -5.446295964996985e1
0.833125 -5.5115461228492634e1 -5.5115461228492634e1
0.8334375 -5.580895850626867e1 -5.580895850626867e1
0.83375 -5.655212355196541e1 -5.655212355196541e1
0.8340625 -5.734194064139224e1 -5.734194064139224e1
0.8343750000000001 -5.8188807790508875e1 -5.8188807790508875e1
