# Supplementary material for: Large-deviations of disease spreading dynamics with vaccination
Source: PLoS One. 2023 Jul 10;18(7):e0287932. doi: 10.1371/journal.pone.0287932 (PMC10332629; doi:10.1371/journal.pone.0287932)
Supplement: S1 Data — (GZ) [file pone.0287932.s002.gz › DATA/fig1/high_deg.dat]

#{"fraction":true,"graph_seed":56229289,"graph_type":{"SmallWorld":0.1},"lambda":0.4,"networks":1,"recovery_prob":0.14,"samples_per_step":10000,"sir_seed":148926107025,"system_size":3200,"vaccine":"HighDeg2","vaccine_range":{"end":2000,"start":0,"step_size":5},"vaccine_seed":496709264107025}
# Doses Mean Mean_ERR Variance Variance_ERR
0 9.950474707812498e-1 7.742699031010233e-10 7.818264489875507e-6 1.7243073325595718e-14
5 9.928862453124992e-1 9.95848356933969e-10 9.432836000463695e-6 2.943039049369353e-14
10 9.910494787499999e-1 9.912462769532928e-10 9.901925558416788e-6 2.925926025349472e-14
15 9.89105547734375e-1 1.2042169768012012e-9 1.096850651305145e-5 4.249059657071866e-14
20 9.871124057812504e-1 1.177947885523468e-9 1.1932208639831506e-5 5.3973269515891796e-14
25 9.850968205468754e-1 1.2118740587827977e-9 1.3021777161201183e-5 6.472202068228523e-14
30 9.831136344531253e-1 1.3330387656184459e-9 1.3953419724049673e-5 6.02035081631844e-14
35 9.811191415625006e-1 1.6850734415042357e-9 1.5135484894895187e-5 6.819132719565769e-14
40 9.790797709374998e-1 1.4126602305653833e-9 1.6025856647363224e-5 7.276014225088822e-14
45 9.76917752109375e-1 1.5508248856879814e-9 1.807937305954265e-5 1.181564748490782e-13
50 9.747890623437501e-1 1.8966434277105117e-9 1.91478807906226e-5 1.2203425118613983e-13
55 9.726885297656257e-1 2.0186874416441765e-9 2.0774997642232014e-5 1.2441417183901785e-13
60 9.705096164843747e-1 2.160479939691765e-9 2.1975352180655135e-5 1.3353907925382217e-13
65 9.684238917187508e-1 2.290554549586276e-9 2.3617366283713115e-5 1.7368135642585837e-13
70 9.661511558593746e-1 2.8115093772907056e-9 2.5966327257398465e-5 1.930922881715251e-13
75 9.639628252343754e-1 2.6994400551220855e-9 2.8063244562650454e-5 2.1834638243665898e-13
80 9.616759559375002e-1 3.214286037012147e-9 2.996196847493538e-5 2.2504883991779435e-13
85 9.593620021093751e-1 3.6316417362722642e-9 3.1687535192762696e-5 2.8269190515815726e-13
90 9.570211977343751e-1 3.6316210744580423e-9 3.477945897749755e-5 2.739495675544897e-13
95 9.546009991406246e-1 3.3708713933052518e-9 3.595806608847135e-5 3.254736783022461e-13
100 9.522347705468753e-1 3.6849961671815534e-9 3.82367969095961e-5 3.7257478333584116e-13
105 9.498427728906249e-1 4.000116490179222e-9 4.153222707586643e-5 4.563283763375165e-13
110 9.474840866406254e-1 4.309619741937573e-9 4.415559760226378e-5 5.516291636152201e-13
115 9.447610928125e-1 4.567461683692177e-9 4.7667105987392205e-5 5.850590556421727e-13
120 9.422590221093757e-1 5.367721681587013e-9 5.1570518799665685e-5 6.836536570406172e-13
125 9.395731358593752e-1 5.508661110100982e-9 5.501392255983406e-5 7.248715664558477e-13
130 9.369389189843752e-1 5.438515245547315e-9 5.6944322373840536e-5 7.55830639077522e-13
135 9.340679778125003e-1 6.70052850185341e-9 6.207364539676044e-5 1.089920571763864e-12
140 9.312462469531254e-1 7.085178181638164e-9 6.547596935094225e-5 8.332168319404197e-13
145 9.283039577343748e-1 7.200230930898003e-9 7.243408931366954e-5 1.2173760368651602e-12
150 9.254968030468751e-1 7.008600708975954e-9 7.412987548735515e-5 1.377930553330446e-12
155 9.224616639062498e-1 8.597957226536437e-9 7.865192114119765e-5 1.6274078914191406e-12
160 9.196237515624998e-1 8.047221037596898e-9 8.43930253249107e-5 1.6907585137356704e-12
165 9.163707681249998e-1 9.775976741799751e-9 9.211591735843236e-5 1.853745666656177e-12
170 9.128955051562496e-1 8.96651721951125e-9 9.785032705304134e-5 1.9647194600525994e-12
175 9.096581069531248e-1 1.0411987669917312e-8 1.0263717778070263e-4 2.213460070824744e-12
180 9.063958751562498e-1 9.6010195507572e-9 1.1052342722146461e-4 2.9246638149523574e-12
185 9.029174513281247e-1 1.137055012861652e-8 1.1953047987392051e-4 3.026265797891443e-12
190 8.993670437499992e-1 1.2355863144536484e-8 1.2552894099249358e-4 3.5326980592766942e-12
195 8.955706125781253e-1 1.2782678227037766e-8 1.356499931602931e-4 3.876210016644937e-12
200 8.920039401562502e-1 1.3349180115013529e-8 1.4038222774763283e-4 4.007526640901586e-12
205 8.88128052890624e-1 1.5277972742122048e-8 1.542039151397138e-4 6.283914244223296e-12
210 8.840001750000005e-1 1.7084540131834527e-8 1.6402364628684225e-4 6.0755735677731e-12
215 8.799382907812493e-1 1.4416479909152862e-8 1.6728074654590597e-4 6.687748129538929e-12
220 8.756869203125002e-1 1.8371306589359653e-8 1.8561382041493328e-4 7.945436489495827e-12
225 8.714914107812497e-1 2.2142771566378614e-8 1.9464444644755089e-4 7.760022382369659e-12
230 8.665364425000006e-1 2.3943109838285916e-8 2.224672920260863e-4 1.1657734232903402e-11
235 8.618258559375002e-1 3.1006893542872426e-8 2.971423178555252e-4 5.116937455203432e-9
240 8.571820404687498e-1 2.6164373069313446e-8 2.4726134860672647e-4 1.3594125363749086e-11
245 8.521077353906251e-1 2.5761025560491548e-8 2.628811161814768e-4 1.3347412652763898e-11
250 8.467422236718748e-1 2.6814678537791593e-8 2.9060361398787455e-4 1.8934607359838908e-11
255 8.412583154687501e-1 3.884131564060322e-8 3.7005982858838383e-4 4.746059933731216e-9
260 8.358524157812494e-1 3.297882959176927e-8 3.827904181267178e-4 4.854363842351768e-9
265 8.301939070312501e-1 3.761263581970226e-8 3.4065241477372724e-4 2.3779088351456145e-11
270 8.238175442968754e-1 3.816968180487887e-8 3.598877032705047e-4 3.100133826915741e-11
275 8.178875868749996e-1 4.397182622714707e-8 4.454702960835037e-4 3.5766796302728227e-9
280 8.109669826562503e-1 4.6331424020488075e-8 4.8500410184940774e-4 3.973366688716474e-9
285 8.036546573437497e-1 6.131260229860895e-8 7.13449201316297e-4 1.626427344740644e-8
290 7.966864475000003e-1 5.97170714917989e-8 6.143251131628867e-4 7.87895532655351e-9
295 7.899759322656253e-1 5.306182239691193e-8 5.218131547163706e-4 6.009378830496915e-11
300 7.818728000781249e-1 6.381603194775062e-8 6.248493679606726e-4 3.326593790413298e-9
305 7.727275732031256e-1 8.686053954607357e-8 8.019728771927386e-4 1.0182849257658384e-8
310 7.648317435937501e-1 7.969052909958764e-8 7.842969151720327e-4 6.351927866551077e-9
315 7.557778164062501e-1 8.064588515563742e-8 8.776358846512554e-4 8.399010381328186e-9
320 7.463280244531251e-1 9.673450882831488e-8 1.0694379460978965e-3 1.4660024008492453e-8
325 7.362600885937505e-1 1.0146088503199887e-7 9.009734469383116e-4 2.9412341726024297e-9
330 7.265955366406259e-1 1.396819162478047e-7 1.3243046343942052e-3 1.726838505238326e-8
335 7.142769590625e-1 1.573243905067393e-7 1.604778964186011e-3 2.5771487680470075e-8
340 7.035308078906252e-1 1.6908453914621994e-7 1.8274618605060905e-3 3.5929747986987685e-8
345 6.916215889843751e-1 1.5066034277268688e-7 1.5508078211459043e-3 1.514981587535154e-8
350 6.775728558593752e-1 2.2687459443099642e-7 2.1755823060928105e-3 3.325035492469686e-8
355 6.640047678906246e-1 2.0861792310035144e-7 2.0971888917901966e-3 2.7098972096817223e-8
360 6.48862067421875e-1 2.622319661745052e-7 2.8179693328165036e-3 4.8250738942164834e-8
365 6.339939074999997e-1 2.6590413708829656e-7 2.778383706186509e-3 3.22493749294486e-8
370 6.164616849218753e-1 3.8510355441962997e-7 3.945603202754678e-3 6.240813231263205e-8
375 5.991815219531252e-1 4.4411954201073526e-7 4.379871587645391e-3 6.436749062467634e-8
380 5.789581557812509e-1 4.937127822702779e-7 5.225707408864554e-3 7.691430583756989e-8
385 5.592657571093747e-1 5.84371743736073e-7 5.8573139175406705e-3 6.479689184121125e-8
390 5.352601967968744e-1 7.542707562880817e-7 7.397192990895367e-3 8.875102316199422e-8
395 5.102364882812503e-1 8.36406206991538e-7 8.652755763886813e-3 8.719448690250812e-8
400 4.85429787421875e-1 9.028887571079108e-7 9.596719846683853e-3 8.410200780711646e-8
405 4.539860123437499e-1 1.2005545790419653e-6 1.2171199793454981e-2 1.1283539140133056e-7
410 4.218695392968753e-1 1.339128064542159e-6 1.3270936868249896e-2 7.210799271292782e-8
415 3.8901985835937486e-1 1.3551057021327486e-6 1.4933090101719428e-2 7.72754242607157e-8
420 3.576426854687502e-1 1.3270400946882455e-6 1.525639898308187e-2 5.415725652653191e-8
425 3.2358175835937514e-1 1.652850211802671e-6 1.5744980509667154e-2 4.2623676303679074e-8
430 2.919107475781248e-1 1.422626152062014e-6 1.5033620724104597e-2 3.047232465453617e-8
435 2.5944971710937476e-1 1.3499374235739642e-6 1.4333216583529942e-2 2.3332889469533394e-8
440 2.2746211585937506e-1 1.2411708041181133e-6 1.2646505306862066e-2 1.4813954356877256e-8
445 2.009661651562501e-1 1.0325932697351284e-6 1.0854328283925687e-2 1.1766582790480612e-8
450 1.7468225031249998e-1 9.005999294090794e-7 8.887153260705369e-3 8.765509612655172e-9
455 1.54191031953125e-1 6.824271712177635e-7 7.316147242343241e-3 7.99859520632621e-9
460 1.3419900507812502e-1 5.882771845860334e-7 5.804522555175988e-3 5.8700975395858195e-9
465 1.2898799460937493e-1 5.919801529519056e-7 5.458625165598167e-3 4.910294421726315e-9
470 1.2349314007812505e-1 5.049226364010618e-7 5.023036017559381e-3 4.801670526728617e-9
475 1.2060462468749995e-1 4.925757210301775e-7 4.838598824985236e-3 4.4609393389943925e-9
480 1.1624693890625011e-1 4.3096763862107066e-7 4.441985093465904e-3 3.7046203049761234e-9
485 1.1286785570312498e-1 4.0965914099725623e-7 4.155699079012045e-3 3.720142428799429e-9
490 1.0975552414062498e-1 4.092053609186945e-7 3.9689988248262035e-3 2.7814055896809252e-9
495 1.07893060703125e-1 4.23341410799994e-7 3.8713159846451538e-3 2.814273969351738e-9
500 1.0225303390624993e-1 3.2912319403591167e-7 3.5000868897214336e-3 2.7521701520403056e-9
505 1.0020866773437496e-1 3.3721943884516203e-7 3.3439910079509044e-3 2.473611888913151e-9
510 9.791695867187504e-2 2.698310153940391e-7 3.219877969647279e-3 2.2406181120283247e-9
515 9.570580195312496e-2 3.281311018882753e-7 3.120453081330722e-3 2.0573932397540672e-9
520 9.355557148437499e-2 2.6813582265609717e-7 2.860364712487249e-3 1.7557728801772053e-9
525 9.035267851562494e-2 2.949001188572697e-7 2.782805511763117e-3 2.274090118252786e-9
530 8.809307914062495e-2 2.686652077138156e-7 2.6366020365228165e-3 1.918033588897496e-9
535 8.608002648437499e-2 2.606867185344185e-7 2.4034473900960487e-3 1.508068909087644e-9
540 8.394924484375e-2 2.7511731774685224e-7 2.2776422088349336e-3 1.384367816191255e-9
545 8.290512249999997e-2 2.3935605990585964e-7 2.26750267613289e-3 1.4522159405091955e-9
550 7.983831359375021e-2 1.8592233043825476e-7 2.1521606415554643e-3 1.3759685540539637e-9
555 7.807327164062496e-2 2.1461526385541214e-7 2.035314364169139e-3 1.174738591610915e-9
560 7.681209406249997e-2 1.9510062733388725e-7 1.8818908918752128e-3 1.105604436759267e-9
565 7.477585617187496e-2 1.5859706680126487e-7 1.8473225607213177e-3 1.0009796179214167e-9
570 7.250489203124999e-2 1.6671779134079508e-7 1.7120646075080154e-3 9.63148048966698e-10
575 7.074289703125e-2 1.6832205735642205e-7 1.6168257265405423e-3 7.868199592546563e-10
580 6.899202781250001e-2 1.546798366336916e-7 1.519343606493762e-3 6.268023004859367e-10
585 6.743145203125e-2 1.4252827155642118e-7 1.4981606807624134e-3 8.426152752412657e-10
590 6.604884515625008e-2 1.445146257988021e-7 1.3579232847436835e-3 6.353330504368475e-10
595 6.475824093749999e-2 1.2894427061611154e-7 1.3496241490016762e-3 6.065788307113326e-10
600 6.32313509374999e-2 1.17230049093848e-7 1.2481712245950018e-3 4.4473109056956216e-10
605 6.2013689999999996e-2 1.2177909869492164e-7 1.2113021062588234e-3 4.6550904570804625e-10
610 6.065587296875e-2 1.1172187943435054e-7 1.1395552725188968e-3 4.470208974907844e-10
615 5.962460765624999e-2 1.0693915747751479e-7 1.0979057706783093e-3 3.5405618447966455e-10
620 5.7739574765625e-2 9.6594564432074e-8 1.0101753343275436e-3 3.2924862944078607e-10
625 5.663191382812501e-2 9.613405670282598e-8 9.997840837075742e-4 3.7654613269362395e-10
630 5.576010750000002e-2 8.332410618789118e-8 9.152035660761839e-4 2.5748888392100183e-10
635 5.458652062499998e-2 9.871748786562518e-8 9.004737266434377e-4 2.7986176534543647e-10
640 5.3382315624999996e-2 7.298005581543003e-8 8.43384478917105e-4 2.652099068684106e-10
645 5.280739976562501e-2 8.294188969183978e-8 8.292419345400988e-4 2.5132167238339816e-10
650 5.182267882812505e-2 8.155744293993627e-8 8.026748706710314e-4 2.5302790354197384e-10
655 5.0287139296875005e-2 7.71069833576109e-8 7.463824690305804e-4 1.786016063802936e-10
660 4.997101804687498e-2 6.359338825097055e-8 7.325925922039082e-4 1.7092623628638768e-10
665 4.854381101562502e-2 7.602290903832453e-8 7.035602012260881e-4 1.9989605520246908e-10
670 4.783958234374998e-2 6.348801146657672e-8 6.52515626465852e-4 1.640357873584777e-10
675 4.744378367187501e-2 6.17416942885684e-8 6.400421915701585e-4 1.4153825652676649e-10
680 4.6040229218750006e-2 6.426627032009292e-8 6.021442370032982e-4 1.4085820539264385e-10
685 4.5334184062500005e-2 5.8555023469628876e-8 5.841945342813798e-4 1.2328336204492576e-10
690 4.504246171874997e-2 5.037933355896e-8 5.666036857686402e-4 1.4080327457525051e-10
695 4.432947101562501e-2 5.3052350842035496e-8 5.48448352377314e-4 1.1101437444574184e-10
700 4.331362429687502e-2 5.1749988512688826e-8 5.104427534375295e-4 9.500116289211892e-11
705 4.218786914062501e-2 4.936473328353898e-8 4.82570434685071e-4 8.839276946418444e-11
710 4.192108750000002e-2 4.593695177734383e-8 4.758872542313517e-4 8.194939950347909e-11
715 4.1090612421875033e-2 4.109335210985724e-8 4.5277346969731843e-4 7.05687925768545e-11
720 4.00968040625e-2 4.266288580771494e-8 4.1932704965544934e-4 5.7202142212838266e-11
725 3.978922101562501e-2 4.1278881369378694e-8 4.1411685445720607e-4 6.592110223272833e-11
730 3.953594140624999e-2 3.5332219540405295e-8 4.0143752947717314e-4 5.960485603678032e-11
735 3.879536695312495e-2 4.2323438453314075e-8 3.9183774484833164e-4 5.517745542305241e-11
740 3.767844226562499e-2 3.582788676195691e-8 3.7125288546838246e-4 5.143902237815607e-11
745 3.732399117187501e-2 3.389744929950554e-8 3.6342714840449696e-4 4.833989278136564e-11
750 3.657343296875001e-2 3.2949314735326964e-8 3.4203714142198096e-4 4.405306415333943e-11
755 3.639565453125002e-2 3.136778840524907e-8 3.421049569731727e-4 5.210935697713875e-11
760 3.5379939609375e-2 2.8832277458929765e-8 3.14755937828609e-4 3.592938749033112e-11
765 3.53419621875e-2 3.265123452724619e-8 3.099249837266194e-4 3.37832733655064e-11
770 3.4753168984374985e-2 3.340152653461353e-8 3.08112307706238e-4 3.4438109461561864e-11
775 3.436390687499999e-2 2.9884644369726214e-8 2.9587259756774504e-4 3.890195358575749e-11
780 3.376302234375e-2 2.8181455604272843e-8 2.7955974236536316e-4 3.1015936412977275e-11
785 3.3382540156249994e-2 3.1674229442162746e-8 2.7236397112250703e-4 2.5795584260428443e-11
790 3.325342492187499e-2 2.561365339891963e-8 2.6986556865228817e-4 2.740210166635079e-11
795 3.226531140624999e-2 2.575752047731964e-8 2.569439917807574e-4 2.5957357103852777e-11
800 3.196684398437504e-2 2.3623741555120873e-8 2.3870286643036697e-4 1.9717627214734737e-11
805 3.1506337656249994e-2 2.5703468449194597e-8 2.3886015903041622e-4 2.0583017564589783e-11
810 3.133011617187497e-2 2.4891762448920192e-8 2.3340407684954085e-4 1.776569957271208e-11
815 3.0587741796875e-2 2.3171717640228645e-8 2.2522616675717483e-4 1.8363998241106546e-11
820 3.011600906249999e-2 2.179456695888664e-8 2.1055408404911292e-4 1.4934001394649476e-11
825 2.9959742656249996e-2 2.2300206664819416e-8 2.0640753966006835e-4 1.746760747383183e-11
830 2.9510049062499977e-2 1.882312230966782e-8 2.030446705429205e-4 1.5394486456712268e-11
835 2.9256145625000004e-2 1.9427340004296682e-8 1.9632781983615932e-4 1.3920341895631145e-11
840 2.868955109374999e-2 1.8216574537866186e-8 1.9016282952004842e-4 1.4501417683712706e-11
845 2.8439412656250006e-2 1.960458578415544e-8 1.8739873991280152e-4 1.2384921641267089e-11
850 2.7976642968749986e-2 1.8595170433959953e-8 1.7785842556634267e-4 1.2956969216141696e-11
855 2.7633536250000007e-2 1.7123514296289106e-8 1.7186664521708103e-4 1.0125391617573556e-11
860 2.7355817968749984e-2 1.7802203681030098e-8 1.6728292720283072e-4 1.076821043339076e-11
865 2.693208414062501e-2 1.5729879890570037e-8 1.639529267728157e-4 1.0240109775411234e-11
870 2.654200773437499e-2 1.6308148341058366e-8 1.526083155089056e-4 8.087582711835459e-12
875 2.634132125000001e-2 1.7384874054296833e-8 1.538669576537448e-4 8.912974197031284e-12
880 2.5856755234375e-2 1.423854475531604e-8 1.4415744245528688e-4 6.982347968385418e-12
885 2.5485913359375015e-2 1.314183515697638e-8 1.4218221164191369e-4 7.299668815176138e-12
890 2.5417838281250008e-2 1.4490594750366288e-8 1.363983142270776e-4 6.843547316430677e-12
895 2.5187648984374995e-2 1.1936749715277084e-8 1.3398815715873224e-4 6.59288048789352e-12
900 2.446158140625001e-2 1.393755954489739e-8 1.2854251292090718e-4 5.460404037511757e-12
905 2.4305494609374985e-2 1.2238470539788894e-8 1.2594435434213545e-4 5.849739071200735e-12
910 2.437745023437499e-2 1.4029849391058269e-8 1.257716443999418e-4 5.367877768455863e-12
915 2.401928546875e-2 1.358289414724116e-8 1.2412796498870908e-4 5.58080408971234e-12
920 2.3601031093750002e-2 1.0764815805639684e-8 1.141103727391998e-4 4.457499074841409e-12
925 2.3417878593749986e-2 1.1780046813256984e-8 1.153364684138754e-4 4.979409631061771e-12
930 2.3046577812500024e-2 1.0679365790918078e-8 1.1022747888384306e-4 4.310979517271479e-12
935 2.2872951171874996e-2 1.0893924473724466e-8 1.0748031962084645e-4 4.11353163125521e-12
940 2.2531089609374985e-2 9.529459946234193e-9 1.0461877464927723e-4 4.532748605968113e-12
945 2.2586539296875013e-2 1.1526820167181558e-8 1.0430875887721343e-4 3.597999738374389e-12
950 2.219117953124999e-2 8.31839806638189e-9 9.928276708502675e-5 3.2119916729192794e-12
955 2.1915263593750012e-2 9.515088667749116e-9 9.857910575959044e-5 3.845982598348817e-12
960 2.1752029218749993e-2 1.0422269239038012e-8 9.62672142453215e-5 3.3859518715997836e-12
965 2.130237343750002e-2 9.404031472168006e-9 9.003111714047342e-5 2.7787820656569485e-12
970 2.127350273437499e-2 8.45673393051147e-9 9.024441426058644e-5 3.0451254472232574e-12
975 2.0634478828124997e-2 8.345119134271176e-9 8.756071677831525e-5 2.68566920033868e-12
980 2.079490781249999e-2 8.163090847167954e-9 8.645766843027195e-5 2.560142196749096e-12
985 2.0518050390625014e-2 7.808384479827859e-9 8.059852296193766e-5 2.3886752183316863e-12
990 2.020476398437499e-2 8.214487883050722e-9 8.021375085712038e-5 2.699691726927409e-12
995 2.0048956640624987e-2 7.557924616546727e-9 7.895690942746929e-5 2.1773202110229866e-12
1000 1.991516460937499e-2 8.043728819281074e-9 7.968923725520179e-5 2.56874870307317e-12
1005 1.9721874687499995e-2 7.1960319237305816e-9 7.776950114861467e-5 2.075360182516994e-12
1010 1.9326472109375013e-2 6.688972330023165e-9 7.024062792033662e-5 2.099036893647608e-12
1015 1.9242484531249986e-2 7.519304257788032e-9 7.013817653766904e-5 1.836073247592032e-12
1020 1.9015972187500004e-2 6.257060222558573e-9 6.917442134603921e-5 1.940523114282621e-12
1025 1.8848092421874994e-2 7.181643218450905e-9 6.753010560611208e-5 1.5772049531329603e-12
1030 1.8678335156249993e-2 6.56285454528823e-9 6.684943623812349e-5 1.6852178896571723e-12
1035 1.8547749765625003e-2 6.787708322698965e-9 6.704881169517639e-5 1.6531192712470166e-12
1040 1.842886132812498e-2 6.947924185638268e-9 6.360412710230912e-5 1.461595130418815e-12
1045 1.8025641562500003e-2 6.990887977636761e-9 6.312545695037518e-5 1.5884710275334478e-12
1050 1.7959685546874996e-2 6.349689149017362e-9 6.157166291933468e-5 1.3148906455944833e-12
1055 1.784599828125e-2 5.455204020483452e-9 5.88958038698019e-5 1.113380845748656e-12
1060 1.7670370625000004e-2 6.201510727929703e-9 5.7920436556769285e-5 1.257329287702683e-12
1065 1.7525445312499995e-2 6.11913196533199e-9 5.749996018789526e-5 1.5150520149049877e-12
1070 1.7239517265625e-2 5.156608776605226e-9 5.4635606271851896e-5 1.1539060442477103e-12
1075 1.708191078125002e-2 5.467192694311524e-9 5.4967701248022145e-5 1.3442427815586475e-12
1080 1.6920570078124992e-2 4.998592044622806e-9 5.129325070886407e-5 9.50640834655125e-13
1085 1.6769235859374967e-2 4.939480788812234e-9 5.042174690534961e-5 8.266537577621908e-13
1090 1.66716859375e-2 4.612797219238292e-9 4.975617849188314e-5 7.662972060774798e-13
1095 1.6626754921874997e-2 4.755636389349355e-9 4.9549454285310395e-5 8.824042449261944e-13
1100 1.6313763437500007e-2 5.170718999121188e-9 4.723898956973512e-5 8.349401275027469e-13
1105 1.624594390625002e-2 4.407866584936448e-9 4.717765962107872e-5 8.964366607011304e-13
1110 1.6066583359375018e-2 4.517411320257563e-9 4.5599308373005626e-5 7.128926688816224e-13
1115 1.5770348359375005e-2 4.195828638421665e-9 4.377859652993858e-5 6.78860211061766e-13
1120 1.5826071093750022e-2 4.363538886108427e-9 4.3655690902990446e-5 6.444510145050388e-13
1125 1.5651422968749995e-2 4.391816624780298e-9 4.264118102699223e-5 6.331487801756479e-13
1130 1.5459292265625006e-2 3.913479964105217e-9 4.204925946070898e-5 6.269694143372249e-13
1135 1.5363326328125001e-2 4.2176535807556246e-9 4.1185709017067455e-5 6.458339288048389e-13
1140 1.5161390468749985e-2 4.054212285131769e-9 3.943720938966643e-5 5.524270122000578e-13
1145 1.5168138046875003e-2 4.381292302923563e-9 3.9883905808406354e-5 6.189315944757228e-13
1150 1.4937081015625e-2 3.850027740667722e-9 3.8712446146154964e-5 6.038006170430599e-13
1155 1.4829795234374997e-2 3.831435163323954e-9 3.852072635777231e-5 5.180419377707943e-13
1160 1.4674340312499997e-2 3.4949410477538943e-9 3.652439218060941e-5 5.021283722581357e-13
1165 1.4664267968749999e-2 3.6865351214599743e-9 3.540086134886992e-5 3.705543347221195e-13
1170 1.433054109375e-2 3.776914580834935e-9 3.4847122707686955e-5 4.2583678155347375e-13
1175 1.4285931640625003e-2 2.982180832366906e-9 3.4273634308637755e-5 4.088925597843044e-13
1180 1.4139677421874993e-2 3.308680081536846e-9 3.392930302800869e-5 4.2906786570923084e-13
1185 1.4053710937499997e-2 3.7185836987304744e-9 3.3490003619843154e-5 3.8275107166011547e-13
1190 1.3970710624999993e-2 3.106284201562498e-9 3.33323514405393e-5 3.5885404697376816e-13
1195 1.3779961874999995e-2 3.2665307779297275e-9 3.215580918849815e-5 4.872955205478526e-13
1200 1.3678608359374995e-2 3.0161108778747584e-9 3.021475959951049e-5 2.941965053687482e-13
1205 1.3645767812499996e-2 3.117110156347651e-9 3.075646636155067e-5 3.5523284146497497e-13
1210 1.3510611406250003e-2 2.664669136499015e-9 2.993854690075581e-5 3.161278265475978e-13
1215 1.3329430078125003e-2 3.016792466888403e-9 2.9702198692908837e-5 3.034318308011101e-13
1220 1.3276974765625007e-2 2.559459722113037e-9 2.903246993791056e-5 3.2774568776920067e-13
1225 1.3199199375000002e-2 2.812747481054693e-9 2.8380574664389292e-5 2.8928103102282633e-13
1230 1.2899158046875001e-2 2.404918280462631e-9 2.7443997887962344e-5 2.403045981135009e-13
1235 1.2899692500000002e-2 2.7140345941406395e-9 2.6932795082049077e-5 2.4944295982301977e-13
1240 1.2855012343750008e-2 2.6368791542724216e-9 2.635807452220732e-5 2.3312406907373513e-13
1245 1.2711918203125e-2 2.525203336126695e-9 2.6240908755435733e-5 2.1752120717079927e-13
1250 1.2577252265625007e-2 2.5097637668396107e-9 2.4674865613629933e-5 1.6554665596290454e-13
1255 1.2513421249999993e-2 2.5444611617188324e-9 2.546111295081252e-5 1.9389293628427639e-13
1260 1.2363277578124996e-2 2.4852994909118646e-9 2.4145463210588694e-5 1.7820754698454385e-13
1265 1.2289402109374997e-2 2.404322514593517e-9 2.409954688035398e-5 1.902876737306914e-13
1270 1.2204260234375002e-2 2.3225036672302418e-9 2.3894635766732407e-5 2.335420263419401e-13
1275 1.2125976718749994e-2 2.1627833398193188e-9 2.321860598764806e-5 1.8246278374968693e-13
1280 1.1992014140625012e-2 2.135739114007552e-9 2.292458006827763e-5 1.7034896051651632e-13
1285 1.2000273203124995e-2 2.4206321642517384e-9 2.2825381322887226e-5 1.6956030586154965e-13
1290 1.1861034453125e-2 2.4634663740173277e-9 2.2468136899614518e-5 1.5913842908700966e-13
1295 1.1769038593749998e-2 2.246374633569356e-9 2.1742710524179853e-5 1.7362735457164504e-13
1300 1.1747024218750004e-2 2.1030268792724674e-9 2.213442428240977e-5 1.7522172749122546e-13
1305 1.1584540312499999e-2 1.9658667342773403e-9 2.1004517235979945e-5 1.559024006898838e-13
1310 1.1462096640625006e-2 2.114184862249759e-9 2.032066076382223e-5 1.3428680971604204e-13
1315 1.1452896328125005e-2 1.695059278997818e-9 2.026178051685222e-5 1.6614577743487655e-13
1320 1.13054834375e-2 2.075470629003905e-9 1.9522638592317745e-5 1.1317660288573676e-13
1325 1.122040968749999e-2 1.8863337479492646e-9 1.9172817496701032e-5 1.3177206301482146e-13
1330 1.1117531015624998e-2 1.6585581908630322e-9 1.9015586960443147e-5 1.3048951452144888e-13
1335 1.1017373750000004e-2 2.0205710482421917e-9 1.9059928745840052e-5 1.3988866262115157e-13
1340 1.1002200078125003e-2 1.9454464946227915e-9 1.849171120654751e-5 1.0591543872259668e-13
1345 1.0820141953125004e-2 1.8078728693297962e-9 1.794938741096085e-5 1.1306369367644903e-13
1350 1.0825010859375003e-2 1.8135528434997785e-9 1.7891149998047036e-5 1.0254618814600086e-13
1355 1.0773636718749998e-2 1.7398303070068485e-9 1.797602758090525e-5 1.198993574234175e-13
1360 1.0652098671875004e-2 1.8214877809509524e-9 1.7092713452179817e-5 1.0423988955990243e-13
1365 1.0532674531249998e-2 1.7334863845458804e-9 1.656383204767132e-5 9.27224036916208e-14
1370 1.0520073749999994e-2 1.6509234867187434e-9 1.6655704740382044e-5 8.776336257489996e-14
1375 1.0444946093750003e-2 1.8553152191162344e-9 1.602644036390312e-5 7.138939466856659e-14
1380 1.0372354296874997e-2 1.7270014830017118e-9 1.596910754123291e-5 6.93660739122264e-14
1385 1.0266610703124995e-2 1.6411381378845362e-9 1.5710293898313835e-5 8.195265934185887e-14
1390 1.0193655624999999e-2 1.570873178320295e-9 1.5037659003720966e-5 7.257014540867488e-14
1395 1.0085951171875005e-2 1.5128901719665372e-9 1.5051395787117576e-5 7.099462902449163e-14
1400 1.0084872265624996e-2 1.4389501023864625e-9 1.5080105764171478e-5 7.387266141919441e-14
1405 1.0036766718749986e-2 1.3424094861084013e-9 1.479454434187296e-5 6.385800923101906e-14
1410 9.856011875000013e-3 1.5059262212890813e-9 1.4232809048696478e-5 5.696453406995824e-14
1415 9.846099765625001e-3 1.644882886175539e-9 1.4180839749005206e-5 6.277868401131771e-14
1420 9.814515078124995e-3 1.4030093991149797e-9 1.4237583416200925e-5 7.795989766878034e-14
1425 9.673372343750007e-3 1.390953196069335e-9 1.3526866129641296e-5 5.825060797545655e-14
1430 9.624906015624997e-3 1.468819958441151e-9 1.3193888897254188e-5 5.665320531093026e-14
1435 9.52430773437499e-3 1.1278909367614621e-9 1.286194843691548e-5 4.683574964229719e-14
1440 9.505612499999996e-3 1.2587902343750124e-9 1.2986568690799016e-5 5.310519710726252e-14
1445 9.389029921875e-3 1.1715788190368666e-9 1.2558776870425858e-5 4.964437410685703e-14
1450 9.375234140624997e-3 1.321008886663809e-9 1.2418517319880696e-5 4.276375201962517e-14
1455 9.301929062500007e-3 1.2391924532226602e-9 1.2247738503850749e-5 5.115701211113711e-14
1460 9.17851359375e-3 1.1112839851318222e-9 1.164752563524282e-5 4.255968018704399e-14
1465 9.127983906250003e-3 1.108402646264639e-9 1.2202781455960637e-5 5.574374865895153e-14
1470 9.08183976562501e-3 1.155097896722412e-9 1.1620080206532043e-5 4.9480484003627835e-14
1475 9.026218281250007e-3 1.2812580320068393e-9 1.189487660588937e-5 4.999807386589861e-14
1480 8.975691406250003e-3 1.1662810931396533e-9 1.1790615142687851e-5 4.4693376291086135e-14
1485 8.938104609375e-3 1.0477629069763302e-9 1.1340861460008391e-5 4.50998058211645e-14
1490 8.812484765625003e-3 1.0358291697693061e-9 1.1161955736455618e-5 3.854790633376539e-14
1495 8.770314296875e-3 8.531418205017105e-10 1.044814987821197e-5 3.069865533104316e-14
1500 8.730467812499998e-3 1.0721795059570239e-9 1.0745817329541798e-5 4.10352359825802e-14
1505 8.681817578124995e-3 1.1840988438415553e-9 1.0560630583731364e-5 3.618562969752696e-14
1510 8.644591796874995e-3 9.410794468689078e-10 1.0267075601529116e-5 3.581400406310408e-14
1515 8.522548593750004e-3 8.700791376708855e-10 9.951817590963415e-6 3.421572508160148e-14
1520 8.460913046875003e-3 1.0050109035095242e-9 9.737948348625329e-6 2.9117025052901396e-14
1525 8.461901093749998e-3 8.376583523193468e-10 1.0090437086428127e-5 2.844419184407517e-14
1530 8.369760234374999e-3 8.850378664489778e-10 9.5007074404188e-6 3.4811159699420996e-14
1535 8.335521953125e-3 9.722253701110861e-10 9.626509815596496e-6 2.7503530393554017e-14
1540 8.268536718749995e-3 9.466958685302717e-10 9.376818359058444e-6 2.6244020045380832e-14
1545 8.180002343749998e-3 8.582693011474622e-10 9.249869285833936e-6 2.5131591957919963e-14
1550 8.188396406249996e-3 9.90195196069317e-10 9.01493531307155e-6 2.2591005402714165e-14
1555 8.07682789062499e-3 8.690770800231871e-10 8.909482654286217e-6 2.8247844624918023e-14
1560 8.020983828125003e-3 8.505156784118755e-10 8.898716990502533e-6 2.679263497310326e-14
1565 8.018163515624994e-3 8.413696957458471e-10 8.671204118665747e-6 2.5365139102692626e-14
1570 7.954375078125e-3 8.450357397399936e-10 8.45930805158175e-6 2.409358554264725e-14
1575 7.896085781249996e-3 7.440022948974617e-10 8.33980868865842e-6 2.480134145360766e-14
1580 7.890960546875006e-3 8.79632845306403e-10 8.236495350691853e-6 2.1472595062196822e-14
1585 7.829302500000013e-3 8.01102878515631e-10 8.270643301051186e-6 1.8069316792536245e-14
1590 7.714598515625e-3 7.250361467224098e-10 7.963907907714412e-6 1.8822615228721584e-14
1595 7.686630312500003e-3 7.541477696288981e-10 8.03897436244951e-6 1.6695820046162205e-14
1600 7.642078281249994e-3 8.692226366943373e-10 7.896084612750836e-6 1.8142883977578002e-14
1605 7.596183984374999e-3 8.019992478942801e-10 7.61953197397832e-6 1.754179381847619e-14
1610 7.522246562499999e-3 7.6742075478515e-10 7.4653536130261436e-6 1.7891559342437132e-14
1615 7.5059632812500025e-3 7.084155950927711e-10 7.4551867259711676e-6 1.648865236433447e-14
1620 7.431456249999998e-3 7.439256542968694e-10 7.249700469341936e-6 1.5163675811495098e-14
1625 7.384587265624997e-3 6.949464545349185e-10 7.223957731832182e-6 1.6051357528039058e-14
1630 7.390476250000001e-3 6.377690062500017e-10 7.401043679063286e-6 1.584417106855534e-14
1635 7.249527187499997e-3 7.215423516601476e-10 6.6931434476940055e-6 1.435242866215273e-14
1640 7.251946015624996e-3 7.290399006286618e-10 6.952071337548552e-6 1.583408738157155e-14
1645 7.228100937499996e-3 6.099681319335979e-10 6.956900432074769e-6 1.539950031717572e-14
1650 7.163380234374993e-3 6.383037201599124e-10 6.683488643992126e-6 1.3177827027862943e-14
1655 7.1007171874999985e-3 6.182035131835954e-10 6.48086524369012e-6 1.2631214657034187e-14
1660 7.067089375000003e-3 6.83904873437513e-10 6.527228865764487e-6 1.3119463367566126e-14
1665 7.014991171875e-3 6.356044020446805e-10 6.282206573741618e-6 1.1672077180412987e-14
1670 6.94575203125e-3 5.698377839599592e-10 6.1704642190877504e-6 1.0170251589753244e-14
1675 6.958197265624998e-3 6.795075144958436e-10 6.385931655675384e-6 1.2870233121219365e-14
1680 6.899266874999999e-3 6.002166488281254e-10 6.011103040619586e-6 1.269603230437822e-14
1685 6.840809296875e-3 6.373148456970246e-10 6.005360555268968e-6 8.863457274332854e-15
1690 6.811371015625006e-3 5.838465685974197e-10 5.867791909958885e-6 1.172812469650824e-14
1695 6.756738046875004e-3 5.587677062438982e-10 5.914421733052408e-6 1.1569751601613608e-14
1700 6.727188984375001e-3 6.341419143005369e-10 5.661465887017187e-6 1.0521122607062932e-14
1705 6.690160390625008e-3 5.553528856872623e-10 5.535532353698848e-6 8.249635120880546e-15
1710 6.6395671875e-3 4.83480959472653e-10 5.575410944587285e-6 9.14818628844485e-15
1715 6.603640000000001e-3 5.653116890624972e-10 5.426456286844944e-6 9.848910860856319e-15
1720 6.602879140625003e-3 5.841734960388189e-10 5.473015517207178e-6 8.821410453364016e-15
1725 6.532258359375003e-3 5.157173104919478e-10 5.307514405146989e-6 7.816795186645375e-15
1730 6.489558984374997e-3 5.298265623474126e-10 5.304046477419497e-6 8.915846041960438e-15
1735 6.448142734374994e-3 5.05796909613041e-10 5.12998761402417e-6 7.70981641920385e-15
1740 6.387189375000003e-3 5.457247718749937e-10 5.118448132142382e-6 8.034511611539986e-15
1745 6.3874459375000015e-3 4.693095723632826e-10 4.9235144397068125e-6 8.008039402409e-15
1750 6.344193359375e-3 4.880823411560053e-10 5.077737548350818e-6 8.17913407212903e-15
1755 6.2868811718750015e-3 4.430458823181136e-10 4.881525271927751e-6 8.201519461477371e-15
1760 6.2327168750000005e-3 4.939803089843768e-10 4.7842991191784884e-6 6.756185305905663e-15
1765 6.218272578124999e-3 4.5788758837280114e-10 4.743711355055128e-6 6.752823965416613e-15
1770 6.150985859374997e-3 5.188298366638216e-10 4.6345227991495365e-6 6.5040304415066865e-15
1775 6.1554874218750005e-3 4.960708354431141e-10 4.688927514016224e-6 6.977229418463846e-15
1780 6.084291249999999e-3 4.786531031250047e-10 4.534495328689225e-6 7.0693058895532275e-15
1785 6.099713515625001e-3 4.3380915961303887e-10 4.517145384242289e-6 6.063961877471957e-15
1790 6.038612578124998e-3 4.5245000927124175e-10 4.3528425422363735e-6 5.4836091599620204e-15
1795 5.953494296875001e-3 4.287975382751482e-10 4.28952629964233e-6 4.9760908040207765e-15
1800 5.945165234375001e-3 3.9360589340209283e-10 4.323295026671787e-6 5.8107052693293e-15
1805 5.910542578124999e-3 3.831599620056178e-10 4.215236103830083e-6 5.098398478802627e-15
1810 5.842982890624995e-3 4.1242150658567886e-10 4.087475469904447e-6 4.89648304112133e-15
1815 5.850343906250003e-3 3.939921581787101e-10 4.089604446916736e-6 5.3462906376400116e-15
1820 5.818370234374999e-3 4.024723723083485e-10 4.262462551419381e-6 5.301944509923072e-15
1825 5.758142031249996e-3 3.923183964599598e-10 3.8966164132373e-6 3.9736159430717155e-15
1830 5.771330156250008e-3 4.236739753662179e-10 3.9454704632594545e-6 4.121456756412616e-15
1835 5.712556406249997e-3 3.9592044626464954e-10 3.857025194503244e-6 4.346850115218568e-15
1840 5.70788765625e-3 4.1750544528808143e-10 3.961003852557431e-6 5.14243670264231e-15
1845 5.661927578125e-3 3.6570343915404695e-10 3.79095694693501e-6 3.862372570244759e-15
1850 5.600243359375e-3 3.7714904037476265e-10 3.7154501961527213e-6 5.217982574554854e-15
1855 5.604627031250002e-3 4.1010285720214774e-10 3.7496152967293225e-6 4.737002984562322e-15
1860 5.540558359374998e-3 3.2339408685912995e-10 3.6044544604004195e-6 3.83896609047977e-15
1865 5.537882421874997e-3 3.5908225692749035e-10 3.6711799405719655e-6 3.873967132697669e-15
1870 5.479880312500002e-3 3.4120520615234727e-10 3.5108001119528007e-6 4.1090926420917595e-15
1875 5.502669062499997e-3 3.303698749023429e-10 3.574247344221439e-6 4.210820893342637e-15
1880 5.426604609375004e-3 3.223512761169434e-10 3.4918445239114693e-6 3.784515524101094e-15
1885 5.381283515624999e-3 3.3310767797241256e-10 3.381623725000346e-6 3.4589238004303034e-15
1890 5.374566875000004e-3 3.262034818359342e-10 3.348264111385326e-6 3.486949265532521e-15
1895 5.326787421874998e-3 3.1630075536499043e-10 3.2590328056820105e-6 3.1616254946436535e-15
1900 5.307353828124999e-3 3.1488082860717904e-10 3.3571729448769344e-6 3.646093441087764e-15
1905 5.256933046874998e-3 3.1225689179077237e-10 3.1852276365450957e-6 3.031116056592921e-15
1910 5.250738515625002e-3 3.3122082269896575e-10 3.1447232348717857e-6 2.4900202766503098e-15
1915 5.2017592187499975e-3 3.140652861083921e-10 3.01683863111512e-6 2.5527334648303236e-15
1920 5.174751328125e-3 3.0167574286499297e-10 3.0334916391216353e-6 2.9506045884801705e-15
1925 5.167534453125002e-3 3.3036638378295897e-10 3.053394878830665e-6 3.066323292751101e-15
1930 5.0914967968750035e-3 2.66509269525145e-10 2.9134702110382585e-6 2.6483120846735298e-15
1935 5.062968593749996e-3 2.5123336911621117e-10 2.936423509349386e-6 2.6548274448398366e-15
1940 5.051417031249997e-3 2.6673320895995846e-10 2.838459280448323e-6 2.6442002582806854e-15
1945 5.029559374999999e-3 3.187609179687503e-10 2.834871577178692e-6 2.299464692717078e-15
1950 5.026109609375e-3 2.6315836908569145e-10 2.885803004661495e-6 2.8654726074897822e-15
1955 4.96363984375e-3 2.809465765380833e-10 2.8293839891531175e-6 2.6859483314429214e-15
1960 4.951324609375002e-3 2.895296946716299e-10 2.8102838684469525e-6 2.4286689155818814e-15
1965 4.9227127343749975e-3 2.3603585004272286e-10 2.6446867978570717e-6 1.7498768300178672e-15
1970 4.88026015625e-3 2.571306683349631e-10 2.605469696396782e-6 2.005741131032229e-15
1975 4.834106953125e-3 2.3835023339233397e-10 2.5457994608393834e-6 1.7254377896133547e-15
1980 4.836869296875e-3 2.441673917907736e-10 2.5410688094802134e-6 1.5132372790028877e-15
1985 4.811520000000002e-3 2.0689041054687238e-10 2.5597104954220497e-6 2.128008330182298e-15
1990 4.777353437499999e-3 2.5939408095702905e-10 2.4773295236514484e-6 1.5569612201358828e-15
1995 4.773371250000002e-3 2.692359087890584e-10 2.5023313514001363e-6 1.792869458946033e-15
2000 4.724851171875004e-3 2.41539595794675e-10 2.4297985905111765e-6 1.7120602798619533e-15
