# Supplementary material for: Large-deviations of disease spreading dynamics with vaccination
Source: PLoS One. 2023 Jul 10;18(7):e0287932. doi: 10.1371/journal.pone.0287932 (PMC10332629; doi:10.1371/journal.pone.0287932)
Supplement: S1 Data — (GZ) [file pone.0287932.s002.gz › DATA/data_supporting_information/fig1/6400.out]

#bin log_merged log_interval0 …
#log: Base10
0.00078125 -3.061872820128946e0 -3.061872820128946e0
0.0009375000000000001 -2.7811436706381927e0 -2.7811436706381927e0
0.00109375 -2.5687239292279345e0 -2.5687239292279345e0
0.00125 -2.377323905969041e0 -2.377323905969041e0
0.00140625 -2.218116159766686e0 -2.218116159766686e0
0.0015625 -1.993217500464033e0 -1.993217500464033e0
0.00171875 -1.862627494147381e0 -1.862627494147381e0
0.0018750000000000001 -1.7290396795143068e0 -1.7290396795143068e0
0.00203125 -1.5419221245441066e0 -1.5419221245441066e0
0.0021875 -1.4720036422868987e0 -1.4720036422868987e0
0.0023437500000000003 -1.3594751665760385e0 -1.3594751665760385e0
0.0025 -1.302328826482443e0 -1.302328826482443e0
0.0026562499999999998 -1.1576471596557156e0 -1.1576471596557156e0
0.0028125 -1.0789140112929716e0 -1.0789140112929716e0
0.00296875 -9.890849204528593e-1 -9.890849204528593e-1
0.003125 -9.132729802084385e-1 -9.132729802084385e-1
0.0032812500000000003 -8.457262768370755e-1 -8.457262768370755e-1
0.0034375000000000005 -7.843378976979865e-1 -7.843378976979865e-1
0.0035937499999999997 -7.056264677503976e-1 -7.056264677503976e-1
0.00375 -6.643579358338401e-1 -6.643579358338401e-1
0.00390625 -5.655491383873312e-1 -5.655491383873312e-1
0.0040625 -5.576208076964293e-1 -5.576208076964293e-1
0.00421875 -4.63272245246634e-1 -4.63272245246634e-1
0.004375 -4.4082964377577705e-1 -4.4082964377577705e-1
0.00453125 -3.8168372610727497e-1 -3.8168372610727497e-1
0.0046875 -3.773875452228084e-1 -3.773875452228084e-1
0.00484375 -2.931390598237784e-1 -2.931390598237784e-1
0.005 -2.752704279128637e-1 -2.752704279128637e-1
0.00515625 -2.4901604025109814e-1 -2.4901604025109814e-1
0.0053124999999999995 -2.340281780007616e-1 -2.340281780007616e-1
0.00546875 -1.5948454033543324e-1 -1.5948454033543324e-1
0.005625 -1.565543792410784e-1 -1.565543792410784e-1
0.00578125 -1.2924650941278681e-1 -1.2924650941278681e-1
0.0059375 -9.712592999546299e-2 -9.712592999546299e-2
0.00609375 -6.0853513937281e-2 -6.0853513937281e-2
0.00625 -7.238898589873255e-2 -7.238898589873255e-2
0.00640625 -7.59125956455442e-4 -7.59125956455442e-4
0.0065625 -2.1814003972912666e-2 -2.1814003972912666e-2
0.00671875 1.8120674157153793e-2 1.8120674157153793e-2
0.006875 8.559007633987736e-2 8.559007633987736e-2
0.00703125 5.973416253703423e-2 5.973416253703423e-2
0.0071875 8.469151092838789e-2 8.469151092838789e-2
0.00734375 9.71454972963608e-2 9.71454972963608e-2
0.0075 1.1478548005191502e-1 1.1478548005191502e-1
0.00765625 1.2678801140662532e-1 1.2678801140662532e-1
0.0078125 1.3990395246690301e-1 1.3990395246690301e-1
0.00796875 1.4956952883169894e-1 1.4956952883169894e-1
0.008125 1.582506110441324e-1 1.582506110441324e-1
0.00828125 1.6705724864294158e-1 1.6705724864294158e-1
0.0084375 1.7160085379298895e-1 1.7160085379298895e-1
0.00859375 1.7948230209201999e-1 1.7948230209201999e-1
0.00875 1.9783501257250524e-1 1.9783501257250524e-1
0.008906250000000001 1.9089311255214003e-1 1.9089311255214003e-1
0.009062500000000001 2.2977242563222777e-1 2.2977242563222777e-1
0.009218750000000001 2.2721879369276454e-1 2.2721879369276454e-1
0.009375000000000001 2.2885661907610544e-1 2.2885661907610544e-1
0.009531250000000002 2.573600502025153e-1 2.573600502025153e-1
0.009687500000000002 2.4828880393231945e-1 2.4828880393231945e-1
0.00984375 2.5936822521151104e-1 2.5936822521151104e-1
0.01 2.8391474643393e-1 2.8391474643393e-1
0.01015625 2.8178841946276467e-1 2.8178841946276467e-1
0.0103125 2.7636577745027413e-1 2.7636577745027413e-1
0.01046875 2.63047789328021e-1 2.63047789328021e-1
0.010625 2.6857907149627014e-1 2.6857907149627014e-1
0.010781250000000001 3.1089001938669814e-1 3.1089001938669814e-1
0.010937500000000001 3.226661860202791e-1 3.226661860202791e-1
0.011093750000000001 3.163456783753924e-1 3.163456783753924e-1
0.011250000000000001 3.15581335694497e-1 3.15581335694497e-1
0.011406250000000001 3.120997426887522e-1 3.120997426887522e-1
0.011562500000000002 3.414436306274462e-1 3.414436306274462e-1
0.011718750000000002 3.285296309333541e-1 3.285296309333541e-1
0.011875 3.268989222894385e-1 3.268989222894385e-1
0.01203125 3.2921022805629097e-1 3.2921022805629097e-1
0.0121875 3.3115732830941e-1 3.3115732830941e-1
0.01234375 3.33678144549304e-1 3.33678144549304e-1
0.0125 3.532886488243827e-1 3.532886488243827e-1
0.01265625 3.486085467058553e-1 3.486085467058553e-1
0.012812500000000001 3.4177982549425057e-1 3.4177982549425057e-1
0.012968750000000001 3.525919887599054e-1 3.525919887599054e-1
0.013125000000000001 3.586683578152412e-1 3.586683578152412e-1
0.013281250000000001 3.6854543620022984e-1 3.6854543620022984e-1
0.013437500000000002 3.5299037069869943e-1 3.5299037069869943e-1
0.013593750000000002 3.456393548119019e-1 3.456393548119019e-1
0.013750000000000002 3.622155930497053e-1 3.622155930497053e-1
0.01390625 3.7178427294582495e-1 3.7178427294582495e-1
0.0140625 3.552238538419994e-1 3.552238538419994e-1
0.01421875 3.7418886606172297e-1 3.7418886606172297e-1
0.014375 3.753705902706139e-1 3.753705902706139e-1
0.01453125 3.5771177293366296e-1 3.5771177293366296e-1
0.014687500000000001 3.827991461750395e-1 3.827991461750395e-1
0.014843750000000001 3.481504302880518e-1 3.481504302880518e-1
0.015000000000000001 3.666034796717037e-1 3.666034796717037e-1
0.015156250000000001 3.667921422101523e-1 3.667921422101523e-1
0.015312500000000001 3.7560046892047527e-1 3.7560046892047527e-1
0.015468750000000002 3.7514651955137257e-1 3.7514651955137257e-1
0.015625 3.758757370493919e-1 3.758757370493919e-1
0.01578125 3.777112384906838e-1 3.777112384906838e-1
0.0159375 3.8424661155425444e-1 3.8424661155425444e-1
0.01609375 3.7259276380103135e-1 3.7259276380103135e-1
0.01625 3.6391361393059984e-1 3.6391361393059984e-1
0.01640625 3.7417079492086547e-1 3.7417079492086547e-1
0.0165625 3.7597400689940574e-1 3.7597400689940574e-1
0.01671875 3.66057301635629e-1 3.66057301635629e-1
0.016875 3.64865344833043e-1 3.64865344833043e-1
0.01703125 3.6960447663539586e-1 3.6960447663539586e-1
0.0171875 3.6895499909672314e-1 3.6895499909672314e-1
0.01734375 3.6015554840894826e-1 3.6015554840894826e-1
0.0175 3.7100656140881316e-1 3.7100656140881316e-1
0.017656250000000002 3.6557946390865315e-1 3.6557946390865315e-1
0.017812500000000002 3.6635030911832533e-1 3.6635030911832533e-1
0.017968750000000002 3.659945433118361e-1 3.659945433118361e-1
0.018125000000000002 3.7029504421064363e-1 3.7029504421064363e-1
0.018281250000000002 3.5645923915370137e-1 3.5645923915370137e-1
0.018437500000000002 3.763178751848324e-1 3.763178751848324e-1
0.018593750000000003 3.6436503085149585e-1 3.6436503085149585e-1
0.018750000000000003 3.6332134604247646e-1 3.6332134604247646e-1
0.01890625 3.696801486284409e-1 3.696801486284409e-1
0.0190625 3.633835849938629e-1 3.633835849938629e-1
0.01921875 3.6884209520274513e-1 3.6884209520274513e-1
0.019375 3.5965823531358243e-1 3.5965823531358243e-1
0.01953125 3.694820781578807e-1 3.694820781578807e-1
0.0196875 3.608373904900697e-1 3.608373904900697e-1
0.01984375 3.5696569511053955e-1 3.5696569511053955e-1
0.02 3.5280726607623425e-1 3.5280726607623425e-1
0.02015625 3.54453100873962e-1 3.54453100873962e-1
0.0203125 3.5133909331823876e-1 3.5133909331823876e-1
0.02046875 3.443273468091599e-1 3.443273468091599e-1
0.020625 3.407001966247032e-1 3.407001966247032e-1
0.02078125 3.40332918573659e-1 3.40332918573659e-1
0.0209375 3.5632207004135186e-1 3.5632207004135186e-1
0.02109375 3.4952689233721745e-1 3.4952689233721745e-1
0.02125 3.3626354135383796e-1 3.3626354135383796e-1
0.02140625 3.54812235565924e-1 3.54812235565924e-1
0.021562500000000002 3.567677240516156e-1 3.567677240516156e-1
0.021718750000000002 3.5065442398325164e-1 3.5065442398325164e-1
0.021875000000000002 3.5190236747887926e-1 3.5190236747887926e-1
0.022031250000000002 3.43226314982922e-1 3.43226314982922e-1
0.022187500000000002 3.411129998952953e-1 3.411129998952953e-1
0.022343750000000002 3.4050074051213475e-1 3.4050074051213475e-1
0.022500000000000003 3.391790663865146e-1 3.391790663865146e-1
0.022656250000000003 3.3296100334217105e-1 3.3296100334217105e-1
0.0228125 3.424813937592086e-1 3.424813937592086e-1
0.02296875 3.319539876485402e-1 3.319539876485402e-1
0.023125 3.368545739601183e-1 3.368545739601183e-1
0.02328125 3.3562219021285333e-1 3.3562219021285333e-1
0.0234375 3.4661134507421654e-1 3.4661134507421654e-1
0.02359375 3.41449619732594e-1 3.41449619732594e-1
0.02375 3.346239704252918e-1 3.346239704252918e-1
0.02390625 3.3460071709458195e-1 3.3460071709458195e-1
0.0240625 3.215187699180939e-1 3.215187699180939e-1
0.02421875 3.221552764682025e-1 3.221552764682025e-1
0.024375 3.139039631113798e-1 3.139039631113798e-1
0.02453125 3.2659778774921566e-1 3.2659778774921566e-1
0.0246875 3.1564530290818826e-1 3.1564530290818826e-1
0.02484375 3.124147337682013e-1 3.124147337682013e-1
0.025 3.055728647331586e-1 3.055728647331586e-1
0.02515625 3.255545443388934e-1 3.255545443388934e-1
0.0253125 3.1331291787221804e-1 3.1331291787221804e-1
0.025468750000000002 3.0517412459919857e-1 3.0517412459919857e-1
0.025625000000000002 3.142549442267688e-1 3.142549442267688e-1
0.025781250000000002 3.0807861271289827e-1 3.0807861271289827e-1
0.025937500000000002 3.1172225192124703e-1 3.1172225192124703e-1
0.026093750000000002 3.1753475816838606e-1 3.1753475816838606e-1
0.026250000000000002 3.15282443962297e-1 3.15282443962297e-1
0.026406250000000003 3.0823563338884075e-1 3.0823563338884075e-1
0.026562500000000003 2.991398146756916e-1 2.991398146756916e-1
0.026718750000000003 3.019667582836343e-1 3.019667582836343e-1
0.026875 2.9376995572231923e-1 2.9376995572231923e-1
0.02703125 3.179055795043775e-1 3.179055795043775e-1
0.0271875 2.880723642821801e-1 2.880723642821801e-1
0.02734375 2.8235075079936056e-1 2.8235075079936056e-1
0.0275 3.072458904877573e-1 3.072458904877573e-1
0.02765625 2.9025625527327126e-1 2.9025625527327126e-1
0.0278125 2.871274750397612e-1 2.871274750397612e-1
0.02796875 2.83589396049984e-1 2.83589396049984e-1
0.028125 2.839818951039712e-1 2.839818951039712e-1
0.02828125 2.8396112585931466e-1 2.8396112585931466e-1
0.0284375 2.850243000313464e-1 2.850243000313464e-1
0.02859375 2.8510280087419293e-1 2.8510280087419293e-1
0.02875 2.787893264257315e-1 2.787893264257315e-1
0.02890625 2.8468477278595916e-1 2.8468477278595916e-1
0.0290625 2.716141804700607e-1 2.716141804700607e-1
0.02921875 2.807795180237287e-1 2.807795180237287e-1
0.029375000000000002 2.688091686108516e-1 2.688091686108516e-1
0.029531250000000002 2.6630422854071245e-1 2.6630422854071245e-1
0.029687500000000002 2.675922059194642e-1 2.675922059194642e-1
0.029843750000000002 2.7756443283458854e-1 2.7756443283458854e-1
0.030000000000000002 2.7272638204174715e-1 2.7272638204174715e-1
0.030156250000000002 2.6099718271068983e-1 2.6099718271068983e-1
0.030312500000000003 2.648530175687762e-1 2.648530175687762e-1
0.030468750000000003 2.678119853621235e-1 2.678119853621235e-1
0.030625000000000003 2.6222384186524383e-1 2.6222384186524383e-1
0.03078125 2.6670625529498526e-1 2.6670625529498526e-1
0.0309375 2.6294005807761156e-1 2.6294005807761156e-1
0.03109375 2.5610062368598907e-1 2.5610062368598907e-1
0.03125 2.627883710064731e-1 2.627883710064731e-1
0.03140625 2.5024679748929035e-1 2.5024679748929035e-1
0.0315625 2.4178427589839036e-1 2.4178427589839036e-1
0.03171875 2.405029797525282e-1 2.405029797525282e-1
0.031875 2.4219884013376092e-1 2.4219884013376092e-1
0.03203125 2.2886982037965087e-1 2.2886982037965087e-1
0.0321875 2.4774993686053737e-1 2.4774993686053737e-1
0.03234375 2.3950171456470404e-1 2.3950171456470404e-1
0.0325 2.396130133674257e-1 2.396130133674257e-1
0.03265625 2.3804444107229816e-1 2.3804444107229816e-1
0.032812499999999994 2.4415338711667633e-1 2.4415338711667633e-1
0.03296875 2.4763220742618675e-1 2.4763220742618675e-1
0.033124999999999995 2.431771758623933e-1 2.431771758623933e-1
0.03328125 2.2651114274770467e-1 2.2651114274770467e-1
0.033437499999999995 2.398385115365551e-1 2.398385115365551e-1
0.03359375 2.2741916918305893e-1 2.2741916918305893e-1
0.033749999999999995 2.286440966110428e-1 2.286440966110428e-1
0.03390625 2.2854884912288131e-1 2.2854884912288131e-1
0.034062499999999996 2.1792401076862067e-1 2.1792401076862067e-1
0.03421875 2.193579258832239e-1 2.193579258832239e-1
0.034374999999999996 2.1072215363454294e-1 2.1072215363454294e-1
0.03453125 2.2212992823363553e-1 2.2212992823363553e-1
0.034687499999999996 2.2724390457863652e-1 2.2724390457863652e-1
0.03484375 2.2614558436810572e-1 2.2614558436810572e-1
0.034999999999999996 2.144667472134012e-1 2.144667472134012e-1
0.03515625 2.1596366294368696e-1 2.1596366294368696e-1
0.0353125 2.056159774405666e-1 2.056159774405666e-1
0.03546875 2.0998923436575812e-1 2.0998923436575812e-1
0.035625 1.980051508205003e-1 1.980051508205003e-1
0.03578125 2.000487193922078e-1 2.000487193922078e-1
0.0359375 2.0614797364731263e-1 2.0614797364731263e-1
0.03609375 1.926147961186695e-1 1.926147961186695e-1
0.03625 2.051160863365391e-1 2.051160863365391e-1
0.03640625 2.0198177076024937e-1 2.0198177076024937e-1
0.0365625 2.120146196636421e-1 2.120146196636421e-1
0.03671875 2.068560952451941e-1 2.068560952451941e-1
0.036875 2.0109223879165317e-1 2.0109223879165317e-1
0.037031249999999995 2.0198405229887673e-1 2.0198405229887673e-1
0.0371875 1.9610940921932585e-1 1.9610940921932585e-1
0.037343749999999995 1.9065430905714553e-1 1.9065430905714553e-1
0.0375 1.8222420028626463e-1 1.8222420028626463e-1
0.037656249999999995 1.9286391779694956e-1 1.9286391779694956e-1
0.0378125 1.7286166776573797e-1 1.7286166776573797e-1
0.037968749999999996 1.9321011923096254e-1 1.9321011923096254e-1
0.038125 1.706874163757499e-1 1.706874163757499e-1
0.038281249999999996 1.8550887144504546e-1 1.8550887144504546e-1
0.0384375 1.7661838676956965e-1 1.7661838676956965e-1
0.038593749999999996 1.792398816466454e-1 1.792398816466454e-1
0.03875 1.755534183409333e-1 1.755534183409333e-1
0.038906249999999996 1.7587905763428413e-1 1.7587905763428413e-1
0.0390625 1.7402028555391613e-1 1.7402028555391613e-1
0.03921875 1.7271226326459388e-1 1.7271226326459388e-1
0.039375 1.7345606639258282e-1 1.7345606639258282e-1
0.03953125 1.7221272450154235e-1 1.7221272450154235e-1
0.0396875 1.7745372132247272e-1 1.7745372132247272e-1
0.03984375 1.6039500102208937e-1 1.6039500102208937e-1
0.04 1.568047076286172e-1 1.568047076286172e-1
0.04015625 1.6678187553900958e-1 1.6678187553900958e-1
0.0403125 1.5905102348750066e-1 1.5905102348750066e-1
0.04046875 1.5227089018906614e-1 1.5227089018906614e-1
0.040625 1.609326064787462e-1 1.609326064787462e-1
0.04078125 1.6975261142982223e-1 1.6975261142982223e-1
0.040937499999999995 1.5291157873905892e-1 1.5291157873905892e-1
0.04109375 1.6847651293567711e-1 1.6847651293567711e-1
0.041249999999999995 1.453493243288273e-1 1.453493243288273e-1
0.04140625 1.5544602962648302e-1 1.5544602962648302e-1
0.041562499999999995 1.478244635970265e-1 1.478244635970265e-1
0.04171875 1.3896906268171794e-1 1.3896906268171794e-1
0.041874999999999996 1.47656231153797e-1 1.47656231153797e-1
0.04203125 1.408135031353419e-1 1.408135031353419e-1
0.042187499999999996 1.3560971677105105e-1 1.3560971677105105e-1
0.04234375 1.4285292644938696e-1 1.4285292644938696e-1
0.042499999999999996 1.300616212071697e-1 1.300616212071697e-1
0.04265625 1.2883099833646217e-1 1.2883099833646217e-1
0.042812499999999996 1.4169892128250527e-1 1.4169892128250527e-1
0.04296875 1.3353486042699902e-1 1.3353486042699902e-1
0.043125 1.3214396959886532e-1 1.3214396959886532e-1
0.04328125 1.36773202643945e-1 1.36773202643945e-1
0.0434375 1.200460052456771e-1 1.200460052456771e-1
0.04359375 1.390080454006517e-1 1.390080454006517e-1
0.04375 1.2753647418269853e-1 1.2753647418269853e-1
0.04390625 1.2138646192504954e-1 1.2138646192504954e-1
0.0440625 1.2172781243401065e-1 1.2172781243401065e-1
0.04421875 1.1422625196262803e-1 1.1422625196262803e-1
0.044375 1.304429526355131e-1 1.304429526355131e-1
0.04453125 1.294728663503344e-1 1.294728663503344e-1
0.0446875 1.1448435945447333e-1 1.1448435945447333e-1
0.044843749999999995 1.1467705817147422e-1 1.1467705817147422e-1
0.045 1.1249207864437327e-1 1.1249207864437327e-1
0.045156249999999995 1.2828563354735767e-1 1.2828563354735767e-1
0.0453125 1.1305800007351596e-1 1.1305800007351596e-1
0.045468749999999995 1.2334290869619569e-1 1.2334290869619569e-1
0.045625 1.0869784204617705e-1 1.0869784204617705e-1
0.045781249999999996 1.0992596007002309e-1 1.0992596007002309e-1
0.0459375 1.1321758353863576e-1 1.1321758353863576e-1
0.046093749999999996 9.556435712141198e-2 9.556435712141198e-2
0.04625 9.535324587562233e-2 9.535324587562233e-2
0.046406249999999996 1.110454052751999e-1 1.110454052751999e-1
0.0465625 1.1060847461902146e-1 1.1060847461902146e-1
0.046718749999999996 9.18218781691218e-2 9.18218781691218e-2
0.046875 1.060270481711365e-1 1.060270481711365e-1
0.04703125 9.02515684694487e-2 9.02515684694487e-2
0.0471875 1.0183042360352434e-1 1.0183042360352434e-1
0.04734375 1.0074274037713682e-1 1.0074274037713682e-1
0.0475 1.0550651782403353e-1 1.0550651782403353e-1
0.04765625 8.781324134422963e-2 8.781324134422963e-2
0.0478125 9.64419425496823e-2 9.64419425496823e-2
0.04796875 9.822470752276846e-2 9.822470752276846e-2
0.048125 8.455969579284162e-2 8.455969579284162e-2
0.04828125 8.768339752821763e-2 8.768339752821763e-2
0.0484375 8.250059075901905e-2 8.250059075901905e-2
0.04859375 9.385585703164967e-2 9.385585703164967e-2
0.04875 9.04385313489735e-2 9.04385313489735e-2
0.04890625 7.696729893739818e-2 7.696729893739818e-2
0.049062499999999995 9.135120303397404e-2 9.135120303397404e-2
0.04921875 7.770379684750939e-2 7.770379684750939e-2
0.049374999999999995 8.945285778821077e-2 8.945285778821077e-2
0.04953125 7.40971147271745e-2 7.40971147271745e-2
0.049687499999999996 7.679391239997191e-2 7.679391239997191e-2
0.04984375 8.09373096280348e-2 8.09373096280348e-2
0.049999999999999996 7.450342270174648e-2 7.450342270174648e-2
0.05015625 7.706022491395803e-2 7.706022491395803e-2
0.050312499999999996 7.363902676404965e-2 7.363902676404965e-2
0.05046875 7.561027178979263e-2 7.561027178979263e-2
0.050624999999999996 7.470604827306548e-2 7.470604827306548e-2
0.05078125 7.23348536670807e-2 7.23348536670807e-2
0.0509375 6.2035491500119555e-2 6.2035491500119555e-2
0.05109375 7.210872452281425e-2 7.210872452281425e-2
0.05125 6.979913197272314e-2 6.979913197272314e-2
0.05140625 6.560253419859752e-2 6.560253419859752e-2
0.0515625 6.74476912458255e-2 6.74476912458255e-2
0.05171875 6.132216153371761e-2 6.132216153371761e-2
0.051875 6.289526070570961e-2 6.289526070570961e-2
0.05203125 6.565529743868925e-2 6.565529743868925e-2
0.0521875 6.10053222505309e-2 6.10053222505309e-2
0.05234375 6.595776651391194e-2 6.595776651391194e-2
0.0525 6.180538539177238e-2 6.180538539177238e-2
0.05265625 5.623153772983702e-2 5.623153772983702e-2
0.0528125 5.970547000259163e-2 5.970547000259163e-2
0.052968749999999995 5.0834130986396e-2 5.0834130986396e-2
0.053125 4.742032776123839e-2 4.742032776123839e-2
0.053281249999999995 5.388381924665797e-2 5.388381924665797e-2
0.0534375 4.573584226903282e-2 4.573584226903282e-2
0.053593749999999996 4.348735379829183e-2 4.348735379829183e-2
0.05375 4.4625113388684134e-2 4.4625113388684134e-2
0.053906249999999996 3.681876335274925e-2 3.681876335274925e-2
0.0540625 4.172629363090952e-2 4.172629363090952e-2
0.054218749999999996 4.814755784257674e-2 4.814755784257674e-2
0.054375 4.68270848559138e-2 4.68270848559138e-2
0.054531249999999996 2.9542168475637176e-2 2.9542168475637176e-2
0.0546875 4.567400349031292e-2 4.567400349031292e-2
0.05484375 3.559406303082202e-2 3.559406303082202e-2
0.055 3.23832196794962e-2 3.23832196794962e-2
0.05515625 3.0345754874525177e-2 3.0345754874525177e-2
0.0553125 3.1609468152219655e-2 3.1609468152219655e-2
0.05546875 3.7889027480951576e-2 3.7889027480951576e-2
0.055625 3.8824012154628385e-2 3.8824012154628385e-2
0.05578125 3.49572062399881e-2 3.49572062399881e-2
0.0559375 2.8332136089312066e-2 2.8332136089312066e-2
0.05609375 2.5818818995440473e-2 2.5818818995440473e-2
0.05625 2.4310259194117556e-2 2.4310259194117556e-2
0.05640625 2.704729741838552e-2 2.704729741838552e-2
0.0565625 1.9353687277026133e-2 1.9353687277026133e-2
0.05671875 2.0732945869604613e-2 2.0732945869604613e-2
0.056874999999999995 1.590661923926806e-2 1.590661923926806e-2
0.05703125 1.8923351825542944e-2 1.8923351825542944e-2
0.057187499999999995 1.6036166931535867e-2 1.6036166931535867e-2
0.05734375 2.0888920905854924e-2 2.0888920905854924e-2
0.057499999999999996 6.094816476143627e-3 6.094816476143627e-3
0.05765625 1.2037193304814231e-2 1.2037193304814231e-2
0.057812499999999996 1.339189698790566e-2 1.339189698790566e-2
0.05796875 8.293323232174465e-3 8.293323232174465e-3
0.058124999999999996 1.2470649514107812e-2 1.2470649514107812e-2
0.05828125 1.852954157373521e-2 1.852954157373521e-2
0.058437499999999996 4.760158338904752e-3 4.760158338904752e-3
0.05859375 3.62028451893881e-3 3.62028451893881e-3
0.05875 1.3106353983794783e-2 1.3106353983794783e-2
0.05890625 5.06619881405701e-3 5.06619881405701e-3
0.0590625 1.081744807577767e-2 1.081744807577767e-2
0.05921875 3.183438031038044e-3 3.183438031038044e-3
0.059375 4.079785287268045e-3 4.079785287268045e-3
0.05953125 -1.4360217865663216e-3 -1.4360217865663216e-3
0.0596875 -3.3078742968148944e-3 -3.3078742968148944e-3
0.05984375 3.684941814008802e-3 3.684941814008802e-3
0.06 6.753622167644302e-3 6.753622167644302e-3
0.06015625 -2.780173855916779e-3 -2.780173855916779e-3
0.0603125 -5.6228140084106926e-3 -5.6228140084106926e-3
0.06046875 -8.662935122010218e-3 -8.662935122010218e-3
0.060625 9.35155642599117e-3 9.35155642599117e-3
0.060781249999999995 -9.462837344989872e-3 -9.462837344989872e-3
0.0609375 -6.1531317215388626e-3 -6.1531317215388626e-3
0.061093749999999995 -4.074083688073493e-3 -4.074083688073493e-3
0.06125 1.1056427603586272e-3 1.1056427603586272e-3
0.061406249999999996 -6.246853010288156e-3 -6.246853010288156e-3
0.0615625 -1.5180806297570015e-3 -1.5180806297570015e-3
0.061718749999999996 -1.1948183777866994e-2 -1.1948183777866994e-2
0.061875 -1.3761869159742979e-2 -1.3761869159742979e-2
0.062031249999999996 -1.0432954303786879e-2 -1.0432954303786879e-2
0.0621875 -8.318472110039998e-3 -8.318472110039998e-3
0.062343749999999996 -1.0757163472880471e-2 -1.0757163472880471e-2
0.0625 -2.0301257894579372e-2 -2.0301257894579372e-2
0.06265625 -1.6035512624802628e-2 -1.6035512624802628e-2
0.06281250000000001 -2.0008036031703647e-2 -2.0008036031703647e-2
0.06296875 -1.8690674696762777e-2 -1.8690674696762777e-2
0.063125 -2.6787761418126443e-2 -2.6787761418126443e-2
0.06328125 -1.6824904154026932e-2 -1.6824904154026932e-2
0.0634375 -2.2056417477933188e-2 -2.2056417477933188e-2
0.06359375 -2.4068788693120347e-2 -2.4068788693120347e-2
0.06375 -2.4227777108825954e-2 -2.4227777108825954e-2
0.06390625 -2.299911143729272e-2 -2.299911143729272e-2
0.0640625 -1.561477083516305e-2 -1.561477083516305e-2
0.06421875 -2.120254896596574e-2 -2.120254896596574e-2
0.064375 -2.3638180982124446e-2 -2.3638180982124446e-2
0.06453125 -3.5133768309441926e-2 -3.5133768309441926e-2
0.0646875 -2.7791695042032494e-2 -2.7791695042032494e-2
0.06484374999999999 -3.2147862854180254e-2 -3.2147862854180254e-2
0.065 -3.945026507296401e-2 -3.945026507296401e-2
0.06515625 -3.0208218322349545e-2 -3.0208218322349545e-2
0.0653125 -3.605345129682913e-2 -3.605345129682913e-2
0.06546874999999999 -3.799904134854781e-2 -3.799904134854781e-2
0.065625 -3.511681902211361e-2 -3.511681902211361e-2
0.06578125 -3.623264316826802e-2 -3.623264316826802e-2
0.0659375 -4.585136451925731e-2 -4.585136451925731e-2
0.06609374999999999 -4.285668505787665e-2 -4.285668505787665e-2
0.06625 -4.203955988538777e-2 -4.203955988538777e-2
0.06640625 -3.544200468633729e-2 -3.544200468633729e-2
0.0665625 -2.819389373468706e-2 -2.819389373468706e-2
0.06671875 -4.526710628721897e-2 -4.526710628721897e-2
0.066875 -3.605185621024187e-2 -3.605185621024187e-2
0.06703125 -4.220435608005513e-2 -4.220435608005513e-2
0.0671875 -4.276697674965302e-2 -4.276697674965302e-2
0.06734375 -4.721521439166221e-2 -4.721521439166221e-2
0.0675 -3.908582597870858e-2 -3.908582597870858e-2
0.06765625 -5.092494493471289e-2 -5.092494493471289e-2
0.0678125 -4.710726701370671e-2 -4.710726701370671e-2
0.06796875 -5.2260821399221946e-2 -5.2260821399221946e-2
0.068125 -4.46741423361976e-2 -4.46741423361976e-2
0.06828125 -4.5889556682431554e-2 -4.5889556682431554e-2
0.0684375 -4.6308974299399175e-2 -4.6308974299399175e-2
0.06859375 -4.570067644164677e-2 -4.570067644164677e-2
0.06875 -5.5458423575664106e-2 -5.5458423575664106e-2
0.06890625 -4.6485101839670584e-2 -4.6485101839670584e-2
0.0690625 -5.605434242722307e-2 -5.605434242722307e-2
0.06921875 -5.1992151633675654e-2 -5.1992151633675654e-2
0.06937499999999999 -5.004908583538903e-2 -5.004908583538903e-2
0.06953125 -4.7702494313916155e-2 -4.7702494313916155e-2
0.0696875 -5.627272838189068e-2 -5.627272838189068e-2
0.06984375 -6.404948663322951e-2 -6.404948663322951e-2
0.06999999999999999 -4.8222011175147905e-2 -4.8222011175147905e-2
0.07015625 -5.0131025800118856e-2 -5.0131025800118856e-2
0.0703125 -5.787483186288167e-2 -5.787483186288167e-2
0.07046875 -6.1021973600936086e-2 -6.1021973600936086e-2
0.070625 -5.3134248471969237e-2 -5.3134248471969237e-2
0.07078125 -6.697290278186241e-2 -6.697290278186241e-2
0.0709375 -6.2447051084581595e-2 -6.2447051084581595e-2
0.07109375 -6.1140699638889906e-2 -6.1140699638889906e-2
0.07125 -6.468363111327502e-2 -6.468363111327502e-2
0.07140625 -6.579736432065086e-2 -6.579736432065086e-2
0.0715625 -6.818214757942709e-2 -6.818214757942709e-2
0.07171875 -6.44149700302199e-2 -6.44149700302199e-2
0.071875 -5.8064148016518935e-2 -5.8064148016518935e-2
0.07203125 -6.100684593804484e-2 -6.100684593804484e-2
0.0721875 -6.525061055555792e-2 -6.525061055555792e-2
0.07234375 -6.050875068087347e-2 -6.050875068087347e-2
0.0725 -5.861065372807328e-2 -5.861065372807328e-2
0.07265625 -5.900037847329198e-2 -5.900037847329198e-2
0.0728125 -7.752214518683953e-2 -7.752214518683953e-2
0.07296875 -6.335721254669746e-2 -6.335721254669746e-2
0.073125 -6.339947369116938e-2 -6.339947369116938e-2
0.07328124999999999 -7.103857835460925e-2 -7.103857835460925e-2
0.0734375 -7.036008484994394e-2 -7.036008484994394e-2
0.07359375 -7.011661106054756e-2 -7.011661106054756e-2
0.07375 -7.722736680358988e-2 -7.722736680358988e-2
0.07390624999999999 -6.957691352869855e-2 -6.957691352869855e-2
0.0740625 -8.258456008986226e-2 -8.258456008986226e-2
0.07421875 -9.100435975853483e-2 -9.100435975853483e-2
0.074375 -7.273546017615384e-2 -7.273546017615384e-2
0.07453125 -7.573788772976453e-2 -7.573788772976453e-2
0.0746875 -7.549371116130654e-2 -7.549371116130654e-2
0.07484375 -8.59403806399035e-2 -8.59403806399035e-2
0.075 -8.858403169171591e-2 -8.858403169171591e-2
0.07515625 -7.227997989350055e-2 -7.227997989350055e-2
0.0753125 -8.650717306119926e-2 -8.650717306119926e-2
0.07546875 -7.513529397221586e-2 -7.513529397221586e-2
0.075625 -8.054007649486206e-2 -8.054007649486206e-2
0.07578125 -8.372049597784947e-2 -8.372049597784947e-2
0.0759375 -8.202415908255656e-2 -8.202415908255656e-2
0.07609375 -7.358826878732483e-2 -7.358826878732483e-2
0.07625 -8.482185786971908e-2 -8.482185786971908e-2
0.07640625 -8.017984413738244e-2 -8.017984413738244e-2
0.0765625 -9.091415766881195e-2 -9.091415766881195e-2
0.07671875 -9.17075755570016e-2 -9.17075755570016e-2
0.076875 -8.67832771267052e-2 -8.67832771267052e-2
0.07703125 -8.9112519758209e-2 -8.9112519758209e-2
0.07718749999999999 -9.187973032687236e-2 -9.187973032687236e-2
0.07734375 -9.227691773259661e-2 -9.227691773259661e-2
0.0775 -7.785061184842501e-2 -7.785061184842501e-2
0.07765625 -8.23454080016921e-2 -8.23454080016921e-2
0.07781249999999999 -9.72055157329299e-2 -9.72055157329299e-2
0.07796875 -9.325584448408275e-2 -9.325584448408275e-2
0.078125 -9.82508608875099e-2 -9.82508608875099e-2
0.07828125 -9.735238216700903e-2 -9.735238216700903e-2
0.0784375 -9.051025316586614e-2 -9.051025316586614e-2
0.07859375 -9.665894550909737e-2 -9.665894550909737e-2
0.07875 -8.968027803263734e-2 -8.968027803263734e-2
0.07890625 -1.0693196602966903e-1 -1.0693196602966903e-1
0.0790625 -9.270847541058114e-2 -9.270847541058114e-2
0.07921875 -9.570699275042838e-2 -9.570699275042838e-2
0.079375 -1.0357777425162507e-1 -1.0357777425162507e-1
0.07953125 -9.436421549441487e-2 -9.436421549441487e-2
0.0796875 -1.0477660014209444e-1 -1.0477660014209444e-1
0.07984375 -1.006437989393083e-1 -1.006437989393083e-1
0.08 -1.0408581952135076e-1 -1.0408581952135076e-1
0.08015625 -9.690652884621098e-2 -9.690652884621098e-2
0.0803125 -9.820146939256968e-2 -9.820146939256968e-2
0.08046875 -9.372893341544053e-2 -9.372893341544053e-2
0.080625 -1.0442038087314298e-1 -1.0442038087314298e-1
0.08078125 -1.0585547432430698e-1 -1.0585547432430698e-1
0.0809375 -1.0460784242452004e-1 -1.0460784242452004e-1
0.08109374999999999 -9.908895760879144e-2 -9.908895760879144e-2
0.08125 -9.674599115857685e-2 -9.674599115857685e-2
0.08140625 -1.0473375553903619e-1 -1.0473375553903619e-1
0.0815625 -1.0887108198523432e-1 -1.0887108198523432e-1
0.08171874999999999 -9.834621064584947e-2 -9.834621064584947e-2
0.081875 -1.0794315575623781e-1 -1.0794315575623781e-1
0.08203125 -1.1848498412070452e-1 -1.1848498412070452e-1
0.0821875 -1.0143223557867653e-1 -1.0143223557867653e-1
0.08234375 -1.0387738165497407e-1 -1.0387738165497407e-1
0.0825 -1.1285363153849115e-1 -1.1285363153849115e-1
0.08265625 -1.0758280070041959e-1 -1.0758280070041959e-1
0.0828125 -1.113601681423182e-1 -1.113601681423182e-1
0.08296875 -1.0902894189764023e-1 -1.0902894189764023e-1
0.083125 -1.0891874136002055e-1 -1.0891874136002055e-1
0.08328125 -1.1141692914345125e-1 -1.1141692914345125e-1
0.0834375 -1.123694256271568e-1 -1.123694256271568e-1
0.08359375 -1.1012031847560078e-1 -1.1012031847560078e-1
0.08375 -1.1199690884297464e-1 -1.1199690884297464e-1
0.08390625 -1.1264640016549432e-1 -1.1264640016549432e-1
0.0840625 -1.1212140295044204e-1 -1.1212140295044204e-1
0.08421875 -1.08651710329986e-1 -1.08651710329986e-1
0.084375 -1.160810424376626e-1 -1.160810424376626e-1
0.08453125 -1.1770376057353982e-1 -1.1770376057353982e-1
0.0846875 -1.1497417282118416e-1 -1.1497417282118416e-1
0.08484375 -1.1313384293345674e-1 -1.1313384293345674e-1
0.08499999999999999 -1.1553124440508267e-1 -1.1553124440508267e-1
0.08515625 -1.1254856868737928e-1 -1.1254856868737928e-1
0.0853125 -1.199986779966542e-1 -1.199986779966542e-1
0.08546875 -1.2497655135172803e-1 -1.2497655135172803e-1
0.08562499999999999 -1.1638301414843166e-1 -1.1638301414843166e-1
0.08578125 -1.2158653169496514e-1 -1.2158653169496514e-1
0.0859375 -1.2304405942024399e-1 -1.2304405942024399e-1
0.08609375 -1.1986217079567663e-1 -1.1986217079567663e-1
0.08625 -1.2764228611178563e-1 -1.2764228611178563e-1
0.08640625 -1.217867459707298e-1 -1.217867459707298e-1
0.0865625 -1.288745352577001e-1 -1.288745352577001e-1
0.08671875 -1.2682192176186557e-1 -1.2682192176186557e-1
0.086875 -1.2751827252788583e-1 -1.2751827252788583e-1
0.08703125 -1.2125894257594094e-1 -1.2125894257594094e-1
0.0871875 -1.2882824392438064e-1 -1.2882824392438064e-1
0.08734375 -1.2375503495042661e-1 -1.2375503495042661e-1
0.0875 -1.1457419512527789e-1 -1.1457419512527789e-1
0.08765625 -1.3401816835636904e-1 -1.3401816835636904e-1
0.0878125 -1.2202877211149765e-1 -1.2202877211149765e-1
0.08796875 -1.2842145927613213e-1 -1.2842145927613213e-1
0.088125 -1.277542910500591e-1 -1.277542910500591e-1
0.08828125 -1.2550075708219932e-1 -1.2550075708219932e-1
0.0884375 -1.2251400677866453e-1 -1.2251400677866453e-1
0.08859375 -1.2339502922038204e-1 -1.2339502922038204e-1
0.08875 -1.2532627179991263e-1 -1.2532627179991263e-1
0.08890624999999999 -1.2037502978234382e-1 -1.2037502978234382e-1
0.0890625 -1.2463294177957263e-1 -1.2463294177957263e-1
0.08921875 -1.310267699448735e-1 -1.310267699448735e-1
0.089375 -1.2717667382418707e-1 -1.2717667382418707e-1
0.08953124999999999 -1.2881635123409918e-1 -1.2881635123409918e-1
0.0896875 -1.350804381675692e-1 -1.350804381675692e-1
0.08984375 -1.3300980296487008e-1 -1.3300980296487008e-1
0.09 -1.301178763529327e-1 -1.301178763529327e-1
0.09015625 -1.3886710609205632e-1 -1.3886710609205632e-1
0.0903125 -1.3550291389044045e-1 -1.3550291389044045e-1
0.09046875 -1.334616615991484e-1 -1.334616615991484e-1
0.090625 -1.254851151166525e-1 -1.254851151166525e-1
0.09078125 -1.356484911114597e-1 -1.356484911114597e-1
0.0909375 -1.32012791909637e-1 -1.32012791909637e-1
0.09109375 -1.3478809959298754e-1 -1.3478809959298754e-1
0.09125 -1.318403092732927e-1 -1.318403092732927e-1
0.09140625 -1.4328325392972996e-1 -1.4328325392972996e-1
0.0915625 -1.4183385722100805e-1 -1.4183385722100805e-1
0.09171875 -1.3254077530388653e-1 -1.3254077530388653e-1
0.091875 -1.274153905379256e-1 -1.274153905379256e-1
0.09203125 -1.3547436336131735e-1 -1.3547436336131735e-1
0.0921875 -1.35380291808878e-1 -1.35380291808878e-1
0.09234375 -1.3145106579833676e-1 -1.3145106579833676e-1
0.0925 -1.3227867552684014e-1 -1.3227867552684014e-1
0.09265625 -1.266059938989832e-1 -1.266059938989832e-1
0.09281249999999999 -1.3521579326317745e-1 -1.3521579326317745e-1
0.09296875 -1.406319575724586e-1 -1.406319575724586e-1
0.093125 -1.3859917711653846e-1 -1.3859917711653846e-1
0.09328125 -1.399305690118302e-1 -1.399305690118302e-1
0.09343749999999999 -1.311563978270618e-1 -1.311563978270618e-1
0.09359375 -1.2803775399090167e-1 -1.2803775399090167e-1
0.09375 -1.3538001753460716e-1 -1.3538001753460716e-1
0.09390625 -1.397736900056037e-1 -1.397736900056037e-1
0.0940625 -1.3938936016808778e-1 -1.3938936016808778e-1
0.09421875 -1.4395767385923985e-1 -1.4395767385923985e-1
0.094375 -1.3574855508756567e-1 -1.3574855508756567e-1
0.09453125 -1.3929527025749788e-1 -1.3929527025749788e-1
0.0946875 -1.3861625619353557e-1 -1.3861625619353557e-1
0.09484375 -1.4289128009483587e-1 -1.4289128009483587e-1
0.095 -1.388146045185925e-1 -1.388146045185925e-1
0.09515625 -1.3987077413418714e-1 -1.3987077413418714e-1
0.0953125 -1.3972921690794404e-1 -1.3972921690794404e-1
0.09546875 -1.548119900531395e-1 -1.548119900531395e-1
0.095625 -1.4416720595278942e-1 -1.4416720595278942e-1
0.09578125 -1.4268468982715543e-1 -1.4268468982715543e-1
0.0959375 -1.4354873800227264e-1 -1.4354873800227264e-1
0.09609375 -1.4433237736404347e-1 -1.4433237736404347e-1
0.09625 -1.4306568707212985e-1 -1.4306568707212985e-1
0.09640625 -1.400489735852437e-1 -1.400489735852437e-1
0.0965625 -1.4618031865467795e-1 -1.4618031865467795e-1
0.09671875 -1.529760183903539e-1 -1.529760183903539e-1
0.096875 -1.4727533778870505e-1 -1.4727533778870505e-1
0.09703125 -1.4718331657179018e-1 -1.4718331657179018e-1
0.0971875 -1.4194718571736242e-1 -1.4194718571736242e-1
0.09734374999999999 -1.538082737957387e-1 -1.538082737957387e-1
0.0975 -1.4353713602969886e-1 -1.4353713602969886e-1
0.09765625 -1.4917047824025698e-1 -1.4917047824025698e-1
0.0978125 -1.521378181340145e-1 -1.521378181340145e-1
0.09796875 -1.4929524127689486e-1 -1.4929524127689486e-1
0.098125 -1.5443989834245198e-1 -1.5443989834245198e-1
0.09828125 -1.4484226739666095e-1 -1.4484226739666095e-1
0.0984375 -1.524289677041173e-1 -1.524289677041173e-1
0.09859375 -1.5715022382330002e-1 -1.5715022382330002e-1
0.09875 -1.5051901188196037e-1 -1.5051901188196037e-1
0.09890625 -1.4770351197564136e-1 -1.4770351197564136e-1
0.0990625 -1.443730310623499e-1 -1.443730310623499e-1
0.09921875 -1.5109074579124293e-1 -1.5109074579124293e-1
0.099375 -1.506789568393918e-1 -1.506789568393918e-1
0.09953125 -1.5303139764120655e-1 -1.5303139764120655e-1
0.0996875 -1.471434868211139e-1 -1.471434868211139e-1
0.09984375 -1.430430430137397e-1 -1.430430430137397e-1
0.1 -1.410203892535895e-1 -1.410203892535895e-1
0.10015625 -1.5106434967862636e-1 -1.5106434967862636e-1
0.1003125 -1.5533176923742698e-1 -1.5533176923742698e-1
0.10046875 -1.5360557344303682e-1 -1.5360557344303682e-1
0.100625 -1.569427321058532e-1 -1.569427321058532e-1
0.10078125 -1.4940772656638668e-1 -1.4940772656638668e-1
0.1009375 -1.5653467206636318e-1 -1.5653467206636318e-1
0.10109375 -1.5668580160315226e-1 -1.5668580160315226e-1
0.10124999999999999 -1.4943734102059292e-1 -1.4943734102059292e-1
0.10140625 -1.4994036469062788e-1 -1.4994036469062788e-1
0.1015625 -1.5268566260289784e-1 -1.5268566260289784e-1
0.10171875 -1.5379527394254122e-1 -1.5379527394254122e-1
0.101875 -1.530405854962913e-1 -1.530405854962913e-1
0.10203125 -1.533740894154283e-1 -1.533740894154283e-1
0.1021875 -1.5058623486453993e-1 -1.5058623486453993e-1
0.10234375 -1.5818370621679545e-1 -1.5818370621679545e-1
0.1025 -1.5703039474471492e-1 -1.5703039474471492e-1
0.10265625 -1.602819235732289e-1 -1.602819235732289e-1
0.1028125 -1.5303440243071176e-1 -1.5303440243071176e-1
0.10296875 -1.6418912144656073e-1 -1.6418912144656073e-1
0.103125 -1.525940752893069e-1 -1.525940752893069e-1
0.10328125 -1.470968160531987e-1 -1.470968160531987e-1
0.1034375 -1.5519071409727925e-1 -1.5519071409727925e-1
0.10359375 -1.5606401824886174e-1 -1.5606401824886174e-1
0.10375 -1.5145569338830622e-1 -1.5145569338830622e-1
0.10390625 -1.6385764316038998e-1 -1.6385764316038998e-1
0.1040625 -1.5798731067577076e-1 -1.5798731067577076e-1
0.10421875 -1.5001728422936988e-1 -1.5001728422936988e-1
0.104375 -1.592962106190674e-1 -1.592962106190674e-1
0.10453125 -1.532580089379456e-1 -1.532580089379456e-1
0.1046875 -1.5239357528373088e-1 -1.5239357528373088e-1
0.10484375 -1.4975991590160387e-1 -1.4975991590160387e-1
0.105 -1.6199625730161582e-1 -1.6199625730161582e-1
0.10515624999999999 -1.5796721122894208e-1 -1.5796721122894208e-1
0.1053125 -1.525288271971652e-1 -1.525288271971652e-1
0.10546875 -1.5903467486402345e-1 -1.5903467486402345e-1
0.105625 -1.5196477981755319e-1 -1.5196477981755319e-1
0.10578125 -1.5281641561120463e-1 -1.5281641561120463e-1
0.1059375 -1.545772469106117e-1 -1.545772469106117e-1
0.10609375 -1.5316107101245446e-1 -1.5316107101245446e-1
0.10625 -1.5524925542133072e-1 -1.5524925542133072e-1
0.10640625 -1.6003958103971794e-1 -1.6003958103971794e-1
0.1065625 -1.6421889813484025e-1 -1.6421889813484025e-1
0.10671875 -1.5292475242683334e-1 -1.5292475242683334e-1
0.106875 -1.6193675528103935e-1 -1.6193675528103935e-1
0.10703125 -1.5220646595282172e-1 -1.5220646595282172e-1
0.1071875 -1.5840401010070249e-1 -1.5840401010070249e-1
0.10734375 -1.4811494695192717e-1 -1.4811494695192717e-1
0.1075 -1.6094392566203108e-1 -1.6094392566203108e-1
0.10765625 -1.548349942416456e-1 -1.548349942416456e-1
0.1078125 -1.5973687301022377e-1 -1.5973687301022377e-1
0.10796875 -1.519557050651832e-1 -1.519557050651832e-1
0.108125 -1.526321730373814e-1 -1.526321730373814e-1
0.10828125 -1.6656287256052504e-1 -1.6656287256052504e-1
0.1084375 -1.6548381946706225e-1 -1.6548381946706225e-1
0.10859375 -1.6205235949229913e-1 -1.6205235949229913e-1
0.10875 -1.6146641296547326e-1 -1.6146641296547326e-1
0.10890625 -1.5468609806186517e-1 -1.5468609806186517e-1
0.10906249999999999 -1.519117290916432e-1 -1.519117290916432e-1
0.10921875 -1.555945457285537e-1 -1.555945457285537e-1
0.109375 -1.5294891631567165e-1 -1.5294891631567165e-1
0.10953125 -1.5746530343705611e-1 -1.5746530343705611e-1
0.1096875 -1.603272625671428e-1 -1.603272625671428e-1
0.10984375 -1.5560178398647562e-1 -1.5560178398647562e-1
0.11 -1.6113976726575796e-1 -1.6113976726575796e-1
0.11015625 -1.5217812204543346e-1 -1.5217812204543346e-1
0.1103125 -1.5348926755911574e-1 -1.5348926755911574e-1
0.11046875 -1.5496129209447584e-1 -1.5496129209447584e-1
0.110625 -1.6065634665512274e-1 -1.6065634665512274e-1
0.11078125 -1.6333511865702288e-1 -1.6333511865702288e-1
0.1109375 -1.6481639732348352e-1 -1.6481639732348352e-1
0.11109375 -1.530314622478448e-1 -1.530314622478448e-1
0.11125 -1.5762103182129916e-1 -1.5762103182129916e-1
0.11140625 -1.6519848150944139e-1 -1.6519848150944139e-1
0.1115625 -1.5589004447230703e-1 -1.5589004447230703e-1
0.11171875 -1.5099727848298183e-1 -1.5099727848298183e-1
0.111875 -1.5397758820797147e-1 -1.5397758820797147e-1
0.11203125 -1.6210395565605662e-1 -1.6210395565605662e-1
0.1121875 -1.629797601681906e-1 -1.629797601681906e-1
0.11234375 -1.6215948153587245e-1 -1.6215948153587245e-1
0.1125 -1.5894480137200784e-1 -1.5894480137200784e-1
0.11265625 -1.5670160401788902e-1 -1.5670160401788902e-1
0.1128125 -1.506588917262155e-1 -1.506588917262155e-1
0.11296874999999999 -1.5443709076755052e-1 -1.5443709076755052e-1
0.113125 -1.5138783273238854e-1 -1.5138783273238854e-1
0.11328125 -1.569491516320971e-1 -1.569491516320971e-1
0.1134375 -1.5347394770839795e-1 -1.5347394770839795e-1
0.11359375 -1.5478638351016283e-1 -1.5478638351016283e-1
0.11375 -1.5623124928499177e-1 -1.5623124928499177e-1
0.11390625 -1.5547169006374073e-1 -1.5547169006374073e-1
0.1140625 -1.5301137816601962e-1 -1.5301137816601962e-1
0.11421875 -1.5507408752370733e-1 -1.5507408752370733e-1
0.114375 -1.5663512651128197e-1 -1.5663512651128197e-1
0.11453125 -1.6146725916684712e-1 -1.6146725916684712e-1
0.1146875 -1.554188897703801e-1 -1.554188897703801e-1
0.11484375 -1.612910073520828e-1 -1.612910073520828e-1
0.115 -1.4970418477793768e-1 -1.4970418477793768e-1
0.11515625 -1.5881167777622007e-1 -1.5881167777622007e-1
0.1153125 -1.5598868002763933e-1 -1.5598868002763933e-1
0.11546875 -1.637494272100133e-1 -1.637494272100133e-1
0.115625 -1.581220767148528e-1 -1.581220767148528e-1
0.11578125 -1.627822518196984e-1 -1.627822518196984e-1
0.1159375 -1.5790113638315173e-1 -1.5790113638315173e-1
0.11609375 -1.566818069605409e-1 -1.566818069605409e-1
0.11625 -1.47250656796877e-1 -1.47250656796877e-1
0.11640625 -1.578935306400302e-1 -1.578935306400302e-1
0.1165625 -1.5856179499343792e-1 -1.5856179499343792e-1
0.11671875 -1.626361609392637e-1 -1.626361609392637e-1
0.11687499999999999 -1.615617610121438e-1 -1.615617610121438e-1
0.11703125 -1.5822189668808218e-1 -1.5822189668808218e-1
0.1171875 -1.614191448227933e-1 -1.614191448227933e-1
0.11734375 -1.5583577507533786e-1 -1.5583577507533786e-1
0.1175 -1.5428083816215743e-1 -1.5428083816215743e-1
0.11765625 -1.620692652159681e-1 -1.620692652159681e-1
0.1178125 -1.6467879912222028e-1 -1.6467879912222028e-1
0.11796875 -1.621007842302964e-1 -1.621007842302964e-1
0.118125 -1.5460683119164909e-1 -1.5460683119164909e-1
0.11828125 -1.597160923816494e-1 -1.597160923816494e-1
0.1184375 -1.6035642985668286e-1 -1.6035642985668286e-1
0.11859375 -1.5666000017819837e-1 -1.5666000017819837e-1
0.11875 -1.5527240896955785e-1 -1.5527240896955785e-1
0.11890625 -1.5691752125309844e-1 -1.5691752125309844e-1
0.1190625 -1.622247929347571e-1 -1.622247929347571e-1
0.11921875 -1.6343454319582573e-1 -1.6343454319582573e-1
0.119375 -1.557614057401855e-1 -1.557614057401855e-1
0.11953125 -1.6147087307928754e-1 -1.6147087307928754e-1
0.1196875 -1.6231848396939252e-1 -1.6231848396939252e-1
0.11984375 -1.5382080678279575e-1 -1.5382080678279575e-1
0.12 -1.6453273045551153e-1 -1.6453273045551153e-1
0.12015625 -1.545911965996032e-1 -1.545911965996032e-1
0.1203125 -1.5851261621634816e-1 -1.5851261621634816e-1
0.12046875 -1.590318041408585e-1 -1.590318041408585e-1
0.120625 -1.60300317780929e-1 -1.60300317780929e-1
0.12078124999999999 -1.6028426520944716e-1 -1.6028426520944716e-1
0.1209375 -1.6012447414147513e-1 -1.6012447414147513e-1
0.12109375 -1.543363957612831e-1 -1.543363957612831e-1
0.12125 -1.6014295787733257e-1 -1.6014295787733257e-1
0.12140625 -1.5507007110142634e-1 -1.5507007110142634e-1
0.1215625 -1.5513554151886577e-1 -1.5513554151886577e-1
0.12171875 -1.5694811986401813e-1 -1.5694811986401813e-1
0.121875 -1.539114315590444e-1 -1.539114315590444e-1
0.12203125 -1.6122279275311424e-1 -1.6122279275311424e-1
0.1221875 -1.5646615944235176e-1 -1.5646615944235176e-1
0.12234375 -1.4889833421495435e-1 -1.4889833421495435e-1
0.1225 -1.5182629706789097e-1 -1.5182629706789097e-1
0.12265625 -1.5779317763469347e-1 -1.5779317763469347e-1
0.1228125 -1.570160432752976e-1 -1.570160432752976e-1
0.12296875 -1.534506113271794e-1 -1.534506113271794e-1
0.123125 -1.5109111408975817e-1 -1.5109111408975817e-1
0.12328125 -1.5672646206059593e-1 -1.5672646206059593e-1
0.1234375 -1.5359185085782823e-1 -1.5359185085782823e-1
0.12359375 -1.4659996322854507e-1 -1.4659996322854507e-1
0.12375 -1.577903902780866e-1 -1.577903902780866e-1
0.12390625 -1.537615547141007e-1 -1.537615547141007e-1
0.1240625 -1.6154630240118362e-1 -1.6154630240118362e-1
0.12421875 -1.5288448409598399e-1 -1.5288448409598399e-1
0.124375 -1.5452184415091264e-1 -1.5452184415091264e-1
0.12453125 -1.490532833270839e-1 -1.490532833270839e-1
0.1246875 -1.5744123785640962e-1 -1.5744123785640962e-1
0.12484375 -1.5556421925754815e-1 -1.5556421925754815e-1
0.125 -1.517140355943587e-1 -1.517140355943587e-1
0.12515625 -1.541597774474388e-1 -1.541597774474388e-1
0.1253125 -1.5996832386765103e-1 -1.5996832386765103e-1
0.12546875000000002 -1.5341324571028903e-1 -1.5341324571028903e-1
0.12562500000000001 -1.5264508885258632e-1 -1.5264508885258632e-1
0.12578125 -1.5993917898851517e-1 -1.5993917898851517e-1
0.1259375 -1.5762038184386196e-1 -1.5762038184386196e-1
0.12609375 -1.5216295189276874e-1 -1.5216295189276874e-1
0.12625 -1.5992240952102232e-1 -1.5992240952102232e-1
0.12640625000000003 -1.5482223677424312e-1 -1.5482223677424312e-1
0.12656250000000002 -1.5221910050906384e-1 -1.5221910050906384e-1
0.12671875000000002 -1.5042943332975423e-1 -1.5042943332975423e-1
0.12687500000000002 -1.4493390126728567e-1 -1.4493390126728567e-1
0.12703125 -1.4807158077366633e-1 -1.4807158077366633e-1
0.1271875 -1.5068563741744523e-1 -1.5068563741744523e-1
0.12734375 -1.5339105520258212e-1 -1.5339105520258212e-1
0.1275 -1.493125518700884e-1 -1.493125518700884e-1
0.12765625000000003 -1.5675739111094966e-1 -1.5675739111094966e-1
0.12781250000000002 -1.5039838966328656e-1 -1.5039838966328656e-1
0.12796875000000002 -1.4682012427926505e-1 -1.4682012427926505e-1
0.12812500000000002 -1.437301383439893e-1 -1.437301383439893e-1
0.12828125 -1.5369152682394027e-1 -1.5369152682394027e-1
0.1284375 -1.4990290593374933e-1 -1.4990290593374933e-1
0.12859375 -1.4564961856246494e-1 -1.4564961856246494e-1
0.12875 -1.4249445173829312e-1 -1.4249445173829312e-1
0.12890625 -1.4452567845825737e-1 -1.4452567845825737e-1
0.12906250000000002 -1.431730303191392e-1 -1.431730303191392e-1
0.12921875000000002 -1.5270803291702517e-1 -1.5270803291702517e-1
0.12937500000000002 -1.4696974992791123e-1 -1.4696974992791123e-1
0.12953125000000001 -1.4322437730499527e-1 -1.4322437730499527e-1
0.1296875 -1.5127010011344222e-1 -1.5127010011344222e-1
0.12984375 -1.4755193816569712e-1 -1.4755193816569712e-1
0.13 -1.4520728938607075e-1 -1.4520728938607075e-1
0.13015625 -1.4938758148975406e-1 -1.4938758148975406e-1
0.13031250000000003 -1.4810903820518373e-1 -1.4810903820518373e-1
0.13046875000000002 -1.4792777194936146e-1 -1.4792777194936146e-1
0.13062500000000002 -1.4343494508268062e-1 -1.4343494508268062e-1
0.13078125000000002 -1.4370221533415073e-1 -1.4370221533415073e-1
0.1309375 -1.4553885581887638e-1 -1.4553885581887638e-1
0.13109375 -1.3977180511603304e-1 -1.3977180511603304e-1
0.13125 -1.3950809632235117e-1 -1.3950809632235117e-1
0.13140625 -1.3975467743245584e-1 -1.3975467743245584e-1
0.13156250000000003 -1.4095216646098319e-1 -1.4095216646098319e-1
0.13171875000000002 -1.4595228187960796e-1 -1.4595228187960796e-1
0.13187500000000002 -1.4185534585596482e-1 -1.4185534585596482e-1
0.13203125000000002 -1.4544632692065473e-1 -1.4544632692065473e-1
0.1321875 -1.3833932132280946e-1 -1.3833932132280946e-1
0.13234375 -1.4381174446413691e-1 -1.4381174446413691e-1
0.1325 -1.4380610114705572e-1 -1.4380610114705572e-1
0.13265625 -1.4522855366482812e-1 -1.4522855366482812e-1
0.1328125 -1.4362773265413065e-1 -1.4362773265413065e-1
0.13296875000000002 -1.4382856688786827e-1 -1.4382856688786827e-1
0.13312500000000002 -1.446334240880054e-1 -1.446334240880054e-1
0.13328125000000002 -1.533063486120403e-1 -1.533063486120403e-1
0.13343750000000001 -1.4787904002452645e-1 -1.4787904002452645e-1
0.13359375 -1.453570610402215e-1 -1.453570610402215e-1
0.13375 -1.4506483324073027e-1 -1.4506483324073027e-1
0.13390625 -1.3878191869077394e-1 -1.3878191869077394e-1
0.1340625 -1.3748784318665397e-1 -1.3748784318665397e-1
0.13421875000000003 -1.420241480310045e-1 -1.420241480310045e-1
0.13437500000000002 -1.46090081259735e-1 -1.46090081259735e-1
0.13453125000000002 -1.381966447916687e-1 -1.381966447916687e-1
0.13468750000000002 -1.4390932861858285e-1 -1.4390932861858285e-1
0.13484375 -1.4578042599447993e-1 -1.4578042599447993e-1
0.135 -1.4097191859088465e-1 -1.4097191859088465e-1
0.13515625 -1.3991936386134451e-1 -1.3991936386134451e-1
0.1353125 -1.3881773232748795e-1 -1.3881773232748795e-1
0.13546875000000003 -1.4107016088116264e-1 -1.4107016088116264e-1
0.13562500000000002 -1.3043446282660565e-1 -1.3043446282660565e-1
0.13578125000000002 -1.3996387892104334e-1 -1.3996387892104334e-1
0.13593750000000002 -1.4326171572731194e-1 -1.4326171572731194e-1
0.13609375 -1.3822814041674913e-1 -1.3822814041674913e-1
0.13625 -1.3547030305819074e-1 -1.3547030305819074e-1
0.13640625 -1.440925634877379e-1 -1.440925634877379e-1
0.1365625 -1.4090141771027387e-1 -1.4090141771027387e-1
0.13671875000000003 -1.3775996868873275e-1 -1.3775996868873275e-1
0.13687500000000002 -1.3420862369122855e-1 -1.3420862369122855e-1
0.13703125000000002 -1.3830861683306406e-1 -1.3830861683306406e-1
0.13718750000000002 -1.3719985721929273e-1 -1.3719985721929273e-1
0.13734375000000001 -1.3984976283388217e-1 -1.3984976283388217e-1
0.1375 -1.4388928912791865e-1 -1.4388928912791865e-1
0.13765625 -1.3625480286652358e-1 -1.3625480286652358e-1
0.1378125 -1.3711908288775643e-1 -1.3711908288775643e-1
0.13796875 -1.31617791518301e-1 -1.31617791518301e-1
0.13812500000000003 -1.3743892905819788e-1 -1.3743892905819788e-1
0.13828125000000002 -1.4289508166968456e-1 -1.4289508166968456e-1
0.13843750000000002 -1.2809494514846786e-1 -1.2809494514846786e-1
0.13859375000000002 -1.339780469116425e-1 -1.339780469116425e-1
0.13875 -1.3491720173835287e-1 -1.3491720173835287e-1
0.13890625 -1.3287412738015458e-1 -1.3287412738015458e-1
0.1390625 -1.319513817114233e-1 -1.319513817114233e-1
0.13921875 -1.2859494248807035e-1 -1.2859494248807035e-1
0.13937500000000003 -1.3197858729637968e-1 -1.3197858729637968e-1
0.13953125000000002 -1.3453726337735983e-1 -1.3453726337735983e-1
0.13968750000000002 -1.28920586918702e-1 -1.28920586918702e-1
0.13984375000000002 -1.287692198851067e-1 -1.287692198851067e-1
0.14 -1.2682951489779892e-1 -1.2682951489779892e-1
0.14015625 -1.287637521923619e-1 -1.287637521923619e-1
0.1403125 -1.335605381885392e-1 -1.335605381885392e-1
0.14046875 -1.3342131073620234e-1 -1.3342131073620234e-1
0.14062500000000003 -1.377671905925757e-1 -1.377671905925757e-1
0.14078125000000002 -1.29285405974378e-1 -1.29285405974378e-1
0.14093750000000002 -1.250080960958888e-1 -1.250080960958888e-1
0.14109375000000002 -1.282975053184776e-1 -1.282975053184776e-1
0.14125000000000001 -1.2602074980924893e-1 -1.2602074980924893e-1
0.14140625 -1.2917848724743575e-1 -1.2917848724743575e-1
0.1415625 -1.2295146560547376e-1 -1.2295146560547376e-1
0.14171875 -1.305353443495454e-1 -1.305353443495454e-1
0.141875 -1.2800395999494807e-1 -1.2800395999494807e-1
0.14203125000000003 -1.2167306305747783e-1 -1.2167306305747783e-1
0.14218750000000002 -1.2384178251074385e-1 -1.2384178251074385e-1
0.14234375000000002 -1.3429689162928238e-1 -1.3429689162928238e-1
0.14250000000000002 -1.291646505074544e-1 -1.291646505074544e-1
0.14265625 -1.3100785768899126e-1 -1.3100785768899126e-1
0.1428125 -1.2760734839191112e-1 -1.2760734839191112e-1
0.14296875 -1.2545501110577728e-1 -1.2545501110577728e-1
0.143125 -1.2380599936620396e-1 -1.2380599936620396e-1
0.14328125000000003 -1.2660915172097642e-1 -1.2660915172097642e-1
0.14343750000000002 -1.257646010549882e-1 -1.257646010549882e-1
0.14359375000000002 -1.1708806307985409e-1 -1.1708806307985409e-1
0.14375000000000002 -1.2146859751152927e-1 -1.2146859751152927e-1
0.14390625 -1.2522685560822477e-1 -1.2522685560822477e-1
0.1440625 -1.235649613325398e-1 -1.235649613325398e-1
0.14421875 -1.1838834433917267e-1 -1.1838834433917267e-1
0.144375 -1.1041098623611045e-1 -1.1041098623611045e-1
0.14453125000000003 -1.202931257929043e-1 -1.202931257929043e-1
0.14468750000000002 -1.1748928945195924e-1 -1.1748928945195924e-1
0.14484375000000002 -1.2119780482459586e-1 -1.2119780482459586e-1
0.14500000000000002 -1.1663141638457031e-1 -1.1663141638457031e-1
0.14515625000000001 -1.2037012376965261e-1 -1.2037012376965261e-1
0.1453125 -1.1423581445871545e-1 -1.1423581445871545e-1
0.14546875 -1.1562294651077476e-1 -1.1562294651077476e-1
0.145625 -1.209288293769708e-1 -1.209288293769708e-1
0.14578125 -1.1384656237948487e-1 -1.1384656237948487e-1
0.14593750000000003 -1.1732887996033181e-1 -1.1732887996033181e-1
0.14609375000000002 -1.1711668259051233e-1 -1.1711668259051233e-1
0.14625000000000002 -1.1439143886088399e-1 -1.1439143886088399e-1
0.14640625000000002 -1.1979989582966422e-1 -1.1979989582966422e-1
0.1465625 -1.1259357730643327e-1 -1.1259357730643327e-1
0.14671875 -1.1550615027733269e-1 -1.1550615027733269e-1
0.146875 -1.092257915857493e-1 -1.092257915857493e-1
0.14703125 -1.188959166702892e-1 -1.188959166702892e-1
0.14718750000000003 -1.1839526083992435e-1 -1.1839526083992435e-1
0.14734375000000002 -1.1078989449021659e-1 -1.1078989449021659e-1
0.14750000000000002 -1.1829319219652401e-1 -1.1829319219652401e-1
0.14765625000000002 -1.1186563815801431e-1 -1.1186563815801431e-1
0.1478125 -1.1111590719685349e-1 -1.1111590719685349e-1
0.14796875 -1.1057864458991329e-1 -1.1057864458991329e-1
0.148125 -1.1265152400830569e-1 -1.1265152400830569e-1
0.14828125 -1.0992446872871309e-1 -1.0992446872871309e-1
0.14843750000000003 -1.1384764086012122e-1 -1.1384764086012122e-1
0.14859375000000002 -1.1299000619516786e-1 -1.1299000619516786e-1
0.14875000000000002 -1.1695157380183385e-1 -1.1695157380183385e-1
0.14890625000000002 -1.1289143019946035e-1 -1.1289143019946035e-1
0.14906250000000001 -1.0753631536005681e-1 -1.0753631536005681e-1
0.14921875 -1.0704736769395762e-1 -1.0704736769395762e-1
0.149375 -1.0867737579935177e-1 -1.0867737579935177e-1
0.14953125 -1.0849720473431201e-1 -1.0849720473431201e-1
0.1496875 -1.0451039328319833e-1 -1.0451039328319833e-1
0.14984375000000003 -1.093814019362247e-1 -1.093814019362247e-1
0.15000000000000002 -1.0700377485165458e-1 -1.0700377485165458e-1
0.15015625000000002 -1.060280145850987e-1 -1.060280145850987e-1
0.15031250000000002 -1.0521792293849952e-1 -1.0521792293849952e-1
0.15046875 -1.0708141981246566e-1 -1.0708141981246566e-1
0.150625 -1.021856057057624e-1 -1.021856057057624e-1
0.15078125 -1.0077386197196514e-1 -1.0077386197196514e-1
0.1509375 -1.0156188183061143e-1 -1.0156188183061143e-1
0.15109375000000003 -1.0627274903533301e-1 -1.0627274903533301e-1
0.15125000000000002 -1.0489141451132067e-1 -1.0489141451132067e-1
0.15140625000000002 -1.0571403322121053e-1 -1.0571403322121053e-1
0.15156250000000002 -1.0342169986899474e-1 -1.0342169986899474e-1
0.15171875 -1.0358435657378262e-1 -1.0358435657378262e-1
0.151875 -1.0430864370307003e-1 -1.0430864370307003e-1
0.15203125 -1.0195574866413093e-1 -1.0195574866413093e-1
0.1521875 -1.0092995671477123e-1 -1.0092995671477123e-1
0.15234375000000003 -9.912883839735454e-2 -9.912883839735454e-2
0.15250000000000002 -9.793125215384801e-2 -9.793125215384801e-2
0.15265625000000002 -9.364101767693622e-2 -9.364101767693622e-2
0.15281250000000002 -9.55645184520284e-2 -9.55645184520284e-2
0.15296875000000001 -1.0195855943249565e-1 -1.0195855943249565e-1
0.153125 -8.71027320138813e-2 -8.71027320138813e-2
0.15328125 -9.102815265629882e-2 -9.102815265629882e-2
0.1534375 -9.754147959967607e-2 -9.754147959967607e-2
0.15359375 -9.129435445408429e-2 -9.129435445408429e-2
0.15375000000000003 -9.861018213570727e-2 -9.861018213570727e-2
0.15390625000000002 -8.647105663505439e-2 -8.647105663505439e-2
0.15406250000000002 -9.166891771116692e-2 -9.166891771116692e-2
0.15421875000000002 -9.80826886844346e-2 -9.80826886844346e-2
0.154375 -8.551340082255532e-2 -8.551340082255532e-2
0.15453125 -9.823388025285507e-2 -9.823388025285507e-2
0.1546875 -8.5967462933076e-2 -8.5967462933076e-2
0.15484375 -8.503745055674639e-2 -8.503745055674639e-2
0.15500000000000003 -8.565703664277802e-2 -8.565703664277802e-2
0.15515625000000002 -8.617225079962676e-2 -8.617225079962676e-2
0.15531250000000002 -9.360981382594158e-2 -9.360981382594158e-2
0.15546875000000002 -8.871376583471768e-2 -8.871376583471768e-2
0.155625 -8.561728889168929e-2 -8.561728889168929e-2
0.15578125 -8.3112157105524e-2 -8.3112157105524e-2
0.1559375 -8.615342013496896e-2 -8.615342013496896e-2
0.15609375 -9.354745110255802e-2 -9.354745110255802e-2
0.15625000000000003 -8.993641246121964e-2 -8.993641246121964e-2
0.15640625000000002 -8.576734729451285e-2 -8.576734729451285e-2
0.15656250000000002 -8.815467453434334e-2 -8.815467453434334e-2
0.15671875000000002 -8.220610763561975e-2 -8.220610763561975e-2
0.15687500000000001 -8.204834413897455e-2 -8.204834413897455e-2
0.15703125 -8.463509987911433e-2 -8.463509987911433e-2
0.1571875 -8.527641851202983e-2 -8.527641851202983e-2
0.15734375 -8.532265190735355e-2 -8.532265190735355e-2
0.1575 -8.146677630776988e-2 -8.146677630776988e-2
0.15765625000000003 -8.662830633654206e-2 -8.662830633654206e-2
0.15781250000000002 -8.116713080318672e-2 -8.116713080318672e-2
0.15796875000000002 -8.125204232334848e-2 -8.125204232334848e-2
0.15812500000000002 -8.749226736796967e-2 -8.749226736796967e-2
0.15828125 -8.514235301919992e-2 -8.514235301919992e-2
0.1584375 -7.619062680675537e-2 -7.619062680675537e-2
0.15859375 -8.221748734087608e-2 -8.221748734087608e-2
0.15875 -6.904498714772611e-2 -6.904498714772611e-2
0.15890625000000003 -8.137626099784878e-2 -8.137626099784878e-2
0.15906250000000002 -7.941500131671031e-2 -7.941500131671031e-2
0.15921875000000002 -7.486096122062857e-2 -7.486096122062857e-2
0.15937500000000002 -7.397014912800781e-2 -7.397014912800781e-2
0.15953125 -7.207353546852513e-2 -7.207353546852513e-2
0.1596875 -7.418711779798226e-2 -7.418711779798226e-2
0.15984375 -7.336720126779195e-2 -7.336720126779195e-2
0.16 -6.930327634569888e-2 -6.930327634569888e-2
0.16015625000000003 -7.604834919340586e-2 -7.604834919340586e-2
0.16031250000000002 -7.709368664729421e-2 -7.709368664729421e-2
0.16046875000000002 -7.029991178894246e-2 -7.029991178894246e-2
0.16062500000000002 -7.549893699940124e-2 -7.549893699940124e-2
0.16078125000000001 -7.480174454582933e-2 -7.480174454582933e-2
0.1609375 -7.206282624617355e-2 -7.206282624617355e-2
0.16109375 -6.953914444540654e-2 -6.953914444540654e-2
0.16125 -6.928248094965905e-2 -6.928248094965905e-2
0.16140625 -7.086696006155702e-2 -7.086696006155702e-2
0.16156250000000003 -6.656473112622674e-2 -6.656473112622674e-2
0.16171875000000002 -6.75433965096266e-2 -6.75433965096266e-2
0.16187500000000002 -6.809634384882823e-2 -6.809634384882823e-2
0.16203125000000002 -6.699374330611985e-2 -6.699374330611985e-2
0.1621875 -6.196658076198158e-2 -6.196658076198158e-2
0.16234375 -6.951072943349512e-2 -6.951072943349512e-2
0.1625 -7.138536225404035e-2 -7.138536225404035e-2
0.16265625 -6.99046560417349e-2 -6.99046560417349e-2
0.16281250000000003 -6.837316197726917e-2 -6.837316197726917e-2
0.16296875000000002 -6.356703703574507e-2 -6.356703703574507e-2
0.16312500000000002 -6.78446975596847e-2 -6.78446975596847e-2
0.16328125000000002 -6.418791180664751e-2 -6.418791180664751e-2
0.1634375 -5.6432025948715214e-2 -5.6432025948715214e-2
0.16359375 -6.601544762549505e-2 -6.601544762549505e-2
0.16375 -6.066826153716587e-2 -6.066826153716587e-2
0.16390625 -5.776432455292646e-2 -5.776432455292646e-2
0.16406250000000003 -5.457285133872514e-2 -5.457285133872514e-2
0.16421875000000002 -5.979187580130141e-2 -5.979187580130141e-2
0.16437500000000002 -6.123608680179071e-2 -6.123608680179071e-2
0.16453125000000002 -5.684692832080085e-2 -5.684692832080085e-2
0.16468750000000001 -6.1869850197871834e-2 -6.1869850197871834e-2
0.16484375 -5.482805753656006e-2 -5.482805753656006e-2
0.165 -6.138431220421747e-2 -6.138431220421747e-2
0.16515625 -5.5592952337355506e-2 -5.5592952337355506e-2
0.1653125 -5.847242112901707e-2 -5.847242112901707e-2
0.16546875000000003 -5.873931573757485e-2 -5.873931573757485e-2
0.16562500000000002 -5.113110943313526e-2 -5.113110943313526e-2
0.16578125000000002 -5.238366060991151e-2 -5.238366060991151e-2
0.16593750000000002 -5.55334654971551e-2 -5.55334654971551e-2
0.16609375 -4.9406648490339045e-2 -4.9406648490339045e-2
0.16625 -5.387128992521806e-2 -5.387128992521806e-2
0.16640625 -5.211556081241664e-2 -5.211556081241664e-2
0.1665625 -5.269122109650137e-2 -5.269122109650137e-2
0.16671875000000003 -4.741852524200052e-2 -4.741852524200052e-2
0.16687500000000002 -4.861772633109407e-2 -4.861772633109407e-2
0.16703125000000002 -4.7063332909892175e-2 -4.7063332909892175e-2
0.16718750000000002 -4.999180853844276e-2 -4.999180853844276e-2
0.16734375 -4.22375971286959e-2 -4.22375971286959e-2
0.1675 -4.5317206790804754e-2 -4.5317206790804754e-2
0.16765625 -5.011876342366062e-2 -5.011876342366062e-2
0.1678125 -4.2544761445532764e-2 -4.2544761445532764e-2
0.16796875000000003 -4.156991398651311e-2 -4.156991398651311e-2
0.16812500000000002 -4.7099741697656405e-2 -4.7099741697656405e-2
0.16828125000000002 -5.062597007242342e-2 -5.062597007242342e-2
0.16843750000000002 -4.98337216489011e-2 -4.98337216489011e-2
0.16859375000000001 -4.1488412633333915e-2 -4.1488412633333915e-2
0.16875 -4.235253302892428e-2 -4.235253302892428e-2
0.16890625 -3.905328126717844e-2 -3.905328126717844e-2
0.1690625 -4.358491168392842e-2 -4.358491168392842e-2
0.16921875 -4.1817015718669914e-2 -4.1817015718669914e-2
0.16937500000000003 -4.292576118456903e-2 -4.292576118456903e-2
0.16953125000000002 -4.065897368634008e-2 -4.065897368634008e-2
0.16968750000000002 -3.489852077502231e-2 -3.489852077502231e-2
0.16984375000000002 -3.821380834512578e-2 -3.821380834512578e-2
0.17 -4.420410159907018e-2 -4.420410159907018e-2
0.17015625 -3.7099107263038e-2 -3.7099107263038e-2
0.1703125 -3.3163092695594365e-2 -3.3163092695594365e-2
0.17046875 -3.5648981830781246e-2 -3.5648981830781246e-2
0.17062500000000003 -3.531286948584178e-2 -3.531286948584178e-2
0.17078125000000002 -2.5407632153309656e-2 -2.5407632153309656e-2
0.17093750000000002 -3.745370127587133e-2 -3.745370127587133e-2
0.17109375000000002 -2.1532301110318564e-2 -2.1532301110318564e-2
0.17125 -2.88967298004712e-2 -2.88967298004712e-2
0.17140625 -2.551526651524849e-2 -2.551526651524849e-2
0.1715625 -3.1258117164333576e-2 -3.1258117164333576e-2
0.17171875 -3.182868795995031e-2 -3.182868795995031e-2
0.17187500000000003 -3.318192900025618e-2 -3.318192900025618e-2
0.17203125000000002 -2.9758841841903028e-2 -2.9758841841903028e-2
0.17218750000000002 -2.4565817487718355e-2 -2.4565817487718355e-2
0.17234375000000002 -2.2627133657187493e-2 -2.2627133657187493e-2
0.17250000000000001 -2.0435836200085156e-2 -2.0435836200085156e-2
0.17265625 -2.525563345108761e-2 -2.525563345108761e-2
0.1728125 -2.5075974007513047e-2 -2.5075974007513047e-2
0.17296875 -2.2211574611055163e-2 -2.2211574611055163e-2
0.173125 -2.294322739550747e-2 -2.294322739550747e-2
0.17328125000000003 -2.1207128415034582e-2 -2.1207128415034582e-2
0.17343750000000002 -2.6379468659860628e-2 -2.6379468659860628e-2
0.17359375000000002 -1.926362328192166e-2 -1.926362328192166e-2
0.17375000000000002 -1.4610299145323857e-2 -1.4610299145323857e-2
0.17390625 -2.9445968329190997e-2 -2.9445968329190997e-2
0.1740625 -1.8771991408647715e-2 -1.8771991408647715e-2
0.17421875 -2.2449895129347475e-2 -2.2449895129347475e-2
0.174375 -1.939139378857302e-2 -1.939139378857302e-2
0.17453125000000003 -2.3229298671657794e-2 -2.3229298671657794e-2
0.17468750000000002 -2.232895505046084e-2 -2.232895505046084e-2
0.17484375000000002 -2.2014349371210606e-2 -2.2014349371210606e-2
0.17500000000000002 -1.693874514632565e-2 -1.693874514632565e-2
0.17515625 -2.0485920028312954e-2 -2.0485920028312954e-2
0.1753125 -1.4623168790030228e-2 -1.4623168790030228e-2
0.17546875 -2.0102861062532007e-2 -2.0102861062532007e-2
0.175625 -9.006139179809303e-3 -9.006139179809303e-3
0.17578125000000003 -7.376390375674724e-3 -7.376390375674724e-3
0.17593750000000002 -2.121185165748951e-2 -2.121185165748951e-2
0.17609375000000002 -1.3684718298072163e-2 -1.3684718298072163e-2
0.17625000000000002 -9.597564140285009e-3 -9.597564140285009e-3
0.17640625000000001 -1.5966450469767857e-2 -1.5966450469767857e-2
0.1765625 -1.8531844132275488e-2 -1.8531844132275488e-2
0.17671875 -1.7471551005718844e-2 -1.7471551005718844e-2
0.176875 -7.629099361856184e-3 -7.629099361856184e-3
0.17703125 -9.741869996395813e-3 -9.741869996395813e-3
0.17718750000000003 -9.942237758258976e-3 -9.942237758258976e-3
0.17734375000000002 -6.708121519586108e-3 -6.708121519586108e-3
0.17750000000000002 -5.744812340089389e-3 -5.744812340089389e-3
0.17765625000000002 -4.913555478260001e-3 -4.913555478260001e-3
0.1778125 -4.807131764954953e-3 -4.807131764954953e-3
0.17796875 -3.4947470917989776e-3 -3.4947470917989776e-3
0.178125 -4.060235189235151e-3 -4.060235189235151e-3
0.17828125 -2.477803257142419e-3 -2.477803257142419e-3
0.17843750000000003 -1.6883953374593474e-3 -1.6883953374593474e-3
0.17859375000000002 -6.2154505388383186e-3 -6.2154505388383186e-3
0.17875000000000002 -1.065403194167569e-2 -1.065403194167569e-2
0.17890625000000002 -2.2810914741233645e-3 -2.2810914741233645e-3
0.1790625 -8.551519459336632e-4 -8.551519459336632e-4
0.17921875 1.838683589022061e-3 1.838683589022061e-3
0.179375 -1.480258920827815e-3 -1.480258920827815e-3
0.17953125 3.74893496330575e-3 3.74893496330575e-3
0.17968750000000003 4.458059116296376e-3 4.458059116296376e-3
0.17984375000000002 7.938029883171716e-3 7.938029883171716e-3
0.18000000000000002 8.814929371447455e-3 8.814929371447455e-3
0.18015625000000002 4.864883326654912e-3 4.864883326654912e-3
0.18031250000000001 1.826794884601135e-3 1.826794884601135e-3
0.18046875 6.831844858589342e-3 6.831844858589342e-3
0.180625 4.652311956015787e-3 4.652311956015787e-3
0.18078125 9.22449414650206e-3 9.22449414650206e-3
0.1809375 6.683216920401414e-3 6.683216920401414e-3
0.18109375000000003 5.024630338021474e-3 5.024630338021474e-3
0.18125000000000002 1.3026485778646624e-2 1.3026485778646624e-2
0.18140625000000002 9.504970404969448e-3 9.504970404969448e-3
0.18156250000000002 1.133813047788923e-2 1.133813047788923e-2
0.18171875 9.574962386005303e-3 9.574962386005303e-3
0.181875 1.2761899447405689e-2 1.2761899447405689e-2
0.18203125 8.436406929541285e-3 8.436406929541285e-3
0.1821875 1.0922752792958512e-2 1.0922752792958512e-2
0.18234375000000003 1.7724616093055978e-2 1.7724616093055978e-2
0.18250000000000002 1.5265385194134673e-2 1.5265385194134673e-2
0.18265625000000002 1.9585395065569777e-2 1.9585395065569777e-2
0.18281250000000002 1.4211538532372892e-2 1.4211538532372892e-2
0.18296875 2.1497670978924965e-2 2.1497670978924965e-2
0.183125 8.756588174429147e-3 8.756588174429147e-3
0.18328125 1.7567471124885436e-2 1.7567471124885436e-2
0.1834375 1.6113008009761565e-2 1.6113008009761565e-2
0.18359375000000003 1.9726799102891768e-2 1.9726799102891768e-2
0.18375000000000002 2.841905414441559e-2 2.841905414441559e-2
0.18390625000000002 1.9555937615387542e-2 1.9555937615387542e-2
0.18406250000000002 1.7530076548319506e-2 1.7530076548319506e-2
0.18421875000000001 2.2583648678556223e-2 2.2583648678556223e-2
0.184375 1.988813926839672e-2 1.988813926839672e-2
0.18453125 2.4163896561895548e-2 2.4163896561895548e-2
0.1846875 2.7268298933159407e-2 2.7268298933159407e-2
0.18484375 2.79213683431232e-2 2.79213683431232e-2
0.18500000000000003 2.6791422871547788e-2 2.6791422871547788e-2
0.18515625000000002 2.015997130768543e-2 2.015997130768543e-2
0.18531250000000002 2.4736883633459605e-2 2.4736883633459605e-2
0.18546875000000002 2.3605426312934163e-2 2.3605426312934163e-2
0.185625 2.8141641460643463e-2 2.8141641460643463e-2
0.18578125 2.7155208119148178e-2 2.7155208119148178e-2
0.1859375 3.020391003627143e-2 3.020391003627143e-2
0.18609375 3.2329424093114234e-2 3.2329424093114234e-2
0.18625000000000003 3.3760142416604744e-2 3.3760142416604744e-2
0.18640625000000002 2.577430495414834e-2 2.577430495414834e-2
0.18656250000000002 3.800263639362189e-2 3.800263639362189e-2
0.18671875000000002 3.0001933181829976e-2 3.0001933181829976e-2
0.186875 3.376687451776039e-2 3.376687451776039e-2
0.18703125 3.339722461071748e-2 3.339722461071748e-2
0.1871875 3.4027563290856655e-2 3.4027563290856655e-2
0.18734375 3.3873233010973e-2 3.3873233010973e-2
0.18750000000000003 3.4930950009248285e-2 3.4930950009248285e-2
0.18765625000000002 3.5837606575506165e-2 3.5837606575506165e-2
0.18781250000000002 4.2372159146844446e-2 4.2372159146844446e-2
0.18796875000000002 3.933497244605011e-2 3.933497244605011e-2
0.18812500000000001 4.923546271236834e-2 4.923546271236834e-2
0.18828125 4.2366337813228405e-2 4.2366337813228405e-2
0.1884375 3.996909459277109e-2 3.996909459277109e-2
0.18859375 4.131306178663241e-2 4.131306178663241e-2
0.18875000000000003 5.2712648258585126e-2 5.2712648258585126e-2
0.18890625000000003 4.4515726138052436e-2 4.4515726138052436e-2
0.18906250000000002 4.726817489579904e-2 4.726817489579904e-2
0.18921875000000002 4.213205317767521e-2 4.213205317767521e-2
0.18937500000000002 4.756617813648578e-2 4.756617813648578e-2
0.18953125 4.395451504540748e-2 4.395451504540748e-2
0.1896875 5.0098574848271404e-2 5.0098574848271404e-2
0.18984375 4.851162461039227e-2 4.851162461039227e-2
0.19 4.836373992673604e-2 4.836373992673604e-2
0.19015625000000003 5.314843875242392e-2 5.314843875242392e-2
0.19031250000000002 5.195093829541353e-2 5.195093829541353e-2
0.19046875000000002 5.9046567100204506e-2 5.9046567100204506e-2
0.19062500000000002 5.384826900915929e-2 5.384826900915929e-2
0.19078125 5.011434151259042e-2 5.011434151259042e-2
0.1909375 5.4036813400608175e-2 5.4036813400608175e-2
0.19109375 5.4347253661881645e-2 5.4347253661881645e-2
0.19125 4.99754708288771e-2 4.99754708288771e-2
0.19140625000000003 5.653304901573453e-2 5.653304901573453e-2
0.19156250000000002 5.837840861311694e-2 5.837840861311694e-2
0.19171875000000002 5.502270262939479e-2 5.502270262939479e-2
0.19187500000000002 6.330382958702163e-2 6.330382958702163e-2
0.19203125000000001 6.1001914203580476e-2 6.1001914203580476e-2
0.1921875 5.969283687471094e-2 5.969283687471094e-2
0.19234375 5.86703704838607e-2 5.86703704838607e-2
0.1925 5.852918813223429e-2 5.852918813223429e-2
0.19265625000000003 5.973507736546768e-2 5.973507736546768e-2
0.19281250000000003 6.1333216640542254e-2 6.1333216640542254e-2
0.19296875000000002 5.871241899210933e-2 5.871241899210933e-2
0.19312500000000002 6.281260213489137e-2 6.281260213489137e-2
0.19328125000000002 6.341335748555199e-2 6.341335748555199e-2
0.1934375 6.626882944640844e-2 6.626882944640844e-2
0.19359375 6.657196675444599e-2 6.657196675444599e-2
0.19375 7.348995488421739e-2 7.348995488421739e-2
0.19390625 7.02845510951926e-2 7.02845510951926e-2
0.19406250000000003 6.71936310572443e-2 6.71936310572443e-2
0.19421875000000002 6.685561433112586e-2 6.685561433112586e-2
0.19437500000000002 7.414785850704053e-2 7.414785850704053e-2
0.19453125000000002 7.90794013895999e-2 7.90794013895999e-2
0.1946875 7.742567614507667e-2 7.742567614507667e-2
0.19484375 7.162355630742301e-2 7.162355630742301e-2
0.195 7.346865853099249e-2 7.346865853099249e-2
0.19515625 6.916580411228157e-2 6.916580411228157e-2
0.19531250000000003 7.781203372103906e-2 7.781203372103906e-2
0.19546875000000002 7.750203988637683e-2 7.750203988637683e-2
0.19562500000000002 7.918527056193003e-2 7.918527056193003e-2
0.19578125000000002 8.466840900921913e-2 8.466840900921913e-2
0.19593750000000001 8.107756995803417e-2 8.107756995803417e-2
0.19609375 8.461531547748624e-2 8.461531547748624e-2
0.19625 8.156276335051249e-2 8.156276335051249e-2
0.19640625 8.0727044499036e-2 8.0727044499036e-2
0.19656250000000003 8.028101272787413e-2 8.028101272787413e-2
0.19671875000000003 8.709096004593508e-2 8.709096004593508e-2
0.19687500000000002 8.066851858432589e-2 8.066851858432589e-2
0.19703125000000002 8.100892919417735e-2 8.100892919417735e-2
0.19718750000000002 8.552968676024708e-2 8.552968676024708e-2
0.19734375 8.39609235280756e-2 8.39609235280756e-2
0.1975 8.744696557112608e-2 8.744696557112608e-2
0.19765625 8.400646305329307e-2 8.400646305329307e-2
0.1978125 8.726530237702779e-2 8.726530237702779e-2
0.19796875000000003 9.620223602058164e-2 9.620223602058164e-2
0.19812500000000002 9.130802533393823e-2 9.130802533393823e-2
0.19828125000000002 9.173472178343278e-2 9.173472178343278e-2
0.19843750000000002 9.62599523233445e-2 9.62599523233445e-2
0.19859375 9.634196772270176e-2 9.634196772270176e-2
0.19875 9.275415129189302e-2 9.275415129189302e-2
0.19890625 9.332969144809855e-2 9.332969144809855e-2
0.1990625 9.086015014229876e-2 9.086015014229876e-2
0.19921875000000003 9.79686626257541e-2 9.79686626257541e-2
0.19937500000000002 9.955202489430182e-2 9.955202489430182e-2
0.19953125000000002 1.0323118719468827e-1 1.0323118719468827e-1
0.19968750000000002 1.0834963487507654e-1 1.0834963487507654e-1
0.19984375000000001 9.290132940548634e-2 9.290132940548634e-2
0.2 1.0151847405489267e-1 1.0151847405489267e-1
0.20015625 9.752446532586934e-2 9.752446532586934e-2
0.2003125 1.0197860410874515e-1 1.0197860410874515e-1
0.20046875000000003 1.0689869576906919e-1 1.0689869576906919e-1
0.20062500000000003 1.023694514566893e-1 1.023694514566893e-1
0.20078125000000002 1.0312177846588444e-1 1.0312177846588444e-1
0.20093750000000002 1.0798967501630674e-1 1.0798967501630674e-1
0.20109375000000002 1.0742992641456173e-1 1.0742992641456173e-1
0.20125 1.040381041645384e-1 1.040381041645384e-1
0.20140625 1.0528777645179677e-1 1.0528777645179677e-1
0.2015625 1.0660440691815953e-1 1.0660440691815953e-1
0.20171875 1.1216615617052472e-1 1.1216615617052472e-1
0.20187500000000003 1.1530937060904822e-1 1.1530937060904822e-1
0.20203125000000002 1.0428118226257599e-1 1.0428118226257599e-1
0.20218750000000002 1.0980015387843256e-1 1.0980015387843256e-1
0.20234375000000002 1.1180899338904116e-1 1.1180899338904116e-1
0.2025 1.0914769096319166e-1 1.0914769096319166e-1
0.20265625 1.0933169306707047e-1 1.0933169306707047e-1
0.2028125 1.165793495608165e-1 1.165793495608165e-1
0.20296875 1.1379794862357873e-1 1.1379794862357873e-1
0.20312500000000003 1.1780377532652953e-1 1.1780377532652953e-1
0.20328125000000002 1.1954517579800328e-1 1.1954517579800328e-1
0.20343750000000002 1.175769628074983e-1 1.175769628074983e-1
0.20359375000000002 1.1316422082557498e-1 1.1316422082557498e-1
0.20375000000000001 1.1777719534887243e-1 1.1777719534887243e-1
0.20390625 1.283323897122779e-1 1.283323897122779e-1
0.2040625 1.1966333760840886e-1 1.1966333760840886e-1
0.20421875 1.2328152894127076e-1 1.2328152894127076e-1
0.20437500000000003 1.1851740985837811e-1 1.1851740985837811e-1
0.20453125000000003 1.2631926479996824e-1 1.2631926479996824e-1
0.20468750000000002 1.278895242643836e-1 1.278895242643836e-1
0.20484375000000002 1.1904848898000697e-1 1.1904848898000697e-1
0.20500000000000002 1.299014347695726e-1 1.299014347695726e-1
0.20515625 1.310630283291454e-1 1.310630283291454e-1
0.2053125 1.2665871713755283e-1 1.2665871713755283e-1
0.20546875 1.2354587967359354e-1 1.2354587967359354e-1
0.205625 1.325599511798652e-1 1.325599511798652e-1
0.20578125000000003 1.2989273707369708e-1 1.2989273707369708e-1
0.20593750000000002 1.3159119385221008e-1 1.3159119385221008e-1
0.20609375000000002 1.277796944970584e-1 1.277796944970584e-1
0.20625000000000002 1.3209276243372248e-1 1.3209276243372248e-1
0.20640625 1.3158020760436617e-1 1.3158020760436617e-1
0.2065625 1.313266774351911e-1 1.313266774351911e-1
0.20671875 1.3528506754612923e-1 1.3528506754612923e-1
0.206875 1.3439626304391883e-1 1.3439626304391883e-1
0.20703125000000003 1.3602668059655176e-1 1.3602668059655176e-1
0.20718750000000002 1.406917222508861e-1 1.406917222508861e-1
0.20734375000000002 1.4227437949801303e-1 1.4227437949801303e-1
0.20750000000000002 1.379004371910293e-1 1.379004371910293e-1
0.20765625000000001 1.3516923648347134e-1 1.3516923648347134e-1
0.2078125 1.385863772367708e-1 1.385863772367708e-1
0.20796875 1.382783947275863e-1 1.382783947275863e-1
0.208125 1.4263014391820494e-1 1.4263014391820494e-1
0.20828125000000003 1.4489670501728202e-1 1.4489670501728202e-1
0.20843750000000003 1.4163674342028632e-1 1.4163674342028632e-1
0.20859375000000002 1.4305095468460483e-1 1.4305095468460483e-1
0.20875000000000002 1.4817437621120977e-1 1.4817437621120977e-1
0.20890625000000002 1.4341852464001992e-1 1.4341852464001992e-1
0.2090625 1.4517914244782393e-1 1.4517914244782393e-1
0.20921875 1.4649684507474436e-1 1.4649684507474436e-1
0.209375 1.428631214663989e-1 1.428631214663989e-1
0.20953125 1.4844223910397947e-1 1.4844223910397947e-1
0.20968750000000003 1.5444756527147607e-1 1.5444756527147607e-1
0.20984375000000002 1.4382533054588809e-1 1.4382533054588809e-1
0.21000000000000002 1.4361792350603597e-1 1.4361792350603597e-1
0.21015625000000002 1.5349388465227154e-1 1.5349388465227154e-1
0.2103125 1.484468191405819e-1 1.484468191405819e-1
0.21046875 1.5175645741072064e-1 1.5175645741072064e-1
0.210625 1.4931762135477644e-1 1.4931762135477644e-1
0.21078125 1.515441077687507e-1 1.515441077687507e-1
0.21093750000000003 1.53787258651783e-1 1.53787258651783e-1
0.21109375000000002 1.5433917979856293e-1 1.5433917979856293e-1
0.21125000000000002 1.5575370800041188e-1 1.5575370800041188e-1
0.21140625000000002 1.551358711530435e-1 1.551358711530435e-1
0.21156250000000001 1.5810533033566632e-1 1.5810533033566632e-1
0.21171875 1.578169966605225e-1 1.578169966605225e-1
0.211875 1.5860294194515578e-1 1.5860294194515578e-1
0.21203125 1.650578158659579e-1 1.650578158659579e-1
0.21218750000000003 1.5845494538478366e-1 1.5845494538478366e-1
0.21234375000000003 1.651660381864355e-1 1.651660381864355e-1
0.21250000000000002 1.6428415951684716e-1 1.6428415951684716e-1
0.21265625000000002 1.6533785409790713e-1 1.6533785409790713e-1
0.21281250000000002 1.650009739059266e-1 1.650009739059266e-1
0.21296875 1.6806146604692973e-1 1.6806146604692973e-1
0.213125 1.5984725292235513e-1 1.5984725292235513e-1
0.21328125 1.6469607065021652e-1 1.6469607065021652e-1
0.2134375 1.7017660983668126e-1 1.7017660983668126e-1
0.21359375000000003 1.7529389505141868e-1 1.7529389505141868e-1
0.21375000000000002 1.7087703843247315e-1 1.7087703843247315e-1
0.21390625000000002 1.7970480302999992e-1 1.7970480302999992e-1
0.21406250000000002 1.6859547806500874e-1 1.6859547806500874e-1
0.21421875 1.8014478614957685e-1 1.8014478614957685e-1
0.214375 1.762305664480488e-1 1.762305664480488e-1
0.21453125 1.7502281259788166e-1 1.7502281259788166e-1
0.2146875 1.8095210484346413e-1 1.8095210484346413e-1
0.21484375000000003 1.824471727240331e-1 1.824471727240331e-1
0.21500000000000002 1.743114610680374e-1 1.743114610680374e-1
0.21515625000000002 1.8151999069635227e-1 1.8151999069635227e-1
0.21531250000000002 1.7420655678864083e-1 1.7420655678864083e-1
0.21546875000000001 1.7867532910593642e-1 1.7867532910593642e-1
0.215625 1.8765622882204358e-1 1.8765622882204358e-1
0.21578125 1.8662731556826717e-1 1.8662731556826717e-1
0.2159375 1.8308152771367592e-1 1.8308152771367592e-1
0.21609375000000003 1.82867184278785e-1 1.82867184278785e-1
0.21625000000000003 1.8599436575953465e-1 1.8599436575953465e-1
0.21640625000000002 1.8514775435340258e-1 1.8514775435340258e-1
0.21656250000000002 1.8977264908669955e-1 1.8977264908669955e-1
0.21671875000000002 1.854447611823895e-1 1.854447611823895e-1
0.216875 1.905664677769261e-1 1.905664677769261e-1
0.21703125 1.8607283540489394e-1 1.8607283540489394e-1
0.2171875 1.893372338151318e-1 1.893372338151318e-1
0.21734375 1.943321058476437e-1 1.943321058476437e-1
0.21750000000000003 1.9092725231319552e-1 1.9092725231319552e-1
0.21765625000000002 1.972160000288392e-1 1.972160000288392e-1
0.21781250000000002 1.961124478693188e-1 1.961124478693188e-1
0.21796875000000002 1.9642641282910578e-1 1.9642641282910578e-1
0.218125 1.9692942862700935e-1 1.9692942862700935e-1
0.21828125 1.9331467387626677e-1 1.9331467387626677e-1
0.2184375 1.955543367707202e-1 1.955543367707202e-1
0.21859375 2.0165625278644317e-1 2.0165625278644317e-1
0.21875000000000003 1.969056481665854e-1 1.969056481665854e-1
0.21890625000000002 1.9644096889617746e-1 1.9644096889617746e-1
0.21906250000000002 2.0473411864980395e-1 2.0473411864980395e-1
0.21921875000000002 1.9745396286014572e-1 1.9745396286014572e-1
0.21937500000000001 2.0417737023915894e-1 2.0417737023915894e-1
0.21953125 2.0589644287354592e-1 2.0589644287354592e-1
0.2196875 2.02911829161331e-1 2.02911829161331e-1
0.21984375 2.0621153964128158e-1 2.0621153964128158e-1
0.22000000000000003 2.086017932669444e-1 2.086017932669444e-1
0.22015625000000003 2.0248028128065076e-1 2.0248028128065076e-1
0.22031250000000002 2.0799501725667202e-1 2.0799501725667202e-1
0.22046875000000002 2.1453733681317377e-1 2.1453733681317377e-1
0.22062500000000002 2.1164094935095878e-1 2.1164094935095878e-1
0.22078125 2.110174417086279e-1 2.110174417086279e-1
0.2209375 2.1260940579298282e-1 2.1260940579298282e-1
0.22109375 2.1331177537029422e-1 2.1331177537029422e-1
0.22125 2.1740221016482852e-1 2.1740221016482852e-1
0.22140625000000003 2.0827523764335698e-1 2.0827523764335698e-1
0.22156250000000002 2.1680747656062582e-1 2.1680747656062582e-1
0.22171875000000002 2.1851918853160957e-1 2.1851918853160957e-1
0.22187500000000002 2.1725963100828327e-1 2.1725963100828327e-1
0.22203125 2.136388798830291e-1 2.136388798830291e-1
0.2221875 2.1576586139274756e-1 2.1576586139274756e-1
0.22234375 2.186487295202193e-1 2.186487295202193e-1
0.2225 2.1940785276154262e-1 2.1940785276154262e-1
0.22265625000000003 2.2721692482075984e-1 2.2721692482075984e-1
0.22281250000000002 2.1885316247897268e-1 2.1885316247897268e-1
0.22296875000000002 2.2562359622309547e-1 2.2562359622309547e-1
0.22312500000000002 2.1812250063197158e-1 2.1812250063197158e-1
0.22328125000000001 2.2558765662841385e-1 2.2558765662841385e-1
0.2234375 2.2528131451911637e-1 2.2528131451911637e-1
0.22359375 2.2732182596262707e-1 2.2732182596262707e-1
0.22375 2.3195259257084277e-1 2.3195259257084277e-1
0.22390625000000003 2.326050823532393e-1 2.326050823532393e-1
0.22406250000000003 2.2534858192414564e-1 2.2534858192414564e-1
0.22421875000000002 2.3048237361484158e-1 2.3048237361484158e-1
0.22437500000000002 2.289426042197471e-1 2.289426042197471e-1
0.22453125000000002 2.295082888678559e-1 2.295082888678559e-1
0.2246875 2.3154110036710396e-1 2.3154110036710396e-1
0.22484375 2.2945107501953377e-1 2.2945107501953377e-1
0.225 2.3124129322462128e-1 2.3124129322462128e-1
0.22515625 2.2963679002230553e-1 2.2963679002230553e-1
0.22531250000000003 2.3568720707287927e-1 2.3568720707287927e-1
0.22546875000000002 2.3527062988267122e-1 2.3527062988267122e-1
0.22562500000000002 2.315843553976089e-1 2.315843553976089e-1
0.22578125000000002 2.4064498904720555e-1 2.4064498904720555e-1
0.2259375 2.4390164928689106e-1 2.4390164928689106e-1
0.22609375 2.3937619061774118e-1 2.3937619061774118e-1
0.22625 2.4341091607123477e-1 2.4341091607123477e-1
0.22640625 2.403607064776958e-1 2.403607064776958e-1
0.22656250000000003 2.4131607235170183e-1 2.4131607235170183e-1
0.22671875000000002 2.424857770358182e-1 2.424857770358182e-1
0.22687500000000002 2.398446881815568e-1 2.398446881815568e-1
0.22703125000000002 2.4585663422561144e-1 2.4585663422561144e-1
0.22718750000000001 2.487066921375396e-1 2.487066921375396e-1
0.22734375 2.440997988698479e-1 2.440997988698479e-1
0.2275 2.520827168008788e-1 2.520827168008788e-1
0.22765625 2.5343173690719656e-1 2.5343173690719656e-1
0.22781250000000003 2.4805717597490062e-1 2.4805717597490062e-1
0.22796875000000003 2.4926516584417246e-1 2.4926516584417246e-1
0.22812500000000002 2.482998508068528e-1 2.482998508068528e-1
0.22828125000000002 2.522027864787839e-1 2.522027864787839e-1
0.22843750000000002 2.4880389307275497e-1 2.4880389307275497e-1
0.22859375 2.518951177877904e-1 2.518951177877904e-1
0.22875 2.5505460079983155e-1 2.5505460079983155e-1
0.22890625 2.5428481798365343e-1 2.5428481798365343e-1
0.2290625 2.4642354327777927e-1 2.4642354327777927e-1
0.22921875000000003 2.5687390520277464e-1 2.5687390520277464e-1
0.22937500000000002 2.554659155782071e-1 2.554659155782071e-1
0.22953125000000002 2.57472917865635e-1 2.57472917865635e-1
0.22968750000000002 2.6114461173840997e-1 2.6114461173840997e-1
0.22984375 2.6273407705633023e-1 2.6273407705633023e-1
0.23 2.610755694697042e-1 2.610755694697042e-1
0.23015625 2.633631061630064e-1 2.633631061630064e-1
0.2303125 2.6040020225462346e-1 2.6040020225462346e-1
0.23046875000000003 2.581547517035512e-1 2.581547517035512e-1
0.23062500000000002 2.592780216861508e-1 2.592780216861508e-1
0.23078125000000002 2.644489975295352e-1 2.644489975295352e-1
0.23093750000000002 2.698910249134139e-1 2.698910249134139e-1
0.23109375000000001 2.6547801063900867e-1 2.6547801063900867e-1
0.23125 2.671318868455552e-1 2.671318868455552e-1
0.23140625 2.661734653012724e-1 2.661734653012724e-1
0.2315625 2.669131002377805e-1 2.669131002377805e-1
0.23171875000000003 2.663851777266979e-1 2.663851777266979e-1
0.23187500000000003 2.643485443758715e-1 2.643485443758715e-1
0.23203125000000002 2.731694011401311e-1 2.731694011401311e-1
0.23218750000000002 2.7095087519904215e-1 2.7095087519904215e-1
0.23234375000000002 2.7561604286796015e-1 2.7561604286796015e-1
0.2325 2.705340659471682e-1 2.705340659471682e-1
0.23265625 2.7552469526556767e-1 2.7552469526556767e-1
0.2328125 2.7687017226428967e-1 2.7687017226428967e-1
0.23296875 2.745243922642482e-1 2.745243922642482e-1
0.23312500000000003 2.7669441999767574e-1 2.7669441999767574e-1
0.23328125000000002 2.761683277605522e-1 2.761683277605522e-1
0.23343750000000002 2.779714276265901e-1 2.779714276265901e-1
0.23359375000000002 2.7854021192677525e-1 2.7854021192677525e-1
0.23375 2.7856008738188454e-1 2.7856008738188454e-1
0.23390625 2.827101064928508e-1 2.827101064928508e-1
0.2340625 2.813234458946505e-1 2.813234458946505e-1
0.23421875 2.8508204820575944e-1 2.8508204820575944e-1
0.23437500000000003 2.806255871691343e-1 2.806255871691343e-1
0.23453125000000002 2.904143851155192e-1 2.904143851155192e-1
0.23468750000000002 2.881148205273627e-1 2.881148205273627e-1
0.23484375000000002 2.812909127148311e-1 2.812909127148311e-1
0.23500000000000001 2.8580900887134764e-1 2.8580900887134764e-1
0.23515625 2.884679749328649e-1 2.884679749328649e-1
0.2353125 2.91969122391202e-1 2.91969122391202e-1
0.23546875 2.865182466331868e-1 2.865182466331868e-1
0.23562500000000003 2.9089962340383924e-1 2.9089962340383924e-1
0.23578125000000003 2.913762506654445e-1 2.913762506654445e-1
0.23593750000000002 2.913964524822683e-1 2.913964524822683e-1
0.23609375000000002 2.9616079216059976e-1 2.9616079216059976e-1
0.23625000000000002 2.9271559401711844e-1 2.9271559401711844e-1
0.23640625 3.010211616721614e-1 3.010211616721614e-1
0.2365625 2.963705629260227e-1 2.963705629260227e-1
0.23671875 2.9741330463064575e-1 2.9741330463064575e-1
0.236875 2.970906455754454e-1 2.970906455754454e-1
0.23703125000000003 2.991989760091025e-1 2.991989760091025e-1
0.23718750000000002 3.010837079127038e-1 3.010837079127038e-1
0.23734375000000002 3.0247933995900045e-1 3.0247933995900045e-1
0.23750000000000002 3.046699013097447e-1 3.046699013097447e-1
0.23765625 3.039519379446398e-1 3.039519379446398e-1
0.2378125 3.06350961648314e-1 3.06350961648314e-1
0.23796875 3.0265827254145794e-1 3.0265827254145794e-1
0.238125 3.0354565959617563e-1 3.0354565959617563e-1
0.23828125000000003 3.057552326219417e-1 3.057552326219417e-1
0.23843750000000002 3.0879736881063824e-1 3.0879736881063824e-1
0.23859375000000002 3.083406917789313e-1 3.083406917789313e-1
0.23875000000000002 3.09408697614054e-1 3.09408697614054e-1
0.23890625000000001 3.0616322838312104e-1 3.0616322838312104e-1
0.2390625 3.1377387245145716e-1 3.1377387245145716e-1
0.23921875 3.085384409318346e-1 3.085384409318346e-1
0.239375 3.1265393216625004e-1 3.1265393216625004e-1
0.23953125000000003 3.1353498777087285e-1 3.1353498777087285e-1
0.23968750000000003 3.1121972826161315e-1 3.1121972826161315e-1
0.23984375000000002 3.1402746848169105e-1 3.1402746848169105e-1
0.24000000000000002 3.1586811556410854e-1 3.1586811556410854e-1
0.24015625000000002 3.150356942759851e-1 3.150356942759851e-1
0.2403125 3.19515632266012e-1 3.19515632266012e-1
0.24046875 3.168130568594103e-1 3.168130568594103e-1
0.240625 3.210168778102167e-1 3.210168778102167e-1
0.24078125 3.169655685662116e-1 3.169655685662116e-1
0.24093750000000003 3.1780390354304533e-1 3.1780390354304533e-1
0.24109375000000002 3.262591417484879e-1 3.262591417484879e-1
0.24125000000000002 3.221961993860356e-1 3.221961993860356e-1
0.24140625000000002 3.3326736176803085e-1 3.3326736176803085e-1
0.2415625 3.264199591744097e-1 3.264199591744097e-1
0.24171875 3.3262985228059794e-1 3.3262985228059794e-1
0.241875 3.309172341197888e-1 3.309172341197888e-1
0.24203125 3.2134226302189806e-1 3.2134226302189806e-1
0.24218750000000003 3.247559166804246e-1 3.247559166804246e-1
0.24234375000000002 3.278424476458719e-1 3.278424476458719e-1
0.24250000000000002 3.350736350332051e-1 3.350736350332051e-1
0.24265625000000002 3.258790441045045e-1 3.258790441045045e-1
0.24281250000000001 3.2858211364162404e-1 3.2858211364162404e-1
0.24296875 3.3444786559874107e-1 3.3444786559874107e-1
0.243125 3.3060414665049453e-1 3.3060414665049453e-1
0.24328125 3.3515945277593406e-1 3.3515945277593406e-1
0.24343750000000003 3.334559863471265e-1 3.334559863471265e-1
0.24359375000000003 3.293332284042032e-1 3.293332284042032e-1
0.24375000000000002 3.3632159842039133e-1 3.3632159842039133e-1
0.24390625000000002 3.390058474232598e-1 3.390058474232598e-1
0.24406250000000002 3.3953400316470894e-1 3.3953400316470894e-1
0.24421875 3.383765528571354e-1 3.383765528571354e-1
0.244375 3.385674907516938e-1 3.385674907516938e-1
0.24453125 3.3922269948919226e-1 3.3922269948919226e-1
0.24468750000000003 3.4591701552988585e-1 3.4591701552988585e-1
0.24484375000000003 3.4668189645452063e-1 3.4668189645452063e-1
0.24500000000000002 3.46018561801821e-1 3.46018561801821e-1
0.24515625000000002 3.503908022398088e-1 3.503908022398088e-1
0.24531250000000002 3.5358365081918297e-1 3.5358365081918297e-1
0.24546875 3.4705539990539425e-1 3.4705539990539425e-1
0.245625 3.4116601795010926e-1 3.4116601795010926e-1
0.24578125 3.530263244460281e-1 3.530263244460281e-1
0.2459375 3.530863672441962e-1 3.530863672441962e-1
0.24609375000000003 3.581114546668056e-1 3.581114546668056e-1
0.24625000000000002 3.5450763166652965e-1 3.5450763166652965e-1
0.24640625000000002 3.5466723230973063e-1 3.5466723230973063e-1
0.24656250000000002 3.584123402503616e-1 3.584123402503616e-1
0.24671875000000001 3.5302506389069155e-1 3.5302506389069155e-1
0.246875 3.588757735271253e-1 3.588757735271253e-1
0.24703125 3.537455618663268e-1 3.537455618663268e-1
0.2471875 3.595720195702876e-1 3.595720195702876e-1
0.24734375000000003 3.618942075699403e-1 3.618942075699403e-1
0.24750000000000003 3.593123313095754e-1 3.593123313095754e-1
0.24765625000000002 3.6106002521722136e-1 3.6106002521722136e-1
0.24781250000000002 3.620947907019678e-1 3.620947907019678e-1
0.24796875000000002 3.6233665661796355e-1 3.6233665661796355e-1
0.248125 3.578533128763235e-1 3.578533128763235e-1
0.24828125 3.6263701001910764e-1 3.6263701001910764e-1
0.2484375 3.67290101330064e-1 3.67290101330064e-1
0.24859375000000003 3.684773848294123e-1 3.684773848294123e-1
0.24875000000000003 3.64781779726564e-1 3.64781779726564e-1
0.24890625000000002 3.6362013115029246e-1 3.6362013115029246e-1
0.24906250000000002 3.669002683756668e-1 3.669002683756668e-1
0.24921875000000002 3.6774468087554e-1 3.6774468087554e-1
0.249375 3.694371963151122e-1 3.694371963151122e-1
0.24953125 3.6793464922418995e-1 3.6793464922418995e-1
0.2496875 3.717637812762229e-1 3.717637812762229e-1
0.24984375 3.6977415123845336e-1 3.6977415123845336e-1
0.25 3.7207564897169565e-1 3.7207564897169565e-1
0.25015625 3.787971111652775e-1 3.787971111652775e-1
0.2503125 3.810228137883138e-1 3.810228137883138e-1
0.25046875 3.7487754914075655e-1 3.7487754914075655e-1
0.250625 3.7492624210602177e-1 3.7492624210602177e-1
0.25078125 3.7489282262020485e-1 3.7489282262020485e-1
0.25093750000000004 3.811433436673548e-1 3.811433436673548e-1
0.25109375 3.771298384535209e-1 3.771298384535209e-1
0.25125000000000003 3.794622326501491e-1 3.794622326501491e-1
0.25140625 3.807885386244658e-1 3.807885386244658e-1
0.2515625 3.787625428848793e-1 3.787625428848793e-1
0.25171875 3.798529313036676e-1 3.798529313036676e-1
0.251875 3.8204235768528694e-1 3.8204235768528694e-1
0.25203125000000004 3.833619245889901e-1 3.833619245889901e-1
0.2521875 3.834081215799694e-1 3.834081215799694e-1
0.25234375000000003 3.923135533809097e-1 3.923135533809097e-1
0.2525 3.8423648402606947e-1 3.8423648402606947e-1
0.25265625 3.8643388962093983e-1 3.8643388962093983e-1
0.2528125 3.866037613972191e-1 3.866037613972191e-1
0.25296875 3.854652406468455e-1 3.854652406468455e-1
0.253125 3.9514940409338184e-1 3.9514940409338184e-1
0.25328125 3.916219168706272e-1 3.916219168706272e-1
0.25343750000000004 3.890415936243068e-1 3.890415936243068e-1
0.25359375 3.969019466766719e-1 3.969019466766719e-1
0.25375000000000003 3.9262617163438396e-1 3.9262617163438396e-1
0.25390625 3.936761016456609e-1 3.936761016456609e-1
0.2540625 3.932639280901009e-1 3.932639280901009e-1
0.25421875 3.916172353462395e-1 3.916172353462395e-1
0.254375 3.9897407954770703e-1 3.9897407954770703e-1
0.25453125000000004 3.9955592535232487e-1 3.9955592535232487e-1
0.2546875 4.004424595101961e-1 4.004424595101961e-1
0.25484375000000004 3.9607517416328e-1 3.9607517416328e-1
0.255 3.970757838471224e-1 3.970757838471224e-1
0.25515625000000003 3.993621457224714e-1 3.993621457224714e-1
0.2553125 4.014221557667321e-1 4.014221557667321e-1
0.25546875 3.975071166932418e-1 3.975071166932418e-1
0.255625 4.033846393710343e-1 4.033846393710343e-1
0.25578125 3.9988726255813223e-1 3.9988726255813223e-1
0.25593750000000004 4.0705710897503256e-1 4.0705710897503256e-1
0.25609375 4.0231395109543033e-1 4.0231395109543033e-1
0.25625000000000003 4.0166831526306e-1 4.0166831526306e-1
0.25640625 4.0214942818845945e-1 4.0214942818845945e-1
0.2565625 4.089424109430917e-1 4.089424109430917e-1
0.25671875 4.0613707370851504e-1 4.0613707370851504e-1
0.256875 4.094609274224519e-1 4.094609274224519e-1
0.25703125 4.0840537963975354e-1 4.0840537963975354e-1
0.2571875 4.1055512014548246e-1 4.1055512014548246e-1
0.25734375000000004 4.1550784953590725e-1 4.1550784953590725e-1
0.2575 4.1351297995668634e-1 4.1351297995668634e-1
0.25765625000000003 4.139068100575338e-1 4.139068100575338e-1
0.2578125 4.184700284983416e-1 4.184700284983416e-1
0.25796875 4.197714658834508e-1 4.197714658834508e-1
0.258125 4.1990142498519223e-1 4.1990142498519223e-1
0.25828125 4.176636172866717e-1 4.176636172866717e-1
0.25843750000000004 4.1892518174807325e-1 4.1892518174807325e-1
0.25859375 4.1957970411879675e-1 4.1957970411879675e-1
0.25875000000000004 4.2365703158173407e-1 4.2365703158173407e-1
0.25890625 4.228983792915466e-1 4.228983792915466e-1
0.25906250000000003 4.2103584965018914e-1 4.2103584965018914e-1
0.25921875 4.1993681346360123e-1 4.1993681346360123e-1
0.259375 4.2488564639364146e-1 4.2488564639364146e-1
0.25953125 4.2691652836645577e-1 4.2691652836645577e-1
0.2596875 4.2838096936173375e-1 4.2838096936173375e-1
0.25984375000000004 4.3053163775510317e-1 4.3053163775510317e-1
0.26 4.2315425445252064e-1 4.2315425445252064e-1
0.26015625000000003 4.273515707981739e-1 4.273515707981739e-1
0.2603125 4.261322441427007e-1 4.261322441427007e-1
0.26046875 4.285299856275566e-1 4.285299856275566e-1
0.260625 4.296410453545656e-1 4.296410453545656e-1
0.26078125 4.2972569771125624e-1 4.2972569771125624e-1
0.2609375 4.2896646943375405e-1 4.2896646943375405e-1
0.26109375 4.358295055000605e-1 4.358295055000605e-1
0.26125000000000004 4.329598182652541e-1 4.329598182652541e-1
0.26140625 4.3019213996142813e-1 4.3019213996142813e-1
0.26156250000000003 4.2955921127229946e-1 4.2955921127229946e-1
0.26171875 4.3988635750331984e-1 4.3988635750331984e-1
0.261875 4.398495635818387e-1 4.398495635818387e-1
0.26203125 4.3920573348639724e-1 4.3920573348639724e-1
0.2621875 4.41081732312278e-1 4.41081732312278e-1
0.26234375000000004 4.367932016024776e-1 4.367932016024776e-1
0.2625 4.362085335894159e-1 4.362085335894159e-1
0.26265625000000004 4.400552005328615e-1 4.400552005328615e-1
0.2628125 4.437135488162136e-1 4.437135488162136e-1
0.26296875000000003 4.438060420274548e-1 4.438060420274548e-1
0.263125 4.426875295466113e-1 4.426875295466113e-1
0.26328125 4.4006602841266673e-1 4.4006602841266673e-1
0.2634375 4.4456528138510354e-1 4.4456528138510354e-1
0.26359375 4.49361102595895e-1 4.49361102595895e-1
0.26375000000000004 4.471533213897425e-1 4.471533213897425e-1
0.26390625 4.4286017489815155e-1 4.4286017489815155e-1
0.26406250000000003 4.5135982651248074e-1 4.5135982651248074e-1
0.26421875 4.5126051802429235e-1 4.5126051802429235e-1
0.264375 4.541958499111667e-1 4.541958499111667e-1
0.26453125 4.5761937475202163e-1 4.5761937475202163e-1
0.2646875 4.526753550225573e-1 4.526753550225573e-1
0.26484375 4.542761206282018e-1 4.542761206282018e-1
0.265 4.528578728165309e-1 4.528578728165309e-1
0.26515625000000004 4.5240014898552605e-1 4.5240014898552605e-1
0.2653125 4.53958091403984e-1 4.53958091403984e-1
0.26546875000000003 4.559701127565683e-1 4.559701127565683e-1
0.265625 4.542450034029395e-1 4.542450034029395e-1
0.26578125 4.55932121098777e-1 4.55932121098777e-1
0.2659375 4.6047329085416155e-1 4.6047329085416155e-1
0.26609375 4.6205430292314364e-1 4.6205430292314364e-1
0.26625000000000004 4.531315799364899e-1 4.531315799364899e-1
0.26640625 4.575085347950614e-1 4.575085347950614e-1
0.26656250000000004 4.6364693525122735e-1 4.6364693525122735e-1
0.26671875 4.6830701735637437e-1 4.6830701735637437e-1
0.26687500000000003 4.576816856703596e-1 4.576816856703596e-1
0.26703125 4.659036116421982e-1 4.659036116421982e-1
0.2671875 4.669268560027655e-1 4.669268560027655e-1
0.26734375 4.6488836909559783e-1 4.6488836909559783e-1
0.2675 4.6987473579536587e-1 4.6987473579536587e-1
0.26765625000000004 4.649299904921742e-1 4.649299904921742e-1
0.2678125 4.7083035179610366e-1 4.7083035179610366e-1
0.26796875000000003 4.69760203146671e-1 4.69760203146671e-1
0.268125 4.731444890855352e-1 4.731444890855352e-1
0.26828125 4.722897184676009e-1 4.722897184676009e-1
0.2684375 4.7712882819922076e-1 4.7712882819922076e-1
0.26859375 4.713139231279735e-1 4.713139231279735e-1
0.26875000000000004 4.7290044147865107e-1 4.7290044147865107e-1
0.26890625 4.733217513825645e-1 4.733217513825645e-1
0.26906250000000004 4.701920346675985e-1 4.701920346675985e-1
0.26921875 4.7461783454007733e-1 4.7461783454007733e-1
0.26937500000000003 4.7280487020628303e-1 4.7280487020628303e-1
0.26953125 4.7531148406431445e-1 4.7531148406431445e-1
0.2696875 4.768762655500547e-1 4.768762655500547e-1
0.26984375 4.753719383567665e-1 4.753719383567665e-1
0.27 4.7929238580780353e-1 4.7929238580780353e-1
0.27015625000000004 4.805261873120168e-1 4.805261873120168e-1
0.2703125 4.817780762017998e-1 4.817780762017998e-1
0.27046875000000004 4.8046976448534284e-1 4.8046976448534284e-1
0.270625 4.8405606813360524e-1 4.8405606813360524e-1
0.27078125000000003 4.8812116953802676e-1 4.8812116953802676e-1
0.2709375 4.859531891253761e-1 4.859531891253761e-1
0.27109375 4.840247912738329e-1 4.840247912738329e-1
0.27125 4.858467050989299e-1 4.858467050989299e-1
0.27140625 4.84215192719085e-1 4.84215192719085e-1
0.27156250000000004 4.851663836165523e-1 4.851663836165523e-1
0.27171875 4.9068030739652446e-1 4.9068030739652446e-1
0.27187500000000003 4.8968851770103416e-1 4.8968851770103416e-1
0.27203125 4.8461550615018556e-1 4.8461550615018556e-1
0.2721875 4.930697867420628e-1 4.930697867420628e-1
0.27234375 4.8963360320265625e-1 4.8963360320265625e-1
0.2725 4.8965489916366156e-1 4.8965489916366156e-1
0.27265625000000004 4.8878787886104025e-1 4.8878787886104025e-1
0.2728125 4.938698231489349e-1 4.938698231489349e-1
0.27296875000000004 4.9478541418732735e-1 4.9478541418732735e-1
0.273125 4.947089928386328e-1 4.947089928386328e-1
0.27328125000000003 4.932470009811647e-1 4.932470009811647e-1
0.2734375 5.021250527305989e-1 5.021250527305989e-1
0.27359375 4.9491194944442274e-1 4.9491194944442274e-1
0.27375 4.9787751851197815e-1 4.9787751851197815e-1
0.27390625 5.007573703907662e-1 5.007573703907662e-1
0.27406250000000004 5.043145001849831e-1 5.043145001849831e-1
0.27421875 5.004766452263363e-1 5.004766452263363e-1
0.27437500000000004 5.022388790152315e-1 5.022388790152315e-1
0.27453125 5.062381989070497e-1 5.062381989070497e-1
0.27468750000000003 5.041389979050388e-1 5.041389979050388e-1
0.27484375 5.063036569039747e-1 5.063036569039747e-1
0.275 5.06658795821914e-1 5.06658795821914e-1
0.27515625 5.043016210799403e-1 5.043016210799403e-1
0.2753125 5.082273977065421e-1 5.082273977065421e-1
0.27546875000000004 5.015109963414313e-1 5.015109963414313e-1
0.275625 5.074202748889372e-1 5.074202748889372e-1
0.27578125000000003 5.121456484923153e-1 5.121456484923153e-1
0.2759375 5.097409424374115e-1 5.097409424374115e-1
0.27609375 5.129454662537052e-1 5.129454662537052e-1
0.27625 5.118603924049063e-1 5.118603924049063e-1
0.27640625 5.097198748171019e-1 5.097198748171019e-1
0.27656250000000004 5.14266531400545e-1 5.14266531400545e-1
0.27671875 5.167982786264753e-1 5.167982786264753e-1
0.27687500000000004 5.112395648904391e-1 5.112395648904391e-1
0.27703125 5.152934664033006e-1 5.152934664033006e-1
0.27718750000000003 5.197619169713841e-1 5.197619169713841e-1
0.27734375 5.139867171437169e-1 5.139867171437169e-1
0.2775 5.16776867186473e-1 5.16776867186473e-1
0.27765625 5.208700196823708e-1 5.208700196823708e-1
0.2778125 5.206144447742469e-1 5.206144447742469e-1
0.27796875000000004 5.142532804840636e-1 5.142532804840636e-1
0.278125 5.15839445442162e-1 5.15839445442162e-1
0.27828125000000004 5.253403650314619e-1 5.253403650314619e-1
0.2784375 5.232969008820243e-1 5.232969008820243e-1
0.27859375000000003 5.258319556866633e-1 5.258319556866633e-1
0.27875 5.254977879887344e-1 5.254977879887344e-1
0.27890625 5.203217531281377e-1 5.203217531281377e-1
0.2790625 5.240683969656681e-1 5.240683969656681e-1
0.27921875 5.211796196317033e-1 5.211796196317033e-1
0.27937500000000004 5.277301527732385e-1 5.277301527732385e-1
0.27953125 5.271881028117429e-1 5.271881028117429e-1
0.27968750000000003 5.308981914808379e-1 5.308981914808379e-1
0.27984375 5.342618603962643e-1 5.342618603962643e-1
0.28 5.269015242621942e-1 5.269015242621942e-1
0.28015625 5.294719491795883e-1 5.294719491795883e-1
0.2803125 5.301348587124091e-1 5.301348587124091e-1
0.28046875000000004 5.29293049791641e-1 5.29293049791641e-1
0.280625 5.248903242413059e-1 5.248903242413059e-1
0.28078125000000004 5.287578995489008e-1 5.287578995489008e-1
0.2809375 5.340349216777946e-1 5.340349216777946e-1
0.28109375000000003 5.333022056217311e-1 5.333022056217311e-1
0.28125 5.293254816421546e-1 5.293254816421546e-1
0.28140625 5.350163485190302e-1 5.350163485190302e-1
0.2815625 5.370005401059013e-1 5.370005401059013e-1
0.28171875 5.377571575344797e-1 5.377571575344797e-1
0.28187500000000004 5.387226355614354e-1 5.387226355614354e-1
0.28203125 5.358617258836427e-1 5.358617258836427e-1
0.28218750000000004 5.380860688589388e-1 5.380860688589388e-1
0.28234375 5.404733772451715e-1 5.404733772451715e-1
0.28250000000000003 5.41706968043564e-1 5.41706968043564e-1
0.28265625 5.38808821428284e-1 5.38808821428284e-1
0.2828125 5.419276889503459e-1 5.419276889503459e-1
0.28296875 5.422568229570794e-1 5.422568229570794e-1
0.283125 5.43928972349641e-1 5.43928972349641e-1
0.28328125000000004 5.381065902083089e-1 5.381065902083089e-1
0.2834375 5.434110840953332e-1 5.434110840953332e-1
0.28359375000000003 5.445184833253558e-1 5.445184833253558e-1
0.28375 5.425640028153618e-1 5.425640028153618e-1
0.28390625 5.432803679620344e-1 5.432803679620344e-1
0.2840625 5.435440984471649e-1 5.435440984471649e-1
0.28421875 5.461131078924888e-1 5.461131078924888e-1
0.28437500000000004 5.480129648284953e-1 5.480129648284953e-1
0.28453125 5.415258386071224e-1 5.415258386071224e-1
0.28468750000000004 5.511436031721866e-1 5.511436031721866e-1
0.28484375 5.441833004851384e-1 5.441833004851384e-1
0.28500000000000003 5.536792606748628e-1 5.536792606748628e-1
0.28515625 5.521202396745872e-1 5.521202396745872e-1
0.2853125 5.542164398693155e-1 5.542164398693155e-1
0.28546875 5.525537879572591e-1 5.525537879572591e-1
0.285625 5.538863719777334e-1 5.538863719777334e-1
0.28578125000000004 5.535602547194509e-1 5.535602547194509e-1
0.2859375 5.542440672472191e-1 5.542440672472191e-1
0.28609375000000004 5.590229902137986e-1 5.590229902137986e-1
0.28625 5.587493945596913e-1 5.587493945596913e-1
0.28640625000000003 5.590641399343719e-1 5.590641399343719e-1
0.2865625 5.566298210430256e-1 5.566298210430256e-1
0.28671875 5.527534749700687e-1 5.527534749700687e-1
0.286875 5.568590493491508e-1 5.568590493491508e-1
0.28703125 5.58494199432908e-1 5.58494199432908e-1
0.28718750000000004 5.564619257665351e-1 5.564619257665351e-1
0.28734375 5.646139284896714e-1 5.646139284896714e-1
0.28750000000000003 5.667037708669165e-1 5.667037708669165e-1
0.28765625 5.692829058756894e-1 5.692829058756894e-1
0.2878125 5.597907843334093e-1 5.597907843334093e-1
0.28796875 5.638178241483098e-1 5.638178241483098e-1
0.288125 5.729047470819575e-1 5.729047470819575e-1
0.28828125000000004 5.665766463216011e-1 5.665766463216011e-1
0.2884375 5.688078492977917e-1 5.688078492977917e-1
0.28859375000000004 5.685042788831476e-1 5.685042788831476e-1
0.28875 5.751981551485921e-1 5.751981551485921e-1
0.28890625000000003 5.688575184698772e-1 5.688575184698772e-1
0.2890625 5.703185120927907e-1 5.703185120927907e-1
0.28921875 5.643058285608555e-1 5.643058285608555e-1
0.289375 5.753613767628218e-1 5.753613767628218e-1
0.28953125 5.723606071127785e-1 5.723606071127785e-1
0.28968750000000004 5.741753474236981e-1 5.741753474236981e-1
0.28984375 5.663240240812053e-1 5.663240240812053e-1
0.29000000000000004 5.756763270075504e-1 5.756763270075504e-1
0.29015625 5.797358617621109e-1 5.797358617621109e-1
0.29031250000000003 5.757037715742905e-1 5.757037715742905e-1
0.29046875 5.732221615668829e-1 5.732221615668829e-1
0.290625 5.776612090075384e-1 5.776612090075384e-1
0.29078125 5.779150256202508e-1 5.779150256202508e-1
0.2909375 5.842690683402276e-1 5.842690683402276e-1
0.29109375000000004 5.77899848428097e-1 5.77899848428097e-1
0.29125 5.736267876265453e-1 5.736267876265453e-1
0.29140625000000003 5.776051394290613e-1 5.776051394290613e-1
0.2915625 5.797544145286162e-1 5.797544145286162e-1
0.29171875 5.806529253001651e-1 5.806529253001651e-1
0.291875 5.836005556099559e-1 5.836005556099559e-1
0.29203125 5.761831075082506e-1 5.761831075082506e-1
0.29218750000000004 5.818079581624085e-1 5.818079581624085e-1
0.29234375 5.803225538092471e-1 5.803225538092471e-1
0.29250000000000004 5.817172308447249e-1 5.817172308447249e-1
0.29265625 5.846683718022456e-1 5.846683718022456e-1
0.29281250000000003 5.842534038585478e-1 5.842534038585478e-1
0.29296875 5.901885904733541e-1 5.901885904733541e-1
0.293125 5.87267764744575e-1 5.87267764744575e-1
0.29328125 5.855621043085018e-1 5.855621043085018e-1
0.2934375 5.831423828437261e-1 5.831423828437261e-1
0.29359375000000004 5.895368243708896e-1 5.895368243708896e-1
0.29375 5.8569065373461e-1 5.8569065373461e-1
0.29390625000000004 5.936969577723454e-1 5.936969577723454e-1
0.2940625 5.874765317900534e-1 5.874765317900534e-1
0.29421875000000003 5.899962394459459e-1 5.899962394459459e-1
0.294375 5.931019738438232e-1 5.931019738438232e-1
0.29453125 5.885333446296324e-1 5.885333446296324e-1
0.2946875 5.995095422078345e-1 5.995095422078345e-1
0.29484375 5.949674799843985e-1 5.949674799843985e-1
0.29500000000000004 5.940427756296964e-1 5.940427756296964e-1
0.29515625 5.976170032365014e-1 5.976170032365014e-1
0.29531250000000003 5.954965228331099e-1 5.954965228331099e-1
0.29546875 5.971603027891712e-1 5.971603027891712e-1
0.295625 5.930181942418864e-1 5.930181942418864e-1
0.29578125 5.984023015209283e-1 5.984023015209283e-1
0.2959375 5.988377472630697e-1 5.988377472630697e-1
0.29609375000000004 5.976816510898795e-1 5.976816510898795e-1
0.29625 5.98606199764327e-1 5.98606199764327e-1
0.29640625000000004 6.015910265327244e-1 6.015910265327244e-1
0.2965625 5.972769212027567e-1 5.972769212027567e-1
0.29671875000000003 6.053146273224508e-1 6.053146273224508e-1
0.296875 6.023614829729746e-1 6.023614829729746e-1
0.29703125 6.021342452547112e-1 6.021342452547112e-1
0.2971875 6.020187489929691e-1 6.020187489929691e-1
0.29734375 6.022068404633325e-1 6.022068404633325e-1
0.29750000000000004 6.111052590016977e-1 6.111052590016977e-1
0.29765625 6.025621061725639e-1 6.025621061725639e-1
0.29781250000000004 6.045743661645071e-1 6.045743661645071e-1
0.29796875 6.026246285043095e-1 6.026246285043095e-1
0.29812500000000003 6.099196625433985e-1 6.099196625433985e-1
0.29828125 6.108423071249769e-1 6.108423071249769e-1
0.2984375 6.087791997539904e-1 6.087791997539904e-1
0.29859375 6.075053059795943e-1 6.075053059795943e-1
0.29875 6.124742789901854e-1 6.124742789901854e-1
0.29890625000000004 6.0846439498635e-1 6.0846439498635e-1
0.2990625 6.070819628213764e-1 6.070819628213764e-1
0.29921875000000003 6.083405737467098e-1 6.083405737467098e-1
0.299375 6.174739785171193e-1 6.174739785171193e-1
0.29953125 6.15239797084933e-1 6.15239797084933e-1
0.2996875 6.10443509760608e-1 6.10443509760608e-1
0.29984375 6.10192064098265e-1 6.10192064098265e-1
0.30000000000000004 6.127901060719347e-1 6.127901060719347e-1
0.30015625 6.185972840327674e-1 6.185972840327674e-1
0.30031250000000004 6.145372814889294e-1 6.145372814889294e-1
0.30046875 6.135438414766492e-1 6.135438414766492e-1
0.30062500000000003 6.152634578262957e-1 6.152634578262957e-1
0.30078125 6.194678289800146e-1 6.194678289800146e-1
0.3009375 6.196681307375735e-1 6.196681307375735e-1
0.30109375 6.202382895273155e-1 6.202382895273155e-1
0.30125 6.19025797943487e-1 6.19025797943487e-1
0.30140625000000004 6.167883775912566e-1 6.167883775912566e-1
0.3015625 6.174467791128615e-1 6.174467791128615e-1
0.30171875000000004 6.198349120240261e-1 6.198349120240261e-1
0.301875 6.215940045057602e-1 6.215940045057602e-1
0.30203125000000003 6.20954895984533e-1 6.20954895984533e-1
0.3021875 6.233296974830234e-1 6.233296974830234e-1
0.30234375 6.25950272519213e-1 6.25950272519213e-1
0.3025 6.262871424123029e-1 6.262871424123029e-1
0.30265625 6.186515817611786e-1 6.186515817611786e-1
0.30281250000000004 6.210432183206018e-1 6.210432183206018e-1
0.30296875 6.277484894284777e-1 6.277484894284777e-1
0.30312500000000003 6.2799215489843e-1 6.2799215489843e-1
0.30328125 6.249624368919564e-1 6.249624368919564e-1
0.3034375 6.282970623175794e-1 6.282970623175794e-1
0.30359375 6.270297250657046e-1 6.270297250657046e-1
0.30375 6.278643811642093e-1 6.278643811642093e-1
0.30390625000000004 6.322071990584215e-1 6.322071990584215e-1
0.3040625 6.360416327326499e-1 6.360416327326499e-1
0.30421875000000004 6.27454554404431e-1 6.27454554404431e-1
0.304375 6.333817351962177e-1 6.333817351962177e-1
0.30453125000000003 6.328616786794834e-1 6.328616786794834e-1
0.3046875 6.319124214768914e-1 6.319124214768914e-1
0.30484375 6.347651980415145e-1 6.347651980415145e-1
0.305 6.354510606267292e-1 6.354510606267292e-1
0.30515625 6.31294946708004e-1 6.31294946708004e-1
0.30531250000000004 6.322268099337913e-1 6.322268099337913e-1
0.30546875 6.326649631561674e-1 6.326649631561674e-1
0.30562500000000004 6.353597769713639e-1 6.353597769713639e-1
0.30578125 6.369788208852976e-1 6.369788208852976e-1
0.30593750000000003 6.362778003339651e-1 6.362778003339651e-1
0.30609375 6.34883154667869e-1 6.34883154667869e-1
0.30625 6.377301095164336e-1 6.377301095164336e-1
0.30640625 6.342948901364531e-1 6.342948901364531e-1
0.3065625 6.367714514778351e-1 6.367714514778351e-1
0.30671875000000004 6.367658821870288e-1 6.367658821870288e-1
0.306875 6.368714349211411e-1 6.368714349211411e-1
0.30703125000000003 6.380944196980005e-1 6.380944196980005e-1
0.3071875 6.405966991471184e-1 6.405966991471184e-1
0.30734375 6.416109799378598e-1 6.416109799378598e-1
0.3075 6.425797534431519e-1 6.425797534431519e-1
0.30765625 6.385867859764227e-1 6.385867859764227e-1
0.30781250000000004 6.394010782104766e-1 6.394010782104766e-1
0.30796875 6.443248752097412e-1 6.443248752097412e-1
0.30812500000000004 6.418399254609364e-1 6.418399254609364e-1
0.30828125 6.427261540510978e-1 6.427261540510978e-1
0.30843750000000003 6.456020987567905e-1 6.456020987567905e-1
0.30859375 6.42354458448545e-1 6.42354458448545e-1
0.30875 6.452999220361386e-1 6.452999220361386e-1
0.30890625 6.436341559710224e-1 6.436341559710224e-1
0.3090625 6.407006806895703e-1 6.407006806895703e-1
0.30921875000000004 6.472206420325444e-1 6.472206420325444e-1
0.309375 6.437161814905545e-1 6.437161814905545e-1
0.30953125000000004 6.432555384553149e-1 6.432555384553149e-1
0.3096875 6.517453414957624e-1 6.517453414957624e-1
0.30984375000000003 6.491160474603754e-1 6.491160474603754e-1
0.31 6.478156397230856e-1 6.478156397230856e-1
0.31015625 6.497159087065763e-1 6.497159087065763e-1
0.3103125 6.42535208793725e-1 6.42535208793725e-1
0.31046875 6.470356443555199e-1 6.470356443555199e-1
0.31062500000000004 6.500493894827111e-1 6.500493894827111e-1
0.31078125 6.524714887474881e-1 6.524714887474881e-1
0.31093750000000003 6.517265392221185e-1 6.517265392221185e-1
0.31109375 6.52322893578849e-1 6.52322893578849e-1
0.31125 6.445935250835015e-1 6.445935250835015e-1
0.31140625 6.521080734302638e-1 6.521080734302638e-1
0.3115625 6.538801153230276e-1 6.538801153230276e-1
0.31171875000000004 6.502289367808141e-1 6.502289367808141e-1
0.311875 6.552058243966536e-1 6.552058243966536e-1
0.31203125000000004 6.546038118894382e-1 6.546038118894382e-1
0.3121875 6.534700866492864e-1 6.534700866492864e-1
0.31234375000000003 6.561436524618154e-1 6.561436524618154e-1
0.3125 6.550856650550765e-1 6.550856650550765e-1
0.31265625 6.575879208127668e-1 6.575879208127668e-1
0.3128125 6.566774464517318e-1 6.566774464517318e-1
0.31296875 6.573199707201463e-1 6.573199707201463e-1
0.31312500000000004 6.581471620278814e-1 6.581471620278814e-1
0.31328125 6.585280330188477e-1 6.585280330188477e-1
0.31343750000000004 6.61948202774675e-1 6.61948202774675e-1
0.31359375 6.651230033618782e-1 6.651230033618782e-1
0.31375000000000003 6.504344682293146e-1 6.504344682293146e-1
0.31390625 6.641064202626064e-1 6.641064202626064e-1
0.3140625 6.628882832189271e-1 6.628882832189271e-1
0.31421875 6.584406916523955e-1 6.584406916523955e-1
0.314375 6.598656216692058e-1 6.598656216692058e-1
0.31453125000000004 6.59962890593925e-1 6.59962890593925e-1
0.3146875 6.670234628849636e-1 6.670234628849636e-1
0.31484375000000003 6.618974172685563e-1 6.618974172685563e-1
0.315 6.647140611179845e-1 6.647140611179845e-1
0.31515625 6.64570147400064e-1 6.64570147400064e-1
0.3153125 6.64587748534978e-1 6.64587748534978e-1
0.31546875 6.656666386676813e-1 6.656666386676813e-1
0.31562500000000004 6.632902376413137e-1 6.632902376413137e-1
0.31578125 6.656725119791469e-1 6.656725119791469e-1
0.31593750000000004 6.690683072032977e-1 6.690683072032977e-1
0.31609375 6.650089191877493e-1 6.650089191877493e-1
0.31625000000000003 6.644848521549926e-1 6.644848521549926e-1
0.31640625 6.642192704056749e-1 6.642192704056749e-1
0.3165625 6.703045790413222e-1 6.703045790413222e-1
0.31671875 6.654457562455542e-1 6.654457562455542e-1
0.316875 6.66894808810576e-1 6.66894808810576e-1
0.31703125000000004 6.657883324168603e-1 6.657883324168603e-1
0.3171875 6.686365848039992e-1 6.686365848039992e-1
0.31734375000000004 6.66098679916268e-1 6.66098679916268e-1
0.3175 6.703711669740011e-1 6.703711669740011e-1
0.31765625000000003 6.683914634131094e-1 6.683914634131094e-1
0.3178125 6.676219318512091e-1 6.676219318512091e-1
0.31796875 6.626037610889677e-1 6.626037610889677e-1
0.318125 6.62470799994872e-1 6.62470799994872e-1
0.31828125 6.705320501195553e-1 6.705320501195553e-1
0.31843750000000004 6.704216816239574e-1 6.704216816239574e-1
0.31859375 6.689520261360764e-1 6.689520261360764e-1
0.31875000000000003 6.686923956030393e-1 6.686923956030393e-1
0.31890625 6.747996556049936e-1 6.747996556049936e-1
0.3190625 6.704304184810832e-1 6.704304184810832e-1
0.31921875 6.698429513657453e-1 6.698429513657453e-1
0.319375 6.710958553180086e-1 6.710958553180086e-1
0.31953125000000004 6.750548457356951e-1 6.750548457356951e-1
0.3196875 6.689881227766188e-1 6.689881227766188e-1
0.31984375000000004 6.704067343734375e-1 6.704067343734375e-1
0.32 6.777201450560648e-1 6.777201450560648e-1
0.32015625000000003 6.723946774929397e-1 6.723946774929397e-1
0.3203125 6.763740498612885e-1 6.763740498612885e-1
0.32046875 6.791866769237282e-1 6.791866769237282e-1
0.320625 6.796433634275951e-1 6.796433634275951e-1
0.32078125 6.720483104863257e-1 6.720483104863257e-1
0.32093750000000004 6.774921592424841e-1 6.774921592424841e-1
0.32109375 6.80488399368806e-1 6.80488399368806e-1
0.32125000000000004 6.764657350008116e-1 6.764657350008116e-1
0.32140625 6.793704170024109e-1 6.793704170024109e-1
0.32156250000000003 6.781482352525297e-1 6.781482352525297e-1
0.32171875 6.756756791541472e-1 6.756756791541472e-1
0.321875 6.766591228223939e-1 6.766591228223939e-1
0.32203125 6.802353017205229e-1 6.802353017205229e-1
0.3221875 6.785125768405402e-1 6.785125768405402e-1
0.32234375000000004 6.781564643969711e-1 6.781564643969711e-1
0.3225 6.808323744712022e-1 6.808323744712022e-1
0.32265625000000003 6.814699096161627e-1 6.814699096161627e-1
0.3228125 6.838335315107367e-1 6.838335315107367e-1
0.32296875 6.833556307616897e-1 6.833556307616897e-1
0.323125 6.778238413468722e-1 6.778238413468722e-1
0.32328125 6.826739257198193e-1 6.826739257198193e-1
0.32343750000000004 6.816108220702342e-1 6.816108220702342e-1
0.32359375 6.846016220521784e-1 6.846016220521784e-1
0.32375000000000004 6.839231825448957e-1 6.839231825448957e-1
0.32390625 6.843333447756601e-1 6.843333447756601e-1
0.32406250000000003 6.907677875143969e-1 6.907677875143969e-1
0.32421875 6.8524862737143e-1 6.8524862737143e-1
0.324375 6.849171904627207e-1 6.849171904627207e-1
0.32453125 6.815693528457638e-1 6.815693528457638e-1
0.3246875 6.863301257443988e-1 6.863301257443988e-1
0.32484375000000004 6.843855278897815e-1 6.843855278897815e-1
0.325 6.839164434160745e-1 6.839164434160745e-1
0.32515625000000004 6.861635174961345e-1 6.861635174961345e-1
0.3253125 6.860139311488007e-1 6.860139311488007e-1
0.32546875000000003 6.869352907135005e-1 6.869352907135005e-1
0.325625 6.868776796274512e-1 6.868776796274512e-1
0.32578125 6.86435711096629e-1 6.86435711096629e-1
0.3259375 6.865374381351836e-1 6.865374381351836e-1
0.32609375 6.857436991651236e-1 6.857436991651236e-1
0.32625000000000004 6.864804773180646e-1 6.864804773180646e-1
0.32640625 6.836068600811638e-1 6.836068600811638e-1
0.32656250000000003 6.879523690315006e-1 6.879523690315006e-1
0.32671875 6.858230064755668e-1 6.858230064755668e-1
0.326875 6.919865599710926e-1 6.919865599710926e-1
0.32703125 6.919610138674495e-1 6.919610138674495e-1
0.3271875 6.894994301744015e-1 6.894994301744015e-1
0.32734375000000004 6.87099240932576e-1 6.87099240932576e-1
0.3275 6.893615020912245e-1 6.893615020912245e-1
0.32765625000000004 6.86971323906783e-1 6.86971323906783e-1
0.3278125 6.890470368620578e-1 6.890470368620578e-1
0.32796875000000003 6.917943998266134e-1 6.917943998266134e-1
0.328125 6.88084479448599e-1 6.88084479448599e-1
0.32828125 6.899163903819323e-1 6.899163903819323e-1
0.3284375 6.870082565209765e-1 6.870082565209765e-1
0.32859375 6.921773204548396e-1 6.921773204548396e-1
0.32875000000000004 6.924263069142222e-1 6.924263069142222e-1
0.32890625 6.908949933548962e-1 6.908949933548962e-1
0.32906250000000004 6.926527655468186e-1 6.926527655468186e-1
0.32921875 6.905631050280414e-1 6.905631050280414e-1
0.32937500000000003 6.946977716462976e-1 6.946977716462976e-1
0.32953125 6.96790934529127e-1 6.96790934529127e-1
0.3296875 6.947781191915334e-1 6.947781191915334e-1
0.32984375 6.978557446961355e-1 6.978557446961355e-1
0.33 6.942339075869137e-1 6.942339075869137e-1
0.33015625000000004 6.935946324455751e-1 6.935946324455751e-1
0.3303125 6.943677304199634e-1 6.943677304199634e-1
0.33046875000000003 6.951891725167849e-1 6.951891725167849e-1
0.330625 6.925959079491628e-1 6.925959079491628e-1
0.33078125 6.956444902736445e-1 6.956444902736445e-1
0.3309375 6.931388334566515e-1 6.931388334566515e-1
0.33109375 6.943939321021668e-1 6.943939321021668e-1
0.33125000000000004 6.95945571204839e-1 6.95945571204839e-1
0.33140625 6.933347645519286e-1 6.933347645519286e-1
0.33156250000000004 7.014754792079936e-1 7.014754792079936e-1
0.33171875 6.971204587277322e-1 6.971204587277322e-1
0.33187500000000003 6.962758900901287e-1 6.962758900901287e-1
0.33203125 6.936478871972946e-1 6.936478871972946e-1
0.3321875 7.015168079359961e-1 7.015168079359961e-1
0.33234375 6.980259990552264e-1 6.980259990552264e-1
0.3325 6.93692276016173e-1 6.93692276016173e-1
0.33265625000000004 6.965641296116525e-1 6.965641296116525e-1
0.3328125 6.954320411754731e-1 6.954320411754731e-1
0.33296875000000004 6.979262295619089e-1 6.979262295619089e-1
0.333125 7.017609539101892e-1 7.017609539101892e-1
0.33328125000000003 6.964339618449964e-1 6.964339618449964e-1
0.3334375 7.008140445131454e-1 7.008140445131454e-1
0.33359375 6.986824271693246e-1 6.986824271693246e-1
0.33375 6.964167865775659e-1 6.964167865775659e-1
0.33390625 7.017586353574012e-1 7.017586353574012e-1
0.33406250000000004 6.987079575903232e-1 6.987079575903232e-1
0.33421875 6.982867377536701e-1 6.982867377536701e-1
0.33437500000000003 6.975339744932905e-1 6.975339744932905e-1
0.33453125 7.022532260581835e-1 7.022532260581835e-1
0.3346875 7.018635535106847e-1 7.018635535106847e-1
0.33484375 6.98153431787369e-1 6.98153431787369e-1
0.335 6.972755722624067e-1 6.972755722624067e-1
0.33515625000000004 7.009233076370771e-1 7.009233076370771e-1
0.3353125 7.013405932465782e-1 7.013405932465782e-1
0.33546875000000004 7.002226114656702e-1 7.002226114656702e-1
0.335625 7.015556667776588e-1 7.015556667776588e-1
0.33578125000000003 7.017754547570627e-1 7.017754547570627e-1
0.3359375 7.000639014149153e-1 7.000639014149153e-1
0.33609375 6.998794075668053e-1 6.998794075668053e-1
0.33625 6.964913534579233e-1 6.964913534579233e-1
0.33640625 7.01162387137793e-1 7.01162387137793e-1
0.33656250000000004 6.99170888714371e-1 6.99170888714371e-1
0.33671875 7.004502888443591e-1 7.004502888443591e-1
0.33687500000000004 6.997279589619945e-1 6.997279589619945e-1
0.33703125 7.043034340712717e-1 7.043034340712717e-1
0.33718750000000003 7.060399145572598e-1 7.060399145572598e-1
0.33734375 7.006770548602441e-1 7.006770548602441e-1
0.3375 7.007000321615857e-1 7.007000321615857e-1
0.33765625 7.062623540766078e-1 7.062623540766078e-1
0.3378125 7.072676183385562e-1 7.072676183385562e-1
0.33796875000000004 7.0445886580631e-1 7.0445886580631e-1
0.338125 7.041030775082442e-1 7.041030775082442e-1
0.33828125000000003 7.057925863311363e-1 7.057925863311363e-1
0.3384375 7.039941846220978e-1 7.039941846220978e-1
0.33859375 7.032143729915612e-1 7.032143729915612e-1
0.33875 7.008379943328515e-1 7.008379943328515e-1
0.33890625 7.040995879335066e-1 7.040995879335066e-1
0.33906250000000004 7.050128136242444e-1 7.050128136242444e-1
0.33921875 7.059099161960427e-1 7.059099161960427e-1
0.33937500000000004 7.013361544956576e-1 7.013361544956576e-1
0.33953125 7.052136254696331e-1 7.052136254696331e-1
0.33968750000000003 7.050951876259939e-1 7.050951876259939e-1
0.33984375 7.016169783564061e-1 7.016169783564061e-1
0.34 7.081083393031173e-1 7.081083393031173e-1
0.34015625 7.048893495022464e-1 7.048893495022464e-1
0.3403125 7.076616248534089e-1 7.076616248534089e-1
0.34046875000000004 7.039424962637719e-1 7.039424962637719e-1
0.340625 7.067692922043358e-1 7.067692922043358e-1
0.34078125000000004 7.044363106728548e-1 7.044363106728548e-1
0.3409375 7.040411638465054e-1 7.040411638465054e-1
0.34109375000000003 6.990184224729825e-1 6.990184224729825e-1
0.34125 7.036027979392481e-1 7.036027979392481e-1
0.34140625 7.013340114630688e-1 7.013340114630688e-1
0.3415625 7.028518201427056e-1 7.028518201427056e-1
0.34171875 7.040090907341261e-1 7.040090907341261e-1
0.34187500000000004 7.023567886860116e-1 7.023567886860116e-1
0.34203125 7.067133750028285e-1 7.067133750028285e-1
0.34218750000000003 7.0441965032881e-1 7.0441965032881e-1
0.34234375 7.052665368288951e-1 7.052665368288951e-1
0.3425 7.032941696310724e-1 7.032941696310724e-1
0.34265625 7.038440874654777e-1 7.038440874654777e-1
0.3428125 7.006601386983045e-1 7.006601386983045e-1
0.34296875000000004 7.059158397138896e-1 7.059158397138896e-1
0.343125 7.066711116487392e-1 7.066711116487392e-1
0.34328125000000004 7.040017897313016e-1 7.040017897313016e-1
0.3434375 7.036933593719192e-1 7.036933593719192e-1
0.34359375000000003 7.036909055452094e-1 7.036909055452094e-1
0.34375 7.017884111357313e-1 7.017884111357313e-1
0.34390625 7.054225708863493e-1 7.054225708863493e-1
0.3440625 7.062765774382394e-1 7.062765774382394e-1
0.34421875 7.02030941640424e-1 7.02030941640424e-1
0.34437500000000004 6.994424584863106e-1 6.994424584863106e-1
0.34453125 7.066333639597184e-1 7.066333639597184e-1
0.34468750000000004 7.04260865512361e-1 7.04260865512361e-1
0.34484375 7.041853986158282e-1 7.041853986158282e-1
0.34500000000000003 7.036580345388126e-1 7.036580345388126e-1
0.34515625 7.026130800847392e-1 7.026130800847392e-1
0.3453125 7.038091309477119e-1 7.038091309477119e-1
0.34546875 7.063765905272072e-1 7.063765905272072e-1
0.345625 7.03899426823619e-1 7.03899426823619e-1
0.34578125000000004 7.080709253104311e-1 7.080709253104311e-1
0.3459375 7.039200569169504e-1 7.039200569169504e-1
0.34609375000000003 7.042533291891511e-1 7.042533291891511e-1
0.34625 7.033423266670349e-1 7.033423266670349e-1
0.34640625 7.041982164420739e-1 7.041982164420739e-1
0.3465625 6.988411310930411e-1 6.988411310930411e-1
0.34671875 7.029688700856065e-1 7.029688700856065e-1
0.34687500000000004 7.016907768144671e-1 7.016907768144671e-1
0.34703125 7.027622317272568e-1 7.027622317272568e-1
0.34718750000000004 7.063199681664907e-1 7.063199681664907e-1
0.34734375 7.034074029883692e-1 7.034074029883692e-1
0.34750000000000003 7.012281739995894e-1 7.012281739995894e-1
0.34765625 7.098389760641846e-1 7.098389760641846e-1
0.3478125 7.086307744197535e-1 7.086307744197535e-1
0.34796875 7.01195212573503e-1 7.01195212573503e-1
0.348125 7.040010058721515e-1 7.040010058721515e-1
0.34828125000000004 7.047056743833133e-1 7.047056743833133e-1
0.3484375 7.014438795908342e-1 7.014438795908342e-1
0.34859375000000004 7.073569882695034e-1 7.073569882695034e-1
0.34875 7.038575746948306e-1 7.038575746948306e-1
0.34890625000000003 7.052080114219104e-1 7.052080114219104e-1
0.3490625 7.046202979114975e-1 7.046202979114975e-1
0.34921875 7.028945348576423e-1 7.028945348576423e-1
0.349375 7.014611482151674e-1 7.014611482151674e-1
0.34953125 7.00248926084833e-1 7.00248926084833e-1
0.34968750000000004 7.023406905749932e-1 7.023406905749932e-1
0.34984375 7.033741823881252e-1 7.033741823881252e-1
0.35000000000000003 7.016696682869048e-1 7.016696682869048e-1
0.35015625 7.02554103639323e-1 7.02554103639323e-1
0.3503125 7.028798897028361e-1 7.028798897028361e-1
0.35046875 7.020826194638454e-1 7.020826194638454e-1
0.350625 6.980611874634457e-1 6.980611874634457e-1
0.35078125000000004 7.023375777954977e-1 7.023375777954977e-1
0.3509375 7.051434832046022e-1 7.051434832046022e-1
0.35109375000000004 7.030936009604654e-1 7.030936009604654e-1
0.35125 6.996789626556899e-1 6.996789626556899e-1
0.35140625000000003 6.982434751536681e-1 6.982434751536681e-1
0.3515625 6.975897600793184e-1 6.975897600793184e-1
0.35171875 6.984858241516401e-1 6.984858241516401e-1
0.351875 7.016908172189966e-1 7.016908172189966e-1
0.35203125 7.024269503248712e-1 7.024269503248712e-1
0.35218750000000004 7.003902033381388e-1 7.003902033381388e-1
0.35234375 7.016956385647797e-1 7.016956385647797e-1
0.35250000000000004 7.02465631155456e-1 7.02465631155456e-1
0.35265625 7.003092732210741e-1 7.003092732210741e-1
0.35281250000000003 7.031441139953865e-1 7.031441139953865e-1
0.35296875 7.009340505184634e-1 7.009340505184634e-1
0.353125 7.036770268199968e-1 7.036770268199968e-1
0.35328125 7.009426244693993e-1 7.009426244693993e-1
0.3534375 6.933676008272238e-1 6.933676008272238e-1
0.35359375000000004 7.039170873117024e-1 7.039170873117024e-1
0.35375 7.037710209908079e-1 7.037710209908079e-1
0.35390625000000003 7.019062401451999e-1 7.019062401451999e-1
0.3540625 6.945266875024396e-1 6.945266875024396e-1
0.35421875 7.008669681469479e-1 7.008669681469479e-1
0.354375 7.006117758959869e-1 7.006117758959869e-1
0.35453125 7.008134577860625e-1 7.008134577860625e-1
0.35468750000000004 6.930112892725271e-1 6.930112892725271e-1
0.35484375 6.962263082600026e-1 6.962263082600026e-1
0.35500000000000004 6.965206564602164e-1 6.965206564602164e-1
0.35515625 6.958171031823719e-1 6.958171031823719e-1
0.35531250000000003 6.967253337451718e-1 6.967253337451718e-1
0.35546875 6.954931169338403e-1 6.954931169338403e-1
0.355625 6.940427101105167e-1 6.940427101105167e-1
0.35578125 6.938691734603077e-1 6.938691734603077e-1
0.3559375 6.944603511405427e-1 6.944603511405427e-1
0.35609375000000004 6.939450549588679e-1 6.939450549588679e-1
0.35625 6.898573689672327e-1 6.898573689672327e-1
0.35640625000000004 6.914116591432782e-1 6.914116591432782e-1
0.3565625 6.9134819519416e-1 6.9134819519416e-1
0.35671875000000003 6.91457663058082e-1 6.91457663058082e-1
0.356875 6.90264413493133e-1 6.90264413493133e-1
0.35703125 6.966026592394252e-1 6.966026592394252e-1
0.3571875 6.939545185479625e-1 6.939545185479625e-1
0.35734375 6.922912555314094e-1 6.922912555314094e-1
0.35750000000000004 6.932008924626922e-1 6.932008924626922e-1
0.35765625 6.91717300184501e-1 6.91717300184501e-1
0.35781250000000003 6.877084088611634e-1 6.877084088611634e-1
0.35796875 6.897000988773749e-1 6.897000988773749e-1
0.358125 6.941784906929849e-1 6.941784906929849e-1
0.35828125 6.917623982234824e-1 6.917623982234824e-1
0.3584375 6.916855099406627e-1 6.916855099406627e-1
0.35859375000000004 6.90890367521825e-1 6.90890367521825e-1
0.35875 6.880578133272417e-1 6.880578133272417e-1
0.35890625000000004 6.951537446708977e-1 6.951537446708977e-1
0.3590625 6.927257464423571e-1 6.927257464423571e-1
0.35921875000000003 6.951320296406545e-1 6.951320296406545e-1
0.359375 6.845860076559172e-1 6.845860076559172e-1
0.35953125 6.863950602720985e-1 6.863950602720985e-1
0.3596875 6.886939866469044e-1 6.886939866469044e-1
0.35984375 6.900885117633431e-1 6.900885117633431e-1
0.36000000000000004 6.90914798389195e-1 6.90914798389195e-1
0.36015625 6.862630627587629e-1 6.862630627587629e-1
0.36031250000000004 6.891926506299848e-1 6.891926506299848e-1
0.36046875 6.888670403238217e-1 6.888670403238217e-1
0.36062500000000003 6.871218404382313e-1 6.871218404382313e-1
0.36078125 6.892090659495631e-1 6.892090659495631e-1
0.3609375 6.857449083906255e-1 6.857449083906255e-1
0.36109375 6.886765585908785e-1 6.886765585908785e-1
0.36125 6.883135588524789e-1 6.883135588524789e-1
0.36140625000000004 6.861412826132716e-1 6.861412826132716e-1
0.3615625 6.860415911295883e-1 6.860415911295883e-1
0.36171875000000003 6.824060308767281e-1 6.824060308767281e-1
0.361875 6.834556111868375e-1 6.834556111868375e-1
0.36203125 6.863549727958622e-1 6.863549727958622e-1
0.3621875 6.858452461701114e-1 6.858452461701114e-1
0.36234375 6.844930709409534e-1 6.844930709409534e-1
0.36250000000000004 6.776968145588222e-1 6.776968145588222e-1
0.36265625 6.845183011911837e-1 6.845183011911837e-1
0.36281250000000004 6.818311602011642e-1 6.818311602011642e-1
0.36296875 6.791604977003596e-1 6.791604977003596e-1
0.36312500000000003 6.802446669741409e-1 6.802446669741409e-1
0.36328125 6.829840469367179e-1 6.829840469367179e-1
0.3634375 6.840895050408387e-1 6.840895050408387e-1
0.36359375 6.770464340588029e-1 6.770464340588029e-1
0.36375 6.806301641551551e-1 6.806301641551551e-1
0.36390625000000004 6.794774723136294e-1 6.794774723136294e-1
0.3640625 6.804882457908485e-1 6.804882457908485e-1
0.36421875000000004 6.775790984849488e-1 6.775790984849488e-1
0.364375 6.74862147676941e-1 6.74862147676941e-1
0.36453125000000003 6.73845174928311e-1 6.73845174928311e-1
0.3646875 6.81135541419672e-1 6.81135541419672e-1
0.36484375 6.750907394656958e-1 6.750907394656958e-1
0.365 6.759945118876027e-1 6.759945118876027e-1
0.36515625 6.762632751842199e-1 6.762632751842199e-1
0.36531250000000004 6.76771907356561e-1 6.76771907356561e-1
0.36546875 6.80303120103809e-1 6.80303120103809e-1
0.36562500000000003 6.737841169773953e-1 6.737841169773953e-1
0.36578125 6.782821667590548e-1 6.782821667590548e-1
0.3659375 6.709796896442919e-1 6.709796896442919e-1
0.36609375 6.751018728067999e-1 6.751018728067999e-1
0.36625 6.694107859477123e-1 6.694107859477123e-1
0.36640625000000004 6.768633706714633e-1 6.768633706714633e-1
0.3665625 6.735319562482625e-1 6.735319562482625e-1
0.36671875000000004 6.736578355809621e-1 6.736578355809621e-1
0.366875 6.719387836162065e-1 6.719387836162065e-1
0.36703125000000003 6.733125169072816e-1 6.733125169072816e-1
0.3671875 6.691724573571998e-1 6.691724573571998e-1
0.36734375 6.669613485789165e-1 6.669613485789165e-1
0.3675 6.681971563606846e-1 6.681971563606846e-1
0.36765625 6.657418198037073e-1 6.657418198037073e-1
0.36781250000000004 6.672407119771657e-1 6.672407119771657e-1
0.36796875 6.685286110404656e-1 6.685286110404656e-1
0.36812500000000004 6.705804524023558e-1 6.705804524023558e-1
0.36828125 6.653192813973243e-1 6.653192813973243e-1
0.36843750000000003 6.639461872561521e-1 6.639461872561521e-1
0.36859375 6.693383197979808e-1 6.693383197979808e-1
0.36875 6.670471478432143e-1 6.670471478432143e-1
0.36890625 6.657161425074998e-1 6.657161425074998e-1
0.3690625 6.692709530395229e-1 6.692709530395229e-1
0.36921875000000004 6.652094550440149e-1 6.652094550440149e-1
0.369375 6.626996210777003e-1 6.626996210777003e-1
0.36953125000000003 6.656501228605345e-1 6.656501228605345e-1
0.3696875 6.643409485831677e-1 6.643409485831677e-1
0.36984375 6.596067972081352e-1 6.596067972081352e-1
0.37 6.625156564479591e-1 6.625156564479591e-1
0.37015625 6.635452834356608e-1 6.635452834356608e-1
0.37031250000000004 6.620225136522828e-1 6.620225136522828e-1
0.37046875 6.62031299173969e-1 6.62031299173969e-1
0.37062500000000004 6.623679724252094e-1 6.623679724252094e-1
0.37078125 6.581794936341163e-1 6.581794936341163e-1
0.37093750000000003 6.627947678763855e-1 6.627947678763855e-1
0.37109375 6.553084422563922e-1 6.553084422563922e-1
0.37125 6.604679502212827e-1 6.604679502212827e-1
0.37140625 6.528722086865679e-1 6.528722086865679e-1
0.3715625 6.579926183293816e-1 6.579926183293816e-1
0.37171875000000004 6.51951604552715e-1 6.51951604552715e-1
0.371875 6.601975499306088e-1 6.601975499306088e-1
0.37203125000000004 6.490447787629643e-1 6.490447787629643e-1
0.3721875 6.506492532820909e-1 6.506492532820909e-1
0.37234375000000003 6.543175395637997e-1 6.543175395637997e-1
0.3725 6.510260774845671e-1 6.510260774845671e-1
0.37265625 6.529220135950533e-1 6.529220135950533e-1
0.3728125 6.475174707122102e-1 6.475174707122102e-1
0.37296875 6.519141363311798e-1 6.519141363311798e-1
0.37312500000000004 6.515734659571359e-1 6.515734659571359e-1
0.37328125 6.503823703700897e-1 6.503823703700897e-1
0.37343750000000003 6.509319284695545e-1 6.509319284695545e-1
0.37359375 6.457952682102865e-1 6.457952682102865e-1
0.37375 6.442900297951661e-1 6.442900297951661e-1
0.37390625 6.442907377326543e-1 6.442907377326543e-1
0.3740625 6.390895314454434e-1 6.390895314454434e-1
0.37421875000000004 6.42577359024636e-1 6.42577359024636e-1
0.374375 6.39343756564295e-1 6.39343756564295e-1
0.37453125000000004 6.431998325669435e-1 6.431998325669435e-1
0.3746875 6.397501820242093e-1 6.397501820242093e-1
0.37484375000000003 6.413036877954079e-1 6.413036877954079e-1
0.375 6.407473369176211e-1 6.407473369176211e-1
0.37515625 6.360247508754862e-1 6.360247508754862e-1
0.3753125 6.348714849718187e-1 6.348714849718187e-1
0.37546875 6.405167446334241e-1 6.405167446334241e-1
0.37562500000000004 6.390181963271795e-1 6.390181963271795e-1
0.37578125 6.364879816982745e-1 6.364879816982745e-1
0.37593750000000004 6.365583369217171e-1 6.365583369217171e-1
0.37609375 6.370963154828866e-1 6.370963154828866e-1
0.37625000000000003 6.333070036804935e-1 6.333070036804935e-1
0.37640625 6.386248637842806e-1 6.386248637842806e-1
0.3765625 6.360264765452763e-1 6.360264765452763e-1
0.37671875000000005 6.319038947812539e-1 6.319038947812539e-1
0.376875 6.326946707160284e-1 6.326946707160284e-1
0.37703125000000004 6.337147859241492e-1 6.337147859241492e-1
0.3771875 6.33063858105225e-1 6.33063858105225e-1
0.37734375000000003 6.344919815477903e-1 6.344919815477903e-1
0.3775 6.321146589993356e-1 6.321146589993356e-1
0.37765625 6.268954378166933e-1 6.268954378166933e-1
0.3778125 6.268962073415247e-1 6.268962073415247e-1
0.37796875 6.259472589308013e-1 6.259472589308013e-1
0.37812500000000004 6.297960459857501e-1 6.297960459857501e-1
0.37828125 6.227372992408897e-1 6.227372992408897e-1
0.37843750000000004 6.212866384334399e-1 6.212866384334399e-1
0.37859375 6.251205204225068e-1 6.251205204225068e-1
0.37875000000000003 6.244507090686335e-1 6.244507090686335e-1
0.37890625 6.206367079113813e-1 6.206367079113813e-1
0.3790625 6.23223848793196e-1 6.23223848793196e-1
0.37921875 6.273177789157041e-1 6.273177789157041e-1
0.379375 6.165218099330838e-1 6.165218099330838e-1
0.37953125000000004 6.234674197427745e-1 6.234674197427745e-1
0.3796875 6.167714165143758e-1 6.167714165143758e-1
0.37984375000000004 6.192218374512146e-1 6.192218374512146e-1
0.38 6.199238107951084e-1 6.199238107951084e-1
0.38015625000000003 6.153039861796339e-1 6.153039861796339e-1
0.3803125 6.158310702727983e-1 6.158310702727983e-1
0.38046875 6.181102004358587e-1 6.181102004358587e-1
0.38062500000000005 6.143695828447386e-1 6.143695828447386e-1
0.38078125 6.162034140015118e-1 6.162034140015118e-1
0.38093750000000004 6.135808077405551e-1 6.135808077405551e-1
0.38109375 6.165097937463822e-1 6.165097937463822e-1
0.38125000000000003 6.149424941090098e-1 6.149424941090098e-1
0.38140625 6.122717894829117e-1 6.122717894829117e-1
0.3815625 6.173139005647323e-1 6.173139005647323e-1
0.38171875 6.102204175480717e-1 6.102204175480717e-1
0.381875 6.048034323452436e-1 6.048034323452436e-1
0.38203125000000004 6.101363540805602e-1 6.101363540805602e-1
0.3821875 6.084520356636682e-1 6.084520356636682e-1
0.38234375000000004 6.070374155851193e-1 6.070374155851193e-1
0.3825 6.070896362215814e-1 6.070896362215814e-1
0.38265625000000003 6.072222154038451e-1 6.072222154038451e-1
0.3828125 6.087378552739944e-1 6.087378552739944e-1
0.38296875 6.069117881171957e-1 6.069117881171957e-1
0.383125 5.999090350530247e-1 5.999090350530247e-1
0.38328125 6.085067125047141e-1 6.085067125047141e-1
0.38343750000000004 6.004969252627967e-1 6.004969252627967e-1
0.38359375 5.960837471063138e-1 5.960837471063138e-1
0.38375000000000004 5.980230058461808e-1 5.980230058461808e-1
0.38390625 5.94566919232812e-1 5.94566919232812e-1
0.38406250000000003 5.973149341752384e-1 5.973149341752384e-1
0.38421875 5.941988485425833e-1 5.941988485425833e-1
0.384375 5.995075301788626e-1 5.995075301788626e-1
0.38453125000000005 5.931194475257877e-1 5.931194475257877e-1
0.3846875 5.957360733713637e-1 5.957360733713637e-1
0.38484375000000004 5.918099109325619e-1 5.918099109325619e-1
0.385 5.922025182894055e-1 5.922025182894055e-1
0.38515625000000003 5.951990059638144e-1 5.951990059638144e-1
0.3853125 5.893989883674573e-1 5.893989883674573e-1
0.38546875 5.861394778202618e-1 5.861394778202618e-1
0.385625 5.821969083041774e-1 5.821969083041774e-1
0.38578125 5.810698578033504e-1 5.810698578033504e-1
0.38593750000000004 5.865295515138138e-1 5.865295515138138e-1
0.38609375 5.858015656025879e-1 5.858015656025879e-1
0.38625000000000004 5.782511630981668e-1 5.782511630981668e-1
0.38640625 5.832210996244891e-1 5.832210996244891e-1
0.38656250000000003 5.800609037636884e-1 5.800609037636884e-1
0.38671875 5.832981115551599e-1 5.832981115551599e-1
0.386875 5.823368424188908e-1 5.823368424188908e-1
0.38703125 5.809608873982421e-1 5.809608873982421e-1
0.3871875 5.812698231676956e-1 5.812698231676956e-1
0.38734375000000004 5.795773233020833e-1 5.795773233020833e-1
0.3875 5.760723834707102e-1 5.760723834707102e-1
0.38765625000000004 5.774054365100989e-1 5.774054365100989e-1
0.3878125 5.772229510839049e-1 5.772229510839049e-1
0.38796875000000003 5.720007273200105e-1 5.720007273200105e-1
0.388125 5.744471764923498e-1 5.744471764923498e-1
0.38828125 5.769874990038995e-1 5.769874990038995e-1
0.38843750000000005 5.756304660171105e-1 5.756304660171105e-1
0.38859375 5.742091839587653e-1 5.742091839587653e-1
0.38875000000000004 5.703543154820006e-1 5.703543154820006e-1
0.38890625 5.693091404611375e-1 5.693091404611375e-1
0.38906250000000003 5.666052392518219e-1 5.666052392518219e-1
0.38921875 5.666570743184645e-1 5.666570743184645e-1
0.389375 5.650855978982969e-1 5.650855978982969e-1
0.38953125 5.628289773689454e-1 5.628289773689454e-1
0.3896875 5.637608049382203e-1 5.637608049382203e-1
0.38984375000000004 5.622145389947315e-1 5.622145389947315e-1
0.39 5.634425234385896e-1 5.634425234385896e-1
0.39015625000000004 5.581612575187416e-1 5.581612575187416e-1
0.3903125 5.596679349702578e-1 5.596679349702578e-1
0.39046875000000003 5.581428396648613e-1 5.581428396648613e-1
0.390625 5.599734594824719e-1 5.599734594824719e-1
0.39078125 5.542219805183146e-1 5.542219805183146e-1
0.3909375 5.557505125292943e-1 5.557505125292943e-1
0.39109375 5.550134492008789e-1 5.550134492008789e-1
0.39125000000000004 5.509473684125448e-1 5.509473684125448e-1
0.39140625 5.488343303358585e-1 5.488343303358585e-1
0.39156250000000004 5.479631212332885e-1 5.479631212332885e-1
0.39171875 5.508773597356873e-1 5.508773597356873e-1
0.39187500000000003 5.494388288222405e-1 5.494388288222405e-1
0.39203125 5.473437544266568e-1 5.473437544266568e-1
0.3921875 5.462195235169753e-1 5.462195235169753e-1
0.39234375000000005 5.467646237063315e-1 5.467646237063315e-1
0.3925 5.435381553538088e-1 5.435381553538088e-1
0.39265625000000004 5.421946308060166e-1 5.421946308060166e-1
0.3928125 5.436891923681566e-1 5.436891923681566e-1
0.39296875000000003 5.423782748090895e-1 5.423782748090895e-1
0.393125 5.396561876147468e-1 5.396561876147468e-1
0.39328125 5.443043036909154e-1 5.443043036909154e-1
0.3934375 5.367283697154841e-1 5.367283697154841e-1
0.39359375 5.405890568317142e-1 5.405890568317142e-1
0.39375000000000004 5.412430208875145e-1 5.412430208875145e-1
0.39390625 5.323192060010848e-1 5.323192060010848e-1
0.39406250000000004 5.306382854118334e-1 5.306382854118334e-1
0.39421875 5.328483537916151e-1 5.328483537916151e-1
0.39437500000000003 5.252303618012144e-1 5.252303618012144e-1
0.39453125 5.314386707076943e-1 5.314386707076943e-1
0.3946875 5.297603035471008e-1 5.297603035471008e-1
0.39484375 5.300128475370736e-1 5.300128475370736e-1
0.395 5.266566052866262e-1 5.266566052866262e-1
0.39515625000000004 5.262839225992417e-1 5.262839225992417e-1
0.3953125 5.228917936780642e-1 5.228917936780642e-1
0.39546875000000004 5.217385528794063e-1 5.217385528794063e-1
0.395625 5.199439080528743e-1 5.199439080528743e-1
0.39578125000000003 5.179338975034904e-1 5.179338975034904e-1
0.3959375 5.244051213789414e-1 5.244051213789414e-1
0.39609375 5.182077558142106e-1 5.182077558142106e-1
0.39625000000000005 5.159452766339934e-1 5.159452766339934e-1
0.39640625 5.172825329875019e-1 5.172825329875019e-1
0.39656250000000004 5.149531787021084e-1 5.149531787021084e-1
0.39671875 5.139248128143032e-1 5.139248128143032e-1
0.39687500000000003 5.045742455533224e-1 5.045742455533224e-1
0.39703125 5.07315173339685e-1 5.07315173339685e-1
0.3971875 5.099810595292462e-1 5.099810595292462e-1
0.39734375 5.045872253942258e-1 5.045872253942258e-1
0.3975 5.067456816452074e-1 5.067456816452074e-1
0.39765625000000004 5.005319804130801e-1 5.005319804130801e-1
0.3978125 5.003676481200552e-1 5.003676481200552e-1
0.39796875000000004 5.034565430423124e-1 5.034565430423124e-1
0.398125 4.9953792145600406e-1 4.9953792145600406e-1
0.39828125000000003 4.999684875799e-1 4.999684875799e-1
0.3984375 4.9618521427230977e-1 4.9618521427230977e-1
0.39859375 4.951859263045941e-1 4.951859263045941e-1
0.39875 4.8924226373076696e-1 4.8924226373076696e-1
0.39890625 4.9165937942387306e-1 4.9165937942387306e-1
0.39906250000000004 4.909158331553778e-1 4.909158331553778e-1
0.39921875 4.918361985773396e-1 4.918361985773396e-1
0.39937500000000004 4.905939910203694e-1 4.905939910203694e-1
0.39953125 4.8588860037846704e-1 4.8588860037846704e-1
0.39968750000000003 4.913853268746431e-1 4.913853268746431e-1
0.39984375 4.852257610856947e-1 4.852257610856947e-1
0.4 4.8233762938451097e-1 4.8233762938451097e-1
0.40015625000000005 4.827640511922988e-1 4.827640511922988e-1
0.4003125 4.8333544577320087e-1 4.8333544577320087e-1
0.40046875000000004 4.7477204576187493e-1 4.7477204576187493e-1
0.400625 4.7941435641944796e-1 4.7941435641944796e-1
0.40078125000000003 4.7951726891499735e-1 4.7951726891499735e-1
0.4009375 4.7311633543329723e-1 4.7311633543329723e-1
0.40109375 4.771394009382499e-1 4.771394009382499e-1
0.40125 4.760299057267554e-1 4.760299057267554e-1
0.40140625 4.742656118841575e-1 4.742656118841575e-1
0.40156250000000004 4.734588619486937e-1 4.734588619486937e-1
0.40171875 4.6597593032918727e-1 4.6597593032918727e-1
0.40187500000000004 4.680082065944413e-1 4.680082065944413e-1
0.40203125 4.6349405120752696e-1 4.6349405120752696e-1
0.40218750000000003 4.651321926386851e-1 4.651321926386851e-1
0.40234375 4.6151235244581645e-1 4.6151235244581645e-1
0.4025 4.5670120146399373e-1 4.5670120146399373e-1
0.40265625 4.6158558014797624e-1 4.6158558014797624e-1
0.4028125 4.6193832563852144e-1 4.6193832563852144e-1
0.40296875000000004 4.559610623329542e-1 4.559610623329542e-1
0.403125 4.5127253912362963e-1 4.5127253912362963e-1
0.40328125000000004 4.5431234253253994e-1 4.5431234253253994e-1
0.4034375 4.561972274333863e-1 4.561972274333863e-1
0.40359375000000003 4.539916131561137e-1 4.539916131561137e-1
0.40375 4.5434861560050255e-1 4.5434861560050255e-1
0.40390625 4.491433646675711e-1 4.491433646675711e-1
0.40406250000000005 4.5135779649825114e-1 4.5135779649825114e-1
0.40421875 4.5071810000961765e-1 4.5071810000961765e-1
0.40437500000000004 4.435282804533296e-1 4.435282804533296e-1
0.40453125 4.4381775011714186e-1 4.4381775011714186e-1
0.40468750000000003 4.4248544338500384e-1 4.4248544338500384e-1
0.40484375 4.391329478618724e-1 4.391329478618724e-1
0.405 4.369616187010985e-1 4.369616187010985e-1
0.40515625 4.363964718922313e-1 4.363964718922313e-1
0.4053125 4.3865237692619363e-1 4.3865237692619363e-1
0.40546875000000004 4.3882858768022803e-1 4.3882858768022803e-1
0.405625 4.308901373862506e-1 4.308901373862506e-1
0.40578125000000004 4.3254967120190546e-1 4.3254967120190546e-1
0.4059375 4.3007331488950573e-1 4.3007331488950573e-1
0.40609375000000003 4.334968686538838e-1 4.334968686538838e-1
0.40625 4.242264222254386e-1 4.242264222254386e-1
0.40640625 4.167159939847176e-1 4.167159939847176e-1
0.4065625 4.2414680693325923e-1 4.2414680693325923e-1
0.40671875 4.246028168299114e-1 4.246028168299114e-1
0.40687500000000004 4.234441921409422e-1 4.234441921409422e-1
0.40703125 4.1817072333577077e-1 4.1817072333577077e-1
0.40718750000000004 4.1646580746276474e-1 4.1646580746276474e-1
0.40734375 4.15997996813922e-1 4.15997996813922e-1
0.40750000000000003 4.1286664017814534e-1 4.1286664017814534e-1
0.40765625 4.159514822592252e-1 4.159514822592252e-1
0.4078125 4.076121205243277e-1 4.076121205243277e-1
0.40796875000000005 4.0857743360896226e-1 4.0857743360896226e-1
0.408125 4.0266414597152167e-1 4.0266414597152167e-1
0.40828125000000004 4.0479368552581096e-1 4.0479368552581096e-1
0.4084375 4.0380025884785997e-1 4.0380025884785997e-1
0.40859375000000003 4.049905612516165e-1 4.049905612516165e-1
0.40875 3.994606499137996e-1 3.994606499137996e-1
0.40890625 3.9433145199739617e-1 3.9433145199739617e-1
0.4090625 3.916496171306614e-1 3.916496171306614e-1
0.40921875 3.9251901075311313e-1 3.9251901075311313e-1
0.40937500000000004 3.9246238270737255e-1 3.9246238270737255e-1
0.40953125 3.872466151437317e-1 3.872466151437317e-1
0.40968750000000004 3.909734461791965e-1 3.909734461791965e-1
0.40984375 3.894598309165582e-1 3.894598309165582e-1
0.41000000000000003 3.888773928358029e-1 3.888773928358029e-1
0.41015625 3.8402816092837444e-1 3.8402816092837444e-1
0.4103125 3.839444298836776e-1 3.839444298836776e-1
0.41046875 3.8224375321117865e-1 3.8224375321117865e-1
0.410625 3.797109859264589e-1 3.797109859264589e-1
0.41078125000000004 3.7969843521721547e-1 3.7969843521721547e-1
0.4109375 3.759238918129819e-1 3.759238918129819e-1
0.41109375000000004 3.7649794740803433e-1 3.7649794740803433e-1
0.41125 3.7752400201468905e-1 3.7752400201468905e-1
0.41140625000000003 3.710413322052597e-1 3.710413322052597e-1
0.4115625 3.6772188373714076e-1 3.6772188373714076e-1
0.41171875 3.7116306072714966e-1 3.7116306072714966e-1
0.41187500000000005 3.6732761305182127e-1 3.6732761305182127e-1
0.41203125 3.682955929986571e-1 3.682955929986571e-1
0.41218750000000004 3.596444826104568e-1 3.596444826104568e-1
0.41234375 3.605901575578452e-1 3.605901575578452e-1
0.41250000000000003 3.6127602555591753e-1 3.6127602555591753e-1
0.41265625 3.5753547298298205e-1 3.5753547298298205e-1
0.4128125 3.552643157303743e-1 3.552643157303743e-1
0.41296875 3.4895544322324046e-1 3.4895544322324046e-1
0.413125 3.535742413764007e-1 3.535742413764007e-1
0.41328125000000004 3.483073791282374e-1 3.483073791282374e-1
0.4134375 3.4800894922539616e-1 3.4800894922539616e-1
0.41359375000000004 3.4094972150176606e-1 3.4094972150176606e-1
0.41375 3.441449584192293e-1 3.441449584192293e-1
0.41390625000000003 3.440161140423976e-1 3.440161140423976e-1
0.4140625 3.4136066691137845e-1 3.4136066691137845e-1
0.41421875 3.3815747082456316e-1 3.3815747082456316e-1
0.414375 3.3940643973476714e-1 3.3940643973476714e-1
0.41453125 3.358548445871117e-1 3.358548445871117e-1
0.41468750000000004 3.3394233883148505e-1 3.3394233883148505e-1
0.41484375 3.307977708533878e-1 3.307977708533878e-1
0.41500000000000004 3.285956648773487e-1 3.285956648773487e-1
0.41515625 3.3066917685931063e-1 3.3066917685931063e-1
0.41531250000000003 3.2985253948384585e-1 3.2985253948384585e-1
0.41546875 3.250353479808661e-1 3.250353479808661e-1
0.415625 3.230163953664311e-1 3.230163953664311e-1
0.41578125000000005 3.2658901465009027e-1 3.2658901465009027e-1
0.4159375 3.1808591663814756e-1 3.1808591663814756e-1
0.41609375000000004 3.187954306262606e-1 3.187954306262606e-1
0.41625 3.1870610571848434e-1 3.1870610571848434e-1
0.41640625000000003 3.1357731209134787e-1 3.1357731209134787e-1
0.4165625 3.124550913918762e-1 3.124550913918762e-1
0.41671875 3.1310901586942297e-1 3.1310901586942297e-1
0.416875 3.087720488599013e-1 3.087720488599013e-1
0.41703125 3.0276432875705783e-1 3.0276432875705783e-1
0.41718750000000004 3.0812327171582243e-1 3.0812327171582243e-1
0.41734375 3.030733663612688e-1 3.030733663612688e-1
0.41750000000000004 3.0238341219199416e-1 3.0238341219199416e-1
0.41765625 2.9954797015300816e-1 2.9954797015300816e-1
0.41781250000000003 2.919173272552422e-1 2.919173272552422e-1
0.41796875 2.9379770178473397e-1 2.9379770178473397e-1
0.418125 2.9278894890529106e-1 2.9278894890529106e-1
0.41828125 2.9419897336168166e-1 2.9419897336168166e-1
0.4184375 2.898894824835958e-1 2.898894824835958e-1
0.41859375000000004 2.895218952830243e-1 2.895218952830243e-1
0.41875 2.8467016363668396e-1 2.8467016363668396e-1
0.41890625000000004 2.8629121160218407e-1 2.8629121160218407e-1
0.4190625 2.8216389689799204e-1 2.8216389689799204e-1
0.41921875000000003 2.7857503067291933e-1 2.7857503067291933e-1
0.419375 2.8159201424471636e-1 2.8159201424471636e-1
0.41953125 2.780787339988189e-1 2.780787339988189e-1
0.41968750000000005 2.7905181706631144e-1 2.7905181706631144e-1
0.41984375 2.719949947758602e-1 2.719949947758602e-1
0.42000000000000004 2.732614221676437e-1 2.732614221676437e-1
0.42015625 2.713642047744367e-1 2.713642047744367e-1
0.42031250000000003 2.673696901760474e-1 2.673696901760474e-1
0.42046875 2.604824709066458e-1 2.604824709066458e-1
0.420625 2.6384369627788207e-1 2.6384369627788207e-1
0.42078125 2.588354776802868e-1 2.588354776802868e-1
0.4209375 2.5898419873390655e-1 2.5898419873390655e-1
0.42109375000000004 2.5227668352970856e-1 2.5227668352970856e-1
0.42125 2.557026519477228e-1 2.557026519477228e-1
0.42140625000000004 2.4886871399592625e-1 2.4886871399592625e-1
0.4215625 2.4832574400255059e-1 2.4832574400255059e-1
0.42171875000000003 2.4941959113351064e-1 2.4941959113351064e-1
0.421875 2.4715898538232128e-1 2.4715898538232128e-1
0.42203125 2.4319459806354704e-1 2.4319459806354704e-1
0.4221875 2.3886834105217591e-1 2.3886834105217591e-1
0.42234375 2.3972194850437578e-1 2.3972194850437578e-1
0.42250000000000004 2.3780280133899456e-1 2.3780280133899456e-1
0.42265625 2.347209121857583e-1 2.347209121857583e-1
0.42281250000000004 2.3905425882519982e-1 2.3905425882519982e-1
0.42296875 2.3204800574074458e-1 2.3204800574074458e-1
0.42312500000000003 2.2119486261879562e-1 2.2119486261879562e-1
0.42328125 2.2727777257403492e-1 2.2727777257403492e-1
0.4234375 2.2117118436579464e-1 2.2117118436579464e-1
0.42359375000000005 2.188086630939603e-1 2.188086630939603e-1
0.42375 2.132173974725271e-1 2.132173974725271e-1
0.42390625000000004 2.1399300140381516e-1 2.1399300140381516e-1
0.4240625 2.1512480234258025e-1 2.1512480234258025e-1
0.42421875000000003 2.1018944996301858e-1 2.1018944996301858e-1
0.424375 2.0882870631219763e-1 2.0882870631219763e-1
0.42453125 2.0930250706913345e-1 2.0930250706913345e-1
0.4246875 2.040274157215487e-1 2.040274157215487e-1
0.42484375 2.0411330116842752e-1 2.0411330116842752e-1
0.42500000000000004 2.0080819191746802e-1 2.0080819191746802e-1
0.42515625 1.9524837506349346e-1 1.9524837506349346e-1
0.42531250000000004 1.9792916498084256e-1 1.9792916498084256e-1
0.42546875 1.96425700206583e-1 1.96425700206583e-1
0.42562500000000003 1.896002224640876e-1 1.896002224640876e-1
0.42578125 1.9123258442135072e-1 1.9123258442135072e-1
0.4259375 1.8936575798527944e-1 1.8936575798527944e-1
0.42609375 1.8713976699239598e-1 1.8713976699239598e-1
0.42625 1.8506276060764382e-1 1.8506276060764382e-1
0.42640625000000004 1.8120250553413886e-1 1.8120250553413886e-1
0.4265625 1.810278560112062e-1 1.810278560112062e-1
0.42671875000000004 1.7358407113686614e-1 1.7358407113686614e-1
0.426875 1.7091298222606444e-1 1.7091298222606444e-1
0.42703125000000003 1.686947132588381e-1 1.686947132588381e-1
0.4271875 1.6623389893464324e-1 1.6623389893464324e-1
0.42734375 1.693668961954069e-1 1.693668961954069e-1
0.42750000000000005 1.6763386892642362e-1 1.6763386892642362e-1
0.42765625 1.5782586045036684e-1 1.5782586045036684e-1
0.42781250000000004 1.5795321673493223e-1 1.5795321673493223e-1
0.42796875 1.5660761814654567e-1 1.5660761814654567e-1
0.42812500000000003 1.494299001496353e-1 1.494299001496353e-1
0.42828125 1.5170501714254048e-1 1.5170501714254048e-1
0.4284375 1.4943439103188272e-1 1.4943439103188272e-1
0.42859375 1.4218815340535063e-1 1.4218815340535063e-1
0.42875 1.4315170777347763e-1 1.4315170777347763e-1
0.42890625000000004 1.4386187237294568e-1 1.4386187237294568e-1
0.4290625 1.4060633170463976e-1 1.4060633170463976e-1
0.42921875000000004 1.3986584272736824e-1 1.3986584272736824e-1
0.429375 1.3687574583735174e-1 1.3687574583735174e-1
0.42953125000000003 1.3386497415825094e-1 1.3386497415825094e-1
0.4296875 1.3393079159589494e-1 1.3393079159589494e-1
0.42984375 1.2933881158249338e-1 1.2933881158249338e-1
0.43 1.236012464830134e-1 1.236012464830134e-1
0.43015625 1.2858208479104238e-1 1.2858208479104238e-1
0.43031250000000004 1.1884809421638298e-1 1.1884809421638298e-1
0.43046875 1.1877672013741236e-1 1.1877672013741236e-1
0.43062500000000004 1.1508657690745228e-1 1.1508657690745228e-1
0.43078125 1.1171047546388824e-1 1.1171047546388824e-1
0.43093750000000003 1.1050846777123358e-1 1.1050846777123358e-1
0.43109375 1.1007300735621417e-1 1.1007300735621417e-1
0.43125 1.0660396325345634e-1 1.0660396325345634e-1
0.43140625000000005 1.0629928548808554e-1 1.0629928548808554e-1
0.4315625 1.0277457382829258e-1 1.0277457382829258e-1
0.43171875000000004 9.464987540280223e-2 9.464987540280223e-2
0.431875 9.560177514088597e-2 9.560177514088597e-2
0.43203125000000003 9.639298269319685e-2 9.639298269319685e-2
0.4321875 9.31827174467168e-2 9.31827174467168e-2
0.43234375 9.378964885279917e-2 9.378964885279917e-2
0.4325 9.156545079616141e-2 9.156545079616141e-2
0.43265625 8.359551194546899e-2 8.359551194546899e-2
0.43281250000000004 8.387470745463421e-2 8.387470745463421e-2
0.43296875 8.034817170840203e-2 8.034817170840203e-2
0.43312500000000004 7.974193206603619e-2 7.974193206603619e-2
0.43328125 7.69778184639387e-2 7.69778184639387e-2
0.43343750000000003 7.169629533671529e-2 7.169629533671529e-2
0.43359375 6.857203648785859e-2 6.857203648785859e-2
0.43375 6.767174303893686e-2 6.767174303893686e-2
0.43390625 6.551076450335191e-2 6.551076450335191e-2
0.4340625 6.631009833807244e-2 6.631009833807244e-2
0.43421875000000004 5.416276379531215e-2 5.416276379531215e-2
0.434375 5.496050188997348e-2 5.496050188997348e-2
0.43453125000000004 5.580026285104456e-2 5.580026285104456e-2
0.4346875 5.224346171819949e-2 5.224346171819949e-2
0.43484375000000003 4.9139279105866684e-2 4.9139279105866684e-2
0.435 4.7701544284273645e-2 4.7701544284273645e-2
0.43515625 4.216536693655204e-2 4.216536693655204e-2
0.43531250000000005 4.2315139080010944e-2 4.2315139080010944e-2
0.43546875 3.829913721886502e-2 3.829913721886502e-2
0.43562500000000004 3.988180073150094e-2 3.988180073150094e-2
0.43578125 2.910435941174061e-2 2.910435941174061e-2
0.43593750000000003 2.687342915299329e-2 2.687342915299329e-2
0.43609375 3.0005952523816326e-2 3.0005952523816326e-2
0.43625 2.8748743875149252e-2 2.8748743875149252e-2
0.43640625 2.2576085242854482e-2 2.2576085242854482e-2
0.4365625 2.2525046820811134e-2 2.2525046820811134e-2
0.43671875000000004 1.9476946669493067e-2 1.9476946669493067e-2
0.436875 1.6889036764205834e-2 1.6889036764205834e-2
0.43703125000000004 1.0973609253078997e-2 1.0973609253078997e-2
0.4371875 8.590916786197944e-3 8.590916786197944e-3
0.43734375000000003 7.556133488543004e-3 7.556133488543004e-3
0.4375 5.915195205425938e-3 5.915195205425938e-3
0.43765625 5.755724955003316e-4 5.755724955003316e-4
0.4378125 -7.310372614659499e-4 -7.310372614659499e-4
0.43796875 -7.5875993266611985e-3 -7.5875993266611985e-3
0.43812500000000004 -4.53543371879217e-3 -4.53543371879217e-3
0.43828125 -1.614934384594502e-2 -1.614934384594502e-2
0.43843750000000004 -1.3238581224022106e-2 -1.3238581224022106e-2
0.43859375 -1.3817319269555206e-2 -1.3817319269555206e-2
0.43875000000000003 -1.6748181633892578e-2 -1.6748181633892578e-2
0.43890625 -1.8306613879594202e-2 -1.8306613879594202e-2
0.4390625 -1.9090496914322408e-2 -1.9090496914322408e-2
0.43921875000000005 -2.5770682528508893e-2 -2.5770682528508893e-2
0.439375 -2.7609586866282676e-2 -2.7609586866282676e-2
0.43953125000000004 -3.6483862332096884e-2 -3.6483862332096884e-2
0.4396875 -3.6514474134327735e-2 -3.6514474134327735e-2
0.43984375000000003 -4.009910505380443e-2 -4.009910505380443e-2
0.44 -4.0764459800420205e-2 -4.0764459800420205e-2
0.44015625 -3.9696146343039196e-2 -3.9696146343039196e-2
0.4403125 -4.82083477323334e-2 -4.82083477323334e-2
0.44046875 -4.9010764752046576e-2 -4.9010764752046576e-2
0.44062500000000004 -5.410207658071098e-2 -5.410207658071098e-2
0.44078125 -5.742191755104553e-2 -5.742191755104553e-2
0.44093750000000004 -5.8970205488612315e-2 -5.8970205488612315e-2
0.44109375 -5.9073633343195375e-2 -5.9073633343195375e-2
0.44125000000000003 -6.48954077790398e-2 -6.48954077790398e-2
0.44140625 -6.418368620467785e-2 -6.418368620467785e-2
0.4415625 -7.165076920552504e-2 -7.165076920552504e-2
0.44171875 -7.873333383083203e-2 -7.873333383083203e-2
0.441875 -7.880149335489417e-2 -7.880149335489417e-2
0.44203125000000004 -8.329197644326936e-2 -8.329197644326936e-2
0.4421875 -8.10113662101406e-2 -8.10113662101406e-2
0.44234375000000004 -8.423005041738119e-2 -8.423005041738119e-2
0.4425 -8.85571482488734e-2 -8.85571482488734e-2
0.44265625000000003 -9.09704150613555e-2 -9.09704150613555e-2
0.4428125 -9.435306557572343e-2 -9.435306557572343e-2
0.44296875 -9.680560978774277e-2 -9.680560978774277e-2
0.44312500000000005 -9.884514587140014e-2 -9.884514587140014e-2
0.44328125 -9.900327502697959e-2 -9.900327502697959e-2
0.44343750000000004 -1.0862077708595219e-1 -1.0862077708595219e-1
0.44359375 -1.0939128285514865e-1 -1.0939128285514865e-1
0.44375000000000003 -1.0691549948803125e-1 -1.0691549948803125e-1
0.44390625 -1.1216488196038821e-1 -1.1216488196038821e-1
0.4440625 -1.1796579889284597e-1 -1.1796579889284597e-1
0.44421875 -1.2001539402337524e-1 -1.2001539402337524e-1
0.444375 -1.2308808086465373e-1 -1.2308808086465373e-1
0.44453125000000004 -1.2361688823108974e-1 -1.2361688823108974e-1
0.4446875 -1.2620215295129977e-1 -1.2620215295129977e-1
0.44484375000000004 -1.306365519818149e-1 -1.306365519818149e-1
0.445 -1.3669919357773264e-1 -1.3669919357773264e-1
0.44515625000000003 -1.386626492843055e-1 -1.386626492843055e-1
0.4453125 -1.409351329733175e-1 -1.409351329733175e-1
0.44546875 -1.4414176848214932e-1 -1.4414176848214932e-1
0.445625 -1.4582295403994916e-1 -1.4582295403994916e-1
0.44578125 -1.488749149924109e-1 -1.488749149924109e-1
0.44593750000000004 -1.5593135598061902e-1 -1.5593135598061902e-1
0.44609375 -1.558910755459868e-1 -1.558910755459868e-1
0.44625000000000004 -1.6128486616873428e-1 -1.6128486616873428e-1
0.44640625 -1.639475176853642e-1 -1.639475176853642e-1
0.44656250000000003 -1.6468007045234057e-1 -1.6468007045234057e-1
0.44671875 -1.678363608987814e-1 -1.678363608987814e-1
0.446875 -1.7240842878852103e-1 -1.7240842878852103e-1
0.44703125000000005 -1.74582458880713e-1 -1.74582458880713e-1
0.4471875 -1.777051681290862e-1 -1.777051681290862e-1
0.44734375000000004 -1.82257190371792e-1 -1.82257190371792e-1
0.4475 -1.8539313584171335e-1 -1.8539313584171335e-1
0.44765625000000003 -1.853095594388554e-1 -1.853095594388554e-1
0.4478125 -1.9513072690967315e-1 -1.9513072690967315e-1
0.44796875 -1.9524679627313057e-1 -1.9524679627313057e-1
0.448125 -1.9524749820249676e-1 -1.9524749820249676e-1
0.44828125 -2.0146199769698692e-1 -2.0146199769698692e-1
0.44843750000000004 -2.0530304373034491e-1 -2.0530304373034491e-1
0.44859375 -2.063468595841358e-1 -2.063468595841358e-1
0.44875000000000004 -2.0976707412257278e-1 -2.0976707412257278e-1
0.44890625 -2.1486773933071968e-1 -2.1486773933071968e-1
0.44906250000000003 -2.121692371816324e-1 -2.121692371816324e-1
0.44921875 -2.1467152239080756e-1 -2.1467152239080756e-1
0.449375 -2.2089442222551847e-1 -2.2089442222551847e-1
0.44953125 -2.3035691105457667e-1 -2.3035691105457667e-1
0.4496875 -2.2503181309600118e-1 -2.2503181309600118e-1
0.44984375000000004 -2.311017569725835e-1 -2.311017569725835e-1
0.45 -2.349983100662656e-1 -2.349983100662656e-1
0.45015625000000004 -2.4219285690225556e-1 -2.4219285690225556e-1
0.4503125 -2.4390590051559125e-1 -2.4390590051559125e-1
0.45046875000000003 -2.4436406126307597e-1 -2.4436406126307597e-1
0.450625 -2.4934971378394843e-1 -2.4934971378394843e-1
0.45078125 -2.543492333744042e-1 -2.543492333744042e-1
0.45093750000000005 -2.556333801081281e-1 -2.556333801081281e-1
0.45109375 -2.6028001638912324e-1 -2.6028001638912324e-1
0.45125000000000004 -2.660431041431992e-1 -2.660431041431992e-1
0.45140625 -2.6989492986746777e-1 -2.6989492986746777e-1
0.45156250000000003 -2.707572715656341e-1 -2.707572715656341e-1
0.45171875 -2.7084367836307033e-1 -2.7084367836307033e-1
0.451875 -2.7477322205897403e-1 -2.7477322205897403e-1
0.45203125 -2.809983271511727e-1 -2.809983271511727e-1
0.4521875 -2.8209024539939387e-1 -2.8209024539939387e-1
0.45234375000000004 -2.9039268978414734e-1 -2.9039268978414734e-1
0.4525 -2.902376407778946e-1 -2.902376407778946e-1
0.45265625000000004 -2.9277451352169814e-1 -2.9277451352169814e-1
0.4528125 -2.969814906721866e-1 -2.969814906721866e-1
0.45296875000000003 -3.024831646699284e-1 -3.024831646699284e-1
0.453125 -3.0368767735564584e-1 -3.0368767735564584e-1
0.45328125 -3.0734478583923996e-1 -3.0734478583923996e-1
0.4534375 -3.1172110965673605e-1 -3.1172110965673605e-1
0.45359375 -3.18092055228425e-1 -3.18092055228425e-1
0.45375000000000004 -3.2018154554254474e-1 -3.2018154554254474e-1
0.45390625 -3.203919667985873e-1 -3.203919667985873e-1
0.45406250000000004 -3.248704959219766e-1 -3.248704959219766e-1
0.45421875 -3.3345807195320853e-1 -3.3345807195320853e-1
0.45437500000000003 -3.3181191472369287e-1 -3.3181191472369287e-1
0.45453125 -3.339410463491448e-1 -3.339410463491448e-1
0.4546875 -3.329905666803996e-1 -3.329905666803996e-1
0.45484375000000005 -3.409799416436443e-1 -3.409799416436443e-1
0.455 -3.4687105896620674e-1 -3.4687105896620674e-1
0.45515625000000004 -3.528408771856619e-1 -3.528408771856619e-1
0.4553125 -3.544310258105896e-1 -3.544310258105896e-1
0.45546875000000003 -3.551728353466559e-1 -3.551728353466559e-1
0.455625 -3.59057496010172e-1 -3.59057496010172e-1
0.45578125 -3.648902783029997e-1 -3.648902783029997e-1
0.4559375 -3.625466439285163e-1 -3.625466439285163e-1
0.45609375 -3.702248795157801e-1 -3.702248795157801e-1
0.45625000000000004 -3.7253407964119e-1 -3.7253407964119e-1
0.45640625 -3.793940842697965e-1 -3.793940842697965e-1
0.45656250000000004 -3.802664487125811e-1 -3.802664487125811e-1
0.45671875 -3.887540190951939e-1 -3.887540190951939e-1
0.45687500000000003 -3.9031812985769543e-1 -3.9031812985769543e-1
0.45703125 -3.947799461328203e-1 -3.947799461328203e-1
0.4571875 -3.960275371239903e-1 -3.960275371239903e-1
0.45734375 -3.9827205407238475e-1 -3.9827205407238475e-1
0.4575 -4.07338689864281e-1 -4.07338689864281e-1
0.45765625000000004 -4.0763917099736213e-1 -4.0763917099736213e-1
0.4578125 -4.0780245626144174e-1 -4.0780245626144174e-1
0.45796875000000004 -4.143801851599336e-1 -4.143801851599336e-1
0.458125 -4.172660041404641e-1 -4.172660041404641e-1
0.45828125000000003 -4.22235039555352e-1 -4.22235039555352e-1
0.4584375 -4.243569441392254e-1 -4.243569441392254e-1
0.45859375 -4.328441138371262e-1 -4.328441138371262e-1
0.45875000000000005 -4.323223002787189e-1 -4.323223002787189e-1
0.45890625 -4.38241833268711e-1 -4.38241833268711e-1
0.45906250000000004 -4.421235256987246e-1 -4.421235256987246e-1
0.45921875 -4.41791490880695e-1 -4.41791490880695e-1
0.45937500000000003 -4.4492518289150107e-1 -4.4492518289150107e-1
0.45953125 -4.523250130462828e-1 -4.523250130462828e-1
0.4596875 -4.579023892200156e-1 -4.579023892200156e-1
0.45984375 -4.5469128596670894e-1 -4.5469128596670894e-1
0.46 -4.6586105460557414e-1 -4.6586105460557414e-1
0.46015625000000004 -4.6935648503410343e-1 -4.6935648503410343e-1
0.4603125 -4.664730524482992e-1 -4.664730524482992e-1
0.46046875000000004 -4.7281108751014367e-1 -4.7281108751014367e-1
0.460625 -4.71995605428964e-1 -4.71995605428964e-1
0.46078125000000003 -4.7803083437594873e-1 -4.7803083437594873e-1
0.4609375 -4.84134947376623e-1 -4.84134947376623e-1
0.46109375 -4.8939921400466924e-1 -4.8939921400466924e-1
0.46125 -4.9342615929760436e-1 -4.9342615929760436e-1
0.46140625 -4.989697455703834e-1 -4.989697455703834e-1
0.46156250000000004 -5.023560974196415e-1 -5.023560974196415e-1
0.46171875 -5.058282046323428e-1 -5.058282046323428e-1
0.46187500000000004 -5.07254815846244e-1 -5.07254815846244e-1
0.46203125 -5.133057201581495e-1 -5.133057201581495e-1
0.46218750000000003 -5.123907783950643e-1 -5.123907783950643e-1
0.46234375 -5.196400688590246e-1 -5.196400688590246e-1
0.4625 -5.273463436695409e-1 -5.273463436695409e-1
0.46265625000000005 -5.291355166714937e-1 -5.291355166714937e-1
0.4628125 -5.317911729433207e-1 -5.317911729433207e-1
0.46296875000000004 -5.398947306544586e-1 -5.398947306544586e-1
0.463125 -5.469711917024314e-1 -5.469711917024314e-1
0.46328125000000003 -5.498091058146373e-1 -5.498091058146373e-1
0.4634375 -5.472210724329387e-1 -5.472210724329387e-1
0.46359375 -5.541737440713121e-1 -5.541737440713121e-1
0.46375 -5.580742703196564e-1 -5.580742703196564e-1
0.46390625 -5.645374037649789e-1 -5.645374037649789e-1
0.46406250000000004 -5.666418659898853e-1 -5.666418659898853e-1
0.46421875 -5.722964215736455e-1 -5.722964215736455e-1
0.46437500000000004 -5.751959405602691e-1 -5.751959405602691e-1
0.46453125 -5.774457977573264e-1 -5.774457977573264e-1
0.46468750000000003 -5.805178522248924e-1 -5.805178522248924e-1
0.46484375 -5.88412874733939e-1 -5.88412874733939e-1
0.465 -5.915407678776945e-1 -5.915407678776945e-1
0.46515625 -5.960882890406709e-1 -5.960882890406709e-1
0.4653125 -5.950407233513659e-1 -5.950407233513659e-1
0.46546875000000004 -5.955686863590643e-1 -5.955686863590643e-1
0.465625 -6.00041752308988e-1 -6.00041752308988e-1
0.46578125000000004 -6.089309988881895e-1 -6.089309988881895e-1
0.4659375 -6.144216720443354e-1 -6.144216720443354e-1
0.46609375000000003 -6.194565631372542e-1 -6.194565631372542e-1
0.46625 -6.208410537011049e-1 -6.208410537011049e-1
0.46640625 -6.231220199723055e-1 -6.231220199723055e-1
0.46656250000000005 -6.334455201800382e-1 -6.334455201800382e-1
0.46671875 -6.332868973088979e-1 -6.332868973088979e-1
0.46687500000000004 -6.357563689339885e-1 -6.357563689339885e-1
0.46703125 -6.389801538489963e-1 -6.389801538489963e-1
0.46718750000000003 -6.443684992955867e-1 -6.443684992955867e-1
0.46734375 -6.53635836938355e-1 -6.53635836938355e-1
0.4675 -6.557777141770829e-1 -6.557777141770829e-1
0.46765625 -6.578321959416997e-1 -6.578321959416997e-1
0.4678125 -6.59455613727522e-1 -6.59455613727522e-1
0.46796875000000004 -6.676168525082802e-1 -6.676168525082802e-1
0.468125 -6.698825667975314e-1 -6.698825667975314e-1
0.46828125000000004 -6.748475327377208e-1 -6.748475327377208e-1
0.4684375 -6.79662622803852e-1 -6.79662622803852e-1
0.46859375000000003 -6.785979206411583e-1 -6.785979206411583e-1
0.46875 -6.91874672365492e-1 -6.91874672365492e-1
0.46890625 -6.945792125409924e-1 -6.945792125409924e-1
0.4690625 -6.989699421045033e-1 -6.989699421045033e-1
0.46921875 -7.002205848019174e-1 -7.002205848019174e-1
0.46937500000000004 -7.08131047024898e-1 -7.08131047024898e-1
0.46953125 -7.125175100218883e-1 -7.125175100218883e-1
0.46968750000000004 -7.181592602044646e-1 -7.181592602044646e-1
0.46984375 -7.177996922576484e-1 -7.177996922576484e-1
0.47000000000000003 -7.189893073269276e-1 -7.189893073269276e-1
0.47015625 -7.281756993932675e-1 -7.281756993932675e-1
0.4703125 -7.338174914062336e-1 -7.338174914062336e-1
0.47046875000000005 -7.340498147128245e-1 -7.340498147128245e-1
0.470625 -7.386034658332563e-1 -7.386034658332563e-1
0.47078125000000004 -7.46208919399868e-1 -7.46208919399868e-1
0.4709375 -7.502097917566233e-1 -7.502097917566233e-1
0.47109375000000003 -7.550882726198496e-1 -7.550882726198496e-1
0.47125 -7.565937747727447e-1 -7.565937747727447e-1
0.47140625 -7.628928034051286e-1 -7.628928034051286e-1
0.4715625 -7.682569663446146e-1 -7.682569663446146e-1
0.47171875 -7.745553081902643e-1 -7.745553081902643e-1
0.47187500000000004 -7.759331119987736e-1 -7.759331119987736e-1
0.47203125 -7.829380860749269e-1 -7.829380860749269e-1
0.47218750000000004 -7.836816319564321e-1 -7.836816319564321e-1
0.47234375 -7.901416548907663e-1 -7.901416548907663e-1
0.47250000000000003 -7.958980953292838e-1 -7.958980953292838e-1
0.47265625 -7.922267531803926e-1 -7.922267531803926e-1
0.4728125 -8.035865872148578e-1 -8.035865872148578e-1
0.47296875 -8.062999629672221e-1 -8.062999629672221e-1
0.473125 -8.122319405707175e-1 -8.122319405707175e-1
0.47328125000000004 -8.168653738792444e-1 -8.168653738792444e-1
0.4734375 -8.205135742353549e-1 -8.205135742353549e-1
0.47359375000000004 -8.216303481002059e-1 -8.216303481002059e-1
0.47375 -8.315341741770852e-1 -8.315341741770852e-1
0.47390625000000003 -8.339582858471375e-1 -8.339582858471375e-1
0.4740625 -8.406719086495458e-1 -8.406719086495458e-1
0.47421875 -8.381948344522869e-1 -8.381948344522869e-1
0.47437500000000005 -8.47171428650944e-1 -8.47171428650944e-1
0.47453125 -8.491283257959084e-1 -8.491283257959084e-1
0.47468750000000004 -8.544148881229092e-1 -8.544148881229092e-1
0.47484375 -8.577551198457685e-1 -8.577551198457685e-1
0.47500000000000003 -8.664675380030702e-1 -8.664675380030702e-1
0.47515625 -8.713447633304612e-1 -8.713447633304612e-1
0.4753125 -8.789738749999914e-1 -8.789738749999914e-1
0.47546875 -8.758688596629498e-1 -8.758688596629498e-1
0.475625 -8.844279929363155e-1 -8.844279929363155e-1
0.47578125000000004 -8.87306448596354e-1 -8.87306448596354e-1
0.4759375 -8.955181093484215e-1 -8.955181093484215e-1
0.47609375000000004 -9.008098692132251e-1 -9.008098692132251e-1
0.47625 -9.021437068043441e-1 -9.021437068043441e-1
0.47640625000000003 -9.08138405589233e-1 -9.08138405589233e-1
0.4765625 -9.146261332755956e-1 -9.146261332755956e-1
0.47671875 -9.160709657574615e-1 -9.160709657574615e-1
0.476875 -9.20689036944458e-1 -9.20689036944458e-1
0.47703125 -9.250263129047824e-1 -9.250263129047824e-1
0.47718750000000004 -9.303287254620671e-1 -9.303287254620671e-1
0.47734375 -9.40317848785361e-1 -9.40317848785361e-1
0.47750000000000004 -9.460234011672299e-1 -9.460234011672299e-1
0.47765625 -9.479873514035888e-1 -9.479873514035888e-1
0.47781250000000003 -9.513228463609438e-1 -9.513228463609438e-1
0.47796875 -9.57819735821039e-1 -9.57819735821039e-1
0.478125 -9.563374758843737e-1 -9.563374758843737e-1
0.47828125000000005 -9.638786428116135e-1 -9.638786428116135e-1
0.4784375 -9.681540928173207e-1 -9.681540928173207e-1
0.47859375000000004 -9.72236229810568e-1 -9.72236229810568e-1
0.47875 -9.746102376748866e-1 -9.746102376748866e-1
0.47890625000000003 -9.841258453009858e-1 -9.841258453009858e-1
0.4790625 -9.881393968967758e-1 -9.881393968967758e-1
0.47921875 -9.946163585544299e-1 -9.946163585544299e-1
0.479375 -9.994932110196886e-1 -9.994932110196886e-1
0.47953125 -1.0058586496712167e0 -1.0058586496712167e0
0.47968750000000004 -1.0061532970397082e0 -1.0061532970397082e0
0.47984375 -1.0177220570613543e0 -1.0177220570613543e0
0.48000000000000004 -1.0234995970941498e0 -1.0234995970941498e0
0.48015625 -1.0230247878485614e0 -1.0230247878485614e0
0.48031250000000003 -1.0303598082767338e0 -1.0303598082767338e0
0.48046875 -1.030876461069346e0 -1.030876461069346e0
0.480625 -1.0419298919644633e0 -1.0419298919644633e0
0.48078125 -1.0432496270280525e0 -1.0432496270280525e0
0.4809375 -1.0504860314295628e0 -1.0504860314295628e0
0.48109375000000004 -1.0535699382763313e0 -1.0535699382763313e0
0.48125 -1.0583271394348857e0 -1.0583271394348857e0
0.48140625000000004 -1.0655684322851529e0 -1.0655684322851529e0
0.4815625 -1.0689621783849987e0 -1.0689621783849987e0
0.48171875000000003 -1.0775213330526356e0 -1.0775213330526356e0
0.481875 -1.0771276429428043e0 -1.0771276429428043e0
0.48203125 -1.0855198247234683e0 -1.0855198247234683e0
0.48218750000000005 -1.0890416701859693e0 -1.0890416701859693e0
0.48234375 -1.0885865278801874e0 -1.0885865278801874e0
0.48250000000000004 -1.1008638208982746e0 -1.1008638208982746e0
0.48265625 -1.104974401308772e0 -1.104974401308772e0
0.48281250000000003 -1.106117018390313e0 -1.106117018390313e0
0.48296875 -1.1148520527136214e0 -1.1148520527136214e0
0.483125 -1.1195540459507982e0 -1.1195540459507982e0
0.48328125 -1.129071913451361e0 -1.129071913451361e0
0.4834375 -1.1303818326451336e0 -1.1303818326451336e0
0.48359375000000004 -1.133147357605202e0 -1.133147357605202e0
0.48375 -1.1405203869144942e0 -1.1405203869144942e0
0.48390625000000004 -1.1415364314191891e0 -1.1415364314191891e0
0.4840625 -1.1473656022197418e0 -1.1473656022197418e0
0.48421875000000003 -1.1504799045852168e0 -1.1504799045852168e0
0.484375 -1.1632720306277577e0 -1.1632720306277577e0
0.48453125 -1.1704444781563041e0 -1.1704444781563041e0
0.48468750000000005 -1.1676358131974838e0 -1.1676358131974838e0
0.48484375 -1.1776857543612267e0 -1.1776857543612267e0
0.48500000000000004 -1.1777811872280552e0 -1.1777811872280552e0
0.48515625 -1.1858186718600963e0 -1.1858186718600963e0
0.48531250000000004 -1.1932526795288312e0 -1.1932526795288312e0
0.48546875 -1.1947805402479106e0 -1.1947805402479106e0
0.48562500000000003 -1.205690051372875e0 -1.205690051372875e0
0.48578125 -1.2038786769561e0 -1.2038786769561e0
0.4859375 -1.2107538246251068e0 -1.2107538246251068e0
0.48609375000000005 -1.2201585618013895e0 -1.2201585618013895e0
0.48625 -1.2224670910926023e0 -1.2224670910926023e0
0.48640625000000004 -1.2336883028336332e0 -1.2336883028336332e0
0.4865625 -1.2292021641433792e0 -1.2292021641433792e0
0.48671875000000003 -1.2402108477606988e0 -1.2402108477606988e0
0.486875 -1.244541668719711e0 -1.244541668719711e0
0.48703125 -1.2459994742533298e0 -1.2459994742533298e0
0.4871875 -1.2554602997329938e0 -1.2554602997329938e0
0.48734375 -1.2564611900182343e0 -1.2564611900182343e0
0.48750000000000004 -1.2584316833195488e0 -1.2584316833195488e0
0.48765625 -1.2674674611210492e0 -1.2674674611210492e0
0.48781250000000004 -1.280241503121323e0 -1.280241503121323e0
0.48796875 -1.2834027546269398e0 -1.2834027546269398e0
0.48812500000000003 -1.2860195195961013e0 -1.2860195195961013e0
0.48828125 -1.2904280826779257e0 -1.2904280826779257e0
0.4884375 -1.2924202043942103e0 -1.2924202043942103e0
0.48859375000000005 -1.300679713302833e0 -1.300679713302833e0
0.48875 -1.3108263627196437e0 -1.3108263627196437e0
0.48890625000000004 -1.3104157811733956e0 -1.3104157811733956e0
0.4890625 -1.3182959208268756e0 -1.3182959208268756e0
0.48921875000000004 -1.325419907322447e0 -1.325419907322447e0
0.489375 -1.3282109327947809e0 -1.3282109327947809e0
0.48953125000000003 -1.3353505473290341e0 -1.3353505473290341e0
0.4896875 -1.3436787731234916e0 -1.3436787731234916e0
0.48984375 -1.3473097289270926e0 -1.3473097289270926e0
0.49000000000000005 -1.3491700340787873e0 -1.3491700340787873e0
0.49015625 -1.3561107962155519e0 -1.3561107962155519e0
0.49031250000000004 -1.3595143792784428e0 -1.3595143792784428e0
0.49046875 -1.3674932616457398e0 -1.3674932616457398e0
0.49062500000000003 -1.371148124397513e0 -1.371148124397513e0
0.49078125 -1.3787198194111796e0 -1.3787198194111796e0
0.4909375 -1.3883677793390405e0 -1.3883677793390405e0
0.49109375 -1.3863243921696893e0 -1.3863243921696893e0
0.49125 -1.4018396867173295e0 -1.4018396867173295e0
0.49140625000000004 -1.4009645582173733e0 -1.4009645582173733e0
0.4915625 -1.4086957369673372e0 -1.4086957369673372e0
0.49171875000000004 -1.413103617023188e0 -1.413103617023188e0
0.491875 -1.4195059113599826e0 -1.4195059113599826e0
0.49203125000000003 -1.4319782672953978e0 -1.4319782672953978e0
0.4921875 -1.4264074279859131e0 -1.4264074279859131e0
0.49234375 -1.4336246365761043e0 -1.4336246365761043e0
0.49250000000000005 -1.4448658886092915e0 -1.4448658886092915e0
0.49265625 -1.4419625419255397e0 -1.4419625419255397e0
0.49281250000000004 -1.4529861725032505e0 -1.4529861725032505e0
0.49296875 -1.456792846386469e0 -1.456792846386469e0
0.49312500000000004 -1.4642787262258197e0 -1.4642787262258197e0
0.49328125 -1.4696841659754853e0 -1.4696841659754853e0
0.49343750000000003 -1.4823919482271948e0 -1.4823919482271948e0
0.49359375 -1.4792902020749978e0 -1.4792902020749978e0
0.49375 -1.4853889192298255e0 -1.4853889192298255e0
0.49390625000000005 -1.490145804304865e0 -1.490145804304865e0
0.4940625 -1.4949255950508076e0 -1.4949255950508076e0
0.49421875000000004 -1.5053609800130006e0 -1.5053609800130006e0
0.494375 -1.50841657063217e0 -1.50841657063217e0
0.49453125000000003 -1.5155411554422415e0 -1.5155411554422415e0
0.4946875 -1.5163977027824047e0 -1.5163977027824047e0
0.49484375 -1.524029021542964e0 -1.524029021542964e0
0.495 -1.530946474164756e0 -1.530946474164756e0
0.49515625 -1.5388349323830597e0 -1.5388349323830597e0
0.49531250000000004 -1.5426737479079464e0 -1.5426737479079464e0
0.49546875 -1.5542640380288675e0 -1.5542640380288675e0
0.49562500000000004 -1.5592163787751532e0 -1.5592163787751532e0
0.49578125 -1.568029814140408e0 -1.568029814140408e0
0.49593750000000003 -1.570208499058316e0 -1.570208499058316e0
0.49609375 -1.5745382800326468e0 -1.5745382800326468e0
0.49625 -1.5773861654391284e0 -1.5773861654391284e0
0.49640625000000005 -1.5886373652327337e0 -1.5886373652327337e0
0.4965625 -1.5906510694792986e0 -1.5906510694792986e0
0.49671875000000004 -1.5987339509120546e0 -1.5987339509120546e0
0.496875 -1.6066796801770296e0 -1.6066796801770296e0
0.49703125000000004 -1.6103364987967042e0 -1.6103364987967042e0
0.4971875 -1.6175197196187754e0 -1.6175197196187754e0
0.49734375000000003 -1.6215504912457335e0 -1.6215504912457335e0
0.4975 -1.6295717927108115e0 -1.6295717927108115e0
0.49765625 -1.6366901976460384e0 -1.6366901976460384e0
0.49781250000000005 -1.6395619310017708e0 -1.6395619310017708e0
0.49796875 -1.6461757359439333e0 -1.6461757359439333e0
0.49812500000000004 -1.6488763430509779e0 -1.6488763430509779e0
0.49828125 -1.6597838590051368e0 -1.6597838590051368e0
0.49843750000000003 -1.6682881871786948e0 -1.6682881871786948e0
0.49859375 -1.6737381999763046e0 -1.6737381999763046e0
0.49875 -1.6738865978200637e0 -1.6738865978200637e0
0.49890625 -1.678273247982196e0 -1.678273247982196e0
0.4990625 -1.6929461489474478e0 -1.6929461489474478e0
0.49921875000000004 -1.7003442371831796e0 -1.7003442371831796e0
0.499375 -1.7020448518761158e0 -1.7020448518761158e0
0.49953125000000004 -1.707454868202666e0 -1.707454868202666e0
0.4996875 -1.7135338547398704e0 -1.7135338547398704e0
0.49984375000000003 -1.7195724368403433e0 -1.7195724368403433e0
0.5 -1.7221282099540702e0 -1.7221282099540702e0
0.50015625 -1.73457707568179e0 -1.73457707568179e0
0.5003125 -1.7350798812549955e0 -1.7350798812549955e0
0.50046875 -1.7473655865606532e0 -1.7473655865606532e0
0.500625 -1.7583537015521586e0 -1.7583537015521586e0
0.50078125 -1.7591411740641605e0 -1.7591411740641605e0
0.5009374999999999 -1.767154987405155e0 -1.767154987405155e0
0.50109375 -1.771046237809577e0 -1.771046237809577e0
0.50125 -1.7750891197516183e0 -1.7750891197516183e0
0.5014062499999999 -1.7790458670043052e0 -1.7790458670043052e0
0.5015624999999999 -1.7896705182041104e0 -1.7896705182041104e0
0.50171875 -1.7997323454345122e0 -1.7997323454345122e0
0.501875 -1.8000672991505042e0 -1.8000672991505042e0
0.5020312499999999 -1.8060285978943456e0 -1.8060285978943456e0
0.5021875 -1.8091315256695624e0 -1.8091315256695624e0
0.50234375 -1.8185234149755787e0 -1.8185234149755787e0
0.5025 -1.8283927290356758e0 -1.8283927290356758e0
0.5026562499999999 -1.830684836479867e0 -1.830684836479867e0
0.5028125 -1.8371409226811637e0 -1.8371409226811637e0
0.50296875 -1.8433571278590706e0 -1.8433571278590706e0
0.5031249999999999 -1.8531720715576e0 -1.8531720715576e0
0.50328125 -1.856972492288668e0 -1.856972492288668e0
0.5034375 -1.8642260484799125e0 -1.8642260484799125e0
0.50359375 -1.8723408320373154e0 -1.8723408320373154e0
0.5037499999999999 -1.8795331365921073e0 -1.8795331365921073e0
0.50390625 -1.8869140338693513e0 -1.8869140338693513e0
0.5040625 -1.897256133924492e0 -1.897256133924492e0
0.5042187499999999 -1.9010781768650475e0 -1.9010781768650475e0
0.504375 -1.907850542633986e0 -1.907850542633986e0
0.50453125 -1.9154819682026472e0 -1.9154819682026472e0
0.5046875 -1.9219051175621815e0 -1.9219051175621815e0
0.5048437499999999 -1.924920647855123e0 -1.924920647855123e0
0.505 -1.9318373799174595e0 -1.9318373799174595e0
0.50515625 -1.9386201754762795e0 -1.9386201754762795e0
0.5053124999999999 -1.9393282922351944e0 -1.9393282922351944e0
0.5054687499999999 -1.951433084027093e0 -1.951433084027093e0
0.505625 -1.9534790652936125e0 -1.9534790652936125e0
0.50578125 -1.962622515885022e0 -1.962622515885022e0
0.5059374999999999 -1.9717941613244592e0 -1.9717941613244592e0
0.50609375 -1.9794487035154078e0 -1.9794487035154078e0
0.50625 -1.9856881314747796e0 -1.9856881314747796e0
0.50640625 -1.9974112689190577e0 -1.9974112689190577e0
0.5065624999999999 -1.9998891082148647e0 -1.9998891082148647e0
0.50671875 -2.001206454770744e0 -2.001206454770744e0
0.506875 -2.013913211582411e0 -2.013913211582411e0
0.5070312499999999 -2.0149900503120706e0 -2.0149900503120706e0
0.5071875 -2.0231424873387085e0 -2.0231424873387085e0
0.50734375 -2.025781526569125e0 -2.025781526569125e0
0.5075 -2.031755920860468e0 -2.031755920860468e0
0.5076562499999999 -2.038746442535347e0 -2.038746442535347e0
0.5078125 -2.0552979121324086e0 -2.0552979121324086e0
0.50796875 -2.0610190260072785e0 -2.0610190260072785e0
0.5081249999999999 -2.0670934497180213e0 -2.0670934497180213e0
0.50828125 -2.073092414201773e0 -2.073092414201773e0
0.5084375 -2.0782866663992707e0 -2.0782866663992707e0
0.50859375 -2.081620432255312e0 -2.081620432255312e0
0.5087499999999999 -2.0957159733976085e0 -2.0957159733976085e0
0.50890625 -2.094992778295199e0 -2.094992778295199e0
0.5090625 -2.1053915424777814e0 -2.1053915424777814e0
0.5092187499999999 -2.1130571741744633e0 -2.1130571741744633e0
0.5093749999999999 -2.1210611502090786e0 -2.1210611502090786e0
0.50953125 -2.1244689795988223e0 -2.1244689795988223e0
0.5096875 -2.1303890487489014e0 -2.1303890487489014e0
0.5098437499999999 -2.1399475534793226e0 -2.1399475534793226e0
0.51 -2.1496994669346976e0 -2.1496994669346976e0
0.51015625 -2.1529387844132715e0 -2.1529387844132715e0
0.5103125 -2.1598025388100894e0 -2.1598025388100894e0
0.5104687499999999 -2.16891465472674e0 -2.16891465472674e0
0.510625 -2.1745849144434204e0 -2.1745849144434204e0
0.51078125 -2.179892400693069e0 -2.179892400693069e0
0.5109374999999999 -2.1885697865284954e0 -2.1885697865284954e0
0.51109375 -2.1924824998105295e0 -2.1924824998105295e0
0.51125 -2.1968226410313663e0 -2.1968226410313663e0
0.51140625 -2.2052669437985686e0 -2.2052669437985686e0
0.5115624999999999 -2.2196056232313084e0 -2.2196056232313084e0
0.51171875 -2.2252108720989043e0 -2.2252108720989043e0
0.511875 -2.233846010423639e0 -2.233846010423639e0
0.5120312499999999 -2.241685030190473e0 -2.241685030190473e0
0.5121875 -2.247066011693795e0 -2.247066011693795e0
0.51234375 -2.2514577271536553e0 -2.2514577271536553e0
0.5125 -2.2644036923839566e0 -2.2644036923839566e0
0.5126562499999999 -2.2664136157785095e0 -2.2664136157785095e0
0.5128125 -2.269282584919273e0 -2.269282584919273e0
0.51296875 -2.278349109621621e0 -2.278349109621621e0
0.5131249999999999 -2.285144720991019e0 -2.285144720991019e0
0.5132812499999999 -2.2996430904157195e0 -2.2996430904157195e0
0.5134375 -2.30629625616877e0 -2.30629625616877e0
0.51359375 -2.312143530597558e0 -2.312143530597558e0
0.5137499999999999 -2.316319048522536e0 -2.316319048522536e0
0.51390625 -2.3230778625111896e0 -2.3230778625111896e0
0.5140625 -2.3366413857741635e0 -2.3366413857741635e0
0.51421875 -2.337520316501758e0 -2.337520316501758e0
0.5143749999999999 -2.3476383250568404e0 -2.3476383250568404e0
0.51453125 -2.3541525383312263e0 -2.3541525383312263e0
0.5146875 -2.359277444599974e0 -2.359277444599974e0
0.5148437499999999 -2.3643709912458406e0 -2.3643709912458406e0
0.515 -2.3754925637770783e0 -2.3754925637770783e0
0.51515625 -2.3768661136494473e0 -2.3768661136494473e0
0.5153125 -2.3872628723391416e0 -2.3872628723391416e0
0.5154687499999999 -2.397321333497365e0 -2.397321333497365e0
0.515625 -2.404544347453174e0 -2.404544347453174e0
0.51578125 -2.411494802233227e0 -2.411494802233227e0
0.5159374999999999 -2.4161073966464017e0 -2.4161073966464017e0
0.51609375 -2.4273678924051354e0 -2.4273678924051354e0
0.51625 -2.4319636068542594e0 -2.4319636068542594e0
0.51640625 -2.437773718358875e0 -2.437773718358875e0
0.5165624999999999 -2.447248534186946e0 -2.447248534186946e0
0.51671875 -2.4513040989055015e0 -2.4513040989055015e0
0.516875 -2.460485212979228e0 -2.460485212979228e0
0.5170312499999999 -2.4695550074741903e0 -2.4695550074741903e0
0.5171874999999999 -2.480805833641688e0 -2.480805833641688e0
0.51734375 -2.484186987442462e0 -2.484186987442462e0
0.5175 -2.4956895773535224e0 -2.4956895773535224e0
0.5176562499999999 -2.503009256064223e0 -2.503009256064223e0
0.5178125 -2.5071159764095854e0 -2.5071159764095854e0
0.51796875 -2.5154598148042795e0 -2.5154598148042795e0
0.518125 -2.5209362499227326e0 -2.5209362499227326e0
0.5182812499999999 -2.5305676026158097e0 -2.5305676026158097e0
0.5184375 -2.5413210578686347e0 -2.5413210578686347e0
0.51859375 -2.5459123539226938e0 -2.5459123539226938e0
0.5187499999999999 -2.5548392019243864e0 -2.5548392019243864e0
0.51890625 -2.5600615633127917e0 -2.5600615633127917e0
0.5190625 -2.5696904402735243e0 -2.5696904402735243e0
0.51921875 -2.5726587513177663e0 -2.5726587513177663e0
0.5193749999999999 -2.577451087309163e0 -2.577451087309163e0
0.51953125 -2.590732642347183e0 -2.590732642347183e0
0.5196875 -2.5929168362586723e0 -2.5929168362586723e0
0.5198437499999999 -2.6039638985212776e0 -2.6039638985212776e0
0.52 -2.6098050890989897e0 -2.6098050890989897e0
0.52015625 -2.6193553017342937e0 -2.6193553017342937e0
0.5203125 -2.625340017374873e0 -2.625340017374873e0
0.5204687499999999 -2.6352215583529586e0 -2.6352215583529586e0
0.520625 -2.645421244073367e0 -2.645421244073367e0
0.52078125 -2.654455945149101e0 -2.654455945149101e0
0.5209374999999999 -2.655976411155342e0 -2.655976411155342e0
0.5210937499999999 -2.6641337067695248e0 -2.6641337067695248e0
0.52125 -2.6735068252219834e0 -2.6735068252219834e0
0.52140625 -2.6831307745870334e0 -2.6831307745870334e0
0.5215624999999999 -2.6870419666257193e0 -2.6870419666257193e0
0.52171875 -2.694487032951264e0 -2.694487032951264e0
0.521875 -2.703193231712993e0 -2.703193231712993e0
0.52203125 -2.7097327715958444e0 -2.7097327715958444e0
0.5221874999999999 -2.7195703431314713e0 -2.7195703431314713e0
0.52234375 -2.7308652234406225e0 -2.7308652234406225e0
0.5225 -2.739849535855291e0 -2.739849535855291e0
0.5226562499999999 -2.7460626306238454e0 -2.7460626306238454e0
0.5228125 -2.756543711830608e0 -2.756543711830608e0
0.52296875 -2.7629219783839916e0 -2.7629219783839916e0
0.523125 -2.775013763501937e0 -2.775013763501937e0
0.5232812499999999 -2.7751598955713406e0 -2.7751598955713406e0
0.5234375 -2.7791587217967106e0 -2.7791587217967106e0
0.52359375 -2.7889690358584347e0 -2.7889690358584347e0
0.5237499999999999 -2.8000210363980558e0 -2.8000210363980558e0
0.52390625 -2.8098961533376667e0 -2.8098961533376667e0
0.5240625 -2.817743911293809e0 -2.817743911293809e0
0.52421875 -2.823519103295047e0 -2.823519103295047e0
0.5243749999999999 -2.838402679646214e0 -2.838402679646214e0
0.52453125 -2.8426435637691783e0 -2.8426435637691783e0
0.5246875 -2.8473998306365673e0 -2.8473998306365673e0
0.5248437499999999 -2.8534528193798168e0 -2.8534528193798168e0
0.5249999999999999 -2.866616323744046e0 -2.866616323744046e0
0.52515625 -2.8697251392646366e0 -2.8697251392646366e0
0.5253125 -2.879819335963083e0 -2.879819335963083e0
0.5254687499999999 -2.889523626894578e0 -2.889523626894578e0
0.525625 -2.896597418431901e0 -2.896597418431901e0
0.52578125 -2.91018032768381e0 -2.91018032768381e0
0.5259375 -2.9110029459625992e0 -2.9110029459625992e0
0.5260937499999999 -2.916463189968289e0 -2.916463189968289e0
0.52625 -2.929499948051961e0 -2.929499948051961e0
0.52640625 -2.9414574837144927e0 -2.9414574837144927e0
0.5265624999999999 -2.9431182830813385e0 -2.9431182830813385e0
0.52671875 -2.9492142604133904e0 -2.9492142604133904e0
0.526875 -2.9656538388163143e0 -2.9656538388163143e0
0.52703125 -2.973264404407536e0 -2.973264404407536e0
0.5271874999999999 -2.9819061594360563e0 -2.9819061594360563e0
0.52734375 -2.987990078751699e0 -2.987990078751699e0
0.5275 -2.9980994895602806e0 -2.9980994895602806e0
0.5276562499999999 -3.004012974735423e0 -3.004012974735423e0
0.5278125 -3.0122582638953816e0 -3.0122582638953816e0
0.52796875 -3.0211572375556615e0 -3.0211572375556615e0
0.528125 -3.029425045111856e0 -3.029425045111856e0
0.5282812499999999 -3.0344216557312564e0 -3.0344216557312564e0
0.5284375 -3.044866445644692e0 -3.044866445644692e0
0.52859375 -3.0499393157829844e0 -3.0499393157829844e0
0.5287499999999999 -3.06494246119525e0 -3.06494246119525e0
0.5289062499999999 -3.078833336383076e0 -3.078833336383076e0
0.5290625 -3.076590833549807e0 -3.076590833549807e0
0.52921875 -3.0862289238824077e0 -3.0862289238824077e0
0.5293749999999999 -3.099296432114278e0 -3.099296432114278e0
0.52953125 -3.102401093953239e0 -3.102401093953239e0
0.5296875 -3.1143607514780514e0 -3.1143607514780514e0
0.52984375 -3.123597596685221e0 -3.123597596685221e0
0.5299999999999999 -3.1325455472613783e0 -3.1325455472613783e0
0.53015625 -3.145106116032656e0 -3.145106116032656e0
0.5303125 -3.1448419774733964e0 -3.1448419774733964e0
0.5304687499999999 -3.1539926454243585e0 -3.1539926454243585e0
0.530625 -3.162415148333429e0 -3.162415148333429e0
0.53078125 -3.17134449183215e0 -3.17134449183215e0
0.5309375 -3.184520636727092e0 -3.184520636727092e0
0.5310937499999999 -3.1920369303514406e0 -3.1920369303514406e0
0.53125 -3.200426207113486e0 -3.200426207113486e0
0.53140625 -3.203850798072216e0 -3.203850798072216e0
0.5315624999999999 -3.2144055530378126e0 -3.2144055530378126e0
0.53171875 -3.2248253672469844e0 -3.2248253672469844e0
0.531875 -3.2363148013542458e0 -3.2363148013542458e0
0.53203125 -3.242178382271112e0 -3.242178382271112e0
0.5321874999999999 -3.2500803617970804e0 -3.2500803617970804e0
0.53234375 -3.261762217501263e0 -3.261762217501263e0
0.5325 -3.26686362986772e0 -3.26686362986772e0
0.5326562499999999 -3.2785810131043207e0 -3.2785810131043207e0
0.5328124999999999 -3.2888524470479923e0 -3.2888524470479923e0
0.53296875 -3.293532712330324e0 -3.293532712330324e0
0.533125 -3.300372658129453e0 -3.300372658129453e0
0.5332812499999999 -3.3138933091468687e0 -3.3138933091468687e0
0.5334375 -3.3189149761738634e0 -3.3189149761738634e0
0.53359375 -3.3314967487659204e0 -3.3314967487659204e0
0.53375 -3.3347809593006503e0 -3.3347809593006503e0
0.5339062499999999 -3.350371886729653e0 -3.350371886729653e0
0.5340625 -3.3551786898027047e0 -3.3551786898027047e0
0.53421875 -3.365942861194361e0 -3.365942861194361e0
0.5343749999999999 -3.3741154665245348e0 -3.3741154665245348e0
0.53453125 -3.381899821605947e0 -3.381899821605947e0
0.5346875 -3.3963792559216643e0 -3.3963792559216643e0
0.53484375 -3.4025539957399986e0 -3.4025539957399986e0
0.5349999999999999 -3.4105518254282914e0 -3.4105518254282914e0
0.53515625 -3.4176738378885774e0 -3.4176738378885774e0
0.5353125 -3.429125360134839e0 -3.429125360134839e0
0.5354687499999999 -3.4338440443980915e0 -3.4338440443980915e0
0.535625 -3.445118712520133e0 -3.445118712520133e0
0.53578125 -3.461406717732024e0 -3.461406717732024e0
0.5359375 -3.4598147806055466e0 -3.4598147806055466e0
0.5360937499999999 -3.47044698576662e0 -3.47044698576662e0
0.53625 -3.4829540440931113e0 -3.4829540440931113e0
0.53640625 -3.488954512204663e0 -3.488954512204663e0
0.5365624999999999 -3.503367376770092e0 -3.503367376770092e0
0.53671875 -3.512384081758063e0 -3.512384081758063e0
0.536875 -3.5140323106084623e0 -3.5140323106084623e0
0.53703125 -3.5250733006917643e0 -3.5250733006917643e0
0.5371874999999999 -3.538448036115432e0 -3.538448036115432e0
0.53734375 -3.5501246750841973e0 -3.5501246750841973e0
0.5375 -3.551627708606992e0 -3.551627708606992e0
0.53765625 -3.5630571567415417e0 -3.5630571567415417e0
0.5378124999999999 -3.5721565975282545e0 -3.5721565975282545e0
0.53796875 -3.583413865155825e0 -3.583413865155825e0
0.538125 -3.5937186367655785e0 -3.5937186367655785e0
0.5382812499999999 -3.6018747129952033e0 -3.6018747129952033e0
0.5384375 -3.609011252585168e0 -3.609011252585168e0
0.53859375 -3.62048140776148e0 -3.62048140776148e0
0.53875 -3.62981327274253e0 -3.62981327274253e0
0.5389062499999999 -3.6406342692581064e0 -3.6406342692581064e0
0.5390625 -3.643915459954377e0 -3.643915459954377e0
0.53921875 -3.6562595227181363e0 -3.6562595227181363e0
0.5393749999999999 -3.6656667940358774e0 -3.6656667940358774e0
0.53953125 -3.673965108195097e0 -3.673965108195097e0
0.5396875 -3.69004288811704e0 -3.69004288811704e0
0.53984375 -3.6978055188818133e0 -3.6978055188818133e0
0.5399999999999999 -3.703190225229099e0 -3.703190225229099e0
0.54015625 -3.708768343006858e0 -3.708768343006858e0
0.5403125 -3.7234268598968527e0 -3.7234268598968527e0
0.5404687499999999 -3.7306120301248655e0 -3.7306120301248655e0
0.540625 -3.7379543624391034e0 -3.7379543624391034e0
0.54078125 -3.751846493570446e0 -3.751846493570446e0
0.5409375 -3.76339115441221e0 -3.76339115441221e0
0.5410937499999999 -3.7661272207820446e0 -3.7661272207820446e0
0.54125 -3.775504771738787e0 -3.775504771738787e0
0.54140625 -3.789699886657735e0 -3.789699886657735e0
0.5415625 -3.79507789781548e0 -3.79507789781548e0
0.5417187499999999 -3.8062462519226927e0 -3.8062462519226927e0
0.541875 -3.818650538701894e0 -3.818650538701894e0
0.54203125 -3.8313107092415692e0 -3.8313107092415692e0
0.5421874999999999 -3.839062101455346e0 -3.839062101455346e0
0.54234375 -3.84578637159172e0 -3.84578637159172e0
0.5425 -3.857202660473894e0 -3.857202660473894e0
0.54265625 -3.8685676471262185e0 -3.8685676471262185e0
0.5428124999999999 -3.8744195239547197e0 -3.8744195239547197e0
0.54296875 -3.887964111771288e0 -3.887964111771288e0
0.543125 -3.8925279825271617e0 -3.8925279825271617e0
0.5432812499999999 -3.909043788876096e0 -3.909043788876096e0
0.5434375 -3.9144400825228503e0 -3.9144400825228503e0
0.54359375 -3.9244080147405556e0 -3.9244080147405556e0
0.54375 -3.9298275904880655e0 -3.9298275904880655e0
0.5439062499999999 -3.943918643283331e0 -3.943918643283331e0
0.5440625 -3.950414549924352e0 -3.950414549924352e0
0.54421875 -3.9608006202691457e0 -3.9608006202691457e0
0.5443749999999999 -3.971508877695277e0 -3.971508877695277e0
0.54453125 -3.9813043952927445e0 -3.9813043952927445e0
0.5446875 -3.992367424304638e0 -3.992367424304638e0
0.54484375 -4.007906848245346e0 -4.007906848245346e0
0.5449999999999999 -4.015514056805676e0 -4.015514056805676e0
0.54515625 -4.019824676481511e0 -4.019824676481511e0
0.5453125 -4.0285980093308975e0 -4.0285980093308975e0
0.54546875 -4.040028211257384e0 -4.040028211257384e0
0.5456249999999999 -4.046165162560618e0 -4.046165162560618e0
0.54578125 -4.06180566347877e0 -4.06180566347877e0
0.5459375 -4.071463343860676e0 -4.071463343860676e0
0.5460937499999999 -4.084898577124084e0 -4.084898577124084e0
0.54625 -4.092144684365229e0 -4.092144684365229e0
0.54640625 -4.101055395537577e0 -4.101055395537577e0
0.5465625 -4.109243807160118e0 -4.109243807160118e0
0.5467187499999999 -4.119334201761438e0 -4.119334201761438e0
0.546875 -4.130620497679564e0 -4.130620497679564e0
0.54703125 -4.141504876905691e0 -4.141504876905691e0
0.5471874999999999 -4.147848863357984e0 -4.147848863357984e0
0.54734375 -4.161906870269666e0 -4.161906870269666e0
0.5475 -4.170262817976271e0 -4.170262817976271e0
0.54765625 -4.186697754045616e0 -4.186697754045616e0
0.5478124999999999 -4.192474376006947e0 -4.192474376006947e0
0.54796875 -4.204458484086507e0 -4.204458484086507e0
0.548125 -4.205960696694381e0 -4.205960696694381e0
0.5482812499999999 -4.226935420030776e0 -4.226935420030776e0
0.5484375 -4.233716542711198e0 -4.233716542711198e0
0.54859375 -4.2471232561770815e0 -4.2471232561770815e0
0.54875 -4.249957993977722e0 -4.249957993977722e0
0.5489062499999999 -4.262056209314613e0 -4.262056209314613e0
0.5490625 -4.272893087995106e0 -4.272893087995106e0
0.54921875 -4.279956608859328e0 -4.279956608859328e0
0.549375 -4.300513752453588e0 -4.300513752453588e0
0.5495312499999999 -4.307062226874285e0 -4.307062226874285e0
0.5496875 -4.314630876623658e0 -4.314630876623658e0
0.54984375 -4.324947869862916e0 -4.324947869862916e0
0.5499999999999999 -4.3352541858412845e0 -4.3352541858412845e0
0.55015625 -4.349744015815821e0 -4.349744015815821e0
0.5503125 -4.361187187823196e0 -4.361187187823196e0
0.55046875 -4.368665749777227e0 -4.368665749777227e0
0.5506249999999999 -4.376682691630611e0 -4.376682691630611e0
0.55078125 -4.387725176745624e0 -4.387725176745624e0
0.5509375 -4.397597513758063e0 -4.397597513758063e0
0.5510937499999999 -4.4058279923183985e0 -4.4058279923183985e0
0.55125 -4.421179064858114e0 -4.421179064858114e0
0.55140625 -4.429505708727055e0 -4.429505708727055e0
0.5515625 -4.43436755060481e0 -4.43436755060481e0
0.5517187499999999 -4.45689832293994e0 -4.45689832293994e0
0.551875 -4.468194598781627e0 -4.468194598781627e0
0.55203125 -4.470369544383919e0 -4.470369544383919e0
0.5521874999999999 -4.48286710932536e0 -4.48286710932536e0
0.55234375 -4.492022129743253e0 -4.492022129743253e0
0.5525 -4.503496535797074e0 -4.503496535797074e0
0.55265625 -4.514447647147625e0 -4.514447647147625e0
0.5528124999999999 -4.525649794866302e0 -4.525649794866302e0
0.55296875 -4.538536590195752e0 -4.538536590195752e0
0.553125 -4.547727620555241e0 -4.547727620555241e0
0.55328125 -4.558419396839389e0 -4.558419396839389e0
0.5534374999999999 -4.572491620614818e0 -4.572491620614818e0
0.55359375 -4.577771389627122e0 -4.577771389627122e0
0.55375 -4.58661881946461e0 -4.58661881946461e0
0.5539062499999999 -4.59948026505578e0 -4.59948026505578e0
0.5540625 -4.611333374813574e0 -4.611333374813574e0
0.55421875 -4.625698244078938e0 -4.625698244078938e0
0.554375 -4.633730656134793e0 -4.633730656134793e0
0.5545312499999999 -4.646226093556669e0 -4.646226093556669e0
0.5546875 -4.651313277927619e0 -4.651313277927619e0
0.55484375 -4.665700643976896e0 -4.665700643976896e0
0.5549999999999999 -4.682499022746532e0 -4.682499022746532e0
0.55515625 -4.687651627700978e0 -4.687651627700978e0
0.5553125 -4.699405625878915e0 -4.699405625878915e0
0.55546875 -4.711446543170558e0 -4.711446543170558e0
0.5556249999999999 -4.721968604061265e0 -4.721968604061265e0
0.55578125 -4.7344473474402715e0 -4.7344473474402715e0
0.5559375 -4.740616847349491e0 -4.740616847349491e0
0.5560937499999999 -4.7549394193845895e0 -4.7549394193845895e0
0.55625 -4.767228628913989e0 -4.767228628913989e0
0.55640625 -4.776051855740723e0 -4.776051855740723e0
0.5565625 -4.787212367040018e0 -4.787212367040018e0
0.5567187499999999 -4.790928258574075e0 -4.790928258574075e0
0.556875 -4.81354489926577e0 -4.81354489926577e0
0.55703125 -4.819989929486217e0 -4.819989929486217e0
0.5571875 -4.832813102488734e0 -4.832813102488734e0
0.5573437499999999 -4.8427849995324035e0 -4.8427849995324035e0
0.5575 -4.858552738110182e0 -4.858552738110182e0
0.55765625 -4.865744068209613e0 -4.865744068209613e0
0.5578124999999999 -4.870818212465627e0 -4.870818212465627e0
0.55796875 -4.891754143088127e0 -4.891754143088127e0
0.558125 -4.899470227916316e0 -4.899470227916316e0
0.55828125 -4.913150628580814e0 -4.913150628580814e0
0.5584374999999999 -4.920099245737736e0 -4.920099245737736e0
0.55859375 -4.93734631718741e0 -4.93734631718741e0
0.55875 -4.94439458084941e0 -4.94439458084941e0
0.5589062499999999 -4.959025608100154e0 -4.959025608100154e0
0.5590625 -4.970631865345757e0 -4.970631865345757e0
0.55921875 -4.9790328682541425e0 -4.9790328682541425e0
0.559375 -4.991131606358357e0 -4.991131606358357e0
0.5595312499999999 -5.005801653763063e0 -5.005801653763063e0
0.5596875 -5.021888250891896e0 -5.021888250891896e0
0.55984375 -5.026857490918536e0 -5.026857490918536e0
0.5599999999999999 -5.033981348900005e0 -5.033981348900005e0
0.56015625 -5.050385440477674e0 -5.050385440477674e0
0.5603125 -5.066778692501492e0 -5.066778692501492e0
0.56046875 -5.075072404486098e0 -5.075072404486098e0
0.5606249999999999 -5.08953695701104e0 -5.08953695701104e0
0.56078125 -5.096780149745262e0 -5.096780149745262e0
0.5609375 -5.110775468397213e0 -5.110775468397213e0
0.56109375 -5.116419915584464e0 -5.116419915584464e0
0.5612499999999999 -5.127434176711011e0 -5.127434176711011e0
0.56140625 -5.141671154327531e0 -5.141671154327531e0
0.5615625 -5.153536881753842e0 -5.153536881753842e0
0.5617187499999999 -5.170422724548024e0 -5.170422724548024e0
0.561875 -5.174184197453604e0 -5.174184197453604e0
0.56203125 -5.188140718660014e0 -5.188140718660014e0
0.5621875 -5.199390073499734e0 -5.199390073499734e0
0.5623437499999999 -5.21099503447005e0 -5.21099503447005e0
0.5625 -5.2257239662836295e0 -5.2257239662836295e0
0.56265625 -5.238344500832971e0 -5.238344500832971e0
0.5628124999999999 -5.243017993239453e0 -5.243017993239453e0
0.56296875 -5.258011170111621e0 -5.258011170111621e0
0.563125 -5.268773378085433e0 -5.268773378085433e0
0.56328125 -5.281419726413395e0 -5.281419726413395e0
0.5634374999999999 -5.294618041614347e0 -5.294618041614347e0
0.56359375 -5.30517417241578e0 -5.30517417241578e0
0.56375 -5.319501322186005e0 -5.319501322186005e0
0.5639062499999999 -5.324928832874155e0 -5.324928832874155e0
0.5640625 -5.347096443288882e0 -5.347096443288882e0
0.56421875 -5.349962547667763e0 -5.349962547667763e0
0.564375 -5.367125386891592e0 -5.367125386891592e0
0.5645312499999999 -5.382968792228501e0 -5.382968792228501e0
0.5646875 -5.388461253929398e0 -5.388461253929398e0
0.56484375 -5.403497492016703e0 -5.403497492016703e0
0.565 -5.414630454762635e0 -5.414630454762635e0
0.5651562499999999 -5.423999050359106e0 -5.423999050359106e0
0.5653125 -5.440368342360733e0 -5.440368342360733e0
0.56546875 -5.447032517416181e0 -5.447032517416181e0
0.5656249999999999 -5.466690073570652e0 -5.466690073570652e0
0.56578125 -5.476770408535975e0 -5.476770408535975e0
0.5659375 -5.486211626621133e0 -5.486211626621133e0
0.56609375 -5.499044272904774e0 -5.499044272904774e0
0.5662499999999999 -5.514301727152377e0 -5.514301727152377e0
0.56640625 -5.52744088296169e0 -5.52744088296169e0
0.5665625 -5.542781481477567e0 -5.542781481477567e0
0.5667187499999999 -5.551275615919911e0 -5.551275615919911e0
0.566875 -5.563145284565115e0 -5.563145284565115e0
0.56703125 -5.572026755028281e0 -5.572026755028281e0
0.5671875 -5.5887249825110015e0 -5.5887249825110015e0
0.5673437499999999 -5.598596940141368e0 -5.598596940141368e0
0.5675 -5.608160038225213e0 -5.608160038225213e0
0.56765625 -5.616860539843691e0 -5.616860539843691e0
0.5678124999999999 -5.633712533029501e0 -5.633712533029501e0
0.56796875 -5.647815018018099e0 -5.647815018018099e0
0.568125 -5.657253630935264e0 -5.657253630935264e0
0.56828125 -5.674362262954963e0 -5.674362262954963e0
0.5684374999999999 -5.6840239549663405e0 -5.6840239549663405e0
0.56859375 -5.694878507937863e0 -5.694878507937863e0
0.56875 -5.7122201830146135e0 -5.7122201830146135e0
0.56890625 -5.725912129928991e0 -5.725912129928991e0
0.5690624999999999 -5.735145793397185e0 -5.735145793397185e0
0.56921875 -5.74403014413412e0 -5.74403014413412e0
0.569375 -5.7613139734840555e0 -5.7613139734840555e0
0.5695312499999999 -5.768658886265092e0 -5.768658886265092e0
0.5696875 -5.783298852415163e0 -5.783298852415163e0
0.56984375 -5.790205951519118e0 -5.790205951519118e0
0.57 -5.80400740437455e0 -5.80400740437455e0
0.5701562499999999 -5.822816490410167e0 -5.822816490410167e0
0.5703125 -5.8390854878610465e0 -5.8390854878610465e0
0.57046875 -5.850314215206998e0 -5.850314215206998e0
0.5706249999999999 -5.864209538087897e0 -5.864209538087897e0
0.57078125 -5.87785764124107e0 -5.87785764124107e0
0.5709375 -5.889987754233124e0 -5.889987754233124e0
0.57109375 -5.901443649416086e0 -5.901443649416086e0
0.5712499999999999 -5.911606712607471e0 -5.911606712607471e0
0.57140625 -5.930841778546499e0 -5.930841778546499e0
0.5715625 -5.942228292986618e0 -5.942228292986618e0
0.5717187499999999 -5.94857842676908e0 -5.94857842676908e0
0.571875 -5.962743929096922e0 -5.962743929096922e0
0.57203125 -5.981469279874608e0 -5.981469279874608e0
0.5721875 -5.991569718682802e0 -5.991569718682802e0
0.5723437499999999 -5.99735657851881e0 -5.99735657851881e0
0.5725 -6.018432433975766e0 -6.018432433975766e0
0.57265625 -6.022080744372095e0 -6.022080744372095e0
0.5728125 -6.039139729480729e0 -6.039139729480729e0
0.5729687499999999 -6.055006194054448e0 -6.055006194054448e0
0.573125 -6.065494603470205e0 -6.065494603470205e0
0.57328125 -6.079549257767047e0 -6.079549257767047e0
0.5734374999999999 -6.090413683894729e0 -6.090413683894729e0
0.57359375 -6.104478999408746e0 -6.104478999408746e0
0.57375 -6.115684786049377e0 -6.115684786049377e0
0.57390625 -6.133149991844055e0 -6.133149991844055e0
0.5740624999999999 -6.1445868025735475e0 -6.1445868025735475e0
0.57421875 -6.161678472994771e0 -6.161678472994771e0
0.574375 -6.171395848241053e0 -6.171395848241053e0
0.5745312499999999 -6.185396884081973e0 -6.185396884081973e0
0.5746875 -6.194461012275559e0 -6.194461012275559e0
0.57484375 -6.215939768525294e0 -6.215939768525294e0
0.575 -6.217635332585422e0 -6.217635332585422e0
0.5751562499999999 -6.24141143194567e0 -6.24141143194567e0
0.5753125 -6.254476614052754e0 -6.254476614052754e0
0.57546875 -6.266010620097012e0 -6.266010620097012e0
0.5756249999999999 -6.279950448679591e0 -6.279950448679591e0
0.57578125 -6.29002130465148e0 -6.29002130465148e0
0.5759375 -6.299256986529661e0 -6.299256986529661e0
0.57609375 -6.317151202965368e0 -6.317151202965368e0
0.5762499999999999 -6.332201379707675e0 -6.332201379707675e0
0.57640625 -6.341788042294928e0 -6.341788042294928e0
0.5765625 -6.354707912427164e0 -6.354707912427164e0
0.57671875 -6.37208942364561e0 -6.37208942364561e0
0.5768749999999999 -6.383234718375496e0 -6.383234718375496e0
0.57703125 -6.399307763231098e0 -6.399307763231098e0
0.5771875 -6.410233696315862e0 -6.410233696315862e0
0.5773437499999999 -6.4328147856272775e0 -6.4328147856272775e0
0.5775 -6.436388959756249e0 -6.436388959756249e0
0.57765625 -6.451740320428888e0 -6.451740320428888e0
0.5778125 -6.46716026508904e0 -6.46716026508904e0
0.5779687499999999 -6.4739986972345545e0 -6.4739986972345545e0
0.578125 -6.4911916663909945e0 -6.4911916663909945e0
0.57828125 -6.507678895712905e0 -6.507678895712905e0
0.5784374999999999 -6.518173911102684e0 -6.518173911102684e0
0.57859375 -6.532151890643098e0 -6.532151890643098e0
0.57875 -6.5489159665856445e0 -6.5489159665856445e0
0.57890625 -6.556071456616172e0 -6.556071456616172e0
0.5790624999999999 -6.571864930908367e0 -6.571864930908367e0
0.57921875 -6.588085737543514e0 -6.588085737543514e0
0.579375 -6.597195047304302e0 -6.597195047304302e0
0.5795312499999999 -6.61466894169377e0 -6.61466894169377e0
0.5796875 -6.6319846364711506e0 -6.6319846364711506e0
0.57984375 -6.649186919419952e0 -6.649186919419952e0
0.58 -6.657333409675919e0 -6.657333409675919e0
0.5801562499999999 -6.670489159037123e0 -6.670489159037123e0
0.5803125 -6.6835100094741104e0 -6.6835100094741104e0
0.58046875 -6.695305948052072e0 -6.695305948052072e0
0.580625 -6.711728972283998e0 -6.711728972283998e0
0.5807812499999999 -6.727653418953713e0 -6.727653418953713e0
0.5809375 -6.74099874404016e0 -6.74099874404016e0
0.58109375 -6.7487736219441725e0 -6.7487736219441725e0
0.5812499999999999 -6.768923605456683e0 -6.768923605456683e0
0.58140625 -6.780792583771079e0 -6.780792583771079e0
0.5815625 -6.788660020765581e0 -6.788660020765581e0
0.58171875 -6.806314032078324e0 -6.806314032078324e0
0.5818749999999999 -6.821086637609886e0 -6.821086637609886e0
0.58203125 -6.836084062627668e0 -6.836084062627668e0
0.5821875 -6.847619282772092e0 -6.847619282772092e0
0.5823437499999999 -6.865838708520476e0 -6.865838708520476e0
0.5825 -6.878914074872517e0 -6.878914074872517e0
0.58265625 -6.892167607950858e0 -6.892167607950858e0
0.5828125 -6.910784454295998e0 -6.910784454295998e0
0.5829687499999999 -6.923031425263678e0 -6.923031425263678e0
0.583125 -6.930884996367075e0 -6.930884996367075e0
0.58328125 -6.951927322468071e0 -6.951927322468071e0
0.5834374999999999 -6.96274529355839e0 -6.96274529355839e0
0.58359375 -6.982919392848151e0 -6.982919392848151e0
0.58375 -6.988380510893483e0 -6.988380510893483e0
0.58390625 -7.014995162293934e0 -7.014995162293934e0
0.5840624999999999 -7.0245300135921465e0 -7.0245300135921465e0
0.58421875 -7.042091494461664e0 -7.042091494461664e0
0.584375 -7.053259649965247e0 -7.053259649965247e0
0.58453125 -7.070420131417739e0 -7.070420131417739e0
0.5846874999999999 -7.077700316181398e0 -7.077700316181398e0
0.58484375 -7.097236915046841e0 -7.097236915046841e0
0.585 -7.112748349787415e0 -7.112748349787415e0
0.5851562499999999 -7.1300366946337075e0 -7.1300366946337075e0
0.5853125 -7.1375424624239425e0 -7.1375424624239425e0
0.58546875 -7.1549727466786575e0 -7.1549727466786575e0
0.585625 -7.169918060907156e0 -7.169918060907156e0
0.5857812499999999 -7.183113253115215e0 -7.183113253115215e0
0.5859375 -7.202261612006685e0 -7.202261612006685e0
0.58609375 -7.215813131086469e0 -7.215813131086469e0
0.5862499999999999 -7.230483817983048e0 -7.230483817983048e0
0.58640625 -7.242539874554103e0 -7.242539874554103e0
0.5865625 -7.253766913824682e0 -7.253766913824682e0
0.58671875 -7.268016578590567e0 -7.268016578590567e0
0.5868749999999999 -7.286618607455301e0 -7.286618607455301e0
0.58703125 -7.303077961894877e0 -7.303077961894877e0
0.5871875 -7.315499429405071e0 -7.315499429405071e0
0.5873437499999999 -7.329456263023593e0 -7.329456263023593e0
0.5875 -7.343512572528715e0 -7.343512572528715e0
0.58765625 -7.3655551436198206e0 -7.3655551436198206e0
0.5878125 -7.375879726812462e0 -7.375879726812462e0
0.5879687499999999 -7.394634572452167e0 -7.394634572452167e0
0.588125 -7.405459500555997e0 -7.405459500555997e0
0.58828125 -7.41884093047617e0 -7.41884093047617e0
0.5884375 -7.4376505181974775e0 -7.4376505181974775e0
0.5885937499999999 -7.453761569793022e0 -7.453761569793022e0
0.58875 -7.468939645231847e0 -7.468939645231847e0
0.58890625 -7.479743248212634e0 -7.479743248212634e0
0.5890624999999999 -7.499043111651934e0 -7.499043111651934e0
0.58921875 -7.511410289852455e0 -7.511410289852455e0
0.589375 -7.523130028816075e0 -7.523130028816075e0
0.58953125 -7.541154611599103e0 -7.541154611599103e0
0.5896874999999999 -7.557044253386328e0 -7.557044253386328e0
0.58984375 -7.566497772531482e0 -7.566497772531482e0
0.59 -7.587861790742471e0 -7.587861790742471e0
0.5901562499999999 -7.602338684514796e0 -7.602338684514796e0
0.5903125 -7.612871293551114e0 -7.612871293551114e0
0.59046875 -7.632239775706983e0 -7.632239775706983e0
0.590625 -7.644100727760195e0 -7.644100727760195e0
0.5907812499999999 -7.659515391816575e0 -7.659515391816575e0
0.5909375 -7.6744149021345205e0 -7.6744149021345205e0
0.59109375 -7.689787157421341e0 -7.689787157421341e0
0.5912499999999999 -7.713832411388983e0 -7.713832411388983e0
0.59140625 -7.72339775150005e0 -7.72339775150005e0
0.5915625 -7.734220460264458e0 -7.734220460264458e0
0.59171875 -7.75216054978984e0 -7.75216054978984e0
0.5918749999999999 -7.768019811000903e0 -7.768019811000903e0
0.59203125 -7.782140234201114e0 -7.782140234201114e0
0.5921875 -7.804082376152399e0 -7.804082376152399e0
0.59234375 -7.816337087610298e0 -7.816337087610298e0
0.5924999999999999 -7.828415617363879e0 -7.828415617363879e0
0.59265625 -7.844377565490566e0 -7.844377565490566e0
0.5928125 -7.8598332055715385e0 -7.8598332055715385e0
0.5929687499999999 -7.875665663441458e0 -7.875665663441458e0
0.593125 -7.894571170621992e0 -7.894571170621992e0
0.59328125 -7.90570213199482e0 -7.90570213199482e0
0.5934375 -7.920116655367854e0 -7.920116655367854e0
0.5935937499999999 -7.939655539769154e0 -7.939655539769154e0
0.59375 -7.9554456313811155e0 -7.9554456313811155e0
0.59390625 -7.965620343545259e0 -7.965620343545259e0
0.5940624999999999 -7.980920819911551e0 -7.980920819911551e0
0.59421875 -7.995353328260142e0 -7.995353328260142e0
0.594375 -8.014732928945085e0 -8.014732928945085e0
0.59453125 -8.039731965161144e0 -8.039731965161144e0
0.5946874999999999 -8.049252565691011e0 -8.049252565691011e0
0.59484375 -8.06655235745763e0 -8.06655235745763e0
0.595 -8.078986037355497e0 -8.078986037355497e0
0.5951562499999999 -8.098500378966326e0 -8.098500378966326e0
0.5953125 -8.112036471495975e0 -8.112036471495975e0
0.59546875 -8.126429923789209e0 -8.126429923789209e0
0.595625 -8.144644245899434e0 -8.144644245899434e0
0.5957812499999999 -8.16291327978235e0 -8.16291327978235e0
0.5959375 -8.17178865211128e0 -8.17178865211128e0
0.59609375 -8.191288617503295e0 -8.191288617503295e0
0.59625 -8.206221815249654e0 -8.206221815249654e0
0.5964062499999999 -8.22644184892676e0 -8.22644184892676e0
0.5965625 -8.245706969429255e0 -8.245706969429255e0
0.59671875 -8.254455345792456e0 -8.254455345792456e0
0.5968749999999999 -8.271262845521795e0 -8.271262845521795e0
0.59703125 -8.289621627773903e0 -8.289621627773903e0
0.5971875 -8.303385275387035e0 -8.303385275387035e0
0.59734375 -8.320787942354235e0 -8.320787942354235e0
0.5974999999999999 -8.341547790308203e0 -8.341547790308203e0
0.59765625 -8.35401818791326e0 -8.35401818791326e0
0.5978125 -8.378510972760358e0 -8.378510972760358e0
0.5979687499999999 -8.387181126982176e0 -8.387181126982176e0
0.598125 -8.403060252794893e0 -8.403060252794893e0
0.59828125 -8.420246264677933e0 -8.420246264677933e0
0.5984375 -8.430643402885215e0 -8.430643402885215e0
0.5985937499999999 -8.4530117983764e0 -8.4530117983764e0
0.59875 -8.467219882433545e0 -8.467219882433545e0
0.59890625 -8.486558851807166e0 -8.486558851807166e0
0.5990624999999999 -8.499444643669284e0 -8.499444643669284e0
0.59921875 -8.520561000383912e0 -8.520561000383912e0
0.599375 -8.537255512769269e0 -8.537255512769269e0
0.59953125 -8.550800781382184e0 -8.550800781382184e0
0.5996874999999999 -8.564275331771858e0 -8.564275331771858e0
0.59984375 -8.582080197309159e0 -8.582080197309159e0
0.6 -8.599007714293128e0 -8.599007714293128e0
0.60015625 -8.610144140638175e0 -8.610144140638175e0
0.6003124999999999 -8.63022067970025e0 -8.63022067970025e0
0.60046875 -8.647700549335303e0 -8.647700549335303e0
0.600625 -8.664729159037568e0 -8.664729159037568e0
0.6007812499999999 -8.685513037592107e0 -8.685513037592107e0
0.6009375 -8.705217529022155e0 -8.705217529022155e0
0.60109375 -8.71630165919675e0 -8.71630165919675e0
0.60125 -8.736266641096398e0 -8.736266641096398e0
0.6014062499999999 -8.749294689205561e0 -8.749294689205561e0
0.6015625 -8.771892304119609e0 -8.771892304119609e0
0.60171875 -8.784671914629206e0 -8.784671914629206e0
0.6018749999999999 -8.801804888100213e0 -8.801804888100213e0
0.60203125 -8.815874130568607e0 -8.815874130568607e0
0.6021875 -8.838317469799966e0 -8.838317469799966e0
0.60234375 -8.850342935033103e0 -8.850342935033103e0
0.6024999999999999 -8.871294449737041e0 -8.871294449737041e0
0.60265625 -8.883293716223369e0 -8.883293716223369e0
0.6028125 -8.909940350459982e0 -8.909940350459982e0
0.6029687499999999 -8.918510035507614e0 -8.918510035507614e0
0.603125 -8.945533721728742e0 -8.945533721728742e0
0.60328125 -8.95430951062105e0 -8.95430951062105e0
0.6034375 -8.970616505222159e0 -8.970616505222159e0
0.6035937499999999 -8.99133666350537e0 -8.99133666350537e0
0.60375 -9.012873638533227e0 -9.012873638533227e0
0.60390625 -9.028494063224406e0 -9.028494063224406e0
0.6040625 -9.042316509090659e0 -9.042316509090659e0
0.6042187499999999 -9.061987895454939e0 -9.061987895454939e0
0.604375 -9.082610303598647e0 -9.082610303598647e0
0.60453125 -9.100586598294347e0 -9.100586598294347e0
0.6046874999999999 -9.117564401462067e0 -9.117564401462067e0
0.60484375 -9.12890041485395e0 -9.12890041485395e0
0.605 -9.149083022046005e0 -9.149083022046005e0
0.60515625 -9.168213057157407e0 -9.168213057157407e0
0.6053124999999999 -9.184715150203209e0 -9.184715150203209e0
0.60546875 -9.19927049429345e0 -9.19927049429345e0
0.605625 -9.216540591294978e0 -9.216540591294978e0
0.6057812499999999 -9.235616775062061e0 -9.235616775062061e0
0.6059375 -9.254326461276895e0 -9.254326461276895e0
0.60609375 -9.273740413494414e0 -9.273740413494414e0
0.60625 -9.288825170113858e0 -9.288825170113858e0
0.6064062499999999 -9.304218112221696e0 -9.304218112221696e0
0.6065625 -9.324581658054802e0 -9.324581658054802e0
0.60671875 -9.341769737252951e0 -9.341769737252951e0
0.6068749999999999 -9.357414603579235e0 -9.357414603579235e0
0.60703125 -9.380146141814128e0 -9.380146141814128e0
0.6071875 -9.392242044305538e0 -9.392242044305538e0
0.60734375 -9.41461294931475e0 -9.41461294931475e0
0.6074999999999999 -9.429106301657901e0 -9.429106301657901e0
0.60765625 -9.450460231951928e0 -9.450460231951928e0
0.6078125 -9.462427107364254e0 -9.462427107364254e0
0.60796875 -9.478740252941241e0 -9.478740252941241e0
0.6081249999999999 -9.504053450235523e0 -9.504053450235523e0
0.60828125 -9.518418471496323e0 -9.518418471496323e0
0.6084375 -9.533635252131779e0 -9.533635252131779e0
0.6085937499999999 -9.557035503384958e0 -9.557035503384958e0
0.60875 -9.574788431818723e0 -9.574788431818723e0
0.60890625 -9.596133140567025e0 -9.596133140567025e0
0.6090625 -9.609721776766326e0 -9.609721776766326e0
0.6092187499999999 -9.629777685783727e0 -9.629777685783727e0
0.609375 -9.649871095638508e0 -9.649871095638508e0
0.60953125 -9.663209009794462e0 -9.663209009794462e0
0.6096874999999999 -9.683379181280605e0 -9.683379181280605e0
0.60984375 -9.70374053812481e0 -9.70374053812481e0
0.61 -9.72301583587029e0 -9.72301583587029e0
0.61015625 -9.735191105946404e0 -9.735191105946404e0
0.6103124999999999 -9.762634132468355e0 -9.762634132468355e0
0.61046875 -9.782052572760511e0 -9.782052572760511e0
0.610625 -9.796573135577608e0 -9.796573135577608e0
0.6107812499999999 -9.811424546671168e0 -9.811424546671168e0
0.6109375 -9.838480141799044e0 -9.838480141799044e0
0.61109375 -9.85206876036529e0 -9.85206876036529e0
0.61125 -9.872028063304986e0 -9.872028063304986e0
0.6114062499999999 -9.886085370888457e0 -9.886085370888457e0
0.6115625 -9.910370391273608e0 -9.910370391273608e0
0.61171875 -9.931861579234072e0 -9.931861579234072e0
0.611875 -9.944162437805124e0 -9.944162437805124e0
0.6120312499999999 -9.966614239015206e0 -9.966614239015206e0
0.6121875 -9.97829447873807e0 -9.97829447873807e0
0.61234375 -9.994149531886086e0 -9.994149531886086e0
0.6124999999999999 -1.0013867951272294e1 -1.0013867951272294e1
0.61265625 -1.0034705159241701e1 -1.0034705159241701e1
0.6128125 -1.0046856954374851e1 -1.0046856954374851e1
0.61296875 -1.006830853776575e1 -1.006830853776575e1
0.6131249999999999 -1.0088660762723356e1 -1.0088660762723356e1
0.61328125 -1.010918200894759e1 -1.010918200894759e1
0.6134375 -1.0128558236499947e1 -1.0128558236499947e1
0.6135937499999999 -1.0146928805812484e1 -1.0146928805812484e1
0.61375 -1.0165227666616437e1 -1.0165227666616437e1
0.61390625 -1.0187051575831736e1 -1.0187051575831736e1
0.6140625 -1.0199637034661754e1 -1.0199637034661754e1
0.6142187499999999 -1.022551800361254e1 -1.022551800361254e1
0.614375 -1.02354705610797e1 -1.02354705610797e1
0.61453125 -1.026159749193386e1 -1.026159749193386e1
0.6146874999999999 -1.0281411439239099e1 -1.0281411439239099e1
0.61484375 -1.029349343078349e1 -1.029349343078349e1
0.615 -1.031862135024432e1 -1.031862135024432e1
0.61515625 -1.033996094602532e1 -1.033996094602532e1
0.6153124999999999 -1.0354833549750373e1 -1.0354833549750373e1
0.61546875 -1.037629302742659e1 -1.037629302742659e1
0.615625 -1.0392622208792835e1 -1.0392622208792835e1
0.61578125 -1.0417562219269774e1 -1.0417562219269774e1
0.6159374999999999 -1.0435016805536469e1 -1.0435016805536469e1
0.61609375 -1.044956253104562e1 -1.044956253104562e1
0.61625 -1.0474000521014494e1 -1.0474000521014494e1
0.6164062499999999 -1.0493367317148175e1 -1.0493367317148175e1
0.6165625 -1.051775981949965e1 -1.051775981949965e1
0.61671875 -1.0526416228209944e1 -1.0526416228209944e1
0.616875 -1.0550718903005935e1 -1.0550718903005935e1
0.6170312499999999 -1.05669647499488e1 -1.05669647499488e1
0.6171875 -1.0586478274619656e1 -1.0586478274619656e1
0.61734375 -1.0607087570612356e1 -1.0607087570612356e1
0.6174999999999999 -1.0625937929867922e1 -1.0625937929867922e1
0.61765625 -1.0650310161727083e1 -1.0650310161727083e1
0.6178125 -1.0668181716599355e1 -1.0668181716599355e1
0.61796875 -1.0685462672977854e1 -1.0685462672977854e1
0.6181249999999999 -1.0709624691905963e1 -1.0709624691905963e1
0.61828125 -1.0725716577935662e1 -1.0725716577935662e1
0.6184375 -1.0739577271419028e1 -1.0739577271419028e1
0.6185937499999999 -1.0759032391344652e1 -1.0759032391344652e1
0.61875 -1.0783330373290317e1 -1.0783330373290317e1
0.61890625 -1.0799807758948708e1 -1.0799807758948708e1
0.6190625 -1.0824912019847778e1 -1.0824912019847778e1
0.6192187499999999 -1.0850388303021026e1 -1.0850388303021026e1
0.619375 -1.0866844617050509e1 -1.0866844617050509e1
0.61953125 -1.0883225654482038e1 -1.0883225654482038e1
0.6196875 -1.0907819564086202e1 -1.0907819564086202e1
0.6198437499999999 -1.0925040641020422e1 -1.0925040641020422e1
0.62 -1.0943020120930276e1 -1.0943020120930276e1
0.62015625 -1.0964029458930161e1 -1.0964029458930161e1
0.6203124999999999 -1.0986497036716463e1 -1.0986497036716463e1
0.62046875 -1.1006871969720185e1 -1.1006871969720185e1
0.620625 -1.1026438921717334e1 -1.1026438921717334e1
0.62078125 -1.1044196064460555e1 -1.1044196064460555e1
0.6209374999999999 -1.1065957916927635e1 -1.1065957916927635e1
0.62109375 -1.1083359839512303e1 -1.1083359839512303e1
0.62125 -1.1102989509448951e1 -1.1102989509448951e1
0.6214062499999999 -1.1119442606913543e1 -1.1119442606913543e1
0.6215625 -1.1144318438892531e1 -1.1144318438892531e1
0.62171875 -1.1168989527354432e1 -1.1168989527354432e1
0.621875 -1.1191798624700203e1 -1.1191798624700203e1
0.6220312499999999 -1.1206364688136153e1 -1.1206364688136153e1
0.6221875 -1.1229745462732415e1 -1.1229745462732415e1
0.62234375 -1.1250138528899305e1 -1.1250138528899305e1
0.6224999999999999 -1.1269978304613295e1 -1.1269978304613295e1
0.62265625 -1.1296435140507418e1 -1.1296435140507418e1
0.6228125 -1.130852390276147e1 -1.130852390276147e1
0.62296875 -1.133512235398536e1 -1.133512235398536e1
0.6231249999999999 -1.1352617501198955e1 -1.1352617501198955e1
0.62328125 -1.1375807965703705e1 -1.1375807965703705e1
0.6234375 -1.1393857984348477e1 -1.1393857984348477e1
0.62359375 -1.1410784467432284e1 -1.1410784467432284e1
0.6237499999999999 -1.1437265494296133e1 -1.1437265494296133e1
0.62390625 -1.1453834216593185e1 -1.1453834216593185e1
0.6240625 -1.147344132071982e1 -1.147344132071982e1
0.6242187499999999 -1.1491116451997248e1 -1.1491116451997248e1
0.624375 -1.1519066712302509e1 -1.1519066712302509e1
0.62453125 -1.1536966022640689e1 -1.1536966022640689e1
0.6246875 -1.155989739524154e1 -1.155989739524154e1
0.6248437499999999 -1.1584527227412144e1 -1.1584527227412144e1
0.625 -1.1598536281769446e1 -1.1598536281769446e1
0.62515625 -1.162461263775578e1 -1.162461263775578e1
0.6253124999999999 -1.1642442084289149e1 -1.1642442084289149e1
0.62546875 -1.1661569714549676e1 -1.1661569714549676e1
0.625625 -1.1687873222443903e1 -1.1687873222443903e1
0.62578125 -1.1702349879548654e1 -1.1702349879548654e1
0.6259374999999999 -1.1723935543905162e1 -1.1723935543905162e1
0.62609375 -1.1742661739139356e1 -1.1742661739139356e1
0.62625 -1.1770853656435355e1 -1.1770853656435355e1
0.6264062499999999 -1.1792113628756004e1 -1.1792113628756004e1
0.6265625 -1.1809518444037002e1 -1.1809518444037002e1
0.62671875 -1.1832173406278406e1 -1.1832173406278406e1
0.626875 -1.1853686777750744e1 -1.1853686777750744e1
0.6270312499999999 -1.1876596018240269e1 -1.1876596018240269e1
0.6271875 -1.1895652207207212e1 -1.1895652207207212e1
0.62734375 -1.1916812705212186e1 -1.1916812705212186e1
0.6275 -1.1937350174551119e1 -1.1937350174551119e1
0.6276562499999999 -1.1955695327869824e1 -1.1955695327869824e1
0.6278125 -1.1979812355153006e1 -1.1979812355153006e1
0.62796875 -1.2002016473959491e1 -1.2002016473959491e1
0.6281249999999999 -1.202509782093154e1 -1.202509782093154e1
0.62828125 -1.2048650942606917e1 -1.2048650942606917e1
0.6284375 -1.2072610148591655e1 -1.2072610148591655e1
0.62859375 -1.2096965574955965e1 -1.2096965574955965e1
0.6287499999999999 -1.2108432543338557e1 -1.2108432543338557e1
0.62890625 -1.2131041600496763e1 -1.2131041600496763e1
0.6290625 -1.2155031007045698e1 -1.2155031007045698e1
0.6292187499999999 -1.2177637485178428e1 -1.2177637485178428e1
0.629375 -1.2202056208826043e1 -1.2202056208826043e1
0.62953125 -1.2218640180392477e1 -1.2218640180392477e1
0.6296875 -1.2245730694836148e1 -1.2245730694836148e1
0.6298437499999999 -1.2268487931097589e1 -1.2268487931097589e1
0.63 -1.2284986758277519e1 -1.2284986758277519e1
0.63015625 -1.2309945991329933e1 -1.2309945991329933e1
0.6303124999999999 -1.2328535948601775e1 -1.2328535948601775e1
0.63046875 -1.2356304220800958e1 -1.2356304220800958e1
0.630625 -1.2378945726455022e1 -1.2378945726455022e1
0.63078125 -1.2398201234270637e1 -1.2398201234270637e1
0.6309374999999999 -1.2425080075577462e1 -1.2425080075577462e1
0.63109375 -1.2444439673906864e1 -1.2444439673906864e1
0.63125 -1.24618906356339e1 -1.24618906356339e1
0.63140625 -1.2487775388923474e1 -1.2487775388923474e1
0.6315624999999999 -1.2509570795457257e1 -1.2509570795457257e1
0.63171875 -1.2524253727860533e1 -1.2524253727860533e1
0.631875 -1.2551328311646394e1 -1.2551328311646394e1
0.6320312499999999 -1.256589668785984e1 -1.256589668785984e1
0.6321875 -1.2597870115002998e1 -1.2597870115002998e1
0.63234375 -1.2615787995929459e1 -1.2615787995929459e1
0.6325 -1.2643877468851379e1 -1.2643877468851379e1
0.6326562499999999 -1.266143742523247e1 -1.266143742523247e1
0.6328125 -1.2681849816355971e1 -1.2681849816355971e1
0.63296875 -1.2702784412614001e1 -1.2702784412614001e1
0.6331249999999999 -1.2721319154149178e1 -1.2721319154149178e1
0.63328125 -1.2750449770580254e1 -1.2750449770580254e1
0.6334375 -1.2774042853667034e1 -1.2774042853667034e1
0.63359375 -1.2792359276054022e1 -1.2792359276054022e1
0.6337499999999999 -1.2826844685246733e1 -1.2826844685246733e1
0.63390625 -1.2838193780194224e1 -1.2838193780194224e1
0.6340625 -1.286157345741669e1 -1.286157345741669e1
0.6342187499999999 -1.2886638720998299e1 -1.2886638720998299e1
0.634375 -1.2906144137742622e1 -1.2906144137742622e1
0.63453125 -1.2938458374684679e1 -1.2938458374684679e1
0.6346875 -1.2959908603746335e1 -1.2959908603746335e1
0.6348437499999999 -1.2974269134902052e1 -1.2974269134902052e1
0.635 -1.3003588480964318e1 -1.3003588480964318e1
0.63515625 -1.3025585576933118e1 -1.3025585576933118e1
0.6353125 -1.304626020176449e1 -1.304626020176449e1
0.6354687499999999 -1.3070918597887221e1 -1.3070918597887221e1
0.635625 -1.3094425876729538e1 -1.3094425876729538e1
0.63578125 -1.31154610776751e1 -1.31154610776751e1
0.6359374999999999 -1.3141743596696479e1 -1.3141743596696479e1
0.63609375 -1.3165274480896933e1 -1.3165274480896933e1
0.63625 -1.3186969416880693e1 -1.3186969416880693e1
0.63640625 -1.3209598496911049e1 -1.3209598496911049e1
0.6365624999999999 -1.3229316093207736e1 -1.3229316093207736e1
0.63671875 -1.3258006487819166e1 -1.3258006487819166e1
0.636875 -1.3280279265949794e1 -1.3280279265949794e1
0.6370312499999999 -1.3298988705932352e1 -1.3298988705932352e1
0.6371875 -1.3323302740188929e1 -1.3323302740188929e1
0.63734375 -1.3342778269894616e1 -1.3342778269894616e1
0.6375 -1.3365767012766192e1 -1.3365767012766192e1
0.6376562499999999 -1.3401352184656908e1 -1.3401352184656908e1
0.6378125 -1.341786136684852e1 -1.341786136684852e1
0.63796875 -1.3445479207205445e1 -1.3445479207205445e1
0.6381249999999999 -1.3467522014274955e1 -1.3467522014274955e1
0.63828125 -1.3492033141886687e1 -1.3492033141886687e1
0.6384375 -1.3512849591572667e1 -1.3512849591572667e1
0.63859375 -1.3534908663649794e1 -1.3534908663649794e1
0.6387499999999999 -1.355641753996617e1 -1.355641753996617e1
0.63890625 -1.3584941595830124e1 -1.3584941595830124e1
0.6390625 -1.3602956493933853e1 -1.3602956493933853e1
0.63921875 -1.3630133935852037e1 -1.3630133935852037e1
0.6393749999999999 -1.3654164326042583e1 -1.3654164326042583e1
0.63953125 -1.367475969152435e1 -1.367475969152435e1
0.6396875 -1.370380517959331e1 -1.370380517959331e1
0.6398437499999999 -1.3724476666391475e1 -1.3724476666391475e1
0.64 -1.3752525400646455e1 -1.3752525400646455e1
0.64015625 -1.3768388687417492e1 -1.3768388687417492e1
0.6403125 -1.379802650622998e1 -1.379802650622998e1
0.6404687499999999 -1.3821102160231085e1 -1.3821102160231085e1
0.640625 -1.3840223424571214e1 -1.3840223424571214e1
0.64078125 -1.3865443408206893e1 -1.3865443408206893e1
0.6409374999999999 -1.389412552839105e1 -1.389412552839105e1
0.64109375 -1.391576735241717e1 -1.391576735241717e1
0.64125 -1.3945120132422353e1 -1.3945120132422353e1
0.64140625 -1.3969557768100977e1 -1.3969557768100977e1
0.6415624999999999 -1.3989576134465388e1 -1.3989576134465388e1
0.64171875 -1.401297906770089e1 -1.401297906770089e1
0.641875 -1.4041375727766827e1 -1.4041375727766827e1
0.6420312499999999 -1.4066175696338242e1 -1.4066175696338242e1
0.6421875 -1.4089701620652995e1 -1.4089701620652995e1
0.64234375 -1.4109543741593889e1 -1.4109543741593889e1
0.6425 -1.4133745278410352e1 -1.4133745278410352e1
0.6426562499999999 -1.4157620361969357e1 -1.4157620361969357e1
0.6428125 -1.4181859760721473e1 -1.4181859760721473e1
0.64296875 -1.42102920296307e1 -1.42102920296307e1
0.643125 -1.4238859407250011e1 -1.4238859407250011e1
0.6432812499999999 -1.4262076720768228e1 -1.4262076720768228e1
0.6434375 -1.4283638174538801e1 -1.4283638174538801e1
0.64359375 -1.4307049453776308e1 -1.4307049453776308e1
0.6437499999999999 -1.4330172118078572e1 -1.4330172118078572e1
0.64390625 -1.4361473551634681e1 -1.4361473551634681e1
0.6440625 -1.4372773580329586e1 -1.4372773580329586e1
0.64421875 -1.4401494243865791e1 -1.4401494243865791e1
0.6443749999999999 -1.4432289896987932e1 -1.4432289896987932e1
0.64453125 -1.445457907166503e1 -1.445457907166503e1
0.6446875 -1.4482718563396539e1 -1.4482718563396539e1
0.6448437499999999 -1.4508608922079993e1 -1.4508608922079993e1
0.645 -1.453320905018979e1 -1.453320905018979e1
0.64515625 -1.4555026644271102e1 -1.4555026644271102e1
0.6453125 -1.4580847657615386e1 -1.4580847657615386e1
0.6454687499999999 -1.4606617224890279e1 -1.4606617224890279e1
0.645625 -1.4633460808680702e1 -1.4633460808680702e1
0.64578125 -1.4664127373780794e1 -1.4664127373780794e1
0.6459374999999999 -1.4675989084944213e1 -1.4675989084944213e1
0.64609375 -1.4705320373483183e1 -1.4705320373483183e1
0.64625 -1.4731629607018995e1 -1.4731629607018995e1
0.64640625 -1.4759378598911617e1 -1.4759378598911617e1
0.6465624999999999 -1.4785599257059694e1 -1.4785599257059694e1
0.64671875 -1.480834196683697e1 -1.480834196683697e1
0.646875 -1.4828717748695972e1 -1.4828717748695972e1
0.64703125 -1.4861085702865303e1 -1.4861085702865303e1
0.6471874999999999 -1.4888664011256942e1 -1.4888664011256942e1
0.64734375 -1.4912836016097408e1 -1.4912836016097408e1
0.6475 -1.4941304912540609e1 -1.4941304912540609e1
0.6476562499999999 -1.496151320936253e1 -1.496151320936253e1
0.6478125 -1.4988415726313924e1 -1.4988415726313924e1
0.64796875 -1.5008595946286341e1 -1.5008595946286341e1
0.648125 -1.5036880189233734e1 -1.5036880189233734e1
0.6482812499999999 -1.50678686576967e1 -1.50678686576967e1
0.6484375 -1.5092707002261086e1 -1.5092707002261086e1
0.64859375 -1.5114284648389066e1 -1.5114284648389066e1
0.6487499999999999 -1.5145416742345851e1 -1.5145416742345851e1
0.64890625 -1.516641491390721e1 -1.516641491390721e1
0.6490625 -1.5200316873115362e1 -1.5200316873115362e1
0.64921875 -1.5225017472161262e1 -1.5225017472161262e1
0.6493749999999999 -1.5246433059262536e1 -1.5246433059262536e1
0.64953125 -1.5269060113906171e1 -1.5269060113906171e1
0.6496875 -1.5298298546785254e1 -1.5298298546785254e1
0.6498437499999999 -1.532669129790731e1 -1.532669129790731e1
0.65 -1.5353378685331627e1 -1.5353378685331627e1
0.65015625 -1.5373535291124035e1 -1.5373535291124035e1
0.6503125 -1.5402717255154194e1 -1.5402717255154194e1
0.6504687499999999 -1.5430908027616915e1 -1.5430908027616915e1
0.650625 -1.545561239788919e1 -1.545561239788919e1
0.65078125 -1.5485951481357752e1 -1.5485951481357752e1
0.6509375 -1.5512357308192868e1 -1.5512357308192868e1
0.6510937499999999 -1.5537468798785149e1 -1.5537468798785149e1
0.65125 -1.5562077350354294e1 -1.5562077350354294e1
0.65140625 -1.558648347477044e1 -1.558648347477044e1
0.6515624999999999 -1.5613977618883219e1 -1.5613977618883219e1
0.65171875 -1.5645354119608164e1 -1.5645354119608164e1
0.651875 -1.5673283007819073e1 -1.5673283007819073e1
0.65203125 -1.5699933189636631e1 -1.5699933189636631e1
0.6521874999999999 -1.5717636576643663e1 -1.5717636576643663e1
0.65234375 -1.574897373439132e1 -1.574897373439132e1
0.6525 -1.5780067953630414e1 -1.5780067953630414e1
0.6526562499999999 -1.5803073696995007e1 -1.5803073696995007e1
0.6528125 -1.5831190534803973e1 -1.5831190534803973e1
0.65296875 -1.5859099537642187e1 -1.5859099537642187e1
0.653125 -1.5883417262191706e1 -1.5883417262191706e1
0.6532812499999999 -1.590800769499453e1 -1.590800769499453e1
0.6534375 -1.5935983281164518e1 -1.5935983281164518e1
0.65359375 -1.5961456395619571e1 -1.5961456395619571e1
0.6537499999999999 -1.5988634278863465e1 -1.5988634278863465e1
0.65390625 -1.602041564050007e1 -1.602041564050007e1
0.6540625 -1.6048132197114064e1 -1.6048132197114064e1
0.65421875 -1.6071450777833952e1 -1.6071450777833952e1
0.6543749999999999 -1.6102652306261753e1 -1.6102652306261753e1
0.65453125 -1.612827739037636e1 -1.612827739037636e1
0.6546875 -1.6157064637122694e1 -1.6157064637122694e1
0.65484375 -1.618586455172528e1 -1.618586455172528e1
0.6549999999999999 -1.6212635742239236e1 -1.6212635742239236e1
0.65515625 -1.6228586329616128e1 -1.6228586329616128e1
0.6553125 -1.626081463343173e1 -1.626081463343173e1
0.6554687499999999 -1.6289450425782043e1 -1.6289450425782043e1
0.655625 -1.6314872680549406e1 -1.6314872680549406e1
0.65578125 -1.6341609470865087e1 -1.6341609470865087e1
0.6559375 -1.6372306591733896e1 -1.6372306591733896e1
0.6560937499999999 -1.640126156611297e1 -1.640126156611297e1
0.65625 -1.6430174825498916e1 -1.6430174825498916e1
0.65640625 -1.6451796399922905e1 -1.6451796399922905e1
0.6565624999999999 -1.6488297375526663e1 -1.6488297375526663e1
0.65671875 -1.6511627449197313e1 -1.6511627449197313e1
0.656875 -1.6536784368645904e1 -1.6536784368645904e1
0.65703125 -1.656812933071189e1 -1.656812933071189e1
0.6571874999999999 -1.6598024185382947e1 -1.6598024185382947e1
0.65734375 -1.662061830431532e1 -1.662061830431532e1
0.6575 -1.6648625806507717e1 -1.6648625806507717e1
0.6576562499999999 -1.668155743437621e1 -1.668155743437621e1
0.6578125 -1.6706713026238795e1 -1.6706713026238795e1
0.65796875 -1.6735159670129924e1 -1.6735159670129924e1
0.658125 -1.6767218062985485e1 -1.6767218062985485e1
0.6582812499999999 -1.6795120412377464e1 -1.6795120412377464e1
0.6584375 -1.682574000744905e1 -1.682574000744905e1
0.65859375 -1.6852601046037826e1 -1.6852601046037826e1
0.65875 -1.6884992073635495e1 -1.6884992073635495e1
0.6589062499999999 -1.6912239597025128e1 -1.6912239597025128e1
0.6590625 -1.693100146459171e1 -1.693100146459171e1
0.65921875 -1.696888997834464e1 -1.696888997834464e1
0.6593749999999999 -1.6996036132754462e1 -1.6996036132754462e1
0.65953125 -1.7021530892431265e1 -1.7021530892431265e1
0.6596875 -1.7048436906532352e1 -1.7048436906532352e1
0.65984375 -1.70828887742203e1 -1.70828887742203e1
0.6599999999999999 -1.7107794181143227e1 -1.7107794181143227e1
0.66015625 -1.7134736961855488e1 -1.7134736961855488e1
0.6603125 -1.716786117715703e1 -1.716786117715703e1
0.6604687499999999 -1.718999373258459e1 -1.718999373258459e1
0.660625 -1.72239981070473e1 -1.72239981070473e1
0.66078125 -1.7250381378535913e1 -1.7250381378535913e1
0.6609375 -1.7277000333968154e1 -1.7277000333968154e1
0.6610937499999999 -1.7305942890686374e1 -1.7305942890686374e1
0.66125 -1.7341986460546487e1 -1.7341986460546487e1
0.66140625 -1.7367506283144913e1 -1.7367506283144913e1
0.6615624999999999 -1.7398248350427203e1 -1.7398248350427203e1
0.66171875 -1.742154664777474e1 -1.742154664777474e1
0.661875 -1.7447029270492813e1 -1.7447029270492813e1
0.66203125 -1.7473418970039184e1 -1.7473418970039184e1
0.6621874999999999 -1.7511423728032078e1 -1.7511423728032078e1
0.66234375 -1.7539235695620228e1 -1.7539235695620228e1
0.6625 -1.7570314014442438e1 -1.7570314014442438e1
0.66265625 -1.7601530010478946e1 -1.7601530010478946e1
0.6628124999999999 -1.7630391615925937e1 -1.7630391615925937e1
0.66296875 -1.765556062546313e1 -1.765556062546313e1
0.663125 -1.7684057853794975e1 -1.7684057853794975e1
0.6632812499999999 -1.771964161407511e1 -1.771964161407511e1
0.6634375 -1.7742858310380434e1 -1.7742858310380434e1
0.66359375 -1.7768288187509206e1 -1.7768288187509206e1
0.66375 -1.780470404279192e1 -1.780470404279192e1
0.6639062499999999 -1.783764399128456e1 -1.783764399128456e1
0.6640625 -1.7868926769974514e1 -1.7868926769974514e1
0.66421875 -1.789497835473987e1 -1.789497835473987e1
0.6643749999999999 -1.7923630491751574e1 -1.7923630491751574e1
0.66453125 -1.7955037937152674e1 -1.7955037937152674e1
0.6646875 -1.7981778418727863e1 -1.7981778418727863e1
0.66484375 -1.8013406861628546e1 -1.8013406861628546e1
0.6649999999999999 -1.8044360675241087e1 -1.8044360675241087e1
0.66515625 -1.8067529697627215e1 -1.8067529697627215e1
0.6653125 -1.8100822096270868e1 -1.8100822096270868e1
0.6654687499999999 -1.8130931219710256e1 -1.8130931219710256e1
0.665625 -1.8164376334427125e1 -1.8164376334427125e1
0.66578125 -1.819295173308462e1 -1.819295173308462e1
0.6659375 -1.822189471098006e1 -1.822189471098006e1
0.6660937499999999 -1.8256790831015287e1 -1.8256790831015287e1
0.66625 -1.8282142501403833e1 -1.8282142501403833e1
0.66640625 -1.8315057505659134e1 -1.8315057505659134e1
0.6665625 -1.8350390047685842e1 -1.8350390047685842e1
0.6667187499999999 -1.837786413615556e1 -1.837786413615556e1
0.666875 -1.840382832815255e1 -1.840382832815255e1
0.66703125 -1.843335371775408e1 -1.843335371775408e1
0.6671874999999999 -1.846669126966146e1 -1.846669126966146e1
0.66734375 -1.8497516647248695e1 -1.8497516647248695e1
0.6675 -1.8519051139242556e1 -1.8519051139242556e1
0.66765625 -1.8559532911238485e1 -1.8559532911238485e1
0.6678124999999999 -1.8587260252105416e1 -1.8587260252105416e1
0.66796875 -1.8615195545815432e1 -1.8615195545815432e1
0.668125 -1.8649023938767705e1 -1.8649023938767705e1
0.6682812499999999 -1.8683084412347462e1 -1.8683084412347462e1
0.6684375 -1.8712475303910033e1 -1.8712475303910033e1
0.66859375 -1.8739702800310916e1 -1.8739702800310916e1
0.66875 -1.876939075330376e1 -1.876939075330376e1
0.6689062499999999 -1.880219060669794e1 -1.880219060669794e1
0.6690625 -1.8840222038541988e1 -1.8840222038541988e1
0.66921875 -1.8860920664574287e1 -1.8860920664574287e1
0.6693749999999999 -1.889352640419117e1 -1.889352640419117e1
0.66953125 -1.892763731535849e1 -1.892763731535849e1
0.6696875 -1.8956274640086868e1 -1.8956274640086868e1
0.66984375 -1.8993915977880143e1 -1.8993915977880143e1
0.6699999999999999 -1.9018611916116306e1 -1.9018611916116306e1
0.67015625 -1.905219674121515e1 -1.905219674121515e1
0.6703125 -1.908153898106645e1 -1.908153898106645e1
0.67046875 -1.9112577757739764e1 -1.9112577757739764e1
0.6706249999999999 -1.9150179164379615e1 -1.9150179164379615e1
0.67078125 -1.9169477593651727e1 -1.9169477593651727e1
0.6709375 -1.921190689315842e1 -1.921190689315842e1
0.6710937499999999 -1.923564401045048e1 -1.923564401045048e1
0.67125 -1.9275762462088387e1 -1.9275762462088387e1
0.67140625 -1.9306283124631882e1 -1.9306283124631882e1
0.6715625 -1.9331432740519467e1 -1.9331432740519467e1
0.6717187499999999 -1.9361887570015206e1 -1.9361887570015206e1
0.671875 -1.939997702075636e1 -1.939997702075636e1
0.67203125 -1.943383247109461e1 -1.943383247109461e1
0.6721874999999999 -1.9463603663855856e1 -1.9463603663855856e1
0.67234375 -1.9497038970574586e1 -1.9497038970574586e1
0.6725 -1.9524048610345353e1 -1.9524048610345353e1
0.67265625 -1.955659694054504e1 -1.955659694054504e1
0.6728124999999999 -1.9588999216200655e1 -1.9588999216200655e1
0.67296875 -1.9624171305987666e1 -1.9624171305987666e1
0.673125 -1.965316396901205e1 -1.965316396901205e1
0.6732812499999999 -1.969030163035388e1 -1.969030163035388e1
0.6734375 -1.972102151085125e1 -1.972102151085125e1
0.67359375 -1.9756285941850884e1 -1.9756285941850884e1
0.67375 -1.9787900197601694e1 -1.9787900197601694e1
0.6739062499999999 -1.9822561534831102e1 -1.9822561534831102e1
0.6740625 -1.985204055634842e1 -1.985204055634842e1
0.67421875 -1.988674571987128e1 -1.988674571987128e1
0.674375 -1.9919889810906234e1 -1.9919889810906234e1
0.6745312499999999 -1.9949317759558944e1 -1.9949317759558944e1
0.6746875 -1.9984211333662934e1 -1.9984211333662934e1
0.67484375 -2.001655548962578e1 -2.001655548962578e1
0.6749999999999999 -2.0053432396844364e1 -2.0053432396844364e1
0.67515625 -2.007904868351654e1 -2.007904868351654e1
0.6753125 -2.011849856761598e1 -2.011849856761598e1
0.67546875 -2.0148377925517998e1 -2.0148377925517998e1
0.6756249999999999 -2.018134728683396e1 -2.018134728683396e1
0.67578125 -2.0219382523704617e1 -2.0219382523704617e1
0.6759375 -2.0248198748192245e1 -2.0248198748192245e1
0.6760937499999999 -2.0285913027581337e1 -2.0285913027581337e1
0.67625 -2.0313722872573244e1 -2.0313722872573244e1
0.67640625 -2.034962501926004e1 -2.034962501926004e1
0.6765625 -2.038448888826526e1 -2.038448888826526e1
0.6767187499999999 -2.0422393435526438e1 -2.0422393435526438e1
0.676875 -2.045346519467177e1 -2.045346519467177e1
0.67703125 -2.0484586142556346e1 -2.0484586142556346e1
0.6771874999999999 -2.0522143427289457e1 -2.0522143427289457e1
0.67734375 -2.0550080602591898e1 -2.0550080602591898e1
0.6775 -2.0577277121948164e1 -2.0577277121948164e1
0.67765625 -2.0619363536920737e1 -2.0619363536920737e1
0.6778124999999999 -2.0653172308821304e1 -2.0653172308821304e1
0.67796875 -2.0693015146972648e1 -2.0693015146972648e1
0.678125 -2.072667958321251e1 -2.072667958321251e1
0.67828125 -2.0747202290734613e1 -2.0747202290734613e1
0.6784374999999999 -2.078217355552949e1 -2.078217355552949e1
0.67859375 -2.0828336780837226e1 -2.0828336780837226e1
0.67875 -2.0864836822712796e1 -2.0864836822712796e1
0.6789062499999999 -2.088909151583909e1 -2.088909151583909e1
0.6790625 -2.0930042587035196e1 -2.0930042587035196e1
0.67921875 -2.0959580344165552e1 -2.0959580344165552e1
0.679375 -2.0987885757088243e1 -2.0987885757088243e1
0.6795312499999999 -2.1030188890692962e1 -2.1030188890692962e1
0.6796875 -2.1065893372703677e1 -2.1065893372703677e1
0.67984375 -2.109829527400877e1 -2.109829527400877e1
0.6799999999999999 -2.113174959978148e1 -2.113174959978148e1
0.68015625 -2.1167630874037577e1 -2.1167630874037577e1
0.6803125 -2.120247890905427e1 -2.120247890905427e1
0.68046875 -2.123870705010183e1 -2.123870705010183e1
0.6806249999999999 -2.1266451142052638e1 -2.1266451142052638e1
0.68078125 -2.1303278339904928e1 -2.1303278339904928e1
0.6809375 -2.1338845696656854e1 -2.1338845696656854e1
0.6810937499999999 -2.137766716454832e1 -2.137766716454832e1
0.68125 -2.1407287980328938e1 -2.1407287980328938e1
0.68140625 -2.144083237625734e1 -2.144083237625734e1
0.6815625 -2.1476874062738553e1 -2.1476874062738553e1
0.6817187499999999 -2.1518599366850204e1 -2.1518599366850204e1
0.681875 -2.1550553569476115e1 -2.1550553569476115e1
0.68203125 -2.159209017533619e1 -2.159209017533619e1
0.6821875 -2.162138034945503e1 -2.162138034945503e1
0.6823437499999999 -2.1651966954216796e1 -2.1651966954216796e1
0.6825 -2.1691322318440662e1 -2.1691322318440662e1
0.68265625 -2.1727988901365343e1 -2.1727988901365343e1
0.6828124999999999 -2.1759211075193953e1 -2.1759211075193953e1
0.68296875 -2.1797685328869257e1 -2.1797685328869257e1
0.683125 -2.1832693149481493e1 -2.1832693149481493e1
0.68328125 -2.1867422185468122e1 -2.1867422185468122e1
0.6834374999999999 -2.1902599506911493e1 -2.1902599506911493e1
0.68359375 -2.1937275571287564e1 -2.1937275571287564e1
0.68375 -2.197392607603917e1 -2.197392607603917e1
0.6839062499999999 -2.2012679496365372e1 -2.2012679496365372e1
0.6840625 -2.2046762329352596e1 -2.2046762329352596e1
0.68421875 -2.2082366875194857e1 -2.2082366875194857e1
0.684375 -2.2119595612032363e1 -2.2119595612032363e1
0.6845312499999999 -2.2150555719345967e1 -2.2150555719345967e1
0.6846875 -2.21921452538814e1 -2.21921452538814e1
0.68484375 -2.2226584148115144e1 -2.2226584148115144e1
0.6849999999999999 -2.226069908269512e1 -2.226069908269512e1
0.68515625 -2.2298279047323895e1 -2.2298279047323895e1
0.6853125 -2.233439593725445e1 -2.233439593725445e1
0.68546875 -2.237061722481355e1 -2.237061722481355e1
0.6856249999999999 -2.241317301215674e1 -2.241317301215674e1
0.68578125 -2.244230268437179e1 -2.244230268437179e1
0.6859375 -2.248409398569499e1 -2.248409398569499e1
0.68609375 -2.25187584936644e1 -2.25187584936644e1
0.6862499999999999 -2.255365509514224e1 -2.255365509514224e1
0.68640625 -2.258606470154411e1 -2.258606470154411e1
0.6865625 -2.2627031051859667e1 -2.2627031051859667e1
0.6867187499999999 -2.2667326969907045e1 -2.2667326969907045e1
0.686875 -2.2698932390087357e1 -2.2698932390087357e1
0.68703125 -2.2736014051503908e1 -2.2736014051503908e1
0.6871875 -2.277918237727483e1 -2.277918237727483e1
0.6873437499999999 -2.2809252976515218e1 -2.2809252976515218e1
0.6875 -2.285225650681702e1 -2.285225650681702e1
0.68765625 -2.2883993166734918e1 -2.2883993166734918e1
0.6878124999999999 -2.2923120642586873e1 -2.2923120642586873e1
0.68796875 -2.2957947148439708e1 -2.2957947148439708e1
0.688125 -2.299535966450123e1 -2.299535966450123e1
0.68828125 -2.3034016855290993e1 -2.3034016855290993e1
0.6884374999999999 -2.3072818429101808e1 -2.3072818429101808e1
0.68859375 -2.3114412072883688e1 -2.3114412072883688e1
0.68875 -2.3144189547977085e1 -2.3144189547977085e1
0.6889062499999999 -2.3184531957725376e1 -2.3184531957725376e1
0.6890625 -2.3225636994930092e1 -2.3225636994930092e1
0.68921875 -2.32606281188119e1 -2.32606281188119e1
0.689375 -2.3296240513259427e1 -2.3296240513259427e1
0.6895312499999999 -2.3337979971492196e1 -2.3337979971492196e1
0.6896875 -2.3370572132456182e1 -2.3370572132456182e1
0.68984375 -2.341313051660638e1 -2.341313051660638e1
0.69 -2.3448901467617198e1 -2.3448901467617198e1
0.6901562499999999 -2.348926780229892e1 -2.348926780229892e1
0.6903125 -2.3524914840386664e1 -2.3524914840386664e1
0.69046875 -2.356983333913542e1 -2.356983333913542e1
0.6906249999999999 -2.360157531179363e1 -2.360157531179363e1
0.69078125 -2.3647967252568442e1 -2.3647967252568442e1
0.6909375 -2.3678914644217066e1 -2.3678914644217066e1
0.69109375 -2.3723565991144206e1 -2.3723565991144206e1
0.6912499999999999 -2.3753464507540293e1 -2.3753464507540293e1
0.69140625 -2.37932625765389e1 -2.37932625765389e1
0.6915625 -2.383455636920832e1 -2.383455636920832e1
0.6917187499999999 -2.3864396262210967e1 -2.3864396262210967e1
0.691875 -2.3909115681751764e1 -2.3909115681751764e1
0.69203125 -2.3950643810489346e1 -2.3950643810489346e1
0.6921875 -2.398586539021455e1 -2.398586539021455e1
0.6923437499999999 -2.401985657146708e1 -2.401985657146708e1
0.6925 -2.4068178089536396e1 -2.4068178089536396e1
0.69265625 -2.4106852119386822e1 -2.4106852119386822e1
0.6928124999999999 -2.4139483703922288e1 -2.4139483703922288e1
0.69296875 -2.4181032946120077e1 -2.4181032946120077e1
0.693125 -2.421640591586931e1 -2.421640591586931e1
0.69328125 -2.425280195473767e1 -2.425280195473767e1
0.6934374999999999 -2.4301018954998717e1 -2.4301018954998717e1
0.69359375 -2.4339295800018427e1 -2.4339295800018427e1
0.69375 -2.4374803082215358e1 -2.4374803082215358e1
0.69390625 -2.4415640593299777e1 -2.4415640593299777e1
0.6940624999999999 -2.4457538844609935e1 -2.4457538844609935e1
0.69421875 -2.4494500763203014e1 -2.4494500763203014e1
0.694375 -2.4530912990548423e1 -2.4530912990548423e1
0.6945312499999999 -2.4571190701961832e1 -2.4571190701961832e1
0.6946875 -2.4615903564245237e1 -2.4615903564245237e1
0.69484375 -2.46596664990546e1 -2.46596664990546e1
0.695 -2.46932632891481e1 -2.46932632891481e1
0.6951562499999999 -2.472964412304288e1 -2.472964412304288e1
0.6953125 -2.4780587499489293e1 -2.4780587499489293e1
0.69546875 -2.481964690339334e1 -2.481964690339334e1
0.6956249999999999 -2.485860927081405e1 -2.485860927081405e1
0.69578125 -2.490010052433292e1 -2.490010052433292e1
0.6959375 -2.493113362277274e1 -2.493113362277274e1
0.69609375 -2.4979020752460947e1 -2.4979020752460947e1
0.6962499999999999 -2.5012116435013986e1 -2.5012116435013986e1
0.69640625 -2.505358593223861e1 -2.505358593223861e1
0.6965625 -2.509909967018104e1 -2.509909967018104e1
0.6967187499999999 -2.5142177660714033e1 -2.5142177660714033e1
0.696875 -2.517551932146609e1 -2.517551932146609e1
0.69703125 -2.521591910329773e1 -2.521591910329773e1
0.6971875 -2.525845442810948e1 -2.525845442810948e1
0.6973437499999999 -2.5304988665837364e1 -2.5304988665837364e1
0.6975 -2.5343819361516644e1 -2.5343819361516644e1
0.69765625 -2.5377699015408616e1 -2.5377699015408616e1
0.6978125 -2.5425195449958274e1 -2.5425195449958274e1
0.6979687499999999 -2.5463812336572182e1 -2.5463812336572182e1
0.698125 -2.550882010941411e1 -2.550882010941411e1
0.69828125 -2.5545682936704743e1 -2.5545682936704743e1
0.6984374999999999 -2.5590797539045816e1 -2.5590797539045816e1
0.69859375 -2.56296244667845e1 -2.56296244667845e1
0.69875 -2.5668472509161184e1 -2.5668472509161184e1
0.69890625 -2.571874820011255e1 -2.571874820011255e1
0.6990624999999999 -2.5758014850810987e1 -2.5758014850810987e1
0.69921875 -2.579722373993247e1 -2.579722373993247e1
0.699375 -2.583918725491214e1 -2.583918725491214e1
0.6995312499999999 -2.588079422847074e1 -2.588079422847074e1
0.6996875 -2.5917515441933865e1 -2.5917515441933865e1
0.69984375 -2.5961286465093117e1 -2.5961286465093117e1
0.7 -2.6003507978954822e1 -2.6003507978954822e1
0.7001562499999999 -2.6050459373768327e1 -2.6050459373768327e1
0.7003125 -2.6084824968284074e1 -2.6084824968284074e1
0.70046875 -2.6127797099366553e1 -2.6127797099366553e1
0.7006249999999999 -2.6170217023660207e1 -2.6170217023660207e1
0.70078125 -2.6211154137621925e1 -2.6211154137621925e1
0.7009375 -2.624519552969975e1 -2.624519552969975e1
0.70109375 -2.6298233125600127e1 -2.6298233125600127e1
0.7012499999999999 -2.633960539249444e1 -2.633960539249444e1
0.70140625 -2.6385098058744752e1 -2.6385098058744752e1
0.7015625 -2.642004993731377e1 -2.642004993731377e1
0.70171875 -2.6467894197469896e1 -2.6467894197469896e1
0.7018749999999999 -2.650662835850364e1 -2.650662835850364e1
0.70203125 -2.654557029785935e1 -2.654557029785935e1
0.7021875 -2.6594135857119973e1 -2.6594135857119973e1
0.7023437499999999 -2.6637457825073007e1 -2.6637457825073007e1
0.7025 -2.6683638089635743e1 -2.6683638089635743e1
0.70265625 -2.6725679770299458e1 -2.6725679770299458e1
0.7028125 -2.676780041439617e1 -2.676780041439617e1
0.7029687499999999 -2.6809222948001725e1 -2.6809222948001725e1
0.703125 -2.685366427355877e1 -2.685366427355877e1
0.70328125 -2.689186171869853e1 -2.689186171869853e1
0.7034374999999999 -2.693666063803682e1 -2.693666063803682e1
0.70359375 -2.6980055602651028e1 -2.6980055602651028e1
0.70375 -2.7019443429873327e1 -2.7019443429873327e1
0.70390625 -2.706639726634905e1 -2.706639726634905e1
0.7040624999999999 -2.7106947833704744e1 -2.7106947833704744e1
0.70421875 -2.715004733388657e1 -2.715004733388657e1
0.704375 -2.7199625752883385e1 -2.7199625752883385e1
0.7045312499999999 -2.72374868244304e1 -2.72374868244304e1
0.7046875 -2.7284531336206847e1 -2.7284531336206847e1
0.70484375 -2.7326739463587337e1 -2.7326739463587337e1
0.705 -2.737389369495515e1 -2.737389369495515e1
0.7051562499999999 -2.7414632302519358e1 -2.7414632302519358e1
0.7053125 -2.7458455519158015e1 -2.7458455519158015e1
0.70546875 -2.750887486426911e1 -2.750887486426911e1
0.705625 -2.7549583057383934e1 -2.7549583057383934e1
0.7057812499999999 -2.759526770103009e1 -2.759526770103009e1
0.7059375 -2.7632052408822183e1 -2.7632052408822183e1
0.70609375 -2.7682857178829018e1 -2.7682857178829018e1
0.7062499999999999 -2.7721026307962184e1 -2.7721026307962184e1
0.70640625 -2.77640853093206e1 -2.77640853093206e1
0.7065625 -2.7815983631683658e1 -2.7815983631683658e1
0.70671875 -2.7857834740377548e1 -2.7857834740377548e1
0.7068749999999999 -2.79071731810837e1 -2.79071731810837e1
0.70703125 -2.7944677817950215e1 -2.7944677817950215e1
0.7071875 -2.799204188662481e1 -2.799204188662481e1
0.7073437499999999 -2.80372106947221e1 -2.80372106947221e1
0.7075 -2.8076775116731206e1 -2.8076775116731206e1
0.70765625 -2.8125720062659248e1 -2.8125720062659248e1
0.7078125 -2.817246465136106e1 -2.817246465136106e1
0.7079687499999999 -2.8216278704953602e1 -2.8216278704953602e1
0.708125 -2.8266027355899332e1 -2.8266027355899332e1
0.70828125 -2.8298762899071626e1 -2.8298762899071626e1
0.7084374999999999 -2.8354213479452774e1 -2.8354213479452774e1
0.70859375 -2.839347538639715e1 -2.839347538639715e1
0.70875 -2.84300326205908e1 -2.84300326205908e1
0.70890625 -2.84866143302607e1 -2.84866143302607e1
0.7090624999999999 -2.8531447973164923e1 -2.8531447973164923e1
0.70921875 -2.8579506837764775e1 -2.8579506837764775e1
0.709375 -2.8623200900348657e1 -2.8623200900348657e1
0.70953125 -2.866853742548148e1 -2.866853742548148e1
0.7096874999999999 -2.8710155833064e1 -2.8710155833064e1
0.70984375 -2.876675099407891e1 -2.876675099407891e1
0.71 -2.8804785925510778e1 -2.8804785925510778e1
0.7101562499999999 -2.8855502056879295e1 -2.8855502056879295e1
0.7103125 -2.8898366051998273e1 -2.8898366051998273e1
0.71046875 -2.894851110328097e1 -2.894851110328097e1
0.710625 -2.8986667646450606e1 -2.8986667646450606e1
0.7107812499999999 -2.9037760187259956e1 -2.9037760187259956e1
0.7109375 -2.90836798117735e1 -2.90836798117735e1
0.71109375 -2.9130745192000013e1 -2.9130745192000013e1
0.7112499999999999 -2.9170288366664245e1 -2.9170288366664245e1
0.71140625 -2.9218827042117546e1 -2.9218827042117546e1
0.7115625 -2.9272439948786605e1 -2.9272439948786605e1
0.71171875 -2.9312870205819145e1 -2.9312870205819145e1
0.7118749999999999 -2.9367400857547473e1 -2.9367400857547473e1
0.71203125 -2.9413415230696337e1 -2.9413415230696337e1
0.7121875 -2.9452366612295982e1 -2.9452366612295982e1
0.7123437499999999 -2.9504589863698875e1 -2.9504589863698875e1
0.7125 -2.9550403140413955e1 -2.9550403140413955e1
0.71265625 -2.9602223394400035e1 -2.9602223394400035e1
0.7128125 -2.9651204760070478e1 -2.9651204760070478e1
0.7129687499999999 -2.968975346416125e1 -2.968975346416125e1
0.713125 -2.9743246224689138e1 -2.9743246224689138e1
0.71328125 -2.979006689090631e1 -2.979006689090631e1
0.7134375 -2.983796275677907e1 -2.983796275677907e1
0.7135937499999999 -2.9886915483080948e1 -2.9886915483080948e1
0.71375 -2.9938860504101577e1 -2.9938860504101577e1
0.71390625 -2.9984548523518534e1 -2.9984548523518534e1
0.7140624999999999 -3.0031785028971917e1 -3.0031785028971917e1
0.71421875 -3.0077321785224576e1 -3.0077321785224576e1
0.714375 -3.0124042585003117e1 -3.0124042585003117e1
0.71453125 -3.0178099398516515e1 -3.0178099398516515e1
0.7146874999999999 -3.0224701584570603e1 -3.0224701584570603e1
0.71484375 -3.0270718255574657e1 -3.0270718255574657e1
0.715 -3.031564824858362e1 -3.031564824858362e1
0.7151562499999999 -3.03707242784754e1 -3.03707242784754e1
0.7153125 -3.0416024477338233e1 -3.0416024477338233e1
0.71546875 -3.045930706829683e1 -3.045930706829683e1
0.715625 -3.0512552013359773e1 -3.0512552013359773e1
0.7157812499999999 -3.0566514569683314e1 -3.0566514569683314e1
0.7159375 -3.061066592857089e1 -3.061066592857089e1
0.71609375 -3.0656807239742257e1 -3.0656807239742257e1
0.7162499999999999 -3.0710676327726397e1 -3.0710676327726397e1
0.71640625 -3.0754857926466293e1 -3.0754857926466293e1
0.7165625 -3.0808398660670328e1 -3.0808398660670328e1
0.71671875 -3.0855758998495112e1 -3.0855758998495112e1
0.7168749999999999 -3.0904287777321834e1 -3.0904287777321834e1
0.71703125 -3.095993958400556e1 -3.095993958400556e1
0.7171875 -3.100206752967626e1 -3.100206752967626e1
0.71734375 -3.1057381968138607e1 -3.1057381968138607e1
0.7174999999999999 -3.109976823838958e1 -3.109976823838958e1
0.71765625 -3.114937408155135e1 -3.114937408155135e1
0.7178125 -3.1197799824711247e1 -3.1197799824711247e1
0.7179687499999999 -3.1254472012014567e1 -3.1254472012014567e1
0.718125 -3.1303275036597206e1 -3.1303275036597206e1
0.71828125 -3.135066777890217e1 -3.135066777890217e1
0.7184375 -3.139758792337927e1 -3.139758792337927e1
0.7185937499999999 -3.1450333589492466e1 -3.1450333589492466e1
0.71875 -3.1496592363987084e1 -3.1496592363987084e1
0.71890625 -3.1550240731664935e1 -3.1550240731664935e1
0.7190624999999999 -3.1598296430274168e1 -3.1598296430274168e1
0.71921875 -3.1653972226261267e1 -3.1653972226261267e1
0.719375 -3.1705291109244236e1 -3.1705291109244236e1
0.71953125 -3.1754224612740536e1 -3.1754224612740536e1
0.7196874999999999 -3.1804758792744515e1 -3.1804758792744515e1
0.71984375 -3.184760444226533e1 -3.184760444226533e1
0.72 -3.190655096074267e1 -3.190655096074267e1
0.7201562499999999 -3.1957452405102067e1 -3.1957452405102067e1
0.7203125 -3.200662907699354e1 -3.200662907699354e1
0.72046875 -3.205451563489948e1 -3.205451563489948e1
0.720625 -3.2102154544674995e1 -3.2102154544674995e1
0.7207812499999999 -3.215641275487253e1 -3.215641275487253e1
0.7209375 -3.220856856600478e1 -3.220856856600478e1
0.72109375 -3.2264557735989975e1 -3.2264557735989975e1
0.72125 -3.231262567783785e1 -3.231262567783785e1
0.7214062499999999 -3.2364599342981656e1 -3.2364599342981656e1
0.7215625 -3.241987316043339e1 -3.241987316043339e1
0.72171875 -3.246977340888299e1 -3.246977340888299e1
0.7218749999999999 -3.25168545646198e1 -3.25168545646198e1
0.72203125 -3.2569864221520284e1 -3.2569864221520284e1
0.7221875 -3.262322758392913e1 -3.262322758392913e1
0.72234375 -3.26787071022705e1 -3.26787071022705e1
0.7224999999999999 -3.272536560002283e1 -3.272536560002283e1
0.72265625 -3.278143101099028e1 -3.278143101099028e1
0.7228125 -3.2835496267129265e1 -3.2835496267129265e1
0.7229687499999999 -3.2882801984837734e1 -3.2882801984837734e1
0.723125 -3.294429898114738e1 -3.294429898114738e1
0.72328125 -3.298886765826962e1 -3.298886765826962e1
0.7234375 -3.304618932194109e1 -3.304618932194109e1
0.7235937499999999 -3.309651600144509e1 -3.309651600144509e1
0.72375 -3.314804115749036e1 -3.314804115749036e1
0.72390625 -3.319788301408523e1 -3.319788301408523e1
0.7240624999999999 -3.325554478497276e1 -3.325554478497276e1
0.72421875 -3.3308033766974695e1 -3.3308033766974695e1
0.724375 -3.336746863639889e1 -3.336746863639889e1
0.72453125 -3.341541970414648e1 -3.341541970414648e1
0.7246874999999999 -3.3469656698800755e1 -3.3469656698800755e1
0.72484375 -3.351799440582574e1 -3.351799440582574e1
0.725 -3.357362318100861e1 -3.357362318100861e1
0.72515625 -3.362513163096066e1 -3.362513163096066e1
0.7253124999999999 -3.368067549696736e1 -3.368067549696736e1
0.72546875 -3.3731829998048916e1 -3.3731829998048916e1
0.725625 -3.378629304985731e1 -3.378629304985731e1
0.7257812499999999 -3.383688790781759e1 -3.383688790781759e1
0.7259375 -3.390468343567847e1 -3.390468343567847e1
0.72609375 -3.395001933816122e1 -3.395001933816122e1
0.72625 -3.400719321016374e1 -3.400719321016374e1
0.7264062499999999 -3.4060446924381104e1 -3.4060446924381104e1
0.7265625 -3.4116900449430496e1 -3.4116900449430496e1
0.72671875 -3.4170919685063446e1 -3.4170919685063446e1
0.7268749999999999 -3.4224682427614034e1 -3.4224682427614034e1
0.72703125 -3.427838582541387e1 -3.427838582541387e1
0.7271875 -3.433622827178926e1 -3.433622827178926e1
0.72734375 -3.438989115821693e1 -3.438989115821693e1
0.7274999999999999 -3.444893208063201e1 -3.444893208063201e1
0.72765625 -3.4502286733693445e1 -3.4502286733693445e1
0.7278125 -3.455396189103437e1 -3.455396189103437e1
0.7279687499999999 -3.460820555594007e1 -3.460820555594007e1
0.728125 -3.465821693909181e1 -3.465821693909181e1
0.72828125 -3.472191015019218e1 -3.472191015019218e1
0.7284375 -3.477377150079571e1 -3.477377150079571e1
0.7285937499999999 -3.482643474194817e1 -3.482643474194817e1
0.72875 -3.488638818434658e1 -3.488638818434658e1
0.72890625 -3.493548131177483e1 -3.493548131177483e1
0.7290625 -3.499737082125973e1 -3.499737082125973e1
0.7292187499999999 -3.5054895548535406e1 -3.5054895548535406e1
0.729375 -3.5114768164390235e1 -3.5114768164390235e1
0.72953125 -3.5166395799766015e1 -3.5166395799766015e1
0.7296874999999999 -3.5223648071212956e1 -3.5223648071212956e1
0.72984375 -3.527885782224241e1 -3.527885782224241e1
0.73 -3.533487853370918e1 -3.533487853370918e1
0.73015625 -3.5395811580346454e1 -3.5395811580346454e1
0.7303124999999999 -3.5457201732400854e1 -3.5457201732400854e1
0.73046875 -3.551002495272366e1 -3.551002495272366e1
0.730625 -3.556898616539622e1 -3.556898616539622e1
0.7307812499999999 -3.562238848952695e1 -3.562238848952695e1
0.7309375 -3.567850916084428e1 -3.567850916084428e1
0.73109375 -3.5735760902631064e1 -3.5735760902631064e1
0.73125 -3.57929523544454e1 -3.57929523544454e1
0.7314062499999999 -3.585054759838233e1 -3.585054759838233e1
0.7315625 -3.590616160691713e1 -3.590616160691713e1
0.73171875 -3.596919061489309e1 -3.596919061489309e1
0.7318749999999999 -3.601844006598828e1 -3.601844006598828e1
0.73203125 -3.609009925788775e1 -3.609009925788775e1
0.7321875 -3.613639550314935e1 -3.613639550314935e1
0.73234375 -3.619247168059321e1 -3.619247168059321e1
0.7324999999999999 -3.625397342064145e1 -3.625397342064145e1
0.73265625 -3.6313652052806965e1 -3.6313652052806965e1
0.7328125 -3.637458530926376e1 -3.637458530926376e1
0.73296875 -3.6431597748600616e1 -3.6431597748600616e1
0.7331249999999999 -3.6488986877454245e1 -3.6488986877454245e1
0.73328125 -3.655270467448879e1 -3.655270467448879e1
0.7334375 -3.6603504642698745e1 -3.6603504642698745e1
0.7335937499999999 -3.6662120431799e1 -3.6662120431799e1
0.73375 -3.672102161789969e1 -3.672102161789969e1
0.73390625 -3.678376189868806e1 -3.678376189868806e1
0.7340625 -3.6834343321345905e1 -3.6834343321345905e1
0.7342187499999999 -3.689982105176825e1 -3.689982105176825e1
0.734375 -3.696333271155965e1 -3.696333271155965e1
0.73453125 -3.701989507673813e1 -3.701989507673813e1
0.7346874999999999 -3.707324384184728e1 -3.707324384184728e1
0.73484375 -3.7137209871506066e1 -3.7137209871506066e1
0.735 -3.719297332464823e1 -3.719297332464823e1
0.73515625 -3.725606730142551e1 -3.725606730142551e1
0.7353124999999999 -3.731175734545861e1 -3.731175734545861e1
0.73546875 -3.737179072808505e1 -3.737179072808505e1
0.735625 -3.743753710128005e1 -3.743753710128005e1
0.7357812499999999 -3.749253042630205e1 -3.749253042630205e1
0.7359375 -3.755934265109824e1 -3.755934265109824e1
0.73609375 -3.7616925845367014e1 -3.7616925845367014e1
0.73625 -3.767783770342482e1 -3.767783770342482e1
0.7364062499999999 -3.7739290507888036e1 -3.7739290507888036e1
0.7365625 -3.7799361502462325e1 -3.7799361502462325e1
0.73671875 -3.785836188426021e1 -3.785836188426021e1
0.736875 -3.79158621053278e1 -3.79158621053278e1
0.7370312499999999 -3.797723486761772e1 -3.797723486761772e1
0.7371875 -3.803773266227956e1 -3.803773266227956e1
0.73734375 -3.809829923894865e1 -3.809829923894865e1
0.7374999999999999 -3.8158752851846266e1 -3.8158752851846266e1
0.73765625 -3.822748292082003e1 -3.822748292082003e1
0.7378125 -3.828213712001622e1 -3.828213712001622e1
0.73796875 -3.83490652399774e1 -3.83490652399774e1
0.7381249999999999 -3.840941598776937e1 -3.840941598776937e1
0.73828125 -3.846586224970685e1 -3.846586224970685e1
0.7384375 -3.853726679629319e1 -3.853726679629319e1
0.7385937499999999 -3.8599395203095646e1 -3.8599395203095646e1
0.73875 -3.86593231278892e1 -3.86593231278892e1
0.73890625 -3.8723203451982336e1 -3.8723203451982336e1
0.7390625 -3.878818642854919e1 -3.878818642854919e1
0.7392187499999999 -3.88508019172619e1 -3.88508019172619e1
0.739375 -3.891394348598221e1 -3.891394348598221e1
0.73953125 -3.8970145300998475e1 -3.8970145300998475e1
0.7396874999999999 -3.903319735165662e1 -3.903319735165662e1
0.73984375 -3.910274084222835e1 -3.910274084222835e1
0.74 -3.916838287715388e1 -3.916838287715388e1
0.74015625 -3.9225226891812845e1 -3.9225226891812845e1
0.7403124999999999 -3.9285208701548136e1 -3.9285208701548136e1
0.74046875 -3.9360563132324906e1 -3.9360563132324906e1
0.740625 -3.9415404158134216e1 -3.9415404158134216e1
0.74078125 -3.948149614513279e1 -3.948149614513279e1
0.7409374999999999 -3.95477053456794e1 -3.95477053456794e1
0.74109375 -3.961280970238915e1 -3.961280970238915e1
0.74125 -3.967907985011545e1 -3.967907985011545e1
0.7414062499999999 -3.9736530944511806e1 -3.9736530944511806e1
0.7415625 -3.9805636447125444e1 -3.9805636447125444e1
0.74171875 -3.987106900469605e1 -3.987106900469605e1
0.741875 -3.993740632924102e1 -3.993740632924102e1
0.7420312499999999 -4.0002886748250894e1 -4.0002886748250894e1
0.7421875 -4.006795087139114e1 -4.006795087139114e1
0.74234375 -4.0137175953993456e1 -4.0137175953993456e1
0.7424999999999999 -4.0198706186551654e1 -4.0198706186551654e1
0.74265625 -4.0258544789097705e1 -4.0258544789097705e1
0.7428125 -4.032563182557107e1 -4.032563182557107e1
0.74296875 -4.038967521508204e1 -4.038967521508204e1
0.7431249999999999 -4.0462512496177006e1 -4.0462512496177006e1
0.74328125 -4.052737935344914e1 -4.052737935344914e1
0.7434375 -4.05899126684538e1 -4.05899126684538e1
0.7435937499999999 -4.06622137662119e1 -4.06622137662119e1
0.74375 -4.072303653351384e1 -4.072303653351384e1
0.74390625 -4.079401181592795e1 -4.079401181592795e1
0.7440625 -4.085957179848135e1 -4.085957179848135e1
0.7442187499999999 -4.0919982834954745e1 -4.0919982834954745e1
0.744375 -4.099307045970097e1 -4.099307045970097e1
0.74453125 -4.1056705330242785e1 -4.1056705330242785e1
0.7446875 -4.112083184006844e1 -4.112083184006844e1
0.7448437499999999 -4.119542959792745e1 -4.119542959792745e1
0.745 -4.125771128453659e1 -4.125771128453659e1
0.74515625 -4.1324534457206546e1 -4.1324534457206546e1
0.7453124999999999 -4.139509455146578e1 -4.139509455146578e1
0.74546875 -4.145434698316655e1 -4.145434698316655e1
0.745625 -4.15194320388153e1 -4.15194320388153e1
0.74578125 -4.159248523633671e1 -4.159248523633671e1
0.7459374999999999 -4.166468406177234e1 -4.166468406177234e1
0.74609375 -4.1725933028349864e1 -4.1725933028349864e1
0.74625 -4.179636722440575e1 -4.179636722440575e1
0.7464062499999999 -4.1864795872320265e1 -4.1864795872320265e1
0.7465625 -4.193058115296487e1 -4.193058115296487e1
0.74671875 -4.200032820101939e1 -4.200032820101939e1
0.746875 -4.206944137083571e1 -4.206944137083571e1
0.7470312499999999 -4.213693322638739e1 -4.213693322638739e1
0.7471875 -4.220521636252108e1 -4.220521636252108e1
0.74734375 -4.227784445931099e1 -4.227784445931099e1
0.7474999999999999 -4.234785679924182e1 -4.234785679924182e1
0.74765625 -4.2416508202478845e1 -4.2416508202478845e1
0.7478125 -4.24896980370175e1 -4.24896980370175e1
0.74796875 -4.2556657932820436e1 -4.2556657932820436e1
0.7481249999999999 -4.2622334599295364e1 -4.2622334599295364e1
0.74828125 -4.270378598078998e1 -4.270378598078998e1
0.7484375 -4.276701141135124e1 -4.276701141135124e1
0.74859375 -4.283395744039678e1 -4.283395744039678e1
0.74875 -4.290747754312026e1 -4.290747754312026e1
0.74890625 -4.297878238293726e1 -4.297878238293726e1
0.7490625 -4.30419993808601e1 -4.30419993808601e1
0.7492187499999999 -4.311587880041845e1 -4.311587880041845e1
0.749375 -4.3184733124935356e1 -4.3184733124935356e1
0.74953125 -4.32593035575481e1 -4.32593035575481e1
0.7496875 -4.3327447663062294e1 -4.3327447663062294e1
0.7498437499999999 -4.340411131996763e1 -4.340411131996763e1
0.75 -4.347330829198115e1 -4.347330829198115e1
0.75015625 -4.354535542970218e1 -4.354535542970218e1
0.7503124999999999 -4.361165045998434e1 -4.361165045998434e1
0.75046875 -4.368392935368508e1 -4.368392935368508e1
0.750625 -4.375854744565806e1 -4.375854744565806e1
0.75078125 -4.3819526651091174e1 -4.3819526651091174e1
0.7509374999999999 -4.390143842597042e1 -4.390143842597042e1
0.75109375 -4.3976230235602834e1 -4.3976230235602834e1
0.75125 -4.4045435760192795e1 -4.4045435760192795e1
0.7514062499999999 -4.411824130230145e1 -4.411824130230145e1
0.7515625 -4.4188778881672825e1 -4.4188778881672825e1
0.75171875 -4.426041021482917e1 -4.426041021482917e1
0.751875 -4.432813436176645e1 -4.432813436176645e1
0.7520312499999999 -4.440688906516568e1 -4.440688906516568e1
0.7521875 -4.447985091372022e1 -4.447985091372022e1
0.75234375 -4.455693914425303e1 -4.455693914425303e1
0.7525 -4.462994012239216e1 -4.462994012239216e1
0.75265625 -4.470491720753882e1 -4.470491720753882e1
0.7528125 -4.477875883201211e1 -4.477875883201211e1
0.75296875 -4.485655237876819e1 -4.485655237876819e1
0.7531249999999999 -4.492784127388433e1 -4.492784127388433e1
0.75328125 -4.4989726017643825e1 -4.4989726017643825e1
0.7534375 -4.507033612205584e1 -4.507033612205584e1
0.75359375 -4.5142004192908026e1 -4.5142004192908026e1
0.7537499999999999 -4.521462078801898e1 -4.521462078801898e1
0.75390625 -4.529388188545733e1 -4.529388188545733e1
0.7540625 -4.537494535454295e1 -4.537494535454295e1
0.7542187499999999 -4.544521002654262e1 -4.544521002654262e1
0.754375 -4.5524156424278154e1 -4.5524156424278154e1
0.75453125 -4.559974912128866e1 -4.559974912128866e1
0.7546875 -4.5672095212616405e1 -4.5672095212616405e1
0.7548437499999999 -4.575411268393902e1 -4.575411268393902e1
0.755 -4.582132189449005e1 -4.582132189449005e1
0.75515625 -4.5904002482338974e1 -4.5904002482338974e1
0.7553124999999999 -4.597422830228977e1 -4.597422830228977e1
0.75546875 -4.604760447246628e1 -4.604760447246628e1
0.755625 -4.612865732936968e1 -4.612865732936968e1
0.75578125 -4.620587606703936e1 -4.620587606703936e1
0.7559374999999999 -4.628365135436099e1 -4.628365135436099e1
0.75609375 -4.635995605632099e1 -4.635995605632099e1
0.75625 -4.643996503630803e1 -4.643996503630803e1
0.75640625 -4.6512816559771245e1 -4.6512816559771245e1
0.7565625 -4.659158096213475e1 -4.659158096213475e1
0.75671875 -4.667329482521411e1 -4.667329482521411e1
0.756875 -4.675369804685722e1 -4.675369804685722e1
0.7570312499999999 -4.683846596010978e1 -4.683846596010978e1
0.7571875 -4.691553059378527e1 -4.691553059378527e1
0.75734375 -4.698952095646866e1 -4.698952095646866e1
0.7575 -4.707715402296737e1 -4.707715402296737e1
0.7576562499999999 -4.71478297801387e1 -4.71478297801387e1
0.7578125 -4.7228349966292235e1 -4.7228349966292235e1
0.75796875 -4.730501469595294e1 -4.730501469595294e1
0.7581249999999999 -4.73865575130829e1 -4.73865575130829e1
0.75828125 -4.746360600526811e1 -4.746360600526811e1
0.7584375 -4.755054993059418e1 -4.755054993059418e1
0.75859375 -4.762798509397914e1 -4.762798509397914e1
0.7587499999999999 -4.770285276855254e1 -4.770285276855254e1
0.75890625 -4.778630617483038e1 -4.778630617483038e1
0.7590625 -4.786657611007997e1 -4.786657611007997e1
0.7592187499999999 -4.794110618339125e1 -4.794110618339125e1
0.759375 -4.802458822881437e1 -4.802458822881437e1
0.75953125 -4.811081836726118e1 -4.811081836726118e1
0.7596875 -4.818753649041748e1 -4.818753649041748e1
0.7598437499999999 -4.826468587947972e1 -4.826468587947972e1
0.76 -4.8345887859852446e1 -4.8345887859852446e1
0.76015625 -4.842551895529147e1 -4.842551895529147e1
0.7603125 -4.851111362055037e1 -4.851111362055037e1
0.76046875 -4.859510596393154e1 -4.859510596393154e1
0.760625 -4.867510193236132e1 -4.867510193236132e1
0.76078125 -4.87545429674222e1 -4.87545429674222e1
0.7609374999999999 -4.8837471346831826e1 -4.8837471346831826e1
0.76109375 -4.892148495705357e1 -4.892148495705357e1
0.76125 -4.900792755281106e1 -4.900792755281106e1
0.76140625 -4.908480592082589e1 -4.908480592082589e1
0.7615624999999999 -4.916998111124969e1 -4.916998111124969e1
0.76171875 -4.9255242877792234e1 -4.9255242877792234e1
0.761875 -4.933627648777071e1 -4.933627648777071e1
0.7620312499999999 -4.941664389177624e1 -4.941664389177624e1
0.7621875 -4.949470216715151e1 -4.949470216715151e1
0.76234375 -4.958579345094547e1 -4.958579345094547e1
0.7625 -4.966460258020022e1 -4.966460258020022e1
0.7626562499999999 -4.975199372976187e1 -4.975199372976187e1
0.7628125 -4.983469450898139e1 -4.983469450898139e1
0.76296875 -4.992050140282851e1 -4.992050140282851e1
0.7631249999999999 -5.001156646767874e1 -5.001156646767874e1
0.76328125 -5.00881008391512e1 -5.00881008391512e1
0.7634375 -5.018190438707581e1 -5.018190438707581e1
0.76359375 -5.0265764560453654e1 -5.0265764560453654e1
0.7637499999999999 -5.034803585328934e1 -5.034803585328934e1
0.76390625 -5.043734449284586e1 -5.043734449284586e1
0.7640625 -5.052685015496406e1 -5.052685015496406e1
0.76421875 -5.061042279196119e1 -5.061042279196119e1
0.764375 -5.069682946727341e1 -5.069682946727341e1
0.76453125 -5.078130163414409e1 -5.078130163414409e1
0.7646875 -5.0870264373521714e1 -5.0870264373521714e1
0.7648437499999999 -5.0956606117556994e1 -5.0956606117556994e1
0.765 -5.1048625923123446e1 -5.1048625923123446e1
0.76515625 -5.112972141658526e1 -5.112972141658526e1
0.7653125 -5.1223410488494274e1 -5.1223410488494274e1
0.7654687499999999 -5.1309114160624695e1 -5.1309114160624695e1
0.765625 -5.139507056368263e1 -5.139507056368263e1
0.76578125 -5.148284671192284e1 -5.148284671192284e1
0.7659374999999999 -5.157140188861769e1 -5.157140188861769e1
0.76609375 -5.166418668153421e1 -5.166418668153421e1
0.76625 -5.174905167688991e1 -5.174905167688991e1
0.76640625 -5.183384633581779e1 -5.183384633581779e1
0.7665624999999999 -5.192543447748523e1 -5.192543447748523e1
0.76671875 -5.2019113355015016e1 -5.2019113355015016e1
0.766875 -5.210929912184344e1 -5.210929912184344e1
0.7670312499999999 -5.220058560044328e1 -5.220058560044328e1
0.7671875 -5.228438975028582e1 -5.228438975028582e1
0.76734375 -5.237043816644252e1 -5.237043816644252e1
0.7675 -5.246951846218423e1 -5.246951846218423e1
0.7676562499999999 -5.256261489318019e1 -5.256261489318019e1
0.7678125 -5.2652045301594235e1 -5.2652045301594235e1
0.76796875 -5.2747479889110146e1 -5.2747479889110146e1
0.768125 -5.2831556863464876e1 -5.2831556863464876e1
0.76828125 -5.2928728306730655e1 -5.2928728306730655e1
0.7684375 -5.302066956397909e1 -5.302066956397909e1
0.76859375 -5.311829301538848e1 -5.311829301538848e1
0.7687499999999999 -5.3208383009674726e1 -5.3208383009674726e1
0.76890625 -5.330072125287399e1 -5.330072125287399e1
0.7690625 -5.339232600409657e1 -5.339232600409657e1
0.76921875 -5.347760747269496e1 -5.347760747269496e1
0.7693749999999999 -5.357336615686183e1 -5.357336615686183e1
0.76953125 -5.3666122476905294e1 -5.3666122476905294e1
0.7696875 -5.3752786622644926e1 -5.3752786622644926e1
0.7698437499999999 -5.3844657007968244e1 -5.3844657007968244e1
0.77 -5.394125861701156e1 -5.394125861701156e1
0.77015625 -5.4034528625676394e1 -5.4034528625676394e1
0.7703125 -5.412982774242921e1 -5.412982774242921e1
0.7704687499999999 -5.4223804630268724e1 -5.4223804630268724e1
0.770625 -5.43126389370703e1 -5.43126389370703e1
0.77078125 -5.4412884034915415e1 -5.4412884034915415e1
0.7709374999999999 -5.4506819201879644e1 -5.4506819201879644e1
0.77109375 -5.4597157926763266e1 -5.4597157926763266e1
0.77125 -5.4695540537942925e1 -5.4695540537942925e1
0.77140625 -5.4792673375639716e1 -5.4792673375639716e1
0.7715624999999999 -5.4891207477670214e1 -5.4891207477670214e1
0.77171875 -5.498332130029855e1 -5.498332130029855e1
0.771875 -5.5079456708239896e1 -5.5079456708239896e1
0.77203125 -5.518072284667853e1 -5.518072284667853e1
0.7721875 -5.5275503780991876e1 -5.5275503780991876e1
0.77234375 -5.537111287489649e1 -5.537111287489649e1
0.7725 -5.5468543667902004e1 -5.5468543667902004e1
0.7726562499999999 -5.556777307438603e1 -5.556777307438603e1
0.7728125 -5.566599526039392e1 -5.566599526039392e1
0.77296875 -5.5759051282279934e1 -5.5759051282279934e1
0.773125 -5.586645406938448e1 -5.586645406938448e1
0.7732812499999999 -5.595477825345376e1 -5.595477825345376e1
0.7734375 -5.6058931345165156e1 -5.6058931345165156e1
0.77359375 -5.615037020150323e1 -5.615037020150323e1
0.7737499999999999 -5.624771982460863e1 -5.624771982460863e1
0.77390625 -5.636030578139873e1 -5.636030578139873e1
0.7740625 -5.645982653340986e1 -5.645982653340986e1
0.77421875 -5.656264921668441e1 -5.656264921668441e1
0.7743749999999999 -5.666057321288924e1 -5.666057321288924e1
0.77453125 -5.67661290450372e1 -5.67661290450372e1
0.7746875 -5.68619732499754e1 -5.68619732499754e1
0.7748437499999999 -5.6961085887836425e1 -5.6961085887836425e1
0.775 -5.706233071542653e1 -5.706233071542653e1
0.77515625 -5.7167314149669956e1 -5.7167314149669956e1
0.7753125 -5.726786421130061e1 -5.726786421130061e1
0.7754687499999999 -5.7368182061329954e1 -5.7368182061329954e1
0.775625 -5.7469601189553096e1 -5.7469601189553096e1
0.77578125 -5.7568213963917124e1 -5.7568213963917124e1
0.7759375 -5.767255994115914e1 -5.767255994115914e1
0.77609375 -5.778237112609401e1 -5.778237112609401e1
0.77625 -5.7894520128687255e1 -5.7894520128687255e1
0.77640625 -5.799082590444079e1 -5.799082590444079e1
0.7765624999999999 -5.80928428614455e1 -5.80928428614455e1
0.77671875 -5.818834368763175e1 -5.818834368763175e1
0.776875 -5.829231523241567e1 -5.829231523241567e1
0.77703125 -5.839702468018283e1 -5.839702468018283e1
0.7771874999999999 -5.850848681360896e1 -5.850848681360896e1
0.77734375 -5.861110047436484e1 -5.861110047436484e1
0.7775 -5.870896501324484e1 -5.870896501324484e1
0.7776562499999999 -5.881589907946347e1 -5.881589907946347e1
0.7778125 -5.8917382001497636e1 -5.8917382001497636e1
0.77796875 -5.9038576980707894e1 -5.9038576980707894e1
0.778125 -5.913539549091826e1 -5.913539549091826e1
0.7782812499999999 -5.924293868537763e1 -5.924293868537763e1
0.7784375 -5.935216800807877e1 -5.935216800807877e1
0.77859375 -5.94612082448403e1 -5.94612082448403e1
0.7787499999999999 -5.957261296304643e1 -5.957261296304643e1
0.77890625 -5.967280693892014e1 -5.967280693892014e1
0.7790625 -5.978223158036423e1 -5.978223158036423e1
0.77921875 -5.988791476468561e1 -5.988791476468561e1
0.7793749999999999 -5.999634705244791e1 -5.999634705244791e1
0.77953125 -6.01138551189643e1 -6.01138551189643e1
0.7796875 -6.022673839973419e1 -6.022673839973419e1
0.77984375 -6.0333485325971026e1 -6.0333485325971026e1
0.78 -6.0445147584718654e1 -6.0445147584718654e1
0.78015625 -6.055040706344545e1 -6.055040706344545e1
0.7803125 -6.0663617961721286e1 -6.0663617961721286e1
0.7804687499999999 -6.076999917420022e1 -6.076999917420022e1
0.780625 -6.088506058071977e1 -6.088506058071977e1
0.78078125 -6.099354335504478e1 -6.099354335504478e1
0.7809375 -6.110457547775451e1 -6.110457547775451e1
0.7810937499999999 -6.1220680519564496e1 -6.1220680519564496e1
0.78125 -6.132889132289762e1 -6.132889132289762e1
0.78140625 -6.143991700727298e1 -6.143991700727298e1
0.7815624999999999 -6.155109505163438e1 -6.155109505163438e1
0.78171875 -6.166564713442159e1 -6.166564713442159e1
0.781875 -6.1779819872219434e1 -6.1779819872219434e1
0.78203125 -6.189361426316947e1 -6.189361426316947e1
0.7821874999999999 -6.201457684469102e1 -6.201457684469102e1
0.78234375 -6.212810282212769e1 -6.212810282212769e1
0.7825 -6.223864339975586e1 -6.223864339975586e1
0.7826562499999999 -6.236150027787659e1 -6.236150027787659e1
0.7828125 -6.247552299858586e1 -6.247552299858586e1
0.78296875 -6.2586970811577714e1 -6.2586970811577714e1
0.783125 -6.270942731179531e1 -6.270942731179531e1
0.7832812499999999 -6.282049949654544e1 -6.282049949654544e1
0.7834375 -6.293887378014284e1 -6.293887378014284e1
0.78359375 -6.305367194793331e1 -6.305367194793331e1
0.78375 -6.318383435505535e1 -6.318383435505535e1
0.78390625 -6.3292252871774565e1 -6.3292252871774565e1
0.7840625 -6.341197984514912e1 -6.341197984514912e1
0.78421875 -6.353047840774508e1 -6.353047840774508e1
0.7843749999999999 -6.365191279938841e1 -6.365191279938841e1
0.78453125 -6.377425851399249e1 -6.377425851399249e1
0.7846875 -6.3895753881362964e1 -6.3895753881362964e1
0.78484375 -6.401765107931493e1 -6.401765107931493e1
0.7849999999999999 -6.414449277019122e1 -6.414449277019122e1
0.78515625 -6.427391248673854e1 -6.427391248673854e1
0.7853125 -6.438792270795722e1 -6.438792270795722e1
0.7854687499999999 -6.450626540700597e1 -6.450626540700597e1
0.785625 -6.463127820106575e1 -6.463127820106575e1
0.78578125 -6.47526772548618e1 -6.47526772548618e1
0.7859375 -6.488007364782362e1 -6.488007364782362e1
0.7860937499999999 -6.49943675814564e1 -6.49943675814564e1
0.78625 -6.512652064968262e1 -6.512652064968262e1
0.78640625 -6.525241240883639e1 -6.525241240883639e1
0.7865624999999999 -6.536820332743542e1 -6.536820332743542e1
0.78671875 -6.549331253162296e1 -6.549331253162296e1
0.786875 -6.56237672435496e1 -6.56237672435496e1
0.78703125 -6.57434505433485e1 -6.57434505433485e1
0.7871874999999999 -6.587525414563544e1 -6.587525414563544e1
0.78734375 -6.599356395517617e1 -6.599356395517617e1
0.7875 -6.612748784939373e1 -6.612748784939373e1
0.78765625 -6.62531129614502e1 -6.62531129614502e1
0.7878125 -6.638059986568584e1 -6.638059986568584e1
0.78796875 -6.651438146359129e1 -6.651438146359129e1
0.788125 -6.664468681774139e1 -6.664468681774139e1
0.7882812499999999 -6.676941742540845e1 -6.676941742540845e1
0.7884375 -6.690172269444253e1 -6.690172269444253e1
0.78859375 -6.70306571017864e1 -6.70306571017864e1
0.78875 -6.716070512744938e1 -6.716070512744938e1
0.7889062499999999 -6.730152696024521e1 -6.730152696024521e1
0.7890625 -6.742970026203244e1 -6.742970026203244e1
0.78921875 -6.756414072409535e1 -6.756414072409535e1
0.7893749999999999 -6.769257262917023e1 -6.769257262917023e1
0.78953125 -6.782186028552638e1 -6.782186028552638e1
0.7896875 -6.79510072912729e1 -6.79510072912729e1
0.78984375 -6.808373222408778e1 -6.808373222408778e1
0.7899999999999999 -6.822207490499778e1 -6.822207490499778e1
0.79015625 -6.835034108308747e1 -6.835034108308747e1
0.7903125 -6.848774382767925e1 -6.848774382767925e1
0.7904687499999999 -6.86191270430607e1 -6.86191270430607e1
0.790625 -6.875313740582584e1 -6.875313740582584e1
0.79078125 -6.888376228932799e1 -6.888376228932799e1
0.7909375 -6.902112126031062e1 -6.902112126031062e1
0.7910937499999999 -6.916399049887974e1 -6.916399049887974e1
0.79125 -6.929939336252079e1 -6.929939336252079e1
0.79140625 -6.943781025749564e1 -6.943781025749564e1
0.7915625 -6.95775626485675e1 -6.95775626485675e1
0.79171875 -6.972190207811042e1 -6.972190207811042e1
0.791875 -6.986220183734059e1 -6.986220183734059e1
0.79203125 -6.999889294833912e1 -6.999889294833912e1
0.7921874999999999 -7.014055202065248e1 -7.014055202065248e1
0.79234375 -7.027553461315489e1 -7.027553461315489e1
0.7925 -7.040918924382964e1 -7.040918924382964e1
0.79265625 -7.055547504422549e1 -7.055547504422549e1
0.7928124999999999 -7.069884333565534e1 -7.069884333565534e1
0.79296875 -7.083393202861572e1 -7.083393202861572e1
0.793125 -7.097507790922674e1 -7.097507790922674e1
0.7932812499999999 -7.112578725267173e1 -7.112578725267173e1
0.7934375 -7.126320115156915e1 -7.126320115156915e1
0.79359375 -7.141207390696474e1 -7.141207390696474e1
0.79375 -7.155318403669258e1 -7.155318403669258e1
0.7939062499999999 -7.169813453956641e1 -7.169813453956641e1
0.7940625 -7.184604596976266e1 -7.184604596976266e1
0.79421875 -7.199246016312196e1 -7.199246016312196e1
0.7943749999999999 -7.214139457842276e1 -7.214139457842276e1
0.79453125 -7.228197871204071e1 -7.228197871204071e1
0.7946875 -7.242558982752081e1 -7.242558982752081e1
0.79484375 -7.257760193067207e1 -7.257760193067207e1
0.7949999999999999 -7.272713780332384e1 -7.272713780332384e1
0.79515625 -7.287258355423756e1 -7.287258355423756e1
0.7953125 -7.303193714310379e1 -7.303193714310379e1
0.79546875 -7.318204146809518e1 -7.318204146809518e1
0.795625 -7.333192355961847e1 -7.333192355961847e1
0.79578125 -7.349023936419331e1 -7.349023936419331e1
0.7959375 -7.363832054382539e1 -7.363832054382539e1
0.7960937499999999 -7.379214977558519e1 -7.379214977558519e1
0.79625 -7.394165037202748e1 -7.394165037202748e1
0.79640625 -7.409232562935887e1 -7.409232562935887e1
0.7965625 -7.424348508157829e1 -7.424348508157829e1
0.7967187499999999 -7.440168521301877e1 -7.440168521301877e1
0.796875 -7.455645880513958e1 -7.455645880513958e1
0.79703125 -7.471763117802249e1 -7.471763117802249e1
0.7971874999999999 -7.48668468360616e1 -7.48668468360616e1
0.79734375 -7.502127053936903e1 -7.502127053936903e1
0.7975 -7.518820216335922e1 -7.518820216335922e1
0.79765625 -7.534243861594774e1 -7.534243861594774e1
0.7978124999999999 -7.550355981553759e1 -7.550355981553759e1
0.79796875 -7.566677393476226e1 -7.566677393476226e1
0.798125 -7.582937115293345e1 -7.582937115293345e1
0.7982812499999999 -7.599242198099233e1 -7.599242198099233e1
0.7984375 -7.614949403701763e1 -7.614949403701763e1
0.79859375 -7.631524721324178e1 -7.631524721324178e1
0.79875 -7.648263626231875e1 -7.648263626231875e1
0.7989062499999999 -7.663426177090429e1 -7.663426177090429e1
0.7990625 -7.68053700219146e1 -7.68053700219146e1
0.79921875 -7.697199356071616e1 -7.697199356071616e1
0.799375 -7.713594353383525e1 -7.713594353383525e1
0.79953125 -7.7304067350146e1 -7.7304067350146e1
0.7996875 -7.74780608878994e1 -7.74780608878994e1
0.79984375 -7.763274057005157e1 -7.763274057005157e1
0.7999999999999999 -7.78077114871158e1 -7.78077114871158e1
0.80015625 -7.797978659439815e1 -7.797978659439815e1
0.8003125 -7.815504881065709e1 -7.815504881065709e1
0.80046875 -7.832884271176164e1 -7.832884271176164e1
0.8006249999999999 -7.849987974491438e1 -7.849987974491438e1
0.80078125 -7.867446130549757e1 -7.867446130549757e1
0.8009375 -7.885178349339236e1 -7.885178349339236e1
0.8010937499999999 -7.901906750952463e1 -7.901906750952463e1
0.80125 -7.91949743452679e1 -7.91949743452679e1
0.80140625 -7.938259818530088e1 -7.938259818530088e1
0.8015625 -7.95602790278636e1 -7.95602790278636e1
0.8017187499999999 -7.972859880914353e1 -7.972859880914353e1
0.801875 -7.990667072908633e1 -7.990667072908633e1
0.80203125 -8.008702680416496e1 -8.008702680416496e1
0.8021874999999999 -8.027120843101562e1 -8.027120843101562e1
0.80234375 -8.045757289352679e1 -8.045757289352679e1
0.8025 -8.062575541445159e1 -8.062575541445159e1
0.80265625 -8.081040158295656e1 -8.081040158295656e1
0.8028124999999999 -8.098813896710345e1 -8.098813896710345e1
0.80296875 -8.118456404569935e1 -8.118456404569935e1
0.803125 -8.136549854959395e1 -8.136549854959395e1
0.80328125 -8.154785740887479e1 -8.154785740887479e1
0.8034375 -8.174108815426058e1 -8.174108815426058e1
0.80359375 -8.192356708898234e1 -8.192356708898234e1
0.80375 -8.211013172623444e1 -8.211013172623444e1
0.8039062499999999 -8.229578120765683e1 -8.229578120765683e1
0.8040625 -8.248257570705238e1 -8.248257570705238e1
0.80421875 -8.26794336599217e1 -8.26794336599217e1
0.804375 -8.287175414545464e1 -8.287175414545464e1
0.8045312499999999 -8.306512814515605e1 -8.306512814515605e1
0.8046875 -8.325032426909507e1 -8.325032426909507e1
0.80484375 -8.344694574644296e1 -8.344694574644296e1
0.8049999999999999 -8.36454589174653e1 -8.36454589174653e1
0.80515625 -8.384054531411363e1 -8.384054531411363e1
0.8053125 -8.404868212945968e1 -8.404868212945968e1
0.80546875 -8.425151030993271e1 -8.425151030993271e1
0.8056249999999999 -8.44561766773673e1 -8.44561766773673e1
0.80578125 -8.465492712951874e1 -8.465492712951874e1
0.8059375 -8.486588956212864e1 -8.486588956212864e1
0.8060937499999999 -8.506675140998237e1 -8.506675140998237e1
0.80625 -8.52722237059375e1 -8.52722237059375e1
0.80640625 -8.546683955130158e1 -8.546683955130158e1
0.8065625 -8.568658967620996e1 -8.568658967620996e1
0.8067187499999999 -8.589280607370466e1 -8.589280607370466e1
0.806875 -8.60953366244949e1 -8.60953366244949e1
0.80703125 -8.630249270604605e1 -8.630249270604605e1
0.8071875 -8.652357917023352e1 -8.652357917023352e1
0.80734375 -8.673327689581293e1 -8.673327689581293e1
0.8075 -8.694231062309274e1 -8.694231062309274e1
0.80765625 -8.716581780112807e1 -8.716581780112807e1
0.8078124999999999 -8.738174673336295e1 -8.738174673336295e1
0.80796875 -8.760390147743789e1 -8.760390147743789e1
0.808125 -8.782229319106483e1 -8.782229319106483e1
0.80828125 -8.80414174054336e1 -8.80414174054336e1
0.8084374999999999 -8.826342036477837e1 -8.826342036477837e1
0.80859375 -8.848003923059952e1 -8.848003923059952e1
0.80875 -8.871582515585425e1 -8.871582515585425e1
0.8089062499999999 -8.893517863426729e1 -8.893517863426729e1
0.8090625 -8.9170653769676e1 -8.9170653769676e1
0.80921875 -8.939447840763097e1 -8.939447840763097e1
0.809375 -8.963563479129658e1 -8.963563479129658e1
0.8095312499999999 -8.985702686494352e1 -8.985702686494352e1
0.8096875 -9.009001787563312e1 -9.009001787563312e1
0.80984375 -9.032130226154783e1 -9.032130226154783e1
0.8099999999999999 -9.056719870467583e1 -9.056719870467583e1
0.81015625 -9.08065795886942e1 -9.08065795886942e1
0.8103125 -9.103165025877439e1 -9.103165025877439e1
0.81046875 -9.126688524503521e1 -9.126688524503521e1
0.8106249999999999 -9.151548170798452e1 -9.151548170798452e1
0.81078125 -9.176495734404585e1 -9.176495734404585e1
0.8109375 -9.20008335355663e1 -9.20008335355663e1
0.81109375 -9.225211387874725e1 -9.225211387874725e1
0.81125 -9.250098467315871e1 -9.250098467315871e1
0.81140625 -9.275188050645312e1 -9.275188050645312e1
0.8115625 -9.30068379851644e1 -9.30068379851644e1
0.8117187499999999 -9.325615283086478e1 -9.325615283086478e1
0.811875 -9.351801919194287e1 -9.351801919194287e1
0.81203125 -9.377538846849603e1 -9.377538846849603e1
0.8121875 -9.402380760807756e1 -9.402380760807756e1
0.8123437499999999 -9.428855907579492e1 -9.428855907579492e1
0.8125 -9.45550149877377e1 -9.45550149877377e1
0.81265625 -9.481871000428515e1 -9.481871000428515e1
0.8128124999999999 -9.508340117541394e1 -9.508340117541394e1
0.81296875 -9.535031302242265e1 -9.535031302242265e1
0.813125 -9.562064975201116e1 -9.562064975201116e1
0.81328125 -9.589773188074929e1 -9.589773188074929e1
0.8134374999999999 -9.617329093120048e1 -9.617329093120048e1
0.81359375 -9.645357234387626e1 -9.645357234387626e1
0.81375 -9.67382589203524e1 -9.67382589203524e1
0.8139062499999999 -9.701114703303807e1 -9.701114703303807e1
0.8140625 -9.729627052595293e1 -9.729627052595293e1
0.81421875 -9.757905360168326e1 -9.757905360168326e1
0.814375 -9.786081960135067e1 -9.786081960135067e1
0.8145312499999999 -9.81655221411591e1 -9.81655221411591e1
0.8146875 -9.845910536528532e1 -9.845910536528532e1
0.81484375 -9.876132029923752e1 -9.876132029923752e1
0.815 -9.9062460516067e1 -9.9062460516067e1
0.81515625 -9.93691578286128e1 -9.93691578286128e1
0.8153125 -9.966965016365026e1 -9.966965016365026e1
0.81546875 -9.99721237465422e1 -9.99721237465422e1
0.8156249999999999 -1.0028339617947705e2 -1.0028339617947705e2
0.81578125 -1.0058168470201264e2 -1.0058168470201264e2
0.8159375 -1.008934956792346e2 -1.008934956792346e2
0.81609375 -1.0121453182481406e2 -1.0121453182481406e2
0.8162499999999999 -1.0154209474054238e2 -1.0154209474054238e2
0.81640625 -1.0187400706739555e2 -1.0187400706739555e2
0.8165625 -1.0219362514392338e2 -1.0219362514392338e2
0.8167187499999999 -1.0252409917374126e2 -1.0252409917374126e2
0.816875 -1.0285607282077495e2 -1.0285607282077495e2
0.81703125 -1.031849953388026e2 -1.031849953388026e2
0.8171875 -1.0352425606187222e2 -1.0352425606187222e2
0.8173437499999999 -1.0387375828700107e2 -1.0387375828700107e2
0.8175 -1.0420388451851619e2 -1.0420388451851619e2
0.81765625 -1.0455012220668237e2 -1.0455012220668237e2
0.8178124999999999 -1.0490822178891113e2 -1.0490822178891113e2
0.81796875 -1.0526072763232429e2 -1.0526072763232429e2
0.818125 -1.0561588183730674e2 -1.0561588183730674e2
0.81828125 -1.059798835779232e2 -1.059798835779232e2
0.8184374999999999 -1.0634187723466886e2 -1.0634187723466886e2
0.81859375 -1.0671032016747091e2 -1.0671032016747091e2
0.81875 -1.0709729052633548e2 -1.0709729052633548e2
0.81890625 -1.0746817904135884e2 -1.0746817904135884e2
0.8190625 -1.0786413342960742e2 -1.0786413342960742e2
0.81921875 -1.0825874251074771e2 -1.0825874251074771e2
0.819375 -1.0864946181158399e2 -1.0864946181158399e2
0.8195312499999999 -1.0905039096903698e2 -1.0905039096903698e2
0.8196875 -1.0946352954001878e2 -1.0946352954001878e2
0.81984375 -1.098677549894158e2 -1.098677549894158e2
0.82 -1.1027607325022569e2 -1.1027607325022569e2
0.8201562499999999 -1.1070351591326408e2 -1.1070351591326408e2
0.8203125 -1.1113605336279062e2 -1.1113605336279062e2
0.82046875 -1.1157363376370023e2 -1.1157363376370023e2
0.8206249999999999 -1.1200849936994297e2 -1.1200849936994297e2
0.82078125 -1.1246421887134153e2 -1.1246421887134153e2
0.8209375 -1.1293018714995657e2 -1.1293018714995657e2
