# Supplementary material for: Large-deviations of disease spreading dynamics with vaccination
Source: PLoS One. 2023 Jul 10;18(7):e0287932. doi: 10.1371/journal.pone.0287932 (PMC10332629; doi:10.1371/journal.pone.0287932)
Supplement: S1 Data — (GZ) [file pone.0287932.s002.gz › DATA/fig9/adaptive_n3200_305.dat]

#bin log_merged log_interval0 …
#log: Base10
0.0015625 -3.8251657796675933e0 -3.8251657796675933e0
0.0018750000000000001 -3.835730063048566e0 -3.835730063048566e0
0.0021875 -3.711557156616316e0 -3.711557156616316e0
0.0025 -3.5798371033782748e0 -3.5798371033782748e0
0.0028125 -3.4685165045228747e0 -3.4685165045228747e0
0.003125 -3.355361701712234e0 -3.355361701712234e0
0.0034375 -3.2217330888178073e0 -3.2217330888178073e0
0.0037500000000000003 -3.174846595241768e0 -3.174846595241768e0
0.0040625 -3.1066599239223867e0 -3.1066599239223867e0
0.004375 -3.026337671034405e0 -3.026337671034405e0
0.004687500000000001 -2.925269290464137e0 -2.925269290464137e0
0.005 -2.881475031366215e0 -2.881475031366215e0
0.0053124999999999995 -2.8049650206916046e0 -2.8049650206916046e0
0.005625 -2.7562367229296503e0 -2.7562367229296503e0
0.0059375 -2.708050395797152e0 -2.708050395797152e0
0.00625 -2.6548050385530293e0 -2.6548050385530293e0
0.006562500000000001 -2.608500669789344e0 -2.608500669789344e0
0.006875000000000001 -2.5546075845694465e0 -2.5546075845694465e0
0.0071874999999999994 -2.526612680458918e0 -2.526612680458918e0
0.0075 -2.485907990748608e0 -2.485907990748608e0
0.0078125 -2.463543268064193e0 -2.463543268064193e0
0.008125 -2.4333097263432752e0 -2.4333097263432752e0
0.0084375 -2.3991644870774214e0 -2.3991644870774214e0
0.00875 -2.3382767725619193e0 -2.3382767725619193e0
0.0090625 -2.32930492083721e0 -2.32930492083721e0
0.009375 -2.2987075466138482e0 -2.2987075466138482e0
0.0096875 -2.2783963008117714e0 -2.2783963008117714e0
0.01 -2.249150662283562e0 -2.249150662283562e0
0.0103125 -2.2493364825048663e0 -2.2493364825048663e0
0.010624999999999999 -2.2206119132296114e0 -2.2206119132296114e0
0.0109375 -2.211268020196592e0 -2.211268020196592e0
0.01125 -2.195839686187235e0 -2.195839686187235e0
0.0115625 -2.170657513026861e0 -2.170657513026861e0
0.011875 -2.157501349400143e0 -2.157501349400143e0
0.0121875 -2.1406733275160765e0 -2.1406733275160765e0
0.0125 -2.1135485677358408e0 -2.1135485677358408e0
0.0128125 -2.1202982101411796e0 -2.1202982101411796e0
0.013125 -2.0922843551774055e0 -2.0922843551774055e0
0.0134375 -2.087226630293451e0 -2.087226630293451e0
0.01375 -2.0718630277823356e0 -2.0718630277823356e0
0.0140625 -2.0644127093126987e0 -2.0644127093126987e0
0.014375 -2.0564194951074275e0 -2.0564194951074275e0
0.0146875 -2.055987963396881e0 -2.055987963396881e0
0.015 -2.0485058046618794e0 -2.0485058046618794e0
0.0153125 -2.0355516472271735e0 -2.0355516472271735e0
0.015625 -2.0288534699874323e0 -2.0288534699874323e0
0.0159375 -2.0253280406139926e0 -2.0253280406139926e0
0.01625 -2.0355435299919624e0 -2.0355435299919624e0
0.0165625 -2.0317397837378555e0 -2.0317397837378555e0
0.016875 -2.0223957210713412e0 -2.0223957210713412e0
0.0171875 -2.031321259547774e0 -2.031321259547774e0
0.0175 -2.015969271813781e0 -2.015969271813781e0
0.017812500000000002 -2.009063013292114e0 -2.009063013292114e0
0.018125000000000002 -2.003147400163805e0 -2.003147400163805e0
0.018437500000000002 -2.0076137699874086e0 -2.0076137699874086e0
0.018750000000000003 -2.0072784522038707e0 -2.0072784522038707e0
0.019062500000000003 -2.012171941753302e0 -2.012171941753302e0
0.019375000000000003 -1.9973189827463718e0 -1.9973189827463718e0
0.0196875 -2.0172333730650895e0 -2.0172333730650895e0
0.02 -2.018022862681726e0 -2.018022862681726e0
0.0203125 -2.0076981098544526e0 -2.0076981098544526e0
0.020625 -2.020983663789473e0 -2.020983663789473e0
0.0209375 -2.0065369881598305e0 -2.0065369881598305e0
0.02125 -2.010600525298621e0 -2.010600525298621e0
0.021562500000000002 -2.0177941666796575e0 -2.0177941666796575e0
0.021875000000000002 -2.01658735269745e0 -2.01658735269745e0
0.022187500000000002 -2.0260326370965847e0 -2.0260326370965847e0
0.022500000000000003 -2.0184722706211393e0 -2.0184722706211393e0
0.022812500000000003 -2.028129920429699e0 -2.028129920429699e0
0.023125000000000003 -2.030185563900766e0 -2.030185563900766e0
0.023437500000000003 -2.0357540059170494e0 -2.0357540059170494e0
0.02375 -2.0359331057323904e0 -2.0359331057323904e0
0.0240625 -2.026847895493454e0 -2.026847895493454e0
0.024375 -2.047330441711772e0 -2.047330441711772e0
0.0246875 -2.051729909447538e0 -2.051729909447538e0
0.025 -2.063510327011834e0 -2.063510327011834e0
0.0253125 -2.065373112477453e0 -2.065373112477453e0
0.025625000000000002 -2.0730544749457e0 -2.0730544749457e0
0.025937500000000002 -2.060501420051303e0 -2.060501420051303e0
0.026250000000000002 -2.084718637562553e0 -2.084718637562553e0
0.026562500000000003 -2.0972302151084183e0 -2.0972302151084183e0
0.026875000000000003 -2.0969998866024686e0 -2.0969998866024686e0
0.027187500000000003 -2.10467025771947e0 -2.10467025771947e0
0.027500000000000004 -2.115318075703606e0 -2.115318075703606e0
0.0278125 -2.111768059347803e0 -2.111768059347803e0
0.028125 -2.108295375174628e0 -2.108295375174628e0
0.0284375 -2.125737391982391e0 -2.125737391982391e0
0.02875 -2.1381501115055177e0 -2.1381501115055177e0
0.0290625 -2.1475505871938982e0 -2.1475505871938982e0
0.029375000000000002 -2.1603729034267123e0 -2.1603729034267123e0
0.029687500000000002 -2.1677139574757054e0 -2.1677139574757054e0
0.030000000000000002 -2.1626634983966757e0 -2.1626634983966757e0
0.030312500000000003 -2.173701733439764e0 -2.173701733439764e0
0.030625000000000003 -2.1876394434537976e0 -2.1876394434537976e0
0.030937500000000003 -2.2010106011115274e0 -2.2010106011115274e0
0.03125 -2.1983998234840034e0 -2.1983998234840034e0
0.0315625 -2.2035874350334486e0 -2.2035874350334486e0
0.031875 -2.215032205830419e0 -2.215032205830419e0
0.0321875 -2.2118345481625217e0 -2.2118345481625217e0
0.0325 -2.233114765065118e0 -2.233114765065118e0
0.0328125 -2.2444131629207438e0 -2.2444131629207438e0
0.033125 -2.2392629008812652e0 -2.2392629008812652e0
0.0334375 -2.2434878186771745e0 -2.2434878186771745e0
0.03375 -2.260738840871334e0 -2.260738840871334e0
0.0340625 -2.2711838635717574e0 -2.2711838635717574e0
0.034375 -2.281218154872811e0 -2.281218154872811e0
0.0346875 -2.2833638714267797e0 -2.2833638714267797e0
0.035 -2.3025186046223713e0 -2.3025186046223713e0
0.035312500000000004 -2.305403058640757e0 -2.305403058640757e0
0.035625000000000004 -2.3096106759393185e0 -2.3096106759393185e0
0.035937500000000004 -2.320986811218852e0 -2.320986811218852e0
0.036250000000000004 -2.32773980124545e0 -2.32773980124545e0
0.036562500000000005 -2.3354552348617905e0 -2.3354552348617905e0
0.036875000000000005 -2.351810439951685e0 -2.351810439951685e0
0.037187500000000005 -2.354268915080745e0 -2.354268915080745e0
0.037500000000000006 -2.362759575902935e0 -2.362759575902935e0
0.0378125 -2.3731481842672726e0 -2.3731481842672726e0
0.038125 -2.3808650677063885e0 -2.3808650677063885e0
0.0384375 -2.3902381788328673e0 -2.3902381788328673e0
0.03875 -2.3957051803412175e0 -2.3957051803412175e0
0.0390625 -2.4130259261186144e0 -2.4130259261186144e0
0.039375 -2.4222107402596227e0 -2.4222107402596227e0
0.0396875 -2.4261650430092847e0 -2.4261650430092847e0
0.04 -2.433806184231678e0 -2.433806184231678e0
0.0403125 -2.442726908443881e0 -2.442726908443881e0
0.040625 -2.460141693416397e0 -2.460141693416397e0
0.0409375 -2.4635179812702224e0 -2.4635179812702224e0
0.04125 -2.4609931338258026e0 -2.4609931338258026e0
0.0415625 -2.4969384321219583e0 -2.4969384321219583e0
0.041875 -2.495130122776452e0 -2.495130122776452e0
0.0421875 -2.499603387689938e0 -2.499603387689938e0
0.0425 -2.5091559421429044e0 -2.5091559421429044e0
0.0428125 -2.5230946572336213e0 -2.5230946572336213e0
0.043125000000000004 -2.534166770006657e0 -2.534166770006657e0
0.043437500000000004 -2.546155378575229e0 -2.546155378575229e0
0.043750000000000004 -2.5549632635160084e0 -2.5549632635160084e0
0.044062500000000004 -2.5673422241996993e0 -2.5673422241996993e0
0.044375000000000005 -2.579191847450027e0 -2.579191847450027e0
0.044687500000000005 -2.5849141175543697e0 -2.5849141175543697e0
0.045000000000000005 -2.5930264744418925e0 -2.5930264744418925e0
0.045312500000000006 -2.6014363211351044e0 -2.6014363211351044e0
0.045625 -2.6196082388208812e0 -2.6196082388208812e0
0.0459375 -2.6226517543412844e0 -2.6226517543412844e0
0.04625 -2.622968723920501e0 -2.622968723920501e0
0.0465625 -2.6357937561314135e0 -2.6357937561314135e0
0.046875 -2.6507688587924965e0 -2.6507688587924965e0
0.0471875 -2.6557785647331618e0 -2.6557785647331618e0
0.0475 -2.6737108267242253e0 -2.6737108267242253e0
0.0478125 -2.6871845398230723e0 -2.6871845398230723e0
0.048125 -2.6920505481833676e0 -2.6920505481833676e0
0.0484375 -2.697478647385076e0 -2.697478647385076e0
0.04875 -2.7079673971915033e0 -2.7079673971915033e0
0.0490625 -2.7204637376956886e0 -2.7204637376956886e0
0.049375 -2.7361084384173116e0 -2.7361084384173116e0
0.0496875 -2.734341113344606e0 -2.734341113344606e0
0.05 -2.7512383531624143e0 -2.7512383531624143e0
0.0503125 -2.758784560025895e0 -2.758784560025895e0
0.050625 -2.771555270898141e0 -2.771555270898141e0
0.050937500000000004 -2.7754871399532637e0 -2.7754871399532637e0
0.051250000000000004 -2.795155242763365e0 -2.795155242763365e0
0.051562500000000004 -2.806346609882319e0 -2.806346609882319e0
0.051875000000000004 -2.8094179186926955e0 -2.8094179186926955e0
0.052187500000000005 -2.8245048844986447e0 -2.8245048844986447e0
0.052500000000000005 -2.832002916825211e0 -2.832002916825211e0
0.052812500000000005 -2.843371339846151e0 -2.843371339846151e0
0.053125000000000006 -2.851462033512114e0 -2.851462033512114e0
0.053437500000000006 -2.8663097279967293e0 -2.8663097279967293e0
0.05375 -2.876217330816751e0 -2.876217330816751e0
0.0540625 -2.8834076559268103e0 -2.8834076559268103e0
0.054375 -2.8981534542125407e0 -2.8981534542125407e0
0.0546875 -2.902597519165163e0 -2.902597519165163e0
0.055 -2.912742886321546e0 -2.912742886321546e0
0.0553125 -2.9192814207011613e0 -2.9192814207011613e0
0.055625 -2.9369554798889728e0 -2.9369554798889728e0
0.0559375 -2.9455930012367095e0 -2.9455930012367095e0
0.05625 -2.95636131993512e0 -2.95636131993512e0
0.0565625 -2.9596692326271e0 -2.9596692326271e0
0.056875 -2.977013994953602e0 -2.977013994953602e0
0.0571875 -2.9786266401646277e0 -2.9786266401646277e0
0.0575 -2.9906247009311007e0 -2.9906247009311007e0
0.0578125 -3.009495435231536e0 -3.009495435231536e0
0.058125 -3.015139121247437e0 -3.015139121247437e0
0.0584375 -3.0202445959588364e0 -3.0202445959588364e0
0.058750000000000004 -3.037107390148656e0 -3.037107390148656e0
0.059062500000000004 -3.055607426136128e0 -3.055607426136128e0
0.059375000000000004 -3.0524926710357865e0 -3.0524926710357865e0
0.059687500000000004 -3.0570192075623415e0 -3.0570192075623415e0
0.060000000000000005 -3.0779105009900083e0 -3.0779105009900083e0
0.060312500000000005 -3.079268372410177e0 -3.079268372410177e0
0.060625000000000005 -3.0966224028228386e0 -3.0966224028228386e0
0.060937500000000006 -3.104482386558964e0 -3.104482386558964e0
0.061250000000000006 -3.113285936206801e0 -3.113285936206801e0
0.0615625 -3.1189625329474144e0 -3.1189625329474144e0
0.061875 -3.1367984886268165e0 -3.1367984886268165e0
0.0621875 -3.1446611621480476e0 -3.1446611621480476e0
0.0625 -3.147519807649012e0 -3.147519807649012e0
0.0628125 -3.1565221875010754e0 -3.1565221875010754e0
0.063125 -3.167039052134776e0 -3.167039052134776e0
0.0634375 -3.1802184102788194e0 -3.1802184102788194e0
0.06375 -3.1950961086380336e0 -3.1950961086380336e0
0.0640625 -3.198975762208527e0 -3.198975762208527e0
0.064375 -3.215863208246781e0 -3.215863208246781e0
0.0646875 -3.22481065070803e0 -3.22481065070803e0
0.065 -3.226559763762332e0 -3.226559763762332e0
0.0653125 -3.2462081436314e0 -3.2462081436314e0
0.06562499999999999 -3.251048272560063e0 -3.251048272560063e0
0.0659375 -3.266861934432989e0 -3.266861934432989e0
0.06624999999999999 -3.2663806339495456e0 -3.2663806339495456e0
0.0665625 -3.2790388626761957e0 -3.2790388626761957e0
0.06687499999999999 -3.2876281136403738e0 -3.2876281136403738e0
0.0671875 -3.3042076574650925e0 -3.3042076574650925e0
0.06749999999999999 -3.314871849027775e0 -3.314871849027775e0
0.0678125 -3.320243726879078e0 -3.320243726879078e0
0.06812499999999999 -3.3319416104353583e0 -3.3319416104353583e0
0.0684375 -3.33537728131784e0 -3.33537728131784e0
0.06874999999999999 -3.3447430209474693e0 -3.3447430209474693e0
0.0690625 -3.3615494636004475e0 -3.3615494636004475e0
0.06937499999999999 -3.367184930341289e0 -3.367184930341289e0
0.0696875 -3.3788823796334033e0 -3.3788823796334033e0
0.06999999999999999 -3.3897609783442637e0 -3.3897609783442637e0
0.0703125 -3.4019945165413152e0 -3.4019945165413152e0
0.070625 -3.4088437745812077e0 -3.4088437745812077e0
0.0709375 -3.417354595826389e0 -3.417354595826389e0
0.07125 -3.430692969684849e0 -3.430692969684849e0
0.0715625 -3.4439123229020585e0 -3.4439123229020585e0
0.071875 -3.441672166363212e0 -3.441672166363212e0
0.0721875 -3.458519635053442e0 -3.458519635053442e0
0.0725 -3.465733536810483e0 -3.465733536810483e0
0.0728125 -3.475871892618095e0 -3.475871892618095e0
0.073125 -3.4862662527819954e0 -3.4862662527819954e0
0.0734375 -3.498984512498162e0 -3.498984512498162e0
0.07375 -3.5068813647061394e0 -3.5068813647061394e0
0.07406249999999999 -3.516215058395908e0 -3.516215058395908e0
0.074375 -3.521797546807527e0 -3.521797546807527e0
0.07468749999999999 -3.5276013756318823e0 -3.5276013756318823e0
0.075 -3.5399011531748035e0 -3.5399011531748035e0
0.07531249999999999 -3.554675247433686e0 -3.554675247433686e0
0.075625 -3.5627087812293827e0 -3.5627087812293827e0
0.07593749999999999 -3.5647154501165166e0 -3.5647154501165166e0
0.07625 -3.5807960084661024e0 -3.5807960084661024e0
0.07656249999999999 -3.5940770986534223e0 -3.5940770986534223e0
0.076875 -3.5975351397922783e0 -3.5975351397922783e0
0.07718749999999999 -3.6131697997233165e0 -3.6131697997233165e0
0.0775 -3.620727545924517e0 -3.620727545924517e0
0.07781249999999999 -3.6313053952325096e0 -3.6313053952325096e0
0.078125 -3.64250147384734e0 -3.64250147384734e0
0.0784375 -3.6555356027459927e0 -3.6555356027459927e0
0.07875 -3.6618786367652025e0 -3.6618786367652025e0
0.0790625 -3.66895973587031e0 -3.66895973587031e0
0.079375 -3.6782611973024975e0 -3.6782611973024975e0
0.0796875 -3.6918124914176293e0 -3.6918124914176293e0
0.08 -3.6937895835711676e0 -3.6937895835711676e0
0.0803125 -3.7048904966198895e0 -3.7048904966198895e0
0.080625 -3.7171542137165194e0 -3.7171542137165194e0
0.0809375 -3.7253207089978493e0 -3.7253207089978493e0
0.08125 -3.7327720883157487e0 -3.7327720883157487e0
0.0815625 -3.7414626265793847e0 -3.7414626265793847e0
0.08187499999999999 -3.7523559346822073e0 -3.7523559346822073e0
0.0821875 -3.758459667113464e0 -3.758459667113464e0
0.08249999999999999 -3.772194641863614e0 -3.772194641863614e0
0.0828125 -3.7845737471046665e0 -3.7845737471046665e0
0.08312499999999999 -3.791341114393042e0 -3.791341114393042e0
0.0834375 -3.7959669223099515e0 -3.7959669223099515e0
0.08374999999999999 -3.807716917031819e0 -3.807716917031819e0
0.0840625 -3.819868082696637e0 -3.819868082696637e0
0.08437499999999999 -3.8259458857086135e0 -3.8259458857086135e0
0.0846875 -3.838388304990865e0 -3.838388304990865e0
0.08499999999999999 -3.846857295075886e0 -3.846857295075886e0
0.0853125 -3.848439676024434e0 -3.848439676024434e0
0.08562499999999999 -3.868399156752155e0 -3.868399156752155e0
0.0859375 -3.8761979607428363e0 -3.8761979607428363e0
0.08625 -3.8838012070290167e0 -3.8838012070290167e0
0.0865625 -3.896587459801474e0 -3.896587459801474e0
0.086875 -3.9006374423678314e0 -3.9006374423678314e0
0.0871875 -3.906956225253332e0 -3.906956225253332e0
0.0875 -3.9226765474662604e0 -3.9226765474662604e0
0.0878125 -3.9283234879707085e0 -3.9283234879707085e0
0.088125 -3.939881675361328e0 -3.939881675361328e0
0.0884375 -3.9516776820804513e0 -3.9516776820804513e0
0.08875 -3.9598502940574396e0 -3.9598502940574396e0
0.0890625 -3.970854030675007e0 -3.970854030675007e0
0.089375 -3.9796635664164275e0 -3.9796635664164275e0
0.08968749999999999 -3.9826016124183004e0 -3.9826016124183004e0
0.09 -4.0008324118783705e0 -4.0008324118783705e0
0.09031249999999999 -4.005207189228138e0 -4.005207189228138e0
0.090625 -4.0129324462089855e0 -4.0129324462089855e0
0.09093749999999999 -4.025477938816373e0 -4.025477938816373e0
0.09125 -4.0304271398048215e0 -4.0304271398048215e0
0.09156249999999999 -4.039008167583113e0 -4.039008167583113e0
0.091875 -4.050460693513621e0 -4.050460693513621e0
0.09218749999999999 -4.058082882966453e0 -4.058082882966453e0
0.0925 -4.07046808427264e0 -4.07046808427264e0
0.09281249999999999 -4.077488256243548e0 -4.077488256243548e0
0.093125 -4.0858032827439885e0 -4.0858032827439885e0
0.09343749999999999 -4.099360607857641e0 -4.099360607857641e0
0.09375 -4.101531768001557e0 -4.101531768001557e0
0.0940625 -4.110373794021477e0 -4.110373794021477e0
0.094375 -4.122770196851313e0 -4.122770196851313e0
0.0946875 -4.127703795495442e0 -4.127703795495442e0
0.095 -4.132171196178085e0 -4.132171196178085e0
0.0953125 -4.143073173314285e0 -4.143073173314285e0
0.095625 -4.149215890271414e0 -4.149215890271414e0
0.0959375 -4.164482996572012e0 -4.164482996572012e0
0.09625 -4.17348160737162e0 -4.17348160737162e0
0.0965625 -4.182407681444026e0 -4.182407681444026e0
0.096875 -4.194112944035503e0 -4.194112944035503e0
0.0971875 -4.202154834839682e0 -4.202154834839682e0
0.0975 -4.209387762714748e0 -4.209387762714748e0
0.0978125 -4.216736496428773e0 -4.216736496428773e0
0.09812499999999999 -4.223171982050069e0 -4.223171982050069e0
0.0984375 -4.235810258321514e0 -4.235810258321514e0
0.09874999999999999 -4.24157790471542e0 -4.24157790471542e0
0.0990625 -4.251817972249107e0 -4.251817972249107e0
0.09937499999999999 -4.260675200133726e0 -4.260675200133726e0
0.0996875 -4.269398524970136e0 -4.269398524970136e0
0.09999999999999999 -4.280777481614102e0 -4.280777481614102e0
0.1003125 -4.286759213416069e0 -4.286759213416069e0
0.10062499999999999 -4.299503353682546e0 -4.299503353682546e0
0.1009375 -4.313672311876751e0 -4.313672311876751e0
0.10124999999999999 -4.314121248601957e0 -4.314121248601957e0
0.1015625 -4.315364654662851e0 -4.315364654662851e0
0.101875 -4.331675891828915e0 -4.331675891828915e0
0.1021875 -4.342142840141484e0 -4.342142840141484e0
0.1025 -4.346754528497392e0 -4.346754528497392e0
0.1028125 -4.359984064694679e0 -4.359984064694679e0
0.103125 -4.363646969797053e0 -4.363646969797053e0
0.1034375 -4.370110932605137e0 -4.370110932605137e0
0.10375 -4.382738567508447e0 -4.382738567508447e0
0.1040625 -4.387035891369003e0 -4.387035891369003e0
0.104375 -4.402669728655262e0 -4.402669728655262e0
0.1046875 -4.408931844213718e0 -4.408931844213718e0
0.105 -4.416660338086665e0 -4.416660338086665e0
0.1053125 -4.4277568740261515e0 -4.4277568740261515e0
0.105625 -4.4303347497437855e0 -4.4303347497437855e0
0.10593749999999999 -4.438118458730848e0 -4.438118458730848e0
0.10625 -4.452298314240458e0 -4.452298314240458e0
0.10656249999999999 -4.453518184161901e0 -4.453518184161901e0
0.106875 -4.4645393965046125e0 -4.4645393965046125e0
0.10718749999999999 -4.4753171444543725e0 -4.4753171444543725e0
0.1075 -4.4892056056122485e0 -4.4892056056122485e0
0.10781249999999999 -4.493411000791063e0 -4.493411000791063e0
0.108125 -4.499205068848703e0 -4.499205068848703e0
0.10843749999999999 -4.507750256105162e0 -4.507750256105162e0
0.10875 -4.519989256506385e0 -4.519989256506385e0
0.10906249999999999 -4.519739796526544e0 -4.519739796526544e0
0.109375 -4.531634674512468e0 -4.531634674512468e0
0.1096875 -4.537364373104872e0 -4.537364373104872e0
0.11 -4.5505242608222645e0 -4.5505242608222645e0
0.1103125 -4.558200558893411e0 -4.558200558893411e0
0.110625 -4.568524636721001e0 -4.568524636721001e0
0.1109375 -4.575394920519436e0 -4.575394920519436e0
0.11125 -4.588707263987878e0 -4.588707263987878e0
0.1115625 -4.589667940613587e0 -4.589667940613587e0
0.111875 -4.599147108145068e0 -4.599147108145068e0
0.1121875 -4.602238343000742e0 -4.602238343000742e0
0.1125 -4.612391409202125e0 -4.612391409202125e0
0.1128125 -4.630295919969619e0 -4.630295919969619e0
0.113125 -4.634724887045074e0 -4.634724887045074e0
0.1134375 -4.640785619305795e0 -4.640785619305795e0
0.11374999999999999 -4.644668050652278e0 -4.644668050652278e0
0.1140625 -4.654365750689401e0 -4.654365750689401e0
0.11437499999999999 -4.666193659581829e0 -4.666193659581829e0
0.1146875 -4.673188986041048e0 -4.673188986041048e0
0.11499999999999999 -4.68166125486993e0 -4.68166125486993e0
0.1153125 -4.685027957869231e0 -4.685027957869231e0
0.11562499999999999 -4.695770688653617e0 -4.695770688653617e0
0.1159375 -4.705619389816881e0 -4.705619389816881e0
0.11624999999999999 -4.711639645649818e0 -4.711639645649818e0
0.1165625 -4.720588145576919e0 -4.720588145576919e0
0.11687499999999999 -4.726128906059664e0 -4.726128906059664e0
0.1171875 -4.7414292196107155e0 -4.7414292196107155e0
0.1175 -4.742115221928422e0 -4.742115221928422e0
0.1178125 -4.755689830335875e0 -4.755689830335875e0
0.118125 -4.75882979728555e0 -4.75882979728555e0
0.1184375 -4.768562003580307e0 -4.768562003580307e0
0.11875 -4.7713676298807215e0 -4.7713676298807215e0
0.1190625 -4.791415275827937e0 -4.791415275827937e0
0.119375 -4.791681036789548e0 -4.791681036789548e0
0.1196875 -4.7979976001673705e0 -4.7979976001673705e0
0.12 -4.8101610838447115e0 -4.8101610838447115e0
0.1203125 -4.813786023166692e0 -4.813786023166692e0
0.120625 -4.821702475030513e0 -4.821702475030513e0
0.1209375 -4.8364861869152875e0 -4.8364861869152875e0
0.12125 -4.842954265990436e0 -4.842954265990436e0
0.12156249999999999 -4.845406649352178e0 -4.845406649352178e0
0.121875 -4.857673314631363e0 -4.857673314631363e0
0.12218749999999999 -4.86593265294902e0 -4.86593265294902e0
0.1225 -4.875197606498993e0 -4.875197606498993e0
0.12281249999999999 -4.885164961757589e0 -4.885164961757589e0
0.123125 -4.889201266951538e0 -4.889201266951538e0
0.12343749999999999 -4.897463394622143e0 -4.897463394622143e0
0.12375 -4.905507042086235e0 -4.905507042086235e0
0.12406249999999999 -4.9160150134852e0 -4.9160150134852e0
0.124375 -4.925641530005457e0 -4.925641530005457e0
0.12468749999999999 -4.92815990673477e0 -4.92815990673477e0
0.125 -4.932930797423403e0 -4.932930797423403e0
0.1253125 -4.940515744506563e0 -4.940515744506563e0
0.12562500000000001 -4.9518453426179505e0 -4.9518453426179505e0
0.1259375 -4.960868047540195e0 -4.960868047540195e0
0.12625 -4.967451730651526e0 -4.967451730651526e0
0.1265625 -4.973913235554271e0 -4.973913235554271e0
0.126875 -4.972221561926169e0 -4.972221561926169e0
0.1271875 -4.987331390208844e0 -4.987331390208844e0
0.1275 -4.992388758069289e0 -4.992388758069289e0
0.1278125 -5.0009590686016665e0 -5.0009590686016665e0
0.128125 -5.014284895507323e0 -5.014284895507323e0
0.1284375 -5.02142873160971e0 -5.02142873160971e0
0.12875 -5.024235907035624e0 -5.024235907035624e0
0.1290625 -5.032899789897208e0 -5.032899789897208e0
0.129375 -5.04055373005837e0 -5.04055373005837e0
0.12968749999999998 -5.049648251987371e0 -5.049648251987371e0
0.13 -5.056286764412896e0 -5.056286764412896e0
0.1303125 -5.059805717568786e0 -5.059805717568786e0
0.130625 -5.063501059336311e0 -5.063501059336311e0
0.13093749999999998 -5.0735630361990545e0 -5.0735630361990545e0
0.13125 -5.084830413542356e0 -5.084830413542356e0
0.1315625 -5.087941424867374e0 -5.087941424867374e0
0.131875 -5.101976860195343e0 -5.101976860195343e0
0.13218749999999999 -5.106921659364495e0 -5.106921659364495e0
0.1325 -5.111962295734763e0 -5.111962295734763e0
0.1328125 -5.124157032690498e0 -5.124157032690498e0
0.133125 -5.131417502519859e0 -5.131417502519859e0
0.1334375 -5.134839451725718e0 -5.134839451725718e0
0.13375 -5.143075044710592e0 -5.143075044710592e0
0.1340625 -5.151426015888198e0 -5.151426015888198e0
0.134375 -5.157058332497279e0 -5.157058332497279e0
0.1346875 -5.167472840232556e0 -5.167472840232556e0
0.135 -5.177178481967864e0 -5.177178481967864e0
0.1353125 -5.179035382150111e0 -5.179035382150111e0
0.135625 -5.189141988650469e0 -5.189141988650469e0
0.1359375 -5.195832177045183e0 -5.195832177045183e0
0.13625 -5.205426544971822e0 -5.205426544971822e0
0.1365625 -5.20503934779105e0 -5.20503934779105e0
0.136875 -5.2214051948038716e0 -5.2214051948038716e0
0.1371875 -5.22756085742764e0 -5.22756085742764e0
0.1375 -5.233706510296422e0 -5.233706510296422e0
0.1378125 -5.243538771492119e0 -5.243538771492119e0
0.138125 -5.250933721897461e0 -5.250933721897461e0
0.1384375 -5.25604349205593e0 -5.25604349205593e0
0.13874999999999998 -5.263686874262355e0 -5.263686874262355e0
0.1390625 -5.269723648227561e0 -5.269723648227561e0
0.139375 -5.272510361838947e0 -5.272510361838947e0
0.1396875 -5.28510438558839e0 -5.28510438558839e0
0.13999999999999999 -5.295637693708947e0 -5.295637693708947e0
0.1403125 -5.3016780113488196e0 -5.3016780113488196e0
0.140625 -5.305374503394312e0 -5.305374503394312e0
0.1409375 -5.317651962533425e0 -5.317651962533425e0
0.14125 -5.324544524260425e0 -5.324544524260425e0
0.1415625 -5.330000134702338e0 -5.330000134702338e0
0.141875 -5.3337430250083955e0 -5.3337430250083955e0
0.1421875 -5.341278656875026e0 -5.341278656875026e0
0.1425 -5.344775786129837e0 -5.344775786129837e0
0.1428125 -5.354165179633917e0 -5.354165179633917e0
0.143125 -5.358729726603876e0 -5.358729726603876e0
0.1434375 -5.368373080517692e0 -5.368373080517692e0
0.14375 -5.376809382881099e0 -5.376809382881099e0
0.1440625 -5.3867747366988326e0 -5.3867747366988326e0
0.144375 -5.394709592030601e0 -5.394709592030601e0
0.1446875 -5.397327627580459e0 -5.397327627580459e0
0.145 -5.402253768444886e0 -5.402253768444886e0
0.1453125 -5.409767034835447e0 -5.409767034835447e0
0.145625 -5.423565990420563e0 -5.423565990420563e0
0.1459375 -5.429681270678763e0 -5.429681270678763e0
0.14625 -5.435575574272541e0 -5.435575574272541e0
0.14656249999999998 -5.442998246766244e0 -5.442998246766244e0
0.146875 -5.444462401560365e0 -5.444462401560365e0
0.1471875 -5.456190508917523e0 -5.456190508917523e0
0.1475 -5.461662081397087e0 -5.461662081397087e0
0.14781249999999999 -5.469598865545656e0 -5.469598865545656e0
0.148125 -5.477468885785008e0 -5.477468885785008e0
0.1484375 -5.48251977788447e0 -5.48251977788447e0
0.14875 -5.488879652832445e0 -5.488879652832445e0
0.1490625 -5.495378430811677e0 -5.495378430811677e0
0.149375 -5.5055601839734365e0 -5.5055601839734365e0
0.1496875 -5.5097758539635535e0 -5.5097758539635535e0
0.15 -5.516915219345599e0 -5.516915219345599e0
0.1503125 -5.526107450179431e0 -5.526107450179431e0
0.150625 -5.529421864772182e0 -5.529421864772182e0
0.1509375 -5.53815501208225e0 -5.53815501208225e0
0.15125 -5.544072056430075e0 -5.544072056430075e0
0.1515625 -5.549909397939125e0 -5.549909397939125e0
0.151875 -5.556056534137376e0 -5.556056534137376e0
0.1521875 -5.564470369923917e0 -5.564470369923917e0
0.1525 -5.571214083481088e0 -5.571214083481088e0
0.1528125 -5.57530423406876e0 -5.57530423406876e0
0.153125 -5.5816808880175515e0 -5.5816808880175515e0
0.1534375 -5.590020061017519e0 -5.590020061017519e0
0.15375 -5.601875348774108e0 -5.601875348774108e0
0.1540625 -5.605062706067081e0 -5.605062706067081e0
0.15437499999999998 -5.608960846584402e0 -5.608960846584402e0
0.1546875 -5.617884731248857e0 -5.617884731248857e0
0.155 -5.630650151270281e0 -5.630650151270281e0
0.1553125 -5.624528314279694e0 -5.624528314279694e0
0.15562499999999999 -5.635871068549811e0 -5.635871068549811e0
0.1559375 -5.64191630489983e0 -5.64191630489983e0
0.15625 -5.651281325916777e0 -5.651281325916777e0
0.1565625 -5.657547021685211e0 -5.657547021685211e0
0.156875 -5.665713355246105e0 -5.665713355246105e0
0.1571875 -5.667800193998907e0 -5.667800193998907e0
0.1575 -5.676911952938887e0 -5.676911952938887e0
0.1578125 -5.682222270275695e0 -5.682222270275695e0
0.158125 -5.683073341219703e0 -5.683073341219703e0
0.1584375 -5.701107632862993e0 -5.701107632862993e0
0.15875 -5.7076014303737495e0 -5.7076014303737495e0
0.1590625 -5.70856273407059e0 -5.70856273407059e0
0.159375 -5.7160237527031015e0 -5.7160237527031015e0
0.1596875 -5.721628029676474e0 -5.721628029676474e0
0.16 -5.7230381638940955e0 -5.7230381638940955e0
0.1603125 -5.731905717276156e0 -5.731905717276156e0
0.160625 -5.737705158983651e0 -5.737705158983651e0
0.1609375 -5.751007545087184e0 -5.751007545087184e0
0.16125 -5.756570036206419e0 -5.756570036206419e0
0.1615625 -5.759784264857778e0 -5.759784264857778e0
0.161875 -5.765828792118434e0 -5.765828792118434e0
0.16218749999999998 -5.773497097135866e0 -5.773497097135866e0
0.1625 -5.785929458727757e0 -5.785929458727757e0
0.1628125 -5.791442699827137e0 -5.791442699827137e0
0.163125 -5.794213724545777e0 -5.794213724545777e0
0.16343749999999999 -5.798620896045001e0 -5.798620896045001e0
0.16375 -5.806470579930071e0 -5.806470579930071e0
0.1640625 -5.810248435994133e0 -5.810248435994133e0
0.164375 -5.82142713451082e0 -5.82142713451082e0
0.1646875 -5.825207907448537e0 -5.825207907448537e0
0.165 -5.830243545568798e0 -5.830243545568798e0
0.1653125 -5.840095416382489e0 -5.840095416382489e0
0.165625 -5.844472698249653e0 -5.844472698249653e0
0.1659375 -5.8485896787077465e0 -5.8485896787077465e0
0.16625 -5.8570844611284585e0 -5.8570844611284585e0
0.1665625 -5.86226668307642e0 -5.86226668307642e0
0.166875 -5.867308123757873e0 -5.867308123757873e0
0.1671875 -5.872614465359554e0 -5.872614465359554e0
0.1675 -5.875144259713913e0 -5.875144259713913e0
0.1678125 -5.883538794953317e0 -5.883538794953317e0
0.168125 -5.890153564350264e0 -5.890153564350264e0
0.1684375 -5.901524161198601e0 -5.901524161198601e0
0.16875 -5.901249054690986e0 -5.901249054690986e0
0.1690625 -5.912882150189368e0 -5.912882150189368e0
0.169375 -5.912735304770983e0 -5.912735304770983e0
0.1696875 -5.923997757295062e0 -5.923997757295062e0
0.16999999999999998 -5.92911101251763e0 -5.92911101251763e0
0.1703125 -5.936192006030403e0 -5.936192006030403e0
0.170625 -5.9397360188848936e0 -5.9397360188848936e0
0.1709375 -5.947773888414638e0 -5.947773888414638e0
0.17124999999999999 -5.9556285856809765e0 -5.9556285856809765e0
0.1715625 -5.956645024989818e0 -5.956645024989818e0
0.171875 -5.963257111858063e0 -5.963257111858063e0
0.1721875 -5.965972539280635e0 -5.965972539280635e0
0.1725 -5.975320764124142e0 -5.975320764124142e0
0.1728125 -5.981809288564698e0 -5.981809288564698e0
0.173125 -5.987687361693467e0 -5.987687361693467e0
0.1734375 -5.995616400324586e0 -5.995616400324586e0
0.17375 -6.000222693337825e0 -6.000222693337825e0
0.1740625 -6.011101045430102e0 -6.011101045430102e0
0.174375 -6.013830683543226e0 -6.013830683543226e0
0.1746875 -6.022381372364059e0 -6.022381372364059e0
0.175 -6.0222724058415835e0 -6.0222724058415835e0
0.1753125 -6.030379641521783e0 -6.030379641521783e0
0.175625 -6.0373977994780645e0 -6.0373977994780645e0
0.1759375 -6.041795585267089e0 -6.041795585267089e0
0.17625 -6.047499203204431e0 -6.047499203204431e0
0.1765625 -6.053630985142597e0 -6.053630985142597e0
0.176875 -6.058788620088642e0 -6.058788620088642e0
0.1771875 -6.0633059195168855e0 -6.0633059195168855e0
0.1775 -6.071680845322014e0 -6.071680845322014e0
0.17781249999999998 -6.0750352623953106e0 -6.0750352623953106e0
0.178125 -6.081973822945081e0 -6.081973822945081e0
0.1784375 -6.089600455601946e0 -6.089600455601946e0
0.17875 -6.097873585524546e0 -6.097873585524546e0
0.17906249999999999 -6.101851796624366e0 -6.101851796624366e0
0.179375 -6.10707747715275e0 -6.10707747715275e0
0.1796875 -6.11305939785904e0 -6.11305939785904e0
0.18 -6.118815895240338e0 -6.118815895240338e0
0.1803125 -6.1219952832988085e0 -6.1219952832988085e0
0.180625 -6.132457527990361e0 -6.132457527990361e0
0.1809375 -6.131803612701667e0 -6.131803612701667e0
0.18125 -6.140759197374216e0 -6.140759197374216e0
0.1815625 -6.146055070136633e0 -6.146055070136633e0
0.181875 -6.1544266278709685e0 -6.1544266278709685e0
0.1821875 -6.155850143432751e0 -6.155850143432751e0
0.1825 -6.162201915382745e0 -6.162201915382745e0
0.1828125 -6.170503498901205e0 -6.170503498901205e0
0.183125 -6.177667706252457e0 -6.177667706252457e0
0.1834375 -6.178549153418196e0 -6.178549153418196e0
0.18375 -6.181309749516338e0 -6.181309749516338e0
0.1840625 -6.191586969741245e0 -6.191586969741245e0
0.184375 -6.195776840770911e0 -6.195776840770911e0
0.1846875 -6.19993821419245e0 -6.19993821419245e0
0.185 -6.206782226348757e0 -6.206782226348757e0
0.1853125 -6.216924691286174e0 -6.216924691286174e0
0.18562499999999998 -6.2255593787498285e0 -6.2255593787498285e0
0.1859375 -6.22964811201188e0 -6.22964811201188e0
0.18625 -6.232808334018834e0 -6.232808334018834e0
0.1865625 -6.239147120747809e0 -6.239147120747809e0
0.18687499999999999 -6.244127237720811e0 -6.244127237720811e0
0.1871875 -6.2491873777902285e0 -6.2491873777902285e0
0.1875 -6.252091795926269e0 -6.252091795926269e0
0.1878125 -6.257469209130129e0 -6.257469209130129e0
0.188125 -6.264048997525485e0 -6.264048997525485e0
0.1884375 -6.27280189797272e0 -6.27280189797272e0
0.18875 -6.277947675381135e0 -6.277947675381135e0
0.1890625 -6.283156730730177e0 -6.283156730730177e0
0.189375 -6.287555967467931e0 -6.287555967467931e0
0.1896875 -6.290548758599805e0 -6.290548758599805e0
0.19 -6.296990160651028e0 -6.296990160651028e0
0.1903125 -6.302109783648454e0 -6.302109783648454e0
0.190625 -6.310843119412191e0 -6.310843119412191e0
0.1909375 -6.3090530151797495e0 -6.3090530151797495e0
0.19125 -6.3193078963780565e0 -6.3193078963780565e0
0.1915625 -6.320306544122893e0 -6.320306544122893e0
0.191875 -6.3276042872297396e0 -6.3276042872297396e0
0.1921875 -6.335694487773587e0 -6.335694487773587e0
0.1925 -6.336539045082979e0 -6.336539045082979e0
0.1928125 -6.344850070041836e0 -6.344850070041836e0
0.193125 -6.350714764466709e0 -6.350714764466709e0
0.1934375 -6.354956884070241e0 -6.354956884070241e0
0.19375 -6.364000521184941e0 -6.364000521184941e0
0.1940625 -6.365406256218982e0 -6.365406256218982e0
0.194375 -6.3684235524950665e0 -6.3684235524950665e0
0.19468749999999999 -6.375380501619809e0 -6.375380501619809e0
0.195 -6.383165063525091e0 -6.383165063525091e0
0.1953125 -6.3830550299706985e0 -6.3830550299706985e0
0.195625 -6.3932238757282605e0 -6.3932238757282605e0
0.1959375 -6.391744879434434e0 -6.391744879434434e0
0.19625 -6.40242083563259e0 -6.40242083563259e0
0.1965625 -6.4061010107396825e0 -6.4061010107396825e0
0.196875 -6.413243654623209e0 -6.413243654623209e0
0.1971875 -6.4155961479381105e0 -6.4155961479381105e0
0.1975 -6.423191354044654e0 -6.423191354044654e0
0.1978125 -6.428784347209664e0 -6.428784347209664e0
0.198125 -6.4336382509339884e0 -6.4336382509339884e0
0.1984375 -6.437919112428396e0 -6.437919112428396e0
0.19875 -6.443368037315729e0 -6.443368037315729e0
0.1990625 -6.443418793139578e0 -6.443418793139578e0
0.199375 -6.455160896453769e0 -6.455160896453769e0
0.1996875 -6.456193060438515e0 -6.456193060438515e0
0.2 -6.4589353987142815e0 -6.4589353987142815e0
0.2003125 -6.461083410535927e0 -6.461083410535927e0
0.200625 -6.471794020149325e0 -6.471794020149325e0
0.2009375 -6.473710677109345e0 -6.473710677109345e0
0.20125 -6.486726261630217e0 -6.486726261630217e0
0.2015625 -6.485330182352634e0 -6.485330182352634e0
0.201875 -6.496184463365687e0 -6.496184463365687e0
0.2021875 -6.496691961745334e0 -6.496691961745334e0
0.20249999999999999 -6.500030559700797e0 -6.500030559700797e0
0.2028125 -6.504005523190578e0 -6.504005523190578e0
0.203125 -6.5110169887346885e0 -6.5110169887346885e0
0.2034375 -6.517781814154084e0 -6.517781814154084e0
0.20375 -6.522835847865615e0 -6.522835847865615e0
0.2040625 -6.528252042295087e0 -6.528252042295087e0
0.204375 -6.529113263124479e0 -6.529113263124479e0
0.2046875 -6.535281536715836e0 -6.535281536715836e0
0.205 -6.541651066134698e0 -6.541651066134698e0
0.2053125 -6.544381862888592e0 -6.544381862888592e0
0.205625 -6.549305612346295e0 -6.549305612346295e0
0.2059375 -6.551303985304337e0 -6.551303985304337e0
0.20625 -6.559532997897229e0 -6.559532997897229e0
0.2065625 -6.563166795546628e0 -6.563166795546628e0
0.206875 -6.566370765083654e0 -6.566370765083654e0
0.2071875 -6.572323838576601e0 -6.572323838576601e0
0.2075 -6.5785372971839635e0 -6.5785372971839635e0
0.2078125 -6.5783240708982404e0 -6.5783240708982404e0
0.208125 -6.587531426932735e0 -6.587531426932735e0
0.2084375 -6.594438730077279e0 -6.594438730077279e0
0.20875 -6.597869363895704e0 -6.597869363895704e0
0.2090625 -6.598715154933295e0 -6.598715154933295e0
0.209375 -6.604053903445099e0 -6.604053903445099e0
0.2096875 -6.613287715669564e0 -6.613287715669564e0
0.21 -6.612186063227334e0 -6.612186063227334e0
0.21031249999999999 -6.616947222850165e0 -6.616947222850165e0
0.210625 -6.622816905734787e0 -6.622816905734787e0
0.2109375 -6.6270535940619695e0 -6.6270535940619695e0
0.21125 -6.629703956842484e0 -6.629703956842484e0
0.2115625 -6.63731008404681e0 -6.63731008404681e0
0.211875 -6.640450574803587e0 -6.640450574803587e0
0.2121875 -6.648745984921668e0 -6.648745984921668e0
0.2125 -6.651855639998182e0 -6.651855639998182e0
0.2128125 -6.656626614767326e0 -6.656626614767326e0
0.213125 -6.658038341326453e0 -6.658038341326453e0
0.2134375 -6.664813006247975e0 -6.664813006247975e0
0.21375 -6.666423509089661e0 -6.666423509089661e0
0.2140625 -6.672390342543501e0 -6.672390342543501e0
0.214375 -6.675570387375835e0 -6.675570387375835e0
0.2146875 -6.682643352309121e0 -6.682643352309121e0
0.215 -6.686647531062924e0 -6.686647531062924e0
0.2153125 -6.69485244962231e0 -6.69485244962231e0
0.215625 -6.699241523550761e0 -6.699241523550761e0
0.2159375 -6.6961036902010775e0 -6.6961036902010775e0
0.21625 -6.702707336617429e0 -6.702707336617429e0
0.2165625 -6.707552907456709e0 -6.707552907456709e0
0.216875 -6.7104934074721925e0 -6.7104934074721925e0
0.2171875 -6.71701411549099e0 -6.71701411549099e0
0.2175 -6.72430386804114e0 -6.72430386804114e0
0.2178125 -6.721127994978694e0 -6.721127994978694e0
0.21812499999999999 -6.72908940706008e0 -6.72908940706008e0
0.2184375 -6.733601306504049e0 -6.733601306504049e0
0.21875 -6.734567670875883e0 -6.734567670875883e0
0.2190625 -6.746226839029866e0 -6.746226839029866e0
0.219375 -6.749104444519041e0 -6.749104444519041e0
0.2196875 -6.75177297572224e0 -6.75177297572224e0
0.22 -6.755042073082556e0 -6.755042073082556e0
0.2203125 -6.761046487008905e0 -6.761046487008905e0
0.220625 -6.762455186028426e0 -6.762455186028426e0
0.2209375 -6.771806189268652e0 -6.771806189268652e0
0.22125 -6.7747293912865345e0 -6.7747293912865345e0
0.2215625 -6.776870793663754e0 -6.776870793663754e0
0.221875 -6.782840783560339e0 -6.782840783560339e0
0.2221875 -6.78535448577292e0 -6.78535448577292e0
0.2225 -6.78900555409961e0 -6.78900555409961e0
0.2228125 -6.79566163817605e0 -6.79566163817605e0
0.223125 -6.801067977832524e0 -6.801067977832524e0
0.2234375 -6.803271158724662e0 -6.803271158724662e0
0.22375 -6.803103804616846e0 -6.803103804616846e0
0.2240625 -6.806819074579714e0 -6.806819074579714e0
0.224375 -6.808306576197872e0 -6.808306576197872e0
0.2246875 -6.8164518259971985e0 -6.8164518259971985e0
0.225 -6.827361025549969e0 -6.827361025549969e0
0.2253125 -6.824382680057958e0 -6.824382680057958e0
0.225625 -6.8296148564407915e0 -6.8296148564407915e0
0.22593749999999999 -6.832694546117516e0 -6.832694546117516e0
0.22625 -6.838159963814512e0 -6.838159963814512e0
0.2265625 -6.840612504332846e0 -6.840612504332846e0
0.226875 -6.846239154320635e0 -6.846239154320635e0
0.2271875 -6.851307377563323e0 -6.851307377563323e0
0.2275 -6.852684864876089e0 -6.852684864876089e0
0.2278125 -6.857920223609987e0 -6.857920223609987e0
0.228125 -6.859484305982612e0 -6.859484305982612e0
0.2284375 -6.865378244250103e0 -6.865378244250103e0
0.22875 -6.8708229908855785e0 -6.8708229908855785e0
0.2290625 -6.874153287559572e0 -6.874153287559572e0
0.229375 -6.878190043170314e0 -6.878190043170314e0
0.2296875 -6.878709102371765e0 -6.878709102371765e0
0.23 -6.88427587941748e0 -6.88427587941748e0
0.2303125 -6.887728484677943e0 -6.887728484677943e0
0.230625 -6.889385038568314e0 -6.889385038568314e0
0.2309375 -6.897798882851809e0 -6.897798882851809e0
0.23125 -6.902870490543471e0 -6.902870490543471e0
0.2315625 -6.904234396070358e0 -6.904234396070358e0
0.231875 -6.908127503028361e0 -6.908127503028361e0
0.2321875 -6.910395602576379e0 -6.910395602576379e0
0.2325 -6.913930614490134e0 -6.913930614490134e0
0.2328125 -6.922136677585392e0 -6.922136677585392e0
0.233125 -6.926395982540605e0 -6.926395982540605e0
0.2334375 -6.9285759057978495e0 -6.9285759057978495e0
0.23374999999999999 -6.9289063637073625e0 -6.9289063637073625e0
0.2340625 -6.931742364700192e0 -6.931742364700192e0
0.234375 -6.9413070264539485e0 -6.9413070264539485e0
0.2346875 -6.939941614727893e0 -6.939941614727893e0
0.235 -6.94045003014741e0 -6.94045003014741e0
0.2353125 -6.949140170888192e0 -6.949140170888192e0
0.235625 -6.953248601732746e0 -6.953248601732746e0
0.2359375 -6.951737232920884e0 -6.951737232920884e0
0.23625 -6.960817606760308e0 -6.960817606760308e0
0.2365625 -6.966858565400678e0 -6.966858565400678e0
0.236875 -6.967842147589515e0 -6.967842147589515e0
0.2371875 -6.973382228407324e0 -6.973382228407324e0
0.2375 -6.97164422113871e0 -6.97164422113871e0
0.2378125 -6.980625042027775e0 -6.980625042027775e0
0.238125 -6.983759798706039e0 -6.983759798706039e0
0.2384375 -6.987657888850997e0 -6.987657888850997e0
0.23875 -6.99008559828723e0 -6.99008559828723e0
0.2390625 -6.99144202601871e0 -6.99144202601871e0
0.239375 -6.992842037045072e0 -6.992842037045072e0
0.2396875 -6.998230040181504e0 -6.998230040181504e0
0.24 -7.003977161605569e0 -7.003977161605569e0
0.2403125 -7.004824402354068e0 -7.004824402354068e0
0.240625 -7.002280538784241e0 -7.002280538784241e0
0.2409375 -7.0149119591482005e0 -7.0149119591482005e0
0.24125 -7.019820264199886e0 -7.019820264199886e0
0.24156249999999999 -7.021401102688166e0 -7.021401102688166e0
0.241875 -7.022924209776981e0 -7.022924209776981e0
0.2421875 -7.024697738307957e0 -7.024697738307957e0
0.2425 -7.0254662914711545e0 -7.0254662914711545e0
0.2428125 -7.0307133174240946e0 -7.0307133174240946e0
0.243125 -7.038142527972347e0 -7.038142527972347e0
0.2434375 -7.039039774743621e0 -7.039039774743621e0
0.24375 -7.044373082924146e0 -7.044373082924146e0
0.2440625 -7.050920725986877e0 -7.050920725986877e0
0.244375 -7.0525247614917745e0 -7.0525247614917745e0
0.2446875 -7.055956676301655e0 -7.055956676301655e0
0.245 -7.059542343578748e0 -7.059542343578748e0
0.2453125 -7.060403332725279e0 -7.060403332725279e0
0.245625 -7.066648161846267e0 -7.066648161846267e0
0.2459375 -7.065170936808833e0 -7.065170936808833e0
0.24625 -7.066697847107086e0 -7.066697847107086e0
0.2465625 -7.0704040360827705e0 -7.0704040360827705e0
0.246875 -7.07575285883501e0 -7.07575285883501e0
0.2471875 -7.081336482225076e0 -7.081336482225076e0
0.2475 -7.0783530011261675e0 -7.0783530011261675e0
0.2478125 -7.083785144813071e0 -7.083785144813071e0
0.248125 -7.081401682217681e0 -7.081401682217681e0
0.2484375 -7.095114787597019e0 -7.095114787597019e0
0.24875 -7.093767032800649e0 -7.093767032800649e0
0.2490625 -7.098080855217965e0 -7.098080855217965e0
0.249375 -7.10128842604751e0 -7.10128842604751e0
0.2496875 -7.101480886437791e0 -7.101480886437791e0
0.25 -7.10682840230708e0 -7.10682840230708e0
0.2503125 -7.10944796829596e0 -7.10944796829596e0
0.250625 -7.112911221828988e0 -7.112911221828988e0
0.25093750000000004 -7.1163433231739575e0 -7.1163433231739575e0
0.25125000000000003 -7.115905283679574e0 -7.115905283679574e0
0.2515625 -7.124498592907791e0 -7.124498592907791e0
0.251875 -7.122306043106953e0 -7.122306043106953e0
0.2521875 -7.123366878650238e0 -7.123366878650238e0
0.2525 -7.129402830992028e0 -7.129402830992028e0
0.25281250000000005 -7.132547630051128e0 -7.132547630051128e0
0.25312500000000004 -7.139177557561986e0 -7.139177557561986e0
0.25343750000000004 -7.140271065955282e0 -7.140271065955282e0
0.25375000000000003 -7.139225060594406e0 -7.139225060594406e0
0.2540625 -7.141172503543537e0 -7.141172503543537e0
0.254375 -7.146850223983044e0 -7.146850223983044e0
0.2546875 -7.148353557908983e0 -7.148353557908983e0
0.255 -7.1488081964119985e0 -7.1488081964119985e0
0.25531250000000005 -7.1546756492651795e0 -7.1546756492651795e0
0.25562500000000005 -7.155015871689436e0 -7.155015871689436e0
0.25593750000000004 -7.157313483251407e0 -7.157313483251407e0
0.25625000000000003 -7.163712999464558e0 -7.163712999464558e0
0.2565625 -7.167825106596744e0 -7.167825106596744e0
0.256875 -7.163319219570319e0 -7.163319219570319e0
0.2571875 -7.171636133910276e0 -7.171636133910276e0
0.2575 -7.172184636432e0 -7.172184636432e0
0.2578125 -7.177388963193941e0 -7.177388963193941e0
0.25812500000000005 -7.17594407729154e0 -7.17594407729154e0
0.25843750000000004 -7.1843793480364795e0 -7.1843793480364795e0
0.25875000000000004 -7.189316774601018e0 -7.189316774601018e0
0.25906250000000003 -7.189340986394534e0 -7.189340986394534e0
0.259375 -7.190913439117928e0 -7.190913439117928e0
0.2596875 -7.19334057036928e0 -7.19334057036928e0
0.26 -7.195789646939254e0 -7.195789646939254e0
0.2603125 -7.1979017631436975e0 -7.1979017631436975e0
0.26062500000000005 -7.201609329563205e0 -7.201609329563205e0
0.26093750000000004 -7.203464411189877e0 -7.203464411189877e0
0.26125000000000004 -7.2083231274253805e0 -7.2083231274253805e0
0.26156250000000003 -7.207928953290654e0 -7.207928953290654e0
0.261875 -7.210798826491889e0 -7.210798826491889e0
0.2621875 -7.2128311473469395e0 -7.2128311473469395e0
0.2625 -7.212900191080614e0 -7.212900191080614e0
0.2628125 -7.219240126352695e0 -7.219240126352695e0
0.26312500000000005 -7.221586712934702e0 -7.221586712934702e0
0.26343750000000005 -7.224167237884437e0 -7.224167237884437e0
0.26375000000000004 -7.224904134615251e0 -7.224904134615251e0
0.26406250000000003 -7.227163838098811e0 -7.227163838098811e0
0.264375 -7.230007651732528e0 -7.230007651732528e0
0.2646875 -7.2355728666869865e0 -7.2355728666869865e0
0.265 -7.236479239834686e0 -7.236479239834686e0
0.2653125 -7.2405892467480655e0 -7.2405892467480655e0
0.265625 -7.238710976333884e0 -7.238710976333884e0
0.26593750000000005 -7.240487589289721e0 -7.240487589289721e0
0.26625000000000004 -7.245136325866376e0 -7.245136325866376e0
0.26656250000000004 -7.249993222163873e0 -7.249993222163873e0
0.26687500000000003 -7.251947812105634e0 -7.251947812105634e0
0.2671875 -7.251922782167064e0 -7.251922782167064e0
0.2675 -7.255483493562103e0 -7.255483493562103e0
0.2678125 -7.257019428199662e0 -7.257019428199662e0
0.268125 -7.255981576263245e0 -7.255981576263245e0
0.26843750000000005 -7.2614135858456095e0 -7.2614135858456095e0
0.26875000000000004 -7.264209351472225e0 -7.264209351472225e0
0.26906250000000004 -7.263772339713675e0 -7.263772339713675e0
0.26937500000000003 -7.267848884517996e0 -7.267848884517996e0
0.2696875 -7.271911163468637e0 -7.271911163468637e0
0.27 -7.272986134006594e0 -7.272986134006594e0
0.2703125 -7.2759085862829735e0 -7.2759085862829735e0
0.270625 -7.277856826022678e0 -7.277856826022678e0
0.27093750000000005 -7.288357825816426e0 -7.288357825816426e0
0.27125000000000005 -7.280474276262218e0 -7.280474276262218e0
0.27156250000000004 -7.2829568714431545e0 -7.2829568714431545e0
0.27187500000000003 -7.28660495205974e0 -7.28660495205974e0
0.2721875 -7.288398615434623e0 -7.288398615434623e0
0.2725 -7.289274229392383e0 -7.289274229392383e0
0.2728125 -7.293972339132658e0 -7.293972339132658e0
0.273125 -7.293904418006939e0 -7.293904418006939e0
0.27343750000000006 -7.298561652907544e0 -7.298561652907544e0
0.27375000000000005 -7.299390241915141e0 -7.299390241915141e0
0.27406250000000004 -7.300641176839115e0 -7.300641176839115e0
0.27437500000000004 -7.304374530771717e0 -7.304374530771717e0
0.27468750000000003 -7.301625534146176e0 -7.301625534146176e0
0.275 -7.304464338937912e0 -7.304464338937912e0
0.2753125 -7.310101487781928e0 -7.310101487781928e0
0.275625 -7.309221115581629e0 -7.309221115581629e0
0.2759375 -7.310885701611248e0 -7.310885701611248e0
0.27625000000000005 -7.314469876754053e0 -7.314469876754053e0
0.27656250000000004 -7.316832266895624e0 -7.316832266895624e0
0.27687500000000004 -7.3193386190908925e0 -7.3193386190908925e0
0.27718750000000003 -7.318704912514356e0 -7.318704912514356e0
0.2775 -7.321416284439572e0 -7.321416284439572e0
0.2778125 -7.323707004968917e0 -7.323707004968917e0
0.278125 -7.326577378349036e0 -7.326577378349036e0
0.2784375 -7.3268308059976945e0 -7.3268308059976945e0
0.27875000000000005 -7.329007618195071e0 -7.329007618195071e0
0.27906250000000005 -7.331604748424404e0 -7.331604748424404e0
0.27937500000000004 -7.334000215720032e0 -7.334000215720032e0
0.27968750000000003 -7.33612451782016e0 -7.33612451782016e0
0.28 -7.336560484742556e0 -7.336560484742556e0
0.2803125 -7.339998283273751e0 -7.339998283273751e0
0.280625 -7.34075539772936e0 -7.34075539772936e0
0.2809375 -7.342840605832741e0 -7.342840605832741e0
0.28125000000000006 -7.3459009444503565e0 -7.3459009444503565e0
0.28156250000000005 -7.348059471788808e0 -7.348059471788808e0
0.28187500000000004 -7.3497459771550595e0 -7.3497459771550595e0
0.28218750000000004 -7.352052082681318e0 -7.352052082681318e0
0.28250000000000003 -7.352280490047967e0 -7.352280490047967e0
0.2828125 -7.352711964748657e0 -7.352711964748657e0
0.283125 -7.354040782215513e0 -7.354040782215513e0
0.2834375 -7.354786308932823e0 -7.354786308932823e0
0.28375 -7.3614030297788915e0 -7.3614030297788915e0
0.28406250000000005 -7.362232139682753e0 -7.362232139682753e0
0.28437500000000004 -7.3586948868831925e0 -7.3586948868831925e0
0.28468750000000004 -7.364965229595207e0 -7.364965229595207e0
0.28500000000000003 -7.3618950775920595e0 -7.3618950775920595e0
0.2853125 -7.366347225684301e0 -7.366347225684301e0
0.285625 -7.36731260739213e0 -7.36731260739213e0
0.2859375 -7.370080291304809e0 -7.370080291304809e0
0.28625 -7.3737902139881655e0 -7.3737902139881655e0
0.28656250000000005 -7.377159099634234e0 -7.377159099634234e0
0.28687500000000005 -7.372028992823623e0 -7.372028992823623e0
0.28718750000000004 -7.372450938178524e0 -7.372450938178524e0
0.28750000000000003 -7.375176607256769e0 -7.375176607256769e0
0.2878125 -7.379545455463692e0 -7.379545455463692e0
0.288125 -7.380290569659216e0 -7.380290569659216e0
0.2884375 -7.383490321686956e0 -7.383490321686956e0
0.28875 -7.384871067974807e0 -7.384871067974807e0
0.28906250000000006 -7.385204027296247e0 -7.385204027296247e0
0.28937500000000005 -7.385297725976095e0 -7.385297725976095e0
0.28968750000000004 -7.388105242949102e0 -7.388105242949102e0
0.29000000000000004 -7.389764106405316e0 -7.389764106405316e0
0.29031250000000003 -7.392042711608035e0 -7.392042711608035e0
0.290625 -7.390527648074901e0 -7.390527648074901e0
0.2909375 -7.393048499047715e0 -7.393048499047715e0
0.29125 -7.395359414824604e0 -7.395359414824604e0
0.2915625 -7.392637696734589e0 -7.392637696734589e0
0.29187500000000005 -7.396834160609949e0 -7.396834160609949e0
0.29218750000000004 -7.3988189121959e0 -7.3988189121959e0
0.29250000000000004 -7.3985576905228e0 -7.3985576905228e0
0.29281250000000003 -7.402538966422405e0 -7.402538966422405e0
0.293125 -7.401706807912767e0 -7.401706807912767e0
0.2934375 -7.403747869427086e0 -7.403747869427086e0
0.29375 -7.405854325862826e0 -7.405854325862826e0
0.2940625 -7.4030453930671385e0 -7.4030453930671385e0
0.29437500000000005 -7.4090955574700885e0 -7.4090955574700885e0
0.29468750000000005 -7.407452671239177e0 -7.407452671239177e0
0.29500000000000004 -7.41182242282445e0 -7.41182242282445e0
0.29531250000000003 -7.411351294709554e0 -7.411351294709554e0
0.295625 -7.412877984556751e0 -7.412877984556751e0
0.2959375 -7.41179173270563e0 -7.41179173270563e0
0.29625 -7.414919058093226e0 -7.414919058093226e0
0.2965625 -7.414647490183022e0 -7.414647490183022e0
0.29687500000000006 -7.414358271007011e0 -7.414358271007011e0
0.29718750000000005 -7.417931483393538e0 -7.417931483393538e0
0.29750000000000004 -7.420571551534856e0 -7.420571551534856e0
0.29781250000000004 -7.419941208163316e0 -7.419941208163316e0
0.29812500000000003 -7.421407977898404e0 -7.421407977898404e0
0.2984375 -7.42143779703553e0 -7.42143779703553e0
0.29875 -7.423961414591183e0 -7.423961414591183e0
0.2990625 -7.424164413319765e0 -7.424164413319765e0
0.299375 -7.427325240215275e0 -7.427325240215275e0
0.29968750000000005 -7.425560903727153e0 -7.425560903727153e0
0.30000000000000004 -7.431079461351025e0 -7.431079461351025e0
0.30031250000000004 -7.428826295739661e0 -7.428826295739661e0
0.30062500000000003 -7.425207589108474e0 -7.425207589108474e0
0.3009375 -7.430223657983213e0 -7.430223657983213e0
0.30125 -7.429819488490345e0 -7.429819488490345e0
0.3015625 -7.433784873476604e0 -7.433784873476604e0
0.301875 -7.433291110504221e0 -7.433291110504221e0
0.30218750000000005 -7.436659336190466e0 -7.436659336190466e0
0.30250000000000005 -7.434886125379187e0 -7.434886125379187e0
0.30281250000000004 -7.436546737476753e0 -7.436546737476753e0
0.30312500000000003 -7.438222417286276e0 -7.438222417286276e0
0.3034375 -7.437892179773705e0 -7.437892179773705e0
0.30375 -7.438416759838553e0 -7.438416759838553e0
0.3040625 -7.439339395460927e0 -7.439339395460927e0
0.304375 -7.443901728338339e0 -7.443901728338339e0
0.30468750000000006 -7.44131169984427e0 -7.44131169984427e0
0.30500000000000005 -7.444215587107799e0 -7.444215587107799e0
0.30531250000000004 -7.443798437377488e0 -7.443798437377488e0
0.30562500000000004 -7.445291798107853e0 -7.445291798107853e0
0.30593750000000003 -7.443706281071961e0 -7.443706281071961e0
0.30625 -7.444221162255296e0 -7.444221162255296e0
0.3065625 -7.447722942520947e0 -7.447722942520947e0
0.306875 -7.446390349320488e0 -7.446390349320488e0
0.3071875 -7.446655000732669e0 -7.446655000732669e0
0.30750000000000005 -7.451106609035257e0 -7.451106609035257e0
0.30781250000000004 -7.4457021124165905e0 -7.4457021124165905e0
0.30812500000000004 -7.450922869836965e0 -7.450922869836965e0
0.30843750000000003 -7.450817202725254e0 -7.450817202725254e0
0.30875 -7.44895855559195e0 -7.44895855559195e0
0.3090625 -7.451823520847363e0 -7.451823520847363e0
0.309375 -7.44761386439756e0 -7.44761386439756e0
0.3096875 -7.449266618315384e0 -7.449266618315384e0
0.31000000000000005 -7.451832982915555e0 -7.451832982915555e0
0.31031250000000005 -7.451929551410892e0 -7.451929551410892e0
0.31062500000000004 -7.450660656404914e0 -7.450660656404914e0
0.31093750000000003 -7.448937703883864e0 -7.448937703883864e0
0.31125 -7.45163449271228e0 -7.45163449271228e0
0.3115625 -7.452971965203112e0 -7.452971965203112e0
0.311875 -7.452513187549236e0 -7.452513187549236e0
0.3121875 -7.452044259522488e0 -7.452044259522488e0
0.31250000000000006 -7.452661230746223e0 -7.452661230746223e0
0.31281250000000005 -7.456880283443176e0 -7.456880283443176e0
0.31312500000000004 -7.4558599972755175e0 -7.4558599972755175e0
0.31343750000000004 -7.4558088905963515e0 -7.4558088905963515e0
0.31375000000000003 -7.45816584556939e0 -7.45816584556939e0
0.3140625 -7.4539713548805295e0 -7.4539713548805295e0
0.314375 -7.458777054800855e0 -7.458777054800855e0
0.3146875 -7.456753944315885e0 -7.456753944315885e0
0.315 -7.457442535179204e0 -7.457442535179204e0
0.31531250000000005 -7.4600790019784355e0 -7.4600790019784355e0
0.31562500000000004 -7.457377249555854e0 -7.457377249555854e0
0.31593750000000004 -7.4601445770825805e0 -7.4601445770825805e0
0.31625000000000003 -7.459697145139096e0 -7.459697145139096e0
0.3165625 -7.459177639275701e0 -7.459177639275701e0
0.316875 -7.4599623202151335e0 -7.4599623202151335e0
0.3171875 -7.462353122318625e0 -7.462353122318625e0
0.3175 -7.460469539027933e0 -7.460469539027933e0
0.31781250000000005 -7.462149207343707e0 -7.462149207343707e0
0.31812500000000005 -7.458068725959826e0 -7.458068725959826e0
0.31843750000000004 -7.459820410702257e0 -7.459820410702257e0
0.31875000000000003 -7.465748738062636e0 -7.465748738062636e0
0.3190625 -7.461023511999308e0 -7.461023511999308e0
0.319375 -7.4628495984151115e0 -7.4628495984151115e0
0.3196875 -7.464540071761682e0 -7.464540071761682e0
0.32 -7.463497472385249e0 -7.463497472385249e0
0.32031250000000006 -7.4628576747653526e0 -7.4628576747653526e0
0.32062500000000005 -7.46375972392422e0 -7.46375972392422e0
0.32093750000000004 -7.464646908292131e0 -7.464646908292131e0
0.32125000000000004 -7.463338981620716e0 -7.463338981620716e0
0.32156250000000003 -7.4640401310670015e0 -7.4640401310670015e0
0.321875 -7.466470782875028e0 -7.466470782875028e0
0.3221875 -7.467663262518151e0 -7.467663262518151e0
0.3225 -7.464519915413227e0 -7.464519915413227e0
0.3228125 -7.463379031670108e0 -7.463379031670108e0
0.32312500000000005 -7.46360291488633e0 -7.46360291488633e0
0.32343750000000004 -7.468418924906352e0 -7.468418924906352e0
0.32375000000000004 -7.464474316558487e0 -7.464474316558487e0
0.32406250000000003 -7.465188658731556e0 -7.465188658731556e0
0.324375 -7.463098755034814e0 -7.463098755034814e0
0.3246875 -7.464616604098744e0 -7.464616604098744e0
0.325 -7.467283170515991e0 -7.467283170515991e0
0.3253125 -7.463514999870192e0 -7.463514999870192e0
0.32562500000000005 -7.463208378676761e0 -7.463208378676761e0
0.32593750000000005 -7.467127173102078e0 -7.467127173102078e0
0.32625000000000004 -7.464932017310609e0 -7.464932017310609e0
0.32656250000000003 -7.464209498122152e0 -7.464209498122152e0
0.326875 -7.465491905268998e0 -7.465491905268998e0
0.3271875 -7.466762758210159e0 -7.466762758210159e0
0.3275 -7.463712505764185e0 -7.463712505764185e0
0.3278125 -7.4651790809779115e0 -7.4651790809779115e0
0.32812500000000006 -7.464438181597295e0 -7.464438181597295e0
0.32843750000000005 -7.462966647510136e0 -7.462966647510136e0
0.32875000000000004 -7.465093779010992e0 -7.465093779010992e0
0.32906250000000004 -7.465324738079623e0 -7.465324738079623e0
0.32937500000000003 -7.464001526126019e0 -7.464001526126019e0
0.3296875 -7.458812041513163e0 -7.458812041513163e0
0.33 -7.461060960614184e0 -7.461060960614184e0
0.3303125 -7.459726968131115e0 -7.459726968131115e0
0.330625 -7.4610802242385645e0 -7.4610802242385645e0
0.33093750000000005 -7.4599111477581275e0 -7.4599111477581275e0
0.33125000000000004 -7.459337227140502e0 -7.459337227140502e0
0.33156250000000004 -7.460288434192414e0 -7.460288434192414e0
0.33187500000000003 -7.459465472319486e0 -7.459465472319486e0
0.3321875 -7.460937129618621e0 -7.460937129618621e0
0.3325 -7.459167618816416e0 -7.459167618816416e0
0.3328125 -7.458075095376323e0 -7.458075095376323e0
0.333125 -7.4599622916415385e0 -7.4599622916415385e0
0.33343750000000005 -7.457362506809993e0 -7.457362506809993e0
0.33375000000000005 -7.456955189599164e0 -7.456955189599164e0
0.33406250000000004 -7.456687167079842e0 -7.456687167079842e0
0.33437500000000003 -7.454753959000179e0 -7.454753959000179e0
0.3346875 -7.456804186913693e0 -7.456804186913693e0
0.335 -7.457659955400565e0 -7.457659955400565e0
0.3353125 -7.457464898708956e0 -7.457464898708956e0
0.335625 -7.451858371826681e0 -7.451858371826681e0
0.33593750000000006 -7.454169450726901e0 -7.454169450726901e0
0.33625000000000005 -7.452132484518977e0 -7.452132484518977e0
0.33656250000000004 -7.450992461991397e0 -7.450992461991397e0
0.33687500000000004 -7.451675402617063e0 -7.451675402617063e0
0.33718750000000003 -7.450719734170768e0 -7.450719734170768e0
0.3375 -7.450653561599545e0 -7.450653561599545e0
0.3378125 -7.449174695915069e0 -7.449174695915069e0
0.338125 -7.445703391059276e0 -7.445703391059276e0
0.3384375 -7.4448795319339e0 -7.4448795319339e0
0.33875000000000005 -7.445003574291029e0 -7.445003574291029e0
0.33906250000000004 -7.4496608282955705e0 -7.4496608282955705e0
0.33937500000000004 -7.44686134282653e0 -7.44686134282653e0
0.33968750000000003 -7.446198790929763e0 -7.446198790929763e0
0.34 -7.451250088818021e0 -7.451250088818021e0
0.3403125 -7.443111284398462e0 -7.443111284398462e0
0.340625 -7.442942575592376e0 -7.442942575592376e0
0.3409375 -7.445499778327637e0 -7.445499778327637e0
0.34125000000000005 -7.441849193285059e0 -7.441849193285059e0
0.34156250000000005 -7.4387865087168095e0 -7.4387865087168095e0
0.34187500000000004 -7.441751589124458e0 -7.441751589124458e0
0.34218750000000003 -7.4405648652694865e0 -7.4405648652694865e0
0.3425 -7.4387365028882115e0 -7.4387365028882115e0
0.3428125 -7.434925683351928e0 -7.434925683351928e0
0.343125 -7.435456120102906e0 -7.435456120102906e0
0.3434375 -7.4367599089395e0 -7.4367599089395e0
0.34375000000000006 -7.435683189207218e0 -7.435683189207218e0
0.34406250000000005 -7.434126172250096e0 -7.434126172250096e0
0.34437500000000004 -7.430974137319815e0 -7.430974137319815e0
0.34468750000000004 -7.4303117598582205e0 -7.4303117598582205e0
0.34500000000000003 -7.432884211428124e0 -7.432884211428124e0
0.3453125 -7.430774087898378e0 -7.430774087898378e0
0.345625 -7.430757124097788e0 -7.430757124097788e0
0.3459375 -7.42976378976379e0 -7.42976378976379e0
0.34625 -7.4256519919643935e0 -7.4256519919643935e0
0.34656250000000005 -7.423278157977045e0 -7.423278157977045e0
0.34687500000000004 -7.422000259423264e0 -7.422000259423264e0
0.34718750000000004 -7.42175363440662e0 -7.42175363440662e0
0.34750000000000003 -7.420864995060917e0 -7.420864995060917e0
0.3478125 -7.422907185677438e0 -7.422907185677438e0
0.348125 -7.422477733746625e0 -7.422477733746625e0
0.3484375 -7.412599872816706e0 -7.412599872816706e0
0.34875 -7.414572871014904e0 -7.414572871014904e0
0.34906250000000005 -7.417928813884707e0 -7.417928813884707e0
0.34937500000000005 -7.415624788795746e0 -7.415624788795746e0
0.34968750000000004 -7.41360988822759e0 -7.41360988822759e0
0.35000000000000003 -7.411558413112168e0 -7.411558413112168e0
0.3503125 -7.409874501785332e0 -7.409874501785332e0
0.350625 -7.410837261988824e0 -7.410837261988824e0
0.3509375 -7.408787901496787e0 -7.408787901496787e0
0.35125 -7.407021627598958e0 -7.407021627598958e0
0.35156250000000006 -7.407945158047248e0 -7.407945158047248e0
0.35187500000000005 -7.404266725080895e0 -7.404266725080895e0
0.35218750000000004 -7.403185068988357e0 -7.403185068988357e0
0.35250000000000004 -7.401658837903021e0 -7.401658837903021e0
0.35281250000000003 -7.402116503113454e0 -7.402116503113454e0
0.353125 -7.402683650528495e0 -7.402683650528495e0
0.3534375 -7.39576978122647e0 -7.39576978122647e0
0.35375 -7.395446442910604e0 -7.395446442910604e0
0.3540625 -7.3915764484817075e0 -7.3915764484817075e0
0.35437500000000005 -7.394588480928967e0 -7.394588480928967e0
0.35468750000000004 -7.392959347362982e0 -7.392959347362982e0
0.35500000000000004 -7.391000592233347e0 -7.391000592233347e0
0.35531250000000003 -7.387604285260174e0 -7.387604285260174e0
0.355625 -7.389534111563414e0 -7.389534111563414e0
0.3559375 -7.3871326883785216e0 -7.3871326883785216e0
0.35625 -7.386207992571023e0 -7.386207992571023e0
0.3565625 -7.384181542269623e0 -7.384181542269623e0
0.35687500000000005 -7.385537450716463e0 -7.385537450716463e0
0.35718750000000005 -7.382079533807762e0 -7.382079533807762e0
0.35750000000000004 -7.381671338392941e0 -7.381671338392941e0
0.35781250000000003 -7.377338186883087e0 -7.377338186883087e0
0.358125 -7.378088931581139e0 -7.378088931581139e0
0.3584375 -7.375378997331943e0 -7.375378997331943e0
0.35875 -7.373714027139492e0 -7.373714027139492e0
0.3590625 -7.370921869293731e0 -7.370921869293731e0
0.35937500000000006 -7.367278638080613e0 -7.367278638080613e0
0.35968750000000005 -7.3648321081221795e0 -7.3648321081221795e0
0.36000000000000004 -7.360802252551245e0 -7.360802252551245e0
0.36031250000000004 -7.363149477642189e0 -7.363149477642189e0
0.36062500000000003 -7.3604515497044005e0 -7.3604515497044005e0
0.3609375 -7.361728833299246e0 -7.361728833299246e0
0.36125 -7.360058706965781e0 -7.360058706965781e0
0.3615625 -7.355627368505672e0 -7.355627368505672e0
0.361875 -7.3534818676792995e0 -7.3534818676792995e0
0.36218750000000005 -7.354540339819657e0 -7.354540339819657e0
0.36250000000000004 -7.350783543295499e0 -7.350783543295499e0
0.36281250000000004 -7.35090638085682e0 -7.35090638085682e0
0.36312500000000003 -7.348497102566277e0 -7.348497102566277e0
0.3634375 -7.34594225723901e0 -7.34594225723901e0
0.36375 -7.343383542000872e0 -7.343383542000872e0
0.3640625 -7.342890142397998e0 -7.342890142397998e0
0.364375 -7.340462715564961e0 -7.340462715564961e0
0.36468750000000005 -7.339193552202566e0 -7.339193552202566e0
0.36500000000000005 -7.336903580591631e0 -7.336903580591631e0
0.36531250000000004 -7.334689232859425e0 -7.334689232859425e0
0.36562500000000003 -7.335410989885865e0 -7.335410989885865e0
0.3659375 -7.32842166608895e0 -7.32842166608895e0
0.36625 -7.329020410891069e0 -7.329020410891069e0
0.3665625 -7.328578549028741e0 -7.328578549028741e0
0.366875 -7.324843279721669e0 -7.324843279721669e0
0.36718750000000006 -7.324614262024049e0 -7.324614262024049e0
0.36750000000000005 -7.323848985887132e0 -7.323848985887132e0
0.36781250000000004 -7.321175070522592e0 -7.321175070522592e0
0.36812500000000004 -7.3183274037040675e0 -7.3183274037040675e0
0.36843750000000003 -7.313812716164527e0 -7.313812716164527e0
0.36875 -7.311964807345582e0 -7.311964807345582e0
0.3690625 -7.31275625148816e0 -7.31275625148816e0
0.369375 -7.307873821977289e0 -7.307873821977289e0
0.3696875 -7.308026290094283e0 -7.308026290094283e0
0.37000000000000005 -7.30663949141114e0 -7.30663949141114e0
0.37031250000000004 -7.299804199467751e0 -7.299804199467751e0
0.37062500000000004 -7.299441697718855e0 -7.299441697718855e0
0.37093750000000003 -7.3011477617191005e0 -7.3011477617191005e0
0.37125 -7.293408111584419e0 -7.293408111584419e0
0.3715625 -7.296230697499929e0 -7.296230697499929e0
0.371875 -7.290596968496963e0 -7.290596968496963e0
0.3721875 -7.2932247233251175e0 -7.2932247233251175e0
0.37250000000000005 -7.288943696978883e0 -7.288943696978883e0
0.37281250000000005 -7.286457191409561e0 -7.286457191409561e0
0.37312500000000004 -7.285987808220277e0 -7.285987808220277e0
0.37343750000000003 -7.281641462819941e0 -7.281641462819941e0
0.37375 -7.279428734807304e0 -7.279428734807304e0
0.3740625 -7.27707060881891e0 -7.27707060881891e0
0.374375 -7.271860351962339e0 -7.271860351962339e0
0.3746875 -7.270979179399426e0 -7.270979179399426e0
0.37500000000000006 -7.269179223454891e0 -7.269179223454891e0
0.37531250000000005 -7.266828678339486e0 -7.266828678339486e0
0.37562500000000004 -7.264047431230544e0 -7.264047431230544e0
0.37593750000000004 -7.266754401158657e0 -7.266754401158657e0
0.37625000000000003 -7.258122424343917e0 -7.258122424343917e0
0.3765625 -7.256995940344375e0 -7.256995940344375e0
0.376875 -7.256682482448348e0 -7.256682482448348e0
0.3771875 -7.25156937947019e0 -7.25156937947019e0
0.37750000000000006 -7.251709033094691e0 -7.251709033094691e0
0.37781250000000005 -7.2489541181474735e0 -7.2489541181474735e0
0.37812500000000004 -7.24624544082814e0 -7.24624544082814e0
0.37843750000000004 -7.242257986142583e0 -7.242257986142583e0
0.37875000000000003 -7.236771907085647e0 -7.236771907085647e0
0.3790625 -7.2384118010512495e0 -7.2384118010512495e0
0.379375 -7.233713893792235e0 -7.233713893792235e0
0.3796875 -7.229998656651212e0 -7.229998656651212e0
0.38 -7.229671223283155e0 -7.229671223283155e0
0.38031250000000005 -7.230634657460875e0 -7.230634657460875e0
0.38062500000000005 -7.227399659871814e0 -7.227399659871814e0
0.38093750000000004 -7.224318287563953e0 -7.224318287563953e0
0.38125000000000003 -7.218666046839068e0 -7.218666046839068e0
0.3815625 -7.21707472610148e0 -7.21707472610148e0
0.381875 -7.214315344892718e0 -7.214315344892718e0
0.3821875 -7.210400162642024e0 -7.210400162642024e0
0.3825 -7.205974854947151e0 -7.205974854947151e0
0.38281250000000006 -7.207328780513642e0 -7.207328780513642e0
0.38312500000000005 -7.208040369918187e0 -7.208040369918187e0
0.38343750000000004 -7.2014929448854375e0 -7.2014929448854375e0
0.38375000000000004 -7.198969058460413e0 -7.198969058460413e0
0.38406250000000003 -7.19766958135903e0 -7.19766958135903e0
0.384375 -7.194433894247929e0 -7.194433894247929e0
0.3846875 -7.193931531286005e0 -7.193931531286005e0
0.385 -7.186694616455831e0 -7.186694616455831e0
0.38531250000000006 -7.186097157697411e0 -7.186097157697411e0
0.38562500000000005 -7.181634272097078e0 -7.181634272097078e0
0.38593750000000004 -7.1778553281573e0 -7.1778553281573e0
0.38625000000000004 -7.179877686985826e0 -7.179877686985826e0
0.38656250000000003 -7.175234193232761e0 -7.175234193232761e0
0.386875 -7.1705568842070235e0 -7.1705568842070235e0
0.3871875 -7.1693077841226724e0 -7.1693077841226724e0
0.3875 -7.1708782458325615e0 -7.1708782458325615e0
0.3878125 -7.164701853754984e0 -7.164701853754984e0
0.38812500000000005 -7.159175963355999e0 -7.159175963355999e0
0.38843750000000005 -7.154764560025221e0 -7.154764560025221e0
0.38875000000000004 -7.1544267989369175e0 -7.1544267989369175e0
0.38906250000000003 -7.149814615960956e0 -7.149814615960956e0
0.389375 -7.146442459247616e0 -7.146442459247616e0
0.3896875 -7.143774301669843e0 -7.143774301669843e0
0.39 -7.141458989747086e0 -7.141458989747086e0
0.3903125 -7.141283409918621e0 -7.141283409918621e0
0.39062500000000006 -7.136219186290752e0 -7.136219186290752e0
0.39093750000000005 -7.134313228854687e0 -7.134313228854687e0
0.39125000000000004 -7.128726109453844e0 -7.128726109453844e0
0.39156250000000004 -7.125415555303668e0 -7.125415555303668e0
0.39187500000000003 -7.12184050081202e0 -7.12184050081202e0
0.3921875 -7.119205818170819e0 -7.119205818170819e0
0.3925 -7.115822631196686e0 -7.115822631196686e0
0.3928125 -7.11403945642666e0 -7.11403945642666e0
0.39312500000000006 -7.11040056658009e0 -7.11040056658009e0
0.39343750000000005 -7.105473131132719e0 -7.105473131132719e0
0.39375000000000004 -7.106906016652253e0 -7.106906016652253e0
0.39406250000000004 -7.10062276758196e0 -7.10062276758196e0
0.39437500000000003 -7.09952072645671e0 -7.09952072645671e0
0.3946875 -7.093878686967734e0 -7.093878686967734e0
0.395 -7.091628961476879e0 -7.091628961476879e0
0.3953125 -7.08903349040326e0 -7.08903349040326e0
0.395625 -7.084661787184238e0 -7.084661787184238e0
0.39593750000000005 -7.081098515673482e0 -7.081098515673482e0
0.39625000000000005 -7.076590835492304e0 -7.076590835492304e0
0.39656250000000004 -7.074278639169613e0 -7.074278639169613e0
0.39687500000000003 -7.072599690983559e0 -7.072599690983559e0
0.3971875 -7.07167380032012e0 -7.07167380032012e0
0.3975 -7.067613440635675e0 -7.067613440635675e0
0.3978125 -7.064679697238141e0 -7.064679697238141e0
0.398125 -7.061662729425159e0 -7.061662729425159e0
0.39843750000000006 -7.058071709216044e0 -7.058071709216044e0
0.39875000000000005 -7.055112684562452e0 -7.055112684562452e0
0.39906250000000004 -7.052230922515143e0 -7.052230922515143e0
0.39937500000000004 -7.043549213052636e0 -7.043549213052636e0
0.39968750000000003 -7.041601127666006e0 -7.041601127666006e0
0.4 -7.0380438022096925e0 -7.0380438022096925e0
0.4003125 -7.033800461391699e0 -7.033800461391699e0
0.400625 -7.032266272131771e0 -7.032266272131771e0
0.40093750000000006 -7.028746009255762e0 -7.028746009255762e0
0.40125000000000005 -7.024825400584966e0 -7.024825400584966e0
0.40156250000000004 -7.020675680378069e0 -7.020675680378069e0
0.40187500000000004 -7.019799210080571e0 -7.019799210080571e0
0.40218750000000003 -7.0154923875460256e0 -7.0154923875460256e0
0.4025 -7.012221389349513e0 -7.012221389349513e0
0.4028125 -7.008471604153662e0 -7.008471604153662e0
0.403125 -7.007889772036712e0 -7.007889772036712e0
0.4034375 -7.000386250176113e0 -7.000386250176113e0
0.40375000000000005 -6.998122906038468e0 -6.998122906038468e0
0.40406250000000005 -6.993424938132527e0 -6.993424938132527e0
0.40437500000000004 -6.991695065177161e0 -6.991695065177161e0
0.40468750000000003 -6.9851785211097805e0 -6.9851785211097805e0
0.405 -6.982433985448431e0 -6.982433985448431e0
0.4053125 -6.9791057268765755e0 -6.9791057268765755e0
0.405625 -6.977885604407099e0 -6.977885604407099e0
0.4059375 -6.971535673138867e0 -6.971535673138867e0
0.40625000000000006 -6.971517243827172e0 -6.971517243827172e0
0.40656250000000005 -6.966063645202546e0 -6.966063645202546e0
0.40687500000000004 -6.959950264623664e0 -6.959950264623664e0
0.40718750000000004 -6.958634577580476e0 -6.958634577580476e0
0.40750000000000003 -6.95354076049977e0 -6.95354076049977e0
0.4078125 -6.950647228762016e0 -6.950647228762016e0
0.408125 -6.947602635082028e0 -6.947602635082028e0
0.4084375 -6.940981663922564e0 -6.940981663922564e0
0.40875000000000006 -6.936875588650189e0 -6.936875588650189e0
0.40906250000000005 -6.938203223045427e0 -6.938203223045427e0
0.40937500000000004 -6.928250270928736e0 -6.928250270928736e0
0.40968750000000004 -6.9234719662671225e0 -6.9234719662671225e0
0.41000000000000003 -6.924377662867634e0 -6.924377662867634e0
0.4103125 -6.919300899993566e0 -6.919300899993566e0
0.410625 -6.911944167051267e0 -6.911944167051267e0
0.4109375 -6.911188568884306e0 -6.911188568884306e0
0.41125 -6.908855443788404e0 -6.908855443788404e0
0.41156250000000005 -6.903477091840038e0 -6.903477091840038e0
0.41187500000000005 -6.900255116431133e0 -6.900255116431133e0
0.41218750000000004 -6.893063531458999e0 -6.893063531458999e0
0.41250000000000003 -6.893449183709315e0 -6.893449183709315e0
0.4128125 -6.888852394228131e0 -6.888852394228131e0
0.413125 -6.88468123172958e0 -6.88468123172958e0
0.4134375 -6.877997652055335e0 -6.877997652055335e0
0.41375 -6.8749348977279325e0 -6.8749348977279325e0
0.41406250000000006 -6.868653765155038e0 -6.868653765155038e0
0.41437500000000005 -6.8636314921553705e0 -6.8636314921553705e0
0.41468750000000004 -6.862070181642018e0 -6.862070181642018e0
0.41500000000000004 -6.860700480186885e0 -6.860700480186885e0
0.41531250000000003 -6.8556635475341565e0 -6.8556635475341565e0
0.415625 -6.850874650670782e0 -6.850874650670782e0
0.4159375 -6.846519751523708e0 -6.846519751523708e0
0.41625 -6.843347186163889e0 -6.843347186163889e0
0.41656250000000006 -6.839535289299754e0 -6.839535289299754e0
0.41687500000000005 -6.836133625188147e0 -6.836133625188147e0
0.41718750000000004 -6.832175315685497e0 -6.832175315685497e0
0.41750000000000004 -6.829730644721501e0 -6.829730644721501e0
0.41781250000000003 -6.824843891846619e0 -6.824843891846619e0
0.418125 -6.818953400514026e0 -6.818953400514026e0
0.4184375 -6.812261755552633e0 -6.812261755552633e0
0.41875 -6.809817302709114e0 -6.809817302709114e0
0.4190625 -6.806619152909086e0 -6.806619152909086e0
0.41937500000000005 -6.8047263381944205e0 -6.8047263381944205e0
0.41968750000000005 -6.79882232336228e0 -6.79882232336228e0
0.42000000000000004 -6.793093348641712e0 -6.793093348641712e0
0.42031250000000003 -6.790511486109942e0 -6.790511486109942e0
0.420625 -6.783130805878379e0 -6.783130805878379e0
0.4209375 -6.778752279575535e0 -6.778752279575535e0
0.42125 -6.775152126925029e0 -6.775152126925029e0
0.4215625 -6.771945728589223e0 -6.771945728589223e0
0.42187500000000006 -6.767148134161168e0 -6.767148134161168e0
0.42218750000000005 -6.76409637437461e0 -6.76409637437461e0
0.42250000000000004 -6.7593401430561855e0 -6.7593401430561855e0
0.42281250000000004 -6.752571077612053e0 -6.752571077612053e0
0.42312500000000003 -6.751273114382791e0 -6.751273114382791e0
0.4234375 -6.743491555122425e0 -6.743491555122425e0
0.42375 -6.7409236370139e0 -6.7409236370139e0
0.4240625 -6.734685314531241e0 -6.734685314531241e0
0.42437500000000006 -6.730716544141494e0 -6.730716544141494e0
0.42468750000000005 -6.72746174809469e0 -6.72746174809469e0
0.42500000000000004 -6.724827756519851e0 -6.724827756519851e0
0.42531250000000004 -6.716873382411784e0 -6.716873382411784e0
0.42562500000000003 -6.715836338331762e0 -6.715836338331762e0
0.4259375 -6.711775520283815e0 -6.711775520283815e0
0.42625 -6.703114272874579e0 -6.703114272874579e0
0.4265625 -6.696322970553744e0 -6.696322970553744e0
0.426875 -6.692494473012964e0 -6.692494473012964e0
0.42718750000000005 -6.690304631758288e0 -6.690304631758288e0
0.42750000000000005 -6.685016268589941e0 -6.685016268589941e0
0.42781250000000004 -6.682949208687994e0 -6.682949208687994e0
0.42812500000000003 -6.676652441240428e0 -6.676652441240428e0
0.4284375 -6.675805278675732e0 -6.675805278675732e0
0.42875 -6.667453365547196e0 -6.667453365547196e0
0.4290625 -6.665427868106114e0 -6.665427868106114e0
0.429375 -6.654936836025506e0 -6.654936836025506e0
0.42968750000000006 -6.655745988828919e0 -6.655745988828919e0
0.43000000000000005 -6.65250667528823e0 -6.65250667528823e0
0.43031250000000004 -6.645810471640168e0 -6.645810471640168e0
0.43062500000000004 -6.640780684995995e0 -6.640780684995995e0
0.43093750000000003 -6.634338246839313e0 -6.634338246839313e0
0.43125 -6.628631285740873e0 -6.628631285740873e0
0.4315625 -6.624942688125309e0 -6.624942688125309e0
0.431875 -6.623259483550889e0 -6.623259483550889e0
0.43218750000000006 -6.615819950148641e0 -6.615819950148641e0
0.43250000000000005 -6.609210818741182e0 -6.609210818741182e0
0.43281250000000004 -6.606901557033204e0 -6.606901557033204e0
0.43312500000000004 -6.605291117752465e0 -6.605291117752465e0
0.43343750000000003 -6.596239197658967e0 -6.596239197658967e0
0.43375 -6.591647403174981e0 -6.591647403174981e0
0.4340625 -6.588853702241401e0 -6.588853702241401e0
0.434375 -6.581250441317813e0 -6.581250441317813e0
0.4346875 -6.576375381814039e0 -6.576375381814039e0
0.43500000000000005 -6.571182751450003e0 -6.571182751450003e0
0.43531250000000005 -6.566640547874037e0 -6.566640547874037e0
0.43562500000000004 -6.563445796085823e0 -6.563445796085823e0
0.43593750000000003 -6.557716766116634e0 -6.557716766116634e0
0.43625 -6.553429428579754e0 -6.553429428579754e0
0.4365625 -6.544342035505785e0 -6.544342035505785e0
0.436875 -6.543525769392424e0 -6.543525769392424e0
0.4371875 -6.538122530390744e0 -6.538122530390744e0
0.43750000000000006 -6.530548958250954e0 -6.530548958250954e0
0.43781250000000005 -6.52581619520776e0 -6.52581619520776e0
0.43812500000000004 -6.522093235904656e0 -6.522093235904656e0
0.43843750000000004 -6.517050830805935e0 -6.517050830805935e0
0.43875000000000003 -6.510168730162938e0 -6.510168730162938e0
0.4390625 -6.507555568432387e0 -6.507555568432387e0
0.439375 -6.502095301147953e0 -6.502095301147953e0
0.4396875 -6.497487870745651e0 -6.497487870745651e0
0.44000000000000006 -6.492045250938979e0 -6.492045250938979e0
0.44031250000000005 -6.485000161429404e0 -6.485000161429404e0
0.44062500000000004 -6.4845384833182536e0 -6.4845384833182536e0
0.44093750000000004 -6.476192225709262e0 -6.476192225709262e0
0.44125000000000003 -6.472018058904148e0 -6.472018058904148e0
0.4415625 -6.465573465476943e0 -6.465573465476943e0
0.441875 -6.4583719384530625e0 -6.4583719384530625e0
0.4421875 -6.458074805231142e0 -6.458074805231142e0
0.4425 -6.450484721796663e0 -6.450484721796663e0
0.44281250000000005 -6.448526220193223e0 -6.448526220193223e0
0.44312500000000005 -6.439665459360519e0 -6.439665459360519e0
0.44343750000000004 -6.433687046517086e0 -6.433687046517086e0
0.44375000000000003 -6.432615989576213e0 -6.432615989576213e0
0.4440625 -6.422397929331389e0 -6.422397929331389e0
0.444375 -6.421108635923581e0 -6.421108635923581e0
0.4446875 -6.412121107481077e0 -6.412121107481077e0
0.445 -6.408278059127376e0 -6.408278059127376e0
0.44531250000000006 -6.404883090165974e0 -6.404883090165974e0
0.44562500000000005 -6.394069944368191e0 -6.394069944368191e0
0.44593750000000004 -6.388479521010929e0 -6.388479521010929e0
0.44625000000000004 -6.386372082013047e0 -6.386372082013047e0
0.44656250000000003 -6.381467725032387e0 -6.381467725032387e0
0.446875 -6.374055269748958e0 -6.374055269748958e0
0.4471875 -6.370427738460755e0 -6.370427738460755e0
0.4475 -6.365842618586491e0 -6.365842618586491e0
0.44781250000000006 -6.3559081927927465e0 -6.3559081927927465e0
0.44812500000000005 -6.354472094383134e0 -6.354472094383134e0
0.44843750000000004 -6.347502849970503e0 -6.347502849970503e0
0.44875000000000004 -6.340367850495447e0 -6.340367850495447e0
0.44906250000000003 -6.337224345960173e0 -6.337224345960173e0
0.449375 -6.331867626012233e0 -6.331867626012233e0
0.4496875 -6.32722295587552e0 -6.32722295587552e0
0.45 -6.320166804973603e0 -6.320166804973603e0
0.4503125 -6.313896761480343e0 -6.313896761480343e0
0.45062500000000005 -6.309373742938412e0 -6.309373742938412e0
0.45093750000000005 -6.307165009464249e0 -6.307165009464249e0
0.45125000000000004 -6.296441149685386e0 -6.296441149685386e0
0.45156250000000003 -6.292913466428097e0 -6.292913466428097e0
0.451875 -6.28657213828307e0 -6.28657213828307e0
0.4521875 -6.282696563217421e0 -6.282696563217421e0
0.4525 -6.275252200084076e0 -6.275252200084076e0
0.4528125 -6.2683825763391425e0 -6.2683825763391425e0
0.45312500000000006 -6.264036168377849e0 -6.264036168377849e0
0.45343750000000005 -6.258103524762525e0 -6.258103524762525e0
0.45375000000000004 -6.254092002021814e0 -6.254092002021814e0
0.45406250000000004 -6.247528037637828e0 -6.247528037637828e0
0.45437500000000003 -6.237235824640145e0 -6.237235824640145e0
0.4546875 -6.233992189414828e0 -6.233992189414828e0
0.455 -6.232167932487634e0 -6.232167932487634e0
0.4553125 -6.223890686337988e0 -6.223890686337988e0
0.45562500000000006 -6.218099411095288e0 -6.218099411095288e0
0.45593750000000005 -6.211688260411272e0 -6.211688260411272e0
0.45625000000000004 -6.209598822898776e0 -6.209598822898776e0
0.45656250000000004 -6.201341357715471e0 -6.201341357715471e0
0.45687500000000003 -6.195708826733032e0 -6.195708826733032e0
0.4571875 -6.195615310122655e0 -6.195615310122655e0
0.4575 -6.184908353517919e0 -6.184908353517919e0
0.4578125 -6.179095163985828e0 -6.179095163985828e0
0.458125 -6.171412451473195e0 -6.171412451473195e0
0.45843750000000005 -6.169730295015476e0 -6.169730295015476e0
0.45875000000000005 -6.161496284942466e0 -6.161496284942466e0
0.45906250000000004 -6.153748995403355e0 -6.153748995403355e0
0.45937500000000003 -6.145419636404647e0 -6.145419636404647e0
0.4596875 -6.143398661197686e0 -6.143398661197686e0
0.46 -6.136245361117169e0 -6.136245361117169e0
0.4603125 -6.134084840196799e0 -6.134084840196799e0
0.460625 -6.122764097845781e0 -6.122764097845781e0
0.46093750000000006 -6.119150943461015e0 -6.119150943461015e0
0.46125000000000005 -6.113534642025904e0 -6.113534642025904e0
0.46156250000000004 -6.10729550435223e0 -6.10729550435223e0
0.46187500000000004 -6.102812549073285e0 -6.102812549073285e0
0.46218750000000003 -6.0922130022266785e0 -6.0922130022266785e0
0.4625 -6.091022808010955e0 -6.091022808010955e0
0.4628125 -6.081919046166938e0 -6.081919046166938e0
0.463125 -6.0779798544220895e0 -6.0779798544220895e0
0.46343750000000006 -6.068055386418443e0 -6.068055386418443e0
0.46375000000000005 -6.066450628933914e0 -6.066450628933914e0
0.46406250000000004 -6.060635899918786e0 -6.060635899918786e0
0.46437500000000004 -6.051582681322422e0 -6.051582681322422e0
0.46468750000000003 -6.0466475891120055e0 -6.0466475891120055e0
0.465 -6.039928168286103e0 -6.039928168286103e0
0.4653125 -6.034796662340675e0 -6.034796662340675e0
0.465625 -6.029453872849324e0 -6.029453872849324e0
0.4659375 -6.021562764742491e0 -6.021562764742491e0
0.46625000000000005 -6.016919182240478e0 -6.016919182240478e0
0.46656250000000005 -6.008669315201466e0 -6.008669315201466e0
0.46687500000000004 -5.998693141432675e0 -5.998693141432675e0
0.46718750000000003 -5.995828292208323e0 -5.995828292208323e0
0.4675 -5.986871373620367e0 -5.986871373620367e0
0.4678125 -5.9825511430111575e0 -5.9825511430111575e0
0.468125 -5.97528452953599e0 -5.97528452953599e0
0.4684375 -5.970644476290424e0 -5.970644476290424e0
0.46875000000000006 -5.965752044938988e0 -5.965752044938988e0
0.46906250000000005 -5.958764761125501e0 -5.958764761125501e0
0.46937500000000004 -5.9548918369954364e0 -5.9548918369954364e0
0.46968750000000004 -5.945280783658625e0 -5.945280783658625e0
0.47000000000000003 -5.940044820294013e0 -5.940044820294013e0
0.4703125 -5.9362219780313055e0 -5.9362219780313055e0
0.470625 -5.927569968883624e0 -5.927569968883624e0
0.4709375 -5.920612028928069e0 -5.920612028928069e0
0.47125000000000006 -5.91318326738962e0 -5.91318326738962e0
0.47156250000000005 -5.906616898976488e0 -5.906616898976488e0
0.47187500000000004 -5.900328190792486e0 -5.900328190792486e0
0.47218750000000004 -5.896260394143944e0 -5.896260394143944e0
0.47250000000000003 -5.890377814188348e0 -5.890377814188348e0
0.4728125 -5.882278159713103e0 -5.882278159713103e0
0.473125 -5.876403353252378e0 -5.876403353252378e0
0.4734375 -5.871528633873247e0 -5.871528633873247e0
0.47375 -5.86318456211108e0 -5.86318456211108e0
0.47406250000000005 -5.856255549663153e0 -5.856255549663153e0
0.47437500000000005 -5.84956748378351e0 -5.84956748378351e0
0.47468750000000004 -5.8453219173883255e0 -5.8453219173883255e0
0.47500000000000003 -5.837877929235553e0 -5.837877929235553e0
0.4753125 -5.831991727145457e0 -5.831991727145457e0
0.475625 -5.8253711614619235e0 -5.8253711614619235e0
0.4759375 -5.819350638723215e0 -5.819350638723215e0
0.47625 -5.81080285588893e0 -5.81080285588893e0
0.47656250000000006 -5.803623979793308e0 -5.803623979793308e0
0.47687500000000005 -5.798082478244275e0 -5.798082478244275e0
0.47718750000000004 -5.789455973134743e0 -5.789455973134743e0
0.47750000000000004 -5.782942024852552e0 -5.782942024852552e0
0.47781250000000003 -5.776178012295411e0 -5.776178012295411e0
0.478125 -5.772930318632341e0 -5.772930318632341e0
0.4784375 -5.765087850526804e0 -5.765087850526804e0
0.47875 -5.757373451413848e0 -5.757373451413848e0
0.47906250000000006 -5.7517072960039215e0 -5.7517072960039215e0
0.47937500000000005 -5.741144466649864e0 -5.741144466649864e0
0.47968750000000004 -5.7375738479867024e0 -5.7375738479867024e0
0.48000000000000004 -5.730507887372248e0 -5.730507887372248e0
0.48031250000000003 -5.721712062475824e0 -5.721712062475824e0
0.480625 -5.716969082164148e0 -5.716969082164148e0
0.4809375 -5.709325569566197e0 -5.709325569566197e0
0.48125 -5.701564088265393e0 -5.701564088265393e0
0.4815625 -5.695262791468728e0 -5.695262791468728e0
0.48187500000000005 -5.690302484693227e0 -5.690302484693227e0
0.48218750000000005 -5.6811118044278075e0 -5.6811118044278075e0
0.48250000000000004 -5.678695446227145e0 -5.678695446227145e0
0.48281250000000003 -5.670008059240779e0 -5.670008059240779e0
0.483125 -5.662225220124007e0 -5.662225220124007e0
0.4834375 -5.656730904170097e0 -5.656730904170097e0
0.48375 -5.650315216273945e0 -5.650315216273945e0
0.4840625 -5.641667275439765e0 -5.641667275439765e0
0.48437500000000006 -5.63820677837645e0 -5.63820677837645e0
0.48468750000000005 -5.630290835250769e0 -5.630290835250769e0
0.48500000000000004 -5.623229114548273e0 -5.623229114548273e0
0.48531250000000004 -5.61737848341442e0 -5.61737848341442e0
0.48562500000000003 -5.608173213995421e0 -5.608173213995421e0
0.4859375 -5.602001063444156e0 -5.602001063444156e0
0.48625 -5.591785955117182e0 -5.591785955117182e0
0.4865625 -5.588301779960027e0 -5.588301779960027e0
0.48687500000000006 -5.5813841132806985e0 -5.5813841132806985e0
0.48718750000000005 -5.576378864761743e0 -5.576378864761743e0
0.48750000000000004 -5.570285195492822e0 -5.570285195492822e0
0.48781250000000004 -5.562141343910632e0 -5.562141343910632e0
0.48812500000000003 -5.552675384759247e0 -5.552675384759247e0
0.4884375 -5.548224865388299e0 -5.548224865388299e0
0.48875 -5.543843277549392e0 -5.543843277549392e0
0.4890625 -5.53316598281787e0 -5.53316598281787e0
0.48937500000000006 -5.522115643064687e0 -5.522115643064687e0
0.48968750000000005 -5.518818726865781e0 -5.518818726865781e0
0.49000000000000005 -5.510539773193038e0 -5.510539773193038e0
0.49031250000000004 -5.503726971374697e0 -5.503726971374697e0
0.49062500000000003 -5.495025676834636e0 -5.495025676834636e0
0.4909375 -5.4894302352916995e0 -5.4894302352916995e0
0.49125 -5.482591966503939e0 -5.482591966503939e0
0.4915625 -5.477678329603229e0 -5.477678329603229e0
0.491875 -5.470910077905835e0 -5.470910077905835e0
0.49218750000000006 -5.461417480209427e0 -5.461417480209427e0
0.49250000000000005 -5.456701068521731e0 -5.456701068521731e0
0.49281250000000004 -5.446548595815209e0 -5.446548595815209e0
0.49312500000000004 -5.442088398463845e0 -5.442088398463845e0
0.49343750000000003 -5.437715380821253e0 -5.437715380821253e0
0.49375 -5.426599210085321e0 -5.426599210085321e0
0.4940625 -5.420950232283182e0 -5.420950232283182e0
0.494375 -5.412078454098598e0 -5.412078454098598e0
0.49468750000000006 -5.4024524207242095e0 -5.4024524207242095e0
0.49500000000000005 -5.396006826772343e0 -5.396006826772343e0
0.49531250000000004 -5.390427670927117e0 -5.390427670927117e0
0.49562500000000004 -5.381781134897089e0 -5.381781134897089e0
0.49593750000000003 -5.378455683419695e0 -5.378455683419695e0
0.49625 -5.368188974036791e0 -5.368188974036791e0
0.4965625 -5.35962429007656e0 -5.35962429007656e0
0.496875 -5.355116869817145e0 -5.355116869817145e0
0.49718750000000006 -5.3466246775282045e0 -5.3466246775282045e0
0.49750000000000005 -5.337937046845916e0 -5.337937046845916e0
0.49781250000000005 -5.331981283932571e0 -5.331981283932571e0
0.49812500000000004 -5.323320642826154e0 -5.323320642826154e0
0.49843750000000003 -5.317833413188389e0 -5.317833413188389e0
0.49875 -5.311392395547834e0 -5.311392395547834e0
0.4990625 -5.303873406703467e0 -5.303873406703467e0
0.499375 -5.297205023104532e0 -5.297205023104532e0
0.4996875 -5.287847277506778e0 -5.287847277506778e0
0.5 -5.283599011289304e0 -5.283599011289304e0
0.5003125 -5.275119710155074e0 -5.275119710155074e0
0.500625 -5.268726724719606e0 -5.268726724719606e0
0.5009375 -5.2599995177646335e0 -5.2599995177646335e0
0.50125 -5.25182885063338e0 -5.25182885063338e0
0.5015625 -5.2437156830563865e0 -5.2437156830563865e0
0.5018750000000001 -5.236684107814533e0 -5.236684107814533e0
0.5021875 -5.231140454014501e0 -5.231140454014501e0
0.5025000000000001 -5.222850350852575e0 -5.222850350852575e0
0.5028125 -5.212947117883566e0 -5.212947117883566e0
0.503125 -5.208021416055878e0 -5.208021416055878e0
0.5034375 -5.200265188388919e0 -5.200265188388919e0
0.50375 -5.190441532369157e0 -5.190441532369157e0
0.5040625000000001 -5.18264257822954e0 -5.18264257822954e0
0.504375 -5.17614800724629e0 -5.17614800724629e0
0.5046875000000001 -5.1685774830156035e0 -5.1685774830156035e0
0.505 -5.160876506477386e0 -5.160876506477386e0
0.5053125 -5.155671846688499e0 -5.155671846688499e0
0.505625 -5.148215517452051e0 -5.148215517452051e0
0.5059375 -5.141196966882369e0 -5.141196966882369e0
0.50625 -5.134484120691347e0 -5.134484120691347e0
0.5065625 -5.124114941091072e0 -5.124114941091072e0
0.5068750000000001 -5.118613523281844e0 -5.118613523281844e0
0.5071875 -5.109753885243542e0 -5.109753885243542e0
0.5075000000000001 -5.098687712444068e0 -5.098687712444068e0
0.5078125 -5.091995006661698e0 -5.091995006661698e0
0.508125 -5.087819426958383e0 -5.087819426958383e0
0.5084375 -5.0790435129441605e0 -5.0790435129441605e0
0.50875 -5.073637864217169e0 -5.073637864217169e0
0.5090625000000001 -5.063324246154359e0 -5.063324246154359e0
0.509375 -5.0542099643688445e0 -5.0542099643688445e0
0.5096875000000001 -5.045949142558918e0 -5.045949142558918e0
0.51 -5.040291180164665e0 -5.040291180164665e0
0.5103125000000001 -5.03304445158107e0 -5.03304445158107e0
0.510625 -5.0237290988374e0 -5.0237290988374e0
0.5109375 -5.017767685342157e0 -5.017767685342157e0
0.51125 -5.0097595433256785e0 -5.0097595433256785e0
0.5115625 -5.000397518355719e0 -5.000397518355719e0
0.5118750000000001 -4.992892760919737e0 -4.992892760919737e0
0.5121875 -4.982209388339804e0 -4.982209388339804e0
0.5125000000000001 -4.975253551676694e0 -4.975253551676694e0
0.5128125 -4.968726014179872e0 -4.968726014179872e0
0.513125 -4.962030528138136e0 -4.962030528138136e0
0.5134375 -4.954681226479686e0 -4.954681226479686e0
0.51375 -4.946274081568269e0 -4.946274081568269e0
0.5140625 -4.938533982507913e0 -4.938533982507913e0
0.514375 -4.9291046633760445e0 -4.9291046633760445e0
0.5146875000000001 -4.921058332102227e0 -4.921058332102227e0
0.515 -4.914870034201947e0 -4.914870034201947e0
0.5153125000000001 -4.905871211304081e0 -4.905871211304081e0
0.515625 -4.899266045353549e0 -4.899266045353549e0
0.5159375 -4.892809018106952e0 -4.892809018106952e0
0.51625 -4.882841092187725e0 -4.882841092187725e0
0.5165625 -4.874736996463405e0 -4.874736996463405e0
0.5168750000000001 -4.869131939333208e0 -4.869131939333208e0
0.5171875 -4.856968840448523e0 -4.856968840448523e0
0.5175000000000001 -4.850769812288824e0 -4.850769812288824e0
0.5178125 -4.84334713271334e0 -4.84334713271334e0
0.5181250000000001 -4.8354346647564554e0 -4.8354346647564554e0
0.5184375 -4.825700322803975e0 -4.825700322803975e0
0.51875 -4.819282486785021e0 -4.819282486785021e0
0.5190625 -4.810174746771615e0 -4.810174746771615e0
0.519375 -4.803022298031344e0 -4.803022298031344e0
0.5196875000000001 -4.79593781421169e0 -4.79593781421169e0
0.52 -4.784763142328181e0 -4.784763142328181e0
0.5203125000000001 -4.78203107128126e0 -4.78203107128126e0
0.520625 -4.7687182060102415e0 -4.7687182060102415e0
0.5209375 -4.764857417583578e0 -4.764857417583578e0
0.52125 -4.752671927888393e0 -4.752671927888393e0
0.5215625 -4.747381511596238e0 -4.747381511596238e0
0.521875 -4.7385996162773765e0 -4.7385996162773765e0
0.5221875 -4.730501768401034e0 -4.730501768401034e0
0.5225000000000001 -4.721586447709221e0 -4.721586447709221e0
0.5228125 -4.7141954974007305e0 -4.7141954974007305e0
0.5231250000000001 -4.707599728845132e0 -4.707599728845132e0
0.5234375 -4.698861834719416e0 -4.698861834719416e0
0.52375 -4.691966360904523e0 -4.691966360904523e0
0.5240625 -4.683348805384746e0 -4.683348805384746e0
0.524375 -4.674644358770699e0 -4.674644358770699e0
0.5246875000000001 -4.667763642769721e0 -4.667763642769721e0
0.525 -4.6566953674040334e0 -4.6566953674040334e0
0.5253125000000001 -4.649878377680004e0 -4.649878377680004e0
0.525625 -4.6430055969825546e0 -4.6430055969825546e0
0.5259375000000001 -4.63347601463817e0 -4.63347601463817e0
0.52625 -4.624982352497561e0 -4.624982352497561e0
0.5265625 -4.618015266235368e0 -4.618015266235368e0
0.526875 -4.6091077993945575e0 -4.6091077993945575e0
0.5271875 -4.5984124407981355e0 -4.5984124407981355e0
0.5275000000000001 -4.5943916225418135e0 -4.5943916225418135e0
0.5278125 -4.5819244450789185e0 -4.5819244450789185e0
0.5281250000000001 -4.577310010074932e0 -4.577310010074932e0
0.5284375 -4.571183066279325e0 -4.571183066279325e0
0.52875 -4.559290910242787e0 -4.559290910242787e0
0.5290625 -4.550921397601421e0 -4.550921397601421e0
0.529375 -4.543382876942239e0 -4.543382876942239e0
0.5296875 -4.532189629309293e0 -4.532189629309293e0
0.53 -4.524643970875211e0 -4.524643970875211e0
0.5303125000000001 -4.520386096815734e0 -4.520386096815734e0
0.530625 -4.508067949216517e0 -4.508067949216517e0
0.5309375000000001 -4.501095537411736e0 -4.501095537411736e0
0.53125 -4.491141340931215e0 -4.491141340931215e0
0.5315625 -4.483061040805175e0 -4.483061040805175e0
0.531875 -4.476653858030083e0 -4.476653858030083e0
0.5321875 -4.468313715742504e0 -4.468313715742504e0
0.5325000000000001 -4.45791164395893e0 -4.45791164395893e0
0.5328125 -4.450486375936514e0 -4.450486375936514e0
0.5331250000000001 -4.443367692427607e0 -4.443367692427607e0
0.5334375 -4.432157530122247e0 -4.432157530122247e0
0.5337500000000001 -4.426419925142788e0 -4.426419925142788e0
0.5340625 -4.419967178714039e0 -4.419967178714039e0
0.534375 -4.408465663962822e0 -4.408465663962822e0
0.5346875 -4.3973688326494695e0 -4.3973688326494695e0
0.535 -4.389448790181966e0 -4.389448790181966e0
0.5353125000000001 -4.384408071001296e0 -4.384408071001296e0
0.535625 -4.376813156051746e0 -4.376813156051746e0
0.5359375000000001 -4.368162112754241e0 -4.368162112754241e0
0.53625 -4.360822140000316e0 -4.360822140000316e0
0.5365625 -4.347285996368434e0 -4.347285996368434e0
0.536875 -4.342999913670035e0 -4.342999913670035e0
0.5371875 -4.335403174531045e0 -4.335403174531045e0
0.5375000000000001 -4.324416765685207e0 -4.324416765685207e0
0.5378125 -4.320051795055285e0 -4.320051795055285e0
0.5381250000000001 -4.308753662581573e0 -4.308753662581573e0
0.5384375 -4.3013249073704785e0 -4.3013249073704785e0
0.5387500000000001 -4.291494563321855e0 -4.291494563321855e0
0.5390625 -4.2819836631887185e0 -4.2819836631887185e0
0.539375 -4.2743553178018985e0 -4.2743553178018985e0
0.5396875 -4.2648549821309345e0 -4.2648549821309345e0
0.54 -4.257074976956453e0 -4.257074976956453e0
0.5403125000000001 -4.249899483060624e0 -4.249899483060624e0
0.540625 -4.2387123001234315e0 -4.2387123001234315e0
0.5409375000000001 -4.233778646143371e0 -4.233778646143371e0
0.54125 -4.2228798838840405e0 -4.2228798838840405e0
0.5415625000000001 -4.212055447007394e0 -4.212055447007394e0
0.541875 -4.205332746957417e0 -4.205332746957417e0
0.5421875 -4.195502203985022e0 -4.195502203985022e0
0.5425 -4.18755803514329e0 -4.18755803514329e0
0.5428125 -4.17975997061091e0 -4.17975997061091e0
0.5431250000000001 -4.169906548612623e0 -4.169906548612623e0
0.5434375 -4.160392964312329e0 -4.160392964312329e0
0.5437500000000001 -4.154484297140122e0 -4.154484297140122e0
0.5440625 -4.14412547307608e0 -4.14412547307608e0
0.544375 -4.134787899518294e0 -4.134787899518294e0
0.5446875 -4.124915539922192e0 -4.124915539922192e0
0.545 -4.119617511189851e0 -4.119617511189851e0
0.5453125000000001 -4.106577827897915e0 -4.106577827897915e0
0.545625 -4.101892975130674e0 -4.101892975130674e0
0.5459375000000001 -4.092625138314695e0 -4.092625138314695e0
0.54625 -4.08396564462452e0 -4.08396564462452e0
0.5465625000000001 -4.0754975242965585e0 -4.0754975242965585e0
0.546875 -4.067742715742831e0 -4.067742715742831e0
0.5471875 -4.060005757257265e0 -4.060005757257265e0
0.5475 -4.048484693270318e0 -4.048484693270318e0
0.5478125 -4.03833660910356e0 -4.03833660910356e0
0.5481250000000001 -4.029839744082317e0 -4.029839744082317e0
0.5484375 -4.0218927184599735e0 -4.0218927184599735e0
0.5487500000000001 -4.014828881275086e0 -4.014828881275086e0
0.5490625 -4.005726300804206e0 -4.005726300804206e0
0.5493750000000001 -3.996537377174143e0 -3.996537377174143e0
0.5496875 -3.9854671470401333e0 -3.9854671470401333e0
0.55 -3.977934166910352e0 -3.977934166910352e0
0.5503125 -3.9700041377380946e0 -3.9700041377380946e0
0.550625 -3.95969032401478e0 -3.95969032401478e0
0.5509375000000001 -3.951917717245458e0 -3.951917717245458e0
0.55125 -3.943281452004037e0 -3.943281452004037e0
0.5515625000000001 -3.93233196087828e0 -3.93233196087828e0
0.551875 -3.929462549749012e0 -3.929462549749012e0
0.5521875 -3.916501927534107e0 -3.916501927534107e0
0.5525 -3.908609211634819e0 -3.908609211634819e0
0.5528125 -3.8979904340356986e0 -3.8979904340356986e0
0.5531250000000001 -3.8901217134315336e0 -3.8901217134315336e0
0.5534375 -3.8846496915019704e0 -3.8846496915019704e0
0.5537500000000001 -3.8735348000480987e0 -3.8735348000480987e0
0.5540625 -3.861406695932026e0 -3.861406695932026e0
0.5543750000000001 -3.8564632770252207e0 -3.8564632770252207e0
0.5546875 -3.845879025565744e0 -3.845879025565744e0
0.555 -3.8390128426675507e0 -3.8390128426675507e0
0.5553125 -3.8293429819858535e0 -3.8293429819858535e0
0.555625 -3.8201686458995643e0 -3.8201686458995643e0
0.5559375000000001 -3.8113308816735914e0 -3.8113308816735914e0
0.55625 -3.8034908093721858e0 -3.8034908093721858e0
0.5565625000000001 -3.792781551820433e0 -3.792781551820433e0
0.556875 -3.7814657494230848e0 -3.7814657494230848e0
0.5571875000000001 -3.7761803964702882e0 -3.7761803964702882e0
0.5575 -3.7661692159230076e0 -3.7661692159230076e0
0.5578125 -3.75859231296942e0 -3.75859231296942e0
0.558125 -3.750909104929058e0 -3.750909104929058e0
0.5584375 -3.7374906814810562e0 -3.7374906814810562e0
0.5587500000000001 -3.7284027002841573e0 -3.7284027002841573e0
0.5590625 -3.7214989923389727e0 -3.7214989923389727e0
0.5593750000000001 -3.7116533037700425e0 -3.7116533037700425e0
0.5596875 -3.703427025028184e0 -3.703427025028184e0
0.56 -3.6916354646272045e0 -3.6916354646272045e0
0.5603125 -3.686714638458277e0 -3.686714638458277e0
0.560625 -3.676608291691871e0 -3.676608291691871e0
0.5609375000000001 -3.6681519167340118e0 -3.6681519167340118e0
0.56125 -3.6551212269426903e0 -3.6551212269426903e0
0.5615625000000001 -3.6472836779270144e0 -3.6472836779270144e0
0.561875 -3.639442342204227e0 -3.639442342204227e0
0.5621875000000001 -3.631771555473158e0 -3.631771555473158e0
0.5625 -3.622431610884512e0 -3.622431610884512e0
0.5628125 -3.6140765988587806e0 -3.6140765988587806e0
0.563125 -3.6038189631243474e0 -3.6038189631243474e0
0.5634375 -3.5930701223204484e0 -3.5930701223204484e0
0.5637500000000001 -3.5857914379697537e0 -3.5857914379697537e0
0.5640625 -3.574737903720568e0 -3.574737903720568e0
0.5643750000000001 -3.5670393473632136e0 -3.5670393473632136e0
0.5646875 -3.557266977580064e0 -3.557266977580064e0
0.5650000000000001 -3.5499735086340185e0 -3.5499735086340185e0
0.5653125 -3.537955471000594e0 -3.537955471000594e0
0.565625 -3.532345020393557e0 -3.532345020393557e0
0.5659375 -3.5214064007185404e0 -3.5214064007185404e0
0.56625 -3.510723581422433e0 -3.510723581422433e0
0.5665625000000001 -3.504130138278349e0 -3.504130138278349e0
0.566875 -3.494729342362796e0 -3.494729342362796e0
0.5671875000000001 -3.486126487340123e0 -3.486126487340123e0
0.5675 -3.476515908990557e0 -3.476515908990557e0
0.5678125 -3.4680692679320306e0 -3.4680692679320306e0
0.568125 -3.456521064028373e0 -3.456521064028373e0
0.5684375 -3.4520804863367336e0 -3.4520804863367336e0
0.5687500000000001 -3.440867366169066e0 -3.440867366169066e0
0.5690625 -3.431041527427958e0 -3.431041527427958e0
0.5693750000000001 -3.4208763823293045e0 -3.4208763823293045e0
0.5696875 -3.4129986193796573e0 -3.4129986193796573e0
0.5700000000000001 -3.4064510245751696e0 -3.4064510245751696e0
0.5703125 -3.394291598673924e0 -3.394291598673924e0
0.570625 -3.3868793140758204e0 -3.3868793140758204e0
0.5709375 -3.3782358502115746e0 -3.3782358502115746e0
0.57125 -3.36481107575343e0 -3.36481107575343e0
0.5715625000000001 -3.3558661497498794e0 -3.3558661497498794e0
0.571875 -3.34674884960338e0 -3.34674884960338e0
0.5721875000000001 -3.340848740753579e0 -3.340848740753579e0
0.5725 -3.3308470209948315e0 -3.3308470209948315e0
0.5728125000000001 -3.320728218667107e0 -3.320728218667107e0
0.573125 -3.313413837156411e0 -3.313413837156411e0
0.5734375 -3.304171355573424e0 -3.304171355573424e0
0.57375 -3.2961192918727353e0 -3.2961192918727353e0
0.5740625 -3.285087337194334e0 -3.285087337194334e0
0.5743750000000001 -3.2754682414568994e0 -3.2754682414568994e0
0.5746875 -3.2627376052895376e0 -3.2627376052895376e0
0.5750000000000001 -3.2564922085429022e0 -3.2564922085429022e0
0.5753125 -3.2462926148876865e0 -3.2462926148876865e0
0.575625 -3.2374326001435e0 -3.2374326001435e0
0.5759375 -3.2270084134296373e0 -3.2270084134296373e0
0.57625 -3.2197628586799216e0 -3.2197628586799216e0
0.5765625000000001 -3.2085938498597604e0 -3.2085938498597604e0
0.576875 -3.2000179780183022e0 -3.2000179780183022e0
0.5771875000000001 -3.1916982648284535e0 -3.1916982648284535e0
0.5775 -3.1840178590817847e0 -3.1840178590817847e0
0.5778125000000001 -3.1757192680641926e0 -3.1757192680641926e0
0.578125 -3.1646151523522055e0 -3.1646151523522055e0
0.5784375 -3.1522949067797232e0 -3.1522949067797232e0
0.57875 -3.150308584311795e0 -3.150308584311795e0
0.5790625 -3.134285751714622e0 -3.134285751714622e0
0.5793750000000001 -3.127825134227685e0 -3.127825134227685e0
0.5796875 -3.119497580385421e0 -3.119497580385421e0
0.5800000000000001 -3.1106710456855287e0 -3.1106710456855287e0
0.5803125 -3.101955335533028e0 -3.101955335533028e0
0.5806250000000001 -3.091077492472657e0 -3.091077492472657e0
0.5809375 -3.08260921638145e0 -3.08260921638145e0
0.58125 -3.0696574433726416e0 -3.0696574433726416e0
0.5815625 -3.0604564322223884e0 -3.0604564322223884e0
0.581875 -3.0530419700547715e0 -3.0530419700547715e0
0.5821875000000001 -3.0423905781270766e0 -3.0423905781270766e0
0.5825 -3.035267020184499e0 -3.035267020184499e0
0.5828125000000001 -3.025970173351077e0 -3.025970173351077e0
0.583125 -3.0171175654567084e0 -3.0171175654567084e0
0.5834375 -3.0093938348176086e0 -3.0093938348176086e0
0.58375 -2.9953799071112077e0 -2.9953799071112077e0
0.5840625 -2.987281766375752e0 -2.987281766375752e0
0.5843750000000001 -2.976087611250812e0 -2.976087611250812e0
0.5846875 -2.971281133347809e0 -2.971281133347809e0
0.5850000000000001 -2.9566755453778275e0 -2.9566755453778275e0
0.5853125 -2.950193153326261e0 -2.950193153326261e0
0.5856250000000001 -2.9391916628823016e0 -2.9391916628823016e0
0.5859375 -2.928973681336054e0 -2.928973681336054e0
0.58625 -2.922181789047834e0 -2.922181789047834e0
0.5865625 -2.9106773723709627e0 -2.9106773723709627e0
0.586875 -2.906122087413103e0 -2.906122087413103e0
0.5871875000000001 -2.8932861261599716e0 -2.8932861261599716e0
0.5875 -2.8839137420903787e0 -2.8839137420903787e0
0.5878125000000001 -2.8747691873076e0 -2.8747691873076e0
0.588125 -2.8648075761942597e0 -2.8648075761942597e0
0.5884375000000001 -2.8590450821633273e0 -2.8590450821633273e0
0.58875 -2.8453913938231996e0 -2.8453913938231996e0
0.5890625 -2.838082838845701e0 -2.838082838845701e0
0.589375 -2.8293166716783777e0 -2.8293166716783777e0
0.5896875 -2.817341807280052e0 -2.817341807280052e0
0.5900000000000001 -2.808446902172243e0 -2.808446902172243e0
0.5903125 -2.8012146971631116e0 -2.8012146971631116e0
0.5906250000000001 -2.7898234528118953e0 -2.7898234528118953e0
0.5909375 -2.779675238958014e0 -2.779675238958014e0
0.59125 -2.771817455538774e0 -2.771817455538774e0
0.5915625 -2.7622948204196907e0 -2.7622948204196907e0
0.591875 -2.7531588668974725e0 -2.7531588668974725e0
0.5921875000000001 -2.7434120451729247e0 -2.7434120451729247e0
0.5925 -2.732319605341097e0 -2.732319605341097e0
0.5928125000000001 -2.7249905802985883e0 -2.7249905802985883e0
0.593125 -2.716762718195121e0 -2.716762718195121e0
0.5934375000000001 -2.707406276896443e0 -2.707406276896443e0
0.59375 -2.6961124130351597e0 -2.6961124130351597e0
0.5940625 -2.6900523868315465e0 -2.6900523868315465e0
0.594375 -2.6773914129220135e0 -2.6773914129220135e0
0.5946875 -2.668592194250657e0 -2.668592194250657e0
0.5950000000000001 -2.659229966439732e0 -2.659229966439732e0
0.5953125 -2.6503115313197374e0 -2.6503115313197374e0
0.5956250000000001 -2.641692680017393e0 -2.641692680017393e0
0.5959375 -2.6293334389623557e0 -2.6293334389623557e0
0.5962500000000001 -2.6206330416324524e0 -2.6206330416324524e0
0.5965625 -2.610448840972247e0 -2.610448840972247e0
0.596875 -2.598489898226369e0 -2.598489898226369e0
0.5971875 -2.5941154274918223e0 -2.5941154274918223e0
0.5975 -2.583595878199383e0 -2.583595878199383e0
0.5978125000000001 -2.575534157271584e0 -2.575534157271584e0
0.598125 -2.563127689624587e0 -2.563127689624587e0
0.5984375000000001 -2.554195388298347e0 -2.554195388298347e0
0.59875 -2.546758578370252e0 -2.546758578370252e0
0.5990625 -2.5347793970089403e0 -2.5347793970089403e0
0.599375 -2.5274388190172137e0 -2.5274388190172137e0
0.5996875 -2.5150360553196767e0 -2.5150360553196767e0
0.6000000000000001 -2.5083180413461084e0 -2.5083180413461084e0
0.6003125 -2.49647890925359e0 -2.49647890925359e0
0.6006250000000001 -2.4872904465486205e0 -2.4872904465486205e0
0.6009375 -2.4802515121231115e0 -2.4802515121231115e0
0.6012500000000001 -2.467997556646758e0 -2.467997556646758e0
0.6015625 -2.4592864373665795e0 -2.4592864373665795e0
0.601875 -2.451644405423274e0 -2.451644405423274e0
0.6021875 -2.441834000514398e0 -2.441834000514398e0
0.6025 -2.432430207333589e0 -2.432430207333589e0
0.6028125000000001 -2.4215342644350746e0 -2.4215342644350746e0
0.603125 -2.411979674688944e0 -2.411979674688944e0
0.6034375000000001 -2.4002738171278613e0 -2.4002738171278613e0
0.60375 -2.39417894854784e0 -2.39417894854784e0
0.6040625000000001 -2.384733347728677e0 -2.384733347728677e0
0.604375 -2.375785715079353e0 -2.375785715079353e0
0.6046875 -2.3678271559377824e0 -2.3678271559377824e0
0.605 -2.3544315291004456e0 -2.3544315291004456e0
0.6053125 -2.346701883641679e0 -2.346701883641679e0
0.6056250000000001 -2.339388549871608e0 -2.339388549871608e0
0.6059375 -2.3275679830807054e0 -2.3275679830807054e0
0.6062500000000001 -2.317959780964309e0 -2.317959780964309e0
0.6065625 -2.3087913310845285e0 -2.3087913310845285e0
0.606875 -2.297085671102075e0 -2.297085671102075e0
0.6071875 -2.290926247728628e0 -2.290926247728628e0
0.6075 -2.2805845925234896e0 -2.2805845925234896e0
0.6078125000000001 -2.2715748101626265e0 -2.2715748101626265e0
0.608125 -2.261074308702398e0 -2.261074308702398e0
0.6084375000000001 -2.2523032502821185e0 -2.2523032502821185e0
0.60875 -2.241778405359917e0 -2.241778405359917e0
0.6090625000000001 -2.2320064701346998e0 -2.2320064701346998e0
0.609375 -2.2224720154794047e0 -2.2224720154794047e0
0.6096875 -2.2135381282608866e0 -2.2135381282608866e0
0.61 -2.205400437482574e0 -2.205400437482574e0
0.6103125 -2.196567356029725e0 -2.196567356029725e0
0.6106250000000001 -2.1869753143413324e0 -2.1869753143413324e0
0.6109375 -2.174294170024375e0 -2.174294170024375e0
0.6112500000000001 -2.1665286181413355e0 -2.1665286181413355e0
0.6115625 -2.1557268055834062e0 -2.1557268055834062e0
0.6118750000000001 -2.1495109710630165e0 -2.1495109710630165e0
0.6121875 -2.137658488676941e0 -2.137658488676941e0
0.6125 -2.1293059911152956e0 -2.1293059911152956e0
0.6128125 -2.117762110641586e0 -2.117762110641586e0
0.613125 -2.11013002395918e0 -2.11013002395918e0
0.6134375000000001 -2.1003955674003625e0 -2.1003955674003625e0
0.61375 -2.0931324870374444e0 -2.0931324870374444e0
0.6140625000000001 -2.080970454761307e0 -2.080970454761307e0
0.614375 -2.072200347257301e0 -2.072200347257301e0
0.6146875 -2.0616293777769603e0 -2.0616293777769603e0
0.615 -2.0544699491700773e0 -2.0544699491700773e0
0.6153125 -2.043833047378364e0 -2.043833047378364e0
0.6156250000000001 -2.034033415528818e0 -2.034033415528818e0
0.6159375 -2.023721303836617e0 -2.023721303836617e0
0.6162500000000001 -2.0161960530657486e0 -2.0161960530657486e0
0.6165625 -2.0059991617412085e0 -2.0059991617412085e0
0.6168750000000001 -1.9972143435351133e0 -1.9972143435351133e0
0.6171875 -1.9887667933124864e0 -1.9887667933124864e0
0.6175 -1.9772518135308634e0 -1.9772518135308634e0
0.6178125 -1.9658714711298377e0 -1.9658714711298377e0
0.618125 -1.9558338018972496e0 -1.9558338018972496e0
0.6184375000000001 -1.9498008121389536e0 -1.9498008121389536e0
0.61875 -1.9418151030448532e0 -1.9418151030448532e0
0.6190625000000001 -1.9325323133692724e0 -1.9325323133692724e0
0.619375 -1.9203778529966873e0 -1.9203778529966873e0
0.6196875000000001 -1.9094982723216778e0 -1.9094982723216778e0
0.62 -1.9018275872975825e0 -1.9018275872975825e0
0.6203125 -1.8912583239729135e0 -1.8912583239729135e0
0.620625 -1.884508539159349e0 -1.884508539159349e0
0.6209375 -1.875416695694064e0 -1.875416695694064e0
0.6212500000000001 -1.8603039274852269e0 -1.8603039274852269e0
0.6215625 -1.853641993464287e0 -1.853641993464287e0
0.6218750000000001 -1.8445232907728202e0 -1.8445232907728202e0
0.6221875 -1.8358863259498936e0 -1.8358863259498936e0
0.6225 -1.824443029562524e0 -1.824443029562524e0
0.6228125 -1.8170336113138252e0 -1.8170336113138252e0
0.623125 -1.8073512856429876e0 -1.8073512856429876e0
0.6234375000000001 -1.7966344220852695e0 -1.7966344220852695e0
0.62375 -1.7880463033455887e0 -1.7880463033455887e0
0.6240625000000001 -1.7786852276775496e0 -1.7786852276775496e0
0.624375 -1.768573627027188e0 -1.768573627027188e0
0.6246875000000001 -1.7603550562279158e0 -1.7603550562279158e0
0.625 -1.7472525063416176e0 -1.7472525063416176e0
0.6253125 -1.7390840774172536e0 -1.7390840774172536e0
0.625625 -1.7337904389631764e0 -1.7337904389631764e0
0.6259375 -1.7245666501711345e0 -1.7245666501711345e0
0.6262500000000001 -1.71352571854947e0 -1.71352571854947e0
0.6265625 -1.7025248433964113e0 -1.7025248433964113e0
0.6268750000000001 -1.6918975436332109e0 -1.6918975436332109e0
0.6271875 -1.685252957405162e0 -1.685252957405162e0
0.6275000000000001 -1.674148896579816e0 -1.674148896579816e0
0.6278125 -1.6637176530019748e0 -1.6637176530019748e0
0.628125 -1.6562086542811518e0 -1.6562086542811518e0
0.6284375 -1.6478628426397042e0 -1.6478628426397042e0
0.62875 -1.6373489674173176e0 -1.6373489674173176e0
0.6290625000000001 -1.6257417720797709e0 -1.6257417720797709e0
0.629375 -1.615631018022548e0 -1.615631018022548e0
0.6296875000000001 -1.6065208842641074e0 -1.6065208842641074e0
0.63 -1.600026633805435e0 -1.600026633805435e0
0.6303125 -1.591243659987747e0 -1.591243659987747e0
0.630625 -1.5827883101591103e0 -1.5827883101591103e0
0.6309375 -1.5718038909393433e0 -1.5718038909393433e0
0.6312500000000001 -1.5617643858275803e0 -1.5617643858275803e0
0.6315625 -1.5549610144693067e0 -1.5549610144693067e0
0.6318750000000001 -1.5433771655433408e0 -1.5433771655433408e0
0.6321875 -1.5338946876071238e0 -1.5338946876071238e0
0.6325000000000001 -1.522267544410504e0 -1.522267544410504e0
0.6328125 -1.5158056040403314e0 -1.5158056040403314e0
0.633125 -1.5068957209886027e0 -1.5068957209886027e0
0.6334375 -1.4970400520131695e0 -1.4970400520131695e0
0.63375 -1.4882395086368594e0 -1.4882395086368594e0
0.6340625000000001 -1.4785236329106444e0 -1.4785236329106444e0
0.634375 -1.4704804864744507e0 -1.4704804864744507e0
0.6346875000000001 -1.4593918269496204e0 -1.4593918269496204e0
0.635 -1.4502046961855446e0 -1.4502046961855446e0
0.6353125000000001 -1.4396968713089042e0 -1.4396968713089042e0
0.635625 -1.4320632898896908e0 -1.4320632898896908e0
0.6359375 -1.4207055983300667e0 -1.4207055983300667e0
0.63625 -1.4115592258675567e0 -1.4115592258675567e0
0.6365625 -1.4030372811802114e0 -1.4030372811802114e0
0.6368750000000001 -1.3925707425436191e0 -1.3925707425436191e0
0.6371875 -1.3835408296625862e0 -1.3835408296625862e0
0.6375000000000001 -1.3754656009094721e0 -1.3754656009094721e0
0.6378125 -1.3643423944071107e0 -1.3643423944071107e0
0.638125 -1.355832628889282e0 -1.355832628889282e0
0.6384375 -1.3470750608283812e0 -1.3470750608283812e0
0.63875 -1.335999917388897e0 -1.335999917388897e0
0.6390625000000001 -1.328745325182688e0 -1.328745325182688e0
0.639375 -1.316152331132678e0 -1.316152331132678e0
0.6396875000000001 -1.3099282374940846e0 -1.3099282374940846e0
0.64 -1.2990586491140381e0 -1.2990586491140381e0
0.6403125000000001 -1.2921134690781106e0 -1.2921134690781106e0
0.640625 -1.283554072461691e0 -1.283554072461691e0
0.6409375 -1.2725956660650515e0 -1.2725956660650515e0
0.64125 -1.2635682088674618e0 -1.2635682088674618e0
0.6415625 -1.2525242457644414e0 -1.2525242457644414e0
0.6418750000000001 -1.2436478015546233e0 -1.2436478015546233e0
0.6421875 -1.234131210818639e0 -1.234131210818639e0
0.6425000000000001 -1.223602126148187e0 -1.223602126148187e0
0.6428125 -1.216376036115769e0 -1.216376036115769e0
0.6431250000000001 -1.2071822898873212e0 -1.2071822898873212e0
0.6434375 -1.1971765540036974e0 -1.1971765540036974e0
0.64375 -1.188943931829606e0 -1.188943931829606e0
0.6440625 -1.1829417373113462e0 -1.1829417373113462e0
0.644375 -1.1705467937152823e0 -1.1705467937152823e0
0.6446875000000001 -1.1606642789137074e0 -1.1606642789137074e0
0.645 -1.154262739052108e0 -1.154262739052108e0
0.6453125000000001 -1.145053969665121e0 -1.145053969665121e0
0.645625 -1.1336377109181446e0 -1.1336377109181446e0
0.6459375 -1.1240441405142225e0 -1.1240441405142225e0
0.64625 -1.11534336765714e0 -1.11534336765714e0
0.6465625 -1.1069727117759318e0 -1.1069727117759318e0
0.6468750000000001 -1.0984092067859526e0 -1.0984092067859526e0
0.6471875 -1.0896770714342598e0 -1.0896770714342598e0
0.6475000000000001 -1.079142719125564e0 -1.079142719125564e0
0.6478125 -1.0703347243241912e0 -1.0703347243241912e0
0.6481250000000001 -1.059248709636329e0 -1.059248709636329e0
0.6484375 -1.0509851980631244e0 -1.0509851980631244e0
0.64875 -1.0418172029975428e0 -1.0418172029975428e0
0.6490625 -1.0332986323459115e0 -1.0332986323459115e0
0.649375 -1.023660831143268e0 -1.023660831143268e0
0.6496875000000001 -1.0159526817177427e0 -1.0159526817177427e0
0.65 -1.006011372724395e0 -1.006011372724395e0
0.6503125000000001 -9.947745525454299e-1 -9.947745525454299e-1
0.650625 -9.884765676682652e-1 -9.884765676682652e-1
0.6509375000000001 -9.779150153229854e-1 -9.779150153229854e-1
0.65125 -9.709272473663693e-1 -9.709272473663693e-1
0.6515625 -9.62368144893269e-1 -9.62368144893269e-1
0.651875 -9.526060607585056e-1 -9.526060607585056e-1
0.6521875 -9.44994676660706e-1 -9.44994676660706e-1
0.6525000000000001 -9.362116362580015e-1 -9.362116362580015e-1
0.6528125 -9.245218802046726e-1 -9.245218802046726e-1
0.6531250000000001 -9.151589662368385e-1 -9.151589662368385e-1
0.6534375 -9.069120714046837e-1 -9.069120714046837e-1
0.65375 -8.995563944002858e-1 -8.995563944002858e-1
0.6540625 -8.878514342358064e-1 -8.878514342358064e-1
0.654375 -8.780466678170957e-1 -8.780466678170957e-1
0.6546875000000001 -8.707650800255284e-1 -8.707650800255284e-1
0.655 -8.620136218468066e-1 -8.620136218468066e-1
0.6553125000000001 -8.54203244405078e-1 -8.54203244405078e-1
0.655625 -8.439906126735583e-1 -8.439906126735583e-1
0.6559375000000001 -8.347175378474891e-1 -8.347175378474891e-1
0.65625 -8.263704974946156e-1 -8.263704974946156e-1
0.6565625 -8.171528386400202e-1 -8.171528386400202e-1
0.656875 -8.068966808863185e-1 -8.068966808863185e-1
0.6571875 -8.00036951800728e-1 -8.00036951800728e-1
0.6575000000000001 -7.897899864923308e-1 -7.897899864923308e-1
0.6578125 -7.808009117364851e-1 -7.808009117364851e-1
0.6581250000000001 -7.721320378940324e-1 -7.721320378940324e-1
0.6584375 -7.642448000027504e-1 -7.642448000027504e-1
0.6587500000000001 -7.567472342778889e-1 -7.567472342778889e-1
0.6590625 -7.471754093279448e-1 -7.471754093279448e-1
0.659375 -7.360640043124183e-1 -7.360640043124183e-1
0.6596875 -7.279957039853504e-1 -7.279957039853504e-1
0.66 -7.176042225877315e-1 -7.176042225877315e-1
0.6603125000000001 -7.112902775410181e-1 -7.112902775410181e-1
0.660625 -6.993365232946123e-1 -6.993365232946123e-1
0.6609375000000001 -6.914670066424766e-1 -6.914670066424766e-1
0.66125 -6.836731079628113e-1 -6.836731079628113e-1
0.6615625 -6.76124343352392e-1 -6.76124343352392e-1
0.661875 -6.687342285734919e-1 -6.687342285734919e-1
0.6621875 -6.595985927350445e-1 -6.595985927350445e-1
0.6625000000000001 -6.489568465593654e-1 -6.489568465593654e-1
0.6628125 -6.393157775968281e-1 -6.393157775968281e-1
0.6631250000000001 -6.340474175375381e-1 -6.340474175375381e-1
0.6634375 -6.262884370761346e-1 -6.262884370761346e-1
0.6637500000000001 -6.156682348463325e-1 -6.156682348463325e-1
0.6640625 -6.074834556569546e-1 -6.074834556569546e-1
0.664375 -5.989762740604125e-1 -5.989762740604125e-1
0.6646875 -5.886238732112976e-1 -5.886238732112976e-1
0.665 -5.811954177942131e-1 -5.811954177942131e-1
0.6653125000000001 -5.736557682515628e-1 -5.736557682515628e-1
0.665625 -5.625354150687305e-1 -5.625354150687305e-1
0.6659375000000001 -5.543268000136483e-1 -5.543268000136483e-1
0.66625 -5.44797527549115e-1 -5.44797527549115e-1
0.6665625000000001 -5.376982893229685e-1 -5.376982893229685e-1
0.666875 -5.274273100143252e-1 -5.274273100143252e-1
0.6671875 -5.216080405115169e-1 -5.216080405115169e-1
0.6675 -5.124759732665258e-1 -5.124759732665258e-1
0.6678125 -5.020962178472179e-1 -5.020962178472179e-1
0.6681250000000001 -4.9555804078169574e-1 -4.9555804078169574e-1
0.6684375 -4.868186531542671e-1 -4.868186531542671e-1
0.6687500000000001 -4.765539875805809e-1 -4.765539875805809e-1
0.6690625 -4.7002762824546895e-1 -4.7002762824546895e-1
0.669375 -4.5787336813133894e-1 -4.5787336813133894e-1
0.6696875 -4.503681992122148e-1 -4.503681992122148e-1
0.67 -4.457628845155961e-1 -4.457628845155961e-1
0.6703125000000001 -4.35044792199613e-1 -4.35044792199613e-1
0.670625 -4.27187947949613e-1 -4.27187947949613e-1
0.6709375000000001 -4.1787404543117024e-1 -4.1787404543117024e-1
0.67125 -4.087450482523929e-1 -4.087450482523929e-1
0.6715625000000001 -3.998656147272124e-1 -3.998656147272124e-1
0.671875 -3.945919787973873e-1 -3.945919787973873e-1
0.6721875 -3.838086836529948e-1 -3.838086836529948e-1
0.6725 -3.756381887204663e-1 -3.756381887204663e-1
0.6728125 -3.6732814773210354e-1 -3.6732814773210354e-1
0.6731250000000001 -3.568606524685203e-1 -3.568606524685203e-1
0.6734375 -3.4985867588181296e-1 -3.4985867588181296e-1
0.6737500000000001 -3.409787377812501e-1 -3.409787377812501e-1
0.6740625 -3.3236449254979394e-1 -3.3236449254979394e-1
0.6743750000000001 -3.2381041475070393e-1 -3.2381041475070393e-1
0.6746875 -3.1392572827859855e-1 -3.1392572827859855e-1
0.675 -3.102959076253393e-1 -3.102959076253393e-1
0.6753125 -3.002912797886603e-1 -3.002912797886603e-1
0.675625 -2.9261575173574617e-1 -2.9261575173574617e-1
0.6759375000000001 -2.8724561698697304e-1 -2.8724561698697304e-1
0.67625 -2.7598035238485696e-1 -2.7598035238485696e-1
0.6765625000000001 -2.672142047593917e-1 -2.672142047593917e-1
0.676875 -2.601769287606368e-1 -2.601769287606368e-1
0.6771875 -2.511277757893078e-1 -2.511277757893078e-1
0.6775 -2.4116654189025954e-1 -2.4116654189025954e-1
0.6778125 -2.335015002198526e-1 -2.335015002198526e-1
0.6781250000000001 -2.2555920147748854e-1 -2.2555920147748854e-1
0.6784375 -2.161729328666917e-1 -2.161729328666917e-1
0.6787500000000001 -2.0869320638427613e-1 -2.0869320638427613e-1
0.6790625 -2.0251056638778042e-1 -2.0251056638778042e-1
0.6793750000000001 -1.9372586044834694e-1 -1.9372586044834694e-1
0.6796875 -1.8537257455351952e-1 -1.8537257455351952e-1
0.68 -1.7837315556050104e-1 -1.7837315556050104e-1
0.6803125 -1.683706297347891e-1 -1.683706297347891e-1
0.680625 -1.6302950803207583e-1 -1.6302950803207583e-1
0.6809375000000001 -1.5552693196047418e-1 -1.5552693196047418e-1
0.68125 -1.4905710117852156e-1 -1.4905710117852156e-1
0.6815625000000001 -1.38414574880124e-1 -1.38414574880124e-1
0.681875 -1.272877644781767e-1 -1.272877644781767e-1
0.6821875000000001 -1.2037861377654568e-1 -1.2037861377654568e-1
0.6825 -1.122849555875911e-1 -1.122849555875911e-1
0.6828125 -1.0436007214809084e-1 -1.0436007214809084e-1
0.683125 -9.83583911519128e-2 -9.83583911519128e-2
0.6834375 -8.949533362999151e-2 -8.949533362999151e-2
0.6837500000000001 -8.276745834779664e-2 -8.276745834779664e-2
0.6840625 -7.443870024177901e-2 -7.443870024177901e-2
0.6843750000000001 -6.609186018737834e-2 -6.609186018737834e-2
0.6846875 -5.7343756784001165e-2 -5.7343756784001165e-2
0.685 -5.210698455027174e-2 -5.210698455027174e-2
0.6853125 -4.4409957170835845e-2 -4.4409957170835845e-2
0.685625 -3.474223219097272e-2 -3.474223219097272e-2
0.6859375000000001 -2.7472204423582447e-2 -2.7472204423582447e-2
0.68625 -1.946712831192432e-2 -1.946712831192432e-2
0.6865625000000001 -1.1891027428526435e-2 -1.1891027428526435e-2
0.686875 -4.376555534570947e-3 -4.376555534570947e-3
0.6871875000000001 3.1872495093301367e-3 3.1872495093301367e-3
0.6875 1.2032469125762724e-2 1.2032469125762724e-2
0.6878125 1.852347156103118e-2 1.852347156103118e-2
0.688125 2.769949907008762e-2 2.769949907008762e-2
0.6884375 3.3957697623583805e-2 3.3957697623583805e-2
0.6887500000000001 4.2891816371713354e-2 4.2891816371713354e-2
0.6890625 4.8968535372870825e-2 4.8968535372870825e-2
0.6893750000000001 5.486046696945035e-2 5.486046696945035e-2
0.6896875 6.444587987801409e-2 6.444587987801409e-2
0.6900000000000001 7.279877871054108e-2 7.279877871054108e-2
0.6903125 7.865610195916073e-2 7.865610195916073e-2
0.690625 8.850589484712312e-2 8.850589484712312e-2
0.6909375 9.449357162305372e-2 9.449357162305372e-2
0.69125 1.0479070134909474e-1 1.0479070134909474e-1
0.6915625000000001 1.0997089389969172e-1 1.0997089389969172e-1
0.691875 1.1856654846236037e-1 1.1856654846236037e-1
0.6921875000000001 1.2661460168749894e-1 1.2661460168749894e-1
0.6925 1.331467413193712e-1 1.331467413193712e-1
0.6928125 1.4007948392612146e-1 1.4007948392612146e-1
0.693125 1.4834272689234407e-1 1.4834272689234407e-1
0.6934375 1.5368493672588723e-1 1.5368493672588723e-1
0.6937500000000001 1.6435804685955357e-1 1.6435804685955357e-1
0.6940625 1.7257293764544723e-1 1.7257293764544723e-1
0.6943750000000001 1.7727867162887545e-1 1.7727867162887545e-1
0.6946875 1.8582509941746306e-1 1.8582509941746306e-1
0.6950000000000001 1.9301334159911843e-1 1.9301334159911843e-1
0.6953125 1.9768979755065796e-1 1.9768979755065796e-1
0.695625 2.0757193174916377e-1 2.0757193174916377e-1
0.6959375 2.1281791270678863e-1 2.1281791270678863e-1
0.69625 2.2177241232305445e-1 2.2177241232305445e-1
0.6965625000000001 2.2868588020731462e-1 2.2868588020731462e-1
0.696875 2.3369192590701626e-1 2.3369192590701626e-1
0.6971875000000001 2.4175654337353247e-1 2.4175654337353247e-1
0.6975 2.4895423248211213e-1 2.4895423248211213e-1
0.6978125000000001 2.556163284708708e-1 2.556163284708708e-1
0.698125 2.6373412665373674e-1 2.6373412665373674e-1
0.6984375 2.7079457677257945e-1 2.7079457677257945e-1
0.69875 2.799839715049819e-1 2.799839715049819e-1
0.6990625 2.8381242590524547e-1 2.8381242590524547e-1
0.6993750000000001 2.923601041530963e-1 2.923601041530963e-1
0.6996875 2.983045767529182e-1 2.983045767529182e-1
0.7000000000000001 3.0597715342776777e-1 3.0597715342776777e-1
0.7003125 3.1338436883391463e-1 3.1338436883391463e-1
0.700625 3.202607277963869e-1 3.202607277963869e-1
0.7009375 3.2825338643363633e-1 3.2825338643363633e-1
0.70125 3.34892104667353e-1 3.34892104667353e-1
0.7015625000000001 3.392663841133361e-1 3.392663841133361e-1
0.701875 3.4603961744608736e-1 3.4603961744608736e-1
0.7021875000000001 3.542748294272604e-1 3.542748294272604e-1
0.7025 3.611032949121471e-1 3.611032949121471e-1
0.7028125000000001 3.68736730472512e-1 3.68736730472512e-1
0.703125 3.7466014243012236e-1 3.7466014243012236e-1
0.7034375 3.8247665554775434e-1 3.8247665554775434e-1
0.70375 3.8926022426415496e-1 3.8926022426415496e-1
0.7040625 3.96162178704464e-1 3.96162178704464e-1
0.7043750000000001 4.0226181165701913e-1 4.0226181165701913e-1
0.7046875 4.0844636303666615e-1 4.0844636303666615e-1
0.7050000000000001 4.163684583737739e-1 4.163684583737739e-1
0.7053125 4.228740861505065e-1 4.228740861505065e-1
0.7056250000000001 4.2782692447156645e-1 4.2782692447156645e-1
0.7059375 4.3350727312748116e-1 4.3350727312748116e-1
0.70625 4.4129708498133535e-1 4.4129708498133535e-1
0.7065625 4.500264179165532e-1 4.500264179165532e-1
0.706875 4.5287401817507256e-1 4.5287401817507256e-1
0.7071875000000001 4.586955666706052e-1 4.586955666706052e-1
0.7075 4.6895311095580094e-1 4.6895311095580094e-1
0.7078125000000001 4.7439814871280017e-1 4.7439814871280017e-1
0.708125 4.806274844137368e-1 4.806274844137368e-1
0.7084375 4.8904990373842505e-1 4.8904990373842505e-1
0.70875 4.92520147363968e-1 4.92520147363968e-1
0.7090625 4.9911516598979855e-1 4.9911516598979855e-1
0.7093750000000001 5.075443790839307e-1 5.075443790839307e-1
0.7096875 5.112012253845313e-1 5.112012253845313e-1
0.7100000000000001 5.181056508296313e-1 5.181056508296313e-1
0.7103125 5.244722102439772e-1 5.244722102439772e-1
0.7106250000000001 5.334340690225252e-1 5.334340690225252e-1
0.7109375 5.391435914444918e-1 5.391435914444918e-1
0.71125 5.439774255243099e-1 5.439774255243099e-1
0.7115625 5.489492887228442e-1 5.489492887228442e-1
0.711875 5.567232979634644e-1 5.567232979634644e-1
0.7121875000000001 5.61108185077166e-1 5.61108185077166e-1
0.7125 5.696915233467115e-1 5.696915233467115e-1
0.7128125000000001 5.760419958447818e-1 5.760419958447818e-1
0.713125 5.806749564513956e-1 5.806749564513956e-1
0.7134375000000001 5.870537143165455e-1 5.870537143165455e-1
0.71375 5.92379491405274e-1 5.92379491405274e-1
0.7140625 5.988425970437055e-1 5.988425970437055e-1
0.714375 6.038605905483854e-1 6.038605905483854e-1
0.7146875 6.124944851054641e-1 6.124944851054641e-1
0.7150000000000001 6.187242163688387e-1 6.187242163688387e-1
0.7153125 6.229817928557457e-1 6.229817928557457e-1
0.7156250000000001 6.295628892650091e-1 6.295628892650091e-1
0.7159375 6.360958129927274e-1 6.360958129927274e-1
0.71625 6.409047280086559e-1 6.409047280086559e-1
0.7165625 6.460867871270528e-1 6.460867871270528e-1
0.716875 6.520441071467138e-1 6.520441071467138e-1
0.7171875000000001 6.591472864416863e-1 6.591472864416863e-1
0.7175 6.632909304409003e-1 6.632909304409003e-1
0.7178125000000001 6.691830064179447e-1 6.691830064179447e-1
0.718125 6.736416911695704e-1 6.736416911695704e-1
0.7184375000000001 6.806756116431023e-1 6.806756116431023e-1
0.71875 6.846422032687149e-1 6.846422032687149e-1
0.7190625 6.910299977668108e-1 6.910299977668108e-1
0.719375 6.962137282545262e-1 6.962137282545262e-1
0.7196875 7.012046067176305e-1 7.012046067176305e-1
0.7200000000000001 7.079802070171644e-1 7.079802070171644e-1
0.7203125 7.123360000074461e-1 7.123360000074461e-1
0.7206250000000001 7.182017620181176e-1 7.182017620181176e-1
0.7209375 7.231884309104606e-1 7.231884309104606e-1
0.7212500000000001 7.306082029705356e-1 7.306082029705356e-1
0.7215625 7.338344806640924e-1 7.338344806640924e-1
0.721875 7.407806903112322e-1 7.407806903112322e-1
0.7221875 7.464181184615262e-1 7.464181184615262e-1
0.7225 7.493432673833302e-1 7.493432673833302e-1
0.7228125000000001 7.547964858328049e-1 7.547964858328049e-1
0.723125 7.61462617441004e-1 7.61462617441004e-1
0.7234375000000001 7.659053818257524e-1 7.659053818257524e-1
0.72375 7.73143698198175e-1 7.73143698198175e-1
0.7240625 7.76930938289417e-1 7.76930938289417e-1
0.724375 7.817743894594349e-1 7.817743894594349e-1
0.7246875 7.876298449774657e-1 7.876298449774657e-1
0.7250000000000001 7.935610167852536e-1 7.935610167852536e-1
0.7253125 7.971237926964312e-1 7.971237926964312e-1
0.7256250000000001 8.029364064110558e-1 8.029364064110558e-1
0.7259375 8.061710610915105e-1 8.061710610915105e-1
0.7262500000000001 8.11950825365904e-1 8.11950825365904e-1
0.7265625 8.159945196008556e-1 8.159945196008556e-1
0.726875 8.196639690337468e-1 8.196639690337468e-1
0.7271875 8.23441970208143e-1 8.23441970208143e-1
0.7275 8.314327529898327e-1 8.314327529898327e-1
0.7278125000000001 8.346985815225088e-1 8.346985815225088e-1
0.728125 8.405923164137965e-1 8.405923164137965e-1
0.7284375000000001 8.438993260061869e-1 8.438993260061869e-1
0.72875 8.502406410876864e-1 8.502406410876864e-1
0.7290625000000001 8.566625347226653e-1 8.566625347226653e-1
0.729375 8.60505752046385e-1 8.60505752046385e-1
0.7296875 8.647354038440715e-1 8.647354038440715e-1
0.73 8.687354546551722e-1 8.687354546551722e-1
0.7303125 8.717833131223705e-1 8.717833131223705e-1
0.7306250000000001 8.774160067661176e-1 8.774160067661176e-1
0.7309375 8.804435438911531e-1 8.804435438911531e-1
0.7312500000000001 8.87247832074201e-1 8.87247832074201e-1
0.7315625 8.893217830637985e-1 8.893217830637985e-1
0.731875 8.957764838998008e-1 8.957764838998008e-1
0.7321875 8.973791822269339e-1 8.973791822269339e-1
0.7325 9.027312607869424e-1 9.027312607869424e-1
0.7328125000000001 9.080067209389489e-1 9.080067209389489e-1
0.733125 9.11364908966454e-1 9.11364908966454e-1
0.7334375000000001 9.165034676472095e-1 9.165034676472095e-1
0.73375 9.197481810862262e-1 9.197481810862262e-1
0.7340625000000001 9.236047990685909e-1 9.236047990685909e-1
0.734375 9.287806550033855e-1 9.287806550033855e-1
0.7346875 9.328271319969934e-1 9.328271319969934e-1
0.735 9.38065804780428e-1 9.38065804780428e-1
0.7353125 9.399801310888796e-1 9.399801310888796e-1
0.7356250000000001 9.443442248513128e-1 9.443442248513128e-1
0.7359375 9.483221547440115e-1 9.483221547440115e-1
0.7362500000000001 9.514974269783414e-1 9.514974269783414e-1
0.7365625 9.574599787248479e-1 9.574599787248479e-1
0.7368750000000001 9.603467822131568e-1 9.603467822131568e-1
0.7371875 9.646931888515899e-1 9.646931888515899e-1
0.7375 9.69028699231905e-1 9.69028699231905e-1
0.7378125 9.708713114297387e-1 9.708713114297387e-1
0.738125 9.754433335984976e-1 9.754433335984976e-1
0.7384375000000001 9.782270378165157e-1 9.782270378165157e-1
0.73875 9.818607454614101e-1 9.818607454614101e-1
0.7390625000000001 9.871565748923166e-1 9.871565748923166e-1
0.739375 9.899891633891746e-1 9.899891633891746e-1
0.7396875 9.938059908487338e-1 9.938059908487338e-1
0.74 9.957131049719754e-1 9.957131049719754e-1
0.7403125 9.973184888159556e-1 9.973184888159556e-1
0.7406250000000001 1.0021468398764517e0 1.0021468398764517e0
0.7409375 1.0083329230770977e0 1.0083329230770977e0
0.7412500000000001 1.0108411571910727e0 1.0108411571910727e0
0.7415625 1.0123853699352656e0 1.0123853699352656e0
0.7418750000000001 1.0170129442746036e0 1.0170129442746036e0
0.7421875 1.020849512204797e0 1.020849512204797e0
0.7425 1.023781759890091e0 1.023781759890091e0
0.7428125 1.0265544441946366e0 1.0265544441946366e0
0.743125 1.0305526426842624e0 1.0305526426842624e0
0.7434375000000001 1.032447365288255e0 1.032447365288255e0
0.74375 1.0346156639799409e0 1.0346156639799409e0
0.7440625000000001 1.0379267918821204e0 1.0379267918821204e0
0.744375 1.0418722818782333e0 1.0418722818782333e0
0.7446875000000001 1.0428925886673204e0 1.0428925886673204e0
0.745 1.0466491803264324e0 1.0466491803264324e0
0.7453125 1.0500844090944446e0 1.0500844090944446e0
0.745625 1.0513605364759604e0 1.0513605364759604e0
0.7459375 1.0539893302394665e0 1.0539893302394665e0
0.7462500000000001 1.0578228663245062e0 1.0578228663245062e0
0.7465625 1.0599173402275772e0 1.0599173402275772e0
0.7468750000000001 1.0634304349424673e0 1.0634304349424673e0
0.7471875 1.064479572222928e0 1.064479572222928e0
0.7475 1.0672421735313327e0 1.0672421735313327e0
0.7478125 1.0669628554411537e0 1.0669628554411537e0
0.748125 1.073088267780924e0 1.073088267780924e0
0.7484375000000001 1.0733842534310787e0 1.0733842534310787e0
0.74875 1.0756650222666684e0 1.0756650222666684e0
0.7490625000000001 1.080233656706361e0 1.080233656706361e0
0.749375 1.0794223387207529e0 1.0794223387207529e0
0.7496875000000001 1.0842499098945444e0 1.0842499098945444e0
0.75 1.0877801308921624e0 1.0877801308921624e0
0.7503125 1.087293525115121e0 1.087293525115121e0
0.750625 1.0894622869892663e0 1.0894622869892663e0
0.7509375 1.0923175580434252e0 1.0923175580434252e0
0.7512500000000001 1.0937286170675469e0 1.0937286170675469e0
0.7515625 1.0968268704288056e0 1.0968268704288056e0
0.7518750000000001 1.0998584272548504e0 1.0998584272548504e0
0.7521875 1.101113318663585e0 1.101113318663585e0
0.7525000000000001 1.101350676544036e0 1.101350676544036e0
0.7528125 1.103833954131125e0 1.103833954131125e0
0.753125 1.1055799505321664e0 1.1055799505321664e0
0.7534375000000001 1.1080748231430624e0 1.1080748231430624e0
0.75375 1.1101262373728167e0 1.1101262373728167e0
0.7540625000000001 1.1129720805066716e0 1.1129720805066716e0
0.754375 1.1128747934232086e0 1.1128747934232086e0
0.7546875000000001 1.115174884733853e0 1.115174884733853e0
0.755 1.1157512912228702e0 1.1157512912228702e0
0.7553125 1.1196766926274284e0 1.1196766926274284e0
0.755625 1.1197699813457183e0 1.1197699813457183e0
0.7559375 1.1199083376783454e0 1.1199083376783454e0
0.7562500000000001 1.1205136671743565e0 1.1205136671743565e0
0.7565625 1.1223834918993196e0 1.1223834918993196e0
0.7568750000000001 1.1230194316282285e0 1.1230194316282285e0
0.7571875 1.1272302285098084e0 1.1272302285098084e0
0.7575000000000001 1.124849084044519e0 1.124849084044519e0
0.7578125 1.1275393895908854e0 1.1275393895908854e0
0.758125 1.1268241186268204e0 1.1268241186268204e0
0.7584375 1.1280635942231418e0 1.1280635942231418e0
0.75875 1.130194699106716e0 1.130194699106716e0
0.7590625000000001 1.1325210334144975e0 1.1325210334144975e0
0.759375 1.132078880078672e0 1.132078880078672e0
0.7596875000000001 1.1342902396419339e0 1.1342902396419339e0
0.76 1.1338226605172457e0 1.1338226605172457e0
0.7603125000000001 1.1336740136836232e0 1.1336740136836232e0
0.760625 1.1355575842104662e0 1.1355575842104662e0
0.7609375 1.1349872328093005e0 1.1349872328093005e0
0.7612500000000001 1.1351328883566856e0 1.1351328883566856e0
0.7615625 1.1368173986139771e0 1.1368173986139771e0
0.7618750000000001 1.1376944382428809e0 1.1376944382428809e0
0.7621875 1.140397332723416e0 1.140397332723416e0
0.7625000000000001 1.141276870456415e0 1.141276870456415e0
0.7628125 1.1401066166528215e0 1.1401066166528215e0
0.763125 1.1379257594281915e0 1.1379257594281915e0
0.7634375 1.138289499151262e0 1.138289499151262e0
0.76375 1.1403863078204557e0 1.1403863078204557e0
0.7640625000000001 1.1388807676490904e0 1.1388807676490904e0
0.764375 1.14088132642076e0 1.14088132642076e0
0.7646875000000001 1.1391896817523337e0 1.1391896817523337e0
0.765 1.1422047016600407e0 1.1422047016600407e0
0.7653125000000001 1.1380588262083e0 1.1380588262083e0
0.765625 1.1401600246368906e0 1.1401600246368906e0
0.7659375 1.1397408461908816e0 1.1397408461908816e0
0.76625 1.1391760455259208e0 1.1391760455259208e0
0.7665625 1.1367889114727694e0 1.1367889114727694e0
0.7668750000000001 1.1381312063928197e0 1.1381312063928197e0
0.7671875 1.1397320544598477e0 1.1397320544598477e0
0.7675000000000001 1.1390420967774224e0 1.1390420967774224e0
0.7678125 1.1352815437168209e0 1.1352815437168209e0
0.7681250000000001 1.1350024425070222e0 1.1350024425070222e0
0.7684375 1.13684492240339e0 1.13684492240339e0
0.76875 1.1356369086580633e0 1.1356369086580633e0
0.7690625000000001 1.1365043754796096e0 1.1365043754796096e0
0.769375 1.1322373289145906e0 1.1322373289145906e0
0.7696875000000001 1.1336762300021581e0 1.1336762300021581e0
0.77 1.1323726625847774e0 1.1323726625847774e0
0.7703125000000001 1.1325051571653892e0 1.1325051571653892e0
0.770625 1.1314591700216914e0 1.1314591700216914e0
0.7709375 1.1289355304167037e0 1.1289355304167037e0
0.77125 1.1275331920488787e0 1.1275331920488787e0
0.7715625 1.1258418872931832e0 1.1258418872931832e0
0.7718750000000001 1.1249049171571022e0 1.1249049171571022e0
0.7721875 1.123288376778084e0 1.123288376778084e0
0.7725000000000001 1.1201854548686532e0 1.1201854548686532e0
0.7728125 1.1212641055004786e0 1.1212641055004786e0
0.7731250000000001 1.1209999192420872e0 1.1209999192420872e0
0.7734375 1.1165376558479982e0 1.1165376558479982e0
0.77375 1.1175263017590913e0 1.1175263017590913e0
0.7740625 1.1143320524616973e0 1.1143320524616973e0
0.774375 1.113544686483812e0 1.113544686483812e0
0.7746875000000001 1.109667563725572e0 1.109667563725572e0
0.775 1.1099874074899452e0 1.1099874074899452e0
0.7753125000000001 1.1065176342109515e0 1.1065176342109515e0
0.775625 1.104186113594671e0 1.104186113594671e0
0.7759375000000001 1.10299228791576e0 1.10299228791576e0
0.77625 1.09993138731864e0 1.09993138731864e0
0.7765625 1.0999439874486887e0 1.0999439874486887e0
0.7768750000000001 1.0988186987921216e0 1.0988186987921216e0
0.7771875 1.0940606940331525e0 1.0940606940331525e0
0.7775000000000001 1.0921553108520419e0 1.0921553108520419e0
0.7778125 1.0899504429345432e0 1.0899504429345432e0
0.7781250000000001 1.088439137478992e0 1.088439137478992e0
0.7784375 1.0844987998763207e0 1.0844987998763207e0
0.77875 1.0816466708935257e0 1.0816466708935257e0
0.7790625 1.0790481472000755e0 1.0790481472000755e0
0.779375 1.0784624595372696e0 1.0784624595372696e0
0.7796875000000001 1.0764232365373863e0 1.0764232365373863e0
0.78 1.0720707502010844e0 1.0720707502010844e0
0.7803125000000001 1.0709208054714798e0 1.0709208054714798e0
0.780625 1.065586136080248e0 1.065586136080248e0
0.7809375000000001 1.0628467478060264e0 1.0628467478060264e0
0.78125 1.0580760113526884e0 1.0580760113526884e0
0.7815625 1.0584521958354633e0 1.0584521958354633e0
0.781875 1.0554478063069217e0 1.0554478063069217e0
0.7821875 1.0469382296320253e0 1.0469382296320253e0
0.7825000000000001 1.0464842531465655e0 1.0464842531465655e0
0.7828125 1.0457029467658066e0 1.0457029467658066e0
0.7831250000000001 1.0383753215470568e0 1.0383753215470568e0
0.7834375 1.034790902831566e0 1.034790902831566e0
0.7837500000000001 1.0308514190666136e0 1.0308514190666136e0
0.7840625 1.0295174616063667e0 1.0295174616063667e0
0.784375 1.0256835721344322e0 1.0256835721344322e0
0.7846875000000001 1.0201986568728278e0 1.0201986568728278e0
0.785 1.0162514029017364e0 1.0162514029017364e0
0.7853125000000001 1.0135594043741838e0 1.0135594043741838e0
0.785625 1.0094959726694759e0 1.0094959726694759e0
0.7859375000000001 1.0067802820591458e0 1.0067802820591458e0
0.78625 9.9838368996837e-1 9.9838368996837e-1
0.7865625 9.961797142265203e-1 9.961797142265203e-1
0.786875 9.926671543763694e-1 9.926671543763694e-1
0.7871875 9.88364310126264e-1 9.88364310126264e-1
0.7875000000000001 9.828427607395787e-1 9.828427607395787e-1
0.7878125 9.779474222028801e-1 9.779474222028801e-1
0.7881250000000001 9.736438241808463e-1 9.736438241808463e-1
0.7884375 9.706339611235597e-1 9.706339611235597e-1
0.7887500000000001 9.636675481439232e-1 9.636675481439232e-1
0.7890625 9.596763921810014e-1 9.596763921810014e-1
0.789375 9.545758573109486e-1 9.545758573109486e-1
0.7896875 9.513894991192791e-1 9.513894991192791e-1
0.79 9.42971758495907e-1 9.42971758495907e-1
0.7903125000000001 9.401493005835908e-1 9.401493005835908e-1
0.790625 9.327447941369718e-1 9.327447941369718e-1
0.7909375000000001 9.293630759690421e-1 9.293630759690421e-1
0.79125 9.199812380658221e-1 9.199812380658221e-1
0.7915625000000001 9.161291122392248e-1 9.161291122392248e-1
0.791875 9.124498200695887e-1 9.124498200695887e-1
0.7921875 9.055491457162423e-1 9.055491457162423e-1
0.7925000000000001 8.984812523236831e-1 8.984812523236831e-1
0.7928125 8.953968704742072e-1 8.953968704742072e-1
0.7931250000000001 8.872867338901704e-1 8.872867338901704e-1
0.7934375 8.820303900462312e-1 8.820303900462312e-1
0.7937500000000001 8.778415626844724e-1 8.778415626844724e-1
0.7940625 8.719960849017587e-1 8.719960849017587e-1
0.794375 8.630755571081243e-1 8.630755571081243e-1
0.7946875 8.566020890981525e-1 8.566020890981525e-1
0.795 8.526046458415584e-1 8.526046458415584e-1
0.7953125000000001 8.45956331076315e-1 8.45956331076315e-1
0.795625 8.386187989004901e-1 8.386187989004901e-1
0.7959375000000001 8.317568390185732e-1 8.317568390185732e-1
0.79625 8.262684532775273e-1 8.262684532775273e-1
0.7965625000000001 8.157733214408216e-1 8.157733214408216e-1
0.796875 8.118035553394582e-1 8.118035553394582e-1
0.7971875 8.042563671575698e-1 8.042563671575698e-1
0.7975 7.987687161067987e-1 7.987687161067987e-1
0.7978125 7.900362106380561e-1 7.900362106380561e-1
0.7981250000000001 7.822731660109019e-1 7.822731660109019e-1
0.7984375 7.752133740483549e-1 7.752133740483549e-1
0.7987500000000001 7.678084095661069e-1 7.678084095661069e-1
0.7990625 7.609036041641337e-1 7.609036041641337e-1
0.7993750000000001 7.524794786373894e-1 7.524794786373894e-1
0.7996875 7.47014399922711e-1 7.47014399922711e-1
0.8 7.387626600458423e-1 7.387626600458423e-1
0.8003125000000001 7.317142801058543e-1 7.317142801058543e-1
0.800625 7.236162654272738e-1 7.236162654272738e-1
0.8009375000000001 7.14829664912151e-1 7.14829664912151e-1
0.80125 7.048293973163089e-1 7.048293973163089e-1
0.8015625000000001 6.977516392645446e-1 6.977516392645446e-1
0.801875 6.891887970506394e-1 6.891887970506394e-1
0.8021875 6.824028353368083e-1 6.824028353368083e-1
0.8025 6.727852334544258e-1 6.727852334544258e-1
0.8028125 6.64013355420713e-1 6.64013355420713e-1
0.8031250000000001 6.577768206744912e-1 6.577768206744912e-1
0.8034375 6.474232732185845e-1 6.474232732185845e-1
0.8037500000000001 6.403846077811357e-1 6.403846077811357e-1
0.8040625 6.29986790161758e-1 6.29986790161758e-1
0.8043750000000001 6.196614098036042e-1 6.196614098036042e-1
0.8046875 6.108989439040959e-1 6.108989439040959e-1
0.805 6.01471994676678e-1 6.01471994676678e-1
0.8053125 5.92445029341099e-1 5.92445029341099e-1
0.805625 5.820369226431756e-1 5.820369226431756e-1
0.8059375000000001 5.737208731681056e-1 5.737208731681056e-1
0.80625 5.644614165436286e-1 5.644614165436286e-1
0.8065625000000001 5.550163255776459e-1 5.550163255776459e-1
0.806875 5.433889123302214e-1 5.433889123302214e-1
0.8071875000000001 5.361463222972196e-1 5.361463222972196e-1
0.8075 5.267764452902446e-1 5.267764452902446e-1
0.8078125 5.170630907474623e-1 5.170630907474623e-1
0.8081250000000001 5.052793692631274e-1 5.052793692631274e-1
0.8084375 4.94280614685187e-1 4.94280614685187e-1
0.8087500000000001 4.8325350135212997e-1 4.8325350135212997e-1
0.8090625 4.7371706170873207e-1 4.7371706170873207e-1
0.8093750000000001 4.6256785799471967e-1 4.6256785799471967e-1
0.8096875 4.5174206619834134e-1 4.5174206619834134e-1
0.81 4.3960308642056756e-1 4.3960308642056756e-1
0.8103125 4.3094115454198967e-1 4.3094115454198967e-1
0.810625 4.2102988619684023e-1 4.2102988619684023e-1
0.8109375000000001 4.0716531415694757e-1 4.0716531415694757e-1
0.81125 3.954071932345249e-1 3.954071932345249e-1
0.8115625000000001 3.851291573242923e-1 3.851291573242923e-1
0.811875 3.7383375504453564e-1 3.7383375504453564e-1
0.8121875000000001 3.608458700874797e-1 3.608458700874797e-1
0.8125 3.495508354304837e-1 3.495508354304837e-1
0.8128125 3.390408770534412e-1 3.390408770534412e-1
0.813125 3.255051339048185e-1 3.255051339048185e-1
0.8134375 3.13668564924348e-1 3.13668564924348e-1
0.8137500000000001 2.999841702841257e-1 2.999841702841257e-1
0.8140625 2.9011137164946543e-1 2.9011137164946543e-1
0.8143750000000001 2.779075097847743e-1 2.779075097847743e-1
0.8146875 2.6488780755028696e-1 2.6488780755028696e-1
0.8150000000000001 2.530778262126949e-1 2.530778262126949e-1
0.8153125 2.3948529291477083e-1 2.3948529291477083e-1
0.815625 2.2667852023153667e-1 2.2667852023153667e-1
0.8159375000000001 2.152059336955352e-1 2.152059336955352e-1
0.81625 2.0258197551550605e-1 2.0258197551550605e-1
0.8165625000000001 1.8692249244953185e-1 1.8692249244953185e-1
0.816875 1.7274511721746588e-1 1.7274511721746588e-1
0.8171875000000001 1.5810786967370571e-1 1.5810786967370571e-1
0.8175 1.454678489350334e-1 1.454678489350334e-1
0.8178125 1.3265430856802762e-1 1.3265430856802762e-1
0.818125 1.1855697944896004e-1 1.1855697944896004e-1
0.8184375 1.059422662766627e-1 1.059422662766627e-1
0.8187500000000001 9.076517476081047e-2 9.076517476081047e-2
0.8190625 7.718330173623311e-2 7.718330173623311e-2
0.8193750000000001 6.31120721733458e-2 6.31120721733458e-2
0.8196875 4.919100561494982e-2 4.919100561494982e-2
0.8200000000000001 3.399384600164179e-2 3.399384600164179e-2
0.8203125 2.0404496253042304e-2 2.0404496253042304e-2
0.820625 4.8391265964999874e-3 4.8391265964999874e-3
0.8209375 -1.2242098427003079e-2 -1.2242098427003079e-2
0.82125 -2.7461899335656348e-2 -2.7461899335656348e-2
0.8215625000000001 -4.094073731663972e-2 -4.094073731663972e-2
0.821875 -5.907282531722391e-2 -5.907282531722391e-2
0.8221875000000001 -7.122132052733665e-2 -7.122132052733665e-2
0.8225 -8.65381738748221e-2 -8.65381738748221e-2
0.8228125000000001 -1.047489518267577e-1 -1.047489518267577e-1
0.823125 -1.195253069421307e-1 -1.195253069421307e-1
0.8234375 -1.358169438652732e-1 -1.358169438652732e-1
0.8237500000000001 -1.510920815629726e-1 -1.510920815629726e-1
0.8240625 -1.697254328872697e-1 -1.697254328872697e-1
0.8243750000000001 -1.845637856443938e-1 -1.845637856443938e-1
0.8246875 -2.0154217803325825e-1 -2.0154217803325825e-1
0.8250000000000001 -2.186624641152486e-1 -2.186624641152486e-1
0.8253125 -2.367399590456154e-1 -2.367399590456154e-1
0.825625 -2.5315725642109843e-1 -2.5315725642109843e-1
0.8259375 -2.6997776143786556e-1 -2.6997776143786556e-1
0.82625 -2.880829018016522e-1 -2.880829018016522e-1
0.8265625000000001 -3.03109726128576e-1 -3.03109726128576e-1
0.826875 -3.192246028423762e-1 -3.192246028423762e-1
0.8271875000000001 -3.409190017354087e-1 -3.409190017354087e-1
0.8275 -3.586799128805689e-1 -3.586799128805689e-1
0.8278125000000001 -3.7633502894174686e-1 -3.7633502894174686e-1
0.828125 -3.9343004596082043e-1 -3.9343004596082043e-1
0.8284375 -4.127070105354216e-1 -4.127070105354216e-1
0.82875 -4.3151062346338964e-1 -4.3151062346338964e-1
0.8290625 -4.5154821574748727e-1 -4.5154821574748727e-1
0.8293750000000001 -4.697878141436087e-1 -4.697878141436087e-1
0.8296875 -4.902193215742665e-1 -4.902193215742665e-1
0.8300000000000001 -5.07103883651205e-1 -5.07103883651205e-1
0.8303125 -5.263784673928673e-1 -5.263784673928673e-1
0.8306250000000001 -5.50040217630674e-1 -5.50040217630674e-1
0.8309375 -5.664700710861941e-1 -5.664700710861941e-1
0.83125 -5.882331422361564e-1 -5.882331422361564e-1
0.8315625000000001 -6.070642094722349e-1 -6.070642094722349e-1
0.831875 -6.290447549111993e-1 -6.290447549111993e-1
0.8321875000000001 -6.495777112494285e-1 -6.495777112494285e-1
0.8325 -6.68571606093217e-1 -6.68571606093217e-1
0.8328125000000001 -6.882439701070031e-1 -6.882439701070031e-1
0.833125 -7.099661855021329e-1 -7.099661855021329e-1
0.8334375 -7.295213127780404e-1 -7.295213127780404e-1
0.83375 -7.526610561598024e-1 -7.526610561598024e-1
0.8340625 -7.723816107171548e-1 -7.723816107171548e-1
0.8343750000000001 -7.907912314520833e-1 -7.907912314520833e-1
0.8346875 -8.15277767096966e-1 -8.15277767096966e-1
0.8350000000000001 -8.379873454163023e-1 -8.379873454163023e-1
0.8353125 -8.585962981436457e-1 -8.585962981436457e-1
0.8356250000000001 -8.812036633965978e-1 -8.812036633965978e-1
0.8359375 -9.024563284032117e-1 -9.024563284032117e-1
0.83625 -9.260944895148602e-1 -9.260944895148602e-1
0.8365625 -9.494433531675601e-1 -9.494433531675601e-1
0.836875 -9.726661868688713e-1 -9.726661868688713e-1
0.8371875000000001 -9.967629664332596e-1 -9.967629664332596e-1
0.8375 -1.0191840733240203e0 -1.0191840733240203e0
0.8378125000000001 -1.0420724502745249e0 -1.0420724502745249e0
0.838125 -1.0659631487209187e0 -1.0659631487209187e0
0.8384375000000001 -1.0912653650296922e0 -1.0912653650296922e0
0.83875 -1.1156942869514457e0 -1.1156942869514457e0
0.8390625 -1.1378267475901045e0 -1.1378267475901045e0
0.8393750000000001 -1.1643848658794629e0 -1.1643848658794629e0
0.8396875 -1.1881502225140754e0 -1.1881502225140754e0
0.8400000000000001 -1.211917833117575e0 -1.211917833117575e0
0.8403125 -1.2366144847441025e0 -1.2366144847441025e0
0.8406250000000001 -1.2601366819634383e0 -1.2601366819634383e0
0.8409375 -1.2858941587049846e0 -1.2858941587049846e0
0.84125 -1.3131052709285247e0 -1.3131052709285247e0
0.8415625 -1.3422452431012677e0 -1.3422452431012677e0
0.841875 -1.3673121739119485e0 -1.3673121739119485e0
0.8421875000000001 -1.3938284874724265e0 -1.3938284874724265e0
0.8425 -1.4199731390939339e0 -1.4199731390939339e0
0.8428125000000001 -1.4440348399574465e0 -1.4440348399574465e0
0.843125 -1.4728108940001836e0 -1.4728108940001836e0
0.8434375000000001 -1.5001033483266544e0 -1.5001033483266544e0
0.84375 -1.527651379597835e0 -1.527651379597835e0
0.8440625 -1.553531953188092e0 -1.553531953188092e0
0.844375 -1.5840202747029868e0 -1.5840202747029868e0
0.8446875 -1.6109977259374024e0 -1.6109977259374024e0
0.8450000000000001 -1.6391142943483534e0 -1.6391142943483534e0
0.8453125 -1.6657650175928826e0 -1.6657650175928826e0
0.8456250000000001 -1.6960138404800706e0 -1.6960138404800706e0
0.8459375 -1.7242065066333159e0 -1.7242065066333159e0
0.8462500000000001 -1.7548974991167303e0 -1.7548974991167303e0
0.8465625 -1.7810726403544028e0 -1.7810726403544028e0
0.846875 -1.8100822042900906e0 -1.8100822042900906e0
0.8471875000000001 -1.8438902242445399e0 -1.8438902242445399e0
0.8475 -1.8737681701917315e0 -1.8737681701917315e0
0.8478125000000001 -1.9073524980370782e0 -1.9073524980370782e0
0.848125 -1.9336162966113695e0 -1.9336162966113695e0
0.8484375000000001 -1.9667464124439609e0 -1.9667464124439609e0
0.84875 -1.995234354008851e0 -1.995234354008851e0
0.8490625 -2.027221907452138e0 -2.027221907452138e0
0.849375 -2.06069126319823e0 -2.06069126319823e0
0.8496875 -2.094487437268406e0 -2.094487437268406e0
0.8500000000000001 -2.1258825646472066e0 -2.1258825646472066e0
0.8503125 -2.1571977545171355e0 -2.1571977545171355e0
0.8506250000000001 -2.1919539495250935e0 -2.1919539495250935e0
0.8509375 -2.2238663042570512e0 -2.2238663042570512e0
0.8512500000000001 -2.2583109014293474e0 -2.2583109014293474e0
0.8515625 -2.2914551709608237e0 -2.2914551709608237e0
0.851875 -2.322855783228413e0 -2.322855783228413e0
0.8521875 -2.3587397722193306e0 -2.3587397722193306e0
0.8525 -2.3937705706665544e0 -2.3937705706665544e0
0.8528125000000001 -2.428532606610013e0 -2.428532606610013e0
0.853125 -2.4633416719878984e0 -2.4633416719878984e0
0.8534375000000001 -2.497103317124463e0 -2.497103317124463e0
0.85375 -2.5325432827725014e0 -2.5325432827725014e0
0.8540625000000001 -2.570305415374485e0 -2.570305415374485e0
0.854375 -2.6063069237001106e0 -2.6063069237001106e0
0.8546875 -2.644743929126314e0 -2.644743929126314e0
0.8550000000000001 -2.679046861989598e0 -2.679046861989598e0
0.8553125 -2.716198447762388e0 -2.716198447762388e0
0.8556250000000001 -2.7523342384464446e0 -2.7523342384464446e0
0.8559375 -2.7914981460024753e0 -2.7914981460024753e0
0.8562500000000001 -2.8279014603534667e0 -2.8279014603534667e0
0.8565625 -2.8684166706801695e0 -2.8684166706801695e0
0.856875 -2.907418244929311e0 -2.907418244929311e0
0.8571875 -2.9432549441534026e0 -2.9432549441534026e0
0.8575 -2.9839115989842573e0 -2.9839115989842573e0
0.8578125000000001 -3.0259157291555927e0 -3.0259157291555927e0
0.858125 -3.063416425578787e0 -3.063416425578787e0
0.8584375000000001 -3.106244958578707e0 -3.106244958578707e0
0.85875 -3.145123839921205e0 -3.145123839921205e0
0.8590625000000001 -3.1881923265931325e0 -3.1881923265931325e0
0.859375 -3.229498428309278e0 -3.229498428309278e0
0.8596875 -3.2701932636185735e0 -3.2701932636185735e0
0.86 -3.313295908127991e0 -3.313295908127991e0
0.8603125 -3.353650950954368e0 -3.353650950954368e0
0.8606250000000001 -3.398283082410551e0 -3.398283082410551e0
0.8609375 -3.4423362163669187e0 -3.4423362163669187e0
0.8612500000000001 -3.4851647286085314e0 -3.4851647286085314e0
0.8615625 -3.5273527467146484e0 -3.5273527467146484e0
0.8618750000000001 -3.575093995423565e0 -3.575093995423565e0
0.8621875 -3.6197913481895445e0 -3.6197913481895445e0
0.8625 -3.667373450347775e0 -3.667373450347775e0
0.8628125000000001 -3.7100756139219517e0 -3.7100756139219517e0
0.863125 -3.7565899998706915e0 -3.7565899998706915e0
0.8634375000000001 -3.802276118490561e0 -3.802276118490561e0
0.86375 -3.84791741318292e0 -3.84791741318292e0
0.8640625000000001 -3.8959568009748797e0 -3.8959568009748797e0
0.864375 -3.9473752868601584e0 -3.9473752868601584e0
0.8646875 -3.9927902548487215e0 -3.9927902548487215e0
0.865 -4.040754044192788e0 -4.040754044192788e0
0.8653125 -4.089867298606229e0 -4.089867298606229e0
0.8656250000000001 -4.138793904307811e0 -4.138793904307811e0
0.8659375 -4.187428799637807e0 -4.187428799637807e0
0.8662500000000001 -4.239861624543543e0 -4.239861624543543e0
0.8665625 -4.290816790657452e0 -4.290816790657452e0
0.8668750000000001 -4.34961840576522e0 -4.34961840576522e0
0.8671875 -4.394940953827124e0 -4.394940953827124e0
0.8675 -4.446342788169993e0 -4.446342788169993e0
0.8678125 -4.503095305944832e0 -4.503095305944832e0
0.868125 -4.555850044237438e0 -4.555850044237438e0
0.8684375000000001 -4.607411076221403e0 -4.607411076221403e0
0.86875 -4.664794914302881e0 -4.664794914302881e0
0.8690625000000001 -4.717543035733222e0 -4.717543035733222e0
0.869375 -4.768509372846317e0 -4.768509372846317e0
0.8696875000000001 -4.830736546696123e0 -4.830736546696123e0
0.87 -4.886148783266314e0 -4.886148783266314e0
0.8703125 -4.939574450939624e0 -4.939574450939624e0
0.8706250000000001 -4.996876946448872e0 -4.996876946448872e0
0.8709375 -5.055728546505513e0 -5.055728546505513e0
0.8712500000000001 -5.115719661081464e0 -5.115719661081464e0
0.8715625 -5.175722671334704e0 -5.175722671334704e0
0.8718750000000001 -5.236756242322251e0 -5.236756242322251e0
0.8721875 -5.296752180001356e0 -5.296752180001356e0
0.8725 -5.360141177672965e0 -5.360141177672965e0
0.8728125 -5.417942622087018e0 -5.417942622087018e0
0.873125 -5.480666496804467e0 -5.480666496804467e0
0.8734375000000001 -5.545300384879162e0 -5.545300384879162e0
0.87375 -5.606649500209976e0 -5.606649500209976e0
0.8740625000000001 -5.672711228555606e0 -5.672711228555606e0
0.874375 -5.741282345261304e0 -5.741282345261304e0
0.8746875000000001 -5.805012277318717e0 -5.805012277318717e0
0.875 -5.87086727862458e0 -5.87086727862458e0
0.8753125 -5.9370708823811285e0 -5.9370708823811285e0
0.875625 -6.004647574241396e0 -6.004647574241396e0
0.8759375 -6.075909631141137e0 -6.075909631141137e0
0.8762500000000001 -6.145448879204984e0 -6.145448879204984e0
0.8765625 -6.213539462248143e0 -6.213539462248143e0
0.8768750000000001 -6.285366357821083e0 -6.285366357821083e0
0.8771875 -6.3584605784379775e0 -6.3584605784379775e0
0.8775000000000001 -6.428402606222214e0 -6.428402606222214e0
0.8778125 -6.498303041177103e0 -6.498303041177103e0
0.878125 -6.578073986005045e0 -6.578073986005045e0
0.8784375000000001 -6.652021324205059e0 -6.652021324205059e0
0.87875 -6.725317768550546e0 -6.725317768550546e0
0.8790625000000001 -6.800716328269452e0 -6.800716328269452e0
0.879375 -6.883192045384355e0 -6.883192045384355e0
0.8796875000000001 -6.958855404714875e0 -6.958855404714875e0
0.88 -7.038687669201742e0 -7.038687669201742e0
0.8803125 -7.115419624667872e0 -7.115419624667872e0
0.880625 -7.199117310097215e0 -7.199117310097215e0
0.8809375 -7.280935484038643e0 -7.280935484038643e0
0.8812500000000001 -7.363676512048066e0 -7.363676512048066e0
0.8815625 -7.451837569981642e0 -7.451837569981642e0
0.8818750000000001 -7.533191811560634e0 -7.533191811560634e0
0.8821875 -7.620619343565856e0 -7.620619343565856e0
0.8825000000000001 -7.708706045139358e0 -7.708706045139358e0
0.8828125 -7.798319720234183e0 -7.798319720234183e0
0.883125 -7.882704443074424e0 -7.882704443074424e0
0.8834375 -7.980525704862309e0 -7.980525704862309e0
0.88375 -8.069286108195563e0 -8.069286108195563e0
0.8840625000000001 -8.16382788883572e0 -8.16382788883572e0
0.884375 -8.25891176842412e0 -8.25891176842412e0
0.8846875000000001 -8.352620180414185e0 -8.352620180414185e0
0.885 -8.450464409752719e0 -8.450464409752719e0
0.8853125000000001 -8.551031975721678e0 -8.551031975721678e0
0.885625 -8.653468467533791e0 -8.653468467533791e0
0.8859375 -8.753101202281293e0 -8.753101202281293e0
0.8862500000000001 -8.857843606569865e0 -8.857843606569865e0
0.8865625 -8.961565277610013e0 -8.961565277610013e0
0.8868750000000001 -9.066558292241432e0 -9.066558292241432e0
0.8871875 -9.175160520419801e0 -9.175160520419801e0
0.8875000000000001 -9.288410266521502e0 -9.288410266521502e0
0.8878125 -9.396026500002215e0 -9.396026500002215e0
0.888125 -9.508082337972489e0 -9.508082337972489e0
0.8884375 -9.62454245979449e0 -9.62454245979449e0
0.88875 -9.740274536482836e0 -9.740274536482836e0
0.8890625000000001 -9.857278841378381e0 -9.857278841378381e0
0.889375 -9.97652822585166e0 -9.97652822585166e0
0.8896875000000001 -1.0101693293030046e1 -1.0101693293030046e1
0.89 -1.0224957046422666e1 -1.0224957046422666e1
0.8903125000000001 -1.0347390364001846e1 -1.0347390364001846e1
0.890625 -1.0475860376834923e1 -1.0475860376834923e1
0.8909375 -1.0604728838299131e1 -1.0604728838299131e1
0.89125 -1.0738621611395835e1 -1.0738621611395835e1
0.8915625 -1.0878230485950887e1 -1.0878230485950887e1
0.8918750000000001 -1.1015063792636163e1 -1.1015063792636163e1
0.8921875 -1.1152307340255327e1 -1.1152307340255327e1
0.8925000000000001 -1.1298367044097965e1 -1.1298367044097965e1
0.8928125 -1.1446733631295835e1 -1.1446733631295835e1
0.8931250000000001 -1.1596018650853573e1 -1.1596018650853573e1
0.8934375 -1.1745452774757148e1 -1.1745452774757148e1
0.89375 -1.1905111652233579e1 -1.1905111652233579e1
0.8940625000000001 -1.2065487779538095e1 -1.2065487779538095e1
0.894375 -1.2226274019831514e1 -1.2226274019831514e1
0.8946875000000001 -1.2394279937536218e1 -1.2394279937536218e1
0.895 -1.2562095581430064e1 -1.2562095581430064e1
0.8953125000000001 -1.273706533905112e1 -1.273706533905112e1
0.895625 -1.2920366442303354e1 -1.2920366442303354e1
0.8959375 -1.3105738417005675e1 -1.3105738417005675e1
0.89625 -1.329674912068355e1 -1.329674912068355e1
0.8965625 -1.3486657767214517e1 -1.3486657767214517e1
0.8968750000000001 -1.3687989052571872e1 -1.3687989052571872e1
0.8971875 -1.3894600810375202e1 -1.3894600810375202e1
0.8975000000000001 -1.4104996778294542e1 -1.4104996778294542e1
0.8978125 -1.4322793601568144e1 -1.4322793601568144e1
0.8981250000000001 -1.455288598113463e1 -1.455288598113463e1
0.8984375 -1.4786823072662052e1 -1.4786823072662052e1
0.89875 -1.5027374019339156e1 -1.5027374019339156e1
0.8990625 -1.5281456279569618e1 -1.5281456279569618e1
0.899375 -1.5545210601780461e1 -1.5545210601780461e1
0.8996875000000001 -1.5809548390891784e1 -1.5809548390891784e1
0.9 -1.6095355322063703e1 -1.6095355322063703e1
0.9003125000000001 -1.6397084081452128e1 -1.6397084081452128e1
0.900625 -1.6701213596553195e1 -1.6701213596553195e1
0.9009375000000001 -1.702680488918883e1 -1.702680488918883e1
0.90125 -1.7370160541602097e1 -1.7370160541602097e1
0.9015625 -1.7726458875571886e1 -1.7726458875571886e1
0.9018750000000001 -1.81050163604176e1 -1.81050163604176e1
0.9021875 -1.8503796512207252e1 -1.8503796512207252e1
0.9025000000000001 -1.894162241028095e1 -1.894162241028095e1
0.9028125 -1.9400736728071813e1 -1.9400736728071813e1
0.9031250000000001 -1.9897038900531122e1 -1.9897038900531122e1
0.9034375 -2.043619729278577e1 -2.043619729278577e1
0.90375 -2.1027161960884648e1 -2.1027161960884648e1
0.9040625 -2.1684136465927047e1 -2.1684136465927047e1
0.904375 -2.241054754341382e1 -2.241054754341382e1
0.9046875000000001 -2.322160298931373e1 -2.322160298931373e1
