# Supplementary material for: Large-deviations of disease spreading dynamics with vaccination
Source: PLoS One. 2023 Jul 10;18(7):e0287932. doi: 10.1371/journal.pone.0287932 (PMC10332629; doi:10.1371/journal.pone.0287932)
Supplement: S1 Data — (GZ) [file pone.0287932.s002.gz › DATA/fig3/2000.dat]

#bin log_merged log_interval0 …
#log: Base10
0.0025 -2.2120677606246737e0 -2.2120677606246737e0
0.003 -1.7275069628064976e0 -1.7275069628064976e0
0.0035 -1.3960051354181324e0 -1.3960051354181324e0
0.004 -1.1355939610345978e0 -1.1355939610345978e0
0.0045000000000000005 -9.324307972872212e-1 -9.324307972872212e-1
0.005 -7.56496076064419e-1 -7.56496076064419e-1
0.0055 -6.117654992087824e-1 -6.117654992087824e-1
0.006 -4.933138678818483e-1 -4.933138678818483e-1
0.006500000000000001 -3.876504823376723e-1 -3.876504823376723e-1
0.007000000000000001 -3.005420231277145e-1 -3.005420231277145e-1
0.0075 -2.2316290701814578e-1 -2.2316290701814578e-1
0.008 -1.4814741931354147e-1 -1.4814741931354147e-1
0.0085 -9.247408023679382e-2 -9.247408023679382e-2
0.009000000000000001 -3.76331952286324e-2 -3.76331952286324e-2
0.0095 9.365145836686128e-3 9.365145836686128e-3
0.01 4.909059715805997e-2 4.909059715805997e-2
0.0105 8.621772585070575e-2 8.621772585070575e-2
0.011000000000000001 1.1386257301888181e-1 1.1386257301888181e-1
0.011500000000000002 1.3956053227662268e-1 1.3956053227662268e-1
0.012 1.6482560335794405e-1 1.6482560335794405e-1
0.0125 1.8508691750662765e-1 1.8508691750662765e-1
0.013000000000000001 2.0285736576238778e-1 2.0285736576238778e-1
0.0135 2.1925643332202016e-1 2.1925643332202016e-1
0.014 2.3357970930442606e-1 2.3357970930442606e-1
0.0145 2.4522570650083653e-1 2.4522570650083653e-1
0.015000000000000001 2.5798516046257136e-1 2.5798516046257136e-1
0.015500000000000002 2.629065375747399e-1 2.629065375747399e-1
0.016 2.729150121233528e-1 2.729150121233528e-1
0.0165 2.7907582829607636e-1 2.7907582829607636e-1
0.017 2.8063166931520245e-1 2.8063166931520245e-1
0.017499999999999998 2.8837823150775366e-1 2.8837823150775366e-1
0.018 2.90910186053456e-1 2.90910186053456e-1
0.0185 2.92874171604812e-1 2.92874171604812e-1
0.019 2.961930689600689e-1 2.961930689600689e-1
0.0195 2.976853591142157e-1 2.976853591142157e-1
0.02 2.959741245351819e-1 2.959741245351819e-1
0.0205 2.9820074357281046e-1 2.9820074357281046e-1
0.020999999999999998 2.9500546384383997e-1 2.9500546384383997e-1
0.0215 2.942228833642315e-1 2.942228833642315e-1
0.022 2.941836991656186e-1 2.941836991656186e-1
0.0225 2.934576411823895e-1 2.934576411823895e-1
0.023 2.896471281594626e-1 2.896471281594626e-1
0.0235 2.901918787836206e-1 2.901918787836206e-1
0.024 2.8583362938912105e-1 2.8583362938912105e-1
0.024499999999999997 2.8429049655256167e-1 2.8429049655256167e-1
0.024999999999999998 2.8320818877023557e-1 2.8320818877023557e-1
0.0255 2.775484000792443e-1 2.775484000792443e-1
0.026 2.770737472649256e-1 2.770737472649256e-1
0.0265 2.707134722029463e-1 2.707134722029463e-1
0.027 2.6943821780856014e-1 2.6943821780856014e-1
0.0275 2.650990141121423e-1 2.650990141121423e-1
0.028 2.610025066039765e-1 2.610025066039765e-1
0.0285 2.5748627055987017e-1 2.5748627055987017e-1
0.028999999999999998 2.541874278292693e-1 2.541874278292693e-1
0.0295 2.5062660317576446e-1 2.5062660317576446e-1
0.03 2.4645006537798908e-1 2.4645006537798908e-1
0.0305 2.4377547291328883e-1 2.4377547291328883e-1
0.031 2.4205927070648103e-1 2.4205927070648103e-1
0.0315 2.3678519034888668e-1 2.3678519034888668e-1
0.032 2.3172733988645122e-1 2.3172733988645122e-1
0.0325 2.278354584934772e-1 2.278354584934772e-1
0.033 2.242606614052005e-1 2.242606614052005e-1
0.0335 2.2150946862780474e-1 2.2150946862780474e-1
0.034 2.1586518682875466e-1 2.1586518682875466e-1
0.0345 2.1149044075923884e-1 2.1149044075923884e-1
0.035 2.0813102787156312e-1 2.0813102787156312e-1
0.035500000000000004 2.028425352893959e-1 2.028425352893959e-1
0.036000000000000004 2.0019286006504844e-1 2.0019286006504844e-1
0.036500000000000005 1.9613637432371833e-1 1.9613637432371833e-1
0.037000000000000005 1.9144067559887334e-1 1.9144067559887334e-1
0.037500000000000006 1.898356488720805e-1 1.898356488720805e-1
0.038000000000000006 1.8455323613693908e-1 1.8455323613693908e-1
0.038500000000000006 1.7993147265793086e-1 1.7993147265793086e-1
0.039 1.7396381469393818e-1 1.7396381469393818e-1
0.0395 1.7021547942363613e-1 1.7021547942363613e-1
0.04 1.6561992036509254e-1 1.6561992036509254e-1
0.0405 1.6354338687984127e-1 1.6354338687984127e-1
0.041 1.6044927810094523e-1 1.6044927810094523e-1
0.0415 1.5721194886851153e-1 1.5721194886851153e-1
0.042 1.5090267559867643e-1 1.5090267559867643e-1
0.0425 1.477915624907422e-1 1.477915624907422e-1
0.043000000000000003 1.4520507521752224e-1 1.4520507521752224e-1
0.043500000000000004 1.409958798487918e-1 1.409958798487918e-1
0.044000000000000004 1.387298563774988e-1 1.387298563774988e-1
0.044500000000000005 1.3438092828824155e-1 1.3438092828824155e-1
0.045000000000000005 1.2897702146506562e-1 1.2897702146506562e-1
0.045500000000000006 1.2762096439542292e-1 1.2762096439542292e-1
0.046000000000000006 1.2289449543300579e-1 1.2289449543300579e-1
0.0465 1.1764459661003857e-1 1.1764459661003857e-1
0.047 1.1462097140134064e-1 1.1462097140134064e-1
0.0475 1.1239462646085885e-1 1.1239462646085885e-1
0.048 1.092740325664221e-1 1.092740325664221e-1
0.0485 1.049561991601462e-1 1.049561991601462e-1
0.049 1.0255257750418822e-1 1.0255257750418822e-1
0.0495 9.954025395814314e-2 9.954025395814314e-2
0.05 9.547731131693071e-2 9.547731131693071e-2
0.0505 9.335372979945022e-2 9.335372979945022e-2
0.051000000000000004 8.70191726419347e-2 8.70191726419347e-2
0.051500000000000004 8.190339779708156e-2 8.190339779708156e-2
0.052000000000000005 8.219543082146119e-2 8.219543082146119e-2
0.052500000000000005 7.892629818548302e-2 7.892629818548302e-2
0.053000000000000005 7.503025341043612e-2 7.503025341043612e-2
0.053500000000000006 7.29929259716795e-2 7.29929259716795e-2
0.054000000000000006 6.992009740793437e-2 6.992009740793437e-2
0.05450000000000001 6.841082429105372e-2 6.841082429105372e-2
0.055 6.26420646601713e-2 6.26420646601713e-2
0.0555 6.427527318169668e-2 6.427527318169668e-2
0.056 6.067000406779188e-2 6.067000406779188e-2
0.0565 5.53153090302243e-2 5.53153090302243e-2
0.057 5.5160703215055396e-2 5.5160703215055396e-2
0.0575 5.123808233497984e-2 5.123808233497984e-2
0.058 4.7136556903982996e-2 4.7136556903982996e-2
0.0585 4.4148940361769196e-2 4.4148940361769196e-2
0.059000000000000004 4.090349999092213e-2 4.090349999092213e-2
0.059500000000000004 3.992378290854903e-2 3.992378290854903e-2
0.060000000000000005 3.7252552004478634e-2 3.7252552004478634e-2
0.060500000000000005 3.338820670865461e-2 3.338820670865461e-2
0.061000000000000006 3.0994563939888753e-2 3.0994563939888753e-2
0.061500000000000006 2.849303203470699e-2 2.849303203470699e-2
0.062000000000000006 2.7492577243951377e-2 2.7492577243951377e-2
0.0625 2.3362705054982502e-2 2.3362705054982502e-2
0.063 2.1457303477522505e-2 2.1457303477522505e-2
0.0635 1.8510215107430117e-2 1.8510215107430117e-2
0.064 1.8182612068134762e-2 1.8182612068134762e-2
0.0645 1.4537887962209783e-2 1.4537887962209783e-2
0.065 1.2826364361675946e-2 1.2826364361675946e-2
0.0655 1.0324047842236173e-2 1.0324047842236173e-2
0.066 6.796156166050782e-3 6.796156166050782e-3
0.0665 5.0095596996055924e-3 5.0095596996055924e-3
0.067 3.479309938260844e-3 3.479309938260844e-3
0.0675 2.1050865073033442e-3 2.1050865073033442e-3
0.068 5.352325972620697e-4 5.352325972620697e-4
0.0685 -2.5371702547505315e-3 -2.5371702547505315e-3
0.069 -5.945511836439987e-3 -5.945511836439987e-3
0.0695 -6.379998905909456e-3 -6.379998905909456e-3
0.07 -9.188203414165041e-3 -9.188203414165041e-3
0.07050000000000001 -1.1358827706995367e-2 -1.1358827706995367e-2
0.07100000000000001 -1.1670636582262528e-2 -1.1670636582262528e-2
0.07150000000000001 -1.3866434649794979e-2 -1.3866434649794979e-2
0.07200000000000001 -1.717512651452635e-2 -1.717512651452635e-2
0.07250000000000001 -1.7170256454160704e-2 -1.7170256454160704e-2
0.07300000000000001 -1.8862502115776447e-2 -1.8862502115776447e-2
0.07350000000000001 -1.998731526577613e-2 -1.998731526577613e-2
0.07400000000000001 -2.066623635141296e-2 -2.066623635141296e-2
0.07450000000000001 -2.440892665139982e-2 -2.440892665139982e-2
0.075 -2.5271364823989284e-2 -2.5271364823989284e-2
0.0755 -2.638396637416518e-2 -2.638396637416518e-2
0.076 -2.822745925208947e-2 -2.822745925208947e-2
0.0765 -2.74971539422455e-2 -2.74971539422455e-2
0.077 -3.038449783639008e-2 -3.038449783639008e-2
0.0775 -3.312730972833888e-2 -3.312730972833888e-2
0.078 -3.500045073337388e-2 -3.500045073337388e-2
0.0785 -3.630366474021285e-2 -3.630366474021285e-2
0.079 -3.5815946790303865e-2 -3.5815946790303865e-2
0.0795 -3.852202446091324e-2 -3.852202446091324e-2
0.08 -3.9729641699746576e-2 -3.9729641699746576e-2
0.0805 -4.19389513342554e-2 -4.19389513342554e-2
0.081 -4.114127211846208e-2 -4.114127211846208e-2
0.0815 -4.2012932993880536e-2 -4.2012932993880536e-2
0.082 -4.417937007132933e-2 -4.417937007132933e-2
0.0825 -4.5040940749682346e-2 -4.5040940749682346e-2
0.083 -4.593953436664888e-2 -4.593953436664888e-2
0.0835 -4.8551383949639426e-2 -4.8551383949639426e-2
0.084 -4.691225812643607e-2 -4.691225812643607e-2
0.0845 -4.978678341899068e-2 -4.978678341899068e-2
0.085 -5.0638756792291684e-2 -5.0638756792291684e-2
0.0855 -5.109406363976232e-2 -5.109406363976232e-2
0.08600000000000001 -5.255158335034649e-2 -5.255158335034649e-2
0.08650000000000001 -5.264783560800934e-2 -5.264783560800934e-2
0.08700000000000001 -5.2833957068510795e-2 -5.2833957068510795e-2
0.08750000000000001 -5.58710199259127e-2 -5.58710199259127e-2
0.08800000000000001 -5.3909295165108784e-2 -5.3909295165108784e-2
0.08850000000000001 -5.473661583595968e-2 -5.473661583595968e-2
0.08900000000000001 -5.675154948607597e-2 -5.675154948607597e-2
0.08950000000000001 -5.728891451667151e-2 -5.728891451667151e-2
0.09000000000000001 -5.8054546927219786e-2 -5.8054546927219786e-2
0.0905 -5.9370924564287275e-2 -5.9370924564287275e-2
0.091 -5.849571635075845e-2 -5.849571635075845e-2
0.0915 -5.876627172142035e-2 -5.876627172142035e-2
0.092 -5.9468252459506044e-2 -5.9468252459506044e-2
0.0925 -6.082983689770627e-2 -6.082983689770627e-2
0.093 -5.951706772816179e-2 -5.951706772816179e-2
0.0935 -6.048552503056781e-2 -6.048552503056781e-2
0.094 -6.0791145539720315e-2 -6.0791145539720315e-2
0.0945 -6.264138971595967e-2 -6.264138971595967e-2
0.095 -6.376790665558074e-2 -6.376790665558074e-2
0.0955 -6.394560396278903e-2 -6.394560396278903e-2
0.096 -6.379612093655451e-2 -6.379612093655451e-2
0.0965 -6.282911195898633e-2 -6.282911195898633e-2
0.097 -6.367954864867498e-2 -6.367954864867498e-2
0.0975 -6.317398107443806e-2 -6.317398107443806e-2
0.098 -6.373528201379086e-2 -6.373528201379086e-2
0.0985 -6.289905503649207e-2 -6.289905503649207e-2
0.099 -6.511358763077224e-2 -6.511358763077224e-2
0.0995 -6.491196370529506e-2 -6.491196370529506e-2
0.1 -6.43262933187958e-2 -6.43262933187958e-2
0.1005 -6.326713894781788e-2 -6.326713894781788e-2
0.101 -6.314124086497541e-2 -6.314124086497541e-2
0.1015 -6.36392723570185e-2 -6.36392723570185e-2
0.10200000000000001 -6.318878767819625e-2 -6.318878767819625e-2
0.10250000000000001 -6.441372307540005e-2 -6.441372307540005e-2
0.10300000000000001 -6.345623675019452e-2 -6.345623675019452e-2
0.10350000000000001 -6.391461929274156e-2 -6.391461929274156e-2
0.10400000000000001 -6.376254849942198e-2 -6.376254849942198e-2
0.10450000000000001 -6.221078747034481e-2 -6.221078747034481e-2
0.10500000000000001 -6.244499872513698e-2 -6.244499872513698e-2
0.10550000000000001 -6.344177399727924e-2 -6.344177399727924e-2
0.10600000000000001 -6.259103109391218e-2 -6.259103109391218e-2
0.10650000000000001 -6.328423319632348e-2 -6.328423319632348e-2
0.107 -6.212796763361039e-2 -6.212796763361039e-2
0.1075 -6.0717180506567825e-2 -6.0717180506567825e-2
0.108 -6.1207103720558376e-2 -6.1207103720558376e-2
0.1085 -6.1166071727025706e-2 -6.1166071727025706e-2
0.109 -5.950105680971829e-2 -5.950105680971829e-2
0.1095 -6.169656714859739e-2 -6.169656714859739e-2
0.11 -5.9502783948797155e-2 -5.9502783948797155e-2
0.1105 -6.090463637087451e-2 -6.090463637087451e-2
0.111 -5.835700073816552e-2 -5.835700073816552e-2
0.1115 -5.569186952174787e-2 -5.569186952174787e-2
0.112 -5.717955019076326e-2 -5.717955019076326e-2
0.1125 -5.690617857066682e-2 -5.690617857066682e-2
0.113 -5.520221893652488e-2 -5.520221893652488e-2
0.1135 -5.70125945584965e-2 -5.70125945584965e-2
0.114 -5.486567710044765e-2 -5.486567710044765e-2
0.1145 -5.374033824932267e-2 -5.374033824932267e-2
0.115 -5.372485356314938e-2 -5.372485356314938e-2
0.1155 -5.3441668044111434e-2 -5.3441668044111434e-2
0.116 -5.3236024750045186e-2 -5.3236024750045186e-2
0.1165 -5.323885685424612e-2 -5.323885685424612e-2
0.117 -5.092968449639157e-2 -5.092968449639157e-2
0.11750000000000001 -5.079162019159922e-2 -5.079162019159922e-2
0.11800000000000001 -4.991574444715807e-2 -4.991574444715807e-2
0.11850000000000001 -4.7101290291034825e-2 -4.7101290291034825e-2
0.11900000000000001 -4.749799424757439e-2 -4.749799424757439e-2
0.11950000000000001 -4.6359756576062505e-2 -4.6359756576062505e-2
0.12000000000000001 -4.614797191629405e-2 -4.614797191629405e-2
0.12050000000000001 -4.58499812991664e-2 -4.58499812991664e-2
0.12100000000000001 -4.4450287007971934e-2 -4.4450287007971934e-2
0.12150000000000001 -4.2959825668499985e-2 -4.2959825668499985e-2
0.12200000000000001 -4.088013506838761e-2 -4.088013506838761e-2
0.1225 -4.0429048397296e-2 -4.0429048397296e-2
0.123 -3.9869196346667746e-2 -3.9869196346667746e-2
0.1235 -3.935073257911936e-2 -3.935073257911936e-2
0.124 -3.945513874600293e-2 -3.945513874600293e-2
0.1245 -3.765457681287954e-2 -3.765457681287954e-2
0.125 -3.8442544336472206e-2 -3.8442544336472206e-2
0.1255 -3.610833357583543e-2 -3.610833357583543e-2
0.126 -3.467546101978369e-2 -3.467546101978369e-2
0.1265 -3.275632214876678e-2 -3.275632214876678e-2
0.127 -3.198773163398583e-2 -3.198773163398583e-2
0.1275 -2.887895461230583e-2 -2.887895461230583e-2
0.128 -3.0425278029038605e-2 -3.0425278029038605e-2
0.1285 -2.8370036142173927e-2 -2.8370036142173927e-2
0.129 -2.7225351796683395e-2 -2.7225351796683395e-2
0.1295 -2.5329489026030938e-2 -2.5329489026030938e-2
0.13 -2.4257174957934335e-2 -2.4257174957934335e-2
0.1305 -2.381184344380527e-2 -2.381184344380527e-2
0.131 -2.156055292857273e-2 -2.156055292857273e-2
0.1315 -1.9288695297969394e-2 -1.9288695297969394e-2
0.132 -1.839828610740879e-2 -1.839828610740879e-2
0.1325 -1.8643482522061827e-2 -1.8643482522061827e-2
0.133 -1.7083221606522425e-2 -1.7083221606522425e-2
0.1335 -1.4793643434809933e-2 -1.4793643434809933e-2
0.134 -1.4108692115083254e-2 -1.4108692115083254e-2
0.1345 -1.0785074473229184e-2 -1.0785074473229184e-2
0.135 -1.0711125914663722e-2 -1.0711125914663722e-2
0.1355 -9.128542301592102e-3 -9.128542301592102e-3
0.136 -6.512181821786367e-3 -6.512181821786367e-3
0.1365 -6.786643560868111e-3 -6.786643560868111e-3
0.137 -3.8151523915490593e-3 -3.8151523915490593e-3
0.1375 -3.1341787159777645e-3 -3.1341787159777645e-3
0.138 -2.087500274906784e-3 -2.087500274906784e-3
0.1385 5.211991563141005e-4 5.211991563141005e-4
0.139 1.27668847631357e-3 1.27668847631357e-3
0.1395 3.6275412246635774e-3 3.6275412246635774e-3
0.14 5.885947796063551e-3 5.885947796063551e-3
0.1405 6.7265803288631965e-3 6.7265803288631965e-3
0.14100000000000001 9.075871526651458e-3 9.075871526651458e-3
0.14150000000000001 1.1444534546857899e-2 1.1444534546857899e-2
0.14200000000000002 1.1254061888625433e-2 1.1254061888625433e-2
0.14250000000000002 1.3899868847378816e-2 1.3899868847378816e-2
0.14300000000000002 1.706247760808255e-2 1.706247760808255e-2
0.14350000000000002 1.6724470279090742e-2 1.6724470279090742e-2
0.14400000000000002 1.9439639709393663e-2 1.9439639709393663e-2
0.14450000000000002 2.031418456204337e-2 2.031418456204337e-2
0.14500000000000002 2.144677193496536e-2 2.144677193496536e-2
0.14550000000000002 2.4594296544595995e-2 2.4594296544595995e-2
0.14600000000000002 2.501689853375355e-2 2.501689853375355e-2
0.14650000000000002 2.76077327364459e-2 2.76077327364459e-2
0.147 3.097140525301656e-2 3.097140525301656e-2
0.1475 3.2709546938126e-2 3.2709546938126e-2
0.148 3.43379362586842e-2 3.43379362586842e-2
0.1485 3.630800208361906e-2 3.630800208361906e-2
0.149 3.7480366839876655e-2 3.7480366839876655e-2
0.1495 4.0414218885648e-2 4.0414218885648e-2
0.15 4.380720518634407e-2 4.380720518634407e-2
0.1505 4.423036846015238e-2 4.423036846015238e-2
0.151 4.589381710980378e-2 4.589381710980378e-2
0.1515 4.796839572759781e-2 4.796839572759781e-2
0.152 4.795250432357934e-2 4.795250432357934e-2
0.1525 5.146765875838755e-2 5.146765875838755e-2
0.153 5.440429727992013e-2 5.440429727992013e-2
0.1535 5.550953839770445e-2 5.550953839770445e-2
0.154 5.725581241290856e-2 5.725581241290856e-2
0.1545 6.057531124611559e-2 6.057531124611559e-2
0.155 6.309134819617102e-2 6.309134819617102e-2
0.1555 6.264765764922631e-2 6.264765764922631e-2
0.156 6.488913519320194e-2 6.488913519320194e-2
0.1565 6.614172770492077e-2 6.614172770492077e-2
0.157 7.101284934538343e-2 7.101284934538343e-2
0.1575 7.293981539192318e-2 7.293981539192318e-2
0.158 7.461226252076303e-2 7.461226252076303e-2
0.1585 7.648005030364802e-2 7.648005030364802e-2
0.159 7.943138612586553e-2 7.943138612586553e-2
0.1595 8.1595735183559e-2 8.1595735183559e-2
0.16 8.405568348530723e-2 8.405568348530723e-2
0.1605 8.687974687132227e-2 8.687974687132227e-2
0.161 8.728979423336058e-2 8.728979423336058e-2
0.1615 9.029202165243477e-2 9.029202165243477e-2
0.162 9.221841073781833e-2 9.221841073781833e-2
0.1625 9.563553837347571e-2 9.563553837347571e-2
0.163 9.774948092831837e-2 9.774948092831837e-2
0.1635 9.851103727647059e-2 9.851103727647059e-2
0.164 1.0209098682003459e-1 1.0209098682003459e-1
0.1645 1.0473729404498444e-1 1.0473729404498444e-1
0.165 1.0708410416623737e-1 1.0708410416623737e-1
0.1655 1.0954567350996003e-1 1.0954567350996003e-1
0.166 1.1187755229980612e-1 1.1187755229980612e-1
0.1665 1.1430910260674354e-1 1.1430910260674354e-1
0.167 1.1675426976512826e-1 1.1675426976512826e-1
0.1675 1.1842397532905524e-1 1.1842397532905524e-1
0.168 1.2247910392602934e-1 1.2247910392602934e-1
0.1685 1.2313402853920197e-1 1.2313402853920197e-1
0.169 1.2636649953606538e-1 1.2636649953606538e-1
0.1695 1.2798634035857903e-1 1.2798634035857903e-1
0.17 1.303557719145414e-1 1.303557719145414e-1
0.1705 1.3463682727956838e-1 1.3463682727956838e-1
0.171 1.356155237033403e-1 1.356155237033403e-1
0.1715 1.3936234972448291e-1 1.3936234972448291e-1
0.17200000000000001 1.409074401037782e-1 1.409074401037782e-1
0.17250000000000001 1.415395738179126e-1 1.415395738179126e-1
0.17300000000000001 1.4481767960456127e-1 1.4481767960456127e-1
0.17350000000000002 1.4912339860007195e-1 1.4912339860007195e-1
0.17400000000000002 1.5121515960459364e-1 1.5121515960459364e-1
0.17450000000000002 1.539398908100833e-1 1.539398908100833e-1
0.17500000000000002 1.5635976638100546e-1 1.5635976638100546e-1
0.17550000000000002 1.5931196188535468e-1 1.5931196188535468e-1
0.17600000000000002 1.6147422187100746e-1 1.6147422187100746e-1
0.17650000000000002 1.6358286853369863e-1 1.6358286853369863e-1
0.17700000000000002 1.6704456146340307e-1 1.6704456146340307e-1
0.17750000000000002 1.688551067102293e-1 1.688551067102293e-1
0.17800000000000002 1.7182453925875452e-1 1.7182453925875452e-1
0.1785 1.750741706489447e-1 1.750741706489447e-1
0.179 1.7810224885375137e-1 1.7810224885375137e-1
0.1795 1.7882342903817916e-1 1.7882342903817916e-1
0.18 1.818660779165424e-1 1.818660779165424e-1
0.1805 1.8548456347275932e-1 1.8548456347275932e-1
0.181 1.8705152097959798e-1 1.8705152097959798e-1
0.1815 1.914655037992401e-1 1.914655037992401e-1
0.182 1.9403968538768313e-1 1.9403968538768313e-1
0.1825 1.9550454135128748e-1 1.9550454135128748e-1
0.183 1.9752210865658926e-1 1.9752210865658926e-1
0.1835 2.0051520167840353e-1 2.0051520167840353e-1
0.184 2.050725447941244e-1 2.050725447941244e-1
0.1845 2.058474912589685e-1 2.058474912589685e-1
0.185 2.1028371116813505e-1 2.1028371116813505e-1
0.1855 2.1203200811146816e-1 2.1203200811146816e-1
0.186 2.159384575036296e-1 2.159384575036296e-1
0.1865 2.1858498860661202e-1 2.1858498860661202e-1
0.187 2.210524089835002e-1 2.210524089835002e-1
0.1875 2.240199130471905e-1 2.240199130471905e-1
0.188 2.2797158671824436e-1 2.2797158671824436e-1
0.1885 2.2871995670880496e-1 2.2871995670880496e-1
0.189 2.3095396418671443e-1 2.3095396418671443e-1
0.1895 2.3524920736077037e-1 2.3524920736077037e-1
0.19 2.3858294125853208e-1 2.3858294125853208e-1
0.1905 2.411018334403292e-1 2.411018334403292e-1
0.191 2.4242906351515048e-1 2.4242906351515048e-1
0.1915 2.4524298277106427e-1 2.4524298277106427e-1
0.192 2.490855905900884e-1 2.490855905900884e-1
0.1925 2.5179244857395533e-1 2.5179244857395533e-1
0.193 2.5488376233102317e-1 2.5488376233102317e-1
0.1935 2.566683367128957e-1 2.566683367128957e-1
0.194 2.5867649061979536e-1 2.5867649061979536e-1
0.1945 2.6221963821331373e-1 2.6221963821331373e-1
0.195 2.6471677046652475e-1 2.6471677046652475e-1
0.1955 2.671700540247497e-1 2.671700540247497e-1
0.196 2.69963454352141e-1 2.69963454352141e-1
0.1965 2.751486455511025e-1 2.751486455511025e-1
0.197 2.780745965967566e-1 2.780745965967566e-1
0.1975 2.8136412632580177e-1 2.8136412632580177e-1
0.198 2.818785318497743e-1 2.818785318497743e-1
0.1985 2.8672480432510783e-1 2.8672480432510783e-1
0.199 2.884194259565942e-1 2.884194259565942e-1
0.1995 2.9081002802263756e-1 2.9081002802263756e-1
0.2 2.9288468360005426e-1 2.9288468360005426e-1
0.2005 2.966515996997754e-1 2.966515996997754e-1
0.201 2.9989317749391775e-1 2.9989317749391775e-1
0.2015 3.0306031866371486e-1 3.0306031866371486e-1
0.202 3.0657042575444793e-1 3.0657042575444793e-1
0.2025 3.092801143623132e-1 3.092801143623132e-1
0.203 3.1227197312887656e-1 3.1227197312887656e-1
0.20350000000000001 3.129854528986056e-1 3.129854528986056e-1
0.20400000000000001 3.178933662154617e-1 3.178933662154617e-1
0.20450000000000002 3.210071808273409e-1 3.210071808273409e-1
0.20500000000000002 3.2346120366606046e-1 3.2346120366606046e-1
0.20550000000000002 3.2722770128362244e-1 3.2722770128362244e-1
0.20600000000000002 3.286824433705573e-1 3.286824433705573e-1
0.20650000000000002 3.3179513291884577e-1 3.3179513291884577e-1
0.20700000000000002 3.353815467505723e-1 3.353815467505723e-1
0.20750000000000002 3.384098486624265e-1 3.384098486624265e-1
0.20800000000000002 3.413878980015892e-1 3.413878980015892e-1
0.20850000000000002 3.441537180922336e-1 3.441537180922336e-1
0.20900000000000002 3.4785291805815577e-1 3.4785291805815577e-1
0.20950000000000002 3.504652716299046e-1 3.504652716299046e-1
0.21000000000000002 3.543547626347885e-1 3.543547626347885e-1
0.21050000000000002 3.5533863743944893e-1 3.5533863743944893e-1
0.211 3.5790395747313086e-1 3.5790395747313086e-1
0.2115 3.6067403207994575e-1 3.6067403207994575e-1
0.212 3.633859292001529e-1 3.633859292001529e-1
0.2125 3.6727123089417946e-1 3.6727123089417946e-1
0.213 3.695469024585276e-1 3.695469024585276e-1
0.2135 3.7251595955217853e-1 3.7251595955217853e-1
0.214 3.7538944466655666e-1 3.7538944466655666e-1
0.2145 3.788863607080697e-1 3.788863607080697e-1
0.215 3.81919824768151e-1 3.81919824768151e-1
0.2155 3.861896886780909e-1 3.861896886780909e-1
0.216 3.882295978412498e-1 3.882295978412498e-1
0.2165 3.911525984592612e-1 3.911525984592612e-1
0.217 3.943304302326891e-1 3.943304302326891e-1
0.2175 3.9587983696651863e-1 3.9587983696651863e-1
0.218 4.0011028005369953e-1 4.0011028005369953e-1
0.2185 4.0191140808770287e-1 4.0191140808770287e-1
0.219 4.0381998951284404e-1 4.0381998951284404e-1
0.2195 4.087027059192718e-1 4.087027059192718e-1
0.22 4.118202801307729e-1 4.118202801307729e-1
0.2205 4.1462878049174323e-1 4.1462878049174323e-1
0.221 4.1870349111537e-1 4.1870349111537e-1
0.2215 4.205871808796968e-1 4.205871808796968e-1
0.222 4.232091552451078e-1 4.232091552451078e-1
0.2225 4.2668426041860075e-1 4.2668426041860075e-1
0.223 4.284963786115026e-1 4.284963786115026e-1
0.2235 4.3199810474630285e-1 4.3199810474630285e-1
0.224 4.348581259794213e-1 4.348581259794213e-1
0.2245 4.3768621104505145e-1 4.3768621104505145e-1
0.225 4.410954684042321e-1 4.410954684042321e-1
0.2255 4.423275139672609e-1 4.423275139672609e-1
0.226 4.455406161789637e-1 4.455406161789637e-1
0.2265 4.487278573858515e-1 4.487278573858515e-1
0.227 4.514788500380331e-1 4.514788500380331e-1
0.2275 4.5396439858837256e-1 4.5396439858837256e-1
0.228 4.5783938842874194e-1 4.5783938842874194e-1
0.2285 4.612369670319407e-1 4.612369670319407e-1
0.229 4.634922990510444e-1 4.634922990510444e-1
0.2295 4.6753026512783835e-1 4.6753026512783835e-1
0.23 4.701861985315685e-1 4.701861985315685e-1
0.2305 4.7331341342919986e-1 4.7331341342919986e-1
0.231 4.744544289035315e-1 4.744544289035315e-1
0.2315 4.7759085572738913e-1 4.7759085572738913e-1
0.232 4.8147256102652536e-1 4.8147256102652536e-1
0.2325 4.8397873916451717e-1 4.8397873916451717e-1
0.233 4.8732424770765137e-1 4.8732424770765137e-1
0.2335 4.893257968767597e-1 4.893257968767597e-1
0.234 4.9239665846221614e-1 4.9239665846221614e-1
0.23450000000000001 4.946158990621865e-1 4.946158990621865e-1
0.23500000000000001 4.9831169316008017e-1 4.9831169316008017e-1
0.23550000000000001 5.012233294157835e-1 5.012233294157835e-1
0.23600000000000002 5.033836515187926e-1 5.033836515187926e-1
0.23650000000000002 5.074278177428408e-1 5.074278177428408e-1
0.23700000000000002 5.086766876245332e-1 5.086766876245332e-1
0.23750000000000002 5.114455871651029e-1 5.114455871651029e-1
0.23800000000000002 5.145721112651285e-1 5.145721112651285e-1
0.23850000000000002 5.169501710931894e-1 5.169501710931894e-1
0.23900000000000002 5.192726036036714e-1 5.192726036036714e-1
0.23950000000000002 5.22711623128775e-1 5.22711623128775e-1
0.24000000000000002 5.254239478533731e-1 5.254239478533731e-1
0.24050000000000002 5.279488359562987e-1 5.279488359562987e-1
0.24100000000000002 5.304820145195248e-1 5.304820145195248e-1
0.24150000000000002 5.337183735875937e-1 5.337183735875937e-1
0.24200000000000002 5.363911015499565e-1 5.363911015499565e-1
0.2425 5.388753706827214e-1 5.388753706827214e-1
0.243 5.414006231833395e-1 5.414006231833395e-1
0.2435 5.442833400782132e-1 5.442833400782132e-1
0.244 5.483347531737803e-1 5.483347531737803e-1
0.2445 5.503962578739032e-1 5.503962578739032e-1
0.245 5.531441596037934e-1 5.531441596037934e-1
0.2455 5.56060591438158e-1 5.56060591438158e-1
0.246 5.566001724553229e-1 5.566001724553229e-1
0.2465 5.603509093441557e-1 5.603509093441557e-1
0.247 5.632999554216025e-1 5.632999554216025e-1
0.2475 5.661268522828817e-1 5.661268522828817e-1
0.248 5.68665283837849e-1 5.68665283837849e-1
0.2485 5.712610485754834e-1 5.712610485754834e-1
0.249 5.738446120278735e-1 5.738446120278735e-1
0.2495 5.760513281345578e-1 5.760513281345578e-1
0.25 5.783574757886112e-1 5.783574757886112e-1
0.2505 5.807352559024861e-1 5.807352559024861e-1
0.251 5.845184050110714e-1 5.845184050110714e-1
0.2515 5.869285072960833e-1 5.869285072960833e-1
0.252 5.887694425225658e-1 5.887694425225658e-1
0.2525 5.916622053957821e-1 5.916622053957821e-1
0.253 5.941003592768124e-1 5.941003592768124e-1
0.2535 5.969383030612829e-1 5.969383030612829e-1
0.254 5.989534775128544e-1 5.989534775128544e-1
0.2545 5.989743704947199e-1 5.989743704947199e-1
0.255 6.036002446655897e-1 6.036002446655897e-1
0.2555 6.058903970645173e-1 6.058903970645173e-1
0.256 6.073180879418527e-1 6.073180879418527e-1
0.2565 6.097388762902978e-1 6.097388762902978e-1
0.257 6.127153809181931e-1 6.127153809181931e-1
0.2575 6.158931040224656e-1 6.158931040224656e-1
0.258 6.171029353270154e-1 6.171029353270154e-1
0.2585 6.209345532004176e-1 6.209345532004176e-1
0.259 6.218292713967952e-1 6.218292713967952e-1
0.2595 6.248121783171467e-1 6.248121783171467e-1
0.26 6.268396778566552e-1 6.268396778566552e-1
0.2605 6.294913464973928e-1 6.294913464973928e-1
0.261 6.31818538948441e-1 6.31818538948441e-1
0.2615 6.334231367625347e-1 6.334231367625347e-1
0.262 6.368015272994438e-1 6.368015272994438e-1
0.2625 6.382868994899167e-1 6.382868994899167e-1
0.263 6.410817252729015e-1 6.410817252729015e-1
0.2635 6.427552252359914e-1 6.427552252359914e-1
0.264 6.459292365045752e-1 6.459292365045752e-1
0.2645 6.471613112428298e-1 6.471613112428298e-1
0.265 6.49021927624521e-1 6.49021927624521e-1
0.2655 6.515850871135211e-1 6.515850871135211e-1
0.266 6.539412334616412e-1 6.539412334616412e-1
0.2665 6.554382779656902e-1 6.554382779656902e-1
0.267 6.582807073734824e-1 6.582807073734824e-1
0.2675 6.600813250827327e-1 6.600813250827327e-1
0.268 6.625956384371006e-1 6.625956384371006e-1
0.2685 6.644788556725456e-1 6.644788556725456e-1
0.269 6.666273067105561e-1 6.666273067105561e-1
0.2695 6.681726088347699e-1 6.681726088347699e-1
0.27 6.70636762192093e-1 6.70636762192093e-1
0.2705 6.71394757877128e-1 6.71394757877128e-1
0.271 6.736731813555292e-1 6.736731813555292e-1
0.2715 6.758217412332255e-1 6.758217412332255e-1
0.272 6.784533428815434e-1 6.784533428815434e-1
0.2725 6.792088428853771e-1 6.792088428853771e-1
0.273 6.828785171730982e-1 6.828785171730982e-1
0.2735 6.832822978451571e-1 6.832822978451571e-1
0.274 6.860017327978807e-1 6.860017327978807e-1
0.2745 6.87377218640226e-1 6.87377218640226e-1
0.275 6.900286306956827e-1 6.900286306956827e-1
0.2755 6.898607980003857e-1 6.898607980003857e-1
0.276 6.922696142517037e-1 6.922696142517037e-1
0.2765 6.939954679767237e-1 6.939954679767237e-1
0.277 6.954594717260574e-1 6.954594717260574e-1
0.2775 6.973702052707762e-1 6.973702052707762e-1
0.278 6.999616782165998e-1 6.999616782165998e-1
0.2785 7.017014982895984e-1 7.017014982895984e-1
0.279 7.030884395419474e-1 7.030884395419474e-1
0.2795 7.040936670948708e-1 7.040936670948708e-1
0.28 7.056466068481808e-1 7.056466068481808e-1
0.2805 7.070125449688516e-1 7.070125449688516e-1
0.281 7.097365605120598e-1 7.097365605120598e-1
0.28150000000000003 7.111133794826441e-1 7.111133794826441e-1
0.28200000000000003 7.126187928304302e-1 7.126187928304302e-1
0.28250000000000003 7.130667621793276e-1 7.130667621793276e-1
0.28300000000000003 7.144656721918676e-1 7.144656721918676e-1
0.28350000000000003 7.163388385981801e-1 7.163388385981801e-1
0.28400000000000003 7.170595948130125e-1 7.170595948130125e-1
0.28450000000000003 7.19145925984098e-1 7.19145925984098e-1
0.28500000000000003 7.201017707518571e-1 7.201017707518571e-1
0.28550000000000003 7.214054390876794e-1 7.214054390876794e-1
0.28600000000000003 7.223162711977733e-1 7.223162711977733e-1
0.28650000000000003 7.239310291690839e-1 7.239310291690839e-1
0.28700000000000003 7.257026334957613e-1 7.257026334957613e-1
0.28750000000000003 7.264688273851374e-1 7.264688273851374e-1
0.28800000000000003 7.272168004158215e-1 7.272168004158215e-1
0.28850000000000003 7.293099106866561e-1 7.293099106866561e-1
0.28900000000000003 7.295102019495556e-1 7.295102019495556e-1
0.28950000000000004 7.311740937609597e-1 7.311740937609597e-1
0.29000000000000004 7.333715539873578e-1 7.333715539873578e-1
0.29050000000000004 7.331833521263929e-1 7.331833521263929e-1
0.291 7.355448776318139e-1 7.355448776318139e-1
0.2915 7.35268377541392e-1 7.35268377541392e-1
0.292 7.365419566124314e-1 7.365419566124314e-1
0.2925 7.374713085971547e-1 7.374713085971547e-1
0.293 7.38830272801128e-1 7.38830272801128e-1
0.2935 7.39495893890084e-1 7.39495893890084e-1
0.294 7.41280747267187e-1 7.41280747267187e-1
0.2945 7.414478396369799e-1 7.414478396369799e-1
0.295 7.428200919450814e-1 7.428200919450814e-1
0.2955 7.431589160212337e-1 7.431589160212337e-1
0.296 7.436392207380362e-1 7.436392207380362e-1
0.2965 7.455939830658775e-1 7.455939830658775e-1
0.297 7.443524345260397e-1 7.443524345260397e-1
0.2975 7.456489157104937e-1 7.456489157104937e-1
0.298 7.466613779613493e-1 7.466613779613493e-1
0.2985 7.462274811121046e-1 7.462274811121046e-1
0.299 7.472844037095041e-1 7.472844037095041e-1
0.2995 7.478051069431371e-1 7.478051069431371e-1
0.3 7.487995751810144e-1 7.487995751810144e-1
0.3005 7.495167499894291e-1 7.495167499894291e-1
0.301 7.493813747275948e-1 7.493813747275948e-1
0.3015 7.505054330638399e-1 7.505054330638399e-1
0.302 7.517624071558697e-1 7.517624071558697e-1
0.3025 7.504154890923513e-1 7.504154890923513e-1
0.303 7.514359273225222e-1 7.514359273225222e-1
0.3035 7.523535634834428e-1 7.523535634834428e-1
0.304 7.522785968105876e-1 7.522785968105876e-1
0.3045 7.526421809491279e-1 7.526421809491279e-1
0.305 7.518750120577846e-1 7.518750120577846e-1
0.3055 7.530643504435415e-1 7.530643504435415e-1
0.306 7.53879203247156e-1 7.53879203247156e-1
0.3065 7.531089809633653e-1 7.531089809633653e-1
0.307 7.538616596336891e-1 7.538616596336891e-1
0.3075 7.543851071980083e-1 7.543851071980083e-1
0.308 7.541902889831857e-1 7.541902889831857e-1
0.3085 7.53902863895068e-1 7.53902863895068e-1
0.309 7.536886849382012e-1 7.536886849382012e-1
0.3095 7.541120098937921e-1 7.541120098937921e-1
0.31 7.540997258090596e-1 7.540997258090596e-1
0.3105 7.540322338088612e-1 7.540322338088612e-1
0.311 7.538249652545841e-1 7.538249652545841e-1
0.3115 7.529175223028273e-1 7.529175223028273e-1
0.312 7.523767750096835e-1 7.523767750096835e-1
0.3125 7.521696376504718e-1 7.521696376504718e-1
0.313 7.518313384964626e-1 7.518313384964626e-1
0.3135 7.505210707220198e-1 7.505210707220198e-1
0.314 7.508286997465388e-1 7.508286997465388e-1
0.3145 7.502224135462296e-1 7.502224135462296e-1
0.315 7.499786917244404e-1 7.499786917244404e-1
0.3155 7.497738143445116e-1 7.497738143445116e-1
0.316 7.494342507022833e-1 7.494342507022833e-1
0.3165 7.481528641330937e-1 7.481528641330937e-1
0.317 7.47678683732151e-1 7.47678683732151e-1
0.3175 7.460893011741558e-1 7.460893011741558e-1
0.318 7.463970644014393e-1 7.463970644014393e-1
0.3185 7.459171275793364e-1 7.459171275793364e-1
0.319 7.447445010009273e-1 7.447445010009273e-1
0.3195 7.429820063200663e-1 7.429820063200663e-1
0.32 7.438176071384572e-1 7.438176071384572e-1
0.3205 7.424591442779769e-1 7.424591442779769e-1
0.321 7.4095439483995e-1 7.4095439483995e-1
0.3215 7.412506784214696e-1 7.412506784214696e-1
0.322 7.391802795257303e-1 7.391802795257303e-1
0.3225 7.389884681658754e-1 7.389884681658754e-1
0.323 7.372484758113882e-1 7.372484758113882e-1
0.3235 7.362253846210973e-1 7.362253846210973e-1
0.324 7.347356932189126e-1 7.347356932189126e-1
0.3245 7.335139121471497e-1 7.335139121471497e-1
0.325 7.321866652052944e-1 7.321866652052944e-1
0.3255 7.311607238309574e-1 7.311607238309574e-1
0.326 7.30372478563599e-1 7.30372478563599e-1
0.3265 7.288389839757241e-1 7.288389839757241e-1
0.327 7.269620081604029e-1 7.269620081604029e-1
0.3275 7.249067441273422e-1 7.249067441273422e-1
0.328 7.236788655166078e-1 7.236788655166078e-1
0.3285 7.225585694561727e-1 7.225585694561727e-1
0.329 7.213193825257389e-1 7.213193825257389e-1
0.3295 7.192380544131578e-1 7.192380544131578e-1
0.33 7.165379522514326e-1 7.165379522514326e-1
0.3305 7.157947833982274e-1 7.157947833982274e-1
0.331 7.133134934144931e-1 7.133134934144931e-1
0.3315 7.115373861736356e-1 7.115373861736356e-1
0.332 7.096697894951416e-1 7.096697894951416e-1
0.3325 7.079912751871729e-1 7.079912751871729e-1
0.333 7.042856909140522e-1 7.042856909140522e-1
0.3335 7.036343314182472e-1 7.036343314182472e-1
0.334 7.009240057684605e-1 7.009240057684605e-1
0.3345 6.995772266516309e-1 6.995772266516309e-1
0.335 6.964686831272542e-1 6.964686831272542e-1
0.3355 6.93660923716156e-1 6.93660923716156e-1
0.336 6.913112831855455e-1 6.913112831855455e-1
0.3365 6.891244914243129e-1 6.891244914243129e-1
0.337 6.866699879171887e-1 6.866699879171887e-1
0.3375 6.852259741051552e-1 6.852259741051552e-1
0.338 6.820463082660848e-1 6.820463082660848e-1
0.3385 6.799055137773888e-1 6.799055137773888e-1
0.339 6.756370089840442e-1 6.756370089840442e-1
0.3395 6.747704905812992e-1 6.747704905812992e-1
0.34 6.706792648722097e-1 6.706792648722097e-1
0.3405 6.698092617195965e-1 6.698092617195965e-1
0.341 6.665558881957208e-1 6.665558881957208e-1
0.3415 6.621027523394827e-1 6.621027523394827e-1
0.342 6.597469577698161e-1 6.597469577698161e-1
0.3425 6.554459685514797e-1 6.554459685514797e-1
0.343 6.540303580075073e-1 6.540303580075073e-1
0.3435 6.50721936538734e-1 6.50721936538734e-1
0.34400000000000003 6.48145472466926e-1 6.48145472466926e-1
0.34450000000000003 6.439827441875008e-1 6.439827441875008e-1
0.34500000000000003 6.411601769038993e-1 6.411601769038993e-1
0.34550000000000003 6.379316712811982e-1 6.379316712811982e-1
0.34600000000000003 6.341076936716985e-1 6.341076936716985e-1
0.34650000000000003 6.310293117628629e-1 6.310293117628629e-1
0.34700000000000003 6.275923191922215e-1 6.275923191922215e-1
0.34750000000000003 6.235741648295101e-1 6.235741648295101e-1
0.34800000000000003 6.201690503460253e-1 6.201690503460253e-1
0.34850000000000003 6.157267444675694e-1 6.157267444675694e-1
0.34900000000000003 6.121117530244686e-1 6.121117530244686e-1
0.34950000000000003 6.080134650899294e-1 6.080134650899294e-1
0.35000000000000003 6.053546996684003e-1 6.053546996684003e-1
0.35050000000000003 6.011261745236465e-1 6.011261745236465e-1
0.35100000000000003 5.962380445346338e-1 5.962380445346338e-1
0.35150000000000003 5.931257651584514e-1 5.931257651584514e-1
0.35200000000000004 5.896175934397019e-1 5.896175934397019e-1
0.35250000000000004 5.859774727352982e-1 5.859774727352982e-1
0.35300000000000004 5.817675367918622e-1 5.817675367918622e-1
0.35350000000000004 5.768438251345782e-1 5.768438251345782e-1
0.35400000000000004 5.71277162305027e-1 5.71277162305027e-1
0.3545 5.679739758395539e-1 5.679739758395539e-1
0.355 5.61896174633834e-1 5.61896174633834e-1
0.3555 5.587359721423621e-1 5.587359721423621e-1
0.356 5.534034275958715e-1 5.534034275958715e-1
0.3565 5.479165744898222e-1 5.479165744898222e-1
0.357 5.439213532843081e-1 5.439213532843081e-1
0.3575 5.396165632880678e-1 5.396165632880678e-1
0.358 5.347971345133868e-1 5.347971345133868e-1
0.3585 5.296833767936318e-1 5.296833767936318e-1
0.359 5.249888972318826e-1 5.249888972318826e-1
0.3595 5.19413293547363e-1 5.19413293547363e-1
0.36 5.138523970551927e-1 5.138523970551927e-1
0.3605 5.088535536804142e-1 5.088535536804142e-1
0.361 5.036912028651881e-1 5.036912028651881e-1
0.3615 4.9820988284250634e-1 4.9820988284250634e-1
0.362 4.927900074878875e-1 4.927900074878875e-1
0.3625 4.8761368777400493e-1 4.8761368777400493e-1
0.363 4.819096226808637e-1 4.819096226808637e-1
0.3635 4.7617062409540667e-1 4.7617062409540667e-1
0.364 4.7007901168058597e-1 4.7007901168058597e-1
0.3645 4.6468297608703724e-1 4.6468297608703724e-1
0.365 4.5835829990551646e-1 4.5835829990551646e-1
0.3655 4.530962810188197e-1 4.530962810188197e-1
0.366 4.4730587204435723e-1 4.4730587204435723e-1
0.3665 4.401104785431511e-1 4.401104785431511e-1
0.367 4.348376054356362e-1 4.348376054356362e-1
0.3675 4.2881780405219105e-1 4.2881780405219105e-1
0.368 4.218794173741611e-1 4.218794173741611e-1
0.3685 4.1522282279561695e-1 4.1522282279561695e-1
0.369 4.086316789223514e-1 4.086316789223514e-1
0.3695 4.017353584870347e-1 4.017353584870347e-1
0.37 3.9655473186144663e-1 3.9655473186144663e-1
0.3705 3.88964009088117e-1 3.88964009088117e-1
0.371 3.82558273332283e-1 3.82558273332283e-1
0.3715 3.758780152172716e-1 3.758780152172716e-1
0.372 3.698847526750382e-1 3.698847526750382e-1
0.3725 3.6241977654686197e-1 3.6241977654686197e-1
0.373 3.561184094694494e-1 3.561184094694494e-1
0.3735 3.4764239799438146e-1 3.4764239799438146e-1
0.374 3.400262414259072e-1 3.400262414259072e-1
0.3745 3.3307691474715684e-1 3.3307691474715684e-1
0.375 3.263629700848054e-1 3.263629700848054e-1
0.3755 3.180012029608901e-1 3.180012029608901e-1
0.376 3.108641737551392e-1 3.108641737551392e-1
0.3765 3.03650755341327e-1 3.03650755341327e-1
0.377 2.960049377541094e-1 2.960049377541094e-1
0.3775 2.876365193794794e-1 2.876365193794794e-1
0.378 2.795893355539687e-1 2.795893355539687e-1
0.3785 2.719774774961974e-1 2.719774774961974e-1
0.379 2.646666003381637e-1 2.646666003381637e-1
0.3795 2.555007140492802e-1 2.555007140492802e-1
0.38 2.48512185089798e-1 2.48512185089798e-1
0.3805 2.3943614611585362e-1 2.3943614611585362e-1
0.381 2.3116036155648034e-1 2.3116036155648034e-1
0.3815 2.2279414149875665e-1 2.2279414149875665e-1
0.382 2.1368621952820321e-1 2.1368621952820321e-1
0.3825 2.0630561553867155e-1 2.0630561553867155e-1
0.383 1.9673951131403955e-1 1.9673951131403955e-1
0.3835 1.8825676011625037e-1 1.8825676011625037e-1
0.384 1.7989193111248314e-1 1.7989193111248314e-1
0.3845 1.70710536465553e-1 1.70710536465553e-1
0.385 1.6226880165573165e-1 1.6226880165573165e-1
0.3855 1.5172652257593144e-1 1.5172652257593144e-1
0.386 1.4349265937494637e-1 1.4349265937494637e-1
0.3865 1.3367325069407743e-1 1.3367325069407743e-1
0.387 1.2291299276035206e-1 1.2291299276035206e-1
0.3875 1.1603924628957829e-1 1.1603924628957829e-1
0.388 1.0427332328277261e-1 1.0427332328277261e-1
0.3885 9.530457206779319e-2 9.530457206779319e-2
0.389 8.612664446696217e-2 8.612664446696217e-2
0.3895 7.521660142561304e-2 7.521660142561304e-2
0.39 6.565226662474233e-2 6.565226662474233e-2
0.3905 5.4875848535406835e-2 5.4875848535406835e-2
0.391 4.467339897906131e-2 4.467339897906131e-2
0.3915 3.507671205966689e-2 3.507671205966689e-2
0.392 2.4069133412699006e-2 2.4069133412699006e-2
0.3925 1.346402718605022e-2 1.346402718605022e-2
0.393 2.0113182256449313e-3 2.0113182256449313e-3
0.3935 -7.164717860401293e-3 -7.164717860401293e-3
0.394 -1.8504072739456756e-2 -1.8504072739456756e-2
0.3945 -2.8104480695442913e-2 -2.8104480695442913e-2
0.395 -4.082412156435167e-2 -4.082412156435167e-2
0.3955 -5.037525752708971e-2 -5.037525752708971e-2
0.396 -6.162277313000741e-2 -6.162277313000741e-2
0.3965 -7.363192683510134e-2 -7.363192683510134e-2
0.397 -8.379513178692433e-2 -8.379513178692433e-2
0.3975 -9.650784057816564e-2 -9.650784057816564e-2
0.398 -1.0756683858675897e-1 -1.0756683858675897e-1
0.3985 -1.1881764668691686e-1 -1.1881764668691686e-1
0.399 -1.316888768167206e-1 -1.316888768167206e-1
0.3995 -1.4303271725725208e-1 -1.4303271725725208e-1
0.4 -1.5525308077735245e-1 -1.5525308077735245e-1
0.4005 -1.680417567843011e-1 -1.680417567843011e-1
0.401 -1.78573788492709e-1 -1.78573788492709e-1
0.4015 -1.911307106422515e-1 -1.911307106422515e-1
0.402 -2.043423384009162e-1 -2.043423384009162e-1
0.4025 -2.1640474547597988e-1 -2.1640474547597988e-1
0.403 -2.2984933656993745e-1 -2.2984933656993745e-1
0.4035 -2.4179459268611536e-1 -2.4179459268611536e-1
0.404 -2.5528463085697295e-1 -2.5528463085697295e-1
0.4045 -2.683642062386258e-1 -2.683642062386258e-1
0.405 -2.8041764779777223e-1 -2.8041764779777223e-1
0.4055 -2.925441925706269e-1 -2.925441925706269e-1
0.406 -3.0749430324999194e-1 -3.0749430324999194e-1
0.40650000000000003 -3.220011282953652e-1 -3.220011282953652e-1
0.40700000000000003 -3.3480064306899804e-1 -3.3480064306899804e-1
0.40750000000000003 -3.4788440867645987e-1 -3.4788440867645987e-1
0.40800000000000003 -3.617733435300994e-1 -3.617733435300994e-1
0.40850000000000003 -3.756256014155457e-1 -3.756256014155457e-1
0.40900000000000003 -3.9006152024398544e-1 -3.9006152024398544e-1
0.40950000000000003 -4.047082071172059e-1 -4.047082071172059e-1
0.41000000000000003 -4.182375892039505e-1 -4.182375892039505e-1
0.41050000000000003 -4.328294819895251e-1 -4.328294819895251e-1
0.41100000000000003 -4.4632832337878936e-1 -4.4632832337878936e-1
0.41150000000000003 -4.619484317252005e-1 -4.619484317252005e-1
0.41200000000000003 -4.7554208603900916e-1 -4.7554208603900916e-1
0.41250000000000003 -4.913943857452483e-1 -4.913943857452483e-1
0.41300000000000003 -5.062443062949984e-1 -5.062443062949984e-1
0.41350000000000003 -5.215460787333046e-1 -5.215460787333046e-1
0.41400000000000003 -5.360755509043389e-1 -5.360755509043389e-1
0.41450000000000004 -5.520124434067344e-1 -5.520124434067344e-1
0.41500000000000004 -5.672693012718315e-1 -5.672693012718315e-1
0.41550000000000004 -5.825341180754964e-1 -5.825341180754964e-1
0.41600000000000004 -5.980984308091553e-1 -5.980984308091553e-1
0.41650000000000004 -6.14239909530848e-1 -6.14239909530848e-1
0.41700000000000004 -6.292848290865964e-1 -6.292848290865964e-1
0.41750000000000004 -6.463027070510594e-1 -6.463027070510594e-1
0.41800000000000004 -6.621801311059659e-1 -6.621801311059659e-1
0.41850000000000004 -6.78454230208668e-1 -6.78454230208668e-1
0.419 -6.956671038444671e-1 -6.956671038444671e-1
0.4195 -7.115522955025391e-1 -7.115522955025391e-1
0.42 -7.278867957299973e-1 -7.278867957299973e-1
0.4205 -7.450588651333838e-1 -7.450588651333838e-1
0.421 -7.618815493626663e-1 -7.618815493626663e-1
0.4215 -7.801832965217237e-1 -7.801832965217237e-1
0.422 -7.967672177294354e-1 -7.967672177294354e-1
0.4225 -8.145029740155643e-1 -8.145029740155643e-1
0.423 -8.321891541779642e-1 -8.321891541779642e-1
0.4235 -8.490136285488425e-1 -8.490136285488425e-1
0.424 -8.663110030345216e-1 -8.663110030345216e-1
0.4245 -8.833239714951979e-1 -8.833239714951979e-1
0.425 -9.026336451086046e-1 -9.026336451086046e-1
0.4255 -9.211906560551562e-1 -9.211906560551562e-1
0.426 -9.391553357747817e-1 -9.391553357747817e-1
0.4265 -9.591544044799285e-1 -9.591544044799285e-1
0.427 -9.764733680001392e-1 -9.764733680001392e-1
0.4275 -9.942273185381474e-1 -9.942273185381474e-1
0.428 -1.014525814440045e0 -1.014525814440045e0
0.4285 -1.0331710680027264e0 -1.0331710680027264e0
0.429 -1.0531665049600143e0 -1.0531665049600143e0
0.4295 -1.072378735622575e0 -1.072378735622575e0
0.43 -1.0915877351928849e0 -1.0915877351928849e0
0.4305 -1.1113785685035928e0 -1.1113785685035928e0
0.431 -1.1310024541387484e0 -1.1310024541387484e0
0.4315 -1.1507292329131324e0 -1.1507292329131324e0
0.432 -1.1714854725562382e0 -1.1714854725562382e0
0.4325 -1.1921894272638802e0 -1.1921894272638802e0
0.433 -1.21299817741669e0 -1.21299817741669e0
0.4335 -1.2316289316956919e0 -1.2316289316956919e0
0.434 -1.2518441477393445e0 -1.2518441477393445e0
0.4345 -1.2733608077876362e0 -1.2733608077876362e0
0.435 -1.2950981839983307e0 -1.2950981839983307e0
0.4355 -1.3157028195603253e0 -1.3157028195603253e0
0.436 -1.3384638475856683e0 -1.3384638475856683e0
0.4365 -1.3586068305946775e0 -1.3586068305946775e0
0.437 -1.3812155243674589e0 -1.3812155243674589e0
0.4375 -1.402666539574735e0 -1.402666539574735e0
0.438 -1.4243144037138755e0 -1.4243144037138755e0
0.4385 -1.4466548392135756e0 -1.4466548392135756e0
0.439 -1.4690047670499062e0 -1.4690047670499062e0
0.4395 -1.4912316913575943e0 -1.4912316913575943e0
0.44 -1.5131762525031682e0 -1.5131762525031682e0
0.4405 -1.5355177601693377e0 -1.5355177601693377e0
0.441 -1.5588840570110243e0 -1.5588840570110243e0
0.4415 -1.5831917719476643e0 -1.5831917719476643e0
0.442 -1.6056450534745146e0 -1.6056450534745146e0
0.4425 -1.6302355273244267e0 -1.6302355273244267e0
0.443 -1.6537568539486038e0 -1.6537568539486038e0
0.4435 -1.6764443969243494e0 -1.6764443969243494e0
0.444 -1.7010845233155543e0 -1.7010845233155543e0
0.4445 -1.7243859431662223e0 -1.7243859431662223e0
0.445 -1.74934593212242e0 -1.74934593212242e0
0.4455 -1.7729740013858155e0 -1.7729740013858155e0
0.446 -1.7977052566855e0 -1.7977052566855e0
0.4465 -1.8221322908527746e0 -1.8221322908527746e0
0.447 -1.8457267701303373e0 -1.8457267701303373e0
0.4475 -1.8715797742213418e0 -1.8715797742213418e0
0.448 -1.8975235042273617e0 -1.8975235042273617e0
0.4485 -1.9232735681905488e0 -1.9232735681905488e0
0.449 -1.9491054905527072e0 -1.9491054905527072e0
0.4495 -1.9748245405528415e0 -1.9748245405528415e0
0.45 -2.000960705149506e0 -2.000960705149506e0
0.4505 -2.0277165625091094e0 -2.0277165625091094e0
0.451 -2.0547098878898815e0 -2.0547098878898815e0
0.4515 -2.0807218364313904e0 -2.0807218364313904e0
0.452 -2.107109490440731e0 -2.107109490440731e0
0.4525 -2.1340699999020636e0 -2.1340699999020636e0
0.453 -2.1612015117614156e0 -2.1612015117614156e0
0.4535 -2.1891228095530515e0 -2.1891228095530515e0
0.454 -2.2158203408409882e0 -2.2158203408409882e0
0.4545 -2.244042568336905e0 -2.244042568336905e0
0.455 -2.27296335319647e0 -2.27296335319647e0
0.4555 -2.301610392071094e0 -2.301610392071094e0
0.456 -2.32829009640977e0 -2.32829009640977e0
0.4565 -2.356232762469741e0 -2.356232762469741e0
0.457 -2.3855679698187906e0 -2.3855679698187906e0
0.4575 -2.4147168826723338e0 -2.4147168826723338e0
0.458 -2.4434558995569624e0 -2.4434558995569624e0
0.4585 -2.473497046599501e0 -2.473497046599501e0
0.459 -2.5033545352796374e0 -2.5033545352796374e0
0.4595 -2.5323215882315218e0 -2.5323215882315218e0
0.46 -2.5631619559555894e0 -2.5631619559555894e0
0.4605 -2.5929043605071875e0 -2.5929043605071875e0
0.461 -2.623152344749311e0 -2.623152344749311e0
0.4615 -2.6517575060418004e0 -2.6517575060418004e0
0.462 -2.6830127697969566e0 -2.6830127697969566e0
0.4625 -2.714788629585424e0 -2.714788629585424e0
0.463 -2.7472275421316645e0 -2.7472275421316645e0
0.4635 -2.777442072080472e0 -2.777442072080472e0
0.464 -2.8095925443747056e0 -2.8095925443747056e0
0.4645 -2.8410775423810684e0 -2.8410775423810684e0
0.465 -2.872130162506661e0 -2.872130162506661e0
0.4655 -2.9056002832041905e0 -2.9056002832041905e0
0.466 -2.9371596570410894e0 -2.9371596570410894e0
0.4665 -2.9699044283504428e0 -2.9699044283504428e0
0.467 -3.001768656040209e0 -3.001768656040209e0
0.4675 -3.035707247814795e0 -3.035707247814795e0
0.468 -3.0696169395425805e0 -3.0696169395425805e0
0.4685 -3.102429071422417e0 -3.102429071422417e0
0.46900000000000003 -3.137851357216956e0 -3.137851357216956e0
0.46950000000000003 -3.1700442157486997e0 -3.1700442157486997e0
0.47000000000000003 -3.205735805698847e0 -3.205735805698847e0
0.47050000000000003 -3.2393619549109154e0 -3.2393619549109154e0
0.47100000000000003 -3.2758632986353824e0 -3.2758632986353824e0
0.47150000000000003 -3.3089781138985437e0 -3.3089781138985437e0
0.47200000000000003 -3.3460796470956176e0 -3.3460796470956176e0
0.47250000000000003 -3.3806842629562617e0 -3.3806842629562617e0
0.47300000000000003 -3.417189707948406e0 -3.417189707948406e0
0.47350000000000003 -3.453063725834678e0 -3.453063725834678e0
0.47400000000000003 -3.489582768150509e0 -3.489582768150509e0
0.47450000000000003 -3.5249880289336453e0 -3.5249880289336453e0
0.47500000000000003 -3.56052513058307e0 -3.56052513058307e0
0.47550000000000003 -3.5982311876307413e0 -3.5982311876307413e0
0.47600000000000003 -3.6360480727319064e0 -3.6360480727319064e0
0.47650000000000003 -3.6726543166053e0 -3.6726543166053e0
0.47700000000000004 -3.709676066670678e0 -3.709676066670678e0
0.47750000000000004 -3.748659054301921e0 -3.748659054301921e0
0.47800000000000004 -3.7852139729955034e0 -3.7852139729955034e0
0.47850000000000004 -3.8254479402191883e0 -3.8254479402191883e0
0.47900000000000004 -3.862562848842341e0 -3.862562848842341e0
0.47950000000000004 -3.9026156101906473e0 -3.9026156101906473e0
0.48000000000000004 -3.940589140956714e0 -3.940589140956714e0
0.48050000000000004 -3.9800867861028983e0 -3.9800867861028983e0
0.48100000000000004 -4.020151550512534e0 -4.020151550512534e0
0.48150000000000004 -4.061212104749071e0 -4.061212104749071e0
0.48200000000000004 -4.100704744747642e0 -4.100704744747642e0
0.4825 -4.140722668091026e0 -4.140722668091026e0
0.483 -4.181105145239368e0 -4.181105145239368e0
0.4835 -4.22187717883639e0 -4.22187717883639e0
0.484 -4.263965661154312e0 -4.263965661154312e0
0.4845 -4.304991474183904e0 -4.304991474183904e0
0.485 -4.3458273633866575e0 -4.3458273633866575e0
0.4855 -4.388479284179308e0 -4.388479284179308e0
0.486 -4.430761276961899e0 -4.430761276961899e0
0.4865 -4.474137933407061e0 -4.474137933407061e0
0.487 -4.516906889650951e0 -4.516906889650951e0
0.4875 -4.559612229931869e0 -4.559612229931869e0
0.488 -4.602638719646389e0 -4.602638719646389e0
0.4885 -4.646287606937445e0 -4.646287606937445e0
0.489 -4.689114585364447e0 -4.689114585364447e0
0.4895 -4.733574501980225e0 -4.733574501980225e0
0.49 -4.777531114568998e0 -4.777531114568998e0
0.4905 -4.822747789643696e0 -4.822747789643696e0
0.491 -4.867763236992456e0 -4.867763236992456e0
0.4915 -4.913371225630041e0 -4.913371225630041e0
0.492 -4.958875017520992e0 -4.958875017520992e0
0.4925 -5.005541797783959e0 -5.005541797783959e0
0.493 -5.050999931151406e0 -5.050999931151406e0
0.4935 -5.097585253430449e0 -5.097585253430449e0
0.494 -5.145402618569502e0 -5.145402618569502e0
0.4945 -5.191773994449928e0 -5.191773994449928e0
0.495 -5.2386206282737895e0 -5.2386206282737895e0
0.4955 -5.286348689737448e0 -5.286348689737448e0
0.496 -5.336053710611619e0 -5.336053710611619e0
0.4965 -5.382753330306283e0 -5.382753330306283e0
0.497 -5.431542281574135e0 -5.431542281574135e0
0.4975 -5.481325999716997e0 -5.481325999716997e0
0.498 -5.530372276549539e0 -5.530372276549539e0
0.4985 -5.5795024682899985e0 -5.5795024682899985e0
0.499 -5.629557334968236e0 -5.629557334968236e0
0.4995 -5.680558774613242e0 -5.680558774613242e0
0.5 -5.731138875472194e0 -5.731138875472194e0
0.5005 -5.7811987382913195e0 -5.7811987382913195e0
0.501 -5.833054537307586e0 -5.833054537307586e0
0.5015 -5.8845396423923795e0 -5.8845396423923795e0
0.502 -5.935955715851602e0 -5.935955715851602e0
0.5025 -5.989573561270159e0 -5.989573561270159e0
0.503 -6.041471136185688e0 -6.041471136185688e0
0.5035 -6.094121307113479e0 -6.094121307113479e0
0.504 -6.146898208095305e0 -6.146898208095305e0
0.5045 -6.2000100421553235e0 -6.2000100421553235e0
0.505 -6.253834720627534e0 -6.253834720627534e0
0.5055 -6.3084345214849655e0 -6.3084345214849655e0
0.506 -6.363861741587922e0 -6.363861741587922e0
0.5065 -6.418068330607408e0 -6.418068330607408e0
0.507 -6.473172896839284e0 -6.473172896839284e0
0.5075 -6.529289583488886e0 -6.529289583488886e0
0.508 -6.584091000718441e0 -6.584091000718441e0
0.5085 -6.641101731000841e0 -6.641101731000841e0
0.509 -6.697883617412341e0 -6.697883617412341e0
0.5095 -6.755089739691126e0 -6.755089739691126e0
0.51 -6.8129289287123775e0 -6.8129289287123775e0
0.5105 -6.871227728818891e0 -6.871227728818891e0
0.511 -6.928353950659808e0 -6.928353950659808e0
0.5115 -6.986641459395511e0 -6.986641459395511e0
0.512 -7.045406770295582e0 -7.045406770295582e0
0.5125 -7.106087494478512e0 -7.106087494478512e0
0.513 -7.164909158332872e0 -7.164909158332872e0
0.5135 -7.226740125178136e0 -7.226740125178136e0
0.514 -7.286227529225695e0 -7.286227529225695e0
0.5145 -7.346211661712683e0 -7.346211661712683e0
0.5149999999999999 -7.408037251315587e0 -7.408037251315587e0
0.5155 -7.468823699608716e0 -7.468823699608716e0
0.5159999999999999 -7.531552416250857e0 -7.531552416250857e0
0.5165 -7.594745287522297e0 -7.594745287522297e0
0.5169999999999999 -7.655554151832117e0 -7.655554151832117e0
0.5175 -7.721041488219949e0 -7.721041488219949e0
0.5179999999999999 -7.784014163720027e0 -7.784014163720027e0
0.5185 -7.84936126385605e0 -7.84936126385605e0
0.5189999999999999 -7.913350164889604e0 -7.913350164889604e0
0.5195 -7.977712118362202e0 -7.977712118362202e0
0.5199999999999999 -8.043905012764068e0 -8.043905012764068e0
0.5205 -8.109733865355562e0 -8.109733865355562e0
0.5209999999999999 -8.174581906890804e0 -8.174581906890804e0
0.5215 -8.240766549037513e0 -8.240766549037513e0
0.5219999999999999 -8.30838960976757e0 -8.30838960976757e0
0.5225 -8.37685467329015e0 -8.37685467329015e0
0.5229999999999999 -8.444313163347257e0 -8.444313163347257e0
0.5235 -8.510781697731769e0 -8.510781697731769e0
0.5239999999999999 -8.5801932219922e0 -8.5801932219922e0
0.5245 -8.650272785540206e0 -8.650272785540206e0
0.5249999999999999 -8.719796809961505e0 -8.719796809961505e0
0.5255 -8.78995014375391e0 -8.78995014375391e0
0.5259999999999999 -8.860898021942145e0 -8.860898021942145e0
0.5265 -8.93253308180169e0 -8.93253308180169e0
0.5269999999999999 -9.004376270392864e0 -9.004376270392864e0
0.5275 -9.07621619913402e0 -9.07621619913402e0
0.5279999999999999 -9.147745725096453e0 -9.147745725096453e0
0.5285 -9.221477889911736e0 -9.221477889911736e0
0.5289999999999999 -9.293812824688072e0 -9.293812824688072e0
0.5295 -9.368504221896497e0 -9.368504221896497e0
0.5299999999999999 -9.441982301402046e0 -9.441982301402046e0
0.5305 -9.515879323193754e0 -9.515879323193754e0
0.5309999999999999 -9.592814315284837e0 -9.592814315284837e0
0.5315 -9.66996936447526e0 -9.66996936447526e0
0.5319999999999999 -9.74570275306564e0 -9.74570275306564e0
0.5325 -9.820447448806814e0 -9.820447448806814e0
0.5329999999999999 -9.898147517721323e0 -9.898147517721323e0
0.5335 -9.976714734345702e0 -9.976714734345702e0
0.5339999999999999 -1.0055147631684346e1 -1.0055147631684346e1
0.5345 -1.013456099963582e1 -1.013456099963582e1
0.5349999999999999 -1.0214057308323614e1 -1.0214057308323614e1
0.5355 -1.02919258293748e1 -1.02919258293748e1
0.5359999999999999 -1.0373964628594646e1 -1.0373964628594646e1
0.5365 -1.045442992825269e1 -1.045442992825269e1
0.5369999999999999 -1.053559035239891e1 -1.053559035239891e1
0.5375 -1.0617441734929113e1 -1.0617441734929113e1
0.5379999999999999 -1.0700120662927244e1 -1.0700120662927244e1
0.5385 -1.0782279810716997e1 -1.0782279810716997e1
0.5389999999999999 -1.0868544326781144e1 -1.0868544326781144e1
0.5395 -1.0951909678825128e1 -1.0951909678825128e1
0.5399999999999999 -1.1035313005733993e1 -1.1035313005733993e1
0.5405 -1.112138177266456e1 -1.112138177266456e1
0.5409999999999999 -1.1207422536867622e1 -1.1207422536867622e1
0.5415 -1.1293271233137826e1 -1.1293271233137826e1
0.5419999999999999 -1.13808964768325e1 -1.13808964768325e1
0.5425 -1.1468437887340539e1 -1.1468437887340539e1
0.5429999999999999 -1.155607471603457e1 -1.155607471603457e1
0.5435 -1.1643426260916609e1 -1.1643426260916609e1
0.5439999999999999 -1.173360045470849e1 -1.173360045470849e1
0.5445 -1.182354225182075e1 -1.182354225182075e1
0.5449999999999999 -1.1914883627799323e1 -1.1914883627799323e1
0.5455 -1.200516713105048e1 -1.200516713105048e1
0.5459999999999999 -1.209759362647014e1 -1.209759362647014e1
0.5465 -1.2188763616730508e1 -1.2188763616730508e1
0.5469999999999999 -1.2282658340606073e1 -1.2282658340606073e1
0.5475 -1.2376044849577962e1 -1.2376044849577962e1
0.5479999999999999 -1.2468584883163881e1 -1.2468584883163881e1
0.5485 -1.2565052444412455e1 -1.2565052444412455e1
0.5489999999999999 -1.2660327082854334e1 -1.2660327082854334e1
0.5495 -1.2755670258983852e1 -1.2755670258983852e1
0.5499999999999999 -1.2852741712495341e1 -1.2852741712495341e1
0.5505 -1.2950336973820182e1 -1.2950336973820182e1
0.5509999999999999 -1.3047483369276275e1 -1.3047483369276275e1
0.5515 -1.3146993198825154e1 -1.3146993198825154e1
0.5519999999999999 -1.3246015283227049e1 -1.3246015283227049e1
0.5525 -1.3346850224915439e1 -1.3346850224915439e1
0.5529999999999999 -1.344629633812178e1 -1.344629633812178e1
0.5535 -1.3548091951601915e1 -1.3548091951601915e1
0.5539999999999999 -1.3648380282569402e1 -1.3648380282569402e1
0.5545 -1.3752975838084463e1 -1.3752975838084463e1
0.5549999999999999 -1.3856987094638722e1 -1.3856987094638722e1
0.5555 -1.3959730920374792e1 -1.3959730920374792e1
0.5559999999999999 -1.4063895277659636e1 -1.4063895277659636e1
0.5565 -1.4171633794034957e1 -1.4171633794034957e1
0.5569999999999999 -1.4277578433607001e1 -1.4277578433607001e1
0.5575 -1.4385531805131219e1 -1.4385531805131219e1
0.5579999999999999 -1.4492615911233539e1 -1.4492615911233539e1
0.5585 -1.4602309873076361e1 -1.4602309873076361e1
0.5589999999999999 -1.470953574921236e1 -1.470953574921236e1
0.5595 -1.4820184151734107e1 -1.4820184151734107e1
0.5599999999999999 -1.4930913421569809e1 -1.4930913421569809e1
0.5605 -1.504366280439785e1 -1.504366280439785e1
0.5609999999999999 -1.5154673281428355e1 -1.5154673281428355e1
0.5615 -1.5268452908016794e1 -1.5268452908016794e1
0.5619999999999999 -1.5383024298231017e1 -1.5383024298231017e1
0.5625 -1.549694803676925e1 -1.549694803676925e1
0.563 -1.5612194773215602e1 -1.5612194773215602e1
0.5635 -1.5730311244730498e1 -1.5730311244730498e1
0.564 -1.5847397783134735e1 -1.5847397783134735e1
0.5645 -1.5964311628197034e1 -1.5964311628197034e1
0.565 -1.6082491660018373e1 -1.6082491660018373e1
0.5655 -1.620213934530943e1 -1.620213934530943e1
0.566 -1.6325055623881095e1 -1.6325055623881095e1
0.5665 -1.6444701367260446e1 -1.6444701367260446e1
0.567 -1.6567460326881925e1 -1.6567460326881925e1
0.5675 -1.669089790910243e1 -1.669089790910243e1
0.568 -1.681618108069983e1 -1.681618108069983e1
0.5685 -1.6939854889576278e1 -1.6939854889576278e1
0.569 -1.706507569577138e1 -1.706507569577138e1
0.5695 -1.7191608652635065e1 -1.7191608652635065e1
0.57 -1.7319636428812597e1 -1.7319636428812597e1
0.5705 -1.7447417102010373e1 -1.7447417102010373e1
0.571 -1.7576449408680443e1 -1.7576449408680443e1
0.5715 -1.7705423611836746e1 -1.7705423611836746e1
0.572 -1.784002542062785e1 -1.784002542062785e1
0.5725 -1.7970015292156628e1 -1.7970015292156628e1
0.573 -1.8103682709799383e1 -1.8103682709799383e1
0.5735 -1.8237495904285193e1 -1.8237495904285193e1
0.574 -1.8373561335652308e1 -1.8373561335652308e1
0.5745 -1.850892482994436e1 -1.850892482994436e1
0.575 -1.8645505362382433e1 -1.8645505362382433e1
0.5755 -1.878247764548473e1 -1.878247764548473e1
0.576 -1.8921371416209464e1 -1.8921371416209464e1
0.5765 -1.9062994862108777e1 -1.9062994862108777e1
0.577 -1.9205143220458236e1 -1.9205143220458236e1
0.5775 -1.9346634079323163e1 -1.9346634079323163e1
0.578 -1.94896347578599e1 -1.94896347578599e1
0.5785 -1.9632397310152324e1 -1.9632397310152324e1
0.579 -1.977899215808952e1 -1.977899215808952e1
0.5794999999999999 -1.9925113393759826e1 -1.9925113393759826e1
0.58 -2.0073429038892524e1 -2.0073429038892524e1
0.5804999999999999 -2.022173122992694e1 -2.022173122992694e1
0.581 -2.0373833834835974e1 -2.0373833834835974e1
0.5814999999999999 -2.0524080973369333e1 -2.0524080973369333e1
0.582 -2.0675243098901543e1 -2.0675243098901543e1
0.5824999999999999 -2.083152853035858e1 -2.083152853035858e1
0.583 -2.0985755812514295e1 -2.0985755812514295e1
0.5834999999999999 -2.1140504711773925e1 -2.1140504711773925e1
0.584 -2.1297835711058493e1 -2.1297835711058493e1
0.5844999999999999 -2.145587816018337e1 -2.145587816018337e1
0.585 -2.1616537087889125e1 -2.1616537087889125e1
0.5854999999999999 -2.1779226994309962e1 -2.1779226994309962e1
0.586 -2.1941522925165597e1 -2.1941522925165597e1
0.5864999999999999 -2.2105424012012687e1 -2.2105424012012687e1
0.587 -2.2269600980451056e1 -2.2269600980451056e1
0.5874999999999999 -2.2436786779014934e1 -2.2436786779014934e1
0.588 -2.260574551840386e1 -2.260574551840386e1
0.5884999999999999 -2.2773375013915707e1 -2.2773375013915707e1
0.589 -2.2942890505070178e1 -2.2942890505070178e1
0.5894999999999999 -2.3115869161326142e1 -2.3115869161326142e1
0.59 -2.3290394414220597e1 -2.3290394414220597e1
0.5904999999999999 -2.3465409392679017e1 -2.3465409392679017e1
0.591 -2.364315218463093e1 -2.364315218463093e1
0.5914999999999999 -2.3819295716907842e1 -2.3819295716907842e1
0.592 -2.40004836193832e1 -2.40004836193832e1
0.5924999999999999 -2.418094903640917e1 -2.418094903640917e1
0.593 -2.4364315888541793e1 -2.4364315888541793e1
0.5934999999999999 -2.4547318485825823e1 -2.4547318485825823e1
0.594 -2.4733954636587665e1 -2.4733954636587665e1
0.5944999999999999 -2.4922184132098888e1 -2.4922184132098888e1
0.595 -2.510979565281809e1 -2.510979565281809e1
0.5954999999999999 -2.5300968390488602e1 -2.5300968390488602e1
0.596 -2.549341974028425e1 -2.549341974028425e1
0.5964999999999999 -2.5687057885960026e1 -2.5687057885960026e1
0.597 -2.5883200660423196e1 -2.5883200660423196e1
0.5974999999999999 -2.6080690772298336e1 -2.6080690772298336e1
0.598 -2.6280544931725895e1 -2.6280544931725895e1
0.5984999999999999 -2.6480218648242722e1 -2.6480218648242722e1
0.599 -2.668373720926797e1 -2.668373720926797e1
0.5994999999999999 -2.6886714362285826e1 -2.6886714362285826e1
0.6 -2.709310592814722e1 -2.709310592814722e1
0.6004999999999999 -2.7301638792411946e1 -2.7301638792411946e1
0.601 -2.75093750250719e1 -2.75093750250719e1
0.6014999999999999 -2.7722223021690066e1 -2.7722223021690066e1
0.602 -2.7936542582623357e1 -2.7936542582623357e1
0.6024999999999999 -2.8152634539037305e1 -2.8152634539037305e1
0.603 -2.8367586102123138e1 -2.8367586102123138e1
0.6034999999999999 -2.85882416290799e1 -2.85882416290799e1
0.604 -2.880843823188092e1 -2.880843823188092e1
0.6044999999999999 -2.903417862594801e1 -2.903417862594801e1
0.605 -2.9260652917711234e1 -2.9260652917711234e1
0.6054999999999999 -2.9487998830318467e1 -2.9487998830318467e1
0.606 -2.9720159625542003e1 -2.9720159625542003e1
0.6064999999999999 -2.995261305967619e1 -2.995261305967619e1
0.607 -3.0187791670517292e1 -3.0187791670517292e1
0.6074999999999999 -3.0423293356317792e1 -3.0423293356317792e1
0.608 -3.066255723349672e1 -3.066255723349672e1
0.6084999999999999 -3.0908405552355582e1 -3.0908405552355582e1
0.609 -3.1149863651992057e1 -3.1149863651992057e1
0.6094999999999999 -3.13986868176978e1 -3.13986868176978e1
0.61 -3.1648095481438524e1 -3.1648095481438524e1
0.6104999999999999 -3.1900258881384836e1 -3.1900258881384836e1
0.611 -3.21554814458625e1 -3.21554814458625e1
0.6114999999999999 -3.2411928994743214e1 -3.2411928994743214e1
0.612 -3.267059279404497e1 -3.267059279404497e1
0.6124999999999999 -3.293517864266163e1 -3.293517864266163e1
0.613 -3.32029795824435e1 -3.32029795824435e1
0.6134999999999999 -3.3468360552400775e1 -3.3468360552400775e1
0.614 -3.374251735086022e1 -3.374251735086022e1
0.6144999999999999 -3.401435437241002e1 -3.401435437241002e1
0.615 -3.4292176339728705e1 -3.4292176339728705e1
0.6154999999999999 -3.45690879967758e1 -3.45690879967758e1
0.616 -3.4853480368942876e1 -3.4853480368942876e1
0.6164999999999999 -3.514061198671447e1 -3.514061198671447e1
0.617 -3.543280721538371e1 -3.543280721538371e1
0.6174999999999999 -3.572757349590005e1 -3.572757349590005e1
0.618 -3.602158415102644e1 -3.602158415102644e1
0.6184999999999999 -3.632385270854842e1 -3.632385270854842e1
0.619 -3.6626476640790536e1 -3.6626476640790536e1
0.6194999999999999 -3.693509809272404e1 -3.693509809272404e1
0.62 -3.724807640498806e1 -3.724807640498806e1
0.6204999999999999 -3.756329809148405e1 -3.756329809148405e1
0.621 -3.7884811238435525e1 -3.7884811238435525e1
0.6214999999999999 -3.820916502799013e1 -3.820916502799013e1
0.622 -3.8537814842196205e1 -3.8537814842196205e1
0.6224999999999999 -3.887132635781722e1 -3.887132635781722e1
0.623 -3.921167434060202e1 -3.921167434060202e1
0.6234999999999999 -3.955968191471242e1 -3.955968191471242e1
0.624 -3.990829015038184e1 -3.990829015038184e1
0.6244999999999999 -4.026343141055417e1 -4.026343141055417e1
0.625 -4.0626358656057384e1 -4.0626358656057384e1
