# Supplementary material for: Large-deviations of disease spreading dynamics with vaccination
Source: PLoS One. 2023 Jul 10;18(7):e0287932. doi: 10.1371/journal.pone.0287932 (PMC10332629; doi:10.1371/journal.pone.0287932)
Supplement: S1 Data — (GZ) [file pone.0287932.s002.gz › DATA/fig2/b/ring_adaptive_cluster.dat]

#vaccinated_nodes nodes_in_cluster_of_first_infected error
1 3199.00125 0.001248437911272049
2 3198.0033 0.0032891109585762024
3 3197.00525 0.005222436040639877
4 3196.00745 0.007394496351480484
5 3195.0093 0.009213509038090706
6 3194.01065 0.010536577552556992
7 3193.0119 0.011758390814065933
8 3192.01355 0.013366397470235825
9 3191.01505 0.014823498204350471
10 3190.0166 0.016324440017342567
11 3189.0183 0.017965108156204224
12 3188.02 0.019700000062584877
13 3187.02115 0.020802678540349007
14 3186.0227 0.02228470891714096
15 3185.02365 0.02329067699611187
16 3184.02495 0.024527497589588165
17 3183.0265 0.026097750291228294
18 3182.028 0.027616001665592194
19 3181.02925 0.028794437646865845
20 3180.03095 0.03049209900200367
21 3179.0321 0.03156958892941475
22 3178.03385 0.03340417891740799
23 3177.0353 0.03475390933454037
24 3176.03715 0.03666987642645836
25 3175.0385 0.038117749616503716
26 3174.03995 0.03955399990081787
27 3173.0411 0.04081078991293907
28 3172.04275 0.042622437700629234
29 3171.0442 0.04414636269211769
30 3170.04585 0.04564777761697769
31 3169.04775 0.047469936311244965
32 3168.0496 0.04923984035849571
33 3167.05115 0.05083367973566055
34 3166.0523 0.05206471122801304
35 3165.05365 0.05337167903780937
36 3164.0551 0.05486398935317993
37 3163.0565 0.05610774829983711
38 3162.05845 0.05813359655439854
39 3161.0601 0.05978798866271973
40 3160.0615 0.06111775152385235
41 3159.06285 0.0624998789280653
42 3158.0644 0.06395263783633709
43 3157.0661 0.06563078984618187
44 3156.06785 0.06724637933075428
45 3155.06905 0.06838209740817547
46 3154.0707 0.06980150938034058
47 3153.0721 0.07100159116089344
48 3152.07385 0.0731961764395237
49 3151.07535 0.0745723769068718
50 3150.0768 0.07590176165103912
51 3149.0783 0.07746910862624645
52 3148.08 0.07890000008046627
53 3147.0813 0.08009031042456627
54 3146.0833 0.08206111192703247
55 3145.0848 0.08340895920991898
56 3144.08665 0.08534177578985691
57 3143.0885 0.08716775104403496
58 3142.0904 0.08902784064412117
59 3141.0916 0.09040943719446659
60 3140.0932 0.09181376174092293
61 3139.09475 0.09337243624031544
62 3138.09565 0.09420107677578926
63 3137.0971 0.09547159075737
64 3136.0988 0.0968385599553585
65 3135.1003 0.09833990968763828
66 3134.1018 0.099636759608984
67 3133.10335 0.1010687779635191
68 3132.10525 0.10257243737578392
69 3131.1066 0.1039364393800497
70 3130.10765 0.10496147908270359
71 3129.1095 0.10670975036919117
72 3128.11095 0.10794009827077389
73 3127.11245 0.10930499620735645
74 3126.1144 0.11101264134049416
75 3125.1163 0.11297430843114853
76 3124.11805 0.11441419646143913
77 3123.1193 0.11576751060783863
78 3122.12035 0.11656587570905685
79 3121.1216 0.11771344020962715
80 3120.12325 0.11915943771600723
81 3119.1244 0.12052463926374912
82 3118.1255 0.1217497494071722
83 3117.1272 0.12342016026377678
84 3116.1287 0.12473630905151367
85 3115.13065 0.12668057717382908
86 3114.1323 0.12809670716524124
87 3113.1336 0.1297510378062725
88 3112.13555 0.13167619705200195
89 3111.1371 0.13320359028875828
90 3110.1385 0.1345177497714758
91 3109.1397 0.13568390905857086
92 3108.14085 0.13671127893030643
93 3107.1425 0.13819375075399876
94 3106.14385 0.1393571775406599
95 3105.1453 0.1407879088073969
96 3104.14715 0.1428968794643879
97 3103.1488 0.14455856010317802
98 3102.15045 0.1462147980928421
99 3101.1516 0.14741743914783
100 3100.153 0.14859100058674812
101 3099.1548 0.1502369623631239
102 3098.156 0.15126399882137775
103 3097.1574 0.15262524038553238
104 3096.15945 0.1544256955385208
105 3095.1612 0.1564145591109991
106 3094.1628 0.1578961592167616
107 3093.16445 0.15940619632601738
108 3092.16605 0.16107739880681038
109 3091.1677 0.16247671097517014
110 3090.16885 0.1635396759957075
111 3089.1701 0.16466599144041538
112 3088.17205 0.16704879701137543
113 3087.17315 0.1681690774857998
114 3086.1744 0.16928463988006115
115 3085.17555 0.17033219896256924
116 3084.1772 0.17160015925765038
117 3083.1787 0.17276631109416485
118 3082.1801 0.1739639900624752
119 3081.18145 0.1756258960813284
120 3080.1824 0.17643024027347565
121 3079.1842 0.17807035893201828
122 3078.18605 0.17973539792001247
123 3077.18795 0.1818247977644205
124 3076.1895 0.18338974937796593
125 3075.19065 0.18470257706940174
126 3074.19205 0.18596679531037807
127 3073.1936 0.18721903860569
128 3072.1951 0.1885359901934862
129 3071.1965 0.18998775072395802
130 3070.198 0.19169600121676922
131 3069.19995 0.19386999681591988
132 3068.2018 0.19577676057815552
133 3067.2032 0.19730976037681103
134 3066.2048 0.1987569611519575
135 3065.20665 0.20074577815830708
136 3064.20825 0.20218193717300892
137 3063.2095 0.20330975204706192
138 3062.21095 0.20465009659528732
139 3061.21295 0.20640229620039463
140 3060.21465 0.20787537842988968
141 3059.2162 0.20925755985081196
142 3058.21805 0.21070419810712337
143 3057.2201 0.212455989792943
144 3056.22185 0.21473257802426815
145 3055.223 0.21567099913954735
146 3054.22465 0.21728237718343735
147 3053.2266 0.21895244158804417
148 3052.2281 0.22027038969099522
149 3051.22965 0.2215108759701252
150 3050.23125 0.22277343831956387
151 3049.23285 0.22423087805509567
152 3048.2348 0.22586895897984505
153 3047.23625 0.22773593664169312
154 3046.2377 0.22889870963990688
155 3045.23895 0.23025289736688137
156 3044.2408 0.2317153587937355
157 3043.2424 0.23314223997294903
158 3042.24385 0.23438717983663082
159 3041.24565 0.23570607788860798
160 3040.2466 0.23628843948245049
161 3039.24845 0.23772259801626205
162 3038.24995 0.23897499777376652
163 3037.25185 0.2404215782880783
164 3036.25355 0.24196239933371544
165 3035.25535 0.243646377697587
166 3034.2569 0.2455023918300867
167 3033.2581 0.24658438935875893
168 3032.26015 0.24817197769880295
169 3031.2616 0.2490654420107603
170 3030.2627 0.24998870864510536
171 3029.2641 0.2509511914104223
172 3028.266 0.25294399820268154
173 3027.2679 0.25452959164977074
174 3026.26935 0.255400575697422
175 3025.27095 0.25663609616458416
176 3024.27255 0.2580664958804846
177 3023.27385 0.2590561769902706
178 3022.2754 0.2603548411279917
179 3021.27645 0.2612253986299038
180 3020.2778 0.2627271618694067
181 3019.2791 0.2638031877577305
182 3018.28035 0.2651538774371147
183 3017.2821 0.2669195905327797
184 3016.2837 0.26861430890858173
185 3015.2852 0.2699609622359276
186 3014.28695 0.2716096956282854
187 3013.2889 0.2728367894887924
188 3012.2899 0.27345798909664154
189 3011.2915 0.27472775243222713
190 3010.2931 0.2758923899382353
191 3009.29485 0.27761347591876984
192 3008.29645 0.2791673969477415
193 3007.29795 0.28037579730153084
194 3006.29965 0.28155987709760666
195 3005.3013 0.28291830979287624
196 3004.3027 0.28447270952165127
197 3003.3048 0.2869969606399536
198 3002.3062 0.28814155980944633
199 3001.3078 0.2894591595977545
200 3000.3103 0.2917139083147049
201 2999.31135 0.2930111773312092
202 2998.3127 0.29401871003210545
203 2997.31485 0.2960194759070873
204 2996.3165 0.29772775061428547
205 2995.3181 0.299412390217185
206 2994.31965 0.3010738790035248
207 2993.32115 0.3025126773864031
208 2992.32225 0.3032049350440502
209 2991.32355 0.3042653985321522
210 2990.32565 0.3062020745128393
211 2989.32725 0.3083574380725622
212 2988.3284 0.30935344099998474
213 2987.3301 0.3105339892208576
214 2986.3318 0.31240876019001007
215 2985.334 0.3139440007507801
216 2984.33605 0.3159203976392746
217 2983.3374 0.3172612413764
218 2982.3391 0.3185111880302429
219 2981.3409 0.3201871905475855
220 2980.3425 0.321493748575449
221 2979.34395 0.32294839806854725
222 2978.3459 0.32505319081246853
223 2977.3472 0.32625215873122215
224 2976.34885 0.32765367813408375
225 2975.35005 0.32811499759554863
226 2974.35135 0.32920317724347115
227 2973.35285 0.3305468764156103
228 2972.35435 0.3316860757768154
229 2971.35545 0.33270529843866825
230 2970.35685 0.33400807715952396
231 2969.35815 0.33527857810258865
232 2968.35965 0.33630187809467316
233 2967.3617 0.33807311207056046
234 2966.36305 0.3388446979224682
235 2965.36415 0.3393447771668434
236 2964.3658 0.34049035981297493
237 2963.3673 0.3419907111674547
238 2962.369 0.34333899803459644
239 2961.37035 0.3451908752322197
240 2960.3718 0.34666476026177406
241 2959.37295 0.34725829772651196
242 2958.37425 0.3482869379222393
243 2957.37635 0.3502106759697199
244 2956.3781 0.35184039175510406
245 2955.3792 0.35230736061930656
246 2954.381 0.3533389996737242
247 2953.3824 0.3542702402919531
248 2952.38385 0.35560917668044567
249 2951.3853 0.3566439114511013
250 2950.3872 0.35837615840137005
251 2949.38885 0.35974567756056786
252 2948.3904 0.3616878390312195
253 2947.392 0.3630360011011362
254 2946.3934 0.364536439999938
255 2945.3953 0.36613791063427925
256 2944.3968 0.3674497604370117
257 2943.39855 0.3689078986644745
258 2942.40025 0.3703499361872673
259 2941.4023 0.3722547087818384
260 2940.4039 0.373264791443944
261 2939.4058 0.37542635947465897
262 2938.40685 0.3764230776578188
263 2937.4089 0.3781007919460535
264 2936.41035 0.37946287728846073
265 2935.41205 0.3805647976696491
266 2934.41435 0.3816640768200159
267 2933.416 0.38334399834275246
268 2932.4175 0.38489375077188015
269 2931.419 0.3859390001744032
270 2930.4201 0.38711599074304104
271 2929.42135 0.3882141765207052
272 2928.4226 0.389009241014719
273 2927.4244 0.3905846420675516
274 2926.42645 0.39189039915800095
275 2925.4278 0.39298716001212597
276 2924.42905 0.3948660958558321
277 2923.4308 0.3962113596498966
278 2922.43255 0.3980504982173443
279 2921.43405 0.3991505987942219
280 2920.4361 0.40061678923666477
281 2919.43835 0.4023992773145437
282 2918.4402 0.40462395921349525
283 2917.4418 0.4054127596318722
284 2916.44355 0.4068133980035782
285 2915.44485 0.4076584782451391
286 2914.4469 0.4094803910702467
287 2913.44905 0.41160409711301327
288 2912.451 0.4137989990413189
289 2911.453 0.41569099947810173
290 2910.4548 0.4173569604754448
291 2909.4565 0.4187077507376671
292 2908.45815 0.42014857940375805
293 2907.46015 0.4215119779109955
294 2906.4617 0.4228331111371517
295 2905.46325 0.4239494390785694
296 2904.4647 0.4252539090812206
297 2903.46645 0.4263743981719017
298 2902.46825 0.42749193869531155
299 2901.4697 0.4288819096982479
300 2900.47135 0.4295791797339916
301 2899.4733 0.4313871096819639
302 2898.4756 0.4336046390235424
303 2897.4773 0.43538470938801765
304 2896.47905 0.4368610978126526
305 2895.4804 0.43841584026813507
306 2894.48225 0.4401849377900362
307 2893.484 0.44124399963766336
308 2892.4855 0.4418897517025471
309 2891.4872 0.4432361600920558
310 2890.48875 0.44467343762516975
311 2889.4903 0.4460059106349945
312 2888.49145 0.44662689696997404
313 2887.4924 0.44714223872870207
314 2886.49405 0.44856459833681583
315 2885.4952 0.44917696062475443
316 2884.49695 0.45059069618582726
317 2883.4982 0.4519967595115304
318 2882.4998 0.45299995969980955
319 2881.501 0.4535989984869957
320 2880.5021 0.45449558924883604
321 2879.50315 0.4548900779336691
322 2878.505 0.45687499921768904
323 2877.50675 0.45815443713217974
324 2876.5085 0.45952775049954653
325 2875.5105 0.4607897512614727
326 2874.5121 0.4626535903662443
327 2873.51375 0.46371093671768904
328 2872.5147 0.46428390964865685
329 2871.5161 0.4652407905086875
330 2870.5178 0.4665831597521901
331 2869.51985 0.46790597680956125
332 2868.52165 0.4690312761813402
333 2867.5235 0.4701477512717247
334 2866.5247 0.47098991088569164
335 2865.52655 0.47229509707540274
336 2864.52835 0.4734962768852711
337 2863.5303 0.4749819105491042
338 2862.53175 0.4762919368222356
339 2861.5333 0.47739110980182886
340 2860.5346 0.4782028403133154
341 2859.5359 0.4794111903756857
342 2858.53735 0.4807049771770835
343 2857.5389 0.48198678996413946
344 2856.5404 0.48336784075945616
345 2855.54195 0.4849401982501149
346 2854.5439 0.48677278961986303
347 2853.54595 0.4888885961845517
348 2852.5477 0.4903247095644474
349 2851.54915 0.4914842788130045
350 2850.5507 0.4928295109421015
351 2849.5521 0.4941855911165476
352 2848.5532 0.49556976091116667
353 2847.555 0.4963750010356307
354 2846.55655 0.49750209879130125
355 2845.55815 0.49851857870817184
356 2844.5596 0.4999478394165635
357 2843.5612 0.5007545594125986
358 2842.56285 0.5019498784095049
359 2841.56455 0.503033297136426
360 2840.56535 0.5038293786346912
361 2839.56725 0.5051774373278022
362 2838.5686 0.5059940395876765
363 2837.5703 0.5071579106152058
364 2836.5718 0.5089447591453791
365 2835.57335 0.509819776751101
366 2834.5755 0.5116997500881553
367 2833.5773 0.5132247107103467
368 2832.57895 0.5144668966531754
369 2831.5807 0.5156875103712082
370 2830.5826 0.5163772385567427
371 2829.5834 0.5170444399118423
372 2828.5849 0.517791991122067
373 2827.5862 0.5186695586889982
374 2826.5879 0.5195735897868872
375 2825.58935 0.5205165762454271
376 2824.59095 0.5218280982226133
377 2823.59205 0.5225267959758639
378 2822.5941 0.5239451918751001
379 2821.5954 0.5245988396927714
380 2820.59685 0.5254200780764222
381 2819.5982 0.526856760494411
382 2818.5997 0.5277599086984992
383 2817.60125 0.5286484370008111
384 2816.60275 0.5291424375027418
385 2815.60425 0.5304319383576512
386 2814.60615 0.531732177361846
387 2813.60785 0.5330683784559369
388 2812.60925 0.5339644383639097
389 2811.61095 0.5362900989130139
390 2810.61275 0.5379874389618635
391 2809.6142 0.5391583601012826
392 2808.6162 0.5407975595444441
393 2807.6177 0.541746711358428
394 2806.61975 0.5424599386751652
395 2805.62115 0.5429226774722338
396 2804.6224 0.5443182392045856
397 2803.624 0.5454240012913942
398 2802.62545 0.5469622975215316
399 2801.6273 0.5478947097435594
400 2800.62905 0.5498460978269577
401 2799.63085 0.5516782775521278
402 2798.6322 0.5527231600135565
403 2797.6339 0.5535707902163267
404 2796.6356 0.5544126396998763
405 2795.63735 0.5551349772140384
406 2794.63925 0.555809436365962
407 2793.64095 0.5574330976232886
408 2792.64255 0.5575794978067279
409 2791.644 0.5580640006810427
410 2790.64575 0.5593569371849298
411 2789.6472 0.5598321603611112
412 2788.6489 0.5618287893012166
413 2787.6501 0.562769990414381
414 2786.65145 0.563562897965312
415 2785.6528 0.5640521608293056
416 2784.6547 0.5647679092362523
417 2783.65575 0.5652419375255704
418 2782.65735 0.5666409777477384
419 2781.6587 0.5676143104210496
420 2780.66025 0.5689199380576611
421 2779.6619 0.5702883899211884
422 2778.6634 0.5710004400461912
423 2777.66475 0.5715574380010366
424 2776.66635 0.5717276781797409
425 2775.6687 0.5730403093621135
426 2774.67 0.5737999994307756
427 2773.6717 0.5750191109254956
428 2772.6732 0.5760017586871982
429 2771.6747 0.5767799094319344
430 2770.67635 0.578400676138699
431 2769.67785 0.57926937751472
432 2768.67975 0.5813899384811521
433 2767.68125 0.5826484374701977
434 2766.6831 0.5838743885979056
435 2765.68475 0.584867438301444
436 2764.68645 0.5865363962948322
437 2763.6877 0.586868709884584
438 2762.6896 0.5882518393918872
439 2761.6913 0.5895043099299073
440 2760.69305 0.590931698679924
441 2759.6943 0.5911475094035268
442 2758.69625 0.5917859375476837
443 2757.69775 0.5923949386924505
444 2756.69885 0.5930586764588952
445 2755.70055 0.5949796969071031
446 2754.70205 0.5958757987245917
447 2753.703 0.596390999853611
448 2752.70425 0.5971819385886192
449 2751.706 0.5986639996990561
450 2750.7075 0.6002437500283122
451 2749.7095 0.6019097501412034
452 2748.71165 0.6030042758211493
453 2747.7132 0.603245759382844
454 2746.71415 0.6039397791028023
455 2745.7159 0.605187188833952
456 2744.7179 0.606719589792192
457 2743.7196 0.6074758404865861
458 2742.7211 0.6085147885605693
459 2741.72265 0.6091269766911864
460 2740.7242 0.6106343595311046
461 2739.7262 0.6118335593491793
462 2738.72725 0.6121574379503727
463 2737.72895 0.6135818967595696
464 2736.7303 0.6147619094699621
465 2735.732 0.6159760002046824
466 2734.734 0.6178440004587173
467 2733.73555 0.6192161981016397
468 2732.73725 0.6206124369055033
469 2731.7391 0.6216311911121011
470 2730.74045 0.622083798982203
471 2729.74195 0.6234601968899369
472 2728.74365 0.6242346782237291
473 2727.7456 0.6250806394964457
474 2726.74685 0.6263650776818395
475 2725.74855 0.627922898158431
476 2724.7508 0.628699361346662
477 2723.75265 0.6308679785579443
478 2722.7544 0.6330806408077478
479 2721.75625 0.6341359382495284
480 2720.7578 0.6354391602799296
481 2719.7592 0.6357153607532382
482 2718.76145 0.6371438968926668
483 2717.763 0.6377310007810593
484 2716.7648 0.6392809608951211
485 2715.7661 0.6403907909989357
486 2714.7679 0.6414295909926295
487 2713.76935 0.6430505774915218
488 2712.7711 0.6439047902822495
489 2711.7731 0.6451163906604052
490 2710.7746 0.6460948381572962
491 2709.77635 0.6477306773886085
492 2708.7779 0.6495715901255608
493 2707.78 0.6511999992653728
494 2706.78125 0.6519984379410744
495 2705.78265 0.6530089769512415
496 2704.7843 0.6536735109984875
497 2703.78605 0.6557753970846534
498 2702.78805 0.6570271970704198
499 2701.7896 0.6577318403869867
500 2700.79085 0.6589062782004476
501 2699.79255 0.6600144971162081
502 2698.7942 0.6612463602796197
503 2697.7957 0.6619615098461509
504 2696.7969 0.6622503912076354
505 2695.79865 0.6635081758722663
506 2694.7999 0.665159990079701
507 2693.80115 0.6654086783528328
508 2692.8027 0.6661727083846927
509 2691.80425 0.6673319367691875
510 2690.80635 0.6684496784582734
511 2689.8079 0.6691975919529796
512 2688.80975 0.670354938134551
513 2687.8109 0.6712411902844906
514 2686.81255 0.6722124963998795
515 2685.8141 0.6732411896809936
516 2684.81535 0.6742543783038855
517 2683.8167 0.6755011109635234
518 2682.81805 0.6762441983446479
519 2681.81955 0.6780877970159054
520 2680.8211 0.6793947890400887
521 2679.82225 0.6809549368917942
522 2678.8237 0.6820183098316193
523 2677.8254 0.6831148387864232
524 2676.82705 0.6840382982045412
525 2675.82835 0.6851862790063024
526 2674.8297 0.6864979118108749
527 2673.8313 0.6876403111964464
528 2672.8331 0.6894443910568953
529 2671.83455 0.6905762972310185
530 2670.83575 0.6912719365209341
531 2669.8372 0.6926961606368423
532 2668.83835 0.693119278177619
533 2667.83985 0.6941019790247083
534 2666.84095 0.6951530985534191
535 2665.84245 0.6954279961064458
536 2664.84405 0.6961295967921615
537 2663.84565 0.6976260766386986
538 2662.8476 0.6983742397278547
539 2661.8493 0.6998895108699799
540 2660.8504 0.7009198414161801
541 2659.8521 0.702125589363277
542 2658.8537 0.7031963095068932
543 2657.85525 0.7041974375024438
544 2656.85675 0.7052294379100204
545 2655.85845 0.7065135966986418
546 2654.85985 0.7077079778537154
547 2653.8612 0.7079345611855388
548 2652.8632 0.7102857613936067
549 2651.86505 0.7114384984597564
550 2650.8669 0.712184390053153
551 2649.8684 0.7133814403787255
552 2648.87 0.7140000006183982
553 2647.8712 0.7141105597838759
554 2646.87295 0.7148082982748747
555 2645.87415 0.7155117765069008
556 2644.87605 0.7174863982945681
557 2643.87765 0.7186804777011275
558 2642.87945 0.7205176977440715
559 2641.8813 0.7212103102356195
560 2640.88255 0.7219554977491498
561 2639.88415 0.7227287786081433
562 2638.88605 0.7234653970226645
563 2637.8877 0.7253887094557285
564 2636.88935 0.7260065777227283
565 2635.89055 0.7267706971615553
566 2634.89255 0.7280044974759221
567 2633.8941 0.7286851899698377
568 2632.89565 0.7306610783562064
569 2631.8974 0.7318732412531972
570 2630.8986 0.7326180394738913
571 2629.90005 0.7340599969029427
572 2628.9014 0.7354780388996005
573 2627.90295 0.7364312969148159
574 2626.90415 0.7380627784878016
575 2625.90535 0.7389913778752089
576 2624.907 0.7401509992778301
577 2623.90845 0.7410685978829861
578 2622.90965 0.7414868772029877
579 2621.911 0.7418790003284812
580 2620.9123 0.7433087099343538
581 2619.91415 0.7445797771215439
582 2618.91555 0.7457181960344315
583 2617.91705 0.7473692977800965
584 2616.91845 0.7483995966613293
585 2615.91965 0.7487938785925508
586 2614.92105 0.7500168979167938
587 2613.9226 0.7519092410802841
588 2612.92415 0.7529967790469527
589 2611.9254 0.7543348390609026
590 2610.92695 0.7558136973530054
591 2609.92865 0.757059178315103
592 2608.93015 0.7576709762215614
593 2607.93135 0.7593371784314513
594 2606.93295 0.7605542978271842
595 2605.93425 0.7608269387856126
596 2604.93615 0.762473177164793
597 2603.93705 0.7630872968584299
598 2602.9384 0.7630054401233792
599 2601.94035 0.7642918778583407
600 2600.9419 0.7651243908330798
601 2599.9438 0.7658415604382753
602 2598.9455 0.7669297512620687
603 2597.947 0.768690999597311
604 2596.94895 0.7703438978642225
605 2595.95075 0.7720244377851486
606 2594.952 0.772495998069644
607 2593.9536 0.773847040720284
608 2592.9549 0.774565989151597
609 2591.95645 0.7760533969849348
610 2590.9585 0.7774777496233582
611 2589.9603 0.778623909689486
612 2588.96195 0.7802021978422999
613 2587.9636 0.7809750400483608
614 2586.96525 0.7835424365475774
615 2585.9672 0.784924159757793
616 2584.9687 0.785620310343802
617 2583.9703 0.787017909809947
618 2582.9718 0.7881047604605556
619 2581.97285 0.788512877188623
620 2580.9746 0.7893548402935266
621 2579.9766 0.7907524397596717
622 2578.9782 0.7914247596636415
623 2577.9803 0.7920119091868401
624 2576.982 0.7926759999245405
625 2575.984 0.793843999505043
626 2574.9857 0.7949955090880394
627 2573.98705 0.7956822970882058
628 2572.9883 0.796563109382987
629 2571.98965 0.797042878344655
630 2570.99125 0.7977734375745058
631 2569.9927 0.7986467117443681
632 2568.99415 0.8002157770097256
633 2567.9955 0.8009797502309084
634 2566.9975 0.8020937498658895
635 2565.99885 0.8032486774027348
636 2565.0003 0.8039999091997743
637 2564.0016 0.8051974391564727
638 2563.00315 0.806040077470243
639 2562.00475 0.8064274368807673
640 2561.00635 0.8071096763014793
641 2560.00755 0.8080929992720485
642 2559.0092 0.8089153608307242
643 2558.0107 0.809385510161519
644 2557.01215 0.8096023770049214
645 2556.01365 0.8108636783435941
646 2555.01515 0.8117204764857888
647 2554.01675 0.8126694383099675
648 2553.01875 0.8137984359636903
649 2552.0203 0.8146879095584154
650 2551.022 0.8158160001039505
651 2550.0239 0.817028789781034
652 2549.02545 0.8180022966116667
653 2548.0268 0.8183817593380809
654 2547.02845 0.8192405989393592
655 2546.0303 0.8202819097787142
656 2545.032 0.8214759984984994
657 2544.0336 0.8221710389479995
658 2543.0351 0.8230679892003536
659 2542.03665 0.8240067772567272
660 2541.03815 0.824394578114152
661 2540.03965 0.8245778772979975
662 2539.0409 0.8248271895572543
663 2538.0423 0.8257107092067599
664 2537.04385 0.8264271775260568
665 2536.0457 0.8275115098804235
666 2535.0475 0.8291437495499849
667 2534.0487 0.8295283112674952
668 2533.05 0.8298999983817339
669 2532.0512 0.8306785607710481
670 2531.05285 0.8315568780526519
671 2530.05465 0.8326633768156171
672 2529.056 0.8336640000343323
673 2528.0575 0.8345937505364418
674 2527.0589 0.8344307905063033
675 2526.06045 0.8349957978352904
676 2525.06235 0.8365624761208892
677 2524.06395 0.8377603963017464
678 2523.06545 0.8390662977471948
679 2522.06745 0.8404004974290729
680 2521.069 0.8410390000790358
681 2520.07035 0.841000878252089
682 2519.07175 0.841801936738193
683 2518.07325 0.8425844386219978
684 2517.07465 0.8432773780077696
685 2516.07675 0.8451594365760684
686 2515.07825 0.8455269373953342
687 2514.0799 0.8467159895226359
688 2513.082 0.8485760008916259
689 2512.0834 0.8492444399744272
690 2511.08475 0.8503674371168017
691 2510.08695 0.852289698086679
692 2509.08835 0.8538442775607109
693 2508.09025 0.8552049370482564
694 2507.0918 0.8559727594256401
695 2506.09305 0.8564916979521513
696 2505.09455 0.8571102982386947
697 2504.09605 0.8580243969336152
698 2503.0974 0.8593132393434644
699 2502.09885 0.85967867821455
700 2501.1001 0.8605799889191985
701 2500.102 0.8613960007205606
702 2499.10315 0.8628100780770183
703 2498.10445 0.8632401982322335
704 2497.10615 0.8642821768298745
705 2496.10785 0.8648183783516288
706 2495.10955 0.8662487966939807
707 2494.11105 0.8668178981170058
708 2493.1123 0.8682887107133865
709 2492.1132 0.8687857603654265
710 2491.11475 0.8692824365571141
711 2490.11645 0.86988939717412
712 2489.11825 0.8702669376507401
713 2488.11955 0.8703577974811196
714 2487.1211 0.8719347910955548
715 2486.123 0.8722710004076362
716 2485.1247 0.8729499103501439
717 2484.126 0.8735239990055561
718 2483.12765 0.8741554785519838
719 2482.12965 0.8755408776924014
720 2481.13155 0.8769445968791842
721 2480.13345 0.8781410986557603
722 2479.13535 0.8793303770944476
723 2478.1367 0.8798131104558706
724 2477.138 0.8804560005664825
725 2476.13945 0.8811036963015795
726 2475.14115 0.8823266783729196
727 2474.14295 0.8821152979508042
728 2473.14425 0.8826419385150075
729 2472.14605 0.8832193985581398
730 2471.148 0.8848959999158978
731 2470.14925 0.8854744378477335
732 2469.15065 0.8870545774698257
733 2468.1524 0.8872742401435971
734 2467.1542 0.8883223598822951
735 2466.15545 0.8881852962076664
736 2465.1569 0.8890823908150196
737 2464.1584 0.8896094411611557
738 2463.1603 0.890303909778595
739 2462.1615 0.8912177486345172
740 2461.16305 0.892664697021246
741 2460.16475 0.8943074373528361
742 2459.1667 0.8951111081987619
743 2458.16845 0.896274596452713
744 2457.1696 0.8963358392938972
745 2456.1709 0.8970931898802519
746 2455.1727 0.8977747103199363
747 2454.17445 0.8986171968281269
748 2453.17655 0.8997800964862108
749 2452.178 0.9009160008281469
750 2451.179 0.9009589990600944
751 2450.18075 0.9018794372677803
752 2449.18245 0.9031619988381863
753 2448.1838 0.9032175606116652
754 2447.1852 0.9046009602025151
755 2446.18715 0.905624876730144
756 2445.18885 0.9065856775268912
757 2444.1906 0.9067716402933002
758 2443.1922 0.9073591604828835
759 2442.1937 0.90778031013906
760 2441.1951 0.9081359906122088
761 2440.19665 0.908778777346015
762 2439.19875 0.909948437474668
763 2438.2 0.9108000006526709
764 2437.20185 0.9120065784081817
765 2436.2029 0.9122315896674991
766 2435.20475 0.9140274375677109
767 2434.2065 0.9148577507585287
768 2433.2084 0.9158694399520755
769 2432.2099 0.916841990314424
770 2431.2113 0.9178523104637861
771 2430.2127 0.9196587102487683
772 2429.214 0.9206039998680353
773 2428.21575 0.9216019380837679
774 2427.21715 0.9219958782196045
775 2426.21885 0.9228546768426895
776 2425.22015 0.9231839766725898
777 2424.22165 0.9242212772369385
778 2423.2229 0.9238155893981457
779 2422.22415 0.9242067774757743
780 2421.22555 0.9253771966323256
781 2420.22725 0.927207438275218
782 2419.22905 0.9277860978618264
783 2418.23065 0.9285505777224898
784 2417.23235 0.9288634769618511
785 2416.23415 0.9307237770408392
786 2415.23565 0.9312190767377615
787 2414.2372 0.9319361597299576
788 2413.2391 0.9325311910361052
789 2412.2404 0.9332078387960792
790 2411.2418 0.9345327615737915
791 2410.24335 0.9352307766675949
792 2409.24515 0.9363514771685004
793 2408.2468 0.9374897601082921
794 2407.2483 0.9381471090018749
795 2406.24995 0.9385749977082014
796 2405.2517 0.9394471114501357
797 2404.25345 0.9398130970075727
798 2403.25495 0.9409504970535636
799 2402.25615 0.9421371761709452
800 2401.2576 0.9432422406971455
801 2400.2595 0.9441597489640117
802 2399.2613 0.9441223088651896
803 2398.26245 0.9443699968978763
804 2397.26435 0.9453690778464079
805 2396.2662 0.9454375598579645
806 2395.2681 0.9460223913192749
807 2394.2694 0.9461236391216516
808 2393.2706 0.9474756410345435
809 2392.2723 0.9490527091547847
810 2391.27365 0.9489656779915094
811 2390.27545 0.9502772968262434
812 2389.2768 0.9506817599758506
813 2388.27805 0.951538197696209
814 2387.2796 0.9524238407611847
815 2386.2812 0.9539265604689717
816 2385.28275 0.9542024377733469
817 2384.2841 0.9548871908336878
818 2383.2856 0.9552326388657093
819 2382.2875 0.9557437505573034
820 2381.2892 0.9563633594661951
821 2380.2905 0.9572097500786185
822 2379.2927 0.9581267107278109
823 2378.294 0.9590640012174845
824 2377.29565 0.9601410767063498
825 2376.29675 0.9610894378274679
826 2375.2979 0.9618555903434753
827 2374.29975 0.9630999369546771
828 2373.3014 0.9645580407232046
829 2372.3028 0.9653121596202254
830 2371.30445 0.9663601974025369
831 2370.30575 0.9670669380575418
832 2369.3073 0.9673667103052139
833 2368.3088 0.9681425616145134
834 2367.3109 0.9696411900222301
835 2366.31255 0.970662496984005
836 2365.31445 0.9719711979851127
837 2364.31625 0.9727359376847744
838 2363.31765 0.9743484770879149
839 2362.3196 0.9753558412194252
840 2361.32125 0.9756484376266599
841 2360.32325 0.9778594374656677
842 2359.3249 0.9781399900093675
843 2358.32625 0.9786109365522861
844 2357.3278 0.9788471600040793
845 2356.32965 0.9794808775186539
846 2355.33065 0.9801205787807703
847 2354.333 0.9798109997063875
848 2353.33475 0.97949243709445
849 2352.3362 0.9807695588096976
850 2351.33775 0.981874936260283
851 2350.3396 0.9833718407899141
852 2349.34195 0.9842201974242926
853 2348.3437 0.986270310357213
854 2347.34565 0.9879760770127177
855 2346.34675 0.9883144367486238
856 2345.34815 0.9884415781125426
857 2344.3492 0.98875935934484
858 2343.2877 39.57252871058881
859 2342.28145 49.72553589846939
860 2341.2143 110.96457550954074
861 2340.06535 213.3592793783173
862 2338.92995 306.5213429965079
863 2337.6679 486.46340959053487
864 2336.28845 719.0317465970293
865 2334.45605 1349.0376683985814
866 2332.37275 2208.356107437983
867 2329.72275 3491.1010824376717
868 2326.54805 5083.93999119848
869 2322.07725 7473.066182438284
870 2315.96085 11317.59361727722
871 2308.70615 15480.68720217701
872 2299.8896 21125.32801183965
873 2287.79785 29597.50648537744
874 2273.0889 39325.67029678915
875 2255.59715 51333.23156187683
876 2234.63585 64888.841544777155
877 2207.7885 82329.4130677497
878 2177.3934 101171.05923644081
879 2144.04155 120519.32472359762
880 2106.49905 140917.9670990985
881 2062.564 162967.66380400024
882 2015.53495 183013.75267849816
883 1963.78315 202444.44162607752
884 1909.91875 220395.53594843717
885 1852.9042 233643.54702236038
886 1793.91695 244809.23965269746
887 1732.07655 250650.21759009734
888 1670.8046 252888.49621884013
889 1610.0056 251924.7610686398
890 1550.55645 247869.00351339718
891 1492.07235 239308.92911547795
892 1435.77475 229438.6095124376
893 1382.38955 218149.65100079705
894 1330.57255 207033.6467364973
895 1282.0485 195289.8857477496
896 1235.6599 182934.08163198968
897 1192.1095 172186.39600974997
898 1150.1696 159413.09163584
899 1110.22215 147632.1360993774
900 1073.43645 137074.77666139766
901 1038.49705 127432.30829129764
902 1006.0445 117997.08451974997
903 974.92105 109477.26471689728
904 945.2438 102125.8658615601
905 917.5123 95392.76074871002
906 892.1859 89264.11664119014
907 867.88965 83811.2091728776
908 844.45875 78893.77799843752
909 823.03325 74337.74604443752
910 802.01285 70177.09778487764
911 781.8548 66225.93211696006
912 763.01415 62433.8342497776
913 744.71865 59250.159792177496
914 727.83195 56512.901709197555
915 711.1735 53798.20339775004
916 694.8917 51080.05277110997
917 679.8645 48336.00143974996
918 665.1658 45965.819910360035
919 651.3694 43955.773143639904
920 637.96595 42246.18349059747
921 624.8065 40421.64315774996
922 612.0589 38660.537330790015
923 600.18285 37040.921315877466
924 588.46945 35576.834866697434
925 577.4634 34069.66706044
926 566.8119 32754.353618389985
927 556.58745 31610.9659524975
928 546.8114 30449.845230039908
929 537.1596 29434.57632784004
930 527.6677 28347.93507671001
931 518.3789 27352.51003478997
932 509.52415 26365.972216777474
933 500.74585 25439.692357777472
934 492.3105 24553.643089749996
935 484.74835 23750.192922277492
936 477.2564 23050.400059039996
937 469.6642 22271.114638360013
938 462.15425 21473.673156937526
939 455.2524 20829.565594239975
940 448.20265 20099.149582977494
941 441.5462 19527.287465560017
942 435.0271 18989.320165590005
943 428.97415 18479.8667817775
944 422.93165 17908.841578277526
945 416.6202 17369.96655195998
946 410.7657 16800.41670351001
947 405.15815 16310.32733857751
948 399.429 15858.500559000036
949 393.98825 15397.36951193749
950 388.88145 14928.1912958975
951 383.6611 14451.266046789999
952 378.82435 14105.10029707753
953 374.0135 13773.019717749994
954 369.4135 13459.18691774999
955 364.8105 13124.899189750024
956 360.2967 12825.402269109996
957 355.8529 12423.59816159001
958 351.6223 12146.666842710008
959 347.53325 11812.245194437506
960 343.12925 11478.01814443749
961 339.0728 11220.95970016002
962 335.25405 10979.063008597499
963 331.4813 10726.12635031002
964 327.5921 10462.40501758999
965 323.87205 10190.587778797504
966 320.1262 9924.741673559998
967 316.56605 9697.398537397487
968 313.1786 9485.300902039991
969 309.6662 9287.065977559992
970 306.35595 9086.9434495975
971 302.9496 8866.913159840027
972 299.74135 8674.27185017748
973 296.78895 8491.001007897488
974 293.82515 8294.210977477487
975 291.0074 8139.271845239986
976 288.12605 8019.569461397477
977 285.25865 7847.907050177513
978 282.47525 7710.174487437485
979 279.6308 7519.806391359991
980 276.8926 7365.507265239983
981 274.30205 7222.582215797491
982 271.6844 7085.269696640011
983 269.11725 6933.711702437489
984 266.42615 6792.461146177506
985 263.8052 6639.489852959989
986 261.45755 6519.187397997492
987 259.0128 6407.371136159985
988 256.6539 6291.950714789986
989 254.19965 6164.751489877504
990 251.94645 6059.795582397506
991 249.66105 5936.124262897509
992 247.2929 5800.659909589995
993 245.0181 5682.871372389993
994 242.94545 5590.943774297499
995 240.78405 5498.579515597492
996 238.65995 5404.652415997494
997 236.48885 5310.9903756774875
998 234.41555 5218.335668197498
999 232.4004 5119.880879840006
1000 230.3225 5028.568493750005
1001 228.4489 4936.728288789993
1002 226.59305 4847.235541697497
1003 224.7161 4759.205100790001
1004 222.8291 4679.0025931899945
1005 221.02545 4604.131402297498
1006 219.16155 4525.506951597497
1007 217.3188 4442.58626656
1008 215.6358 4377.644758360002
1009 213.90515 4298.495853477507
1010 212.252 4232.350995999994
1011 210.5833 4163.759261109997
1012 208.86335 4087.2349767775013
1013 207.27355 4029.6745203975006
1014 205.6571 3965.8191195899926
1015 204.08475 3903.552967437492
1016 202.49005 3843.0893009975043
1017 200.95645 3788.8446533975
1018 199.46545 3732.449206297497
1019 197.98475 3680.1511174375046
1020 196.46585 3622.5864337775056
1021 195.0274 3567.967149239994
1022 193.56675 3512.2411444374957
1023 192.07115 3469.1926876775033
1024 190.71635 3420.988192677498
1025 189.27355 3369.1276203974994
1026 187.90075 3328.808099437505
1027 186.4792 3278.951267360004
1028 185.1311 3238.6896127899963
1029 183.79275 3187.540397437493
1030 182.50765 3144.0915414774936
1031 181.30415 3099.6303427774983
1032 180.0529 3057.5491015900006
1033 178.78685 3001.463717077506
1034 177.49835 2956.965497277506
1035 176.31745 2910.4233754974957
1036 175.0758 2860.2191543600056
1037 173.8568 2814.9448937600064
1038 172.6216 2770.3179134400016
1039 171.408 2725.334036000004
1040 170.3025 2688.7407937499956
1041 169.17955 2656.6743117974984
1042 167.99005 2616.924750997503
1043 166.8596 2569.8605878400012
1044 165.78595 2537.3140325974964
1045 164.68575 2500.102296937497
1046 163.6218 2461.500364759995
1047 162.57305 2432.9440636975014
1048 161.53795 2401.526859797501
1049 160.5505 2367.819849749998
1050 159.57765 2342.6120704774985
1051 158.5408 2312.9861353600027
1052 157.57865 2276.3613141774986
1053 156.5588 2241.899342560002
1054 155.5813 2206.71369031
1055 154.60455 2175.791169297503
1056 153.64365 2146.2142646774955
1057 152.7118 2123.0590407599957
1058 151.7701 2097.696345989996
1059 150.81005 2073.7898689975045
1060 149.89795 2046.5218357974954
1061 149.0027 2024.8011927100015
1062 148.13185 1997.808465577502
1063 147.26125 1971.546498437503
1064 146.31105 1937.7087978975032
1065 145.4622 1918.0221711599988
1066 144.5382 1889.3567407600058
1067 143.66205 1865.9444397975021
1068 142.8185 1839.3990577500008
1069 141.9426 1813.20820524
1070 141.1191 1787.9514151900003
1071 140.2728 1765.1813801600038
1072 139.4791 1746.1233631900068
1073 138.63035 1724.364508877501
1074 137.87085 1707.0727702775002
1075 137.06895 1686.2095958975005
1076 136.31365 1663.6064736775043
1077 135.54055 1644.9037556975018
1078 134.80405 1625.7707535975023
1079 134.01245 1606.0492949975014
1080 133.25765 1589.731166477497
1081 132.5419 1569.7001443900008
1082 131.7942 1554.4402463600018
1083 131.0215 1532.5415377499994
1084 130.3467 1519.9072991100002
1085 129.5977 1499.5600547099966
1086 128.85695 1485.1478866974976
1087 128.1142 1470.2775583599978
1088 127.38755 1454.0872549974974
1089 126.7087 1439.5134443100033
1090 126.0384 1425.0009254399993
1091 125.33865 1405.6742661775006
1092 124.63495 1390.1318884974971
1093 124.01185 1375.8658095775008
1094 123.35435 1361.310886077501
1095 122.69905 1348.1509790974997
1096 122.012 1328.0735560000012
1097 121.3912 1317.8111625599995
1098 120.76465 1303.8399603774997
1099 120.11905 1288.2269770975
1100 119.48595 1274.7185025974995
1101 118.89185 1261.2868535774978
1102 118.27785 1248.8561493774996
1103 117.6735 1234.586697749999
1104 117.04695 1221.8657456975016
1105 116.4577 1210.4901107099995
1106 115.8484 1194.83221744
1107 115.2397 1181.435643910001
1108 114.6284 1168.1661134400001
1109 114.01735 1153.1810489775016
1110 113.5043 1142.1716815100008
1111 112.905 1127.9797749999998
1112 112.30585 1114.9698057774986
1113 111.7322 1105.4542831599992
1114 111.1599 1093.8709319900008
1115 110.61075 1080.3871344375002
1116 110.0719 1068.8470303900012
1117 109.4943 1057.8390675100018
1118 108.9724 1048.34433824
1119 108.41215 1036.3602823775018
1120 107.85905 1025.3716830975009
1121 107.34505 1015.1748904974993
1122 106.835 1004.755175000002
1123 106.31355 994.315336397498
1124 105.8284 985.2700534399992
1125 105.30015 973.8462599775012
1126 104.75785 962.6273133774994
1127 104.26495 952.0669514974998
1128 103.7581 940.67648439
1129 103.2977 931.997174709999
1130 102.81265 923.5513499774988
1131 102.34865 915.1838931775001
1132 101.88435 907.2064750775007
1133 101.40455 898.2333892975003
1134 100.9242 888.9850543600005
1135 100.4375 883.8684937500002
1136 99.97755 874.653445997501
1137 99.536 867.4977039999994
1138 99.10725 859.2058474375008
1139 98.64485 849.916818477499
1140 98.19225 841.6642899375001
1141 97.6971 834.115451589998
1142 97.25925 824.3174394375019
1143 96.79615 816.1388951775007
1144 96.36285 808.5698898775008
1145 95.9512 804.0229185600001
1146 95.50205 795.8361957975012
1147 95.04715 787.7340268775006
1148 94.6288 780.4999105600018
1149 94.2161 772.9335007900008
1150 93.77275 767.0408074374991
1151 93.3422 761.3331991599989
1152 92.9662 756.6042575600004
1153 92.5544 747.8527406400008
1154 92.1025 739.8539937499991
1155 91.7166 733.7242844399989
1156 91.32035 726.3827258774982
1157 90.9405 717.9904597500008
1158 90.53195 711.0587791975013
1159 90.1127 703.03999871
1160 89.7098 696.2639839599997
1161 89.3455 690.5659297500006
1162 88.9549 683.95746599
1163 88.56735 676.5350639774988
1164 88.2147 669.7599039100005
1165 87.8626 665.6128212399999
1166 87.4879 661.3668535900006
1167 87.1178 654.8060231599993
1168 86.73975 647.5897199375004
1169 86.39795 642.573385797501
1170 86.055 637.9923749999989
1171 85.70385 633.5303451774998
1172 85.34675 627.7743144374999
1173 84.96585 623.3320837775
1174 84.61605 619.4031323974996
1175 84.27135 614.6388191775004
1176 83.8899 608.6741779900012
1177 83.5387 603.5164023099996
1178 83.19205 597.4309667975003
1179 82.8719 593.7097903900003
1180 82.52335 588.3537547775013
1181 82.1563 582.6760703099999
1182 81.81805 577.6062441975
1183 81.4897 573.3341939100001
1184 81.1609 567.2171111899997
1185 80.8184 562.767721440001
1186 80.5135 557.9436177500011
1187 80.18965 552.6855828775006
1188 79.8762 548.9357735600006
1189 79.5432 543.0215337600002
1190 79.23275 539.2482774375003
1191 78.92445 534.8508421975012
1192 78.60565 530.129138077501
1193 78.3123 525.601268710001
1194 78.0183 521.4829651100008
1195 77.6985 516.6670977500007
1196 77.39195 512.6536251975012
1197 77.09565 508.22260107749844
1198 76.80295 503.8825212975007
1199 76.52055 500.0847776974997
1200 76.21905 497.1249670975003
1201 75.93935 493.6781715774996
1202 75.66825 490.80629193749974
1203 75.3603 486.2016839100006
1204 75.0653 482.9428359100011
1205 74.781 477.6985389999991
1206 74.50905 474.48561809749935
1207 74.20395 469.7579543974989
1208 73.92995 465.54094299749977
1209 73.64175 462.23840693750026
1210 73.36395 459.68449039749976
1211 73.1008 456.063239359999
1212 72.8146 452.3434268400006
1213 72.544 449.3316640000003
1214 72.2762 446.2495135600002
1215 72.00695 442.28770169749987
1216 71.7518 437.8787967599992
1217 71.47565 433.6968070775001
1218 71.20745 431.18941449750037
1219 70.97345 427.90304509749967
1220 70.72975 424.49261493750055
1221 70.466 420.67984400000023
1222 70.21575 418.60440193750037
1223 69.98205 416.18632779749987
1224 69.7194 412.1879636400008
1225 69.4566 408.93691644000137
1226 69.2093 404.89869351000016
1227 68.9403 401.7597359100009
1228 68.7031 399.3242503899992
1229 68.43875 396.41064843749973
1230 68.1915 394.3846277499988
1231 67.9445 390.71011974999965
1232 67.7124 388.0512862400001
1233 67.47575 384.37741193749935
1234 67.20895 381.2381898975
1235 66.987 379.0075310000002
1236 66.7461 376.4717347900005
1237 66.5024 372.8860942400006
1238 66.25845 370.6244535975011
1239 66.0213 367.4122463100002
1240 65.7857 364.8972755099994
1241 65.5347 360.72499590999996
1242 65.303 356.9649909999998
1243 65.0897 354.50835391000055
1244 64.8815 353.07545775000017
1245 64.6567 351.0483451099999
1246 64.4146 348.44400684000084
1247 64.20685 346.1469630774991
1248 63.97245 343.0319909974992
1249 63.75365 340.96796167750017
1250 63.5365 339.0522677499998
1251 63.30745 336.98962449749934
1252 63.08925 335.1416844375003
1253 62.862 332.5025559999999
1254 62.65255 329.75052849750045
1255 62.393 326.2792509999995
1256 62.184 323.981444
1257 61.97735 320.82063697750027
1258 61.76815 318.72139557750006
1259 61.5612 316.9630545599998
1260 61.35445 314.9575151975
1261 61.15045 312.4740147974999
1262 60.9396 310.2938518400001
1263 60.7406 308.7745116400001
1264 60.54055 306.6141556974999
1265 60.3394 304.0999076400003
1266 60.13765 301.9248024774997
1267 59.9507 299.7673695100002
1268 59.752 298.17049599999973
1269 59.5598 296.64412395999943
1270 59.3792 295.1720073600004
1271 59.1866 293.24338044000024
1272 58.9938 292.5947615599998
1273 58.7849 290.7800319900002
1274 58.6161 289.05392078999967
1275 58.436 287.01150400000006
1276 58.2416 284.8338294400005
1277 58.0587 282.96695430999944
1278 57.8716 281.65451343999985
1279 57.69645 280.6817073975003
1280 57.525 279.0973750000003
1281 57.3559 277.2325351899999
1282 57.17465 276.1988473775
1283 56.99365 274.4422096774997
1284 56.82035 272.3909758775003
1285 56.65495 270.4813904974999
1286 56.47945 268.72537769750033
1287 56.3126 267.3651812399994
1288 56.1292 265.0872073600003
1289 55.9842 263.9955503599999
1290 55.82035 262.1614758775004
1291 55.6585 261.05517775000044
1292 55.50595 260.1640645974999
1293 55.35315 259.43033507750033
1294 55.1802 257.79012796000006
1295 55.0275 257.00424374999966
1296 54.86845 255.54674459749958
1297 54.69425 253.85986693750056
1298 54.52705 252.25356829749944
1299 54.3663 251.0702243099995
1300 54.20045 249.46366979750064
1301 54.05235 248.52120947750018
1302 53.9107 247.54862551000042
1303 53.7575 245.77969374999975
1304 53.60165 244.37406727749976
1305 53.4625 243.35799375000033
1306 53.3151 242.3995119899996
1307 53.1555 241.35511974999918
1308 53.02015 240.4713439774996
1309 52.8822 239.39272316000051
1310 52.7416 238.5796294400002
1311 52.60755 237.70273299749988
1312 52.47835 236.63203127750012
1313 52.33395 235.72132739749986
1314 52.19555 235.03491019750027
1315 52.04785 233.90376037750048
1316 51.9198 233.03336795999985
1317 51.7947 232.4312519099999
1318 51.657 232.05515100000002
1319 51.5235 231.16524775000016
1320 51.38655 230.31782909749973
1321 51.25885 229.23734667749977
1322 51.1414 228.1222060400005
1323 51.00995 227.3184509974999
1324 50.89075 226.24181443750058
1325 50.7656 225.59375664000027
1326 50.6405 225.10115974999962
1327 50.5179 224.34217959000034
1328 50.38995 223.19058899750007
1329 50.26965 222.50613887750023
1330 50.13525 221.1997574375
1331 49.99705 220.2440412975002
1332 49.86915 219.20742827750018
1333 49.7437 218.42651031000014
1334 49.6196 217.35349584000005
1335 49.4757 216.00490950999983
1336 49.33585 214.99835477750003
1337 49.18105 213.14757089749992
1338 49.03985 211.79726197750006
1339 48.88365 210.36931267750015
1340 48.73025 209.04028493750002
1341 48.57965 207.93635587749986
1342 48.412 206.70055600000023
1343 48.2616 205.43806544000017
1344 48.0927 203.25430671000004
1345 47.9138 201.37456956000005
1346 47.7595 200.13325974999952
1347 47.58825 198.33271193749988
1348 47.42125 197.1020984375
1349 47.24375 195.36643593750023
1350 47.05605 193.39780839749983
1351 46.8858 191.94485835999967
1352 46.71815 190.64781057749997
1353 46.5676 189.1596302400003
1354 46.40755 187.36845299749984
1355 46.234 185.56014399999958
1356 46.05895 183.53167489749967
1357 45.87995 181.5963379975001
1358 45.73005 180.04367699749992
1359 45.5671 178.36689758999955
1360 45.40745 177.07783449750013
1361 45.2234 175.05379244000005
1362 45.07165 173.83291627749986
1363 44.91895 172.4557808974996
1364 44.774 171.28712399999995
1365 44.63185 170.0267155775
1366 44.4761 168.52442878999977
1367 44.3237 167.0903183099997
1368 44.1772 165.62420016000033
1369 44.0269 164.24167639000007
1370 43.8605 162.49613974999966
1371 43.71405 161.3715825974998
1372 43.56305 160.0234246975001
1373 43.40565 158.71719807749992
1374 43.27205 157.30163879750012
1375 43.13625 155.88008593750033
1376 42.97045 154.51297679749996
1377 42.8315 153.05650775000026
1378 42.681 151.77723900000024
1379 42.54675 150.52041443749954
1380 42.41145 149.14295889749974
1381 42.27455 147.93647229750013
1382 42.12325 146.81285943750004
1383 41.98805 145.77820719750002
1384 41.8442 144.49962635999987
1385 41.71545 143.72178129750023
1386 41.5843 142.87709351000012
1387 41.4376 141.85670623999977
1388 41.2944 140.58852863999982
1389 41.15425 139.37755693750023
1390 41.0184 138.34126144000015
1391 40.88855 137.2363288974998
1392 40.7542 136.3388823600003
1393 40.62155 135.30132559750018
1394 40.4985 134.38899775000004
1395 40.37135 133.1406491775001
1396 40.2461 132.22603479000009
1397 40.12205 131.17725379749982
1398 39.99075 130.08106443750012
1399 39.87625 129.00333593749997
1400 39.7522 127.88619515999972
1401 39.62335 126.91148477749994
1402 39.4991 126.11289919000001
1403 39.38745 125.09033249749996
1404 39.26215 124.26242737749999
1405 39.13805 123.40339219750012
1406 39.00745 122.26279449749995
1407 38.89185 121.2746535775002
1408 38.7787 120.55602630999988
1409 38.66715 119.93016087749993
1410 38.5501 119.16188998999996
1411 38.433 118.33891100000005
1412 38.3198 117.44682796000006
1413 38.1997 116.5185199099999
1414 38.07245 115.5289009974997
1415 37.96985 114.7564409775
1416 37.84295 113.56288529749986
1417 37.73315 112.55034107749998
1418 37.62245 111.8057059974999
1419 37.50345 110.73998809749992
1420 37.3972 109.83653216000016
1421 37.28275 109.06930243750003
1422 37.17725 108.32593243750011
1423 37.06735 107.45821397750024
1424 36.9731 106.72827638999979
1425 36.8647 105.79899391000004
1426 36.7543 104.84293150999997
1427 36.65625 104.15058593749995
1428 36.5468 103.24090976000025
1429 36.45265 102.73805797750015
1430 36.35385 101.92534017749995
1431 36.24845 101.1894225975002
1432 36.15375 100.40211093749986
1433 36.05005 99.83454499750019
1434 35.95 99.12659999999983
1435 35.8516 98.52227744000015
1436 35.75145 97.93207289750012
1437 35.6459 97.05501319000018
1438 35.5413 96.27489431000004
1439 35.4494 95.52763964000019
1440 35.36425 94.9349719375
1441 35.26515 94.42314547750016
1442 35.17275 93.73530743749984
1443 35.0669 93.07372439000005
1444 34.9671 92.42301758999997
1445 34.8686 91.85173404000011
1446 34.7673 91.13295071000016
1447 34.66455 90.22862329750023
1448 34.56985 89.5188209774999
1449 34.4801 88.98750399000005
1450 34.38155 88.30826959750016
1451 34.28535 87.67332537750008
1452 34.18785 87.02496237750006
1453 34.0898 86.43063596000025
1454 34.006 85.866264
1455 33.90955 85.26886879749986
1456 33.80675 84.60370443750003
1457 33.70745 84.11276449749994
1458 33.6244 83.63492464000001
1459 33.5413 82.96049431000006
1460 33.45185 82.56208157750007
1461 33.37075 82.03249443749974
1462 33.27955 81.31110179749999
1463 33.18955 80.7154207975002
1464 33.09485 80.15585347749993
1465 33.0092 79.59351536000008
1466 32.91925 79.1598294375001
1467 32.82965 78.44973087750009
1468 32.72895 77.83728189750013
1469 32.6448 77.40573296000025
1470 32.5632 76.88110575999985
1471 32.48085 76.46673327750023
1472 32.3944 75.88004864000027
1473 32.3018 75.47371676000012
1474 32.21645 74.95339939749988
1475 32.13585 74.33759477750004
1476 32.0516 73.81133743999999
1477 31.9723 73.44423270999994
1478 31.888 72.94195599999978
1479 31.8142 72.40817836000008
1480 31.73095 71.93846209749984
1481 31.64835 71.4231922775
1482 31.55595 70.91416959750018
1483 31.46795 70.49497279750017
1484 31.3869 70.15220838999994
1485 31.30575 69.67166693749994
1486 31.2215 69.22883775000003
1487 31.14535 68.77992337750004
1488 31.0651 68.35856198999977
1489 30.9882 67.98456075999991
1490 30.91605 67.53760239750011
1491 30.83215 66.98197637750002
1492 30.75065 66.5904745775
1493 30.67505 66.21815749749999
1494 30.5982 65.6183567600001
1495 30.52765 65.30593547749993
1496 30.45065 65.01056457750008
1497 30.37195 64.5080031975001
1498 30.30225 64.22249493749996
1499 30.22575 63.806686937499876
1500 30.14575 63.33470693750007
1501 30.07025 62.91001493749991
1502 30.002 62.409196000000065
1503 29.93275 62.04052743750003
1504 29.86475 61.68835743749992
1505 29.7933 61.24317511000015
1506 29.72155 60.83031559749986
1507 29.64245 60.52860799749999
1508 29.5684 60.121321439999974
1509 29.4984 59.781197439999914
1510 29.4255 59.463549750000084
1511 29.3558 59.158906360000174
1512 29.28255 58.785915497500014
1513 29.20465 58.41626837749993
1514 29.13375 58.079560937500105
1515 29.06295 57.76808729749996
1516 28.99015 57.295152977499924
1517 28.91565 56.858435077500076
1518 28.83975 56.28976993750007
1519 28.76845 55.87543459749986
1520 28.7011 55.513858790000086
1521 28.6327 55.12169071000005
1522 28.56185 54.7191745775001
1523 28.49815 54.33799657750001
1524 28.42305 53.92497869750002
1525 28.35855 53.5912918974999
1526 28.28685 53.274267077499985
1527 28.2171 52.83376759000009
1528 28.1546 52.54969884000002
1529 28.0899 52.32631799000001
1530 28.0264 52.00320304000002
1531 27.96525 51.7107424374999
1532 27.9066 51.48067643999991
1533 27.84165 51.156975277499896
1534 27.7809 50.829395190000014
1535 27.71525 50.55716743749986
1536 27.64795 50.24461079749983
1537 27.583 49.85741100000007
1538 27.527 49.689170999999874
1539 27.4593 49.260643510000136
1540 27.39655 48.87759809749991
1541 27.3279 48.479081589999964
1542 27.2664 48.274731040000006
1543 27.2066 47.99011643999995
1544 27.1402 47.62644395999996
1545 27.07815 47.307542577500044
1546 27.01595 46.914495597500036
1547 26.95995 46.643745997500105
1548 26.89485 46.30719347749982
1549 26.83205 46.039042797499974
1550 26.7712 45.75885056000004
1551 26.71145 45.469488897500014
1552 26.64785 45.196540377500014
1553 26.58605 44.84579539750007
1554 26.52655 44.518095097499895
1555 26.4656 44.227416640000115
1556 26.407 43.935250999999994
1557 26.35185 43.71775157750005
1558 26.2941 43.41650518999995
1559 26.23625 43.11743593750009
1560 26.1745 42.816149750000136
1561 26.116 42.530144000000064
1562 26.0548 42.194096960000024
1563 25.9935 41.890457749999996
1564 25.93485 41.65890547749996
1565 25.87105 41.465821897500064
1566 25.81335 41.185711777500046
1567 25.7534 40.942488440000034
1568 25.6903 40.62088590999997
1569 25.63315 40.297771077499874
1570 25.57705 40.06906329749995
1571 25.5138 39.78170955999997
1572 25.45315 39.50270507749997
1573 25.4013 39.29165831
1574 25.3425 39.0503937499999
1575 25.28925 38.73068443750003
1576 25.23345 38.49235109749986
1577 25.1837 38.276154309999924
1578 25.12295 38.03593329750004
1579 25.07475 37.84856243749982
1580 25.0157 37.70765351
1581 24.96715 37.57147087750002
1582 24.91135 37.319491177500026
1583 24.86055 37.09180369749993
1584 24.80305 36.84476069750008
1585 24.7498 36.64649996000003
1586 24.69815 36.45483657750003
1587 24.64805 36.268081197499896
1588 24.5914 36.03684604
1589 24.53955 35.835135797500016
1590 24.4915 35.62552775000006
1591 24.4446 35.416630839999925
1592 24.38885 35.12194567749998
1593 24.3366 34.96450043999994
1594 24.2854 34.75414684000009
1595 24.2391 34.634931189999975
1596 24.18805 34.48628719750002
1597 24.132 34.23477600000001
1598 24.07715 34.05019787750007
1599 24.02665 33.83513977749999
1600 23.97365 33.63025567750003
