# Supplementary material for: Large-deviations of disease spreading dynamics with vaccination
Source: PLoS One. 2023 Jul 10;18(7):e0287932. doi: 10.1371/journal.pone.0287932 (PMC10332629; doi:10.1371/journal.pone.0287932)
Supplement: S1 Data — (GZ) [file pone.0287932.s002.gz › DATA/fig5/non_adaptive.dat]

#bin log_merged log_interval0 …
#log: Base10
0.0015625 -3.5194602913568525e0 -3.5194602913568525e0
0.0018750000000000001 -3.342107265802286e0 -3.342107265802286e0
0.0021875 -3.1083248748216357e0 -3.1083248748216357e0
0.0025 -2.9019495888039892e0 -2.9019495888039892e0
0.0028125 -2.660047374314916e0 -2.660047374314916e0
0.003125 -2.486609633617507e0 -2.486609633617507e0
0.0034375 -2.385759035094696e0 -2.385759035094696e0
0.0037500000000000003 -2.2443724251791246e0 -2.2443724251791246e0
0.0040625 -2.1236025042114925e0 -2.1236025042114925e0
0.004375 -2.0097939481240865e0 -2.0097939481240865e0
0.004687500000000001 -1.889082032040522e0 -1.889082032040522e0
0.005 -1.7876958246076975e0 -1.7876958246076975e0
0.0053124999999999995 -1.6994511320797465e0 -1.6994511320797465e0
0.005625 -1.622593343155375e0 -1.622593343155375e0
0.0059375 -1.5482702365218466e0 -1.5482702365218466e0
0.00625 -1.4537575431461556e0 -1.4537575431461556e0
0.006562500000000001 -1.3894837499317583e0 -1.3894837499317583e0
0.006875000000000001 -1.3304158328735576e0 -1.3304158328735576e0
0.0071874999999999994 -1.2552695827287317e0 -1.2552695827287317e0
0.0075 -1.2013528722921074e0 -1.2013528722921074e0
0.0078125 -1.1369300930175705e0 -1.1369300930175705e0
0.008125 -1.095933309871969e0 -1.095933309871969e0
0.0084375 -1.0302945434148278e0 -1.0302945434148278e0
0.00875 -9.942593768630723e-1 -9.942593768630723e-1
0.0090625 -9.537025270249324e-1 -9.537025270249324e-1
0.009375 -9.063567591777137e-1 -9.063567591777137e-1
0.0096875 -8.636919914004175e-1 -8.636919914004175e-1
0.01 -8.291983663023239e-1 -8.291983663023239e-1
0.0103125 -7.865694297304509e-1 -7.865694297304509e-1
0.010624999999999999 -7.56586124151243e-1 -7.56586124151243e-1
0.0109375 -7.312067451319018e-1 -7.312067451319018e-1
0.01125 -6.894917837714893e-1 -6.894917837714893e-1
0.0115625 -6.673445253034225e-1 -6.673445253034225e-1
0.011875 -6.283576898724896e-1 -6.283576898724896e-1
0.0121875 -6.087415653171484e-1 -6.087415653171484e-1
0.0125 -5.760202194667436e-1 -5.760202194667436e-1
0.0128125 -5.480876508147667e-1 -5.480876508147667e-1
0.013125 -5.260605801388629e-1 -5.260605801388629e-1
0.0134375 -5.007256545552701e-1 -5.007256545552701e-1
0.01375 -4.874470530214854e-1 -4.874470530214854e-1
0.0140625 -4.5852806749532427e-1 -4.5852806749532427e-1
0.014375 -4.391051353684521e-1 -4.391051353684521e-1
0.0146875 -4.1934626126500696e-1 -4.1934626126500696e-1
0.015 -4.0436542216527194e-1 -4.0436542216527194e-1
0.0153125 -3.8472331748086397e-1 -3.8472331748086397e-1
0.015625 -3.6394029682220896e-1 -3.6394029682220896e-1
0.0159375 -3.5060311571329983e-1 -3.5060311571329983e-1
0.01625 -3.326329762701494e-1 -3.326329762701494e-1
0.0165625 -3.181718356402303e-1 -3.181718356402303e-1
0.016875 -3.013322373619918e-1 -3.013322373619918e-1
0.0171875 -2.8557814225247746e-1 -2.8557814225247746e-1
0.0175 -2.796664975042109e-1 -2.796664975042109e-1
0.017812500000000002 -2.60065608634493e-1 -2.60065608634493e-1
0.018125000000000002 -2.4411338490951273e-1 -2.4411338490951273e-1
0.018437500000000002 -2.2629600911865744e-1 -2.2629600911865744e-1
0.018750000000000003 -2.2351421807413097e-1 -2.2351421807413097e-1
0.019062500000000003 -2.065660111532157e-1 -2.065660111532157e-1
0.019375000000000003 -2.0377385544795068e-1 -2.0377385544795068e-1
0.0196875 -1.9573184775460284e-1 -1.9573184775460284e-1
0.02 -1.836548978110546e-1 -1.836548978110546e-1
0.0203125 -1.6669684794830353e-1 -1.6669684794830353e-1
0.020625 -1.6663426240553925e-1 -1.6663426240553925e-1
0.0209375 -1.5649064280184355e-1 -1.5649064280184355e-1
0.02125 -1.3903389236090113e-1 -1.3903389236090113e-1
0.021562500000000002 -1.3492172948396508e-1 -1.3492172948396508e-1
0.021875000000000002 -1.2358993994372902e-1 -1.2358993994372902e-1
0.022187500000000002 -1.2095810409143049e-1 -1.2095810409143049e-1
0.022500000000000003 -1.1937399829845852e-1 -1.1937399829845852e-1
0.022812500000000003 -1.082792346781094e-1 -1.082792346781094e-1
0.023125000000000003 -1.0203723268047504e-1 -1.0203723268047504e-1
0.023437500000000003 -9.336610442984927e-2 -9.336610442984927e-2
0.02375 -8.853525926885375e-2 -8.853525926885375e-2
0.0240625 -7.62955019970537e-2 -7.62955019970537e-2
0.024375 -7.475665475409876e-2 -7.475665475409876e-2
0.0246875 -6.651157103603289e-2 -6.651157103603289e-2
0.025 -6.2046593370967074e-2 -6.2046593370967074e-2
0.0253125 -5.4873932356047206e-2 -5.4873932356047206e-2
0.025625000000000002 -5.4207984383326746e-2 -5.4207984383326746e-2
0.025937500000000002 -4.6604636732597626e-2 -4.6604636732597626e-2
0.026250000000000002 -4.915336723867547e-2 -4.915336723867547e-2
0.026562500000000003 -3.636266291847967e-2 -3.636266291847967e-2
0.026875000000000003 -3.5557649533318525e-2 -3.5557649533318525e-2
0.027187500000000003 -3.2955381553408714e-2 -3.2955381553408714e-2
0.027500000000000004 -2.3718449695268262e-2 -2.3718449695268262e-2
0.0278125 -2.4271213899980992e-2 -2.4271213899980992e-2
0.028125 -1.767619794670061e-2 -1.767619794670061e-2
0.0284375 -1.3419645845504036e-2 -1.3419645845504036e-2
0.02875 -9.930544146543596e-3 -9.930544146543596e-3
0.0290625 -1.3261801535707107e-2 -1.3261801535707107e-2
0.029375000000000002 -7.614955464093853e-3 -7.614955464093853e-3
0.029687500000000002 2.0069118870491565e-3 2.0069118870491565e-3
0.030000000000000002 7.804752647029289e-4 7.804752647029289e-4
0.030312500000000003 7.592094877804101e-4 7.592094877804101e-4
0.030625000000000003 8.047001939969434e-3 8.047001939969434e-3
0.030937500000000003 6.9296646290535335e-3 6.9296646290535335e-3
0.03125 1.2156132398770225e-2 1.2156132398770225e-2
0.0315625 7.017369412762875e-3 7.017369412762875e-3
0.031875 8.063973648615885e-3 8.063973648615885e-3
0.0321875 1.8477385626495035e-2 1.8477385626495035e-2
0.0325 1.2551304715755052e-2 1.2551304715755052e-2
0.0328125 1.746217743196432e-2 1.746217743196432e-2
0.033125 1.9335430719577218e-2 1.9335430719577218e-2
0.0334375 2.5890152969834546e-2 2.5890152969834546e-2
0.03375 2.3833741572373057e-2 2.3833741572373057e-2
0.0340625 2.793574633572682e-2 2.793574633572682e-2
0.034375 3.126554585626984e-2 3.126554585626984e-2
0.0346875 2.99706563680342e-2 2.99706563680342e-2
0.035 3.392820146221531e-2 3.392820146221531e-2
0.035312500000000004 2.7808720753212057e-2 2.7808720753212057e-2
0.035625000000000004 2.6475912283087766e-2 2.6475912283087766e-2
0.035937500000000004 2.547001618607503e-2 2.547001618607503e-2
0.036250000000000004 3.409144686314214e-2 3.409144686314214e-2
0.036562500000000005 3.3485857630450866e-2 3.3485857630450866e-2
0.036875000000000005 3.6044590842477575e-2 3.6044590842477575e-2
0.037187500000000005 3.774198570884657e-2 3.774198570884657e-2
0.037500000000000006 3.978747542826788e-2 3.978747542826788e-2
0.0378125 3.691153139901182e-2 3.691153139901182e-2
0.038125 3.4113456600364245e-2 3.4113456600364245e-2
0.0384375 3.7378646137524285e-2 3.7378646137524285e-2
0.03875 3.5306079829963366e-2 3.5306079829963366e-2
0.0390625 4.02844537704663e-2 4.02844537704663e-2
0.039375 3.320301381994106e-2 3.320301381994106e-2
0.0396875 4.428427769765442e-2 4.428427769765442e-2
0.04 4.287347968896249e-2 4.287347968896249e-2
0.0403125 4.473988249831784e-2 4.473988249831784e-2
0.040625 3.601743569036664e-2 3.601743569036664e-2
0.0409375 3.857141930641994e-2 3.857141930641994e-2
0.04125 4.170351508649439e-2 4.170351508649439e-2
0.0415625 3.5728439484257635e-2 3.5728439484257635e-2
0.041875 3.3760501136141485e-2 3.3760501136141485e-2
0.0421875 4.1847892688776867e-2 4.1847892688776867e-2
0.0425 4.374093413228586e-2 4.374093413228586e-2
0.0428125 4.9169755008035665e-2 4.9169755008035665e-2
0.043125000000000004 4.130675799636485e-2 4.130675799636485e-2
0.043437500000000004 4.258371262879557e-2 4.258371262879557e-2
0.043750000000000004 3.6076019385047786e-2 3.6076019385047786e-2
0.044062500000000004 3.9598079591298685e-2 3.9598079591298685e-2
0.044375000000000005 4.248399519722845e-2 4.248399519722845e-2
0.044687500000000005 3.9663711124587664e-2 3.9663711124587664e-2
0.045000000000000005 4.1084543009430874e-2 4.1084543009430874e-2
0.045312500000000006 3.918528488678241e-2 3.918528488678241e-2
0.045625 3.921535503853413e-2 3.921535503853413e-2
0.0459375 3.34804370420283e-2 3.34804370420283e-2
0.04625 3.730589344807633e-2 3.730589344807633e-2
0.0465625 3.9268636019398784e-2 3.9268636019398784e-2
0.046875 3.7264668825839564e-2 3.7264668825839564e-2
0.0471875 3.7892478994065115e-2 3.7892478994065115e-2
0.0475 3.32626562819609e-2 3.32626562819609e-2
0.0478125 3.3177407826071814e-2 3.3177407826071814e-2
0.048125 3.456944719185451e-2 3.456944719185451e-2
0.0484375 3.246285848511654e-2 3.246285848511654e-2
0.04875 2.8553647483233746e-2 2.8553647483233746e-2
0.0490625 3.574300814191922e-2 3.574300814191922e-2
0.049375 3.1160110186403855e-2 3.1160110186403855e-2
0.0496875 2.369920066597153e-2 2.369920066597153e-2
0.05 2.548891993022373e-2 2.548891993022373e-2
0.0503125 2.8196026260713936e-2 2.8196026260713936e-2
0.050625 2.562718115698992e-2 2.562718115698992e-2
0.050937500000000004 2.678997740598099e-2 2.678997740598099e-2
0.051250000000000004 2.78525594387542e-2 2.78525594387542e-2
0.051562500000000004 2.5510753463306557e-2 2.5510753463306557e-2
0.051875000000000004 2.6964347438235947e-2 2.6964347438235947e-2
0.052187500000000005 2.1493078804025956e-2 2.1493078804025956e-2
0.052500000000000005 2.3061531009473057e-2 2.3061531009473057e-2
0.052812500000000005 2.3945410907556308e-2 2.3945410907556308e-2
0.053125000000000006 2.4162383553841593e-2 2.4162383553841593e-2
0.053437500000000006 1.7561661056999966e-2 1.7561661056999966e-2
0.05375 1.665864834352071e-2 1.665864834352071e-2
0.0540625 2.0373771729948587e-2 2.0373771729948587e-2
0.054375 1.7819149941471935e-2 1.7819149941471935e-2
0.0546875 2.0007388636470225e-2 2.0007388636470225e-2
0.055 1.2795307686912949e-2 1.2795307686912949e-2
0.0553125 1.601403186917416e-2 1.601403186917416e-2
0.055625 1.0936376393358316e-2 1.0936376393358316e-2
0.0559375 1.0212859844825672e-2 1.0212859844825672e-2
0.05625 8.100227894130896e-3 8.100227894130896e-3
0.0565625 8.54960632180557e-3 8.54960632180557e-3
0.056875 9.584072208538075e-3 9.584072208538075e-3
0.0571875 1.1028528295566886e-2 1.1028528295566886e-2
0.0575 1.220392197886433e-2 1.220392197886433e-2
0.0578125 7.044094090572273e-3 7.044094090572273e-3
0.058125 4.90581256438638e-3 4.90581256438638e-3
0.0584375 9.461727420541521e-3 9.461727420541521e-3
0.058750000000000004 1.0136112743861503e-3 1.0136112743861503e-3
0.059062500000000004 2.060740561530494e-3 2.060740561530494e-3
0.059375000000000004 4.563648151572508e-3 4.563648151572508e-3
0.059687500000000004 4.874663895163778e-3 4.874663895163778e-3
0.060000000000000005 1.4240306861506014e-3 1.4240306861506014e-3
0.060312500000000005 3.177993969369908e-4 3.177993969369908e-4
0.060625000000000005 -5.060926894362439e-4 -5.060926894362439e-4
0.060937500000000006 1.1398581197976654e-3 1.1398581197976654e-3
0.061250000000000006 -1.4337988616421882e-3 -1.4337988616421882e-3
0.0615625 2.5697025355224667e-3 2.5697025355224667e-3
0.061875 -1.7443826415508568e-4 -1.7443826415508568e-4
0.0621875 -3.510648673243466e-3 -3.510648673243466e-3
0.0625 -4.906445662770764e-3 -4.906445662770764e-3
0.0628125 -6.906100231633516e-3 -6.906100231633516e-3
0.063125 -8.786077228039701e-3 -8.786077228039701e-3
0.0634375 -3.596854509185121e-3 -3.596854509185121e-3
0.06375 -9.689777113424114e-3 -9.689777113424114e-3
0.0640625 -7.6814997207907965e-3 -7.6814997207907965e-3
0.064375 -4.8616844376443424e-3 -4.8616844376443424e-3
0.0646875 -1.2127889094033506e-2 -1.2127889094033506e-2
0.065 -9.687421862752288e-3 -9.687421862752288e-3
0.0653125 -1.3329901298009261e-2 -1.3329901298009261e-2
0.06562499999999999 -1.947088908061012e-2 -1.947088908061012e-2
0.0659375 -1.4299438280675147e-2 -1.4299438280675147e-2
0.06624999999999999 -1.4399498450773152e-2 -1.4399498450773152e-2
0.0665625 -1.755605801487725e-2 -1.755605801487725e-2
0.06687499999999999 -1.7496538861239586e-2 -1.7496538861239586e-2
0.0671875 -2.359885699094555e-2 -2.359885699094555e-2
0.06749999999999999 -2.2354750710990245e-2 -2.2354750710990245e-2
0.0678125 -2.11440153609761e-2 -2.11440153609761e-2
0.06812499999999999 -1.816972498660796e-2 -1.816972498660796e-2
0.0684375 -1.758150961429017e-2 -1.758150961429017e-2
0.06874999999999999 -2.204182849642855e-2 -2.204182849642855e-2
0.0690625 -1.9619975264292933e-2 -1.9619975264292933e-2
0.06937499999999999 -2.6486179482406058e-2 -2.6486179482406058e-2
0.0696875 -2.5535284561799543e-2 -2.5535284561799543e-2
0.06999999999999999 -3.0157638260122965e-2 -3.0157638260122965e-2
0.0703125 -3.1831996431963105e-2 -3.1831996431963105e-2
0.070625 -2.987876325802752e-2 -2.987876325802752e-2
0.0709375 -2.9341092192924023e-2 -2.9341092192924023e-2
0.07125 -3.0946796714276914e-2 -3.0946796714276914e-2
0.0715625 -3.158935914940919e-2 -3.158935914940919e-2
0.071875 -3.5984311539566605e-2 -3.5984311539566605e-2
0.0721875 -3.4259563620496536e-2 -3.4259563620496536e-2
0.0725 -3.3115988870820345e-2 -3.3115988870820345e-2
0.0728125 -3.544658595298422e-2 -3.544658595298422e-2
0.073125 -3.9549647099436314e-2 -3.9549647099436314e-2
0.0734375 -3.715619185210706e-2 -3.715619185210706e-2
0.07375 -3.6005269965487585e-2 -3.6005269965487585e-2
0.07406249999999999 -3.6909833945871995e-2 -3.6909833945871995e-2
0.074375 -3.968322641527955e-2 -3.968322641527955e-2
0.07468749999999999 -4.058009542292673e-2 -4.058009542292673e-2
0.075 -3.9321944107785e-2 -3.9321944107785e-2
0.07531249999999999 -4.2494273837535346e-2 -4.2494273837535346e-2
0.075625 -4.171904333840537e-2 -4.171904333840537e-2
0.07593749999999999 -3.8658141310195404e-2 -3.8658141310195404e-2
0.07625 -4.384404001372566e-2 -4.384404001372566e-2
0.07656249999999999 -4.443009005378151e-2 -4.443009005378151e-2
0.076875 -4.584406455366441e-2 -4.584406455366441e-2
0.07718749999999999 -4.546300094422584e-2 -4.546300094422584e-2
0.0775 -4.5301633035494504e-2 -4.5301633035494504e-2
0.07781249999999999 -4.524108834563556e-2 -4.524108834563556e-2
0.078125 -4.886258003559085e-2 -4.886258003559085e-2
0.0784375 -4.775748130602331e-2 -4.775748130602331e-2
0.07875 -4.9768851050673746e-2 -4.9768851050673746e-2
0.0790625 -5.763155450564916e-2 -5.763155450564916e-2
0.079375 -5.2859177672205604e-2 -5.2859177672205604e-2
0.0796875 -4.9819844811525016e-2 -4.9819844811525016e-2
0.08 -5.6320405888316216e-2 -5.6320405888316216e-2
0.0803125 -5.226997785008969e-2 -5.226997785008969e-2
0.080625 -5.452162847429243e-2 -5.452162847429243e-2
0.0809375 -5.5724564714425995e-2 -5.5724564714425995e-2
0.08125 -5.2958215151436505e-2 -5.2958215151436505e-2
0.0815625 -5.727929068668125e-2 -5.727929068668125e-2
0.08187499999999999 -5.7739545375413925e-2 -5.7739545375413925e-2
0.0821875 -5.665535987442816e-2 -5.665535987442816e-2
0.08249999999999999 -5.9227490639630176e-2 -5.9227490639630176e-2
0.0828125 -5.6747835464891594e-2 -5.6747835464891594e-2
0.08312499999999999 -6.1839735720029765e-2 -6.1839735720029765e-2
0.0834375 -6.08476025352207e-2 -6.08476025352207e-2
0.08374999999999999 -5.945111474990661e-2 -5.945111474990661e-2
0.0840625 -6.76788774178636e-2 -6.76788774178636e-2
0.08437499999999999 -6.347847227677228e-2 -6.347847227677228e-2
0.0846875 -6.139017543115877e-2 -6.139017543115877e-2
0.08499999999999999 -5.921488991704571e-2 -5.921488991704571e-2
0.0853125 -6.41468858718941e-2 -6.41468858718941e-2
0.08562499999999999 -6.532010326943016e-2 -6.532010326943016e-2
0.0859375 -6.34063938980649e-2 -6.34063938980649e-2
0.08625 -6.856999999742364e-2 -6.856999999742364e-2
0.0865625 -6.999346694807862e-2 -6.999346694807862e-2
0.086875 -6.988878713788615e-2 -6.988878713788615e-2
0.0871875 -6.947491516190674e-2 -6.947491516190674e-2
0.0875 -7.147623467132469e-2 -7.147623467132469e-2
0.0878125 -7.035180080426251e-2 -7.035180080426251e-2
0.088125 -7.876032618266215e-2 -7.876032618266215e-2
0.0884375 -6.836080617428486e-2 -6.836080617428486e-2
0.08875 -6.791331211140239e-2 -6.791331211140239e-2
0.0890625 -7.439472381089907e-2 -7.439472381089907e-2
0.089375 -6.86410325208886e-2 -6.86410325208886e-2
0.08968749999999999 -7.476445370208928e-2 -7.476445370208928e-2
0.09 -7.371637337497994e-2 -7.371637337497994e-2
0.09031249999999999 -7.93699223556974e-2 -7.93699223556974e-2
0.090625 -7.985575289991864e-2 -7.985575289991864e-2
0.09093749999999999 -8.148102592737594e-2 -8.148102592737594e-2
0.09125 -7.430465215863258e-2 -7.430465215863258e-2
0.09156249999999999 -7.670250437401371e-2 -7.670250437401371e-2
0.091875 -7.505376280302478e-2 -7.505376280302478e-2
0.09218749999999999 -7.60747300580693e-2 -7.60747300580693e-2
0.0925 -8.380814379622059e-2 -8.380814379622059e-2
0.09281249999999999 -7.775500259028156e-2 -7.775500259028156e-2
0.093125 -7.825627210447017e-2 -7.825627210447017e-2
0.09343749999999999 -8.00807989023884e-2 -8.00807989023884e-2
0.09375 -8.499720748774742e-2 -8.499720748774742e-2
0.0940625 -8.140676406516612e-2 -8.140676406516612e-2
0.094375 -8.139629386666236e-2 -8.139629386666236e-2
0.0946875 -8.179535076512146e-2 -8.179535076512146e-2
0.095 -8.068395873876177e-2 -8.068395873876177e-2
0.0953125 -8.31751308890194e-2 -8.31751308890194e-2
0.095625 -8.90562693296193e-2 -8.90562693296193e-2
0.0959375 -8.773805470379337e-2 -8.773805470379337e-2
0.09625 -8.527288112260756e-2 -8.527288112260756e-2
0.0965625 -8.540142989319754e-2 -8.540142989319754e-2
0.096875 -8.614472636306125e-2 -8.614472636306125e-2
0.0971875 -8.474022265387937e-2 -8.474022265387937e-2
0.0975 -9.12567580897008e-2 -9.12567580897008e-2
0.0978125 -8.633137752600994e-2 -8.633137752600994e-2
0.09812499999999999 -8.544491515591979e-2 -8.544491515591979e-2
0.0984375 -9.123200914270235e-2 -9.123200914270235e-2
0.09874999999999999 -8.951723172437376e-2 -8.951723172437376e-2
0.0990625 -8.972119673014056e-2 -8.972119673014056e-2
0.09937499999999999 -8.940657162863097e-2 -8.940657162863097e-2
0.0996875 -9.062891542704854e-2 -9.062891542704854e-2
0.09999999999999999 -8.896103585154158e-2 -8.896103585154158e-2
0.1003125 -8.801995604678048e-2 -8.801995604678048e-2
0.10062499999999999 -9.51782429222181e-2 -9.51782429222181e-2
0.1009375 -9.528294156076988e-2 -9.528294156076988e-2
0.10124999999999999 -9.090293465921384e-2 -9.090293465921384e-2
0.1015625 -9.564288159187306e-2 -9.564288159187306e-2
0.101875 -9.170143963935296e-2 -9.170143963935296e-2
0.1021875 -9.044165603087784e-2 -9.044165603087784e-2
0.1025 -8.874496788736685e-2 -8.874496788736685e-2
0.1028125 -9.150536300673373e-2 -9.150536300673373e-2
0.103125 -9.407323289475933e-2 -9.407323289475933e-2
0.1034375 -9.760881280750944e-2 -9.760881280750944e-2
0.10375 -9.583681432674673e-2 -9.583681432674673e-2
0.1040625 -9.362661544152395e-2 -9.362661544152395e-2
0.104375 -9.621051310775108e-2 -9.621051310775108e-2
0.1046875 -9.563296210014194e-2 -9.563296210014194e-2
0.105 -9.264172470490628e-2 -9.264172470490628e-2
0.1053125 -9.555704721766922e-2 -9.555704721766922e-2
0.105625 -9.408051433298859e-2 -9.408051433298859e-2
0.10593749999999999 -9.629318803969689e-2 -9.629318803969689e-2
0.10625 -9.952045336719273e-2 -9.952045336719273e-2
0.10656249999999999 -9.496548729045351e-2 -9.496548729045351e-2
0.106875 -1.0095379289511364e-1 -1.0095379289511364e-1
0.10718749999999999 -9.628249197818839e-2 -9.628249197818839e-2
0.1075 -9.60501762495074e-2 -9.60501762495074e-2
0.10781249999999999 -1.0059987853743912e-1 -1.0059987853743912e-1
0.108125 -9.655226844258102e-2 -9.655226844258102e-2
0.10843749999999999 -9.444482624737027e-2 -9.444482624737027e-2
0.10875 -1.0046217296236826e-1 -1.0046217296236826e-1
0.10906249999999999 -9.949892127339588e-2 -9.949892127339588e-2
0.109375 -1.0035177201986478e-1 -1.0035177201986478e-1
0.1096875 -1.0055551632264503e-1 -1.0055551632264503e-1
0.11 -1.037939969103423e-1 -1.037939969103423e-1
0.1103125 -1.0195409314725801e-1 -1.0195409314725801e-1
0.110625 -9.191136152482393e-2 -9.191136152482393e-2
0.1109375 -9.578485712724394e-2 -9.578485712724394e-2
0.11125 -9.743092410259813e-2 -9.743092410259813e-2
0.1115625 -1.0221930037347882e-1 -1.0221930037347882e-1
0.111875 -9.81745429305807e-2 -9.81745429305807e-2
0.1121875 -9.907610274355427e-2 -9.907610274355427e-2
0.1125 -9.771545580430718e-2 -9.771545580430718e-2
0.1128125 -9.92473842450341e-2 -9.92473842450341e-2
0.113125 -1.0094873711592989e-1 -1.0094873711592989e-1
0.1134375 -9.952224573432211e-2 -9.952224573432211e-2
0.11374999999999999 -1.0495295726811271e-1 -1.0495295726811271e-1
0.1140625 -1.0116717884126736e-1 -1.0116717884126736e-1
0.11437499999999999 -1.012447794489777e-1 -1.012447794489777e-1
0.1146875 -9.698459388234149e-2 -9.698459388234149e-2
0.11499999999999999 -1.0120699766572905e-1 -1.0120699766572905e-1
0.1153125 -1.0116007917101122e-1 -1.0116007917101122e-1
0.11562499999999999 -1.0484150180151808e-1 -1.0484150180151808e-1
0.1159375 -1.0402893059769447e-1 -1.0402893059769447e-1
0.11624999999999999 -1.0082061785739604e-1 -1.0082061785739604e-1
0.1165625 -9.929262018228435e-2 -9.929262018228435e-2
0.11687499999999999 -1.0705957401184385e-1 -1.0705957401184385e-1
0.1171875 -9.893140476857987e-2 -9.893140476857987e-2
0.1175 -1.0383315650803304e-1 -1.0383315650803304e-1
0.1178125 -1.0200856546204484e-1 -1.0200856546204484e-1
0.118125 -9.887323209956556e-2 -9.887323209956556e-2
0.1184375 -1.029806843660186e-1 -1.029806843660186e-1
0.11875 -9.959146370035121e-2 -9.959146370035121e-2
0.1190625 -1.0405634393215912e-1 -1.0405634393215912e-1
0.119375 -1.005238938335129e-1 -1.005238938335129e-1
0.1196875 -1.0707037434646516e-1 -1.0707037434646516e-1
0.12 -9.806402474102249e-2 -9.806402474102249e-2
0.1203125 -1.0693018236431051e-1 -1.0693018236431051e-1
0.120625 -1.0333446804203739e-1 -1.0333446804203739e-1
0.1209375 -1.0062589884297957e-1 -1.0062589884297957e-1
0.12125 -1.008546860118873e-1 -1.008546860118873e-1
0.12156249999999999 -1.0719260581733359e-1 -1.0719260581733359e-1
0.121875 -1.0633858438974819e-1 -1.0633858438974819e-1
0.12218749999999999 -1.0345759150983902e-1 -1.0345759150983902e-1
0.1225 -1.0377566655167136e-1 -1.0377566655167136e-1
0.12281249999999999 -1.0257819816321678e-1 -1.0257819816321678e-1
0.123125 -1.0455881875147277e-1 -1.0455881875147277e-1
0.12343749999999999 -1.0463438545481729e-1 -1.0463438545481729e-1
0.12375 -1.0508019269697577e-1 -1.0508019269697577e-1
0.12406249999999999 -1.036514067416352e-1 -1.036514067416352e-1
0.124375 -1.0472540166189681e-1 -1.0472540166189681e-1
0.12468749999999999 -1.0289988715773468e-1 -1.0289988715773468e-1
0.125 -1.0358313826033516e-1 -1.0358313826033516e-1
0.1253125 -1.0573766355016012e-1 -1.0573766355016012e-1
0.12562500000000001 -1.0164676431328878e-1 -1.0164676431328878e-1
0.1259375 -1.034838960183766e-1 -1.034838960183766e-1
0.12625 -1.0252038625300663e-1 -1.0252038625300663e-1
0.1265625 -9.792174891005523e-2 -9.792174891005523e-2
0.126875 -1.0210203283647168e-1 -1.0210203283647168e-1
0.1271875 -1.0397532879166427e-1 -1.0397532879166427e-1
0.1275 -1.0674152667958658e-1 -1.0674152667958658e-1
0.1278125 -9.991879033965922e-2 -9.991879033965922e-2
0.128125 -1.0430608962976073e-1 -1.0430608962976073e-1
0.1284375 -1.0550415616877906e-1 -1.0550415616877906e-1
0.12875 -1.0335967387369926e-1 -1.0335967387369926e-1
0.1290625 -1.04194985397287e-1 -1.04194985397287e-1
0.129375 -9.984943462792906e-2 -9.984943462792906e-2
0.12968749999999998 -9.935399649136123e-2 -9.935399649136123e-2
0.13 -1.0339041564590623e-1 -1.0339041564590623e-1
0.1303125 -1.0376560797728196e-1 -1.0376560797728196e-1
0.130625 -1.0080945302867583e-1 -1.0080945302867583e-1
0.13093749999999998 -1.0398972131476292e-1 -1.0398972131476292e-1
0.13125 -1.0694181746318243e-1 -1.0694181746318243e-1
0.1315625 -1.0492752720644383e-1 -1.0492752720644383e-1
0.131875 -1.0267295994232661e-1 -1.0267295994232661e-1
0.13218749999999999 -9.910864752261439e-2 -9.910864752261439e-2
0.1325 -1.0247741322861437e-1 -1.0247741322861437e-1
0.1328125 -1.0010820711319646e-1 -1.0010820711319646e-1
0.133125 -1.0097250446712458e-1 -1.0097250446712458e-1
0.1334375 -1.0458743630876377e-1 -1.0458743630876377e-1
0.13375 -9.964974425771977e-2 -9.964974425771977e-2
0.1340625 -1.0417781597540632e-1 -1.0417781597540632e-1
0.134375 -9.952653355709806e-2 -9.952653355709806e-2
0.1346875 -1.0239844347576543e-1 -1.0239844347576543e-1
0.135 -1.0204729398016532e-1 -1.0204729398016532e-1
0.1353125 -1.024470610480126e-1 -1.024470610480126e-1
0.135625 -1.0260457859364358e-1 -1.0260457859364358e-1
0.1359375 -1.0343464588847162e-1 -1.0343464588847162e-1
0.13625 -1.033982512106082e-1 -1.033982512106082e-1
0.1365625 -1.0255961534928026e-1 -1.0255961534928026e-1
0.136875 -1.0081300409480498e-1 -1.0081300409480498e-1
0.1371875 -9.796111751144743e-2 -9.796111751144743e-2
0.1375 -1.0217900566091664e-1 -1.0217900566091664e-1
0.1378125 -1.019379887705032e-1 -1.019379887705032e-1
0.138125 -9.962965220235454e-2 -9.962965220235454e-2
0.1384375 -9.898221431127929e-2 -9.898221431127929e-2
0.13874999999999998 -1.0192859089308293e-1 -1.0192859089308293e-1
0.1390625 -1.0096906413925133e-1 -1.0096906413925133e-1
0.139375 -9.82523728578304e-2 -9.82523728578304e-2
0.1396875 -9.635578527901778e-2 -9.635578527901778e-2
0.13999999999999999 -9.84221207511542e-2 -9.84221207511542e-2
0.1403125 -1.0186563974345297e-1 -1.0186563974345297e-1
0.140625 -1.0325227235240853e-1 -1.0325227235240853e-1
0.1409375 -9.768815800249975e-2 -9.768815800249975e-2
0.14125 -9.496496797989273e-2 -9.496496797989273e-2
0.1415625 -1.0125080344757187e-1 -1.0125080344757187e-1
0.141875 -9.601787631187797e-2 -9.601787631187797e-2
0.1421875 -1.0002025932296199e-1 -1.0002025932296199e-1
0.1425 -9.852075936420768e-2 -9.852075936420768e-2
0.1428125 -9.655269764495422e-2 -9.655269764495422e-2
0.143125 -9.811971650630547e-2 -9.811971650630547e-2
0.1434375 -9.197056747577115e-2 -9.197056747577115e-2
0.14375 -9.393436424740464e-2 -9.393436424740464e-2
0.1440625 -9.407326374618386e-2 -9.407326374618386e-2
0.144375 -9.32380674783122e-2 -9.32380674783122e-2
0.1446875 -9.474173777177164e-2 -9.474173777177164e-2
0.145 -9.342756816683284e-2 -9.342756816683284e-2
0.1453125 -9.251617306496662e-2 -9.251617306496662e-2
0.145625 -9.0978754109317e-2 -9.0978754109317e-2
0.1459375 -9.289708977100197e-2 -9.289708977100197e-2
0.14625 -9.384512468729334e-2 -9.384512468729334e-2
0.14656249999999998 -9.184185730124916e-2 -9.184185730124916e-2
0.146875 -9.31657113590223e-2 -9.31657113590223e-2
0.1471875 -8.527425948320122e-2 -8.527425948320122e-2
0.1475 -8.792981422472401e-2 -8.792981422472401e-2
0.14781249999999999 -9.013372603409842e-2 -9.013372603409842e-2
0.148125 -9.086719671064891e-2 -9.086719671064891e-2
0.1484375 -8.842249131409297e-2 -8.842249131409297e-2
0.14875 -9.496516544074218e-2 -9.496516544074218e-2
0.1490625 -8.887959771006315e-2 -8.887959771006315e-2
0.149375 -9.159709627125956e-2 -9.159709627125956e-2
0.1496875 -9.016167996812108e-2 -9.016167996812108e-2
0.15 -8.84136608422228e-2 -8.84136608422228e-2
0.1503125 -9.105337928692059e-2 -9.105337928692059e-2
0.150625 -8.794676821595893e-2 -8.794676821595893e-2
0.1509375 -8.9865024510134e-2 -8.9865024510134e-2
0.15125 -9.152988929214878e-2 -9.152988929214878e-2
0.1515625 -8.527343371703644e-2 -8.527343371703644e-2
0.151875 -8.490755015715656e-2 -8.490755015715656e-2
0.1521875 -8.664077958953165e-2 -8.664077958953165e-2
0.1525 -8.36903015331405e-2 -8.36903015331405e-2
0.1528125 -8.454190523186078e-2 -8.454190523186078e-2
0.153125 -8.262129693027198e-2 -8.262129693027198e-2
0.1534375 -8.399742955204381e-2 -8.399742955204381e-2
0.15375 -8.119270095109421e-2 -8.119270095109421e-2
0.1540625 -8.585567674596639e-2 -8.585567674596639e-2
0.15437499999999998 -8.311408374562923e-2 -8.311408374562923e-2
0.1546875 -8.32677672799651e-2 -8.32677672799651e-2
0.155 -8.251972609129332e-2 -8.251972609129332e-2
0.1553125 -8.35220652627573e-2 -8.35220652627573e-2
0.15562499999999999 -7.971667636799573e-2 -7.971667636799573e-2
0.1559375 -8.088911824076384e-2 -8.088911824076384e-2
0.15625 -8.096916672072219e-2 -8.096916672072219e-2
0.1565625 -8.37474499601445e-2 -8.37474499601445e-2
0.156875 -8.222472116655588e-2 -8.222472116655588e-2
0.1571875 -8.172204736071542e-2 -8.172204736071542e-2
0.1575 -8.316319411894035e-2 -8.316319411894035e-2
0.1578125 -7.956176637959977e-2 -7.956176637959977e-2
0.158125 -7.858598038707676e-2 -7.858598038707676e-2
0.1584375 -7.832483856442884e-2 -7.832483856442884e-2
0.15875 -7.65295559219954e-2 -7.65295559219954e-2
0.1590625 -7.658827251886358e-2 -7.658827251886358e-2
0.159375 -7.663088617325009e-2 -7.663088617325009e-2
0.1596875 -7.713278780080834e-2 -7.713278780080834e-2
0.16 -7.876791645209558e-2 -7.876791645209558e-2
0.1603125 -8.014104835798896e-2 -8.014104835798896e-2
0.160625 -7.782404605656446e-2 -7.782404605656446e-2
0.1609375 -7.718375445326053e-2 -7.718375445326053e-2
0.16125 -7.82128511839506e-2 -7.82128511839506e-2
0.1615625 -7.238336285606017e-2 -7.238336285606017e-2
0.161875 -7.786347925572734e-2 -7.786347925572734e-2
0.16218749999999998 -7.465271516027094e-2 -7.465271516027094e-2
0.1625 -7.086894348846506e-2 -7.086894348846506e-2
0.1628125 -6.772687000899857e-2 -6.772687000899857e-2
0.163125 -7.061522552864297e-2 -7.061522552864297e-2
0.16343749999999999 -7.028468887962624e-2 -7.028468887962624e-2
0.16375 -6.89636511745153e-2 -6.89636511745153e-2
0.1640625 -6.738280291189547e-2 -6.738280291189547e-2
0.164375 -7.195658177012554e-2 -7.195658177012554e-2
0.1646875 -6.50687681193336e-2 -6.50687681193336e-2
0.165 -6.716876946963346e-2 -6.716876946963346e-2
0.1653125 -7.020090847005811e-2 -7.020090847005811e-2
0.165625 -6.4595468271607e-2 -6.4595468271607e-2
0.1659375 -6.568672156005739e-2 -6.568672156005739e-2
0.16625 -6.199936213740109e-2 -6.199936213740109e-2
0.1665625 -6.798644019751698e-2 -6.798644019751698e-2
0.166875 -6.541622654892087e-2 -6.541622654892087e-2
0.1671875 -6.429952633495084e-2 -6.429952633495084e-2
0.1675 -6.368222053267125e-2 -6.368222053267125e-2
0.1678125 -6.2462009060952894e-2 -6.2462009060952894e-2
0.168125 -6.115019175446612e-2 -6.115019175446612e-2
0.1684375 -5.9021239800829406e-2 -5.9021239800829406e-2
0.16875 -6.568792275290214e-2 -6.568792275290214e-2
0.1690625 -5.838882110471566e-2 -5.838882110471566e-2
0.169375 -5.963815887550261e-2 -5.963815887550261e-2
0.1696875 -6.0744391256109864e-2 -6.0744391256109864e-2
0.16999999999999998 -5.767876163214858e-2 -5.767876163214858e-2
0.1703125 -5.9350314639930346e-2 -5.9350314639930346e-2
0.170625 -5.8478709477428836e-2 -5.8478709477428836e-2
0.1709375 -5.925550083090236e-2 -5.925550083090236e-2
0.17124999999999999 -5.8022786511417124e-2 -5.8022786511417124e-2
0.1715625 -5.776478854001432e-2 -5.776478854001432e-2
0.171875 -5.38738985353735e-2 -5.38738985353735e-2
0.1721875 -5.429159957317786e-2 -5.429159957317786e-2
0.1725 -5.327507032895262e-2 -5.327507032895262e-2
0.1728125 -5.4343108023902076e-2 -5.4343108023902076e-2
0.173125 -5.079859826106947e-2 -5.079859826106947e-2
0.1734375 -4.859709441440607e-2 -4.859709441440607e-2
0.17375 -5.046512406967629e-2 -5.046512406967629e-2
0.1740625 -5.26398313638925e-2 -5.26398313638925e-2
0.174375 -5.040021079300239e-2 -5.040021079300239e-2
0.1746875 -5.334589455766725e-2 -5.334589455766725e-2
0.175 -4.755557449586156e-2 -4.755557449586156e-2
0.1753125 -5.0223824744778156e-2 -5.0223824744778156e-2
0.175625 -4.751709168410123e-2 -4.751709168410123e-2
0.1759375 -4.682431785910701e-2 -4.682431785910701e-2
0.17625 -4.4512303820527066e-2 -4.4512303820527066e-2
0.1765625 -4.8030871052349156e-2 -4.8030871052349156e-2
0.176875 -4.4054083711460024e-2 -4.4054083711460024e-2
0.1771875 -4.3385724021179684e-2 -4.3385724021179684e-2
0.1775 -4.3848055114056095e-2 -4.3848055114056095e-2
0.17781249999999998 -4.377963694629905e-2 -4.377963694629905e-2
0.178125 -4.138103181618824e-2 -4.138103181618824e-2
0.1784375 -3.7771053844851465e-2 -3.7771053844851465e-2
0.17875 -4.2714897532521334e-2 -4.2714897532521334e-2
0.17906249999999999 -4.052329120465181e-2 -4.052329120465181e-2
0.179375 -3.846156418627977e-2 -3.846156418627977e-2
0.1796875 -3.497542602578285e-2 -3.497542602578285e-2
0.18 -3.73579151839909e-2 -3.73579151839909e-2
0.1803125 -3.8491060947096756e-2 -3.8491060947096756e-2
0.180625 -3.338198887264987e-2 -3.338198887264987e-2
0.1809375 -3.8161339926107374e-2 -3.8161339926107374e-2
0.18125 -3.620365144048954e-2 -3.620365144048954e-2
0.1815625 -3.446587455325023e-2 -3.446587455325023e-2
0.181875 -3.7097454982601974e-2 -3.7097454982601974e-2
0.1821875 -3.186498155197803e-2 -3.186498155197803e-2
0.1825 -3.1605165509761335e-2 -3.1605165509761335e-2
0.1828125 -2.8014033080824063e-2 -2.8014033080824063e-2
0.183125 -3.001306936154613e-2 -3.001306936154613e-2
0.1834375 -2.745809454678927e-2 -2.745809454678927e-2
0.18375 -2.873765649589366e-2 -2.873765649589366e-2
0.1840625 -3.0876226118623507e-2 -3.0876226118623507e-2
0.184375 -2.7079871365247143e-2 -2.7079871365247143e-2
0.1846875 -2.841988535171147e-2 -2.841988535171147e-2
0.185 -2.8413588530627365e-2 -2.8413588530627365e-2
0.1853125 -2.85611212286927e-2 -2.85611212286927e-2
0.18562499999999998 -2.1635510598359886e-2 -2.1635510598359886e-2
0.1859375 -2.4321024100816047e-2 -2.4321024100816047e-2
0.18625 -2.2170125155087206e-2 -2.2170125155087206e-2
0.1865625 -2.183563854056736e-2 -2.183563854056736e-2
0.18687499999999999 -2.023316837700584e-2 -2.023316837700584e-2
0.1871875 -2.013495880761873e-2 -2.013495880761873e-2
0.1875 -1.977304834760396e-2 -1.977304834760396e-2
0.1878125 -1.5943968853905588e-2 -1.5943968853905588e-2
0.188125 -1.6214830386859447e-2 -1.6214830386859447e-2
0.1884375 -1.90166946397472e-2 -1.90166946397472e-2
0.18875 -2.1552424049120944e-2 -2.1552424049120944e-2
0.1890625 -1.5762696030167334e-2 -1.5762696030167334e-2
0.189375 -1.9139821305332205e-2 -1.9139821305332205e-2
0.1896875 -1.6298822717333294e-2 -1.6298822717333294e-2
0.19 -1.6061570146819193e-2 -1.6061570146819193e-2
0.1903125 -1.5809375041287765e-2 -1.5809375041287765e-2
0.190625 -1.1342501676852024e-2 -1.1342501676852024e-2
0.1909375 -9.932497431480058e-3 -9.932497431480058e-3
0.19125 -9.630302617795294e-3 -9.630302617795294e-3
0.1915625 -1.2047259411035682e-2 -1.2047259411035682e-2
0.191875 -9.489219125741855e-3 -9.489219125741855e-3
0.1921875 -1.1825229061985354e-2 -1.1825229061985354e-2
0.1925 -9.716922448449239e-3 -9.716922448449239e-3
0.1928125 -7.637275910171937e-3 -7.637275910171937e-3
0.193125 -2.360427832416079e-3 -2.360427832416079e-3
0.1934375 -6.4318153661293564e-3 -6.4318153661293564e-3
0.19375 -2.4304409924003068e-3 -2.4304409924003068e-3
0.1940625 -6.243576574677334e-3 -6.243576574677334e-3
0.194375 -2.382453409397911e-3 -2.382453409397911e-3
0.19468749999999999 -3.482778118057084e-3 -3.482778118057084e-3
0.195 -2.622017439323443e-3 -2.622017439323443e-3
0.1953125 -7.809575479473807e-4 -7.809575479473807e-4
0.195625 2.3307253171189757e-4 2.3307253171189757e-4
0.1959375 2.0212374231345365e-3 2.0212374231345365e-3
0.19625 2.4791422514880423e-6 2.4791422514880423e-6
0.1965625 3.485755936010193e-3 3.485755936010193e-3
0.196875 2.7478139256640333e-3 2.7478139256640333e-3
0.1971875 7.366496098013542e-3 7.366496098013542e-3
0.1975 8.570764489588711e-3 8.570764489588711e-3
0.1978125 5.8877650264843595e-3 5.8877650264843595e-3
0.198125 6.496590024410054e-3 6.496590024410054e-3
0.1984375 6.293991559898515e-3 6.293991559898515e-3
0.19875 7.04501028961424e-3 7.04501028961424e-3
0.1990625 9.640439096285647e-3 9.640439096285647e-3
0.199375 1.237100406500069e-2 1.237100406500069e-2
0.1996875 1.4326514279430214e-2 1.4326514279430214e-2
0.2 1.476298944747434e-2 1.476298944747434e-2
0.2003125 1.2842813148138177e-2 1.2842813148138177e-2
0.200625 1.032193984268126e-2 1.032193984268126e-2
0.2009375 7.545382963355607e-3 7.545382963355607e-3
0.20125 1.4857367061024362e-2 1.4857367061024362e-2
0.2015625 1.478796373679181e-2 1.478796373679181e-2
0.201875 1.4685513719753018e-2 1.4685513719753018e-2
0.2021875 1.7607237898785044e-2 1.7607237898785044e-2
0.20249999999999999 1.8978575873218162e-2 1.8978575873218162e-2
0.2028125 1.7679822044312843e-2 1.7679822044312843e-2
0.203125 1.8832374665391782e-2 1.8832374665391782e-2
0.2034375 2.0850435938639222e-2 2.0850435938639222e-2
0.20375 2.2504112547933275e-2 2.2504112547933275e-2
0.2040625 2.1897297385050862e-2 2.1897297385050862e-2
0.204375 2.2621529291184217e-2 2.2621529291184217e-2
0.2046875 2.5451977058976283e-2 2.5451977058976283e-2
0.205 2.7925466707285906e-2 2.7925466707285906e-2
0.2053125 2.4287199957354844e-2 2.4287199957354844e-2
0.205625 2.6119591330127534e-2 2.6119591330127534e-2
0.2059375 2.907718277604765e-2 2.907718277604765e-2
0.20625 2.891258837210664e-2 2.891258837210664e-2
0.2065625 3.0742917857635277e-2 3.0742917857635277e-2
0.206875 3.0825256801774614e-2 3.0825256801774614e-2
0.2071875 3.2548990842071746e-2 3.2548990842071746e-2
0.2075 3.0779246107824676e-2 3.0779246107824676e-2
0.2078125 3.377036474260642e-2 3.377036474260642e-2
0.208125 3.582319786367627e-2 3.582319786367627e-2
0.2084375 3.569254860143012e-2 3.569254860143012e-2
0.20875 3.469092363978454e-2 3.469092363978454e-2
0.2090625 3.78718644435434e-2 3.78718644435434e-2
0.209375 3.8520111609370744e-2 3.8520111609370744e-2
0.2096875 3.773858874795444e-2 3.773858874795444e-2
0.21 4.236775850243468e-2 4.236775850243468e-2
0.21031249999999999 4.196201834314017e-2 4.196201834314017e-2
0.210625 4.442330625373181e-2 4.442330625373181e-2
0.2109375 4.518246881637644e-2 4.518246881637644e-2
0.21125 4.6224153383930044e-2 4.6224153383930044e-2
0.2115625 4.581320814643952e-2 4.581320814643952e-2
0.211875 4.611616733312296e-2 4.611616733312296e-2
0.2121875 4.537178995927427e-2 4.537178995927427e-2
0.2125 4.952899176326575e-2 4.952899176326575e-2
0.2128125 4.588888518831702e-2 4.588888518831702e-2
0.213125 5.305611743845695e-2 5.305611743845695e-2
0.2134375 5.4265517849428235e-2 5.4265517849428235e-2
0.21375 4.804715925568637e-2 4.804715925568637e-2
0.2140625 5.23713155700829e-2 5.23713155700829e-2
0.214375 5.214396644281116e-2 5.214396644281116e-2
0.2146875 5.12557033318739e-2 5.12557033318739e-2
0.215 5.6664891847260535e-2 5.6664891847260535e-2
0.2153125 5.420928866599972e-2 5.420928866599972e-2
0.215625 5.940747296720694e-2 5.940747296720694e-2
0.2159375 5.657155369975264e-2 5.657155369975264e-2
0.21625 5.916844627311768e-2 5.916844627311768e-2
0.2165625 5.974498388762406e-2 5.974498388762406e-2
0.216875 6.0045278927402634e-2 6.0045278927402634e-2
0.2171875 6.3168550616167e-2 6.3168550616167e-2
0.2175 6.1625341191968275e-2 6.1625341191968275e-2
0.2178125 6.645285971101877e-2 6.645285971101877e-2
0.21812499999999999 7.051248922901543e-2 7.051248922901543e-2
0.2184375 6.684063894702597e-2 6.684063894702597e-2
0.21875 6.702322925023729e-2 6.702322925023729e-2
0.2190625 6.643893424346281e-2 6.643893424346281e-2
0.219375 6.974613000759966e-2 6.974613000759966e-2
0.2196875 7.155090640911332e-2 7.155090640911332e-2
0.22 6.923528838454551e-2 6.923528838454551e-2
0.2203125 7.368683289290168e-2 7.368683289290168e-2
0.220625 7.212008736017417e-2 7.212008736017417e-2
0.2209375 7.605406642799828e-2 7.605406642799828e-2
0.22125 7.768348410693982e-2 7.768348410693982e-2
0.2215625 7.90404511669589e-2 7.90404511669589e-2
0.221875 7.939714019651767e-2 7.939714019651767e-2
0.2221875 7.793114975923565e-2 7.793114975923565e-2
0.2225 7.90929533011262e-2 7.90929533011262e-2
0.2228125 8.111292680517401e-2 8.111292680517401e-2
0.223125 8.229500643913745e-2 8.229500643913745e-2
0.2234375 8.259460217798953e-2 8.259460217798953e-2
0.22375 8.565628209019671e-2 8.565628209019671e-2
0.2240625 8.48812661804299e-2 8.48812661804299e-2
0.224375 8.19554288652693e-2 8.19554288652693e-2
0.2246875 8.43299318660069e-2 8.43299318660069e-2
0.225 9.079222430976408e-2 9.079222430976408e-2
0.2253125 8.919007284406e-2 8.919007284406e-2
0.225625 8.79819541625988e-2 8.79819541625988e-2
0.22593749999999999 8.905004149549534e-2 8.905004149549534e-2
0.22625 9.14815351895708e-2 9.14815351895708e-2
0.2265625 9.020509978584634e-2 9.020509978584634e-2
0.226875 9.329529551062699e-2 9.329529551062699e-2
0.2271875 9.608060173080268e-2 9.608060173080268e-2
0.2275 9.645736639889257e-2 9.645736639889257e-2
0.2278125 9.741864893770291e-2 9.741864893770291e-2
0.228125 9.758923263619401e-2 9.758923263619401e-2
0.2284375 9.947002326519616e-2 9.947002326519616e-2
0.22875 9.913468025409422e-2 9.913468025409422e-2
0.2290625 9.998399958679549e-2 9.998399958679549e-2
0.229375 1.0267194778701416e-1 1.0267194778701416e-1
0.2296875 1.0492692670298531e-1 1.0492692670298531e-1
0.23 1.06956792362082e-1 1.06956792362082e-1
0.2303125 1.0321968328547193e-1 1.0321968328547193e-1
0.230625 1.052709486141179e-1 1.052709486141179e-1
0.2309375 1.0794942613504865e-1 1.0794942613504865e-1
0.23125 1.0833360898844369e-1 1.0833360898844369e-1
0.2315625 1.109085425439229e-1 1.109085425439229e-1
0.231875 1.0841989567573584e-1 1.0841989567573584e-1
0.2321875 1.1313039070658526e-1 1.1313039070658526e-1
0.2325 1.1334303449187466e-1 1.1334303449187466e-1
0.2328125 1.1527194665653262e-1 1.1527194665653262e-1
0.233125 1.1604438517882265e-1 1.1604438517882265e-1
0.2334375 1.1685236307560665e-1 1.1685236307560665e-1
0.23374999999999999 1.1736547892790661e-1 1.1736547892790661e-1
0.2340625 1.1670106643962974e-1 1.1670106643962974e-1
0.234375 1.1890413455715354e-1 1.1890413455715354e-1
0.2346875 1.1956139651031883e-1 1.1956139651031883e-1
0.235 1.2003002983759181e-1 1.2003002983759181e-1
0.2353125 1.235509583750467e-1 1.235509583750467e-1
0.235625 1.2292981333960817e-1 1.2292981333960817e-1
0.2359375 1.2226111146467922e-1 1.2226111146467922e-1
0.23625 1.25558667663638e-1 1.25558667663638e-1
0.2365625 1.2761735454181e-1 1.2761735454181e-1
0.236875 1.2786681909504516e-1 1.2786681909504516e-1
0.2371875 1.2801861736600806e-1 1.2801861736600806e-1
0.2375 1.2961715033973853e-1 1.2961715033973853e-1
0.2378125 1.301099079107484e-1 1.301099079107484e-1
0.238125 1.3427439224208904e-1 1.3427439224208904e-1
0.2384375 1.3191053956800936e-1 1.3191053956800936e-1
0.23875 1.3687372368597828e-1 1.3687372368597828e-1
0.2390625 1.3740318899384185e-1 1.3740318899384185e-1
0.239375 1.3549557011559266e-1 1.3549557011559266e-1
0.2396875 1.381518958939818e-1 1.381518958939818e-1
0.24 1.3792001269278664e-1 1.3792001269278664e-1
0.2403125 1.3631336701767616e-1 1.3631336701767616e-1
0.240625 1.3883011963137726e-1 1.3883011963137726e-1
0.2409375 1.4023023451657757e-1 1.4023023451657757e-1
0.24125 1.4400690523346604e-1 1.4400690523346604e-1
0.24156249999999999 1.4292074298121626e-1 1.4292074298121626e-1
0.241875 1.471695516345175e-1 1.471695516345175e-1
0.2421875 1.4282966292988242e-1 1.4282966292988242e-1
0.2425 1.4559273221696678e-1 1.4559273221696678e-1
0.2428125 1.4791188203501626e-1 1.4791188203501626e-1
0.243125 1.4993354787769242e-1 1.4993354787769242e-1
0.2434375 1.518828640493961e-1 1.518828640493961e-1
0.24375 1.5272346452296226e-1 1.5272346452296226e-1
0.2440625 1.5354091288302918e-1 1.5354091288302918e-1
0.244375 1.5435269252905748e-1 1.5435269252905748e-1
0.2446875 1.5452962899347078e-1 1.5452962899347078e-1
0.245 1.5769291477748304e-1 1.5769291477748304e-1
0.2453125 1.5660957876410286e-1 1.5660957876410286e-1
0.245625 1.5977631439203144e-1 1.5977631439203144e-1
0.2459375 1.5850725903804452e-1 1.5850725903804452e-1
0.24625 1.5914608381738837e-1 1.5914608381738837e-1
0.2465625 1.6297810398667245e-1 1.6297810398667245e-1
0.246875 1.6259582308178544e-1 1.6259582308178544e-1
0.2471875 1.6260465683056502e-1 1.6260465683056502e-1
0.2475 1.6412564375444383e-1 1.6412564375444383e-1
0.2478125 1.6463394593686864e-1 1.6463394593686864e-1
0.248125 1.6834915341426715e-1 1.6834915341426715e-1
0.2484375 1.6822995552113973e-1 1.6822995552113973e-1
0.24875 1.7101026587327617e-1 1.7101026587327617e-1
0.2490625 1.6951921930716018e-1 1.6951921930716018e-1
0.249375 1.7141831315232814e-1 1.7141831315232814e-1
0.2496875 1.7329291955932824e-1 1.7329291955932824e-1
0.25 1.7229544418772313e-1 1.7229544418772313e-1
0.2503125 1.7548561740316693e-1 1.7548561740316693e-1
0.250625 1.7752715835625388e-1 1.7752715835625388e-1
0.25093750000000004 1.7834068778232215e-1 1.7834068778232215e-1
0.25125000000000003 1.7755177587762994e-1 1.7755177587762994e-1
0.2515625 1.8041243653463646e-1 1.8041243653463646e-1
0.251875 1.80269986587275e-1 1.80269986587275e-1
0.2521875 1.852391320814899e-1 1.852391320814899e-1
0.2525 1.8195100276191845e-1 1.8195100276191845e-1
0.25281250000000005 1.840928938702131e-1 1.840928938702131e-1
0.25312500000000004 1.8663917417982923e-1 1.8663917417982923e-1
0.25343750000000004 1.8738385815252734e-1 1.8738385815252734e-1
0.25375000000000003 1.874604794536321e-1 1.874604794536321e-1
0.2540625 1.87306227506026e-1 1.87306227506026e-1
0.254375 1.911226619442754e-1 1.911226619442754e-1
0.2546875 1.9254715042982973e-1 1.9254715042982973e-1
0.255 1.9544396142303633e-1 1.9544396142303633e-1
0.25531250000000005 1.9405566332873825e-1 1.9405566332873825e-1
0.25562500000000005 1.9688544639960348e-1 1.9688544639960348e-1
0.25593750000000004 1.984319530144898e-1 1.984319530144898e-1
0.25625000000000003 2.004277046751053e-1 2.004277046751053e-1
0.2565625 1.9806950512814403e-1 1.9806950512814403e-1
0.256875 2.0244220668221935e-1 2.0244220668221935e-1
0.2571875 1.9915932460001606e-1 1.9915932460001606e-1
0.2575 2.0285457867269763e-1 2.0285457867269763e-1
0.2578125 2.0445090664155252e-1 2.0445090664155252e-1
0.25812500000000005 2.0434515593500002e-1 2.0434515593500002e-1
0.25843750000000004 2.0538859372730478e-1 2.0538859372730478e-1
0.25875000000000004 2.080432941631738e-1 2.080432941631738e-1
0.25906250000000003 2.088824633344597e-1 2.088824633344597e-1
0.259375 2.1097863879843537e-1 2.1097863879843537e-1
0.2596875 2.1091997751294222e-1 2.1091997751294222e-1
0.26 2.1530104577571585e-1 2.1530104577571585e-1
0.2603125 2.1471714633365302e-1 2.1471714633365302e-1
0.26062500000000005 2.1740965883758e-1 2.1740965883758e-1
0.26093750000000004 2.1365677277684192e-1 2.1365677277684192e-1
0.26125000000000004 2.1403964010845122e-1 2.1403964010845122e-1
0.26156250000000003 2.172104347853132e-1 2.172104347853132e-1
0.261875 2.2051430586382814e-1 2.2051430586382814e-1
0.2621875 2.2101168298898521e-1 2.2101168298898521e-1
0.2625 2.226394001506673e-1 2.226394001506673e-1
0.2628125 2.2160209523847918e-1 2.2160209523847918e-1
0.26312500000000005 2.230698709565626e-1 2.230698709565626e-1
0.26343750000000005 2.2363774115431845e-1 2.2363774115431845e-1
0.26375000000000004 2.2478697977406448e-1 2.2478697977406448e-1
0.26406250000000003 2.261586724832636e-1 2.261586724832636e-1
0.264375 2.282452933361423e-1 2.282452933361423e-1
0.2646875 2.3434133110843725e-1 2.3434133110843725e-1
0.265 2.2954396960061096e-1 2.2954396960061096e-1
0.2653125 2.3178273778442637e-1 2.3178273778442637e-1
0.265625 2.305397959819242e-1 2.305397959819242e-1
0.26593750000000005 2.3188015915432736e-1 2.3188015915432736e-1
0.26625000000000004 2.3661346362653823e-1 2.3661346362653823e-1
0.26656250000000004 2.3539088173241218e-1 2.3539088173241218e-1
0.26687500000000003 2.3894109841806532e-1 2.3894109841806532e-1
0.2671875 2.396650729403813e-1 2.396650729403813e-1
0.2675 2.417604906752171e-1 2.417604906752171e-1
0.2678125 2.3954218265701677e-1 2.3954218265701677e-1
0.268125 2.4207146472211427e-1 2.4207146472211427e-1
0.26843750000000005 2.4534284834019893e-1 2.4534284834019893e-1
0.26875000000000004 2.468627589616812e-1 2.468627589616812e-1
0.26906250000000004 2.4398935368320274e-1 2.4398935368320274e-1
0.26937500000000003 2.4930042946901487e-1 2.4930042946901487e-1
0.2696875 2.486866263891283e-1 2.486866263891283e-1
0.27 2.5078610939065804e-1 2.5078610939065804e-1
0.2703125 2.531343986035903e-1 2.531343986035903e-1
0.270625 2.5234017783007623e-1 2.5234017783007623e-1
0.27093750000000005 2.563187069247146e-1 2.563187069247146e-1
0.27125000000000005 2.57183453596765e-1 2.57183453596765e-1
0.27156250000000004 2.5812753156490764e-1 2.5812753156490764e-1
0.27187500000000003 2.5726844302537977e-1 2.5726844302537977e-1
0.2721875 2.596384793989568e-1 2.596384793989568e-1
0.2725 2.591393346235531e-1 2.591393346235531e-1
0.2728125 2.6284301451026515e-1 2.6284301451026515e-1
0.273125 2.6346900956307984e-1 2.6346900956307984e-1
0.27343750000000006 2.625126859786473e-1 2.625126859786473e-1
0.27375000000000005 2.642562504281454e-1 2.642562504281454e-1
0.27406250000000004 2.66852712206612e-1 2.66852712206612e-1
0.27437500000000004 2.6829954328580463e-1 2.6829954328580463e-1
0.27468750000000003 2.687511692881639e-1 2.687511692881639e-1
0.275 2.696205095487425e-1 2.696205095487425e-1
0.2753125 2.7096834036158945e-1 2.7096834036158945e-1
0.275625 2.7231334805422414e-1 2.7231334805422414e-1
0.2759375 2.7657883859840915e-1 2.7657883859840915e-1
0.27625000000000005 2.761637513792561e-1 2.761637513792561e-1
0.27656250000000004 2.781055871734974e-1 2.781055871734974e-1
0.27687500000000004 2.752024828221078e-1 2.752024828221078e-1
0.27718750000000003 2.8164531959349226e-1 2.8164531959349226e-1
0.2775 2.8041757106369225e-1 2.8041757106369225e-1
0.2778125 2.806875515777687e-1 2.806875515777687e-1
0.278125 2.828341361789466e-1 2.828341361789466e-1
0.2784375 2.8392309053718456e-1 2.8392309053718456e-1
0.27875000000000005 2.813202539957569e-1 2.813202539957569e-1
0.27906250000000005 2.885879989591853e-1 2.885879989591853e-1
0.27937500000000004 2.855555814269177e-1 2.855555814269177e-1
0.27968750000000003 2.8702481267030855e-1 2.8702481267030855e-1
0.28 2.9155183648866334e-1 2.9155183648866334e-1
0.2803125 2.901220546366243e-1 2.901220546366243e-1
0.280625 2.902201310232453e-1 2.902201310232453e-1
0.2809375 2.903941198780853e-1 2.903941198780853e-1
0.28125000000000006 2.969097101542797e-1 2.969097101542797e-1
0.28156250000000005 2.971932646462232e-1 2.971932646462232e-1
0.28187500000000004 2.941082056929485e-1 2.941082056929485e-1
0.28218750000000004 2.9527904625568446e-1 2.9527904625568446e-1
0.28250000000000003 2.973285281475295e-1 2.973285281475295e-1
0.2828125 2.9952566620680265e-1 2.9952566620680265e-1
0.283125 3.0045832146900686e-1 3.0045832146900686e-1
0.2834375 3.029892991505516e-1 3.029892991505516e-1
0.28375 3.0412250955917663e-1 3.0412250955917663e-1
0.28406250000000005 3.0399390910700497e-1 3.0399390910700497e-1
0.28437500000000004 3.069416104615197e-1 3.069416104615197e-1
0.28468750000000004 3.0678127775830255e-1 3.0678127775830255e-1
0.28500000000000003 3.0552890287502343e-1 3.0552890287502343e-1
0.2853125 3.099190842974462e-1 3.099190842974462e-1
0.285625 3.1008880621196333e-1 3.1008880621196333e-1
0.2859375 3.1175057945595874e-1 3.1175057945595874e-1
0.28625 3.133395878933083e-1 3.133395878933083e-1
0.28656250000000005 3.1467200245672977e-1 3.1467200245672977e-1
0.28687500000000005 3.120396152118996e-1 3.120396152118996e-1
0.28718750000000004 3.1457451317258567e-1 3.1457451317258567e-1
0.28750000000000003 3.2055311789438967e-1 3.2055311789438967e-1
0.2878125 3.195990098526931e-1 3.195990098526931e-1
0.288125 3.174597765175644e-1 3.174597765175644e-1
0.2884375 3.19533406319108e-1 3.19533406319108e-1
0.28875 3.208494163807085e-1 3.208494163807085e-1
0.28906250000000006 3.243805705576346e-1 3.243805705576346e-1
0.28937500000000005 3.2608086477124054e-1 3.2608086477124054e-1
0.28968750000000004 3.27756723884006e-1 3.27756723884006e-1
0.29000000000000004 3.287201453911006e-1 3.287201453911006e-1
0.29031250000000003 3.3275389234971264e-1 3.3275389234971264e-1
0.290625 3.306452932444994e-1 3.306452932444994e-1
0.2909375 3.3054293007556446e-1 3.3054293007556446e-1
0.29125 3.3231052628683067e-1 3.3231052628683067e-1
0.2915625 3.3452182058384317e-1 3.3452182058384317e-1
0.29187500000000005 3.356770145194172e-1 3.356770145194172e-1
0.29218750000000004 3.369891802287679e-1 3.369891802287679e-1
0.29250000000000004 3.398626135997187e-1 3.398626135997187e-1
0.29281250000000003 3.416302788439065e-1 3.416302788439065e-1
0.293125 3.381451360862524e-1 3.381451360862524e-1
0.2934375 3.4314678101848806e-1 3.4314678101848806e-1
0.29375 3.4265462020651505e-1 3.4265462020651505e-1
0.2940625 3.454461536805251e-1 3.454461536805251e-1
0.29437500000000005 3.4545362873153174e-1 3.4545362873153174e-1
0.29468750000000005 3.4596167537459444e-1 3.4596167537459444e-1
0.29500000000000004 3.4810022943405095e-1 3.4810022943405095e-1
0.29531250000000003 3.467227077028223e-1 3.467227077028223e-1
0.295625 3.500083121505053e-1 3.500083121505053e-1
0.2959375 3.509171295761302e-1 3.509171295761302e-1
0.29625 3.5315912903682367e-1 3.5315912903682367e-1
0.2965625 3.5482570546922254e-1 3.5482570546922254e-1
0.29687500000000006 3.5563119874607985e-1 3.5563119874607985e-1
0.29718750000000005 3.571593123913157e-1 3.571593123913157e-1
0.29750000000000004 3.570659070385158e-1 3.570659070385158e-1
0.29781250000000004 3.577165447884294e-1 3.577165447884294e-1
0.29812500000000003 3.5962285259232196e-1 3.5962285259232196e-1
0.2984375 3.616902570881688e-1 3.616902570881688e-1
0.29875 3.622436721750386e-1 3.622436721750386e-1
0.2990625 3.6256766052632194e-1 3.6256766052632194e-1
0.299375 3.6144190311936875e-1 3.6144190311936875e-1
0.29968750000000005 3.6534151574345053e-1 3.6534151574345053e-1
0.30000000000000004 3.6894881509236477e-1 3.6894881509236477e-1
0.30031250000000004 3.6877552826966387e-1 3.6877552826966387e-1
0.30062500000000003 3.6694634609169263e-1 3.6694634609169263e-1
0.3009375 3.7256468661165165e-1 3.7256468661165165e-1
0.30125 3.708970492154844e-1 3.708970492154844e-1
0.3015625 3.742465365105385e-1 3.742465365105385e-1
0.301875 3.7563433399121315e-1 3.7563433399121315e-1
0.30218750000000005 3.725989605088511e-1 3.725989605088511e-1
0.30250000000000005 3.764174444784043e-1 3.764174444784043e-1
0.30281250000000004 3.7754078524242907e-1 3.7754078524242907e-1
0.30312500000000003 3.810975388839619e-1 3.810975388839619e-1
0.3034375 3.8037932702557775e-1 3.8037932702557775e-1
0.30375 3.819529521817753e-1 3.819529521817753e-1
0.3040625 3.8097634728658925e-1 3.8097634728658925e-1
0.304375 3.828182054005378e-1 3.828182054005378e-1
0.30468750000000006 3.849013032406514e-1 3.849013032406514e-1
0.30500000000000005 3.8457195768908825e-1 3.8457195768908825e-1
0.30531250000000004 3.847346393410884e-1 3.847346393410884e-1
0.30562500000000004 3.87759347531512e-1 3.87759347531512e-1
0.30593750000000003 3.8944802819763247e-1 3.8944802819763247e-1
0.30625 3.8911445618098917e-1 3.8911445618098917e-1
0.3065625 3.933820373256207e-1 3.933820373256207e-1
0.306875 3.9272599455192214e-1 3.9272599455192214e-1
0.3071875 3.966089605162164e-1 3.966089605162164e-1
0.30750000000000005 3.934084550876218e-1 3.934084550876218e-1
0.30781250000000004 3.9828728540417835e-1 3.9828728540417835e-1
0.30812500000000004 3.940524168931301e-1 3.940524168931301e-1
0.30843750000000003 3.983432684833428e-1 3.983432684833428e-1
0.30875 3.9844219481595466e-1 3.9844219481595466e-1
0.3090625 3.999187297501816e-1 3.999187297501816e-1
0.309375 4.0254885939087437e-1 4.0254885939087437e-1
0.3096875 4.017309307280197e-1 4.017309307280197e-1
0.31000000000000005 4.064673992281609e-1 4.064673992281609e-1
0.31031250000000005 4.0197679027026645e-1 4.0197679027026645e-1
0.31062500000000004 4.074895214305183e-1 4.074895214305183e-1
0.31093750000000003 4.08077538722166e-1 4.08077538722166e-1
0.31125 4.071545646963681e-1 4.071545646963681e-1
0.3115625 4.1065671733825404e-1 4.1065671733825404e-1
0.311875 4.132418308642922e-1 4.132418308642922e-1
0.3121875 4.142198622950968e-1 4.142198622950968e-1
0.31250000000000006 4.131474134257882e-1 4.131474134257882e-1
0.31281250000000005 4.151398361448013e-1 4.151398361448013e-1
0.31312500000000004 4.15806346569509e-1 4.15806346569509e-1
0.31343750000000004 4.143657349274985e-1 4.143657349274985e-1
0.31375000000000003 4.168000371830498e-1 4.168000371830498e-1
0.3140625 4.1837090837200996e-1 4.1837090837200996e-1
0.314375 4.218768770040082e-1 4.218768770040082e-1
0.3146875 4.234087742140513e-1 4.234087742140513e-1
0.315 4.2404966997103877e-1 4.2404966997103877e-1
0.31531250000000005 4.2556655609835836e-1 4.2556655609835836e-1
0.31562500000000004 4.2525350665549233e-1 4.2525350665549233e-1
0.31593750000000004 4.2668312160252064e-1 4.2668312160252064e-1
0.31625000000000003 4.269182441459929e-1 4.269182441459929e-1
0.3165625 4.312884172856979e-1 4.312884172856979e-1
0.316875 4.300809185149159e-1 4.300809185149159e-1
0.3171875 4.3133093096524355e-1 4.3133093096524355e-1
0.3175 4.304804676828393e-1 4.304804676828393e-1
0.31781250000000005 4.324662384212683e-1 4.324662384212683e-1
0.31812500000000005 4.310665936556983e-1 4.310665936556983e-1
0.31843750000000004 4.3556720735953824e-1 4.3556720735953824e-1
0.31875000000000003 4.3499692632324916e-1 4.3499692632324916e-1
0.3190625 4.383212634527194e-1 4.383212634527194e-1
0.319375 4.404060418557787e-1 4.404060418557787e-1
0.3196875 4.37437765394618e-1 4.37437765394618e-1
0.32 4.403937594204148e-1 4.403937594204148e-1
0.32031250000000006 4.4101095975450555e-1 4.4101095975450555e-1
0.32062500000000005 4.443686030101457e-1 4.443686030101457e-1
0.32093750000000004 4.4524542491011054e-1 4.4524542491011054e-1
0.32125000000000004 4.452678849672633e-1 4.452678849672633e-1
0.32156250000000003 4.441939387013303e-1 4.441939387013303e-1
0.321875 4.4846524379702934e-1 4.4846524379702934e-1
0.3221875 4.49374919689701e-1 4.49374919689701e-1
0.3225 4.5070104735235184e-1 4.5070104735235184e-1
0.3228125 4.531337692148849e-1 4.531337692148849e-1
0.32312500000000005 4.5194841021360155e-1 4.5194841021360155e-1
0.32343750000000004 4.5367498414246477e-1 4.5367498414246477e-1
0.32375000000000004 4.5493697120967447e-1 4.5493697120967447e-1
0.32406250000000003 4.565297982519336e-1 4.565297982519336e-1
0.324375 4.575441780013829e-1 4.575441780013829e-1
0.3246875 4.554609739263764e-1 4.554609739263764e-1
0.325 4.583731780269158e-1 4.583731780269158e-1
0.3253125 4.6043818677229176e-1 4.6043818677229176e-1
0.32562500000000005 4.61517059566388e-1 4.61517059566388e-1
0.32593750000000005 4.6228670500589253e-1 4.6228670500589253e-1
0.32625000000000004 4.6288836808547096e-1 4.6288836808547096e-1
0.32656250000000003 4.6322569009065084e-1 4.6322569009065084e-1
0.326875 4.6770546966147997e-1 4.6770546966147997e-1
0.3271875 4.675795996233614e-1 4.675795996233614e-1
0.3275 4.695514593074517e-1 4.695514593074517e-1
0.3278125 4.6782354271839033e-1 4.6782354271839033e-1
0.32812500000000006 4.6925944972211475e-1 4.6925944972211475e-1
0.32843750000000005 4.7111590089956046e-1 4.7111590089956046e-1
0.32875000000000004 4.707865689376671e-1 4.707865689376671e-1
0.32906250000000004 4.706211327058849e-1 4.706211327058849e-1
0.32937500000000003 4.73262268282026e-1 4.73262268282026e-1
0.3296875 4.743653761004065e-1 4.743653761004065e-1
0.33 4.7405147160701055e-1 4.7405147160701055e-1
0.3303125 4.770135692626649e-1 4.770135692626649e-1
0.330625 4.766635764005809e-1 4.766635764005809e-1
0.33093750000000005 4.7825323445952783e-1 4.7825323445952783e-1
0.33125000000000004 4.798645315756698e-1 4.798645315756698e-1
0.33156250000000004 4.819703240993771e-1 4.819703240993771e-1
0.33187500000000003 4.7974609466449003e-1 4.7974609466449003e-1
0.3321875 4.8407478514194047e-1 4.8407478514194047e-1
0.3325 4.817809345365571e-1 4.817809345365571e-1
0.3328125 4.8558775594959336e-1 4.8558775594959336e-1
0.333125 4.8759696180716894e-1 4.8759696180716894e-1
0.33343750000000005 4.877680321931006e-1 4.877680321931006e-1
0.33375000000000005 4.867190595448232e-1 4.867190595448232e-1
0.33406250000000004 4.9085875015201275e-1 4.9085875015201275e-1
0.33437500000000003 4.924686712881634e-1 4.924686712881634e-1
0.3346875 4.9375979618137755e-1 4.9375979618137755e-1
0.335 4.9433434972955403e-1 4.9433434972955403e-1
0.3353125 4.918005863457733e-1 4.918005863457733e-1
0.335625 4.9810471754584107e-1 4.9810471754584107e-1
0.33593750000000006 4.942665898699783e-1 4.942665898699783e-1
0.33625000000000005 4.977663247370696e-1 4.977663247370696e-1
0.33656250000000004 4.964187877146582e-1 4.964187877146582e-1
0.33687500000000004 4.994003826225093e-1 4.994003826225093e-1
0.33718750000000003 5.002548844229135e-1 5.002548844229135e-1
0.3375 5.01280611489376e-1 5.01280611489376e-1
0.3378125 5.047594609043085e-1 5.047594609043085e-1
0.338125 5.029315518811313e-1 5.029315518811313e-1
0.3384375 5.022159749216666e-1 5.022159749216666e-1
0.33875000000000005 5.047858962304712e-1 5.047858962304712e-1
0.33906250000000004 5.073907941193578e-1 5.073907941193578e-1
0.33937500000000004 5.055530116330669e-1 5.055530116330669e-1
0.33968750000000003 5.05139471386185e-1 5.05139471386185e-1
0.34 5.049896393504536e-1 5.049896393504536e-1
0.3403125 5.082484142128418e-1 5.082484142128418e-1
0.340625 5.143745686343504e-1 5.143745686343504e-1
0.3409375 5.110730755797999e-1 5.110730755797999e-1
0.34125000000000005 5.103213588065341e-1 5.103213588065341e-1
0.34156250000000005 5.150145088502835e-1 5.150145088502835e-1
0.34187500000000004 5.135310961643267e-1 5.135310961643267e-1
0.34218750000000003 5.158436484477829e-1 5.158436484477829e-1
0.3425 5.144023172472156e-1 5.144023172472156e-1
0.3428125 5.167083938051587e-1 5.167083938051587e-1
0.343125 5.181558572773906e-1 5.181558572773906e-1
0.3434375 5.194336044153101e-1 5.194336044153101e-1
0.34375000000000006 5.188064601768314e-1 5.188064601768314e-1
0.34406250000000005 5.200854449014809e-1 5.200854449014809e-1
0.34437500000000004 5.230342750726162e-1 5.230342750726162e-1
0.34468750000000004 5.25464826990385e-1 5.25464826990385e-1
0.34500000000000003 5.242396235455384e-1 5.242396235455384e-1
0.3453125 5.226617059981731e-1 5.226617059981731e-1
0.345625 5.238817445535755e-1 5.238817445535755e-1
0.3459375 5.252731856455579e-1 5.252731856455579e-1
0.34625 5.268002987852309e-1 5.268002987852309e-1
0.34656250000000005 5.294220926768798e-1 5.294220926768798e-1
0.34687500000000004 5.280032050502381e-1 5.280032050502381e-1
0.34718750000000004 5.27505759054959e-1 5.27505759054959e-1
0.34750000000000003 5.318686662828735e-1 5.318686662828735e-1
0.3478125 5.341900005985121e-1 5.341900005985121e-1
0.348125 5.331961811318546e-1 5.331961811318546e-1
0.3484375 5.35257761110854e-1 5.35257761110854e-1
0.34875 5.34211774385069e-1 5.34211774385069e-1
0.34906250000000005 5.359507790897009e-1 5.359507790897009e-1
0.34937500000000005 5.409896021699137e-1 5.409896021699137e-1
0.34968750000000004 5.363578497519779e-1 5.363578497519779e-1
0.35000000000000003 5.39223757406246e-1 5.39223757406246e-1
0.3503125 5.41631889804405e-1 5.41631889804405e-1
0.350625 5.426967496116344e-1 5.426967496116344e-1
0.3509375 5.404231947729681e-1 5.404231947729681e-1
0.35125 5.422971146829081e-1 5.422971146829081e-1
0.35156250000000006 5.443519244706589e-1 5.443519244706589e-1
0.35187500000000005 5.433060015677551e-1 5.433060015677551e-1
0.35218750000000004 5.469703830487855e-1 5.469703830487855e-1
0.35250000000000004 5.423702631517084e-1 5.423702631517084e-1
0.35281250000000003 5.452494394155405e-1 5.452494394155405e-1
0.353125 5.480872261179979e-1 5.480872261179979e-1
0.3534375 5.511433614512793e-1 5.511433614512793e-1
0.35375 5.482654573327022e-1 5.482654573327022e-1
0.3540625 5.48988278146437e-1 5.48988278146437e-1
0.35437500000000005 5.528330646627477e-1 5.528330646627477e-1
0.35468750000000004 5.51137878509719e-1 5.51137878509719e-1
0.35500000000000004 5.51227463584139e-1 5.51227463584139e-1
0.35531250000000003 5.511929117949261e-1 5.511929117949261e-1
0.355625 5.509887242921945e-1 5.509887242921945e-1
0.3559375 5.568967454894231e-1 5.568967454894231e-1
0.35625 5.572292608864995e-1 5.572292608864995e-1
0.3565625 5.544585530976587e-1 5.544585530976587e-1
0.35687500000000005 5.548151764380531e-1 5.548151764380531e-1
0.35718750000000005 5.579636522472651e-1 5.579636522472651e-1
0.35750000000000004 5.603729832675821e-1 5.603729832675821e-1
0.35781250000000003 5.600087039344839e-1 5.600087039344839e-1
0.358125 5.579742799761629e-1 5.579742799761629e-1
0.3584375 5.608318451888703e-1 5.608318451888703e-1
0.35875 5.613949204914501e-1 5.613949204914501e-1
0.3590625 5.622880974162694e-1 5.622880974162694e-1
0.35937500000000006 5.61596998217949e-1 5.61596998217949e-1
0.35968750000000005 5.650197742818204e-1 5.650197742818204e-1
0.36000000000000004 5.656112315116228e-1 5.656112315116228e-1
0.36031250000000004 5.658580991314306e-1 5.658580991314306e-1
0.36062500000000003 5.651091619972544e-1 5.651091619972544e-1
0.3609375 5.65345785679467e-1 5.65345785679467e-1
0.36125 5.664640534011891e-1 5.664640534011891e-1
0.3615625 5.689693776518947e-1 5.689693776518947e-1
0.361875 5.71935458602395e-1 5.71935458602395e-1
0.36218750000000005 5.699693075573418e-1 5.699693075573418e-1
0.36250000000000004 5.703073896413411e-1 5.703073896413411e-1
0.36281250000000004 5.697056335904858e-1 5.697056335904858e-1
0.36312500000000003 5.727300822420442e-1 5.727300822420442e-1
0.3634375 5.715749466478268e-1 5.715749466478268e-1
0.36375 5.739086677087766e-1 5.739086677087766e-1
0.3640625 5.720895421893442e-1 5.720895421893442e-1
0.364375 5.748014206912853e-1 5.748014206912853e-1
0.36468750000000005 5.756738732313647e-1 5.756738732313647e-1
0.36500000000000005 5.757315421653697e-1 5.757315421653697e-1
0.36531250000000004 5.762462435948077e-1 5.762462435948077e-1
0.36562500000000003 5.783530946925861e-1 5.783530946925861e-1
0.3659375 5.791943970918805e-1 5.791943970918805e-1
0.36625 5.78310717861525e-1 5.78310717861525e-1
0.3665625 5.791651594811196e-1 5.791651594811196e-1
0.366875 5.802009158489749e-1 5.802009158489749e-1
0.36718750000000006 5.800928604532896e-1 5.800928604532896e-1
0.36750000000000005 5.790207289607974e-1 5.790207289607974e-1
0.36781250000000004 5.834556675010685e-1 5.834556675010685e-1
0.36812500000000004 5.823072072764557e-1 5.823072072764557e-1
0.36843750000000003 5.854715928432892e-1 5.854715928432892e-1
0.36875 5.831495530580764e-1 5.831495530580764e-1
0.3690625 5.863211894154414e-1 5.863211894154414e-1
0.369375 5.850772562728093e-1 5.850772562728093e-1
0.3696875 5.845613397402598e-1 5.845613397402598e-1
0.37000000000000005 5.883451281631391e-1 5.883451281631391e-1
0.37031250000000004 5.875424976327235e-1 5.875424976327235e-1
0.37062500000000004 5.853710965527466e-1 5.853710965527466e-1
0.37093750000000003 5.916103405904618e-1 5.916103405904618e-1
0.37125 5.886693232966831e-1 5.886693232966831e-1
0.3715625 5.898579438187266e-1 5.898579438187266e-1
0.371875 5.906598410817718e-1 5.906598410817718e-1
0.3721875 5.945039421633123e-1 5.945039421633123e-1
0.37250000000000005 5.917661120590605e-1 5.917661120590605e-1
0.37281250000000005 5.914863299019384e-1 5.914863299019384e-1
0.37312500000000004 5.916979448650022e-1 5.916979448650022e-1
0.37343750000000003 5.941078194216356e-1 5.941078194216356e-1
0.37375 5.947740041330984e-1 5.947740041330984e-1
0.3740625 5.939226092602734e-1 5.939226092602734e-1
0.374375 5.950892190055423e-1 5.950892190055423e-1
0.3746875 5.951702411500559e-1 5.951702411500559e-1
0.37500000000000006 5.949403364850081e-1 5.949403364850081e-1
0.37531250000000005 5.986750262270402e-1 5.986750262270402e-1
0.37562500000000004 5.967260072063549e-1 5.967260072063549e-1
0.37593750000000004 5.968650226102294e-1 5.968650226102294e-1
0.37625000000000003 5.989351392656612e-1 5.989351392656612e-1
0.3765625 5.98873708216372e-1 5.98873708216372e-1
0.376875 6.005091741792352e-1 6.005091741792352e-1
0.3771875 5.99958025604094e-1 5.99958025604094e-1
0.37750000000000006 5.992949772951146e-1 5.992949772951146e-1
0.37781250000000005 6.00354399888813e-1 6.00354399888813e-1
0.37812500000000004 6.013631759303575e-1 6.013631759303575e-1
0.37843750000000004 6.024994372835248e-1 6.024994372835248e-1
0.37875000000000003 6.010389528894233e-1 6.010389528894233e-1
0.3790625 6.038690487941789e-1 6.038690487941789e-1
0.379375 6.032901335636165e-1 6.032901335636165e-1
0.3796875 6.015529121475378e-1 6.015529121475378e-1
0.38 6.025406788787517e-1 6.025406788787517e-1
0.38031250000000005 6.053862645078265e-1 6.053862645078265e-1
0.38062500000000005 6.040444867451082e-1 6.040444867451082e-1
0.38093750000000004 6.040332954141672e-1 6.040332954141672e-1
0.38125000000000003 6.06306733691083e-1 6.06306733691083e-1
0.3815625 6.072786361248586e-1 6.072786361248586e-1
0.381875 6.086653626355041e-1 6.086653626355041e-1
0.3821875 6.050898418386463e-1 6.050898418386463e-1
0.3825 6.082944082815924e-1 6.082944082815924e-1
0.38281250000000006 6.066920651171426e-1 6.066920651171426e-1
0.38312500000000005 6.089559312638197e-1 6.089559312638197e-1
0.38343750000000004 6.064133921088182e-1 6.064133921088182e-1
0.38375000000000004 6.075208903132374e-1 6.075208903132374e-1
0.38406250000000003 6.060147823625197e-1 6.060147823625197e-1
0.384375 6.102295305033589e-1 6.102295305033589e-1
0.3846875 6.100424187713838e-1 6.100424187713838e-1
0.385 6.106672574139633e-1 6.106672574139633e-1
0.38531250000000006 6.12549635165335e-1 6.12549635165335e-1
0.38562500000000005 6.111384600105634e-1 6.111384600105634e-1
0.38593750000000004 6.111605596135927e-1 6.111605596135927e-1
0.38625000000000004 6.111534971116566e-1 6.111534971116566e-1
0.38656250000000003 6.105530961115004e-1 6.105530961115004e-1
0.386875 6.115478315120821e-1 6.115478315120821e-1
0.3871875 6.130328006536114e-1 6.130328006536114e-1
0.3875 6.121262795984261e-1 6.121262795984261e-1
0.3878125 6.140148972101382e-1 6.140148972101382e-1
0.38812500000000005 6.148667196846258e-1 6.148667196846258e-1
0.38843750000000005 6.137001568042546e-1 6.137001568042546e-1
0.38875000000000004 6.145932335482325e-1 6.145932335482325e-1
0.38906250000000003 6.155441654379796e-1 6.155441654379796e-1
0.389375 6.123842193044151e-1 6.123842193044151e-1
0.3896875 6.134425032657713e-1 6.134425032657713e-1
0.39 6.13417868841891e-1 6.13417868841891e-1
0.3903125 6.172231078232766e-1 6.172231078232766e-1
0.39062500000000006 6.138910716779105e-1 6.138910716779105e-1
0.39093750000000005 6.158144950379505e-1 6.158144950379505e-1
0.39125000000000004 6.182989501455562e-1 6.182989501455562e-1
0.39156250000000004 6.152589464438574e-1 6.152589464438574e-1
0.39187500000000003 6.183592759973475e-1 6.183592759973475e-1
0.3921875 6.194528852681582e-1 6.194528852681582e-1
0.3925 6.166494588103273e-1 6.166494588103273e-1
0.3928125 6.201275237310551e-1 6.201275237310551e-1
0.39312500000000006 6.17929405489333e-1 6.17929405489333e-1
0.39343750000000005 6.203374360095335e-1 6.203374360095335e-1
0.39375000000000004 6.16137228132386e-1 6.16137228132386e-1
0.39406250000000004 6.181809817187354e-1 6.181809817187354e-1
0.39437500000000003 6.196262448586207e-1 6.196262448586207e-1
0.3946875 6.186031954373288e-1 6.186031954373288e-1
0.395 6.182729792619579e-1 6.182729792619579e-1
0.3953125 6.183984567567062e-1 6.183984567567062e-1
0.395625 6.18527767016742e-1 6.18527767016742e-1
0.39593750000000005 6.19615778211239e-1 6.19615778211239e-1
0.39625000000000005 6.202302938524848e-1 6.202302938524848e-1
0.39656250000000004 6.183002980990135e-1 6.183002980990135e-1
0.39687500000000003 6.200566729605566e-1 6.200566729605566e-1
0.3971875 6.191218653227519e-1 6.191218653227519e-1
0.3975 6.20860757100429e-1 6.20860757100429e-1
0.3978125 6.202567475890941e-1 6.202567475890941e-1
0.398125 6.210688154371677e-1 6.210688154371677e-1
0.39843750000000006 6.231875826617692e-1 6.231875826617692e-1
0.39875000000000005 6.219339833057642e-1 6.219339833057642e-1
0.39906250000000004 6.210101384283302e-1 6.210101384283302e-1
0.39937500000000004 6.216591390272992e-1 6.216591390272992e-1
0.39968750000000003 6.217598995988123e-1 6.217598995988123e-1
0.4 6.226555176797159e-1 6.226555176797159e-1
0.4003125 6.209472016764561e-1 6.209472016764561e-1
0.400625 6.206601487763077e-1 6.206601487763077e-1
0.40093750000000006 6.221329165439169e-1 6.221329165439169e-1
0.40125000000000005 6.212829622706817e-1 6.212829622706817e-1
0.40156250000000004 6.224769060956827e-1 6.224769060956827e-1
0.40187500000000004 6.222356087739467e-1 6.222356087739467e-1
0.40218750000000003 6.213171899860139e-1 6.213171899860139e-1
0.4025 6.19647718132212e-1 6.19647718132212e-1
0.4028125 6.179289256553897e-1 6.179289256553897e-1
0.403125 6.199091131454519e-1 6.199091131454519e-1
0.4034375 6.198052643237428e-1 6.198052643237428e-1
0.40375000000000005 6.208718477716797e-1 6.208718477716797e-1
0.40406250000000005 6.185722053330505e-1 6.185722053330505e-1
0.40437500000000004 6.192640908582074e-1 6.192640908582074e-1
0.40468750000000003 6.210501366046923e-1 6.210501366046923e-1
0.405 6.206722431131606e-1 6.206722431131606e-1
0.4053125 6.220540783717592e-1 6.220540783717592e-1
0.405625 6.196766498457986e-1 6.196766498457986e-1
0.4059375 6.225698459627278e-1 6.225698459627278e-1
0.40625000000000006 6.21141754881803e-1 6.21141754881803e-1
0.40656250000000005 6.169577482221325e-1 6.169577482221325e-1
0.40687500000000004 6.204727323486008e-1 6.204727323486008e-1
0.40718750000000004 6.204834325915112e-1 6.204834325915112e-1
0.40750000000000003 6.186283549088625e-1 6.186283549088625e-1
0.4078125 6.212867821179611e-1 6.212867821179611e-1
0.408125 6.197087375878549e-1 6.197087375878549e-1
0.4084375 6.200289798891685e-1 6.200289798891685e-1
0.40875000000000006 6.195122349783855e-1 6.195122349783855e-1
0.40906250000000005 6.213825345105146e-1 6.213825345105146e-1
0.40937500000000004 6.180901941827255e-1 6.180901941827255e-1
0.40968750000000004 6.17031582484044e-1 6.17031582484044e-1
0.41000000000000003 6.180525864017294e-1 6.180525864017294e-1
0.4103125 6.167863516104557e-1 6.167863516104557e-1
0.410625 6.190647418627417e-1 6.190647418627417e-1
0.4109375 6.1664016822054e-1 6.1664016822054e-1
0.41125 6.171136043792398e-1 6.171136043792398e-1
0.41156250000000005 6.156244794199051e-1 6.156244794199051e-1
0.41187500000000005 6.154996698221407e-1 6.154996698221407e-1
0.41218750000000004 6.180888338405861e-1 6.180888338405861e-1
0.41250000000000003 6.167367356676845e-1 6.167367356676845e-1
0.4128125 6.155606382451264e-1 6.155606382451264e-1
0.413125 6.161487197066275e-1 6.161487197066275e-1
0.4134375 6.149392795589232e-1 6.149392795589232e-1
0.41375 6.153511100553555e-1 6.153511100553555e-1
0.41406250000000006 6.137817259579901e-1 6.137817259579901e-1
0.41437500000000005 6.141386999909013e-1 6.141386999909013e-1
0.41468750000000004 6.186173939274635e-1 6.186173939274635e-1
0.41500000000000004 6.165015351877923e-1 6.165015351877923e-1
0.41531250000000003 6.138538894126508e-1 6.138538894126508e-1
0.415625 6.159360129411038e-1 6.159360129411038e-1
0.4159375 6.144463494408523e-1 6.144463494408523e-1
0.41625 6.1304643427796e-1 6.1304643427796e-1
0.41656250000000006 6.100548348106098e-1 6.100548348106098e-1
0.41687500000000005 6.09957043355946e-1 6.09957043355946e-1
0.41718750000000004 6.109909070830621e-1 6.109909070830621e-1
0.41750000000000004 6.12024262305324e-1 6.12024262305324e-1
0.41781250000000003 6.146101138867675e-1 6.146101138867675e-1
0.418125 6.128350718320075e-1 6.128350718320075e-1
0.4184375 6.109314939105683e-1 6.109314939105683e-1
0.41875 6.134930471805387e-1 6.134930471805387e-1
0.4190625 6.104913654496453e-1 6.104913654496453e-1
0.41937500000000005 6.09685534441935e-1 6.09685534441935e-1
0.41968750000000005 6.09778890586524e-1 6.09778890586524e-1
0.42000000000000004 6.078451126038384e-1 6.078451126038384e-1
0.42031250000000003 6.094446622321197e-1 6.094446622321197e-1
0.420625 6.066738381743857e-1 6.066738381743857e-1
0.4209375 6.064883259889324e-1 6.064883259889324e-1
0.42125 6.079359658999532e-1 6.079359658999532e-1
0.4215625 6.057526493748195e-1 6.057526493748195e-1
0.42187500000000006 6.067842388981557e-1 6.067842388981557e-1
0.42218750000000005 6.050765364918629e-1 6.050765364918629e-1
0.42250000000000004 6.0878557271438e-1 6.0878557271438e-1
0.42281250000000004 6.034579063414025e-1 6.034579063414025e-1
0.42312500000000003 6.024940296540375e-1 6.024940296540375e-1
0.4234375 6.024626410428322e-1 6.024626410428322e-1
0.42375 5.997863005002113e-1 5.997863005002113e-1
0.4240625 6.019060361715969e-1 6.019060361715969e-1
0.42437500000000006 6.014081052401092e-1 6.014081052401092e-1
0.42468750000000005 5.998588990162101e-1 5.998588990162101e-1
0.42500000000000004 5.991171250163756e-1 5.991171250163756e-1
0.42531250000000004 5.99279818731004e-1 5.99279818731004e-1
0.42562500000000003 5.978511326309057e-1 5.978511326309057e-1
0.4259375 5.962803049990111e-1 5.962803049990111e-1
0.42625 5.980639342167091e-1 5.980639342167091e-1
0.4265625 5.944609459931893e-1 5.944609459931893e-1
0.426875 5.965994153136602e-1 5.965994153136602e-1
0.42718750000000005 5.961166707208871e-1 5.961166707208871e-1
0.42750000000000005 5.925596928116033e-1 5.925596928116033e-1
0.42781250000000004 5.942230682901322e-1 5.942230682901322e-1
0.42812500000000003 5.910066318849498e-1 5.910066318849498e-1
0.4284375 5.928491100018913e-1 5.928491100018913e-1
0.42875 5.931677443961529e-1 5.931677443961529e-1
0.4290625 5.931839042689102e-1 5.931839042689102e-1
0.429375 5.886984696532931e-1 5.886984696532931e-1
0.42968750000000006 5.892365338370222e-1 5.892365338370222e-1
0.43000000000000005 5.887720269958958e-1 5.887720269958958e-1
0.43031250000000004 5.866158243390895e-1 5.866158243390895e-1
0.43062500000000004 5.877859698223187e-1 5.877859698223187e-1
0.43093750000000003 5.849915263890875e-1 5.849915263890875e-1
0.43125 5.834011398171537e-1 5.834011398171537e-1
0.4315625 5.824665373036009e-1 5.824665373036009e-1
0.431875 5.812195749274292e-1 5.812195749274292e-1
0.43218750000000006 5.826714850138455e-1 5.826714850138455e-1
0.43250000000000005 5.819467521489354e-1 5.819467521489354e-1
0.43281250000000004 5.799691892495797e-1 5.799691892495797e-1
0.43312500000000004 5.799219163156817e-1 5.799219163156817e-1
0.43343750000000003 5.791028545765879e-1 5.791028545765879e-1
0.43375 5.766628301396235e-1 5.766628301396235e-1
0.4340625 5.765135284338907e-1 5.765135284338907e-1
0.434375 5.754380023079033e-1 5.754380023079033e-1
0.4346875 5.744476402753502e-1 5.744476402753502e-1
0.43500000000000005 5.725201909806241e-1 5.725201909806241e-1
0.43531250000000005 5.718653198648393e-1 5.718653198648393e-1
0.43562500000000004 5.720909999119907e-1 5.720909999119907e-1
0.43593750000000003 5.695857661496415e-1 5.695857661496415e-1
0.43625 5.696067460982999e-1 5.696067460982999e-1
0.4365625 5.698313802365487e-1 5.698313802365487e-1
0.436875 5.683172198789475e-1 5.683172198789475e-1
0.4371875 5.685593669643207e-1 5.685593669643207e-1
0.43750000000000006 5.654093728310112e-1 5.654093728310112e-1
0.43781250000000005 5.687449105769087e-1 5.687449105769087e-1
0.43812500000000004 5.643215248494311e-1 5.643215248494311e-1
0.43843750000000004 5.638105595769343e-1 5.638105595769343e-1
0.43875000000000003 5.628792132490457e-1 5.628792132490457e-1
0.4390625 5.633531761097696e-1 5.633531761097696e-1
0.439375 5.614560774927053e-1 5.614560774927053e-1
0.4396875 5.61155457623256e-1 5.61155457623256e-1
0.44000000000000006 5.57357711771358e-1 5.57357711771358e-1
0.44031250000000005 5.572765942654154e-1 5.572765942654154e-1
0.44062500000000004 5.59495850576452e-1 5.59495850576452e-1
0.44093750000000004 5.56497925195556e-1 5.56497925195556e-1
0.44125000000000003 5.531157604016084e-1 5.531157604016084e-1
0.4415625 5.531964262852238e-1 5.531964262852238e-1
0.441875 5.49541820280167e-1 5.49541820280167e-1
0.4421875 5.519992960077911e-1 5.519992960077911e-1
0.4425 5.479119118119637e-1 5.479119118119637e-1
0.44281250000000005 5.454325963116684e-1 5.454325963116684e-1
0.44312500000000005 5.456582135354733e-1 5.456582135354733e-1
0.44343750000000004 5.457934225721441e-1 5.457934225721441e-1
0.44375000000000003 5.459780639723544e-1 5.459780639723544e-1
0.4440625 5.437901764910134e-1 5.437901764910134e-1
0.444375 5.412613009163874e-1 5.412613009163874e-1
0.4446875 5.404090674385156e-1 5.404090674385156e-1
0.445 5.369853394424648e-1 5.369853394424648e-1
0.44531250000000006 5.369272500004012e-1 5.369272500004012e-1
0.44562500000000005 5.342113653111777e-1 5.342113653111777e-1
0.44593750000000004 5.349532720776846e-1 5.349532720776846e-1
0.44625000000000004 5.343801863907469e-1 5.343801863907469e-1
0.44656250000000003 5.306389238514679e-1 5.306389238514679e-1
0.446875 5.287723282310548e-1 5.287723282310548e-1
0.4471875 5.272499985301078e-1 5.272499985301078e-1
0.4475 5.256306198927927e-1 5.256306198927927e-1
0.44781250000000006 5.260256184903778e-1 5.260256184903778e-1
0.44812500000000005 5.242845823001812e-1 5.242845823001812e-1
0.44843750000000004 5.235731413015241e-1 5.235731413015241e-1
0.44875000000000004 5.214316655840161e-1 5.214316655840161e-1
0.44906250000000003 5.204344557371154e-1 5.204344557371154e-1
0.449375 5.193506338239171e-1 5.193506338239171e-1
0.4496875 5.163571624618566e-1 5.163571624618566e-1
0.45 5.165107874383761e-1 5.165107874383761e-1
0.4503125 5.159964580186465e-1 5.159964580186465e-1
0.45062500000000005 5.118499006627939e-1 5.118499006627939e-1
0.45093750000000005 5.118854614590713e-1 5.118854614590713e-1
0.45125000000000004 5.136837909328573e-1 5.136837909328573e-1
0.45156250000000003 5.108937213496869e-1 5.108937213496869e-1
0.451875 5.089638992760523e-1 5.089638992760523e-1
0.4521875 5.079288117583314e-1 5.079288117583314e-1
0.4525 5.081735310425142e-1 5.081735310425142e-1
0.4528125 5.037283653134477e-1 5.037283653134477e-1
0.45312500000000006 5.008191687513612e-1 5.008191687513612e-1
0.45343750000000005 5.007215419479802e-1 5.007215419479802e-1
0.45375000000000004 4.994287531428494e-1 4.994287531428494e-1
0.45406250000000004 4.972789134865092e-1 4.972789134865092e-1
0.45437500000000003 4.9485386907347895e-1 4.9485386907347895e-1
0.4546875 4.944196929829854e-1 4.944196929829854e-1
0.455 4.935156637845761e-1 4.935156637845761e-1
0.4553125 4.906694235230429e-1 4.906694235230429e-1
0.45562500000000006 4.8925695267847225e-1 4.8925695267847225e-1
0.45593750000000005 4.885758253383141e-1 4.885758253383141e-1
0.45625000000000004 4.843747769284459e-1 4.843747769284459e-1
0.45656250000000004 4.806431966287459e-1 4.806431966287459e-1
0.45687500000000003 4.799071518980167e-1 4.799071518980167e-1
0.4571875 4.81872319497354e-1 4.81872319497354e-1
0.4575 4.7617028701800557e-1 4.7617028701800557e-1
0.4578125 4.755671267100592e-1 4.755671267100592e-1
0.458125 4.7647985691103933e-1 4.7647985691103933e-1
0.45843750000000005 4.70922771371745e-1 4.70922771371745e-1
0.45875000000000005 4.692558779195064e-1 4.692558779195064e-1
0.45906250000000004 4.6951985788903805e-1 4.6951985788903805e-1
0.45937500000000003 4.6828116670461206e-1 4.6828116670461206e-1
0.4596875 4.6196642009156896e-1 4.6196642009156896e-1
0.46 4.6329740354916105e-1 4.6329740354916105e-1
0.4603125 4.619688291734132e-1 4.619688291734132e-1
0.460625 4.6163438021151926e-1 4.6163438021151926e-1
0.46093750000000006 4.549566216594325e-1 4.549566216594325e-1
0.46125000000000005 4.5308834381624585e-1 4.5308834381624585e-1
0.46156250000000004 4.524102711095406e-1 4.524102711095406e-1
0.46187500000000004 4.5082732036210693e-1 4.5082732036210693e-1
0.46218750000000003 4.501998675975596e-1 4.501998675975596e-1
0.4625 4.4796496814227105e-1 4.4796496814227105e-1
0.4628125 4.4533872317218304e-1 4.4533872317218304e-1
0.463125 4.4247650637428926e-1 4.4247650637428926e-1
0.46343750000000006 4.396364850142458e-1 4.396364850142458e-1
0.46375000000000005 4.4090224596287264e-1 4.4090224596287264e-1
0.46406250000000004 4.3760265011063204e-1 4.3760265011063204e-1
0.46437500000000004 4.3547588050817687e-1 4.3547588050817687e-1
0.46468750000000003 4.336698245331103e-1 4.336698245331103e-1
0.465 4.360358337191723e-1 4.360358337191723e-1
0.4653125 4.28453730856047e-1 4.28453730856047e-1
0.465625 4.290607127138468e-1 4.290607127138468e-1
0.4659375 4.2249734060918165e-1 4.2249734060918165e-1
0.46625000000000005 4.2147169440089094e-1 4.2147169440089094e-1
0.46656250000000005 4.200377650242739e-1 4.200377650242739e-1
0.46687500000000004 4.1715525605171244e-1 4.1715525605171244e-1
0.46718750000000003 4.153140987338997e-1 4.153140987338997e-1
0.4675 4.114082465255091e-1 4.114082465255091e-1
0.4678125 4.114268446053142e-1 4.114268446053142e-1
0.468125 4.089931946643741e-1 4.089931946643741e-1
0.4684375 4.067359758580391e-1 4.067359758580391e-1
0.46875000000000006 4.0668320148709647e-1 4.0668320148709647e-1
0.46906250000000005 4.008572189188566e-1 4.008572189188566e-1
0.46937500000000004 4.0167175720783455e-1 4.0167175720783455e-1
0.46968750000000004 3.9627025912953506e-1 3.9627025912953506e-1
0.47000000000000003 3.947960975017235e-1 3.947960975017235e-1
0.4703125 3.9207175037357267e-1 3.9207175037357267e-1
0.470625 3.886170739253725e-1 3.886170739253725e-1
0.4709375 3.868612559046891e-1 3.868612559046891e-1
0.47125000000000006 3.8469341155517434e-1 3.8469341155517434e-1
0.47156250000000005 3.823939762307713e-1 3.823939762307713e-1
0.47187500000000004 3.8285502573556407e-1 3.8285502573556407e-1
0.47218750000000004 3.7925425494880294e-1 3.7925425494880294e-1
0.47250000000000003 3.7564673088830425e-1 3.7564673088830425e-1
0.4728125 3.73804037985094e-1 3.73804037985094e-1
0.473125 3.7210556763760216e-1 3.7210556763760216e-1
0.4734375 3.6833047814864806e-1 3.6833047814864806e-1
0.47375 3.690097616379102e-1 3.690097616379102e-1
0.47406250000000005 3.640311383548873e-1 3.640311383548873e-1
0.47437500000000005 3.6383150239201534e-1 3.6383150239201534e-1
0.47468750000000004 3.581387353221839e-1 3.581387353221839e-1
0.47500000000000003 3.555653876426117e-1 3.555653876426117e-1
0.4753125 3.521359083722313e-1 3.521359083722313e-1
0.475625 3.5074361970894863e-1 3.5074361970894863e-1
0.4759375 3.4753778989327877e-1 3.4753778989327877e-1
0.47625 3.4545532160585246e-1 3.4545532160585246e-1
0.47656250000000006 3.43572862755293e-1 3.43572862755293e-1
0.47687500000000005 3.407106190081617e-1 3.407106190081617e-1
0.47718750000000004 3.369021056212045e-1 3.369021056212045e-1
0.47750000000000004 3.330921423437143e-1 3.330921423437143e-1
0.47781250000000003 3.332761535541362e-1 3.332761535541362e-1
0.478125 3.283003391522765e-1 3.283003391522765e-1
0.4784375 3.2735009238125024e-1 3.2735009238125024e-1
0.47875 3.246629116558619e-1 3.246629116558619e-1
0.47906250000000006 3.1967355430763966e-1 3.1967355430763966e-1
0.47937500000000005 3.207946078798454e-1 3.207946078798454e-1
0.47968750000000004 3.151165311034969e-1 3.151165311034969e-1
0.48000000000000004 3.0990510010791006e-1 3.0990510010791006e-1
0.48031250000000003 3.107537667035398e-1 3.107537667035398e-1
0.480625 3.057248882348471e-1 3.057248882348471e-1
0.4809375 3.028585575250258e-1 3.028585575250258e-1
0.48125 2.997704632309546e-1 2.997704632309546e-1
0.4815625 2.9853170706313215e-1 2.9853170706313215e-1
0.48187500000000005 2.948726186057069e-1 2.948726186057069e-1
0.48218750000000005 2.9183885164705536e-1 2.9183885164705536e-1
0.48250000000000004 2.8820870940465504e-1 2.8820870940465504e-1
0.48281250000000003 2.8670635648289355e-1 2.8670635648289355e-1
0.483125 2.85226172629093e-1 2.85226172629093e-1
0.4834375 2.7856486675567105e-1 2.7856486675567105e-1
0.48375 2.7925912250860385e-1 2.7925912250860385e-1
0.4840625 2.744330869238478e-1 2.744330869238478e-1
0.48437500000000006 2.721357015995931e-1 2.721357015995931e-1
0.48468750000000005 2.675342714612565e-1 2.675342714612565e-1
0.48500000000000004 2.6314384932014256e-1 2.6314384932014256e-1
0.48531250000000004 2.6247409952860146e-1 2.6247409952860146e-1
0.48562500000000003 2.5780127939445485e-1 2.5780127939445485e-1
0.4859375 2.572849041464291e-1 2.572849041464291e-1
0.48625 2.5537302086671154e-1 2.5537302086671154e-1
0.4865625 2.497853025481458e-1 2.497853025481458e-1
0.48687500000000006 2.463956228227584e-1 2.463956228227584e-1
0.48718750000000005 2.4404715264539156e-1 2.4404715264539156e-1
0.48750000000000004 2.416699836337397e-1 2.416699836337397e-1
0.48781250000000004 2.3836725533349856e-1 2.3836725533349856e-1
0.48812500000000003 2.3384650578257826e-1 2.3384650578257826e-1
0.4884375 2.2760913157092766e-1 2.2760913157092766e-1
0.48875 2.2707583524855401e-1 2.2707583524855401e-1
0.4890625 2.2419442553994706e-1 2.2419442553994706e-1
0.48937500000000006 2.213955469121469e-1 2.213955469121469e-1
0.48968750000000005 2.156039945655106e-1 2.156039945655106e-1
0.49000000000000005 2.1207084787987007e-1 2.1207084787987007e-1
0.49031250000000004 2.1085033598249758e-1 2.1085033598249758e-1
0.49062500000000003 2.0511062668104607e-1 2.0511062668104607e-1
0.4909375 2.0330259075602264e-1 2.0330259075602264e-1
0.49125 1.9918640799617826e-1 1.9918640799617826e-1
0.4915625 1.968849711099505e-1 1.968849711099505e-1
0.491875 1.935000183873239e-1 1.935000183873239e-1
0.49218750000000006 1.8898828822123726e-1 1.8898828822123726e-1
0.49250000000000005 1.8882050573186682e-1 1.8882050573186682e-1
0.49281250000000004 1.8354053109827184e-1 1.8354053109827184e-1
0.49312500000000004 1.8150696433779778e-1 1.8150696433779778e-1
0.49343750000000003 1.741646847797096e-1 1.741646847797096e-1
0.49375 1.7393654068631115e-1 1.7393654068631115e-1
0.4940625 1.6914446558597085e-1 1.6914446558597085e-1
0.494375 1.6459546809140413e-1 1.6459546809140413e-1
0.49468750000000006 1.5964935658506185e-1 1.5964935658506185e-1
0.49500000000000005 1.5780087215419591e-1 1.5780087215419591e-1
0.49531250000000004 1.5190718637744105e-1 1.5190718637744105e-1
0.49562500000000004 1.5070435646451408e-1 1.5070435646451408e-1
0.49593750000000003 1.4751936439800595e-1 1.4751936439800595e-1
0.49625 1.403861902870016e-1 1.403861902870016e-1
0.4965625 1.3844152711565805e-1 1.3844152711565805e-1
0.496875 1.3561089443804342e-1 1.3561089443804342e-1
0.49718750000000006 1.3441463447473545e-1 1.3441463447473545e-1
0.49750000000000005 1.2875811914748958e-1 1.2875811914748958e-1
0.49781250000000005 1.2363306102927929e-1 1.2363306102927929e-1
0.49812500000000004 1.1989758211914925e-1 1.1989758211914925e-1
0.49843750000000003 1.1763427520621228e-1 1.1763427520621228e-1
0.49875 1.1287040042837582e-1 1.1287040042837582e-1
0.4990625 1.0944224881698794e-1 1.0944224881698794e-1
0.499375 1.0427730589911555e-1 1.0427730589911555e-1
0.4996875 9.964564235472828e-2 9.964564235472828e-2
0.5 9.619278455305214e-2 9.619278455305214e-2
0.5003125 9.201844028687667e-2 9.201844028687667e-2
0.500625 9.018944525517547e-2 9.018944525517547e-2
0.5009375 8.509370240129321e-2 8.509370240129321e-2
0.50125 8.201242934067743e-2 8.201242934067743e-2
0.5015625 7.600599096916305e-2 7.600599096916305e-2
0.5018750000000001 7.24058394596181e-2 7.24058394596181e-2
0.5021875 6.81060918275147e-2 6.81060918275147e-2
0.5025000000000001 6.29471217164177e-2 6.29471217164177e-2
0.5028125 6.059590951211469e-2 6.059590951211469e-2
0.503125 5.688183547975534e-2 5.688183547975534e-2
0.5034375 5.1323093636922223e-2 5.1323093636922223e-2
0.50375 4.718226982934759e-2 4.718226982934759e-2
0.5040625000000001 4.555931352136433e-2 4.555931352136433e-2
0.504375 3.771483322837632e-2 3.771483322837632e-2
0.5046875000000001 3.825174834467582e-2 3.825174834467582e-2
0.505 3.0807369614406e-2 3.0807369614406e-2
0.5053125 2.8684059892141178e-2 2.8684059892141178e-2
0.505625 2.3161432424542383e-2 2.3161432424542383e-2
0.5059375 1.8381856044227263e-2 1.8381856044227263e-2
0.50625 1.3379730824210512e-2 1.3379730824210512e-2
0.5065625 8.926724358145677e-3 8.926724358145677e-3
0.5068750000000001 4.892749516541173e-3 4.892749516541173e-3
0.5071875 8.93937619123264e-4 8.93937619123264e-4
0.5075000000000001 -3.313269751448189e-4 -3.313269751448189e-4
0.5078125 -7.6458311325655615e-3 -7.6458311325655615e-3
0.508125 -1.2383918373659597e-2 -1.2383918373659597e-2
0.5084375 -1.7756675633124885e-2 -1.7756675633124885e-2
0.50875 -2.172368994685492e-2 -2.172368994685492e-2
0.5090625000000001 -2.0685988263055677e-2 -2.0685988263055677e-2
0.509375 -3.0642196099295305e-2 -3.0642196099295305e-2
0.5096875000000001 -3.5885490185380675e-2 -3.5885490185380675e-2
0.51 -4.061125634577145e-2 -4.061125634577145e-2
0.5103125000000001 -4.3715262866287574e-2 -4.3715262866287574e-2
0.510625 -4.7440530214105436e-2 -4.7440530214105436e-2
0.5109375 -5.088358152876715e-2 -5.088358152876715e-2
0.51125 -5.6113728479219915e-2 -5.6113728479219915e-2
0.5115625 -6.294530515676122e-2 -6.294530515676122e-2
0.5118750000000001 -6.317494593874251e-2 -6.317494593874251e-2
0.5121875 -6.993486600255672e-2 -6.993486600255672e-2
0.5125000000000001 -7.24551063333525e-2 -7.24551063333525e-2
0.5128125 -7.954531124029707e-2 -7.954531124029707e-2
0.513125 -8.603960503320884e-2 -8.603960503320884e-2
0.5134375 -8.93369184293693e-2 -8.93369184293693e-2
0.51375 -9.533826295070646e-2 -9.533826295070646e-2
0.5140625 -1.0030622448563697e-1 -1.0030622448563697e-1
0.514375 -1.0368033815463384e-1 -1.0368033815463384e-1
0.5146875000000001 -1.1054418753953321e-1 -1.1054418753953321e-1
0.515 -1.1595391222933138e-1 -1.1595391222933138e-1
0.5153125000000001 -1.2138667322348518e-1 -1.2138667322348518e-1
0.515625 -1.2193873376215159e-1 -1.2193873376215159e-1
0.5159375 -1.2861107588538978e-1 -1.2861107588538978e-1
0.51625 -1.329648616808914e-1 -1.329648616808914e-1
0.5165625 -1.39958774307404e-1 -1.39958774307404e-1
0.5168750000000001 -1.4610984958132356e-1 -1.4610984958132356e-1
0.5171875 -1.4972767686755795e-1 -1.4972767686755795e-1
0.5175000000000001 -1.551285792618433e-1 -1.551285792618433e-1
0.5178125 -1.5690979176203435e-1 -1.5690979176203435e-1
0.5181250000000001 -1.6391960348507162e-1 -1.6391960348507162e-1
0.5184375 -1.6913972099225028e-1 -1.6913972099225028e-1
0.51875 -1.7341795733934084e-1 -1.7341795733934084e-1
0.5190625 -1.7999489981618133e-1 -1.7999489981618133e-1
0.519375 -1.8418404294222235e-1 -1.8418404294222235e-1
0.5196875000000001 -1.9160553002827108e-1 -1.9160553002827108e-1
0.52 -1.94510861061433e-1 -1.94510861061433e-1
0.5203125000000001 -1.9659898689066502e-1 -1.9659898689066502e-1
0.520625 -2.0688433986221533e-1 -2.0688433986221533e-1
0.5209375 -2.0760680023728817e-1 -2.0760680023728817e-1
0.52125 -2.174557875157621e-1 -2.174557875157621e-1
0.5215625 -2.220338823460839e-1 -2.220338823460839e-1
0.521875 -2.269557933325519e-1 -2.269557933325519e-1
0.5221875 -2.329038077171095e-1 -2.329038077171095e-1
0.5225000000000001 -2.3631912441648417e-1 -2.3631912441648417e-1
0.5228125 -2.4213781251798316e-1 -2.4213781251798316e-1
0.5231250000000001 -2.4634705931363676e-1 -2.4634705931363676e-1
0.5234375 -2.5230529152783454e-1 -2.5230529152783454e-1
0.52375 -2.580597203321009e-1 -2.580597203321009e-1
0.5240625 -2.6401781565870586e-1 -2.6401781565870586e-1
0.524375 -2.7093969095746395e-1 -2.7093969095746395e-1
0.5246875000000001 -2.756007146160915e-1 -2.756007146160915e-1
0.525 -2.80611953655141e-1 -2.80611953655141e-1
0.5253125000000001 -2.8692672753665427e-1 -2.8692672753665427e-1
0.525625 -2.912967267877935e-1 -2.912967267877935e-1
0.5259375000000001 -2.970146540776728e-1 -2.970146540776728e-1
0.52625 -3.0493561547861425e-1 -3.0493561547861425e-1
0.5265625 -3.0838831801453814e-1 -3.0838831801453814e-1
0.526875 -3.144704732237802e-1 -3.144704732237802e-1
0.5271875 -3.199219468144907e-1 -3.199219468144907e-1
0.5275000000000001 -3.281625341376344e-1 -3.281625341376344e-1
0.5278125 -3.3075720853254786e-1 -3.3075720853254786e-1
0.5281250000000001 -3.376984075892029e-1 -3.376984075892029e-1
0.5284375 -3.4227246055367466e-1 -3.4227246055367466e-1
0.52875 -3.4951714754949315e-1 -3.4951714754949315e-1
0.5290625 -3.552260757367254e-1 -3.552260757367254e-1
0.529375 -3.5993698050948986e-1 -3.5993698050948986e-1
0.5296875 -3.6493946324869064e-1 -3.6493946324869064e-1
0.53 -3.713551248599902e-1 -3.713551248599902e-1
0.5303125000000001 -3.7705036596504904e-1 -3.7705036596504904e-1
0.530625 -3.835076934153836e-1 -3.835076934153836e-1
0.5309375000000001 -3.899454695104101e-1 -3.899454695104101e-1
0.53125 -3.9910553650476466e-1 -3.9910553650476466e-1
0.5315625 -4.0441384495876953e-1 -4.0441384495876953e-1
0.531875 -4.104664015014965e-1 -4.104664015014965e-1
0.5321875 -4.1327911565510256e-1 -4.1327911565510256e-1
0.5325000000000001 -4.210468073195148e-1 -4.210468073195148e-1
0.5328125 -4.2768473694447273e-1 -4.2768473694447273e-1
0.5331250000000001 -4.3445573495843526e-1 -4.3445573495843526e-1
0.5334375 -4.4169352794439654e-1 -4.4169352794439654e-1
0.5337500000000001 -4.451975877775727e-1 -4.451975877775727e-1
0.5340625 -4.5311313212893545e-1 -4.5311313212893545e-1
0.534375 -4.5642049798904516e-1 -4.5642049798904516e-1
0.5346875 -4.6622597508282304e-1 -4.6622597508282304e-1
0.535 -4.721127419450273e-1 -4.721127419450273e-1
0.5353125000000001 -4.7541880313544205e-1 -4.7541880313544205e-1
0.535625 -4.852822141645152e-1 -4.852822141645152e-1
0.5359375000000001 -4.8927247646112626e-1 -4.8927247646112626e-1
0.53625 -4.960821203019514e-1 -4.960821203019514e-1
0.5365625 -5.002857448387368e-1 -5.002857448387368e-1
0.536875 -5.080743630185389e-1 -5.080743630185389e-1
0.5371875 -5.169939610175498e-1 -5.169939610175498e-1
0.5375000000000001 -5.219178255563457e-1 -5.219178255563457e-1
0.5378125 -5.29901178638982e-1 -5.29901178638982e-1
0.5381250000000001 -5.369695021388616e-1 -5.369695021388616e-1
0.5384375 -5.415914561902064e-1 -5.415914561902064e-1
0.5387500000000001 -5.509523271505423e-1 -5.509523271505423e-1
0.5390625 -5.559228083050294e-1 -5.559228083050294e-1
0.539375 -5.609336275808965e-1 -5.609336275808965e-1
0.5396875 -5.677487172486217e-1 -5.677487172486217e-1
0.54 -5.752320543317802e-1 -5.752320543317802e-1
0.5403125000000001 -5.802836767891386e-1 -5.802836767891386e-1
0.540625 -5.888627470574357e-1 -5.888627470574357e-1
0.5409375000000001 -5.97171899602261e-1 -5.97171899602261e-1
0.54125 -6.031596446184886e-1 -6.031596446184886e-1
0.5415625000000001 -6.113729088067594e-1 -6.113729088067594e-1
0.541875 -6.145466525702141e-1 -6.145466525702141e-1
0.5421875 -6.242016996273088e-1 -6.242016996273088e-1
0.5425 -6.284525499938973e-1 -6.284525499938973e-1
0.5428125 -6.353353187094108e-1 -6.353353187094108e-1
0.5431250000000001 -6.439697594480713e-1 -6.439697594480713e-1
0.5434375 -6.495508047785443e-1 -6.495508047785443e-1
0.5437500000000001 -6.561938615862055e-1 -6.561938615862055e-1
0.5440625 -6.670337403591184e-1 -6.670337403591184e-1
0.544375 -6.713579296140488e-1 -6.713579296140488e-1
0.5446875 -6.785285793018994e-1 -6.785285793018994e-1
0.545 -6.860825764772636e-1 -6.860825764772636e-1
0.5453125000000001 -6.912675047012891e-1 -6.912675047012891e-1
0.545625 -6.969956965370039e-1 -6.969956965370039e-1
0.5459375000000001 -7.083032050593538e-1 -7.083032050593538e-1
0.54625 -7.105361372184853e-1 -7.105361372184853e-1
0.5465625000000001 -7.224321766023132e-1 -7.224321766023132e-1
0.546875 -7.296730230730355e-1 -7.296730230730355e-1
0.5471875 -7.373461727895738e-1 -7.373461727895738e-1
0.5475 -7.437675966205171e-1 -7.437675966205171e-1
0.5478125 -7.495793745581687e-1 -7.495793745581687e-1
0.5481250000000001 -7.57704481935678e-1 -7.57704481935678e-1
0.5484375 -7.658635114219288e-1 -7.658635114219288e-1
0.5487500000000001 -7.740103931585218e-1 -7.740103931585218e-1
0.5490625 -7.804128912032575e-1 -7.804128912032575e-1
0.5493750000000001 -7.883968365938636e-1 -7.883968365938636e-1
0.5496875 -7.934247059036061e-1 -7.934247059036061e-1
0.55 -8.012380467091753e-1 -8.012380467091753e-1
0.5503125 -8.104940008572776e-1 -8.104940008572776e-1
0.550625 -8.181032832137753e-1 -8.181032832137753e-1
0.5509375000000001 -8.262753814635908e-1 -8.262753814635908e-1
0.55125 -8.324793725653472e-1 -8.324793725653472e-1
0.5515625000000001 -8.389888369067813e-1 -8.389888369067813e-1
0.551875 -8.503060551118033e-1 -8.503060551118033e-1
0.5521875 -8.579212084316787e-1 -8.579212084316787e-1
0.5525 -8.651588904579222e-1 -8.651588904579222e-1
0.5528125 -8.728338314492867e-1 -8.728338314492867e-1
0.5531250000000001 -8.816444167039372e-1 -8.816444167039372e-1
0.5534375 -8.903975422315562e-1 -8.903975422315562e-1
0.5537500000000001 -8.989182408720517e-1 -8.989182408720517e-1
0.5540625 -9.045953860775335e-1 -9.045953860775335e-1
0.5543750000000001 -9.122196902879005e-1 -9.122196902879005e-1
0.5546875 -9.215609391083199e-1 -9.215609391083199e-1
0.555 -9.283675425424627e-1 -9.283675425424627e-1
0.5553125 -9.366908207837406e-1 -9.366908207837406e-1
0.555625 -9.453825018083699e-1 -9.453825018083699e-1
0.5559375000000001 -9.516223332355076e-1 -9.516223332355076e-1
0.55625 -9.590819538000397e-1 -9.590819538000397e-1
0.5565625000000001 -9.687753705491269e-1 -9.687753705491269e-1
0.556875 -9.732838173283818e-1 -9.732838173283818e-1
0.5571875000000001 -9.835393513096897e-1 -9.835393513096897e-1
0.5575 -9.924958070635221e-1 -9.924958070635221e-1
0.5578125 -9.989443417018884e-1 -9.989443417018884e-1
0.558125 -1.0076756242563243e0 -1.0076756242563243e0
0.5584375 -1.0153236914345762e0 -1.0153236914345762e0
0.5587500000000001 -1.0262975001017076e0 -1.0262975001017076e0
0.5590625 -1.0321412509522525e0 -1.0321412509522525e0
0.5593750000000001 -1.0402301856772902e0 -1.0402301856772902e0
0.5596875 -1.0493209283797733e0 -1.0493209283797733e0
0.56 -1.0576619454261782e0 -1.0576619454261782e0
0.5603125 -1.066512569549348e0 -1.066512569549348e0
0.560625 -1.0761012529922191e0 -1.0761012529922191e0
0.5609375000000001 -1.0820954080857228e0 -1.0820954080857228e0
0.56125 -1.0962716385004279e0 -1.0962716385004279e0
0.5615625000000001 -1.0996768396965018e0 -1.0996768396965018e0
0.561875 -1.112463269095104e0 -1.112463269095104e0
0.5621875000000001 -1.119912915104822e0 -1.119912915104822e0
0.5625 -1.125613040657543e0 -1.125613040657543e0
0.5628125 -1.1364858674189855e0 -1.1364858674189855e0
0.563125 -1.1423190118946587e0 -1.1423190118946587e0
0.5634375 -1.1521601209272085e0 -1.1521601209272085e0
0.5637500000000001 -1.1602483511603787e0 -1.1602483511603787e0
0.5640625 -1.1733740051393107e0 -1.1733740051393107e0
0.5643750000000001 -1.179688606248663e0 -1.179688606248663e0
0.5646875 -1.190455349559914e0 -1.190455349559914e0
0.5650000000000001 -1.197322073932599e0 -1.197322073932599e0
0.5653125 -1.2071573132755185e0 -1.2071573132755185e0
0.565625 -1.216025755078379e0 -1.216025755078379e0
0.5659375 -1.2230790803412384e0 -1.2230790803412384e0
0.56625 -1.2370135956582708e0 -1.2370135956582708e0
0.5665625000000001 -1.2435677111955266e0 -1.2435677111955266e0
0.566875 -1.252306890710559e0 -1.252306890710559e0
0.5671875000000001 -1.2622744075813608e0 -1.2622744075813608e0
0.5675 -1.2650914562375584e0 -1.2650914562375584e0
0.5678125 -1.2776491347097072e0 -1.2776491347097072e0
0.568125 -1.2886716416967539e0 -1.2886716416967539e0
0.5684375 -1.2970394050696705e0 -1.2970394050696705e0
0.5687500000000001 -1.3040891615790025e0 -1.3040891615790025e0
0.5690625 -1.3165730915454952e0 -1.3165730915454952e0
0.5693750000000001 -1.3236439128970852e0 -1.3236439128970852e0
0.5696875 -1.3341029543701262e0 -1.3341029543701262e0
0.5700000000000001 -1.3432358151478803e0 -1.3432358151478803e0
0.5703125 -1.3532417574954416e0 -1.3532417574954416e0
0.570625 -1.3619064462266288e0 -1.3619064462266288e0
0.5709375 -1.3695765756658766e0 -1.3695765756658766e0
0.57125 -1.3810963325088488e0 -1.3810963325088488e0
0.5715625000000001 -1.3910902928839897e0 -1.3910902928839897e0
0.571875 -1.4000603568963634e0 -1.4000603568963634e0
0.5721875000000001 -1.4115439761969975e0 -1.4115439761969975e0
0.5725 -1.420064926654748e0 -1.420064926654748e0
0.5728125000000001 -1.4324682978269885e0 -1.4324682978269885e0
0.573125 -1.4401762596032932e0 -1.4401762596032932e0
0.5734375 -1.4490495731991069e0 -1.4490495731991069e0
0.57375 -1.463113104392749e0 -1.463113104392749e0
0.5740625 -1.4684048779352161e0 -1.4684048779352161e0
0.5743750000000001 -1.4786649785012451e0 -1.4786649785012451e0
0.5746875 -1.487209343541752e0 -1.487209343541752e0
0.5750000000000001 -1.5000959339920592e0 -1.5000959339920592e0
0.5753125 -1.5107304654577711e0 -1.5107304654577711e0
0.575625 -1.517992211416884e0 -1.517992211416884e0
0.5759375 -1.5292330679624393e0 -1.5292330679624393e0
0.57625 -1.5405814057628668e0 -1.5405814057628668e0
0.5765625000000001 -1.5493662691103673e0 -1.5493662691103673e0
0.576875 -1.559096707784891e0 -1.559096707784891e0
0.5771875000000001 -1.570610198911043e0 -1.570610198911043e0
0.5775 -1.5804740479841421e0 -1.5804740479841421e0
0.5778125000000001 -1.5916706296118428e0 -1.5916706296118428e0
0.578125 -1.5990863564736792e0 -1.5990863564736792e0
0.5784375 -1.6088973116686867e0 -1.6088973116686867e0
0.57875 -1.6174834845321748e0 -1.6174834845321748e0
0.5790625 -1.628825839595509e0 -1.628825839595509e0
0.5793750000000001 -1.6417969477554544e0 -1.6417969477554544e0
0.5796875 -1.6508201451881797e0 -1.6508201451881797e0
0.5800000000000001 -1.6641788275803884e0 -1.6641788275803884e0
0.5803125 -1.6711353814751129e0 -1.6711353814751129e0
0.5806250000000001 -1.6811005346692292e0 -1.6811005346692292e0
0.5809375 -1.6915102096061383e0 -1.6915102096061383e0
0.58125 -1.7021861010973844e0 -1.7021861010973844e0
0.5815625 -1.7158820436159368e0 -1.7158820436159368e0
0.581875 -1.7251103364744886e0 -1.7251103364744886e0
0.5821875000000001 -1.7345114948868905e0 -1.7345114948868905e0
0.5825 -1.7485606204256947e0 -1.7485606204256947e0
0.5828125000000001 -1.7554786014050188e0 -1.7554786014050188e0
0.583125 -1.7668925096889034e0 -1.7668925096889034e0
0.5834375 -1.7787377293232276e0 -1.7787377293232276e0
0.58375 -1.7902675455732315e0 -1.7902675455732315e0
0.5840625 -1.8005368542369689e0 -1.8005368542369689e0
0.5843750000000001 -1.8137070031414333e0 -1.8137070031414333e0
0.5846875 -1.8200143418028056e0 -1.8200143418028056e0
0.5850000000000001 -1.8324468247658552e0 -1.8324468247658552e0
0.5853125 -1.8457556150758756e0 -1.8457556150758756e0
0.5856250000000001 -1.8540362189248918e0 -1.8540362189248918e0
0.5859375 -1.8675079393567722e0 -1.8675079393567722e0
0.58625 -1.877718142147176e0 -1.877718142147176e0
0.5865625 -1.8871454289162721e0 -1.8871454289162721e0
0.586875 -1.9010984518715923e0 -1.9010984518715923e0
0.5871875000000001 -1.911782985199141e0 -1.911782985199141e0
0.5875 -1.9218837730516207e0 -1.9218837730516207e0
0.5878125000000001 -1.9322193587625116e0 -1.9322193587625116e0
0.588125 -1.945048149620805e0 -1.945048149620805e0
0.5884375000000001 -1.9535066032447213e0 -1.9535066032447213e0
0.58875 -1.9684374037658636e0 -1.9684374037658636e0
0.5890625 -1.9777633501805831e0 -1.9777633501805831e0
0.589375 -1.9897389258064941e0 -1.9897389258064941e0
0.5896875 -2.0022020496060287e0 -2.0022020496060287e0
0.5900000000000001 -2.0129250702596146e0 -2.0129250702596146e0
0.5903125 -2.024356853987927e0 -2.024356853987927e0
0.5906250000000001 -2.0348858487266335e0 -2.0348858487266335e0
0.5909375 -2.046926246728861e0 -2.046926246728861e0
0.59125 -2.0597953025324096e0 -2.0597953025324096e0
0.5915625 -2.073178104722745e0 -2.073178104722745e0
0.591875 -2.0841627106958804e0 -2.0841627106958804e0
0.5921875000000001 -2.0975082775769516e0 -2.0975082775769516e0
0.5925 -2.107806741083339e0 -2.107806741083339e0
0.5928125000000001 -2.1198526133701017e0 -2.1198526133701017e0
0.593125 -2.130910128333897e0 -2.130910128333897e0
0.5934375000000001 -2.1451171380279157e0 -2.1451171380279157e0
0.59375 -2.155928710365759e0 -2.155928710365759e0
0.5940625 -2.168617567360132e0 -2.168617567360132e0
0.594375 -2.180078714761992e0 -2.180078714761992e0
0.5946875 -2.1913198783656918e0 -2.1913198783656918e0
0.5950000000000001 -2.2064246218103727e0 -2.2064246218103727e0
0.5953125 -2.2144002285974858e0 -2.2144002285974858e0
0.5956250000000001 -2.226626954400461e0 -2.226626954400461e0
0.5959375 -2.2401099298547416e0 -2.2401099298547416e0
0.5962500000000001 -2.2554723989785708e0 -2.2554723989785708e0
0.5965625 -2.2657540062853223e0 -2.2657540062853223e0
0.596875 -2.2773889121201756e0 -2.2773889121201756e0
0.5971875 -2.2912916826910696e0 -2.2912916826910696e0
0.5975 -2.304184938576116e0 -2.304184938576116e0
0.5978125000000001 -2.3145196853345333e0 -2.3145196853345333e0
0.598125 -2.3296166073294153e0 -2.3296166073294153e0
0.5984375000000001 -2.342022629293995e0 -2.342022629293995e0
0.59875 -2.3512049655989977e0 -2.3512049655989977e0
0.5990625 -2.365435113429856e0 -2.365435113429856e0
0.599375 -2.3777107876455994e0 -2.3777107876455994e0
0.5996875 -2.3896465165487535e0 -2.3896465165487535e0
0.6000000000000001 -2.4040034699908284e0 -2.4040034699908284e0
0.6003125 -2.4172412543751016e0 -2.4172412543751016e0
0.6006250000000001 -2.4260870469568254e0 -2.4260870469568254e0
0.6009375 -2.4410459696212166e0 -2.4410459696212166e0
0.6012500000000001 -2.4552481372441144e0 -2.4552481372441144e0
0.6015625 -2.46959839531907e0 -2.46959839531907e0
0.601875 -2.482737497353599e0 -2.482737497353599e0
0.6021875 -2.49539842507126e0 -2.49539842507126e0
0.6025 -2.5064193402993333e0 -2.5064193402993333e0
0.6028125000000001 -2.5206237599775414e0 -2.5206237599775414e0
0.603125 -2.5344193235303174e0 -2.5344193235303174e0
0.6034375000000001 -2.5469388367926222e0 -2.5469388367926222e0
0.60375 -2.5565171269552303e0 -2.5565171269552303e0
0.6040625000000001 -2.5743926236521184e0 -2.5743926236521184e0
0.604375 -2.587045215177357e0 -2.587045215177357e0
0.6046875 -2.598198835050669e0 -2.598198835050669e0
0.605 -2.616905649713106e0 -2.616905649713106e0
0.6053125 -2.6253016379667025e0 -2.6253016379667025e0
0.6056250000000001 -2.639539880538694e0 -2.639539880538694e0
0.6059375 -2.652999157844777e0 -2.652999157844777e0
0.6062500000000001 -2.6669920802921916e0 -2.6669920802921916e0
0.6065625 -2.6805661541814225e0 -2.6805661541814225e0
0.606875 -2.693198585653834e0 -2.693198585653834e0
0.6071875 -2.7041406716387137e0 -2.7041406716387137e0
0.6075 -2.7200835780725066e0 -2.7200835780725066e0
0.6078125000000001 -2.73394050825006e0 -2.73394050825006e0
0.608125 -2.751091042586966e0 -2.751091042586966e0
0.6084375000000001 -2.7651389103146067e0 -2.7651389103146067e0
0.60875 -2.7780268640338073e0 -2.7780268640338073e0
0.6090625000000001 -2.7894231527345874e0 -2.7894231527345874e0
0.609375 -2.803899342711491e0 -2.803899342711491e0
0.6096875 -2.8211017424007587e0 -2.8211017424007587e0
0.61 -2.833167516422025e0 -2.833167516422025e0
0.6103125 -2.846886042736758e0 -2.846886042736758e0
0.6106250000000001 -2.8611705509181484e0 -2.8611705509181484e0
0.6109375 -2.8773013423781486e0 -2.8773013423781486e0
0.6112500000000001 -2.891352804110982e0 -2.891352804110982e0
0.6115625 -2.904036843958482e0 -2.904036843958482e0
0.6118750000000001 -2.9183052040737203e0 -2.9183052040737203e0
0.6121875 -2.933445505259686e0 -2.933445505259686e0
0.6125 -2.947017661749913e0 -2.947017661749913e0
0.6128125 -2.963268945109365e0 -2.963268945109365e0
0.613125 -2.980648575207186e0 -2.980648575207186e0
0.6134375000000001 -2.9889143027223946e0 -2.9889143027223946e0
0.61375 -3.003358964648458e0 -3.003358964648458e0
0.6140625000000001 -3.0210440018083937e0 -3.0210440018083937e0
0.614375 -3.0318631045086186e0 -3.0318631045086186e0
0.6146875 -3.0511153507529962e0 -3.0511153507529962e0
0.615 -3.065462048390844e0 -3.065462048390844e0
0.6153125 -3.0796905303657405e0 -3.0796905303657405e0
0.6156250000000001 -3.093514624380321e0 -3.093514624380321e0
0.6159375 -3.109384886440028e0 -3.109384886440028e0
0.6162500000000001 -3.123683571242753e0 -3.123683571242753e0
0.6165625 -3.1382162777574814e0 -3.1382162777574814e0
0.6168750000000001 -3.1526633555356676e0 -3.1526633555356676e0
0.6171875 -3.1667776562174077e0 -3.1667776562174077e0
0.6175 -3.1804755225687296e0 -3.1804755225687296e0
0.6178125 -3.1961037735420796e0 -3.1961037735420796e0
0.618125 -3.2115882845707966e0 -3.2115882845707966e0
0.6184375000000001 -3.231066557253842e0 -3.231066557253842e0
0.61875 -3.2436084955563893e0 -3.2436084955563893e0
0.6190625000000001 -3.2599681171216326e0 -3.2599681171216326e0
0.619375 -3.2743305053884506e0 -3.2743305053884506e0
0.6196875000000001 -3.2939827147454417e0 -3.2939827147454417e0
0.62 -3.3064170488508062e0 -3.3064170488508062e0
0.6203125 -3.3215917149684793e0 -3.3215917149684793e0
0.620625 -3.336713158725859e0 -3.336713158725859e0
0.6209375 -3.3523510372299534e0 -3.3523510372299534e0
0.6212500000000001 -3.364532898357782e0 -3.364532898357782e0
0.6215625 -3.382179454007899e0 -3.382179454007899e0
0.6218750000000001 -3.4011414836379736e0 -3.4011414836379736e0
0.6221875 -3.415459148818416e0 -3.415459148818416e0
0.6225 -3.4314215649776707e0 -3.4314215649776707e0
0.6228125 -3.4476146359240993e0 -3.4476146359240993e0
0.623125 -3.4640434078289837e0 -3.4640434078289837e0
0.6234375000000001 -3.478391437531416e0 -3.478391437531416e0
0.62375 -3.4931777278464033e0 -3.4931777278464033e0
0.6240625000000001 -3.5109250390480775e0 -3.5109250390480775e0
0.624375 -3.5241797347673747e0 -3.5241797347673747e0
0.6246875000000001 -3.540209256608039e0 -3.540209256608039e0
0.625 -3.557491819592786e0 -3.557491819592786e0
0.6253125 -3.57417680772757e0 -3.57417680772757e0
0.625625 -3.5895920118084796e0 -3.5895920118084796e0
0.6259375 -3.606605319319231e0 -3.606605319319231e0
0.6262500000000001 -3.625412873242356e0 -3.625412873242356e0
0.6265625 -3.640501003470279e0 -3.640501003470279e0
0.6268750000000001 -3.6580125313601166e0 -3.6580125313601166e0
0.6271875 -3.6772931497391874e0 -3.6772931497391874e0
0.6275000000000001 -3.6917758674569705e0 -3.6917758674569705e0
0.6278125 -3.705128731072153e0 -3.705128731072153e0
0.628125 -3.7212209724809946e0 -3.7212209724809946e0
0.6284375 -3.7393483717962845e0 -3.7393483717962845e0
0.62875 -3.7534771716784854e0 -3.7534771716784854e0
0.6290625000000001 -3.7709183019644734e0 -3.7709183019644734e0
0.629375 -3.794216072373063e0 -3.794216072373063e0
0.6296875000000001 -3.8077022366753845e0 -3.8077022366753845e0
0.63 -3.8243609308253945e0 -3.8243609308253945e0
0.6303125 -3.8432404882553493e0 -3.8432404882553493e0
0.630625 -3.8604581503616537e0 -3.8604581503616537e0
0.6309375 -3.874342108881381e0 -3.874342108881381e0
0.6312500000000001 -3.8918940157939397e0 -3.8918940157939397e0
0.6315625 -3.9101415302677816e0 -3.9101415302677816e0
0.6318750000000001 -3.9242228280593445e0 -3.9242228280593445e0
0.6321875 -3.944733054068154e0 -3.944733054068154e0
0.6325000000000001 -3.9627460597200916e0 -3.9627460597200916e0
0.6328125 -3.978830823903325e0 -3.978830823903325e0
0.633125 -3.996677094610066e0 -3.996677094610066e0
0.6334375 -4.015431787849382e0 -4.015431787849382e0
0.63375 -4.031724172080219e0 -4.031724172080219e0
0.6340625000000001 -4.0447877172157565e0 -4.0447877172157565e0
0.634375 -4.068279139527265e0 -4.068279139527265e0
0.6346875000000001 -4.085526004111005e0 -4.085526004111005e0
0.635 -4.101986215112236e0 -4.101986215112236e0
0.6353125000000001 -4.11912865097044e0 -4.11912865097044e0
0.635625 -4.138463209579429e0 -4.138463209579429e0
0.6359375 -4.156626359259251e0 -4.156626359259251e0
0.63625 -4.1723697008435625e0 -4.1723697008435625e0
0.6365625 -4.192276581051617e0 -4.192276581051617e0
0.6368750000000001 -4.2075081573136845e0 -4.2075081573136845e0
0.6371875 -4.230056991913232e0 -4.230056991913232e0
0.6375000000000001 -4.244422430924049e0 -4.244422430924049e0
0.6378125 -4.263899146494866e0 -4.263899146494866e0
0.638125 -4.281208387273425e0 -4.281208387273425e0
0.6384375 -4.300163866513019e0 -4.300163866513019e0
0.63875 -4.321149715834297e0 -4.321149715834297e0
0.6390625000000001 -4.3362562006898475e0 -4.3362562006898475e0
0.639375 -4.354480255343576e0 -4.354480255343576e0
0.6396875000000001 -4.376642504588078e0 -4.376642504588078e0
0.64 -4.394384713491279e0 -4.394384713491279e0
0.6403125000000001 -4.411617916753828e0 -4.411617916753828e0
0.640625 -4.430061593946236e0 -4.430061593946236e0
0.6409375 -4.452568963528181e0 -4.452568963528181e0
0.64125 -4.469576948116599e0 -4.469576948116599e0
0.6415625 -4.483960491206078e0 -4.483960491206078e0
0.6418750000000001 -4.5028157020081085e0 -4.5028157020081085e0
0.6421875 -4.524109704052323e0 -4.524109704052323e0
0.6425000000000001 -4.542779778133324e0 -4.542779778133324e0
0.6428125 -4.562309866725416e0 -4.562309866725416e0
0.6431250000000001 -4.584163739871444e0 -4.584163739871444e0
0.6434375 -4.601846571707272e0 -4.601846571707272e0
0.64375 -4.621532860676568e0 -4.621532860676568e0
0.6440625 -4.638982816347168e0 -4.638982816347168e0
0.644375 -4.659271562400379e0 -4.659271562400379e0
0.6446875000000001 -4.678963850307143e0 -4.678963850307143e0
0.645 -4.6957188767780895e0 -4.6957188767780895e0
0.6453125000000001 -4.717389602635892e0 -4.717389602635892e0
0.645625 -4.73636022600637e0 -4.73636022600637e0
0.6459375 -4.7597017689711425e0 -4.7597017689711425e0
0.64625 -4.774546802949105e0 -4.774546802949105e0
0.6465625 -4.7959737402323e0 -4.7959737402323e0
0.6468750000000001 -4.815632793527373e0 -4.815632793527373e0
0.6471875 -4.836124495196389e0 -4.836124495196389e0
0.6475000000000001 -4.85275195976307e0 -4.85275195976307e0
0.6478125 -4.875660635786305e0 -4.875660635786305e0
0.6481250000000001 -4.894545402944702e0 -4.894545402944702e0
0.6484375 -4.915564092524862e0 -4.915564092524862e0
0.64875 -4.9350668487707186e0 -4.9350668487707186e0
0.6490625 -4.955261836010111e0 -4.955261836010111e0
0.649375 -4.978333147053279e0 -4.978333147053279e0
0.6496875000000001 -4.9958834878996345e0 -4.9958834878996345e0
0.65 -5.021312714341791e0 -5.021312714341791e0
0.6503125000000001 -5.0397066464577325e0 -5.0397066464577325e0
0.650625 -5.058604879576949e0 -5.058604879576949e0
0.6509375000000001 -5.077807636222376e0 -5.077807636222376e0
0.65125 -5.100534327610392e0 -5.100534327610392e0
0.6515625 -5.120923176203876e0 -5.120923176203876e0
0.651875 -5.138451833360493e0 -5.138451833360493e0
0.6521875 -5.162276494136011e0 -5.162276494136011e0
0.6525000000000001 -5.17977004074716e0 -5.17977004074716e0
0.6528125 -5.202895004744066e0 -5.202895004744066e0
0.6531250000000001 -5.22617224387365e0 -5.22617224387365e0
0.6534375 -5.243192593790143e0 -5.243192593790143e0
0.65375 -5.265982960462013e0 -5.265982960462013e0
0.6540625 -5.2833223744380735e0 -5.2833223744380735e0
0.654375 -5.307742844382362e0 -5.307742844382362e0
0.6546875000000001 -5.3275501877021885e0 -5.3275501877021885e0
0.655 -5.353210859357448e0 -5.353210859357448e0
0.6553125000000001 -5.373847539938895e0 -5.373847539938895e0
0.655625 -5.392297710038081e0 -5.392297710038081e0
0.6559375000000001 -5.414147578959517e0 -5.414147578959517e0
0.65625 -5.432790083271145e0 -5.432790083271145e0
0.6565625 -5.457772431986784e0 -5.457772431986784e0
0.656875 -5.478761151035785e0 -5.478761151035785e0
0.6571875 -5.49850367214073e0 -5.49850367214073e0
0.6575000000000001 -5.523852605998188e0 -5.523852605998188e0
0.6578125 -5.546491652981574e0 -5.546491652981574e0
0.6581250000000001 -5.5692812594495695e0 -5.5692812594495695e0
0.6584375 -5.591726398423605e0 -5.591726398423605e0
0.6587500000000001 -5.610760667515722e0 -5.610760667515722e0
0.6590625 -5.636557845761006e0 -5.636557845761006e0
0.659375 -5.6567867638502936e0 -5.6567867638502936e0
0.6596875 -5.680942680331343e0 -5.680942680331343e0
0.66 -5.703948412775178e0 -5.703948412775178e0
0.6603125000000001 -5.725744628259479e0 -5.725744628259479e0
0.660625 -5.744736126508785e0 -5.744736126508785e0
0.6609375000000001 -5.769561739084809e0 -5.769561739084809e0
0.66125 -5.793082987781206e0 -5.793082987781206e0
0.6615625 -5.810627834982158e0 -5.810627834982158e0
0.661875 -5.834383566965032e0 -5.834383566965032e0
0.6621875 -5.859189321891579e0 -5.859189321891579e0
0.6625000000000001 -5.884844653501903e0 -5.884844653501903e0
0.6628125 -5.906234933931289e0 -5.906234933931289e0
0.6631250000000001 -5.9293011345642e0 -5.9293011345642e0
0.6634375 -5.952979541830034e0 -5.952979541830034e0
0.6637500000000001 -5.977451099954822e0 -5.977451099954822e0
0.6640625 -5.9977350989063485e0 -5.9977350989063485e0
0.664375 -6.0236583063595095e0 -6.0236583063595095e0
0.6646875 -6.045855761625051e0 -6.045855761625051e0
0.665 -6.066333442237253e0 -6.066333442237253e0
0.6653125000000001 -6.087666743719426e0 -6.087666743719426e0
0.665625 -6.114253951335529e0 -6.114253951335529e0
0.6659375000000001 -6.136614805337802e0 -6.136614805337802e0
0.66625 -6.1616746046209006e0 -6.1616746046209006e0
0.6665625000000001 -6.185904870837719e0 -6.185904870837719e0
0.666875 -6.207490006958112e0 -6.207490006958112e0
0.6671875 -6.230158687362989e0 -6.230158687362989e0
0.6675 -6.255676521944467e0 -6.255676521944467e0
0.6678125 -6.280643100823697e0 -6.280643100823697e0
0.6681250000000001 -6.304721872673115e0 -6.304721872673115e0
0.6684375 -6.330891288224636e0 -6.330891288224636e0
0.6687500000000001 -6.354270456066631e0 -6.354270456066631e0
0.6690625 -6.380497744561824e0 -6.380497744561824e0
0.669375 -6.397726860000391e0 -6.397726860000391e0
0.6696875 -6.425544658239021e0 -6.425544658239021e0
0.67 -6.447153988629696e0 -6.447153988629696e0
0.6703125000000001 -6.472668098954516e0 -6.472668098954516e0
0.670625 -6.500270891989446e0 -6.500270891989446e0
0.6709375000000001 -6.523584162909872e0 -6.523584162909872e0
0.67125 -6.549284278013845e0 -6.549284278013845e0
0.6715625000000001 -6.572756226838253e0 -6.572756226838253e0
0.671875 -6.599615832465377e0 -6.599615832465377e0
0.6721875 -6.622093313700832e0 -6.622093313700832e0
0.6725 -6.648689467880802e0 -6.648689467880802e0
0.6728125 -6.673310948885744e0 -6.673310948885744e0
0.6731250000000001 -6.699726301356593e0 -6.699726301356593e0
0.6734375 -6.72343246186462e0 -6.72343246186462e0
0.6737500000000001 -6.748195472800278e0 -6.748195472800278e0
0.6740625 -6.7745687977992635e0 -6.7745687977992635e0
0.6743750000000001 -6.797694248469059e0 -6.797694248469059e0
0.6746875 -6.8250618618560726e0 -6.8250618618560726e0
0.675 -6.851234684042327e0 -6.851234684042327e0
0.6753125 -6.8757926921178e0 -6.8757926921178e0
0.675625 -6.904966165516514e0 -6.904966165516514e0
0.6759375000000001 -6.927397007423922e0 -6.927397007423922e0
0.67625 -6.955282960506581e0 -6.955282960506581e0
0.6765625000000001 -6.979080056035643e0 -6.979080056035643e0
0.676875 -7.00677035850528e0 -7.00677035850528e0
0.6771875 -7.031860536317042e0 -7.031860536317042e0
0.6775 -7.0585327760084215e0 -7.0585327760084215e0
0.6778125 -7.085441260501073e0 -7.085441260501073e0
0.6781250000000001 -7.110029239963085e0 -7.110029239963085e0
0.6784375 -7.137257725818715e0 -7.137257725818715e0
0.6787500000000001 -7.162763659320051e0 -7.162763659320051e0
0.6790625 -7.190918487120841e0 -7.190918487120841e0
0.6793750000000001 -7.215625688691732e0 -7.215625688691732e0
0.6796875 -7.238893643986801e0 -7.238893643986801e0
0.68 -7.2695257889916025e0 -7.2695257889916025e0
0.6803125 -7.296408432682954e0 -7.296408432682954e0
0.680625 -7.320767225043953e0 -7.320767225043953e0
0.6809375000000001 -7.354550001404521e0 -7.354550001404521e0
0.68125 -7.377518297923205e0 -7.377518297923205e0
0.6815625000000001 -7.401372507383956e0 -7.401372507383956e0
0.681875 -7.432121076878291e0 -7.432121076878291e0
0.6821875000000001 -7.459010564605494e0 -7.459010564605494e0
0.6825 -7.485553072201826e0 -7.485553072201826e0
0.6828125 -7.513129006986462e0 -7.513129006986462e0
0.683125 -7.542041066691825e0 -7.542041066691825e0
0.6834375 -7.570767268146271e0 -7.570767268146271e0
0.6837500000000001 -7.596968436855848e0 -7.596968436855848e0
0.6840625 -7.624908230221779e0 -7.624908230221779e0
0.6843750000000001 -7.652857807852131e0 -7.652857807852131e0
0.6846875 -7.680584940574834e0 -7.680584940574834e0
0.685 -7.709359307216589e0 -7.709359307216589e0
0.6853125 -7.736266140964988e0 -7.736266140964988e0
0.685625 -7.765305041993331e0 -7.765305041993331e0
0.6859375000000001 -7.789740766512994e0 -7.789740766512994e0
0.68625 -7.820717151233355e0 -7.820717151233355e0
0.6865625000000001 -7.846335648646134e0 -7.846335648646134e0
0.686875 -7.876791033794477e0 -7.876791033794477e0
0.6871875000000001 -7.906773367700014e0 -7.906773367700014e0
0.6875 -7.934711884391406e0 -7.934711884391406e0
0.6878125 -7.964539369275615e0 -7.964539369275615e0
0.688125 -7.99357045780768e0 -7.99357045780768e0
0.6884375 -8.020985374804939e0 -8.020985374804939e0
0.6887500000000001 -8.051449985277275e0 -8.051449985277275e0
0.6890625 -8.079251674931372e0 -8.079251674931372e0
0.6893750000000001 -8.109429291735767e0 -8.109429291735767e0
0.6896875 -8.139405748067718e0 -8.139405748067718e0
0.6900000000000001 -8.166673515178688e0 -8.166673515178688e0
0.6903125 -8.197689879071065e0 -8.197689879071065e0
0.690625 -8.227755381813283e0 -8.227755381813283e0
0.6909375 -8.25468766573137e0 -8.25468766573137e0
0.69125 -8.285614452594261e0 -8.285614452594261e0
0.6915625000000001 -8.31594879070123e0 -8.31594879070123e0
0.691875 -8.344245586780987e0 -8.344245586780987e0
0.6921875000000001 -8.378266381038218e0 -8.378266381038218e0
0.6925 -8.406109699011056e0 -8.406109699011056e0
0.6928125 -8.43497216109951e0 -8.43497216109951e0
0.693125 -8.464839330690909e0 -8.464839330690909e0
0.6934375 -8.492893976933617e0 -8.492893976933617e0
0.6937500000000001 -8.52602132516519e0 -8.52602132516519e0
0.6940625 -8.556638184822775e0 -8.556638184822775e0
0.6943750000000001 -8.586569359738194e0 -8.586569359738194e0
0.6946875 -8.617779905601099e0 -8.617779905601099e0
0.6950000000000001 -8.648358200071259e0 -8.648358200071259e0
0.6953125 -8.679839392212914e0 -8.679839392212914e0
0.695625 -8.708775424855746e0 -8.708775424855746e0
0.6959375 -8.74117577306676e0 -8.74117577306676e0
0.69625 -8.770595022676632e0 -8.770595022676632e0
0.6965625000000001 -8.802553705847702e0 -8.802553705847702e0
0.696875 -8.83220913108268e0 -8.83220913108268e0
0.6971875000000001 -8.86508063358521e0 -8.86508063358521e0
0.6975 -8.898246838555922e0 -8.898246838555922e0
0.6978125000000001 -8.93048534579272e0 -8.93048534579272e0
0.698125 -8.961482709066575e0 -8.961482709066575e0
0.6984375 -8.993010833917895e0 -8.993010833917895e0
0.69875 -9.025553197855304e0 -9.025553197855304e0
0.6990625 -9.057020025459012e0 -9.057020025459012e0
0.6993750000000001 -9.088025132057071e0 -9.088025132057071e0
0.6996875 -9.117880467053753e0 -9.117880467053753e0
0.7000000000000001 -9.150222923721474e0 -9.150222923721474e0
0.7003125 -9.18998230399781e0 -9.18998230399781e0
0.700625 -9.219196254691967e0 -9.219196254691967e0
0.7009375 -9.250320750886901e0 -9.250320750886901e0
0.70125 -9.281242691938376e0 -9.281242691938376e0
0.7015625000000001 -9.312015584717544e0 -9.312015584717544e0
0.701875 -9.35088223129357e0 -9.35088223129357e0
0.7021875000000001 -9.381371587809797e0 -9.381371587809797e0
0.7025 -9.412543912467088e0 -9.412543912467088e0
0.7028125000000001 -9.44668132255653e0 -9.44668132255653e0
0.703125 -9.476911939023255e0 -9.476911939023255e0
0.7034375 -9.51104272850286e0 -9.51104272850286e0
0.70375 -9.546119060678182e0 -9.546119060678182e0
0.7040625 -9.579766716944293e0 -9.579766716944293e0
0.7043750000000001 -9.614062475872077e0 -9.614062475872077e0
0.7046875 -9.646012177817981e0 -9.646012177817981e0
0.7050000000000001 -9.679184516575576e0 -9.679184516575576e0
0.7053125 -9.712953457722294e0 -9.712953457722294e0
0.7056250000000001 -9.7502047462515e0 -9.7502047462515e0
0.7059375 -9.780413874430694e0 -9.780413874430694e0
0.70625 -9.81452320228688e0 -9.81452320228688e0
0.7065625 -9.852412780583807e0 -9.852412780583807e0
0.706875 -9.886204326438262e0 -9.886204326438262e0
0.7071875000000001 -9.91886483458872e0 -9.91886483458872e0
0.7075 -9.954735102256807e0 -9.954735102256807e0
0.7078125000000001 -9.992237615353377e0 -9.992237615353377e0
0.708125 -1.0026024267236396e1 -1.0026024267236396e1
0.7084375 -1.0057539518931451e1 -1.0057539518931451e1
0.70875 -1.0099239144432675e1 -1.0099239144432675e1
0.7090625 -1.0130834359570843e1 -1.0130834359570843e1
0.7093750000000001 -1.0165077853486553e1 -1.0165077853486553e1
0.7096875 -1.0198578396627697e1 -1.0198578396627697e1
0.7100000000000001 -1.0232479595115608e1 -1.0232479595115608e1
0.7103125 -1.0270488975480719e1 -1.0270488975480719e1
0.7106250000000001 -1.030304644755576e1 -1.030304644755576e1
0.7109375 -1.0341462016808025e1 -1.0341462016808025e1
0.71125 -1.0382041608904517e1 -1.0382041608904517e1
0.7115625 -1.04110775996394e1 -1.04110775996394e1
0.711875 -1.044794189682331e1 -1.044794189682331e1
0.7121875000000001 -1.0484357550417615e1 -1.0484357550417615e1
0.7125 -1.0524363608792799e1 -1.0524363608792799e1
0.7128125000000001 -1.0556522057644786e1 -1.0556522057644786e1
0.713125 -1.0591531664775419e1 -1.0591531664775419e1
0.7134375000000001 -1.0632770199271606e1 -1.0632770199271606e1
0.71375 -1.0669834828377377e1 -1.0669834828377377e1
0.7140625 -1.0702497071151145e1 -1.0702497071151145e1
0.714375 -1.0740239689763046e1 -1.0740239689763046e1
0.7146875 -1.0776959639729982e1 -1.0776959639729982e1
0.7150000000000001 -1.0816812526031542e1 -1.0816812526031542e1
0.7153125 -1.0855878282850215e1 -1.0855878282850215e1
0.7156250000000001 -1.0889931855257844e1 -1.0889931855257844e1
0.7159375 -1.0931267185902714e1 -1.0931267185902714e1
0.71625 -1.0963358163438231e1 -1.0963358163438231e1
0.7165625 -1.1002743395790974e1 -1.1002743395790974e1
0.716875 -1.1043338676728824e1 -1.1043338676728824e1
0.7171875000000001 -1.1075521412720507e1 -1.1075521412720507e1
0.7175 -1.111477002096605e1 -1.111477002096605e1
0.7178125000000001 -1.1151911680255369e1 -1.1151911680255369e1
0.718125 -1.1187597643918496e1 -1.1187597643918496e1
0.7184375000000001 -1.1230678241747926e1 -1.1230678241747926e1
0.71875 -1.1269149023505422e1 -1.1269149023505422e1
0.7190625 -1.1308664966401254e1 -1.1308664966401254e1
0.719375 -1.134881522933553e1 -1.134881522933553e1
0.7196875 -1.138354007806153e1 -1.138354007806153e1
0.7200000000000001 -1.1422180387711494e1 -1.1422180387711494e1
0.7203125 -1.1460734902686697e1 -1.1460734902686697e1
0.7206250000000001 -1.1500848821959396e1 -1.1500848821959396e1
0.7209375 -1.1539130109675868e1 -1.1539130109675868e1
0.7212500000000001 -1.158027009421109e1 -1.158027009421109e1
0.7215625 -1.161854607285183e1 -1.161854607285183e1
0.721875 -1.165798806528325e1 -1.165798806528325e1
0.7221875 -1.169681903022253e1 -1.169681903022253e1
0.7225 -1.1737738716150732e1 -1.1737738716150732e1
0.7228125000000001 -1.1773876286636794e1 -1.1773876286636794e1
0.723125 -1.181921849812831e1 -1.181921849812831e1
0.7234375000000001 -1.1859723443953287e1 -1.1859723443953287e1
0.72375 -1.190146457672178e1 -1.190146457672178e1
0.7240625 -1.1939593275114719e1 -1.1939593275114719e1
0.724375 -1.1980762313626899e1 -1.1980762313626899e1
0.7246875 -1.2023481605565637e1 -1.2023481605565637e1
0.7250000000000001 -1.2062123597878115e1 -1.2062123597878115e1
0.7253125 -1.2102582627362851e1 -1.2102582627362851e1
0.7256250000000001 -1.2145285357825076e1 -1.2145285357825076e1
0.7259375 -1.2184012585639055e1 -1.2184012585639055e1
0.7262500000000001 -1.2226592591925298e1 -1.2226592591925298e1
0.7265625 -1.226943313002336e1 -1.226943313002336e1
0.726875 -1.2310901927679213e1 -1.2310901927679213e1
0.7271875 -1.2353026376861424e1 -1.2353026376861424e1
0.7275 -1.2394776214023993e1 -1.2394776214023993e1
0.7278125000000001 -1.2438871739356971e1 -1.2438871739356971e1
0.728125 -1.2481176512358859e1 -1.2481176512358859e1
0.7284375000000001 -1.2524455608100439e1 -1.2524455608100439e1
0.72875 -1.2566007426082493e1 -1.2566007426082493e1
0.7290625000000001 -1.2606568897253752e1 -1.2606568897253752e1
0.729375 -1.264833089052378e1 -1.264833089052378e1
0.7296875 -1.2688999673867116e1 -1.2688999673867116e1
0.73 -1.2732769974416229e1 -1.2732769974416229e1
0.7303125 -1.2776525454376738e1 -1.2776525454376738e1
0.7306250000000001 -1.2822028725006717e1 -1.2822028725006717e1
0.7309375 -1.2863293452476924e1 -1.2863293452476924e1
0.7312500000000001 -1.2908720998716277e1 -1.2908720998716277e1
0.7315625 -1.2951985645708888e1 -1.2951985645708888e1
0.731875 -1.299285930348357e1 -1.299285930348357e1
0.7321875 -1.3037178186208862e1 -1.3037178186208862e1
0.7325 -1.3080143551638017e1 -1.3080143551638017e1
0.7328125000000001 -1.3125380765324067e1 -1.3125380765324067e1
0.733125 -1.3171618265774455e1 -1.3171618265774455e1
0.7334375000000001 -1.3213230545149841e1 -1.3213230545149841e1
0.73375 -1.3256248000386464e1 -1.3256248000386464e1
0.7340625000000001 -1.3305234120389983e1 -1.3305234120389983e1
0.734375 -1.334238656715776e1 -1.334238656715776e1
0.7346875 -1.3390465307574928e1 -1.3390465307574928e1
0.735 -1.3437309337953835e1 -1.3437309337953835e1
0.7353125 -1.3479848927858953e1 -1.3479848927858953e1
0.7356250000000001 -1.35271710069335e1 -1.35271710069335e1
0.7359375 -1.3570478722464728e1 -1.3570478722464728e1
0.7362500000000001 -1.361792026339414e1 -1.361792026339414e1
0.7365625 -1.3666401011111944e1 -1.3666401011111944e1
0.7368750000000001 -1.371222349211736e1 -1.371222349211736e1
0.7371875 -1.3758281589843833e1 -1.3758281589843833e1
0.7375 -1.3809124694118296e1 -1.3809124694118296e1
0.7378125 -1.3853994166158614e1 -1.3853994166158614e1
0.738125 -1.3897783699428388e1 -1.3897783699428388e1
0.7384375000000001 -1.3946469013562151e1 -1.3946469013562151e1
0.73875 -1.399142253412198e1 -1.399142253412198e1
0.7390625000000001 -1.4038476411889192e1 -1.4038476411889192e1
0.739375 -1.40868917026785e1 -1.40868917026785e1
0.7396875 -1.4132309073083675e1 -1.4132309073083675e1
0.74 -1.417971457259479e1 -1.417971457259479e1
0.7403125 -1.4230749717247605e1 -1.4230749717247605e1
0.7406250000000001 -1.427515831811003e1 -1.427515831811003e1
0.7409375 -1.4323755947571286e1 -1.4323755947571286e1
0.7412500000000001 -1.4373464573110383e1 -1.4373464573110383e1
0.7415625 -1.4421924897608065e1 -1.4421924897608065e1
0.7418750000000001 -1.4467533184805475e1 -1.4467533184805475e1
0.7421875 -1.4519779527003507e1 -1.4519779527003507e1
0.7425 -1.4565687051743922e1 -1.4565687051743922e1
0.7428125 -1.461273554058495e1 -1.461273554058495e1
0.743125 -1.466406158756196e1 -1.466406158756196e1
0.7434375000000001 -1.4715994283608566e1 -1.4715994283608566e1
0.74375 -1.4762346585512446e1 -1.4762346585512446e1
0.7440625000000001 -1.4811707682557667e1 -1.4811707682557667e1
0.744375 -1.4861858302074566e1 -1.4861858302074566e1
0.7446875000000001 -1.4911019888482556e1 -1.4911019888482556e1
0.745 -1.4959644571087907e1 -1.4959644571087907e1
0.7453125 -1.5009509182889602e1 -1.5009509182889602e1
0.745625 -1.506505095760373e1 -1.506505095760373e1
0.7459375 -1.511445965359259e1 -1.511445965359259e1
0.7462500000000001 -1.516573139164008e1 -1.516573139164008e1
0.7465625 -1.5213642659369967e1 -1.5213642659369967e1
0.7468750000000001 -1.5264956755108201e1 -1.5264956755108201e1
0.7471875 -1.5316157164066013e1 -1.5316157164066013e1
0.7475 -1.5365851895811161e1 -1.5365851895811161e1
0.7478125 -1.541864561737863e1 -1.541864561737863e1
0.748125 -1.5470582647215238e1 -1.5470582647215238e1
0.7484375000000001 -1.5525105223089454e1 -1.5525105223089454e1
0.74875 -1.5575593921973692e1 -1.5575593921973692e1
0.7490625000000001 -1.5628129571490504e1 -1.5628129571490504e1
0.749375 -1.5676136316626312e1 -1.5676136316626312e1
0.7496875000000001 -1.573537268825909e1 -1.573537268825909e1
0.75 -1.578597859733351e1 -1.578597859733351e1
0.7503125 -1.5837303361625132e1 -1.5837303361625132e1
0.750625 -1.58911270248134e1 -1.58911270248134e1
0.7509375 -1.5941037763577484e1 -1.5941037763577484e1
0.7512500000000001 -1.5996324134561988e1 -1.5996324134561988e1
0.7515625 -1.6049077694155372e1 -1.6049077694155372e1
0.7518750000000001 -1.610355424240312e1 -1.610355424240312e1
0.7521875 -1.6160769327166932e1 -1.6160769327166932e1
0.7525000000000001 -1.6213576437103498e1 -1.6213576437103498e1
0.7528125 -1.6264806761330206e1 -1.6264806761330206e1
0.753125 -1.631950040700964e1 -1.631950040700964e1
0.7534375000000001 -1.6374081124938826e1 -1.6374081124938826e1
0.75375 -1.643131925117656e1 -1.643131925117656e1
0.7540625000000001 -1.648744655798943e1 -1.648744655798943e1
0.754375 -1.653997052344063e1 -1.653997052344063e1
0.7546875000000001 -1.6597861608223198e1 -1.6597861608223198e1
0.755 -1.6649572201035667e1 -1.6649572201035667e1
0.7553125 -1.670792979650402e1 -1.670792979650402e1
0.755625 -1.6761095206828728e1 -1.6761095206828728e1
0.7559375 -1.682022927926461e1 -1.682022927926461e1
0.7562500000000001 -1.6876470329333884e1 -1.6876470329333884e1
0.7565625 -1.6932262896131093e1 -1.6932262896131093e1
0.7568750000000001 -1.698699285257841e1 -1.698699285257841e1
0.7571875 -1.7048386220930084e1 -1.7048386220930084e1
0.7575000000000001 -1.710157934043424e1 -1.710157934043424e1
0.7578125 -1.715925532739199e1 -1.715925532739199e1
0.758125 -1.721493919557976e1 -1.721493919557976e1
0.7584375 -1.7272589433622457e1 -1.7272589433622457e1
0.75875 -1.7328223503961695e1 -1.7328223503961695e1
0.7590625000000001 -1.7383272296279543e1 -1.7383272296279543e1
0.759375 -1.744942917702862e1 -1.744942917702862e1
0.7596875000000001 -1.7506437827898267e1 -1.7506437827898267e1
0.76 -1.7564264301845256e1 -1.7564264301845256e1
0.7603125000000001 -1.762275955642123e1 -1.762275955642123e1
0.760625 -1.768658191971305e1 -1.768658191971305e1
0.7609375 -1.773947046564423e1 -1.773947046564423e1
0.7612500000000001 -1.779904459052183e1 -1.779904459052183e1
0.7615625 -1.7859367381031248e1 -1.7859367381031248e1
0.7618750000000001 -1.79181589566099e1 -1.79181589566099e1
0.7621875 -1.7980312698333606e1 -1.7980312698333606e1
0.7625000000000001 -1.8043000062393972e1 -1.8043000062393972e1
0.7628125 -1.80972661407816e1 -1.80972661407816e1
0.763125 -1.8163596593424487e1 -1.8163596593424487e1
0.7634375 -1.8220496936705572e1 -1.8220496936705572e1
0.76375 -1.8282404974045008e1 -1.8282404974045008e1
0.7640625000000001 -1.834403649357752e1 -1.834403649357752e1
0.764375 -1.8406619026820195e1 -1.8406619026820195e1
0.7646875000000001 -1.8467190341880965e1 -1.8467190341880965e1
0.765 -1.853029798744798e1 -1.853029798744798e1
0.7653125000000001 -1.85886693049422e1 -1.85886693049422e1
0.765625 -1.8650905614023728e1 -1.8650905614023728e1
0.7659375 -1.8714448183407754e1 -1.8714448183407754e1
0.76625 -1.877962841897012e1 -1.877962841897012e1
0.7665625 -1.884031187813504e1 -1.884031187813504e1
0.7668750000000001 -1.8905933723381864e1 -1.8905933723381864e1
0.7671875 -1.897240555798477e1 -1.897240555798477e1
0.7675000000000001 -1.90326268444053e1 -1.90326268444053e1
0.7678125 -1.909575701944756e1 -1.909575701944756e1
0.7681250000000001 -1.9164744102843784e1 -1.9164744102843784e1
0.7684375 -1.922698118885161e1 -1.922698118885161e1
0.76875 -1.928906549922e1 -1.928906549922e1
0.7690625000000001 -1.935625948330086e1 -1.935625948330086e1
0.769375 -1.9422016965347908e1 -1.9422016965347908e1
0.7696875000000001 -1.9485915494869246e1 -1.9485915494869246e1
0.77 -1.9550743581046177e1 -1.9550743581046177e1
0.7703125000000001 -1.961367857286338e1 -1.961367857286338e1
0.770625 -1.967829087595989e1 -1.967829087595989e1
0.7709375 -1.9748210909244577e1 -1.9748210909244577e1
0.77125 -1.9812071416788754e1 -1.9812071416788754e1
0.7715625 -1.9881657882928508e1 -1.9881657882928508e1
0.7718750000000001 -1.9948808061712285e1 -1.9948808061712285e1
0.7721875 -2.0017637509610054e1 -2.0017637509610054e1
0.7725000000000001 -2.0084842280815124e1 -2.0084842280815124e1
0.7728125 -2.0150677153503935e1 -2.0150677153503935e1
0.7731250000000001 -2.021713214818989e1 -2.021713214818989e1
0.7734375 -2.028286664867825e1 -2.028286664867825e1
0.77375 -2.0353601680083344e1 -2.0353601680083344e1
0.7740625 -2.0421751053695303e1 -2.0421751053695303e1
0.774375 -2.0490897688162264e1 -2.0490897688162264e1
0.7746875000000001 -2.0557741810195935e1 -2.0557741810195935e1
0.775 -2.0630463747219224e1 -2.0630463747219224e1
0.7753125000000001 -2.0697817645994533e1 -2.0697817645994533e1
0.775625 -2.0768787047518586e1 -2.0768787047518586e1
0.7759375000000001 -2.0841042213160804e1 -2.0841042213160804e1
0.77625 -2.091150677749353e1 -2.091150677749353e1
0.7765625 -2.0984883888457958e1 -2.0984883888457958e1
0.7768750000000001 -2.1054597032105235e1 -2.1054597032105235e1
0.7771875 -2.1122268686226803e1 -2.1122268686226803e1
0.7775000000000001 -2.119288254914342e1 -2.119288254914342e1
0.7778125 -2.1263505671788394e1 -2.1263505671788394e1
0.7781250000000001 -2.133804554937366e1 -2.133804554937366e1
0.7784375 -2.1410380292705e1 -2.1410380292705e1
0.77875 -2.147902426551333e1 -2.147902426551333e1
0.7790625 -2.1553585476764752e1 -2.1553585476764752e1
0.779375 -2.16246143779738e1 -2.16246143779738e1
0.7796875000000001 -2.170037910873431e1 -2.170037910873431e1
0.78 -2.1774963803035703e1 -2.1774963803035703e1
0.7803125000000001 -2.1850418784122e1 -2.1850418784122e1
0.780625 -2.192125563844435e1 -2.192125563844435e1
0.7809375000000001 -2.199287602066785e1 -2.199287602066785e1
0.78125 -2.2066468710386985e1 -2.2066468710386985e1
0.7815625 -2.214332980369842e1 -2.214332980369842e1
0.781875 -2.2223037059254935e1 -2.2223037059254935e1
0.7821875 -2.2295737922821232e1 -2.2295737922821232e1
0.7825000000000001 -2.2373233929722815e1 -2.2373233929722815e1
0.7828125 -2.2450557495425315e1 -2.2450557495425315e1
0.7831250000000001 -2.252247674019351e1 -2.252247674019351e1
0.7834375 -2.2602323922334804e1 -2.2602323922334804e1
0.7837500000000001 -2.267331717196045e1 -2.267331717196045e1
0.7840625 -2.27528050941785e1 -2.27528050941785e1
0.784375 -2.2831551765329337e1 -2.2831551765329337e1
0.7846875000000001 -2.291305107120867e1 -2.291305107120867e1
0.785 -2.299004439529496e1 -2.299004439529496e1
0.7853125000000001 -2.306643994943194e1 -2.306643994943194e1
0.785625 -2.314824215106934e1 -2.314824215106934e1
0.7859375000000001 -2.3224293508945962e1 -2.3224293508945962e1
0.78625 -2.3304856548614012e1 -2.3304856548614012e1
0.7865625 -2.3384315167382525e1 -2.3384315167382525e1
0.786875 -2.3466821433849205e1 -2.3466821433849205e1
0.7871875 -2.354173090044857e1 -2.354173090044857e1
0.7875000000000001 -2.362585161980566e1 -2.362585161980566e1
0.7878125 -2.3703102181725868e1 -2.3703102181725868e1
0.7881250000000001 -2.3785613996101134e1 -2.3785613996101134e1
0.7884375 -2.3867652786359272e1 -2.3867652786359272e1
0.7887500000000001 -2.395020845503656e1 -2.395020845503656e1
0.7890625 -2.4031975329140792e1 -2.4031975329140792e1
0.789375 -2.411071957465289e1 -2.411071957465289e1
0.7896875 -2.41935832731008e1 -2.41935832731008e1
0.79 -2.428006190746443e1 -2.428006190746443e1
0.7903125000000001 -2.4364706642211118e1 -2.4364706642211118e1
0.790625 -2.4444945474577494e1 -2.4444945474577494e1
0.7909375000000001 -2.452838101610338e1 -2.452838101610338e1
0.79125 -2.4615263383397874e1 -2.4615263383397874e1
0.7915625000000001 -2.469701046034585e1 -2.469701046034585e1
0.791875 -2.4784579380812616e1 -2.4784579380812616e1
0.7921875 -2.4869889097710043e1 -2.4869889097710043e1
0.7925000000000001 -2.4960985394826153e1 -2.4960985394826153e1
0.7928125 -2.5039341424775344e1 -2.5039341424775344e1
0.7931250000000001 -2.5128978822069044e1 -2.5128978822069044e1
0.7934375 -2.5215208820063495e1 -2.5215208820063495e1
0.7937500000000001 -2.5301266031634682e1 -2.5301266031634682e1
0.7940625 -2.5387454172838048e1 -2.5387454172838048e1
0.794375 -2.5476409734095128e1 -2.5476409734095128e1
0.7946875 -2.5561562826668037e1 -2.5561562826668037e1
0.795 -2.5652006462273008e1 -2.5652006462273008e1
0.7953125000000001 -2.5740660089585404e1 -2.5740660089585404e1
0.795625 -2.5831232936815255e1 -2.5831232936815255e1
0.7959375000000001 -2.592312683857223e1 -2.592312683857223e1
0.79625 -2.6012848789520618e1 -2.6012848789520618e1
0.7965625000000001 -2.6097869342160962e1 -2.6097869342160962e1
0.796875 -2.6189488983259494e1 -2.6189488983259494e1
0.7971875 -2.627992151653713e1 -2.627992151653713e1
0.7975 -2.6373118751634834e1 -2.6373118751634834e1
0.7978125 -2.646470058833644e1 -2.646470058833644e1
0.7981250000000001 -2.655219001757247e1 -2.655219001757247e1
0.7984375 -2.6640815917591013e1 -2.6640815917591013e1
0.7987500000000001 -2.6740250586912467e1 -2.6740250586912467e1
0.7990625 -2.6828696220986117e1 -2.6828696220986117e1
0.7993750000000001 -2.692278077081916e1 -2.692278077081916e1
0.7996875 -2.7018413198472686e1 -2.7018413198472686e1
0.8 -2.711497025689438e1 -2.711497025689438e1
0.8003125000000001 -2.7207575154275006e1 -2.7207575154275006e1
0.800625 -2.7301994053538024e1 -2.7301994053538024e1
0.8009375000000001 -2.7397114232109985e1 -2.7397114232109985e1
0.80125 -2.7492482997906123e1 -2.7492482997906123e1
0.8015625000000001 -2.759225726159572e1 -2.759225726159572e1
0.801875 -2.7690827643152502e1 -2.7690827643152502e1
0.8021875 -2.7786591496711267e1 -2.7786591496711267e1
0.8025 -2.7883992996979728e1 -2.7883992996979728e1
0.8028125 -2.798418521096643e1 -2.798418521096643e1
0.8031250000000001 -2.8083834518460904e1 -2.8083834518460904e1
0.8034375 -2.8180084004298593e1 -2.8180084004298593e1
0.8037500000000001 -2.8276898811032666e1 -2.8276898811032666e1
0.8040625 -2.8377813611750085e1 -2.8377813611750085e1
0.8043750000000001 -2.8480334381486742e1 -2.8480334381486742e1
0.8046875 -2.8580512256671014e1 -2.8580512256671014e1
0.805 -2.8679376517855204e1 -2.8679376517855204e1
0.8053125 -2.87826181167177e1 -2.87826181167177e1
0.805625 -2.8888425463101854e1 -2.8888425463101854e1
0.8059375000000001 -2.8993678426304328e1 -2.8993678426304328e1
0.80625 -2.90969403677134e1 -2.90969403677134e1
0.8065625000000001 -2.9197419974654863e1 -2.9197419974654863e1
0.806875 -2.9301359831844607e1 -2.9301359831844607e1
0.8071875000000001 -2.9409965531782532e1 -2.9409965531782532e1
0.8075 -2.9512999785748676e1 -2.9512999785748676e1
0.8078125 -2.9616244237631932e1 -2.9616244237631932e1
0.8081250000000001 -2.9722929214449564e1 -2.9722929214449564e1
0.8084375 -2.9828166920218123e1 -2.9828166920218123e1
0.8087500000000001 -2.9937744887789236e1 -2.9937744887789236e1
0.8090625 -3.0044431780925393e1 -3.0044431780925393e1
0.8093750000000001 -3.0149624714758616e1 -3.0149624714758616e1
0.8096875 -3.0258358756666226e1 -3.0258358756666226e1
0.81 -3.036636544262616e1 -3.036636544262616e1
0.8103125 -3.047880270274915e1 -3.047880270274915e1
0.810625 -3.058682797968028e1 -3.058682797968028e1
0.8109375000000001 -3.069670285997269e1 -3.069670285997269e1
0.81125 -3.08072471603016e1 -3.08072471603016e1
0.8115625000000001 -3.0922248151770205e1 -3.0922248151770205e1
0.811875 -3.103361678605667e1 -3.103361678605667e1
0.8121875000000001 -3.1144537704581367e1 -3.1144537704581367e1
0.8125 -3.1257089123725805e1 -3.1257089123725805e1
0.8128125 -3.1378906920317846e1 -3.1378906920317846e1
0.813125 -3.1493099060870705e1 -3.1493099060870705e1
0.8134375 -3.1601921415710663e1 -3.1601921415710663e1
0.8137500000000001 -3.171717508249982e1 -3.171717508249982e1
0.8140625 -3.183413938821765e1 -3.183413938821765e1
0.8143750000000001 -3.1955791551077496e1 -3.1955791551077496e1
0.8146875 -3.20708304638995e1 -3.20708304638995e1
0.8150000000000001 -3.219134890948432e1 -3.219134890948432e1
0.8153125 -3.2305082828589335e1 -3.2305082828589335e1
0.815625 -3.242196343798993e1 -3.242196343798993e1
0.8159375000000001 -3.254125911968164e1 -3.254125911968164e1
0.81625 -3.26658757105554e1 -3.26658757105554e1
0.8165625000000001 -3.278691927993238e1 -3.278691927993238e1
0.816875 -3.291028116526037e1 -3.291028116526037e1
0.8171875000000001 -3.303306592051719e1 -3.303306592051719e1
0.8175 -3.3158403798260466e1 -3.3158403798260466e1
0.8178125 -3.327751989917648e1 -3.327751989917648e1
0.818125 -3.339932765248592e1 -3.339932765248592e1
0.8184375 -3.353092203288794e1 -3.353092203288794e1
0.8187500000000001 -3.365452425573109e1 -3.365452425573109e1
0.8190625 -3.3783373488800194e1 -3.3783373488800194e1
0.8193750000000001 -3.390978240040455e1 -3.390978240040455e1
0.8196875 -3.4034852706775624e1 -3.4034852706775624e1
0.8200000000000001 -3.4167070476406266e1 -3.4167070476406266e1
0.8203125 -3.429434872479784e1 -3.429434872479784e1
0.820625 -3.442759830131651e1 -3.442759830131651e1
0.8209375 -3.456078796813951e1 -3.456078796813951e1
0.82125 -3.468842925374362e1 -3.468842925374362e1
0.8215625000000001 -3.481802926256138e1 -3.481802926256138e1
0.821875 -3.495922702355553e1 -3.495922702355553e1
0.8221875000000001 -3.508898302019931e1 -3.508898302019931e1
0.8225 -3.522479770031056e1 -3.522479770031056e1
0.8228125000000001 -3.535861553510246e1 -3.535861553510246e1
0.823125 -3.5491344276633086e1 -3.5491344276633086e1
0.8234375 -3.563303104561807e1 -3.563303104561807e1
0.8237500000000001 -3.576765925609676e1 -3.576765925609676e1
0.8240625 -3.5907037525687215e1 -3.5907037525687215e1
0.8243750000000001 -3.6037034671602e1 -3.6037034671602e1
0.8246875 -3.617823007940184e1 -3.617823007940184e1
0.8250000000000001 -3.632281291455935e1 -3.632281291455935e1
0.8253125 -3.646103762805866e1 -3.646103762805866e1
0.825625 -3.6603692901991295e1 -3.6603692901991295e1
0.8259375 -3.67506487859812e1 -3.67506487859812e1
0.82625 -3.689839795969489e1 -3.689839795969489e1
0.8265625000000001 -3.70377711553199e1 -3.70377711553199e1
0.826875 -3.7187521780703506e1 -3.7187521780703506e1
0.8271875000000001 -3.7333855429700876e1 -3.7333855429700876e1
0.8275 -3.748621343866104e1 -3.748621343866104e1
0.8278125000000001 -3.763281557196275e1 -3.763281557196275e1
0.828125 -3.778457544930622e1 -3.778457544930622e1
0.8284375 -3.7934386271181e1 -3.7934386271181e1
0.82875 -3.808996238636816e1 -3.808996238636816e1
0.8290625 -3.8237686675301816e1 -3.8237686675301816e1
0.8293750000000001 -3.8388658454923885e1 -3.8388658454923885e1
0.8296875 -3.855002958115871e1 -3.855002958115871e1
0.8300000000000001 -3.870566092237165e1 -3.870566092237165e1
0.8303125 -3.8860327113219924e1 -3.8860327113219924e1
0.8306250000000001 -3.902081434131311e1 -3.902081434131311e1
0.8309375 -3.9178594277683956e1 -3.9178594277683956e1
0.83125 -3.933813639167762e1 -3.933813639167762e1
0.8315625000000001 -3.950227733002545e1 -3.950227733002545e1
0.831875 -3.96623841118501e1 -3.96623841118501e1
0.8321875000000001 -3.982314569454299e1 -3.982314569454299e1
0.8325 -3.998700212150267e1 -3.998700212150267e1
0.8328125000000001 -4.0155310724241886e1 -4.0155310724241886e1
0.833125 -4.032070377364268e1 -4.032070377364268e1
0.8334375 -4.049080157511868e1 -4.049080157511868e1
0.83375 -4.066302624620336e1 -4.066302624620336e1
0.8340625 -4.082951549270571e1 -4.082951549270571e1
0.8343750000000001 -4.100029220012517e1 -4.100029220012517e1
0.8346875 -4.117565826145689e1 -4.117565826145689e1
0.8350000000000001 -4.135521819372504e1 -4.135521819372504e1
0.8353125 -4.1525390643216966e1 -4.1525390643216966e1
0.8356250000000001 -4.170664460613649e1 -4.170664460613649e1
0.8359375 -4.188688881390023e1 -4.188688881390023e1
0.83625 -4.206111823598782e1 -4.206111823598782e1
0.8365625 -4.2251280023575205e1 -4.2251280023575205e1
0.836875 -4.2431582388754364e1 -4.2431582388754364e1
0.8371875000000001 -4.262201602614529e1 -4.262201602614529e1
0.8375 -4.2808059728733284e1 -4.2808059728733284e1
0.8378125000000001 -4.299636410031168e1 -4.299636410031168e1
0.838125 -4.3180132944073435e1 -4.3180132944073435e1
0.8384375000000001 -4.337341610871523e1 -4.337341610871523e1
0.83875 -4.3561725484340755e1 -4.3561725484340755e1
0.8390625 -4.375589425441764e1 -4.375589425441764e1
0.8393750000000001 -4.3951290181277514e1 -4.3951290181277514e1
0.8396875 -4.414855352249948e1 -4.414855352249948e1
0.8400000000000001 -4.435005560363403e1 -4.435005560363403e1
0.8403125 -4.4548951685972284e1 -4.4548951685972284e1
0.8406250000000001 -4.475212568444046e1 -4.475212568444046e1
0.8409375 -4.496727246643219e1 -4.496727246643219e1
0.84125 -4.517217798837761e1 -4.517217798837761e1
0.8415625 -4.538338916894942e1 -4.538338916894942e1
0.841875 -4.55916388262374e1 -4.55916388262374e1
0.8421875000000001 -4.5812666773415245e1 -4.5812666773415245e1
0.8425 -4.6029858544884306e1 -4.6029858544884306e1
0.8428125000000001 -4.624190246172226e1 -4.624190246172226e1
0.843125 -4.646026525740287e1 -4.646026525740287e1
0.8434375000000001 -4.669030294313622e1 -4.669030294313622e1
0.84375 -4.691272820435803e1 -4.691272820435803e1
0.8440625 -4.7135538667116876e1 -4.7135538667116876e1
0.844375 -4.7362131450501934e1 -4.7362131450501934e1
0.8446875 -4.760204479775963e1 -4.760204479775963e1
0.8450000000000001 -4.782776301374339e1 -4.782776301374339e1
0.8453125 -4.807096855241913e1 -4.807096855241913e1
0.8456250000000001 -4.8311651883301934e1 -4.8311651883301934e1
0.8459375 -4.855832176103037e1 -4.855832176103037e1
0.8462500000000001 -4.8805193264420964e1 -4.8805193264420964e1
0.8465625 -4.905286577016638e1 -4.905286577016638e1
0.846875 -4.930911206775842e1 -4.930911206775842e1
0.8471875000000001 -4.956364151806498e1 -4.956364151806498e1
0.8475 -4.9821023446161476e1 -4.9821023446161476e1
0.8478125000000001 -5.0071331613678254e1 -5.0071331613678254e1
