# Supplementary material for: Large-deviations of disease spreading dynamics with vaccination
Source: PLoS One. 2023 Jul 10;18(7):e0287932. doi: 10.1371/journal.pone.0287932 (PMC10332629; doi:10.1371/journal.pone.0287932)
Supplement: S1 Data — (GZ) [file pone.0287932.s002.gz › DATA/fig11/random/randomI160.dat]

#v0.2.1
# sir_printer -f v0.5.6_EN_LDR_N3200r0.14t0.4v530Gsw0.1GS56229289SS264107022_NI1_1-end_0_x3._0_i.curves.gz -e 160
# "/run/media/zapp2389/CompPhys/Yannick/Doktorarbeit/sirv/5_patient_zeros/ld/lambda0.4/N3200_other_doses/rand/530/entropic_3"
# curves: 847
5 5 5 5 5 5 5 5 5 5 5 5 5 5 5 5 5 5 5 5 5 5 5 5 5 5 5 5 5 5 5 5 5 5 5 5 5 5 5 5 5 5 5 5 5 5 5 5 5 5 5 5 5 5 5 5 5 5 5 5 5 5 5 5 5 5 5 5 5 5 5 5 5 5 5 5 5 5 5 5 5 5 5 5 5 5 5 5 5 5 5 5 5 5 5 5 5 5 5 5 5 5 5 5 5 5 5 5 5 5 5 5 5 5 5 5 5 5 5 5 5 5 5 5 5 5 5 5 5 5 5 5 5 5 5 5 5 5 5 5 5 5 5 5 5 5 5 5 5 5 5 5 5 5 5 5 5 5 5 5 5 5 5 5 5 5 5 5 5 5 5 5 5 5 5 5 5 5 5 5 5 5 5 5 5 5 5 5 5 5 5 5 5 5 5 5 5 5 5 5 5 5 5 5 5 5 5 5 5 5 5 5 5 5 5 5 5 5 5 5 5 5 5 5 5 5 5 5 5 5 5 5 5 5 5 5 5 5 5 5 5 5 5 5 5 5 5 5 5 5 5 5 5 5 5 5 5 5 5 5 5 5 5 5 5 5 5 5 5 5 5 5 5 5 5 5 5 5 5 5 5 5 5 5 5 5 5 5 5 5 5 5 5 5 5 5 5 5 5 5 5 5 5 5 5 5 5 5 5 5 5 5 5 5 5 5 5 5 5 5 5 5 5 5 5 5 5 5 5 5 5 5 5 5 5 5 5 5 5 5 5 5 5 5 5 5 5 5 5 5 5 5 5 5 5 5 5 5 5 5 5 5 5 5 5 5 5 5 5 5 5 5 5 5 5 5 5 5 5 5 5 5 5 5 5 5 5 5 5 5 5 5 5 5 5 5 5 5 5 5 5 5 5 5 5 5 5 5 5 5 5 5 5 5 5 5 5 5 5 5 5 5 5 5 5 5 5 5 5 5 5 5 5 5 5 5 5 5 5 5 5 5 5 5 5 5 5 5 5 5 5 5 5 5 5 5 5 5 5 5 5 5 5 5 5 5 5 5 5 5 5 5 5 5 5 5 5 5 5 5 5 5 5 5 5 5 5 5 5 5 5 5 5 5 5 5 5 5 5 5 5 5 5 5 5 5 5 5 5 5 5 5 5 5 5 5 5 5 5 5 5 5 5 5 5 5 5 5 5 5 5 5 5 5 5 5 5 5 5 5 5 5 5 5 5 5 5 5 5 5 5 5 5 5 5 5 5 5 5 5 5 5 5 5 5 5 5 5 5 5 5 5 5 5 5 5 5 5 5 5 5 5 5 5 5 5 5 5 5 5 5 5 5 5 5 5 5 5 5 5 5 5 5 5 5 5 5 5 5 5 5 5 5 5 5 5 5 5 5 5 5 5 5 5 5 5 5 5 5 5 5 5 5 5 5 5 5 5 5 5 5 5 5 5 5 5 5 5 5 5 5 5 5 5 5 5 5 5 5 5 5 5 5 5 5 5 5 5 5 5 5 5 5 5 5 5 5 5 5 5 5 5 5 5 5 5 5 5 5 5 5 5 5 5 5 5 5 5 5 5 5 5 5 5 5 5 5 5 5 5 5 5 5 5 5 5 5 5 5 5 5 5 5 5 5 5 5 5 5 5 5 5 5 5 5 5 5 5 5 5 5 5 5 5 5 5 5 5 5 5 5 5 5 5 5 5 5 5 5 5 5 5 5 5 5 5 5 5 5 5 5 5 5 5 5 5 5 5 5 5 5 5 5 5 5 5 5 5 5 5 5 5 5 5 5 5 5 5 5 5 5 5 5 5 5 5 5 5 5 5 5 5 5 5 5 5 5 5 5 5 5 5 5 5 5 5 5 5 5 5 5 5 5 5 5 5 5 5 5 5 5 5 5 5 5 5 5 5.0
6 10 9 9 13 11 10 4 10 8 8 13 9 8 11 4 9 14 12 9 9 8 6 11 8 12 11 9 12 14 12 10 13 11 7 9 8 5 10 9 5 5 9 8 9 12 14 6 10 8 9 11 10 10 13 8 10 13 10 9 13 10 10 11 8 9 12 12 11 8 10 12 6 10 15 12 9 12 9 7 11 13 10 11 12 10 11 8 12 8 10 11 12 11 5 10 15 10 6 11 4 8 14 7 9 8 8 12 9 13 6 6 8 15 10 13 11 8 8 10 9 9 8 13 11 8 7 10 11 8 9 6 8 13 8 11 9 10 8 7 12 10 9 11 12 10 8 11 11 8 13 7 15 8 11 14 10 6 7 7 10 10 7 7 8 9 9 12 10 6 13 11 14 9 10 10 9 9 7 10 7 9 8 12 8 9 9 9 12 12 11 13 7 9 9 8 10 11 9 6 10 12 10 11 9 10 10 7 11 9 6 13 14 12 9 10 7 7 13 8 11 5 15 11 10 11 11 11 8 8 8 12 7 10 6 12 9 14 9 10 11 15 10 7 11 8 8 6 6 15 11 10 9 8 10 8 8 5 9 10 10 11 9 8 9 12 9 12 7 7 9 10 9 7 12 7 9 6 8 7 15 8 9 16 7 9 8 8 11 14 12 9 5 15 14 7 10 7 10 11 9 10 7 7 10 12 11 11 10 10 11 11 8 11 8 9 14 6 7 6 9 10 8 9 13 16 14 10 9 12 14 12 8 8 10 12 10 9 12 8 8 12 9 6 3 11 6 14 13 8 7 12 6 10 9 7 7 11 13 11 7 10 10 7 6 10 8 5 13 9 7 5 11 8 7 11 5 9 10 6 8 9 13 9 11 13 12 8 9 9 10 8 12 7 9 7 7 5 7 10 11 13 9 9 10 10 9 8 8 9 8 13 6 15 11 8 12 8 7 13 12 9 13 8 8 10 9 11 11 6 15 12 10 9 9 9 12 8 10 9 9 10 10 10 11 12 13 14 13 11 14 7 8 12 12 11 9 7 11 9 14 9 8 7 8 8 11 11 8 12 7 8 7 6 8 6 9 6 7 10 14 7 7 10 6 8 9 7 8 7 12 11 10 11 9 4 8 7 8 7 8 11 12 15 11 12 6 10 8 4 8 10 13 14 9 9 7 10 11 11 5 10 7 16 9 10 9 12 8 11 9 7 8 13 8 14 10 12 9 11 6 12 7 8 10 12 8 12 8 9 7 7 8 9 5 12 6 6 7 11 11 9 6 10 15 7 8 4 9 11 5 11 11 11 9 12 10 12 9 7 9 11 9 7 12 5 11 9 8 10 9 13 9 10 7 6 12 7 8 10 8 8 10 11 7 6 10 9 6 7 7 11 8 10 10 11 7 4 7 8 8 9 13 9 9 11 9 14 10 9 10 9 13 12 12 11 11 12 8 14 8 7 3 10 7 9 9 7 9 12 9 8 11 10 7 11 13 7 11 9 12 12 10 10 9 5 9 6 8 12 9 9 6 8 8 9 9 8 8 16 11 10 13 9 12 15 12 11 10 13 10 12 6 6 6 12 8 7 9 4 13 12 15 12 9 12 8 8 10 14 10 12 9 10 12 8 12 10 9 10 11 11 13 10 9 11 13 8 8 8 12 11 11 14 10 13 12 11 13 9 9 12 10 9 9 15 14 13 7 3 15 6 8 9 11 8 9 8 11 10 13 8 10 6 7 14 8 13 8 11 11 13 9 10 11 8 10 8 9 7 14 7 14 11 6 8 10 13 9 9 7 8 9 14 11 10 8 12 8 11 7 12 12 8 9 9 10 8 11 13 10 11 14 12 11 6 12 8 7 9 7 7 5 6 9 13 16 6 10 9 9 9 14 9 6 12 14 12 14 11 10 12 10 9 8 9 10 9.602125147579694
9 18 11 12 15 18 17 5 10 16 15 23 14 14 14 9 15 19 22 15 13 17 15 17 9 17 15 21 13 19 14 14 18 17 12 11 11 10 14 13 10 10 14 13 19 20 17 10 9 13 10 16 16 12 15 11 15 16 11 12 19 16 14 15 13 13 20 14 17 12 17 17 6 16 22 16 13 14 15 12 14 20 18 14 15 16 15 10 20 15 16 17 20 18 11 19 25 16 11 20 8 16 17 15 17 10 12 16 12 22 8 10 11 24 16 22 16 11 13 19 15 11 17 21 16 16 10 14 17 14 14 10 13 18 15 18 17 16 12 12 13 12 10 19 16 15 10 18 15 9 23 9 24 14 18 15 10 9 10 13 13 18 12 11 12 16 16 17 18 9 19 14 20 19 12 16 9 12 12 17 9 15 11 14 9 11 18 15 19 19 14 21 12 13 16 11 15 12 11 7 15 17 15 14 14 15 17 11 17 15 8 19 20 18 19 17 10 11 19 9 14 10 23 13 11 17 15 14 13 12 12 17 11 12 14 17 17 19 12 14 17 23 12 10 17 13 10 9 12 23 15 20 14 11 15 11 9 9 15 14 12 17 15 8 15 15 17 16 12 10 14 17 12 9 23 13 12 7 15 12 24 11 18 16 17 13 13 10 21 24 14 11 10 19 25 15 12 7 13 12 12 20 11 9 15 19 18 14 13 15 13 13 12 17 9 12 16 8 8 10 15 12 9 14 16 21 20 19 12 18 18 17 9 12 14 15 16 18 16 10 11 20 15 9 6 16 8 21 20 13 18 19 8 18 13 16 13 20 21 14 11 14 12 14 8 18 16 9 16 12 7 6 10 12 8 16 4 13 12 11 15 10 20 18 13 17 19 16 14 16 18 10 19 14 14 11 12 10 9 20 18 11 10 18 18 18 12 11 13 12 12 17 9 25 14 12 17 15 12 17 18 15 21 15 12 15 13 15 17 12 18 17 15 15 15 15 17 10 14 14 13 21 15 10 11 13 17 15 20 13 22 11 13 17 15 21 14 14 15 12 16 15 10 10 14 10 9 14 16 16 11 12 9 9 11 12 14 12 15 14 23 14 12 16 9 11 13 12 8 10 15 20 14 17 13 9 13 7 14 12 13 16 16 20 15 19 10 14 8 6 14 16 20 25 15 17 10 16 16 18 9 14 14 25 12 14 15 20 10 19 14 11 13 22 10 19 12 20 13 18 6 15 8 10 16 20 11 19 9 12 14 13 9 11 10 18 11 6 12 15 17 15 10 16 21 12 14 8 13 15 4 15 14 18 18 19 17 18 13 11 10 13 12 11 20 11 19 13 13 17 10 22 16 14 9 9 17 9 12 9 12 11 14 16 11 9 17 16 8 8 10 19 9 15 12 16 10 7 10 9 9 12 15 14 12 15 10 15 14 16 12 18 18 14 16 15 20 14 15 13 13 14 3 9 9 18 16 14 13 18 14 14 17 18 11 17 16 13 13 16 16 14 16 13 16 7 12 15 15 16 10 15 12 15 10 10 14 15 14 23 22 15 20 14 15 25 15 14 15 21 13 19 12 12 11 11 13 7 19 8 19 16 21 15 12 11 11 15 15 18 11 21 19 19 11 12 17 17 16 19 15 14 21 12 14 17 21 12 15 14 15 12 15 17 13 23 17 17 16 17 13 13 16 14 12 22 18 17 10 5 22 12 14 10 14 13 13 8 17 13 18 11 11 7 12 20 10 20 12 19 18 17 11 19 21 14 15 9 17 10 22 15 13 17 9 13 18 24 16 19 10 11 12 23 17 18 15 14 14 13 11 14 20 13 13 11 16 15 14 21 17 22 22 16 14 10 17 15 11 15 8 14 12 7 15 17 22 8 12 10 13 13 20 18 11 18 18 12 19 15 18 15 17 13 18 14 13 14.347107438016529
16 24 16 19 24 17 27 5 17 23 21 29 18 20 18 14 16 26 25 16 18 20 26 21 15 22 21 29 14 21 17 20 18 21 12 11 13 14 17 20 13 16 19 22 22 23 27 14 6 16 15 22 18 17 16 19 24 16 12 15 24 22 18 21 19 15 21 16 24 14 20 25 10 23 30 22 17 11 16 21 18 26 24 14 20 18 16 13 22 19 20 22 20 16 14 24 26 20 15 18 10 26 20 16 21 20 18 22 16 26 11 15 16 32 22 23 22 13 18 25 15 11 21 32 22 24 11 23 22 19 19 13 16 22 20 22 22 21 16 13 15 13 15 25 21 25 15 20 18 12 30 11 27 19 22 18 16 15 18 17 19 24 14 14 17 24 21 17 24 11 16 17 23 25 18 21 10 20 14 23 14 25 14 15 11 11 23 16 19 23 18 28 18 15 25 18 19 15 17 7 22 28 22 16 13 23 23 16 18 17 9 26 24 22 27 22 14 17 21 12 15 14 28 13 16 20 12 18 18 17 18 21 16 16 16 26 19 25 14 22 15 24 14 11 20 17 15 12 14 28 20 25 18 13 20 13 11 13 16 22 17 18 19 10 18 19 23 15 16 14 24 16 14 12 25 21 16 9 21 13 30 10 23 21 24 14 15 14 24 29 16 14 12 20 30 27 14 9 13 17 12 24 13 18 19 23 21 22 12 14 15 16 15 22 8 13 20 13 14 15 23 17 13 17 18 24 30 22 13 21 27 24 14 15 18 24 24 30 19 17 14 22 18 9 13 19 12 31 28 15 24 20 13 23 21 22 14 26 27 16 14 18 14 14 7 26 21 13 20 16 9 8 11 16 12 21 8 18 16 17 19 13 30 21 16 22 21 23 16 16 21 15 25 17 18 14 16 15 12 21 18 13 10 25 26 24 13 16 16 19 12 19 13 26 17 12 19 21 14 18 27 18 26 16 19 18 16 20 21 15 19 24 22 21 16 15 18 10 15 16 16 24 16 12 13 17 24 19 27 13 27 13 20 24 17 27 21 19 21 16 17 19 12 15 15 13 9 16 19 19 15 16 9 13 21 15 19 13 19 20 25 14 15 21 13 12 14 12 11 11 14 25 19 19 20 10 18 11 16 14 18 18 19 23 17 28 11 18 11 8 18 24 24 30 18 25 14 20 25 21 10 21 15 29 15 20 19 30 15 21 19 15 14 23 10 29 16 32 16 18 11 17 11 10 20 20 14 21 10 18 15 20 11 18 14 19 14 11 12 22 23 19 13 19 27 15 20 9 16 17 7 23 22 23 25 24 19 18 15 14 15 18 17 12 29 14 28 14 17 26 13 24 20 20 13 12 20 13 20 12 13 13 21 17 13 12 21 21 7 16 14 23 13 16 14 22 16 12 13 12 13 17 12 17 14 17 12 19 18 17 15 21 22 16 22 20 25 14 19 16 17 20 3 11 14 18 15 18 13 16 14 19 21 19 15 25 18 20 14 20 17 17 19 16 25 9 16 19 22 19 14 20 21 18 16 11 22 25 17 21 27 19 27 18 24 29 24 18 17 29 16 28 16 19 19 10 15 11 30 9 28 17 30 20 18 13 12 18 19 25 16 22 26 24 16 17 21 22 19 26 21 13 24 17 13 23 28 18 25 21 18 13 20 22 20 29 19 23 21 27 23 15 24 21 14 22 19 20 16 6 25 14 20 13 20 20 16 11 23 20 25 18 14 9 16 24 14 23 18 25 19 25 10 24 30 18 22 14 21 12 24 21 16 22 13 18 22 22 24 24 16 14 18 34 21 24 16 18 18 19 16 16 23 20 16 15 18 18 22 28 22 31 29 17 14 14 21 21 12 11 12 15 19 9 17 22 24 11 12 13 16 20 27 21 11 22 26 12 22 18 23 16 16 17 26 13 20 18.303423848878397
21 31 22 23 25 21 34 8 22 26 26 31 19 25 23 17 19 31 33 20 23 22 28 20 19 26 23 32 19 26 21 27 19 28 12 17 14 12 22 25 12 17 18 28 26 25 31 15 8 16 13 27 24 21 20 20 23 19 14 22 28 28 26 22 23 20 24 25 25 16 21 26 14 25 32 24 18 14 17 26 23 28 29 19 29 22 20 14 31 19 21 25 28 20 14 25 27 22 16 19 15 30 21 21 21 23 18 25 25 27 13 20 16 36 29 27 27 14 19 27 19 21 22 34 22 31 14 29 25 20 24 14 14 27 22 24 23 23 20 15 19 15 19 27 24 30 22 26 24 16 31 12 35 23 22 19 18 13 19 20 22 26 15 14 20 29 23 19 25 19 21 19 21 30 22 24 12 23 17 23 15 32 17 15 16 13 28 19 22 22 21 35 20 19 25 20 18 16 18 10 27 33 28 15 14 27 31 23 22 18 16 32 29 24 27 23 18 20 23 13 17 20 31 17 16 31 12 20 23 17 18 25 20 19 15 26 21 27 18 26 17 24 16 12 22 17 17 19 16 30 21 30 19 14 20 15 14 21 22 25 19 20 23 10 20 17 26 15 18 22 26 22 18 11 31 22 13 13 21 18 30 11 22 26 30 19 16 17 21 24 17 19 17 24 34 33 17 13 14 20 12 24 14 20 19 27 23 26 10 14 18 20 15 25 10 18 19 18 21 16 29 20 15 18 18 25 32 27 15 21 30 27 15 22 23 29 25 33 23 22 13 29 18 9 16 25 15 36 32 13 28 17 13 26 23 25 17 30 37 20 15 19 17 19 9 25 25 11 23 20 8 9 14 19 19 23 16 22 17 19 23 14 34 31 17 27 26 32 17 21 26 19 26 23 17 18 18 17 13 27 21 16 13 30 25 25 16 21 14 22 15 21 17 32 23 14 23 23 17 17 32 29 35 14 26 23 20 25 25 11 23 28 27 24 21 21 25 10 17 17 17 26 19 15 19 18 29 19 32 16 31 15 18 29 19 31 26 25 20 18 23 21 15 14 16 16 9 18 18 24 14 17 11 14 28 22 21 16 20 25 30 17 17 23 13 17 13 12 13 8 17 27 23 20 26 10 18 15 15 17 20 20 22 25 20 37 15 23 16 8 18 27 25 34 23 32 17 21 27 28 13 23 24 31 13 23 23 35 24 22 23 17 17 24 10 31 19 37 16 20 16 21 13 11 21 22 18 26 12 18 16 19 10 19 19 20 17 12 15 26 27 22 9 19 34 18 24 12 21 20 9 35 23 30 27 31 23 18 17 12 19 24 18 14 37 18 32 17 18 34 19 31 24 19 17 20 25 15 24 14 14 17 26 18 12 14 31 26 7 19 15 31 17 15 15 23 18 14 14 13 18 20 16 16 16 16 14 24 25 19 16 23 25 21 28 29 24 14 24 20 14 24 5 14 13 26 18 15 13 23 15 18 20 18 23 31 21 24 25 25 19 19 20 16 32 17 15 19 22 27 16 24 23 20 19 8 21 31 21 27 29 27 30 23 31 31 30 20 21 32 22 32 21 24 19 11 18 18 36 14 33 15 30 25 25 13 13 18 29 31 23 20 25 30 18 21 23 23 23 28 26 18 33 21 16 25 32 26 32 28 19 14 27 26 22 26 24 26 24 29 22 18 29 25 14 23 20 23 19 10 24 21 23 18 20 19 19 14 24 27 33 19 12 11 22 24 20 25 21 25 22 27 16 24 39 21 26 14 26 10 34 23 20 24 14 25 24 29 22 25 18 15 21 41 25 26 24 27 25 19 13 21 24 25 17 16 26 21 27 32 26 35 34 17 17 15 26 29 15 12 12 16 21 11 17 27 26 16 17 17 21 27 27 21 13 23 24 13 24 19 25 16 19 18 34 12 22 21.25029515938607
19 29 27 29 26 23 38 10 24 34 28 35 21 28 24 20 26 37 41 20 27 22 31 17 24 29 32 36 23 28 22 27 15 35 13 23 22 12 29 29 14 15 18 28 28 28 30 15 9 12 11 29 23 23 20 24 27 23 19 21 33 33 29 25 26 23 28 27 28 17 25 27 16 25 37 29 18 14 20 32 28 30 33 22 32 25 22 16 33 22 23 32 28 21 15 23 27 22 21 21 17 37 29 21 19 23 20 25 28 32 10 23 18 32 33 33 29 18 21 31 25 24 24 33 29 30 13 33 27 23 25 16 17 30 29 25 23 26 22 18 21 17 22 32 27 28 30 25 24 23 31 14 33 31 29 20 20 19 20 23 27 28 13 21 22 31 22 20 30 23 26 19 24 28 17 27 12 23 20 23 24 32 17 17 18 14 36 18 22 18 27 42 22 22 28 24 20 18 20 12 30 29 33 15 10 28 39 30 28 23 15 36 30 27 30 26 23 23 23 16 20 19 30 17 19 33 13 23 28 23 25 21 21 23 18 31 22 27 21 27 17 24 19 15 26 21 18 21 16 36 24 28 22 18 21 21 12 25 28 32 22 16 20 17 23 23 28 20 23 23 30 22 21 10 37 22 16 15 26 21 30 12 20 26 31 20 16 23 23 24 23 22 17 29 41 41 21 15 15 29 11 27 17 25 22 29 29 28 9 15 21 24 14 25 12 21 20 20 27 18 37 21 21 20 19 27 37 30 17 23 30 25 15 27 27 31 27 35 28 22 16 32 19 11 19 27 22 41 39 16 34 19 18 26 27 29 19 30 43 27 16 18 24 19 7 30 30 13 25 22 12 11 16 23 23 26 21 27 13 19 26 17 32 33 16 31 31 35 21 19 27 23 26 32 21 19 22 17 15 31 27 16 14 35 28 29 18 22 11 22 19 24 19 36 29 23 25 25 21 23 33 31 42 14 29 30 17 27 27 12 26 28 36 30 23 20 25 11 24 17 22 28 20 15 21 27 21 20 40 16 31 22 23 29 22 36 26 31 20 18 26 23 16 18 18 21 9 22 20 28 15 23 14 19 33 29 25 20 21 30 31 17 20 25 14 26 18 13 17 9 19 24 25 20 25 7 21 13 18 19 21 21 21 26 19 40 22 30 24 9 17 30 32 35 28 38 18 26 33 33 15 28 29 33 13 27 24 35 25 25 24 15 21 28 12 34 24 43 21 24 18 22 18 14 22 26 18 32 13 23 15 22 10 27 24 23 18 12 14 28 32 24 9 19 36 21 22 14 28 19 11 46 23 31 27 39 21 23 18 14 23 29 16 12 40 20 31 17 20 30 19 35 27 23 18 21 28 17 25 18 15 15 32 17 13 16 32 27 6 21 14 36 20 17 16 18 21 16 12 15 22 20 15 18 20 17 19 25 30 22 20 27 28 21 38 32 24 15 30 24 16 28 6 18 14 26 20 16 14 21 15 23 18 20 26 29 21 26 27 29 21 20 23 22 35 23 18 22 20 32 17 32 24 25 23 12 20 39 21 29 32 30 38 23 33 30 32 31 24 31 28 40 23 29 20 10 19 19 33 18 30 16 33 29 27 16 13 13 26 33 28 23 25 36 18 22 29 22 24 29 32 18 40 24 17 25 36 28 31 27 19 15 35 29 20 27 32 34 25 34 27 19 35 28 16 25 24 26 21 12 27 24 26 16 22 25 19 16 21 26 38 26 13 13 27 23 26 27 28 27 31 28 19 19 40 25 28 15 38 13 36 28 20 29 14 23 31 27 26 26 22 12 21 45 29 27 25 24 29 20 19 24 26 27 17 19 27 21 28 32 30 40 36 22 21 16 30 33 17 14 14 17 34 14 19 33 29 16 20 17 24 35 28 23 15 27 24 16 28 16 24 16 25 18 39 16 24 23.675324675324675
23 34 32 30 26 22 33 15 24 36 36 35 22 30 25 21 29 37 42 21 31 23 38 20 31 31 31 40 25 35 26 31 12 34 13 23 26 14 39 32 19 20 17 32 21 32 29 18 11 15 13 36 22 26 21 31 25 24 19 22 31 35 33 31 26 26 24 30 29 19 24 22 15 28 39 30 21 14 19 35 41 35 39 22 32 26 26 20 32 25 21 33 29 22 17 23 33 27 20 23 15 41 25 24 23 23 19 24 34 39 7 24 17 35 37 34 32 18 26 35 30 21 30 29 30 26 12 37 31 26 29 17 17 31 35 30 19 31 20 19 21 16 26 36 26 25 28 28 29 24 32 15 33 33 28 18 23 26 17 23 33 30 19 22 25 31 22 24 32 28 27 20 28 30 16 32 11 26 23 25 27 33 20 15 17 17 35 20 25 21 23 43 28 22 31 26 20 19 21 13 33 33 35 14 10 32 43 32 28 30 18 42 37 28 31 28 25 24 22 13 24 23 37 18 18 36 13 29 34 24 23 19 23 25 19 34 22 26 21 33 15 30 24 13 31 24 19 26 21 45 29 28 23 19 21 24 16 28 30 38 24 19 18 17 22 20 33 25 29 26 32 22 28 9 40 24 18 18 34 23 29 13 22 26 32 21 20 24 24 25 25 25 17 37 46 44 24 19 19 34 12 26 17 30 21 29 34 26 9 18 24 33 15 26 14 26 20 25 25 17 31 25 25 24 22 31 36 33 19 26 33 23 17 27 30 39 33 40 29 28 18 31 19 15 22 25 25 45 42 17 41 20 23 28 31 29 19 33 46 29 15 20 26 18 10 31 35 17 28 23 15 10 14 24 31 26 28 31 12 18 27 22 37 36 16 33 33 34 23 23 29 27 25 37 25 21 25 18 19 35 31 16 18 38 25 28 18 23 16 24 24 25 21 39 31 22 25 27 18 22 38 34 49 13 28 34 20 35 27 15 28 30 39 31 26 28 25 13 27 17 19 26 21 17 27 29 19 26 42 15 32 21 22 30 24 42 25 35 23 21 30 24 18 24 15 22 10 23 22 32 14 24 17 20 36 31 30 21 22 35 28 20 23 26 15 33 19 12 19 10 13 23 26 23 23 8 20 11 19 18 26 27 19 29 25 43 27 38 26 8 15 31 32 36 30 44 19 29 35 31 15 29 27 42 13 27 23 34 24 28 27 16 21 29 12 37 29 43 26 27 21 21 22 14 24 32 19 30 10 26 17 22 9 36 28 22 24 18 16 31 33 22 11 21 37 19 23 13 32 22 11 48 29 37 28 49 19 25 16 16 21 32 19 14 39 29 29 17 24 30 24 37 25 25 24 26 26 22 29 21 16 18 37 19 12 17 38 28 7 20 16 35 22 16 16 21 24 15 13 13 24 23 14 23 21 19 19 30 34 25 22 29 30 25 46 35 23 15 33 28 15 26 5 15 15 24 24 16 14 17 17 25 21 22 27 32 23 27 30 28 22 27 28 26 37 24 21 23 21 30 20 36 31 35 23 10 19 47 16 33 34 36 44 25 36 32 33 35 31 30 29 32 21 34 18 11 21 22 37 18 32 20 35 32 29 17 13 13 26 31 33 27 28 35 20 25 26 22 26 28 34 23 46 29 19 26 36 28 28 26 20 17 39 31 22 31 32 42 32 33 28 22 40 29 18 18 27 26 23 17 33 28 25 17 20 29 21 18 23 26 38 37 16 13 30 29 29 32 31 27 30 26 18 21 42 23 29 17 42 14 36 31 23 32 19 22 33 28 26 23 24 14 19 45 33 29 27 26 32 21 22 27 30 26 18 17 25 22 36 38 36 47 37 24 21 16 34 35 21 20 21 23 37 11 22 38 28 16 19 22 22 42 27 27 20 30 23 20 33 15 26 16 27 14 37 21 24 25.572609208972847
23 36 32 32 29 25 34 19 22 47 39 33 23 31 31 23 32 40 41 25 29 27 39 21 36 32 34 43 28 40 28 29 14 41 14 24 29 15 44 36 23 15 21 34 23 31 27 16 12 16 11 38 19 31 18 30 23 26 18 23 34 40 36 34 26 30 20 35 33 23 24 19 16 26 38 32 25 16 21 35 44 37 41 22 28 25 24 22 29 30 20 34 29 23 19 24 38 33 20 27 13 40 32 31 25 25 22 20 37 36 8 30 16 36 39 37 36 22 26 37 33 21 34 30 31 24 11 43 36 29 33 16 17 36 36 33 20 36 22 23 23 17 29 37 27 22 25 27 36 30 32 16 34 39 32 19 23 24 18 24 32 31 20 26 25 31 21 22 37 29 30 27 35 36 21 34 13 37 25 28 29 33 22 16 20 14 35 24 21 20 22 40 31 23 35 29 26 21 24 13 38 33 41 12 12 33 39 38 32 36 23 43 39 35 30 28 26 23 18 16 29 21 37 20 17 36 16 35 38 30 22 20 29 30 20 37 26 31 22 35 12 28 27 16 41 33 18 28 20 43 30 30 22 21 27 26 17 31 29 38 22 27 20 20 20 22 34 31 33 26 30 21 29 13 39 26 18 17 36 23 29 14 26 19 34 20 25 23 27 26 25 30 17 42 51 43 26 23 16 36 12 29 14 32 23 26 39 27 10 21 27 35 16 26 14 28 17 29 25 18 33 26 29 22 26 30 39 33 19 24 36 23 20 32 33 37 37 46 27 29 20 29 20 17 20 25 26 40 45 16 44 20 26 27 38 33 19 31 47 31 17 22 28 19 11 27 40 19 25 25 18 13 13 25 35 27 33 38 15 20 26 24 36 39 18 36 35 35 24 18 25 24 23 43 23 17 25 17 20 38 28 17 22 44 32 30 20 28 18 23 31 29 23 45 32 24 28 26 23 23 39 38 56 12 33 35 18 39 27 15 30 35 44 34 31 33 33 15 21 21 17 27 29 16 26 34 18 28 39 16 34 20 27 34 28 41 27 37 26 27 30 25 23 27 18 20 11 27 20 35 14 26 19 23 36 38 32 24 20 39 28 24 23 26 16 36 21 14 19 10 16 21 27 29 29 7 23 13 22 18 29 31 16 26 30 37 25 40 23 8 17 38 34 37 36 53 23 29 41 27 12 32 24 46 12 28 25 32 25 32 31 17 21 29 12 35 31 40 26 31 25 22 32 22 25 36 18 27 12 28 22 24 5 36 32 24 28 18 16 28 34 27 14 19 34 22 23 18 36 26 9 47 31 37 26 54 17 22 17 20 22 34 19 17 43 32 26 17 24 33 24 36 28 26 30 27 28 21 33 20 16 17 41 20 11 17 38 37 7 23 18 34 23 15 18 19 27 17 13 14 25 26 18 25 23 20 19 36 34 25 23 30 37 31 52 37 26 16 42 34 22 27 4 18 14 26 23 19 12 17 17 31 24 27 26 33 27 28 32 29 22 26 32 22 43 21 25 26 22 36 24 37 34 39 19 11 21 50 18 29 39 38 50 29 42 40 28 38 28 35 30 27 25 39 19 12 22 25 33 17 34 24 36 35 35 18 12 15 27 32 35 27 33 37 18 24 29 25 28 30 31 23 49 30 20 26 37 33 28 25 17 19 40 30 27 35 29 45 33 33 35 25 43 35 22 20 26 24 26 18 40 32 24 18 17 32 18 19 23 24 42 37 17 16 32 31 33 38 31 23 28 24 16 19 38 24 31 21 40 15 39 27 28 34 25 24 34 34 29 22 22 18 18 45 31 27 32 32 32 23 23 25 33 31 21 17 23 20 35 41 36 53 38 26 25 16 34 40 20 22 22 26 39 15 24 44 28 16 23 26 24 47 29 27 21 27 23 22 41 13 29 17 27 14 45 29 22 27.166469893742624
27 34 36 36 24 29 37 23 25 48 42 35 23 30 26 16 33 38 42 30 29 27 38 23 40 31 42 48 29 44 30 36 13 43 12 25 30 17 46 43 25 20 26 36 23 32 24 16 14 14 11 39 19 34 19 32 24 24 23 26 37 36 34 34 28 36 15 36 43 30 24 19 15 27 43 35 21 17 30 38 49 40 39 26 33 23 24 20 28 32 21 38 35 21 22 22 43 36 21 27 14 40 34 39 27 23 23 21 35 35 7 30 18 41 43 31 38 27 34 36 34 20 39 33 31 29 13 41 40 29 32 18 15 39 37 39 19 35 23 23 25 19 28 34 31 27 25 27 33 29 31 18 35 37 33 21 25 27 20 21 34 31 26 25 21 31 22 22 34 33 33 40 35 44 22 31 15 42 30 35 29 32 21 13 27 16 36 24 18 17 22 40 29 21 36 29 27 16 24 14 40 28 45 11 10 31 40 34 34 31 23 49 42 35 37 30 23 26 18 19 26 22 43 21 21 36 18 44 36 31 21 21 28 30 18 41 26 33 28 36 14 30 27 17 39 36 21 28 21 50 30 35 24 29 28 31 23 32 28 37 22 23 20 21 20 21 37 31 35 24 31 22 31 15 43 33 17 24 36 25 25 13 25 19 30 18 33 23 28 27 29 33 19 46 49 42 27 24 19 38 14 30 10 34 25 23 41 30 9 24 33 41 19 27 12 25 19 32 28 20 29 31 31 22 27 27 39 37 22 25 35 22 22 32 32 41 38 42 29 30 20 32 21 18 18 27 29 41 45 13 40 23 27 27 39 38 16 33 45 34 23 24 32 20 12 29 44 20 27 26 22 11 13 27 37 31 32 44 16 26 28 23 38 40 21 33 34 30 29 21 26 24 23 40 21 18 26 16 24 43 28 19 21 45 34 27 23 32 17 24 34 29 23 50 37 21 33 31 23 23 42 39 58 12 36 36 16 34 24 18 32 38 43 35 34 35 36 17 24 26 14 28 29 20 27 42 20 30 41 18 37 16 33 35 27 41 29 34 25 29 33 25 30 28 13 25 14 26 26 35 18 25 20 23 38 44 26 27 21 44 28 25 19 32 18 40 20 14 19 13 17 20 27 31 30 8 22 13 22 20 31 36 13 25 27 34 28 36 21 10 18 40 35 37 34 55 26 29 36 26 14 31 20 50 11 32 26 32 27 33 33 18 20 29 12 30 27 36 28 33 25 19 30 25 28 37 20 30 10 33 25 23 3 38 31 27 28 19 18 36 36 27 13 15 34 20 25 17 40 22 9 49 32 40 26 57 17 23 20 19 22 32 19 16 36 38 28 15 22 35 20 37 28 23 35 35 27 24 35 21 15 16 35 21 12 16 35 36 7 24 18 34 22 15 22 22 31 14 15 13 25 27 21 25 24 24 23 38 38 30 25 28 39 34 55 37 24 20 42 44 31 29 5 20 14 24 23 25 16 19 17 35 26 26 27 38 30 28 31 31 22 26 34 26 49 24 25 27 22 35 23 43 31 42 19 11 19 46 19 28 39 37 47 33 44 41 25 41 31 39 35 29 28 44 21 13 19 25 36 16 34 28 38 36 34 21 15 15 26 34 44 29 33 37 20 25 33 25 29 33 30 28 51 29 16 27 43 36 28 23 17 18 41 29 28 36 35 44 33 29 36 22 46 37 21 18 28 26 30 19 37 37 20 20 15 33 20 19 24 23 43 39 12 18 32 32 37 36 33 21 26 28 18 22 37 29 39 24 43 16 45 31 33 36 28 28 36 34 33 23 22 21 15 43 33 30 34 33 31 22 22 25 35 33 26 16 21 19 42 37 34 58 39 28 25 17 34 46 21 20 23 30 38 15 21 46 26 15 25 29 27 48 29 28 17 28 28 26 40 16 32 18 30 12 46 33 25 28.28453364817001
25 34 33 40 22 28 41 26 28 50 38 33 24 33 30 15 33 36 39 37 27 27 43 24 43 30 46 50 30 52 36 38 15 45 12 29 28 15 41 50 36 20 32 34 24 32 24 17 13 15 14 47 20 36 19 28 27 23 32 27 41 37 37 33 31 33 15 36 41 33 27 22 19 31 44 37 20 17 33 41 52 37 39 30 40 22 25 22 25 35 24 42 31 26 23 27 50 39 22 27 16 42 30 39 28 24 27 19 38 35 11 23 15 37 48 36 41 28 35 36 37 18 37 34 30 35 16 39 39 32 30 16 14 42 37 45 20 38 24 26 27 20 23 36 27 27 30 25 36 33 37 20 37 35 37 20 25 33 24 22 36 32 25 27 22 32 25 21 34 35 38 41 36 51 23 34 15 48 28 42 36 31 20 10 28 16 35 23 19 15 29 42 26 21 36 28 25 15 20 16 42 29 47 11 10 27 37 35 41 33 25 46 38 28 38 35 28 27 19 18 26 25 44 25 19 36 21 42 41 36 24 22 32 34 19 44 23 36 23 35 16 31 35 20 44 37 20 27 22 56 30 34 20 37 28 32 27 36 27 34 21 20 23 18 20 20 38 32 38 24 29 25 31 17 44 35 21 25 36 28 23 12 26 20 26 21 33 22 28 31 28 37 21 45 51 39 26 22 22 36 13 30 11 34 25 25 43 31 8 32 31 39 25 27 9 28 15 34 30 19 28 33 34 22 30 34 43 43 26 26 33 25 24 36 35 35 36 46 31 29 20 38 21 21 21 28 28 38 46 15 44 24 28 27 45 37 19 35 46 31 24 21 34 23 14 31 45 19 25 32 22 12 14 27 40 30 36 49 18 27 30 22 41 41 25 33 39 28 32 24 26 28 26 42 19 21 28 18 25 45 32 21 19 46 34 25 26 31 16 26 39 31 22 57 42 22 39 32 23 23 41 35 58 14 40 37 14 36 25 17 30 41 39 39 34 37 37 20 26 30 12 28 33 22 31 45 22 29 41 18 38 17 33 39 31 47 31 37 24 30 37 23 34 28 16 30 13 24 29 33 19 27 28 21 40 44 31 29 22 43 32 27 19 35 18 40 21 14 18 13 19 20 26 33 39 8 25 18 25 16 26 34 12 27 36 30 34 31 20 13 21 44 36 35 34 59 29 33 37 31 14 30 19 57 10 27 28 34 28 32 42 20 20 32 15 28 25 39 39 39 24 16 27 24 27 40 24 31 12 27 28 24 5 41 32 31 26 25 20 36 31 27 16 12 29 22 26 17 39 24 8 48 30 39 27 55 17 24 21 19 26 33 24 18 38 39 25 17 20 36 21 39 26 22 36 34 26 19 31 23 13 14 33 23 13 16 40 34 9 24 17 32 22 16 17 21 31 16 14 16 30 30 25 27 24 24 26 37 38 29 28 30 38 33 58 35 26 22 41 51 38 28 6 22 16 26 21 25 20 18 21 39 29 26 26 39 29 35 32 30 22 29 33 34 55 29 28 28 24 33 23 40 31 43 17 13 21 46 19 32 40 35 50 34 46 40 22 46 35 32 34 30 27 49 22 17 20 32 40 14 37 36 42 32 33 24 20 17 26 39 51 29 36 38 23 20 28 23 26 35 29 28 58 24 15 24 37 40 31 25 16 18 43 22 28 38 38 41 32 29 34 25 43 39 22 19 29 30 32 20 37 40 20 22 13 36 20 21 25 18 37 40 12 17 34 33 39 39 31 24 27 30 15 21 38 31 38 22 40 16 45 27 35 34 31 27 41 37 33 18 22 26 14 32 32 29 35 34 32 25 22 25 41 31 28 17 17 19 46 36 31 54 43 25 22 18 34 47 23 20 25 30 43 19 21 46 26 15 25 26 31 50 33 27 17 28 29 31 38 15 32 19 29 12 50 38 22 29.288075560802836
23 36 30 40 22 32 41 24 28 57 40 34 27 31 37 13 37 32 39 39 29 25 44 30 46 31 46 49 28 52 37 36 18 54 14 36 29 15 38 49 35 24 33 38 23 32 27 16 18 18 17 44 24 36 21 26 24 22 29 28 39 37 35 31 30 30 16 39 43 35 25 21 23 30 46 38 27 19 38 43 52 35 40 28 40 21 23 24 28 37 25 39 25 24 27 31 45 41 26 26 19 40 32 38 30 25 27 17 42 39 12 23 17 38 48 32 44 26 32 38 43 15 37 29 31 33 12 38 40 33 29 19 15 39 40 51 19 41 25 24 29 24 19 33 24 29 32 29 34 34 38 18 41 38 37 24 26 32 22 23 36 32 30 30 20 31 31 19 34 36 44 49 34 52 21 35 16 49 30 46 39 34 24 9 30 15 35 25 17 17 30 39 22 20 43 27 23 12 20 18 42 28 51 10 10 30 38 35 45 37 24 42 40 33 38 29 30 29 21 21 25 31 45 24 20 38 23 35 35 40 28 20 34 32 19 42 22 40 22 38 19 32 43 24 45 39 18 26 26 62 31 35 14 39 33 40 26 42 25 36 23 19 22 18 19 20 41 34 44 22 33 25 34 22 45 40 18 28 40 30 18 13 28 18 25 23 33 20 30 32 29 36 23 36 48 39 24 23 18 35 15 28 11 37 32 25 45 30 7 38 32 44 27 28 9 30 15 37 27 21 29 33 34 26 29 32 43 45 32 28 35 29 26 33 35 34 41 46 32 29 20 41 24 26 23 27 25 38 44 18 45 25 26 31 45 37 20 33 42 37 21 21 38 24 15 33 49 19 27 33 22 10 14 31 39 32 33 48 19 30 34 22 36 38 32 31 39 27 30 31 26 26 25 45 20 23 28 19 26 48 34 23 20 49 36 23 28 32 19 27 34 31 25 52 45 23 38 31 27 25 36 37 59 15 39 36 14 36 24 18 30 45 39 41 36 33 37 25 27 37 12 27 31 23 29 39 20 28 41 19 35 17 34 39 31 45 39 39 29 26 39 25 36 26 18 32 18 28 33 34 17 29 33 20 44 46 29 24 25 44 36 37 23 38 20 44 20 16 20 13 21 20 25 35 38 10 25 22 27 17 29 42 11 31 43 30 37 30 21 15 24 40 38 36 33 66 26 36 32 32 14 29 17 57 9 30 26 37 32 30 37 25 25 34 18 24 29 38 47 39 32 16 22 25 26 41 22 31 13 27 28 24 4 40 35 33 34 27 21 39 38 28 15 12 30 23 29 15 45 25 8 48 32 37 27 53 19 22 27 18 26 32 25 18 35 35 26 18 15 33 21 34 27 23 36 36 25 18 31 21 13 17 32 25 11 19 40 34 11 23 17 29 27 21 16 27 35 19 18 20 27 34 31 23 24 28 29 39 37 30 31 36 36 39 55 38 27 21 37 46 40 28 9 22 15 28 21 29 20 15 23 39 30 29 28 39 31 37 31 26 21 32 31 34 59 28 29 33 25 35 22 41 27 39 15 11 25 53 22 34 37 37 48 39 47 45 21 50 32 37 31 33 23 46 22 19 20 30 44 10 36 43 42 33 33 24 17 17 27 36 51 29 35 43 21 20 25 23 24 30 35 30 58 23 10 30 42 37 29 27 18 23 43 23 30 40 38 40 30 34 34 26 44 48 26 15 34 33 28 23 34 41 22 22 15 37 23 22 25 18 39 36 14 17 40 36 40 37 36 23 26 29 14 24 38 37 41 23 42 16 43 31 28 32 30 30 40 37 29 18 24 31 15 32 26 30 37 38 33 21 25 30 45 37 31 15 22 21 39 34 31 45 40 28 23 19 34 46 23 26 24 34 42 22 25 39 23 19 29 29 31 51 33 28 19 25 30 31 37 17 32 20 29 14 50 43 21 30.06965761511216
25 38 31 36 27 29 38 24 29 61 45 32 27 32 36 13 39 33 38 43 32 25 40 33 48 29 45 55 25 48 42 37 18 53 11 40 32 18 40 55 38 21 40 44 21 36 28 17 19 19 18 42 30 36 20 21 22 23 31 26 40 34 34 33 29 31 14 38 45 34 30 21 27 31 47 40 30 21 39 45 49 38 43 31 44 24 24 24 23 36 27 39 29 24 27 30 43 40 25 30 18 37 31 41 34 29 27 13 37 43 8 23 17 40 44 34 48 26 33 43 42 15 34 37 28 35 13 40 40 39 27 19 17 40 44 50 18 37 26 23 34 25 22 29 23 32 30 34 32 42 38 19 39 39 36 23 24 27 20 24 34 35 28 35 19 32 32 18 33 36 42 56 36 44 17 41 13 44 31 52 46 33 20 9 32 17 32 25 18 16 30 33 20 20 37 29 26 11 21 21 41 36 49 9 8 30 37 37 44 38 24 42 41 33 37 33 33 30 21 22 26 34 43 25 19 31 24 35 34 36 30 21 34 38 20 43 21 42 23 36 19 32 47 27 40 39 17 25 26 51 33 28 14 40 34 42 25 43 22 43 23 20 16 18 21 22 44 36 43 22 37 26 32 25 49 41 20 30 36 31 17 14 26 18 25 25 35 18 35 29 30 38 24 36 49 39 21 23 21 34 16 25 14 44 31 24 46 35 7 37 40 44 31 29 10 35 17 37 35 20 27 36 29 27 28 28 47 45 35 29 31 31 29 45 33 32 38 43 30 27 22 45 26 31 26 28 25 34 42 18 49 23 26 34 46 31 18 35 42 41 25 18 42 24 15 37 53 16 27 37 21 10 15 34 36 31 34 51 18 34 41 25 34 38 35 33 38 28 30 39 28 26 22 41 23 19 27 21 28 52 35 24 22 42 36 18 30 32 18 31 32 34 29 52 55 23 40 28 26 26 35 31 55 13 37 36 16 40 24 20 28 45 37 41 40 35 32 22 29 38 8 23 34 25 25 40 26 30 40 18 33 15 40 35 36 41 36 40 26 28 40 27 30 22 20 35 23 28 36 31 18 31 38 21 42 49 25 28 25 39 39 34 25 35 19 44 16 15 21 14 20 20 27 35 32 16 25 23 31 18 32 42 16 32 44 31 41 27 23 14 23 35 39 38 31 61 28 31 29 38 16 31 16 51 10 31 31 38 33 29 37 24 22 31 22 30 27 41 53 33 35 18 23 28 27 40 23 34 12 27 26 23 6 41 35 37 33 30 26 41 33 27 15 11 26 25 29 16 47 24 8 48 32 38 25 45 15 20 27 20 25 31 29 19 35 34 33 18 14 30 19 31 27 22 29 36 29 21 31 24 12 15 34 27 10 24 43 32 11 24 20 26 29 23 16 26 35 19 22 20 24 36 30 28 26 29 32 44 37 34 34 30 37 39 55 38 26 20 31 44 44 23 10 22 17 26 20 32 22 15 24 36 24 28 27 42 32 36 30 27 20 39 28 32 59 32 32 39 21 34 28 44 23 42 17 11 27 58 19 36 41 44 43 42 47 41 18 45 23 36 33 32 23 56 28 22 24 33 48 11 34 45 40 39 38 25 19 16 27 33 53 31 33 39 23 21 21 26 19 33 31 30 57 24 7 34 37 39 29 28 24 23 38 21 34 40 35 39 29 35 38 27 49 44 27 12 38 27 29 24 33 42 22 23 19 41 19 22 25 18 33 35 15 19 42 33 38 34 37 21 27 28 15 18 37 33 41 23 42 16 34 32 28 29 27 31 41 36 26 18 19 37 17 28 29 29 36 45 38 18 25 31 42 41 29 19 25 21 38 30 32 44 42 31 23 21 28 45 21 25 27 28 40 23 27 40 23 17 32 30 34 54 35 30 23 24 33 30 42 21 34 22 33 17 53 44 20 30.463990554899647
27 43 31 30 28 26 39 28 25 61 43 32 25 37 36 14 35 31 35 47 34 27 42 35 45 28 49 53 25 46 42 36 18 57 10 33 26 13 35 50 39 25 39 47 20 39 28 23 18 23 21 42 30 37 18 21 21 24 31 25 42 34 33 31 26 30 12 39 43 30 31 25 24 35 47 44 30 20 40 38 43 35 42 34 43 27 24 25 28 36 28 37 32 27 27 25 37 39 30 34 17 33 29 41 41 26 28 12 40 43 11 22 21 40 48 36 46 25 30 40 45 19 34 36 28 31 13 41 39 40 25 20 18 41 40 48 17 37 26 23 37 22 25 25 18 33 32 38 28 43 41 14 39 39 34 25 25 27 22 21 34 33 31 34 21 34 33 18 31 33 48 51 43 48 21 41 13 48 30 53 40 24 20 9 36 17 30 24 18 16 31 32 19 19 35 28 23 11 23 25 37 35 49 11 8 29 35 34 44 38 30 39 38 34 43 34 34 26 22 18 25 35 43 25 23 27 27 32 30 34 26 22 36 39 18 46 22 43 27 38 20 34 51 21 43 39 17 25 30 44 36 28 13 39 38 44 24 45 19 42 26 22 17 20 22 24 41 36 41 25 29 29 32 26 46 41 24 32 42 32 18 12 27 18 26 26 31 20 38 28 27 40 22 36 49 39 22 25 24 25 16 24 17 42 35 29 49 32 8 40 42 42 35 31 10 41 18 38 25 27 26 36 29 30 31 34 49 41 37 29 26 35 31 41 35 31 37 46 27 26 22 54 30 31 28 23 24 34 38 15 49 24 21 33 38 25 18 34 40 49 30 17 45 23 19 34 52 16 30 39 24 12 17 37 35 31 36 46 17 40 47 27 38 38 34 31 40 32 32 43 30 25 21 38 23 22 27 24 29 62 29 25 25 40 36 17 31 25 17 34 31 34 30 54 52 23 35 31 28 31 31 32 54 14 35 33 14 36 26 20 29 41 40 43 39 32 32 20 26 46 9 20 35 26 28 36 26 26 45 21 32 16 39 36 37 42 35 39 33 28 39 27 29 23 21 38 23 30 35 31 16 27 33 19 41 45 24 29 24 39 38 30 27 31 17 50 17 12 22 15 21 25 27 36 33 15 30 20 36 18 30 42 17 34 48 33 43 25 24 13 26 35 41 38 35 62 26 34 29 39 17 29 14 58 13 31 35 39 38 30 36 25 25 26 21 27 28 40 46 32 43 21 20 29 25 38 21 28 15 22 28 19 5 42 39 37 37 38 30 43 34 29 16 14 29 27 25 19 41 26 8 45 31 38 22 40 15 16 22 22 23 28 33 24 38 35 37 17 16 32 20 30 28 24 29 37 28 25 32 21 11 18 27 32 11 28 41 33 13 23 19 24 31 28 17 24 40 23 25 20 22 37 32 30 27 27 36 37 42 36 33 26 42 41 46 41 25 19 29 43 37 22 11 24 18 29 21 31 25 17 30 37 22 29 28 45 29 38 26 28 21 41 30 27 62 27 34 38 22 35 30 42 29 45 15 13 29 56 19 34 38 43 39 40 43 44 15 46 22 35 31 34 24 54 29 30 30 33 50 10 37 40 37 37 35 22 22 14 27 28 51 28 29 44 22 23 18 24 15 37 29 28 54 24 6 35 39 35 27 28 28 19 36 19 26 32 30 41 26 34 37 32 50 49 29 11 40 24 31 24 34 43 19 23 17 38 21 19 20 18 34 36 17 18 34 32 34 35 38 24 24 31 17 21 36 29 39 21 49 18 35 37 29 26 28 35 40 38 27 23 17 39 20 27 26 30 36 43 44 14 30 32 46 37 31 20 26 23 38 30 30 42 42 32 27 24 29 40 24 22 26 29 40 21 31 37 22 19 32 31 28 56 41 30 23 27 36 27 45 22 37 22 36 13 55 46 21 30.61629279811098
28 43 30 32 29 25 41 28 23 53 38 31 26 39 33 14 39 27 38 45 37 26 45 37 42 28 50 55 24 42 48 36 16 57 9 33 24 17 35 54 34 30 41 49 24 43 32 28 16 26 23 42 29 39 15 22 16 23 29 30 39 31 32 37 30 31 12 38 50 29 37 28 22 36 39 45 31 19 34 40 43 34 48 36 40 26 23 23 26 36 31 29 28 27 25 18 31 34 29 32 16 31 28 45 39 22 27 10 38 47 13 26 23 41 48 37 47 24 31 39 44 20 38 41 33 28 15 44 42 39 27 21 16 45 48 44 19 34 30 22 35 25 26 24 16 37 30 35 26 44 43 16 39 42 31 32 26 25 22 22 32 34 27 37 23 33 33 18 33 36 43 49 40 47 20 43 12 45 30 48 44 24 21 12 31 18 26 23 18 19 32 32 23 21 36 25 28 8 26 26 32 35 49 12 8 29 35 28 45 37 24 32 33 33 42 31 34 30 24 17 26 40 45 27 27 29 30 31 26 29 28 22 42 38 21 43 19 39 33 38 22 32 57 19 43 39 17 27 33 38 35 28 10 40 33 43 24 44 19 49 27 27 18 18 22 24 35 41 39 22 32 37 34 29 42 39 26 32 43 33 19 11 28 15 29 25 31 18 42 23 31 38 25 36 44 41 21 30 24 28 19 26 19 39 37 36 47 37 10 44 39 35 32 30 11 40 18 35 24 28 28 36 28 37 31 33 44 36 36 31 25 37 29 44 41 30 37 46 28 27 23 50 34 33 28 24 25 28 32 15 47 29 19 35 35 23 17 32 36 52 30 21 50 28 21 37 49 20 34 41 22 12 16 40 39 35 35 45 17 41 51 23 38 35 44 31 41 31 37 40 27 31 25 32 23 25 26 29 31 63 27 24 23 45 37 15 33 26 19 35 34 32 32 54 49 21 37 30 28 34 30 30 54 19 30 28 12 35 35 22 27 42 33 38 35 34 26 17 28 45 10 18 31 24 24 37 31 32 42 24 34 16 35 36 37 41 32 34 43 31 33 24 30 21 23 49 25 31 35 32 18 22 29 21 40 45 20 28 23 44 43 31 29 31 21 48 21 11 23 16 24 30 28 37 34 15 32 20 39 19 24 42 19 34 49 32 44 26 23 14 27 36 40 33 38 62 25 33 30 42 21 24 14 53 15 29 37 39 41 31 37 25 20 25 17 27 25 37 47 25 45 21 24 32 25 38 24 27 16 23 28 19 4 39 45 34 38 42 36 48 32 29 15 13 28 28 26 19 39 29 8 43 27 40 24 40 16 13 23 27 27 31 32 24 36 38 44 19 17 33 21 31 30 27 30 40 26 28 32 18 10 20 28 34 13 29 43 33 16 26 24 26 30 31 19 29 36 20 23 20 22 36 36 32 22 25 40 33 38 40 32 22 45 43 48 42 24 23 33 43 38 22 15 22 19 28 24 29 28 23 26 36 19 28 30 37 25 33 28 33 23 46 24 32 59 26 37 39 22 33 39 46 32 46 16 18 31 56 20 34 38 40 40 38 42 46 14 52 20 33 30 37 19 52 25 36 31 36 55 13 37 38 38 40 40 21 21 14 27 28 49 25 24 42 21 27 21 27 13 37 24 29 52 24 5 33 34 37 29 30 32 17 36 19 26 31 29 42 27 35 43 38 48 53 32 12 35 23 33 22 33 44 18 22 15 41 20 21 21 19 34 41 20 18 29 30 31 33 35 22 24 37 18 25 33 30 36 22 51 19 27 40 29 26 29 32 41 39 32 25 18 43 21 29 32 31 36 37 47 13 29 36 49 39 30 20 26 23 41 30 31 38 47 35 26 24 26 41 23 24 33 27 35 23 31 34 23 19 37 35 27 52 43 32 23 30 40 28 49 21 36 26 38 14 52 48 17 30.92207792207792
28 40 27 35 31 26 43 29 22 52 33 31 31 40 34 13 47 30 36 48 33 24 47 40 39 28 52 54 28 39 45 35 16 62 9 32 24 19 30 56 31 36 42 52 21 42 33 30 17 29 24 39 35 38 14 22 16 23 29 34 35 29 25 33 32 32 10 41 41 27 37 29 19 37 34 45 29 19 38 42 45 34 51 40 39 24 22 24 27 33 33 31 24 23 21 19 32 33 29 34 14 27 26 48 41 24 28 10 37 48 15 26 26 46 47 37 43 23 33 41 49 24 39 35 29 26 18 41 45 39 33 22 17 43 46 46 16 30 35 22 36 24 31 22 16 31 29 34 25 46 39 18 34 45 31 36 27 23 24 22 27 34 29 40 25 34 36 17 32 36 40 45 38 46 28 42 14 44 32 46 38 22 17 13 32 14 21 23 19 17 29 33 19 15 37 28 32 8 25 25 31 33 50 12 8 28 37 27 42 37 23 34 28 33 41 31 31 34 23 14 31 40 40 28 25 29 28 32 22 27 28 20 42 38 21 48 16 32 36 38 20 40 59 21 42 35 21 28 35 33 38 23 10 41 33 40 21 46 20 50 22 26 18 18 24 22 35 43 35 23 31 39 31 27 41 39 29 39 43 31 24 11 24 15 30 25 28 17 48 21 25 42 25 35 42 37 21 34 28 27 20 28 19 40 37 40 44 33 9 41 42 32 31 29 11 40 18 38 24 32 29 34 32 36 35 32 36 32 35 29 28 40 28 42 41 34 35 43 31 26 19 52 38 37 26 23 24 26 30 16 45 29 18 37 35 21 17 29 34 53 33 23 48 29 18 38 46 20 35 41 21 15 13 38 32 38 31 51 18 36 56 25 37 33 44 31 44 33 40 44 24 35 27 31 26 26 19 38 37 60 27 21 24 48 45 16 31 23 21 36 34 37 33 49 51 22 41 34 28 34 31 28 51 25 28 34 11 33 41 22 28 43 31 34 28 34 24 18 27 46 10 21 26 20 24 33 35 31 35 27 32 18 30 37 40 45 35 32 49 32 33 25 28 22 24 50 26 31 35 33 17 19 31 22 40 46 20 19 22 45 41 29 32 34 26 47 22 11 23 18 19 25 29 36 33 13 36 19 44 20 20 41 18 28 53 31 43 26 24 16 28 38 36 36 35 59 26 35 26 40 26 21 13 44 17 35 32 36 41 29 36 23 21 23 18 28 24 37 44 26 41 23 31 29 28 36 17 26 15 20 26 19 4 35 49 33 40 41 39 48 34 32 13 14 28 27 26 17 42 33 8 38 26 43 21 36 17 13 26 34 28 32 33 23 38 36 45 19 25 27 22 30 33 31 31 43 22 27 34 18 9 19 25 29 16 33 46 35 17 28 30 27 25 33 20 31 35 23 22 19 24 37 35 34 21 28 41 33 37 41 34 24 44 47 46 41 22 20 33 43 34 18 16 21 18 29 22 32 29 31 28 34 22 30 30 34 24 31 29 36 23 44 22 30 55 27 33 37 20 34 42 53 36 50 19 22 35 51 23 33 38 38 41 36 33 47 12 45 19 33 28 43 21 50 21 35 29 37 49 14 36 36 32 35 39 19 21 14 32 32 47 22 23 42 15 24 17 29 14 31 23 34 52 25 7 34 28 39 32 31 32 17 32 20 23 32 30 46 26 35 47 47 42 48 33 12 35 19 37 24 30 44 15 27 15 40 17 19 23 23 36 42 22 16 33 27 36 36 36 20 23 38 19 25 29 27 41 24 58 18 25 43 30 28 33 35 44 36 31 28 17 51 21 29 34 33 37 41 49 13 28 36 47 38 34 17 31 23 41 26 31 34 47 32 26 25 24 43 19 22 36 23 39 23 30 32 26 21 38 33 26 52 38 36 21 27 38 26 51 22 35 27 41 15 50 49 21 30.913813459268007
35 42 30 36 36 26 37 26 22 45 33 29 37 38 29 10 43 29 33 46 32 21 46 46 38 31 47 54 31 31 39 35 18 56 6 31 25 25 31 50 30 39 43 54 18 34 34 39 18 30 26 40 43 38 14 20 14 24 26 32 33 26 23 34 36 34 9 38 42 26 40 28 19 41 32 50 27 19 39 39 43 33 55 40 43 23 27 25 26 29 32 29 24 25 16 21 34 35 24 38 12 30 28 49 40 24 26 8 33 46 16 23 30 46 49 34 43 24 34 33 55 27 38 38 31 26 19 38 38 35 33 24 17 43 42 42 13 30 36 24 41 26 36 25 16 28 31 30 19 47 39 16 32 48 30 32 28 21 22 20 26 34 26 37 27 29 35 17 33 39 38 36 43 47 29 42 16 46 30 42 34 18 15 14 32 13 17 21 19 17 28 28 16 15 42 32 36 5 25 21 28 33 45 12 9 23 31 23 39 32 26 36 29 33 40 28 29 28 24 13 32 34 38 33 29 26 29 33 22 26 31 23 42 39 22 47 15 28 33 38 22 40 54 20 34 38 19 28 37 28 38 23 11 31 33 38 19 40 19 51 18 28 20 17 25 23 35 41 34 24 32 36 31 27 42 37 30 43 45 29 28 12 23 14 28 24 26 19 52 18 28 44 27 36 35 37 18 35 29 27 18 29 23 40 32 36 44 30 10 45 43 32 31 29 13 38 18 40 24 38 33 33 27 38 38 29 35 30 34 29 32 39 27 38 38 34 36 43 33 30 21 46 35 40 20 24 23 26 26 20 40 29 22 36 36 21 16 30 28 50 29 21 44 32 16 33 48 18 35 42 21 14 15 38 31 49 29 52 20 32 57 31 35 30 44 31 39 38 43 46 24 36 29 30 25 29 20 37 39 54 26 19 25 49 48 16 32 22 24 34 31 37 34 44 49 18 41 37 34 34 31 27 42 27 24 35 12 37 42 22 28 38 33 30 22 32 22 21 29 44 13 23 22 19 24 33 38 29 36 26 29 21 30 37 45 45 36 30 50 39 33 25 27 26 22 45 26 33 35 33 17 17 30 22 44 45 21 22 20 40 38 31 35 32 27 45 20 11 25 17 19 22 29 34 33 11 34 18 48 20 22 43 20 24 50 27 44 22 25 18 27 36 35 37 35 59 26 31 29 40 29 15 16 41 18 33 29 31 41 27 39 24 21 19 17 26 26 37 43 24 40 29 32 27 29 33 15 22 16 17 25 22 5 35 53 37 38 38 42 50 32 32 12 14 27 23 28 16 43 36 11 37 32 40 21 35 17 13 25 34 32 33 30 29 42 35 46 20 26 27 24 32 34 32 26 43 23 25 40 18 9 22 26 33 18 34 46 29 19 31 28 28 29 33 21 34 39 27 22 19 24 37 39 32 15 27 47 31 33 43 35 25 40 47 41 39 20 19 29 39 31 18 14 25 19 31 20 29 30 36 29 33 27 27 28 29 23 29 30 30 25 47 18 34 50 27 31 35 19 28 39 44 35 50 20 24 35 46 26 31 42 38 41 36 31 45 12 42 18 29 32 47 23 50 25 39 31 44 47 16 37 40 30 33 36 21 21 15 34 31 45 21 21 40 16 25 17 32 15 33 26 41 49 27 6 32 25 38 31 33 30 15 36 18 22 25 33 44 23 33 44 44 43 51 31 12 37 19 35 20 28 46 13 33 15 40 17 21 26 24 38 42 27 14 30 26 42 34 40 19 24 35 20 24 27 27 41 23 50 14 22 39 29 24 32 38 43 39 35 28 20 45 20 32 32 35 35 37 51 14 26 33 46 37 36 16 26 30 43 25 32 37 46 36 28 24 22 41 18 22 37 21 37 21 30 31 28 20 42 28 28 52 40 39 23 26 37 30 52 21 31 25 41 22 43 47 26 30.659976387249114
31 46 27 35 42 31 32 22 21 45 29 28 35 43 27 9 41 29 34 42 30 23 46 47 33 37 44 49 29 25 44 29 18 56 5 31 28 25 34 43 35 45 43 51 17 32 35 44 20 31 25 37 40 41 17 20 14 24 26 33 30 24 23 35 40 38 6 43 41 26 38 28 17 39 31 51 30 20 38 42 36 32 51 40 39 27 31 28 30 32 29 33 22 26 14 21 31 31 25 38 10 26 28 47 40 26 28 8 33 42 19 16 29 38 53 33 44 21 35 31 43 30 35 37 27 25 21 41 36 34 31 25 20 40 40 43 12 29 40 27 42 29 32 27 18 25 30 26 17 51 34 17 30 46 30 38 26 20 21 21 28 28 28 40 29 30 27 21 38 39 36 36 42 41 33 44 16 49 38 41 31 16 12 14 33 16 17 16 19 19 28 22 15 13 43 33 32 5 24 21 28 30 41 12 11 25 28 16 41 31 26 31 28 29 39 29 23 34 22 9 33 34 41 34 29 22 23 36 20 24 34 25 39 42 25 43 15 22 31 43 24 42 50 25 32 40 17 29 35 26 40 26 13 37 35 43 18 37 20 50 22 25 16 14 25 22 32 37 31 23 28 37 31 31 39 38 32 43 48 28 31 16 22 14 26 24 29 21 49 15 30 47 26 35 30 36 15 35 24 27 15 24 24 39 35 35 39 29 14 50 39 31 28 27 11 38 21 41 26 40 31 35 32 41 39 28 31 28 38 29 28 40 27 38 39 29 37 38 31 35 21 47 35 42 18 25 26 26 21 20 40 34 22 34 38 22 15 28 24 49 30 24 38 33 16 32 46 14 36 37 19 12 19 35 29 50 33 54 19 31 62 33 33 28 44 32 35 35 43 49 23 34 26 29 22 29 21 35 42 48 28 21 29 53 46 16 31 22 25 34 30 38 35 35 44 16 44 34 39 32 32 30 41 28 21 35 13 37 39 24 29 39 31 31 27 34 21 21 29 42 15 26 17 20 23 35 36 28 34 25 30 27 30 32 42 39 35 28 52 35 27 27 27 31 25 43 29 29 37 31 15 15 28 26 47 46 17 22 19 42 34 28 39 33 36 36 22 6 25 13 21 18 28 28 31 13 31 21 45 22 24 39 18 22 48 24 49 21 20 21 32 36 36 34 36 57 30 32 29 37 24 15 16 37 24 28 33 28 38 30 39 23 21 21 14 28 25 36 41 27 36 33 30 29 33 36 16 15 18 17 25 26 5 36 50 36 39 38 42 51 31 39 10 14 30 27 26 20 41 41 9 34 34 43 20 29 18 13 24 37 35 32 33 30 39 31 45 22 31 27 29 33 36 33 28 43 20 30 45 16 10 22 32 35 17 35 42 31 21 34 31 33 29 33 21 35 44 25 20 25 24 32 40 38 15 26 45 35 34 42 33 24 46 47 36 41 22 23 27 37 26 19 13 25 16 29 17 28 26 37 26 32 34 27 32 30 23 28 31 30 24 48 16 34 47 25 29 31 19 27 36 48 29 48 19 28 35 37 23 29 40 36 32 33 31 49 13 40 17 25 36 46 27 49 23 42 28 48 47 19 36 38 27 33 37 24 23 15 36 30 43 21 21 38 12 30 17 34 14 32 26 45 46 23 6 26 27 36 28 30 32 14 33 18 22 22 37 40 25 31 36 45 47 53 35 10 36 19 38 21 27 47 14 33 14 41 15 20 29 25 34 39 30 11 30 24 36 34 42 19 23 31 21 23 23 26 40 25 43 12 22 36 23 24 33 37 46 33 38 29 22 44 17 32 35 36 30 34 50 16 27 32 47 35 35 15 26 33 48 21 26 35 45 39 29 28 22 38 16 20 36 20 38 22 31 27 26 20 39 27 26 48 35 38 29 26 31 36 50 21 29 24 39 23 40 44 22 30.353010625737899
36 43 24 32 43 29 33 24 21 47 25 26 41 41 26 7 42 27 34 39 27 27 50 48 29 35 38 41 30 22 45 31 19 52 5 33 33 28 33 36 33 48 45 47 17 33 36 45 21 30 23 36 40 37 16 22 14 21 27 42 30 23 17 33 35 38 5 44 38 24 35 30 17 40 29 51 31 20 40 38 33 34 46 41 34 33 36 29 28 31 27 30 20 27 14 20 28 29 28 36 9 30 29 41 38 24 26 7 32 37 20 19 32 38 56 36 45 16 34 30 40 34 35 40 29 24 23 40 33 35 28 27 19 41 35 46 12 33 41 26 42 32 31 28 15 21 31 24 17 43 33 18 28 46 28 41 25 16 22 19 30 28 23 39 26 31 27 19 34 36 35 38 43 36 36 46 14 48 37 39 27 13 10 13 33 16 23 13 24 21 28 25 16 15 43 34 33 7 24 22 25 30 37 12 9 21 31 16 38 29 23 32 30 29 36 28 21 30 22 10 31 31 40 31 27 25 20 38 21 19 35 29 41 41 28 43 15 26 29 41 23 41 41 26 28 40 18 30 31 24 34 28 15 35 36 44 18 37 24 49 25 29 14 12 28 19 31 33 29 24 20 34 29 35 38 33 33 45 45 29 34 14 21 17 26 25 32 23 47 15 32 50 24 32 24 35 15 35 26 28 14 22 21 45 34 39 29 26 18 49 34 27 30 26 13 35 20 41 25 42 35 34 28 38 36 23 30 25 33 30 26 39 28 34 41 28 36 39 30 36 23 49 38 40 17 24 26 23 20 20 41 33 23 34 40 22 14 30 21 54 34 24 31 36 15 30 42 17 31 37 18 13 26 38 30 52 33 51 22 27 59 37 31 30 50 32 33 36 44 45 21 33 26 32 21 27 20 40 37 45 27 24 31 47 46 17 27 19 22 30 32 39 39 29 38 19 46 36 40 32 31 30 33 25 22 33 11 40 44 26 26 35 30 28 30 29 16 21 32 41 15 28 14 18 25 34 34 27 33 29 29 31 26 28 40 39 38 26 52 32 25 25 33 34 25 46 30 28 39 28 14 12 25 29 46 51 19 21 18 41 32 29 37 32 36 36 25 5 24 11 23 21 24 27 34 14 34 22 42 22 23 37 21 19 44 28 44 22 26 23 33 39 39 34 30 48 35 29 24 33 25 16 12 37 24 31 35 25 33 30 42 25 24 23 14 33 22 42 37 25 36 32 28 36 34 36 19 14 18 15 26 29 5 38 41 29 38 37 40 40 27 36 11 20 30 31 22 23 41 41 10 33 34 40 21 31 19 12 25 41 36 31 32 34 38 31 41 24 30 24 28 32 36 32 26 44 21 29 43 14 11 25 29 34 19 41 41 28 24 37 34 33 31 29 23 37 40 30 22 26 23 31 41 40 18 28 39 36 32 38 33 25 49 48 31 42 20 26 30 36 30 20 12 25 19 29 13 24 29 32 24 32 31 25 30 33 19 25 31 30 26 54 16 36 44 25 32 38 19 29 35 48 35 44 18 27 38 33 27 24 41 36 29 31 30 45 17 39 15 24 39 42 25 39 23 42 27 55 45 22 40 35 28 32 38 23 23 14 36 30 36 19 21 41 12 29 18 36 13 32 27 51 40 25 7 26 27 38 26 26 32 14 28 19 20 20 34 40 22 30 36 51 47 50 31 12 32 20 41 21 24 51 17 32 11 38 15 19 31 24 32 37 24 8 28 24 33 30 42 19 22 30 19 29 24 23 38 29 38 12 18 34 22 26 30 43 45 40 36 25 22 40 16 27 38 39 21 28 45 17 29 32 44 32 32 16 26 31 47 21 21 33 40 40 30 24 22 35 19 19 34 19 37 23 29 28 28 22 44 30 27 47 29 35 32 25 36 36 45 25 32 25 37 23 37 39 22 29.94332939787485
34 39 23 31 50 30 29 20 22 41 26 27 42 35 27 5 41 31 34 35 28 29 43 46 24 36 32 33 31 21 41 28 17 47 5 32 32 30 33 34 28 51 50 43 17 33 35 52 18 30 25 35 39 35 17 29 16 21 27 44 32 22 17 31 35 38 4 47 38 24 35 33 17 41 28 53 29 21 41 35 37 33 44 39 29 37 33 26 20 30 25 30 17 31 14 21 27 32 23 32 10 28 27 42 40 25 31 8 29 37 19 22 30 36 57 33 45 18 33 27 41 38 35 36 28 26 27 39 30 32 28 34 15 47 33 45 12 38 41 22 35 32 27 26 18 17 34 26 19 41 38 19 24 40 24 39 23 17 24 20 30 27 20 32 28 32 29 18 33 39 35 34 39 31 39 49 18 44 42 36 22 13 11 10 36 19 24 11 21 24 25 26 17 15 41 34 34 8 24 23 23 28 37 13 9 20 34 15 43 28 24 30 31 32 36 27 19 34 22 10 31 32 42 28 23 26 23 39 20 17 35 30 40 39 28 36 15 22 29 39 23 46 42 26 31 40 14 32 29 23 31 27 12 35 33 41 18 34 25 45 29 35 17 10 29 16 30 30 29 26 22 30 27 35 37 32 29 39 44 28 33 17 23 12 24 21 34 28 46 17 31 45 28 25 25 34 14 34 28 28 18 19 19 47 34 40 32 24 20 46 37 25 28 27 12 29 22 37 24 36 33 31 27 32 36 24 30 21 33 31 28 37 30 31 37 25 33 34 25 36 18 54 41 37 19 24 27 20 13 21 30 31 23 31 41 24 15 31 17 54 36 24 32 36 13 25 33 17 32 37 13 16 28 36 28 53 37 53 23 22 52 40 31 27 44 27 33 35 43 39 21 32 27 33 20 30 20 37 36 37 25 27 30 46 43 14 23 18 23 34 32 39 40 28 37 24 43 35 42 27 30 30 31 26 21 26 12 30 41 29 30 32 30 31 28 29 16 21 33 41 17 21 18 16 23 31 32 22 31 28 30 33 24 29 45 35 41 24 51 30 27 25 37 38 26 53 33 26 40 30 16 12 25 30 43 48 17 22 17 43 28 28 33 34 35 37 26 5 24 12 28 21 24 25 42 14 32 24 37 23 25 41 26 18 45 32 45 20 26 25 32 36 38 31 27 46 32 29 26 30 31 15 9 34 23 32 36 23 32 26 41 25 24 21 14 38 27 39 34 24 34 32 32 39 33 33 19 13 22 18 24 27 6 39 43 32 27 34 42 40 24 32 10 20 31 29 17 23 36 43 9 30 29 36 20 27 22 13 23 39 40 31 31 33 35 28 35 26 33 28 29 34 42 35 25 44 20 29 45 16 15 21 34 32 18 37 33 31 22 33 36 34 31 36 25 39 41 36 20 31 22 22 42 38 20 26 33 35 29 34 35 23 46 45 27 44 19 29 28 31 33 20 11 27 20 30 13 24 26 27 26 34 31 25 38 36 20 22 26 30 35 52 18 33 40 27 40 39 19 25 38 45 35 39 15 29 35 34 28 24 50 38 22 29 30 44 17 36 17 24 34 36 25 34 22 47 33 54 42 21 37 33 31 31 37 22 26 14 35 33 33 19 19 42 11 32 20 36 11 28 25 51 36 25 7 27 27 36 25 30 29 15 30 17 19 18 34 35 19 30 35 49 42 49 28 18 32 21 42 22 24 45 16 32 10 34 14 22 30 23 27 34 26 9 27 21 33 36 38 18 26 29 17 29 20 19 35 30 33 9 18 36 20 24 29 43 45 38 34 26 26 43 17 30 38 40 21 22 43 20 28 32 40 32 34 17 28 37 48 18 19 32 35 43 29 21 22 33 21 22 32 17 38 22 27 29 26 24 46 30 26 38 29 36 37 25 29 33 38 27 34 22 37 23 38 40 18 29.43801652892562
35 38 22 32 51 31 28 17 20 39 24 26 46 37 23 7 45 33 30 36 26 33 42 43 25 40 32 30 32 21 36 24 15 43 5 34 31 33 37 30 25 49 51 40 14 37 35 50 17 29 22 35 42 30 15 27 16 20 30 42 34 23 15 30 31 39 5 47 37 22 39 35 15 36 25 46 27 20 39 33 40 29 42 41 30 41 38 27 17 31 25 28 15 30 13 18 26 34 20 30 12 26 28 39 42 24 27 9 27 38 22 22 33 40 54 29 45 15 33 24 34 37 34 31 31 27 28 38 25 32 22 34 16 45 31 43 11 37 39 23 33 28 28 24 18 16 35 24 21 40 40 16 25 36 20 40 20 15 24 21 27 33 16 30 30 32 30 19 32 34 37 36 38 30 41 49 17 41 43 35 23 14 11 12 39 20 23 12 28 28 23 23 14 10 47 38 32 10 19 20 23 25 34 8 12 22 34 14 38 23 24 31 34 28 33 26 19 33 22 9 30 34 39 31 21 33 18 36 21 16 36 32 38 39 26 36 14 22 31 35 22 47 34 23 23 38 10 27 28 23 29 23 12 37 29 43 18 30 23 46 27 34 16 7 24 15 30 29 26 29 20 32 25 35 36 28 29 36 37 28 33 18 26 10 19 20 34 28 44 17 26 44 34 22 24 31 12 32 27 28 20 17 19 42 35 36 32 27 17 43 34 23 31 25 12 25 19 31 25 33 32 26 31 32 37 23 31 20 29 31 23 43 24 29 38 19 30 29 29 40 18 55 36 35 16 23 31 16 12 22 28 29 23 35 37 24 12 25 14 47 36 25 29 40 10 28 36 17 36 39 16 15 28 35 28 51 39 50 19 19 47 42 31 29 45 28 30 37 44 36 22 24 20 27 20 31 20 36 32 30 23 30 30 42 41 14 23 17 25 32 32 38 44 29 31 24 36 34 43 24 28 30 31 20 24 25 12 27 39 31 28 36 27 31 27 28 16 18 30 37 17 23 23 19 19 30 30 17 32 28 29 30 23 26 49 36 42 26 40 32 27 26 36 41 26 45 32 24 42 31 15 11 26 31 46 49 14 25 16 38 25 29 25 34 34 32 25 6 24 12 27 24 21 24 39 14 27 20 36 23 26 39 28 19 45 30 44 22 31 26 34 36 34 28 25 43 37 27 25 29 35 13 11 26 19 36 36 24 33 24 39 23 19 19 19 37 31 37 32 22 34 28 30 36 36 34 19 12 23 22 23 22 6 36 39 30 24 33 44 38 20 29 9 25 30 32 18 25 27 37 11 22 32 36 20 29 20 13 24 41 35 31 30 36 36 27 28 28 31 30 24 35 48 39 25 45 23 28 47 15 14 26 31 29 19 38 33 34 22 33 41 33 34 38 23 44 49 39 20 27 24 22 41 33 22 26 32 33 27 25 34 22 42 42 26 40 20 29 32 29 32 21 7 28 22 33 11 21 22 28 23 32 29 25 38 37 24 21 23 28 38 53 19 33 37 26 39 33 19 24 33 43 37 38 12 26 27 33 30 26 48 39 23 26 28 41 16 37 16 29 32 33 27 30 23 45 36 54 41 23 37 28 30 25 37 21 30 14 38 34 31 19 15 39 13 33 16 39 12 31 25 55 26 25 10 25 23 35 25 31 25 14 31 20 16 18 32 28 19 26 31 48 36 48 32 14 30 19 39 25 28 44 16 36 10 30 15 20 31 23 28 29 22 7 23 19 35 32 38 17 25 30 15 29 17 14 36 32 35 11 17 34 16 18 26 41 45 33 26 27 27 41 20 27 35 39 18 19 41 20 29 32 40 32 35 17 25 33 41 22 19 31 32 43 24 27 23 32 20 24 33 14 34 22 28 28 31 28 50 32 25 37 28 34 43 27 30 30 34 25 28 23 37 31 38 40 16 28.675324675324675
36 36 21 32 46 30 26 14 22 34 28 22 43 39 21 6 42 37 26 33 24 38 41 42 26 42 28 27 27 21 37 22 10 43 6 34 30 38 36 28 25 53 48 37 15 36 29 48 18 30 24 35 45 29 15 29 18 18 31 44 29 24 12 31 31 39 5 49 39 21 42 36 12 29 24 47 25 21 44 30 36 28 39 40 26 41 36 29 14 33 22 30 11 27 14 18 20 35 20 27 10 24 23 41 44 28 26 9 26 34 22 24 35 37 47 26 38 16 36 21 36 38 32 34 30 22 30 37 20 29 18 32 12 43 26 43 10 37 38 26 31 27 31 23 18 18 32 20 24 34 38 14 28 32 22 40 17 12 20 22 24 29 12 29 32 30 33 21 34 33 35 35 38 30 46 45 18 39 39 33 23 17 10 13 41 19 23 12 27 34 28 20 13 10 46 39 30 9 16 17 18 24 33 10 10 19 32 14 31 26 26 30 37 29 30 23 20 32 17 10 28 34 38 27 23 33 17 37 19 17 39 31 41 43 27 37 13 23 30 36 20 53 30 24 19 34 12 28 26 19 29 21 14 37 26 40 18 32 24 46 28 34 17 9 22 15 29 31 27 33 21 28 24 37 35 28 32 34 35 27 29 19 28 11 18 15 34 26 42 15 24 42 41 23 25 33 10 33 29 25 21 14 18 44 34 38 36 26 18 43 33 21 32 25 12 26 19 32 25 29 26 23 34 32 38 24 32 21 25 28 23 42 25 33 35 19 24 30 29 43 17 48 37 37 17 21 39 18 15 22 27 33 24 39 32 28 13 24 14 46 40 23 28 39 10 23 37 22 38 41 16 16 28 35 26 47 40 46 21 19 43 43 32 31 42 28 30 40 42 31 20 18 17 27 22 33 17 36 30 26 18 32 30 39 35 12 22 18 24 32 31 40 45 24 29 25 35 31 44 21 25 29 26 21 24 29 11 22 34 32 28 35 25 31 24 32 15 16 38 32 17 25 25 22 16 27 30 21 30 29 31 34 21 21 45 33 40 24 41 27 27 27 36 46 27 41 37 23 35 32 13 9 28 28 41 49 13 24 16 41 23 28 24 33 27 33 27 7 27 8 24 24 22 25 35 14 28 21 36 21 28 40 23 20 39 28 37 22 38 29 32 38 30 25 25 41 36 28 25 27 35 11 15 23 20 38 37 22 36 21 37 27 22 16 17 32 30 32 34 19 35 28 30 40 35 35 21 10 19 22 24 24 10 37 35 32 23 33 40 35 20 30 8 25 36 29 17 28 24 37 13 21 31 37 19 28 21 14 22 36 34 31 31 37 36 23 28 28 32 29 19 32 47 40 28 42 25 29 47 17 15 25 31 23 19 33 28 28 22 34 42 38 37 35 22 44 55 45 20 28 22 22 38 37 24 29 26 34 27 25 32 23 41 42 28 36 19 23 33 26 31 16 10 32 25 32 13 23 20 29 24 36 34 23 31 38 25 22 20 27 38 47 19 33 36 18 41 33 20 20 36 42 35 37 10 23 27 32 26 26 48 31 27 28 27 36 17 31 15 25 35 32 29 29 24 46 37 58 38 27 34 24 28 25 38 21 35 17 39 31 31 19 18 39 16 37 18 46 14 31 27 52 26 25 13 24 21 34 30 30 21 16 28 19 14 16 28 25 18 23 27 46 36 42 31 15 29 16 42 30 27 40 17 37 12 28 16 16 27 24 25 26 17 6 23 19 30 32 38 19 23 30 14 30 18 11 41 30 36 14 16 35 14 19 23 41 44 28 27 26 28 43 20 26 29 36 19 19 40 21 33 32 41 35 37 19 20 28 38 22 23 31 27 43 24 30 20 32 22 28 33 17 36 25 26 26 35 27 51 28 19 35 24 35 46 30 28 27 34 24 28 28 33 36 37 39 16 28.187721369539554
37 31 20 31 36 30 22 9 21 32 25 18 40 37 19 8 36 35 21 32 26 41 40 40 27 47 26 25 23 21 35 20 8 37 7 31 27 40 40 26 25 48 50 35 14 30 29 44 16 30 21 31 39 29 14 27 17 16 34 45 28 25 9 30 32 36 3 41 34 20 40 37 13 29 21 37 24 21 43 28 35 29 37 48 25 41 35 26 12 29 22 30 12 24 15 16 21 35 15 23 9 21 21 43 38 29 23 10 27 40 26 29 34 34 44 26 36 18 39 19 33 39 27 37 26 21 32 28 19 29 16 31 13 37 28 42 9 39 36 23 31 24 27 23 20 18 32 21 21 30 36 12 30 28 22 37 15 12 20 22 24 26 11 24 30 31 32 28 30 32 32 31 33 30 40 45 22 34 38 33 24 14 10 14 40 16 22 14 28 32 32 21 14 11 33 37 30 10 14 19 15 19 35 10 11 19 32 12 28 26 26 26 37 27 28 22 19 29 19 11 29 34 38 18 28 33 17 38 18 16 34 32 34 42 21 37 12 25 30 34 19 52 30 22 18 35 13 29 23 21 29 22 13 37 24 38 20 34 22 40 32 44 15 8 22 15 27 32 23 39 23 28 23 41 32 27 30 35 32 27 29 13 27 12 17 12 29 27 38 15 22 38 39 23 20 31 8 24 29 28 21 14 20 44 37 36 35 32 20 44 32 19 33 21 11 27 19 30 24 26 25 25 29 35 39 24 26 25 25 29 25 43 23 34 39 21 20 26 25 41 19 45 38 40 19 19 41 19 14 25 30 32 22 37 33 29 13 22 14 47 44 21 26 39 11 21 34 21 42 38 18 17 33 34 25 45 39 39 18 18 43 45 32 32 42 32 30 36 41 28 19 19 18 26 23 27 15 33 29 29 16 30 29 38 35 12 21 16 23 34 32 36 42 26 26 20 34 33 41 21 24 25 27 22 21 36 9 20 36 32 26 30 24 27 19 35 13 17 39 32 19 27 30 17 17 18 26 24 25 29 32 34 24 16 45 31 37 26 41 21 25 27 40 47 28 40 35 19 32 32 14 11 29 28 36 47 12 28 14 42 21 28 25 32 29 30 25 8 28 6 22 21 21 24 32 12 32 21 39 23 30 37 18 17 37 28 35 22 39 27 32 29 25 26 26 40 31 27 22 23 35 12 16 21 19 37 38 22 32 18 38 27 24 16 13 30 24 30 27 18 34 28 27 31 33 36 20 10 19 24 22 26 10 35 30 33 21 36 41 34 19 28 6 25 33 30 15 32 21 39 14 19 29 35 25 26 21 15 18 31 32 29 28 35 37 21 27 29 30 30 17 31 43 41 32 40 26 31 49 21 17 24 30 20 20 32 29 24 21 39 48 40 30 35 22 44 54 44 22 27 19 21 37 37 22 35 22 37 29 25 28 21 34 38 29 35 16 19 29 22 29 15 8 33 30 34 12 21 21 26 23 36 30 24 29 39 23 23 20 28 36 46 23 30 30 17 41 35 21 18 38 39 36 32 9 24 22 33 28 24 47 31 31 32 30 35 15 30 14 23 33 29 32 23 25 45 41 52 31 31 34 24 30 23 34 21 39 19 38 27 33 22 22 39 16 36 19 43 16 29 27 44 19 26 16 23 20 31 28 29 22 19 27 19 16 21 26 21 23 17 29 43 36 33 31 15 25 15 38 31 28 36 16 40 13 28 17 15 27 18 26 25 19 7 24 20 28 32 38 19 25 30 13 31 17 10 41 33 29 14 18 37 13 18 20 37 42 26 26 27 28 45 17 27 29 40 18 18 34 26 32 33 39 30 37 15 20 24 35 20 21 28 22 32 24 32 21 28 26 33 32 16 36 25 25 23 35 28 44 28 16 32 24 37 43 30 30 25 34 29 27 31 30 38 33 34 11 27.353010625737899
34 28 18 35 33 33 21 9 22 31 26 17 35 32 22 14 31 34 20 28 25 34 35 41 26 44 27 23 19 19 33 21 8 33 10 34 20 45 37 25 22 46 47 27 15 26 26 45 15 28 21 32 37 26 15 24 14 18 39 41 25 23 10 28 31 28 5 40 30 20 38 35 15 32 21 30 19 23 44 24 36 27 34 44 23 43 35 27 15 28 23 29 9 24 13 16 20 30 12 25 9 20 21 39 31 27 22 11 25 36 31 29 39 30 39 26 34 20 40 19 25 39 26 33 28 23 33 23 20 29 15 30 13 36 26 44 8 34 38 18 26 22 22 21 21 19 34 23 20 25 39 16 27 24 23 40 16 11 24 27 26 22 9 26 33 26 29 32 28 28 27 27 30 26 39 47 19 30 36 30 22 14 9 17 40 18 17 13 29 30 34 22 18 15 26 35 28 11 10 20 14 21 32 6 11 16 28 13 24 25 24 22 35 26 28 19 19 29 18 12 30 29 40 17 31 37 17 41 18 15 28 30 29 38 21 41 12 25 24 34 16 44 30 23 17 33 10 31 21 24 24 23 15 36 22 38 15 30 21 32 31 40 14 8 23 14 29 33 24 39 22 27 22 30 31 26 34 35 24 25 26 15 23 12 15 13 25 25 34 16 19 36 35 20 14 32 9 23 26 28 21 13 25 43 36 40 36 35 21 49 32 22 35 18 10 24 20 21 26 22 17 22 28 36 36 20 22 27 25 30 26 40 25 38 35 25 19 24 26 37 20 40 39 40 22 19 43 23 19 28 27 25 19 36 34 30 13 23 12 41 45 19 26 40 9 22 35 24 39 37 16 20 31 34 24 42 42 33 15 18 40 39 29 31 36 30 26 38 36 27 23 20 19 25 21 23 15 30 29 20 15 33 30 35 31 12 18 15 25 37 33 31 40 26 27 21 34 33 34 20 24 23 28 22 22 35 10 21 35 28 26 30 24 23 17 35 10 15 40 28 19 31 27 21 15 14 24 24 20 33 33 27 22 13 42 28 35 27 42 17 21 27 37 46 22 37 38 19 31 28 13 11 30 26 36 42 12 27 13 38 22 29 29 30 30 30 29 8 25 5 21 21 21 24 30 14 35 22 35 20 29 36 16 19 29 29 30 18 39 24 27 30 21 23 24 39 32 23 23 18 38 14 18 19 17 40 32 22 28 15 38 24 22 14 15 30 29 32 29 15 35 30 26 30 33 30 20 8 21 24 18 26 11 33 27 31 21 36 41 30 21 28 4 28 33 29 12 29 19 36 16 17 27 35 25 24 21 20 18 31 32 30 25 40 39 24 30 29 29 26 17 30 39 38 28 37 29 33 39 18 18 25 32 18 22 27 30 21 21 42 44 41 28 36 22 42 50 42 25 27 22 26 37 32 18 35 20 39 32 25 28 23 31 39 25 32 15 18 26 20 25 17 7 32 32 37 14 22 23 22 23 34 31 25 30 34 22 26 19 28 35 42 22 29 25 17 39 32 25 19 35 38 38 33 10 25 20 31 26 20 42 29 35 34 30 30 15 28 17 21 26 25 30 23 23 45 40 49 33 31 31 24 24 24 34 27 37 20 31 27 37 23 22 42 16 38 21 42 16 30 32 43 19 25 17 20 20 30 31 31 17 20 28 18 15 21 25 19 19 14 27 37 32 29 32 17 24 18 39 38 28 32 16 36 12 29 20 13 27 17 26 24 20 12 18 21 26 32 43 20 24 30 13 28 17 10 36 30 24 14 17 32 18 18 17 37 40 27 27 29 22 44 16 23 28 38 19 16 28 24 32 31 36 31 32 16 21 22 36 18 21 22 21 29 23 36 22 29 27 35 32 15 38 21 24 19 38 28 42 28 14 28 23 35 45 29 30 27 31 27 24 30 28 35 37 35 7 26.449822904368359
36 24 19 39 33 32 21 9 24 29 27 15 33 32 25 16 29 27 18 25 25 37 30 38 21 44 24 19 21 13 27 23 8 32 13 30 20 47 37 25 26 47 43 27 15 25 25 43 16 26 27 33 35 25 19 25 14 17 35 38 23 27 8 27 29 29 6 34 30 20 35 34 17 32 21 29 19 29 46 19 32 24 32 40 22 38 33 33 12 26 21 30 9 22 11 14 20 30 13 20 9 17 21 38 31 22 19 11 26 28 32 29 42 29 38 28 30 20 38 19 24 41 18 32 27 23 28 22 21 26 13 26 13 32 24 37 10 28 39 16 22 21 21 21 19 20 39 26 21 24 36 20 28 25 21 41 17 13 28 25 25 25 11 22 35 27 27 26 26 24 27 24 29 22 44 44 20 27 35 30 23 14 5 13 42 15 18 13 26 29 36 24 21 16 25 34 32 11 10 17 15 21 31 6 10 15 28 14 17 23 26 19 38 26 25 18 20 31 18 9 33 28 39 18 32 36 21 33 16 14 26 29 29 36 21 36 14 26 22 33 18 41 28 22 18 31 10 28 20 26 22 25 16 38 18 39 12 26 20 31 29 37 15 7 23 11 28 36 23 39 23 29 18 30 27 26 35 31 25 24 26 20 26 12 16 14 29 27 31 14 17 34 35 19 12 29 9 25 29 28 23 15 29 33 37 41 32 33 20 46 35 27 29 18 7 26 18 22 23 23 15 22 28 36 33 24 20 29 24 30 24 37 26 31 35 25 20 17 22 34 21 39 36 43 21 15 41 26 20 28 22 25 18 37 35 37 15 26 10 30 46 23 24 38 10 24 33 21 41 33 17 24 35 37 25 37 37 31 13 22 35 42 29 30 34 29 27 41 35 21 24 18 15 23 21 23 15 30 29 23 18 35 26 30 26 14 18 13 25 31 35 28 35 19 23 24 31 28 30 19 22 26 24 22 23 39 10 20 32 30 27 26 26 22 14 31 8 10 39 24 16 35 30 22 15 13 22 24 20 33 36 21 23 11 36 24 37 26 41 17 19 28 32 41 29 34 39 20 29 24 11 10 28 29 35 38 12 26 11 34 21 32 31 26 29 27 32 8 24 3 21 19 20 20 28 15 39 27 31 22 30 40 15 16 27 28 32 18 34 26 28 26 21 25 25 33 28 25 24 18 39 11 19 19 13 37 31 26 29 15 41 24 22 14 15 21 29 26 32 12 39 25 28 29 31 33 22 9 25 25 18 17 11 36 23 31 20 32 41 30 14 28 4 29 24 30 15 33 19 38 17 17 26 36 24 23 22 18 22 33 31 26 24 39 36 23 28 27 25 25 15 33 39 40 29 37 28 34 36 17 17 23 26 14 25 27 32 19 16 40 40 42 22 35 26 35 52 38 23 29 24 28 29 32 18 33 20 37 30 29 28 26 29 36 24 28 13 18 20 18 24 17 7 32 30 39 16 25 20 26 30 30 31 22 27 36 18 24 16 23 31 36 20 27 23 19 35 28 23 20 36 36 32 34 8 25 16 29 27 20 41 31 32 32 28 26 16 26 15 19 24 21 28 24 23 39 40 43 33 30 30 22 20 25 34 33 37 19 33 29 36 23 25 41 16 36 26 37 13 32 30 43 19 30 19 19 17 25 28 31 19 21 24 21 13 22 26 17 19 13 28 32 30 22 29 18 24 17 37 42 25 34 15 32 13 26 22 13 22 18 25 24 21 13 14 19 22 30 39 20 28 30 12 26 17 7 35 28 25 16 18 30 18 16 18 38 36 27 27 30 18 44 13 24 24 34 18 16 21 22 34 31 36 29 29 16 21 22 31 14 23 19 18 28 25 38 22 34 23 34 33 14 32 18 24 18 38 29 36 32 18 26 22 32 48 24 35 26 31 26 25 30 24 36 33 33 8 25.662337662337664
35 19 18 39 31 34 18 8 26 25 29 15 35 32 23 20 24 30 16 24 28 39 24 35 20 42 23 17 21 15 26 26 6 28 13 33 20 51 32 25 23 49 39 22 15 23 25 40 19 34 29 30 32 24 25 26 12 18 34 40 20 25 7 29 27 32 7 28 26 19 32 30 16 30 20 28 23 32 44 18 30 23 30 34 21 36 32 37 15 25 21 28 8 23 11 13 19 27 15 21 10 18 23 35 28 24 17 11 25 29 33 29 45 27 30 26 24 24 42 15 23 39 16 27 27 25 23 23 24 26 12 24 11 32 27 34 11 26 35 13 22 19 16 18 17 20 39 23 19 22 32 24 24 23 19 37 18 13 23 28 26 23 11 21 35 20 31 25 31 26 26 21 28 20 30 37 18 23 31 29 24 15 5 12 46 14 14 13 28 29 35 22 24 18 22 33 33 9 10 17 13 21 32 7 9 16 26 14 16 24 30 19 34 25 28 15 21 27 19 9 34 26 37 18 29 35 20 32 13 12 21 31 29 34 17 31 13 28 21 29 16 38 25 22 20 34 9 31 19 27 22 23 17 36 19 38 11 26 23 29 24 38 18 7 22 11 29 37 22 34 26 27 19 26 21 24 35 26 21 24 22 19 28 12 14 14 32 29 27 14 19 34 37 14 11 21 8 26 27 27 28 16 26 34 36 41 29 33 20 42 36 27 29 21 7 27 19 20 20 23 15 22 27 35 27 25 16 28 24 27 22 35 26 27 31 24 19 17 21 29 23 34 35 41 21 13 34 25 20 25 19 24 17 39 29 43 18 27 11 27 43 25 22 38 11 24 30 22 36 30 15 22 36 40 27 30 36 28 14 23 35 40 29 28 38 26 24 41 30 18 30 18 16 26 21 25 17 30 31 20 20 30 30 23 24 16 17 19 25 25 31 26 32 20 19 26 26 29 28 20 21 24 20 22 21 35 16 22 28 32 28 28 26 21 10 30 9 9 36 24 14 34 25 26 14 14 21 21 21 36 33 22 23 12 30 22 36 28 41 15 19 33 32 40 25 31 37 18 32 27 9 8 28 26 30 32 13 25 13 30 19 33 27 25 31 23 25 7 21 5 21 24 16 18 26 12 38 27 30 22 30 38 17 16 25 28 28 21 36 25 28 28 21 23 25 30 28 24 23 17 42 11 19 18 11 36 29 24 31 13 40 26 20 10 16 21 33 23 28 14 39 24 25 27 30 36 24 8 21 26 15 19 15 34 21 32 19 32 38 26 14 26 5 31 22 27 10 31 16 41 19 15 25 33 24 20 23 20 25 32 27 21 25 39 38 23 28 25 26 21 13 29 32 39 32 34 24 33 30 19 18 24 22 12 25 26 29 15 20 41 38 36 22 35 24 35 49 38 25 27 24 30 27 28 20 30 20 37 28 24 31 29 29 30 22 25 12 17 17 18 25 17 8 30 35 38 17 23 20 26 30 30 28 21 28 33 17 25 15 20 26 36 19 29 23 22 34 30 23 18 34 34 31 31 7 25 14 25 27 23 36 24 36 31 29 24 15 28 19 19 21 24 31 24 25 39 42 40 29 33 28 17 20 26 31 33 33 23 25 25 37 18 25 39 20 33 27 30 11 36 27 43 18 32 25 17 15 25 29 33 18 26 28 26 13 21 25 18 20 14 23 29 29 19 24 20 26 19 37 44 26 33 13 32 16 25 23 10 24 20 23 24 17 15 14 17 23 33 32 21 27 29 12 28 15 5 35 28 19 15 17 36 20 18 19 33 34 25 29 29 21 43 13 22 16 32 15 15 19 26 34 33 35 22 28 15 16 19 29 17 25 17 18 26 25 36 25 30 21 30 34 16 28 15 24 19 37 27 32 34 20 26 22 33 40 26 40 26 27 24 24 30 17 33 25 34 10 24.876033057851239
34 14 17 40 30 32 21 9 28 19 31 16 35 26 23 18 22 29 18 21 33 40 24 34 19 35 22 14 20 15 23 27 5 27 15 34 17 44 29 23 19 47 34 20 15 24 21 38 22 35 29 27 29 24 25 24 14 19 32 31 19 23 8 27 28 32 11 26 24 16 31 32 18 28 21 25 27 29 41 19 28 23 21 34 21 36 29 36 16 25 16 24 8 22 11 8 19 24 16 19 12 18 24 30 28 19 17 11 23 22 32 25 49 24 26 27 21 26 36 14 22 36 16 23 29 23 23 20 22 22 11 23 13 28 26 28 11 24 32 13 21 22 15 15 18 21 36 21 20 22 30 24 22 25 18 38 23 12 22 30 25 23 12 19 39 21 31 22 29 25 19 20 25 19 27 34 17 20 26 26 24 15 6 16 42 17 13 10 25 28 32 20 23 18 24 28 34 8 10 19 12 24 26 7 9 15 23 16 13 22 34 19 31 23 28 12 25 28 21 7 34 27 34 16 26 31 20 33 11 9 20 30 28 31 16 30 11 25 22 28 19 32 18 18 17 33 8 32 21 27 21 24 18 27 14 40 11 28 22 26 19 36 18 7 17 11 30 35 23 31 27 27 20 27 19 21 35 24 21 24 20 23 22 11 14 13 31 28 26 16 18 35 33 12 11 22 9 24 22 22 22 18 26 31 36 40 24 33 26 38 31 25 32 21 5 22 19 20 25 21 16 22 27 37 24 27 19 24 24 21 22 30 23 27 28 24 15 16 21 27 24 29 36 42 27 13 32 26 21 28 18 21 16 36 28 40 23 26 9 26 42 23 18 37 11 26 29 20 42 27 15 19 36 42 31 28 34 24 13 22 31 38 23 26 32 22 28 37 31 14 32 12 15 26 20 26 17 33 32 22 21 30 29 18 23 17 21 17 25 23 30 28 31 19 18 23 26 29 27 19 22 24 21 22 25 34 17 21 25 34 29 29 23 21 11 29 7 10 34 25 13 32 24 26 15 13 22 19 22 29 26 21 23 13 26 20 35 25 40 15 22 34 29 41 29 27 34 19 30 25 9 8 27 17 28 30 15 23 12 24 19 32 31 25 32 20 30 7 19 5 20 25 15 17 23 10 37 28 29 24 28 38 16 14 24 29 25 21 33 22 21 24 20 21 24 27 26 26 21 18 39 13 17 16 9 31 28 20 32 15 42 22 18 8 16 18 31 21 27 12 43 23 24 26 28 33 23 9 18 24 12 25 15 31 15 35 20 29 29 22 13 20 6 34 20 26 9 32 16 36 23 16 30 29 22 21 25 19 29 28 25 22 24 42 34 20 26 21 24 24 11 27 27 37 29 32 23 38 27 20 22 24 21 10 28 25 29 14 19 40 36 33 22 33 19 36 42 38 25 26 28 31 28 24 21 27 20 35 25 22 31 27 25 25 16 22 14 15 16 20 25 16 9 30 40 35 18 25 15 26 30 32 28 20 29 31 16 25 13 20 27 33 17 31 19 20 30 30 25 21 32 26 31 28 8 25 14 24 28 21 32 22 35 30 29 22 14 33 22 20 19 22 28 25 20 35 42 38 23 32 31 17 20 30 31 32 34 20 17 21 36 16 29 31 21 37 28 24 12 36 31 37 16 33 26 15 14 23 30 35 19 33 25 28 14 21 25 19 25 14 21 27 27 19 23 23 29 17 32 42 25 32 12 29 18 24 23 11 24 19 23 22 18 17 12 15 25 27 31 17 25 29 13 26 12 6 35 23 16 17 19 31 20 20 22 28 31 21 28 28 20 39 12 20 17 33 12 14 20 28 34 31 35 19 29 13 16 18 28 15 26 16 14 23 22 36 24 30 19 30 30 18 23 15 24 23 34 28 29 29 17 20 23 27 38 25 35 25 27 23 23 29 16 34 22 32 8 23.898465171192446
37 13 22 42 21 33 19 10 28 17 23 15 33 26 22 18 22 27 17 19 34 39 20 32 15 32 23 11 20 12 23 27 7 26 13 29 18 43 25 20 15 43 34 18 13 27 19 34 22 36 38 27 34 25 20 22 20 18 25 29 21 24 7 28 28 31 13 25 21 18 34 33 20 28 22 25 27 27 32 15 22 23 20 37 19 37 32 39 19 22 16 21 8 18 11 7 18 22 18 20 14 16 28 27 31 18 19 16 19 22 30 25 50 25 22 26 19 28 33 13 20 37 16 21 27 24 23 18 20 20 9 21 13 24 26 22 15 24 36 14 20 27 13 14 18 20 36 19 20 22 27 25 23 25 18 33 25 13 19 30 24 21 14 19 34 20 32 21 28 26 19 17 22 20 26 27 14 17 24 21 23 15 5 14 39 16 12 13 24 32 32 19 20 15 28 26 39 6 12 21 14 22 22 6 11 14 22 18 12 21 31 19 26 24 26 11 25 28 20 8 31 28 30 14 27 31 17 32 11 10 21 30 26 29 18 25 13 24 25 23 17 30 15 18 18 31 10 34 19 29 20 24 18 28 12 33 13 26 20 22 18 27 18 7 19 11 27 32 29 33 31 25 23 24 18 18 28 21 20 24 21 22 19 11 12 15 30 31 25 21 18 37 37 14 14 19 12 21 24 21 28 17 25 29 34 33 23 31 28 33 30 25 34 21 4 22 21 18 25 22 13 20 28 38 23 22 19 25 28 21 23 28 27 22 23 19 14 17 22 24 22 27 31 38 29 12 33 28 18 24 19 21 13 35 25 36 21 22 8 20 44 22 15 27 12 28 27 21 43 21 16 20 33 38 27 25 30 24 12 25 27 36 22 29 26 21 28 33 29 10 26 13 17 23 21 24 18 33 29 19 17 32 26 17 22 21 21 18 27 26 31 28 31 22 19 21 25 27 28 19 20 31 21 23 21 35 20 21 23 37 35 27 21 22 14 30 8 10 29 27 15 34 27 29 17 12 20 23 22 27 23 20 28 12 27 16 38 26 29 17 17 36 27 41 35 24 30 19 27 27 8 7 30 17 29 23 17 23 15 22 22 31 34 25 29 19 34 7 18 6 22 28 12 15 20 9 38 28 23 25 28 38 16 14 25 28 22 27 30 20 21 20 21 18 25 22 18 28 22 19 39 15 17 14 9 27 27 19 33 19 37 20 16 9 16 14 29 19 27 12 42 22 24 29 26 29 20 10 17 22 10 25 11 31 14 33 19 28 22 19 14 17 8 28 20 27 12 35 16 32 28 17 29 25 27 19 25 18 34 26 19 23 27 37 32 17 27 18 25 25 14 24 24 37 28 27 23 39 27 21 19 22 22 10 24 27 28 16 22 36 35 31 24 29 15 32 39 28 30 25 27 31 26 23 22 26 20 30 26 18 33 24 24 20 14 17 15 16 14 19 28 15 9 26 41 34 20 28 16 27 26 28 26 19 30 28 17 20 14 20 25 25 15 27 17 22 24 27 28 26 26 21 29 20 10 29 16 22 31 18 28 19 30 28 27 18 11 32 21 14 17 17 26 28 19 30 34 40 19 30 29 19 21 30 27 27 34 25 17 21 30 14 29 21 19 33 26 24 12 33 33 28 13 29 22 12 13 23 30 37 23 36 24 22 11 21 26 18 22 15 20 22 24 18 20 28 26 16 32 37 24 32 11 26 17 24 19 9 24 20 26 23 15 19 14 13 21 25 29 17 27 29 12 24 12 8 33 25 12 18 18 26 17 19 23 29 26 18 30 34 24 35 14 18 16 26 14 13 19 29 31 26 34 16 30 20 14 20 26 13 24 17 14 20 21 35 30 26 13 28 31 19 20 14 21 24 31 29 26 27 19 18 17 29 38 27 35 27 22 26 23 28 16 33 19 28 8 23.07556080283353
34 13 19 34 17 28 21 12 29 17 17 10 33 26 23 19 20 26 17 20 36 42 16 27 13 28 19 9 21 12 23 27 12 23 14 30 19 40 24 20 12 31 29 16 14 20 20 33 21 34 36 27 34 24 18 26 20 19 26 30 20 25 8 33 29 33 15 24 19 18 34 30 22 29 24 24 28 27 29 14 22 21 17 31 17 30 31 34 19 21 14 23 9 15 10 11 18 19 18 16 15 15 30 22 30 16 19 19 18 16 31 22 44 21 21 25 20 28 30 15 18 39 13 14 23 25 25 14 21 24 10 24 14 23 28 19 15 27 34 11 19 27 14 15 17 19 36 20 25 22 30 25 25 27 18 32 27 13 20 34 24 19 12 20 40 22 33 23 29 28 16 17 24 19 21 29 13 14 23 23 22 11 4 14 36 14 13 16 23 31 32 18 23 16 26 26 39 5 14 21 9 22 21 9 14 14 18 21 12 16 35 21 25 26 21 10 27 24 20 7 29 31 25 13 32 22 19 31 13 10 21 32 24 28 17 24 13 22 25 21 21 26 14 18 18 27 12 33 21 30 18 22 18 27 10 31 14 29 19 22 18 24 22 7 18 14 25 26 29 29 33 28 26 27 16 17 26 21 18 23 22 24 18 9 12 16 26 35 21 22 21 30 34 15 17 20 15 22 22 23 26 18 20 26 33 30 22 31 26 30 28 25 33 17 4 21 17 21 27 29 15 17 26 39 23 24 17 26 29 19 26 26 23 19 23 21 12 15 25 24 23 23 33 37 31 12 33 30 18 18 15 19 12 31 24 33 23 18 7 17 37 23 13 25 9 25 24 20 42 22 16 21 35 40 25 21 27 21 13 20 24 31 20 27 26 20 30 34 29 11 20 14 19 21 20 25 18 33 27 18 15 32 29 15 20 20 22 20 26 20 28 26 25 21 14 22 25 27 27 20 22 33 21 22 21 31 18 20 20 37 37 31 21 21 15 36 7 10 25 28 16 29 26 33 16 9 22 25 23 27 22 18 26 11 25 16 31 25 22 16 18 32 25 38 34 23 29 22 28 23 9 7 28 18 27 19 18 25 14 19 21 28 33 20 25 11 34 6 16 5 23 29 14 14 21 11 34 27 22 30 23 39 14 16 26 28 18 23 31 18 17 18 22 15 26 20 15 32 21 21 38 16 19 12 9 20 26 18 28 14 33 17 12 7 16 13 29 18 24 12 36 19 20 35 24 26 17 9 22 26 11 20 12 29 13 31 20 22 21 16 14 18 9 22 18 30 11 31 15 31 27 16 33 23 21 13 23 13 31 19 17 25 24 35 30 18 28 16 19 25 16 23 18 30 27 23 20 34 24 20 15 25 21 10 23 22 22 14 21 33 35 26 27 32 15 27 30 28 31 27 28 29 21 16 20 24 27 29 20 17 35 25 24 20 12 16 15 16 12 19 30 14 10 26 34 30 23 27 19 26 29 29 25 20 30 27 17 19 17 22 22 22 14 27 15 22 21 25 29 27 22 20 21 14 4 29 14 17 23 16 26 16 26 29 25 15 12 28 24 17 17 15 21 23 19 30 32 36 16 28 29 19 21 26 22 25 34 22 18 20 25 14 31 20 21 33 23 22 13 31 30 28 10 25 23 10 11 23 28 35 23 41 19 23 10 17 23 18 27 15 17 24 21 18 21 29 28 14 30 35 26 32 9 26 16 24 18 11 25 19 25 22 16 17 15 13 21 26 26 20 22 29 13 30 11 9 33 24 10 15 13 24 16 22 24 30 22 15 29 35 24 35 14 17 18 24 10 11 18 37 30 25 29 14 29 21 13 17 20 13 22 19 14 17 24 35 32 24 13 32 30 20 18 15 21 23 29 32 23 27 19 18 16 27 39 26 35 24 19 23 23 27 19 35 15 28 9 22.219598583234949
35 16 15 29 13 28 20 10 27 15 17 11 32 25 23 21 14 23 16 19 32 43 14 24 15 27 16 8 21 10 21 27 11 21 15 29 18 40 22 19 11 28 22 16 15 17 19 29 17 31 38 21 36 24 19 24 22 18 27 26 19 24 8 28 26 30 14 23 16 20 33 28 25 29 19 20 32 27 31 13 20 20 15 27 18 27 29 35 20 22 13 23 9 14 9 15 18 21 18 19 14 16 30 19 31 16 19 18 17 12 30 23 39 19 18 25 21 29 30 16 15 36 15 11 25 26 29 15 22 23 11 27 20 20 25 18 17 30 28 10 19 29 14 14 18 21 32 22 29 17 31 28 24 22 18 28 26 15 20 30 24 19 9 20 36 22 27 22 27 25 18 17 18 13 16 23 13 11 21 24 19 13 5 13 38 16 12 16 23 31 24 17 26 23 22 27 39 4 16 27 10 20 19 10 18 14 18 21 14 18 24 21 24 25 19 14 30 27 16 7 28 30 21 8 26 16 20 29 13 6 22 33 23 29 19 22 15 20 28 21 22 24 13 20 22 22 12 31 22 25 19 19 17 24 12 26 15 24 18 21 20 22 22 7 19 10 24 22 26 26 34 23 25 27 14 16 26 21 15 23 23 26 15 11 17 17 25 34 19 23 19 27 36 16 20 19 19 21 21 26 27 16 21 23 30 26 19 29 27 27 27 26 28 17 4 23 16 21 25 27 17 17 25 35 23 25 15 21 31 15 30 23 18 18 18 23 10 15 25 20 23 18 28 32 34 14 35 28 18 16 12 17 14 28 24 34 24 15 5 15 34 25 11 20 6 20 19 20 34 19 16 22 36 39 26 21 25 17 12 21 24 28 21 25 23 23 29 31 24 11 20 19 23 23 25 23 19 28 23 14 15 35 22 15 19 17 24 19 31 19 30 22 25 22 15 23 24 26 24 20 18 29 22 23 25 30 19 19 18 34 37 29 18 20 18 35 7 11 28 29 12 27 25 36 17 8 22 24 22 27 22 14 25 12 21 13 27 19 20 15 17 34 24 34 29 21 27 25 26 18 7 8 27 17 25 19 19 26 16 18 20 25 28 20 26 10 28 5 16 6 24 28 12 14 20 13 26 27 20 30 24 36 13 11 22 25 17 19 28 18 18 15 20 12 23 18 11 34 21 21 36 15 17 11 10 19 20 19 26 17 32 13 12 10 19 11 32 17 24 15 34 18 18 29 26 22 15 9 21 23 15 20 14 27 9 29 16 18 22 15 15 17 12 21 17 29 9 32 15 28 28 15 33 22 22 11 22 13 30 17 17 27 23 34 25 18 26 18 20 24 19 23 17 28 25 22 18 31 23 23 21 25 20 10 25 21 23 16 19 28 30 24 27 37 15 24 29 29 31 26 24 25 21 13 17 24 27 24 20 15 34 22 24 19 12 17 16 14 13 20 29 15 13 23 32 28 23 25 20 25 31 28 25 19 32 23 17 19 20 24 20 19 16 27 14 23 17 24 28 28 18 17 18 11 5 31 18 15 20 18 27 15 24 28 21 12 13 26 22 19 19 14 18 21 18 28 28 33 16 33 25 20 17 23 21 25 31 19 20 20 24 13 33 20 21 30 22 19 14 29 27 24 9 27 23 10 10 24 29 35 21 38 18 27 11 19 23 19 24 16 19 25 19 17 25 27 24 17 27 32 26 28 10 26 18 26 18 12 27 20 23 18 15 20 14 12 22 27 24 22 22 28 15 32 9 8 28 27 9 15 14 27 16 17 23 26 17 12 30 37 25 34 14 15 16 21 9 10 18 41 31 27 25 15 33 17 12 13 16 13 24 17 16 16 28 34 29 22 11 30 30 22 18 14 17 26 30 29 22 34 19 18 16 25 36 24 33 24 15 23 21 24 19 34 12 26 8 21.417945690672963
31 18 17 26 12 21 19 10 28 12 16 10 29 23 20 24 11 15 16 17 31 43 12 21 14 23 17 6 23 10 20 29 13 21 15 25 18 42 19 18 12 23 20 16 14 13 19 25 19 24 34 18 32 22 20 23 19 22 22 23 18 25 12 31 28 29 18 20 12 19 36 25 28 28 19 20 35 24 26 11 19 16 12 23 15 23 26 31 18 20 11 23 9 13 7 16 18 21 19 21 15 15 27 16 22 17 20 21 16 10 29 20 35 16 15 24 20 27 26 17 14 30 12 8 28 27 31 15 20 20 13 27 23 20 26 18 14 27 26 9 21 26 12 11 20 26 27 26 26 15 27 31 25 23 17 23 21 15 21 27 25 18 9 19 35 19 23 21 28 20 15 17 14 11 12 19 15 10 20 21 19 14 6 17 34 18 12 18 21 28 21 17 25 23 20 28 36 4 15 25 10 16 17 13 22 14 17 22 13 18 31 21 24 21 14 14 30 22 16 7 25 26 20 8 26 16 22 27 15 7 22 32 18 26 20 24 14 21 24 18 26 18 11 22 16 19 14 29 20 27 19 18 19 18 11 22 14 22 21 17 22 20 20 7 18 10 21 21 27 27 32 21 24 24 13 16 25 20 14 23 21 25 16 11 19 16 24 35 17 22 23 25 33 15 18 19 26 22 25 25 26 17 27 21 25 22 17 29 31 22 28 23 25 15 5 19 14 20 25 25 18 15 22 32 20 27 13 20 26 17 32 22 18 16 18 23 11 15 22 17 24 15 27 30 30 14 31 29 20 15 12 19 16 25 20 32 23 16 5 13 27 26 11 20 7 17 15 21 31 18 17 23 33 35 22 21 21 17 12 20 21 26 16 22 24 25 22 32 24 8 20 19 26 23 22 22 19 28 22 12 13 34 22 10 19 19 26 20 30 17 23 20 25 19 11 21 22 22 22 20 16 29 20 28 26 30 16 18 16 34 36 27 17 18 19 32 10 11 24 26 11 25 24 39 19 8 22 28 19 27 24 17 24 14 22 12 21 19 16 19 16 32 24 31 26 22 24 25 30 17 7 10 26 15 21 19 26 25 13 15 20 24 29 23 23 8 26 5 16 5 25 27 13 13 22 13 22 28 16 33 23 32 15 12 18 25 18 18 27 16 19 14 20 17 23 12 12 37 20 24 33 17 20 12 12 19 22 17 25 17 28 16 15 12 17 11 35 15 23 18 32 19 15 30 23 19 15 9 20 24 17 18 15 20 6 29 16 15 22 12 18 16 10 22 13 27 10 34 16 29 31 13 30 18 24 9 24 12 30 16 17 26 24 35 24 17 25 17 19 19 22 17 16 27 25 19 18 25 23 25 21 23 21 9 29 17 22 12 25 21 25 23 29 32 15 19 24 28 28 26 25 25 21 12 17 25 26 21 15 13 32 19 19 18 12 17 18 12 11 17 22 14 16 18 30 27 23 25 24 24 35 24 22 13 30 17 18 19 22 21 22 17 15 25 14 23 14 23 25 26 17 15 17 9 5 35 16 13 18 19 27 13 22 22 19 11 17 22 23 20 22 15 20 21 20 25 27 29 14 39 24 18 16 23 23 20 33 20 20 17 22 14 30 20 22 28 23 19 16 27 27 23 9 24 25 9 10 23 31 30 20 34 16 26 10 17 20 20 24 20 16 19 18 15 26 26 24 17 20 32 23 24 14 27 18 23 16 9 25 24 22 15 16 17 14 10 20 30 18 23 24 31 18 32 11 4 26 26 10 15 9 27 16 14 24 25 16 11 33 36 23 33 17 14 13 18 9 10 19 37 33 27 16 15 32 20 14 14 15 11 20 17 20 17 31 28 29 16 11 28 28 25 17 14 15 23 29 28 26 38 18 17 16 24 40 26 30 26 16 22 15 20 17 38 10 23 11 20.556080283353013
28 19 17 21 11 20 15 10 30 10 17 10 25 23 20 21 11 12 16 17 30 41 11 19 12 20 14 6 21 10 22 25 18 16 14 24 17 40 16 17 12 20 14 15 14 10 17 24 21 30 38 16 28 19 21 20 20 24 20 21 16 23 11 27 29 24 19 17 11 15 32 22 31 23 18 20 36 26 21 11 16 15 10 19 13 21 23 31 16 21 12 20 8 12 7 17 18 20 20 18 18 14 27 12 20 16 18 24 15 10 28 19 33 15 12 22 20 33 22 14 12 29 13 7 26 27 29 13 18 18 14 23 23 17 22 18 18 28 26 10 22 27 11 9 22 27 24 29 27 13 24 29 21 21 17 20 23 18 21 27 27 19 10 18 32 17 21 21 25 17 16 17 11 9 11 14 15 7 19 25 19 16 8 19 31 17 13 17 17 29 20 17 23 23 19 26 35 4 16 31 10 15 15 12 23 13 16 25 14 21 31 21 22 19 12 15 31 24 14 8 22 23 18 7 22 12 22 27 20 8 21 31 15 23 21 23 15 20 23 16 29 18 9 27 14 14 17 23 20 24 18 18 19 15 13 21 15 18 22 15 22 18 21 8 19 12 19 21 23 29 29 19 20 23 12 15 25 21 11 23 21 25 13 10 23 16 22 31 16 23 24 20 29 16 16 17 25 22 28 24 30 17 25 19 24 24 17 24 33 19 26 19 20 15 6 19 14 20 23 21 16 12 24 29 22 28 9 19 27 16 30 17 16 14 17 24 10 11 21 16 27 15 28 28 31 15 27 23 21 15 9 23 16 24 19 27 21 19 6 10 24 24 9 19 9 13 9 23 28 13 17 20 33 34 23 16 18 14 11 19 18 24 15 19 21 27 20 32 23 7 22 23 26 25 22 23 17 25 20 9 13 35 22 8 19 18 22 24 29 14 21 17 23 17 12 21 23 21 22 20 18 26 17 26 27 25 17 19 11 35 38 25 18 16 21 31 13 10 23 27 12 30 19 40 20 9 18 22 17 27 21 19 21 16 16 10 21 18 13 20 16 32 26 27 19 21 22 24 29 15 8 11 30 17 20 17 22 25 11 13 22 17 26 22 22 6 22 4 17 6 25 26 14 12 20 13 21 27 13 32 18 25 15 15 17 23 18 19 27 19 19 16 17 14 21 12 13 41 17 24 29 19 19 12 15 17 24 15 22 17 20 18 13 12 19 10 28 13 22 17 30 19 13 26 21 17 15 9 20 25 17 22 15 24 5 29 19 13 21 11 17 14 7 19 14 26 12 34 15 23 33 12 26 19 24 7 21 14 29 17 15 25 25 32 23 16 24 18 21 18 27 15 17 24 21 19 19 18 24 24 23 23 18 11 32 12 18 13 28 20 23 22 32 33 18 17 19 21 29 28 26 22 23 9 17 28 23 18 16 12 30 18 16 18 10 16 21 12 13 19 19 12 17 17 28 26 21 22 27 25 35 24 21 14 27 14 20 20 22 17 25 14 18 23 11 25 12 24 25 28 13 15 20 7 5 33 18 12 22 20 22 9 19 17 16 7 16 20 19 18 21 14 18 23 15 23 25 27 15 46 22 18 15 24 21 22 37 23 22 14 22 14 30 16 25 26 24 20 18 23 28 19 8 23 27 8 7 21 25 22 20 36 15 26 12 16 19 19 24 21 19 19 16 13 28 27 25 17 17 27 21 22 14 22 16 22 17 8 25 23 22 13 15 18 13 10 14 29 15 22 24 27 21 26 10 3 25 27 10 16 10 23 20 16 22 22 15 11 31 37 18 27 19 14 16 15 10 10 20 33 31 25 16 16 29 22 17 12 15 11 17 16 21 16 35 25 27 14 10 25 20 25 15 14 12 24 26 27 26 37 17 17 16 25 37 24 28 29 14 21 13 21 17 37 8 22 12 19.71546635182999
23 21 17 15 11 22 14 11 27 9 15 10 25 18 20 21 12 11 11 15 27 36 10 17 10 17 11 5 18 10 22 25 24 16 10 23 19 39 12 17 12 18 12 11 16 11 14 21 20 30 36 14 28 19 21 16 19 20 13 19 15 21 11 23 26 22 22 17 9 13 28 23 33 22 17 18 30 28 19 11 14 17 9 19 15 18 21 32 15 22 10 23 10 12 5 20 16 17 20 20 21 12 26 11 16 16 19 23 13 9 25 20 31 13 14 21 18 31 20 14 7 26 13 5 26 27 28 14 19 17 18 21 23 13 19 15 20 25 25 9 26 26 10 10 19 28 24 32 29 11 22 31 20 19 14 19 24 18 19 28 25 18 15 17 26 20 19 20 23 16 18 15 9 9 11 12 14 6 20 22 19 20 9 17 25 18 18 18 16 27 16 16 23 24 17 28 29 4 16 29 11 17 14 13 28 13 15 24 11 23 31 21 21 18 9 16 32 23 13 9 19 22 14 6 22 11 21 20 21 10 23 26 14 20 22 22 16 16 26 14 27 18 5 28 14 14 17 21 21 18 16 20 18 15 13 20 15 18 21 12 28 17 21 9 19 12 18 20 18 23 26 19 18 25 7 15 26 19 10 22 23 22 12 11 24 18 25 27 13 23 23 17 26 14 13 20 26 19 28 19 34 19 29 18 27 24 17 21 29 16 23 23 18 16 6 23 13 18 24 22 15 11 23 26 19 27 9 18 24 15 24 14 16 16 17 19 9 12 18 13 29 14 24 24 33 16 27 25 21 17 8 28 20 24 20 23 23 22 7 10 18 19 8 17 9 11 9 23 25 12 19 25 35 26 25 12 15 11 11 17 17 24 13 16 18 25 21 27 22 6 23 26 26 25 23 21 21 24 19 9 13 30 16 8 16 18 18 23 30 17 19 18 23 16 10 22 21 20 24 20 16 24 15 26 25 26 20 18 10 34 33 22 19 18 22 28 12 9 18 24 14 34 18 34 26 8 20 21 16 29 21 19 19 17 15 11 17 20 12 19 15 26 21 27 18 18 19 26 25 13 9 12 31 19 19 15 22 24 12 11 18 16 25 21 21 6 23 5 17 7 28 23 15 6 15 15 21 25 11 30 19 22 12 13 15 22 17 23 27 20 19 14 16 12 21 9 13 34 18 20 27 23 20 7 17 18 22 19 22 16 21 19 11 11 17 8 28 13 21 17 29 19 13 26 17 14 17 10 20 28 21 25 17 25 6 27 22 13 18 8 20 12 6 19 13 23 10 28 16 19 31 15 25 17 26 6 21 13 28 20 14 19 23 29 19 14 23 15 22 15 30 14 16 24 22 13 14 16 25 22 25 18 15 11 35 8 16 10 26 18 15 16 31 23 18 15 17 18 24 25 26 23 23 7 19 26 21 18 16 12 29 15 11 17 7 13 28 9 13 19 20 13 16 17 22 21 23 21 24 22 29 18 20 14 20 11 20 19 19 19 25 13 17 22 10 19 13 21 30 28 10 13 19 7 5 31 18 11 22 17 22 6 17 14 14 5 18 15 21 17 17 14 19 23 16 21 27 27 12 46 20 18 12 24 20 22 36 26 19 14 21 16 25 11 29 24 22 20 18 24 23 18 8 23 28 7 7 19 24 20 23 34 13 23 13 15 20 20 20 21 17 18 13 11 24 30 28 15 16 29 18 20 15 25 21 22 20 7 26 23 19 13 21 17 14 12 15 23 14 20 21 21 14 23 13 3 19 29 8 17 9 20 17 17 17 21 10 13 28 33 15 26 21 13 16 14 11 10 16 31 27 21 11 17 23 20 17 11 13 11 17 15 20 15 34 22 24 14 9 20 17 24 12 12 11 21 23 26 24 33 16 17 15 26 39 26 23 28 14 21 12 24 14 30 6 21 13 18.78866587957497
17 20 14 14 10 15 13 13 27 5 10 11 19 17 20 22 8 14 12 14 22 32 8 14 8 15 10 3 18 10 19 24 24 13 12 21 21 30 10 14 11 14 8 8 18 4 11 17 18 22 33 16 25 23 22 16 20 16 12 18 11 20 13 18 25 17 19 13 7 12 24 17 33 17 14 16 25 29 17 9 10 18 8 18 13 16 18 26 15 19 10 21 10 11 6 21 12 18 18 21 20 9 25 8 16 15 19 28 10 11 26 24 28 11 14 20 16 28 18 15 6 25 14 2 23 28 28 11 17 20 20 20 24 10 12 13 19 21 22 8 27 27 9 11 14 24 20 29 27 8 20 27 18 20 14 18 23 17 18 24 25 17 15 16 23 20 16 17 21 12 15 15 8 9 12 10 16 4 17 20 24 21 10 16 24 20 21 20 14 27 14 16 26 26 15 28 26 5 16 28 13 15 12 12 34 11 13 28 10 24 30 19 22 18 8 15 34 23 10 10 21 18 13 7 23 11 19 18 19 11 24 22 16 19 24 17 17 16 25 13 25 12 2 25 14 12 17 20 22 13 15 20 18 13 14 19 13 17 23 12 31 15 22 11 18 13 16 20 16 23 23 17 18 27 8 17 24 17 11 19 21 21 11 15 20 17 23 29 9 24 20 14 25 12 18 22 27 18 25 17 37 22 27 16 26 22 17 22 24 15 19 21 20 12 8 21 17 18 22 18 18 13 22 22 20 20 8 15 25 14 19 13 16 15 14 18 8 11 19 14 28 14 21 22 32 16 23 28 25 19 6 31 20 22 20 20 20 20 7 9 17 17 8 15 9 11 8 19 24 13 18 21 32 18 24 11 15 9 12 17 16 20 13 16 17 22 20 26 20 5 22 23 22 24 18 20 16 25 19 8 13 31 18 6 13 19 21 21 26 19 14 19 19 15 7 23 18 16 26 20 18 22 13 24 25 21 17 17 9 32 28 21 16 16 20 25 14 8 18 25 16 32 17 33 25 6 20 24 15 27 22 18 17 16 11 11 20 18 10 15 11 28 23 25 20 18 19 22 22 11 11 12 30 13 17 12 21 21 12 9 16 15 23 20 17 4 21 4 17 7 27 19 17 6 13 16 17 25 9 27 17 18 12 14 14 17 14 26 26 21 18 11 13 15 21 7 14 29 16 21 25 26 21 7 16 17 22 17 19 14 16 16 11 12 19 9 26 13 19 15 24 20 15 25 14 12 18 10 18 28 19 25 17 23 5 27 21 11 14 9 16 10 7 20 11 22 10 27 16 15 25 14 23 16 25 6 16 16 29 20 12 18 24 28 16 15 18 14 23 15 31 11 14 21 20 13 16 16 25 25 30 21 15 10 37 10 13 10 27 12 13 15 28 24 18 12 13 15 23 25 22 23 21 7 18 26 19 18 15 9 27 16 10 15 7 12 26 9 14 20 20 9 17 16 19 17 23 15 21 21 28 15 19 11 23 8 20 18 19 19 22 12 19 23 9 13 13 19 28 27 11 10 21 7 5 31 17 9 22 18 18 4 14 14 12 4 17 12 19 12 16 12 18 23 13 21 26 21 8 43 20 24 9 20 14 20 29 23 21 12 19 16 25 9 27 21 18 17 21 21 20 17 5 20 32 8 6 17 24 19 24 31 10 20 11 17 18 18 19 21 15 17 12 11 25 33 28 12 15 26 15 18 15 30 22 21 24 6 26 22 19 12 25 17 14 12 16 21 12 22 20 19 12 26 16 3 18 29 10 20 8 17 16 22 18 24 7 10 27 29 16 20 22 13 16 15 10 10 12 28 28 19 10 18 23 25 20 12 11 11 17 14 18 17 33 20 24 12 9 17 15 18 9 12 12 18 24 24 21 33 16 17 12 29 37 26 19 21 11 22 10 29 13 31 4 19 11 17.728453364817
12 19 13 14 10 9 12 15 25 4 13 11 15 17 19 21 7 13 10 13 25 27 6 11 7 12 11 2 16 9 15 21 23 11 16 24 18 26 9 13 10 11 7 10 19 4 10 18 20 19 33 12 25 25 24 16 20 16 11 15 10 19 12 16 21 14 16 13 5 12 23 16 34 15 14 16 24 30 13 8 9 13 7 13 16 13 15 21 16 18 12 22 9 10 6 23 11 18 18 19 23 8 22 5 11 13 19 29 10 10 21 22 25 9 9 14 12 31 17 11 4 23 9 2 19 24 33 7 14 19 20 19 21 8 11 11 19 18 21 6 27 28 10 11 14 23 20 28 26 8 18 28 15 18 17 16 24 14 16 22 27 15 17 15 20 15 15 15 20 10 14 15 7 7 12 8 17 4 15 17 21 16 11 18 23 20 21 19 12 27 12 15 27 28 15 27 27 3 16 21 13 15 11 12 37 12 12 25 9 25 27 17 17 19 5 13 33 22 9 12 19 18 10 8 19 9 19 18 23 14 24 19 11 19 29 17 19 16 24 12 25 12 1 24 12 11 15 18 19 14 11 21 16 13 12 18 15 16 23 12 29 15 21 12 18 14 14 17 15 22 18 19 19 24 8 15 22 17 11 17 23 21 12 14 18 17 22 28 8 26 18 12 24 12 18 23 25 18 28 13 34 25 25 14 22 18 16 17 26 12 16 20 17 11 7 19 15 16 23 18 19 14 18 20 21 20 9 16 24 14 14 13 17 12 11 21 6 11 20 13 23 14 16 18 27 19 18 26 23 20 4 35 19 19 17 17 21 17 11 9 15 17 6 16 9 10 6 19 19 14 19 19 25 15 25 10 15 7 12 15 15 21 10 11 15 16 20 22 19 4 22 22 18 24 18 21 16 23 20 8 13 30 16 7 11 20 23 20 22 21 13 19 18 12 6 25 16 12 27 19 16 20 12 19 25 18 18 18 7 32 27 20 14 13 20 22 14 9 17 21 19 37 16 31 25 8 18 25 12 21 18 16 16 16 11 10 17 17 9 17 9 24 25 25 21 19 16 22 20 11 13 13 30 11 14 12 21 17 11 8 18 16 22 19 13 2 19 4 16 7 25 16 16 6 10 17 16 24 8 26 16 18 15 12 11 16 12 24 19 20 18 10 13 17 20 5 13 26 15 20 23 22 24 7 14 15 19 14 18 12 15 16 10 16 19 12 22 11 15 16 23 19 13 26 11 14 17 10 18 26 20 26 19 19 5 25 24 11 15 9 14 9 8 20 9 27 8 25 18 14 21 14 23 17 24 4 16 14 25 17 12 17 26 26 13 16 14 15 21 14 32 10 11 23 18 13 18 16 21 23 31 17 20 10 37 10 10 11 26 13 13 16 25 22 21 10 9 15 20 22 23 24 22 7 21 24 15 17 14 9 26 16 8 15 8 12 28 6 15 19 22 10 12 13 19 15 23 14 19 21 26 11 18 10 20 8 16 17 16 22 25 12 20 22 8 13 13 16 28 27 9 10 22 6 4 29 18 9 23 14 16 4 12 14 11 4 16 10 17 9 14 10 15 21 17 19 23 16 8 44 19 21 9 21 15 18 28 24 24 11 18 18 24 9 27 18 15 20 25 20 18 13 3 17 36 9 6 16 21 14 21 30 8 18 11 14 20 16 20 19 15 15 12 9 24 39 25 12 13 24 15 16 17 30 21 18 24 7 28 25 18 12 27 16 12 11 19 20 10 23 22 19 10 24 14 3 16 28 10 23 8 15 16 23 17 19 7 10 23 25 12 18 20 13 14 14 11 12 13 27 30 15 9 17 21 21 19 10 8 12 17 17 17 17 31 16 21 11 9 15 12 19 10 11 14 19 24 24 18 29 17 15 7 29 28 24 17 20 11 24 8 29 12 26 3 19 10 16.791027154663519
10 20 13 12 10 10 12 17 20 3 10 13 14 18 17 17 8 11 9 13 22 25 5 11 7 8 10 2 20 8 13 17 25 11 18 22 16 22 8 11 11 11 6 9 21 4 12 19 19 19 28 9 19 28 22 15 19 15 10 15 8 20 12 14 18 13 14 13 4 12 20 16 26 13 12 15 21 25 13 5 8 14 7 13 13 12 16 18 15 17 12 19 7 11 6 29 9 19 18 19 22 6 18 3 11 13 15 32 11 9 18 22 22 7 9 15 8 32 16 8 4 20 9 1 19 24 29 5 14 20 19 21 21 8 10 10 20 15 17 7 21 32 12 12 10 22 21 27 25 6 16 25 12 16 14 14 22 13 16 22 26 14 23 13 18 12 16 11 17 10 14 14 7 4 12 7 17 3 12 15 16 17 13 22 21 20 24 18 13 25 12 14 28 30 13 22 26 6 13 18 14 13 11 18 36 11 10 27 8 23 26 15 18 18 3 13 26 22 9 15 21 15 8 10 17 8 18 17 23 16 23 16 11 15 29 15 19 12 24 11 23 10 1 22 10 9 14 15 20 13 14 23 17 11 11 16 15 13 23 10 28 18 20 13 17 15 13 13 13 19 14 21 18 23 8 15 18 14 10 23 23 20 14 15 16 18 20 25 8 25 16 11 26 11 20 24 22 18 28 8 35 26 28 13 18 16 13 12 24 9 14 22 15 10 6 20 13 16 19 21 18 13 17 16 14 16 8 16 25 14 13 11 20 12 10 20 5 10 21 11 23 10 17 19 23 19 19 25 24 18 4 30 17 15 15 15 18 16 12 8 13 17 5 14 10 9 5 19 16 17 22 15 26 9 23 10 15 7 12 13 12 19 10 10 10 14 18 22 15 3 19 24 19 21 13 19 16 21 19 7 12 30 16 3 12 18 21 20 21 21 11 16 17 10 6 21 15 10 27 12 13 18 10 19 29 15 14 18 4 30 26 17 14 13 25 19 15 11 17 18 20 35 15 30 25 8 18 22 10 17 16 15 14 16 11 6 14 16 8 18 8 23 23 23 20 19 17 23 17 10 13 15 29 11 14 13 19 14 11 6 17 15 19 17 11 2 13 4 17 5 23 19 14 5 10 18 15 24 7 25 17 15 17 9 9 15 12 22 17 24 16 8 11 16 19 3 13 23 15 17 20 22 23 6 12 12 19 15 13 9 13 18 12 16 21 13 19 8 14 15 23 19 12 17 9 14 19 11 17 24 19 30 18 16 5 22 29 10 13 9 15 9 12 20 8 26 8 22 14 12 20 13 23 17 21 4 14 15 23 17 11 19 25 25 11 16 10 14 18 16 34 10 10 23 17 15 15 16 21 25 29 17 17 10 35 10 9 8 29 15 11 15 20 23 17 8 5 17 17 18 23 21 22 7 19 18 15 15 13 8 27 17 8 12 10 10 27 7 18 18 19 10 14 18 18 13 25 12 16 19 26 7 16 10 16 5 17 15 13 19 26 12 19 19 6 12 13 10 31 26 8 9 20 4 4 27 17 8 22 12 14 3 12 10 10 3 17 9 17 9 15 11 13 19 21 18 22 13 8 40 15 21 8 19 12 20 29 23 23 10 15 20 22 5 26 16 10 21 29 20 18 12 3 18 35 11 6 15 20 12 18 30 7 15 12 13 17 16 19 15 16 14 8 9 22 38 25 14 9 21 12 14 19 30 26 18 24 10 25 27 17 13 27 15 12 12 15 19 10 23 18 19 9 19 16 4 12 26 6 23 9 11 16 23 15 18 7 10 20 20 11 13 21 14 12 12 9 15 11 23 31 17 9 16 19 20 17 12 7 11 15 17 20 16 29 15 18 9 8 15 10 19 7 15 13 17 18 24 18 24 19 17 5 28 25 22 15 17 10 21 9 28 13 24 3 18 8 15.838252656434476
10 17 14 10 9 11 11 19 20 3 7 14 12 15 14 20 7 12 11 14 19 22 5 11 6 8 8 2 20 8 11 13 28 9 21 18 15 18 6 9 9 10 5 8 16 3 10 16 20 17 30 8 16 27 21 13 19 12 9 13 8 21 10 12 18 12 12 10 4 12 17 14 29 11 13 13 18 22 10 4 4 12 7 11 13 11 13 18 13 16 12 17 6 10 5 28 8 19 19 22 20 4 15 3 9 13 15 30 13 8 18 25 21 6 7 15 8 35 16 12 4 19 8 1 18 25 24 5 12 23 16 20 18 8 9 9 18 12 16 4 20 33 10 16 10 22 20 26 23 6 16 22 8 12 15 13 19 11 15 22 25 12 20 12 14 11 17 8 17 11 12 13 7 2 12 7 16 3 12 13 18 14 16 26 16 20 25 19 13 25 10 14 26 28 13 17 22 7 15 14 12 14 7 18 32 10 8 26 7 20 25 14 16 16 3 8 22 18 9 13 20 13 8 14 16 8 15 17 21 19 24 16 10 14 30 14 20 9 20 10 18 8 0 22 10 8 16 16 21 12 14 19 15 11 12 15 14 11 22 7 26 17 19 14 14 16 13 11 13 17 14 17 18 19 6 19 18 12 10 20 21 23 11 16 16 15 19 23 6 23 14 11 21 9 18 26 23 17 23 7 38 23 25 14 15 14 12 11 23 6 12 20 12 10 7 20 12 16 19 18 16 12 16 17 15 15 8 15 24 16 13 11 19 13 7 16 5 8 22 11 27 9 12 15 18 18 17 24 21 18 3 30 16 14 14 13 20 16 13 7 13 17 7 15 12 9 5 17 14 18 19 14 23 7 23 9 14 7 12 12 13 18 8 9 9 11 15 16 13 3 16 25 18 19 15 20 15 20 20 7 11 23 14 2 14 17 23 19 21 18 6 16 17 12 5 25 11 11 25 12 12 15 8 20 29 13 15 19 4 29 25 15 13 13 20 16 14 15 15 16 26 31 11 30 23 8 17 20 8 14 13 14 11 16 11 4 14 16 4 21 9 20 18 21 17 18 19 23 14 10 15 16 26 12 14 8 20 12 10 6 16 14 14 13 10 2 15 6 13 7 24 23 13 6 10 14 14 26 5 28 19 13 16 11 7 13 11 24 18 22 14 7 8 15 18 3 11 17 17 17 18 23 27 6 12 11 18 16 10 8 13 18 12 15 23 15 15 5 14 13 21 19 11 15 8 13 19 9 16 25 18 24 18 14 5 21 31 10 9 8 13 11 15 17 7 28 8 20 12 11 19 10 22 16 20 3 12 14 26 17 11 19 24 22 10 14 8 14 17 15 30 9 10 24 14 14 12 13 17 22 27 16 14 8 33 13 7 11 28 12 11 12 20 22 16 7 5 13 17 13 22 18 21 9 20 17 14 12 12 9 27 20 6 10 10 8 29 8 15 18 18 10 13 21 18 10 24 12 18 17 26 5 16 10 20 5 15 15 12 20 21 9 17 19 5 9 14 9 31 21 10 7 18 4 5 29 15 6 19 15 13 3 12 9 8 3 14 9 17 6 15 10 13 14 22 16 22 10 8 33 13 21 7 18 12 18 25 23 22 11 13 23 22 5 28 17 9 20 34 20 20 10 2 18 36 8 7 12 19 7 17 33 8 11 13 12 17 13 16 18 15 13 8 8 20 35 26 12 8 21 11 13 16 23 26 18 22 13 24 29 14 11 27 17 11 12 15 16 9 23 19 18 10 21 16 6 9 25 6 23 6 8 16 21 18 17 6 7 15 20 11 12 26 14 14 13 9 16 7 21 23 16 8 11 17 15 17 16 7 11 13 17 21 14 26 12 16 8 9 13 11 18 6 15 13 15 18 23 16 19 22 13 6 23 23 23 12 16 8 21 7 26 15 21 2 16 8 14.933884297520662
12 20 15 9 8 11 13 15 19 3 6 15 12 12 13 19 6 13 11 10 17 19 5 10 6 8 6 2 22 8 8 11 30 9 24 15 17 14 6 9 11 8 3 6 19 2 13 14 18 17 29 7 15 25 17 13 20 11 9 13 7 25 10 13 17 11 11 11 4 13 13 11 25 9 15 11 18 23 9 4 4 9 7 9 12 12 14 18 13 17 12 15 7 10 6 29 8 17 20 22 24 4 14 3 9 10 19 28 12 7 19 26 17 6 7 12 4 32 15 13 4 15 9 1 18 23 28 5 9 23 14 18 14 7 7 6 20 12 16 5 19 32 12 14 11 19 20 25 21 5 15 23 7 10 17 10 18 13 14 20 23 12 23 12 14 10 17 8 16 8 12 9 5 2 10 5 16 3 9 13 17 14 18 26 14 21 26 19 16 24 8 14 21 23 11 15 20 11 12 14 13 9 5 15 30 11 6 27 5 18 24 13 15 16 3 8 20 16 7 14 17 13 7 15 15 7 16 13 23 19 22 20 11 12 29 12 20 10 20 10 17 7 0 22 8 7 20 14 20 9 17 17 12 8 9 10 10 11 23 7 27 15 19 14 13 13 13 9 12 16 12 15 19 20 8 19 17 11 9 18 16 23 11 12 16 15 18 23 5 22 17 10 15 9 17 29 22 14 17 7 36 22 25 14 14 11 11 10 23 6 12 20 10 10 7 21 12 16 20 16 18 11 14 17 17 13 7 13 21 14 11 10 21 11 7 15 6 8 20 9 27 9 11 14 13 18 16 20 21 22 3 27 18 16 14 13 23 13 13 5 11 15 7 15 12 9 5 18 11 12 20 13 20 6 22 9 14 6 10 11 10 15 7 7 8 10 14 13 15 2 16 23 19 18 15 19 17 18 18 6 13 21 14 1 12 17 26 22 18 16 6 13 16 8 5 26 8 9 23 12 11 15 8 18 25 12 14 17 5 27 19 14 10 13 17 15 14 18 11 14 23 33 10 26 24 8 14 20 8 11 13 13 9 16 12 2 15 15 4 23 7 17 19 19 14 18 20 22 10 10 15 20 23 13 13 7 20 12 8 5 10 11 12 11 8 2 14 5 14 7 23 23 11 6 7 16 12 26 5 29 16 12 17 10 5 12 8 22 17 19 11 6 6 14 15 2 9 15 17 14 17 23 23 4 14 11 17 16 7 8 12 20 13 14 24 14 15 4 12 12 17 19 15 14 8 11 19 9 14 22 18 23 17 11 4 19 30 13 7 8 13 14 18 14 8 29 5 18 11 8 16 9 19 16 21 1 12 14 22 14 12 19 20 20 8 15 4 17 19 14 30 10 10 19 15 12 9 14 15 21 24 16 12 10 31 13 7 12 30 10 7 12 15 23 14 6 5 11 15 11 23 16 17 10 17 17 11 11 11 11 22 18 3 9 8 6 31 8 15 19 19 7 12 15 15 10 21 13 18 12 23 5 16 11 21 4 17 17 8 20 19 9 14 14 4 10 13 9 29 23 10 4 16 4 6 26 17 6 14 12 10 3 12 8 7 3 16 8 16 4 13 10 12 11 23 17 20 8 8 33 10 18 7 16 11 20 20 25 22 11 13 24 21 5 24 18 10 18 35 15 19 8 2 17 39 10 6 10 15 7 15 30 7 10 13 14 12 11 15 18 10 13 8 9 18 31 22 12 8 20 10 11 13 21 24 19 22 13 20 30 13 11 24 17 15 11 16 15 8 23 16 14 8 19 17 5 9 21 6 19 4 8 13 18 21 12 4 6 11 20 10 11 24 15 16 13 10 16 7 21 20 15 7 9 16 18 18 14 6 10 14 15 17 10 26 10 15 8 9 15 9 16 5 16 15 11 15 18 16 17 19 11 7 19 20 19 8 14 7 17 7 26 18 21 2 16 7 14.061393152302243
10 21 18 8 5 11 12 15 15 3 5 12 13 8 13 18 6 13 10 10 13 19 5 9 5 7 5 2 25 8 6 8 26 9 26 11 14 15 5 7 10 8 3 6 17 2 12 13 24 16 25 4 12 24 19 10 21 11 11 12 6 26 10 12 17 10 15 9 4 10 10 8 27 8 15 11 19 21 9 4 4 12 6 9 9 12 12 18 9 15 11 14 7 9 6 30 7 16 20 22 28 4 14 3 8 7 16 27 13 7 16 23 16 4 7 11 4 29 12 12 2 14 10 1 14 22 23 4 9 25 12 17 18 6 6 6 19 9 13 5 20 25 14 15 10 17 19 23 21 5 12 20 4 10 19 7 14 11 17 17 21 12 22 14 12 10 19 7 13 7 9 8 5 2 8 5 19 2 9 9 16 14 22 30 13 21 27 18 15 20 6 11 22 19 9 12 16 10 10 10 11 9 5 16 29 12 4 23 5 16 21 11 15 14 3 8 21 15 7 16 15 13 7 19 11 7 16 10 20 16 20 17 10 12 29 9 18 8 18 8 18 5 0 19 6 4 18 14 18 8 17 16 10 8 10 7 10 11 20 6 20 13 19 17 15 13 11 7 11 13 10 14 22 22 9 17 11 9 9 14 14 21 13 14 14 15 17 24 5 22 18 8 14 9 12 29 22 15 10 6 34 18 24 14 14 5 8 10 23 6 10 22 9 8 7 18 12 13 23 13 16 12 12 13 16 13 5 12 16 14 8 11 19 9 6 16 7 8 17 7 29 6 11 13 10 16 14 15 17 19 1 26 19 15 13 13 21 15 13 5 10 15 7 15 14 8 5 20 9 12 17 15 20 6 22 7 14 4 9 8 9 14 5 7 8 10 11 12 13 1 15 24 18 17 14 17 14 15 18 4 13 22 13 1 12 16 27 22 21 15 6 12 15 7 5 19 9 7 21 12 11 13 8 20 21 12 12 17 4 24 15 13 10 13 15 12 17 18 9 13 24 30 12 23 19 9 11 18 8 12 12 13 10 14 10 2 16 19 3 20 6 16 14 17 15 14 16 21 9 11 16 22 28 14 8 5 20 11 8 4 11 13 11 8 8 2 16 3 15 9 24 21 12 5 7 15 13 25 2 30 15 9 20 13 5 11 6 20 15 20 12 6 7 12 14 2 9 14 16 12 17 25 21 4 16 9 18 13 6 9 11 22 14 14 23 13 15 4 11 11 14 18 15 14 9 5 17 10 15 21 20 21 17 8 3 17 27 11 4 9 16 11 18 12 8 23 6 18 12 5 16 7 20 17 20 1 13 14 22 11 12 18 16 18 5 14 3 20 18 13 32 10 10 18 15 10 10 13 11 21 23 18 12 12 25 12 5 12 33 8 8 11 13 20 14 5 3 11 15 10 20 14 16 11 15 15 13 8 11 13 18 20 2 9 8 6 27 9 18 19 18 9 12 15 14 9 20 17 14 10 21 5 17 12 19 4 18 16 8 16 18 8 13 14 4 10 8 8 25 21 9 4 15 4 5 25 16 5 15 11 8 3 8 8 5 2 16 7 17 2 13 7 12 10 20 15 17 6 5 29 9 13 7 16 10 20 19 24 16 10 10 24 21 5 25 20 12 13 36 12 20 7 1 18 35 12 6 9 13 7 18 29 5 8 13 14 10 8 18 16 7 12 7 9 17 31 19 11 7 17 11 10 10 21 28 15 21 15 19 31 12 10 25 13 13 15 17 12 7 25 16 12 9 18 17 7 6 19 5 17 4 8 14 17 23 11 4 5 12 18 9 8 26 13 14 11 8 15 7 21 18 10 6 10 17 15 19 11 6 9 16 14 13 9 19 8 10 8 10 17 7 16 6 14 18 12 12 16 13 16 18 10 9 17 19 14 8 13 7 16 7 24 18 18 2 13 8 13.207792207792208
10 22 18 7 3 10 13 10 16 2 4 12 10 7 13 17 7 14 7 8 13 12 5 8 4 6 4 2 22 7 6 5 23 9 28 10 14 13 4 6 7 7 2 5 24 2 11 10 26 12 19 3 11 22 21 9 22 12 14 11 4 25 11 11 15 10 16 8 4 13 10 7 29 7 12 9 17 18 6 4 4 12 6 8 10 11 8 15 10 10 11 15 8 7 7 31 5 12 19 14 28 3 15 3 7 7 20 24 14 5 17 21 16 3 7 9 3 21 12 10 2 14 14 1 12 20 22 3 9 24 12 16 18 5 5 5 18 10 8 6 16 25 15 15 6 17 17 23 19 5 10 21 4 7 16 6 15 8 18 16 16 12 24 14 12 11 14 7 10 6 7 5 5 2 7 4 18 2 9 8 14 11 20 31 10 25 29 17 14 21 3 10 22 19 7 11 12 7 8 9 10 7 4 15 32 18 4 20 4 14 16 10 13 11 3 9 17 15 8 14 14 12 7 20 9 6 17 10 23 17 18 15 9 13 24 9 19 8 16 8 18 5 0 18 5 3 17 12 16 7 16 13 12 7 10 7 10 14 20 5 19 11 16 14 10 16 10 6 10 11 9 12 22 19 8 14 11 8 8 14 14 20 15 13 12 16 13 23 5 20 18 6 12 10 12 27 22 16 9 5 31 14 25 12 13 3 7 9 27 6 9 20 8 7 7 16 12 12 21 15 17 11 11 10 19 12 4 12 16 11 6 7 18 8 6 17 11 6 19 7 32 3 11 13 10 13 14 15 15 19 0 23 16 12 11 12 18 15 10 5 12 10 10 17 13 8 3 20 7 9 18 15 22 6 18 7 12 2 8 7 9 13 4 6 8 8 12 10 11 1 12 21 20 15 14 13 13 14 16 4 11 21 15 1 12 18 27 18 24 14 5 9 15 4 3 20 8 7 19 12 11 12 8 21 19 11 9 16 3 23 15 11 11 13 14 9 16 21 8 11 28 29 9 25 19 7 11 16 7 10 11 16 10 12 11 1 18 19 3 20 6 15 12 17 12 11 16 20 9 12 16 23 29 13 6 4 13 9 8 4 11 11 11 8 9 2 17 5 14 9 20 20 13 6 7 17 14 25 2 28 15 8 18 11 5 11 5 18 14 22 14 5 5 11 13 2 8 11 16 13 17 24 20 3 15 4 15 11 6 8 11 27 15 12 22 14 16 3 8 12 12 12 19 11 10 4 18 10 18 22 16 20 13 7 2 15 26 14 4 8 13 12 21 9 8 21 7 18 11 5 17 6 19 13 16 1 11 14 21 11 13 19 15 16 4 13 3 20 16 12 34 13 9 17 13 7 9 9 11 19 26 21 10 14 22 15 4 11 27 7 6 12 10 17 17 4 3 12 16 9 17 12 15 10 14 17 15 6 11 11 18 20 2 7 9 5 27 8 18 16 15 10 14 16 12 10 19 14 16 10 19 4 15 15 18 2 18 14 8 13 17 8 12 13 3 10 8 8 22 21 8 4 13 4 6 25 17 5 15 11 8 3 7 8 4 2 15 6 20 2 12 6 12 9 20 7 12 5 5 27 8 11 6 17 10 24 14 29 13 11 8 28 21 5 24 20 12 13 34 10 18 5 1 18 34 14 7 8 12 7 17 26 4 10 12 13 10 9 17 16 8 12 7 9 17 25 15 11 6 15 9 9 11 18 33 13 22 16 20 29 10 7 27 14 14 16 19 11 7 23 15 9 8 14 14 10 5 17 5 17 4 8 14 16 24 9 2 5 10 15 9 6 21 12 15 12 8 14 7 19 15 9 6 11 15 15 18 11 6 10 13 13 13 8 18 8 10 9 10 15 7 15 5 13 18 9 13 12 11 12 14 9 11 16 17 14 8 11 7 13 8 21 18 19 1 10 9 12.47107438016529
10 24 20 6 3 8 13 10 13 1 5 10 9 6 11 15 8 11 4 8 10 10 5 7 4 6 3 1 21 6 4 5 22 6 30 10 11 10 2 5 7 7 2 5 23 2 10 8 32 13 14 3 11 22 22 9 19 11 14 11 5 24 11 12 15 9 20 6 3 14 9 6 22 6 9 7 15 18 4 3 3 11 6 8 7 12 7 15 9 12 12 14 8 7 8 27 5 8 14 15 32 3 14 2 7 5 21 24 15 3 14 18 15 3 7 7 2 17 10 12 1 12 12 1 11 18 22 2 8 21 13 14 20 5 4 4 16 8 8 6 15 27 18 10 5 17 16 21 17 4 9 23 4 7 14 6 14 10 20 13 15 9 20 15 13 10 13 6 10 3 7 5 4 2 7 3 18 1 9 6 11 10 21 28 8 27 27 20 14 20 3 10 19 17 7 10 10 13 8 9 9 7 4 15 32 17 3 21 4 11 15 8 10 10 3 8 16 14 8 14 11 9 6 19 8 3 20 10 24 17 18 14 6 11 24 9 23 9 14 6 22 5 0 20 3 3 17 12 15 4 15 12 15 7 12 6 9 14 21 5 17 10 16 13 11 16 8 6 9 9 8 11 24 19 7 14 9 8 7 12 11 21 15 13 11 15 8 21 4 20 14 6 10 10 9 22 22 12 8 7 26 11 26 11 13 2 5 6 26 5 7 14 9 8 10 12 11 11 18 15 17 11 10 8 19 8 3 10 14 12 6 6 16 6 5 13 13 6 18 6 31 2 7 13 9 10 13 15 13 20 0 19 18 9 11 11 18 17 10 4 10 12 9 15 12 6 3 20 5 8 16 15 20 6 14 6 10 1 9 7 7 10 4 6 5 5 9 9 11 1 10 20 21 14 15 10 12 15 17 4 13 20 14 1 14 14 21 18 27 14 5 9 12 4 1 14 7 5 14 12 11 10 7 21 18 10 9 17 3 21 14 7 8 15 13 6 19 25 6 8 32 23 8 24 18 6 11 14 6 12 11 15 9 10 9 1 18 20 3 19 4 12 10 14 11 8 15 17 7 11 22 23 25 12 5 4 13 11 7 4 8 11 8 7 8 2 16 4 16 10 17 18 11 6 4 15 13 25 2 28 11 7 15 12 2 10 5 18 14 22 14 4 6 10 10 2 7 8 14 13 14 22 24 3 16 3 15 9 6 6 10 21 15 14 22 12 16 1 6 14 10 10 19 11 10 4 18 12 18 21 14 18 12 6 2 12 24 13 3 5 13 15 26 10 8 18 6 18 12 5 17 4 16 10 14 1 11 14 21 11 11 15 10 12 4 14 3 22 16 8 27 11 5 17 11 6 9 10 10 19 22 19 8 14 22 12 4 10 24 6 5 13 9 13 18 4 1 11 14 7 16 10 13 10 12 18 13 4 12 10 14 19 2 5 8 4 26 5 17 16 16 14 11 16 14 7 20 14 14 6 19 4 14 16 17 2 16 15 7 15 17 7 12 11 3 11 7 8 24 17 7 3 11 4 4 28 16 4 15 10 8 2 7 6 4 1 15 5 23 2 11 6 13 7 18 7 8 4 5 27 7 10 6 14 11 20 14 27 13 11 6 29 22 5 23 18 10 12 26 10 17 4 1 19 31 12 4 8 11 7 15 24 4 8 11 11 8 8 16 15 7 8 6 10 14 26 15 10 3 13 10 9 12 18 35 12 17 15 18 30 9 6 26 11 16 18 18 10 4 23 16 8 7 14 13 11 4 14 4 18 5 5 11 16 25 8 2 5 9 15 10 5 20 15 15 10 8 17 4 19 14 9 5 10 11 17 19 11 7 10 11 11 12 7 18 8 7 9 12 11 6 17 4 14 16 8 12 10 11 9 15 10 12 13 15 16 7 11 7 12 10 22 17 17 0 10 11 11.667060212514757
10 18 18 6 2 8 10 13 16 1 6 10 7 5 10 13 10 11 4 6 8 9 3 7 5 5 3 1 18 6 4 6 18 6 30 10 10 8 2 4 5 6 2 4 23 1 12 6 30 11 13 2 9 21 18 10 16 10 15 11 5 22 11 12 13 5 22 6 3 9 8 6 19 5 8 5 13 15 3 2 3 11 6 7 6 10 5 14 9 12 11 12 11 9 7 25 3 8 14 17 30 2 12 2 6 5 19 24 14 3 12 14 11 3 6 7 2 12 10 12 1 10 10 1 10 15 21 2 7 19 13 14 23 4 3 4 12 7 7 4 16 24 13 9 5 15 13 21 18 3 7 20 3 6 13 6 13 10 18 14 10 9 18 15 11 10 12 6 10 3 5 3 3 2 6 3 17 1 9 6 13 11 24 26 6 22 25 24 13 19 2 11 16 18 6 9 9 13 9 8 9 9 4 15 31 14 3 19 4 11 10 5 6 10 2 8 13 11 11 15 10 8 5 17 7 3 16 9 24 15 16 13 8 10 22 6 27 10 12 6 22 4 0 19 3 2 16 11 13 4 15 10 16 6 11 5 9 14 19 5 17 9 15 9 9 16 9 6 8 10 7 10 19 15 7 12 11 7 6 11 10 21 13 12 9 14 6 20 3 17 15 2 8 9 8 22 23 14 6 7 28 13 23 6 13 2 5 5 27 4 6 12 10 9 13 12 11 11 17 13 15 9 9 8 20 7 3 10 13 13 3 6 15 5 5 11 10 5 15 5 32 1 6 12 7 13 12 16 13 22 0 13 20 11 10 9 18 14 10 3 9 15 8 12 14 5 3 20 4 6 15 13 14 6 11 6 9 0 11 5 6 9 3 6 5 5 8 9 9 1 11 19 22 12 18 10 10 14 17 4 12 20 14 1 12 13 16 19 26 11 6 9 10 4 0 14 6 3 11 10 12 8 7 19 19 10 7 15 3 19 15 4 7 14 11 5 17 22 5 7 37 22 6 23 16 5 11 14 5 14 10 14 8 11 8 1 16 18 3 18 4 12 8 9 10 7 11 15 5 9 25 28 25 12 5 4 15 11 7 4 9 11 7 5 9 2 16 7 21 9 12 16 12 6 4 17 10 27 2 28 9 7 14 15 1 9 5 15 12 17 13 4 4 11 10 2 7 6 13 10 15 20 23 3 19 3 14 9 6 5 10 19 15 14 20 16 14 1 6 16 9 10 18 11 11 2 19 13 19 22 17 14 14 6 1 10 17 10 3 5 12 10 26 9 5 16 6 15 11 4 20 2 14 7 11 0 10 11 17 11 13 14 9 9 2 11 2 23 17 9 24 10 5 15 11 5 8 9 10 18 23 20 4 14 23 12 3 9 22 6 4 12 8 12 19 4 1 8 11 8 16 8 13 8 14 16 12 3 12 9 12 19 1 5 6 4 22 7 12 15 16 20 11 15 16 7 23 14 13 7 16 3 12 12 16 2 17 13 5 12 17 7 14 11 2 10 7 6 21 15 6 3 10 3 3 26 15 2 15 11 8 2 6 5 3 1 16 4 22 2 11 6 11 6 14 6 7 4 4 21 7 9 6 10 9 16 12 24 12 14 4 24 20 5 22 14 11 11 25 10 14 3 1 21 30 13 4 8 10 6 14 23 4 6 11 13 9 7 12 12 8 7 3 8 13 24 12 11 2 10 7 7 10 17 34 13 17 15 18 31 7 6 30 9 16 19 19 10 4 28 15 6 5 14 14 11 4 13 3 10 4 4 14 16 23 7 2 5 11 14 10 5 21 13 16 6 11 19 3 15 12 9 5 8 11 17 18 10 7 10 11 10 10 6 17 5 7 6 14 11 5 17 3 17 18 5 9 11 11 9 11 8 13 10 12 15 4 8 6 11 11 22 15 16 0 10 9 10.894923258559622
9 17 18 5 1 9 8 13 15 1 6 11 6 4 9 12 7 11 4 7 6 7 2 6 5 5 3 1 18 4 2 6 17 6 32 10 9 7 2 2 5 5 2 4 24 1 16 6 32 8 6 1 7 21 18 9 15 9 14 9 4 21 10 10 13 4 20 4 3 12 5 5 17 3 8 5 10 11 3 1 3 11 6 7 6 7 6 11 11 12 14 14 12 9 9 23 3 7 11 16 23 2 12 2 6 5 19 24 10 3 11 13 9 2 4 5 2 9 10 13 1 9 10 1 9 13 20 2 7 13 13 9 24 3 3 2 9 7 5 5 16 23 13 9 7 15 10 17 16 2 6 19 3 6 11 5 12 9 17 14 9 7 20 14 13 11 9 5 11 5 4 3 1 2 4 3 16 1 9 6 12 13 23 23 6 23 23 22 12 16 2 11 15 18 6 8 7 12 11 11 11 8 4 17 33 15 3 17 2 12 8 4 6 8 2 6 11 11 9 17 9 7 4 15 6 3 15 5 27 13 17 15 6 10 15 5 24 12 10 4 22 3 0 15 3 1 15 12 15 3 16 9 16 6 11 3 12 15 18 5 15 9 13 13 8 17 8 6 8 9 6 10 19 14 7 12 10 5 6 11 11 20 12 12 8 14 5 20 2 14 16 2 8 11 7 20 22 15 7 7 27 15 23 5 13 2 4 7 29 3 5 10 9 11 17 10 12 11 18 13 13 8 8 7 19 7 2 9 12 11 2 5 12 2 5 9 11 4 11 5 33 1 5 11 7 11 11 15 13 24 0 9 23 11 9 8 22 12 12 2 8 13 8 11 15 4 3 21 4 5 19 12 14 6 11 6 7 0 11 5 4 9 3 5 3 3 7 7 10 1 10 16 21 10 17 7 9 11 12 4 10 20 15 1 9 15 16 21 22 10 7 9 10 4 0 12 5 3 10 8 11 7 7 19 18 7 7 12 4 18 14 3 6 16 12 5 15 22 5 7 37 20 5 19 13 5 11 10 5 12 9 15 7 13 7 1 13 18 2 19 3 12 8 6 7 7 11 15 5 6 32 29 23 12 5 3 13 10 7 4 9 12 7 5 12 2 19 12 24 13 11 15 11 9 3 20 9 25 2 26 6 6 13 16 1 8 4 12 11 20 9 4 3 10 7 2 7 6 10 9 15 22 22 3 17 3 13 7 6 5 8 20 13 12 19 16 14 1 6 18 7 10 18 11 12 2 19 15 19 20 16 8 12 5 1 9 11 10 3 5 11 10 24 9 4 12 9 14 7 4 18 1 12 7 9 0 10 16 17 10 11 16 8 7 2 8 2 29 19 7 21 7 2 11 10 4 6 9 6 16 20 22 2 16 28 10 3 8 21 7 4 12 8 9 18 3 1 5 13 8 17 7 10 7 14 16 15 3 15 10 10 21 1 3 6 1 22 7 9 14 15 22 14 15 20 8 25 10 13 6 15 2 9 15 13 1 16 11 6 9 14 6 15 8 2 9 5 5 21 16 6 2 10 2 3 22 13 2 15 10 5 1 5 5 3 1 15 4 18 2 11 3 8 4 14 5 7 4 4 20 3 9 6 8 4 13 11 24 10 13 3 22 18 5 19 12 9 9 25 11 13 3 1 21 26 16 4 5 9 6 12 18 3 5 12 10 9 7 11 9 9 6 3 7 12 19 10 12 2 9 7 6 14 14 39 13 17 16 14 30 5 4 29 9 14 20 19 9 3 31 16 4 4 14 14 10 4 9 2 9 4 4 13 15 16 5 1 5 10 12 8 5 22 13 15 5 11 18 3 12 10 9 5 9 9 18 15 11 5 9 10 9 10 5 17 5 5 8 15 10 4 17 3 15 13 5 9 11 9 9 12 9 16 10 11 11 4 5 5 9 11 20 12 16 0 10 8 10.262101534828809
9 17 20 5 1 9 8 12 14 0 6 12 6 2 9 13 5 10 4 7 5 5 2 5 7 5 3 1 15 4 2 6 18 5 31 9 9 7 1 1 5 5 2 3 26 1 18 5 25 9 6 1 4 16 19 6 16 12 14 6 5 19 11 9 12 4 21 4 3 11 4 5 18 2 6 4 10 9 3 0 2 12 5 6 3 7 5 9 11 12 13 13 14 6 10 22 3 6 10 15 22 2 10 1 6 6 20 19 9 2 12 11 8 1 4 4 2 7 8 12 1 9 7 1 7 12 18 2 6 11 13 10 21 3 2 2 8 7 5 5 14 22 14 10 6 15 8 16 14 2 5 21 1 6 7 3 10 8 16 13 11 4 19 11 15 9 9 5 11 6 4 3 0 2 4 2 15 1 7 5 11 15 18 24 6 25 19 23 14 15 2 11 16 19 6 8 7 15 13 12 13 9 4 17 35 15 3 15 2 11 6 2 5 7 2 7 11 9 9 18 9 5 3 17 5 1 15 5 26 12 14 12 6 6 15 4 21 12 9 3 19 2 0 13 2 1 15 11 15 3 16 8 14 5 9 3 14 12 17 5 12 10 11 15 7 15 7 6 8 9 4 9 18 13 6 9 6 3 6 11 12 20 12 11 7 12 6 18 2 14 13 2 6 9 5 15 20 13 8 5 23 15 23 5 11 2 4 6 33 3 5 6 9 13 16 9 12 14 16 13 10 10 6 6 18 6 2 8 11 12 1 5 11 2 5 6 9 4 11 6 32 1 5 10 7 9 10 14 11 18 0 7 25 9 8 6 23 11 13 2 9 15 10 9 17 3 3 20 4 5 23 12 12 6 8 4 6 0 10 4 2 9 3 5 2 3 4 7 8 1 9 16 21 8 17 7 9 11 13 4 9 18 14 0 8 17 17 23 19 9 5 9 9 4 0 14 6 1 9 11 9 7 6 18 16 7 8 13 4 17 12 3 6 13 10 3 14 21 4 6 41 18 4 17 11 6 10 11 4 10 7 16 4 14 7 1 10 17 2 17 2 10 8 5 6 7 10 15 5 7 34 31 23 12 4 3 15 9 6 2 8 13 6 5 15 2 15 17 23 13 12 12 12 7 2 18 10 20 2 25 7 3 10 18 1 7 2 11 9 21 9 2 4 10 7 2 8 5 10 9 15 22 19 3 11 1 15 7 6 3 6 15 9 13 16 15 13 1 5 18 7 11 19 9 13 2 19 17 19 16 13 7 13 4 1 6 10 10 2 4 9 11 24 10 4 12 7 11 8 3 16 1 12 6 8 0 9 15 17 8 8 14 8 7 1 7 2 28 21 6 20 5 2 7 7 2 3 8 5 18 20 24 2 17 29 11 3 7 20 7 4 10 8 8 15 3 0 7 12 9 14 6 7 6 17 17 13 3 16 9 8 20 1 2 6 0 21 7 7 10 13 23 13 12 19 8 26 10 14 5 13 2 6 13 12 1 18 11 7 9 14 4 14 3 1 8 3 5 19 14 7 2 9 2 1 23 15 2 15 10 3 1 4 4 3 1 16 3 20 2 11 2 6 3 12 4 6 4 4 20 3 8 6 8 3 10 10 26 7 14 2 22 18 4 17 13 8 8 24 11 10 2 1 16 18 20 4 5 7 6 11 18 3 4 13 9 8 7 7 11 8 4 3 6 9 16 9 11 2 8 6 6 17 11 33 10 15 18 13 23 3 4 26 9 12 17 17 7 2 31 14 3 2 12 12 9 4 6 2 11 4 4 12 14 13 6 1 5 9 12 9 5 24 13 13 5 10 14 3 12 8 9 4 10 8 16 11 8 3 9 10 6 7 5 17 6 4 8 19 9 5 17 2 17 14 6 5 11 6 7 9 7 18 9 9 11 4 5 4 12 12 14 11 16 0 10 8 9.602125147579694
7 16 22 4 1 7 7 11 12 0 5 8 4 2 7 14 5 9 2 7 4 4 2 4 10 5 3 1 16 4 2 6 20 4 32 8 10 6 1 1 3 4 2 3 25 1 16 4 23 9 6 1 4 14 21 5 16 12 13 6 6 15 10 8 10 4 23 4 0 11 4 5 17 2 6 4 11 9 3 0 1 12 5 4 3 5 5 7 12 11 13 13 17 5 13 19 3 4 9 17 24 2 9 1 5 6 23 21 6 2 13 9 8 1 3 3 2 5 6 7 1 9 7 1 7 11 16 2 6 10 13 7 22 2 2 2 5 5 5 5 13 18 15 10 7 11 7 14 13 2 4 22 1 4 6 3 10 11 13 13 11 3 18 10 13 10 8 6 10 5 5 3 0 2 4 2 15 1 6 4 8 16 17 26 5 23 17 25 17 12 1 9 18 19 6 8 6 16 13 9 13 9 4 19 34 15 3 13 2 11 5 1 4 7 2 8 8 8 11 19 8 5 3 20 5 1 18 4 23 13 14 9 5 6 13 3 21 15 8 3 16 2 0 12 2 1 14 11 13 3 15 8 15 4 11 3 14 8 17 5 11 11 10 18 8 15 6 5 8 8 4 8 17 12 4 5 5 3 5 10 12 22 10 11 7 16 6 16 2 15 10 1 6 8 2 12 21 13 8 4 25 13 18 4 11 1 4 6 28 2 4 4 9 13 15 9 7 14 15 11 8 10 6 4 11 5 2 8 11 13 1 4 10 2 5 5 10 1 10 5 28 1 4 10 8 10 9 10 9 18 0 7 24 9 5 4 20 10 14 2 7 14 10 8 13 3 3 16 1 5 19 12 11 5 7 4 5 0 10 3 2 7 1 4 2 3 3 6 9 1 9 13 18 7 13 5 9 11 11 3 9 17 10 0 8 16 15 22 17 9 5 8 7 3 0 15 3 1 8 10 6 5 5 19 14 5 6 12 4 15 10 3 5 12 9 2 17 20 3 5 32 16 4 13 11 8 10 9 3 12 6 18 2 14 6 1 8 13 2 15 2 8 6 3 5 6 10 14 5 5 32 24 18 13 3 2 15 9 4 2 7 12 5 5 13 2 13 19 22 13 12 11 15 8 2 17 9 18 2 24 11 3 11 16 1 6 2 10 7 24 11 2 4 9 4 2 8 5 8 7 13 20 16 3 12 1 12 8 5 4 6 13 12 12 17 14 9 1 5 14 7 9 20 7 15 2 17 20 18 14 13 6 10 4 1 5 9 8 2 4 7 11 23 9 4 10 8 11 6 3 14 1 9 4 7 0 12 13 15 10 8 11 7 6 1 11 2 25 21 5 18 5 1 4 7 2 4 6 5 16 18 22 2 17 31 10 2 6 17 4 5 10 7 7 14 2 0 7 13 9 13 6 7 7 19 19 10 3 11 11 8 16 1 2 4 0 17 9 7 9 10 22 13 11 15 9 21 11 13 4 13 2 6 12 10 1 17 12 7 9 10 3 12 3 1 10 3 4 13 13 7 2 8 2 2 23 12 2 16 11 3 1 3 3 3 1 15 3 18 1 10 2 4 2 14 3 6 4 3 19 3 8 5 7 3 9 8 25 6 14 2 21 16 3 15 10 8 7 23 10 9 2 1 14 17 21 4 5 5 6 8 15 3 5 16 9 6 7 6 10 6 4 3 4 7 13 8 10 2 7 7 4 17 9 30 8 15 16 12 23 3 4 25 12 11 17 17 6 2 30 13 3 2 9 12 8 4 5 2 12 3 4 11 10 10 5 1 3 8 10 8 5 24 12 9 5 11 11 1 9 5 7 3 9 8 13 11 7 3 10 8 4 5 4 17 6 4 5 22 9 4 15 0 18 13 4 5 11 5 6 10 8 16 7 9 11 3 3 4 14 16 14 9 15 0 10 8 8.920897284533649
3 14 21 4 1 6 7 8 12 0 4 10 3 2 8 15 4 8 1 7 2 3 2 4 12 5 2 0 18 3 2 5 20 3 33 7 9 3 1 1 3 4 2 3 25 1 12 3 21 9 6 1 4 13 19 5 18 11 10 6 6 13 9 6 8 3 18 3 0 9 2 5 12 1 6 3 11 7 3 0 1 11 4 1 2 4 4 6 12 11 14 11 15 6 13 18 3 4 10 19 24 2 8 1 4 7 23 23 5 2 13 8 7 1 2 3 2 4 6 7 0 7 7 1 7 9 15 1 7 8 12 6 20 2 1 2 5 5 4 5 14 16 17 10 8 11 6 10 9 1 3 20 1 4 5 3 9 10 12 13 10 3 17 12 12 9 9 6 10 4 5 3 0 2 4 2 14 1 5 4 7 16 14 27 4 23 15 24 18 11 1 9 17 16 5 7 4 12 12 9 12 7 2 19 32 11 2 12 2 13 4 1 2 6 1 10 7 6 11 20 8 4 3 19 3 1 18 3 20 13 13 8 5 5 14 2 21 17 6 3 12 2 0 10 2 0 18 9 12 3 12 5 15 4 9 3 15 7 16 4 9 9 10 14 7 16 6 3 7 6 4 8 14 9 3 4 5 2 5 10 12 23 10 14 9 16 9 15 2 12 10 0 4 8 2 11 21 16 8 4 17 13 17 2 12 1 4 5 28 2 3 3 7 15 14 9 6 13 12 10 7 11 4 4 10 5 4 6 8 12 0 4 9 2 4 5 10 1 9 5 27 1 4 9 5 10 8 7 8 14 0 6 22 8 5 3 16 9 17 2 4 14 13 5 14 2 3 12 1 5 19 12 11 4 6 4 5 0 13 1 2 6 1 4 2 3 2 5 8 1 10 13 18 5 13 5 7 9 12 2 8 16 11 0 7 14 13 20 18 8 5 6 6 3 0 13 3 1 7 10 6 4 4 15 11 5 10 8 4 16 9 2 2 11 8 2 18 20 2 3 31 15 2 11 12 8 9 8 3 8 4 16 2 11 6 1 6 13 2 13 2 8 6 3 3 4 6 15 5 4 30 30 16 13 3 2 15 9 5 2 7 12 3 4 15 1 15 20 24 15 12 10 18 10 1 23 8 16 1 26 9 2 13 16 1 7 2 8 5 28 10 2 4 7 4 2 9 3 8 7 12 15 12 2 13 1 15 8 4 4 5 12 12 12 13 11 9 1 5 15 6 8 22 5 14 2 19 24 18 11 11 6 10 3 1 5 8 9 1 3 7 10 22 8 3 7 12 11 6 3 14 1 7 3 5 0 11 13 13 10 8 10 7 6 0 14 2 22 21 5 18 5 1 4 7 1 4 6 1 17 21 22 2 15 30 8 1 6 14 3 6 9 7 6 13 1 0 7 13 11 14 5 6 10 18 19 9 3 8 14 5 15 1 2 4 0 13 11 7 7 12 19 13 13 13 8 22 12 11 4 10 2 5 11 9 1 19 9 6 9 8 3 15 2 1 8 3 3 9 12 6 1 6 2 2 21 12 1 13 10 2 1 3 3 3 1 15 3 21 1 7 2 3 2 9 3 6 3 2 17 3 7 3 6 2 10 7 20 6 9 2 18 14 0 14 11 9 5 24 9 8 1 1 15 14 18 5 5 4 6 7 14 3 6 16 8 5 7 6 7 7 4 1 4 5 13 8 10 2 6 7 3 20 6 30 8 15 17 11 22 2 3 22 10 10 11 17 5 1 31 12 3 4 7 10 10 3 4 1 13 3 3 8 9 7 4 1 2 7 11 10 5 20 11 10 4 12 13 1 10 5 7 3 9 8 13 10 7 3 7 8 3 4 4 13 6 4 4 20 8 4 13 0 21 15 5 4 11 5 5 10 8 13 5 8 9 3 3 4 14 13 13 9 14 0 8 9 8.336481700118064
3 14 19 4 1 5 6 7 11 0 4 7 1 2 7 12 3 7 1 7 1 3 1 4 14 4 2 0 16 2 2 4 21 3 35 7 7 3 1 1 2 4 1 1 23 1 11 2 20 8 5 0 4 15 18 5 16 13 9 5 7 10 9 3 8 3 18 3 0 10 2 2 9 1 6 3 11 7 2 0 1 11 2 1 2 2 4 5 11 12 14 9 15 8 13 16 3 4 12 16 21 1 8 1 4 6 19 22 3 2 14 9 6 1 2 2 2 3 5 5 0 7 7 1 7 9 12 0 7 8 12 4 20 2 1 1 6 5 4 5 13 14 14 10 8 7 4 9 8 1 3 18 1 3 5 3 9 8 11 10 10 3 18 14 10 8 9 7 11 4 4 3 0 1 3 2 13 1 4 4 6 18 13 25 4 21 14 21 18 8 0 9 14 13 3 6 4 15 9 9 11 7 2 17 27 10 2 10 1 10 4 1 2 5 1 11 6 6 12 21 7 4 3 20 3 1 16 2 19 12 15 8 4 5 15 2 15 17 5 3 12 1 0 9 1 0 18 10 13 3 8 5 16 4 7 3 14 7 18 4 8 7 11 12 6 18 7 2 5 5 3 6 13 9 3 3 5 2 5 9 9 24 9 15 10 17 8 15 2 10 12 0 4 9 2 9 19 15 9 2 14 13 17 2 10 1 4 3 26 1 3 3 7 13 13 9 7 11 8 10 7 15 4 4 9 5 3 3 7 13 0 4 9 2 3 4 11 1 9 6 23 1 4 9 5 7 8 7 8 11 0 4 22 7 5 2 13 9 19 1 3 15 12 5 17 1 2 12 1 4 19 14 8 3 6 4 4 0 13 1 2 3 1 4 0 3 2 3 7 1 9 14 18 4 16 5 6 8 11 2 8 16 10 0 5 13 13 16 14 7 5 5 5 3 0 10 3 0 6 9 3 4 3 15 9 4 11 10 5 14 9 2 2 9 7 2 16 19 2 3 33 12 2 10 12 8 7 6 3 7 4 14 1 10 5 1 6 13 2 11 2 7 5 3 3 4 5 11 5 4 24 26 16 13 3 1 14 4 7 2 7 8 2 4 15 1 14 21 25 17 12 9 18 8 0 25 6 13 1 23 5 2 16 15 0 5 2 8 4 26 10 2 4 6 3 2 11 2 7 6 11 12 13 2 17 1 12 7 4 5 5 11 16 13 12 11 9 1 4 16 4 8 23 5 14 1 16 26 17 10 10 6 9 3 1 4 6 8 1 3 5 13 17 7 3 4 13 12 5 3 11 1 6 3 5 0 10 13 13 11 6 7 7 6 0 14 2 20 17 5 16 2 1 3 6 1 4 2 1 15 21 20 2 15 24 9 1 9 14 2 6 8 9 5 12 1 0 7 12 13 13 3 5 10 15 16 7 2 6 13 5 11 1 2 4 0 11 11 7 6 9 14 15 10 12 7 21 12 13 2 11 1 6 11 8 1 20 9 6 9 8 3 11 2 1 8 4 2 9 11 8 1 6 1 3 20 15 1 13 9 2 1 3 2 3 1 16 2 20 1 7 2 3 2 10 2 6 2 1 16 2 7 3 6 2 12 7 18 5 8 2 18 15 0 13 10 9 4 17 5 5 0 1 9 13 19 5 5 4 6 5 13 3 6 13 8 5 7 5 5 5 3 1 4 5 9 7 12 2 5 10 2 21 7 21 8 17 16 10 18 1 3 17 11 10 11 14 5 1 24 10 2 5 5 10 13 2 4 1 10 4 2 8 8 7 3 1 2 6 12 11 4 18 10 8 3 14 11 1 10 4 6 3 8 8 11 6 7 1 4 8 3 4 4 12 7 4 3 18 7 5 11 0 18 13 5 3 13 3 3 7 10 15 5 4 8 3 2 4 15 12 12 10 12 0 5 9 7.7284533648170019
2 10 17 2 0 5 3 9 11 0 4 8 0 1 7 12 3 5 1 7 1 3 0 2 16 3 2 0 13 1 2 3 19 2 31 6 7 2 1 1 2 4 1 1 20 1 13 2 17 7 4 0 3 12 18 4 16 14 8 5 8 9 11 3 8 3 14 3 0 10 2 2 8 0 6 1 8 7 2 0 1 10 1 1 2 2 4 3 10 14 13 8 18 9 12 13 3 3 12 14 22 1 6 1 3 5 20 21 3 2 14 11 5 1 2 1 2 2 5 3 0 6 7 1 6 9 8 0 7 9 11 4 19 2 1 1 5 3 4 4 13 14 13 10 5 7 2 8 7 1 3 18 1 3 4 3 7 7 11 10 9 1 15 12 8 6 9 7 8 4 4 3 0 1 2 2 14 1 4 4 6 19 12 19 4 23 10 17 17 7 0 13 13 12 3 6 4 14 12 8 13 6 1 20 24 13 2 9 1 6 4 1 2 5 1 10 5 4 11 25 7 3 3 21 4 1 15 2 18 10 13 8 4 5 14 2 14 18 4 3 12 1 0 7 1 0 15 9 12 2 7 7 17 4 5 2 12 6 17 3 6 7 10 13 6 17 5 2 4 3 2 6 11 9 3 2 5 0 5 11 9 25 11 17 9 15 7 11 2 11 13 0 4 9 1 7 17 15 8 1 12 13 14 2 7 1 3 4 22 1 3 3 6 14 13 9 7 11 8 9 7 15 4 3 9 5 2 3 6 11 0 2 9 2 3 4 12 0 8 8 19 1 4 8 5 9 7 5 7 9 0 4 23 6 4 2 14 7 19 1 3 16 13 4 13 1 2 10 0 3 20 15 8 3 5 4 4 0 13 1 2 3 1 4 0 3 2 2 7 1 8 15 17 4 15 4 6 6 10 2 8 16 10 0 4 11 11 17 12 4 6 3 5 2 0 9 2 0 6 9 3 4 2 15 6 3 11 10 6 12 5 2 0 9 7 1 18 17 2 2 28 10 2 8 12 10 7 3 3 5 4 13 0 11 5 1 6 10 2 11 2 5 4 3 2 4 6 8 5 4 21 26 15 14 2 1 13 5 8 2 8 7 2 4 16 1 15 25 28 19 12 9 19 7 0 24 4 10 1 19 5 2 16 13 0 7 2 6 4 27 11 2 4 5 1 2 13 1 6 5 9 13 11 1 21 1 11 7 4 5 5 9 13 13 13 9 5 0 3 14 4 8 21 5 12 1 21 29 16 6 12 6 11 3 1 3 5 7 0 2 5 14 19 7 3 3 14 12 5 2 8 1 6 3 5 0 10 17 15 9 7 5 7 6 0 15 2 18 16 6 14 2 1 3 6 1 4 2 1 14 18 18 2 14 21 10 1 8 11 2 6 8 6 5 11 0 0 7 12 12 13 3 5 10 13 15 5 1 5 13 5 10 1 2 4 0 11 10 6 6 10 12 15 10 11 7 20 10 15 2 11 1 6 10 9 1 20 6 7 8 7 2 9 2 1 8 6 1 7 9 7 1 5 0 4 15 18 1 8 10 2 1 3 2 3 1 13 1 22 1 3 2 2 2 10 1 5 2 1 13 2 7 3 6 2 13 7 19 5 9 2 18 12 0 9 9 10 3 17 3 4 0 1 9 11 17 6 4 4 5 3 11 2 7 12 7 5 6 6 3 5 3 1 4 6 9 7 13 2 4 7 2 23 7 19 8 16 19 8 16 1 3 12 11 12 10 10 5 1 22 9 2 4 5 11 12 1 4 1 11 3 1 7 8 7 2 0 1 5 15 11 3 13 8 8 2 15 8 1 8 4 6 3 7 7 11 4 8 1 6 7 3 4 4 11 8 4 4 19 7 6 14 0 18 10 7 3 11 2 1 5 9 12 4 4 9 3 2 2 13 13 11 8 9 0 4 7 7.245572609208973
2 6 13 1 0 5 2 13 12 0 4 6 0 1 6 11 2 5 1 5 1 3 0 2 14 3 2 0 14 1 2 2 15 2 34 5 7 2 1 1 2 4 1 1 16 1 10 2 17 6 3 0 1 9 17 3 17 11 6 4 8 6 11 3 7 3 19 3 0 9 2 2 7 0 5 1 8 8 2 0 1 9 1 1 1 1 4 3 9 13 12 8 19 9 9 11 3 2 10 10 21 0 5 1 3 6 19 20 2 2 14 10 3 1 2 1 1 2 4 2 0 5 6 1 5 8 8 0 7 7 12 4 20 2 0 1 4 2 4 6 14 13 11 10 6 5 2 8 7 1 3 14 1 2 4 2 7 8 11 10 8 1 14 11 8 7 9 8 6 3 1 3 0 1 2 2 12 1 3 3 5 15 14 17 3 21 8 17 15 6 0 14 12 11 2 5 4 12 16 9 11 5 1 26 17 14 2 8 1 6 4 0 2 5 1 10 5 4 13 23 6 3 2 21 3 0 16 1 12 14 11 8 4 4 13 2 15 15 3 3 9 1 0 6 1 0 14 13 15 1 4 7 18 4 4 2 14 4 17 3 4 7 11 13 6 17 4 1 4 3 2 6 11 10 1 2 4 0 5 11 9 24 12 18 10 17 6 10 2 10 12 0 4 8 1 6 15 14 8 0 11 13 12 2 6 1 2 2 20 0 3 3 3 13 14 7 6 9 5 8 6 15 3 3 8 4 3 3 5 8 0 2 9 2 3 4 12 0 8 6 17 1 4 7 6 10 5 4 6 5 0 4 23 4 4 1 14 7 15 1 3 13 12 5 10 2 1 10 0 3 16 16 6 3 4 4 4 0 15 1 2 3 1 3 0 3 1 2 6 1 8 15 17 3 14 4 6 5 9 2 4 14 8 0 3 11 9 14 9 4 9 2 5 2 0 8 2 0 5 7 3 4 2 13 5 2 12 9 3 10 4 2 0 7 5 1 20 14 2 2 24 9 2 8 10 9 7 3 2 3 4 12 0 11 4 1 6 10 2 11 2 4 3 3 2 3 6 6 3 4 19 25 13 15 1 1 9 5 12 1 5 5 1 2 15 1 11 25 26 22 9 7 18 10 0 21 4 7 1 17 5 1 19 9 0 9 2 5 2 21 10 1 5 2 1 2 14 0 5 4 9 12 11 1 24 1 8 6 3 5 5 7 12 14 16 10 5 0 2 11 4 8 19 5 8 1 22 29 15 5 11 5 12 3 1 3 4 8 0 2 4 15 18 5 3 2 12 13 5 0 6 1 6 2 4 0 8 20 18 7 6 3 7 5 0 12 2 15 14 9 12 2 1 3 6 1 4 1 1 15 19 16 2 15 16 11 1 6 8 2 4 9 6 5 12 0 0 5 15 12 9 3 4 9 13 15 5 1 5 13 5 8 1 2 2 0 9 9 6 6 11 10 13 9 11 8 18 9 14 2 10 1 3 9 7 1 19 6 7 8 8 2 8 2 1 8 7 1 6 10 5 1 5 0 5 14 12 1 6 9 1 1 3 2 2 1 10 1 20 1 3 2 2 2 9 1 5 2 1 12 2 7 2 5 1 8 7 16 5 9 2 18 10 0 7 9 11 3 14 2 4 0 1 5 9 15 5 4 3 5 3 10 2 6 12 7 5 6 7 3 5 3 1 4 3 9 7 14 2 3 7 2 20 6 16 6 15 21 7 15 1 2 12 13 11 10 9 5 1 16 8 2 4 5 11 11 0 2 1 12 4 1 7 7 7 2 0 1 4 13 10 3 11 6 6 2 16 8 1 6 4 6 3 5 6 10 4 7 1 8 6 2 2 3 9 5 4 5 16 6 6 15 0 16 8 7 3 11 2 1 7 7 11 3 2 10 2 2 2 15 12 10 8 6 0 4 8 6.687131050767414
1 5 14 0 0 5 2 18 10 0 3 4 0 1 4 13 2 4 1 5 0 2 0 1 14 3 2 0 13 1 2 2 16 1 33 4 7 1 1 1 1 3 1 1 14 1 8 2 19 6 3 0 1 7 14 3 20 10 6 4 8 5 11 3 7 2 18 2 0 9 2 2 7 0 5 1 7 9 2 0 1 9 0 1 1 1 2 3 7 11 12 7 20 9 9 9 3 2 9 6 19 0 4 1 3 7 15 19 2 2 14 9 2 1 1 1 1 2 4 2 0 4 7 1 3 7 7 0 5 5 11 4 21 2 0 1 4 2 3 5 8 11 11 11 7 6 2 6 6 1 3 15 1 2 5 1 6 9 10 9 7 1 14 7 6 7 7 9 6 3 1 3 0 1 1 0 10 0 3 3 5 11 15 15 2 21 7 16 15 6 0 15 12 11 2 4 4 15 21 8 10 5 1 27 16 12 2 8 1 6 4 0 2 4 1 10 3 4 16 25 5 3 1 20 3 0 15 1 10 14 11 7 4 4 11 2 15 13 2 3 6 1 0 6 1 0 12 13 14 1 4 6 21 3 4 1 17 4 15 2 4 6 12 11 6 15 3 1 5 3 1 6 9 7 1 2 4 0 4 11 7 22 13 17 11 16 5 8 2 10 9 0 4 8 1 4 15 14 8 0 8 10 10 1 5 0 2 0 15 0 3 3 3 15 16 6 6 10 5 7 5 14 3 3 8 3 4 2 4 9 0 2 7 1 2 2 12 0 7 9 15 1 4 5 4 12 5 3 2 5 0 4 17 3 4 1 13 7 16 1 3 11 11 5 12 2 1 7 0 3 17 17 6 3 4 4 3 0 17 1 2 3 1 2 0 3 1 1 4 1 9 13 15 3 14 3 5 4 7 2 4 13 8 0 3 11 8 14 7 4 9 0 4 2 0 8 2 0 5 7 3 3 1 14 4 2 12 8 3 6 4 1 0 6 5 1 17 14 2 2 23 8 0 6 11 9 5 3 1 4 4 12 0 7 2 0 5 9 1 10 2 3 3 3 2 3 7 6 3 4 18 26 9 19 0 1 8 6 13 1 4 7 1 2 12 1 12 26 22 24 9 4 15 12 0 22 3 6 1 14 4 0 19 8 0 11 1 4 2 22 12 1 6 1 1 1 12 0 3 3 8 10 10 1 28 0 7 6 2 6 5 6 11 15 13 7 5 0 2 12 2 9 20 5 5 1 22 27 14 5 13 5 13 2 1 3 3 8 0 2 3 17 20 6 3 2 16 11 5 0 7 1 6 2 2 0 8 21 13 6 7 3 6 2 0 12 1 15 8 7 9 0 1 2 5 1 5 1 1 15 14 15 2 15 14 10 1 4 7 1 3 8 6 5 12 0 0 5 18 13 7 2 4 6 12 14 4 1 5 11 4 8 1 2 2 0 7 9 5 6 8 10 11 8 10 8 18 7 14 0 9 1 3 8 7 1 18 5 7 8 7 2 7 2 1 7 8 1 5 8 4 1 3 0 7 15 10 1 5 9 1 1 3 2 2 1 9 1 16 1 3 2 1 2 8 1 4 2 1 12 1 6 2 5 0 7 6 14 4 7 2 19 8 0 7 7 7 3 14 2 4 0 1 5 9 14 5 4 3 5 2 8 2 7 11 3 5 6 7 2 5 2 1 4 3 9 5 15 2 3 7 2 20 6 12 3 14 18 5 13 1 2 9 16 11 12 9 5 1 13 8 2 6 5 10 11 0 1 1 13 5 0 7 6 6 2 0 1 3 13 8 1 9 4 5 1 17 7 1 5 4 6 3 5 5 12 4 7 1 9 5 2 2 3 7 6 3 5 12 8 7 9 0 16 8 9 3 11 2 1 8 7 12 3 2 11 2 2 2 15 12 9 9 6 0 4 6 6.244391971664699
0 5 15 0 0 3 1 19 8 0 2 2 0 0 3 14 2 4 1 5 0 2 0 1 13 3 1 0 13 1 1 1 16 1 33 4 5 1 1 1 1 2 1 1 12 1 7 2 16 5 3 0 1 7 17 3 16 11 5 4 7 5 11 3 7 2 21 2 0 10 2 2 7 0 4 1 5 10 2 0 1 9 0 1 1 1 1 3 6 8 12 5 22 13 12 8 2 2 7 5 19 0 5 1 3 8 10 18 2 1 12 7 2 1 1 1 1 2 4 1 0 3 5 1 2 5 7 0 4 5 11 4 21 2 0 1 5 2 1 4 7 11 8 10 7 6 2 4 6 1 3 14 1 0 5 1 5 9 12 8 7 1 12 7 6 5 6 7 5 3 1 3 0 1 1 0 10 0 2 3 3 11 14 17 2 20 6 18 15 5 0 13 13 11 2 4 4 13 20 8 8 5 1 26 14 12 2 7 1 6 4 0 2 4 1 12 2 3 13 27 5 3 1 17 4 0 18 1 8 13 10 6 4 4 12 2 13 9 2 3 7 1 0 5 1 0 14 12 13 1 3 6 22 3 4 1 17 4 12 2 4 5 13 10 8 14 3 1 6 1 1 4 8 6 1 2 4 0 4 13 6 19 14 19 8 17 5 8 1 11 8 0 4 7 1 4 14 11 10 0 9 10 10 1 5 0 2 0 13 0 4 2 3 15 20 5 7 9 4 6 4 12 2 3 8 2 3 1 4 10 0 2 8 0 2 2 14 0 7 12 13 0 3 5 4 10 4 3 2 5 0 4 13 3 3 1 8 7 17 1 2 8 9 6 14 2 1 7 0 2 17 14 6 2 4 3 2 0 16 0 2 2 1 2 0 2 1 1 3 1 9 13 15 2 11 2 4 3 5 1 3 11 9 0 2 12 5 15 5 3 10 0 2 1 0 9 1 0 2 5 3 3 1 13 4 1 10 5 3 5 4 1 0 6 5 1 15 12 2 2 18 7 0 6 12 9 4 3 1 6 3 11 0 5 1 0 3 8 0 10 2 3 3 2 2 3 6 6 3 4 17 24 5 21 0 1 7 8 15 1 4 8 1 2 11 0 9 26 22 22 6 3 14 15 0 23 2 4 1 10 5 0 19 6 0 10 1 4 1 18 9 1 7 1 1 1 11 0 2 3 6 8 10 1 32 0 7 5 1 6 5 5 13 13 12 5 4 0 1 12 2 7 17 5 4 1 20 29 16 5 13 5 12 1 1 3 3 6 0 2 2 15 19 7 3 1 14 10 5 0 5 1 5 2 2 0 5 24 14 6 7 3 6 2 0 9 0 15 6 5 6 0 1 2 4 0 5 1 1 14 14 15 1 15 12 9 1 4 7 1 2 6 6 3 14 0 0 5 15 10 7 2 3 5 11 13 4 1 4 9 4 6 1 2 2 0 5 13 5 6 8 8 8 6 9 6 10 7 13 0 8 1 2 8 7 1 17 4 6 6 8 2 8 2 1 7 10 1 4 5 4 0 2 0 8 12 9 1 5 11 0 0 3 2 2 1 10 1 12 0 3 2 1 2 10 1 4 1 1 11 1 5 2 4 0 7 5 14 3 5 2 19 6 0 7 5 8 3 14 2 4 0 1 4 8 12 6 4 3 4 2 8 2 6 12 3 5 5 7 2 2 2 1 4 2 6 5 17 2 3 7 2 19 4 10 3 11 19 4 12 1 2 8 18 11 14 4 5 1 13 7 1 7 3 10 14 0 1 1 12 7 0 7 5 4 2 0 0 3 10 8 1 8 2 4 1 15 6 1 5 3 5 3 5 5 10 4 7 1 10 4 2 2 3 7 6 1 6 15 10 5 8 0 16 7 9 2 8 2 1 9 4 11 3 2 13 2 2 2 17 9 7 8 5 0 4 5 5.819362455726092
0 5 12 0 0 3 1 16 6 0 2 1 0 0 2 13 2 4 1 5 0 2 0 1 12 1 1 0 10 1 1 0 17 1 29 4 4 1 1 1 1 1 1 1 9 1 7 0 17 4 3 0 0 5 15 2 17 8 4 1 6 5 10 2 6 2 19 2 0 15 2 2 5 0 4 1 5 11 1 0 0 9 0 1 1 0 1 3 6 11 10 4 24 13 12 7 1 2 6 5 19 0 6 1 3 9 8 19 2 0 9 7 2 1 1 1 1 2 3 1 0 2 5 0 2 5 7 0 4 4 11 3 21 2 0 1 5 1 1 5 7 8 6 10 9 3 2 4 6 1 2 12 1 0 6 0 3 9 11 8 7 1 10 6 4 4 6 8 4 3 1 3 0 0 1 0 8 0 1 3 3 11 12 17 2 21 5 17 12 5 0 12 13 11 1 4 4 14 21 8 8 5 1 30 14 14 1 6 1 5 4 0 2 4 1 13 2 3 11 28 4 3 1 18 5 0 16 1 8 10 9 5 4 4 10 1 13 8 2 1 7 1 0 6 1 0 12 13 13 0 3 4 21 3 3 1 19 4 12 1 3 3 12 10 8 14 1 1 7 1 1 4 6 4 1 2 4 0 4 11 5 19 16 23 8 14 5 8 1 11 8 0 3 7 0 4 10 11 11 0 6 10 10 1 5 0 1 0 13 0 5 2 3 17 12 5 6 8 4 5 4 11 1 2 7 2 5 1 4 8 0 2 6 0 2 2 11 0 6 14 10 0 3 3 4 9 3 3 1 5 0 3 11 3 2 1 7 7 15 1 2 7 9 5 14 1 1 7 0 2 16 16 6 2 4 3 2 0 18 0 2 2 1 2 0 2 1 1 2 1 8 9 11 2 10 2 2 3 6 1 2 7 7 0 1 10 4 15 4 3 7 0 1 1 0 7 1 0 2 6 1 3 1 11 4 1 12 4 5 4 3 1 0 6 4 1 14 13 2 1 16 6 0 6 12 11 2 2 1 5 3 8 0 4 1 0 3 6 0 8 2 3 2 1 1 2 6 5 3 3 19 22 3 25 0 1 5 11 17 1 4 6 1 2 11 0 5 23 18 25 6 2 13 17 0 21 2 3 1 8 5 0 18 6 0 10 1 4 0 14 10 0 10 1 1 1 11 0 1 3 5 9 9 1 36 0 5 4 1 6 3 3 11 12 9 5 4 0 1 12 1 6 15 4 4 1 19 25 15 5 12 4 13 1 1 1 2 5 0 2 2 13 21 9 3 1 15 8 4 0 4 0 5 0 2 0 5 23 11 4 3 3 4 2 0 8 0 15 5 5 6 0 1 2 4 0 5 1 0 16 12 14 1 15 11 6 1 4 7 1 2 4 6 3 12 0 0 4 16 10 5 1 1 4 8 12 3 1 3 7 4 6 1 2 2 0 4 14 4 6 8 7 7 5 7 6 10 7 14 0 5 1 1 8 6 1 17 4 6 7 9 1 7 2 0 8 9 1 3 5 3 0 2 0 7 9 8 1 5 8 0 0 3 2 2 1 9 1 9 0 3 1 1 2 10 1 3 1 1 9 1 3 2 4 0 7 4 12 3 5 2 16 4 0 7 4 7 2 13 2 3 0 1 2 7 13 10 3 3 4 1 7 2 7 12 2 5 4 8 2 2 2 1 4 2 6 5 17 2 3 7 2 16 4 10 3 11 20 3 10 1 2 7 18 11 13 2 4 1 9 7 1 9 3 9 16 0 1 1 13 7 0 6 5 4 2 0 0 2 9 9 1 8 2 3 1 12 6 1 4 3 5 3 5 5 10 3 5 0 9 4 2 1 3 6 5 1 4 14 9 4 7 0 12 6 7 2 6 2 1 7 3 11 2 2 11 2 1 2 17 7 7 8 3 0 4 5 5.376623376623376
0 5 13 0 0 2 1 18 4 0 2 1 0 0 2 14 2 4 1 2 0 1 0 1 13 1 1 0 8 1 1 0 16 1 24 4 4 0 1 1 1 1 1 1 9 0 6 0 15 4 3 0 0 4 15 2 16 6 3 1 7 4 11 2 6 2 16 2 0 16 2 2 5 0 4 0 5 10 1 0 0 7 0 1 1 0 1 2 5 12 13 3 21 6 13 7 1 2 7 4 18 0 5 1 2 11 8 17 2 0 8 6 1 1 1 1 1 1 3 1 0 1 5 0 2 3 7 0 3 3 9 3 22 2 0 1 7 1 1 5 4 8 5 11 9 2 1 3 5 1 1 11 1 0 5 0 3 9 11 8 5 1 8 6 3 4 5 8 3 2 1 3 0 0 1 0 7 0 1 2 3 10 12 19 2 16 5 17 11 2 0 11 9 8 1 2 3 12 21 7 7 4 1 29 12 18 1 6 1 3 3 0 2 3 1 15 1 3 10 31 5 3 1 17 5 0 17 1 6 8 9 2 3 3 10 1 12 7 1 0 6 1 0 6 1 0 10 11 13 0 3 4 19 2 3 1 21 4 9 1 3 1 13 9 8 15 1 1 6 1 1 3 6 4 1 1 4 0 4 12 4 17 18 24 6 14 4 8 1 10 8 0 3 4 0 4 9 9 13 0 6 9 9 1 5 0 1 0 11 0 7 2 2 19 12 2 7 6 4 5 4 13 1 1 7 2 5 1 4 6 0 1 8 0 1 2 7 0 4 15 9 0 3 2 5 9 2 3 1 4 0 3 11 3 2 1 7 5 14 1 2 5 7 5 13 1 1 7 0 2 13 20 6 2 4 3 2 0 17 0 2 1 1 1 0 2 0 1 2 1 8 9 11 2 10 1 3 3 2 1 2 6 6 0 0 10 3 14 3 0 7 0 1 0 0 5 1 0 2 7 0 2 1 10 3 1 13 3 5 4 3 1 0 4 5 1 11 13 2 0 14 5 0 6 12 11 2 2 1 6 3 6 0 3 1 0 3 6 0 7 2 3 1 1 1 2 7 4 3 2 18 18 2 21 0 1 5 13 20 1 3 7 1 2 10 0 7 21 18 21 6 2 12 17 0 21 2 3 1 5 4 0 15 6 0 9 1 3 0 14 9 0 7 1 1 1 12 0 1 2 5 10 6 1 35 0 5 3 1 4 2 2 10 13 9 5 3 0 1 10 1 6 13 4 3 1 17 21 16 4 11 4 13 1 1 0 2 6 0 2 2 10 22 11 3 1 16 7 2 0 3 0 4 0 1 0 4 24 14 2 2 2 3 2 0 7 0 14 3 5 5 0 1 2 4 0 7 1 0 15 12 12 1 14 8 4 1 3 7 1 2 3 6 3 14 0 0 3 12 12 5 1 0 4 8 9 3 1 3 6 4 6 1 1 2 0 3 18 4 5 7 6 7 4 5 6 10 6 14 0 5 1 0 9 6 1 19 4 5 8 10 1 5 1 0 5 4 1 3 3 3 0 1 0 10 7 7 1 4 9 0 0 3 1 2 1 8 1 8 0 1 1 1 2 9 1 2 1 1 9 1 2 2 4 0 6 3 10 3 4 2 15 4 0 8 4 6 1 12 2 3 0 1 2 7 12 12 1 3 4 1 7 2 8 9 2 4 4 8 2 1 1 1 4 2 6 3 14 2 3 7 2 16 4 7 3 11 19 3 8 1 1 6 19 10 15 2 3 1 9 7 1 11 2 7 18 0 1 1 11 6 0 6 4 2 2 0 0 2 10 8 1 7 2 3 1 10 4 1 4 2 4 3 5 4 13 3 5 0 9 4 2 1 3 5 6 1 4 16 10 3 6 0 10 5 10 1 5 1 1 6 3 12 2 2 11 1 1 1 16 5 5 7 2 0 4 6 5.0
0 3 11 0 0 2 1 18 3 0 2 1 0 0 1 12 2 4 0 1 0 1 0 1 12 1 1 0 6 1 1 0 16 1 23 4 2 0 1 0 1 0 1 1 7 0 3 0 15 4 3 0 0 4 14 1 17 8 3 0 7 3 8 2 6 2 15 2 0 17 1 2 4 0 2 0 4 11 1 0 0 5 0 1 1 0 0 2 5 10 14 3 20 5 14 5 1 2 5 4 20 0 3 0 1 12 8 15 2 0 10 6 1 1 1 1 1 1 3 1 0 1 4 0 2 2 5 0 3 3 8 2 24 2 0 1 10 1 1 4 3 8 3 11 8 2 1 3 5 1 1 9 1 0 4 0 3 6 7 10 4 1 6 5 3 5 5 6 3 2 1 1 0 0 1 0 10 0 0 2 2 8 11 14 2 13 4 17 8 2 0 7 9 8 1 1 1 9 19 6 6 2 1 27 15 17 1 3 1 3 3 0 2 3 1 14 1 2 10 29 5 3 1 17 6 0 16 1 4 7 8 2 2 2 10 1 11 8 1 0 5 1 0 4 1 0 11 9 13 0 3 2 17 2 2 0 23 2 9 1 2 1 15 10 8 16 1 1 7 1 1 2 6 3 1 0 3 0 3 11 2 15 18 22 5 15 3 7 0 10 8 0 2 3 0 3 6 9 15 0 5 8 9 1 3 0 1 0 10 0 7 2 2 21 12 2 9 5 4 5 4 12 1 1 5 1 6 1 4 5 0 1 8 0 1 2 7 0 3 11 9 0 1 2 4 8 2 3 1 4 0 2 8 3 2 1 6 5 14 1 1 3 7 5 10 1 0 7 0 2 12 21 5 2 3 3 1 0 16 0 2 1 1 0 0 2 0 1 2 1 10 8 9 2 10 0 4 2 1 1 1 4 5 0 0 10 2 14 3 0 6 0 1 0 0 4 1 0 2 9 0 2 1 10 3 1 13 3 3 4 3 0 0 3 5 1 12 13 2 0 12 5 0 4 12 12 2 1 1 6 2 5 0 3 1 0 3 4 0 6 2 2 1 1 1 2 9 4 3 1 18 18 1 24 0 0 4 13 21 1 3 6 1 2 10 0 5 19 20 23 8 2 9 20 0 21 1 3 1 5 3 0 17 6 0 11 0 3 0 11 7 0 6 1 0 1 14 0 1 0 3 8 5 1 27 0 5 3 1 5 2 2 11 13 8 3 3 0 1 9 0 5 9 3 3 1 18 17 17 4 11 2 18 1 1 0 2 7 0 2 2 12 21 11 3 1 15 5 1 0 3 0 3 0 1 0 5 24 14 2 3 2 3 2 0 7 0 13 2 4 5 0 1 2 4 0 7 1 0 12 10 13 1 15 8 4 1 2 7 1 2 3 5 3 13 0 0 3 10 12 5 1 0 3 7 5 3 1 3 6 4 7 1 0 1 0 3 21 4 4 6 7 6 4 5 5 9 6 15 0 4 1 0 8 6 1 14 4 4 8 8 1 3 1 0 4 4 1 3 2 1 0 1 0 14 6 6 1 4 10 0 0 2 1 2 1 5 1 7 0 0 1 0 2 8 1 2 0 0 8 1 1 2 4 0 5 2 9 2 3 2 12 3 0 8 4 6 1 9 2 3 0 1 2 7 10 13 1 2 3 1 5 0 6 11 2 4 4 7 1 1 0 0 3 2 5 2 11 2 2 6 1 15 4 7 2 11 17 3 9 1 1 6 20 10 15 2 2 1 8 7 1 12 1 7 19 0 1 0 9 7 0 6 4 2 2 0 0 2 11 9 1 7 2 3 1 8 4 0 3 0 3 3 4 3 14 3 5 0 9 4 1 1 3 5 7 1 4 15 10 3 4 0 10 6 10 1 4 1 1 5 1 13 1 1 10 1 1 1 15 4 3 3 2 0 4 4 4.631641086186541
0 3 9 0 0 2 1 20 2 0 2 1 0 0 1 14 2 4 0 1 0 1 0 1 10 1 1 0 6 1 0 0 15 1 20 4 2 0 0 0 1 0 0 1 7 0 2 0 14 4 2 0 0 4 15 1 16 9 1 0 7 3 7 2 5 1 14 2 0 16 1 1 4 0 2 0 3 11 1 0 0 3 0 1 1 0 0 2 5 10 16 1 19 5 18 4 1 2 3 4 19 0 3 0 1 10 6 15 2 0 11 5 1 0 1 0 1 1 3 1 0 1 4 0 2 2 4 0 3 3 8 1 26 1 0 1 14 1 1 6 3 5 3 11 7 2 1 3 4 1 1 8 1 0 7 0 3 4 7 9 3 1 7 7 3 6 5 6 3 1 1 1 0 0 0 0 12 0 0 0 2 9 12 15 2 10 4 19 7 2 0 5 9 10 1 1 1 7 16 8 5 2 0 27 16 19 1 3 1 3 3 0 2 2 1 15 1 2 10 26 4 3 0 14 4 0 12 1 4 4 5 2 1 2 8 1 11 8 1 0 3 1 0 3 1 0 14 9 8 0 3 2 13 1 2 0 22 2 7 0 2 1 16 12 7 21 1 1 4 1 1 2 5 3 1 0 3 0 3 11 2 15 19 23 2 14 2 6 0 10 6 0 2 2 0 3 6 9 15 0 5 7 8 1 2 0 1 0 8 0 8 2 2 19 13 1 4 3 3 3 4 12 1 1 5 1 7 1 4 4 0 1 8 0 0 2 6 0 3 11 6 0 1 2 4 7 2 3 0 2 0 2 6 3 2 1 5 4 13 1 1 3 6 5 8 1 0 6 0 2 13 23 5 2 3 3 0 0 14 0 2 1 1 0 0 2 0 0 2 1 11 7 10 2 10 0 4 2 1 1 1 4 3 0 0 11 2 11 3 0 6 0 0 0 0 3 1 0 2 9 0 2 1 9 2 1 15 3 2 4 3 0 0 3 3 0 12 10 2 0 8 5 0 4 14 10 2 0 1 7 2 5 0 3 1 0 2 3 0 6 2 2 1 1 1 2 9 4 2 0 18 17 0 19 0 0 3 12 23 1 1 6 1 2 9 0 4 17 19 24 8 2 10 19 0 18 1 2 1 5 3 0 15 5 0 12 0 1 0 11 6 0 5 1 0 1 13 0 1 0 2 5 5 1 20 0 6 2 1 7 2 2 8 13 10 3 2 0 0 8 0 2 7 2 2 1 17 15 18 4 10 1 16 1 1 0 2 10 0 2 1 12 22 11 2 1 13 5 1 0 3 0 1 0 1 0 5 20 12 2 2 2 3 2 0 7 0 10 2 4 4 0 1 1 4 0 7 1 0 12 9 12 1 14 6 3 1 2 6 0 2 3 5 3 11 0 0 2 11 12 5 1 0 3 7 4 3 1 3 4 3 6 1 0 1 0 2 20 3 4 5 6 5 4 5 5 9 4 15 0 4 1 0 7 5 0 12 3 5 7 9 0 3 1 0 4 4 0 3 2 1 0 1 0 17 4 5 1 4 10 0 0 2 1 2 1 6 1 6 0 0 1 0 2 6 1 2 0 0 5 0 0 2 3 0 4 2 9 2 3 1 9 3 0 9 4 5 1 9 1 3 0 1 0 3 8 13 1 2 3 1 5 0 2 12 2 4 4 5 1 1 0 0 3 1 5 1 11 2 2 6 1 13 4 5 2 12 18 1 8 1 1 6 16 7 18 2 2 1 7 4 1 13 1 6 15 0 1 0 10 6 0 5 2 2 2 0 0 2 11 5 1 7 1 3 0 7 3 0 3 0 3 3 4 3 13 3 6 0 10 4 1 1 3 4 5 1 4 16 9 3 4 0 8 8 8 1 5 1 1 5 0 12 1 1 10 1 1 1 11 4 3 2 2 0 4 3 4.29279811097993
0 3 8 0 0 2 1 19 1 0 2 1 0 0 1 14 2 4 0 1 0 1 0 1 9 1 1 0 5 1 0 0 14 1 20 2 2 0 0 0 1 0 0 1 4 0 2 0 14 3 2 0 0 3 15 1 13 11 1 0 6 3 9 0 5 1 12 1 0 16 1 0 3 0 2 0 1 12 1 0 0 2 0 0 1 0 0 2 5 12 11 1 18 4 22 4 1 2 2 3 19 0 3 0 1 11 7 10 2 0 10 5 1 0 1 0 1 1 1 1 0 1 3 0 2 1 3 0 3 2 8 1 25 1 0 1 16 1 1 5 3 4 3 8 9 2 1 3 3 0 1 6 1 0 9 0 2 4 7 9 3 1 6 8 3 5 5 7 1 0 0 0 0 0 0 0 16 0 0 0 2 10 11 10 2 10 3 16 7 2 0 3 10 10 1 1 1 8 15 7 5 2 0 24 16 19 1 3 1 3 3 0 1 2 1 18 1 1 11 25 2 2 0 12 4 0 10 0 4 5 5 2 1 2 7 1 10 9 1 0 3 1 0 3 1 0 14 10 8 0 3 4 10 1 2 0 21 2 5 0 2 1 17 15 8 19 1 1 3 1 1 1 5 3 1 0 2 0 3 12 1 10 19 20 2 13 2 6 0 7 5 0 2 2 0 3 4 7 11 0 5 6 9 1 1 0 1 0 6 0 8 2 2 14 8 1 4 2 2 2 3 13 1 1 4 1 8 1 4 4 0 0 6 0 0 1 6 0 3 13 5 0 1 2 4 7 2 3 0 2 0 0 6 3 1 0 3 4 11 1 0 3 5 4 8 1 0 6 0 2 13 21 5 0 2 3 0 0 12 0 2 1 1 0 0 1 0 0 2 1 9 7 10 2 9 0 4 2 1 1 1 3 3 0 0 11 1 11 3 0 4 0 0 0 0 3 1 0 1 8 0 1 1 7 2 1 16 2 2 4 2 0 0 2 2 0 10 9 2 0 7 4 0 4 13 8 2 0 1 6 2 5 0 2 1 0 1 2 0 6 1 2 1 0 1 1 7 4 2 0 16 15 0 20 0 0 2 10 24 1 1 7 1 2 10 0 4 18 21 27 7 2 10 19 0 17 1 1 0 3 3 0 13 6 0 9 0 1 0 10 10 0 6 0 0 1 12 0 1 0 2 5 4 1 16 0 4 2 1 8 2 1 6 13 9 2 2 0 0 8 0 2 7 2 2 1 14 13 15 3 9 1 18 1 1 0 2 9 0 2 1 9 19 10 2 1 13 3 1 0 5 0 1 0 1 0 3 18 9 2 2 1 1 2 0 7 0 10 2 4 4 0 1 1 4 0 5 1 0 9 8 11 1 13 5 3 1 2 5 0 1 3 3 3 10 0 0 2 9 13 5 1 0 4 6 4 3 1 2 5 2 5 1 0 1 0 1 17 2 4 4 5 5 4 6 4 8 2 13 0 3 1 0 6 4 0 10 3 5 3 9 0 3 1 0 3 4 0 3 2 1 0 1 0 18 3 5 0 4 8 0 0 1 1 2 1 5 1 4 0 0 1 0 1 4 1 2 0 0 4 0 0 2 3 0 4 2 9 2 2 1 9 3 0 9 3 5 1 8 1 2 0 1 0 3 7 13 0 2 3 1 5 0 1 14 2 4 3 5 1 1 0 0 2 1 5 1 11 1 2 6 1 14 4 6 2 12 17 1 9 1 1 7 17 6 18 2 2 1 7 4 0 13 1 6 16 0 0 0 12 7 0 5 2 2 2 0 0 2 9 5 1 7 1 3 0 3 3 0 3 0 3 3 4 3 13 3 5 0 11 4 1 0 2 3 4 1 4 16 9 4 2 0 4 9 6 1 6 1 1 4 0 12 1 1 12 1 1 0 10 4 3 2 1 0 3 5 3.976387249114522
0 3 4 0 0 2 1 18 0 0 2 1 0 0 1 10 2 3 0 0 0 1 0 1 9 1 1 0 5 1 0 0 15 0 18 2 2 0 0 0 1 0 0 0 3 0 2 0 13 3 1 0 0 3 15 1 12 9 1 0 6 2 10 0 4 1 11 1 0 17 1 0 3 0 2 0 1 13 1 0 0 2 0 0 1 0 0 2 5 10 10 1 16 3 25 4 0 2 2 3 16 0 2 0 0 13 7 11 2 0 12 5 1 0 0 0 1 1 1 1 0 1 3 0 2 1 3 0 3 2 8 1 26 1 0 0 16 0 1 4 3 4 2 8 9 2 1 3 2 0 1 5 1 0 9 0 2 5 6 8 3 1 5 7 2 4 5 8 1 0 0 0 0 0 0 0 18 0 0 0 2 7 13 8 2 10 2 14 6 2 0 3 9 9 1 1 1 7 13 6 4 2 0 25 15 19 1 3 1 2 3 0 1 2 1 19 1 1 13 26 1 2 0 10 4 0 9 0 4 6 3 1 1 2 6 0 8 7 1 0 3 1 0 3 1 0 17 8 7 0 2 5 7 1 2 0 22 1 4 0 1 1 15 15 9 20 0 1 3 1 1 1 5 3 1 0 2 0 3 9 1 8 17 17 1 12 2 6 0 6 5 0 1 2 0 2 4 7 8 0 3 6 8 1 1 0 1 0 4 0 7 2 2 10 8 1 4 2 2 2 2 13 1 1 3 1 8 1 4 4 0 0 5 0 0 1 6 0 2 15 4 0 1 2 3 7 2 3 0 2 0 0 5 3 1 0 3 4 9 1 0 2 3 4 9 1 0 7 0 2 10 19 4 0 2 3 0 0 9 0 2 1 1 0 0 1 0 0 1 0 10 6 9 2 9 0 4 2 1 1 1 3 3 0 0 10 1 9 2 0 3 0 0 0 0 2 1 0 1 8 0 1 1 6 1 1 15 2 1 3 2 0 0 2 1 0 9 9 2 0 5 4 0 4 12 7 2 0 1 6 0 3 0 1 1 0 1 2 0 5 0 2 1 0 0 0 4 2 2 0 17 15 0 18 0 0 2 11 20 1 0 5 1 2 10 0 3 18 20 30 5 2 11 16 0 17 1 1 0 1 2 0 11 7 0 8 0 1 0 9 11 0 4 0 0 1 11 0 1 0 2 6 3 0 16 0 5 2 1 5 2 0 6 14 7 1 2 0 0 8 0 2 5 2 2 1 9 13 13 2 11 0 17 1 1 0 2 8 0 1 1 9 18 11 2 1 12 3 1 0 6 0 1 0 1 0 4 15 9 2 2 1 1 1 0 7 0 9 2 4 3 0 1 1 4 0 5 0 0 8 9 9 1 14 5 2 1 2 3 0 1 2 3 2 8 0 0 1 9 14 5 0 0 2 5 4 3 1 1 5 2 5 1 0 1 0 1 17 1 4 4 5 6 2 6 4 6 1 11 0 3 0 0 6 2 0 11 2 5 3 7 0 3 1 0 3 4 0 3 1 1 0 1 0 22 3 4 0 4 7 0 0 1 1 2 1 7 1 4 0 0 1 0 1 4 1 2 0 0 4 0 0 1 3 0 4 2 5 2 1 1 7 2 0 7 3 3 1 6 1 2 0 1 0 2 7 12 0 1 3 1 5 0 1 10 2 3 3 4 1 1 0 0 2 1 3 1 11 1 2 3 1 13 2 6 2 11 18 1 8 1 1 7 16 6 17 2 1 1 7 4 0 12 0 6 16 0 0 0 17 7 0 5 2 2 2 0 0 0 6 7 1 6 1 3 0 3 3 0 1 0 2 3 3 3 13 3 6 0 12 4 1 0 2 2 4 1 3 15 10 5 1 0 4 6 7 1 7 1 1 2 0 12 1 1 10 1 1 0 10 4 3 2 1 0 3 5 3.680047225501771
0 3 4 0 0 2 1 17 0 0 2 1 0 0 1 8 2 3 0 0 0 1 0 1 8 1 1 0 4 1 0 0 14 0 16 2 2 0 0 0 1 0 0 0 3 0 2 0 14 3 0 0 0 3 12 0 13 7 1 0 6 2 9 0 3 1 10 1 0 18 1 0 2 0 2 0 1 12 0 0 0 2 0 0 1 0 0 2 5 9 8 1 16 2 23 4 0 2 2 1 15 0 1 0 0 10 7 7 2 0 12 3 1 0 0 0 1 1 1 1 0 1 3 0 2 1 3 0 2 2 7 1 24 1 0 0 14 0 1 4 3 4 2 9 10 1 1 3 2 0 1 4 1 0 8 0 2 5 6 8 3 1 6 5 2 4 3 8 1 0 0 0 0 0 0 0 15 0 0 0 2 6 14 7 2 9 2 12 6 2 0 3 7 6 1 1 1 8 13 2 3 2 0 21 12 16 1 3 1 1 3 0 0 2 1 17 1 0 15 26 0 2 0 10 6 0 8 0 4 8 3 1 0 2 4 0 10 6 0 0 2 1 0 3 1 0 15 6 6 0 1 5 4 1 2 0 25 1 3 0 1 1 16 16 7 18 0 1 3 1 1 1 4 3 1 0 1 0 3 6 1 7 13 17 1 13 2 7 0 5 4 0 1 1 0 2 2 6 7 0 3 4 5 0 1 0 1 0 3 0 6 2 2 10 8 1 4 1 2 2 2 11 1 1 3 0 8 1 4 4 0 0 4 0 0 1 5 0 2 13 3 0 1 2 2 6 2 3 0 2 0 0 6 3 1 0 3 3 8 1 0 2 2 3 10 1 0 8 0 2 9 17 3 0 2 3 0 0 10 0 2 1 1 0 0 1 0 0 1 0 8 5 9 2 10 0 4 2 1 1 1 3 2 0 0 11 1 8 2 0 2 0 0 0 0 2 1 0 1 6 0 1 1 6 0 0 17 2 1 3 2 0 0 2 1 0 8 8 2 0 4 3 0 4 11 6 2 0 1 6 0 2 0 1 1 0 1 2 0 5 0 2 1 0 0 0 3 1 1 0 16 15 0 14 0 0 2 12 19 1 0 5 1 1 11 0 2 18 19 29 4 2 12 17 0 19 1 0 0 1 1 0 10 6 0 7 0 1 0 10 10 0 4 0 0 1 12 0 1 0 2 6 2 0 15 0 5 2 1 7 1 0 5 13 6 0 2 0 0 7 0 2 5 2 2 1 9 12 12 1 9 0 17 1 1 0 1 8 0 1 1 9 15 11 2 0 9 2 1 0 10 0 1 0 0 0 6 10 8 2 2 1 1 1 0 7 0 9 0 3 2 0 1 1 3 0 5 0 0 7 7 9 1 13 5 2 1 2 3 0 0 2 3 2 5 0 0 1 8 11 5 0 0 3 4 3 3 1 1 5 2 6 1 0 1 0 1 21 1 4 4 5 7 2 3 4 5 1 13 0 3 0 0 6 2 0 10 2 5 2 7 0 2 1 0 3 4 0 3 1 1 0 0 0 25 3 3 0 4 7 0 0 1 1 1 1 8 1 2 0 0 1 0 1 4 1 2 0 0 3 0 0 1 3 0 4 2 5 2 1 1 5 1 0 8 2 3 1 3 1 1 0 1 0 2 5 11 0 1 3 1 5 0 0 13 2 1 3 4 1 0 0 0 1 1 2 1 11 1 1 2 1 12 1 7 2 9 14 1 7 1 1 7 17 6 14 2 1 1 6 2 0 13 0 5 16 0 0 0 19 9 0 4 1 2 1 0 0 0 5 5 1 5 1 3 0 3 2 0 1 0 1 3 2 3 12 3 5 0 10 2 0 0 2 2 4 1 3 15 9 7 1 0 4 6 9 1 9 1 1 2 0 12 1 0 10 1 1 0 10 4 3 1 0 0 2 4 3.407319952774498
0 3 4 0 0 2 1 18 0 0 2 1 0 0 1 9 2 3 0 0 0 1 0 1 7 1 1 0 4 1 0 0 12 0 14 2 2 0 0 0 1 0 0 0 3 0 1 0 10 3 0 0 0 2 10 0 7 7 1 0 6 2 11 0 2 1 9 1 0 14 1 0 2 0 2 0 0 11 0 0 0 2 0 0 1 0 0 2 4 9 10 1 16 2 21 4 0 2 4 0 13 0 1 0 0 14 5 6 2 0 12 3 1 0 0 0 1 1 0 1 0 1 3 0 2 1 3 0 1 2 9 1 24 1 0 0 14 0 1 4 3 4 2 9 12 1 1 3 2 0 1 4 1 0 8 0 1 7 7 8 3 1 5 5 1 4 3 11 1 0 0 0 0 0 0 0 15 0 0 0 1 5 17 6 1 9 1 10 4 2 0 3 6 6 1 1 1 11 10 2 1 2 0 19 14 13 0 3 1 1 3 0 0 2 1 17 0 0 20 26 0 2 0 10 4 0 8 0 4 10 2 1 0 2 3 0 13 4 0 0 2 1 0 3 1 0 16 6 5 0 1 4 4 1 1 0 26 0 3 0 1 1 15 17 4 14 0 1 3 1 1 1 2 3 1 0 1 0 3 2 1 8 13 13 0 11 2 7 0 4 3 0 1 1 0 2 1 6 4 0 2 3 4 0 1 0 1 0 3 0 5 2 1 9 7 1 4 1 2 2 2 11 0 1 1 0 8 1 4 4 0 0 4 0 0 1 2 0 2 12 3 0 1 1 2 3 2 1 0 2 0 0 4 1 0 0 2 3 9 1 0 2 2 2 9 1 0 8 0 2 7 15 3 0 2 3 0 0 8 0 1 1 1 0 0 1 0 0 1 0 7 4 9 2 12 0 2 2 1 0 1 2 2 0 0 9 0 5 1 0 2 0 0 0 0 2 1 0 1 6 0 1 1 5 0 0 18 2 1 3 1 0 0 2 0 0 8 9 2 0 4 2 0 3 11 4 2 0 1 6 0 2 0 1 1 0 1 2 0 4 0 2 1 0 0 0 3 0 1 0 14 16 0 14 0 0 2 10 15 1 0 5 1 0 9 0 2 18 18 29 4 2 12 16 0 16 1 0 0 1 0 0 9 6 0 6 0 1 0 8 10 0 3 0 0 1 12 0 1 0 1 7 2 0 14 0 5 2 1 7 1 0 3 12 7 0 2 0 0 6 0 1 3 2 2 1 8 12 13 1 10 0 18 1 1 0 1 7 0 0 1 7 16 8 1 0 9 2 0 0 11 0 1 0 0 0 10 10 6 2 2 1 1 1 0 7 0 8 0 2 0 0 1 1 2 0 5 0 0 7 7 8 1 11 3 1 1 1 3 0 0 2 3 2 6 0 0 0 7 8 4 0 0 2 4 2 2 1 0 4 2 5 1 0 1 0 0 21 0 3 4 5 6 2 2 3 4 0 11 0 3 0 0 5 1 0 9 2 6 1 4 0 2 1 0 2 4 0 0 0 1 0 0 0 27 3 2 0 3 5 0 0 1 1 1 1 8 1 2 0 0 1 0 0 4 1 2 0 0 1 0 0 0 3 0 4 1 4 1 1 1 4 1 0 5 0 3 0 2 1 1 0 0 0 1 5 12 0 0 3 1 4 0 0 11 2 1 3 4 1 0 0 0 1 1 2 1 9 1 1 1 1 11 1 7 1 6 12 0 5 1 1 9 18 5 12 2 1 1 6 1 0 11 0 5 16 0 0 0 21 8 0 4 1 2 1 0 0 0 5 6 0 4 1 3 0 3 1 0 1 0 1 3 2 1 11 3 6 0 8 2 0 0 2 2 4 1 3 14 8 8 0 0 4 5 7 0 8 1 1 1 0 12 1 0 12 1 1 0 10 4 2 1 0 0 1 5 3.1322314049586779
0 3 4 0 0 2 1 17 0 0 2 1 0 0 1 9 2 1 0 0 0 1 0 1 7 1 0 0 4 1 0 0 10 0 15 2 2 0 0 0 1 0 0 0 3 0 1 0 9 3 0 0 0 2 9 0 7 6 1 0 6 2 8 0 1 1 10 1 0 12 1 0 1 0 1 0 0 7 0 0 0 2 0 0 1 0 0 2 4 9 9 1 14 1 20 4 0 2 4 0 11 0 1 0 0 11 5 6 2 0 12 3 1 0 0 0 1 1 0 1 0 0 2 0 2 1 3 0 1 2 10 1 23 1 0 0 13 0 1 4 2 4 2 10 11 1 1 3 2 0 1 4 1 0 9 0 0 8 7 8 2 1 6 4 1 2 3 11 1 0 0 0 0 0 0 0 13 0 0 0 1 5 15 5 1 8 1 10 4 2 0 2 6 6 0 1 1 10 9 1 1 1 0 16 12 11 0 2 1 1 2 0 0 2 1 16 0 0 23 24 0 2 0 9 3 0 9 0 3 8 2 1 0 2 3 0 15 3 0 0 1 1 0 3 0 0 16 5 5 0 1 2 3 1 1 0 29 0 2 0 0 1 13 15 4 13 0 1 3 1 0 1 2 3 1 0 1 0 2 2 1 7 11 14 0 10 2 7 0 4 3 0 1 1 0 2 1 4 3 0 2 3 5 0 0 0 1 0 3 0 5 2 1 5 8 1 5 1 1 2 2 9 0 1 1 0 8 1 4 4 0 0 4 0 0 1 2 0 2 9 2 0 1 1 2 3 1 1 0 2 0 0 2 1 0 0 2 3 10 1 0 2 2 1 10 1 0 8 0 1 4 14 3 0 2 3 0 0 7 0 1 1 1 0 0 1 0 0 1 0 6 4 7 2 13 0 2 2 1 0 1 2 2 0 0 9 0 5 1 0 2 0 0 0 0 1 1 0 1 4 0 0 1 5 0 0 17 2 1 2 1 0 0 2 0 0 4 6 2 0 4 2 0 3 11 4 2 0 0 5 0 1 0 1 1 0 1 2 0 4 0 1 1 0 0 0 3 0 1 0 13 15 0 13 0 0 2 6 13 1 0 5 1 0 10 0 2 16 16 29 4 1 12 13 0 17 1 0 0 1 0 0 7 5 0 5 0 1 0 7 8 0 2 0 0 1 12 0 1 0 1 7 2 0 12 0 4 2 1 6 1 0 3 12 6 0 2 0 0 3 0 1 3 2 2 0 8 12 15 1 7 0 18 1 1 0 1 7 0 0 1 5 18 8 1 0 8 2 0 0 13 0 1 0 0 0 9 9 6 2 0 1 1 1 0 7 0 8 0 2 0 0 1 1 2 0 4 0 0 7 8 6 1 9 2 0 1 1 2 0 0 1 3 2 7 0 0 0 7 7 2 0 0 1 4 2 2 1 0 4 2 5 0 0 1 0 0 19 0 2 3 5 6 2 2 2 3 0 8 0 3 0 0 5 1 0 9 2 6 1 2 0 2 1 0 2 2 0 0 0 1 0 0 0 26 3 2 0 2 5 0 0 1 1 1 1 8 0 2 0 0 1 0 0 3 1 2 0 0 1 0 0 0 3 0 4 0 2 1 1 1 4 1 0 3 0 2 0 2 1 1 0 0 0 0 2 12 0 0 3 1 4 0 0 14 2 1 3 4 1 0 0 0 1 0 2 1 8 1 0 1 1 13 1 6 1 6 13 0 4 1 1 7 20 4 11 1 1 1 6 0 0 10 0 5 16 0 0 0 15 8 0 4 1 1 1 0 0 0 5 7 0 4 0 3 0 3 1 0 1 0 1 2 1 0 9 3 6 0 8 2 0 0 2 2 3 1 3 11 8 7 0 0 4 4 3 0 10 1 1 1 0 11 0 0 11 1 1 0 9 4 2 1 0 0 1 6 2.8783943329397876
0 2 4 0 0 2 1 18 0 0 1 1 0 0 1 10 2 1 0 0 0 0 0 1 7 1 0 0 4 1 0 0 10 0 12 2 2 0 0 0 1 0 0 0 3 0 0 0 7 2 0 0 0 1 6 0 5 6 1 0 6 1 8 0 1 1 10 1 0 10 1 0 1 0 1 0 0 6 0 0 0 2 0 0 1 0 0 2 4 8 8 0 15 1 19 4 0 0 6 0 8 0 1 0 0 12 4 4 2 0 12 3 1 0 0 0 1 1 0 1 0 0 1 0 2 1 2 0 0 2 10 1 21 1 0 0 14 0 1 4 1 4 2 10 10 1 1 3 2 0 1 2 1 0 11 0 0 11 8 7 2 1 6 4 1 1 3 11 1 0 0 0 0 0 0 0 11 0 0 0 1 5 15 4 1 7 1 8 4 2 0 2 6 6 0 1 1 12 11 1 1 1 0 14 10 11 0 1 1 1 2 0 0 1 1 15 0 0 23 23 0 2 0 9 3 0 9 0 3 10 2 1 0 2 2 0 13 3 0 0 1 1 0 2 0 0 14 5 4 0 1 2 3 1 0 0 26 0 1 0 0 1 11 13 4 14 0 0 4 1 0 1 2 3 1 0 1 0 2 2 1 7 9 13 0 9 2 8 0 3 2 0 1 1 0 2 0 3 2 0 2 3 6 0 0 0 1 0 3 0 5 2 1 5 7 0 4 1 1 2 2 7 0 1 1 0 9 1 4 4 0 0 1 0 0 1 1 0 1 9 2 0 1 1 3 2 1 1 0 2 0 0 1 1 0 0 2 3 10 0 0 2 2 1 9 0 0 10 0 1 2 9 3 0 2 3 0 0 6 0 1 0 1 0 0 1 0 0 1 0 4 4 6 2 10 0 3 2 1 0 1 2 1 0 0 10 0 5 1 0 1 0 0 0 0 1 1 0 1 4 0 0 1 4 0 0 19 2 0 2 1 0 0 2 0 0 4 7 2 0 3 2 0 3 11 3 2 0 0 5 0 1 0 1 0 0 1 2 0 3 0 1 1 0 0 0 3 0 1 0 10 12 0 13 0 0 2 5 14 1 0 6 1 0 10 0 1 16 14 28 3 0 11 11 0 17 1 0 0 1 0 0 5 3 0 5 0 1 0 4 7 0 2 0 0 1 13 0 0 0 1 3 2 0 11 0 4 2 1 6 0 0 3 8 6 0 2 0 0 3 0 1 2 2 0 0 7 11 14 1 5 0 17 1 1 0 1 6 0 0 1 3 15 7 1 0 7 2 0 0 13 0 1 0 0 0 7 9 5 2 0 1 1 1 0 5 0 7 0 1 0 0 1 1 1 0 2 0 0 4 8 6 1 9 1 0 1 0 2 0 0 1 2 2 6 0 0 0 5 5 1 0 0 1 4 2 2 1 0 3 2 6 0 0 1 0 0 18 0 1 3 5 4 2 1 2 3 0 9 0 2 0 0 4 0 0 8 2 5 0 1 0 0 1 0 2 1 0 0 0 1 0 0 0 26 3 1 0 2 3 0 0 1 1 1 1 6 0 2 0 0 1 0 0 3 1 1 0 0 1 0 0 0 3 0 4 0 0 1 1 0 4 0 0 3 0 2 0 2 1 1 0 0 0 0 1 10 0 0 1 1 4 0 0 11 1 1 3 3 1 0 0 0 1 0 2 0 9 1 0 1 1 14 0 5 1 6 13 0 3 1 1 6 23 4 11 1 1 1 5 0 0 9 0 4 16 0 0 0 13 9 0 2 1 1 1 0 0 0 4 8 0 3 0 3 0 3 1 0 1 0 1 2 1 0 8 3 6 0 7 2 0 0 2 2 3 1 3 8 7 5 0 0 4 4 3 0 12 1 1 1 0 8 0 0 12 1 0 0 8 3 2 1 0 0 1 6 2.628099173553719
0 2 4 0 0 2 1 16 0 0 1 0 0 0 1 11 1 1 0 0 0 0 0 1 7 1 0 0 4 1 0 0 9 0 7 2 2 0 0 0 1 0 0 0 1 0 0 0 7 2 0 0 0 1 5 0 3 6 1 0 5 1 8 0 0 1 9 1 0 7 1 0 1 0 1 0 0 5 0 0 0 2 0 0 1 0 0 2 2 5 7 0 13 1 17 4 0 0 6 0 8 0 1 0 0 11 3 3 2 0 12 3 1 0 0 0 1 1 0 1 0 0 0 0 2 1 2 0 0 1 11 0 16 1 0 0 15 0 1 4 1 4 2 9 10 1 1 3 2 0 1 2 1 0 11 0 0 12 8 7 2 1 7 4 1 1 3 10 1 0 0 0 0 0 0 0 9 0 0 0 1 6 15 4 1 6 1 7 4 2 0 1 6 5 0 1 1 14 10 1 0 1 0 13 10 9 0 1 1 1 1 0 0 1 1 14 0 0 18 19 0 2 0 7 2 0 5 0 3 8 2 1 0 1 2 0 10 3 0 0 1 1 0 2 0 0 10 5 4 0 1 2 3 1 0 0 24 0 1 0 0 1 10 13 4 16 0 0 4 1 0 1 2 2 1 0 1 0 2 1 1 6 7 9 0 9 1 9 0 2 1 0 1 1 0 2 0 3 2 0 2 3 4 0 0 0 1 0 3 0 5 1 1 3 8 0 5 1 1 0 2 7 0 1 1 0 10 0 2 4 0 0 0 0 0 1 1 0 1 7 2 0 1 1 3 2 0 1 0 2 0 0 1 0 0 0 2 1 12 0 0 2 2 1 9 0 0 11 0 1 1 9 2 0 2 3 0 0 5 0 1 0 0 0 0 1 0 0 0 0 2 4 6 2 10 0 4 2 1 0 1 2 1 0 0 9 0 5 1 0 1 0 0 0 0 1 1 0 1 3 0 0 1 3 0 0 18 2 0 2 0 0 0 2 0 0 4 8 2 0 3 2 0 3 11 3 2 0 0 5 0 1 0 1 0 0 1 2 0 2 0 1 1 0 0 0 3 0 1 0 10 10 0 10 0 0 2 3 14 0 0 6 1 0 9 0 1 16 12 25 3 0 12 11 0 15 1 0 0 1 0 0 4 3 0 5 0 1 0 4 7 0 2 0 0 1 13 0 0 0 1 3 0 0 9 0 4 2 1 6 0 0 4 8 6 0 2 0 0 2 0 1 2 2 0 0 7 11 14 0 3 0 17 1 0 0 1 5 0 0 1 2 14 6 1 0 7 2 0 0 9 0 1 0 0 0 10 7 3 2 0 1 1 1 0 5 0 5 0 1 0 0 0 0 0 0 2 0 0 4 7 5 1 8 1 0 1 0 2 0 0 1 1 2 7 0 0 0 4 5 1 0 0 2 3 2 1 1 0 2 2 6 0 0 1 0 0 17 0 1 3 5 4 2 1 2 3 0 9 0 2 0 0 3 0 0 7 1 6 0 1 0 0 1 0 2 1 0 0 0 1 0 0 0 29 2 1 0 2 1 0 0 1 1 1 1 6 0 2 0 0 0 0 0 3 1 1 0 0 1 0 0 0 3 0 3 0 0 0 1 0 3 0 0 3 0 2 0 1 1 1 0 0 0 0 1 10 0 0 1 1 2 0 0 11 1 1 3 2 1 0 0 0 1 0 2 0 9 1 0 1 0 17 0 4 1 5 13 0 2 1 1 5 23 4 10 1 1 1 4 0 0 10 0 4 13 0 0 0 15 6 0 0 1 1 1 0 0 0 4 8 0 2 0 3 0 3 1 0 1 0 0 2 1 0 6 3 7 0 7 1 0 0 2 2 3 1 2 7 7 5 0 0 3 3 2 0 11 1 1 1 0 8 0 0 10 1 0 0 8 1 2 1 0 0 0 6 2.4049586776859508
0 1 3 0 0 2 1 11 0 0 0 0 0 0 1 12 1 1 0 0 0 0 0 1 5 1 0 0 4 1 0 0 7 0 5 2 2 0 0 0 1 0 0 0 1 0 0 0 5 2 0 0 0 1 4 0 1 6 1 0 3 1 9 0 0 1 11 1 0 7 1 0 0 0 1 0 0 4 0 0 0 1 0 0 1 0 0 2 2 4 6 0 12 1 18 4 0 0 6 0 8 0 1 0 0 11 3 2 2 0 11 3 1 0 0 0 1 1 0 1 0 0 0 0 1 1 2 0 0 1 11 0 16 1 0 0 13 0 0 4 0 4 2 9 12 1 1 3 1 0 1 2 1 0 11 0 0 11 10 6 2 0 7 2 1 1 2 11 1 0 0 0 0 0 0 0 8 0 0 0 1 7 12 3 1 4 1 5 4 2 0 1 5 3 0 1 1 17 8 1 0 1 0 12 9 9 0 1 1 1 1 0 0 1 1 13 0 0 19 19 0 2 0 7 2 0 4 0 2 8 1 1 0 1 1 0 10 3 0 0 1 0 0 2 0 0 11 4 4 0 0 2 2 1 0 0 20 0 1 0 0 1 8 14 5 16 0 0 4 1 0 1 2 2 1 0 1 0 2 1 1 4 6 9 0 8 1 10 0 2 1 0 1 0 0 2 0 3 2 0 2 3 3 0 0 0 1 0 3 0 4 1 0 1 9 0 5 1 1 0 1 6 0 1 1 0 9 0 2 4 0 0 0 0 0 1 0 0 1 6 2 0 1 0 2 2 0 1 0 2 0 0 1 0 0 0 2 1 12 0 0 2 2 1 11 0 0 8 0 1 0 10 2 0 1 3 0 0 5 0 1 0 0 0 0 1 0 0 0 0 2 4 6 2 11 0 4 2 0 0 1 2 1 0 0 9 0 5 1 0 1 0 0 0 0 1 0 0 1 3 0 0 0 3 0 0 15 2 0 2 0 0 0 2 0 0 4 8 2 0 2 1 0 1 10 2 1 0 0 5 0 1 0 1 0 0 0 1 0 2 0 1 1 0 0 0 2 0 1 0 9 10 0 9 0 0 1 3 14 0 0 8 1 0 8 0 1 14 11 19 3 0 11 12 0 14 1 0 0 1 0 0 3 2 0 3 0 1 0 4 6 0 2 0 0 1 13 0 0 0 1 3 0 0 8 0 2 1 1 6 0 0 5 6 6 0 1 0 0 1 0 1 2 2 0 0 6 11 15 0 3 0 17 1 0 0 1 4 0 0 1 2 17 7 1 0 7 2 0 0 10 0 1 0 0 0 11 5 2 2 0 1 1 1 0 4 0 5 0 1 0 0 0 0 0 0 2 0 0 4 5 4 1 7 1 0 1 0 2 0 0 0 0 1 8 0 0 0 1 4 1 0 0 4 1 1 1 0 0 2 1 4 0 0 0 0 0 13 0 1 3 5 3 2 1 2 1 0 7 0 2 0 0 3 0 0 6 0 7 0 1 0 0 1 0 0 1 0 0 0 1 0 0 0 23 2 1 0 2 0 0 0 1 1 1 1 6 0 2 0 0 0 0 0 3 1 1 0 0 1 0 0 0 3 0 3 0 0 0 1 0 3 0 0 2 0 1 0 1 1 1 0 0 0 0 1 10 0 0 1 1 2 0 0 12 0 1 3 2 1 0 0 0 1 0 2 0 8 1 0 1 0 19 0 3 1 5 12 0 2 1 1 5 20 4 10 0 1 1 4 0 0 9 0 4 14 0 0 0 14 6 0 0 1 1 0 0 0 0 5 7 0 2 0 2 0 3 0 0 1 0 0 1 1 0 5 3 10 0 6 1 0 0 2 1 3 1 2 4 5 4 0 0 2 3 2 0 10 1 1 0 0 8 0 0 8 1 0 0 7 1 1 1 0 0 0 8 2.207792207792208
0 1 2 0 0 1 1 8 0 0 0 0 0 0 1 12 0 1 0 0 0 0 0 1 5 1 0 0 4 1 0 0 6 0 4 1 1 0 0 0 1 0 0 0 1 0 0 0 5 2 0 0 0 1 3 0 1 4 1 0 2 1 11 0 0 1 10 1 0 5 0 0 0 0 1 0 0 1 0 0 0 1 0 0 1 0 0 2 1 4 5 0 11 1 17 4 0 0 9 0 6 0 1 0 0 11 3 2 2 0 10 3 1 0 0 0 1 1 0 1 0 0 0 0 1 1 2 0 0 1 11 0 14 1 0 0 13 0 0 6 0 3 0 11 13 1 1 1 0 0 0 1 1 0 9 0 0 10 12 6 2 0 6 2 1 1 1 11 1 0 0 0 0 0 0 0 7 0 0 0 0 6 13 2 1 4 1 5 4 2 0 0 5 3 0 1 1 14 8 1 0 0 0 11 8 5 0 1 1 0 1 0 0 0 0 13 0 0 16 17 0 2 0 6 2 0 4 0 2 6 1 1 0 1 1 0 9 3 0 0 1 0 0 2 0 0 11 4 3 0 0 2 1 1 0 0 17 0 1 0 0 1 6 15 5 13 0 0 5 1 0 1 2 1 1 0 1 0 2 1 1 2 6 8 0 8 1 8 0 2 1 0 1 0 0 2 0 2 2 0 2 2 2 0 0 0 1 0 3 0 4 1 0 1 13 0 7 1 1 0 0 7 0 1 1 0 8 0 1 2 0 0 0 0 0 1 0 0 1 6 2 0 1 0 1 2 0 1 0 2 0 0 1 0 0 0 2 1 5 0 0 2 2 1 11 0 0 6 0 1 0 11 2 0 1 2 0 0 7 0 1 0 0 0 0 1 0 0 0 0 2 2 5 2 11 0 5 2 0 0 1 2 1 0 0 8 0 4 1 0 1 0 0 0 0 0 0 0 1 1 0 0 0 3 0 0 17 1 0 2 0 0 0 2 0 0 4 9 1 0 1 1 0 1 7 2 1 0 0 5 0 1 0 1 0 0 0 1 0 2 0 1 1 0 0 0 2 0 1 0 6 8 0 5 0 0 1 3 11 0 0 7 1 0 5 0 1 11 9 19 3 0 11 14 0 13 1 0 0 1 0 0 2 2 0 3 0 1 0 3 6 0 2 0 0 1 11 0 0 0 1 3 0 0 7 0 1 1 1 5 0 0 5 6 5 0 0 0 0 1 0 0 2 2 0 0 6 9 13 0 2 0 16 1 0 0 1 3 0 0 0 2 17 8 1 0 6 2 0 0 9 0 1 0 0 0 11 4 2 1 0 1 0 1 0 3 0 5 0 1 0 0 0 0 0 0 2 0 0 4 4 4 0 6 1 0 1 0 2 0 0 0 0 1 10 0 0 0 0 2 1 0 0 3 1 1 1 0 0 2 1 4 0 0 0 0 0 10 0 1 3 4 4 2 1 2 1 0 6 0 2 0 0 3 0 0 4 0 7 0 1 0 0 1 0 0 1 0 0 0 1 0 0 0 24 2 0 0 2 0 0 0 1 1 1 1 6 0 1 0 0 0 0 0 2 1 1 0 0 0 0 0 0 3 0 3 0 0 0 1 0 3 0 0 1 0 1 0 1 1 1 0 0 0 0 1 11 0 0 1 1 2 0 0 12 0 1 2 2 1 0 0 0 1 0 1 0 10 1 0 1 0 14 0 3 1 4 12 0 3 1 0 3 20 4 8 0 1 1 4 0 0 12 0 3 12 0 0 0 16 4 0 0 0 1 0 0 0 0 7 6 0 1 0 1 0 3 0 0 0 0 0 1 1 0 5 3 10 0 6 1 0 0 0 1 3 0 2 4 4 4 0 0 2 3 1 0 10 1 1 0 0 6 0 0 5 0 0 0 6 1 0 1 0 0 0 7 2.002361275088548
0 1 1 0 0 1 0 7 0 0 0 0 0 0 1 11 0 1 0 0 0 0 0 1 5 1 0 0 3 0 0 0 6 0 4 1 1 0 0 0 1 0 0 0 1 0 0 0 4 2 0 0 0 0 3 0 1 4 1 0 2 1 9 0 0 1 9 1 0 5 0 0 0 0 1 0 0 0 0 0 0 1 0 0 1 0 0 1 1 3 5 0 8 1 17 3 0 0 8 0 6 0 1 0 0 10 2 2 1 0 11 3 1 0 0 0 1 1 0 1 0 0 0 0 1 1 0 0 0 1 11 0 13 1 0 0 15 0 0 9 0 3 0 9 10 1 1 1 0 0 0 1 0 0 6 0 0 10 10 6 2 0 7 2 1 1 1 11 1 0 0 0 0 0 0 0 6 0 0 0 0 6 12 2 1 4 1 5 4 2 0 0 4 2 0 1 1 15 8 1 0 0 0 12 7 5 0 1 1 0 1 0 0 0 0 11 0 0 11 14 0 2 0 5 1 0 3 0 0 4 1 1 0 1 1 0 7 3 0 0 1 0 0 2 0 0 10 6 3 0 0 2 1 1 0 0 13 0 1 0 0 1 4 14 4 12 0 0 5 1 0 1 2 1 1 0 1 0 1 1 1 2 6 7 0 6 0 8 0 2 1 0 1 0 0 1 0 2 2 0 2 2 2 0 0 0 1 0 3 0 4 1 0 1 13 0 8 1 1 0 0 8 0 1 1 0 7 0 1 2 0 0 0 0 0 1 0 0 1 6 2 0 1 0 1 2 0 0 0 2 0 0 1 0 0 0 2 1 5 0 0 2 2 1 11 0 0 6 0 1 0 8 1 0 1 2 0 0 9 0 1 0 0 0 0 1 0 0 0 0 1 1 5 2 10 0 6 1 0 0 1 1 1 0 0 8 0 4 1 0 1 0 0 0 0 0 0 0 1 1 0 0 0 2 0 0 16 1 0 2 0 0 0 2 0 0 2 10 1 0 1 1 0 1 7 2 1 0 0 5 0 0 0 1 0 0 0 1 0 2 0 1 1 0 0 0 2 0 0 0 6 6 0 3 0 0 1 2 10 0 0 5 1 0 5 0 1 13 8 18 3 0 10 14 0 11 1 0 0 1 0 0 2 2 0 2 0 1 0 3 5 0 2 0 0 1 10 0 0 0 1 3 0 0 7 0 1 1 1 5 0 0 7 5 5 0 0 0 0 0 0 0 2 2 0 0 6 6 10 0 1 0 16 1 0 0 1 1 0 0 0 0 17 8 1 0 5 1 0 0 11 0 1 0 0 0 11 4 1 1 0 1 0 1 0 2 0 4 0 1 0 0 0 0 0 0 2 0 0 4 5 3 0 5 1 0 1 0 2 0 0 0 0 1 7 0 0 0 0 1 1 0 0 2 1 0 0 0 0 2 0 3 0 0 0 0 0 9 0 1 3 6 4 2 1 2 1 0 6 0 2 0 0 2 0 0 3 0 7 0 1 0 0 1 0 0 1 0 0 0 1 0 0 0 20 2 0 0 1 0 0 0 1 0 1 1 8 0 1 0 0 0 0 0 2 0 1 0 0 0 0 0 0 3 0 3 0 0 0 1 0 2 0 0 1 0 1 0 1 1 1 0 0 0 0 1 7 0 0 1 1 2 0 0 11 0 1 2 2 1 0 0 0 1 0 0 0 9 0 0 1 0 10 0 3 1 3 11 0 3 1 0 2 16 4 7 0 1 1 4 0 0 12 0 2 11 0 0 0 13 4 0 0 0 1 0 0 0 0 6 6 0 1 0 1 0 2 0 0 0 0 0 1 1 0 5 2 11 0 6 1 0 0 0 1 2 0 2 4 3 4 0 0 1 2 1 0 9 1 1 0 0 4 0 0 5 0 0 0 5 1 0 1 0 0 0 7 1.8181818181818182
0 1 1 0 0 1 0 6 0 0 0 0 0 0 1 11 0 1 0 0 0 0 0 0 5 1 0 0 3 0 0 0 6 0 4 0 1 0 0 0 0 0 0 0 1 0 0 0 4 1 0 0 0 0 3 0 0 3 1 0 1 0 7 0 0 1 9 1 0 5 0 0 0 0 1 0 0 0 0 0 0 0 0 0 1 0 0 0 1 3 5 0 6 1 18 2 0 0 6 0 5 0 1 0 0 9 2 2 1 0 11 2 1 0 0 0 1 1 0 0 0 0 0 0 1 0 0 0 0 1 10 0 12 1 0 0 16 0 0 11 0 3 0 8 8 1 1 1 0 0 0 1 0 0 5 0 0 7 10 5 1 0 9 1 1 1 0 11 1 0 0 0 0 0 0 0 6 0 0 0 0 6 11 2 1 3 1 5 3 2 0 0 4 2 0 1 1 15 6 1 0 0 0 10 4 5 0 1 1 0 1 0 0 0 0 10 0 0 12 13 0 2 0 4 0 0 3 0 0 3 1 1 0 1 0 0 6 2 0 0 1 0 0 2 0 0 12 7 1 0 0 2 1 1 0 0 11 0 0 0 0 0 3 12 4 8 0 0 4 1 0 1 2 1 1 0 1 0 1 1 1 2 6 7 0 5 0 8 0 2 1 0 1 0 0 1 0 2 2 0 2 2 2 0 0 0 1 0 3 0 4 1 0 0 14 0 8 1 1 0 0 7 0 1 1 0 5 0 1 2 0 0 0 0 0 0 0 0 0 5 2 0 0 0 1 2 0 0 0 1 0 0 1 0 0 0 2 1 3 0 0 2 2 0 11 0 0 6 0 1 0 7 1 0 1 2 0 0 10 0 0 0 0 0 0 1 0 0 0 0 1 1 5 2 8 0 4 1 0 0 1 1 1 0 0 8 0 4 1 0 1 0 0 0 0 0 0 0 1 1 0 0 0 2 0 0 20 1 0 2 0 0 0 2 0 0 0 9 0 0 0 1 0 1 6 2 1 0 0 4 0 0 0 1 0 0 0 1 0 2 0 1 1 0 0 0 1 0 0 0 5 5 0 3 0 0 1 1 10 0 0 4 1 0 4 0 1 14 7 18 3 0 10 11 0 11 1 0 0 1 0 0 2 2 0 1 0 1 0 3 5 0 1 0 0 0 8 0 0 0 1 3 0 0 7 0 1 1 1 6 0 0 6 3 4 0 0 0 0 0 0 0 1 1 0 0 5 5 6 0 1 0 15 1 0 0 1 1 0 0 0 0 17 5 0 0 4 1 0 0 11 0 1 0 0 0 15 3 0 1 0 1 0 1 0 1 0 3 0 1 0 0 0 0 0 0 0 0 0 3 4 3 0 4 1 0 1 0 2 0 0 0 0 1 6 0 0 0 0 1 1 0 0 2 1 0 0 0 0 2 0 2 0 0 0 0 0 7 0 1 3 6 5 2 1 2 1 0 6 0 2 0 0 2 0 0 2 0 7 0 1 0 0 1 0 0 1 0 0 0 1 0 0 0 16 2 0 0 1 0 0 0 1 0 1 1 8 0 0 0 0 0 0 0 2 0 1 0 0 0 0 0 0 3 0 3 0 0 0 1 0 1 0 0 0 0 1 0 1 1 1 0 0 0 0 0 5 0 0 1 1 2 0 0 9 0 0 2 1 1 0 0 0 1 0 0 0 6 0 0 1 0 10 0 1 1 3 12 0 4 1 0 1 12 3 7 0 1 0 3 0 0 13 0 2 9 0 0 0 13 4 0 0 0 1 0 0 0 0 7 6 0 1 0 1 0 2 0 0 0 0 0 0 1 0 4 1 11 0 6 1 0 0 0 1 2 0 1 3 3 3 0 0 1 2 1 0 9 1 1 0 0 4 0 0 4 0 0 0 4 0 0 1 0 0 0 7 1.6387249114521843
0 1 1 0 0 1 0 4 0 0 0 0 0 0 1 14 0 1 0 0 0 0 0 0 3 1 0 0 3 0 0 0 6 0 3 0 1 0 0 0 0 0 0 0 1 0 0 0 3 1 0 0 0 0 3 0 0 3 1 0 1 0 6 0 0 1 10 1 0 4 0 0 0 0 0 0 0 0 0 0 0 0 0 0 1 0 0 0 1 3 5 0 3 1 17 1 0 0 5 0 3 0 0 0 0 9 2 1 1 0 12 2 1 0 0 0 0 1 0 0 0 0 0 0 0 0 0 0 0 1 8 0 11 1 0 0 15 0 0 12 0 3 0 8 6 0 1 1 0 0 0 1 0 0 2 0 0 6 11 6 1 0 10 1 1 1 0 10 1 0 0 0 0 0 0 0 6 0 0 0 0 5 10 2 1 3 1 5 3 2 0 0 3 2 0 1 0 14 5 1 0 0 0 9 4 4 0 0 1 0 1 0 0 0 0 9 0 0 11 14 0 2 0 3 0 0 3 0 0 2 1 1 0 1 0 0 6 2 0 0 1 0 0 2 0 0 9 4 1 0 0 2 1 1 0 0 8 0 0 0 0 0 2 13 4 8 0 0 3 1 0 1 1 1 1 0 1 0 1 1 1 1 5 5 0 5 0 8 0 2 1 0 0 0 0 1 0 1 2 0 2 1 2 0 0 0 1 0 3 0 4 1 0 0 13 0 8 1 1 0 0 8 0 0 1 0 3 0 1 2 0 0 0 0 0 0 0 0 0 4 2 0 0 0 1 2 0 0 0 1 0 0 1 0 0 0 2 0 3 0 0 2 2 0 10 0 0 6 0 1 0 5 1 0 1 2 0 0 15 0 0 0 0 0 0 1 0 0 0 0 1 1 4 2 8 0 6 1 0 0 1 1 1 0 0 9 0 4 1 0 1 0 0 0 0 0 0 0 1 1 0 0 0 2 0 0 18 1 0 1 0 0 0 2 0 0 0 8 0 0 0 1 0 1 6 2 1 0 0 2 0 0 0 1 0 0 0 1 0 2 0 0 1 0 0 0 1 0 0 0 5 4 0 2 0 0 1 1 10 0 0 3 0 0 4 0 1 15 6 17 3 0 10 9 0 9 1 0 0 1 0 0 2 2 0 1 0 1 0 2 4 0 1 0 0 0 7 0 0 0 1 2 0 0 3 0 1 0 1 5 0 0 6 2 3 0 0 0 0 0 0 0 1 1 0 0 5 5 5 0 1 0 12 1 0 0 1 1 0 0 0 0 18 5 0 0 3 1 0 0 10 0 0 0 0 0 13 3 0 1 0 0 0 1 0 1 0 3 0 1 0 0 0 0 0 0 0 0 0 3 3 3 0 3 1 0 1 0 2 0 0 0 0 1 5 0 0 0 0 1 1 0 0 1 1 0 0 0 0 2 0 2 0 0 0 0 0 7 0 1 2 6 5 2 1 2 1 0 4 0 2 0 0 1 0 0 2 0 7 0 1 0 0 1 0 0 1 0 0 0 1 0 0 0 15 2 0 0 1 0 0 0 1 0 1 1 8 0 0 0 0 0 0 0 2 0 1 0 0 0 0 0 0 2 0 3 0 0 0 1 0 1 0 0 0 0 0 0 1 1 1 0 0 0 0 0 5 0 0 1 1 2 0 0 8 0 0 2 1 1 0 0 0 1 0 0 0 6 0 0 0 0 8 0 1 1 2 17 0 5 1 0 1 11 3 5 0 1 0 3 0 0 13 0 1 8 0 0 0 11 4 0 0 0 1 0 0 0 0 9 5 0 1 0 1 0 2 0 0 0 0 0 0 1 0 2 1 10 0 4 0 0 0 0 1 1 0 1 3 3 3 0 0 1 2 1 0 8 1 1 0 0 3 0 0 4 0 0 0 4 0 0 1 0 0 0 8 1.5017709563164108
0 1 1 0 0 1 0 2 0 0 0 0 0 0 1 12 0 1 0 0 0 0 0 0 3 0 0 0 3 0 0 0 5 0 3 0 1 0 0 0 0 0 0 0 1 0 0 0 3 1 0 0 0 0 3 0 0 3 1 0 0 0 5 0 0 0 8 1 0 4 0 0 0 0 0 0 0 0 0 0 0 0 0 0 1 0 0 0 1 3 4 0 3 1 16 1 0 0 3 0 2 0 0 0 0 8 2 1 1 0 10 2 0 0 0 0 0 0 0 0 0 0 0 0 0 0 0 0 0 1 7 0 9 1 0 0 17 0 0 10 0 3 0 8 6 0 0 1 0 0 0 1 0 0 1 0 0 6 9 7 1 0 8 1 1 1 0 10 1 0 0 0 0 0 0 0 5 0 0 0 0 5 7 2 1 3 1 4 2 1 0 0 3 1 0 1 0 14 5 1 0 0 0 8 3 4 0 0 1 0 1 0 0 0 0 8 0 0 8 13 0 2 0 3 0 0 1 0 0 2 1 1 0 1 0 0 6 1 0 0 1 0 0 2 0 0 7 4 1 0 0 2 1 1 0 0 7 0 0 0 0 0 2 14 5 5 0 0 3 1 0 1 1 1 1 0 1 0 1 1 0 1 4 4 0 4 0 7 0 2 1 0 0 0 0 1 0 1 2 0 1 1 2 0 0 0 0 0 3 0 3 1 0 0 9 0 8 1 1 0 0 6 0 0 1 0 3 0 0 1 0 0 0 0 0 0 0 0 0 3 2 0 0 0 1 2 0 0 0 0 0 0 1 0 0 0 2 0 3 0 0 2 2 0 16 0 0 5 0 1 0 4 1 0 0 1 0 0 21 0 0 0 0 0 0 1 0 0 0 0 0 1 4 2 6 0 7 1 0 0 1 1 1 0 0 8 0 3 1 0 1 0 0 0 0 0 0 0 1 1 0 0 0 2 0 0 18 1 0 0 0 0 0 2 0 0 0 8 0 0 0 1 0 1 4 2 1 0 0 2 0 0 0 1 0 0 0 0 0 1 0 0 1 0 0 0 1 0 0 0 5 4 0 2 0 0 1 1 11 0 0 2 0 0 3 0 1 13 5 16 2 0 10 9 0 10 1 0 0 1 0 0 2 2 0 1 0 1 0 1 4 0 1 0 0 0 5 0 0 0 1 2 0 0 2 0 1 0 0 4 0 0 5 2 3 0 0 0 0 0 0 0 1 1 0 0 5 5 4 0 1 0 10 1 0 0 1 0 0 0 0 0 16 3 0 0 3 1 0 0 14 0 0 0 0 0 12 2 0 1 0 0 0 1 0 1 0 2 0 1 0 0 0 0 0 0 0 0 0 3 2 3 0 2 0 0 1 0 2 0 0 0 0 0 4 0 0 0 0 1 0 0 0 1 1 0 0 0 0 2 0 1 0 0 0 0 0 6 0 1 2 5 5 2 1 2 1 0 4 0 2 0 0 1 0 0 2 0 7 0 1 0 0 1 0 0 1 0 0 0 1 0 0 0 16 2 0 0 1 0 0 0 1 0 0 1 9 0 0 0 0 0 0 0 2 0 1 0 0 0 0 0 0 2 0 3 0 0 0 0 0 1 0 0 0 0 0 0 1 1 1 0 0 0 0 0 5 0 0 1 1 1 0 0 7 0 0 2 1 0 0 0 0 1 0 0 0 6 0 0 0 0 6 0 1 1 2 14 0 4 1 0 1 9 2 3 0 1 0 3 0 0 15 0 1 9 0 0 0 10 2 0 0 0 0 0 0 0 0 7 4 0 1 0 1 0 2 0 0 0 0 0 0 1 0 2 1 9 0 4 0 0 0 0 1 1 0 1 3 3 2 0 0 1 2 0 0 8 1 1 0 0 3 0 0 3 0 0 0 3 0 0 1 0 0 0 7 1.3577331759149943
0 1 1 0 0 1 0 1 0 0 0 0 0 0 1 9 0 1 0 0 0 0 0 0 2 0 0 0 2 0 0 0 4 0 3 0 1 0 0 0 0 0 0 0 1 0 0 0 3 1 0 0 0 0 1 0 0 3 1 0 0 0 4 0 0 0 7 1 0 4 0 0 0 0 0 0 0 0 0 0 0 0 0 0 1 0 0 0 1 1 5 0 2 0 16 1 0 0 3 0 2 0 0 0 0 7 2 1 0 0 10 2 0 0 0 0 0 0 0 0 0 0 0 0 0 0 0 0 0 1 5 0 6 1 0 0 15 0 0 9 0 1 0 7 9 0 0 1 0 0 0 1 0 0 1 0 0 6 11 6 0 0 6 1 1 0 0 9 1 0 0 0 0 0 0 0 4 0 0 0 0 5 7 1 1 3 1 4 1 1 0 0 3 1 0 0 0 16 4 1 0 0 0 7 2 4 0 0 1 0 0 0 0 0 0 7 0 0 6 10 0 2 0 2 0 0 1 0 0 2 0 1 0 1 0 0 7 0 0 0 1 0 0 2 0 0 5 3 1 0 0 1 1 1 0 0 6 0 0 0 0 0 2 14 7 5 0 0 3 1 0 1 1 1 1 0 1 0 0 1 0 0 2 4 0 4 0 5 0 2 0 0 0 0 0 1 0 0 2 0 0 1 2 0 0 0 0 0 3 0 2 1 0 0 8 0 8 1 1 0 0 4 0 0 1 0 3 0 0 0 0 0 0 0 0 0 0 0 0 3 2 0 0 0 1 2 0 0 0 0 0 0 1 0 0 0 2 0 2 0 0 2 2 0 22 0 0 3 0 1 0 3 1 0 0 0 0 0 22 0 0 0 0 0 0 1 0 0 0 0 0 1 4 2 6 0 9 0 0 0 1 1 1 0 0 8 0 3 1 0 1 0 0 0 0 0 0 0 1 1 0 0 0 2 0 0 17 1 0 0 0 0 0 2 0 0 0 11 0 0 0 0 0 1 4 1 1 0 0 2 0 0 0 1 0 0 0 0 0 0 0 0 1 0 0 0 1 0 0 0 4 4 0 2 0 0 1 1 13 0 0 2 0 0 3 0 1 13 4 15 2 0 9 8 0 7 1 0 0 1 0 0 2 1 0 1 0 1 0 0 3 0 1 0 0 0 4 0 0 0 1 2 0 0 2 0 1 0 0 3 0 0 5 1 1 0 0 0 0 0 0 0 1 1 0 0 4 5 4 0 1 0 8 1 0 0 1 0 0 0 0 0 15 3 0 0 3 1 0 0 17 0 0 0 0 0 12 2 0 1 0 0 0 1 0 0 0 2 0 1 0 0 0 0 0 0 0 0 0 3 2 3 0 2 0 0 1 0 2 0 0 0 0 0 3 0 0 0 0 1 0 0 0 0 1 0 0 0 0 1 0 1 0 0 0 0 0 6 0 1 2 4 6 1 1 2 1 0 4 0 1 0 0 1 0 0 2 0 5 0 1 0 0 1 0 0 1 0 0 0 1 0 0 0 13 1 0 0 1 0 0 0 1 0 0 1 9 0 0 0 0 0 0 0 1 0 1 0 0 0 0 0 0 2 0 3 0 0 0 0 0 1 0 0 0 0 0 0 1 1 1 0 0 0 0 0 5 0 0 0 1 1 0 0 5 0 0 1 1 0 0 0 0 1 0 0 0 6 0 0 0 0 6 0 1 1 2 15 0 4 0 0 1 4 2 3 0 1 0 3 0 0 16 0 1 10 0 0 0 9 2 0 0 0 0 0 0 0 0 5 4 0 1 0 1 0 1 0 0 0 0 0 0 1 0 1 1 10 0 4 0 0 0 0 1 1 0 1 3 2 1 0 0 1 1 0 0 8 1 1 0 0 3 0 0 2 0 0 0 2 0 0 1 0 0 0 5 1.2361275088547817
0 1 1 0 0 0 0 1 0 0 0 0 0 0 1 6 0 1 0 0 0 0 0 0 2 0 0 0 1 0 0 0 3 0 3 0 1 0 0 0 0 0 0 0 0 0 0 0 3 1 0 0 0 0 1 0 0 3 1 0 0 0 3 0 0 0 7 1 0 2 0 0 0 0 0 0 0 0 0 0 0 0 0 0 1 0 0 0 1 1 5 0 1 0 13 1 0 0 2 0 2 0 0 0 0 5 2 1 0 0 12 2 0 0 0 0 0 0 0 0 0 0 0 0 0 0 0 0 0 0 5 0 6 1 0 0 15 0 0 11 0 1 0 5 7 0 0 1 0 0 0 1 0 0 1 0 0 6 9 5 0 0 6 1 1 0 0 9 1 0 0 0 0 0 0 0 4 0 0 0 0 6 7 1 1 3 1 2 1 1 0 0 2 1 0 0 0 16 3 1 0 0 0 7 2 3 0 0 1 0 0 0 0 0 0 7 0 0 3 10 0 2 0 1 0 0 1 0 0 2 0 1 0 1 0 0 7 0 0 0 0 0 0 1 0 0 4 3 1 0 0 1 1 0 0 0 5 0 0 0 0 0 1 14 6 5 0 0 2 1 0 1 1 1 1 0 0 0 0 1 0 0 1 4 0 4 0 4 0 2 0 0 0 0 0 1 0 0 1 0 0 1 1 0 0 0 0 0 3 0 2 1 0 0 7 0 6 0 0 0 0 3 0 0 1 0 3 0 0 0 0 0 0 0 0 0 0 0 0 2 1 0 0 0 1 2 0 0 0 0 0 0 1 0 0 0 2 0 2 0 0 2 2 0 24 0 0 3 0 1 0 3 1 0 0 0 0 0 25 0 0 0 0 0 0 1 0 0 0 0 0 1 4 2 6 0 12 0 0 0 1 1 1 0 0 9 0 3 1 0 1 0 0 0 0 0 0 0 1 1 0 0 0 2 0 0 17 1 0 0 0 0 0 2 0 0 0 10 0 0 0 0 0 1 1 1 0 0 0 2 0 0 0 1 0 0 0 0 0 0 0 0 1 0 0 0 0 0 0 0 4 4 0 1 0 0 1 1 13 0 0 2 0 0 3 0 1 13 3 15 2 0 8 6 0 6 1 0 0 1 0 0 2 1 0 1 0 1 0 0 2 0 1 0 0 0 3 0 0 0 1 1 0 0 2 0 1 0 0 4 0 0 6 1 1 0 0 0 0 0 0 0 1 0 0 0 4 5 4 0 1 0 8 1 0 0 1 0 0 0 0 0 15 2 0 0 1 1 0 0 11 0 0 0 0 0 13 2 0 0 0 0 0 1 0 0 0 2 0 1 0 0 0 0 0 0 0 0 0 3 2 3 0 2 0 0 1 0 2 0 0 0 0 0 0 0 0 0 0 1 0 0 0 0 1 0 0 0 0 0 0 1 0 0 0 0 0 5 0 0 2 4 6 1 1 2 1 0 2 0 1 0 0 1 0 0 2 0 4 0 0 0 0 1 0 0 1 0 0 0 0 0 0 0 13 0 0 0 1 0 0 0 1 0 0 1 9 0 0 0 0 0 0 0 1 0 1 0 0 0 0 0 0 2 0 3 0 0 0 0 0 1 0 0 0 0 0 0 1 1 0 0 0 0 0 0 3 0 0 0 1 1 0 0 4 0 0 1 1 0 0 0 0 1 0 0 0 6 0 0 0 0 6 0 1 1 2 14 0 4 0 0 1 4 2 3 0 1 0 3 0 0 19 0 1 9 0 0 0 7 2 0 0 0 0 0 0 0 0 5 3 0 1 0 1 0 0 0 0 0 0 0 0 1 0 1 1 10 0 2 0 0 0 0 1 0 0 1 3 2 1 0 0 1 1 0 0 7 1 1 0 0 3 0 0 1 0 0 0 2 0 0 0 0 0 0 5 1.1310507674144038
0 1 1 0 0 0 0 1 0 0 0 0 0 0 0 3 0 1 0 0 0 0 0 0 2 0 0 0 1 0 0 0 1 0 3 0 1 0 0 0 0 0 0 0 0 0 0 0 3 1 0 0 0 0 0 0 0 3 1 0 0 0 3 0 0 0 6 1 0 2 0 0 0 0 0 0 0 0 0 0 0 0 0 0 1 0 0 0 1 1 4 0 1 0 12 0 0 0 1 0 1 0 0 0 0 4 1 1 0 0 14 2 0 0 0 0 0 0 0 0 0 0 0 0 0 0 0 0 0 0 5 0 6 1 0 0 16 0 0 12 0 1 0 5 9 0 0 1 0 0 0 0 0 0 1 0 0 5 8 3 0 0 4 1 0 0 0 9 1 0 0 0 0 0 0 0 4 0 0 0 0 6 6 1 1 3 1 2 1 1 0 0 2 1 0 0 0 18 3 1 0 0 0 7 2 3 0 0 1 0 0 0 0 0 0 7 0 0 3 10 0 2 0 1 0 0 1 0 0 2 0 0 0 1 0 0 7 0 0 0 0 0 0 1 0 0 1 2 1 0 0 1 1 0 0 0 5 0 0 0 0 0 1 16 6 5 0 0 1 1 0 0 1 0 1 0 0 0 0 1 0 0 1 3 0 3 0 4 0 2 0 0 0 0 0 1 0 0 1 0 0 1 1 0 0 0 0 0 2 0 1 0 0 0 8 0 5 0 0 0 0 3 0 0 1 0 3 0 0 0 0 0 0 0 0 0 0 0 0 2 1 0 0 0 1 2 0 0 0 0 0 0 1 0 0 0 2 0 2 0 0 2 0 0 20 0 0 3 0 0 0 2 1 0 0 0 0 0 27 0 0 0 0 0 0 1 0 0 0 0 0 1 4 2 6 0 15 0 0 0 1 1 1 0 0 4 0 3 1 0 1 0 0 0 0 0 0 0 1 1 0 0 0 2 0 0 18 1 0 0 0 0 0 2 0 0 0 14 0 0 0 0 0 1 1 1 0 0 0 1 0 0 0 1 0 0 0 0 0 0 0 0 1 0 0 0 0 0 0 0 2 3 0 1 0 0 1 1 14 0 0 1 0 0 2 0 0 16 3 13 2 0 6 5 0 3 1 0 0 0 0 0 2 1 0 1 0 1 0 0 1 0 0 0 0 0 2 0 0 0 1 1 0 0 2 0 1 0 0 4 0 0 4 1 1 0 0 0 0 0 0 0 1 0 0 0 3 5 3 0 1 0 7 1 0 0 1 0 0 0 0 0 12 2 0 0 1 1 0 0 10 0 0 0 0 0 12 2 0 0 0 0 0 0 0 0 0 2 0 1 0 0 0 0 0 0 0 0 0 1 1 2 0 2 0 0 1 0 2 0 0 0 0 0 0 0 0 0 0 1 0 0 0 0 1 0 0 0 0 0 0 1 0 0 0 0 0 5 0 0 2 3 5 1 1 1 1 0 1 0 1 0 0 0 0 0 2 0 3 0 0 0 0 1 0 0 1 0 0 0 0 0 0 0 13 0 0 0 1 0 0 0 1 0 0 1 8 0 0 0 0 0 0 0 1 0 1 0 0 0 0 0 0 2 0 3 0 0 0 0 0 1 0 0 0 0 0 0 1 0 0 0 0 0 0 0 3 0 0 0 1 0 0 0 4 0 0 1 0 0 0 0 0 1 0 0 0 5 0 0 0 0 5 0 1 0 2 13 0 4 0 0 1 4 2 2 0 0 0 2 0 0 19 0 1 9 0 0 0 9 2 0 0 0 0 0 0 0 0 5 3 0 1 0 1 0 0 0 0 0 0 0 0 1 0 1 0 7 0 2 0 0 0 0 0 0 0 0 2 2 0 0 0 1 0 0 0 7 1 1 0 0 3 0 0 0 0 0 0 1 0 0 0 0 0 0 4 1.0283353010625738
0 1 0 0 0 0 0 1 0 0 0 0 0 0 0 3 0 1 0 0 0 0 0 0 2 0 0 0 1 0 0 0 1 0 3 0 1 0 0 0 0 0 0 0 0 0 0 0 2 1 0 0 0 0 0 0 0 2 1 0 0 0 1 0 0 0 8 1 0 2 0 0 0 0 0 0 0 0 0 0 0 0 0 0 0 0 0 0 1 1 5 0 1 0 13 0 0 0 1 0 1 0 0 0 0 3 1 1 0 0 13 2 0 0 0 0 0 0 0 0 0 0 0 0 0 0 0 0 0 0 4 0 6 1 0 0 14 0 0 14 0 1 0 4 8 0 0 1 0 0 0 0 0 0 1 0 0 6 5 3 0 0 2 1 0 0 0 8 1 0 0 0 0 0 0 0 4 0 0 0 0 7 5 1 1 3 0 2 1 1 0 0 2 1 0 0 0 19 3 1 0 0 0 7 2 3 0 0 1 0 0 0 0 0 0 5 0 0 3 10 0 1 0 0 0 0 1 0 0 2 0 0 0 1 0 0 6 0 0 0 0 0 0 1 0 0 1 1 0 0 0 1 1 0 0 0 4 0 0 0 0 0 1 15 8 3 0 0 1 1 0 0 1 0 1 0 0 0 0 1 0 0 0 2 0 3 0 4 0 2 0 0 0 0 0 1 0 0 1 0 0 0 1 0 0 0 0 0 1 0 1 0 0 0 9 0 5 0 0 0 0 4 0 0 1 0 3 0 0 0 0 0 0 0 0 0 0 0 0 1 1 0 0 0 1 2 0 0 0 0 0 0 1 0 0 0 2 0 2 0 0 2 0 0 21 0 0 2 0 0 0 1 1 0 0 0 0 0 28 0 0 0 0 0 0 1 0 0 0 0 0 1 4 2 6 0 14 0 0 0 1 1 1 0 0 3 0 3 1 0 1 0 0 0 0 0 0 0 1 1 0 0 0 2 0 0 15 0 0 0 0 0 0 1 0 0 0 14 0 0 0 0 0 1 1 1 0 0 0 1 0 0 0 1 0 0 0 0 0 0 0 0 1 0 0 0 0 0 0 0 1 2 0 0 0 0 1 0 14 0 0 1 0 0 2 0 0 10 2 10 2 0 6 4 0 3 1 0 0 0 0 0 1 1 0 1 0 1 0 0 1 0 0 0 0 0 2 0 0 0 1 1 0 0 2 0 1 0 0 5 0 0 4 0 1 0 0 0 0 0 0 0 0 0 0 0 3 4 3 0 1 0 6 1 0 0 1 0 0 0 0 0 12 2 0 0 1 1 0 0 9 0 0 0 0 0 12 1 0 0 0 0 0 0 0 0 0 1 0 1 0 0 0 0 0 0 0 0 0 0 1 2 0 2 0 0 1 0 2 0 0 0 0 0 0 0 0 0 0 1 0 0 0 0 1 0 0 0 0 0 0 1 0 0 0 0 0 4 0 0 1 3 6 1 1 1 1 0 0 0 1 0 0 0 0 0 2 0 3 0 0 0 0 1 0 0 1 0 0 0 0 0 0 0 14 0 0 0 1 0 0 0 1 0 0 1 8 0 0 0 0 0 0 0 1 0 1 0 0 0 0 0 0 2 0 3 0 0 0 0 0 1 0 0 0 0 0 0 1 0 0 0 0 0 0 0 2 0 0 0 1 0 0 0 4 0 0 1 0 0 0 0 0 1 0 0 0 4 0 0 0 0 5 0 1 0 1 11 0 4 0 0 1 3 1 2 0 0 0 2 0 0 20 0 1 9 0 0 0 11 1 0 0 0 0 0 0 0 0 3 3 0 1 0 1 0 0 0 0 0 0 0 0 0 0 1 0 8 0 2 0 0 0 0 0 0 0 0 1 2 0 0 0 1 0 0 0 6 1 0 0 0 2 0 0 0 0 0 0 1 0 0 0 0 0 0 5 0.9515938606847698
0 1 0 0 0 0 0 1 0 0 0 0 0 0 0 2 0 1 0 0 0 0 0 0 2 0 0 0 1 0 0 0 1 0 3 0 1 0 0 0 0 0 0 0 0 0 0 0 1 1 0 0 0 0 0 0 0 2 0 0 0 0 1 0 0 0 8 0 0 2 0 0 0 0 0 0 0 0 0 0 0 0 0 0 0 0 0 0 1 1 5 0 1 0 13 0 0 0 1 0 1 0 0 0 0 3 1 1 0 0 14 2 0 0 0 0 0 0 0 0 0 0 0 0 0 0 0 0 0 0 3 0 6 1 0 0 13 0 0 13 0 1 0 4 10 0 0 1 0 0 0 0 0 0 0 0 0 7 5 2 0 0 1 1 0 0 0 8 1 0 0 0 0 0 0 0 4 0 0 0 0 7 7 1 1 3 0 1 1 1 0 0 2 1 0 0 0 21 3 1 0 0 0 7 2 3 0 0 1 0 0 0 0 0 0 3 0 0 2 10 0 1 0 0 0 0 1 0 0 2 0 0 0 0 0 0 6 0 0 0 0 0 0 1 0 0 1 1 0 0 0 1 1 0 0 0 4 0 0 0 0 0 1 13 7 2 0 0 1 1 0 0 0 0 0 0 0 0 0 1 0 0 0 2 0 2 0 4 0 1 0 0 0 0 0 1 0 0 1 0 0 0 1 0 0 0 0 0 1 0 1 0 0 0 7 0 3 0 0 0 0 4 0 0 1 0 3 0 0 0 0 0 0 0 0 0 0 0 0 1 0 0 0 0 1 2 0 0 0 0 0 0 0 0 0 0 2 0 1 0 0 2 0 0 19 0 0 2 0 0 0 1 1 0 0 0 0 0 21 0 0 0 0 0 0 1 0 0 0 0 0 1 3 2 5 0 10 0 0 0 1 1 1 0 0 1 0 2 1 0 1 0 0 0 0 0 0 0 1 1 0 0 0 2 0 0 17 0 0 0 0 0 0 1 0 0 0 14 0 0 0 0 0 1 1 1 0 0 0 0 0 0 0 0 0 0 0 0 0 0 0 0 1 0 0 0 0 0 0 0 1 2 0 0 0 0 1 0 13 0 0 1 0 0 2 0 0 9 2 9 1 0 5 4 0 2 1 0 0 0 0 0 1 0 0 1 0 1 0 0 1 0 0 0 0 0 2 0 0 0 1 1 0 0 1 0 1 0 0 7 0 0 2 0 1 0 0 0 0 0 0 0 0 0 0 0 3 2 2 0 1 0 5 1 0 0 1 0 0 0 0 0 10 2 0 0 1 1 0 0 9 0 0 0 0 0 12 1 0 0 0 0 0 0 0 0 0 1 0 1 0 0 0 0 0 0 0 0 0 0 0 1 0 1 0 0 1 0 2 0 0 0 0 0 0 0 0 0 0 1 0 0 0 0 1 0 0 0 0 0 0 0 0 0 0 0 0 3 0 0 1 3 6 1 0 1 1 0 0 0 1 0 0 0 0 0 2 0 3 0 0 0 0 1 0 0 1 0 0 0 0 0 0 0 14 0 0 0 1 0 0 0 1 0 0 1 7 0 0 0 0 0 0 0 1 0 1 0 0 0 0 0 0 1 0 3 0 0 0 0 0 1 0 0 0 0 0 0 1 0 0 0 0 0 0 0 1 0 0 0 1 0 0 0 4 0 0 1 0 0 0 0 0 1 0 0 0 4 0 0 0 0 5 0 1 0 1 8 0 4 0 0 1 2 0 1 0 0 0 2 0 0 20 0 0 7 0 0 0 9 0 0 0 0 0 0 0 0 0 2 3 0 1 0 1 0 0 0 0 0 0 0 0 0 0 1 0 6 0 1 0 0 0 0 0 0 0 0 1 2 0 0 0 0 0 0 0 6 1 0 0 0 2 0 0 0 0 0 0 1 0 0 0 0 0 0 5 0.8571428571428571
0 1 0 0 0 0 0 1 0 0 0 0 0 0 0 0 0 1 0 0 0 0 0 0 2 0 0 0 1 0 0 0 1 0 3 0 1 0 0 0 0 0 0 0 0 0 0 0 1 1 0 0 0 0 0 0 0 2 0 0 0 0 1 0 0 0 7 0 0 2 0 0 0 0 0 0 0 0 0 0 0 0 0 0 0 0 0 0 0 0 4 0 1 0 13 0 0 0 1 0 0 0 0 0 0 3 1 1 0 0 11 1 0 0 0 0 0 0 0 0 0 0 0 0 0 0 0 0 0 0 3 0 3 1 0 0 11 0 0 13 0 1 0 3 11 0 0 1 0 0 0 0 0 0 0 0 0 7 4 2 0 0 1 1 0 0 0 7 1 0 0 0 0 0 0 0 4 0 0 0 0 7 6 1 1 2 0 1 1 1 0 0 2 1 0 0 0 20 3 0 0 0 0 6 1 2 0 0 1 0 0 0 0 0 0 2 0 0 1 9 0 1 0 0 0 0 0 0 0 2 0 0 0 0 0 0 5 0 0 0 0 0 0 1 0 0 1 1 0 0 0 1 1 0 0 0 3 0 0 0 0 0 1 12 6 1 0 0 1 1 0 0 0 0 0 0 0 0 0 1 0 0 0 2 0 2 0 4 0 1 0 0 0 0 0 1 0 0 1 0 0 0 1 0 0 0 0 0 1 0 1 0 0 0 7 0 2 0 0 0 0 4 0 0 1 0 3 0 0 0 0 0 0 0 0 0 0 0 0 0 0 0 0 0 1 2 0 0 0 0 0 0 0 0 0 0 2 0 1 0 0 2 0 0 17 0 0 1 0 0 0 1 1 0 0 0 0 0 15 0 0 0 0 0 0 1 0 0 0 0 0 1 3 2 5 0 9 0 0 0 1 1 1 0 0 1 0 1 1 0 0 0 0 0 0 0 0 0 1 1 0 0 0 1 0 0 13 0 0 0 0 0 0 1 0 0 0 13 0 0 0 0 0 1 1 1 0 0 0 0 0 0 0 0 0 0 0 0 0 0 0 0 1 0 0 0 0 0 0 0 1 2 0 0 0 0 1 0 12 0 0 1 0 0 2 0 0 11 2 9 1 0 4 4 0 2 1 0 0 0 0 0 1 0 0 1 0 1 0 0 1 0 0 0 0 0 2 0 0 0 1 1 0 0 0 0 1 0 0 9 0 0 2 0 1 0 0 0 0 0 0 0 0 0 0 0 3 2 2 0 1 0 5 1 0 0 1 0 0 0 0 0 10 2 0 0 1 1 0 0 6 0 0 0 0 0 8 1 0 0 0 0 0 0 0 0 0 1 0 1 0 0 0 0 0 0 0 0 0 0 0 1 0 1 0 0 0 0 2 0 0 0 0 0 0 0 0 0 0 1 0 0 0 0 1 0 0 0 0 0 0 0 0 0 0 0 0 2 0 0 1 4 5 0 0 1 1 0 0 0 1 0 0 0 0 0 1 0 2 0 0 0 0 1 0 0 1 0 0 0 0 0 0 0 16 0 0 0 0 0 0 0 1 0 0 1 7 0 0 0 0 0 0 0 1 0 1 0 0 0 0 0 0 0 0 3 0 0 0 0 0 1 0 0 0 0 0 0 1 0 0 0 0 0 0 0 1 0 0 0 1 0 0 0 4 0 0 1 0 0 0 0 0 0 0 0 0 6 0 0 0 0 4 0 1 0 0 7 0 3 0 0 1 2 0 1 0 0 0 1 0 0 18 0 0 7 0 0 0 9 0 0 0 0 0 0 0 0 0 1 3 0 1 0 1 0 0 0 0 0 0 0 0 0 0 1 0 4 0 1 0 0 0 0 0 0 0 0 1 2 0 0 0 0 0 0 0 6 0 0 0 0 1 0 0 0 0 0 0 1 0 0 0 0 0 0 4 0.7662337662337663
0 1 0 0 0 0 0 0 0 0 0 0 0 0 0 0 0 0 0 0 0 0 0 0 2 0 0 0 0 0 0 0 1 0 3 0 1 0 0 0 0 0 0 0 0 0 0 0 1 1 0 0 0 0 0 0 0 1 0 0 0 0 1 0 0 0 7 0 0 1 0 0 0 0 0 0 0 0 0 0 0 0 0 0 0 0 0 0 0 0 2 0 0 0 11 0 0 0 1 0 0 0 0 0 0 3 1 1 0 0 10 1 0 0 0 0 0 0 0 0 0 0 0 0 0 0 0 0 0 0 3 0 3 0 0 0 8 0 0 14 0 0 0 3 7 0 0 1 0 0 0 0 0 0 0 0 0 7 4 2 0 0 1 1 0 0 0 7 1 0 0 0 0 0 0 0 3 0 0 0 0 6 6 1 1 2 0 0 1 1 0 0 1 1 0 0 0 19 3 0 0 0 0 6 1 1 0 0 1 0 0 0 0 0 0 2 0 0 0 8 0 1 0 0 0 0 0 0 0 2 0 0 0 0 0 0 5 0 0 0 0 0 0 0 0 0 1 1 0 0 0 0 1 0 0 0 3 0 0 0 0 0 1 10 7 1 0 0 1 1 0 0 0 0 0 0 0 0 0 0 0 0 0 1 0 2 0 4 0 1 0 0 0 0 0 1 0 0 1 0 0 0 1 0 0 0 0 0 1 0 1 0 0 0 8 0 2 0 0 0 0 2 0 0 1 0 3 0 0 0 0 0 0 0 0 0 0 0 0 0 0 0 0 0 1 2 0 0 0 0 0 0 0 0 0 0 2 0 1 0 0 2 0 0 18 0 0 1 0 0 0 1 1 0 0 0 0 0 13 0 0 0 0 0 0 0 0 0 0 0 0 1 3 1 5 0 11 0 0 0 1 1 1 0 0 1 0 1 1 0 0 0 0 0 0 0 0 0 1 1 0 0 0 1 0 0 9 0 0 0 0 0 0 0 0 0 0 13 0 0 0 0 0 1 1 1 0 0 0 0 0 0 0 0 0 0 0 0 0 0 0 0 1 0 0 0 0 0 0 0 1 0 0 0 0 0 1 0 10 0 0 1 0 0 2 0 0 11 1 9 1 0 4 4 0 2 1 0 0 0 0 0 1 0 0 1 0 1 0 0 1 0 0 0 0 0 2 0 0 0 1 1 0 0 0 0 1 0 0 8 0 0 2 0 1 0 0 0 0 0 0 0 0 0 0 0 3 1 2 0 1 0 4 1 0 0 1 0 0 0 0 0 10 2 0 0 1 1 0 0 6 0 0 0 0 0 7 1 0 0 0 0 0 0 0 0 0 0 0 1 0 0 0 0 0 0 0 0 0 0 0 1 0 1 0 0 0 0 2 0 0 0 0 0 0 0 0 0 0 1 0 0 0 0 1 0 0 0 0 0 0 0 0 0 0 0 0 2 0 0 1 4 4 0 0 1 1 0 0 0 1 0 0 0 0 0 1 0 2 0 0 0 0 1 0 0 1 0 0 0 0 0 0 0 15 0 0 0 0 0 0 0 0 0 0 1 6 0 0 0 0 0 0 0 1 0 1 0 0 0 0 0 0 0 0 2 0 0 0 0 0 1 0 0 0 0 0 0 1 0 0 0 0 0 0 0 1 0 0 0 1 0 0 0 4 0 0 1 0 0 0 0 0 0 0 0 0 7 0 0 0 0 4 0 0 0 0 5 0 3 0 0 1 2 0 1 0 0 0 1 0 0 16 0 0 9 0 0 0 8 0 0 0 0 0 0 0 0 0 1 3 0 1 0 1 0 0 0 0 0 0 0 0 0 0 1 0 3 0 1 0 0 0 0 0 0 0 0 0 1 0 0 0 0 0 0 0 4 0 0 0 0 1 0 0 0 0 0 0 1 0 0 0 0 0 0 5 0.6942148760330579
0 1 0 0 0 0 0 0 0 0 0 0 0 0 0 0 0 0 0 0 0 0 0 0 2 0 0 0 0 0 0 0 1 0 3 0 1 0 0 0 0 0 0 0 0 0 0 0 1 1 0 0 0 0 0 0 0 1 0 0 0 0 1 0 0 0 6 0 0 1 0 0 0 0 0 0 0 0 0 0 0 0 0 0 0 0 0 0 0 0 2 0 0 0 11 0 0 0 1 0 0 0 0 0 0 3 1 1 0 0 10 1 0 0 0 0 0 0 0 0 0 0 0 0 0 0 0 0 0 0 3 0 3 0 0 0 8 0 0 14 0 0 0 2 6 0 0 0 0 0 0 0 0 0 0 0 0 7 2 2 0 0 1 1 0 0 0 7 1 0 0 0 0 0 0 0 3 0 0 0 0 6 6 1 1 1 0 0 1 1 0 0 0 0 0 0 0 16 1 0 0 0 0 6 1 1 0 0 1 0 0 0 0 0 0 2 0 0 0 7 0 1 0 0 0 0 0 0 0 1 0 0 0 0 0 0 6 0 0 0 0 0 0 0 0 0 1 1 0 0 0 0 1 0 0 0 3 0 0 0 0 0 1 7 7 1 0 0 1 0 0 0 0 0 0 0 0 0 0 0 0 0 0 1 0 1 0 4 0 1 0 0 0 0 0 1 0 0 0 0 0 0 1 0 0 0 0 0 1 0 1 0 0 0 8 0 1 0 0 0 0 2 0 0 0 0 2 0 0 0 0 0 0 0 0 0 0 0 0 0 0 0 0 0 1 2 0 0 0 0 0 0 0 0 0 0 1 0 1 0 0 2 0 0 15 0 0 1 0 0 0 1 0 0 0 0 0 0 12 0 0 0 0 0 0 0 0 0 0 0 0 1 3 1 4 0 8 0 0 0 0 1 1 0 0 1 0 0 1 0 0 0 0 0 0 0 0 0 1 1 0 0 0 1 0 0 7 0 0 0 0 0 0 0 0 0 0 11 0 0 0 0 0 0 1 0 0 0 0 0 0 0 0 0 0 0 0 0 0 0 0 0 1 0 0 0 0 0 0 0 1 0 0 0 0 0 1 0 9 0 0 1 0 0 1 0 0 10 1 9 1 0 4 3 0 2 1 0 0 0 0 0 1 0 0 1 0 1 0 0 0 0 0 0 0 0 2 0 0 0 1 1 0 0 0 0 1 0 0 5 0 0 2 0 1 0 0 0 0 0 0 0 0 0 0 0 3 1 2 0 1 0 3 1 0 0 1 0 0 0 0 0 9 2 0 0 1 1 0 0 7 0 0 0 0 0 7 1 0 0 0 0 0 0 0 0 0 0 0 0 0 0 0 0 0 0 0 0 0 0 0 1 0 1 0 0 0 0 1 0 0 0 0 0 0 0 0 0 0 1 0 0 0 0 1 0 0 0 0 0 0 0 0 0 0 0 0 1 0 0 1 5 5 0 0 1 1 0 0 0 1 0 0 0 0 0 1 0 2 0 0 0 0 1 0 0 1 0 0 0 0 0 0 0 16 0 0 0 0 0 0 0 0 0 0 1 6 0 0 0 0 0 0 0 1 0 1 0 0 0 0 0 0 0 0 2 0 0 0 0 0 1 0 0 0 0 0 0 1 0 0 0 0 0 0 0 1 0 0 0 1 0 0 0 3 0 0 1 0 0 0 0 0 0 0 0 0 6 0 0 0 0 4 0 0 0 0 3 0 2 0 0 1 1 0 0 0 0 0 1 0 0 14 0 0 9 0 0 0 5 0 0 0 0 0 0 0 0 0 1 2 0 1 0 1 0 0 0 0 0 0 0 0 0 0 1 0 1 0 1 0 0 0 0 0 0 0 0 0 0 0 0 0 0 0 0 0 3 0 0 0 0 1 0 0 0 0 0 0 1 0 0 0 0 0 0 3 0.6115702479338843
0 1 0 0 0 0 0 0 0 0 0 0 0 0 0 0 0 0 0 0 0 0 0 0 2 0 0 0 0 0 0 0 1 0 3 0 1 0 0 0 0 0 0 0 0 0 0 0 0 1 0 0 0 0 0 0 0 1 0 0 0 0 1 0 0 0 6 0 0 1 0 0 0 0 0 0 0 0 0 0 0 0 0 0 0 0 0 0 0 0 2 0 0 0 11 0 0 0 1 0 0 0 0 0 0 1 1 1 0 0 10 1 0 0 0 0 0 0 0 0 0 0 0 0 0 0 0 0 0 0 3 0 1 0 0 0 7 0 0 16 0 0 0 1 4 0 0 0 0 0 0 0 0 0 0 0 0 3 4 2 0 0 1 1 0 0 0 7 1 0 0 0 0 0 0 0 2 0 0 0 0 6 5 1 1 1 0 0 1 1 0 0 0 0 0 0 0 14 1 0 0 0 0 5 1 1 0 0 1 0 0 0 0 0 0 2 0 0 0 6 0 0 0 0 0 0 0 0 0 1 0 0 0 0 0 0 5 0 0 0 0 0 0 0 0 0 1 1 0 0 0 0 1 0 0 0 3 0 0 0 0 0 1 6 9 1 0 0 1 0 0 0 0 0 0 0 0 0 0 0 0 0 0 0 0 1 0 4 0 0 0 0 0 0 0 1 0 0 0 0 0 0 1 0 0 0 0 0 1 0 1 0 0 0 7 0 1 0 0 0 0 2 0 0 0 0 2 0 0 0 0 0 0 0 0 0 0 0 0 0 0 0 0 0 0 2 0 0 0 0 0 0 0 0 0 0 1 0 0 0 0 2 0 0 15 0 0 1 0 0 0 0 0 0 0 0 0 0 11 0 0 0 0 0 0 0 0 0 0 0 0 1 3 1 4 0 6 0 0 0 0 1 1 0 0 1 0 0 0 0 0 0 0 0 0 0 0 0 1 1 0 0 0 0 0 0 7 0 0 0 0 0 0 0 0 0 0 8 0 0 0 0 0 0 0 0 0 0 0 0 0 0 0 0 0 0 0 0 0 0 0 0 1 0 0 0 0 0 0 0 1 0 0 0 0 0 1 0 10 0 0 1 0 0 1 0 0 7 0 9 1 0 4 3 0 2 1 0 0 0 0 0 1 0 0 1 0 1 0 0 0 0 0 0 0 0 2 0 0 0 0 1 0 0 0 0 1 0 0 4 0 0 1 0 1 0 0 0 0 0 0 0 0 0 0 0 2 1 1 0 1 0 3 1 0 0 1 0 0 0 0 0 8 2 0 0 1 0 0 0 6 0 0 0 0 0 8 0 0 0 0 0 0 0 0 0 0 0 0 0 0 0 0 0 0 0 0 0 0 0 0 1 0 1 0 0 0 0 1 0 0 0 0 0 0 0 0 0 0 1 0 0 0 0 1 0 0 0 0 0 0 0 0 0 0 0 0 0 0 0 1 4 7 0 0 1 1 0 0 0 1 0 0 0 0 0 1 0 1 0 0 0 0 1 0 0 1 0 0 0 0 0 0 0 16 0 0 0 0 0 0 0 0 0 0 1 5 0 0 0 0 0 0 0 1 0 1 0 0 0 0 0 0 0 0 1 0 0 0 0 0 1 0 0 0 0 0 0 0 0 0 0 0 0 0 0 1 0 0 0 1 0 0 0 3 0 0 1 0 0 0 0 0 0 0 0 0 6 0 0 0 0 3 0 0 0 0 3 0 1 0 0 0 0 0 0 0 0 0 1 0 0 10 0 0 9 0 0 0 3 0 0 0 0 0 0 0 0 0 1 2 0 1 0 1 0 0 0 0 0 0 0 0 0 0 1 0 1 0 1 0 0 0 0 0 0 0 0 0 0 0 0 0 0 0 0 0 2 0 0 0 0 0 0 0 0 0 0 0 1 0 0 0 0 0 0 4 0.5442739079102715
0 1 0 0 0 0 0 0 0 0 0 0 0 0 0 0 0 0 0 0 0 0 0 0 2 0 0 0 0 0 0 0 1 0 3 0 1 0 0 0 0 0 0 0 0 0 0 0 0 1 0 0 0 0 0 0 0 1 0 0 0 0 1 0 0 0 6 0 0 1 0 0 0 0 0 0 0 0 0 0 0 0 0 0 0 0 0 0 0 0 2 0 0 0 9 0 0 0 1 0 0 0 0 0 0 1 0 1 0 0 9 0 0 0 0 0 0 0 0 0 0 0 0 0 0 0 0 0 0 0 3 0 1 0 0 0 7 0 0 17 0 0 0 0 4 0 0 0 0 0 0 0 0 0 0 0 0 2 4 2 0 0 1 1 0 0 0 7 1 0 0 0 0 0 0 0 2 0 0 0 0 6 5 1 1 0 0 0 1 1 0 0 0 0 0 0 0 11 1 0 0 0 0 5 1 1 0 0 1 0 0 0 0 0 0 2 0 0 0 6 0 0 0 0 0 0 0 0 0 1 0 0 0 0 0 0 4 0 0 0 0 0 0 0 0 0 1 0 0 0 0 0 1 0 0 0 1 0 0 0 0 0 1 6 10 1 0 0 1 0 0 0 0 0 0 0 0 0 0 0 0 0 0 0 0 1 0 4 0 0 0 0 0 0 0 0 0 0 0 0 0 0 1 0 0 0 0 0 1 0 0 0 0 0 7 0 1 0 0 0 0 1 0 0 0 0 2 0 0 0 0 0 0 0 0 0 0 0 0 0 0 0 0 0 0 2 0 0 0 0 0 0 0 0 0 0 1 0 0 0 0 2 0 0 13 0 0 1 0 0 0 0 0 0 0 0 0 0 10 0 0 0 0 0 0 0 0 0 0 0 0 1 3 1 3 0 5 0 0 0 0 1 1 0 0 1 0 0 0 0 0 0 0 0 0 0 0 0 1 1 0 0 0 0 0 0 5 0 0 0 0 0 0 0 0 0 0 8 0 0 0 0 0 0 0 0 0 0 0 0 0 0 0 0 0 0 0 0 0 0 0 0 1 0 0 0 0 0 0 0 0 0 0 0 0 0 1 0 9 0 0 0 0 0 1 0 0 6 0 9 1 0 4 1 0 1 1 0 0 0 0 0 1 0 0 1 0 1 0 0 0 0 0 0 0 0 2 0 0 0 0 1 0 0 0 0 1 0 0 3 0 0 0 0 1 0 0 0 0 0 0 0 0 0 0 0 2 1 1 0 1 0 3 0 0 0 1 0 0 0 0 0 6 2 0 0 1 0 0 0 4 0 0 0 0 0 9 0 0 0 0 0 0 0 0 0 0 0 0 0 0 0 0 0 0 0 0 0 0 0 0 1 0 1 0 0 0 0 1 0 0 0 0 0 0 0 0 0 0 1 0 0 0 0 1 0 0 0 0 0 0 0 0 0 0 0 0 0 0 0 1 4 8 0 0 1 1 0 0 0 0 0 0 0 0 0 1 0 0 0 0 0 0 1 0 0 1 0 0 0 0 0 0 0 12 0 0 0 0 0 0 0 0 0 0 1 3 0 0 0 0 0 0 0 1 0 0 0 0 0 0 0 0 0 0 0 0 0 0 0 0 1 0 0 0 0 0 0 0 0 0 0 0 0 0 0 1 0 0 0 0 0 0 0 1 0 0 1 0 0 0 0 0 0 0 0 0 5 0 0 0 0 3 0 0 0 0 1 0 1 0 0 0 0 0 0 0 0 0 0 0 0 11 0 0 9 0 0 0 3 0 0 0 0 0 0 0 0 0 1 2 0 1 0 1 0 0 0 0 0 0 0 0 0 0 1 0 1 0 1 0 0 0 0 0 0 0 0 0 0 0 0 0 0 0 0 0 2 0 0 0 0 0 0 0 0 0 0 0 1 0 0 0 0 0 0 4 0.48406139315230226
0 1 0 0 0 0 0 0 0 0 0 0 0 0 0 0 0 0 0 0 0 0 0 0 1 0 0 0 0 0 0 0 1 0 2 0 1 0 0 0 0 0 0 0 0 0 0 0 0 1 0 0 0 0 0 0 0 1 0 0 0 0 1 0 0 0 6 0 0 1 0 0 0 0 0 0 0 0 0 0 0 0 0 0 0 0 0 0 0 0 1 0 0 0 8 0 0 0 1 0 0 0 0 0 0 0 0 1 0 0 8 0 0 0 0 0 0 0 0 0 0 0 0 0 0 0 0 0 0 0 3 0 1 0 0 0 5 0 0 15 0 0 0 0 3 0 0 0 0 0 0 0 0 0 0 0 0 2 3 2 0 0 1 1 0 0 0 5 1 0 0 0 0 0 0 0 2 0 0 0 0 4 5 1 0 0 0 0 1 1 0 0 0 0 0 0 0 11 1 0 0 0 0 5 1 1 0 0 1 0 0 0 0 0 0 2 0 0 0 5 0 0 0 0 0 0 0 0 0 0 0 0 0 0 0 0 4 0 0 0 0 0 0 0 0 0 1 0 0 0 0 0 0 0 0 0 1 0 0 0 0 0 1 6 10 1 0 0 1 0 0 0 0 0 0 0 0 0 0 0 0 0 0 0 0 1 0 3 0 0 0 0 0 0 0 0 0 0 0 0 0 0 1 0 0 0 0 0 1 0 0 0 0 0 6 0 1 0 0 0 0 0 0 0 0 0 2 0 0 0 0 0 0 0 0 0 0 0 0 0 0 0 0 0 0 0 0 0 0 0 0 0 0 0 0 0 1 0 0 0 0 2 0 0 14 0 0 1 0 0 0 0 0 0 0 0 0 0 8 0 0 0 0 0 0 0 0 0 0 0 0 1 3 1 3 0 4 0 0 0 0 1 1 0 0 1 0 0 0 0 0 0 0 0 0 0 0 0 1 0 0 0 0 0 0 0 5 0 0 0 0 0 0 0 0 0 0 8 0 0 0 0 0 0 0 0 0 0 0 0 0 0 0 0 0 0 0 0 0 0 0 0 1 0 0 0 0 0 0 0 0 0 0 0 0 0 1 0 9 0 0 0 0 0 1 0 0 7 0 9 0 0 3 1 0 1 1 0 0 0 0 0 1 0 0 0 0 1 0 0 0 0 0 0 0 0 2 0 0 0 0 0 0 0 0 0 1 0 0 3 0 0 0 0 1 0 0 0 0 0 0 0 0 0 0 0 2 1 0 0 1 0 3 0 0 0 0 0 0 0 0 0 6 1 0 0 0 0 0 0 3 0 0 0 0 0 9 0 0 0 0 0 0 0 0 0 0 0 0 0 0 0 0 0 0 0 0 0 0 0 0 1 0 1 0 0 0 0 1 0 0 0 0 0 0 0 0 0 0 1 0 0 0 0 1 0 0 0 0 0 0 0 0 0 0 0 0 0 0 0 1 4 7 0 0 0 1 0 0 0 0 0 0 0 0 0 1 0 0 0 0 0 0 0 0 0 1 0 0 0 0 0 0 0 12 0 0 0 0 0 0 0 0 0 0 1 3 0 0 0 0 0 0 0 1 0 0 0 0 0 0 0 0 0 0 0 0 0 0 0 0 1 0 0 0 0 0 0 0 0 0 0 0 0 0 0 0 0 0 0 0 0 0 0 1 0 0 1 0 0 0 0 0 0 0 0 0 5 0 0 0 0 1 0 0 0 0 1 0 1 0 0 0 0 0 0 0 0 0 0 0 0 13 0 0 7 0 0 0 2 0 0 0 0 0 0 0 0 0 1 2 0 1 0 1 0 0 0 0 0 0 0 0 0 0 1 0 1 0 1 0 0 0 0 0 0 0 0 0 0 0 0 0 0 0 0 0 1 0 0 0 0 0 0 0 0 0 0 0 1 0 0 0 0 0 0 5 0.4332939787485242
0 0 0 0 0 0 0 0 0 0 0 0 0 0 0 0 0 0 0 0 0 0 0 0 1 0 0 0 0 0 0 0 1 0 2 0 1 0 0 0 0 0 0 0 0 0 0 0 0 1 0 0 0 0 0 0 0 1 0 0 0 0 1 0 0 0 5 0 0 1 0 0 0 0 0 0 0 0 0 0 0 0 0 0 0 0 0 0 0 0 1 0 0 0 7 0 0 0 1 0 0 0 0 0 0 0 0 1 0 0 6 0 0 0 0 0 0 0 0 0 0 0 0 0 0 0 0 0 0 0 3 0 0 0 0 0 4 0 0 13 0 0 0 0 3 0 0 0 0 0 0 0 0 0 0 0 0 2 2 2 0 0 1 0 0 0 0 2 0 0 0 0 0 0 0 0 2 0 0 0 0 3 5 1 0 0 0 0 1 1 0 0 0 0 0 0 0 13 1 0 0 0 0 4 0 1 0 0 1 0 0 0 0 0 0 2 0 0 0 4 0 0 0 0 0 0 0 0 0 0 0 0 0 0 0 0 4 0 0 0 0 0 0 0 0 0 1 0 0 0 0 0 0 0 0 0 1 0 0 0 0 0 1 6 6 1 0 0 1 0 0 0 0 0 0 0 0 0 0 0 0 0 0 0 0 1 0 3 0 0 0 0 0 0 0 0 0 0 0 0 0 0 1 0 0 0 0 0 1 0 0 0 0 0 5 0 1 0 0 0 0 0 0 0 0 0 1 0 0 0 0 0 0 0 0 0 0 0 0 0 0 0 0 0 0 0 0 0 0 0 0 0 0 0 0 0 1 0 0 0 0 2 0 0 14 0 0 0 0 0 0 0 0 0 0 0 0 0 5 0 0 0 0 0 0 0 0 0 0 0 0 1 3 1 2 0 4 0 0 0 0 1 1 0 0 1 0 0 0 0 0 0 0 0 0 0 0 0 1 0 0 0 0 0 0 0 5 0 0 0 0 0 0 0 0 0 0 7 0 0 0 0 0 0 0 0 0 0 0 0 0 0 0 0 0 0 0 0 0 0 0 0 1 0 0 0 0 0 0 0 0 0 0 0 0 0 1 0 9 0 0 0 0 0 1 0 0 8 0 7 0 0 3 1 0 1 0 0 0 0 0 0 1 0 0 0 0 1 0 0 0 0 0 0 0 0 2 0 0 0 0 0 0 0 0 0 1 0 0 3 0 0 0 0 1 0 0 0 0 0 0 0 0 0 0 0 2 1 0 0 0 0 2 0 0 0 0 0 0 0 0 0 6 1 0 0 0 0 0 0 1 0 0 0 0 0 7 0 0 0 0 0 0 0 0 0 0 0 0 0 0 0 0 0 0 0 0 0 0 0 0 1 0 1 0 0 0 0 0 0 0 0 0 0 0 0 0 0 0 1 0 0 0 0 1 0 0 0 0 0 0 0 0 0 0 0 0 0 0 0 1 4 7 0 0 0 0 0 0 0 0 0 0 0 0 0 1 0 0 0 0 0 0 0 0 0 0 0 0 0 0 0 0 0 12 0 0 0 0 0 0 0 0 0 0 0 2 0 0 0 0 0 0 0 1 0 0 0 0 0 0 0 0 0 0 0 0 0 0 0 0 1 0 0 0 0 0 0 0 0 0 0 0 0 0 0 0 0 0 0 0 0 0 0 1 0 0 1 0 0 0 0 0 0 0 0 0 5 0 0 0 0 1 0 0 0 0 1 0 1 0 0 0 0 0 0 0 0 0 0 0 0 14 0 0 7 0 0 0 0 0 0 0 0 0 0 0 0 0 0 2 0 1 0 1 0 0 0 0 0 0 0 0 0 0 0 0 0 0 0 0 0 0 0 0 0 0 0 0 0 0 0 0 0 0 0 0 1 0 0 0 0 0 0 0 0 0 0 0 1 0 0 0 0 0 0 6 0.3789846517119244
0 0 0 0 0 0 0 0 0 0 0 0 0 0 0 0 0 0 0 0 0 0 0 0 1 0 0 0 0 0 0 0 1 0 2 0 1 0 0 0 0 0 0 0 0 0 0 0 0 1 0 0 0 0 0 0 0 1 0 0 0 0 1 0 0 0 5 0 0 1 0 0 0 0 0 0 0 0 0 0 0 0 0 0 0 0 0 0 0 0 1 0 0 0 6 0 0 0 1 0 0 0 0 0 0 0 0 1 0 0 6 0 0 0 0 0 0 0 0 0 0 0 0 0 0 0 0 0 0 0 3 0 0 0 0 0 4 0 0 12 0 0 0 0 3 0 0 0 0 0 0 0 0 0 0 0 0 2 2 2 0 0 0 0 0 0 0 1 0 0 0 0 0 0 0 0 2 0 0 0 0 2 5 1 0 0 0 0 1 1 0 0 0 0 0 0 0 12 1 0 0 0 0 4 0 1 0 0 1 0 0 0 0 0 0 2 0 0 0 4 0 0 0 0 0 0 0 0 0 0 0 0 0 0 0 0 4 0 0 0 0 0 0 0 0 0 1 0 0 0 0 0 0 0 0 0 0 0 0 0 0 0 1 6 6 1 0 0 1 0 0 0 0 0 0 0 0 0 0 0 0 0 0 0 0 1 0 2 0 0 0 0 0 0 0 0 0 0 0 0 0 0 1 0 0 0 0 0 1 0 0 0 0 0 6 0 1 0 0 0 0 0 0 0 0 0 1 0 0 0 0 0 0 0 0 0 0 0 0 0 0 0 0 0 0 0 0 0 0 0 0 0 0 0 0 0 1 0 0 0 0 2 0 0 13 0 0 0 0 0 0 0 0 0 0 0 0 0 4 0 0 0 0 0 0 0 0 0 0 0 0 1 3 1 2 0 4 0 0 0 0 1 1 0 0 1 0 0 0 0 0 0 0 0 0 0 0 0 0 0 0 0 0 0 0 0 5 0 0 0 0 0 0 0 0 0 0 5 0 0 0 0 0 0 0 0 0 0 0 0 0 0 0 0 0 0 0 0 0 0 0 0 1 0 0 0 0 0 0 0 0 0 0 0 0 0 1 0 9 0 0 0 0 0 1 0 0 6 0 7 0 0 2 1 0 1 0 0 0 0 0 0 1 0 0 0 0 1 0 0 0 0 0 0 0 0 2 0 0 0 0 0 0 0 0 0 1 0 0 3 0 0 0 0 1 0 0 0 0 0 0 0 0 0 0 0 1 1 0 0 0 0 2 0 0 0 0 0 0 0 0 0 6 1 0 0 0 0 0 0 1 0 0 0 0 0 8 0 0 0 0 0 0 0 0 0 0 0 0 0 0 0 0 0 0 0 0 0 0 0 0 1 0 1 0 0 0 0 0 0 0 0 0 0 0 0 0 0 0 0 0 0 0 0 1 0 0 0 0 0 0 0 0 0 0 0 0 0 0 0 1 4 6 0 0 0 0 0 0 0 0 0 0 0 0 0 1 0 0 0 0 0 0 0 0 0 0 0 0 0 0 0 0 0 12 0 0 0 0 0 0 0 0 0 0 0 2 0 0 0 0 0 0 0 0 0 0 0 0 0 0 0 0 0 0 0 0 0 0 0 0 1 0 0 0 0 0 0 0 0 0 0 0 0 0 0 0 0 0 0 0 0 0 0 1 0 0 1 0 0 0 0 0 0 0 0 0 4 0 0 0 0 0 0 0 0 0 1 0 1 0 0 0 0 0 0 0 0 0 0 0 0 11 0 0 6 0 0 0 0 0 0 0 0 0 0 0 0 0 0 0 0 1 0 1 0 0 0 0 0 0 0 0 0 0 0 0 0 0 0 0 0 0 0 0 0 0 0 0 0 0 0 0 0 0 0 0 1 0 0 0 0 0 0 0 0 0 0 0 0 0 0 0 0 0 0 10 0.35182998819362457
0 0 0 0 0 0 0 0 0 0 0 0 0 0 0 0 0 0 0 0 0 0 0 0 1 0 0 0 0 0 0 0 0 0 0 0 1 0 0 0 0 0 0 0 0 0 0 0 0 1 0 0 0 0 0 0 0 1 0 0 0 0 1 0 0 0 4 0 0 1 0 0 0 0 0 0 0 0 0 0 0 0 0 0 0 0 0 0 0 0 1 0 0 0 5 0 0 0 1 0 0 0 0 0 0 0 0 1 0 0 5 0 0 0 0 0 0 0 0 0 0 0 0 0 0 0 0 0 0 0 3 0 0 0 0 0 3 0 0 8 0 0 0 0 3 0 0 0 0 0 0 0 0 0 0 0 0 1 2 1 0 0 0 0 0 0 0 1 0 0 0 0 0 0 0 0 2 0 0 0 0 2 4 1 0 0 0 0 1 1 0 0 0 0 0 0 0 7 1 0 0 0 0 4 0 0 0 0 1 0 0 0 0 0 0 2 0 0 0 4 0 0 0 0 0 0 0 0 0 0 0 0 0 0 0 0 4 0 0 0 0 0 0 0 0 0 1 0 0 0 0 0 0 0 0 0 0 0 0 0 0 0 1 4 5 1 0 0 1 0 0 0 0 0 0 0 0 0 0 0 0 0 0 0 0 1 0 2 0 0 0 0 0 0 0 0 0 0 0 0 0 0 1 0 0 0 0 0 1 0 0 0 0 0 5 0 1 0 0 0 0 0 0 0 0 0 1 0 0 0 0 0 0 0 0 0 0 0 0 0 0 0 0 0 0 0 0 0 0 0 0 0 0 0 0 0 1 0 0 0 0 1 0 0 13 0 0 0 0 0 0 0 0 0 0 0 0 0 3 0 0 0 0 0 0 0 0 0 0 0 0 0 2 0 2 0 2 0 0 0 0 1 1 0 0 1 0 0 0 0 0 0 0 0 0 0 0 0 0 0 0 0 0 0 0 0 5 0 0 0 0 0 0 0 0 0 0 5 0 0 0 0 0 0 0 0 0 0 0 0 0 0 0 0 0 0 0 0 0 0 0 0 0 0 0 0 0 0 0 0 0 0 0 0 0 0 1 0 8 0 0 0 0 0 1 0 0 4 0 7 0 0 2 1 0 1 0 0 0 0 0 0 1 0 0 0 0 1 0 0 0 0 0 0 0 0 1 0 0 0 0 0 0 0 0 0 1 0 0 2 0 0 0 0 0 0 0 0 0 0 0 0 0 0 0 0 1 1 0 0 0 0 2 0 0 0 0 0 0 0 0 0 6 1 0 0 0 0 0 0 1 0 0 0 0 0 8 0 0 0 0 0 0 0 0 0 0 0 0 0 0 0 0 0 0 0 0 0 0 0 0 1 0 1 0 0 0 0 0 0 0 0 0 0 0 0 0 0 0 0 0 0 0 0 1 0 0 0 0 0 0 0 0 0 0 0 0 0 0 0 0 4 7 0 0 0 0 0 0 0 0 0 0 0 0 0 0 0 0 0 0 0 0 0 0 0 0 0 0 0 0 0 0 0 9 0 0 0 0 0 0 0 0 0 0 0 2 0 0 0 0 0 0 0 0 0 0 0 0 0 0 0 0 0 0 0 0 0 0 0 0 0 0 0 0 0 0 0 0 0 0 0 0 0 0 0 0 0 0 0 0 0 0 0 1 0 0 1 0 0 0 0 0 0 0 0 0 4 0 0 0 0 0 0 0 0 0 1 0 1 0 0 0 0 0 0 0 0 0 0 0 0 11 0 0 5 0 0 0 0 0 0 0 0 0 0 0 0 0 0 0 0 1 0 1 0 0 0 0 0 0 0 0 0 0 0 0 0 0 0 0 0 0 0 0 0 0 0 0 0 0 0 0 0 0 0 0 1 0 0 0 0 0 0 0 0 0 0 0 0 0 0 0 0 0 0 12 0.3022432113341204
0 0 0 0 0 0 0 0 0 0 0 0 0 0 0 0 0 0 0 0 0 0 0 0 1 0 0 0 0 0 0 0 0 0 0 0 1 0 0 0 0 0 0 0 0 0 0 0 0 1 0 0 0 0 0 0 0 0 0 0 0 0 0 0 0 0 4 0 0 1 0 0 0 0 0 0 0 0 0 0 0 0 0 0 0 0 0 0 0 0 1 0 0 0 5 0 0 0 1 0 0 0 0 0 0 0 0 1 0 0 3 0 0 0 0 0 0 0 0 0 0 0 0 0 0 0 0 0 0 0 3 0 0 0 0 0 3 0 0 8 0 0 0 0 3 0 0 0 0 0 0 0 0 0 0 0 0 1 2 1 0 0 0 0 0 0 0 0 0 0 0 0 0 0 0 0 2 0 0 0 0 1 4 1 0 0 0 0 1 1 0 0 0 0 0 0 0 4 1 0 0 0 0 3 0 0 0 0 1 0 0 0 0 0 0 2 0 0 0 3 0 0 0 0 0 0 0 0 0 0 0 0 0 0 0 0 4 0 0 0 0 0 0 0 0 0 1 0 0 0 0 0 0 0 0 0 0 0 0 0 0 0 0 4 5 1 0 0 1 0 0 0 0 0 0 0 0 0 0 0 0 0 0 0 0 1 0 2 0 0 0 0 0 0 0 0 0 0 0 0 0 0 1 0 0 0 0 0 1 0 0 0 0 0 5 0 1 0 0 0 0 0 0 0 0 0 1 0 0 0 0 0 0 0 0 0 0 0 0 0 0 0 0 0 0 0 0 0 0 0 0 0 0 0 0 0 1 0 0 0 0 1 0 0 11 0 0 0 0 0 0 0 0 0 0 0 0 0 2 0 0 0 0 0 0 0 0 0 0 0 0 0 2 0 2 0 2 0 0 0 0 0 0 0 0 1 0 0 0 0 0 0 0 0 0 0 0 0 0 0 0 0 0 0 0 0 4 0 0 0 0 0 0 0 0 0 0 5 0 0 0 0 0 0 0 0 0 0 0 0 0 0 0 0 0 0 0 0 0 0 0 0 0 0 0 0 0 0 0 0 0 0 0 0 0 0 1 0 8 0 0 0 0 0 1 0 0 2 0 7 0 0 1 1 0 1 0 0 0 0 0 0 0 0 0 0 0 1 0 0 0 0 0 0 0 0 0 0 0 0 0 0 0 0 0 0 1 0 0 2 0 0 0 0 0 0 0 0 0 0 0 0 0 0 0 0 1 1 0 0 0 0 2 0 0 0 0 0 0 0 0 0 6 1 0 0 0 0 0 0 1 0 0 0 0 0 6 0 0 0 0 0 0 0 0 0 0 0 0 0 0 0 0 0 0 0 0 0 0 0 0 1 0 1 0 0 0 0 0 0 0 0 0 0 0 0 0 0 0 0 0 0 0 0 1 0 0 0 0 0 0 0 0 0 0 0 0 0 0 0 0 2 7 0 0 0 0 0 0 0 0 0 0 0 0 0 0 0 0 0 0 0 0 0 0 0 0 0 0 0 0 0 0 0 8 0 0 0 0 0 0 0 0 0 0 0 2 0 0 0 0 0 0 0 0 0 0 0 0 0 0 0 0 0 0 0 0 0 0 0 0 0 0 0 0 0 0 0 0 0 0 0 0 0 0 0 0 0 0 0 0 0 0 0 1 0 0 1 0 0 0 0 0 0 0 0 0 4 0 0 0 0 0 0 0 0 0 1 0 1 0 0 0 0 0 0 0 0 0 0 0 0 11 0 0 4 0 0 0 0 0 0 0 0 0 0 0 0 0 0 0 0 1 0 1 0 0 0 0 0 0 0 0 0 0 0 0 0 0 0 0 0 0 0 0 0 0 0 0 0 0 0 0 0 0 0 0 1 0 0 0 0 0 0 0 0 0 0 0 0 0 0 0 0 0 0 12 0.2680047225501771
0 0 0 0 0 0 0 0 0 0 0 0 0 0 0 0 0 0 0 0 0 0 0 0 1 0 0 0 0 0 0 0 0 0 0 0 1 0 0 0 0 0 0 0 0 0 0 0 0 1 0 0 0 0 0 0 0 0 0 0 0 0 0 0 0 0 3 0 0 1 0 0 0 0 0 0 0 0 0 0 0 0 0 0 0 0 0 0 0 0 1 0 0 0 5 0 0 0 0 0 0 0 0 0 0 0 0 0 0 0 3 0 0 0 0 0 0 0 0 0 0 0 0 0 0 0 0 0 0 0 2 0 0 0 0 0 2 0 0 7 0 0 0 0 2 0 0 0 0 0 0 0 0 0 0 0 0 1 1 1 0 0 0 0 0 0 0 0 0 0 0 0 0 0 0 0 1 0 0 0 0 1 3 0 0 0 0 0 1 1 0 0 0 0 0 0 0 3 1 0 0 0 0 2 0 0 0 0 1 0 0 0 0 0 0 2 0 0 0 3 0 0 0 0 0 0 0 0 0 0 0 0 0 0 0 0 3 0 0 0 0 0 0 0 0 0 1 0 0 0 0 0 0 0 0 0 0 0 0 0 0 0 0 4 5 1 0 0 1 0 0 0 0 0 0 0 0 0 0 0 0 0 0 0 0 0 0 2 0 0 0 0 0 0 0 0 0 0 0 0 0 0 0 0 0 0 0 0 1 0 0 0 0 0 5 0 1 0 0 0 0 0 0 0 0 0 1 0 0 0 0 0 0 0 0 0 0 0 0 0 0 0 0 0 0 0 0 0 0 0 0 0 0 0 0 0 1 0 0 0 0 1 0 0 11 0 0 0 0 0 0 0 0 0 0 0 0 0 1 0 0 0 0 0 0 0 0 0 0 0 0 0 2 0 2 0 2 0 0 0 0 0 0 0 0 0 0 0 0 0 0 0 0 0 0 0 0 0 0 0 0 0 0 0 0 0 4 0 0 0 0 0 0 0 0 0 0 4 0 0 0 0 0 0 0 0 0 0 0 0 0 0 0 0 0 0 0 0 0 0 0 0 0 0 0 0 0 0 0 0 0 0 0 0 0 0 1 0 8 0 0 0 0 0 1 0 0 1 0 7 0 0 1 1 0 1 0 0 0 0 0 0 0 0 0 0 0 1 0 0 0 0 0 0 0 0 0 0 0 0 0 0 0 0 0 0 1 0 0 1 0 0 0 0 0 0 0 0 0 0 0 0 0 0 0 0 1 0 0 0 0 0 2 0 0 0 0 0 0 0 0 0 5 1 0 0 0 0 0 0 1 0 0 0 0 0 5 0 0 0 0 0 0 0 0 0 0 0 0 0 0 0 0 0 0 0 0 0 0 0 0 1 0 1 0 0 0 0 0 0 0 0 0 0 0 0 0 0 0 0 0 0 0 0 1 0 0 0 0 0 0 0 0 0 0 0 0 0 0 0 0 2 7 0 0 0 0 0 0 0 0 0 0 0 0 0 0 0 0 0 0 0 0 0 0 0 0 0 0 0 0 0 0 0 7 0 0 0 0 0 0 0 0 0 0 0 2 0 0 0 0 0 0 0 0 0 0 0 0 0 0 0 0 0 0 0 0 0 0 0 0 0 0 0 0 0 0 0 0 0 0 0 0 0 0 0 0 0 0 0 0 0 0 0 1 0 0 1 0 0 0 0 0 0 0 0 0 4 0 0 0 0 0 0 0 0 0 1 0 1 0 0 0 0 0 0 0 0 0 0 0 0 10 0 0 4 0 0 0 0 0 0 0 0 0 0 0 0 0 0 0 0 1 0 1 0 0 0 0 0 0 0 0 0 0 0 0 0 0 0 0 0 0 0 0 0 0 0 0 0 0 0 0 0 0 0 0 1 0 0 0 0 0 0 0 0 0 0 0 0 0 0 0 0 0 0 7 0.23140495867768597
0 0 0 0 0 0 0 0 0 0 0 0 0 0 0 0 0 0 0 0 0 0 0 0 1 0 0 0 0 0 0 0 0 0 0 0 1 0 0 0 0 0 0 0 0 0 0 0 0 1 0 0 0 0 0 0 0 0 0 0 0 0 0 0 0 0 3 0 0 1 0 0 0 0 0 0 0 0 0 0 0 0 0 0 0 0 0 0 0 0 1 0 0 0 4 0 0 0 0 0 0 0 0 0 0 0 0 0 0 0 2 0 0 0 0 0 0 0 0 0 0 0 0 0 0 0 0 0 0 0 2 0 0 0 0 0 2 0 0 6 0 0 0 0 2 0 0 0 0 0 0 0 0 0 0 0 0 1 1 1 0 0 0 0 0 0 0 0 0 0 0 0 0 0 0 0 0 0 0 0 0 1 2 0 0 0 0 0 1 1 0 0 0 0 0 0 0 2 1 0 0 0 0 1 0 0 0 0 1 0 0 0 0 0 0 2 0 0 0 2 0 0 0 0 0 0 0 0 0 0 0 0 0 0 0 0 2 0 0 0 0 0 0 0 0 0 1 0 0 0 0 0 0 0 0 0 0 0 0 0 0 0 0 3 3 1 0 0 1 0 0 0 0 0 0 0 0 0 0 0 0 0 0 0 0 0 0 2 0 0 0 0 0 0 0 0 0 0 0 0 0 0 0 0 0 0 0 0 1 0 0 0 0 0 4 0 1 0 0 0 0 0 0 0 0 0 1 0 0 0 0 0 0 0 0 0 0 0 0 0 0 0 0 0 0 0 0 0 0 0 0 0 0 0 0 0 0 0 0 0 0 0 0 0 9 0 0 0 0 0 0 0 0 0 0 0 0 0 1 0 0 0 0 0 0 0 0 0 0 0 0 0 2 0 2 0 2 0 0 0 0 0 0 0 0 0 0 0 0 0 0 0 0 0 0 0 0 0 0 0 0 0 0 0 0 0 4 0 0 0 0 0 0 0 0 0 0 3 0 0 0 0 0 0 0 0 0 0 0 0 0 0 0 0 0 0 0 0 0 0 0 0 0 0 0 0 0 0 0 0 0 0 0 0 0 0 1 0 8 0 0 0 0 0 1 0 0 1 0 8 0 0 1 1 0 1 0 0 0 0 0 0 0 0 0 0 0 1 0 0 0 0 0 0 0 0 0 0 0 0 0 0 0 0 0 0 1 0 0 1 0 0 0 0 0 0 0 0 0 0 0 0 0 0 0 0 0 0 0 0 0 0 1 0 0 0 0 0 0 0 0 0 5 0 0 0 0 0 0 0 1 0 0 0 0 0 4 0 0 0 0 0 0 0 0 0 0 0 0 0 0 0 0 0 0 0 0 0 0 0 0 1 0 1 0 0 0 0 0 0 0 0 0 0 0 0 0 0 0 0 0 0 0 0 0 0 0 0 0 0 0 0 0 0 0 0 0 0 0 0 0 2 7 0 0 0 0 0 0 0 0 0 0 0 0 0 0 0 0 0 0 0 0 0 0 0 0 0 0 0 0 0 0 0 3 0 0 0 0 0 0 0 0 0 0 0 1 0 0 0 0 0 0 0 0 0 0 0 0 0 0 0 0 0 0 0 0 0 0 0 0 0 0 0 0 0 0 0 0 0 0 0 0 0 0 0 0 0 0 0 0 0 0 0 1 0 0 1 0 0 0 0 0 0 0 0 0 3 0 0 0 0 0 0 0 0 0 1 0 1 0 0 0 0 0 0 0 0 0 0 0 0 7 0 0 4 0 0 0 0 0 0 0 0 0 0 0 0 0 0 0 0 1 0 1 0 0 0 0 0 0 0 0 0 0 0 0 0 0 0 0 0 0 0 0 0 0 0 0 0 0 0 0 0 0 0 0 1 0 0 0 0 0 0 0 0 0 0 0 0 0 0 0 0 0 0 7 0.19480519480519482
0 0 0 0 0 0 0 0 0 0 0 0 0 0 0 0 0 0 0 0 0 0 0 0 0 0 0 0 0 0 0 0 0 0 0 0 0 0 0 0 0 0 0 0 0 0 0 0 0 1 0 0 0 0 0 0 0 0 0 0 0 0 0 0 0 0 3 0 0 1 0 0 0 0 0 0 0 0 0 0 0 0 0 0 0 0 0 0 0 0 1 0 0 0 3 0 0 0 0 0 0 0 0 0 0 0 0 0 0 0 2 0 0 0 0 0 0 0 0 0 0 0 0 0 0 0 0 0 0 0 2 0 0 0 0 0 2 0 0 6 0 0 0 0 1 0 0 0 0 0 0 0 0 0 0 0 0 1 1 1 0 0 0 0 0 0 0 0 0 0 0 0 0 0 0 0 0 0 0 0 0 1 1 0 0 0 0 0 1 0 0 0 0 0 0 0 0 2 1 0 0 0 0 1 0 0 0 0 1 0 0 0 0 0 0 2 0 0 0 2 0 0 0 0 0 0 0 0 0 0 0 0 0 0 0 0 2 0 0 0 0 0 0 0 0 0 0 0 0 0 0 0 0 0 0 0 0 0 0 0 0 0 0 2 3 1 0 0 1 0 0 0 0 0 0 0 0 0 0 0 0 0 0 0 0 0 0 2 0 0 0 0 0 0 0 0 0 0 0 0 0 0 0 0 0 0 0 0 1 0 0 0 0 0 3 0 1 0 0 0 0 0 0 0 0 0 1 0 0 0 0 0 0 0 0 0 0 0 0 0 0 0 0 0 0 0 0 0 0 0 0 0 0 0 0 0 0 0 0 0 0 0 0 0 7 0 0 0 0 0 0 0 0 0 0 0 0 0 1 0 0 0 0 0 0 0 0 0 0 0 0 0 0 0 1 0 1 0 0 0 0 0 0 0 0 0 0 0 0 0 0 0 0 0 0 0 0 0 0 0 0 0 0 0 0 0 4 0 0 0 0 0 0 0 0 0 0 2 0 0 0 0 0 0 0 0 0 0 0 0 0 0 0 0 0 0 0 0 0 0 0 0 0 0 0 0 0 0 0 0 0 0 0 0 0 0 1 0 8 0 0 0 0 0 1 0 0 1 0 8 0 0 1 1 0 1 0 0 0 0 0 0 0 0 0 0 0 1 0 0 0 0 0 0 0 0 0 0 0 0 0 0 0 0 0 0 1 0 0 1 0 0 0 0 0 0 0 0 0 0 0 0 0 0 0 0 0 0 0 0 0 0 1 0 0 0 0 0 0 0 0 0 5 0 0 0 0 0 0 0 1 0 0 0 0 0 2 0 0 0 0 0 0 0 0 0 0 0 0 0 0 0 0 0 0 0 0 0 0 0 0 1 0 1 0 0 0 0 0 0 0 0 0 0 0 0 0 0 0 0 0 0 0 0 0 0 0 0 0 0 0 0 0 0 0 0 0 0 0 0 0 2 8 0 0 0 0 0 0 0 0 0 0 0 0 0 0 0 0 0 0 0 0 0 0 0 0 0 0 0 0 0 0 0 2 0 0 0 0 0 0 0 0 0 0 0 1 0 0 0 0 0 0 0 0 0 0 0 0 0 0 0 0 0 0 0 0 0 0 0 0 0 0 0 0 0 0 0 0 0 0 0 0 0 0 0 0 0 0 0 0 0 0 0 0 0 0 1 0 0 0 0 0 0 0 0 0 2 0 0 0 0 0 0 0 0 0 1 0 1 0 0 0 0 0 0 0 0 0 0 0 0 6 0 0 3 0 0 0 0 0 0 0 0 0 0 0 0 0 0 0 0 1 0 1 0 0 0 0 0 0 0 0 0 0 0 0 0 0 0 0 0 0 0 0 0 0 0 0 0 0 0 0 0 0 0 0 1 0 0 0 0 0 0 0 0 0 0 0 0 0 0 0 0 0 0 7 0.16883116883116884
0 0 0 0 0 0 0 0 0 0 0 0 0 0 0 0 0 0 0 0 0 0 0 0 0 0 0 0 0 0 0 0 0 0 0 0 0 0 0 0 0 0 0 0 0 0 0 0 0 0 0 0 0 0 0 0 0 0 0 0 0 0 0 0 0 0 3 0 0 1 0 0 0 0 0 0 0 0 0 0 0 0 0 0 0 0 0 0 0 0 1 0 0 0 3 0 0 0 0 0 0 0 0 0 0 0 0 0 0 0 2 0 0 0 0 0 0 0 0 0 0 0 0 0 0 0 0 0 0 0 1 0 0 0 0 0 0 0 0 5 0 0 0 0 1 0 0 0 0 0 0 0 0 0 0 0 0 1 1 1 0 0 0 0 0 0 0 0 0 0 0 0 0 0 0 0 0 0 0 0 0 1 1 0 0 0 0 0 1 0 0 0 0 0 0 0 0 2 1 0 0 0 0 1 0 0 0 0 1 0 0 0 0 0 0 2 0 0 0 2 0 0 0 0 0 0 0 0 0 0 0 0 0 0 0 0 2 0 0 0 0 0 0 0 0 0 0 0 0 0 0 0 0 0 0 0 0 0 0 0 0 0 0 1 3 1 0 0 1 0 0 0 0 0 0 0 0 0 0 0 0 0 0 0 0 0 0 1 0 0 0 0 0 0 0 0 0 0 0 0 0 0 0 0 0 0 0 0 0 0 0 0 0 0 4 0 1 0 0 0 0 0 0 0 0 0 1 0 0 0 0 0 0 0 0 0 0 0 0 0 0 0 0 0 0 0 0 0 0 0 0 0 0 0 0 0 0 0 0 0 0 0 0 0 7 0 0 0 0 0 0 0 0 0 0 0 0 0 1 0 0 0 0 0 0 0 0 0 0 0 0 0 0 0 1 0 1 0 0 0 0 0 0 0 0 0 0 0 0 0 0 0 0 0 0 0 0 0 0 0 0 0 0 0 0 0 4 0 0 0 0 0 0 0 0 0 0 2 0 0 0 0 0 0 0 0 0 0 0 0 0 0 0 0 0 0 0 0 0 0 0 0 0 0 0 0 0 0 0 0 0 0 0 0 0 0 1 0 6 0 0 0 0 0 1 0 0 1 0 8 0 0 1 1 0 1 0 0 0 0 0 0 0 0 0 0 0 1 0 0 0 0 0 0 0 0 0 0 0 0 0 0 0 0 0 0 1 0 0 1 0 0 0 0 0 0 0 0 0 0 0 0 0 0 0 0 0 0 0 0 0 0 0 0 0 0 0 0 0 0 0 0 4 0 0 0 0 0 0 0 1 0 0 0 0 0 2 0 0 0 0 0 0 0 0 0 0 0 0 0 0 0 0 0 0 0 0 0 0 0 0 1 0 1 0 0 0 0 0 0 0 0 0 0 0 0 0 0 0 0 0 0 0 0 0 0 0 0 0 0 0 0 0 0 0 0 0 0 0 0 0 2 8 0 0 0 0 0 0 0 0 0 0 0 0 0 0 0 0 0 0 0 0 0 0 0 0 0 0 0 0 0 0 0 1 0 0 0 0 0 0 0 0 0 0 0 1 0 0 0 0 0 0 0 0 0 0 0 0 0 0 0 0 0 0 0 0 0 0 0 0 0 0 0 0 0 0 0 0 0 0 0 0 0 0 0 0 0 0 0 0 0 0 0 0 0 0 1 0 0 0 0 0 0 0 0 0 1 0 0 0 0 0 0 0 0 0 1 0 1 0 0 0 0 0 0 0 0 0 0 0 0 6 0 0 3 0 0 0 0 0 0 0 0 0 0 0 0 0 0 0 0 1 0 1 0 0 0 0 0 0 0 0 0 0 0 0 0 0 0 0 0 0 0 0 0 0 0 0 0 0 0 0 0 0 0 0 1 0 0 0 0 0 0 0 0 0 0 0 0 0 0 0 0 0 0 7 0.15348288075560805
0 0 0 0 0 0 0 0 0 0 0 0 0 0 0 0 0 0 0 0 0 0 0 0 0 0 0 0 0 0 0 0 0 0 0 0 0 0 0 0 0 0 0 0 0 0 0 0 0 0 0 0 0 0 0 0 0 0 0 0 0 0 0 0 0 0 3 0 0 1 0 0 0 0 0 0 0 0 0 0 0 0 0 0 0 0 0 0 0 0 1 0 0 0 2 0 0 0 0 0 0 0 0 0 0 0 0 0 0 0 1 0 0 0 0 0 0 0 0 0 0 0 0 0 0 0 0 0 0 0 1 0 0 0 0 0 0 0 0 3 0 0 0 0 1 0 0 0 0 0 0 0 0 0 0 0 0 1 1 0 0 0 0 0 0 0 0 0 0 0 0 0 0 0 0 0 0 0 0 0 0 1 1 0 0 0 0 0 1 0 0 0 0 0 0 0 0 1 1 0 0 0 0 1 0 0 0 0 1 0 0 0 0 0 0 2 0 0 0 2 0 0 0 0 0 0 0 0 0 0 0 0 0 0 0 0 1 0 0 0 0 0 0 0 0 0 0 0 0 0 0 0 0 0 0 0 0 0 0 0 0 0 0 1 2 1 0 0 0 0 0 0 0 0 0 0 0 0 0 0 0 0 0 0 0 0 0 0 0 0 0 0 0 0 0 0 0 0 0 0 0 0 0 0 0 0 0 0 0 0 0 0 0 0 4 0 1 0 0 0 0 0 0 0 0 0 1 0 0 0 0 0 0 0 0 0 0 0 0 0 0 0 0 0 0 0 0 0 0 0 0 0 0 0 0 0 0 0 0 0 0 0 0 0 6 0 0 0 0 0 0 0 0 0 0 0 0 0 0 0 0 0 0 0 0 0 0 0 0 0 0 0 0 0 1 0 1 0 0 0 0 0 0 0 0 0 0 0 0 0 0 0 0 0 0 0 0 0 0 0 0 0 0 0 0 0 4 0 0 0 0 0 0 0 0 0 0 1 0 0 0 0 0 0 0 0 0 0 0 0 0 0 0 0 0 0 0 0 0 0 0 0 0 0 0 0 0 0 0 0 0 0 0 0 0 0 1 0 6 0 0 0 0 0 1 0 0 1 0 8 0 0 0 0 0 1 0 0 0 0 0 0 0 0 0 0 0 0 0 0 0 0 0 0 0 0 0 0 0 0 0 0 0 0 0 0 1 0 0 0 0 0 0 0 0 0 0 0 0 0 0 0 0 0 0 0 0 0 0 0 0 0 0 0 0 0 0 0 0 0 0 0 3 0 0 0 0 0 0 0 1 0 0 0 0 0 2 0 0 0 0 0 0 0 0 0 0 0 0 0 0 0 0 0 0 0 0 0 0 0 0 1 0 1 0 0 0 0 0 0 0 0 0 0 0 0 0 0 0 0 0 0 0 0 0 0 0 0 0 0 0 0 0 0 0 0 0 0 0 0 0 2 8 0 0 0 0 0 0 0 0 0 0 0 0 0 0 0 0 0 0 0 0 0 0 0 0 0 0 0 0 0 0 0 0 0 0 0 0 0 0 0 0 0 0 0 1 0 0 0 0 0 0 0 0 0 0 0 0 0 0 0 0 0 0 0 0 0 0 0 0 0 0 0 0 0 0 0 0 0 0 0 0 0 0 0 0 0 0 0 0 0 0 0 0 0 0 1 0 0 0 0 0 0 0 0 0 1 0 0 0 0 0 0 0 0 0 1 0 1 0 0 0 0 0 0 0 0 0 0 0 0 5 0 0 3 0 0 0 0 0 0 0 0 0 0 0 0 0 0 0 0 1 0 1 0 0 0 0 0 0 0 0 0 0 0 0 0 0 0 0 0 0 0 0 0 0 0 0 0 0 0 0 0 0 0 0 1 0 0 0 0 0 0 0 0 0 0 0 0 0 0 0 0 0 0 6 0.12868949232585598
0 0 0 0 0 0 0 0 0 0 0 0 0 0 0 0 0 0 0 0 0 0 0 0 0 0 0 0 0 0 0 0 0 0 0 0 0 0 0 0 0 0 0 0 0 0 0 0 0 0 0 0 0 0 0 0 0 0 0 0 0 0 0 0 0 0 3 0 0 0 0 0 0 0 0 0 0 0 0 0 0 0 0 0 0 0 0 0 0 0 0 0 0 0 2 0 0 0 0 0 0 0 0 0 0 0 0 0 0 0 1 0 0 0 0 0 0 0 0 0 0 0 0 0 0 0 0 0 0 0 1 0 0 0 0 0 0 0 0 3 0 0 0 0 1 0 0 0 0 0 0 0 0 0 0 0 0 1 1 0 0 0 0 0 0 0 0 0 0 0 0 0 0 0 0 0 0 0 0 0 0 1 1 0 0 0 0 0 1 0 0 0 0 0 0 0 0 1 1 0 0 0 0 1 0 0 0 0 1 0 0 0 0 0 0 2 0 0 0 1 0 0 0 0 0 0 0 0 0 0 0 0 0 0 0 0 1 0 0 0 0 0 0 0 0 0 0 0 0 0 0 0 0 0 0 0 0 0 0 0 0 0 0 1 1 1 0 0 0 0 0 0 0 0 0 0 0 0 0 0 0 0 0 0 0 0 0 0 0 0 0 0 0 0 0 0 0 0 0 0 0 0 0 0 0 0 0 0 0 0 0 0 0 0 3 0 1 0 0 0 0 0 0 0 0 0 1 0 0 0 0 0 0 0 0 0 0 0 0 0 0 0 0 0 0 0 0 0 0 0 0 0 0 0 0 0 0 0 0 0 0 0 0 0 6 0 0 0 0 0 0 0 0 0 0 0 0 0 0 0 0 0 0 0 0 0 0 0 0 0 0 0 0 0 1 0 1 0 0 0 0 0 0 0 0 0 0 0 0 0 0 0 0 0 0 0 0 0 0 0 0 0 0 0 0 0 4 0 0 0 0 0 0 0 0 0 0 0 0 0 0 0 0 0 0 0 0 0 0 0 0 0 0 0 0 0 0 0 0 0 0 0 0 0 0 0 0 0 0 0 0 0 0 0 0 0 1 0 6 0 0 0 0 0 1 0 0 1 0 7 0 0 0 0 0 1 0 0 0 0 0 0 0 0 0 0 0 0 0 0 0 0 0 0 0 0 0 0 0 0 0 0 0 0 0 0 1 0 0 0 0 0 0 0 0 0 0 0 0 0 0 0 0 0 0 0 0 0 0 0 0 0 0 0 0 0 0 0 0 0 0 0 3 0 0 0 0 0 0 0 1 0 0 0 0 0 2 0 0 0 0 0 0 0 0 0 0 0 0 0 0 0 0 0 0 0 0 0 0 0 0 0 0 1 0 0 0 0 0 0 0 0 0 0 0 0 0 0 0 0 0 0 0 0 0 0 0 0 0 0 0 0 0 0 0 0 0 0 0 0 0 2 9 0 0 0 0 0 0 0 0 0 0 0 0 0 0 0 0 0 0 0 0 0 0 0 0 0 0 0 0 0 0 0 0 0 0 0 0 0 0 0 0 0 0 0 1 0 0 0 0 0 0 0 0 0 0 0 0 0 0 0 0 0 0 0 0 0 0 0 0 0 0 0 0 0 0 0 0 0 0 0 0 0 0 0 0 0 0 0 0 0 0 0 0 0 0 1 0 0 0 0 0 0 0 0 0 1 0 0 0 0 0 0 0 0 0 1 0 1 0 0 0 0 0 0 0 0 0 0 0 0 5 0 0 3 0 0 0 0 0 0 0 0 0 0 0 0 0 0 0 0 0 0 1 0 0 0 0 0 0 0 0 0 0 0 0 0 0 0 0 0 0 0 0 0 0 0 0 0 0 0 0 0 0 0 0 1 0 0 0 0 0 0 0 0 0 0 0 0 0 0 0 0 0 0 6 0.1192443919716647
0 0 0 0 0 0 0 0 0 0 0 0 0 0 0 0 0 0 0 0 0 0 0 0 0 0 0 0 0 0 0 0 0 0 0 0 0 0 0 0 0 0 0 0 0 0 0 0 0 0 0 0 0 0 0 0 0 0 0 0 0 0 0 0 0 0 2 0 0 0 0 0 0 0 0 0 0 0 0 0 0 0 0 0 0 0 0 0 0 0 0 0 0 0 2 0 0 0 0 0 0 0 0 0 0 0 0 0 0 0 1 0 0 0 0 0 0 0 0 0 0 0 0 0 0 0 0 0 0 0 1 0 0 0 0 0 0 0 0 3 0 0 0 0 0 0 0 0 0 0 0 0 0 0 0 0 0 1 1 0 0 0 0 0 0 0 0 0 0 0 0 0 0 0 0 0 0 0 0 0 0 1 1 0 0 0 0 0 0 0 0 0 0 0 0 0 0 1 1 0 0 0 0 1 0 0 0 0 1 0 0 0 0 0 0 2 0 0 0 1 0 0 0 0 0 0 0 0 0 0 0 0 0 0 0 0 1 0 0 0 0 0 0 0 0 0 0 0 0 0 0 0 0 0 0 0 0 0 0 0 0 0 0 1 1 1 0 0 0 0 0 0 0 0 0 0 0 0 0 0 0 0 0 0 0 0 0 0 0 0 0 0 0 0 0 0 0 0 0 0 0 0 0 0 0 0 0 0 0 0 0 0 0 0 3 0 1 0 0 0 0 0 0 0 0 0 1 0 0 0 0 0 0 0 0 0 0 0 0 0 0 0 0 0 0 0 0 0 0 0 0 0 0 0 0 0 0 0 0 0 0 0 0 0 5 0 0 0 0 0 0 0 0 0 0 0 0 0 0 0 0 0 0 0 0 0 0 0 0 0 0 0 0 0 1 0 1 0 0 0 0 0 0 0 0 0 0 0 0 0 0 0 0 0 0 0 0 0 0 0 0 0 0 0 0 0 4 0 0 0 0 0 0 0 0 0 0 0 0 0 0 0 0 0 0 0 0 0 0 0 0 0 0 0 0 0 0 0 0 0 0 0 0 0 0 0 0 0 0 0 0 0 0 0 0 0 0 0 6 0 0 0 0 0 1 0 0 1 0 6 0 0 0 0 0 1 0 0 0 0 0 0 0 0 0 0 0 0 0 0 0 0 0 0 0 0 0 0 0 0 0 0 0 0 0 0 0 0 0 0 0 0 0 0 0 0 0 0 0 0 0 0 0 0 0 0 0 0 0 0 0 0 0 0 0 0 0 0 0 0 0 0 2 0 0 0 0 0 0 0 1 0 0 0 0 0 2 0 0 0 0 0 0 0 0 0 0 0 0 0 0 0 0 0 0 0 0 0 0 0 0 0 0 1 0 0 0 0 0 0 0 0 0 0 0 0 0 0 0 0 0 0 0 0 0 0 0 0 0 0 0 0 0 0 0 0 0 0 0 0 0 2 9 0 0 0 0 0 0 0 0 0 0 0 0 0 0 0 0 0 0 0 0 0 0 0 0 0 0 0 0 0 0 0 0 0 0 0 0 0 0 0 0 0 0 0 1 0 0 0 0 0 0 0 0 0 0 0 0 0 0 0 0 0 0 0 0 0 0 0 0 0 0 0 0 0 0 0 0 0 0 0 0 0 0 0 0 0 0 0 0 0 0 0 0 0 0 1 0 0 0 0 0 0 0 0 0 1 0 0 0 0 0 0 0 0 0 1 0 1 0 0 0 0 0 0 0 0 0 0 0 0 5 0 0 3 0 0 0 0 0 0 0 0 0 0 0 0 0 0 0 0 0 0 1 0 0 0 0 0 0 0 0 0 0 0 0 0 0 0 0 0 0 0 0 0 0 0 0 0 0 0 0 0 0 0 0 1 0 0 0 0 0 0 0 0 0 0 0 0 0 0 0 0 0 0 6 0.10979929161747344
0 0 0 0 0 0 0 0 0 0 0 0 0 0 0 0 0 0 0 0 0 0 0 0 0 0 0 0 0 0 0 0 0 0 0 0 0 0 0 0 0 0 0 0 0 0 0 0 0 0 0 0 0 0 0 0 0 0 0 0 0 0 0 0 0 0 2 0 0 0 0 0 0 0 0 0 0 0 0 0 0 0 0 0 0 0 0 0 0 0 0 0 0 0 1 0 0 0 0 0 0 0 0 0 0 0 0 0 0 0 0 0 0 0 0 0 0 0 0 0 0 0 0 0 0 0 0 0 0 0 1 0 0 0 0 0 0 0 0 3 0 0 0 0 0 0 0 0 0 0 0 0 0 0 0 0 0 1 0 0 0 0 0 0 0 0 0 0 0 0 0 0 0 0 0 0 0 0 0 0 0 1 1 0 0 0 0 0 0 0 0 0 0 0 0 0 0 1 1 0 0 0 0 1 0 0 0 0 1 0 0 0 0 0 0 2 0 0 0 1 0 0 0 0 0 0 0 0 0 0 0 0 0 0 0 0 1 0 0 0 0 0 0 0 0 0 0 0 0 0 0 0 0 0 0 0 0 0 0 0 0 0 0 1 1 1 0 0 0 0 0 0 0 0 0 0 0 0 0 0 0 0 0 0 0 0 0 0 0 0 0 0 0 0 0 0 0 0 0 0 0 0 0 0 0 0 0 0 0 0 0 0 0 0 4 0 0 0 0 0 0 0 0 0 0 0 1 0 0 0 0 0 0 0 0 0 0 0 0 0 0 0 0 0 0 0 0 0 0 0 0 0 0 0 0 0 0 0 0 0 0 0 0 0 5 0 0 0 0 0 0 0 0 0 0 0 0 0 0 0 0 0 0 0 0 0 0 0 0 0 0 0 0 0 1 0 1 0 0 0 0 0 0 0 0 0 0 0 0 0 0 0 0 0 0 0 0 0 0 0 0 0 0 0 0 0 4 0 0 0 0 0 0 0 0 0 0 0 0 0 0 0 0 0 0 0 0 0 0 0 0 0 0 0 0 0 0 0 0 0 0 0 0 0 0 0 0 0 0 0 0 0 0 0 0 0 0 0 6 0 0 0 0 0 1 0 0 1 0 4 0 0 0 0 0 1 0 0 0 0 0 0 0 0 0 0 0 0 0 0 0 0 0 0 0 0 0 0 0 0 0 0 0 0 0 0 0 0 0 0 0 0 0 0 0 0 0 0 0 0 0 0 0 0 0 0 0 0 0 0 0 0 0 0 0 0 0 0 0 0 0 0 2 0 0 0 0 0 0 0 1 0 0 0 0 0 1 0 0 0 0 0 0 0 0 0 0 0 0 0 0 0 0 0 0 0 0 0 0 0 0 0 0 1 0 0 0 0 0 0 0 0 0 0 0 0 0 0 0 0 0 0 0 0 0 0 0 0 0 0 0 0 0 0 0 0 0 0 0 0 0 0 9 0 0 0 0 0 0 0 0 0 0 0 0 0 0 0 0 0 0 0 0 0 0 0 0 0 0 0 0 0 0 0 0 0 0 0 0 0 0 0 0 0 0 0 1 0 0 0 0 0 0 0 0 0 0 0 0 0 0 0 0 0 0 0 0 0 0 0 0 0 0 0 0 0 0 0 0 0 0 0 0 0 0 0 0 0 0 0 0 0 0 0 0 0 0 1 0 0 0 0 0 0 0 0 0 1 0 0 0 0 0 0 0 0 0 1 0 1 0 0 0 0 0 0 0 0 0 0 0 0 4 0 0 2 0 0 0 0 0 0 0 0 0 0 0 0 0 0 0 0 0 0 1 0 0 0 0 0 0 0 0 0 0 0 0 0 0 0 0 0 0 0 0 0 0 0 0 0 0 0 0 0 0 0 0 1 0 0 0 0 0 0 0 0 0 0 0 0 0 0 0 0 0 0 3 0.09445100354191263
0 0 0 0 0 0 0 0 0 0 0 0 0 0 0 0 0 0 0 0 0 0 0 0 0 0 0 0 0 0 0 0 0 0 0 0 0 0 0 0 0 0 0 0 0 0 0 0 0 0 0 0 0 0 0 0 0 0 0 0 0 0 0 0 0 0 2 0 0 0 0 0 0 0 0 0 0 0 0 0 0 0 0 0 0 0 0 0 0 0 0 0 0 0 1 0 0 0 0 0 0 0 0 0 0 0 0 0 0 0 0 0 0 0 0 0 0 0 0 0 0 0 0 0 0 0 0 0 0 0 1 0 0 0 0 0 0 0 0 3 0 0 0 0 0 0 0 0 0 0 0 0 0 0 0 0 0 1 0 0 0 0 0 0 0 0 0 0 0 0 0 0 0 0 0 0 0 0 0 0 0 1 1 0 0 0 0 0 0 0 0 0 0 0 0 0 0 1 1 0 0 0 0 1 0 0 0 0 1 0 0 0 0 0 0 2 0 0 0 1 0 0 0 0 0 0 0 0 0 0 0 0 0 0 0 0 1 0 0 0 0 0 0 0 0 0 0 0 0 0 0 0 0 0 0 0 0 0 0 0 0 0 0 1 1 1 0 0 0 0 0 0 0 0 0 0 0 0 0 0 0 0 0 0 0 0 0 0 0 0 0 0 0 0 0 0 0 0 0 0 0 0 0 0 0 0 0 0 0 0 0 0 0 0 3 0 0 0 0 0 0 0 0 0 0 0 1 0 0 0 0 0 0 0 0 0 0 0 0 0 0 0 0 0 0 0 0 0 0 0 0 0 0 0 0 0 0 0 0 0 0 0 0 0 5 0 0 0 0 0 0 0 0 0 0 0 0 0 0 0 0 0 0 0 0 0 0 0 0 0 0 0 0 0 1 0 1 0 0 0 0 0 0 0 0 0 0 0 0 0 0 0 0 0 0 0 0 0 0 0 0 0 0 0 0 0 4 0 0 0 0 0 0 0 0 0 0 0 0 0 0 0 0 0 0 0 0 0 0 0 0 0 0 0 0 0 0 0 0 0 0 0 0 0 0 0 0 0 0 0 0 0 0 0 0 0 0 0 6 0 0 0 0 0 1 0 0 1 0 4 0 0 0 0 0 1 0 0 0 0 0 0 0 0 0 0 0 0 0 0 0 0 0 0 0 0 0 0 0 0 0 0 0 0 0 0 0 0 0 0 0 0 0 0 0 0 0 0 0 0 0 0 0 0 0 0 0 0 0 0 0 0 0 0 0 0 0 0 0 0 0 0 1 0 0 0 0 0 0 0 1 0 0 0 0 0 1 0 0 0 0 0 0 0 0 0 0 0 0 0 0 0 0 0 0 0 0 0 0 0 0 0 0 1 0 0 0 0 0 0 0 0 0 0 0 0 0 0 0 0 0 0 0 0 0 0 0 0 0 0 0 0 0 0 0 0 0 0 0 0 0 0 11 0 0 0 0 0 0 0 0 0 0 0 0 0 0 0 0 0 0 0 0 0 0 0 0 0 0 0 0 0 0 0 0 0 0 0 0 0 0 0 0 0 0 0 1 0 0 0 0 0 0 0 0 0 0 0 0 0 0 0 0 0 0 0 0 0 0 0 0 0 0 0 0 0 0 0 0 0 0 0 0 0 0 0 0 0 0 0 0 0 0 0 0 0 0 1 0 0 0 0 0 0 0 0 0 1 0 0 0 0 0 0 0 0 0 1 0 0 0 0 0 0 0 0 0 0 0 0 0 0 3 0 0 2 0 0 0 0 0 0 0 0 0 0 0 0 0 0 0 0 0 0 1 0 0 0 0 0 0 0 0 0 0 0 0 0 0 0 0 0 0 0 0 0 0 0 0 0 0 0 0 0 0 0 0 1 0 0 0 0 0 0 0 0 0 0 0 0 0 0 0 0 0 0 3 0.09208972845336482
0 0 0 0 0 0 0 0 0 0 0 0 0 0 0 0 0 0 0 0 0 0 0 0 0 0 0 0 0 0 0 0 0 0 0 0 0 0 0 0 0 0 0 0 0 0 0 0 0 0 0 0 0 0 0 0 0 0 0 0 0 0 0 0 0 0 1 0 0 0 0 0 0 0 0 0 0 0 0 0 0 0 0 0 0 0 0 0 0 0 0 0 0 0 1 0 0 0 0 0 0 0 0 0 0 0 0 0 0 0 0 0 0 0 0 0 0 0 0 0 0 0 0 0 0 0 0 0 0 0 1 0 0 0 0 0 0 0 0 3 0 0 0 0 0 0 0 0 0 0 0 0 0 0 0 0 0 1 0 0 0 0 0 0 0 0 0 0 0 0 0 0 0 0 0 0 0 0 0 0 0 1 1 0 0 0 0 0 0 0 0 0 0 0 0 0 0 1 1 0 0 0 0 1 0 0 0 0 0 0 0 0 0 0 0 2 0 0 0 1 0 0 0 0 0 0 0 0 0 0 0 0 0 0 0 0 1 0 0 0 0 0 0 0 0 0 0 0 0 0 0 0 0 0 0 0 0 0 0 0 0 0 0 1 1 1 0 0 0 0 0 0 0 0 0 0 0 0 0 0 0 0 0 0 0 0 0 0 0 0 0 0 0 0 0 0 0 0 0 0 0 0 0 0 0 0 0 0 0 0 0 0 0 0 3 0 0 0 0 0 0 0 0 0 0 0 1 0 0 0 0 0 0 0 0 0 0 0 0 0 0 0 0 0 0 0 0 0 0 0 0 0 0 0 0 0 0 0 0 0 0 0 0 0 5 0 0 0 0 0 0 0 0 0 0 0 0 0 0 0 0 0 0 0 0 0 0 0 0 0 0 0 0 0 0 0 1 0 0 0 0 0 0 0 0 0 0 0 0 0 0 0 0 0 0 0 0 0 0 0 0 0 0 0 0 0 2 0 0 0 0 0 0 0 0 0 0 0 0 0 0 0 0 0 0 0 0 0 0 0 0 0 0 0 0 0 0 0 0 0 0 0 0 0 0 0 0 0 0 0 0 0 0 0 0 0 0 0 5 0 0 0 0 0 1 0 0 1 0 4 0 0 0 0 0 1 0 0 0 0 0 0 0 0 0 0 0 0 0 0 0 0 0 0 0 0 0 0 0 0 0 0 0 0 0 0 0 0 0 0 0 0 0 0 0 0 0 0 0 0 0 0 0 0 0 0 0 0 0 0 0 0 0 0 0 0 0 0 0 0 0 0 1 0 0 0 0 0 0 0 1 0 0 0 0 0 1 0 0 0 0 0 0 0 0 0 0 0 0 0 0 0 0 0 0 0 0 0 0 0 0 0 0 1 0 0 0 0 0 0 0 0 0 0 0 0 0 0 0 0 0 0 0 0 0 0 0 0 0 0 0 0 0 0 0 0 0 0 0 0 0 0 9 0 0 0 0 0 0 0 0 0 0 0 0 0 0 0 0 0 0 0 0 0 0 0 0 0 0 0 0 0 0 0 0 0 0 0 0 0 0 0 0 0 0 0 1 0 0 0 0 0 0 0 0 0 0 0 0 0 0 0 0 0 0 0 0 0 0 0 0 0 0 0 0 0 0 0 0 0 0 0 0 0 0 0 0 0 0 0 0 0 0 0 0 0 0 0 0 0 0 0 0 0 0 0 0 1 0 0 0 0 0 0 0 0 0 1 0 0 0 0 0 0 0 0 0 0 0 0 0 0 2 0 0 1 0 0 0 0 0 0 0 0 0 0 0 0 0 0 0 0 0 0 1 0 0 0 0 0 0 0 0 0 0 0 0 0 0 0 0 0 0 0 0 0 0 0 0 0 0 0 0 0 0 0 0 1 0 0 0 0 0 0 0 0 0 0 0 0 0 0 0 0 0 0 2 0.07792207792207792
0 0 0 0 0 0 0 0 0 0 0 0 0 0 0 0 0 0 0 0 0 0 0 0 0 0 0 0 0 0 0 0 0 0 0 0 0 0 0 0 0 0 0 0 0 0 0 0 0 0 0 0 0 0 0 0 0 0 0 0 0 0 0 0 0 0 1 0 0 0 0 0 0 0 0 0 0 0 0 0 0 0 0 0 0 0 0 0 0 0 0 0 0 0 1 0 0 0 0 0 0 0 0 0 0 0 0 0 0 0 0 0 0 0 0 0 0 0 0 0 0 0 0 0 0 0 0 0 0 0 1 0 0 0 0 0 0 0 0 2 0 0 0 0 0 0 0 0 0 0 0 0 0 0 0 0 0 1 0 0 0 0 0 0 0 0 0 0 0 0 0 0 0 0 0 0 0 0 0 0 0 1 0 0 0 0 0 0 0 0 0 0 0 0 0 0 0 1 1 0 0 0 0 1 0 0 0 0 0 0 0 0 0 0 0 1 0 0 0 1 0 0 0 0 0 0 0 0 0 0 0 0 0 0 0 0 1 0 0 0 0 0 0 0 0 0 0 0 0 0 0 0 0 0 0 0 0 0 0 0 0 0 0 1 1 1 0 0 0 0 0 0 0 0 0 0 0 0 0 0 0 0 0 0 0 0 0 0 0 0 0 0 0 0 0 0 0 0 0 0 0 0 0 0 0 0 0 0 0 0 0 0 0 0 5 0 0 0 0 0 0 0 0 0 0 0 1 0 0 0 0 0 0 0 0 0 0 0 0 0 0 0 0 0 0 0 0 0 0 0 0 0 0 0 0 0 0 0 0 0 0 0 0 0 4 0 0 0 0 0 0 0 0 0 0 0 0 0 0 0 0 0 0 0 0 0 0 0 0 0 0 0 0 0 0 0 1 0 0 0 0 0 0 0 0 0 0 0 0 0 0 0 0 0 0 0 0 0 0 0 0 0 0 0 0 0 1 0 0 0 0 0 0 0 0 0 0 0 0 0 0 0 0 0 0 0 0 0 0 0 0 0 0 0 0 0 0 0 0 0 0 0 0 0 0 0 0 0 0 0 0 0 0 0 0 0 0 0 3 0 0 0 0 0 0 0 0 1 0 4 0 0 0 0 0 1 0 0 0 0 0 0 0 0 0 0 0 0 0 0 0 0 0 0 0 0 0 0 0 0 0 0 0 0 0 0 0 0 0 0 0 0 0 0 0 0 0 0 0 0 0 0 0 0 0 0 0 0 0 0 0 0 0 0 0 0 0 0 0 0 0 0 1 0 0 0 0 0 0 0 1 0 0 0 0 0 1 0 0 0 0 0 0 0 0 0 0 0 0 0 0 0 0 0 0 0 0 0 0 0 0 0 0 0 0 0 0 0 0 0 0 0 0 0 0 0 0 0 0 0 0 0 0 0 0 0 0 0 0 0 0 0 0 0 0 0 0 0 0 0 0 0 10 0 0 0 0 0 0 0 0 0 0 0 0 0 0 0 0 0 0 0 0 0 0 0 0 0 0 0 0 0 0 0 0 0 0 0 0 0 0 0 0 0 0 0 1 0 0 0 0 0 0 0 0 0 0 0 0 0 0 0 0 0 0 0 0 0 0 0 0 0 0 0 0 0 0 0 0 0 0 0 0 0 0 0 0 0 0 0 0 0 0 0 0 0 0 0 0 0 0 0 0 0 0 0 0 1 0 0 0 0 0 0 0 0 0 1 0 0 0 0 0 0 0 0 0 0 0 0 0 0 2 0 0 0 0 0 0 0 0 0 0 0 0 0 0 0 0 0 0 0 0 0 1 0 0 0 0 0 0 0 0 0 0 0 0 0 0 0 0 0 0 0 0 0 0 0 0 0 0 0 0 0 0 0 0 1 0 0 0 0 0 0 0 0 0 0 0 0 0 0 0 0 0 0 1 0.06847697756788666
0 0 0 0 0 0 0 0 0 0 0 0 0 0 0 0 0 0 0 0 0 0 0 0 0 0 0 0 0 0 0 0 0 0 0 0 0 0 0 0 0 0 0 0 0 0 0 0 0 0 0 0 0 0 0 0 0 0 0 0 0 0 0 0 0 0 0 0 0 0 0 0 0 0 0 0 0 0 0 0 0 0 0 0 0 0 0 0 0 0 0 0 0 0 1 0 0 0 0 0 0 0 0 0 0 0 0 0 0 0 0 0 0 0 0 0 0 0 0 0 0 0 0 0 0 0 0 0 0 0 1 0 0 0 0 0 0 0 0 2 0 0 0 0 0 0 0 0 0 0 0 0 0 0 0 0 0 0 0 0 0 0 0 0 0 0 0 0 0 0 0 0 0 0 0 0 0 0 0 0 0 1 0 0 0 0 0 0 0 0 0 0 0 0 0 0 0 1 1 0 0 0 0 0 0 0 0 0 0 0 0 0 0 0 0 1 0 0 0 1 0 0 0 0 0 0 0 0 0 0 0 0 0 0 0 0 1 0 0 0 0 0 0 0 0 0 0 0 0 0 0 0 0 0 0 0 0 0 0 0 0 0 0 0 1 1 0 0 0 0 0 0 0 0 0 0 0 0 0 0 0 0 0 0 0 0 0 0 0 0 0 0 0 0 0 0 0 0 0 0 0 0 0 0 0 0 0 0 0 0 0 0 0 0 5 0 0 0 0 0 0 0 0 0 0 0 1 0 0 0 0 0 0 0 0 0 0 0 0 0 0 0 0 0 0 0 0 0 0 0 0 0 0 0 0 0 0 0 0 0 0 0 0 0 3 0 0 0 0 0 0 0 0 0 0 0 0 0 0 0 0 0 0 0 0 0 0 0 0 0 0 0 0 0 0 0 1 0 0 0 0 0 0 0 0 0 0 0 0 0 0 0 0 0 0 0 0 0 0 0 0 0 0 0 0 0 1 0 0 0 0 0 0 0 0 0 0 0 0 0 0 0 0 0 0 0 0 0 0 0 0 0 0 0 0 0 0 0 0 0 0 0 0 0 0 0 0 0 0 0 0 0 0 0 0 0 0 0 3 0 0 0 0 0 0 0 0 1 0 4 0 0 0 0 0 1 0 0 0 0 0 0 0 0 0 0 0 0 0 0 0 0 0 0 0 0 0 0 0 0 0 0 0 0 0 0 0 0 0 0 0 0 0 0 0 0 0 0 0 0 0 0 0 0 0 0 0 0 0 0 0 0 0 0 0 0 0 0 0 0 0 0 1 0 0 0 0 0 0 0 1 0 0 0 0 0 1 0 0 0 0 0 0 0 0 0 0 0 0 0 0 0 0 0 0 0 0 0 0 0 0 0 0 0 0 0 0 0 0 0 0 0 0 0 0 0 0 0 0 0 0 0 0 0 0 0 0 0 0 0 0 0 0 0 0 0 0 0 0 0 0 0 11 0 0 0 0 0 0 0 0 0 0 0 0 0 0 0 0 0 0 0 0 0 0 0 0 0 0 0 0 0 0 0 0 0 0 0 0 0 0 0 0 0 0 0 1 0 0 0 0 0 0 0 0 0 0 0 0 0 0 0 0 0 0 0 0 0 0 0 0 0 0 0 0 0 0 0 0 0 0 0 0 0 0 0 0 0 0 0 0 0 0 0 0 0 0 0 0 0 0 0 0 0 0 0 0 1 0 0 0 0 0 0 0 0 0 1 0 0 0 0 0 0 0 0 0 0 0 0 0 0 1 0 0 0 0 0 0 0 0 0 0 0 0 0 0 0 0 0 0 0 0 0 0 0 0 0 0 0 0 0 0 0 0 0 0 0 0 0 0 0 0 0 0 0 0 0 0 0 0 0 0 0 0 0 0 0 0 0 0 0 0 0 0 0 0 0 0 0 0 0 0 0 0 0 0 0.0590318772136954
0 0 0 0 0 0 0 0 0 0 0 0 0 0 0 0 0 0 0 0 0 0 0 0 0 0 0 0 0 0 0 0 0 0 0 0 0 0 0 0 0 0 0 0 0 0 0 0 0 0 0 0 0 0 0 0 0 0 0 0 0 0 0 0 0 0 0 0 0 0 0 0 0 0 0 0 0 0 0 0 0 0 0 0 0 0 0 0 0 0 0 0 0 0 1 0 0 0 0 0 0 0 0 0 0 0 0 0 0 0 0 0 0 0 0 0 0 0 0 0 0 0 0 0 0 0 0 0 0 0 1 0 0 0 0 0 0 0 0 2 0 0 0 0 0 0 0 0 0 0 0 0 0 0 0 0 0 0 0 0 0 0 0 0 0 0 0 0 0 0 0 0 0 0 0 0 0 0 0 0 0 1 0 0 0 0 0 0 0 0 0 0 0 0 0 0 0 1 1 0 0 0 0 0 0 0 0 0 0 0 0 0 0 0 0 1 0 0 0 0 0 0 0 0 0 0 0 0 0 0 0 0 0 0 0 0 0 0 0 0 0 0 0 0 0 0 0 0 0 0 0 0 0 0 0 0 0 0 0 0 0 0 0 0 1 1 0 0 0 0 0 0 0 0 0 0 0 0 0 0 0 0 0 0 0 0 0 0 0 0 0 0 0 0 0 0 0 0 0 0 0 0 0 0 0 0 0 0 0 0 0 0 0 0 5 0 0 0 0 0 0 0 0 0 0 0 1 0 0 0 0 0 0 0 0 0 0 0 0 0 0 0 0 0 0 0 0 0 0 0 0 0 0 0 0 0 0 0 0 0 0 0 0 0 3 0 0 0 0 0 0 0 0 0 0 0 0 0 0 0 0 0 0 0 0 0 0 0 0 0 0 0 0 0 0 0 1 0 0 0 0 0 0 0 0 0 0 0 0 0 0 0 0 0 0 0 0 0 0 0 0 0 0 0 0 0 1 0 0 0 0 0 0 0 0 0 0 0 0 0 0 0 0 0 0 0 0 0 0 0 0 0 0 0 0 0 0 0 0 0 0 0 0 0 0 0 0 0 0 0 0 0 0 0 0 0 0 0 3 0 0 0 0 0 0 0 0 1 0 4 0 0 0 0 0 1 0 0 0 0 0 0 0 0 0 0 0 0 0 0 0 0 0 0 0 0 0 0 0 0 0 0 0 0 0 0 0 0 0 0 0 0 0 0 0 0 0 0 0 0 0 0 0 0 0 0 0 0 0 0 0 0 0 0 0 0 0 0 0 0 0 0 1 0 0 0 0 0 0 0 1 0 0 0 0 0 1 0 0 0 0 0 0 0 0 0 0 0 0 0 0 0 0 0 0 0 0 0 0 0 0 0 0 0 0 0 0 0 0 0 0 0 0 0 0 0 0 0 0 0 0 0 0 0 0 0 0 0 0 0 0 0 0 0 0 0 0 0 0 0 0 0 9 0 0 0 0 0 0 0 0 0 0 0 0 0 0 0 0 0 0 0 0 0 0 0 0 0 0 0 0 0 0 0 0 0 0 0 0 0 0 0 0 0 0 0 1 0 0 0 0 0 0 0 0 0 0 0 0 0 0 0 0 0 0 0 0 0 0 0 0 0 0 0 0 0 0 0 0 0 0 0 0 0 0 0 0 0 0 0 0 0 0 0 0 0 0 0 0 0 0 0 0 0 0 0 0 0 0 0 0 0 0 0 0 0 0 0 0 0 0 0 0 0 0 0 0 0 0 0 0 0 1 0 0 0 0 0 0 0 0 0 0 0 0 0 0 0 0 0 0 0 0 0 0 0 0 0 0 0 0 0 0 0 0 0 0 0 0 0 0 0 0 0 0 0 0 0 0 0 0 0 0 0 0 0 0 0 0 0 0 0 0 0 0 0 0 0 0 0 0 0 0 0 0 0 0 0.05194805194805195
0 0 0 0 0 0 0 0 0 0 0 0 0 0 0 0 0 0 0 0 0 0 0 0 0 0 0 0 0 0 0 0 0 0 0 0 0 0 0 0 0 0 0 0 0 0 0 0 0 0 0 0 0 0 0 0 0 0 0 0 0 0 0 0 0 0 0 0 0 0 0 0 0 0 0 0 0 0 0 0 0 0 0 0 0 0 0 0 0 0 0 0 0 0 1 0 0 0 0 0 0 0 0 0 0 0 0 0 0 0 0 0 0 0 0 0 0 0 0 0 0 0 0 0 0 0 0 0 0 0 1 0 0 0 0 0 0 0 0 2 0 0 0 0 0 0 0 0 0 0 0 0 0 0 0 0 0 0 0 0 0 0 0 0 0 0 0 0 0 0 0 0 0 0 0 0 0 0 0 0 0 1 0 0 0 0 0 0 0 0 0 0 0 0 0 0 0 1 0 0 0 0 0 0 0 0 0 0 0 0 0 0 0 0 0 1 0 0 0 0 0 0 0 0 0 0 0 0 0 0 0 0 0 0 0 0 0 0 0 0 0 0 0 0 0 0 0 0 0 0 0 0 0 0 0 0 0 0 0 0 0 0 0 0 1 1 0 0 0 0 0 0 0 0 0 0 0 0 0 0 0 0 0 0 0 0 0 0 0 0 0 0 0 0 0 0 0 0 0 0 0 0 0 0 0 0 0 0 0 0 0 0 0 0 6 0 0 0 0 0 0 0 0 0 0 0 1 0 0 0 0 0 0 0 0 0 0 0 0 0 0 0 0 0 0 0 0 0 0 0 0 0 0 0 0 0 0 0 0 0 0 0 0 0 2 0 0 0 0 0 0 0 0 0 0 0 0 0 0 0 0 0 0 0 0 0 0 0 0 0 0 0 0 0 0 0 1 0 0 0 0 0 0 0 0 0 0 0 0 0 0 0 0 0 0 0 0 0 0 0 0 0 0 0 0 0 1 0 0 0 0 0 0 0 0 0 0 0 0 0 0 0 0 0 0 0 0 0 0 0 0 0 0 0 0 0 0 0 0 0 0 0 0 0 0 0 0 0 0 0 0 0 0 0 0 0 0 0 3 0 0 0 0 0 0 0 0 1 0 2 0 0 0 0 0 1 0 0 0 0 0 0 0 0 0 0 0 0 0 0 0 0 0 0 0 0 0 0 0 0 0 0 0 0 0 0 0 0 0 0 0 0 0 0 0 0 0 0 0 0 0 0 0 0 0 0 0 0 0 0 0 0 0 0 0 0 0 0 0 0 0 0 1 0 0 0 0 0 0 0 1 0 0 0 0 0 1 0 0 0 0 0 0 0 0 0 0 0 0 0 0 0 0 0 0 0 0 0 0 0 0 0 0 0 0 0 0 0 0 0 0 0 0 0 0 0 0 0 0 0 0 0 0 0 0 0 0 0 0 0 0 0 0 0 0 0 0 0 0 0 0 0 9 0 0 0 0 0 0 0 0 0 0 0 0 0 0 0 0 0 0 0 0 0 0 0 0 0 0 0 0 0 0 0 0 0 0 0 0 0 0 0 0 0 0 0 1 0 0 0 0 0 0 0 0 0 0 0 0 0 0 0 0 0 0 0 0 0 0 0 0 0 0 0 0 0 0 0 0 0 0 0 0 0 0 0 0 0 0 0 0 0 0 0 0 0 0 0 0 0 0 0 0 0 0 0 0 0 0 0 0 0 0 0 0 0 0 0 0 0 0 0 0 0 0 0 0 0 0 0 0 0 1 0 0 0 0 0 0 0 0 0 0 0 0 0 0 0 0 0 0 0 0 0 0 0 0 0 0 0 0 0 0 0 0 0 0 0 0 0 0 0 0 0 0 0 0 0 0 0 0 0 0 0 0 0 0 0 0 0 0 0 0 0 0 0 0 0 0 0 0 0 0 0 0 0 0 0.048406139315230228
0 0 0 0 0 0 0 0 0 0 0 0 0 0 0 0 0 0 0 0 0 0 0 0 0 0 0 0 0 0 0 0 0 0 0 0 0 0 0 0 0 0 0 0 0 0 0 0 0 0 0 0 0 0 0 0 0 0 0 0 0 0 0 0 0 0 0 0 0 0 0 0 0 0 0 0 0 0 0 0 0 0 0 0 0 0 0 0 0 0 0 0 0 0 1 0 0 0 0 0 0 0 0 0 0 0 0 0 0 0 0 0 0 0 0 0 0 0 0 0 0 0 0 0 0 0 0 0 0 0 0 0 0 0 0 0 0 0 0 2 0 0 0 0 0 0 0 0 0 0 0 0 0 0 0 0 0 0 0 0 0 0 0 0 0 0 0 0 0 0 0 0 0 0 0 0 0 0 0 0 0 1 0 0 0 0 0 0 0 0 0 0 0 0 0 0 0 1 0 0 0 0 0 0 0 0 0 0 0 0 0 0 0 0 0 1 0 0 0 0 0 0 0 0 0 0 0 0 0 0 0 0 0 0 0 0 0 0 0 0 0 0 0 0 0 0 0 0 0 0 0 0 0 0 0 0 0 0 0 0 0 0 0 0 1 1 0 0 0 0 0 0 0 0 0 0 0 0 0 0 0 0 0 0 0 0 0 0 0 0 0 0 0 0 0 0 0 0 0 0 0 0 0 0 0 0 0 0 0 0 0 0 0 0 7 0 0 0 0 0 0 0 0 0 0 0 1 0 0 0 0 0 0 0 0 0 0 0 0 0 0 0 0 0 0 0 0 0 0 0 0 0 0 0 0 0 0 0 0 0 0 0 0 0 1 0 0 0 0 0 0 0 0 0 0 0 0 0 0 0 0 0 0 0 0 0 0 0 0 0 0 0 0 0 0 0 1 0 0 0 0 0 0 0 0 0 0 0 0 0 0 0 0 0 0 0 0 0 0 0 0 0 0 0 0 0 0 0 0 0 0 0 0 0 0 0 0 0 0 0 0 0 0 0 0 0 0 0 0 0 0 0 0 0 0 0 0 0 0 0 0 0 0 0 0 0 0 0 0 0 0 0 0 0 0 0 0 0 2 0 0 0 0 0 0 0 0 0 0 2 0 0 0 0 0 1 0 0 0 0 0 0 0 0 0 0 0 0 0 0 0 0 0 0 0 0 0 0 0 0 0 0 0 0 0 0 0 0 0 0 0 0 0 0 0 0 0 0 0 0 0 0 0 0 0 0 0 0 0 0 0 0 0 0 0 0 0 0 0 0 0 0 0 0 0 0 0 0 0 0 0 0 0 0 0 0 1 0 0 0 0 0 0 0 0 0 0 0 0 0 0 0 0 0 0 0 0 0 0 0 0 0 0 0 0 0 0 0 0 0 0 0 0 0 0 0 0 0 0 0 0 0 0 0 0 0 0 0 0 0 0 0 0 0 0 0 0 0 0 0 0 0 9 0 0 0 0 0 0 0 0 0 0 0 0 0 0 0 0 0 0 0 0 0 0 0 0 0 0 0 0 0 0 0 0 0 0 0 0 0 0 0 0 0 0 0 1 0 0 0 0 0 0 0 0 0 0 0 0 0 0 0 0 0 0 0 0 0 0 0 0 0 0 0 0 0 0 0 0 0 0 0 0 0 0 0 0 0 0 0 0 0 0 0 0 0 0 0 0 0 0 0 0 0 0 0 0 0 0 0 0 0 0 0 0 0 0 0 0 0 0 0 0 0 0 0 0 0 0 0 0 0 1 0 0 0 0 0 0 0 0 0 0 0 0 0 0 0 0 0 0 0 0 0 0 0 0 0 0 0 0 0 0 0 0 0 0 0 0 0 0 0 0 0 0 0 0 0 0 0 0 0 0 0 0 0 0 0 0 0 0 0 0 0 0 0 0 0 0 0 0 0 0 0 0 0 0 0.04132231404958678
0 0 0 0 0 0 0 0 0 0 0 0 0 0 0 0 0 0 0 0 0 0 0 0 0 0 0 0 0 0 0 0 0 0 0 0 0 0 0 0 0 0 0 0 0 0 0 0 0 0 0 0 0 0 0 0 0 0 0 0 0 0 0 0 0 0 0 0 0 0 0 0 0 0 0 0 0 0 0 0 0 0 0 0 0 0 0 0 0 0 0 0 0 0 1 0 0 0 0 0 0 0 0 0 0 0 0 0 0 0 0 0 0 0 0 0 0 0 0 0 0 0 0 0 0 0 0 0 0 0 0 0 0 0 0 0 0 0 0 1 0 0 0 0 0 0 0 0 0 0 0 0 0 0 0 0 0 0 0 0 0 0 0 0 0 0 0 0 0 0 0 0 0 0 0 0 0 0 0 0 0 1 0 0 0 0 0 0 0 0 0 0 0 0 0 0 0 1 0 0 0 0 0 0 0 0 0 0 0 0 0 0 0 0 0 1 0 0 0 0 0 0 0 0 0 0 0 0 0 0 0 0 0 0 0 0 0 0 0 0 0 0 0 0 0 0 0 0 0 0 0 0 0 0 0 0 0 0 0 0 0 0 0 0 1 1 0 0 0 0 0 0 0 0 0 0 0 0 0 0 0 0 0 0 0 0 0 0 0 0 0 0 0 0 0 0 0 0 0 0 0 0 0 0 0 0 0 0 0 0 0 0 0 0 7 0 0 0 0 0 0 0 0 0 0 0 1 0 0 0 0 0 0 0 0 0 0 0 0 0 0 0 0 0 0 0 0 0 0 0 0 0 0 0 0 0 0 0 0 0 0 0 0 0 1 0 0 0 0 0 0 0 0 0 0 0 0 0 0 0 0 0 0 0 0 0 0 0 0 0 0 0 0 0 0 0 1 0 0 0 0 0 0 0 0 0 0 0 0 0 0 0 0 0 0 0 0 0 0 0 0 0 0 0 0 0 0 0 0 0 0 0 0 0 0 0 0 0 0 0 0 0 0 0 0 0 0 0 0 0 0 0 0 0 0 0 0 0 0 0 0 0 0 0 0 0 0 0 0 0 0 0 0 0 0 0 0 0 2 0 0 0 0 0 0 0 0 0 0 2 0 0 0 0 0 0 0 0 0 0 0 0 0 0 0 0 0 0 0 0 0 0 0 0 0 0 0 0 0 0 0 0 0 0 0 0 0 0 0 0 0 0 0 0 0 0 0 0 0 0 0 0 0 0 0 0 0 0 0 0 0 0 0 0 0 0 0 0 0 0 0 0 0 0 0 0 0 0 0 0 0 0 0 0 0 0 1 0 0 0 0 0 0 0 0 0 0 0 0 0 0 0 0 0 0 0 0 0 0 0 0 0 0 0 0 0 0 0 0 0 0 0 0 0 0 0 0 0 0 0 0 0 0 0 0 0 0 0 0 0 0 0 0 0 0 0 0 0 0 0 0 0 9 0 0 0 0 0 0 0 0 0 0 0 0 0 0 0 0 0 0 0 0 0 0 0 0 0 0 0 0 0 0 0 0 0 0 0 0 0 0 0 0 0 0 0 1 0 0 0 0 0 0 0 0 0 0 0 0 0 0 0 0 0 0 0 0 0 0 0 0 0 0 0 0 0 0 0 0 0 0 0 0 0 0 0 0 0 0 0 0 0 0 0 0 0 0 0 0 0 0 0 0 0 0 0 0 0 0 0 0 0 0 0 0 0 0 0 0 0 0 0 0 0 0 0 0 0 0 0 0 0 1 0 0 0 0 0 0 0 0 0 0 0 0 0 0 0 0 0 0 0 0 0 0 0 0 0 0 0 0 0 0 0 0 0 0 0 0 0 0 0 0 0 0 0 0 0 0 0 0 0 0 0 0 0 0 0 0 0 0 0 0 0 0 0 0 0 0 0 0 0 0 0 0 0 0 0.03896103896103896
0 0 0 0 0 0 0 0 0 0 0 0 0 0 0 0 0 0 0 0 0 0 0 0 0 0 0 0 0 0 0 0 0 0 0 0 0 0 0 0 0 0 0 0 0 0 0 0 0 0 0 0 0 0 0 0 0 0 0 0 0 0 0 0 0 0 0 0 0 0 0 0 0 0 0 0 0 0 0 0 0 0 0 0 0 0 0 0 0 0 0 0 0 0 0 0 0 0 0 0 0 0 0 0 0 0 0 0 0 0 0 0 0 0 0 0 0 0 0 0 0 0 0 0 0 0 0 0 0 0 0 0 0 0 0 0 0 0 0 0 0 0 0 0 0 0 0 0 0 0 0 0 0 0 0 0 0 0 0 0 0 0 0 0 0 0 0 0 0 0 0 0 0 0 0 0 0 0 0 0 0 1 0 0 0 0 0 0 0 0 0 0 0 0 0 0 0 1 0 0 0 0 0 0 0 0 0 0 0 0 0 0 0 0 0 1 0 0 0 0 0 0 0 0 0 0 0 0 0 0 0 0 0 0 0 0 0 0 0 0 0 0 0 0 0 0 0 0 0 0 0 0 0 0 0 0 0 0 0 0 0 0 0 0 1 1 0 0 0 0 0 0 0 0 0 0 0 0 0 0 0 0 0 0 0 0 0 0 0 0 0 0 0 0 0 0 0 0 0 0 0 0 0 0 0 0 0 0 0 0 0 0 0 0 7 0 0 0 0 0 0 0 0 0 0 0 1 0 0 0 0 0 0 0 0 0 0 0 0 0 0 0 0 0 0 0 0 0 0 0 0 0 0 0 0 0 0 0 0 0 0 0 0 0 1 0 0 0 0 0 0 0 0 0 0 0 0 0 0 0 0 0 0 0 0 0 0 0 0 0 0 0 0 0 0 0 1 0 0 0 0 0 0 0 0 0 0 0 0 0 0 0 0 0 0 0 0 0 0 0 0 0 0 0 0 0 0 0 0 0 0 0 0 0 0 0 0 0 0 0 0 0 0 0 0 0 0 0 0 0 0 0 0 0 0 0 0 0 0 0 0 0 0 0 0 0 0 0 0 0 0 0 0 0 0 0 0 0 2 0 0 0 0 0 0 0 0 0 0 2 0 0 0 0 0 0 0 0 0 0 0 0 0 0 0 0 0 0 0 0 0 0 0 0 0 0 0 0 0 0 0 0 0 0 0 0 0 0 0 0 0 0 0 0 0 0 0 0 0 0 0 0 0 0 0 0 0 0 0 0 0 0 0 0 0 0 0 0 0 0 0 0 0 0 0 0 0 0 0 0 0 0 0 0 0 0 1 0 0 0 0 0 0 0 0 0 0 0 0 0 0 0 0 0 0 0 0 0 0 0 0 0 0 0 0 0 0 0 0 0 0 0 0 0 0 0 0 0 0 0 0 0 0 0 0 0 0 0 0 0 0 0 0 0 0 0 0 0 0 0 0 0 11 0 0 0 0 0 0 0 0 0 0 0 0 0 0 0 0 0 0 0 0 0 0 0 0 0 0 0 0 0 0 0 0 0 0 0 0 0 0 0 0 0 0 0 1 0 0 0 0 0 0 0 0 0 0 0 0 0 0 0 0 0 0 0 0 0 0 0 0 0 0 0 0 0 0 0 0 0 0 0 0 0 0 0 0 0 0 0 0 0 0 0 0 0 0 0 0 0 0 0 0 0 0 0 0 0 0 0 0 0 0 0 0 0 0 0 0 0 0 0 0 0 0 0 0 0 0 0 0 0 1 0 0 0 0 0 0 0 0 0 0 0 0 0 0 0 0 0 0 0 0 0 0 0 0 0 0 0 0 0 0 0 0 0 0 0 0 0 0 0 0 0 0 0 0 0 0 0 0 0 0 0 0 0 0 0 0 0 0 0 0 0 0 0 0 0 0 0 0 0 0 0 0 0 0 0.03896103896103896
0 0 0 0 0 0 0 0 0 0 0 0 0 0 0 0 0 0 0 0 0 0 0 0 0 0 0 0 0 0 0 0 0 0 0 0 0 0 0 0 0 0 0 0 0 0 0 0 0 0 0 0 0 0 0 0 0 0 0 0 0 0 0 0 0 0 0 0 0 0 0 0 0 0 0 0 0 0 0 0 0 0 0 0 0 0 0 0 0 0 0 0 0 0 0 0 0 0 0 0 0 0 0 0 0 0 0 0 0 0 0 0 0 0 0 0 0 0 0 0 0 0 0 0 0 0 0 0 0 0 0 0 0 0 0 0 0 0 0 0 0 0 0 0 0 0 0 0 0 0 0 0 0 0 0 0 0 0 0 0 0 0 0 0 0 0 0 0 0 0 0 0 0 0 0 0 0 0 0 0 0 0 0 0 0 0 0 0 0 0 0 0 0 0 0 0 0 1 0 0 0 0 0 0 0 0 0 0 0 0 0 0 0 0 0 1 0 0 0 0 0 0 0 0 0 0 0 0 0 0 0 0 0 0 0 0 0 0 0 0 0 0 0 0 0 0 0 0 0 0 0 0 0 0 0 0 0 0 0 0 0 0 0 0 1 1 0 0 0 0 0 0 0 0 0 0 0 0 0 0 0 0 0 0 0 0 0 0 0 0 0 0 0 0 0 0 0 0 0 0 0 0 0 0 0 0 0 0 0 0 0 0 0 0 7 0 0 0 0 0 0 0 0 0 0 0 0 0 0 0 0 0 0 0 0 0 0 0 0 0 0 0 0 0 0 0 0 0 0 0 0 0 0 0 0 0 0 0 0 0 0 0 0 0 1 0 0 0 0 0 0 0 0 0 0 0 0 0 0 0 0 0 0 0 0 0 0 0 0 0 0 0 0 0 0 0 0 0 0 0 0 0 0 0 0 0 0 0 0 0 0 0 0 0 0 0 0 0 0 0 0 0 0 0 0 0 0 0 0 0 0 0 0 0 0 0 0 0 0 0 0 0 0 0 0 0 0 0 0 0 0 0 0 0 0 0 0 0 0 0 0 0 0 0 0 0 0 0 0 0 0 0 0 0 0 0 0 0 1 0 0 0 0 0 0 0 0 0 0 2 0 0 0 0 0 0 0 0 0 0 0 0 0 0 0 0 0 0 0 0 0 0 0 0 0 0 0 0 0 0 0 0 0 0 0 0 0 0 0 0 0 0 0 0 0 0 0 0 0 0 0 0 0 0 0 0 0 0 0 0 0 0 0 0 0 0 0 0 0 0 0 0 0 0 0 0 0 0 0 0 0 0 0 0 0 0 1 0 0 0 0 0 0 0 0 0 0 0 0 0 0 0 0 0 0 0 0 0 0 0 0 0 0 0 0 0 0 0 0 0 0 0 0 0 0 0 0 0 0 0 0 0 0 0 0 0 0 0 0 0 0 0 0 0 0 0 0 0 0 0 0 0 9 0 0 0 0 0 0 0 0 0 0 0 0 0 0 0 0 0 0 0 0 0 0 0 0 0 0 0 0 0 0 0 0 0 0 0 0 0 0 0 0 0 0 0 1 0 0 0 0 0 0 0 0 0 0 0 0 0 0 0 0 0 0 0 0 0 0 0 0 0 0 0 0 0 0 0 0 0 0 0 0 0 0 0 0 0 0 0 0 0 0 0 0 0 0 0 0 0 0 0 0 0 0 0 0 0 0 0 0 0 0 0 0 0 0 0 0 0 0 0 0 0 0 0 0 0 0 0 0 0 1 0 0 0 0 0 0 0 0 0 0 0 0 0 0 0 0 0 0 0 0 0 0 0 0 0 0 0 0 0 0 0 0 0 0 0 0 0 0 0 0 0 0 0 0 0 0 0 0 0 0 0 0 0 0 0 0 0 0 0 0 0 0 0 0 0 0 0 0 0 0 0 0 0 0 0.031877213695395516
0 0 0 0 0 0 0 0 0 0 0 0 0 0 0 0 0 0 0 0 0 0 0 0 0 0 0 0 0 0 0 0 0 0 0 0 0 0 0 0 0 0 0 0 0 0 0 0 0 0 0 0 0 0 0 0 0 0 0 0 0 0 0 0 0 0 0 0 0 0 0 0 0 0 0 0 0 0 0 0 0 0 0 0 0 0 0 0 0 0 0 0 0 0 0 0 0 0 0 0 0 0 0 0 0 0 0 0 0 0 0 0 0 0 0 0 0 0 0 0 0 0 0 0 0 0 0 0 0 0 0 0 0 0 0 0 0 0 0 0 0 0 0 0 0 0 0 0 0 0 0 0 0 0 0 0 0 0 0 0 0 0 0 0 0 0 0 0 0 0 0 0 0 0 0 0 0 0 0 0 0 0 0 0 0 0 0 0 0 0 0 0 0 0 0 0 0 1 0 0 0 0 0 0 0 0 0 0 0 0 0 0 0 0 0 0 0 0 0 0 0 0 0 0 0 0 0 0 0 0 0 0 0 0 0 0 0 0 0 0 0 0 0 0 0 0 0 0 0 0 0 0 0 0 0 0 0 0 0 0 0 0 0 0 1 1 0 0 0 0 0 0 0 0 0 0 0 0 0 0 0 0 0 0 0 0 0 0 0 0 0 0 0 0 0 0 0 0 0 0 0 0 0 0 0 0 0 0 0 0 0 0 0 0 7 0 0 0 0 0 0 0 0 0 0 0 0 0 0 0 0 0 0 0 0 0 0 0 0 0 0 0 0 0 0 0 0 0 0 0 0 0 0 0 0 0 0 0 0 0 0 0 0 0 1 0 0 0 0 0 0 0 0 0 0 0 0 0 0 0 0 0 0 0 0 0 0 0 0 0 0 0 0 0 0 0 0 0 0 0 0 0 0 0 0 0 0 0 0 0 0 0 0 0 0 0 0 0 0 0 0 0 0 0 0 0 0 0 0 0 0 0 0 0 0 0 0 0 0 0 0 0 0 0 0 0 0 0 0 0 0 0 0 0 0 0 0 0 0 0 0 0 0 0 0 0 0 0 0 0 0 0 0 0 0 0 0 0 1 0 0 0 0 0 0 0 0 0 0 1 0 0 0 0 0 0 0 0 0 0 0 0 0 0 0 0 0 0 0 0 0 0 0 0 0 0 0 0 0 0 0 0 0 0 0 0 0 0 0 0 0 0 0 0 0 0 0 0 0 0 0 0 0 0 0 0 0 0 0 0 0 0 0 0 0 0 0 0 0 0 0 0 0 0 0 0 0 0 0 0 0 0 0 0 0 0 0 0 0 0 0 0 0 0 0 0 0 0 0 0 0 0 0 0 0 0 0 0 0 0 0 0 0 0 0 0 0 0 0 0 0 0 0 0 0 0 0 0 0 0 0 0 0 0 0 0 0 0 0 0 0 0 0 0 0 0 0 0 0 0 0 0 10 0 0 0 0 0 0 0 0 0 0 0 0 0 0 0 0 0 0 0 0 0 0 0 0 0 0 0 0 0 0 0 0 0 0 0 0 0 0 0 0 0 0 0 1 0 0 0 0 0 0 0 0 0 0 0 0 0 0 0 0 0 0 0 0 0 0 0 0 0 0 0 0 0 0 0 0 0 0 0 0 0 0 0 0 0 0 0 0 0 0 0 0 0 0 0 0 0 0 0 0 0 0 0 0 0 0 0 0 0 0 0 0 0 0 0 0 0 0 0 0 0 0 0 0 0 0 0 0 0 1 0 0 0 0 0 0 0 0 0 0 0 0 0 0 0 0 0 0 0 0 0 0 0 0 0 0 0 0 0 0 0 0 0 0 0 0 0 0 0 0 0 0 0 0 0 0 0 0 0 0 0 0 0 0 0 0 0 0 0 0 0 0 0 0 0 0 0 0 0 0 0 0 0 0 0.0295159386068477
0 0 0 0 0 0 0 0 0 0 0 0 0 0 0 0 0 0 0 0 0 0 0 0 0 0 0 0 0 0 0 0 0 0 0 0 0 0 0 0 0 0 0 0 0 0 0 0 0 0 0 0 0 0 0 0 0 0 0 0 0 0 0 0 0 0 0 0 0 0 0 0 0 0 0 0 0 0 0 0 0 0 0 0 0 0 0 0 0 0 0 0 0 0 0 0 0 0 0 0 0 0 0 0 0 0 0 0 0 0 0 0 0 0 0 0 0 0 0 0 0 0 0 0 0 0 0 0 0 0 0 0 0 0 0 0 0 0 0 0 0 0 0 0 0 0 0 0 0 0 0 0 0 0 0 0 0 0 0 0 0 0 0 0 0 0 0 0 0 0 0 0 0 0 0 0 0 0 0 0 0 0 0 0 0 0 0 0 0 0 0 0 0 0 0 0 0 1 0 0 0 0 0 0 0 0 0 0 0 0 0 0 0 0 0 0 0 0 0 0 0 0 0 0 0 0 0 0 0 0 0 0 0 0 0 0 0 0 0 0 0 0 0 0 0 0 0 0 0 0 0 0 0 0 0 0 0 0 0 0 0 0 0 0 1 1 0 0 0 0 0 0 0 0 0 0 0 0 0 0 0 0 0 0 0 0 0 0 0 0 0 0 0 0 0 0 0 0 0 0 0 0 0 0 0 0 0 0 0 0 0 0 0 0 7 0 0 0 0 0 0 0 0 0 0 0 0 0 0 0 0 0 0 0 0 0 0 0 0 0 0 0 0 0 0 0 0 0 0 0 0 0 0 0 0 0 0 0 0 0 0 0 0 0 1 0 0 0 0 0 0 0 0 0 0 0 0 0 0 0 0 0 0 0 0 0 0 0 0 0 0 0 0 0 0 0 0 0 0 0 0 0 0 0 0 0 0 0 0 0 0 0 0 0 0 0 0 0 0 0 0 0 0 0 0 0 0 0 0 0 0 0 0 0 0 0 0 0 0 0 0 0 0 0 0 0 0 0 0 0 0 0 0 0 0 0 0 0 0 0 0 0 0 0 0 0 0 0 0 0 0 0 0 0 0 0 0 0 1 0 0 0 0 0 0 0 0 0 0 1 0 0 0 0 0 0 0 0 0 0 0 0 0 0 0 0 0 0 0 0 0 0 0 0 0 0 0 0 0 0 0 0 0 0 0 0 0 0 0 0 0 0 0 0 0 0 0 0 0 0 0 0 0 0 0 0 0 0 0 0 0 0 0 0 0 0 0 0 0 0 0 0 0 0 0 0 0 0 0 0 0 0 0 0 0 0 0 0 0 0 0 0 0 0 0 0 0 0 0 0 0 0 0 0 0 0 0 0 0 0 0 0 0 0 0 0 0 0 0 0 0 0 0 0 0 0 0 0 0 0 0 0 0 0 0 0 0 0 0 0 0 0 0 0 0 0 0 0 0 0 0 0 7 0 0 0 0 0 0 0 0 0 0 0 0 0 0 0 0 0 0 0 0 0 0 0 0 0 0 0 0 0 0 0 0 0 0 0 0 0 0 0 0 0 0 0 1 0 0 0 0 0 0 0 0 0 0 0 0 0 0 0 0 0 0 0 0 0 0 0 0 0 0 0 0 0 0 0 0 0 0 0 0 0 0 0 0 0 0 0 0 0 0 0 0 0 0 0 0 0 0 0 0 0 0 0 0 0 0 0 0 0 0 0 0 0 0 0 0 0 0 0 0 0 0 0 0 0 0 0 0 0 1 0 0 0 0 0 0 0 0 0 0 0 0 0 0 0 0 0 0 0 0 0 0 0 0 0 0 0 0 0 0 0 0 0 0 0 0 0 0 0 0 0 0 0 0 0 0 0 0 0 0 0 0 0 0 0 0 0 0 0 0 0 0 0 0 0 0 0 0 0 0 0 0 0 0 0.025974025974025977
0 0 0 0 0 0 0 0 0 0 0 0 0 0 0 0 0 0 0 0 0 0 0 0 0 0 0 0 0 0 0 0 0 0 0 0 0 0 0 0 0 0 0 0 0 0 0 0 0 0 0 0 0 0 0 0 0 0 0 0 0 0 0 0 0 0 0 0 0 0 0 0 0 0 0 0 0 0 0 0 0 0 0 0 0 0 0 0 0 0 0 0 0 0 0 0 0 0 0 0 0 0 0 0 0 0 0 0 0 0 0 0 0 0 0 0 0 0 0 0 0 0 0 0 0 0 0 0 0 0 0 0 0 0 0 0 0 0 0 0 0 0 0 0 0 0 0 0 0 0 0 0 0 0 0 0 0 0 0 0 0 0 0 0 0 0 0 0 0 0 0 0 0 0 0 0 0 0 0 0 0 0 0 0 0 0 0 0 0 0 0 0 0 0 0 0 0 1 0 0 0 0 0 0 0 0 0 0 0 0 0 0 0 0 0 0 0 0 0 0 0 0 0 0 0 0 0 0 0 0 0 0 0 0 0 0 0 0 0 0 0 0 0 0 0 0 0 0 0 0 0 0 0 0 0 0 0 0 0 0 0 0 0 0 1 1 0 0 0 0 0 0 0 0 0 0 0 0 0 0 0 0 0 0 0 0 0 0 0 0 0 0 0 0 0 0 0 0 0 0 0 0 0 0 0 0 0 0 0 0 0 0 0 0 5 0 0 0 0 0 0 0 0 0 0 0 0 0 0 0 0 0 0 0 0 0 0 0 0 0 0 0 0 0 0 0 0 0 0 0 0 0 0 0 0 0 0 0 0 0 0 0 0 0 1 0 0 0 0 0 0 0 0 0 0 0 0 0 0 0 0 0 0 0 0 0 0 0 0 0 0 0 0 0 0 0 0 0 0 0 0 0 0 0 0 0 0 0 0 0 0 0 0 0 0 0 0 0 0 0 0 0 0 0 0 0 0 0 0 0 0 0 0 0 0 0 0 0 0 0 0 0 0 0 0 0 0 0 0 0 0 0 0 0 0 0 0 0 0 0 0 0 0 0 0 0 0 0 0 0 0 0 0 0 0 0 0 0 1 0 0 0 0 0 0 0 0 0 0 1 0 0 0 0 0 0 0 0 0 0 0 0 0 0 0 0 0 0 0 0 0 0 0 0 0 0 0 0 0 0 0 0 0 0 0 0 0 0 0 0 0 0 0 0 0 0 0 0 0 0 0 0 0 0 0 0 0 0 0 0 0 0 0 0 0 0 0 0 0 0 0 0 0 0 0 0 0 0 0 0 0 0 0 0 0 0 0 0 0 0 0 0 0 0 0 0 0 0 0 0 0 0 0 0 0 0 0 0 0 0 0 0 0 0 0 0 0 0 0 0 0 0 0 0 0 0 0 0 0 0 0 0 0 0 0 0 0 0 0 0 0 0 0 0 0 0 0 0 0 0 0 0 6 0 0 0 0 0 0 0 0 0 0 0 0 0 0 0 0 0 0 0 0 0 0 0 0 0 0 0 0 0 0 0 0 0 0 0 0 0 0 0 0 0 0 0 0 0 0 0 0 0 0 0 0 0 0 0 0 0 0 0 0 0 0 0 0 0 0 0 0 0 0 0 0 0 0 0 0 0 0 0 0 0 0 0 0 0 0 0 0 0 0 0 0 0 0 0 0 0 0 0 0 0 0 0 0 0 0 0 0 0 0 0 0 0 0 0 0 0 0 0 0 0 0 0 0 0 0 0 0 0 1 0 0 0 0 0 0 0 0 0 0 0 0 0 0 0 0 0 0 0 0 0 0 0 0 0 0 0 0 0 0 0 0 0 0 0 0 0 0 0 0 0 0 0 0 0 0 0 0 0 0 0 0 0 0 0 0 0 0 0 0 0 0 0 0 0 0 0 0 0 0 0 0 0 0 0.021251475796930345
0 0 0 0 0 0 0 0 0 0 0 0 0 0 0 0 0 0 0 0 0 0 0 0 0 0 0 0 0 0 0 0 0 0 0 0 0 0 0 0 0 0 0 0 0 0 0 0 0 0 0 0 0 0 0 0 0 0 0 0 0 0 0 0 0 0 0 0 0 0 0 0 0 0 0 0 0 0 0 0 0 0 0 0 0 0 0 0 0 0 0 0 0 0 0 0 0 0 0 0 0 0 0 0 0 0 0 0 0 0 0 0 0 0 0 0 0 0 0 0 0 0 0 0 0 0 0 0 0 0 0 0 0 0 0 0 0 0 0 0 0 0 0 0 0 0 0 0 0 0 0 0 0 0 0 0 0 0 0 0 0 0 0 0 0 0 0 0 0 0 0 0 0 0 0 0 0 0 0 0 0 0 0 0 0 0 0 0 0 0 0 0 0 0 0 0 0 1 0 0 0 0 0 0 0 0 0 0 0 0 0 0 0 0 0 0 0 0 0 0 0 0 0 0 0 0 0 0 0 0 0 0 0 0 0 0 0 0 0 0 0 0 0 0 0 0 0 0 0 0 0 0 0 0 0 0 0 0 0 0 0 0 0 0 1 0 0 0 0 0 0 0 0 0 0 0 0 0 0 0 0 0 0 0 0 0 0 0 0 0 0 0 0 0 0 0 0 0 0 0 0 0 0 0 0 0 0 0 0 0 0 0 0 0 4 0 0 0 0 0 0 0 0 0 0 0 0 0 0 0 0 0 0 0 0 0 0 0 0 0 0 0 0 0 0 0 0 0 0 0 0 0 0 0 0 0 0 0 0 0 0 0 0 0 1 0 0 0 0 0 0 0 0 0 0 0 0 0 0 0 0 0 0 0 0 0 0 0 0 0 0 0 0 0 0 0 0 0 0 0 0 0 0 0 0 0 0 0 0 0 0 0 0 0 0 0 0 0 0 0 0 0 0 0 0 0 0 0 0 0 0 0 0 0 0 0 0 0 0 0 0 0 0 0 0 0 0 0 0 0 0 0 0 0 0 0 0 0 0 0 0 0 0 0 0 0 0 0 0 0 0 0 0 0 0 0 0 0 1 0 0 0 0 0 0 0 0 0 0 1 0 0 0 0 0 0 0 0 0 0 0 0 0 0 0 0 0 0 0 0 0 0 0 0 0 0 0 0 0 0 0 0 0 0 0 0 0 0 0 0 0 0 0 0 0 0 0 0 0 0 0 0 0 0 0 0 0 0 0 0 0 0 0 0 0 0 0 0 0 0 0 0 0 0 0 0 0 0 0 0 0 0 0 0 0 0 0 0 0 0 0 0 0 0 0 0 0 0 0 0 0 0 0 0 0 0 0 0 0 0 0 0 0 0 0 0 0 0 0 0 0 0 0 0 0 0 0 0 0 0 0 0 0 0 0 0 0 0 0 0 0 0 0 0 0 0 0 0 0 0 0 0 5 0 0 0 0 0 0 0 0 0 0 0 0 0 0 0 0 0 0 0 0 0 0 0 0 0 0 0 0 0 0 0 0 0 0 0 0 0 0 0 0 0 0 0 0 0 0 0 0 0 0 0 0 0 0 0 0 0 0 0 0 0 0 0 0 0 0 0 0 0 0 0 0 0 0 0 0 0 0 0 0 0 0 0 0 0 0 0 0 0 0 0 0 0 0 0 0 0 0 0 0 0 0 0 0 0 0 0 0 0 0 0 0 0 0 0 0 0 0 0 0 0 0 0 0 0 0 0 0 0 1 0 0 0 0 0 0 0 0 0 0 0 0 0 0 0 0 0 0 0 0 0 0 0 0 0 0 0 0 0 0 0 0 0 0 0 0 0 0 0 0 0 0 0 0 0 0 0 0 0 0 0 0 0 0 0 0 0 0 0 0 0 0 0 0 0 0 0 0 0 0 0 0 0 0 0.01770956316410862
0 0 0 0 0 0 0 0 0 0 0 0 0 0 0 0 0 0 0 0 0 0 0 0 0 0 0 0 0 0 0 0 0 0 0 0 0 0 0 0 0 0 0 0 0 0 0 0 0 0 0 0 0 0 0 0 0 0 0 0 0 0 0 0 0 0 0 0 0 0 0 0 0 0 0 0 0 0 0 0 0 0 0 0 0 0 0 0 0 0 0 0 0 0 0 0 0 0 0 0 0 0 0 0 0 0 0 0 0 0 0 0 0 0 0 0 0 0 0 0 0 0 0 0 0 0 0 0 0 0 0 0 0 0 0 0 0 0 0 0 0 0 0 0 0 0 0 0 0 0 0 0 0 0 0 0 0 0 0 0 0 0 0 0 0 0 0 0 0 0 0 0 0 0 0 0 0 0 0 0 0 0 0 0 0 0 0 0 0 0 0 0 0 0 0 0 0 0 0 0 0 0 0 0 0 0 0 0 0 0 0 0 0 0 0 0 0 0 0 0 0 0 0 0 0 0 0 0 0 0 0 0 0 0 0 0 0 0 0 0 0 0 0 0 0 0 0 0 0 0 0 0 0 0 0 0 0 0 0 0 0 0 0 0 1 0 0 0 0 0 0 0 0 0 0 0 0 0 0 0 0 0 0 0 0 0 0 0 0 0 0 0 0 0 0 0 0 0 0 0 0 0 0 0 0 0 0 0 0 0 0 0 0 0 4 0 0 0 0 0 0 0 0 0 0 0 0 0 0 0 0 0 0 0 0 0 0 0 0 0 0 0 0 0 0 0 0 0 0 0 0 0 0 0 0 0 0 0 0 0 0 0 0 0 1 0 0 0 0 0 0 0 0 0 0 0 0 0 0 0 0 0 0 0 0 0 0 0 0 0 0 0 0 0 0 0 0 0 0 0 0 0 0 0 0 0 0 0 0 0 0 0 0 0 0 0 0 0 0 0 0 0 0 0 0 0 0 0 0 0 0 0 0 0 0 0 0 0 0 0 0 0 0 0 0 0 0 0 0 0 0 0 0 0 0 0 0 0 0 0 0 0 0 0 0 0 0 0 0 0 0 0 0 0 0 0 0 0 1 0 0 0 0 0 0 0 0 0 0 1 0 0 0 0 0 0 0 0 0 0 0 0 0 0 0 0 0 0 0 0 0 0 0 0 0 0 0 0 0 0 0 0 0 0 0 0 0 0 0 0 0 0 0 0 0 0 0 0 0 0 0 0 0 0 0 0 0 0 0 0 0 0 0 0 0 0 0 0 0 0 0 0 0 0 0 0 0 0 0 0 0 0 0 0 0 0 0 0 0 0 0 0 0 0 0 0 0 0 0 0 0 0 0 0 0 0 0 0 0 0 0 0 0 0 0 0 0 0 0 0 0 0 0 0 0 0 0 0 0 0 0 0 0 0 0 0 0 0 0 0 0 0 0 0 0 0 0 0 0 0 0 0 6 0 0 0 0 0 0 0 0 0 0 0 0 0 0 0 0 0 0 0 0 0 0 0 0 0 0 0 0 0 0 0 0 0 0 0 0 0 0 0 0 0 0 0 0 0 0 0 0 0 0 0 0 0 0 0 0 0 0 0 0 0 0 0 0 0 0 0 0 0 0 0 0 0 0 0 0 0 0 0 0 0 0 0 0 0 0 0 0 0 0 0 0 0 0 0 0 0 0 0 0 0 0 0 0 0 0 0 0 0 0 0 0 0 0 0 0 0 0 0 0 0 0 0 0 0 0 0 0 0 1 0 0 0 0 0 0 0 0 0 0 0 0 0 0 0 0 0 0 0 0 0 0 0 0 0 0 0 0 0 0 0 0 0 0 0 0 0 0 0 0 0 0 0 0 0 0 0 0 0 0 0 0 0 0 0 0 0 0 0 0 0 0 0 0 0 0 0 0 0 0 0 0 0 0 0.01770956316410862
0 0 0 0 0 0 0 0 0 0 0 0 0 0 0 0 0 0 0 0 0 0 0 0 0 0 0 0 0 0 0 0 0 0 0 0 0 0 0 0 0 0 0 0 0 0 0 0 0 0 0 0 0 0 0 0 0 0 0 0 0 0 0 0 0 0 0 0 0 0 0 0 0 0 0 0 0 0 0 0 0 0 0 0 0 0 0 0 0 0 0 0 0 0 0 0 0 0 0 0 0 0 0 0 0 0 0 0 0 0 0 0 0 0 0 0 0 0 0 0 0 0 0 0 0 0 0 0 0 0 0 0 0 0 0 0 0 0 0 0 0 0 0 0 0 0 0 0 0 0 0 0 0 0 0 0 0 0 0 0 0 0 0 0 0 0 0 0 0 0 0 0 0 0 0 0 0 0 0 0 0 0 0 0 0 0 0 0 0 0 0 0 0 0 0 0 0 0 0 0 0 0 0 0 0 0 0 0 0 0 0 0 0 0 0 0 0 0 0 0 0 0 0 0 0 0 0 0 0 0 0 0 0 0 0 0 0 0 0 0 0 0 0 0 0 0 0 0 0 0 0 0 0 0 0 0 0 0 0 0 0 0 0 0 1 0 0 0 0 0 0 0 0 0 0 0 0 0 0 0 0 0 0 0 0 0 0 0 0 0 0 0 0 0 0 0 0 0 0 0 0 0 0 0 0 0 0 0 0 0 0 0 0 0 3 0 0 0 0 0 0 0 0 0 0 0 0 0 0 0 0 0 0 0 0 0 0 0 0 0 0 0 0 0 0 0 0 0 0 0 0 0 0 0 0 0 0 0 0 0 0 0 0 0 1 0 0 0 0 0 0 0 0 0 0 0 0 0 0 0 0 0 0 0 0 0 0 0 0 0 0 0 0 0 0 0 0 0 0 0 0 0 0 0 0 0 0 0 0 0 0 0 0 0 0 0 0 0 0 0 0 0 0 0 0 0 0 0 0 0 0 0 0 0 0 0 0 0 0 0 0 0 0 0 0 0 0 0 0 0 0 0 0 0 0 0 0 0 0 0 0 0 0 0 0 0 0 0 0 0 0 0 0 0 0 0 0 0 1 0 0 0 0 0 0 0 0 0 0 1 0 0 0 0 0 0 0 0 0 0 0 0 0 0 0 0 0 0 0 0 0 0 0 0 0 0 0 0 0 0 0 0 0 0 0 0 0 0 0 0 0 0 0 0 0 0 0 0 0 0 0 0 0 0 0 0 0 0 0 0 0 0 0 0 0 0 0 0 0 0 0 0 0 0 0 0 0 0 0 0 0 0 0 0 0 0 0 0 0 0 0 0 0 0 0 0 0 0 0 0 0 0 0 0 0 0 0 0 0 0 0 0 0 0 0 0 0 0 0 0 0 0 0 0 0 0 0 0 0 0 0 0 0 0 0 0 0 0 0 0 0 0 0 0 0 0 0 0 0 0 0 0 5 0 0 0 0 0 0 0 0 0 0 0 0 0 0 0 0 0 0 0 0 0 0 0 0 0 0 0 0 0 0 0 0 0 0 0 0 0 0 0 0 0 0 0 0 0 0 0 0 0 0 0 0 0 0 0 0 0 0 0 0 0 0 0 0 0 0 0 0 0 0 0 0 0 0 0 0 0 0 0 0 0 0 0 0 0 0 0 0 0 0 0 0 0 0 0 0 0 0 0 0 0 0 0 0 0 0 0 0 0 0 0 0 0 0 0 0 0 0 0 0 0 0 0 0 0 0 0 0 0 1 0 0 0 0 0 0 0 0 0 0 0 0 0 0 0 0 0 0 0 0 0 0 0 0 0 0 0 0 0 0 0 0 0 0 0 0 0 0 0 0 0 0 0 0 0 0 0 0 0 0 0 0 0 0 0 0 0 0 0 0 0 0 0 0 0 0 0 0 0 0 0 0 0 0 0.015348288075560803
0 0 0 0 0 0 0 0 0 0 0 0 0 0 0 0 0 0 0 0 0 0 0 0 0 0 0 0 0 0 0 0 0 0 0 0 0 0 0 0 0 0 0 0 0 0 0 0 0 0 0 0 0 0 0 0 0 0 0 0 0 0 0 0 0 0 0 0 0 0 0 0 0 0 0 0 0 0 0 0 0 0 0 0 0 0 0 0 0 0 0 0 0 0 0 0 0 0 0 0 0 0 0 0 0 0 0 0 0 0 0 0 0 0 0 0 0 0 0 0 0 0 0 0 0 0 0 0 0 0 0 0 0 0 0 0 0 0 0 0 0 0 0 0 0 0 0 0 0 0 0 0 0 0 0 0 0 0 0 0 0 0 0 0 0 0 0 0 0 0 0 0 0 0 0 0 0 0 0 0 0 0 0 0 0 0 0 0 0 0 0 0 0 0 0 0 0 0 0 0 0 0 0 0 0 0 0 0 0 0 0 0 0 0 0 0 0 0 0 0 0 0 0 0 0 0 0 0 0 0 0 0 0 0 0 0 0 0 0 0 0 0 0 0 0 0 0 0 0 0 0 0 0 0 0 0 0 0 0 0 0 0 0 0 1 0 0 0 0 0 0 0 0 0 0 0 0 0 0 0 0 0 0 0 0 0 0 0 0 0 0 0 0 0 0 0 0 0 0 0 0 0 0 0 0 0 0 0 0 0 0 0 0 0 4 0 0 0 0 0 0 0 0 0 0 0 0 0 0 0 0 0 0 0 0 0 0 0 0 0 0 0 0 0 0 0 0 0 0 0 0 0 0 0 0 0 0 0 0 0 0 0 0 0 1 0 0 0 0 0 0 0 0 0 0 0 0 0 0 0 0 0 0 0 0 0 0 0 0 0 0 0 0 0 0 0 0 0 0 0 0 0 0 0 0 0 0 0 0 0 0 0 0 0 0 0 0 0 0 0 0 0 0 0 0 0 0 0 0 0 0 0 0 0 0 0 0 0 0 0 0 0 0 0 0 0 0 0 0 0 0 0 0 0 0 0 0 0 0 0 0 0 0 0 0 0 0 0 0 0 0 0 0 0 0 0 0 0 1 0 0 0 0 0 0 0 0 0 0 1 0 0 0 0 0 0 0 0 0 0 0 0 0 0 0 0 0 0 0 0 0 0 0 0 0 0 0 0 0 0 0 0 0 0 0 0 0 0 0 0 0 0 0 0 0 0 0 0 0 0 0 0 0 0 0 0 0 0 0 0 0 0 0 0 0 0 0 0 0 0 0 0 0 0 0 0 0 0 0 0 0 0 0 0 0 0 0 0 0 0 0 0 0 0 0 0 0 0 0 0 0 0 0 0 0 0 0 0 0 0 0 0 0 0 0 0 0 0 0 0 0 0 0 0 0 0 0 0 0 0 0 0 0 0 0 0 0 0 0 0 0 0 0 0 0 0 0 0 0 0 0 0 5 0 0 0 0 0 0 0 0 0 0 0 0 0 0 0 0 0 0 0 0 0 0 0 0 0 0 0 0 0 0 0 0 0 0 0 0 0 0 0 0 0 0 0 0 0 0 0 0 0 0 0 0 0 0 0 0 0 0 0 0 0 0 0 0 0 0 0 0 0 0 0 0 0 0 0 0 0 0 0 0 0 0 0 0 0 0 0 0 0 0 0 0 0 0 0 0 0 0 0 0 0 0 0 0 0 0 0 0 0 0 0 0 0 0 0 0 0 0 0 0 0 0 0 0 0 0 0 0 0 0 0 0 0 0 0 0 0 0 0 0 0 0 0 0 0 0 0 0 0 0 0 0 0 0 0 0 0 0 0 0 0 0 0 0 0 0 0 0 0 0 0 0 0 0 0 0 0 0 0 0 0 0 0 0 0 0 0 0 0 0 0 0 0 0 0 0 0 0 0 0 0 0 0 0 0.015348288075560803
0 0 0 0 0 0 0 0 0 0 0 0 0 0 0 0 0 0 0 0 0 0 0 0 0 0 0 0 0 0 0 0 0 0 0 0 0 0 0 0 0 0 0 0 0 0 0 0 0 0 0 0 0 0 0 0 0 0 0 0 0 0 0 0 0 0 0 0 0 0 0 0 0 0 0 0 0 0 0 0 0 0 0 0 0 0 0 0 0 0 0 0 0 0 0 0 0 0 0 0 0 0 0 0 0 0 0 0 0 0 0 0 0 0 0 0 0 0 0 0 0 0 0 0 0 0 0 0 0 0 0 0 0 0 0 0 0 0 0 0 0 0 0 0 0 0 0 0 0 0 0 0 0 0 0 0 0 0 0 0 0 0 0 0 0 0 0 0 0 0 0 0 0 0 0 0 0 0 0 0 0 0 0 0 0 0 0 0 0 0 0 0 0 0 0 0 0 0 0 0 0 0 0 0 0 0 0 0 0 0 0 0 0 0 0 0 0 0 0 0 0 0 0 0 0 0 0 0 0 0 0 0 0 0 0 0 0 0 0 0 0 0 0 0 0 0 0 0 0 0 0 0 0 0 0 0 0 0 0 0 0 0 0 0 1 0 0 0 0 0 0 0 0 0 0 0 0 0 0 0 0 0 0 0 0 0 0 0 0 0 0 0 0 0 0 0 0 0 0 0 0 0 0 0 0 0 0 0 0 0 0 0 0 0 3 0 0 0 0 0 0 0 0 0 0 0 0 0 0 0 0 0 0 0 0 0 0 0 0 0 0 0 0 0 0 0 0 0 0 0 0 0 0 0 0 0 0 0 0 0 0 0 0 0 1 0 0 0 0 0 0 0 0 0 0 0 0 0 0 0 0 0 0 0 0 0 0 0 0 0 0 0 0 0 0 0 0 0 0 0 0 0 0 0 0 0 0 0 0 0 0 0 0 0 0 0 0 0 0 0 0 0 0 0 0 0 0 0 0 0 0 0 0 0 0 0 0 0 0 0 0 0 0 0 0 0 0 0 0 0 0 0 0 0 0 0 0 0 0 0 0 0 0 0 0 0 0 0 0 0 0 0 0 0 0 0 0 0 1 0 0 0 0 0 0 0 0 0 0 1 0 0 0 0 0 0 0 0 0 0 0 0 0 0 0 0 0 0 0 0 0 0 0 0 0 0 0 0 0 0 0 0 0 0 0 0 0 0 0 0 0 0 0 0 0 0 0 0 0 0 0 0 0 0 0 0 0 0 0 0 0 0 0 0 0 0 0 0 0 0 0 0 0 0 0 0 0 0 0 0 0 0 0 0 0 0 0 0 0 0 0 0 0 0 0 0 0 0 0 0 0 0 0 0 0 0 0 0 0 0 0 0 0 0 0 0 0 0 0 0 0 0 0 0 0 0 0 0 0 0 0 0 0 0 0 0 0 0 0 0 0 0 0 0 0 0 0 0 0 0 0 0 5 0 0 0 0 0 0 0 0 0 0 0 0 0 0 0 0 0 0 0 0 0 0 0 0 0 0 0 0 0 0 0 0 0 0 0 0 0 0 0 0 0 0 0 0 0 0 0 0 0 0 0 0 0 0 0 0 0 0 0 0 0 0 0 0 0 0 0 0 0 0 0 0 0 0 0 0 0 0 0 0 0 0 0 0 0 0 0 0 0 0 0 0 0 0 0 0 0 0 0 0 0 0 0 0 0 0 0 0 0 0 0 0 0 0 0 0 0 0 0 0 0 0 0 0 0 0 0 0 0 0 0 0 0 0 0 0 0 0 0 0 0 0 0 0 0 0 0 0 0 0 0 0 0 0 0 0 0 0 0 0 0 0 0 0 0 0 0 0 0 0 0 0 0 0 0 0 0 0 0 0 0 0 0 0 0 0 0 0 0 0 0 0 0 0 0 0 0 0 0 0 0 0 0 0 0.014167650531286895
0 0 0 0 0 0 0 0 0 0 0 0 0 0 0 0 0 0 0 0 0 0 0 0 0 0 0 0 0 0 0 0 0 0 0 0 0 0 0 0 0 0 0 0 0 0 0 0 0 0 0 0 0 0 0 0 0 0 0 0 0 0 0 0 0 0 0 0 0 0 0 0 0 0 0 0 0 0 0 0 0 0 0 0 0 0 0 0 0 0 0 0 0 0 0 0 0 0 0 0 0 0 0 0 0 0 0 0 0 0 0 0 0 0 0 0 0 0 0 0 0 0 0 0 0 0 0 0 0 0 0 0 0 0 0 0 0 0 0 0 0 0 0 0 0 0 0 0 0 0 0 0 0 0 0 0 0 0 0 0 0 0 0 0 0 0 0 0 0 0 0 0 0 0 0 0 0 0 0 0 0 0 0 0 0 0 0 0 0 0 0 0 0 0 0 0 0 0 0 0 0 0 0 0 0 0 0 0 0 0 0 0 0 0 0 0 0 0 0 0 0 0 0 0 0 0 0 0 0 0 0 0 0 0 0 0 0 0 0 0 0 0 0 0 0 0 0 0 0 0 0 0 0 0 0 0 0 0 0 0 0 0 0 0 1 0 0 0 0 0 0 0 0 0 0 0 0 0 0 0 0 0 0 0 0 0 0 0 0 0 0 0 0 0 0 0 0 0 0 0 0 0 0 0 0 0 0 0 0 0 0 0 0 0 3 0 0 0 0 0 0 0 0 0 0 0 0 0 0 0 0 0 0 0 0 0 0 0 0 0 0 0 0 0 0 0 0 0 0 0 0 0 0 0 0 0 0 0 0 0 0 0 0 0 1 0 0 0 0 0 0 0 0 0 0 0 0 0 0 0 0 0 0 0 0 0 0 0 0 0 0 0 0 0 0 0 0 0 0 0 0 0 0 0 0 0 0 0 0 0 0 0 0 0 0 0 0 0 0 0 0 0 0 0 0 0 0 0 0 0 0 0 0 0 0 0 0 0 0 0 0 0 0 0 0 0 0 0 0 0 0 0 0 0 0 0 0 0 0 0 0 0 0 0 0 0 0 0 0 0 0 0 0 0 0 0 0 0 1 0 0 0 0 0 0 0 0 0 0 1 0 0 0 0 0 0 0 0 0 0 0 0 0 0 0 0 0 0 0 0 0 0 0 0 0 0 0 0 0 0 0 0 0 0 0 0 0 0 0 0 0 0 0 0 0 0 0 0 0 0 0 0 0 0 0 0 0 0 0 0 0 0 0 0 0 0 0 0 0 0 0 0 0 0 0 0 0 0 0 0 0 0 0 0 0 0 0 0 0 0 0 0 0 0 0 0 0 0 0 0 0 0 0 0 0 0 0 0 0 0 0 0 0 0 0 0 0 0 0 0 0 0 0 0 0 0 0 0 0 0 0 0 0 0 0 0 0 0 0 0 0 0 0 0 0 0 0 0 0 0 0 0 5 0 0 0 0 0 0 0 0 0 0 0 0 0 0 0 0 0 0 0 0 0 0 0 0 0 0 0 0 0 0 0 0 0 0 0 0 0 0 0 0 0 0 0 0 0 0 0 0 0 0 0 0 0 0 0 0 0 0 0 0 0 0 0 0 0 0 0 0 0 0 0 0 0 0 0 0 0 0 0 0 0 0 0 0 0 0 0 0 0 0 0 0 0 0 0 0 0 0 0 0 0 0 0 0 0 0 0 0 0 0 0 0 0 0 0 0 0 0 0 0 0 0 0 0 0 0 0 0 0 0 0 0 0 0 0 0 0 0 0 0 0 0 0 0 0 0 0 0 0 0 0 0 0 0 0 0 0 0 0 0 0 0 0 0 0 0 0 0 0 0 0 0 0 0 0 0 0 0 0 0 0 0 0 0 0 0 0 0 0 0 0 0 0 0 0 0 0 0 0 0 0 0 0 0 0.014167650531286895
0 0 0 0 0 0 0 0 0 0 0 0 0 0 0 0 0 0 0 0 0 0 0 0 0 0 0 0 0 0 0 0 0 0 0 0 0 0 0 0 0 0 0 0 0 0 0 0 0 0 0 0 0 0 0 0 0 0 0 0 0 0 0 0 0 0 0 0 0 0 0 0 0 0 0 0 0 0 0 0 0 0 0 0 0 0 0 0 0 0 0 0 0 0 0 0 0 0 0 0 0 0 0 0 0 0 0 0 0 0 0 0 0 0 0 0 0 0 0 0 0 0 0 0 0 0 0 0 0 0 0 0 0 0 0 0 0 0 0 0 0 0 0 0 0 0 0 0 0 0 0 0 0 0 0 0 0 0 0 0 0 0 0 0 0 0 0 0 0 0 0 0 0 0 0 0 0 0 0 0 0 0 0 0 0 0 0 0 0 0 0 0 0 0 0 0 0 0 0 0 0 0 0 0 0 0 0 0 0 0 0 0 0 0 0 0 0 0 0 0 0 0 0 0 0 0 0 0 0 0 0 0 0 0 0 0 0 0 0 0 0 0 0 0 0 0 0 0 0 0 0 0 0 0 0 0 0 0 0 0 0 0 0 0 1 0 0 0 0 0 0 0 0 0 0 0 0 0 0 0 0 0 0 0 0 0 0 0 0 0 0 0 0 0 0 0 0 0 0 0 0 0 0 0 0 0 0 0 0 0 0 0 0 0 3 0 0 0 0 0 0 0 0 0 0 0 0 0 0 0 0 0 0 0 0 0 0 0 0 0 0 0 0 0 0 0 0 0 0 0 0 0 0 0 0 0 0 0 0 0 0 0 0 0 1 0 0 0 0 0 0 0 0 0 0 0 0 0 0 0 0 0 0 0 0 0 0 0 0 0 0 0 0 0 0 0 0 0 0 0 0 0 0 0 0 0 0 0 0 0 0 0 0 0 0 0 0 0 0 0 0 0 0 0 0 0 0 0 0 0 0 0 0 0 0 0 0 0 0 0 0 0 0 0 0 0 0 0 0 0 0 0 0 0 0 0 0 0 0 0 0 0 0 0 0 0 0 0 0 0 0 0 0 0 0 0 0 0 1 0 0 0 0 0 0 0 0 0 0 1 0 0 0 0 0 0 0 0 0 0 0 0 0 0 0 0 0 0 0 0 0 0 0 0 0 0 0 0 0 0 0 0 0 0 0 0 0 0 0 0 0 0 0 0 0 0 0 0 0 0 0 0 0 0 0 0 0 0 0 0 0 0 0 0 0 0 0 0 0 0 0 0 0 0 0 0 0 0 0 0 0 0 0 0 0 0 0 0 0 0 0 0 0 0 0 0 0 0 0 0 0 0 0 0 0 0 0 0 0 0 0 0 0 0 0 0 0 0 0 0 0 0 0 0 0 0 0 0 0 0 0 0 0 0 0 0 0 0 0 0 0 0 0 0 0 0 0 0 0 0 0 0 7 0 0 0 0 0 0 0 0 0 0 0 0 0 0 0 0 0 0 0 0 0 0 0 0 0 0 0 0 0 0 0 0 0 0 0 0 0 0 0 0 0 0 0 0 0 0 0 0 0 0 0 0 0 0 0 0 0 0 0 0 0 0 0 0 0 0 0 0 0 0 0 0 0 0 0 0 0 0 0 0 0 0 0 0 0 0 0 0 0 0 0 0 0 0 0 0 0 0 0 0 0 0 0 0 0 0 0 0 0 0 0 0 0 0 0 0 0 0 0 0 0 0 0 0 0 0 0 0 0 0 0 0 0 0 0 0 0 0 0 0 0 0 0 0 0 0 0 0 0 0 0 0 0 0 0 0 0 0 0 0 0 0 0 0 0 0 0 0 0 0 0 0 0 0 0 0 0 0 0 0 0 0 0 0 0 0 0 0 0 0 0 0 0 0 0 0 0 0 0 0 0 0 0 0 0.01652892561983471
0 0 0 0 0 0 0 0 0 0 0 0 0 0 0 0 0 0 0 0 0 0 0 0 0 0 0 0 0 0 0 0 0 0 0 0 0 0 0 0 0 0 0 0 0 0 0 0 0 0 0 0 0 0 0 0 0 0 0 0 0 0 0 0 0 0 0 0 0 0 0 0 0 0 0 0 0 0 0 0 0 0 0 0 0 0 0 0 0 0 0 0 0 0 0 0 0 0 0 0 0 0 0 0 0 0 0 0 0 0 0 0 0 0 0 0 0 0 0 0 0 0 0 0 0 0 0 0 0 0 0 0 0 0 0 0 0 0 0 0 0 0 0 0 0 0 0 0 0 0 0 0 0 0 0 0 0 0 0 0 0 0 0 0 0 0 0 0 0 0 0 0 0 0 0 0 0 0 0 0 0 0 0 0 0 0 0 0 0 0 0 0 0 0 0 0 0 0 0 0 0 0 0 0 0 0 0 0 0 0 0 0 0 0 0 0 0 0 0 0 0 0 0 0 0 0 0 0 0 0 0 0 0 0 0 0 0 0 0 0 0 0 0 0 0 0 0 0 0 0 0 0 0 0 0 0 0 0 0 0 0 0 0 0 1 0 0 0 0 0 0 0 0 0 0 0 0 0 0 0 0 0 0 0 0 0 0 0 0 0 0 0 0 0 0 0 0 0 0 0 0 0 0 0 0 0 0 0 0 0 0 0 0 0 3 0 0 0 0 0 0 0 0 0 0 0 0 0 0 0 0 0 0 0 0 0 0 0 0 0 0 0 0 0 0 0 0 0 0 0 0 0 0 0 0 0 0 0 0 0 0 0 0 0 1 0 0 0 0 0 0 0 0 0 0 0 0 0 0 0 0 0 0 0 0 0 0 0 0 0 0 0 0 0 0 0 0 0 0 0 0 0 0 0 0 0 0 0 0 0 0 0 0 0 0 0 0 0 0 0 0 0 0 0 0 0 0 0 0 0 0 0 0 0 0 0 0 0 0 0 0 0 0 0 0 0 0 0 0 0 0 0 0 0 0 0 0 0 0 0 0 0 0 0 0 0 0 0 0 0 0 0 0 0 0 0 0 0 1 0 0 0 0 0 0 0 0 0 0 1 0 0 0 0 0 0 0 0 0 0 0 0 0 0 0 0 0 0 0 0 0 0 0 0 0 0 0 0 0 0 0 0 0 0 0 0 0 0 0 0 0 0 0 0 0 0 0 0 0 0 0 0 0 0 0 0 0 0 0 0 0 0 0 0 0 0 0 0 0 0 0 0 0 0 0 0 0 0 0 0 0 0 0 0 0 0 0 0 0 0 0 0 0 0 0 0 0 0 0 0 0 0 0 0 0 0 0 0 0 0 0 0 0 0 0 0 0 0 0 0 0 0 0 0 0 0 0 0 0 0 0 0 0 0 0 0 0 0 0 0 0 0 0 0 0 0 0 0 0 0 0 0 5 0 0 0 0 0 0 0 0 0 0 0 0 0 0 0 0 0 0 0 0 0 0 0 0 0 0 0 0 0 0 0 0 0 0 0 0 0 0 0 0 0 0 0 0 0 0 0 0 0 0 0 0 0 0 0 0 0 0 0 0 0 0 0 0 0 0 0 0 0 0 0 0 0 0 0 0 0 0 0 0 0 0 0 0 0 0 0 0 0 0 0 0 0 0 0 0 0 0 0 0 0 0 0 0 0 0 0 0 0 0 0 0 0 0 0 0 0 0 0 0 0 0 0 0 0 0 0 0 0 0 0 0 0 0 0 0 0 0 0 0 0 0 0 0 0 0 0 0 0 0 0 0 0 0 0 0 0 0 0 0 0 0 0 0 0 0 0 0 0 0 0 0 0 0 0 0 0 0 0 0 0 0 0 0 0 0 0 0 0 0 0 0 0 0 0 0 0 0 0 0 0 0 0 0 0.014167650531286895
0 0 0 0 0 0 0 0 0 0 0 0 0 0 0 0 0 0 0 0 0 0 0 0 0 0 0 0 0 0 0 0 0 0 0 0 0 0 0 0 0 0 0 0 0 0 0 0 0 0 0 0 0 0 0 0 0 0 0 0 0 0 0 0 0 0 0 0 0 0 0 0 0 0 0 0 0 0 0 0 0 0 0 0 0 0 0 0 0 0 0 0 0 0 0 0 0 0 0 0 0 0 0 0 0 0 0 0 0 0 0 0 0 0 0 0 0 0 0 0 0 0 0 0 0 0 0 0 0 0 0 0 0 0 0 0 0 0 0 0 0 0 0 0 0 0 0 0 0 0 0 0 0 0 0 0 0 0 0 0 0 0 0 0 0 0 0 0 0 0 0 0 0 0 0 0 0 0 0 0 0 0 0 0 0 0 0 0 0 0 0 0 0 0 0 0 0 0 0 0 0 0 0 0 0 0 0 0 0 0 0 0 0 0 0 0 0 0 0 0 0 0 0 0 0 0 0 0 0 0 0 0 0 0 0 0 0 0 0 0 0 0 0 0 0 0 0 0 0 0 0 0 0 0 0 0 0 0 0 0 0 0 0 0 1 0 0 0 0 0 0 0 0 0 0 0 0 0 0 0 0 0 0 0 0 0 0 0 0 0 0 0 0 0 0 0 0 0 0 0 0 0 0 0 0 0 0 0 0 0 0 0 0 0 3 0 0 0 0 0 0 0 0 0 0 0 0 0 0 0 0 0 0 0 0 0 0 0 0 0 0 0 0 0 0 0 0 0 0 0 0 0 0 0 0 0 0 0 0 0 0 0 0 0 1 0 0 0 0 0 0 0 0 0 0 0 0 0 0 0 0 0 0 0 0 0 0 0 0 0 0 0 0 0 0 0 0 0 0 0 0 0 0 0 0 0 0 0 0 0 0 0 0 0 0 0 0 0 0 0 0 0 0 0 0 0 0 0 0 0 0 0 0 0 0 0 0 0 0 0 0 0 0 0 0 0 0 0 0 0 0 0 0 0 0 0 0 0 0 0 0 0 0 0 0 0 0 0 0 0 0 0 0 0 0 0 0 0 1 0 0 0 0 0 0 0 0 0 0 0 0 0 0 0 0 0 0 0 0 0 0 0 0 0 0 0 0 0 0 0 0 0 0 0 0 0 0 0 0 0 0 0 0 0 0 0 0 0 0 0 0 0 0 0 0 0 0 0 0 0 0 0 0 0 0 0 0 0 0 0 0 0 0 0 0 0 0 0 0 0 0 0 0 0 0 0 0 0 0 0 0 0 0 0 0 0 0 0 0 0 0 0 0 0 0 0 0 0 0 0 0 0 0 0 0 0 0 0 0 0 0 0 0 0 0 0 0 0 0 0 0 0 0 0 0 0 0 0 0 0 0 0 0 0 0 0 0 0 0 0 0 0 0 0 0 0 0 0 0 0 0 0 6 0 0 0 0 0 0 0 0 0 0 0 0 0 0 0 0 0 0 0 0 0 0 0 0 0 0 0 0 0 0 0 0 0 0 0 0 0 0 0 0 0 0 0 0 0 0 0 0 0 0 0 0 0 0 0 0 0 0 0 0 0 0 0 0 0 0 0 0 0 0 0 0 0 0 0 0 0 0 0 0 0 0 0 0 0 0 0 0 0 0 0 0 0 0 0 0 0 0 0 0 0 0 0 0 0 0 0 0 0 0 0 0 0 0 0 0 0 0 0 0 0 0 0 0 0 0 0 0 0 0 0 0 0 0 0 0 0 0 0 0 0 0 0 0 0 0 0 0 0 0 0 0 0 0 0 0 0 0 0 0 0 0 0 0 0 0 0 0 0 0 0 0 0 0 0 0 0 0 0 0 0 0 0 0 0 0 0 0 0 0 0 0 0 0 0 0 0 0 0 0 0 0 0 0 0.014167650531286895
0 0 0 0 0 0 0 0 0 0 0 0 0 0 0 0 0 0 0 0 0 0 0 0 0 0 0 0 0 0 0 0 0 0 0 0 0 0 0 0 0 0 0 0 0 0 0 0 0 0 0 0 0 0 0 0 0 0 0 0 0 0 0 0 0 0 0 0 0 0 0 0 0 0 0 0 0 0 0 0 0 0 0 0 0 0 0 0 0 0 0 0 0 0 0 0 0 0 0 0 0 0 0 0 0 0 0 0 0 0 0 0 0 0 0 0 0 0 0 0 0 0 0 0 0 0 0 0 0 0 0 0 0 0 0 0 0 0 0 0 0 0 0 0 0 0 0 0 0 0 0 0 0 0 0 0 0 0 0 0 0 0 0 0 0 0 0 0 0 0 0 0 0 0 0 0 0 0 0 0 0 0 0 0 0 0 0 0 0 0 0 0 0 0 0 0 0 0 0 0 0 0 0 0 0 0 0 0 0 0 0 0 0 0 0 0 0 0 0 0 0 0 0 0 0 0 0 0 0 0 0 0 0 0 0 0 0 0 0 0 0 0 0 0 0 0 0 0 0 0 0 0 0 0 0 0 0 0 0 0 0 0 0 0 1 0 0 0 0 0 0 0 0 0 0 0 0 0 0 0 0 0 0 0 0 0 0 0 0 0 0 0 0 0 0 0 0 0 0 0 0 0 0 0 0 0 0 0 0 0 0 0 0 0 3 0 0 0 0 0 0 0 0 0 0 0 0 0 0 0 0 0 0 0 0 0 0 0 0 0 0 0 0 0 0 0 0 0 0 0 0 0 0 0 0 0 0 0 0 0 0 0 0 0 1 0 0 0 0 0 0 0 0 0 0 0 0 0 0 0 0 0 0 0 0 0 0 0 0 0 0 0 0 0 0 0 0 0 0 0 0 0 0 0 0 0 0 0 0 0 0 0 0 0 0 0 0 0 0 0 0 0 0 0 0 0 0 0 0 0 0 0 0 0 0 0 0 0 0 0 0 0 0 0 0 0 0 0 0 0 0 0 0 0 0 0 0 0 0 0 0 0 0 0 0 0 0 0 0 0 0 0 0 0 0 0 0 0 1 0 0 0 0 0 0 0 0 0 0 0 0 0 0 0 0 0 0 0 0 0 0 0 0 0 0 0 0 0 0 0 0 0 0 0 0 0 0 0 0 0 0 0 0 0 0 0 0 0 0 0 0 0 0 0 0 0 0 0 0 0 0 0 0 0 0 0 0 0 0 0 0 0 0 0 0 0 0 0 0 0 0 0 0 0 0 0 0 0 0 0 0 0 0 0 0 0 0 0 0 0 0 0 0 0 0 0 0 0 0 0 0 0 0 0 0 0 0 0 0 0 0 0 0 0 0 0 0 0 0 0 0 0 0 0 0 0 0 0 0 0 0 0 0 0 0 0 0 0 0 0 0 0 0 0 0 0 0 0 0 0 0 0 5 0 0 0 0 0 0 0 0 0 0 0 0 0 0 0 0 0 0 0 0 0 0 0 0 0 0 0 0 0 0 0 0 0 0 0 0 0 0 0 0 0 0 0 0 0 0 0 0 0 0 0 0 0 0 0 0 0 0 0 0 0 0 0 0 0 0 0 0 0 0 0 0 0 0 0 0 0 0 0 0 0 0 0 0 0 0 0 0 0 0 0 0 0 0 0 0 0 0 0 0 0 0 0 0 0 0 0 0 0 0 0 0 0 0 0 0 0 0 0 0 0 0 0 0 0 0 0 0 0 0 0 0 0 0 0 0 0 0 0 0 0 0 0 0 0 0 0 0 0 0 0 0 0 0 0 0 0 0 0 0 0 0 0 0 0 0 0 0 0 0 0 0 0 0 0 0 0 0 0 0 0 0 0 0 0 0 0 0 0 0 0 0 0 0 0 0 0 0 0 0 0 0 0 0 0.012987012987012988
0 0 0 0 0 0 0 0 0 0 0 0 0 0 0 0 0 0 0 0 0 0 0 0 0 0 0 0 0 0 0 0 0 0 0 0 0 0 0 0 0 0 0 0 0 0 0 0 0 0 0 0 0 0 0 0 0 0 0 0 0 0 0 0 0 0 0 0 0 0 0 0 0 0 0 0 0 0 0 0 0 0 0 0 0 0 0 0 0 0 0 0 0 0 0 0 0 0 0 0 0 0 0 0 0 0 0 0 0 0 0 0 0 0 0 0 0 0 0 0 0 0 0 0 0 0 0 0 0 0 0 0 0 0 0 0 0 0 0 0 0 0 0 0 0 0 0 0 0 0 0 0 0 0 0 0 0 0 0 0 0 0 0 0 0 0 0 0 0 0 0 0 0 0 0 0 0 0 0 0 0 0 0 0 0 0 0 0 0 0 0 0 0 0 0 0 0 0 0 0 0 0 0 0 0 0 0 0 0 0 0 0 0 0 0 0 0 0 0 0 0 0 0 0 0 0 0 0 0 0 0 0 0 0 0 0 0 0 0 0 0 0 0 0 0 0 0 0 0 0 0 0 0 0 0 0 0 0 0 0 0 0 0 0 1 0 0 0 0 0 0 0 0 0 0 0 0 0 0 0 0 0 0 0 0 0 0 0 0 0 0 0 0 0 0 0 0 0 0 0 0 0 0 0 0 0 0 0 0 0 0 0 0 0 3 0 0 0 0 0 0 0 0 0 0 0 0 0 0 0 0 0 0 0 0 0 0 0 0 0 0 0 0 0 0 0 0 0 0 0 0 0 0 0 0 0 0 0 0 0 0 0 0 0 1 0 0 0 0 0 0 0 0 0 0 0 0 0 0 0 0 0 0 0 0 0 0 0 0 0 0 0 0 0 0 0 0 0 0 0 0 0 0 0 0 0 0 0 0 0 0 0 0 0 0 0 0 0 0 0 0 0 0 0 0 0 0 0 0 0 0 0 0 0 0 0 0 0 0 0 0 0 0 0 0 0 0 0 0 0 0 0 0 0 0 0 0 0 0 0 0 0 0 0 0 0 0 0 0 0 0 0 0 0 0 0 0 0 1 0 0 0 0 0 0 0 0 0 0 0 0 0 0 0 0 0 0 0 0 0 0 0 0 0 0 0 0 0 0 0 0 0 0 0 0 0 0 0 0 0 0 0 0 0 0 0 0 0 0 0 0 0 0 0 0 0 0 0 0 0 0 0 0 0 0 0 0 0 0 0 0 0 0 0 0 0 0 0 0 0 0 0 0 0 0 0 0 0 0 0 0 0 0 0 0 0 0 0 0 0 0 0 0 0 0 0 0 0 0 0 0 0 0 0 0 0 0 0 0 0 0 0 0 0 0 0 0 0 0 0 0 0 0 0 0 0 0 0 0 0 0 0 0 0 0 0 0 0 0 0 0 0 0 0 0 0 0 0 0 0 0 0 5 0 0 0 0 0 0 0 0 0 0 0 0 0 0 0 0 0 0 0 0 0 0 0 0 0 0 0 0 0 0 0 0 0 0 0 0 0 0 0 0 0 0 0 0 0 0 0 0 0 0 0 0 0 0 0 0 0 0 0 0 0 0 0 0 0 0 0 0 0 0 0 0 0 0 0 0 0 0 0 0 0 0 0 0 0 0 0 0 0 0 0 0 0 0 0 0 0 0 0 0 0 0 0 0 0 0 0 0 0 0 0 0 0 0 0 0 0 0 0 0 0 0 0 0 0 0 0 0 0 0 0 0 0 0 0 0 0 0 0 0 0 0 0 0 0 0 0 0 0 0 0 0 0 0 0 0 0 0 0 0 0 0 0 0 0 0 0 0 0 0 0 0 0 0 0 0 0 0 0 0 0 0 0 0 0 0 0 0 0 0 0 0 0 0 0 0 0 0 0 0 0 0 0 0 0.012987012987012988
0 0 0 0 0 0 0 0 0 0 0 0 0 0 0 0 0 0 0 0 0 0 0 0 0 0 0 0 0 0 0 0 0 0 0 0 0 0 0 0 0 0 0 0 0 0 0 0 0 0 0 0 0 0 0 0 0 0 0 0 0 0 0 0 0 0 0 0 0 0 0 0 0 0 0 0 0 0 0 0 0 0 0 0 0 0 0 0 0 0 0 0 0 0 0 0 0 0 0 0 0 0 0 0 0 0 0 0 0 0 0 0 0 0 0 0 0 0 0 0 0 0 0 0 0 0 0 0 0 0 0 0 0 0 0 0 0 0 0 0 0 0 0 0 0 0 0 0 0 0 0 0 0 0 0 0 0 0 0 0 0 0 0 0 0 0 0 0 0 0 0 0 0 0 0 0 0 0 0 0 0 0 0 0 0 0 0 0 0 0 0 0 0 0 0 0 0 0 0 0 0 0 0 0 0 0 0 0 0 0 0 0 0 0 0 0 0 0 0 0 0 0 0 0 0 0 0 0 0 0 0 0 0 0 0 0 0 0 0 0 0 0 0 0 0 0 0 0 0 0 0 0 0 0 0 0 0 0 0 0 0 0 0 0 1 0 0 0 0 0 0 0 0 0 0 0 0 0 0 0 0 0 0 0 0 0 0 0 0 0 0 0 0 0 0 0 0 0 0 0 0 0 0 0 0 0 0 0 0 0 0 0 0 0 3 0 0 0 0 0 0 0 0 0 0 0 0 0 0 0 0 0 0 0 0 0 0 0 0 0 0 0 0 0 0 0 0 0 0 0 0 0 0 0 0 0 0 0 0 0 0 0 0 0 1 0 0 0 0 0 0 0 0 0 0 0 0 0 0 0 0 0 0 0 0 0 0 0 0 0 0 0 0 0 0 0 0 0 0 0 0 0 0 0 0 0 0 0 0 0 0 0 0 0 0 0 0 0 0 0 0 0 0 0 0 0 0 0 0 0 0 0 0 0 0 0 0 0 0 0 0 0 0 0 0 0 0 0 0 0 0 0 0 0 0 0 0 0 0 0 0 0 0 0 0 0 0 0 0 0 0 0 0 0 0 0 0 0 1 0 0 0 0 0 0 0 0 0 0 0 0 0 0 0 0 0 0 0 0 0 0 0 0 0 0 0 0 0 0 0 0 0 0 0 0 0 0 0 0 0 0 0 0 0 0 0 0 0 0 0 0 0 0 0 0 0 0 0 0 0 0 0 0 0 0 0 0 0 0 0 0 0 0 0 0 0 0 0 0 0 0 0 0 0 0 0 0 0 0 0 0 0 0 0 0 0 0 0 0 0 0 0 0 0 0 0 0 0 0 0 0 0 0 0 0 0 0 0 0 0 0 0 0 0 0 0 0 0 0 0 0 0 0 0 0 0 0 0 0 0 0 0 0 0 0 0 0 0 0 0 0 0 0 0 0 0 0 0 0 0 0 0 6 0 0 0 0 0 0 0 0 0 0 0 0 0 0 0 0 0 0 0 0 0 0 0 0 0 0 0 0 0 0 0 0 0 0 0 0 0 0 0 0 0 0 0 0 0 0 0 0 0 0 0 0 0 0 0 0 0 0 0 0 0 0 0 0 0 0 0 0 0 0 0 0 0 0 0 0 0 0 0 0 0 0 0 0 0 0 0 0 0 0 0 0 0 0 0 0 0 0 0 0 0 0 0 0 0 0 0 0 0 0 0 0 0 0 0 0 0 0 0 0 0 0 0 0 0 0 0 0 0 0 0 0 0 0 0 0 0 0 0 0 0 0 0 0 0 0 0 0 0 0 0 0 0 0 0 0 0 0 0 0 0 0 0 0 0 0 0 0 0 0 0 0 0 0 0 0 0 0 0 0 0 0 0 0 0 0 0 0 0 0 0 0 0 0 0 0 0 0 0 0 0 0 0 0 0.014167650531286895
0 0 0 0 0 0 0 0 0 0 0 0 0 0 0 0 0 0 0 0 0 0 0 0 0 0 0 0 0 0 0 0 0 0 0 0 0 0 0 0 0 0 0 0 0 0 0 0 0 0 0 0 0 0 0 0 0 0 0 0 0 0 0 0 0 0 0 0 0 0 0 0 0 0 0 0 0 0 0 0 0 0 0 0 0 0 0 0 0 0 0 0 0 0 0 0 0 0 0 0 0 0 0 0 0 0 0 0 0 0 0 0 0 0 0 0 0 0 0 0 0 0 0 0 0 0 0 0 0 0 0 0 0 0 0 0 0 0 0 0 0 0 0 0 0 0 0 0 0 0 0 0 0 0 0 0 0 0 0 0 0 0 0 0 0 0 0 0 0 0 0 0 0 0 0 0 0 0 0 0 0 0 0 0 0 0 0 0 0 0 0 0 0 0 0 0 0 0 0 0 0 0 0 0 0 0 0 0 0 0 0 0 0 0 0 0 0 0 0 0 0 0 0 0 0 0 0 0 0 0 0 0 0 0 0 0 0 0 0 0 0 0 0 0 0 0 0 0 0 0 0 0 0 0 0 0 0 0 0 0 0 0 0 0 1 0 0 0 0 0 0 0 0 0 0 0 0 0 0 0 0 0 0 0 0 0 0 0 0 0 0 0 0 0 0 0 0 0 0 0 0 0 0 0 0 0 0 0 0 0 0 0 0 0 3 0 0 0 0 0 0 0 0 0 0 0 0 0 0 0 0 0 0 0 0 0 0 0 0 0 0 0 0 0 0 0 0 0 0 0 0 0 0 0 0 0 0 0 0 0 0 0 0 0 1 0 0 0 0 0 0 0 0 0 0 0 0 0 0 0 0 0 0 0 0 0 0 0 0 0 0 0 0 0 0 0 0 0 0 0 0 0 0 0 0 0 0 0 0 0 0 0 0 0 0 0 0 0 0 0 0 0 0 0 0 0 0 0 0 0 0 0 0 0 0 0 0 0 0 0 0 0 0 0 0 0 0 0 0 0 0 0 0 0 0 0 0 0 0 0 0 0 0 0 0 0 0 0 0 0 0 0 0 0 0 0 0 0 1 0 0 0 0 0 0 0 0 0 0 0 0 0 0 0 0 0 0 0 0 0 0 0 0 0 0 0 0 0 0 0 0 0 0 0 0 0 0 0 0 0 0 0 0 0 0 0 0 0 0 0 0 0 0 0 0 0 0 0 0 0 0 0 0 0 0 0 0 0 0 0 0 0 0 0 0 0 0 0 0 0 0 0 0 0 0 0 0 0 0 0 0 0 0 0 0 0 0 0 0 0 0 0 0 0 0 0 0 0 0 0 0 0 0 0 0 0 0 0 0 0 0 0 0 0 0 0 0 0 0 0 0 0 0 0 0 0 0 0 0 0 0 0 0 0 0 0 0 0 0 0 0 0 0 0 0 0 0 0 0 0 0 0 6 0 0 0 0 0 0 0 0 0 0 0 0 0 0 0 0 0 0 0 0 0 0 0 0 0 0 0 0 0 0 0 0 0 0 0 0 0 0 0 0 0 0 0 0 0 0 0 0 0 0 0 0 0 0 0 0 0 0 0 0 0 0 0 0 0 0 0 0 0 0 0 0 0 0 0 0 0 0 0 0 0 0 0 0 0 0 0 0 0 0 0 0 0 0 0 0 0 0 0 0 0 0 0 0 0 0 0 0 0 0 0 0 0 0 0 0 0 0 0 0 0 0 0 0 0 0 0 0 0 0 0 0 0 0 0 0 0 0 0 0 0 0 0 0 0 0 0 0 0 0 0 0 0 0 0 0 0 0 0 0 0 0 0 0 0 0 0 0 0 0 0 0 0 0 0 0 0 0 0 0 0 0 0 0 0 0 0 0 0 0 0 0 0 0 0 0 0 0 0 0 0 0 0 0 0.014167650531286895
0 0 0 0 0 0 0 0 0 0 0 0 0 0 0 0 0 0 0 0 0 0 0 0 0 0 0 0 0 0 0 0 0 0 0 0 0 0 0 0 0 0 0 0 0 0 0 0 0 0 0 0 0 0 0 0 0 0 0 0 0 0 0 0 0 0 0 0 0 0 0 0 0 0 0 0 0 0 0 0 0 0 0 0 0 0 0 0 0 0 0 0 0 0 0 0 0 0 0 0 0 0 0 0 0 0 0 0 0 0 0 0 0 0 0 0 0 0 0 0 0 0 0 0 0 0 0 0 0 0 0 0 0 0 0 0 0 0 0 0 0 0 0 0 0 0 0 0 0 0 0 0 0 0 0 0 0 0 0 0 0 0 0 0 0 0 0 0 0 0 0 0 0 0 0 0 0 0 0 0 0 0 0 0 0 0 0 0 0 0 0 0 0 0 0 0 0 0 0 0 0 0 0 0 0 0 0 0 0 0 0 0 0 0 0 0 0 0 0 0 0 0 0 0 0 0 0 0 0 0 0 0 0 0 0 0 0 0 0 0 0 0 0 0 0 0 0 0 0 0 0 0 0 0 0 0 0 0 0 0 0 0 0 0 1 0 0 0 0 0 0 0 0 0 0 0 0 0 0 0 0 0 0 0 0 0 0 0 0 0 0 0 0 0 0 0 0 0 0 0 0 0 0 0 0 0 0 0 0 0 0 0 0 0 3 0 0 0 0 0 0 0 0 0 0 0 0 0 0 0 0 0 0 0 0 0 0 0 0 0 0 0 0 0 0 0 0 0 0 0 0 0 0 0 0 0 0 0 0 0 0 0 0 0 1 0 0 0 0 0 0 0 0 0 0 0 0 0 0 0 0 0 0 0 0 0 0 0 0 0 0 0 0 0 0 0 0 0 0 0 0 0 0 0 0 0 0 0 0 0 0 0 0 0 0 0 0 0 0 0 0 0 0 0 0 0 0 0 0 0 0 0 0 0 0 0 0 0 0 0 0 0 0 0 0 0 0 0 0 0 0 0 0 0 0 0 0 0 0 0 0 0 0 0 0 0 0 0 0 0 0 0 0 0 0 0 0 0 1 0 0 0 0 0 0 0 0 0 0 0 0 0 0 0 0 0 0 0 0 0 0 0 0 0 0 0 0 0 0 0 0 0 0 0 0 0 0 0 0 0 0 0 0 0 0 0 0 0 0 0 0 0 0 0 0 0 0 0 0 0 0 0 0 0 0 0 0 0 0 0 0 0 0 0 0 0 0 0 0 0 0 0 0 0 0 0 0 0 0 0 0 0 0 0 0 0 0 0 0 0 0 0 0 0 0 0 0 0 0 0 0 0 0 0 0 0 0 0 0 0 0 0 0 0 0 0 0 0 0 0 0 0 0 0 0 0 0 0 0 0 0 0 0 0 0 0 0 0 0 0 0 0 0 0 0 0 0 0 0 0 0 0 7 0 0 0 0 0 0 0 0 0 0 0 0 0 0 0 0 0 0 0 0 0 0 0 0 0 0 0 0 0 0 0 0 0 0 0 0 0 0 0 0 0 0 0 0 0 0 0 0 0 0 0 0 0 0 0 0 0 0 0 0 0 0 0 0 0 0 0 0 0 0 0 0 0 0 0 0 0 0 0 0 0 0 0 0 0 0 0 0 0 0 0 0 0 0 0 0 0 0 0 0 0 0 0 0 0 0 0 0 0 0 0 0 0 0 0 0 0 0 0 0 0 0 0 0 0 0 0 0 0 0 0 0 0 0 0 0 0 0 0 0 0 0 0 0 0 0 0 0 0 0 0 0 0 0 0 0 0 0 0 0 0 0 0 0 0 0 0 0 0 0 0 0 0 0 0 0 0 0 0 0 0 0 0 0 0 0 0 0 0 0 0 0 0 0 0 0 0 0 0 0 0 0 0 0 0.015348288075560803
0 0 0 0 0 0 0 0 0 0 0 0 0 0 0 0 0 0 0 0 0 0 0 0 0 0 0 0 0 0 0 0 0 0 0 0 0 0 0 0 0 0 0 0 0 0 0 0 0 0 0 0 0 0 0 0 0 0 0 0 0 0 0 0 0 0 0 0 0 0 0 0 0 0 0 0 0 0 0 0 0 0 0 0 0 0 0 0 0 0 0 0 0 0 0 0 0 0 0 0 0 0 0 0 0 0 0 0 0 0 0 0 0 0 0 0 0 0 0 0 0 0 0 0 0 0 0 0 0 0 0 0 0 0 0 0 0 0 0 0 0 0 0 0 0 0 0 0 0 0 0 0 0 0 0 0 0 0 0 0 0 0 0 0 0 0 0 0 0 0 0 0 0 0 0 0 0 0 0 0 0 0 0 0 0 0 0 0 0 0 0 0 0 0 0 0 0 0 0 0 0 0 0 0 0 0 0 0 0 0 0 0 0 0 0 0 0 0 0 0 0 0 0 0 0 0 0 0 0 0 0 0 0 0 0 0 0 0 0 0 0 0 0 0 0 0 0 0 0 0 0 0 0 0 0 0 0 0 0 0 0 0 0 0 0 0 0 0 0 0 0 0 0 0 0 0 0 0 0 0 0 0 0 0 0 0 0 0 0 0 0 0 0 0 0 0 0 0 0 0 0 0 0 0 0 0 0 0 0 0 0 0 0 0 3 0 0 0 0 0 0 0 0 0 0 0 0 0 0 0 0 0 0 0 0 0 0 0 0 0 0 0 0 0 0 0 0 0 0 0 0 0 0 0 0 0 0 0 0 0 0 0 0 0 1 0 0 0 0 0 0 0 0 0 0 0 0 0 0 0 0 0 0 0 0 0 0 0 0 0 0 0 0 0 0 0 0 0 0 0 0 0 0 0 0 0 0 0 0 0 0 0 0 0 0 0 0 0 0 0 0 0 0 0 0 0 0 0 0 0 0 0 0 0 0 0 0 0 0 0 0 0 0 0 0 0 0 0 0 0 0 0 0 0 0 0 0 0 0 0 0 0 0 0 0 0 0 0 0 0 0 0 0 0 0 0 0 0 0 0 0 0 0 0 0 0 0 0 0 0 0 0 0 0 0 0 0 0 0 0 0 0 0 0 0 0 0 0 0 0 0 0 0 0 0 0 0 0 0 0 0 0 0 0 0 0 0 0 0 0 0 0 0 0 0 0 0 0 0 0 0 0 0 0 0 0 0 0 0 0 0 0 0 0 0 0 0 0 0 0 0 0 0 0 0 0 0 0 0 0 0 0 0 0 0 0 0 0 0 0 0 0 0 0 0 0 0 0 0 0 0 0 0 0 0 0 0 0 0 0 0 0 0 0 0 0 0 0 0 0 0 0 0 0 0 0 0 0 0 0 0 0 0 0 0 0 0 0 0 0 0 0 0 0 0 0 0 0 0 0 0 0 7 0 0 0 0 0 0 0 0 0 0 0 0 0 0 0 0 0 0 0 0 0 0 0 0 0 0 0 0 0 0 0 0 0 0 0 0 0 0 0 0 0 0 0 0 0 0 0 0 0 0 0 0 0 0 0 0 0 0 0 0 0 0 0 0 0 0 0 0 0 0 0 0 0 0 0 0 0 0 0 0 0 0 0 0 0 0 0 0 0 0 0 0 0 0 0 0 0 0 0 0 0 0 0 0 0 0 0 0 0 0 0 0 0 0 0 0 0 0 0 0 0 0 0 0 0 0 0 0 0 0 0 0 0 0 0 0 0 0 0 0 0 0 0 0 0 0 0 0 0 0 0 0 0 0 0 0 0 0 0 0 0 0 0 0 0 0 0 0 0 0 0 0 0 0 0 0 0 0 0 0 0 0 0 0 0 0 0 0 0 0 0 0 0 0 0 0 0 0 0 0 0 0 0 0 0.012987012987012988
0 0 0 0 0 0 0 0 0 0 0 0 0 0 0 0 0 0 0 0 0 0 0 0 0 0 0 0 0 0 0 0 0 0 0 0 0 0 0 0 0 0 0 0 0 0 0 0 0 0 0 0 0 0 0 0 0 0 0 0 0 0 0 0 0 0 0 0 0 0 0 0 0 0 0 0 0 0 0 0 0 0 0 0 0 0 0 0 0 0 0 0 0 0 0 0 0 0 0 0 0 0 0 0 0 0 0 0 0 0 0 0 0 0 0 0 0 0 0 0 0 0 0 0 0 0 0 0 0 0 0 0 0 0 0 0 0 0 0 0 0 0 0 0 0 0 0 0 0 0 0 0 0 0 0 0 0 0 0 0 0 0 0 0 0 0 0 0 0 0 0 0 0 0 0 0 0 0 0 0 0 0 0 0 0 0 0 0 0 0 0 0 0 0 0 0 0 0 0 0 0 0 0 0 0 0 0 0 0 0 0 0 0 0 0 0 0 0 0 0 0 0 0 0 0 0 0 0 0 0 0 0 0 0 0 0 0 0 0 0 0 0 0 0 0 0 0 0 0 0 0 0 0 0 0 0 0 0 0 0 0 0 0 0 0 0 0 0 0 0 0 0 0 0 0 0 0 0 0 0 0 0 0 0 0 0 0 0 0 0 0 0 0 0 0 0 0 0 0 0 0 0 0 0 0 0 0 0 0 0 0 0 0 0 3 0 0 0 0 0 0 0 0 0 0 0 0 0 0 0 0 0 0 0 0 0 0 0 0 0 0 0 0 0 0 0 0 0 0 0 0 0 0 0 0 0 0 0 0 0 0 0 0 0 0 0 0 0 0 0 0 0 0 0 0 0 0 0 0 0 0 0 0 0 0 0 0 0 0 0 0 0 0 0 0 0 0 0 0 0 0 0 0 0 0 0 0 0 0 0 0 0 0 0 0 0 0 0 0 0 0 0 0 0 0 0 0 0 0 0 0 0 0 0 0 0 0 0 0 0 0 0 0 0 0 0 0 0 0 0 0 0 0 0 0 0 0 0 0 0 0 0 0 0 0 0 0 0 0 0 0 0 0 0 0 0 0 0 0 0 0 0 0 0 0 0 0 0 0 0 0 0 0 0 0 0 0 0 0 0 0 0 0 0 0 0 0 0 0 0 0 0 0 0 0 0 0 0 0 0 0 0 0 0 0 0 0 0 0 0 0 0 0 0 0 0 0 0 0 0 0 0 0 0 0 0 0 0 0 0 0 0 0 0 0 0 0 0 0 0 0 0 0 0 0 0 0 0 0 0 0 0 0 0 0 0 0 0 0 0 0 0 0 0 0 0 0 0 0 0 0 0 0 0 0 0 0 0 0 0 0 0 0 0 0 0 0 0 0 0 0 0 0 0 0 0 0 0 0 0 0 0 0 0 0 0 0 0 0 0 0 0 0 0 0 0 0 0 0 0 0 0 6 0 0 0 0 0 0 0 0 0 0 0 0 0 0 0 0 0 0 0 0 0 0 0 0 0 0 0 0 0 0 0 0 0 0 0 0 0 0 0 0 0 0 0 0 0 0 0 0 0 0 0 0 0 0 0 0 0 0 0 0 0 0 0 0 0 0 0 0 0 0 0 0 0 0 0 0 0 0 0 0 0 0 0 0 0 0 0 0 0 0 0 0 0 0 0 0 0 0 0 0 0 0 0 0 0 0 0 0 0 0 0 0 0 0 0 0 0 0 0 0 0 0 0 0 0 0 0 0 0 0 0 0 0 0 0 0 0 0 0 0 0 0 0 0 0 0 0 0 0 0 0 0 0 0 0 0 0 0 0 0 0 0 0 0 0 0 0 0 0 0 0 0 0 0 0 0 0 0 0 0 0 0 0 0 0 0 0 0 0 0 0 0 0 0 0 0 0 0 0 0 0 0 0 0 0.010625737898465172
0 0 0 0 0 0 0 0 0 0 0 0 0 0 0 0 0 0 0 0 0 0 0 0 0 0 0 0 0 0 0 0 0 0 0 0 0 0 0 0 0 0 0 0 0 0 0 0 0 0 0 0 0 0 0 0 0 0 0 0 0 0 0 0 0 0 0 0 0 0 0 0 0 0 0 0 0 0 0 0 0 0 0 0 0 0 0 0 0 0 0 0 0 0 0 0 0 0 0 0 0 0 0 0 0 0 0 0 0 0 0 0 0 0 0 0 0 0 0 0 0 0 0 0 0 0 0 0 0 0 0 0 0 0 0 0 0 0 0 0 0 0 0 0 0 0 0 0 0 0 0 0 0 0 0 0 0 0 0 0 0 0 0 0 0 0 0 0 0 0 0 0 0 0 0 0 0 0 0 0 0 0 0 0 0 0 0 0 0 0 0 0 0 0 0 0 0 0 0 0 0 0 0 0 0 0 0 0 0 0 0 0 0 0 0 0 0 0 0 0 0 0 0 0 0 0 0 0 0 0 0 0 0 0 0 0 0 0 0 0 0 0 0 0 0 0 0 0 0 0 0 0 0 0 0 0 0 0 0 0 0 0 0 0 0 0 0 0 0 0 0 0 0 0 0 0 0 0 0 0 0 0 0 0 0 0 0 0 0 0 0 0 0 0 0 0 0 0 0 0 0 0 0 0 0 0 0 0 0 0 0 0 0 0 3 0 0 0 0 0 0 0 0 0 0 0 0 0 0 0 0 0 0 0 0 0 0 0 0 0 0 0 0 0 0 0 0 0 0 0 0 0 0 0 0 0 0 0 0 0 0 0 0 0 0 0 0 0 0 0 0 0 0 0 0 0 0 0 0 0 0 0 0 0 0 0 0 0 0 0 0 0 0 0 0 0 0 0 0 0 0 0 0 0 0 0 0 0 0 0 0 0 0 0 0 0 0 0 0 0 0 0 0 0 0 0 0 0 0 0 0 0 0 0 0 0 0 0 0 0 0 0 0 0 0 0 0 0 0 0 0 0 0 0 0 0 0 0 0 0 0 0 0 0 0 0 0 0 0 0 0 0 0 0 0 0 0 0 0 0 0 0 0 0 0 0 0 0 0 0 0 0 0 0 0 0 0 0 0 0 0 0 0 0 0 0 0 0 0 0 0 0 0 0 0 0 0 0 0 0 0 0 0 0 0 0 0 0 0 0 0 0 0 0 0 0 0 0 0 0 0 0 0 0 0 0 0 0 0 0 0 0 0 0 0 0 0 0 0 0 0 0 0 0 0 0 0 0 0 0 0 0 0 0 0 0 0 0 0 0 0 0 0 0 0 0 0 0 0 0 0 0 0 0 0 0 0 0 0 0 0 0 0 0 0 0 0 0 0 0 0 0 0 0 0 0 0 0 0 0 0 0 0 0 0 0 0 0 0 0 0 0 0 0 0 0 0 0 0 0 0 0 3 0 0 0 0 0 0 0 0 0 0 0 0 0 0 0 0 0 0 0 0 0 0 0 0 0 0 0 0 0 0 0 0 0 0 0 0 0 0 0 0 0 0 0 0 0 0 0 0 0 0 0 0 0 0 0 0 0 0 0 0 0 0 0 0 0 0 0 0 0 0 0 0 0 0 0 0 0 0 0 0 0 0 0 0 0 0 0 0 0 0 0 0 0 0 0 0 0 0 0 0 0 0 0 0 0 0 0 0 0 0 0 0 0 0 0 0 0 0 0 0 0 0 0 0 0 0 0 0 0 0 0 0 0 0 0 0 0 0 0 0 0 0 0 0 0 0 0 0 0 0 0 0 0 0 0 0 0 0 0 0 0 0 0 0 0 0 0 0 0 0 0 0 0 0 0 0 0 0 0 0 0 0 0 0 0 0 0 0 0 0 0 0 0 0 0 0 0 0 0 0 0 0 0 0 0.0070838252656434479
0 0 0 0 0 0 0 0 0 0 0 0 0 0 0 0 0 0 0 0 0 0 0 0 0 0 0 0 0 0 0 0 0 0 0 0 0 0 0 0 0 0 0 0 0 0 0 0 0 0 0 0 0 0 0 0 0 0 0 0 0 0 0 0 0 0 0 0 0 0 0 0 0 0 0 0 0 0 0 0 0 0 0 0 0 0 0 0 0 0 0 0 0 0 0 0 0 0 0 0 0 0 0 0 0 0 0 0 0 0 0 0 0 0 0 0 0 0 0 0 0 0 0 0 0 0 0 0 0 0 0 0 0 0 0 0 0 0 0 0 0 0 0 0 0 0 0 0 0 0 0 0 0 0 0 0 0 0 0 0 0 0 0 0 0 0 0 0 0 0 0 0 0 0 0 0 0 0 0 0 0 0 0 0 0 0 0 0 0 0 0 0 0 0 0 0 0 0 0 0 0 0 0 0 0 0 0 0 0 0 0 0 0 0 0 0 0 0 0 0 0 0 0 0 0 0 0 0 0 0 0 0 0 0 0 0 0 0 0 0 0 0 0 0 0 0 0 0 0 0 0 0 0 0 0 0 0 0 0 0 0 0 0 0 0 0 0 0 0 0 0 0 0 0 0 0 0 0 0 0 0 0 0 0 0 0 0 0 0 0 0 0 0 0 0 0 0 0 0 0 0 0 0 0 0 0 0 0 0 0 0 0 0 0 2 0 0 0 0 0 0 0 0 0 0 0 0 0 0 0 0 0 0 0 0 0 0 0 0 0 0 0 0 0 0 0 0 0 0 0 0 0 0 0 0 0 0 0 0 0 0 0 0 0 0 0 0 0 0 0 0 0 0 0 0 0 0 0 0 0 0 0 0 0 0 0 0 0 0 0 0 0 0 0 0 0 0 0 0 0 0 0 0 0 0 0 0 0 0 0 0 0 0 0 0 0 0 0 0 0 0 0 0 0 0 0 0 0 0 0 0 0 0 0 0 0 0 0 0 0 0 0 0 0 0 0 0 0 0 0 0 0 0 0 0 0 0 0 0 0 0 0 0 0 0 0 0 0 0 0 0 0 0 0 0 0 0 0 0 0 0 0 0 0 0 0 0 0 0 0 0 0 0 0 0 0 0 0 0 0 0 0 0 0 0 0 0 0 0 0 0 0 0 0 0 0 0 0 0 0 0 0 0 0 0 0 0 0 0 0 0 0 0 0 0 0 0 0 0 0 0 0 0 0 0 0 0 0 0 0 0 0 0 0 0 0 0 0 0 0 0 0 0 0 0 0 0 0 0 0 0 0 0 0 0 0 0 0 0 0 0 0 0 0 0 0 0 0 0 0 0 0 0 0 0 0 0 0 0 0 0 0 0 0 0 0 0 0 0 0 0 0 0 0 0 0 0 0 0 0 0 0 0 0 0 0 0 0 0 0 0 0 0 0 0 0 0 0 0 0 0 0 2 0 0 0 0 0 0 0 0 0 0 0 0 0 0 0 0 0 0 0 0 0 0 0 0 0 0 0 0 0 0 0 0 0 0 0 0 0 0 0 0 0 0 0 0 0 0 0 0 0 0 0 0 0 0 0 0 0 0 0 0 0 0 0 0 0 0 0 0 0 0 0 0 0 0 0 0 0 0 0 0 0 0 0 0 0 0 0 0 0 0 0 0 0 0 0 0 0 0 0 0 0 0 0 0 0 0 0 0 0 0 0 0 0 0 0 0 0 0 0 0 0 0 0 0 0 0 0 0 0 0 0 0 0 0 0 0 0 0 0 0 0 0 0 0 0 0 0 0 0 0 0 0 0 0 0 0 0 0 0 0 0 0 0 0 0 0 0 0 0 0 0 0 0 0 0 0 0 0 0 0 0 0 0 0 0 0 0 0 0 0 0 0 0 0 0 0 0 0 0 0 0 0 0 0 0.004722550177095631
0 0 0 0 0 0 0 0 0 0 0 0 0 0 0 0 0 0 0 0 0 0 0 0 0 0 0 0 0 0 0 0 0 0 0 0 0 0 0 0 0 0 0 0 0 0 0 0 0 0 0 0 0 0 0 0 0 0 0 0 0 0 0 0 0 0 0 0 0 0 0 0 0 0 0 0 0 0 0 0 0 0 0 0 0 0 0 0 0 0 0 0 0 0 0 0 0 0 0 0 0 0 0 0 0 0 0 0 0 0 0 0 0 0 0 0 0 0 0 0 0 0 0 0 0 0 0 0 0 0 0 0 0 0 0 0 0 0 0 0 0 0 0 0 0 0 0 0 0 0 0 0 0 0 0 0 0 0 0 0 0 0 0 0 0 0 0 0 0 0 0 0 0 0 0 0 0 0 0 0 0 0 0 0 0 0 0 0 0 0 0 0 0 0 0 0 0 0 0 0 0 0 0 0 0 0 0 0 0 0 0 0 0 0 0 0 0 0 0 0 0 0 0 0 0 0 0 0 0 0 0 0 0 0 0 0 0 0 0 0 0 0 0 0 0 0 0 0 0 0 0 0 0 0 0 0 0 0 0 0 0 0 0 0 0 0 0 0 0 0 0 0 0 0 0 0 0 0 0 0 0 0 0 0 0 0 0 0 0 0 0 0 0 0 0 0 0 0 0 0 0 0 0 0 0 0 0 0 0 0 0 0 0 0 2 0 0 0 0 0 0 0 0 0 0 0 0 0 0 0 0 0 0 0 0 0 0 0 0 0 0 0 0 0 0 0 0 0 0 0 0 0 0 0 0 0 0 0 0 0 0 0 0 0 0 0 0 0 0 0 0 0 0 0 0 0 0 0 0 0 0 0 0 0 0 0 0 0 0 0 0 0 0 0 0 0 0 0 0 0 0 0 0 0 0 0 0 0 0 0 0 0 0 0 0 0 0 0 0 0 0 0 0 0 0 0 0 0 0 0 0 0 0 0 0 0 0 0 0 0 0 0 0 0 0 0 0 0 0 0 0 0 0 0 0 0 0 0 0 0 0 0 0 0 0 0 0 0 0 0 0 0 0 0 0 0 0 0 0 0 0 0 0 0 0 0 0 0 0 0 0 0 0 0 0 0 0 0 0 0 0 0 0 0 0 0 0 0 0 0 0 0 0 0 0 0 0 0 0 0 0 0 0 0 0 0 0 0 0 0 0 0 0 0 0 0 0 0 0 0 0 0 0 0 0 0 0 0 0 0 0 0 0 0 0 0 0 0 0 0 0 0 0 0 0 0 0 0 0 0 0 0 0 0 0 0 0 0 0 0 0 0 0 0 0 0 0 0 0 0 0 0 0 0 0 0 0 0 0 0 0 0 0 0 0 0 0 0 0 0 0 0 0 0 0 0 0 0 0 0 0 0 0 0 0 0 0 0 0 0 0 0 0 0 0 0 0 0 0 0 0 0 2 0 0 0 0 0 0 0 0 0 0 0 0 0 0 0 0 0 0 0 0 0 0 0 0 0 0 0 0 0 0 0 0 0 0 0 0 0 0 0 0 0 0 0 0 0 0 0 0 0 0 0 0 0 0 0 0 0 0 0 0 0 0 0 0 0 0 0 0 0 0 0 0 0 0 0 0 0 0 0 0 0 0 0 0 0 0 0 0 0 0 0 0 0 0 0 0 0 0 0 0 0 0 0 0 0 0 0 0 0 0 0 0 0 0 0 0 0 0 0 0 0 0 0 0 0 0 0 0 0 0 0 0 0 0 0 0 0 0 0 0 0 0 0 0 0 0 0 0 0 0 0 0 0 0 0 0 0 0 0 0 0 0 0 0 0 0 0 0 0 0 0 0 0 0 0 0 0 0 0 0 0 0 0 0 0 0 0 0 0 0 0 0 0 0 0 0 0 0 0 0 0 0 0 0 0.004722550177095631
0 0 0 0 0 0 0 0 0 0 0 0 0 0 0 0 0 0 0 0 0 0 0 0 0 0 0 0 0 0 0 0 0 0 0 0 0 0 0 0 0 0 0 0 0 0 0 0 0 0 0 0 0 0 0 0 0 0 0 0 0 0 0 0 0 0 0 0 0 0 0 0 0 0 0 0 0 0 0 0 0 0 0 0 0 0 0 0 0 0 0 0 0 0 0 0 0 0 0 0 0 0 0 0 0 0 0 0 0 0 0 0 0 0 0 0 0 0 0 0 0 0 0 0 0 0 0 0 0 0 0 0 0 0 0 0 0 0 0 0 0 0 0 0 0 0 0 0 0 0 0 0 0 0 0 0 0 0 0 0 0 0 0 0 0 0 0 0 0 0 0 0 0 0 0 0 0 0 0 0 0 0 0 0 0 0 0 0 0 0 0 0 0 0 0 0 0 0 0 0 0 0 0 0 0 0 0 0 0 0 0 0 0 0 0 0 0 0 0 0 0 0 0 0 0 0 0 0 0 0 0 0 0 0 0 0 0 0 0 0 0 0 0 0 0 0 0 0 0 0 0 0 0 0 0 0 0 0 0 0 0 0 0 0 0 0 0 0 0 0 0 0 0 0 0 0 0 0 0 0 0 0 0 0 0 0 0 0 0 0 0 0 0 0 0 0 0 0 0 0 0 0 0 0 0 0 0 0 0 0 0 0 0 0 2 0 0 0 0 0 0 0 0 0 0 0 0 0 0 0 0 0 0 0 0 0 0 0 0 0 0 0 0 0 0 0 0 0 0 0 0 0 0 0 0 0 0 0 0 0 0 0 0 0 0 0 0 0 0 0 0 0 0 0 0 0 0 0 0 0 0 0 0 0 0 0 0 0 0 0 0 0 0 0 0 0 0 0 0 0 0 0 0 0 0 0 0 0 0 0 0 0 0 0 0 0 0 0 0 0 0 0 0 0 0 0 0 0 0 0 0 0 0 0 0 0 0 0 0 0 0 0 0 0 0 0 0 0 0 0 0 0 0 0 0 0 0 0 0 0 0 0 0 0 0 0 0 0 0 0 0 0 0 0 0 0 0 0 0 0 0 0 0 0 0 0 0 0 0 0 0 0 0 0 0 0 0 0 0 0 0 0 0 0 0 0 0 0 0 0 0 0 0 0 0 0 0 0 0 0 0 0 0 0 0 0 0 0 0 0 0 0 0 0 0 0 0 0 0 0 0 0 0 0 0 0 0 0 0 0 0 0 0 0 0 0 0 0 0 0 0 0 0 0 0 0 0 0 0 0 0 0 0 0 0 0 0 0 0 0 0 0 0 0 0 0 0 0 0 0 0 0 0 0 0 0 0 0 0 0 0 0 0 0 0 0 0 0 0 0 0 0 0 0 0 0 0 0 0 0 0 0 0 0 0 0 0 0 0 0 0 0 0 0 0 0 0 0 0 0 0 0 1 0 0 0 0 0 0 0 0 0 0 0 0 0 0 0 0 0 0 0 0 0 0 0 0 0 0 0 0 0 0 0 0 0 0 0 0 0 0 0 0 0 0 0 0 0 0 0 0 0 0 0 0 0 0 0 0 0 0 0 0 0 0 0 0 0 0 0 0 0 0 0 0 0 0 0 0 0 0 0 0 0 0 0 0 0 0 0 0 0 0 0 0 0 0 0 0 0 0 0 0 0 0 0 0 0 0 0 0 0 0 0 0 0 0 0 0 0 0 0 0 0 0 0 0 0 0 0 0 0 0 0 0 0 0 0 0 0 0 0 0 0 0 0 0 0 0 0 0 0 0 0 0 0 0 0 0 0 0 0 0 0 0 0 0 0 0 0 0 0 0 0 0 0 0 0 0 0 0 0 0 0 0 0 0 0 0 0 0 0 0 0 0 0 0 0 0 0 0 0 0 0 0 0 0 0.0035419126328217239
0 0 0 0 0 0 0 0 0 0 0 0 0 0 0 0 0 0 0 0 0 0 0 0 0 0 0 0 0 0 0 0 0 0 0 0 0 0 0 0 0 0 0 0 0 0 0 0 0 0 0 0 0 0 0 0 0 0 0 0 0 0 0 0 0 0 0 0 0 0 0 0 0 0 0 0 0 0 0 0 0 0 0 0 0 0 0 0 0 0 0 0 0 0 0 0 0 0 0 0 0 0 0 0 0 0 0 0 0 0 0 0 0 0 0 0 0 0 0 0 0 0 0 0 0 0 0 0 0 0 0 0 0 0 0 0 0 0 0 0 0 0 0 0 0 0 0 0 0 0 0 0 0 0 0 0 0 0 0 0 0 0 0 0 0 0 0 0 0 0 0 0 0 0 0 0 0 0 0 0 0 0 0 0 0 0 0 0 0 0 0 0 0 0 0 0 0 0 0 0 0 0 0 0 0 0 0 0 0 0 0 0 0 0 0 0 0 0 0 0 0 0 0 0 0 0 0 0 0 0 0 0 0 0 0 0 0 0 0 0 0 0 0 0 0 0 0 0 0 0 0 0 0 0 0 0 0 0 0 0 0 0 0 0 0 0 0 0 0 0 0 0 0 0 0 0 0 0 0 0 0 0 0 0 0 0 0 0 0 0 0 0 0 0 0 0 0 0 0 0 0 0 0 0 0 0 0 0 0 0 0 0 0 0 1 0 0 0 0 0 0 0 0 0 0 0 0 0 0 0 0 0 0 0 0 0 0 0 0 0 0 0 0 0 0 0 0 0 0 0 0 0 0 0 0 0 0 0 0 0 0 0 0 0 0 0 0 0 0 0 0 0 0 0 0 0 0 0 0 0 0 0 0 0 0 0 0 0 0 0 0 0 0 0 0 0 0 0 0 0 0 0 0 0 0 0 0 0 0 0 0 0 0 0 0 0 0 0 0 0 0 0 0 0 0 0 0 0 0 0 0 0 0 0 0 0 0 0 0 0 0 0 0 0 0 0 0 0 0 0 0 0 0 0 0 0 0 0 0 0 0 0 0 0 0 0 0 0 0 0 0 0 0 0 0 0 0 0 0 0 0 0 0 0 0 0 0 0 0 0 0 0 0 0 0 0 0 0 0 0 0 0 0 0 0 0 0 0 0 0 0 0 0 0 0 0 0 0 0 0 0 0 0 0 0 0 0 0 0 0 0 0 0 0 0 0 0 0 0 0 0 0 0 0 0 0 0 0 0 0 0 0 0 0 0 0 0 0 0 0 0 0 0 0 0 0 0 0 0 0 0 0 0 0 0 0 0 0 0 0 0 0 0 0 0 0 0 0 0 0 0 0 0 0 0 0 0 0 0 0 0 0 0 0 0 0 0 0 0 0 0 0 0 0 0 0 0 0 0 0 0 0 0 0 0 0 0 0 0 0 0 0 0 0 0 0 0 0 0 0 0 0 1 0 0 0 0 0 0 0 0 0 0 0 0 0 0 0 0 0 0 0 0 0 0 0 0 0 0 0 0 0 0 0 0 0 0 0 0 0 0 0 0 0 0 0 0 0 0 0 0 0 0 0 0 0 0 0 0 0 0 0 0 0 0 0 0 0 0 0 0 0 0 0 0 0 0 0 0 0 0 0 0 0 0 0 0 0 0 0 0 0 0 0 0 0 0 0 0 0 0 0 0 0 0 0 0 0 0 0 0 0 0 0 0 0 0 0 0 0 0 0 0 0 0 0 0 0 0 0 0 0 0 0 0 0 0 0 0 0 0 0 0 0 0 0 0 0 0 0 0 0 0 0 0 0 0 0 0 0 0 0 0 0 0 0 0 0 0 0 0 0 0 0 0 0 0 0 0 0 0 0 0 0 0 0 0 0 0 0 0 0 0 0 0 0 0 0 0 0 0 0 0 0 0 0 0 0.0023612750885478159
0 0 0 0 0 0 0 0 0 0 0 0 0 0 0 0 0 0 0 0 0 0 0 0 0 0 0 0 0 0 0 0 0 0 0 0 0 0 0 0 0 0 0 0 0 0 0 0 0 0 0 0 0 0 0 0 0 0 0 0 0 0 0 0 0 0 0 0 0 0 0 0 0 0 0 0 0 0 0 0 0 0 0 0 0 0 0 0 0 0 0 0 0 0 0 0 0 0 0 0 0 0 0 0 0 0 0 0 0 0 0 0 0 0 0 0 0 0 0 0 0 0 0 0 0 0 0 0 0 0 0 0 0 0 0 0 0 0 0 0 0 0 0 0 0 0 0 0 0 0 0 0 0 0 0 0 0 0 0 0 0 0 0 0 0 0 0 0 0 0 0 0 0 0 0 0 0 0 0 0 0 0 0 0 0 0 0 0 0 0 0 0 0 0 0 0 0 0 0 0 0 0 0 0 0 0 0 0 0 0 0 0 0 0 0 0 0 0 0 0 0 0 0 0 0 0 0 0 0 0 0 0 0 0 0 0 0 0 0 0 0 0 0 0 0 0 0 0 0 0 0 0 0 0 0 0 0 0 0 0 0 0 0 0 0 0 0 0 0 0 0 0 0 0 0 0 0 0 0 0 0 0 0 0 0 0 0 0 0 0 0 0 0 0 0 0 0 0 0 0 0 0 0 0 0 0 0 0 0 0 0 0 0 0 0 0 0 0 0 0 0 0 0 0 0 0 0 0 0 0 0 0 0 0 0 0 0 0 0 0 0 0 0 0 0 0 0 0 0 0 0 0 0 0 0 0 0 0 0 0 0 0 0 0 0 0 0 0 0 0 0 0 0 0 0 0 0 0 0 0 0 0 0 0 0 0 0 0 0 0 0 0 0 0 0 0 0 0 0 0 0 0 0 0 0 0 0 0 0 0 0 0 0 0 0 0 0 0 0 0 0 0 0 0 0 0 0 0 0 0 0 0 0 0 0 0 0 0 0 0 0 0 0 0 0 0 0 0 0 0 0 0 0 0 0 0 0 0 0 0 0 0 0 0 0 0 0 0 0 0 0 0 0 0 0 0 0 0 0 0 0 0 0 0 0 0 0 0 0 0 0 0 0 0 0 0 0 0 0 0 0 0 0 0 0 0 0 0 0 0 0 0 0 0 0 0 0 0 0 0 0 0 0 0 0 0 0 0 0 0 0 0 0 0 0 0 0 0 0 0 0 0 0 0 0 0 0 0 0 0 0 0 0 0 0 0 0 0 0 0 0 0 0 0 0 0 0 0 0 0 0 0 0 0 0 0 0 0 0 0 0 0 0 0 0 0 0 0 0 0 0 0 0 0 0 0 0 0 0 0 0 0 0 0 0 0 0 0 0 0 0 0 0 0 0 0 0 0 0 0 0 0 0 0 0 0 0 0 0 0 0 0 0 0 0 0 0 0 0 0 0 0 1 0 0 0 0 0 0 0 0 0 0 0 0 0 0 0 0 0 0 0 0 0 0 0 0 0 0 0 0 0 0 0 0 0 0 0 0 0 0 0 0 0 0 0 0 0 0 0 0 0 0 0 0 0 0 0 0 0 0 0 0 0 0 0 0 0 0 0 0 0 0 0 0 0 0 0 0 0 0 0 0 0 0 0 0 0 0 0 0 0 0 0 0 0 0 0 0 0 0 0 0 0 0 0 0 0 0 0 0 0 0 0 0 0 0 0 0 0 0 0 0 0 0 0 0 0 0 0 0 0 0 0 0 0 0 0 0 0 0 0 0 0 0 0 0 0 0 0 0 0 0 0 0 0 0 0 0 0 0 0 0 0 0 0 0 0 0 0 0 0 0 0 0 0 0 0 0 0 0 0 0 0 0 0 0 0 0 0 0 0 0 0 0 0 0 0 0 0 0 0 0 0 0 0 0 0.0011806375442739079
0 0 0 0 0 0 0 0 0 0 0 0 0 0 0 0 0 0 0 0 0 0 0 0 0 0 0 0 0 0 0 0 0 0 0 0 0 0 0 0 0 0 0 0 0 0 0 0 0 0 0 0 0 0 0 0 0 0 0 0 0 0 0 0 0 0 0 0 0 0 0 0 0 0 0 0 0 0 0 0 0 0 0 0 0 0 0 0 0 0 0 0 0 0 0 0 0 0 0 0 0 0 0 0 0 0 0 0 0 0 0 0 0 0 0 0 0 0 0 0 0 0 0 0 0 0 0 0 0 0 0 0 0 0 0 0 0 0 0 0 0 0 0 0 0 0 0 0 0 0 0 0 0 0 0 0 0 0 0 0 0 0 0 0 0 0 0 0 0 0 0 0 0 0 0 0 0 0 0 0 0 0 0 0 0 0 0 0 0 0 0 0 0 0 0 0 0 0 0 0 0 0 0 0 0 0 0 0 0 0 0 0 0 0 0 0 0 0 0 0 0 0 0 0 0 0 0 0 0 0 0 0 0 0 0 0 0 0 0 0 0 0 0 0 0 0 0 0 0 0 0 0 0 0 0 0 0 0 0 0 0 0 0 0 0 0 0 0 0 0 0 0 0 0 0 0 0 0 0 0 0 0 0 0 0 0 0 0 0 0 0 0 0 0 0 0 0 0 0 0 0 0 0 0 0 0 0 0 0 0 0 0 0 0 0 0 0 0 0 0 0 0 0 0 0 0 0 0 0 0 0 0 0 0 0 0 0 0 0 0 0 0 0 0 0 0 0 0 0 0 0 0 0 0 0 0 0 0 0 0 0 0 0 0 0 0 0 0 0 0 0 0 0 0 0 0 0 0 0 0 0 0 0 0 0 0 0 0 0 0 0 0 0 0 0 0 0 0 0 0 0 0 0 0 0 0 0 0 0 0 0 0 0 0 0 0 0 0 0 0 0 0 0 0 0 0 0 0 0 0 0 0 0 0 0 0 0 0 0 0 0 0 0 0 0 0 0 0 0 0 0 0 0 0 0 0 0 0 0 0 0 0 0 0 0 0 0 0 0 0 0 0 0 0 0 0 0 0 0 0 0 0 0 0 0 0 0 0 0 0 0 0 0 0 0 0 0 0 0 0 0 0 0 0 0 0 0 0 0 0 0 0 0 0 0 0 0 0 0 0 0 0 0 0 0 0 0 0 0 0 0 0 0 0 0 0 0 0 0 0 0 0 0 0 0 0 0 0 0 0 0 0 0 0 0 0 0 0 0 0 0 0 0 0 0 0 0 0 0 0 0 0 0 0 0 0 0 0 0 0 0 0 0 0 0 0 0 0 0 0 0 0 0 0 0 0 0 0 0 0 0 0 0 0 0 0 0 0 0 0 0 0 0 0 0 0 0 0 0 0 0 0 0 0 0 0 0 0 0 0 0 0 0 0 0 0 0 0 0 0 0 0 1 0 0 0 0 0 0 0 0 0 0 0 0 0 0 0 0 0 0 0 0 0 0 0 0 0 0 0 0 0 0 0 0 0 0 0 0 0 0 0 0 0 0 0 0 0 0 0 0 0 0 0 0 0 0 0 0 0 0 0 0 0 0 0 0 0 0 0 0 0 0 0 0 0 0 0 0 0 0 0 0 0 0 0 0 0 0 0 0 0 0 0 0 0 0 0 0 0 0 0 0 0 0 0 0 0 0 0 0 0 0 0 0 0 0 0 0 0 0 0 0 0 0 0 0 0 0 0 0 0 0 0 0 0 0 0 0 0 0 0 0 0 0 0 0 0 0 0 0 0 0 0 0 0 0 0 0 0 0 0 0 0 0 0 0 0 0 0 0 0 0 0 0 0 0 0 0 0 0 0 0 0 0 0 0 0 0 0 0 0 0 0 0 0 0 0 0 0 0 0 0 0 0 0 0 0.0011806375442739079
0 0 0 0 0 0 0 0 0 0 0 0 0 0 0 0 0 0 0 0 0 0 0 0 0 0 0 0 0 0 0 0 0 0 0 0 0 0 0 0 0 0 0 0 0 0 0 0 0 0 0 0 0 0 0 0 0 0 0 0 0 0 0 0 0 0 0 0 0 0 0 0 0 0 0 0 0 0 0 0 0 0 0 0 0 0 0 0 0 0 0 0 0 0 0 0 0 0 0 0 0 0 0 0 0 0 0 0 0 0 0 0 0 0 0 0 0 0 0 0 0 0 0 0 0 0 0 0 0 0 0 0 0 0 0 0 0 0 0 0 0 0 0 0 0 0 0 0 0 0 0 0 0 0 0 0 0 0 0 0 0 0 0 0 0 0 0 0 0 0 0 0 0 0 0 0 0 0 0 0 0 0 0 0 0 0 0 0 0 0 0 0 0 0 0 0 0 0 0 0 0 0 0 0 0 0 0 0 0 0 0 0 0 0 0 0 0 0 0 0 0 0 0 0 0 0 0 0 0 0 0 0 0 0 0 0 0 0 0 0 0 0 0 0 0 0 0 0 0 0 0 0 0 0 0 0 0 0 0 0 0 0 0 0 0 0 0 0 0 0 0 0 0 0 0 0 0 0 0 0 0 0 0 0 0 0 0 0 0 0 0 0 0 0 0 0 0 0 0 0 0 0 0 0 0 0 0 0 0 0 0 0 0 0 0 0 0 0 0 0 0 0 0 0 0 0 0 0 0 0 0 0 0 0 0 0 0 0 0 0 0 0 0 0 0 0 0 0 0 0 0 0 0 0 0 0 0 0 0 0 0 0 0 0 0 0 0 0 0 0 0 0 0 0 0 0 0 0 0 0 0 0 0 0 0 0 0 0 0 0 0 0 0 0 0 0 0 0 0 0 0 0 0 0 0 0 0 0 0 0 0 0 0 0 0 0 0 0 0 0 0 0 0 0 0 0 0 0 0 0 0 0 0 0 0 0 0 0 0 0 0 0 0 0 0 0 0 0 0 0 0 0 0 0 0 0 0 0 0 0 0 0 0 0 0 0 0 0 0 0 0 0 0 0 0 0 0 0 0 0 0 0 0 0 0 0 0 0 0 0 0 0 0 0 0 0 0 0 0 0 0 0 0 0 0 0 0 0 0 0 0 0 0 0 0 0 0 0 0 0 0 0 0 0 0 0 0 0 0 0 0 0 0 0 0 0 0 0 0 0 0 0 0 0 0 0 0 0 0 0 0 0 0 0 0 0 0 0 0 0 0 0 0 0 0 0 0 0 0 0 0 0 0 0 0 0 0 0 0 0 0 0 0 0 0 0 0 0 0 0 0 0 0 0 0 0 0 0 0 0 0 0 0 0 0 0 0 0 0 0 0 0 0 0 0 0 0 0 0 0 0 0 0 0 0 0 0 0 0 0 0 0 0 0 0 0 0 0 0 0 0 0 1 0 0 0 0 0 0 0 0 0 0 0 0 0 0 0 0 0 0 0 0 0 0 0 0 0 0 0 0 0 0 0 0 0 0 0 0 0 0 0 0 0 0 0 0 0 0 0 0 0 0 0 0 0 0 0 0 0 0 0 0 0 0 0 0 0 0 0 0 0 0 0 0 0 0 0 0 0 0 0 0 0 0 0 0 0 0 0 0 0 0 0 0 0 0 0 0 0 0 0 0 0 0 0 0 0 0 0 0 0 0 0 0 0 0 0 0 0 0 0 0 0 0 0 0 0 0 0 0 0 0 0 0 0 0 0 0 0 0 0 0 0 0 0 0 0 0 0 0 0 0 0 0 0 0 0 0 0 0 0 0 0 0 0 0 0 0 0 0 0 0 0 0 0 0 0 0 0 0 0 0 0 0 0 0 0 0 0 0 0 0 0 0 0 0 0 0 0 0 0 0 0 0 0 0 0.0011806375442739079
0 0 0 0 0 0 0 0 0 0 0 0 0 0 0 0 0 0 0 0 0 0 0 0 0 0 0 0 0 0 0 0 0 0 0 0 0 0 0 0 0 0 0 0 0 0 0 0 0 0 0 0 0 0 0 0 0 0 0 0 0 0 0 0 0 0 0 0 0 0 0 0 0 0 0 0 0 0 0 0 0 0 0 0 0 0 0 0 0 0 0 0 0 0 0 0 0 0 0 0 0 0 0 0 0 0 0 0 0 0 0 0 0 0 0 0 0 0 0 0 0 0 0 0 0 0 0 0 0 0 0 0 0 0 0 0 0 0 0 0 0 0 0 0 0 0 0 0 0 0 0 0 0 0 0 0 0 0 0 0 0 0 0 0 0 0 0 0 0 0 0 0 0 0 0 0 0 0 0 0 0 0 0 0 0 0 0 0 0 0 0 0 0 0 0 0 0 0 0 0 0 0 0 0 0 0 0 0 0 0 0 0 0 0 0 0 0 0 0 0 0 0 0 0 0 0 0 0 0 0 0 0 0 0 0 0 0 0 0 0 0 0 0 0 0 0 0 0 0 0 0 0 0 0 0 0 0 0 0 0 0 0 0 0 0 0 0 0 0 0 0 0 0 0 0 0 0 0 0 0 0 0 0 0 0 0 0 0 0 0 0 0 0 0 0 0 0 0 0 0 0 0 0 0 0 0 0 0 0 0 0 0 0 0 0 0 0 0 0 0 0 0 0 0 0 0 0 0 0 0 0 0 0 0 0 0 0 0 0 0 0 0 0 0 0 0 0 0 0 0 0 0 0 0 0 0 0 0 0 0 0 0 0 0 0 0 0 0 0 0 0 0 0 0 0 0 0 0 0 0 0 0 0 0 0 0 0 0 0 0 0 0 0 0 0 0 0 0 0 0 0 0 0 0 0 0 0 0 0 0 0 0 0 0 0 0 0 0 0 0 0 0 0 0 0 0 0 0 0 0 0 0 0 0 0 0 0 0 0 0 0 0 0 0 0 0 0 0 0 0 0 0 0 0 0 0 0 0 0 0 0 0 0 0 0 0 0 0 0 0 0 0 0 0 0 0 0 0 0 0 0 0 0 0 0 0 0 0 0 0 0 0 0 0 0 0 0 0 0 0 0 0 0 0 0 0 0 0 0 0 0 0 0 0 0 0 0 0 0 0 0 0 0 0 0 0 0 0 0 0 0 0 0 0 0 0 0 0 0 0 0 0 0 0 0 0 0 0 0 0 0 0 0 0 0 0 0 0 0 0 0 0 0 0 0 0 0 0 0 0 0 0 0 0 0 0 0 0 0 0 0 0 0 0 0 0 0 0 0 0 0 0 0 0 0 0 0 0 0 0 0 0 0 0 0 0 0 0 0 0 0 0 0 0 0 0 0 0 0 0 0 0 0 0 0 0 0 0 0 0 0 0 0 0 0 0 0 0 0 0 0 0 1 0 0 0 0 0 0 0 0 0 0 0 0 0 0 0 0 0 0 0 0 0 0 0 0 0 0 0 0 0 0 0 0 0 0 0 0 0 0 0 0 0 0 0 0 0 0 0 0 0 0 0 0 0 0 0 0 0 0 0 0 0 0 0 0 0 0 0 0 0 0 0 0 0 0 0 0 0 0 0 0 0 0 0 0 0 0 0 0 0 0 0 0 0 0 0 0 0 0 0 0 0 0 0 0 0 0 0 0 0 0 0 0 0 0 0 0 0 0 0 0 0 0 0 0 0 0 0 0 0 0 0 0 0 0 0 0 0 0 0 0 0 0 0 0 0 0 0 0 0 0 0 0 0 0 0 0 0 0 0 0 0 0 0 0 0 0 0 0 0 0 0 0 0 0 0 0 0 0 0 0 0 0 0 0 0 0 0 0 0 0 0 0 0 0 0 0 0 0 0 0 0 0 0 0 0.0011806375442739079
0 0 0 0 0 0 0 0 0 0 0 0 0 0 0 0 0 0 0 0 0 0 0 0 0 0 0 0 0 0 0 0 0 0 0 0 0 0 0 0 0 0 0 0 0 0 0 0 0 0 0 0 0 0 0 0 0 0 0 0 0 0 0 0 0 0 0 0 0 0 0 0 0 0 0 0 0 0 0 0 0 0 0 0 0 0 0 0 0 0 0 0 0 0 0 0 0 0 0 0 0 0 0 0 0 0 0 0 0 0 0 0 0 0 0 0 0 0 0 0 0 0 0 0 0 0 0 0 0 0 0 0 0 0 0 0 0 0 0 0 0 0 0 0 0 0 0 0 0 0 0 0 0 0 0 0 0 0 0 0 0 0 0 0 0 0 0 0 0 0 0 0 0 0 0 0 0 0 0 0 0 0 0 0 0 0 0 0 0 0 0 0 0 0 0 0 0 0 0 0 0 0 0 0 0 0 0 0 0 0 0 0 0 0 0 0 0 0 0 0 0 0 0 0 0 0 0 0 0 0 0 0 0 0 0 0 0 0 0 0 0 0 0 0 0 0 0 0 0 0 0 0 0 0 0 0 0 0 0 0 0 0 0 0 0 0 0 0 0 0 0 0 0 0 0 0 0 0 0 0 0 0 0 0 0 0 0 0 0 0 0 0 0 0 0 0 0 0 0 0 0 0 0 0 0 0 0 0 0 0 0 0 0 0 0 0 0 0 0 0 0 0 0 0 0 0 0 0 0 0 0 0 0 0 0 0 0 0 0 0 0 0 0 0 0 0 0 0 0 0 0 0 0 0 0 0 0 0 0 0 0 0 0 0 0 0 0 0 0 0 0 0 0 0 0 0 0 0 0 0 0 0 0 0 0 0 0 0 0 0 0 0 0 0 0 0 0 0 0 0 0 0 0 0 0 0 0 0 0 0 0 0 0 0 0 0 0 0 0 0 0 0 0 0 0 0 0 0 0 0 0 0 0 0 0 0 0 0 0 0 0 0 0 0 0 0 0 0 0 0 0 0 0 0 0 0 0 0 0 0 0 0 0 0 0 0 0 0 0 0 0 0 0 0 0 0 0 0 0 0 0 0 0 0 0 0 0 0 0 0 0 0 0 0 0 0 0 0 0 0 0 0 0 0 0 0 0 0 0 0 0 0 0 0 0 0 0 0 0 0 0 0 0 0 0 0 0 0 0 0 0 0 0 0 0 0 0 0 0 0 0 0 0 0 0 0 0 0 0 0 0 0 0 0 0 0 0 0 0 0 0 0 0 0 0 0 0 0 0 0 0 0 0 0 0 0 0 0 0 0 0 0 0 0 0 0 0 0 0 0 0 0 0 0 0 0 0 0 0 0 0 0 0 0 0 0 0 0 0 0 0 0 0 0 0 0 0 0 0 0 0 0 0 0 0 0 0 0 0 0 0 0 0 0 0 0 0 0 0 0 0 0 1 0 0 0 0 0 0 0 0 0 0 0 0 0 0 0 0 0 0 0 0 0 0 0 0 0 0 0 0 0 0 0 0 0 0 0 0 0 0 0 0 0 0 0 0 0 0 0 0 0 0 0 0 0 0 0 0 0 0 0 0 0 0 0 0 0 0 0 0 0 0 0 0 0 0 0 0 0 0 0 0 0 0 0 0 0 0 0 0 0 0 0 0 0 0 0 0 0 0 0 0 0 0 0 0 0 0 0 0 0 0 0 0 0 0 0 0 0 0 0 0 0 0 0 0 0 0 0 0 0 0 0 0 0 0 0 0 0 0 0 0 0 0 0 0 0 0 0 0 0 0 0 0 0 0 0 0 0 0 0 0 0 0 0 0 0 0 0 0 0 0 0 0 0 0 0 0 0 0 0 0 0 0 0 0 0 0 0 0 0 0 0 0 0 0 0 0 0 0 0 0 0 0 0 0 0.0011806375442739079
0 0 0 0 0 0 0 0 0 0 0 0 0 0 0 0 0 0 0 0 0 0 0 0 0 0 0 0 0 0 0 0 0 0 0 0 0 0 0 0 0 0 0 0 0 0 0 0 0 0 0 0 0 0 0 0 0 0 0 0 0 0 0 0 0 0 0 0 0 0 0 0 0 0 0 0 0 0 0 0 0 0 0 0 0 0 0 0 0 0 0 0 0 0 0 0 0 0 0 0 0 0 0 0 0 0 0 0 0 0 0 0 0 0 0 0 0 0 0 0 0 0 0 0 0 0 0 0 0 0 0 0 0 0 0 0 0 0 0 0 0 0 0 0 0 0 0 0 0 0 0 0 0 0 0 0 0 0 0 0 0 0 0 0 0 0 0 0 0 0 0 0 0 0 0 0 0 0 0 0 0 0 0 0 0 0 0 0 0 0 0 0 0 0 0 0 0 0 0 0 0 0 0 0 0 0 0 0 0 0 0 0 0 0 0 0 0 0 0 0 0 0 0 0 0 0 0 0 0 0 0 0 0 0 0 0 0 0 0 0 0 0 0 0 0 0 0 0 0 0 0 0 0 0 0 0 0 0 0 0 0 0 0 0 0 0 0 0 0 0 0 0 0 0 0 0 0 0 0 0 0 0 0 0 0 0 0 0 0 0 0 0 0 0 0 0 0 0 0 0 0 0 0 0 0 0 0 0 0 0 0 0 0 0 0 0 0 0 0 0 0 0 0 0 0 0 0 0 0 0 0 0 0 0 0 0 0 0 0 0 0 0 0 0 0 0 0 0 0 0 0 0 0 0 0 0 0 0 0 0 0 0 0 0 0 0 0 0 0 0 0 0 0 0 0 0 0 0 0 0 0 0 0 0 0 0 0 0 0 0 0 0 0 0 0 0 0 0 0 0 0 0 0 0 0 0 0 0 0 0 0 0 0 0 0 0 0 0 0 0 0 0 0 0 0 0 0 0 0 0 0 0 0 0 0 0 0 0 0 0 0 0 0 0 0 0 0 0 0 0 0 0 0 0 0 0 0 0 0 0 0 0 0 0 0 0 0 0 0 0 0 0 0 0 0 0 0 0 0 0 0 0 0 0 0 0 0 0 0 0 0 0 0 0 0 0 0 0 0 0 0 0 0 0 0 0 0 0 0 0 0 0 0 0 0 0 0 0 0 0 0 0 0 0 0 0 0 0 0 0 0 0 0 0 0 0 0 0 0 0 0 0 0 0 0 0 0 0 0 0 0 0 0 0 0 0 0 0 0 0 0 0 0 0 0 0 0 0 0 0 0 0 0 0 0 0 0 0 0 0 0 0 0 0 0 0 0 0 0 0 0 0 0 0 0 0 0 0 0 0 0 0 0 0 0 0 0 0 0 0 0 0 0 0 0 0 0 0 0 0 0 0 0 0 0 0 0 0 0 0 0 0 0 0 0 0 0 0 0 0 0 0 1 0 0 0 0 0 0 0 0 0 0 0 0 0 0 0 0 0 0 0 0 0 0 0 0 0 0 0 0 0 0 0 0 0 0 0 0 0 0 0 0 0 0 0 0 0 0 0 0 0 0 0 0 0 0 0 0 0 0 0 0 0 0 0 0 0 0 0 0 0 0 0 0 0 0 0 0 0 0 0 0 0 0 0 0 0 0 0 0 0 0 0 0 0 0 0 0 0 0 0 0 0 0 0 0 0 0 0 0 0 0 0 0 0 0 0 0 0 0 0 0 0 0 0 0 0 0 0 0 0 0 0 0 0 0 0 0 0 0 0 0 0 0 0 0 0 0 0 0 0 0 0 0 0 0 0 0 0 0 0 0 0 0 0 0 0 0 0 0 0 0 0 0 0 0 0 0 0 0 0 0 0 0 0 0 0 0 0 0 0 0 0 0 0 0 0 0 0 0 0 0 0 0 0 0 0.0011806375442739079
0 0 0 0 0 0 0 0 0 0 0 0 0 0 0 0 0 0 0 0 0 0 0 0 0 0 0 0 0 0 0 0 0 0 0 0 0 0 0 0 0 0 0 0 0 0 0 0 0 0 0 0 0 0 0 0 0 0 0 0 0 0 0 0 0 0 0 0 0 0 0 0 0 0 0 0 0 0 0 0 0 0 0 0 0 0 0 0 0 0 0 0 0 0 0 0 0 0 0 0 0 0 0 0 0 0 0 0 0 0 0 0 0 0 0 0 0 0 0 0 0 0 0 0 0 0 0 0 0 0 0 0 0 0 0 0 0 0 0 0 0 0 0 0 0 0 0 0 0 0 0 0 0 0 0 0 0 0 0 0 0 0 0 0 0 0 0 0 0 0 0 0 0 0 0 0 0 0 0 0 0 0 0 0 0 0 0 0 0 0 0 0 0 0 0 0 0 0 0 0 0 0 0 0 0 0 0 0 0 0 0 0 0 0 0 0 0 0 0 0 0 0 0 0 0 0 0 0 0 0 0 0 0 0 0 0 0 0 0 0 0 0 0 0 0 0 0 0 0 0 0 0 0 0 0 0 0 0 0 0 0 0 0 0 0 0 0 0 0 0 0 0 0 0 0 0 0 0 0 0 0 0 0 0 0 0 0 0 0 0 0 0 0 0 0 0 0 0 0 0 0 0 0 0 0 0 0 0 0 0 0 0 0 0 0 0 0 0 0 0 0 0 0 0 0 0 0 0 0 0 0 0 0 0 0 0 0 0 0 0 0 0 0 0 0 0 0 0 0 0 0 0 0 0 0 0 0 0 0 0 0 0 0 0 0 0 0 0 0 0 0 0 0 0 0 0 0 0 0 0 0 0 0 0 0 0 0 0 0 0 0 0 0 0 0 0 0 0 0 0 0 0 0 0 0 0 0 0 0 0 0 0 0 0 0 0 0 0 0 0 0 0 0 0 0 0 0 0 0 0 0 0 0 0 0 0 0 0 0 0 0 0 0 0 0 0 0 0 0 0 0 0 0 0 0 0 0 0 0 0 0 0 0 0 0 0 0 0 0 0 0 0 0 0 0 0 0 0 0 0 0 0 0 0 0 0 0 0 0 0 0 0 0 0 0 0 0 0 0 0 0 0 0 0 0 0 0 0 0 0 0 0 0 0 0 0 0 0 0 0 0 0 0 0 0 0 0 0 0 0 0 0 0 0 0 0 0 0 0 0 0 0 0 0 0 0 0 0 0 0 0 0 0 0 0 0 0 0 0 0 0 0 0 0 0 0 0 0 0 0 0 0 0 0 0 0 0 0 0 0 0 0 0 0 0 0 0 0 0 0 0 0 0 0 0 0 0 0 0 0 0 0 0 0 0 0 0 0 0 0 0 0 0 0 0 0 0 0 0 0 0 0 0 0 0 0 0 0 0 0 0 0 0 0 0 0 0 0 0 0 0 0 1 0 0 0 0 0 0 0 0 0 0 0 0 0 0 0 0 0 0 0 0 0 0 0 0 0 0 0 0 0 0 0 0 0 0 0 0 0 0 0 0 0 0 0 0 0 0 0 0 0 0 0 0 0 0 0 0 0 0 0 0 0 0 0 0 0 0 0 0 0 0 0 0 0 0 0 0 0 0 0 0 0 0 0 0 0 0 0 0 0 0 0 0 0 0 0 0 0 0 0 0 0 0 0 0 0 0 0 0 0 0 0 0 0 0 0 0 0 0 0 0 0 0 0 0 0 0 0 0 0 0 0 0 0 0 0 0 0 0 0 0 0 0 0 0 0 0 0 0 0 0 0 0 0 0 0 0 0 0 0 0 0 0 0 0 0 0 0 0 0 0 0 0 0 0 0 0 0 0 0 0 0 0 0 0 0 0 0 0 0 0 0 0 0 0 0 0 0 0 0 0 0 0 0 0 0.0011806375442739079
0 0 0 0 0 0 0 0 0 0 0 0 0 0 0 0 0 0 0 0 0 0 0 0 0 0 0 0 0 0 0 0 0 0 0 0 0 0 0 0 0 0 0 0 0 0 0 0 0 0 0 0 0 0 0 0 0 0 0 0 0 0 0 0 0 0 0 0 0 0 0 0 0 0 0 0 0 0 0 0 0 0 0 0 0 0 0 0 0 0 0 0 0 0 0 0 0 0 0 0 0 0 0 0 0 0 0 0 0 0 0 0 0 0 0 0 0 0 0 0 0 0 0 0 0 0 0 0 0 0 0 0 0 0 0 0 0 0 0 0 0 0 0 0 0 0 0 0 0 0 0 0 0 0 0 0 0 0 0 0 0 0 0 0 0 0 0 0 0 0 0 0 0 0 0 0 0 0 0 0 0 0 0 0 0 0 0 0 0 0 0 0 0 0 0 0 0 0 0 0 0 0 0 0 0 0 0 0 0 0 0 0 0 0 0 0 0 0 0 0 0 0 0 0 0 0 0 0 0 0 0 0 0 0 0 0 0 0 0 0 0 0 0 0 0 0 0 0 0 0 0 0 0 0 0 0 0 0 0 0 0 0 0 0 0 0 0 0 0 0 0 0 0 0 0 0 0 0 0 0 0 0 0 0 0 0 0 0 0 0 0 0 0 0 0 0 0 0 0 0 0 0 0 0 0 0 0 0 0 0 0 0 0 0 0 0 0 0 0 0 0 0 0 0 0 0 0 0 0 0 0 0 0 0 0 0 0 0 0 0 0 0 0 0 0 0 0 0 0 0 0 0 0 0 0 0 0 0 0 0 0 0 0 0 0 0 0 0 0 0 0 0 0 0 0 0 0 0 0 0 0 0 0 0 0 0 0 0 0 0 0 0 0 0 0 0 0 0 0 0 0 0 0 0 0 0 0 0 0 0 0 0 0 0 0 0 0 0 0 0 0 0 0 0 0 0 0 0 0 0 0 0 0 0 0 0 0 0 0 0 0 0 0 0 0 0 0 0 0 0 0 0 0 0 0 0 0 0 0 0 0 0 0 0 0 0 0 0 0 0 0 0 0 0 0 0 0 0 0 0 0 0 0 0 0 0 0 0 0 0 0 0 0 0 0 0 0 0 0 0 0 0 0 0 0 0 0 0 0 0 0 0 0 0 0 0 0 0 0 0 0 0 0 0 0 0 0 0 0 0 0 0 0 0 0 0 0 0 0 0 0 0 0 0 0 0 0 0 0 0 0 0 0 0 0 0 0 0 0 0 0 0 0 0 0 0 0 0 0 0 0 0 0 0 0 0 0 0 0 0 0 0 0 0 0 0 0 0 0 0 0 0 0 0 0 0 0 0 0 0 0 0 0 0 0 0 0 0 0 0 0 0 0 0 0 0 0 0 0 0 0 0 0 0 0 0 0 0 0 0 0 0 0 0 0 0 0 0 0 0 0 0 1 0 0 0 0 0 0 0 0 0 0 0 0 0 0 0 0 0 0 0 0 0 0 0 0 0 0 0 0 0 0 0 0 0 0 0 0 0 0 0 0 0 0 0 0 0 0 0 0 0 0 0 0 0 0 0 0 0 0 0 0 0 0 0 0 0 0 0 0 0 0 0 0 0 0 0 0 0 0 0 0 0 0 0 0 0 0 0 0 0 0 0 0 0 0 0 0 0 0 0 0 0 0 0 0 0 0 0 0 0 0 0 0 0 0 0 0 0 0 0 0 0 0 0 0 0 0 0 0 0 0 0 0 0 0 0 0 0 0 0 0 0 0 0 0 0 0 0 0 0 0 0 0 0 0 0 0 0 0 0 0 0 0 0 0 0 0 0 0 0 0 0 0 0 0 0 0 0 0 0 0 0 0 0 0 0 0 0 0 0 0 0 0 0 0 0 0 0 0 0 0 0 0 0 0 0.0011806375442739079
0 0 0 0 0 0 0 0 0 0 0 0 0 0 0 0 0 0 0 0 0 0 0 0 0 0 0 0 0 0 0 0 0 0 0 0 0 0 0 0 0 0 0 0 0 0 0 0 0 0 0 0 0 0 0 0 0 0 0 0 0 0 0 0 0 0 0 0 0 0 0 0 0 0 0 0 0 0 0 0 0 0 0 0 0 0 0 0 0 0 0 0 0 0 0 0 0 0 0 0 0 0 0 0 0 0 0 0 0 0 0 0 0 0 0 0 0 0 0 0 0 0 0 0 0 0 0 0 0 0 0 0 0 0 0 0 0 0 0 0 0 0 0 0 0 0 0 0 0 0 0 0 0 0 0 0 0 0 0 0 0 0 0 0 0 0 0 0 0 0 0 0 0 0 0 0 0 0 0 0 0 0 0 0 0 0 0 0 0 0 0 0 0 0 0 0 0 0 0 0 0 0 0 0 0 0 0 0 0 0 0 0 0 0 0 0 0 0 0 0 0 0 0 0 0 0 0 0 0 0 0 0 0 0 0 0 0 0 0 0 0 0 0 0 0 0 0 0 0 0 0 0 0 0 0 0 0 0 0 0 0 0 0 0 0 0 0 0 0 0 0 0 0 0 0 0 0 0 0 0 0 0 0 0 0 0 0 0 0 0 0 0 0 0 0 0 0 0 0 0 0 0 0 0 0 0 0 0 0 0 0 0 0 0 0 0 0 0 0 0 0 0 0 0 0 0 0 0 0 0 0 0 0 0 0 0 0 0 0 0 0 0 0 0 0 0 0 0 0 0 0 0 0 0 0 0 0 0 0 0 0 0 0 0 0 0 0 0 0 0 0 0 0 0 0 0 0 0 0 0 0 0 0 0 0 0 0 0 0 0 0 0 0 0 0 0 0 0 0 0 0 0 0 0 0 0 0 0 0 0 0 0 0 0 0 0 0 0 0 0 0 0 0 0 0 0 0 0 0 0 0 0 0 0 0 0 0 0 0 0 0 0 0 0 0 0 0 0 0 0 0 0 0 0 0 0 0 0 0 0 0 0 0 0 0 0 0 0 0 0 0 0 0 0 0 0 0 0 0 0 0 0 0 0 0 0 0 0 0 0 0 0 0 0 0 0 0 0 0 0 0 0 0 0 0 0 0 0 0 0 0 0 0 0 0 0 0 0 0 0 0 0 0 0 0 0 0 0 0 0 0 0 0 0 0 0 0 0 0 0 0 0 0 0 0 0 0 0 0 0 0 0 0 0 0 0 0 0 0 0 0 0 0 0 0 0 0 0 0 0 0 0 0 0 0 0 0 0 0 0 0 0 0 0 0 0 0 0 0 0 0 0 0 0 0 0 0 0 0 0 0 0 0 0 0 0 0 0 0 0 0 0 0 0 0 0 0 0 0 0 0 0 0 0 0 0 0 0 0 0 0 0 0 0 0 0 0 0 0 0 0 0 1 0 0 0 0 0 0 0 0 0 0 0 0 0 0 0 0 0 0 0 0 0 0 0 0 0 0 0 0 0 0 0 0 0 0 0 0 0 0 0 0 0 0 0 0 0 0 0 0 0 0 0 0 0 0 0 0 0 0 0 0 0 0 0 0 0 0 0 0 0 0 0 0 0 0 0 0 0 0 0 0 0 0 0 0 0 0 0 0 0 0 0 0 0 0 0 0 0 0 0 0 0 0 0 0 0 0 0 0 0 0 0 0 0 0 0 0 0 0 0 0 0 0 0 0 0 0 0 0 0 0 0 0 0 0 0 0 0 0 0 0 0 0 0 0 0 0 0 0 0 0 0 0 0 0 0 0 0 0 0 0 0 0 0 0 0 0 0 0 0 0 0 0 0 0 0 0 0 0 0 0 0 0 0 0 0 0 0 0 0 0 0 0 0 0 0 0 0 0 0 0 0 0 0 0 0.0011806375442739079
0 0 0 0 0 0 0 0 0 0 0 0 0 0 0 0 0 0 0 0 0 0 0 0 0 0 0 0 0 0 0 0 0 0 0 0 0 0 0 0 0 0 0 0 0 0 0 0 0 0 0 0 0 0 0 0 0 0 0 0 0 0 0 0 0 0 0 0 0 0 0 0 0 0 0 0 0 0 0 0 0 0 0 0 0 0 0 0 0 0 0 0 0 0 0 0 0 0 0 0 0 0 0 0 0 0 0 0 0 0 0 0 0 0 0 0 0 0 0 0 0 0 0 0 0 0 0 0 0 0 0 0 0 0 0 0 0 0 0 0 0 0 0 0 0 0 0 0 0 0 0 0 0 0 0 0 0 0 0 0 0 0 0 0 0 0 0 0 0 0 0 0 0 0 0 0 0 0 0 0 0 0 0 0 0 0 0 0 0 0 0 0 0 0 0 0 0 0 0 0 0 0 0 0 0 0 0 0 0 0 0 0 0 0 0 0 0 0 0 0 0 0 0 0 0 0 0 0 0 0 0 0 0 0 0 0 0 0 0 0 0 0 0 0 0 0 0 0 0 0 0 0 0 0 0 0 0 0 0 0 0 0 0 0 0 0 0 0 0 0 0 0 0 0 0 0 0 0 0 0 0 0 0 0 0 0 0 0 0 0 0 0 0 0 0 0 0 0 0 0 0 0 0 0 0 0 0 0 0 0 0 0 0 0 0 0 0 0 0 0 0 0 0 0 0 0 0 0 0 0 0 0 0 0 0 0 0 0 0 0 0 0 0 0 0 0 0 0 0 0 0 0 0 0 0 0 0 0 0 0 0 0 0 0 0 0 0 0 0 0 0 0 0 0 0 0 0 0 0 0 0 0 0 0 0 0 0 0 0 0 0 0 0 0 0 0 0 0 0 0 0 0 0 0 0 0 0 0 0 0 0 0 0 0 0 0 0 0 0 0 0 0 0 0 0 0 0 0 0 0 0 0 0 0 0 0 0 0 0 0 0 0 0 0 0 0 0 0 0 0 0 0 0 0 0 0 0 0 0 0 0 0 0 0 0 0 0 0 0 0 0 0 0 0 0 0 0 0 0 0 0 0 0 0 0 0 0 0 0 0 0 0 0 0 0 0 0 0 0 0 0 0 0 0 0 0 0 0 0 0 0 0 0 0 0 0 0 0 0 0 0 0 0 0 0 0 0 0 0 0 0 0 0 0 0 0 0 0 0 0 0 0 0 0 0 0 0 0 0 0 0 0 0 0 0 0 0 0 0 0 0 0 0 0 0 0 0 0 0 0 0 0 0 0 0 0 0 0 0 0 0 0 0 0 0 0 0 0 0 0 0 0 0 0 0 0 0 0 0 0 0 0 0 0 0 0 0 0 0 0 0 0 0 0 0 0 0 0 0 0 0 0 0 0 0 0 0 0 0 0 0 0 0 0 0 0 0 0 0 0 0 0 1 0 0 0 0 0 0 0 0 0 0 0 0 0 0 0 0 0 0 0 0 0 0 0 0 0 0 0 0 0 0 0 0 0 0 0 0 0 0 0 0 0 0 0 0 0 0 0 0 0 0 0 0 0 0 0 0 0 0 0 0 0 0 0 0 0 0 0 0 0 0 0 0 0 0 0 0 0 0 0 0 0 0 0 0 0 0 0 0 0 0 0 0 0 0 0 0 0 0 0 0 0 0 0 0 0 0 0 0 0 0 0 0 0 0 0 0 0 0 0 0 0 0 0 0 0 0 0 0 0 0 0 0 0 0 0 0 0 0 0 0 0 0 0 0 0 0 0 0 0 0 0 0 0 0 0 0 0 0 0 0 0 0 0 0 0 0 0 0 0 0 0 0 0 0 0 0 0 0 0 0 0 0 0 0 0 0 0 0 0 0 0 0 0 0 0 0 0 0 0 0 0 0 0 0 0.0011806375442739079
0 0 0 0 0 0 0 0 0 0 0 0 0 0 0 0 0 0 0 0 0 0 0 0 0 0 0 0 0 0 0 0 0 0 0 0 0 0 0 0 0 0 0 0 0 0 0 0 0 0 0 0 0 0 0 0 0 0 0 0 0 0 0 0 0 0 0 0 0 0 0 0 0 0 0 0 0 0 0 0 0 0 0 0 0 0 0 0 0 0 0 0 0 0 0 0 0 0 0 0 0 0 0 0 0 0 0 0 0 0 0 0 0 0 0 0 0 0 0 0 0 0 0 0 0 0 0 0 0 0 0 0 0 0 0 0 0 0 0 0 0 0 0 0 0 0 0 0 0 0 0 0 0 0 0 0 0 0 0 0 0 0 0 0 0 0 0 0 0 0 0 0 0 0 0 0 0 0 0 0 0 0 0 0 0 0 0 0 0 0 0 0 0 0 0 0 0 0 0 0 0 0 0 0 0 0 0 0 0 0 0 0 0 0 0 0 0 0 0 0 0 0 0 0 0 0 0 0 0 0 0 0 0 0 0 0 0 0 0 0 0 0 0 0 0 0 0 0 0 0 0 0 0 0 0 0 0 0 0 0 0 0 0 0 0 0 0 0 0 0 0 0 0 0 0 0 0 0 0 0 0 0 0 0 0 0 0 0 0 0 0 0 0 0 0 0 0 0 0 0 0 0 0 0 0 0 0 0 0 0 0 0 0 0 0 0 0 0 0 0 0 0 0 0 0 0 0 0 0 0 0 0 0 0 0 0 0 0 0 0 0 0 0 0 0 0 0 0 0 0 0 0 0 0 0 0 0 0 0 0 0 0 0 0 0 0 0 0 0 0 0 0 0 0 0 0 0 0 0 0 0 0 0 0 0 0 0 0 0 0 0 0 0 0 0 0 0 0 0 0 0 0 0 0 0 0 0 0 0 0 0 0 0 0 0 0 0 0 0 0 0 0 0 0 0 0 0 0 0 0 0 0 0 0 0 0 0 0 0 0 0 0 0 0 0 0 0 0 0 0 0 0 0 0 0 0 0 0 0 0 0 0 0 0 0 0 0 0 0 0 0 0 0 0 0 0 0 0 0 0 0 0 0 0 0 0 0 0 0 0 0 0 0 0 0 0 0 0 0 0 0 0 0 0 0 0 0 0 0 0 0 0 0 0 0 0 0 0 0 0 0 0 0 0 0 0 0 0 0 0 0 0 0 0 0 0 0 0 0 0 0 0 0 0 0 0 0 0 0 0 0 0 0 0 0 0 0 0 0 0 0 0 0 0 0 0 0 0 0 0 0 0 0 0 0 0 0 0 0 0 0 0 0 0 0 0 0 0 0 0 0 0 0 0 0 0 0 0 0 0 0 0 0 0 0 0 0 0 0 0 0 0 0 0 0 0 0 0 0 0 0 0 0 0 0 0 0 0 0 0 0 0 0 0 0 0 0 0 0 0 0 0 1 0 0 0 0 0 0 0 0 0 0 0 0 0 0 0 0 0 0 0 0 0 0 0 0 0 0 0 0 0 0 0 0 0 0 0 0 0 0 0 0 0 0 0 0 0 0 0 0 0 0 0 0 0 0 0 0 0 0 0 0 0 0 0 0 0 0 0 0 0 0 0 0 0 0 0 0 0 0 0 0 0 0 0 0 0 0 0 0 0 0 0 0 0 0 0 0 0 0 0 0 0 0 0 0 0 0 0 0 0 0 0 0 0 0 0 0 0 0 0 0 0 0 0 0 0 0 0 0 0 0 0 0 0 0 0 0 0 0 0 0 0 0 0 0 0 0 0 0 0 0 0 0 0 0 0 0 0 0 0 0 0 0 0 0 0 0 0 0 0 0 0 0 0 0 0 0 0 0 0 0 0 0 0 0 0 0 0 0 0 0 0 0 0 0 0 0 0 0 0 0 0 0 0 0 0.0011806375442739079
0 0 0 0 0 0 0 0 0 0 0 0 0 0 0 0 0 0 0 0 0 0 0 0 0 0 0 0 0 0 0 0 0 0 0 0 0 0 0 0 0 0 0 0 0 0 0 0 0 0 0 0 0 0 0 0 0 0 0 0 0 0 0 0 0 0 0 0 0 0 0 0 0 0 0 0 0 0 0 0 0 0 0 0 0 0 0 0 0 0 0 0 0 0 0 0 0 0 0 0 0 0 0 0 0 0 0 0 0 0 0 0 0 0 0 0 0 0 0 0 0 0 0 0 0 0 0 0 0 0 0 0 0 0 0 0 0 0 0 0 0 0 0 0 0 0 0 0 0 0 0 0 0 0 0 0 0 0 0 0 0 0 0 0 0 0 0 0 0 0 0 0 0 0 0 0 0 0 0 0 0 0 0 0 0 0 0 0 0 0 0 0 0 0 0 0 0 0 0 0 0 0 0 0 0 0 0 0 0 0 0 0 0 0 0 0 0 0 0 0 0 0 0 0 0 0 0 0 0 0 0 0 0 0 0 0 0 0 0 0 0 0 0 0 0 0 0 0 0 0 0 0 0 0 0 0 0 0 0 0 0 0 0 0 0 0 0 0 0 0 0 0 0 0 0 0 0 0 0 0 0 0 0 0 0 0 0 0 0 0 0 0 0 0 0 0 0 0 0 0 0 0 0 0 0 0 0 0 0 0 0 0 0 0 0 0 0 0 0 0 0 0 0 0 0 0 0 0 0 0 0 0 0 0 0 0 0 0 0 0 0 0 0 0 0 0 0 0 0 0 0 0 0 0 0 0 0 0 0 0 0 0 0 0 0 0 0 0 0 0 0 0 0 0 0 0 0 0 0 0 0 0 0 0 0 0 0 0 0 0 0 0 0 0 0 0 0 0 0 0 0 0 0 0 0 0 0 0 0 0 0 0 0 0 0 0 0 0 0 0 0 0 0 0 0 0 0 0 0 0 0 0 0 0 0 0 0 0 0 0 0 0 0 0 0 0 0 0 0 0 0 0 0 0 0 0 0 0 0 0 0 0 0 0 0 0 0 0 0 0 0 0 0 0 0 0 0 0 0 0 0 0 0 0 0 0 0 0 0 0 0 0 0 0 0 0 0 0 0 0 0 0 0 0 0 0 0 0 0 0 0 0 0 0 0 0 0 0 0 0 0 0 0 0 0 0 0 0 0 0 0 0 0 0 0 0 0 0 0 0 0 0 0 0 0 0 0 0 0 0 0 0 0 0 0 0 0 0 0 0 0 0 0 0 0 0 0 0 0 0 0 0 0 0 0 0 0 0 0 0 0 0 0 0 0 0 0 0 0 0 0 0 0 0 0 0 0 0 0 0 0 0 0 0 0 0 0 0 0 0 0 0 0 0 0 0 0 0 0 0 0 0 0 0 0 0 0 0 0 0 0 0 0 0 0 0 0 0 0 0 0 0 0 0 0 0 0 0 0 0 0 0 0 0 0 0 0 0 0 0 0 0 0 0 0 0 0 0 0 0 0 0 0 0 0 0 0 0 0 0 0 0 0 0 0 0 0 0 0 0 0 0 0 0 0 0 0 0 0 0 0 0 0 0 0 0 0 0 0 0 0 0 0 0 0 0 0 0 0 0 0 0 0 0 0 0 0 0 0 0 0 0 0 0 0 0 0 0 0 0 0 0 0 0 0 0 0 0 0 0 0 0 0 0 0 0 0 0 0 0 0 0 0 0 0 0 0 0 0 0 0 0 0 0 0 0 0 0 0 0 0 0 0 0 0 0 0 0 0 0 0 0 0 0 0 0 0 0 0 0 0 0 0 0 0 0 0 0 0 0 0 0 0 0 0 0 0 0 0 0 0 0 0 0 0 0 0 0 0 0 0 0 0 0 0 0 0 0 0 0 0 0 0 0 0 0 0 0.0
# curves: 847
