# Supplementary material for: Large-deviations of disease spreading dynamics with vaccination
Source: PLoS One. 2023 Jul 10;18(7):e0287932. doi: 10.1371/journal.pone.0287932 (PMC10332629; doi:10.1371/journal.pone.0287932)
Supplement: S1 Data — (GZ) [file pone.0287932.s002.gz › DATA/fig11/non-adaptive/non-adaptiveI640.dat]

#v0.2.1
# sir_printer -f v0.5.6_EN_LDH2_N3200r0.14t0.4v530Gsw0.1GS56229289SS2641070221_NI1_1-end_0_x3._0_i.curves.gz -e 640
# "/run/media/zapp2389/CompPhys/Yannick/Doktorarbeit/sirv/5_patient_zeros/ld/lambda0.4/N3200_other_doses/hd2/530_resample/entropic_3"
# curves: 930
5 5 5 5 5 5 5 5 5 5 5 5 5 5 5 5 5 5 5 5 5 5 5 5 5 5 5 5 5 5 5 5 5 5 5 5 5 5 5 5 5 5 5 5 5 5 5 5 5 5 5 5 5 5 5 5 5 5 5 5 5 5 5 5 5 5 5 5 5 5 5 5 5 5 5 5 5 5 5 5 5 5 5 5 5 5 5 5 5 5 5 5 5 5 5 5 5 5 5 5 5 5 5 5 5 5 5 5 5 5 5 5 5 5 5 5 5 5 5 5 5 5 5 5 5 5 5 5 5 5 5 5 5 5 5 5 5 5 5 5 5 5 5 5 5 5 5 5 5 5 5 5 5 5 5 5 5 5 5 5 5 5 5 5 5 5 5 5 5 5 5 5 5 5 5 5 5 5 5 5 5 5 5 5 5 5 5 5 5 5 5 5 5 5 5 5 5 5 5 5 5 5 5 5 5 5 5 5 5 5 5 5 5 5 5 5 5 5 5 5 5 5 5 5 5 5 5 5 5 5 5 5 5 5 5 5 5 5 5 5 5 5 5 5 5 5 5 5 5 5 5 5 5 5 5 5 5 5 5 5 5 5 5 5 5 5 5 5 5 5 5 5 5 5 5 5 5 5 5 5 5 5 5 5 5 5 5 5 5 5 5 5 5 5 5 5 5 5 5 5 5 5 5 5 5 5 5 5 5 5 5 5 5 5 5 5 5 5 5 5 5 5 5 5 5 5 5 5 5 5 5 5 5 5 5 5 5 5 5 5 5 5 5 5 5 5 5 5 5 5 5 5 5 5 5 5 5 5 5 5 5 5 5 5 5 5 5 5 5 5 5 5 5 5 5 5 5 5 5 5 5 5 5 5 5 5 5 5 5 5 5 5 5 5 5 5 5 5 5 5 5 5 5 5 5 5 5 5 5 5 5 5 5 5 5 5 5 5 5 5 5 5 5 5 5 5 5 5 5 5 5 5 5 5 5 5 5 5 5 5 5 5 5 5 5 5 5 5 5 5 5 5 5 5 5 5 5 5 5 5 5 5 5 5 5 5 5 5 5 5 5 5 5 5 5 5 5 5 5 5 5 5 5 5 5 5 5 5 5 5 5 5 5 5 5 5 5 5 5 5 5 5 5 5 5 5 5 5 5 5 5 5 5 5 5 5 5 5 5 5 5 5 5 5 5 5 5 5 5 5 5 5 5 5 5 5 5 5 5 5 5 5 5 5 5 5 5 5 5 5 5 5 5 5 5 5 5 5 5 5 5 5 5 5 5 5 5 5 5 5 5 5 5 5 5 5 5 5 5 5 5 5 5 5 5 5 5 5 5 5 5 5 5 5 5 5 5 5 5 5 5 5 5 5 5 5 5 5 5 5 5 5 5 5 5 5 5 5 5 5 5 5 5 5 5 5 5 5 5 5 5 5 5 5 5 5 5 5 5 5 5 5 5 5 5 5 5 5 5 5 5 5 5 5 5 5 5 5 5 5 5 5 5 5 5 5 5 5 5 5 5 5 5 5 5 5 5 5 5 5 5 5 5 5 5 5 5 5 5 5 5 5 5 5 5 5 5 5 5 5 5 5 5 5 5 5 5 5 5 5 5 5 5 5 5 5 5 5 5 5 5 5 5 5 5 5 5 5 5 5 5 5 5 5 5 5 5 5 5 5 5 5 5 5 5 5 5 5 5 5 5 5 5 5 5 5 5 5 5 5 5 5 5 5 5 5 5 5 5 5 5 5 5 5 5 5 5 5 5 5 5 5 5 5 5 5 5 5 5 5 5 5 5 5 5 5 5 5 5 5 5 5 5 5 5 5 5 5 5 5 5 5 5 5 5 5 5 5 5 5 5 5 5 5 5 5 5 5 5 5 5 5 5 5 5 5 5 5 5 5 5 5 5 5 5 5 5 5 5 5 5 5 5 5 5 5 5 5 5 5 5 5 5 5 5 5 5 5 5 5 5 5 5 5 5 5 5 5 5 5 5 5 5 5 5 5 5 5 5 5 5 5 5 5 5 5 5 5 5 5 5 5 5 5 5 5 5 5 5 5 5 5 5 5 5 5 5 5 5 5 5 5 5 5 5 5 5 5 5 5 5.0
12 10 12 9 7 9 8 15 13 12 9 10 13 9 9 10 12 14 13 13 13 12 10 11 12 11 9 14 14 11 8 12 11 11 12 11 6 13 9 9 13 10 9 11 9 9 12 12 10 12 13 11 12 13 7 9 13 13 11 13 10 13 11 13 8 13 11 11 12 12 10 14 11 11 9 8 14 14 12 13 12 12 11 7 11 13 10 12 11 11 10 13 10 10 11 11 11 9 14 9 13 15 9 9 12 12 13 10 10 15 9 8 10 10 10 10 10 7 13 11 15 15 11 11 11 8 10 10 13 13 10 7 13 14 8 13 13 12 13 12 9 8 8 10 13 14 15 10 10 11 13 11 12 15 12 10 8 6 7 12 12 13 10 13 10 11 13 10 12 8 12 9 15 13 10 11 6 12 15 11 9 8 10 12 9 8 13 9 8 11 12 9 13 8 13 15 13 10 13 8 8 11 11 10 11 11 10 8 9 12 14 9 12 12 13 11 11 11 13 10 11 13 11 11 13 13 10 15 8 13 10 12 11 10 10 13 12 10 14 7 12 10 9 9 11 13 11 13 11 11 16 11 12 10 16 9 10 14 13 9 8 17 12 14 11 14 5 15 14 11 13 11 13 12 13 10 11 12 9 11 12 14 13 14 8 9 11 11 10 9 15 10 7 11 7 12 11 14 9 14 10 9 9 14 14 10 15 13 10 10 7 9 10 10 12 13 9 10 12 15 9 11 8 11 13 14 11 9 10 12 11 10 9 6 8 13 8 13 12 13 10 12 13 10 8 13 14 12 14 13 10 11 9 12 12 9 9 8 8 11 14 9 12 6 9 9 10 11 12 11 9 14 11 9 11 16 9 10 10 9 12 12 11 14 10 10 9 14 15 14 9 10 12 10 11 9 13 8 14 11 12 11 13 11 10 11 10 11 12 11 12 10 8 8 9 14 9 14 11 9 8 13 16 9 10 10 10 10 13 14 7 11 13 17 10 11 6 9 10 11 11 9 10 13 11 11 14 8 12 11 9 9 10 12 13 12 9 13 6 11 13 14 8 9 9 13 14 10 12 12 10 11 9 8 9 12 13 10 7 13 10 14 10 15 11 7 12 9 10 13 8 13 9 12 14 12 8 11 9 11 9 16 13 16 13 14 8 14 12 17 9 16 11 11 11 14 15 9 8 11 10 7 14 11 12 7 13 13 13 12 16 11 8 13 8 12 13 9 10 9 12 11 9 12 10 12 9 12 8 12 10 9 12 11 12 12 9 12 10 14 9 13 12 12 10 10 6 10 6 9 9 10 10 10 9 8 13 11 11 8 12 13 10 8 11 14 15 11 11 11 12 13 11 12 11 9 11 11 11 11 11 7 12 11 10 16 10 12 13 12 13 11 10 10 10 13 9 11 10 12 11 11 14 11 14 8 11 13 12 12 14 12 13 9 11 11 10 13 16 16 7 12 9 10 12 13 9 14 15 13 12 7 14 14 8 14 13 12 13 14 7 12 11 13 11 11 12 11 10 11 12 12 11 13 9 10 15 8 14 12 12 10 8 9 13 9 11 13 10 10 9 11 14 13 13 11 12 9 13 11 14 12 12 11 13 10 12 12 16 10 12 6 10 10 10 12 17 8 11 11 9 14 10 12 10 10 9 12 10 9 10 13 12 8 11 14 14 6 12 11 16 10 10 11 13 8 14 10 12 11 14 11 12 7 11 11 10 13 15 10 8 12 15 15 10 9 9 9 9 10 8 18 11 9 13 15 11 10 10 11 11 9 13 9 9 12 10 8 10 12 12 12 10 12 8 6 11 11 11 14 11 12 13 13 8 11 9 14 10 11 9 10 15 12 8 11 8 7 7 10 15 9 11 9 10 10 9 13 10 14 13 11 10 15 9 7 12 12 11 12 12 13 16 14 8 11 8 9 12 14 12 14 6 9 9 7 13 10 10 11 8 10 9 10 12 9 10 12 13 11 11 11 13 10 11 8 10 15 13 8 11 9 12 10 12 11 16 9 10 11 11 12 12 11 9 10 15 8 13 12 10 13 11 12 12 12 15 9 16 17 11 11 11 13 13 8 8 8 10 6 9 16 10 12 12 10 11 12 11 6 11.067741935483872
16 13 14 18 13 17 13 23 19 16 14 12 18 16 15 17 18 15 18 21 19 14 18 16 22 20 14 18 22 17 16 18 19 18 18 18 7 16 14 13 21 20 14 21 19 16 18 24 19 18 21 18 19 19 12 15 18 21 17 21 16 21 21 25 17 17 16 13 17 23 12 18 19 14 21 17 27 21 19 16 16 17 22 13 19 20 19 18 15 21 20 18 16 11 19 14 15 18 21 14 24 29 15 15 17 25 20 17 20 16 21 14 16 18 18 17 20 15 22 18 21 23 18 15 20 10 13 15 18 24 20 10 21 28 19 20 23 19 18 17 17 14 14 13 21 17 16 13 12 17 17 16 21 27 22 16 18 13 14 19 17 17 12 25 16 21 20 20 18 14 22 15 20 21 17 15 10 17 23 14 17 14 16 21 13 11 21 16 13 21 22 17 22 16 23 19 18 19 22 15 9 12 17 13 15 12 19 9 15 19 18 13 19 17 20 17 19 18 23 15 22 21 21 19 20 20 17 23 13 16 16 19 19 19 18 18 18 16 22 11 19 17 16 15 13 21 18 20 15 12 21 15 17 13 26 21 18 21 21 16 13 27 18 22 14 23 11 25 24 16 17 16 21 24 19 19 17 21 11 20 16 20 20 21 11 24 19 22 16 13 23 18 15 18 13 19 20 22 15 17 19 16 16 23 23 14 25 19 16 20 7 17 19 13 20 25 14 18 21 21 12 14 12 20 22 25 19 17 17 20 15 17 19 11 11 23 13 17 20 22 12 21 21 18 15 21 26 20 19 20 20 22 11 18 18 15 15 14 14 16 20 12 18 15 15 11 14 21 17 15 15 21 16 11 19 20 15 13 17 14 19 17 15 20 14 20 15 21 21 21 16 16 21 19 21 13 21 15 21 16 18 22 25 17 17 15 14 17 20 18 21 14 17 12 14 22 15 21 14 17 13 19 24 14 17 12 16 16 13 26 11 15 21 28 16 17 11 13 20 17 18 17 20 17 21 16 17 14 21 19 16 18 16 17 17 17 16 19 9 16 23 26 15 22 15 19 18 20 14 15 21 19 16 17 14 22 23 17 17 18 17 21 11 25 20 15 21 14 11 22 17 17 16 15 21 19 17 21 12 18 16 21 19 20 20 23 11 20 20 24 16 22 18 17 19 16 20 15 19 17 21 10 18 16 20 14 17 21 18 24 20 17 13 20 11 19 28 15 20 14 23 13 17 19 17 18 10 18 15 17 16 13 18 17 21 18 14 21 16 19 13 19 19 22 11 15 8 15 9 13 16 16 20 16 12 14 27 23 18 17 19 18 15 16 15 19 18 18 17 20 21 20 16 21 21 16 14 19 20 17 20 14 19 21 17 23 18 19 23 15 25 16 19 15 13 19 13 15 18 22 17 15 17 15 20 13 21 15 19 15 26 21 23 13 15 18 13 19 21 23 11 17 10 15 20 20 16 16 19 20 20 11 18 24 17 21 21 18 20 20 16 23 21 18 18 18 18 12 17 21 17 19 14 21 12 16 25 15 23 24 20 15 21 14 16 13 24 21 16 21 16 20 25 22 22 22 21 16 20 19 22 20 13 20 18 16 17 20 25 13 18 14 21 19 16 14 24 14 14 12 18 23 18 19 13 20 11 19 14 16 18 15 16 12 21 21 22 11 21 15 23 17 14 14 19 15 19 15 13 18 22 18 18 11 16 14 17 20 17 12 13 21 18 24 20 14 18 13 14 13 15 27 18 16 22 23 22 13 18 18 15 18 20 19 13 18 18 13 21 16 19 19 19 19 14 10 16 14 15 20 19 23 21 21 12 18 13 21 17 21 15 18 26 21 10 18 14 21 13 14 20 18 16 13 17 14 18 26 16 27 19 19 13 23 20 14 20 21 22 15 18 17 22 22 15 22 18 10 14 27 20 21 10 15 16 11 27 19 13 19 12 14 17 14 16 20 18 20 17 16 17 13 20 16 25 14 16 27 20 15 19 12 21 17 19 19 22 16 13 16 10 25 25 19 16 12 25 14 15 23 12 20 14 21 19 22 22 18 22 26 16 14 20 22 23 16 13 16 16 10 13 29 13 20 18 15 19 23 19 10 17.697849462365594
23 19 20 23 18 20 16 35 21 20 22 15 26 22 19 29 30 24 22 28 27 16 28 20 28 24 21 25 31 20 24 23 25 24 29 24 13 26 18 23 28 23 22 29 25 16 25 35 31 23 33 25 26 23 15 25 26 32 19 29 23 37 23 38 24 20 18 17 24 30 15 25 27 20 24 28 38 24 21 19 27 23 30 19 29 26 26 29 20 26 26 23 24 17 28 19 20 24 26 18 31 35 19 24 25 34 29 23 21 22 25 18 25 20 25 22 24 19 27 20 21 30 29 21 28 16 19 26 24 37 26 13 29 31 21 32 32 23 23 24 29 16 18 22 28 25 21 20 14 22 26 21 28 34 24 20 25 21 18 27 20 19 11 29 18 32 26 29 24 22 30 21 24 31 26 22 19 18 32 19 24 22 24 27 13 16 25 20 13 22 28 20 30 20 29 27 23 22 26 26 14 19 22 24 21 17 22 14 19 26 25 15 22 25 28 23 26 19 25 18 27 27 24 23 32 30 23 32 18 17 25 29 27 23 18 23 28 30 27 16 22 22 17 25 20 32 34 30 17 10 23 20 23 18 27 25 23 26 30 22 16 36 25 24 19 30 15 33 31 25 20 19 29 38 24 25 23 27 16 22 22 26 28 21 17 24 32 27 27 17 32 23 24 27 16 24 27 30 19 20 27 27 17 30 38 20 26 25 18 28 9 18 26 21 31 35 23 23 28 23 16 18 14 27 24 26 28 21 21 26 15 30 24 14 10 29 13 21 26 27 20 27 29 27 20 25 28 27 23 27 29 32 17 24 26 18 19 22 20 26 21 12 23 16 19 13 20 30 26 18 18 27 26 15 31 26 19 18 20 17 27 31 19 25 22 22 22 25 25 28 24 24 22 27 29 15 28 22 23 25 24 35 33 22 22 18 17 26 28 24 31 19 24 19 16 22 18 29 20 21 16 25 24 22 22 15 21 24 16 30 12 20 27 33 24 26 15 22 23 23 24 24 25 23 30 23 23 22 30 26 22 25 23 23 19 21 26 23 10 23 25 32 23 32 21 26 23 27 22 28 27 28 23 26 22 30 36 21 21 26 23 21 22 33 25 20 24 18 13 29 25 24 19 20 27 20 26 29 13 26 16 30 28 24 26 28 22 27 23 27 23 30 24 18 24 23 27 21 20 29 31 16 24 23 23 24 20 26 26 31 30 18 18 24 17 27 39 19 31 23 29 18 26 25 23 18 12 18 19 20 26 15 18 19 30 26 19 24 24 23 22 23 24 25 16 16 18 18 12 23 22 18 25 21 17 17 37 23 25 23 27 23 21 26 15 19 19 24 26 24 27 28 19 25 24 25 22 24 25 23 29 20 25 25 19 28 24 23 31 21 28 22 28 20 18 24 19 19 31 33 18 21 19 18 25 20 30 26 25 19 32 22 32 20 18 26 21 27 31 31 17 24 10 21 23 24 25 20 22 21 26 14 21 29 22 29 28 25 28 24 20 31 24 22 30 24 25 15 26 25 24 25 21 27 20 17 33 18 26 29 21 20 26 19 22 22 29 31 25 23 22 28 28 33 27 32 25 21 25 28 25 24 20 23 22 25 26 30 26 17 20 25 23 26 17 17 29 24 21 16 29 32 22 22 16 29 13 25 16 23 29 21 21 16 27 29 22 15 29 20 25 24 21 17 27 18 24 23 18 28 30 27 30 11 20 19 22 29 20 17 17 27 23 32 23 19 22 23 19 14 20 35 29 21 31 30 29 19 23 21 16 17 29 25 13 26 23 15 29 19 26 29 26 25 16 20 25 19 16 26 25 34 29 28 15 23 17 24 21 24 19 25 36 26 13 20 19 29 22 19 31 27 19 15 23 19 25 30 17 31 23 27 21 30 28 18 29 29 26 20 22 23 28 26 26 27 24 15 17 42 30 30 15 17 22 19 38 28 15 18 16 16 26 18 23 26 22 23 24 18 21 17 26 23 36 17 29 37 26 16 27 22 26 24 30 22 29 19 20 25 13 35 39 23 24 16 29 17 16 31 12 26 17 22 26 27 30 27 26 34 22 20 27 24 34 27 16 24 22 13 14 39 20 27 21 24 24 32 23 11 23.550537634408604
23 27 26 30 23 24 21 44 27 24 28 26 35 28 29 36 40 27 24 28 30 19 36 24 33 33 27 32 35 20 33 31 38 33 37 30 21 31 27 29 32 28 30 32 29 17 28 39 38 30 38 28 30 23 20 29 32 38 27 34 22 51 25 43 30 21 20 23 29 40 14 29 33 22 32 33 42 30 25 19 32 32 42 26 36 32 38 33 25 29 34 36 29 17 40 24 22 28 31 18 37 40 20 31 27 39 34 29 24 27 26 26 23 23 35 30 31 24 34 23 24 34 33 25 37 20 24 28 30 45 25 21 37 35 24 37 44 28 29 26 32 17 23 35 35 29 28 25 14 26 34 23 39 41 28 28 28 22 21 35 23 22 15 40 21 40 36 39 30 27 34 27 32 33 30 29 23 17 35 30 33 21 31 31 21 19 21 25 19 25 37 20 37 28 34 36 30 22 35 31 20 23 31 35 28 24 29 17 20 30 37 18 24 36 37 27 31 25 25 21 29 34 31 33 29 34 31 41 24 19 25 33 39 25 22 33 27 32 39 17 26 32 18 27 25 42 39 32 22 15 27 27 33 22 27 30 22 31 41 28 22 38 32 32 19 30 17 41 34 28 25 22 30 40 31 30 31 32 19 31 27 34 34 24 22 29 47 35 33 22 37 28 32 34 18 26 31 37 25 24 34 36 21 35 43 26 33 29 21 30 14 25 34 25 39 43 30 27 29 31 22 25 16 32 27 30 30 28 27 30 17 35 32 19 13 40 16 25 26 34 27 29 38 39 24 30 32 33 28 33 38 42 20 32 25 26 22 28 26 30 27 14 30 22 19 21 24 33 32 23 24 33 33 23 35 29 19 20 22 21 33 35 22 37 26 24 29 32 29 35 29 33 29 36 35 17 37 25 27 33 31 41 39 25 26 21 25 32 36 30 35 25 19 22 22 23 24 41 24 27 17 29 26 28 30 23 18 35 23 36 16 26 37 40 29 31 19 27 30 31 31 31 28 27 34 28 30 32 37 24 25 31 27 24 23 27 34 28 14 27 32 38 24 37 26 35 26 30 25 38 36 34 28 33 23 37 39 27 28 34 32 27 29 35 27 29 27 29 18 32 33 29 23 21 31 19 27 35 12 28 23 35 34 27 27 29 25 32 28 35 26 39 26 22 32 31 32 26 24 36 36 24 28 27 23 32 22 30 37 41 37 20 23 27 25 33 47 26 35 26 31 19 27 31 28 21 15 27 22 26 34 18 25 24 36 29 19 26 27 24 26 29 24 32 22 25 25 26 16 25 25 26 23 27 21 19 48 26 32 27 30 30 25 29 15 21 21 31 28 32 32 34 21 28 30 31 30 32 33 28 34 25 26 31 29 38 28 22 40 30 32 22 37 24 22 29 21 20 42 36 26 23 22 22 32 25 30 33 33 28 37 32 45 23 23 32 23 32 45 38 23 29 12 30 29 29 30 23 27 28 28 19 23 34 27 35 32 32 37 27 23 36 31 28 31 29 32 20 30 26 34 30 23 33 27 15 41 22 29 33 19 23 34 20 26 28 34 35 29 27 32 28 34 42 29 34 26 25 32 32 30 30 25 28 32 28 33 39 36 27 22 32 29 31 22 19 31 30 28 24 34 39 32 26 21 35 15 26 22 27 35 27 32 18 32 35 22 19 29 28 32 31 28 20 33 23 24 29 24 34 36 38 37 17 21 27 23 39 24 23 25 33 25 42 29 28 28 24 23 16 26 41 36 27 31 37 35 24 25 24 22 24 32 31 17 29 27 19 41 24 30 35 27 26 16 22 36 21 24 31 27 42 34 32 19 31 21 32 26 26 24 29 43 37 17 26 24 40 26 24 43 31 21 22 27 21 27 36 20 35 29 35 27 36 33 19 33 30 29 25 28 29 27 24 38 31 28 21 18 45 42 34 20 24 22 21 43 35 19 23 20 17 32 19 27 37 22 25 29 22 25 19 33 29 37 24 31 47 27 15 33 27 33 24 40 25 32 25 27 28 17 46 53 33 30 21 30 22 20 31 17 33 21 20 34 40 31 38 31 42 25 24 33 29 38 31 22 25 26 15 15 35 28 31 25 29 28 47 30 13 28.64731182795699
25 37 29 33 26 31 24 50 28 23 29 28 40 34 34 40 44 30 30 31 32 27 40 25 34 37 29 37 42 23 32 37 47 37 40 34 30 32 32 35 35 31 36 41 31 16 36 44 49 37 43 36 37 29 22 33 39 41 35 42 22 60 28 48 32 23 23 28 34 45 19 33 38 28 37 34 42 33 25 19 35 30 46 32 40 31 44 33 33 37 39 33 39 14 43 27 29 26 36 24 41 43 22 33 31 47 39 29 25 34 27 33 30 30 41 33 39 27 40 23 25 35 37 28 41 22 25 34 32 48 30 26 45 40 30 51 54 30 34 29 33 19 29 40 39 32 34 26 14 27 35 25 44 47 33 32 38 24 21 37 27 23 16 49 25 45 36 37 41 35 31 33 40 34 28 35 27 24 43 40 40 24 33 34 30 26 26 28 20 29 38 26 40 28 41 41 30 22 43 33 27 31 36 48 37 28 32 20 20 40 39 21 31 41 44 30 42 28 30 23 32 34 38 41 33 36 38 44 28 23 25 35 44 29 25 36 28 40 44 18 25 30 19 32 32 49 45 35 24 19 34 32 38 25 31 30 24 38 44 33 25 45 38 34 20 32 19 50 37 28 32 25 35 38 39 31 35 29 20 40 29 44 37 25 27 34 59 34 31 28 42 26 34 40 22 29 41 34 28 26 43 46 26 38 45 34 41 37 28 35 18 25 40 25 41 51 39 34 33 31 25 28 21 42 29 38 30 29 30 30 18 41 32 24 16 47 22 29 33 42 31 31 41 41 24 34 36 38 36 36 43 51 22 45 23 39 25 26 34 37 27 18 35 25 21 26 29 37 36 26 21 37 35 26 39 30 21 26 24 20 39 46 27 48 30 30 34 39 36 36 33 34 32 39 34 19 38 31 30 37 38 49 43 32 31 30 28 34 40 35 37 27 21 23 27 26 24 50 28 27 20 38 28 33 30 27 22 41 27 46 22 30 45 41 35 39 20 34 33 32 35 36 28 30 41 29 33 38 46 30 26 45 29 25 30 29 42 29 17 26 34 52 24 40 30 45 24 36 26 53 44 42 32 38 26 41 41 26 32 33 41 30 32 42 29 31 33 35 29 38 43 32 22 21 35 21 39 46 11 29 26 46 33 27 32 34 28 39 30 42 29 36 28 26 37 38 33 31 27 37 35 29 34 35 28 35 24 31 42 49 45 24 22 33 28 39 55 29 39 29 33 21 30 35 33 25 15 27 27 33 37 19 28 24 37 31 24 33 32 24 30 42 20 36 22 27 32 33 22 23 28 29 30 29 26 25 52 27 33 36 32 40 32 27 14 27 21 34 29 35 42 44 26 31 38 35 31 38 37 31 40 31 28 36 33 38 27 21 44 38 33 23 44 28 28 31 23 24 51 34 31 25 26 28 36 32 32 35 40 27 37 43 59 25 24 35 29 39 47 40 27 36 14 34 37 28 36 24 32 31 25 25 31 38 29 40 32 40 39 35 31 37 33 33 33 35 41 23 32 28 35 40 26 34 28 18 49 26 35 37 17 30 40 24 29 33 35 37 35 33 41 32 36 48 30 35 26 29 40 42 36 35 29 32 42 35 38 44 44 25 26 32 34 37 28 21 33 41 33 29 45 37 37 38 24 40 19 29 29 29 45 32 35 21 34 46 28 29 33 34 38 40 31 24 37 28 25 37 30 39 40 47 38 23 23 30 28 43 22 28 28 34 33 48 28 37 39 26 26 25 31 46 48 27 39 38 41 24 25 31 26 28 42 32 15 32 31 22 44 27 38 37 34 36 20 26 35 27 27 32 31 44 36 32 24 31 31 35 30 25 24 34 54 42 20 27 27 46 34 24 47 36 22 27 35 30 35 41 26 40 32 38 30 38 43 26 32 41 33 29 31 31 29 26 44 34 32 23 27 49 56 42 21 25 24 23 46 37 22 25 22 22 35 26 27 42 26 32 35 28 29 22 40 31 45 26 40 54 35 19 36 36 36 30 42 27 35 30 29 32 25 50 67 38 34 26 30 26 26 31 19 36 23 23 34 45 39 41 36 43 32 25 38 36 43 44 28 34 39 18 18 40 27 33 28 36 32 57 31 13 32.81612903225806
26 39 30 35 30 32 29 47 34 26 32 29 46 38 37 46 43 32 32 35 36 31 39 28 36 34 40 44 44 26 36 39 56 43 43 38 35 37 42 42 33 38 38 47 35 18 42 49 53 37 47 41 43 33 20 35 41 41 39 40 26 66 32 53 39 24 25 31 40 46 25 36 46 28 46 38 42 34 27 15 39 35 47 33 44 35 52 34 35 39 44 34 39 15 44 36 29 28 39 24 47 43 24 37 37 51 39 28 29 36 32 37 34 34 48 33 43 25 43 25 28 39 39 29 48 31 28 42 34 52 35 32 50 46 39 63 69 35 39 34 39 19 35 43 47 39 38 31 14 28 38 27 49 50 36 32 45 28 22 44 29 27 27 57 31 54 39 36 47 38 30 36 44 36 31 37 27 32 50 53 45 38 39 42 36 26 28 29 24 32 50 29 43 32 46 39 34 32 55 36 29 38 34 53 42 28 34 20 23 48 40 24 30 45 45 35 43 33 35 25 38 39 47 46 36 48 40 44 33 27 29 41 47 38 27 40 35 50 50 18 27 32 28 35 38 51 44 36 32 21 37 38 44 33 34 31 26 41 50 35 29 50 43 39 22 37 21 59 41 32 44 22 42 40 45 33 36 28 25 52 36 44 48 25 32 35 63 40 32 33 46 24 36 43 27 28 41 36 32 27 47 53 28 39 50 43 47 34 32 31 23 26 47 30 46 63 42 35 34 35 35 38 28 50 39 44 30 32 34 30 23 42 38 28 19 49 27 33 36 44 34 31 42 48 28 31 36 39 43 35 43 58 26 49 25 48 28 26 41 38 36 19 40 25 25 31 33 42 36 27 20 40 42 25 39 33 19 30 30 21 43 55 34 56 35 34 34 43 47 36 34 39 40 43 33 24 40 36 34 38 40 51 53 32 35 32 35 34 46 37 38 28 22 28 30 24 26 52 29 28 21 42 33 41 33 37 24 48 30 51 26 32 54 47 36 40 21 39 31 32 38 36 29 36 48 30 37 42 48 36 30 47 35 31 35 35 41 35 23 21 44 57 27 42 34 47 23 37 24 56 48 44 37 39 29 43 48 27 39 38 46 34 37 45 34 30 39 36 34 42 49 34 24 24 38 24 42 50 11 32 32 45 34 31 33 38 29 39 38 44 34 35 30 28 46 42 38 32 30 41 39 34 38 38 29 40 24 30 46 56 53 29 23 40 33 39 63 36 49 36 37 21 36 43 35 31 20 33 24 41 41 22 29 27 41 36 30 41 39 25 32 50 24 41 24 30 39 34 25 27 27 40 34 26 27 24 57 31 37 34 34 39 31 28 21 31 26 33 32 39 43 43 28 30 40 43 39 36 35 37 49 34 33 39 44 41 35 23 49 38 35 20 47 31 29 35 21 31 50 35 31 30 31 29 43 44 31 44 40 26 42 53 68 30 29 37 30 40 51 38 35 39 17 36 40 29 39 27 35 33 27 30 35 39 30 43 36 43 42 38 34 41 38 32 37 36 46 24 33 30 41 50 27 38 32 23 48 27 38 42 19 37 38 23 28 42 35 38 35 35 40 39 39 54 35 38 32 36 45 54 44 35 34 33 49 40 47 49 47 30 26 42 37 44 33 21 39 43 38 30 51 45 38 40 24 46 25 32 33 35 49 32 35 22 39 55 36 32 33 36 42 45 31 27 41 33 29 46 39 49 45 54 41 26 26 30 32 50 24 32 29 31 42 51 29 39 46 33 24 24 31 48 49 27 45 42 39 29 28 35 30 34 51 35 19 44 34 25 45 29 44 39 40 39 26 29 35 32 35 31 37 51 45 33 32 36 39 39 38 33 27 39 62 41 20 31 33 48 39 24 54 39 29 33 41 35 36 40 31 44 35 40 33 39 45 26 37 44 37 26 38 37 29 31 47 41 35 20 31 54 58 50 23 27 29 25 50 45 25 25 28 23 40 30 31 45 32 38 41 32 36 26 47 35 51 28 40 60 37 24 46 46 38 37 44 31 35 34 35 34 29 58 88 44 37 29 32 24 30 30 25 37 26 28 31 49 48 47 41 49 31 30 42 39 49 47 35 42 47 20 23 39 29 38 31 41 38 58 32 16 36.49032258064516
25 49 38 34 27 27 36 44 34 28 36 29 52 47 45 49 50 33 33 35 39 31 40 28 38 38 42 46 45 33 41 42 59 51 45 39 47 38 48 49 35 46 40 58 42 19 52 49 55 39 54 39 44 37 25 37 45 45 40 41 31 69 34 53 43 28 26 34 42 48 22 37 41 31 52 46 40 35 30 16 38 38 50 33 42 35 54 31 38 42 46 32 42 18 46 40 27 34 40 32 51 49 24 39 41 57 48 31 34 38 34 41 34 34 53 35 39 27 41 28 25 38 41 31 45 32 30 49 41 60 35 37 58 51 44 68 74 38 39 35 45 21 44 46 41 41 44 33 21 27 42 30 47 56 40 41 43 23 26 46 33 29 29 57 33 58 37 42 57 43 31 31 49 40 31 42 31 31 49 68 47 44 42 48 44 28 33 30 27 38 52 34 43 35 49 38 32 40 61 40 35 41 29 61 46 32 33 23 27 49 48 21 29 46 47 39 49 39 40 28 42 47 42 53 39 48 46 42 40 29 30 42 51 38 34 41 39 56 54 22 30 33 29 38 44 58 46 42 36 22 44 48 48 32 35 34 28 43 50 37 33 51 47 40 25 35 23 68 44 36 48 24 48 43 50 31 38 27 28 52 34 47 48 29 34 45 69 41 35 40 51 21 38 47 32 29 48 42 31 29 54 63 33 36 53 45 48 32 36 32 26 33 54 29 49 66 48 41 37 34 42 36 29 55 39 50 33 29 38 33 25 47 43 32 24 49 26 31 34 41 32 28 47 51 30 31 38 41 48 39 41 62 23 49 26 56 35 25 48 37 33 19 47 31 35 36 36 45 40 31 23 43 45 29 47 36 22 33 33 23 43 57 37 59 41 40 32 42 59 35 42 44 49 57 39 32 39 39 42 43 44 53 60 38 40 32 40 36 51 39 39 33 23 29 40 23 29 58 32 27 20 42 35 44 38 44 23 56 33 59 35 30 59 45 42 42 22 46 35 33 41 41 37 44 50 35 44 46 49 37 29 55 38 33 35 44 39 37 26 21 44 62 28 43 40 46 27 39 26 58 58 47 38 41 27 48 57 32 42 48 43 37 40 49 42 32 46 46 31 48 57 36 27 27 48 24 49 48 14 32 38 47 37 36 45 41 29 41 44 48 36 36 33 29 57 51 31 35 31 45 43 40 43 38 26 45 27 36 49 59 58 30 26 43 37 38 69 36 54 37 41 25 43 44 35 35 22 38 31 39 41 26 28 31 45 38 33 49 41 31 36 51 30 48 26 35 45 35 33 27 31 49 37 23 30 32 59 32 44 33 37 40 37 25 25 36 27 38 35 39 51 47 29 33 44 46 42 38 32 41 49 37 34 45 45 40 36 27 47 37 41 20 52 34 33 38 23 34 50 37 31 34 35 32 45 47 38 51 39 28 40 68 71 30 33 37 32 43 58 42 45 43 24 43 39 33 48 32 43 35 25 33 38 47 32 44 39 49 50 40 42 43 39 35 49 42 46 27 39 30 39 59 27 42 37 25 52 29 45 43 20 46 39 25 28 36 42 40 33 37 37 44 43 59 37 38 32 44 45 62 45 41 38 37 54 40 52 55 48 36 26 52 40 49 41 22 41 49 41 37 54 47 44 44 26 48 31 31 33 39 57 39 36 25 44 62 39 35 39 39 39 47 35 32 45 37 34 50 52 54 45 56 42 30 33 35 32 55 28 34 33 32 46 60 29 45 46 40 29 29 32 46 56 34 41 44 36 34 31 40 35 38 57 37 27 51 43 27 46 33 47 37 44 45 29 29 39 38 43 35 44 64 49 36 40 38 37 40 42 33 31 43 70 42 23 41 38 55 44 30 54 40 32 42 48 37 36 47 31 50 39 39 38 43 43 27 36 43 41 29 47 38 31 36 46 47 40 19 36 57 61 54 21 30 28 22 51 48 26 29 35 23 46 32 33 47 32 41 41 36 40 32 57 46 54 33 40 68 42 33 57 59 40 38 53 35 34 36 36 32 26 60 90 49 41 33 38 31 32 35 31 41 29 30 33 54 53 54 44 52 37 37 50 41 53 56 31 45 52 20 27 40 39 46 35 44 41 56 35 16 39.69462365591398
25 52 39 36 31 31 44 47 36 33 41 31 53 59 46 54 46 29 36 39 40 34 45 33 37 42 47 49 50 37 39 43 63 51 50 43 56 45 47 51 40 46 45 65 43 21 51 54 67 42 58 42 52 36 26 35 46 47 47 43 32 75 40 54 49 30 23 32 46 49 18 46 42 34 64 52 44 38 33 19 43 37 55 32 44 36 60 29 43 43 43 33 47 21 50 43 28 34 41 30 58 45 26 43 44 62 51 32 33 34 35 41 36 34 61 36 39 29 42 30 28 38 43 30 43 36 32 56 43 65 35 46 64 48 46 76 71 42 44 43 52 23 46 39 47 40 48 39 27 28 50 31 55 58 45 47 54 24 27 51 31 32 28 63 39 62 38 50 58 48 32 30 54 44 33 42 37 28 51 81 47 44 39 54 45 26 39 33 27 45 52 34 43 37 52 38 25 44 61 43 38 40 27 55 42 39 30 29 30 46 46 21 33 51 48 39 54 43 40 34 51 45 45 60 37 49 52 48 39 28 31 48 59 44 35 44 44 63 49 21 32 36 31 42 54 54 46 44 38 21 50 48 51 33 39 36 27 43 56 40 39 56 55 41 24 33 24 76 50 39 52 29 52 50 51 33 39 27 28 57 34 50 54 26 39 47 72 47 39 42 57 20 43 51 33 29 55 47 33 30 46 66 40 37 65 48 57 33 38 35 29 39 56 37 52 71 49 51 39 35 44 36 31 59 41 52 36 28 43 38 26 49 47 34 27 52 29 31 35 41 33 32 50 57 36 36 46 49 54 41 39 62 26 50 27 65 36 30 50 45 36 22 51 35 38 41 41 42 41 32 27 45 53 28 53 37 23 35 40 23 47 59 36 63 39 41 33 48 68 36 48 46 48 67 46 35 40 41 45 40 53 68 67 40 43 33 45 34 48 41 46 38 22 35 43 26 32 57 37 26 19 39 36 52 46 49 24 60 41 64 39 33 57 48 52 44 21 55 34 38 43 42 36 48 57 38 48 47 53 44 32 56 41 45 36 55 41 44 27 23 42 69 35 46 45 50 32 42 28 62 70 49 44 47 26 51 57 34 40 47 47 38 39 51 49 30 50 49 36 48 62 35 23 30 58 24 53 56 15 33 38 50 40 40 57 46 32 35 54 55 42 39 38 34 57 61 38 38 36 52 43 46 45 42 26 47 29 36 47 55 58 31 28 44 36 40 69 35 61 42 40 25 45 45 39 36 20 43 38 37 44 26 32 31 48 39 37 57 46 35 40 53 34 48 25 36 48 43 37 32 35 50 38 26 36 31 68 32 57 32 42 40 42 26 30 43 29 38 39 41 60 51 34 36 50 53 40 44 38 43 45 39 40 48 44 38 42 25 49 35 42 18 55 42 30 44 27 33 56 41 29 35 39 32 48 54 44 54 36 28 50 77 76 31 34 42 32 45 74 48 48 48 22 44 45 41 52 33 42 46 24 37 40 46 37 50 45 57 54 37 44 39 42 30 47 48 46 29 46 34 38 65 27 46 39 26 56 33 50 45 24 55 37 26 31 41 46 41 29 46 34 52 44 56 40 38 31 45 42 71 48 44 38 40 54 38 53 60 45 39 27 66 44 58 40 23 41 56 40 48 64 51 46 51 23 49 31 36 33 38 62 47 41 25 47 64 37 38 43 48 39 51 31 35 44 34 33 48 56 62 48 56 40 34 43 38 35 53 27 37 37 32 56 72 32 50 55 44 31 31 38 49 64 35 40 42 38 36 37 43 36 44 63 42 30 52 44 32 44 40 41 44 47 47 29 32 41 44 43 33 50 69 55 42 49 43 38 41 48 34 33 44 79 42 28 44 43 57 51 30 56 45 35 51 54 42 46 50 36 54 40 37 42 51 41 27 39 44 40 32 54 34 32 41 48 53 43 15 41 64 65 59 20 28 32 26 50 49 25 37 40 24 53 36 32 47 32 51 40 40 41 31 61 51 60 33 41 75 45 33 60 63 46 42 55 42 34 44 34 37 25 64 98 50 39 31 37 33 39 36 32 42 35 33 37 61 62 61 47 62 44 39 55 46 57 60 30 43 53 24 29 42 48 45 38 50 45 58 37 17 42.553763440860219
28 55 42 43 32 31 52 53 38 33 38 32 63 69 48 58 46 28 39 45 44 40 50 37 36 46 55 51 49 34 42 45 70 57 55 44 64 45 59 48 42 42 47 68 48 27 56 53 74 46 62 41 59 38 30 41 44 57 46 47 34 83 40 64 51 35 25 38 48 45 17 52 41 34 68 54 45 38 34 20 50 39 56 27 46 32 63 29 50 43 46 38 46 22 55 48 25 39 41 37 57 50 28 41 49 60 57 38 34 30 34 45 40 36 65 33 40 29 42 34 33 42 39 31 43 38 37 60 41 72 37 47 68 49 45 90 77 47 41 49 50 22 49 38 46 45 55 44 36 29 56 38 54 55 38 52 63 25 30 61 31 36 28 66 47 54 44 47 62 58 34 27 59 52 33 45 41 29 50 85 45 46 41 62 50 26 49 35 23 48 53 40 48 41 56 41 26 42 73 38 45 36 26 61 44 43 32 30 33 48 46 19 32 49 47 40 57 44 40 34 53 53 49 63 36 52 59 50 50 34 34 49 65 50 38 36 42 62 56 22 33 36 31 42 59 48 44 42 37 25 56 50 51 37 42 37 32 42 59 40 48 55 61 35 26 33 26 83 63 42 56 35 50 46 55 36 44 30 30 60 34 53 59 26 42 55 77 47 43 46 63 22 49 55 42 30 57 50 35 33 48 64 45 38 63 53 65 35 41 34 36 39 56 41 52 81 56 56 37 31 50 33 37 59 41 48 37 32 46 48 24 54 47 38 28 49 31 31 35 44 33 34 48 61 41 34 46 52 56 41 40 65 31 56 28 70 39 31 49 48 33 25 53 38 43 43 42 42 45 32 28 53 56 28 53 39 28 37 38 26 49 62 32 72 47 38 32 49 74 41 51 46 51 71 45 39 39 40 48 41 52 74 70 40 45 30 45 32 48 42 52 41 22 39 45 25 33 58 43 28 20 42 35 56 54 60 25 63 47 66 44 32 64 51 49 46 21 66 37 42 45 47 38 51 61 40 51 47 53 45 32 59 52 50 39 55 39 51 25 23 42 71 45 47 43 57 34 45 34 65 76 50 47 53 25 58 60 35 39 56 49 42 45 57 49 32 52 57 36 52 62 34 23 30 70 28 57 58 14 36 42 48 41 37 56 54 29 38 56 62 45 35 42 35 67 61 39 43 36 55 40 54 47 43 26 50 31 36 50 56 69 30 30 51 33 39 72 38 70 51 47 31 44 48 45 36 26 47 38 41 47 29 28 35 50 36 44 61 46 35 41 63 33 42 24 34 49 45 39 29 38 51 42 23 35 31 70 35 68 35 45 41 39 30 31 52 31 40 38 44 58 52 40 39 51 53 35 48 38 48 42 46 43 50 48 37 35 28 52 34 43 19 56 46 34 42 34 35 64 42 31 38 36 35 48 65 45 62 38 28 53 87 74 32 36 47 33 50 81 54 46 57 25 51 50 45 66 36 46 46 19 38 42 46 37 53 49 59 55 45 47 45 40 34 45 49 46 31 43 40 36 67 25 48 45 30 53 35 58 54 23 58 37 23 37 40 50 45 30 49 34 54 43 53 42 40 31 43 43 73 53 48 39 47 58 38 53 64 43 47 27 72 50 63 44 22 39 66 42 49 66 60 48 54 22 45 28 34 33 43 70 50 35 25 48 69 40 36 44 56 41 46 34 43 44 38 28 45 59 71 55 62 40 35 52 41 34 56 35 39 39 31 57 78 31 50 54 46 29 37 35 55 71 39 42 46 43 36 40 46 43 48 67 45 40 56 53 33 47 50 42 42 50 50 30 38 42 48 43 34 48 74 56 43 54 42 40 41 53 38 33 48 87 46 29 44 48 56 51 30 66 45 41 48 59 46 53 49 38 59 37 37 47 53 40 28 46 45 39 32 53 35 32 38 48 56 45 14 46 68 70 63 26 34 38 29 50 52 24 34 42 25 57 38 37 45 35 47 43 51 41 31 61 60 60 39 46 73 46 37 59 61 50 41 59 47 36 49 36 40 26 66 99 50 41 40 40 37 38 32 36 41 36 37 37 63 60 63 50 63 49 39 63 44 58 60 27 41 56 23 32 40 56 45 42 58 51 56 40 15 44.903225806451619
27 61 42 44 32 35 55 51 40 32 42 32 62 76 47 61 43 30 37 51 43 48 51 39 38 46 58 51 54 31 40 49 79 61 54 44 67 43 73 55 43 45 44 82 53 34 55 50 67 54 57 46 63 37 29 44 40 57 49 54 33 84 46 74 52 40 26 38 47 46 18 55 41 34 71 63 45 41 38 17 50 42 61 32 50 31 66 29 53 44 46 39 51 23 54 54 21 43 41 34 62 52 29 36 58 63 55 36 33 32 37 46 48 33 65 34 44 32 51 38 30 43 40 29 40 40 34 62 44 73 36 46 73 46 49 94 79 51 45 56 41 21 48 35 49 42 63 48 41 28 62 46 54 50 41 60 58 26 34 63 30 41 29 66 47 53 38 50 66 62 35 28 58 49 37 52 45 28 49 91 46 42 42 65 54 29 49 35 20 49 55 38 47 44 62 47 27 44 80 38 48 40 31 64 50 44 35 36 36 49 46 20 37 51 43 48 60 43 39 32 46 51 50 62 38 48 65 52 54 39 32 54 75 49 38 35 47 66 61 18 42 38 40 49 68 48 40 46 39 24 59 58 53 38 45 38 33 41 59 40 48 56 74 34 26 32 28 84 74 42 57 41 54 47 54 36 47 33 30 58 34 53 55 32 40 61 78 50 42 46 64 20 53 56 42 30 60 57 38 32 55 62 54 42 63 48 72 36 45 40 33 40 58 46 59 82 62 57 39 32 49 34 42 59 40 56 39 34 53 48 25 55 45 40 29 48 33 28 39 43 38 37 45 61 45 29 43 55 55 44 40 66 28 62 28 76 44 32 51 46 29 26 51 37 55 42 38 43 49 33 30 55 58 29 58 39 25 41 42 28 47 64 31 85 47 37 30 53 75 41 57 48 52 70 50 43 40 37 52 46 52 85 64 39 48 30 45 29 49 41 55 46 24 41 48 29 37 61 41 31 25 41 34 67 56 65 33 65 50 75 55 35 63 51 47 47 21 71 38 43 43 52 40 51 63 40 50 45 57 45 32 65 57 61 41 57 42 48 25 22 48 76 53 56 47 56 33 42 36 66 81 47 45 60 25 63 59 35 39 64 54 39 43 61 48 39 52 58 37 52 67 39 22 32 75 28 56 61 16 37 36 48 40 40 64 58 31 34 61 66 48 32 40 43 76 60 36 42 31 54 46 53 45 53 25 55 37 32 53 58 66 35 26 56 30 42 77 41 79 58 56 35 45 50 46 38 29 51 40 51 51 33 31 37 58 35 41 59 50 30 49 64 30 45 27 35 52 42 45 31 43 58 44 26 37 33 71 37 72 40 45 46 40 25 32 50 31 42 34 46 57 51 42 38 56 55 33 52 38 53 44 47 46 51 46 38 36 29 53 34 48 23 56 48 36 42 34 34 67 40 32 37 37 36 49 66 48 66 43 30 55 90 76 27 37 52 32 53 85 57 47 68 22 52 56 51 71 41 49 52 17 34 48 48 37 58 60 60 59 44 52 46 40 39 52 53 50 32 47 39 39 66 25 52 43 32 57 37 62 57 27 59 45 22 40 36 50 40 35 53 38 64 44 55 41 42 31 45 37 75 52 46 38 52 67 37 60 66 40 47 24 73 51 66 38 22 42 69 38 49 68 69 49 57 21 45 27 30 36 48 62 65 35 33 49 75 40 33 43 64 41 50 33 40 42 38 29 42 56 70 57 67 43 39 63 43 39 58 35 47 39 34 64 83 28 53 59 50 34 41 39 50 66 36 43 56 44 40 38 47 44 46 71 45 50 62 54 36 45 52 46 41 56 55 31 44 46 53 41 37 46 72 58 46 55 42 41 39 61 36 34 52 88 51 28 49 54 57 54 33 66 42 43 54 66 44 56 53 46 68 37 41 50 52 40 27 46 46 45 30 52 39 35 41 49 59 44 15 48 69 74 62 29 36 45 31 52 53 26 32 41 24 60 42 36 40 38 47 49 51 38 34 63 64 63 47 52 79 48 42 59 65 47 40 56 52 37 53 39 49 27 73 97 50 42 41 43 38 35 29 35 43 36 38 43 59 63 69 52 61 50 43 72 52 61 60 29 48 55 26 40 41 61 44 42 61 56 58 41 19 46.77204301075269
24 70 47 49 36 34 59 54 39 34 45 30 57 75 46 69 45 32 43 53 45 54 58 44 41 45 53 46 55 41 36 47 74 60 54 50 73 43 79 57 49 47 45 81 56 39 57 50 69 50 55 50 61 40 33 45 40 54 48 51 36 82 49 83 55 43 29 41 51 45 25 48 40 33 71 66 48 43 47 19 45 41 64 33 52 32 65 28 51 47 45 38 50 20 61 56 23 44 39 38 65 59 29 36 61 66 55 36 39 32 47 46 54 33 72 33 39 33 56 41 33 38 38 30 38 38 31 61 42 80 38 44 73 44 48 99 76 54 43 60 37 20 48 37 47 42 67 50 39 26 63 44 51 54 43 63 57 25 40 73 29 42 30 76 54 55 34 51 69 57 32 32 57 48 41 51 43 27 48 92 41 44 45 68 57 30 54 34 18 55 54 38 46 49 64 50 31 49 88 33 46 49 33 65 55 44 36 32 37 53 45 22 42 52 44 51 59 43 41 29 49 53 50 62 40 47 68 49 53 42 34 57 73 52 36 36 52 73 57 20 41 40 46 52 71 47 41 47 44 29 57 64 50 40 42 39 40 45 63 40 50 59 81 40 21 31 30 87 83 40 65 39 57 56 56 35 42 35 31 58 34 52 57 35 37 61 74 49 41 54 66 23 57 59 39 31 65 66 34 29 62 64 60 46 67 47 70 36 43 39 33 40 55 48 60 83 69 63 41 35 58 32 44 60 40 65 39 36 55 57 23 61 49 40 29 52 38 26 47 48 42 39 44 62 53 32 40 64 55 46 38 69 29 67 25 78 45 34 54 46 29 25 58 37 61 36 37 46 51 39 34 57 59 30 58 36 28 45 47 30 47 57 32 90 47 39 31 60 82 48 65 50 53 63 54 47 38 32 59 50 57 81 73 43 48 33 43 29 52 43 56 48 27 41 58 29 37 63 41 28 28 45 34 62 55 62 31 62 52 74 55 34 64 51 45 49 26 78 42 48 43 56 44 58 68 39 54 45 56 43 33 66 58 64 44 59 45 50 28 19 43 76 55 53 50 63 33 42 40 67 91 46 45 64 25 65 64 31 42 65 51 36 45 62 51 35 55 58 36 57 73 37 20 29 82 30 56 66 15 39 33 47 35 41 59 64 35 37 61 69 60 33 43 48 75 63 31 46 34 53 55 57 44 53 21 56 35 30 55 65 66 37 23 58 29 41 72 51 87 67 56 40 50 46 52 40 31 54 44 57 52 37 32 39 55 30 42 56 52 26 53 72 33 41 30 35 55 45 45 32 49 60 52 28 39 39 74 37 67 41 52 49 41 26 32 51 31 47 36 50 56 57 46 40 58 53 37 54 37 61 48 52 49 57 52 40 39 34 57 39 48 28 60 48 37 48 35 35 66 41 36 39 33 46 54 65 45 68 45 28 55 87 85 30 39 54 32 57 91 57 50 73 23 58 59 48 78 48 51 57 19 33 48 46 35 63 58 64 61 52 55 50 45 45 51 55 54 35 45 43 42 57 29 55 44 35 65 39 69 57 26 56 45 23 39 41 49 42 35 51 43 64 46 59 40 47 37 46 38 73 57 45 42 52 71 39 69 64 37 43 20 73 54 72 43 21 49 63 35 47 78 73 45 60 26 53 32 31 34 50 62 75 32 33 57 72 41 32 46 66 41 48 39 40 44 38 27 43 60 65 61 73 42 38 66 46 37 54 39 48 38 33 63 90 24 59 57 55 38 50 35 53 70 36 44 55 46 38 40 51 47 47 75 43 47 58 58 39 49 49 55 48 61 59 31 47 49 57 41 35 46 74 58 45 55 41 46 40 61 35 32 49 95 51 29 59 58 56 49 30 68 35 44 54 74 48 57 53 49 72 38 41 56 56 48 26 45 52 43 26 55 33 42 48 52 66 47 17 48 70 71 62 32 37 44 38 59 53 28 32 43 22 56 48 29 41 40 47 54 54 42 34 58 66 70 49 50 75 49 46 53 69 47 43 62 62 40 53 34 52 30 69 93 54 37 37 42 36 33 24 37 52 39 46 40 59 58 68 50 56 56 45 76 54 67 52 28 51 57 28 42 47 68 44 43 71 48 57 39 17 48.318279569892478
24 78 50 50 29 34 63 53 42 35 50 29 63 80 44 76 47 32 42 55 48 57 64 48 43 42 52 44 56 41 40 52 77 63 59 53 74 46 78 61 55 51 39 77 58 41 57 52 72 45 57 47 62 37 35 45 44 48 50 48 43 78 52 91 51 44 35 44 51 45 24 47 41 36 71 72 53 43 49 20 46 46 68 37 57 30 66 31 55 54 43 34 48 21 62 63 22 47 38 36 65 63 28 34 63 80 51 42 44 31 52 45 58 33 69 32 42 35 54 41 33 37 43 32 38 43 32 63 42 76 38 45 73 40 52 97 78 59 38 57 38 22 52 41 46 38 72 49 38 24 64 39 60 57 45 59 57 24 46 68 30 50 30 81 62 53 34 60 73 56 28 35 65 51 39 56 46 26 51 104 37 46 44 69 63 32 51 34 19 62 55 36 51 54 64 53 26 48 93 33 48 57 34 68 65 45 39 37 38 54 46 25 41 51 45 52 60 40 33 34 50 53 53 62 44 49 66 48 50 49 29 60 81 53 42 39 51 77 57 17 37 42 43 49 77 51 44 49 53 27 57 61 49 45 37 43 42 45 67 38 51 63 82 41 16 35 34 90 85 41 68 42 56 54 60 30 39 39 27 52 35 54 62 32 42 57 76 52 42 49 61 24 62 55 41 34 62 77 38 32 60 70 56 48 72 42 72 36 47 41 36 43 59 50 63 79 71 68 41 34 62 36 42 63 40 78 40 43 51 56 26 63 47 40 31 56 43 22 45 50 42 42 37 61 60 33 35 65 50 48 40 66 28 69 23 74 50 34 58 48 35 20 61 40 67 40 40 50 48 42 34 53 58 30 56 37 27 47 52 36 50 56 31 86 46 42 32 57 84 60 70 54 53 64 59 58 41 30 62 61 59 86 74 43 46 37 41 31 58 41 55 49 31 45 61 34 32 70 42 30 34 46 32 75 58 63 31 71 51 82 56 34 64 49 48 42 25 82 52 51 49 60 44 65 75 38 56 47 55 39 35 67 57 72 48 57 52 53 29 20 49 71 57 54 51 68 36 42 43 67 95 48 48 64 25 69 61 27 45 71 44 39 43 67 57 37 56 54 34 60 73 36 24 29 89 33 49 74 16 43 27 44 34 39 58 68 39 44 70 69 64 30 40 50 75 59 33 43 36 51 54 61 47 49 23 51 35 29 56 69 66 42 20 58 28 40 77 57 92 68 57 42 58 51 54 48 31 58 47 59 53 39 34 42 58 28 40 58 51 22 56 70 33 40 30 36 51 48 48 39 47 63 51 29 43 42 79 40 73 41 54 53 44 21 33 59 29 52 36 49 59 58 45 42 60 55 37 52 37 63 53 60 49 62 56 40 39 37 59 35 48 30 66 49 38 49 37 42 71 42 38 39 34 51 53 70 46 65 46 28 52 86 87 33 38 60 32 55 96 57 50 76 19 57 60 50 88 45 52 62 20 30 53 46 40 59 56 61 66 59 54 49 43 46 50 60 54 40 48 41 45 57 34 55 45 34 67 44 77 62 25 54 46 24 42 43 52 43 36 56 42 63 48 62 42 52 43 45 39 69 59 50 44 54 80 46 69 65 39 42 21 73 53 72 43 23 51 66 37 46 84 78 48 65 28 68 33 34 38 53 61 82 33 33 61 74 44 30 49 68 40 54 37 34 41 37 28 42 68 60 57 75 43 41 75 45 46 51 40 45 43 31 61 99 24 66 63 59 41 57 37 61 78 33 45 54 45 36 42 53 47 46 80 46 48 63 56 37 50 52 61 58 62 60 35 55 52 59 40 39 47 81 60 42 62 42 46 41 62 34 32 50 97 57 28 60 58 57 48 32 69 33 52 50 75 48 67 55 58 77 45 40 57 59 51 31 51 54 43 27 57 28 46 48 56 74 51 18 49 71 76 64 38 40 47 41 63 55 28 28 42 25 54 52 28 43 45 49 53 51 44 33 59 73 66 42 47 72 43 52 54 75 45 53 64 65 42 54 33 58 31 68 101 52 31 45 40 37 37 22 42 60 41 47 40 58 55 65 48 57 62 51 70 59 71 55 29 49 55 23 42 41 67 45 43 74 48 53 41 17 49.81720430107527
25 81 54 49 30 39 66 60 41 36 58 29 58 85 55 84 48 32 44 58 55 54 69 51 39 45 56 47 58 44 44 54 78 60 69 56 76 51 75 68 66 57 35 76 57 42 63 53 74 50 53 45 69 41 37 48 38 52 54 51 43 69 53 96 52 41 43 48 50 48 26 47 42 35 70 72 57 43 55 20 45 46 66 44 60 32 75 29 63 52 42 40 49 22 70 60 25 50 36 40 67 64 27 39 67 90 45 40 50 31 51 50 62 32 63 33 45 36 51 44 30 39 49 32 39 45 34 64 44 78 39 45 71 37 54 106 76 60 45 60 37 22 54 40 51 39 70 40 41 23 64 37 60 58 44 54 56 21 44 60 30 52 30 88 55 55 38 60 76 51 30 41 60 52 37 59 49 30 57 103 40 48 45 70 60 31 54 37 16 67 58 36 52 50 61 60 26 47 86 36 49 58 40 75 68 46 37 42 37 50 50 26 44 59 44 53 61 42 30 34 56 53 60 69 39 50 72 52 48 52 29 60 89 46 42 39 53 82 66 14 38 41 46 54 77 53 43 51 52 29 59 64 53 50 37 50 45 43 66 41 49 61 81 45 17 33 35 85 97 45 64 45 55 58 64 29 41 35 29 49 40 49 60 32 50 60 85 57 39 55 65 22 65 52 42 36 63 78 40 33 63 72 54 53 73 44 72 37 54 46 38 47 68 48 61 80 71 64 35 34 64 32 38 72 38 81 42 44 51 62 30 65 50 37 32 54 37 24 51 50 45 42 37 62 64 31 35 73 53 53 35 58 26 72 26 83 53 39 63 49 39 21 61 42 75 39 36 46 49 45 34 57 59 27 58 36 26 50 53 40 57 52 34 94 39 43 33 65 92 65 75 55 57 62 60 68 42 29 60 67 61 79 72 42 48 36 45 34 60 43 55 49 27 49 70 33 30 71 44 35 36 45 27 79 58 58 30 74 57 74 52 36 64 54 45 45 21 81 56 48 51 66 42 69 81 45 59 47 59 40 35 75 63 75 49 57 61 59 32 20 49 73 61 49 50 67 29 42 46 71 101 48 47 58 23 70 60 25 46 68 43 38 46 69 61 41 56 56 35 67 74 36 26 30 92 31 50 76 17 37 26 45 27 38 61 62 40 42 75 66 61 31 41 53 77 61 35 46 39 48 56 51 53 48 22 51 36 29 54 64 69 44 22 58 27 43 75 66 80 68 62 44 60 51 56 55 37 56 57 57 53 40 34 48 68 26 43 61 53 18 58 73 37 44 33 37 49 43 50 43 44 62 60 25 47 45 85 43 74 44 50 48 45 20 38 62 29 50 35 53 60 58 39 43 59 56 42 52 34 70 50 67 55 63 60 43 40 34 57 35 55 31 73 51 40 54 46 47 68 40 39 35 35 54 54 77 48 72 53 27 55 85 88 36 41 59 32 55 103 52 59 74 22 53 63 49 88 49 55 63 19 28 55 43 40 60 58 62 69 59 60 45 44 50 51 55 51 41 51 40 47 64 33 57 45 37 65 45 82 65 24 47 39 26 45 44 48 48 36 52 41 61 52 61 38 52 46 43 35 66 60 50 46 54 88 44 68 60 43 40 21 73 58 73 47 24 51 66 37 46 86 81 40 60 26 65 33 35 32 59 68 83 39 25 62 76 49 32 46 73 42 52 39 38 43 40 30 40 72 57 54 82 38 41 70 53 48 46 46 46 40 38 63 100 24 75 66 72 41 55 38 64 90 33 46 53 43 43 42 56 49 49 83 47 50 73 62 43 53 51 59 58 63 59 38 59 49 60 38 47 48 84 62 43 61 51 46 43 64 33 31 50 104 62 35 60 62 63 54 35 74 30 68 47 78 47 67 50 60 80 44 40 62 63 56 32 50 51 42 27 59 28 45 49 62 75 50 17 46 80 75 70 45 47 56 41 62 56 30 28 49 27 59 55 25 51 44 50 54 52 41 42 63 79 66 44 49 75 46 49 56 79 51 56 62 63 44 52 40 64 30 64 91 62 30 51 43 38 41 22 44 66 43 48 39 60 55 71 49 55 68 52 68 60 69 60 28 48 57 23 43 40 66 44 38 81 49 55 44 19 51.155913978494627
26 86 48 44 32 39 63 64 42 35 68 27 55 83 57 88 42 35 48 64 59 57 69 56 43 45 58 45 64 47 49 59 88 58 73 57 83 51 80 71 75 62 33 73 61 44 66 54 75 52 52 43 76 38 35 45 40 48 64 47 39 72 55 88 59 44 44 46 49 47 32 49 45 32 70 77 58 39 53 21 42 45 71 45 60 33 78 33 69 55 49 41 54 24 73 59 27 50 36 37 69 63 26 40 70 91 43 45 51 32 54 52 62 28 66 33 41 33 48 43 29 39 50 32 42 45 34 64 49 84 41 44 77 39 61 109 79 60 47 66 38 24 59 43 56 44 69 39 44 21 64 35 63 60 41 54 63 22 45 62 27 48 29 82 53 55 41 63 82 54 30 46 66 55 43 54 50 34 59 95 39 50 49 70 59 31 55 35 18 71 63 34 55 54 60 68 28 45 92 33 53 54 37 79 78 54 30 46 40 53 53 30 43 59 50 52 66 44 32 38 59 56 65 75 46 45 70 45 47 56 26 57 88 45 47 42 48 75 62 15 42 38 56 59 83 57 44 49 51 29 53 69 51 51 37 51 44 47 65 46 44 64 78 47 18 34 37 88 105 44 65 45 53 59 63 31 45 31 32 48 45 49 60 35 48 61 85 64 43 59 65 26 62 49 37 35 56 83 44 33 59 76 53 57 77 49 71 36 54 46 38 46 67 45 60 78 69 62 37 34 69 34 41 71 36 80 44 47 50 63 34 73 51 32 37 59 33 26 47 54 49 39 37 70 68 28 36 63 51 58 37 57 28 80 29 96 50 39 66 55 43 25 59 43 76 43 44 40 50 41 31 55 58 30 58 36 24 50 55 41 57 52 36 99 45 44 31 70 94 59 72 61 60 69 58 71 39 34 56 67 65 77 73 43 51 33 45 36 59 49 61 49 29 47 76 38 33 77 45 34 38 46 25 77 56 60 27 77 54 80 48 38 61 54 37 46 21 82 57 45 56 73 47 62 88 46 60 47 58 37 37 73 61 74 53 52 72 61 36 20 45 76 63 48 56 72 28 45 44 79 113 41 51 63 21 63 67 28 47 64 44 38 44 72 62 46 59 55 35 75 76 40 25 35 102 31 50 80 18 34 23 42 27 41 64 63 40 40 81 62 66 32 41 55 76 65 40 51 42 39 58 53 54 49 22 51 38 34 49 64 71 42 22 58 28 40 75 72 67 68 73 45 65 49 57 58 41 63 62 55 57 38 36 60 63 24 42 62 55 19 60 79 33 42 38 43 53 49 53 49 43 58 65 23 51 44 80 44 71 44 53 43 35 19 36 64 33 48 35 60 54 60 39 47 61 57 44 52 32 74 52 73 55 65 60 45 38 26 63 33 56 31 74 57 34 60 46 56 80 43 41 43 36 53 57 77 41 75 49 29 64 83 85 36 44 57 29 48 105 50 57 74 21 59 65 49 90 49 59 66 20 29 55 43 40 61 62 58 68 65 57 51 47 50 47 50 53 44 51 39 47 60 38 57 51 38 73 46 82 70 24 42 43 26 43 43 38 54 38 52 41 65 55 62 40 56 43 44 31 67 55 50 50 50 97 40 77 60 46 46 21 72 65 72 49 20 52 54 38 46 89 86 34 64 26 71 35 33 29 61 68 86 38 28 60 75 50 36 47 79 42 61 40 35 48 43 32 41 72 62 57 86 33 46 73 56 52 46 55 46 39 35 62 107 24 79 65 79 36 54 39 64 98 35 47 47 44 47 45 59 44 50 77 45 57 69 68 44 55 47 62 54 67 64 36 63 51 68 28 50 43 84 60 46 61 54 49 44 68 37 33 48 105 58 35 59 68 65 55 30 77 27 78 43 80 45 66 57 62 86 48 46 64 59 58 36 55 51 47 29 54 28 46 41 66 78 44 18 43 82 75 75 48 46 64 40 67 54 30 22 52 29 66 62 28 49 46 55 55 58 49 47 69 74 69 44 49 83 50 43 51 81 57 57 60 61 46 53 42 64 31 63 95 63 29 47 41 40 39 25 51 79 42 48 43 59 56 75 59 53 73 50 76 56 79 59 33 50 57 23 48 37 62 44 38 85 48 56 46 21 52.30430107526882
27 84 52 34 35 37 65 66 45 38 68 26 53 73 62 89 45 31 46 62 52 55 70 56 44 46 59 46 70 54 47 60 85 58 81 54 86 59 74 70 84 56 31 74 57 47 66 52 67 50 54 42 80 41 37 44 37 40 72 50 46 73 58 81 64 45 48 44 50 47 38 50 44 34 71 78 58 40 50 18 41 44 76 40 69 35 86 33 73 53 51 42 52 29 76 57 31 51 37 36 72 66 25 40 76 89 51 44 52 29 60 50 62 30 70 32 39 32 57 49 28 38 54 33 42 49 34 73 51 77 45 46 77 41 62 107 76 57 48 70 41 27 56 39 54 39 70 40 36 21 67 37 61 61 44 55 61 26 49 54 28 42 33 83 56 57 44 66 76 53 29 47 74 57 44 65 51 36 52 94 39 51 48 69 55 30 61 35 19 74 60 36 60 63 61 65 32 49 96 34 52 55 39 79 78 62 27 46 42 53 55 32 45 63 49 57 74 42 34 35 66 62 64 78 48 45 68 44 48 53 25 62 84 49 48 39 49 77 63 19 44 40 57 65 75 57 43 49 55 24 52 69 50 54 37 53 45 55 58 47 44 71 81 52 21 36 39 82 108 46 63 48 49 64 63 32 43 32 34 43 46 50 61 35 45 65 87 64 47 60 71 27 62 46 33 36 54 93 44 35 60 76 55 62 79 50 72 32 58 43 42 51 67 47 61 71 68 67 38 34 72 34 42 71 36 85 43 49 46 61 30 71 54 31 34 58 31 24 45 53 46 43 36 74 74 27 34 65 53 58 36 58 26 82 31 104 47 37 68 60 47 25 56 46 68 42 46 42 46 41 30 56 62 31 61 39 23 54 62 43 60 53 38 99 35 41 29 70 99 60 73 60 64 65 57 71 39 39 51 68 63 80 77 44 48 34 48 35 57 56 69 53 31 42 68 42 33 85 46 33 36 46 26 82 62 63 25 73 57 85 51 45 65 57 39 45 21 84 56 50 61 75 46 60 94 49 63 45 54 33 39 69 61 80 58 53 76 60 35 20 50 77 58 49 61 84 29 45 39 84 111 43 57 65 24 57 67 30 47 63 41 38 44 73 62 49 55 53 39 79 68 37 27 35 106 29 48 74 16 38 20 44 28 41 62 61 38 39 79 64 72 35 37 62 78 67 43 49 44 37 62 55 57 50 22 49 37 37 51 60 72 48 25 57 28 46 72 68 66 66 77 47 67 52 57 55 42 60 61 50 64 40 34 59 63 23 46 62 51 20 62 75 34 41 45 40 56 49 53 51 45 53 69 20 52 45 86 43 71 39 49 49 32 20 34 70 32 46 33 64 57 59 40 52 58 64 45 49 30 71 47 83 53 68 53 43 43 29 66 37 59 34 75 56 31 62 47 65 78 42 44 46 33 54 60 78 36 75 52 36 65 83 80 37 47 60 31 44 97 52 59 75 19 58 53 52 93 49 63 63 20 26 63 37 40 58 56 56 77 71 54 54 50 47 46 48 51 50 50 36 50 63 42 51 48 38 78 50 77 74 25 46 46 28 44 49 38 56 33 55 44 72 59 66 39 55 41 45 31 72 56 50 47 51 113 45 88 67 49 51 21 68 65 66 49 23 52 50 41 49 88 84 35 65 28 76 41 35 28 61 73 95 42 30 55 72 44 43 54 78 44 64 43 40 49 49 37 41 76 62 51 93 31 52 76 55 51 40 56 46 40 40 62 110 24 76 68 71 34 57 40 59 102 36 47 50 43 48 48 64 39 49 79 49 57 71 76 45 56 55 60 54 67 66 41 67 49 67 27 50 48 81 58 46 67 59 45 40 66 41 31 49 106 61 40 60 70 64 57 31 83 22 80 38 75 48 64 58 61 82 52 41 68 54 55 40 55 54 44 29 54 27 45 42 64 70 47 21 49 81 78 73 52 54 68 39 66 52 28 19 54 33 66 68 23 49 50 65 53 58 54 55 73 78 68 45 48 87 49 45 54 83 68 58 59 65 44 53 43 60 25 73 100 67 31 48 39 44 43 27 55 80 44 55 41 54 60 76 58 58 75 50 76 59 75 58 33 58 58 23 49 40 60 50 33 86 50 57 50 21 53.14408602150537
23 89 52 32 31 39 67 63 46 39 62 26 50 66 62 93 45 34 47 69 54 60 71 64 44 43 57 44 74 50 53 60 86 59 77 50 84 64 79 70 90 56 28 75 59 48 62 54 76 51 52 43 76 46 34 39 32 39 80 51 48 68 66 81 70 47 52 45 50 50 36 49 51 34 79 73 55 41 52 18 46 41 78 42 71 33 89 31 72 55 48 43 56 29 74 55 33 52 41 38 72 64 24 43 81 93 54 46 57 29 65 50 64 29 74 31 36 32 58 50 24 43 52 34 40 47 30 69 49 86 50 51 73 43 65 105 72 60 52 71 41 28 61 39 49 42 72 40 42 26 67 39 58 62 46 51 59 26 49 61 32 43 31 78 60 56 48 68 72 48 31 48 76 60 40 69 46 36 51 94 36 50 46 65 58 28 62 32 23 82 57 35 63 71 69 68 29 52 87 38 59 56 39 81 80 64 25 44 41 48 51 31 47 66 43 63 79 39 36 33 66 61 59 86 49 48 65 42 48 55 25 62 82 52 52 41 55 79 65 21 41 40 58 71 76 52 45 52 51 23 52 70 58 55 36 56 48 57 63 42 40 76 82 55 18 34 43 81 109 47 63 47 48 68 60 33 45 32 37 42 47 56 60 41 40 68 96 66 55 64 71 25 61 51 30 37 55 92 42 39 62 76 58 67 84 51 66 36 59 38 43 53 69 46 66 72 66 70 40 35 69 31 45 80 30 90 46 48 50 59 30 70 55 30 30 60 32 24 47 52 47 45 39 78 78 25 38 59 55 61 42 51 29 80 32 106 41 36 76 52 52 22 52 48 68 40 48 41 49 41 29 58 67 38 63 44 25 49 69 43 62 55 37 109 34 39 32 67 101 64 73 58 63 61 53 69 42 37 47 67 65 82 76 38 40 39 54 39 59 59 69 56 27 42 72 47 31 86 48 35 34 46 28 90 60 68 24 77 58 91 48 46 65 60 42 42 22 96 56 48 67 86 42 60 93 51 65 45 63 30 38 73 60 78 61 53 85 67 32 21 49 81 60 47 64 81 24 50 37 82 105 43 52 64 25 57 64 35 41 54 44 36 46 77 63 50 49 57 39 83 72 42 26 33 104 25 47 80 18 41 20 46 29 44 57 63 41 35 74 64 76 28 36 64 74 69 44 54 39 39 63 54 58 55 21 44 32 38 52 51 68 45 23 50 27 39 74 68 68 70 82 50 68 49 55 57 49 61 60 48 72 47 32 62 62 21 46 67 51 19 59 78 32 41 45 38 49 52 52 57 47 53 68 22 56 48 83 45 72 48 50 45 26 22 35 67 36 40 35 70 60 61 35 51 55 65 48 50 27 75 45 93 54 78 58 39 42 27 68 38 57 34 67 52 33 70 48 66 75 37 47 52 32 50 55 69 30 76 50 38 69 89 81 38 51 66 34 40 90 47 61 80 19 56 47 57 93 46 63 68 19 24 72 37 44 59 57 57 77 75 50 52 53 47 45 46 46 48 53 33 52 57 49 48 47 43 80 47 75 75 25 48 47 29 47 49 42 55 36 54 46 70 62 74 39 51 42 46 28 77 55 51 45 46 120 42 94 72 49 54 23 60 67 63 46 26 55 48 42 50 93 85 37 65 28 75 41 34 29 60 74 100 40 32 51 61 38 52 54 85 42 74 41 44 49 44 43 40 69 64 52 93 28 59 70 51 55 41 56 44 48 46 66 112 18 75 70 72 30 56 44 60 96 34 51 45 42 47 52 72 37 49 76 56 57 74 82 51 50 55 56 52 71 69 42 67 43 71 28 57 45 84 58 50 71 56 47 44 71 37 31 54 109 62 43 60 66 58 59 33 75 24 86 39 78 47 63 54 71 81 51 40 76 54 52 47 58 54 41 31 52 26 45 42 68 66 46 21 54 85 87 70 57 51 70 44 67 48 28 20 51 33 61 77 24 46 56 70 56 64 55 59 66 77 72 48 49 100 47 41 58 89 73 62 57 61 48 59 44 60 23 77 103 72 26 50 36 45 43 28 54 78 44 52 38 58 50 74 64 53 69 53 73 54 76 57 27 54 56 23 49 42 53 52 27 91 50 60 60 18 53.75376344086021
22 92 54 32 32 40 70 67 49 42 60 25 51 66 59 97 45 32 48 66 57 62 67 64 44 45 61 46 78 53 50 58 89 59 81 62 76 63 75 73 91 56 29 81 64 47 60 56 75 58 47 44 74 48 32 37 31 35 77 57 53 68 63 81 73 49 53 48 44 51 39 49 56 33 86 66 59 39 47 17 45 39 89 43 68 34 91 39 78 55 50 38 58 33 71 53 35 58 40 40 75 64 24 43 79 93 54 46 61 28 68 51 68 28 75 34 38 31 54 54 25 43 50 33 45 46 34 70 46 79 63 53 78 44 66 104 73 57 56 72 39 29 65 38 52 37 72 38 42 27 65 36 59 67 43 53 61 28 53 65 32 39 26 83 60 63 47 66 70 53 32 45 74 66 41 74 46 31 51 95 39 56 45 62 56 31 62 28 24 81 52 31 69 75 71 72 27 54 91 42 56 60 40 86 79 63 27 48 42 47 54 32 46 66 43 63 75 39 38 31 66 64 61 86 52 50 63 41 49 56 27 59 83 48 58 40 55 79 68 17 41 47 66 73 76 50 46 51 53 25 54 70 58 54 38 57 52 63 66 39 45 74 83 55 18 40 43 83 115 52 65 46 46 75 61 31 44 36 39 38 42 49 60 36 41 66 104 64 58 64 71 26 61 53 32 37 51 96 34 35 55 75 59 67 90 46 66 34 61 37 47 52 66 50 70 72 68 67 43 35 69 31 43 79 29 93 43 49 57 64 27 71 62 30 29 59 38 22 49 47 43 42 41 81 78 25 39 59 54 65 44 52 29 78 33 106 41 37 77 52 47 21 55 45 68 43 52 43 50 39 24 62 74 38 66 43 28 50 80 47 54 56 36 110 30 38 39 61 103 66 73 59 63 65 52 67 48 37 51 64 60 79 81 38 42 43 57 38 52 62 77 54 27 49 65 48 31 90 51 36 31 48 31 88 60 64 24 75 59 94 49 39 60 56 44 42 22 97 60 49 72 83 43 63 98 48 70 46 64 29 44 83 60 84 63 51 85 67 32 20 47 81 63 47 63 85 26 49 37 84 101 44 52 60 29 57 71 37 40 55 51 36 45 73 62 55 47 56 36 90 63 45 24 34 100 21 38 79 19 46 24 45 29 46 54 65 44 42 77 65 81 30 37 70 74 71 46 57 41 34 66 48 57 63 21 46 30 41 53 55 68 47 25 44 28 32 76 70 62 67 89 51 64 48 55 52 52 63 58 45 78 51 30 65 64 19 48 61 55 21 65 80 30 35 45 41 51 59 52 61 46 55 72 24 54 50 90 47 79 49 43 45 31 18 34 63 35 37 41 68 57 55 29 47 52 66 49 50 25 79 48 88 50 82 62 41 41 28 65 41 52 31 57 47 33 77 51 68 73 37 49 54 31 49 56 72 32 77 54 38 66 98 73 36 49 66 38 40 86 46 66 82 19 63 44 55 96 50 64 70 19 27 70 34 50 58 55 55 82 76 50 48 54 44 45 47 43 49 51 31 54 65 53 49 45 44 74 48 77 73 24 43 43 28 48 55 45 55 34 46 45 70 61 75 42 52 41 46 29 75 60 53 42 46 125 43 106 74 52 50 28 59 66 71 43 26 53 49 45 46 96 84 41 63 32 76 43 33 30 53 78 102 41 39 48 61 35 52 53 77 45 78 40 49 51 41 41 39 62 69 58 85 28 65 71 55 56 33 52 48 53 44 65 110 17 73 71 73 30 54 41 58 99 35 44 43 44 48 55 85 37 50 70 59 55 62 87 47 52 54 57 46 76 66 40 68 49 73 29 62 42 83 58 50 78 54 47 45 74 39 31 52 110 59 41 58 60 57 61 33 68 23 86 37 87 39 63 53 83 86 50 43 76 50 52 50 59 58 44 35 51 28 42 38 70 70 50 21 53 88 95 68 55 56 64 44 66 45 29 25 49 33 59 73 24 45 64 72 51 65 59 58 68 77 71 49 43 103 44 39 57 92 78 65 54 66 56 64 49 66 24 81 109 68 29 53 31 47 46 33 59 77 46 57 38 61 53 82 66 51 70 46 75 53 74 57 26 57 53 24 48 45 52 56 24 94 52 64 58 20 54.31612903225806
24 101 53 26 27 43 74 68 45 41 62 27 50 61 64 98 41 35 44 66 48 65 65 69 42 39 58 46 83 53 52 63 98 67 80 64 77 66 80 78 95 62 32 83 66 55 62 57 80 64 49 47 71 45 29 33 31 34 77 54 49 65 69 87 71 45 60 50 40 57 44 48 59 35 91 71 61 38 50 16 42 39 91 43 71 35 93 41 79 55 45 40 57 37 72 53 40 58 39 46 75 63 23 43 84 99 54 45 60 34 71 50 61 29 71 38 40 30 56 46 24 46 55 36 49 46 33 68 46 69 65 50 80 45 69 104 71 54 54 70 40 24 67 34 60 43 80 42 39 27 63 37 58 66 44 59 64 30 57 75 31 38 30 91 57 67 47 72 67 57 29 45 77 63 45 75 45 34 45 93 36 60 44 56 52 33 64 27 28 80 58 32 69 78 69 79 27 46 90 40 60 55 40 89 81 58 26 52 37 45 54 32 50 70 50 67 76 31 42 32 63 60 59 92 55 50 60 46 48 60 26 59 80 47 58 40 59 78 69 17 40 53 68 78 76 54 49 55 58 24 59 72 60 56 37 59 51 63 70 40 48 78 91 54 18 42 49 80 123 58 62 43 50 79 65 33 49 36 39 36 42 52 61 42 42 70 103 67 62 67 70 26 58 53 37 39 48 90 38 38 55 73 58 62 85 44 62 36 68 39 41 52 69 55 69 74 72 65 43 34 70 28 47 78 29 90 38 50 60 61 23 70 63 27 30 51 36 23 51 47 44 44 38 84 77 22 44 60 61 64 47 49 28 77 35 105 41 39 84 52 46 18 57 49 70 47 56 42 56 41 21 65 77 38 69 49 23 51 85 47 55 59 40 110 32 38 35 58 97 59 81 54 66 67 57 62 49 39 52 62 58 75 75 46 40 45 59 37 47 56 74 52 31 53 73 48 31 96 45 36 35 50 29 90 59 67 21 72 58 98 47 43 51 60 42 46 23 90 63 49 70 84 48 58 93 47 69 51 65 24 40 85 61 83 69 53 89 74 29 25 45 86 63 52 66 71 26 50 34 78 98 48 55 62 26 50 78 33 41 53 53 40 46 67 63 55 50 60 41 93 61 48 21 35 100 21 37 81 21 52 27 48 30 43 53 71 42 47 68 71 74 29 37 74 71 70 45 57 49 32 69 44 61 60 22 53 31 44 49 50 65 49 23 49 28 32 82 67 65 66 91 53 53 49 51 55 53 68 60 45 75 54 24 69 66 17 48 64 59 20 64 80 28 37 50 42 49 61 50 63 52 49 72 25 55 56 90 44 80 48 43 45 36 19 35 64 34 36 42 74 64 52 31 46 48 60 49 50 22 78 49 94 48 88 67 39 47 34 65 36 42 31 52 53 32 80 52 65 71 38 48 55 32 48 46 73 31 75 52 43 64 96 75 38 52 66 40 37 81 44 71 84 19 63 45 57 88 57 63 70 17 28 67 28 53 54 66 60 82 78 41 49 55 47 44 44 41 50 50 31 58 59 52 55 47 42 72 46 79 68 23 43 44 27 50 58 51 57 30 49 44 70 67 71 48 56 46 49 31 77 64 56 36 44 126 48 103 77 53 49 27 54 70 77 42 27 54 44 47 44 94 87 43 61 26 75 41 34 32 50 70 107 38 43 51 57 40 58 57 74 49 75 49 53 55 41 41 39 63 65 57 77 31 72 70 52 59 31 56 51 56 43 62 116 19 74 70 78 29 60 47 54 100 36 45 43 46 54 56 87 40 57 71 55 53 54 90 43 54 53 56 50 79 66 45 77 48 67 30 73 38 84 57 50 84 51 48 46 78 42 30 54 109 58 40 55 52 64 64 35 70 26 88 35 93 38 60 50 87 86 51 40 76 54 59 52 60 63 45 36 55 29 41 36 71 71 51 23 58 85 100 72 57 51 57 46 61 47 30 26 48 32 62 73 23 47 76 76 43 65 62 60 65 82 67 53 47 108 47 36 59 93 82 61 60 59 53 61 48 64 25 84 98 66 33 60 29 47 48 37 55 85 51 61 35 62 54 80 70 53 73 51 69 50 70 61 29 57 52 25 52 50 50 51 25 90 54 65 56 21 54.93655913978495
25 106 51 24 31 42 76 67 44 40 61 22 50 61 68 95 37 27 42 67 44 67 64 69 46 40 58 42 79 50 54 61 89 66 80 68 76 60 84 81 91 64 23 88 69 56 63 59 84 65 47 44 78 46 35 35 29 34 86 60 46 52 72 87 71 45 66 53 39 54 47 46 60 38 99 74 60 34 52 14 42 41 92 46 74 38 88 45 75 53 44 41 57 40 80 51 42 62 39 52 73 62 20 46 84 95 50 42 59 43 73 50 60 28 71 36 47 27 64 47 24 53 63 37 48 49 30 70 47 74 62 55 79 43 71 101 72 54 59 70 38 20 70 33 60 45 80 46 33 33 67 36 59 67 46 53 73 27 60 82 27 34 34 93 53 67 50 70 67 59 29 47 85 65 34 77 44 37 44 97 39 65 42 56 54 34 68 28 26 77 56 31 68 80 63 83 30 45 89 45 63 58 38 85 87 61 32 52 34 46 48 33 55 69 44 72 74 29 48 30 59 59 59 96 56 47 65 50 50 56 24 63 89 50 58 34 55 71 77 17 37 52 72 84 75 50 47 59 60 22 64 63 60 59 36 59 50 60 63 39 56 86 90 55 19 42 53 77 117 62 66 46 51 76 72 37 46 39 38 34 42 48 62 46 43 72 104 72 71 71 71 26 63 51 43 41 52 87 38 40 54 70 59 64 80 36 58 41 69 38 36 52 69 54 69 68 72 58 48 34 71 30 41 66 30 96 44 44 60 62 25 66 62 31 37 49 35 23 55 52 44 46 39 99 78 23 49 61 64 69 47 53 25 81 36 106 43 40 82 49 47 17 59 45 63 51 62 48 55 45 19 63 84 45 68 59 25 49 94 47 54 56 41 116 39 44 35 56 93 56 83 54 70 70 54 62 54 37 56 68 57 78 71 49 46 50 65 37 45 56 76 45 29 46 72 46 30 98 44 38 36 45 28 86 50 68 22 63 52 96 48 41 58 62 46 49 23 87 66 48 64 88 51 64 90 43 68 53 61 21 42 90 61 86 75 57 89 69 26 27 47 90 64 53 72 72 28 48 35 79 97 47 55 55 25 51 69 40 42 51 49 42 49 71 62 51 52 61 43 90 61 46 24 32 96 24 34 85 24 47 24 47 30 38 53 65 42 42 69 71 73 33 34 76 75 78 45 56 54 34 65 43 66 61 26 54 32 42 53 52 64 45 29 47 32 31 81 66 60 68 92 52 50 54 49 57 50 61 62 46 73 55 23 69 59 17 41 66 63 20 66 79 31 40 57 47 52 59 49 68 53 50 72 27 48 53 93 39 80 53 46 46 34 17 36 65 36 39 46 72 64 49 36 42 49 67 50 51 23 72 50 93 45 88 70 37 43 37 63 38 40 35 47 55 28 86 53 63 74 40 42 51 34 48 48 73 33 79 47 43 58 104 61 35 47 61 37 33 80 46 72 81 21 63 43 55 90 49 60 76 15 29 70 24 52 53 62 60 78 83 46 46 47 45 43 39 36 50 54 32 63 61 54 58 48 49 77 44 79 70 22 44 44 29 56 59 57 56 27 51 44 70 71 76 43 63 51 51 33 77 65 60 36 45 121 53 106 82 52 47 27 47 66 77 41 29 60 42 45 37 99 89 47 59 23 72 48 44 30 47 68 113 37 38 51 56 40 64 55 78 47 78 49 59 52 43 39 38 62 67 59 78 35 79 78 56 60 29 54 57 58 48 60 108 23 73 69 76 28 61 46 55 101 38 47 46 43 49 53 87 45 62 62 56 46 59 91 42 51 56 60 47 71 61 48 76 46 64 27 75 36 80 62 53 81 46 51 46 73 44 29 51 108 60 43 56 52 66 71 38 70 27 85 33 97 38 58 50 90 83 51 37 80 57 65 61 64 67 46 38 56 26 47 34 66 77 57 24 61 81 106 73 54 50 55 52 68 46 27 25 45 38 62 71 17 50 76 75 42 69 62 63 61 79 67 47 50 110 53 36 62 93 74 66 61 58 57 63 42 64 29 80 97 63 32 59 28 45 53 42 55 85 53 61 37 62 48 82 68 54 72 52 69 50 68 61 33 60 50 25 48 48 49 52 25 80 56 65 56 23 55.306451612903227
21 107 49 23 32 43 75 62 41 38 64 20 48 59 74 84 37 28 42 68 45 62 72 62 45 44 58 45 69 54 49 64 91 68 81 75 73 55 89 82 91 60 24 93 74 65 66 59 79 60 49 43 84 42 37 35 29 27 91 61 40 54 75 94 73 43 72 52 38 52 46 45 59 38 105 78 56 30 50 14 42 41 82 43 70 40 87 47 72 55 41 36 64 39 84 47 44 67 38 54 76 56 18 47 86 102 58 39 55 45 74 46 65 26 70 34 51 27 66 42 23 59 71 36 45 49 33 70 48 81 65 59 74 43 72 96 71 59 61 68 40 21 80 31 65 40 77 47 38 36 68 33 59 74 47 49 71 25 66 87 22 31 38 92 48 72 53 68 64 57 30 51 85 65 36 84 52 38 41 100 44 71 42 55 55 34 61 24 24 78 54 29 68 83 65 84 36 43 95 50 68 54 37 83 83 64 32 52 33 48 54 36 55 68 40 73 74 31 46 29 58 61 64 96 55 51 67 52 50 57 25 70 94 53 62 28 55 75 77 18 40 55 75 101 80 51 47 64 67 25 70 55 64 54 28 60 47 61 62 41 58 77 90 54 17 44 63 82 120 65 64 45 47 80 75 34 36 35 35 33 39 40 63 48 49 67 106 79 69 73 73 31 66 46 42 35 51 88 36 41 54 68 56 66 81 31 56 33 68 41 34 55 74 52 70 65 65 60 51 36 72 32 43 62 29 95 50 44 64 65 25 71 66 28 39 55 32 24 53 58 51 49 36 98 73 26 57 64 59 69 45 56 29 82 35 106 35 43 81 46 49 14 56 47 65 43 53 50 53 49 18 62 84 48 66 54 26 50 97 48 56 55 42 120 41 42 38 54 90 54 86 57 69 67 51 60 61 35 58 71 58 79 72 59 48 48 63 38 46 57 84 42 26 44 76 49 33 103 42 35 33 47 27 92 51 69 24 67 50 96 47 43 60 71 45 49 23 84 70 49 73 90 48 72 94 47 71 55 58 20 52 84 62 79 72 57 98 64 29 28 46 83 63 51 70 73 29 47 38 76 101 48 53 63 24 46 70 42 47 43 51 37 50 73 63 56 56 61 46 93 62 44 25 31 91 25 34 89 26 44 27 50 31 42 52 61 41 43 67 72 70 31 33 70 72 80 46 64 53 36 65 40 67 64 25 53 30 38 55 53 61 45 32 53 30 37 78 68 62 74 90 54 55 57 50 54 53 61 59 48 74 56 22 69 57 19 37 66 59 20 69 83 31 41 67 42 53 60 49 72 50 57 73 28 46 53 81 43 78 54 44 54 29 21 40 67 27 40 54 70 68 47 40 43 47 63 46 43 26 65 47 92 52 85 70 35 42 38 67 35 35 38 43 57 24 90 53 70 72 44 42 50 31 49 58 73 33 79 49 42 61 107 63 34 45 62 38 30 78 45 74 79 18 62 40 56 96 47 61 80 13 25 64 24 55 55 65 56 76 85 43 45 47 51 41 38 36 54 60 31 61 63 64 61 45 48 78 39 71 71 19 42 46 33 59 55 61 58 26 49 47 77 72 74 43 67 50 55 30 77 65 54 34 44 120 55 108 81 51 46 28 46 65 90 37 27 64 46 46 38 94 87 46 52 21 74 49 42 33 44 66 118 40 42 54 58 45 71 62 84 48 79 51 66 50 44 35 37 64 72 60 78 36 78 75 47 53 34 58 56 61 48 58 113 21 72 66 79 29 66 43 63 91 35 49 42 38 52 48 89 41 63 60 55 43 62 87 41 49 57 63 51 75 59 48 69 42 63 26 81 38 76 62 53 76 42 50 51 81 47 31 47 104 57 39 61 53 63 71 38 66 30 89 30 91 36 54 47 93 80 54 31 85 63 71 60 61 67 46 37 59 26 43 32 62 74 50 27 76 81 105 75 55 49 52 55 66 41 28 27 43 33 64 76 18 51 75 72 39 77 63 65 60 82 68 52 50 116 50 31 65 96 74 64 62 58 55 67 45 66 30 76 96 58 35 56 28 41 52 43 59 81 53 63 39 64 50 91 63 56 71 63 71 51 70 63 30 65 51 26 54 53 47 55 26 80 62 61 51 23 55.68387096774194
17 103 48 23 34 38 68 61 39 34 67 15 53 59 76 87 35 29 38 80 44 64 66 62 47 47 56 47 69 48 47 64 91 65 77 79 80 53 86 78 90 59 22 96 75 65 68 66 78 60 49 41 83 40 35 33 26 28 95 66 41 50 76 88 63 45 73 50 38 52 42 50 62 40 115 75 56 26 53 16 42 47 77 49 68 40 91 49 69 53 38 33 74 42 91 47 46 65 43 59 73 56 18 44 80 96 58 39 56 47 78 45 63 27 62 38 51 25 65 41 24 64 81 32 42 49 37 74 48 86 63 59 71 45 68 102 71 63 64 74 46 22 83 28 55 33 86 42 42 38 71 34 57 85 45 48 68 29 67 87 25 30 41 92 47 79 50 63 60 61 36 48 79 67 37 76 55 38 44 93 48 75 42 53 57 35 57 24 26 79 54 27 69 85 64 92 36 44 92 53 68 53 38 83 86 58 37 48 36 44 50 40 56 60 41 74 73 31 42 27 58 60 73 99 60 50 64 52 52 61 23 71 93 55 63 31 48 79 75 14 42 56 76 99 90 54 49 59 65 28 70 52 60 61 27 61 46 62 65 46 60 77 91 53 16 41 65 80 119 66 64 46 55 79 79 35 36 32 34 30 38 33 66 50 48 67 104 84 69 70 69 28 64 46 40 36 53 85 44 41 51 72 59 64 82 33 59 36 67 43 36 58 77 55 69 68 61 57 47 37 78 32 38 65 26 92 52 41 57 61 27 72 62 30 45 52 29 26 51 60 54 52 37 99 74 23 60 60 59 74 44 55 32 79 39 102 31 44 84 42 50 13 51 46 66 40 59 52 54 56 19 59 80 51 62 57 26 48 102 54 54 57 44 122 42 41 44 57 90 56 88 58 73 60 48 60 69 40 59 70 53 84 69 57 45 46 70 40 55 53 85 40 28 48 80 45 36 103 48 34 30 42 24 91 47 72 27 70 46 98 48 48 63 72 40 50 22 84 68 52 74 89 48 62 92 52 66 52 59 25 59 83 59 79 70 60 95 62 25 34 52 83 56 50 75 66 27 45 39 80 103 45 48 64 24 47 69 43 51 38 54 40 51 74 63 53 55 58 56 93 65 40 28 33 85 24 36 89 23 43 27 52 30 38 52 57 41 41 69 69 67 28 34 72 72 74 47 65 53 35 67 40 79 64 25 49 32 42 57 58 60 50 31 54 35 30 77 62 57 79 88 57 56 69 53 54 53 56 60 49 66 58 22 66 59 21 35 64 66 21 74 80 30 38 75 37 57 56 49 72 53 61 69 28 48 53 83 43 75 55 49 60 32 22 46 60 29 39 49 69 64 45 42 45 46 64 43 49 25 60 43 89 52 91 75 34 48 44 64 30 34 33 45 53 24 103 56 76 73 39 40 51 35 40 58 71 34 83 51 47 60 105 57 30 41 58 37 27 70 52 85 85 21 59 38 59 95 47 68 75 13 21 63 26 56 53 73 51 74 80 39 41 42 54 37 41 31 57 59 34 63 67 65 66 46 54 82 40 62 69 21 43 50 38 59 51 59 55 25 50 52 68 79 75 48 73 52 63 30 80 68 53 34 45 119 57 103 78 53 45 29 47 66 93 36 26 62 49 47 44 97 85 46 49 23 70 46 41 31 46 66 117 39 42 55 55 43 76 69 82 43 83 51 67 52 46 32 38 61 73 52 80 35 73 79 47 53 39 61 58 65 48 62 115 25 72 68 79 31 70 43 59 92 31 42 46 42 51 47 84 43 59 58 53 43 65 91 38 54 62 66 56 73 54 51 69 38 56 24 79 35 83 68 57 74 34 45 53 82 46 36 46 106 60 36 59 49 64 72 37 64 25 94 27 96 36 55 50 87 79 60 25 91 61 74 62 69 66 45 35 59 26 46 30 57 69 52 28 77 72 111 74 54 50 51 52 64 38 30 30 39 28 62 74 19 50 73 75 40 81 67 64 58 76 70 52 55 120 50 30 63 102 71 64 58 57 59 64 45 69 27 74 103 60 37 58 25 39 56 45 53 82 50 64 38 56 50 96 63 63 65 70 75 54 73 66 29 68 45 27 50 47 53 57 26 86 67 60 46 24 55.902150537634408
16 117 55 23 32 35 59 58 35 34 79 16 50 68 75 87 35 33 40 81 41 60 59 69 48 43 60 50 68 51 42 66 85 64 81 85 80 55 84 78 90 55 20 94 72 64 71 66 76 63 45 35 88 39 38 37 26 27 101 70 38 53 79 93 59 44 82 47 34 50 40 54 65 38 125 77 55 26 59 11 38 40 75 46 74 33 89 51 71 52 42 27 78 43 83 44 45 68 40 55 71 51 16 44 78 90 61 35 54 43 77 46 60 30 63 42 53 22 65 40 22 68 81 32 42 47 39 75 42 93 63 55 68 50 64 104 71 64 64 76 50 21 81 28 49 32 86 44 40 39 75 35 52 86 48 49 70 31 64 79 28 31 38 90 49 81 46 65 60 61 40 42 92 66 37 72 52 40 39 96 52 84 37 51 59 39 58 27 30 84 58 31 69 82 60 103 33 41 92 51 70 58 42 86 85 56 39 51 39 42 47 36 54 63 41 71 72 38 41 25 55 60 74 107 62 43 58 57 50 63 21 72 86 59 63 29 46 82 66 11 47 54 74 96 88 51 47 56 70 31 73 53 58 63 26 62 47 60 63 43 57 73 93 55 14 40 69 79 114 71 68 40 61 80 78 37 41 29 29 29 41 29 65 51 48 67 101 83 66 76 66 29 63 43 40 42 56 77 47 40 52 68 61 66 84 30 64 38 67 44 40 59 75 59 64 76 58 47 47 35 76 39 34 63 25 88 51 41 51 60 30 71 66 32 46 51 28 29 51 62 55 52 38 96 74 24 66 59 58 82 39 52 33 79 42 98 25 43 83 43 54 15 48 45 70 45 59 59 55 60 20 56 77 56 58 58 22 48 102 55 52 62 49 110 42 41 50 57 87 52 91 63 73 67 47 58 79 40 64 64 54 88 70 56 47 49 69 38 52 55 83 43 25 54 76 41 41 104 48 35 29 43 28 96 44 66 24 75 44 95 45 48 57 68 38 52 20 88 71 50 68 94 48 57 87 56 67 58 57 28 59 87 63 77 72 64 104 63 21 40 51 80 61 52 69 68 26 46 42 80 94 47 53 63 22 51 73 47 55 42 54 40 54 70 66 57 60 57 59 97 63 41 27 34 83 25 36 94 26 43 27 47 30 39 50 55 40 43 77 66 70 26 33 80 70 77 46 70 55 38 65 38 86 62 27 51 26 42 62 58 59 48 31 50 40 27 75 61 54 84 91 59 58 70 52 51 57 59 58 49 70 56 25 61 57 20 33 76 69 24 82 80 34 37 75 33 61 58 51 72 55 57 72 30 48 52 77 44 77 58 49 61 27 21 45 60 32 41 51 68 60 47 44 45 43 65 38 50 26 62 37 88 53 89 79 40 46 45 68 26 37 35 49 54 21 111 57 82 75 37 38 51 29 44 72 73 35 83 50 45 60 105 48 30 42 55 33 23 68 48 87 91 23 58 43 52 102 53 77 75 13 19 66 28 54 58 83 52 74 75 35 35 39 55 34 43 33 56 58 32 65 68 63 63 45 56 88 43 61 65 21 47 48 39 57 45 57 52 23 49 53 70 81 63 49 74 54 73 28 75 65 56 37 41 122 53 110 81 52 44 30 48 68 92 34 29 62 46 52 44 100 86 48 47 23 70 44 38 30 44 60 119 37 36 60 51 42 78 71 76 46 86 52 66 45 49 28 34 60 72 59 78 38 72 82 53 55 35 64 58 66 46 59 120 27 70 66 72 27 74 43 57 96 30 45 46 45 58 46 79 45 50 55 60 46 63 92 36 56 64 59 62 77 56 50 69 37 59 21 79 27 81 68 60 77 32 43 55 85 52 37 47 105 59 39 54 51 62 72 41 66 27 89 26 94 35 54 47 81 87 58 31 92 64 77 68 76 61 40 36 60 28 47 33 51 61 54 30 67 65 105 77 54 44 54 57 69 39 33 30 41 23 63 74 22 48 67 82 41 81 71 59 56 80 68 52 62 115 47 31 66 103 66 60 61 59 67 69 45 70 23 64 97 58 37 60 24 43 53 46 52 78 47 63 40 57 49 95 63 65 65 69 69 52 75 62 25 66 41 24 51 50 50 57 23 84 63 62 46 22 56.04731182795699
13 118 56 23 32 33 59 59 30 35 88 16 45 79 76 85 37 33 40 86 40 53 54 73 50 46 60 49 69 58 41 68 84 57 76 89 83 58 83 75 94 48 17 95 69 70 81 66 79 75 39 33 83 40 40 33 28 29 107 70 41 50 73 90 54 43 79 47 34 49 44 56 65 35 130 80 57 22 53 14 40 42 72 47 73 34 90 49 68 49 39 26 84 47 79 51 49 74 40 58 70 52 16 44 71 88 59 36 60 44 83 49 53 27 58 48 49 21 73 40 26 80 85 31 43 49 40 75 41 92 61 52 65 55 65 107 78 68 67 74 57 20 78 23 50 26 90 45 43 43 80 36 44 79 50 46 71 30 63 84 29 29 40 88 47 88 46 65 59 62 38 45 90 71 40 69 56 42 38 99 55 90 39 52 59 45 59 27 32 77 56 28 68 85 59 110 36 38 91 51 67 57 42 84 81 54 42 48 38 38 48 36 61 67 37 69 72 39 48 22 60 61 78 109 59 38 55 52 53 65 18 68 84 59 64 30 44 86 59 10 52 60 80 96 87 49 49 50 74 29 75 53 61 67 25 63 46 57 59 39 61 74 93 53 11 37 69 81 106 75 75 40 61 80 75 36 41 29 31 28 42 29 71 48 48 70 95 84 61 79 63 25 63 41 39 47 55 77 50 40 50 64 53 62 83 27 70 41 63 40 42 57 74 58 63 68 54 47 50 40 82 34 33 66 24 84 52 35 48 61 32 72 64 34 47 52 25 34 56 62 54 55 34 92 78 27 62 58 60 84 46 57 32 87 44 102 25 49 79 38 54 16 45 47 69 39 55 60 58 66 19 52 68 55 49 56 24 44 101 58 53 65 55 106 43 39 51 55 83 64 96 62 77 72 40 55 78 43 58 64 54 85 76 65 43 53 62 34 53 55 83 43 27 50 70 47 45 101 48 34 26 45 23 97 42 69 24 73 44 87 44 50 49 70 35 59 18 88 80 49 71 93 46 59 82 62 66 64 54 28 59 87 65 77 70 59 104 65 21 43 48 84 63 55 67 62 28 47 40 78 89 47 57 62 20 59 65 47 60 41 58 41 51 65 65 56 65 54 62 97 63 40 27 33 81 24 35 89 27 42 28 45 25 38 52 49 41 42 78 61 81 31 32 88 63 80 44 77 58 37 72 39 95 56 27 53 24 43 68 57 56 46 35 48 41 27 68 64 54 86 85 61 58 77 58 53 58 56 61 45 66 57 22 61 58 19 35 73 62 20 81 83 40 35 81 34 55 57 54 73 58 57 66 33 50 47 70 47 74 59 45 68 26 23 46 60 31 41 49 64 60 52 47 43 45 67 34 44 25 61 35 90 49 93 77 41 45 53 63 26 31 35 55 55 21 121 58 95 76 43 42 53 29 49 76 75 35 86 43 46 61 102 45 27 43 55 35 23 70 48 87 88 25 57 43 52 107 53 80 72 12 18 74 28 52 56 87 48 74 78 32 35 42 60 33 47 36 49 58 33 62 71 62 62 48 59 91 48 59 66 24 51 45 37 56 46 57 48 23 47 53 75 76 68 45 76 58 81 34 77 63 54 40 44 112 56 110 79 55 43 29 47 74 89 33 29 59 43 53 40 102 87 49 45 27 68 48 36 29 38 61 116 37 36 63 51 49 83 66 79 47 90 52 72 49 49 25 33 56 74 58 76 40 71 79 55 53 35 63 51 66 47 60 119 32 69 67 63 24 76 45 60 86 31 48 48 46 55 48 79 47 46 51 61 42 60 90 35 54 66 57 60 72 53 44 73 38 59 25 80 30 76 73 67 81 31 46 57 95 54 38 42 99 62 40 51 53 63 76 43 67 30 83 22 99 39 46 44 75 90 61 35 92 63 77 68 78 67 43 38 61 22 48 32 51 64 54 28 63 57 101 83 47 41 53 54 71 41 34 30 38 24 54 76 22 53 63 84 40 78 70 54 56 79 71 57 62 116 48 30 59 111 64 58 59 57 68 73 47 68 21 64 102 48 40 63 23 47 50 48 55 79 50 58 38 57 52 100 67 67 63 65 69 54 77 63 24 58 35 21 54 49 49 55 22 76 69 62 45 24 56.16774193548387
12 111 59 25 31 29 56 46 22 31 89 17 51 76 78 84 39 33 41 88 41 55 50 70 55 50 61 48 76 59 41 72 82 58 76 89 84 54 78 74 94 48 18 96 74 69 84 72 77 81 36 29 86 41 37 30 26 34 110 64 42 43 72 87 51 39 76 44 35 48 41 63 63 35 128 79 58 25 58 15 37 39 68 45 75 30 91 49 69 48 39 25 87 48 74 53 45 75 39 62 64 52 15 44 73 86 52 38 60 41 80 53 47 26 56 45 50 23 65 36 26 86 84 30 44 53 41 76 41 100 53 56 63 57 70 102 79 68 73 87 55 21 80 22 53 25 94 42 42 50 84 37 48 76 55 47 68 24 60 86 33 24 41 84 42 91 50 61 59 66 39 48 88 77 48 70 53 43 35 100 59 90 43 49 64 48 57 25 35 77 57 31 64 86 63 111 28 40 88 51 66 58 45 83 81 51 42 51 35 38 44 34 68 64 40 70 72 44 51 19 60 62 75 107 61 37 50 49 58 65 20 71 79 58 67 31 41 78 61 10 50 56 84 93 83 41 51 45 72 32 75 59 61 70 28 59 43 60 56 37 69 69 85 51 10 36 69 85 100 74 70 41 63 75 72 31 43 29 36 25 43 27 71 42 47 66 93 79 60 84 60 22 68 41 38 49 53 66 55 46 54 64 55 62 84 27 75 43 64 45 44 56 66 68 62 71 54 48 48 44 82 36 33 61 27 79 47 34 41 60 28 74 61 34 50 49 24 32 61 63 56 56 31 86 78 26 67 51 60 90 45 51 35 78 40 110 22 47 77 39 53 16 44 47 67 37 56 69 57 66 16 47 62 53 47 54 24 41 92 63 52 70 56 105 38 40 49 49 78 66 101 55 79 76 39 58 76 43 62 56 53 78 79 70 43 52 64 31 48 58 78 44 26 49 71 49 46 103 52 35 23 47 28 98 44 77 24 75 43 80 41 52 50 68 31 57 14 80 82 48 67 90 44 63 78 62 75 66 52 31 60 89 66 77 69 61 98 66 24 40 52 81 71 59 66 64 29 51 43 71 89 49 60 63 20 57 63 43 63 43 66 41 54 63 60 58 68 53 60 101 73 40 30 29 78 24 35 86 28 41 28 40 30 37 49 45 47 46 79 49 81 27 30 87 67 75 49 83 52 37 72 37 98 50 29 48 22 40 69 60 58 46 34 52 43 29 72 62 55 82 78 63 52 76 59 54 59 57 60 45 67 53 21 60 57 21 34 80 64 21 82 76 41 36 79 36 53 55 55 72 60 58 70 34 49 47 70 48 69 59 44 73 26 22 49 62 35 42 44 61 64 54 54 48 53 62 36 49 22 63 36 92 51 96 75 44 47 52 64 22 29 36 56 55 23 116 57 104 79 41 44 56 26 53 79 74 35 86 42 46 61 105 40 24 45 53 33 21 69 47 92 92 25 53 45 56 110 55 82 76 14 19 80 25 49 57 91 44 70 76 29 36 44 58 32 43 38 47 58 30 64 70 61 62 47 57 89 49 60 69 27 53 47 38 56 43 58 48 20 52 52 77 76 71 43 79 61 82 32 75 65 52 42 44 100 64 104 78 51 41 29 39 76 92 32 28 55 42 56 39 94 93 53 43 27 67 52 38 31 40 61 108 38 34 63 47 51 83 71 76 49 85 52 77 54 47 23 32 52 79 58 73 42 73 79 61 51 34 63 52 69 46 61 117 29 67 65 61 23 71 44 55 79 26 44 55 48 52 46 79 46 44 54 62 43 61 91 35 56 62 56 66 68 52 40 71 44 58 24 83 33 70 70 68 78 29 46 58 101 58 39 40 95 62 39 51 57 68 77 46 71 30 85 22 98 41 38 45 70 85 61 36 95 66 75 74 82 70 38 36 61 20 46 30 55 57 50 28 57 59 101 90 43 38 50 48 73 37 34 30 34 22 54 83 24 51 64 98 42 76 73 51 54 81 72 64 63 112 48 27 59 104 67 58 62 58 65 73 45 67 19 63 101 47 39 61 19 48 47 45 53 77 51 59 40 58 50 98 65 56 64 70 71 51 79 70 23 58 36 18 53 47 51 58 20 83 74 67 39 24 56.05268817204301
8 115 56 26 30 29 54 38 21 36 87 19 53 72 67 78 37 28 47 84 45 56 44 69 56 45 57 53 70 65 48 78 76 52 79 93 86 47 72 70 87 44 18 102 76 68 99 74 75 86 42 28 83 42 37 23 24 36 110 68 41 38 65 87 44 39 71 45 41 49 35 60 57 32 132 82 54 23 56 15 39 43 68 36 82 26 99 58 62 53 42 25 83 46 75 57 42 72 43 60 59 53 15 49 75 80 51 35 66 43 78 58 44 29 52 43 51 27 61 32 30 83 83 30 43 52 42 73 35 96 56 60 59 61 67 94 82 67 83 89 48 27 78 23 54 23 87 40 42 56 81 39 50 76 57 45 64 29 55 89 29 29 46 86 43 90 53 59 63 64 37 51 81 81 50 68 46 44 37 97 59 92 44 49 62 53 54 27 35 79 57 28 60 80 61 113 32 36 90 54 69 61 47 76 80 54 37 46 36 36 42 37 70 62 42 77 71 43 53 17 54 65 77 105 63 35 48 43 56 64 20 67 81 64 59 25 42 70 66 10 56 52 88 90 77 42 55 42 77 34 78 56 59 76 23 58 44 60 56 35 72 73 87 52 9 37 68 93 95 78 69 43 64 76 69 29 44 24 36 30 50 27 71 38 47 59 95 78 53 84 57 22 73 44 38 51 56 63 53 47 54 61 52 65 83 26 76 53 68 47 46 53 67 63 63 75 48 51 45 44 82 43 30 65 25 75 44 35 39 60 29 76 55 34 51 46 23 30 60 65 57 58 28 86 80 26 61 45 58 98 44 47 30 78 44 118 24 44 69 37 53 18 43 48 61 41 60 64 58 77 18 49 63 50 46 50 25 39 87 68 46 77 54 102 39 37 45 46 81 71 97 55 76 70 41 63 78 41 60 54 52 75 81 73 41 49 67 31 51 59 78 44 24 43 70 46 49 98 57 31 20 46 28 104 45 72 20 72 45 76 41 55 39 62 29 56 12 76 86 46 67 91 47 56 80 68 76 68 54 26 59 85 75 73 65 54 95 69 29 40 55 79 75 58 62 59 30 52 39 73 80 55 63 58 17 60 60 40 69 42 65 44 55 58 57 55 73 57 62 102 69 43 31 29 67 23 33 86 28 40 27 37 31 33 48 38 50 51 79 48 81 26 30 91 71 74 47 80 56 31 76 37 103 46 28 46 22 36 72 64 56 49 37 51 42 28 76 62 58 78 77 55 51 72 66 53 54 59 59 41 69 55 23 64 59 19 36 81 76 26 80 82 37 39 80 33 52 53 53 68 56 53 67 35 46 49 62 50 67 54 42 71 23 21 51 60 34 40 47 56 64 54 55 49 49 64 36 50 24 67 42 89 51 99 82 45 48 51 60 21 30 40 51 55 24 105 54 109 79 44 44 52 31 59 86 72 35 84 39 53 58 102 39 22 46 44 32 18 71 44 90 94 28 55 45 59 103 58 81 81 17 18 83 25 49 57 86 38 64 71 30 38 43 59 33 42 40 48 52 27 64 74 62 67 49 55 90 50 62 70 25 49 50 37 56 39 56 44 16 50 50 76 76 73 44 86 61 84 33 75 66 47 46 44 98 68 110 84 56 39 28 39 77 92 34 29 57 40 56 33 96 91 53 40 27 67 50 34 31 38 59 115 42 31 67 52 52 77 73 70 52 82 53 79 53 44 23 33 45 80 57 78 48 78 82 72 50 32 68 50 71 48 67 108 30 65 63 54 24 74 40 53 76 29 45 52 52 53 46 86 44 41 53 70 41 59 90 35 51 61 58 71 65 52 36 72 47 50 26 81 33 71 66 64 69 29 45 60 101 56 38 41 95 64 40 54 61 64 76 46 64 25 84 22 90 42 39 47 67 83 57 37 91 70 77 74 89 69 36 39 60 21 41 30 55 50 47 26 56 60 99 93 39 33 49 44 77 37 39 32 26 21 52 88 21 50 57 94 45 72 72 49 54 81 69 61 64 109 46 28 57 104 66 61 65 58 66 78 42 64 20 57 98 49 41 65 16 43 41 42 56 80 57 67 44 58 50 96 61 49 73 66 78 48 81 68 23 60 37 18 54 51 49 63 15 74 69 72 42 25 55.774193548387099
10 115 60 29 31 27 44 30 23 37 87 23 57 68 67 79 38 27 46 83 43 57 42 73 62 41 63 56 70 67 49 82 77 52 75 95 88 49 68 71 86 42 17 100 76 63 99 72 71 84 42 33 79 37 41 23 25 36 110 69 38 37 63 84 40 42 72 46 41 52 38 63 48 33 129 81 55 21 54 14 39 45 65 32 84 25 97 64 57 55 44 22 75 45 77 60 43 74 44 56 64 58 12 53 72 79 49 32 74 44 75 58 43 29 44 40 55 27 60 26 29 80 86 31 45 52 44 72 35 97 64 63 53 69 67 93 90 69 80 90 51 27 80 23 58 22 84 34 41 59 85 35 53 79 59 42 69 28 56 85 35 27 47 85 47 84 54 54 63 67 37 51 81 84 52 74 46 46 37 92 63 97 47 50 60 58 48 33 40 90 57 28 56 86 60 116 35 32 86 53 75 64 44 77 71 55 37 45 32 32 39 36 70 61 44 84 69 40 51 16 58 64 78 100 68 34 43 46 60 62 21 70 81 66 58 25 46 69 66 8 56 49 92 94 83 40 55 44 74 35 74 58 54 82 24 57 48 62 53 31 73 74 90 56 9 38 68 94 89 80 68 41 65 85 67 25 43 24 36 32 52 24 69 33 45 53 90 78 53 81 59 22 75 44 37 58 63 59 47 47 57 59 54 65 87 26 76 48 65 47 50 52 67 66 66 82 48 48 54 51 85 42 26 60 23 74 46 34 36 58 31 72 49 34 55 44 21 29 57 67 55 63 29 80 73 28 59 43 58 96 49 44 28 78 40 125 24 47 62 35 49 20 45 53 63 38 66 66 56 85 18 46 64 45 43 51 23 40 88 70 37 80 46 98 40 36 42 45 85 65 96 59 72 67 44 70 75 38 56 54 55 69 77 76 35 51 67 31 50 55 74 44 24 40 69 46 49 97 55 32 18 48 29 103 45 70 22 69 40 70 40 55 34 61 29 52 11 67 85 43 69 91 43 51 78 64 73 68 57 26 60 86 82 72 65 53 94 66 29 38 52 78 78 56 56 64 30 51 36 73 79 56 71 55 17 62 55 36 69 43 62 48 54 55 48 56 72 55 65 98 65 40 31 24 67 21 29 87 30 41 27 39 29 33 51 37 44 53 87 46 85 29 33 93 81 73 44 73 55 33 72 39 103 39 29 49 23 32 75 62 56 53 42 54 48 27 81 71 51 65 74 53 48 70 64 52 54 57 56 37 70 55 22 64 57 20 34 83 77 24 81 80 34 39 80 34 51 49 52 70 57 52 72 35 45 48 59 51 70 52 41 67 21 17 57 62 31 43 44 51 63 59 58 49 53 67 37 41 27 68 41 86 52 92 79 44 48 50 58 24 29 39 53 51 25 104 53 107 82 48 38 47 29 59 89 74 32 78 34 56 55 103 38 20 51 46 32 21 71 44 86 98 32 59 46 60 105 65 81 79 18 20 86 27 52 59 91 34 66 72 26 36 44 50 32 42 36 45 42 28 62 74 58 59 57 52 96 52 59 71 26 51 54 44 57 41 54 36 20 51 46 77 70 73 45 87 63 89 37 66 69 42 46 42 100 67 109 80 65 41 27 41 68 94 32 26 50 51 51 30 93 89 56 43 20 66 45 39 38 38 60 115 48 29 68 50 53 74 76 65 57 80 58 82 48 43 23 34 45 75 53 75 51 87 88 81 53 33 63 54 72 51 67 112 31 61 61 51 19 67 40 57 79 31 49 51 50 52 48 90 34 43 53 71 42 59 92 36 53 61 58 73 57 59 35 68 52 47 26 77 35 75 65 63 67 30 43 64 104 59 43 42 89 67 36 54 57 60 77 49 58 24 87 24 88 40 42 48 64 80 56 41 86 64 74 79 101 75 35 43 56 20 42 31 50 45 46 25 60 56 96 102 38 31 46 45 82 34 39 31 22 16 57 96 22 50 55 93 43 76 67 49 51 75 63 53 72 107 49 24 61 95 53 59 63 55 69 71 40 62 22 57 89 52 42 68 17 42 39 40 50 78 64 64 42 56 53 93 64 45 77 62 68 46 78 70 21 60 37 21 53 47 49 62 15 73 72 71 41 26 55.54408602150538
8 110 61 32 33 29 42 31 28 38 84 25 49 67 68 76 39 27 49 80 44 56 42 75 63 38 66 57 70 66 43 83 74 52 75 91 88 49 68 79 83 44 15 99 78 64 100 72 65 88 40 35 85 38 41 25 27 37 102 70 40 35 64 77 43 40 63 40 40 53 38 64 47 38 115 85 54 26 51 14 40 44 59 34 78 26 96 55 59 55 45 20 77 46 84 58 44 80 47 53 69 60 12 48 80 74 49 30 83 40 79 55 38 29 43 41 53 31 56 27 31 78 94 32 42 56 43 72 31 97 66 61 47 71 61 97 88 68 79 82 48 28 91 22 57 22 85 34 42 55 85 33 52 78 64 39 71 29 59 85 34 25 42 80 49 89 53 51 63 64 39 54 83 87 54 76 48 55 41 90 70 97 46 54 60 64 49 36 43 91 59 29 55 84 66 118 36 30 86 52 73 61 50 74 73 58 36 48 33 34 34 34 69 56 37 80 69 42 48 17 54 64 80 98 66 36 43 47 66 55 26 68 82 64 60 25 46 72 68 8 59 49 80 101 86 41 59 39 74 33 71 61 48 83 23 50 52 66 49 28 78 78 86 53 9 40 72 96 90 79 69 42 74 85 63 22 42 23 36 30 60 21 79 31 48 50 79 82 53 86 59 23 73 37 40 62 62 61 47 52 46 55 48 68 80 29 79 50 62 49 53 44 64 66 65 78 45 49 60 52 84 45 25 55 20 76 44 35 32 67 35 67 53 31 55 45 22 28 52 68 51 66 28 78 77 26 60 45 55 93 47 40 29 83 38 134 21 47 66 41 49 24 49 58 63 40 64 67 60 91 20 41 63 42 45 57 23 43 83 73 40 79 50 97 39 36 44 43 84 58 108 57 63 58 41 74 81 33 62 52 53 64 78 77 33 63 67 37 48 56 72 45 22 39 70 50 56 103 59 33 16 48 32 99 43 70 23 66 40 60 42 53 35 64 28 54 12 65 83 41 79 87 43 47 71 63 73 64 58 28 57 75 84 65 66 50 97 65 33 39 57 74 78 52 46 65 34 50 36 81 68 64 75 54 17 65 53 32 64 41 60 47 52 53 44 56 72 45 74 95 64 41 32 22 66 17 29 83 26 44 24 38 28 31 55 35 47 54 76 40 80 28 31 90 80 76 47 81 56 37 66 32 108 40 25 48 23 32 78 56 58 53 46 59 51 30 76 79 47 61 69 53 46 67 66 53 49 61 55 30 71 52 24 69 55 20 35 81 82 21 89 79 35 37 84 33 52 53 53 70 57 52 70 35 38 43 53 52 66 54 41 64 20 20 56 68 31 49 51 52 65 58 58 50 53 69 37 42 27 70 45 84 51 91 86 46 48 45 56 25 29 34 54 49 25 104 48 110 80 55 37 37 24 62 94 79 34 76 33 63 44 109 40 19 47 42 33 22 65 52 89 96 38 54 50 62 105 71 79 77 18 20 89 28 51 64 105 32 69 75 29 32 39 48 30 41 33 49 39 26 62 84 55 51 54 54 84 54 53 71 22 47 49 50 60 45 56 35 23 52 50 73 71 74 40 88 67 87 45 68 69 38 50 42 89 69 106 79 65 40 29 42 60 99 29 25 50 45 54 31 92 90 56 45 18 64 43 36 36 34 59 115 50 28 69 52 52 78 80 65 60 78 55 86 46 45 20 35 45 76 58 72 53 83 88 80 56 33 63 55 71 51 60 111 31 61 61 48 19 72 39 61 80 31 42 53 47 51 46 89 29 43 56 72 40 61 99 36 48 70 58 74 57 59 29 64 57 50 27 80 40 73 66 61 68 21 40 62 108 54 43 41 86 67 34 50 57 57 80 51 57 23 79 23 88 32 44 47 57 88 56 44 83 63 80 83 103 73 27 45 55 20 43 30 50 47 42 30 66 49 100 94 41 34 46 45 83 36 41 35 22 17 55 90 22 53 52 93 45 69 63 50 49 74 65 44 75 104 52 23 60 79 54 62 63 60 76 74 47 58 19 60 83 59 44 67 14 46 38 39 55 82 62 62 41 60 62 96 61 40 81 60 75 46 79 62 23 63 38 22 44 43 52 61 18 75 70 79 46 28 55.48172043010753
9 105 63 29 34 30 43 33 27 44 83 25 52 62 67 70 36 27 54 87 46 58 41 71 59 35 63 53 71 68 45 80 76 47 83 81 83 45 70 78 81 44 12 98 75 65 107 66 66 90 38 40 89 44 41 25 22 29 112 72 42 34 61 71 47 40 65 37 40 47 38 61 56 42 104 92 55 28 50 15 37 46 58 29 81 25 93 55 61 52 51 19 76 47 85 59 44 88 51 59 69 64 13 49 76 69 47 25 88 37 72 56 38 32 44 42 59 36 65 25 28 82 108 32 43 59 49 70 30 89 62 60 52 82 55 94 88 63 84 89 46 24 95 20 64 23 76 36 41 53 95 29 50 75 64 44 71 31 67 80 34 26 44 82 51 90 45 53 63 69 39 62 77 88 55 72 47 60 42 92 73 98 44 53 64 75 45 39 36 94 59 27 60 93 62 111 32 27 87 54 72 53 48 68 71 56 39 49 31 35 31 32 66 60 42 74 76 41 44 19 49 62 75 97 72 40 40 46 66 50 30 66 83 67 63 22 50 74 66 9 58 40 76 100 90 42 60 40 76 31 73 60 52 85 28 50 57 63 45 28 77 86 84 55 6 46 82 89 88 73 74 46 70 88 59 21 45 21 42 33 49 20 78 29 45 49 80 77 55 85 59 23 68 38 47 65 65 65 43 54 39 52 45 67 82 27 78 49 64 48 48 44 56 63 59 85 41 50 61 47 75 45 26 53 20 72 48 30 31 64 31 66 53 32 61 43 21 28 52 71 54 63 29 81 80 22 62 48 57 97 47 37 30 88 41 121 25 53 73 40 51 27 52 57 67 39 63 68 60 91 24 43 66 43 53 60 21 38 87 80 38 83 57 88 34 34 46 44 84 53 107 56 57 60 46 73 78 38 63 53 53 61 79 76 32 64 63 32 42 54 69 51 23 39 74 51 53 103 64 30 14 52 34 94 44 70 20 67 40 57 37 52 37 71 28 56 10 60 91 44 76 76 46 53 71 55 72 66 58 25 55 70 87 65 62 45 95 66 34 33 58 66 79 55 42 68 30 49 40 77 66 72 69 57 20 65 50 37 58 37 66 46 49 58 45 56 71 45 70 103 63 41 36 19 66 18 29 90 25 45 25 35 29 34 55 33 49 60 77 35 74 29 30 94 84 81 49 77 53 37 66 33 113 37 23 50 22 32 76 61 58 58 45 59 54 31 73 78 44 64 70 50 44 60 72 53 47 62 60 30 72 54 22 65 55 22 39 82 87 15 90 83 37 39 92 36 57 56 50 68 61 55 73 37 35 42 53 50 66 59 41 67 22 19 59 66 39 53 48 54 65 58 61 54 52 63 35 42 29 71 45 80 49 88 87 49 52 42 54 26 33 36 54 49 23 100 45 114 84 53 41 40 20 65 91 78 34 73 32 58 42 100 45 21 49 39 36 20 59 50 93 89 45 55 56 61 109 70 84 76 17 22 91 33 48 66 103 31 72 74 29 28 35 48 31 40 32 58 38 24 60 82 57 51 55 51 76 60 53 74 23 49 50 50 61 40 64 31 22 46 44 76 74 76 42 83 68 94 46 72 75 39 56 46 87 71 102 86 76 39 23 40 63 101 30 24 47 50 56 33 93 91 48 47 20 61 44 41 37 36 59 105 49 27 67 53 50 75 79 61 60 73 57 79 42 48 17 35 41 80 59 71 55 82 93 84 56 34 66 59 69 48 58 104 32 61 61 42 21 64 42 58 80 30 45 51 53 55 45 95 29 46 55 73 35 65 99 34 47 70 59 81 56 60 24 64 60 47 26 73 39 80 65 57 70 21 42 64 106 46 46 39 74 66 36 50 54 51 85 46 60 26 79 23 83 37 41 52 48 96 62 47 80 57 93 84 103 70 23 53 52 18 49 31 54 48 42 34 71 47 97 99 42 29 46 46 82 32 44 38 22 18 57 91 22 56 56 89 45 56 67 49 47 69 62 46 79 98 53 27 55 82 56 56 67 68 79 79 49 68 20 62 74 62 47 76 14 56 37 41 58 86 56 62 43 60 62 100 55 38 80 57 82 46 81 52 24 61 43 26 44 41 52 62 19 71 76 86 50 35 55.65376344086022
8 102 63 30 35 27 43 33 27 51 85 22 52 60 70 68 39 27 51 88 47 64 42 67 63 32 62 52 72 64 41 78 72 46 87 83 83 39 65 83 80 46 14 92 75 63 105 62 64 81 37 37 86 46 43 25 20 31 111 75 44 34 64 72 47 43 61 37 41 46 36 55 60 43 104 94 55 27 44 15 34 44 52 28 78 23 90 47 67 51 55 23 69 45 76 58 47 85 55 62 71 62 14 54 67 68 41 25 90 36 69 60 36 30 40 38 59 38 73 22 30 78 115 34 45 59 49 70 32 87 65 60 51 84 57 90 94 66 78 84 44 24 86 23 65 24 79 36 46 50 96 31 48 66 64 46 71 35 67 73 39 28 51 86 58 92 42 57 65 71 35 62 66 93 59 70 50 60 36 88 64 99 44 50 59 74 46 38 38 91 62 27 66 102 64 114 39 27 92 57 73 50 46 75 67 56 42 52 32 35 31 33 70 64 45 75 69 40 43 20 50 66 70 95 71 45 38 53 72 42 33 79 83 70 61 21 51 73 67 11 59 36 66 104 83 38 61 43 76 30 72 60 52 79 25 49 59 60 44 25 76 83 78 55 6 45 85 82 82 73 76 43 74 92 57 19 46 20 44 33 44 18 85 25 46 49 90 70 56 81 63 23 67 35 44 62 66 61 44 52 35 50 53 68 79 26 80 51 64 45 50 44 57 65 60 81 38 58 63 51 64 50 27 56 19 71 51 28 32 59 28 68 56 27 64 39 18 30 48 76 51 67 30 88 79 20 60 52 55 97 49 36 30 87 39 125 25 61 75 39 52 30 55 57 68 36 65 58 60 94 29 42 68 45 51 63 22 44 95 76 37 81 61 82 37 31 55 39 74 44 113 52 59 60 41 76 83 38 65 50 54 60 75 75 31 67 64 25 38 56 69 54 22 34 77 46 54 100 68 31 15 51 36 89 48 75 19 59 38 63 39 53 33 71 32 48 11 59 89 42 69 76 50 57 71 57 64 66 57 28 56 60 86 58 56 49 102 63 34 32 56 62 82 58 39 66 26 53 38 69 65 73 66 58 17 60 53 35 57 39 69 49 48 59 47 53 69 40 70 104 64 47 43 20 65 12 35 92 27 44 28 34 36 28 55 26 38 60 73 33 79 32 26 98 90 86 57 71 55 31 56 38 109 38 21 48 22 32 69 61 56 60 45 59 60 33 74 76 44 63 77 49 44 61 73 56 45 58 63 31 71 53 28 67 60 24 42 78 92 15 92 78 39 38 93 38 56 59 52 65 62 57 76 33 32 41 50 46 65 53 39 61 18 18 55 65 44 48 51 50 62 59 59 55 50 65 37 43 27 65 47 73 51 89 81 49 57 42 55 29 33 32 55 47 27 94 46 113 83 52 44 42 18 64 87 79 32 69 29 52 40 101 45 24 49 38 36 23 52 48 95 85 51 56 60 59 108 73 86 71 19 21 94 38 44 67 102 28 64 76 31 23 35 42 33 37 31 56 38 22 54 88 58 54 60 51 74 65 57 80 22 50 44 54 63 37 60 33 22 53 40 76 75 70 42 82 69 94 42 77 68 40 56 46 83 62 106 87 81 38 23 38 65 98 29 23 47 46 56 39 89 84 47 48 24 60 44 41 40 35 64 112 47 26 66 55 53 83 77 65 61 72 57 83 40 50 14 37 42 80 65 65 53 83 91 80 60 36 61 57 64 49 56 103 30 58 56 38 25 58 34 53 82 29 39 52 57 53 48 102 28 44 52 77 30 66 100 37 48 73 63 81 60 55 25 55 61 45 26 77 34 76 74 60 74 22 42 67 94 43 49 41 69 61 40 48 54 48 93 46 60 26 76 24 88 38 41 54 44 97 64 43 79 53 84 88 112 63 21 54 44 17 52 31 55 43 40 33 78 44 92 96 45 27 44 46 86 32 45 38 21 18 52 82 21 51 59 87 45 59 62 43 47 61 56 43 80 94 49 29 53 79 54 58 69 67 81 75 50 74 18 60 73 63 45 83 14 67 35 41 61 86 50 62 42 61 65 94 49 40 82 54 79 50 82 56 25 53 41 31 41 38 55 73 19 79 74 82 54 38 55.40752688172043
8 89 60 32 38 27 45 29 29 55 81 20 52 60 65 72 37 23 53 80 47 73 43 70 57 28 64 51 72 58 41 70 73 49 80 82 83 44 62 88 79 48 15 98 74 68 99 61 65 82 33 33 89 44 43 21 19 30 116 81 41 23 58 72 45 40 59 44 43 47 36 55 59 44 96 97 49 31 44 13 31 44 54 27 74 20 96 50 62 52 49 23 69 42 68 56 50 86 60 63 71 64 14 56 68 68 41 19 80 40 71 58 35 32 45 33 54 42 73 22 26 66 121 31 46 57 43 68 31 92 68 63 46 81 58 90 104 72 77 83 48 22 85 21 69 24 75 38 43 54 91 32 46 73 66 44 69 35 69 72 37 25 50 85 56 91 42 59 56 68 30 60 64 101 61 74 48 63 44 91 64 90 43 55 59 76 42 39 40 96 64 26 67 98 71 117 40 25 89 61 76 49 43 75 61 53 47 52 27 36 30 31 67 65 43 72 69 42 43 19 46 70 65 94 74 40 35 52 78 42 32 79 76 73 63 24 51 73 69 10 57 33 65 104 78 37 57 40 77 29 75 55 53 82 26 45 61 60 36 24 71 82 74 49 5 47 91 79 84 72 74 43 77 94 56 22 42 22 45 34 43 17 90 26 42 49 90 68 47 84 62 25 70 31 40 55 68 59 47 49 35 51 55 64 73 19 80 54 68 51 49 43 53 69 64 87 41 63 63 49 58 52 23 53 16 70 50 28 34 67 30 67 58 27 64 38 18 33 45 73 48 72 34 88 77 18 54 45 54 94 52 34 33 88 35 113 23 61 75 35 58 30 59 60 69 42 74 55 66 91 30 44 58 38 53 63 24 45 95 70 33 80 69 80 36 28 58 39 69 44 120 52 62 56 44 72 81 41 68 49 57 61 70 79 35 63 58 28 39 55 68 53 21 34 75 41 54 105 65 32 15 53 36 95 55 69 18 58 39 58 40 57 30 67 35 48 12 56 91 43 67 81 52 55 65 63 67 73 50 27 48 66 82 49 55 40 97 64 32 31 58 62 83 55 38 63 22 51 41 63 69 74 60 57 18 53 53 30 61 38 63 56 46 57 43 54 73 37 72 110 62 45 44 21 61 11 37 87 27 44 33 35 37 26 55 22 34 60 75 34 78 26 22 91 86 89 60 68 58 35 59 32 108 41 23 45 19 27 68 63 56 60 42 64 57 37 76 78 41 52 76 46 44 59 67 56 47 59 62 31 73 54 25 68 62 27 46 73 103 14 80 72 41 38 91 37 55 64 50 60 70 56 74 32 31 38 49 46 64 46 41 62 16 20 49 65 49 48 46 53 62 61 62 56 52 55 39 42 27 66 47 68 52 92 84 51 60 43 47 33 36 28 61 51 32 81 41 122 83 52 48 41 16 67 85 77 25 68 28 50 35 100 42 28 44 40 37 25 50 49 92 89 51 53 57 66 107 72 81 74 24 23 81 37 43 67 97 26 60 72 24 25 33 43 34 34 30 60 38 20 48 90 63 55 62 50 74 67 50 73 23 48 48 57 64 39 58 31 23 45 42 69 77 75 43 71 68 95 42 79 73 38 52 49 82 60 108 77 93 34 19 36 59 99 29 24 49 46 57 42 89 84 46 46 24 64 44 48 42 37 63 108 49 26 69 53 55 81 83 68 53 70 61 81 37 48 17 38 44 75 66 65 54 87 88 80 60 39 62 50 63 48 55 105 31 52 53 31 26 60 39 51 81 26 37 51 56 49 49 105 30 43 54 77 23 62 97 35 42 72 65 78 57 51 25 53 59 39 26 70 37 71 77 61 66 23 37 67 94 38 42 41 66 63 35 43 55 45 94 47 57 24 82 24 88 37 39 54 40 100 67 43 75 50 86 94 109 63 21 60 47 20 49 33 57 42 37 31 72 35 91 93 46 24 45 46 78 34 43 43 18 20 54 74 22 45 60 88 44 58 65 43 48 63 56 49 85 93 49 29 57 84 49 51 70 69 86 78 54 87 18 54 76 63 44 91 13 69 34 44 64 81 49 68 43 60 75 99 49 40 76 58 83 54 72 53 27 54 43 28 38 38 59 81 24 77 69 73 49 42 54.987096774193549
8 90 62 35 41 27 47 30 25 50 74 21 51 60 61 65 28 23 59 74 46 74 47 67 54 30 61 53 80 52 35 69 72 51 75 81 84 39 67 88 77 48 13 99 67 67 98 67 64 74 32 30 91 43 45 20 19 33 110 92 39 21 60 74 45 38 59 39 39 48 34 56 55 47 86 94 42 29 43 15 29 48 55 26 75 20 97 55 62 53 46 26 69 34 75 55 51 86 53 73 70 63 16 53 65 64 49 18 85 40 70 54 39 32 47 31 54 41 77 19 24 70 123 32 46 55 46 72 33 90 70 60 47 83 61 89 108 78 82 77 50 21 79 20 72 25 64 41 48 51 89 33 49 74 57 42 68 39 70 77 32 24 49 83 51 89 43 63 59 72 29 53 63 97 59 83 50 67 49 85 65 95 42 58 58 78 46 41 40 98 61 31 72 91 70 110 39 28 93 60 78 41 45 80 61 50 51 54 25 34 28 30 67 63 41 67 69 41 44 22 50 74 62 89 67 38 35 56 81 40 33 70 85 82 62 24 54 74 67 9 56 30 62 109 82 37 55 40 74 27 78 57 48 71 23 43 65 62 34 23 68 81 64 43 6 50 90 76 80 74 71 41 81 88 54 24 43 20 42 29 41 18 90 23 39 48 85 73 47 87 69 27 68 28 37 58 62 62 42 51 36 49 55 60 67 22 76 53 69 44 48 40 53 73 68 90 39 64 60 48 59 47 19 54 14 69 48 30 34 74 30 69 60 29 71 37 18 33 46 73 46 74 38 88 67 14 53 46 59 95 52 33 35 94 34 111 30 64 72 35 62 35 53 59 71 40 80 56 66 84 29 41 53 43 57 60 23 45 95 69 36 83 74 75 38 28 58 39 69 47 125 52 64 49 43 70 74 39 69 50 56 56 71 78 41 60 54 26 36 52 64 53 20 35 73 42 56 101 65 34 15 54 38 89 64 72 19 54 38 50 40 64 28 69 35 44 10 56 90 50 64 79 44 59 60 60 67 76 47 29 47 65 79 44 46 41 95 58 34 31 62 59 85 56 37 61 21 51 42 60 69 82 59 51 17 56 47 28 58 35 69 56 49 58 45 55 68 39 66 114 58 49 46 17 61 9 40 81 31 46 33 38 37 30 58 23 31 62 72 34 80 22 23 91 82 97 52 64 60 39 49 31 98 42 23 42 16 26 63 58 49 60 44 63 60 37 68 85 37 47 72 39 41 60 64 54 48 58 60 32 71 51 27 83 59 26 42 71 97 14 82 69 41 32 92 38 58 63 47 59 72 54 77 33 31 38 46 39 69 43 43 56 17 22 53 65 49 48 49 55 59 61 62 55 50 57 42 39 31 55 42 64 50 101 77 50 64 44 45 37 34 25 64 52 29 83 40 112 81 56 50 38 16 65 78 81 29 70 26 50 39 91 42 36 46 32 37 24 46 46 93 80 52 52 54 70 101 70 78 74 22 24 77 47 38 65 100 25 65 73 26 29 29 40 36 33 32 58 35 18 48 100 53 54 58 47 72 66 48 68 22 53 54 61 65 37 55 38 25 41 48 64 74 78 44 65 59 96 40 74 76 41 59 47 87 61 103 72 95 35 19 39 56 98 29 22 48 47 53 43 87 85 45 46 24 58 43 46 43 39 63 104 48 28 66 49 54 82 72 70 51 66 65 77 36 51 17 36 46 75 67 57 59 86 80 75 58 45 54 45 58 43 55 105 26 52 55 25 21 54 39 48 75 27 39 53 56 54 51 104 30 42 55 72 18 59 90 36 41 70 61 75 49 51 20 48 61 38 22 66 37 61 79 62 61 23 43 62 91 37 38 39 65 59 33 39 49 43 90 47 55 27 86 23 89 37 39 62 40 93 65 43 67 45 91 94 111 57 20 58 51 20 55 35 55 45 38 29 79 38 90 88 48 22 50 47 82 33 46 41 17 22 51 71 23 48 62 85 41 54 72 39 47 59 54 52 87 78 53 29 55 89 52 54 75 69 90 78 56 86 17 53 73 66 50 100 13 65 28 45 63 76 51 77 40 65 74 102 49 34 73 59 86 56 73 51 22 55 45 25 37 36 59 83 25 74 72 73 49 40 54.4741935483871
8 96 60 33 46 25 48 35 25 46 68 24 50 58 60 69 25 24 56 71 52 68 49 66 51 30 63 50 85 48 36 62 71 53 78 73 76 42 66 79 82 50 12 101 65 63 100 70 61 73 37 26 88 44 47 18 18 36 102 102 39 19 56 75 43 40 52 35 40 44 30 55 53 45 77 90 31 31 45 16 30 50 51 23 79 18 94 51 62 53 44 22 72 33 79 57 47 77 49 80 67 60 17 51 63 60 53 16 89 38 65 52 40 32 41 32 50 39 71 14 20 69 116 35 41 59 48 56 34 81 71 59 47 81 60 85 107 77 85 73 52 21 79 19 75 25 66 41 48 46 93 35 48 69 64 39 75 42 66 72 33 18 45 86 50 85 46 67 56 70 26 54 65 97 64 89 40 69 48 85 64 101 40 58 60 80 48 45 34 109 58 28 78 93 68 107 36 30 94 54 79 36 53 82 60 52 49 55 25 36 27 31 68 59 38 71 73 44 44 18 46 77 58 87 66 34 31 56 80 38 38 74 83 72 59 24 58 70 64 9 54 29 66 111 82 37 54 43 74 25 77 63 47 71 26 42 69 60 35 22 73 85 62 42 6 45 96 67 83 71 70 44 76 90 58 26 46 18 37 32 43 17 91 20 38 45 82 68 46 84 67 31 67 30 37 60 58 62 36 36 35 48 53 63 65 21 72 53 70 50 49 41 56 79 62 89 38 62 65 46 63 46 20 52 17 74 47 31 34 79 31 66 57 28 72 40 17 32 51 71 48 71 41 96 75 16 50 41 60 92 47 33 37 93 34 96 34 60 76 40 61 32 54 60 71 39 76 56 68 81 30 40 61 42 49 53 21 49 90 71 30 79 81 72 34 26 67 35 63 55 128 47 57 46 46 66 66 42 72 50 60 56 75 81 45 62 54 25 38 49 59 56 18 33 68 40 54 88 68 37 16 61 37 77 65 70 22 51 39 51 39 69 29 71 35 40 11 56 90 56 64 79 41 65 56 55 70 83 48 30 47 71 76 42 48 39 89 63 35 31 63 56 85 59 40 57 19 47 45 61 66 81 58 44 19 57 42 30 63 38 68 53 41 59 44 59 68 38 71 109 61 49 50 19 57 8 41 81 33 50 38 37 40 25 58 20 28 65 67 33 79 20 24 87 75 91 58 61 60 33 48 33 92 43 25 44 18 25 61 57 44 62 36 59 61 38 64 80 38 47 71 35 38 61 58 54 50 59 56 33 73 49 30 84 58 24 40 73 100 14 85 68 43 30 91 41 56 60 43 60 72 52 72 34 31 33 47 36 71 39 43 57 16 20 56 72 47 47 50 56 57 63 65 50 55 57 40 37 36 55 38 66 52 101 76 49 63 50 47 38 32 27 62 56 30 80 36 103 77 57 49 42 20 63 87 80 31 71 26 51 36 92 38 40 45 31 39 24 44 49 96 83 51 51 56 76 96 69 78 75 22 24 75 49 41 63 98 25 61 67 25 30 24 40 36 29 25 61 36 20 44 97 51 48 56 49 63 67 43 68 23 54 52 67 69 39 54 42 24 43 53 65 69 79 48 69 60 85 39 79 79 40 61 45 82 65 108 76 106 40 23 39 53 82 29 26 48 49 53 43 93 76 43 48 25 58 41 49 45 42 60 104 49 27 68 46 56 75 67 72 49 62 66 68 35 50 17 38 44 71 68 60 57 84 79 73 55 44 54 42 60 49 56 107 30 52 55 23 23 59 36 48 64 25 35 54 58 55 51 98 26 47 53 69 19 58 79 38 40 76 63 75 47 44 20 45 61 38 19 62 42 61 77 60 63 21 39 55 83 40 35 41 68 59 34 33 48 39 89 50 54 27 88 29 89 39 36 66 37 83 63 45 70 41 84 99 109 53 21 61 60 21 59 35 62 49 41 27 79 39 87 87 45 22 43 47 74 35 46 38 16 21 56 75 26 46 64 87 45 56 67 42 50 51 50 58 82 74 56 33 60 87 51 54 82 60 90 76 59 85 14 44 72 65 51 99 12 71 26 44 65 76 51 81 40 60 66 97 47 33 65 58 91 57 68 47 21 55 48 27 32 39 60 78 25 74 73 66 50 38 54.026881720430107
8 96 50 37 47 24 47 32 27 51 67 24 46 56 52 69 23 22 56 68 56 76 50 65 54 26 61 54 75 47 37 57 65 53 77 66 79 40 69 80 83 52 14 101 68 55 97 72 66 72 34 24 82 49 48 16 18 33 103 96 40 17 57 72 42 41 49 36 42 43 27 51 51 38 73 92 33 32 45 15 27 53 51 25 80 18 91 56 66 53 47 24 74 33 72 56 52 76 50 91 71 61 18 49 50 59 51 17 93 34 64 48 40 32 38 33 47 43 74 14 19 67 125 36 38 56 48 60 38 79 68 59 43 88 50 87 107 75 84 72 49 23 76 15 77 24 65 39 51 44 99 33 45 64 57 39 76 35 63 74 32 16 46 84 46 83 46 68 58 64 22 49 62 94 64 94 41 69 52 83 61 86 44 57 64 73 47 47 35 109 57 28 81 95 69 104 36 26 91 50 85 40 56 70 56 49 41 55 27 43 24 28 70 61 37 71 74 43 44 17 48 75 53 82 62 34 36 57 78 35 41 71 76 79 57 30 57 71 66 9 49 31 65 109 87 38 53 39 69 28 78 61 47 62 29 42 64 61 32 23 68 80 56 40 8 42 93 59 83 77 63 46 75 87 60 29 45 17 34 29 39 17 96 20 35 42 74 67 46 80 72 33 67 31 42 58 56 65 35 30 33 51 51 63 68 25 65 52 73 52 47 47 66 79 66 83 38 62 64 40 65 40 20 50 16 68 54 31 35 77 34 69 63 29 73 42 14 35 45 69 38 75 43 96 74 16 53 45 57 93 43 37 36 87 35 93 35 58 77 40 70 32 50 60 66 37 77 52 65 72 38 42 61 45 52 51 20 44 93 72 23 78 91 70 30 29 67 35 69 60 124 43 55 44 45 61 70 42 69 46 60 52 79 75 48 64 47 25 38 50 61 51 18 32 70 35 53 81 63 31 17 60 38 79 63 67 24 47 36 49 40 66 27 70 37 40 11 57 91 57 67 78 40 59 51 54 60 85 51 28 35 72 69 42 49 37 85 66 40 28 59 56 75 57 37 47 18 49 48 58 64 79 63 43 18 56 39 29 61 36 68 48 42 60 47 62 63 38 68 118 51 47 50 17 55 9 43 78 34 57 41 37 46 23 58 19 29 64 64 30 78 19 27 89 73 90 54 56 57 38 50 36 87 47 24 38 20 22 55 58 44 62 30 61 60 39 61 76 37 46 72 32 41 61 55 57 48 60 53 36 73 53 32 85 56 21 37 67 102 13 90 74 44 31 95 41 54 55 42 61 68 47 69 41 33 38 47 35 74 34 45 54 15 17 50 70 46 43 48 55 58 62 62 50 52 53 37 36 35 54 36 66 49 101 65 57 59 53 45 32 32 24 60 58 36 81 39 96 69 56 43 39 23 61 85 85 27 70 25 46 37 86 43 45 44 27 37 23 41 47 98 84 54 53 56 72 94 69 79 79 21 22 76 50 38 62 92 23 57 65 22 29 25 41 36 32 23 61 33 22 44 95 49 45 56 46 57 69 41 66 26 54 55 67 67 35 49 40 25 44 56 76 68 73 45 69 65 83 41 84 71 37 55 42 79 62 95 72 101 38 21 39 55 85 30 29 42 44 52 45 90 75 46 52 22 58 39 48 45 42 63 102 48 28 64 46 58 74 67 76 49 58 64 64 32 49 18 41 36 75 68 58 55 79 76 72 60 44 54 36 56 52 53 105 31 48 49 20 20 52 38 48 63 25 36 55 61 56 55 90 25 49 55 73 17 56 78 39 45 78 66 74 46 45 20 37 62 36 18 55 41 63 76 61 62 25 38 51 79 35 35 42 65 53 33 37 49 35 89 53 49 29 81 31 83 39 34 62 35 79 61 42 69 39 86 101 112 49 19 62 60 20 60 37 66 48 43 25 76 46 84 86 50 24 42 47 69 37 43 35 17 24 58 72 25 47 61 81 40 51 61 42 47 47 51 58 82 70 52 32 62 76 53 54 75 58 84 74 56 88 15 44 67 67 50 90 16 69 25 47 70 80 50 86 44 62 70 99 40 36 62 56 93 54 60 49 24 55 54 31 28 45 53 76 26 76 72 61 48 36 53.263440860215059
9 90 47 44 43 21 50 33 25 53 60 23 48 47 56 75 24 20 61 63 52 71 51 61 58 29 59 57 73 49 34 60 57 52 71 63 74 41 74 76 76 50 13 96 62 52 92 64 64 65 35 21 77 50 47 16 18 32 103 98 48 18 60 68 41 46 40 31 41 42 25 51 51 35 71 94 28 34 50 15 27 54 47 26 84 20 96 64 60 54 49 27 71 38 68 50 51 77 49 91 69 58 18 46 53 53 52 18 92 33 65 50 36 30 36 32 37 36 73 15 20 70 122 36 41 57 46 64 40 72 71 59 42 76 44 87 102 69 89 67 45 23 85 13 81 29 63 38 48 45 99 30 50 61 56 38 76 39 61 71 32 16 40 86 49 82 41 67 57 70 18 50 63 89 64 101 38 71 53 81 72 84 46 60 61 74 47 50 35 101 50 29 73 87 74 94 36 23 93 49 80 39 48 69 51 46 34 61 25 43 18 26 76 59 38 63 64 43 53 16 44 84 58 85 58 27 39 54 81 34 43 67 76 71 59 29 54 81 66 12 54 34 63 117 83 35 45 36 58 27 80 61 50 55 32 41 63 63 34 20 69 76 53 45 9 41 88 55 79 81 64 46 79 92 63 30 44 14 33 30 39 17 92 21 38 44 71 63 44 74 66 33 59 29 44 57 54 57 34 25 28 48 51 63 75 27 59 53 68 53 47 46 70 79 62 77 34 58 64 40 65 36 21 51 15 64 54 33 40 82 37 71 62 28 72 37 15 33 43 60 35 82 47 88 75 14 61 47 62 86 40 35 35 84 35 92 33 59 74 40 79 41 52 66 64 34 80 49 62 65 38 44 63 43 53 49 20 42 97 69 23 67 97 69 31 30 75 34 70 55 119 40 56 40 43 64 61 45 65 47 56 59 86 67 44 61 48 27 42 51 59 50 17 32 69 41 53 80 59 30 18 59 43 79 64 67 27 53 31 49 40 65 24 63 35 40 12 56 87 61 71 79 44 60 50 57 58 82 45 31 37 69 71 44 44 36 78 64 46 25 59 51 69 56 37 45 19 48 52 62 58 79 59 39 17 51 39 31 60 36 70 49 39 62 41 61 65 33 66 120 47 44 51 18 60 10 45 73 37 58 49 35 48 24 56 19 30 62 62 34 76 17 29 81 69 91 53 54 56 41 44 38 82 48 24 39 19 18 52 57 42 61 25 61 64 42 66 79 37 46 73 33 39 54 54 52 50 65 53 35 78 52 35 90 56 18 38 66 96 10 93 75 42 27 99 37 60 51 36 67 69 44 63 43 29 38 43 34 74 33 45 58 15 16 48 69 45 37 48 58 52 56 60 45 45 49 39 37 32 62 41 64 46 99 63 55 61 56 44 27 31 22 62 55 39 76 40 99 65 57 41 39 26 59 83 80 26 76 26 46 41 78 41 48 44 23 37 19 42 49 99 82 55 52 58 69 85 65 78 74 23 25 73 48 35 62 95 21 56 60 22 30 24 42 35 33 28 65 36 21 46 91 47 44 53 44 60 67 37 68 29 48 54 63 69 34 49 44 25 46 57 69 70 71 40 69 63 72 44 87 63 39 60 40 77 61 88 73 98 35 23 40 55 86 31 29 40 46 48 40 86 64 48 53 19 60 32 48 41 44 69 99 46 27 57 37 64 62 64 73 47 60 70 63 32 50 17 35 33 73 67 58 58 79 73 69 57 40 54 31 58 47 52 95 36 49 41 22 16 51 39 51 64 33 34 49 63 59 51 89 26 49 58 67 20 60 82 38 43 75 63 80 45 43 20 34 64 35 16 47 41 60 75 61 62 25 33 49 73 33 34 39 63 53 35 39 52 36 84 52 43 29 81 27 85 42 33 66 34 78 63 43 75 37 86 98 103 56 18 63 60 19 61 35 67 52 47 25 78 44 78 86 50 25 40 45 65 38 46 37 20 23 59 70 27 49 57 75 43 50 58 42 45 48 47 60 83 66 47 36 54 78 49 51 75 58 92 76 54 77 15 38 61 68 40 81 17 68 24 50 70 81 47 91 39 59 65 98 42 34 62 55 87 47 55 52 31 60 56 31 28 47 55 71 25 64 67 59 46 35 52.487096774193549
9 91 40 46 50 21 45 36 26 51 65 27 48 50 50 75 27 21 57 66 52 75 53 61 67 31 62 57 72 43 31 62 56 55 70 61 63 42 75 77 74 48 16 92 60 49 86 61 64 65 35 21 70 48 49 19 16 34 110 94 45 22 58 67 37 49 41 32 40 41 20 56 52 34 64 96 26 31 50 19 26 53 44 31 81 19 96 64 54 51 52 27 67 44 69 49 53 70 46 84 65 55 18 47 55 47 53 16 89 35 61 45 37 30 34 31 41 38 74 15 16 71 109 43 40 60 46 57 42 68 70 56 36 71 48 83 94 69 84 73 44 24 88 14 82 31 59 41 52 45 97 30 52 69 58 40 76 47 60 76 32 18 44 75 54 79 37 73 61 75 19 56 55 86 63 92 41 67 53 85 73 75 47 61 59 73 45 56 36 98 48 26 68 82 76 95 38 21 95 51 66 36 53 68 50 41 36 62 22 43 19 23 73 59 38 62 55 47 57 14 47 85 56 83 58 28 35 53 87 33 43 65 78 73 54 30 53 73 71 13 53 32 66 119 77 37 42 34 57 23 82 59 46 51 32 36 69 62 36 16 70 78 52 43 12 39 83 56 81 82 67 47 82 98 69 32 42 14 28 32 39 14 96 19 39 43 67 55 45 72 58 30 60 26 49 53 57 61 35 27 28 48 55 66 78 26 53 58 67 57 42 44 65 76 57 75 34 56 60 39 64 34 21 54 12 61 57 36 37 87 41 73 57 31 73 39 17 33 41 58 31 79 50 86 79 14 66 48 55 79 42 30 32 83 32 79 34 53 71 40 83 44 53 57 64 36 91 51 58 62 40 46 64 43 50 52 21 40 95 72 22 63 98 75 30 34 80 35 66 54 115 37 55 37 44 67 66 48 69 46 59 67 80 63 45 56 44 28 45 53 57 47 16 34 70 36 53 77 58 31 17 60 43 74 66 64 28 57 28 46 39 58 25 61 35 44 13 53 81 67 74 85 45 60 50 48 60 84 46 29 39 74 73 42 42 31 70 69 43 25 59 50 69 54 37 45 20 49 52 66 56 81 57 38 20 51 31 30 62 35 68 48 40 57 36 57 60 34 75 118 47 48 49 21 56 12 48 64 38 57 60 32 51 22 54 17 34 63 63 35 76 16 30 78 68 88 53 53 50 41 41 37 79 50 22 36 18 15 47 54 42 61 26 63 66 42 66 71 33 48 72 34 41 52 55 52 50 63 54 33 82 47 40 86 58 17 37 68 93 11 84 76 45 27 88 39 59 48 33 69 67 40 63 41 30 38 41 38 74 29 45 50 13 18 50 72 50 38 47 58 49 56 55 44 44 48 38 36 34 62 47 59 49 101 68 54 52 60 43 25 25 25 62 58 47 78 41 97 54 58 36 36 25 59 77 84 29 79 24 45 44 70 41 47 41 20 40 22 41 48 96 84 52 54 54 70 82 67 81 73 23 25 76 43 30 62 96 25 54 59 26 36 23 39 31 34 24 66 44 20 45 92 42 45 48 45 53 69 38 64 30 48 54 63 61 35 48 46 25 53 51 68 69 70 40 65 63 72 46 88 56 37 63 36 83 61 81 74 99 36 22 42 53 82 29 25 41 46 48 39 84 60 54 45 18 57 32 52 41 44 67 93 51 28 57 36 63 57 71 71 45 61 63 61 32 50 16 35 33 73 63 64 58 80 73 68 57 42 57 30 56 48 52 91 35 45 39 21 14 42 34 55 58 37 30 50 64 63 52 80 22 56 56 63 15 63 74 40 48 71 69 75 45 45 19 35 64 37 18 48 42 60 80 57 56 29 30 46 74 34 35 37 65 51 32 41 53 32 81 53 41 34 78 27 91 48 30 71 36 73 64 50 68 41 84 98 101 54 19 69 54 17 65 35 64 55 43 24 72 42 64 85 49 23 33 48 62 36 46 34 20 23 67 64 27 46 57 72 44 47 50 39 39 46 44 63 84 65 45 40 52 79 46 49 71 54 94 78 51 69 17 42 58 65 39 83 17 71 22 57 72 78 48 90 43 59 67 96 40 32 63 52 89 40 56 51 36 57 53 38 30 55 57 70 24 62 66 59 50 35 51.994623655913979
8 90 41 47 55 19 45 39 27 51 66 32 47 47 49 85 25 20 61 57 52 77 56 59 67 32 62 58 72 36 30 62 58 53 70 56 62 36 83 81 75 51 16 85 56 52 82 61 65 60 33 17 69 43 43 21 12 35 103 89 46 22 57 66 40 55 41 31 41 40 18 54 54 33 54 97 24 32 52 20 28 51 45 35 78 17 87 67 57 50 57 29 65 44 62 45 54 74 47 83 68 58 17 40 54 49 55 15 84 35 67 42 33 34 39 33 39 38 80 13 14 75 108 46 41 59 43 52 44 62 72 55 38 71 46 78 84 71 80 77 42 25 85 14 80 36 57 36 63 42 98 29 59 70 63 50 69 48 62 78 29 16 43 81 55 80 37 70 60 73 21 55 56 88 64 95 40 66 53 81 77 75 51 64 60 67 39 50 36 106 47 25 67 76 78 95 39 19 89 55 59 34 52 69 46 42 36 62 24 45 21 25 70 54 33 57 59 48 57 15 51 87 55 81 56 29 27 55 92 33 43 66 86 65 55 30 53 68 72 13 57 36 62 111 76 35 42 34 58 22 85 62 42 52 35 38 71 63 37 18 71 71 49 44 12 37 85 58 82 83 72 50 86 100 68 32 42 15 28 30 45 11 93 18 41 38 63 53 46 72 61 31 61 26 49 50 56 56 33 26 26 50 49 66 82 26 53 56 72 59 43 40 66 76 50 70 29 54 59 40 58 32 19 56 12 61 56 38 39 92 42 69 52 35 69 40 21 34 41 42 32 84 51 79 79 14 65 48 57 62 38 36 39 77 34 73 31 57 68 43 86 41 53 50 70 38 94 50 55 61 45 45 66 45 55 52 19 41 97 67 23 55 107 80 34 37 82 37 62 54 124 37 59 34 40 67 63 53 66 46 57 61 76 60 43 56 43 29 51 55 56 49 18 36 69 34 58 70 58 36 14 51 41 80 75 71 27 58 29 42 40 56 30 64 34 47 15 53 83 73 70 85 51 54 52 47 55 82 48 32 41 83 69 43 38 31 63 69 39 27 64 46 71 67 37 46 20 50 50 67 54 83 60 37 20 49 34 27 57 35 66 48 37 63 31 59 56 36 76 116 47 49 47 18 53 14 48 59 38 59 64 30 55 25 54 17 33 66 56 33 75 15 31 72 64 86 54 54 47 40 42 37 78 48 23 35 19 17 46 57 37 68 25 63 72 45 65 72 29 47 72 32 39 50 58 48 41 65 53 37 86 47 38 80 55 15 35 64 87 10 82 78 49 25 83 40 61 48 31 69 69 38 61 41 31 43 40 38 74 28 45 45 15 17 48 73 49 34 43 56 51 55 56 45 46 49 34 32 38 63 43 59 47 103 66 54 58 64 49 24 28 27 61 55 49 78 41 103 47 66 35 33 27 55 70 87 26 81 24 44 46 67 41 48 39 21 37 21 45 53 102 84 52 57 60 68 72 73 80 75 21 23 79 41 32 68 97 25 54 61 26 39 22 42 32 33 29 69 49 18 40 101 40 44 45 51 51 67 35 62 26 44 49 65 68 36 51 43 23 52 51 73 75 74 39 70 65 75 53 81 60 38 68 35 80 61 74 70 97 36 22 43 54 82 29 24 39 41 46 39 73 60 49 37 18 50 35 52 40 47 72 91 52 28 54 36 61 51 69 66 44 58 58 65 30 51 14 31 33 67 59 60 59 82 70 63 58 41 61 34 54 47 48 90 36 47 40 22 13 46 36 47 54 31 28 47 61 62 52 71 22 50 59 69 16 61 71 35 45 75 71 72 49 44 21 38 59 37 18 49 45 61 79 52 60 27 33 42 76 33 36 33 64 53 26 45 42 26 83 52 43 30 71 32 86 39 29 73 37 76 63 49 67 38 85 101 99 50 20 71 53 16 68 37 67 53 46 22 77 44 64 81 46 22 37 47 56 36 43 37 18 19 73 67 29 48 56 68 44 47 54 40 44 41 45 68 85 62 43 36 49 82 45 50 65 51 98 71 47 73 18 38 54 62 38 81 14 69 25 56 76 70 51 95 35 56 66 90 43 37 58 51 78 44 53 50 35 59 54 43 34 59 62 59 26 63 59 56 44 37 51.70215053763441
8 95 43 47 59 16 47 34 28 55 69 34 45 45 51 78 21 21 63 54 53 78 53 58 67 35 63 57 75 39 27 60 52 49 63 52 65 31 83 80 76 57 18 83 56 50 77 71 59 62 31 18 75 44 46 22 12 36 109 90 48 27 62 56 39 55 38 33 45 41 17 54 46 31 47 101 21 35 50 20 24 48 46 36 73 17 86 74 56 55 54 28 63 44 62 45 55 77 45 82 67 57 13 37 53 46 59 16 85 37 62 39 32 33 40 30 38 39 69 9 16 76 105 45 39 48 39 55 44 68 65 58 36 66 51 77 73 71 79 81 40 25 85 15 84 36 52 39 62 45 91 28 57 66 64 43 70 54 67 74 25 16 52 76 49 82 40 69 55 72 19 53 55 87 57 95 41 66 54 86 76 78 45 63 58 71 39 49 39 100 49 23 60 74 76 91 38 19 86 50 64 35 52 68 41 42 31 59 29 44 22 26 65 49 31 58 57 47 63 13 49 84 56 79 55 29 25 56 82 35 41 61 94 62 54 27 52 66 74 19 55 36 64 108 72 32 41 36 54 21 82 61 45 53 34 32 69 60 40 19 70 69 44 49 13 36 88 56 71 84 72 43 84 100 74 29 48 12 27 29 46 12 86 19 41 36 63 50 49 72 58 33 58 26 47 47 63 56 29 25 28 50 47 65 85 20 53 56 68 64 39 35 66 76 49 70 29 55 59 40 55 32 22 55 13 58 58 38 39 91 39 71 54 35 73 39 23 38 44 40 35 86 48 75 74 13 69 45 54 59 35 37 40 71 31 63 30 53 61 43 88 40 54 40 66 38 90 49 51 59 41 44 66 42 52 48 17 42 98 67 21 53 107 79 37 40 80 41 58 56 122 33 55 28 40 59 61 54 66 43 59 62 70 59 40 54 37 29 53 56 55 49 17 39 60 29 62 70 58 40 13 50 43 84 74 69 32 59 29 44 42 60 32 60 34 54 13 48 77 77 69 83 51 53 48 51 59 79 47 31 45 86 66 38 33 28 60 75 33 24 71 45 70 63 32 41 21 51 53 70 46 74 59 33 22 48 34 31 57 33 61 44 37 63 31 61 51 37 77 107 48 49 51 15 48 17 46 58 35 57 72 37 49 24 62 17 34 60 49 31 68 18 28 65 57 79 47 50 45 38 40 34 83 46 24 32 20 18 47 56 35 73 24 55 74 45 64 68 33 42 70 30 36 43 58 52 42 63 54 36 81 49 41 84 57 12 31 63 90 11 76 86 41 29 80 42 60 48 31 62 63 36 62 44 28 47 44 38 71 27 45 46 14 20 49 68 50 32 41 56 49 56 53 42 41 48 33 32 38 58 48 64 54 106 65 56 53 67 48 25 29 30 60 55 50 72 35 107 46 64 28 29 24 53 65 79 27 83 26 48 50 73 44 46 38 21 44 17 44 58 101 83 48 56 56 66 68 74 80 70 24 22 77 43 27 67 92 21 52 64 26 43 19 44 29 32 35 63 52 17 39 104 33 39 43 55 46 67 35 68 28 44 48 69 72 30 54 42 24 56 50 66 72 76 39 63 57 78 53 82 58 45 66 36 74 58 67 74 99 29 19 42 62 86 30 20 37 40 45 39 72 56 51 38 18 51 38 53 40 44 78 83 53 28 53 42 64 52 68 60 48 63 54 64 27 51 15 29 32 68 56 59 57 77 72 63 56 42 64 38 48 45 47 86 37 47 36 24 13 49 35 50 56 29 23 48 57 64 57 66 22 50 64 69 20 61 62 40 43 69 63 68 49 44 24 34 60 35 16 51 44 60 75 50 62 30 33 39 72 31 32 36 62 54 21 51 43 31 81 54 47 34 67 34 83 40 33 70 34 73 65 52 70 38 91 100 104 47 23 80 57 16 77 39 71 51 50 22 76 48 67 73 46 22 42 47 58 38 53 40 21 20 73 67 29 51 52 66 42 49 55 40 42 38 44 67 90 60 41 37 45 84 47 49 62 49 97 72 46 69 20 36 51 63 38 81 16 73 22 55 82 72 46 96 36 60 65 81 42 37 58 49 76 46 54 47 43 57 55 46 37 63 59 55 27 60 57 56 45 39 51.13763440860215
9 92 39 47 55 14 45 31 31 61 76 33 50 39 53 86 18 22 65 50 51 81 54 62 64 39 70 61 79 39 27 58 57 47 62 53 67 29 77 78 76 60 23 83 55 51 74 68 66 66 31 16 78 41 49 23 11 33 109 86 47 30 68 48 41 55 37 33 45 36 15 56 44 32 43 100 17 31 50 21 21 52 49 34 69 19 82 74 51 57 51 31 54 45 65 44 58 71 45 77 66 61 16 35 50 49 56 18 84 34 60 38 33 30 40 29 39 40 58 9 17 75 93 44 38 48 41 51 48 66 67 56 34 61 49 73 71 67 80 81 42 26 85 16 75 38 49 36 59 43 87 23 56 64 62 38 70 54 68 67 29 21 59 69 46 83 38 67 54 69 18 51 54 92 59 91 41 64 58 87 81 76 48 59 62 68 36 44 41 85 50 25 60 71 76 87 38 18 86 61 64 38 52 65 42 41 29 62 31 48 21 23 62 46 31 59 59 50 57 16 52 79 57 77 54 28 26 56 69 33 43 59 93 60 56 29 55 68 70 17 53 35 65 110 77 33 38 37 47 22 82 59 45 58 28 31 69 63 44 17 66 71 43 47 16 37 85 62 73 76 71 41 80 95 73 23 49 9 29 35 49 12 88 19 41 35 64 46 51 68 63 28 61 25 49 48 61 54 30 24 28 49 47 65 83 21 57 55 71 68 34 36 65 73 51 61 34 54 60 41 53 34 29 52 13 55 60 38 43 92 39 73 58 35 68 39 22 43 48 36 34 86 58 73 78 10 68 45 63 59 33 42 42 70 32 58 30 56 64 40 93 44 55 39 63 36 89 50 52 55 41 44 65 39 56 52 18 47 91 71 23 54 103 78 35 43 72 42 52 56 118 32 57 29 39 56 68 56 69 44 61 58 68 56 40 55 40 30 56 60 51 50 14 38 51 34 64 66 54 44 13 50 47 80 76 65 33 56 23 40 36 58 32 59 35 61 9 52 74 72 64 74 50 49 51 53 55 79 47 32 48 88 67 33 31 30 58 69 31 26 69 42 70 60 34 40 24 56 52 68 44 73 56 33 22 51 30 29 54 29 59 42 40 53 32 55 50 30 71 103 45 48 54 13 43 18 44 55 38 57 74 35 44 25 69 14 34 62 46 27 65 23 30 64 57 76 52 44 41 42 49 30 78 46 28 32 20 19 45 55 33 70 25 57 75 46 65 66 33 34 69 31 44 42 58 59 41 61 57 38 77 49 35 77 59 13 31 64 88 12 73 88 44 34 86 42 56 46 24 53 68 35 56 49 30 60 44 35 69 27 51 46 14 20 45 64 53 27 41 55 53 54 49 34 43 48 34 34 38 56 44 60 55 103 69 58 50 65 47 23 30 29 62 56 52 68 36 109 47 58 29 37 21 49 65 72 22 80 23 49 46 62 43 43 40 21 42 16 44 62 103 78 48 57 53 61 66 67 83 69 23 23 83 34 27 64 92 19 53 63 24 48 19 42 27 27 38 60 50 16 37 105 36 43 44 59 45 69 34 67 28 45 51 73 71 32 53 45 23 52 49 72 67 69 41 57 55 78 51 79 55 46 67 34 76 57 66 73 83 29 21 42 61 77 34 20 38 35 41 36 71 56 53 40 20 47 37 53 43 45 74 75 52 25 57 44 60 53 71 59 44 66 52 56 32 49 14 30 33 66 52 59 55 73 68 62 59 42 62 43 45 44 49 91 40 45 40 20 13 49 35 47 52 31 24 46 58 57 62 62 20 52 64 64 17 65 57 36 43 72 55 63 54 41 28 30 52 34 17 49 40 57 68 53 58 29 28 36 71 33 32 35 64 51 23 55 38 29 75 56 45 33 63 37 73 44 32 65 36 73 70 53 74 37 91 97 104 44 25 81 57 16 88 42 72 47 54 21 77 54 73 73 41 24 42 46 53 40 48 42 22 21 76 67 27 47 53 70 44 46 57 39 42 42 40 59 94 60 45 35 42 80 51 44 61 50 99 71 43 65 21 32 52 63 38 77 23 63 22 57 77 75 51 91 31 59 56 74 39 40 51 49 72 39 53 48 34 54 53 49 40 66 65 43 27 57 57 55 45 41 50.57419354838709
8 88 37 46 56 14 41 29 34 65 79 33 54 41 56 85 15 17 64 47 49 82 60 66 63 41 72 61 89 37 28 62 60 47 61 59 67 39 79 72 73 64 26 76 52 50 70 64 71 60 30 17 72 43 54 20 11 32 109 79 47 37 67 46 42 62 34 36 42 33 13 55 40 29 41 97 17 33 46 17 19 48 49 36 64 22 78 67 47 57 50 27 51 45 71 41 60 71 45 74 64 61 14 36 56 48 56 19 84 35 58 36 37 33 42 28 36 40 53 9 18 71 87 38 32 44 40 49 54 64 74 51 29 59 47 69 69 67 79 79 38 29 87 12 74 46 51 35 55 41 85 23 54 65 57 37 73 55 66 65 28 27 57 59 47 86 39 68 58 72 16 51 48 89 55 82 42 61 53 82 74 75 51 53 67 65 34 42 46 78 51 25 56 71 68 78 34 20 74 60 64 38 59 66 42 43 26 60 34 40 19 27 56 43 31 60 53 53 55 16 54 82 57 76 56 29 25 55 71 29 41 59 94 57 55 28 53 68 69 20 56 36 67 102 69 31 37 37 47 20 81 61 49 57 31 32 72 61 40 19 69 70 44 46 16 36 84 56 72 73 68 46 77 88 74 27 47 7 29 32 54 12 84 15 40 35 55 46 50 71 63 26 65 25 41 47 63 53 31 24 30 48 49 70 79 19 55 51 69 65 31 39 67 69 52 62 32 53 52 47 54 32 30 54 15 46 55 42 47 90 40 70 58 35 72 38 23 42 46 35 32 76 60 69 78 8 64 48 58 61 31 45 43 65 32 56 25 49 65 40 92 41 51 45 62 29 90 54 56 58 41 44 55 44 57 55 19 46 90 69 23 55 95 76 37 38 78 37 52 60 113 30 66 24 41 53 73 52 70 40 59 59 64 49 38 56 43 29 52 61 50 49 14 41 50 29 64 72 53 41 15 50 43 82 81 64 36 57 18 41 37 61 34 58 35 59 10 55 79 69 63 74 50 48 49 52 48 80 39 29 47 88 64 27 33 30 59 72 34 23 70 43 55 57 35 39 24 47 50 75 44 70 57 30 25 57 32 28 55 27 57 44 43 54 31 59 44 32 73 88 50 48 57 15 43 18 47 55 39 47 74 35 42 23 64 13 33 62 42 25 68 23 30 61 52 75 50 43 38 47 50 28 83 46 33 30 21 18 42 57 32 73 26 55 80 44 66 66 28 32 69 30 43 40 65 58 40 70 59 35 72 52 33 65 58 14 33 61 89 13 73 93 38 36 84 38 58 44 22 51 67 31 53 47 29 52 42 32 67 28 50 45 16 19 41 62 58 31 41 53 55 56 51 34 41 45 36 32 39 55 48 61 60 99 61 58 51 64 49 24 31 27 54 59 56 65 35 111 51 57 28 38 18 52 69 68 23 81 22 48 45 57 44 42 40 22 45 19 46 62 105 74 52 54 63 62 62 66 90 70 27 23 85 33 30 64 87 18 51 66 23 52 21 45 27 25 43 57 45 18 40 100 39 44 40 63 38 64 39 69 35 49 52 72 70 31 53 46 21 60 49 74 66 72 42 53 52 73 56 71 54 47 63 34 74 56 65 77 80 31 18 43 63 74 40 18 39 36 44 36 70 54 53 37 19 47 42 45 40 44 73 67 51 25 60 44 60 56 76 59 41 58 50 53 36 44 13 27 36 68 50 57 57 70 68 57 56 43 60 43 44 40 48 83 36 40 40 18 11 47 32 48 43 32 25 52 56 59 67 59 18 50 68 69 16 67 53 35 46 76 55 62 52 45 27 28 52 33 16 49 45 59 72 58 55 32 28 37 67 32 33 34 63 52 23 56 37 25 74 59 44 33 60 36 72 44 35 68 36 69 71 56 75 35 84 97 102 42 26 86 58 17 88 36 75 46 53 18 81 53 74 76 40 21 41 41 53 40 47 40 22 21 73 67 24 43 52 68 49 51 57 37 47 39 43 61 101 60 43 31 44 82 58 43 61 45 93 72 39 66 20 32 42 67 33 75 24 57 22 56 75 73 50 93 34 59 53 69 34 39 43 55 74 40 56 48 35 53 55 50 39 72 68 45 31 60 55 55 47 40 50.07311827956989
8 86 35 51 57 14 36 26 36 67 78 40 58 44 55 85 14 18 64 46 48 89 59 67 62 39 74 59 88 42 30 63 57 51 64 54 63 38 82 65 71 62 25 72 50 49 70 63 71 62 30 16 68 43 52 20 11 26 104 74 50 38 62 46 48 67 32 38 38 28 12 48 39 27 38 96 18 33 43 19 22 52 47 35 67 18 73 67 49 59 46 21 46 44 72 42 65 69 44 67 65 65 11 28 54 53 56 17 82 35 63 38 40 31 41 30 33 40 48 10 18 70 77 41 36 41 43 48 60 63 81 51 31 53 48 67 67 68 69 82 34 27 94 10 75 48 54 37 56 40 84 22 57 62 61 34 71 47 62 65 30 29 61 50 45 80 38 70 53 72 17 46 45 86 61 79 44 64 59 77 66 72 52 50 70 61 32 38 48 72 53 29 53 70 69 76 39 18 78 60 61 37 63 65 44 48 28 55 32 40 21 29 62 40 30 61 52 51 50 18 59 85 61 74 49 27 28 53 62 30 41 58 90 53 56 24 54 71 74 25 58 36 75 103 68 29 36 37 48 18 78 64 45 66 29 35 68 65 37 18 72 70 41 44 16 37 75 52 78 71 61 45 75 84 67 28 45 6 31 35 56 13 79 15 33 34 54 46 48 66 62 25 66 26 41 47 66 53 29 24 36 45 48 75 81 15 54 46 65 61 29 38 70 74 46 58 30 56 48 52 49 32 33 56 16 45 52 46 41 92 42 66 61 32 73 35 21 47 43 32 36 73 63 64 72 11 69 46 57 59 26 44 42 62 34 54 30 42 63 39 90 44 56 49 66 31 91 47 59 63 39 46 54 43 55 51 22 52 91 78 24 47 88 72 43 35 78 43 48 65 108 29 68 22 42 55 77 53 77 37 58 57 69 44 33 54 53 30 56 62 48 49 11 39 47 29 63 73 54 40 16 54 48 83 90 66 32 58 21 46 41 54 36 60 41 63 10 57 80 64 62 72 46 45 41 53 46 86 40 30 49 88 60 27 33 30 54 80 37 21 69 40 51 53 34 39 22 45 53 75 45 75 61 31 25 64 29 28 54 28 54 38 41 50 28 57 46 33 75 85 54 43 52 14 43 16 53 55 39 52 72 34 46 26 73 17 27 64 41 28 64 25 22 57 49 70 49 42 34 49 50 27 83 40 34 32 21 18 38 51 33 73 27 50 79 48 67 66 31 33 66 31 47 35 67 60 45 66 56 38 65 56 37 66 55 14 34 60 87 11 71 87 34 36 83 42 59 41 21 45 71 28 49 40 27 52 45 33 63 25 48 45 17 18 45 64 64 29 42 46 65 55 52 32 41 45 36 32 37 58 44 62 72 98 64 53 53 63 47 23 34 27 53 55 55 55 34 101 49 61 26 41 18 48 68 61 23 71 25 48 50 55 43 43 35 22 41 20 43 63 100 76 53 56 60 67 63 67 81 74 27 24 80 36 29 58 84 19 50 65 26 57 23 49 24 25 44 59 46 20 33 88 34 47 39 69 42 55 41 67 38 50 51 77 75 29 49 46 19 58 46 75 67 69 35 51 45 69 60 78 49 43 60 34 69 49 58 74 79 31 20 40 62 74 45 19 43 34 40 35 65 51 47 37 19 55 33 48 41 42 65 63 55 25 65 46 56 53 81 55 45 61 50 52 35 41 13 29 36 71 48 57 55 60 73 54 52 49 62 44 46 44 49 75 36 38 39 17 12 46 29 43 38 31 28 59 56 57 64 50 16 52 71 61 16 59 47 36 48 76 48 59 53 40 33 28 45 34 18 45 47 54 69 54 51 32 23 35 73 32 35 35 64 50 19 55 36 23 80 60 41 36 61 37 69 42 36 72 34 65 74 51 73 39 80 86 109 44 30 82 58 21 88 35 81 47 51 18 78 54 72 78 40 18 38 35 51 39 44 36 23 21 69 64 26 39 47 65 52 51 52 37 44 39 44 55 96 57 45 29 41 79 56 45 58 43 87 75 45 71 17 30 29 71 29 76 25 50 20 55 72 78 45 95 30 60 51 66 34 39 41 58 70 37 51 48 32 53 54 51 39 63 66 48 35 55 58 54 41 40 49.52150537634409
9 88 32 47 57 14 37 25 40 65 79 46 62 48 53 84 13 22 59 46 45 91 61 67 58 39 68 57 85 37 33 57 54 56 67 52 65 35 76 61 69 56 21 70 46 53 65 68 75 67 29 17 66 37 51 19 8 23 102 70 47 41 69 41 56 61 32 35 42 27 14 45 38 26 35 100 14 32 41 20 21 47 46 33 73 19 64 63 50 56 48 20 39 48 66 42 63 71 46 73 60 65 10 31 56 54 53 17 88 34 61 39 39 28 44 29 33 39 42 9 22 67 75 40 35 40 44 46 63 63 79 52 35 51 47 68 69 64 68 77 36 26 94 12 73 38 58 40 55 38 80 22 49 62 69 35 69 50 58 60 28 29 65 50 43 71 39 74 56 76 15 40 45 89 58 78 42 62 57 73 64 69 52 49 67 58 32 34 47 68 47 29 57 64 66 68 46 17 83 56 67 37 65 60 39 44 28 54 29 38 22 29 64 40 32 67 47 51 47 18 53 87 56 76 55 24 31 47 59 29 39 61 86 56 53 25 51 69 75 29 62 37 72 101 62 30 35 40 43 18 77 68 40 72 28 36 67 59 37 20 69 67 39 41 16 37 72 51 83 74 53 46 69 76 65 30 50 5 29 40 54 12 74 16 32 30 44 49 39 65 64 27 69 25 43 45 67 59 27 22 40 44 48 73 79 19 56 45 66 64 28 33 70 68 49 59 27 53 46 55 43 36 33 58 16 41 51 47 36 98 41 67 63 26 78 35 20 52 49 29 38 78 62 59 76 13 63 35 55 58 24 43 45 59 31 53 28 41 62 36 86 41 61 56 63 28 98 42 65 68 39 46 47 51 51 48 24 50 90 80 25 43 85 72 40 35 78 41 49 62 90 33 69 24 41 46 75 51 79 35 60 62 67 42 32 55 53 29 56 65 45 49 9 42 44 27 68 73 52 40 18 53 52 84 85 64 30 53 20 39 40 52 36 58 40 70 10 57 74 64 58 72 46 43 43 50 45 87 38 29 49 85 67 24 33 31 58 83 35 17 62 41 49 54 29 37 27 47 54 71 43 74 68 31 23 66 30 27 54 28 55 37 44 52 26 59 43 37 74 90 56 43 49 15 45 17 56 55 35 44 69 36 45 27 79 14 25 69 39 27 68 26 20 50 47 71 47 43 33 46 57 26 88 46 33 33 22 22 36 48 32 65 25 45 74 48 67 69 32 31 67 33 53 42 65 61 48 66 53 36 58 54 36 65 56 17 40 59 79 11 72 80 31 31 86 44 56 41 23 43 69 27 46 43 24 51 45 31 59 26 47 41 16 19 48 61 70 25 39 39 63 54 50 33 42 49 41 35 36 50 50 63 78 103 70 58 56 66 47 23 32 26 51 53 58 54 38 90 44 59 25 42 18 46 68 54 27 71 28 46 61 49 41 42 36 28 37 17 41 60 99 74 58 59 66 72 65 68 82 74 30 26 80 39 33 57 85 17 49 65 26 53 21 47 24 25 40 58 42 22 32 91 34 49 40 76 41 53 38 60 40 49 58 78 80 29 49 45 20 64 55 72 70 60 38 48 43 62 58 85 48 47 53 32 64 51 52 74 76 31 23 42 66 76 45 21 47 32 40 38 65 52 49 32 17 55 32 52 42 41 56 64 59 22 67 53 56 53 78 56 41 59 53 54 31 35 12 33 34 68 51 57 58 55 74 58 52 52 60 44 44 45 47 67 42 34 43 15 13 42 27 41 35 33 24 65 59 64 65 47 17 52 66 59 15 54 44 41 47 73 45 61 57 43 31 27 48 32 16 48 51 48 61 59 53 28 22 36 69 33 37 33 62 52 22 58 36 23 73 60 32 37 64 37 67 41 38 74 32 65 72 48 76 39 70 84 109 41 32 83 59 23 87 35 80 48 53 18 78 56 73 78 44 17 34 35 51 40 42 39 23 19 68 62 27 40 40 62 55 52 48 34 48 37 39 50 98 59 44 27 41 79 54 50 61 39 88 80 45 65 19 31 31 64 27 74 22 51 19 55 68 84 50 99 32 63 46 64 29 37 40 58 63 33 54 48 33 55 52 48 39 67 73 45 42 53 59 46 46 37 49.0989247311828
13 80 30 49 59 14 32 21 48 66 73 50 64 45 49 80 12 26 62 42 42 96 67 64 57 41 68 57 79 39 40 61 45 54 69 49 61 36 71 58 65 54 23 63 42 53 58 63 71 61 28 20 65 37 43 16 7 23 101 71 41 42 70 38 54 60 30 35 44 29 11 48 40 26 39 99 16 33 41 20 21 41 45 33 80 21 58 59 52 55 50 18 41 50 68 39 62 64 52 68 59 64 13 32 60 59 56 16 85 33 57 41 44 29 40 28 29 41 43 9 20 60 78 44 33 36 36 49 62 57 89 48 40 49 50 65 63 65 62 76 35 27 99 12 74 32 70 35 59 36 84 17 50 63 64 29 69 55 56 52 28 30 69 48 44 74 36 72 55 78 15 40 45 86 59 74 45 64 55 70 61 71 46 48 69 57 32 42 45 66 48 31 56 63 63 61 44 16 80 49 70 38 62 61 37 48 33 58 28 36 24 33 64 35 33 65 48 44 48 22 55 85 60 67 50 23 30 44 59 26 37 58 71 56 53 28 47 71 80 32 66 39 76 96 56 26 35 37 40 20 75 66 45 76 25 31 61 60 41 21 66 58 41 39 18 37 70 57 78 79 51 44 58 65 61 28 46 4 32 43 46 13 74 15 30 27 44 43 36 62 62 29 67 29 47 41 75 58 29 21 41 44 48 73 79 21 55 47 71 62 27 38 66 69 45 58 31 55 48 52 45 36 28 60 17 41 48 49 36 99 38 64 60 21 83 32 22 50 50 25 36 75 64 55 83 13 65 29 54 55 24 42 44 54 30 48 25 37 61 38 82 35 63 56 67 26 102 41 67 59 35 51 42 48 47 51 23 52 85 85 24 43 85 72 43 33 81 40 47 67 82 32 70 23 43 45 72 49 80 34 57 58 64 40 32 55 49 30 49 62 43 49 8 50 41 27 67 65 49 35 17 53 59 79 82 62 30 58 18 35 37 51 35 57 45 67 10 51 74 50 58 67 45 42 40 48 50 85 38 30 51 85 65 21 31 34 52 86 37 21 59 40 42 59 29 37 29 47 53 72 37 72 68 32 19 69 35 26 50 25 57 39 45 51 25 51 39 42 85 86 56 48 47 18 47 19 64 54 39 41 60 39 45 27 78 18 27 71 33 28 66 28 21 53 45 76 45 41 31 50 55 29 86 44 34 34 22 23 38 53 32 63 27 48 69 52 70 72 36 30 61 34 52 45 68 60 44 64 56 35 60 56 37 65 55 14 41 62 71 13 73 86 24 32 81 48 60 39 26 45 68 32 44 43 23 58 44 31 58 28 51 43 17 18 51 55 77 24 35 35 58 49 48 34 40 47 42 35 35 50 52 64 79 109 68 63 56 62 46 23 35 31 53 46 58 53 37 85 43 58 21 47 19 50 64 58 29 76 34 58 63 47 39 38 36 31 34 19 39 59 95 77 58 52 70 73 63 64 75 78 31 25 74 33 28 60 75 17 47 65 23 51 19 39 23 27 42 62 43 20 31 94 36 43 37 76 41 49 36 61 40 54 55 81 82 29 45 47 24 63 61 66 69 62 37 43 39 58 64 82 49 49 50 29 61 50 49 71 69 31 22 36 66 74 51 20 46 32 39 35 62 50 40 30 15 56 33 51 47 43 55 65 66 21 63 57 55 57 68 54 37 59 50 55 33 34 12 37 33 70 51 57 46 52 75 62 51 55 64 41 43 43 49 59 38 31 48 12 13 39 28 33 35 34 26 64 51 70 64 45 19 54 64 59 16 49 41 40 46 76 45 53 57 45 30 29 49 33 18 45 51 45 61 58 52 28 21 30 65 35 38 36 59 52 24 62 34 19 72 61 29 44 64 32 66 44 39 69 32 59 72 50 72 41 62 77 110 43 31 84 60 27 86 35 82 48 52 18 81 54 66 73 42 17 35 37 52 41 35 43 26 18 66 59 26 38 42 66 47 57 46 35 47 33 38 49 99 59 41 25 41 80 53 45 63 36 85 84 49 63 22 34 29 58 26 75 21 44 19 56 70 83 49 93 34 67 44 51 26 36 37 51 62 31 57 49 33 47 48 49 47 62 74 43 46 49 62 46 48 37 48.512903225806457
16 78 29 43 61 13 26 18 63 76 76 50 60 46 52 75 13 31 62 41 40 104 58 65 60 42 73 66 75 39 45 66 40 53 73 51 58 36 71 55 67 55 20 53 40 50 56 61 71 63 32 19 60 33 42 17 8 21 90 69 42 42 65 33 51 57 33 33 45 27 12 47 41 26 35 88 15 32 45 23 23 43 47 33 82 23 53 55 49 53 57 19 36 49 67 36 63 67 53 70 53 66 14 35 63 53 54 15 84 30 50 45 44 33 43 29 24 38 41 7 21 62 72 47 34 41 37 49 61 51 87 50 39 45 52 66 60 68 60 76 34 31 95 14 73 35 69 36 66 34 80 18 49 63 64 28 70 54 62 54 31 29 67 47 44 76 38 71 48 85 15 41 46 91 56 66 46 67 48 63 58 69 43 42 71 51 30 43 41 63 43 32 51 61 60 61 42 19 77 51 68 40 60 63 39 48 38 57 30 37 24 36 63 33 33 60 45 48 47 18 53 91 59 65 51 20 28 47 57 30 40 58 63 49 55 26 47 73 80 32 70 40 73 88 53 28 29 38 40 18 70 66 46 84 27 29 54 61 45 25 62 58 41 38 20 34 75 58 78 79 50 48 57 63 53 28 47 5 40 47 41 14 65 16 31 18 40 42 34 63 76 32 64 32 49 41 79 51 26 19 44 46 47 69 75 23 52 46 67 62 31 40 67 68 42 49 31 56 51 57 39 32 26 62 20 39 43 54 41 95 34 62 61 20 83 35 20 45 47 26 40 81 61 55 81 12 66 26 50 59 20 44 52 44 30 35 25 29 59 34 74 34 66 49 65 21 85 47 69 59 39 53 45 43 47 47 19 56 81 89 24 45 87 71 48 35 75 45 41 60 75 33 66 20 43 46 68 47 83 34 56 60 61 38 30 61 52 30 46 52 45 47 7 45 40 27 73 61 46 34 18 53 56 82 81 63 27 59 15 35 37 57 36 54 44 62 8 52 69 44 56 67 49 38 46 47 51 82 31 30 57 76 65 18 28 37 53 85 36 20 58 33 47 52 30 36 28 45 53 73 38 67 66 30 22 66 40 27 45 20 55 35 47 51 24 51 41 45 84 82 61 50 48 18 43 18 61 53 46 43 62 41 42 27 76 17 28 71 40 27 60 30 19 51 48 70 44 45 31 47 47 28 82 47 33 34 21 26 41 52 33 63 27 52 67 58 78 69 38 30 58 29 51 51 65 63 44 58 61 37 61 55 37 62 55 15 51 62 65 12 64 88 22 34 90 48 58 35 22 38 61 35 43 47 21 63 45 33 56 28 48 41 17 19 48 54 80 21 31 33 58 49 52 35 40 46 46 37 40 52 57 63 74 113 65 60 57 62 43 23 29 30 54 47 65 49 40 85 42 58 18 51 18 45 64 61 28 72 34 57 61 45 43 35 35 31 37 20 39 57 98 76 56 52 70 77 58 53 68 76 30 24 73 30 31 61 70 16 50 63 27 49 19 40 21 25 41 61 47 20 37 93 40 42 36 80 44 46 32 56 39 53 54 87 77 29 43 43 25 62 67 59 68 61 36 45 39 54 69 80 49 53 48 27 63 44 44 67 57 34 22 34 64 71 45 20 47 32 36 44 58 50 37 26 16 49 27 53 43 46 57 66 69 20 61 59 47 54 64 54 32 59 56 53 33 30 10 39 35 71 48 52 44 56 67 70 51 60 68 42 40 42 49 49 37 32 44 14 12 39 30 31 36 35 26 75 52 77 68 40 21 59 64 57 16 48 41 40 48 81 45 53 57 46 28 30 45 36 16 43 49 42 65 60 50 31 23 29 63 33 39 31 61 51 30 68 36 22 66 70 29 41 67 33 60 46 44 68 26 55 73 49 75 46 58 71 111 46 32 87 61 31 94 35 92 47 49 16 79 51 63 72 46 19 38 34 52 42 34 42 25 19 62 60 30 39 42 65 51 62 43 32 43 36 39 51 93 62 46 26 38 69 48 48 60 37 79 81 47 61 26 33 32 65 25 69 21 41 21 54 61 78 46 90 31 65 38 50 25 35 36 53 66 34 62 43 35 44 49 50 52 64 71 44 46 45 57 47 48 31 48.05268817204301
19 70 30 43 58 10 23 19 65 79 74 53 65 49 51 69 13 33 60 41 38 106 58 65 58 43 79 67 71 37 48 63 35 51 71 51 58 38 68 53 61 53 21 53 39 53 45 64 70 63 34 19 53 30 41 16 7 15 86 69 40 38 64 28 48 59 37 31 44 25 13 44 36 29 32 86 13 30 48 26 24 35 44 32 81 23 43 53 50 55 60 21 33 52 71 34 64 60 53 73 53 67 13 40 61 54 52 17 78 27 49 45 46 33 45 26 21 38 37 9 22 61 71 47 33 41 41 48 57 49 88 48 41 41 49 62 56 67 59 73 34 28 89 13 74 33 64 38 62 34 79 19 56 62 65 26 73 56 57 57 38 32 66 45 40 69 43 68 47 88 15 34 46 85 62 71 49 68 45 56 50 70 47 34 68 55 30 44 45 58 45 31 51 60 62 57 36 19 76 46 74 38 50 67 39 45 40 60 31 36 23 34 64 27 30 63 43 49 48 22 51 87 59 64 48 17 27 49 52 33 43 58 64 43 53 24 44 68 69 31 65 36 69 80 57 27 29 35 32 18 68 64 40 86 26 30 55 54 43 27 59 59 38 38 21 35 73 59 73 69 50 50 55 64 49 26 46 5 43 47 35 15 63 16 32 19 36 34 35 66 79 28 61 33 50 42 84 46 26 17 44 45 44 70 74 27 51 46 68 58 30 39 71 63 40 43 31 54 54 58 40 32 22 63 20 39 46 57 38 89 36 62 71 19 79 38 22 45 45 27 45 82 56 58 78 12 71 25 51 59 20 37 52 42 32 31 23 27 54 29 75 35 66 50 60 19 94 43 70 61 35 56 47 43 46 43 18 51 71 87 24 48 83 59 49 31 76 42 43 55 73 36 64 20 47 42 70 49 81 34 54 53 62 36 27 65 54 29 43 52 42 40 6 52 37 30 76 63 46 34 21 51 53 79 69 63 29 65 14 32 39 53 35 49 48 59 9 54 68 44 50 65 46 38 44 43 50 81 31 32 59 70 68 13 22 39 47 77 36 17 52 31 48 53 31 40 30 41 56 67 36 68 63 31 19 70 42 25 45 19 54 30 47 49 27 45 45 49 85 81 68 52 48 19 47 16 68 53 47 45 63 45 41 24 77 18 26 76 44 25 56 29 21 45 48 70 39 43 29 44 48 26 79 42 40 37 26 27 44 50 35 61 28 53 68 59 77 73 34 28 62 30 43 55 61 59 45 57 59 37 65 53 32 62 58 15 55 65 63 10 66 94 19 35 97 52 65 31 20 40 64 38 46 50 18 60 47 30 56 28 46 41 18 22 48 57 83 21 28 31 63 47 46 37 43 49 47 38 46 50 55 72 74 101 62 64 57 65 43 24 30 28 49 49 70 51 39 84 45 61 18 50 18 46 55 70 32 79 35 60 60 51 41 32 35 30 41 23 39 57 104 67 53 49 65 80 60 55 72 80 33 22 72 29 29 56 72 10 52 63 27 49 21 38 22 27 38 51 46 20 41 83 40 43 37 74 46 41 33 52 36 51 55 86 77 26 42 38 26 60 63 55 67 61 38 47 39 54 67 81 46 49 45 29 57 42 40 67 51 35 21 35 59 72 49 22 45 37 29 48 51 50 38 23 15 48 24 47 38 47 57 65 63 20 66 56 54 56 57 52 33 60 57 56 34 30 8 39 30 73 49 52 39 48 63 74 57 60 68 50 39 40 50 45 37 34 46 13 12 39 32 28 39 30 25 79 53 83 62 38 19 61 56 54 16 42 40 37 47 76 41 50 57 46 27 33 45 38 15 46 51 41 66 62 48 31 21 30 59 36 39 30 62 54 29 62 31 26 67 70 25 44 65 29 56 49 45 66 28 51 64 48 72 42 55 71 109 40 29 81 55 33 94 33 88 41 54 18 75 47 65 68 45 25 40 36 52 41 34 40 24 19 64 59 27 41 40 60 47 69 46 36 44 35 39 43 88 60 44 23 42 67 49 48 58 34 75 81 54 60 29 31 33 57 26 65 27 43 18 55 50 81 52 93 31 64 36 50 23 38 42 57 61 40 62 42 35 43 48 48 47 60 62 45 47 42 59 45 50 31 47.41290322580645
21 64 26 42 57 10 23 20 62 71 73 49 65 45 52 58 12 29 55 38 41 100 56 64 57 46 81 65 63 39 46 63 36 53 72 51 54 40 67 52 63 57 26 48 39 48 44 52 72 57 35 17 50 25 38 15 9 15 77 66 41 41 65 27 54 64 39 27 48 29 11 45 35 33 32 84 12 29 58 26 20 34 49 28 65 25 41 53 44 56 57 24 32 49 69 35 61 61 51 74 61 67 17 45 60 53 51 17 77 29 48 49 43 28 41 25 20 39 34 8 22 59 68 48 32 43 41 46 53 50 83 46 44 37 52 58 47 75 59 71 32 30 87 14 71 36 63 40 66 33 75 19 57 59 59 29 74 59 58 52 37 36 63 44 43 69 46 63 46 90 16 35 43 84 61 69 47 67 41 57 49 62 50 31 67 59 29 41 49 51 43 28 55 60 56 55 31 20 74 49 80 39 49 69 42 46 41 58 35 34 26 34 67 24 33 58 40 50 47 22 53 83 53 60 49 14 28 51 50 35 50 59 66 40 52 25 45 62 63 30 63 35 71 76 56 25 31 31 33 15 64 62 41 82 24 32 58 56 39 28 53 58 37 38 21 32 72 63 71 64 54 46 56 58 47 27 44 6 47 52 40 13 61 16 31 20 34 33 36 65 74 28 57 36 53 46 88 48 28 18 43 47 48 71 77 29 48 40 69 57 28 45 67 67 38 44 29 56 53 57 42 32 18 58 17 40 50 54 33 82 37 53 76 22 83 38 24 46 44 26 48 84 57 57 79 11 74 27 47 64 19 40 49 40 30 28 22 26 49 23 75 39 64 54 60 22 89 39 75 56 36 58 43 39 48 45 18 50 71 86 24 41 87 58 57 31 71 38 40 55 69 39 53 18 50 43 74 49 85 33 51 52 62 37 30 63 48 30 49 51 43 37 7 58 36 33 75 62 42 37 25 50 55 73 67 60 27 71 13 30 37 52 38 46 54 61 9 56 67 45 49 66 46 37 48 46 51 80 30 31 56 67 70 7 25 41 46 69 34 17 49 32 51 48 26 40 31 40 48 61 33 60 61 34 20 73 38 24 44 19 50 33 40 47 29 40 43 46 88 75 72 60 47 20 40 17 59 50 49 48 62 49 45 25 78 19 26 80 41 24 51 30 21 44 50 62 40 44 29 45 49 28 75 40 45 38 23 30 42 42 32 59 25 55 70 60 80 71 33 30 65 30 45 62 57 59 41 58 57 33 66 56 31 56 63 16 60 66 60 12 61 93 20 38 87 58 67 31 25 44 63 41 43 49 19 61 40 25 56 28 45 40 19 28 50 59 84 29 27 30 63 48 45 37 45 51 51 34 45 46 52 78 73 94 62 67 57 62 48 26 26 28 52 47 71 50 38 82 43 57 17 49 14 44 51 68 31 80 43 58 67 53 40 28 31 34 40 23 39 53 104 65 54 48 68 83 56 54 76 76 33 23 70 26 32 55 73 11 53 58 28 44 19 35 17 30 37 51 49 23 42 80 42 41 32 71 46 39 33 53 31 49 55 80 79 20 37 43 27 53 63 46 69 58 41 51 36 58 70 78 47 52 45 26 58 44 36 68 53 37 20 34 60 72 56 21 50 39 23 53 50 50 37 25 16 44 22 44 41 48 55 64 59 19 74 54 50 63 53 58 28 67 60 56 37 29 8 41 30 77 52 52 35 48 61 76 58 53 68 47 36 38 51 42 41 34 46 14 11 35 27 24 37 27 24 80 53 86 60 38 20 72 55 54 16 40 41 33 53 76 39 47 52 43 26 28 46 38 13 50 54 41 62 61 40 33 23 33 57 34 40 28 60 55 31 61 31 27 60 77 26 44 67 25 50 51 42 72 25 51 60 53 70 45 52 64 109 41 27 78 54 30 94 28 88 42 54 17 66 47 62 68 41 30 36 35 49 38 37 37 26 15 62 61 27 39 36 62 47 74 45 33 46 33 44 43 91 63 47 23 40 66 45 47 59 35 86 79 64 61 30 31 40 57 24 55 36 51 18 55 48 70 56 87 28 60 36 54 21 41 35 56 65 45 58 40 36 47 43 52 45 59 61 44 47 47 49 46 54 35 46.98494623655914
22 62 20 47 53 10 21 23 56 68 68 49 70 45 49 61 13 27 55 32 40 95 57 65 59 45 76 63 59 40 45 67 36 50 73 45 53 39 63 53 65 64 24 44 34 48 47 47 65 58 38 19 48 24 37 12 9 14 77 60 43 43 62 29 59 65 40 23 50 33 11 49 36 31 30 82 14 25 61 27 17 29 56 31 62 24 40 47 45 54 55 26 26 47 64 31 64 62 47 74 62 66 19 48 60 51 48 15 70 30 47 50 38 28 42 25 20 47 33 10 20 64 66 44 28 48 42 42 52 46 78 45 47 39 55 57 50 77 59 70 35 32 88 17 70 36 64 43 67 33 73 21 52 51 54 30 71 56 55 53 39 37 61 43 40 65 48 68 43 89 16 34 43 81 64 69 49 66 36 52 44 57 47 29 63 55 26 38 48 49 40 28 61 64 53 56 30 21 64 47 78 42 50 71 40 43 43 55 33 34 29 38 65 23 36 59 35 52 49 20 55 73 52 55 48 12 28 48 49 37 55 56 65 43 58 25 48 59 63 32 63 35 64 70 58 25 37 31 41 12 61 55 40 75 25 38 59 58 36 28 50 61 34 41 20 29 70 60 69 64 52 47 53 56 47 31 39 7 51 50 42 11 56 17 30 22 34 30 37 60 78 28 61 41 58 44 81 46 31 18 40 44 50 69 81 32 44 41 69 54 31 44 61 70 43 47 31 54 59 57 39 25 21 52 22 43 51 56 32 83 37 45 73 22 81 37 27 45 45 29 50 80 59 60 70 12 68 26 48 67 19 39 54 40 29 26 21 26 49 19 76 37 68 52 56 25 85 36 76 55 31 55 40 42 47 41 17 51 66 91 23 43 90 51 62 33 74 40 41 54 59 41 51 17 51 48 78 50 85 28 59 50 61 37 29 67 50 32 48 51 42 32 6 58 36 40 76 60 39 39 27 50 52 72 63 63 32 64 12 28 43 48 38 42 55 60 7 56 66 43 49 53 46 37 56 45 50 86 27 25 50 66 69 6 26 42 41 62 35 16 46 30 52 44 23 44 35 43 49 57 28 55 64 34 21 73 37 21 45 17 49 35 37 45 26 43 42 49 91 64 73 60 43 21 42 17 61 48 47 50 65 49 48 27 69 19 29 74 45 19 52 38 22 41 46 63 36 42 32 40 48 25 73 38 48 36 22 24 40 44 33 53 24 53 69 57 79 74 29 27 60 31 45 61 53 60 45 60 59 31 56 53 32 52 66 17 63 67 59 14 57 88 21 37 84 59 73 31 27 48 61 44 45 43 20 64 41 24 53 25 43 43 19 29 58 55 77 34 26 27 59 45 42 39 47 50 51 32 44 43 50 84 71 91 67 54 55 62 43 32 30 31 50 43 70 55 36 77 44 56 14 46 11 41 48 71 31 84 41 50 70 51 39 26 30 35 46 24 37 45 98 64 52 43 64 82 61 53 69 73 30 24 66 21 34 51 73 13 46 54 27 47 23 34 18 34 38 57 44 25 40 77 40 35 27 68 48 39 38 52 31 54 56 72 83 20 39 41 28 51 63 45 62 57 40 45 34 55 72 75 46 43 46 27 51 40 34 68 60 41 21 35 61 64 50 22 51 38 21 61 48 47 35 25 14 43 21 43 43 45 55 61 55 21 79 49 44 70 60 59 26 68 64 56 38 33 8 41 28 78 49 49 34 44 62 74 60 52 66 47 30 33 52 41 44 32 40 13 9 33 26 20 33 28 18 78 55 89 64 36 24 71 57 48 20 41 41 30 58 67 34 46 45 43 25 30 45 36 13 47 50 43 58 63 35 30 22 32 58 34 43 30 57 55 30 60 33 24 62 85 27 45 70 20 49 52 43 67 26 44 58 50 71 44 43 56 106 38 29 72 53 31 91 33 88 47 58 16 69 47 60 59 37 29 38 28 39 39 37 42 24 15 62 59 25 37 37 61 48 74 45 33 49 38 41 47 93 68 47 22 37 66 47 48 62 32 92 79 69 56 27 31 40 53 23 45 38 53 21 57 41 62 57 83 30 56 32 52 18 38 36 57 59 50 54 32 36 47 43 49 44 57 54 44 51 47 51 53 56 38 46.32688172043011
25 55 21 49 46 6 19 23 58 68 70 46 73 39 45 59 12 24 58 28 38 83 59 60 57 40 69 61 60 36 45 66 36 44 72 42 50 41 61 54 66 65 28 44 32 44 44 41 66 60 41 15 46 22 38 11 9 14 77 62 49 39 62 30 60 68 42 25 56 33 11 49 33 33 26 75 14 25 51 29 19 32 53 31 59 30 42 43 45 53 53 28 24 45 67 31 71 61 46 68 66 61 19 52 55 49 44 17 63 33 47 50 30 27 37 25 20 47 31 9 19 64 67 45 23 45 37 44 50 48 73 43 48 35 55 50 49 75 55 70 30 34 82 21 66 39 55 44 65 35 72 21 53 52 54 29 70 55 48 54 35 32 64 45 37 64 51 65 41 81 17 35 34 79 64 71 49 69 35 46 44 54 48 27 69 48 26 35 49 56 37 30 60 63 58 54 27 24 63 50 86 42 47 73 39 37 43 53 37 30 34 44 65 23 39 53 38 50 52 17 53 71 55 49 46 11 29 41 43 41 52 53 63 41 47 28 49 58 59 34 64 31 68 66 49 26 45 31 39 13 62 53 37 80 27 34 59 55 32 31 47 54 31 42 19 25 66 57 70 61 49 53 50 58 45 33 40 6 50 57 42 14 53 17 30 23 34 27 33 60 74 28 57 42 55 45 72 45 33 19 33 40 51 70 84 35 45 38 69 54 31 44 61 63 42 48 30 53 59 57 35 26 22 51 27 44 47 59 27 75 35 43 77 23 78 37 28 45 49 31 47 69 54 59 68 13 68 27 43 71 21 45 55 40 34 24 21 24 43 19 70 37 63 51 58 29 83 37 82 55 34 57 42 40 43 40 17 51 62 94 20 43 98 52 62 38 72 41 40 46 53 36 44 18 50 46 78 47 88 26 63 56 64 43 33 65 45 35 50 47 47 33 5 58 37 36 80 54 39 38 25 54 50 66 61 67 35 59 12 25 39 44 33 38 48 60 7 52 59 44 47 51 48 38 57 50 49 93 28 25 53 66 72 7 25 44 40 61 34 15 45 30 53 45 22 44 34 42 52 53 28 49 62 33 15 70 38 22 43 17 45 38 36 44 24 46 44 50 91 59 71 59 45 24 46 17 58 50 41 51 61 55 53 26 69 19 25 71 43 21 49 34 27 42 41 56 35 38 34 37 51 26 70 36 52 37 24 24 42 51 32 55 24 52 67 56 78 81 31 23 56 30 48 66 52 68 42 56 52 32 52 49 34 52 64 18 60 62 63 16 61 86 23 36 79 62 76 29 31 53 58 43 42 49 22 65 42 24 52 24 36 36 22 30 58 49 86 33 23 27 63 48 40 39 47 49 55 32 42 41 44 85 72 85 67 51 50 64 38 35 31 35 50 39 66 58 36 69 44 59 14 42 10 43 47 73 34 85 38 49 68 51 38 26 31 36 46 26 41 38 95 66 49 38 63 84 58 46 65 67 31 19 64 20 38 47 68 12 43 54 28 49 24 33 19 37 38 58 41 24 44 80 42 34 27 72 47 42 31 46 32 58 54 69 83 18 37 44 28 51 67 40 56 60 37 48 34 53 69 69 47 43 43 32 49 37 30 62 61 39 24 35 59 56 51 19 52 34 19 62 46 41 38 29 16 46 22 47 46 49 48 57 51 26 83 46 48 72 61 62 25 68 65 54 39 35 9 43 29 85 51 51 27 39 64 68 64 53 65 45 29 35 53 43 47 35 45 13 13 35 22 21 35 33 20 77 54 84 69 31 27 77 50 46 19 42 41 31 61 66 33 48 48 41 29 33 41 36 11 49 59 44 55 60 27 32 17 29 59 38 46 31 53 60 31 53 38 24 62 92 31 44 66 22 54 51 46 67 29 48 55 53 74 48 39 53 96 41 28 63 48 32 79 33 91 42 60 14 71 46 54 63 40 33 35 25 38 36 41 40 29 14 62 56 26 34 38 56 49 81 44 28 45 37 41 48 86 65 44 22 40 66 50 49 60 34 97 76 71 54 29 29 41 49 24 41 40 53 23 57 39 56 53 86 28 64 30 52 20 36 38 59 53 46 52 33 35 49 45 45 41 58 51 52 58 50 57 55 57 40 45.82795698924731
23 53 23 50 45 7 17 25 61 68 64 54 79 38 44 54 14 26 64 27 40 68 56 56 56 37 63 57 51 38 48 67 36 43 77 43 55 34 54 53 57 72 27 38 31 46 46 45 68 57 45 11 44 18 39 12 10 17 70 60 52 35 66 35 56 69 37 27 57 30 13 47 33 33 27 72 16 27 47 32 18 24 55 28 60 28 36 38 44 53 57 28 22 44 65 30 67 61 47 68 65 56 18 52 54 47 49 18 57 28 45 47 31 33 35 25 17 46 31 7 18 65 62 42 22 48 40 48 50 47 70 43 45 32 53 47 50 68 55 76 32 34 88 21 68 41 51 45 69 40 65 24 56 51 56 28 60 64 49 56 35 31 67 42 38 65 54 62 40 84 18 38 36 75 69 69 44 75 41 40 42 50 45 28 66 41 26 34 45 53 36 31 53 64 52 46 24 25 67 42 80 52 52 69 38 35 42 52 36 31 28 45 58 24 41 53 43 50 52 16 42 69 61 48 45 13 28 43 45 43 55 52 57 41 45 31 59 55 53 34 64 35 63 66 49 25 48 28 37 11 65 58 33 79 25 34 61 58 30 26 48 56 31 42 20 27 70 56 67 64 50 55 51 59 42 30 39 5 49 50 40 15 53 15 34 21 36 25 36 53 73 25 55 46 58 48 75 41 33 18 30 40 48 72 84 33 38 41 70 54 28 43 71 58 40 50 31 51 55 60 37 23 20 55 31 42 46 59 26 63 36 40 85 26 78 39 30 52 52 32 50 72 57 56 69 15 67 30 44 61 19 43 56 37 38 23 22 23 45 21 69 38 57 56 62 35 75 40 83 57 32 64 39 35 39 42 17 55 61 101 23 41 101 53 67 41 77 43 40 44 52 38 51 23 49 45 81 46 90 24 61 59 61 46 31 61 42 37 51 50 47 33 5 60 35 37 81 51 40 40 27 53 50 63 55 71 34 55 13 25 37 44 34 37 49 59 6 48 51 46 46 46 53 36 61 55 53 95 25 26 57 61 76 6 31 41 45 64 37 14 39 30 50 41 20 42 36 38 56 54 27 50 61 35 13 67 40 20 38 16 43 37 37 47 20 42 42 51 90 52 69 61 36 26 46 15 59 57 44 55 60 56 55 26 66 18 30 71 48 23 48 30 28 41 40 58 38 36 34 34 49 26 68 31 48 35 22 24 43 53 29 57 26 53 68 54 78 80 28 24 60 32 54 65 52 71 40 59 50 35 50 51 32 51 67 18 59 61 64 18 57 89 26 37 78 62 71 26 29 62 50 38 44 49 24 59 40 26 51 24 31 36 26 24 56 46 82 32 21 28 67 52 39 38 48 49 55 34 42 42 46 83 68 78 59 51 48 66 38 34 33 35 48 42 68 61 35 61 44 62 11 42 12 37 44 76 29 81 37 48 64 48 35 27 29 38 43 26 45 36 95 69 44 37 57 93 57 43 63 66 29 24 58 22 38 49 67 16 36 55 27 49 24 29 22 32 43 65 47 26 39 73 44 34 27 82 43 35 29 45 31 56 49 62 84 18 29 41 30 57 67 40 46 62 28 50 35 53 59 67 51 40 46 35 46 37 30 61 56 41 27 35 64 51 50 21 58 39 19 61 39 37 39 32 17 46 22 45 50 48 51 57 50 26 81 49 47 72 57 63 24 55 68 52 34 39 9 46 25 84 53 56 26 35 58 70 66 52 64 46 26 35 52 37 48 35 46 15 14 34 21 21 35 38 22 78 57 78 67 31 29 74 51 37 25 46 35 31 63 66 33 50 46 43 37 29 38 41 10 47 63 41 54 59 26 27 17 28 62 40 49 32 55 58 29 58 37 26 62 96 30 45 65 22 49 57 46 61 28 47 52 51 66 46 36 46 91 43 29 59 53 37 73 29 90 46 56 13 78 49 52 66 39 37 33 24 39 34 38 40 28 15 57 58 26 33 44 46 49 82 43 27 45 39 41 41 86 62 40 24 42 63 46 51 56 29 94 72 71 56 33 28 44 48 26 37 40 54 21 57 34 59 56 82 27 62 29 50 19 38 39 63 59 46 47 32 35 48 47 44 43 60 48 48 59 50 56 54 59 35 45.476344086021509
21 46 22 47 41 5 17 28 55 68 64 54 76 42 42 50 10 27 67 31 42 69 64 52 58 37 58 60 51 37 46 71 37 42 73 37 57 36 51 52 57 67 29 37 30 49 44 50 69 57 47 8 44 15 37 11 8 18 63 57 50 35 64 35 51 71 35 29 62 28 14 49 31 31 27 67 15 30 45 40 16 25 58 23 60 25 37 37 49 54 55 31 23 41 61 30 65 57 46 60 67 56 18 56 54 52 51 15 49 26 47 45 28 36 37 28 17 46 22 7 17 64 59 43 23 47 39 52 49 45 62 40 42 35 53 45 46 62 56 71 28 34 87 19 58 42 53 51 69 40 69 26 51 49 53 22 60 60 50 57 33 29 67 40 34 66 57 65 34 80 14 38 32 77 73 71 43 73 43 34 37 49 43 27 71 46 29 32 46 52 33 29 53 61 49 47 25 28 62 45 81 51 51 67 38 35 42 50 37 26 27 45 50 23 38 54 41 52 55 15 44 66 65 41 46 12 27 38 43 40 57 52 51 41 45 33 56 54 54 32 61 39 58 65 53 24 50 23 33 13 64 62 31 80 20 39 64 57 28 26 45 62 32 39 21 21 69 55 68 62 51 53 53 58 36 26 36 7 47 50 38 17 52 16 37 21 35 26 40 49 70 27 52 43 58 52 76 36 37 15 29 39 45 71 86 32 38 46 65 60 29 43 65 63 40 52 33 50 49 57 39 20 21 51 31 46 44 60 26 64 32 39 82 28 76 44 32 53 54 31 48 72 55 58 66 11 65 31 39 63 17 38 48 31 38 23 18 22 46 22 72 34 51 55 56 33 73 46 78 58 29 72 44 33 43 38 17 49 61 112 23 44 96 52 75 45 77 46 39 43 47 39 51 27 44 49 86 47 91 26 63 57 57 47 31 56 47 37 53 50 47 34 6 58 32 38 80 46 38 40 26 59 50 56 57 78 35 52 13 22 35 44 30 33 52 55 7 48 51 47 44 45 53 38 56 60 45 91 24 25 57 59 78 6 35 38 47 70 41 15 36 32 51 43 21 44 37 37 58 52 28 50 67 35 15 68 40 22 38 18 43 37 34 54 19 40 50 52 87 51 67 61 36 31 44 14 59 57 45 56 59 57 54 27 66 18 27 69 47 28 50 31 30 44 42 54 41 38 28 39 52 27 66 29 47 34 21 22 43 52 32 57 23 45 65 57 77 81 29 23 56 35 50 66 49 73 38 57 47 35 47 49 32 52 61 17 62 61 61 18 52 73 25 38 72 53 71 26 28 62 42 35 46 52 25 59 34 24 52 24 25 35 26 28 58 45 82 36 19 26 65 53 40 37 51 47 58 34 39 41 43 88 67 77 57 48 45 70 42 34 35 37 43 42 67 57 33 56 42 65 13 41 13 35 39 76 30 85 39 49 67 47 38 27 34 36 41 31 45 33 89 61 42 37 53 94 58 45 65 57 34 25 63 23 35 51 67 17 34 52 26 52 21 28 20 31 41 65 49 27 39 71 44 30 27 77 46 38 25 41 30 49 50 59 77 22 31 39 27 56 65 41 45 64 24 52 31 56 51 59 54 37 47 36 43 41 34 53 51 45 27 32 67 46 54 20 59 38 20 61 36 36 40 31 17 42 20 50 56 50 56 55 55 24 83 46 47 79 45 65 25 53 72 50 37 43 9 44 24 81 50 53 24 41 64 70 67 54 67 43 27 34 47 37 50 33 55 18 14 35 19 18 34 43 17 77 57 77 62 31 32 72 49 36 26 45 35 30 69 65 27 54 49 36 37 28 38 43 10 47 65 41 51 58 26 28 19 29 61 46 52 34 52 55 31 55 38 27 61 97 28 38 70 24 48 58 45 60 26 45 45 56 69 50 36 45 90 47 31 56 48 39 67 32 95 49 53 13 77 52 58 69 39 36 33 21 37 32 39 33 27 16 59 51 32 36 37 41 49 75 43 25 52 40 45 43 78 54 37 22 44 60 42 46 51 30 88 71 71 54 35 27 42 45 26 38 37 53 21 57 34 58 55 83 21 61 30 49 16 39 40 61 55 43 44 33 37 54 47 41 48 63 49 42 53 49 49 55 60 36 44.98817204301075
21 38 24 39 36 4 17 25 55 66 58 56 71 43 40 52 10 26 62 32 42 66 63 51 61 35 53 57 45 41 39 75 33 45 78 32 60 37 47 49 52 66 26 27 31 49 47 46 62 54 45 7 40 14 34 11 5 16 58 49 51 37 65 29 53 69 37 34 63 32 12 47 28 27 24 67 16 36 48 48 15 24 59 21 62 25 29 38 51 55 52 28 22 37 60 30 65 52 44 62 74 56 17 49 52 55 49 16 46 27 40 39 23 34 37 26 18 47 20 8 17 58 57 41 26 49 41 52 47 46 62 34 45 29 53 42 45 57 56 73 27 32 88 21 61 47 52 50 72 38 68 27 45 48 55 23 59 61 48 53 29 28 62 39 33 61 58 63 38 76 12 40 31 76 75 73 41 82 43 39 31 47 46 30 70 46 31 30 51 50 33 27 51 64 46 51 26 29 60 49 80 49 55 70 39 36 36 53 38 25 25 39 47 18 40 57 40 57 56 16 43 65 67 40 46 14 21 42 46 40 59 54 45 40 53 34 57 50 55 27 66 45 52 66 48 24 61 21 33 11 67 59 29 82 17 42 63 53 27 28 43 61 30 35 19 22 64 54 63 58 50 53 48 57 33 27 37 6 46 52 41 17 49 17 44 17 31 29 43 49 61 36 54 39 54 53 66 41 43 18 28 37 48 67 86 33 36 43 66 57 28 45 63 61 35 59 34 53 49 63 39 21 22 55 31 44 42 60 25 61 33 34 82 31 82 50 34 59 48 28 50 68 44 52 69 11 65 34 35 57 17 36 43 34 37 26 20 24 46 20 72 28 51 54 55 30 71 52 76 60 29 77 44 32 40 44 20 43 64 103 23 44 98 55 74 53 78 47 38 45 43 39 58 30 45 51 79 51 81 23 57 46 59 48 28 49 49 41 51 49 45 30 5 56 37 37 85 45 41 40 24 64 51 54 52 86 38 52 11 26 37 43 31 26 52 49 8 51 48 43 43 43 52 33 52 62 51 90 23 27 53 56 81 7 39 39 47 63 34 16 37 30 55 42 22 49 41 40 61 50 29 40 59 36 16 57 46 23 37 20 40 37 34 62 23 35 52 51 87 47 71 63 35 31 41 17 54 55 45 56 58 63 52 31 60 16 23 68 46 27 48 27 27 42 43 51 40 43 28 37 55 24 63 30 52 35 25 24 45 53 27 57 25 42 64 60 76 73 30 26 59 39 50 68 46 73 40 46 46 35 48 51 29 56 63 18 65 59 60 19 50 71 30 34 77 54 70 23 25 62 41 35 48 49 28 56 38 25 55 22 24 37 24 29 59 47 82 45 22 29 64 59 37 36 49 47 51 36 41 44 51 93 60 71 54 47 48 67 40 37 31 39 45 45 72 52 32 55 41 67 15 38 10 35 36 82 32 83 42 46 69 49 38 27 35 35 38 30 42 29 83 51 40 35 46 98 55 45 63 56 37 26 55 21 37 53 70 19 36 51 25 53 22 30 27 31 46 68 46 27 42 69 43 31 23 74 51 42 23 39 25 46 53 52 78 25 29 36 28 53 60 41 45 63 27 47 29 57 43 54 52 38 45 38 41 42 30 50 46 43 34 35 70 41 56 20 55 38 17 53 36 35 40 34 18 42 20 47 66 50 53 57 55 23 82 46 45 84 44 66 28 58 66 45 34 46 8 38 27 82 46 56 24 44 66 70 66 51 65 43 26 33 47 35 53 34 58 22 16 35 17 16 42 42 17 80 57 75 64 31 29 72 43 37 27 45 34 31 76 60 29 52 46 34 38 27 38 51 7 53 71 37 53 56 24 27 20 31 64 47 54 26 51 52 31 55 37 30 63 103 30 37 76 27 42 59 46 58 24 44 41 64 65 45 34 45 84 47 33 51 44 39 61 30 101 52 51 15 78 53 57 70 41 36 29 22 37 32 42 27 33 17 63 48 35 39 35 43 48 70 43 19 53 37 50 47 76 42 36 19 45 55 39 47 53 23 82 72 68 57 37 26 45 45 22 40 37 55 21 55 32 53 56 80 17 56 29 50 15 43 45 62 52 41 41 31 42 57 51 40 45 69 54 42 48 47 50 54 65 33 44.60967741935484
20 33 25 41 34 7 17 21 56 68 51 58 76 40 41 50 8 26 71 31 42 68 61 50 58 35 54 57 42 41 41 76 33 48 84 30 60 32 50 49 48 64 30 27 29 49 47 47 59 56 41 6 35 12 37 11 7 16 54 44 51 37 64 28 54 71 34 35 62 40 12 49 26 30 26 66 17 38 44 51 13 23 57 21 56 27 25 35 52 54 48 29 23 44 60 30 63 46 45 62 74 61 18 48 48 53 50 15 48 27 40 40 26 37 32 25 21 46 19 10 17 59 53 39 28 51 39 50 47 47 60 31 47 29 54 37 48 52 51 68 29 26 84 23 58 53 46 52 73 43 65 24 49 52 59 24 68 61 48 54 28 28 64 35 28 57 62 55 42 73 9 39 29 71 75 76 43 78 42 35 36 42 40 33 71 50 32 28 56 50 31 29 49 69 49 53 27 25 56 47 79 49 52 73 40 37 36 51 42 22 23 35 47 20 39 53 40 58 50 16 41 71 70 40 45 13 19 43 44 43 61 50 48 38 50 39 63 49 54 25 69 48 47 63 47 25 62 19 30 8 71 60 24 81 18 49 57 51 27 31 42 57 30 34 21 25 61 54 52 61 43 53 47 54 31 28 31 4 47 50 44 18 50 17 53 14 30 28 48 45 59 34 57 40 54 55 70 41 45 22 27 31 50 58 85 31 35 41 63 55 30 50 65 60 34 61 35 52 51 56 33 23 20 57 32 40 40 63 30 56 34 32 84 37 80 49 38 62 47 30 47 57 44 53 70 13 66 37 34 52 16 32 42 33 44 24 18 23 45 22 72 27 53 49 55 35 73 55 72 58 30 76 46 34 41 46 20 40 60 101 25 41 100 56 72 56 77 49 42 42 41 36 63 34 45 55 72 51 77 23 57 47 57 46 29 54 53 40 50 47 47 33 4 54 43 36 79 44 40 45 24 62 47 51 53 91 38 58 13 28 33 47 31 26 52 46 9 54 47 47 45 41 54 33 53 67 52 79 22 26 51 55 84 8 39 37 44 65 32 17 36 29 51 47 22 55 43 40 55 44 26 38 63 34 17 53 45 24 36 17 42 38 33 65 20 34 54 53 81 43 69 63 32 29 45 16 60 53 46 62 63 62 53 31 57 18 24 71 49 29 44 25 27 49 40 54 41 44 27 39 52 20 63 35 54 38 27 24 48 56 27 55 22 41 60 58 72 69 30 24 59 36 51 68 41 73 39 45 47 35 45 48 30 64 64 15 60 58 59 25 46 67 30 31 78 52 62 20 20 62 41 31 47 46 29 59 37 24 53 22 22 35 22 32 58 46 80 44 21 26 62 64 38 36 53 52 53 39 43 46 52 89 56 69 56 42 53 64 35 39 32 40 44 49 72 49 30 50 42 71 16 37 13 37 40 80 32 73 44 43 74 39 34 25 39 38 40 32 41 24 69 49 34 35 40 102 51 42 63 50 37 27 52 23 41 49 69 17 32 48 23 57 23 22 26 28 48 65 44 25 45 63 41 29 26 75 54 41 26 34 27 42 58 49 76 26 26 35 28 55 63 44 45 56 28 48 31 61 42 52 51 40 47 38 37 40 32 48 40 47 37 31 77 42 54 21 59 35 18 51 36 33 37 32 20 46 16 44 67 47 52 58 48 23 82 44 44 81 43 67 29 55 73 45 30 51 9 38 30 73 48 54 25 49 67 67 68 50 65 49 26 33 42 32 51 34 58 20 20 29 14 18 49 44 14 74 61 76 68 32 28 73 42 39 30 49 30 30 78 62 29 51 44 37 40 28 42 51 7 51 64 36 52 52 21 26 21 29 62 52 56 23 45 55 31 50 33 27 65 103 28 34 68 27 43 62 49 49 26 44 39 62 53 45 35 42 79 42 34 48 42 40 56 32 103 51 52 13 70 57 53 67 41 36 26 24 34 34 45 27 38 18 58 43 37 41 43 48 41 70 40 20 50 33 51 43 71 43 33 20 45 59 38 40 50 21 82 68 67 55 32 23 42 48 24 42 37 48 21 57 29 59 56 72 13 53 31 54 12 40 41 57 49 40 40 32 44 64 53 43 49 71 54 41 48 42 50 56 61 32 44.21935483870968
21 29 26 43 29 9 16 21 56 63 47 62 73 39 44 49 7 27 74 32 48 67 67 47 52 33 58 60 40 40 43 75 33 48 78 29 57 30 47 51 48 61 28 29 29 46 47 47 57 56 39 7 29 12 33 10 7 14 51 43 53 33 71 29 51 74 36 30 65 42 13 45 25 28 26 61 15 42 45 57 17 26 53 18 52 33 24 31 51 57 47 25 22 44 61 32 67 44 47 58 73 56 19 48 43 51 48 16 52 25 40 43 25 40 32 26 16 50 19 10 18 59 49 40 27 53 31 41 48 46 60 33 43 30 58 34 47 51 52 71 29 27 76 20 59 54 45 46 73 40 64 27 61 54 57 25 65 62 44 55 30 28 62 34 23 56 75 53 44 66 9 44 29 66 75 74 48 80 39 32 39 41 36 34 65 50 37 26 60 51 29 31 50 68 54 51 27 24 62 44 81 52 44 66 38 38 39 49 48 23 28 37 43 18 41 51 38 56 48 16 40 64 67 40 44 16 18 43 44 50 55 46 48 36 51 33 63 44 54 22 63 51 42 61 38 27 60 18 29 6 70 63 25 75 17 50 54 45 26 33 35 52 32 32 22 25 64 55 50 57 36 49 47 44 31 27 33 4 47 52 50 15 48 17 60 11 24 25 52 42 55 30 48 45 53 54 72 43 46 20 26 29 47 60 80 25 37 39 63 60 32 51 70 67 37 62 37 55 50 55 29 19 21 56 30 40 38 64 32 50 27 29 74 40 81 48 37 58 48 30 46 58 42 55 72 15 61 37 35 54 14 34 43 32 47 27 21 25 46 18 68 25 54 48 56 38 68 52 65 62 29 81 48 35 39 51 22 37 58 98 20 42 102 56 69 53 73 47 38 42 39 35 62 33 43 53 67 51 73 20 53 49 53 39 25 52 60 42 45 42 51 39 5 52 41 31 74 42 38 42 24 69 42 45 52 79 41 54 13 29 33 48 28 27 51 50 9 52 49 44 42 42 52 31 55 64 49 81 21 25 48 54 85 9 36 33 45 64 28 15 39 31 51 49 23 54 45 40 54 37 29 35 60 30 17 48 48 26 30 19 42 37 30 62 20 34 53 52 78 42 68 70 31 27 48 17 63 58 47 71 60 67 48 30 54 18 25 70 51 27 44 22 26 51 43 53 43 40 23 37 50 24 59 36 55 36 28 26 47 56 28 53 24 38 55 52 64 66 30 22 60 31 61 71 42 67 38 44 49 36 46 54 29 73 66 15 51 56 60 24 42 67 29 28 82 54 59 19 21 63 42 29 39 45 27 55 40 23 49 21 17 33 25 28 61 43 80 42 18 25 59 61 35 34 53 50 51 38 35 41 52 84 52 73 54 46 53 65 36 38 31 43 46 49 70 44 29 45 44 75 18 30 13 38 37 80 36 67 45 40 68 34 31 22 43 40 39 38 32 20 62 53 34 30 37 95 50 37 61 49 43 29 49 26 44 49 69 19 34 52 23 52 26 27 29 28 52 68 45 30 46 65 43 29 24 72 56 39 26 33 28 38 55 51 72 27 25 33 29 57 61 46 43 53 32 50 32 57 41 40 52 36 47 43 38 38 31 45 34 50 40 32 79 44 55 22 59 35 18 47 37 32 36 31 21 45 17 49 68 47 56 58 53 25 77 43 43 80 48 62 31 54 74 43 32 56 10 35 28 66 49 55 25 50 64 64 70 49 59 53 21 30 42 29 49 26 66 19 24 24 13 18 54 49 11 75 61 72 64 34 28 74 45 35 35 49 28 28 80 63 25 54 47 36 41 26 39 53 7 46 76 33 47 49 19 25 18 32 59 48 59 27 39 52 29 49 33 25 63 96 29 34 59 32 46 55 49 44 28 42 40 52 57 42 37 40 70 39 32 48 39 37 53 32 98 50 47 15 72 49 50 67 39 42 29 24 33 34 51 25 35 18 57 39 40 39 39 49 44 63 41 20 52 36 49 38 68 38 34 23 42 60 37 41 48 22 80 59 67 50 29 24 39 46 24 46 38 52 19 58 27 60 57 61 15 51 32 56 12 40 40 55 55 40 42 34 42 63 55 42 46 68 51 43 50 40 45 56 61 28 43.56989247311828
19 25 23 49 27 10 17 23 61 65 46 68 70 38 44 49 6 25 73 27 52 65 58 49 49 33 49 53 35 44 45 71 35 51 73 29 60 34 49 53 41 56 25 28 31 51 39 41 53 58 39 5 30 8 34 9 9 12 45 44 61 28 70 27 49 69 35 28 66 42 14 42 25 28 26 56 15 43 42 61 19 29 52 20 53 34 22 31 57 63 47 23 18 43 57 36 72 37 50 59 72 52 19 47 43 48 46 15 54 25 46 45 25 36 31 23 17 48 20 14 18 58 44 41 31 49 34 41 49 47 58 34 45 34 52 32 46 52 49 71 29 28 73 16 61 55 45 46 67 50 60 28 63 53 49 26 64 60 43 47 28 27 62 34 22 52 71 52 45 64 10 44 28 68 78 71 44 81 33 31 38 40 36 33 63 49 39 27 57 44 24 33 48 72 55 48 24 22 59 42 74 49 42 62 39 38 42 51 48 23 28 37 39 22 44 48 39 53 52 17 39 61 65 43 44 16 16 46 45 51 58 43 49 34 45 34 63 39 51 24 60 50 44 61 35 28 60 18 27 6 70 64 24 76 17 49 51 43 22 38 33 55 35 34 21 26 68 50 46 52 36 45 43 43 27 26 29 5 49 49 53 15 52 20 59 12 21 21 50 38 53 31 44 46 46 55 73 43 45 18 28 27 49 59 76 26 44 37 63 65 29 51 67 71 33 60 39 55 55 52 28 20 25 56 25 39 35 64 33 50 23 30 71 38 84 50 35 58 49 28 44 55 38 59 70 11 55 35 37 55 16 38 41 33 48 25 24 25 43 18 64 20 51 46 56 41 68 52 59 56 27 74 46 34 41 48 18 38 57 96 18 42 100 52 60 51 70 43 38 42 38 27 63 36 43 53 64 52 71 17 54 48 55 40 25 45 65 43 43 50 50 34 6 50 36 25 73 39 37 38 23 75 49 42 53 82 41 55 16 28 36 44 26 28 50 51 7 52 45 47 43 41 50 32 46 61 46 73 19 22 55 54 91 7 39 36 44 62 26 18 40 26 56 50 24 57 47 37 60 36 28 32 55 32 20 49 56 25 31 22 39 38 29 64 20 34 52 52 77 40 67 71 34 23 49 17 59 56 50 78 55 60 48 31 52 21 30 67 55 25 48 22 22 51 39 51 41 38 25 43 47 20 56 35 53 40 32 23 50 62 26 52 23 37 53 52 64 70 27 21 60 32 60 71 45 63 39 49 50 40 43 51 29 80 61 15 36 55 61 27 39 67 29 30 83 54 59 18 22 69 41 29 36 44 30 56 37 25 45 20 15 34 24 29 57 42 77 42 19 23 60 59 36 35 51 56 52 39 39 42 57 80 55 66 55 45 54 62 34 39 28 44 44 46 72 48 30 44 49 72 18 32 13 37 37 82 35 62 48 38 69 31 32 23 44 40 38 39 32 18 55 47 34 27 39 93 46 37 56 49 47 26 41 26 46 50 64 21 26 55 19 54 28 29 29 24 48 72 46 32 45 61 43 28 21 71 57 34 24 30 28 36 54 50 74 26 29 29 29 55 64 48 40 52 35 49 33 54 39 37 52 38 47 43 38 35 31 44 30 48 47 28 81 40 55 18 58 35 19 49 35 35 33 30 24 52 19 42 69 47 54 58 45 26 75 43 44 85 47 62 33 57 74 46 28 61 9 39 30 57 47 49 24 51 69 65 69 45 56 48 21 29 35 28 48 21 64 17 22 28 13 16 59 50 9 73 64 67 62 30 31 79 46 28 38 45 23 29 81 64 25 58 49 32 41 22 38 48 6 46 73 32 44 55 17 29 18 32 58 45 64 31 37 48 31 44 32 19 65 92 25 39 54 32 52 51 45 41 32 40 38 55 59 43 31 37 63 38 30 45 39 36 44 31 100 58 50 17 76 46 50 68 38 47 29 23 30 33 54 24 40 20 55 40 38 42 43 50 38 67 43 17 45 36 51 38 63 35 33 24 39 53 43 38 51 21 75 60 62 52 28 25 38 48 24 41 39 51 20 61 30 63 57 61 17 46 28 58 13 40 39 55 56 39 37 36 45 61 53 38 50 65 47 39 52 40 37 56 63 30 43.01827956989247
19 26 24 50 28 7 17 21 60 63 38 71 64 36 44 44 6 29 73 28 52 63 60 45 44 30 45 54 34 42 44 77 37 48 69 29 57 43 40 56 38 53 23 27 31 55 35 35 49 60 39 5 33 6 34 9 11 10 41 44 57 29 67 29 47 74 31 28 69 43 16 38 25 28 24 51 16 40 38 65 18 25 49 18 56 27 24 24 59 57 41 24 21 47 56 39 77 38 55 54 75 58 17 42 41 44 50 16 53 26 45 50 23 37 31 22 16 48 21 15 15 58 42 42 35 48 36 35 51 48 54 35 45 33 50 29 47 45 57 64 29 30 72 16 52 58 45 46 68 47 60 27 64 52 48 23 63 62 41 47 27 22 63 30 16 55 62 53 47 59 11 49 27 71 79 69 43 82 32 27 39 34 39 32 56 52 37 27 60 42 20 38 53 71 53 47 23 24 58 40 71 49 41 56 39 40 40 52 43 26 32 43 37 25 48 44 43 49 49 18 40 57 67 43 45 18 17 46 45 49 58 46 43 34 45 30 63 36 49 27 63 49 47 60 33 28 69 20 24 7 67 62 24 68 17 51 51 41 19 37 36 62 33 33 19 23 64 48 40 50 42 45 48 38 27 23 31 6 53 50 53 15 52 22 64 12 19 17 54 38 48 34 46 39 44 56 74 43 39 19 25 28 51 62 79 28 44 35 61 67 27 57 63 68 31 58 42 58 68 47 26 25 25 54 24 46 32 69 31 52 25 27 72 38 78 50 33 60 54 27 42 49 35 58 65 12 55 33 32 57 18 36 41 30 56 26 29 24 39 15 60 20 49 44 56 40 64 50 53 55 25 74 50 32 39 46 18 39 57 95 18 42 100 54 64 54 65 41 39 36 37 24 61 36 43 56 70 52 71 18 47 44 56 38 25 48 61 43 41 53 48 32 7 44 35 23 73 38 32 39 21 76 54 44 55 82 42 51 21 31 34 40 25 26 43 55 5 52 42 48 49 38 52 32 44 59 41 68 20 20 61 50 85 6 36 32 48 63 23 21 45 27 56 57 19 51 48 36 60 32 26 32 49 33 21 55 59 24 33 21 38 39 27 60 22 36 56 53 80 38 67 75 32 22 51 15 62 51 64 75 52 57 46 31 49 21 26 67 58 25 47 23 23 50 37 53 42 36 26 42 43 20 54 30 52 45 38 24 53 64 28 50 22 37 57 50 65 62 25 22 54 30 60 68 43 64 40 45 50 41 43 49 28 77 56 17 36 57 59 25 39 62 26 35 82 56 55 17 23 70 42 26 30 41 28 53 40 23 47 18 13 34 27 30 55 41 74 46 19 21 58 53 41 36 49 50 53 37 42 44 60 76 47 67 55 45 48 63 30 41 29 42 42 48 59 48 34 42 50 76 17 36 14 33 34 79 33 62 50 36 70 26 34 21 47 44 36 41 29 14 57 47 34 30 34 85 44 33 47 50 46 26 38 27 50 55 62 19 23 51 17 49 32 31 29 24 53 68 44 30 44 53 46 30 18 66 51 33 24 33 29 33 53 54 71 27 29 26 28 57 58 49 37 49 37 49 34 46 40 38 49 40 50 53 37 34 30 40 29 45 52 26 78 37 54 20 53 31 18 50 28 34 30 26 28 49 19 42 66 43 53 58 44 23 72 44 46 81 40 60 34 60 66 46 23 57 9 39 24 57 48 49 23 41 69 65 74 41 56 47 20 27 35 29 48 21 66 17 22 30 11 19 59 52 9 68 62 59 60 33 24 76 47 27 43 44 22 31 76 68 22 54 48 30 45 22 39 47 5 43 65 35 45 54 17 24 16 35 57 46 72 33 35 46 32 43 32 17 62 90 20 35 45 33 60 57 42 42 34 43 37 52 60 47 28 33 56 37 30 41 38 35 39 29 98 62 49 18 70 48 53 68 38 46 27 27 34 38 61 23 41 21 49 39 39 43 39 43 41 68 42 19 45 36 50 31 56 34 30 26 40 50 48 41 45 21 68 60 61 48 31 22 35 45 19 39 46 53 25 59 32 64 60 58 19 46 28 54 13 42 42 60 64 41 35 32 47 59 48 36 53 60 50 42 49 41 28 53 57 33 42.42903225806452
19 26 22 56 29 8 17 16 53 58 38 74 62 31 46 45 5 31 76 27 53 62 63 39 40 29 44 55 31 38 42 74 41 50 69 27 60 43 37 58 38 53 25 28 31 51 30 35 50 63 42 5 26 6 29 10 11 7 35 48 60 30 56 27 49 72 29 27 68 42 14 38 25 33 22 51 18 37 39 69 19 29 52 20 47 23 21 22 56 55 39 23 22 55 49 40 74 41 55 57 75 64 19 47 38 41 48 23 54 26 46 50 21 36 27 21 17 46 21 14 11 51 46 46 34 50 32 37 50 47 48 31 50 33 51 27 51 43 52 65 30 30 70 21 48 60 49 49 66 46 61 24 65 55 44 23 60 62 40 46 24 21 56 29 14 57 56 55 52 62 13 45 27 69 74 63 43 84 27 28 40 32 39 33 55 52 38 28 59 44 19 37 58 77 57 46 25 23 53 40 65 52 42 58 40 44 33 56 47 25 31 43 36 28 43 41 43 47 44 16 43 57 62 43 42 21 14 47 49 49 59 45 40 36 46 28 66 35 44 27 63 51 43 54 37 31 61 21 24 6 69 63 23 68 19 48 49 42 18 37 32 64 30 31 24 23 65 44 34 46 48 48 52 39 28 22 29 9 49 51 54 16 45 25 64 9 19 14 57 32 48 37 46 34 37 57 68 46 37 20 23 22 55 60 78 29 44 40 56 64 26 60 56 68 29 55 47 61 67 43 24 29 27 51 21 39 29 73 30 55 20 27 70 43 66 48 37 63 55 26 39 45 34 57 66 12 51 35 28 55 18 37 39 32 59 20 32 22 42 14 54 20 49 43 58 39 61 50 47 59 26 68 49 29 43 49 20 39 47 89 20 39 88 49 61 53 64 42 36 39 37 21 52 36 44 54 68 54 65 18 44 38 56 32 24 50 64 45 38 54 49 33 7 45 36 24 70 34 32 37 22 72 54 45 49 76 48 48 25 29 34 43 24 25 42 60 5 47 44 49 51 41 49 31 43 55 39 65 21 16 56 49 86 6 38 32 49 63 26 26 51 27 56 54 17 44 46 35 64 35 27 33 44 33 21 57 62 27 34 21 32 40 30 60 22 38 57 50 71 35 65 73 32 19 53 16 59 56 67 79 47 65 45 32 49 20 26 65 60 25 45 22 21 45 38 57 42 40 27 41 44 19 55 30 53 42 36 23 53 62 30 51 21 41 57 55 57 57 28 24 55 30 61 69 39 63 42 42 49 41 47 45 30 82 57 14 35 54 62 28 36 62 23 29 83 58 53 13 27 70 41 29 29 43 32 53 40 25 50 19 14 33 30 34 60 42 76 40 19 23 52 57 38 39 50 44 53 35 43 43 56 73 47 57 51 42 44 63 30 42 25 43 38 48 60 43 30 41 51 72 15 36 15 28 33 80 35 61 54 34 67 27 40 20 50 40 40 42 27 13 57 45 33 32 31 80 41 33 37 53 45 25 36 27 51 56 67 18 23 48 17 54 30 34 30 24 52 70 38 31 39 52 46 32 17 66 57 31 24 30 27 36 51 56 73 26 29 26 27 59 55 44 34 43 35 49 33 45 40 36 47 43 47 55 39 34 30 39 24 43 52 28 82 37 48 20 53 31 21 48 27 31 31 27 32 49 22 45 70 35 49 57 45 20 72 48 42 80 38 47 37 57 65 42 26 59 8 37 25 52 48 45 20 35 63 73 71 41 56 45 22 28 30 28 47 20 67 19 21 31 12 18 59 53 8 65 57 53 60 36 25 72 42 25 47 39 19 32 85 70 21 55 43 26 40 21 40 50 4 46 69 40 46 55 16 24 13 33 59 46 71 35 35 46 36 43 31 13 61 89 17 38 43 33 54 57 48 39 34 42 40 53 60 46 29 32 54 37 27 42 35 37 36 31 94 64 51 21 65 45 51 64 41 49 27 28 34 42 62 22 37 20 46 34 37 41 43 43 42 64 37 21 46 35 44 27 49 32 29 28 40 48 49 36 45 20 60 57 64 49 32 25 32 45 21 43 53 50 26 59 33 67 56 53 18 44 25 52 13 44 42 56 67 41 26 30 41 58 51 35 55 58 59 43 51 44 32 56 51 35 41.906451612903229
19 26 22 63 32 9 17 14 54 57 36 76 63 28 46 45 5 32 71 29 58 62 56 40 38 29 42 52 27 39 43 73 44 49 68 30 53 46 39 61 41 49 27 31 37 53 29 36 46 56 49 8 26 5 27 11 12 6 27 52 55 34 54 26 49 68 27 29 70 35 15 34 25 31 22 47 20 36 38 68 18 33 51 20 44 20 21 20 62 48 45 24 23 50 49 41 66 41 50 57 78 64 19 45 36 36 51 26 53 21 41 51 19 39 29 23 20 44 22 12 14 50 46 48 37 50 37 33 48 47 44 31 46 36 59 28 48 34 49 62 33 29 70 24 46 54 50 55 69 50 55 23 67 57 40 25 60 68 41 38 22 21 53 25 12 56 55 58 54 58 16 43 29 73 74 61 30 84 24 29 41 29 37 37 54 53 43 29 53 40 17 38 57 73 58 43 31 24 53 37 65 56 40 58 39 45 30 52 47 25 27 49 38 31 43 37 41 42 45 15 48 53 56 46 48 24 14 47 51 48 65 47 38 34 47 29 70 37 41 30 68 48 47 52 36 34 63 21 26 6 69 56 16 65 19 55 49 40 15 35 29 64 29 31 28 21 61 42 33 46 45 48 58 37 26 21 30 10 51 48 55 15 49 26 71 9 15 13 61 29 50 34 52 32 36 55 70 44 36 21 17 24 64 59 70 27 45 40 56 57 28 54 51 67 27 56 39 60 69 40 23 29 29 50 24 36 27 72 31 54 19 25 69 46 62 49 38 53 51 30 42 47 33 51 61 13 55 33 25 47 19 36 38 31 61 16 34 19 40 8 53 21 50 44 61 42 53 52 43 58 27 69 47 30 44 49 21 39 46 88 20 39 82 44 64 49 63 42 27 41 36 20 55 36 51 50 61 52 65 17 42 37 56 35 30 48 70 43 34 56 51 33 6 38 32 29 68 30 27 32 19 72 53 47 50 76 49 49 29 29 33 41 22 25 42 59 5 51 43 44 44 37 54 29 43 56 37 54 21 16 61 43 80 6 40 33 49 57 27 29 51 24 60 51 17 41 50 37 63 36 27 31 43 37 24 53 65 28 34 20 29 36 36 59 22 40 52 52 69 34 69 68 33 17 52 19 58 59 67 80 44 56 38 32 50 22 27 67 59 27 37 21 22 43 35 53 48 40 29 43 43 20 54 34 55 39 33 24 51 64 28 44 20 42 50 54 56 57 27 25 52 27 61 61 37 54 41 35 50 37 45 47 33 81 58 13 33 51 62 29 29 61 24 28 77 59 51 12 28 71 39 31 30 44 33 53 44 23 51 20 14 35 31 37 56 40 78 42 20 23 57 58 38 38 51 43 61 32 43 29 51 67 45 49 50 41 47 55 32 46 21 42 36 42 56 43 30 37 54 65 16 34 18 28 30 82 39 54 56 32 60 27 42 22 51 41 36 50 26 11 54 41 26 37 27 76 40 31 31 53 43 23 38 31 55 49 69 21 23 50 15 58 29 39 32 25 48 64 38 33 38 47 42 28 18 63 63 28 25 26 31 35 56 56 74 22 31 22 25 59 44 40 31 42 42 45 33 47 37 35 48 50 45 54 37 31 33 36 25 35 48 27 84 38 50 20 58 31 22 48 31 33 29 30 36 54 21 44 75 36 50 52 45 19 74 46 47 79 36 47 39 60 73 38 24 56 8 39 26 57 50 48 27 32 58 70 68 42 57 44 19 27 27 25 43 16 67 22 26 34 8 21 61 52 7 67 59 56 68 38 21 70 41 24 45 38 21 37 95 64 20 50 43 24 38 20 39 50 4 49 70 41 46 55 15 22 12 31 57 49 70 37 31 44 39 37 28 14 60 81 16 33 40 29 50 52 47 37 35 44 41 50 61 48 30 31 48 32 30 45 35 41 33 35 89 60 58 23 64 49 51 61 43 48 25 29 34 46 58 23 39 19 45 33 38 40 44 47 42 70 34 19 50 33 45 24 48 29 27 23 39 45 50 34 46 17 48 53 57 46 32 27 33 37 19 46 54 51 26 46 31 67 58 48 18 45 26 50 14 39 44 62 71 41 26 34 39 57 48 34 55 56 57 38 49 47 31 50 50 32 41.380645161290328
16 24 22 64 30 10 17 17 53 52 34 76 58 29 46 39 5 32 70 27 58 61 54 35 38 26 48 47 26 43 40 71 48 50 66 30 49 41 42 57 39 50 32 30 37 61 32 39 46 57 54 6 25 5 24 15 10 4 22 54 48 34 48 26 54 66 26 31 72 38 15 36 27 27 22 40 20 40 40 67 20 36 55 17 47 21 22 19 64 43 42 27 24 47 46 38 61 42 50 56 77 63 21 46 35 31 50 28 55 22 42 47 20 41 30 22 23 42 24 9 14 54 41 47 35 50 31 35 44 42 48 30 47 33 58 26 48 32 48 66 35 23 64 26 44 53 51 55 70 54 56 21 69 52 38 26 60 70 42 33 24 19 55 26 10 53 57 57 59 54 16 40 29 68 74 63 30 78 23 37 40 27 40 36 53 52 46 29 54 41 18 30 55 70 60 44 32 24 53 32 63 54 37 54 42 43 28 51 49 22 24 50 37 29 44 31 47 37 50 15 51 52 51 54 44 24 14 46 53 46 68 46 25 31 50 27 71 36 41 31 63 50 44 50 36 35 61 18 24 8 69 54 15 73 20 53 49 37 15 32 31 62 31 28 30 20 56 45 30 50 42 46 60 29 26 22 33 10 51 45 60 14 48 25 72 6 15 13 68 24 49 37 51 27 38 55 60 47 37 21 18 24 68 57 63 24 43 36 54 53 29 52 48 69 27 49 33 60 72 39 21 32 24 47 25 34 23 72 32 52 19 24 67 46 57 48 35 54 46 29 42 43 31 53 56 13 61 31 24 43 20 39 34 33 63 18 30 19 34 6 51 19 44 40 61 43 50 60 40 63 23 67 48 28 40 46 19 39 40 88 23 38 73 40 65 40 58 39 28 40 34 21 48 35 48 49 63 48 62 16 42 32 58 32 31 41 73 42 29 54 50 35 8 33 31 31 69 29 32 32 20 74 51 45 44 75 47 42 34 27 30 43 21 22 42 63 6 45 43 44 41 34 53 24 44 54 34 49 21 17 61 39 82 8 36 35 46 53 33 26 52 24 60 46 20 42 56 39 59 36 23 32 39 38 26 53 61 27 39 21 28 36 34 61 21 41 53 50 63 38 69 67 34 14 49 19 49 55 62 78 44 56 31 33 53 20 28 69 61 23 41 21 15 39 40 55 51 42 30 35 43 20 51 33 57 40 30 23 52 59 30 47 18 46 45 53 56 56 27 28 49 26 58 61 32 53 41 34 53 34 43 49 32 84 52 13 28 49 56 28 32 60 22 31 77 65 50 12 28 68 44 29 26 47 38 50 47 21 48 21 16 39 33 33 60 40 76 45 20 25 56 57 38 36 47 38 67 29 47 28 53 62 40 45 46 40 43 51 36 47 22 44 40 41 54 45 28 38 52 68 15 34 16 30 23 79 40 52 60 30 60 26 36 25 49 48 37 50 28 10 49 39 24 34 26 72 42 32 31 51 46 23 36 33 58 46 70 22 21 50 17 53 27 36 32 22 52 61 40 35 41 43 43 24 20 54 59 26 23 25 35 36 51 54 70 20 28 22 23 64 38 37 27 37 50 43 32 48 35 39 47 46 46 52 35 29 30 34 24 30 55 23 82 32 49 19 57 34 22 45 35 29 27 30 37 58 20 43 71 33 51 51 44 21 74 45 52 82 35 44 44 58 76 38 23 54 6 40 26 56 51 49 29 31 53 64 66 41 59 46 22 30 29 25 46 16 72 19 25 36 7 23 56 57 5 64 65 47 81 39 21 71 45 24 44 38 20 37 89 57 21 52 41 23 35 19 39 47 5 44 73 40 44 46 14 23 12 33 52 49 59 39 30 44 42 32 32 12 60 73 14 36 41 25 45 56 50 40 36 40 41 49 63 49 36 32 46 34 22 39 33 43 29 28 88 51 62 23 56 50 44 55 39 46 24 34 38 48 58 24 41 18 44 31 41 45 42 49 41 72 32 21 47 40 44 24 47 32 29 22 35 44 45 33 39 19 43 53 60 48 33 26 33 35 22 42 51 52 28 39 34 71 57 46 15 42 23 53 14 40 39 66 72 36 27 33 34 58 48 37 58 59 52 33 43 48 33 49 52 36 40.70967741935484
13 23 21 64 35 10 19 22 49 53 32 75 60 25 47 34 5 31 71 34 61 55 53 33 32 28 52 47 28 42 38 72 43 45 61 29 49 45 46 56 37 47 35 26 33 65 32 45 41 58 57 7 22 5 23 16 11 5 21 53 41 36 45 21 49 59 27 30 64 43 14 40 25 28 26 41 19 35 40 66 22 37 57 17 48 24 21 17 58 37 36 28 23 45 50 39 53 41 47 56 77 62 19 42 31 31 56 29 49 25 39 37 20 45 26 23 20 42 25 10 17 52 42 48 39 42 37 37 43 41 48 30 46 32 55 24 47 32 46 67 35 26 60 32 44 51 52 56 63 58 60 20 71 55 39 23 57 69 44 32 22 21 56 25 8 54 58 53 59 52 20 39 28 69 76 57 30 78 23 37 36 25 34 33 55 53 47 27 53 42 15 27 63 69 56 49 32 20 48 28 61 58 40 56 38 42 27 45 44 18 20 51 37 31 42 31 43 39 49 15 53 49 53 50 42 21 15 53 57 48 65 47 25 27 51 25 73 38 39 33 66 52 45 50 35 39 60 20 24 11 64 52 15 70 23 52 44 32 13 27 32 59 31 31 32 15 49 45 30 50 42 45 65 27 22 24 33 9 52 47 60 13 46 26 67 6 16 14 71 21 45 38 51 27 37 53 57 45 39 19 19 25 67 58 61 26 45 33 54 48 29 52 46 62 30 43 35 56 70 38 19 28 24 40 31 37 20 68 33 55 14 24 66 45 53 50 37 49 45 28 47 37 32 54 60 13 62 31 22 37 26 37 32 36 65 19 29 17 32 5 48 21 48 35 61 39 45 57 35 61 27 65 49 26 38 53 22 39 36 83 25 40 68 33 68 45 55 43 25 35 30 19 42 35 48 48 57 50 60 16 39 31 59 30 34 37 70 45 27 54 44 34 10 30 26 28 68 28 31 33 21 72 56 43 45 78 44 42 34 25 33 42 24 22 40 69 4 47 41 44 41 37 53 26 47 50 36 47 19 17 57 36 79 9 36 29 38 56 35 27 48 21 64 40 17 38 62 46 57 41 21 32 41 37 23 57 59 23 38 23 25 36 38 58 20 42 52 49 58 41 69 72 38 12 52 18 44 52 64 81 41 55 28 36 60 23 29 67 55 19 35 17 15 36 43 50 48 44 28 34 40 25 50 28 51 40 28 24 54 57 32 47 18 48 47 48 51 54 31 28 52 32 52 61 31 52 43 36 57 29 45 46 31 76 53 15 27 48 54 25 35 56 23 28 75 74 44 10 28 70 42 26 32 48 42 52 49 23 39 22 16 37 33 35 64 40 72 45 24 27 54 56 39 34 40 40 74 30 47 33 50 54 42 41 42 36 45 51 34 46 22 41 42 41 53 47 29 41 55 78 15 39 17 30 20 71 45 48 60 25 54 26 33 28 50 45 35 53 27 11 44 31 21 31 24 64 40 33 28 49 43 20 32 38 58 46 63 21 21 48 15 51 26 39 34 22 53 52 39 32 45 36 42 25 21 51 59 22 20 24 38 36 53 53 71 19 29 20 21 69 31 35 24 32 52 43 25 42 33 45 48 43 47 52 33 28 28 35 21 29 55 26 78 28 47 17 60 30 21 45 37 31 27 32 33 58 23 39 77 36 48 49 41 23 70 44 59 74 33 38 46 57 71 37 26 59 6 41 26 53 52 43 31 37 53 56 67 39 58 40 21 27 31 22 47 16 80 22 28 35 5 26 56 56 5 59 66 46 77 43 18 68 47 25 45 41 20 37 88 55 23 49 41 21 39 22 37 45 6 37 76 39 43 46 16 24 13 34 53 49 59 36 31 35 41 37 36 10 61 65 16 39 42 20 41 56 47 40 37 38 39 50 55 50 38 33 43 33 20 42 34 47 29 28 80 50 59 23 54 43 41 48 41 50 23 33 37 51 63 30 45 21 48 34 39 45 37 53 38 79 25 21 47 44 44 25 43 27 29 22 35 44 45 33 38 18 40 50 56 47 30 27 36 35 21 46 45 55 29 39 28 67 57 42 16 40 24 44 16 36 38 71 74 36 24 33 35 52 53 35 57 58 55 35 43 44 35 43 52 36 40.11397849462366
8 22 24 59 34 8 17 23 45 56 29 74 55 24 49 32 5 33 73 33 59 52 53 33 31 34 62 44 30 42 39 64 51 44 57 34 51 40 45 55 36 46 30 30 34 58 29 46 39 52 63 8 22 4 25 21 12 9 21 58 43 36 44 20 47 62 25 32 57 40 16 50 24 26 27 34 24 37 37 65 27 41 62 15 51 26 21 16 61 36 35 26 26 53 57 37 53 41 49 52 70 66 19 39 29 29 53 27 48 26 42 41 16 52 25 20 21 43 27 10 19 51 48 45 35 42 37 39 45 38 53 30 44 32 48 25 38 25 41 60 40 25 63 29 44 50 54 52 58 62 61 19 62 51 38 19 54 67 35 30 25 19 58 26 8 51 57 49 52 48 22 36 25 69 74 60 30 77 20 32 38 22 32 33 58 51 50 28 55 43 17 25 59 63 56 53 32 19 45 24 63 60 43 59 41 48 29 47 41 15 19 49 42 32 43 30 42 40 55 17 57 48 50 52 43 22 17 60 56 46 68 44 26 29 53 26 68 37 42 37 67 45 41 48 29 44 58 20 28 13 60 47 15 73 21 55 44 27 6 25 28 62 31 32 33 12 46 45 29 48 42 44 68 26 21 20 33 9 49 47 64 9 48 30 75 7 19 14 64 19 42 40 46 27 35 63 51 42 40 19 23 28 65 51 59 32 44 36 57 44 26 47 41 60 35 45 32 55 71 38 19 28 26 35 34 35 19 68 32 53 13 26 62 48 57 50 34 48 48 29 47 36 28 48 64 16 64 29 18 38 31 34 27 36 68 17 31 14 33 4 42 18 51 31 62 46 37 53 34 65 32 62 46 24 39 54 16 43 34 78 22 41 60 35 80 43 56 41 23 39 26 19 36 37 52 44 56 52 52 15 42 29 59 29 32 39 65 50 23 49 47 33 11 27 27 29 65 25 32 34 22 78 60 40 48 77 44 41 31 26 35 42 24 23 34 70 6 47 42 40 44 37 53 24 42 56 38 44 18 19 56 36 77 13 36 32 35 57 36 25 47 20 62 42 16 37 68 50 58 43 18 30 42 41 21 53 58 23 38 27 26 41 42 60 18 39 53 48 60 38 65 70 39 10 41 18 50 54 62 89 40 51 26 35 62 24 28 64 60 20 37 15 12 31 38 54 49 47 25 36 45 22 50 27 53 42 27 27 57 56 32 52 18 49 48 51 47 51 35 26 50 35 49 54 32 49 45 33 53 28 46 40 27 68 50 15 29 43 53 26 35 55 24 27 78 74 43 9 30 63 42 30 34 49 45 49 52 26 40 25 15 37 32 37 60 44 72 40 25 26 49 52 36 34 38 41 70 28 41 33 49 49 39 37 39 32 37 51 33 50 24 43 43 37 49 47 32 38 48 77 17 38 17 29 24 62 47 43 61 23 54 26 35 27 50 45 34 55 27 11 43 29 21 30 24 59 41 36 31 47 40 20 30 44 57 49 57 16 18 48 13 42 21 39 36 26 55 48 35 31 47 36 46 20 24 45 50 21 21 23 39 38 61 59 68 21 29 21 19 68 30 33 24 32 56 42 23 42 35 44 46 46 49 55 32 26 24 37 17 28 58 26 72 27 45 15 58 29 23 45 38 34 25 34 38 60 27 39 87 36 52 44 35 24 68 45 58 78 35 38 43 55 60 35 27 57 7 43 29 48 53 40 31 39 53 55 62 38 55 44 17 28 34 20 42 14 82 25 31 33 7 30 58 59 3 58 76 44 72 43 18 66 47 25 41 40 21 36 85 54 23 50 39 24 38 23 37 42 6 30 68 46 41 48 18 28 16 37 53 56 60 36 34 38 45 35 35 10 57 59 14 37 41 23 39 61 44 41 38 34 41 43 55 45 41 26 41 33 23 44 37 48 27 32 74 49 57 29 50 41 37 41 44 49 22 37 33 52 65 33 43 26 48 33 41 44 38 51 39 87 24 19 45 47 43 25 43 27 31 20 38 44 41 33 39 21 37 50 50 49 35 29 35 36 20 47 38 63 31 33 29 64 54 44 16 36 27 41 17 36 38 71 72 28 26 33 34 47 51 34 53 57 56 36 44 40 37 43 46 36 39.77204301075269
9 19 22 59 38 10 17 21 44 55 22 68 58 24 47 30 4 32 76 34 57 47 50 28 27 31 63 42 35 35 41 67 53 47 58 38 47 41 46 53 33 44 31 28 35 56 29 44 36 50 63 12 20 5 21 27 10 12 16 56 44 34 38 19 41 63 20 36 51 37 17 46 25 26 24 37 27 46 35 65 22 42 64 15 49 24 24 17 65 37 31 23 31 58 50 34 48 38 48 53 66 70 18 38 25 25 53 28 46 27 41 43 15 51 28 17 21 35 22 11 13 50 48 42 32 44 34 38 48 35 57 34 46 29 44 25 45 31 37 58 38 23 56 30 40 50 55 49 63 69 60 19 61 52 35 19 50 69 31 27 32 18 52 29 8 44 56 45 50 49 26 35 27 59 68 56 32 72 20 27 36 16 32 34 61 55 48 28 64 41 18 24 63 65 54 51 32 20 39 21 66 60 43 64 42 46 28 53 40 15 18 45 42 39 43 28 42 41 49 17 50 46 48 45 40 22 16 63 56 45 66 41 29 24 50 25 68 37 39 43 64 41 40 44 28 42 56 20 28 13 56 42 14 65 20 59 42 24 7 24 30 59 30 31 36 13 39 43 26 44 45 45 62 24 21 18 33 10 51 45 70 8 46 31 83 6 17 15 60 19 41 39 44 24 35 65 54 42 42 18 23 26 63 47 55 36 44 37 58 50 31 43 40 59 35 46 31 55 70 35 17 25 25 33 33 38 17 74 28 47 12 29 67 48 53 56 29 52 46 32 46 35 29 52 67 13 69 29 18 38 28 36 29 37 66 14 28 14 32 5 40 17 55 27 61 55 33 54 34 65 34 61 41 28 37 52 13 42 24 76 23 45 51 33 79 42 54 41 20 37 27 18 29 37 53 43 49 50 52 15 41 26 55 30 34 41 60 52 25 46 45 36 13 25 29 28 63 25 33 37 21 75 62 37 46 79 43 37 37 27 35 36 25 24 33 76 6 43 38 44 41 31 51 19 40 54 39 45 18 17 52 37 74 14 35 32 35 52 38 24 37 23 58 41 16 36 73 51 62 45 19 30 39 46 24 50 56 20 40 27 25 39 39 56 20 36 54 45 62 40 65 70 43 12 39 17 50 51 64 97 33 51 24 32 69 26 35 66 59 17 36 17 13 29 34 56 52 48 23 38 43 22 48 27 55 36 28 32 56 51 32 52 22 46 45 47 42 48 37 27 47 37 43 53 35 46 49 35 52 24 47 39 27 66 44 13 25 44 56 22 37 50 24 29 76 73 45 9 31 55 38 30 38 49 46 50 51 32 37 25 13 39 37 38 58 47 72 45 28 24 48 51 39 39 35 42 75 23 35 33 45 44 40 31 38 29 34 50 32 48 22 44 44 34 50 47 34 38 50 74 16 40 17 27 22 55 47 43 62 20 50 24 39 23 49 41 32 58 25 11 38 22 22 29 23 55 41 32 35 45 41 22 26 43 59 47 51 16 16 42 12 41 21 35 38 21 59 46 33 32 46 35 48 20 23 43 51 21 22 21 37 44 58 59 61 21 32 24 17 61 25 35 26 34 60 42 22 42 34 49 39 48 49 55 29 23 26 38 17 23 62 28 68 22 43 15 57 27 23 46 38 34 24 33 37 62 26 35 86 33 48 42 34 21 69 47 61 79 35 36 46 57 61 34 27 59 9 46 26 45 56 36 30 38 43 51 60 37 48 42 18 26 33 16 40 17 74 25 31 33 6 32 56 61 3 59 76 46 72 48 19 59 45 26 36 39 22 31 74 50 21 48 33 23 38 28 38 46 7 29 67 42 44 47 19 29 15 36 42 59 59 30 31 39 40 40 36 11 58 63 13 37 40 21 39 60 43 39 34 35 39 39 54 41 43 28 36 30 23 45 40 50 26 37 66 42 60 29 46 40 37 41 45 46 21 36 33 48 65 35 41 28 46 28 42 41 42 47 39 91 22 17 44 47 41 26 37 26 36 21 43 38 39 33 39 26 27 46 51 43 37 30 31 35 22 46 39 62 31 29 32 64 58 42 16 38 23 41 18 36 33 74 63 29 27 35 37 45 54 34 50 52 62 38 41 43 34 42 40 38 39.09247311827957
8 16 17 54 43 12 16 23 43 50 21 70 52 23 37 29 5 29 76 36 62 44 44 25 26 29 65 38 36 39 40 62 55 44 54 40 49 38 41 49 31 43 33 24 34 59 26 43 37 49 60 19 20 6 22 32 11 14 17 52 48 37 41 23 42 58 16 32 51 38 13 40 24 26 23 32 27 47 30 61 17 40 69 14 46 22 23 20 69 38 30 22 35 58 49 31 44 36 49 55 60 67 23 36 26 24 52 27 47 28 37 43 12 52 27 17 26 41 17 10 11 46 44 46 28 42 39 42 44 35 54 29 45 32 46 24 41 28 37 53 36 25 50 34 34 55 52 46 63 69 50 17 61 45 36 20 46 75 32 24 34 17 52 27 9 43 51 44 48 46 28 35 24 57 73 50 38 70 18 27 32 14 30 31 57 55 50 27 64 40 17 25 61 64 50 48 34 21 35 22 71 63 42 63 39 40 25 51 41 17 18 38 38 42 45 25 40 44 43 16 46 44 51 45 40 25 19 69 60 46 60 35 29 24 52 30 65 38 38 45 63 41 46 44 29 38 57 21 27 14 53 42 14 57 19 58 37 24 7 22 33 57 28 29 38 11 34 41 24 39 50 44 57 23 17 16 37 10 54 50 64 9 50 32 82 6 19 16 58 21 38 38 47 24 35 68 54 42 42 18 20 25 67 48 52 42 38 34 53 56 31 42 38 56 36 46 29 40 72 33 16 27 23 31 34 36 15 74 26 44 12 29 64 49 49 53 26 49 41 30 50 36 30 47 63 14 65 29 22 33 27 38 32 34 58 15 31 12 27 7 38 18 55 26 59 55 31 56 34 71 35 60 38 27 39 46 14 43 17 70 19 51 52 30 78 39 50 44 17 34 24 19 30 35 54 42 47 48 49 16 39 29 47 30 35 34 60 54 21 49 42 35 13 25 23 28 65 23 33 44 23 74 65 34 44 73 43 33 34 26 39 30 31 26 31 75 7 42 34 41 38 34 52 20 41 52 39 40 20 16 47 36 65 15 32 35 32 52 38 28 39 27 56 44 15 39 77 48 55 45 19 31 37 44 28 49 55 18 40 26 23 40 31 56 22 39 55 49 58 38 65 66 40 12 39 15 48 43 62 97 36 47 26 34 62 28 37 67 54 18 40 19 14 27 28 57 52 42 21 42 36 25 44 21 56 36 32 29 53 51 33 54 20 46 47 48 39 41 39 30 44 37 40 47 31 46 48 27 54 26 55 37 28 74 38 15 26 48 48 23 37 52 27 29 68 82 40 11 29 52 39 28 36 46 44 47 50 38 32 26 10 42 35 37 56 50 67 40 30 24 50 48 41 42 38 38 75 23 33 33 42 36 36 27 34 26 36 50 31 47 25 47 41 34 47 45 34 37 47 69 16 46 16 28 21 49 45 41 65 19 49 20 37 19 47 39 33 56 21 12 33 21 22 28 23 47 41 31 33 42 43 23 24 44 61 44 44 14 17 47 11 38 20 35 41 19 59 47 31 34 48 28 52 20 24 43 56 22 21 20 38 40 60 58 55 19 29 22 19 62 24 36 27 35 61 43 23 44 32 49 34 52 50 53 29 24 28 40 14 25 64 28 62 19 41 17 51 28 26 47 40 29 23 32 32 66 24 34 82 31 51 44 32 21 68 49 61 76 32 33 45 62 66 33 25 59 10 48 24 43 55 36 31 36 36 53 58 35 45 44 17 24 33 13 41 15 74 30 31 40 6 32 53 55 5 57 79 44 68 50 15 62 47 27 36 38 22 33 75 49 20 49 36 24 37 31 43 41 7 25 66 44 40 49 22 27 17 34 34 60 58 30 31 40 36 43 34 14 61 65 15 37 43 23 37 62 47 38 32 38 34 37 52 37 44 27 29 29 25 48 41 49 26 38 62 41 56 32 43 38 31 33 45 46 23 35 39 49 72 37 33 26 45 25 42 38 45 43 39 81 19 18 46 43 43 27 38 23 39 27 43 36 40 29 40 25 24 45 48 41 45 28 29 33 24 40 37 64 35 29 35 65 57 44 17 36 23 37 18 32 29 72 66 29 36 38 42 42 50 40 47 52 61 40 35 44 36 39 43 38 38.42365591397849
8 14 13 54 37 15 18 26 43 47 21 72 51 19 42 32 6 32 76 36 63 47 42 25 22 27 67 38 32 36 42 61 50 43 51 43 50 33 41 44 31 46 33 21 36 55 26 50 34 44 56 23 21 7 18 35 12 17 16 48 52 38 32 25 44 56 15 35 56 38 13 37 23 25 19 28 28 45 26 61 16 41 69 15 46 24 21 22 67 38 26 24 38 57 47 28 46 35 48 52 53 66 27 33 25 21 49 27 43 29 35 42 11 50 27 18 29 40 16 10 13 45 43 41 29 38 35 42 41 37 55 23 46 33 44 25 40 29 41 55 33 24 47 36 32 53 51 46 64 67 49 19 66 46 38 20 44 79 34 24 31 17 58 29 10 41 48 39 44 40 30 32 22 53 72 46 37 66 19 24 36 13 32 26 64 50 48 26 63 43 16 24 53 64 51 49 36 23 35 21 59 62 43 54 36 48 23 44 38 20 16 41 41 38 49 23 37 44 40 17 47 47 53 45 40 27 21 70 59 47 57 31 26 23 54 28 64 37 40 48 65 44 46 41 30 36 55 21 28 14 49 39 17 53 19 60 33 23 7 21 32 58 25 30 39 7 28 37 23 38 50 41 53 22 17 17 34 12 55 53 56 8 47 32 79 7 19 18 58 19 35 40 48 22 35 69 47 40 39 18 18 25 63 49 47 43 40 35 51 48 33 42 37 54 38 48 28 37 72 32 15 23 23 29 33 31 14 71 30 41 11 29 65 50 47 54 26 50 41 30 42 34 31 42 62 14 56 26 21 36 27 38 33 32 54 13 33 12 27 7 37 17 58 24 58 55 34 56 37 72 40 60 37 29 43 41 15 42 18 65 17 49 54 27 77 38 49 49 16 35 20 17 25 38 51 44 43 48 43 20 39 27 43 34 37 40 58 57 20 49 47 31 16 29 21 26 65 22 32 47 27 72 65 33 45 73 47 34 34 26 36 30 31 26 29 71 10 44 29 42 37 34 51 19 41 44 39 33 21 15 45 34 65 16 32 34 30 43 36 29 40 32 59 47 15 38 81 49 57 47 23 32 37 38 24 47 51 18 38 28 25 40 32 55 23 42 59 47 57 36 64 60 37 8 37 12 50 38 61 92 32 44 24 37 50 31 35 69 55 18 40 20 13 27 30 51 52 43 19 46 36 27 46 15 57 31 35 31 58 53 36 62 22 45 50 46 35 40 43 30 41 34 36 45 31 43 44 24 56 22 55 38 28 73 37 15 26 46 47 23 38 48 28 27 60 82 37 9 32 49 41 29 34 44 39 46 51 42 29 26 10 38 30 34 61 55 61 49 33 23 53 52 40 45 42 34 78 24 32 32 39 33 33 23 27 30 32 49 29 44 22 46 46 30 45 46 34 35 42 73 17 42 18 28 23 49 48 41 65 17 46 18 35 22 50 33 40 52 21 13 30 18 18 26 20 42 42 31 30 40 43 22 22 44 62 44 41 12 16 44 9 35 19 32 43 18 60 45 32 32 49 22 52 17 23 44 54 21 17 18 39 34 55 60 53 18 30 23 21 57 24 33 31 35 65 44 26 40 36 43 29 51 48 54 27 27 23 38 14 26 57 28 58 17 40 18 47 25 27 45 39 27 20 28 33 70 24 35 85 30 49 41 33 22 69 53 54 70 34 32 43 64 62 30 32 63 10 51 27 41 51 31 31 37 35 48 57 32 44 47 14 23 33 13 41 16 69 28 37 47 7 33 55 56 7 56 72 43 65 52 14 55 41 29 42 39 27 30 67 46 23 49 37 23 33 30 46 40 6 29 67 42 40 45 21 23 21 36 31 63 55 32 35 44 36 42 32 13 56 65 15 38 41 27 32 64 44 36 33 41 31 32 52 33 43 28 23 30 29 51 44 50 27 43 55 43 57 31 39 36 31 36 45 47 27 31 45 51 68 40 29 24 46 26 39 39 41 42 40 73 19 20 48 43 40 26 38 23 37 29 44 36 40 28 44 25 21 43 47 40 48 29 27 28 27 39 35 64 34 27 39 63 59 42 18 36 23 33 17 29 33 73 62 28 34 36 37 40 55 39 44 48 62 36 36 43 34 38 45 37 37.81182795698925
8 13 10 54 37 19 20 26 45 41 21 67 48 17 51 30 7 32 76 35 71 46 36 25 21 27 64 28 34 32 37 60 47 39 44 36 54 39 43 43 27 40 30 21 35 53 24 52 36 42 56 24 23 7 17 34 13 16 15 48 55 37 27 24 45 57 12 34 59 32 12 34 23 22 18 23 31 43 23 62 10 41 62 14 43 24 24 24 61 34 24 25 39 54 47 26 42 35 43 54 46 63 32 39 26 18 48 29 39 29 29 42 9 58 32 17 32 41 15 11 16 45 43 40 31 42 36 47 37 32 53 25 49 29 39 20 36 32 39 54 34 25 37 38 36 51 46 46 64 67 43 22 65 42 40 21 42 75 36 23 38 16 58 28 8 32 44 36 46 37 32 27 18 52 76 46 39 57 21 22 37 12 32 21 62 49 45 24 65 45 14 26 51 56 47 49 38 21 35 23 58 66 43 55 38 50 22 46 42 28 15 40 43 37 55 18 36 48 43 19 49 49 41 38 41 28 21 73 61 47 54 33 25 21 64 32 59 36 41 45 58 44 47 39 34 39 58 21 31 12 48 39 16 55 17 56 31 27 9 20 30 58 28 28 42 8 23 38 24 35 52 39 51 20 22 21 38 10 56 50 50 7 48 30 76 7 21 20 53 19 33 39 48 25 29 68 44 43 45 23 17 25 59 44 45 41 44 37 52 45 30 41 39 58 36 45 32 33 70 32 12 20 23 29 36 35 12 75 30 35 11 30 61 46 47 61 26 46 39 30 40 31 37 37 59 13 54 27 22 37 27 39 31 29 54 13 33 13 22 7 41 22 58 21 59 57 31 65 37 77 43 61 36 31 41 39 15 43 18 62 18 44 50 28 76 42 51 51 16 38 18 17 27 35 51 47 39 48 42 24 42 28 39 36 25 37 59 58 21 49 43 31 14 23 23 27 60 21 33 46 27 68 65 28 48 62 48 30 32 27 38 31 28 29 27 69 11 46 24 46 41 31 53 18 38 44 35 29 20 15 46 31 66 15 29 39 30 37 34 33 35 33 61 46 11 40 83 48 58 46 24 32 36 38 19 47 49 18 32 29 27 39 31 53 23 41 66 47 57 35 63 63 38 9 35 15 50 36 56 85 36 42 25 42 47 31 34 64 56 16 42 23 13 27 32 48 49 44 21 46 33 29 43 16 56 24 30 35 59 53 39 58 24 42 55 48 35 37 41 30 39 37 35 45 29 45 42 24 60 19 53 37 31 70 37 17 26 42 44 24 36 42 30 32 57 83 35 7 35 48 41 24 32 43 38 50 49 46 33 22 12 32 33 38 61 58 52 57 31 20 49 54 34 45 45 35 80 25 32 29 35 29 34 22 26 31 26 46 29 49 22 45 46 27 46 45 32 35 39 72 16 38 17 26 23 42 45 38 59 19 48 16 38 21 49 35 36 50 19 11 31 19 17 24 21 41 44 31 33 42 49 20 20 40 61 43 40 13 15 53 8 33 17 31 45 17 58 40 23 29 52 20 56 17 22 49 57 19 16 15 41 35 52 62 50 14 32 16 21 56 18 31 33 36 63 45 28 38 34 41 28 52 49 49 24 26 24 35 15 25 56 30 58 16 37 17 47 28 31 46 39 29 23 26 38 71 25 30 85 26 42 34 31 21 65 51 54 67 35 33 42 62 68 28 36 66 12 50 27 36 51 31 35 36 31 51 59 30 37 51 13 25 32 13 43 18 68 32 39 44 7 31 49 56 9 55 69 42 64 52 14 52 36 26 42 35 26 32 65 41 25 44 38 24 35 34 48 39 7 25 68 39 37 47 22 26 27 37 28 66 55 31 36 41 37 40 35 12 52 68 17 43 42 26 31 70 43 33 32 43 36 29 43 37 45 26 21 29 29 50 46 45 26 49 47 44 55 29 42 34 28 30 48 43 27 24 41 52 64 40 26 24 40 27 34 33 42 39 37 72 21 15 45 36 37 28 39 18 38 31 47 36 43 26 46 25 19 41 44 40 46 31 22 29 29 37 34 64 36 26 43 55 59 40 18 34 21 32 20 24 36 82 53 28 35 30 39 37 57 37 41 46 57 39 33 48 32 34 42 38 37.2494623655914
8 13 12 49 41 21 22 24 47 43 20 66 45 16 58 27 7 33 83 35 65 45 30 24 19 26 59 27 36 33 32 55 47 41 38 37 49 42 44 44 26 33 27 23 30 49 24 48 36 42 50 24 24 8 17 30 11 13 15 50 55 41 21 28 44 53 11 26 59 30 12 31 21 21 19 21 34 41 24 59 8 39 59 14 41 24 25 22 60 36 21 29 38 52 41 27 42 33 45 50 37 57 30 40 24 16 44 23 40 29 25 42 8 53 30 20 33 36 15 12 16 42 43 38 35 41 39 45 40 29 50 29 48 31 42 17 35 36 38 48 40 22 30 40 37 44 43 46 66 70 38 22 58 44 39 19 41 83 34 21 38 16 58 30 7 34 47 39 47 36 30 30 20 48 73 50 36 53 23 26 35 13 26 22 62 53 44 25 70 36 17 32 50 49 44 51 38 20 32 23 63 60 45 51 38 46 20 43 43 34 15 37 44 32 52 18 35 44 38 18 48 47 42 36 41 29 19 75 64 50 52 37 27 19 63 31 52 38 39 50 55 45 51 36 33 43 63 20 36 13 42 36 20 51 16 57 34 25 11 19 33 56 24 25 42 8 21 38 26 33 54 36 45 20 24 26 31 12 52 50 48 5 37 31 78 5 22 18 48 20 33 35 47 25 30 69 41 46 47 26 19 23 52 39 43 38 45 36 52 49 29 40 40 58 34 45 31 34 71 32 11 21 23 27 38 35 13 74 20 33 11 34 57 57 44 66 30 46 38 30 40 32 40 32 55 15 50 29 22 35 28 37 30 29 52 13 34 15 21 8 41 21 60 27 57 59 30 65 35 74 47 61 37 28 41 37 10 47 16 56 17 43 52 29 65 38 55 55 16 39 16 16 23 31 47 50 37 51 38 21 42 31 37 38 27 31 62 59 23 46 45 33 13 23 23 27 52 19 32 49 26 62 61 28 48 60 42 26 35 22 40 33 26 34 26 75 9 47 21 46 41 32 47 17 41 40 33 30 22 18 49 32 71 15 24 39 29 37 34 33 33 35 57 44 10 38 89 51 53 43 24 24 34 37 21 44 44 19 29 30 25 42 29 57 29 39 60 53 57 36 62 59 35 12 36 17 58 33 58 79 33 35 24 40 51 37 33 65 59 16 39 29 16 29 34 48 50 44 20 47 30 30 46 15 61 25 28 33 60 50 37 57 24 38 61 46 32 35 42 24 41 40 36 47 28 44 41 21 56 18 52 42 30 72 40 15 27 44 43 25 36 38 28 31 55 86 33 8 36 47 36 27 33 41 42 46 51 51 32 23 15 30 31 36 52 58 53 56 29 18 49 58 37 46 42 33 83 28 32 27 38 26 33 20 23 31 28 43 35 48 20 44 39 27 44 41 31 34 37 80 17 40 14 25 19 40 44 33 57 18 43 13 40 20 54 34 34 51 20 11 28 18 15 24 17 41 40 29 30 39 49 15 19 50 64 43 38 14 15 50 8 33 18 33 46 19 58 35 20 26 55 18 57 15 25 52 59 23 14 15 43 32 48 65 47 11 30 18 19 50 18 29 33 33 66 44 28 39 35 37 28 52 46 51 19 27 23 35 15 24 55 30 57 14 31 18 45 29 36 45 43 24 21 26 40 60 26 30 84 26 41 31 26 20 60 50 52 60 35 32 43 58 68 25 38 66 12 53 25 33 54 27 36 36 27 54 58 31 36 48 17 29 32 11 39 20 65 30 39 43 10 30 48 57 11 52 66 44 63 52 13 51 32 25 44 35 28 35 60 36 24 41 36 27 35 34 53 34 9 24 67 40 35 48 24 27 27 37 30 76 50 30 32 45 39 39 30 13 43 67 17 50 38 26 29 71 43 32 33 41 36 26 41 33 43 25 18 32 31 52 47 43 28 48 43 45 58 30 44 36 33 31 44 36 31 25 40 54 61 40 26 28 36 26 33 34 46 39 32 67 19 15 37 34 37 28 40 14 37 32 40 30 42 31 47 25 16 37 45 33 52 37 21 29 31 36 33 71 41 24 51 54 54 41 17 28 20 26 23 26 37 80 51 27 37 29 36 40 57 35 46 41 61 39 34 46 35 35 38 38 36.71935483870968
7 12 14 46 41 26 26 27 47 41 19 61 42 14 58 27 8 37 82 30 58 43 27 23 20 24 55 22 42 36 26 53 51 46 35 38 45 40 44 38 24 36 23 23 28 51 26 49 36 40 47 20 26 10 18 30 13 11 16 54 49 38 19 29 45 55 9 23 59 27 13 27 21 22 20 18 36 38 28 60 9 38 58 13 37 22 22 22 62 34 21 28 39 49 34 30 36 32 44 46 31 50 32 38 20 16 45 24 35 37 29 42 8 56 27 23 30 41 15 9 15 42 44 37 31 37 37 46 35 27 53 35 47 28 38 11 34 39 42 46 38 24 29 43 37 38 37 45 65 68 38 25 59 45 37 20 37 79 35 21 40 15 60 31 8 32 47 38 44 32 27 30 21 48 70 49 39 52 25 28 40 13 25 21 59 53 46 24 70 32 20 29 47 48 46 45 36 17 27 28 63 48 47 46 36 40 20 35 44 38 13 38 47 32 57 20 41 39 38 22 45 47 46 33 38 29 20 75 60 48 56 41 28 16 61 30 45 39 40 50 55 44 52 35 34 39 62 21 37 11 42 34 24 51 17 57 35 27 12 19 31 52 28 29 42 8 23 37 25 34 56 36 46 21 23 25 30 12 51 47 49 3 37 27 71 7 25 18 46 19 32 35 47 28 26 66 42 50 47 24 16 24 48 38 38 35 40 33 55 52 28 39 39 58 36 44 31 33 75 29 11 20 26 22 40 37 14 67 22 33 13 32 54 57 39 65 29 42 38 36 38 29 42 28 55 14 50 28 28 31 29 38 25 27 59 14 32 13 22 12 39 22 58 26 53 56 29 71 34 73 46 55 40 27 37 38 9 52 16 52 14 44 50 29 61 37 55 52 12 43 14 15 26 32 45 51 33 55 34 25 40 35 36 44 28 30 64 61 25 43 42 32 16 25 24 27 53 19 30 48 25 64 59 26 47 59 42 27 41 23 46 34 28 34 29 67 11 47 21 50 40 33 52 16 42 40 34 27 23 19 52 30 66 18 25 38 29 35 33 36 29 34 51 42 9 39 95 50 50 46 24 22 30 37 23 42 45 20 28 26 25 38 30 56 24 41 58 51 54 30 59 57 36 13 34 18 55 27 64 72 30 31 24 40 52 37 30 57 59 14 37 31 17 26 33 46 50 43 23 45 26 34 45 15 61 24 31 35 62 49 39 51 21 37 55 48 32 35 39 22 37 43 32 51 29 42 38 19 58 17 51 42 35 72 42 15 30 46 42 29 36 32 29 34 48 85 32 11 33 46 34 28 28 40 42 46 53 50 24 21 15 34 28 31 51 56 49 58 26 14 47 59 34 47 41 36 82 31 30 22 42 24 35 19 21 33 30 42 37 50 20 43 41 24 47 36 30 35 38 72 20 39 13 25 19 37 43 33 59 18 42 15 40 20 54 35 35 51 21 13 22 21 15 20 16 43 39 32 28 33 49 16 18 49 66 45 37 15 16 55 9 33 20 32 48 18 63 34 23 22 57 15 58 16 25 49 60 26 14 15 45 31 38 65 44 14 31 18 22 50 20 29 34 32 75 43 28 40 37 35 24 50 40 45 17 24 20 29 17 24 55 31 55 13 33 16 42 30 38 44 38 21 16 25 42 49 22 31 79 24 40 27 24 18 53 52 49 60 32 28 39 51 71 26 38 68 12 53 23 25 51 28 33 35 23 57 57 30 36 55 18 30 30 11 34 25 60 28 35 43 10 32 46 54 15 54 58 45 60 46 14 52 30 25 46 36 28 32 59 36 23 39 32 26 30 34 52 36 10 20 61 41 31 48 20 26 29 38 32 78 47 30 29 46 39 41 32 15 41 61 15 57 37 25 29 70 45 31 30 39 37 29 36 33 41 26 17 33 31 51 42 38 26 48 40 47 56 29 44 32 30 29 43 38 30 24 40 57 53 38 24 24 35 22 29 34 47 38 31 59 17 17 38 25 34 26 40 15 38 33 39 27 39 34 44 25 14 36 43 33 52 41 20 31 32 34 36 77 37 20 48 45 46 39 16 24 18 25 26 24 36 73 45 27 33 31 34 42 54 36 49 39 66 42 33 44 36 36 39 40 36.075268817204307
8 15 14 47 41 28 26 26 36 34 18 61 47 15 66 25 10 34 71 34 56 38 23 23 21 25 52 25 44 36 27 48 48 47 34 35 49 42 38 41 20 40 24 22 26 49 23 51 29 40 52 22 25 12 15 24 13 11 19 52 45 35 20 26 43 55 9 23 56 27 11 26 21 19 22 14 41 42 25 48 7 40 54 13 36 24 21 23 57 31 21 31 35 46 34 32 38 35 50 48 27 50 32 31 23 17 43 27 35 41 29 46 7 54 29 25 32 42 14 10 16 40 40 35 31 37 35 44 36 26 56 40 47 24 35 10 32 42 40 49 41 24 30 42 36 36 35 43 57 72 34 25 59 46 32 17 33 75 35 19 41 16 62 32 9 31 42 34 45 30 28 33 19 42 66 46 41 47 21 32 43 13 28 22 60 52 50 25 80 31 19 28 46 47 39 45 36 18 22 27 61 43 41 41 38 34 20 36 40 42 12 37 47 32 59 26 39 38 40 24 53 41 47 32 36 36 21 69 57 46 56 42 27 15 56 29 40 38 39 51 48 41 55 31 34 42 64 20 47 10 43 29 23 40 18 56 32 24 14 18 31 44 28 30 42 9 22 40 21 33 58 35 44 19 21 29 28 14 46 46 50 2 31 30 68 7 25 15 47 17 33 33 54 27 24 61 38 50 48 22 17 26 48 35 37 34 40 35 54 48 33 42 40 54 34 41 28 33 69 27 11 22 26 20 42 38 14 67 22 36 14 32 45 52 36 62 32 48 40 32 40 25 40 28 55 14 49 26 28 28 28 44 22 23 60 14 32 14 23 11 35 27 59 25 52 57 27 69 31 67 42 50 41 30 36 35 10 46 16 45 15 47 41 27 65 33 49 50 10 43 9 14 26 30 47 50 30 49 33 27 37 38 34 43 30 31 60 65 29 44 39 31 16 26 22 24 52 17 35 43 22 60 59 22 45 49 39 25 42 22 44 29 26 29 29 62 10 47 23 50 38 31 54 19 47 32 30 26 24 19 55 27 63 18 26 43 30 36 33 35 31 37 49 40 11 40 92 39 48 43 21 23 31 34 28 37 44 24 26 28 21 34 33 61 23 40 57 48 45 23 50 58 39 12 33 18 51 23 57 75 23 33 25 40 51 38 30 58 60 14 36 36 19 26 31 45 51 42 26 42 24 39 41 15 56 23 31 36 60 49 38 51 19 40 61 56 30 35 36 21 33 45 33 49 30 45 39 19 64 19 47 42 40 66 38 15 33 50 44 34 32 30 26 36 47 76 29 14 39 43 34 31 24 38 40 41 56 48 25 21 17 34 27 27 53 51 46 60 28 15 50 60 37 46 41 37 89 35 29 21 42 21 32 17 18 30 32 39 35 51 20 44 38 22 46 37 28 34 40 70 23 40 13 24 22 31 38 29 55 18 43 16 39 18 48 35 37 54 19 15 21 18 13 19 16 39 36 30 26 31 51 19 14 48 70 39 32 15 17 56 11 33 18 32 50 18 62 33 24 20 58 14 53 13 23 53 63 30 15 12 36 31 33 58 46 16 33 20 18 43 18 32 36 33 75 42 29 35 32 33 23 54 40 46 16 26 19 31 15 22 56 36 57 14 34 15 36 32 39 44 36 19 20 22 38 53 20 37 81 31 41 24 25 16 49 49 44 54 27 28 38 49 66 23 34 65 10 49 23 26 47 22 35 34 22 52 56 30 31 56 16 26 27 8 35 27 60 29 40 42 11 34 47 57 15 52 53 39 57 49 14 50 33 26 48 41 25 30 54 33 25 39 31 25 31 27 51 32 9 22 57 40 29 54 21 26 27 44 30 80 42 32 25 46 47 39 30 20 38 54 14 57 34 25 23 65 44 34 24 32 33 25 32 35 37 22 16 32 33 43 43 39 27 44 42 47 54 27 44 32 29 28 38 36 25 22 42 55 52 40 23 24 32 23 27 33 50 41 31 53 18 15 39 21 29 29 37 16 40 32 35 25 43 32 43 21 13 33 39 32 42 38 19 34 34 30 35 72 37 16 44 40 45 37 17 24 16 26 27 26 32 70 46 28 26 29 37 36 57 35 47 43 62 42 34 42 35 38 38 47 35.30860215053764
8 12 12 43 40 29 27 26 41 37 19 57 48 15 55 26 10 39 69 37 58 32 21 23 22 29 48 26 40 38 30 43 45 49 28 39 51 42 32 38 18 36 23 22 24 44 25 50 26 39 46 27 21 14 14 32 14 12 15 48 44 32 18 27 44 58 10 22 58 24 12 27 22 19 29 14 47 44 25 51 9 43 50 15 33 20 19 17 58 29 21 31 34 41 27 33 36 37 48 49 29 49 35 26 25 18 41 32 31 41 28 43 8 56 30 24 36 40 16 15 19 39 34 34 33 43 39 45 33 27 55 38 42 26 35 9 29 41 39 43 39 25 29 43 35 34 33 42 54 66 34 28 60 48 37 21 27 76 34 18 41 15 54 31 10 29 44 33 39 29 28 37 21 43 61 47 36 48 20 32 48 15 27 21 58 51 42 20 85 28 23 29 44 44 41 44 34 18 18 23 65 45 41 40 35 31 18 34 42 45 12 32 51 33 60 25 38 35 36 26 50 38 41 30 39 32 22 63 59 44 53 40 27 12 54 24 35 37 42 49 50 36 57 32 34 45 65 20 46 10 42 26 21 39 15 57 35 26 17 19 30 41 29 32 45 9 23 35 21 30 55 37 41 24 25 27 29 15 41 44 53 3 32 26 61 6 30 12 46 12 33 33 51 31 23 63 33 49 51 23 21 27 45 35 36 33 45 36 60 49 36 39 37 48 33 43 32 27 64 29 10 22 26 23 44 39 16 70 20 37 15 37 40 52 32 60 33 42 39 27 40 20 38 28 50 13 45 30 26 26 26 42 24 22 56 17 33 15 23 11 33 31 54 28 45 60 25 70 32 60 46 53 39 34 34 33 12 42 18 42 14 48 39 25 64 35 49 47 9 43 11 12 28 31 46 43 30 46 32 24 36 34 31 42 29 30 62 69 32 39 35 29 17 31 25 25 51 13 39 38 22 62 57 20 48 45 38 23 45 23 46 30 24 27 29 59 11 47 24 51 38 28 53 20 44 34 30 26 25 17 52 29 55 20 24 46 27 35 33 37 34 35 49 43 11 36 84 42 43 47 20 21 32 36 25 29 41 27 24 33 20 36 31 59 25 45 50 48 44 23 49 52 40 14 34 20 47 23 57 73 24 29 23 42 50 35 28 53 53 12 36 38 17 24 31 46 52 41 24 45 27 39 38 17 51 22 32 41 64 44 38 49 19 42 62 52 31 34 34 19 33 41 37 42 28 42 37 18 68 23 49 36 38 62 38 15 30 50 45 33 26 27 29 40 44 73 29 18 38 39 32 35 22 41 42 43 53 45 25 17 16 34 23 24 53 48 41 57 25 17 46 64 34 47 35 37 92 35 28 20 42 15 30 15 19 27 33 38 35 50 18 45 37 21 42 35 25 35 34 65 24 38 15 24 24 26 37 28 55 18 42 19 35 23 52 31 36 55 18 18 18 21 16 18 15 39 34 31 25 32 49 21 12 52 70 39 33 11 19 59 9 32 18 34 48 18 51 35 22 18 58 13 56 12 22 51 63 28 12 12 35 29 32 62 45 18 32 25 19 43 14 28 38 27 73 39 30 37 33 30 22 55 41 44 13 26 16 32 17 20 56 35 50 15 32 17 33 26 41 45 35 13 19 23 39 48 21 39 81 33 39 22 24 15 49 50 43 54 25 25 39 49 69 24 34 67 12 44 25 27 48 19 36 33 22 48 52 31 27 54 15 25 29 8 35 25 56 27 43 43 13 30 48 55 13 48 52 33 57 45 13 51 34 27 48 40 23 28 47 35 26 37 33 23 29 28 46 29 13 21 58 33 26 54 23 32 24 44 30 74 40 34 23 47 50 39 27 23 35 47 12 60 36 28 24 72 45 31 23 32 34 27 32 37 42 23 12 29 29 48 42 39 28 40 39 47 50 24 41 31 24 25 37 38 22 24 43 53 54 35 23 27 33 22 29 36 50 38 31 53 16 10 37 21 27 32 36 16 40 37 36 27 43 34 41 23 12 31 42 32 39 33 19 34 37 30 35 68 31 15 40 41 47 36 16 23 16 26 30 28 34 65 42 27 28 33 37 33 60 39 47 43 62 46 34 42 34 40 38 49 34.73978494623656
8 8 10 41 42 31 30 26 47 40 22 54 44 15 55 26 16 40 65 40 52 30 18 27 23 27 39 26 42 41 37 41 46 54 26 35 45 43 27 36 14 39 19 22 21 44 23 54 28 42 51 27 19 14 13 37 16 9 12 41 40 31 16 26 44 52 10 23 58 25 12 26 20 23 32 12 47 39 26 52 9 41 50 15 33 17 18 16 55 28 22 31 36 40 25 34 31 37 50 47 29 47 38 23 25 19 34 35 29 43 25 48 8 61 34 27 36 35 17 16 19 42 38 31 31 44 38 45 30 32 44 37 39 21 31 7 27 41 44 41 39 27 27 44 34 37 34 42 55 59 31 32 57 44 36 25 27 74 31 19 35 17 53 30 10 24 46 31 32 30 33 39 23 42 59 45 41 48 22 32 50 16 28 21 57 51 41 20 86 30 26 26 41 43 43 45 29 16 17 20 56 48 41 36 36 29 17 35 40 48 10 32 53 34 68 26 34 32 32 25 52 41 45 30 41 33 20 58 64 45 51 41 30 11 51 24 32 35 41 46 52 34 55 34 33 42 66 17 46 9 43 29 21 37 16 55 33 27 16 21 31 38 31 36 42 9 19 37 15 32 46 40 42 21 24 27 28 13 43 46 49 3 33 28 57 6 29 12 45 11 32 32 48 35 24 58 27 46 51 20 23 27 45 34 35 32 46 36 60 51 36 43 38 43 32 40 35 26 59 29 9 24 23 22 43 38 19 71 18 36 15 41 37 51 30 64 31 40 39 23 38 18 36 28 47 15 46 34 25 26 30 49 22 23 51 12 38 17 27 13 29 33 54 26 42 69 24 67 37 57 49 51 42 37 32 32 11 43 21 41 11 45 35 26 62 38 43 51 10 40 11 12 26 28 40 41 27 50 26 26 37 32 28 45 29 25 59 60 28 41 36 29 16 29 28 27 47 13 38 36 20 59 58 16 42 43 37 21 47 22 50 26 22 23 30 56 14 42 24 48 40 26 49 22 41 31 31 26 27 18 51 30 49 23 26 45 25 36 31 37 30 35 49 41 12 31 75 34 39 46 20 17 34 35 26 29 38 27 28 37 18 38 29 57 25 43 50 43 46 21 43 51 46 13 38 19 47 22 60 69 22 32 19 45 46 38 25 52 53 12 33 38 19 23 27 47 55 32 24 43 25 44 37 16 46 23 34 44 60 40 43 50 18 43 67 46 30 35 32 18 32 42 38 41 24 45 32 16 68 21 47 36 45 56 37 16 29 53 40 36 22 19 29 44 40 68 28 18 43 38 34 38 19 44 44 46 46 44 24 17 18 34 24 23 49 51 34 56 25 14 48 62 27 45 37 35 84 35 33 20 40 13 23 15 21 24 35 41 32 52 19 45 40 21 41 32 20 35 36 67 25 40 15 21 26 26 40 26 54 18 40 21 39 24 45 29 37 56 15 18 17 20 18 18 16 39 31 33 26 31 53 21 14 56 70 39 27 9 18 61 8 31 17 34 54 18 50 35 20 19 58 14 58 11 26 49 59 28 15 15 37 25 29 68 44 22 30 25 19 40 16 26 38 28 63 36 29 42 33 28 24 58 39 44 13 22 15 32 18 18 59 35 46 13 34 18 31 26 43 46 35 9 18 22 39 49 20 41 81 34 42 18 22 11 50 53 43 45 23 17 35 42 70 22 37 67 13 43 28 25 46 15 35 38 21 45 43 31 24 51 16 25 31 9 32 26 49 30 40 37 17 29 49 53 13 44 46 31 51 39 12 51 32 26 48 38 24 29 47 36 27 40 32 23 31 29 52 28 13 23 56 33 30 43 24 33 24 42 29 67 33 40 24 49 51 37 29 23 32 46 14 58 41 29 28 72 43 28 22 28 33 25 34 35 39 23 11 26 32 56 36 39 27 42 34 46 46 25 34 33 20 24 36 36 23 21 43 52 52 34 19 32 29 20 26 37 48 33 32 49 14 10 42 20 24 36 36 16 36 33 34 26 44 35 42 25 11 33 37 28 37 30 21 34 37 31 30 65 32 15 38 39 50 34 19 24 15 26 29 25 25 65 39 26 30 36 41 31 55 36 46 41 59 48 33 34 36 36 36 43 34.14301075268817
8 8 12 33 49 28 28 28 41 38 19 52 46 16 52 23 20 43 65 37 45 28 17 29 23 27 39 29 48 45 38 41 43 53 25 36 39 41 25 33 14 40 22 21 20 47 25 48 28 46 51 27 20 13 9 35 19 12 13 39 39 32 14 29 40 51 10 23 53 27 13 27 20 23 35 12 47 40 26 54 8 42 49 14 36 15 16 13 56 28 27 33 38 39 23 36 30 37 52 48 30 42 35 22 25 20 35 35 31 46 22 49 10 62 35 29 33 34 17 18 18 33 34 31 25 46 35 42 31 31 42 37 37 20 30 7 24 35 52 33 36 30 26 40 31 33 32 42 56 53 30 35 53 40 36 28 28 72 35 20 32 15 50 30 10 21 47 28 25 28 35 36 23 40 61 43 36 48 22 35 44 15 29 23 61 46 41 22 80 27 28 26 43 43 43 39 30 14 16 20 51 44 38 36 38 28 17 37 40 53 11 34 52 33 72 27 38 30 30 24 55 40 43 30 48 30 21 57 64 42 51 39 32 10 48 22 25 32 41 44 52 40 50 29 32 40 67 17 45 10 36 29 22 37 15 51 26 29 18 21 28 36 33 36 38 9 23 34 17 28 38 39 41 14 22 25 30 13 43 47 53 4 32 29 56 6 26 12 48 11 32 34 47 37 18 55 22 42 50 17 22 24 42 39 35 31 42 36 58 49 36 45 37 41 30 42 39 25 61 28 8 24 23 20 47 39 21 71 17 37 19 46 33 50 26 65 29 37 40 28 38 15 35 26 45 18 37 38 27 25 27 46 21 23 54 13 39 17 26 15 28 35 55 25 41 71 24 63 37 53 48 47 39 43 35 33 11 46 22 48 9 49 36 27 58 33 46 46 9 34 11 14 22 23 35 40 23 52 27 24 36 30 25 51 31 25 64 57 33 37 32 30 18 27 28 32 47 16 37 33 19 55 64 13 40 39 34 18 51 24 47 25 21 23 32 56 14 38 24 47 36 23 48 27 39 29 28 29 27 20 50 31 48 20 25 42 30 37 32 33 30 36 49 40 10 30 75 35 34 49 17 17 29 36 25 24 38 28 29 39 19 36 26 54 26 44 48 49 38 20 34 55 46 12 31 16 51 24 57 70 21 32 18 44 45 37 23 52 50 13 33 38 16 25 28 46 62 37 24 41 27 45 36 14 46 21 33 52 60 40 46 48 19 39 70 44 29 36 31 14 31 40 40 40 21 45 32 15 62 22 42 39 42 55 39 14 27 48 35 33 20 16 30 48 37 64 28 18 49 44 32 38 19 41 47 47 47 44 21 16 22 35 26 23 47 41 33 52 24 13 44 63 27 44 40 37 88 34 32 19 34 12 27 17 21 18 39 42 26 49 19 43 34 18 44 35 19 32 32 62 27 39 14 19 23 25 41 26 53 19 36 24 40 26 46 29 35 53 16 16 14 17 17 21 12 35 30 33 21 30 52 20 14 62 73 36 25 10 19 67 8 36 14 31 58 19 50 32 19 16 61 11 58 11 25 48 53 31 19 16 40 24 27 67 51 22 31 28 20 35 13 25 33 27 61 40 31 44 32 27 23 54 37 40 11 21 14 28 22 19 57 36 43 12 32 18 32 23 44 46 32 8 21 27 36 52 17 39 81 31 38 15 22 13 50 55 46 40 23 17 33 38 61 17 33 59 9 39 29 26 45 13 43 40 22 43 37 34 26 49 17 28 30 8 34 26 48 29 35 38 16 27 48 55 13 43 47 27 53 36 13 47 34 26 55 39 24 29 42 37 27 37 30 26 34 26 50 24 13 22 54 34 29 44 24 35 27 44 26 68 32 40 21 48 50 34 28 23 33 46 17 57 39 31 27 78 43 29 22 27 32 20 33 35 38 23 9 24 32 57 32 42 27 41 31 42 41 29 32 30 18 24 37 37 20 19 38 54 47 33 14 28 24 21 28 37 48 31 32 46 14 8 43 15 23 39 36 16 39 29 34 20 41 35 35 29 13 33 38 26 37 32 24 32 38 31 31 64 31 13 42 34 48 28 20 26 15 27 32 23 24 61 33 26 28 39 40 31 56 35 38 40 59 46 34 36 33 36 36 39 33.549462365591399
8 9 11 31 50 31 29 26 39 40 23 55 45 15 52 22 23 42 61 35 41 27 15 32 22 27 33 30 44 41 45 38 40 43 27 37 39 39 26 34 10 37 22 21 20 49 22 42 30 46 50 26 21 12 10 40 22 10 15 38 38 26 12 27 41 49 12 25 50 29 15 26 18 25 36 10 43 39 26 52 9 44 49 16 38 14 16 12 51 28 28 38 33 39 22 42 33 34 53 43 33 42 35 21 22 21 35 34 33 44 23 50 8 71 38 36 30 34 17 17 19 29 29 30 22 52 37 44 31 32 40 40 38 17 27 6 24 33 51 25 32 29 23 47 30 33 33 42 55 50 28 38 48 35 36 28 28 75 34 21 30 17 50 30 9 20 50 22 28 28 34 35 24 40 57 42 39 43 21 39 42 19 28 24 58 47 41 18 81 26 29 27 43 43 36 40 25 13 15 19 48 43 36 32 42 29 15 34 43 57 16 35 53 38 69 26 41 27 33 26 55 39 38 26 44 34 28 57 68 42 54 33 35 11 47 21 19 30 40 43 53 39 46 28 31 36 64 20 43 9 38 29 22 37 16 50 20 25 19 23 29 36 36 37 33 10 21 36 14 30 36 38 45 12 22 27 28 14 48 47 55 4 33 28 53 6 28 12 46 10 30 32 48 39 19 54 15 41 48 16 18 21 42 38 30 29 40 35 51 47 38 40 40 37 30 40 38 20 64 29 8 22 24 18 54 37 19 72 15 34 20 45 28 59 24 68 34 37 39 31 36 17 35 24 45 18 37 43 31 25 26 46 22 22 59 12 40 19 29 16 29 37 54 25 43 80 26 65 37 50 52 49 36 38 36 34 8 43 27 46 9 49 32 23 57 36 46 42 10 37 10 15 21 21 34 40 24 55 24 24 38 26 27 52 30 27 66 59 34 35 31 29 17 26 29 38 46 13 37 33 19 55 62 10 43 35 32 21 49 24 49 22 24 23 34 56 13 42 23 49 38 23 53 25 35 30 24 29 28 24 50 32 49 20 26 41 29 34 35 28 29 34 49 40 11 30 76 36 29 48 15 19 30 36 24 20 38 29 30 37 21 29 27 47 24 45 50 54 36 20 34 58 49 14 27 16 47 25 56 62 23 31 17 43 43 34 27 50 47 13 34 39 13 26 30 39 64 42 27 41 28 46 34 14 45 20 34 48 60 35 49 48 18 41 64 46 30 34 32 14 32 37 40 41 20 43 30 13 61 21 34 38 40 51 40 10 30 46 35 32 21 16 26 44 33 63 28 19 55 40 33 43 19 39 48 50 48 41 23 17 19 38 24 22 46 41 29 47 26 12 42 66 29 41 37 38 86 36 27 21 33 11 31 15 21 21 42 44 29 51 19 49 34 19 38 30 15 31 29 55 29 37 17 20 21 22 42 24 53 19 33 26 42 24 48 27 36 52 14 17 14 13 19 21 13 35 30 38 23 29 43 20 13 69 71 39 21 10 18 71 8 36 16 30 64 17 53 37 21 17 61 10 57 12 28 51 45 29 18 18 49 26 25 62 49 25 32 28 19 35 11 24 35 22 62 39 28 43 35 22 24 47 36 34 8 15 15 28 24 22 49 33 38 12 32 19 30 20 44 46 28 6 24 27 38 48 18 41 79 33 35 13 25 12 45 54 46 39 21 15 36 34 59 17 36 56 8 34 27 24 46 17 44 39 19 39 33 37 26 49 12 31 26 8 35 26 48 31 37 40 17 27 42 61 10 40 41 28 49 32 13 43 36 28 57 41 24 30 40 36 28 35 29 25 33 23 51 24 14 21 54 33 26 41 21 33 27 44 23 66 31 41 21 46 55 32 27 22 33 46 19 59 38 29 29 82 42 29 21 22 31 17 30 39 41 24 7 22 28 57 32 42 29 41 25 38 41 27 30 32 18 20 36 38 23 16 34 56 42 41 14 26 23 23 28 35 46 30 33 42 13 7 40 19 21 41 39 16 35 29 36 17 35 37 31 32 15 30 41 27 36 31 28 32 45 32 32 58 29 12 33 31 50 24 21 25 14 29 35 20 24 64 33 27 31 42 42 33 59 32 38 40 51 46 36 29 32 38 31 38 33.170967741935488
10 10 11 29 51 30 32 28 41 43 27 52 38 12 57 24 23 39 66 31 39 25 16 35 22 29 29 29 44 40 48 35 35 44 26 38 37 33 24 34 10 32 24 25 20 50 18 39 26 42 49 24 19 13 10 39 22 10 11 35 44 23 11 28 38 42 12 26 45 26 19 21 19 22 40 7 44 40 24 49 9 43 44 19 35 16 13 12 50 26 35 39 29 42 18 43 31 33 49 43 34 36 35 22 24 20 36 41 34 49 25 49 9 67 40 33 30 34 17 16 20 28 26 30 22 56 37 38 29 30 36 38 38 18 24 6 22 31 51 24 24 35 20 50 35 35 28 38 52 45 25 39 43 33 42 31 25 64 34 23 30 18 41 32 11 18 45 20 29 31 33 38 29 38 56 43 35 43 19 32 43 22 33 24 52 47 38 16 79 24 27 25 37 37 39 36 26 10 14 18 40 47 34 30 41 29 14 37 47 55 17 32 47 36 71 27 37 27 35 23 52 38 38 30 45 39 29 60 66 38 53 34 31 11 46 22 19 30 37 47 50 40 45 27 32 38 56 17 39 8 36 31 22 36 17 45 16 25 21 19 26 36 39 43 34 11 20 36 15 26 34 48 42 11 19 30 27 16 45 48 58 4 34 31 53 8 31 13 48 10 28 32 44 43 15 53 10 42 48 16 16 20 41 40 29 29 42 35 52 47 29 38 39 39 29 37 44 21 61 29 8 23 28 15 57 41 18 71 15 37 18 45 27 62 22 69 30 39 42 34 32 14 37 22 41 20 34 40 32 19 25 44 21 22 61 12 34 19 26 13 28 35 51 21 43 74 29 61 39 48 49 46 36 43 36 34 9 46 25 43 11 49 27 18 54 37 41 40 10 38 9 17 22 21 32 39 27 57 22 22 38 25 22 55 27 29 66 60 29 35 32 29 14 24 32 39 46 13 34 31 18 62 58 8 42 32 35 18 45 20 49 19 26 22 34 54 15 45 21 52 36 21 56 24 33 30 21 27 27 23 47 30 43 21 27 38 30 37 34 27 29 33 40 40 9 28 76 38 28 42 17 22 25 38 26 20 41 31 29 35 22 30 26 46 25 44 43 53 34 21 34 56 50 16 28 16 49 21 55 62 25 29 16 43 39 31 28 52 50 15 34 35 12 22 31 35 69 44 27 42 28 48 31 12 44 18 34 46 58 39 55 49 20 43 62 48 30 32 30 15 36 38 38 37 20 37 28 13 59 21 33 37 33 45 38 10 28 46 35 27 15 14 27 40 31 65 28 19 60 38 30 50 18 40 52 52 44 38 20 13 21 43 23 20 41 41 28 45 27 11 40 66 29 40 44 40 87 37 29 22 33 9 34 14 19 22 47 43 34 49 19 51 35 19 33 27 17 26 25 57 34 37 18 20 21 21 38 25 49 19 27 24 45 20 47 22 37 52 15 15 14 14 16 22 12 34 25 42 22 29 39 20 14 76 62 40 16 11 19 68 7 34 16 31 65 13 50 36 20 16 58 9 59 12 30 51 43 34 23 19 51 23 26 57 38 30 33 33 21 31 10 24 33 19 63 44 29 43 35 20 21 48 35 36 7 17 10 29 28 24 46 30 36 12 29 21 31 21 47 44 29 5 24 27 43 39 21 45 77 33 33 12 26 13 42 54 47 40 20 12 31 32 50 15 31 49 10 35 25 20 47 15 41 39 16 43 30 32 23 51 14 28 25 9 32 27 43 29 33 38 15 26 37 58 9 39 44 32 47 32 16 37 35 26 60 41 19 32 41 39 30 36 27 26 37 23 54 23 14 23 49 28 30 43 27 31 25 51 20 62 27 34 23 43 50 32 25 18 30 44 20 63 34 32 26 82 44 31 18 23 30 17 31 42 37 22 7 22 26 60 34 47 28 36 23 43 39 22 24 29 17 22 31 40 18 18 31 60 41 39 13 30 21 25 26 36 44 27 31 42 13 7 41 18 21 41 42 16 35 31 35 13 31 34 34 39 11 27 40 28 36 27 28 30 49 32 32 58 32 11 31 30 49 19 25 23 14 32 36 16 18 61 27 28 30 41 40 36 56 31 39 41 49 44 37 29 30 36 32 42 32.57096774193548
11 11 13 28 54 27 35 32 42 38 31 49 35 11 57 23 25 37 67 35 35 23 14 37 22 28 29 31 39 42 45 36 30 47 22 29 32 34 22 37 10 34 23 26 17 47 16 38 30 36 51 22 15 12 13 45 19 8 10 30 46 20 11 27 40 39 13 25 44 24 19 19 25 23 43 7 46 45 22 49 11 45 35 20 34 16 16 13 49 28 38 38 25 40 19 38 30 33 39 42 27 34 37 20 26 23 33 43 33 46 27 49 10 66 44 34 33 29 15 20 18 29 25 27 20 55 35 37 26 27 37 37 37 19 25 4 17 29 53 22 25 33 17 48 36 36 23 35 50 43 22 35 40 30 44 34 19 54 38 25 27 18 42 29 11 15 43 16 25 30 33 35 29 31 54 37 35 40 15 29 41 21 32 21 50 50 35 16 75 24 24 24 34 37 41 34 23 10 13 18 33 48 37 27 37 33 15 37 50 50 16 27 42 41 71 29 35 24 32 19 52 38 35 25 44 45 28 57 65 36 53 33 32 12 48 28 21 29 35 48 51 41 43 21 29 36 61 17 34 8 32 33 21 30 19 46 16 26 20 18 25 33 37 39 35 12 22 34 15 23 29 44 42 14 23 30 23 18 42 49 59 5 25 28 47 8 30 11 43 11 25 33 44 41 16 56 9 39 52 19 17 18 40 46 26 33 42 33 51 45 28 42 38 39 30 33 39 25 60 25 9 22 29 14 56 42 17 74 16 36 15 45 28 62 22 70 28 36 37 36 34 17 36 21 38 20 34 39 29 20 21 47 20 23 62 12 35 18 26 11 28 42 52 23 47 70 22 58 39 47 50 44 34 44 39 34 7 49 29 42 12 48 22 18 54 36 39 40 10 35 9 19 23 20 27 38 27 56 21 26 44 26 19 54 28 28 60 67 31 31 33 27 14 25 35 32 47 12 31 32 17 64 52 8 33 33 31 17 38 19 48 15 26 25 34 56 17 46 22 55 34 17 59 23 29 31 20 23 31 23 46 25 39 23 26 37 28 37 30 24 26 40 38 40 9 31 74 38 27 40 17 24 24 33 26 19 42 27 30 35 21 30 27 41 25 38 45 54 33 19 33 54 48 17 27 12 51 22 52 58 27 26 19 42 36 34 23 52 45 15 31 33 16 24 31 32 70 43 25 37 26 47 33 12 42 16 31 49 58 37 56 50 22 40 59 38 36 34 35 15 40 40 32 40 16 35 25 10 54 18 35 36 33 36 32 10 28 43 35 23 13 11 27 38 27 64 28 21 57 36 28 51 18 42 48 52 46 37 21 14 22 45 21 22 36 35 28 40 29 12 38 62 29 36 47 36 86 30 29 22 38 10 35 11 19 22 44 39 35 47 22 49 34 17 36 25 16 22 22 51 32 32 17 15 23 20 36 26 48 19 26 26 40 22 44 20 36 50 17 17 15 10 13 26 12 33 23 48 18 30 37 22 13 82 63 42 15 11 18 63 8 32 20 30 69 10 51 38 21 16 53 9 61 12 33 51 38 38 29 19 52 24 24 52 37 33 29 28 19 33 7 29 38 17 61 44 30 36 37 20 22 52 38 35 7 17 10 26 28 25 39 34 31 12 26 24 29 21 45 40 29 6 23 27 43 41 24 47 78 34 32 9 24 12 40 56 50 38 18 8 30 26 53 17 33 42 12 38 26 18 46 18 42 35 17 42 32 33 21 41 16 28 24 4 32 28 41 27 36 37 13 26 35 57 9 35 44 31 45 30 16 34 34 27 54 42 18 37 33 42 34 34 28 25 42 24 50 28 15 25 50 28 30 42 29 31 22 49 19 52 25 31 20 46 48 33 21 21 28 46 22 72 33 32 25 80 39 37 17 23 27 19 29 37 34 23 7 23 23 61 34 44 29 33 22 45 35 23 27 29 19 22 28 43 17 18 33 53 41 40 10 32 23 23 28 34 47 23 29 40 13 6 40 21 21 38 40 16 35 31 35 12 32 32 36 36 12 26 38 30 35 25 27 35 50 37 30 59 34 13 24 23 50 16 28 19 11 26 29 16 20 56 22 25 30 47 37 35 56 30 38 36 46 49 41 25 32 35 31 40 31.878494623655916
13 12 12 29 55 24 36 29 39 37 31 48 33 11 55 20 25 36 57 37 36 23 14 37 24 28 28 34 40 46 46 33 25 50 19 31 29 37 20 36 11 35 22 24 12 47 17 34 27 40 49 22 15 12 15 42 20 9 9 27 49 21 10 32 48 36 16 24 45 25 21 17 28 23 46 7 42 49 19 47 13 45 31 21 28 16 17 14 44 32 41 37 20 37 16 40 33 31 38 41 23 32 40 22 24 25 32 41 32 47 28 47 12 67 48 38 30 29 12 21 15 28 20 24 22 56 34 37 24 25 37 35 40 21 25 4 15 31 54 22 26 32 17 49 31 35 26 39 47 44 17 34 39 27 40 35 19 53 39 29 26 16 38 26 12 13 43 14 28 35 38 36 30 28 50 31 36 37 13 29 44 19 29 20 48 52 33 16 82 19 23 27 31 36 37 29 23 10 11 20 28 47 40 24 35 36 14 39 48 50 17 21 44 39 64 29 31 24 36 19 50 34 32 21 41 48 25 56 56 33 55 31 32 16 46 30 22 27 40 49 53 36 42 18 28 30 64 16 36 8 31 33 23 31 20 40 13 27 14 15 27 30 37 38 37 16 24 33 16 25 30 43 39 17 25 32 19 23 43 51 58 4 22 31 48 8 29 13 43 10 23 31 43 40 15 55 10 37 48 24 17 16 38 43 25 33 40 32 42 44 25 46 36 37 29 34 33 23 61 26 11 22 30 13 54 40 16 81 19 31 16 43 30 62 22 71 27 36 38 36 32 20 37 19 33 18 33 42 28 22 23 46 20 23 64 11 37 20 25 13 28 39 52 22 43 71 17 54 40 43 53 43 26 41 38 31 8 51 28 37 12 49 19 13 51 38 35 40 12 36 8 18 25 18 27 40 29 53 20 29 46 24 18 52 24 27 51 67 35 30 34 27 17 25 32 36 51 12 35 29 17 62 59 7 30 30 31 17 38 17 48 14 26 26 38 51 17 48 22 56 36 17 57 26 31 33 19 20 36 26 47 25 37 20 26 34 30 37 31 26 27 41 37 40 10 28 68 40 25 35 16 24 23 32 25 18 41 23 35 33 22 31 27 41 24 38 40 46 31 16 32 44 49 18 24 14 46 23 55 52 30 31 21 44 29 35 24 50 42 12 31 34 17 26 35 33 70 41 21 33 22 48 30 12 41 12 28 55 53 36 48 49 23 36 58 37 34 37 39 14 40 40 32 42 16 32 23 12 53 18 36 34 32 33 33 10 30 40 33 21 13 9 27 36 24 66 28 27 61 34 27 59 15 37 48 48 41 34 20 15 22 39 20 21 36 30 28 37 28 12 37 62 35 36 50 35 79 30 27 20 34 9 35 10 17 23 43 41 40 46 27 52 35 14 36 26 12 19 20 50 29 31 15 12 26 18 37 25 49 20 22 25 35 18 47 19 38 48 17 14 13 8 13 25 12 31 19 59 14 30 35 20 14 82 56 40 13 11 18 61 10 28 23 25 68 10 50 36 23 14 54 7 53 11 37 48 37 38 33 15 52 27 23 54 33 35 30 31 20 31 6 34 36 14 64 49 33 38 40 22 26 47 41 33 5 16 11 23 28 23 46 38 29 11 21 24 29 20 48 37 27 7 21 27 43 39 27 52 80 34 32 5 26 12 35 55 47 33 18 7 30 22 50 19 28 35 13 39 27 14 42 18 38 31 18 37 38 34 23 46 17 29 28 3 31 27 38 26 37 32 13 27 35 54 10 34 42 29 41 28 18 31 31 29 55 42 19 31 33 37 35 36 29 26 42 25 52 31 12 26 47 29 31 38 31 29 22 53 14 49 20 32 16 50 48 36 22 17 27 45 23 73 33 34 22 74 38 42 15 23 33 17 31 35 31 25 4 26 28 61 36 46 27 32 17 56 34 24 26 26 18 21 27 44 22 18 35 50 38 37 9 35 21 27 26 35 45 22 26 40 19 7 41 22 21 40 42 14 33 31 32 11 31 31 36 34 13 24 36 31 39 23 25 35 51 41 30 59 34 14 21 22 47 14 32 22 9 26 25 14 21 49 24 21 26 46 37 35 54 25 33 34 48 48 39 24 28 36 33 40 31.381720430107529
14 12 14 32 54 25 42 32 44 37 27 45 34 11 50 14 25 38 54 36 35 23 15 33 21 26 27 38 38 39 46 29 26 40 17 31 25 33 19 39 11 30 22 24 9 44 19 33 24 36 50 21 15 12 19 45 20 9 9 25 50 19 6 32 54 32 14 26 52 27 22 16 23 26 52 7 43 46 15 45 10 42 33 22 27 15 17 14 42 30 41 34 20 37 17 36 29 27 34 35 25 27 42 26 20 25 33 37 28 50 30 49 13 69 51 39 30 23 12 21 16 27 19 25 25 53 33 38 25 22 38 31 36 22 24 3 15 31 51 19 30 30 16 48 30 36 21 35 41 43 13 32 40 24 38 36 18 50 37 32 26 17 30 24 12 16 44 13 28 32 39 35 35 22 51 28 34 30 13 26 43 18 29 22 46 53 32 13 86 20 23 25 28 29 39 26 25 9 11 20 25 46 39 20 38 36 16 34 47 48 18 23 42 43 61 29 28 21 37 22 46 30 27 17 40 49 24 59 54 30 50 28 31 18 45 30 25 27 38 55 45 31 37 19 24 30 59 15 31 8 30 32 20 24 22 39 14 27 16 14 31 28 39 39 42 15 24 30 17 25 26 43 40 14 28 41 21 25 42 51 53 4 19 32 48 5 29 12 42 10 19 31 41 43 15 53 11 34 50 25 14 18 40 42 25 27 37 30 37 46 27 46 33 34 32 32 33 23 60 25 13 24 32 13 53 38 13 82 23 26 17 48 30 61 21 75 31 40 39 40 31 21 36 19 27 18 28 43 25 23 18 45 20 24 61 13 30 22 31 11 30 41 49 22 39 68 15 47 37 42 51 39 24 43 35 29 10 50 23 35 12 46 18 12 49 40 37 42 15 38 7 20 27 17 23 36 28 52 19 28 46 23 16 50 27 25 40 67 34 27 31 27 17 28 35 36 50 10 37 32 18 56 56 7 29 25 29 17 36 18 49 15 30 25 40 48 24 50 20 55 41 16 63 27 31 30 20 18 38 25 46 25 35 20 20 36 28 34 32 24 27 38 38 42 9 31 68 39 19 31 14 25 21 33 29 20 41 24 34 34 22 32 28 40 26 35 36 44 24 14 31 35 48 18 23 15 45 23 56 52 28 32 19 46 25 35 23 49 36 12 26 32 17 27 39 36 72 45 17 34 18 46 26 10 45 12 28 51 53 41 47 46 22 34 57 33 35 39 40 14 42 36 29 41 15 31 28 13 53 16 33 33 32 33 31 13 29 34 32 21 14 5 26 41 19 60 28 25 59 34 26 57 15 37 47 44 35 33 19 11 21 39 19 23 31 27 28 40 27 17 38 62 36 41 49 38 82 30 25 20 31 10 28 7 16 22 42 42 40 44 23 58 30 15 34 24 12 16 21 45 31 31 16 11 28 17 37 24 48 22 22 23 36 18 48 18 36 48 23 13 11 7 14 25 10 29 16 62 13 29 34 19 13 74 58 39 11 14 19 56 9 29 21 29 67 9 47 31 25 15 50 7 48 11 34 49 31 37 30 11 55 28 20 50 32 36 33 31 18 29 7 35 36 15 60 49 36 37 41 21 23 52 44 36 5 14 11 24 31 24 53 40 28 11 22 26 29 18 44 36 28 9 19 29 38 39 30 48 79 36 27 4 26 13 35 55 48 29 17 10 30 21 45 18 26 31 14 37 25 14 45 18 42 30 16 36 37 31 26 46 18 29 25 3 33 21 33 27 41 28 12 28 33 52 10 31 45 32 37 26 17 26 30 26 53 41 22 34 31 34 42 40 32 29 41 29 50 32 14 26 41 26 26 38 34 31 19 59 11 45 20 32 17 48 49 31 21 17 24 45 21 74 34 37 22 72 41 37 15 23 37 16 26 33 28 24 4 24 26 58 39 49 24 32 17 53 36 20 22 23 16 23 27 45 20 15 36 46 40 45 9 37 18 31 26 35 45 20 30 39 23 6 41 24 20 39 37 11 31 32 36 8 29 31 33 40 15 22 42 28 39 23 24 37 52 39 27 59 32 15 22 18 47 13 31 21 8 25 24 16 17 45 20 25 26 44 33 30 52 23 30 34 41 49 37 17 26 35 34 38 30.734408602150539
13 13 14 31 48 24 39 30 46 34 28 49 31 10 49 15 25 34 49 35 37 23 15 31 21 31 27 39 33 40 45 28 28 37 15 30 26 34 19 43 13 25 25 23 10 43 20 32 23 37 50 18 16 13 17 46 23 11 8 21 48 21 5 32 55 35 14 28 48 29 23 15 24 22 54 5 40 46 15 44 9 39 37 23 23 16 17 17 42 25 45 35 19 38 15 29 26 27 33 33 24 27 46 28 19 26 35 31 28 52 33 53 17 62 48 42 31 25 12 19 18 29 16 24 26 50 32 35 27 18 38 28 30 22 20 3 13 29 46 16 30 34 14 47 24 35 20 37 43 43 8 31 39 23 44 34 19 47 39 34 28 17 24 22 9 16 46 14 24 29 40 40 35 19 45 24 35 29 14 21 47 19 29 19 42 49 33 13 82 21 24 25 26 23 43 27 26 11 11 20 25 44 39 14 38 38 19 38 46 48 23 24 39 43 54 23 29 21 33 25 42 31 22 19 44 48 25 58 45 30 44 29 23 21 45 32 26 25 36 56 36 30 33 20 23 29 55 15 31 10 28 32 21 19 27 35 14 30 17 14 28 23 38 33 50 14 26 28 14 27 28 42 38 15 29 39 21 25 41 47 49 5 21 33 39 4 28 15 39 10 18 30 36 31 13 47 10 27 48 25 13 17 44 37 26 25 34 29 35 48 29 48 26 36 30 31 34 26 56 24 11 31 29 15 46 41 14 78 25 24 17 54 30 61 22 75 29 43 41 36 26 16 37 19 26 19 27 45 21 27 20 45 24 23 55 14 29 20 30 9 27 48 44 23 37 63 15 51 35 39 55 39 22 44 37 29 9 48 21 35 13 43 18 11 47 44 37 40 14 38 5 22 26 18 24 32 28 50 19 29 41 22 11 45 25 28 39 62 33 29 29 24 17 32 32 34 49 11 40 37 18 55 53 6 22 22 22 17 32 18 48 13 32 27 40 41 25 55 18 54 39 15 61 24 32 29 19 15 38 26 45 25 31 20 24 41 29 32 33 26 25 38 32 41 8 29 66 41 21 30 15 26 20 32 25 22 40 23 33 35 23 29 30 35 28 33 34 41 24 10 26 30 42 19 21 15 42 20 57 49 31 33 17 43 28 37 24 41 33 14 26 32 18 25 40 35 68 48 16 32 20 45 25 9 47 10 29 53 50 41 48 44 25 36 62 32 29 37 38 16 40 37 26 39 15 31 28 11 49 17 33 31 39 33 32 12 30 31 34 21 13 4 20 44 15 53 29 25 61 40 25 54 13 37 45 46 34 37 18 10 25 38 21 22 27 27 26 40 28 19 37 61 33 41 43 37 85 30 21 21 28 10 25 9 15 21 38 42 43 45 23 60 26 16 33 21 11 15 20 43 33 32 17 10 25 17 33 23 48 18 21 24 37 20 47 18 35 49 25 12 9 6 15 24 9 25 14 68 11 29 30 21 12 78 57 36 12 14 17 53 9 28 19 27 68 7 45 30 27 14 45 6 43 14 37 49 25 37 27 13 58 24 18 48 30 36 38 37 17 29 9 38 33 17 59 44 29 38 45 20 22 56 40 36 3 16 12 21 34 24 55 42 27 10 24 25 29 21 46 35 27 10 19 25 39 39 30 46 81 39 24 4 25 13 34 58 49 25 12 11 30 16 41 23 21 29 10 34 28 13 45 16 42 33 18 37 39 30 26 44 21 31 27 1 39 21 33 29 37 28 12 27 34 59 9 30 47 36 36 26 17 23 26 20 56 36 22 38 32 33 48 41 29 30 41 27 53 33 20 24 37 27 28 38 29 26 23 56 11 45 15 30 19 49 43 32 18 22 23 47 21 63 31 38 20 60 39 33 16 21 36 14 26 31 25 23 4 24 26 55 34 51 22 30 16 55 28 18 22 21 15 20 30 48 22 14 34 45 43 43 9 40 16 35 30 36 49 22 30 36 24 6 39 21 18 35 38 9 31 35 35 7 27 30 29 40 14 22 44 28 38 23 23 35 48 33 30 58 33 10 20 16 42 13 36 22 7 24 22 17 16 39 18 27 25 43 34 33 49 23 30 38 36 42 38 16 25 32 34 38 30.112903225806453
13 14 13 28 51 18 35 34 47 34 28 46 27 10 53 14 26 31 46 34 31 20 15 31 19 34 26 44 30 38 46 28 25 37 12 28 24 31 19 40 15 25 27 19 11 39 18 30 20 32 53 18 15 11 17 48 21 11 8 19 47 24 7 27 62 35 13 28 49 31 25 16 23 21 52 3 38 42 16 47 10 41 38 26 23 15 19 18 38 29 48 37 17 34 15 29 25 25 31 32 19 27 46 26 20 28 38 26 25 58 33 56 18 69 45 48 32 20 12 21 17 30 11 24 22 48 28 33 26 17 34 30 30 22 15 3 13 30 39 12 27 36 11 50 20 34 20 37 42 38 6 32 35 21 41 34 13 48 35 30 29 19 22 21 10 18 46 14 22 28 42 43 41 18 41 22 34 24 17 21 44 19 30 21 39 48 29 13 81 22 24 22 23 18 41 23 24 10 11 22 22 42 40 8 36 38 20 42 39 49 23 28 38 45 48 22 24 22 38 29 40 24 20 16 42 48 28 56 41 28 41 25 26 22 44 33 27 23 32 53 38 30 32 19 20 29 50 15 31 11 26 34 19 17 27 31 14 33 17 14 24 19 35 32 45 15 27 25 14 25 27 45 35 14 27 34 15 25 40 44 46 5 22 33 44 6 28 15 42 10 14 30 35 30 12 42 9 27 46 27 13 15 39 36 21 27 33 28 33 52 33 48 24 35 31 28 36 25 49 25 15 36 30 16 43 38 16 76 30 27 18 50 30 60 20 71 29 50 36 36 26 16 32 19 23 19 25 43 21 31 24 49 22 25 52 18 28 21 35 8 27 48 48 23 36 60 16 52 36 33 61 37 22 48 41 26 11 49 21 32 13 44 16 11 47 46 39 40 17 40 5 21 26 21 28 32 31 48 18 32 45 25 10 44 23 26 36 65 33 29 25 22 18 31 34 34 43 12 33 38 17 56 52 6 21 20 20 15 29 20 48 13 29 26 46 46 27 54 19 54 38 15 64 25 28 32 18 19 37 25 46 24 32 18 28 40 26 28 36 25 21 39 32 46 11 29 64 43 21 26 14 26 18 31 25 21 40 25 32 39 25 31 31 35 25 36 33 42 22 8 27 28 39 18 23 16 45 17 57 42 30 31 17 41 27 34 26 40 28 13 27 33 21 26 38 32 66 52 16 33 18 46 18 8 45 9 26 55 47 37 50 39 26 35 56 34 28 36 47 18 39 36 27 40 18 30 28 10 52 19 37 28 39 36 31 13 31 30 33 21 12 4 17 43 15 51 28 24 61 39 25 56 13 42 48 46 30 37 15 11 27 38 20 20 25 24 23 35 28 20 38 58 33 40 38 41 83 31 19 23 26 10 27 9 15 22 40 41 42 45 23 59 22 17 34 19 10 15 20 38 33 35 17 8 27 17 32 22 42 19 19 23 35 23 41 16 39 48 27 13 10 8 18 27 8 22 13 68 10 31 25 17 15 74 51 31 10 16 18 46 13 27 21 29 71 9 43 26 31 14 44 6 40 14 35 42 23 36 30 11 53 22 17 44 29 35 42 38 15 30 10 42 33 20 60 48 32 37 43 19 23 60 43 34 2 17 10 21 32 23 62 39 24 12 25 23 28 18 45 32 28 10 20 22 32 36 31 44 82 40 22 4 21 13 33 57 49 22 13 12 26 15 38 23 23 28 11 37 28 14 45 16 48 30 18 32 45 27 27 44 14 35 34 1 41 21 28 28 42 26 14 28 29 62 9 29 45 37 35 28 16 22 22 18 60 39 19 42 29 28 51 39 28 34 34 29 59 33 26 24 37 26 29 42 32 23 23 51 13 41 12 31 21 46 44 33 17 24 19 45 19 55 25 44 20 58 39 33 17 22 41 12 27 29 23 26 3 25 27 51 32 56 21 26 15 52 28 19 18 20 17 20 29 48 22 12 36 38 39 46 8 40 15 43 33 33 51 21 28 30 23 7 39 20 18 32 35 8 30 36 33 7 26 36 24 43 15 22 43 26 41 23 20 35 46 28 34 54 31 11 21 15 42 14 36 21 9 20 19 17 15 33 19 24 26 42 32 33 50 21 30 39 36 40 37 16 21 29 34 38 29.655913978494625
11 14 15 27 51 18 36 31 56 38 26 46 22 11 52 10 28 30 43 38 33 19 15 30 18 37 23 44 30 41 40 24 27 44 11 30 22 36 18 36 16 23 29 18 11 38 19 34 20 27 52 15 15 13 14 48 16 11 5 20 49 21 5 25 61 35 16 27 45 32 24 16 25 21 51 3 38 42 13 39 11 40 36 25 21 17 19 16 39 32 46 36 17 34 15 34 28 26 33 29 16 27 45 31 16 27 35 24 22 60 32 58 17 67 43 48 32 21 12 24 19 33 10 27 23 53 30 35 23 15 34 32 26 20 15 2 9 28 37 10 26 39 10 51 18 31 16 38 38 37 5 35 38 20 44 38 11 48 35 33 28 22 19 18 9 14 43 12 22 26 44 41 41 14 45 17 37 22 14 18 45 21 30 23 42 47 29 10 79 25 26 23 25 19 45 17 24 10 11 20 21 40 40 8 34 41 21 47 41 54 20 27 33 44 46 20 21 15 39 32 38 26 21 14 40 53 27 56 43 28 50 23 24 22 42 37 27 24 31 50 35 28 29 17 16 27 51 16 26 10 25 30 15 12 24 34 14 29 20 16 23 18 34 29 47 16 27 22 16 25 30 42 38 14 29 30 14 24 37 40 42 4 21 36 44 6 29 14 42 8 15 24 36 30 10 41 7 26 42 30 13 16 36 31 17 28 29 31 31 56 31 45 22 32 29 23 31 20 48 25 15 34 29 20 46 32 15 67 32 28 19 53 27 62 17 63 29 55 35 40 27 20 31 17 23 20 25 49 24 27 19 47 23 25 51 19 23 23 31 9 25 43 41 22 36 61 15 47 33 29 61 35 23 51 39 24 14 50 20 30 12 42 14 11 45 51 41 41 17 42 5 19 27 23 27 29 31 49 17 29 44 22 9 42 24 21 35 64 29 28 23 24 18 36 31 35 41 12 35 38 16 52 53 5 21 19 16 17 29 20 45 15 28 29 47 44 31 55 21 52 36 16 63 26 25 33 19 17 32 26 47 21 29 18 32 47 27 26 34 25 21 40 31 39 12 26 61 42 21 26 15 27 17 34 29 17 39 23 31 41 23 33 34 36 24 32 33 41 19 7 27 25 35 21 25 17 48 17 57 38 25 31 19 40 28 32 25 39 28 13 28 33 21 25 37 31 61 51 11 33 18 47 18 7 49 7 23 52 50 36 50 34 27 34 55 37 26 30 41 16 38 35 25 43 16 30 27 10 53 20 34 32 41 34 30 11 27 27 34 24 11 4 15 35 12 46 30 23 64 41 25 54 13 44 48 43 28 34 13 13 26 35 19 22 23 26 21 36 25 23 35 54 33 41 33 42 85 31 20 25 23 10 29 8 15 22 38 41 40 46 23 61 21 17 32 19 11 13 18 35 34 34 17 6 20 16 28 25 41 20 17 22 36 24 46 16 41 46 24 14 9 9 20 23 9 18 12 63 13 33 22 19 13 72 46 28 11 21 19 41 12 26 20 24 71 11 44 26 33 15 45 6 40 13 40 42 25 35 27 11 56 19 16 40 29 34 41 39 16 22 12 43 33 22 62 48 37 37 47 16 24 62 45 28 2 17 8 18 26 23 67 34 22 13 25 23 25 23 47 26 23 8 23 24 35 40 31 46 80 40 20 3 26 16 34 59 46 19 15 13 26 13 36 19 29 25 12 43 30 11 41 16 52 29 16 34 46 29 27 45 12 35 34 1 44 20 26 31 42 26 15 29 24 69 10 25 43 35 35 28 13 23 21 19 61 38 21 44 29 28 52 39 28 37 38 31 56 34 29 26 41 29 32 37 33 26 22 47 11 34 11 29 17 43 43 33 15 27 18 42 21 56 26 46 19 51 44 31 13 22 43 12 22 28 25 25 3 29 28 47 33 56 18 24 13 54 25 21 16 23 15 21 29 47 21 13 34 37 37 51 11 38 15 42 33 35 51 21 25 26 22 7 36 20 18 29 29 7 22 36 40 7 23 35 20 44 13 25 40 22 39 24 21 34 49 30 38 59 28 10 24 13 41 12 33 20 9 18 22 18 16 28 14 24 27 44 30 37 48 21 31 38 37 38 39 15 21 32 29 37 29.211827956989248
14 14 16 25 51 17 37 33 57 37 25 40 24 13 49 8 30 33 41 37 31 18 13 29 19 36 25 42 29 39 43 24 26 45 8 29 21 30 18 34 18 25 33 21 10 36 17 38 19 26 56 14 17 16 11 48 16 12 5 21 47 20 5 24 56 30 20 25 43 33 29 13 31 23 54 3 39 41 11 39 10 35 35 28 18 18 21 18 39 32 48 30 15 33 17 35 31 29 33 23 13 30 42 29 15 27 37 23 19 66 31 59 17 66 40 42 32 21 13 23 19 32 8 28 23 56 24 35 23 15 29 33 29 21 11 2 8 28 38 8 33 42 10 53 18 25 17 42 39 41 3 33 42 18 40 44 11 47 38 31 28 22 20 16 13 11 45 11 22 28 44 39 42 14 46 16 35 19 14 16 48 23 29 27 41 41 28 10 76 24 29 26 24 16 43 16 26 10 11 19 17 35 45 7 35 40 21 47 43 54 19 23 28 44 47 20 20 13 40 32 38 23 18 14 38 53 28 56 43 28 58 19 24 24 42 35 26 22 30 47 32 26 25 15 17 28 48 14 29 10 25 26 14 10 26 29 14 31 21 14 22 18 36 30 47 17 24 22 15 24 29 43 37 15 31 28 11 21 34 39 40 4 18 36 45 9 28 14 42 8 15 26 37 29 11 34 8 24 42 32 13 17 34 26 16 28 27 27 28 54 27 41 22 30 24 19 29 17 44 26 16 36 25 18 52 34 18 58 30 26 22 53 26 60 17 59 23 59 32 37 25 20 32 16 22 22 25 44 27 26 16 48 29 23 53 18 24 22 30 9 27 41 40 20 33 60 13 48 30 23 66 28 23 49 39 22 15 51 15 26 12 36 14 9 42 49 38 43 17 37 5 20 27 23 29 29 33 49 16 29 39 17 9 39 22 22 32 65 30 27 24 27 17 37 32 40 39 12 39 32 15 45 48 4 22 14 14 17 31 20 50 15 28 22 47 41 30 52 19 48 40 12 62 29 25 34 18 16 27 23 46 21 24 19 40 49 27 27 37 27 20 37 30 32 13 23 64 42 19 20 15 28 16 34 34 15 40 20 34 40 23 34 36 33 22 34 39 43 18 7 28 25 33 21 24 17 51 20 61 36 28 33 14 41 31 31 26 33 29 12 27 37 20 27 34 29 55 49 12 37 17 47 17 8 46 8 22 47 44 35 48 30 31 35 51 34 29 32 42 16 34 32 25 42 17 26 29 9 52 19 36 36 41 32 28 14 26 30 33 26 10 3 15 37 9 45 31 21 61 44 25 51 11 47 51 41 28 30 12 12 22 32 16 22 24 23 22 31 26 24 35 50 32 42 28 42 81 29 18 26 23 8 24 7 16 23 36 44 44 47 21 64 23 16 30 16 12 9 19 31 32 37 17 6 18 17 27 23 34 12 16 21 36 22 50 16 42 47 20 11 12 9 23 24 8 16 14 57 17 34 19 21 11 74 35 24 11 24 22 36 10 23 18 23 69 12 47 23 34 16 48 6 33 16 43 39 24 35 27 11 61 16 14 40 26 36 46 39 15 21 10 44 30 21 64 47 38 32 47 17 22 61 41 27 2 24 6 21 28 23 62 35 19 14 28 24 25 23 45 25 23 6 20 26 28 34 33 46 75 39 17 3 24 15 34 54 43 17 13 13 26 13 31 17 33 20 16 48 34 9 38 13 49 31 16 35 42 30 24 46 11 35 41 0 40 22 25 28 41 27 16 33 20 72 9 24 42 35 36 35 12 18 21 19 56 38 21 40 30 27 55 35 26 35 35 32 60 36 31 25 41 31 34 36 30 22 21 45 9 31 10 28 15 42 39 34 18 25 17 46 17 51 23 41 21 49 37 29 13 23 47 8 20 27 26 28 1 32 29 43 31 55 17 24 11 54 22 22 14 27 16 17 28 53 19 13 38 38 37 51 11 41 12 45 36 35 51 20 25 22 20 7 33 21 17 27 27 6 17 37 38 6 22 29 22 44 11 27 37 22 39 25 21 29 49 29 44 57 30 11 20 12 48 12 36 20 10 13 20 17 14 25 11 25 26 38 31 33 51 19 35 37 40 31 39 16 19 34 29 34 28.663440860215056
15 14 16 26 54 18 39 34 53 33 22 38 25 15 44 9 29 35 44 38 32 19 14 29 20 39 25 42 26 38 42 23 20 45 6 31 22 28 19 29 19 24 37 23 12 33 16 41 19 23 58 15 14 19 8 42 19 13 4 19 47 20 6 26 53 27 20 25 42 32 28 16 32 26 57 3 39 40 11 39 12 38 31 28 15 17 20 22 36 36 47 30 16 32 21 36 29 29 33 22 13 29 44 31 13 27 38 23 19 64 30 60 18 68 43 42 33 22 14 20 18 29 8 33 22 51 24 35 19 13 26 34 35 18 12 1 8 24 40 10 40 43 12 59 17 22 17 41 39 42 3 32 42 18 39 47 8 40 35 28 28 27 21 19 14 7 45 12 21 26 42 33 41 13 41 12 38 20 13 15 48 26 26 23 39 36 27 12 70 23 24 27 22 15 42 15 26 8 9 16 13 35 49 7 31 42 17 48 40 51 20 26 30 44 46 18 18 11 39 36 35 22 16 12 36 57 29 54 43 27 61 19 22 27 37 38 24 19 27 47 36 27 24 14 19 29 48 13 31 10 24 28 13 8 24 29 12 29 22 13 17 17 34 33 50 15 24 20 15 25 29 44 38 15 29 22 11 21 31 37 42 5 17 37 39 11 27 14 45 7 14 27 29 31 12 34 5 23 48 32 14 16 36 25 14 21 27 26 26 52 27 39 16 29 21 18 29 15 41 23 15 33 24 20 55 35 21 51 33 22 22 56 26 58 18 51 20 56 29 42 26 17 28 15 20 25 24 41 28 26 16 42 34 25 51 18 25 21 33 8 26 43 39 19 30 56 10 49 28 20 68 28 22 46 44 26 17 55 12 23 13 37 14 9 38 54 34 33 16 32 4 21 28 24 30 28 32 45 15 30 38 15 9 36 18 20 34 66 29 29 26 24 17 34 33 39 34 12 43 32 16 40 50 4 24 11 12 15 26 18 46 12 29 21 44 39 29 57 21 47 38 12 67 34 24 36 17 16 25 24 45 21 24 19 42 46 22 27 43 27 17 36 27 23 16 20 64 45 19 17 14 32 16 38 35 13 42 17 36 46 19 33 39 29 23 26 44 43 17 5 24 26 29 23 22 14 55 17 63 34 25 38 13 40 32 32 24 29 24 13 24 36 15 27 34 27 48 48 9 37 17 46 19 7 47 8 23 53 40 31 47 23 30 31 48 32 28 33 39 13 31 33 25 43 19 22 26 8 49 17 36 31 42 29 34 14 26 29 31 22 10 2 15 37 8 43 29 22 60 45 25 45 9 53 51 40 24 27 9 12 19 34 15 22 24 26 21 29 27 26 31 49 29 44 27 42 67 28 16 24 25 6 27 7 15 22 32 44 41 50 18 67 22 12 26 18 11 6 17 31 33 40 16 7 16 16 28 23 31 12 17 24 33 24 48 17 41 44 23 11 10 10 24 22 10 16 14 53 20 35 21 24 11 65 29 25 11 19 17 29 7 21 16 23 68 12 45 21 34 17 45 7 31 17 41 35 25 38 26 11 61 16 12 40 23 34 44 42 19 21 9 46 32 20 60 40 44 30 48 16 20 60 39 27 2 25 6 21 30 23 69 33 14 13 31 24 24 28 40 24 21 6 18 24 24 31 33 46 58 40 17 3 26 20 34 54 46 15 12 13 30 13 29 20 33 20 22 44 31 8 34 12 49 32 17 31 42 35 20 39 9 35 43 0 45 21 22 28 41 25 17 38 20 63 6 25 38 33 27 34 13 18 18 15 58 36 21 41 30 25 58 36 25 35 35 34 62 35 31 29 39 33 31 34 30 20 23 49 9 30 9 27 16 36 41 37 19 23 15 36 15 47 20 41 19 48 35 27 13 20 44 8 19 29 27 25 1 32 27 41 31 58 16 27 11 55 19 20 12 31 14 15 27 52 19 14 37 38 37 51 10 41 13 42 36 33 55 20 25 20 22 8 31 23 16 26 24 6 16 38 39 6 21 30 21 44 12 26 38 19 40 24 22 31 49 27 43 51 30 12 20 11 40 13 38 24 8 12 20 19 14 23 11 27 26 40 30 32 50 18 33 36 40 24 39 16 20 35 25 32 28.070967741935485
18 13 15 28 53 20 43 33 53 28 22 41 27 17 39 7 29 34 42 38 31 24 12 27 23 39 22 43 25 45 42 18 21 42 6 28 20 28 19 26 16 27 28 21 11 33 19 43 18 23 60 17 14 22 10 41 19 13 4 17 45 22 9 26 52 24 19 24 44 28 35 15 30 26 54 3 43 42 13 41 12 38 27 31 14 17 22 26 34 36 48 28 19 26 23 31 27 31 29 24 12 28 40 31 11 28 35 22 19 61 33 59 18 64 42 43 35 22 16 24 16 27 6 34 23 50 24 41 17 11 27 33 34 16 14 1 8 21 39 10 44 41 12 62 16 21 20 40 42 49 3 32 42 14 36 53 8 47 33 30 30 27 21 22 15 7 44 11 18 26 39 33 39 12 41 11 41 17 14 16 53 30 25 23 42 33 29 12 70 23 24 27 19 14 43 13 25 8 8 17 9 28 53 4 32 38 20 48 40 56 22 22 28 43 45 18 18 11 45 38 33 20 14 11 31 52 24 50 43 29 69 20 19 22 35 39 22 19 26 44 32 27 21 16 17 29 44 10 31 11 23 28 13 7 23 27 11 34 23 12 16 14 35 31 50 16 27 14 15 26 27 46 37 17 26 21 10 21 32 34 43 7 18 39 38 12 24 14 51 7 13 23 30 31 12 36 4 20 48 32 17 16 37 26 14 20 29 24 22 49 29 37 12 31 20 17 31 16 38 20 14 37 25 21 56 37 22 51 34 21 20 54 29 55 16 51 21 53 24 38 26 18 23 16 18 27 23 42 30 24 16 40 37 24 50 20 25 26 34 10 28 42 41 16 28 52 12 41 26 16 72 31 20 42 45 24 16 55 11 22 12 38 13 9 39 54 33 32 14 27 4 22 33 27 27 25 31 45 13 28 36 16 10 32 16 22 34 65 30 32 28 27 17 32 30 35 37 13 38 30 17 33 44 3 21 9 8 15 28 17 45 13 28 19 45 35 25 58 19 44 41 14 64 37 24 34 15 16 24 26 44 18 21 19 43 45 23 30 42 24 15 35 24 21 16 18 63 54 19 14 17 31 19 37 37 13 37 15 34 49 18 29 43 31 23 25 41 45 13 4 23 24 27 24 20 13 53 16 60 30 24 40 12 40 31 33 26 28 22 14 28 38 13 24 33 25 49 43 10 39 17 46 18 8 44 9 25 55 40 36 47 22 29 29 43 30 27 38 40 10 27 29 26 36 23 22 31 9 45 16 36 32 46 25 35 14 27 26 26 24 7 2 13 37 8 36 35 22 62 45 26 39 10 53 53 41 19 26 10 13 18 32 15 22 20 21 22 27 27 33 27 46 26 41 27 39 60 28 15 23 24 5 30 6 16 22 30 46 37 53 17 67 21 12 24 21 11 6 18 34 34 42 14 7 14 16 31 19 30 14 15 24 40 22 50 15 44 33 24 13 10 14 26 22 11 14 14 48 18 34 21 27 10 62 28 29 9 18 19 30 7 21 15 24 65 11 42 19 30 20 44 8 27 15 38 29 27 38 22 9 57 19 13 39 22 31 46 44 18 23 11 41 30 21 54 36 43 28 44 17 19 51 40 26 2 25 7 18 31 25 67 29 12 13 32 29 21 28 43 23 18 8 17 22 20 28 34 46 55 38 18 3 22 23 30 51 43 14 13 12 28 16 30 20 34 19 23 38 30 7 26 12 45 23 20 30 46 32 18 34 10 32 42 0 40 22 21 29 40 24 19 45 19 56 6 19 34 33 25 31 15 19 18 20 50 30 22 45 30 23 62 34 26 38 40 30 64 32 32 29 37 30 27 32 31 19 22 51 8 30 10 26 16 31 48 36 21 19 14 34 18 40 20 43 20 43 31 26 13 16 40 6 18 27 30 23 1 33 26 44 30 56 16 24 9 52 17 21 11 32 12 14 27 57 20 15 34 41 38 56 12 45 10 39 33 36 54 18 26 15 23 8 28 25 15 24 25 6 14 39 42 6 19 30 18 43 12 27 39 19 39 26 23 31 48 29 43 52 28 12 22 10 45 13 35 20 9 10 20 19 14 20 8 27 23 41 34 35 49 18 26 29 29 24 37 17 21 29 22 30 27.573118279569895
21 12 14 31 54 23 42 35 53 27 22 44 29 19 36 6 30 35 37 38 30 27 15 29 24 43 21 42 23 46 42 18 20 44 6 28 22 29 18 27 19 27 27 22 12 30 18 40 23 19 58 13 15 23 10 40 21 11 4 14 47 22 11 29 52 19 21 26 48 27 36 15 32 32 53 3 44 41 14 39 16 36 24 25 13 21 24 20 31 34 46 28 19 25 20 31 29 32 31 24 9 28 40 29 8 29 38 25 17 52 34 62 21 68 40 47 32 21 16 24 16 25 5 33 23 52 22 41 18 9 26 35 35 15 15 1 8 19 36 9 39 46 10 59 15 21 21 39 43 49 2 33 37 10 40 54 9 44 31 28 32 33 21 21 14 6 42 9 19 23 38 29 40 9 38 9 41 15 12 15 49 34 24 26 44 33 29 12 73 24 22 25 21 10 36 13 21 8 6 18 8 28 55 3 32 38 13 50 39 54 24 22 25 41 40 18 16 10 36 42 33 18 12 8 33 51 22 45 39 32 69 17 19 21 28 37 21 18 25 42 30 23 15 15 13 29 41 9 34 12 22 28 12 6 23 24 12 39 20 11 15 12 33 32 44 14 29 12 17 26 22 44 30 18 25 21 11 19 29 31 43 9 16 40 37 12 28 13 48 8 11 23 27 31 11 30 5 21 54 27 16 16 34 22 13 22 32 23 21 45 30 40 9 32 21 16 26 15 37 18 16 34 25 22 58 38 24 48 32 20 18 58 29 46 15 46 19 45 22 39 27 19 21 17 16 30 22 45 24 23 19 39 37 22 57 17 31 22 40 11 28 36 43 18 29 47 10 35 25 12 71 28 18 42 48 19 16 51 8 20 10 42 10 8 37 47 34 29 19 26 3 22 38 29 25 24 31 42 13 27 36 12 11 32 17 22 36 64 33 29 26 30 16 35 29 31 37 13 38 27 16 31 36 3 20 7 7 14 30 16 46 12 32 19 38 33 27 52 21 42 42 15 61 36 23 29 15 14 20 24 42 18 22 17 46 41 20 29 49 25 14 32 21 24 16 19 59 48 18 18 16 29 19 39 43 16 32 14 36 48 22 28 46 32 20 19 44 45 13 3 17 23 21 29 22 11 47 14 64 24 31 44 13 40 30 33 24 28 19 12 26 35 16 21 36 24 49 41 9 40 16 47 18 9 51 9 28 54 37 34 51 18 29 28 41 31 24 41 42 10 22 29 27 38 26 20 28 10 42 17 35 32 45 23 31 14 24 25 25 26 5 1 13 37 6 31 35 23 61 48 24 37 9 59 53 40 19 24 9 15 22 28 15 21 17 23 18 24 25 36 22 46 26 34 28 37 52 27 16 23 23 4 35 7 14 22 25 44 37 45 15 69 18 10 27 21 12 5 16 33 29 43 13 7 13 13 33 16 29 16 13 19 34 23 50 14 45 34 30 15 8 13 26 21 12 12 11 44 20 37 21 27 10 56 25 26 8 18 20 25 7 19 13 21 53 12 39 19 32 21 38 8 29 17 38 25 26 38 22 12 51 20 14 38 20 33 46 39 17 24 12 35 30 21 56 32 44 23 47 14 17 51 40 30 0 24 5 17 31 25 66 31 9 13 38 27 17 31 40 20 18 11 17 24 19 22 32 41 49 35 19 3 23 29 28 48 43 12 13 15 27 15 28 19 35 15 22 39 25 5 21 13 46 23 21 29 47 37 16 31 10 30 40 0 37 24 21 28 40 25 22 49 19 57 5 18 32 34 19 25 13 16 16 19 53 31 20 43 29 22 74 35 24 39 40 30 62 37 29 37 32 35 26 32 30 18 22 55 7 31 9 24 16 34 51 28 21 17 13 36 19 39 19 43 16 37 27 25 13 18 34 6 17 25 26 23 1 38 26 42 31 52 16 27 8 51 16 19 10 33 12 12 29 52 21 11 37 48 37 51 13 47 10 39 32 35 58 14 21 14 27 10 31 20 14 24 24 4 12 42 39 5 18 29 18 45 14 22 45 16 39 29 21 30 47 25 44 49 28 14 21 9 44 14 35 20 7 10 20 16 15 16 6 30 23 39 30 29 44 19 25 25 27 21 32 17 21 30 19 30 26.940860215053765
21 11 15 33 57 23 42 36 61 24 21 46 29 17 40 6 30 38 36 37 27 23 13 32 25 48 22 39 20 52 41 19 21 45 6 29 20 25 13 26 17 30 25 20 15 30 15 42 25 19 56 12 16 22 11 35 22 12 4 14 46 23 9 26 46 18 21 26 52 30 38 16 32 38 50 2 44 42 15 37 16 36 23 24 12 23 24 21 30 33 49 24 17 21 17 32 28 35 29 23 10 27 42 27 8 27 36 26 17 59 31 63 19 65 43 49 30 22 19 25 16 22 4 34 21 50 20 43 20 6 25 35 30 13 13 1 8 12 27 10 41 42 9 64 16 20 21 36 42 49 2 29 37 10 42 52 10 42 31 29 38 34 20 22 18 6 39 10 18 21 34 33 38 9 46 11 38 16 14 17 44 34 24 26 35 36 26 13 76 23 22 26 21 8 37 11 18 8 6 19 7 26 54 3 27 33 12 51 41 50 22 21 20 41 38 20 17 10 36 45 32 15 11 7 31 58 21 43 36 31 64 13 18 18 22 38 21 16 20 38 28 21 16 15 11 33 36 8 33 10 20 26 12 6 21 25 12 39 20 12 14 8 36 31 45 15 33 13 20 29 20 39 28 19 23 23 14 22 30 33 42 8 14 41 36 12 25 14 46 8 9 24 26 37 10 31 7 23 61 26 15 14 31 20 10 23 33 23 18 45 31 40 10 28 22 13 25 16 35 18 18 36 28 22 63 34 22 44 28 22 15 51 24 43 15 46 16 43 21 38 21 18 18 17 15 31 20 37 21 23 20 36 39 21 60 17 36 20 39 12 26 36 39 19 27 45 9 31 24 10 68 27 17 44 49 16 14 49 7 17 10 43 7 7 32 45 29 32 17 24 3 22 43 35 25 23 29 41 13 26 38 12 10 33 18 24 34 63 38 25 21 35 17 38 29 29 35 11 37 23 16 32 35 3 20 7 6 12 35 15 45 13 34 16 43 38 27 54 23 41 45 15 59 36 24 25 13 14 21 26 42 15 17 22 46 38 21 31 47 24 12 31 20 27 17 20 53 41 19 21 18 25 19 35 50 14 38 14 35 41 26 28 40 31 21 16 39 46 12 2 15 24 24 24 21 12 45 13 60 21 24 44 11 38 31 30 25 29 18 12 23 34 14 22 32 22 44 33 9 43 16 45 14 9 51 9 26 55 36 33 45 14 29 26 38 31 24 39 38 13 21 27 24 39 27 21 26 11 37 16 29 31 43 20 28 14 26 26 20 24 4 0 15 40 6 33 36 25 60 49 21 37 8 59 49 41 20 21 8 16 25 28 12 20 16 24 19 25 23 39 21 42 25 33 22 38 49 28 16 24 26 3 37 5 13 20 30 43 39 47 15 65 16 10 29 20 12 5 17 33 27 47 12 6 12 10 36 13 30 15 12 19 32 22 52 15 46 32 32 18 7 16 30 20 12 12 9 44 19 37 20 29 12 53 21 22 5 18 20 24 7 16 17 18 53 12 41 17 32 19 38 9 31 20 38 25 26 38 22 11 52 21 14 37 20 32 44 40 16 22 13 34 32 20 58 33 42 22 46 14 16 46 41 29 0 30 5 16 30 24 63 30 9 16 40 28 18 33 41 21 21 14 18 21 17 22 33 43 51 32 19 2 20 33 26 49 39 10 16 14 25 12 25 17 33 15 23 38 18 5 18 11 52 22 21 26 38 46 18 29 10 30 39 0 35 23 17 27 40 22 22 51 15 56 6 17 31 33 15 23 14 19 14 18 54 28 22 43 30 19 77 34 23 39 40 34 61 39 30 34 31 35 22 30 30 21 28 53 6 29 9 24 15 34 52 28 21 19 12 34 22 40 16 43 17 33 28 24 14 17 32 4 14 26 29 25 1 36 25 42 31 47 20 28 7 48 20 18 8 36 10 11 27 46 19 10 39 36 36 52 14 46 11 39 28 34 58 12 26 14 23 14 29 20 12 24 23 3 11 44 38 5 15 25 21 40 12 24 45 16 45 29 16 32 41 25 43 42 27 16 22 8 47 12 38 15 6 8 18 19 19 14 5 33 20 36 30 29 43 18 26 22 29 19 36 14 22 26 19 33 26.45806451612903
20 11 19 37 65 22 42 34 62 22 21 43 24 16 37 5 29 38 35 32 23 14 12 34 25 43 23 37 19 53 41 17 17 46 7 23 19 26 15 30 21 31 31 18 16 32 14 41 21 16 47 12 17 24 9 33 28 15 3 12 49 21 8 22 44 16 18 32 52 29 40 17 32 39 49 2 50 48 14 37 19 36 21 22 12 29 23 19 27 34 41 25 19 21 14 36 28 34 30 18 9 26 41 23 7 30 32 24 15 59 33 62 22 62 44 51 33 20 18 24 16 21 4 36 23 47 26 36 20 6 28 32 25 13 12 1 8 10 26 10 42 43 7 68 17 19 23 30 43 55 2 28 35 10 43 53 10 40 33 29 41 34 21 21 20 5 33 12 19 20 30 32 34 8 40 13 38 16 15 10 44 26 21 27 30 36 23 14 70 23 19 27 22 8 39 13 16 10 6 18 7 21 50 3 29 33 14 51 42 52 25 20 17 38 34 19 18 9 36 46 28 14 10 6 27 54 20 44 32 32 64 11 13 23 17 39 21 15 19 33 24 23 14 16 11 37 33 9 36 11 19 25 13 7 22 24 10 40 22 12 10 6 35 29 48 15 31 9 17 26 16 35 24 21 21 21 14 17 32 37 38 10 13 41 32 14 24 16 40 9 8 23 26 39 11 29 9 21 63 25 16 13 25 19 8 23 36 23 17 44 33 48 10 26 23 11 25 16 35 20 19 34 29 21 68 34 18 40 29 23 14 50 27 43 16 43 15 40 22 36 20 13 17 18 14 34 20 35 20 23 22 26 38 22 61 20 37 21 37 13 25 30 40 20 22 38 8 28 20 8 66 28 20 48 44 16 15 46 8 17 11 38 7 6 28 42 26 36 18 27 3 22 42 36 27 22 26 40 14 25 31 12 10 31 18 24 31 58 35 23 20 38 17 39 30 28 35 8 37 21 16 28 34 3 17 7 5 11 33 13 44 19 36 16 47 40 27 44 24 41 43 17 48 34 28 21 11 12 22 29 37 13 15 25 41 32 22 32 46 20 10 30 18 30 17 19 49 38 20 19 18 24 17 37 56 15 35 12 33 47 28 26 38 32 23 17 37 44 13 1 15 24 25 26 18 12 47 12 64 19 23 41 11 40 31 26 26 29 15 12 23 41 16 25 29 14 42 32 9 41 17 43 14 10 49 9 28 55 34 30 45 13 32 25 35 32 22 37 40 12 20 26 21 36 29 20 23 9 29 17 31 31 44 19 29 15 26 25 20 23 4 0 16 39 6 36 36 22 57 43 22 36 10 60 50 41 20 23 8 15 23 28 12 19 18 23 19 26 22 38 20 41 26 32 20 37 44 29 15 23 31 3 32 4 10 22 27 43 39 48 16 57 18 13 33 20 14 4 16 33 30 52 13 5 12 10 40 13 27 14 13 18 36 23 53 12 43 32 28 21 5 15 29 23 10 10 8 40 22 41 21 33 13 43 20 25 4 18 17 22 7 18 21 16 47 12 36 16 37 16 34 12 28 21 38 24 26 43 26 13 53 18 14 36 17 31 39 41 16 22 12 28 28 18 56 35 41 20 43 11 13 44 34 34 0 29 3 14 26 24 61 24 8 18 39 25 16 33 44 18 25 18 17 19 17 24 35 37 43 35 18 2 20 32 24 44 39 10 20 12 27 11 22 21 30 15 22 40 18 5 14 10 54 21 20 23 40 46 17 25 9 27 40 0 33 20 19 24 41 19 23 46 13 51 7 19 31 34 12 21 14 18 13 17 53 27 24 39 33 19 71 29 20 37 43 38 59 40 27 30 27 33 19 30 31 20 34 53 5 31 11 24 14 31 57 32 24 21 12 34 23 38 15 37 13 33 29 21 15 16 32 4 14 29 26 27 0 38 22 43 30 43 22 27 8 43 19 18 8 34 9 10 28 46 14 10 36 37 34 54 17 51 10 39 26 36 53 12 27 14 24 13 24 21 11 23 18 3 11 42 38 4 14 22 18 35 12 27 45 16 45 30 15 32 39 27 46 36 26 18 20 6 46 14 39 13 7 5 19 20 20 11 5 36 19 34 33 30 42 16 30 20 24 18 36 15 22 24 14 34 25.881720430107529
20 12 20 42 66 23 43 33 65 23 19 43 26 16 34 4 30 41 33 29 25 13 11 33 27 39 22 33 18 56 42 15 18 43 8 20 17 22 14 28 24 26 34 18 15 35 14 39 22 12 46 9 17 23 9 34 31 11 3 10 51 21 8 19 43 17 14 30 48 28 42 18 29 37 53 2 53 50 12 38 18 34 20 21 10 27 26 20 28 37 37 25 16 18 13 34 28 31 30 17 9 26 41 22 5 30 32 21 14 53 32 57 23 62 42 52 34 23 15 22 15 21 3 38 24 46 22 33 22 3 29 33 28 9 12 1 7 13 24 11 46 35 4 67 17 17 23 31 42 55 2 32 34 9 43 57 11 36 32 29 38 32 24 22 21 4 34 15 17 15 31 38 35 6 36 12 41 15 16 9 40 26 19 29 30 33 23 16 67 21 20 24 21 6 34 13 17 8 6 19 6 19 48 2 28 33 16 51 41 51 23 15 16 37 32 16 19 9 33 42 25 12 9 4 31 50 16 42 36 31 58 9 11 25 17 37 21 11 20 27 20 22 15 15 11 38 28 9 36 12 21 26 12 7 22 24 8 41 24 16 10 5 35 31 47 13 34 10 19 21 16 30 22 17 21 22 12 20 34 39 33 14 14 40 31 14 22 16 39 9 8 24 26 38 12 32 11 19 58 26 13 14 28 21 6 27 39 23 17 40 34 50 9 26 23 11 22 17 29 19 21 30 32 20 69 34 19 39 28 20 15 48 28 45 13 39 15 37 21 34 18 12 19 15 12 37 18 32 19 23 18 25 37 20 59 18 36 18 36 16 28 28 39 19 18 33 9 27 21 8 65 27 18 53 40 15 18 46 7 14 14 43 7 6 26 43 24 40 14 28 2 24 39 34 28 22 29 41 9 24 29 11 9 35 17 27 30 54 39 20 19 36 16 35 29 30 35 8 37 20 13 26 30 1 15 7 6 10 34 9 41 23 32 14 50 42 26 40 23 38 39 20 47 40 22 19 11 14 24 32 39 13 11 25 41 29 20 33 48 19 10 29 19 33 18 20 46 38 24 17 16 23 16 38 60 15 37 11 37 53 31 23 34 31 23 21 41 40 11 1 13 23 25 27 18 14 43 13 69 17 21 42 12 42 32 23 25 29 15 13 24 42 15 24 26 10 44 30 8 40 19 45 11 8 49 10 28 58 37 29 39 13 29 23 29 26 20 38 43 13 17 19 20 35 28 20 26 12 27 19 27 28 45 14 29 15 25 25 17 20 4 0 15 39 6 32 36 22 59 44 21 34 11 66 48 43 18 22 10 16 25 28 10 19 13 22 19 26 20 37 16 40 24 31 20 37 43 26 18 23 31 3 27 4 9 22 26 46 39 50 15 53 23 14 34 17 17 3 14 34 30 48 16 6 12 11 40 12 24 14 14 15 33 28 49 12 41 34 27 20 4 14 32 24 10 7 7 39 23 38 21 30 16 42 23 20 3 22 15 20 7 21 24 17 52 12 36 17 43 16 33 13 29 25 44 27 23 48 25 15 52 19 15 32 17 28 41 42 15 24 11 27 28 20 49 33 46 19 39 11 12 47 37 33 0 31 5 13 24 24 52 25 8 19 41 24 13 28 44 21 25 23 18 19 17 21 42 42 39 32 17 2 22 38 22 44 35 9 19 12 31 12 22 20 30 12 21 37 19 5 11 10 58 21 19 22 42 45 18 25 10 27 29 0 34 23 19 24 41 19 27 42 10 53 10 23 35 36 11 20 17 18 15 18 49 27 22 36 29 23 68 28 21 39 44 42 59 40 26 28 23 29 16 21 33 20 34 55 4 32 9 24 14 31 58 38 22 19 11 29 21 39 12 33 15 31 29 20 17 16 34 6 15 29 26 24 0 37 23 40 31 47 25 31 7 39 19 22 8 33 9 7 27 45 16 13 38 36 32 55 16 57 10 32 24 34 58 12 25 12 27 9 21 20 13 22 14 2 11 38 35 3 15 21 16 34 9 30 39 14 46 28 12 27 39 25 48 38 28 20 20 3 40 15 39 14 7 5 22 23 20 9 5 38 20 35 32 29 41 16 31 19 19 20 37 16 22 25 13 33 25.491397849462368
19 12 18 42 67 22 36 31 61 24 20 39 26 13 33 3 34 49 30 32 27 10 12 33 26 38 21 31 15 57 41 15 18 40 9 19 19 24 15 30 23 27 34 19 14 36 13 37 19 10 44 8 20 20 9 38 31 11 3 10 53 23 10 19 36 16 12 28 40 28 45 17 28 35 49 2 51 46 16 40 20 30 22 17 11 31 25 22 27 35 33 21 17 20 11 35 25 29 31 17 9 23 44 22 6 30 34 21 10 57 33 51 25 67 41 57 35 20 16 21 14 19 3 41 28 46 18 35 19 3 25 30 24 11 13 1 7 14 22 11 47 35 4 65 15 15 21 27 42 53 1 28 31 7 43 61 10 37 31 28 39 36 19 21 22 4 38 17 13 14 33 43 37 6 34 12 38 14 15 6 39 21 16 27 28 34 25 15 63 17 17 23 23 6 33 10 18 6 6 16 5 21 47 1 29 32 17 50 33 48 22 14 14 34 31 16 19 10 28 40 26 10 7 4 34 55 17 38 32 30 57 10 8 26 16 37 18 11 21 27 18 19 13 16 10 39 25 9 35 17 20 29 11 8 22 26 7 47 24 17 12 4 34 27 41 18 36 10 21 16 18 32 19 19 21 20 14 20 35 34 32 17 9 39 32 16 23 17 43 9 9 23 29 32 13 30 12 16 58 25 18 13 28 21 4 24 39 19 16 39 31 53 9 27 19 11 21 21 25 17 25 30 29 20 68 31 16 39 34 19 15 45 26 48 15 35 19 41 18 34 17 14 16 12 10 37 19 32 18 23 15 24 38 20 54 19 41 18 33 14 26 27 40 19 15 35 11 27 21 7 56 27 16 53 37 17 16 44 7 13 14 38 7 6 27 42 24 45 17 24 2 23 38 26 26 24 30 42 8 25 32 12 7 38 14 29 30 49 38 20 19 36 17 39 29 30 38 8 32 21 14 25 26 1 17 5 8 7 30 9 43 25 30 14 52 38 23 34 21 37 38 20 45 36 21 17 11 15 18 35 43 11 10 27 40 26 18 31 49 20 8 27 16 36 16 22 45 32 28 18 15 24 16 41 63 16 41 11 41 52 28 22 29 34 26 19 45 40 9 1 11 27 31 33 17 13 40 9 74 17 19 43 13 39 29 22 24 27 17 14 24 41 17 24 25 10 45 29 8 41 23 47 9 8 45 11 29 56 38 28 37 14 31 21 28 26 17 35 44 17 14 17 17 32 32 21 28 15 30 18 22 29 47 13 27 16 25 25 15 24 4 0 17 40 4 33 32 24 55 42 19 29 12 70 46 36 20 21 11 18 22 28 8 21 16 21 15 28 20 42 14 38 29 29 21 35 38 31 23 26 29 3 27 4 9 22 26 43 42 49 14 54 27 14 32 17 18 3 15 32 26 45 20 7 13 11 44 13 22 14 14 11 32 32 52 10 36 35 24 20 3 14 27 21 8 6 7 40 21 37 23 27 19 42 25 22 3 19 16 18 5 21 24 17 52 16 36 21 40 16 31 12 32 29 44 29 18 48 23 15 49 19 14 32 16 29 38 44 14 23 11 25 29 16 47 32 48 18 39 8 12 50 38 35 0 30 7 10 28 24 49 24 8 21 49 22 12 29 40 19 25 21 18 21 17 22 44 42 36 30 20 2 24 38 20 45 33 8 19 11 35 10 19 20 30 13 19 37 18 6 13 8 62 20 16 21 34 43 20 24 10 27 32 0 34 26 19 24 41 22 25 37 10 55 8 23 34 31 10 21 18 20 15 20 43 27 24 36 24 21 69 24 16 37 43 41 53 42 20 30 20 27 16 16 34 25 31 51 4 33 10 26 13 32 54 37 19 18 10 27 25 33 9 34 17 29 31 22 19 12 30 6 14 27 25 24 0 38 24 39 30 52 23 31 6 33 17 21 8 32 9 7 29 39 15 15 31 36 30 57 15 57 10 30 21 34 59 11 23 10 27 9 18 17 12 22 13 2 11 33 32 3 14 17 17 32 5 30 39 12 51 26 10 30 34 22 50 34 27 21 22 3 39 15 40 14 8 3 22 24 24 7 4 37 21 32 34 29 39 16 34 18 18 21 36 15 24 19 14 32 25.06451612903226
22 12 16 45 66 23 37 35 56 23 18 34 26 14 33 2 36 52 26 32 26 10 13 38 26 37 20 33 14 58 44 16 18 42 5 18 20 23 15 28 22 31 35 17 16 35 10 32 19 7 43 6 19 21 9 36 28 11 3 9 58 21 9 19 34 13 9 25 38 27 52 18 25 40 45 1 49 48 15 38 17 30 16 17 11 33 27 24 25 34 31 18 19 19 11 37 27 29 25 16 8 21 46 22 7 25 31 19 10 59 33 49 29 64 43 58 35 20 14 21 14 17 2 38 29 42 17 35 19 2 23 32 25 12 14 1 5 13 21 11 45 35 2 64 14 16 21 24 41 52 1 26 30 5 44 62 11 31 30 26 42 41 18 23 24 4 38 15 8 13 32 36 40 5 33 12 39 14 15 6 38 22 16 24 25 33 24 17 64 16 14 27 24 5 33 9 19 6 5 14 3 21 48 1 30 33 14 49 36 44 20 14 13 31 24 18 17 12 33 37 26 8 6 4 31 52 15 36 35 32 53 13 8 27 15 32 17 11 25 27 17 20 14 14 10 36 21 11 41 17 17 24 10 6 22 25 7 43 21 15 12 2 34 27 40 18 34 11 20 13 17 27 19 21 21 21 13 23 37 32 34 21 10 34 35 17 24 17 42 11 9 20 27 28 13 28 14 17 61 26 19 13 26 19 3 27 35 19 13 36 33 52 9 25 22 11 18 21 25 15 23 30 31 19 64 29 14 35 36 18 13 40 34 44 19 32 20 37 16 34 13 14 18 12 10 36 19 31 18 23 15 25 37 16 48 22 46 17 35 15 21 31 41 22 15 36 10 25 21 7 54 26 18 53 33 16 18 43 4 12 13 38 7 6 25 42 18 46 16 21 2 25 37 27 28 25 30 39 10 19 33 11 5 33 13 28 31 49 39 18 17 36 17 37 28 31 41 8 30 24 13 22 24 1 16 5 9 6 35 9 42 26 29 16 50 37 23 28 22 38 31 18 43 32 22 14 11 13 19 35 40 10 8 34 40 21 19 29 52 21 8 27 12 36 15 20 44 32 28 20 14 22 16 42 63 16 43 12 41 55 29 22 37 30 23 22 47 47 6 0 9 26 32 32 11 12 40 7 77 16 20 45 13 37 29 21 25 27 16 15 20 44 14 25 21 10 45 26 9 41 22 47 9 10 41 12 33 51 40 23 32 14 29 22 27 24 16 30 40 17 9 15 17 30 32 22 24 17 31 21 20 26 45 12 27 17 26 22 12 24 4 0 19 39 3 34 29 27 53 35 17 32 15 66 41 35 22 18 12 15 21 29 7 19 13 19 14 30 18 44 14 34 28 27 21 31 37 27 25 27 32 2 27 4 9 23 18 41 40 54 15 50 29 15 34 16 14 2 12 30 24 50 24 7 12 6 42 6 22 17 14 10 29 32 50 8 37 38 25 21 3 14 28 18 7 5 8 40 19 33 23 27 22 39 24 23 2 18 19 16 6 23 25 15 50 20 34 21 38 14 28 15 35 29 47 35 16 49 21 15 43 21 15 28 15 33 43 45 16 20 8 27 31 16 42 33 49 17 39 8 12 49 32 35 0 31 6 9 28 23 50 23 8 20 48 21 10 26 41 18 25 21 18 22 15 18 43 40 35 29 22 2 21 37 17 41 34 9 18 12 37 10 17 21 30 14 19 34 19 7 12 9 58 18 16 21 33 49 25 24 9 28 30 0 34 27 19 25 42 21 21 35 8 51 8 23 30 26 11 20 14 21 19 22 43 29 22 36 23 17 73 24 16 37 47 42 49 40 22 27 17 29 17 14 32 28 32 43 2 30 9 24 11 34 52 38 18 18 8 29 30 32 9 33 20 29 34 20 21 11 26 5 14 25 26 23 0 41 24 38 31 51 22 33 5 27 17 23 7 32 8 7 24 38 17 15 32 31 28 58 19 62 8 26 20 34 52 11 23 10 26 11 24 17 11 21 13 2 11 35 31 1 11 16 17 32 6 27 36 11 49 22 10 31 33 22 50 26 25 22 22 3 31 11 42 15 7 3 20 26 24 7 3 38 18 31 35 27 33 15 33 18 18 20 32 15 29 19 15 35 24.55268817204301
24 12 16 45 63 22 37 35 56 22 17 34 26 11 32 2 39 49 25 30 26 8 11 40 21 36 17 31 12 58 46 16 18 44 4 16 19 22 12 29 21 32 35 17 17 32 9 30 17 7 44 6 20 19 10 36 27 12 2 8 56 24 7 21 35 13 11 24 37 28 49 16 23 40 42 1 53 45 14 35 18 33 17 20 8 33 21 23 22 32 33 21 17 20 11 37 26 28 22 15 7 20 49 20 7 23 32 20 10 52 29 49 29 64 44 58 34 18 14 18 16 16 2 41 29 41 18 33 16 2 23 29 27 11 14 1 5 16 21 10 44 36 0 60 11 13 19 19 42 51 1 27 27 3 46 58 14 29 31 22 41 41 18 23 26 3 33 16 7 12 32 37 41 4 31 12 31 16 15 6 38 21 14 22 24 33 25 19 64 13 15 25 22 5 31 11 16 6 4 14 2 25 48 1 30 33 12 47 34 40 19 16 14 27 21 17 16 14 32 35 24 8 6 3 28 51 14 34 32 29 47 12 6 27 14 31 19 11 22 26 16 16 13 15 8 37 19 8 43 22 17 26 10 5 23 23 8 42 23 14 12 2 32 27 39 23 29 12 18 11 20 28 18 20 19 22 14 22 38 32 38 20 13 31 34 15 22 16 38 10 8 20 24 29 15 26 17 18 61 26 17 12 25 17 2 26 33 14 12 35 31 50 10 25 21 11 19 24 21 12 22 31 26 16 61 25 11 34 36 18 16 35 33 44 23 31 16 32 16 31 11 11 15 11 6 28 17 29 13 21 16 27 37 16 48 21 46 17 36 13 18 32 35 25 13 38 8 20 25 6 55 26 13 49 29 20 21 41 3 8 14 33 6 6 25 37 16 43 18 20 2 30 33 28 31 22 28 45 11 17 30 11 4 28 13 25 29 50 37 17 17 38 18 34 25 32 40 8 32 24 14 21 19 1 15 4 13 7 36 7 42 26 30 16 48 30 24 26 18 41 30 17 41 29 20 10 8 13 21 38 39 9 5 37 38 18 19 25 54 22 10 26 12 42 14 26 43 31 25 19 16 23 18 45 62 18 41 15 41 52 28 22 35 25 23 23 50 48 6 0 7 31 33 26 10 12 37 7 67 14 21 48 14 37 27 22 26 29 15 14 19 43 17 22 22 7 49 24 9 36 20 38 8 12 41 12 28 50 38 23 27 14 29 19 26 25 13 27 43 18 7 16 13 32 30 24 25 15 32 22 16 29 47 11 27 18 28 17 13 25 3 0 19 38 3 34 24 25 47 27 14 32 18 60 35 33 24 16 14 13 23 29 8 17 12 23 15 30 17 46 12 31 29 26 21 28 33 27 30 29 26 0 24 3 9 24 18 39 41 47 15 49 30 21 26 16 15 2 10 28 22 58 27 6 13 6 40 5 20 16 15 12 30 31 45 9 34 35 19 21 3 12 28 19 7 4 8 39 18 35 22 29 23 34 24 25 1 21 19 11 7 25 28 12 47 19 29 24 36 15 27 15 39 27 44 37 15 44 25 15 44 19 13 31 15 38 50 45 16 20 8 25 30 15 38 28 53 14 36 7 10 49 30 35 0 27 7 8 24 21 50 23 5 19 49 23 9 25 45 19 23 18 18 26 15 14 40 40 33 25 19 2 19 36 15 38 35 9 17 10 39 11 17 21 29 13 16 32 18 9 10 10 57 19 15 20 35 43 26 24 9 30 29 0 38 30 19 28 41 18 25 30 7 50 8 19 26 25 10 18 12 17 17 18 43 28 21 38 22 15 68 20 19 39 53 47 40 38 21 26 18 29 18 13 29 27 31 46 2 26 6 27 10 39 52 33 20 19 8 28 31 30 5 33 16 30 38 24 19 10 25 6 14 28 30 26 0 40 27 40 30 56 25 31 4 20 13 25 8 31 5 7 23 42 15 18 28 33 28 57 18 67 8 22 17 35 49 10 24 10 22 12 25 17 11 20 12 2 11 32 28 1 9 18 18 31 4 24 40 10 51 21 7 32 33 23 53 23 24 22 23 2 24 13 40 15 5 3 20 28 23 5 3 36 19 28 31 26 30 19 32 18 13 24 35 13 27 20 15 34 23.916129032258067
22 11 13 44 61 20 33 37 53 26 20 33 26 8 34 2 38 52 26 37 26 3 11 41 19 35 16 31 11 61 46 14 18 40 2 14 18 26 12 27 19 30 35 18 20 32 9 28 16 5 43 6 18 15 13 37 33 15 2 6 52 25 9 21 34 12 9 24 36 33 46 20 20 46 39 1 58 41 17 37 19 37 17 26 6 37 21 21 20 30 30 25 18 18 11 35 24 22 20 16 7 18 47 20 8 23 26 21 13 51 29 49 25 59 45 57 31 19 15 19 17 14 2 37 33 37 19 31 14 2 23 29 25 8 16 1 5 16 17 10 41 36 0 51 11 13 20 16 37 48 1 28 23 3 43 60 11 33 28 22 38 35 20 18 30 3 31 17 7 13 27 36 39 4 32 9 29 16 15 5 35 17 12 22 20 28 28 19 56 11 13 23 21 4 32 9 15 7 3 14 2 30 43 1 28 33 12 47 33 41 17 17 14 25 21 18 16 18 30 32 19 7 6 3 25 41 13 30 31 37 46 12 6 29 16 32 19 9 19 25 14 12 13 14 8 35 17 7 41 26 16 22 12 5 23 25 9 34 26 14 11 2 31 26 38 20 26 9 19 5 21 29 15 20 20 25 15 25 43 33 37 21 13 32 33 14 22 15 37 11 6 20 22 31 19 24 16 23 60 21 15 14 21 19 1 26 29 17 13 34 32 47 10 24 20 10 19 23 18 10 19 31 26 19 60 22 11 34 38 15 18 31 34 41 25 26 20 30 16 30 12 13 14 10 5 31 17 28 12 22 21 31 39 16 49 21 46 19 37 12 18 35 40 27 10 36 7 22 25 5 56 25 12 47 31 19 22 42 3 8 15 33 6 6 22 31 15 39 17 19 2 33 27 27 31 19 28 43 11 17 27 10 4 26 11 22 31 51 38 15 20 39 19 39 24 30 34 9 30 22 14 20 16 1 15 4 16 8 36 6 43 23 31 16 43 30 23 22 16 38 27 17 39 27 21 10 8 14 25 40 39 10 4 37 34 19 20 24 47 22 8 31 11 41 14 28 36 33 28 20 9 26 16 39 60 19 34 13 40 56 30 19 40 22 28 26 45 40 5 0 7 29 33 28 9 10 35 6 64 13 19 42 17 36 26 18 22 24 13 14 18 45 14 22 21 6 49 25 10 33 18 37 8 13 42 14 27 47 34 20 26 16 31 18 23 24 13 24 40 18 6 17 12 27 31 21 31 16 32 29 15 26 47 9 27 18 34 16 12 30 2 0 15 40 3 30 24 26 44 26 16 29 20 56 32 31 19 15 15 16 27 29 10 20 14 23 15 28 17 39 12 25 26 23 19 28 31 32 35 28 25 0 23 2 8 24 19 33 42 48 15 49 35 22 23 11 19 2 10 27 20 61 25 6 17 5 36 5 15 17 14 11 29 35 45 11 31 35 15 22 2 13 28 25 7 2 9 38 18 34 21 29 25 35 22 22 1 24 18 10 8 25 25 9 50 24 28 28 36 17 27 14 40 28 43 34 15 42 25 14 44 23 11 30 12 36 53 48 13 22 8 28 29 15 35 26 54 13 33 8 12 47 28 35 0 25 7 5 29 24 51 21 4 16 45 21 9 26 46 16 21 21 17 30 19 13 42 41 27 22 16 2 20 35 15 39 32 9 18 12 41 11 14 19 27 13 15 32 20 8 8 13 59 17 14 16 35 41 25 23 10 32 33 0 35 29 18 28 42 19 26 26 6 50 9 17 31 23 8 21 11 20 16 19 43 27 26 40 19 12 64 22 22 31 49 46 40 39 19 29 17 28 17 11 27 33 30 42 2 25 6 28 9 39 54 34 19 21 9 26 39 30 5 36 17 30 36 25 17 9 26 7 14 25 32 26 0 39 31 36 29 52 29 30 3 20 11 27 6 25 5 8 22 40 13 19 26 33 30 57 16 68 8 19 16 35 49 7 26 9 22 13 27 18 10 17 11 2 10 30 26 0 8 21 16 30 3 20 40 9 50 20 7 33 30 25 60 20 27 24 22 2 21 15 45 17 4 2 19 26 23 4 2 36 20 25 30 27 29 19 32 20 14 23 33 11 25 20 13 33 23.468817204301076
24 11 12 42 64 19 31 30 49 27 18 37 29 8 35 2 36 50 28 35 25 1 13 42 16 37 13 34 10 57 47 12 17 36 3 13 18 27 13 23 20 29 38 14 24 31 8 26 17 6 44 6 19 14 12 38 34 17 2 7 51 25 11 22 32 12 9 27 35 31 39 22 22 46 36 1 58 39 17 30 17 38 13 29 5 36 18 21 20 27 30 22 20 18 9 29 24 20 21 15 8 15 41 23 8 28 26 22 16 53 30 46 24 54 50 58 27 17 18 17 17 14 1 37 29 34 18 28 12 2 20 26 25 8 17 0 4 17 14 9 43 41 0 42 10 11 19 21 34 46 0 25 23 3 40 59 8 32 27 19 34 32 20 17 31 2 31 20 5 14 28 35 40 4 30 8 28 14 11 3 35 16 12 20 18 29 29 19 55 9 14 25 21 3 33 7 13 12 3 13 2 29 40 1 27 32 12 43 33 39 21 15 14 22 23 22 17 18 34 31 13 8 6 3 23 39 15 31 33 38 44 14 5 29 16 33 20 10 16 24 10 13 14 16 7 32 17 7 42 25 17 19 15 6 20 24 8 33 29 14 11 2 27 23 35 21 28 8 18 5 22 31 14 18 17 26 14 28 37 30 36 23 16 35 31 14 22 15 35 12 7 19 21 24 21 23 14 25 58 22 14 15 19 23 1 23 25 14 13 32 30 43 11 27 20 9 18 21 16 8 16 33 28 19 57 20 12 31 31 15 19 29 31 40 26 23 26 30 15 27 12 11 13 6 5 37 19 27 11 22 22 35 39 14 53 21 46 20 35 11 17 34 38 29 8 32 7 19 27 5 49 23 9 47 31 19 24 45 3 6 18 29 4 5 21 29 11 34 19 18 2 36 29 32 32 21 28 42 11 18 25 10 4 26 12 23 26 51 36 14 20 42 20 37 23 30 32 10 28 20 13 18 14 1 13 3 20 8 33 4 41 22 31 17 39 27 24 23 15 42 23 16 38 25 23 11 9 16 28 41 29 10 4 43 33 18 13 17 45 24 6 30 9 40 16 27 34 30 31 20 9 26 16 36 47 21 33 12 35 55 32 19 44 21 30 30 43 34 6 0 7 25 34 29 11 9 38 5 62 13 20 39 20 35 24 19 18 24 9 15 18 45 15 25 19 5 49 22 12 32 16 34 8 13 39 15 27 43 32 18 29 15 29 21 18 25 14 25 36 18 5 18 12 29 29 25 31 18 35 31 15 24 48 8 28 19 33 16 11 31 3 0 16 41 2 29 20 28 52 25 16 27 19 54 30 25 18 15 18 19 28 32 11 24 13 23 16 31 20 37 12 20 28 28 16 28 27 38 39 29 27 0 24 2 9 23 21 30 43 41 14 44 38 28 27 11 20 2 11 22 23 63 28 8 16 5 36 5 16 16 16 12 28 33 46 12 31 33 18 19 2 12 23 27 7 2 7 33 18 29 20 30 24 31 22 20 1 26 19 9 8 27 26 10 45 24 26 28 38 18 24 12 43 26 40 32 14 42 26 16 40 26 9 31 13 32 59 49 15 29 7 26 27 13 41 25 53 10 30 8 11 48 26 38 0 26 9 4 28 27 53 20 4 14 41 19 9 30 49 13 20 19 15 30 18 12 40 40 24 22 13 2 16 32 17 35 34 6 18 10 42 9 12 20 30 14 22 31 20 7 6 12 56 15 14 15 31 39 24 22 7 31 31 0 36 29 17 30 43 19 30 26 6 45 11 14 31 23 8 17 12 15 16 17 43 25 26 38 18 10 61 20 22 30 51 42 43 37 23 26 16 25 19 8 28 30 30 41 2 27 5 30 6 40 54 36 19 22 7 25 35 30 3 35 14 27 35 25 21 8 24 7 14 23 25 24 0 38 33 35 31 50 31 29 3 19 11 29 6 31 4 10 22 42 15 19 23 26 33 59 16 69 7 18 17 33 45 7 24 7 16 17 32 23 9 16 11 2 10 25 27 0 8 26 17 26 3 19 40 9 43 20 4 33 25 22 58 19 25 26 22 2 21 14 47 12 4 2 18 18 26 4 2 37 18 22 30 25 24 21 31 20 12 25 32 11 29 17 12 33 23.00537634408602
22 11 12 45 65 18 32 28 47 25 17 39 26 7 35 1 34 56 31 36 30 1 13 37 19 35 10 33 10 56 43 11 17 36 3 12 17 25 13 21 24 29 39 11 24 29 10 23 18 6 44 5 18 13 12 37 38 18 2 9 44 28 13 19 32 9 11 26 34 31 41 21 20 46 33 1 52 39 19 34 19 38 10 35 3 38 18 21 17 27 32 21 21 17 9 30 21 19 23 17 8 16 43 25 5 26 27 21 17 57 26 43 23 50 46 54 27 18 19 14 16 15 0 41 27 33 16 27 11 2 16 25 29 6 14 0 3 19 12 10 43 44 0 43 6 9 18 22 33 40 0 23 23 3 40 60 8 28 26 18 31 36 19 16 30 1 34 20 6 11 27 37 37 2 26 9 29 14 13 3 34 19 11 21 17 31 29 18 53 8 18 27 22 2 32 5 15 13 3 14 1 29 36 1 28 28 15 42 32 35 16 15 13 20 28 21 16 16 38 28 11 6 6 2 24 42 16 30 33 41 41 14 5 31 13 32 17 11 18 26 8 11 11 16 8 31 16 7 42 21 15 19 18 7 19 22 8 26 29 15 13 2 28 22 37 24 23 6 18 2 22 26 16 17 17 24 13 29 38 28 35 25 13 34 32 15 20 15 34 10 6 18 20 27 23 19 15 26 55 20 12 19 20 22 0 25 21 16 11 31 31 42 12 30 20 8 15 22 15 8 13 36 26 18 56 16 15 31 31 12 21 27 26 39 23 22 29 31 17 25 15 11 15 5 3 31 19 27 14 22 19 33 39 12 54 24 43 21 34 10 18 37 38 30 7 31 9 15 25 4 44 22 11 49 29 21 25 51 3 5 14 27 3 3 25 24 11 30 19 20 2 38 31 29 28 21 28 39 12 20 24 9 5 22 12 24 27 53 34 14 19 43 23 37 22 34 34 9 28 21 14 18 14 1 12 3 19 8 30 5 41 22 33 21 38 26 21 19 12 37 21 17 34 24 22 11 9 18 32 40 25 10 3 45 34 18 12 15 44 23 6 29 9 41 16 27 28 30 35 22 8 27 14 39 47 20 32 15 38 57 30 21 44 20 30 29 40 33 5 0 7 24 37 30 11 9 36 5 61 10 18 39 21 30 21 19 17 18 9 10 18 47 17 25 17 3 51 18 12 35 15 32 7 12 37 16 28 39 26 18 29 19 25 21 16 24 14 23 35 16 5 16 12 27 28 20 32 20 31 30 16 22 49 7 27 21 33 16 7 30 5 0 18 41 2 29 18 27 53 24 14 29 20 51 26 23 16 15 19 19 31 31 11 30 14 25 18 30 20 38 12 20 28 32 18 27 25 38 34 26 26 0 25 2 9 25 21 26 42 43 12 36 38 34 27 9 20 2 12 20 24 59 27 9 14 6 38 5 17 15 16 12 24 33 45 13 31 36 21 18 1 11 25 29 7 2 7 34 17 27 23 37 22 31 24 19 1 24 22 9 9 19 26 7 41 28 25 32 38 17 27 14 41 30 41 33 12 43 27 16 43 31 10 27 13 29 57 47 18 31 7 23 21 11 42 22 47 7 29 9 12 43 25 37 0 27 10 3 25 24 47 25 2 18 41 19 7 28 51 15 17 18 14 29 18 10 38 40 20 19 11 1 13 31 16 34 35 6 16 10 46 8 10 19 30 16 21 32 18 3 4 16 60 13 14 14 32 37 24 24 8 31 29 0 34 30 15 34 43 19 33 25 5 43 13 12 27 24 8 19 12 16 13 16 43 25 28 41 15 8 61 19 22 28 54 46 40 36 27 29 18 26 22 6 26 31 31 42 2 30 4 33 5 43 58 33 14 21 7 26 34 35 2 33 14 25 34 26 21 9 20 8 14 22 27 24 0 40 33 33 30 44 29 26 3 16 8 26 6 32 3 11 18 41 15 19 22 24 27 58 18 68 6 16 15 32 40 5 24 9 15 16 32 25 9 14 10 2 10 24 27 0 7 26 17 24 4 17 38 8 42 20 4 29 23 25 57 19 22 30 25 2 20 13 48 11 4 2 18 18 31 4 2 36 17 25 29 22 25 27 37 21 12 27 28 11 29 18 12 31 22.650537634408605
24 10 12 50 64 18 30 26 45 26 17 36 24 6 33 1 34 57 26 37 29 1 15 32 18 36 10 31 10 61 40 9 18 33 5 13 17 26 12 18 22 27 40 9 23 27 9 21 17 5 37 6 17 13 12 36 38 17 2 10 43 27 11 18 29 7 11 26 34 43 39 22 21 41 30 1 51 41 20 31 21 38 9 38 4 38 17 24 16 25 30 18 23 18 7 28 23 17 23 18 7 15 40 21 5 27 34 22 19 55 25 44 24 44 44 53 25 15 15 14 15 15 0 37 27 30 17 24 11 2 14 25 27 7 14 0 2 19 11 9 46 46 0 43 4 7 16 24 27 38 0 25 22 3 37 57 11 26 27 14 30 42 18 14 29 1 36 19 7 12 25 37 31 2 23 8 30 12 14 3 32 16 12 20 13 32 32 18 55 6 20 23 19 2 28 4 13 14 2 15 1 29 34 1 30 29 15 42 34 37 15 14 13 19 29 22 14 16 38 22 9 6 5 2 24 45 19 29 35 37 40 16 3 35 9 33 15 14 16 25 8 11 10 14 4 32 15 8 43 21 11 20 19 7 18 20 10 22 30 13 11 2 25 23 38 27 21 6 17 2 19 29 16 16 18 27 16 27 41 30 32 24 12 29 31 16 20 16 35 12 7 17 18 24 23 18 12 25 52 19 8 17 17 22 0 28 18 13 12 29 25 40 11 28 18 7 18 21 11 9 11 41 24 21 49 14 18 29 33 10 27 28 25 40 22 22 30 31 17 24 16 9 17 3 2 33 17 29 18 19 18 31 43 14 50 24 43 22 31 10 19 38 35 33 7 35 10 13 24 4 36 21 10 43 27 22 31 50 4 5 12 26 3 3 26 27 13 26 21 23 2 41 29 25 30 19 28 37 13 23 26 9 6 22 12 24 25 47 39 13 16 41 23 37 17 36 32 7 28 21 17 18 15 1 11 3 16 9 32 5 39 22 31 24 34 26 26 16 12 40 21 17 28 23 17 12 10 18 36 43 22 8 3 46 32 20 9 12 44 23 6 26 10 39 17 27 31 31 38 18 9 27 14 41 47 14 30 19 36 59 30 23 39 19 27 33 42 33 5 0 6 21 38 27 12 11 36 6 55 10 18 34 20 27 22 21 16 16 8 9 14 52 19 30 16 3 48 19 10 32 15 32 5 13 35 18 30 36 25 18 28 20 25 20 14 30 11 18 33 15 3 15 12 22 21 20 30 18 30 26 13 23 50 6 24 23 31 17 7 31 7 0 17 39 2 24 17 27 46 24 14 30 13 47 22 25 18 12 18 18 31 27 12 28 13 26 20 29 20 36 14 18 30 33 21 23 19 37 34 31 26 0 21 1 12 22 19 22 44 39 12 30 36 39 28 10 25 2 13 13 23 50 28 12 15 6 36 5 18 18 16 13 22 38 46 15 32 38 19 17 1 10 25 29 7 2 7 29 17 22 22 40 20 27 21 18 1 26 22 8 8 22 27 7 43 27 25 27 36 20 28 13 35 30 41 31 8 41 25 16 43 36 11 25 14 32 55 45 18 28 6 21 22 8 41 19 51 6 27 9 14 37 26 36 0 23 11 3 26 26 46 26 2 18 38 18 6 27 52 13 13 17 14 35 16 9 35 38 18 20 10 1 14 33 14 31 30 5 18 9 46 8 10 21 32 15 27 32 16 3 4 17 57 12 13 13 28 36 25 23 6 30 32 0 30 30 12 35 44 21 32 28 5 41 13 9 25 23 8 19 11 17 11 14 37 21 29 47 13 6 58 16 23 27 53 47 35 39 29 30 15 28 24 4 22 31 32 45 1 33 3 33 4 43 56 31 15 21 7 26 31 35 1 31 13 25 32 26 22 10 25 7 15 23 25 24 0 40 36 30 31 44 32 24 3 13 8 27 7 29 2 10 20 37 17 14 19 22 26 61 18 69 7 15 16 28 35 5 26 7 14 15 27 24 9 12 8 2 10 23 27 0 9 28 18 24 5 17 33 6 42 21 4 30 23 28 54 19 20 26 28 1 18 10 49 11 4 2 19 16 31 4 0 32 17 24 31 20 20 24 40 18 11 25 24 10 31 17 10 32 22.136559139784948
23 10 12 50 60 17 29 28 46 27 18 35 23 4 28 1 37 58 24 37 26 1 13 34 16 31 13 30 8 55 36 8 19 30 5 13 15 25 12 16 22 24 43 7 25 25 9 18 18 4 35 7 18 13 12 37 40 17 2 9 41 28 7 19 26 7 6 28 34 44 41 23 19 39 26 1 46 42 21 32 23 38 9 40 4 35 16 28 14 23 29 19 22 15 7 25 24 19 28 20 5 12 42 21 6 26 36 22 18 58 22 41 23 39 39 58 20 17 15 15 15 12 0 38 25 26 14 22 9 1 10 21 26 9 13 0 2 18 10 7 49 44 0 41 3 9 12 30 28 36 0 24 20 3 34 53 10 22 25 11 29 40 16 16 25 0 41 18 10 13 25 37 32 1 23 7 30 14 16 3 35 15 10 22 8 29 34 18 51 5 24 20 18 1 25 2 11 19 1 16 1 30 24 1 24 29 15 40 35 39 14 14 13 19 29 18 12 17 35 23 8 7 4 1 23 44 18 26 34 40 35 16 2 35 7 29 13 13 19 24 8 11 9 12 4 32 17 11 46 22 11 25 21 8 19 18 8 22 29 17 13 2 25 21 41 29 17 5 19 2 16 31 14 15 17 26 19 29 43 24 24 22 13 27 34 16 23 13 34 14 7 16 16 21 24 18 12 23 49 18 6 15 17 23 0 31 16 13 13 29 23 38 11 28 17 7 19 22 9 12 13 43 25 21 49 16 15 27 34 9 26 21 21 38 21 23 32 34 16 26 15 11 14 3 2 32 18 32 18 12 20 33 41 15 48 24 46 26 25 9 18 34 35 37 5 37 9 14 22 2 32 20 12 41 25 23 31 51 3 5 12 26 3 3 24 25 12 26 21 20 2 38 30 24 33 17 26 38 13 24 28 9 4 25 12 29 27 42 39 14 18 42 27 34 18 34 30 9 27 20 23 20 9 1 13 3 17 9 31 5 35 21 36 25 33 25 29 14 11 38 19 17 25 26 18 11 11 18 37 44 19 8 2 46 30 22 8 11 47 26 6 25 9 41 16 27 33 31 39 16 12 22 14 40 36 13 29 16 31 56 28 24 37 19 27 31 39 30 6 0 5 19 36 26 13 10 36 5 52 10 18 32 20 29 21 22 17 15 6 9 16 56 20 33 14 3 46 19 10 27 14 29 2 13 33 16 25 34 22 19 28 22 22 21 13 30 12 15 33 20 3 13 13 21 23 21 30 16 32 33 12 24 50 5 24 24 29 17 7 30 5 0 17 38 1 23 16 26 42 24 12 34 14 40 21 25 21 12 20 17 32 30 14 28 14 26 24 28 21 39 14 18 30 34 22 17 18 34 37 26 21 0 19 0 15 20 19 20 47 39 13 31 39 39 29 8 27 2 13 12 23 51 28 11 21 7 37 4 19 17 16 15 23 41 45 18 29 43 16 15 1 10 23 32 7 2 6 25 16 19 20 41 20 22 22 18 1 26 24 8 7 22 31 7 46 28 26 21 38 21 30 12 34 28 42 27 5 42 25 17 39 32 11 20 15 35 51 48 17 30 3 18 21 8 38 18 44 6 27 9 15 31 32 35 0 20 11 0 22 23 45 26 1 22 34 20 5 28 56 14 14 18 14 38 16 7 35 37 18 20 9 0 14 30 14 25 29 6 16 7 41 6 8 25 34 13 26 31 15 3 4 16 57 17 9 9 24 34 23 26 5 27 32 0 33 25 10 35 42 21 37 30 5 37 14 9 23 22 11 18 9 18 10 13 34 19 34 51 12 5 53 14 24 22 50 53 31 38 31 29 10 22 27 4 19 34 37 40 0 38 4 36 4 41 58 27 17 20 6 29 30 33 1 33 14 26 35 28 23 10 23 6 15 23 25 28 0 37 38 28 30 44 27 23 3 11 9 28 9 32 2 11 20 36 17 15 19 19 19 63 17 62 8 14 13 26 30 5 27 6 12 18 22 24 7 12 6 2 9 22 26 0 10 32 19 24 6 16 32 7 40 23 4 29 22 28 54 18 24 27 25 0 15 11 50 12 5 2 18 15 29 3 0 34 15 27 30 19 20 25 38 14 11 25 25 8 31 17 12 28 21.71505376344086
21 9 16 51 60 20 26 28 43 26 18 38 18 5 26 0 34 58 21 39 27 1 12 34 14 34 12 33 7 54 28 8 22 27 4 15 13 21 14 15 19 21 48 7 27 18 10 15 20 4 36 8 17 13 16 38 44 17 2 10 39 25 9 20 20 7 7 24 36 47 40 22 21 39 25 1 40 41 25 32 19 32 9 40 6 36 14 33 14 23 31 20 19 13 7 18 22 22 24 19 5 12 37 19 7 27 35 26 18 54 22 34 23 36 36 58 22 21 16 14 17 11 0 36 26 25 16 22 8 1 9 17 27 8 13 0 2 15 12 6 50 39 0 42 3 9 12 31 31 38 0 24 16 3 31 53 12 19 24 10 27 36 16 16 25 0 36 19 9 10 26 35 28 0 20 7 30 18 13 3 33 15 13 20 8 27 38 19 51 5 24 15 15 1 24 2 9 21 1 15 1 29 23 1 27 26 18 37 29 41 15 13 13 18 26 18 10 19 35 24 8 8 3 1 22 44 20 24 30 46 38 13 2 35 7 27 11 14 15 22 7 13 8 9 4 32 16 11 44 23 10 20 19 8 17 18 8 22 27 19 12 2 27 18 41 31 14 4 19 2 13 32 14 15 20 27 21 26 43 22 24 23 11 28 32 16 25 10 32 15 7 14 14 22 21 18 11 23 45 16 5 16 20 25 0 30 15 11 12 28 24 41 9 28 15 7 21 19 7 12 15 45 27 20 45 15 16 26 31 9 28 21 20 38 20 25 28 33 17 28 14 11 14 3 2 31 18 28 20 14 22 33 36 14 44 23 41 30 25 7 19 27 38 39 4 32 9 11 23 2 33 18 11 42 24 24 36 54 4 4 15 26 2 2 23 26 11 27 19 19 2 37 31 22 37 17 25 33 13 26 27 8 4 26 7 24 23 40 42 12 16 42 32 33 14 33 23 8 27 17 26 17 9 1 13 3 17 8 33 5 32 19 34 32 39 24 28 12 14 36 17 17 26 24 16 10 10 18 31 43 17 8 2 51 25 21 4 9 48 28 6 21 7 39 18 24 30 30 39 16 14 22 12 39 33 14 27 16 29 55 31 27 38 13 29 31 34 25 6 0 4 19 34 26 13 11 35 3 51 9 20 30 18 30 17 25 16 16 5 8 18 57 21 34 13 3 42 16 10 30 14 26 2 12 29 16 26 32 21 19 32 23 25 23 12 27 11 12 32 16 3 11 10 21 22 22 29 18 30 38 13 23 46 5 22 20 30 15 4 29 4 0 17 36 1 21 15 27 38 23 11 36 14 44 23 25 17 12 22 17 32 27 14 31 15 23 29 29 23 40 14 19 30 31 21 16 17 30 37 27 24 0 19 0 13 21 20 19 44 34 14 31 41 40 32 6 29 2 14 11 20 50 30 10 23 5 38 3 20 18 16 15 19 42 39 20 27 43 16 12 1 8 26 33 6 2 6 22 16 18 17 45 18 21 24 16 1 24 22 5 8 26 31 7 45 30 25 19 36 23 32 12 36 32 46 24 5 41 23 17 37 33 9 17 15 32 47 51 15 28 4 19 20 8 38 20 35 3 25 8 15 29 34 34 0 19 7 0 17 23 41 24 1 21 36 20 6 28 56 14 14 21 13 36 15 5 32 38 17 15 9 0 15 30 12 25 26 7 15 8 42 6 10 24 31 13 25 34 15 3 4 15 53 20 7 7 20 37 22 31 3 26 35 0 36 30 10 33 39 22 38 29 5 33 16 8 24 24 11 16 6 20 9 15 38 21 36 44 12 4 48 12 23 19 55 50 29 35 32 30 11 17 30 3 18 38 43 36 0 38 6 39 3 39 61 25 18 21 6 29 34 33 0 31 11 25 34 27 20 9 24 5 16 24 19 27 0 36 36 26 28 41 30 22 3 6 9 30 10 32 2 8 20 40 16 14 19 18 20 63 14 67 10 13 17 20 26 4 26 4 11 19 25 26 6 12 6 2 8 22 29 0 10 36 15 24 8 11 32 7 39 22 3 25 26 23 53 16 25 27 23 0 16 11 47 14 7 2 19 14 26 3 0 32 15 29 28 18 19 30 43 14 9 26 21 10 32 16 9 32 21.270967741935484
20 9 17 48 57 22 24 29 41 29 17 38 17 6 24 0 37 61 19 39 29 0 7 35 14 32 13 32 7 48 26 7 16 23 5 15 10 24 15 12 19 22 49 5 23 17 12 15 19 4 40 8 19 11 17 39 35 19 2 10 35 23 11 20 20 7 10 23 33 46 42 23 22 38 22 1 47 40 26 33 19 32 10 45 8 34 11 38 12 22 36 21 15 16 6 13 21 23 28 13 4 8 40 20 6 28 30 27 19 49 18 32 25 29 37 61 24 22 16 15 20 12 0 35 28 24 17 19 7 1 8 16 26 7 16 0 2 15 12 5 63 40 0 39 3 8 11 31 35 42 0 23 15 3 25 50 11 17 21 6 29 38 12 18 25 0 35 16 10 10 25 33 27 0 17 4 30 17 14 3 34 17 13 16 8 24 36 17 47 5 22 15 14 1 22 1 11 24 1 19 1 27 24 1 26 25 19 34 31 40 18 14 15 17 32 17 11 12 31 22 8 7 2 1 19 38 18 22 27 50 39 9 2 29 7 26 11 13 15 18 6 15 7 7 4 31 14 10 38 24 10 19 21 5 16 17 7 23 24 17 15 2 28 17 43 31 16 4 15 2 10 34 11 15 18 26 22 25 48 21 20 20 11 25 24 14 27 9 33 21 9 15 15 21 22 17 8 20 37 16 6 19 21 25 0 31 11 9 14 25 21 46 9 23 17 6 23 23 6 12 13 45 30 17 38 14 14 24 33 8 26 19 18 36 23 26 26 31 17 32 12 10 12 2 2 32 20 30 20 12 22 35 37 13 40 25 43 26 23 7 21 25 36 39 4 29 8 11 23 2 35 18 10 42 21 28 40 56 5 4 19 29 2 2 21 24 12 27 16 18 2 37 26 21 40 16 22 32 13 26 27 11 6 25 6 21 22 35 40 11 17 46 33 27 14 32 21 7 25 17 30 17 9 1 14 3 18 6 32 3 30 21 33 39 39 20 28 11 15 31 16 16 27 22 11 14 12 17 30 45 19 5 2 50 27 21 4 6 38 31 6 18 7 39 19 23 29 31 41 14 14 24 12 44 34 13 27 17 26 49 30 25 38 12 30 30 30 23 6 0 4 19 31 27 12 11 27 3 48 8 22 32 19 30 16 30 17 14 4 10 19 62 19 39 12 2 36 13 9 27 16 29 2 14 28 13 23 30 17 17 30 22 23 24 11 29 11 11 31 15 3 12 9 21 20 26 27 18 29 40 15 21 45 4 20 21 31 13 4 29 5 0 14 36 1 18 13 27 39 21 10 38 13 44 24 26 15 10 18 17 30 26 15 30 13 23 28 27 23 41 14 17 28 32 20 15 15 33 38 29 18 0 16 0 15 23 18 22 47 32 13 24 40 43 32 5 30 2 16 10 17 49 29 9 28 5 37 3 23 17 15 13 19 38 39 18 29 46 13 14 1 7 23 33 5 2 6 20 16 16 14 39 15 20 22 14 1 25 23 2 8 24 32 6 44 35 23 18 30 21 34 13 34 35 47 21 2 42 26 14 35 34 9 16 18 37 49 50 15 29 5 20 18 7 32 18 37 5 27 8 14 31 36 34 0 18 8 0 17 23 42 20 0 22 33 21 5 29 59 14 12 20 17 41 13 4 34 38 14 16 8 0 14 28 11 26 21 8 14 7 42 5 12 25 32 13 25 37 14 3 4 11 53 18 8 8 17 37 21 31 1 31 34 0 34 32 12 32 36 22 40 27 5 33 12 8 23 21 14 17 6 21 9 16 37 20 32 46 10 4 51 9 26 19 51 47 28 33 32 28 10 16 29 2 18 38 47 33 0 41 7 41 3 39 64 21 15 20 4 26 33 31 0 31 10 25 33 30 20 9 24 6 16 25 18 28 0 36 33 24 32 41 30 25 2 7 10 28 10 25 2 8 20 42 15 16 18 17 20 59 14 68 9 12 17 18 22 4 28 2 11 19 21 26 7 13 6 2 9 18 31 0 10 38 15 26 7 10 32 7 37 25 3 23 27 23 55 13 28 29 25 0 16 10 53 13 6 1 19 13 27 3 0 27 17 33 28 19 20 27 40 14 9 21 24 12 31 17 9 32 20.89032258064516
18 8 15 56 53 21 21 28 40 29 15 38 17 6 20 0 37 66 18 36 27 0 7 33 13 31 10 29 7 46 25 7 14 25 5 12 9 27 13 8 18 20 53 5 25 18 11 12 19 5 39 8 17 11 16 40 35 21 2 9 33 25 10 22 20 8 12 25 32 48 48 21 21 35 18 0 49 38 24 30 17 27 11 40 5 31 7 40 11 20 34 23 12 18 7 13 17 23 26 12 4 9 36 19 6 25 28 25 19 53 19 31 24 25 38 62 26 23 14 13 18 9 0 36 27 24 19 16 7 0 6 18 26 9 14 0 2 18 14 4 66 35 0 37 2 8 9 29 37 38 0 26 14 3 22 44 9 16 22 5 29 38 12 18 23 0 33 17 8 9 25 33 26 0 15 4 30 22 13 3 37 15 13 16 6 23 33 16 38 5 23 11 12 1 21 1 11 23 0 18 1 22 23 1 26 18 20 33 32 38 19 11 16 19 29 16 9 11 31 21 10 6 2 1 15 39 22 17 24 48 37 8 2 24 7 26 13 16 14 21 5 18 6 6 4 34 15 11 34 28 8 15 22 4 16 13 6 23 28 19 13 0 28 15 42 37 16 1 15 2 9 29 10 11 17 21 27 24 50 17 20 23 10 23 23 12 27 11 33 23 9 15 17 21 25 19 8 19 31 16 5 21 20 23 0 22 11 7 16 25 23 46 7 23 16 6 23 23 6 10 11 49 33 14 34 17 12 22 25 4 25 15 19 40 22 25 23 28 17 29 12 10 10 2 1 35 20 32 22 11 24 31 39 13 42 22 46 25 23 7 18 27 35 36 3 32 6 9 23 2 39 17 10 39 19 27 42 58 6 4 21 27 2 2 23 22 11 30 17 18 2 39 26 21 36 14 20 33 11 25 29 12 6 25 6 19 23 31 41 11 15 46 35 25 12 36 17 6 25 13 32 17 8 1 13 2 20 7 33 5 28 22 31 40 39 16 26 9 14 28 13 13 28 18 10 15 11 18 28 42 16 4 2 48 28 21 4 6 32 33 8 18 8 37 22 24 27 32 39 12 14 24 13 44 31 13 28 14 27 46 29 22 35 9 33 30 26 23 3 0 4 19 30 26 10 11 24 3 43 8 21 30 22 29 17 37 18 16 4 13 16 63 21 35 12 2 31 14 12 27 17 30 2 14 23 16 24 28 15 17 31 24 24 27 8 32 12 8 30 13 3 12 10 20 21 24 27 19 24 41 15 19 44 4 19 23 36 11 3 27 6 0 16 36 1 16 11 24 34 16 11 40 12 37 24 28 12 9 19 17 32 25 16 30 14 20 28 27 24 37 11 17 26 33 21 16 14 33 38 27 20 0 15 0 17 26 18 21 44 33 11 20 39 43 34 5 28 2 17 9 16 52 31 8 29 3 39 3 23 18 16 13 19 38 43 17 32 48 13 17 1 6 25 36 5 2 5 17 14 17 15 38 18 22 23 13 1 26 22 2 7 26 31 6 45 38 23 22 24 25 35 11 33 32 45 20 2 42 27 17 38 34 9 13 18 40 49 50 16 28 6 17 19 6 31 15 37 6 27 8 16 30 35 29 0 15 9 0 16 21 39 25 0 21 33 20 6 31 62 13 9 21 16 39 12 3 32 31 8 15 9 0 15 27 10 24 19 8 13 8 49 5 11 23 32 12 21 36 14 2 3 12 55 19 10 8 17 30 19 31 1 34 29 0 39 38 9 33 31 21 41 25 3 31 16 10 21 21 13 17 5 22 7 20 33 20 32 44 10 3 50 8 28 18 52 47 23 35 29 23 11 15 25 1 15 46 47 31 0 41 5 45 1 37 54 19 16 22 3 23 30 31 0 33 10 23 32 26 19 9 24 8 13 27 19 26 0 33 29 22 32 42 30 27 2 7 12 27 11 25 2 9 18 44 16 16 21 19 18 56 15 76 10 16 19 19 19 4 28 2 12 20 20 26 7 11 6 2 11 17 29 0 11 37 16 29 8 8 33 8 39 26 3 25 26 22 49 11 30 28 25 0 18 8 54 8 9 1 18 13 24 3 0 24 17 34 29 19 20 26 35 12 7 19 24 13 32 19 9 30 20.46451612903226
18 8 15 57 44 23 23 31 32 31 15 33 15 5 19 0 35 70 16 34 26 0 7 30 12 32 9 28 7 44 20 6 13 26 6 11 8 27 13 6 17 22 57 3 22 21 10 14 16 5 35 9 18 10 20 38 35 20 2 9 29 26 8 16 18 7 15 23 31 43 49 20 23 36 14 0 40 38 27 30 17 25 9 36 8 30 5 40 11 20 31 24 10 21 8 14 14 21 25 11 2 8 35 19 7 20 27 29 18 49 20 29 26 21 36 60 28 23 15 13 19 8 0 37 28 23 22 14 8 0 5 20 27 10 16 0 2 17 17 4 60 37 0 32 1 9 8 27 35 36 0 28 11 3 21 47 6 16 22 5 27 37 11 15 24 0 35 19 8 9 28 28 26 0 15 3 24 19 12 3 37 17 15 17 5 20 29 14 35 3 20 11 10 1 18 1 10 25 0 18 1 21 23 1 27 19 20 33 30 33 18 11 16 17 25 16 8 9 32 18 13 7 2 1 20 37 20 19 23 52 33 8 2 23 7 25 9 17 12 23 4 20 5 5 4 38 15 12 31 27 8 17 24 4 15 13 5 21 27 20 12 0 28 16 39 42 14 0 13 2 10 28 7 11 17 22 23 20 46 17 20 25 10 19 18 12 25 11 33 28 8 14 14 22 28 18 9 17 34 18 4 25 19 22 0 20 8 6 13 22 18 47 9 20 15 6 26 23 6 8 15 52 36 14 31 17 12 22 28 2 26 12 18 41 25 21 24 28 16 25 12 9 11 1 1 35 17 30 20 10 26 30 39 11 36 23 47 24 23 7 18 30 30 38 3 34 6 7 22 2 40 17 9 37 18 24 42 55 5 4 21 27 1 2 20 21 12 32 19 18 2 41 23 18 38 13 17 33 13 23 25 16 5 24 5 19 23 32 44 8 15 41 37 26 10 41 14 7 20 10 35 18 10 0 15 2 22 7 31 4 35 22 26 41 37 14 29 9 13 30 11 14 31 16 9 14 13 19 22 44 16 4 2 46 29 17 4 4 33 37 9 17 7 36 23 19 23 27 42 10 12 26 12 43 30 11 26 15 25 45 31 18 33 10 34 27 23 24 3 0 4 17 25 22 8 10 22 2 48 9 23 32 21 27 14 33 15 14 3 14 18 69 23 31 11 1 30 15 12 22 20 33 1 12 22 21 24 29 15 16 34 24 25 29 6 33 11 7 27 13 3 11 7 17 24 21 24 19 22 41 16 22 41 4 18 19 35 12 2 29 6 0 14 38 1 16 11 23 34 16 10 39 12 35 23 27 11 9 20 18 31 21 18 29 15 20 28 30 24 37 9 18 23 30 23 15 13 32 39 26 19 0 12 0 14 30 17 15 41 31 12 20 36 44 38 5 29 1 17 6 19 48 31 9 30 3 40 3 23 22 18 9 20 37 46 17 32 44 13 17 1 4 26 42 4 2 5 13 13 15 16 44 19 20 25 13 1 26 28 2 7 24 28 6 36 41 24 22 21 27 27 12 36 34 46 19 1 45 24 17 38 40 6 13 14 40 49 51 16 26 6 14 18 5 26 12 36 4 25 7 16 26 33 26 0 15 10 0 14 21 44 22 0 18 34 19 6 28 65 13 10 21 14 36 9 3 35 29 6 15 9 0 14 31 7 22 22 8 14 9 48 5 11 21 33 12 20 37 14 2 3 14 56 20 7 6 14 28 17 30 1 40 27 0 37 43 10 34 29 20 39 22 3 28 17 8 21 18 13 16 4 22 6 25 37 20 29 41 10 3 48 8 22 15 50 47 21 34 29 23 12 12 25 1 15 39 46 28 0 39 5 44 1 40 55 19 17 20 3 22 33 33 0 38 11 21 30 27 17 7 25 8 12 28 16 24 0 31 26 20 32 43 33 25 2 7 10 22 9 23 2 6 17 47 14 14 21 16 19 58 12 70 10 16 20 20 17 4 24 3 12 19 21 21 8 12 6 2 11 14 27 0 10 35 16 27 6 8 31 7 42 22 2 25 24 20 45 10 31 23 28 0 16 8 55 7 11 1 20 14 24 3 0 22 16 40 27 19 20 29 36 10 7 17 21 12 28 21 12 34 19.978494623655913
19 6 14 58 36 28 25 37 28 23 17 33 12 6 17 0 35 74 16 28 24 0 8 30 14 30 9 27 9 40 20 5 13 26 7 12 5 28 11 1 16 22 62 3 22 21 10 13 15 5 33 7 16 12 24 43 34 23 2 9 26 27 7 15 16 6 12 23 30 44 50 21 25 31 13 0 39 40 29 27 16 24 10 36 6 28 4 39 11 21 28 25 11 25 8 16 13 20 24 10 3 7 36 22 8 17 24 29 19 44 21 25 27 19 30 61 26 24 15 13 20 11 0 29 25 21 22 13 8 0 5 19 27 12 13 0 2 15 17 4 60 39 0 28 1 8 7 28 36 35 0 28 11 3 20 45 9 14 20 6 26 37 11 16 26 0 33 15 10 9 28 24 23 0 13 2 22 17 11 2 35 16 15 15 5 15 29 11 32 3 23 10 9 1 18 1 13 28 0 19 1 18 22 1 25 20 22 32 27 28 17 11 15 18 23 14 8 9 36 19 17 6 2 0 22 37 23 16 22 49 33 7 2 19 8 19 9 19 13 24 4 17 4 4 4 35 15 12 33 24 7 17 26 4 20 15 5 19 25 21 13 0 25 16 37 46 16 0 12 1 8 25 8 12 17 23 24 22 48 15 17 31 12 21 17 14 22 9 30 28 7 12 13 22 31 19 9 14 31 19 5 23 17 24 0 20 7 6 15 21 18 39 6 16 14 5 31 21 6 8 18 53 38 14 32 16 10 20 28 2 31 12 17 49 26 21 28 30 16 26 13 8 12 1 1 35 14 36 22 10 29 30 38 11 34 22 41 29 22 7 20 34 30 36 3 31 6 5 25 2 45 11 10 35 18 29 50 53 6 3 20 24 1 2 16 21 11 27 18 20 2 43 23 14 39 14 15 32 9 24 25 14 5 26 5 21 24 26 45 7 15 42 37 26 14 42 13 7 21 11 36 18 10 0 14 2 26 8 36 4 31 25 27 46 45 12 29 9 12 31 12 12 34 20 10 14 12 13 20 44 19 2 2 49 28 15 4 4 27 41 10 16 7 32 21 16 21 26 43 9 12 28 11 42 29 12 24 16 26 42 32 18 32 10 30 25 22 22 2 0 3 16 27 25 7 9 21 1 41 10 27 33 26 27 13 32 16 13 2 12 19 71 21 27 11 1 28 15 11 24 21 34 0 14 21 24 27 32 14 16 34 21 20 32 7 34 10 6 27 12 3 7 5 16 22 18 27 21 23 48 16 16 41 4 15 21 38 12 2 30 8 0 14 39 1 16 11 22 34 14 11 37 11 31 25 27 11 11 21 16 32 18 19 26 16 18 25 30 22 38 8 19 23 26 24 15 14 34 38 23 21 0 13 0 13 36 16 15 41 30 14 20 35 38 43 4 26 1 19 4 17 48 34 9 27 3 41 3 24 24 17 8 17 32 46 20 34 42 12 17 0 4 27 44 5 2 4 13 13 13 16 43 21 17 27 15 1 27 28 2 7 25 31 4 35 42 26 23 20 27 25 13 30 34 49 16 1 45 24 20 35 41 6 14 12 43 46 50 10 27 8 14 21 5 23 12 33 4 26 7 16 21 27 27 0 19 8 0 16 23 49 17 0 22 34 20 5 27 67 13 10 21 14 34 7 2 40 29 5 15 8 0 14 25 5 21 21 10 14 8 39 5 11 21 29 12 21 33 15 2 3 12 52 20 7 6 15 27 16 31 1 38 25 0 43 47 10 32 33 20 39 21 2 27 18 8 21 17 12 17 6 18 4 26 38 18 28 39 7 3 42 6 19 17 52 50 22 32 35 23 13 12 22 1 13 38 48 27 0 36 7 42 0 38 53 17 14 22 3 20 33 29 0 37 8 21 33 29 17 7 24 9 10 27 13 24 0 28 27 16 29 41 33 23 2 5 8 23 8 21 1 6 16 47 18 15 19 14 18 56 8 72 9 16 24 18 16 3 22 2 11 20 23 21 8 10 4 0 10 12 29 0 9 32 16 24 4 9 27 7 39 24 2 24 25 21 40 10 29 18 26 0 13 6 53 5 14 1 20 13 23 1 0 23 14 45 28 12 17 28 35 9 7 17 19 12 26 18 8 35 19.656989247311829
17 6 14 53 30 27 24 41 25 22 20 31 12 7 17 0 30 72 15 27 25 0 6 30 16 29 10 26 10 37 16 5 14 22 7 11 4 25 11 0 18 24 54 3 23 24 10 10 17 5 30 9 18 10 25 43 35 20 2 9 24 30 7 13 17 6 12 22 30 44 45 19 27 32 11 0 39 40 28 23 21 24 10 37 7 28 3 35 10 15 29 28 10 27 8 17 9 19 24 7 7 4 31 20 10 17 22 28 18 41 21 22 29 20 24 65 26 24 15 15 18 10 0 25 27 18 23 13 8 0 5 20 24 14 15 0 1 19 17 4 59 40 0 29 1 8 5 32 30 29 0 30 10 3 16 46 14 13 16 4 25 39 10 18 24 0 31 14 9 11 31 24 16 0 13 2 22 18 11 2 31 20 16 18 4 16 31 14 25 2 20 11 9 1 15 1 15 32 0 19 1 20 17 1 25 21 24 32 31 25 15 13 14 18 24 13 10 8 36 20 19 5 2 0 24 34 23 12 20 47 30 7 1 24 11 20 9 14 13 23 3 20 4 3 4 33 13 10 31 27 5 18 26 4 22 17 5 17 28 24 14 0 25 19 36 51 14 0 10 1 10 24 6 12 18 25 28 22 48 16 19 38 12 23 13 15 22 11 33 28 7 13 14 22 33 19 8 16 32 19 5 20 15 22 0 21 5 7 14 17 17 37 7 14 13 4 34 18 5 7 19 54 35 11 34 16 11 19 27 1 29 13 17 48 23 17 28 30 16 27 11 8 12 1 1 42 12 34 23 11 32 27 44 12 28 20 37 33 19 8 19 31 26 33 3 30 4 5 22 2 43 12 11 34 15 27 51 53 4 2 17 19 1 2 13 22 12 26 18 18 1 39 20 16 38 13 15 30 9 25 23 13 6 25 4 23 23 24 44 9 14 44 37 30 14 37 8 7 23 9 35 16 9 0 14 2 30 8 35 4 30 28 24 45 43 13 31 9 10 27 12 12 32 22 9 15 12 13 18 45 20 2 2 46 27 13 3 2 31 42 11 18 3 28 22 14 18 27 44 7 14 30 8 39 28 12 23 15 23 41 36 15 35 9 28 19 19 18 2 0 3 17 28 23 7 7 20 1 42 9 27 31 24 28 14 38 19 14 2 12 17 69 18 24 11 0 27 13 13 21 24 34 0 10 19 25 28 29 10 18 30 18 24 35 7 32 8 5 23 15 3 9 5 16 22 15 29 18 20 49 16 15 39 3 13 22 41 12 2 35 10 0 11 39 1 17 12 22 34 12 9 40 12 32 29 20 8 12 21 12 32 19 18 28 16 18 25 30 21 39 7 18 22 27 25 13 11 32 37 21 23 0 13 0 14 32 18 17 40 28 14 17 32 33 46 4 26 1 19 4 16 47 36 9 30 4 41 3 25 26 18 8 18 34 42 19 34 43 11 17 0 4 26 41 5 1 4 14 14 13 17 48 22 20 24 14 1 29 32 1 9 26 32 3 34 40 24 28 17 28 25 14 29 31 47 8 1 40 24 23 31 41 5 16 11 44 37 46 13 26 8 11 23 5 22 9 29 5 28 7 15 19 23 30 0 20 11 0 14 23 50 18 0 18 34 20 3 27 61 16 6 18 15 32 7 2 43 25 5 15 8 0 11 27 4 15 19 8 14 8 31 4 9 21 26 12 19 36 15 1 3 16 46 20 7 6 14 26 15 28 3 35 25 0 46 49 10 30 38 22 37 20 1 24 12 7 19 15 14 12 6 21 4 28 37 18 29 34 9 3 39 6 19 16 53 51 22 31 33 23 12 12 21 1 13 39 52 24 0 36 7 39 0 36 52 14 11 23 3 20 30 33 0 37 5 19 31 26 20 7 24 7 8 26 13 26 0 26 26 14 27 37 35 24 2 4 9 22 8 19 1 7 15 47 16 13 21 12 17 49 8 65 8 16 25 19 17 3 23 2 10 20 20 23 8 9 4 0 9 11 29 0 9 28 18 23 4 6 20 7 39 22 2 24 28 25 40 8 33 17 26 0 12 5 50 7 17 1 22 13 21 1 0 24 13 43 27 12 17 29 38 7 7 19 18 14 25 19 8 34 19.24516129032258
13 6 14 54 29 27 26 33 18 20 21 29 11 6 12 0 26 68 14 27 24 0 6 30 13 30 9 23 10 35 16 5 11 18 4 15 4 25 11 0 17 23 53 3 22 26 10 12 14 5 29 8 16 7 26 38 31 18 2 9 21 30 8 14 15 6 14 21 30 41 41 20 21 33 10 0 40 39 31 24 22 23 9 32 10 31 2 31 10 18 26 26 9 30 8 19 9 17 22 7 7 3 26 17 10 14 21 30 17 41 23 25 27 20 22 67 27 24 11 15 17 13 0 26 24 14 20 12 8 0 5 25 24 14 21 0 1 22 19 4 58 45 0 30 1 10 5 31 28 28 0 31 8 3 16 49 18 10 16 4 23 44 12 17 22 0 26 15 9 11 31 27 13 0 11 1 19 19 13 2 31 20 17 20 4 14 31 14 24 1 21 10 7 1 11 1 14 35 0 21 1 19 15 1 25 25 26 31 33 22 15 14 13 18 29 11 12 9 34 24 16 5 2 0 26 36 24 10 20 46 29 5 1 29 11 18 10 14 12 21 2 20 3 3 2 31 12 11 28 28 6 20 27 4 25 19 6 16 31 24 16 0 25 17 34 53 14 0 8 1 10 22 5 11 20 24 30 19 50 14 19 41 11 20 9 17 22 13 32 31 7 12 13 20 35 12 7 16 32 20 7 20 15 22 0 16 3 7 15 15 18 34 7 13 15 3 35 17 5 7 20 53 35 10 27 15 10 16 25 1 23 12 17 48 21 19 27 31 15 25 11 9 14 0 1 43 12 33 22 11 34 26 42 13 25 18 36 31 19 11 18 33 22 31 2 32 4 5 22 2 48 13 10 34 13 26 50 52 3 1 17 17 1 1 11 23 15 23 16 17 1 36 21 13 40 13 12 30 6 26 18 15 6 29 5 23 20 23 45 10 11 43 41 30 15 42 6 7 26 11 33 15 9 0 14 1 30 10 35 6 24 30 25 39 38 13 31 9 7 29 12 9 33 23 9 15 13 10 18 42 20 1 2 48 28 13 2 1 32 45 10 13 2 23 18 13 18 25 41 7 13 34 9 43 28 8 25 16 22 39 35 14 34 5 29 16 16 17 1 0 3 12 30 24 9 7 19 1 43 11 26 28 26 25 13 38 20 13 2 13 15 69 16 20 9 0 23 13 13 21 24 39 0 10 16 24 29 32 9 20 25 16 27 36 8 31 7 4 19 16 3 11 7 17 22 13 30 17 21 45 13 14 39 3 11 25 45 13 1 36 7 0 9 39 1 17 12 21 33 9 7 40 14 31 30 21 8 14 23 14 35 18 20 29 20 16 23 34 18 42 7 17 24 22 26 11 10 33 37 19 23 0 11 0 18 30 17 23 36 29 9 20 22 29 44 4 25 1 13 4 14 45 33 8 32 4 39 2 21 23 18 7 16 38 40 17 31 43 10 18 0 4 25 35 6 1 4 14 13 15 16 48 23 22 22 14 1 30 33 1 8 25 31 4 30 38 20 22 14 27 25 11 31 23 46 9 1 33 27 24 32 42 6 13 8 41 38 45 11 22 9 9 23 3 23 6 26 5 32 7 16 16 21 25 0 23 11 0 11 23 50 18 0 19 33 21 4 24 57 13 6 15 16 33 7 1 41 20 2 16 8 0 11 31 4 13 21 8 15 7 27 4 8 22 25 10 19 40 14 1 3 17 42 21 8 6 12 25 13 27 4 36 21 0 51 44 9 30 33 17 31 20 1 22 15 7 21 11 15 12 5 20 5 32 38 16 30 34 9 3 37 5 20 17 51 53 21 30 31 25 14 10 19 1 14 36 49 24 0 34 7 36 0 34 50 11 10 23 1 18 27 29 0 42 4 18 31 23 20 9 24 5 7 21 11 22 0 23 22 12 22 39 34 24 2 4 11 25 7 21 1 6 16 39 19 14 19 11 17 46 6 65 8 15 28 18 16 2 25 1 8 19 22 25 8 10 4 0 5 11 27 0 9 27 20 22 3 7 15 7 42 22 2 19 27 26 40 7 29 17 25 0 11 5 50 8 17 1 20 13 17 1 0 25 13 40 23 13 18 31 38 7 7 15 19 11 25 16 9 42 18.758064516129033
14 7 14 49 28 27 24 34 17 19 22 25 12 6 10 0 31 71 14 29 26 0 5 28 13 28 5 23 9 32 16 5 8 16 4 16 3 28 12 0 17 21 49 3 19 27 10 12 14 5 26 8 19 5 28 32 28 19 2 7 13 26 7 15 15 6 17 21 23 35 46 25 20 30 9 0 40 40 35 24 23 23 9 32 10 33 1 32 11 14 25 25 8 33 7 23 10 15 22 8 5 2 24 16 12 14 19 27 18 35 23 26 28 21 25 67 24 25 10 19 15 13 0 27 24 12 21 10 9 0 5 29 23 16 24 0 0 18 19 3 55 47 0 38 1 9 5 30 25 23 0 32 6 3 13 55 19 8 15 3 23 47 13 15 20 0 24 15 9 13 36 30 11 0 9 1 17 17 15 2 29 20 20 20 2 14 34 16 22 0 20 7 7 1 10 1 12 35 0 22 1 19 15 1 23 27 30 29 30 20 18 17 10 16 28 11 12 8 32 24 15 4 2 0 27 37 26 9 21 41 29 5 1 32 11 17 12 14 14 24 2 21 3 3 2 28 13 11 26 29 5 17 26 4 25 20 7 17 31 24 17 0 24 17 32 52 13 0 6 1 9 16 4 9 17 19 25 18 49 17 20 39 9 18 8 18 23 13 30 32 5 12 12 20 29 11 8 15 32 21 9 18 12 20 0 15 3 8 14 12 20 29 7 11 18 3 34 20 5 7 20 54 36 11 28 14 10 15 26 1 20 12 13 42 22 20 30 29 15 27 11 9 14 0 1 43 10 30 24 7 39 22 42 12 25 17 34 31 19 12 17 32 21 30 1 31 4 4 24 2 46 14 12 33 13 27 54 48 2 1 18 14 0 1 10 24 16 24 16 18 1 36 19 13 39 13 11 29 6 28 15 16 7 30 6 23 17 20 43 14 12 46 38 37 14 44 6 7 25 12 33 15 7 0 15 0 29 12 35 6 20 33 24 42 39 12 31 8 5 31 11 8 28 24 10 14 12 7 18 42 20 1 1 45 27 16 1 1 26 47 10 14 2 19 19 13 14 27 42 5 12 34 9 42 23 5 23 12 18 39 31 13 33 4 31 16 15 12 1 0 3 11 31 20 10 6 18 1 44 9 28 25 33 30 12 41 22 13 2 14 13 69 17 19 8 0 19 14 15 22 24 40 0 9 19 24 31 30 8 19 23 17 24 40 7 28 8 4 20 15 3 11 8 15 23 13 29 18 20 45 11 14 42 3 8 30 46 15 1 36 10 0 11 39 0 17 11 18 28 7 7 37 12 33 29 17 7 16 19 16 32 19 23 31 22 15 25 36 17 42 5 17 29 17 24 11 10 29 39 16 26 0 11 0 21 26 19 23 35 28 10 20 21 30 44 3 22 0 17 4 15 45 34 8 32 3 41 2 22 19 17 6 15 35 38 21 31 44 11 16 0 3 29 36 5 1 2 12 12 13 19 47 27 21 22 16 1 31 34 1 7 25 30 6 28 38 20 19 15 27 27 11 29 17 44 7 1 31 26 20 35 40 6 13 8 41 34 41 12 22 12 8 23 3 22 5 25 7 30 7 15 13 20 24 0 27 10 0 9 24 48 18 0 15 32 29 5 20 56 12 5 12 17 29 6 1 34 19 2 20 6 0 10 31 4 11 22 7 16 9 30 4 8 22 26 11 19 39 12 1 1 16 40 21 8 6 12 24 15 24 6 36 23 0 46 45 10 34 34 20 30 21 1 20 21 9 22 11 14 12 5 17 7 36 41 17 30 34 11 3 34 5 19 17 51 54 17 29 30 29 14 10 18 1 13 36 44 24 0 33 8 35 0 33 48 12 9 21 0 15 27 29 0 47 4 15 35 21 21 9 23 5 6 19 9 21 0 22 25 10 23 34 34 22 2 5 13 24 7 21 1 6 17 40 22 12 17 10 15 41 6 61 11 18 29 14 17 2 26 1 5 18 21 27 8 10 4 0 3 12 25 0 10 27 17 19 1 6 17 8 42 22 2 18 26 27 39 4 33 18 25 0 12 4 49 9 18 1 23 8 19 1 0 23 10 35 22 13 18 31 34 9 6 13 18 15 25 16 10 42 18.46559139784946
15 8 16 52 24 27 25 31 16 19 21 20 11 8 10 0 32 76 12 30 27 0 6 26 13 28 4 21 8 28 16 5 7 13 3 15 2 30 12 0 18 20 49 2 22 26 8 9 12 6 25 6 17 5 29 30 31 21 2 7 10 26 8 15 17 8 19 23 19 36 47 25 21 27 8 0 44 38 35 25 19 22 9 31 8 33 1 31 9 14 23 26 9 33 6 24 14 14 23 7 6 2 24 16 13 13 16 28 19 36 23 29 25 21 29 69 22 23 7 18 14 14 0 28 25 11 27 8 10 0 4 29 19 17 22 0 0 20 17 2 51 50 0 39 0 9 4 30 21 24 0 36 5 2 11 56 17 8 15 4 22 52 13 13 23 0 21 15 8 12 39 31 10 0 8 0 19 19 17 2 25 18 21 21 2 13 34 18 21 0 21 7 4 1 9 1 12 33 0 26 1 19 14 0 25 29 33 28 27 19 17 18 9 15 32 11 11 9 30 24 13 4 2 0 29 33 27 5 19 38 27 5 1 33 10 17 13 14 9 24 1 21 3 3 1 29 10 11 21 32 4 19 26 4 25 16 7 15 29 26 16 0 20 17 29 51 9 0 5 1 9 15 6 8 18 18 22 20 43 18 17 43 9 19 8 18 25 13 32 35 4 13 9 18 28 10 7 12 30 17 9 20 12 22 0 18 2 8 17 11 22 27 9 10 17 3 30 22 4 7 31 55 32 11 24 13 8 13 25 1 21 11 13 40 24 16 29 29 15 29 10 10 16 0 1 45 11 26 28 7 37 21 48 12 24 20 37 28 16 14 17 30 18 27 1 31 3 4 24 2 43 13 13 32 12 28 53 46 2 1 21 13 0 1 9 24 16 20 18 14 1 35 15 9 43 15 11 28 6 28 15 17 7 29 5 24 16 18 44 15 12 46 40 32 15 42 4 7 22 11 34 13 5 0 14 0 30 13 35 7 23 37 23 38 40 12 30 5 5 29 11 8 27 27 9 15 11 6 19 40 19 1 1 37 24 14 0 1 24 45 9 14 2 19 22 13 9 29 45 5 13 32 8 39 21 4 22 14 19 36 28 12 28 4 32 16 12 10 1 0 2 11 30 20 12 5 15 1 47 7 24 24 34 33 12 41 25 11 1 15 12 64 18 19 8 0 15 18 16 21 26 46 0 7 18 25 26 35 10 17 25 16 26 39 6 27 8 4 20 13 3 13 8 15 23 15 28 18 22 42 10 15 43 3 9 31 46 12 1 41 10 0 10 36 0 18 12 17 29 7 8 31 10 34 25 17 7 12 19 16 28 21 25 32 26 15 23 34 20 39 5 15 29 19 26 10 8 30 38 16 30 0 10 0 27 23 22 25 31 21 11 17 21 34 44 2 22 0 13 4 13 43 32 7 30 2 38 2 24 18 12 5 14 39 38 18 33 39 13 17 0 3 33 37 6 0 2 11 10 14 20 51 27 22 20 15 1 30 32 1 8 27 26 6 28 34 21 18 16 20 27 11 25 14 42 7 1 32 26 22 34 37 7 11 7 40 29 37 11 22 12 10 24 3 20 4 24 9 33 6 15 13 16 28 0 25 11 0 10 22 52 17 0 14 29 34 5 18 51 10 4 12 18 29 5 1 32 18 1 18 6 0 11 24 3 10 19 8 16 12 29 3 6 20 27 10 20 38 14 1 1 16 41 19 8 7 12 20 15 25 8 34 20 0 49 50 10 34 39 19 29 19 1 21 16 10 19 11 15 14 6 14 8 37 35 17 30 32 8 3 33 5 15 16 49 50 16 28 29 27 14 10 18 0 13 40 49 26 0 29 8 33 0 25 42 10 9 19 0 13 23 30 0 42 3 12 37 20 27 8 22 3 6 19 7 21 0 21 26 10 23 31 37 22 2 4 14 27 5 17 1 7 16 34 23 10 17 9 13 36 7 57 11 16 30 16 15 2 21 1 5 16 18 26 8 8 3 0 3 10 20 0 11 27 18 20 1 6 15 9 41 21 1 18 25 28 40 4 29 22 26 0 13 3 48 9 17 1 24 8 18 1 0 24 8 29 26 11 17 32 35 8 6 14 13 18 25 14 10 37 18.083870967741935
16 8 13 51 22 26 28 32 15 18 20 18 10 8 10 0 32 70 11 21 28 0 7 22 13 27 3 21 6 27 16 3 7 11 2 16 1 32 12 0 16 20 50 2 25 26 8 10 12 5 24 7 14 6 29 28 34 24 2 9 8 23 6 16 17 11 23 25 17 36 47 21 21 26 5 0 46 37 33 26 16 24 9 33 9 34 1 29 12 16 24 26 10 35 6 26 15 15 24 6 5 1 25 16 13 12 13 25 17 35 25 25 24 16 22 65 24 28 7 18 12 13 0 30 27 11 28 9 9 0 4 30 16 18 22 0 0 23 18 2 42 46 0 40 0 11 2 31 19 24 0 39 4 1 10 52 14 6 14 5 20 56 13 11 20 0 17 13 9 12 37 33 8 0 7 0 21 19 19 2 23 20 21 16 2 13 31 17 20 0 19 7 3 1 7 1 14 31 0 26 1 23 16 0 25 32 37 27 25 19 16 17 9 15 32 12 9 10 28 23 12 5 2 0 27 33 26 5 18 38 26 3 1 34 10 14 11 15 7 24 1 22 3 3 1 29 10 9 21 25 4 22 25 3 26 16 8 13 27 27 13 0 19 15 25 48 7 0 3 1 10 14 6 7 19 20 23 17 40 21 15 45 7 23 8 20 20 14 27 32 4 15 7 18 30 11 9 8 29 18 8 23 13 23 0 14 2 9 13 6 22 24 8 8 14 3 29 25 3 7 33 56 34 10 20 11 7 11 27 1 22 10 12 42 25 12 33 29 12 33 9 9 16 0 1 46 10 29 30 5 34 23 47 10 20 21 40 29 15 13 17 27 13 24 0 28 4 4 22 2 43 13 14 29 9 25 58 45 2 1 20 11 0 1 11 20 16 18 21 16 1 37 14 8 42 17 11 30 5 26 12 14 9 30 7 23 17 18 42 15 12 47 41 33 15 41 3 5 20 11 34 11 5 0 13 0 26 12 41 7 26 37 24 37 42 10 28 5 5 22 10 8 24 26 9 12 10 3 20 40 19 1 1 36 23 15 0 1 22 41 10 15 2 14 17 15 9 26 41 5 10 34 7 34 23 4 20 16 20 41 31 13 29 2 32 15 11 8 1 0 1 11 35 20 10 4 12 1 47 8 23 24 38 37 10 49 28 9 1 15 11 62 16 19 8 0 13 21 15 21 27 47 0 8 19 26 29 36 11 15 23 16 30 37 7 26 8 3 18 13 3 15 7 14 25 15 27 17 17 38 7 13 45 2 7 35 48 12 1 45 9 0 8 32 0 22 12 19 30 8 7 32 8 33 28 14 7 13 21 16 29 21 26 33 27 15 22 37 14 42 6 15 31 20 27 6 8 27 38 16 27 0 9 0 25 21 21 20 28 22 11 18 19 35 43 1 23 0 12 3 13 43 30 8 25 2 37 2 27 15 11 4 13 39 34 15 33 38 14 17 0 3 32 38 5 0 1 10 9 14 21 46 22 16 18 14 1 32 32 1 9 26 26 6 27 39 21 18 13 18 24 9 23 12 36 6 1 31 23 23 38 35 7 9 5 37 27 40 11 23 15 10 21 3 18 2 24 9 34 6 17 11 16 32 0 23 11 0 10 21 51 18 0 14 31 32 5 16 44 11 4 10 17 25 4 1 33 17 1 18 5 0 9 22 3 10 19 11 18 13 29 3 6 15 25 11 22 38 14 1 1 15 41 14 9 7 10 20 17 24 7 32 14 0 49 46 9 37 40 16 28 18 1 18 13 10 13 9 11 14 6 12 9 35 41 17 29 31 6 3 29 5 15 19 48 45 9 29 28 25 11 10 14 0 12 39 47 31 0 30 10 29 0 22 36 9 13 22 0 12 20 26 0 40 3 10 34 16 26 8 25 6 4 18 5 19 0 20 31 9 18 26 35 18 2 4 15 29 5 15 1 5 17 37 24 13 14 7 10 32 8 53 10 16 32 13 17 2 20 1 3 15 17 28 10 10 3 0 3 12 20 0 13 26 16 19 0 6 13 8 38 22 1 14 27 22 41 3 27 23 27 0 14 3 46 9 17 1 28 9 17 1 0 22 8 28 30 11 18 30 36 9 6 15 13 17 23 14 11 40 17.63978494623656
17 9 13 48 20 23 29 30 13 16 24 16 10 9 9 0 30 65 9 19 30 0 8 22 17 26 3 22 5 25 14 3 7 8 0 16 1 33 10 0 18 19 48 2 28 28 7 10 12 5 20 6 13 7 25 33 37 21 1 11 7 20 6 18 18 10 24 30 13 38 51 23 20 22 4 0 46 34 31 27 18 26 9 32 8 32 1 25 13 15 19 26 11 35 6 32 13 13 25 6 6 1 22 16 15 11 12 26 15 38 23 21 24 16 20 63 25 31 7 19 15 15 0 31 29 12 28 10 9 0 3 28 14 18 23 0 0 21 17 2 40 50 0 41 0 10 2 33 18 22 0 39 2 1 10 41 15 5 14 6 23 59 12 9 18 0 13 12 11 13 36 32 8 0 6 0 21 21 19 2 20 17 22 17 2 14 30 15 16 0 18 7 3 1 6 1 18 32 0 24 1 24 14 0 22 35 38 25 24 14 12 16 9 15 28 14 9 11 25 22 11 7 2 0 23 34 28 5 19 40 25 2 1 37 11 10 11 15 6 20 1 25 3 3 1 31 9 9 20 22 4 18 26 3 27 16 6 11 29 23 9 0 17 19 25 45 6 0 2 1 12 11 6 6 19 18 19 22 38 23 18 43 6 27 4 25 15 15 27 31 3 15 8 20 29 12 10 8 30 23 9 24 13 23 0 17 1 11 12 5 21 23 8 6 14 2 24 29 3 6 32 58 34 8 24 10 6 11 30 0 24 9 11 39 23 11 33 26 15 28 7 7 18 0 1 46 9 32 27 6 31 25 40 10 18 20 38 33 14 14 19 30 11 24 0 27 4 4 22 2 42 14 14 30 6 26 56 42 1 1 19 12 0 1 12 19 14 16 24 14 1 37 12 6 35 18 10 27 4 28 12 14 11 27 7 25 15 18 40 17 12 47 43 38 17 44 3 4 19 10 30 10 5 0 13 0 26 11 37 8 21 33 25 39 38 8 24 2 4 23 7 7 23 23 9 13 10 2 17 39 19 1 1 36 19 14 0 0 26 37 8 13 2 12 14 16 10 20 39 4 10 36 8 36 24 6 18 17 19 35 33 14 29 1 25 12 10 6 1 0 1 11 27 23 12 5 12 1 49 8 25 27 36 40 10 52 30 8 1 16 10 55 18 17 8 0 12 22 15 20 28 45 0 8 23 29 31 31 11 12 19 16 35 35 8 22 8 3 17 16 3 13 6 12 28 14 29 19 16 36 6 13 42 2 7 39 46 12 1 50 9 0 10 31 0 21 14 21 31 8 7 31 7 32 31 14 6 14 18 14 31 22 28 30 28 21 24 38 14 44 6 14 30 21 30 4 8 31 36 18 27 0 8 0 25 22 19 21 26 22 11 16 21 33 41 1 23 0 14 3 14 40 32 8 27 1 34 2 27 12 10 6 13 36 31 14 34 38 18 17 0 2 34 42 5 0 1 10 9 14 24 46 23 16 20 13 1 32 31 1 8 27 26 6 25 40 22 16 13 20 20 7 22 12 35 4 1 30 21 23 39 36 6 11 5 34 24 39 13 22 13 11 19 3 17 2 20 8 32 6 18 12 16 31 0 24 13 0 13 22 47 16 0 12 31 27 7 14 38 9 4 10 19 24 3 1 32 13 1 18 5 0 7 20 3 10 18 11 22 15 28 3 6 12 24 10 25 40 17 1 1 17 41 11 9 6 11 22 19 25 8 29 13 0 53 49 9 37 44 15 27 16 1 19 13 9 12 8 10 15 6 12 8 39 43 14 25 29 5 2 25 5 15 19 47 43 8 28 30 26 10 9 14 0 12 40 49 29 0 32 9 27 0 22 34 8 17 24 0 10 19 27 0 41 3 9 35 15 29 6 24 6 3 14 4 16 0 22 31 7 20 25 38 13 2 4 14 31 4 14 1 5 19 35 23 10 15 8 9 32 7 48 16 15 31 13 16 2 18 1 3 14 11 27 9 9 2 0 3 12 19 0 17 24 14 17 0 5 15 7 31 23 1 15 24 20 42 3 28 23 27 0 14 3 43 8 16 1 27 10 18 1 0 22 8 27 27 11 19 29 35 13 5 15 10 21 24 13 11 40 17.34731182795699
15 6 16 54 22 22 27 31 13 12 25 16 11 8 9 0 26 68 8 18 28 0 9 19 20 27 3 22 4 23 14 3 4 6 0 16 0 34 10 0 14 19 49 2 31 27 6 9 12 5 17 7 11 8 27 29 39 17 0 9 7 19 7 19 19 10 25 33 11 39 57 21 18 24 3 0 40 33 32 27 16 23 8 33 7 29 1 24 11 17 17 25 11 42 6 36 11 13 27 6 6 1 21 12 19 11 12 23 10 32 22 19 21 11 18 66 23 32 8 18 16 16 0 34 29 10 32 9 9 0 3 33 12 18 21 0 0 21 14 2 36 52 0 40 0 11 2 33 17 23 0 45 1 1 10 39 16 3 13 5 24 63 11 8 18 0 13 13 10 13 33 32 11 0 6 0 22 20 22 2 18 18 21 17 2 14 32 10 14 0 20 7 2 1 6 1 20 31 0 21 1 24 14 0 19 31 36 23 23 11 15 19 10 14 31 14 10 14 19 19 9 8 1 0 16 36 29 4 19 38 25 2 1 33 12 11 11 15 6 23 1 25 3 3 1 32 9 13 20 22 4 19 28 3 24 18 6 13 30 25 10 0 12 18 17 35 5 0 2 1 11 11 5 5 15 20 18 24 46 23 18 47 7 27 4 25 9 15 24 31 3 14 6 19 29 12 11 7 24 27 11 23 9 24 0 17 1 11 9 5 21 22 7 5 13 2 21 27 3 5 34 63 31 6 29 10 6 11 29 0 29 8 10 40 19 9 34 27 18 31 7 7 19 0 0 42 10 31 22 5 29 24 39 11 12 18 38 34 15 14 19 28 9 23 0 23 3 4 21 2 45 12 13 26 5 25 54 41 1 1 23 13 0 1 12 19 16 15 24 11 0 33 12 6 36 20 8 29 4 33 12 15 8 23 8 23 12 17 36 15 10 48 47 36 19 48 3 5 20 8 34 9 6 0 11 0 22 12 39 9 18 39 26 39 36 8 26 2 3 19 5 8 17 23 8 12 9 1 18 39 18 2 1 33 18 10 0 0 21 33 8 13 2 11 12 16 9 20 36 4 9 33 9 32 21 6 15 17 18 38 32 11 29 0 23 11 8 5 1 0 1 8 25 26 11 6 11 1 46 8 26 19 39 45 6 55 31 8 1 17 10 52 16 16 7 0 9 20 15 23 32 42 0 9 24 30 34 31 12 9 16 14 42 35 8 19 7 2 17 14 2 11 7 11 30 11 32 21 16 35 6 11 45 1 7 40 43 9 1 56 10 0 10 33 0 19 14 22 34 8 7 29 7 28 31 15 6 17 19 15 31 21 29 31 32 22 22 36 16 46 8 13 33 17 30 3 8 37 41 21 29 0 8 0 23 21 16 19 24 20 13 18 20 36 41 1 22 0 12 3 12 34 29 8 27 1 31 2 28 11 11 7 13 34 28 14 32 38 18 18 0 0 31 47 7 0 1 10 9 13 25 40 20 16 17 14 1 30 27 1 10 25 28 7 25 43 21 15 13 21 20 7 23 11 32 3 1 28 21 23 39 37 6 11 4 30 22 40 11 22 14 9 18 1 13 1 17 8 30 6 17 9 13 27 0 23 14 0 13 27 46 17 0 12 33 25 10 12 38 13 4 10 18 26 3 1 29 14 1 18 7 0 7 17 3 9 16 11 25 16 29 3 7 11 26 11 25 36 18 1 1 17 37 8 6 7 11 22 16 27 8 28 12 0 54 44 8 42 44 16 26 16 1 19 15 10 11 6 8 14 8 13 10 35 42 12 25 27 6 2 24 4 14 15 50 40 7 26 33 24 8 9 14 0 13 41 45 22 0 27 12 27 0 19 31 6 17 24 0 9 18 28 0 42 2 7 37 15 29 6 22 6 2 10 2 14 0 19 32 6 17 27 34 10 2 4 14 33 5 11 1 5 24 33 24 9 12 7 10 30 6 42 17 15 31 12 15 2 18 1 2 13 13 21 10 8 1 0 3 9 21 0 18 25 13 13 0 3 13 6 31 25 0 15 22 21 42 2 29 21 24 0 13 3 42 8 16 1 31 10 16 1 0 20 8 26 30 9 18 28 39 13 4 17 11 20 21 11 13 37 16.976344086021507
12 6 16 50 22 24 25 29 10 11 26 14 12 7 8 0 25 66 7 20 26 0 8 18 21 26 3 19 3 23 16 3 1 6 0 15 0 36 8 0 14 18 48 2 30 26 4 7 10 4 18 6 12 11 27 32 39 15 0 9 5 21 5 19 15 9 25 35 9 38 57 20 19 24 3 0 38 32 35 30 18 21 8 29 6 33 1 25 9 20 13 24 12 45 7 36 14 11 29 6 6 1 15 10 20 10 13 28 8 33 20 18 21 11 17 68 20 35 7 17 14 16 0 31 26 10 31 8 11 0 2 30 9 17 18 0 0 24 10 2 33 51 0 41 0 12 1 35 14 23 0 48 1 0 9 33 12 3 13 5 24 59 12 7 18 0 13 12 10 11 34 33 10 0 6 0 21 18 27 2 14 18 23 13 2 12 32 11 13 0 17 6 2 1 6 0 20 32 0 19 1 22 11 0 15 28 34 21 26 10 13 20 11 14 33 15 11 12 18 19 6 7 0 0 14 39 34 4 15 38 23 2 1 28 9 10 10 15 6 26 1 24 3 2 0 31 9 12 16 21 4 17 24 2 22 18 8 10 30 26 11 0 9 19 18 36 5 0 2 1 10 11 5 5 19 23 15 23 47 25 16 49 8 31 4 25 5 15 24 24 3 15 6 17 28 14 11 5 23 31 11 23 10 22 0 16 1 10 8 3 19 20 6 2 13 2 22 26 3 7 30 57 31 9 28 7 6 11 29 0 29 8 4 40 14 9 32 26 19 30 7 8 20 0 0 41 8 30 18 7 30 23 35 12 11 18 32 42 15 15 17 27 9 25 0 26 3 4 18 2 44 9 14 25 7 26 48 33 1 0 25 14 0 1 13 16 16 14 24 12 0 32 10 9 33 19 7 25 4 36 11 15 8 21 8 19 11 19 31 16 9 50 44 37 19 47 3 5 21 8 33 8 6 0 12 0 22 12 35 10 21 41 24 38 33 7 24 2 3 19 5 9 17 26 5 15 9 1 19 41 21 2 0 30 15 11 0 0 22 30 7 11 1 9 11 14 10 21 36 4 8 33 10 33 23 5 13 17 15 38 33 12 28 0 20 12 6 4 0 0 1 9 26 25 11 4 11 0 46 8 26 18 38 48 4 59 29 6 1 21 10 49 17 12 5 0 9 20 12 25 34 42 0 9 26 33 35 25 11 7 14 15 37 33 8 19 6 1 17 16 2 12 6 9 28 12 36 20 13 37 5 10 38 1 6 41 44 9 1 62 13 0 11 39 0 18 17 23 30 8 5 31 8 29 34 13 6 21 22 16 29 20 27 29 32 19 19 38 16 46 10 12 33 14 34 3 8 41 42 22 25 0 9 0 22 23 18 20 19 18 12 17 18 33 41 1 22 0 15 3 12 34 30 9 25 1 26 2 30 15 12 7 12 33 22 14 30 39 15 20 0 0 29 45 8 0 1 7 7 12 21 44 24 14 16 12 1 32 27 1 12 27 29 7 24 45 20 16 14 20 18 7 25 10 29 3 1 23 23 23 44 36 5 10 4 28 23 40 10 20 13 6 18 1 12 1 20 9 28 6 16 8 11 27 0 20 11 0 12 29 42 16 0 13 29 29 10 13 38 17 3 9 22 25 3 1 28 13 1 20 8 0 8 16 3 8 15 10 19 13 27 3 5 11 27 14 22 36 13 1 1 22 33 7 6 6 10 21 19 29 8 24 11 0 54 49 8 43 44 17 30 11 1 17 16 9 9 4 7 15 11 11 12 36 44 10 26 26 8 1 20 3 14 15 52 42 8 23 34 22 9 10 15 0 11 44 43 25 0 31 11 26 0 16 32 6 21 24 0 8 21 28 0 44 1 7 35 15 28 7 21 7 2 11 2 14 0 20 31 4 14 25 32 9 2 4 13 32 6 10 1 6 26 33 21 9 10 8 11 31 6 37 18 15 31 12 16 2 16 1 3 12 12 21 11 8 1 0 4 9 21 0 17 25 12 14 0 4 11 7 26 27 0 13 23 19 36 2 30 25 23 0 14 2 41 8 16 1 30 11 15 1 0 18 10 24 26 7 20 30 35 13 4 15 12 20 18 13 16 40 16.63978494623656
11 4 20 53 19 22 29 31 12 14 27 11 14 5 6 0 25 64 8 21 24 0 9 18 22 24 2 19 2 20 17 3 1 6 0 15 0 38 6 0 10 17 50 2 27 23 4 6 7 4 16 5 12 9 26 32 25 16 0 9 5 24 6 17 14 13 21 34 8 38 63 19 18 25 3 0 38 34 35 28 20 23 8 27 5 30 1 24 9 22 11 25 11 47 7 33 17 9 29 6 7 1 16 10 20 11 12 29 8 33 20 19 19 11 22 67 19 38 8 13 12 18 0 32 30 10 32 8 9 0 1 27 10 16 17 0 0 23 9 2 34 50 0 44 0 12 1 30 12 20 0 46 1 0 11 28 13 3 13 5 26 56 17 6 18 0 11 11 10 11 33 30 10 0 6 0 18 15 29 1 13 19 24 11 1 14 35 11 12 0 19 6 2 1 6 0 23 33 0 23 0 23 10 0 13 30 35 15 25 8 14 20 12 12 30 13 12 13 20 16 7 7 0 0 11 41 34 4 18 38 23 2 1 28 10 9 12 12 5 27 1 26 2 1 0 34 8 15 15 18 4 13 27 2 23 19 6 11 30 23 10 0 6 17 19 36 5 0 2 1 10 12 5 5 18 21 15 24 51 29 23 49 10 29 3 26 5 15 15 23 5 18 9 16 30 15 11 5 23 34 15 25 11 22 0 19 1 12 8 3 22 17 5 2 14 2 21 28 2 8 29 55 29 8 30 7 8 8 31 0 29 7 3 38 12 7 35 24 17 32 5 7 22 0 0 38 9 33 19 4 24 19 32 11 12 16 30 48 15 15 14 29 9 23 0 27 3 2 17 2 43 6 13 24 9 26 49 30 1 0 24 13 0 1 12 18 16 12 22 12 0 32 9 8 28 19 7 23 4 37 12 17 9 21 7 26 11 17 31 17 9 46 43 35 16 38 3 4 22 8 33 7 7 0 13 0 20 13 37 13 19 45 21 40 32 6 25 2 3 21 5 11 15 27 5 14 9 1 20 39 21 2 0 29 16 10 0 0 21 37 7 11 1 9 11 14 11 22 35 3 7 31 9 30 23 8 12 17 11 35 34 11 27 0 21 14 3 3 0 0 1 10 27 29 11 4 11 0 36 7 27 16 37 53 3 55 30 6 1 17 9 50 20 11 4 0 6 17 12 30 38 43 0 8 26 36 34 26 9 6 9 17 34 25 9 17 5 0 19 13 2 11 6 8 26 12 35 18 10 39 4 10 35 1 5 39 41 8 1 64 12 0 10 44 0 19 16 28 29 6 7 34 7 33 33 12 6 20 26 15 31 17 27 29 29 18 14 40 16 43 12 11 35 13 30 3 7 44 40 24 22 0 9 0 19 22 14 19 19 14 8 16 16 31 41 1 25 0 14 1 14 29 29 10 24 1 24 2 29 17 10 9 13 29 21 16 27 37 14 16 0 0 30 44 8 0 1 7 7 9 22 45 20 14 17 12 1 30 25 1 16 25 32 6 23 41 22 16 14 21 17 5 22 9 32 3 1 21 19 22 48 35 4 9 3 25 18 42 9 18 14 5 17 1 10 1 18 9 29 3 18 5 12 30 0 19 8 0 12 32 38 18 0 13 31 30 12 15 38 16 2 13 21 30 3 1 28 10 1 19 7 0 11 16 2 7 11 9 21 14 28 2 5 14 27 16 23 36 16 1 1 19 28 6 4 5 10 18 21 28 7 26 9 0 48 48 6 37 49 19 30 11 0 18 17 6 8 4 8 17 13 10 13 37 47 9 24 22 8 1 20 3 12 15 50 39 7 23 36 18 10 10 13 0 9 47 40 29 0 31 13 25 0 13 25 6 18 23 0 7 18 30 0 48 1 6 31 16 24 9 19 7 2 10 2 13 0 20 32 3 10 23 32 9 2 4 12 35 7 8 1 5 23 35 22 7 10 8 13 27 7 34 19 12 35 14 18 2 16 1 3 14 11 23 11 8 0 0 5 9 20 0 15 25 14 13 0 2 10 8 22 26 0 13 20 17 28 2 29 25 20 0 13 2 38 6 15 1 27 9 13 1 0 20 9 23 26 7 20 35 28 13 4 15 10 18 20 12 17 40 16.33440860215054
11 4 22 51 18 23 36 27 16 14 29 11 16 6 5 0 25 60 9 20 23 0 8 18 26 22 2 19 2 18 20 3 1 5 0 14 0 40 6 0 11 17 53 2 28 21 4 6 6 3 14 6 11 10 24 31 25 16 0 9 5 23 5 16 12 16 25 32 5 35 61 20 18 24 2 0 38 33 33 26 22 21 6 27 5 36 0 23 11 22 12 27 12 44 7 32 17 9 27 6 8 0 17 10 20 10 9 28 5 26 19 15 18 11 23 65 23 42 7 13 11 20 0 35 29 10 28 9 11 0 1 21 12 16 15 0 0 23 9 2 33 47 0 48 0 12 1 32 10 16 0 46 1 0 10 27 13 2 12 1 27 53 20 5 20 0 11 12 11 10 36 31 10 0 5 0 18 13 33 1 9 18 20 11 1 15 37 12 6 0 18 6 1 0 6 0 23 32 0 26 0 26 10 0 13 31 39 14 25 9 15 19 13 11 31 12 10 14 22 13 8 6 0 0 8 41 37 4 16 33 19 2 1 26 10 10 13 11 4 30 1 27 2 1 0 34 8 18 14 20 4 13 27 1 25 15 6 9 29 29 10 0 5 16 17 37 5 0 2 1 12 11 4 4 18 19 16 25 54 28 23 49 8 29 3 20 5 18 13 19 5 16 8 17 28 15 13 4 19 33 17 24 10 16 0 20 1 12 7 3 18 17 8 2 11 2 23 29 2 9 30 53 31 9 32 6 9 10 31 0 31 5 2 38 12 6 37 24 19 31 4 9 21 0 0 38 10 33 17 4 23 15 29 10 13 15 29 53 14 14 15 26 9 21 0 29 3 1 14 1 41 7 13 22 11 18 53 31 1 0 21 11 0 1 12 18 16 12 19 14 0 35 7 7 27 20 7 20 3 36 12 18 9 18 7 28 11 19 31 18 8 45 38 35 16 37 2 4 23 7 36 6 6 0 11 0 20 13 36 12 21 42 22 40 28 7 26 1 2 18 4 9 14 27 5 16 9 1 19 40 16 2 0 29 17 11 0 0 21 42 7 10 1 6 12 14 11 22 31 2 6 32 7 26 22 8 10 14 11 33 39 11 24 0 18 14 4 2 0 0 1 7 30 33 11 5 10 0 29 7 24 16 32 49 3 57 32 5 1 18 8 48 22 8 4 0 6 15 12 35 35 41 0 9 20 34 31 24 10 5 11 16 33 21 9 14 5 0 20 13 2 10 5 7 26 11 31 20 10 38 4 9 34 1 7 39 41 7 1 71 13 0 8 50 0 20 14 32 23 6 7 37 8 36 34 9 6 20 30 15 26 17 24 32 30 16 11 34 17 40 12 10 41 16 30 2 7 49 35 20 21 0 11 0 19 27 14 20 17 12 9 16 13 31 37 1 22 0 13 1 14 29 27 11 26 0 26 1 25 21 12 8 12 27 17 14 27 32 11 17 0 0 26 42 10 0 0 4 8 7 23 40 20 16 16 12 1 27 22 1 18 27 32 4 18 37 22 14 9 23 17 4 23 9 34 3 1 20 19 21 49 31 4 8 3 24 18 38 7 19 15 6 19 1 9 1 20 7 27 3 17 4 10 28 0 18 8 0 11 33 39 16 0 13 31 31 13 14 38 18 1 14 21 28 4 1 25 11 0 18 4 0 16 20 1 7 9 9 24 17 28 2 5 14 29 18 20 36 14 1 1 20 26 6 3 4 10 16 20 29 7 23 8 0 47 43 5 36 40 17 30 14 0 18 18 7 8 3 8 17 16 11 14 38 38 8 26 23 8 1 18 3 10 13 51 31 6 21 34 16 10 9 13 0 8 48 44 29 0 28 11 23 0 9 24 4 18 20 0 6 16 32 0 44 0 5 28 17 24 10 16 8 2 14 1 16 0 22 31 3 10 18 33 11 2 4 14 34 7 5 1 5 22 30 23 6 10 9 13 29 5 33 21 11 34 15 10 2 13 0 5 15 13 22 9 9 0 0 7 10 22 0 13 23 11 12 0 0 11 8 22 22 0 12 19 16 27 2 26 24 18 0 14 1 36 7 10 0 28 7 10 1 0 19 10 22 30 8 23 36 24 15 4 11 10 17 22 11 20 39 15.974193548387098
11 3 20 46 19 24 34 25 19 13 33 11 13 5 5 0 21 56 8 17 18 0 10 16 25 22 2 17 1 15 21 3 1 4 0 18 0 43 6 0 10 14 51 2 25 21 3 5 3 3 12 6 12 11 27 32 29 13 0 7 4 21 7 17 13 13 27 32 5 32 56 18 15 23 2 0 34 33 34 24 21 23 6 26 5 38 0 18 9 20 11 26 13 48 7 34 18 8 25 6 8 0 19 11 20 11 9 30 3 23 19 16 17 7 21 63 18 45 7 11 10 19 0 36 28 10 31 7 15 0 1 20 9 14 14 0 0 18 8 2 35 45 0 46 0 12 1 32 7 18 0 50 1 0 13 27 12 2 10 1 26 53 18 5 17 0 10 13 11 9 38 31 8 0 3 0 16 12 35 1 9 14 19 12 1 11 33 14 6 0 21 6 1 0 6 0 21 36 0 29 0 26 7 0 10 31 42 14 25 10 16 18 15 13 32 11 12 14 25 13 8 5 0 0 8 40 33 4 16 33 16 2 0 26 9 9 15 10 4 34 1 30 1 1 0 35 9 19 17 22 3 14 26 1 21 16 7 8 24 30 10 0 5 14 17 38 6 0 2 1 10 10 4 3 16 14 18 25 52 25 24 50 6 31 3 20 4 17 13 17 5 17 9 17 23 14 10 2 15 35 17 27 8 16 0 19 1 13 7 3 15 19 8 2 11 2 24 25 1 9 25 52 31 11 33 5 11 10 26 0 33 3 2 36 11 5 31 23 20 30 3 8 21 0 0 37 10 29 17 5 20 14 24 9 12 17 26 52 13 19 16 23 9 19 0 28 2 1 12 1 42 6 14 20 9 17 55 27 1 0 27 11 0 1 11 19 13 10 19 12 0 35 5 8 27 16 4 18 2 38 11 14 9 20 7 30 11 15 29 18 8 45 39 30 19 38 2 4 24 5 38 4 5 0 10 0 18 13 38 13 20 39 19 35 26 7 26 1 2 16 4 8 15 28 5 16 12 1 18 40 13 2 0 24 16 11 0 0 24 42 10 10 1 6 16 14 9 20 33 2 6 29 7 22 23 10 10 16 13 33 38 14 26 0 17 12 3 2 0 0 1 7 31 38 11 5 11 0 27 8 24 13 30 47 2 58 37 5 1 16 7 46 22 7 4 0 3 15 14 36 30 36 0 10 20 33 30 23 8 5 19 14 35 17 10 14 4 0 19 13 2 10 4 6 25 12 31 21 8 37 4 7 32 1 6 44 39 7 1 68 12 0 9 53 0 19 14 35 22 5 7 39 8 38 38 7 5 21 34 12 22 18 28 34 33 17 7 28 17 38 12 10 36 13 29 2 7 49 34 18 23 0 11 0 20 28 14 20 19 11 9 16 13 30 30 0 22 0 12 0 12 26 29 11 24 0 24 1 26 22 14 6 12 28 16 11 30 32 9 18 0 0 31 41 10 0 0 4 7 7 24 39 22 16 14 12 1 28 22 1 23 27 32 5 15 32 25 14 9 24 18 4 19 8 34 3 1 19 16 18 54 27 4 6 3 24 15 36 7 18 18 4 20 1 6 1 21 7 26 3 17 4 9 28 0 18 8 0 9 33 39 17 0 12 28 31 12 14 36 17 1 11 21 27 7 1 24 7 0 21 4 0 18 21 0 7 8 6 23 18 29 2 4 12 22 21 19 33 16 1 0 18 27 5 2 4 10 14 20 28 8 20 6 0 42 42 4 33 42 17 29 14 0 17 16 7 7 2 8 17 13 8 13 37 35 7 25 22 4 1 16 4 10 11 51 28 5 20 30 14 10 8 15 0 8 44 38 26 0 29 12 24 0 6 25 4 18 20 0 6 13 35 0 42 0 5 24 19 27 11 17 8 2 14 1 14 0 22 26 2 9 16 29 12 2 2 15 33 7 4 1 5 23 24 25 6 10 6 12 29 5 33 22 10 30 15 10 2 14 0 6 17 13 19 11 10 0 0 7 11 21 0 13 23 10 13 0 0 11 8 26 23 0 11 17 16 24 1 28 25 14 0 11 1 40 7 12 0 26 7 9 1 0 17 8 24 37 9 21 35 23 17 2 8 12 15 18 9 23 37 15.568817204301075
11 3 23 45 18 24 35 24 20 12 33 11 11 5 4 0 21 55 7 12 17 0 9 15 28 22 1 16 1 17 23 3 2 4 0 17 0 39 6 0 10 13 49 2 26 20 3 5 1 4 13 7 12 11 24 30 29 13 0 7 4 21 6 18 13 11 29 31 5 33 50 19 13 24 2 0 34 30 34 24 24 28 7 27 5 42 0 22 9 18 11 30 15 50 6 30 20 9 25 6 9 0 20 11 22 13 9 30 3 18 17 16 19 7 22 56 17 44 7 11 14 18 0 38 28 9 29 6 15 0 1 19 11 18 14 0 0 18 7 2 29 41 0 43 0 14 1 30 6 20 0 48 1 0 16 22 9 2 10 1 26 54 21 5 15 0 11 12 10 9 36 28 7 0 3 0 16 11 42 0 8 13 17 11 1 8 33 17 4 0 23 8 1 0 5 0 24 37 0 29 0 26 7 0 10 34 43 13 27 11 16 17 12 12 30 11 14 14 22 11 6 5 0 0 8 46 29 3 16 31 15 2 0 21 8 7 18 12 3 37 0 33 1 1 0 34 9 20 17 21 3 13 28 0 23 21 7 9 27 26 13 0 5 13 13 37 7 0 2 0 8 9 3 3 13 14 19 25 49 23 27 51 6 29 3 17 4 20 10 15 6 14 11 15 23 13 10 1 14 36 18 32 8 16 0 18 1 12 7 3 16 18 9 1 12 2 25 21 0 10 25 50 30 11 36 5 11 10 24 0 33 2 1 34 9 4 28 21 22 32 3 9 17 0 0 34 10 29 19 5 20 13 27 9 11 14 22 47 13 23 14 25 9 20 0 28 2 1 10 1 44 7 13 19 8 14 58 22 1 0 29 9 0 1 11 19 12 10 22 11 0 36 5 11 27 15 4 17 1 40 10 15 10 15 6 34 10 16 22 21 8 41 41 28 18 38 2 4 23 4 39 3 5 0 7 0 18 11 39 14 22 39 15 31 28 8 29 1 2 13 4 8 15 29 5 16 14 1 17 38 13 3 0 20 16 13 0 0 28 43 10 7 0 5 18 13 9 18 28 2 7 24 9 14 23 9 10 15 10 33 38 15 25 0 18 11 5 2 0 0 1 6 33 42 11 4 12 0 24 9 23 11 30 44 2 58 39 5 1 16 7 37 22 6 3 0 3 15 16 34 26 33 0 10 16 33 32 23 8 5 22 14 39 14 10 12 3 0 18 13 2 11 4 5 21 12 34 25 7 41 4 8 31 0 5 48 36 6 1 63 13 0 9 51 0 16 14 39 23 3 8 35 9 34 41 5 4 18 35 9 22 19 31 32 34 14 6 28 19 34 10 8 34 11 32 2 6 45 37 17 24 0 11 0 22 25 16 19 19 13 11 15 12 28 30 0 26 0 13 0 11 25 32 12 30 0 25 1 22 21 15 6 12 30 14 10 32 30 9 19 0 0 35 42 10 0 0 3 7 7 22 37 22 13 13 15 1 31 21 1 23 27 35 8 14 32 25 13 8 26 18 2 19 8 36 3 1 20 13 18 51 29 6 6 3 23 12 32 7 18 18 4 20 1 6 1 22 8 28 3 16 2 11 28 0 14 10 0 7 31 29 17 0 13 28 29 14 14 35 17 1 11 22 32 7 0 25 7 0 20 4 0 17 26 0 7 7 7 18 18 28 2 3 13 25 20 24 29 17 1 0 14 23 5 1 4 10 15 18 32 11 15 6 0 39 33 3 29 39 18 26 15 0 15 14 8 5 2 10 14 13 7 13 35 33 8 21 23 3 1 16 5 8 9 54 28 5 17 30 14 8 8 14 0 9 37 36 29 0 29 15 19 0 6 24 4 22 22 0 5 14 40 0 43 0 5 19 19 23 9 18 7 2 14 1 11 0 22 26 2 8 15 28 11 1 2 14 33 8 4 1 5 23 23 23 7 11 6 11 28 4 32 25 9 32 17 10 2 14 0 6 21 14 18 9 10 0 0 7 15 21 0 13 24 10 15 0 0 9 9 28 23 0 11 16 14 26 1 29 25 13 0 10 1 42 7 13 0 27 7 7 0 0 20 6 24 39 8 22 33 21 17 2 5 12 15 17 8 24 30 15.336559139784946
11 2 28 42 18 23 28 23 20 12 35 10 12 8 3 0 22 52 7 11 15 0 11 12 27 27 1 13 1 17 24 1 3 2 0 18 0 38 6 0 9 12 50 2 29 21 3 5 1 5 12 6 9 12 27 30 30 14 0 5 4 26 6 17 11 12 27 29 4 27 49 25 11 22 2 0 33 30 36 25 23 28 6 29 4 41 0 20 7 18 9 33 15 47 6 26 19 8 19 5 8 0 24 14 24 12 8 29 3 18 14 15 23 6 18 54 18 47 6 11 17 15 0 35 25 6 30 5 13 0 1 20 11 17 12 0 0 20 7 1 30 42 0 40 0 16 0 28 6 21 0 44 0 0 19 23 7 1 10 1 26 55 24 3 18 0 13 12 9 7 36 27 6 0 2 0 17 11 43 0 8 14 20 11 1 8 29 19 4 0 24 9 1 0 4 0 28 38 0 24 0 25 6 0 8 40 43 14 28 10 14 17 13 13 25 11 16 12 24 9 6 5 0 0 6 44 29 3 15 30 14 2 0 17 6 8 20 12 2 45 0 36 1 1 0 39 10 22 17 16 3 11 26 0 23 25 7 9 26 31 16 0 4 15 11 33 4 0 2 0 7 11 3 3 12 15 18 26 41 23 27 45 5 30 2 18 2 21 9 15 5 16 10 21 24 10 7 1 11 41 21 27 8 15 0 20 1 13 7 1 17 18 9 1 14 2 30 21 0 11 26 52 33 10 35 5 11 10 22 0 30 2 1 32 8 3 29 27 23 24 4 11 18 0 0 33 9 28 21 4 19 11 26 7 8 13 21 41 11 26 18 22 7 18 0 26 2 1 11 1 44 7 13 20 7 13 57 17 1 0 32 7 0 1 10 19 13 8 21 11 0 36 3 13 25 14 3 17 1 40 8 18 10 15 7 35 11 16 20 24 8 32 44 27 15 42 2 5 22 6 36 2 4 0 6 0 19 10 38 15 19 33 19 29 27 7 34 1 2 13 3 7 15 31 5 14 15 1 15 41 13 3 0 21 18 12 0 0 30 45 10 6 0 5 19 12 8 15 29 1 7 22 11 14 27 9 8 15 11 27 40 16 24 0 18 13 5 2 0 0 1 8 30 43 11 4 12 0 20 10 20 11 33 43 1 61 40 5 1 14 7 33 26 6 2 0 2 15 16 36 23 33 0 10 12 32 31 24 9 4 20 13 36 14 7 12 3 0 15 13 2 13 3 5 20 12 35 20 7 44 3 10 32 0 5 52 34 6 1 69 11 0 9 48 0 17 13 36 24 3 9 33 10 30 37 7 3 16 30 10 20 15 33 32 34 12 6 26 22 35 11 7 31 14 28 2 6 43 33 13 19 0 9 0 22 28 14 16 19 12 12 15 11 26 26 0 25 0 14 0 9 24 36 12 30 0 25 1 23 22 16 5 13 26 12 10 34 33 8 23 0 0 34 33 10 0 0 3 5 5 21 34 23 11 14 16 1 25 26 1 26 27 31 9 13 34 23 13 5 29 17 2 18 9 41 3 1 19 12 19 45 26 7 5 3 24 12 26 10 14 18 4 20 1 6 1 19 10 24 3 15 1 11 29 0 12 12 0 7 28 26 16 0 14 29 28 13 13 34 16 1 11 19 34 10 0 24 7 0 21 3 0 19 26 0 7 4 7 19 18 28 2 3 15 24 16 28 32 19 1 0 13 19 5 1 4 8 15 17 29 12 15 6 0 33 31 3 28 41 20 23 17 0 17 14 8 4 2 9 11 14 7 13 31 35 8 20 22 3 1 13 5 4 8 52 27 5 15 29 11 8 7 12 0 11 36 29 28 0 28 15 22 0 6 26 5 22 20 0 5 15 40 0 41 0 5 18 21 26 8 16 7 1 14 1 11 0 20 23 1 7 14 28 16 1 2 13 32 8 4 1 7 25 20 24 8 11 5 12 26 4 28 26 9 31 17 6 2 14 0 9 26 14 20 9 10 0 0 9 14 22 0 15 19 8 14 0 0 9 9 29 23 0 10 17 12 26 0 34 24 13 0 10 1 47 7 15 0 25 8 4 0 0 19 5 19 38 9 20 29 22 16 2 5 13 16 16 7 24 29 15.061290322580645
14 2 30 38 15 20 28 20 22 11 34 7 12 8 2 0 22 44 6 10 15 0 13 13 25 31 1 10 1 13 19 1 3 1 0 15 0 35 6 0 8 12 54 1 25 18 3 4 1 6 7 9 7 10 26 29 34 17 0 5 2 26 5 15 12 15 27 24 4 30 50 23 11 18 2 0 31 30 36 27 23 26 3 27 3 41 0 18 7 21 6 38 14 44 6 29 20 9 17 3 8 0 26 17 22 12 8 31 1 15 12 15 27 7 16 52 17 46 7 13 18 13 0 38 23 5 31 6 12 0 0 16 9 16 12 0 0 17 7 1 27 37 0 35 0 16 0 26 5 20 0 43 0 0 19 20 6 2 11 1 23 56 20 3 19 0 12 12 9 7 37 24 6 0 2 0 17 12 35 0 8 11 19 10 1 6 25 19 4 0 24 7 1 0 4 0 30 40 0 25 0 25 6 0 6 38 41 10 25 12 13 16 13 12 26 11 18 13 24 9 7 4 0 0 5 37 33 3 15 30 12 1 0 19 6 7 18 13 2 46 0 40 1 1 0 39 11 21 17 17 3 10 27 0 24 27 8 8 29 30 15 0 4 20 9 27 3 0 2 0 8 14 2 3 10 16 15 32 31 21 28 42 4 32 1 16 1 22 8 15 7 16 10 23 24 10 6 1 11 41 24 27 8 15 0 22 0 12 4 1 17 18 8 1 14 2 34 18 0 11 24 51 35 11 33 5 14 8 23 0 28 2 1 31 6 3 25 20 27 23 5 14 16 0 0 32 9 29 21 4 17 10 22 5 8 13 21 39 11 26 17 22 7 18 0 24 2 1 9 1 44 7 12 20 6 12 55 11 1 0 34 6 0 1 10 16 13 8 21 13 0 38 2 17 24 12 2 16 1 43 9 20 7 14 5 30 11 15 19 25 7 30 49 26 15 42 1 5 20 8 38 2 4 0 6 0 17 11 37 16 17 36 17 26 27 8 35 1 1 13 2 8 15 27 5 18 17 1 15 42 12 5 0 21 20 12 0 0 33 45 11 7 0 4 21 11 8 15 25 1 8 21 11 13 29 11 8 14 11 26 38 20 27 0 20 16 4 2 0 0 1 9 29 40 11 3 9 0 18 9 19 12 32 38 1 64 38 5 0 16 6 30 24 4 1 0 1 13 16 31 22 29 0 6 10 31 34 23 12 4 20 16 34 12 7 13 2 0 13 12 2 13 5 4 16 12 28 19 6 42 3 9 30 0 4 52 27 6 1 61 15 0 8 52 0 16 15 39 22 3 10 30 9 30 36 8 3 14 26 12 25 14 37 36 30 11 5 27 24 32 10 7 32 13 27 2 8 39 36 14 20 0 8 0 21 28 14 16 17 12 10 13 11 23 25 0 22 0 13 0 6 21 36 13 27 0 29 1 21 27 16 5 12 27 11 10 34 35 8 23 0 0 39 34 11 0 0 3 6 5 19 32 22 10 15 13 1 22 22 1 30 30 36 10 14 33 19 14 5 27 16 2 19 9 37 2 0 18 13 16 41 22 7 5 2 21 12 24 11 15 18 3 21 1 5 0 19 10 25 3 20 1 12 29 0 10 14 0 6 28 20 16 0 15 27 30 15 13 27 13 1 9 21 33 13 0 24 9 0 25 1 0 18 26 0 7 4 7 16 17 23 2 3 14 25 16 25 30 18 1 0 14 17 5 1 2 7 14 15 29 14 19 6 0 32 31 3 30 42 21 24 14 0 17 12 9 3 2 10 12 14 6 13 30 33 8 18 25 3 1 9 4 4 7 56 27 4 16 31 10 5 5 12 0 8 34 27 25 0 26 18 22 0 5 19 5 23 18 0 2 16 37 0 45 0 5 18 22 31 7 11 6 1 14 1 10 0 20 18 1 9 12 28 17 1 1 15 35 7 3 0 9 28 18 21 10 9 4 14 24 5 29 29 9 29 17 8 2 11 0 12 28 15 16 9 10 0 0 7 12 21 0 13 18 8 18 0 0 5 11 31 20 0 8 16 11 29 0 36 27 12 0 10 1 41 9 17 0 25 8 2 0 0 21 5 17 41 8 18 27 18 19 2 4 12 14 14 5 23 22 14.696774193548388
14 1 32 31 16 19 25 22 24 13 29 6 16 11 2 0 17 42 6 11 15 0 16 12 22 33 1 9 1 12 18 1 3 1 0 13 0 31 6 0 8 9 54 1 26 16 3 6 1 8 6 9 8 10 26 33 37 19 0 4 1 25 6 14 10 15 27 22 3 25 50 23 6 20 2 0 29 23 31 28 23 24 2 24 3 39 0 21 6 19 9 41 16 36 5 28 18 10 15 3 8 0 25 18 22 12 8 34 1 10 11 14 33 7 17 44 19 42 9 15 21 12 0 34 22 4 26 5 11 0 0 16 7 16 10 0 0 15 5 1 28 35 0 30 0 16 0 26 5 19 0 42 0 0 12 22 6 3 10 1 19 57 20 3 18 0 11 10 8 9 37 25 6 0 2 0 18 14 36 0 8 10 21 12 1 5 22 18 4 0 21 10 1 0 3 0 29 44 0 25 0 23 6 0 6 39 35 10 25 11 12 16 11 16 25 10 18 16 23 8 7 3 0 0 5 35 37 3 14 26 11 0 0 21 6 8 17 13 0 42 0 42 1 1 0 38 9 20 16 18 3 10 26 0 25 29 6 9 32 25 15 0 3 23 9 25 3 0 2 0 8 16 2 3 10 17 14 41 30 20 27 43 4 33 1 15 0 21 8 14 7 16 12 20 26 10 5 1 11 41 21 26 7 12 0 27 0 9 4 1 16 16 7 1 14 2 36 18 0 12 26 51 28 9 33 5 17 8 17 0 24 2 1 32 5 3 25 17 29 23 5 16 18 0 0 31 11 32 22 2 16 8 21 5 8 14 20 36 10 27 19 23 7 17 0 20 2 1 9 1 39 7 12 19 5 14 58 11 1 0 38 6 0 1 10 16 12 8 19 11 0 38 1 17 23 11 2 16 1 40 8 18 7 13 5 29 12 16 19 25 5 29 53 23 15 45 1 7 23 12 32 2 4 0 5 0 17 12 33 15 16 39 20 26 24 8 31 1 0 12 2 8 13 22 4 18 16 0 13 39 12 4 0 18 20 13 0 0 35 52 13 6 0 2 18 12 8 14 22 1 8 19 11 11 30 12 9 17 11 21 33 23 29 0 20 16 4 1 0 0 1 10 27 46 11 3 6 0 18 9 19 11 30 35 1 64 33 3 0 19 4 29 21 3 1 0 1 13 16 31 18 28 0 5 13 31 38 21 13 4 20 17 35 12 6 10 2 0 13 13 2 11 7 3 15 13 27 20 5 38 2 9 25 0 1 47 26 5 1 59 16 0 7 47 0 16 11 38 21 3 10 27 10 24 34 6 3 16 26 12 28 14 40 37 30 12 3 28 25 28 12 2 30 15 29 2 7 38 38 16 20 0 9 0 16 29 17 16 17 10 8 13 10 22 25 0 24 0 14 0 8 19 44 14 26 0 31 0 21 32 15 4 10 26 11 9 33 30 9 22 0 0 39 27 14 0 0 2 5 4 14 31 23 11 14 10 1 23 20 0 34 31 38 15 18 35 17 15 5 26 17 2 15 11 36 2 0 18 14 15 44 21 9 5 2 18 13 22 12 12 19 2 21 1 3 0 18 9 25 2 22 1 11 29 0 11 18 0 6 29 19 16 0 13 31 28 14 11 27 14 1 10 24 34 14 0 25 9 0 24 0 0 19 28 0 5 4 9 14 18 22 2 3 16 25 17 26 26 17 1 0 14 16 5 1 2 6 12 14 30 13 19 7 0 30 30 3 30 37 21 27 15 0 14 12 9 3 2 12 12 16 3 14 32 31 9 16 25 2 1 9 6 3 7 55 28 4 16 27 9 3 5 8 0 6 35 28 22 0 24 21 24 0 5 19 6 22 18 0 2 15 35 0 45 0 4 18 26 30 6 8 5 0 14 1 10 0 19 16 1 9 11 26 22 1 1 17 31 5 3 0 10 30 17 29 11 11 5 15 24 5 29 26 10 28 17 8 1 10 0 14 25 13 13 7 9 0 0 8 12 19 0 12 21 8 21 0 0 4 11 32 25 0 6 12 8 28 0 35 30 11 0 8 1 44 11 20 0 27 10 2 0 0 22 3 17 43 7 16 25 17 20 2 3 12 11 13 5 27 20 14.43010752688172
12 1 39 32 18 18 26 21 25 12 26 8 17 13 1 0 15 40 5 11 12 0 13 9 20 29 1 12 1 9 17 1 3 1 0 12 0 35 6 0 8 9 52 1 25 16 3 8 1 6 6 11 7 11 29 36 36 19 0 4 1 26 6 13 11 13 30 24 3 24 50 23 6 19 2 0 24 25 28 30 23 25 2 26 3 36 0 20 6 16 7 52 20 32 5 24 21 9 14 3 7 0 25 18 20 11 9 39 1 8 12 13 38 8 16 39 18 44 8 13 25 13 0 33 23 5 29 5 10 0 0 15 5 16 10 0 0 15 5 1 27 38 0 31 0 16 0 25 5 17 0 37 0 0 14 17 6 3 11 1 14 56 18 3 20 0 12 7 8 10 33 26 4 0 1 0 18 12 33 0 7 9 17 13 1 5 19 15 1 0 18 12 1 0 3 0 32 43 0 26 0 21 6 0 5 38 33 9 27 11 12 15 10 15 26 10 17 16 20 8 5 3 0 0 5 36 34 1 14 25 8 0 0 21 6 8 20 11 0 47 0 43 1 1 0 39 12 19 14 17 3 10 31 0 27 30 6 9 30 21 19 0 3 23 8 22 2 0 2 0 7 19 2 2 9 14 13 48 27 19 21 45 3 32 1 15 0 19 6 17 10 17 15 20 29 9 3 0 11 37 22 27 5 10 0 26 0 8 4 1 16 14 7 1 16 1 38 18 0 12 33 56 28 8 31 5 20 6 16 0 32 2 1 30 4 2 29 15 30 22 5 17 17 0 0 32 9 27 23 4 19 8 20 4 8 13 18 35 7 26 21 21 7 17 0 19 1 1 9 0 37 5 11 19 4 14 57 11 1 0 38 5 0 1 9 16 12 8 18 10 0 35 1 19 19 9 2 15 1 36 7 19 6 14 6 33 12 15 16 25 5 27 54 24 12 41 1 8 23 14 32 2 4 0 5 0 17 11 33 14 14 37 22 25 24 5 29 1 0 12 2 8 10 24 2 22 16 0 12 37 14 4 0 14 15 13 0 0 31 63 12 8 0 2 20 11 10 12 21 1 8 16 9 13 29 12 9 20 15 21 34 25 34 0 23 16 3 1 0 0 1 9 26 54 10 3 6 0 13 7 20 11 30 36 1 54 30 2 0 18 4 28 20 3 1 0 1 15 17 29 16 27 0 5 16 31 42 23 12 4 22 19 37 11 5 10 2 0 13 11 1 8 8 3 17 12 24 20 4 35 2 9 21 0 1 45 30 4 1 55 17 0 7 48 0 16 9 38 19 2 10 26 11 22 36 5 3 20 20 10 27 16 34 37 33 12 2 26 29 27 10 2 29 18 27 1 5 36 39 13 18 0 8 0 13 27 17 16 14 10 9 14 9 22 23 0 23 0 11 0 10 18 49 13 24 0 29 0 23 32 15 4 8 23 9 11 31 32 9 26 0 0 36 26 13 0 0 2 4 4 15 32 23 10 14 9 1 24 20 0 28 28 36 16 23 37 16 16 6 29 16 2 12 12 32 2 0 16 15 12 39 20 13 4 2 16 13 19 13 12 21 2 21 1 3 0 18 6 22 2 23 1 13 29 0 11 18 0 6 31 19 14 0 11 32 30 17 9 28 11 1 10 25 35 15 0 23 9 0 17 0 0 21 28 0 3 3 10 14 13 23 1 2 19 28 19 28 23 17 1 0 11 16 4 1 2 5 13 16 29 13 19 6 0 28 25 2 33 36 24 27 16 0 15 13 7 1 2 12 10 17 3 15 31 28 10 17 23 2 1 6 5 3 6 53 28 3 14 25 8 3 5 7 0 6 35 28 18 0 23 22 27 0 5 17 5 20 19 0 2 16 30 0 47 0 3 20 22 31 6 9 6 0 14 1 7 0 18 17 0 10 10 21 22 0 1 18 34 4 3 0 9 27 15 28 12 10 6 15 28 5 32 28 13 29 17 6 1 12 0 13 25 11 12 8 8 0 0 8 11 17 0 8 22 8 22 0 0 5 11 29 24 0 4 11 7 27 0 37 34 11 0 8 1 47 11 23 0 28 8 1 0 0 20 4 17 48 6 14 22 18 18 2 3 15 11 14 5 29 19 14.206451612903227
11 0 38 28 18 19 27 23 25 10 23 8 16 17 0 0 16 41 5 12 10 0 14 9 20 30 1 12 1 10 18 0 3 0 0 13 0 35 4 0 8 9 48 1 24 16 3 7 1 6 4 12 6 11 28 36 39 17 0 2 1 25 5 11 11 13 32 26 3 23 46 26 5 23 2 0 16 27 27 30 21 22 0 28 3 36 0 19 6 13 7 59 23 33 5 25 18 9 12 3 8 0 24 18 19 10 7 37 1 9 10 11 35 7 15 40 21 45 8 14 23 13 0 33 20 6 29 6 12 0 0 15 5 15 9 0 0 17 5 1 22 37 0 35 0 17 0 23 5 16 0 34 0 0 14 19 5 3 13 0 15 51 15 2 18 0 12 6 8 9 30 22 4 0 1 0 17 9 28 0 6 6 17 12 1 4 16 16 1 0 17 16 1 0 3 0 36 41 0 29 0 17 7 0 4 39 31 9 24 12 13 15 8 14 23 10 16 15 20 9 3 3 0 0 5 33 37 0 12 23 8 0 0 20 6 7 19 10 0 48 0 45 1 1 0 34 13 17 14 20 3 9 31 0 25 30 7 10 31 21 17 0 3 22 8 21 2 0 2 0 7 19 2 0 8 15 12 49 25 17 18 44 2 36 1 18 0 22 5 18 12 15 17 19 30 9 2 0 7 39 26 27 5 9 0 23 0 10 4 1 16 14 7 1 20 1 34 18 0 12 33 48 29 9 29 4 20 6 15 0 28 2 0 35 2 2 30 16 28 22 3 17 17 0 0 35 9 25 21 5 16 9 20 5 9 14 19 30 6 27 19 24 6 15 0 18 1 1 9 0 36 5 11 17 4 14 60 9 1 0 37 5 0 1 7 15 9 7 16 10 0 33 1 18 20 8 2 16 1 34 6 20 4 15 8 31 7 17 15 23 5 21 52 27 11 35 1 8 22 16 31 2 5 0 3 0 16 11 26 16 12 36 28 25 24 4 26 1 0 10 2 9 11 30 2 23 13 0 11 41 14 6 0 12 15 11 0 0 27 62 10 7 0 2 18 12 9 13 19 1 9 14 8 13 31 11 10 16 20 19 32 25 35 0 20 13 3 1 0 0 1 10 25 58 10 3 6 0 12 7 19 8 30 33 1 52 30 1 0 19 3 26 19 3 1 0 1 17 19 30 16 25 0 6 17 32 43 22 13 3 21 18 37 11 4 13 2 0 10 11 1 9 7 3 17 14 26 19 3 31 0 8 20 0 1 47 27 4 0 54 15 0 8 42 0 14 8 35 20 2 10 26 14 22 41 5 2 20 19 9 29 18 32 40 31 12 2 26 28 23 10 2 28 17 24 1 4 35 40 9 21 0 7 0 10 24 17 16 14 8 9 15 8 20 23 0 24 0 10 0 13 15 52 13 19 0 31 0 21 25 15 4 6 23 8 11 27 32 9 21 0 0 34 21 12 0 0 2 5 3 16 31 18 11 16 9 1 27 20 0 30 27 34 21 25 36 14 15 6 29 15 2 10 11 29 1 0 16 15 11 36 25 18 4 2 17 12 17 15 13 23 2 19 1 2 0 25 7 22 0 19 1 14 23 0 10 17 0 6 28 18 11 0 9 33 31 19 8 25 10 1 8 24 32 14 0 23 9 0 17 0 0 20 29 0 3 3 11 16 13 20 1 2 18 28 20 31 22 16 1 0 9 17 4 1 1 5 13 15 26 14 17 6 0 31 24 1 33 36 16 25 15 0 16 13 6 1 2 10 9 19 1 14 28 29 10 15 20 2 0 5 6 3 7 46 27 3 11 25 6 2 5 7 0 8 36 30 16 0 18 23 30 0 5 11 6 19 17 0 2 15 28 0 45 0 3 20 21 28 6 10 5 0 15 1 7 0 14 15 0 7 10 19 23 0 1 16 33 6 2 0 9 26 16 24 14 10 5 16 29 4 30 30 13 32 18 7 1 16 0 14 20 10 10 7 8 0 0 7 9 16 0 8 22 8 21 0 0 4 10 28 18 0 4 10 5 24 0 32 31 11 0 6 1 49 14 24 0 29 8 1 0 0 19 5 14 48 6 16 20 14 18 2 3 16 8 13 4 27 17 13.810752688172043
9 0 38 30 17 14 24 21 25 10 20 9 17 21 0 0 17 41 4 11 10 0 17 8 23 31 1 10 1 8 21 0 3 0 0 11 0 32 4 0 7 7 43 1 26 15 3 7 1 6 4 12 6 12 31 39 44 17 0 2 1 21 6 10 11 14 28 27 3 22 43 25 6 26 0 0 17 25 29 26 23 21 0 31 3 36 0 21 5 12 6 64 26 32 5 22 18 10 12 2 7 0 26 18 17 10 7 36 1 11 12 9 35 8 17 35 18 51 9 14 19 15 0 35 21 7 31 6 13 0 0 14 5 19 9 0 0 17 4 0 21 38 0 32 0 18 0 25 5 16 0 32 0 0 14 17 6 3 13 0 16 44 15 2 21 0 12 4 10 9 24 26 4 0 1 0 15 10 29 0 6 5 18 11 1 5 16 20 1 0 16 18 1 0 2 0 35 42 0 27 0 17 8 0 3 37 33 8 24 13 16 14 6 14 22 8 14 17 21 11 2 3 0 0 5 30 35 0 8 21 8 0 0 21 5 7 22 10 0 52 0 46 1 1 0 37 12 16 13 24 3 7 29 0 26 27 7 8 32 22 14 0 3 20 7 20 1 0 2 0 6 19 2 0 8 17 14 50 22 15 17 48 2 36 1 20 0 26 5 17 11 12 18 19 29 7 2 0 7 39 23 30 5 8 0 22 0 14 4 1 15 13 8 1 18 1 32 18 0 12 33 49 28 11 27 4 21 6 16 0 30 2 0 36 2 2 36 14 29 18 4 17 18 0 0 35 11 26 22 5 17 8 18 5 9 14 18 31 6 26 18 21 6 14 0 18 1 1 8 0 33 4 12 19 4 11 61 7 1 0 42 4 0 1 6 14 9 6 13 7 0 37 1 20 18 8 1 17 1 32 5 20 4 12 9 31 8 17 15 21 6 18 51 28 8 35 1 6 22 17 33 2 7 0 4 0 17 11 25 16 12 38 27 19 22 3 26 1 0 9 2 8 13 32 2 20 12 0 11 36 14 7 0 10 13 10 0 0 27 60 10 7 0 2 20 12 8 12 17 1 9 13 9 15 26 12 8 17 19 17 29 23 38 0 21 12 1 1 0 0 1 8 21 56 11 4 6 0 11 7 22 8 30 31 1 46 33 1 0 20 3 23 18 2 1 0 0 16 22 28 11 25 0 6 15 31 41 19 8 1 21 12 41 7 4 17 2 0 8 12 1 12 7 2 18 12 27 17 3 25 0 10 17 0 1 47 26 3 0 55 17 0 9 40 0 11 6 39 19 2 11 23 15 19 43 5 2 21 20 7 31 19 29 36 31 11 2 26 32 24 11 1 26 17 25 0 4 33 45 8 17 0 8 0 11 25 17 14 11 8 7 16 8 21 19 0 23 0 11 0 18 15 56 12 15 0 32 0 19 29 10 2 7 19 6 11 28 31 8 17 0 0 35 20 12 0 0 1 5 3 14 32 22 9 16 10 1 30 19 0 29 26 38 19 25 32 14 14 6 27 17 1 10 10 25 1 0 17 21 15 36 22 20 3 2 16 12 18 16 12 23 2 17 1 2 0 24 7 20 0 22 1 14 20 0 10 18 0 5 28 14 12 0 5 33 30 23 9 24 13 1 9 22 34 17 0 20 9 0 20 0 0 19 28 0 2 3 10 17 11 19 1 1 18 29 19 34 21 20 1 0 10 20 4 1 1 5 13 12 27 17 21 7 0 33 22 1 32 38 13 20 18 0 16 12 6 1 2 15 9 20 1 14 30 24 6 10 18 2 0 5 4 3 7 42 25 3 9 24 6 2 3 6 0 8 33 31 16 0 17 23 32 0 5 9 9 19 19 0 1 12 24 0 42 0 3 17 20 32 5 11 6 0 14 1 6 0 14 18 0 6 12 18 24 0 1 17 39 5 1 0 9 27 17 30 16 8 6 16 28 6 27 29 8 31 15 7 1 19 0 15 23 9 9 6 9 0 0 9 10 15 0 9 20 8 22 0 0 4 8 28 17 0 4 10 4 23 0 32 30 14 0 6 0 45 16 26 0 25 9 1 0 0 24 5 13 46 5 12 19 12 19 1 2 14 7 12 3 30 15 13.630107526881722
9 0 36 32 14 11 22 18 17 11 17 8 14 24 0 0 14 35 4 10 10 0 17 7 22 29 0 8 1 7 28 0 3 0 0 10 0 30 3 0 7 6 41 1 24 15 3 10 1 7 4 14 6 12 30 40 40 18 0 1 1 20 7 9 13 15 28 23 3 21 41 25 5 27 0 0 17 24 29 24 25 21 0 29 3 36 0 20 4 10 5 69 24 36 3 24 17 9 11 2 7 0 28 17 19 8 6 35 0 11 10 9 36 8 15 33 16 55 9 13 18 14 0 34 19 6 29 6 13 0 0 14 4 21 8 0 0 18 4 0 19 41 0 35 0 18 0 25 4 17 0 31 0 0 12 15 7 3 12 0 16 43 16 2 22 0 11 3 9 9 25 24 3 0 1 0 18 9 24 0 6 5 14 10 1 4 15 22 1 0 15 22 0 0 2 0 36 45 0 25 0 16 8 0 2 39 33 8 23 14 20 14 5 12 19 7 15 19 19 12 2 1 0 0 5 27 29 0 6 18 8 0 0 22 5 6 20 9 0 56 0 45 1 1 0 42 12 15 14 25 3 4 25 0 25 25 8 8 31 19 13 0 2 21 8 20 1 0 2 0 6 21 2 0 8 18 14 53 21 15 18 56 3 37 0 21 0 22 5 18 8 12 20 18 29 7 2 0 6 36 29 26 5 7 0 23 0 17 4 1 15 13 8 1 16 0 34 15 0 12 32 46 26 10 28 4 18 6 17 0 28 2 0 33 2 1 37 11 32 18 5 20 19 0 0 34 10 26 22 4 15 8 20 3 8 13 16 34 5 25 19 18 5 12 0 16 1 1 6 0 29 3 9 19 4 10 59 5 1 0 47 4 0 1 6 14 11 6 10 6 0 36 1 19 15 6 1 17 0 32 4 18 3 11 11 28 8 17 13 21 7 19 48 26 8 34 0 8 23 16 32 2 9 0 6 0 16 13 23 19 10 37 28 20 23 2 26 1 0 7 2 9 10 28 2 22 11 0 11 31 14 5 0 10 14 8 0 0 28 64 10 5 0 2 21 14 7 10 14 1 13 11 10 14 25 11 6 17 20 17 27 26 35 0 20 11 1 1 0 0 1 8 22 54 10 6 6 0 10 6 20 8 27 31 0 42 33 1 0 22 3 22 16 2 1 0 0 15 20 25 12 28 0 7 16 34 43 15 7 1 17 12 37 7 4 17 1 0 6 11 1 14 5 1 19 14 24 17 2 24 0 9 16 0 1 47 27 3 0 55 16 0 8 40 0 9 6 36 17 2 15 18 18 17 36 7 1 24 21 7 35 19 28 34 31 15 1 26 31 24 10 1 22 17 22 0 3 32 47 7 15 0 9 0 11 23 16 15 9 7 9 15 7 21 18 0 23 0 13 0 21 16 52 11 14 0 33 0 19 26 9 1 6 21 4 13 27 29 9 15 0 0 32 22 13 0 0 1 4 3 14 34 19 9 16 13 0 36 21 0 27 25 39 19 25 32 11 13 10 28 16 1 9 10 26 1 0 14 23 18 37 22 21 3 2 15 12 14 16 14 28 2 17 1 1 0 26 7 18 0 16 0 15 19 0 11 18 0 3 30 14 13 0 5 28 29 23 9 22 16 1 9 17 30 19 0 20 7 0 22 0 0 17 30 0 1 3 10 14 12 18 0 1 16 32 19 30 21 21 1 0 10 19 2 0 1 3 13 10 25 14 24 8 0 31 22 1 34 38 15 18 13 0 17 12 6 1 2 14 8 20 0 12 30 21 4 8 18 2 0 5 4 3 6 41 26 2 11 26 5 2 2 5 0 8 33 28 13 0 20 20 34 0 4 7 10 18 22 0 1 11 23 0 35 0 3 15 22 33 5 12 6 0 13 1 4 0 13 17 0 4 12 15 23 0 1 18 42 6 1 0 9 24 17 31 19 7 4 21 26 6 30 26 9 36 14 7 1 19 0 13 21 8 8 6 10 0 0 11 10 14 0 10 22 6 21 0 0 4 7 26 13 0 2 10 3 20 0 30 28 15 0 6 0 40 17 29 0 24 8 1 0 0 26 3 11 49 2 12 18 6 19 1 2 14 5 11 3 29 13 13.30215053763441
10 0 39 29 10 9 27 19 15 12 14 8 11 16 0 0 14 26 3 6 9 0 18 5 21 27 0 8 1 8 29 0 2 0 0 12 0 23 2 0 6 5 41 1 21 12 3 12 1 7 6 10 5 11 26 42 42 19 0 1 1 22 9 9 11 15 29 20 3 21 41 29 6 27 0 0 17 24 29 24 23 21 0 25 3 35 0 20 4 10 6 65 23 36 3 23 19 9 12 2 8 0 28 19 16 8 5 37 0 16 10 7 35 7 14 38 14 50 9 16 20 12 0 40 17 6 21 6 13 0 0 13 4 24 6 0 0 19 3 0 17 40 0 32 0 17 0 25 3 17 0 29 0 0 12 14 7 4 11 0 22 45 14 2 23 0 9 3 10 9 25 22 3 0 0 0 18 9 23 0 3 5 16 8 1 4 14 17 1 0 14 23 0 0 1 0 34 51 0 24 0 13 9 0 2 33 33 8 21 17 24 16 7 13 18 5 16 19 19 11 3 1 0 0 5 27 32 0 6 16 7 0 0 24 8 6 20 8 0 59 0 40 0 0 0 36 15 16 15 29 2 4 32 0 19 23 7 8 26 20 15 0 2 20 7 20 1 0 2 0 4 19 2 0 8 15 13 51 18 12 17 59 4 34 0 23 0 26 5 18 8 12 21 19 31 7 2 0 4 37 30 26 4 4 0 20 0 18 4 1 16 12 8 1 17 0 30 15 0 11 32 43 25 10 29 3 21 4 14 0 24 2 0 27 2 0 35 9 31 15 5 25 21 0 0 35 9 21 24 3 17 7 23 1 5 13 16 34 5 24 19 18 4 13 0 13 0 1 4 0 28 2 9 17 4 8 60 3 1 0 54 4 0 1 7 15 12 6 7 7 0 36 1 20 14 6 1 13 0 30 4 18 3 10 13 25 7 13 11 21 8 20 49 26 7 30 0 6 21 18 30 1 9 0 7 0 17 13 22 19 9 40 26 24 23 1 26 0 0 5 2 9 11 27 2 20 12 0 14 29 15 5 0 11 13 7 0 0 29 62 8 5 0 2 25 17 9 6 15 0 14 11 11 14 21 10 5 20 21 17 26 30 32 0 22 11 1 1 0 0 1 6 22 51 11 6 5 0 8 5 22 7 31 33 0 36 35 1 0 27 3 24 14 2 1 0 0 15 23 23 10 28 0 8 15 33 45 16 6 1 17 10 32 5 4 16 1 0 3 9 0 14 7 1 18 14 22 14 1 23 0 10 15 0 1 48 22 3 0 54 20 0 8 37 0 9 6 32 16 2 15 18 24 16 36 7 1 26 19 5 36 17 28 34 27 13 1 24 35 23 10 1 20 21 20 0 3 28 51 8 16 0 9 0 9 18 17 15 9 7 9 11 8 18 16 0 25 0 12 0 24 16 51 10 11 0 32 0 18 26 8 1 6 21 4 12 27 31 10 14 0 0 30 22 12 0 0 1 6 2 13 34 19 8 15 16 0 47 22 0 28 21 37 20 27 32 11 12 12 25 15 1 9 9 30 0 0 13 25 20 36 24 23 3 2 13 14 13 12 14 28 2 16 1 1 0 23 6 14 0 15 0 15 19 0 10 19 0 3 32 14 12 0 3 30 27 24 12 24 18 1 8 13 32 19 0 25 9 0 25 0 0 17 30 0 1 3 8 15 12 20 0 0 16 35 16 29 21 24 1 0 10 17 1 0 1 2 9 7 25 15 20 5 0 31 22 1 33 38 18 16 11 0 14 10 4 1 2 14 9 21 0 13 27 21 4 7 15 2 0 5 3 3 7 36 27 2 13 26 3 2 1 5 0 7 30 25 10 0 17 21 31 0 3 4 9 21 25 0 1 12 23 0 34 0 3 17 20 32 5 13 8 0 12 1 3 0 13 19 0 5 12 14 26 0 1 20 38 9 1 0 8 25 18 33 20 5 3 20 21 7 31 27 10 40 16 6 1 16 0 11 21 7 7 6 11 0 0 11 10 11 0 10 22 6 23 0 0 2 4 24 14 0 2 10 2 21 0 31 28 17 0 6 0 34 21 31 0 21 9 1 0 0 21 4 9 48 2 11 19 5 20 1 1 16 4 10 2 30 13 13.055913978494625
8 0 39 29 8 8 28 18 12 11 11 8 10 16 0 0 13 25 2 4 10 0 19 5 21 26 0 8 1 10 30 0 2 0 0 9 0 22 2 0 6 2 43 1 20 11 2 11 1 4 7 10 4 11 27 37 38 18 0 1 1 19 7 9 8 16 24 21 3 22 42 28 5 28 0 0 16 21 27 23 27 21 0 23 3 31 0 21 3 10 5 55 26 33 2 19 19 7 12 2 9 0 30 22 15 7 5 39 0 20 6 5 39 7 12 36 17 53 11 18 20 10 0 36 17 7 17 6 11 0 0 11 3 22 5 0 0 15 3 0 16 37 0 31 0 18 0 28 2 13 0 34 0 0 13 14 7 4 10 0 25 42 13 2 24 0 8 3 9 8 26 23 2 0 0 0 16 10 22 0 2 5 16 6 1 4 14 17 1 0 12 25 0 0 1 0 34 56 0 23 0 12 9 0 2 31 31 6 19 16 25 16 9 11 18 4 13 17 19 11 4 1 0 0 4 24 33 0 5 16 6 0 0 23 7 3 22 5 0 60 0 39 0 0 0 37 16 18 15 34 2 4 33 0 19 21 10 8 25 13 13 0 1 21 7 20 0 0 2 0 4 20 2 0 5 13 13 49 17 12 15 60 4 35 0 24 0 24 4 22 8 9 19 14 32 7 1 0 4 36 33 24 3 3 0 20 0 13 3 1 12 12 9 1 18 0 31 17 0 12 31 37 20 11 28 2 21 3 12 0 25 2 0 28 2 0 37 6 34 15 5 24 24 0 0 39 9 19 24 3 17 7 20 1 5 10 18 32 3 25 18 18 3 13 0 15 0 1 3 0 23 2 9 18 4 8 58 3 0 0 58 3 0 1 8 14 10 6 5 6 0 34 1 15 13 5 1 13 0 28 3 17 3 10 14 22 7 12 11 16 5 19 50 22 5 27 0 6 20 19 28 1 10 0 8 0 18 15 19 21 8 38 26 23 25 1 29 0 0 5 2 8 12 24 2 18 12 0 20 28 14 5 0 13 14 6 0 0 28 57 7 4 0 1 23 17 9 6 12 0 18 11 11 12 23 11 5 23 14 14 23 25 31 0 23 11 1 1 0 0 1 5 23 52 12 5 4 0 8 5 19 5 28 33 0 32 37 0 0 25 3 21 15 2 1 0 0 8 24 22 9 22 0 8 14 40 45 21 6 1 15 10 30 4 3 15 1 0 3 9 0 14 8 1 17 13 20 16 1 25 0 7 16 0 1 48 19 3 0 50 23 0 8 35 0 8 5 33 14 2 13 15 28 13 37 6 1 24 21 5 43 18 29 31 27 13 1 21 33 19 9 1 21 25 20 0 3 27 53 8 14 0 7 0 6 16 17 15 8 7 10 9 6 19 14 0 27 0 10 0 26 15 53 10 10 0 28 0 17 26 9 1 6 23 3 10 28 32 12 18 0 0 35 25 11 0 0 1 6 1 10 34 17 9 16 18 0 50 24 0 25 20 32 23 22 34 10 9 11 25 13 1 7 7 31 0 0 10 24 18 43 24 28 2 2 12 12 12 12 12 30 2 14 1 1 0 25 4 16 0 15 0 16 17 0 10 18 0 2 31 16 12 0 3 27 30 24 13 24 22 1 8 10 29 22 0 27 8 0 27 0 0 17 32 0 0 2 8 12 9 19 0 0 17 36 16 34 23 23 1 0 10 16 1 0 1 2 6 6 25 13 17 7 0 29 21 1 31 36 17 16 11 0 12 8 3 1 2 14 10 21 0 11 24 20 3 7 15 2 0 4 3 3 8 36 22 2 12 23 3 2 1 4 0 8 29 26 11 0 13 18 32 0 2 4 7 24 29 0 1 10 21 0 30 0 2 13 22 34 4 14 8 0 9 1 3 0 12 22 0 6 13 13 30 0 1 18 39 9 1 0 7 24 19 34 23 6 3 22 22 10 34 21 10 39 17 5 0 17 0 11 21 8 7 3 11 0 0 13 10 9 0 11 23 4 27 0 0 1 4 22 14 0 2 11 2 21 0 28 24 14 0 7 0 28 21 28 0 22 11 1 0 0 22 5 11 46 1 10 23 5 18 0 0 14 2 9 2 31 15 12.721505376344086
9 0 42 29 7 9 24 21 11 9 8 8 7 16 0 0 12 23 2 3 9 0 18 5 19 24 0 6 0 12 32 0 2 0 0 10 0 18 2 0 6 2 36 1 16 11 2 11 0 4 6 11 3 11 27 34 35 20 0 1 1 20 7 11 7 15 21 15 2 23 41 29 5 28 0 0 13 21 33 24 34 21 0 21 1 28 0 17 3 11 5 57 24 34 2 19 20 6 10 2 8 0 27 24 13 8 5 36 0 18 3 5 40 6 12 32 19 48 14 22 17 10 0 34 16 7 15 7 11 0 0 13 3 23 4 0 0 16 2 0 16 38 0 31 0 19 0 20 2 9 0 31 0 0 11 16 6 4 9 0 28 40 13 2 27 0 10 3 10 6 28 21 2 0 0 0 12 14 24 0 2 5 19 8 1 4 14 18 1 0 14 25 0 0 1 0 29 59 0 21 0 10 9 0 1 29 29 5 19 13 30 13 10 11 15 4 9 19 16 11 6 1 0 0 2 19 25 0 4 16 5 0 0 22 8 4 23 4 0 55 0 36 0 0 0 36 20 18 18 37 2 3 31 0 19 19 12 10 25 13 11 0 1 21 9 23 0 0 2 0 2 23 2 0 6 15 10 53 15 8 13 57 2 35 0 20 0 21 4 20 5 10 13 17 34 7 1 0 2 34 35 21 3 2 0 18 0 17 3 1 14 11 9 1 17 0 32 15 0 11 35 36 22 8 27 2 20 3 11 0 24 2 0 20 2 0 40 6 37 12 4 20 25 0 0 43 8 17 23 1 14 7 18 1 5 12 22 28 2 17 19 18 3 15 0 15 0 1 3 0 21 2 10 19 3 8 61 3 0 0 55 3 0 1 8 14 8 5 4 5 0 33 1 14 10 3 1 11 0 28 1 16 3 11 12 21 6 11 11 20 4 18 44 20 4 27 0 6 20 19 29 1 9 0 7 0 16 14 19 22 7 33 24 18 24 0 35 0 0 4 1 12 12 18 2 22 10 0 20 28 16 5 0 13 13 7 0 0 28 60 8 4 0 0 26 16 7 6 13 0 17 13 13 15 22 9 6 21 13 14 21 23 28 0 23 10 1 1 0 0 0 4 26 49 12 6 4 0 7 5 18 5 31 39 0 29 37 0 0 26 2 21 16 2 1 0 0 8 27 20 7 23 0 7 17 37 47 27 6 1 13 13 25 4 3 16 1 0 4 9 0 13 10 0 17 15 16 15 0 27 0 7 13 0 1 44 19 3 0 49 24 0 6 33 0 7 5 38 13 1 12 13 28 13 31 5 0 24 20 5 42 17 29 31 28 8 1 18 34 17 12 1 20 26 17 0 3 31 55 11 14 0 7 0 4 15 16 15 7 7 10 9 5 17 13 0 25 0 10 0 29 14 56 9 9 0 27 0 17 26 11 1 7 27 3 8 27 29 12 19 0 0 38 22 11 0 0 1 5 0 12 35 18 11 18 23 0 49 22 0 23 18 34 21 19 36 9 9 11 26 10 1 6 10 25 0 0 11 24 18 47 21 33 2 2 11 11 11 11 13 30 1 13 0 0 0 24 4 14 0 11 0 15 15 0 12 16 0 2 28 13 9 0 2 26 32 23 13 24 20 1 8 10 28 22 0 31 9 0 26 0 0 18 32 0 0 2 8 12 6 21 0 0 17 33 12 37 20 24 1 0 10 14 1 0 1 2 6 4 24 13 18 7 0 31 21 1 33 30 19 12 9 0 13 5 3 1 2 14 11 19 0 12 24 19 3 9 13 2 0 4 2 3 11 31 22 2 10 24 3 2 1 3 0 7 27 27 10 0 12 15 32 0 2 3 9 24 31 0 1 10 20 0 28 0 2 9 22 30 4 11 7 0 9 1 3 0 14 24 0 6 14 12 33 0 0 18 34 7 1 0 7 28 19 35 27 6 2 23 24 8 36 22 9 36 17 3 0 16 0 10 20 6 6 3 10 0 0 12 12 8 0 12 19 4 28 0 0 1 3 23 13 0 2 14 2 19 0 23 25 14 0 5 0 28 21 27 0 21 11 1 0 0 23 6 9 47 0 8 23 4 18 0 0 14 2 7 2 30 17 12.413978494623656
9 0 43 29 6 9 23 18 10 8 7 9 6 15 0 0 12 22 1 3 8 0 20 6 17 24 0 5 0 11 33 0 2 0 0 9 0 17 1 0 6 2 31 1 15 10 2 10 0 4 3 11 3 12 27 38 31 21 0 1 0 18 8 13 7 13 19 16 2 23 45 32 6 23 0 0 14 20 33 25 33 23 0 22 1 27 0 14 3 11 7 51 21 28 2 17 23 6 11 2 7 0 28 24 15 7 4 32 0 19 2 5 38 5 10 29 19 47 14 28 19 8 0 32 15 5 16 5 14 0 0 11 2 24 3 0 0 16 2 0 15 40 0 26 0 20 0 19 0 9 0 27 0 0 9 16 7 4 8 0 26 36 12 2 24 0 10 2 11 5 27 19 1 0 0 0 12 15 26 0 2 3 15 7 1 4 11 17 1 0 14 24 0 0 0 0 30 59 0 22 0 9 8 0 1 30 33 5 19 12 35 11 8 11 16 3 8 14 13 14 4 1 0 0 1 19 26 0 1 13 5 0 0 16 8 7 21 3 0 48 0 39 0 0 0 34 21 18 19 35 2 3 28 0 20 19 11 10 26 17 9 0 1 15 9 23 0 0 1 0 2 21 0 0 6 15 9 56 14 7 13 57 1 30 0 23 0 20 2 23 5 10 12 17 33 6 1 0 2 36 34 23 1 1 0 19 0 19 3 1 12 12 7 1 18 0 34 17 0 11 33 40 24 7 25 2 18 1 10 0 26 2 0 20 2 0 41 5 34 8 4 17 21 0 0 47 7 17 19 0 11 6 15 1 5 8 26 26 2 17 19 21 2 16 0 14 0 1 2 0 17 2 12 21 2 6 58 3 0 0 56 2 0 1 9 14 7 5 3 3 0 37 1 13 10 3 1 12 0 29 1 14 3 9 12 18 6 10 10 15 3 20 46 19 4 25 0 5 20 18 28 1 9 0 7 0 18 15 18 20 7 30 20 18 23 0 40 0 0 3 0 14 9 18 2 21 10 0 23 31 17 5 0 15 12 8 0 0 31 56 6 5 0 0 25 17 7 6 11 0 21 11 12 15 21 8 6 18 10 14 21 21 21 0 25 9 1 1 0 0 0 4 26 52 11 6 4 0 5 4 15 4 34 38 0 25 31 0 0 27 2 19 17 2 1 0 0 8 28 20 9 18 0 6 17 34 47 31 7 0 13 12 27 3 2 14 1 0 5 10 0 16 13 0 12 14 14 15 0 26 0 7 13 0 1 46 21 2 0 52 21 0 6 31 0 6 5 37 13 1 15 11 28 14 32 3 0 24 19 4 42 17 28 33 24 8 1 16 33 17 14 1 18 26 16 0 3 27 56 11 13 0 9 0 6 13 17 15 5 8 9 11 5 15 10 0 27 0 9 0 33 11 54 8 7 0 26 0 17 28 13 1 6 29 1 6 27 28 14 23 0 0 40 20 13 0 0 1 4 0 13 35 16 9 15 20 0 48 21 0 25 21 35 22 13 40 10 8 12 26 9 1 8 11 22 0 0 10 22 16 50 19 36 2 2 8 9 14 11 14 28 1 12 0 0 0 21 5 15 0 10 0 13 15 0 12 15 0 2 25 12 8 0 2 26 36 21 12 22 25 1 7 10 25 21 0 29 9 0 27 0 0 16 31 0 0 2 7 12 6 18 0 0 18 32 12 38 20 26 1 0 9 12 1 0 1 1 6 4 22 14 20 8 0 35 19 0 30 26 20 10 6 0 13 3 3 1 2 12 10 18 0 11 19 18 2 10 14 2 0 3 1 2 16 31 20 2 10 28 3 2 1 3 0 9 23 26 8 0 8 16 34 0 2 2 10 21 31 0 1 9 17 0 28 0 2 8 24 23 4 10 9 0 6 1 2 0 12 28 0 7 13 9 30 0 0 16 31 4 1 0 6 29 15 33 28 6 2 23 27 8 36 22 9 38 17 3 0 14 0 10 21 7 4 3 11 0 0 13 14 6 0 11 18 3 27 0 0 0 2 22 12 0 2 15 0 17 0 21 24 15 0 4 0 26 20 27 0 23 13 0 0 0 25 5 8 46 0 8 21 4 18 0 0 16 2 7 2 30 18 12.08279569892473
9 0 41 24 5 8 22 19 7 6 7 7 6 17 0 0 9 15 1 5 8 0 17 6 15 21 0 5 0 11 35 0 2 0 0 8 0 17 1 0 5 2 28 1 14 9 2 8 0 4 3 12 4 14 25 32 28 22 0 1 0 17 9 13 7 15 17 16 1 21 45 31 7 20 0 0 15 14 31 27 38 19 0 23 1 26 0 17 3 10 4 45 20 23 0 17 26 4 10 2 6 0 30 21 13 6 4 32 0 14 2 4 37 5 11 28 20 46 19 28 18 6 0 31 16 4 17 5 15 0 0 11 2 28 3 0 0 15 2 0 13 39 0 21 0 20 0 18 0 8 0 28 0 0 6 13 6 4 8 0 29 33 10 2 28 0 10 2 9 6 29 19 1 0 0 0 12 12 27 0 2 2 18 8 1 3 10 12 1 0 13 23 0 0 0 0 28 59 0 23 0 5 6 0 1 29 28 3 20 14 33 10 9 10 14 3 8 15 13 17 4 1 0 0 1 16 24 0 1 13 5 0 0 17 7 9 22 3 0 44 0 35 0 0 0 31 17 19 17 37 2 3 27 0 22 16 11 12 27 18 6 0 1 16 6 28 0 0 1 0 2 23 0 0 5 14 10 56 12 6 13 51 1 32 0 21 0 18 2 23 5 11 11 23 31 5 1 0 2 37 30 22 0 1 0 21 0 16 1 1 10 13 7 1 20 0 31 18 0 11 31 38 23 8 23 2 21 0 8 0 27 2 0 19 2 0 41 6 32 7 4 16 22 0 0 48 3 14 17 0 9 6 14 1 5 8 27 26 2 17 19 22 1 20 0 11 0 1 2 0 19 2 13 18 2 7 61 2 0 0 51 2 0 1 9 14 6 3 3 4 0 40 1 12 9 1 1 9 0 25 1 13 2 10 14 16 2 10 7 15 2 21 42 20 3 29 0 6 23 17 29 0 9 0 9 0 20 13 18 17 6 28 20 16 19 0 39 0 0 2 0 12 8 17 2 20 10 0 24 27 18 4 0 18 12 9 0 0 29 51 4 6 0 0 29 14 8 5 7 0 21 8 14 17 19 9 8 17 7 13 21 22 18 0 26 9 1 1 0 0 0 4 23 51 8 8 3 0 5 4 15 4 41 42 0 23 30 0 0 26 1 19 16 2 1 0 0 7 30 19 10 18 0 8 16 30 46 32 7 0 9 14 27 2 1 13 1 0 5 12 0 17 13 0 14 15 11 14 0 26 0 10 11 0 0 42 18 1 0 54 22 0 6 33 0 6 4 35 14 1 15 11 28 13 31 3 0 25 15 4 41 17 26 35 23 7 0 15 31 14 16 1 16 25 15 0 3 26 51 10 15 0 6 0 7 14 13 15 3 8 9 13 5 14 8 0 25 0 6 0 33 9 55 8 7 0 28 0 18 28 13 1 4 29 1 6 25 27 12 26 0 0 44 19 14 0 0 1 4 0 15 31 14 10 14 17 0 53 25 0 24 22 34 25 10 43 10 7 13 29 8 1 7 14 22 0 0 9 23 16 50 19 36 2 1 8 8 13 12 13 25 1 10 0 0 0 18 3 14 0 9 0 16 13 0 15 16 0 1 21 12 11 0 2 28 34 20 13 19 24 1 6 13 20 24 0 29 11 0 23 0 0 19 35 0 0 2 5 12 4 18 0 0 19 30 12 35 18 24 1 0 10 11 1 0 1 1 4 5 23 15 16 9 0 37 14 0 29 25 16 9 6 0 15 2 3 1 1 13 9 20 0 9 13 16 2 11 16 2 0 2 1 2 16 30 18 1 8 34 3 2 0 3 0 10 26 21 7 0 6 19 33 0 2 2 11 23 30 0 1 8 16 0 28 0 1 8 26 23 2 11 10 0 7 1 2 0 13 28 0 8 13 8 29 0 0 14 31 2 1 0 5 30 15 30 25 6 4 22 23 8 33 19 9 38 19 3 0 16 0 10 21 7 2 3 12 0 0 15 17 6 0 12 17 3 28 0 0 0 2 21 10 0 2 15 0 13 0 21 23 15 0 3 0 26 18 32 0 23 14 0 0 0 26 5 7 50 0 6 21 2 16 0 0 15 1 7 2 27 17 11.755913978494624
10 0 39 23 3 9 24 18 6 7 7 7 6 14 0 0 8 15 1 5 7 0 17 7 14 20 0 5 0 9 29 0 2 0 0 8 0 14 1 0 5 1 31 1 15 8 2 7 0 4 3 12 5 14 29 29 29 24 0 1 0 17 11 15 7 11 19 16 1 15 45 30 8 18 0 0 13 12 26 26 36 20 0 27 1 25 0 16 2 9 5 46 20 22 0 16 28 4 10 1 7 0 31 21 12 7 4 33 0 14 2 3 35 5 8 24 22 40 23 27 20 6 0 29 17 5 19 5 15 0 0 12 2 26 2 0 0 14 2 0 12 35 0 21 0 24 0 20 0 11 0 30 0 0 6 12 4 5 7 0 28 31 10 2 28 0 12 2 8 4 33 15 1 0 0 0 12 10 28 0 2 1 23 10 1 3 11 12 1 0 14 25 0 0 0 0 26 62 0 23 0 4 8 0 1 29 27 2 19 18 36 10 6 10 8 1 8 15 12 21 4 0 0 0 1 15 22 0 1 13 5 0 0 19 8 12 22 2 0 45 0 33 0 0 0 28 16 20 15 38 2 3 27 0 28 16 14 12 28 21 9 0 1 20 4 30 0 0 1 0 2 24 0 0 5 14 12 57 12 5 12 52 0 29 0 22 0 20 1 21 5 8 10 24 32 3 0 0 2 37 32 24 0 1 0 25 0 14 1 1 14 11 5 1 19 0 30 16 0 11 29 38 26 7 24 2 22 0 8 0 29 1 0 19 2 0 45 5 26 7 3 16 19 0 0 49 3 13 16 0 9 5 14 0 4 6 30 27 1 19 18 22 1 21 0 11 0 1 2 0 17 2 13 18 2 7 60 2 0 0 50 1 0 1 9 11 7 2 2 5 0 40 1 13 6 1 1 9 0 25 1 12 2 9 19 13 1 8 5 12 2 20 42 23 2 26 0 6 24 14 29 0 9 0 9 0 20 14 16 20 4 25 24 14 17 0 37 0 0 2 0 12 7 20 2 19 9 0 23 24 18 5 0 20 13 9 0 0 27 47 4 8 0 0 29 12 9 5 8 0 21 4 15 15 18 8 4 17 8 13 16 24 20 0 27 8 1 1 0 0 0 4 26 53 8 9 2 0 5 3 16 2 46 45 0 22 29 0 0 28 1 16 15 0 1 0 0 3 29 14 12 15 0 7 15 31 47 32 8 0 8 14 23 2 1 12 1 0 5 12 0 18 10 0 15 14 14 14 0 22 0 11 12 0 0 45 15 1 0 55 22 0 6 31 0 5 3 29 14 1 16 9 26 10 26 3 0 22 15 5 37 17 22 36 21 5 0 14 28 13 16 1 18 26 14 0 2 25 52 10 13 0 5 0 5 13 13 12 1 9 10 17 4 12 8 0 27 0 5 0 32 8 55 8 7 0 29 0 17 24 11 0 5 31 1 4 25 28 12 23 0 0 50 19 16 0 0 1 4 0 19 32 12 12 15 16 0 59 24 0 25 21 34 23 9 44 9 7 13 32 8 1 8 14 22 0 0 8 22 15 44 15 37 1 1 8 10 15 12 11 22 1 10 0 0 0 19 4 13 0 8 0 14 13 0 10 16 0 1 19 10 10 0 1 30 32 23 10 18 25 1 6 16 21 21 0 31 10 0 26 0 0 18 29 0 0 2 3 14 4 18 0 0 19 24 12 34 18 23 1 0 7 11 0 0 1 1 3 6 22 16 16 8 0 41 10 0 30 25 12 8 7 0 15 2 3 1 1 12 8 21 0 10 13 16 2 8 13 2 0 1 1 1 17 29 15 1 8 37 3 0 0 3 0 10 22 23 8 0 5 19 39 0 2 2 8 23 34 0 0 8 11 0 27 0 0 7 29 22 2 10 9 0 8 1 2 0 12 29 0 9 15 7 30 0 0 15 26 1 1 0 5 29 16 36 25 7 6 23 22 7 31 18 9 39 20 3 0 17 0 10 20 9 2 4 7 0 0 18 22 5 0 11 15 3 30 0 0 0 2 21 10 0 2 18 0 13 0 19 25 18 0 3 0 25 17 33 0 25 15 0 0 0 26 3 5 45 0 5 22 2 14 0 0 18 1 7 2 26 14 11.578494623655914
13 0 38 19 3 11 30 19 7 8 7 8 5 14 0 0 9 13 1 7 7 0 16 6 14 21 0 5 0 9 27 0 1 0 0 6 0 13 1 0 4 1 25 1 12 6 2 6 0 4 2 12 5 16 23 31 31 25 0 0 0 17 12 16 7 8 20 17 0 15 40 32 9 18 0 0 13 9 24 27 41 21 0 31 0 27 0 14 2 5 6 44 20 20 0 13 31 4 11 1 6 0 30 22 13 8 3 33 0 14 2 1 39 4 7 25 22 42 26 32 21 5 0 29 15 6 20 5 18 0 0 11 2 26 2 0 0 10 2 0 9 30 0 20 0 33 0 15 0 11 0 31 0 0 6 12 4 6 6 0 27 31 9 2 32 0 12 2 9 3 32 13 1 0 0 0 12 8 30 0 1 1 25 16 1 3 10 11 1 0 12 25 0 0 0 0 22 69 0 20 0 4 9 0 1 25 24 2 14 19 41 12 5 11 7 1 6 16 13 26 6 0 0 0 1 16 20 0 1 12 5 0 0 20 6 15 20 2 0 42 0 30 0 0 0 26 16 12 12 38 2 2 28 0 31 17 16 11 29 22 11 0 0 19 5 30 0 0 1 0 2 22 0 0 5 16 13 58 11 3 16 55 0 27 0 26 0 20 1 21 3 8 8 26 36 3 0 0 2 37 32 24 0 1 0 22 0 14 1 1 18 8 5 1 19 0 31 15 0 11 28 36 28 6 21 2 18 0 9 0 29 1 0 15 1 0 46 7 23 6 4 16 18 0 0 50 2 12 18 0 9 4 15 0 4 5 29 28 0 16 14 26 0 19 0 8 0 1 1 0 20 1 12 17 2 9 63 2 0 0 55 1 0 1 6 11 7 2 2 6 0 46 1 14 6 1 1 8 0 22 1 11 2 8 22 12 1 7 5 11 2 19 40 22 0 24 0 7 21 12 32 0 9 0 7 0 17 15 15 21 3 26 24 12 17 0 39 0 0 1 0 11 6 22 2 16 8 0 21 22 17 4 0 21 12 8 0 0 26 40 5 8 0 0 29 12 8 5 6 0 20 5 18 14 21 7 4 14 6 11 16 25 21 0 23 11 1 1 0 0 0 4 23 54 9 12 2 0 5 3 16 1 48 44 0 21 30 0 0 27 1 15 15 0 1 0 0 3 29 15 10 13 0 9 17 29 44 25 8 0 7 15 26 2 1 14 1 0 6 12 0 17 12 0 15 15 17 14 0 21 0 13 14 0 0 41 14 1 0 50 21 0 5 26 0 4 3 32 15 1 17 9 23 10 29 3 0 22 13 5 33 15 22 37 18 4 0 12 28 11 17 1 17 25 15 0 1 22 51 10 11 0 5 0 4 16 12 11 1 9 9 14 3 11 5 0 29 0 5 0 35 8 54 9 5 0 30 0 19 27 12 0 6 37 1 4 25 26 8 23 0 0 56 17 19 0 0 1 3 0 23 28 11 11 14 16 0 58 25 0 28 20 36 22 8 43 10 7 15 32 7 1 8 16 19 0 0 8 22 14 42 13 34 1 1 9 10 17 11 11 25 1 8 0 0 0 16 4 13 0 7 0 11 11 0 10 18 0 1 18 11 10 0 1 24 29 24 10 14 24 1 6 17 21 21 0 33 10 0 30 0 0 21 32 0 0 1 3 14 3 17 0 0 18 21 11 34 16 22 1 0 6 9 0 0 1 1 2 6 21 13 17 9 0 37 9 0 30 22 11 7 6 0 13 2 2 1 0 9 6 23 0 9 13 16 2 6 16 2 0 0 1 1 16 24 18 1 9 39 3 0 0 2 0 10 25 21 9 0 5 16 38 0 2 2 8 26 34 0 0 8 12 0 26 0 0 5 24 20 2 9 8 0 10 1 2 0 13 23 0 7 15 6 33 0 0 16 29 1 1 0 5 29 13 29 25 6 3 24 20 6 30 20 8 40 21 3 0 18 0 9 17 8 1 5 8 0 0 21 23 4 0 11 13 2 32 0 0 0 1 20 11 0 2 15 0 14 0 18 28 17 0 3 0 23 18 41 0 27 15 0 0 0 21 3 4 40 0 4 22 1 12 0 0 21 1 9 2 22 10 11.394623655913979
14 0 35 16 3 11 34 15 6 8 7 9 5 12 0 0 10 11 1 8 8 0 14 5 13 23 0 1 0 8 25 0 1 0 0 6 0 12 0 0 3 1 24 1 10 6 2 5 0 4 1 14 6 15 25 29 32 22 0 0 0 17 11 14 7 8 18 15 0 15 38 31 11 19 0 0 9 7 26 30 46 18 0 37 0 31 0 16 2 5 6 44 19 18 0 10 35 4 12 1 7 0 30 25 13 6 3 30 0 13 1 1 44 5 6 23 24 35 23 36 20 3 0 32 16 5 17 5 21 0 0 12 2 26 1 0 0 11 2 0 8 32 0 13 0 33 0 13 0 9 0 32 0 0 4 12 4 7 6 0 25 28 9 1 34 0 12 2 9 3 30 13 1 0 0 0 11 7 32 0 1 0 28 26 1 3 8 12 0 0 15 22 0 0 0 0 20 61 0 19 0 4 7 0 0 23 27 1 15 21 41 15 5 12 5 1 6 18 14 29 7 0 0 0 1 14 24 0 1 13 4 0 0 22 7 17 15 2 0 36 0 25 0 0 0 26 14 11 14 42 2 1 30 0 31 16 19 9 27 20 12 0 0 19 5 29 0 0 0 0 1 20 0 0 6 16 12 60 14 4 16 53 0 27 0 26 0 20 1 21 2 8 8 28 36 2 0 0 1 34 33 23 0 1 0 20 0 16 0 1 19 8 5 1 17 0 33 13 0 12 29 33 27 7 20 0 13 0 10 0 27 1 0 17 1 0 41 7 24 6 5 16 18 0 0 49 2 11 19 0 7 4 15 0 4 5 28 32 0 12 13 25 0 21 0 7 0 0 1 0 20 1 11 15 2 8 54 2 0 0 59 1 0 1 8 12 9 2 2 7 0 47 1 13 6 0 1 7 0 20 1 10 2 8 21 11 1 5 3 8 2 15 35 21 0 26 0 4 21 8 34 0 12 0 8 0 21 17 15 20 3 27 23 8 14 0 42 0 0 0 0 10 6 21 2 13 5 0 21 25 13 5 0 21 11 7 0 0 29 35 4 11 0 0 25 14 6 6 6 0 22 5 16 14 19 6 4 13 7 10 13 23 21 0 19 11 1 1 0 0 0 4 22 50 12 13 2 0 5 3 19 1 50 46 0 19 34 0 0 28 1 14 15 0 1 0 0 2 26 14 10 12 0 10 21 24 39 23 7 0 6 15 26 2 1 12 1 0 5 11 0 18 12 0 19 16 16 17 0 20 0 14 15 0 0 41 14 1 0 47 19 0 6 23 0 3 3 30 14 1 17 8 25 10 23 1 0 21 13 5 31 13 23 32 16 4 0 11 29 11 17 1 15 25 13 0 1 20 51 10 12 0 5 0 5 14 12 11 1 8 10 15 3 8 5 0 29 0 5 0 38 8 55 8 3 0 31 0 23 31 12 0 5 33 0 4 22 28 8 22 0 0 57 19 21 0 0 1 3 0 25 34 8 9 11 17 0 61 24 0 29 18 38 22 6 42 11 7 15 27 4 1 8 18 25 0 0 8 20 12 37 12 33 1 1 9 9 18 12 10 19 1 7 0 0 0 17 5 15 0 6 0 11 9 0 9 16 0 1 20 10 13 0 1 19 27 24 11 15 23 1 5 18 23 22 0 32 11 0 26 0 0 21 35 0 0 1 1 14 3 14 0 0 17 20 12 33 14 26 0 0 6 9 0 0 1 1 2 6 23 13 16 10 0 31 8 0 31 22 11 6 7 0 13 2 2 1 0 8 5 21 0 9 13 12 2 5 20 2 0 0 0 1 14 23 17 1 10 37 2 0 0 1 0 11 26 23 8 0 7 17 33 0 2 1 7 28 38 0 0 9 9 0 24 0 0 4 20 21 2 8 7 0 8 0 2 0 10 21 0 8 14 6 33 0 0 16 22 0 1 0 5 29 12 30 27 7 4 25 16 6 29 21 7 37 23 2 0 20 0 10 16 7 1 6 9 0 0 20 23 3 0 8 15 1 29 0 0 0 1 19 12 0 2 13 0 13 0 15 26 16 0 2 0 21 16 41 0 24 15 0 0 0 22 2 4 35 0 3 24 1 12 0 0 20 1 8 1 18 11 11.136559139784947
13 0 32 14 1 10 36 16 6 8 5 9 5 13 0 0 11 12 1 9 7 0 14 4 14 18 0 1 0 7 22 0 1 0 0 4 0 9 0 0 3 1 26 1 10 6 2 5 0 4 1 14 7 16 25 27 29 21 0 0 0 17 11 13 7 7 18 13 0 14 37 29 11 20 0 0 9 7 25 33 42 21 0 36 0 35 0 17 1 5 5 42 20 19 0 11 33 4 9 1 7 0 27 23 13 6 3 30 0 12 1 1 46 5 5 24 22 34 23 32 22 3 0 27 18 4 14 3 23 0 0 11 1 25 1 0 0 10 2 0 8 31 0 11 0 33 0 11 0 11 0 34 0 0 4 11 4 8 5 0 27 26 10 0 31 0 10 1 8 2 29 13 1 0 0 0 10 8 34 0 1 0 28 29 1 2 9 12 0 0 15 20 0 0 0 0 21 66 0 17 0 3 8 0 0 21 26 1 12 21 39 17 4 12 3 1 4 15 16 27 5 0 0 0 0 16 23 0 1 13 3 0 0 24 7 19 15 2 0 36 0 20 0 0 0 26 14 13 13 40 2 1 25 0 33 14 22 8 25 21 12 0 0 18 6 31 0 0 0 0 1 21 0 0 6 12 10 60 13 4 14 42 0 29 0 26 0 25 1 21 2 9 8 28 38 2 0 0 1 32 31 17 0 1 0 20 0 15 0 0 18 7 5 1 16 0 32 13 0 12 24 35 27 9 19 0 13 0 9 0 28 1 0 18 1 0 39 6 26 5 5 14 21 0 0 50 2 10 19 0 7 2 16 0 4 5 27 30 0 12 11 28 0 24 0 6 0 0 1 0 21 1 12 14 1 7 52 2 0 0 62 1 0 1 7 14 9 1 0 6 0 43 1 14 6 0 1 10 0 17 1 10 2 7 27 8 1 5 1 8 1 12 32 20 0 25 0 3 19 7 40 0 10 0 8 0 22 17 13 20 2 23 20 9 13 0 40 0 0 0 0 7 5 22 1 14 7 0 22 25 11 4 0 18 11 8 0 0 31 34 4 15 0 0 23 13 7 5 5 0 22 6 16 15 21 6 4 14 7 9 9 25 18 0 19 9 1 1 0 0 0 4 24 45 9 11 2 0 5 3 18 1 50 44 0 12 32 0 0 28 1 12 14 0 1 0 0 2 25 13 10 10 0 8 23 30 43 22 5 0 5 18 29 2 1 11 1 0 6 12 0 18 15 0 20 18 14 17 0 21 0 15 19 0 0 40 13 1 0 43 21 0 4 19 0 3 3 22 16 1 20 6 26 9 19 1 0 22 11 6 28 12 22 32 13 3 0 9 25 10 18 1 16 27 12 0 1 19 47 8 10 0 5 0 6 14 11 9 1 9 10 18 3 7 4 0 30 0 5 0 39 7 58 10 3 0 28 0 22 32 12 0 4 31 0 4 20 23 9 22 0 0 53 18 23 0 0 1 3 0 24 31 9 8 11 17 0 61 22 0 33 19 36 23 6 39 11 6 17 28 4 1 7 17 25 0 0 9 21 12 33 10 35 1 0 8 7 18 13 9 23 1 5 0 0 0 14 4 18 0 3 0 10 10 0 8 15 0 1 17 10 11 0 1 19 26 27 13 15 21 1 4 19 23 21 0 34 10 0 26 0 0 18 35 0 0 1 1 11 1 12 0 0 18 20 12 33 14 21 0 0 4 7 0 0 0 1 2 5 18 16 17 9 0 31 7 0 29 23 11 6 8 0 10 2 2 1 0 7 5 22 0 8 12 11 2 4 19 2 0 0 0 1 16 23 14 1 10 39 2 0 0 1 0 11 26 23 9 0 9 19 26 0 1 1 9 28 38 0 0 12 7 0 23 0 0 4 15 18 2 8 6 0 7 0 2 0 13 22 0 6 16 6 32 0 0 16 22 0 1 0 5 29 13 31 27 7 5 23 12 5 24 22 5 36 20 1 0 21 0 12 14 6 1 6 10 0 0 22 25 2 0 6 13 1 30 0 0 0 1 17 13 0 2 13 0 15 0 11 24 15 0 2 0 20 15 40 0 25 11 0 0 0 24 3 3 39 0 3 24 1 11 0 0 18 1 8 1 17 9 10.845161290322582
11 0 29 13 1 9 38 19 5 8 4 9 5 13 0 0 14 8 1 9 7 0 14 4 13 19 0 1 0 6 22 0 1 0 0 4 0 9 0 0 2 1 25 1 9 6 2 5 0 3 1 13 9 17 27 21 31 20 0 0 0 19 13 12 6 7 20 14 0 13 37 25 11 26 0 0 8 7 22 31 44 21 0 39 0 33 0 16 1 5 6 40 17 17 0 10 28 5 7 1 3 0 29 24 15 6 3 30 0 12 1 1 39 6 4 24 20 32 21 32 22 2 0 21 21 4 15 4 24 0 0 12 1 24 1 0 0 11 1 0 8 32 0 10 0 33 0 11 0 9 0 35 0 0 4 10 4 8 4 0 28 26 9 0 32 0 8 1 8 2 32 11 1 0 0 0 9 7 33 0 1 0 29 31 0 2 11 14 0 0 14 20 0 0 0 0 22 64 0 14 0 2 9 0 0 16 27 1 9 21 38 17 3 10 3 0 3 16 19 31 5 0 0 0 0 16 27 0 1 9 3 0 0 20 8 22 16 0 0 39 0 18 0 0 0 20 13 12 13 46 2 1 25 0 29 13 23 9 24 20 11 0 0 23 6 33 0 0 0 0 0 22 0 0 5 12 8 58 13 5 12 41 0 24 0 29 0 33 1 17 1 9 6 29 40 2 0 0 1 31 30 17 0 0 0 21 0 15 0 0 19 7 6 1 15 0 27 13 0 12 19 36 24 7 19 0 12 0 7 0 27 1 0 19 1 0 38 5 23 5 4 17 20 0 0 45 2 8 17 0 5 2 15 0 3 5 25 31 0 13 11 22 0 26 0 4 0 0 1 0 17 1 13 15 1 6 46 2 0 0 64 1 0 1 6 16 9 1 0 6 0 40 1 15 7 0 1 10 0 17 1 9 2 6 29 8 1 5 1 7 1 13 28 19 0 24 0 3 20 7 44 0 12 0 8 0 23 13 12 22 1 25 24 9 11 0 41 0 0 0 0 8 2 21 1 13 8 0 16 25 11 4 0 20 11 7 0 0 26 32 5 16 0 0 24 13 8 6 4 0 21 7 13 14 20 6 3 13 7 7 7 29 17 0 21 11 1 1 0 0 0 3 22 46 8 15 1 0 5 3 18 1 43 44 0 10 32 0 0 32 0 11 13 0 1 0 0 2 26 10 10 11 0 7 25 31 44 22 5 0 2 13 32 2 1 10 1 0 6 14 0 23 14 0 20 18 13 19 0 20 0 15 21 0 0 41 12 1 0 41 20 0 3 18 0 3 2 22 17 1 21 6 25 10 21 1 0 20 12 8 29 10 23 38 13 3 0 7 22 10 19 0 16 23 9 0 1 20 42 8 7 0 6 0 8 13 10 8 1 7 8 20 2 6 4 0 34 0 5 0 41 5 57 9 3 0 23 0 21 27 11 0 5 31 0 6 19 24 9 22 0 0 54 15 24 0 0 1 3 0 23 35 6 6 12 15 0 57 18 0 33 17 34 24 6 34 8 6 16 31 2 1 7 14 22 0 0 9 20 13 30 7 34 1 0 8 6 16 16 8 24 1 4 0 0 0 16 3 16 0 3 0 9 8 0 9 12 0 1 16 10 12 0 1 19 25 29 11 11 19 1 3 22 25 20 0 34 13 0 23 0 0 18 34 0 0 1 1 9 0 7 0 0 12 20 12 36 15 24 0 0 5 7 0 0 0 1 1 6 17 17 21 7 0 30 4 0 31 19 12 5 10 0 9 1 0 1 0 7 5 26 0 8 10 11 2 4 16 2 0 0 0 1 19 25 14 1 11 36 2 0 0 1 0 10 26 20 9 0 9 19 24 0 1 1 10 29 37 0 0 12 4 0 20 0 0 3 11 19 2 6 4 0 7 0 2 0 12 20 0 5 16 6 33 0 0 16 19 0 0 0 5 27 12 30 28 7 5 24 12 7 26 22 5 43 17 1 0 28 0 10 14 7 1 8 9 0 0 23 28 2 0 5 12 1 28 0 0 0 1 20 14 0 1 13 0 15 0 12 24 13 0 2 0 20 17 42 0 21 11 0 0 0 23 3 2 41 0 2 21 1 10 0 0 16 1 7 1 15 9 10.609677419354839
13 0 34 13 1 10 34 19 4 8 3 11 5 12 0 0 16 7 1 8 8 0 14 4 14 17 0 1 0 6 21 0 0 0 0 4 0 8 0 0 2 0 26 1 10 6 2 5 0 3 1 15 7 18 27 18 25 22 0 0 0 14 12 10 6 5 21 14 0 11 36 25 12 28 0 0 7 7 22 29 43 22 0 37 0 33 0 16 0 5 6 37 18 12 0 11 24 6 8 1 3 0 28 22 16 6 3 31 0 12 0 1 44 9 3 17 21 34 18 30 23 2 0 22 20 3 14 5 23 0 0 16 1 25 1 0 0 12 1 0 7 29 0 9 0 32 0 10 0 10 0 39 0 0 4 10 3 10 4 0 29 29 10 0 36 0 7 1 8 2 29 7 1 0 0 0 8 9 29 0 1 0 25 31 0 2 8 13 0 0 14 21 0 0 0 0 21 59 0 12 0 2 9 0 0 12 28 1 9 16 37 17 3 10 3 0 3 15 18 32 3 0 0 0 0 16 30 0 1 9 3 0 0 23 9 26 17 0 0 42 0 16 0 0 0 19 11 11 14 42 2 1 24 0 24 12 22 10 24 19 12 0 0 23 5 35 0 0 0 0 0 20 0 0 6 12 9 58 14 7 11 41 0 25 0 24 0 34 1 15 1 11 6 28 38 2 0 0 0 32 30 16 0 0 0 22 0 18 0 0 20 5 6 1 10 0 24 12 0 14 19 34 25 6 20 0 15 0 8 0 26 1 0 16 0 0 43 6 24 5 4 12 21 0 0 48 2 6 18 0 4 1 12 0 1 3 24 30 0 16 10 23 0 23 0 3 0 0 1 0 18 0 10 14 1 8 45 1 0 0 67 1 0 0 5 14 7 1 0 6 0 43 1 10 5 0 1 12 0 16 1 9 2 5 36 8 1 5 1 6 1 10 28 19 0 26 0 3 21 11 45 0 11 0 7 0 22 11 12 19 1 24 26 8 11 0 38 0 0 0 0 5 2 19 0 15 9 0 15 24 10 4 0 16 12 9 0 0 23 28 7 18 0 0 26 11 8 6 4 0 22 9 13 12 21 7 3 9 5 6 5 32 16 0 23 11 1 0 0 0 0 3 20 45 8 18 1 0 4 2 19 1 37 40 0 10 34 0 0 31 0 11 12 0 1 0 0 2 30 13 10 15 0 8 20 29 48 21 5 0 1 13 31 2 1 9 1 0 5 15 0 26 15 0 19 17 13 20 0 22 0 16 20 0 0 43 12 1 0 40 22 0 1 12 0 3 2 20 17 1 21 5 26 10 21 0 0 19 12 11 27 11 21 39 14 3 0 5 19 8 19 0 14 23 6 0 1 20 38 8 5 0 4 0 8 11 10 6 1 8 10 22 2 5 2 0 36 0 4 0 37 4 55 10 3 0 22 0 21 28 13 0 4 29 0 8 18 23 7 20 0 0 57 15 23 0 0 1 2 0 23 37 4 6 13 14 0 54 17 0 35 17 32 23 4 32 9 6 14 29 2 1 6 14 18 0 0 8 19 13 23 5 33 1 0 9 5 13 18 7 26 1 4 0 0 0 14 3 15 0 3 0 7 8 0 9 11 0 1 14 5 12 0 0 19 30 24 10 10 17 1 2 22 26 24 0 34 14 0 22 0 0 16 33 0 0 0 1 5 0 7 0 0 11 22 14 42 17 23 0 0 7 6 0 0 0 1 1 6 15 16 22 4 0 26 4 0 27 19 11 6 13 0 9 2 0 1 0 4 4 30 0 8 8 11 2 2 17 2 0 0 0 1 20 22 16 1 12 36 2 0 0 1 0 11 31 21 7 0 11 18 24 0 1 1 9 29 39 0 0 12 3 0 19 0 0 3 10 20 1 6 3 0 6 0 2 0 15 25 0 6 17 4 35 0 0 13 15 0 0 0 4 30 12 28 30 5 5 25 10 6 24 21 5 39 14 1 0 33 0 13 18 5 0 11 10 0 0 23 29 2 0 5 9 1 27 0 0 0 1 18 13 0 1 15 0 13 0 11 27 11 0 1 0 20 19 35 0 21 13 0 0 0 25 3 2 33 0 2 25 1 10 0 0 16 0 6 1 14 9 10.396774193548387
13 0 40 12 1 9 29 18 2 6 3 13 3 12 0 0 17 7 1 8 8 0 13 4 14 14 0 1 0 6 15 0 0 0 0 4 0 8 0 0 2 0 26 1 9 5 2 5 0 2 0 14 8 16 26 18 29 22 0 0 0 14 12 7 5 5 25 16 0 9 37 21 12 26 0 0 6 5 18 27 42 22 0 35 0 39 0 13 0 5 6 36 20 11 0 9 23 7 8 1 3 0 33 17 15 5 2 35 0 11 0 1 48 10 2 16 21 31 19 34 21 2 0 20 20 2 11 7 21 0 0 17 1 23 1 0 0 12 1 0 5 32 0 9 0 34 0 6 0 8 0 38 0 0 3 8 3 11 4 0 29 29 11 0 36 0 6 1 8 1 28 5 1 0 0 0 9 8 30 0 1 0 26 27 0 1 6 17 0 0 15 21 0 0 0 0 18 52 0 11 0 2 8 0 0 12 28 0 8 17 35 19 3 9 3 0 3 15 20 30 1 0 0 0 0 17 32 0 1 6 3 0 0 21 8 30 16 0 0 41 0 11 0 0 0 15 11 14 13 41 1 0 23 0 22 12 25 9 21 16 18 0 0 23 9 36 0 0 0 0 0 19 0 0 7 12 9 61 12 9 10 41 0 26 0 25 0 34 1 16 1 13 5 27 34 2 0 0 0 32 26 13 0 0 0 19 0 19 0 0 22 7 6 1 10 0 22 13 0 15 18 33 31 6 20 0 19 0 9 0 25 1 0 15 0 0 41 6 22 5 4 11 21 0 0 43 2 5 18 0 5 1 11 0 1 3 19 31 0 18 9 21 0 24 0 2 0 0 1 0 18 0 10 17 1 8 44 1 0 0 61 1 0 0 4 12 8 1 0 5 0 45 1 12 7 0 0 10 0 16 1 5 2 5 37 7 1 5 1 6 1 10 25 19 0 24 0 3 21 15 44 0 16 0 4 0 20 9 12 19 1 24 25 10 11 0 36 0 0 0 0 5 2 19 0 15 7 0 13 27 9 4 0 16 11 8 0 0 22 26 6 17 0 0 25 13 7 7 4 0 20 6 12 9 22 8 3 7 4 5 4 28 18 0 27 11 1 0 0 0 0 3 20 45 9 20 1 0 4 1 23 1 31 43 0 8 37 0 0 28 0 9 11 0 1 0 0 2 29 12 8 17 0 9 18 30 47 21 5 0 1 13 34 2 1 10 0 0 5 14 0 23 16 0 18 18 13 22 0 26 0 17 18 0 0 48 9 1 0 46 20 0 1 7 0 3 1 18 18 1 23 5 23 9 19 0 0 22 12 15 26 12 20 36 14 2 0 5 15 5 18 0 13 21 7 0 1 17 30 7 4 0 3 0 8 12 10 6 0 5 9 20 2 4 2 0 40 0 4 0 40 3 55 10 2 0 24 0 19 25 13 0 4 32 0 10 18 23 8 22 0 0 57 16 24 0 0 1 2 0 26 40 4 7 12 12 0 51 16 0 32 16 30 23 4 30 8 5 15 29 2 1 4 15 16 0 0 7 18 14 19 3 29 1 0 9 4 12 16 6 25 1 3 0 0 0 15 3 19 0 4 0 5 7 0 8 11 0 1 13 4 13 0 0 18 28 23 10 8 14 1 2 23 25 28 0 37 15 0 20 0 0 18 34 0 0 0 1 4 0 6 0 0 10 21 14 43 14 26 0 0 6 6 0 0 0 1 1 7 13 11 23 2 0 24 2 0 25 21 12 5 12 0 9 2 0 1 0 4 4 31 0 8 6 10 2 2 15 2 0 0 0 0 19 18 13 1 10 34 2 0 0 1 0 9 27 20 6 0 10 18 24 0 1 1 8 31 36 0 0 14 3 0 18 0 0 3 9 24 1 5 2 0 5 0 2 0 14 26 0 4 15 4 32 0 0 14 14 0 0 0 4 27 14 27 27 5 6 24 9 8 23 23 6 39 14 1 0 32 0 13 19 5 0 11 9 0 0 17 28 1 0 3 9 0 22 0 0 0 1 17 13 0 1 15 0 12 0 9 31 12 0 0 0 22 24 37 0 20 13 0 0 0 22 3 0 34 0 1 25 1 8 0 0 17 0 6 1 14 10 10.147311827956989
14 0 39 11 1 7 25 14 1 5 2 17 3 11 0 0 16 5 1 9 7 0 9 4 13 15 0 1 0 6 13 0 0 0 0 4 0 7 0 0 2 0 26 1 10 4 2 3 0 2 0 16 7 15 25 17 28 23 0 0 0 15 12 7 5 4 27 15 0 7 33 21 13 26 0 0 6 5 20 24 39 19 0 38 0 41 0 15 0 3 6 34 23 9 0 8 19 6 9 1 2 0 33 18 17 4 2 33 0 10 0 1 45 11 2 15 25 25 18 36 22 2 0 20 20 2 9 6 22 0 0 21 0 22 1 0 0 10 1 0 4 35 0 11 0 28 0 6 0 8 0 40 0 0 3 6 2 11 3 0 27 30 8 0 37 0 5 0 8 1 30 4 1 0 0 0 11 6 29 0 1 0 29 26 0 1 6 18 0 0 16 22 0 0 0 0 18 51 0 11 0 2 9 0 0 9 28 0 6 17 36 17 3 7 3 0 2 10 22 32 0 0 0 0 0 16 31 0 1 5 3 0 0 18 8 26 15 0 0 38 0 9 0 0 0 10 10 14 9 47 0 0 22 0 23 8 29 9 20 19 17 0 0 23 10 39 0 0 0 0 0 21 0 0 9 12 9 61 10 9 8 39 0 27 0 27 0 35 1 15 1 15 5 27 29 2 0 0 0 30 20 11 0 0 0 18 0 20 0 0 21 5 6 1 9 0 17 13 0 18 15 29 34 8 20 0 22 0 7 0 27 1 0 11 0 0 44 7 19 5 5 11 19 0 0 38 1 5 19 0 5 1 11 0 1 3 19 30 0 20 9 17 0 24 0 2 0 0 1 0 18 0 10 15 1 10 45 1 0 0 61 1 0 0 4 10 8 1 0 5 0 42 0 10 7 0 0 13 0 13 0 5 2 6 33 6 1 5 1 4 0 9 28 18 0 23 0 2 19 16 43 0 17 0 4 0 18 8 11 18 1 23 27 10 10 0 33 0 0 0 0 5 2 16 0 10 8 0 17 26 8 3 0 15 10 10 0 0 21 26 6 16 0 0 27 13 5 8 3 0 21 5 11 9 23 7 2 7 4 3 3 28 18 0 26 10 1 0 0 0 0 2 21 48 8 20 1 0 3 1 23 1 31 39 0 7 41 0 0 23 0 10 10 0 1 0 0 2 27 14 9 15 0 9 21 32 44 19 2 0 1 12 35 2 1 10 0 0 5 13 0 27 16 0 17 17 16 22 0 27 0 16 15 0 0 53 8 1 0 43 18 0 2 6 0 3 1 20 16 1 26 5 20 8 15 0 0 21 12 13 26 11 17 39 14 2 0 5 12 4 17 0 10 20 10 0 0 15 26 6 3 0 5 0 6 14 11 4 0 4 10 21 2 4 1 0 42 0 4 0 45 3 51 10 1 0 26 0 17 20 9 0 4 33 0 11 17 23 7 22 0 0 56 12 23 0 0 1 2 0 29 40 3 5 11 11 0 52 16 0 34 14 29 26 4 28 8 4 14 32 2 1 4 15 13 0 0 7 16 11 15 3 28 1 0 7 4 10 13 6 28 1 3 0 0 0 14 3 19 0 4 0 5 8 0 7 8 0 1 12 3 13 0 0 13 28 25 10 8 11 1 2 24 24 26 0 38 13 0 19 0 0 16 35 0 0 0 0 4 0 5 0 0 10 21 14 43 14 30 0 0 7 6 0 0 0 1 1 8 13 11 21 2 0 18 0 0 22 23 10 7 17 0 7 3 0 1 0 4 4 29 0 7 6 11 2 1 15 2 0 0 0 0 19 16 11 1 10 32 2 0 0 1 0 10 26 18 4 0 10 21 22 0 1 1 6 34 41 0 0 18 2 0 17 0 0 3 7 28 1 5 3 0 6 0 1 0 13 28 0 4 16 3 30 0 0 13 14 0 0 0 4 26 15 19 28 5 8 22 8 7 20 23 5 37 17 1 0 31 0 14 23 4 0 11 8 0 0 20 25 1 0 2 8 0 20 0 0 0 1 19 14 0 1 14 0 10 0 9 35 11 0 0 0 23 27 37 0 22 14 0 0 0 20 3 0 33 0 0 24 1 7 0 0 20 0 5 1 14 11 9.893548387096774
14 0 44 9 1 9 25 18 1 4 2 20 2 10 0 0 18 4 1 9 7 0 8 4 14 10 0 1 0 7 12 0 0 0 0 3 0 6 0 0 2 0 25 1 9 2 2 3 0 2 0 16 7 13 24 18 27 20 0 0 0 14 12 6 5 3 30 15 0 8 31 19 12 27 0 0 7 5 21 19 36 19 0 35 0 43 0 16 0 3 6 35 24 8 0 8 19 6 8 1 2 0 37 19 15 3 2 34 0 8 0 0 43 14 2 10 24 25 17 40 17 2 0 21 22 2 8 6 21 0 0 20 0 21 0 0 0 10 1 0 4 32 0 13 0 26 0 6 0 9 0 41 0 0 3 6 3 11 3 0 24 34 5 0 34 0 4 0 7 1 29 4 1 0 0 0 12 7 24 0 0 0 28 25 0 1 6 17 0 0 14 26 0 0 0 0 21 46 0 13 0 1 8 0 0 7 28 0 7 16 37 19 3 7 3 0 2 8 20 32 0 0 0 0 0 17 30 0 1 4 3 0 0 17 8 21 11 0 0 35 0 9 0 0 0 10 9 14 8 47 0 0 24 0 26 6 32 10 22 25 16 0 0 22 10 37 0 0 0 0 0 19 0 0 8 12 9 60 10 10 7 37 0 34 0 25 0 37 1 11 1 17 4 25 28 2 0 0 0 30 16 11 0 0 0 18 0 20 0 0 25 4 7 1 9 0 13 12 0 13 14 25 36 7 22 0 22 0 8 0 27 1 0 11 0 0 42 7 22 5 6 11 16 0 0 39 1 4 22 0 5 1 14 0 1 2 22 31 0 24 8 16 0 24 0 1 0 0 1 0 18 0 9 11 1 7 44 1 0 0 58 1 0 0 4 7 7 1 0 3 0 37 0 10 7 0 0 14 0 10 0 4 2 7 35 6 0 3 1 3 0 8 27 17 0 20 0 2 19 16 39 0 15 0 4 0 17 7 12 15 1 19 26 10 9 0 32 0 0 0 0 6 1 14 0 10 8 0 22 28 6 3 0 14 10 12 0 0 22 19 5 14 0 0 23 11 4 7 2 0 20 4 11 8 21 9 2 7 4 4 2 29 18 0 24 8 1 0 0 0 0 2 25 42 7 24 0 0 3 0 24 1 30 40 0 9 45 0 0 25 0 10 10 0 1 0 0 2 28 14 8 18 0 11 21 33 45 19 2 0 0 10 34 1 1 10 0 0 4 13 0 26 16 0 16 15 16 23 0 25 0 18 15 0 0 52 7 1 0 43 16 0 3 6 0 2 1 20 13 1 23 5 21 8 15 0 0 24 10 10 25 8 15 42 13 2 0 5 11 3 17 0 10 19 9 0 0 15 27 5 3 0 4 0 5 15 9 2 0 6 8 22 1 4 1 0 43 0 3 0 41 2 59 9 1 0 27 0 18 17 9 0 4 34 0 10 15 20 7 23 0 0 53 10 24 0 0 1 2 0 31 43 3 5 12 11 0 50 12 0 33 12 28 29 4 28 9 4 14 32 2 1 1 15 14 0 0 6 15 11 17 2 27 1 0 6 4 9 12 5 28 1 2 0 0 0 16 3 20 0 4 0 4 10 0 6 8 0 0 14 3 12 0 0 13 23 28 10 8 10 0 2 20 20 32 0 36 16 0 18 0 0 11 30 0 0 0 0 4 0 5 0 0 9 19 13 45 10 28 0 0 9 4 0 0 0 1 1 9 15 13 17 2 0 16 0 0 18 25 11 8 22 0 7 4 0 1 0 3 2 26 0 7 3 10 1 0 15 2 0 0 0 0 20 15 10 1 7 30 2 0 0 1 0 9 29 18 4 0 10 22 21 0 1 1 6 33 46 0 0 19 2 0 15 0 0 3 4 26 0 5 5 0 6 0 1 0 12 27 0 3 16 1 27 0 0 13 10 0 0 0 4 26 13 17 26 5 8 23 7 7 17 23 4 34 14 1 0 34 0 15 22 3 0 16 8 0 0 17 25 1 0 1 8 0 20 0 0 0 1 19 16 0 1 12 0 12 0 10 33 12 0 0 0 24 26 36 0 21 14 0 0 0 16 3 0 30 0 0 23 0 5 0 0 17 0 4 1 14 12 9.64516129032258
17 0 48 9 1 9 25 22 1 2 2 24 2 10 0 0 18 4 1 8 8 0 10 2 13 11 0 1 0 8 11 0 0 0 0 3 0 6 0 0 2 0 25 1 5 1 2 2 0 2 0 18 8 13 21 16 27 19 0 0 0 13 12 8 5 3 29 15 0 7 33 19 12 25 0 0 6 2 15 19 36 15 0 33 0 44 0 14 0 3 6 29 24 8 0 7 18 5 6 1 2 0 38 22 15 2 2 27 0 8 0 0 37 9 2 10 23 23 16 41 19 2 0 19 22 2 8 6 20 0 0 15 0 18 0 0 0 10 1 0 4 29 0 14 0 25 0 5 0 11 0 41 0 0 3 5 1 13 3 0 26 37 4 0 32 0 4 0 6 1 29 2 1 0 0 0 11 8 26 0 0 0 26 25 0 1 5 19 0 0 16 24 0 0 0 0 21 47 0 12 0 0 7 0 0 7 28 0 8 14 44 21 3 7 2 0 2 8 18 31 0 0 0 0 0 16 27 0 1 4 1 0 0 18 9 19 7 0 0 32 0 8 0 0 0 10 7 20 7 48 0 0 21 0 23 5 28 11 22 30 18 0 0 21 8 33 0 0 0 0 0 19 0 0 8 12 8 58 11 11 6 29 0 36 0 25 0 35 1 10 1 17 4 23 26 1 0 0 0 28 21 8 0 0 0 19 0 20 0 0 31 3 8 1 9 0 10 10 0 18 11 24 39 7 18 0 28 0 8 0 29 1 0 12 0 0 40 8 24 3 6 8 14 0 0 38 1 3 23 0 6 1 12 0 1 2 23 26 0 28 6 15 0 26 0 1 0 0 0 0 17 0 8 12 1 7 40 1 0 0 47 1 0 0 3 10 6 1 0 2 0 34 0 10 6 0 0 13 0 9 0 4 2 8 35 6 0 2 1 2 0 6 29 20 0 18 0 2 21 18 41 0 12 0 4 0 14 6 13 13 0 17 26 9 7 0 32 0 0 0 0 4 1 14 0 11 8 0 25 28 5 3 0 15 9 11 0 0 20 21 5 13 0 0 22 10 4 7 2 0 19 6 9 7 22 8 2 5 4 4 2 24 19 0 26 8 1 0 0 0 0 2 22 41 7 22 0 0 2 0 21 1 27 38 0 9 47 0 0 29 0 12 7 0 1 0 0 2 25 17 6 17 0 14 17 30 42 21 1 0 0 9 31 1 1 10 0 0 4 16 0 24 20 0 14 14 19 22 0 28 0 15 16 0 0 55 7 1 0 46 13 0 4 6 0 2 1 22 10 1 25 5 20 8 16 0 0 27 9 9 26 9 17 39 13 2 0 5 6 3 15 0 8 19 9 0 0 17 25 4 1 0 4 0 5 15 9 1 0 7 10 22 1 4 1 0 44 0 3 0 41 2 54 7 1 0 28 0 20 19 7 0 4 33 0 9 16 18 7 22 0 0 48 8 22 0 0 0 2 0 30 42 3 5 10 12 0 49 13 0 42 11 27 24 4 28 8 4 13 32 1 1 1 14 15 0 0 5 14 11 14 2 24 1 0 6 3 8 9 3 24 1 2 0 0 0 17 3 21 0 4 0 4 8 0 5 7 0 0 15 3 13 0 0 14 22 26 13 5 11 0 1 23 19 34 0 38 12 0 15 0 0 11 33 0 0 0 0 3 0 4 0 0 9 18 13 43 9 24 0 0 10 4 0 0 0 1 1 10 15 12 16 2 0 13 0 0 18 23 8 8 24 0 6 5 0 1 0 2 2 26 0 7 2 10 1 0 13 2 0 0 0 0 21 16 8 0 6 31 2 0 0 1 0 7 29 16 3 0 11 23 20 0 1 1 4 29 44 0 0 20 2 0 17 0 0 2 4 25 0 5 7 0 7 0 0 0 13 28 0 4 16 0 28 0 0 13 10 0 0 0 4 28 12 20 23 4 7 21 5 7 16 19 4 32 13 0 0 32 0 17 19 3 0 20 7 0 0 17 25 1 0 0 8 0 19 0 0 0 1 20 15 0 1 13 0 17 0 8 33 12 0 0 0 22 26 37 0 27 15 0 0 0 13 3 0 30 0 0 25 0 4 0 0 17 0 3 1 11 13 9.402150537634409
19 0 53 7 1 10 25 21 1 3 1 26 0 9 0 0 18 3 1 9 8 0 11 2 14 12 0 1 0 9 11 0 0 0 0 3 0 6 0 0 2 0 26 1 4 0 2 2 0 1 0 19 5 12 20 18 26 18 0 0 0 11 10 9 5 3 25 15 0 3 32 18 11 21 0 0 6 1 15 21 32 13 0 31 0 44 0 12 0 3 6 26 26 6 0 8 17 4 6 1 2 0 45 23 15 2 2 27 0 8 0 0 35 7 2 10 20 24 16 35 19 2 0 17 21 2 7 7 17 0 0 12 0 15 0 0 0 10 1 0 3 32 0 18 0 25 0 5 0 12 0 41 0 0 3 5 1 13 3 0 23 40 5 0 35 0 3 0 6 1 30 2 1 0 0 0 9 7 24 0 0 0 29 26 0 1 4 19 0 0 15 27 0 0 0 0 21 46 0 14 0 0 7 0 0 7 26 0 9 14 45 21 2 6 2 0 2 12 15 29 0 0 0 0 0 13 26 0 1 4 0 0 0 17 8 18 7 0 0 30 0 5 0 0 0 9 4 18 6 49 0 0 18 0 24 2 23 12 19 32 17 0 0 17 11 34 0 0 0 0 0 18 0 0 8 10 6 56 10 11 4 31 0 38 0 28 0 36 1 9 0 20 4 19 24 1 0 0 0 29 23 10 0 0 0 21 0 18 0 0 31 0 9 1 8 0 8 10 0 21 8 21 36 8 19 0 28 0 8 0 30 1 0 12 0 0 36 7 25 3 8 8 13 0 0 34 1 2 25 0 5 1 12 0 0 2 24 24 0 39 6 12 0 26 0 1 0 0 0 0 16 0 9 12 1 8 39 1 0 0 45 1 0 0 2 9 6 1 0 2 0 29 0 9 7 0 0 14 0 8 0 4 1 6 38 6 0 2 1 2 0 4 33 18 0 16 0 2 23 18 39 0 11 0 3 0 14 6 14 12 0 15 21 9 6 0 32 0 0 0 0 4 1 13 0 13 6 0 29 28 5 3 0 14 10 12 0 0 17 20 6 15 0 0 24 10 4 7 0 0 18 6 8 6 22 8 2 4 4 4 2 25 19 0 24 8 1 0 0 0 0 1 27 43 7 20 0 0 2 0 20 0 30 38 0 9 51 0 0 31 0 10 6 0 1 0 0 1 24 16 7 18 0 13 15 31 44 20 1 0 0 7 26 1 1 10 0 0 4 14 0 21 24 0 14 15 17 20 0 29 0 13 17 0 0 58 7 1 0 46 10 0 3 6 0 2 1 22 12 1 24 5 18 6 12 0 0 29 8 11 26 8 17 40 13 2 0 3 7 3 17 0 7 15 9 0 0 16 24 4 0 0 5 0 8 14 8 0 0 6 11 19 1 4 1 0 45 0 3 0 41 1 54 7 1 0 26 0 15 20 6 0 3 35 0 8 17 19 7 23 0 0 46 9 22 0 0 0 1 0 29 43 3 3 10 10 0 42 12 0 41 12 26 22 4 33 6 3 11 38 1 1 1 12 14 0 0 5 14 13 14 2 24 0 0 5 3 7 9 3 26 1 2 0 0 0 19 4 20 0 4 0 4 10 0 6 6 0 0 17 3 12 0 0 14 18 27 12 5 8 0 1 15 19 37 0 35 11 0 17 0 0 10 32 0 0 0 0 3 0 2 0 0 8 20 11 46 10 21 0 0 9 4 0 0 0 1 1 10 14 15 14 2 0 10 0 0 18 22 7 8 23 0 7 7 0 1 0 2 2 26 0 6 2 8 1 0 14 2 0 0 0 0 21 14 6 0 5 34 2 0 0 1 0 9 27 18 2 0 11 24 21 0 1 1 3 27 42 0 0 21 1 0 18 0 0 2 2 26 0 5 5 0 7 0 0 0 12 26 0 3 16 0 28 0 0 17 9 0 0 0 2 28 12 19 23 3 7 21 5 9 14 15 4 29 10 0 0 28 0 17 19 3 0 24 6 0 0 16 27 1 0 0 7 0 19 0 0 0 1 20 12 0 1 12 0 20 0 7 31 12 0 0 0 22 20 39 0 29 18 0 0 0 11 3 0 31 0 0 25 0 3 0 0 16 0 3 1 11 14 9.206451612903227
22 0 50 7 1 12 22 20 0 4 1 25 0 9 0 0 19 3 1 8 9 0 11 1 14 14 0 0 0 7 10 0 0 0 0 3 0 6 0 0 1 0 25 1 5 0 2 1 0 1 0 20 6 12 22 18 28 19 0 0 0 9 10 8 5 3 26 16 0 3 31 16 10 21 0 0 6 1 13 23 35 12 0 32 0 44 0 12 0 3 4 26 25 4 0 7 15 4 5 1 2 0 47 25 15 2 1 29 0 5 0 0 31 6 2 11 21 24 16 37 20 1 0 15 20 2 7 9 18 0 0 11 0 12 0 0 0 8 1 0 2 34 0 20 0 24 0 5 0 13 0 32 0 0 3 4 1 13 2 0 22 37 6 0 34 0 2 0 7 1 28 1 1 0 0 0 10 7 23 0 0 0 30 24 0 1 4 22 0 0 13 26 0 0 0 0 20 44 0 14 0 0 4 0 0 7 23 0 8 14 46 25 2 5 2 0 2 12 11 31 0 0 0 0 0 12 27 0 1 3 0 0 0 18 9 18 7 0 0 30 0 3 0 0 0 5 4 19 4 48 0 0 16 0 26 2 18 12 15 36 20 0 0 15 14 34 0 0 0 0 0 14 0 0 9 11 6 61 9 11 4 28 0 34 0 29 0 36 0 8 0 21 2 18 24 1 0 0 0 31 19 10 0 0 0 22 0 14 0 0 29 0 10 1 7 0 6 9 0 25 7 17 36 8 18 0 26 0 8 0 26 1 0 11 0 0 35 7 26 3 11 7 12 0 0 32 1 2 23 0 7 1 14 0 0 2 24 22 0 40 4 13 0 22 0 0 0 0 0 0 13 0 10 11 0 7 37 1 0 0 42 1 0 0 2 9 6 1 0 1 0 22 0 8 7 0 0 16 0 8 0 4 1 6 37 5 0 2 1 2 0 4 30 16 0 14 0 2 21 19 35 0 10 0 3 0 14 5 12 7 0 13 21 9 6 0 29 0 0 0 0 2 1 12 0 12 7 0 27 28 3 3 0 17 10 12 0 0 17 16 5 16 0 0 20 11 3 7 0 0 18 6 10 6 22 9 2 5 4 4 1 21 19 0 22 8 1 0 0 0 0 1 26 43 4 19 0 0 2 0 21 0 27 36 0 7 52 0 0 30 0 8 5 0 0 0 0 1 26 17 6 18 0 11 9 26 42 18 1 0 0 5 25 0 1 10 0 0 4 15 0 19 24 0 14 12 15 20 0 29 0 12 16 0 0 53 9 1 0 43 12 0 4 5 0 1 1 21 11 1 23 4 18 4 9 0 0 26 6 11 25 9 17 39 7 1 0 2 6 3 14 0 7 13 8 0 0 17 26 3 0 0 7 0 8 13 8 0 0 8 10 22 1 3 1 0 50 0 2 0 43 1 60 8 1 0 25 0 15 19 5 0 3 35 0 10 15 16 7 24 0 0 42 9 21 0 0 0 1 0 26 42 3 3 8 8 0 42 12 0 41 12 23 22 4 34 7 3 10 43 1 1 1 10 14 0 0 4 13 15 13 2 25 0 0 5 1 6 10 3 27 1 2 0 0 0 19 5 19 0 4 0 3 9 0 5 6 0 0 15 1 13 0 0 16 20 28 13 5 10 0 1 13 16 37 0 28 9 0 17 0 0 9 27 0 0 0 0 3 0 2 0 0 8 20 10 46 12 22 0 0 8 4 0 0 0 1 1 9 13 17 12 2 0 9 0 0 17 21 6 8 26 0 5 8 0 1 0 2 2 25 0 7 2 9 1 0 14 2 0 0 0 0 22 17 5 0 4 33 0 0 0 1 0 6 28 16 1 0 11 22 19 0 1 0 2 24 40 0 0 20 1 0 20 0 0 2 2 25 0 5 4 0 5 0 0 0 12 29 0 2 14 0 24 0 0 18 9 0 0 0 2 26 13 22 21 3 8 15 3 8 14 13 4 31 8 0 0 25 0 17 17 3 0 24 8 0 0 17 27 1 0 0 5 0 18 0 0 0 1 16 13 0 1 11 0 20 0 6 30 15 0 0 0 20 20 39 0 26 18 0 0 0 12 4 0 31 0 0 28 0 3 0 0 17 0 3 1 12 16 8.911827956989248
20 0 45 5 1 13 21 19 0 4 1 21 0 9 0 0 16 3 1 8 8 0 11 1 11 12 0 0 0 8 10 0 0 0 0 2 0 6 0 0 1 0 23 1 5 0 1 1 0 1 0 19 6 14 21 20 30 19 0 0 0 9 9 9 4 1 31 16 0 3 31 16 10 24 0 0 3 1 11 28 33 11 0 30 0 46 0 14 0 2 2 24 25 4 0 8 13 4 4 1 2 0 48 25 13 1 1 29 0 5 0 0 29 7 1 7 23 23 15 35 19 1 0 13 19 2 6 9 15 0 0 14 0 9 0 0 0 9 1 0 2 29 0 22 0 22 0 4 0 12 0 29 0 0 2 4 1 12 2 0 20 28 6 0 35 0 1 0 8 1 28 1 1 0 0 0 8 6 17 0 0 0 33 20 0 1 4 24 0 0 10 25 0 0 0 0 22 41 0 14 0 0 2 0 0 6 20 0 5 10 51 25 2 6 2 0 2 11 10 31 0 0 0 0 0 11 29 0 0 3 0 0 0 16 10 18 6 0 0 31 0 3 0 0 0 4 4 22 3 44 0 0 15 0 21 2 18 13 15 39 20 0 0 15 17 29 0 0 0 0 0 13 0 0 9 12 5 63 8 10 3 23 0 32 0 30 0 31 0 5 0 20 2 16 24 1 0 0 0 33 22 9 0 0 0 23 0 12 0 0 29 0 7 1 7 0 5 8 0 29 5 14 39 6 17 0 26 0 10 0 27 1 0 9 0 0 33 7 25 2 15 6 12 0 0 29 1 2 23 0 6 1 14 0 0 2 21 21 0 42 4 15 0 19 0 0 0 0 0 0 13 0 11 9 0 9 36 0 0 0 39 1 0 0 2 10 4 1 0 1 0 20 0 8 5 0 0 11 0 6 0 4 1 8 37 4 0 2 0 0 0 4 32 14 0 12 0 2 20 22 34 0 9 0 3 0 12 4 14 7 0 11 19 9 6 0 27 0 0 0 0 1 1 14 0 8 8 0 29 28 2 3 0 18 9 11 0 0 15 18 4 15 0 0 23 12 3 8 0 0 18 6 11 6 22 7 2 5 3 3 1 21 14 0 21 10 1 0 0 0 0 1 23 47 4 20 0 0 1 0 22 0 28 34 0 7 52 0 0 30 0 7 5 0 0 0 0 1 27 14 6 21 0 11 11 26 44 17 1 0 0 5 27 0 1 9 0 0 4 16 0 21 23 0 15 9 13 19 0 27 0 10 16 0 0 53 9 0 0 38 9 0 4 5 0 1 0 22 12 1 22 4 18 4 6 0 0 26 6 11 24 8 18 35 6 1 0 2 7 2 10 0 7 11 7 0 0 15 21 3 0 0 6 0 8 12 7 0 0 8 13 25 0 2 1 0 46 0 2 0 41 1 59 9 1 0 25 0 11 18 4 0 3 39 0 13 15 15 7 26 0 0 43 6 21 0 0 0 1 0 28 42 2 2 8 8 0 35 11 0 44 13 23 20 3 32 8 3 7 43 0 1 1 9 14 0 0 3 11 14 9 2 29 0 0 5 1 6 12 3 28 1 2 0 0 0 18 7 16 0 5 0 3 11 0 5 6 0 0 17 1 11 0 0 16 21 28 14 5 12 0 1 14 15 33 0 32 8 0 15 0 0 10 26 0 0 0 0 3 0 1 0 0 7 18 11 46 11 19 0 0 8 3 0 0 0 1 1 7 13 16 11 2 0 8 0 0 15 17 5 9 25 0 5 7 0 1 0 1 2 26 0 7 2 10 0 0 16 2 0 0 0 0 22 16 5 0 4 30 0 0 0 1 0 4 25 12 2 0 11 22 19 0 1 0 2 23 40 0 0 18 1 0 21 0 0 2 1 24 0 5 4 0 2 0 0 0 12 29 0 3 15 0 25 0 0 18 11 0 0 0 1 26 13 22 21 2 9 11 2 8 15 12 4 31 7 0 0 25 0 15 19 1 0 25 10 0 0 17 31 1 0 0 5 0 15 0 0 0 1 18 13 0 1 10 0 24 0 9 28 17 0 0 0 20 20 34 0 28 20 0 0 0 10 3 0 30 0 0 29 0 3 0 0 16 0 2 1 10 18 8.650537634408602
21 0 44 3 1 11 23 23 0 5 1 17 0 7 0 0 15 2 1 7 7 0 12 0 12 12 0 0 0 9 10 0 0 0 0 2 0 6 0 0 1 0 22 1 6 0 1 1 0 1 0 21 5 15 24 23 26 21 0 0 0 8 8 10 4 0 31 14 0 2 35 13 12 24 0 0 3 0 12 27 33 11 0 26 0 42 0 16 0 1 1 25 23 3 0 8 12 4 4 1 2 0 45 19 12 1 1 28 0 4 0 0 31 8 1 9 22 23 21 34 20 1 0 11 18 1 7 8 13 0 0 13 0 9 0 0 0 10 1 0 2 26 0 19 0 21 0 4 0 11 0 26 0 0 2 4 0 10 2 0 20 31 7 0 33 0 1 0 9 1 31 1 1 0 0 0 6 5 14 0 0 0 32 19 0 1 4 20 0 0 8 24 0 0 0 0 22 38 0 14 0 0 2 0 0 5 17 0 6 6 50 25 2 7 2 0 2 11 10 32 0 0 0 0 0 10 24 0 0 1 0 0 0 16 8 19 6 0 0 35 0 2 0 0 0 4 4 27 3 45 0 0 11 0 21 2 16 11 15 38 20 0 0 14 20 32 0 0 0 0 0 12 0 0 10 11 6 64 6 11 3 21 0 33 0 35 0 28 0 5 0 18 2 15 22 1 0 0 0 33 20 8 0 0 0 24 0 11 0 0 29 0 7 1 7 0 4 9 0 34 5 13 44 7 16 0 23 0 14 0 28 1 0 9 0 0 30 7 22 2 15 5 12 0 0 29 1 2 20 0 7 1 14 0 0 2 23 18 0 45 4 13 0 16 0 0 0 0 0 0 11 0 11 8 0 10 35 0 0 0 34 1 0 0 2 11 4 1 0 1 0 19 0 8 4 0 0 9 0 6 0 3 1 7 40 2 0 2 0 0 0 3 32 10 0 11 0 1 19 24 33 0 9 0 1 0 13 4 11 8 0 11 19 6 5 0 24 0 0 0 0 1 1 13 0 12 9 0 25 30 2 3 0 22 9 10 0 0 13 22 5 12 0 0 26 9 1 9 0 0 20 6 11 6 23 6 2 6 3 5 1 21 10 0 20 10 1 0 0 0 0 1 24 40 4 20 0 0 1 0 18 0 29 33 0 8 57 0 0 32 0 7 5 0 0 0 0 0 25 15 5 25 0 10 10 26 40 15 1 0 0 5 27 0 1 7 0 0 3 17 0 21 22 0 12 10 12 16 0 25 0 10 14 0 0 55 9 0 0 36 9 0 6 4 0 1 0 25 10 0 22 2 18 3 6 0 0 25 6 9 24 9 19 38 6 1 0 2 9 2 10 0 6 8 5 0 0 12 17 3 0 0 6 0 8 15 7 0 0 9 14 23 0 2 1 0 43 0 1 0 43 1 52 10 1 0 19 0 11 17 2 0 2 40 0 14 17 15 5 27 0 0 37 7 17 0 0 0 0 0 27 45 1 2 6 9 0 37 11 0 37 13 24 16 3 32 8 3 9 41 0 1 1 11 16 0 0 3 11 15 6 1 25 0 0 4 1 5 15 2 26 0 1 0 0 0 18 6 14 0 5 0 2 15 0 5 6 0 0 21 1 10 0 0 14 21 31 14 4 13 0 1 14 15 29 0 33 8 0 15 0 0 8 26 0 0 0 0 2 0 1 0 0 7 14 8 41 10 17 0 0 7 2 0 0 0 1 1 8 12 19 11 1 0 7 0 0 15 19 5 10 23 0 4 8 0 1 0 1 2 23 0 5 2 10 0 0 15 2 0 0 0 0 19 12 5 0 4 30 0 0 0 1 0 5 26 13 3 0 9 23 16 0 1 0 2 19 34 0 0 17 1 0 20 0 0 2 1 27 0 5 3 0 2 0 0 0 11 27 0 5 15 0 28 0 0 17 11 0 0 0 1 28 10 22 23 2 7 9 1 10 16 10 3 30 6 0 0 25 0 14 20 1 0 23 9 0 0 17 30 1 0 0 4 0 13 0 0 0 1 20 15 0 1 9 0 23 0 7 30 18 0 0 0 19 19 28 0 28 22 0 0 0 10 3 0 24 0 0 33 0 3 0 0 16 0 2 1 8 19 8.416129032258065
19 0 37 3 1 13 25 24 0 6 1 11 0 9 0 0 18 2 0 9 9 0 10 0 12 13 0 0 0 7 11 0 0 0 0 2 0 4 0 0 1 0 25 1 5 0 1 1 0 1 0 23 4 15 24 20 24 21 0 0 0 8 7 8 4 0 31 16 0 2 32 10 14 26 0 0 3 0 12 27 34 9 0 20 0 41 0 15 0 1 1 26 18 3 0 8 10 3 4 1 2 0 49 17 13 0 0 27 0 4 0 0 29 7 1 12 22 21 25 34 18 1 0 12 18 1 6 7 13 0 0 12 0 7 0 0 0 9 1 0 2 27 0 21 0 23 0 3 0 11 0 25 0 0 2 3 0 8 1 0 20 30 7 0 33 0 1 0 9 1 29 0 1 0 0 0 5 5 16 0 0 0 29 18 0 0 4 19 0 0 7 24 0 0 0 0 25 34 0 14 0 0 1 0 0 5 15 0 6 5 52 26 2 8 2 0 2 8 8 33 0 0 0 0 0 9 27 0 0 1 0 0 0 15 6 21 7 0 0 37 0 2 0 0 0 3 3 31 2 39 0 0 10 0 24 2 15 12 15 35 18 0 0 12 20 28 0 0 0 0 0 12 0 0 10 13 4 64 6 11 3 24 0 31 0 34 0 18 0 5 0 17 2 15 23 1 0 0 0 35 22 8 0 0 0 26 0 11 0 0 28 0 5 1 6 0 5 8 0 37 5 12 48 8 17 0 23 0 16 0 26 1 0 8 0 0 32 8 21 2 12 4 12 0 0 27 1 2 19 0 8 1 15 0 0 1 24 16 0 42 4 11 0 14 0 0 0 0 0 0 7 0 10 9 0 10 33 0 0 0 31 1 0 0 2 10 4 1 0 1 0 17 0 8 4 0 0 9 0 7 0 2 1 5 32 2 0 1 0 0 0 3 34 10 0 10 0 1 15 25 31 0 11 0 1 0 11 4 12 8 0 4 19 5 2 0 22 0 0 0 0 1 1 9 0 13 7 0 26 36 2 3 0 23 9 12 0 0 13 22 8 12 0 0 27 4 0 10 0 0 21 5 11 6 22 6 2 5 2 5 1 22 9 0 17 12 1 0 0 0 0 1 19 40 4 24 0 0 0 0 13 0 28 31 0 8 56 0 0 36 0 8 6 0 0 0 0 0 23 12 5 29 0 11 10 28 38 13 1 0 0 4 24 0 1 7 0 0 3 16 0 19 21 0 10 8 10 16 0 24 0 9 13 0 0 50 10 0 0 39 10 0 4 4 0 1 0 23 11 0 22 2 16 4 6 0 0 24 5 6 22 8 21 37 5 1 0 2 11 1 9 0 5 7 6 0 0 12 16 3 0 0 4 0 7 17 5 0 0 10 16 23 0 2 1 0 42 0 1 0 41 1 52 12 1 0 15 0 11 18 2 0 1 42 0 16 16 15 6 26 0 0 35 8 18 0 0 0 0 0 25 40 1 2 5 9 0 34 13 0 33 14 23 17 3 27 7 3 10 39 0 1 1 11 11 0 0 3 12 12 5 1 26 0 0 3 1 3 16 2 26 0 1 0 0 0 16 7 11 0 6 0 2 17 0 6 5 0 0 24 0 12 0 0 12 21 32 16 4 17 0 1 14 17 24 0 37 10 0 15 0 0 7 24 0 0 0 0 2 0 1 0 0 6 14 8 39 11 17 0 0 7 1 0 0 0 1 1 7 13 19 11 1 0 6 0 0 16 17 5 12 27 0 3 9 0 0 0 1 2 22 0 4 2 12 0 0 14 2 0 0 0 0 21 13 3 0 3 31 0 0 0 1 0 5 26 15 4 0 9 23 16 0 1 0 2 17 35 0 0 12 1 0 21 0 0 2 1 31 0 3 4 0 1 0 0 0 10 27 0 5 14 0 30 0 0 15 14 0 0 0 1 23 8 22 21 1 6 7 1 10 17 8 2 27 6 0 0 25 0 13 26 1 0 21 8 0 0 19 31 1 0 0 4 0 12 0 0 0 1 19 15 0 1 9 0 23 0 7 30 17 0 0 0 18 18 28 0 36 28 0 0 0 8 5 0 20 0 0 26 0 3 0 0 14 0 1 1 7 21 8.217204301075269
21 0 35 2 1 14 22 24 0 8 1 9 0 7 0 0 23 2 0 9 7 0 9 0 10 14 0 0 0 4 10 0 0 0 0 2 0 3 0 0 1 0 25 1 6 0 1 1 0 1 0 24 4 10 22 21 27 23 0 0 0 8 8 9 4 0 31 12 0 2 29 10 14 21 0 0 3 0 10 23 30 7 0 19 0 37 0 15 0 0 1 23 19 3 0 8 9 3 4 1 2 0 50 19 12 0 0 28 0 3 0 0 27 9 1 11 23 21 26 34 19 1 0 12 16 1 6 7 16 0 0 11 0 5 0 0 0 8 1 0 2 26 0 22 0 22 0 2 0 11 0 21 0 0 1 2 0 8 1 0 21 29 6 0 32 0 0 0 8 1 30 0 1 0 0 0 5 5 16 0 0 0 28 17 0 0 4 20 0 0 6 22 0 0 0 0 29 31 0 14 0 0 1 0 0 5 15 0 7 3 51 20 1 8 2 0 2 8 6 31 0 0 0 0 0 6 25 0 0 0 0 0 0 13 5 21 5 0 0 37 0 2 0 0 0 3 3 22 1 36 0 0 11 0 20 1 12 10 14 33 17 0 0 9 21 31 0 0 0 0 0 11 0 0 11 12 4 67 6 9 3 22 0 32 0 35 0 19 0 4 0 15 2 16 23 1 0 0 0 36 20 7 0 0 0 29 0 11 0 0 30 0 4 1 6 0 4 7 0 32 4 11 49 8 17 0 22 0 15 0 28 1 0 9 0 0 32 6 17 1 13 3 12 0 0 26 1 2 19 0 9 0 16 0 0 1 21 14 0 43 4 10 0 13 0 0 0 0 0 0 6 0 10 9 0 11 30 0 0 0 30 1 0 0 2 10 3 1 0 1 0 17 0 8 4 0 0 7 0 8 0 2 1 5 32 2 0 1 0 0 0 3 30 11 0 8 0 1 16 23 29 0 10 0 1 0 10 3 10 8 0 3 19 5 2 0 24 0 0 0 0 0 1 8 0 13 8 0 22 37 1 2 0 20 10 15 0 0 10 18 10 13 0 0 30 4 0 11 0 0 16 3 12 2 23 6 2 5 2 4 1 22 7 0 17 13 1 0 0 0 0 1 17 45 4 26 0 0 0 0 12 0 25 30 0 6 50 0 0 40 0 9 6 0 0 0 0 0 23 11 5 29 0 10 10 34 37 10 1 0 0 4 29 0 1 6 0 0 3 17 0 19 24 0 11 7 8 16 0 23 0 9 15 0 0 48 11 0 0 38 10 0 5 2 0 1 0 26 9 0 18 1 15 2 6 0 0 21 5 7 25 8 23 35 5 1 0 2 13 1 8 0 4 6 7 0 0 12 14 3 0 0 3 0 7 16 4 0 0 10 19 24 0 1 0 0 34 0 1 0 39 1 52 12 1 0 13 0 9 14 2 0 1 46 0 17 16 12 7 25 0 0 35 9 20 0 0 0 0 0 26 38 0 2 5 8 0 25 13 0 31 13 24 19 3 28 6 3 12 40 0 0 0 11 9 0 0 2 7 10 5 1 26 0 0 4 1 1 19 2 28 0 0 0 0 0 13 7 10 0 6 0 1 15 0 9 5 0 0 25 0 14 0 0 10 21 24 17 3 18 0 1 11 15 22 0 36 10 0 16 0 0 9 29 0 0 0 0 2 0 0 0 0 7 15 8 39 9 16 0 0 5 1 0 0 0 1 1 7 11 19 10 1 0 6 0 0 14 14 5 13 25 0 3 8 0 0 0 1 1 21 0 3 2 14 0 0 12 1 0 0 0 0 19 13 3 0 3 30 0 0 0 1 0 6 24 16 2 0 8 25 16 0 1 0 2 18 33 0 0 13 1 0 15 0 0 2 1 30 0 3 4 0 1 0 0 0 8 23 0 5 15 0 31 0 0 11 15 0 0 0 1 21 7 23 20 1 5 6 1 12 18 6 1 28 6 0 0 27 0 11 26 1 0 24 9 0 0 19 29 1 0 0 4 0 11 0 0 0 1 19 14 0 1 13 0 22 0 9 28 15 0 0 0 18 19 28 0 29 33 0 0 0 6 5 0 22 0 0 26 0 3 0 0 12 0 1 1 8 20 7.953763440860215
26 0 34 1 1 13 22 24 0 8 0 11 0 8 0 0 23 0 0 10 6 0 10 0 10 17 0 0 0 3 11 0 0 0 0 2 0 2 0 0 1 0 24 1 4 0 1 1 0 1 0 22 2 12 21 22 27 25 0 0 0 7 8 9 4 0 33 12 0 1 28 7 14 22 0 0 2 0 8 26 30 10 0 20 0 40 0 15 0 0 1 22 21 2 0 8 6 3 3 1 2 0 45 22 10 0 0 24 0 3 0 0 26 8 1 11 27 19 29 33 21 1 0 13 16 1 5 10 14 0 0 9 0 6 0 0 0 8 1 0 2 26 0 23 0 21 0 2 0 13 0 21 0 0 0 2 0 8 1 0 21 28 7 0 29 0 0 0 6 1 28 0 1 0 0 0 5 5 15 0 0 0 26 19 0 0 4 17 0 0 6 23 0 0 0 0 31 32 0 16 0 0 0 0 0 5 15 0 8 3 57 16 1 9 1 0 2 9 6 34 0 0 0 0 0 6 24 0 0 0 0 0 0 11 4 24 5 0 0 36 0 2 0 0 0 3 3 21 1 33 0 0 10 0 21 0 14 7 12 33 16 0 0 8 21 35 0 0 0 0 0 10 0 0 12 7 5 62 6 7 2 22 0 29 0 36 0 17 0 6 0 14 2 14 21 1 0 0 0 37 18 8 0 0 0 29 0 11 0 0 27 0 4 0 6 0 4 6 0 34 4 11 42 9 15 0 23 0 16 0 25 1 0 8 0 0 32 7 15 1 13 2 13 0 0 28 1 1 18 0 8 0 18 0 0 1 19 13 0 46 4 10 0 10 0 0 0 0 0 0 5 0 9 9 0 13 27 0 0 0 28 0 0 0 2 9 2 1 0 0 0 17 0 9 4 0 0 6 0 9 0 2 0 6 29 2 0 1 0 0 0 2 33 12 0 7 0 1 17 21 28 0 9 0 1 0 10 3 9 9 0 2 13 5 2 0 26 0 0 0 0 0 1 9 0 11 7 0 24 35 1 2 0 18 11 16 0 0 11 15 12 10 0 0 30 3 0 10 0 0 15 3 11 2 22 4 2 7 1 4 1 21 7 0 20 11 1 0 0 0 0 1 15 44 3 26 0 0 0 0 14 0 28 27 0 7 50 0 0 43 0 8 5 0 0 0 0 0 20 11 8 21 0 14 7 33 38 9 1 0 0 4 29 0 1 5 0 0 3 19 0 22 25 0 12 7 6 13 0 22 0 9 15 0 0 51 13 0 0 33 6 0 3 2 0 1 0 27 8 0 14 1 17 1 6 0 0 20 5 7 25 8 21 39 3 0 0 2 12 1 7 0 4 4 6 0 0 9 14 2 0 0 3 0 6 11 3 0 0 12 22 25 0 1 0 0 32 0 1 0 37 1 51 15 1 0 13 0 10 14 2 0 1 44 0 16 14 11 8 24 0 0 33 9 23 0 0 0 0 0 28 36 0 1 3 8 0 25 13 0 27 12 26 19 3 28 4 2 8 32 0 0 0 9 8 0 0 2 8 7 5 1 25 0 0 5 1 1 18 2 31 0 0 0 0 0 12 9 10 0 7 0 1 13 0 11 5 0 0 25 0 14 0 0 10 17 23 17 2 18 0 1 14 16 25 0 36 9 0 16 0 0 13 32 0 0 0 0 2 0 0 0 0 6 12 9 39 9 13 0 0 5 1 0 0 0 1 1 8 12 24 11 1 0 4 0 0 13 13 4 11 23 0 3 9 0 0 0 1 1 21 0 3 2 17 0 0 13 1 0 0 0 0 16 13 2 0 3 31 0 0 0 0 0 7 21 18 1 0 8 23 15 0 1 0 1 18 34 0 0 16 1 0 15 0 0 2 1 29 0 1 3 0 1 0 0 0 7 22 0 6 16 0 32 0 0 10 13 0 0 0 0 21 8 27 23 1 5 6 1 16 19 6 0 27 4 0 0 25 0 13 27 1 0 23 10 0 0 21 28 1 0 0 4 0 9 0 0 0 1 15 14 0 1 13 0 22 0 12 25 14 0 0 0 16 15 24 0 30 33 0 0 0 6 7 0 20 0 0 27 0 3 0 0 13 0 1 1 8 20 7.805376344086022
26 0 35 1 0 11 18 23 0 7 0 10 0 9 0 0 23 0 0 10 6 0 12 0 9 17 0 0 0 3 10 0 0 0 0 1 0 1 0 0 1 0 24 1 3 0 1 1 0 0 0 18 1 11 18 21 26 25 0 0 0 8 6 10 4 0 31 12 0 0 28 5 12 23 0 0 1 0 7 29 32 11 0 17 0 37 0 13 0 0 1 26 20 1 0 11 5 3 2 1 2 0 40 24 8 0 0 26 0 3 0 0 29 9 1 10 31 19 34 31 24 1 0 11 16 1 7 12 10 0 0 7 0 6 0 0 0 7 1 0 2 22 0 22 0 19 0 1 0 13 0 20 0 0 0 2 0 7 1 0 21 25 8 0 32 0 0 0 8 1 29 0 1 0 0 0 3 5 12 0 0 0 23 19 0 0 3 20 0 0 9 20 0 0 0 0 22 31 0 16 0 0 0 0 0 5 13 0 8 3 61 16 0 8 0 0 2 9 6 37 0 0 0 0 0 6 22 0 0 0 0 0 0 11 3 25 4 0 0 34 0 1 0 0 0 2 1 21 0 32 0 0 11 0 18 0 16 8 13 27 12 0 0 6 22 39 0 0 0 0 0 11 0 0 8 7 6 63 6 5 2 22 0 24 0 31 0 17 0 7 0 16 2 10 23 1 0 0 0 35 16 8 0 0 0 28 0 8 0 0 27 0 3 0 5 0 3 5 0 38 4 8 42 9 12 0 25 0 16 0 26 1 0 9 0 0 30 7 15 1 11 2 12 0 0 29 1 1 15 0 9 0 19 0 0 1 19 9 0 46 4 10 0 11 0 0 0 0 0 0 4 0 9 8 0 13 24 0 0 0 24 0 0 0 2 10 2 1 0 0 0 16 0 9 4 0 0 6 0 9 0 2 0 7 24 1 0 1 0 0 0 2 37 9 0 7 0 1 11 20 27 0 10 0 1 0 9 2 10 8 0 0 11 4 2 0 27 0 0 0 0 0 1 8 0 12 9 0 21 37 1 1 0 16 10 16 0 0 11 13 9 9 0 0 23 3 0 9 0 0 12 3 14 2 23 3 2 9 1 4 1 22 7 0 17 10 1 0 0 0 0 1 15 42 3 29 0 0 0 0 12 0 24 23 0 6 46 0 0 45 0 7 5 0 0 0 0 0 18 12 8 23 0 14 6 32 38 9 0 0 0 2 29 0 1 5 0 0 2 17 0 21 22 0 10 7 7 10 0 20 0 9 15 0 0 47 11 0 0 31 6 0 3 2 0 0 0 32 7 0 11 1 15 1 6 0 0 18 5 8 21 8 23 36 3 0 0 2 12 0 5 0 2 4 6 0 0 10 12 1 0 0 3 0 6 13 2 0 0 11 24 24 0 1 0 0 31 0 1 0 37 1 42 15 1 0 12 0 10 15 2 0 1 38 0 16 12 11 5 24 0 0 25 9 28 0 0 0 0 0 34 35 0 1 3 7 0 23 12 0 27 11 25 18 3 27 3 1 5 29 0 0 0 10 7 0 0 2 5 6 4 1 24 0 0 5 1 0 21 2 30 0 0 0 0 0 11 8 9 0 7 0 1 14 0 11 2 0 0 28 0 15 0 0 8 17 17 15 1 18 0 0 16 16 20 0 37 6 0 16 0 0 14 32 0 0 0 0 2 0 0 0 0 7 12 9 36 8 13 0 0 3 1 0 0 0 1 1 9 9 31 11 1 0 3 0 0 9 12 3 9 21 0 3 8 0 0 0 1 1 22 0 3 2 16 0 0 14 1 0 0 0 0 15 12 2 0 3 35 0 0 0 0 0 8 24 20 1 0 8 21 15 0 1 0 1 19 32 0 0 16 0 0 15 0 0 2 0 27 0 0 3 0 1 0 0 0 5 25 0 8 20 0 33 0 0 9 17 0 0 0 0 18 8 27 24 1 3 4 1 16 19 6 0 26 4 0 0 24 0 13 29 1 0 23 8 0 0 17 32 1 0 0 3 0 7 0 0 0 1 13 9 0 1 12 0 18 0 14 23 13 0 0 0 15 15 25 0 29 30 0 0 0 7 7 0 21 0 0 29 0 3 0 0 13 0 1 1 8 21 7.518279569892473
28 0 35 1 0 11 18 26 0 6 0 11 0 7 0 0 24 0 0 9 5 0 12 0 10 14 0 0 0 2 9 0 0 0 0 1 0 1 0 0 1 0 25 1 3 0 1 0 0 0 0 18 1 9 18 19 27 25 0 0 0 10 7 9 3 0 32 12 0 0 29 3 12 21 0 0 1 0 7 26 33 12 0 17 0 36 0 13 0 0 1 24 15 0 0 12 4 3 2 1 2 0 41 22 7 0 0 29 0 2 0 0 24 11 1 9 31 20 30 29 26 0 0 8 13 1 8 12 8 0 0 7 0 5 0 0 0 8 1 0 1 21 0 20 0 19 0 1 0 13 0 22 0 0 0 2 0 7 1 0 19 21 10 0 36 0 0 0 6 1 29 0 1 0 0 0 3 5 10 0 0 0 20 21 0 0 3 17 0 0 10 17 0 0 0 0 22 34 0 17 0 0 0 0 0 4 13 0 10 3 61 16 0 9 0 0 2 9 4 41 0 0 0 0 0 5 22 0 0 0 0 0 0 11 5 25 4 0 0 37 0 1 0 0 0 2 1 19 0 31 0 0 9 0 18 0 14 7 13 25 11 0 0 5 25 40 0 0 0 0 0 12 0 0 9 8 7 67 5 6 1 21 0 25 0 25 0 18 0 8 0 19 2 11 20 1 0 0 0 38 16 8 0 0 0 26 0 7 0 0 25 0 3 0 4 0 3 4 0 39 3 8 38 8 12 0 27 0 14 0 24 0 0 10 0 0 29 7 12 1 12 1 13 0 0 31 0 1 15 0 11 0 20 0 0 0 21 7 0 44 4 9 0 9 0 0 0 0 0 0 4 0 10 9 0 11 24 0 0 0 22 0 0 0 2 12 2 1 0 0 0 15 0 10 3 0 0 5 0 10 0 1 0 8 20 1 0 0 0 0 0 1 38 8 0 5 0 0 10 20 30 0 12 0 1 0 9 2 9 6 0 0 9 4 2 0 31 0 0 0 0 0 1 8 0 13 7 0 17 37 0 1 0 15 9 16 0 0 11 12 9 6 0 0 20 3 0 10 0 0 12 3 14 2 22 3 2 10 1 4 1 21 6 0 17 10 1 0 0 0 0 1 14 43 3 28 0 0 0 0 14 0 25 20 0 6 42 0 0 49 0 7 5 0 0 0 0 0 21 14 7 20 0 15 7 32 39 11 0 0 0 2 27 0 1 4 0 0 2 17 0 25 21 0 9 5 7 10 0 20 0 9 15 0 0 48 10 0 0 27 4 0 4 1 0 0 0 33 7 0 11 1 14 0 5 0 0 20 4 10 18 7 27 38 3 0 0 2 12 0 5 0 2 3 6 0 0 10 9 1 0 0 3 0 4 10 1 0 0 10 27 22 0 1 0 0 26 0 1 0 42 0 46 19 1 0 9 0 10 12 2 0 0 34 0 20 10 11 5 25 0 0 20 9 30 0 0 0 0 0 34 33 0 1 3 7 0 21 11 0 25 9 22 19 3 27 3 1 4 30 0 0 0 9 5 0 0 1 4 6 4 1 22 0 0 5 1 0 21 2 26 0 0 0 0 0 11 8 10 0 6 0 1 8 0 13 2 0 0 23 0 15 0 0 6 14 12 15 1 18 0 0 15 15 18 0 35 4 0 16 0 0 14 32 0 0 0 0 1 0 0 0 0 6 14 7 33 8 11 0 0 5 1 0 0 0 0 1 7 7 36 12 1 0 3 0 0 9 9 2 10 21 0 3 7 0 0 0 1 1 27 0 1 2 14 0 0 17 1 0 0 0 0 13 12 1 0 3 40 0 0 0 0 0 8 27 19 1 0 6 16 17 0 1 0 1 17 31 0 0 17 0 0 11 0 0 1 0 27 0 0 3 0 1 0 0 0 5 25 0 7 22 0 31 0 0 10 18 0 0 0 0 17 8 22 21 1 3 3 1 16 18 5 0 25 3 0 0 24 0 15 31 0 0 22 12 0 0 22 25 1 0 0 2 0 6 0 0 0 1 10 8 0 1 12 0 20 0 13 23 10 0 0 0 15 14 21 0 27 31 0 0 0 6 11 0 14 0 0 27 0 2 0 0 15 0 1 1 8 19 7.324731182795699
32 0 34 1 0 11 16 28 0 4 0 11 0 5 0 0 26 0 0 7 5 0 13 0 10 15 0 0 0 2 6 0 0 0 0 0 0 1 0 0 1 0 23 1 3 0 1 0 0 0 0 18 1 11 21 16 26 22 0 0 0 9 7 8 3 0 29 11 0 0 29 3 12 21 0 0 1 0 8 22 34 13 0 13 0 35 0 14 0 0 1 24 14 0 0 12 4 3 2 1 2 0 34 19 5 0 0 32 0 2 0 0 24 9 1 7 31 19 30 28 22 0 0 7 13 1 10 12 9 0 0 9 0 6 0 0 0 6 1 0 1 22 0 19 0 20 0 0 0 14 0 21 0 0 0 2 0 7 1 0 17 16 8 0 33 0 0 0 6 0 29 0 1 0 0 0 3 4 10 0 0 0 15 21 0 0 3 18 0 0 14 13 0 0 0 0 25 28 0 15 0 0 0 0 0 4 13 0 12 3 52 16 0 9 0 0 2 9 3 51 0 0 0 0 0 5 20 0 0 0 0 0 0 11 7 24 3 0 0 35 0 0 0 0 0 1 1 21 0 28 0 0 8 0 18 0 13 5 12 25 9 0 0 5 22 36 0 0 0 0 0 11 0 0 9 7 8 63 3 7 1 23 0 20 0 23 0 19 0 8 0 21 2 11 19 1 0 0 0 40 14 6 0 0 0 25 0 8 0 0 22 0 1 0 4 0 2 4 0 43 3 8 41 8 10 0 28 0 13 0 22 0 0 7 0 0 31 5 11 1 14 1 13 0 0 30 0 1 14 0 14 0 17 0 0 0 20 7 0 41 4 9 0 8 0 0 0 0 0 0 4 0 12 9 0 12 25 0 0 0 20 0 0 0 2 12 1 1 0 0 0 12 0 10 2 0 0 5 0 8 0 1 0 8 19 1 0 0 0 0 0 1 37 7 0 5 0 0 7 20 27 0 12 0 1 0 12 2 8 6 0 0 9 3 2 0 36 0 0 0 0 0 1 10 0 12 5 0 18 33 0 1 0 12 7 14 0 0 11 12 7 6 0 0 20 4 0 11 0 0 12 3 14 2 22 3 2 8 1 3 1 22 6 0 17 9 1 0 0 0 0 1 14 42 3 28 0 0 0 0 14 0 20 14 0 5 42 0 0 54 0 4 4 0 0 0 0 0 20 17 9 21 0 12 7 30 38 13 0 0 0 1 28 0 1 3 0 0 2 16 0 24 20 0 12 5 7 7 0 18 0 6 16 0 0 47 9 0 0 29 5 0 5 1 0 0 0 34 7 0 8 1 14 0 4 0 0 22 4 11 19 6 23 41 3 0 0 2 13 0 5 0 2 3 7 0 0 11 8 1 0 0 3 0 4 10 1 0 0 13 32 22 0 1 0 0 25 0 1 0 44 0 40 19 0 0 9 0 9 13 1 0 0 34 0 22 9 8 6 25 0 0 19 9 29 0 0 0 0 0 30 30 0 1 2 6 0 20 12 0 27 8 20 21 3 30 3 1 4 28 0 0 0 12 3 0 0 1 6 6 4 1 21 0 0 6 1 0 24 2 23 0 0 0 0 0 9 6 9 0 8 0 1 7 0 15 2 0 0 23 0 20 0 0 5 14 12 13 1 17 0 0 18 15 20 0 30 4 0 16 0 0 17 33 0 0 0 0 1 0 0 0 0 6 14 6 38 7 9 0 0 5 1 0 0 0 0 1 7 7 38 12 1 0 3 0 0 9 10 2 13 17 0 3 6 0 0 0 0 1 25 0 1 2 16 0 0 18 1 0 0 0 0 12 9 1 0 2 41 0 0 0 0 0 10 28 19 0 0 5 15 16 0 1 0 1 18 33 0 0 16 0 0 9 0 0 1 0 24 0 0 3 0 1 0 0 0 5 27 0 8 22 0 32 0 0 9 19 0 0 0 0 16 8 22 21 1 3 2 1 16 17 4 0 26 3 0 0 24 0 16 31 0 0 20 11 0 0 22 28 1 0 0 1 0 4 0 0 0 1 12 9 0 0 13 0 19 0 12 19 10 0 0 0 12 13 23 0 25 32 0 0 0 7 13 0 14 0 0 27 0 2 0 0 17 0 1 1 7 25 7.16989247311828
32 0 33 1 0 13 16 24 0 4 0 10 0 5 0 0 29 0 0 7 4 0 13 0 9 16 0 0 0 2 6 0 0 0 0 0 0 1 0 0 1 0 21 1 3 0 0 0 0 0 0 16 1 11 21 18 25 17 0 0 0 9 8 9 3 0 26 9 0 0 27 2 11 19 0 0 0 0 8 24 33 10 0 13 0 28 0 12 0 0 0 22 14 0 0 9 4 3 1 1 2 0 37 15 4 0 0 32 0 1 0 0 19 10 1 7 29 18 30 30 24 0 0 7 12 1 10 13 8 0 0 10 0 8 0 0 0 5 1 0 1 22 0 17 0 20 0 0 0 11 0 24 0 0 0 2 0 6 1 0 18 15 7 0 33 0 0 0 4 0 29 0 1 0 0 0 2 4 11 0 0 0 17 21 0 0 3 18 0 0 18 14 0 0 0 0 20 25 0 14 0 0 0 0 0 4 13 0 13 3 54 17 0 8 0 0 2 8 3 59 0 0 0 0 0 5 17 0 0 0 0 0 0 10 9 23 3 0 0 35 0 0 0 0 0 1 1 22 0 22 0 0 7 0 20 0 13 5 10 22 9 0 0 4 23 33 0 0 0 0 0 11 0 0 9 10 11 66 2 6 0 20 0 20 0 24 0 18 0 7 0 21 2 11 20 0 0 0 0 43 13 8 0 0 0 25 0 10 0 0 23 0 1 0 4 0 2 4 0 41 3 8 39 8 10 0 27 0 13 0 23 0 0 6 0 0 27 5 10 1 13 1 13 0 0 31 0 1 15 0 15 0 16 0 0 0 21 6 0 50 4 11 0 7 0 0 0 0 0 0 4 0 14 7 0 12 25 0 0 0 19 0 0 0 2 11 1 1 0 0 0 14 0 11 2 0 0 3 0 6 0 1 0 8 19 1 0 0 0 0 0 0 37 6 0 5 0 0 7 22 31 0 12 0 1 0 13 2 8 6 0 0 7 3 0 0 43 0 0 0 0 0 1 10 0 11 9 0 14 28 0 1 0 11 6 17 0 0 10 9 7 8 0 0 21 4 0 12 0 0 11 2 15 2 22 3 2 9 1 3 1 22 6 0 19 9 1 0 0 0 0 1 13 38 2 33 0 0 0 0 14 0 19 13 0 4 40 0 0 50 0 2 5 0 0 0 0 0 18 16 8 19 0 12 8 25 36 11 0 0 0 1 31 0 1 3 0 0 0 17 0 23 18 0 13 3 7 7 0 19 0 6 13 0 0 43 10 0 0 28 5 0 5 1 0 0 0 33 6 0 8 0 17 0 3 0 0 24 3 15 21 6 21 36 3 0 0 2 14 0 4 0 1 2 8 0 0 11 7 1 0 0 2 0 4 8 1 0 0 12 31 25 0 1 0 0 24 0 1 0 45 0 35 20 0 0 7 0 10 15 0 0 0 31 0 24 8 8 6 25 0 0 16 9 33 0 0 0 0 0 32 29 0 1 2 4 0 16 12 0 30 6 19 21 2 32 3 1 6 19 0 0 0 9 3 0 0 1 6 6 3 1 19 0 0 7 1 0 27 2 21 0 0 0 0 0 7 6 7 0 9 0 1 6 0 15 2 0 0 21 0 17 0 0 4 12 10 13 1 17 0 0 17 12 23 0 24 3 0 15 0 0 19 30 0 0 0 0 1 0 0 0 0 4 15 7 37 8 9 0 0 5 1 0 0 0 0 1 7 7 38 15 1 0 3 0 0 7 11 1 14 16 0 3 6 0 0 0 0 1 27 0 1 0 14 0 0 15 1 0 0 0 0 12 10 1 0 2 41 0 0 0 0 0 10 26 15 0 0 4 17 15 0 1 0 1 18 29 0 0 17 0 0 10 0 0 1 0 25 0 0 4 0 1 0 0 0 5 26 0 9 21 0 30 0 0 10 22 0 0 0 0 13 9 18 21 1 5 2 1 15 16 4 0 24 2 0 0 24 0 15 31 0 0 17 11 0 0 20 30 1 0 0 1 0 4 0 0 0 1 13 7 0 0 15 0 18 0 13 15 9 0 0 0 11 9 20 0 23 33 0 0 0 7 16 0 14 0 0 25 0 2 0 0 16 0 1 1 3 29 6.996774193548387
35 0 34 1 0 11 14 25 0 4 0 10 0 6 0 0 29 0 0 5 4 0 12 0 11 17 0 0 0 3 7 0 0 0 0 0 0 0 0 0 1 0 17 0 2 0 0 0 0 0 0 19 1 11 21 18 24 16 0 0 0 9 7 6 3 0 24 10 0 0 21 2 13 17 0 0 0 0 9 25 33 9 0 14 0 26 0 10 0 0 0 17 12 0 0 9 3 3 1 1 2 0 33 15 4 0 0 32 0 1 0 0 17 12 1 6 26 17 31 32 25 0 0 7 12 0 10 13 9 0 0 9 0 6 0 0 0 5 1 0 1 25 0 19 0 16 0 0 0 11 0 21 0 0 0 0 0 5 1 0 14 15 7 0 30 0 0 0 3 0 29 0 1 0 0 0 2 2 9 0 0 0 17 16 0 0 2 20 0 0 15 12 0 0 0 0 17 22 0 15 0 0 0 0 0 4 15 0 13 3 50 16 0 8 0 0 2 10 3 54 0 0 0 0 0 4 15 0 0 0 0 0 0 10 10 26 2 0 0 34 0 0 0 0 0 1 1 23 0 22 0 0 7 0 20 0 15 7 9 22 9 0 0 4 20 27 0 0 0 0 0 10 0 0 7 10 13 64 2 5 0 20 0 22 0 24 0 21 0 6 0 21 2 11 20 0 0 0 0 37 18 6 0 0 0 27 0 12 0 0 21 0 1 0 4 0 2 1 0 40 3 5 40 7 9 0 27 0 14 0 25 0 0 6 0 0 22 4 9 1 12 0 11 0 0 32 0 1 12 0 15 0 17 0 0 0 21 6 0 48 4 9 0 7 0 0 0 0 0 0 3 0 12 10 0 13 21 0 0 0 16 0 0 0 2 10 1 1 0 0 0 12 0 11 1 0 0 3 0 7 0 1 0 9 20 1 0 0 0 0 0 0 33 5 0 3 0 0 7 25 27 0 11 0 1 0 14 2 8 5 0 0 6 3 0 0 45 0 0 0 0 0 1 8 0 10 10 0 14 23 0 1 0 11 7 19 0 0 12 7 8 9 0 0 22 4 0 12 0 0 11 2 17 1 18 3 2 8 1 3 1 20 4 0 17 9 1 0 0 0 0 1 13 38 2 33 0 0 0 0 12 0 18 11 0 1 36 0 0 49 0 1 7 0 0 0 0 0 18 16 7 17 0 13 8 23 38 12 0 0 0 1 31 0 0 1 0 0 0 18 0 21 15 0 10 3 7 6 0 16 0 5 12 0 0 42 8 0 0 25 5 0 4 1 0 0 0 36 5 0 4 0 17 0 3 0 0 23 3 17 23 7 22 40 2 0 0 2 14 0 4 0 1 2 8 0 0 9 5 1 0 0 3 0 4 9 0 0 0 10 34 25 0 1 0 0 21 0 1 0 44 0 31 20 0 0 6 0 9 15 0 0 0 30 0 25 7 8 5 22 0 0 16 10 31 0 0 0 0 0 35 27 0 1 1 0 0 13 11 0 28 6 21 21 2 30 3 1 6 19 0 0 0 14 3 0 0 1 8 5 3 1 18 0 0 9 1 0 25 2 20 0 0 0 0 0 6 5 5 0 8 0 1 5 0 16 2 0 0 22 0 16 0 0 3 10 9 11 1 19 0 0 18 11 20 0 22 1 0 16 0 0 21 33 0 0 0 0 1 0 0 0 0 4 15 8 37 9 7 0 0 7 1 0 0 0 0 1 8 5 40 14 1 0 2 0 0 8 14 1 16 16 0 3 4 0 0 0 0 1 25 0 1 0 13 0 0 15 0 0 0 0 0 15 8 1 0 2 45 0 0 0 0 0 9 25 14 0 0 3 18 16 0 1 0 1 17 26 0 0 17 0 0 10 0 0 1 0 25 0 0 4 0 0 0 0 0 4 27 0 10 18 0 29 0 0 9 25 0 0 0 0 11 8 17 20 1 4 0 0 17 13 3 0 22 2 0 0 18 0 19 29 0 0 19 11 0 0 22 28 1 0 0 1 0 4 0 0 0 1 14 6 0 0 16 0 16 0 15 18 6 0 0 0 12 9 19 0 23 35 0 0 0 8 14 0 15 0 0 26 0 1 0 0 19 0 1 1 3 34 6.790322580645161
43 0 32 1 0 10 10 22 0 4 0 10 0 6 0 0 32 0 0 5 3 0 12 0 9 15 0 0 0 3 8 0 0 0 0 0 0 0 0 0 1 0 10 0 2 0 0 0 0 0 0 20 1 12 24 19 25 17 0 0 0 9 7 5 3 0 22 8 0 0 19 2 13 17 0 0 0 0 9 22 28 8 0 18 0 27 0 10 0 0 0 17 8 0 0 7 2 3 1 0 2 0 30 15 4 0 0 32 0 1 0 0 14 14 1 5 24 18 28 33 24 0 0 4 13 0 9 14 8 0 0 9 0 6 0 0 0 5 1 0 1 22 0 20 0 13 0 0 0 12 0 17 0 0 0 0 0 3 1 0 15 10 6 0 27 0 0 0 3 0 28 0 1 0 0 0 2 0 9 0 0 0 17 15 0 0 1 19 0 0 16 11 0 0 0 0 22 22 0 13 0 0 0 0 0 2 18 0 12 3 49 17 0 8 0 0 1 12 3 51 0 0 0 0 0 4 14 0 0 0 0 0 0 10 10 24 2 0 0 33 0 0 0 0 0 0 1 24 0 22 0 0 9 0 21 0 15 7 10 20 8 0 0 4 18 22 0 0 0 0 0 9 0 0 7 8 15 63 2 6 0 21 0 19 0 27 0 22 0 5 0 22 2 10 21 0 0 0 0 41 17 6 0 0 0 29 0 14 0 0 18 0 1 0 4 0 2 1 0 41 2 4 38 7 8 0 29 0 14 0 25 0 0 5 0 0 20 5 10 0 12 0 11 0 0 29 0 1 10 0 12 0 17 0 0 0 18 6 0 48 2 9 0 7 0 0 0 0 0 0 2 0 12 10 0 12 18 0 0 0 15 0 0 0 2 12 1 1 0 0 0 11 0 11 1 0 0 2 0 5 0 1 0 10 21 1 0 0 0 0 0 0 30 5 0 2 0 0 7 24 29 0 11 0 1 0 13 1 9 5 0 0 6 3 0 0 44 0 0 0 0 0 0 9 0 7 13 0 11 24 0 1 0 11 9 18 0 0 13 7 8 10 0 0 22 6 0 13 0 0 10 2 14 1 19 3 0 9 1 3 1 20 4 0 17 8 1 0 0 0 0 1 14 36 2 33 0 0 0 0 11 0 14 9 0 1 34 0 0 48 0 1 7 0 0 0 0 0 18 13 6 15 0 11 6 20 38 12 0 0 0 1 28 0 0 1 0 0 0 21 0 20 14 0 9 3 6 5 0 16 0 5 8 0 0 43 8 0 0 23 4 0 4 1 0 0 0 35 4 0 4 0 20 0 2 0 0 20 3 23 22 6 18 38 2 0 0 2 14 0 3 0 1 1 7 0 0 8 4 1 0 0 3 0 4 9 0 0 0 8 38 24 0 1 0 0 17 0 1 0 46 0 28 22 0 0 5 0 8 18 0 0 0 24 0 28 8 7 5 25 0 0 16 12 29 0 0 0 0 0 32 24 0 0 1 0 0 11 11 0 29 4 18 22 2 21 3 1 5 20 0 0 0 17 3 0 0 1 8 5 3 1 18 0 0 9 1 0 24 1 19 0 0 0 0 0 5 5 5 0 8 0 1 7 0 17 2 0 0 21 0 18 0 0 3 9 8 10 1 18 0 0 18 11 20 0 19 0 0 16 0 0 22 33 0 0 0 0 1 0 0 0 0 4 13 8 34 6 5 0 0 8 1 0 0 0 0 1 8 5 44 13 1 0 2 0 0 9 15 1 19 12 0 3 6 0 0 0 0 1 26 0 1 0 12 0 0 17 0 0 0 0 0 16 8 1 0 2 47 0 0 0 0 0 10 22 14 0 0 2 17 14 0 1 0 1 16 25 0 0 17 0 0 9 0 0 1 0 22 0 0 4 0 0 0 0 0 2 23 0 12 18 0 26 0 0 8 30 0 0 0 0 12 9 16 21 1 5 0 0 15 10 3 0 24 2 0 0 18 0 15 31 0 0 15 12 0 0 25 29 1 0 0 1 0 3 0 0 0 1 14 3 0 0 15 0 15 0 18 17 5 0 0 0 13 10 13 0 23 35 0 0 0 8 15 0 13 0 0 24 0 1 0 0 19 0 1 1 3 38 6.593548387096774
47 0 30 1 0 9 8 23 0 3 0 9 0 6 0 0 29 0 0 5 2 0 10 0 7 15 0 0 0 3 6 0 0 0 0 0 0 0 0 0 1 0 10 0 2 0 0 0 0 0 0 17 1 13 25 22 27 16 0 0 0 10 6 5 2 0 22 9 0 0 20 3 13 15 0 0 0 0 7 20 30 7 0 17 0 26 0 9 0 0 0 15 7 0 0 5 2 3 1 0 2 0 31 16 3 0 0 35 0 0 0 0 13 16 1 3 25 17 25 31 21 0 0 3 15 0 9 14 10 0 0 8 0 6 0 0 0 4 1 0 1 23 0 19 0 12 0 0 0 11 0 15 0 0 0 0 0 3 1 0 14 8 5 0 23 0 0 0 2 0 27 0 1 0 0 0 2 0 7 0 0 0 17 15 0 0 1 15 0 0 15 14 0 0 0 0 26 23 0 13 0 0 0 0 0 2 17 0 12 3 44 15 0 7 0 0 1 12 2 54 0 0 0 0 0 4 13 0 0 0 0 0 0 10 10 24 2 0 0 36 0 0 0 0 0 0 1 26 0 21 0 0 10 0 22 0 14 8 8 20 8 0 0 4 16 18 0 0 0 0 0 9 0 0 3 8 16 57 2 8 0 18 0 18 0 26 0 19 0 4 0 23 2 10 23 0 0 0 0 43 16 7 0 0 0 29 0 17 0 0 18 0 1 0 3 0 2 1 0 37 2 4 37 7 8 0 28 0 14 0 25 0 0 5 0 0 19 6 10 0 14 0 10 0 0 29 0 1 11 0 14 0 18 0 0 0 19 6 0 45 1 10 0 4 0 0 0 0 0 0 2 0 13 11 0 11 19 0 0 0 14 0 0 0 1 10 1 1 0 0 0 9 0 12 1 0 0 2 0 4 0 0 0 10 19 1 0 0 0 0 0 0 28 5 0 2 0 0 7 24 33 0 10 0 1 0 14 1 8 4 0 0 6 1 0 0 44 0 0 0 0 0 0 9 0 6 13 0 9 23 0 1 0 11 7 20 0 0 14 8 7 11 0 0 21 6 0 12 0 0 7 2 14 1 20 3 0 7 1 2 1 14 3 0 17 7 1 0 0 0 0 1 12 33 1 34 0 0 0 0 10 0 12 7 0 1 29 0 0 45 0 1 5 0 0 0 0 0 20 11 6 16 0 12 5 19 32 12 0 0 0 1 30 0 0 1 0 0 0 22 0 19 16 0 10 3 6 4 0 16 0 4 6 0 0 41 8 0 0 22 4 0 6 1 0 0 0 34 4 0 4 0 18 0 2 0 0 19 3 23 17 5 17 33 2 0 0 0 12 0 3 0 1 1 6 0 0 7 3 1 0 0 3 0 3 6 0 0 0 9 36 21 0 1 0 0 15 0 1 0 44 0 25 22 0 0 4 0 6 16 0 0 0 26 0 29 7 6 5 27 0 0 10 11 27 0 0 0 0 0 33 23 0 0 1 0 0 12 12 0 27 2 17 21 2 20 3 1 7 20 0 0 0 22 3 0 0 0 10 5 3 0 17 0 0 10 1 0 22 1 17 0 0 0 0 0 5 6 4 0 7 0 1 7 0 15 2 0 0 21 0 19 0 0 3 9 7 11 1 19 0 0 16 9 19 0 21 0 0 13 0 0 21 30 0 0 0 0 1 0 0 0 0 4 10 8 32 5 5 0 0 8 1 0 0 0 0 1 9 5 43 14 1 0 2 0 0 9 19 0 22 9 0 2 9 0 0 0 0 1 32 0 1 0 10 0 0 17 0 0 0 0 0 15 7 0 0 2 48 0 0 0 0 0 10 19 12 0 0 1 16 16 0 1 0 1 15 22 0 0 14 0 0 8 0 0 1 0 20 0 0 5 0 0 0 0 0 2 19 0 10 21 0 22 0 0 5 30 0 0 0 0 11 9 14 25 1 5 0 0 14 10 3 0 32 2 0 0 14 0 14 29 0 0 16 12 0 0 22 27 1 0 0 1 0 3 0 0 0 1 14 3 0 0 14 0 13 0 18 18 5 0 0 0 12 10 13 0 23 30 0 0 0 8 14 0 12 0 0 22 0 0 0 0 21 0 0 1 2 42 6.366666666666666
45 0 24 1 0 9 7 24 0 3 0 10 0 8 0 0 25 0 0 4 0 0 11 0 7 14 0 0 0 2 6 0 0 0 0 0 0 0 0 0 1 0 10 0 2 0 0 0 0 0 0 14 1 13 26 21 29 16 0 0 0 9 6 5 1 0 19 6 0 0 20 4 12 14 0 0 0 0 6 21 32 6 0 18 0 25 0 9 0 0 0 15 6 0 0 4 2 3 0 0 2 0 33 16 3 0 0 33 0 0 0 0 13 16 1 3 24 17 25 33 25 0 0 3 16 0 9 12 12 0 0 7 0 6 0 0 0 2 1 0 0 21 0 16 0 13 0 0 0 10 0 17 0 0 0 0 0 3 1 0 17 8 5 0 24 0 0 0 2 0 27 0 0 0 0 0 2 0 6 0 0 0 17 16 0 0 1 11 0 0 15 15 0 0 0 0 26 19 0 12 0 0 0 0 0 2 17 0 12 2 40 16 0 7 0 0 1 13 1 54 0 0 0 0 0 4 8 0 0 0 0 0 0 11 9 27 2 0 0 40 0 0 0 0 0 0 1 26 0 19 0 0 8 0 25 0 14 9 8 18 5 0 0 2 16 17 0 0 0 0 0 7 0 0 1 11 19 54 2 7 0 19 0 16 0 26 0 21 0 4 0 23 1 10 25 0 0 0 0 44 16 8 0 0 0 29 0 19 0 0 18 0 1 0 3 0 2 1 0 31 2 3 32 7 8 0 34 0 14 0 24 0 0 6 0 0 19 6 8 0 15 0 9 0 0 28 0 1 10 0 18 0 18 0 0 0 16 5 0 45 1 9 0 3 0 0 0 0 0 0 2 0 14 11 0 12 19 0 0 0 13 0 0 0 1 14 1 1 0 0 0 7 0 9 1 0 0 1 0 4 0 0 0 11 15 1 0 0 0 0 0 0 31 4 0 2 0 0 5 22 36 0 9 0 1 0 14 1 8 5 0 0 5 1 0 0 39 0 0 0 0 0 0 9 0 5 14 0 10 23 0 0 0 11 8 17 0 0 12 8 6 10 0 0 21 5 0 12 0 0 7 2 14 1 17 2 0 9 1 2 1 13 2 0 17 7 1 0 0 0 0 1 12 26 1 33 0 0 0 0 10 0 11 6 0 1 25 0 0 42 0 2 5 0 0 0 0 0 23 8 6 13 0 11 4 19 26 11 0 0 0 1 29 0 0 0 0 0 0 22 0 17 15 0 12 3 7 3 0 13 0 4 5 0 0 38 5 0 0 19 3 0 8 1 0 0 0 29 3 0 3 0 16 0 2 0 0 22 3 22 17 6 16 32 2 0 0 0 13 0 3 0 1 1 6 0 0 5 2 1 0 0 3 0 3 5 0 0 0 12 36 19 0 1 0 0 13 0 1 0 43 0 24 19 0 0 3 0 6 23 0 0 0 22 0 31 6 6 2 27 0 0 10 10 27 0 0 0 0 0 33 21 0 0 1 0 0 13 11 0 26 2 19 19 2 21 3 1 8 19 0 0 0 20 3 0 0 0 9 4 3 0 19 0 0 11 1 0 21 0 16 0 0 0 0 0 5 8 3 0 6 0 1 6 0 15 2 0 0 22 0 18 0 0 3 10 6 9 1 22 0 0 15 7 18 0 19 0 0 10 0 0 20 33 0 0 0 0 1 0 0 0 0 3 6 9 32 4 4 0 0 8 1 0 0 0 0 0 7 5 46 12 1 0 2 0 0 10 17 0 22 7 0 2 10 0 0 0 0 1 36 0 1 0 8 0 0 13 0 0 0 0 0 17 3 0 0 2 52 0 0 0 0 0 10 14 12 0 0 1 18 13 0 1 0 1 15 20 0 0 13 0 0 10 0 0 1 0 21 0 0 5 0 0 0 0 0 2 22 0 11 18 0 18 0 0 4 31 0 0 0 0 9 8 10 27 0 5 0 0 13 8 3 0 37 1 0 0 12 0 12 29 0 0 15 13 0 0 22 23 1 0 0 1 0 2 0 0 0 1 14 3 0 0 15 0 10 0 11 16 5 0 0 0 12 8 11 0 26 27 0 0 0 7 13 0 11 0 0 18 0 0 0 0 22 0 0 1 2 45 6.158064516129032
48 0 24 0 0 13 5 23 0 3 0 8 0 8 0 0 23 0 0 4 0 0 10 0 6 15 0 0 0 2 6 0 0 0 0 0 0 0 0 0 1 0 9 0 2 0 0 0 0 0 0 18 1 11 30 23 24 15 0 0 0 11 6 5 1 0 17 8 0 0 20 3 14 10 0 0 0 0 7 22 32 6 0 16 0 22 0 7 0 0 0 15 6 0 0 4 1 3 0 0 2 0 33 16 2 0 0 31 0 0 0 0 16 13 1 2 23 16 24 32 23 0 0 3 17 0 11 11 13 0 0 6 0 5 0 0 0 2 1 0 0 16 0 15 0 14 0 0 0 9 0 17 0 0 0 0 0 2 1 0 14 7 5 0 20 0 0 0 0 0 31 0 0 0 0 0 2 0 7 0 0 0 15 16 0 0 1 12 0 0 14 17 0 0 0 0 28 18 0 12 0 0 0 0 0 2 11 0 12 1 36 13 0 7 0 0 1 14 1 50 0 0 0 0 0 3 8 0 0 0 0 0 0 11 8 32 1 0 0 36 0 0 0 0 0 0 1 27 0 22 0 0 9 0 30 0 14 10 5 19 5 0 0 2 18 13 0 0 0 0 0 7 0 0 1 12 20 50 1 7 0 18 0 13 0 29 0 18 0 4 0 24 1 11 24 0 0 0 0 42 16 9 0 0 0 26 0 22 0 0 19 0 0 0 2 0 2 1 0 28 2 3 31 7 10 0 31 0 16 0 28 0 0 6 0 0 20 7 8 0 17 0 8 0 0 26 0 1 10 0 20 0 16 0 0 0 14 7 0 44 1 8 0 1 0 0 0 0 0 0 2 0 12 9 0 11 20 0 0 0 10 0 0 0 1 15 1 1 0 0 0 7 0 7 0 0 0 1 0 4 0 0 0 13 13 1 0 0 0 0 0 0 31 3 0 2 0 0 4 19 38 0 7 0 0 0 15 1 8 5 0 0 4 1 0 0 40 0 0 0 0 0 0 9 0 5 13 0 12 21 0 0 0 11 6 17 0 0 14 8 4 7 0 0 20 2 0 11 0 0 7 2 12 1 17 2 0 7 1 2 1 9 2 0 16 5 0 0 0 0 0 1 10 25 1 30 0 0 0 0 9 0 13 5 0 1 22 0 0 39 0 3 6 0 0 0 0 0 18 5 7 12 0 9 5 17 24 11 0 0 0 1 29 0 0 0 0 0 0 26 0 18 14 0 11 3 6 3 0 10 0 4 5 0 0 42 2 0 0 15 2 0 8 1 0 0 0 24 3 0 3 0 13 0 2 0 0 20 3 23 14 7 16 33 2 0 0 0 16 0 3 0 1 1 5 0 0 5 1 1 0 0 2 0 3 5 0 0 0 13 30 18 0 1 0 0 16 0 1 0 41 0 21 22 0 0 3 0 5 22 0 0 0 20 0 32 6 4 2 28 0 0 10 10 26 0 0 0 0 0 35 21 0 0 1 0 0 13 9 0 19 2 21 21 2 18 3 1 9 19 0 0 0 23 2 0 0 0 9 3 3 0 16 0 0 13 1 0 20 0 16 0 0 0 0 0 3 6 3 0 6 0 1 4 0 12 2 0 0 23 0 21 0 0 3 11 6 9 0 17 0 0 15 6 17 0 17 0 0 8 0 0 22 34 0 0 0 0 1 0 0 0 0 2 6 8 30 4 3 0 0 8 1 0 0 0 0 0 6 6 43 11 1 0 2 0 0 9 17 0 21 7 0 1 11 0 0 0 0 1 40 0 1 0 4 0 0 12 0 0 0 0 0 17 3 0 0 2 54 0 0 0 0 0 10 14 12 0 0 0 22 13 0 0 0 1 16 18 0 0 13 0 0 10 0 0 1 0 21 0 0 8 0 0 0 0 0 2 23 0 10 18 0 17 0 0 2 32 0 0 0 0 10 8 9 23 0 6 0 0 12 9 2 0 37 1 0 0 9 0 11 29 0 0 16 9 0 0 17 20 1 0 0 1 0 2 0 0 0 0 12 2 0 0 14 0 8 0 12 14 5 0 0 0 11 6 10 0 25 22 0 0 0 6 13 0 9 0 0 17 0 0 0 0 19 0 0 1 1 37 5.926881720430107
51 0 21 0 0 10 4 21 0 2 0 6 0 10 0 0 22 0 0 4 0 0 11 0 6 15 0 0 0 2 6 0 0 0 0 0 0 0 0 0 1 0 11 0 1 0 0 0 0 0 0 17 0 11 28 21 28 14 0 0 0 10 4 5 1 0 18 8 0 0 18 3 19 9 0 0 0 0 5 18 30 5 0 15 0 21 0 7 0 0 0 17 5 0 0 3 1 3 0 0 2 0 32 15 2 0 0 29 0 0 0 0 12 15 1 1 22 15 25 32 26 0 0 3 19 0 14 10 15 0 0 5 0 4 0 0 0 1 0 0 0 16 0 15 0 13 0 0 0 6 0 21 0 0 0 0 0 2 1 0 12 5 4 0 23 0 0 0 0 0 31 0 0 0 0 0 1 0 9 0 0 0 17 14 0 0 1 11 0 0 14 17 0 0 0 0 33 16 0 11 0 0 0 0 0 2 10 0 10 1 32 9 0 9 0 0 1 14 1 52 0 0 0 0 0 3 7 0 0 0 0 0 0 9 8 32 1 0 0 40 0 0 0 0 0 0 1 30 0 27 0 0 10 0 30 0 14 8 6 19 4 0 0 2 18 10 0 0 0 0 0 9 0 0 1 12 20 44 1 5 0 17 0 12 0 30 0 18 0 4 0 22 1 12 25 0 0 0 0 37 15 10 0 0 0 26 0 26 0 0 17 0 0 0 2 0 1 1 0 30 2 2 29 8 9 0 29 0 15 0 32 0 0 4 0 0 19 7 7 0 21 0 6 0 0 23 0 1 10 0 22 0 16 0 0 0 13 9 0 45 1 8 0 0 0 0 0 0 0 0 2 0 12 8 0 11 20 0 0 0 10 0 0 0 1 17 0 1 0 0 0 6 0 6 0 0 0 1 0 4 0 0 0 11 15 1 0 0 0 0 0 0 36 3 0 2 0 0 4 18 36 0 7 0 0 0 15 1 8 6 0 0 5 1 0 0 39 0 0 0 0 0 0 7 0 5 12 0 11 17 0 0 0 12 6 17 0 0 14 8 3 6 0 0 19 2 0 10 0 0 6 2 14 1 16 2 0 7 1 2 0 7 2 0 12 4 0 0 0 0 0 1 10 25 1 28 0 0 0 0 10 0 13 4 0 1 21 0 0 35 0 4 8 0 0 0 0 0 19 4 5 10 0 6 4 15 22 11 0 0 0 1 30 0 0 0 0 0 0 29 0 16 12 0 9 3 7 2 0 9 0 4 6 0 0 43 1 0 0 14 1 0 7 1 0 0 0 23 3 0 3 0 13 0 2 0 0 21 2 27 12 8 20 33 2 0 0 0 16 0 3 0 1 1 4 0 0 4 1 1 0 0 2 0 3 3 0 0 0 12 31 15 0 0 0 0 14 0 1 0 41 0 19 23 0 0 3 0 4 23 0 0 0 18 0 35 6 4 2 24 0 0 10 10 29 0 0 0 0 0 34 23 0 0 1 0 0 13 7 0 15 1 24 24 2 15 3 1 6 20 0 0 0 24 2 0 0 0 5 2 3 0 14 0 0 17 1 0 23 0 12 0 0 0 0 0 2 7 3 0 5 0 1 3 0 13 2 0 0 21 0 22 0 0 3 12 4 9 0 17 0 0 12 6 14 0 18 0 0 8 0 0 21 36 0 0 0 0 1 0 0 0 0 0 6 8 35 4 3 0 0 7 0 0 0 0 0 0 6 6 41 12 1 0 2 0 0 9 17 0 23 7 0 1 14 0 0 0 0 1 38 0 1 0 3 0 0 11 0 0 0 0 0 12 3 0 0 2 59 0 0 0 0 0 10 11 12 0 0 0 25 11 0 0 0 0 16 17 0 0 14 0 0 8 0 0 1 0 20 0 0 8 0 0 0 0 0 2 24 0 9 16 0 17 0 0 2 32 0 0 0 0 8 9 9 18 0 8 0 0 9 8 2 0 40 1 0 0 8 0 11 29 0 0 17 10 0 0 14 20 1 0 0 1 0 2 0 0 0 0 13 2 0 0 13 0 10 0 13 11 5 0 0 0 10 5 8 0 25 21 0 0 0 4 12 0 7 0 0 18 0 0 0 0 17 0 0 1 0 37 5.794623655913979
50 0 23 0 0 11 3 19 0 2 0 5 0 9 0 0 21 0 0 4 0 0 11 0 5 14 0 0 0 2 7 0 0 0 0 0 0 0 0 0 1 0 12 0 1 0 0 0 0 0 0 18 0 13 28 23 33 11 0 0 0 10 4 4 1 0 15 9 0 0 16 3 22 10 0 0 0 0 5 18 28 5 0 13 0 19 0 7 0 0 0 15 5 0 0 3 1 3 0 0 2 0 37 15 2 0 0 22 0 0 0 0 12 14 1 1 20 16 20 30 30 0 0 3 20 0 15 8 16 0 0 4 0 4 0 0 0 1 0 0 0 19 0 16 0 13 0 0 0 5 0 24 0 0 0 0 0 2 1 0 13 4 6 0 23 0 0 0 0 0 29 0 0 0 0 0 1 0 12 0 0 0 20 16 0 0 1 12 0 0 10 18 0 0 0 0 30 15 0 10 0 0 0 0 0 2 10 0 8 1 29 10 0 10 0 0 1 16 1 50 0 0 0 0 0 3 6 0 0 0 0 0 0 8 7 35 1 0 0 41 0 0 0 0 0 0 1 26 0 27 0 0 8 0 31 0 16 7 5 21 3 0 0 2 18 11 0 0 0 0 0 9 0 0 1 14 19 44 1 4 0 18 0 9 0 26 0 17 0 4 0 23 0 11 27 0 0 0 0 36 14 6 0 0 0 25 0 24 0 0 20 0 0 0 2 0 1 0 0 27 1 1 26 7 9 0 27 0 15 0 29 0 0 5 0 0 20 6 6 0 23 0 6 0 0 22 0 1 6 0 18 0 15 0 0 0 12 8 0 44 1 11 0 0 0 0 0 0 0 0 1 0 11 7 0 10 22 0 0 0 11 0 0 0 1 17 0 1 0 0 0 6 0 6 0 0 0 1 0 5 0 0 0 11 16 0 0 0 0 0 0 0 37 2 0 2 0 0 4 16 35 0 6 0 0 0 19 1 6 5 0 0 3 0 0 0 43 0 0 0 0 0 0 6 0 5 9 0 12 16 0 0 0 12 5 17 0 0 14 8 4 4 0 0 17 2 0 9 0 0 4 2 12 1 18 1 0 8 1 1 0 8 2 0 11 3 0 0 0 0 0 1 11 20 1 28 0 0 0 0 9 0 13 4 0 1 18 0 0 34 0 3 11 0 0 0 0 0 20 3 5 11 0 6 4 16 21 10 0 0 0 1 27 0 0 0 0 0 0 30 0 15 8 0 10 2 7 2 0 6 0 3 7 0 0 39 1 0 0 12 1 0 7 1 0 0 0 21 2 0 3 0 9 0 2 0 0 19 1 28 10 7 21 34 2 0 0 0 19 0 3 0 1 1 3 0 0 3 1 1 0 0 2 0 3 0 0 0 0 13 32 14 0 0 0 0 14 0 1 0 39 0 17 25 0 0 3 0 2 19 0 0 0 17 0 37 7 4 1 24 0 0 11 8 29 0 0 0 0 0 32 23 0 0 1 0 0 11 8 0 14 0 22 26 2 13 3 1 6 16 0 0 0 18 2 0 0 0 5 2 3 0 15 0 0 21 1 0 23 0 10 0 0 0 0 0 0 7 3 0 3 0 1 3 0 13 2 0 0 19 0 22 0 0 3 16 4 9 0 15 0 0 12 5 14 0 17 0 0 8 0 0 22 36 0 0 0 0 0 0 0 0 0 0 6 6 30 4 2 0 0 6 0 0 0 0 0 0 6 5 41 13 1 0 2 0 0 9 16 0 26 6 0 1 16 0 0 0 0 0 35 0 1 0 2 0 0 9 0 0 0 0 0 12 2 0 0 2 57 0 0 0 0 0 7 9 10 0 0 0 26 11 0 0 0 0 12 13 0 0 13 0 0 6 0 0 1 0 17 0 0 8 0 0 0 0 0 2 25 0 8 17 0 16 0 0 2 32 0 0 0 0 8 10 8 20 0 8 0 0 9 8 2 0 41 1 0 0 7 0 11 31 0 0 17 11 0 0 14 19 1 0 0 1 0 2 0 0 0 0 11 2 0 0 12 0 7 0 13 9 4 0 0 0 11 6 8 0 27 20 0 0 0 4 10 0 6 0 0 21 0 0 0 0 16 0 0 1 0 32 5.61505376344086
47 0 23 0 0 12 3 15 0 1 0 5 0 7 0 0 23 0 0 3 0 0 9 0 4 17 0 0 0 2 8 0 0 0 0 0 0 0 0 0 1 0 11 0 1 0 0 0 0 0 0 21 0 13 28 20 35 11 0 0 0 9 3 4 1 0 13 10 0 0 15 1 25 11 0 0 0 0 6 14 27 4 0 12 0 20 0 8 0 0 0 12 5 0 0 3 1 2 0 0 2 0 41 15 2 0 0 18 0 0 0 0 8 13 0 1 19 14 19 28 29 0 0 1 21 0 14 8 17 0 0 2 0 5 0 0 0 1 0 0 0 20 0 16 0 16 0 0 0 5 0 22 0 0 0 0 0 2 1 0 11 4 7 0 23 0 0 0 0 0 29 0 0 0 0 0 1 0 10 0 0 0 17 14 0 0 1 12 0 0 10 16 0 0 0 0 30 13 0 8 0 0 0 0 0 2 11 0 8 1 29 10 0 10 0 0 1 15 1 47 0 0 0 0 0 3 6 0 0 0 0 0 0 8 7 39 1 0 0 33 0 0 0 0 0 0 1 26 0 31 0 0 8 0 29 0 16 8 2 20 2 0 0 2 20 11 0 0 0 0 0 9 0 0 1 19 19 42 0 4 0 20 0 9 0 26 0 15 0 3 0 23 0 7 25 0 0 0 0 33 12 7 0 0 0 23 0 23 0 0 20 0 0 0 2 0 1 0 0 26 1 0 23 6 8 0 21 0 14 0 29 0 0 5 0 0 18 5 5 0 21 0 5 0 0 20 0 1 6 0 17 0 14 0 0 0 10 10 0 47 1 14 0 0 0 0 0 0 0 0 1 0 8 7 0 11 20 0 0 0 12 0 0 0 1 20 0 1 0 0 0 5 0 5 0 0 0 1 0 6 0 0 0 10 16 0 0 0 0 0 0 0 40 2 0 2 0 0 4 14 33 0 5 0 0 0 20 1 3 4 0 0 3 0 0 0 43 0 0 0 0 0 0 7 0 5 9 0 11 15 0 0 0 13 7 17 0 0 14 9 7 4 0 0 16 2 0 7 0 0 4 2 11 1 19 1 0 9 1 1 0 5 2 0 11 3 0 0 0 0 0 1 11 19 1 25 0 0 0 0 10 0 12 3 0 1 13 0 0 36 0 2 14 0 0 0 0 0 21 2 4 11 0 6 6 15 22 9 0 0 0 0 24 0 0 0 0 0 0 32 0 15 9 0 9 2 5 1 0 4 0 2 7 0 0 37 1 0 0 11 1 0 7 1 0 0 0 20 1 0 3 0 9 0 2 0 0 20 1 32 9 7 22 34 2 0 0 0 23 0 3 0 1 1 3 0 0 3 1 1 0 0 2 0 3 0 0 0 0 15 32 12 0 0 0 0 10 0 1 0 35 0 16 25 0 0 3 0 1 19 0 0 0 16 0 37 8 4 0 21 0 0 11 8 30 0 0 0 0 0 33 20 0 0 1 0 0 10 9 0 16 0 24 25 2 12 3 1 8 21 0 0 0 16 2 0 0 0 5 2 3 0 15 0 0 21 1 0 28 0 9 0 0 0 0 0 0 8 3 0 3 0 1 4 0 11 2 0 0 21 0 19 0 0 3 13 4 9 0 14 0 0 13 4 14 0 14 0 0 8 0 0 19 36 0 0 0 0 0 0 0 0 0 0 4 7 28 3 2 0 0 4 0 0 0 0 0 0 5 5 41 12 1 0 2 0 0 9 19 0 28 5 0 1 17 0 0 0 0 0 38 0 1 0 2 0 0 9 0 0 0 0 0 10 2 0 0 1 57 0 0 0 0 0 6 6 11 0 0 0 24 12 0 0 0 0 10 12 0 0 12 0 0 7 0 0 1 0 19 0 0 7 0 0 0 0 0 2 25 0 7 16 0 12 0 0 2 32 0 0 0 0 8 11 7 23 0 8 0 0 12 9 1 0 41 1 0 0 6 0 10 30 0 0 17 10 0 0 12 17 1 0 0 1 0 2 0 0 0 0 9 2 0 0 12 0 4 0 9 6 4 0 0 0 9 5 7 0 28 19 0 0 0 4 9 0 6 0 0 21 0 0 0 0 12 0 0 1 0 30 5.451612903225806
46 0 23 0 0 14 3 15 0 0 0 3 0 7 0 0 22 0 0 3 0 0 10 0 4 15 0 0 0 2 7 0 0 0 0 0 0 0 0 0 1 0 11 0 1 0 0 0 0 0 0 24 0 12 30 17 36 14 0 0 0 7 3 2 1 0 9 9 0 0 15 1 23 12 0 0 0 0 5 12 26 3 0 13 0 20 0 8 0 0 0 13 5 0 0 3 1 2 0 0 2 0 42 14 2 0 0 19 0 0 0 0 8 14 0 1 19 15 15 29 31 0 0 1 22 0 13 6 15 0 0 2 0 4 0 0 0 1 0 0 0 20 0 14 0 16 0 0 0 5 0 20 0 0 0 0 0 2 1 0 10 3 6 0 25 0 0 0 0 0 27 0 0 0 0 0 1 0 13 0 0 0 16 13 0 0 1 12 0 0 8 18 0 0 0 0 33 13 0 7 0 0 0 0 0 2 10 0 8 0 25 10 0 11 0 0 1 14 1 41 0 0 0 0 0 3 4 0 0 0 0 0 0 9 6 36 1 0 0 30 0 0 0 0 0 0 1 26 0 33 0 0 7 0 31 0 15 10 2 19 2 0 0 1 17 13 0 0 0 0 0 7 0 0 1 22 17 38 0 3 0 20 0 9 0 28 0 15 0 3 0 23 0 7 24 0 0 0 0 30 13 7 0 0 0 21 0 22 0 0 22 0 0 0 1 0 1 0 0 28 1 0 21 5 7 0 19 0 12 0 30 0 0 5 0 0 15 5 5 0 23 0 5 0 0 20 0 1 5 0 18 0 14 0 0 0 9 10 0 39 1 20 0 0 0 0 0 0 0 0 1 0 6 5 0 9 21 0 0 0 12 0 0 0 1 21 0 1 0 0 0 5 0 6 0 0 0 1 0 6 0 0 0 8 18 0 0 0 0 0 0 0 49 1 0 2 0 0 3 13 28 0 5 0 0 0 22 0 3 4 0 0 3 0 0 0 41 0 0 0 0 0 0 7 0 4 10 0 12 13 0 0 0 14 8 16 0 0 13 10 7 4 0 0 14 2 0 7 0 0 4 2 12 1 22 1 0 7 1 1 0 6 2 0 9 2 0 0 0 0 0 1 7 16 1 24 0 0 0 0 12 0 9 2 0 1 12 0 0 34 0 3 17 0 0 0 0 0 24 2 4 9 0 6 5 12 19 8 0 0 0 0 24 0 0 0 0 0 0 30 0 13 8 0 8 1 5 1 0 3 0 2 6 0 0 34 0 0 0 10 1 0 6 1 0 0 0 17 1 0 2 0 9 0 2 0 0 18 1 31 9 7 22 33 2 0 0 0 20 0 3 0 1 1 3 0 0 3 1 1 0 0 2 0 2 0 0 0 0 15 33 11 0 0 0 0 7 0 1 0 30 0 17 26 0 0 2 0 1 20 0 0 0 16 0 31 7 3 0 20 0 0 10 7 31 0 0 0 0 0 33 18 0 0 1 0 0 10 9 0 15 0 23 27 2 11 3 1 11 21 0 0 0 17 2 0 0 0 5 1 3 0 15 0 0 26 1 0 29 0 10 0 0 0 0 0 0 8 3 0 3 0 1 4 0 11 2 0 0 19 0 17 0 0 2 13 4 10 0 14 0 0 9 2 14 0 13 0 0 7 0 0 16 37 0 0 0 0 0 0 0 0 0 0 4 6 31 5 2 0 0 4 0 0 0 0 0 0 4 5 34 12 1 0 1 0 0 8 16 0 30 5 0 0 17 0 0 0 0 0 40 0 1 0 1 0 0 8 0 0 0 0 0 10 1 0 0 0 60 0 0 0 0 0 6 3 12 0 0 0 26 11 0 0 0 0 9 11 0 0 9 0 0 6 0 0 1 0 18 0 0 8 0 0 0 0 0 2 28 0 6 14 0 8 0 0 1 39 0 0 0 0 7 13 6 25 0 6 0 0 14 8 1 0 35 1 0 0 6 0 11 34 0 0 16 12 0 0 11 16 1 0 0 1 0 2 0 0 0 0 10 2 0 0 12 0 3 0 11 4 4 0 0 0 6 5 6 0 24 20 0 0 0 4 8 0 5 0 0 23 0 0 0 0 13 0 0 1 0 29 5.2924731182795698
47 0 21 0 0 16 2 14 0 0 0 3 0 9 0 0 19 0 0 3 0 0 8 0 3 15 0 0 0 2 8 0 0 0 0 0 0 0 0 0 0 0 8 0 1 0 0 0 0 0 0 25 0 10 24 15 36 14 0 0 0 7 3 1 1 0 9 8 0 0 12 0 22 11 0 0 0 0 4 9 24 3 0 16 0 16 0 7 0 0 0 11 4 0 0 3 1 2 0 0 2 0 41 14 2 0 0 18 0 0 0 0 10 15 0 1 17 14 15 31 30 0 0 1 18 0 14 6 16 0 0 1 0 5 0 0 0 1 0 0 0 19 0 12 0 19 0 0 0 3 0 22 0 0 0 0 0 2 1 0 10 3 8 0 22 0 0 0 0 0 27 0 0 0 0 0 1 0 12 0 0 0 15 11 0 0 0 12 0 0 8 19 0 0 0 0 29 12 0 6 0 0 0 0 0 1 10 0 9 0 20 9 0 11 0 0 1 16 1 41 0 0 0 0 0 2 2 0 0 0 0 0 0 9 7 36 1 0 0 27 0 0 0 0 0 0 1 21 0 33 0 0 7 0 30 0 15 8 2 19 2 0 0 1 14 13 0 0 0 0 0 6 0 0 1 26 20 32 0 3 0 17 0 9 0 25 0 16 0 3 0 22 0 6 23 0 0 0 0 24 13 7 0 0 0 18 0 21 0 0 20 0 0 0 1 0 0 0 0 29 1 0 18 3 7 0 17 0 13 0 28 0 0 6 0 0 14 6 6 0 23 0 5 0 0 20 0 1 5 0 20 0 13 0 0 0 7 11 0 37 1 22 0 0 0 0 0 0 0 0 1 0 6 4 0 8 22 0 0 0 12 0 0 0 1 19 0 0 0 0 0 3 0 7 0 0 0 1 0 8 0 0 0 9 15 0 0 0 0 0 0 0 51 1 0 1 0 0 3 10 26 0 3 0 0 0 23 0 1 3 0 0 2 0 0 0 46 0 0 0 0 0 0 6 0 2 9 0 15 11 0 0 0 14 8 17 0 0 13 7 7 4 0 0 13 1 0 7 0 0 3 2 11 0 20 1 0 10 0 1 0 6 1 0 9 2 0 0 0 0 0 1 6 15 0 22 0 0 0 0 10 0 9 1 0 1 9 0 0 30 0 5 17 0 0 0 0 0 20 2 5 8 0 7 7 13 16 7 0 0 0 0 22 0 0 0 0 0 0 29 0 13 7 0 8 1 5 1 0 3 0 2 8 0 0 32 0 0 0 9 1 0 8 0 0 0 0 18 1 0 2 0 8 0 2 0 0 16 1 35 8 7 23 35 2 0 0 0 18 0 2 0 1 1 3 0 0 3 1 1 0 0 2 0 2 0 0 0 0 13 34 10 0 0 0 0 6 0 1 0 25 0 17 23 0 0 2 0 1 21 0 0 0 14 0 29 7 3 0 19 0 0 8 5 30 0 0 0 0 0 34 15 0 0 1 0 0 12 9 0 15 0 18 29 2 9 2 1 13 22 0 0 0 20 2 0 0 0 5 1 3 0 14 0 0 26 1 0 30 0 11 0 0 0 0 0 0 9 3 0 4 0 0 4 0 11 2 0 0 19 0 15 0 0 1 13 3 11 0 17 0 0 10 2 12 0 10 0 0 6 0 0 14 35 0 0 0 0 0 0 0 0 0 0 3 5 28 7 2 0 0 3 0 0 0 0 0 0 4 6 34 14 1 0 1 0 0 9 17 0 24 5 0 0 16 0 0 0 0 0 37 0 1 0 1 0 0 5 0 0 0 0 0 10 1 0 0 0 59 0 0 0 0 0 7 3 14 0 0 0 24 8 0 0 0 0 8 11 0 0 8 0 0 6 0 0 0 0 16 0 0 7 0 0 0 0 0 2 24 0 4 13 0 5 0 0 0 42 0 0 0 0 6 12 6 23 0 5 0 0 16 8 1 0 29 0 0 0 5 0 12 32 0 0 17 13 0 0 10 16 1 0 0 1 0 2 0 0 0 0 12 1 0 0 10 0 3 0 11 4 4 0 0 0 6 5 5 0 22 15 0 0 0 5 7 0 4 0 0 23 0 0 0 0 14 0 0 0 0 24 5.058064516129032
[truncated: 256,524 more chars]
