# Supplementary material for: Large-deviations of disease spreading dynamics with vaccination
Source: PLoS One. 2023 Jul 10;18(7):e0287932. doi: 10.1371/journal.pone.0287932 (PMC10332629; doi:10.1371/journal.pone.0287932)
Supplement: S1 Data — (GZ) [file pone.0287932.s002.gz › DATA/fig7/1240.dat]

# sir_vac simple-sample --json sample.json --num-threads 8
#{"bins":null,"graph_seed":56229289,"graph_type":{"SmallWorld":0.1},"lambda":0.4,"recovery_prob":0.14,"samples":8000000,"sir_seed":264107022,"system_size":3200,"vaccine":"Random","vaccine_doses":1240,"vaccine_seed":4896709264107025}
#bin_center log10_prob hits bin_left bin_right
5.5 -1.6276312047078458 59 5 6
6.5 -1.148063214041096 178 6 7
7.5 -0.837381832700934 364 7 8
8.5 -0.540547951630561 721 8 9
9.5 -0.3450206114245348 1131 9 10
10.5 -0.1591837372230972 1735 10 11
11.5 -0.01899640263271596 2396 11 12
12.5 0.12850185221000576 3365 12 13
13.5 0.22279695120042498 4181 13 14
14.5 0.32562873761122246 5298 14 15
15.5 0.39502778944286787 6216 15 16
16.5 0.4657311141113395 7315 16 17
17.5 0.5222660449257185 8332 17 18
18.5 0.5763967566569407 9438 18 19
19.5 0.6192594478115084 10417 19 20
20.5 0.6599807692522611 11441 20 21
21.5 0.6998489514976943 12541 21 22
22.5 0.7191194753400946 13110 22 23
23.5 0.7587921801040453 14364 23 24
24.5 0.7832746471186872 15197 24 25
25.5 0.7953646036235674 15626 25 26
26.5 0.8188691035313723 16495 26 27
27.5 0.8334703528489912 17059 27 28
28.5 0.8433868723356294 17453 28 29
29.5 0.858474936210942 18070 29 30
30.5 0.8685476369427755 18494 30 31
31.5 0.8789426159258708 18942 31 32
32.5 0.8908604287686447 19469 32 33
33.5 0.8918408282001168 19513 33 34
34.5 0.8986204337992661 19820 34 35
35.5 0.9023295777681267 19990 35 36
36.5 0.9056409363829198 20143 36 37
37.5 0.9116575854462036 20424 37 38
38.5 0.9168992799650005 20672 38 39
39.5 0.9142863407023097 20548 39 40
40.5 0.9207478018102827 20856 40 41
41.5 0.9196218756900506 20802 41 42
42.5 0.9180322774684458 20726 42 43
43.5 0.9187650520953295 20761 43 44
44.5 0.9163106340479247 20644 44 45
45.5 0.9242734437277688 21026 45 46
46.5 0.9195592385684438 20799 46 47
47.5 0.9155315547461066 20607 47 48
48.5 0.9129951510880777 20487 48 49
49.5 0.9154050857638777 20601 49 50
50.5 0.9092908521670974 20313 50 51
51.5 0.9109340094281501 20390 51 52
52.5 0.9102305602890138 20357 52 53
53.5 0.9054899861903164 20136 53 54
54.5 0.9025902065908539 20002 54 55
55.5 0.9077487485249672 20241 55 56
56.5 0.90185135165234 19968 56 57
57.5 0.9002388972557177 19894 57 58
58.5 0.896005054657267 19701 58 59
59.5 0.8912617688051264 19487 59 60
60.5 0.8890945927287152 19390 60 61
61.5 0.8873665241434524 19313 61 62
62.5 0.8825274123714931 19099 62 63
63.5 0.8876362862403725 19325 63 64
64.5 0.8828229203918313 19112 64 65
65.5 0.8810240312517666 19033 65 66
66.5 0.8731260850288419 18690 66 67
67.5 0.8725680451423569 18666 67 68
68.5 0.867183483102493 18436 68 69
69.5 0.8671128067376018 18433 69 70
70.5 0.8616120333137208 18201 70 71
71.5 0.8577773901622169 18041 71 72
72.5 0.8626130417823435 18243 72 73
73.5 0.8552423789009077 17936 73 74
74.5 0.8562340020732383 17977 74 75
75.5 0.8511064414229531 17766 75 76
76.5 0.8511064414229531 17766 76 77
77.5 0.8391861675284354 17285 77 78
78.5 0.8426147930533442 17422 78 79
79.5 0.834462096395237 17098 79 80
80.5 0.8314033128959021 16978 80 81
81.5 0.8308914145788534 16958 81 82
82.5 0.8272653078318745 16817 82 83
83.5 0.8243892607198494 16706 83 84
84.5 0.8206820054803502 16564 84 85
85.5 0.8209965217151495 16576 85 86
86.5 0.8152735360564939 16359 86 87
87.5 0.8148485643566029 16343 87 88
88.5 0.8108172788097151 16192 88 89
89.5 0.8035689525620705 15924 89 90
90.5 0.8082347470258436 16096 90 91
91.5 0.8059081155693094 16010 91 92
92.5 0.7990178797932687 15758 92 93
93.5 0.8013267926038169 15842 93 94
94.5 0.7862082144676085 15300 94 95
95.5 0.7936101011020443 15563 95 96
96.5 0.7889528934237183 15397 96 97
97.5 0.7846442123514096 15245 97 98
98.5 0.7855832893416707 15278 98 99
99.5 0.78552643335129 15276 99 100
100.5 0.7722184394660802 14815 100 101
101.5 0.7681540778818149 14677 101 102
102.5 0.771367485511509 14786 102 103
103.5 0.7647676331626406 14563 103 104
104.5 0.7654529928769894 14586 104 105
105.5 0.76539343929693 14584 105 106
106.5 0.7555449332532068 14257 106 107
107.5 0.7532236406725864 14181 107 108
108.5 0.7462155022931346 13954 108 109
109.5 0.7501811236322463 14082 109 110
110.5 0.75055105081126 14094 110 111
111.5 0.7452496067887023 13923 111 112
112.5 0.7359807751842987 13629 112 113
113.5 0.7353110842545229 13608 113 114
114.5 0.7408290292286798 13782 114 115
115.5 0.7384275111313859 13706 115 116
116.5 0.7370628519850887 13663 116 117
117.5 0.7319470513081515 13503 117 118
118.5 0.7293016600121814 13421 118 119
119.5 0.7265423704699591 13336 119 120
120.5 0.7215310357280772 13183 120 121
121.5 0.728070261611289 13383 121 122
122.5 0.7248129562953239 13283 122 123
123.5 0.7223538439047471 13208 123 124
124.5 0.7155603461980872 13003 124 125
125.5 0.7211355334025847 13171 125 126
126.5 0.7103523115846154 12848 126 127
127.5 0.7047387761029339 12683 127 128
128.5 0.6953935390400546 12413 128 129
129.5 0.7017839130076126 12597 129 130
130.5 0.7122411380309154 12904 130 131
131.5 0.7012664644989971 12582 131 132
132.5 0.6999874493006396 12545 132 133
133.5 0.6944478593235629 12386 133 134
134.5 0.6993291910152993 12526 134 135
135.5 0.6936406528942608 12363 135 136
136.5 0.6928671359635886 12341 136 137
137.5 0.6829721114725836 12063 137 138
138.5 0.681240558789929 12015 138 139
139.5 0.6889787498218293 12231 139 140
140.5 0.6808427704028254 12004 140 141
141.5 0.6850552348801494 12121 141 142
142.5 0.6819628782610591 12035 142 143
143.5 0.6718502395030727 11758 143 144
144.5 0.6768447178132685 11894 144 145
145.5 0.6762601045910125 11878 145 146
146.5 0.6682898207350353 11662 146 147
147.5 0.6769907482389562 11898 147 148
148.5 0.6729569108278978 11788 148 149
149.5 0.6658249903329702 11596 149 150
150.5 0.6675443785988718 11642 150 151
151.5 0.6588024280682251 11410 151 152
152.5 0.6718502395030727 11758 152 153
153.5 0.6628561504870777 11517 153 154
154.5 0.6590307437566009 11416 154 155
155.5 0.6614208395344151 11479 155 156
156.5 0.655401574044702 11321 156 157
157.5 0.6587643637812547 11409 157 158
158.5 0.6527465071431734 11252 158 159
159.5 0.6485578870659171 11144 159 160
160.5 0.6513547842725932 11216 160 161
161.5 0.6488305994653986 11151 161 162
162.5 0.6455859341189242 11068 162 163
163.5 0.6436983781657767 11020 163 164
164.5 0.6433041026217615 11010 164 165
165.5 0.6474653217553447 11116 165 166
166.5 0.6451148136801336 11056 166 167
167.5 0.6399382292924695 10925 167 168
168.5 0.6409309028261473 10950 168 169
169.5 0.6384648958452886 10888 169 170
170.5 0.6385845416925681 10891 170 171
171.5 0.6339743663649396 10776 171 172
172.5 0.6292739883405637 10660 172 173
173.5 0.629029476098821 10654 173 174
174.5 0.6283767696345716 10638 174 175
175.5 0.6236563540484018 10523 175 176
176.5 0.6320355484935521 10728 176 177
177.5 0.6253040634398569 10563 177 178
178.5 0.6268226489147805 10600 178 179
179.5 0.6209654211436472 10458 179 180
180.5 0.6201340761694515 10438 180 181
181.5 0.624851566188319 10552 181 182
182.5 0.6225819808525791 10497 182 183
183.5 0.6161633083340422 10343 183 184
184.5 0.6212145146302018 10464 184 185
185.5 0.6213390078177837 10467 185 186
186.5 0.6179232845211279 10385 186 187
187.5 0.6164151705962154 10349 187 188
188.5 0.6127911125547351 10263 188 189
189.5 0.6140165611883194 10292 189 190
190.5 0.6145647797652415 10305 190 191
191.5 0.611265039598564 10227 191 192
192.5 0.61151975777707 10233 192 193
193.5 0.6054509898237185 10091 193 194
194.5 0.6064397329465355 10114 194 195
195.5 0.609776198641285 10192 195 196
196.5 0.6069975936294113 10127 196 197
197.5 0.604330562874683 10065 197 198
198.5 0.6003426026902959 9973 198 199
199.5 0.6079400361576531 10149 199 200
200.5 0.6000812419109517 9967 200 201
201.5 0.5980722332833751 9921 201 202
202.5 0.6050634767521422 10082 202 203
203.5 0.6027311089361885 10028 203 204
204.5 0.5950411868170759 9852 204 205
205.5 0.6043737097111307 10066 205 206
206.5 0.5943794550390377 9837 206 207
207.5 0.5918556384376116 9780 207 208
208.5 0.595173412265472 9855 208 209
209.5 0.5962737282376384 9880 209 210
210.5 0.590031149483676 9739 210 211
211.5 0.5973274153260527 9904 211 212
212.5 0.5942911479053655 9835 212 213
213.5 0.5883780539400548 9702 213 214
214.5 0.5843305457818727 9612 214 215
215.5 0.5951293415889004 9854 215 216
216.5 0.5895403455786697 9728 216 217
217.5 0.5997325160209682 9959 217 218
218.5 0.5908775974262573 9758 218 219
219.5 0.598815776059524 9938 219 220
220.5 0.5896742562067631 9731 220 221
221.5 0.5829276238158984 9581 221 222
222.5 0.5813382136802351 9546 222 223
223.5 0.5858190156299133 9645 223 224
224.5 0.5895403455786697 9728 224 225
225.5 0.5864039847143375 9658 225 226
226.5 0.5860890992716424 9651 226 227
227.5 0.5867635744528715 9666 227 228
228.5 0.5853234256284253 9634 228 229
229.5 0.585278343936175 9633 229 230
230.5 0.5869881669395977 9671 230 231
231.5 0.5825194735914098 9572 231 232
232.5 0.5779584730288546 9472 232 233
233.5 0.5727462309262511 9359 233 234
234.5 0.5742286241970765 9391 234 235
235.5 0.5799712170152388 9516 235 236
236.5 0.5653046109955652 9200 236 237
237.5 0.5822471601859555 9566 237 238
238.5 0.5832448090116263 9588 238 239
239.5 0.5698596146089555 9297 239 240
240.5 0.5699063254970783 9298 240 241
241.5 0.5852332575637594 9632 241 242
242.5 0.5725605754860387 9355 242 243
243.5 0.5766727620566995 9444 243 244
244.5 0.5756598835522247 9422 244 245
245.5 0.5678462788138884 9254 245 246
246.5 0.5701864853704018 9304 246 247
247.5 0.5737196220290747 9380 247 248
248.5 0.5692519154338901 9284 248 249
249.5 0.5740436015158658 9387 249 250
250.5 0.5677993458174734 9253 250 251
251.5 0.577132381616905 9454 251 252
252.5 0.5684090795171463 9266 252 253
253.5 0.5733954006762759 9373 253 254
254.5 0.567094741560538 9238 254 255
255.5 0.5706063866049315 9313 255 256
256.5 0.5672827478326964 9242 256 257
257.5 0.5761205757370426 9432 257 258
258.5 0.562747980694673 9146 258 259
259.5 0.5710724678708538 9323 259 260
260.5 0.5773160933294174 9458 260 261
261.5 0.5744135680865546 9395 261 262
262.5 0.5700464280248495 9301 262 263
263.5 0.5710724678708538 9323 263 264
264.5 0.564217515354351 9177 264 265
265.5 0.5741361227096334 9389 265 266
266.5 0.5675646047264641 9248 266 267
267.5 0.5734880600497664 9375 267 268
268.5 0.5674236991452021 9245 268 269
269.5 0.5721890263397295 9347 269 270
270.5 0.5685965177945073 9270 270 271
271.5 0.5645486587039082 9184 271 272
272.5 0.5760284763873386 9430 272 273
273.5 0.567094741560538 9238 273 274
274.5 0.5647850351762452 9189 274 275
275.5 0.5596982812149577 9082 275 276
276.5 0.5634596667913973 9161 276 277
277.5 0.5637440150000949 9167 277 278
278.5 0.5587408414931768 9062 278 279
279.5 0.560844429622181 9106 279 280
280.5 0.5675646047264641 9248 280 281
281.5 0.5621777909209921 9134 281 282
282.5 0.569298691725809 9285 282 283
283.5 0.564595944291837 9185 283 284
284.5 0.5606058980174021 9101 284 285
285.5 0.5667655346171309 9231 285 286
286.5 0.5587887636429528 9063 286 287
287.5 0.5739047827574827 9384 287 288
288.5 0.5604627161439463 9098 288 289
289.5 0.5686902066055498 9272 289 290
290.5 0.5694389903805274 9288 290 291
291.5 0.5616544585138047 9123 291 292
292.5 0.5603672353296886 9096 292 293
293.5 0.5686902066055498 9272 293 294
294.5 0.5588845920815376 9065 294 295
295.5 0.5692519154338901 9284 295 296
296.5 0.5694857465287023 9289 296 297
297.5 0.5702798318472585 9306 297 298
298.5 0.5663889922877853 9223 298 299
299.5 0.568033960096802 9258 299 300
300.5 0.5608921202258533 9107 300 301
301.5 0.5616068515549296 9122 301 302
302.5 0.5623679373696963 9138 302 303
303.5 0.5663889922877853 9223 303 304
304.5 0.5718636598801036 9340 304 305
305.5 0.5717241424568648 9337 305 306
306.5 0.5668125794616664 9232 306 307
307.5 0.5617972480866521 9126 307 308
308.5 0.5657292566198292 9209 308 309
309.5 0.5666714296369354 9229 309 310
310.5 0.5622728745517828 9136 310 311
311.5 0.566718484675922 9230 311 312
312.5 0.5791489488960094 9498 312 313
313.5 0.5684559466711231 9267 313 314
314.5 0.5609398055931153 9108 314 315
315.5 0.5651629701348534 9197 315 316
316.5 0.5639808297079113 9172 316 317
317.5 0.564217515354351 9177 317 318
318.5 0.5623204085617798 9137 318 319
319.5 0.5739510606073753 9385 319 320
320.5 0.5685028087679479 9268 320 321
321.5 0.559937311702528 9087 321 322
322.5 0.559937311702528 9087 322 323
323.5 0.5673297366866131 9243 323 324
324.5 0.5669066538651323 9234 324 325
325.5 0.56360186416737 9164 325 326
326.5 0.5615592393768517 9121 326 327
327.5 0.5646432247319148 9186 327 328
328.5 0.5669536834262702 9235 328 329
329.5 0.5682684477013878 9263 329 330
330.5 0.5751987021539936 9412 330 331
331.5 0.565351814352158 9201 331 332
332.5 0.5697661777579276 9295 332 333
333.5 0.5679401295937031 9256 333 334
334.5 0.5649267993302388 9192 334 335
335.5 0.569158347733021 9282 335 336
336.5 0.567893206738933 9255 336 337
337.5 0.5682215603078845 9262 337 338
338.5 0.5649267993302388 9192 338 339
339.5 0.5680808677473205 9259 339 340
340.5 0.5735806996580323 9377 340 341
341.5 0.5668596192106322 9233 341 342
342.5 0.575106407077267 9410 342 343
343.5 0.5741361227096334 9389 343 344
344.5 0.5733490635749351 9372 344 345
345.5 0.581429193984727 9548 345 346
346.5 0.5710258822465769 9322 346 347
347.5 0.5767187459078623 9445 347 348
348.5 0.570419813953838 9309 348 349
349.5 0.5800624841127485 9518 349 350
350.5 0.5688307019370936 9275 350 351
351.5 0.5662005986260509 9219 351 352
352.5 0.5622253353385666 9135 352 353
353.5 0.5757981425278406 9425 353 354
354.5 0.5763507386985501 9437 354 355
355.5 0.5760745285035901 9431 355 356
356.5 0.5707462635126533 9316 356 357
357.5 0.5738584999757582 9383 357 358
358.5 0.5711656241307353 9325 358 359
359.5 0.574829404102912 9404 359 360
360.5 0.5726069967871253 9356 360 361
361.5 0.5790117527230462 9495 361 362
362.5 0.5720496134183343 9344 362 363
363.5 0.5746446372497088 9400 363 364
364.5 0.5801537320344844 9520 364 365
365.5 0.5728854204414332 9362 365 366
366.5 0.5781876642748213 9477 366 367
367.5 0.5705597509558232 9312 367 368
368.5 0.5729318070350052 9363 368 369
369.5 0.5678462788138884 9254 369 370
370.5 0.5834712281199838 9593 370 371
371.5 0.5736733195095037 9379 371 372
372.5 0.5787829960773029 9490 372 373
373.5 0.5689711518327508 9278 373 374
374.5 0.5828369569091173 9579 374 375
375.5 0.5836522784537795 9597 375 376
376.5 0.5798799307338928 9514 376 377
377.5 0.5803817679976669 9525 377 378
378.5 0.5768566682554682 9448 378 379
379.5 0.576166618088732 9433 379 380
380.5 0.5871677573409589 9675 380 381
381.5 0.5754293540697147 9417 381 382
382.5 0.5836522784537795 9597 382 383
383.5 0.5830635886952461 9584 383 384
384.5 0.573070937096071 9366 384 385
385.5 0.5831995110212952 9587 385 386
386.5 0.581611097435304 9552 386 387
387.5 0.581611097435304 9552 387 388
388.5 0.571631105935107 9335 388 389
389.5 0.5788745131953116 9492 389 390
390.5 0.5821109394262304 9563 390 391
391.5 0.5876164087051398 9685 391 392
392.5 0.5775456237411359 9463 392 393
393.5 0.5772242471871901 9456 393 394
394.5 0.5863140407393029 9656 394 395
395.5 0.5878405607007752 9690 395 396
396.5 0.5850528652530024 9628 396 397
397.5 0.5790117527230462 9495 397 398
398.5 0.5848272694441256 9623 398 399
399.5 0.585278343936175 9633 399 400
400.5 0.5881093904722211 9696 400 401
401.5 0.5819746759261101 9560 401 402
402.5 0.5850077554651764 9627 402 403
403.5 0.5835617627215003 9595 403 404
404.5 0.586448949717422 9659 404 405
405.5 0.5900757405286258 9740 405 406
406.5 0.5855938175528409 9640 406 407
407.5 0.5913224345868359 9768 407 408
408.5 0.5905659400882303 9751 408 409
409.5 0.5919000425562434 9781 409 410
410.5 0.5810196324374114 9539 410 411
411.5 0.5900757405286258 9740 411 412
412.5 0.5938493426974741 9825 412 413
413.5 0.5822017580133246 9565 413 414
414.5 0.593318582494654 9813 414 415
415.5 0.5891830485762847 9720 415 416
416.5 0.5939819314580533 9828 416 417
417.5 0.5943353037166897 9836 417 418
418.5 0.5875715644197054 9684 418 419
419.5 0.5879301891154786 9692 419 420
420.5 0.5957459244677087 9868 420 421
421.5 0.5964495203800518 9884 421 422
422.5 0.5868983438820071 9669 422 423
423.5 0.5904768540403481 9749 423 424
424.5 0.5858190156299133 9645 424 425
425.5 0.5920776136440301 9785 425 426
426.5 0.5932743231843581 9812 426 427
427.5 0.5968886896781723 9894 427 428
428.5 0.5944677442204563 9839 428 429
429.5 0.5922994754531478 9790 429 430
430.5 0.5905213993485471 9750 430 431
431.5 0.5968447927274197 9893 431 432
432.5 0.5942028228121378 9833 432 433
433.5 0.5968008913392696 9892 433 434
434.5 0.5940261187177854 9829 434 435
435.5 0.5912335035981148 9766 435 436
436.5 0.5925655601026866 9796 436 437
437.5 0.588422815030731 9703 437 438
438.5 0.5899419536563132 9737 438 439
439.5 0.5919444421352736 9782 439 440
440.5 0.6007343491801135 9982 440 441
441.5 0.5966252413947505 9888 441 442
442.5 0.5934513333689578 9816 442 443
443.5 0.5915446824203047 9773 443 444
444.5 0.6007778547631105 9983 444 445
445.5 0.5966691605414637 9889 445 446
446.5 0.5997325160209682 9959 446 447
447.5 0.6052357474731248 10086 447 448
448.5 0.5976780770180171 9912 448 449
449.5 0.5937609276967813 9823 449 450
450.5 0.6012561287565782 9994 450 451
451.5 0.6034234876908952 10044 451 452
452.5 0.5886912847375517 9709 452 453
453.5 0.5985972191217407 9933 453 454
454.5 0.593318582494654 9813 454 455
455.5 0.5973712635245759 9905 455 456
456.5 0.6039420483279115 10056 456 457
457.5 0.6068689201362264 10124 457 458
458.5 0.6045893796176848 10071 458 459
459.5 0.6014733520302024 9999 459 460
460.5 0.595173412265472 9855 460 461
461.5 0.5999940866865164 9965 461 462
462.5 0.6077688350193747 10145 462 463
463.5 0.5958779355580109 9871 463 464
464.5 0.6061390493507927 10107 464 465
465.5 0.6024278457812332 10021 465 466
466.5 0.5956138732382202 9865 466 467
467.5 0.6081539427185964 10154 467 468
468.5 0.5972835626999841 9903 468 469
469.5 0.6023845051812372 10020 469 470
470.5 0.606053101501333 10105 470 471
471.5 0.6072119647685207 10132 471 472
472.5 0.6005167558683305 9977 472 473
473.5 0.5968886896781723 9894 473 474
474.5 0.6031639749960479 10038 474 475
475.5 0.6065685336440058 10117 475 476
476.5 0.6012995821041459 9995 476 477
477.5 0.6011692090160891 9992 477 478
478.5 0.6113075030043077 10228 478 479
479.5 0.5963176829446138 9881 479 480
480.5 0.6060960775522216 10106 480 481
481.5 0.6058381574326522 10100 481 482
482.5 0.6017772821974 10006 482 483
483.5 0.607469070537393 10138 483 484
484.5 0.6040284149349181 10058 484 485
485.5 0.6055800840476772 10094 485 486
486.5 0.6044599905263351 10068 486 487
487.5 0.5985097655407158 9931 487 488
488.5 0.6034234876908952 10044 488 489
489.5 0.5982472990851627 9925 489 490
490.5 0.5983348055295253 9927 490 491
491.5 0.598728366482515 9936 491 492
492.5 0.6020809998153852 10013 492 493
493.5 0.6042874117512042 10064 493 494
494.5 0.6043737097111307 10066 494 495
495.5 0.6048049424760854 10076 495 496
496.5 0.6045893796176848 10071 496 497
497.5 0.6095204554901691 10186 497 498
498.5 0.6064397329465355 10114 498 499
499.5 0.6063967908906448 10113 499 500
500.5 0.6014733520302024 9999 500 501
501.5 0.5983785521406834 9928 501 502
502.5 0.6066972961537901 10120 502 503
503.5 0.6070833547833044 10129 503 504
504.5 0.6069975936294113 10127 504 505
505.5 0.606654379558874 10119 505 506
506.5 0.605709139909724 10097 506 507
507.5 0.6068260204985264 10123 507 508
508.5 0.60329375072745 10041 508 509
509.5 0.6030341604735147 10035 509 510
510.5 0.5960538879485077 9875 510 511
511.5 0.6021677372796052 10015 511 512
512.5 0.5969764702710744 9896 512 513
513.5 0.613636619454523 10283 513 514
514.5 0.5989031680473232 9940 514 515
515.5 0.6117743266483117 10239 515 516
516.5 0.6034234876908952 10044 516 517
517.5 0.6051065508391497 10083 517 518
518.5 0.5965813178061518 9887 518 519
519.5 0.6072976836046627 10134 519 520
520.5 0.6021243707129004 10014 520 521
521.5 0.5964055790149209 9883 521 522
522.5 0.5922551121575476 9789 522 523
523.5 0.5996016715865659 9956 523 524
524.5 0.5919888371756296 9783 524 525
525.5 0.602557841636104 10024 525 526
526.5 0.5996016715865659 9956 526 527
527.5 0.6026877985914104 10027 527 528
528.5 0.6045031245067954 10069 528 529
529.5 0.5979846739117273 9919 529 530
530.5 0.601386475758278 9997 530 531
531.5 0.6041579326500496 10061 531 532
532.5 0.6039420483279115 10056 532 533
533.5 0.5941586535284077 9832 533 534
534.5 0.6009518335263399 9987 534 535
535.5 0.6016904667084751 10004 535 536
536.5 0.5922994754531478 9790 536 537
537.5 0.5960538879485077 9875 537 538
538.5 0.5966252413947505 9888 538 539
539.5 0.5998197237485511 9961 539 540
540.5 0.6001683796483835 9969 540 541
541.5 0.5992089015917365 9947 541 542
542.5 0.596493457299701 9885 542 543
543.5 0.5981160063501766 9922 543 544
544.5 0.6027744149622408 10029 544 545
545.5 0.6005602832531728 9978 545 546
546.5 0.6019942450244652 10011 546 547
547.5 0.5997761220737089 9960 547 548
548.5 0.5897635070253885 9733 548 549
549.5 0.5959219303391766 9872 549 550
550.5 0.6005167558683305 9977 550 551
551.5 0.595393698591221 9860 551 552
552.5 0.5934513333689578 9816 552 553
553.5 0.6002554999058277 9971 553 554
554.5 0.5958779355580109 9871 554 555
555.5 0.5960978649099046 9876 555 556
556.5 0.5957459244677087 9868 556 557
557.5 0.5977218898283346 9913 557 558
558.5 0.5896296239183619 9730 558 559
559.5 0.5904768540403481 9749 559 560
560.5 0.5879301891154786 9692 560 561
561.5 0.5906550078657992 9753 561 562
562.5 0.5952174784703602 9856 562 563
563.5 0.5844209014426381 9614 563 564
564.5 0.5961418374186148 9877 564 565
565.5 0.5915002419514092 9772 565 566
566.5 0.5951293415889004 9854 566 567
567.5 0.5880645970647344 9695 567 568
568.5 0.5830182717982569 9583 568 569
569.5 0.588646551309907 9708 569 570
570.5 0.5882437429812285 9699 570 571
571.5 0.5824740998796304 9571 571 572
572.5 0.5973712635245759 9905 572 573
573.5 0.588557070629277 9706 573 574
574.5 0.5848272694441256 9623 574 575
575.5 0.5793775129147073 9503 575 576
576.5 0.5845112383086742 9616 576 577
577.5 0.5826555662906704 9575 577 578
578.5 0.5844660722245086 9615 578 579
579.5 0.5770404966103416 9452 579 580
580.5 0.5784167346329477 9482 580 581
581.5 0.586448949717422 9659 581 582
582.5 0.5795602775599732 9507 582 583
583.5 0.5823379502943459 9568 583 584
584.5 0.5819292452569017 9559 584 585
585.5 0.5709326960039914 9320 585 586
586.5 0.5695792437264592 9291 586 587
587.5 0.577820900202013 9469 587 588
588.5 0.5748755835364078 9405 588 589
589.5 0.5693454629801652 9286 589 590
590.5 0.571631105935107 9335 590 591
591.5 0.5678462788138884 9254 591 592
592.5 0.577132381616905 9454 592 593
593.5 0.5672357538942309 9241 593 594
594.5 0.5688307019370936 9275 594 595
595.5 0.569064759868872 9280 595 596
596.5 0.5729318070350052 9363 596 597
597.5 0.5695792437264592 9291 597 598
598.5 0.5617496567785222 9125 598 599
599.5 0.5658235659539465 9211 599 600
600.5 0.5678462788138884 9254 600 601
601.5 0.563696636558778 9166 601 602
602.5 0.5608921202258533 9107 602 603
603.5 0.5619399907278396 9129 603 604
604.5 0.5629853390007963 9151 604 605
605.5 0.5539217232270347 8962 605 606
606.5 0.5586929140548561 9061 606 607
607.5 0.5640281771576069 9173 607 608
608.5 0.5541155181797831 8966 608 609
609.5 0.5604149783607816 9097 609 610
610.5 0.5513457425853235 8909 610 611
611.5 0.5411857671723365 8703 611 612
612.5 0.5485091243983825 8851 612 613
613.5 0.5540670775482118 8965 613 614
614.5 0.5574930058983353 9036 614 615
615.5 0.5487543915206766 8856 615 616
616.5 0.54885245959875 8858 616 617
617.5 0.5510531570261527 8903 617 618
618.5 0.5315483986009829 8512 618 619
619.5 0.5501253335264465 8884 619 620
620.5 0.5498319243393578 8878 620 621
621.5 0.5450112995561126 8780 621 622
622.5 0.5441200324921668 8762 622 623
623.5 0.5428791193617714 8737 623 624
624.5 0.536519935103665 8610 624 625
625.5 0.5431772620384022 8743 625 626
626.5 0.5316504294911276 8514 626 627
627.5 0.5325167256061621 8531 627 628
628.5 0.5377791255534877 8635 628 629
629.5 0.5377288279702587 8634 629 630
630.5 0.5412356660041145 8704 630 631
631.5 0.5287844644608916 8458 631 632
632.5 0.5333304876091495 8547 632 633
633.5 0.5272928374867561 8429 633 634
634.5 0.5235152149582808 8356 634 635
635.5 0.5247608022802864 8380 635 636
636.5 0.5248644401478356 8382 636 637
637.5 0.5237750070829766 8361 637 638
638.5 0.5226307574866907 8339 638 639
639.5 0.5199665260511678 8288 639 640
640.5 0.5177074436305477 8245 640 641
641.5 0.5131004846310857 8158 641 642
642.5 0.5145354673979702 8185 642 643
643.5 0.5340412807005525 8561 643 644
644.5 0.5119810996456239 8137 644 645
645.5 0.5127276767875634 8151 645 646
646.5 0.509089362448561 8083 646 647
647.5 0.5088206324839796 8078 647 648
648.5 0.5076901472940586 8057 648 649
649.5 0.5107517870183172 8114 649 650
650.5 0.49991282958001915 7914 650 651
651.5 0.500735201501383 7929 651 652
652.5 0.5002419652395035 7920 652 653
653.5 0.49820831021289413 7883 653 654
654.5 0.5009542379361874 7933 654 655
655.5 0.49483459526612183 7822 655 656
656.5 0.5000774285897222 7917 656 657
657.5 0.4983735563872146 7886 657 658
658.5 0.49505662721467136 7826 658 659
659.5 0.49322145988919275 7793 659 660
660.5 0.4826731047255738 7606 660 661
661.5 0.48512144457230255 7649 661 662
662.5 0.48840214263601844 7707 662 663
663.5 0.4918819050981341 7769 663 664
664.5 0.48608559856834355 7666 664 665
665.5 0.4775613338961052 7517 665 666
666.5 0.4818729830692462 7592 666 667
667.5 0.47727236290806474 7512 667 668
668.5 0.4736730563983028 7450 668 669
669.5 0.4747210929270508 7468 669 670
670.5 0.46323037122144417 7273 670 671
671.5 0.4723886787177528 7428 671 672
672.5 0.4688664008388025 7368 672 673
673.5 0.4711004913634339 7406 673 674
674.5 0.4646611299026776 7297 674 675
675.5 0.4612553498471571 7240 675 676
676.5 0.45460631350187575 7130 676 677
677.5 0.4612553498471571 7240 677 678
678.5 0.4531419868033192 7106 678 679
679.5 0.4488426144354337 7036 679 680
680.5 0.45860793832352365 7196 680 681
681.5 0.46137530413100303 7242 681 682
682.5 0.4531419868033192 7106 682 683
683.5 0.4463665844566488 6996 683 684
684.5 0.4487808854207743 7035 684 685
685.5 0.44118334053244335 6913 685 686
686.5 0.44822492910601686 7026 686 687
687.5 0.42940276643986597 6728 687 688
688.5 0.4365728853701262 6840 688 689
689.5 0.44149734132835283 6918 689 690
690.5 0.4284334308349306 6713 690 691
691.5 0.4240771205927022 6646 691 692
692.5 0.4351100776484663 6817 692 693
693.5 0.42933821133281225 6727 693 694
694.5 0.42283375424110725 6627 694 695
695.5 0.42635825540371075 6681 695 696
696.5 0.4189499277613945 6568 696 697
697.5 0.42368486301802755 6640 697 698
698.5 0.40891649640949546 6418 698 699
699.5 0.404837307228764 6358 699 700
700.5 0.41356068158023673 6487 700 701
701.5 0.403537535421986 6339 701 702
702.5 0.4016149638247858 6311 702 703
703.5 0.4040852819639663 6347 703 704
704.5 0.3985764783499809 6267 704 705
705.5 0.3963532414645715 6235 705 706
706.5 0.40002931668136166 6288 706 707
707.5 0.3851345488407586 6076 707 708
708.5 0.38506306592035966 6075 708 709
709.5 0.3777092983970821 5973 709 710
710.5 0.38169002729260415 6028 710 711
711.5 0.3691920076779699 5857 711 712
712.5 0.3802467076461219 6008 712 713
713.5 0.38176206751536246 6029 713 714
714.5 0.3757416885189292 5946 714 715
715.5 0.3691178517003456 5856 715 716
716.5 0.36941439966810086 5860 716 717
717.5 0.3697848001015581 5865 717 718
718.5 0.3665889847528022 5822 718 719
719.5 0.35047964490617123 5610 719 720
720.5 0.36171301310514414 5757 720 721
721.5 0.3489285915364332 5590 721 722
722.5 0.35410296239041916 5657 722 723
723.5 0.3522565348853607 5633 723 724
724.5 0.3412473122147276 5492 724 725
725.5 0.3338301111212526 5399 725 726
726.5 0.3453400052537604 5544 726 727
727.5 0.34132638267136894 5493 727 728
728.5 0.33011402703344184 5353 728 729
729.5 0.33543593466240085 5419 729 730
730.5 0.31710233554320644 5195 730 731
731.5 0.3263658712793954 5307 731 732
732.5 0.3177706095460465 5203 732 733
733.5 0.32208950401427094 5255 733 734
734.5 0.31968618904131685 5226 734 735
735.5 0.31138010109040926 5127 735 736
736.5 0.3074659785603059 5081 736 737
737.5 0.30005227621201114 4995 737 738
738.5 0.30874620297730415 5096 738 739
739.5 0.2929519357940721 4914 739 740
740.5 0.30993768378472286 5110 740 741
741.5 0.30472215434549643 5049 741 742
742.5 0.29418748280637896 4928 742 743
743.5 0.2867209181210245 4844 743 744
744.5 0.2810355273457993 4781 744 745
745.5 0.2782103932748764 4750 745 746
746.5 0.27407641141328576 4705 746 747
747.5 0.2670039644328207 4629 747 748
748.5 0.27139128613981234 4676 748 749
749.5 0.2693431626007211 4654 749 750
750.5 0.26878290303228447 4648 750 751
751.5 0.26323484134466935 4589 751 752
752.5 0.2585726365071138 4540 752 753
753.5 0.25279479764815405 4480 753 754
754.5 0.25578961074772055 4511 754 755
755.5 0.2502669963480294 4454 755 756
756.5 0.24030545080740817 4353 756 757
757.5 0.23407529818268202 4291 757 758
758.5 0.2475281932412493 4426 758 759
759.5 0.24318915687469655 4382 759 760
760.5 0.2251794910062147 4204 760 761
761.5 0.21164439672600566 4075 761 762
762.5 0.2264173858545001 4216 762 763
763.5 0.2089718068646783 4050 763 764
764.5 0.2055267160622406 4018 764 765
765.5 0.1920242456585931 3895 765 766
766.5 0.20346818778353148 3999 766 767
767.5 0.18027056807644481 3791 767 768
768.5 0.1885539013934655 3864 768 769
769.5 0.18618716811435887 3843 769 770
770.5 0.18460214999769786 3829 770 771
771.5 0.17797331605563038 3771 771 772
772.5 0.16830769603160178 3688 772 773
773.5 0.17854876927604135 3776 773 774
774.5 0.17287617640384945 3727 774 775
775.5 0.15515711988136405 3578 775 776
776.5 0.16818992125612653 3687 776 777
777.5 0.1652351236156876 3662 777 778
778.5 0.15624816032597677 3587 778 779
779.5 0.15806049213352458 3602 779 780
780.5 0.14830613528126835 3522 780 781
781.5 0.14645254953151243 3507 781 782
782.5 0.11950398667508833 3296 782 783
783.5 0.1468239001158339 3510 783 784
784.5 0.14109466699531892 3464 784 785
785.5 0.12617249600778735 3347 785 786
786.5 0.1394617429414967 3451 786 787
787.5 0.11165948305258333 3237 787 788
788.5 0.1150007403542671 3262 788 789
789.5 0.10707372231383172 3203 789 790
790.5 0.08481873600817702 3043 790 791
791.5 0.09692234679620315 3129 791 792
792.5 0.09147526307484466 3090 792 793
793.5 0.10106640955515911 3159 793 794
794.5 0.0885136720818328 3069 794 795
795.5 0.07965021175052744 3007 795 796
796.5 0.07689737679337105 2988 796 797
797.5 0.06912488923364324 2935 797 798
798.5 0.07500375371457857 2975 798 799
799.5 0.0636151647851656 2898 799 800
800.5 0.06301531043302877 2894 800 801
801.5 0.06793950608380206 2927 801 802
802.5 0.04618601458853455 2784 802 803
803.5 0.04540533042738215 2779 803 804
804.5 0.039108815903971306 2739 804 805
805.5 0.031914375036976694 2694 805 806
806.5 0.04929479294463113 2804 806 807
807.5 0.02916515483694282 2677 807 808
808.5 0.028515742406547084 2673 808 809
809.5 0.02196764275607832 2633 809 810
810.5 0.013977331079971234 2585 810 811
811.5 -0.004031535523773555 2480 811 812
812.5 0.013473021580411637 2582 812 813
813.5 0.004122025569924692 2527 813 814
814.5 0.005494747319364834 2535 814 815
815.5 -0.014667850369558866 2420 815 816
816.5 -0.02686128917396846 2353 816 817
817.5 -0.016826733764203072 2408 817 818
818.5 -0.021359174003534043 2383 818 819
819.5 -0.0324340065497547 2323 819 820
820.5 -0.043606793833755986 2264 820 821
821.5 -0.04514412103868526 2256 821 822
822.5 -0.05173916174514115 2222 822 823
823.5 -0.05487770824581817 2206 823 824
824.5 -0.05252167453684853 2218 824 825
825.5 -0.05193465780151596 2221 825 826
826.5 -0.05724659311129743 2194 826 827
827.5 -0.06362752673269856 2162 827 828
828.5 -0.09377731813722467 2017 828 829
829.5 -0.09227270818222866 2024 829 830
830.5 -0.07937715704021364 2085 830 831
831.5 -0.09941195632258049 1991 831 832
832.5 -0.1156346135153451 1918 832 833
833.5 -0.10401699018839705 1970 833 834
834.5 -0.12294152794868018 1886 834 835
835.5 -0.13272229963237947 1844 835 836
836.5 -0.13342942784597545 1841 836 837
837.5 -0.12317186180817818 1885 837 838
838.5 -0.15494911451792814 1752 838 839
839.5 -0.14538763050095838 1791 839 840
840.5 -0.14224668314406708 1804 840 841
841.5 -0.15026465515991505 1771 841 842
842.5 -0.15519707026654384 1751 842 843
843.5 -0.1510009556729356 1768 843 844
844.5 -0.16701362591930857 1704 844 845
845.5 -0.18629561194603228 1630 845 846
846.5 -0.173432520211941 1679 846 847
847.5 -0.19626744054885836 1593 847 848
848.5 -0.19900230148763398 1583 848 849
849.5 -0.21124459651851113 1539 849 850
850.5 -0.20983592035027276 1544 850 851
851.5 -0.21294106149561498 1533 851 852
852.5 -0.20815151817969857 1550 852 853
853.5 -0.23175716076993813 1468 853 854
854.5 -0.23087054362245973 1471 854 855
855.5 -0.23831492339147775 1446 855 856
856.5 -0.22734206532160772 1483 856 857
857.5 -0.262079768216 1369 857 858
858.5 -0.2539090087403738 1395 858 859
859.5 -0.2736530669361307 1333 859 860
860.5 -0.2608126791132349 1373 860 861
861.5 -0.2759396922812355 1326 861 862
862.5 -0.267185419752367 1353 862 863
863.5 -0.30646474559719283 1236 863 864
864.5 -0.2991479386640322 1257 864 865
865.5 -0.2957066014665485 1267 865 866
866.5 -0.313549641413274 1216 866 867
867.5 -0.31212338567524156 1220 867 868
868.5 -0.3160569154892182 1209 868 869
869.5 -0.3225714548672126 1191 869 870
870.5 -0.3481034600885321 1123 870 871
871.5 -0.3325302360361201 1164 871 872
872.5 -0.33439978038639395 1159 872 873
873.5 -0.3634539341476216 1084 873 874
874.5 -0.36626751305200844 1077 874 875
875.5 -0.36909943866478023 1070 875 876
876.5 -0.37564260547346195 1054 876 877
877.5 -0.4046063014087785 986 877 878
878.5 -0.3920171741007582 1015 878 879
879.5 -0.38818325971017786 1024 879 880
880.5 -0.39804913887067117 1001 880 881
881.5 -0.43706212228354147 915 881 882
882.5 -0.43944182402889653 910 882 883
883.5 -0.4356405351487477 918 883 884
884.5 -0.4253553627502912 940 884 885
885.5 -0.4670253456609851 854 885 886
886.5 -0.4505595965182637 887 886 887
887.5 -0.4599634911734979 868 887 888
888.5 -0.45896396373137127 870 888 889
889.5 -0.4660094516728369 856 889 890
890.5 -0.48202926780006494 825 890 891
891.5 -0.5014062131405698 789 891 892
892.5 -0.5131219963184778 768 892 893
893.5 -0.5176696240691986 760 893 894
894.5 -0.5274944025894145 743 894 895
895.5 -0.5188140107179365 758 895 896
896.5 -0.5086214950918014 776 896 897
897.5 -0.5182414404545098 759 897 898
898.5 -0.5527651983833314 701 898 899
899.5 -0.5245816184855284 748 899 900
900.5 -0.5602639944423643 689 900 901
901.5 -0.5484499586602211 708 901 902
902.5 -0.5672535224829266 678 902 903
903.5 -0.5889235017147224 645 903 904
904.5 -0.568536520408354 676 904 905
905.5 -0.6239662506214402 595 905 906
906.5 -0.6067925673298719 619 906 907
907.5 -0.6074947412611741 618 907 908
908.5 -0.6188867250921656 602 908 909
909.5 -0.6145796370772548 608 909 910
910.5 -0.6335602317001013 582 910 911
911.5 -0.6758492938161779 528 911 912
912.5 -0.6358046526225539 579 912 913
913.5 -0.6808127133477279 522 913 914
914.5 -0.6951918382313286 505 914 915
915.5 -0.6612905736452527 546 915 916
916.5 -0.658910871899898 549 916 917
917.5 -0.7109542551353555 487 917 918
918.5 -0.719964837309876 477 918 919
919.5 -0.7227048746759047 474 919 920
920.5 -0.7208762636294969 476 920 921
921.5 -0.7273103736349066 469 921 922
922.5 -0.7783471613762324 417 922 923
923.5 -0.7814828752290909 414 923 924
924.5 -0.7619953199966244 433 924 925
925.5 -0.7680553413249659 427 925 926
926.5 -0.7814828752290909 414 926 927
927.5 -0.8007880304244778 396 927 928
928.5 -0.7931781702088804 403 928 929
929.5 -0.7619953199966244 433 929 930
930.5 -0.8018861207235298 395 930 931
931.5 -0.8644571102938551 342 931 932
932.5 -0.8786552225742711 331 932 933
933.5 -0.8291093067349439 371 933 934
934.5 -0.860664121276716 345 934 935
935.5 -0.8708533154786514 337 935 936
936.5 -0.8721439389601459 336 936 937
937.5 -0.889280694018887 323 937 938
938.5 -0.8879382061433779 324 938 939
939.5 -0.970348422321201 268 939 940
940.5 -0.9156096327412361 304 940 941
941.5 -0.9184762733928394 302 941 942
942.5 -0.9345902273640826 291 942 943
943.5 -0.9113448408728034 307 943 944
944.5 -0.9513251850077705 280 944 945
945.5 -0.9528790130763926 279 945 946
946.5 -0.9375853735934422 289 946 947
947.5 -0.9513251850077705 280 947 948
948.5 -0.9785274678602319 263 948 949
949.5 -0.9591505225197271 275 949 950
950.5 -0.975237342413182 265 950 951
951.5 -1.040548369349536 228 951 952
952.5 -1.036755380332397 230 952 953
953.5 -1.0219062592934782 238 953 954
954.5 -1.0329952314590902 232 954 955
955.5 -1.076263921616071 210 955 956
956.5 -1.0825128708930722 207 956 957
957.5 -1.068069443000799 214 957 958
958.5 -1.0540909426648795 221 958 959
959.5 -1.1129259073422162 193 959 960
960.5 -1.148063214041096 178 960 961
961.5 -1.12432536708631 188 961 962
962.5 -1.110681486419764 194 962 963
963.5 -1.110681486419764 194 963 964
964.5 -1.12432536708631 188 964 965
965.5 -1.2081515181796987 155 965 966
966.5 -1.2053586179955285 156 966 967
967.5 -1.231165881601814 147 967 968
968.5 -1.1604371132211946 173 968 969
969.5 -1.2137917855323912 153 969 970
970.5 -1.2025835639407565 157 970 971
971.5 -1.2946794953940333 127 971 972
972.5 -1.234130360565553 146 972 973
973.5 -1.2371152141150152 145 973 974
974.5 -1.2845398640431531 130 974 975
975.5 -1.308578104910592 123 975 976
976.5 -1.3015732033419338 125 976 977
977.5 -1.2401207242547403 144 977 978
978.5 -1.2713784179851824 134 978 979
979.5 -1.2878935060507413 129 979 980
980.5 -1.39848321634999 100 980 981
981.5 -1.3492651936798086 112 981 982
982.5 -1.3731773510852197 106 982 983
983.5 -1.3690994386647803 107 983 984
984.5 -1.39848321634999 100 984 985
985.5 -1.4490932097050773 89 985 986
986.5 -1.3610567184093663 109 986 987
987.5 -1.4162119833104216 96 987 988
988.5 -1.4953932293580463 80 988 989
989.5 -1.4300002677960553 93 989 990
990.5 -1.4300002677960553 93 990 991
991.5 -1.4794051239739163 83 991 992
992.5 -1.4253553627502917 94 992 993
993.5 -1.4953932293580463 80 993 994
994.5 -1.4394418240288962 91 994 995
995.5 -1.5176696240691987 76 995 996
996.5 -1.4540005441998214 88 996 997
997.5 -1.5292514966190138 74 997 998
998.5 -1.613153381339223 61 998 999
999.5 -1.5533851763357331 70 999 1000
1000.5 -1.5724084136491636 67 1000 1001
1001.5 -1.4690642906356972 85 1001 1002
1002.5 -1.5292514966190138 74 1002 1003
1003.5 -1.6276312047078458 59 1003 1004
1004.5 -1.6995132120139713 50 1004 1005
1005.5 -1.5855698597071344 65 1005 1006
1006.5 -1.6502951893437894 56 1006 1007
1007.5 -1.7263853584142725 47 1007 1008
1008.5 -1.6824798727151906 52 1008 1009
1009.5 -1.7263853584142725 47 1009 1010
1010.5 -1.7082871363214762 49 1010 1011
1011.5 -1.6426083606774986 57 1011 1012
1012.5 -1.7263853584142725 47 1012 1013
1013.5 -1.7650147607704034 43 1013 1014
1014.5 -1.8421807155827028 36 1014 1015
1015.5 -1.717241978974403 48 1015 1016
1016.5 -1.7452707025746461 45 1016 1017
1017.5 -1.9071215225157174 31 1017 1018
1018.5 -1.8799692764721025 33 1018 1019
1019.5 -1.8670042993077347 34 1019 1020
1020.5 -2.0005432076779526 25 1020 1021
1021.5 -1.7357253846684157 46 1021 1022
1022.5 -1.936085218451034 29 1022 1023
1023.5 -2.036755380332397 23 1023 1024
1024.5 -1.7964232250220276 40 1024 1025
1025.5 -1.7856993596302546 41 1025 1026
1026.5 -1.8544151719997144 35 1026 1027
1027.5 -1.9213619616303275 30 1027 1028
1028.5 -1.8933332380300838 32 1028 1029
1029.5 -1.81869961973318 38 1029 1030
1030.5 -2.0005432076779526 25 1030 1031
1031.5 -1.9213619616303275 30 1031 1032
1032.5 -2.119729615397161 19 1032 1033
1033.5 -2.143210711246684 18 1033 1034
1034.5 -2.036755380332397 23 1034 1035
1035.5 -2.056060535527784 22 1035 1036
1036.5 -2.0762639216160705 21 1036 1037
1037.5 -2.0005432076779526 25 1037 1038
1038.5 -2.036755380332397 23 1038 1039
1039.5 -2.0762639216160705 21 1039 1040
1040.5 -2.0005432076779526 25 1040 1041
1041.5 -2.0762639216160705 21 1041 1042
1042.5 -2.143210711246684 18 1042 1043
1043.5 -2.056060535527784 22 1043 1044
1044.5 -2.056060535527784 22 1044 1045
1045.5 -2.194363233694065 16 1045 1046
1046.5 -2.168034294971716 17 1046 1047
1047.5 -2.319301970302365 12 1047 1048
1048.5 -2.2223919572943087 15 1048 1049
1049.5 -2.194363233694065 16 1049 1050
1050.5 -2.319301970302365 12 1050 1051
1051.5 -2.194363233694065 16 1051 1052
1052.5 -2.194363233694065 16 1052 1053
1053.5 -2.252355180671752 14 1053 1054
1054.5 -2.553385176335733 7 1054 1055
1055.5 -2.194363233694065 16 1055 1056
1056.5 -2.4442407069106653 9 1056 1057
1057.5 -2.4953932293580463 8 1057 1058
1058.5 -2.39848321634999 10 1058 1059
1059.5 -2.319301970302365 12 1059 1060
1060.5 -2.252355180671752 14 1060 1061
1061.5 -2.4442407069106653 9 1061 1062
1062.5 -2.4442407069106653 9 1062 1063
1063.5 -2.357090531191765 11 1063 1064
1064.5 -2.4442407069106653 9 1064 1065
1065.5 -2.39848321634999 10 1065 1066
1066.5 -2.252355180671752 14 1066 1067
1067.5 -2.620331965966346 6 1067 1068
1068.5 -2.4442407069106653 9 1068 1069
1069.5 -2.357090531191765 11 1069 1070
1070.5 -2.553385176335733 7 1070 1071
1071.5 -2.7964232250220276 4 1071 1072
1072.5 -2.9213619616303275 3 1072 1073
1073.5 -2.6995132120139713 5 1073 1074
1074.5 -3.097453220686009 2 1074 1075
1075.5 -2.7964232250220276 4 1075 1076
1076.5 -2.4953932293580463 8 1076 1077
1077.5 -2.9213619616303275 3 1077 1078
1078.5 -2.9213619616303275 3 1078 1079
1079.5 -2.4953932293580463 8 1079 1080
1080.5 -2.9213619616303275 3 1080 1081
1081.5 -3.097453220686009 2 1081 1082
1082.5 -2.7964232250220276 4 1082 1083
1083.5 -3.097453220686009 2 1083 1084
1084.5 -2.9213619616303275 3 1084 1085
1085.5 -3.097453220686009 2 1085 1086
1086.5 -2.6995132120139713 5 1086 1087
1087.5 -3.39848321634999 1 1087 1088
1088.5 -2.553385176335733 7 1088 1089
1089.5 -2.7964232250220276 4 1089 1090
1090.5 -2.7964232250220276 4 1090 1091
1091.5 -2.9213619616303275 3 1091 1092
1092.5 -2.7964232250220276 4 1092 1093
1093.5 -2.7964232250220276 4 1093 1094
1094.5 -3.39848321634999 1 1094 1095
1095.5 -2.7964232250220276 4 1095 1096
1096.5 -2.7964232250220276 4 1096 1097
1097.5 -2.9213619616303275 3 1097 1098
1098.5 -3.39848321634999 1 1098 1099
1099.5 -inf 0 1099 1100
1100.5 -3.39848321634999 1 1100 1101
1101.5 -2.7964232250220276 4 1101 1102
1102.5 -3.097453220686009 2 1102 1103
1103.5 -3.39848321634999 1 1103 1104
1104.5 -2.7964232250220276 4 1104 1105
1105.5 -2.9213619616303275 3 1105 1106
1106.5 -2.9213619616303275 3 1106 1107
1107.5 -3.39848321634999 1 1107 1108
1108.5 -3.39848321634999 1 1108 1109
1109.5 -3.39848321634999 1 1109 1110
1110.5 -3.097453220686009 2 1110 1111
1111.5 -3.39848321634999 1 1111 1112
1112.5 -3.39848321634999 1 1112 1113
1113.5 -inf 0 1113 1114
1114.5 -3.39848321634999 1 1114 1115
1115.5 -3.39848321634999 1 1115 1116
1116.5 -2.9213619616303275 3 1116 1117
1117.5 -inf 0 1117 1118
1118.5 -inf 0 1118 1119
1119.5 -2.7964232250220276 4 1119 1120
1120.5 -3.39848321634999 1 1120 1121
1121.5 -3.39848321634999 1 1121 1122
1122.5 -3.39848321634999 1 1122 1123
1123.5 -3.097453220686009 2 1123 1124
1124.5 -inf 0 1124 1125
1125.5 -inf 0 1125 1126
1126.5 -inf 0 1126 1127
1127.5 -3.097453220686009 2 1127 1128
1128.5 -inf 0 1128 1129
1129.5 -3.39848321634999 1 1129 1130
1130.5 -inf 0 1130 1131
1131.5 -3.097453220686009 2 1131 1132
1132.5 -inf 0 1132 1133
1133.5 -inf 0 1133 1134
1134.5 -inf 0 1134 1135
1135.5 -inf 0 1135 1136
1136.5 -inf 0 1136 1137
1137.5 -3.39848321634999 1 1137 1138
1138.5 -3.39848321634999 1 1138 1139
1139.5 -inf 0 1139 1140
1140.5 -3.39848321634999 1 1140 1141
1141.5 -inf 0 1141 1142
1142.5 -inf 0 1142 1143
1143.5 -3.39848321634999 1 1143 1144
1144.5 -3.39848321634999 1 1144 1145
1145.5 -inf 0 1145 1146
1146.5 -inf 0 1146 1147
1147.5 -inf 0 1147 1148
1148.5 -inf 0 1148 1149
1149.5 -inf 0 1149 1150
1150.5 -inf 0 1150 1151
1151.5 -inf 0 1151 1152
1152.5 -inf 0 1152 1153
1153.5 -inf 0 1153 1154
1154.5 -inf 0 1154 1155
1155.5 -3.39848321634999 1 1155 1156
1156.5 -inf 0 1156 1157
1157.5 -inf 0 1157 1158
1158.5 -inf 0 1158 1159
1159.5 -inf 0 1159 1160
1160.5 -3.39848321634999 1 1160 1161
1161.5 -inf 0 1161 1162
1162.5 -inf 0 1162 1163
1163.5 -inf 0 1163 1164
1164.5 -inf 0 1164 1165
1165.5 -inf 0 1165 1166
1166.5 -inf 0 1166 1167
1167.5 -3.097453220686009 2 1167 1168
1168.5 -inf 0 1168 1169
1169.5 -inf 0 1169 1170
1170.5 -inf 0 1170 1171
1171.5 -inf 0 1171 1172
1172.5 -inf 0 1172 1173
1173.5 -inf 0 1173 1174
1174.5 -inf 0 1174 1175
1175.5 -inf 0 1175 1176
1176.5 -3.39848321634999 1 1176 1177
1177.5 -inf 0 1177 1178
1178.5 -inf 0 1178 1179
1179.5 -inf 0 1179 1180
1180.5 -inf 0 1180 1181
1181.5 -inf 0 1181 1182
1182.5 -inf 0 1182 1183
1183.5 -inf 0 1183 1184
1184.5 -inf 0 1184 1185
1185.5 -inf 0 1185 1186
1186.5 -inf 0 1186 1187
1187.5 -inf 0 1187 1188
1188.5 -inf 0 1188 1189
1189.5 -inf 0 1189 1190
1190.5 -inf 0 1190 1191
1191.5 -inf 0 1191 1192
1192.5 -inf 0 1192 1193
1193.5 -inf 0 1193 1194
1194.5 -inf 0 1194 1195
1195.5 -inf 0 1195 1196
1196.5 -inf 0 1196 1197
1197.5 -inf 0 1197 1198
1198.5 -inf 0 1198 1199
1199.5 -inf 0 1199 1200
1200.5 -inf 0 1200 1201
1201.5 -inf 0 1201 1202
1202.5 -inf 0 1202 1203
1203.5 -inf 0 1203 1204
1204.5 -inf 0 1204 1205
1205.5 -inf 0 1205 1206
1206.5 -inf 0 1206 1207
1207.5 -inf 0 1207 1208
1208.5 -inf 0 1208 1209
1209.5 -inf 0 1209 1210
1210.5 -inf 0 1210 1211
1211.5 -inf 0 1211 1212
1212.5 -inf 0 1212 1213
1213.5 -inf 0 1213 1214
1214.5 -inf 0 1214 1215
1215.5 -inf 0 1215 1216
1216.5 -inf 0 1216 1217
1217.5 -inf 0 1217 1218
1218.5 -inf 0 1218 1219
1219.5 -inf 0 1219 1220
1220.5 -inf 0 1220 1221
1221.5 -inf 0 1221 1222
1222.5 -inf 0 1222 1223
1223.5 -inf 0 1223 1224
1224.5 -inf 0 1224 1225
1225.5 -inf 0 1225 1226
1226.5 -inf 0 1226 1227
1227.5 -inf 0 1227 1228
1228.5 -inf 0 1228 1229
1229.5 -inf 0 1229 1230
1230.5 -inf 0 1230 1231
1231.5 -inf 0 1231 1232
1232.5 -inf 0 1232 1233
1233.5 -inf 0 1233 1234
1234.5 -inf 0 1234 1235
1235.5 -inf 0 1235 1236
1236.5 -inf 0 1236 1237
1237.5 -inf 0 1237 1238
1238.5 -inf 0 1238 1239
1239.5 -inf 0 1239 1240
1240.5 -inf 0 1240 1241
1241.5 -inf 0 1241 1242
1242.5 -inf 0 1242 1243
1243.5 -inf 0 1243 1244
1244.5 -inf 0 1244 1245
1245.5 -inf 0 1245 1246
1246.5 -inf 0 1246 1247
1247.5 -inf 0 1247 1248
1248.5 -inf 0 1248 1249
1249.5 -inf 0 1249 1250
1250.5 -inf 0 1250 1251
1251.5 -inf 0 1251 1252
1252.5 -inf 0 1252 1253
1253.5 -inf 0 1253 1254
1254.5 -inf 0 1254 1255
1255.5 -inf 0 1255 1256
1256.5 -inf 0 1256 1257
1257.5 -inf 0 1257 1258
1258.5 -inf 0 1258 1259
1259.5 -inf 0 1259 1260
1260.5 -inf 0 1260 1261
1261.5 -inf 0 1261 1262
1262.5 -inf 0 1262 1263
1263.5 -inf 0 1263 1264
1264.5 -inf 0 1264 1265
1265.5 -inf 0 1265 1266
1266.5 -inf 0 1266 1267
1267.5 -inf 0 1267 1268
1268.5 -inf 0 1268 1269
1269.5 -inf 0 1269 1270
1270.5 -inf 0 1270 1271
1271.5 -inf 0 1271 1272
1272.5 -inf 0 1272 1273
1273.5 -inf 0 1273 1274
1274.5 -inf 0 1274 1275
1275.5 -inf 0 1275 1276
1276.5 -inf 0 1276 1277
1277.5 -inf 0 1277 1278
1278.5 -inf 0 1278 1279
1279.5 -inf 0 1279 1280
1280.5 -inf 0 1280 1281
1281.5 -inf 0 1281 1282
1282.5 -inf 0 1282 1283
1283.5 -inf 0 1283 1284
1284.5 -inf 0 1284 1285
1285.5 -inf 0 1285 1286
1286.5 -inf 0 1286 1287
1287.5 -inf 0 1287 1288
1288.5 -inf 0 1288 1289
1289.5 -inf 0 1289 1290
1290.5 -inf 0 1290 1291
1291.5 -inf 0 1291 1292
1292.5 -inf 0 1292 1293
1293.5 -inf 0 1293 1294
1294.5 -inf 0 1294 1295
1295.5 -inf 0 1295 1296
1296.5 -inf 0 1296 1297
1297.5 -inf 0 1297 1298
1298.5 -inf 0 1298 1299
1299.5 -inf 0 1299 1300
1300.5 -inf 0 1300 1301
1301.5 -inf 0 1301 1302
1302.5 -inf 0 1302 1303
1303.5 -inf 0 1303 1304
1304.5 -inf 0 1304 1305
1305.5 -inf 0 1305 1306
1306.5 -inf 0 1306 1307
1307.5 -inf 0 1307 1308
1308.5 -inf 0 1308 1309
1309.5 -inf 0 1309 1310
1310.5 -inf 0 1310 1311
1311.5 -inf 0 1311 1312
1312.5 -inf 0 1312 1313
1313.5 -inf 0 1313 1314
1314.5 -inf 0 1314 1315
1315.5 -inf 0 1315 1316
1316.5 -inf 0 1316 1317
1317.5 -inf 0 1317 1318
1318.5 -inf 0 1318 1319
1319.5 -inf 0 1319 1320
1320.5 -inf 0 1320 1321
1321.5 -inf 0 1321 1322
1322.5 -inf 0 1322 1323
1323.5 -inf 0 1323 1324
1324.5 -inf 0 1324 1325
1325.5 -inf 0 1325 1326
1326.5 -inf 0 1326 1327
1327.5 -inf 0 1327 1328
1328.5 -inf 0 1328 1329
1329.5 -inf 0 1329 1330
1330.5 -inf 0 1330 1331
1331.5 -inf 0 1331 1332
1332.5 -inf 0 1332 1333
1333.5 -inf 0 1333 1334
1334.5 -inf 0 1334 1335
1335.5 -inf 0 1335 1336
1336.5 -inf 0 1336 1337
1337.5 -inf 0 1337 1338
1338.5 -inf 0 1338 1339
1339.5 -inf 0 1339 1340
1340.5 -inf 0 1340 1341
1341.5 -inf 0 1341 1342
1342.5 -inf 0 1342 1343
1343.5 -inf 0 1343 1344
1344.5 -inf 0 1344 1345
1345.5 -inf 0 1345 1346
1346.5 -inf 0 1346 1347
1347.5 -inf 0 1347 1348
1348.5 -inf 0 1348 1349
1349.5 -inf 0 1349 1350
1350.5 -inf 0 1350 1351
1351.5 -inf 0 1351 1352
1352.5 -inf 0 1352 1353
1353.5 -inf 0 1353 1354
1354.5 -inf 0 1354 1355
1355.5 -inf 0 1355 1356
1356.5 -inf 0 1356 1357
1357.5 -inf 0 1357 1358
1358.5 -inf 0 1358 1359
1359.5 -inf 0 1359 1360
1360.5 -inf 0 1360 1361
1361.5 -inf 0 1361 1362
1362.5 -inf 0 1362 1363
1363.5 -inf 0 1363 1364
1364.5 -inf 0 1364 1365
1365.5 -inf 0 1365 1366
1366.5 -inf 0 1366 1367
1367.5 -inf 0 1367 1368
1368.5 -inf 0 1368 1369
1369.5 -inf 0 1369 1370
1370.5 -inf 0 1370 1371
1371.5 -inf 0 1371 1372
1372.5 -inf 0 1372 1373
1373.5 -inf 0 1373 1374
1374.5 -inf 0 1374 1375
1375.5 -inf 0 1375 1376
1376.5 -inf 0 1376 1377
1377.5 -inf 0 1377 1378
1378.5 -inf 0 1378 1379
1379.5 -inf 0 1379 1380
1380.5 -inf 0 1380 1381
1381.5 -inf 0 1381 1382
1382.5 -inf 0 1382 1383
1383.5 -inf 0 1383 1384
1384.5 -inf 0 1384 1385
1385.5 -inf 0 1385 1386
1386.5 -inf 0 1386 1387
1387.5 -inf 0 1387 1388
1388.5 -inf 0 1388 1389
1389.5 -inf 0 1389 1390
1390.5 -inf 0 1390 1391
1391.5 -inf 0 1391 1392
1392.5 -inf 0 1392 1393
1393.5 -inf 0 1393 1394
1394.5 -inf 0 1394 1395
1395.5 -inf 0 1395 1396
1396.5 -inf 0 1396 1397
1397.5 -inf 0 1397 1398
1398.5 -inf 0 1398 1399
1399.5 -inf 0 1399 1400
1400.5 -inf 0 1400 1401
1401.5 -inf 0 1401 1402
1402.5 -inf 0 1402 1403
1403.5 -inf 0 1403 1404
1404.5 -inf 0 1404 1405
1405.5 -inf 0 1405 1406
1406.5 -inf 0 1406 1407
1407.5 -inf 0 1407 1408
1408.5 -inf 0 1408 1409
1409.5 -inf 0 1409 1410
1410.5 -inf 0 1410 1411
1411.5 -inf 0 1411 1412
1412.5 -inf 0 1412 1413
1413.5 -inf 0 1413 1414
1414.5 -inf 0 1414 1415
1415.5 -inf 0 1415 1416
1416.5 -inf 0 1416 1417
1417.5 -inf 0 1417 1418
1418.5 -inf 0 1418 1419
1419.5 -inf 0 1419 1420
1420.5 -inf 0 1420 1421
1421.5 -inf 0 1421 1422
1422.5 -inf 0 1422 1423
1423.5 -inf 0 1423 1424
1424.5 -inf 0 1424 1425
1425.5 -inf 0 1425 1426
1426.5 -inf 0 1426 1427
1427.5 -inf 0 1427 1428
1428.5 -inf 0 1428 1429
1429.5 -inf 0 1429 1430
1430.5 -inf 0 1430 1431
1431.5 -inf 0 1431 1432
1432.5 -inf 0 1432 1433
1433.5 -inf 0 1433 1434
1434.5 -inf 0 1434 1435
1435.5 -inf 0 1435 1436
1436.5 -inf 0 1436 1437
1437.5 -inf 0 1437 1438
1438.5 -inf 0 1438 1439
1439.5 -inf 0 1439 1440
1440.5 -inf 0 1440 1441
1441.5 -inf 0 1441 1442
1442.5 -inf 0 1442 1443
1443.5 -inf 0 1443 1444
1444.5 -inf 0 1444 1445
1445.5 -inf 0 1445 1446
1446.5 -inf 0 1446 1447
1447.5 -inf 0 1447 1448
1448.5 -inf 0 1448 1449
1449.5 -inf 0 1449 1450
1450.5 -inf 0 1450 1451
1451.5 -inf 0 1451 1452
1452.5 -inf 0 1452 1453
1453.5 -inf 0 1453 1454
1454.5 -inf 0 1454 1455
1455.5 -inf 0 1455 1456
1456.5 -inf 0 1456 1457
1457.5 -inf 0 1457 1458
1458.5 -inf 0 1458 1459
1459.5 -inf 0 1459 1460
1460.5 -inf 0 1460 1461
1461.5 -inf 0 1461 1462
1462.5 -inf 0 1462 1463
1463.5 -inf 0 1463 1464
1464.5 -inf 0 1464 1465
1465.5 -inf 0 1465 1466
1466.5 -inf 0 1466 1467
1467.5 -inf 0 1467 1468
1468.5 -inf 0 1468 1469
1469.5 -inf 0 1469 1470
1470.5 -inf 0 1470 1471
1471.5 -inf 0 1471 1472
1472.5 -inf 0 1472 1473
1473.5 -inf 0 1473 1474
1474.5 -inf 0 1474 1475
1475.5 -inf 0 1475 1476
1476.5 -inf 0 1476 1477
1477.5 -inf 0 1477 1478
1478.5 -inf 0 1478 1479
1479.5 -inf 0 1479 1480
1480.5 -inf 0 1480 1481
1481.5 -inf 0 1481 1482
1482.5 -inf 0 1482 1483
1483.5 -inf 0 1483 1484
1484.5 -inf 0 1484 1485
1485.5 -inf 0 1485 1486
1486.5 -inf 0 1486 1487
1487.5 -inf 0 1487 1488
1488.5 -inf 0 1488 1489
1489.5 -inf 0 1489 1490
1490.5 -inf 0 1490 1491
1491.5 -inf 0 1491 1492
1492.5 -inf 0 1492 1493
1493.5 -inf 0 1493 1494
1494.5 -inf 0 1494 1495
1495.5 -inf 0 1495 1496
1496.5 -inf 0 1496 1497
1497.5 -inf 0 1497 1498
1498.5 -inf 0 1498 1499
1499.5 -inf 0 1499 1500
1500.5 -inf 0 1500 1501
1501.5 -inf 0 1501 1502
1502.5 -inf 0 1502 1503
1503.5 -inf 0 1503 1504
1504.5 -inf 0 1504 1505
1505.5 -inf 0 1505 1506
1506.5 -inf 0 1506 1507
1507.5 -inf 0 1507 1508
1508.5 -inf 0 1508 1509
1509.5 -inf 0 1509 1510
1510.5 -inf 0 1510 1511
1511.5 -inf 0 1511 1512
1512.5 -inf 0 1512 1513
1513.5 -inf 0 1513 1514
1514.5 -inf 0 1514 1515
1515.5 -inf 0 1515 1516
1516.5 -inf 0 1516 1517
1517.5 -inf 0 1517 1518
1518.5 -inf 0 1518 1519
1519.5 -inf 0 1519 1520
1520.5 -inf 0 1520 1521
1521.5 -inf 0 1521 1522
1522.5 -inf 0 1522 1523
1523.5 -inf 0 1523 1524
1524.5 -inf 0 1524 1525
1525.5 -inf 0 1525 1526
1526.5 -inf 0 1526 1527
1527.5 -inf 0 1527 1528
1528.5 -inf 0 1528 1529
1529.5 -inf 0 1529 1530
1530.5 -inf 0 1530 1531
1531.5 -inf 0 1531 1532
1532.5 -inf 0 1532 1533
1533.5 -inf 0 1533 1534
1534.5 -inf 0 1534 1535
1535.5 -inf 0 1535 1536
1536.5 -inf 0 1536 1537
1537.5 -inf 0 1537 1538
1538.5 -inf 0 1538 1539
1539.5 -inf 0 1539 1540
1540.5 -inf 0 1540 1541
1541.5 -inf 0 1541 1542
1542.5 -inf 0 1542 1543
1543.5 -inf 0 1543 1544
1544.5 -inf 0 1544 1545
1545.5 -inf 0 1545 1546
1546.5 -inf 0 1546 1547
1547.5 -inf 0 1547 1548
1548.5 -inf 0 1548 1549
1549.5 -inf 0 1549 1550
1550.5 -inf 0 1550 1551
1551.5 -inf 0 1551 1552
1552.5 -inf 0 1552 1553
1553.5 -inf 0 1553 1554
1554.5 -inf 0 1554 1555
1555.5 -inf 0 1555 1556
1556.5 -inf 0 1556 1557
1557.5 -inf 0 1557 1558
1558.5 -inf 0 1558 1559
1559.5 -inf 0 1559 1560
1560.5 -inf 0 1560 1561
1561.5 -inf 0 1561 1562
1562.5 -inf 0 1562 1563
1563.5 -inf 0 1563 1564
1564.5 -inf 0 1564 1565
1565.5 -inf 0 1565 1566
1566.5 -inf 0 1566 1567
1567.5 -inf 0 1567 1568
1568.5 -inf 0 1568 1569
1569.5 -inf 0 1569 1570
1570.5 -inf 0 1570 1571
1571.5 -inf 0 1571 1572
1572.5 -inf 0 1572 1573
1573.5 -inf 0 1573 1574
1574.5 -inf 0 1574 1575
1575.5 -inf 0 1575 1576
1576.5 -inf 0 1576 1577
1577.5 -inf 0 1577 1578
1578.5 -inf 0 1578 1579
1579.5 -inf 0 1579 1580
1580.5 -inf 0 1580 1581
1581.5 -inf 0 1581 1582
1582.5 -inf 0 1582 1583
1583.5 -inf 0 1583 1584
1584.5 -inf 0 1584 1585
1585.5 -inf 0 1585 1586
1586.5 -inf 0 1586 1587
1587.5 -inf 0 1587 1588
1588.5 -inf 0 1588 1589
1589.5 -inf 0 1589 1590
1590.5 -inf 0 1590 1591
1591.5 -inf 0 1591 1592
1592.5 -inf 0 1592 1593
1593.5 -inf 0 1593 1594
1594.5 -inf 0 1594 1595
1595.5 -inf 0 1595 1596
1596.5 -inf 0 1596 1597
1597.5 -inf 0 1597 1598
1598.5 -inf 0 1598 1599
1599.5 -inf 0 1599 1600
1600.5 -inf 0 1600 1601
1601.5 -inf 0 1601 1602
1602.5 -inf 0 1602 1603
1603.5 -inf 0 1603 1604
1604.5 -inf 0 1604 1605
1605.5 -inf 0 1605 1606
1606.5 -inf 0 1606 1607
1607.5 -inf 0 1607 1608
1608.5 -inf 0 1608 1609
1609.5 -inf 0 1609 1610
1610.5 -inf 0 1610 1611
1611.5 -inf 0 1611 1612
1612.5 -inf 0 1612 1613
1613.5 -inf 0 1613 1614
1614.5 -inf 0 1614 1615
1615.5 -inf 0 1615 1616
1616.5 -inf 0 1616 1617
1617.5 -inf 0 1617 1618
1618.5 -inf 0 1618 1619
1619.5 -inf 0 1619 1620
1620.5 -inf 0 1620 1621
1621.5 -inf 0 1621 1622
1622.5 -inf 0 1622 1623
1623.5 -inf 0 1623 1624
1624.5 -inf 0 1624 1625
1625.5 -inf 0 1625 1626
1626.5 -inf 0 1626 1627
1627.5 -inf 0 1627 1628
1628.5 -inf 0 1628 1629
1629.5 -inf 0 1629 1630
1630.5 -inf 0 1630 1631
1631.5 -inf 0 1631 1632
1632.5 -inf 0 1632 1633
1633.5 -inf 0 1633 1634
1634.5 -inf 0 1634 1635
1635.5 -inf 0 1635 1636
1636.5 -inf 0 1636 1637
1637.5 -inf 0 1637 1638
1638.5 -inf 0 1638 1639
1639.5 -inf 0 1639 1640
1640.5 -inf 0 1640 1641
1641.5 -inf 0 1641 1642
1642.5 -inf 0 1642 1643
1643.5 -inf 0 1643 1644
1644.5 -inf 0 1644 1645
1645.5 -inf 0 1645 1646
1646.5 -inf 0 1646 1647
1647.5 -inf 0 1647 1648
1648.5 -inf 0 1648 1649
1649.5 -inf 0 1649 1650
1650.5 -inf 0 1650 1651
1651.5 -inf 0 1651 1652
1652.5 -inf 0 1652 1653
1653.5 -inf 0 1653 1654
1654.5 -inf 0 1654 1655
1655.5 -inf 0 1655 1656
1656.5 -inf 0 1656 1657
1657.5 -inf 0 1657 1658
1658.5 -inf 0 1658 1659
1659.5 -inf 0 1659 1660
1660.5 -inf 0 1660 1661
1661.5 -inf 0 1661 1662
1662.5 -inf 0 1662 1663
1663.5 -inf 0 1663 1664
1664.5 -inf 0 1664 1665
1665.5 -inf 0 1665 1666
1666.5 -inf 0 1666 1667
1667.5 -inf 0 1667 1668
1668.5 -inf 0 1668 1669
1669.5 -inf 0 1669 1670
1670.5 -inf 0 1670 1671
1671.5 -inf 0 1671 1672
1672.5 -inf 0 1672 1673
1673.5 -inf 0 1673 1674
1674.5 -inf 0 1674 1675
1675.5 -inf 0 1675 1676
1676.5 -inf 0 1676 1677
1677.5 -inf 0 1677 1678
1678.5 -inf 0 1678 1679
1679.5 -inf 0 1679 1680
1680.5 -inf 0 1680 1681
1681.5 -inf 0 1681 1682
1682.5 -inf 0 1682 1683
1683.5 -inf 0 1683 1684
1684.5 -inf 0 1684 1685
1685.5 -inf 0 1685 1686
1686.5 -inf 0 1686 1687
1687.5 -inf 0 1687 1688
1688.5 -inf 0 1688 1689
1689.5 -inf 0 1689 1690
1690.5 -inf 0 1690 1691
1691.5 -inf 0 1691 1692
1692.5 -inf 0 1692 1693
1693.5 -inf 0 1693 1694
1694.5 -inf 0 1694 1695
1695.5 -inf 0 1695 1696
1696.5 -inf 0 1696 1697
1697.5 -inf 0 1697 1698
1698.5 -inf 0 1698 1699
1699.5 -inf 0 1699 1700
1700.5 -inf 0 1700 1701
1701.5 -inf 0 1701 1702
1702.5 -inf 0 1702 1703
1703.5 -inf 0 1703 1704
1704.5 -inf 0 1704 1705
1705.5 -inf 0 1705 1706
1706.5 -inf 0 1706 1707
1707.5 -inf 0 1707 1708
1708.5 -inf 0 1708 1709
1709.5 -inf 0 1709 1710
1710.5 -inf 0 1710 1711
1711.5 -inf 0 1711 1712
1712.5 -inf 0 1712 1713
1713.5 -inf 0 1713 1714
1714.5 -inf 0 1714 1715
1715.5 -inf 0 1715 1716
1716.5 -inf 0 1716 1717
1717.5 -inf 0 1717 1718
1718.5 -inf 0 1718 1719
1719.5 -inf 0 1719 1720
1720.5 -inf 0 1720 1721
1721.5 -inf 0 1721 1722
1722.5 -inf 0 1722 1723
1723.5 -inf 0 1723 1724
1724.5 -inf 0 1724 1725
1725.5 -inf 0 1725 1726
1726.5 -inf 0 1726 1727
1727.5 -inf 0 1727 1728
1728.5 -inf 0 1728 1729
1729.5 -inf 0 1729 1730
1730.5 -inf 0 1730 1731
1731.5 -inf 0 1731 1732
1732.5 -inf 0 1732 1733
1733.5 -inf 0 1733 1734
1734.5 -inf 0 1734 1735
1735.5 -inf 0 1735 1736
1736.5 -inf 0 1736 1737
1737.5 -inf 0 1737 1738
1738.5 -inf 0 1738 1739
1739.5 -inf 0 1739 1740
1740.5 -inf 0 1740 1741
1741.5 -inf 0 1741 1742
1742.5 -inf 0 1742 1743
1743.5 -inf 0 1743 1744
1744.5 -inf 0 1744 1745
1745.5 -inf 0 1745 1746
1746.5 -inf 0 1746 1747
1747.5 -inf 0 1747 1748
1748.5 -inf 0 1748 1749
1749.5 -inf 0 1749 1750
1750.5 -inf 0 1750 1751
1751.5 -inf 0 1751 1752
1752.5 -inf 0 1752 1753
1753.5 -inf 0 1753 1754
1754.5 -inf 0 1754 1755
1755.5 -inf 0 1755 1756
1756.5 -inf 0 1756 1757
1757.5 -inf 0 1757 1758
1758.5 -inf 0 1758 1759
1759.5 -inf 0 1759 1760
1760.5 -inf 0 1760 1761
1761.5 -inf 0 1761 1762
1762.5 -inf 0 1762 1763
1763.5 -inf 0 1763 1764
1764.5 -inf 0 1764 1765
1765.5 -inf 0 1765 1766
1766.5 -inf 0 1766 1767
1767.5 -inf 0 1767 1768
1768.5 -inf 0 1768 1769
1769.5 -inf 0 1769 1770
1770.5 -inf 0 1770 1771
1771.5 -inf 0 1771 1772
1772.5 -inf 0 1772 1773
1773.5 -inf 0 1773 1774
1774.5 -inf 0 1774 1775
1775.5 -inf 0 1775 1776
1776.5 -inf 0 1776 1777
1777.5 -inf 0 1777 1778
1778.5 -inf 0 1778 1779
1779.5 -inf 0 1779 1780
1780.5 -inf 0 1780 1781
1781.5 -inf 0 1781 1782
1782.5 -inf 0 1782 1783
1783.5 -inf 0 1783 1784
1784.5 -inf 0 1784 1785
1785.5 -inf 0 1785 1786
1786.5 -inf 0 1786 1787
1787.5 -inf 0 1787 1788
1788.5 -inf 0 1788 1789
1789.5 -inf 0 1789 1790
1790.5 -inf 0 1790 1791
1791.5 -inf 0 1791 1792
1792.5 -inf 0 1792 1793
1793.5 -inf 0 1793 1794
1794.5 -inf 0 1794 1795
1795.5 -inf 0 1795 1796
1796.5 -inf 0 1796 1797
1797.5 -inf 0 1797 1798
1798.5 -inf 0 1798 1799
1799.5 -inf 0 1799 1800
1800.5 -inf 0 1800 1801
1801.5 -inf 0 1801 1802
1802.5 -inf 0 1802 1803
1803.5 -inf 0 1803 1804
1804.5 -inf 0 1804 1805
1805.5 -inf 0 1805 1806
1806.5 -inf 0 1806 1807
1807.5 -inf 0 1807 1808
1808.5 -inf 0 1808 1809
1809.5 -inf 0 1809 1810
1810.5 -inf 0 1810 1811
1811.5 -inf 0 1811 1812
1812.5 -inf 0 1812 1813
1813.5 -inf 0 1813 1814
1814.5 -inf 0 1814 1815
1815.5 -inf 0 1815 1816
1816.5 -inf 0 1816 1817
1817.5 -inf 0 1817 1818
1818.5 -inf 0 1818 1819
1819.5 -inf 0 1819 1820
1820.5 -inf 0 1820 1821
1821.5 -inf 0 1821 1822
1822.5 -inf 0 1822 1823
1823.5 -inf 0 1823 1824
1824.5 -inf 0 1824 1825
1825.5 -inf 0 1825 1826
1826.5 -inf 0 1826 1827
1827.5 -inf 0 1827 1828
1828.5 -inf 0 1828 1829
1829.5 -inf 0 1829 1830
1830.5 -inf 0 1830 1831
1831.5 -inf 0 1831 1832
1832.5 -inf 0 1832 1833
1833.5 -inf 0 1833 1834
1834.5 -inf 0 1834 1835
1835.5 -inf 0 1835 1836
1836.5 -inf 0 1836 1837
1837.5 -inf 0 1837 1838
1838.5 -inf 0 1838 1839
1839.5 -inf 0 1839 1840
1840.5 -inf 0 1840 1841
1841.5 -inf 0 1841 1842
1842.5 -inf 0 1842 1843
1843.5 -inf 0 1843 1844
1844.5 -inf 0 1844 1845
1845.5 -inf 0 1845 1846
1846.5 -inf 0 1846 1847
1847.5 -inf 0 1847 1848
1848.5 -inf 0 1848 1849
1849.5 -inf 0 1849 1850
1850.5 -inf 0 1850 1851
1851.5 -inf 0 1851 1852
1852.5 -inf 0 1852 1853
1853.5 -inf 0 1853 1854
1854.5 -inf 0 1854 1855
1855.5 -inf 0 1855 1856
1856.5 -inf 0 1856 1857
1857.5 -inf 0 1857 1858
1858.5 -inf 0 1858 1859
1859.5 -inf 0 1859 1860
1860.5 -inf 0 1860 1861
1861.5 -inf 0 1861 1862
1862.5 -inf 0 1862 1863
1863.5 -inf 0 1863 1864
1864.5 -inf 0 1864 1865
1865.5 -inf 0 1865 1866
1866.5 -inf 0 1866 1867
1867.5 -inf 0 1867 1868
1868.5 -inf 0 1868 1869
1869.5 -inf 0 1869 1870
1870.5 -inf 0 1870 1871
1871.5 -inf 0 1871 1872
1872.5 -inf 0 1872 1873
1873.5 -inf 0 1873 1874
1874.5 -inf 0 1874 1875
1875.5 -inf 0 1875 1876
1876.5 -inf 0 1876 1877
1877.5 -inf 0 1877 1878
1878.5 -inf 0 1878 1879
1879.5 -inf 0 1879 1880
1880.5 -inf 0 1880 1881
1881.5 -inf 0 1881 1882
1882.5 -inf 0 1882 1883
1883.5 -inf 0 1883 1884
1884.5 -inf 0 1884 1885
1885.5 -inf 0 1885 1886
1886.5 -inf 0 1886 1887
1887.5 -inf 0 1887 1888
1888.5 -inf 0 1888 1889
1889.5 -inf 0 1889 1890
1890.5 -inf 0 1890 1891
1891.5 -inf 0 1891 1892
1892.5 -inf 0 1892 1893
1893.5 -inf 0 1893 1894
1894.5 -inf 0 1894 1895
1895.5 -inf 0 1895 1896
1896.5 -inf 0 1896 1897
1897.5 -inf 0 1897 1898
1898.5 -inf 0 1898 1899
1899.5 -inf 0 1899 1900
1900.5 -inf 0 1900 1901
1901.5 -inf 0 1901 1902
1902.5 -inf 0 1902 1903
1903.5 -inf 0 1903 1904
1904.5 -inf 0 1904 1905
1905.5 -inf 0 1905 1906
1906.5 -inf 0 1906 1907
1907.5 -inf 0 1907 1908
1908.5 -inf 0 1908 1909
1909.5 -inf 0 1909 1910
1910.5 -inf 0 1910 1911
1911.5 -inf 0 1911 1912
1912.5 -inf 0 1912 1913
1913.5 -inf 0 1913 1914
1914.5 -inf 0 1914 1915
1915.5 -inf 0 1915 1916
1916.5 -inf 0 1916 1917
1917.5 -inf 0 1917 1918
1918.5 -inf 0 1918 1919
1919.5 -inf 0 1919 1920
1920.5 -inf 0 1920 1921
1921.5 -inf 0 1921 1922
1922.5 -inf 0 1922 1923
1923.5 -inf 0 1923 1924
1924.5 -inf 0 1924 1925
1925.5 -inf 0 1925 1926
1926.5 -inf 0 1926 1927
1927.5 -inf 0 1927 1928
1928.5 -inf 0 1928 1929
1929.5 -inf 0 1929 1930
1930.5 -inf 0 1930 1931
1931.5 -inf 0 1931 1932
1932.5 -inf 0 1932 1933
1933.5 -inf 0 1933 1934
1934.5 -inf 0 1934 1935
1935.5 -inf 0 1935 1936
1936.5 -inf 0 1936 1937
1937.5 -inf 0 1937 1938
1938.5 -inf 0 1938 1939
1939.5 -inf 0 1939 1940
1940.5 -inf 0 1940 1941
1941.5 -inf 0 1941 1942
1942.5 -inf 0 1942 1943
1943.5 -inf 0 1943 1944
1944.5 -inf 0 1944 1945
1945.5 -inf 0 1945 1946
1946.5 -inf 0 1946 1947
1947.5 -inf 0 1947 1948
1948.5 -inf 0 1948 1949
1949.5 -inf 0 1949 1950
1950.5 -inf 0 1950 1951
1951.5 -inf 0 1951 1952
1952.5 -inf 0 1952 1953
1953.5 -inf 0 1953 1954
1954.5 -inf 0 1954 1955
1955.5 -inf 0 1955 1956
1956.5 -inf 0 1956 1957
1957.5 -inf 0 1957 1958
1958.5 -inf 0 1958 1959
1959.5 -inf 0 1959 1960
1960.5 -inf 0 1960 1961
1961.5 -inf 0 1961 1962
1962.5 -inf 0 1962 1963
1963.5 -inf 0 1963 1964
1964.5 -inf 0 1964 1965
1965.5 -inf 0 1965 1966
1966.5 -inf 0 1966 1967
1967.5 -inf 0 1967 1968
1968.5 -inf 0 1968 1969
1969.5 -inf 0 1969 1970
1970.5 -inf 0 1970 1971
1971.5 -inf 0 1971 1972
1972.5 -inf 0 1972 1973
1973.5 -inf 0 1973 1974
1974.5 -inf 0 1974 1975
1975.5 -inf 0 1975 1976
1976.5 -inf 0 1976 1977
1977.5 -inf 0 1977 1978
1978.5 -inf 0 1978 1979
1979.5 -inf 0 1979 1980
1980.5 -inf 0 1980 1981
1981.5 -inf 0 1981 1982
1982.5 -inf 0 1982 1983
1983.5 -inf 0 1983 1984
1984.5 -inf 0 1984 1985
1985.5 -inf 0 1985 1986
1986.5 -inf 0 1986 1987
1987.5 -inf 0 1987 1988
1988.5 -inf 0 1988 1989
1989.5 -inf 0 1989 1990
1990.5 -inf 0 1990 1991
1991.5 -inf 0 1991 1992
1992.5 -inf 0 1992 1993
1993.5 -inf 0 1993 1994
1994.5 -inf 0 1994 1995
1995.5 -inf 0 1995 1996
1996.5 -inf 0 1996 1997
1997.5 -inf 0 1997 1998
1998.5 -inf 0 1998 1999
1999.5 -inf 0 1999 2000
2000.5 -inf 0 2000 2001
2001.5 -inf 0 2001 2002
2002.5 -inf 0 2002 2003
2003.5 -inf 0 2003 2004
2004.5 -inf 0 2004 2005
2005.5 -inf 0 2005 2006
2006.5 -inf 0 2006 2007
2007.5 -inf 0 2007 2008
2008.5 -inf 0 2008 2009
2009.5 -inf 0 2009 2010
2010.5 -inf 0 2010 2011
2011.5 -inf 0 2011 2012
2012.5 -inf 0 2012 2013
2013.5 -inf 0 2013 2014
2014.5 -inf 0 2014 2015
2015.5 -inf 0 2015 2016
2016.5 -inf 0 2016 2017
2017.5 -inf 0 2017 2018
2018.5 -inf 0 2018 2019
2019.5 -inf 0 2019 2020
2020.5 -inf 0 2020 2021
2021.5 -inf 0 2021 2022
2022.5 -inf 0 2022 2023
2023.5 -inf 0 2023 2024
2024.5 -inf 0 2024 2025
2025.5 -inf 0 2025 2026
2026.5 -inf 0 2026 2027
2027.5 -inf 0 2027 2028
2028.5 -inf 0 2028 2029
2029.5 -inf 0 2029 2030
2030.5 -inf 0 2030 2031
2031.5 -inf 0 2031 2032
2032.5 -inf 0 2032 2033
2033.5 -inf 0 2033 2034
2034.5 -inf 0 2034 2035
2035.5 -inf 0 2035 2036
2036.5 -inf 0 2036 2037
2037.5 -inf 0 2037 2038
2038.5 -inf 0 2038 2039
2039.5 -inf 0 2039 2040
2040.5 -inf 0 2040 2041
2041.5 -inf 0 2041 2042
2042.5 -inf 0 2042 2043
2043.5 -inf 0 2043 2044
2044.5 -inf 0 2044 2045
2045.5 -inf 0 2045 2046
2046.5 -inf 0 2046 2047
2047.5 -inf 0 2047 2048
2048.5 -inf 0 2048 2049
2049.5 -inf 0 2049 2050
2050.5 -inf 0 2050 2051
2051.5 -inf 0 2051 2052
2052.5 -inf 0 2052 2053
2053.5 -inf 0 2053 2054
2054.5 -inf 0 2054 2055
2055.5 -inf 0 2055 2056
2056.5 -inf 0 2056 2057
2057.5 -inf 0 2057 2058
2058.5 -inf 0 2058 2059
2059.5 -inf 0 2059 2060
2060.5 -inf 0 2060 2061
2061.5 -inf 0 2061 2062
2062.5 -inf 0 2062 2063
2063.5 -inf 0 2063 2064
2064.5 -inf 0 2064 2065
2065.5 -inf 0 2065 2066
2066.5 -inf 0 2066 2067
2067.5 -inf 0 2067 2068
2068.5 -inf 0 2068 2069
2069.5 -inf 0 2069 2070
2070.5 -inf 0 2070 2071
2071.5 -inf 0 2071 2072
2072.5 -inf 0 2072 2073
2073.5 -inf 0 2073 2074
2074.5 -inf 0 2074 2075
2075.5 -inf 0 2075 2076
2076.5 -inf 0 2076 2077
2077.5 -inf 0 2077 2078
2078.5 -inf 0 2078 2079
2079.5 -inf 0 2079 2080
2080.5 -inf 0 2080 2081
2081.5 -inf 0 2081 2082
2082.5 -inf 0 2082 2083
2083.5 -inf 0 2083 2084
2084.5 -inf 0 2084 2085
2085.5 -inf 0 2085 2086
2086.5 -inf 0 2086 2087
2087.5 -inf 0 2087 2088
2088.5 -inf 0 2088 2089
2089.5 -inf 0 2089 2090
2090.5 -inf 0 2090 2091
2091.5 -inf 0 2091 2092
2092.5 -inf 0 2092 2093
2093.5 -inf 0 2093 2094
2094.5 -inf 0 2094 2095
2095.5 -inf 0 2095 2096
2096.5 -inf 0 2096 2097
2097.5 -inf 0 2097 2098
2098.5 -inf 0 2098 2099
2099.5 -inf 0 2099 2100
2100.5 -inf 0 2100 2101
2101.5 -inf 0 2101 2102
2102.5 -inf 0 2102 2103
2103.5 -inf 0 2103 2104
2104.5 -inf 0 2104 2105
2105.5 -inf 0 2105 2106
2106.5 -inf 0 2106 2107
2107.5 -inf 0 2107 2108
2108.5 -inf 0 2108 2109
2109.5 -inf 0 2109 2110
2110.5 -inf 0 2110 2111
2111.5 -inf 0 2111 2112
2112.5 -inf 0 2112 2113
2113.5 -inf 0 2113 2114
2114.5 -inf 0 2114 2115
2115.5 -inf 0 2115 2116
2116.5 -inf 0 2116 2117
2117.5 -inf 0 2117 2118
2118.5 -inf 0 2118 2119
2119.5 -inf 0 2119 2120
2120.5 -inf 0 2120 2121
2121.5 -inf 0 2121 2122
2122.5 -inf 0 2122 2123
2123.5 -inf 0 2123 2124
2124.5 -inf 0 2124 2125
2125.5 -inf 0 2125 2126
2126.5 -inf 0 2126 2127
2127.5 -inf 0 2127 2128
2128.5 -inf 0 2128 2129
2129.5 -inf 0 2129 2130
2130.5 -inf 0 2130 2131
2131.5 -inf 0 2131 2132
2132.5 -inf 0 2132 2133
2133.5 -inf 0 2133 2134
2134.5 -inf 0 2134 2135
2135.5 -inf 0 2135 2136
2136.5 -inf 0 2136 2137
2137.5 -inf 0 2137 2138
2138.5 -inf 0 2138 2139
2139.5 -inf 0 2139 2140
2140.5 -inf 0 2140 2141
2141.5 -inf 0 2141 2142
2142.5 -inf 0 2142 2143
2143.5 -inf 0 2143 2144
2144.5 -inf 0 2144 2145
2145.5 -inf 0 2145 2146
2146.5 -inf 0 2146 2147
2147.5 -inf 0 2147 2148
2148.5 -inf 0 2148 2149
2149.5 -inf 0 2149 2150
2150.5 -inf 0 2150 2151
2151.5 -inf 0 2151 2152
2152.5 -inf 0 2152 2153
2153.5 -inf 0 2153 2154
2154.5 -inf 0 2154 2155
2155.5 -inf 0 2155 2156
2156.5 -inf 0 2156 2157
2157.5 -inf 0 2157 2158
2158.5 -inf 0 2158 2159
2159.5 -inf 0 2159 2160
2160.5 -inf 0 2160 2161
2161.5 -inf 0 2161 2162
2162.5 -inf 0 2162 2163
2163.5 -inf 0 2163 2164
2164.5 -inf 0 2164 2165
2165.5 -inf 0 2165 2166
2166.5 -inf 0 2166 2167
2167.5 -inf 0 2167 2168
2168.5 -inf 0 2168 2169
2169.5 -inf 0 2169 2170
2170.5 -inf 0 2170 2171
2171.5 -inf 0 2171 2172
2172.5 -inf 0 2172 2173
2173.5 -inf 0 2173 2174
2174.5 -inf 0 2174 2175
2175.5 -inf 0 2175 2176
2176.5 -inf 0 2176 2177
2177.5 -inf 0 2177 2178
2178.5 -inf 0 2178 2179
2179.5 -inf 0 2179 2180
2180.5 -inf 0 2180 2181
2181.5 -inf 0 2181 2182
2182.5 -inf 0 2182 2183
2183.5 -inf 0 2183 2184
2184.5 -inf 0 2184 2185
2185.5 -inf 0 2185 2186
2186.5 -inf 0 2186 2187
2187.5 -inf 0 2187 2188
2188.5 -inf 0 2188 2189
2189.5 -inf 0 2189 2190
2190.5 -inf 0 2190 2191
2191.5 -inf 0 2191 2192
2192.5 -inf 0 2192 2193
2193.5 -inf 0 2193 2194
2194.5 -inf 0 2194 2195
2195.5 -inf 0 2195 2196
2196.5 -inf 0 2196 2197
2197.5 -inf 0 2197 2198
2198.5 -inf 0 2198 2199
2199.5 -inf 0 2199 2200
2200.5 -inf 0 2200 2201
2201.5 -inf 0 2201 2202
2202.5 -inf 0 2202 2203
2203.5 -inf 0 2203 2204
2204.5 -inf 0 2204 2205
2205.5 -inf 0 2205 2206
2206.5 -inf 0 2206 2207
2207.5 -inf 0 2207 2208
2208.5 -inf 0 2208 2209
2209.5 -inf 0 2209 2210
2210.5 -inf 0 2210 2211
2211.5 -inf 0 2211 2212
2212.5 -inf 0 2212 2213
2213.5 -inf 0 2213 2214
2214.5 -inf 0 2214 2215
2215.5 -inf 0 2215 2216
2216.5 -inf 0 2216 2217
2217.5 -inf 0 2217 2218
2218.5 -inf 0 2218 2219
2219.5 -inf 0 2219 2220
2220.5 -inf 0 2220 2221
2221.5 -inf 0 2221 2222
2222.5 -inf 0 2222 2223
2223.5 -inf 0 2223 2224
2224.5 -inf 0 2224 2225
2225.5 -inf 0 2225 2226
2226.5 -inf 0 2226 2227
2227.5 -inf 0 2227 2228
2228.5 -inf 0 2228 2229
2229.5 -inf 0 2229 2230
2230.5 -inf 0 2230 2231
2231.5 -inf 0 2231 2232
2232.5 -inf 0 2232 2233
2233.5 -inf 0 2233 2234
2234.5 -inf 0 2234 2235
2235.5 -inf 0 2235 2236
2236.5 -inf 0 2236 2237
2237.5 -inf 0 2237 2238
2238.5 -inf 0 2238 2239
2239.5 -inf 0 2239 2240
2240.5 -inf 0 2240 2241
2241.5 -inf 0 2241 2242
2242.5 -inf 0 2242 2243
2243.5 -inf 0 2243 2244
2244.5 -inf 0 2244 2245
2245.5 -inf 0 2245 2246
2246.5 -inf 0 2246 2247
2247.5 -inf 0 2247 2248
2248.5 -inf 0 2248 2249
2249.5 -inf 0 2249 2250
2250.5 -inf 0 2250 2251
2251.5 -inf 0 2251 2252
2252.5 -inf 0 2252 2253
2253.5 -inf 0 2253 2254
2254.5 -inf 0 2254 2255
2255.5 -inf 0 2255 2256
2256.5 -inf 0 2256 2257
2257.5 -inf 0 2257 2258
2258.5 -inf 0 2258 2259
2259.5 -inf 0 2259 2260
2260.5 -inf 0 2260 2261
2261.5 -inf 0 2261 2262
2262.5 -inf 0 2262 2263
2263.5 -inf 0 2263 2264
2264.5 -inf 0 2264 2265
2265.5 -inf 0 2265 2266
2266.5 -inf 0 2266 2267
2267.5 -inf 0 2267 2268
2268.5 -inf 0 2268 2269
2269.5 -inf 0 2269 2270
2270.5 -inf 0 2270 2271
2271.5 -inf 0 2271 2272
2272.5 -inf 0 2272 2273
2273.5 -inf 0 2273 2274
2274.5 -inf 0 2274 2275
2275.5 -inf 0 2275 2276
2276.5 -inf 0 2276 2277
2277.5 -inf 0 2277 2278
2278.5 -inf 0 2278 2279
2279.5 -inf 0 2279 2280
2280.5 -inf 0 2280 2281
2281.5 -inf 0 2281 2282
2282.5 -inf 0 2282 2283
2283.5 -inf 0 2283 2284
2284.5 -inf 0 2284 2285
2285.5 -inf 0 2285 2286
2286.5 -inf 0 2286 2287
2287.5 -inf 0 2287 2288
2288.5 -inf 0 2288 2289
2289.5 -inf 0 2289 2290
2290.5 -inf 0 2290 2291
2291.5 -inf 0 2291 2292
2292.5 -inf 0 2292 2293
2293.5 -inf 0 2293 2294
2294.5 -inf 0 2294 2295
2295.5 -inf 0 2295 2296
2296.5 -inf 0 2296 2297
2297.5 -inf 0 2297 2298
2298.5 -inf 0 2298 2299
2299.5 -inf 0 2299 2300
2300.5 -inf 0 2300 2301
2301.5 -inf 0 2301 2302
2302.5 -inf 0 2302 2303
2303.5 -inf 0 2303 2304
2304.5 -inf 0 2304 2305
2305.5 -inf 0 2305 2306
2306.5 -inf 0 2306 2307
2307.5 -inf 0 2307 2308
2308.5 -inf 0 2308 2309
2309.5 -inf 0 2309 2310
2310.5 -inf 0 2310 2311
2311.5 -inf 0 2311 2312
2312.5 -inf 0 2312 2313
2313.5 -inf 0 2313 2314
2314.5 -inf 0 2314 2315
2315.5 -inf 0 2315 2316
2316.5 -inf 0 2316 2317
2317.5 -inf 0 2317 2318
2318.5 -inf 0 2318 2319
2319.5 -inf 0 2319 2320
2320.5 -inf 0 2320 2321
2321.5 -inf 0 2321 2322
2322.5 -inf 0 2322 2323
2323.5 -inf 0 2323 2324
2324.5 -inf 0 2324 2325
2325.5 -inf 0 2325 2326
2326.5 -inf 0 2326 2327
2327.5 -inf 0 2327 2328
2328.5 -inf 0 2328 2329
2329.5 -inf 0 2329 2330
2330.5 -inf 0 2330 2331
2331.5 -inf 0 2331 2332
2332.5 -inf 0 2332 2333
2333.5 -inf 0 2333 2334
2334.5 -inf 0 2334 2335
2335.5 -inf 0 2335 2336
2336.5 -inf 0 2336 2337
2337.5 -inf 0 2337 2338
2338.5 -inf 0 2338 2339
2339.5 -inf 0 2339 2340
2340.5 -inf 0 2340 2341
2341.5 -inf 0 2341 2342
2342.5 -inf 0 2342 2343
2343.5 -inf 0 2343 2344
2344.5 -inf 0 2344 2345
2345.5 -inf 0 2345 2346
2346.5 -inf 0 2346 2347
2347.5 -inf 0 2347 2348
2348.5 -inf 0 2348 2349
2349.5 -inf 0 2349 2350
2350.5 -inf 0 2350 2351
2351.5 -inf 0 2351 2352
2352.5 -inf 0 2352 2353
2353.5 -inf 0 2353 2354
2354.5 -inf 0 2354 2355
2355.5 -inf 0 2355 2356
2356.5 -inf 0 2356 2357
2357.5 -inf 0 2357 2358
2358.5 -inf 0 2358 2359
2359.5 -inf 0 2359 2360
2360.5 -inf 0 2360 2361
2361.5 -inf 0 2361 2362
2362.5 -inf 0 2362 2363
2363.5 -inf 0 2363 2364
2364.5 -inf 0 2364 2365
2365.5 -inf 0 2365 2366
2366.5 -inf 0 2366 2367
2367.5 -inf 0 2367 2368
2368.5 -inf 0 2368 2369
2369.5 -inf 0 2369 2370
2370.5 -inf 0 2370 2371
2371.5 -inf 0 2371 2372
2372.5 -inf 0 2372 2373
2373.5 -inf 0 2373 2374
2374.5 -inf 0 2374 2375
2375.5 -inf 0 2375 2376
2376.5 -inf 0 2376 2377
2377.5 -inf 0 2377 2378
2378.5 -inf 0 2378 2379
2379.5 -inf 0 2379 2380
2380.5 -inf 0 2380 2381
2381.5 -inf 0 2381 2382
2382.5 -inf 0 2382 2383
2383.5 -inf 0 2383 2384
2384.5 -inf 0 2384 2385
2385.5 -inf 0 2385 2386
2386.5 -inf 0 2386 2387
2387.5 -inf 0 2387 2388
2388.5 -inf 0 2388 2389
2389.5 -inf 0 2389 2390
2390.5 -inf 0 2390 2391
2391.5 -inf 0 2391 2392
2392.5 -inf 0 2392 2393
2393.5 -inf 0 2393 2394
2394.5 -inf 0 2394 2395
2395.5 -inf 0 2395 2396
2396.5 -inf 0 2396 2397
2397.5 -inf 0 2397 2398
2398.5 -inf 0 2398 2399
2399.5 -inf 0 2399 2400
2400.5 -inf 0 2400 2401
2401.5 -inf 0 2401 2402
2402.5 -inf 0 2402 2403
2403.5 -inf 0 2403 2404
2404.5 -inf 0 2404 2405
2405.5 -inf 0 2405 2406
2406.5 -inf 0 2406 2407
2407.5 -inf 0 2407 2408
2408.5 -inf 0 2408 2409
2409.5 -inf 0 2409 2410
2410.5 -inf 0 2410 2411
2411.5 -inf 0 2411 2412
2412.5 -inf 0 2412 2413
2413.5 -inf 0 2413 2414
2414.5 -inf 0 2414 2415
2415.5 -inf 0 2415 2416
2416.5 -inf 0 2416 2417
2417.5 -inf 0 2417 2418
2418.5 -inf 0 2418 2419
2419.5 -inf 0 2419 2420
2420.5 -inf 0 2420 2421
2421.5 -inf 0 2421 2422
2422.5 -inf 0 2422 2423
2423.5 -inf 0 2423 2424
2424.5 -inf 0 2424 2425
2425.5 -inf 0 2425 2426
2426.5 -inf 0 2426 2427
2427.5 -inf 0 2427 2428
2428.5 -inf 0 2428 2429
2429.5 -inf 0 2429 2430
2430.5 -inf 0 2430 2431
2431.5 -inf 0 2431 2432
2432.5 -inf 0 2432 2433
2433.5 -inf 0 2433 2434
2434.5 -inf 0 2434 2435
2435.5 -inf 0 2435 2436
2436.5 -inf 0 2436 2437
2437.5 -inf 0 2437 2438
2438.5 -inf 0 2438 2439
2439.5 -inf 0 2439 2440
2440.5 -inf 0 2440 2441
2441.5 -inf 0 2441 2442
2442.5 -inf 0 2442 2443
2443.5 -inf 0 2443 2444
2444.5 -inf 0 2444 2445
2445.5 -inf 0 2445 2446
2446.5 -inf 0 2446 2447
2447.5 -inf 0 2447 2448
2448.5 -inf 0 2448 2449
2449.5 -inf 0 2449 2450
2450.5 -inf 0 2450 2451
2451.5 -inf 0 2451 2452
2452.5 -inf 0 2452 2453
2453.5 -inf 0 2453 2454
2454.5 -inf 0 2454 2455
2455.5 -inf 0 2455 2456
2456.5 -inf 0 2456 2457
2457.5 -inf 0 2457 2458
2458.5 -inf 0 2458 2459
2459.5 -inf 0 2459 2460
2460.5 -inf 0 2460 2461
2461.5 -inf 0 2461 2462
2462.5 -inf 0 2462 2463
2463.5 -inf 0 2463 2464
2464.5 -inf 0 2464 2465
2465.5 -inf 0 2465 2466
2466.5 -inf 0 2466 2467
2467.5 -inf 0 2467 2468
2468.5 -inf 0 2468 2469
2469.5 -inf 0 2469 2470
2470.5 -inf 0 2470 2471
2471.5 -inf 0 2471 2472
2472.5 -inf 0 2472 2473
2473.5 -inf 0 2473 2474
2474.5 -inf 0 2474 2475
2475.5 -inf 0 2475 2476
2476.5 -inf 0 2476 2477
2477.5 -inf 0 2477 2478
2478.5 -inf 0 2478 2479
2479.5 -inf 0 2479 2480
2480.5 -inf 0 2480 2481
2481.5 -inf 0 2481 2482
2482.5 -inf 0 2482 2483
2483.5 -inf 0 2483 2484
2484.5 -inf 0 2484 2485
2485.5 -inf 0 2485 2486
2486.5 -inf 0 2486 2487
2487.5 -inf 0 2487 2488
2488.5 -inf 0 2488 2489
2489.5 -inf 0 2489 2490
2490.5 -inf 0 2490 2491
2491.5 -inf 0 2491 2492
2492.5 -inf 0 2492 2493
2493.5 -inf 0 2493 2494
2494.5 -inf 0 2494 2495
2495.5 -inf 0 2495 2496
2496.5 -inf 0 2496 2497
2497.5 -inf 0 2497 2498
2498.5 -inf 0 2498 2499
2499.5 -inf 0 2499 2500
2500.5 -inf 0 2500 2501
2501.5 -inf 0 2501 2502
2502.5 -inf 0 2502 2503
2503.5 -inf 0 2503 2504
2504.5 -inf 0 2504 2505
2505.5 -inf 0 2505 2506
2506.5 -inf 0 2506 2507
2507.5 -inf 0 2507 2508
2508.5 -inf 0 2508 2509
2509.5 -inf 0 2509 2510
2510.5 -inf 0 2510 2511
2511.5 -inf 0 2511 2512
2512.5 -inf 0 2512 2513
2513.5 -inf 0 2513 2514
2514.5 -inf 0 2514 2515
2515.5 -inf 0 2515 2516
2516.5 -inf 0 2516 2517
2517.5 -inf 0 2517 2518
2518.5 -inf 0 2518 2519
2519.5 -inf 0 2519 2520
2520.5 -inf 0 2520 2521
2521.5 -inf 0 2521 2522
2522.5 -inf 0 2522 2523
2523.5 -inf 0 2523 2524
2524.5 -inf 0 2524 2525
2525.5 -inf 0 2525 2526
2526.5 -inf 0 2526 2527
2527.5 -inf 0 2527 2528
2528.5 -inf 0 2528 2529
2529.5 -inf 0 2529 2530
2530.5 -inf 0 2530 2531
2531.5 -inf 0 2531 2532
2532.5 -inf 0 2532 2533
2533.5 -inf 0 2533 2534
2534.5 -inf 0 2534 2535
2535.5 -inf 0 2535 2536
2536.5 -inf 0 2536 2537
2537.5 -inf 0 2537 2538
2538.5 -inf 0 2538 2539
2539.5 -inf 0 2539 2540
2540.5 -inf 0 2540 2541
2541.5 -inf 0 2541 2542
2542.5 -inf 0 2542 2543
2543.5 -inf 0 2543 2544
2544.5 -inf 0 2544 2545
2545.5 -inf 0 2545 2546
2546.5 -inf 0 2546 2547
2547.5 -inf 0 2547 2548
2548.5 -inf 0 2548 2549
2549.5 -inf 0 2549 2550
2550.5 -inf 0 2550 2551
2551.5 -inf 0 2551 2552
2552.5 -inf 0 2552 2553
2553.5 -inf 0 2553 2554
2554.5 -inf 0 2554 2555
2555.5 -inf 0 2555 2556
2556.5 -inf 0 2556 2557
2557.5 -inf 0 2557 2558
2558.5 -inf 0 2558 2559
2559.5 -inf 0 2559 2560
2560.5 -inf 0 2560 2561
2561.5 -inf 0 2561 2562
2562.5 -inf 0 2562 2563
2563.5 -inf 0 2563 2564
2564.5 -inf 0 2564 2565
2565.5 -inf 0 2565 2566
2566.5 -inf 0 2566 2567
2567.5 -inf 0 2567 2568
2568.5 -inf 0 2568 2569
2569.5 -inf 0 2569 2570
2570.5 -inf 0 2570 2571
2571.5 -inf 0 2571 2572
2572.5 -inf 0 2572 2573
2573.5 -inf 0 2573 2574
2574.5 -inf 0 2574 2575
2575.5 -inf 0 2575 2576
2576.5 -inf 0 2576 2577
2577.5 -inf 0 2577 2578
2578.5 -inf 0 2578 2579
2579.5 -inf 0 2579 2580
2580.5 -inf 0 2580 2581
2581.5 -inf 0 2581 2582
2582.5 -inf 0 2582 2583
2583.5 -inf 0 2583 2584
2584.5 -inf 0 2584 2585
2585.5 -inf 0 2585 2586
2586.5 -inf 0 2586 2587
2587.5 -inf 0 2587 2588
2588.5 -inf 0 2588 2589
2589.5 -inf 0 2589 2590
2590.5 -inf 0 2590 2591
2591.5 -inf 0 2591 2592
2592.5 -inf 0 2592 2593
2593.5 -inf 0 2593 2594
2594.5 -inf 0 2594 2595
2595.5 -inf 0 2595 2596
2596.5 -inf 0 2596 2597
2597.5 -inf 0 2597 2598
2598.5 -inf 0 2598 2599
2599.5 -inf 0 2599 2600
2600.5 -inf 0 2600 2601
2601.5 -inf 0 2601 2602
2602.5 -inf 0 2602 2603
2603.5 -inf 0 2603 2604
2604.5 -inf 0 2604 2605
2605.5 -inf 0 2605 2606
2606.5 -inf 0 2606 2607
2607.5 -inf 0 2607 2608
2608.5 -inf 0 2608 2609
2609.5 -inf 0 2609 2610
2610.5 -inf 0 2610 2611
2611.5 -inf 0 2611 2612
2612.5 -inf 0 2612 2613
2613.5 -inf 0 2613 2614
2614.5 -inf 0 2614 2615
2615.5 -inf 0 2615 2616
2616.5 -inf 0 2616 2617
2617.5 -inf 0 2617 2618
2618.5 -inf 0 2618 2619
2619.5 -inf 0 2619 2620
2620.5 -inf 0 2620 2621
2621.5 -inf 0 2621 2622
2622.5 -inf 0 2622 2623
2623.5 -inf 0 2623 2624
2624.5 -inf 0 2624 2625
2625.5 -inf 0 2625 2626
2626.5 -inf 0 2626 2627
2627.5 -inf 0 2627 2628
2628.5 -inf 0 2628 2629
2629.5 -inf 0 2629 2630
2630.5 -inf 0 2630 2631
2631.5 -inf 0 2631 2632
2632.5 -inf 0 2632 2633
2633.5 -inf 0 2633 2634
2634.5 -inf 0 2634 2635
2635.5 -inf 0 2635 2636
2636.5 -inf 0 2636 2637
2637.5 -inf 0 2637 2638
2638.5 -inf 0 2638 2639
2639.5 -inf 0 2639 2640
2640.5 -inf 0 2640 2641
2641.5 -inf 0 2641 2642
2642.5 -inf 0 2642 2643
2643.5 -inf 0 2643 2644
2644.5 -inf 0 2644 2645
2645.5 -inf 0 2645 2646
2646.5 -inf 0 2646 2647
2647.5 -inf 0 2647 2648
2648.5 -inf 0 2648 2649
2649.5 -inf 0 2649 2650
2650.5 -inf 0 2650 2651
2651.5 -inf 0 2651 2652
2652.5 -inf 0 2652 2653
2653.5 -inf 0 2653 2654
2654.5 -inf 0 2654 2655
2655.5 -inf 0 2655 2656
2656.5 -inf 0 2656 2657
2657.5 -inf 0 2657 2658
2658.5 -inf 0 2658 2659
2659.5 -inf 0 2659 2660
2660.5 -inf 0 2660 2661
2661.5 -inf 0 2661 2662
2662.5 -inf 0 2662 2663
2663.5 -inf 0 2663 2664
2664.5 -inf 0 2664 2665
2665.5 -inf 0 2665 2666
2666.5 -inf 0 2666 2667
2667.5 -inf 0 2667 2668
2668.5 -inf 0 2668 2669
2669.5 -inf 0 2669 2670
2670.5 -inf 0 2670 2671
2671.5 -inf 0 2671 2672
2672.5 -inf 0 2672 2673
2673.5 -inf 0 2673 2674
2674.5 -inf 0 2674 2675
2675.5 -inf 0 2675 2676
2676.5 -inf 0 2676 2677
2677.5 -inf 0 2677 2678
2678.5 -inf 0 2678 2679
2679.5 -inf 0 2679 2680
2680.5 -inf 0 2680 2681
2681.5 -inf 0 2681 2682
2682.5 -inf 0 2682 2683
2683.5 -inf 0 2683 2684
2684.5 -inf 0 2684 2685
2685.5 -inf 0 2685 2686
2686.5 -inf 0 2686 2687
2687.5 -inf 0 2687 2688
2688.5 -inf 0 2688 2689
2689.5 -inf 0 2689 2690
2690.5 -inf 0 2690 2691
2691.5 -inf 0 2691 2692
2692.5 -inf 0 2692 2693
2693.5 -inf 0 2693 2694
2694.5 -inf 0 2694 2695
2695.5 -inf 0 2695 2696
2696.5 -inf 0 2696 2697
2697.5 -inf 0 2697 2698
2698.5 -inf 0 2698 2699
2699.5 -inf 0 2699 2700
2700.5 -inf 0 2700 2701
2701.5 -inf 0 2701 2702
2702.5 -inf 0 2702 2703
2703.5 -inf 0 2703 2704
2704.5 -inf 0 2704 2705
2705.5 -inf 0 2705 2706
2706.5 -inf 0 2706 2707
2707.5 -inf 0 2707 2708
2708.5 -inf 0 2708 2709
2709.5 -inf 0 2709 2710
2710.5 -inf 0 2710 2711
2711.5 -inf 0 2711 2712
2712.5 -inf 0 2712 2713
2713.5 -inf 0 2713 2714
2714.5 -inf 0 2714 2715
2715.5 -inf 0 2715 2716
2716.5 -inf 0 2716 2717
2717.5 -inf 0 2717 2718
2718.5 -inf 0 2718 2719
2719.5 -inf 0 2719 2720
2720.5 -inf 0 2720 2721
2721.5 -inf 0 2721 2722
2722.5 -inf 0 2722 2723
2723.5 -inf 0 2723 2724
2724.5 -inf 0 2724 2725
2725.5 -inf 0 2725 2726
2726.5 -inf 0 2726 2727
2727.5 -inf 0 2727 2728
2728.5 -inf 0 2728 2729
2729.5 -inf 0 2729 2730
2730.5 -inf 0 2730 2731
2731.5 -inf 0 2731 2732
2732.5 -inf 0 2732 2733
2733.5 -inf 0 2733 2734
2734.5 -inf 0 2734 2735
2735.5 -inf 0 2735 2736
2736.5 -inf 0 2736 2737
2737.5 -inf 0 2737 2738
2738.5 -inf 0 2738 2739
2739.5 -inf 0 2739 2740
2740.5 -inf 0 2740 2741
2741.5 -inf 0 2741 2742
2742.5 -inf 0 2742 2743
2743.5 -inf 0 2743 2744
2744.5 -inf 0 2744 2745
2745.5 -inf 0 2745 2746
2746.5 -inf 0 2746 2747
2747.5 -inf 0 2747 2748
2748.5 -inf 0 2748 2749
2749.5 -inf 0 2749 2750
2750.5 -inf 0 2750 2751
2751.5 -inf 0 2751 2752
2752.5 -inf 0 2752 2753
2753.5 -inf 0 2753 2754
2754.5 -inf 0 2754 2755
2755.5 -inf 0 2755 2756
2756.5 -inf 0 2756 2757
2757.5 -inf 0 2757 2758
2758.5 -inf 0 2758 2759
2759.5 -inf 0 2759 2760
2760.5 -inf 0 2760 2761
2761.5 -inf 0 2761 2762
2762.5 -inf 0 2762 2763
2763.5 -inf 0 2763 2764
2764.5 -inf 0 2764 2765
2765.5 -inf 0 2765 2766
2766.5 -inf 0 2766 2767
2767.5 -inf 0 2767 2768
2768.5 -inf 0 2768 2769
2769.5 -inf 0 2769 2770
2770.5 -inf 0 2770 2771
2771.5 -inf 0 2771 2772
2772.5 -inf 0 2772 2773
2773.5 -inf 0 2773 2774
2774.5 -inf 0 2774 2775
2775.5 -inf 0 2775 2776
2776.5 -inf 0 2776 2777
2777.5 -inf 0 2777 2778
2778.5 -inf 0 2778 2779
2779.5 -inf 0 2779 2780
2780.5 -inf 0 2780 2781
2781.5 -inf 0 2781 2782
2782.5 -inf 0 2782 2783
2783.5 -inf 0 2783 2784
2784.5 -inf 0 2784 2785
2785.5 -inf 0 2785 2786
2786.5 -inf 0 2786 2787
2787.5 -inf 0 2787 2788
2788.5 -inf 0 2788 2789
2789.5 -inf 0 2789 2790
2790.5 -inf 0 2790 2791
2791.5 -inf 0 2791 2792
2792.5 -inf 0 2792 2793
2793.5 -inf 0 2793 2794
2794.5 -inf 0 2794 2795
2795.5 -inf 0 2795 2796
2796.5 -inf 0 2796 2797
2797.5 -inf 0 2797 2798
2798.5 -inf 0 2798 2799
2799.5 -inf 0 2799 2800
2800.5 -inf 0 2800 2801
2801.5 -inf 0 2801 2802
2802.5 -inf 0 2802 2803
2803.5 -inf 0 2803 2804
2804.5 -inf 0 2804 2805
2805.5 -inf 0 2805 2806
2806.5 -inf 0 2806 2807
2807.5 -inf 0 2807 2808
2808.5 -inf 0 2808 2809
2809.5 -inf 0 2809 2810
2810.5 -inf 0 2810 2811
2811.5 -inf 0 2811 2812
2812.5 -inf 0 2812 2813
2813.5 -inf 0 2813 2814
2814.5 -inf 0 2814 2815
2815.5 -inf 0 2815 2816
2816.5 -inf 0 2816 2817
2817.5 -inf 0 2817 2818
2818.5 -inf 0 2818 2819
2819.5 -inf 0 2819 2820
2820.5 -inf 0 2820 2821
2821.5 -inf 0 2821 2822
2822.5 -inf 0 2822 2823
2823.5 -inf 0 2823 2824
2824.5 -inf 0 2824 2825
2825.5 -inf 0 2825 2826
2826.5 -inf 0 2826 2827
2827.5 -inf 0 2827 2828
2828.5 -inf 0 2828 2829
2829.5 -inf 0 2829 2830
2830.5 -inf 0 2830 2831
2831.5 -inf 0 2831 2832
2832.5 -inf 0 2832 2833
2833.5 -inf 0 2833 2834
2834.5 -inf 0 2834 2835
2835.5 -inf 0 2835 2836
2836.5 -inf 0 2836 2837
2837.5 -inf 0 2837 2838
2838.5 -inf 0 2838 2839
2839.5 -inf 0 2839 2840
2840.5 -inf 0 2840 2841
2841.5 -inf 0 2841 2842
2842.5 -inf 0 2842 2843
2843.5 -inf 0 2843 2844
2844.5 -inf 0 2844 2845
2845.5 -inf 0 2845 2846
2846.5 -inf 0 2846 2847
2847.5 -inf 0 2847 2848
2848.5 -inf 0 2848 2849
2849.5 -inf 0 2849 2850
2850.5 -inf 0 2850 2851
2851.5 -inf 0 2851 2852
2852.5 -inf 0 2852 2853
2853.5 -inf 0 2853 2854
2854.5 -inf 0 2854 2855
2855.5 -inf 0 2855 2856
2856.5 -inf 0 2856 2857
2857.5 -inf 0 2857 2858
2858.5 -inf 0 2858 2859
2859.5 -inf 0 2859 2860
2860.5 -inf 0 2860 2861
2861.5 -inf 0 2861 2862
2862.5 -inf 0 2862 2863
2863.5 -inf 0 2863 2864
2864.5 -inf 0 2864 2865
2865.5 -inf 0 2865 2866
2866.5 -inf 0 2866 2867
2867.5 -inf 0 2867 2868
2868.5 -inf 0 2868 2869
2869.5 -inf 0 2869 2870
2870.5 -inf 0 2870 2871
2871.5 -inf 0 2871 2872
2872.5 -inf 0 2872 2873
2873.5 -inf 0 2873 2874
2874.5 -inf 0 2874 2875
2875.5 -inf 0 2875 2876
2876.5 -inf 0 2876 2877
2877.5 -inf 0 2877 2878
2878.5 -inf 0 2878 2879
2879.5 -inf 0 2879 2880
2880.5 -inf 0 2880 2881
2881.5 -inf 0 2881 2882
2882.5 -inf 0 2882 2883
2883.5 -inf 0 2883 2884
2884.5 -inf 0 2884 2885
2885.5 -inf 0 2885 2886
2886.5 -inf 0 2886 2887
2887.5 -inf 0 2887 2888
2888.5 -inf 0 2888 2889
2889.5 -inf 0 2889 2890
2890.5 -inf 0 2890 2891
2891.5 -inf 0 2891 2892
2892.5 -inf 0 2892 2893
2893.5 -inf 0 2893 2894
2894.5 -inf 0 2894 2895
2895.5 -inf 0 2895 2896
2896.5 -inf 0 2896 2897
2897.5 -inf 0 2897 2898
2898.5 -inf 0 2898 2899
2899.5 -inf 0 2899 2900
2900.5 -inf 0 2900 2901
2901.5 -inf 0 2901 2902
2902.5 -inf 0 2902 2903
2903.5 -inf 0 2903 2904
2904.5 -inf 0 2904 2905
2905.5 -inf 0 2905 2906
2906.5 -inf 0 2906 2907
2907.5 -inf 0 2907 2908
2908.5 -inf 0 2908 2909
2909.5 -inf 0 2909 2910
2910.5 -inf 0 2910 2911
2911.5 -inf 0 2911 2912
2912.5 -inf 0 2912 2913
2913.5 -inf 0 2913 2914
2914.5 -inf 0 2914 2915
2915.5 -inf 0 2915 2916
2916.5 -inf 0 2916 2917
2917.5 -inf 0 2917 2918
2918.5 -inf 0 2918 2919
2919.5 -inf 0 2919 2920
2920.5 -inf 0 2920 2921
2921.5 -inf 0 2921 2922
2922.5 -inf 0 2922 2923
2923.5 -inf 0 2923 2924
2924.5 -inf 0 2924 2925
2925.5 -inf 0 2925 2926
2926.5 -inf 0 2926 2927
2927.5 -inf 0 2927 2928
2928.5 -inf 0 2928 2929
2929.5 -inf 0 2929 2930
2930.5 -inf 0 2930 2931
2931.5 -inf 0 2931 2932
2932.5 -inf 0 2932 2933
2933.5 -inf 0 2933 2934
2934.5 -inf 0 2934 2935
2935.5 -inf 0 2935 2936
2936.5 -inf 0 2936 2937
2937.5 -inf 0 2937 2938
2938.5 -inf 0 2938 2939
2939.5 -inf 0 2939 2940
2940.5 -inf 0 2940 2941
2941.5 -inf 0 2941 2942
2942.5 -inf 0 2942 2943
2943.5 -inf 0 2943 2944
2944.5 -inf 0 2944 2945
2945.5 -inf 0 2945 2946
2946.5 -inf 0 2946 2947
2947.5 -inf 0 2947 2948
2948.5 -inf 0 2948 2949
2949.5 -inf 0 2949 2950
2950.5 -inf 0 2950 2951
2951.5 -inf 0 2951 2952
2952.5 -inf 0 2952 2953
2953.5 -inf 0 2953 2954
2954.5 -inf 0 2954 2955
2955.5 -inf 0 2955 2956
2956.5 -inf 0 2956 2957
2957.5 -inf 0 2957 2958
2958.5 -inf 0 2958 2959
2959.5 -inf 0 2959 2960
2960.5 -inf 0 2960 2961
2961.5 -inf 0 2961 2962
2962.5 -inf 0 2962 2963
2963.5 -inf 0 2963 2964
2964.5 -inf 0 2964 2965
2965.5 -inf 0 2965 2966
2966.5 -inf 0 2966 2967
2967.5 -inf 0 2967 2968
2968.5 -inf 0 2968 2969
2969.5 -inf 0 2969 2970
2970.5 -inf 0 2970 2971
2971.5 -inf 0 2971 2972
2972.5 -inf 0 2972 2973
2973.5 -inf 0 2973 2974
2974.5 -inf 0 2974 2975
2975.5 -inf 0 2975 2976
2976.5 -inf 0 2976 2977
2977.5 -inf 0 2977 2978
2978.5 -inf 0 2978 2979
2979.5 -inf 0 2979 2980
2980.5 -inf 0 2980 2981
2981.5 -inf 0 2981 2982
2982.5 -inf 0 2982 2983
2983.5 -inf 0 2983 2984
2984.5 -inf 0 2984 2985
2985.5 -inf 0 2985 2986
2986.5 -inf 0 2986 2987
2987.5 -inf 0 2987 2988
2988.5 -inf 0 2988 2989
2989.5 -inf 0 2989 2990
2990.5 -inf 0 2990 2991
2991.5 -inf 0 2991 2992
2992.5 -inf 0 2992 2993
2993.5 -inf 0 2993 2994
2994.5 -inf 0 2994 2995
2995.5 -inf 0 2995 2996
2996.5 -inf 0 2996 2997
2997.5 -inf 0 2997 2998
2998.5 -inf 0 2998 2999
2999.5 -inf 0 2999 3000
3000.5 -inf 0 3000 3001
3001.5 -inf 0 3001 3002
3002.5 -inf 0 3002 3003
3003.5 -inf 0 3003 3004
3004.5 -inf 0 3004 3005
3005.5 -inf 0 3005 3006
3006.5 -inf 0 3006 3007
3007.5 -inf 0 3007 3008
3008.5 -inf 0 3008 3009
3009.5 -inf 0 3009 3010
3010.5 -inf 0 3010 3011
3011.5 -inf 0 3011 3012
3012.5 -inf 0 3012 3013
3013.5 -inf 0 3013 3014
3014.5 -inf 0 3014 3015
3015.5 -inf 0 3015 3016
3016.5 -inf 0 3016 3017
3017.5 -inf 0 3017 3018
3018.5 -inf 0 3018 3019
3019.5 -inf 0 3019 3020
3020.5 -inf 0 3020 3021
3021.5 -inf 0 3021 3022
3022.5 -inf 0 3022 3023
3023.5 -inf 0 3023 3024
3024.5 -inf 0 3024 3025
3025.5 -inf 0 3025 3026
3026.5 -inf 0 3026 3027
3027.5 -inf 0 3027 3028
3028.5 -inf 0 3028 3029
3029.5 -inf 0 3029 3030
3030.5 -inf 0 3030 3031
3031.5 -inf 0 3031 3032
3032.5 -inf 0 3032 3033
3033.5 -inf 0 3033 3034
3034.5 -inf 0 3034 3035
3035.5 -inf 0 3035 3036
3036.5 -inf 0 3036 3037
3037.5 -inf 0 3037 3038
3038.5 -inf 0 3038 3039
3039.5 -inf 0 3039 3040
3040.5 -inf 0 3040 3041
3041.5 -inf 0 3041 3042
3042.5 -inf 0 3042 3043
3043.5 -inf 0 3043 3044
3044.5 -inf 0 3044 3045
3045.5 -inf 0 3045 3046
3046.5 -inf 0 3046 3047
3047.5 -inf 0 3047 3048
3048.5 -inf 0 3048 3049
3049.5 -inf 0 3049 3050
3050.5 -inf 0 3050 3051
3051.5 -inf 0 3051 3052
3052.5 -inf 0 3052 3053
3053.5 -inf 0 3053 3054
3054.5 -inf 0 3054 3055
3055.5 -inf 0 3055 3056
3056.5 -inf 0 3056 3057
3057.5 -inf 0 3057 3058
3058.5 -inf 0 3058 3059
3059.5 -inf 0 3059 3060
3060.5 -inf 0 3060 3061
3061.5 -inf 0 3061 3062
3062.5 -inf 0 3062 3063
3063.5 -inf 0 3063 3064
3064.5 -inf 0 3064 3065
3065.5 -inf 0 3065 3066
3066.5 -inf 0 3066 3067
3067.5 -inf 0 3067 3068
3068.5 -inf 0 3068 3069
3069.5 -inf 0 3069 3070
3070.5 -inf 0 3070 3071
3071.5 -inf 0 3071 3072
3072.5 -inf 0 3072 3073
3073.5 -inf 0 3073 3074
3074.5 -inf 0 3074 3075
3075.5 -inf 0 3075 3076
3076.5 -inf 0 3076 3077
3077.5 -inf 0 3077 3078
3078.5 -inf 0 3078 3079
3079.5 -inf 0 3079 3080
3080.5 -inf 0 3080 3081
3081.5 -inf 0 3081 3082
3082.5 -inf 0 3082 3083
3083.5 -inf 0 3083 3084
3084.5 -inf 0 3084 3085
3085.5 -inf 0 3085 3086
3086.5 -inf 0 3086 3087
3087.5 -inf 0 3087 3088
3088.5 -inf 0 3088 3089
3089.5 -inf 0 3089 3090
3090.5 -inf 0 3090 3091
3091.5 -inf 0 3091 3092
3092.5 -inf 0 3092 3093
3093.5 -inf 0 3093 3094
3094.5 -inf 0 3094 3095
3095.5 -inf 0 3095 3096
3096.5 -inf 0 3096 3097
3097.5 -inf 0 3097 3098
3098.5 -inf 0 3098 3099
3099.5 -inf 0 3099 3100
3100.5 -inf 0 3100 3101
3101.5 -inf 0 3101 3102
3102.5 -inf 0 3102 3103
3103.5 -inf 0 3103 3104
3104.5 -inf 0 3104 3105
3105.5 -inf 0 3105 3106
3106.5 -inf 0 3106 3107
3107.5 -inf 0 3107 3108
3108.5 -inf 0 3108 3109
3109.5 -inf 0 3109 3110
3110.5 -inf 0 3110 3111
3111.5 -inf 0 3111 3112
3112.5 -inf 0 3112 3113
3113.5 -inf 0 3113 3114
3114.5 -inf 0 3114 3115
3115.5 -inf 0 3115 3116
3116.5 -inf 0 3116 3117
3117.5 -inf 0 3117 3118
3118.5 -inf 0 3118 3119
3119.5 -inf 0 3119 3120
3120.5 -inf 0 3120 3121
3121.5 -inf 0 3121 3122
3122.5 -inf 0 3122 3123
3123.5 -inf 0 3123 3124
3124.5 -inf 0 3124 3125
3125.5 -inf 0 3125 3126
3126.5 -inf 0 3126 3127
3127.5 -inf 0 3127 3128
3128.5 -inf 0 3128 3129
3129.5 -inf 0 3129 3130
3130.5 -inf 0 3130 3131
3131.5 -inf 0 3131 3132
3132.5 -inf 0 3132 3133
3133.5 -inf 0 3133 3134
3134.5 -inf 0 3134 3135
3135.5 -inf 0 3135 3136
3136.5 -inf 0 3136 3137
3137.5 -inf 0 3137 3138
3138.5 -inf 0 3138 3139
3139.5 -inf 0 3139 3140
3140.5 -inf 0 3140 3141
3141.5 -inf 0 3141 3142
3142.5 -inf 0 3142 3143
3143.5 -inf 0 3143 3144
3144.5 -inf 0 3144 3145
3145.5 -inf 0 3145 3146
3146.5 -inf 0 3146 3147
3147.5 -inf 0 3147 3148
3148.5 -inf 0 3148 3149
3149.5 -inf 0 3149 3150
3150.5 -inf 0 3150 3151
3151.5 -inf 0 3151 3152
3152.5 -inf 0 3152 3153
3153.5 -inf 0 3153 3154
3154.5 -inf 0 3154 3155
3155.5 -inf 0 3155 3156
3156.5 -inf 0 3156 3157
3157.5 -inf 0 3157 3158
3158.5 -inf 0 3158 3159
3159.5 -inf 0 3159 3160
3160.5 -inf 0 3160 3161
3161.5 -inf 0 3161 3162
3162.5 -inf 0 3162 3163
3163.5 -inf 0 3163 3164
3164.5 -inf 0 3164 3165
3165.5 -inf 0 3165 3166
3166.5 -inf 0 3166 3167
3167.5 -inf 0 3167 3168
3168.5 -inf 0 3168 3169
3169.5 -inf 0 3169 3170
3170.5 -inf 0 3170 3171
3171.5 -inf 0 3171 3172
3172.5 -inf 0 3172 3173
3173.5 -inf 0 3173 3174
3174.5 -inf 0 3174 3175
3175.5 -inf 0 3175 3176
3176.5 -inf 0 3176 3177
3177.5 -inf 0 3177 3178
3178.5 -inf 0 3178 3179
3179.5 -inf 0 3179 3180
3180.5 -inf 0 3180 3181
3181.5 -inf 0 3181 3182
3182.5 -inf 0 3182 3183
3183.5 -inf 0 3183 3184
3184.5 -inf 0 3184 3185
3185.5 -inf 0 3185 3186
3186.5 -inf 0 3186 3187
3187.5 -inf 0 3187 3188
3188.5 -inf 0 3188 3189
3189.5 -inf 0 3189 3190
3190.5 -inf 0 3190 3191
3191.5 -inf 0 3191 3192
3192.5 -inf 0 3192 3193
3193.5 -inf 0 3193 3194
3194.5 -inf 0 3194 3195
3195.5 -inf 0 3195 3196
3196.5 -inf 0 3196 3197
3197.5 -inf 0 3197 3198
3198.5 -inf 0 3198 3199
3199.5 -inf 0 3199 3200
3200.5 -inf 0 3200 3201
