# Supplementary material for: Large-deviations of disease spreading dynamics with vaccination
Source: PLoS One. 2023 Jul 10;18(7):e0287932. doi: 10.1371/journal.pone.0287932 (PMC10332629; doi:10.1371/journal.pone.0287932)
Supplement: S1 Data — (GZ) [file pone.0287932.s002.gz › DATA/fig13/adaptive/data.dat]

0e0 2.4714828897338403e-1 0e0 0e0 0e0 0e0 0e0 0e0 0e0 0e0 0e0 0e0 0e0 0e0 0e0 0e0 0e0 0e0 0e0 0e0 0e0 0e0 0e0 0e0 0e0 0e0 0e0 0e0 0e0 0e0 0e0 0e0 0e0 0e0 0e0 0e0 0e0 0e0 0e0 0e0 0e0 0e0 0e0 0e0 0e0 0e0 0e0 0e0 0e0 0e0 0e0 0e0 0e0 0e0 0e0 0e0 0e0 0e0 0e0 0e0 0e0 0e0 0e0 0e0 0e0 0e0 0e0 0e0 0e0 0e0 0e0 0e0 0e0 0e0 0e0 0e0 0e0 0e0 0e0 0e0 0e0 0e0 0e0 0e0 0e0 0e0 0e0 0e0 0e0 0e0 0e0 0e0 0e0 0e0 0e0 0e0 0e0 0e0 0e0 0e0 0e0 0e0 0e0 0e0 0e0 0e0 0e0 0e0 0e0 0e0 0e0 0e0 0e0 0e0 0e0 0e0 0e0 0e0 0e0 0e0 0e0 0e0 0e0 0e0 0e0 0e0 0e0 0e0 0e0 0e0 0e0 0e0 0e0 0e0 0e0 0e0 0e0 0e0 0e0 0e0 0e0 0e0 0e0 0e0 0e0 0e0 0e0 0e0 0e0 0e0 0e0 0e0 0e0 0e0 0e0 0e0 0e0 0e0 0e0 0e0 0e0 0e0 0e0 0e0 0e0 0e0 0e0 0e0 0e0 0e0 0e0 0e0 0e0 0e0 0e0 0e0 0e0 0e0 0e0 0e0 0e0 0e0 0e0 0e0 0e0 0e0 0e0 0e0 0e0 0e0 0e0 0e0 0e0 0e0 0e0 0e0 0e0 0e0 0e0 0e0 0e0 0e0 0e0 0e0 0e0 0e0 0e0 0e0 0e0 0e0 0e0 0e0 0e0 0e0 0e0 0e0 0e0 0e0 0e0 0e0 0e0 0e0 0e0 0e0 0e0 0e0 0e0 0e0 0e0 0e0 0e0 0e0 0e0 0e0 0e0 0e0 0e0 0e0 0e0 0e0 0e0 0e0 0e0 0e0 0e0 0e0 0e0 0e0 0e0 0e0 0e0 0e0 0e0 0e0 0e0 0e0 0e0 0e0 0e0 0e0 0e0 0e0 0e0 0e0 0e0 0e0 0e0 0e0 0e0 0e0 0e0 0e0 0e0 0e0 0e0 0e0 0e0 0e0 0e0 0e0 0e0 0e0 0e0 0e0 0e0 0e0 0e0 0e0 0e0 0e0 0e0 0e0 0e0 0e0 0e0 0e0 0e0 0e0 0e0 0e0 0e0 0e0 0e0 0e0 0e0 0e0 0e0 0e0 0e0 0e0 0e0 0e0 0e0 0e0 0e0 0e0 0e0 0e0 0e0 0e0 0e0 0e0 0e0 0e0 0e0 0e0 0e0 0e0 0e0 0e0 0e0 0e0 0e0 0e0 0e0 0e0 0e0 0e0 0e0 0e0 0e0 0e0 0e0 0e0 0e0 0e0 0e0 0e0 0e0 0e0 0e0 0e0 0e0 0e0 0e0 0e0 0e0 0e0 0e0 0e0 0e0 0e0 0e0 0e0 0e0 0e0 0e0 0e0 0e0 0e0 0e0 0e0 0e0 0e0 0e0 0e0 0e0 0e0 0e0 0e0 0e0 0e0 0e0 0e0 0e0 0e0 0e0 0e0 0e0 0e0 0e0 0e0 0e0 0e0 0e0 0e0 0e0 0e0 0e0 0e0 0e0 0e0 0e0 0e0 0e0 0e0 0e0 0e0 0e0 0e0 0e0 0e0 0e0 0e0 0e0 0e0 0e0 0e0 0e0 0e0 0e0 0e0 0e0 0e0 0e0 0e0 0e0 0e0 0e0 0e0 0e0 0e0 0e0 0e0 0e0 0e0 0e0 0e0 0e0 0e0 0e0 0e0 0e0 0e0 0e0 0e0 0e0 0e0 0e0 0e0 0e0 0e0 0e0 0e0 0e0 0e0 0e0 0e0 0e0 0e0 0e0 0e0 0e0 0e0 0e0 0e0 0e0 0e0 0e0 0e0 0e0 0e0 0e0 0e0 0e0 0e0 0e0 0e0 0e0 0e0 0e0 0e0 0e0 0e0 0e0 0e0 0e0 0e0 0e0 0e0 0e0 0e0 0e0 0e0 0e0 0e0 0e0 0e0 0e0 0e0 0e0 0e0 0e0 0e0 0e0 0e0 0e0 0e0 0e0 0e0 0e0 0e0 0e0 0e0 0e0 0e0 0e0 0e0 0e0 0e0 0e0 0e0 0e0 0e0 0e0 0e0 0e0 0e0 0e0 0e0 0e0 0e0 0e0 0e0 0e0 0e0 0e0 0e0 0e0 0e0 0e0 0e0 0e0 0e0 0e0 0e0 0e0 0e0 0e0 0e0 0e0 0e0 0e0 0e0 0e0 0e0 0e0 0e0 0e0 0e0 0e0 0e0 0e0 0e0 0e0 0e0 0e0 0e0 0e0 0e0 0e0 0e0 0e0 0e0 0e0 0e0 0e0 0e0 0e0 0e0 0e0 0e0 0e0 0e0 0e0 0e0 0e0 0e0 0e0 0e0 0e0 0e0 0e0 0e0 0e0 0e0 0e0 0e0 0e0 0e0 0e0 0e0 0e0 0e0 0e0 0e0 0e0 0e0 0e0 0e0 0e0 0e0 0e0 0e0 0e0 0e0 0e0 0e0 0e0 0e0 0e0 0e0 0e0 0e0 0e0 0e0 0e0 0e0 0e0 0e0 0e0 0e0 0e0 0e0 0e0 0e0 0e0 0e0 0e0 0e0 0e0 0e0 0e0 0e0 0e0 0e0 0e0 0e0 0e0 0e0 0e0 0e0 0e0 0e0 0e0 0e0 0e0 0e0 0e0 0e0 0e0 0e0 0e0 0e0 0e0 0e0 0e0 0e0 0e0 0e0 0e0 0e0 0e0 0e0 0e0 0e0 0e0 0e0 0e0 0e0 0e0 0e0 0e0 0e0 0e0 0e0 0e0 0e0 0e0 0e0 0e0 0e0 0e0 0e0 0e0 0e0 0e0 0e0 0e0 0e0 0e0 0e0 0e0 0e0 0e0 0e0 0e0 0e0 0e0 0e0 0e0 0e0 0e0 0e0 0e0 0e0 0e0 0e0 0e0 0e0 0e0 0e0 0e0 0e0 0e0 0e0 0e0 0e0 0e0 0e0 0e0 0e0 0e0 0e0 0e0 0e0 0e0 0e0 0e0 0e0 0e0 0e0 0e0 0e0 0e0 0e0 0e0 0e0 0e0 0e0 0e0 0e0 0e0 0e0 0e0 0e0 0e0 0e0 0e0 0e0 0e0 0e0 0e0 0e0 0e0 0e0 0e0 0e0 0e0 0e0 0e0 0e0 0e0 0e0 0e0 0e0 0e0 0e0 0e0 0e0 0e0 0e0 0e0 0e0 0e0 0e0 0e0 0e0 0e0 0e0 0e0 0e0 0e0 0e0 0e0 0e0 0e0 0e0 0e0 0e0
0e0 2.746092099704267e-1 2.9585798816568046e-2 0e0 0e0 0e0 0e0 0e0 0e0 0e0 0e0 0e0 0e0 0e0 0e0 0e0 0e0 0e0 0e0 0e0 0e0 0e0 0e0 0e0 0e0 0e0 0e0 0e0 0e0 0e0 0e0 0e0 0e0 0e0 0e0 0e0 0e0 0e0 0e0 0e0 0e0 0e0 0e0 0e0 0e0 0e0 0e0 0e0 0e0 0e0 0e0 0e0 0e0 0e0 0e0 0e0 0e0 0e0 0e0 0e0 0e0 0e0 0e0 0e0 0e0 0e0 0e0 0e0 0e0 0e0 0e0 0e0 0e0 0e0 0e0 0e0 0e0 0e0 0e0 0e0 0e0 0e0 0e0 0e0 0e0 0e0 0e0 0e0 0e0 0e0 0e0 0e0 0e0 0e0 0e0 0e0 0e0 0e0 0e0 0e0 0e0 0e0 0e0 0e0 0e0 0e0 0e0 0e0 0e0 0e0 0e0 0e0 0e0 0e0 0e0 0e0 0e0 0e0 0e0 0e0 0e0 0e0 0e0 0e0 0e0 0e0 0e0 0e0 0e0 0e0 0e0 0e0 0e0 0e0 0e0 0e0 0e0 0e0 0e0 0e0 0e0 0e0 0e0 0e0 0e0 0e0 0e0 0e0 0e0 0e0 0e0 0e0 0e0 0e0 0e0 0e0 0e0 0e0 0e0 0e0 0e0 0e0 0e0 0e0 0e0 0e0 0e0 0e0 0e0 0e0 0e0 0e0 0e0 0e0 0e0 0e0 0e0 0e0 0e0 0e0 0e0 0e0 0e0 0e0 0e0 0e0 0e0 0e0 0e0 0e0 0e0 0e0 0e0 0e0 0e0 0e0 0e0 0e0 0e0 0e0 0e0 0e0 0e0 0e0 0e0 0e0 0e0 0e0 0e0 0e0 0e0 0e0 0e0 0e0 0e0 0e0 0e0 0e0 0e0 0e0 0e0 0e0 0e0 0e0 0e0 0e0 0e0 0e0 0e0 0e0 0e0 0e0 0e0 0e0 0e0 0e0 0e0 0e0 0e0 0e0 0e0 0e0 0e0 0e0 0e0 0e0 0e0 0e0 0e0 0e0 0e0 0e0 0e0 0e0 0e0 0e0 0e0 0e0 0e0 0e0 0e0 0e0 0e0 0e0 0e0 0e0 0e0 0e0 0e0 0e0 0e0 0e0 0e0 0e0 0e0 0e0 0e0 0e0 0e0 0e0 0e0 0e0 0e0 0e0 0e0 0e0 0e0 0e0 0e0 0e0 0e0 0e0 0e0 0e0 0e0 0e0 0e0 0e0 0e0 0e0 0e0 0e0 0e0 0e0 0e0 0e0 0e0 0e0 0e0 0e0 0e0 0e0 0e0 0e0 0e0 0e0 0e0 0e0 0e0 0e0 0e0 0e0 0e0 0e0 0e0 0e0 0e0 0e0 0e0 0e0 0e0 0e0 0e0 0e0 0e0 0e0 0e0 0e0 0e0 0e0 0e0 0e0 0e0 0e0 0e0 0e0 0e0 0e0 0e0 0e0 0e0 0e0 0e0 0e0 0e0 0e0 0e0 0e0 0e0 0e0 0e0 0e0 0e0 0e0 0e0 0e0 0e0 0e0 0e0 0e0 0e0 0e0 0e0 0e0 0e0 0e0 0e0 0e0 0e0 0e0 0e0 0e0 0e0 0e0 0e0 0e0 0e0 0e0 0e0 0e0 0e0 0e0 0e0 0e0 0e0 0e0 0e0 0e0 0e0 0e0 0e0 0e0 0e0 0e0 0e0 0e0 0e0 0e0 0e0 0e0 0e0 0e0 0e0 0e0 0e0 0e0 0e0 0e0 0e0 0e0 0e0 0e0 0e0 0e0 0e0 0e0 0e0 0e0 0e0 0e0 0e0 0e0 0e0 0e0 0e0 0e0 0e0 0e0 0e0 0e0 0e0 0e0 0e0 0e0 0e0 0e0 0e0 0e0 0e0 0e0 0e0 0e0 0e0 0e0 0e0 0e0 0e0 0e0 0e0 0e0 0e0 0e0 0e0 0e0 0e0 0e0 0e0 0e0 0e0 0e0 0e0 0e0 0e0 0e0 0e0 0e0 0e0 0e0 0e0 0e0 0e0 0e0 0e0 0e0 0e0 0e0 0e0 0e0 0e0 0e0 0e0 0e0 0e0 0e0 0e0 0e0 0e0 0e0 0e0 0e0 0e0 0e0 0e0 0e0 0e0 0e0 0e0 0e0 0e0 0e0 0e0 0e0 0e0 0e0 0e0 0e0 0e0 0e0 0e0 0e0 0e0 0e0 0e0 0e0 0e0 0e0 0e0 0e0 0e0 0e0 0e0 0e0 0e0 0e0 0e0 0e0 0e0 0e0 0e0 0e0 0e0 0e0 0e0 0e0 0e0 0e0 0e0 0e0 0e0 0e0 0e0 0e0 0e0 0e0 0e0 0e0 0e0 0e0 0e0 0e0 0e0 0e0 0e0 0e0 0e0 0e0 0e0 0e0 0e0 0e0 0e0 0e0 0e0 0e0 0e0 0e0 0e0 0e0 0e0 0e0 0e0 0e0 0e0 0e0 0e0 0e0 0e0 0e0 0e0 0e0 0e0 0e0 0e0 0e0 0e0 0e0 0e0 0e0 0e0 0e0 0e0 0e0 0e0 0e0 0e0 0e0 0e0 0e0 0e0 0e0 0e0 0e0 0e0 0e0 0e0 0e0 0e0 0e0 0e0 0e0 0e0 0e0 0e0 0e0 0e0 0e0 0e0 0e0 0e0 0e0 0e0 0e0 0e0 0e0 0e0 0e0 0e0 0e0 0e0 0e0 0e0 0e0 0e0 0e0 0e0 0e0 0e0 0e0 0e0 0e0 0e0 0e0 0e0 0e0 0e0 0e0 0e0 0e0 0e0 0e0 0e0 0e0 0e0 0e0 0e0 0e0 0e0 0e0 0e0 0e0 0e0 0e0 0e0 0e0 0e0 0e0 0e0 0e0 0e0 0e0 0e0 0e0 0e0 0e0 0e0 0e0 0e0 0e0 0e0 0e0 0e0 0e0 0e0 0e0 0e0 0e0 0e0 0e0 0e0 0e0 0e0 0e0 0e0 0e0 0e0 0e0 0e0 0e0 0e0 0e0 0e0 0e0 0e0 0e0 0e0 0e0 0e0 0e0 0e0 0e0 0e0 0e0 0e0 0e0 0e0 0e0 0e0 0e0 0e0 0e0 0e0 0e0 0e0 0e0 0e0 0e0 0e0 0e0 0e0 0e0 0e0 0e0 0e0 0e0 0e0 0e0 0e0 0e0 0e0 0e0 0e0 0e0 0e0 0e0 0e0 0e0 0e0 0e0 0e0 0e0 0e0 0e0 0e0 0e0 0e0 0e0 0e0 0e0 0e0 0e0 0e0 0e0 0e0 0e0 0e0 0e0 0e0 0e0 0e0 0e0 0e0 0e0 0e0 0e0 0e0 0e0 0e0 0e0 0e0 0e0 0e0 0e0 0e0 0e0 0e0 0e0 0e0 0e0 0e0 0e0
0e0 2.1799746514575413e-1 2.1555367709213863e-1 5.07380073800738e-2 2.199736031676199e-3 0e0 0e0 0e0 0e0 0e0 0e0 0e0 0e0 0e0 0e0 0e0 0e0 0e0 0e0 0e0 0e0 0e0 0e0 0e0 0e0 0e0 0e0 0e0 0e0 0e0 0e0 0e0 0e0 0e0 0e0 0e0 0e0 0e0 0e0 0e0 0e0 0e0 0e0 0e0 0e0 0e0 0e0 0e0 0e0 0e0 0e0 0e0 0e0 0e0 0e0 0e0 0e0 0e0 0e0 0e0 0e0 0e0 0e0 0e0 0e0 0e0 0e0 0e0 0e0 0e0 0e0 0e0 0e0 0e0 0e0 0e0 0e0 0e0 0e0 0e0 0e0 0e0 0e0 0e0 0e0 0e0 0e0 0e0 0e0 0e0 0e0 0e0 0e0 0e0 0e0 0e0 0e0 0e0 0e0 0e0 0e0 0e0 0e0 0e0 0e0 0e0 0e0 0e0 0e0 0e0 0e0 0e0 0e0 0e0 0e0 0e0 0e0 0e0 0e0 0e0 0e0 0e0 0e0 0e0 0e0 0e0 0e0 0e0 0e0 0e0 0e0 0e0 0e0 0e0 0e0 0e0 0e0 0e0 0e0 0e0 0e0 0e0 0e0 0e0 0e0 0e0 0e0 0e0 0e0 0e0 0e0 0e0 0e0 0e0 0e0 0e0 0e0 0e0 0e0 0e0 0e0 0e0 0e0 0e0 0e0 0e0 0e0 0e0 0e0 0e0 0e0 0e0 0e0 0e0 0e0 0e0 0e0 0e0 0e0 0e0 0e0 0e0 0e0 0e0 0e0 0e0 0e0 0e0 0e0 0e0 0e0 0e0 0e0 0e0 0e0 0e0 0e0 0e0 0e0 0e0 0e0 0e0 0e0 0e0 0e0 0e0 0e0 0e0 0e0 0e0 0e0 0e0 0e0 0e0 0e0 0e0 0e0 0e0 0e0 0e0 0e0 0e0 0e0 0e0 0e0 0e0 0e0 0e0 0e0 0e0 0e0 0e0 0e0 0e0 0e0 0e0 0e0 0e0 0e0 0e0 0e0 0e0 0e0 0e0 0e0 0e0 0e0 0e0 0e0 0e0 0e0 0e0 0e0 0e0 0e0 0e0 0e0 0e0 0e0 0e0 0e0 0e0 0e0 0e0 0e0 0e0 0e0 0e0 0e0 0e0 0e0 0e0 0e0 0e0 0e0 0e0 0e0 0e0 0e0 0e0 0e0 0e0 0e0 0e0 0e0 0e0 0e0 0e0 0e0 0e0 0e0 0e0 0e0 0e0 0e0 0e0 0e0 0e0 0e0 0e0 0e0 0e0 0e0 0e0 0e0 0e0 0e0 0e0 0e0 0e0 0e0 0e0 0e0 0e0 0e0 0e0 0e0 0e0 0e0 0e0 0e0 0e0 0e0 0e0 0e0 0e0 0e0 0e0 0e0 0e0 0e0 0e0 0e0 0e0 0e0 0e0 0e0 0e0 0e0 0e0 0e0 0e0 0e0 0e0 0e0 0e0 0e0 0e0 0e0 0e0 0e0 0e0 0e0 0e0 0e0 0e0 0e0 0e0 0e0 0e0 0e0 0e0 0e0 0e0 0e0 0e0 0e0 0e0 0e0 0e0 0e0 0e0 0e0 0e0 0e0 0e0 0e0 0e0 0e0 0e0 0e0 0e0 0e0 0e0 0e0 0e0 0e0 0e0 0e0 0e0 0e0 0e0 0e0 0e0 0e0 0e0 0e0 0e0 0e0 0e0 0e0 0e0 0e0 0e0 0e0 0e0 0e0 0e0 0e0 0e0 0e0 0e0 0e0 0e0 0e0 0e0 0e0 0e0 0e0 0e0 0e0 0e0 0e0 0e0 0e0 0e0 0e0 0e0 0e0 0e0 0e0 0e0 0e0 0e0 0e0 0e0 0e0 0e0 0e0 0e0 0e0 0e0 0e0 0e0 0e0 0e0 0e0 0e0 0e0 0e0 0e0 0e0 0e0 0e0 0e0 0e0 0e0 0e0 0e0 0e0 0e0 0e0 0e0 0e0 0e0 0e0 0e0 0e0 0e0 0e0 0e0 0e0 0e0 0e0 0e0 0e0 0e0 0e0 0e0 0e0 0e0 0e0 0e0 0e0 0e0 0e0 0e0 0e0 0e0 0e0 0e0 0e0 0e0 0e0 0e0 0e0 0e0 0e0 0e0 0e0 0e0 0e0 0e0 0e0 0e0 0e0 0e0 0e0 0e0 0e0 0e0 0e0 0e0 0e0 0e0 0e0 0e0 0e0 0e0 0e0 0e0 0e0 0e0 0e0 0e0 0e0 0e0 0e0 0e0 0e0 0e0 0e0 0e0 0e0 0e0 0e0 0e0 0e0 0e0 0e0 0e0 0e0 0e0 0e0 0e0 0e0 0e0 0e0 0e0 0e0 0e0 0e0 0e0 0e0 0e0 0e0 0e0 0e0 0e0 0e0 0e0 0e0 0e0 0e0 0e0 0e0 0e0 0e0 0e0 0e0 0e0 0e0 0e0 0e0 0e0 0e0 0e0 0e0 0e0 0e0 0e0 0e0 0e0 0e0 0e0 0e0 0e0 0e0 0e0 0e0 0e0 0e0 0e0 0e0 0e0 0e0 0e0 0e0 0e0 0e0 0e0 0e0 0e0 0e0 0e0 0e0 0e0 0e0 0e0 0e0 0e0 0e0 0e0 0e0 0e0 0e0 0e0 0e0 0e0 0e0 0e0 0e0 0e0 0e0 0e0 0e0 0e0 0e0 0e0 0e0 0e0 0e0 0e0 0e0 0e0 0e0 0e0 0e0 0e0 0e0 0e0 0e0 0e0 0e0 0e0 0e0 0e0 0e0 0e0 0e0 0e0 0e0 0e0 0e0 0e0 0e0 0e0 0e0 0e0 0e0 0e0 0e0 0e0 0e0 0e0 0e0 0e0 0e0 0e0 0e0 0e0 0e0 0e0 0e0 0e0 0e0 0e0 0e0 0e0 0e0 0e0 0e0 0e0 0e0 0e0 0e0 0e0 0e0 0e0 0e0 0e0 0e0 0e0 0e0 0e0 0e0 0e0 0e0 0e0 0e0 0e0 0e0 0e0 0e0 0e0 0e0 0e0 0e0 0e0 0e0 0e0 0e0 0e0 0e0 0e0 0e0 0e0 0e0 0e0 0e0 0e0 0e0 0e0 0e0 0e0 0e0 0e0 0e0 0e0 0e0 0e0 0e0 0e0 0e0 0e0 0e0 0e0 0e0 0e0 0e0 0e0 0e0 0e0 0e0 0e0 0e0 0e0 0e0 0e0 0e0 0e0 0e0 0e0 0e0 0e0 0e0 0e0 0e0 0e0 0e0 0e0 0e0 0e0 0e0 0e0 0e0 0e0 0e0 0e0 0e0 0e0 0e0 0e0 0e0 0e0 0e0 0e0 0e0 0e0 0e0 0e0 0e0 0e0 0e0 0e0 0e0 0e0 0e0 0e0 0e0 0e0 0e0 0e0 0e0 0e0 0e0 0e0 0e0 0e0 0e0
0e0 1.2082805238698775e-1 2.743026204564666e-1 1.5636531365313652e-1 5.5433347998240214e-2 1.9417475728155338e-2 1.359311282283643e-3 4.411116012351125e-4 0e0 0e0 0e0 0e0 0e0 0e0 0e0 0e0 0e0 0e0 0e0 0e0 0e0 0e0 0e0 0e0 0e0 0e0 0e0 0e0 0e0 0e0 0e0 0e0 0e0 0e0 0e0 0e0 0e0 0e0 0e0 0e0 0e0 0e0 0e0 0e0 0e0 0e0 0e0 0e0 0e0 0e0 0e0 0e0 0e0 0e0 0e0 0e0 0e0 0e0 0e0 0e0 0e0 0e0 0e0 0e0 0e0 0e0 0e0 0e0 0e0 0e0 0e0 0e0 0e0 0e0 0e0 0e0 0e0 0e0 0e0 0e0 0e0 0e0 0e0 0e0 0e0 0e0 0e0 0e0 0e0 0e0 0e0 0e0 0e0 0e0 0e0 0e0 0e0 0e0 0e0 0e0 0e0 0e0 0e0 0e0 0e0 0e0 0e0 0e0 0e0 0e0 0e0 0e0 0e0 0e0 0e0 0e0 0e0 0e0 0e0 0e0 0e0 0e0 0e0 0e0 0e0 0e0 0e0 0e0 0e0 0e0 0e0 0e0 0e0 0e0 0e0 0e0 0e0 0e0 0e0 0e0 0e0 0e0 0e0 0e0 0e0 0e0 0e0 0e0 0e0 0e0 0e0 0e0 0e0 0e0 0e0 0e0 0e0 0e0 0e0 0e0 0e0 0e0 0e0 0e0 0e0 0e0 0e0 0e0 0e0 0e0 0e0 0e0 0e0 0e0 0e0 0e0 0e0 0e0 0e0 0e0 0e0 0e0 0e0 0e0 0e0 0e0 0e0 0e0 0e0 0e0 0e0 0e0 0e0 0e0 0e0 0e0 0e0 0e0 0e0 0e0 0e0 0e0 0e0 0e0 0e0 0e0 0e0 0e0 0e0 0e0 0e0 0e0 0e0 0e0 0e0 0e0 0e0 0e0 0e0 0e0 0e0 0e0 0e0 0e0 0e0 0e0 0e0 0e0 0e0 0e0 0e0 0e0 0e0 0e0 0e0 0e0 0e0 0e0 0e0 0e0 0e0 0e0 0e0 0e0 0e0 0e0 0e0 0e0 0e0 0e0 0e0 0e0 0e0 0e0 0e0 0e0 0e0 0e0 0e0 0e0 0e0 0e0 0e0 0e0 0e0 0e0 0e0 0e0 0e0 0e0 0e0 0e0 0e0 0e0 0e0 0e0 0e0 0e0 0e0 0e0 0e0 0e0 0e0 0e0 0e0 0e0 0e0 0e0 0e0 0e0 0e0 0e0 0e0 0e0 0e0 0e0 0e0 0e0 0e0 0e0 0e0 0e0 0e0 0e0 0e0 0e0 0e0 0e0 0e0 0e0 0e0 0e0 0e0 0e0 0e0 0e0 0e0 0e0 0e0 0e0 0e0 0e0 0e0 0e0 0e0 0e0 0e0 0e0 0e0 0e0 0e0 0e0 0e0 0e0 0e0 0e0 0e0 0e0 0e0 0e0 0e0 0e0 0e0 0e0 0e0 0e0 0e0 0e0 0e0 0e0 0e0 0e0 0e0 0e0 0e0 0e0 0e0 0e0 0e0 0e0 0e0 0e0 0e0 0e0 0e0 0e0 0e0 0e0 0e0 0e0 0e0 0e0 0e0 0e0 0e0 0e0 0e0 0e0 0e0 0e0 0e0 0e0 0e0 0e0 0e0 0e0 0e0 0e0 0e0 0e0 0e0 0e0 0e0 0e0 0e0 0e0 0e0 0e0 0e0 0e0 0e0 0e0 0e0 0e0 0e0 0e0 0e0 0e0 0e0 0e0 0e0 0e0 0e0 0e0 0e0 0e0 0e0 0e0 0e0 0e0 0e0 0e0 0e0 0e0 0e0 0e0 0e0 0e0 0e0 0e0 0e0 0e0 0e0 0e0 0e0 0e0 0e0 0e0 0e0 0e0 0e0 0e0 0e0 0e0 0e0 0e0 0e0 0e0 0e0 0e0 0e0 0e0 0e0 0e0 0e0 0e0 0e0 0e0 0e0 0e0 0e0 0e0 0e0 0e0 0e0 0e0 0e0 0e0 0e0 0e0 0e0 0e0 0e0 0e0 0e0 0e0 0e0 0e0 0e0 0e0 0e0 0e0 0e0 0e0 0e0 0e0 0e0 0e0 0e0 0e0 0e0 0e0 0e0 0e0 0e0 0e0 0e0 0e0 0e0 0e0 0e0 0e0 0e0 0e0 0e0 0e0 0e0 0e0 0e0 0e0 0e0 0e0 0e0 0e0 0e0 0e0 0e0 0e0 0e0 0e0 0e0 0e0 0e0 0e0 0e0 0e0 0e0 0e0 0e0 0e0 0e0 0e0 0e0 0e0 0e0 0e0 0e0 0e0 0e0 0e0 0e0 0e0 0e0 0e0 0e0 0e0 0e0 0e0 0e0 0e0 0e0 0e0 0e0 0e0 0e0 0e0 0e0 0e0 0e0 0e0 0e0 0e0 0e0 0e0 0e0 0e0 0e0 0e0 0e0 0e0 0e0 0e0 0e0 0e0 0e0 0e0 0e0 0e0 0e0 0e0 0e0 0e0 0e0 0e0 0e0 0e0 0e0 0e0 0e0 0e0 0e0 0e0 0e0 0e0 0e0 0e0 0e0 0e0 0e0 0e0 0e0 0e0 0e0 0e0 0e0 0e0 0e0 0e0 0e0 0e0 0e0 0e0 0e0 0e0 0e0 0e0 0e0 0e0 0e0 0e0 0e0 0e0 0e0 0e0 0e0 0e0 0e0 0e0 0e0 0e0 0e0 0e0 0e0 0e0 0e0 0e0 0e0 0e0 0e0 0e0 0e0 0e0 0e0 0e0 0e0 0e0 0e0 0e0 0e0 0e0 0e0 0e0 0e0 0e0 0e0 0e0 0e0 0e0 0e0 0e0 0e0 0e0 0e0 0e0 0e0 0e0 0e0 0e0 0e0 0e0 0e0 0e0 0e0 0e0 0e0 0e0 0e0 0e0 0e0 0e0 0e0 0e0 0e0 0e0 0e0 0e0 0e0 0e0 0e0 0e0 0e0 0e0 0e0 0e0 0e0 0e0 0e0 0e0 0e0 0e0 0e0 0e0 0e0 0e0 0e0 0e0 0e0 0e0 0e0 0e0 0e0 0e0 0e0 0e0 0e0 0e0 0e0 0e0 0e0 0e0 0e0 0e0 0e0 0e0 0e0 0e0 0e0 0e0 0e0 0e0 0e0 0e0 0e0 0e0 0e0 0e0 0e0 0e0 0e0 0e0 0e0 0e0 0e0 0e0 0e0 0e0 0e0 0e0 0e0 0e0 0e0 0e0 0e0 0e0 0e0 0e0 0e0 0e0 0e0 0e0 0e0 0e0 0e0 0e0 0e0 0e0 0e0 0e0 0e0 0e0 0e0 0e0 0e0 0e0 0e0 0e0 0e0 0e0 0e0 0e0 0e0 0e0 0e0 0e0 0e0 0e0 0e0 0e0 0e0 0e0 0e0 0e0 0e0 0e0 0e0 0e0 0e0 0e0 0e0 0e0
0e0 6.844106463878327e-2 1.9230769230769232e-1 2.2601476014760147e-1 1.2582490101187857e-1 9.179170344218888e-2 2.3108291798821932e-2 1.1027790030877812e-2 1.323918799646955e-3 0e0 0e0 0e0 0e0 0e0 0e0 0e0 0e0 0e0 0e0 0e0 0e0 0e0 0e0 0e0 0e0 0e0 0e0 0e0 0e0 0e0 0e0 0e0 0e0 0e0 0e0 0e0 0e0 0e0 0e0 0e0 0e0 0e0 0e0 0e0 0e0 0e0 0e0 0e0 0e0 0e0 0e0 0e0 0e0 0e0 0e0 0e0 0e0 0e0 0e0 0e0 0e0 0e0 0e0 0e0 0e0 0e0 0e0 0e0 0e0 0e0 0e0 0e0 0e0 0e0 0e0 0e0 0e0 0e0 0e0 0e0 0e0 0e0 0e0 0e0 0e0 0e0 0e0 0e0 0e0 0e0 0e0 0e0 0e0 0e0 0e0 0e0 0e0 0e0 0e0 0e0 0e0 0e0 0e0 0e0 0e0 0e0 0e0 0e0 0e0 0e0 0e0 0e0 0e0 0e0 0e0 0e0 0e0 0e0 0e0 0e0 0e0 0e0 0e0 0e0 0e0 0e0 0e0 0e0 0e0 0e0 0e0 0e0 0e0 0e0 0e0 0e0 0e0 0e0 0e0 0e0 0e0 0e0 0e0 0e0 0e0 0e0 0e0 0e0 0e0 0e0 0e0 0e0 0e0 0e0 0e0 0e0 0e0 0e0 0e0 0e0 0e0 0e0 0e0 0e0 0e0 0e0 0e0 0e0 0e0 0e0 0e0 0e0 0e0 0e0 0e0 0e0 0e0 0e0 0e0 0e0 0e0 0e0 0e0 0e0 0e0 0e0 0e0 0e0 0e0 0e0 0e0 0e0 0e0 0e0 0e0 0e0 0e0 0e0 0e0 0e0 0e0 0e0 0e0 0e0 0e0 0e0 0e0 0e0 0e0 0e0 0e0 0e0 0e0 0e0 0e0 0e0 0e0 0e0 0e0 0e0 0e0 0e0 0e0 0e0 0e0 0e0 0e0 0e0 0e0 0e0 0e0 0e0 0e0 0e0 0e0 0e0 0e0 0e0 0e0 0e0 0e0 0e0 0e0 0e0 0e0 0e0 0e0 0e0 0e0 0e0 0e0 0e0 0e0 0e0 0e0 0e0 0e0 0e0 0e0 0e0 0e0 0e0 0e0 0e0 0e0 0e0 0e0 0e0 0e0 0e0 0e0 0e0 0e0 0e0 0e0 0e0 0e0 0e0 0e0 0e0 0e0 0e0 0e0 0e0 0e0 0e0 0e0 0e0 0e0 0e0 0e0 0e0 0e0 0e0 0e0 0e0 0e0 0e0 0e0 0e0 0e0 0e0 0e0 0e0 0e0 0e0 0e0 0e0 0e0 0e0 0e0 0e0 0e0 0e0 0e0 0e0 0e0 0e0 0e0 0e0 0e0 0e0 0e0 0e0 0e0 0e0 0e0 0e0 0e0 0e0 0e0 0e0 0e0 0e0 0e0 0e0 0e0 0e0 0e0 0e0 0e0 0e0 0e0 0e0 0e0 0e0 0e0 0e0 0e0 0e0 0e0 0e0 0e0 0e0 0e0 0e0 0e0 0e0 0e0 0e0 0e0 0e0 0e0 0e0 0e0 0e0 0e0 0e0 0e0 0e0 0e0 0e0 0e0 0e0 0e0 0e0 0e0 0e0 0e0 0e0 0e0 0e0 0e0 0e0 0e0 0e0 0e0 0e0 0e0 0e0 0e0 0e0 0e0 0e0 0e0 0e0 0e0 0e0 0e0 0e0 0e0 0e0 0e0 0e0 0e0 0e0 0e0 0e0 0e0 0e0 0e0 0e0 0e0 0e0 0e0 0e0 0e0 0e0 0e0 0e0 0e0 0e0 0e0 0e0 0e0 0e0 0e0 0e0 0e0 0e0 0e0 0e0 0e0 0e0 0e0 0e0 0e0 0e0 0e0 0e0 0e0 0e0 0e0 0e0 0e0 0e0 0e0 0e0 0e0 0e0 0e0 0e0 0e0 0e0 0e0 0e0 0e0 0e0 0e0 0e0 0e0 0e0 0e0 0e0 0e0 0e0 0e0 0e0 0e0 0e0 0e0 0e0 0e0 0e0 0e0 0e0 0e0 0e0 0e0 0e0 0e0 0e0 0e0 0e0 0e0 0e0 0e0 0e0 0e0 0e0 0e0 0e0 0e0 0e0 0e0 0e0 0e0 0e0 0e0 0e0 0e0 0e0 0e0 0e0 0e0 0e0 0e0 0e0 0e0 0e0 0e0 0e0 0e0 0e0 0e0 0e0 0e0 0e0 0e0 0e0 0e0 0e0 0e0 0e0 0e0 0e0 0e0 0e0 0e0 0e0 0e0 0e0 0e0 0e0 0e0 0e0 0e0 0e0 0e0 0e0 0e0 0e0 0e0 0e0 0e0 0e0 0e0 0e0 0e0 0e0 0e0 0e0 0e0 0e0 0e0 0e0 0e0 0e0 0e0 0e0 0e0 0e0 0e0 0e0 0e0 0e0 0e0 0e0 0e0 0e0 0e0 0e0 0e0 0e0 0e0 0e0 0e0 0e0 0e0 0e0 0e0 0e0 0e0 0e0 0e0 0e0 0e0 0e0 0e0 0e0 0e0 0e0 0e0 0e0 0e0 0e0 0e0 0e0 0e0 0e0 0e0 0e0 0e0 0e0 0e0 0e0 0e0 0e0 0e0 0e0 0e0 0e0 0e0 0e0 0e0 0e0 0e0 0e0 0e0 0e0 0e0 0e0 0e0 0e0 0e0 0e0 0e0 0e0 0e0 0e0 0e0 0e0 0e0 0e0 0e0 0e0 0e0 0e0 0e0 0e0 0e0 0e0 0e0 0e0 0e0 0e0 0e0 0e0 0e0 0e0 0e0 0e0 0e0 0e0 0e0 0e0 0e0 0e0 0e0 0e0 0e0 0e0 0e0 0e0 0e0 0e0 0e0 0e0 0e0 0e0 0e0 0e0 0e0 0e0 0e0 0e0 0e0 0e0 0e0 0e0 0e0 0e0 0e0 0e0 0e0 0e0 0e0 0e0 0e0 0e0 0e0 0e0 0e0 0e0 0e0 0e0 0e0 0e0 0e0 0e0 0e0 0e0 0e0 0e0 0e0 0e0 0e0 0e0 0e0 0e0 0e0 0e0 0e0 0e0 0e0 0e0 0e0 0e0 0e0 0e0 0e0 0e0 0e0 0e0 0e0 0e0 0e0 0e0 0e0 0e0 0e0 0e0 0e0 0e0 0e0 0e0 0e0 0e0 0e0 0e0 0e0 0e0 0e0 0e0 0e0 0e0 0e0 0e0 0e0 0e0 0e0 0e0 0e0 0e0 0e0 0e0 0e0 0e0 0e0 0e0 0e0 0e0 0e0 0e0 0e0 0e0 0e0 0e0 0e0 0e0 0e0 0e0 0e0 0e0 0e0 0e0 0e0 0e0 0e0 0e0 0e0 0e0 0e0 0e0 0e0 0e0 0e0 0e0 0e0 0e0 0e0 0e0 0e0 0e0 0e0 0e0 0e0 0e0 0e0 0e0
0e0 3.0840726658217153e-2 1.2468300929839392e-1 1.7942804428044282e-1 1.7553893532776066e-1 1.6725507502206532e-1 8.473040326234708e-2 5.29333921482135e-2 2.8684907325684024e-2 6.129597197898424e-3 1.3837638376383763e-3 0e0 0e0 0e0 4.4464206313917296e-4 0e0 0e0 0e0 0e0 0e0 0e0 0e0 0e0 0e0 0e0 0e0 0e0 0e0 0e0 0e0 0e0 0e0 0e0 0e0 0e0 0e0 0e0 0e0 0e0 0e0 0e0 0e0 0e0 0e0 0e0 0e0 0e0 0e0 0e0 0e0 0e0 0e0 0e0 0e0 0e0 0e0 0e0 0e0 0e0 0e0 0e0 0e0 0e0 0e0 0e0 0e0 0e0 0e0 0e0 0e0 0e0 0e0 0e0 0e0 0e0 0e0 0e0 0e0 0e0 0e0 0e0 0e0 0e0 0e0 0e0 0e0 0e0 0e0 0e0 0e0 0e0 0e0 0e0 0e0 0e0 0e0 0e0 0e0 0e0 0e0 0e0 0e0 0e0 0e0 0e0 0e0 0e0 0e0 0e0 0e0 0e0 0e0 0e0 0e0 0e0 0e0 0e0 0e0 0e0 0e0 0e0 0e0 0e0 0e0 0e0 0e0 0e0 0e0 0e0 0e0 0e0 0e0 0e0 0e0 0e0 0e0 0e0 0e0 0e0 0e0 0e0 0e0 0e0 0e0 0e0 0e0 0e0 0e0 0e0 0e0 0e0 0e0 0e0 0e0 0e0 0e0 0e0 0e0 0e0 0e0 0e0 0e0 0e0 0e0 0e0 0e0 0e0 0e0 0e0 0e0 0e0 0e0 0e0 0e0 0e0 0e0 0e0 0e0 0e0 0e0 0e0 0e0 0e0 0e0 0e0 0e0 0e0 0e0 0e0 0e0 0e0 0e0 0e0 0e0 0e0 0e0 0e0 0e0 0e0 0e0 0e0 0e0 0e0 0e0 0e0 0e0 0e0 0e0 0e0 0e0 0e0 0e0 0e0 0e0 0e0 0e0 0e0 0e0 0e0 0e0 0e0 0e0 0e0 0e0 0e0 0e0 0e0 0e0 0e0 0e0 0e0 0e0 0e0 0e0 0e0 0e0 0e0 0e0 0e0 0e0 0e0 0e0 0e0 0e0 0e0 0e0 0e0 0e0 0e0 0e0 0e0 0e0 0e0 0e0 0e0 0e0 0e0 0e0 0e0 0e0 0e0 0e0 0e0 0e0 0e0 0e0 0e0 0e0 0e0 0e0 0e0 0e0 0e0 0e0 0e0 0e0 0e0 0e0 0e0 0e0 0e0 0e0 0e0 0e0 0e0 0e0 0e0 0e0 0e0 0e0 0e0 0e0 0e0 0e0 0e0 0e0 0e0 0e0 0e0 0e0 0e0 0e0 0e0 0e0 0e0 0e0 0e0 0e0 0e0 0e0 0e0 0e0 0e0 0e0 0e0 0e0 0e0 0e0 0e0 0e0 0e0 0e0 0e0 0e0 0e0 0e0 0e0 0e0 0e0 0e0 0e0 0e0 0e0 0e0 0e0 0e0 0e0 0e0 0e0 0e0 0e0 0e0 0e0 0e0 0e0 0e0 0e0 0e0 0e0 0e0 0e0 0e0 0e0 0e0 0e0 0e0 0e0 0e0 0e0 0e0 0e0 0e0 0e0 0e0 0e0 0e0 0e0 0e0 0e0 0e0 0e0 0e0 0e0 0e0 0e0 0e0 0e0 0e0 0e0 0e0 0e0 0e0 0e0 0e0 0e0 0e0 0e0 0e0 0e0 0e0 0e0 0e0 0e0 0e0 0e0 0e0 0e0 0e0 0e0 0e0 0e0 0e0 0e0 0e0 0e0 0e0 0e0 0e0 0e0 0e0 0e0 0e0 0e0 0e0 0e0 0e0 0e0 0e0 0e0 0e0 0e0 0e0 0e0 0e0 0e0 0e0 0e0 0e0 0e0 0e0 0e0 0e0 0e0 0e0 0e0 0e0 0e0 0e0 0e0 0e0 0e0 0e0 0e0 0e0 0e0 0e0 0e0 0e0 0e0 0e0 0e0 0e0 0e0 0e0 0e0 0e0 0e0 0e0 0e0 0e0 0e0 0e0 0e0 0e0 0e0 0e0 0e0 0e0 0e0 0e0 0e0 0e0 0e0 0e0 0e0 0e0 0e0 0e0 0e0 0e0 0e0 0e0 0e0 0e0 0e0 0e0 0e0 0e0 0e0 0e0 0e0 0e0 0e0 0e0 0e0 0e0 0e0 0e0 0e0 0e0 0e0 0e0 0e0 0e0 0e0 0e0 0e0 0e0 0e0 0e0 0e0 0e0 0e0 0e0 0e0 0e0 0e0 0e0 0e0 0e0 0e0 0e0 0e0 0e0 0e0 0e0 0e0 0e0 0e0 0e0 0e0 0e0 0e0 0e0 0e0 0e0 0e0 0e0 0e0 0e0 0e0 0e0 0e0 0e0 0e0 0e0 0e0 0e0 0e0 0e0 0e0 0e0 0e0 0e0 0e0 0e0 0e0 0e0 0e0 0e0 0e0 0e0 0e0 0e0 0e0 0e0 0e0 0e0 0e0 0e0 0e0 0e0 0e0 0e0 0e0 0e0 0e0 0e0 0e0 0e0 0e0 0e0 0e0 0e0 0e0 0e0 0e0 0e0 0e0 0e0 0e0 0e0 0e0 0e0 0e0 0e0 0e0 0e0 0e0 0e0 0e0 0e0 0e0 0e0 0e0 0e0 0e0 0e0 0e0 0e0 0e0 0e0 0e0 0e0 0e0 0e0 0e0 0e0 0e0 0e0 0e0 0e0 0e0 0e0 0e0 0e0 0e0 0e0 0e0 0e0 0e0 0e0 0e0 0e0 0e0 0e0 0e0 0e0 0e0 0e0 0e0 0e0 0e0 0e0 0e0 0e0 0e0 0e0 0e0 0e0 0e0 0e0 0e0 0e0 0e0 0e0 0e0 0e0 0e0 0e0 0e0 0e0 0e0 0e0 0e0 0e0 0e0 0e0 0e0 0e0 0e0 0e0 0e0 0e0 0e0 0e0 0e0 0e0 0e0 0e0 0e0 0e0 0e0 0e0 0e0 0e0 0e0 0e0 0e0 0e0 0e0 0e0 0e0 0e0 0e0 0e0 0e0 0e0 0e0 0e0 0e0 0e0 0e0 0e0 0e0 0e0 0e0 0e0 0e0 0e0 0e0 0e0 0e0 0e0 0e0 0e0 0e0 0e0 0e0 0e0 0e0 0e0 0e0 0e0 0e0 0e0 0e0 0e0 0e0 0e0 0e0 0e0 0e0 0e0 0e0 0e0 0e0 0e0 0e0 0e0 0e0 0e0 0e0 0e0 0e0 0e0 0e0 0e0 0e0 0e0 0e0 0e0 0e0 0e0 0e0 0e0 0e0 0e0 0e0 0e0 0e0 0e0 0e0 0e0 0e0 0e0 0e0 0e0 0e0 0e0 0e0 0e0 0e0 0e0 0e0 0e0 0e0 0e0 0e0 0e0 0e0 0e0 0e0 0e0 0e0 0e0 0e0 0e0 0e0 0e0 0e0 0e0 0e0 0e0 0e0 0e0 0e0 0e0 0e0 0e0
0e0 1.9856358259400086e-2 5.959425190194421e-2 1.2361623616236163e-1 1.7905851297844258e-1 1.5798764342453664e-1 1.2958767557770728e-1 1.1071901191001324e-1 5.339805825242718e-2 2.5394045534150613e-2 1.4760147601476014e-2 3.5826242722794446e-3 1.0208421948107189e-2 4.191895668374476e-3 2.2232103156958646e-3 9.165902841429881e-4 0e0 0e0 0e0 0e0 0e0 0e0 0e0 0e0 0e0 0e0 0e0 0e0 0e0 0e0 0e0 0e0 0e0 0e0 0e0 0e0 0e0 0e0 0e0 0e0 0e0 0e0 0e0 0e0 0e0 0e0 0e0 0e0 0e0 0e0 0e0 0e0 0e0 0e0 0e0 0e0 0e0 0e0 0e0 0e0 0e0 0e0 0e0 0e0 0e0 0e0 0e0 0e0 0e0 0e0 0e0 0e0 0e0 0e0 0e0 0e0 0e0 0e0 0e0 0e0 0e0 0e0 0e0 0e0 0e0 0e0 0e0 0e0 0e0 0e0 0e0 0e0 0e0 0e0 0e0 0e0 0e0 0e0 0e0 0e0 0e0 0e0 0e0 0e0 0e0 0e0 0e0 0e0 0e0 0e0 0e0 0e0 0e0 0e0 0e0 0e0 0e0 0e0 0e0 0e0 0e0 0e0 0e0 0e0 0e0 0e0 0e0 0e0 0e0 0e0 0e0 0e0 0e0 0e0 0e0 0e0 0e0 0e0 0e0 0e0 0e0 0e0 0e0 0e0 0e0 0e0 0e0 0e0 0e0 0e0 0e0 0e0 0e0 0e0 0e0 0e0 0e0 0e0 0e0 0e0 0e0 0e0 0e0 0e0 0e0 0e0 0e0 0e0 0e0 0e0 0e0 0e0 0e0 0e0 0e0 0e0 0e0 0e0 0e0 0e0 0e0 0e0 0e0 0e0 0e0 0e0 0e0 0e0 0e0 0e0 0e0 0e0 0e0 0e0 0e0 0e0 0e0 0e0 0e0 0e0 0e0 0e0 0e0 0e0 0e0 0e0 0e0 0e0 0e0 0e0 0e0 0e0 0e0 0e0 0e0 0e0 0e0 0e0 0e0 0e0 0e0 0e0 0e0 0e0 0e0 0e0 0e0 0e0 0e0 0e0 0e0 0e0 0e0 0e0 0e0 0e0 0e0 0e0 0e0 0e0 0e0 0e0 0e0 0e0 0e0 0e0 0e0 0e0 0e0 0e0 0e0 0e0 0e0 0e0 0e0 0e0 0e0 0e0 0e0 0e0 0e0 0e0 0e0 0e0 0e0 0e0 0e0 0e0 0e0 0e0 0e0 0e0 0e0 0e0 0e0 0e0 0e0 0e0 0e0 0e0 0e0 0e0 0e0 0e0 0e0 0e0 0e0 0e0 0e0 0e0 0e0 0e0 0e0 0e0 0e0 0e0 0e0 0e0 0e0 0e0 0e0 0e0 0e0 0e0 0e0 0e0 0e0 0e0 0e0 0e0 0e0 0e0 0e0 0e0 0e0 0e0 0e0 0e0 0e0 0e0 0e0 0e0 0e0 0e0 0e0 0e0 0e0 0e0 0e0 0e0 0e0 0e0 0e0 0e0 0e0 0e0 0e0 0e0 0e0 0e0 0e0 0e0 0e0 0e0 0e0 0e0 0e0 0e0 0e0 0e0 0e0 0e0 0e0 0e0 0e0 0e0 0e0 0e0 0e0 0e0 0e0 0e0 0e0 0e0 0e0 0e0 0e0 0e0 0e0 0e0 0e0 0e0 0e0 0e0 0e0 0e0 0e0 0e0 0e0 0e0 0e0 0e0 0e0 0e0 0e0 0e0 0e0 0e0 0e0 0e0 0e0 0e0 0e0 0e0 0e0 0e0 0e0 0e0 0e0 0e0 0e0 0e0 0e0 0e0 0e0 0e0 0e0 0e0 0e0 0e0 0e0 0e0 0e0 0e0 0e0 0e0 0e0 0e0 0e0 0e0 0e0 0e0 0e0 0e0 0e0 0e0 0e0 0e0 0e0 0e0 0e0 0e0 0e0 0e0 0e0 0e0 0e0 0e0 0e0 0e0 0e0 0e0 0e0 0e0 0e0 0e0 0e0 0e0 0e0 0e0 0e0 0e0 0e0 0e0 0e0 0e0 0e0 0e0 0e0 0e0 0e0 0e0 0e0 0e0 0e0 0e0 0e0 0e0 0e0 0e0 0e0 0e0 0e0 0e0 0e0 0e0 0e0 0e0 0e0 0e0 0e0 0e0 0e0 0e0 0e0 0e0 0e0 0e0 0e0 0e0 0e0 0e0 0e0 0e0 0e0 0e0 0e0 0e0 0e0 0e0 0e0 0e0 0e0 0e0 0e0 0e0 0e0 0e0 0e0 0e0 0e0 0e0 0e0 0e0 0e0 0e0 0e0 0e0 0e0 0e0 0e0 0e0 0e0 0e0 0e0 0e0 0e0 0e0 0e0 0e0 0e0 0e0 0e0 0e0 0e0 0e0 0e0 0e0 0e0 0e0 0e0 0e0 0e0 0e0 0e0 0e0 0e0 0e0 0e0 0e0 0e0 0e0 0e0 0e0 0e0 0e0 0e0 0e0 0e0 0e0 0e0 0e0 0e0 0e0 0e0 0e0 0e0 0e0 0e0 0e0 0e0 0e0 0e0 0e0 0e0 0e0 0e0 0e0 0e0 0e0 0e0 0e0 0e0 0e0 0e0 0e0 0e0 0e0 0e0 0e0 0e0 0e0 0e0 0e0 0e0 0e0 0e0 0e0 0e0 0e0 0e0 0e0 0e0 0e0 0e0 0e0 0e0 0e0 0e0 0e0 0e0 0e0 0e0 0e0 0e0 0e0 0e0 0e0 0e0 0e0 0e0 0e0 0e0 0e0 0e0 0e0 0e0 0e0 0e0 0e0 0e0 0e0 0e0 0e0 0e0 0e0 0e0 0e0 0e0 0e0 0e0 0e0 0e0 0e0 0e0 0e0 0e0 0e0 0e0 0e0 0e0 0e0 0e0 0e0 0e0 0e0 0e0 0e0 0e0 0e0 0e0 0e0 0e0 0e0 0e0 0e0 0e0 0e0 0e0 0e0 0e0 0e0 0e0 0e0 0e0 0e0 0e0 0e0 0e0 0e0 0e0 0e0 0e0 0e0 0e0 0e0 0e0 0e0 0e0 0e0 0e0 0e0 0e0 0e0 0e0 0e0 0e0 0e0 0e0 0e0 0e0 0e0 0e0 0e0 0e0 0e0 0e0 0e0 0e0 0e0 0e0 0e0 0e0 0e0 0e0 0e0 0e0 0e0 0e0 0e0 0e0 0e0 0e0 0e0 0e0 0e0 0e0 0e0 0e0 0e0 0e0 0e0 0e0 0e0 0e0 0e0 0e0 0e0 0e0 0e0 0e0 0e0 0e0 0e0 0e0 0e0 0e0 0e0 0e0 0e0 0e0 0e0 0e0 0e0 0e0 0e0 0e0 0e0 0e0 0e0 0e0 0e0 0e0 0e0 0e0 0e0 0e0 0e0 0e0 0e0 0e0 0e0 0e0 0e0 0e0 0e0 0e0 0e0 0e0 0e0 0e0 0e0 0e0 0e0 0e0 0e0 0e0 0e0 0e0 0e0 0e0 0e0 0e0 0e0 0e0 0e0 0e0 0e0 0e0 0e0
0e0 1.0561892691170258e-2 4.606931530008453e-2 9.501845018450185e-2 1.3330400351957766e-1 1.3901147396293026e-1 1.3094698685999093e-1 1.2527569475077194e-1 9.796999117387467e-2 5.735551663747811e-2 4.843173431734318e-2 1.9256605463502014e-2 2.126754572522331e-2 1.7233348858872847e-2 9.337483325922631e-3 7.332722273143905e-3 2.297794117647059e-3 9.132420091324201e-4 9.070294784580499e-4 4.553734061930783e-4 0e0 0e0 0e0 0e0 0e0 0e0 0e0 0e0 0e0 0e0 0e0 0e0 0e0 0e0 0e0 0e0 0e0 0e0 0e0 0e0 0e0 0e0 0e0 0e0 0e0 0e0 0e0 0e0 0e0 0e0 0e0 0e0 0e0 0e0 0e0 0e0 0e0 0e0 0e0 0e0 0e0 0e0 0e0 0e0 0e0 0e0 0e0 0e0 0e0 0e0 0e0 0e0 0e0 0e0 0e0 0e0 0e0 0e0 0e0 0e0 0e0 0e0 0e0 0e0 0e0 0e0 0e0 0e0 0e0 0e0 0e0 0e0 0e0 0e0 0e0 0e0 0e0 0e0 0e0 0e0 0e0 0e0 0e0 0e0 0e0 0e0 0e0 0e0 0e0 0e0 0e0 0e0 0e0 0e0 0e0 0e0 0e0 0e0 0e0 0e0 0e0 0e0 0e0 0e0 0e0 0e0 0e0 0e0 0e0 0e0 0e0 0e0 0e0 0e0 0e0 0e0 0e0 0e0 0e0 0e0 0e0 0e0 0e0 0e0 0e0 0e0 0e0 0e0 0e0 0e0 0e0 0e0 0e0 0e0 0e0 0e0 0e0 0e0 0e0 0e0 0e0 0e0 0e0 0e0 0e0 0e0 0e0 0e0 0e0 0e0 0e0 0e0 0e0 0e0 0e0 0e0 0e0 0e0 0e0 0e0 0e0 0e0 0e0 0e0 0e0 0e0 0e0 0e0 0e0 0e0 0e0 0e0 0e0 0e0 0e0 0e0 0e0 0e0 0e0 0e0 0e0 0e0 0e0 0e0 0e0 0e0 0e0 0e0 0e0 0e0 0e0 0e0 0e0 0e0 0e0 0e0 0e0 0e0 0e0 0e0 0e0 0e0 0e0 0e0 0e0 0e0 0e0 0e0 0e0 0e0 0e0 0e0 0e0 0e0 0e0 0e0 0e0 0e0 0e0 0e0 0e0 0e0 0e0 0e0 0e0 0e0 0e0 0e0 0e0 0e0 0e0 0e0 0e0 0e0 0e0 0e0 0e0 0e0 0e0 0e0 0e0 0e0 0e0 0e0 0e0 0e0 0e0 0e0 0e0 0e0 0e0 0e0 0e0 0e0 0e0 0e0 0e0 0e0 0e0 0e0 0e0 0e0 0e0 0e0 0e0 0e0 0e0 0e0 0e0 0e0 0e0 0e0 0e0 0e0 0e0 0e0 0e0 0e0 0e0 0e0 0e0 0e0 0e0 0e0 0e0 0e0 0e0 0e0 0e0 0e0 0e0 0e0 0e0 0e0 0e0 0e0 0e0 0e0 0e0 0e0 0e0 0e0 0e0 0e0 0e0 0e0 0e0 0e0 0e0 0e0 0e0 0e0 0e0 0e0 0e0 0e0 0e0 0e0 0e0 0e0 0e0 0e0 0e0 0e0 0e0 0e0 0e0 0e0 0e0 0e0 0e0 0e0 0e0 0e0 0e0 0e0 0e0 0e0 0e0 0e0 0e0 0e0 0e0 0e0 0e0 0e0 0e0 0e0 0e0 0e0 0e0 0e0 0e0 0e0 0e0 0e0 0e0 0e0 0e0 0e0 0e0 0e0 0e0 0e0 0e0 0e0 0e0 0e0 0e0 0e0 0e0 0e0 0e0 0e0 0e0 0e0 0e0 0e0 0e0 0e0 0e0 0e0 0e0 0e0 0e0 0e0 0e0 0e0 0e0 0e0 0e0 0e0 0e0 0e0 0e0 0e0 0e0 0e0 0e0 0e0 0e0 0e0 0e0 0e0 0e0 0e0 0e0 0e0 0e0 0e0 0e0 0e0 0e0 0e0 0e0 0e0 0e0 0e0 0e0 0e0 0e0 0e0 0e0 0e0 0e0 0e0 0e0 0e0 0e0 0e0 0e0 0e0 0e0 0e0 0e0 0e0 0e0 0e0 0e0 0e0 0e0 0e0 0e0 0e0 0e0 0e0 0e0 0e0 0e0 0e0 0e0 0e0 0e0 0e0 0e0 0e0 0e0 0e0 0e0 0e0 0e0 0e0 0e0 0e0 0e0 0e0 0e0 0e0 0e0 0e0 0e0 0e0 0e0 0e0 0e0 0e0 0e0 0e0 0e0 0e0 0e0 0e0 0e0 0e0 0e0 0e0 0e0 0e0 0e0 0e0 0e0 0e0 0e0 0e0 0e0 0e0 0e0 0e0 0e0 0e0 0e0 0e0 0e0 0e0 0e0 0e0 0e0 0e0 0e0 0e0 0e0 0e0 0e0 0e0 0e0 0e0 0e0 0e0 0e0 0e0 0e0 0e0 0e0 0e0 0e0 0e0 0e0 0e0 0e0 0e0 0e0 0e0 0e0 0e0 0e0 0e0 0e0 0e0 0e0 0e0 0e0 0e0 0e0 0e0 0e0 0e0 0e0 0e0 0e0 0e0 0e0 0e0 0e0 0e0 0e0 0e0 0e0 0e0 0e0 0e0 0e0 0e0 0e0 0e0 0e0 0e0 0e0 0e0 0e0 0e0 0e0 0e0 0e0 0e0 0e0 0e0 0e0 0e0 0e0 0e0 0e0 0e0 0e0 0e0 0e0 0e0 0e0 0e0 0e0 0e0 0e0 0e0 0e0 0e0 0e0 0e0 0e0 0e0 0e0 0e0 0e0 0e0 0e0 0e0 0e0 0e0 0e0 0e0 0e0 0e0 0e0 0e0 0e0 0e0 0e0 0e0 0e0 0e0 0e0 0e0 0e0 0e0 0e0 0e0 0e0 0e0 0e0 0e0 0e0 0e0 0e0 0e0 0e0 0e0 0e0 0e0 0e0 0e0 0e0 0e0 0e0 0e0 0e0 0e0 0e0 0e0 0e0 0e0 0e0 0e0 0e0 0e0 0e0 0e0 0e0 0e0 0e0 0e0 0e0 0e0 0e0 0e0 0e0 0e0 0e0 0e0 0e0 0e0 0e0 0e0 0e0 0e0 0e0 0e0 0e0 0e0 0e0 0e0 0e0 0e0 0e0 0e0 0e0 0e0 0e0 0e0 0e0 0e0 0e0 0e0 0e0 0e0 0e0 0e0 0e0 0e0 0e0 0e0 0e0 0e0 0e0 0e0 0e0 0e0 0e0 0e0 0e0 0e0 0e0 0e0 0e0 0e0 0e0 0e0 0e0 0e0 0e0 0e0 0e0 0e0 0e0 0e0 0e0 0e0 0e0 0e0 0e0 0e0 0e0 0e0 0e0 0e0 0e0 0e0 0e0 0e0 0e0 0e0 0e0 0e0 0e0 0e0 0e0 0e0 0e0 0e0 0e0 0e0 0e0 0e0 0e0 0e0 0e0 0e0 0e0 0e0 0e0 0e0 0e0 0e0 0e0 0e0 0e0 0e0 0e0 0e0 0e0 0e0 0e0 0e0 0e0 0e0 0e0 0e0 0e0 0e0 0e0 0e0 0e0 0e0
0e0 5.069708491761723e-3 1.9019442096365174e-2 5.9501845018450183e-2 9.810822701275847e-2 1.0547219770520741e-1 1.368373357498867e-1 1.301279223643582e-1 1.17828773168579e-1 8.581436077057793e-2 7.24169741697417e-2 4.657411553963278e-2 4.678860059549128e-2 4.471355379599441e-2 2.0453534904401955e-2 1.1457378551787351e-2 1.011029411764706e-2 3.6529680365296802e-3 3.6281179138321997e-3 1.366120218579235e-3 9.157509157509158e-4 0e0 0e0 0e0 0e0 0e0 0e0 0e0 0e0 0e0 0e0 0e0 0e0 0e0 0e0 0e0 0e0 0e0 0e0 0e0 0e0 0e0 0e0 0e0 0e0 0e0 0e0 0e0 0e0 0e0 0e0 0e0 0e0 0e0 0e0 0e0 0e0 0e0 0e0 0e0 0e0 0e0 0e0 0e0 0e0 0e0 0e0 0e0 0e0 0e0 0e0 0e0 0e0 0e0 0e0 0e0 0e0 0e0 0e0 0e0 0e0 0e0 0e0 0e0 0e0 0e0 0e0 0e0 0e0 0e0 0e0 0e0 0e0 0e0 0e0 0e0 0e0 0e0 0e0 0e0 0e0 0e0 0e0 0e0 0e0 0e0 0e0 0e0 0e0 0e0 0e0 0e0 0e0 0e0 0e0 0e0 0e0 0e0 0e0 0e0 0e0 0e0 0e0 0e0 0e0 0e0 0e0 0e0 0e0 0e0 0e0 0e0 0e0 0e0 0e0 0e0 0e0 0e0 0e0 0e0 0e0 0e0 0e0 0e0 0e0 0e0 0e0 0e0 0e0 0e0 0e0 0e0 0e0 0e0 0e0 0e0 0e0 0e0 0e0 0e0 0e0 0e0 0e0 0e0 0e0 0e0 0e0 0e0 0e0 0e0 0e0 0e0 0e0 0e0 0e0 0e0 0e0 0e0 0e0 0e0 0e0 0e0 0e0 0e0 0e0 0e0 0e0 0e0 0e0 0e0 0e0 0e0 0e0 0e0 0e0 0e0 0e0 0e0 0e0 0e0 0e0 0e0 0e0 0e0 0e0 0e0 0e0 0e0 0e0 0e0 0e0 0e0 0e0 0e0 0e0 0e0 0e0 0e0 0e0 0e0 0e0 0e0 0e0 0e0 0e0 0e0 0e0 0e0 0e0 0e0 0e0 0e0 0e0 0e0 0e0 0e0 0e0 0e0 0e0 0e0 0e0 0e0 0e0 0e0 0e0 0e0 0e0 0e0 0e0 0e0 0e0 0e0 0e0 0e0 0e0 0e0 0e0 0e0 0e0 0e0 0e0 0e0 0e0 0e0 0e0 0e0 0e0 0e0 0e0 0e0 0e0 0e0 0e0 0e0 0e0 0e0 0e0 0e0 0e0 0e0 0e0 0e0 0e0 0e0 0e0 0e0 0e0 0e0 0e0 0e0 0e0 0e0 0e0 0e0 0e0 0e0 0e0 0e0 0e0 0e0 0e0 0e0 0e0 0e0 0e0 0e0 0e0 0e0 0e0 0e0 0e0 0e0 0e0 0e0 0e0 0e0 0e0 0e0 0e0 0e0 0e0 0e0 0e0 0e0 0e0 0e0 0e0 0e0 0e0 0e0 0e0 0e0 0e0 0e0 0e0 0e0 0e0 0e0 0e0 0e0 0e0 0e0 0e0 0e0 0e0 0e0 0e0 0e0 0e0 0e0 0e0 0e0 0e0 0e0 0e0 0e0 0e0 0e0 0e0 0e0 0e0 0e0 0e0 0e0 0e0 0e0 0e0 0e0 0e0 0e0 0e0 0e0 0e0 0e0 0e0 0e0 0e0 0e0 0e0 0e0 0e0 0e0 0e0 0e0 0e0 0e0 0e0 0e0 0e0 0e0 0e0 0e0 0e0 0e0 0e0 0e0 0e0 0e0 0e0 0e0 0e0 0e0 0e0 0e0 0e0 0e0 0e0 0e0 0e0 0e0 0e0 0e0 0e0 0e0 0e0 0e0 0e0 0e0 0e0 0e0 0e0 0e0 0e0 0e0 0e0 0e0 0e0 0e0 0e0 0e0 0e0 0e0 0e0 0e0 0e0 0e0 0e0 0e0 0e0 0e0 0e0 0e0 0e0 0e0 0e0 0e0 0e0 0e0 0e0 0e0 0e0 0e0 0e0 0e0 0e0 0e0 0e0 0e0 0e0 0e0 0e0 0e0 0e0 0e0 0e0 0e0 0e0 0e0 0e0 0e0 0e0 0e0 0e0 0e0 0e0 0e0 0e0 0e0 0e0 0e0 0e0 0e0 0e0 0e0 0e0 0e0 0e0 0e0 0e0 0e0 0e0 0e0 0e0 0e0 0e0 0e0 0e0 0e0 0e0 0e0 0e0 0e0 0e0 0e0 0e0 0e0 0e0 0e0 0e0 0e0 0e0 0e0 0e0 0e0 0e0 0e0 0e0 0e0 0e0 0e0 0e0 0e0 0e0 0e0 0e0 0e0 0e0 0e0 0e0 0e0 0e0 0e0 0e0 0e0 0e0 0e0 0e0 0e0 0e0 0e0 0e0 0e0 0e0 0e0 0e0 0e0 0e0 0e0 0e0 0e0 0e0 0e0 0e0 0e0 0e0 0e0 0e0 0e0 0e0 0e0 0e0 0e0 0e0 0e0 0e0 0e0 0e0 0e0 0e0 0e0 0e0 0e0 0e0 0e0 0e0 0e0 0e0 0e0 0e0 0e0 0e0 0e0 0e0 0e0 0e0 0e0 0e0 0e0 0e0 0e0 0e0 0e0 0e0 0e0 0e0 0e0 0e0 0e0 0e0 0e0 0e0 0e0 0e0 0e0 0e0 0e0 0e0 0e0 0e0 0e0 0e0 0e0 0e0 0e0 0e0 0e0 0e0 0e0 0e0 0e0 0e0 0e0 0e0 0e0 0e0 0e0 0e0 0e0 0e0 0e0 0e0 0e0 0e0 0e0 0e0 0e0 0e0 0e0 0e0 0e0 0e0 0e0 0e0 0e0 0e0 0e0 0e0 0e0 0e0 0e0 0e0 0e0 0e0 0e0 0e0 0e0 0e0 0e0 0e0 0e0 0e0 0e0 0e0 0e0 0e0 0e0 0e0 0e0 0e0 0e0 0e0 0e0 0e0 0e0 0e0 0e0 0e0 0e0 0e0 0e0 0e0 0e0 0e0 0e0 0e0 0e0 0e0 0e0 0e0 0e0 0e0 0e0 0e0 0e0 0e0 0e0 0e0 0e0 0e0 0e0 0e0 0e0 0e0 0e0 0e0 0e0 0e0 0e0 0e0 0e0 0e0 0e0 0e0 0e0 0e0 0e0 0e0 0e0 0e0 0e0 0e0 0e0 0e0 0e0 0e0 0e0 0e0 0e0 0e0 0e0 0e0 0e0 0e0 0e0 0e0 0e0 0e0 0e0 0e0 0e0 0e0 0e0 0e0 0e0 0e0 0e0 0e0 0e0 0e0 0e0 0e0 0e0 0e0 0e0 0e0 0e0 0e0 0e0 0e0 0e0 0e0 0e0 0e0 0e0 0e0 0e0 0e0 0e0 0e0 0e0 0e0 0e0 0e0 0e0 0e0 0e0 0e0 0e0 0e0 0e0 0e0 0e0 0e0 0e0 0e0 0e0 0e0 0e0 0e0 0e0 0e0 0e0 0e0 0e0 0e0 0e0 0e0 0e0 0e0 0e0
0e0 1.6899028305872412e-3 1.3947590870667794e-2 4.012915129151291e-2 6.159260888693357e-2 7.678729037952339e-2 1.137290439510648e-1 1.2615791795324216e-1 1.17828773168579e-1 1.1427320490367776e-1 1.0793357933579335e-1 7.433945364979848e-2 7.060825180774138e-2 6.24126688402422e-2 4.4464206313917294e-2 4.3538038496791935e-2 2.068014705882353e-2 1.5068493150684932e-2 6.802721088435374e-3 6.830601092896175e-3 1.8315018315018315e-3 1.8424689083371719e-3 1.3531799729364006e-3 0e0 0e0 0e0 0e0 0e0 0e0 0e0 0e0 4.418912947414936e-4 0e0 0e0 0e0 0e0 0e0 0e0 0e0 0e0 0e0 0e0 0e0 0e0 0e0 0e0 0e0 0e0 0e0 0e0 0e0 0e0 0e0 0e0 0e0 0e0 0e0 0e0 0e0 0e0 0e0 0e0 0e0 0e0 0e0 0e0 0e0 0e0 0e0 0e0 0e0 0e0 0e0 0e0 0e0 0e0 0e0 0e0 0e0 0e0 0e0 0e0 0e0 0e0 0e0 0e0 0e0 0e0 0e0 0e0 0e0 0e0 0e0 0e0 0e0 0e0 0e0 0e0 0e0 0e0 0e0 0e0 0e0 0e0 0e0 0e0 0e0 0e0 0e0 0e0 0e0 0e0 0e0 0e0 0e0 0e0 0e0 0e0 0e0 0e0 0e0 0e0 0e0 0e0 0e0 0e0 0e0 0e0 0e0 0e0 0e0 0e0 0e0 0e0 0e0 0e0 0e0 0e0 0e0 0e0 0e0 0e0 0e0 0e0 0e0 0e0 0e0 0e0 0e0 0e0 0e0 0e0 0e0 0e0 0e0 0e0 0e0 0e0 0e0 0e0 0e0 0e0 0e0 0e0 0e0 0e0 0e0 0e0 0e0 0e0 0e0 0e0 0e0 0e0 0e0 0e0 0e0 0e0 0e0 0e0 0e0 0e0 0e0 0e0 0e0 0e0 0e0 0e0 0e0 0e0 0e0 0e0 0e0 0e0 0e0 0e0 0e0 0e0 0e0 0e0 0e0 0e0 0e0 0e0 0e0 0e0 0e0 0e0 0e0 0e0 0e0 0e0 0e0 0e0 0e0 0e0 0e0 0e0 0e0 0e0 0e0 0e0 0e0 0e0 0e0 0e0 0e0 0e0 0e0 0e0 0e0 0e0 0e0 0e0 0e0 0e0 0e0 0e0 0e0 0e0 0e0 0e0 0e0 0e0 0e0 0e0 0e0 0e0 0e0 0e0 0e0 0e0 0e0 0e0 0e0 0e0 0e0 0e0 0e0 0e0 0e0 0e0 0e0 0e0 0e0 0e0 0e0 0e0 0e0 0e0 0e0 0e0 0e0 0e0 0e0 0e0 0e0 0e0 0e0 0e0 0e0 0e0 0e0 0e0 0e0 0e0 0e0 0e0 0e0 0e0 0e0 0e0 0e0 0e0 0e0 0e0 0e0 0e0 0e0 0e0 0e0 0e0 0e0 0e0 0e0 0e0 0e0 0e0 0e0 0e0 0e0 0e0 0e0 0e0 0e0 0e0 0e0 0e0 0e0 0e0 0e0 0e0 0e0 0e0 0e0 0e0 0e0 0e0 0e0 0e0 0e0 0e0 0e0 0e0 0e0 0e0 0e0 0e0 0e0 0e0 0e0 0e0 0e0 0e0 0e0 0e0 0e0 0e0 0e0 0e0 0e0 0e0 0e0 0e0 0e0 0e0 0e0 0e0 0e0 0e0 0e0 0e0 0e0 0e0 0e0 0e0 0e0 0e0 0e0 0e0 0e0 0e0 0e0 0e0 0e0 0e0 0e0 0e0 0e0 0e0 0e0 0e0 0e0 0e0 0e0 0e0 0e0 0e0 0e0 0e0 0e0 0e0 0e0 0e0 0e0 0e0 0e0 0e0 0e0 0e0 0e0 0e0 0e0 0e0 0e0 0e0 0e0 0e0 0e0 0e0 0e0 0e0 0e0 0e0 0e0 0e0 0e0 0e0 0e0 0e0 0e0 0e0 0e0 0e0 0e0 0e0 0e0 0e0 0e0 0e0 0e0 0e0 0e0 0e0 0e0 0e0 0e0 0e0 0e0 0e0 0e0 0e0 0e0 0e0 0e0 0e0 0e0 0e0 0e0 0e0 0e0 0e0 0e0 0e0 0e0 0e0 0e0 0e0 0e0 0e0 0e0 0e0 0e0 0e0 0e0 0e0 0e0 0e0 0e0 0e0 0e0 0e0 0e0 0e0 0e0 0e0 0e0 0e0 0e0 0e0 0e0 0e0 0e0 0e0 0e0 0e0 0e0 0e0 0e0 0e0 0e0 0e0 0e0 0e0 0e0 0e0 0e0 0e0 0e0 0e0 0e0 0e0 0e0 0e0 0e0 0e0 0e0 0e0 0e0 0e0 0e0 0e0 0e0 0e0 0e0 0e0 0e0 0e0 0e0 0e0 0e0 0e0 0e0 0e0 0e0 0e0 0e0 0e0 0e0 0e0 0e0 0e0 0e0 0e0 0e0 0e0 0e0 0e0 0e0 0e0 0e0 0e0 0e0 0e0 0e0 0e0 0e0 0e0 0e0 0e0 0e0 0e0 0e0 0e0 0e0 0e0 0e0 0e0 0e0 0e0 0e0 0e0 0e0 0e0 0e0 0e0 0e0 0e0 0e0 0e0 0e0 0e0 0e0 0e0 0e0 0e0 0e0 0e0 0e0 0e0 0e0 0e0 0e0 0e0 0e0 0e0 0e0 0e0 0e0 0e0 0e0 0e0 0e0 0e0 0e0 0e0 0e0 0e0 0e0 0e0 0e0 0e0 0e0 0e0 0e0 0e0 0e0 0e0 0e0 0e0 0e0 0e0 0e0 0e0 0e0 0e0 0e0 0e0 0e0 0e0 0e0 0e0 0e0 0e0 0e0 0e0 0e0 0e0 0e0 0e0 0e0 0e0 0e0 0e0 0e0 0e0 0e0 0e0 0e0 0e0 0e0 0e0 0e0 0e0 0e0 0e0 0e0 0e0 0e0 0e0 0e0 0e0 0e0 0e0 0e0 0e0 0e0 0e0 0e0 0e0 0e0 0e0 0e0 0e0 0e0 0e0 0e0 0e0 0e0 0e0 0e0 0e0 0e0 0e0 0e0 0e0 0e0 0e0 0e0 0e0 0e0 0e0 0e0 0e0 0e0 0e0 0e0 0e0 0e0 0e0 0e0 0e0 0e0 0e0 0e0 0e0 0e0 0e0 0e0 0e0 0e0 0e0 0e0 0e0 0e0 0e0 0e0 0e0 0e0 0e0 0e0 0e0 0e0 0e0 0e0 0e0 0e0 0e0 0e0 0e0 0e0 0e0 0e0 0e0 0e0 0e0 0e0 0e0 0e0 0e0 0e0 0e0 0e0 0e0 0e0 0e0 0e0 0e0 0e0 0e0 0e0 0e0 0e0 0e0 0e0 0e0 0e0 0e0 0e0 0e0 0e0 0e0 0e0 0e0 0e0 0e0 0e0 0e0 0e0 0e0 0e0 0e0 0e0 0e0 0e0 0e0 0e0 0e0 0e0 0e0 0e0 0e0 0e0 0e0 0e0 0e0 0e0 0e0 0e0 0e0 0e0 0e0 0e0 0e0 0e0 0e0 0e0 0e0 0e0 0e0 0e0 0e0 0e0 0e0 0e0 0e0 0e0 0e0 0e0 0e0
0e0 1.2674271229404308e-3 1.2256973795435333e-2 2.1678966789667898e-2 4.9714034315882095e-2 6.751985878199471e-2 9.741730856366108e-2 9.660344067048963e-2 1.1738746690203e-1 1.0464098073555167e-1 1.1023985239852399e-1 9.270040304523063e-2 8.29434283283709e-2 7.452258965999069e-2 6.269453090262339e-2 5.820348304307974e-2 4.090073529411765e-2 3.333333333333333e-2 2.4489795918367346e-2 1.2295081967213115e-2 1.1446886446886446e-2 4.145555043758637e-3 2.7063599458728013e-3 1.366120218579235e-3 8.948545861297539e-4 1.3163668275559457e-3 0e0 0e0 0e0 0e0 0e0 0e0 4.470272686633885e-4 0e0 0e0 0e0 0e0 0e0 0e0 0e0 0e0 0e0 0e0 0e0 0e0 0e0 0e0 0e0 0e0 0e0 0e0 0e0 0e0 0e0 0e0 0e0 0e0 0e0 0e0 0e0 0e0 0e0 0e0 0e0 0e0 0e0 0e0 0e0 0e0 0e0 0e0 0e0 0e0 0e0 0e0 0e0 0e0 0e0 0e0 0e0 0e0 0e0 0e0 0e0 0e0 0e0 0e0 0e0 0e0 0e0 0e0 0e0 0e0 0e0 0e0 0e0 0e0 0e0 0e0 0e0 0e0 0e0 0e0 0e0 0e0 0e0 0e0 0e0 0e0 0e0 0e0 0e0 0e0 0e0 0e0 0e0 0e0 0e0 0e0 0e0 0e0 0e0 0e0 0e0 0e0 0e0 0e0 0e0 0e0 0e0 0e0 0e0 0e0 0e0 0e0 0e0 0e0 0e0 0e0 0e0 0e0 0e0 0e0 0e0 0e0 0e0 0e0 0e0 0e0 0e0 0e0 0e0 0e0 0e0 0e0 0e0 0e0 0e0 0e0 0e0 0e0 0e0 0e0 0e0 0e0 0e0 0e0 0e0 0e0 0e0 0e0 0e0 0e0 0e0 0e0 0e0 0e0 0e0 0e0 0e0 0e0 0e0 0e0 0e0 0e0 0e0 0e0 0e0 0e0 0e0 0e0 0e0 0e0 0e0 0e0 0e0 0e0 0e0 0e0 0e0 0e0 0e0 0e0 0e0 0e0 0e0 0e0 0e0 0e0 0e0 0e0 0e0 0e0 0e0 0e0 0e0 0e0 0e0 0e0 0e0 0e0 0e0 0e0 0e0 0e0 0e0 0e0 0e0 0e0 0e0 0e0 0e0 0e0 0e0 0e0 0e0 0e0 0e0 0e0 0e0 0e0 0e0 0e0 0e0 0e0 0e0 0e0 0e0 0e0 0e0 0e0 0e0 0e0 0e0 0e0 0e0 0e0 0e0 0e0 0e0 0e0 0e0 0e0 0e0 0e0 0e0 0e0 0e0 0e0 0e0 0e0 0e0 0e0 0e0 0e0 0e0 0e0 0e0 0e0 0e0 0e0 0e0 0e0 0e0 0e0 0e0 0e0 0e0 0e0 0e0 0e0 0e0 0e0 0e0 0e0 0e0 0e0 0e0 0e0 0e0 0e0 0e0 0e0 0e0 0e0 0e0 0e0 0e0 0e0 0e0 0e0 0e0 0e0 0e0 0e0 0e0 0e0 0e0 0e0 0e0 0e0 0e0 0e0 0e0 0e0 0e0 0e0 0e0 0e0 0e0 0e0 0e0 0e0 0e0 0e0 0e0 0e0 0e0 0e0 0e0 0e0 0e0 0e0 0e0 0e0 0e0 0e0 0e0 0e0 0e0 0e0 0e0 0e0 0e0 0e0 0e0 0e0 0e0 0e0 0e0 0e0 0e0 0e0 0e0 0e0 0e0 0e0 0e0 0e0 0e0 0e0 0e0 0e0 0e0 0e0 0e0 0e0 0e0 0e0 0e0 0e0 0e0 0e0 0e0 0e0 0e0 0e0 0e0 0e0 0e0 0e0 0e0 0e0 0e0 0e0 0e0 0e0 0e0 0e0 0e0 0e0 0e0 0e0 0e0 0e0 0e0 0e0 0e0 0e0 0e0 0e0 0e0 0e0 0e0 0e0 0e0 0e0 0e0 0e0 0e0 0e0 0e0 0e0 0e0 0e0 0e0 0e0 0e0 0e0 0e0 0e0 0e0 0e0 0e0 0e0 0e0 0e0 0e0 0e0 0e0 0e0 0e0 0e0 0e0 0e0 0e0 0e0 0e0 0e0 0e0 0e0 0e0 0e0 0e0 0e0 0e0 0e0 0e0 0e0 0e0 0e0 0e0 0e0 0e0 0e0 0e0 0e0 0e0 0e0 0e0 0e0 0e0 0e0 0e0 0e0 0e0 0e0 0e0 0e0 0e0 0e0 0e0 0e0 0e0 0e0 0e0 0e0 0e0 0e0 0e0 0e0 0e0 0e0 0e0 0e0 0e0 0e0 0e0 0e0 0e0 0e0 0e0 0e0 0e0 0e0 0e0 0e0 0e0 0e0 0e0 0e0 0e0 0e0 0e0 0e0 0e0 0e0 0e0 0e0 0e0 0e0 0e0 0e0 0e0 0e0 0e0 0e0 0e0 0e0 0e0 0e0 0e0 0e0 0e0 0e0 0e0 0e0 0e0 0e0 0e0 0e0 0e0 0e0 0e0 0e0 0e0 0e0 0e0 0e0 0e0 0e0 0e0 0e0 0e0 0e0 0e0 0e0 0e0 0e0 0e0 0e0 0e0 0e0 0e0 0e0 0e0 0e0 0e0 0e0 0e0 0e0 0e0 0e0 0e0 0e0 0e0 0e0 0e0 0e0 0e0 0e0 0e0 0e0 0e0 0e0 0e0 0e0 0e0 0e0 0e0 0e0 0e0 0e0 0e0 0e0 0e0 0e0 0e0 0e0 0e0 0e0 0e0 0e0 0e0 0e0 0e0 0e0 0e0 0e0 0e0 0e0 0e0 0e0 0e0 0e0 0e0 0e0 0e0 0e0 0e0 0e0 0e0 0e0 0e0 0e0 0e0 0e0 0e0 0e0 0e0 0e0 0e0 0e0 0e0 0e0 0e0 0e0 0e0 0e0 0e0 0e0 0e0 0e0 0e0 0e0 0e0 0e0 0e0 0e0 0e0 0e0 0e0 0e0 0e0 0e0 0e0 0e0 0e0 0e0 0e0 0e0 0e0 0e0 0e0 0e0 0e0 0e0 0e0 0e0 0e0 0e0 0e0 0e0 0e0 0e0 0e0 0e0 0e0 0e0 0e0 0e0 0e0 0e0 0e0 0e0 0e0 0e0 0e0 0e0 0e0 0e0 0e0 0e0 0e0 0e0 0e0 0e0 0e0 0e0 0e0 0e0 0e0 0e0 0e0 0e0 0e0 0e0 0e0 0e0 0e0 0e0 0e0 0e0 0e0 0e0 0e0 0e0 0e0 0e0 0e0 0e0 0e0 0e0 0e0 0e0 0e0 0e0 0e0 0e0 0e0 0e0 0e0 0e0 0e0 0e0 0e0 0e0 0e0 0e0 0e0 0e0 0e0 0e0 0e0 0e0 0e0 0e0 0e0 0e0 0e0 0e0 0e0 0e0 0e0 0e0 0e0 0e0 0e0 0e0 0e0 0e0 0e0 0e0 0e0 0e0 0e0 0e0 0e0 0e0 0e0 0e0 0e0 0e0 0e0 0e0 0e0 0e0 0e0 0e0 0e0 0e0 0e0 0e0 0e0 0e0 0e0 0e0 0e0 0e0 0e0 0e0 0e0 0e0 0e0 0e0 0e0 0e0 0e0 0e0 0e0
0e0 0e0 5.917159763313609e-3 1.8911439114391145e-2 3.739551253849538e-2 5.163283318623124e-2 5.663797009515179e-2 8.204675782973092e-2 8.649602824360106e-2 1.0070052539404553e-1 9.455719557195572e-2 1.0210479175996418e-1 1.0208421948107188e-1 9.082440614811364e-2 8.848377056469542e-2 6.232813932172319e-2 5.560661764705882e-2 3.9269406392694065e-2 3.6734693877551024e-2 2.8233151183970857e-2 1.9688644688644688e-2 1.3357899585444496e-2 6.765899864682003e-3 6.375227686703097e-3 4.921700223713647e-3 4.387889425186486e-3 2.699055330634278e-3 1.8042399639152007e-3 1.3501350135013501e-3 0e0 1.3574660633484162e-3 1.3256738842244808e-3 0e0 4.62962962962963e-4 0e0 4.440497335701599e-4 0e0 0e0 0e0 0e0 0e0 0e0 0e0 0e0 0e0 0e0 0e0 0e0 0e0 0e0 0e0 0e0 0e0 0e0 0e0 0e0 0e0 0e0 0e0 0e0 0e0 0e0 0e0 0e0 0e0 0e0 0e0 0e0 0e0 0e0 0e0 0e0 0e0 0e0 0e0 0e0 0e0 0e0 0e0 0e0 0e0 0e0 0e0 0e0 0e0 0e0 0e0 0e0 0e0 0e0 0e0 0e0 0e0 0e0 0e0 0e0 0e0 0e0 0e0 0e0 0e0 0e0 0e0 0e0 0e0 0e0 0e0 0e0 0e0 0e0 0e0 0e0 0e0 0e0 0e0 0e0 0e0 0e0 0e0 0e0 0e0 0e0 0e0 0e0 0e0 0e0 0e0 0e0 0e0 0e0 0e0 0e0 0e0 0e0 0e0 0e0 0e0 0e0 0e0 0e0 0e0 0e0 0e0 0e0 0e0 0e0 0e0 0e0 0e0 0e0 0e0 0e0 0e0 0e0 0e0 0e0 0e0 0e0 0e0 0e0 0e0 0e0 0e0 0e0 0e0 0e0 0e0 0e0 0e0 0e0 0e0 0e0 0e0 0e0 0e0 0e0 0e0 0e0 0e0 0e0 0e0 0e0 0e0 0e0 0e0 0e0 0e0 0e0 0e0 0e0 0e0 0e0 0e0 0e0 0e0 0e0 0e0 0e0 0e0 0e0 0e0 0e0 0e0 0e0 0e0 0e0 0e0 0e0 0e0 0e0 0e0 0e0 0e0 0e0 0e0 0e0 0e0 0e0 0e0 0e0 0e0 0e0 0e0 0e0 0e0 0e0 0e0 0e0 0e0 0e0 0e0 0e0 0e0 0e0 0e0 0e0 0e0 0e0 0e0 0e0 0e0 0e0 0e0 0e0 0e0 0e0 0e0 0e0 0e0 0e0 0e0 0e0 0e0 0e0 0e0 0e0 0e0 0e0 0e0 0e0 0e0 0e0 0e0 0e0 0e0 0e0 0e0 0e0 0e0 0e0 0e0 0e0 0e0 0e0 0e0 0e0 0e0 0e0 0e0 0e0 0e0 0e0 0e0 0e0 0e0 0e0 0e0 0e0 0e0 0e0 0e0 0e0 0e0 0e0 0e0 0e0 0e0 0e0 0e0 0e0 0e0 0e0 0e0 0e0 0e0 0e0 0e0 0e0 0e0 0e0 0e0 0e0 0e0 0e0 0e0 0e0 0e0 0e0 0e0 0e0 0e0 0e0 0e0 0e0 0e0 0e0 0e0 0e0 0e0 0e0 0e0 0e0 0e0 0e0 0e0 0e0 0e0 0e0 0e0 0e0 0e0 0e0 0e0 0e0 0e0 0e0 0e0 0e0 0e0 0e0 0e0 0e0 0e0 0e0 0e0 0e0 0e0 0e0 0e0 0e0 0e0 0e0 0e0 0e0 0e0 0e0 0e0 0e0 0e0 0e0 0e0 0e0 0e0 0e0 0e0 0e0 0e0 0e0 0e0 0e0 0e0 0e0 0e0 0e0 0e0 0e0 0e0 0e0 0e0 0e0 0e0 0e0 0e0 0e0 0e0 0e0 0e0 0e0 0e0 0e0 0e0 0e0 0e0 0e0 0e0 0e0 0e0 0e0 0e0 0e0 0e0 0e0 0e0 0e0 0e0 0e0 0e0 0e0 0e0 0e0 0e0 0e0 0e0 0e0 0e0 0e0 0e0 0e0 0e0 0e0 0e0 0e0 0e0 0e0 0e0 0e0 0e0 0e0 0e0 0e0 0e0 0e0 0e0 0e0 0e0 0e0 0e0 0e0 0e0 0e0 0e0 0e0 0e0 0e0 0e0 0e0 0e0 0e0 0e0 0e0 0e0 0e0 0e0 0e0 0e0 0e0 0e0 0e0 0e0 0e0 0e0 0e0 0e0 0e0 0e0 0e0 0e0 0e0 0e0 0e0 0e0 0e0 0e0 0e0 0e0 0e0 0e0 0e0 0e0 0e0 0e0 0e0 0e0 0e0 0e0 0e0 0e0 0e0 0e0 0e0 0e0 0e0 0e0 0e0 0e0 0e0 0e0 0e0 0e0 0e0 0e0 0e0 0e0 0e0 0e0 0e0 0e0 0e0 0e0 0e0 0e0 0e0 0e0 0e0 0e0 0e0 0e0 0e0 0e0 0e0 0e0 0e0 0e0 0e0 0e0 0e0 0e0 0e0 0e0 0e0 0e0 0e0 0e0 0e0 0e0 0e0 0e0 0e0 0e0 0e0 0e0 0e0 0e0 0e0 0e0 0e0 0e0 0e0 0e0 0e0 0e0 0e0 0e0 0e0 0e0 0e0 0e0 0e0 0e0 0e0 0e0 0e0 0e0 0e0 0e0 0e0 0e0 0e0 0e0 0e0 0e0 0e0 0e0 0e0 0e0 0e0 0e0 0e0 0e0 0e0 0e0 0e0 0e0 0e0 0e0 0e0 0e0 0e0 0e0 0e0 0e0 0e0 0e0 0e0 0e0 0e0 0e0 0e0 0e0 0e0 0e0 0e0 0e0 0e0 0e0 0e0 0e0 0e0 0e0 0e0 0e0 0e0 0e0 0e0 0e0 0e0 0e0 0e0 0e0 0e0 0e0 0e0 0e0 0e0 0e0 0e0 0e0 0e0 0e0 0e0 0e0 0e0 0e0 0e0 0e0 0e0 0e0 0e0 0e0 0e0 0e0 0e0 0e0 0e0 0e0 0e0 0e0 0e0 0e0 0e0 0e0 0e0 0e0 0e0 0e0 0e0 0e0 0e0 0e0 0e0 0e0 0e0 0e0 0e0 0e0 0e0 0e0 0e0 0e0 0e0 0e0 0e0 0e0 0e0 0e0 0e0 0e0 0e0 0e0 0e0 0e0 0e0 0e0 0e0 0e0 0e0 0e0 0e0 0e0 0e0 0e0 0e0 0e0 0e0 0e0 0e0 0e0 0e0 0e0 0e0 0e0 0e0 0e0 0e0 0e0 0e0 0e0 0e0 0e0 0e0 0e0 0e0 0e0 0e0 0e0 0e0 0e0 0e0 0e0 0e0 0e0 0e0 0e0 0e0 0e0 0e0 0e0 0e0 0e0 0e0 0e0 0e0 0e0 0e0 0e0 0e0 0e0 0e0 0e0 0e0 0e0 0e0 0e0 0e0 0e0 0e0 0e0 0e0 0e0 0e0 0e0 0e0 0e0 0e0 0e0 0e0 0e0 0e0 0e0 0e0 0e0 0e0 0e0 0e0 0e0 0e0 0e0 0e0 0e0 0e0 0e0 0e0 0e0 0e0 0e0 0e0 0e0 0e0 0e0 0e0 0e0 0e0 0e0 0e0 0e0 0e0 0e0 0e0 0e0 0e0
0e0 1.2674271229404308e-3 2.9585798816568047e-3 1.2453874538745387e-2 2.8596568411790584e-2 3.133274492497794e-2 5.845038513819665e-2 5.64622849580944e-2 7.855251544571933e-2 1.0070052539404553e-1 8.394833948339483e-2 9.001343484102105e-2 9.18757975329647e-2 9.082440614811364e-2 9.20409070698088e-2 8.020164986251145e-2 7.215073529411764e-2 5.89041095890411e-2 4.671201814058957e-2 3.460837887067395e-2 3.250915750915751e-2 2.2109626900046062e-2 2.210193955796121e-2 1.4571948998178506e-2 1.0738255033557046e-2 1.0092145677928916e-2 5.847953216374269e-3 4.0595399188092015e-3 4.050405040504051e-3 1.3556258472661546e-3 3.167420814479638e-3 4.418912947414936e-4 4.470272686633885e-4 9.25925925925926e-4 4.5004500450045e-4 0e0 4.438526409232135e-4 0e0 0e0 4.2211903756859433e-4 0e0 0e0 0e0 0e0 0e0 0e0 0e0 0e0 0e0 0e0 0e0 0e0 0e0 0e0 0e0 0e0 0e0 0e0 0e0 0e0 0e0 0e0 0e0 0e0 0e0 0e0 0e0 0e0 0e0 0e0 0e0 0e0 0e0 0e0 0e0 0e0 0e0 0e0 0e0 0e0 0e0 0e0 0e0 0e0 0e0 0e0 0e0 0e0 0e0 0e0 0e0 0e0 0e0 0e0 0e0 0e0 0e0 0e0 0e0 0e0 0e0 0e0 0e0 0e0 0e0 0e0 0e0 0e0 0e0 0e0 0e0 0e0 0e0 0e0 0e0 0e0 0e0 0e0 0e0 0e0 0e0 0e0 0e0 0e0 0e0 0e0 0e0 0e0 0e0 0e0 0e0 0e0 0e0 0e0 0e0 0e0 0e0 0e0 0e0 0e0 0e0 0e0 0e0 0e0 0e0 0e0 0e0 0e0 0e0 0e0 0e0 0e0 0e0 0e0 0e0 0e0 0e0 0e0 0e0 0e0 0e0 0e0 0e0 0e0 0e0 0e0 0e0 0e0 0e0 0e0 0e0 0e0 0e0 0e0 0e0 0e0 0e0 0e0 0e0 0e0 0e0 0e0 0e0 0e0 0e0 0e0 0e0 0e0 0e0 0e0 0e0 0e0 0e0 0e0 0e0 0e0 0e0 0e0 0e0 0e0 0e0 0e0 0e0 0e0 0e0 0e0 0e0 0e0 0e0 0e0 0e0 0e0 0e0 0e0 0e0 0e0 0e0 0e0 0e0 0e0 0e0 0e0 0e0 0e0 0e0 0e0 0e0 0e0 0e0 0e0 0e0 0e0 0e0 0e0 0e0 0e0 0e0 0e0 0e0 0e0 0e0 0e0 0e0 0e0 0e0 0e0 0e0 0e0 0e0 0e0 0e0 0e0 0e0 0e0 0e0 0e0 0e0 0e0 0e0 0e0 0e0 0e0 0e0 0e0 0e0 0e0 0e0 0e0 0e0 0e0 0e0 0e0 0e0 0e0 0e0 0e0 0e0 0e0 0e0 0e0 0e0 0e0 0e0 0e0 0e0 0e0 0e0 0e0 0e0 0e0 0e0 0e0 0e0 0e0 0e0 0e0 0e0 0e0 0e0 0e0 0e0 0e0 0e0 0e0 0e0 0e0 0e0 0e0 0e0 0e0 0e0 0e0 0e0 0e0 0e0 0e0 0e0 0e0 0e0 0e0 0e0 0e0 0e0 0e0 0e0 0e0 0e0 0e0 0e0 0e0 0e0 0e0 0e0 0e0 0e0 0e0 0e0 0e0 0e0 0e0 0e0 0e0 0e0 0e0 0e0 0e0 0e0 0e0 0e0 0e0 0e0 0e0 0e0 0e0 0e0 0e0 0e0 0e0 0e0 0e0 0e0 0e0 0e0 0e0 0e0 0e0 0e0 0e0 0e0 0e0 0e0 0e0 0e0 0e0 0e0 0e0 0e0 0e0 0e0 0e0 0e0 0e0 0e0 0e0 0e0 0e0 0e0 0e0 0e0 0e0 0e0 0e0 0e0 0e0 0e0 0e0 0e0 0e0 0e0 0e0 0e0 0e0 0e0 0e0 0e0 0e0 0e0 0e0 0e0 0e0 0e0 0e0 0e0 0e0 0e0 0e0 0e0 0e0 0e0 0e0 0e0 0e0 0e0 0e0 0e0 0e0 0e0 0e0 0e0 0e0 0e0 0e0 0e0 0e0 0e0 0e0 0e0 0e0 0e0 0e0 0e0 0e0 0e0 0e0 0e0 0e0 0e0 0e0 0e0 0e0 0e0 0e0 0e0 0e0 0e0 0e0 0e0 0e0 0e0 0e0 0e0 0e0 0e0 0e0 0e0 0e0 0e0 0e0 0e0 0e0 0e0 0e0 0e0 0e0 0e0 0e0 0e0 0e0 0e0 0e0 0e0 0e0 0e0 0e0 0e0 0e0 0e0 0e0 0e0 0e0 0e0 0e0 0e0 0e0 0e0 0e0 0e0 0e0 0e0 0e0 0e0 0e0 0e0 0e0 0e0 0e0 0e0 0e0 0e0 0e0 0e0 0e0 0e0 0e0 0e0 0e0 0e0 0e0 0e0 0e0 0e0 0e0 0e0 0e0 0e0 0e0 0e0 0e0 0e0 0e0 0e0 0e0 0e0 0e0 0e0 0e0 0e0 0e0 0e0 0e0 0e0 0e0 0e0 0e0 0e0 0e0 0e0 0e0 0e0 0e0 0e0 0e0 0e0 0e0 0e0 0e0 0e0 0e0 0e0 0e0 0e0 0e0 0e0 0e0 0e0 0e0 0e0 0e0 0e0 0e0 0e0 0e0 0e0 0e0 0e0 0e0 0e0 0e0 0e0 0e0 0e0 0e0 0e0 0e0 0e0 0e0 0e0 0e0 0e0 0e0 0e0 0e0 0e0 0e0 0e0 0e0 0e0 0e0 0e0 0e0 0e0 0e0 0e0 0e0 0e0 0e0 0e0 0e0 0e0 0e0 0e0 0e0 0e0 0e0 0e0 0e0 0e0 0e0 0e0 0e0 0e0 0e0 0e0 0e0 0e0 0e0 0e0 0e0 0e0 0e0 0e0 0e0 0e0 0e0 0e0 0e0 0e0 0e0 0e0 0e0 0e0 0e0 0e0 0e0 0e0 0e0 0e0 0e0 0e0 0e0 0e0 0e0 0e0 0e0 0e0 0e0 0e0 0e0 0e0 0e0 0e0 0e0 0e0 0e0 0e0 0e0 0e0 0e0 0e0 0e0 0e0 0e0 0e0 0e0 0e0 0e0 0e0 0e0 0e0 0e0 0e0 0e0 0e0 0e0 0e0 0e0 0e0 0e0 0e0 0e0 0e0 0e0 0e0 0e0 0e0 0e0 0e0 0e0 0e0 0e0 0e0 0e0 0e0 0e0 0e0 0e0 0e0 0e0 0e0 0e0 0e0 0e0 0e0 0e0 0e0 0e0 0e0 0e0 0e0 0e0 0e0 0e0 0e0 0e0 0e0 0e0 0e0 0e0 0e0 0e0 0e0 0e0 0e0 0e0 0e0 0e0 0e0 0e0 0e0 0e0 0e0 0e0 0e0 0e0 0e0 0e0 0e0 0e0 0e0 0e0 0e0 0e0 0e0 0e0 0e0 0e0 0e0 0e0 0e0 0e0 0e0 0e0 0e0 0e0 0e0 0e0 0e0 0e0 0e0 0e0 0e0 0e0 0e0 0e0 0e0 0e0 0e0 0e0 0e0 0e0 0e0 0e0 0e0 0e0 0e0 0e0 0e0 0e0 0e0 0e0 0e0 0e0 0e0 0e0 0e0 0e0 0e0 0e0 0e0 0e0
0e0 0e0 1.267962806424345e-3 5.996309963099631e-3 1.803783545974483e-2 2.1624007060900265e-2 3.7607612143180785e-2 5.0286722540802825e-2 6.354810238305383e-2 6.611208406304729e-2 7.933579335793357e-2 8.911777877295118e-2 9.400255210548703e-2 7.68514205868654e-2 6.89195197865718e-2 8.890925756186985e-2 7.306985294117647e-2 7.168949771689498e-2 6.53061224489796e-2 5.191256830601093e-2 4.532967032967033e-2 3.27038231229848e-2 3.5182679296346414e-2 2.459016393442623e-2 1.7897091722595078e-2 1.3602457218078104e-2 1.1695906432748537e-2 1.4433919711321606e-2 9.000900090009001e-3 3.1631269769543608e-3 5.8823529411764705e-3 5.302695536897923e-3 3.576218149307108e-3 2.3148148148148147e-3 1.3501350135013501e-3 1.3321492007104796e-3 1.775410563692854e-3 4.496402877697842e-4 0e0 4.2211903756859433e-4 0e0 0e0 0e0 0e0 4.5558086560364467e-4 4.462293618920125e-4 0e0 0e0 0e0 0e0 0e0 0e0 0e0 0e0 0e0 0e0 0e0 0e0 0e0 0e0 0e0 0e0 0e0 0e0 0e0 0e0 0e0 0e0 0e0 0e0 0e0 0e0 0e0 0e0 0e0 0e0 0e0 0e0 0e0 0e0 0e0 0e0 0e0 0e0 0e0 0e0 0e0 0e0 0e0 0e0 0e0 0e0 0e0 0e0 0e0 0e0 0e0 0e0 0e0 0e0 0e0 0e0 0e0 0e0 0e0 0e0 0e0 0e0 0e0 0e0 0e0 0e0 0e0 0e0 0e0 0e0 0e0 0e0 0e0 0e0 0e0 0e0 0e0 0e0 0e0 0e0 0e0 0e0 0e0 0e0 0e0 0e0 0e0 0e0 0e0 0e0 0e0 0e0 0e0 0e0 0e0 0e0 0e0 0e0 0e0 0e0 0e0 0e0 0e0 0e0 0e0 0e0 0e0 0e0 0e0 0e0 0e0 0e0 0e0 0e0 0e0 0e0 0e0 0e0 0e0 0e0 0e0 0e0 0e0 0e0 0e0 0e0 0e0 0e0 0e0 0e0 0e0 0e0 0e0 0e0 0e0 0e0 0e0 0e0 0e0 0e0 0e0 0e0 0e0 0e0 0e0 0e0 0e0 0e0 0e0 0e0 0e0 0e0 0e0 0e0 0e0 0e0 0e0 0e0 0e0 0e0 0e0 0e0 0e0 0e0 0e0 0e0 0e0 0e0 0e0 0e0 0e0 0e0 0e0 0e0 0e0 0e0 0e0 0e0 0e0 0e0 0e0 0e0 0e0 0e0 0e0 0e0 0e0 0e0 0e0 0e0 0e0 0e0 0e0 0e0 0e0 0e0 0e0 0e0 0e0 0e0 0e0 0e0 0e0 0e0 0e0 0e0 0e0 0e0 0e0 0e0 0e0 0e0 0e0 0e0 0e0 0e0 0e0 0e0 0e0 0e0 0e0 0e0 0e0 0e0 0e0 0e0 0e0 0e0 0e0 0e0 0e0 0e0 0e0 0e0 0e0 0e0 0e0 0e0 0e0 0e0 0e0 0e0 0e0 0e0 0e0 0e0 0e0 0e0 0e0 0e0 0e0 0e0 0e0 0e0 0e0 0e0 0e0 0e0 0e0 0e0 0e0 0e0 0e0 0e0 0e0 0e0 0e0 0e0 0e0 0e0 0e0 0e0 0e0 0e0 0e0 0e0 0e0 0e0 0e0 0e0 0e0 0e0 0e0 0e0 0e0 0e0 0e0 0e0 0e0 0e0 0e0 0e0 0e0 0e0 0e0 0e0 0e0 0e0 0e0 0e0 0e0 0e0 0e0 0e0 0e0 0e0 0e0 0e0 0e0 0e0 0e0 0e0 0e0 0e0 0e0 0e0 0e0 0e0 0e0 0e0 0e0 0e0 0e0 0e0 0e0 0e0 0e0 0e0 0e0 0e0 0e0 0e0 0e0 0e0 0e0 0e0 0e0 0e0 0e0 0e0 0e0 0e0 0e0 0e0 0e0 0e0 0e0 0e0 0e0 0e0 0e0 0e0 0e0 0e0 0e0 0e0 0e0 0e0 0e0 0e0 0e0 0e0 0e0 0e0 0e0 0e0 0e0 0e0 0e0 0e0 0e0 0e0 0e0 0e0 0e0 0e0 0e0 0e0 0e0 0e0 0e0 0e0 0e0 0e0 0e0 0e0 0e0 0e0 0e0 0e0 0e0 0e0 0e0 0e0 0e0 0e0 0e0 0e0 0e0 0e0 0e0 0e0 0e0 0e0 0e0 0e0 0e0 0e0 0e0 0e0 0e0 0e0 0e0 0e0 0e0 0e0 0e0 0e0 0e0 0e0 0e0 0e0 0e0 0e0 0e0 0e0 0e0 0e0 0e0 0e0 0e0 0e0 0e0 0e0 0e0 0e0 0e0 0e0 0e0 0e0 0e0 0e0 0e0 0e0 0e0 0e0 0e0 0e0 0e0 0e0 0e0 0e0 0e0 0e0 0e0 0e0 0e0 0e0 0e0 0e0 0e0 0e0 0e0 0e0 0e0 0e0 0e0 0e0 0e0 0e0 0e0 0e0 0e0 0e0 0e0 0e0 0e0 0e0 0e0 0e0 0e0 0e0 0e0 0e0 0e0 0e0 0e0 0e0 0e0 0e0 0e0 0e0 0e0 0e0 0e0 0e0 0e0 0e0 0e0 0e0 0e0 0e0 0e0 0e0 0e0 0e0 0e0 0e0 0e0 0e0 0e0 0e0 0e0 0e0 0e0 0e0 0e0 0e0 0e0 0e0 0e0 0e0 0e0 0e0 0e0 0e0 0e0 0e0 0e0 0e0 0e0 0e0 0e0 0e0 0e0 0e0 0e0 0e0 0e0 0e0 0e0 0e0 0e0 0e0 0e0 0e0 0e0 0e0 0e0 0e0 0e0 0e0 0e0 0e0 0e0 0e0 0e0 0e0 0e0 0e0 0e0 0e0 0e0 0e0 0e0 0e0 0e0 0e0 0e0 0e0 0e0 0e0 0e0 0e0 0e0 0e0 0e0 0e0 0e0 0e0 0e0 0e0 0e0 0e0 0e0 0e0 0e0 0e0 0e0 0e0 0e0 0e0 0e0 0e0 0e0 0e0 0e0 0e0 0e0 0e0 0e0 0e0 0e0 0e0 0e0 0e0 0e0 0e0 0e0 0e0 0e0 0e0 0e0 0e0 0e0 0e0 0e0 0e0 0e0 0e0 0e0 0e0 0e0 0e0 0e0 0e0 0e0 0e0 0e0 0e0 0e0 0e0 0e0 0e0 0e0 0e0 0e0 0e0 0e0 0e0 0e0 0e0 0e0 0e0 0e0 0e0 0e0 0e0 0e0 0e0 0e0 0e0 0e0 0e0 0e0 0e0 0e0 0e0 0e0 0e0 0e0 0e0 0e0 0e0 0e0 0e0 0e0 0e0 0e0 0e0 0e0 0e0 0e0 0e0 0e0 0e0 0e0 0e0 0e0 0e0 0e0 0e0 0e0 0e0 0e0 0e0 0e0 0e0 0e0 0e0 0e0 0e0 0e0 0e0 0e0 0e0 0e0 0e0 0e0 0e0 0e0 0e0 0e0 0e0 0e0 0e0 0e0 0e0 0e0 0e0 0e0 0e0 0e0 0e0 0e0 0e0 0e0 0e0 0e0 0e0 0e0 0e0 0e0 0e0 0e0 0e0 0e0 0e0 0e0 0e0 0e0 0e0 0e0 0e0 0e0 0e0 0e0 0e0 0e0 0e0 0e0 0e0 0e0 0e0 0e0 0e0 0e0 0e0 0e0 0e0 0e0 0e0 0e0 0e0
0e0 0e0 4.2265426880811494e-4 3.6900369003690036e-3 1.1878574571051475e-2 2.118270079435128e-2 3.1264159492523785e-2 4.146449051610057e-2 5.913503971756399e-2 6.129597197898424e-2 7.380073800738007e-2 7.836990595611286e-2 6.975754997873246e-2 8.337214718211458e-2 8.092485549132948e-2 7.791017415215398e-2 7.44485294117647e-2 7.077625570776255e-2 7.120181405895691e-2 6.147540983606557e-2 5.54029304029304e-2 4.514048825426071e-2 4.059539918809202e-2 3.551912568306011e-2 2.4608501118568233e-2 2.8960070206230804e-2 1.5744489428699954e-2 1.8042399639152006e-2 7.2007200720072e-3 1.174875734297334e-2 8.597285067873304e-3 6.628369421122404e-3 6.258381761287439e-3 5.092592592592593e-3 2.7002700270027003e-3 1.3321492007104796e-3 8.87705281846427e-4 2.697841726618705e-3 4.640371229698376e-4 1.6884761502743773e-3 4.5167118337850043e-4 2.2747952684258415e-3 0e0 4.6146746654360867e-4 0e0 8.92458723784025e-4 4.472271914132379e-4 0e0 0e0 0e0 0e0 0e0 0e0 0e0 0e0 0e0 0e0 0e0 0e0 0e0 0e0 0e0 0e0 0e0 0e0 0e0 0e0 0e0 0e0 0e0 0e0 0e0 0e0 0e0 0e0 0e0 0e0 0e0 0e0 0e0 0e0 0e0 0e0 0e0 0e0 0e0 0e0 0e0 0e0 0e0 0e0 0e0 0e0 0e0 0e0 0e0 0e0 0e0 0e0 0e0 0e0 0e0 0e0 0e0 0e0 0e0 0e0 0e0 0e0 0e0 0e0 0e0 0e0 0e0 0e0 0e0 0e0 0e0 0e0 0e0 0e0 0e0 0e0 0e0 0e0 0e0 0e0 0e0 0e0 0e0 0e0 0e0 0e0 0e0 0e0 0e0 0e0 0e0 0e0 0e0 0e0 0e0 0e0 0e0 0e0 0e0 0e0 0e0 0e0 0e0 0e0 0e0 0e0 0e0 0e0 0e0 0e0 0e0 0e0 0e0 0e0 0e0 0e0 0e0 0e0 0e0 0e0 0e0 0e0 0e0 0e0 0e0 0e0 0e0 0e0 0e0 0e0 0e0 0e0 0e0 0e0 0e0 0e0 0e0 0e0 0e0 0e0 0e0 0e0 0e0 0e0 0e0 0e0 0e0 0e0 0e0 0e0 0e0 0e0 0e0 0e0 0e0 0e0 0e0 0e0 0e0 0e0 0e0 0e0 0e0 0e0 0e0 0e0 0e0 0e0 0e0 0e0 0e0 0e0 0e0 0e0 0e0 0e0 0e0 0e0 0e0 0e0 0e0 0e0 0e0 0e0 0e0 0e0 0e0 0e0 0e0 0e0 0e0 0e0 0e0 0e0 0e0 0e0 0e0 0e0 0e0 0e0 0e0 0e0 0e0 0e0 0e0 0e0 0e0 0e0 0e0 0e0 0e0 0e0 0e0 0e0 0e0 0e0 0e0 0e0 0e0 0e0 0e0 0e0 0e0 0e0 0e0 0e0 0e0 0e0 0e0 0e0 0e0 0e0 0e0 0e0 0e0 0e0 0e0 0e0 0e0 0e0 0e0 0e0 0e0 0e0 0e0 0e0 0e0 0e0 0e0 0e0 0e0 0e0 0e0 0e0 0e0 0e0 0e0 0e0 0e0 0e0 0e0 0e0 0e0 0e0 0e0 0e0 0e0 0e0 0e0 0e0 0e0 0e0 0e0 0e0 0e0 0e0 0e0 0e0 0e0 0e0 0e0 0e0 0e0 0e0 0e0 0e0 0e0 0e0 0e0 0e0 0e0 0e0 0e0 0e0 0e0 0e0 0e0 0e0 0e0 0e0 0e0 0e0 0e0 0e0 0e0 0e0 0e0 0e0 0e0 0e0 0e0 0e0 0e0 0e0 0e0 0e0 0e0 0e0 0e0 0e0 0e0 0e0 0e0 0e0 0e0 0e0 0e0 0e0 0e0 0e0 0e0 0e0 0e0 0e0 0e0 0e0 0e0 0e0 0e0 0e0 0e0 0e0 0e0 0e0 0e0 0e0 0e0 0e0 0e0 0e0 0e0 0e0 0e0 0e0 0e0 0e0 0e0 0e0 0e0 0e0 0e0 0e0 0e0 0e0 0e0 0e0 0e0 0e0 0e0 0e0 0e0 0e0 0e0 0e0 0e0 0e0 0e0 0e0 0e0 0e0 0e0 0e0 0e0 0e0 0e0 0e0 0e0 0e0 0e0 0e0 0e0 0e0 0e0 0e0 0e0 0e0 0e0 0e0 0e0 0e0 0e0 0e0 0e0 0e0 0e0 0e0 0e0 0e0 0e0 0e0 0e0 0e0 0e0 0e0 0e0 0e0 0e0 0e0 0e0 0e0 0e0 0e0 0e0 0e0 0e0 0e0 0e0 0e0 0e0 0e0 0e0 0e0 0e0 0e0 0e0 0e0 0e0 0e0 0e0 0e0 0e0 0e0 0e0 0e0 0e0 0e0 0e0 0e0 0e0 0e0 0e0 0e0 0e0 0e0 0e0 0e0 0e0 0e0 0e0 0e0 0e0 0e0 0e0 0e0 0e0 0e0 0e0 0e0 0e0 0e0 0e0 0e0 0e0 0e0 0e0 0e0 0e0 0e0 0e0 0e0 0e0 0e0 0e0 0e0 0e0 0e0 0e0 0e0 0e0 0e0 0e0 0e0 0e0 0e0 0e0 0e0 0e0 0e0 0e0 0e0 0e0 0e0 0e0 0e0 0e0 0e0 0e0 0e0 0e0 0e0 0e0 0e0 0e0 0e0 0e0 0e0 0e0 0e0 0e0 0e0 0e0 0e0 0e0 0e0 0e0 0e0 0e0 0e0 0e0 0e0 0e0 0e0 0e0 0e0 0e0 0e0 0e0 0e0 0e0 0e0 0e0 0e0 0e0 0e0 0e0 0e0 0e0 0e0 0e0 0e0 0e0 0e0 0e0 0e0 0e0 0e0 0e0 0e0 0e0 0e0 0e0 0e0 0e0 0e0 0e0 0e0 0e0 0e0 0e0 0e0 0e0 0e0 0e0 0e0 0e0 0e0 0e0 0e0 0e0 0e0 0e0 0e0 0e0 0e0 0e0 0e0 0e0 0e0 0e0 0e0 0e0 0e0 0e0 0e0 0e0 0e0 0e0 0e0 0e0 0e0 0e0 0e0 0e0 0e0 0e0 0e0 0e0 0e0 0e0 0e0 0e0 0e0 0e0 0e0 0e0 0e0 0e0 0e0 0e0 0e0 0e0 0e0 0e0 0e0 0e0 0e0 0e0 0e0 0e0 0e0 0e0 0e0 0e0 0e0 0e0 0e0 0e0 0e0 0e0 0e0 0e0 0e0 0e0 0e0 0e0 0e0 0e0 0e0 0e0 0e0 0e0 0e0 0e0 0e0 0e0 0e0 0e0 0e0 0e0 0e0 0e0 0e0 0e0 0e0 0e0 0e0 0e0 0e0 0e0 0e0 0e0 0e0 0e0 0e0 0e0 0e0 0e0 0e0 0e0 0e0 0e0 0e0 0e0 0e0 0e0 0e0 0e0 0e0 0e0 0e0 0e0 0e0 0e0 0e0 0e0 0e0 0e0 0e0 0e0 0e0 0e0 0e0 0e0 0e0 0e0 0e0 0e0 0e0 0e0 0e0 0e0 0e0 0e0 0e0 0e0 0e0 0e0 0e0 0e0 0e0 0e0 0e0 0e0 0e0 0e0 0e0 0e0 0e0 0e0 0e0 0e0 0e0 0e0 0e0 0e0 0e0 0e0 0e0 0e0 0e0 0e0 0e0 0e0 0e0 0e0 0e0 0e0 0e0 0e0 0e0 0e0 0e0 0e0
0e0 0e0 1.267962806424345e-3 1.8450184501845018e-3 7.479102507699076e-3 1.323918799646955e-2 2.0389669234254643e-2 2.5584472871636524e-2 3.7069726390114736e-2 5.560420315236427e-2 5.396678966789668e-2 7.165248544558889e-2 6.507868991918332e-2 6.939916162086633e-2 6.89195197865718e-2 7.241063244729606e-2 7.490808823529412e-2 7.808219178082192e-2 7.120181405895691e-2 6.329690346083788e-2 6.73076923076923e-2 5.25103638876094e-2 4.826341903473162e-2 4.2805100182149364e-2 3.087248322147651e-2 3.290917068889864e-2 3.598740440845704e-2 1.9846639603067207e-2 1.53015301530153e-2 2.078626299141437e-2 1.3122171945701358e-2 1.1489173663278833e-2 1.1175681716584712e-2 9.722222222222222e-3 8.100810081008101e-3 5.3285968028419185e-3 3.9946737683089215e-3 3.5971223021582736e-3 1.8561484918793504e-3 2.110595187842972e-3 2.258355916892502e-3 9.099181073703367e-4 4.6685340802987864e-4 9.229349330872173e-4 1.366742596810934e-3 8.92458723784025e-4 4.472271914132379e-4 0e0 4.5413260672116256e-4 0e0 0e0 0e0 0e0 0e0 0e0 4.5454545454545455e-4 0e0 0e0 0e0 0e0 0e0 0e0 0e0 0e0 0e0 0e0 0e0 0e0 0e0 0e0 0e0 0e0 0e0 0e0 0e0 0e0 0e0 0e0 0e0 0e0 0e0 0e0 0e0 0e0 0e0 0e0 0e0 0e0 0e0 0e0 0e0 0e0 0e0 0e0 0e0 0e0 0e0 0e0 0e0 0e0 0e0 0e0 0e0 0e0 0e0 0e0 0e0 0e0 0e0 0e0 0e0 0e0 0e0 0e0 0e0 0e0 0e0 0e0 0e0 0e0 0e0 0e0 0e0 0e0 0e0 0e0 0e0 0e0 0e0 0e0 0e0 0e0 0e0 0e0 0e0 0e0 0e0 0e0 0e0 0e0 0e0 0e0 0e0 0e0 0e0 0e0 0e0 0e0 0e0 0e0 0e0 0e0 0e0 0e0 0e0 0e0 0e0 0e0 0e0 0e0 0e0 0e0 0e0 0e0 0e0 0e0 0e0 0e0 0e0 0e0 0e0 0e0 0e0 0e0 0e0 0e0 0e0 0e0 0e0 0e0 0e0 0e0 0e0 0e0 0e0 0e0 0e0 0e0 0e0 0e0 0e0 0e0 0e0 0e0 0e0 0e0 0e0 0e0 0e0 0e0 0e0 0e0 0e0 0e0 0e0 0e0 0e0 0e0 0e0 0e0 0e0 0e0 0e0 0e0 0e0 0e0 0e0 0e0 0e0 0e0 0e0 0e0 0e0 0e0 0e0 0e0 0e0 0e0 0e0 0e0 0e0 0e0 0e0 0e0 0e0 0e0 0e0 0e0 0e0 0e0 0e0 0e0 0e0 0e0 0e0 0e0 0e0 0e0 0e0 0e0 0e0 0e0 0e0 0e0 0e0 0e0 0e0 0e0 0e0 0e0 0e0 0e0 0e0 0e0 0e0 0e0 0e0 0e0 0e0 0e0 0e0 0e0 0e0 0e0 0e0 0e0 0e0 0e0 0e0 0e0 0e0 0e0 0e0 0e0 0e0 0e0 0e0 0e0 0e0 0e0 0e0 0e0 0e0 0e0 0e0 0e0 0e0 0e0 0e0 0e0 0e0 0e0 0e0 0e0 0e0 0e0 0e0 0e0 0e0 0e0 0e0 0e0 0e0 0e0 0e0 0e0 0e0 0e0 0e0 0e0 0e0 0e0 0e0 0e0 0e0 0e0 0e0 0e0 0e0 0e0 0e0 0e0 0e0 0e0 0e0 0e0 0e0 0e0 0e0 0e0 0e0 0e0 0e0 0e0 0e0 0e0 0e0 0e0 0e0 0e0 0e0 0e0 0e0 0e0 0e0 0e0 0e0 0e0 0e0 0e0 0e0 0e0 0e0 0e0 0e0 0e0 0e0 0e0 0e0 0e0 0e0 0e0 0e0 0e0 0e0 0e0 0e0 0e0 0e0 0e0 0e0 0e0 0e0 0e0 0e0 0e0 0e0 0e0 0e0 0e0 0e0 0e0 0e0 0e0 0e0 0e0 0e0 0e0 0e0 0e0 0e0 0e0 0e0 0e0 0e0 0e0 0e0 0e0 0e0 0e0 0e0 0e0 0e0 0e0 0e0 0e0 0e0 0e0 0e0 0e0 0e0 0e0 0e0 0e0 0e0 0e0 0e0 0e0 0e0 0e0 0e0 0e0 0e0 0e0 0e0 0e0 0e0 0e0 0e0 0e0 0e0 0e0 0e0 0e0 0e0 0e0 0e0 0e0 0e0 0e0 0e0 0e0 0e0 0e0 0e0 0e0 0e0 0e0 0e0 0e0 0e0 0e0 0e0 0e0 0e0 0e0 0e0 0e0 0e0 0e0 0e0 0e0 0e0 0e0 0e0 0e0 0e0 0e0 0e0 0e0 0e0 0e0 0e0 0e0 0e0 0e0 0e0 0e0 0e0 0e0 0e0 0e0 0e0 0e0 0e0 0e0 0e0 0e0 0e0 0e0 0e0 0e0 0e0 0e0 0e0 0e0 0e0 0e0 0e0 0e0 0e0 0e0 0e0 0e0 0e0 0e0 0e0 0e0 0e0 0e0 0e0 0e0 0e0 0e0 0e0 0e0 0e0 0e0 0e0 0e0 0e0 0e0 0e0 0e0 0e0 0e0 0e0 0e0 0e0 0e0 0e0 0e0 0e0 0e0 0e0 0e0 0e0 0e0 0e0 0e0 0e0 0e0 0e0 0e0 0e0 0e0 0e0 0e0 0e0 0e0 0e0 0e0 0e0 0e0 0e0 0e0 0e0 0e0 0e0 0e0 0e0 0e0 0e0 0e0 0e0 0e0 0e0 0e0 0e0 0e0 0e0 0e0 0e0 0e0 0e0 0e0 0e0 0e0 0e0 0e0 0e0 0e0 0e0 0e0 0e0 0e0 0e0 0e0 0e0 0e0 0e0 0e0 0e0 0e0 0e0 0e0 0e0 0e0 0e0 0e0 0e0 0e0 0e0 0e0 0e0 0e0 0e0 0e0 0e0 0e0 0e0 0e0 0e0 0e0 0e0 0e0 0e0 0e0 0e0 0e0 0e0 0e0 0e0 0e0 0e0 0e0 0e0 0e0 0e0 0e0 0e0 0e0 0e0 0e0 0e0 0e0 0e0 0e0 0e0 0e0 0e0 0e0 0e0 0e0 0e0 0e0 0e0 0e0 0e0 0e0 0e0 0e0 0e0 0e0 0e0 0e0 0e0 0e0 0e0 0e0 0e0 0e0 0e0 0e0 0e0 0e0 0e0 0e0 0e0 0e0 0e0 0e0 0e0 0e0 0e0 0e0 0e0 0e0 0e0 0e0 0e0 0e0 0e0 0e0 0e0 0e0 0e0 0e0 0e0 0e0 0e0 0e0 0e0 0e0 0e0 0e0 0e0 0e0 0e0 0e0 0e0 0e0 0e0 0e0 0e0 0e0 0e0 0e0 0e0 0e0 0e0 0e0 0e0 0e0 0e0 0e0 0e0 0e0 0e0 0e0 0e0 0e0 0e0 0e0 0e0 0e0 0e0 0e0 0e0 0e0 0e0 0e0 0e0 0e0 0e0 0e0 0e0 0e0 0e0 0e0 0e0 0e0 0e0 0e0 0e0 0e0 0e0 0e0 0e0 0e0 0e0 0e0 0e0 0e0 0e0 0e0 0e0 0e0 0e0 0e0 0e0 0e0 0e0 0e0 0e0 0e0 0e0 0e0 0e0 0e0 0e0 0e0 0e0 0e0 0e0 0e0 0e0 0e0 0e0 0e0 0e0 0e0 0e0 0e0 0e0 0e0 0e0 0e0 0e0 0e0
0e0 4.224757076468103e-4 4.2265426880811494e-4 2.3062730627306273e-3 5.719313682358117e-3 8.8261253309797e-3 1.993656547349343e-2 2.0291133656815175e-2 3.309796999117388e-2 4.6409807355516634e-2 4.197416974169742e-2 4.8813255709807435e-2 6.380263717566993e-2 6.1946902654867256e-2 6.447309915518008e-2 6.049495875343722e-2 7.215073529411764e-2 6.986301369863014e-2 7.301587301587302e-2 6.557377049180328e-2 6.73076923076923e-2 6.58682634730539e-2 6.0442038791159225e-2 5.191256830601093e-2 4.47427293064877e-2 4.51952610794208e-2 3.598740440845704e-2 3.112313937753721e-2 3.0153015301530153e-2 3.0727519204699502e-2 2.262443438914027e-2 2.1210782147591693e-2 1.5645954403218598e-2 1.0185185185185186e-2 8.550855085508551e-3 8.436944937833037e-3 6.657789613848202e-3 8.093525179856115e-3 4.176334106728539e-3 2.532714225411566e-3 3.6133694670280035e-3 2.72975432211101e-3 1.8674136321195146e-3 9.229349330872173e-4 9.111617312072893e-4 1.3386880856760374e-3 4.472271914132379e-4 1.3513513513513514e-3 4.5413260672116256e-4 0e0 0e0 0e0 4.478280340349306e-4 0e0 0e0 0e0 0e0 4.5024763619990995e-4 0e0 0e0 0e0 0e0 0e0 0e0 0e0 0e0 0e0 0e0 0e0 0e0 0e0 0e0 0e0 0e0 0e0 0e0 0e0 0e0 0e0 0e0 0e0 0e0 0e0 0e0 0e0 0e0 0e0 0e0 0e0 0e0 0e0 0e0 0e0 0e0 0e0 0e0 0e0 0e0 0e0 0e0 0e0 0e0 0e0 0e0 0e0 0e0 0e0 0e0 0e0 0e0 0e0 0e0 0e0 0e0 0e0 0e0 0e0 0e0 0e0 0e0 0e0 0e0 0e0 0e0 0e0 0e0 0e0 0e0 0e0 0e0 0e0 0e0 0e0 0e0 0e0 0e0 0e0 0e0 0e0 0e0 0e0 0e0 0e0 0e0 0e0 0e0 0e0 0e0 0e0 0e0 0e0 0e0 0e0 0e0 0e0 0e0 0e0 0e0 0e0 0e0 0e0 0e0 0e0 0e0 0e0 0e0 0e0 0e0 0e0 0e0 0e0 0e0 0e0 0e0 0e0 0e0 0e0 0e0 0e0 0e0 0e0 0e0 0e0 0e0 0e0 0e0 0e0 0e0 0e0 0e0 0e0 0e0 0e0 0e0 0e0 0e0 0e0 0e0 0e0 0e0 0e0 0e0 0e0 0e0 0e0 0e0 0e0 0e0 0e0 0e0 0e0 0e0 0e0 0e0 0e0 0e0 0e0 0e0 0e0 0e0 0e0 0e0 0e0 0e0 0e0 0e0 0e0 0e0 0e0 0e0 0e0 0e0 0e0 0e0 0e0 0e0 0e0 0e0 0e0 0e0 0e0 0e0 0e0 0e0 0e0 0e0 0e0 0e0 0e0 0e0 0e0 0e0 0e0 0e0 0e0 0e0 0e0 0e0 0e0 0e0 0e0 0e0 0e0 0e0 0e0 0e0 0e0 0e0 0e0 0e0 0e0 0e0 0e0 0e0 0e0 0e0 0e0 0e0 0e0 0e0 0e0 0e0 0e0 0e0 0e0 0e0 0e0 0e0 0e0 0e0 0e0 0e0 0e0 0e0 0e0 0e0 0e0 0e0 0e0 0e0 0e0 0e0 0e0 0e0 0e0 0e0 0e0 0e0 0e0 0e0 0e0 0e0 0e0 0e0 0e0 0e0 0e0 0e0 0e0 0e0 0e0 0e0 0e0 0e0 0e0 0e0 0e0 0e0 0e0 0e0 0e0 0e0 0e0 0e0 0e0 0e0 0e0 0e0 0e0 0e0 0e0 0e0 0e0 0e0 0e0 0e0 0e0 0e0 0e0 0e0 0e0 0e0 0e0 0e0 0e0 0e0 0e0 0e0 0e0 0e0 0e0 0e0 0e0 0e0 0e0 0e0 0e0 0e0 0e0 0e0 0e0 0e0 0e0 0e0 0e0 0e0 0e0 0e0 0e0 0e0 0e0 0e0 0e0 0e0 0e0 0e0 0e0 0e0 0e0 0e0 0e0 0e0 0e0 0e0 0e0 0e0 0e0 0e0 0e0 0e0 0e0 0e0 0e0 0e0 0e0 0e0 0e0 0e0 0e0 0e0 0e0 0e0 0e0 0e0 0e0 0e0 0e0 0e0 0e0 0e0 0e0 0e0 0e0 0e0 0e0 0e0 0e0 0e0 0e0 0e0 0e0 0e0 0e0 0e0 0e0 0e0 0e0 0e0 0e0 0e0 0e0 0e0 0e0 0e0 0e0 0e0 0e0 0e0 0e0 0e0 0e0 0e0 0e0 0e0 0e0 0e0 0e0 0e0 0e0 0e0 0e0 0e0 0e0 0e0 0e0 0e0 0e0 0e0 0e0 0e0 0e0 0e0 0e0 0e0 0e0 0e0 0e0 0e0 0e0 0e0 0e0 0e0 0e0 0e0 0e0 0e0 0e0 0e0 0e0 0e0 0e0 0e0 0e0 0e0 0e0 0e0 0e0 0e0 0e0 0e0 0e0 0e0 0e0 0e0 0e0 0e0 0e0 0e0 0e0 0e0 0e0 0e0 0e0 0e0 0e0 0e0 0e0 0e0 0e0 0e0 0e0 0e0 0e0 0e0 0e0 0e0 0e0 0e0 0e0 0e0 0e0 0e0 0e0 0e0 0e0 0e0 0e0 0e0 0e0 0e0 0e0 0e0 0e0 0e0 0e0 0e0 0e0 0e0 0e0 0e0 0e0 0e0 0e0 0e0 0e0 0e0 0e0 0e0 0e0 0e0 0e0 0e0 0e0 0e0 0e0 0e0 0e0 0e0 0e0 0e0 0e0 0e0 0e0 0e0 0e0 0e0 0e0 0e0 0e0 0e0 0e0 0e0 0e0 0e0 0e0 0e0 0e0 0e0 0e0 0e0 0e0 0e0 0e0 0e0 0e0 0e0 0e0 0e0 0e0 0e0 0e0 0e0 0e0 0e0 0e0 0e0 0e0 0e0 0e0 0e0 0e0 0e0 0e0 0e0 0e0 0e0 0e0 0e0 0e0 0e0 0e0 0e0 0e0 0e0 0e0 0e0 0e0 0e0 0e0 0e0 0e0 0e0 0e0 0e0 0e0 0e0 0e0 0e0 0e0 0e0 0e0 0e0 0e0 0e0 0e0 0e0 0e0 0e0 0e0 0e0 0e0 0e0 0e0 0e0 0e0 0e0 0e0 0e0 0e0 0e0 0e0 0e0 0e0 0e0 0e0 0e0 0e0 0e0 0e0 0e0 0e0 0e0 0e0 0e0 0e0 0e0 0e0 0e0 0e0 0e0 0e0 0e0 0e0 0e0 0e0 0e0 0e0 0e0 0e0 0e0 0e0 0e0 0e0 0e0 0e0 0e0 0e0 0e0 0e0 0e0 0e0 0e0 0e0 0e0 0e0 0e0 0e0 0e0 0e0 0e0 0e0 0e0 0e0 0e0 0e0 0e0 0e0 0e0 0e0 0e0 0e0 0e0 0e0 0e0 0e0 0e0 0e0 0e0 0e0 0e0 0e0 0e0 0e0 0e0 0e0 0e0 0e0 0e0 0e0 0e0 0e0 0e0 0e0 0e0 0e0 0e0 0e0 0e0 0e0 0e0 0e0 0e0 0e0 0e0 0e0 0e0 0e0 0e0 0e0 0e0 0e0 0e0 0e0 0e0 0e0 0e0 0e0 0e0 0e0 0e0 0e0 0e0 0e0 0e0 0e0 0e0 0e0 0e0 0e0 0e0 0e0 0e0 0e0 0e0 0e0 0e0 0e0 0e0 0e0 0e0 0e0 0e0 0e0 0e0 0e0 0e0 0e0 0e0 0e0 0e0
0e0 0e0 4.2265426880811494e-4 9.225092250922509e-4 3.959524857017158e-3 6.619593998234775e-3 1.5405527865881287e-2 1.8967798853109837e-2 2.3389232127096204e-2 3.239929947460595e-2 4.059040590405904e-2 5.0156739811912224e-2 4.593789876648235e-2 4.937121564974383e-2 6.047132058692752e-2 6.049495875343722e-2 6.204044117647059e-2 6.621004566210045e-2 6.303854875283446e-2 7.103825136612021e-2 7.097069597069597e-2 6.632888070013819e-2 5.999097880018042e-2 6.238615664845173e-2 5.2348993288590606e-2 5.4848617814831066e-2 4.8133153396311294e-2 3.7437979251240414e-2 3.375337533753375e-2 3.253502033438771e-2 3.4389140271493215e-2 2.4304021210782147e-2 2.101028162717926e-2 1.2962962962962963e-2 1.575157515751575e-2 1.6873889875666074e-2 1.3315579227696404e-2 1.1690647482014389e-2 5.104408352668214e-3 5.065428450823132e-3 6.775067750677507e-3 3.639672429481347e-3 4.201680672268907e-3 1.8458698661744347e-3 3.1890660592255125e-3 1.78491744756805e-3 2.2361359570661895e-3 4.5045045045045046e-4 4.5413260672116256e-4 1.358695652173913e-3 1.893939393939394e-3 2.24517287831163e-3 0e0 0e0 0e0 4.5454545454545455e-4 4.4306601683650863e-4 0e0 4.424778761061947e-4 4.4169611307420494e-4 9.029345372460496e-4 0e0 0e0 0e0 4.616805170821791e-4 0e0 0e0 0e0 0e0 4.608294930875576e-4 0e0 0e0 0e0 0e0 0e0 0e0 0e0 0e0 0e0 0e0 0e0 0e0 0e0 0e0 0e0 0e0 0e0 0e0 0e0 0e0 0e0 0e0 0e0 0e0 0e0 0e0 0e0 0e0 0e0 0e0 0e0 0e0 0e0 0e0 0e0 0e0 0e0 0e0 0e0 0e0 0e0 0e0 0e0 0e0 0e0 0e0 0e0 0e0 0e0 0e0 0e0 0e0 0e0 0e0 0e0 0e0 0e0 0e0 0e0 0e0 0e0 0e0 0e0 0e0 0e0 0e0 0e0 0e0 0e0 0e0 0e0 0e0 0e0 0e0 0e0 0e0 0e0 0e0 0e0 0e0 0e0 0e0 0e0 0e0 0e0 0e0 0e0 0e0 0e0 0e0 0e0 0e0 0e0 0e0 0e0 0e0 0e0 0e0 0e0 0e0 0e0 0e0 0e0 0e0 0e0 0e0 0e0 0e0 0e0 0e0 0e0 0e0 0e0 0e0 0e0 0e0 0e0 0e0 0e0 0e0 0e0 0e0 0e0 0e0 0e0 0e0 0e0 0e0 0e0 0e0 0e0 0e0 0e0 0e0 0e0 0e0 0e0 0e0 0e0 0e0 0e0 0e0 0e0 0e0 0e0 0e0 0e0 0e0 0e0 0e0 0e0 0e0 0e0 0e0 0e0 0e0 0e0 0e0 0e0 0e0 0e0 0e0 0e0 0e0 0e0 0e0 0e0 0e0 0e0 0e0 0e0 0e0 0e0 0e0 0e0 0e0 0e0 0e0 0e0 0e0 0e0 0e0 0e0 0e0 0e0 0e0 0e0 0e0 0e0 0e0 0e0 0e0 0e0 0e0 0e0 0e0 0e0 0e0 0e0 0e0 0e0 0e0 0e0 0e0 0e0 0e0 0e0 0e0 0e0 0e0 0e0 0e0 0e0 0e0 0e0 0e0 0e0 0e0 0e0 0e0 0e0 0e0 0e0 0e0 0e0 0e0 0e0 0e0 0e0 0e0 0e0 0e0 0e0 0e0 0e0 0e0 0e0 0e0 0e0 0e0 0e0 0e0 0e0 0e0 0e0 0e0 0e0 0e0 0e0 0e0 0e0 0e0 0e0 0e0 0e0 0e0 0e0 0e0 0e0 0e0 0e0 0e0 0e0 0e0 0e0 0e0 0e0 0e0 0e0 0e0 0e0 0e0 0e0 0e0 0e0 0e0 0e0 0e0 0e0 0e0 0e0 0e0 0e0 0e0 0e0 0e0 0e0 0e0 0e0 0e0 0e0 0e0 0e0 0e0 0e0 0e0 0e0 0e0 0e0 0e0 0e0 0e0 0e0 0e0 0e0 0e0 0e0 0e0 0e0 0e0 0e0 0e0 0e0 0e0 0e0 0e0 0e0 0e0 0e0 0e0 0e0 0e0 0e0 0e0 0e0 0e0 0e0 0e0 0e0 0e0 0e0 0e0 0e0 0e0 0e0 0e0 0e0 0e0 0e0 0e0 0e0 0e0 0e0 0e0 0e0 0e0 0e0 0e0 0e0 0e0 0e0 0e0 0e0 0e0 0e0 0e0 0e0 0e0 0e0 0e0 0e0 0e0 0e0 0e0 0e0 0e0 0e0 0e0 0e0 0e0 0e0 0e0 0e0 0e0 0e0 0e0 0e0 0e0 0e0 0e0 0e0 0e0 0e0 0e0 0e0 0e0 0e0 0e0 0e0 0e0 0e0 0e0 0e0 0e0 0e0 0e0 0e0 0e0 0e0 0e0 0e0 0e0 0e0 0e0 0e0 0e0 0e0 0e0 0e0 0e0 0e0 0e0 0e0 0e0 0e0 0e0 0e0 0e0 0e0 0e0 0e0 0e0 0e0 0e0 0e0 0e0 0e0 0e0 0e0 0e0 0e0 0e0 0e0 0e0 0e0 0e0 0e0 0e0 0e0 0e0 0e0 0e0 0e0 0e0 0e0 0e0 0e0 0e0 0e0 0e0 0e0 0e0 0e0 0e0 0e0 0e0 0e0 0e0 0e0 0e0 0e0 0e0 0e0 0e0 0e0 0e0 0e0 0e0 0e0 0e0 0e0 0e0 0e0 0e0 0e0 0e0 0e0 0e0 0e0 0e0 0e0 0e0 0e0 0e0 0e0 0e0 0e0 0e0 0e0 0e0 0e0 0e0 0e0 0e0 0e0 0e0 0e0 0e0 0e0 0e0 0e0 0e0 0e0 0e0 0e0 0e0 0e0 0e0 0e0 0e0 0e0 0e0 0e0 0e0 0e0 0e0 0e0 0e0 0e0 0e0 0e0 0e0 0e0 0e0 0e0 0e0 0e0 0e0 0e0 0e0 0e0 0e0 0e0 0e0 0e0 0e0 0e0 0e0 0e0 0e0 0e0 0e0 0e0 0e0 0e0 0e0 0e0 0e0 0e0 0e0 0e0 0e0 0e0 0e0 0e0 0e0 0e0 0e0 0e0 0e0 0e0 0e0 0e0 0e0 0e0 0e0 0e0 0e0 0e0 0e0 0e0 0e0 0e0 0e0 0e0 0e0 0e0 0e0 0e0 0e0 0e0 0e0 0e0 0e0 0e0 0e0 0e0 0e0 0e0 0e0 0e0 0e0 0e0 0e0 0e0 0e0 0e0 0e0 0e0 0e0 0e0 0e0 0e0 0e0 0e0 0e0 0e0 0e0 0e0 0e0 0e0 0e0 0e0 0e0 0e0 0e0 0e0 0e0 0e0 0e0 0e0 0e0 0e0 0e0 0e0 0e0 0e0 0e0 0e0 0e0 0e0 0e0 0e0 0e0 0e0 0e0 0e0 0e0 0e0 0e0 0e0 0e0 0e0 0e0 0e0 0e0 0e0 0e0 0e0 0e0 0e0 0e0 0e0 0e0 0e0 0e0 0e0 0e0 0e0 0e0 0e0 0e0 0e0 0e0 0e0 0e0 0e0 0e0 0e0 0e0 0e0 0e0 0e0 0e0 0e0 0e0 0e0 0e0 0e0 0e0 0e0 0e0 0e0 0e0 0e0 0e0 0e0 0e0 0e0 0e0 0e0 0e0 0e0 0e0 0e0 0e0 0e0 0e0 0e0 0e0 0e0 0e0 0e0 0e0 0e0 0e0 0e0 0e0 0e0 0e0 0e0 0e0 0e0 0e0 0e0 0e0 0e0 0e0 0e0 0e0 0e0 0e0 0e0 0e0 0e0 0e0 0e0 0e0 0e0 0e0
0e0 0e0 0e0 0e0 8.798944126704796e-4 6.17828773168579e-3 1.2233801540552787e-2 1.4997794441993825e-2 1.9858781994704325e-2 2.5394045534150613e-2 2.9981549815498155e-2 4.120017913121361e-2 4.678860059549128e-2 4.191895668374476e-2 4.8910626945309024e-2 5.774518790100825e-2 5.284926470588235e-2 6.621004566210045e-2 5.941043083900227e-2 6.10200364298725e-2 6.364468864468864e-2 6.678949792722248e-2 5.728461885430762e-2 6.147540983606557e-2 5.771812080536913e-2 6.143045195261079e-2 4.723346828609987e-2 4.961659900766802e-2 4.9054905490549056e-2 3.7957523723452326e-2 3.484162895927602e-2 2.6071586389748123e-2 2.32454179704962e-2 2.546296296296296e-2 2.0702070207020702e-2 2.264653641207815e-2 1.6422547714158898e-2 1.753597122302158e-2 1.345707656612529e-2 8.864499788940482e-3 8.130081300813009e-3 1.1828935395814377e-2 3.2679738562091504e-3 5.5376095985233045e-3 3.6446469248291574e-3 5.35475234270415e-3 3.1305903398926656e-3 2.2522522522522522e-3 3.6330608537693005e-3 1.8115942028985507e-3 1.893939393939394e-3 1.347103726986978e-3 3.134796238244514e-3 1.8717828731867104e-3 2.7829313543599257e-3 4.5454545454545455e-4 8.861320336730173e-4 9.004952723998199e-4 1.7699115044247787e-3 0e0 4.514672686230248e-4 0e0 4.302925989672978e-4 0e0 0e0 0e0 0e0 0e0 0e0 0e0 0e0 0e0 0e0 0e0 0e0 0e0 0e0 0e0 0e0 0e0 0e0 0e0 0e0 0e0 0e0 0e0 0e0 0e0 0e0 0e0 0e0 0e0 0e0 0e0 0e0 0e0 0e0 0e0 0e0 0e0 0e0 0e0 0e0 0e0 0e0 0e0 0e0 0e0 0e0 0e0 0e0 0e0 0e0 0e0 0e0 0e0 0e0 0e0 0e0 0e0 0e0 0e0 0e0 0e0 0e0 0e0 0e0 0e0 0e0 0e0 0e0 0e0 0e0 0e0 0e0 0e0 0e0 0e0 0e0 0e0 0e0 0e0 0e0 0e0 0e0 0e0 0e0 0e0 0e0 0e0 0e0 0e0 0e0 0e0 0e0 0e0 0e0 0e0 0e0 0e0 0e0 0e0 0e0 0e0 0e0 0e0 0e0 0e0 0e0 0e0 0e0 0e0 0e0 0e0 0e0 0e0 0e0 0e0 0e0 0e0 0e0 0e0 0e0 0e0 0e0 0e0 0e0 0e0 0e0 0e0 0e0 0e0 0e0 0e0 0e0 0e0 0e0 0e0 0e0 0e0 0e0 0e0 0e0 0e0 0e0 0e0 0e0 0e0 0e0 0e0 0e0 0e0 0e0 0e0 0e0 0e0 0e0 0e0 0e0 0e0 0e0 0e0 0e0 0e0 0e0 0e0 0e0 0e0 0e0 0e0 0e0 0e0 0e0 0e0 0e0 0e0 0e0 0e0 0e0 0e0 0e0 0e0 0e0 0e0 0e0 0e0 0e0 0e0 0e0 0e0 0e0 0e0 0e0 0e0 0e0 0e0 0e0 0e0 0e0 0e0 0e0 0e0 0e0 0e0 0e0 0e0 0e0 0e0 0e0 0e0 0e0 0e0 0e0 0e0 0e0 0e0 0e0 0e0 0e0 0e0 0e0 0e0 0e0 0e0 0e0 0e0 0e0 0e0 0e0 0e0 0e0 0e0 0e0 0e0 0e0 0e0 0e0 0e0 0e0 0e0 0e0 0e0 0e0 0e0 0e0 0e0 0e0 0e0 0e0 0e0 0e0 0e0 0e0 0e0 0e0 0e0 0e0 0e0 0e0 0e0 0e0 0e0 0e0 0e0 0e0 0e0 0e0 0e0 0e0 0e0 0e0 0e0 0e0 0e0 0e0 0e0 0e0 0e0 0e0 0e0 0e0 0e0 0e0 0e0 0e0 0e0 0e0 0e0 0e0 0e0 0e0 0e0 0e0 0e0 0e0 0e0 0e0 0e0 0e0 0e0 0e0 0e0 0e0 0e0 0e0 0e0 0e0 0e0 0e0 0e0 0e0 0e0 0e0 0e0 0e0 0e0 0e0 0e0 0e0 0e0 0e0 0e0 0e0 0e0 0e0 0e0 0e0 0e0 0e0 0e0 0e0 0e0 0e0 0e0 0e0 0e0 0e0 0e0 0e0 0e0 0e0 0e0 0e0 0e0 0e0 0e0 0e0 0e0 0e0 0e0 0e0 0e0 0e0 0e0 0e0 0e0 0e0 0e0 0e0 0e0 0e0 0e0 0e0 0e0 0e0 0e0 0e0 0e0 0e0 0e0 0e0 0e0 0e0 0e0 0e0 0e0 0e0 0e0 0e0 0e0 0e0 0e0 0e0 0e0 0e0 0e0 0e0 0e0 0e0 0e0 0e0 0e0 0e0 0e0 0e0 0e0 0e0 0e0 0e0 0e0 0e0 0e0 0e0 0e0 0e0 0e0 0e0 0e0 0e0 0e0 0e0 0e0 0e0 0e0 0e0 0e0 0e0 0e0 0e0 0e0 0e0 0e0 0e0 0e0 0e0 0e0 0e0 0e0 0e0 0e0 0e0 0e0 0e0 0e0 0e0 0e0 0e0 0e0 0e0 0e0 0e0 0e0 0e0 0e0 0e0 0e0 0e0 0e0 0e0 0e0 0e0 0e0 0e0 0e0 0e0 0e0 0e0 0e0 0e0 0e0 0e0 0e0 0e0 0e0 0e0 0e0 0e0 0e0 0e0 0e0 0e0 0e0 0e0 0e0 0e0 0e0 0e0 0e0 0e0 0e0 0e0 0e0 0e0 0e0 0e0 0e0 0e0 0e0 0e0 0e0 0e0 0e0 0e0 0e0 0e0 0e0 0e0 0e0 0e0 0e0 0e0 0e0 0e0 0e0 0e0 0e0 0e0 0e0 0e0 0e0 0e0 0e0 0e0 0e0 0e0 0e0 0e0 0e0 0e0 0e0 0e0 0e0 0e0 0e0 0e0 0e0 0e0 0e0 0e0 0e0 0e0 0e0 0e0 0e0 0e0 0e0 0e0 0e0 0e0 0e0 0e0 0e0 0e0 0e0 0e0 0e0 0e0 0e0 0e0 0e0 0e0 0e0 0e0 0e0 0e0 0e0 0e0 0e0 0e0 0e0 0e0 0e0 0e0 0e0 0e0 0e0 0e0 0e0 0e0 0e0 0e0 0e0 0e0 0e0 0e0 0e0 0e0 0e0 0e0 0e0 0e0 0e0 0e0 0e0 0e0 0e0 0e0 0e0 0e0 0e0 0e0 0e0 0e0 0e0 0e0 0e0 0e0 0e0 0e0 0e0 0e0 0e0 0e0 0e0 0e0 0e0 0e0 0e0 0e0 0e0 0e0 0e0 0e0 0e0 0e0 0e0 0e0 0e0 0e0 0e0 0e0 0e0 0e0 0e0 0e0 0e0 0e0 0e0 0e0 0e0 0e0 0e0 0e0 0e0 0e0 0e0 0e0 0e0 0e0 0e0 0e0 0e0 0e0 0e0 0e0 0e0 0e0 0e0 0e0 0e0 0e0 0e0 0e0 0e0 0e0 0e0 0e0 0e0 0e0 0e0 0e0 0e0 0e0 0e0 0e0 0e0 0e0 0e0 0e0 0e0 0e0 0e0 0e0 0e0 0e0 0e0 0e0 0e0 0e0 0e0 0e0 0e0 0e0 0e0 0e0 0e0 0e0 0e0 0e0 0e0 0e0 0e0 0e0 0e0 0e0 0e0 0e0 0e0 0e0 0e0 0e0 0e0 0e0 0e0 0e0 0e0 0e0 0e0 0e0 0e0 0e0 0e0 0e0 0e0 0e0 0e0 0e0 0e0 0e0 0e0 0e0 0e0 0e0 0e0 0e0 0e0 0e0 0e0 0e0 0e0 0e0 0e0 0e0 0e0 0e0 0e0 0e0 0e0 0e0 0e0
0e0 0e0 0e0 4.6125461254612545e-4 1.7597888253409592e-3 5.29567519858782e-3 1.0874490258269144e-2 8.381120423467137e-3 1.235657546337158e-2 2.1453590192644482e-2 2.859778597785978e-2 3.358710255261979e-2 3.0625265844321566e-2 3.3535165346995806e-2 4.4464206313917294e-2 4.216315307057745e-2 6.25e-2 5.47945205479452e-2 6.439909297052154e-2 5.6466302367941715e-2 6.135531135531135e-2 6.264394288346384e-2 5.4578258908434825e-2 5.6466302367941715e-2 6.97986577181208e-2 5.0460728389644584e-2 4.8133153396311294e-2 5.051871898962562e-2 5.2205220522052204e-2 5.061003163126977e-2 4.1176470588235294e-2 4.15377817057004e-2 3.48681269557443e-2 2.7314814814814816e-2 3.4653465346534656e-2 2.708703374777975e-2 2.130492676431425e-2 2.158273381294964e-2 1.3921113689095127e-2 1.4352047277332207e-2 1.4453477868112014e-2 1.5468607825295723e-2 9.337068160597572e-3 9.690816797415782e-3 1.0022779043280182e-2 8.032128514056224e-3 8.49731663685152e-3 5.855855855855856e-3 3.178928247048138e-3 4.528985507246377e-3 1.893939393939394e-3 3.592276605298608e-3 1.7913121361397223e-3 2.339728591483388e-3 2.7829313543599257e-3 4.5454545454545455e-4 2.215330084182543e-3 4.5024763619990995e-4 1.7699115044247787e-3 8.833922261484099e-4 4.514672686230248e-4 4.5330915684496827e-4 0e0 0e0 0e0 0e0 8.99685110211426e-4 4.44247001332741e-4 0e0 4.608294930875576e-4 0e0 4.450378282153983e-4 0e0 0e0 0e0 0e0 0e0 0e0 0e0 0e0 0e0 0e0 0e0 0e0 0e0 0e0 0e0 0e0 0e0 4.472271914132379e-4 4.4603033006244426e-4 0e0 0e0 0e0 0e0 0e0 0e0 0e0 0e0 0e0 0e0 0e0 0e0 0e0 0e0 0e0 0e0 0e0 0e0 0e0 0e0 0e0 0e0 0e0 0e0 0e0 0e0 0e0 0e0 0e0 0e0 0e0 0e0 0e0 0e0 0e0 0e0 0e0 0e0 0e0 0e0 0e0 0e0 0e0 0e0 0e0 0e0 0e0 0e0 0e0 0e0 0e0 0e0 0e0 0e0 0e0 0e0 0e0 0e0 0e0 0e0 0e0 0e0 0e0 0e0 0e0 0e0 0e0 0e0 0e0 0e0 0e0 0e0 0e0 0e0 0e0 0e0 0e0 0e0 0e0 0e0 0e0 0e0 0e0 0e0 0e0 0e0 0e0 0e0 0e0 0e0 0e0 0e0 0e0 0e0 0e0 0e0 0e0 0e0 0e0 0e0 0e0 0e0 0e0 0e0 0e0 0e0 0e0 0e0 0e0 0e0 0e0 0e0 0e0 0e0 0e0 0e0 0e0 0e0 0e0 0e0 0e0 0e0 0e0 0e0 0e0 0e0 0e0 0e0 0e0 0e0 0e0 0e0 0e0 0e0 0e0 0e0 0e0 0e0 0e0 0e0 0e0 0e0 0e0 0e0 0e0 0e0 0e0 0e0 0e0 0e0 0e0 0e0 0e0 0e0 0e0 0e0 0e0 0e0 0e0 0e0 0e0 0e0 0e0 0e0 0e0 0e0 0e0 0e0 0e0 0e0 0e0 0e0 0e0 0e0 0e0 0e0 0e0 0e0 0e0 0e0 0e0 0e0 0e0 0e0 0e0 0e0 0e0 0e0 0e0 0e0 0e0 0e0 0e0 0e0 0e0 0e0 0e0 0e0 0e0 0e0 0e0 0e0 0e0 0e0 0e0 0e0 0e0 0e0 0e0 0e0 0e0 0e0 0e0 0e0 0e0 0e0 0e0 0e0 0e0 0e0 0e0 0e0 0e0 0e0 0e0 0e0 0e0 0e0 0e0 0e0 0e0 0e0 0e0 0e0 0e0 0e0 0e0 0e0 0e0 0e0 0e0 0e0 0e0 0e0 0e0 0e0 0e0 0e0 0e0 0e0 0e0 0e0 0e0 0e0 0e0 0e0 0e0 0e0 0e0 0e0 0e0 0e0 0e0 0e0 0e0 0e0 0e0 0e0 0e0 0e0 0e0 0e0 0e0 0e0 0e0 0e0 0e0 0e0 0e0 0e0 0e0 0e0 0e0 0e0 0e0 0e0 0e0 0e0 0e0 0e0 0e0 0e0 0e0 0e0 0e0 0e0 0e0 0e0 0e0 0e0 0e0 0e0 0e0 0e0 0e0 0e0 0e0 0e0 0e0 0e0 0e0 0e0 0e0 0e0 0e0 0e0 0e0 0e0 0e0 0e0 0e0 0e0 0e0 0e0 0e0 0e0 0e0 0e0 0e0 0e0 0e0 0e0 0e0 0e0 0e0 0e0 0e0 0e0 0e0 0e0 0e0 0e0 0e0 0e0 0e0 0e0 0e0 0e0 0e0 0e0 0e0 0e0 0e0 0e0 0e0 0e0 0e0 0e0 0e0 0e0 0e0 0e0 0e0 0e0 0e0 0e0 0e0 0e0 0e0 0e0 0e0 0e0 0e0 0e0 0e0 0e0 0e0 0e0 0e0 0e0 0e0 0e0 0e0 0e0 0e0 0e0 0e0 0e0 0e0 0e0 0e0 0e0 0e0 0e0 0e0 0e0 0e0 0e0 0e0 0e0 0e0 0e0 0e0 0e0 0e0 0e0 0e0 0e0 0e0 0e0 0e0 0e0 0e0 0e0 0e0 0e0 0e0 0e0 0e0 0e0 0e0 0e0 0e0 0e0 0e0 0e0 0e0 0e0 0e0 0e0 0e0 0e0 0e0 0e0 0e0 0e0 0e0 0e0 0e0 0e0 0e0 0e0 0e0 0e0 0e0 0e0 0e0 0e0 0e0 0e0 0e0 0e0 0e0 0e0 0e0 0e0 0e0 0e0 0e0 0e0 0e0 0e0 0e0 0e0 0e0 0e0 0e0 0e0 0e0 0e0 0e0 0e0 0e0 0e0 0e0 0e0 0e0 0e0 0e0 0e0 0e0 0e0 0e0 0e0 0e0 0e0 0e0 0e0 0e0 0e0 0e0 0e0 0e0 0e0 0e0 0e0 0e0 0e0 0e0 0e0 0e0 0e0 0e0 0e0 0e0 0e0 0e0 0e0 0e0 0e0 0e0 0e0 0e0 0e0 0e0 0e0 0e0 0e0 0e0 0e0 0e0 0e0 0e0 0e0 0e0 0e0 0e0 0e0 0e0 0e0 0e0 0e0 0e0 0e0 0e0 0e0 0e0 0e0 0e0 0e0 0e0 0e0 0e0 0e0 0e0 0e0 0e0 0e0 0e0 0e0 0e0 0e0 0e0 0e0 0e0 0e0 0e0 0e0 0e0 0e0 0e0 0e0 0e0 0e0 0e0 0e0 0e0 0e0 0e0 0e0 0e0 0e0 0e0 0e0 0e0 0e0 0e0 0e0 0e0 0e0 0e0 0e0 0e0 0e0 0e0 0e0 0e0 0e0 0e0 0e0 0e0 0e0 0e0 0e0 0e0 0e0 0e0 0e0 0e0 0e0 0e0 0e0 0e0 0e0 0e0 0e0 0e0 0e0 0e0 0e0 0e0 0e0 0e0 0e0 0e0 0e0 0e0 0e0 0e0 0e0 0e0 0e0 0e0 0e0 0e0 0e0 0e0 0e0 0e0 0e0 0e0 0e0 0e0 0e0 0e0 0e0 0e0 0e0 0e0 0e0 0e0 0e0 0e0 0e0 0e0 0e0 0e0 0e0 0e0 0e0 0e0 0e0 0e0 0e0 0e0 0e0 0e0 0e0 0e0 0e0 0e0 0e0 0e0 0e0 0e0 0e0 0e0 0e0 0e0 0e0 0e0 0e0 0e0 0e0 0e0 0e0 0e0 0e0 0e0 0e0 0e0 0e0 0e0 0e0 0e0 0e0 0e0 0e0 0e0 0e0 0e0 0e0 0e0 0e0 0e0 0e0 0e0 0e0 0e0 0e0 0e0 0e0 0e0 0e0 0e0 0e0 0e0 0e0 0e0
0e0 0e0 0e0 9.225092250922509e-4 1.3198416190057193e-3 2.206531332744925e-3 3.6248300860897147e-3 7.498897220996913e-3 1.2797881729920565e-2 1.9702276707530646e-2 2.4446494464944648e-2 2.821316614420063e-2 2.679710761378137e-2 3.0274802049371215e-2 3.0680302356602934e-2 4.2621448212648946e-2 4.6875e-2 5.114155251141553e-2 5.5782312925170066e-2 5.919854280510018e-2 6.776556776556776e-2 4.974666052510364e-2 6.1795218764095626e-2 5.6010928961748634e-2 6.040268456375839e-2 4.9583150504607286e-2 5.847953216374269e-2 5.051871898962562e-2 4.770477047704771e-2 4.925440578400361e-2 3.936651583710407e-2 4.197967300044189e-2 4.112650871703174e-2 3.148148148148148e-2 4.1854185418541856e-2 3.596802841918295e-2 3.1069684864624945e-2 2.5629496402877698e-2 2.505800464037123e-2 1.9417475728155338e-2 2.168021680216802e-2 1.910828025477707e-2 1.2138188608776844e-2 1.6151361329026302e-2 1.5034168564920273e-2 1.1601963409192326e-2 8.49731663685152e-3 9.009009009009009e-3 6.357856494096276e-3 4.981884057971014e-3 6.628787878787879e-3 4.041311180960934e-3 4.030452306314375e-3 3.275620028076743e-3 3.246753246753247e-3 4.545454545454545e-3 3.1014621178555605e-3 0e0 3.097345132743363e-3 1.325088339222615e-3 2.708803611738149e-3 4.5330915684496827e-4 8.605851979345956e-4 1.323918799646955e-3 0e0 9.119927040583675e-4 1.349527665317139e-3 0e0 0e0 0e0 0e0 0e0 0e0 0e0 4.44247001332741e-4 4.4464206313917296e-4 0e0 0e0 0e0 0e0 0e0 4.4543429844097997e-4 0e0 0e0 0e0 4.49034575662326e-4 0e0 0e0 0e0 4.472271914132379e-4 0e0 0e0 0e0 0e0 0e0 0e0 0e0 0e0 0e0 0e0 0e0 0e0 0e0 0e0 0e0 0e0 0e0 0e0 0e0 0e0 0e0 0e0 0e0 0e0 0e0 0e0 0e0 0e0 0e0 0e0 0e0 0e0 0e0 0e0 0e0 0e0 0e0 0e0 0e0 0e0 0e0 0e0 0e0 0e0 0e0 0e0 0e0 0e0 0e0 0e0 0e0 0e0 0e0 0e0 0e0 0e0 0e0 0e0 0e0 0e0 0e0 0e0 0e0 0e0 0e0 0e0 0e0 0e0 0e0 0e0 0e0 0e0 0e0 0e0 0e0 0e0 0e0 0e0 0e0 0e0 0e0 0e0 0e0 0e0 0e0 0e0 0e0 0e0 0e0 0e0 0e0 0e0 0e0 0e0 0e0 0e0 0e0 0e0 0e0 0e0 0e0 0e0 0e0 0e0 0e0 0e0 0e0 0e0 0e0 0e0 0e0 0e0 0e0 0e0 0e0 0e0 0e0 0e0 0e0 0e0 0e0 0e0 0e0 0e0 0e0 0e0 0e0 0e0 0e0 0e0 0e0 0e0 0e0 0e0 0e0 0e0 0e0 0e0 0e0 0e0 0e0 0e0 0e0 0e0 0e0 0e0 0e0 0e0 0e0 0e0 0e0 0e0 0e0 0e0 0e0 0e0 0e0 0e0 0e0 0e0 0e0 0e0 0e0 0e0 0e0 0e0 0e0 0e0 0e0 0e0 0e0 0e0 0e0 0e0 0e0 0e0 0e0 0e0 0e0 0e0 0e0 0e0 0e0 0e0 0e0 0e0 0e0 0e0 0e0 0e0 0e0 0e0 0e0 0e0 0e0 0e0 0e0 0e0 0e0 0e0 0e0 0e0 0e0 0e0 0e0 0e0 0e0 0e0 0e0 0e0 0e0 0e0 0e0 0e0 0e0 0e0 0e0 0e0 0e0 0e0 0e0 0e0 0e0 0e0 0e0 0e0 0e0 0e0 0e0 0e0 0e0 0e0 0e0 0e0 0e0 0e0 0e0 0e0 0e0 0e0 0e0 0e0 0e0 0e0 0e0 0e0 0e0 0e0 0e0 0e0 0e0 0e0 0e0 0e0 0e0 0e0 0e0 0e0 0e0 0e0 0e0 0e0 0e0 0e0 0e0 0e0 0e0 0e0 0e0 0e0 0e0 0e0 0e0 0e0 0e0 0e0 0e0 0e0 0e0 0e0 0e0 0e0 0e0 0e0 0e0 0e0 0e0 0e0 0e0 0e0 0e0 0e0 0e0 0e0 0e0 0e0 0e0 0e0 0e0 0e0 0e0 0e0 0e0 0e0 0e0 0e0 0e0 0e0 0e0 0e0 0e0 0e0 0e0 0e0 0e0 0e0 0e0 0e0 0e0 0e0 0e0 0e0 0e0 0e0 0e0 0e0 0e0 0e0 0e0 0e0 0e0 0e0 0e0 0e0 0e0 0e0 0e0 0e0 0e0 0e0 0e0 0e0 0e0 0e0 0e0 0e0 0e0 0e0 0e0 0e0 0e0 0e0 0e0 0e0 0e0 0e0 0e0 0e0 0e0 0e0 0e0 0e0 0e0 0e0 0e0 0e0 0e0 0e0 0e0 0e0 0e0 0e0 0e0 0e0 0e0 0e0 0e0 0e0 0e0 0e0 0e0 0e0 0e0 0e0 0e0 0e0 0e0 0e0 0e0 0e0 0e0 0e0 0e0 0e0 0e0 0e0 0e0 0e0 0e0 0e0 0e0 0e0 0e0 0e0 0e0 0e0 0e0 0e0 0e0 0e0 0e0 0e0 0e0 0e0 0e0 0e0 0e0 0e0 0e0 0e0 0e0 0e0 0e0 0e0 0e0 0e0 0e0 0e0 0e0 0e0 0e0 0e0 0e0 0e0 0e0 0e0 0e0 0e0 0e0 0e0 0e0 0e0 0e0 0e0 0e0 0e0 0e0 0e0 0e0 0e0 0e0 0e0 0e0 0e0 0e0 0e0 0e0 0e0 0e0 0e0 0e0 0e0 0e0 0e0 0e0 0e0 0e0 0e0 0e0 0e0 0e0 0e0 0e0 0e0 0e0 0e0 0e0 0e0 0e0 0e0 0e0 0e0 0e0 0e0 0e0 0e0 0e0 0e0 0e0 0e0 0e0 0e0 0e0 0e0 0e0 0e0 0e0 0e0 0e0 0e0 0e0 0e0 0e0 0e0 0e0 0e0 0e0 0e0 0e0 0e0 0e0 0e0 0e0 0e0 0e0 0e0 0e0 0e0 0e0 0e0 0e0 0e0 0e0 0e0 0e0 0e0 0e0 0e0 0e0 0e0 0e0 0e0 0e0 0e0 0e0 0e0 0e0 0e0 0e0 0e0 0e0 0e0 0e0 0e0 0e0 0e0 0e0 0e0 0e0 0e0 0e0 0e0 0e0 0e0 0e0 0e0 0e0 0e0 0e0 0e0 0e0 0e0 0e0 0e0 0e0 0e0 0e0 0e0 0e0 0e0 0e0 0e0 0e0 0e0 0e0 0e0 0e0 0e0 0e0 0e0 0e0 0e0 0e0 0e0 0e0 0e0 0e0 0e0 0e0 0e0 0e0 0e0 0e0 0e0 0e0 0e0 0e0 0e0 0e0 0e0 0e0 0e0 0e0 0e0 0e0 0e0 0e0 0e0 0e0 0e0 0e0 0e0 0e0 0e0 0e0 0e0 0e0 0e0 0e0 0e0 0e0 0e0 0e0 0e0 0e0 0e0 0e0 0e0 0e0 0e0 0e0 0e0 0e0 0e0 0e0 0e0 0e0 0e0 0e0 0e0 0e0 0e0 0e0 0e0 0e0 0e0 0e0 0e0 0e0 0e0 0e0 0e0 0e0 0e0 0e0 0e0 0e0 0e0 0e0 0e0 0e0 0e0 0e0 0e0 0e0 0e0 0e0 0e0 0e0 0e0 0e0 0e0 0e0 0e0 0e0 0e0 0e0 0e0 0e0 0e0 0e0 0e0 0e0 0e0 0e0 0e0 0e0 0e0 0e0 0e0 0e0 0e0 0e0 0e0 0e0 0e0 0e0 0e0 0e0 0e0 0e0 0e0 0e0 0e0 0e0 0e0 0e0 0e0 0e0 0e0
0e0 0e0 0e0 0e0 4.399472063352398e-4 2.64783759929391e-3 4.0779338468509285e-3 6.1755624172915745e-3 9.267431597528684e-3 1.838879159369527e-2 2.0756457564575646e-2 2.418271383788625e-2 1.9140791152700978e-2 3.2603632976245925e-2 3.29035126722988e-2 3.941338221814849e-2 3.952205882352941e-2 4.8401826484018265e-2 4.7619047619047616e-2 5.692167577413479e-2 4.6703296703296704e-2 5.9880239520958084e-2 5.006765899864682e-2 4.371584699453552e-2 5.6375838926174496e-2 5.309346204475647e-2 5.713000449842555e-2 5.142083897158322e-2 4.950495049504951e-2 5.106190691369182e-2 4.841628959276018e-2 4.3747238179407864e-2 4.1573535985695124e-2 3.888888888888889e-2 4.0054005400540056e-2 3.108348134991119e-2 3.417665335108744e-2 2.7428057553956834e-2 2.9698375870069606e-2 2.5749261291684256e-2 2.6648599819331528e-2 1.8198362147406732e-2 1.6339869281045753e-2 2.030456852791878e-2 1.1389521640091117e-2 1.249442213297635e-2 1.4311270125223614e-2 1.1711711711711712e-2 1.3169845594913715e-2 9.057971014492754e-3 6.628787878787879e-3 7.184553210597216e-3 8.956560680698611e-3 5.615348619560131e-3 5.10204081632653e-3 4.090909090909091e-3 7.089056269384138e-3 3.1517334533993696e-3 3.097345132743363e-3 1.325088339222615e-3 2.708803611738149e-3 1.813236627379873e-3 1.7211703958691911e-3 1.76522506619594e-3 2.3084025854108957e-3 9.119927040583675e-4 0e0 0e0 8.830022075055188e-4 0e0 1.3966480446927375e-3 4.450378282153983e-4 0e0 4.470272686633885e-4 0e0 4.4464206313917296e-4 0e0 4.6382189239332097e-4 4.4742729306487697e-4 0e0 9.242144177449168e-4 4.4543429844097997e-4 0e0 0e0 4.4662795891022776e-4 4.49034575662326e-4 0e0 0e0 0e0 0e0 0e0 0e0 0e0 0e0 4.452359750667854e-4 0e0 0e0 4.420866489832007e-4 0e0 0e0 0e0 0e0 0e0 0e0 0e0 0e0 0e0 0e0 0e0 0e0 0e0 0e0 0e0 0e0 0e0 0e0 0e0 0e0 0e0 0e0 0e0 0e0 0e0 0e0 0e0 0e0 0e0 0e0 0e0 0e0 0e0 0e0 0e0 0e0 0e0 0e0 0e0 0e0 0e0 0e0 0e0 0e0 0e0 0e0 0e0 0e0 0e0 0e0 0e0 0e0 0e0 0e0 0e0 0e0 0e0 0e0 0e0 0e0 0e0 0e0 0e0 0e0 0e0 0e0 0e0 0e0 0e0 0e0 0e0 0e0 0e0 0e0 0e0 0e0 0e0 0e0 0e0 0e0 0e0 0e0 0e0 0e0 0e0 0e0 0e0 0e0 0e0 0e0 0e0 0e0 0e0 0e0 0e0 0e0 0e0 0e0 0e0 0e0 0e0 0e0 0e0 0e0 0e0 0e0 0e0 0e0 0e0 0e0 0e0 0e0 0e0 0e0 0e0 0e0 0e0 0e0 0e0 0e0 0e0 0e0 0e0 0e0 0e0 0e0 0e0 0e0 0e0 0e0 0e0 0e0 0e0 0e0 0e0 0e0 0e0 0e0 0e0 0e0 0e0 0e0 0e0 0e0 0e0 0e0 0e0 0e0 0e0 0e0 0e0 0e0 0e0 0e0 0e0 0e0 0e0 0e0 0e0 0e0 0e0 0e0 0e0 0e0 0e0 0e0 0e0 0e0 0e0 0e0 0e0 0e0 0e0 0e0 0e0 0e0 0e0 0e0 0e0 0e0 0e0 0e0 0e0 0e0 0e0 0e0 0e0 0e0 0e0 0e0 0e0 0e0 0e0 0e0 0e0 0e0 0e0 0e0 0e0 0e0 0e0 0e0 0e0 0e0 0e0 0e0 0e0 0e0 0e0 0e0 0e0 0e0 0e0 0e0 0e0 0e0 0e0 0e0 0e0 0e0 0e0 0e0 0e0 0e0 0e0 0e0 0e0 0e0 0e0 0e0 0e0 0e0 0e0 0e0 0e0 0e0 0e0 0e0 0e0 0e0 0e0 0e0 0e0 0e0 0e0 0e0 0e0 0e0 0e0 0e0 0e0 0e0 0e0 0e0 0e0 0e0 0e0 0e0 0e0 0e0 0e0 0e0 0e0 0e0 0e0 0e0 0e0 0e0 0e0 0e0 0e0 0e0 0e0 0e0 0e0 0e0 0e0 0e0 0e0 0e0 0e0 0e0 0e0 0e0 0e0 0e0 0e0 0e0 0e0 0e0 0e0 0e0 0e0 0e0 0e0 0e0 0e0 0e0 0e0 0e0 0e0 0e0 0e0 0e0 0e0 0e0 0e0 0e0 0e0 0e0 0e0 0e0 0e0 0e0 0e0 0e0 0e0 0e0 0e0 0e0 0e0 0e0 0e0 0e0 0e0 0e0 0e0 0e0 0e0 0e0 0e0 0e0 0e0 0e0 0e0 0e0 0e0 0e0 0e0 0e0 0e0 0e0 0e0 0e0 0e0 0e0 0e0 0e0 0e0 0e0 0e0 0e0 0e0 0e0 0e0 0e0 0e0 0e0 0e0 0e0 0e0 0e0 0e0 0e0 0e0 0e0 0e0 0e0 0e0 0e0 0e0 0e0 0e0 0e0 0e0 0e0 0e0 0e0 0e0 0e0 0e0 0e0 0e0 0e0 0e0 0e0 0e0 0e0 0e0 0e0 0e0 0e0 0e0 0e0 0e0 0e0 0e0 0e0 0e0 0e0 0e0 0e0 0e0 0e0 0e0 0e0 0e0 0e0 0e0 0e0 0e0 0e0 0e0 0e0 0e0 0e0 0e0 0e0 0e0 0e0 0e0 0e0 0e0 0e0 0e0 0e0 0e0 0e0 0e0 0e0 0e0 0e0 0e0 0e0 0e0 0e0 0e0 0e0 0e0 0e0 0e0 0e0 0e0 0e0 0e0 0e0 0e0 0e0 0e0 0e0 0e0 0e0 0e0 0e0 0e0 0e0 0e0 0e0 0e0 0e0 0e0 0e0 0e0 0e0 0e0 0e0 0e0 0e0 0e0 0e0 0e0 0e0 0e0 0e0 0e0 0e0 0e0 0e0 0e0 0e0 0e0 0e0 0e0 0e0 0e0 0e0 0e0 0e0 0e0 0e0 0e0 0e0 0e0 0e0 0e0 0e0 0e0 0e0 0e0 0e0 0e0 0e0 0e0 0e0 0e0 0e0 0e0 0e0 0e0 0e0 0e0 0e0 0e0 0e0 0e0 0e0 0e0 0e0 0e0 0e0 0e0 0e0 0e0 0e0 0e0 0e0 0e0 0e0 0e0 0e0 0e0 0e0 0e0 0e0 0e0 0e0 0e0 0e0 0e0 0e0 0e0 0e0 0e0 0e0 0e0 0e0 0e0 0e0 0e0 0e0 0e0 0e0 0e0 0e0 0e0 0e0 0e0 0e0 0e0 0e0 0e0 0e0 0e0 0e0 0e0 0e0 0e0 0e0 0e0 0e0 0e0 0e0 0e0 0e0 0e0 0e0 0e0 0e0 0e0 0e0 0e0 0e0 0e0 0e0 0e0 0e0 0e0 0e0 0e0 0e0 0e0 0e0 0e0 0e0 0e0 0e0 0e0 0e0 0e0 0e0 0e0 0e0 0e0 0e0 0e0 0e0 0e0 0e0 0e0 0e0 0e0 0e0 0e0 0e0 0e0 0e0 0e0 0e0 0e0 0e0 0e0 0e0 0e0 0e0 0e0 0e0 0e0 0e0 0e0 0e0 0e0 0e0 0e0 0e0 0e0 0e0 0e0 0e0 0e0 0e0 0e0 0e0 0e0 0e0 0e0 0e0 0e0 0e0 0e0 0e0 0e0 0e0 0e0 0e0 0e0 0e0 0e0 0e0 0e0 0e0 0e0 0e0 0e0 0e0 0e0 0e0 0e0 0e0 0e0 0e0 0e0 0e0 0e0 0e0 0e0 0e0 0e0 0e0 0e0 0e0 0e0 0e0 0e0 0e0 0e0 0e0 0e0 0e0 0e0 0e0 0e0 0e0 0e0 0e0 0e0 0e0 0e0 0e0 0e0 0e0 0e0 0e0
0e0 0e0 0e0 0e0 4.399472063352398e-4 1.76522506619594e-3 2.718622564567286e-3 4.411116012351125e-3 8.384819064430714e-3 1.2259194395796848e-2 1.3376383763837638e-2 2.19435736677116e-2 1.786473840918758e-2 2.142524452724732e-2 2.8012449977767896e-2 2.612282309807516e-2 3.170955882352941e-2 3.881278538812785e-2 4.580498866213152e-2 3.77959927140255e-2 4.2582417582417584e-2 4.283740211883925e-2 5.412719891745602e-2 4.781420765027322e-2 5.8165548098434e-2 5.616498464238701e-2 5.3531264057579846e-2 6.314839873703203e-2 4.6804680468046804e-2 4.789877993673746e-2 5.113122171945701e-2 4.7724259832081305e-2 4.202056325435852e-2 3.981481481481482e-2 3.4653465346534656e-2 3.996447602131439e-2 3.550821127385708e-2 3.012589928057554e-2 3.2946635730858466e-2 2.4905023216547067e-2 2.981029810298103e-2 2.502274795268426e-2 1.9140989729225025e-2 1.799723119520074e-2 1.958997722095672e-2 1.651048639000446e-2 1.4311270125223614e-2 1.1711711711711712e-2 1.1353315168029064e-2 1.0416666666666666e-2 1.3257575757575758e-2 7.184553210597216e-3 7.165248544558889e-3 8.423022929340197e-3 6.029684601113173e-3 5.909090909090909e-3 8.861320336730172e-3 1.8009905447996398e-3 7.079646017699115e-3 4.858657243816254e-3 4.063205417607223e-3 2.2665457842248413e-3 2.5817555938037868e-3 3.971756398940865e-3 4.155124653739612e-3 2.279981760145919e-3 3.148897885739991e-3 1.3327410039982231e-3 4.415011037527594e-4 1.3824884792626728e-3 1.3966480446927375e-3 4.450378282153983e-4 1.3544018058690745e-3 8.94054537326777e-4 4.44247001332741e-4 1.3339261894175188e-3 1.3233348037053375e-3 0e0 8.948545861297539e-4 0e0 4.621072088724584e-4 0e0 8.684324793747286e-4 0e0 8.932559178204555e-4 0e0 4.3159257660768235e-4 0e0 4.4943820224719103e-4 4.472271914132379e-4 0e0 0e0 0e0 0e0 0e0 4.5413260672116256e-4 0e0 0e0 0e0 0e0 0e0 0e0 0e0 0e0 0e0 0e0 0e0 0e0 0e0 0e0 0e0 0e0 0e0 0e0 0e0 0e0 0e0 0e0 0e0 0e0 0e0 0e0 0e0 0e0 0e0 0e0 0e0 0e0 0e0 0e0 0e0 0e0 0e0 0e0 0e0 0e0 0e0 0e0 0e0 0e0 0e0 0e0 0e0 0e0 0e0 0e0 0e0 0e0 0e0 0e0 0e0 0e0 0e0 0e0 0e0 0e0 0e0 0e0 0e0 0e0 0e0 0e0 0e0 0e0 0e0 0e0 0e0 0e0 0e0 0e0 0e0 0e0 0e0 0e0 0e0 0e0 0e0 0e0 0e0 0e0 0e0 0e0 0e0 0e0 0e0 0e0 0e0 0e0 0e0 0e0 0e0 0e0 0e0 0e0 0e0 0e0 0e0 0e0 0e0 0e0 0e0 0e0 0e0 0e0 0e0 0e0 0e0 0e0 0e0 0e0 0e0 0e0 0e0 0e0 0e0 0e0 0e0 0e0 0e0 0e0 0e0 0e0 0e0 0e0 0e0 0e0 0e0 0e0 0e0 0e0 0e0 0e0 0e0 0e0 0e0 0e0 0e0 0e0 0e0 0e0 0e0 0e0 0e0 0e0 0e0 0e0 0e0 0e0 0e0 0e0 0e0 0e0 0e0 0e0 0e0 0e0 0e0 0e0 0e0 0e0 0e0 0e0 0e0 0e0 0e0 0e0 0e0 0e0 0e0 0e0 0e0 0e0 0e0 0e0 0e0 0e0 0e0 0e0 0e0 0e0 0e0 0e0 0e0 0e0 0e0 0e0 0e0 0e0 0e0 0e0 0e0 0e0 0e0 0e0 0e0 0e0 0e0 0e0 0e0 0e0 0e0 0e0 0e0 0e0 0e0 0e0 0e0 0e0 0e0 0e0 0e0 0e0 0e0 0e0 0e0 0e0 0e0 0e0 0e0 0e0 0e0 0e0 0e0 0e0 0e0 0e0 0e0 0e0 0e0 0e0 0e0 0e0 0e0 0e0 0e0 0e0 0e0 0e0 0e0 0e0 0e0 0e0 0e0 0e0 0e0 0e0 0e0 0e0 0e0 0e0 0e0 0e0 0e0 0e0 0e0 0e0 0e0 0e0 0e0 0e0 0e0 0e0 0e0 0e0 0e0 0e0 0e0 0e0 0e0 0e0 0e0 0e0 0e0 0e0 0e0 0e0 0e0 0e0 0e0 0e0 0e0 0e0 0e0 0e0 0e0 0e0 0e0 0e0 0e0 0e0 0e0 0e0 0e0 0e0 0e0 0e0 0e0 0e0 0e0 0e0 0e0 0e0 0e0 0e0 0e0 0e0 0e0 0e0 0e0 0e0 0e0 0e0 0e0 0e0 0e0 0e0 0e0 0e0 0e0 0e0 0e0 0e0 0e0 0e0 0e0 0e0 0e0 0e0 0e0 0e0 0e0 0e0 0e0 0e0 0e0 0e0 0e0 0e0 0e0 0e0 0e0 0e0 0e0 0e0 0e0 0e0 0e0 0e0 0e0 0e0 0e0 0e0 0e0 0e0 0e0 0e0 0e0 0e0 0e0 0e0 0e0 0e0 0e0 0e0 0e0 0e0 0e0 0e0 0e0 0e0 0e0 0e0 0e0 0e0 0e0 0e0 0e0 0e0 0e0 0e0 0e0 0e0 0e0 0e0 0e0 0e0 0e0 0e0 0e0 0e0 0e0 0e0 0e0 0e0 0e0 0e0 0e0 0e0 0e0 0e0 0e0 0e0 0e0 0e0 0e0 0e0 0e0 0e0 0e0 0e0 0e0 0e0 0e0 0e0 0e0 0e0 0e0 0e0 0e0 0e0 0e0 0e0 0e0 0e0 0e0 0e0 0e0 0e0 0e0 0e0 0e0 0e0 0e0 0e0 0e0 0e0 0e0 0e0 0e0 0e0 0e0 0e0 0e0 0e0 0e0 0e0 0e0 0e0 0e0 0e0 0e0 0e0 0e0 0e0 0e0 0e0 0e0 0e0 0e0 0e0 0e0 0e0 0e0 0e0 0e0 0e0 0e0 0e0 0e0 0e0 0e0 0e0 0e0 0e0 0e0 0e0 0e0 0e0 0e0 0e0 0e0 0e0 0e0 0e0 0e0 0e0 0e0 0e0 0e0 0e0 0e0 0e0 0e0 0e0 0e0 0e0 0e0 0e0 0e0 0e0 0e0 0e0 0e0 0e0 0e0 0e0 0e0 0e0 0e0 0e0 0e0 0e0 0e0 0e0 0e0 0e0 0e0 0e0 0e0 0e0 0e0 0e0 0e0 0e0 0e0 0e0 0e0 0e0 0e0 0e0 0e0 0e0 0e0 0e0 0e0 0e0 0e0 0e0 0e0 0e0 0e0 0e0 0e0 0e0 0e0 0e0 0e0 0e0 0e0 0e0 0e0 0e0 0e0 0e0 0e0 0e0 0e0 0e0 0e0 0e0 0e0 0e0 0e0 0e0 0e0 0e0 0e0 0e0 0e0 0e0 0e0 0e0 0e0 0e0 0e0 0e0 0e0 0e0 0e0 0e0 0e0 0e0 0e0 0e0 0e0 0e0 0e0 0e0 0e0 0e0 0e0 0e0 0e0 0e0 0e0 0e0 0e0 0e0 0e0 0e0 0e0 0e0 0e0 0e0 0e0 0e0 0e0 0e0 0e0 0e0 0e0 0e0 0e0 0e0 0e0 0e0 0e0 0e0 0e0 0e0 0e0 0e0 0e0 0e0 0e0 0e0 0e0 0e0 0e0 0e0 0e0 0e0 0e0 0e0 0e0 0e0 0e0 0e0 0e0 0e0 0e0 0e0 0e0 0e0 0e0 0e0 0e0 0e0 0e0 0e0 0e0 0e0 0e0 0e0 0e0 0e0 0e0 0e0 0e0 0e0 0e0 0e0 0e0 0e0 0e0 0e0 0e0 0e0 0e0 0e0 0e0 0e0 0e0 0e0 0e0 0e0 0e0 0e0 0e0 0e0 0e0 0e0 0e0 0e0 0e0 0e0 0e0 0e0 0e0 0e0 0e0 0e0 0e0 0e0 0e0 0e0 0e0 0e0 0e0 0e0
0e0 0e0 0e0 0e0 8.798944126704796e-4 0e0 2.2655188038060714e-3 3.5288928098809e-3 4.41306266548985e-3 1.0070052539404553e-2 1.3376383763837638e-2 1.2539184952978056e-2 1.5737983836665248e-2 2.0027945971122497e-2 2.2232103156958647e-2 2.4289642529789185e-2 2.4356617647058824e-2 3.333333333333333e-2 3.7188208616780044e-2 4.052823315118397e-2 4.212454212454213e-2 4.6522339935513586e-2 4.6008119079837616e-2 4.8724954462659384e-2 5.0559284116331094e-2 5.1338306274681875e-2 4.8582995951417005e-2 5.142083897158322e-2 5.2655265526552655e-2 5.151378219611387e-2 5.1583710407239816e-2 4.904993371630579e-2 4.8278945015645953e-2 4.490740740740741e-2 3.87038703870387e-2 4.662522202486678e-2 3.905903240124279e-2 3.507194244604316e-2 3.665893271461717e-2 3.0392570704938792e-2 4.110207768744354e-2 2.4112829845313922e-2 3.1746031746031744e-2 2.3073373327180433e-2 2.5968109339407745e-2 2.0972780008924587e-2 2.191413237924866e-2 2.4324324324324326e-2 1.634877384196185e-2 1.2681159420289856e-2 1.278409090909091e-2 1.3920071845532105e-2 1.4330497089117778e-2 1.4506317267197005e-2 1.2523191094619666e-2 5.909090909090909e-3 8.861320336730172e-3 7.203962179198559e-3 5.752212389380531e-3 4.858657243816254e-3 6.320541760722348e-3 4.533091568449683e-3 4.302925989672977e-3 3.53045013239188e-3 2.3084025854108957e-3 9.119927040583675e-4 1.799370220422852e-3 1.776988005330964e-3 3.0905077262693157e-3 9.216589861751152e-4 1.86219739292365e-3 1.7801513128615932e-3 2.257336343115124e-3 1.3410818059901655e-3 1.776988005330964e-3 1.3339261894175188e-3 8.82223202470225e-4 0e0 4.4742729306487697e-4 4.5372050816696913e-4 4.621072088724584e-4 4.4543429844097997e-4 0e0 8.94054537326777e-4 8.932559178204555e-4 8.98069151324652e-4 0e0 4.5558086560364467e-4 0e0 4.472271914132379e-4 0e0 0e0 4.5998160073597056e-4 0e0 0e0 4.5413260672116256e-4 0e0 8.841732979664014e-4 0e0 0e0 0e0 4.470272686633885e-4 4.570383912248629e-4 0e0 0e0 4.5641259698767686e-4 0e0 0e0 0e0 0e0 0e0 0e0 0e0 0e0 0e0 0e0 0e0 4.6125461254612545e-4 0e0 0e0 0e0 0e0 0e0 0e0 0e0 0e0 0e0 0e0 0e0 0e0 0e0 0e0 0e0 0e0 0e0 0e0 0e0 0e0 0e0 0e0 0e0 0e0 0e0 0e0 0e0 0e0 0e0 4.3956043956043956e-4 0e0 0e0 0e0 0e0 0e0 0e0 0e0 0e0 0e0 0e0 0e0 0e0 0e0 0e0 0e0 0e0 0e0 0e0 0e0 0e0 0e0 0e0 0e0 0e0 0e0 0e0 0e0 0e0 0e0 0e0 0e0 0e0 0e0 0e0 0e0 0e0 0e0 0e0 0e0 0e0 0e0 0e0 0e0 0e0 0e0 0e0 0e0 0e0 0e0 0e0 0e0 0e0 0e0 0e0 0e0 0e0 0e0 0e0 0e0 0e0 0e0 0e0 0e0 0e0 0e0 0e0 0e0 0e0 0e0 0e0 0e0 0e0 0e0 0e0 0e0 0e0 0e0 0e0 0e0 0e0 0e0 0e0 0e0 0e0 0e0 0e0 0e0 0e0 0e0 0e0 0e0 0e0 0e0 0e0 0e0 0e0 0e0 0e0 0e0 0e0 0e0 0e0 0e0 0e0 0e0 0e0 0e0 0e0 0e0 0e0 0e0 0e0 0e0 0e0 0e0 0e0 0e0 0e0 0e0 0e0 0e0 0e0 0e0 0e0 0e0 0e0 0e0 0e0 0e0 0e0 0e0 0e0 0e0 0e0 0e0 0e0 0e0 0e0 0e0 0e0 0e0 0e0 0e0 0e0 0e0 0e0 0e0 0e0 0e0 0e0 0e0 0e0 0e0 0e0 0e0 0e0 0e0 0e0 0e0 0e0 0e0 0e0 0e0 0e0 0e0 0e0 0e0 0e0 0e0 0e0 0e0 0e0 0e0 0e0 0e0 0e0 0e0 0e0 0e0 0e0 0e0 0e0 0e0 0e0 0e0 0e0 0e0 0e0 0e0 0e0 0e0 0e0 0e0 0e0 0e0 0e0 0e0 0e0 0e0 0e0 0e0 0e0 0e0 0e0 0e0 0e0 0e0 0e0 0e0 0e0 0e0 0e0 0e0 0e0 0e0 0e0 0e0 0e0 0e0 0e0 0e0 0e0 0e0 0e0 0e0 0e0 0e0 0e0 0e0 0e0 0e0 0e0 0e0 0e0 0e0 0e0 0e0 0e0 0e0 0e0 0e0 0e0 0e0 0e0 0e0 0e0 0e0 0e0 0e0 0e0 0e0 0e0 0e0 0e0 0e0 0e0 0e0 0e0 0e0 0e0 0e0 0e0 0e0 0e0 0e0 0e0 0e0 0e0 0e0 0e0 0e0 0e0 0e0 0e0 0e0 0e0 0e0 0e0 0e0 0e0 0e0 0e0 0e0 0e0 0e0 0e0 0e0 0e0 0e0 0e0 0e0 0e0 0e0 0e0 0e0 0e0 0e0 0e0 0e0 0e0 0e0 0e0 0e0 0e0 0e0 0e0 0e0 0e0 0e0 0e0 0e0 0e0 0e0 0e0 0e0 0e0 0e0 0e0 0e0 0e0 0e0 0e0 0e0 0e0 0e0 0e0 0e0 0e0 0e0 0e0 0e0 0e0 0e0 0e0 0e0 0e0 0e0 0e0 0e0 0e0 0e0 0e0 0e0 0e0 0e0 0e0 0e0 0e0 0e0 0e0 0e0 0e0 0e0 0e0 0e0 0e0 0e0 0e0 0e0 0e0 0e0 0e0 0e0 0e0 0e0 0e0 0e0 0e0 0e0 0e0 0e0 0e0 0e0 0e0 0e0 0e0 0e0 0e0 0e0 0e0 0e0 0e0 0e0 0e0 0e0 0e0 0e0 0e0 0e0 0e0 0e0 0e0 0e0 0e0 0e0 0e0 0e0 0e0 0e0 0e0 0e0 0e0 0e0 0e0 0e0 0e0 0e0 0e0 0e0 0e0 0e0 0e0 0e0 0e0 0e0 0e0 0e0 0e0 0e0 0e0 0e0 0e0 0e0 0e0 0e0 0e0 0e0 0e0 0e0 0e0 0e0 0e0 0e0 0e0 0e0 0e0 0e0 0e0 0e0 0e0 0e0 0e0 0e0 0e0 0e0 0e0 0e0 0e0 0e0 0e0 0e0 0e0 0e0 0e0 0e0 0e0 0e0 0e0 0e0 0e0 0e0 0e0 0e0 0e0 0e0 0e0 0e0 0e0 0e0 0e0 0e0 0e0 0e0 0e0 0e0 0e0 0e0 0e0 0e0 0e0 0e0 0e0 0e0 0e0 0e0 0e0 0e0 0e0 0e0 0e0 0e0 0e0 0e0 0e0 0e0 0e0 0e0 0e0 0e0 0e0 0e0 0e0 0e0 0e0 0e0 0e0 0e0 0e0 0e0 0e0 0e0 0e0 0e0 0e0 0e0 0e0 0e0 0e0 0e0 0e0 0e0 0e0 0e0 0e0 0e0 0e0 0e0 0e0 0e0 0e0 0e0 0e0 0e0 0e0 0e0 0e0 0e0 0e0 0e0 0e0 0e0 0e0 0e0 0e0 0e0 0e0 0e0 0e0 0e0 0e0 0e0 0e0 0e0 0e0 0e0 0e0 0e0 0e0 0e0 0e0 0e0 0e0 0e0 0e0 0e0 0e0 0e0 0e0 0e0 0e0 0e0 0e0 0e0 0e0 0e0 0e0 0e0 0e0 0e0 0e0 0e0 0e0 0e0 0e0 0e0 0e0 0e0 0e0 0e0 0e0 0e0 0e0 0e0 0e0 0e0 0e0 0e0 0e0 0e0 0e0 0e0 0e0 0e0 0e0 0e0 0e0 0e0 0e0 0e0 0e0 0e0 0e0 0e0 0e0 0e0 0e0 0e0 0e0 0e0 0e0 0e0 0e0 0e0 0e0 0e0 0e0 0e0 0e0 0e0 0e0 0e0 0e0 0e0 0e0 0e0 0e0 0e0 0e0 0e0 0e0 0e0 0e0 0e0 0e0 0e0 0e0 0e0 0e0 0e0 0e0 0e0 0e0
0e0 0e0 0e0 0e0 0e0 4.41306266548985e-4 1.8124150430448573e-3 2.2055580061755625e-3 4.8543689320388345e-3 7.88091068301226e-3 9.686346863468635e-3 1.3882669055082848e-2 1.5312632922160783e-2 1.5836050302748022e-2 2.13428190306803e-2 2.4289642529789185e-2 2.4356617647058824e-2 2.8767123287671233e-2 3.310657596371882e-2 3.3697632058287796e-2 3.4340659340659344e-2 4.790419161676647e-2 3.8791159224176815e-2 5.737704918032787e-2 5.100671140939597e-2 4.256252742430891e-2 5.038236617183985e-2 5.051871898962562e-2 4.455445544554455e-2 4.654315408947131e-2 4.5701357466063346e-2 4.639858594785683e-2 5.364327223960662e-2 4.027777777777778e-2 4.410441044104411e-2 4.7513321492007106e-2 5.104305370616955e-2 4.226618705035971e-2 3.341067285382831e-2 3.2503165892781766e-2 3.026196928635953e-2 3.230209281164695e-2 3.314659197012138e-2 2.9995385325334564e-2 3.416856492027335e-2 3.034359660865685e-2 2.7728085867620753e-2 2.3423423423423424e-2 2.452316076294278e-2 1.4945652173913044e-2 2.0359848484848484e-2 1.7512348450830714e-2 1.4330497089117778e-2 1.544220870379036e-2 1.3914656771799629e-2 1.3181818181818182e-2 1.595037660611431e-2 1.0805943268797838e-2 7.964601769911504e-3 9.275618374558304e-3 1.038374717832957e-2 9.066183136899365e-3 6.8846815834767644e-3 7.06090026478376e-3 4.6168051708217915e-3 6.383948928408573e-3 4.948268106162843e-3 2.221235006663705e-3 2.6490066225165563e-3 3.686635944700461e-3 1.3966480446927375e-3 1.3351134846461949e-3 1.3544018058690745e-3 3.576218149307108e-3 1.3327410039982231e-3 4.001778568252557e-3 1.76444640494045e-3 1.3914656771799629e-3 4.4742729306487697e-4 1.3611615245009074e-3 1.8484288354898336e-3 8.908685968819599e-4 4.342162396873643e-4 0e0 1.3398838767306833e-3 4.49034575662326e-4 8.631851532153647e-4 4.5558086560364467e-4 4.4943820224719103e-4 4.472271914132379e-4 4.4603033006244426e-4 0e0 9.199632014719411e-4 0e0 0e0 0e0 0e0 0e0 0e0 4.6948356807511736e-4 0e0 4.470272686633885e-4 0e0 0e0 0e0 0e0 0e0 0e0 4.4682752457551384e-4 0e0 0e0 0e0 0e0 0e0 0e0 0e0 4.7080979284369113e-4 0e0 0e0 0e0 0e0 0e0 0e0 0e0 0e0 0e0 0e0 0e0 0e0 0e0 0e0 0e0 0e0 0e0 0e0 0e0 0e0 0e0 0e0 0e0 0e0 0e0 0e0 0e0 0e0 0e0 0e0 0e0 0e0 0e0 0e0 0e0 0e0 0e0 0e0 0e0 0e0 0e0 0e0 0e0 0e0 0e0 0e0 0e0 0e0 0e0 0e0 0e0 0e0 0e0 0e0 0e0 0e0 0e0 0e0 0e0 0e0 0e0 0e0 0e0 0e0 0e0 0e0 0e0 0e0 0e0 0e0 0e0 0e0 0e0 0e0 0e0 0e0 0e0 0e0 0e0 0e0 0e0 0e0 0e0 0e0 0e0 0e0 0e0 0e0 0e0 0e0 0e0 0e0 0e0 0e0 0e0 0e0 0e0 0e0 0e0 0e0 0e0 0e0 0e0 0e0 0e0 0e0 0e0 0e0 0e0 0e0 0e0 0e0 0e0 0e0 0e0 0e0 0e0 0e0 0e0 0e0 0e0 0e0 0e0 0e0 0e0 0e0 0e0 0e0 0e0 0e0 0e0 0e0 0e0 0e0 0e0 0e0 0e0 0e0 0e0 0e0 0e0 0e0 0e0 0e0 0e0 0e0 0e0 0e0 0e0 0e0 0e0 0e0 0e0 0e0 0e0 0e0 0e0 0e0 0e0 0e0 0e0 0e0 0e0 0e0 0e0 0e0 0e0 0e0 0e0 0e0 0e0 0e0 0e0 0e0 0e0 0e0 0e0 0e0 0e0 0e0 0e0 0e0 0e0 0e0 0e0 0e0 0e0 0e0 0e0 0e0 0e0 0e0 0e0 0e0 0e0 0e0 0e0 0e0 0e0 0e0 0e0 0e0 0e0 0e0 0e0 0e0 0e0 0e0 0e0 0e0 0e0 0e0 0e0 0e0 0e0 0e0 0e0 0e0 0e0 0e0 0e0 0e0 0e0 0e0 0e0 0e0 0e0 0e0 0e0 0e0 0e0 0e0 0e0 0e0 0e0 0e0 0e0 0e0 0e0 0e0 0e0 0e0 0e0 0e0 0e0 0e0 0e0 0e0 0e0 0e0 0e0 0e0 0e0 0e0 0e0 0e0 0e0 0e0 0e0 0e0 0e0 0e0 0e0 0e0 0e0 0e0 0e0 0e0 0e0 0e0 0e0 0e0 0e0 0e0 0e0 0e0 0e0 0e0 0e0 0e0 0e0 0e0 0e0 0e0 0e0 0e0 0e0 0e0 0e0 0e0 0e0 0e0 0e0 0e0 0e0 0e0 0e0 0e0 0e0 0e0 0e0 0e0 0e0 0e0 0e0 0e0 0e0 0e0 0e0 0e0 0e0 0e0 0e0 0e0 0e0 0e0 0e0 0e0 0e0 0e0 0e0 0e0 0e0 0e0 0e0 0e0 0e0 0e0 0e0 0e0 0e0 0e0 0e0 0e0 0e0 0e0 0e0 0e0 0e0 0e0 0e0 0e0 0e0 0e0 0e0 0e0 0e0 0e0 0e0 0e0 0e0 0e0 0e0 0e0 0e0 0e0 0e0 0e0 0e0 0e0 0e0 0e0 0e0 0e0 0e0 0e0 0e0 0e0 0e0 0e0 0e0 0e0 0e0 0e0 0e0 0e0 0e0 0e0 0e0 0e0 0e0 0e0 0e0 0e0 0e0 0e0 0e0 0e0 0e0 0e0 0e0 0e0 0e0 0e0 0e0 0e0 0e0 0e0 0e0 0e0 0e0 0e0 0e0 0e0 0e0 0e0 0e0 0e0 0e0 0e0 0e0 0e0 0e0 0e0 0e0 0e0 0e0 0e0 0e0 0e0 0e0 0e0 0e0 0e0 0e0 0e0 0e0 0e0 0e0 0e0 0e0 0e0 0e0 0e0 0e0 0e0 0e0 0e0 0e0 0e0 0e0 0e0 0e0 0e0 0e0 0e0 0e0 0e0 0e0 0e0 0e0 0e0 0e0 0e0 0e0 0e0 0e0 0e0 0e0 0e0 0e0 0e0 0e0 0e0 0e0 0e0 0e0 0e0 0e0 0e0 0e0 0e0 0e0 0e0 0e0 0e0 0e0 0e0 0e0 0e0 0e0 0e0 0e0 0e0 0e0 0e0 0e0 0e0 0e0 0e0 0e0 0e0 0e0 0e0 0e0 0e0 0e0 0e0 0e0 0e0 0e0 0e0 0e0 0e0 0e0 0e0 0e0 0e0 0e0 0e0 0e0 0e0 0e0 0e0 0e0 0e0 0e0 0e0 0e0 0e0 0e0 0e0 0e0 0e0 0e0 0e0 0e0 0e0 0e0 0e0 0e0 0e0 0e0 0e0 0e0 0e0 0e0 0e0 0e0 0e0 0e0 0e0 0e0 0e0 0e0 0e0 0e0 0e0 0e0 0e0 0e0 0e0 0e0 0e0 0e0 0e0 0e0 0e0 0e0 0e0 0e0 0e0 0e0 0e0 0e0 0e0 0e0 0e0 0e0 0e0 0e0 0e0 0e0 0e0 0e0 0e0 0e0 0e0 0e0 0e0 0e0 0e0 0e0 0e0 0e0 0e0 0e0 0e0 0e0 0e0 0e0 0e0 0e0 0e0 0e0 0e0 0e0 0e0 0e0 0e0 0e0 0e0 0e0 0e0 0e0 0e0 0e0 0e0 0e0 0e0 0e0 0e0 0e0 0e0 0e0 0e0 0e0 0e0 0e0 0e0 0e0 0e0 0e0 0e0 0e0 0e0 0e0 0e0 0e0 0e0 0e0 0e0 0e0 0e0 0e0 0e0 0e0 0e0 0e0 0e0 0e0 0e0 0e0 0e0 0e0 0e0 0e0 0e0 0e0 0e0 0e0 0e0 0e0 0e0 0e0 0e0 0e0 0e0 0e0 0e0 0e0 0e0 0e0 0e0 0e0 0e0 0e0 0e0 0e0 0e0 0e0 0e0 0e0 0e0 0e0 0e0 0e0 0e0 0e0 0e0 0e0 0e0 0e0
0e0 0e0 0e0 0e0 4.399472063352398e-4 4.41306266548985e-4 9.062075215224287e-4 1.3233348037053375e-3 3.089143865842895e-3 6.567425569176883e-3 1.014760147601476e-2 9.852216748768473e-3 1.3185878349638452e-2 1.1178388448998603e-2 1.4673188083592708e-2 1.5123739688359304e-2 2.1599264705882353e-2 2.511415525114155e-2 2.9024943310657598e-2 3.506375227686703e-2 3.021978021978022e-2 2.809765085214187e-2 4.059539918809202e-2 4.0983606557377046e-2 3.803131991051454e-2 4.738920579201404e-2 4.723346828609987e-2 4.916553901668922e-2 4.635463546354635e-2 4.202440126525079e-2 5.339366515837104e-2 4.3747238179407864e-2 4.2914617791685296e-2 4.537037037037037e-2 5.175517551755175e-2 4.884547069271759e-2 4.0834442964935644e-2 4.3615107913669064e-2 3.758700696055684e-2 3.8412832418742084e-2 3.477868112014453e-2 3.4121929026387623e-2 3.50140056022409e-2 3.830179972311952e-2 3.37129840546697e-2 3.1236055332440876e-2 2.59391771019678e-2 2.2972972972972974e-2 2.5431425976385105e-2 2.309782608695652e-2 2.2727272727272728e-2 2.6493039964077234e-2 1.701746529332736e-2 2.105755732335049e-2 1.2523191094619666e-2 1.5909090909090907e-2 1.4178112538768276e-2 1.2606933813597478e-2 1.2389380530973451e-2 1.060070671378092e-2 1.0835214446952596e-2 1.2239347234814143e-2 7.314974182444062e-3 1.059135039717564e-2 7.386888273314866e-3 6.383948928408573e-3 2.699055330634278e-3 6.219458018658374e-3 5.298013245033113e-3 2.7649769585253456e-3 6.052141527001862e-3 4.450378282153983e-3 4.966139954853273e-3 4.023245417970496e-3 1.776988005330964e-3 2.6678523788350376e-3 3.0877812086457872e-3 3.7105751391465678e-3 2.6845637583892616e-3 3.629764065335753e-3 2.3105360443622922e-3 4.4543429844097997e-4 1.7368649587494573e-3 8.94054537326777e-4 4.4662795891022776e-4 8.98069151324652e-4 0e0 9.111617312072893e-4 1.348314606741573e-3 4.472271914132379e-4 1.3380909901873326e-3 9.225092250922509e-4 4.5998160073597056e-4 4.4543429844097997e-4 8.904719501335708e-4 4.5413260672116256e-4 0e0 0e0 0e0 0e0 4.422821760283061e-4 0e0 0e0 0e0 0e0 0e0 0e0 0e0 0e0 0e0 0e0 0e0 4.347826086956522e-4 0e0 0e0 0e0 0e0 0e0 4.428697962798937e-4 0e0 0e0 0e0 0e0 0e0 0e0 0e0 4.578754578754579e-4 0e0 0e0 0e0 4.409171075837742e-4 0e0 0e0 0e0 0e0 0e0 0e0 0e0 0e0 0e0 0e0 0e0 0e0 0e0 0e0 0e0 0e0 0e0 0e0 0e0 0e0 0e0 0e0 0e0 0e0 0e0 0e0 0e0 0e0 0e0 0e0 0e0 0e0 0e0 0e0 0e0 0e0 0e0 0e0 0e0 0e0 0e0 0e0 0e0 0e0 0e0 0e0 0e0 0e0 0e0 0e0 0e0 0e0 0e0 0e0 0e0 0e0 0e0 0e0 0e0 0e0 0e0 0e0 0e0 0e0 0e0 0e0 0e0 0e0 0e0 0e0 0e0 0e0 0e0 0e0 0e0 0e0 0e0 0e0 0e0 0e0 0e0 0e0 0e0 0e0 0e0 0e0 0e0 0e0 0e0 0e0 0e0 0e0 0e0 0e0 0e0 0e0 0e0 0e0 0e0 0e0 0e0 0e0 0e0 0e0 0e0 0e0 0e0 0e0 0e0 0e0 0e0 0e0 0e0 0e0 0e0 0e0 0e0 0e0 0e0 0e0 0e0 0e0 0e0 0e0 0e0 0e0 0e0 0e0 0e0 0e0 0e0 0e0 0e0 0e0 0e0 0e0 0e0 0e0 0e0 0e0 0e0 0e0 0e0 0e0 0e0 0e0 0e0 0e0 0e0 0e0 0e0 0e0 0e0 0e0 0e0 0e0 0e0 0e0 0e0 0e0 0e0 0e0 0e0 0e0 0e0 0e0 0e0 0e0 0e0 0e0 0e0 0e0 0e0 0e0 0e0 0e0 0e0 0e0 0e0 0e0 0e0 0e0 0e0 0e0 0e0 0e0 0e0 0e0 0e0 0e0 0e0 0e0 0e0 0e0 0e0 0e0 0e0 0e0 0e0 0e0 0e0 0e0 0e0 0e0 0e0 0e0 0e0 0e0 0e0 0e0 0e0 0e0 0e0 0e0 0e0 0e0 0e0 0e0 0e0 0e0 0e0 0e0 0e0 0e0 0e0 0e0 0e0 0e0 0e0 0e0 0e0 0e0 0e0 0e0 0e0 0e0 0e0 0e0 0e0 0e0 0e0 0e0 0e0 0e0 0e0 0e0 0e0 0e0 0e0 0e0 0e0 0e0 0e0 0e0 0e0 0e0 0e0 0e0 0e0 0e0 0e0 0e0 0e0 0e0 0e0 0e0 0e0 0e0 0e0 0e0 0e0 0e0 0e0 0e0 0e0 0e0 0e0 0e0 0e0 0e0 0e0 0e0 0e0 0e0 0e0 0e0 0e0 0e0 0e0 0e0 0e0 0e0 0e0 0e0 0e0 0e0 0e0 0e0 0e0 0e0 0e0 0e0 0e0 0e0 0e0 0e0 0e0 0e0 0e0 0e0 0e0 0e0 0e0 0e0 0e0 0e0 0e0 0e0 0e0 0e0 0e0 0e0 0e0 0e0 0e0 0e0 0e0 0e0 0e0 0e0 0e0 0e0 0e0 0e0 0e0 0e0 0e0 0e0 0e0 0e0 0e0 0e0 0e0 0e0 0e0 0e0 0e0 0e0 0e0 0e0 0e0 0e0 0e0 0e0 0e0 0e0 0e0 0e0 0e0 0e0 0e0 0e0 0e0 0e0 0e0 0e0 0e0 0e0 0e0 0e0 0e0 0e0 0e0 0e0 0e0 0e0 0e0 0e0 0e0 0e0 0e0 0e0 0e0 0e0 0e0 0e0 0e0 0e0 0e0 0e0 0e0 0e0 0e0 0e0 0e0 0e0 0e0 0e0 0e0 0e0 0e0 0e0 0e0 0e0 0e0 0e0 0e0 0e0 0e0 0e0 0e0 0e0 0e0 0e0 0e0 0e0 0e0 0e0 0e0 0e0 0e0 0e0 0e0 0e0 0e0 0e0 0e0 0e0 0e0 0e0 0e0 0e0 0e0 0e0 0e0 0e0 0e0 0e0 0e0 0e0 0e0 0e0 0e0 0e0 0e0 0e0 0e0 0e0 0e0 0e0 0e0 0e0 0e0 0e0 0e0 0e0 0e0 0e0 0e0 0e0 0e0 0e0 0e0 0e0 0e0 0e0 0e0 0e0 0e0 0e0 0e0 0e0 0e0 0e0 0e0 0e0 0e0 0e0 0e0 0e0 0e0 0e0 0e0 0e0 0e0 0e0 0e0 0e0 0e0 0e0 0e0 0e0 0e0 0e0 0e0 0e0 0e0 0e0 0e0 0e0 0e0 0e0 0e0 0e0 0e0 0e0 0e0 0e0 0e0 0e0 0e0 0e0 0e0 0e0 0e0 0e0 0e0 0e0 0e0 0e0 0e0 0e0 0e0 0e0 0e0 0e0 0e0 0e0 0e0 0e0 0e0 0e0 0e0 0e0 0e0 0e0 0e0 0e0 0e0 0e0 0e0 0e0 0e0 0e0 0e0 0e0 0e0 0e0 0e0 0e0 0e0 0e0 0e0 0e0 0e0 0e0 0e0 0e0 0e0 0e0 0e0 0e0 0e0 0e0 0e0 0e0 0e0 0e0 0e0 0e0 0e0 0e0 0e0 0e0 0e0 0e0 0e0 0e0 0e0 0e0 0e0 0e0 0e0 0e0 0e0 0e0 0e0 0e0 0e0 0e0 0e0 0e0 0e0 0e0 0e0 0e0 0e0 0e0 0e0 0e0 0e0 0e0 0e0 0e0 0e0 0e0 0e0 0e0 0e0 0e0 0e0 0e0 0e0 0e0 0e0 0e0 0e0 0e0 0e0 0e0 0e0 0e0 0e0 0e0 0e0 0e0 0e0 0e0 0e0 0e0 0e0 0e0 0e0 0e0 0e0 0e0 0e0 0e0 0e0 0e0 0e0 0e0 0e0 0e0 0e0 0e0 0e0 0e0 0e0 0e0 0e0 0e0 0e0 0e0 0e0 0e0 0e0 0e0 0e0 0e0 0e0 0e0 0e0 0e0 0e0 0e0 0e0 0e0 0e0
0e0 0e0 0e0 0e0 0e0 4.41306266548985e-4 9.062075215224287e-4 1.3233348037053375e-3 1.76522506619594e-3 5.253940455341506e-3 5.07380073800738e-3 9.852216748768473e-3 1.1484474691620587e-2 1.2575687005123428e-2 1.2894619831036016e-2 1.1457378551787351e-2 2.022058823529412e-2 2.054794520547945e-2 2.0861678004535148e-2 2.8233151183970857e-2 2.8846153846153848e-2 3.546752648549056e-2 2.751465944970681e-2 3.597449908925319e-2 4.161073825503356e-2 4.6072838964458095e-2 3.958614484930274e-2 3.473161930536761e-2 4.8604860486048604e-2 5.151378219611387e-2 4.524886877828054e-2 4.15377817057004e-2 4.425569959767546e-2 4.490740740740741e-2 3.735373537353735e-2 3.952042628774423e-2 4.216600088770528e-2 4.226618705035971e-2 5.104408352668213e-2 3.799071338117349e-2 4.019873532068654e-2 4.094631483166515e-2 3.034547152194211e-2 3.691739732348869e-2 4.28246013667426e-2 2.989736724676484e-2 2.9516994633273702e-2 3.153153153153153e-2 2.4069028156221618e-2 2.5815217391304348e-2 2.6988636363636364e-2 2.020655590480467e-2 2.0152261531571878e-2 2.8076743097800654e-2 1.7161410018552876e-2 2.0454545454545454e-2 1.8165706690296855e-2 1.7109410175596577e-2 1.5486725663716814e-2 1.1484098939929329e-2 1.6252821670428894e-2 9.066183136899365e-3 9.036144578313253e-3 1.235657546337158e-2 9.695290858725761e-3 4.559963520291838e-3 8.99685110211426e-3 1.1550422034651266e-2 1.0154525386313467e-2 6.9124423963133645e-3 8.379888268156424e-3 9.345794392523364e-3 5.869074492099322e-3 2.682163611980331e-3 2.221235006663705e-3 4.001778568252557e-3 1.3233348037053375e-3 3.7105751391465678e-3 4.026845637583893e-3 4.083484573502722e-3 4.158964879852125e-3 3.1180400890868597e-3 1.7368649587494573e-3 1.3410818059901655e-3 4.4662795891022776e-4 1.347103726986978e-3 3.0211480362537764e-3 1.8223234624145787e-3 2.2471910112359553e-3 1.7889087656529517e-3 1.3380909901873326e-3 4.6125461254612545e-4 9.199632014719411e-4 8.908685968819599e-4 1.3357079252003562e-3 0e0 4.418912947414936e-4 8.841732979664014e-4 8.837825894829872e-4 4.6948356807511736e-4 4.422821760283061e-4 4.470272686633885e-4 9.140767824497258e-4 0e0 4.450378282153983e-4 0e0 4.5829514207149406e-4 4.3821209465381246e-4 0e0 4.562043795620438e-4 4.510599909788002e-4 0e0 4.347826086956522e-4 4.551661356395084e-4 4.655493482309125e-4 0e0 4.7080979284369113e-4 0e0 0e0 0e0 0e0 0e0 4.432624113475177e-4 0e0 0e0 0e0 0e0 0e0 0e0 0e0 0e0 4.4169611307420494e-4 0e0 0e0 0e0 0e0 0e0 0e0 0e0 0e0 0e0 0e0 0e0 0e0 0e0 0e0 0e0 0e0 0e0 0e0 0e0 0e0 0e0 0e0 0e0 0e0 0e0 0e0 0e0 0e0 0e0 0e0 0e0 0e0 0e0 0e0 0e0 0e0 0e0 0e0 0e0 0e0 0e0 0e0 0e0 0e0 0e0 0e0 0e0 0e0 0e0 0e0 0e0 0e0 0e0 0e0 0e0 0e0 0e0 0e0 0e0 0e0 0e0 0e0 0e0 0e0 0e0 0e0 0e0 0e0 0e0 0e0 0e0 0e0 0e0 0e0 0e0 0e0 0e0 0e0 0e0 0e0 0e0 0e0 0e0 0e0 0e0 0e0 0e0 0e0 0e0 0e0 0e0 0e0 0e0 0e0 0e0 0e0 0e0 0e0 0e0 0e0 0e0 0e0 0e0 0e0 0e0 0e0 0e0 0e0 0e0 0e0 0e0 0e0 0e0 0e0 0e0 0e0 0e0 0e0 0e0 0e0 0e0 0e0 0e0 0e0 0e0 0e0 0e0 0e0 0e0 0e0 0e0 0e0 0e0 0e0 0e0 0e0 0e0 0e0 0e0 0e0 0e0 0e0 0e0 0e0 0e0 0e0 0e0 0e0 0e0 0e0 0e0 0e0 0e0 0e0 0e0 0e0 0e0 0e0 0e0 0e0 0e0 0e0 0e0 0e0 0e0 0e0 0e0 0e0 0e0 0e0 0e0 0e0 0e0 0e0 0e0 0e0 0e0 0e0 0e0 0e0 0e0 0e0 0e0 0e0 0e0 0e0 0e0 0e0 0e0 0e0 0e0 0e0 0e0 0e0 0e0 0e0 0e0 0e0 0e0 0e0 0e0 0e0 0e0 0e0 0e0 0e0 0e0 0e0 0e0 0e0 0e0 0e0 0e0 0e0 0e0 0e0 0e0 0e0 0e0 0e0 0e0 0e0 0e0 0e0 0e0 0e0 0e0 0e0 0e0 0e0 0e0 0e0 0e0 0e0 0e0 0e0 0e0 0e0 0e0 0e0 0e0 0e0 0e0 0e0 0e0 0e0 0e0 0e0 0e0 0e0 0e0 0e0 0e0 0e0 0e0 0e0 0e0 0e0 0e0 0e0 0e0 0e0 0e0 0e0 0e0 0e0 0e0 0e0 0e0 0e0 0e0 0e0 0e0 0e0 0e0 0e0 0e0 0e0 0e0 0e0 0e0 0e0 0e0 0e0 0e0 0e0 0e0 0e0 0e0 0e0 0e0 0e0 0e0 0e0 0e0 0e0 0e0 0e0 0e0 0e0 0e0 0e0 0e0 0e0 0e0 0e0 0e0 0e0 0e0 0e0 0e0 0e0 0e0 0e0 0e0 0e0 0e0 0e0 0e0 0e0 0e0 0e0 0e0 0e0 0e0 0e0 0e0 0e0 0e0 0e0 0e0 0e0 0e0 0e0 0e0 0e0 0e0 0e0 0e0 0e0 0e0 0e0 0e0 0e0 0e0 0e0 0e0 0e0 0e0 0e0 0e0 0e0 0e0 0e0 0e0 0e0 0e0 0e0 0e0 0e0 0e0 0e0 0e0 0e0 0e0 0e0 0e0 0e0 0e0 0e0 0e0 0e0 0e0 0e0 0e0 0e0 0e0 0e0 0e0 0e0 0e0 0e0 0e0 0e0 0e0 0e0 0e0 0e0 0e0 0e0 0e0 0e0 0e0 0e0 0e0 0e0 0e0 0e0 0e0 0e0 0e0 0e0 0e0 0e0 0e0 0e0 0e0 0e0 0e0 0e0 0e0 0e0 0e0 0e0 0e0 0e0 0e0 0e0 0e0 0e0 0e0 0e0 0e0 0e0 0e0 0e0 0e0 0e0 0e0 0e0 0e0 0e0 0e0 0e0 0e0 0e0 0e0 0e0 0e0 0e0 0e0 0e0 0e0 0e0 0e0 0e0 0e0 0e0 0e0 0e0 0e0 0e0 0e0 0e0 0e0 0e0 0e0 0e0 0e0 0e0 0e0 0e0 0e0 0e0 0e0 0e0 0e0 0e0 0e0 0e0 0e0 0e0 0e0 0e0 0e0 0e0 0e0 0e0 0e0 0e0 0e0 0e0 0e0 0e0 0e0 0e0 0e0 0e0 0e0 0e0 0e0 0e0 0e0 0e0 0e0 0e0 0e0 0e0 0e0 0e0 0e0 0e0 0e0 0e0 0e0 0e0 0e0 0e0 0e0 0e0 0e0 0e0 0e0 0e0 0e0 0e0 0e0 0e0 0e0 0e0 0e0 0e0 0e0 0e0 0e0 0e0 0e0 0e0 0e0 0e0 0e0 0e0 0e0 0e0 0e0 0e0 0e0 0e0 0e0 0e0 0e0 0e0 0e0 0e0 0e0 0e0 0e0 0e0 0e0 0e0 0e0 0e0 0e0 0e0 0e0 0e0 0e0 0e0 0e0 0e0 0e0 0e0 0e0 0e0 0e0 0e0 0e0 0e0 0e0 0e0 0e0 0e0 0e0 0e0 0e0 0e0 0e0 0e0 0e0 0e0 0e0 0e0 0e0 0e0 0e0 0e0 0e0 0e0 0e0 0e0 0e0 0e0 0e0 0e0 0e0 0e0 0e0 0e0 0e0 0e0 0e0 0e0 0e0 0e0 0e0 0e0 0e0 0e0 0e0 0e0 0e0 0e0 0e0 0e0 0e0 0e0 0e0 0e0 0e0 0e0 0e0 0e0 0e0 0e0 0e0 0e0 0e0 0e0 0e0 0e0 0e0 0e0 0e0 0e0 0e0 0e0 0e0 0e0 0e0 0e0 0e0 0e0 0e0 0e0 0e0 0e0 0e0 0e0 0e0 0e0 0e0 0e0 0e0 0e0 0e0 0e0 0e0 0e0 0e0 0e0 0e0 0e0 0e0 0e0 0e0 0e0 0e0 0e0
0e0 0e0 0e0 0e0 0e0 4.41306266548985e-4 4.5310376076121433e-4 0e0 4.41306266548985e-4 3.5026269702276708e-3 4.612546125461255e-3 9.852216748768473e-3 6.3802637175669925e-3 7.452258965999069e-3 1.2449977767896843e-2 1.5123739688359304e-2 1.884191176470588e-2 1.7351598173515982e-2 2.2222222222222223e-2 2.7777777777777776e-2 3.4340659340659344e-2 2.7637033625057577e-2 3.1574199368516014e-2 3.77959927140255e-2 2.9977628635346757e-2 3.992979376919702e-2 3.8236617183985605e-2 3.834009923319801e-2 3.69036903690369e-2 4.021690013556258e-2 5.113122171945701e-2 4.507291206363235e-2 4.023245417970496e-2 4.259259259259259e-2 3.9603960396039604e-2 4.662522202486678e-2 4.1278295605858856e-2 4.226618705035971e-2 4.7331786542923436e-2 4.263402279442803e-2 3.116531165311653e-2 3.4576888080072796e-2 3.454715219421102e-2 3.461005999077065e-2 3.189066059225513e-2 3.21285140562249e-2 2.7728085867620753e-2 2.6576576576576576e-2 3.26975476839237e-2 2.8079710144927536e-2 2.9356060606060608e-2 2.2900763358778626e-2 2.373488580385132e-2 2.2461394478240523e-2 2.7829313543599257e-2 2.0454545454545454e-2 1.949490474080638e-2 1.7559657811796487e-2 1.6371681415929203e-2 1.6342756183745585e-2 1.805869074492099e-2 1.3599274705349048e-2 1.4199655765920827e-2 1.3680494263018535e-2 7.848568790397045e-3 1.2767897856817145e-2 8.99685110211426e-3 9.773434029320302e-3 1.0154525386313467e-2 1.152073732718894e-2 7.914338919925512e-3 6.675567423230975e-3 7.223476297968397e-3 1.2963790791238265e-2 4.886717014660151e-3 9.337483325922631e-3 7.0577856197618e-3 5.10204081632653e-3 4.921700223713647e-3 8.166969147005444e-3 6.007393715341959e-3 3.5634743875278397e-3 3.9079461571862786e-3 3.1291908806437194e-3 2.6797677534613666e-3 2.24517287831163e-3 2.589555459646094e-3 9.111617312072893e-4 2.2471910112359553e-3 1.3416815742397137e-3 2.2301516503122213e-3 0e0 1.8399264029438822e-3 2.2271714922048997e-3 8.904719501335708e-4 4.5413260672116256e-4 2.209456473707468e-3 3.5366931918656055e-3 1.7675651789659744e-3 9.389671361502347e-4 1.7691287041132243e-3 4.470272686633885e-4 2.2851919561243145e-3 4.512635379061372e-4 0e0 1.8256503879507074e-3 9.165902841429881e-4 4.3821209465381246e-4 1.7873100983020554e-3 4.562043795620438e-4 4.510599909788002e-4 0e0 8.695652173913044e-4 4.551661356395084e-4 0e0 8.992805755395684e-4 0e0 9.225092250922509e-4 4.428697962798937e-4 0e0 0e0 0e0 0e0 0e0 0e0 0e0 0e0 0e0 0e0 0e0 0e0 0e0 0e0 0e0 0e0 0e0 0e0 0e0 0e0 4.5495905368516835e-4 0e0 0e0 0e0 0e0 0e0 0e0 0e0 0e0 0e0 0e0 0e0 0e0 0e0 0e0 0e0 0e0 0e0 0e0 0e0 0e0 0e0 0e0 0e0 0e0 0e0 0e0 0e0 0e0 0e0 0e0 0e0 0e0 0e0 0e0 0e0 0e0 0e0 0e0 0e0 0e0 0e0 0e0 0e0 0e0 0e0 0e0 0e0 0e0 0e0 0e0 0e0 0e0 0e0 0e0 0e0 0e0 0e0 0e0 0e0 0e0 0e0 0e0 0e0 0e0 0e0 0e0 0e0 0e0 0e0 0e0 0e0 0e0 0e0 0e0 0e0 0e0 0e0 0e0 0e0 0e0 0e0 0e0 0e0 0e0 0e0 0e0 0e0 0e0 0e0 0e0 0e0 0e0 0e0 0e0 0e0 0e0 0e0 0e0 0e0 0e0 0e0 0e0 0e0 0e0 0e0 0e0 0e0 0e0 0e0 0e0 0e0 0e0 0e0 0e0 0e0 0e0 0e0 0e0 0e0 0e0 0e0 0e0 0e0 0e0 0e0 0e0 0e0 0e0 0e0 0e0 0e0 0e0 0e0 0e0 0e0 0e0 0e0 0e0 0e0 0e0 0e0 0e0 0e0 0e0 0e0 0e0 0e0 0e0 0e0 0e0 0e0 0e0 0e0 0e0 0e0 0e0 0e0 0e0 0e0 0e0 0e0 0e0 0e0 0e0 0e0 0e0 0e0 0e0 0e0 0e0 0e0 0e0 0e0 0e0 0e0 0e0 0e0 0e0 0e0 0e0 0e0 0e0 0e0 0e0 0e0 0e0 0e0 0e0 0e0 0e0 0e0 0e0 0e0 0e0 0e0 0e0 0e0 0e0 0e0 0e0 0e0 0e0 0e0 0e0 0e0 0e0 0e0 0e0 0e0 0e0 0e0 0e0 0e0 0e0 0e0 0e0 0e0 0e0 0e0 0e0 0e0 0e0 0e0 0e0 0e0 0e0 0e0 0e0 0e0 0e0 0e0 0e0 0e0 0e0 0e0 0e0 0e0 0e0 0e0 0e0 0e0 0e0 0e0 0e0 0e0 0e0 0e0 0e0 0e0 0e0 0e0 0e0 0e0 0e0 0e0 0e0 0e0 0e0 0e0 0e0 0e0 0e0 0e0 0e0 0e0 0e0 0e0 0e0 0e0 0e0 0e0 0e0 0e0 0e0 0e0 0e0 0e0 0e0 0e0 0e0 0e0 0e0 0e0 0e0 0e0 0e0 0e0 0e0 0e0 0e0 0e0 0e0 0e0 0e0 0e0 0e0 0e0 0e0 0e0 0e0 0e0 0e0 0e0 0e0 0e0 0e0 0e0 0e0 0e0 0e0 0e0 0e0 0e0 0e0 0e0 0e0 0e0 0e0 0e0 0e0 0e0 0e0 0e0 0e0 0e0 0e0 0e0 0e0 0e0 0e0 0e0 0e0 0e0 0e0 0e0 0e0 0e0 0e0 0e0 0e0 0e0 0e0 0e0 0e0 0e0 0e0 0e0 0e0 0e0 0e0 0e0 0e0 0e0 0e0 0e0 0e0 0e0 0e0 0e0 0e0 0e0 0e0 0e0 0e0 0e0 0e0 0e0 0e0 0e0 0e0 0e0 0e0 0e0 0e0 0e0 0e0 0e0 0e0 0e0 0e0 0e0 0e0 0e0 0e0 0e0 0e0 0e0 0e0 0e0 0e0 0e0 0e0 0e0 0e0 0e0 0e0 0e0 0e0 0e0 0e0 0e0 0e0 0e0 0e0 0e0 0e0 0e0 0e0 0e0 0e0 0e0 0e0 0e0 0e0 0e0 0e0 0e0 0e0 0e0 0e0 0e0 0e0 0e0 0e0 0e0 0e0 0e0 0e0 0e0 0e0 0e0 0e0 0e0 0e0 0e0 0e0 0e0 0e0 0e0 0e0 0e0 0e0 0e0 0e0 0e0 0e0 0e0 0e0 0e0 0e0 0e0 0e0 0e0 0e0 0e0 0e0 0e0 0e0 0e0 0e0 0e0 0e0 0e0 0e0 0e0 0e0 0e0 0e0 0e0 0e0 0e0 0e0 0e0 0e0 0e0 0e0 0e0 0e0 0e0 0e0 0e0 0e0 0e0 0e0 0e0 0e0 0e0 0e0 0e0 0e0 0e0 0e0 0e0 0e0 0e0 0e0 0e0 0e0 0e0 0e0 0e0 0e0 0e0 0e0 0e0 0e0 0e0 0e0 0e0 0e0 0e0 0e0 0e0 0e0 0e0 0e0 0e0 0e0 0e0 0e0 0e0 0e0 0e0 0e0 0e0 0e0 0e0 0e0 0e0 0e0 0e0 0e0 0e0 0e0 0e0 0e0 0e0 0e0 0e0 0e0 0e0 0e0 0e0 0e0 0e0 0e0 0e0 0e0 0e0 0e0 0e0 0e0 0e0 0e0 0e0 0e0 0e0 0e0 0e0 0e0 0e0 0e0 0e0 0e0 0e0 0e0 0e0 0e0 0e0 0e0 0e0 0e0 0e0 0e0 0e0 0e0 0e0 0e0 0e0 0e0 0e0 0e0 0e0 0e0 0e0 0e0 0e0 0e0 0e0 0e0 0e0 0e0 0e0 0e0 0e0 0e0 0e0 0e0 0e0 0e0 0e0 0e0 0e0 0e0 0e0 0e0 0e0 0e0 0e0 0e0 0e0 0e0 0e0 0e0 0e0 0e0 0e0 0e0 0e0 0e0 0e0 0e0 0e0 0e0 0e0 0e0 0e0 0e0 0e0 0e0 0e0 0e0 0e0 0e0 0e0 0e0 0e0 0e0 0e0 0e0 0e0 0e0 0e0 0e0 0e0 0e0 0e0 0e0 0e0 0e0 0e0 0e0 0e0 0e0 0e0 0e0 0e0 0e0 0e0 0e0
0e0 0e0 0e0 0e0 0e0 0e0 9.062075215224287e-4 0e0 3.53045013239188e-3 2.626970227670753e-3 1.8450184501845018e-3 4.030452306314375e-3 3.8281582305401958e-3 9.781089892873778e-3 1.2449977767896843e-2 1.237396883593034e-2 1.4705882352941176e-2 1.4155251141552512e-2 1.7687074829931974e-2 2.8233151183970857e-2 1.9230769230769232e-2 2.5333947489636112e-2 3.2927379341452415e-2 3.278688524590164e-2 2.8635346756152126e-2 3.5103115401491886e-2 3.2388663967611336e-2 3.698691926026162e-2 3.915391539153915e-2 3.4794396746497966e-2 3.665158371040724e-2 3.9770216526734424e-2 3.933839964237819e-2 4.3055555555555555e-2 3.915391539153915e-2 3.907637655417407e-2 4.0390590324012425e-2 4.316546762589928e-2 4.176334106728538e-2 4.3478260869565216e-2 4.110207768744354e-2 4.2311191992720654e-2 3.92156862745098e-2 3.645592985694508e-2 4.009111617312073e-2 3.435966086568496e-2 2.4150268336314847e-2 3.423423423423423e-2 3.0881017257039057e-2 2.9891304347826088e-2 2.7462121212121212e-2 2.6493039964077234e-2 3.493058665472459e-2 2.7608797379503978e-2 2.5510204081632654e-2 2.727272727272727e-2 2.2153300841825433e-2 2.3863124718595228e-2 1.6371681415929203e-2 1.4575971731448763e-2 1.309255079006772e-2 1.3599274705349048e-2 1.5920826161790018e-2 9.708737864077669e-3 1.10803324099723e-2 1.5503875968992248e-2 1.0796221322537112e-2 1.2438916037316748e-2 1.2803532008830023e-2 1.4746543778801843e-2 1.0707635009310988e-2 7.120605251446373e-3 1.038374717832957e-2 1.0281627179257935e-2 6.219458018658374e-3 1.200533570475767e-2 7.940008822232024e-3 5.5658627087198514e-3 4.026845637583893e-3 4.537205081669692e-3 6.931608133086876e-3 7.5723830734966595e-3 6.513243595310464e-3 4.023245417970496e-3 3.1263957123715946e-3 4.041311180960934e-3 3.884333189469141e-3 2.733485193621868e-3 2.2471910112359553e-3 8.050089445438283e-3 4.4603033006244425e-3 9.225092250922509e-4 3.219871205151794e-3 1.7817371937639199e-3 2.226179875333927e-3 1.8165304268846503e-3 2.209456473707468e-3 2.652519893899204e-3 8.837825894829872e-4 4.6948356807511736e-4 4.422821760283061e-4 4.470272686633885e-4 1.8281535648994515e-3 4.512635379061372e-4 8.900756564307966e-4 1.3692377909630307e-3 2.29147571035747e-3 1.3146362839614374e-3 2.234137622877569e-3 9.124087591240876e-4 1.8042399639152007e-3 1.3422818791946308e-3 8.695652173913044e-4 4.551661356395084e-4 4.655493482309125e-4 1.3489208633093526e-3 4.7080979284369113e-4 9.225092250922509e-4 0e0 4.578754578754579e-4 4.640371229698376e-4 1.3386880856760374e-3 4.432624113475177e-4 0e0 0e0 8.861320336730173e-4 0e0 0e0 4.411116012351125e-4 0e0 0e0 0e0 0e0 0e0 0e0 0e0 0e0 0e0 4.5351473922902497e-4 0e0 0e0 0e0 4.4464206313917296e-4 0e0 0e0 0e0 0e0 4.3956043956043956e-4 0e0 0e0 0e0 0e0 0e0 0e0 0e0 0e0 0e0 0e0 0e0 0e0 0e0 0e0 0e0 0e0 0e0 0e0 0e0 0e0 0e0 0e0 0e0 0e0 0e0 0e0 0e0 0e0 0e0 0e0 0e0 0e0 0e0 0e0 0e0 0e0 0e0 0e0 0e0 0e0 0e0 0e0 0e0 0e0 0e0 0e0 0e0 0e0 0e0 0e0 0e0 0e0 0e0 0e0 0e0 0e0 0e0 0e0 0e0 0e0 0e0 0e0 0e0 0e0 0e0 0e0 0e0 0e0 0e0 0e0 0e0 0e0 0e0 0e0 0e0 0e0 0e0 0e0 0e0 0e0 0e0 0e0 0e0 0e0 0e0 0e0 0e0 0e0 0e0 0e0 0e0 0e0 0e0 0e0 0e0 0e0 0e0 0e0 0e0 0e0 0e0 0e0 0e0 0e0 0e0 0e0 0e0 0e0 0e0 0e0 0e0 0e0 0e0 0e0 0e0 0e0 0e0 0e0 0e0 0e0 0e0 0e0 0e0 0e0 0e0 0e0 0e0 0e0 0e0 0e0 0e0 0e0 0e0 0e0 0e0 0e0 0e0 0e0 0e0 0e0 0e0 0e0 0e0 0e0 0e0 0e0 0e0 0e0 0e0 0e0 0e0 0e0 0e0 0e0 0e0 0e0 0e0 0e0 0e0 0e0 0e0 0e0 0e0 0e0 0e0 0e0 0e0 0e0 0e0 0e0 0e0 0e0 0e0 0e0 0e0 0e0 0e0 0e0 0e0 0e0 0e0 0e0 0e0 0e0 0e0 0e0 0e0 0e0 0e0 0e0 0e0 0e0 0e0 0e0 0e0 0e0 0e0 0e0 0e0 0e0 0e0 0e0 0e0 0e0 0e0 0e0 0e0 0e0 0e0 0e0 0e0 0e0 0e0 0e0 0e0 0e0 0e0 0e0 0e0 0e0 0e0 0e0 0e0 0e0 0e0 0e0 0e0 0e0 0e0 0e0 0e0 0e0 0e0 0e0 0e0 0e0 0e0 0e0 0e0 0e0 0e0 0e0 0e0 0e0 0e0 0e0 0e0 0e0 0e0 0e0 0e0 0e0 0e0 0e0 0e0 0e0 0e0 0e0 0e0 0e0 0e0 0e0 0e0 0e0 0e0 0e0 0e0 0e0 0e0 0e0 0e0 0e0 0e0 0e0 0e0 0e0 0e0 0e0 0e0 0e0 0e0 0e0 0e0 0e0 0e0 0e0 0e0 0e0 0e0 0e0 0e0 0e0 0e0 0e0 0e0 0e0 0e0 0e0 0e0 0e0 0e0 0e0 0e0 0e0 0e0 0e0 0e0 0e0 0e0 0e0 0e0 0e0 0e0 0e0 0e0 0e0 0e0 0e0 0e0 0e0 0e0 0e0 0e0 0e0 0e0 0e0 0e0 0e0 0e0 0e0 0e0 0e0 0e0 0e0 0e0 0e0 0e0 0e0 0e0 0e0 0e0 0e0 0e0 0e0 0e0 0e0 0e0 0e0 0e0 0e0 0e0 0e0 0e0 0e0 0e0 0e0 0e0 0e0 0e0 0e0 0e0 0e0 0e0 0e0 0e0 0e0 0e0 0e0 0e0 0e0 0e0 0e0 0e0 0e0 0e0 0e0 0e0 0e0 0e0 0e0 0e0 0e0 0e0 0e0 0e0 0e0 0e0 0e0 0e0 0e0 0e0 0e0 0e0 0e0 0e0 0e0 0e0 0e0 0e0 0e0 0e0 0e0 0e0 0e0 0e0 0e0 0e0 0e0 0e0 0e0 0e0 0e0 0e0 0e0 0e0 0e0 0e0 0e0 0e0 0e0 0e0 0e0 0e0 0e0 0e0 0e0 0e0 0e0 0e0 0e0 0e0 0e0 0e0 0e0 0e0 0e0 0e0 0e0 0e0 0e0 0e0 0e0 0e0 0e0 0e0 0e0 0e0 0e0 0e0 0e0 0e0 0e0 0e0 0e0 0e0 0e0 0e0 0e0 0e0 0e0 0e0 0e0 0e0 0e0 0e0 0e0 0e0 0e0 0e0 0e0 0e0 0e0 0e0 0e0 0e0 0e0 0e0 0e0 0e0 0e0 0e0 0e0 0e0 0e0 0e0 0e0 0e0 0e0 0e0 0e0 0e0 0e0 0e0 0e0 0e0 0e0 0e0 0e0 0e0 0e0 0e0 0e0 0e0 0e0 0e0 0e0 0e0 0e0 0e0 0e0 0e0 0e0 0e0 0e0 0e0 0e0 0e0 0e0 0e0 0e0 0e0 0e0 0e0 0e0 0e0 0e0 0e0 0e0 0e0 0e0 0e0 0e0 0e0 0e0 0e0 0e0 0e0 0e0 0e0 0e0 0e0 0e0 0e0 0e0 0e0 0e0 0e0 0e0 0e0 0e0 0e0 0e0 0e0 0e0 0e0 0e0 0e0 0e0 0e0 0e0 0e0 0e0 0e0 0e0 0e0 0e0 0e0 0e0 0e0 0e0 0e0 0e0 0e0 0e0 0e0 0e0 0e0 0e0 0e0 0e0 0e0 0e0 0e0 0e0 0e0 0e0 0e0 0e0 0e0 0e0 0e0 0e0 0e0 0e0 0e0 0e0 0e0 0e0 0e0 0e0 0e0 0e0 0e0 0e0 0e0 0e0 0e0 0e0 0e0 0e0 0e0 0e0 0e0 0e0 0e0 0e0 0e0 0e0 0e0 0e0 0e0 0e0 0e0 0e0 0e0 0e0 0e0 0e0 0e0 0e0 0e0 0e0 0e0 0e0 0e0 0e0 0e0 0e0 0e0 0e0 0e0 0e0 0e0 0e0 0e0 0e0 0e0 0e0 0e0 0e0 0e0 0e0
0e0 0e0 0e0 0e0 0e0 0e0 9.062075215224287e-4 4.411116012351125e-4 1.76522506619594e-3 2.626970227670753e-3 2.7675276752767526e-3 4.4782803403493054e-3 6.805614632071459e-3 9.315323707498836e-3 8.448199199644287e-3 1.237396883593034e-2 1.4246323529411764e-2 1.82648401826484e-2 9.977324263038548e-3 2.0491803278688523e-2 2.4725274725274724e-2 2.1188392445877474e-2 2.480829950383401e-2 3.1420765027322405e-2 3.131991051454139e-2 2.632733655111891e-2 3.2388663967611336e-2 3.067207938655841e-2 3.51035103510351e-2 3.253502033438771e-2 3.1221719457013575e-2 3.844454264250994e-2 3.0844881537773806e-2 4.537037037037037e-2 3.69036903690369e-2 3.818827708703375e-2 3.151353750554816e-2 3.9568345323741004e-2 4.8723897911832945e-2 3.8834951456310676e-2 3.7940379403794036e-2 4.049135577797998e-2 3.594771241830065e-2 3.968620212275035e-2 4.100227790432802e-2 3.92681838464971e-2 3.667262969588551e-2 3.153153153153153e-2 2.861035422343324e-2 3.804347826086957e-2 3.551136363636364e-2 3.2330489447687474e-2 2.328705776981639e-2 2.9480580252690687e-2 2.736549165120594e-2 2.6363636363636363e-2 2.525476295968099e-2 2.1161638901395767e-2 1.9469026548672566e-2 2.782685512367491e-2 2.1218961625282168e-2 1.9945602901178604e-2 2.4096385542168676e-2 2.030008826125331e-2 2.4469067405355493e-2 1.823985408116735e-2 1.4844804318488529e-2 1.73256330519769e-2 1.1479028697571744e-2 1.4746543778801843e-2 1.2104283054003724e-2 1.0235870048954161e-2 1.2641083521444696e-2 8.940545373267769e-3 8.440693025322079e-3 1.0226767452200978e-2 9.704455227172474e-3 8.348794063079777e-3 8.501118568232663e-3 1.1343012704174229e-2 9.704251386321626e-3 1.0244988864142539e-2 6.0790273556231e-3 4.470272686633884e-3 8.0393032603841e-3 6.286484059272564e-3 6.473888649115235e-3 5.466970387243736e-3 3.5955056179775282e-3 4.472271914132379e-3 6.690454950936664e-3 4.151291512915129e-3 3.219871205151794e-3 6.6815144766146995e-3 3.561887800534283e-3 9.082652134423251e-4 1.7675651789659744e-3 3.978779840848806e-3 3.977021652673442e-3 2.8169014084507044e-3 3.0959752321981426e-3 1.3410818059901655e-3 2.742230347349177e-3 1.8050541516245488e-3 1.7801513128615932e-3 0e0 2.29147571035747e-3 3.067484662576687e-3 1.3404825737265416e-3 1.8248175182481751e-3 1.8042399639152007e-3 8.948545861297539e-4 2.6086956521739132e-3 4.551661356395084e-4 1.3966480446927375e-3 4.496402877697842e-4 9.416195856873823e-4 4.6125461254612545e-4 1.771479185119575e-3 4.578754578754579e-4 4.640371229698376e-4 0e0 0e0 4.578754578754579e-4 9.66183574879227e-4 0e0 0e0 9.049773755656109e-4 8.82223202470225e-4 0e0 4.409171075837742e-4 4.4169611307420494e-4 0e0 0e0 0e0 0e0 0e0 0e0 9.070294784580499e-4 4.5495905368516835e-4 0e0 0e0 0e0 4.476275738585497e-4 0e0 4.578754578754579e-4 8.98069151324652e-4 0e0 0e0 0e0 0e0 0e0 0e0 0e0 0e0 0e0 0e0 0e0 0e0 0e0 0e0 4.5167118337850043e-4 0e0 0e0 0e0 0e0 0e0 0e0 0e0 0e0 0e0 0e0 0e0 0e0 0e0 0e0 0e0 0e0 0e0 0e0 0e0 0e0 0e0 0e0 0e0 0e0 0e0 0e0 0e0 0e0 0e0 0e0 0e0 0e0 0e0 0e0 0e0 0e0 0e0 0e0 0e0 0e0 0e0 0e0 0e0 0e0 0e0 0e0 0e0 0e0 0e0 0e0 0e0 0e0 0e0 0e0 0e0 0e0 0e0 0e0 0e0 0e0 0e0 0e0 0e0 0e0 0e0 0e0 0e0 0e0 0e0 0e0 0e0 0e0 0e0 0e0 0e0 0e0 0e0 0e0 0e0 0e0 0e0 0e0 0e0 0e0 0e0 0e0 0e0 0e0 0e0 0e0 0e0 0e0 0e0 0e0 0e0 0e0 0e0 0e0 0e0 0e0 0e0 0e0 0e0 0e0 0e0 0e0 0e0 0e0 0e0 0e0 0e0 0e0 0e0 0e0 0e0 0e0 0e0 0e0 0e0 0e0 0e0 0e0 0e0 0e0 0e0 0e0 0e0 0e0 0e0 0e0 0e0 0e0 0e0 0e0 0e0 0e0 0e0 0e0 0e0 0e0 0e0 0e0 0e0 0e0 0e0 0e0 0e0 0e0 0e0 0e0 0e0 0e0 0e0 0e0 0e0 0e0 0e0 0e0 0e0 0e0 0e0 0e0 0e0 0e0 0e0 0e0 0e0 0e0 0e0 0e0 0e0 0e0 0e0 0e0 0e0 0e0 0e0 0e0 0e0 0e0 0e0 0e0 0e0 0e0 0e0 0e0 0e0 0e0 0e0 0e0 0e0 0e0 0e0 0e0 0e0 0e0 0e0 0e0 0e0 0e0 0e0 0e0 0e0 0e0 0e0 0e0 0e0 0e0 0e0 0e0 0e0 0e0 0e0 0e0 0e0 0e0 0e0 0e0 0e0 0e0 0e0 0e0 0e0 0e0 0e0 0e0 0e0 0e0 0e0 0e0 0e0 0e0 0e0 0e0 0e0 0e0 0e0 0e0 0e0 0e0 0e0 0e0 0e0 0e0 0e0 0e0 0e0 0e0 0e0 0e0 0e0 0e0 0e0 0e0 0e0 0e0 0e0 0e0 0e0 0e0 0e0 0e0 0e0 0e0 0e0 0e0 0e0 0e0 0e0 0e0 0e0 0e0 0e0 0e0 0e0 0e0 0e0 0e0 0e0 0e0 0e0 0e0 0e0 0e0 0e0 0e0 0e0 0e0 0e0 0e0 0e0 0e0 0e0 0e0 0e0 0e0 0e0 0e0 0e0 0e0 0e0 0e0 0e0 0e0 0e0 0e0 0e0 0e0 0e0 0e0 0e0 0e0 0e0 0e0 0e0 0e0 0e0 0e0 0e0 0e0 0e0 0e0 0e0 0e0 0e0 0e0 0e0 0e0 0e0 0e0 0e0 0e0 0e0 0e0 0e0 0e0 0e0 0e0 0e0 0e0 0e0 0e0 0e0 0e0 0e0 0e0 0e0 0e0 0e0 0e0 0e0 0e0 0e0 0e0 0e0 0e0 0e0 0e0 0e0 0e0 0e0 0e0 0e0 0e0 0e0 0e0 0e0 0e0 0e0 0e0 0e0 0e0 0e0 0e0 0e0 0e0 0e0 0e0 0e0 0e0 0e0 0e0 0e0 0e0 0e0 0e0 0e0 0e0 0e0 0e0 0e0 0e0 0e0 0e0 0e0 0e0 0e0 0e0 0e0 0e0 0e0 0e0 0e0 0e0 0e0 0e0 0e0 0e0 0e0 0e0 0e0 0e0 0e0 0e0 0e0 0e0 0e0 0e0 0e0 0e0 0e0 0e0 0e0 0e0 0e0 0e0 0e0 0e0 0e0 0e0 0e0 0e0 0e0 0e0 0e0 0e0 0e0 0e0 0e0 0e0 0e0 0e0 0e0 0e0 0e0 0e0 0e0 0e0 0e0 0e0 0e0 0e0 0e0 0e0 0e0 0e0 0e0 0e0 0e0 0e0 0e0 0e0 0e0 0e0 0e0 0e0 0e0 0e0 0e0 0e0 0e0 0e0 0e0 0e0 0e0 0e0 0e0 0e0 0e0 0e0 0e0 0e0 0e0 0e0 0e0 0e0 0e0 0e0 0e0 0e0 0e0 0e0 0e0 0e0 0e0 0e0 0e0 0e0 0e0 0e0 0e0 0e0 0e0 0e0 0e0 0e0 0e0 0e0 0e0 0e0 0e0 0e0 0e0 0e0 0e0 0e0 0e0 0e0 0e0 0e0 0e0 0e0 0e0 0e0 0e0 0e0 0e0 0e0 0e0 0e0 0e0 0e0 0e0 0e0 0e0 0e0 0e0 0e0 0e0 0e0 0e0 0e0 0e0 0e0 0e0 0e0 0e0 0e0 0e0 0e0 0e0 0e0 0e0 0e0 0e0 0e0 0e0 0e0 0e0 0e0 0e0 0e0 0e0 0e0 0e0 0e0 0e0 0e0 0e0 0e0 0e0 0e0 0e0 0e0 0e0 0e0 0e0 0e0 0e0 0e0 0e0 0e0 0e0 0e0 0e0 0e0 0e0 0e0 0e0 0e0 0e0 0e0 0e0 0e0 0e0 0e0 0e0 0e0 0e0 0e0 0e0 0e0 0e0 0e0 0e0 0e0 0e0 0e0 0e0 0e0 0e0 0e0 0e0 0e0 0e0 0e0 0e0 0e0 0e0 0e0 0e0 0e0 0e0 0e0 0e0 0e0 0e0 0e0 0e0 0e0 0e0 0e0 0e0 0e0 0e0 0e0 0e0 0e0
0e0 0e0 0e0 0e0 0e0 0e0 4.5310376076121433e-4 4.411116012351125e-4 8.8261253309797e-4 1.3134851138353765e-3 3.2287822878228783e-3 3.134796238244514e-3 5.104210974053594e-3 7.918025151374011e-3 5.780346820809248e-3 8.249312557286892e-3 7.8125e-3 1.004566210045662e-2 1.63265306122449e-2 1.3205828779599272e-2 1.8315018315018316e-2 2.3952095808383235e-2 2.480829950383401e-2 2.73224043715847e-2 2.774049217002237e-2 2.676612549363756e-2 3.148897885739991e-2 2.931889941362201e-2 3.4653465346534656e-2 3.750564844103028e-2 3.34841628959276e-2 3.535130357931949e-2 3.531515422440769e-2 4.12037037037037e-2 3.915391539153915e-2 4.1740674955595025e-2 4.216600088770528e-2 4.226618705035971e-2 4.037122969837587e-2 4.010130856901646e-2 4.200542005420054e-2 4.0036396724294813e-2 3.7815126050420166e-2 4.199353945546839e-2 3.052391799544419e-2 3.5698348951361e-2 3.354203935599284e-2 3.333333333333333e-2 3.496821071752952e-2 3.351449275362319e-2 3.361742424242424e-2 3.367759317467445e-2 2.4630541871921183e-2 2.526906878802059e-2 3.385899814471243e-2 3.409090909090909e-2 2.658396101019052e-2 2.656461053579469e-2 2.6991150442477876e-2 2.561837455830389e-2 2.618510158013544e-2 2.4932003626473256e-2 2.5387263339070567e-2 2.030008826125331e-2 2.4007386888273315e-2 1.5047879616963064e-2 2.2941970310391364e-2 1.3771657041314972e-2 1.6777041942604858e-2 1.3824884792626729e-2 1.6294227188081937e-2 1.9581664441477527e-2 1.5349887133182845e-2 9.834599910594547e-3 1.6437139049311416e-2 1.1560693641618497e-2 8.381120423467137e-3 1.020408163265306e-2 8.948545861297539e-3 6.805807622504537e-3 1.3863216266173753e-2 6.6815144766146995e-3 7.815892314372557e-3 1.16227089852481e-2 5.359535506922733e-3 6.286484059272564e-3 7.768666378938282e-3 6.378132118451025e-3 1.0337078651685393e-2 4.919499105545617e-3 4.014272970561998e-3 5.07380073800738e-3 5.519779208831647e-3 4.008908685968819e-3 3.561887800534283e-3 4.087193460490463e-3 3.977021652673442e-3 3.978779840848806e-3 3.535130357931949e-3 2.8169014084507044e-3 8.845643520566122e-4 3.576218149307108e-3 1.8281535648994515e-3 1.3537906137184115e-3 2.6702269692923898e-3 1.8256503879507074e-3 4.5829514207149406e-4 4.3821209465381246e-4 1.7873100983020554e-3 0e0 4.510599909788002e-4 1.3422818791946308e-3 1.7391304347826088e-3 1.8206645425580337e-3 3.2588454376163874e-3 4.496402877697842e-4 1.4124293785310734e-3 1.8450184501845018e-3 4.428697962798937e-4 1.8315018315018315e-3 9.280742459396752e-4 8.92458723784025e-4 1.3297872340425532e-3 0e0 3.381642512077295e-3 4.4306601683650863e-4 4.578754578754579e-4 9.049773755656109e-4 1.3233348037053375e-3 0e0 0e0 8.833922261484099e-4 8.87705281846427e-4 0e0 8.992805755395684e-4 9.070294784580499e-4 8.849557522123894e-4 9.203865623561896e-4 0e0 9.099181073703367e-4 8.613264427217916e-4 9.289363678588017e-4 0e0 0e0 0e0 4.578754578754579e-4 0e0 8.791208791208791e-4 0e0 4.666355576294914e-4 8.857395925597874e-4 4.748338081671415e-4 4.440497335701599e-4 8.561643835616438e-4 0e0 4.522840343735866e-4 0e0 0e0 0e0 9.128251939753537e-4 0e0 4.5167118337850043e-4 0e0 0e0 0e0 0e0 0e0 0e0 0e0 0e0 0e0 0e0 0e0 0e0 0e0 0e0 0e0 0e0 0e0 0e0 0e0 0e0 0e0 0e0 0e0 0e0 0e0 0e0 0e0 0e0 0e0 0e0 0e0 0e0 0e0 0e0 0e0 0e0 0e0 0e0 0e0 0e0 0e0 0e0 0e0 0e0 0e0 0e0 0e0 0e0 0e0 0e0 0e0 0e0 0e0 0e0 0e0 0e0 0e0 0e0 0e0 0e0 0e0 0e0 0e0 0e0 0e0 0e0 0e0 0e0 0e0 0e0 0e0 0e0 0e0 0e0 0e0 0e0 0e0 0e0 0e0 0e0 0e0 0e0 0e0 0e0 0e0 0e0 0e0 0e0 0e0 0e0 0e0 0e0 0e0 0e0 0e0 0e0 0e0 0e0 0e0 0e0 0e0 0e0 0e0 0e0 0e0 0e0 0e0 0e0 0e0 0e0 0e0 0e0 0e0 0e0 0e0 0e0 0e0 0e0 0e0 0e0 0e0 0e0 0e0 0e0 0e0 0e0 0e0 0e0 0e0 0e0 0e0 0e0 0e0 0e0 0e0 0e0 0e0 0e0 0e0 0e0 0e0 0e0 0e0 0e0 0e0 0e0 0e0 0e0 0e0 0e0 0e0 0e0 0e0 0e0 0e0 0e0 0e0 0e0 0e0 0e0 0e0 0e0 0e0 0e0 0e0 0e0 0e0 0e0 0e0 0e0 0e0 0e0 0e0 0e0 0e0 0e0 0e0 0e0 0e0 0e0 0e0 0e0 0e0 0e0 0e0 0e0 0e0 0e0 0e0 0e0 0e0 0e0 0e0 0e0 0e0 0e0 0e0 0e0 0e0 0e0 0e0 0e0 0e0 0e0 0e0 0e0 0e0 0e0 0e0 0e0 0e0 0e0 0e0 0e0 0e0 0e0 0e0 0e0 0e0 0e0 0e0 0e0 0e0 0e0 0e0 0e0 0e0 0e0 0e0 0e0 0e0 0e0 0e0 0e0 0e0 0e0 0e0 0e0 0e0 0e0 0e0 0e0 0e0 0e0 0e0 0e0 0e0 0e0 0e0 0e0 0e0 0e0 0e0 0e0 0e0 0e0 0e0 0e0 0e0 0e0 0e0 0e0 0e0 0e0 0e0 0e0 0e0 0e0 0e0 0e0 0e0 0e0 0e0 0e0 0e0 0e0 0e0 0e0 0e0 0e0 0e0 0e0 0e0 0e0 0e0 0e0 0e0 0e0 0e0 0e0 0e0 0e0 0e0 0e0 0e0 0e0 0e0 0e0 0e0 0e0 0e0 0e0 0e0 0e0 0e0 0e0 0e0 0e0 0e0 0e0 0e0 0e0 0e0 0e0 0e0 0e0 0e0 0e0 0e0 0e0 0e0 0e0 0e0 0e0 0e0 0e0 0e0 0e0 0e0 0e0 0e0 0e0 0e0 0e0 0e0 0e0 0e0 0e0 0e0 0e0 0e0 0e0 0e0 0e0 0e0 0e0 0e0 0e0 0e0 0e0 0e0 0e0 0e0 0e0 0e0 0e0 0e0 0e0 0e0 0e0 0e0 0e0 0e0 0e0 0e0 0e0 0e0 0e0 0e0 0e0 0e0 0e0 0e0 0e0 0e0 0e0 0e0 0e0 0e0 0e0 0e0 0e0 0e0 0e0 0e0 0e0 0e0 0e0 0e0 0e0 0e0 0e0 0e0 0e0 0e0 0e0 0e0 0e0 0e0 0e0 0e0 0e0 0e0 0e0 0e0 0e0 0e0 0e0 0e0 0e0 0e0 0e0 0e0 0e0 0e0 0e0 0e0 0e0 0e0 0e0 0e0 0e0 0e0 0e0 0e0 0e0 0e0 0e0 0e0 0e0 0e0 0e0 0e0 0e0 0e0 0e0 0e0 0e0 0e0 0e0 0e0 0e0 0e0 0e0 0e0 0e0 0e0 0e0 0e0 0e0 0e0 0e0 0e0 0e0 0e0 0e0 0e0 0e0 0e0 0e0 0e0 0e0 0e0 0e0 0e0 0e0 0e0 0e0 0e0 0e0 0e0 0e0 0e0 0e0 0e0 0e0 0e0 0e0 0e0 0e0 0e0 0e0 0e0 0e0 0e0 0e0 0e0 0e0 0e0 0e0 0e0 0e0 0e0 0e0 0e0 0e0 0e0 0e0 0e0 0e0 0e0 0e0 0e0 0e0 0e0 0e0 0e0 0e0 0e0 0e0 0e0 0e0 0e0 0e0 0e0 0e0 0e0 0e0 0e0 0e0 0e0 0e0 0e0 0e0 0e0 0e0 0e0 0e0 0e0 0e0 0e0 0e0 0e0 0e0 0e0 0e0 0e0 0e0 0e0 0e0 0e0 0e0 0e0 0e0 0e0 0e0 0e0 0e0 0e0 0e0 0e0 0e0 0e0 0e0 0e0 0e0 0e0 0e0 0e0 0e0 0e0 0e0 0e0 0e0 0e0 0e0 0e0 0e0 0e0 0e0 0e0 0e0 0e0 0e0 0e0 0e0 0e0 0e0 0e0 0e0 0e0 0e0 0e0 0e0 0e0 0e0 0e0 0e0 0e0 0e0 0e0 0e0 0e0 0e0 0e0 0e0 0e0 0e0 0e0 0e0 0e0 0e0 0e0 0e0 0e0 0e0 0e0 0e0 0e0 0e0 0e0 0e0 0e0 0e0 0e0 0e0 0e0 0e0 0e0 0e0 0e0 0e0 0e0 0e0 0e0 0e0 0e0 0e0 0e0 0e0 0e0 0e0 0e0 0e0 0e0 0e0 0e0 0e0
0e0 0e0 0e0 0e0 0e0 0e0 4.5310376076121433e-4 0e0 0e0 1.7513134851138354e-3 3.2287822878228783e-3 3.5826242722794446e-3 1.7014036580178648e-3 4.657661853749418e-3 1.0226767452200978e-2 8.249312557286892e-3 1.1488970588235295e-2 1.4155251141552512e-2 1.0430839002267574e-2 1.7759562841530054e-2 1.0531135531135532e-2 1.566098572086596e-2 1.9846639603067207e-2 2.1402550091074682e-2 2.6845637583892617e-2 2.106186924089513e-2 2.6090868196131354e-2 2.390617952187641e-2 2.9252925292529253e-2 3.1179394487121554e-2 2.7149321266968326e-2 3.8886433937251434e-2 3.3080017881090745e-2 3.8425925925925926e-2 3.285328532853286e-2 3.108348134991119e-2 3.7283621837549935e-2 3.507194244604316e-2 3.480278422273782e-2 3.545799915576193e-2 3.568202348690153e-2 3.867151956323931e-2 4.201680672268908e-2 3.368712505768343e-2 3.644646924829157e-2 3.971441320838911e-2 4.025044722719141e-2 4.1891891891891894e-2 3.451407811080836e-2 3.713768115942029e-2 3.977272727272727e-2 2.334979793444095e-2 3.090013434841021e-2 2.667290594291062e-2 2.736549165120594e-2 3.1363636363636364e-2 2.8799291094373063e-2 2.9716343989194056e-2 2.6106194690265486e-2 2.429328621908127e-2 2.347629796839729e-2 2.3118766999093383e-2 2.5817555938037865e-2 2.206531332744925e-2 2.4469067405355493e-2 2.3711810305517556e-2 2.1592442645074223e-2 1.6881386050644157e-2 1.8984547461368653e-2 1.7511520737327188e-2 1.6294227188081937e-2 1.7356475300400534e-2 1.6252821670428894e-2 1.9222172552525705e-2 1.332741003998223e-2 1.1560693641618497e-2 1.5438906043228937e-2 1.2523191094619666e-2 1.2975391498881432e-2 8.620689655172414e-3 1.4787430683918669e-2 1.2917594654788419e-2 1.0855405992184108e-2 1.0281627179257935e-2 9.379187137114784e-3 1.2123933542882801e-2 7.3370738023306e-3 7.289293849658315e-3 4.943820224719101e-3 7.155635062611807e-3 8.028545941123996e-3 8.302583025830259e-3 5.979760809567618e-3 6.2360801781737195e-3 4.897595725734639e-3 3.178928247048138e-3 4.418912947414936e-3 3.5366931918656055e-3 3.535130357931949e-3 1.4084507042253522e-3 1.3268465280849183e-3 4.023245417970496e-3 3.656307129798903e-3 2.256317689530686e-3 4.450378282153983e-4 2.2820629849383844e-3 1.8331805682859762e-3 1.7528483786152498e-3 2.234137622877569e-3 4.562043795620438e-4 3.1574199368516014e-3 1.3422818791946308e-3 3.043478260869565e-3 2.275830678197542e-3 1.3966480446927375e-3 1.7985611510791368e-3 9.416195856873823e-4 1.3837638376383763e-3 1.771479185119575e-3 1.8315018315018315e-3 2.320185614849188e-3 1.78491744756805e-3 1.3297872340425532e-3 9.157509157509158e-4 1.932367149758454e-3 1.7722640673460345e-3 2.2893772893772895e-3 1.3574660633484162e-3 8.82223202470225e-4 8.873114463176575e-4 4.409171075837742e-4 0e0 4.438526409232135e-4 2.319109461966605e-3 8.992805755395684e-4 9.070294784580499e-4 8.849557522123894e-4 9.203865623561896e-4 4.5351473922902497e-4 4.5495905368516835e-4 8.613264427217916e-4 0e0 4.4464206313917296e-4 4.476275738585497e-4 0e0 0e0 8.98069151324652e-4 0e0 4.4603033006244426e-4 4.666355576294914e-4 4.428697962798937e-4 0e0 4.440497335701599e-4 0e0 0e0 4.522840343735866e-4 4.6992481203007516e-4 0e0 0e0 0e0 0e0 0e0 0e0 4.4822949350067237e-4 4.591368227731864e-4 0e0 4.4464206313917296e-4 4.488330341113106e-4 4.623208506703652e-4 0e0 0e0 0e0 4.5495905368516835e-4 0e0 0e0 0e0 0e0 9.111617312072893e-4 0e0 0e0 0e0 0e0 0e0 0e0 0e0 0e0 0e0 0e0 0e0 0e0 0e0 0e0 0e0 0e0 0e0 0e0 0e0 0e0 0e0 0e0 0e0 0e0 0e0 0e0 0e0 0e0 0e0 0e0 0e0 0e0 0e0 0e0 0e0 0e0 0e0 4.452359750667854e-4 0e0 0e0 4.4943820224719103e-4 0e0 0e0 0e0 0e0 0e0 0e0 0e0 0e0 0e0 0e0 0e0 0e0 0e0 0e0 0e0 0e0 0e0 0e0 0e0 0e0 0e0 0e0 0e0 0e0 0e0 0e0 0e0 0e0 0e0 0e0 0e0 0e0 0e0 0e0 0e0 0e0 0e0 0e0 0e0 0e0 0e0 0e0 0e0 0e0 0e0 0e0 0e0 0e0 0e0 0e0 0e0 0e0 0e0 0e0 0e0 0e0 0e0 0e0 0e0 0e0 0e0 0e0 0e0 0e0 0e0 0e0 0e0 0e0 0e0 0e0 0e0 0e0 0e0 0e0 0e0 0e0 0e0 0e0 0e0 0e0 0e0 0e0 0e0 0e0 0e0 0e0 0e0 0e0 0e0 0e0 0e0 0e0 0e0 0e0 0e0 0e0 0e0 0e0 0e0 0e0 0e0 0e0 0e0 0e0 0e0 0e0 0e0 0e0 0e0 0e0 0e0 0e0 0e0 0e0 0e0 0e0 0e0 0e0 0e0 0e0 0e0 0e0 0e0 0e0 0e0 0e0 0e0 0e0 0e0 0e0 0e0 0e0 0e0 0e0 0e0 0e0 0e0 0e0 0e0 0e0 0e0 0e0 0e0 0e0 0e0 0e0 0e0 0e0 0e0 0e0 0e0 0e0 0e0 0e0 0e0 0e0 0e0 0e0 0e0 0e0 0e0 0e0 0e0 0e0 0e0 0e0 0e0 0e0 0e0 0e0 0e0 0e0 0e0 0e0 0e0 0e0 0e0 0e0 0e0 0e0 0e0 0e0 0e0 0e0 0e0 0e0 0e0 0e0 0e0 0e0 0e0 0e0 0e0 0e0 0e0 0e0 0e0 0e0 0e0 0e0 0e0 0e0 0e0 0e0 0e0 0e0 0e0 0e0 0e0 0e0 0e0 0e0 0e0 0e0 0e0 0e0 0e0 0e0 0e0 0e0 0e0 0e0 0e0 0e0 0e0 0e0 0e0 0e0 0e0 0e0 0e0 0e0 0e0 0e0 0e0 0e0 0e0 0e0 0e0 0e0 0e0 0e0 0e0 0e0 0e0 0e0 0e0 0e0 0e0 0e0 0e0 0e0 0e0 0e0 0e0 0e0 0e0 0e0 0e0 0e0 0e0 0e0 0e0 0e0 0e0 0e0 0e0 0e0 0e0 0e0 0e0 0e0 0e0 0e0 0e0 0e0 0e0 0e0 0e0 0e0 0e0 0e0 0e0 0e0 0e0 0e0 0e0 0e0 0e0 0e0 0e0 0e0 0e0 0e0 0e0 0e0 0e0 0e0 0e0 0e0 0e0 0e0 0e0 0e0 0e0 0e0 0e0 0e0 0e0 0e0 0e0 0e0 0e0 0e0 0e0 0e0 0e0 0e0 0e0 0e0 0e0 0e0 0e0 0e0 0e0 0e0 0e0 0e0 0e0 0e0 0e0 0e0 0e0 0e0 0e0 0e0 0e0 0e0 0e0 0e0 0e0 0e0 0e0 0e0 0e0 0e0 0e0 0e0 0e0 0e0 0e0 0e0 0e0 0e0 0e0 0e0 0e0 0e0 0e0 0e0 0e0 0e0 0e0 0e0 0e0 0e0 0e0 0e0 0e0 0e0 0e0 0e0 0e0 0e0 0e0 0e0 0e0 0e0 0e0 0e0 0e0 0e0 0e0 0e0 0e0 0e0 0e0 0e0 0e0 0e0 0e0 0e0 0e0 0e0 0e0 0e0 0e0 0e0 0e0 0e0 0e0 0e0 0e0 0e0 0e0 0e0 0e0 0e0 0e0 0e0 0e0 0e0 0e0 0e0 0e0 0e0 0e0 0e0 0e0 0e0 0e0 0e0 0e0 0e0 0e0 0e0 0e0 0e0 0e0 0e0 0e0 0e0 0e0 0e0 0e0 0e0 0e0 0e0 0e0 0e0 0e0 0e0 0e0 0e0 0e0 0e0 0e0 0e0 0e0 0e0 0e0 0e0 0e0 0e0 0e0 0e0 0e0 0e0 0e0 0e0 0e0 0e0 0e0 0e0 0e0 0e0 0e0 0e0 0e0 0e0 0e0 0e0 0e0 0e0 0e0 0e0 0e0 0e0 0e0 0e0 0e0 0e0 0e0 0e0 0e0 0e0 0e0 0e0 0e0 0e0 0e0 0e0 0e0 0e0 0e0 0e0 0e0 0e0 0e0 0e0 0e0 0e0 0e0 0e0 0e0 0e0 0e0 0e0 0e0 0e0 0e0 0e0 0e0 0e0 0e0 0e0 0e0 0e0 0e0 0e0 0e0 0e0 0e0 0e0 0e0 0e0 0e0 0e0 0e0 0e0 0e0 0e0 0e0 0e0 0e0 0e0 0e0 0e0 0e0 0e0 0e0 0e0 0e0 0e0 0e0 0e0 0e0 0e0 0e0 0e0 0e0 0e0 0e0 0e0 0e0 0e0 0e0 0e0 0e0 0e0 0e0 0e0 0e0 0e0 0e0 0e0 0e0 0e0 0e0 0e0 0e0 0e0 0e0 0e0 0e0 0e0 0e0 0e0 0e0 0e0 0e0
0e0 0e0 0e0 0e0 0e0 0e0 0e0 0e0 4.41306266548985e-4 4.3782837127845885e-4 4.6125461254612545e-4 3.134796238244514e-3 2.552105487026797e-3 2.328830926874709e-3 4.446420631391729e-3 6.8744271310724105e-3 6.433823529411764e-3 6.84931506849315e-3 1.1791383219954649e-2 1.2295081967213115e-2 1.4652014652014652e-2 2.1188392445877474e-2 1.5787099684258007e-2 1.8214936247723135e-2 1.9686800894854587e-2 2.0184291355857833e-2 2.06927575348628e-2 2.165087956698241e-2 2.1602160216021602e-2 3.1631269769543606e-2 3.1221719457013575e-2 2.6071586389748123e-2 3.218596334376397e-2 3.0555555555555555e-2 3.195319531953195e-2 3.596802841918295e-2 3.7283621837549935e-2 3.282374100719424e-2 3.944315545243619e-2 4.010130856901646e-2 3.432700993676603e-2 3.4121929026387623e-2 3.688141923436041e-2 3.645592985694508e-2 3.690205011389522e-2 3.792949576082106e-2 3.0858676207513418e-2 3.288288288288288e-2 3.996366939146231e-2 3.804347826086957e-2 3.0303030303030304e-2 3.412662775033678e-2 2.6421854008060904e-2 2.8544688816097334e-2 2.6901669758812616e-2 3.0454545454545453e-2 2.8799291094373063e-2 2.7915353444394417e-2 3.3185840707964605e-2 3.356890459363958e-2 2.3927765237020317e-2 2.901178603807797e-2 3.141135972461274e-2 2.118270079435128e-2 2.2622345337026777e-2 2.416780665754674e-2 2.564102564102564e-2 1.9102621057307864e-2 2.119205298013245e-2 2.258064516129032e-2 2.0484171322160148e-2 1.9581664441477527e-2 1.5349887133182845e-2 1.6987036209208762e-2 1.288316303864949e-2 1.823032458870609e-2 1.4556682840758712e-2 1.2523191094619666e-2 8.948545861297539e-3 1.0889292196007259e-2 1.0628465804066543e-2 8.463251670378619e-3 1.606600086843248e-2 1.2963790791238265e-2 1.205895489057615e-2 9.878760664571173e-3 1.0358221838584376e-2 6.378132118451025e-3 8.53932584269663e-3 8.49731663685152e-3 8.920606601248885e-3 8.763837638376383e-3 8.739650413983441e-3 1.0690423162583519e-2 6.678539626001781e-3 5.903723887375113e-3 5.302695536897923e-3 4.862953138815208e-3 7.512152010605391e-3 7.042253521126761e-3 3.0959752321981426e-3 1.3410818059901655e-3 2.2851919561243145e-3 7.220216606498195e-3 3.5603026257231864e-3 3.194888178913738e-3 4.58295142071494e-3 3.943908851884312e-3 2.680965147453083e-3 5.018248175182482e-3 3.6084799278304014e-3 4.026845637583893e-3 2.173913043478261e-3 4.096495220755576e-3 2.3277467411545625e-3 2.2482014388489208e-3 2.824858757062147e-3 3.2287822878228783e-3 3.100088573959256e-3 2.2893772893772895e-3 9.280742459396752e-4 1.78491744756805e-3 2.216312056737589e-3 3.205128205128205e-3 1.4492753623188406e-3 2.215330084182543e-3 9.157509157509158e-4 2.2624434389140274e-3 1.3233348037053375e-3 0e0 4.409171075837742e-4 1.325088339222615e-3 4.438526409232135e-4 9.276437847866419e-4 4.496402877697842e-4 9.070294784580499e-4 8.849557522123894e-4 0e0 9.070294784580499e-4 4.5495905368516835e-4 4.306632213608958e-4 4.6446818392940084e-4 0e0 2.2381378692927483e-3 1.3186813186813187e-3 0e0 8.98069151324652e-4 8.791208791208791e-4 1.3380909901873326e-3 0e0 1.328609388839681e-3 0e0 4.440497335701599e-4 0e0 9.057971014492754e-4 9.045680687471732e-4 0e0 4.597701149425287e-4 0e0 9.128251939753537e-4 4.4742729306487697e-4 4.5167118337850043e-4 0e0 0e0 0e0 0e0 0e0 4.488330341113106e-4 0e0 0e0 9.216589861751152e-4 0e0 0e0 0e0 4.580852038479157e-4 0e0 0e0 0e0 0e0 4.3308791684711995e-4 4.5433893684688776e-4 4.351610095735422e-4 0e0 0e0 0e0 0e0 0e0 0e0 0e0 0e0 4.418912947414936e-4 0e0 4.585052728106373e-4 0e0 0e0 0e0 4.522840343735866e-4 4.591368227731864e-4 0e0 0e0 0e0 0e0 0e0 4.5558086560364467e-4 0e0 0e0 0e0 0e0 0e0 0e0 0e0 0e0 4.510599909788002e-4 0e0 0e0 0e0 0e0 0e0 0e0 0e0 0e0 0e0 0e0 0e0 0e0 0e0 0e0 0e0 0e0 0e0 0e0 0e0 0e0 0e0 0e0 0e0 0e0 0e0 0e0 0e0 0e0 0e0 0e0 0e0 0e0 0e0 0e0 0e0 0e0 0e0 0e0 0e0 0e0 0e0 0e0 0e0 0e0 0e0 0e0 0e0 0e0 0e0 0e0 0e0 0e0 0e0 0e0 0e0 0e0 0e0 0e0 0e0 0e0 0e0 0e0 0e0 0e0 0e0 0e0 0e0 0e0 0e0 0e0 0e0 0e0 0e0 0e0 0e0 0e0 0e0 0e0 0e0 0e0 0e0 0e0 0e0 0e0 0e0 0e0 0e0 0e0 0e0 0e0 0e0 0e0 0e0 0e0 0e0 0e0 0e0 0e0 0e0 0e0 0e0 0e0 0e0 0e0 0e0 0e0 0e0 0e0 0e0 0e0 0e0 0e0 0e0 0e0 0e0 0e0 0e0 0e0 0e0 0e0 0e0 0e0 0e0 0e0 0e0 0e0 0e0 0e0 0e0 0e0 0e0 0e0 0e0 0e0 0e0 0e0 0e0 0e0 0e0 0e0 0e0 0e0 0e0 0e0 0e0 0e0 0e0 0e0 0e0 0e0 0e0 0e0 0e0 0e0 0e0 0e0 0e0 0e0 0e0 0e0 0e0 0e0 0e0 0e0 0e0 0e0 0e0 0e0 0e0 0e0 0e0 0e0 0e0 0e0 0e0 0e0 0e0 0e0 0e0 0e0 0e0 0e0 0e0 0e0 0e0 0e0 0e0 0e0 0e0 0e0 0e0 0e0 0e0 0e0 0e0 0e0 0e0 0e0 0e0 0e0 0e0 0e0 0e0 0e0 0e0 0e0 0e0 0e0 0e0 0e0 0e0 0e0 0e0 0e0 0e0 0e0 0e0 0e0 0e0 0e0 0e0 0e0 0e0 0e0 0e0 0e0 0e0 0e0 0e0 0e0 0e0 0e0 0e0 0e0 0e0 0e0 0e0 0e0 0e0 0e0 0e0 0e0 0e0 0e0 0e0 0e0 0e0 0e0 0e0 0e0 0e0 0e0 0e0 0e0 0e0 0e0 0e0 0e0 0e0 0e0 0e0 0e0 0e0 0e0 0e0 0e0 0e0 0e0 0e0 0e0 0e0 0e0 0e0 0e0 0e0 0e0 0e0 0e0 0e0 0e0 0e0 0e0 0e0 0e0 0e0 0e0 0e0 0e0 0e0 0e0 0e0 0e0 0e0 0e0 0e0 0e0 0e0 0e0 0e0 0e0 0e0 0e0 0e0 0e0 0e0 0e0 0e0 0e0 0e0 0e0 0e0 0e0 0e0 0e0 0e0 0e0 0e0 0e0 0e0 0e0 0e0 0e0 0e0 0e0 0e0 0e0 0e0 0e0 0e0 0e0 0e0 0e0 0e0 0e0 0e0 0e0 0e0 0e0 0e0 0e0 0e0 0e0 0e0 0e0 0e0 0e0 0e0 0e0 0e0 0e0 0e0 0e0 0e0 0e0 0e0 0e0 0e0 0e0 0e0 0e0 0e0 0e0 0e0 0e0 0e0 0e0 0e0 0e0 0e0 0e0 0e0 0e0 0e0 0e0 0e0 0e0 0e0 0e0 0e0 0e0 0e0 0e0 0e0 0e0 0e0 0e0 0e0 0e0 0e0 0e0 0e0 0e0 0e0 0e0 0e0 0e0 0e0 0e0 0e0 0e0 0e0 0e0 0e0 0e0 0e0 0e0 0e0 0e0 0e0 0e0 0e0 0e0 0e0 0e0 0e0 0e0 0e0 0e0 0e0 0e0 0e0 0e0 0e0 0e0 0e0 0e0 0e0 0e0 0e0 0e0 0e0 0e0 0e0 0e0 0e0 0e0 0e0 0e0 0e0 0e0 0e0 0e0 0e0 0e0 0e0 0e0 0e0 0e0 0e0 0e0 0e0 0e0 0e0 0e0 0e0 0e0 0e0 0e0 0e0 0e0 0e0 0e0 0e0 0e0 0e0 0e0 0e0 0e0 0e0 0e0 0e0 0e0 0e0 0e0 0e0 0e0 0e0 0e0 0e0 0e0 0e0 0e0 0e0 0e0 0e0 0e0 0e0 0e0 0e0 0e0 0e0 0e0 0e0 0e0 0e0 0e0 0e0 0e0 0e0 0e0 0e0 0e0 0e0 0e0 0e0 0e0 0e0 0e0 0e0 0e0 0e0 0e0 0e0 0e0 0e0 0e0 0e0 0e0 0e0 0e0 0e0 0e0 0e0 0e0 0e0 0e0 0e0 0e0 0e0 0e0 0e0 0e0 0e0 0e0 0e0 0e0 0e0 0e0 0e0 0e0 0e0 0e0 0e0 0e0 0e0 0e0 0e0 0e0 0e0 0e0 0e0 0e0 0e0 0e0 0e0 0e0 0e0 0e0 0e0 0e0 0e0 0e0 0e0 0e0 0e0 0e0 0e0 0e0 0e0 0e0 0e0 0e0 0e0 0e0 0e0 0e0 0e0 0e0 0e0 0e0 0e0 0e0 0e0 0e0 0e0 0e0 0e0
0e0 0e0 0e0 0e0 0e0 4.41306266548985e-4 0e0 4.411116012351125e-4 4.41306266548985e-4 8.756567425569177e-4 1.8450184501845018e-3 1.7913121361397223e-3 2.9774564015312634e-3 4.191895668374476e-3 3.5571365051133837e-3 4.58295142071494e-3 8.272058823529412e-3 7.762557077625571e-3 7.709750566893424e-3 1.1839708561020037e-2 1.0531135531135532e-2 1.427913403961308e-2 1.8042399639152006e-2 1.5482695810564663e-2 1.7897091722595078e-2 1.7551557700745943e-2 2.3391812865497075e-2 2.210193955796121e-2 2.97029702970297e-2 2.1238138273836422e-2 2.8054298642533938e-2 2.9164825452938577e-2 3.442109968708091e-2 2.546296296296296e-2 3.195319531953195e-2 3.374777975133215e-2 3.462050599201065e-2 3.0575539568345324e-2 4.037122969837587e-2 4.178978471929084e-2 4.5167118337850046e-2 3.958143767060965e-2 3.594771241830065e-2 3.922473465620674e-2 2.9612756264236904e-2 3.971441320838911e-2 3.801431127012522e-2 3.648648648648649e-2 3.723887375113533e-2 3.306159420289855e-2 3.9299242424242424e-2 3.27795240233498e-2 3.761755485893417e-2 3.462798315395414e-2 3.710575139146568e-2 3.409090909090909e-2 3.322995126273815e-2 2.7915353444394417e-2 2.6991150442477876e-2 2.8268551236749116e-2 2.3927765237020317e-2 2.4478694469628286e-2 2.5387263339070567e-2 2.6919682259488084e-2 2.4930747922437674e-2 2.416780665754674e-2 2.564102564102564e-2 2.3545091070635273e-2 2.207505518763797e-2 2.0276497695852536e-2 2.23463687150838e-2 2.4922118380062305e-2 2.2121896162528215e-2 2.32454179704962e-2 1.821412705464238e-2 2.0008892841262782e-2 1.808557565063961e-2 2.1335807050092765e-2 1.4317673378076063e-2 1.4519056261343012e-2 1.1090573012939002e-2 1.0690423162583519e-2 1.0855405992184108e-2 1.7881090746535537e-2 1.6971862438588656e-2 1.1674898967220475e-2 1.46741476046612e-2 8.656036446469248e-3 8.53932584269663e-3 1.4758497316636851e-2 1.159678858162355e-2 8.763837638376383e-3 7.359705611775529e-3 1.0690423162583519e-2 9.349955476402494e-3 8.174386920980926e-3 4.860804242156429e-3 7.957559681697613e-3 7.070260715863898e-3 6.103286384976526e-3 8.845643520566122e-3 1.0281627179257935e-2 4.570383912248629e-3 4.512635379061372e-3 1.7801513128615932e-3 4.107713372889092e-3 5.041246562786435e-3 4.820333041191937e-3 4.468275245755138e-3 4.562043795620438e-3 4.5105999097880016e-3 6.263982102908278e-3 3.043478260869565e-3 3.6413290851160674e-3 2.3277467411545625e-3 4.9460431654676255e-3 1.4124293785310734e-3 3.2287822878228783e-3 5.314437555358724e-3 4.578754578754579e-3 2.7842227378190253e-3 4.016064257028112e-3 3.1028368794326243e-3 3.205128205128205e-3 1.4492753623188406e-3 2.658396101019052e-3 2.7472527472527475e-3 1.8099547511312218e-3 8.82223202470225e-4 1.3309671694764862e-3 4.409171075837742e-4 1.7667844522968198e-3 8.87705281846427e-4 9.276437847866419e-4 1.7985611510791368e-3 4.5351473922902497e-4 1.327433628318584e-3 1.3805798435342844e-3 2.7210884353741495e-3 2.72975432211101e-3 8.613264427217916e-4 9.289363678588017e-4 8.892841262783459e-4 3.133393017009848e-3 1.7582417582417582e-3 1.8315018315018315e-3 1.347103726986978e-3 1.3186813186813187e-3 1.3380909901873326e-3 4.666355576294914e-4 1.771479185119575e-3 0e0 0e0 4.280821917808219e-4 1.358695652173913e-3 9.045680687471732e-4 0e0 4.597701149425287e-4 0e0 1.3692377909630307e-3 8.948545861297539e-4 9.033423667570009e-4 0e0 4.4822949350067237e-4 4.591368227731864e-4 0e0 1.7785682525566918e-3 4.488330341113106e-4 9.246417013407304e-4 9.000900090009e-4 0e0 4.488330341113106e-4 0e0 4.5045045045045046e-4 4.580852038479157e-4 0e0 0e0 0e0 0e0 0e0 4.5433893684688776e-4 4.351610095735422e-4 4.508566275924256e-4 0e0 8.952551477170994e-4 0e0 0e0 4.5330915684496827e-4 0e0 0e0 0e0 4.488330341113106e-4 0e0 0e0 0e0 0e0 0e0 4.591368227731864e-4 0e0 0e0 0e0 0e0 0e0 0e0 4.5187528242205153e-4 0e0 0e0 4.655493482309125e-4 0e0 0e0 0e0 0e0 0e0 0e0 0e0 0e0 0e0 9.398496240601503e-4 0e0 0e0 0e0 4.62962962962963e-4 0e0 0e0 0e0 4.5330915684496827e-4 0e0 0e0 0e0 0e0 0e0 0e0 0e0 0e0 0e0 0e0 0e0 0e0 0e0 0e0 0e0 0e0 0e0 0e0 0e0 4.5310376076121433e-4 0e0 0e0 0e0 0e0 0e0 0e0 0e0 4.528985507246377e-4 0e0 0e0 0e0 0e0 0e0 0e0 0e0 0e0 0e0 0e0 0e0 0e0 0e0 0e0 0e0 0e0 0e0 0e0 0e0 0e0 0e0 0e0 0e0 0e0 0e0 0e0 0e0 0e0 0e0 0e0 0e0 0e0 0e0 0e0 0e0 0e0 0e0 0e0 0e0 0e0 0e0 0e0 0e0 0e0 0e0 0e0 0e0 0e0 0e0 0e0 0e0 0e0 0e0 0e0 0e0 0e0 0e0 0e0 0e0 0e0 0e0 0e0 0e0 0e0 0e0 0e0 0e0 0e0 0e0 0e0 0e0 0e0 0e0 0e0 0e0 0e0 0e0 0e0 0e0 0e0 0e0 0e0 0e0 0e0 0e0 0e0 0e0 0e0 0e0 0e0 0e0 0e0 0e0 0e0 0e0 0e0 0e0 0e0 0e0 0e0 0e0 0e0 0e0 0e0 0e0 0e0 0e0 0e0 0e0 0e0 0e0 0e0 0e0 0e0 0e0 0e0 0e0 0e0 0e0 0e0 0e0 0e0 0e0 0e0 0e0 0e0 0e0 0e0 0e0 0e0 0e0 0e0 0e0 0e0 0e0 0e0 0e0 0e0 0e0 0e0 0e0 0e0 0e0 0e0 0e0 0e0 0e0 0e0 0e0 0e0 0e0 0e0 0e0 0e0 0e0 0e0 0e0 0e0 0e0 0e0 0e0 0e0 0e0 0e0 0e0 0e0 0e0 0e0 0e0 0e0 0e0 0e0 0e0 0e0 0e0 0e0 0e0 0e0 0e0 0e0 0e0 0e0 0e0 0e0 0e0 0e0 0e0 0e0 0e0 0e0 0e0 0e0 0e0 0e0 0e0 0e0 0e0 0e0 0e0 0e0 0e0 0e0 0e0 0e0 0e0 0e0 0e0 0e0 0e0 0e0 0e0 0e0 0e0 0e0 0e0 0e0 0e0 0e0 0e0 0e0 0e0 0e0 0e0 0e0 0e0 0e0 0e0 0e0 0e0 0e0 0e0 0e0 0e0 0e0 0e0 0e0 0e0 0e0 0e0 0e0 0e0 0e0 0e0 0e0 0e0 0e0 0e0 0e0 0e0 0e0 0e0 0e0 0e0 0e0 0e0 0e0 0e0 0e0 0e0 0e0 0e0 0e0 0e0 0e0 0e0 0e0 0e0 0e0 0e0 0e0 0e0 0e0 0e0 0e0 0e0 0e0 0e0 0e0 0e0 0e0 0e0 0e0 0e0 0e0 0e0 0e0 0e0 0e0 0e0 0e0 0e0 0e0 0e0 0e0 0e0 0e0 0e0 0e0 0e0 0e0 0e0 0e0 0e0 0e0 0e0 0e0 0e0 0e0 0e0 0e0 0e0 0e0 0e0 0e0 0e0 0e0 0e0 0e0 0e0 0e0 0e0 0e0 0e0 0e0 0e0 0e0 0e0 0e0 0e0 0e0 0e0 0e0 0e0 0e0 0e0 0e0 0e0 0e0 0e0 0e0 0e0 0e0 0e0 0e0 0e0 0e0 0e0 0e0 0e0 0e0 0e0 0e0 0e0 0e0 0e0 0e0 0e0 0e0 0e0 0e0 0e0 0e0 0e0 0e0 0e0 0e0 0e0 0e0 0e0 0e0 0e0 0e0 0e0 0e0 0e0 0e0 0e0 0e0 0e0 0e0 0e0 0e0 0e0 0e0 0e0 0e0 0e0 0e0 0e0 0e0 0e0 0e0 0e0 0e0 0e0 0e0 0e0 0e0 0e0 0e0 0e0 0e0 0e0 0e0 0e0 0e0 0e0 0e0 0e0 0e0 0e0 0e0 0e0 0e0 0e0 0e0 0e0 0e0 0e0 0e0 0e0 0e0 0e0 0e0 0e0 0e0 0e0 0e0 0e0 0e0 0e0 0e0 0e0 0e0 0e0 0e0 0e0 0e0 0e0 0e0 0e0 0e0 0e0 0e0 0e0 0e0 0e0 0e0 0e0 0e0 0e0 0e0 0e0 0e0 0e0 0e0 0e0 0e0 0e0 0e0 0e0 0e0 0e0 0e0 0e0 0e0 0e0 0e0 0e0 0e0 0e0 0e0 0e0 0e0 0e0 0e0 0e0 0e0 0e0 0e0 0e0 0e0 0e0 0e0 0e0 0e0 0e0 0e0 0e0 0e0 0e0 0e0 0e0 0e0 0e0 0e0 0e0 0e0 0e0 0e0 0e0 0e0 0e0 0e0 0e0 0e0 0e0 0e0 0e0 0e0 0e0 0e0 0e0 0e0 0e0 0e0 0e0 0e0 0e0 0e0 0e0 0e0 0e0 0e0 0e0 0e0 0e0 0e0 0e0 0e0 0e0 0e0 0e0 0e0 0e0 0e0 0e0 0e0 0e0 0e0 0e0 0e0 0e0 0e0 0e0 0e0
0e0 0e0 0e0 0e0 0e0 0e0 0e0 0e0 0e0 8.756567425569177e-4 4.6125461254612545e-4 8.956560680698612e-4 1.2760527435133986e-3 2.328830926874709e-3 5.780346820809248e-3 5.957836846929423e-3 5.9742647058823525e-3 5.936073059360731e-3 7.709750566893424e-3 7.741347905282332e-3 1.0531135531135532e-2 1.3357899585444496e-2 1.6238159675236806e-2 1.4571948998178506e-2 1.7897091722595078e-2 1.6673979815708645e-2 1.7094017094017096e-2 1.8042399639152006e-2 2.6552655265526554e-2 2.1238138273836422e-2 2.398190045248869e-2 2.3862129916040652e-2 2.8162717925793473e-2 3.287037037037037e-2 3.06030603060306e-2 2.797513321492007e-2 3.550821127385708e-2 2.922661870503597e-2 3.433874709976798e-2 3.545799915576193e-2 3.568202348690153e-2 3.4121929026387623e-2 4.435107376283847e-2 3.414859252422704e-2 2.6879271070615034e-2 3.7037037037037035e-2 3.756708407871199e-2 3.288288288288288e-2 3.178928247048138e-2 2.8532608695652172e-2 3.314393939393939e-2 3.8616973506960035e-2 3.851321092700403e-2 3.3224145999064106e-2 3.153988868274583e-2 2.772727272727273e-2 2.968542312804608e-2 2.8815848716794237e-2 3.716814159292035e-2 3.356890459363958e-2 3.2054176072234764e-2 3.127833182230281e-2 3.657487091222031e-2 2.736098852603707e-2 2.21606648199446e-2 3.4655722754217966e-2 2.4741340530814216e-2 2.576632607729898e-2 2.2516556291390728e-2 2.258064516129032e-2 2.094972067039106e-2 2.67022696929239e-2 2.528216704288939e-2 1.8328118015198926e-2 1.6881386050644157e-2 2.0008892841262782e-2 2.0732245258050286e-2 1.7625231910946195e-2 2.058165548098434e-2 1.7241379310344827e-2 1.4787430683918669e-2 1.9599109131403118e-2 1.1723838471558836e-2 1.4304872597228431e-2 1.2505582849486378e-2 1.796138302649304e-2 1.2084592145015106e-2 1.2300683371298405e-2 1.348314606741573e-2 8.49731663685152e-3 1.2934879571810883e-2 1.107011070110701e-2 7.8196872125115e-3 1.1135857461024499e-2 8.014247551202136e-3 1.226158038147139e-2 9.279717189571365e-3 5.305039787798408e-3 8.837825894829872e-3 1.07981220657277e-2 9.287925696594427e-3 1.0281627179257935e-2 6.398537477148081e-3 7.671480144404332e-3 5.785491766800178e-3 5.020538566864446e-3 4.58295142071494e-3 6.573181419807186e-3 7.1492403932082215e-3 3.1934306569343066e-3 4.5105999097880016e-3 7.606263982102908e-3 5.652173913043478e-3 5.917159763313609e-3 4.189944134078212e-3 5.39568345323741e-3 3.766478342749529e-3 5.07380073800738e-3 4.87156775907883e-3 3.205128205128205e-3 3.7122969837587007e-3 2.677376171352075e-3 3.1028368794326243e-3 5.494505494505495e-3 3.864734299516908e-3 3.987594151528578e-3 2.2893772893772895e-3 2.2624434389140274e-3 2.2055580061755625e-3 1.774622892635315e-3 2.204585537918871e-3 3.0918727915194345e-3 3.9946737683089215e-3 1.3914656771799629e-3 2.2482014388489208e-3 9.070294784580499e-4 3.097345132743363e-3 1.8407731247123793e-3 2.2675736961451248e-3 4.5495905368516835e-4 8.613264427217916e-4 2.786809103576405e-3 1.7785682525566918e-3 8.952551477170994e-4 8.791208791208791e-4 9.157509157509158e-4 1.796138302649304e-3 1.3186813186813187e-3 8.920606601248885e-4 1.8665422305179655e-3 8.857395925597874e-4 1.899335232668566e-3 0e0 1.2842465753424657e-3 1.358695652173913e-3 9.045680687471732e-4 9.398496240601503e-4 1.379310344827586e-3 8.741258741258741e-4 4.5641259698767686e-4 1.3422818791946308e-3 0e0 0e0 1.7929179740026895e-3 0e0 0e0 1.3339261894175188e-3 0e0 0e0 4.5004500450045e-4 0e0 0e0 9.099181073703367e-4 0e0 4.580852038479157e-4 0e0 0e0 0e0 0e0 0e0 0e0 4.351610095735422e-4 0e0 0e0 4.476275738585497e-4 4.470272686633885e-4 4.510599909788002e-4 4.5330915684496827e-4 0e0 0e0 0e0 0e0 0e0 9.233610341643582e-4 0e0 4.492362982929021e-4 4.522840343735866e-4 0e0 0e0 0e0 0e0 0e0 4.418912947414936e-4 0e0 0e0 0e0 0e0 0e0 0e0 0e0 0e0 0e0 0e0 0e0 0e0 0e0 0e0 0e0 0e0 0e0 4.621072088724584e-4 0e0 0e0 0e0 0e0 0e0 0e0 0e0 0e0 0e0 0e0 0e0 0e0 0e0 0e0 0e0 4.4802867383512545e-4 0e0 0e0 0e0 0e0 0e0 0e0 0e0 0e0 0e0 0e0 0e0 0e0 0e0 0e0 0e0 0e0 0e0 0e0 0e0 0e0 0e0 0e0 0e0 0e0 0e0 0e0 0e0 0e0 0e0 0e0 0e0 0e0 0e0 0e0 0e0 0e0 0e0 0e0 0e0 0e0 0e0 0e0 0e0 0e0 0e0 0e0 0e0 0e0 0e0 0e0 0e0 0e0 0e0 0e0 0e0 0e0 0e0 0e0 0e0 0e0 0e0 0e0 0e0 0e0 0e0 0e0 0e0 0e0 0e0 0e0 0e0 0e0 0e0 0e0 0e0 0e0 0e0 0e0 0e0 0e0 0e0 0e0 0e0 0e0 0e0 0e0 0e0 0e0 0e0 0e0 0e0 0e0 0e0 0e0 0e0 0e0 0e0 0e0 0e0 0e0 0e0 0e0 0e0 0e0 0e0 0e0 0e0 0e0 0e0 0e0 0e0 0e0 0e0 0e0 0e0 0e0 0e0 0e0 0e0 0e0 0e0 0e0 0e0 0e0 0e0 0e0 0e0 0e0 0e0 0e0 0e0 0e0 0e0 0e0 0e0 0e0 0e0 0e0 0e0 0e0 0e0 0e0 0e0 0e0 0e0 0e0 0e0 0e0 0e0 0e0 0e0 0e0 0e0 0e0 0e0 0e0 0e0 0e0 0e0 0e0 0e0 0e0 0e0 0e0 0e0 0e0 0e0 0e0 0e0 0e0 0e0 0e0 0e0 0e0 0e0 0e0 0e0 0e0 0e0 0e0 0e0 0e0 0e0 0e0 0e0 0e0 0e0 0e0 0e0 0e0 0e0 0e0 0e0 0e0 0e0 0e0 0e0 0e0 0e0 0e0 0e0 0e0 0e0 0e0 0e0 0e0 0e0 0e0 0e0 0e0 0e0 0e0 0e0 0e0 0e0 0e0 0e0 0e0 0e0 0e0 0e0 0e0 0e0 0e0 0e0 0e0 0e0 0e0 0e0 0e0 0e0 0e0 0e0 0e0 0e0 0e0 0e0 0e0 0e0 0e0 0e0 0e0 0e0 0e0 0e0 0e0 0e0 0e0 0e0 0e0 0e0 0e0 0e0 0e0 0e0 0e0 0e0 0e0 0e0 0e0 0e0 0e0 0e0 0e0 0e0 0e0 0e0 0e0 0e0 0e0 0e0 0e0 0e0 0e0 0e0 0e0 4.526935264825713e-4 0e0 0e0 0e0 0e0 0e0 0e0 0e0 0e0 0e0 0e0 0e0 0e0 0e0 0e0 0e0 0e0 0e0 0e0 0e0 0e0 0e0 0e0 0e0 0e0 0e0 0e0 0e0 0e0 0e0 0e0 0e0 0e0 0e0 0e0 0e0 0e0 0e0 0e0 0e0 0e0 0e0 0e0 0e0 0e0 0e0 0e0 0e0 0e0 0e0 0e0 0e0 0e0 0e0 0e0 0e0 0e0 0e0 0e0 0e0 0e0 0e0 0e0 0e0 0e0 0e0 0e0 0e0 0e0 0e0 0e0 0e0 0e0 0e0 0e0 0e0 0e0 0e0 0e0 0e0 0e0 0e0 0e0 0e0 0e0 0e0 0e0 0e0 0e0 0e0 0e0 0e0 0e0 0e0 0e0 0e0 0e0 0e0 0e0 0e0 0e0 0e0 0e0 0e0 0e0 0e0 0e0 0e0 0e0 0e0 0e0 0e0 0e0 0e0 0e0 0e0 0e0 0e0 0e0 0e0 0e0 0e0 0e0 0e0 0e0 0e0 0e0 0e0 0e0 0e0 0e0 0e0 0e0 0e0 0e0 0e0 0e0 0e0 0e0 0e0 0e0 0e0 0e0 0e0 0e0 0e0 0e0 0e0 0e0 0e0 0e0 0e0 0e0 0e0 0e0 0e0 0e0 0e0 0e0 0e0 0e0 0e0 0e0 0e0 0e0 0e0 0e0 0e0 0e0 0e0 0e0 0e0 0e0 0e0 0e0 0e0 0e0 0e0 0e0 0e0 0e0 0e0 0e0 0e0 0e0 0e0 0e0 0e0 0e0 0e0 0e0 0e0 0e0 0e0 0e0 0e0 0e0 0e0 0e0 0e0 0e0 0e0 0e0 0e0 0e0 0e0 0e0 0e0 0e0 0e0 0e0 0e0 0e0 0e0 0e0 0e0 0e0 0e0 0e0 0e0 0e0 0e0 0e0 0e0 0e0 0e0 0e0 0e0 0e0 0e0 0e0 0e0 0e0 0e0 0e0 0e0 0e0 0e0 0e0 0e0 0e0 0e0 0e0 0e0 0e0 0e0 0e0 0e0 0e0 0e0 0e0 0e0 0e0 0e0 0e0 0e0 0e0 0e0 0e0 0e0 0e0 0e0 0e0 0e0 0e0 0e0 0e0 0e0 0e0 0e0 0e0 0e0 0e0 0e0 0e0 0e0 0e0 0e0 0e0 0e0 0e0 0e0 0e0 0e0 0e0 0e0 0e0
0e0 0e0 0e0 0e0 0e0 0e0 0e0 0e0 0e0 8.756567425569177e-4 0e0 1.3434841021047917e-3 8.507018290089324e-4 1.3972985561248254e-3 2.2232103156958646e-3 3.2080659945004585e-3 4.595588235294118e-3 4.10958904109589e-3 9.977324263038548e-3 7.741347905282332e-3 1.098901098901099e-2 1.243666513127591e-2 1.4433919711321606e-2 1.4571948998178506e-2 1.476510067114094e-2 1.6673979815708645e-2 1.7094017094017096e-2 2.1199819576003608e-2 2.1602160216021602e-2 1.9430637144148215e-2 1.9004524886877826e-2 2.0326999558108707e-2 2.4139472507822977e-2 3.3796296296296297e-2 3.1053105310531053e-2 2.797513321492007e-2 2.6187305814469597e-2 3.327338129496403e-2 3.155452436194896e-2 2.9548332629801603e-2 2.6648599819331528e-2 3.776160145586897e-2 4.108309990662932e-2 3.0456852791878174e-2 3.37129840546697e-2 4.239178937974119e-2 3.175313059033989e-2 3.963963963963964e-2 2.5885558583106268e-2 3.804347826086957e-2 3.2670454545454544e-2 3.412662775033678e-2 3.403493058665472e-2 3.696771174543753e-2 3.200371057513915e-2 3.4545454545454546e-2 3.145768719539211e-2 3.601981089599279e-2 3.0973451327433628e-2 3.136042402826855e-2 2.9345372460496615e-2 2.674524025385313e-2 2.6247848537005163e-2 2.9567519858781994e-2 2.4469067405355493e-2 3.0095759233926128e-2 2.4291497975708502e-2 2.5322079075966238e-2 2.781456953642384e-2 2.165898617511521e-2 2.4208566108007448e-2 2.3141967067200713e-2 2.4830699774266364e-2 1.5198927134555208e-2 2.576632607729898e-2 2.0453534904401955e-2 1.940891045434495e-2 2.1799628942486084e-2 1.879194630872483e-2 1.7241379310344827e-2 1.8946395563770795e-2 1.8708240534521157e-2 2.040816326530612e-2 1.3410818059901655e-2 2.054488610987048e-2 1.4369106421194431e-2 1.640051791109193e-2 1.640091116173121e-2 1.348314606741573e-2 8.944543828264758e-3 1.5611061552185548e-2 1.014760147601476e-2 1.4259429622815088e-2 1.2026726057906459e-2 7.569011576135352e-3 1.1807447774750226e-2 7.954043305346884e-3 1.1494252873563218e-2 1.1489173663278833e-2 7.981220657276996e-3 9.287925696594427e-3 1.2069736253911488e-2 7.769652650822669e-3 6.31768953068592e-3 8.01068090787717e-3 5.476951163852123e-3 6.8744271310724105e-3 4.820333041191937e-3 5.80875781948168e-3 7.755474452554745e-3 6.765899864682003e-3 4.921700223713647e-3 4.782608695652174e-3 6.3723258989531175e-3 5.58659217877095e-3 4.9460431654676255e-3 4.708097928436911e-3 5.996309963099631e-3 5.314437555358724e-3 5.494505494505495e-3 4.176334106728539e-3 3.5698348951361e-3 3.1028368794326243e-3 2.2893772893772895e-3 2.898550724637681e-3 3.987594151528578e-3 2.2893772893772895e-3 4.524886877828055e-3 2.2055580061755625e-3 3.992901508429458e-3 7.054673721340388e-3 1.7667844522968198e-3 1.3315579227696406e-3 2.7829313543599257e-3 8.992805755395684e-4 3.1746031746031746e-3 8.849557522123894e-4 1.8407731247123793e-3 9.070294784580499e-4 1.364877161055505e-3 1.2919896640826874e-3 1.8578727357176034e-3 4.891062694530902e-3 8.952551477170994e-4 2.197802197802198e-3 1.3736263736263737e-3 1.796138302649304e-3 2.6373626373626374e-3 1.784121320249777e-3 2.3331777881474567e-3 2.2143489813994687e-3 1.4245014245014246e-3 8.880994671403197e-4 1.7123287671232876e-3 1.358695652173913e-3 4.522840343735866e-4 9.398496240601503e-4 4.597701149425287e-4 8.741258741258741e-4 0e0 1.3422818791946308e-3 1.3550135501355014e-3 2.281021897810219e-3 4.4822949350067237e-4 4.591368227731864e-4 0e0 8.892841262783459e-4 4.488330341113106e-4 0e0 4.5004500450045e-4 1.3824884792626728e-3 1.3464991023339318e-3 9.099181073703367e-4 1.3513513513513514e-3 0e0 8.98069151324652e-4 4.5310376076121433e-4 0e0 1.3704888076747374e-3 8.661758336942399e-4 4.5433893684688776e-4 0e0 4.508566275924256e-4 8.964589870013447e-4 0e0 4.470272686633885e-4 0e0 9.066183136899365e-4 4.49034575662326e-4 4.520795660036166e-4 0e0 0e0 1.375515818431912e-3 4.616805170821791e-4 0e0 4.492362982929021e-4 4.522840343735866e-4 0e0 0e0 0e0 0e0 4.5024763619990995e-4 0e0 0e0 0e0 4.4483985765124553e-4 4.655493482309125e-4 0e0 0e0 4.697040864255519e-4 4.4072278536800354e-4 0e0 0e0 0e0 4.5682960255824577e-4 0e0 0e0 4.6992481203007516e-4 0e0 0e0 0e0 0e0 4.4682752457551384e-4 0e0 0e0 9.066183136899365e-4 0e0 0e0 0e0 0e0 0e0 0e0 0e0 4.5045045045045046e-4 0e0 4.5662100456621003e-4 0e0 0e0 0e0 0e0 0e0 0e0 0e0 0e0 0e0 0e0 0e0 0e0 0e0 0e0 0e0 0e0 0e0 0e0 0e0 0e0 0e0 0e0 4.4543429844097997e-4 4.514672686230248e-4 0e0 4.562043795620438e-4 0e0 0e0 0e0 0e0 0e0 0e0 0e0 0e0 0e0 0e0 0e0 0e0 0e0 0e0 0e0 0e0 0e0 0e0 0e0 0e0 0e0 0e0 0e0 0e0 0e0 0e0 0e0 0e0 0e0 0e0 0e0 4.5372050816696913e-4 0e0 0e0 0e0 0e0 0e0 0e0 0e0 0e0 0e0 0e0 0e0 0e0 0e0 0e0 0e0 0e0 0e0 0e0 0e0 0e0 0e0 0e0 0e0 0e0 0e0 0e0 0e0 0e0 0e0 0e0 0e0 0e0 0e0 0e0 0e0 0e0 0e0 0e0 0e0 0e0 0e0 0e0 0e0 0e0 0e0 0e0 0e0 0e0 0e0 0e0 0e0 0e0 0e0 0e0 0e0 0e0 0e0 0e0 0e0 0e0 0e0 0e0 0e0 0e0 0e0 0e0 0e0 0e0 0e0 0e0 0e0 0e0 0e0 0e0 0e0 0e0 0e0 0e0 0e0 0e0 0e0 0e0 0e0 0e0 0e0 0e0 0e0 0e0 0e0 0e0 0e0 0e0 0e0 0e0 0e0 0e0 0e0 0e0 0e0 0e0 0e0 0e0 0e0 0e0 0e0 0e0 0e0 0e0 0e0 0e0 0e0 0e0 0e0 0e0 0e0 0e0 0e0 0e0 0e0 0e0 0e0 0e0 0e0 0e0 0e0 0e0 0e0 0e0 0e0 0e0 0e0 0e0 0e0 0e0 0e0 0e0 0e0 0e0 0e0 0e0 0e0 0e0 0e0 0e0 0e0 0e0 0e0 0e0 0e0 0e0 0e0 0e0 0e0 0e0 0e0 0e0 0e0 0e0 0e0 0e0 0e0 0e0 0e0 0e0 0e0 0e0 0e0 0e0 0e0 0e0 0e0 0e0 0e0 0e0 0e0 0e0 0e0 0e0 0e0 0e0 0e0 0e0 0e0 0e0 0e0 0e0 0e0 0e0 0e0 0e0 0e0 0e0 0e0 0e0 0e0 0e0 0e0 0e0 0e0 0e0 0e0 0e0 0e0 0e0 0e0 0e0 0e0 0e0 0e0 0e0 0e0 0e0 0e0 0e0 0e0 0e0 0e0 0e0 0e0 0e0 0e0 0e0 0e0 0e0 0e0 0e0 0e0 0e0 0e0 0e0 0e0 0e0 0e0 0e0 0e0 0e0 0e0 0e0 0e0 0e0 0e0 0e0 0e0 0e0 0e0 0e0 0e0 0e0 0e0 0e0 0e0 0e0 0e0 0e0 0e0 0e0 0e0 0e0 0e0 0e0 0e0 0e0 0e0 0e0 0e0 0e0 0e0 0e0 0e0 0e0 0e0 0e0 0e0 0e0 0e0 0e0 0e0 0e0 0e0 0e0 0e0 0e0 0e0 0e0 0e0 0e0 0e0 0e0 0e0 0e0 0e0 0e0 0e0 0e0 0e0 0e0 0e0 0e0 0e0 0e0 0e0 0e0 0e0 0e0 0e0 0e0 0e0 0e0 0e0 0e0 0e0 0e0 0e0 0e0 0e0 0e0 0e0 0e0 0e0 0e0 0e0 0e0 0e0 0e0 0e0 0e0 0e0 0e0 0e0 0e0 0e0 0e0 0e0 0e0 0e0 0e0 0e0 0e0 0e0 0e0 0e0 0e0 0e0 0e0 0e0 0e0 0e0 0e0 0e0 0e0 0e0 0e0 0e0 0e0 0e0 0e0 0e0 0e0 0e0 0e0 0e0 0e0 0e0 0e0 0e0 0e0 0e0 0e0 0e0 0e0 0e0 0e0 0e0 0e0 0e0 0e0 0e0 0e0 0e0 0e0 0e0 0e0 0e0 0e0 0e0 0e0 0e0 0e0 0e0 0e0 0e0 0e0 0e0 0e0 0e0 0e0 0e0 0e0 0e0 0e0 0e0 0e0 0e0 0e0 0e0 0e0 0e0 0e0 0e0 0e0 0e0 0e0 0e0 0e0 0e0 0e0 0e0 0e0 0e0 0e0 0e0 0e0 0e0 0e0 0e0 0e0 0e0 0e0 0e0 0e0 0e0 0e0 0e0 0e0 0e0 0e0 0e0 0e0 0e0 0e0 0e0 0e0 0e0 0e0 0e0 0e0 0e0 0e0 0e0 0e0 0e0 0e0 0e0 0e0 0e0 0e0 0e0 0e0 0e0 0e0 0e0 0e0 0e0 0e0 0e0 0e0 0e0 0e0 0e0 0e0 0e0 0e0 0e0 0e0 0e0 0e0 0e0 0e0 0e0 0e0 0e0 0e0 0e0 0e0 0e0 0e0 0e0 0e0 0e0 0e0 0e0 0e0 0e0 0e0 0e0 0e0 0e0 0e0 0e0 0e0 0e0 0e0 0e0 0e0 0e0 0e0
0e0 0e0 0e0 0e0 0e0 0e0 0e0 4.411116012351125e-4 0e0 4.3782837127845885e-4 4.6125461254612545e-4 1.3434841021047917e-3 1.2760527435133986e-3 0e0 1.3339261894175188e-3 1.374885426214482e-3 7.352941176470588e-3 2.7397260273972603e-3 5.442176870748299e-3 3.6429872495446266e-3 4.120879120879121e-3 1.427913403961308e-2 1.1276499774470004e-2 1.366120218579235e-2 1.2080536912751677e-2 1.0092145677928916e-2 1.7543859649122806e-2 1.9395579612088407e-2 1.8901890189018902e-2 1.9430637144148215e-2 2.2171945701357467e-2 2.4745912505523642e-2 3.173893607510058e-2 2.6851851851851852e-2 2.5652565256525654e-2 2.1314387211367674e-2 2.4411895250776743e-2 3.327338129496403e-2 2.9698375870069606e-2 2.8281975517095822e-2 2.5293586269196026e-2 2.7752502274795268e-2 2.9878618113912233e-2 3.137978772496539e-2 3.0979498861047835e-2 2.900490852298081e-2 3.488372093023256e-2 2.972972972972973e-2 3.1335149863760216e-2 2.9438405797101448e-2 3.5037878787878785e-2 3.682083520431073e-2 2.6421854008060904e-2 3.7903603182030884e-2 3.293135435992579e-2 2.8636363636363637e-2 3.3673017279574655e-2 3.286807744259343e-2 3.008849557522124e-2 3.401060070671378e-2 2.9345372460496615e-2 3.2638259292837715e-2 2.5817555938037865e-2 2.824360105913504e-2 2.723915050784857e-2 2.7359781121751026e-2 3.10391363022942e-2 2.8431808085295423e-2 2.4282560706401765e-2 2.3963133640552997e-2 3.212290502793296e-2 2.848242100578549e-2 2.3024830699774266e-2 2.7268663388466695e-2 2.265659706796979e-2 2.0898176967541128e-2 2.2055580061755623e-2 2.458256029684601e-2 1.7897091722595078e-2 1.9509981851179675e-2 2.356746765249538e-2 1.8708240534521157e-2 1.693443334780721e-2 1.6987036209208762e-2 2.188476998660116e-2 1.8410417602155366e-2 1.683211048769961e-2 1.5489749430523917e-2 1.752808988764045e-2 1.3416815742397137e-2 1.784121320249777e-2 1.0608856088560886e-2 1.0579576816927323e-2 1.4253897550111359e-2 1.9590382902938557e-2 1.4986376021798364e-2 8.837825894829872e-3 1.282051282051282e-2 9.721608484312859e-3 1.1737089201877934e-2 1.0172490048651039e-2 9.387572641931158e-3 1.1882998171846435e-2 1.0379061371841155e-2 9.790832220738763e-3 9.584664536741214e-3 1.008249312557287e-2 9.640666082383873e-3 8.04289544235925e-3 7.2992700729927005e-3 8.570139828597204e-3 7.606263982102908e-3 7.391304347826087e-3 7.737824305871643e-3 5.121042830540037e-3 4.9460431654676255e-3 4.23728813559322e-3 6.918819188191882e-3 7.0859167404783e-3 5.952380952380952e-3 5.104408352668214e-3 4.462293618920125e-3 4.875886524822695e-3 3.663003663003663e-3 7.246376811594203e-3 5.316792202038104e-3 4.120879120879121e-3 3.6199095022624436e-3 3.5288928098809e-3 6.211180124223602e-3 5.731922398589065e-3 4.858657243816254e-3 1.775410563692854e-3 1.8552875695732839e-3 4.4964028776978415e-3 3.1746031746031746e-3 2.654867256637168e-3 1.8407731247123793e-3 1.3605442176870747e-3 4.549590536851683e-3 2.583979328165375e-3 6.038086391082211e-3 3.1124944419742106e-3 8.952551477170994e-4 5.714285714285714e-3 2.2893772893772895e-3 3.143242029636282e-3 2.6373626373626374e-3 1.784121320249777e-3 1.8665422305179655e-3 1.328609388839681e-3 9.49667616334283e-4 1.3321492007104796e-3 1.7123287671232876e-3 9.057971014492754e-4 4.070556309362279e-3 0e0 4.597701149425287e-4 0e0 1.8256503879507074e-3 1.7897091722595079e-3 1.3550135501355014e-3 9.124087591240876e-4 8.964589870013447e-4 9.182736455463728e-4 4.522840343735866e-4 4.4464206313917296e-4 0e0 9.246417013407304e-4 1.3501350135013501e-3 1.8433179723502304e-3 1.3464991023339318e-3 1.364877161055505e-3 1.3513513513513514e-3 1.374255611543747e-3 8.98069151324652e-4 1.359311282283643e-3 1.366742596810934e-3 9.136592051164915e-4 8.661758336942399e-4 9.086778736937755e-4 8.703220191470844e-4 1.352569882777277e-3 4.4822949350067237e-4 1.7905102954341987e-3 1.788109074653554e-3 9.021199819576004e-4 4.5330915684496827e-4 4.49034575662326e-4 0e0 8.837825894829872e-4 0e0 9.170105456212746e-4 0e0 4.6146746654360867e-4 4.492362982929021e-4 4.522840343735866e-4 4.591368227731864e-4 0e0 9.285051067780873e-4 4.6598322460391424e-4 4.5024763619990995e-4 8.837825894829872e-4 4.5558086560364467e-4 1.8075011296882061e-3 0e0 9.31098696461825e-4 4.655493482309125e-4 4.428697962798937e-4 0e0 8.814455707360071e-4 9.095043201455207e-4 4.510599909788002e-4 4.3649061545176777e-4 0e0 0e0 4.4603033006244426e-4 4.6992481203007516e-4 4.4943820224719103e-4 4.5248868778280545e-4 4.621072088724584e-4 0e0 4.4682752457551384e-4 0e0 0e0 9.066183136899365e-4 4.4033465433729633e-4 0e0 0e0 0e0 4.522840343735866e-4 4.4169611307420494e-4 0e0 9.009009009009009e-4 9.153318077803204e-4 0e0 0e0 0e0 4.616805170821791e-4 0e0 4.4464206313917296e-4 0e0 0e0 0e0 0e0 4.5310376076121433e-4 0e0 0e0 0e0 4.6446818392940084e-4 0e0 0e0 0e0 4.528985507246377e-4 0e0 0e0 4.4483985765124553e-4 0e0 0e0 0e0 0e0 4.562043795620438e-4 0e0 4.5024763619990995e-4 0e0 0e0 0e0 0e0 0e0 0e0 0e0 0e0 0e0 0e0 0e0 0e0 0e0 0e0 0e0 0e0 0e0 0e0 0e0 0e0 0e0 0e0 0e0 0e0 0e0 0e0 0e0 0e0 0e0 0e0 0e0 0e0 0e0 0e0 0e0 0e0 0e0 0e0 0e0 0e0 0e0 0e0 0e0 0e0 0e0 0e0 0e0 0e0 4.452359750667854e-4 0e0 0e0 0e0 0e0 0e0 0e0 0e0 0e0 0e0 0e0 0e0 0e0 0e0 0e0 4.5955882352941176e-4 4.3975373790677223e-4 0e0 0e0 0e0 0e0 0e0 0e0 0e0 0e0 0e0 0e0 0e0 0e0 0e0 0e0 0e0 0e0 0e0 0e0 0e0 0e0 0e0 0e0 0e0 0e0 0e0 0e0 0e0 0e0 0e0 0e0 0e0 0e0 0e0 0e0 0e0 0e0 0e0 0e0 0e0 0e0 0e0 0e0 0e0 0e0 0e0 0e0 0e0 0e0 0e0 0e0 0e0 0e0 0e0 0e0 0e0 0e0 0e0 0e0 0e0 0e0 0e0 0e0 0e0 0e0 0e0 0e0 0e0 0e0 0e0 0e0 0e0 0e0 0e0 0e0 0e0 0e0 0e0 0e0 0e0 0e0 0e0 0e0 0e0 0e0 0e0 0e0 0e0 0e0 0e0 0e0 0e0 0e0 0e0 0e0 0e0 0e0 0e0 0e0 0e0 0e0 0e0 0e0 0e0 0e0 0e0 0e0 0e0 0e0 0e0 0e0 0e0 0e0 0e0 0e0 0e0 0e0 0e0 0e0 0e0 0e0 0e0 0e0 0e0 0e0 0e0 0e0 0e0 0e0 0e0 0e0 0e0 0e0 0e0 0e0 0e0 0e0 0e0 0e0 0e0 0e0 0e0 0e0 0e0 0e0 0e0 0e0 0e0 0e0 0e0 0e0 0e0 0e0 0e0 0e0 0e0 0e0 0e0 0e0 0e0 0e0 0e0 0e0 0e0 0e0 0e0 0e0 0e0 0e0 0e0 0e0 0e0 0e0 0e0 0e0 0e0 0e0 0e0 0e0 0e0 0e0 0e0 0e0 0e0 0e0 0e0 0e0 0e0 0e0 0e0 0e0 0e0 0e0 0e0 0e0 0e0 0e0 0e0 0e0 0e0 0e0 0e0 0e0 0e0 0e0 0e0 0e0 0e0 0e0 0e0 0e0 0e0 0e0 0e0 0e0 0e0 0e0 0e0 0e0 0e0 0e0 0e0 0e0 0e0 0e0 0e0 0e0 0e0 0e0 0e0 0e0 0e0 0e0 0e0 0e0 0e0 0e0 0e0 0e0 0e0 0e0 0e0 0e0 0e0 0e0 0e0 0e0 0e0 0e0 0e0 0e0 0e0 0e0 0e0 0e0 0e0 0e0 0e0 0e0 0e0 0e0 0e0 0e0 0e0 0e0 0e0 0e0 0e0 0e0 0e0 0e0 0e0 0e0 0e0 0e0 0e0 0e0 0e0 0e0 0e0 0e0 0e0 0e0 0e0 0e0 0e0 0e0 0e0 0e0 0e0 0e0 0e0 0e0 0e0 0e0 0e0 0e0 0e0 0e0 0e0 0e0 0e0 0e0 0e0 0e0 0e0 0e0 0e0 0e0 0e0 0e0 0e0 0e0 0e0 0e0 0e0 0e0 0e0 0e0 0e0 0e0 0e0 0e0 0e0 0e0 0e0 0e0 0e0 0e0 0e0 0e0 0e0 0e0 0e0 0e0 0e0 0e0 0e0 0e0 0e0 0e0 0e0 0e0 0e0 0e0 0e0 0e0 0e0 0e0 0e0 0e0 0e0 0e0 0e0 0e0 0e0 0e0 0e0 0e0 0e0 0e0 0e0 0e0 0e0 0e0 0e0 0e0 0e0 0e0 0e0 0e0 0e0 0e0 0e0 0e0 0e0 0e0 0e0 0e0 0e0 0e0 0e0 0e0 0e0 0e0 0e0 0e0 0e0 0e0 0e0 0e0 0e0 0e0 0e0 0e0 0e0 0e0 0e0 0e0 0e0 0e0 0e0 0e0 0e0 0e0 0e0 0e0 0e0 0e0 0e0 0e0 0e0 0e0 0e0 0e0 0e0 0e0 0e0 0e0 0e0 0e0 0e0 0e0 0e0 0e0 0e0 0e0 0e0 0e0 0e0 0e0 0e0 0e0 0e0 0e0 0e0 0e0 0e0 0e0 0e0 0e0 0e0 0e0 0e0 0e0 0e0 0e0 0e0 0e0 0e0 0e0 0e0 0e0 0e0 0e0 0e0 0e0 0e0 0e0 0e0 0e0 0e0 0e0 0e0 0e0 0e0 0e0 0e0 0e0 0e0 0e0 0e0
0e0 0e0 0e0 0e0 0e0 0e0 0e0 0e0 0e0 0e0 4.6125461254612545e-4 4.478280340349306e-4 1.2760527435133986e-3 0e0 3.5571365051133837e-3 4.5829514207149406e-4 9.191176470588235e-4 4.5662100456621e-3 4.081632653061225e-3 6.375227686703097e-3 8.6996336996337e-3 7.83049286043298e-3 8.119079837618403e-3 1.0018214936247723e-2 1.2975391498881432e-2 1.2724879333040808e-2 1.4394961763382817e-2 1.9395579612088407e-2 1.575157515751575e-2 1.5363759602349751e-2 2.081447963800905e-2 1.855943437914273e-2 2.2798390701832812e-2 1.898148148148148e-2 2.0702070207020702e-2 2.0870337477797513e-2 2.929427430093209e-2 3.192446043165468e-2 2.5522041763341066e-2 2.4060785141409878e-2 2.710027100271003e-2 2.9117379435850774e-2 2.9411764705882353e-2 3.2302722658052604e-2 2.733485193621868e-2 3.257474341811691e-2 2.9069767441860465e-2 3.513513513513514e-2 3.451407811080836e-2 2.8985507246376812e-2 2.225378787878788e-2 3.547373147732375e-2 3.179579041648007e-2 2.7608797379503978e-2 3.2467532467532464e-2 2.8636363636363637e-2 3.4559149313247675e-2 3.376857271499325e-2 3.1415929203539826e-2 3.136042402826855e-2 3.5214446952595936e-2 2.5385312783318223e-2 3.0120481927710843e-2 3.000882612533098e-2 2.585410895660203e-2 3.37437300501596e-2 2.834008097165992e-2 2.9320302087960905e-2 2.869757174392936e-2 2.2119815668202765e-2 2.7932960893854747e-2 2.8037383177570093e-2 2.6636568848758466e-2 2.1457308895842648e-2 2.5322079075966238e-2 2.6233881725211204e-2 2.4702249669166298e-2 1.6697588126159554e-2 1.9686800894854587e-2 2.4500907441016333e-2 2.5878003696857672e-2 2.00445434298441e-2 2.1710811984368215e-2 1.9222172552525705e-2 1.6971862438588656e-2 2.155365963179165e-2 1.5968925334484248e-2 1.9134396355353075e-2 1.9325842696629212e-2 1.8783542039355994e-2 1.3380909901873328e-2 1.5682656826568265e-2 1.517939282428703e-2 1.1135857461024499e-2 1.2466607301869992e-2 1.725703905540418e-2 1.2814847547503314e-2 1.282051282051282e-2 1.36986301369863e-2 1.2206572769953052e-2 1.3710747456877488e-2 1.3857845328565042e-2 1.0054844606946984e-2 9.025270758122744e-3 8.455718736092568e-3 1.0041077133728891e-2 6.8744271310724105e-3 1.2269938650306749e-2 8.489722966934763e-3 1.2773722627737226e-2 7.216959855660803e-3 7.1588366890380315e-3 9.565217391304347e-3 8.192990441511151e-3 7.914338919925512e-3 6.744604316546762e-3 6.591337099811676e-3 7.841328413284132e-3 7.0859167404783e-3 4.578754578754579e-3 5.104408352668214e-3 8.92458723784025e-3 9.75177304964539e-3 7.783882783882784e-3 7.729468599033816e-3 4.873726185201595e-3 8.6996336996337e-3 3.6199095022624436e-3 6.1755624172915745e-3 2.6619343389529724e-3 3.527336860670194e-3 4.858657243816254e-3 3.550821127385708e-3 3.246753246753247e-3 4.4964028776978415e-3 3.6281179138321997e-3 4.424778761061947e-3 6.442705936493327e-3 2.7210884353741495e-3 2.2747952684258415e-3 4.306632213608958e-3 4.6446818392940084e-4 4.001778568252557e-3 2.2381378692927483e-3 3.5164835164835165e-3 2.7472527472527475e-3 2.694207453973956e-3 2.6373626373626374e-3 4.014272970561998e-3 2.3331777881474567e-3 2.657218777679362e-3 2.849002849002849e-3 3.552397868561279e-3 1.7123287671232876e-3 4.528985507246377e-4 2.261420171867933e-3 2.349624060150376e-3 2.758620689655172e-3 2.1853146853146855e-3 1.3692377909630307e-3 3.131991051454139e-3 3.1616982836495033e-3 2.281021897810219e-3 2.2411474675033617e-3 2.295684113865932e-3 9.045680687471732e-4 8.892841262783459e-4 1.3464991023339318e-3 1.8492834026814608e-3 1.8001800180018e-3 4.608294930875576e-4 4.488330341113106e-4 1.364877161055505e-3 4.5045045045045046e-4 1.8323408153916628e-3 8.98069151324652e-4 0e0 1.366742596810934e-3 0e0 4.3308791684711995e-4 9.086778736937755e-4 1.7406440382941688e-3 1.352569882777277e-3 8.964589870013447e-4 4.476275738585497e-4 0e0 9.021199819576004e-4 0e0 8.98069151324652e-4 4.520795660036166e-4 8.837825894829872e-4 8.976660682226212e-4 4.585052728106373e-4 9.233610341643582e-4 1.3844023996308261e-3 4.492362982929021e-4 4.522840343735866e-4 0e0 4.5413260672116256e-4 4.6425255338904364e-4 4.6598322460391424e-4 1.3507429085997298e-3 0e0 4.5558086560364467e-4 0e0 0e0 4.655493482309125e-4 9.31098696461825e-4 8.857395925597874e-4 1.4091122592766556e-3 0e0 0e0 4.510599909788002e-4 8.729812309035355e-4 9.136592051164915e-4 4.452359750667854e-4 4.4603033006244426e-4 9.398496240601503e-4 4.4943820224719103e-4 0e0 0e0 0e0 4.4682752457551384e-4 4.3572984749455336e-4 0e0 0e0 0e0 8.992805755395684e-4 0e0 9.136592051164915e-4 0e0 0e0 0e0 9.009009009009009e-4 0e0 4.5662100456621003e-4 0e0 4.657661853749418e-4 0e0 4.440497335701599e-4 0e0 0e0 0e0 0e0 0e0 4.5310376076121433e-4 9.017132551848512e-4 0e0 0e0 4.6446818392940084e-4 0e0 0e0 0e0 0e0 0e0 0e0 0e0 0e0 8.908685968819599e-4 0e0 0e0 0e0 0e0 0e0 0e0 0e0 0e0 0e0 0e0 0e0 0e0 0e0 4.4603033006244426e-4 0e0 0e0 0e0 0e0 0e0 0e0 0e0 0e0 0e0 0e0 0e0 0e0 0e0 0e0 0e0 0e0 0e0 0e0 0e0 0e0 0e0 0e0 4.8520135856380397e-4 0e0 0e0 0e0 0e0 0e0 0e0 0e0 0e0 4.462293618920125e-4 0e0 0e0 0e0 0e0 0e0 0e0 0e0 0e0 0e0 0e0 0e0 0e0 0e0 0e0 4.580852038479157e-4 0e0 0e0 4.4072278536800354e-4 0e0 0e0 0e0 0e0 0e0 0e0 0e0 0e0 0e0 0e0 0e0 0e0 0e0 0e0 0e0 0e0 0e0 0e0 0e0 0e0 0e0 0e0 0e0 0e0 0e0 0e0 0e0 0e0 0e0 0e0 0e0 0e0 0e0 0e0 0e0 0e0 0e0 0e0 0e0 0e0 0e0 0e0 0e0 0e0 0e0 0e0 0e0 0e0 0e0 0e0 0e0 0e0 0e0 0e0 0e0 0e0 0e0 0e0 0e0 0e0 0e0 0e0 0e0 0e0 0e0 0e0 0e0 0e0 0e0 0e0 0e0 0e0 0e0 0e0 0e0 0e0 0e0 0e0 0e0 0e0 0e0 0e0 0e0 0e0 0e0 0e0 0e0 0e0 0e0 0e0 0e0 0e0 0e0 0e0 0e0 0e0 0e0 0e0 0e0 0e0 0e0 0e0 0e0 0e0 0e0 0e0 0e0 0e0 0e0 0e0 0e0 0e0 0e0 0e0 0e0 0e0 0e0 0e0 0e0 0e0 0e0 0e0 0e0 0e0 0e0 0e0 0e0 0e0 0e0 0e0 0e0 0e0 0e0 0e0 0e0 0e0 0e0 0e0 0e0 0e0 0e0 0e0 0e0 0e0 0e0 0e0 0e0 0e0 0e0 0e0 0e0 0e0 0e0 0e0 0e0 0e0 0e0 0e0 0e0 0e0 0e0 0e0 0e0 0e0 0e0 0e0 0e0 0e0 0e0 0e0 0e0 0e0 0e0 0e0 0e0 0e0 0e0 0e0 0e0 0e0 0e0 0e0 0e0 0e0 0e0 0e0 0e0 0e0 0e0 0e0 0e0 0e0 0e0 0e0 0e0 0e0 0e0 0e0 0e0 0e0 0e0 0e0 0e0 0e0 0e0 0e0 0e0 0e0 0e0 0e0 0e0 0e0 0e0 0e0 0e0 0e0 0e0 0e0 0e0 0e0 0e0 0e0 0e0 0e0 0e0 0e0 0e0 0e0 0e0 0e0 0e0 0e0 0e0 0e0 0e0 0e0 0e0 0e0 0e0 0e0 0e0 0e0 0e0 0e0 0e0 0e0 0e0 0e0 0e0 0e0 0e0 0e0 0e0 0e0 0e0 0e0 0e0 0e0 0e0 0e0 0e0 0e0 0e0 0e0 0e0 0e0 0e0 0e0 0e0 0e0 0e0 0e0 0e0 0e0 0e0 0e0 0e0 0e0 0e0 0e0 0e0 0e0 0e0 0e0 0e0 0e0 0e0 0e0 0e0 0e0 0e0 0e0 0e0 0e0 0e0 0e0 0e0 0e0 0e0 0e0 0e0 0e0 0e0 0e0 0e0 0e0 0e0 0e0 0e0 0e0 0e0 0e0 0e0 0e0 0e0 0e0 0e0 0e0 0e0 0e0 0e0 0e0 0e0 0e0 0e0 0e0 0e0 0e0 0e0 0e0 0e0 0e0 0e0 0e0 0e0 0e0 0e0 0e0 0e0 0e0 0e0 0e0 0e0 0e0 0e0 0e0 0e0 0e0 0e0 0e0 0e0 0e0 0e0 0e0 0e0 0e0 0e0 0e0 0e0 0e0 0e0 0e0 0e0 0e0 0e0 0e0 0e0 0e0 0e0 0e0 0e0 0e0 0e0 0e0 0e0 0e0 0e0 0e0 0e0 0e0 0e0 0e0 0e0 0e0 0e0 0e0 0e0 0e0 0e0 0e0 0e0 0e0 0e0 0e0 0e0 0e0 0e0 0e0 0e0 0e0 0e0 0e0 0e0 0e0 0e0 0e0 0e0 0e0 0e0 0e0 0e0 0e0 0e0 0e0 0e0 0e0 0e0 0e0 0e0 0e0 0e0 0e0 0e0 0e0 0e0 0e0 0e0 0e0 0e0 0e0 0e0 0e0 0e0 0e0 0e0 0e0 0e0 0e0 0e0 0e0 0e0 0e0 0e0 0e0 0e0 0e0 0e0 0e0 0e0 0e0 0e0 0e0 0e0 0e0 0e0 0e0 0e0 0e0 0e0 0e0 0e0 0e0 0e0 0e0 0e0 0e0 0e0 0e0 0e0 0e0 0e0 0e0 0e0 0e0 0e0 0e0 0e0
0e0 0e0 0e0 0e0 0e0 0e0 0e0 0e0 0e0 0e0 4.6125461254612545e-4 8.956560680698612e-4 1.7014036580178648e-3 9.315323707498836e-4 2.2232103156958646e-3 2.749770852428964e-3 2.297794117647059e-3 2.7397260273972603e-3 1.8140589569160999e-3 5.46448087431694e-3 6.41025641025641e-3 8.291110087517274e-3 6.765899864682003e-3 9.107468123861567e-3 8.053691275167786e-3 8.336989907854322e-3 1.1695906432748537e-2 1.7591339648173207e-2 1.53015301530153e-2 1.6267510167193855e-2 1.4479638009049774e-2 2.1210782147591693e-2 2.056325435851587e-2 2.2222222222222223e-2 2.2952295229522954e-2 2.1314387211367674e-2 2.3524189968930315e-2 2.158273381294964e-2 2.5522041763341066e-2 2.4060785141409878e-2 2.4390243902439025e-2 2.8662420382165606e-2 2.7544351073762838e-2 2.9995385325334564e-2 3.0068337129840545e-2 2.85586791610888e-2 3.0858676207513418e-2 2.7477477477477478e-2 3.814713896457766e-2 3.0344202898550724e-2 3.6458333333333336e-2 3.682083520431073e-2 3.090013434841021e-2 3.275620028076743e-2 3.525046382189239e-2 2.6818181818181817e-2 2.7913159060700046e-2 2.7915353444394417e-2 3.3628318584070796e-2 2.3409893992932862e-2 2.6636568848758466e-2 2.8105167724388033e-2 3.270223752151463e-2 2.7802294792586054e-2 2.7700831024930747e-2 2.4623803009575923e-2 3.013945119208277e-2 3.0208796090626388e-2 2.781456953642384e-2 2.7649769585253458e-2 2.9329608938547486e-2 2.4477080551846907e-2 3.069977426636569e-2 3.0397854269110416e-2 2.798756108396268e-2 2.8901734104046242e-2 2.2055580061755623e-2 2.411873840445269e-2 2.371364653243848e-2 1.5426497277676952e-2 2.264325323475046e-2 2.00445434298441e-2 2.301346070343031e-2 2.2798390701832812e-2 1.8758374274229567e-2 2.5594970812752582e-2 1.46741476046612e-2 1.867881548974943e-2 2.1123595505617977e-2 2.2808586762075134e-2 1.7395182872435324e-2 2.0756457564575646e-2 2.0699172033118676e-2 1.2917594654788419e-2 1.6918967052537846e-2 1.7711171662125342e-2 1.1931064958020326e-2 1.3704686118479222e-2 2.1652673442333185e-2 1.1737089201877934e-2 1.0614772224679346e-2 1.5198927134555208e-2 1.1882998171846435e-2 1.128158844765343e-2 1.2016021361815754e-2 6.389776357827476e-3 1.3748854262144821e-2 1.3146362839614373e-2 9.830205540661306e-3 1.2773722627737226e-2 9.021199819576003e-3 9.395973154362415e-3 9.565217391304347e-3 1.0923987255348202e-2 7.914338919925512e-3 6.744604316546762e-3 7.062146892655367e-3 1.2915129151291513e-2 7.971656333038087e-3 7.783882783882784e-3 7.88863109048724e-3 9.370816599732263e-3 6.648936170212766e-3 5.494505494505495e-3 6.76328502415459e-3 5.7598582188746125e-3 7.783882783882784e-3 7.239819004524887e-3 1.0145566828407587e-2 3.54924578527063e-3 3.527336860670194e-3 5.742049469964664e-3 4.438526409232135e-3 4.174397031539889e-3 4.0467625899280575e-3 3.6281179138321997e-3 2.654867256637168e-3 7.363092498849517e-3 3.6281179138321997e-3 5.45950864422202e-3 4.737295434969853e-3 2.3223409196470044e-3 4.446420631391729e-3 2.6857654431512983e-3 3.956043956043956e-3 2.2893772893772895e-3 3.143242029636282e-3 4.395604395604396e-3 5.798394290811775e-3 3.733084461035931e-3 3.100088573959256e-3 2.849002849002849e-3 3.552397868561279e-3 3.424657534246575e-3 2.717391304347826e-3 2.7137042062415195e-3 2.819548872180451e-3 1.8390804597701149e-3 3.0594405594405595e-3 1.8256503879507074e-3 2.2371364653243847e-3 9.033423667570009e-4 4.105839416058394e-3 2.2411474675033617e-3 1.8365472910927456e-3 2.261420171867933e-3 8.892841262783459e-4 3.1418312387791743e-3 3.236245954692557e-3 3.1503150315031502e-3 4.608294930875576e-4 1.3464991023339318e-3 1.8198362147406734e-3 9.009009009009009e-4 1.8323408153916628e-3 2.24517287831163e-3 2.718622564567286e-3 9.111617312072893e-4 0e0 8.661758336942399e-4 9.086778736937755e-4 1.7406440382941688e-3 9.017132551848512e-4 4.4822949350067237e-4 1.3428827215756492e-3 1.788109074653554e-3 0e0 1.813236627379873e-3 0e0 1.8083182640144665e-3 1.3256738842244808e-3 4.488330341113106e-4 4.585052728106373e-4 0e0 9.229349330872173e-4 1.3477088948787063e-3 1.3568521031207597e-3 1.3774104683195593e-3 4.5413260672116256e-4 0e0 1.863932898415657e-3 1.3507429085997298e-3 0e0 4.5558086560364467e-4 9.037505648441031e-4 8.896797153024911e-4 1.86219739292365e-3 0e0 0e0 4.697040864255519e-4 1.3221683561040105e-3 4.5475216007276033e-4 9.021199819576004e-4 8.729812309035355e-4 0e0 8.904719501335708e-4 0e0 4.6992481203007516e-4 0e0 9.049773755656109e-4 0e0 9.25925925925926e-4 0e0 0e0 0e0 4.5330915684496827e-4 0e0 4.496402877697842e-4 4.576659038901602e-4 0e0 0e0 4.4169611307420494e-4 4.5682960255824577e-4 4.5045045045045046e-4 0e0 4.5662100456621003e-4 4.4802867383512545e-4 0e0 9.233610341643582e-4 0e0 0e0 0e0 0e0 4.3725404459991256e-4 0e0 4.5310376076121433e-4 0e0 0e0 4.380201489268506e-4 4.6446818392940084e-4 0e0 0e0 4.424778761061947e-4 0e0 0e0 0e0 0e0 8.771929824561404e-4 4.4543429844097997e-4 0e0 0e0 0e0 0e0 0e0 4.424778761061947e-4 0e0 0e0 0e0 0e0 4.4603033006244426e-4 0e0 0e0 0e0 4.570383912248629e-4 0e0 0e0 0e0 4.470272686633885e-4 4.5599635202918376e-4 4.508566275924256e-4 0e0 0e0 0e0 0e0 0e0 0e0 0e0 0e0 0e0 0e0 4.522840343735866e-4 0e0 0e0 0e0 0e0 0e0 0e0 4.679457182966776e-4 0e0 0e0 0e0 0e0 0e0 0e0 4.462293618920125e-4 4.7551117451260106e-4 0e0 0e0 4.4169611307420494e-4 4.562043795620438e-4 0e0 0e0 0e0 0e0 0e0 0e0 0e0 0e0 0e0 0e0 0e0 0e0 0e0 4.572473708276177e-4 0e0 0e0 0e0 0e0 4.3975373790677223e-4 0e0 4.5955882352941176e-4 0e0 0e0 0e0 0e0 0e0 0e0 0e0 0e0 4.5934772622875517e-4 4.4444444444444447e-4 0e0 0e0 0e0 0e0 0e0 0e0 0e0 0e0 0e0 0e0 4.428697962798937e-4 0e0 0e0 0e0 0e0 0e0 0e0 0e0 0e0 0e0 0e0 0e0 0e0 0e0 0e0 0e0 0e0 0e0 0e0 0e0 0e0 0e0 0e0 0e0 0e0 0e0 0e0 0e0 0e0 0e0 0e0 0e0 0e0 0e0 0e0 0e0 0e0 0e0 0e0 4.5599635202918376e-4 0e0 0e0 0e0 0e0 0e0 0e0 0e0 0e0 0e0 0e0 0e0 0e0 0e0 0e0 0e0 0e0 0e0 0e0 0e0 0e0 0e0 0e0 0e0 0e0 0e0 0e0 0e0 0e0 0e0 0e0 0e0 0e0 4.5413260672116256e-4 0e0 0e0 0e0 0e0 0e0 0e0 0e0 0e0 0e0 0e0 0e0 0e0 0e0 0e0 0e0 0e0 0e0 0e0 0e0 0e0 0e0 0e0 0e0 0e0 0e0 0e0 0e0 0e0 0e0 0e0 0e0 0e0 0e0 0e0 0e0 0e0 0e0 0e0 0e0 0e0 0e0 0e0 0e0 0e0 0e0 0e0 0e0 0e0 0e0 0e0 0e0 0e0 0e0 0e0 0e0 0e0 0e0 0e0 0e0 0e0 0e0 0e0 0e0 0e0 0e0 0e0 0e0 0e0 0e0 0e0 0e0 0e0 0e0 0e0 0e0 0e0 0e0 0e0 0e0 0e0 0e0 0e0 0e0 0e0 0e0 0e0 0e0 0e0 0e0 0e0 0e0 0e0 0e0 0e0 0e0 0e0 0e0 0e0 0e0 0e0 0e0 0e0 0e0 0e0 0e0 0e0 0e0 0e0 0e0 0e0 0e0 0e0 0e0 0e0 0e0 4.5167118337850043e-4 0e0 0e0 0e0 0e0 0e0 0e0 0e0 0e0 0e0 0e0 0e0 0e0 0e0 0e0 0e0 0e0 0e0 0e0 0e0 0e0 0e0 0e0 0e0 0e0 0e0 0e0 0e0 0e0 0e0 0e0 0e0 0e0 0e0 0e0 0e0 0e0 0e0 0e0 0e0 0e0 0e0 0e0 0e0 0e0 0e0 0e0 0e0 0e0 0e0 0e0 0e0 0e0 0e0 0e0 0e0 0e0 0e0 0e0 0e0 0e0 0e0 0e0 0e0 0e0 0e0 0e0 0e0 0e0 0e0 0e0 0e0 0e0 0e0 0e0 0e0 0e0 0e0 0e0 0e0 0e0 0e0 0e0 0e0 0e0 0e0 0e0 0e0 0e0 0e0 0e0 0e0 0e0 0e0 0e0 0e0 0e0 0e0 0e0 0e0 0e0 0e0 0e0 0e0 0e0 0e0 0e0 0e0 0e0 0e0 0e0 0e0 0e0 0e0 0e0 0e0 0e0 0e0 0e0 0e0 0e0 0e0 0e0 0e0 0e0 0e0 0e0 0e0 0e0 0e0 0e0 0e0 0e0 0e0 0e0 0e0 0e0 0e0 0e0 0e0 0e0 0e0 0e0 0e0 0e0 0e0 0e0 0e0 0e0 0e0 0e0 0e0 0e0 0e0 0e0 0e0 0e0 0e0 0e0 0e0 0e0 0e0 0e0 0e0 0e0 0e0 0e0 0e0 0e0 0e0 0e0 0e0 0e0 0e0 0e0 0e0 0e0 0e0 0e0 0e0 0e0 0e0 0e0 0e0 0e0 0e0 0e0 0e0 0e0 0e0 0e0 0e0 0e0 0e0 0e0 0e0 0e0 0e0 0e0 0e0 0e0 0e0 0e0 0e0 0e0 0e0 0e0 0e0 0e0 0e0 0e0 0e0 0e0 0e0 0e0 0e0 0e0 0e0 0e0 0e0 0e0 0e0 0e0 0e0 0e0 0e0 0e0 0e0 0e0 0e0 0e0 0e0 0e0 0e0 0e0 0e0 0e0 0e0 0e0 0e0 0e0 0e0 0e0 0e0 0e0 0e0 0e0 0e0 0e0 0e0 0e0 0e0 0e0 0e0 0e0 0e0 0e0 0e0 0e0 0e0 0e0
0e0 0e0 0e0 0e0 0e0 0e0 0e0 0e0 0e0 4.3782837127845885e-4 9.225092250922509e-4 8.956560680698612e-4 0e0 0e0 1.3339261894175188e-3 1.8331805682859762e-3 3.676470588235294e-3 3.6529680365296802e-3 3.6281179138321997e-3 5.46448087431694e-3 5.494505494505495e-3 6.909258406264394e-3 6.765899864682003e-3 7.741347905282332e-3 1.029082774049217e-2 1.184730144800351e-2 1.3045434098065677e-2 1.3080739738385205e-2 1.2601260126012601e-2 2.394938996836873e-2 1.8552036199095023e-2 1.723376049491825e-2 1.9669199821189094e-2 1.898148148148148e-2 2.6552655265526554e-2 1.5541740674955595e-2 1.8641810918774968e-2 2.158273381294964e-2 2.134570765661253e-2 2.4905023216547067e-2 2.935862691960253e-2 2.1383075523202913e-2 3.081232492997199e-2 3.2764190124596214e-2 2.8701594533029614e-2 2.85586791610888e-2 2.996422182468694e-2 3.153153153153153e-2 3.1335149863760216e-2 3.351449275362319e-2 2.793560606060606e-2 3.188145487202514e-2 2.821316614420063e-2 2.9480580252690687e-2 2.9684601113172542e-2 2.772727272727273e-2 2.924235711120957e-2 2.341287708239532e-2 3.0530973451327433e-2 3.666077738515901e-2 2.9796839729119638e-2 3.445149592021759e-2 2.4526678141135974e-2 2.8684907325684024e-2 3.5549399815327794e-2 2.6903784769721842e-2 3.2388663967611336e-2 2.7543314082629944e-2 3.090507726269316e-2 2.7188940092165898e-2 2.7932960893854747e-2 2.4477080551846907e-2 2.3927765237020317e-2 2.1904336164506034e-2 2.221235006663705e-2 2.4455313472654512e-2 2.6025584472871635e-2 2.1335807050092765e-2 2.2818791946308724e-2 2.4047186932849365e-2 3.55822550831793e-2 2.4498886414253896e-2 2.214502822405558e-2 2.4586499776486366e-2 2.3224653863331845e-2 2.2900763358778626e-2 2.2874406560207165e-2 1.958997722095672e-2 2.3820224719101123e-2 1.9230769230769232e-2 2.1855486173059768e-2 2.35239852398524e-2 2.0699172033118676e-2 2.182628062360802e-2 1.914514692787177e-2 1.9981834695731154e-2 1.4582412726469289e-2 2.0335985853227233e-2 1.4582412726469289e-2 1.596244131455399e-2 1.238390092879257e-2 1.4751899865891819e-2 1.8281535648994516e-2 1.4891696750902527e-2 1.1125945705384957e-2 1.1866727521679598e-2 6.8744271310724105e-3 1.4022787028921999e-2 8.936550491510277e-3 1.551094890510949e-2 1.5336039693279206e-2 1.2080536912751677e-2 1e-2 1.0923987255348202e-2 8.379888268156424e-3 9.442446043165468e-3 9.887005649717515e-3 1.2453874538745387e-2 1.1957484499557131e-2 7.783882783882784e-3 1.0208816705336427e-2 8.478357875948238e-3 9.308510638297872e-3 1.0073260073260074e-2 5.797101449275362e-3 7.089056269384138e-3 7.326007326007326e-3 6.787330316742082e-3 3.970004411116012e-3 6.654835847382431e-3 7.054673721340388e-3 7.067137809187279e-3 6.213936972924989e-3 5.5658627087198514e-3 8.093525179856115e-3 6.802721088435374e-3 7.964601769911504e-3 5.982512655315232e-3 5.442176870748299e-3 5.914467697907188e-3 4.737295434969853e-3 7.4314909428704135e-3 4.891062694530902e-3 4.923903312444047e-3 6.593406593406593e-3 5.494505494505495e-3 5.8374494836102376e-3 4.835164835164835e-3 3.568242640499554e-3 6.066262249183388e-3 3.100088573959256e-3 5.2231718898385565e-3 4.884547069271759e-3 2.9965753424657533e-3 4.076086956521739e-3 2.261420171867933e-3 2.819548872180451e-3 1.379310344827586e-3 2.6223776223776225e-3 2.7384755819260614e-3 2.2371364653243847e-3 3.1616982836495033e-3 1.3686131386861315e-3 5.378753922008068e-3 2.295684113865932e-3 4.070556309362279e-3 4.001778568252557e-3 1.3464991023339318e-3 2.311604253351826e-3 2.2502250225022503e-3 2.304147465437788e-3 3.590664272890485e-3 1.8198362147406734e-3 2.702702702702703e-3 3.6646816307833257e-3 2.24517287831163e-3 2.2655188038060714e-3 1.366742596810934e-3 1.3704888076747374e-3 2.1654395842356e-3 1.3630168105406633e-3 1.7406440382941688e-3 3.1559963931469793e-3 1.344688480502017e-3 0e0 1.788109074653554e-3 3.1574199368516014e-3 1.813236627379873e-3 3.592276605298608e-3 1.8083182640144665e-3 1.7675651789659744e-3 4.488330341113106e-4 1.375515818431912e-3 2.3084025854108957e-3 1.8458698661744347e-3 8.984725965858042e-4 9.045680687471732e-4 9.182736455463728e-4 0e0 1.8570102135561746e-3 1.3979496738117428e-3 1.3507429085997298e-3 4.418912947414936e-4 9.111617312072893e-4 0e0 8.896797153024911e-4 4.655493482309125e-4 1.3966480446927375e-3 4.428697962798937e-4 4.697040864255519e-4 4.4072278536800354e-4 4.5475216007276033e-4 0e0 1.3094718463553033e-3 9.136592051164915e-4 4.452359750667854e-4 1.3380909901873326e-3 4.6992481203007516e-4 8.988764044943821e-4 9.049773755656109e-4 9.242144177449168e-4 1.388888888888889e-3 8.936550491510277e-4 4.3572984749455336e-4 0e0 0e0 4.4033465433729633e-4 4.496402877697842e-4 4.576659038901602e-4 0e0 9.045680687471732e-4 4.4169611307420494e-4 1.3704888076747374e-3 0e0 9.153318077803204e-4 4.5662100456621003e-4 0e0 0e0 1.3850415512465374e-3 0e0 0e0 4.5495905368516835e-4 4.6253469010175765e-4 4.3725404459991256e-4 4.385964912280702e-4 9.062075215224287e-4 4.508566275924256e-4 0e0 4.380201489268506e-4 0e0 0e0 0e0 0e0 0e0 4.666355576294914e-4 4.3554006968641115e-4 8.896797153024911e-4 0e0 0e0 0e0 4.476275738585497e-4 0e0 0e0 4.5024763619990995e-4 8.849557522123894e-4 8.904719501335708e-4 0e0 0e0 0e0 0e0 0e0 0e0 0e0 4.570383912248629e-4 0e0 4.5392646391284613e-4 4.49842555105713e-4 0e0 4.5599635202918376e-4 0e0 0e0 0e0 0e0 0e0 0e0 0e0 9.149130832570906e-4 0e0 0e0 4.621072088724584e-4 0e0 4.5167118337850043e-4 0e0 4.5372050816696913e-4 0e0 0e0 0e0 0e0 0e0 0e0 0e0 0e0 0e0 8.948545861297539e-4 0e0 0e0 0e0 0e0 8.833922261484099e-4 0e0 8.463817181548879e-4 0e0 4.452359750667854e-4 4.633920296570899e-4 0e0 4.4543429844097997e-4 0e0 0e0 0e0 0e0 0e0 0e0 0e0 0e0 4.432624113475177e-4 0e0 0e0 0e0 4.3975373790677223e-4 8.928571428571428e-4 4.5955882352941176e-4 0e0 0e0 0e0 0e0 0e0 0e0 0e0 4.2426813746287653e-4 0e0 0e0 0e0 0e0 4.4662795891022776e-4 0e0 0e0 0e0 0e0 0e0 0e0 0e0 0e0 0e0 0e0 0e0 0e0 0e0 0e0 0e0 0e0 0e0 0e0 0e0 0e0 4.450378282153983e-4 0e0 0e0 0e0 0e0 4.5662100456621003e-4 0e0 0e0 0e0 0e0 0e0 0e0 0e0 0e0 0e0 0e0 0e0 0e0 0e0 0e0 0e0 0e0 0e0 0e0 0e0 0e0 0e0 0e0 0e0 0e0 0e0 0e0 0e0 0e0 0e0 0e0 0e0 0e0 0e0 0e0 0e0 0e0 0e0 0e0 0e0 0e0 0e0 0e0 0e0 0e0 0e0 0e0 0e0 0e0 0e0 0e0 0e0 0e0 0e0 0e0 0e0 0e0 0e0 0e0 4.37636761487965e-4 0e0 0e0 4.3196544276457883e-4 0e0 0e0 0e0 0e0 0e0 0e0 0e0 0e0 0e0 0e0 0e0 0e0 0e0 0e0 0e0 0e0 0e0 0e0 0e0 0e0 0e0 0e0 0e0 0e0 0e0 0e0 0e0 0e0 0e0 0e0 0e0 0e0 0e0 0e0 0e0 0e0 0e0 0e0 0e0 0e0 0e0 0e0 0e0 0e0 0e0 0e0 0e0 0e0 0e0 0e0 0e0 0e0 0e0 0e0 0e0 0e0 0e0 0e0 0e0 0e0 0e0 0e0 0e0 0e0 0e0 0e0 0e0 0e0 0e0 0e0 0e0 0e0 0e0 0e0 0e0 0e0 0e0 0e0 0e0 0e0 0e0 0e0 0e0 0e0 0e0 0e0 0e0 0e0 0e0 0e0 4.631773969430292e-4 0e0 0e0 0e0 0e0 0e0 0e0 0e0 0e0 0e0 0e0 0e0 0e0 0e0 0e0 0e0 0e0 0e0 0e0 0e0 0e0 0e0 0e0 0e0 0e0 0e0 0e0 0e0 0e0 0e0 0e0 0e0 0e0 0e0 0e0 0e0 0e0 0e0 0e0 0e0 0e0 0e0 0e0 0e0 0e0 0e0 0e0 0e0 0e0 0e0 0e0 0e0 0e0 0e0 0e0 0e0 0e0 0e0 0e0 0e0 0e0 0e0 0e0 0e0 0e0 0e0 0e0 0e0 0e0 0e0 0e0 0e0 0e0 0e0 0e0 0e0 0e0 0e0 0e0 0e0 0e0 0e0 0e0 0e0 0e0 0e0 0e0 0e0 0e0 0e0 0e0 0e0 0e0 0e0 0e0 0e0 0e0 0e0 0e0 0e0 0e0 0e0 0e0 0e0 0e0 0e0 0e0 0e0 0e0 0e0 0e0 0e0 0e0 0e0 0e0 0e0 0e0 0e0 0e0 0e0 0e0 0e0 0e0 0e0 0e0 0e0 0e0 0e0 0e0 0e0 0e0 0e0 0e0 0e0 0e0 0e0 0e0 0e0 0e0 0e0 0e0 0e0 0e0 0e0 0e0 0e0 0e0 0e0 0e0 0e0 0e0 0e0 0e0 0e0 0e0 0e0 0e0 0e0 0e0 0e0 0e0 0e0 0e0 0e0 0e0 0e0 0e0 0e0 0e0 0e0 0e0 0e0 0e0 0e0 0e0 0e0 0e0 0e0 0e0 0e0 0e0 0e0 0e0 0e0 0e0 0e0 0e0 0e0 0e0 0e0 0e0 0e0 0e0 0e0 0e0 0e0 0e0 0e0 0e0 0e0 0e0 0e0 0e0 0e0 0e0 0e0 0e0 0e0 0e0 0e0 0e0 0e0 0e0 0e0 0e0 0e0 0e0 0e0 0e0 0e0 0e0 0e0 0e0 0e0 0e0 0e0 0e0 0e0 0e0 0e0 0e0 0e0 0e0 0e0 0e0 0e0 0e0 0e0 0e0 0e0 0e0 0e0 0e0 0e0 0e0 0e0 0e0 0e0 0e0 0e0 0e0 0e0 0e0 0e0 0e0 0e0 0e0 0e0 0e0 0e0 0e0 0e0 0e0 0e0 0e0 0e0 0e0 0e0 0e0 0e0 0e0 0e0 0e0 0e0 0e0 0e0 0e0 0e0
0e0 0e0 0e0 0e0 0e0 0e0 0e0 0e0 0e0 0e0 0e0 8.956560680698612e-4 0e0 4.657661853749418e-4 8.892841262783459e-4 1.374885426214482e-3 9.191176470588235e-4 3.6529680365296802e-3 2.2675736961451248e-3 1.8214936247723133e-3 5.494505494505495e-3 5.066789497927222e-3 6.314839873703203e-3 7.741347905282332e-3 8.053691275167786e-3 1.3602457218078104e-2 8.547008547008548e-3 1.1727559765448805e-2 1.44014401440144e-2 1.717126073203796e-2 1.4479638009049774e-2 1.8117543084401236e-2 1.9669199821189094e-2 1.8518518518518517e-2 2.025202520252025e-2 1.9538188277087035e-2 1.9529516200621395e-2 1.753597122302158e-2 2.1809744779582366e-2 2.0683832840861123e-2 1.987353206865402e-2 2.6387625113739762e-2 2.707749766573296e-2 2.3073373327180433e-2 2.0956719817767654e-2 3.21285140562249e-2 2.728085867620751e-2 2.837837837837838e-2 2.2706630336058128e-2 2.5815217391304348e-2 3.172348484848485e-2 3.27795240233498e-2 3.403493058665472e-2 2.71408516612073e-2 3.339517625231911e-2 3e-2 3.0128489144882586e-2 2.8815848716794237e-2 2.831858407079646e-2 2.6060070671378093e-2 2.528216704288939e-2 2.9918404351767906e-2 2.9690189328743545e-2 2.3389232127096204e-2 2.816251154201293e-2 3.191974464204286e-2 2.7890238416554206e-2 3.065304309195913e-2 2.4282560706401765e-2 2.2119815668202765e-2 2.97951582867784e-2 2.7147307521139297e-2 2.0316027088036117e-2 2.7268663388466695e-2 2.221235006663705e-2 2.9346376167185415e-2 2.6025584472871635e-2 2.87569573283859e-2 2.8635346756152126e-2 2.9491833030852996e-2 2.9574861367837338e-2 2.4053452115812918e-2 2.127659574468085e-2 2.592758158247653e-2 2.2778025904421618e-2 2.155365963179165e-2 1.985325852395339e-2 1.685649202733485e-2 2.1123595505617977e-2 1.7889087656529516e-2 2.007136485280999e-2 2.2601476014760147e-2 2.391904323827047e-2 2.2271714922048998e-2 2.0035618878005344e-2 1.634877384196185e-2 1.855943437914273e-2 1.5915119363395226e-2 1.7675651789659744e-2 1.596244131455399e-2 1.6364440513047324e-2 1.6092981671881983e-2 1.3254113345521023e-2 1.57942238267148e-2 1.6466399643969738e-2 1.734367868553172e-2 1.7415215398716773e-2 1.621384750219106e-2 1.60857908847185e-2 1.2773722627737226e-2 1.1727559765448805e-2 8.501118568232663e-3 1.4782608695652174e-2 1.4110150204824761e-2 1.1638733705772812e-2 1.2140287769784174e-2 1.1770244821092278e-2 1.429889298892989e-2 1.4614703277236492e-2 8.6996336996337e-3 8.816705336426913e-3 8.478357875948238e-3 7.0921985815602835e-3 1.3278388278388278e-2 8.695652173913044e-3 6.202924235711121e-3 1.1446886446886446e-2 7.692307692307693e-3 9.704455227172474e-3 5.323868677905945e-3 7.054673721340388e-3 9.717314487632508e-3 1.0208610741233911e-2 4.174397031539889e-3 5.39568345323741e-3 1.0430839002267574e-2 7.079646017699115e-3 6.902899217671422e-3 9.070294784580499e-3 7.279344858962694e-3 4.737295434969853e-3 6.038086391082211e-3 7.114273010226767e-3 4.0286481647269475e-3 8.791208791208791e-3 7.783882783882784e-3 3.592276605298608e-3 3.5164835164835165e-3 4.4603033006244425e-3 3.2664489034064394e-3 3.54295837023915e-3 4.748338081671415e-3 3.552397868561279e-3 4.280821917808219e-3 6.793478260869565e-3 4.975124378109453e-3 4.699248120300752e-3 5.517241379310344e-3 2.1853146853146855e-3 3.194888178913738e-3 4.4742729306487695e-3 4.968383017163505e-3 5.930656934306569e-3 3.585835948005379e-3 3.2139577594123047e-3 2.7137042062415195e-3 4.446420631391729e-3 1.7953321364452424e-3 4.160887656033287e-3 3.6003600360036e-3 2.7649769585253456e-3 2.244165170556553e-3 9.099181073703367e-4 3.153153153153153e-3 1.8323408153916628e-3 1.347103726986978e-3 1.8124150430448573e-3 3.6446469248291574e-3 2.740977615349475e-3 1.29926375054136e-3 1.3630168105406633e-3 1.3054830287206266e-3 9.017132551848512e-4 2.689376961004034e-3 2.2381378692927483e-3 2.235136343316942e-3 2.2552999548940008e-3 1.813236627379873e-3 1.796138302649304e-3 9.041591320072332e-4 1.3256738842244808e-3 1.3464991023339318e-3 2.751031636863824e-3 1.3850415512465374e-3 4.6146746654360867e-4 8.984725965858042e-4 1.8091361374943465e-3 2.7548209366391185e-3 1.3623978201634877e-3 1.8570102135561746e-3 1.863932898415657e-3 1.3507429085997298e-3 2.6513477684489617e-3 0e0 3.1631269769543608e-3 1.7793594306049821e-3 1.86219739292365e-3 1.3966480446927375e-3 4.428697962798937e-4 9.394081728511038e-4 4.4072278536800354e-4 1.8190086402910413e-3 1.8042399639152007e-3 2.182453077258839e-3 1.3704888076747374e-3 8.904719501335708e-4 4.4603033006244426e-4 4.6992481203007516e-4 4.4943820224719103e-4 1.8099547511312218e-3 4.621072088724584e-4 1.388888888888889e-3 4.4682752457551384e-4 1.7429193899782135e-3 0e0 1.3599274705349048e-3 4.4033465433729633e-4 1.3489208633093526e-3 9.153318077803204e-4 0e0 0e0 2.65017667844523e-3 1.3704888076747374e-3 0e0 4.576659038901602e-4 4.5662100456621003e-4 4.4802867383512545e-4 0e0 9.233610341643582e-4 0e0 4.4464206313917296e-4 4.5495905368516835e-4 4.6253469010175765e-4 8.745080891998251e-4 4.385964912280702e-4 0e0 0e0 4.4464206313917296e-4 4.380201489268506e-4 4.6446818392940084e-4 0e0 4.478280340349306e-4 0e0 4.528985507246377e-4 0e0 4.3554006968641115e-4 0e0 0e0 1.3363028953229399e-3 4.514672686230248e-4 4.476275738585497e-4 0e0 0e0 9.004952723998199e-4 8.849557522123894e-4 0e0 8.972633467922835e-4 4.528985507246377e-4 1.3303769401330377e-3 4.4603033006244426e-4 0e0 4.399472063352398e-4 4.4603033006244426e-4 0e0 0e0 0e0 0e0 4.470272686633885e-4 9.119927040583675e-4 4.508566275924256e-4 0e0 0e0 9.025270758122744e-4 0e0 4.492362982929021e-4 4.470272686633885e-4 4.574565416285453e-4 4.5955882352941176e-4 0e0 9.242144177449168e-4 4.522840343735866e-4 0e0 0e0 0e0 0e0 0e0 4.6146746654360867e-4 4.679457182966776e-4 0e0 0e0 0e0 0e0 0e0 4.4742729306487697e-4 0e0 9.510223490252021e-4 4.551661356395084e-4 0e0 0e0 4.562043795620438e-4 0e0 0e0 4.452359750667854e-4 4.633920296570899e-4 4.4483985765124553e-4 4.4543429844097997e-4 0e0 0e0 0e0 4.580852038479157e-4 4.464285714285714e-4 0e0 0e0 0e0 0e0 0e0 0e0 0e0 0e0 0e0 4.5955882352941176e-4 0e0 0e0 0e0 0e0 0e0 0e0 0e0 0e0 0e0 0e0 0e0 0e0 4.4662795891022776e-4 0e0 0e0 0e0 0e0 0e0 0e0 0e0 0e0 0e0 0e0 0e0 4.553734061930783e-4 0e0 0e0 4.399472063352398e-4 0e0 0e0 0e0 0e0 4.62962962962963e-4 0e0 0e0 0e0 0e0 0e0 0e0 0e0 0e0 4.597701149425287e-4 4.7080979284369113e-4 0e0 4.3572984749455336e-4 0e0 0e0 0e0 0e0 0e0 0e0 0e0 0e0 0e0 0e0 0e0 0e0 0e0 0e0 0e0 0e0 0e0 0e0 0e0 4.677268475210477e-4 0e0 0e0 4.580852038479157e-4 0e0 0e0 0e0 0e0 0e0 0e0 0e0 0e0 0e0 0e0 0e0 0e0 0e0 0e0 0e0 0e0 0e0 4.393673110720562e-4 4.6189376443418013e-4 0e0 0e0 0e0 0e0 0e0 0e0 0e0 0e0 0e0 0e0 0e0 4.508566275924256e-4 0e0 0e0 0e0 4.432624113475177e-4 0e0 0e0 0e0 0e0 4.6425255338904364e-4 0e0 0e0 0e0 4.506534474988734e-4 0e0 0e0 0e0 0e0 0e0 0e0 0e0 0e0 0e0 0e0 0e0 0e0 0e0 0e0 0e0 0e0 0e0 0e0 0e0 0e0 0e0 0e0 0e0 0e0 0e0 0e0 0e0 0e0 0e0 0e0 0e0 0e0 0e0 0e0 0e0 0e0 0e0 0e0 0e0 0e0 0e0 0e0 0e0 0e0 0e0 0e0 0e0 0e0 0e0 0e0 0e0 0e0 0e0 0e0 0e0 4.5330915684496827e-4 4.4483985765124553e-4 0e0 0e0 0e0 0e0 0e0 0e0 0e0 0e0 0e0 0e0 0e0 0e0 0e0 0e0 0e0 0e0 0e0 0e0 0e0 0e0 0e0 0e0 0e0 0e0 0e0 0e0 0e0 0e0 0e0 0e0 0e0 0e0 0e0 0e0 0e0 0e0 0e0 0e0 0e0 0e0 0e0 0e0 0e0 0e0 0e0 0e0 0e0 0e0 4.3271311120726956e-4 0e0 0e0 0e0 0e0 0e0 0e0 0e0 0e0 0e0 0e0 0e0 0e0 0e0 0e0 0e0 0e0 0e0 0e0 0e0 0e0 0e0 0e0 0e0 0e0 0e0 0e0 0e0 0e0 0e0 0e0 0e0 0e0 0e0 0e0 0e0 0e0 0e0 0e0 0e0 0e0 0e0 0e0 0e0 0e0 0e0 0e0 0e0 0e0 0e0 0e0 0e0 0e0 0e0 0e0 0e0 0e0 0e0 0e0 0e0 0e0 0e0 0e0 0e0 0e0 0e0 0e0 0e0 0e0 0e0 0e0 0e0 0e0 0e0 0e0 0e0 0e0 0e0 0e0 0e0 0e0 0e0 0e0 0e0 0e0 0e0 0e0 0e0 0e0 0e0 0e0 0e0 0e0 0e0 0e0 0e0 0e0 0e0 0e0 0e0 0e0 0e0 0e0 0e0 0e0 0e0 0e0 0e0 0e0 0e0 0e0 0e0 0e0 0e0 0e0 0e0 0e0 0e0 0e0 0e0 0e0 0e0 0e0 0e0 0e0 0e0 0e0 0e0 0e0 0e0 0e0 0e0 0e0 0e0 0e0 0e0 0e0 0e0 0e0 0e0 0e0 0e0 0e0 0e0 0e0 0e0 0e0 0e0 0e0 0e0 0e0 0e0 0e0 0e0 0e0 0e0 0e0 0e0 0e0 0e0 0e0 0e0 0e0 0e0 0e0 0e0 0e0 0e0 0e0 0e0 0e0 0e0 0e0 0e0 0e0 0e0 0e0 0e0 0e0 0e0 0e0 0e0 0e0 0e0 0e0 0e0 0e0 0e0 0e0 0e0 0e0 0e0 0e0 0e0 0e0 0e0 0e0 0e0 0e0 0e0 0e0 0e0 0e0 0e0 0e0 0e0 0e0 0e0 0e0 0e0 0e0 0e0 0e0 0e0 0e0 0e0 0e0 0e0 0e0 0e0 0e0 0e0 0e0 0e0 0e0 0e0 0e0 0e0 0e0 0e0 0e0 0e0 0e0 0e0 0e0 0e0 0e0 0e0 0e0 0e0 0e0 0e0 0e0 0e0 0e0 0e0 0e0 0e0 0e0 0e0 0e0 0e0
0e0 0e0 0e0 0e0 0e0 0e0 0e0 0e0 0e0 0e0 0e0 0e0 4.253509145044662e-4 4.657661853749418e-4 4.4464206313917296e-4 1.8331805682859762e-3 1.838235294117647e-3 1.3698630136986301e-3 1.3605442176870747e-3 5.46448087431694e-3 2.7472527472527475e-3 5.5274067250115156e-3 7.668019846639603e-3 7.285974499089253e-3 7.1588366890380315e-3 9.214567792891619e-3 9.446693657219974e-3 1.0825439783491205e-2 1.0801080108010801e-2 1.4008133755083597e-2 1.1764705882352941e-2 1.1489173663278833e-2 1.3410818059901655e-2 1.9444444444444445e-2 2.115211521152115e-2 1.5097690941385435e-2 1.5978695073235686e-2 1.933453237410072e-2 1.716937354988399e-2 2.4060785141409878e-2 2.077687443541102e-2 2.0473157415832575e-2 2.427637721755369e-2 2.076603599446239e-2 2.733485193621868e-2 2.49888442659527e-2 2.7728085867620753e-2 3.018018018018018e-2 2.5885558583106268e-2 2.4003623188405796e-2 2.4147727272727272e-2 1.9757521329142345e-2 2.821316614420063e-2 3.1820308844174076e-2 2.6437847866419294e-2 2.6818181818181817e-2 2.6140894993354008e-2 2.8815848716794237e-2 3.274336283185841e-2 2.871024734982332e-2 2.799097065462754e-2 2.7198549410698096e-2 2.323580034423408e-2 3.177405119152692e-2 3.0009233610341645e-2 2.8271773825809393e-2 2.834008097165992e-2 2.8876055086628164e-2 3.1788079470198675e-2 2.5806451612903226e-2 2.653631284916201e-2 2.1361815754339118e-2 3.160270880361174e-2 2.9056772463120252e-2 2.8876055086628164e-2 2.401067140951534e-2 2.690780767534186e-2 3.293135435992579e-2 3.087248322147651e-2 3.0852994555353903e-2 3.2809611829944546e-2 3.296213808463252e-2 2.1710811984368215e-2 2.5033527045149755e-2 1.652523447967843e-2 1.8410417602155366e-2 2.416918429003021e-2 2.55125284738041e-2 2.606741573033708e-2 2.101967799642218e-2 2.007136485280999e-2 2.2601476014760147e-2 2.2539098436062558e-2 1.5144766146993319e-2 2.13713268032057e-2 2.316076294277929e-2 1.1489173663278833e-2 1.6357206012378427e-2 2.07688908528502e-2 1.3615023474178404e-2 1.901813356921716e-2 2.1457308895842648e-2 1.782449725776965e-2 1.0830324909747292e-2 1.290609701824655e-2 1.6430853491556367e-2 9.624197983501375e-3 1.7090271691498685e-2 1.3404825737265416e-2 1.551094890510949e-2 1.8042399639152006e-2 1.1185682326621925e-2 1.2608695652173913e-2 1.4110150204824761e-2 1.303538175046555e-2 1.5287769784172662e-2 1.1770244821092278e-2 1.2915129151291513e-2 9.300265721877768e-3 1.0073260073260074e-2 1.1136890951276101e-2 1.5171798304328426e-2 1.0195035460992909e-2 9.615384615384616e-3 1.1594202898550725e-2 1.3735046521931768e-2 9.615384615384616e-3 8.144796380090498e-3 1.2351124834583149e-2 9.316770186335404e-3 1.0141093474426807e-2 9.275618374558304e-3 7.101642254771416e-3 8.812615955473098e-3 7.194244604316547e-3 1.0884353741496598e-2 9.734513274336283e-3 5.0621260929590425e-3 6.349206349206349e-3 7.279344858962694e-3 9.04392764857881e-3 8.360427310729215e-3 7.114273010226767e-3 7.609668755595345e-3 7.4725274725274725e-3 7.326007326007326e-3 4.939380332285586e-3 8.351648351648353e-3 4.906333630686887e-3 8.399440037330844e-3 4.87156775907883e-3 6.172839506172839e-3 7.992895204262877e-3 3.852739726027397e-3 2.2644927536231885e-3 4.522840343735866e-3 5.639097744360902e-3 4.137931034482759e-3 5.681818181818182e-3 6.389776357827476e-3 7.1588366890380315e-3 4.516711833785004e-3 4.105839416058394e-3 3.585835948005379e-3 6.427915518824609e-3 3.618272274988693e-3 4.446420631391729e-3 3.1418312387791743e-3 2.311604253351826e-3 2.7002700270027003e-3 3.686635944700461e-3 4.039497307001795e-3 1.8198362147406734e-3 4.5045045045045045e-3 4.580852038479157e-3 2.24517287831163e-3 1.359311282283643e-3 2.277904328018223e-3 4.111466423024212e-3 3.4647033347769596e-3 3.634711494775102e-3 4.351610095735422e-3 2.705139765554554e-3 1.344688480502017e-3 3.133393017009848e-3 3.1291908806437194e-3 9.021199819576004e-4 2.2665457842248413e-3 4.041311180960934e-3 2.2603978300180833e-3 4.418912947414936e-3 8.976660682226212e-4 3.2095369096744614e-3 2.3084025854108957e-3 2.7688047992616522e-3 4.492362982929021e-4 2.7137042062415195e-3 9.182736455463728e-4 2.270663033605813e-3 2.785515320334262e-3 9.319664492078285e-4 2.2512381809995496e-3 4.418912947414936e-4 2.277904328018223e-3 9.037505648441031e-4 1.7793594306049821e-3 9.31098696461825e-4 3.2588454376163874e-3 2.657218777679362e-3 1.4091122592766556e-3 8.814455707360071e-4 2.273760800363802e-3 3.6084799278304014e-3 4.3649061545176777e-4 1.3704888076747374e-3 8.904719501335708e-4 4.4603033006244426e-4 4.6992481203007516e-4 3.146067415730337e-3 1.3574660633484162e-3 1.3863216266173752e-3 4.62962962962963e-4 1.3404825737265416e-3 1.7429193899782135e-3 4.434589800443459e-4 1.813236627379873e-3 4.4033465433729633e-4 1.3489208633093526e-3 0e0 4.5682960255824577e-4 2.261420171867933e-3 0e0 9.136592051164915e-4 9.009009009009009e-4 9.153318077803204e-4 1.8264840182648401e-3 1.3440860215053765e-3 9.315323707498836e-4 0e0 0e0 4.4464206313917296e-4 9.099181073703367e-4 1.3876040703052729e-3 4.3725404459991256e-4 8.771929824561404e-4 4.5310376076121433e-4 0e0 0e0 4.380201489268506e-4 9.289363678588017e-4 9.161704076958314e-4 0e0 0e0 2.717391304347826e-3 4.666355576294914e-4 4.3554006968641115e-4 4.4483985765124553e-4 4.385964912280702e-4 1.3363028953229399e-3 9.029345372460496e-4 0e0 4.562043795620438e-4 1.3531799729364006e-3 1.3507429085997298e-3 8.849557522123894e-4 8.904719501335708e-4 1.3458950201884253e-3 0e0 0e0 1.3380909901873326e-3 4.45632798573975e-4 8.798944126704796e-4 0e0 0e0 0e0 9.078529278256923e-4 0e0 0e0 9.119927040583675e-4 4.508566275924256e-4 0e0 0e0 9.025270758122744e-4 0e0 4.492362982929021e-4 0e0 4.574565416285453e-4 9.191176470588235e-4 0e0 4.621072088724584e-4 0e0 4.5167118337850043e-4 9.066183136899365e-4 0e0 0e0 0e0 4.6146746654360867e-4 4.679457182966776e-4 4.5475216007276033e-4 4.452359750667854e-4 9.090909090909091e-4 0e0 4.4943820224719103e-4 4.4742729306487697e-4 4.462293618920125e-4 0e0 4.551661356395084e-4 0e0 8.833922261484099e-4 4.562043795620438e-4 4.2319085907744394e-4 0e0 0e0 9.267840593141798e-4 0e0 4.4543429844097997e-4 4.484304932735426e-4 0e0 0e0 0e0 4.464285714285714e-4 4.3196544276457883e-4 4.4072278536800354e-4 0e0 4.432624113475177e-4 0e0 0e0 0e0 0e0 0e0 4.5955882352941176e-4 0e0 0e0 0e0 0e0 4.5495905368516835e-4 4.5167118337850043e-4 0e0 8.485362749257531e-4 4.5934772622875517e-4 0e0 4.5004500450045e-4 4.664179104477612e-4 4.4662795891022776e-4 0e0 0e0 0e0 0e0 0e0 4.5392646391284613e-4 4.3706293706293706e-4 0e0 4.4863167339614175e-4 0e0 0e0 0e0 0e0 0e0 0e0 0e0 0e0 0e0 0e0 0e0 0e0 0e0 0e0 8.837825894829872e-4 0e0 0e0 4.610419548178884e-4 0e0 0e0 4.7080979284369113e-4 0e0 8.714596949891067e-4 4.574565416285453e-4 9.021199819576004e-4 0e0 4.553734061930783e-4 0e0 0e0 0e0 0e0 0e0 0e0 0e0 0e0 0e0 0e0 0e0 0e0 0e0 0e0 0e0 0e0 0e0 0e0 0e0 0e0 0e0 0e0 0e0 0e0 0e0 0e0 0e0 0e0 0e0 0e0 0e0 4.551661356395084e-4 0e0 0e0 0e0 0e0 0e0 0e0 0e0 0e0 0e0 0e0 0e0 0e0 4.44247001332741e-4 0e0 0e0 0e0 0e0 0e0 0e0 0e0 0e0 0e0 0e0 4.470272686633885e-4 0e0 0e0 0e0 0e0 0e0 0e0 0e0 0e0 4.426737494466578e-4 0e0 4.6904315196998124e-4 4.5392646391284613e-4 0e0 0e0 0e0 4.6425255338904364e-4 0e0 0e0 0e0 0e0 4.434589800443459e-4 0e0 0e0 0e0 0e0 0e0 0e0 0e0 0e0 0e0 0e0 0e0 0e0 0e0 0e0 0e0 4.411116012351125e-4 0e0 0e0 0e0 0e0 0e0 0e0 0e0 0e0 0e0 0e0 0e0 0e0 0e0 0e0 0e0 0e0 0e0 0e0 0e0 0e0 0e0 0e0 0e0 0e0 0e0 0e0 0e0 0e0 0e0 0e0 0e0 0e0 0e0 0e0 0e0 4.391743522178305e-4 0e0 0e0 0e0 0e0 0e0 0e0 0e0 4.4543429844097997e-4 0e0 0e0 0e0 0e0 0e0 0e0 0e0 0e0 0e0 0e0 0e0 0e0 0e0 0e0 0e0 0e0 0e0 0e0 0e0 0e0 0e0 0e0 0e0 0e0 0e0 4.6146746654360867e-4 0e0 0e0 0e0 0e0 0e0 0e0 0e0 0e0 0e0 0e0 0e0 0e0 0e0 0e0 0e0 0e0 0e0 0e0 0e0 0e0 0e0 0e0 0e0 0e0 0e0 0e0 0e0 0e0 0e0 4.62962962962963e-4 0e0 0e0 0e0 0e0 0e0 0e0 0e0 0e0 0e0 0e0 0e0 0e0 0e0 0e0 0e0 0e0 0e0 0e0 0e0 0e0 0e0 0e0 0e0 0e0 0e0 0e0 0e0 0e0 0e0 0e0 0e0 0e0 0e0 0e0 0e0 0e0 0e0 0e0 0e0 0e0 0e0 0e0 0e0 0e0 0e0 0e0 0e0 0e0 0e0 0e0 0e0 0e0 0e0 0e0 0e0 0e0 0e0 0e0 0e0 0e0 0e0 0e0 0e0 0e0 0e0 0e0 0e0 0e0 0e0 0e0 0e0 0e0 0e0 0e0 0e0 0e0 4.4033465433729633e-4 4.5433893684688776e-4 0e0 0e0 0e0 0e0 0e0 0e0 0e0 0e0 0e0 0e0 0e0 0e0 0e0 0e0 0e0 0e0 0e0 0e0 0e0 0e0 0e0 0e0 0e0 0e0 0e0 0e0 0e0 0e0 0e0 0e0 0e0 0e0 0e0 0e0 0e0 0e0 0e0 0e0 0e0 0e0 0e0 0e0 0e0 0e0 0e0 0e0 0e0 0e0 0e0 0e0 0e0 0e0 0e0 0e0 0e0 0e0 0e0 0e0 0e0 0e0 0e0 0e0 0e0 0e0 0e0 0e0 0e0 0e0 0e0 0e0 0e0 0e0 0e0 0e0 0e0 0e0 0e0 0e0 0e0 0e0 0e0 0e0 0e0 0e0 0e0 0e0 0e0 0e0 0e0 0e0 0e0 0e0 0e0 0e0 0e0 0e0 0e0 0e0 0e0 0e0 0e0 0e0 0e0 0e0 0e0 0e0 0e0 0e0 0e0 0e0 0e0 0e0 0e0 0e0 0e0 0e0 0e0 0e0 0e0 0e0 0e0 0e0 0e0 0e0 0e0 0e0 0e0 0e0 0e0 0e0 0e0 0e0 0e0 0e0 0e0 0e0 0e0 0e0 0e0 0e0 0e0 0e0 0e0 0e0 0e0 0e0 0e0 0e0 0e0
0e0 0e0 0e0 0e0 0e0 0e0 0e0 0e0 0e0 0e0 0e0 8.956560680698612e-4 1.2760527435133986e-3 4.657661853749418e-4 1.3339261894175188e-3 1.374885426214482e-3 9.191176470588235e-4 1.8264840182648401e-3 2.7210884353741495e-3 4.098360655737705e-3 3.205128205128205e-3 4.606172270842929e-3 5.863779882724403e-3 1.0473588342440802e-2 4.4742729306487695e-3 1.0092145677928916e-2 1.2595591542959963e-2 8.570139828597204e-3 9.900990099009901e-3 7.6818798011748755e-3 9.954751131221719e-3 1.2814847547503314e-2 1.5198927134555208e-2 1.4814814814814815e-2 1.44014401440144e-2 1.7317939609236235e-2 1.908566355969818e-2 1.3489208633093525e-2 2.134570765661253e-2 2.0683832840861123e-2 1.6260162601626018e-2 1.8198362147406732e-2 2.0074696545284782e-2 1.9381633594831565e-2 2.1867881548974944e-2 2.2311468094600623e-2 2.0125223613595707e-2 2.252252252252252e-2 2.6793823796548592e-2 2.8079710144927536e-2 2.3200757575757576e-2 2.5145936237090254e-2 2.7765338110165697e-2 2.105755732335049e-2 2.736549165120594e-2 2.5e-2 2.3482498892334957e-2 3.1067086897793788e-2 2.6106194690265486e-2 2.517667844522968e-2 2.9345372460496615e-2 2.7198549410698096e-2 2.5817555938037865e-2 2.5154457193292144e-2 2.2622345337026777e-2 2.8271773825809393e-2 2.4291497975708502e-2 2.7543314082629944e-2 2.3399558498896248e-2 3.3640552995391704e-2 2.60707635009311e-2 2.9372496662216287e-2 2.9796839729119638e-2 2.7715690657130084e-2 2.5322079075966238e-2 2.1787461093819474e-2 2.7790030877812087e-2 2.6437847866419294e-2 3.087248322147651e-2 2.4047186932849365e-2 2.264325323475046e-2 1.9599109131403118e-2 2.6921406860616587e-2 2.2798390701832812e-2 2.9030817329164807e-2 2.469690166142793e-2 2.0716443677168753e-2 2.3234624145785875e-2 2.4719101123595506e-2 2.817531305903399e-2 2.0517395182872437e-2 1.845018450184502e-2 2.3459061637534497e-2 1.9599109131403118e-2 1.7364203027604632e-2 1.952770208900999e-2 1.9443216968625717e-2 1.768346595932803e-2 1.5466195315952275e-2 2.2065727699530517e-2 1.901813356921716e-2 1.6987036209208762e-2 2.010968921389397e-2 2.572202166064982e-2 1.7801513128615932e-2 1.8712916476494753e-2 2.016498625114574e-2 1.971954425942156e-2 1.6979445933869526e-2 1.7791970802919707e-2 1.5787099684258007e-2 1.879194630872483e-2 1.2608695652173913e-2 1.957214383249886e-2 8.379888268156424e-3 1.3039568345323741e-2 1.2711864406779662e-2 1.3376383763837638e-2 1.3286093888396812e-2 1.510989010989011e-2 1.0672853828306265e-2 1.249442213297635e-2 9.75177304964539e-3 1.4194139194139194e-2 1.3043478260869565e-2 1.329198050509526e-2 1.098901098901099e-2 6.787330316742082e-3 8.82223202470225e-3 1.064773735581189e-2 1.1904761904761904e-2 1.060070671378092e-2 8.87705281846427e-3 1.0667903525046383e-2 7.194244604316547e-3 7.709750566893424e-3 1.0619469026548672e-2 9.203865623561895e-3 4.081632653061225e-3 9.099181073703366e-3 5.598621877691645e-3 5.109150023223409e-3 5.335704757670075e-3 8.504923903312443e-3 9.230769230769232e-3 7.326007326007326e-3 7.633587786259542e-3 7.032967032967033e-3 1.0258697591436218e-2 6.999533364442371e-3 5.757307351638618e-3 6.647673314339981e-3 6.216696269982238e-3 3.852739726027397e-3 5.88768115942029e-3 4.522840343735866e-3 5.639097744360902e-3 5.517241379310344e-3 6.555944055944056e-3 7.30260155180283e-3 8.501118568232663e-3 6.323396567299007e-3 3.1934306569343066e-3 3.585835948005379e-3 4.132231404958678e-3 4.070556309362279e-3 5.780346820809248e-3 5.8348294434470375e-3 2.311604253351826e-3 3.1503150315031502e-3 3.2258064516129032e-3 6.2836624775583485e-3 3.1847133757961785e-3 3.6036036036036037e-3 2.2904260192395786e-3 5.388414907947912e-3 1.8124150430448573e-3 3.6446469248291574e-3 3.654636820465966e-3 2.59852750108272e-3 4.5433893684688776e-4 3.0461270670147957e-3 3.6068530207394047e-3 3.1376064545047063e-3 1.7905102954341987e-3 3.576218149307108e-3 9.021199819576004e-4 1.813236627379873e-3 4.939380332285586e-3 3.1645569620253164e-3 2.209456473707468e-3 3.1418312387791743e-3 2.2925263640531865e-3 2.3084025854108957e-3 2.7688047992616522e-3 4.941599281221923e-3 1.3568521031207597e-3 4.591368227731864e-3 4.541326067211626e-3 3.2497678737233053e-3 1.863932898415657e-3 2.7014858171994596e-3 2.209456473707468e-3 2.277904328018223e-3 9.037505648441031e-4 2.6690391459074734e-3 4.655493482309125e-4 1.3966480446927375e-3 3.54295837023915e-3 1.4091122592766556e-3 2.644336712208021e-3 2.273760800363802e-3 4.510599909788002e-4 2.182453077258839e-3 1.827318410232983e-3 8.904719501335708e-4 2.2301516503122213e-3 2.819548872180451e-3 2.2471910112359553e-3 3.167420814479638e-3 1.3863216266173752e-3 2.3148148148148147e-3 1.7873100983020554e-3 1.30718954248366e-3 2.2172949002217295e-3 1.3599274705349048e-3 1.321003963011889e-3 4.496402877697842e-4 1.3729977116704805e-3 1.3704888076747374e-3 2.7137042062415195e-3 8.833922261484099e-4 1.3704888076747374e-3 4.5045045045045046e-4 1.3729977116704805e-3 1.8264840182648401e-3 8.960573476702509e-4 1.3972985561248254e-3 9.233610341643582e-4 1.3321492007104796e-3 1.7785682525566918e-3 1.364877161055505e-3 4.6253469010175765e-4 8.745080891998251e-4 4.385964912280702e-4 0e0 1.352569882777277e-3 2.2232103156958646e-3 8.760402978537013e-4 9.289363678588017e-4 4.580852038479157e-4 8.956560680698612e-4 1.327433628318584e-3 1.358695652173913e-3 4.666355576294914e-4 1.3066202090592336e-3 8.896797153024911e-4 8.771929824561404e-4 4.4543429844097997e-4 4.514672686230248e-4 4.476275738585497e-4 9.124087591240876e-4 4.510599909788002e-4 1.3507429085997298e-3 4.424778761061947e-4 8.904719501335708e-4 0e0 0e0 1.3303769401330377e-3 0e0 0e0 8.798944126704796e-4 4.4603033006244426e-4 9.140767824497258e-4 4.6125461254612545e-4 0e0 4.49842555105713e-4 4.470272686633885e-4 0e0 9.017132551848512e-4 4.4662795891022776e-4 1.3711151736745886e-3 9.025270758122744e-4 4.657661853749418e-4 8.984725965858042e-4 8.94054537326777e-4 0e0 4.5955882352941176e-4 0e0 4.621072088724584e-4 4.522840343735866e-4 4.5167118337850043e-4 0e0 9.074410163339383e-4 4.5955882352941176e-4 0e0 0e0 9.358914365933552e-4 4.5475216007276033e-4 0e0 4.5454545454545455e-4 9.170105456212746e-4 8.988764044943821e-4 0e0 4.462293618920125e-4 0e0 4.551661356395084e-4 0e0 0e0 4.562043795620438e-4 0e0 0e0 0e0 4.633920296570899e-4 4.4483985765124553e-4 8.908685968819599e-4 0e0 4.5004500450045e-4 4.4662795891022776e-4 0e0 0e0 0e0 4.4072278536800354e-4 0e0 0e0 9.285051067780873e-4 0e0 4.5955882352941176e-4 0e0 4.464285714285714e-4 0e0 4.4603033006244426e-4 0e0 0e0 0e0 0e0 0e0 4.6707146193367583e-4 4.2426813746287653e-4 0e0 0e0 4.5004500450045e-4 4.664179104477612e-4 8.932559178204555e-4 4.496402877697842e-4 0e0 4.551661356395084e-4 4.5682960255824577e-4 0e0 0e0 4.3706293706293706e-4 4.428697962798937e-4 0e0 0e0 0e0 0e0 0e0 0e0 0e0 0e0 0e0 0e0 4.418912947414936e-4 4.62962962962963e-4 0e0 9.140767824497258e-4 0e0 0e0 0e0 4.5662100456621003e-4 4.610419548178884e-4 0e0 4.597701149425287e-4 0e0 0e0 4.3572984749455336e-4 0e0 0e0 0e0 0e0 0e0 0e0 0e0 0e0 0e0 0e0 0e0 4.5998160073597056e-4 0e0 0e0 0e0 4.757373929590866e-4 0e0 0e0 4.5955882352941176e-4 4.677268475210477e-4 0e0 0e0 0e0 4.621072088724584e-4 0e0 0e0 0e0 0e0 0e0 0e0 0e0 0e0 4.616805170821791e-4 4.44247001332741e-4 4.5392646391284613e-4 4.551661356395084e-4 0e0 4.5682960255824577e-4 0e0 0e0 0e0 0e0 0e0 0e0 0e0 0e0 0e0 4.5413260672116256e-4 0e0 0e0 0e0 0e0 4.37636761487965e-4 0e0 4.2918454935622315e-4 0e0 0e0 0e0 4.3840420868040335e-4 4.470272686633885e-4 0e0 0e0 0e0 0e0 0e0 0e0 4.506534474988734e-4 0e0 0e0 0e0 0e0 0e0 0e0 0e0 0e0 0e0 0e0 0e0 0e0 4.3782837127845885e-4 0e0 0e0 0e0 0e0 0e0 0e0 0e0 0e0 4.5045045045045046e-4 0e0 4.464285714285714e-4 0e0 0e0 0e0 0e0 0e0 0e0 0e0 0e0 0e0 0e0 0e0 0e0 0e0 4.438526409232135e-4 0e0 0e0 0e0 0e0 0e0 4.5829514207149406e-4 0e0 0e0 0e0 0e0 0e0 0e0 0e0 0e0 0e0 0e0 0e0 0e0 0e0 0e0 4.5433893684688776e-4 0e0 0e0 0e0 0e0 0e0 0e0 0e0 0e0 0e0 0e0 0e0 0e0 0e0 0e0 0e0 0e0 0e0 0e0 0e0 0e0 0e0 4.553734061930783e-4 0e0 0e0 0e0 0e0 0e0 0e0 4.2918454935622315e-4 0e0 0e0 0e0 0e0 0e0 0e0 0e0 0e0 0e0 0e0 0e0 0e0 0e0 0e0 0e0 0e0 0e0 0e0 4.4682752457551384e-4 0e0 0e0 0e0 0e0 0e0 0e0 0e0 0e0 0e0 0e0 0e0 0e0 0e0 0e0 0e0 0e0 0e0 0e0 0e0 0e0 0e0 0e0 0e0 0e0 0e0 0e0 0e0 0e0 0e0 0e0 0e0 0e0 0e0 0e0 0e0 0e0 0e0 0e0 0e0 0e0 0e0 0e0 0e0 0e0 0e0 0e0 0e0 0e0 0e0 0e0 0e0 4.640371229698376e-4 0e0 0e0 0e0 0e0 0e0 0e0 0e0 0e0 0e0 0e0 0e0 0e0 0e0 0e0 0e0 0e0 0e0 0e0 0e0 0e0 0e0 0e0 0e0 0e0 0e0 0e0 0e0 0e0 0e0 0e0 0e0 0e0 0e0 0e0 0e0 0e0 0e0 0e0 0e0 0e0 0e0 0e0 0e0 0e0 0e0 0e0 0e0 0e0 0e0 0e0 0e0 0e0 0e0 0e0 0e0 0e0 0e0 0e0 0e0 0e0 0e0 0e0 0e0 0e0 0e0 0e0 0e0 0e0 0e0 0e0 0e0 0e0 0e0 0e0 0e0 0e0 0e0 0e0 0e0 0e0 0e0 0e0 0e0 0e0 0e0 0e0 0e0 0e0 0e0 0e0 0e0 0e0 0e0 0e0 0e0 0e0 0e0 0e0 0e0 0e0 0e0 0e0 0e0 0e0 0e0 0e0 0e0 0e0 0e0 0e0 0e0 0e0 0e0 0e0 0e0 0e0 0e0 0e0 0e0 0e0 0e0 0e0 0e0 0e0 0e0 0e0 0e0 0e0 0e0 0e0 0e0 0e0 0e0 0e0 0e0 0e0 0e0 0e0 0e0 0e0 0e0 0e0 0e0 0e0 0e0 0e0 0e0 0e0 0e0 0e0 0e0 0e0 0e0 0e0 0e0 0e0 0e0 0e0 0e0 0e0 0e0 0e0 0e0 0e0 0e0 0e0 0e0 0e0 0e0 0e0 0e0 0e0 0e0 0e0 0e0 0e0 0e0 0e0 0e0 0e0 0e0 0e0 0e0 0e0 0e0 0e0 0e0 0e0 0e0 0e0 0e0 0e0 0e0 0e0 0e0 0e0 0e0 0e0
0e0 0e0 0e0 0e0 0e0 0e0 0e0 0e0 0e0 0e0 0e0 0e0 0e0 9.315323707498836e-4 8.892841262783459e-4 1.8331805682859762e-3 1.3786764705882354e-3 4.5662100456621003e-4 1.8140589569160999e-3 2.73224043715847e-3 1.8315018315018315e-3 2.7637033625057578e-3 3.6084799278304014e-3 3.6429872495446266e-3 1.1185682326621925e-2 7.459412022817025e-3 1.1246063877642825e-2 9.472259810554804e-3 8.550855085508551e-3 4.066877541798464e-3 8.597285067873304e-3 1.0163499779054353e-2 1.2516763522574878e-2 1.2962962962962963e-2 1.3501350135013501e-2 1.4209591474245116e-2 2.30803373280071e-2 2.5629496402877698e-2 1.577726218097448e-2 1.9417475728155338e-2 1.7615176151761516e-2 1.637852593266606e-2 2.054154995331466e-2 1.799723119520074e-2 2.460136674259681e-2 1.9187862561356538e-2 2.5491949910554562e-2 2.117117117117117e-2 1.907356948228883e-2 2.8532608695652172e-2 2.793560606060606e-2 2.2900763358778626e-2 2.328705776981639e-2 2.105755732335049e-2 2.922077922077922e-2 3.227272727272727e-2 2.658396101019052e-2 2.656461053579469e-2 3.3628318584070796e-2 2.6060070671378093e-2 2.8442437923250564e-2 3.3544877606527655e-2 2.4526678141135974e-2 2.8684907325684024e-2 2.4930747922437674e-2 3.191974464204286e-2 3.148897885739991e-2 3.0208796090626388e-2 2.3399558498896248e-2 2.6728110599078342e-2 2.9329608938547486e-2 2.7147307521139297e-2 2.528216704288939e-2 2.056325435851587e-2 3.198578409595735e-2 2.0008892841262782e-2 2.9113365681517425e-2 2.504638218923933e-2 2.4161073825503355e-2 2.3139745916515426e-2 2.356746765249538e-2 3.162583518930958e-2 2.1710811984368215e-2 2.3692445239159587e-2 1.652523447967843e-2 2.020655590480467e-2 2.5032369443245578e-2 2.4145785876993165e-2 2.3370786516853932e-2 1.9230769230769232e-2 2.096342551293488e-2 1.8911439114391145e-2 1.9319227230910764e-2 1.826280623608018e-2 1.6918967052537846e-2 1.7711171662125342e-2 2.5187803800265134e-2 2.2988505747126436e-2 1.9885108263367212e-2 1.8309859154929577e-2 1.7249004865103935e-2 1.743406347787215e-2 1.9652650822669104e-2 1.128158844765343e-2 1.6911437472185136e-2 2.0082154267457783e-2 2.0623281393217233e-2 1.6652059596844872e-2 1.385165326184093e-2 1.8704379562043797e-2 1.3531799729364006e-2 1.6554809843400447e-2 1.652173913043478e-2 1.3654984069185253e-2 1.4432029795158287e-2 1.5287769784172662e-2 1.7419962335216574e-2 1.4760147601476014e-2 1.5943312666076175e-2 1.282051282051282e-2 1.2064965197215777e-2 1.8295403837572513e-2 1.4627659574468085e-2 9.615384615384616e-3 1.352657004830918e-2 1.860877270713336e-2 1.8315018315018316e-2 1.1312217194570135e-2 9.263343625937363e-3 1.2422360248447204e-2 1.455026455026455e-2 1.0159010600706713e-2 9.320905459387484e-3 6.029684601113173e-3 8.093525179856115e-3 9.977324263038548e-3 7.079646017699115e-3 9.203865623561895e-3 1.1791383219954649e-2 1.0009099181073703e-2 1.1627906976744186e-2 8.824895494658615e-3 7.114273010226767e-3 8.057296329453895e-3 1.054945054945055e-2 9.157509157509158e-3 4.49034575662326e-3 6.153846153846154e-3 8.920606601248885e-3 1.3532431171255249e-2 8.857395925597875e-3 9.021842355175688e-3 5.3285968028419185e-3 7.277397260273972e-3 5.88768115942029e-3 9.950248756218905e-3 7.048872180451127e-3 5.977011494252874e-3 8.741258741258742e-3 6.389776357827476e-3 7.606263982102908e-3 1.038843721770551e-2 6.386861313868613e-3 5.82698341550874e-3 5.509641873278237e-3 9.045680687471733e-3 5.780346820809248e-3 4.488330341113106e-3 5.085529357374018e-3 5.4005400540054005e-3 2.7649769585253456e-3 3.1418312387791743e-3 3.639672429481347e-3 4.5045045045045045e-3 4.580852038479157e-3 4.939380332285586e-3 4.531037607612143e-3 4.555808656036446e-3 6.395614435815441e-3 3.8977912516240795e-3 3.634711494775102e-3 4.786771105308964e-3 4.508566275924256e-3 2.689376961004034e-3 3.133393017009848e-3 4.470272686633884e-3 4.5105999097880016e-3 3.626473254759746e-3 4.041311180960934e-3 5.877034358047016e-3 3.535130357931949e-3 4.488330341113106e-3 2.751031636863824e-3 1.8467220683287165e-3 2.7688047992616522e-3 1.7969451931716084e-3 3.165988240615106e-3 2.7548209366391185e-3 4.087193460490463e-3 3.2497678737233053e-3 4.193849021435228e-3 3.1517334533993696e-3 5.7445868316394165e-3 3.1890660592255125e-3 4.5187528242205153e-4 2.224199288256228e-3 2.3277467411545625e-3 3.7243947858473e-3 1.771479185119575e-3 1.8788163457022077e-3 3.966505068312032e-3 1.8190086402910413e-3 4.0595399188092015e-3 3.491924923614142e-3 3.1978072179077205e-3 2.226179875333927e-3 2.6761819803746653e-3 2.349624060150376e-3 2.696629213483146e-3 1.3574660633484162e-3 3.234750462107209e-3 2.3148148148148147e-3 4.468275245755138e-3 2.61437908496732e-3 8.869179600886918e-4 1.813236627379873e-3 1.7613386173491853e-3 1.7985611510791368e-3 1.3729977116704805e-3 2.2841480127912287e-3 4.522840343735866e-4 1.7667844522968198e-3 4.5682960255824577e-4 2.2522522522522522e-3 2.288329519450801e-3 9.132420091324201e-4 8.960573476702509e-4 3.2603632976245926e-3 3.231763619575254e-3 1.3321492007104796e-3 0e0 1.364877161055505e-3 2.312673450508788e-3 8.745080891998251e-4 3.0701754385964912e-3 9.062075215224287e-4 1.8034265103697023e-3 1.3339261894175188e-3 1.7520805957074025e-3 0e0 1.8323408153916628e-3 4.478280340349306e-4 1.7699115044247787e-3 2.2644927536231885e-3 2.7998133457769483e-3 4.3554006968641115e-4 4.4483985765124553e-4 1.3157894736842105e-3 1.3363028953229399e-3 4.514672686230248e-4 1.7905102954341987e-3 9.124087591240876e-4 9.021199819576004e-4 0e0 1.7699115044247787e-3 1.3357079252003562e-3 4.4863167339614175e-4 1.358695652173913e-3 1.7738359201773836e-3 0e0 4.45632798573975e-4 4.399472063352398e-4 1.784121320249777e-3 9.140767824497258e-4 9.225092250922509e-4 4.5392646391284613e-4 8.99685110211426e-4 1.788109074653554e-3 4.5599635202918376e-4 9.017132551848512e-4 4.4662795891022776e-4 9.140767824497258e-4 0e0 4.657661853749418e-4 1.3477088948787063e-3 4.470272686633885e-4 9.149130832570906e-4 4.5955882352941176e-4 4.580852038479157e-4 0e0 9.045680687471732e-4 9.033423667570009e-4 4.5330915684496827e-4 4.5372050816696913e-4 1.838235294117647e-3 9.704027171276079e-4 4.6146746654360867e-4 0e0 9.095043201455207e-4 8.904719501335708e-4 9.090909090909091e-4 1.375515818431912e-3 8.988764044943821e-4 4.4742729306487697e-4 4.462293618920125e-4 0e0 0e0 4.5578851412944393e-4 4.4169611307420494e-4 4.562043795620438e-4 4.2319085907744394e-4 1.3233348037053375e-3 1.3357079252003562e-3 0e0 8.896797153024911e-4 4.4543429844097997e-4 1.3452914798206279e-3 4.5004500450045e-4 0e0 1.374255611543747e-3 8.928571428571428e-4 8.639308855291577e-4 0e0 0e0 0e0 0e0 0e0 4.5955882352941176e-4 0e0 8.928571428571428e-4 0e0 0e0 4.4662795891022776e-4 1.8441678192715537e-3 0e0 0e0 9.033423667570009e-4 0e0 8.485362749257531e-4 0e0 4.4444444444444447e-4 0e0 0e0 0e0 0e0 8.984725965858042e-4 4.551661356395084e-4 1.3704888076747374e-3 0e0 4.5392646391284613e-4 4.3706293706293706e-4 0e0 4.4863167339614175e-4 0e0 0e0 4.553734061930783e-4 0e0 0e0 4.399472063352398e-4 0e0 4.526935264825713e-4 0e0 4.418912947414936e-4 0e0 4.450378282153983e-4 4.570383912248629e-4 4.3535045711797995e-4 4.418912947414936e-4 0e0 0e0 0e0 0e0 0e0 0e0 0e0 0e0 0e0 0e0 4.462293618920125e-4 4.553734061930783e-4 4.3233895373973193e-4 0e0 0e0 0e0 0e0 4.520795660036166e-4 4.415011037527594e-4 0e0 4.5024763619990995e-4 0e0 4.5599635202918376e-4 1.4272121788772598e-3 1.3812154696132596e-3 4.591368227731864e-4 0e0 0e0 9.140767824497258e-4 4.4583147570218456e-4 0e0 0e0 0e0 0e0 4.601932811780948e-4 0e0 4.6533271288971617e-4 4.484304932735426e-4 0e0 0e0 0e0 0e0 0e0 0e0 0e0 0e0 0e0 9.254974548819991e-4 0e0 0e0 0e0 8.82223202470225e-4 0e0 4.366812227074236e-4 0e0 0e0 0e0 0e0 4.314063848144953e-4 0e0 8.7527352297593e-4 0e0 4.2918454935622315e-4 0e0 0e0 0e0 0e0 0e0 0e0 0e0 0e0 0e0 0e0 4.470272686633885e-4 0e0 0e0 4.426737494466578e-4 0e0 0e0 0e0 0e0 0e0 0e0 9.285051067780873e-4 0e0 0e0 0e0 0e0 0e0 0e0 0e0 0e0 0e0 0e0 0e0 0e0 0e0 0e0 0e0 4.393673110720562e-4 0e0 0e0 0e0 0e0 0e0 4.5934772622875517e-4 0e0 0e0 0e0 0e0 0e0 0e0 4.438526409232135e-4 0e0 4.4072278536800354e-4 0e0 0e0 4.5024763619990995e-4 0e0 0e0 0e0 0e0 0e0 0e0 0e0 0e0 4.5413260672116256e-4 0e0 4.49034575662326e-4 0e0 0e0 4.4483985765124553e-4 0e0 4.5433893684688776e-4 0e0 0e0 4.585052728106373e-4 0e0 0e0 0e0 4.391743522178305e-4 0e0 0e0 0e0 4.464285714285714e-4 0e0 0e0 4.5187528242205153e-4 0e0 0e0 4.4863167339614175e-4 0e0 0e0 0e0 0e0 0e0 0e0 0e0 0e0 4.45632798573975e-4 4.424778761061947e-4 0e0 0e0 0e0 0e0 0e0 0e0 0e0 0e0 4.5392646391284613e-4 0e0 0e0 4.510599909788002e-4 0e0 0e0 0e0 0e0 0e0 0e0 0e0 0e0 0e0 0e0 0e0 0e0 0e0 0e0 0e0 0e0 4.514672686230248e-4 0e0 0e0 0e0 0e0 0e0 0e0 0e0 0e0 0e0 0e0 0e0 0e0 0e0 0e0 0e0 0e0 0e0 0e0 0e0 0e0 0e0 0e0 0e0 9.220839096357768e-4 4.621072088724584e-4 0e0 0e0 0e0 0e0 0e0 9.049773755656109e-4 0e0 0e0 0e0 0e0 0e0 0e0 0e0 0e0 0e0 0e0 0e0 0e0 0e0 0e0 0e0 4.7058823529411766e-4 0e0 0e0 0e0 0e0 0e0 0e0 0e0 0e0 0e0 0e0 0e0 0e0 0e0 0e0 0e0 0e0 0e0 0e0 0e0 0e0 0e0 0e0 0e0 0e0 0e0 0e0 0e0 0e0 0e0 0e0 0e0 0e0 0e0 0e0 0e0 4.591368227731864e-4 0e0 0e0 0e0 0e0 0e0 0e0 0e0 0e0 0e0 0e0 0e0 0e0 0e0 0e0 0e0 0e0 0e0 0e0 8.873114463176575e-4 0e0 0e0 0e0 0e0 0e0 0e0 0e0 0e0 0e0 0e0 0e0 0e0 0e0 0e0 0e0 0e0 0e0 0e0 0e0 0e0 0e0 0e0 0e0 0e0 0e0 0e0 0e0 0e0 0e0 0e0 0e0 0e0 0e0 0e0 0e0 0e0 0e0 0e0 0e0 0e0 0e0 0e0 0e0 0e0 0e0 0e0 0e0 0e0 0e0 0e0 0e0 0e0 0e0 0e0 0e0 0e0 0e0 0e0 0e0 0e0 0e0 0e0 0e0 0e0 0e0 0e0 0e0 0e0 0e0 0e0 0e0 0e0 0e0 0e0 0e0 0e0 0e0 0e0 0e0 0e0 0e0 0e0 0e0 0e0 0e0 0e0 0e0 0e0 0e0 0e0 0e0 0e0 0e0 0e0 0e0 0e0 0e0 0e0 0e0 0e0 0e0 0e0 0e0 0e0 0e0 0e0 0e0 0e0 0e0 0e0 0e0 0e0 0e0 0e0 0e0 0e0 0e0 0e0 0e0 0e0 0e0 0e0 0e0 0e0 0e0 0e0 0e0 0e0 0e0 0e0 0e0 0e0 0e0 0e0 0e0 0e0 0e0 0e0 0e0 0e0
0e0 0e0 0e0 0e0 0e0 0e0 0e0 0e0 0e0 0e0 0e0 0e0 8.507018290089324e-4 9.315323707498836e-4 4.4464206313917296e-4 1.374885426214482e-3 1.3786764705882354e-3 4.5662100456621003e-4 1.8140589569160999e-3 1.366120218579235e-3 1.8315018315018315e-3 4.606172270842929e-3 5.412719891745603e-3 4.098360655737705e-3 4.4742729306487695e-3 6.581834137779728e-3 7.197480881691408e-3 6.765899864682003e-3 9.900990099009901e-3 9.941256213285133e-3 1.1312217194570135e-2 1.3256738842244807e-2 1.0281627179257935e-2 1.25e-2 1.53015301530153e-2 1.3765541740674956e-2 1.2427873945849977e-2 1.618705035971223e-2 2.2273781902552203e-2 1.9839594765723934e-2 2.077687443541102e-2 1.7743403093721567e-2 2.1942110177404293e-2 1.661282879556991e-2 2.2779043280182234e-2 1.9187862561356538e-2 2.59391771019678e-2 2.1621621621621623e-2 2.815622161671208e-2 2.2192028985507248e-2 2.0833333333333332e-2 2.5594970812752582e-2 2.328705776981639e-2 2.71408516612073e-2 1.7625231910946195e-2 2.1363636363636362e-2 2.3925564909171467e-2 2.70148581719946e-2 3.008849557522124e-2 3.0035335689045935e-2 2.4830699774266364e-2 2.085222121486854e-2 2.3666092943201378e-2 2.6037069726390114e-2 2.585410895660203e-2 2.5991792065663474e-2 2.3391812865497075e-2 2.310084406930253e-2 3.0022075055187638e-2 2.903225806451613e-2 2.094972067039106e-2 2.1361815754339118e-2 2.799097065462754e-2 2.1457308895842648e-2 1.6437139049311416e-2 2.4899955535793685e-2 3.2201146890163214e-2 2.736549165120594e-2 1.923937360178971e-2 2.7676950998185117e-2 2.634011090573013e-2 2.4498886414253896e-2 2.2579244463742945e-2 2.682163611980331e-2 3.260384100044663e-2 2.334979793444095e-2 2.0716443677168753e-2 2.5056947608200455e-2 2.0224719101123594e-2 2.370304114490161e-2 2.7207850133809098e-2 2.6291512915129153e-2 2.207911683532659e-2 2.1380846325167038e-2 2.315227070347284e-2 1.6802906448683014e-2 2.6071586389748123e-2 1.768346595932803e-2 1.9443216968625717e-2 1.971830985915493e-2 2.344095532950022e-2 2.2351363433169423e-2 1.6910420475319928e-2 1.895306859205776e-2 1.913662661326213e-2 1.597444089456869e-2 2.1081576535288724e-2 1.8404907975460124e-2 1.60857908847185e-2 1.824817518248175e-2 2.029769959404601e-2 1.923937360178971e-2 1.217391304347826e-2 1.6385980883022302e-2 1.5363128491620111e-2 1.753597122302158e-2 1.8361581920903956e-2 1.6605166051660517e-2 1.6386182462356066e-2 1.8772893772893772e-2 1.4385150812064965e-2 1.3833110218652387e-2 1.374113475177305e-2 1.694139194139194e-2 1.4492753623188406e-2 1.329198050509526e-2 1.3736263736263736e-2 1.4479638009049774e-2 1.05866784296427e-2 1.2866015971606033e-2 1.4991181657848324e-2 1.5459363957597174e-2 1.1984021304926764e-2 1.2987012987012988e-2 9.892086330935251e-3 1.4512471655328799e-2 1.1946902654867256e-2 1.3345605154164749e-2 1.4512471655328799e-2 1.5468607825295723e-2 1.4211886304909561e-2 1.2076172782164421e-2 8.003557136505114e-3 8.952551477170993e-3 8.351648351648353e-3 9.157509157509158e-3 8.98069151324652e-3 5.714285714285714e-3 1.0258697591436218e-2 5.5996266915538965e-3 7.528786536758193e-3 7.597340930674264e-3 1.3765541740674956e-2 7.277397260273972e-3 8.152173913043478e-3 5.879692446856626e-3 1.0338345864661654e-2 9.655172413793104e-3 7.43006993006993e-3 8.67183934276586e-3 8.053691275167786e-3 4.516711833785004e-3 5.474452554744526e-3 9.41281936351412e-3 5.509641873278237e-3 5.879692446856626e-3 5.780346820809248e-3 4.488330341113106e-3 6.010171058714748e-3 9.450945094509451e-3 5.990783410138249e-3 2.6929982046678637e-3 5.45950864422202e-3 4.054054054054054e-3 7.329363261566651e-3 5.388414907947912e-3 5.8903488898957865e-3 3.6446469248291574e-3 6.395614435815441e-3 4.3308791684712e-3 4.08905043162199e-3 4.351610095735422e-3 5.861136158701533e-3 4.034065441506051e-3 2.6857654431512983e-3 7.152436298614216e-3 2.7063599458728013e-3 4.533091568449683e-3 4.49034575662326e-3 3.1645569620253164e-3 4.860804242156429e-3 4.488330341113106e-3 5.502063273727648e-3 6.463527239150508e-3 2.3073373327180432e-3 3.1446540880503146e-3 4.522840343735866e-3 3.6730945821854912e-3 2.270663033605813e-3 5.571030640668524e-3 2.329916123019571e-3 1.8009905447996398e-3 2.209456473707468e-3 3.1890660592255125e-3 2.2593764121102574e-3 3.5587188612099642e-3 4.655493482309125e-3 2.3277467411545625e-3 3.985828166519044e-3 1.4091122592766556e-3 3.5257822829440283e-3 3.1832651205093224e-3 4.5105999097880016e-3 5.674378000872981e-3 1.827318410232983e-3 3.116651825467498e-3 2.6761819803746653e-3 4.699248120300752e-3 1.7977528089887641e-3 2.2624434389140274e-3 2.7726432532347504e-3 1.851851851851852e-3 3.127792672028597e-3 2.178649237472767e-3 1.7738359201773836e-3 2.2665457842248413e-3 2.201673271686482e-3 3.147482014388489e-3 2.745995423340961e-3 2.2841480127912287e-3 1.3568521031207597e-3 2.65017667844523e-3 1.827318410232983e-3 2.2522522522522522e-3 4.118993135011442e-3 4.5662100456621003e-4 1.3440860215053765e-3 2.7945971122496508e-3 3.693444136657433e-3 0e0 2.2232103156958646e-3 1.364877161055505e-3 4.162812210915819e-3 8.745080891998251e-4 1.7543859649122807e-3 2.2655188038060714e-3 2.705139765554554e-3 1.3339261894175188e-3 0e0 9.289363678588017e-4 9.161704076958314e-4 1.7913121361397223e-3 3.097345132743363e-3 1.8115942028985507e-3 2.7998133457769483e-3 1.7421602787456446e-3 4.4483985765124553e-4 0e0 1.3363028953229399e-3 9.029345372460496e-4 0e0 1.3686131386861315e-3 9.021199819576004e-4 1.3507429085997298e-3 1.7699115044247787e-3 1.3357079252003562e-3 1.3458950201884253e-3 9.057971014492754e-4 1.3303769401330377e-3 4.4603033006244426e-4 4.45632798573975e-4 8.798944126704796e-4 1.784121320249777e-3 2.2851919561243145e-3 9.225092250922509e-4 9.078529278256923e-4 8.99685110211426e-4 0e0 4.5599635202918376e-4 4.508566275924256e-4 8.932559178204555e-4 9.140767824497258e-4 1.8050541516245488e-3 0e0 8.984725965858042e-4 8.94054537326777e-4 1.8298261665141812e-3 4.5955882352941176e-4 0e0 4.621072088724584e-4 1.3568521031207597e-3 2.258355916892502e-3 1.3599274705349048e-3 9.074410163339383e-4 9.191176470588235e-4 9.704027171276079e-4 9.229349330872173e-4 1.4038371548900327e-3 4.5475216007276033e-4 1.3357079252003562e-3 9.090909090909091e-4 9.170105456212746e-4 8.988764044943821e-4 1.3422818791946308e-3 4.462293618920125e-4 1.9020446980504042e-3 0e0 4.5578851412944393e-4 4.4169611307420494e-4 4.562043795620438e-4 8.463817181548879e-4 0e0 4.452359750667854e-4 9.267840593141798e-4 8.896797153024911e-4 4.4543429844097997e-4 8.968609865470852e-4 4.5004500450045e-4 4.4662795891022776e-4 4.580852038479157e-4 0e0 4.3196544276457883e-4 4.4072278536800354e-4 0e0 0e0 4.6425255338904364e-4 4.464285714285714e-4 1.3786764705882354e-3 0e0 1.7857142857142857e-3 1.3786764705882354e-3 1.784121320249777e-3 4.4662795891022776e-4 4.610419548178884e-4 0e0 4.5495905368516835e-4 4.5167118337850043e-4 0e0 4.2426813746287653e-4 9.186954524575103e-4 4.4444444444444447e-4 9.000900090009e-4 9.328358208955224e-4 8.932559178204555e-4 0e0 4.492362982929021e-4 4.551661356395084e-4 9.136592051164915e-4 8.699434536755111e-4 9.078529278256923e-4 0e0 4.428697962798937e-4 0e0 9.037505648441031e-4 1.3233348037053375e-3 0e0 4.4072278536800354e-4 1.3043478260869566e-3 0e0 1.3692377909630307e-3 1.358080579447714e-3 4.314063848144953e-4 1.3256738842244808e-3 4.62962962962963e-4 4.450378282153983e-4 4.570383912248629e-4 0e0 4.418912947414936e-4 9.157509157509158e-4 4.5662100456621003e-4 0e0 4.363001745200698e-4 4.597701149425287e-4 4.7080979284369113e-4 4.317789291882556e-4 4.3572984749455336e-4 9.149130832570906e-4 4.510599909788002e-4 0e0 0e0 8.646779074794639e-4 0e0 4.6040515653775324e-4 4.512635379061372e-4 0e0 0e0 8.830022075055188e-4 9.199632014719411e-4 0e0 0e0 0e0 4.757373929590866e-4 0e0 9.182736455463728e-4 0e0 0e0 0e0 4.4583147570218456e-4 9.161704076958314e-4 0e0 0e0 1.8373909049150207e-3 4.601932811780948e-4 0e0 0e0 0e0 4.4682752457551384e-4 0e0 4.616805170821791e-4 4.44247001332741e-4 0e0 0e0 0e0 4.5682960255824577e-4 0e0 9.254974548819991e-4 4.393673110720562e-4 0e0 4.6490004649000463e-4 0e0 0e0 4.366812227074236e-4 9.045680687471732e-4 0e0 0e0 0e0 8.628127696289905e-4 0e0 0e0 4.508566275924256e-4 4.2918454935622315e-4 0e0 4.528985507246377e-4 0e0 4.3840420868040335e-4 0e0 0e0 0e0 4.6425255338904364e-4 0e0 0e0 4.470272686633885e-4 0e0 4.631773969430292e-4 0e0 0e0 0e0 0e0 0e0 4.5454545454545455e-4 4.4464206313917296e-4 0e0 4.3956043956043956e-4 4.576659038901602e-4 0e0 0e0 4.434589800443459e-4 4.450378282153983e-4 0e0 4.520795660036166e-4 0e0 4.7281323877068556e-4 0e0 0e0 0e0 0e0 0e0 4.393673110720562e-4 0e0 4.522840343735866e-4 0e0 0e0 0e0 4.5934772622875517e-4 4.5372050816696913e-4 0e0 0e0 0e0 4.492362982929021e-4 4.562043795620438e-4 4.438526409232135e-4 0e0 4.4072278536800354e-4 0e0 0e0 0e0 0e0 0e0 0e0 0e0 4.621072088724584e-4 9.041591320072332e-4 0e0 4.3878894251864854e-4 0e0 0e0 0e0 0e0 0e0 4.4483985765124553e-4 0e0 9.086778736937755e-4 8.507018290089324e-4 4.4464206313917296e-4 0e0 0e0 0e0 4.508566275924256e-4 0e0 0e0 0e0 8.984725965858042e-4 0e0 0e0 0e0 0e0 0e0 0e0 4.4863167339614175e-4 0e0 4.520795660036166e-4 4.5433893684688776e-4 0e0 4.553734061930783e-4 0e0 0e0 0e0 0e0 4.424778761061947e-4 0e0 0e0 0e0 0e0 0e0 0e0 0e0 0e0 4.5392646391284613e-4 0e0 0e0 0e0 0e0 0e0 0e0 0e0 0e0 0e0 0e0 0e0 0e0 0e0 0e0 0e0 0e0 0e0 9.095043201455207e-4 0e0 0e0 0e0 0e0 0e0 0e0 9.372071227741331e-4 0e0 0e0 0e0 0e0 0e0 4.5413260672116256e-4 0e0 4.510599909788002e-4 0e0 0e0 4.7192071731949034e-4 0e0 0e0 0e0 0e0 4.508566275924256e-4 0e0 4.5167118337850043e-4 0e0 0e0 4.655493482309125e-4 0e0 9.42507068803016e-4 0e0 4.585052728106373e-4 0e0 0e0 0e0 4.636068613815484e-4 0e0 0e0 0e0 0e0 0e0 0e0 0e0 0e0 0e0 0e0 0e0 0e0 4.7058823529411766e-4 0e0 0e0 0e0 0e0 4.6904315196998124e-4 4.6061722708429296e-4 0e0 0e0 0e0 0e0 0e0 0e0 0e0 4.6685340802987864e-4 0e0 8.92458723784025e-4 0e0 0e0 0e0 0e0 0e0 4.3649061545176777e-4 4.71253534401508e-4 0e0 0e0 0e0 4.4583147570218456e-4 4.5454545454545455e-4 4.5871559633027525e-4 0e0 4.426737494466578e-4 0e0 0e0 4.391743522178305e-4 0e0 0e0 0e0 4.4483985765124553e-4 0e0 0e0 4.3840420868040335e-4 0e0 4.49034575662326e-4 0e0 0e0 4.5433893684688776e-4 0e0 4.418912947414936e-4 0e0 0e0 4.5475216007276033e-4 0e0 0e0 0e0 1.3309671694764862e-3 0e0 4.45632798573975e-4 4.434589800443459e-4 0e0 0e0 0e0 0e0 0e0 0e0 0e0 0e0 0e0 0e0 0e0 0e0 0e0 0e0 0e0 0e0 0e0 0e0 0e0 0e0 0e0 0e0 0e0 0e0 0e0 0e0 0e0 0e0 0e0 0e0 0e0 0e0 0e0 0e0 0e0 0e0 0e0 0e0 0e0 0e0 0e0 0e0 0e0 0e0 0e0 0e0 0e0 0e0 0e0 0e0 0e0 0e0 0e0 0e0 0e0 0e0 0e0 0e0 0e0 0e0 0e0 0e0 0e0 0e0 0e0 0e0 0e0 0e0 0e0 0e0 0e0 0e0 0e0 0e0 0e0 0e0 0e0 0e0 0e0 0e0 0e0 0e0 0e0 0e0 0e0 0e0 0e0 0e0 0e0 0e0 0e0 0e0 0e0 0e0 0e0 0e0 0e0 0e0 0e0 0e0 0e0 0e0 0e0 0e0 0e0 0e0 0e0 0e0 0e0 0e0 0e0 0e0 0e0 0e0 0e0 0e0 0e0 0e0 0e0 0e0 0e0 0e0 0e0 0e0 0e0 0e0 0e0 0e0 0e0 0e0 0e0 0e0 0e0 0e0 0e0 0e0 0e0
0e0 0e0 0e0 0e0 0e0 0e0 0e0 0e0 0e0 4.3782837127845885e-4 0e0 0e0 0e0 4.657661853749418e-4 4.4464206313917296e-4 0e0 4.5955882352941176e-4 9.132420091324201e-4 1.3605442176870747e-3 3.6429872495446266e-3 2.2893772893772895e-3 4.145555043758637e-3 4.5105999097880016e-3 1.366120218579235e-3 4.921700223713647e-3 4.387889425186486e-3 3.598740440845704e-3 8.570139828597204e-3 9.900990099009901e-3 5.87437867148667e-3 6.787330316742082e-3 1.104728236853734e-2 1.16227089852481e-2 1.0648148148148148e-2 1.1701170117011701e-2 1.3765541740674956e-2 1.1096316023080338e-2 1.0341726618705036e-2 1.716937354988399e-2 1.6884761502743775e-2 1.2195121951219513e-2 1.683348498635123e-2 1.6339869281045753e-2 1.707429626211352e-2 2.0956719817767654e-2 1.9187862561356538e-2 2.0125223613595707e-2 2.4324324324324326e-2 2.3614895549500452e-2 2.5362318840579712e-2 2.7462121212121212e-2 1.9308486753480018e-2 1.8808777429467086e-2 2.2461394478240523e-2 2.2727272727272728e-2 2.5e-2 1.949490474080638e-2 3.061683926159388e-2 2.7876106194690265e-2 2.561837455830389e-2 1.805869074492099e-2 2.5385312783318223e-2 2.7538726333907058e-2 2.6037069726390114e-2 2.631578947368421e-2 2.2343821249430004e-2 2.7440395861448492e-2 2.621057307863172e-2 2.2516556291390728e-2 2.4423963133640553e-2 2.0484171322160148e-2 2.358700489541611e-2 2.437923250564334e-2 2.5033527045149755e-2 2.3545091070635273e-2 2.5344597598932858e-2 2.690780767534186e-2 2.040816326530612e-2 3.0425055928411632e-2 2.132486388384755e-2 2.4953789279112754e-2 2.5835189309576838e-2 2.8658271819366043e-2 2.637460885113992e-2 3.126395712371594e-2 2.2002694207453974e-2 2.330599913681485e-2 2.55125284738041e-2 2.0674157303370785e-2 2.5491949910554562e-2 1.8287243532560213e-2 1.845018450184502e-2 2.207911683532659e-2 2.2271714922048998e-2 2.8495102404274265e-2 2.861035422343324e-2 1.723376049491825e-2 2.0335985853227233e-2 2.2978347326557666e-2 1.784037558685446e-2 1.680672268907563e-2 2.011622708985248e-2 1.6453382084095063e-2 2.4368231046931407e-2 1.9581664441477527e-2 2.738475581926061e-2 1.5582034830430797e-2 2.1034180543382998e-2 2.2788203753351208e-2 2.0985401459854013e-2 2.1199819576003608e-2 1.6107382550335572e-2 1.8695652173913044e-2 1.729631315430132e-2 1.48975791433892e-2 1.753597122302158e-2 1.0828625235404897e-2 1.7988929889298892e-2 1.3728963684676704e-2 2.3351648351648352e-2 1.531322505800464e-2 1.5171798304328426e-2 1.4184397163120567e-2 1.098901098901099e-2 1.3043478260869565e-2 1.3735046521931768e-2 1.1446886446886446e-2 1.3122171945701358e-2 8.381120423467137e-3 1.1091393078970719e-2 1.3227513227513227e-2 9.275618374558304e-3 1.3759431868619618e-2 1.0667903525046383e-2 1.393884892086331e-2 1.7233560090702947e-2 1.0619469026548672e-2 1.3345605154164749e-2 9.977324263038548e-3 1.1373976342129208e-2 7.321274763135229e-3 1.5327450069670227e-2 7.114273010226767e-3 7.609668755595345e-3 1.3186813186813187e-2 1.098901098901099e-2 9.429726088908847e-3 7.4725274725274725e-3 9.812667261373774e-3 1.3999066728884742e-2 1.1514614703277236e-2 5.698005698005698e-3 9.769094138543518e-3 8.133561643835616e-3 9.057971014492754e-3 8.593396653098146e-3 6.109022556390977e-3 1.0574712643678161e-2 8.741258741258742e-3 1.1410314924691922e-2 8.053691275167786e-3 4.0650406504065045e-3 9.58029197080292e-3 8.068130883012102e-3 5.050505050505051e-3 5.879692446856626e-3 6.669630947087594e-3 7.63016157989228e-3 5.085529357374018e-3 7.2007200720072e-3 8.755760368663594e-3 6.732495511669659e-3 6.369426751592357e-3 6.306306306306306e-3 7.329363261566651e-3 8.531656937584195e-3 6.796556411418215e-3 5.011389521640091e-3 5.938784833257195e-3 6.063230835859679e-3 4.543389368468878e-3 3.4812880765883376e-3 5.410279531109108e-3 5.82698341550874e-3 4.923903312444047e-3 5.364327223960662e-3 4.0595399188092015e-3 2.7198549410698096e-3 2.694207453973956e-3 4.5207956600361665e-3 4.860804242156429e-3 3.1418312387791743e-3 2.751031636863824e-3 6.463527239150508e-3 4.153207198892478e-3 5.840071877807727e-3 6.331976481230212e-3 4.591368227731864e-3 4.087193460490463e-3 6.0352831940575676e-3 3.2618825722274e-3 2.2512381809995496e-3 4.418912947414936e-3 5.011389521640091e-3 3.6150022593764122e-3 4.00355871886121e-3 2.793296089385475e-3 3.2588454376163874e-3 4.87156775907883e-3 1.8788163457022077e-3 3.966505068312032e-3 4.092769440654843e-3 2.2552999548940008e-3 3.92841553906591e-3 3.1978072179077205e-3 4.452359750667854e-3 4.014272970561998e-3 3.289473684210526e-3 3.5955056179775282e-3 3.6199095022624436e-3 3.6968576709796672e-3 4.629629629629629e-3 2.680965147453083e-3 2.61437908496732e-3 4.878048780487805e-3 0e0 5.284015852047556e-3 4.0467625899280575e-3 3.203661327231121e-3 2.2841480127912287e-3 2.7137042062415195e-3 3.975265017667844e-3 4.111466423024212e-3 4.5045045045045046e-4 3.6613272311212816e-3 1.8264840182648401e-3 4.92831541218638e-3 2.7945971122496508e-3 1.3850415512465374e-3 1.3321492007104796e-3 3.5571365051133837e-3 2.72975432211101e-3 3.2377428307123032e-3 1.7490161783996502e-3 1.7543859649122807e-3 1.8124150430448573e-3 2.254283137962128e-3 8.892841262783459e-4 2.628120893561104e-3 1.3934045517882026e-3 2.748511223087494e-3 2.6869682042095834e-3 8.849557522123894e-4 1.8115942028985507e-3 1.3999066728884741e-3 2.613240418118467e-3 1.7793594306049821e-3 8.771929824561404e-4 3.5634743875278397e-3 1.3544018058690745e-3 1.7905102954341987e-3 4.562043795620438e-4 4.0595399188092015e-3 3.1517334533993696e-3 1.327433628318584e-3 4.452359750667854e-4 3.1404217137729925e-3 9.057971014492754e-4 1.3303769401330377e-3 1.784121320249777e-3 2.2281639928698753e-3 1.7597888253409592e-3 4.4603033006244426e-4 9.140767824497258e-4 2.3062730627306273e-3 1.8157058556513845e-3 1.349527665317139e-3 3.1291908806437194e-3 4.5599635202918376e-4 1.352569882777277e-3 8.932559178204555e-4 9.140767824497258e-4 2.707581227436823e-3 1.3972985561248254e-3 1.3477088948787063e-3 4.470272686633885e-4 3.202195791399817e-3 4.5955882352941176e-4 9.161704076958314e-4 2.3105360443622922e-3 4.522840343735866e-4 9.033423667570009e-4 9.066183136899365e-4 9.074410163339383e-4 1.838235294117647e-3 9.704027171276079e-4 9.229349330872173e-4 2.339728591483388e-3 1.364256480218281e-3 1.3357079252003562e-3 0e0 1.375515818431912e-3 1.348314606741573e-3 4.4742729306487697e-4 4.462293618920125e-4 9.510223490252021e-4 1.3654984069185253e-3 1.8231540565177757e-3 8.833922261484099e-4 9.124087591240876e-4 8.463817181548879e-4 4.411116012351125e-4 1.7809439002671415e-3 4.633920296570899e-4 1.3345195729537367e-3 1.3363028953229399e-3 8.968609865470852e-4 3.1503150315031502e-3 1.3398838767306833e-3 1.374255611543747e-3 8.928571428571428e-4 0e0 0e0 2.286236854138089e-3 8.865248226950354e-4 0e0 1.7857142857142857e-3 4.5955882352941176e-4 0e0 1.3392857142857143e-3 4.5955882352941176e-4 1.784121320249777e-3 4.4662795891022776e-4 9.220839096357768e-4 1.4299332697807435e-3 9.099181073703367e-4 4.5167118337850043e-4 4.6707146193367583e-4 0e0 9.186954524575103e-4 1.3333333333333333e-3 4.5004500450045e-4 4.664179104477612e-4 1.3398838767306833e-3 4.496402877697842e-4 1.3477088948787063e-3 0e0 0e0 4.3497172683775554e-4 4.5392646391284613e-4 4.3706293706293706e-4 4.428697962798937e-4 0e0 9.037505648441031e-4 0e0 9.107468123861566e-4 4.4072278536800354e-4 1.7391304347826088e-3 4.399472063352398e-4 1.3692377909630307e-3 0e0 4.314063848144953e-4 4.418912947414936e-4 1.388888888888889e-3 0e0 9.140767824497258e-4 0e0 4.418912947414936e-4 1.3736263736263737e-3 4.5662100456621003e-4 0e0 0e0 4.597701149425287e-4 4.7080979284369113e-4 1.7271157167530224e-3 8.714596949891067e-4 4.574565416285453e-4 2.2552999548940008e-3 4.462293618920125e-4 0e0 0e0 4.6511627906976747e-4 0e0 0e0 4.266211604095563e-4 9.041591320072332e-4 4.415011037527594e-4 0e0 9.004952723998199e-4 0e0 4.5599635202918376e-4 9.514747859181732e-4 0e0 4.591368227731864e-4 9.191176470588235e-4 4.677268475210477e-4 0e0 4.4583147570218456e-4 4.580852038479157e-4 9.242144177449168e-4 4.5351473922902497e-4 0e0 0e0 0e0 4.6533271288971617e-4 4.484304932735426e-4 4.4682752457551384e-4 4.488330341113106e-4 1.3850415512465374e-3 0e0 1.3617793917385383e-3 0e0 4.5955882352941176e-4 0e0 4.496402877697842e-4 9.254974548819991e-4 4.393673110720562e-4 9.237875288683603e-4 4.6490004649000463e-4 4.411116012351125e-4 1.3268465280849183e-3 0e0 9.045680687471732e-4 4.5413260672116256e-4 0e0 0e0 8.628127696289905e-4 4.608294930875576e-4 0e0 4.508566275924256e-4 4.2918454935622315e-4 0e0 4.528985507246377e-4 1.3297872340425532e-3 4.3840420868040335e-4 0e0 0e0 4.657661853749418e-4 4.6425255338904364e-4 1.4018691588785046e-3 4.5934772622875517e-4 4.470272686633885e-4 9.013068949977468e-4 4.631773969430292e-4 0e0 8.892841262783459e-4 0e0 0e0 0e0 4.5454545454545455e-4 0e0 4.6425255338904364e-4 0e0 9.153318077803204e-4 9.017132551848512e-4 4.3782837127845885e-4 0e0 4.450378282153983e-4 0e0 4.520795660036166e-4 4.551661356395084e-4 4.7281323877068556e-4 8.896797153024911e-4 8.771929824561404e-4 0e0 4.576659038901602e-4 4.464285714285714e-4 4.393673110720562e-4 4.6146746654360867e-4 9.045680687471732e-4 1.402524544179523e-3 0e0 0e0 4.5934772622875517e-4 0e0 0e0 0e0 4.4365572315882877e-4 4.492362982929021e-4 4.562043795620438e-4 0e0 0e0 4.4072278536800354e-4 0e0 0e0 9.004952723998199e-4 0e0 8.932559178204555e-4 0e0 4.492362982929021e-4 0e0 0e0 0e0 0e0 4.5413260672116256e-4 4.4822949350067237e-4 0e0 4.434589800443459e-4 0e0 0e0 0e0 0e0 8.507018290089324e-4 4.4464206313917296e-4 0e0 0e0 9.111617312072893e-4 0e0 0e0 4.3535045711797995e-4 4.589261128958238e-4 0e0 4.464285714285714e-4 4.526935264825713e-4 1.3799448022079118e-3 4.5187528242205153e-4 8.908685968819599e-4 0e0 8.972633467922835e-4 0e0 0e0 0e0 4.631773969430292e-4 0e0 0e0 9.107468123861566e-4 9.013068949977468e-4 4.45632798573975e-4 0e0 0e0 1.2875536480686696e-3 4.3233895373973193e-4 4.3878894251864854e-4 4.472271914132379e-4 4.440497335701599e-4 0e0 4.41306266548985e-4 4.5392646391284613e-4 0e0 0e0 4.510599909788002e-4 0e0 0e0 0e0 0e0 0e0 0e0 0e0 0e0 0e0 4.4483985765124553e-4 4.5045045045045046e-4 0e0 0e0 0e0 0e0 0e0 4.514672686230248e-4 0e0 0e0 4.636068613815484e-4 0e0 0e0 0e0 0e0 4.597701149425287e-4 0e0 0e0 0e0 0e0 0e0 0e0 0e0 4.7192071731949034e-4 9.345794392523365e-4 4.81000481000481e-4 0e0 0e0 4.508566275924256e-4 0e0 0e0 0e0 0e0 0e0 0e0 0e0 0e0 4.585052728106373e-4 0e0 0e0 0e0 0e0 0e0 0e0 0e0 0e0 0e0 4.8496605237633366e-4 4.730368968779565e-4 4.5662100456621003e-4 0e0 0e0 0e0 4.551661356395084e-4 0e0 0e0 0e0 0e0 0e0 0e0 0e0 0e0 0e0 4.440497335701599e-4 4.5167118337850043e-4 0e0 0e0 0e0 0e0 4.633920296570899e-4 0e0 0e0 4.5578851412944393e-4 0e0 0e0 0e0 0e0 9.42507068803016e-4 4.380201489268506e-4 4.640371229698376e-4 4.506534474988734e-4 0e0 4.5454545454545455e-4 4.5871559633027525e-4 4.363001745200698e-4 4.426737494466578e-4 0e0 0e0 4.391743522178305e-4 0e0 0e0 4.420866489832007e-4 8.896797153024911e-4 0e0 9.025270758122744e-4 0e0 0e0 4.49034575662326e-4 0e0 0e0 0e0 0e0 4.418912947414936e-4 0e0 4.472271914132379e-4 0e0 4.4742729306487697e-4 0e0 8.99685110211426e-4 0e0 0e0 0e0 0e0 0e0 0e0 0e0 0e0 0e0 0e0 0e0 0e0 0e0 0e0 0e0 0e0 0e0 0e0 0e0 0e0 0e0 0e0 0e0 0e0 0e0 0e0 0e0 0e0 0e0 0e0 0e0 0e0 0e0 0e0 0e0 0e0 0e0 0e0 0e0 0e0 0e0 0e0 0e0 0e0 0e0 0e0 0e0 0e0 0e0 0e0 0e0 0e0 0e0 0e0 0e0 0e0 0e0 0e0 0e0 0e0 0e0 0e0 0e0 0e0 0e0 0e0 0e0 0e0 0e0 0e0 0e0 0e0 0e0 0e0 0e0 0e0 0e0 0e0 0e0 0e0 0e0 0e0 0e0 0e0 0e0 0e0 0e0 0e0 0e0 0e0 0e0 0e0 0e0 0e0 0e0 0e0 0e0 0e0 0e0 0e0 0e0 0e0 0e0 0e0 0e0 0e0 0e0 0e0 0e0 0e0 0e0 0e0 0e0 0e0 0e0 0e0 0e0 0e0 0e0 0e0 0e0 0e0 0e0 0e0 0e0 0e0 0e0 0e0 0e0 0e0 0e0 0e0 0e0 0e0 0e0 0e0 0e0 0e0 0e0 0e0 0e0
0e0 0e0 0e0 0e0 0e0 0e0 0e0 0e0 0e0 0e0 0e0 0e0 0e0 0e0 0e0 4.5829514207149406e-4 0e0 4.5662100456621003e-4 9.070294784580499e-4 1.366120218579235e-3 2.2893772893772895e-3 4.145555043758637e-3 2.7063599458728013e-3 2.73224043715847e-3 5.369127516778523e-3 3.5103115401491883e-3 2.699055330634278e-3 6.765899864682003e-3 7.2007200720072e-3 6.778129236330773e-3 9.502262443438913e-3 7.512152010605391e-3 1.2516763522574878e-2 8.796296296296297e-3 9.450945094509451e-3 1.1545293072824156e-2 1.4203284509542832e-2 1.1690647482014389e-2 1.160092807424594e-2 1.7306880540312368e-2 1.987353206865402e-2 1.7288444040036398e-2 1.4939309056956116e-2 1.5689893862482696e-2 1.8223234624145785e-2 1.963409192324855e-2 1.699463327370304e-2 2.3873873873873873e-2 2.0435967302452316e-2 2.355072463768116e-2 2.6041666666666668e-2 2.7391109115401886e-2 2.104791759964174e-2 2.4333177351427236e-2 2.5974025974025976e-2 2.2272727272727274e-2 2.1267168808152416e-2 2.7465105808194508e-2 2.3893805309734513e-2 2.120141342756184e-2 2.3927765237020317e-2 2.085222121486854e-2 2.108433734939759e-2 2.3389232127096204e-2 3.2317636195752536e-2 2.7359781121751026e-2 2.6090868196131354e-2 3.243003109729009e-2 3.2229580573951436e-2 2.3963133640552997e-2 2.60707635009311e-2 2.8037383177570093e-2 2.5733634311512415e-2 2.682163611980331e-2 3.243003109729009e-2 2.5344597598932858e-2 2.646669607410675e-2 2.736549165120594e-2 2.237136465324385e-2 2.722323049001815e-2 2.4029574861367836e-2 2.5835189309576838e-2 2.735562310030395e-2 2.011622708985248e-2 2.2778025904421618e-2 2.020655590480467e-2 2.0716443677168753e-2 2.824601366742597e-2 2.5617977528089888e-2 2.7728085867620753e-2 2.3639607493309546e-2 2.72140221402214e-2 2.207911683532659e-2 2.182628062360802e-2 1.914514692787177e-2 2.2706630336058128e-2 2.2978347326557666e-2 2.0778072502210435e-2 2.7839151568714096e-2 1.971830985915493e-2 1.8575851393188854e-2 1.8775145283862316e-2 1.5082266910420476e-2 1.8501805054151624e-2 2.358700489541611e-2 1.8712916476494753e-2 1.3290559120073327e-2 1.796669588080631e-2 2.5022341376228777e-2 1.7335766423357664e-2 1.6238159675236806e-2 2.1476510067114093e-2 1.9130434782608695e-2 1.6841147018661812e-2 1.8156424581005588e-2 1.933453237410072e-2 1.7890772128060263e-2 1.4760147601476014e-2 1.5057573073516387e-2 1.9688644688644688e-2 1.6705336426914155e-2 2.0972780008924587e-2 2.0390070921985817e-2 1.510989010989011e-2 2.318840579710145e-2 1.329198050509526e-2 8.6996336996337e-3 1.583710407239819e-2 2.11733568592854e-2 1.2422360248447204e-2 1.4991181657848324e-2 1.3250883392226149e-2 1.2427873945849977e-2 1.2523191094619666e-2 1.5287769784172662e-2 1.0884353741496598e-2 1.0176991150442478e-2 1.5186378278877128e-2 1.2244897959183673e-2 1.1828935395814377e-2 1.2489233419465978e-2 1.0682768230376219e-2 1.511783014673188e-2 1.0295434198746643e-2 1.1428571428571429e-2 1.3278388278388278e-2 9.429726088908847e-3 1.2307692307692308e-2 1.2488849241748439e-2 8.399440037330844e-3 1.3286093888396812e-2 1.0921177587844255e-2 9.325044404973356e-3 1.3270547945205479e-2 1.0869565217391304e-2 1.0402532790592492e-2 1.1278195488721804e-2 1.1034482758620689e-2 1.048951048951049e-2 8.215426745778184e-3 9.843400447427294e-3 1.2646793134598013e-2 1.2317518248175183e-2 8.964589870013447e-3 5.509641873278237e-3 9.045680687471733e-3 6.669630947087594e-3 6.732495511669659e-3 1.0171058714748035e-2 7.65076507650765e-3 1.1059907834101382e-2 8.527827648114902e-3 7.279344858962694e-3 6.306306306306306e-3 7.329363261566651e-3 9.878760664571173e-3 8.155867693701857e-3 9.111617312072893e-3 5.938784833257195e-3 4.763967085318319e-3 6.8150840527033164e-3 5.657093124456049e-3 6.3119927862939585e-3 8.516360376512775e-3 1.0295434198746643e-2 5.364327223960662e-3 4.961659900766802e-3 4.533091568449683e-3 8.082622361921869e-3 7.6853526220614825e-3 6.1864781263809105e-3 6.2836624775583485e-3 5.960568546538285e-3 7.848568790397045e-3 6.460544531610522e-3 6.738544474393531e-3 7.236544549977386e-3 4.132231404958678e-3 9.082652134423252e-3 6.4995357474466105e-3 2.329916123019571e-3 3.6019810895992796e-3 5.302695536897923e-3 3.6446469248291574e-3 6.3262539539087215e-3 3.113879003558719e-3 2.793296089385475e-3 5.121042830540037e-3 5.314437555358724e-3 2.8182245185533112e-3 6.17011899515205e-3 1.8190086402910413e-3 4.0595399188092015e-3 4.801396769969445e-3 4.111466423024212e-3 4.452359750667854e-3 3.1222123104371097e-3 5.639097744360902e-3 5.393258426966292e-3 3.167420814479638e-3 5.083179297597043e-3 1.851851851851852e-3 4.915102770330653e-3 4.357298474945534e-3 3.547671840354767e-3 2.7198549410698096e-3 2.642007926023778e-3 4.0467625899280575e-3 4.576659038901602e-3 1.827318410232983e-3 3.165988240615106e-3 1.7667844522968198e-3 1.827318410232983e-3 2.702702702702703e-3 4.118993135011442e-3 9.132420091324201e-4 2.240143369175627e-3 2.7945971122496508e-3 3.693444136657433e-3 2.220248667850799e-3 3.1124944419742106e-3 1.364877161055505e-3 3.2377428307123032e-3 4.372540445999125e-3 1.7543859649122807e-3 3.6248300860897147e-3 1.8034265103697023e-3 1.7785682525566918e-3 2.628120893561104e-3 5.57361820715281e-3 1.374255611543747e-3 3.134796238244514e-3 3.5398230088495575e-3 4.076086956521739e-3 2.7998133457769483e-3 2.1777003484320556e-3 8.896797153024911e-4 1.3157894736842105e-3 2.6726057906458797e-3 3.160270880361174e-3 3.133393017009848e-3 2.737226277372263e-3 2.7063599458728013e-3 4.5024763619990995e-4 1.327433628318584e-3 1.7809439002671415e-3 1.794526693584567e-3 1.8115942028985507e-3 3.1042128603104213e-3 3.568242640499554e-3 1.336898395721925e-3 2.199736031676199e-3 1.3380909901873326e-3 1.3711151736745886e-3 2.7675276752767526e-3 3.1774852473899226e-3 2.699055330634278e-3 2.682163611980331e-3 1.3679890560875513e-3 2.705139765554554e-3 2.2331397945511387e-3 1.3711151736745886e-3 9.025270758122744e-4 3.7261294829995344e-3 8.984725965858042e-4 4.470272686633885e-4 1.8298261665141812e-3 4.5955882352941176e-4 2.2904260192395786e-3 9.242144177449168e-4 2.261420171867933e-3 2.258355916892502e-3 2.2665457842248413e-3 1.8148820326678765e-3 2.297794117647059e-3 9.704027171276079e-4 2.3073373327180432e-3 9.358914365933552e-4 2.273760800363802e-3 8.904719501335708e-4 1.8181818181818182e-3 1.375515818431912e-3 4.4943820224719103e-4 0e0 2.677376171352075e-3 9.510223490252021e-4 1.8206645425580337e-3 1.3673655423883319e-3 8.833922261484099e-4 4.562043795620438e-4 1.2695725772323319e-3 1.3233348037053375e-3 1.3357079252003562e-3 2.3169601482854493e-3 8.896797153024911e-4 8.908685968819599e-4 4.484304932735426e-4 9.000900090009e-4 2.6797677534613666e-3 4.580852038479157e-4 2.232142857142857e-3 4.3196544276457883e-4 4.4072278536800354e-4 4.572473708276177e-4 0e0 9.285051067780873e-4 4.464285714285714e-4 0e0 8.795074758135445e-4 1.3392857142857143e-3 0e0 8.920606601248885e-4 1.786511835640911e-3 9.220839096357768e-4 9.532888465204957e-4 4.5495905368516835e-4 9.033423667570009e-4 9.341429238673517e-4 4.2426813746287653e-4 2.756086357372531e-3 4.4444444444444447e-4 4.5004500450045e-4 1.3992537313432835e-3 8.932559178204555e-4 1.7985611510791368e-3 1.3477088948787063e-3 9.103322712790169e-4 9.136592051164915e-4 0e0 9.078529278256923e-4 0e0 1.771479185119575e-3 8.972633467922835e-4 1.8075011296882061e-3 8.82223202470225e-4 4.553734061930783e-4 8.814455707360071e-4 4.347826086956522e-4 8.798944126704796e-4 1.3692377909630307e-3 4.526935264825713e-4 1.2942191544434857e-3 4.418912947414936e-4 9.25925925925926e-4 1.3351134846461949e-3 9.140767824497258e-4 2.1767522855899e-3 8.837825894829872e-4 9.157509157509158e-4 4.5662100456621003e-4 9.220839096357768e-4 1.7452006980802793e-3 4.597701149425287e-4 9.416195856873823e-4 1.2953367875647669e-3 1.7429193899782135e-3 4.574565416285453e-4 4.510599909788002e-4 4.462293618920125e-4 4.553734061930783e-4 4.3233895373973193e-4 4.6511627906976747e-4 0e0 4.512635379061372e-4 1.279863481228669e-3 4.520795660036166e-4 0e0 9.199632014719411e-4 0e0 4.4822949350067237e-4 9.119927040583675e-4 4.757373929590866e-4 9.208103130755065e-4 4.591368227731864e-4 9.191176470588235e-4 9.354536950420954e-4 9.140767824497258e-4 0e0 9.161704076958314e-4 1.8484288354898336e-3 4.5351473922902497e-4 4.5934772622875517e-4 0e0 1.3856812933025404e-3 4.6533271288971617e-4 0e0 8.936550491510277e-4 4.488330341113106e-4 4.616805170821791e-4 4.44247001332741e-4 4.5392646391284613e-4 9.103322712790169e-4 9.191176470588235e-4 0e0 8.992805755395684e-4 0e0 4.393673110720562e-4 0e0 1.394700139470014e-3 0e0 4.422821760283061e-4 1.3100436681222707e-3 9.045680687471732e-4 4.5413260672116256e-4 0e0 4.5955882352941176e-4 4.314063848144953e-4 4.608294930875576e-4 1.75054704595186e-3 1.352569882777277e-3 4.2918454935622315e-4 4.3196544276457883e-4 1.358695652173913e-3 8.865248226950354e-4 1.7536168347216134e-3 0e0 4.4822949350067237e-4 4.657661853749418e-4 4.6425255338904364e-4 1.869158878504673e-3 4.5934772622875517e-4 0e0 9.013068949977468e-4 0e0 8.853474988933156e-4 8.892841262783459e-4 0e0 1.3617793917385383e-3 4.589261128958238e-4 4.5454545454545455e-4 8.892841262783459e-4 9.285051067780873e-4 4.3956043956043956e-4 4.576659038901602e-4 9.017132551848512e-4 4.3782837127845885e-4 0e0 0e0 8.841732979664014e-4 0e0 0e0 4.7281323877068556e-4 4.4483985765124553e-4 0e0 0e0 4.576659038901602e-4 4.464285714285714e-4 0e0 4.6146746654360867e-4 1.3568521031207597e-3 0e0 4.589261128958238e-4 1.3233348037053375e-3 0e0 0e0 9.041591320072332e-4 0e0 4.4365572315882877e-4 1.3477088948787063e-3 4.562043795620438e-4 1.3315579227696406e-3 4.5024763619990995e-4 4.4072278536800354e-4 1.3020833333333333e-3 0e0 0e0 0e0 8.932559178204555e-4 0e0 4.492362982929021e-4 4.621072088724584e-4 0e0 1.8115942028985507e-3 1.7551557700745941e-3 0e0 4.4822949350067237e-4 8.98069151324652e-4 1.3303769401330377e-3 0e0 8.896797153024911e-4 0e0 4.5433893684688776e-4 8.507018290089324e-4 4.4464206313917296e-4 4.585052728106373e-4 4.580852038479157e-4 4.5558086560364467e-4 4.508566275924256e-4 4.391743522178305e-4 4.3535045711797995e-4 4.589261128958238e-4 4.492362982929021e-4 0e0 0e0 9.199632014719411e-4 0e0 0e0 0e0 0e0 0e0 9.041591320072332e-4 9.086778736937755e-4 0e0 9.107468123861566e-4 0e0 0e0 0e0 8.9126559714795e-4 0e0 9.302325581395349e-4 4.2918454935622315e-4 4.3233895373973193e-4 0e0 0e0 0e0 0e0 0e0 0e0 0e0 0e0 4.510599909788002e-4 4.551661356395084e-4 0e0 9.501187648456057e-4 0e0 4.697040864255519e-4 4.6816479400749064e-4 9.199632014719411e-4 8.654262224145391e-4 0e0 4.4483985765124553e-4 1.3513513513513514e-3 4.6189376443418013e-4 0e0 0e0 0e0 0e0 9.029345372460496e-4 1.3428827215756492e-3 4.488330341113106e-4 9.272137227630969e-4 0e0 4.6860356138706655e-4 4.496402877697842e-4 0e0 0e0 4.6904315196998124e-4 9.389671361502347e-4 9.082652134423251e-4 0e0 0e0 0e0 9.25925925925926e-4 9.438414346389807e-4 0e0 0e0 9.487666034155598e-4 4.6146746654360867e-4 9.017132551848512e-4 4.6189376443418013e-4 9.033423667570009e-4 0e0 0e0 4.655493482309125e-4 4.551661356395084e-4 4.71253534401508e-4 4.5475216007276033e-4 0e0 4.5248868778280545e-4 4.6061722708429296e-4 0e0 0e0 4.5351473922902497e-4 0e0 4.725897920604915e-4 9.578544061302681e-4 9.049773755656109e-4 0e0 0e0 0e0 1.3940520446096654e-3 0e0 0e0 0e0 4.7058823529411766e-4 0e0 0e0 0e0 0e0 0e0 0e0 4.6533271288971617e-4 0e0 8.880994671403197e-4 0e0 9.115770282588879e-4 4.4603033006244426e-4 0e0 0e0 0e0 4.462293618920125e-4 0e0 0e0 0e0 4.522840343735866e-4 0e0 8.729812309035355e-4 9.42507068803016e-4 0e0 4.640371229698376e-4 0e0 0e0 0e0 0e0 0e0 0e0 0e0 0e0 0e0 8.59106529209622e-4 0e0 4.420866489832007e-4 4.4483985765124553e-4 4.351610095735422e-4 9.025270758122744e-4 0e0 4.5392646391284613e-4 0e0 4.4863167339614175e-4 0e0 0e0 1.447178002894356e-3 8.837825894829872e-4 9.42507068803016e-4 8.944543828264759e-4 9.095043201455207e-4 8.948545861297539e-4 4.734848484848485e-4 8.99685110211426e-4 0e0 4.424778761061947e-4 0e0 0e0 4.484304932735426e-4 0e0 4.528985507246377e-4 0e0 0e0 0e0 0e0 0e0 0e0 0e0 0e0 0e0 0e0 0e0 0e0 0e0 0e0 0e0 0e0 0e0 0e0 0e0 0e0 0e0 0e0 0e0 0e0 0e0 0e0 0e0 0e0 0e0 0e0 0e0 0e0 0e0 0e0 0e0 0e0 0e0 0e0 0e0 0e0 0e0 0e0 0e0 0e0 0e0 0e0 0e0 0e0 0e0 0e0 0e0 0e0 0e0 0e0 0e0 0e0 0e0 0e0 0e0 0e0 0e0 0e0 0e0 0e0 0e0 0e0 0e0 0e0 0e0 0e0 0e0 0e0 0e0 0e0 0e0 0e0 0e0 0e0 0e0 0e0 0e0 0e0 0e0 0e0 0e0 0e0 0e0 0e0 0e0 0e0 0e0 0e0 0e0 0e0 0e0 0e0 0e0 0e0 0e0 0e0 0e0 0e0 0e0 0e0 0e0 0e0 0e0 0e0 0e0 0e0 0e0 0e0 0e0 0e0 0e0 0e0 0e0 0e0 0e0 0e0 0e0 0e0 0e0 0e0 0e0 0e0 0e0 0e0 0e0 0e0 0e0 0e0 0e0 0e0
0e0 0e0 0e0 0e0 0e0 0e0 0e0 0e0 0e0 0e0 0e0 0e0 4.253509145044662e-4 4.657661853749418e-4 8.892841262783459e-4 0e0 9.191176470588235e-4 9.132420091324201e-4 0e0 9.107468123861566e-4 1.3736263736263737e-3 2.7637033625057578e-3 3.6084799278304014e-3 2.73224043715847e-3 3.5794183445190158e-3 5.704256252742431e-3 5.847953216374269e-3 6.314839873703203e-3 6.3006300630063005e-3 5.87437867148667e-3 6.334841628959276e-3 9.279717189571365e-3 8.940545373267769e-3 7.407407407407408e-3 8.550855085508551e-3 1.0213143872113677e-2 1.287172658677319e-2 1.2140287769784174e-2 1.0672853828306265e-2 1.561840439003799e-2 1.7615176151761516e-2 9.099181073703366e-3 1.4005602240896359e-2 1.8458698661744346e-2 1.1389521640091117e-2 1.6956715751896476e-2 2.146690518783542e-2 1.6216216216216217e-2 1.907356948228883e-2 2.0833333333333332e-2 1.9886363636363636e-2 1.9757521329142345e-2 1.9256605463502014e-2 2.2461394478240523e-2 2.0871985157699443e-2 2.090909090909091e-2 2.3925564909171467e-2 2.2062134173795586e-2 2.0353982300884955e-2 2.3409893992932862e-2 2.618510158013544e-2 2.2212148685403447e-2 2.710843373493976e-2 2.1624007060900265e-2 2.0313942751615882e-2 2.6447788417692658e-2 2.6090868196131354e-2 2.221235006663705e-2 2.119205298013245e-2 2.534562211981567e-2 2.3743016759776536e-2 2.7592345349354695e-2 2.3024830699774266e-2 2.3692445239159587e-2 1.6437139049311416e-2 2.0453534904401955e-2 1.9850022055580063e-2 2.5510204081632654e-2 2.5950782997762864e-2 2.676950998185118e-2 2.6802218114602587e-2 2.4944320712694878e-2 2.6487190620929222e-2 2.056325435851587e-2 2.0991514068780706e-2 2.469690166142793e-2 2.5463962019853258e-2 2.369020501138952e-2 2.1573033707865168e-2 2.6386404293381037e-2 1.7395182872435324e-2 1.9833948339483393e-2 2.207911683532659e-2 2.1380846325167038e-2 2.715939447907391e-2 2.997275204359673e-2 2.0326999558108707e-2 2.2546419098143235e-2 1.9885108263367212e-2 2.488262910798122e-2 2.0787262273330383e-2 2.5033527045149755e-2 2.102376599634369e-2 1.759927797833935e-2 2.4922118380062305e-2 2.0082154267457783e-2 2.0623281393217233e-2 2.147239263803681e-2 2.1447721179624665e-2 2.281021897810219e-2 1.8042399639152006e-2 1.2975391498881432e-2 2.3043478260869565e-2 2.230314064633591e-2 1.9087523277467412e-2 1.5287769784172662e-2 1.7419962335216574e-2 2.0756457564575646e-2 1.4614703277236492e-2 1.9688644688644688e-2 1.8561484918793503e-2 1.2940651494868362e-2 1.6843971631205674e-2 1.8315018315018316e-2 1.497584541062802e-2 1.639344262295082e-2 1.73992673992674e-2 1.493212669683258e-2 2.11733568592854e-2 1.8633540372670808e-2 1.2786596119929453e-2 1.5901060070671377e-2 1.3759431868619618e-2 1.7625231910946195e-2 1.5737410071942445e-2 1.4965986394557823e-2 1.504424778761062e-2 1.3805798435342844e-2 1.4058956916099773e-2 1.592356687898089e-2 1.3781223083548665e-2 1.3469577333952624e-2 1.600711427301023e-2 1.1190689346463742e-2 1.098901098901099e-2 9.615384615384616e-3 1.571621014818141e-2 1.5384615384615385e-2 1.650312221231044e-2 1.0732617825478302e-2 1.3728963684676704e-2 9.971509971509971e-3 8.436944937833037e-3 1.1986301369863013e-2 1.4039855072463768e-2 1.4020805065581185e-2 8.928571428571428e-3 1.1034482758620689e-2 1.18006993006993e-2 1.0041077133728891e-2 1.2080536912751677e-2 9.93676603432701e-3 1.1861313868613138e-2 1.0309278350515464e-2 8.264462809917356e-3 9.045680687471733e-3 5.335704757670075e-3 7.63016157989228e-3 9.246417013407305e-3 8.100810081008101e-3 1.0138248847926268e-2 7.63016157989228e-3 1.2283894449499545e-2 4.954954954954955e-3 7.787448465414567e-3 4.939380332285586e-3 1.0874490258269144e-2 1.0022779043280182e-2 4.111466423024212e-3 9.094846253789519e-3 3.1803725579282144e-3 6.527415143603133e-3 5.861136158701533e-3 9.41281936351412e-3 4.0286481647269475e-3 7.599463567277604e-3 7.216959855660803e-3 9.066183136899365e-3 9.878760664571173e-3 6.781193490054249e-3 5.7445868316394165e-3 4.039497307001795e-3 4.585052728106373e-3 6.001846722068329e-3 8.306414397784956e-3 6.289308176100629e-3 6.7842605156037995e-3 5.509641873278237e-3 5.449591280653951e-3 4.642525533890436e-3 3.727865796831314e-3 4.05222872579919e-3 6.1864781263809105e-3 3.6446469248291574e-3 6.3262539539087215e-3 4.448398576512456e-3 3.7243947858473e-3 6.983240223463687e-3 7.528786536758193e-3 5.166744950681071e-3 4.847950639048039e-3 4.547521600727604e-3 3.1574199368516014e-3 3.0554343081623746e-3 1.827318410232983e-3 4.452359750667854e-3 8.028545941123996e-3 2.349624060150376e-3 3.146067415730337e-3 4.977375565610859e-3 6.007393715341959e-3 4.166666666666667e-3 4.021447721179625e-3 3.485838779956427e-3 5.764966740576497e-3 4.533091568449683e-3 2.642007926023778e-3 4.9460431654676255e-3 2.288329519450801e-3 2.740977615349475e-3 4.070556309362279e-3 1.7667844522968198e-3 4.5682960255824575e-3 3.6036036036036037e-3 3.6613272311212816e-3 3.6529680365296802e-3 3.1362007168458782e-3 2.328830926874709e-3 2.770083102493075e-3 4.884547069271759e-3 4.001778568252557e-3 4.094631483166515e-3 3.2377428307123032e-3 3.935286401399213e-3 1.7543859649122807e-3 4.5310376076121433e-4 2.705139765554554e-3 3.1124944419742106e-3 3.504161191414805e-3 4.1802136553646075e-3 1.8323408153916628e-3 5.373936408419167e-3 2.654867256637168e-3 3.6231884057971015e-3 2.7998133457769483e-3 2.1777003484320556e-3 4.4483985765124553e-4 4.824561403508772e-3 1.7817371937639199e-3 2.257336343115124e-3 2.6857654431512983e-3 5.018248175182482e-3 4.0595399188092015e-3 1.8009905447996398e-3 3.5398230088495575e-3 1.7809439002671415e-3 2.6917900403768506e-3 3.170289855072464e-3 3.547671840354767e-3 3.568242640499554e-3 8.9126559714795e-4 1.3198416190057193e-3 2.6761819803746653e-3 2.2851919561243145e-3 2.7675276752767526e-3 3.1774852473899226e-3 8.99685110211426e-4 2.235136343316942e-3 1.823985408116735e-3 1.352569882777277e-3 3.1263957123715946e-3 1.8281535648994515e-3 2.707581227436823e-3 4.657661853749418e-3 1.7969451931716084e-3 8.94054537326777e-4 2.2872827081427266e-3 2.7573529411764708e-3 4.122766834631242e-3 1.8484288354898336e-3 2.7137042062415195e-3 1.8066847335140017e-3 2.2665457842248413e-3 1.3611615245009074e-3 1.3786764705882354e-3 9.704027171276079e-4 1.3844023996308261e-3 4.679457182966776e-4 2.273760800363802e-3 2.226179875333927e-3 2.7272727272727275e-3 2.2925263640531865e-3 1.7977528089887641e-3 8.948545861297539e-4 1.3386880856760374e-3 1.4265335235378032e-3 1.3654984069185253e-3 4.5578851412944393e-4 2.208480565371025e-3 1.8248175182481751e-3 4.2319085907744394e-4 8.82223202470225e-4 3.116651825467498e-3 1.3901760889712697e-3 1.7793594306049821e-3 8.908685968819599e-4 4.484304932735426e-4 1.3501350135013501e-3 1.3398838767306833e-3 1.374255611543747e-3 1.3392857142857143e-3 2.591792656587473e-3 1.7628911414720142e-3 1.3717421124828531e-3 2.6595744680851063e-3 1.8570102135561746e-3 1.3392857142857143e-3 9.191176470588235e-4 1.759014951627089e-3 1.7857142857142857e-3 1.838235294117647e-3 2.6761819803746653e-3 8.932559178204555e-4 1.3831258644536654e-3 2.859866539561487e-3 9.099181073703367e-4 2.258355916892502e-3 1.8682858477347033e-3 4.2426813746287653e-4 1.8373909049150207e-3 4.4444444444444447e-4 4.5004500450045e-4 9.328358208955224e-4 4.4662795891022776e-4 1.7985611510791368e-3 2.6954177897574125e-3 1.3654984069185253e-3 9.136592051164915e-4 4.3497172683775554e-4 2.7235587834770767e-3 4.3706293706293706e-4 1.328609388839681e-3 8.972633467922835e-4 9.037505648441031e-4 1.3233348037053375e-3 0e0 1.7628911414720142e-3 8.695652173913044e-4 1.3198416190057193e-3 2.2820629849383844e-3 1.358080579447714e-3 1.2942191544434857e-3 8.837825894829872e-4 1.851851851851852e-3 2.2251891410769915e-3 1.8281535648994515e-3 4.3535045711797995e-4 8.837825894829872e-4 1.3736263736263737e-3 0e0 1.3831258644536654e-3 1.7452006980802793e-3 0e0 4.7080979284369113e-4 4.317789291882556e-4 4.3572984749455336e-4 9.149130832570906e-4 4.510599909788002e-4 1.3386880856760374e-3 9.107468123861566e-4 0e0 2.325581395348837e-3 0e0 9.025270758122744e-4 1.279863481228669e-3 1.35623869801085e-3 1.3245033112582781e-3 1.8399264029438822e-3 1.3507429085997298e-3 1.344688480502017e-3 4.5599635202918376e-4 4.757373929590866e-4 0e0 9.182736455463728e-4 1.838235294117647e-3 4.677268475210477e-4 9.140767824497258e-4 1.3374944271065537e-3 0e0 1.8484288354898336e-3 4.5351473922902497e-4 9.186954524575103e-4 9.203865623561896e-4 2.3094688221709007e-3 4.187994416007445e-3 1.7937219730941704e-3 1.3404825737265416e-3 4.488330341113106e-4 1.3850415512465374e-3 4.44247001332741e-4 1.8157058556513845e-3 1.8206645425580337e-3 9.191176470588235e-4 4.5682960255824577e-4 4.496402877697842e-4 1.8509949097639982e-3 4.393673110720562e-4 4.6189376443418013e-4 9.298000929800093e-4 0e0 1.7691287041132243e-3 8.733624454148472e-4 4.522840343735866e-4 9.082652134423251e-4 1.3327410039982231e-3 9.191176470588235e-4 4.314063848144953e-4 1.8433179723502304e-3 1.312910284463895e-3 9.017132551848512e-4 4.2918454935622315e-4 4.3196544276457883e-4 4.528985507246377e-4 1.3297872340425532e-3 4.3840420868040335e-4 4.470272686633885e-4 0e0 9.315323707498836e-4 0e0 0e0 1.3780431786862655e-3 4.470272686633885e-4 4.506534474988734e-4 0e0 0e0 1.7785682525566918e-3 4.6904315196998124e-4 9.078529278256923e-4 4.589261128958238e-4 0e0 4.4464206313917296e-4 0e0 4.3956043956043956e-4 9.153318077803204e-4 9.017132551848512e-4 0e0 4.434589800443459e-4 2.2251891410769915e-3 4.420866489832007e-4 1.8083182640144665e-3 0e0 1.4184397163120568e-3 0e0 1.3157894736842105e-3 9.009009009009009e-4 0e0 1.3392857142857143e-3 0e0 9.229349330872173e-4 4.522840343735866e-4 4.675081813931744e-4 4.589261128958238e-4 1.3233348037053375e-3 1.3780431786862655e-3 9.074410163339383e-4 0e0 4.418912947414936e-4 8.873114463176575e-4 4.492362982929021e-4 4.562043795620438e-4 8.87705281846427e-4 1.3507429085997298e-3 4.4072278536800354e-4 8.680555555555555e-4 4.5454545454545455e-4 4.5024763619990995e-4 0e0 4.4662795891022776e-4 4.675081813931744e-4 1.3477088948787063e-3 9.242144177449168e-4 0e0 1.358695652173913e-3 4.3878894251864854e-4 4.5413260672116256e-4 0e0 0e0 0e0 1.3599274705349048e-3 0e0 4.5558086560364467e-4 9.086778736937755e-4 4.253509145044662e-4 4.4464206313917296e-4 4.585052728106373e-4 0e0 9.111617312072893e-4 4.508566275924256e-4 1.3175230566534915e-3 1.30605137135394e-3 9.178522257916476e-4 4.492362982929021e-4 4.464285714285714e-4 9.053870529651426e-4 9.199632014719411e-4 9.037505648441031e-4 1.7817371937639199e-3 0e0 0e0 8.857395925597874e-4 0e0 1.3630168105406633e-3 4.631773969430292e-4 9.107468123861566e-4 0e0 4.553734061930783e-4 4.506534474988734e-4 0e0 4.424778761061947e-4 0e0 0e0 0e0 1.7551557700745941e-3 0e0 4.440497335701599e-4 0e0 4.41306266548985e-4 0e0 8.92458723784025e-4 0e0 0e0 4.551661356395084e-4 9.229349330872173e-4 1.4251781472684087e-3 1.352569882777277e-3 0e0 4.6816479400749064e-4 9.199632014719411e-4 0e0 0e0 0e0 4.5045045045045046e-4 4.6189376443418013e-4 8.916629514043691e-4 4.45632798573975e-4 4.5475216007276033e-4 0e0 9.029345372460496e-4 4.476275738585497e-4 4.488330341113106e-4 4.636068613815484e-4 1.3611615245009074e-3 4.6860356138706655e-4 4.496402877697842e-4 9.174311926605505e-4 4.597701149425287e-4 4.6904315196998124e-4 0e0 4.5413260672116256e-4 4.6728971962616824e-4 4.510599909788002e-4 9.062075215224287e-4 0e0 4.7192071731949034e-4 0e0 0e0 4.743833017077799e-4 4.6146746654360867e-4 4.508566275924256e-4 9.237875288683603e-4 4.5167118337850043e-4 1.8441678192715537e-3 4.621072088724584e-4 0e0 0e0 0e0 0e0 0e0 0e0 4.6061722708429296e-4 4.6511627906976747e-4 4.636068613815484e-4 4.5351473922902497e-4 9.037505648441031e-4 4.725897920604915e-4 4.789272030651341e-4 0e0 4.8496605237633366e-4 4.730368968779565e-4 4.5662100456621003e-4 4.6468401486988845e-4 0e0 8.99685110211426e-4 0e0 4.7058823529411766e-4 0e0 8.99685110211426e-4 4.45632798573975e-4 0e0 0e0 4.6061722708429296e-4 4.6533271288971617e-4 1.3544018058690745e-3 0e0 0e0 0e0 0e0 4.488330341113106e-4 0e0 9.267840593141798e-4 4.462293618920125e-4 4.6061722708429296e-4 0e0 0e0 4.522840343735866e-4 0e0 4.3649061545176777e-4 9.42507068803016e-4 4.380201489268506e-4 4.640371229698376e-4 9.013068949977468e-4 4.4583147570218456e-4 4.5454545454545455e-4 9.174311926605505e-4 0e0 8.853474988933156e-4 1.7706949977866313e-3 0e0 8.78348704435661e-4 1.288659793814433e-3 9.182736455463728e-4 8.841732979664014e-4 4.4483985765124553e-4 4.351610095735422e-4 9.025270758122744e-4 4.3840420868040335e-4 4.5392646391284613e-4 8.98069151324652e-4 1.794526693584567e-3 8.806693086745927e-4 9.086778736937755e-4 0e0 8.837825894829872e-4 0e0 4.472271914132379e-4 1.8190086402910413e-3 1.3422818791946308e-3 0e0 4.49842555105713e-4 0e0 0e0 8.9126559714795e-4 1.3303769401330377e-3 8.968609865470852e-4 1.3966480446927375e-3 9.057971014492754e-4 4.342162396873643e-4 8.278145695364238e-4 0e0 0e0 0e0 0e0 0e0 0e0 0e0 0e0 0e0 0e0 0e0 0e0 0e0 0e0 0e0 0e0 0e0 0e0 0e0 0e0 0e0 0e0 0e0 0e0 0e0 0e0 0e0 0e0 0e0 0e0 0e0 0e0 0e0 0e0 0e0 0e0 0e0 0e0 0e0 0e0 0e0 0e0 0e0 0e0 0e0 0e0 0e0 0e0 0e0 0e0 0e0 0e0 0e0 0e0 0e0 0e0 0e0 0e0 0e0 0e0 0e0 0e0 0e0 0e0 0e0 0e0 0e0 0e0 0e0 0e0 0e0 0e0 0e0 0e0 0e0 0e0 0e0 0e0 0e0 0e0 0e0 0e0 0e0 0e0 0e0 0e0 0e0 0e0 0e0 0e0 0e0 0e0 0e0 0e0 0e0 0e0 0e0 0e0 0e0 0e0 0e0 0e0 0e0 0e0 0e0 0e0 0e0 0e0 0e0 0e0 0e0 0e0 0e0 0e0 0e0 0e0 0e0 0e0 0e0 0e0 0e0 0e0 0e0 0e0 0e0 0e0 0e0 0e0 0e0 0e0 0e0 0e0
0e0 0e0 0e0 0e0 0e0 0e0 0e0 0e0 0e0 0e0 4.6125461254612545e-4 0e0 0e0 4.657661853749418e-4 4.4464206313917296e-4 0e0 4.5955882352941176e-4 4.5662100456621003e-4 9.070294784580499e-4 4.553734061930783e-4 1.8315018315018315e-3 2.7637033625057578e-3 4.5105999097880016e-3 3.1876138433515485e-3 5.369127516778523e-3 3.5103115401491883e-3 4.048582995951417e-3 7.668019846639603e-3 4.500450045004501e-3 4.518752824220515e-3 7.692307692307693e-3 6.628369421122404e-3 6.258381761287439e-3 8.333333333333333e-3 6.7506750675067504e-3 1.1101243339253997e-2 6.657789613848202e-3 1.079136690647482e-2 1.2529002320185615e-2 1.0975094976783452e-2 1.4905149051490514e-2 9.099181073703366e-3 1.4472455648926238e-2 1.4766958929395477e-2 1.3211845102505695e-2 1.42793395805444e-2 1.3416815742397137e-2 2.027027027027027e-2 1.8619436875567667e-2 1.8115942028985508e-2 1.7518939393939392e-2 2.2900763358778626e-2 1.7913121361397222e-2 1.918577445016378e-2 2.2263450834879406e-2 2.090909090909091e-2 2.3925564909171467e-2 2.1161638901395767e-2 1.902654867256637e-2 1.9434628975265017e-2 1.8961625282167043e-2 1.813236627379873e-2 1.5920826161790018e-2 2.1624007060900265e-2 2.4007386888273315e-2 2.781577747378021e-2 2.1592442645074223e-2 2.3989338071968014e-2 2.6490066225165563e-2 2.6267281105990782e-2 2.7001862197392923e-2 2.1806853582554516e-2 2.3024830699774266e-2 2.637460885113992e-2 2.087960906263883e-2 2.6233881725211204e-2 1.940891045434495e-2 2.3191094619666047e-2 2.6398210290827742e-2 2.0871143375680582e-2 2.264325323475046e-2 2.4053452115812918e-2 2.0842379504993486e-2 2.4139472507822977e-2 2.6797677534613668e-2 2.155365963179165e-2 2.028485110056107e-2 2.4145785876993165e-2 2.4269662921348314e-2 2.6833631484794274e-2 2.0517395182872437e-2 2.5830258302583026e-2 2.437902483900644e-2 2.6726057906458798e-2 2.226179875333927e-2 2.4069028156221618e-2 1.9001325673884226e-2 2.1220159151193633e-2 1.855943437914273e-2 1.6901408450704224e-2 2.2114108801415303e-2 2.32454179704962e-2 1.9195612431444242e-2 2.1209386281588447e-2 2.4477080551846907e-2 2.2364217252396165e-2 2.153987167736022e-2 1.8404907975460124e-2 1.876675603217158e-2 1.6423357664233577e-2 2.1199819576003608e-2 1.476510067114094e-2 1.8695652173913044e-2 2.230314064633591e-2 1.2569832402234637e-2 1.753597122302158e-2 1.694915254237288e-2 1.8911439114391145e-2 2.0814880425155006e-2 2.1062271062271064e-2 1.8097447795823667e-2 1.740294511378849e-2 1.99468085106383e-2 1.4652014652014652e-2 1.642512077294686e-2 1.993797075764289e-2 1.510989010989011e-2 1.9004524886877826e-2 2.1614468460520512e-2 1.6415261756876662e-2 1.9400352733686066e-2 1.6342756183745585e-2 1.5534842432312472e-2 1.1595547309833023e-2 1.3489208633093525e-2 1.3605442176870748e-2 1.5486725663716814e-2 1.6566958122411414e-2 1.0430839002267574e-2 1.5013648771610554e-2 1.5073212747631352e-2 1.579191825359963e-2 1.511783014673188e-2 1.432408236347359e-2 1.1428571428571429e-2 1.282051282051282e-2 1.347103726986978e-2 1.5824175824175824e-2 1.2042818911685994e-2 1.3532431171255249e-2 1.1514614703277236e-2 1.3770180436847104e-2 9.325044404973356e-3 1.4126712328767123e-2 1.2228260869565218e-2 6.331976481230212e-3 1.0338345864661654e-2 9.655172413793104e-3 8.304195804195804e-3 1.323596531264263e-2 1.1633109619686801e-2 7.6784101174345075e-3 7.755474452554745e-3 1.2998655311519497e-2 9.641873278236915e-3 1.3116236996834011e-2 1.0226767452200978e-2 1.1220825852782765e-2 1.1095700416088766e-2 9.450945094509451e-3 1.1059907834101382e-2 5.385996409335727e-3 7.279344858962694e-3 8.558558558558558e-3 3.6646816307833257e-3 7.184553210597216e-3 8.155867693701857e-3 1.2300683371298405e-2 8.67976244860667e-3 9.96102208748376e-3 9.541117673784643e-3 1.2184508268059183e-2 6.762849413886384e-3 6.2752129090094125e-3 8.057296329453895e-3 9.834599910594547e-3 6.765899864682003e-3 7.7062556663644605e-3 7.184553210597216e-3 7.233273056057866e-3 9.279717189571365e-3 8.527827648114902e-3 8.253094910591471e-3 5.54016620498615e-3 5.999077065066913e-3 5.840071877807727e-3 7.688828584350972e-3 1.0560146923783287e-2 6.357856494096276e-3 4.642525533890436e-3 4.193849021435228e-3 6.75371454299865e-3 5.7445868316394165e-3 5.466970387243736e-3 5.422503389064619e-3 6.6725978647686835e-3 6.983240223463687e-3 5.121042830540037e-3 5.757307351638618e-3 5.166744950681071e-3 5.288673424416042e-3 6.8212824010914054e-3 4.961659900766802e-3 6.983849847228284e-3 7.309273640931932e-3 5.342831700801425e-3 5.798394290811775e-3 6.578947368421052e-3 5.393258426966292e-3 5.429864253393665e-3 5.545286506469501e-3 5.092592592592593e-3 5.80875781948168e-3 5.22875816993464e-3 6.6518847006651885e-3 4.079782411604714e-3 5.724350506384853e-3 4.4964028776978415e-3 3.203661327231121e-3 6.395614435815441e-3 4.070556309362279e-3 2.65017667844523e-3 3.654636820465966e-3 5.855855855855856e-3 1.3729977116704805e-3 4.5662100456621e-3 5.376344086021506e-3 2.328830926874709e-3 3.693444136657433e-3 4.440497335701598e-3 3.5571365051133837e-3 5.45950864422202e-3 4.162812210915819e-3 3.060778312199388e-3 2.1929824561403508e-3 4.531037607612143e-3 2.254283137962128e-3 3.1124944419742106e-3 4.818221638195357e-3 3.7157454714352067e-3 6.871278057718736e-3 3.5826242722794446e-3 3.5398230088495575e-3 5.88768115942029e-3 5.132991133924405e-3 2.1777003484320556e-3 4.448398576512456e-3 3.0701754385964912e-3 4.899777282850779e-3 5.417607223476298e-3 3.133393017009848e-3 3.1934306569343066e-3 1.8042399639152007e-3 3.1517334533993696e-3 1.7699115044247787e-3 5.78806767586821e-3 3.1404217137729925e-3 4.076086956521739e-3 3.1042128603104213e-3 2.6761819803746653e-3 4.010695187165776e-3 2.6396832380114386e-3 1.784121320249777e-3 4.113345521023766e-3 1.3837638376383763e-3 4.539264639128461e-3 3.598740440845704e-3 1.3410818059901655e-3 2.279981760145919e-3 2.254283137962128e-3 3.1263957123715946e-3 1.8281535648994515e-3 4.963898916967509e-3 2.328830926874709e-3 2.2461814914645105e-3 4.9172999552972736e-3 2.2872827081427266e-3 3.216911764705882e-3 1.374255611543747e-3 4.621072088724584e-4 2.261420171867933e-3 4.0650406504065045e-3 1.3599274705349048e-3 4.083484573502722e-3 9.191176470588235e-4 2.911208151382824e-3 2.7688047992616522e-3 1.8717828731867104e-3 2.273760800363802e-3 2.6714158504007124e-3 5.454545454545455e-3 2.751031636863824e-3 1.348314606741573e-3 1.7897091722595079e-3 1.3386880856760374e-3 3.8040893961008085e-3 2.275830678197542e-3 4.5578851412944393e-4 3.0918727915194345e-3 1.8248175182481751e-3 8.463817181548879e-4 2.2055580061755625e-3 8.904719501335708e-4 2.7803521779425394e-3 1.3345195729537367e-3 1.3363028953229399e-3 1.3452914798206279e-3 3.1503150315031502e-3 3.1263957123715946e-3 9.161704076958314e-4 2.232142857142857e-3 4.3196544276457883e-4 2.644336712208021e-3 3.657978966620942e-3 3.1028368794326243e-3 2.321262766945218e-3 2.6785714285714286e-3 1.838235294117647e-3 3.0782761653474055e-3 8.928571428571428e-4 2.297794117647059e-3 1.784121320249777e-3 4.4662795891022776e-4 4.610419548178884e-4 9.532888465204957e-4 4.5495905368516835e-4 2.258355916892502e-3 1.8682858477347033e-3 4.2426813746287653e-4 2.2967386311437757e-3 1.3333333333333333e-3 1.8001800180018e-3 2.3320895522388058e-3 2.6797677534613666e-3 1.3489208633093526e-3 2.2461814914645105e-3 1.3654984069185253e-3 2.740977615349475e-3 2.174858634188778e-3 1.8157058556513845e-3 1.7482517482517483e-3 3.54295837023915e-3 8.972633467922835e-4 2.2593764121102574e-3 1.3233348037053375e-3 9.107468123861566e-4 1.7628911414720142e-3 1.3043478260869566e-3 3.0796304443466782e-3 0e0 2.2634676324128564e-3 1.2942191544434857e-3 1.7675651789659744e-3 1.388888888888889e-3 0e0 1.8281535648994515e-3 1.30605137135394e-3 1.7675651789659744e-3 2.7472527472527475e-3 4.5662100456621003e-4 1.8441678192715537e-3 2.617801047120419e-3 1.8390804597701149e-3 9.416195856873823e-4 1.2953367875647669e-3 8.714596949891067e-4 4.574565416285453e-4 3.6084799278304014e-3 8.92458723784025e-4 9.107468123861566e-4 8.646779074794639e-4 2.325581395348837e-3 0e0 2.256317689530686e-3 1.7064846416382253e-3 3.616636528028933e-3 8.830022075055188e-4 1.3799448022079118e-3 1.8009905447996398e-3 4.4822949350067237e-4 9.119927040583675e-4 4.757373929590866e-4 1.3812154696132596e-3 9.182736455463728e-4 4.5955882352941176e-4 1.403180542563143e-3 9.140767824497258e-4 2.229157378510923e-3 2.2904260192395786e-3 9.242144177449168e-4 4.5351473922902497e-4 1.8373909049150207e-3 1.3805798435342844e-3 9.237875288683603e-4 1.8613308515588647e-3 4.484304932735426e-4 3.127792672028597e-3 1.7953321364452424e-3 2.770083102493075e-3 8.88494002665482e-4 1.3617793917385383e-3 1.3654984069185253e-3 1.838235294117647e-3 1.3704888076747374e-3 4.496402877697842e-4 1.3882461823229986e-3 4.393673110720562e-4 1.3856812933025404e-3 1.394700139470014e-3 4.411116012351125e-4 8.845643520566122e-4 1.3100436681222707e-3 9.045680687471732e-4 1.8165304268846503e-3 3.109729009329187e-3 2.297794117647059e-3 4.314063848144953e-4 4.608294930875576e-4 4.37636761487965e-4 9.017132551848512e-4 3.0042918454935624e-3 8.639308855291577e-4 9.057971014492754e-4 1.3297872340425532e-3 2.1920210434020165e-3 4.470272686633885e-4 1.344688480502017e-3 9.315323707498836e-4 1.392757660167131e-3 0e0 1.8373909049150207e-3 4.470272686633885e-4 1.3519603424966202e-3 4.631773969430292e-4 1.3280212483399733e-3 8.892841262783459e-4 1.876172607879925e-3 0e0 4.589261128958238e-4 0e0 0e0 1.392757660167131e-3 1.7582417582417582e-3 2.288329519450801e-3 0e0 1.7513134851138354e-3 8.869179600886918e-4 1.7801513128615932e-3 1.326259946949602e-3 1.35623869801085e-3 9.103322712790169e-4 9.456264775413711e-4 8.896797153024911e-4 8.771929824561404e-4 9.009009009009009e-4 4.576659038901602e-4 1.3392857142857143e-3 2.6362038664323375e-3 1.3844023996308261e-3 1.3568521031207597e-3 1.402524544179523e-3 9.178522257916476e-4 4.411116012351125e-4 9.186954524575103e-4 9.074410163339383e-4 1.8083182640144665e-3 1.3256738842244808e-3 1.774622892635315e-3 3.1446540880503146e-3 4.562043795620438e-4 2.2192632046160675e-3 2.7014858171994596e-3 4.4072278536800354e-4 4.3402777777777775e-4 9.090909090909091e-4 4.5024763619990995e-4 1.8331805682859762e-3 8.932559178204555e-4 4.675081813931744e-4 1.7969451931716084e-3 4.621072088724584e-4 9.041591320072332e-4 0e0 8.775778850372971e-4 4.5413260672116256e-4 1.344688480502017e-3 1.796138302649304e-3 1.7738359201773836e-3 0e0 8.896797153024911e-4 1.8223234624145787e-3 9.086778736937755e-4 4.253509145044662e-4 4.4464206313917296e-4 4.585052728106373e-4 4.580852038479157e-4 4.5558086560364467e-4 9.017132551848512e-4 0e0 1.7414018284719198e-3 0e0 2.2461814914645105e-3 4.464285714285714e-4 9.053870529651426e-4 0e0 9.037505648441031e-4 0e0 8.532423208191126e-4 8.972633467922835e-4 8.857395925597874e-4 0e0 4.5433893684688776e-4 9.263547938860583e-4 1.366120218579235e-3 9.103322712790169e-4 4.553734061930783e-4 1.3519603424966202e-3 4.45632798573975e-4 0e0 9.302325581395349e-4 1.2875536480686696e-3 1.7293558149589277e-3 1.7551557700745941e-3 1.3416815742397137e-3 8.880994671403197e-4 1.8157058556513845e-3 4.41306266548985e-4 9.078529278256923e-4 1.3386880856760374e-3 1.3550135501355014e-3 4.510599909788002e-4 1.3654984069185253e-3 4.6146746654360867e-4 4.7505938242280285e-4 4.508566275924256e-4 1.4091122592766556e-3 9.363295880149813e-4 9.199632014719411e-4 1.2981393336218088e-3 8.936550491510277e-4 8.896797153024911e-4 1.8018018018018018e-3 4.6189376443418013e-4 8.916629514043691e-4 8.9126559714795e-4 4.5475216007276033e-4 4.4365572315882877e-4 4.514672686230248e-4 4.476275738585497e-4 8.976660682226212e-4 9.272137227630969e-4 9.074410163339383e-4 0e0 8.992805755395684e-4 4.5871559633027525e-4 1.379310344827586e-3 0e0 1.4084507042253522e-3 9.082652134423251e-4 4.6728971962616824e-4 0e0 1.359311282283643e-3 0e0 4.7192071731949034e-4 1.4018691588785046e-3 0e0 0e0 4.6146746654360867e-4 4.508566275924256e-4 4.6189376443418013e-4 9.033423667570009e-4 1.3831258644536654e-3 9.242144177449168e-4 9.31098696461825e-4 9.103322712790169e-4 1.413760603204524e-3 9.095043201455207e-4 4.585052728106373e-4 9.049773755656109e-4 1.8424689083371719e-3 9.302325581395349e-4 9.272137227630969e-4 9.070294784580499e-4 4.5187528242205153e-4 0e0 0e0 9.049773755656109e-4 9.699321047526673e-4 1.4191106906338694e-3 9.132420091324201e-4 0e0 4.640371229698376e-4 1.349527665317139e-3 4.551661356395084e-4 4.7058823529411766e-4 0e0 0e0 4.45632798573975e-4 0e0 4.6904315196998124e-4 4.6061722708429296e-4 1.3959981386691485e-3 4.514672686230248e-4 4.440497335701599e-4 4.5167118337850043e-4 0e0 0e0 4.488330341113106e-4 9.337068160597573e-4 4.633920296570899e-4 2.677376171352075e-3 0e0 0e0 1.3221683561040105e-3 2.261420171867933e-3 9.111617312072893e-4 4.3649061545176777e-4 1.413760603204524e-3 8.760402978537013e-4 1.3921113689095127e-3 4.506534474988734e-4 0e0 9.090909090909091e-4 9.174311926605505e-4 8.726003490401396e-4 0e0 4.426737494466578e-4 4.286326618088298e-4 0e0 8.59106529209622e-4 2.295684113865932e-3 2.2104332449160036e-3 0e0 8.703220191470844e-4 0e0 8.768084173608067e-4 4.5392646391284613e-4 4.49034575662326e-4 0e0 4.4033465433729633e-4 1.3630168105406633e-3 2.41196333815726e-3 1.3256738842244808e-3 0e0 4.472271914132379e-4 4.5475216007276033e-4 8.948545861297539e-4 1.4204545454545455e-3 1.349527665317139e-3 8.873114463176575e-4 8.849557522123894e-4 8.9126559714795e-4 2.2172949002217295e-3 4.484304932735426e-4 9.31098696461825e-4 9.057971014492754e-4 4.342162396873643e-4 3.3112582781456954e-3 0e0 0e0 0e0 0e0 0e0 0e0 0e0 0e0 0e0 0e0 0e0 0e0 0e0 0e0 0e0 0e0 0e0 0e0 0e0 0e0 0e0 0e0 0e0 0e0 0e0 0e0 0e0 0e0 0e0 0e0 0e0 0e0 0e0 0e0 0e0 0e0 0e0 0e0 0e0 0e0 0e0 0e0 0e0 0e0 0e0 0e0 0e0 0e0 0e0 0e0 0e0 0e0 0e0 0e0 0e0 0e0 0e0 0e0 0e0 0e0 0e0 0e0 0e0 0e0 0e0 0e0 0e0 0e0 0e0 0e0 0e0 0e0 0e0 0e0 0e0 0e0 0e0 0e0 0e0 0e0 0e0 0e0 0e0 0e0 0e0 0e0 0e0 0e0 0e0 0e0 0e0 0e0 0e0 0e0 0e0 0e0 0e0 0e0 0e0 0e0 0e0 0e0 0e0 0e0 0e0 0e0 0e0 0e0 0e0 0e0 0e0 0e0 0e0 0e0 0e0 0e0 0e0 0e0 0e0 0e0 0e0 0e0 0e0 0e0 0e0 0e0 0e0 0e0 0e0 0e0 0e0 0e0
0e0 0e0 0e0 0e0 0e0 0e0 0e0 0e0 0e0 0e0 0e0 0e0 0e0 0e0 0e0 4.5829514207149406e-4 9.191176470588235e-4 4.5662100456621003e-4 0e0 4.553734061930783e-4 1.8315018315018315e-3 0e0 2.7063599458728013e-3 0e0 2.6845637583892616e-3 3.07152259763054e-3 7.197480881691408e-3 2.2552999548940008e-3 4.500450045004501e-3 3.1631269769543608e-3 6.334841628959276e-3 7.512152010605391e-3 5.81135449262405e-3 8.796296296296297e-3 9.900990099009901e-3 1.0213143872113677e-2 8.433200177541057e-3 8.093525179856115e-3 1.160092807424594e-2 1.1397214014352047e-2 1.5356820234869015e-2 1.091901728844404e-2 1.6339869281045753e-2 1.6151361329026302e-2 1.5489749430523917e-2 1.651048639000446e-2 1.744186046511628e-2 1.4864864864864866e-2 1.6802906448683014e-2 1.9021739130434784e-2 1.6571969696969696e-2 1.6165244723843737e-2 1.9704433497536946e-2 1.731399157697707e-2 1.9016697588126158e-2 1.4090909090909091e-2 2.303943287549845e-2 1.891040072039622e-2 2.079646017699115e-2 2.2526501766784453e-2 2.6636568848758466e-2 1.9945602901178604e-2 1.93631669535284e-2 2.4271844660194174e-2 2.4007386888273315e-2 2.1431828545371637e-2 2.384165542060279e-2 2.4433585073300755e-2 2.384105960264901e-2 2.258064516129032e-2 2.3743016759776536e-2 2.0471740097908322e-2 2.4830699774266364e-2 2.1457308895842648e-2 2.1768103065304308e-2 2.8012449977767896e-2 2.337891486546096e-2 1.7625231910946195e-2 1.9686800894854587e-2 2.586206896551724e-2 1.8484288354898338e-2 2.00445434298441e-2 2.4750325662179766e-2 2.4586499776486366e-2 2.2331397945511387e-2 1.8410417602155366e-2 2.8053517479499353e-2 1.776765375854214e-2 2.292134831460674e-2 2.59391771019678e-2 2.8991971454058876e-2 2.2601476014760147e-2 2.1159153633854646e-2 2.3608017817371936e-2 2.1816562778272486e-2 2.5431425976385105e-2 2.2978347326557666e-2 1.989389920424403e-2 2.342023862129916e-2 2.2065727699530517e-2 1.9460415745245468e-2 2.2351363433169423e-2 2.2394881170018283e-2 2.0306859205776174e-2 2.58121940364931e-2 1.9169329073482427e-2 2.3373052245646196e-2 1.6652059596844872e-2 2.6362823949955316e-2 1.6423357664233577e-2 1.8944519621109608e-2 2.6398210290827742e-2 2e-2 2.4123805188893947e-2 1.4432029795158287e-2 2.3381294964028777e-2 1.5536723163841809e-2 1.614391143911439e-2 1.904340124003543e-2 2.152014652014652e-2 1.3921113689095127e-2 1.3833110218652387e-2 1.8173758865248225e-2 1.694139194139194e-2 2.077294685990338e-2 1.639344262295082e-2 1.5567765567765568e-2 1.8552036199095023e-2 1.8526687251874726e-2 1.3753327417923691e-2 1.6313932980599646e-2 1.678445229681979e-2 1.9973368841544607e-2 1.5306122448979591e-2 2.0233812949640287e-2 1.904761904761905e-2 1.7256637168141593e-2 1.6106764841233318e-2 1.9501133786848073e-2 1.3193812556869881e-2 1.5934539190353144e-2 1.579191825359963e-2 1.1116051578479324e-2 1.521933751119069e-2 1.5824175824175824e-2 1.8772893772893772e-2 1.5267175572519083e-2 1.6703296703296705e-2 9.812667261373774e-3 1.4932337844143724e-2 1.2843224092116917e-2 1.3295346628679962e-2 1.1101243339253997e-2 1.36986301369863e-2 1.1322463768115942e-2 1.0854816824966078e-2 1.4097744360902255e-2 1.3333333333333334e-2 1.5734265734265736e-2 1.2323140118667275e-2 1.1633109619686801e-2 1.1291779584462511e-2 1.322992700729927e-2 1.2550425818018825e-2 8.264462809917356e-3 9.950248756218905e-3 8.003557136505114e-3 1.3016157989228007e-2 1.3407304669440592e-2 1.665166516651665e-2 8.294930875576038e-3 1.0323159784560144e-2 9.554140127388535e-3 6.756756756756757e-3 9.61978928080623e-3 8.082622361921869e-3 4.984141368373357e-3 6.83371298405467e-3 8.67976244860667e-3 1.039411000433088e-2 6.360745115856429e-3 1.174934725848564e-2 1.127141568981064e-2 7.61990138951143e-3 1.0295434198746643e-2 6.705409029950827e-3 1.0374379792512404e-2 8.159564823209429e-3 1.0327795240233499e-2 9.49367088607595e-3 1.2372956252761821e-2 1.0771992818671455e-2 7.336084364970197e-3 1.1542012927054479e-2 5.5376095985233045e-3 5.390835579514825e-3 7.688828584350972e-3 7.3461891643709825e-3 6.357856494096276e-3 6.0352831940575676e-3 7.455731593662628e-3 1.0355695632597929e-2 6.628369421122404e-3 6.378132118451025e-3 6.3262539539087215e-3 7.562277580071174e-3 1.0707635009310988e-2 8.379888268156424e-3 5.314437555358724e-3 7.984969469234382e-3 5.7293962097840455e-3 6.366530241018645e-3 6.314839873703203e-3 9.60279353993889e-3 4.111466423024212e-3 4.897595725734639e-3 8.028545941123996e-3 6.109022556390977e-3 6.741573033707865e-3 7.239819004524887e-3 5.083179297597043e-3 4.629629629629629e-3 5.80875781948168e-3 6.971677559912854e-3 6.208425720620843e-3 5.8930190389845875e-3 7.045354469396741e-3 4.4964028776978415e-3 5.949656750572082e-3 6.852444038373686e-3 5.427408412483039e-3 4.858657243816254e-3 6.395614435815441e-3 4.5045045045045045e-3 5.491990846681922e-3 3.6529680365296802e-3 6.2724014336917565e-3 5.5891942244993015e-3 6.925207756232687e-3 6.6607460035523975e-3 4.891062694530902e-3 5.45950864422202e-3 3.7002775208140612e-3 5.247048535198951e-3 8.333333333333333e-3 4.531037607612143e-3 7.213706041478809e-3 2.6678523788350376e-3 3.942181340341655e-3 5.109150023223409e-3 3.6646816307833257e-3 3.5826242722794446e-3 5.752212389380531e-3 4.076086956521739e-3 6.999533364442371e-3 4.355400696864111e-3 4.00355871886121e-3 4.3859649122807015e-3 3.5634743875278397e-3 5.417607223476298e-3 5.371530886302597e-3 3.1934306569343066e-3 3.6084799278304014e-3 3.6019810895992796e-3 2.654867256637168e-3 3.116651825467498e-3 2.2431583669807087e-3 4.981884057971014e-3 4.878048780487805e-3 4.4603033006244425e-3 4.901960784313725e-3 2.199736031676199e-3 4.4603033006244425e-3 1.8281535648994515e-3 2.7675276752767526e-3 5.901044030866999e-3 4.048582995951417e-3 4.023245417970496e-3 2.7359781121751026e-3 4.959422903516681e-3 3.573023671281822e-3 4.113345521023766e-3 1.3537906137184115e-3 3.7261294829995344e-3 3.5938903863432167e-3 4.470272686633884e-3 3.202195791399817e-3 5.05514705882353e-3 2.748511223087494e-3 3.6968576709796672e-3 3.165988240615106e-3 4.0650406504065045e-3 2.7198549410698096e-3 4.990925589836661e-3 1.838235294117647e-3 1.9408054342552159e-3 2.3073373327180432e-3 9.358914365933552e-4 3.6380172805820826e-3 5.78806767586821e-3 3.6363636363636364e-3 4.1265474552957355e-3 3.146067415730337e-3 4.026845637583893e-3 3.5698348951361e-3 2.8530670470756064e-3 4.551661356395084e-3 2.7347310847766638e-3 3.5335689045936395e-3 1.8248175182481751e-3 1.2695725772323319e-3 1.76444640494045e-3 3.116651825467498e-3 1.3901760889712697e-3 1.3345195729537367e-3 4.008908685968819e-3 4.484304932735426e-3 2.7002700270027003e-3 3.573023671281822e-3 1.8323408153916628e-3 2.6785714285714286e-3 1.2958963282937365e-3 8.814455707360071e-4 3.200731595793324e-3 3.1028368794326243e-3 1.392757660167131e-3 1.3392857142857143e-3 9.191176470588235e-4 1.759014951627089e-3 3.125e-3 2.297794117647059e-3 2.6761819803746653e-3 3.573023671281822e-3 2.305209774089442e-3 3.336510962821735e-3 9.099181073703367e-4 2.7100271002710027e-3 4.203643157403083e-3 1.6970725498515061e-3 2.756086357372531e-3 1.3333333333333333e-3 4.5004500450045e-4 1.3992537313432835e-3 1.786511835640911e-3 3.147482014388489e-3 2.6954177897574125e-3 2.7309968138370506e-3 1.3704888076747374e-3 3.044802087864289e-3 4.5392646391284613e-4 2.6223776223776225e-3 2.2143489813994687e-3 3.1404217137729925e-3 1.8075011296882061e-3 3.5288928098809e-3 9.107468123861566e-4 3.085059497576025e-3 8.695652173913044e-4 1.7597888253409592e-3 4.107713372889092e-3 1.358080579447714e-3 2.1570319240724763e-3 2.209456473707468e-3 9.25925925925926e-4 3.115264797507788e-3 1.3711151736745886e-3 1.7414018284719198e-3 1.3256738842244808e-3 9.157509157509158e-4 1.3698630136986301e-3 0e0 4.363001745200698e-4 4.137931034482759e-3 9.416195856873823e-4 1.2953367875647669e-3 2.61437908496732e-3 1.3723696248856359e-3 9.021199819576004e-4 1.3386880856760374e-3 3.1876138433515485e-3 2.16169476869866e-3 2.325581395348837e-3 2.3020257826887663e-3 0e0 2.1331058020477816e-3 1.35623869801085e-3 1.3245033112582781e-3 1.3799448022079118e-3 2.2512381809995496e-3 2.2411474675033617e-3 1.823985408116735e-3 1.4272121788772598e-3 0e0 1.8365472910927456e-3 2.7573529411764708e-3 3.7418147801683817e-3 3.1992687385740404e-3 1.7833259028087382e-3 1.374255611543747e-3 3.234750462107209e-3 1.8140589569160999e-3 4.5934772622875517e-4 1.8407731247123793e-3 2.771362586605081e-3 2.326663564448581e-3 0e0 1.3404825737265416e-3 1.3464991023339318e-3 9.233610341643582e-4 8.88494002665482e-4 1.3617793917385383e-3 9.103322712790169e-4 2.297794117647059e-3 9.136592051164915e-4 2.2482014388489208e-3 4.6274872744099955e-4 1.3181019332161687e-3 1.3856812933025404e-3 2.789400278940028e-3 2.646669607410675e-3 8.845643520566122e-4 1.7467248908296944e-3 2.261420171867933e-3 1.3623978201634877e-3 1.3327410039982231e-3 1.3786764705882354e-3 2.1570319240724763e-3 1.8433179723502304e-3 1.75054704595186e-3 2.254283137962128e-3 1.2875536480686696e-3 1.2958963282937365e-3 1.358695652173913e-3 1.3297872340425532e-3 8.768084173608067e-4 0e0 1.7929179740026895e-3 9.315323707498836e-4 1.8570102135561746e-3 1.4018691588785046e-3 2.756086357372531e-3 0e0 2.253267237494367e-3 2.315886984715146e-3 2.213368747233289e-3 1.7785682525566918e-3 2.3452157598499064e-3 4.5392646391284613e-4 2.294630564479119e-3 2.7272727272727275e-3 1.3339261894175188e-3 0e0 1.7582417582417582e-3 3.6613272311212816e-3 3.6068530207394047e-3 8.756567425569177e-4 1.7738359201773836e-3 3.115264797507788e-3 0e0 1.35623869801085e-3 2.275830678197542e-3 2.8368794326241137e-3 4.4483985765124553e-4 1.3157894736842105e-3 4.5045045045045046e-4 1.8306636155606408e-3 2.6785714285714286e-3 1.3181019332161687e-3 1.8458698661744347e-3 3.165988240615106e-3 1.8700327255726976e-3 1.3767783386874712e-3 1.76444640494045e-3 2.756086357372531e-3 1.8148820326678765e-3 1.35623869801085e-3 1.7675651789659744e-3 1.3309671694764862e-3 8.984725965858042e-4 1.3686131386861315e-3 1.3315579227696406e-3 2.2512381809995496e-3 1.7628911414720142e-3 4.3402777777777775e-4 1.3636363636363637e-3 3.6019810895992796e-3 9.165902841429881e-4 1.786511835640911e-3 4.675081813931744e-4 1.3477088948787063e-3 9.242144177449168e-4 4.520795660036166e-4 4.528985507246377e-4 1.3163668275559457e-3 4.5413260672116256e-4 1.344688480502017e-3 1.347103726986978e-3 4.434589800443459e-4 9.066183136899365e-4 2.224199288256228e-3 1.366742596810934e-3 1.3630168105406633e-3 8.507018290089324e-4 1.3339261894175188e-3 9.170105456212746e-4 4.580852038479157e-4 9.111617312072893e-4 1.8034265103697023e-3 1.756697408871322e-3 1.7414018284719198e-3 4.589261128958238e-4 1.7969451931716084e-3 1.7857142857142857e-3 4.526935264825713e-4 9.199632014719411e-4 1.8075011296882061e-3 1.7817371937639199e-3 4.266211604095563e-4 1.794526693584567e-3 1.328609388839681e-3 0e0 4.5433893684688776e-4 1.3895321908290875e-3 4.553734061930783e-4 1.3654984069185253e-3 4.553734061930783e-4 4.506534474988734e-4 4.45632798573975e-4 1.7699115044247787e-3 1.3953488372093023e-3 8.583690987124463e-4 1.7293558149589277e-3 8.775778850372971e-4 8.944543828264759e-4 2.6642984014209592e-3 1.3617793917385383e-3 3.089143865842895e-3 0e0 1.78491744756805e-3 1.3550135501355014e-3 9.021199819576004e-4 1.8206645425580337e-3 4.6146746654360867e-4 0e0 9.017132551848512e-4 9.394081728511038e-4 0e0 0e0 8.654262224145391e-4 0e0 1.3345195729537367e-3 9.009009009009009e-4 1.3856812933025404e-3 1.3374944271065537e-3 4.45632798573975e-4 9.095043201455207e-4 4.4365572315882877e-4 1.3544018058690745e-3 1.3428827215756492e-3 0e0 9.272137227630969e-4 1.8148820326678765e-3 1.8744142455482662e-3 8.992805755395684e-4 4.5871559633027525e-4 2.2988505747126436e-3 9.380863039399625e-4 4.6948356807511736e-4 9.082652134423251e-4 9.345794392523365e-4 4.510599909788002e-4 1.8124150430448573e-3 4.62962962962963e-4 4.7192071731949034e-4 0e0 2.405002405002405e-3 4.743833017077799e-4 2.3073373327180432e-3 2.254283137962128e-3 1.3856812933025404e-3 9.033423667570009e-4 1.8441678192715537e-3 4.621072088724584e-4 4.655493482309125e-4 1.8206645425580337e-3 9.42507068803016e-4 1.8190086402910413e-3 9.170105456212746e-4 1.3574660633484162e-3 2.3030861354214646e-3 9.302325581395349e-4 9.272137227630969e-4 4.5351473922902497e-4 4.5187528242205153e-4 4.725897920604915e-4 9.578544061302681e-4 9.049773755656109e-4 4.8496605237633366e-4 4.730368968779565e-4 0e0 9.293680297397769e-4 2.320185614849188e-3 0e0 4.551661356395084e-4 4.7058823529411766e-4 9.267840593141798e-4 1.349527665317139e-3 1.336898395721925e-3 0e0 1.4071294559099437e-3 4.6061722708429296e-4 1.3959981386691485e-3 4.514672686230248e-4 1.3321492007104796e-3 0e0 4.5578851412944393e-4 1.3380909901873326e-3 8.976660682226212e-4 4.6685340802987864e-4 4.633920296570899e-4 0e0 4.6061722708429296e-4 1.3673655423883319e-3 8.814455707360071e-4 4.522840343735866e-4 0e0 4.3649061545176777e-4 1.885014137606032e-3 1.7520805957074025e-3 1.3921113689095127e-3 3.1545741324921135e-3 4.4583147570218456e-4 0e0 0e0 4.363001745200698e-4 8.853474988933156e-4 4.426737494466578e-4 1.7145306472353193e-3 0e0 1.288659793814433e-3 1.8365472910927456e-3 1.7683465959328027e-3 1.7793594306049821e-3 4.351610095735422e-4 1.3537906137184115e-3 1.7536168347216134e-3 3.631411711302769e-3 1.347103726986978e-3 8.972633467922835e-4 1.321003963011889e-3 1.3630168105406633e-3 9.64785335262904e-4 3.0932390631904553e-3 1.885014137606032e-3 4.472271914132379e-4 9.095043201455207e-4 2.6845637583892616e-3 0e0 1.349527665317139e-3 1.3309671694764862e-3 2.2123893805309734e-3 0e0 4.434589800443459e-4 8.968609865470852e-4 9.31098696461825e-4 1.8115942028985507e-3 1.7368649587494573e-3 2.4834437086092716e-3 0e0 0e0 0e0 0e0 0e0 0e0 0e0 0e0 0e0 0e0 0e0 0e0 0e0 0e0 0e0 0e0 0e0 0e0 0e0 0e0 0e0 0e0 0e0 0e0 0e0 0e0 0e0 0e0 0e0 0e0 0e0 0e0 0e0 0e0 0e0 0e0 0e0 0e0 0e0 0e0 0e0 0e0 0e0 0e0 0e0 0e0 0e0 0e0 0e0 0e0 0e0 0e0 0e0 0e0 0e0 0e0 0e0 0e0 0e0 0e0 0e0 0e0 0e0 0e0 0e0 0e0 0e0 0e0 0e0 0e0 0e0 0e0 0e0 0e0 0e0 0e0 0e0 0e0 0e0 0e0 0e0 0e0 0e0 0e0 0e0 0e0 0e0 0e0 0e0 0e0 0e0 0e0 0e0 0e0 0e0 0e0 0e0 0e0 0e0 0e0 0e0 0e0 0e0 0e0 0e0 0e0 0e0 0e0 0e0 0e0 0e0 0e0 0e0 0e0 0e0 0e0 0e0 0e0 0e0 0e0 0e0 0e0 0e0 0e0 0e0 0e0 0e0 0e0 0e0 0e0 0e0 0e0
0e0 0e0 0e0 0e0 0e0 0e0 0e0 0e0 0e0 0e0 0e0 0e0 0e0 0e0 0e0 0e0 4.5955882352941176e-4 0e0 4.5351473922902497e-4 0e0 1.3736263736263737e-3 4.6061722708429296e-4 2.7063599458728013e-3 1.8214936247723133e-3 8.948545861297539e-4 3.5103115401491883e-3 4.49842555105713e-3 2.2552999548940008e-3 3.6003600360036e-3 5.422503389064619e-3 6.787330316742082e-3 5.7445868316394165e-3 6.705409029950827e-3 1.0185185185185186e-2 8.550855085508551e-3 7.104795737122558e-3 1.154016866400355e-2 5.845323741007194e-3 6.0324825986078886e-3 1.1819333051920641e-2 8.581752484191508e-3 9.554140127388535e-3 8.403361344537815e-3 1.015228426395939e-2 1.366742596810934e-2 1.5618027666220438e-2 1.29695885509839e-2 1.3963963963963964e-2 1.3623978201634877e-2 1.6757246376811596e-2 1.4204545454545454e-2 1.9308486753480018e-2 1.9256605463502014e-2 1.7781937295273748e-2 1.7625231910946195e-2 1.9545454545454546e-2 1.7279574656623838e-2 1.7109410175596577e-2 1.902654867256637e-2 2.120141342756184e-2 1.5349887133182845e-2 2.085222121486854e-2 1.9793459552495698e-2 2.030008826125331e-2 1.8928901200369344e-2 1.7783857729138167e-2 1.9343229869545658e-2 2.132385606397157e-2 2.2516556291390728e-2 2.0276497695852536e-2 2.0484171322160148e-2 1.824655095683133e-2 2.2121896162528215e-2 2.2798390701832812e-2 2.665482007996446e-2 2.6233881725211204e-2 2.0732245258050286e-2 2.1335807050092765e-2 2.953020134228188e-2 2.5408348457350273e-2 2.2181146025878003e-2 2.00445434298441e-2 2.344767694311767e-2 2.1457308895842648e-2 2.3224653863331845e-2 2.334979793444095e-2 2.1148036253776436e-2 2.460136674259681e-2 1.9775280898876403e-2 2.146690518783542e-2 2.230151650312221e-2 3.044280442804428e-2 1.5639374425023e-2 2.3608017817371936e-2 2.13713268032057e-2 2.0435967302452316e-2 2.4304021210782147e-2 2.0335985853227233e-2 2.73972602739726e-2 1.9248826291079813e-2 2.344095532950022e-2 2.2798390701832812e-2 2.4223034734917732e-2 1.895306859205776e-2 2.2251891410769914e-2 2.0538566864445457e-2 1.924839596700275e-2 2.4101665205959685e-2 1.831992850759607e-2 1.6423357664233577e-2 2.029769959404601e-2 2.371364653243848e-2 2.217391304347826e-2 2.4123805188893947e-2 2.0018621973929236e-2 2.1133093525179857e-2 2.401129943502825e-2 1.7527675276752766e-2 1.550044286979628e-2 1.9230769230769232e-2 1.7633410672853827e-2 1.5171798304328426e-2 1.99468085106383e-2 2.0146520146520148e-2 2.2705314009661835e-2 1.860877270713336e-2 2.0604395604395604e-2 1.493212669683258e-2 1.6762240846934274e-2 1.1535048802129548e-2 1.4109347442680775e-2 1.678445229681979e-2 1.908566355969818e-2 1.437847866419295e-2 1.8884892086330936e-2 1.4512471655328799e-2 1.592920353982301e-2 1.2885411872986655e-2 1.5419501133786848e-2 1.7288444040036398e-2 2.1102497846683894e-2 1.8114259173246633e-2 1.511783014673188e-2 1.7009847806624886e-2 1.8901098901098902e-2 1.3736263736263736e-2 1.571621014818141e-2 1.2307692307692308e-2 1.2042818911685994e-2 1.3999066728884742e-2 1.4614703277236492e-2 1.7094017094017096e-2 1.1545293072824156e-2 1.6267123287671232e-2 8.605072463768116e-3 1.2211668928086838e-2 1.4097744360902255e-2 1.1954022988505748e-2 1.18006993006993e-2 1.3692377909630305e-2 1.2975391498881432e-2 1.3550135501355014e-2 1.0036496350364963e-2 1.3895114298520844e-2 1.0101010101010102e-2 1.6734509271822705e-2 9.337483325922631e-3 8.527827648114902e-3 8.321775312066574e-3 1.44014401440144e-2 1.6129032258064516e-2 1.1220825852782765e-2 1.2738853503184714e-2 1.0810810810810811e-2 1.0535959688502062e-2 1.3022002694207453e-2 1.2233801540552787e-2 6.83371298405467e-3 1.2334399269072635e-2 1.3858813339107838e-2 1.0449795547478418e-2 1.2184508268059183e-2 1.3525698827772768e-2 8.516360376512775e-3 8.504923903312443e-3 9.387572641931158e-3 7.216959855660803e-3 1.1332728921124207e-2 1.0327795240233499e-2 6.329113924050633e-3 9.721608484312859e-3 7.18132854578097e-3 9.170105456212746e-3 8.310249307479225e-3 5.999077065066913e-3 8.984725965858042e-3 7.688828584350972e-3 6.427915518824609e-3 9.990917347865577e-3 1.1142061281337047e-2 7.921714818266543e-3 9.45520036019811e-3 8.837825894829872e-3 1.0022779043280182e-2 5.422503389064619e-3 6.227758007117438e-3 7.4487895716946e-3 8.845437616387336e-3 9.300265721877768e-3 7.515265382808831e-3 6.17011899515205e-3 8.185538881309686e-3 7.216959855660803e-3 6.110868616324749e-3 7.7661032434901784e-3 6.678539626001781e-3 8.920606601248885e-3 9.398496240601503e-3 8.089887640449439e-3 5.429864253393665e-3 3.6968576709796672e-3 6.481481481481481e-3 5.361930294906166e-3 8.714596949891068e-3 1.0643015521064302e-2 7.252946509519492e-3 5.724350506384853e-3 5.845323741007194e-3 9.153318077803204e-3 4.5682960255824575e-3 8.141112618724558e-3 5.30035335689046e-3 7.309273640931932e-3 7.207207207207207e-3 4.118993135011442e-3 3.6529680365296802e-3 6.2724014336917565e-3 4.191895668374476e-3 4.6168051708217915e-3 3.552397868561279e-3 9.337483325922631e-3 6.369426751592357e-3 2.7752081406105457e-3 4.372540445999125e-3 5.263157894736842e-3 8.155867693701857e-3 4.0577096483318306e-3 6.669630947087594e-3 3.942181340341655e-3 5.57361820715281e-3 4.580852038479157e-3 3.5826242722794446e-3 3.097345132743363e-3 4.076086956521739e-3 1.8665422305179655e-3 3.9198606271777e-3 3.113879003558719e-3 3.947368421052632e-3 6.6815144766146995e-3 6.320541760722348e-3 8.952551477170993e-3 7.2992700729927005e-3 5.412719891745603e-3 4.05222872579919e-3 6.63716814159292e-3 5.78806767586821e-3 4.037685060565276e-3 4.528985507246377e-3 3.991130820399113e-3 4.014272970561998e-3 9.358288770053475e-3 5.279366476022877e-3 3.568242640499554e-3 4.570383912248629e-3 2.3062730627306273e-3 3.631411711302769e-3 1.349527665317139e-3 4.023245417970496e-3 5.927952576379389e-3 4.508566275924256e-3 3.1263957123715946e-3 3.656307129798903e-3 2.707581227436823e-3 4.191895668374476e-3 2.6954177897574125e-3 6.705409029950827e-3 3.6596523330283625e-3 4.136029411764706e-3 2.748511223087494e-3 4.158964879852125e-3 6.331976481230212e-3 3.1616982836495033e-3 4.079782411604714e-3 4.537205081669692e-3 6.433823529411764e-3 3.8816108685104317e-3 4.6146746654360865e-3 4.211511464670099e-3 4.092769440654843e-3 8.904719501335708e-4 4.545454545454545e-3 5.0435580009170105e-3 4.044943820224719e-3 5.369127516778523e-3 2.2311468094600626e-3 2.3775558725630053e-3 3.6413290851160674e-3 4.102096627164996e-3 3.5335689045936395e-3 2.281021897810219e-3 3.808717731696995e-3 3.5288928098809e-3 1.3357079252003562e-3 1.8535681186283596e-3 1.3345195729537367e-3 1.7817371937639199e-3 1.7937219730941704e-3 2.7002700270027003e-3 1.3398838767306833e-3 1.8323408153916628e-3 1.3392857142857143e-3 8.639308855291577e-4 3.085059497576025e-3 2.7434842249657062e-3 2.216312056737589e-3 2.785515320334262e-3 3.5714285714285713e-3 3.676470588235294e-3 3.95778364116095e-3 4.0178571428571425e-3 9.191176470588235e-4 2.2301516503122213e-3 3.1263957123715946e-3 5.532503457814661e-3 1.4299332697807435e-3 4.549590536851683e-3 4.0650406504065045e-3 1.8682858477347033e-3 4.242681374628765e-3 2.2967386311437757e-3 2.2222222222222222e-3 4.500450045004501e-3 4.197761194029851e-3 5.359535506922733e-3 6.294964028776978e-3 2.2461814914645105e-3 1.8206645425580337e-3 4.5682960255824577e-4 3.4797738147020443e-3 2.2696323195642307e-3 2.6223776223776225e-3 3.54295837023915e-3 1.3458950201884253e-3 1.3556258472661546e-3 1.76444640494045e-3 4.098360655737705e-3 5.288673424416042e-3 3.91304347826087e-3 2.6396832380114386e-3 3.651300775901415e-3 2.2634676324128564e-3 2.1570319240724763e-3 1.3256738842244808e-3 4.62962962962963e-4 3.115264797507788e-3 2.2851919561243145e-3 2.1767522855899e-3 1.7675651789659744e-3 1.8315018315018315e-3 3.1963470319634705e-3 3.6883356385431073e-3 1.3089005235602095e-3 2.758620689655172e-3 1.8832391713747645e-3 2.158894645941278e-3 3.0501089324618735e-3 2.7447392497712718e-3 1.8042399639152007e-3 4.462293618920125e-4 1.8214936247723133e-3 2.5940337224383916e-3 2.325581395348837e-3 3.683241252302026e-3 3.6101083032490976e-3 8.532423208191126e-4 9.041591320072332e-4 1.3245033112582781e-3 2.7598896044158236e-3 1.3507429085997298e-3 1.7929179740026895e-3 1.823985408116735e-3 2.8544243577545195e-3 2.3020257826887663e-3 1.3774104683195593e-3 5.05514705882353e-3 3.274087932647334e-3 9.140767824497258e-4 2.229157378510923e-3 2.2904260192395786e-3 4.158964879852125e-3 1.3605442176870747e-3 1.3780431786862655e-3 1.8407731247123793e-3 9.237875288683603e-4 1.3959981386691485e-3 1.7937219730941704e-3 1.3404825737265416e-3 2.244165170556553e-3 4.155124653739612e-3 3.109729009329187e-3 1.8157058556513845e-3 2.275830678197542e-3 1.838235294117647e-3 1.3704888076747374e-3 2.697841726618705e-3 9.254974548819991e-4 2.1968365553602814e-3 1.3856812933025404e-3 3.2543003254300326e-3 2.646669607410675e-3 1.7691287041132243e-3 1.3100436681222707e-3 2.261420171867933e-3 3.178928247048138e-3 2.221235006663705e-3 2.7573529411764708e-3 1.2942191544434857e-3 4.608294930875576e-4 2.188183807439825e-3 9.017132551848512e-4 1.7167381974248926e-3 3.023758099352052e-3 9.057971014492754e-4 2.6595744680851063e-3 0e0 1.3410818059901655e-3 2.2411474675033617e-3 3.2603632976245926e-3 3.714020427112349e-3 1.869158878504673e-3 3.6747818098300414e-3 8.94054537326777e-4 2.7039206849932404e-3 3.242241778601204e-3 2.213368747233289e-3 3.1124944419742106e-3 4.6904315196998124e-4 9.078529278256923e-4 1.3767783386874712e-3 1.3636363636363637e-3 4.4464206313917296e-4 3.2497678737233053e-3 8.791208791208791e-4 9.153318077803204e-4 3.1559963931469793e-3 1.3134851138353765e-3 2.2172949002217295e-3 1.3351134846461949e-3 1.7683465959328027e-3 1.35623869801085e-3 1.3654984069185253e-3 9.456264775413711e-4 1.7793594306049821e-3 8.771929824561404e-4 2.702702702702703e-3 9.153318077803204e-4 2.6785714285714286e-3 1.3181019332161687e-3 2.3073373327180432e-3 9.045680687471732e-4 1.8700327255726976e-3 2.7535566773749425e-3 1.76444640494045e-3 4.5934772622875517e-4 3.629764065335753e-3 9.041591320072332e-4 1.7675651789659744e-3 1.774622892635315e-3 3.1446540880503146e-3 2.281021897810219e-3 2.663115845539281e-3 1.3507429085997298e-3 3.085059497576025e-3 3.0381944444444445e-3 4.5454545454545455e-4 1.3507429085997298e-3 1.8331805682859762e-3 1.786511835640911e-3 2.805049088359046e-3 1.3477088948787063e-3 1.8484288354898336e-3 1.8083182640144665e-3 2.717391304347826e-3 1.3163668275559457e-3 2.7247956403269754e-3 0e0 1.796138302649304e-3 1.7738359201773836e-3 3.173164097914778e-3 8.896797153024911e-4 1.8223234624145787e-3 2.271694684234439e-3 2.9774564015312634e-3 2.2232103156958646e-3 3.6680421824850985e-3 1.8323408153916628e-3 1.366742596810934e-3 9.017132551848512e-4 2.1958717610891525e-3 0e0 2.7535566773749425e-3 2.2461814914645105e-3 2.232142857142857e-3 9.053870529651426e-4 9.199632014719411e-4 1.3556258472661546e-3 1.7817371937639199e-3 8.532423208191126e-4 4.4863167339614175e-4 8.857395925597874e-4 1.8083182640144665e-3 1.817355747387551e-3 2.315886984715146e-3 2.73224043715847e-3 1.8206645425580337e-3 1.366120218579235e-3 2.7039206849932404e-3 1.336898395721925e-3 1.327433628318584e-3 2.325581395348837e-3 2.145922746781116e-3 2.16169476869866e-3 1.7551557700745941e-3 4.472271914132379e-4 3.108348134991119e-3 2.2696323195642307e-3 1.76522506619594e-3 9.078529278256923e-4 1.3386880856760374e-3 1.3550135501355014e-3 9.021199819576004e-4 2.275830678197542e-3 1.8458698661744347e-3 2.3752969121140144e-3 1.352569882777277e-3 2.3485204321277596e-3 1.8726591760299626e-3 4.5998160073597056e-4 1.7308524448290783e-3 3.5746201966041107e-3 8.896797153024911e-4 2.2522522522522522e-3 1.8475750577367205e-3 2.6749888542131075e-3 4.45632798573975e-4 9.095043201455207e-4 8.873114463176575e-4 1.8058690744920992e-3 1.3428827215756492e-3 3.1418312387791743e-3 1.8544274455261937e-3 9.074410163339383e-4 1.4058106841611997e-3 8.992805755395684e-4 1.3761467889908258e-3 9.195402298850574e-4 9.380863039399625e-4 2.8169014084507044e-3 9.082652134423251e-4 2.336448598130841e-3 1.3531799729364006e-3 4.5310376076121433e-4 9.25925925925926e-4 1.415762151958471e-3 1.4018691588785046e-3 1.924001924001924e-3 2.3719165085388993e-3 4.6146746654360867e-4 1.8034265103697023e-3 2.771362586605081e-3 1.8066847335140017e-3 1.3831258644536654e-3 9.242144177449168e-4 9.31098696461825e-4 1.8206645425580337e-3 3.770028275212064e-3 3.1832651205093224e-3 9.170105456212746e-4 9.049773755656109e-4 1.3818516812528789e-3 1.3953488372093023e-3 1.8544274455261937e-3 2.2675736961451248e-3 1.3556258472661546e-3 4.725897920604915e-4 1.9157088122605363e-3 1.8099547511312218e-3 4.8496605237633366e-4 1.4191106906338694e-3 1.8264840182648401e-3 4.6468401486988845e-4 1.3921113689095127e-3 8.99685110211426e-4 1.3654984069185253e-3 2.352941176470588e-3 0e0 1.349527665317139e-3 8.9126559714795e-4 9.178522257916476e-4 1.4071294559099437e-3 2.3030861354214646e-3 1.8613308515588647e-3 2.708803611738149e-3 2.6642984014209592e-3 1.8066847335140017e-3 1.3673655423883319e-3 2.2301516503122213e-3 2.244165170556553e-3 4.6685340802987864e-4 4.633920296570899e-4 4.462293618920125e-4 2.3030861354214646e-3 9.115770282588879e-4 2.644336712208021e-3 2.261420171867933e-3 3.1890660592255125e-3 1.745962461807071e-3 1.413760603204524e-3 1.7520805957074025e-3 4.640371229698376e-4 9.013068949977468e-4 1.3374944271065537e-3 1.8181818181818182e-3 1.3761467889908258e-3 1.7452006980802793e-3 1.3280212483399733e-3 2.213368747233289e-3 4.286326618088298e-4 2.1958717610891525e-3 1.718213058419244e-3 1.8365472910927456e-3 4.420866489832007e-4 2.224199288256228e-3 8.703220191470844e-4 2.256317689530686e-3 0e0 1.8157058556513845e-3 8.98069151324652e-4 2.2431583669807087e-3 1.7613386173491853e-3 2.271694684234439e-3 2.894356005788712e-3 3.0932390631904553e-3 3.770028275212064e-3 1.7889087656529517e-3 2.728512960436562e-3 1.3422818791946308e-3 1.893939393939394e-3 4.048582995951417e-3 1.774622892635315e-3 2.2123893805309734e-3 4.456327985739751e-3 1.7738359201773836e-3 1.3452914798206279e-3 1.86219739292365e-3 9.057971014492754e-4 3.9079461571862786e-3 2.4834437086092716e-3 0e0 0e0 0e0 0e0 0e0 0e0 0e0 0e0 0e0 0e0 0e0 0e0 0e0 0e0 0e0 0e0 0e0 0e0 0e0 0e0 0e0 0e0 0e0 0e0 0e0 0e0 0e0 0e0 0e0 0e0 0e0 0e0 0e0 0e0 0e0 0e0 0e0 0e0 0e0 0e0 0e0 0e0 0e0 0e0 0e0 0e0 0e0 0e0 0e0 0e0 0e0 0e0 0e0 0e0 0e0 0e0 0e0 0e0 0e0 0e0 0e0 0e0 0e0 0e0 0e0 0e0 0e0 0e0 0e0 0e0 0e0 0e0 0e0 0e0 0e0 0e0 0e0 0e0 0e0 0e0 0e0 0e0 0e0 0e0 0e0 0e0 0e0 0e0 0e0 0e0 0e0 0e0 0e0 0e0 0e0 0e0 0e0 0e0 0e0 0e0 0e0 0e0 0e0 0e0 0e0 0e0 0e0 0e0 0e0 0e0 0e0 0e0 0e0 0e0 0e0 0e0 0e0 0e0 0e0 0e0 0e0 0e0 0e0 0e0 0e0 0e0 0e0 0e0 0e0 0e0 0e0 0e0
0e0 0e0 0e0 0e0 0e0 0e0 0e0 0e0 0e0 0e0 0e0 0e0 0e0 0e0 4.4464206313917296e-4 0e0 0e0 4.5662100456621003e-4 0e0 4.553734061930783e-4 0e0 1.8424689083371719e-3 1.3531799729364006e-3 2.276867030965392e-3 1.3422818791946308e-3 8.775778850372971e-4 1.349527665317139e-3 3.6084799278304014e-3 4.050405040504051e-3 4.066877541798464e-3 6.787330316742082e-3 6.628369421122404e-3 6.705409029950827e-3 8.796296296296297e-3 8.550855085508551e-3 7.104795737122558e-3 7.989347536617843e-3 7.643884892086331e-3 6.4965197215777265e-3 9.286618826509076e-3 6.775067750677507e-3 1.4103730664240218e-2 1.1204481792717087e-2 1.9381633594831565e-2 1.0022779043280182e-2 1.2048192771084338e-2 1.2075134168157423e-2 1.4864864864864866e-2 1.4532243415077202e-2 1.4039855072463768e-2 1.5151515151515152e-2 1.4369106421194431e-2 1.701746529332736e-2 1.731399157697707e-2 1.8089053803339517e-2 1.818181818181818e-2 1.8165706690296855e-2 2.2062134173795586e-2 1.7256637168141593e-2 2.2084805653710248e-2 2.2121896162528215e-2 2.5385312783318223e-2 2.0223752151462996e-2 2.030008826125331e-2 2.585410895660203e-2 2.0975832193342453e-2 2.114260008996851e-2 2.798756108396268e-2 1.7218543046357615e-2 1.6589861751152075e-2 2.5139664804469275e-2 1.4686248331108143e-2 1.8961625282167043e-2 2.9056772463120252e-2 1.9546868058640605e-2 2.2232103156958647e-2 2.2496691662990738e-2 2.5510204081632654e-2 2.5503355704697986e-2 2.3593466424682397e-2 1.4787430683918669e-2 2.3162583518930958e-2 2.3881893182805036e-2 2.2798390701832812e-2 2.009825815096025e-2 2.155365963179165e-2 1.640051791109193e-2 1.9134396355353075e-2 2.5617977528089888e-2 2.2808586762075134e-2 2.007136485280999e-2 2.7675276752767528e-2 2.0699172033118676e-2 2.3608017817371936e-2 2.9385574354407838e-2 2.2252497729336965e-2 2.3862129916040652e-2 2.2988505747126436e-2 1.7675651789659744e-2 2.15962441314554e-2 2.3883237505528527e-2 2.637460885113992e-2 1.9652650822669104e-2 2.707581227436823e-2 2.1806853582554516e-2 2.190780465540849e-2 2.016498625114574e-2 2.4101665205959685e-2 2.323503127792672e-2 1.5967153284671534e-2 1.849345963013081e-2 2.1029082774049218e-2 1.8260869565217393e-2 2.230314064633591e-2 1.303538175046555e-2 1.618705035971223e-2 2.401129943502825e-2 2.029520295202952e-2 1.904340124003543e-2 2.1062271062271064e-2 1.948955916473318e-2 1.78491744756805e-2 1.4627659574468085e-2 1.8772893772893772e-2 2.5120772946859903e-2 1.7722640673460344e-2 1.8315018315018316e-2 2.4886877828054297e-2 1.4997794441993825e-2 1.685891748003549e-2 1.7195767195767195e-2 1.1484098939929329e-2 1.9529516200621395e-2 1.3450834879406308e-2 1.7985611510791366e-2 1.4512471655328799e-2 1.8141592920353982e-2 1.4265991716520939e-2 1.1337868480725623e-2 1.592356687898089e-2 1.5934539190353144e-2 1.579191825359963e-2 1.5562472209871054e-2 1.477170993733214e-2 1.7582417582417582e-2 1.9230769230769232e-2 1.2123933542882801e-2 1.4065934065934066e-2 1.159678858162355e-2 1.026598226784881e-2 1.550044286979628e-2 1.2345679012345678e-2 1.4653641207815276e-2 1.113013698630137e-2 1.2228260869565218e-2 1.3568521031207599e-2 1.5977443609022556e-2 1.4712643678160919e-2 1.3111888111888112e-2 1.1410314924691922e-2 1.1185682326621925e-2 1.6260162601626018e-2 1.1405109489051095e-2 1.344688480502017e-2 1.147842056932966e-2 1.3116236996834011e-2 1.3339261894175189e-2 1.2567324955116697e-2 1.06333795654184e-2 9.000900090009001e-3 9.216589861751152e-3 1.3464991023339317e-2 1.3193812556869881e-2 9.90990990990991e-3 1.6491067338524967e-2 1.0327795240233499e-2 1.1327594019030359e-2 1.1389521640091117e-2 1.2791228871630882e-2 8.6617583369424e-3 9.541117673784643e-3 8.703220191470844e-3 6.3119927862939585e-3 1.2998655311519497e-2 1.0743061772605193e-2 1.2516763522574878e-2 9.923319801533603e-3 1.1786038077969175e-2 1.1674898967220475e-2 1.0397830018083183e-2 8.395934600088379e-3 9.874326750448833e-3 1.1462631820265932e-2 7.386888273314866e-3 9.690816797415782e-3 7.6370170709793355e-3 8.141112618724558e-3 9.182736455463728e-3 8.174386920980926e-3 9.749303621169917e-3 7.455731593662628e-3 7.65420981539847e-3 9.279717189571365e-3 9.111617312072893e-3 9.489380930863081e-3 8.896797153024912e-3 5.58659217877095e-3 6.052141527001862e-3 7.528786536758193e-3 1.3151714419915453e-2 7.933010136624064e-3 1.0004547521600727e-2 7.216959855660803e-3 6.547359231776516e-3 6.852444038373686e-3 5.78806767586821e-3 1.2042818911685994e-2 8.928571428571428e-3 7.1910112359550565e-3 6.334841628959276e-3 7.3937153419593345e-3 6.944444444444444e-3 8.04289544235925e-3 5.664488017429194e-3 5.764966740576497e-3 7.252946509519492e-3 7.485689123734038e-3 7.643884892086331e-3 5.949656750572082e-3 6.395614435815441e-3 7.236544549977386e-3 4.858657243816254e-3 8.222932846048425e-3 5.405405405405406e-3 9.153318077803204e-3 5.02283105022831e-3 5.824372759856631e-3 4.657661853749418e-3 6.463527239150508e-3 5.3285968028419185e-3 8.892841262783458e-3 4.549590536851683e-3 5.550416281221091e-3 6.996064713598601e-3 5.263157894736842e-3 7.249660172179429e-3 6.762849413886384e-3 6.224988883948421e-3 6.132282084975909e-3 4.644681839294009e-3 6.871278057718736e-3 3.134796238244514e-3 4.424778761061947e-3 6.340579710144928e-3 7.466168922071862e-3 5.226480836236934e-3 6.227758007117438e-3 3.947368421052632e-3 4.899777282850779e-3 4.966139954853273e-3 7.162041181736795e-3 5.018248175182482e-3 6.765899864682003e-3 4.05222872579919e-3 3.097345132743363e-3 4.452359750667854e-3 4.93494840735756e-3 4.981884057971014e-3 4.434589800443459e-3 5.3523639607493305e-3 4.901960784313725e-3 5.279366476022877e-3 3.568242640499554e-3 4.113345521023766e-3 8.302583025830259e-3 5.901044030866999e-3 4.948268106162843e-3 4.470272686633884e-3 4.103967168262654e-3 5.861136158701533e-3 4.912907548012505e-3 5.027422303473492e-3 3.15884476534296e-3 2.7945971122496508e-3 4.492362982929021e-3 5.364327223960662e-3 4.117108874656907e-3 3.676470588235294e-3 5.038937242327073e-3 4.158964879852125e-3 4.070556309362279e-3 5.871725383920506e-3 4.986400725294651e-3 4.537205081669692e-3 3.216911764705882e-3 4.366812227074236e-3 5.999077065066913e-3 3.743565746373421e-3 5.0022737608003635e-3 4.452359750667854e-3 3.181818181818182e-3 4.1265474552957355e-3 5.393258426966292e-3 4.921700223713647e-3 4.9085229808121375e-3 3.3285782215882074e-3 4.551661356395084e-3 5.013673655423883e-3 4.41696113074205e-3 2.737226277372263e-3 4.231908590774439e-3 5.29333921482135e-3 4.452359750667854e-3 6.024096385542169e-3 4.00355871886121e-3 8.908685968819599e-4 3.139013452914798e-3 4.050405040504051e-3 4.4662795891022775e-3 3.6646816307833257e-3 3.125e-3 3.8876889848812094e-3 3.5257822829440283e-3 5.029721079103796e-3 4.875886524822695e-3 4.642525533890436e-3 2.6785714285714286e-3 4.136029411764706e-3 4.3975373790677225e-3 3.5714285714285713e-3 5.05514705882353e-3 3.568242640499554e-3 2.6797677534613666e-3 3.227293683725219e-3 6.67302192564347e-3 9.099181073703367e-4 4.968383017163505e-3 3.269500233535731e-3 2.969876962240136e-3 3.215434083601286e-3 4.4444444444444444e-3 3.1503150315031502e-3 1.8656716417910447e-3 2.6797677534613666e-3 4.0467625899280575e-3 1.3477088948787063e-3 3.1861629494765588e-3 2.740977615349475e-3 8.699434536755111e-4 3.1774852473899226e-3 6.118881118881119e-3 3.985828166519044e-3 2.2431583669807087e-3 1.8075011296882061e-3 3.0877812086457872e-3 4.098360655737705e-3 2.644336712208021e-3 1.7391304347826088e-3 3.0796304443466782e-3 3.651300775901415e-3 6.337709370755998e-3 2.5884383088869713e-3 1.7675651789659744e-3 4.166666666666667e-3 3.115264797507788e-3 2.742230347349177e-3 3.91815411406182e-3 2.6513477684489617e-3 3.205128205128205e-3 3.6529680365296802e-3 3.6883356385431073e-3 1.7452006980802793e-3 2.758620689655172e-3 2.824858757062147e-3 2.158894645941278e-3 3.485838779956427e-3 3.6596523330283625e-3 4.5105999097880016e-3 3.5698348951361e-3 3.6429872495446266e-3 1.7293558149589277e-3 4.186046511627907e-3 2.7624309392265192e-3 1.8050541516245488e-3 1.7064846416382253e-3 3.1645569620253164e-3 3.0905077262693157e-3 1.8399264029438822e-3 2.7014858171994596e-3 2.689376961004034e-3 2.7359781121751026e-3 9.514747859181732e-4 3.683241252302026e-3 3.2139577594123047e-3 2.7573529411764708e-3 1.403180542563143e-3 4.570383912248629e-3 6.241640659830584e-3 2.748511223087494e-3 1.3863216266173752e-3 2.7210884353741495e-3 2.756086357372531e-3 2.300966405890474e-3 9.237875288683603e-4 4.6533271288971617e-4 2.242152466367713e-3 3.127792672028597e-3 4.488330341113106e-4 2.770083102493075e-3 1.776988005330964e-3 3.1774852473899226e-3 2.275830678197542e-3 2.7573529411764708e-3 2.2841480127912287e-3 1.7985611510791368e-3 1.8509949097639982e-3 2.6362038664323375e-3 5.080831408775982e-3 1.8596001859600185e-3 4.852227613586237e-3 2.6536930561698365e-3 3.056768558951965e-3 1.8091361374943465e-3 2.270663033605813e-3 1.3327410039982231e-3 2.297794117647059e-3 3.882657463330457e-3 2.304147465437788e-3 3.50109409190372e-3 1.8034265103697023e-3 2.145922746781116e-3 3.023758099352052e-3 2.2644927536231885e-3 1.7730496453900709e-3 1.7536168347216134e-3 8.94054537326777e-4 2.689376961004034e-3 2.7945971122496508e-3 1.392757660167131e-3 3.738317757009346e-3 1.3780431786862655e-3 2.682163611980331e-3 2.253267237494367e-3 1.8527095877721167e-3 0e0 3.1124944419742106e-3 3.283302063789869e-3 1.8157058556513845e-3 9.178522257916476e-4 1.8181818181818182e-3 4.891062694530902e-3 1.8570102135561746e-3 2.197802197802198e-3 1.8306636155606408e-3 3.1559963931469793e-3 1.3134851138353765e-3 2.6607538802660754e-3 1.3351134846461949e-3 2.652519893899204e-3 1.8083182640144665e-3 3.1861629494765588e-3 1.8912529550827422e-3 3.5587188612099642e-3 1.7543859649122807e-3 2.2522522522522522e-3 9.153318077803204e-4 1.3392857142857143e-3 2.1968365553602814e-3 1.8458698661744347e-3 3.618272274988693e-3 0e0 1.8357044515832951e-3 1.3233348037053375e-3 2.2967386311437757e-3 2.268602540834846e-3 3.1645569620253164e-3 2.209456473707468e-3 2.6619343389529724e-3 1.7969451931716084e-3 1.3686131386861315e-3 8.87705281846427e-4 2.7014858171994596e-3 3.5257822829440283e-3 3.0381944444444445e-3 4.545454545454545e-3 4.5024763619990995e-4 0e0 2.6797677534613666e-3 2.805049088359046e-3 2.6954177897574125e-3 2.7726432532347504e-3 6.329113924050633e-3 2.2644927536231885e-3 1.7551557700745941e-3 1.3623978201634877e-3 8.964589870013447e-4 8.98069151324652e-4 3.1042128603104213e-3 3.173164097914778e-3 1.7793594306049821e-3 2.733485193621868e-3 3.634711494775102e-3 3.4028073160357296e-3 2.6678523788350376e-3 2.2925263640531865e-3 1.374255611543747e-3 2.277904328018223e-3 4.508566275924256e-3 2.1958717610891525e-3 1.7414018284719198e-3 1.3767783386874712e-3 2.2461814914645105e-3 1.7857142857142857e-3 1.8107741059302852e-3 1.8399264029438822e-3 2.2593764121102574e-3 2.2271714922048997e-3 2.559726962457338e-3 1.3458950201884253e-3 1.328609388839681e-3 3.616636528028933e-3 1.3630168105406633e-3 1.3895321908290875e-3 2.73224043715847e-3 2.275830678197542e-3 3.6429872495446266e-3 1.8026137899954935e-3 8.9126559714795e-4 2.654867256637168e-3 1.3953488372093023e-3 2.145922746781116e-3 8.646779074794639e-4 1.7551557700745941e-3 3.1305903398926656e-3 1.3321492007104796e-3 9.078529278256923e-4 2.206531332744925e-3 2.7235587834770767e-3 4.462293618920125e-3 9.033423667570009e-4 4.510599909788002e-4 2.275830678197542e-3 1.3844023996308261e-3 1.9002375296912114e-3 4.508566275924256e-4 4.697040864255519e-4 9.363295880149813e-4 1.3799448022079118e-3 2.5962786672436176e-3 2.680965147453083e-3 1.3345195729537367e-3 2.2522522522522522e-3 2.3094688221709007e-3 1.7833259028087382e-3 1.336898395721925e-3 2.728512960436562e-3 2.6619343389529724e-3 3.160270880361174e-3 3.5810205908683975e-3 4.488330341113106e-4 1.3908205841446453e-3 9.074410163339383e-4 1.8744142455482662e-3 1.3489208633093526e-3 3.669724770642202e-3 3.6781609195402297e-3 1.876172607879925e-3 9.389671361502347e-4 1.8165304268846503e-3 5.1401869158878505e-3 1.3531799729364006e-3 2.2655188038060714e-3 4.62962962962963e-4 9.438414346389807e-4 1.4018691588785046e-3 1.443001443001443e-3 2.3719165085388993e-3 1.3844023996308261e-3 9.017132551848512e-4 1.3856812933025404e-3 1.3550135501355014e-3 1.3831258644536654e-3 1.8484288354898336e-3 1.86219739292365e-3 1.3654984069185253e-3 1.413760603204524e-3 2.273760800363802e-3 1.8340210912425492e-3 1.8099547511312218e-3 2.3030861354214646e-3 1.3953488372093023e-3 9.272137227630969e-4 2.2675736961451248e-3 9.037505648441031e-4 4.725897920604915e-4 2.8735632183908046e-3 2.2624434389140274e-3 4.849660523763337e-3 1.892147587511826e-3 2.28310502283105e-3 1.3940520446096654e-3 1.3921113689095127e-3 1.799370220422852e-3 2.275830678197542e-3 1.8823529411764706e-3 2.7803521779425394e-3 2.249212775528565e-3 8.9126559714795e-4 2.294630564479119e-3 0e0 1.8424689083371719e-3 1.3959981386691485e-3 9.029345372460496e-4 4.440497335701599e-4 1.8066847335140017e-3 1.3673655423883319e-3 4.4603033006244426e-4 4.488330341113106e-4 1.4005602240896359e-3 1.8535681186283596e-3 2.2311468094600626e-3 2.3030861354214646e-3 1.8231540565177757e-3 1.7628911414720142e-3 4.522840343735866e-3 9.111617312072893e-4 3.92841553906591e-3 4.71253534401508e-4 1.314060446780552e-3 2.7842227378190253e-3 1.8026137899954935e-3 3.5666518056174765e-3 3.6363636363636364e-3 3.211009174311927e-3 2.617801047120419e-3 8.853474988933156e-4 2.213368747233289e-3 1.2858979854264896e-3 4.391743522178305e-4 2.147766323024055e-3 1.3774104683195593e-3 2.652519893899204e-3 2.6690391459074734e-3 1.3054830287206266e-3 3.15884476534296e-3 8.768084173608067e-4 3.631411711302769e-3 1.796138302649304e-3 3.589053387169134e-3 4.403346543372964e-3 3.1803725579282144e-3 1.929570670525808e-3 1.7675651789659744e-3 2.35626767200754e-3 4.472271914132379e-3 4.092769440654843e-3 3.131991051454139e-3 1.893939393939394e-3 5.398110661268556e-3 2.2182786157941437e-3 3.097345132743363e-3 4.901960784313725e-3 3.547671840354767e-3 1.7937219730941704e-3 2.793296089385475e-3 1.8115942028985507e-3 5.210594876248371e-3 4.1390728476821195e-3 0e0 0e0 0e0 0e0 0e0 0e0 0e0 0e0 0e0 0e0 0e0 0e0 0e0 0e0 0e0 0e0 0e0 0e0 0e0 0e0 0e0 0e0 0e0 0e0 0e0 0e0 0e0 0e0 0e0 0e0 0e0 0e0 0e0 0e0 0e0 0e0 0e0 0e0 0e0 0e0 0e0 0e0 0e0 0e0 0e0 0e0 0e0 0e0 0e0 0e0 0e0 0e0 0e0 0e0 0e0 0e0 0e0 0e0 0e0 0e0 0e0 0e0 0e0 0e0 0e0 0e0 0e0 0e0 0e0 0e0 0e0 0e0 0e0 0e0 0e0 0e0 0e0 0e0 0e0 0e0 0e0 0e0 0e0 0e0 0e0 0e0 0e0 0e0 0e0 0e0 0e0 0e0 0e0 0e0 0e0 0e0 0e0 0e0 0e0 0e0 0e0 0e0 0e0 0e0 0e0 0e0 0e0 0e0 0e0 0e0 0e0 0e0 0e0 0e0 0e0 0e0 0e0 0e0 0e0 0e0 0e0 0e0 0e0 0e0 0e0 0e0 0e0 0e0 0e0 0e0 0e0 0e0
0e0 0e0 0e0 0e0 0e0 0e0 0e0 0e0 0e0 0e0 0e0 0e0 0e0 0e0 0e0 0e0 4.5955882352941176e-4 4.5662100456621003e-4 4.5351473922902497e-4 4.553734061930783e-4 4.578754578754579e-4 4.6061722708429296e-4 0e0 1.8214936247723133e-3 1.7897091722595079e-3 2.6327336551118913e-3 1.799370220422852e-3 1.8042399639152007e-3 3.1503150315031502e-3 4.518752824220515e-3 3.167420814479638e-3 3.977021652673442e-3 5.364327223960662e-3 8.333333333333333e-3 8.550855085508551e-3 7.104795737122558e-3 5.770084332001775e-3 8.5431654676259e-3 4.640371229698376e-3 9.708737864077669e-3 7.6784101174345075e-3 1.1828935395814377e-2 8.870214752567693e-3 1.5689893862482696e-2 1.5034168564920273e-2 1.0263275323516287e-2 1.1627906976744186e-2 1.3963963963963964e-2 1.407811080835604e-2 1.6304347826086956e-2 1.1363636363636364e-2 1.3920071845532105e-2 1.7913121361397222e-2 1.731399157697707e-2 1.2523191094619666e-2 1.1818181818181818e-2 1.5064244572441293e-2 1.575866726699685e-2 1.8141592920353982e-2 1.9434628975265017e-2 1.9413092550790066e-2 1.7225747960108794e-2 2.0223752151462996e-2 1.8093556928508385e-2 2.0313942751615882e-2 1.5503875968992248e-2 2.114260008996851e-2 2.3989338071968014e-2 2.119205298013245e-2 2.119815668202765e-2 1.9087523277467412e-2 2.3141967067200713e-2 2.2573363431151242e-2 2.011622708985248e-2 1.9546868058640605e-2 2.3566029346376166e-2 2.293780326422585e-2 2.5510204081632654e-2 2.4161073825503355e-2 1.7695099818511795e-2 1.6173752310536044e-2 2.8062360801781736e-2 3.0395136778115502e-2 2.056325435851587e-2 2.5011165698972757e-2 2.1104625056129322e-2 2.6327147173068624e-2 1.958997722095672e-2 1.9775280898876403e-2 2.728085867620751e-2 2.6761819803746655e-2 2.029520295202952e-2 2.391904323827047e-2 1.9599109131403118e-2 2.0035618878005344e-2 2.815622161671208e-2 1.9885108263367212e-2 2.3872679045092837e-2 1.8117543084401236e-2 2.629107981220657e-2 1.9460415745245468e-2 2.011622708985248e-2 2.1480804387568556e-2 2.075812274368231e-2 1.9581664441477527e-2 2.4189867640346873e-2 2.2456461961503207e-2 1.621384750219106e-2 2.1447721179624665e-2 1.824817518248175e-2 2.616147947677041e-2 1.9686800894854587e-2 2e-2 2.0937642239417388e-2 2.1415270018621976e-2 1.9784172661870502e-2 1.8361581920903956e-2 1.1992619926199263e-2 1.771479185119575e-2 1.7857142857142856e-2 2.134570765661253e-2 1.9187862561356538e-2 1.4184397163120567e-2 2.197802197802198e-2 1.4492753623188406e-2 2.3482498892334957e-2 2.0146520146520148e-2 1.764705882352941e-2 1.6321129245699163e-2 1.6415261756876662e-2 2.4250440917107582e-2 1.76678445229682e-2 1.9973368841544607e-2 1.855287569573284e-2 1.079136690647482e-2 1.2698412698412698e-2 1.4601769911504425e-2 1.840773124712379e-2 1.904761904761905e-2 1.8198362147406732e-2 1.8518518518518517e-2 1.4398513701811427e-2 1.3783903957314362e-2 1.8800358102059087e-2 1.6263736263736263e-2 1.3278388278388278e-2 1.3920071845532105e-2 1.7142857142857144e-2 1.2488849241748439e-2 1.679888007466169e-2 2.037201062887511e-2 1.566951566951567e-2 1.4653641207815276e-2 1.8835616438356163e-2 9.057971014492754e-3 1.3568521031207599e-2 1.2218045112781954e-2 1.7011494252873564e-2 1.2237762237762238e-2 1.1866727521679598e-2 1.476510067114094e-2 1.6711833785004515e-2 1.4142335766423358e-2 1.2102196324518153e-2 1.2855831037649219e-2 1.3116236996834011e-2 1.0226767452200978e-2 1.481149012567325e-2 1.4331946370781322e-2 1.44014401440144e-2 7.83410138248848e-3 1.1220825852782765e-2 1.0009099181073703e-2 1.1711711711711712e-2 1.282638570774164e-2 9.878760664571173e-3 1.812415043044857e-2 1.366742596810934e-2 1.2334399269072635e-2 1.4724989172802079e-2 1.3175829168559746e-2 1.5230635335073977e-2 1.3074842200180343e-2 8.068130883012102e-3 1.2085944494180842e-2 1.16227089852481e-2 1.3982859720342805e-2 6.799637352674524e-3 8.98069151324652e-3 9.041591320072333e-3 1.104728236853734e-2 9.425493716337522e-3 1.054562127464466e-2 1.061865189289012e-2 1.015228426395939e-2 8.086253369272238e-3 1.1307100859339666e-2 9.182736455463728e-3 9.082652134423252e-3 7.892293407613741e-3 1.2581547064305684e-2 1.0355695632597929e-2 9.721608484312859e-3 1.1389521640091117e-2 1.0393131495707185e-2 1.112099644128114e-2 8.379888268156424e-3 7.4487895716946e-3 8.41452612931798e-3 9.86378581493659e-3 1.0577346848832084e-2 8.640291041382447e-3 1.1727559765448805e-2 6.547359231776516e-3 7.7661032434901784e-3 9.795191451469279e-3 5.798394290811775e-3 8.928571428571428e-3 4.044943820224719e-3 8.144796380090498e-3 8.78003696857671e-3 7.87037037037037e-3 8.04289544235925e-3 5.22875816993464e-3 4.878048780487805e-3 9.972801450589302e-3 8.36635843240863e-3 8.093525179856115e-3 1.0526315789473684e-2 6.852444038373686e-3 5.879692446856626e-3 6.6254416961130744e-3 7.7661032434901784e-3 5.405405405405406e-3 9.610983981693364e-3 6.84931506849315e-3 5.376344086021506e-3 8.849557522123894e-3 5.0784856879039705e-3 6.216696269982238e-3 5.780346820809248e-3 6.369426751592357e-3 5.087881591119334e-3 7.870572802798426e-3 6.1403508771929825e-3 7.702763932940644e-3 7.664562669071236e-3 7.55891507336594e-3 8.322382829610162e-3 6.502554575011612e-3 8.245533669262483e-3 6.717420510523959e-3 7.079646017699115e-3 4.076086956521739e-3 7.466168922071862e-3 7.404181184668989e-3 4.00355871886121e-3 5.263157894736842e-3 4.454342984409799e-3 7.674943566591422e-3 4.476275738585497e-3 4.562043795620438e-3 5.863779882724403e-3 6.75371454299865e-3 6.63716814159292e-3 4.452359750667854e-3 5.383580080753701e-3 4.981884057971014e-3 5.764966740576497e-3 7.136485280999108e-3 5.3475935828877e-3 7.479102507699076e-3 4.906333630686887e-3 6.855575868372943e-3 5.07380073800738e-3 4.539264639128461e-3 4.49842555105713e-3 7.599463567277604e-3 3.1919744642042863e-3 5.861136158701533e-3 4.912907548012505e-3 6.855575868372943e-3 5.415162454873646e-3 6.054960409874243e-3 4.492362982929021e-3 6.258381761287439e-3 4.574565416285453e-3 4.136029411764706e-3 6.41319285387082e-3 5.083179297597043e-3 4.522840343735866e-3 2.258355916892502e-3 3.173164097914778e-3 7.713248638838476e-3 6.433823529411764e-3 2.4260067928190197e-3 4.6146746654360865e-3 6.551240056153486e-3 5.911778080945885e-3 5.78806767586821e-3 3.6363636363636364e-3 5.0435580009170105e-3 3.5955056179775282e-3 5.369127516778523e-3 2.677376171352075e-3 5.230622919638612e-3 4.096495220755576e-3 5.925250683682771e-3 3.975265017667844e-3 2.737226277372263e-3 6.771053745239103e-3 4.411116012351125e-3 4.007123775601068e-3 4.170528266913809e-3 4.00355871886121e-3 3.1180400890868597e-3 6.278026905829596e-3 9.000900090009e-4 3.573023671281822e-3 2.2904260192395786e-3 2.6785714285714286e-3 2.1598272138228943e-3 5.7293962097840455e-3 3.200731595793324e-3 3.989361702127659e-3 5.10677808727948e-3 2.232142857142857e-3 5.05514705882353e-3 3.0782761653474055e-3 4.464285714285714e-3 3.216911764705882e-3 4.014272970561998e-3 4.912907548012505e-3 3.227293683725219e-3 5.243088655862726e-3 4.549590536851683e-3 3.1616982836495033e-3 7.006071929005138e-3 5.091217649554518e-3 4.134129536058797e-3 4e-3 1.3501350135013501e-3 5.597014925373134e-3 4.4662795891022775e-3 2.2482014388489208e-3 4.941599281221923e-3 3.1861629494765588e-3 2.740977615349475e-3 2.6098303610265334e-3 3.1774852473899226e-3 3.933566433566434e-3 3.100088573959256e-3 3.1404217137729925e-3 6.778129236330773e-3 4.852227613586237e-3 5.009107468123861e-3 5.288673424416042e-3 2.173913043478261e-3 3.0796304443466782e-3 4.107713372889092e-3 3.168854685377999e-3 4.745470232959448e-3 8.837825894829872e-4 2.3148148148148147e-3 2.6702269692923898e-3 4.113345521023766e-3 3.0474531998258597e-3 4.418912947414936e-3 2.2893772893772895e-3 3.1963470319634705e-3 3.227293683725219e-3 3.926701570680628e-3 2.2988505747126436e-3 4.708097928436911e-3 3.0224525043177895e-3 3.92156862745098e-3 2.7447392497712718e-3 5.863779882724403e-3 2.2311468094600626e-3 4.553734061930784e-3 8.646779074794639e-4 2.7906976744186047e-3 3.2228360957642726e-3 3.6101083032490976e-3 1.7064846416382253e-3 3.1645569620253164e-3 2.6490066225165563e-3 3.219871205151794e-3 3.6019810895992796e-3 8.964589870013447e-4 1.3679890560875513e-3 2.8544243577545195e-3 4.604051565377533e-3 4.132231404958678e-3 4.595588235294118e-3 5.144995322731525e-3 2.742230347349177e-3 1.7833259028087382e-3 3.20659642693541e-3 3.6968576709796672e-3 4.081632653061225e-3 5.052824988516307e-3 2.7611596870685687e-3 6.004618937644342e-3 3.7226617031177293e-3 3.587443946188341e-3 4.468275245755138e-3 1.7953321364452424e-3 4.6168051708217915e-3 1.776988005330964e-3 3.631411711302769e-3 3.1861629494765588e-3 4.136029411764706e-3 4.111466423024212e-3 4.0467625899280575e-3 5.090236001850995e-3 2.6362038664323375e-3 6.928406466512702e-3 3.719200371920037e-3 3.0877812086457872e-3 3.5382574082264487e-3 3.056768558951965e-3 5.427408412483039e-3 4.541326067211626e-3 1.776988005330964e-3 1.838235294117647e-3 3.882657463330457e-3 4.147465437788019e-3 1.75054704595186e-3 2.254283137962128e-3 2.575107296137339e-3 2.591792656587473e-3 2.717391304347826e-3 3.5460992907801418e-3 3.068829460762823e-3 5.81135449262405e-3 1.7929179740026895e-3 3.2603632976245926e-3 0e0 4.672897196261682e-3 1.8373909049150207e-3 1.3410818059901655e-3 5.858494817485353e-3 1.3895321908290875e-3 2.213368747233289e-3 8.892841262783459e-4 3.75234521575985e-3 3.1774852473899226e-3 2.294630564479119e-3 2.2727272727272726e-3 3.5571365051133837e-3 6.4995357474466105e-3 2.197802197802198e-3 3.6613272311212816e-3 1.8034265103697023e-3 4.3782837127845885e-3 8.869179600886918e-4 5.785491766800178e-3 5.305039787798408e-3 4.972875226039783e-3 3.6413290851160674e-3 4.25531914893617e-3 1.7793594306049821e-3 5.263157894736842e-3 1.3513513513513514e-3 3.6613272311212816e-3 2.232142857142857e-3 4.8330404217926184e-3 2.3073373327180432e-3 4.070556309362279e-3 2.3375409069658717e-3 1.3767783386874712e-3 2.2055580061755625e-3 2.756086357372531e-3 4.537205081669692e-3 3.616636528028933e-3 2.209456473707468e-3 2.2182786157941437e-3 3.1446540880503146e-3 2.737226277372263e-3 3.9946737683089215e-3 1.8009905447996398e-3 3.5257822829440283e-3 2.6041666666666665e-3 2.7272727272727275e-3 3.6019810895992796e-3 2.749770852428964e-3 3.1263957123715946e-3 2.3375409069658717e-3 4.492362982929021e-3 3.234750462107209e-3 4.06871609403255e-3 1.8115942028985507e-3 2.6327336551118913e-3 3.178928247048138e-3 2.689376961004034e-3 1.796138302649304e-3 5.321507760532151e-3 9.066183136899365e-4 2.224199288256228e-3 1.8223234624145787e-3 3.1803725579282144e-3 1.2760527435133986e-3 3.5571365051133837e-3 5.0435580009170105e-3 3.20659642693541e-3 3.1890660592255125e-3 4.0577096483318306e-3 1.756697408871322e-3 2.61210274270788e-3 9.178522257916476e-4 4.941599281221923e-3 1.7857142857142857e-3 3.6215482118605704e-3 2.2999080036798527e-3 1.3556258472661546e-3 2.6726057906458797e-3 2.1331058020477816e-3 4.037685060565276e-3 3.100088573959256e-3 9.041591320072332e-4 4.543389368468878e-3 3.7054191755442334e-3 4.098360655737705e-3 1.8206645425580337e-3 4.553734061930784e-3 2.253267237494367e-3 2.67379679144385e-3 1.7699115044247787e-3 1.3953488372093023e-3 4.291845493562232e-3 2.16169476869866e-3 2.193944712593243e-3 1.7889087656529517e-3 3.996447602131439e-3 3.631411711302769e-3 3.53045013239188e-3 4.539264639128461e-3 3.5698348951361e-3 5.420054200542005e-3 1.8042399639152007e-3 3.6413290851160674e-3 4.153207198892478e-3 2.8503562945368173e-3 3.6068530207394047e-3 2.3485204321277596e-3 2.3408239700374533e-3 2.2999080036798527e-3 2.1635655560363477e-3 2.680965147453083e-3 1.7793594306049821e-3 2.2522522522522522e-3 3.695150115473441e-3 1.7833259028087382e-3 3.5650623885918e-3 2.728512960436562e-3 5.323868677905945e-3 5.417607223476298e-3 3.5810205908683975e-3 1.7953321364452424e-3 2.3180343069077423e-3 1.8148820326678765e-3 2.8116213683223993e-3 4.496402877697842e-4 1.3761467889908258e-3 2.2988505747126436e-3 2.8142589118198874e-3 2.347417840375587e-3 2.7247956403269754e-3 1.4018691588785046e-3 2.2552999548940008e-3 2.718622564567286e-3 1.388888888888889e-3 1.8876828692779614e-3 3.2710280373831778e-3 2.886002886002886e-3 4.269449715370019e-3 4.153207198892478e-3 4.508566275924256e-4 3.695150115473441e-3 3.6133694670280035e-3 1.3831258644536654e-3 1.8484288354898336e-3 2.793296089385475e-3 1.8206645425580337e-3 2.35626767200754e-3 3.6380172805820826e-3 1.375515818431912e-3 2.7149321266968325e-3 3.2243205895900505e-3 2.325581395348837e-3 1.3908205841446453e-3 1.8140589569160999e-3 2.2593764121102574e-3 2.3629489603024575e-3 1.9157088122605363e-3 1.3574660633484162e-3 1.9398642095053346e-3 3.784295175023652e-3 2.7397260273972603e-3 2.3234200743494425e-3 4.640371229698376e-4 2.699055330634278e-3 3.6413290851160674e-3 2.823529411764706e-3 2.7803521779425394e-3 3.148897885739991e-3 2.67379679144385e-3 2.294630564479119e-3 2.8142589118198874e-3 3.2243205895900505e-3 4.653327128897162e-3 4.063205417607223e-3 3.996447602131439e-3 3.6133694670280035e-3 1.3673655423883319e-3 2.6761819803746653e-3 5.385996409335727e-3 3.734827264239029e-3 3.243744207599629e-3 3.1236055332440876e-3 2.7637033625057578e-3 2.2789425706472195e-3 3.5257822829440283e-3 1.8091361374943465e-3 2.733485193621868e-3 2.182453077258839e-3 2.827521206409048e-3 3.0661410424879547e-3 2.7842227378190253e-3 9.013068949977468e-4 4.458314757021846e-3 1.8181818181818182e-3 3.211009174311927e-3 2.617801047120419e-3 3.5413899955732625e-3 1.3280212483399733e-3 3.4290612944706386e-3 2.1958717610891525e-3 4.29553264604811e-3 1.3774104683195593e-3 3.5366931918656055e-3 4.448398576512456e-3 3.9164490861618795e-3 4.963898916967509e-3 1.31521262604121e-3 3.631411711302769e-3 3.143242029636282e-3 2.2431583669807087e-3 3.5226772346983706e-3 4.543389368468878e-3 2.894356005788712e-3 6.628369421122404e-3 3.298774740810556e-3 3.1305903398926656e-3 5.457025920873124e-3 3.131991051454139e-3 5.208333333333333e-3 4.948268106162843e-3 6.211180124223602e-3 2.654867256637168e-3 5.793226381461676e-3 1.3303769401330377e-3 1.3452914798206279e-3 3.7243947858473e-3 2.2644927536231885e-3 7.381676074685193e-3 7.4503311258278145e-3 0e0 0e0 0e0 0e0 0e0 0e0 0e0 0e0 0e0 0e0 0e0 0e0 0e0 0e0 0e0 0e0 0e0 0e0 0e0 0e0 0e0 0e0 0e0 0e0 0e0 0e0 0e0 0e0 0e0 0e0 0e0 0e0 0e0 0e0 0e0 0e0 0e0 0e0 0e0 0e0 0e0 0e0 0e0 0e0 0e0 0e0 0e0 0e0 0e0 0e0 0e0 0e0 0e0 0e0 0e0 0e0 0e0 0e0 0e0 0e0 0e0 0e0 0e0 0e0 0e0 0e0 0e0 0e0 0e0 0e0 0e0 0e0 0e0 0e0 0e0 0e0 0e0 0e0 0e0 0e0 0e0 0e0 0e0 0e0 0e0 0e0 0e0 0e0 0e0 0e0 0e0 0e0 0e0 0e0 0e0 0e0 0e0 0e0 0e0 0e0 0e0 0e0 0e0 0e0 0e0 0e0 0e0 0e0 0e0 0e0 0e0 0e0 0e0 0e0 0e0 0e0 0e0 0e0 0e0 0e0 0e0 0e0 0e0 0e0 0e0 0e0 0e0 0e0 0e0 0e0 0e0 0e0
0e0 0e0 0e0 0e0 0e0 0e0 0e0 0e0 0e0 0e0 0e0 0e0 0e0 0e0 0e0 0e0 0e0 0e0 0e0 0e0 9.157509157509158e-4 4.6061722708429296e-4 4.510599909788002e-4 4.553734061930783e-4 1.3422818791946308e-3 8.775778850372971e-4 1.799370220422852e-3 3.6084799278304014e-3 2.2502250225022503e-3 2.7112516945323093e-3 3.6199095022624436e-3 4.860804242156429e-3 3.576218149307108e-3 1.851851851851852e-3 7.2007200720072e-3 8.436944937833037e-3 4.882379050155349e-3 7.643884892086331e-3 6.0324825986078886e-3 9.286618826509076e-3 1.3098464317976514e-2 7.7343039126478615e-3 8.403361344537815e-3 9.690816797415782e-3 1.4123006833712985e-2 9.817045961624275e-3 1.3864042933810376e-2 9.90990990990991e-3 1.3169845594913715e-2 1.4492753623188406e-2 1.1837121212121212e-2 1.661427929950606e-2 1.567398119122257e-2 1.6846045858680395e-2 1.2523191094619666e-2 1.9090909090909092e-2 2.1710234824988923e-2 1.4858171994597028e-2 1.8584070796460177e-2 2.429328621908127e-2 2.437923250564334e-2 1.813236627379873e-2 1.8072289156626505e-2 2.4271844660194174e-2 2.2622345337026777e-2 1.9151846785225718e-2 1.7543859649122806e-2 1.9102621057307864e-2 1.8984547461368653e-2 1.8433179723502304e-2 1.0707635009310988e-2 1.824655095683133e-2 2.347629796839729e-2 1.9222172552525705e-2 2.132385606397157e-2 2.1787461093819474e-2 1.76444640494045e-2 2.1335807050092765e-2 2.6398210290827742e-2 1.7695099818511795e-2 1.5249537892791128e-2 1.8708240534521157e-2 2.040816326530612e-2 2.4139472507822977e-2 1.6971862438588656e-2 2.0655590480466997e-2 1.985325852395339e-2 1.867881548974943e-2 2.651685393258427e-2 1.9230769230769232e-2 2.007136485280999e-2 1.5682656826568265e-2 2.621895124195032e-2 2.3162583518930958e-2 1.8699910952804988e-2 1.6802906448683014e-2 2.1652673442333185e-2 2.5198938992042442e-2 1.7675651789659744e-2 2.0657276995305163e-2 2.6094648385670056e-2 2.101028162717926e-2 2.2394881170018283e-2 2.3014440433212997e-2 2.1806853582554516e-2 2.510269283432223e-2 2.153987167736022e-2 2.497808939526731e-2 2.4128686327077747e-2 1.9616788321167884e-2 1.9846639603067207e-2 1.74496644295302e-2 1.956521739130435e-2 1.456531634046427e-2 2.281191806331471e-2 2.5179856115107913e-2 1.9303201506591337e-2 1.9833948339483393e-2 1.7271922054915855e-2 1.9230769230769232e-2 1.716937354988399e-2 2.320392681838465e-2 1.5957446808510637e-2 1.9688644688644688e-2 1.2077294685990338e-2 1.7279574656623838e-2 2.0146520146520148e-2 2.2171945701357467e-2 1.4997794441993825e-2 1.9520851818988466e-2 1.895943562610229e-2 1.76678445229682e-2 1.8197958277851752e-2 2.0871985157699443e-2 1.4388489208633094e-2 1.7687074829931974e-2 1.8584070796460177e-2 1.9328117809479982e-2 2.312925170068027e-2 2.0018198362147407e-2 1.7226528854435832e-2 1.4862981885740827e-2 1.2894619831036016e-2 1.9695613249776187e-2 1.8461538461538463e-2 1.73992673992674e-2 1.8859452177817693e-2 1.1428571428571429e-2 1.7395182872435324e-2 2.333177788147457e-2 1.550044286979628e-2 1.6619183285849954e-2 1.6429840142095916e-2 1.7123287671232876e-2 2.0380434782608696e-2 1.6282225237449117e-2 1.6917293233082706e-2 1.3793103448275862e-2 1.3111888111888112e-2 1.1866727521679598e-2 1.1633109619686801e-2 1.4905149051490514e-2 1.687956204379562e-2 1.2550425818018825e-2 1.4233241505968778e-2 1.1307100859339666e-2 1.600711427301023e-2 1.481149012567325e-2 1.4794267221451687e-2 1.665166516651665e-2 1.3824884792626729e-2 1.481149012567325e-2 8.18926296633303e-3 1.0810810810810811e-2 1.4200641319285386e-2 1.4369106421194431e-2 9.5151789759855e-3 1.366742596810934e-2 1.5532206486980357e-2 1.2126461671719359e-2 1.0904134484325307e-2 1.0879025239338555e-2 1.2173128944995492e-2 6.723442402510085e-3 1.2981199641897942e-2 1.4304872597228431e-2 9.923319801533603e-3 1.1786038077969175e-2 1.0327795240233499e-2 1.1301989150090416e-2 1.0163499779054353e-2 1.2118491921005385e-2 1.192113709307657e-2 9.695290858725761e-3 9.229349330872173e-3 8.984725965858042e-3 9.497964721845319e-3 1.1937557392102846e-2 1.1807447774750226e-2 1.0677808727948004e-2 1.1649580615097856e-2 1.0355695632597929e-2 1.104728236853734e-2 1.0933940774487472e-2 1.2200632625395391e-2 9.786476868327402e-3 8.845437616387336e-3 1.2569832402234637e-2 1.1514614703277236e-2 8.924377642085486e-3 9.255178492728075e-3 9.095043201455207e-3 7.668019846639603e-3 1.2658227848101266e-2 9.593421653723162e-3 1.068566340160285e-2 9.812667261373774e-3 9.398496240601503e-3 1.0337078651685393e-2 9.502262443438913e-3 6.469500924214418e-3 1.0185185185185186e-2 8.489722966934763e-3 6.971677559912854e-3 8.425720620842573e-3 8.612873980054397e-3 8.36635843240863e-3 1.0341726618705036e-2 6.407322654462242e-3 5.48195523069895e-3 1.0854816824966078e-2 1.060070671378092e-2 5.48195523069895e-3 3.153153153153153e-3 9.610983981693364e-3 6.392694063926941e-3 7.168458781362007e-3 7.452258965999069e-3 8.310249307479225e-3 9.769094138543518e-3 9.337483325922631e-3 5.004549590536852e-3 9.250693802035153e-3 5.684302579798863e-3 5.701754385964913e-3 8.155867693701857e-3 1.0369702434625788e-2 8.448199199644287e-3 7.00832238282961e-3 8.360427310729215e-3 6.41319285387082e-3 7.165248544558889e-3 7.079646017699115e-3 7.246376811594203e-3 6.532897806812879e-3 6.097560975609756e-3 7.562277580071174e-3 7.017543859649123e-3 5.790645879732739e-3 4.514672686230248e-3 4.476275738585497e-3 7.755474452554745e-3 8.119079837618403e-3 7.65420981539847e-3 7.964601769911504e-3 6.233303650934996e-3 5.383580080753701e-3 5.434782608695652e-3 8.869179600886918e-3 5.3523639607493305e-3 3.1194295900178253e-3 5.719313682358117e-3 6.244424620874219e-3 6.398537477148081e-3 6.918819188191882e-3 4.0853381752156154e-3 5.847953216374269e-3 4.470272686633884e-3 6.383948928408573e-3 7.213706041478809e-3 1.1165698972755694e-2 5.027422303473492e-3 5.8664259927797835e-3 5.123428039124359e-3 4.043126684636119e-3 5.364327223960662e-3 8.234217749313814e-3 5.5147058823529415e-3 5.497022446174988e-3 3.234750462107209e-3 4.975124378109453e-3 5.871725383920506e-3 4.079782411604714e-3 6.352087114337568e-3 8.272058823529412e-3 6.307617661329452e-3 4.153207198892478e-3 4.679457182966776e-3 2.728512960436562e-3 4.897595725734639e-3 2.7272727272727275e-3 4.585052728106373e-3 5.393258426966292e-3 7.1588366890380315e-3 4.016064257028112e-3 5.706134094151213e-3 5.006827492034593e-3 5.925250683682771e-3 5.30035335689046e-3 4.105839416058394e-3 5.0782903089293275e-3 2.646669607410675e-3 6.233303650934996e-3 4.170528266913809e-3 8.896797153024912e-3 4.899777282850779e-3 5.3811659192825115e-3 6.3006300630063005e-3 5.359535506922733e-3 6.41319285387082e-3 3.5714285714285713e-3 3.4557235421166306e-3 2.644336712208021e-3 7.315957933241884e-3 7.535460992907801e-3 4.642525533890436e-3 5.357142857142857e-3 8.731617647058824e-3 5.277044854881266e-3 4.464285714285714e-3 4.136029411764706e-3 3.1222123104371097e-3 4.4662795891022775e-3 5.99354541263255e-3 5.243088655862726e-3 2.2747952684258415e-3 6.323396567299007e-3 3.7365716954694066e-3 3.818413237165889e-3 5.512172714745062e-3 4.4444444444444444e-3 4.9504950495049506e-3 7.462686567164179e-3 6.699419383653417e-3 8.093525179856115e-3 5.840071877807727e-3 3.6413290851160674e-3 5.938784833257195e-3 3.9147455415398e-3 4.539264639128461e-3 6.118881118881119e-3 3.985828166519044e-3 4.93494840735756e-3 2.2593764121102574e-3 4.411116012351125e-3 4.098360655737705e-3 2.2036139268400176e-3 6.08695652173913e-3 4.399472063352398e-3 1.8256503879507074e-3 3.168854685377999e-3 3.0198446937014668e-3 4.418912947414936e-3 4.629629629629629e-3 4.005340453938585e-3 5.484460694698354e-3 3.4828036569438396e-3 3.0932390631904553e-3 3.663003663003663e-3 2.28310502283105e-3 4.149377593360996e-3 1.7452006980802793e-3 7.3563218390804595e-3 3.295668549905838e-3 3.4542314335060447e-3 3.92156862745098e-3 3.202195791399817e-3 2.7063599458728013e-3 3.5698348951361e-3 5.009107468123861e-3 4.755728491137051e-3 4.651162790697674e-3 3.683241252302026e-3 3.15884476534296e-3 4.69283276450512e-3 4.06871609403255e-3 6.622516556291391e-3 3.219871205151794e-3 5.85321927059883e-3 3.585835948005379e-3 3.1919744642042863e-3 2.378686964795433e-3 5.5248618784530384e-3 2.295684113865932e-3 5.5147058823529415e-3 4.20954162768943e-3 5.484460694698354e-3 5.349977708426215e-3 4.580852038479157e-3 5.545286506469501e-3 4.081632653061225e-3 4.593477262287551e-3 2.7611596870685687e-3 2.3094688221709007e-3 3.7226617031177293e-3 3.587443946188341e-3 2.680965147453083e-3 4.039497307001795e-3 3.693444136657433e-3 2.6654820079964462e-3 1.8157058556513845e-3 4.551661356395084e-3 3.216911764705882e-3 4.111466423024212e-3 4.9460431654676255e-3 5.090236001850995e-3 2.1968365553602814e-3 3.233256351039261e-3 4.1841004184100415e-3 6.6166740185266875e-3 4.865103936311367e-3 3.056768558951965e-3 4.975124378109453e-3 2.270663033605813e-3 3.553976010661928e-3 2.297794117647059e-3 5.176876617773943e-3 4.147465437788019e-3 3.938730853391685e-3 3.1559963931469793e-3 4.721030042918455e-3 2.591792656587473e-3 4.528985507246377e-3 4.875886524822695e-3 3.5072336694432268e-3 3.576218149307108e-3 3.585835948005379e-3 4.191895668374476e-3 2.321262766945218e-3 4.672897196261682e-3 3.6747818098300414e-3 2.682163611980331e-3 4.05588102748986e-3 4.1685965724872626e-3 3.98406374501992e-3 6.224988883948421e-3 3.75234521575985e-3 4.0853381752156154e-3 3.2124827902707664e-3 2.7272727272727275e-3 3.1124944419742106e-3 1.8570102135561746e-3 4.395604395604396e-3 4.118993135011442e-3 4.508566275924256e-3 1.7513134851138354e-3 2.6607538802660754e-3 4.450378282153983e-3 6.18921308576481e-3 3.616636528028933e-3 4.096495220755576e-3 3.309692671394799e-3 4.893238434163701e-3 3.5087719298245615e-3 3.153153153153153e-3 3.203661327231121e-3 2.6785714285714286e-3 4.8330404217926184e-3 5.076142131979695e-3 3.165988240615106e-3 4.207573632538569e-3 2.7535566773749425e-3 4.411116012351125e-3 4.134129536058797e-3 4.083484573502722e-3 4.5207956600361665e-3 2.209456473707468e-3 5.323868677905945e-3 3.1446540880503146e-3 3.6496350364963502e-3 3.550821127385708e-3 4.95272399819901e-3 2.644336712208021e-3 3.90625e-3 2.7272727272727275e-3 2.7014858171994596e-3 4.124656278643446e-3 5.359535506922733e-3 4.207573632538569e-3 5.840071877807727e-3 5.083179297597043e-3 3.1645569620253164e-3 4.076086956521739e-3 3.949100482667837e-3 3.6330608537693005e-3 3.585835948005379e-3 2.694207453973956e-3 2.2172949002217295e-3 3.626473254759746e-3 3.5587188612099642e-3 3.1890660592255125e-3 2.271694684234439e-3 3.8281582305401958e-3 1.7785682525566918e-3 1.8340210912425492e-3 5.955107650022904e-3 4.100227790432802e-3 6.3119927862939585e-3 3.513394817742644e-3 3.91815411406182e-3 3.6714089031665903e-3 2.2461814914645105e-3 3.5714285714285713e-3 4.074241738343142e-3 3.6798528058877645e-3 5.422503389064619e-3 4.454342984409799e-3 2.1331058020477816e-3 4.037685060565276e-3 2.2143489813994687e-3 4.5207956600361665e-3 4.543389368468878e-3 1.8527095877721167e-3 3.6429872495446266e-3 1.3654984069185253e-3 5.46448087431694e-3 2.253267237494367e-3 2.67379679144385e-3 3.5398230088495575e-3 4.651162790697674e-3 6.008583690987125e-3 1.7293558149589277e-3 3.5103115401491883e-3 4.472271914132379e-3 3.552397868561279e-3 4.539264639128461e-3 3.089143865842895e-3 4.993191103041307e-3 3.1236055332440876e-3 2.7100271002710027e-3 4.0595399188092015e-3 2.7309968138370506e-3 3.6917397323488694e-3 2.3752969121140144e-3 3.6068530207394047e-3 1.8788163457022077e-3 3.2771535580524347e-3 4.599816007359705e-3 3.8944180008654264e-3 2.234137622877569e-3 3.5587188612099642e-3 2.702702702702703e-3 1.8475750577367205e-3 3.120820329915292e-3 2.67379679144385e-3 2.728512960436562e-3 2.6619343389529724e-3 3.160270880361174e-3 2.6857654431512983e-3 8.976660682226212e-4 4.172461752433936e-3 4.990925589836661e-3 3.7488284910965324e-3 4.0467625899280575e-3 4.128440366972477e-3 4.137931034482759e-3 4.690431519699813e-3 4.225352112676056e-3 4.995458673932788e-3 3.738317757009346e-3 2.7063599458728013e-3 2.718622564567286e-3 2.3148148148148147e-3 2.831524303916942e-3 3.2710280373831778e-3 2.405002405002405e-3 6.166982922201139e-3 5.999077065066913e-3 1.8034265103697023e-3 4.618937644341801e-3 2.258355916892502e-3 3.6883356385431073e-3 4.158964879852125e-3 4.655493482309125e-3 3.1861629494765588e-3 3.298774740810556e-3 4.092769440654843e-3 5.0435580009170105e-3 4.072398190045249e-3 4.606172270842929e-3 1.8604651162790699e-3 4.172461752433936e-3 4.081632653061225e-3 3.6150022593764122e-3 1.890359168241966e-3 2.8735632183908046e-3 3.167420814479638e-3 6.789524733268671e-3 4.257332071901609e-3 3.1963470319634705e-3 5.111524163568773e-3 1.8561484918793504e-3 2.699055330634278e-3 2.275830678197542e-3 2.352941176470588e-3 1.3901760889712697e-3 4.49842555105713e-3 2.2281639928698753e-3 5.048187241854061e-3 5.159474671669793e-3 5.5274067250115156e-3 3.7226617031177293e-3 2.708803611738149e-3 4.440497335701598e-3 1.8066847335140017e-3 5.925250683682771e-3 3.568242640499554e-3 4.488330341113106e-3 5.6022408963585435e-3 4.633920296570899e-3 4.9085229808121375e-3 2.7637033625057578e-3 3.6463081130355514e-3 2.644336712208021e-3 2.7137042062415195e-3 3.6446469248291574e-3 3.491924923614142e-3 1.885014137606032e-3 1.7520805957074025e-3 1.8561484918793504e-3 2.7039206849932404e-3 4.012483281319661e-3 3.6363636363636364e-3 1.834862385321101e-3 5.235602094240838e-3 3.98406374501992e-3 3.5413899955732625e-3 6.000857265323617e-3 1.3175230566534915e-3 6.013745704467354e-3 5.050505050505051e-3 4.420866489832007e-3 4.00355871886121e-3 4.351610095735422e-3 1.3537906137184115e-3 4.822446295484437e-3 4.0853381752156154e-3 4.939380332285586e-3 4.93494840735756e-3 2.642007926023778e-3 4.997728305315766e-3 4.341534008683068e-3 7.954043305346884e-3 5.1837888784165885e-3 3.1305903398926656e-3 3.6380172805820826e-3 4.026845637583893e-3 4.261363636363636e-3 4.948268106162843e-3 5.767524401064774e-3 5.309734513274336e-3 4.456327985739751e-3 5.764966740576497e-3 4.035874439461884e-3 4.655493482309125e-3 4.076086956521739e-3 4.776378636561007e-3 1.2417218543046357e-2 0e0 0e0 0e0 0e0 0e0 0e0 0e0 0e0 0e0 0e0 0e0 0e0 0e0 0e0 0e0 0e0 0e0 0e0 0e0 0e0 0e0 0e0 0e0 0e0 0e0 0e0 0e0 0e0 0e0 0e0 0e0 0e0 0e0 0e0 0e0 0e0 0e0 0e0 0e0 0e0 0e0 0e0 0e0 0e0 0e0 0e0 0e0 0e0 0e0 0e0 0e0 0e0 0e0 0e0 0e0 0e0 0e0 0e0 0e0 0e0 0e0 0e0 0e0 0e0 0e0 0e0 0e0 0e0 0e0 0e0 0e0 0e0 0e0 0e0 0e0 0e0 0e0 0e0 0e0 0e0 0e0 0e0 0e0 0e0 0e0 0e0 0e0 0e0 0e0 0e0 0e0 0e0 0e0 0e0 0e0 0e0 0e0 0e0 0e0 0e0 0e0 0e0 0e0 0e0 0e0 0e0 0e0 0e0 0e0 0e0 0e0 0e0 0e0 0e0 0e0 0e0 0e0 0e0 0e0 0e0 0e0 0e0 0e0 0e0 0e0 0e0 0e0 0e0 0e0 0e0 0e0 0e0
0e0 0e0 0e0 0e0 0e0 0e0 0e0 0e0 0e0 0e0 0e0 0e0 0e0 0e0 0e0 0e0 0e0 0e0 0e0 4.553734061930783e-4 1.3736263736263737e-3 1.3818516812528789e-3 2.2552999548940008e-3 1.366120218579235e-3 8.948545861297539e-4 2.6327336551118913e-3 1.799370220422852e-3 3.1574199368516014e-3 4.500450045004501e-3 5.87437867148667e-3 3.6199095022624436e-3 3.977021652673442e-3 3.576218149307108e-3 5.092592592592593e-3 5.8505850585058505e-3 4.884547069271759e-3 7.545494895694629e-3 7.194244604316547e-3 9.74477958236659e-3 1.0130856901646263e-2 8.581752484191508e-3 9.099181073703366e-3 7.936507936507936e-3 9.229349330872173e-3 1.1389521640091117e-2 7.585899152164213e-3 9.391771019677997e-3 9.90990990990991e-3 1.3169845594913715e-2 1.6757246376811596e-2 1.1837121212121212e-2 8.98069151324652e-3 1.522615315718764e-2 1.0294805802526907e-2 1.3450834879406308e-2 1.7272727272727273e-2 1.4178112538768276e-2 2.0711391265195857e-2 1.6371681415929203e-2 1.5017667844522967e-2 1.9413092550790066e-2 1.586582048957389e-2 2.0654044750430294e-2 1.500441306266549e-2 2.123730378578024e-2 1.7783857729138167e-2 1.8443544759334234e-2 2.087960906263883e-2 1.8543046357615896e-2 1.6589861751152075e-2 1.5363128491620111e-2 1.913662661326213e-2 1.7155756207674944e-2 2.056325435851587e-2 2.0435362061306087e-2 1.8674966651845263e-2 1.9850022055580063e-2 2.1335807050092765e-2 2.0134228187919462e-2 1.678765880217786e-2 2.033271719038817e-2 2.2271714922048998e-2 2.344767694311767e-2 2.637460885113992e-2 1.8758374274229567e-2 2.2900763358778626e-2 2.3737591713422528e-2 2.1867881548974944e-2 2.292134831460674e-2 2.3255813953488372e-2 2.7207850133809098e-2 2.53690036900369e-2 2.2999080036798528e-2 2.4498886414253896e-2 2.0035618878005344e-2 1.8619436875567667e-2 1.9885108263367212e-2 2.564102564102564e-2 2.6513477684489615e-2 2.4413145539906103e-2 2.2556390977443608e-2 1.8328118015198926e-2 2.102376599634369e-2 2.0306859205776174e-2 2.358700489541611e-2 1.8712916476494753e-2 2.5206232813932174e-2 2.0595968448729185e-2 2.0107238605898123e-2 1.8704379562043797e-2 1.6689219666215605e-2 1.5659955257270694e-2 2.217391304347826e-2 1.957214383249886e-2 2.1415270018621976e-2 2.4280575539568347e-2 2.11864406779661e-2 2.3062730627306273e-2 1.5943312666076175e-2 1.8315018315018316e-2 2.877030162412993e-2 2.49888442659527e-2 1.99468085106383e-2 1.9688644688644688e-2 2.1256038647342997e-2 2.4811696942844484e-2 1.6483516483516484e-2 1.9457013574660634e-2 1.7203352448169385e-2 1.9520851818988466e-2 1.675485008818342e-2 2.3409893992932862e-2 1.8641810918774968e-2 1.948051948051948e-2 1.9784172661870502e-2 1.3605442176870748e-2 1.6371681415929203e-2 2.024850437183617e-2 2.3582766439909298e-2 2.3657870791628753e-2 1.8518518518518517e-2 1.3469577333952624e-2 1.6896398399288574e-2 1.7009847806624886e-2 1.8461538461538463e-2 2.152014652014652e-2 1.571621014818141e-2 1.3186813186813187e-2 1.5165031222123104e-2 1.3065795613625758e-2 1.904340124003543e-2 1.9943019943019943e-2 1.8650088809946713e-2 1.8407534246575343e-2 1.947463768115942e-2 1.6734509271822705e-2 1.644736842105263e-2 1.2413793103448275e-2 1.0926573426573426e-2 1.5518028297581013e-2 1.3422818791946308e-2 1.1743450767841012e-2 1.9616788321167884e-2 1.2102196324518153e-2 1.1937557392102846e-2 2.03527815468114e-2 1.5562472209871054e-2 1.7055655296229804e-2 1.2944983818770227e-2 1.0801080108010801e-2 1.4746543778801843e-2 1.0771992818671455e-2 1.5013648771610554e-2 1.6666666666666666e-2 1.3284470911589555e-2 1.2123933542882801e-2 1.0874490258269144e-2 1.5945330296127564e-2 1.5532206486980357e-2 1.3858813339107838e-2 1.1358473421172195e-2 1.174934725848564e-2 1.2623985572587917e-2 1.2102196324518153e-2 1.2533572068039392e-2 1.16227089852481e-2 1.8042399639152006e-2 1.2239347234814143e-2 1.3920071845532105e-2 1.1754068716094032e-2 1.104728236853734e-2 1.1669658886894075e-2 1.1462631820265932e-2 9.233610341643583e-3 1.384402399630826e-2 1.3477088948787063e-2 9.045680687471733e-3 1.3314967860422406e-2 1.0899182561307902e-2 1.4856081708449397e-2 1.2581547064305684e-2 9.004952723998198e-3 1.36986301369863e-2 9.111617312072893e-3 1.0845006778129237e-2 1.1565836298932384e-2 1.2569832402234637e-2 9.31098696461825e-3 1.2843224092116917e-2 1.0333489901362142e-2 1.0136624063464082e-2 1.3642564802182811e-2 8.119079837618403e-3 9.60279353993889e-3 1.3248058474189127e-2 1.4692787177203919e-2 1.0704727921498661e-2 1.0808270676691729e-2 1.3932584269662922e-2 9.954751131221719e-3 9.242144177449169e-3 7.407407407407408e-3 8.936550491510277e-3 9.586056644880174e-3 7.982261640798226e-3 8.612873980054397e-3 8.36635843240863e-3 7.643884892086331e-3 1.0526315789473684e-2 7.7661032434901784e-3 1.6734509271822705e-2 9.717314487632508e-3 9.136592051164915e-3 1.126126126126126e-2 5.949656750572082e-3 8.675799086757991e-3 8.960573476702509e-3 6.9864927806241265e-3 6.463527239150508e-3 1.0657193605683837e-2 8.448199199644287e-3 8.18926296633303e-3 9.71322849213691e-3 6.558810668998688e-3 8.771929824561403e-3 7.249660172179429e-3 7.213706041478809e-3 7.55891507336594e-3 9.636443276390714e-3 8.824895494658615e-3 1.0535959688502062e-2 7.61307657859382e-3 4.8672566371681415e-3 1.1322463768115942e-2 4.666355576294913e-3 9.146341463414634e-3 8.00711743772242e-3 6.1403508771929825e-3 8.017817371937639e-3 4.966139954853273e-3 1.2085944494180842e-2 7.755474452554745e-3 4.5105999097880016e-3 7.203962179198559e-3 8.849557522123894e-3 5.78806767586821e-3 5.383580080753701e-3 5.88768115942029e-3 5.764966740576497e-3 9.812667261373774e-3 7.1301247771836e-3 7.039155301363837e-3 1.0704727921498661e-2 7.312614259597806e-3 6.918819188191882e-3 4.993191103041307e-3 7.647323436797121e-3 8.493518104604381e-3 8.207934336525308e-3 7.664562669071236e-3 6.252791424743189e-3 6.398537477148081e-3 7.220216606498195e-3 6.520726595249185e-3 5.840071877807727e-3 8.046490835940992e-3 5.032021957913998e-3 4.136029411764706e-3 3.6646816307833257e-3 9.242144177449169e-3 5.879692446856626e-3 7.226738934056007e-3 7.7062556663644605e-3 7.259528130671506e-3 6.433823529411764e-3 5.822416302765648e-3 5.5376095985233045e-3 4.211511464670099e-3 5.0022737608003635e-3 4.452359750667854e-3 5.454545454545455e-3 3.6680421824850985e-3 8.988764044943821e-3 5.8165548098434005e-3 4.9085229808121375e-3 5.230622919638612e-3 1.0923987255348202e-2 4.557885141294439e-3 6.6254416961130744e-3 1.0492700729927007e-2 5.924672027084215e-3 3.0877812086457872e-3 5.342831700801425e-3 6.024096385542169e-3 4.893238434163701e-3 7.5723830734966595e-3 6.726457399103139e-3 5.4005400540054005e-3 4.01965163019205e-3 5.955107650022904e-3 8.035714285714285e-3 6.047516198704104e-3 3.966505068312032e-3 3.657978966620942e-3 4.875886524822695e-3 5.10677808727948e-3 4.464285714285714e-3 2.7573529411764708e-3 4.837291116974494e-3 4.464285714285714e-3 5.5147058823529415e-3 4.4603033006244425e-3 3.573023671281822e-3 6.915629322268326e-3 3.8131553860819827e-3 7.7343039126478615e-3 3.6133694670280035e-3 7.940214852872489e-3 8.48536274925753e-3 5.9715204409738175e-3 3.5555555555555557e-3 5.8505850585058505e-3 4.6641791044776115e-3 5.806163465832961e-3 5.39568345323741e-3 6.289308176100629e-3 4.096495220755576e-3 9.136592051164915e-3 5.219660722053067e-3 1.8157058556513845e-3 5.244755244755245e-3 5.757307351638618e-3 5.383580080753701e-3 4.518752824220515e-3 7.498897220996913e-3 6.375227686703097e-3 3.966505068312032e-3 5.652173913043478e-3 6.599208095028597e-3 6.389776357827476e-3 4.979628791308284e-3 5.6082830025884385e-3 5.7445868316394165e-3 4.166666666666667e-3 3.5603026257231864e-3 5.941499085923218e-3 6.0949063996517195e-3 5.7445868316394165e-3 3.663003663003663e-3 5.936073059360731e-3 5.99354541263255e-3 5.235602094240838e-3 3.6781609195402297e-3 5.178907721280603e-3 7.340241796200345e-3 7.84313725490196e-3 4.117108874656907e-3 3.1574199368516014e-3 3.5698348951361e-3 4.553734061930784e-3 7.782101167315175e-3 2.7906976744186047e-3 2.7624309392265192e-3 7.671480144404332e-3 8.532423208191127e-3 6.329113924050633e-3 6.181015452538631e-3 3.219871205151794e-3 6.303466906798739e-3 5.378753922008068e-3 3.64797081623347e-3 4.757373929590866e-3 4.143646408839779e-3 6.887052341597796e-3 7.8125e-3 4.677268475210477e-3 3.1992687385740404e-3 5.349977708426215e-3 3.6646816307833257e-3 4.6210720887245845e-3 3.1746031746031746e-3 5.9715204409738175e-3 2.7611596870685687e-3 4.157043879907622e-3 4.653327128897162e-3 4.932735426008968e-3 3.5746201966041107e-3 5.385996409335727e-3 4.6168051708217915e-3 6.219458018658374e-3 4.0853381752156154e-3 4.551661356395084e-3 2.7573529411764708e-3 5.48195523069895e-3 3.147482014388489e-3 3.239241092086997e-3 3.0755711775043936e-3 4.618937644341801e-3 4.649000464900047e-3 3.5288928098809e-3 7.076514816452897e-3 5.240174672489083e-3 2.261420171867933e-3 4.995458673932788e-3 6.219458018658374e-3 7.8125e-3 5.6082830025884385e-3 8.294930875576038e-3 4.37636761487965e-3 3.6068530207394047e-3 3.4334763948497852e-3 4.319654427645789e-3 5.434782608695652e-3 4.875886524822695e-3 3.068829460762823e-3 2.682163611980331e-3 4.930524428507396e-3 3.7261294829995344e-3 5.571030640668524e-3 4.205607476635514e-3 5.052824988516307e-3 4.023245417970496e-3 4.05588102748986e-3 2.779064381658175e-3 3.98406374501992e-3 3.5571365051133837e-3 1.4071294559099437e-3 4.0853381752156154e-3 2.294630564479119e-3 4.090909090909091e-3 5.335704757670075e-3 5.571030640668524e-3 2.197802197802198e-3 2.745995423340961e-3 3.1559963931469793e-3 3.94045534150613e-3 3.991130820399113e-3 1.3351134846461949e-3 2.652519893899204e-3 6.781193490054249e-3 5.006827492034593e-3 4.728132387706856e-3 4.893238434163701e-3 3.5087719298245615e-3 4.954954954954955e-3 5.034324942791762e-3 3.125e-3 4.8330404217926184e-3 5.999077065066913e-3 4.975124378109453e-3 6.5451145395044414e-3 3.6714089031665903e-3 3.0877812086457872e-3 3.6747818098300414e-3 3.176043557168784e-3 3.1645569620253164e-3 3.535130357931949e-3 3.992901508429458e-3 3.5938903863432167e-3 5.474452554744526e-3 3.9946737683089215e-3 2.2512381809995496e-3 6.17011899515205e-3 4.340277777777778e-3 5.909090909090909e-3 4.05222872579919e-3 5.499541704857928e-3 5.359535506922733e-3 5.610098176718092e-3 4.941599281221923e-3 2.7726432532347504e-3 1.8083182640144665e-3 4.076086956521739e-3 5.265467310223783e-3 4.995458673932788e-3 6.2752129090094125e-3 3.143242029636282e-3 3.547671840354767e-3 4.533091568449683e-3 3.113879003558719e-3 4.100227790432802e-3 5.452067242162653e-3 4.253509145044662e-3 4.001778568252557e-3 3.2095369096744614e-3 5.038937242327073e-3 4.555808656036446e-3 4.508566275924256e-3 4.391743522178305e-3 2.1767522855899e-3 5.048187241854061e-3 4.043126684636119e-3 3.125e-3 4.526935264825713e-3 4.599816007359705e-3 6.778129236330773e-3 4.008908685968819e-3 4.69283276450512e-3 3.589053387169134e-3 1.771479185119575e-3 3.1645569620253164e-3 2.271694684234439e-3 5.094951366373321e-3 2.73224043715847e-3 4.096495220755576e-3 3.6429872495446266e-3 3.605227579990987e-3 4.456327985739751e-3 3.5398230088495575e-3 5.581395348837209e-3 3.0042918454935624e-3 3.0263726761781237e-3 4.826678367705134e-3 3.1305903398926656e-3 3.108348134991119e-3 2.7235587834770767e-3 5.29567519858782e-3 2.7235587834770767e-3 6.247211066488175e-3 2.258355916892502e-3 5.412719891745603e-3 3.1861629494765588e-3 5.076142131979695e-3 7.600950118764846e-3 5.410279531109108e-3 3.2879286049788633e-3 4.213483146067416e-3 8.739650413983441e-3 2.1635655560363477e-3 4.021447721179625e-3 3.5587188612099642e-3 2.702702702702703e-3 5.080831408775982e-3 3.5666518056174765e-3 4.901960784313725e-3 4.547521600727604e-3 2.2182786157941437e-3 4.514672686230248e-3 4.476275738585497e-3 6.2836624775583485e-3 3.245248029670839e-3 1.8148820326678765e-3 3.7488284910965324e-3 4.0467625899280575e-3 6.880733944954129e-3 6.436781609195402e-3 3.283302063789869e-3 1.8779342723004694e-3 6.357856494096276e-3 3.2710280373831778e-3 5.863779882724403e-3 4.531037607612143e-3 7.407407407407408e-3 3.3034450212364322e-3 7.009345794392523e-3 4.329004329004329e-3 3.320683111954459e-3 2.7688047992616522e-3 7.213706041478809e-3 4.618937644341801e-3 7.226738934056007e-3 8.75979714153988e-3 5.083179297597043e-3 4.189944134078212e-3 5.006827492034593e-3 2.827521206409048e-3 4.547521600727604e-3 3.6680421824850985e-3 4.977375565610859e-3 2.7637033625057578e-3 4.651162790697674e-3 6.02688919796013e-3 5.8956916099773245e-3 3.6150022593764122e-3 3.780718336483932e-3 4.789272030651341e-3 4.977375565610859e-3 3.8797284190106693e-3 4.730368968779565e-3 3.6529680365296802e-3 6.505576208178439e-3 5.568445475638051e-3 8.99685110211426e-4 5.461993627674101e-3 5.647058823529412e-3 4.633920296570899e-3 6.747638326585695e-3 5.3475935828877e-3 5.048187241854061e-3 6.566604127579738e-3 3.6849378166743437e-3 8.37598883201489e-3 3.6117381489841984e-3 4.440497335701598e-3 4.968383017163505e-3 3.6463081130355514e-3 7.136485280999108e-3 3.590664272890485e-3 5.135387488328665e-3 4.633920296570899e-3 5.800981704596163e-3 2.7637033625057578e-3 4.557885141294439e-3 4.847950639048039e-3 2.7137042062415195e-3 4.100227790432802e-3 7.420340462680052e-3 4.241281809613572e-3 5.256241787122208e-3 6.4965197215777265e-3 4.957187922487607e-3 4.458314757021846e-3 4.090909090909091e-3 1.834862385321101e-3 4.363001745200698e-3 5.312084993359893e-3 7.082779991146525e-3 6.858122588941277e-3 5.709266578831796e-3 6.013745704467354e-3 5.050505050505051e-3 3.978779840848806e-3 4.00355871886121e-3 5.221932114882507e-3 4.061371841155234e-3 5.699254712845244e-3 2.2696323195642307e-3 4.939380332285586e-3 3.589053387169134e-3 5.724350506384853e-3 5.452067242162653e-3 5.306319343945972e-3 6.628369421122404e-3 5.655042412818096e-3 4.919499105545617e-3 6.366530241018645e-3 6.263982102908278e-3 3.3143939393939395e-3 6.297795771479982e-3 4.8802129547471165e-3 3.982300884955752e-3 6.238859180035651e-3 6.6518847006651885e-3 4.932735426008968e-3 6.517690875232775e-3 5.434782608695652e-3 8.250108554059922e-3 4.1390728476821195e-3 0e0 0e0 0e0 0e0 0e0 0e0 0e0 0e0 0e0 0e0 0e0 0e0 0e0 0e0 0e0 0e0 0e0 0e0 0e0 0e0 0e0 0e0 0e0 0e0 0e0 0e0 0e0 0e0 0e0 0e0 0e0 0e0 0e0 0e0 0e0 0e0 0e0 0e0 0e0 0e0 0e0 0e0 0e0 0e0 0e0 0e0 0e0 0e0 0e0 0e0 0e0 0e0 0e0 0e0 0e0 0e0 0e0 0e0 0e0 0e0 0e0 0e0 0e0 0e0 0e0 0e0 0e0 0e0 0e0 0e0 0e0 0e0 0e0 0e0 0e0 0e0 0e0 0e0 0e0 0e0 0e0 0e0 0e0 0e0 0e0 0e0 0e0 0e0 0e0 0e0 0e0 0e0 0e0 0e0 0e0 0e0 0e0 0e0 0e0 0e0 0e0 0e0 0e0 0e0 0e0 0e0 0e0 0e0 0e0 0e0 0e0 0e0 0e0 0e0 0e0 0e0 0e0 0e0 0e0 0e0 0e0 0e0 0e0 0e0 0e0 0e0 0e0 0e0 0e0 0e0 0e0 0e0
0e0 0e0 0e0 0e0 0e0 0e0 0e0 0e0 0e0 0e0 0e0 0e0 0e0 0e0 0e0 4.5829514207149406e-4 0e0 0e0 0e0 9.107468123861566e-4 4.578754578754579e-4 0e0 1.8042399639152007e-3 1.8214936247723133e-3 4.4742729306487697e-4 1.7551557700745941e-3 2.699055330634278e-3 2.7063599458728013e-3 2.7002700270027003e-3 1.8075011296882061e-3 3.6199095022624436e-3 3.0932390631904553e-3 5.81135449262405e-3 4.166666666666667e-3 3.6003600360036e-3 7.992895204262877e-3 3.1069684864624943e-3 8.093525179856115e-3 4.176334106728539e-3 5.487547488391726e-3 4.516711833785004e-3 5.914467697907188e-3 1.2605042016806723e-2 6.92201199815413e-3 9.111617312072893e-3 1.07095046854083e-2 8.050089445438283e-3 9.009009009009009e-3 1.2715712988192553e-2 9.057971014492754e-3 1.1837121212121212e-2 1.2123933542882801e-2 1.8808777429467086e-2 1.0294805802526907e-2 1.2523191094619666e-2 1.3181818181818182e-2 1.5064244572441293e-2 1.7109410175596577e-2 1.3716814159292035e-2 1.2367491166077738e-2 1.580135440180587e-2 1.4052583862194016e-2 1.3769363166953529e-2 1.6328331862312445e-2 1.4312096029547553e-2 2.051983584131327e-2 1.6194331983805668e-2 1.6881386050644157e-2 1.8543046357615896e-2 1.7050691244239632e-2 1.86219739292365e-2 1.7801513128615932e-2 1.7155756207674944e-2 2.682163611980331e-2 2.265659706796979e-2 2.3121387283236993e-2 1.76444640494045e-2 1.9944341372912802e-2 2.4161073825503355e-2 2.223230490018149e-2 1.5249537892791128e-2 1.6926503340757237e-2 2.1710811984368215e-2 2.011622708985248e-2 2.41179097811523e-2 2.4247867085765602e-2 1.8990073370738023e-2 2.642369020501139e-2 1.7977528089887642e-2 1.967799642218247e-2 1.5611061552185548e-2 1.7988929889298892e-2 2.483900643974241e-2 1.7817371937639197e-2 2.13713268032057e-2 2.0435967302452316e-2 1.855943437914273e-2 2.0778072502210435e-2 1.9001325673884226e-2 2.535211267605634e-2 2.565236620964175e-2 2.1904336164506034e-2 2.2851919561243144e-2 2.1209386281588447e-2 1.9581664441477527e-2 2.327704244637152e-2 2.1081576535288724e-2 1.9281332164767746e-2 1.742627345844504e-2 1.9616788321167884e-2 1.8944519621109608e-2 2.4608501118568233e-2 2.434782608695652e-2 2.639963586709149e-2 2.3277467411545624e-2 2.2032374100719423e-2 2.3069679849340868e-2 1.7066420664206643e-2 2.3472099202834367e-2 2.3809523809523808e-2 2.320185614849188e-2 1.651048639000446e-2 1.8617021276595744e-2 1.73992673992674e-2 1.5942028985507246e-2 1.6836508639787327e-2 1.8772893772893772e-2 1.67420814479638e-2 1.8967798853109837e-2 2.040816326530612e-2 2.204585537918871e-2 1.5459363957597174e-2 1.9529516200621395e-2 2.2263450834879406e-2 1.6636690647482015e-2 1.7233560090702947e-2 1.8141592920353982e-2 2.116889093419236e-2 2.2675736961451247e-2 1.364877161055505e-2 1.765719207579673e-2 1.9972131908964234e-2 1.7785682525566917e-2 1.7457475380483437e-2 1.2307692307692308e-2 1.8315018315018316e-2 1.122586439155815e-2 1.7582417582417582e-2 1.5165031222123104e-2 1.8198786747550162e-2 1.550044286979628e-2 2.0892687559354226e-2 1.5097690941385435e-2 1.4554794520547944e-2 1.6757246376811596e-2 9.950248756218905e-3 1.738721804511278e-2 1.1954022988505748e-2 1.7482517482517484e-2 1.734367868553172e-2 1.5659955257270694e-2 1.7615176151761516e-2 1.6423357664233577e-2 1.6584491259524877e-2 1.6988062442607896e-2 1.4473089099954772e-2 1.0226767452200978e-2 1.660682226211849e-2 1.4794267221451687e-2 1.845184518451845e-2 1.2903225806451613e-2 1.3016157989228007e-2 1.592356687898089e-2 1.3963963963963964e-2 1.282638570774164e-2 1.6165244723843737e-2 1.58586316266425e-2 1.1389521640091117e-2 1.644586569209685e-2 9.96102208748376e-3 1.7719218537028625e-2 1.7406440382941687e-2 7.213706041478809e-3 1.4791573285522188e-2 1.432408236347359e-2 1.2069736253911488e-2 1.3982859720342805e-2 1.4052583862194016e-2 1.4818140996856757e-2 1.6726943942133816e-2 1.1931064958020326e-2 1.2118491921005385e-2 1.2838147638697846e-2 1.3388734995383195e-2 1.1998154130133826e-2 9.433962264150943e-3 1.1759384893713252e-2 1.2396694214876033e-2 1.407811080835604e-2 9.749303621169917e-3 1.3979496738117428e-2 1.0805943268797838e-2 1.1489173663278833e-2 1.0022779043280182e-2 9.489380930863081e-3 1.4679715302491103e-2 1.0242085661080074e-2 1.4432029795158287e-2 1.0186005314437556e-2 1.2212306247064349e-2 1.1018069634200088e-2 1.0459299681673489e-2 1.1727559765448805e-2 9.60279353993889e-3 1.3248058474189127e-2 1.1130899376669634e-2 9.812667261373774e-3 8.928571428571428e-3 9.887640449438202e-3 1.1764705882352941e-2 1.3401109057301294e-2 8.333333333333333e-3 1.2064343163538873e-2 7.84313725490196e-3 1.1086474501108648e-2 1.1332728921124207e-2 1.0568031704095112e-2 9.442446043165468e-3 5.034324942791762e-3 1.2791228871630882e-2 7.688828584350972e-3 9.275618374558304e-3 5.938784833257195e-3 1.1711711711711712e-2 7.322654462242563e-3 1.0502283105022832e-2 7.6164874551971325e-3 6.520726595249185e-3 1.1542012927054479e-2 1.1545293072824156e-2 8.448199199644287e-3 9.099181073703366e-3 6.012950971322849e-3 1.1368605159597726e-2 7.894736842105263e-3 7.249660172179429e-3 9.017132551848512e-3 9.337483325922631e-3 1.1388523872098117e-2 7.895959126799815e-3 5.955107650022904e-3 9.852216748768473e-3 8.849557522123894e-3 9.057971014492754e-3 1.2132524498366775e-2 8.710801393728223e-3 5.782918149466192e-3 8.333333333333333e-3 7.5723830734966595e-3 9.029345372460496e-3 7.162041181736795e-3 8.211678832116789e-3 9.021199819576003e-3 8.10445745159838e-3 1.0176991150442478e-2 8.014247551202136e-3 5.832211754149843e-3 7.246376811594203e-3 9.75609756097561e-3 8.920606601248885e-3 9.80392156862745e-3 1.0558732952045754e-2 5.3523639607493305e-3 9.140767824497258e-3 4.612546125461255e-3 8.624602814344077e-3 5.398110661268556e-3 6.258381761287439e-3 6.383948928408573e-3 8.115419296663661e-3 3.573023671281822e-3 7.312614259597806e-3 5.8664259927797835e-3 5.5891942244993015e-3 7.6370170709793355e-3 5.81135449262405e-3 4.117108874656907e-3 9.191176470588236e-3 5.038937242327073e-3 7.3937153419593345e-3 7.688828584350972e-3 8.130081300813009e-3 4.533091568449683e-3 4.990925589836661e-3 7.352941176470588e-3 6.307617661329452e-3 1.1998154130133826e-2 6.083294337856809e-3 8.640291041382447e-3 6.678539626001781e-3 9.545454545454546e-3 7.336084364970197e-3 5.393258426966292e-3 4.026845637583893e-3 6.693440428380187e-3 6.181645268663814e-3 4.551661356395084e-3 8.659981768459436e-3 5.742049469964664e-3 7.755474452554745e-3 5.501481168006771e-3 6.1755624172915745e-3 5.342831700801425e-3 6.487488415199258e-3 7.1174377224199285e-3 4.899777282850779e-3 1.0762331838565023e-2 5.8505850585058505e-3 1.0719071013845467e-2 6.41319285387082e-3 6.25e-3 8.207343412526998e-3 6.17011899515205e-3 6.858710562414266e-3 7.535460992907801e-3 9.749303621169917e-3 7.142857142857143e-3 6.893382352941176e-3 7.9155672823219e-3 5.803571428571429e-3 9.191176470588236e-3 6.690454950936664e-3 8.485931219294328e-3 5.071461502996773e-3 3.8131553860819827e-3 4.094631483166515e-3 5.871725383920506e-3 3.269500233535731e-3 5.515485787017395e-3 5.9715204409738175e-3 6.666666666666667e-3 6.3006300630063005e-3 4.6641791044776115e-3 8.0393032603841e-3 3.5971223021582736e-3 4.492362982929021e-3 9.103322712790168e-3 7.309273640931932e-3 6.959547629404089e-3 6.354970494779845e-3 5.244755244755245e-3 4.87156775907883e-3 4.037685060565276e-3 6.778129236330773e-3 3.970004411116012e-3 6.830601092896175e-3 5.288673424416042e-3 6.08695652173913e-3 4.839419269687638e-3 4.564125969876769e-3 5.885015844273427e-3 5.176876617773943e-3 6.1864781263809105e-3 7.407407407407408e-3 8.900756564307966e-3 2.742230347349177e-3 4.3535045711798e-3 5.7445868316394165e-3 5.494505494505495e-3 7.3059360730593605e-3 5.071461502996773e-3 5.235602094240838e-3 6.896551724137931e-3 4.23728813559322e-3 6.044905008635579e-3 6.535947712418301e-3 5.4894784995425435e-3 5.863779882724403e-3 3.5698348951361e-3 6.375227686703097e-3 8.214440121054907e-3 4.186046511627907e-3 7.366482504604052e-3 7.220216606498195e-3 4.69283276450512e-3 5.4249547920434e-3 8.830022075055188e-3 5.059797608095676e-3 8.10445745159838e-3 5.378753922008068e-3 8.663930688554491e-3 5.233111322549952e-3 4.604051565377533e-3 7.3461891643709825e-3 6.433823529411764e-3 5.144995322731525e-3 3.1992687385740404e-3 4.458314757021846e-3 6.41319285387082e-3 4.158964879852125e-3 4.5351473922902496e-3 5.052824988516307e-3 5.982512655315232e-3 3.233256351039261e-3 5.118659841786877e-3 4.932735426008968e-3 5.361930294906166e-3 3.590664272890485e-3 6.463527239150508e-3 3.998223011994669e-3 4.993191103041307e-3 7.737824305871643e-3 3.676470588235294e-3 5.48195523069895e-3 5.39568345323741e-3 4.627487274409995e-3 6.590509666080844e-3 5.542725173210162e-3 6.508600650860065e-3 4.852227613586237e-3 5.749668288367979e-3 3.4934497816593887e-3 7.688828584350972e-3 6.357856494096276e-3 3.553976010661928e-3 2.297794117647059e-3 5.176876617773943e-3 6.4516129032258064e-3 3.063457330415755e-3 5.861136158701533e-3 4.291845493562232e-3 5.615550755939525e-3 5.434782608695652e-3 4.875886524822695e-3 7.452871547566856e-3 4.023245417970496e-3 4.930524428507396e-3 3.7261294829995344e-3 3.714020427112349e-3 8.878504672897197e-3 6.430868167202572e-3 4.023245417970496e-3 5.407841369986481e-3 6.484483557202408e-3 2.6560424966799467e-3 4.001778568252557e-3 7.035647279549718e-3 5.901044030866999e-3 3.2124827902707664e-3 5.454545454545455e-3 9.782125389061804e-3 6.4995357474466105e-3 5.274725274725275e-3 6.407322654462242e-3 6.3119927862939585e-3 2.626970227670753e-3 2.2172949002217295e-3 3.115264797507788e-3 5.305039787798408e-3 5.877034358047016e-3 8.64815657715066e-3 8.983451536643027e-3 5.338078291814947e-3 5.701754385964913e-3 7.207207207207207e-3 2.288329519450801e-3 5.357142857142857e-3 6.151142355008787e-3 6.92201199815413e-3 4.070556309362279e-3 4.207573632538569e-3 6.883891693437357e-3 6.1755624172915745e-3 3.6747818098300414e-3 7.713248638838476e-3 4.06871609403255e-3 4.418912947414936e-3 5.323868677905945e-3 5.840071877807727e-3 4.105839416058394e-3 5.770084332001775e-3 7.65420981539847e-3 5.7293962097840455e-3 7.378472222222222e-3 2.2727272727272726e-3 7.65420981539847e-3 4.124656278643446e-3 3.573023671281822e-3 8.415147265077139e-3 4.941599281221923e-3 3.6968576709796672e-3 3.1645569620253164e-3 4.528985507246377e-3 3.949100482667837e-3 5.903723887375113e-3 6.2752129090094125e-3 3.592276605298608e-3 5.321507760532151e-3 4.986400725294651e-3 5.338078291814947e-3 5.466970387243736e-3 3.1803725579282144e-3 5.104210974053594e-3 4.001778568252557e-3 6.419073819348923e-3 5.038937242327073e-3 5.466970387243736e-3 4.959422903516681e-3 4.391743522178305e-3 4.3535045711798e-3 6.424965580541533e-3 4.941599281221923e-3 5.357142857142857e-3 6.337709370755998e-3 5.519779208831647e-3 4.970628106642567e-3 7.1269487750556795e-3 4.69283276450512e-3 5.383580080753701e-3 5.314437555358724e-3 4.5207956600361665e-3 4.997728305315766e-3 6.484483557202408e-3 4.553734061930784e-3 2.7309968138370506e-3 6.375227686703097e-3 4.05588102748986e-3 4.010695187165776e-3 5.309734513274336e-3 3.7209302325581397e-3 9.012875536480686e-3 5.188067444876783e-3 4.826678367705134e-3 4.025044722719142e-3 5.772646536412078e-3 4.539264639128461e-3 5.29567519858782e-3 7.262823422605538e-3 6.247211066488175e-3 5.420054200542005e-3 5.412719891745603e-3 6.827492034592627e-3 3.6917397323488694e-3 5.700712589073635e-3 5.861136158701533e-3 2.8182245185533112e-3 6.554307116104869e-3 2.7598896044158236e-3 3.028991778450887e-3 8.489722966934763e-3 5.338078291814947e-3 8.558558558558558e-3 6.466512702078522e-3 3.5666518056174765e-3 5.3475935828877e-3 7.730786721236926e-3 4.4365572315882874e-3 8.126410835214447e-3 5.371530886302597e-3 8.527827648114902e-3 6.490496059341678e-3 3.629764065335753e-3 5.154639175257732e-3 6.744604316546762e-3 4.128440366972477e-3 4.597701149425287e-3 2.8142589118198874e-3 7.511737089201878e-3 6.357856494096276e-3 7.94392523364486e-3 1.0825439783491205e-2 6.343452650657001e-3 4.629629629629629e-3 7.5507314771118455e-3 8.411214953271028e-3 4.81000481000481e-3 3.795066413662239e-3 5.076142131979695e-3 3.6068530207394047e-3 3.695150115473441e-3 4.0650406504065045e-3 7.376671277086215e-3 2.3105360443622922e-3 5.58659217877095e-3 5.461993627674101e-3 5.655042412818096e-3 4.547521600727604e-3 6.419073819348923e-3 4.524886877828055e-3 4.606172270842929e-3 4.651162790697674e-3 4.636068613815485e-3 8.616780045351474e-3 6.778129236330773e-3 5.198487712665407e-3 6.704980842911878e-3 2.2624434389140274e-3 3.8797284190106693e-3 1.4191106906338694e-3 5.02283105022831e-3 3.7174721189591076e-3 5.104408352668214e-3 6.297795771479982e-3 3.1861629494765588e-3 7.5294117647058826e-3 6.950880444856348e-3 6.747638326585695e-3 4.010695187165776e-3 4.130335016062414e-3 4.690431519699813e-3 4.145555043758637e-3 3.7226617031177293e-3 7.674943566591422e-3 4.884547069271759e-3 5.420054200542005e-3 5.4694621695533276e-3 3.568242640499554e-3 3.590664272890485e-3 7.936507936507936e-3 5.560704355885079e-3 4.462293618920125e-3 5.988023952095809e-3 5.925250683682771e-3 1.7628911414720142e-3 6.7842605156037995e-3 8.200455580865604e-3 5.674378000872981e-3 4.241281809613572e-3 1.0512483574244415e-2 5.568445475638051e-3 6.309148264984227e-3 4.90414623272403e-3 4.090909090909091e-3 6.880733944954129e-3 6.544502617801047e-3 9.738822487826471e-3 6.640106241699867e-3 5.143591941705958e-3 7.905138339920948e-3 5.154639175257732e-3 8.723599632690543e-3 6.18921308576481e-3 6.6725978647686835e-3 1.0008703220191472e-2 6.31768953068592e-3 6.137658921525646e-3 8.170676350431231e-3 6.73551863493489e-3 5.832211754149843e-3 7.045354469396741e-3 5.452067242162653e-3 8.683068017366137e-3 7.070260715863898e-3 5.1837888784165885e-3 8.944543828264758e-3 7.730786721236926e-3 6.711409395973154e-3 8.049242424242424e-3 1.1695906432748537e-2 9.760425909494233e-3 5.752212389380531e-3 8.467023172905526e-3 8.869179600886918e-3 1.0762331838565023e-2 1.11731843575419e-2 1.0416666666666666e-2 8.684324793747287e-3 6.622516556291391e-3 0e0 0e0 0e0 0e0 0e0 0e0 0e0 0e0 0e0 0e0 0e0 0e0 0e0 0e0 0e0 0e0 0e0 0e0 0e0 0e0 0e0 0e0 0e0 0e0 0e0 0e0 0e0 0e0 0e0 0e0 0e0 0e0 0e0 0e0 0e0 0e0 0e0 0e0 0e0 0e0 0e0 0e0 0e0 0e0 0e0 0e0 0e0 0e0 0e0 0e0 0e0 0e0 0e0 0e0 0e0 0e0 0e0 0e0 0e0 0e0 0e0 0e0 0e0 0e0 0e0 0e0 0e0 0e0 0e0 0e0 0e0 0e0 0e0 0e0 0e0 0e0 0e0 0e0 0e0 0e0 0e0 0e0 0e0 0e0 0e0 0e0 0e0 0e0 0e0 0e0 0e0 0e0 0e0 0e0 0e0 0e0 0e0 0e0 0e0 0e0 0e0 0e0 0e0 0e0 0e0 0e0 0e0 0e0 0e0 0e0 0e0 0e0 0e0 0e0 0e0 0e0 0e0 0e0 0e0 0e0 0e0 0e0 0e0 0e0 0e0 0e0 0e0 0e0 0e0 0e0 0e0 0e0
0e0 0e0 0e0 0e0 0e0 0e0 0e0 0e0 0e0 0e0 0e0 0e0 0e0 0e0 0e0 0e0 0e0 4.5662100456621003e-4 0e0 0e0 0e0 4.6061722708429296e-4 4.510599909788002e-4 9.107468123861566e-4 4.4742729306487697e-4 1.3163668275559457e-3 8.99685110211426e-4 4.510599909788002e-4 3.6003600360036e-3 1.3556258472661546e-3 2.2624434389140274e-3 3.0932390631904553e-3 3.576218149307108e-3 3.703703703703704e-3 2.7002700270027003e-3 4.884547069271759e-3 7.989347536617843e-3 5.845323741007194e-3 4.176334106728539e-3 8.020261713803293e-3 5.871725383920506e-3 1.091901728844404e-2 7.936507936507936e-3 9.229349330872173e-3 7.744874715261959e-3 1.0263275323516287e-2 9.838998211091235e-3 9.90990990990991e-3 1.1353315168029064e-2 8.605072463768116e-3 1.1363636363636364e-2 1.0776829815895825e-2 1.567398119122257e-2 1.0762751520823585e-2 1.3914656771799629e-2 1.2727272727272728e-2 1.595037660611431e-2 1.3957676722197209e-2 1.2831858407079646e-2 1.76678445229682e-2 1.309255079006772e-2 1.5412511332728921e-2 1.8502581755593803e-2 1.9858781994704325e-2 1.6158818097876268e-2 1.3679890560875513e-2 1.5294646873594242e-2 1.6881386050644157e-2 1.8984547461368653e-2 1.1981566820276499e-2 2.1415270018621976e-2 1.557632398753894e-2 1.8961625282167043e-2 1.8775145283862316e-2 2.5322079075966238e-2 2.2232103156958647e-2 2.5143361270401413e-2 1.855287569573284e-2 2.4161073825503355e-2 1.9963702359346643e-2 2.0794824399260628e-2 1.915367483296214e-2 2.214502822405558e-2 2.1457308895842648e-2 2.3224653863331845e-2 2.1104625056129322e-2 1.855848079413034e-2 2.1867881548974944e-2 1.887640449438202e-2 1.7889087656529516e-2 2.2747546833184657e-2 1.845018450184502e-2 2.0239190432382703e-2 2.5835189309576838e-2 2.0480854853072127e-2 2.4977293369663943e-2 2.4745912505523642e-2 1.900972590627763e-2 1.6791869200176758e-2 1.6901408450704224e-2 2.1671826625386997e-2 2.011622708985248e-2 2.6051188299817184e-2 2.0306859205776174e-2 1.4686248331108143e-2 2.2820629849383843e-2 1.6498625114573784e-2 2.366345311130587e-2 1.876675603217158e-2 2.4178832116788323e-2 1.8042399639152006e-2 2.237136465324385e-2 2.391304347826087e-2 1.456531634046427e-2 2.4674115456238363e-2 1.843525179856115e-2 1.647834274952919e-2 2.1217712177121772e-2 1.8600531443755536e-2 1.8772893772893772e-2 2.3665893271461718e-2 1.606425702811245e-2 1.773049645390071e-2 1.6025641025641024e-2 2.3671497584541065e-2 2.4368630926007974e-2 1.6483516483516484e-2 1.7194570135746608e-2 2.5143361270401413e-2 1.9520851818988466e-2 1.5432098765432098e-2 1.8109540636042403e-2 1.287172658677319e-2 1.9016697588126158e-2 2.068345323741007e-2 1.6780045351473923e-2 2.3451327433628318e-2 1.7487344684767602e-2 1.7687074829931974e-2 1.8198362147406732e-2 1.808785529715762e-2 1.3934045517882025e-2 2.0898176967541128e-2 1.9247985675917637e-2 1.5824175824175824e-2 1.3278388278388278e-2 2.020655590480467e-2 1.8461538461538463e-2 1.784121320249777e-2 1.9132057862809144e-2 1.682905225863596e-2 1.3770180436847104e-2 1.8650088809946713e-2 1.4982876712328766e-2 1.7210144927536232e-2 1.7639077340569877e-2 1.4097744360902255e-2 1.2413793103448275e-2 1.6608391608391608e-2 1.460520310360566e-2 1.9686800894854587e-2 1.4453477868112014e-2 1.0492700729927007e-2 2.10667861945316e-2 1.2396694214876033e-2 1.3568521031207599e-2 1.5562472209871054e-2 1.7055655296229804e-2 1.2482662968099861e-2 1.53015301530153e-2 1.6589861751152075e-2 1.2567324955116697e-2 1.4558689717925387e-2 1.126126126126126e-2 1.603298213467705e-2 1.2572968118545127e-2 1.4499320344358859e-2 1.457858769931663e-2 1.09639104613979e-2 1.602425292334344e-2 1.4993184915947297e-2 1.6536118363794605e-2 1.1722272317403066e-2 1.748095024652622e-2 1.2533572068039392e-2 1.6540008940545373e-2 1.2178619756427604e-2 1.586582048957389e-2 1.3920071845532105e-2 9.041591320072333e-3 1.3256738842244807e-2 1.1220825852782765e-2 1.1004126547455296e-2 1.2927054478301015e-2 1.5228426395939087e-2 1.2129380053908356e-2 1.5377657168701944e-2 1.5151515151515152e-2 1.1807447774750226e-2 1.3463324048282266e-2 1.537744641192917e-2 1.3057181449797388e-2 1.3256738842244807e-2 1.275626423690205e-2 9.941256213285133e-3 1.2455516014234875e-2 1.5828677839851025e-2 1.1638733705772812e-2 1.2400354295837024e-2 1.1272898074213245e-2 1.2780960775672102e-2 1.0914051841746248e-2 8.570139828597204e-3 1.3531209079004802e-2 1.1420740063956145e-2 1.4247551202137132e-2 1.2042818911685994e-2 9.868421052631578e-3 1.4831460674157304e-2 1.1312217194570135e-2 1.3401109057301294e-2 1.2962962962962963e-2 1.4745308310991957e-2 1.0021786492374727e-2 1.3303769401330377e-2 1.3599274705349048e-2 6.6050198150594455e-3 1.3489208633093525e-2 1.0983981693363844e-2 9.136592051164915e-3 9.497964721845319e-3 9.717314487632508e-3 1.3704888076747372e-2 1.7117117117117116e-2 8.695652173913044e-3 1.004566210045662e-2 1.1200716845878136e-2 1.2575687005123428e-2 1.2003693444136657e-2 1.1101243339253997e-2 9.782125389061804e-3 6.824385805277525e-3 1.2488436632747455e-2 1.2243113248797552e-2 1.2719298245614035e-2 6.796556411418215e-3 9.017132551848512e-3 6.669630947087594e-3 7.88436268068331e-3 9.289363678588018e-3 6.41319285387082e-3 9.404388714733543e-3 6.63716814159292e-3 1.0869565217391304e-2 8.866075594960336e-3 7.8397212543554e-3 1.0676156583629894e-2 9.210526315789473e-3 4.899777282850779e-3 8.577878103837472e-3 8.952551477170993e-3 1.3686131386861315e-2 1.0825439783491205e-2 9.004952723998198e-3 7.52212389380531e-3 5.78806767586821e-3 1.2113055181695828e-2 7.699275362318841e-3 8.869179600886918e-3 9.812667261373774e-3 1.06951871657754e-2 6.1592608886933565e-3 8.920606601248885e-3 6.855575868372943e-3 8.763837638376383e-3 7.716749886518384e-3 8.097165991902834e-3 1.0281627179257935e-2 8.663930688554491e-3 6.3119927862939585e-3 7.592675301473872e-3 9.597806215722121e-3 9.025270758122744e-3 6.054960409874243e-3 1.1230907457322551e-2 8.046490835940992e-3 5.946935041171089e-3 8.731617647058824e-3 7.787448465414567e-3 5.083179297597043e-3 9.950248756218905e-3 7.6784101174345075e-3 6.346328195829556e-3 6.805807622504537e-3 1.3786764705882353e-2 9.704027171276079e-3 4.6146746654360865e-3 8.423022929340197e-3 1.0459299681673489e-2 9.349955476402494e-3 8.181818181818182e-3 1.0087116001834021e-2 8.988764044943821e-3 5.8165548098434005e-3 6.693440428380187e-3 8.559201141226819e-3 6.827492034592627e-3 9.571558796718322e-3 6.6254416961130744e-3 5.930656934306569e-3 8.887008040626322e-3 7.0577856197618e-3 5.342831700801425e-3 6.024096385542169e-3 6.6725978647686835e-3 4.454342984409799e-3 5.3811659192825115e-3 6.3006300630063005e-3 9.82581509602501e-3 5.497022446174988e-3 6.696428571428571e-3 8.207343412526998e-3 6.17011899515205e-3 6.401463191586648e-3 4.875886524822695e-3 6.963788300835654e-3 7.589285714285714e-3 5.5147058823529415e-3 5.716798592788039e-3 5.357142857142857e-3 7.352941176470588e-3 6.690454950936664e-3 5.806163465832961e-3 8.75979714153988e-3 1.0009532888465206e-2 5.914467697907188e-3 6.775067750677507e-3 5.137786081270434e-3 5.939753924480272e-3 7.349563619660083e-3 6.666666666666667e-3 8.550855085508551e-3 6.996268656716418e-3 7.592675301473872e-3 8.5431654676259e-3 8.535489667565139e-3 3.6413290851160674e-3 4.111466423024212e-3 7.8294910830796e-3 8.624602814344077e-3 4.807692307692308e-3 4.87156775907883e-3 1.2113055181695828e-2 7.6818798011748755e-3 9.704455227172474e-3 5.46448087431694e-3 6.610841780520053e-3 4.782608695652174e-3 4.839419269687638e-3 7.759014148790507e-3 7.243096423721141e-3 7.333908541846419e-3 6.1864781263809105e-3 7.87037037037037e-3 4.005340453938585e-3 7.312614259597806e-3 7.83630822812364e-3 7.512152010605391e-3 7.783882783882784e-3 6.392694063926941e-3 6.454587367450438e-3 1.0034904013961605e-2 8.275862068965517e-3 7.062146892655367e-3 8.203799654576857e-3 7.407407407407408e-3 6.404391582799634e-3 5.412719891745603e-3 1.07095046854083e-2 7.285974499089253e-3 9.079118028534372e-3 6.9767441860465115e-3 5.5248618784530384e-3 8.122743682310469e-3 5.546075085324232e-3 2.7124773960217e-3 6.622516556291391e-3 8.739650413983441e-3 6.75371454299865e-3 3.1376064545047063e-3 7.751937984496124e-3 7.136060894386299e-3 2.3020257826887663e-3 7.805325987144169e-3 5.9742647058823525e-3 5.612722170252572e-3 7.312614259597806e-3 4.90414623272403e-3 6.871278057718736e-3 5.545286506469501e-3 7.2562358276643995e-3 6.890215893431328e-3 6.902899217671422e-3 6.466512702078522e-3 7.910656119125175e-3 7.623318385650224e-3 9.38337801608579e-3 6.732495511669659e-3 5.0784856879039705e-3 3.998223011994669e-3 7.262823422605538e-3 5.917159763313609e-3 7.352941176470588e-3 6.852444038373686e-3 8.5431654676259e-3 7.866728366496992e-3 6.151142355008787e-3 3.695150115473441e-3 5.113900511390051e-3 4.411116012351125e-3 5.749668288367979e-3 4.366812227074236e-3 7.236544549977386e-3 4.995458673932788e-3 3.553976010661928e-3 3.676470588235294e-3 7.333908541846419e-3 5.069124423963134e-3 7.00218818380744e-3 8.115419296663661e-3 5.150214592274678e-3 6.4794816414686825e-3 7.246376811594203e-3 6.648936170212766e-3 1.1398509425690487e-2 7.152436298614216e-3 8.068130883012102e-3 7.452258965999069e-3 6.4995357474466105e-3 7.009345794392523e-3 6.890215893431328e-3 4.9172999552972736e-3 6.7598017124831005e-3 9.263547938860583e-3 7.082779991146525e-3 4.001778568252557e-3 6.566604127579738e-3 8.170676350431231e-3 8.719596145020651e-3 7.272727272727273e-3 5.335704757670075e-3 6.4995357474466105e-3 6.153846153846154e-3 5.034324942791762e-3 5.861136158701533e-3 8.318739054290718e-3 4.878048780487805e-3 7.5656430796617715e-3 8.841732979664015e-3 8.1374321880651e-3 5.461993627674101e-3 8.983451536643027e-3 5.338078291814947e-3 7.017543859649123e-3 7.6576576576576575e-3 8.237986270022883e-3 8.928571428571428e-3 6.151142355008787e-3 5.999077065066913e-3 9.950248756218905e-3 3.7400654511453952e-3 5.048187241854061e-3 5.29333921482135e-3 9.186954524575103e-3 5.4446460980036296e-3 4.972875226039783e-3 7.512152010605391e-3 7.985803016858917e-3 4.941599281221923e-3 5.474452554744526e-3 4.438526409232135e-3 7.203962179198559e-3 6.17011899515205e-3 6.510416666666667e-3 5e-3 4.95272399819901e-3 4.58295142071494e-3 4.912907548012505e-3 6.5451145395044414e-3 6.289308176100629e-3 5.545286506469501e-3 8.1374321880651e-3 7.246376811594203e-3 5.704256252742431e-3 6.811989100817439e-3 8.068130883012102e-3 8.98069151324652e-3 6.6518847006651885e-3 6.346328195829556e-3 4.448398576512456e-3 3.6446469248291574e-3 5.452067242162653e-3 7.230965546575925e-3 4.001778568252557e-3 6.8775790921595595e-3 8.703618873110398e-3 5.466970387243736e-3 4.959422903516681e-3 7.026789635485288e-3 7.400957771005659e-3 9.178522257916476e-3 5.390835579514825e-3 6.696428571428571e-3 9.959257582616569e-3 5.059797608095676e-3 7.2300045187528245e-3 5.790645879732739e-3 9.38566552901024e-3 8.075370121130552e-3 5.757307351638618e-3 4.972875226039783e-3 8.632439800090867e-3 4.1685965724872626e-3 5.46448087431694e-3 7.282658170232135e-3 7.741347905282332e-3 8.562415502478594e-3 4.901960784313725e-3 6.194690265486726e-3 4.186046511627907e-3 6.008583690987125e-3 6.48508430609598e-3 8.775778850372971e-3 6.708407871198569e-3 3.108348134991119e-3 8.170676350431231e-3 7.06090026478376e-3 5.901044030866999e-3 4.9085229808121375e-3 9.93676603432701e-3 9.021199819576003e-3 9.103322712790168e-3 4.6146746654360865e-3 4.750593824228029e-3 5.410279531109108e-3 4.227336777829967e-3 6.086142322097378e-3 4.599816007359705e-3 3.4617048896581565e-3 4.468275245755138e-3 8.896797153024912e-3 9.45945945945946e-3 5.080831408775982e-3 7.133303611234953e-3 3.5650623885918e-3 9.095043201455207e-3 5.767524401064774e-3 5.869074492099322e-3 6.714413607878245e-3 9.874326750448833e-3 5.563282336578581e-3 7.259528130671506e-3 8.434864104967198e-3 6.294964028776978e-3 3.669724770642202e-3 7.816091954022988e-3 7.97373358348968e-3 7.042253521126761e-3 7.720254314259764e-3 7.009345794392523e-3 6.765899864682003e-3 5.8903488898957865e-3 5.092592592592593e-3 2.831524303916942e-3 6.074766355140187e-3 5.291005291005291e-3 7.115749525616698e-3 8.306414397784956e-3 4.0577096483318306e-3 7.390300230946882e-3 4.968383017163505e-3 7.837713231904103e-3 5.545286506469501e-3 4.655493482309125e-3 5.917159763313609e-3 8.482563619227144e-3 6.8212824010914054e-3 4.585052728106373e-3 4.977375565610859e-3 5.5274067250115156e-3 6.5116279069767444e-3 3.245248029670839e-3 6.802721088435374e-3 6.3262539539087215e-3 5.671077504725898e-3 5.747126436781609e-3 4.977375565610859e-3 3.3947623666343357e-3 6.622516556291391e-3 7.762557077625571e-3 5.111524163568773e-3 8.352668213457077e-3 4.49842555105713e-3 6.827492034592627e-3 8e-3 5.560704355885079e-3 4.49842555105713e-3 5.3475935828877e-3 7.801743919229004e-3 6.566604127579738e-3 5.988023952095809e-3 7.445323406235459e-3 8.126410835214447e-3 3.552397868561279e-3 4.516711833785004e-3 6.381039197812215e-3 8.920606601248885e-3 7.63016157989228e-3 5.135387488328665e-3 6.487488415199258e-3 4.9085229808121375e-3 5.5274067250115156e-3 7.292616226071103e-3 5.7293962097840455e-3 7.236544549977386e-3 1.0933940774487472e-2 3.92841553906591e-3 7.540056550424128e-3 7.00832238282961e-3 1.0672853828306265e-2 4.506534474988734e-3 8.024966562639322e-3 7.727272727272728e-3 8.256880733944955e-3 1.0034904013961605e-2 5.312084993359893e-3 8.410801239486499e-3 9.429918559794257e-3 7.026789635485288e-3 8.16151202749141e-3 6.887052341597796e-3 6.631299734748011e-3 7.562277580071174e-3 1.0008703220191472e-2 6.768953068592058e-3 8.329679964927663e-3 7.262823422605538e-3 1.0776829815895825e-2 1.031852848811126e-2 9.247027741083224e-3 6.8150840527033164e-3 1.3024602026049204e-2 7.512152010605391e-3 1.0367577756833177e-2 8.944543828264758e-3 9.095043201455207e-3 9.395973154362415e-3 1.278409090909091e-2 1.03463787674314e-2 1.020408163265306e-2 7.964601769911504e-3 1.0249554367201427e-2 8.869179600886918e-3 1.1210762331838564e-2 5.58659217877095e-3 6.793478260869565e-3 5.210594876248371e-3 1.4072847682119206e-2 0e0 0e0 0e0 0e0 0e0 0e0 0e0 0e0 0e0 0e0 0e0 0e0 0e0 0e0 0e0 0e0 0e0 0e0 0e0 0e0 0e0 0e0 0e0 0e0 0e0 0e0 0e0 0e0 0e0 0e0 0e0 0e0 0e0 0e0 0e0 0e0 0e0 0e0 0e0 0e0 0e0 0e0 0e0 0e0 0e0 0e0 0e0 0e0 0e0 0e0 0e0 0e0 0e0 0e0 0e0 0e0 0e0 0e0 0e0 0e0 0e0 0e0 0e0 0e0 0e0 0e0 0e0 0e0 0e0 0e0 0e0 0e0 0e0 0e0 0e0 0e0 0e0 0e0 0e0 0e0 0e0 0e0 0e0 0e0 0e0 0e0 0e0 0e0 0e0 0e0 0e0 0e0 0e0 0e0 0e0 0e0 0e0 0e0 0e0 0e0 0e0 0e0 0e0 0e0 0e0 0e0 0e0 0e0 0e0 0e0 0e0 0e0 0e0 0e0 0e0 0e0 0e0 0e0 0e0 0e0 0e0 0e0 0e0 0e0 0e0 0e0 0e0 0e0 0e0 0e0 0e0 0e0
[truncated: 2,225,791 more chars]
