# Supplementary material for: Large-deviations of disease spreading dynamics with vaccination
Source: PLoS One. 2023 Jul 10;18(7):e0287932. doi: 10.1371/journal.pone.0287932 (PMC10332629; doi:10.1371/journal.pone.0287932)
Supplement: S1 Data — (GZ) [file pone.0287932.s002.gz › DATA/data_supporting_information/fig1/simple_6400.out]

#bin log_merged log_interval0 …
#log: Base10
0.00078125 -2.7166981632837497e0 -2.7166981632837497e0
0.0009375000000000001 -2.892789422339431e0 -2.892789422339431e0
0.00109375 -2.3487213779891554e0 -2.3487213779891554e0
0.00125 -2.4948494136673935e0 -2.4948494136673935e0
0.00140625 -2.1938194180034123e0 -2.1938194180034123e0
0.0015625 -2.1938194180034123e0 -2.1938194180034123e0
0.00171875 -1.7466613866611929e0 -1.7466613866611929e0
0.0018750000000000001 -1.7166981632837497e0 -1.7166981632837497e0
0.00203125 -1.4778160743686128e0 -1.4778160743686128e0
0.0021875 -1.4303914244404745e0 -1.4303914244404745e0
0.0023437500000000003 -1.4156681676197684e0 -1.4156681676197684e0
0.0025 -1.307328692830931e0 -1.307328692830931e0
0.0026562499999999998 -1.0732454867975627e0 -1.0732454867975627e0
0.0028125 -1.0539403316021763e0 -1.0539403316021763e0
0.00296875 -1.0062986971669496e0 -1.0062986971669496e0
0.003125 -8.84189250577514e-1 -8.84189250577514e-1
0.0032812500000000003 -8.02884310900033e-1 -8.02884310900033e-1
0.0034375000000000005 -7.359375212694199e-1 -7.359375212694199e-1
0.0035937499999999997 -6.72681334299376e-1 -6.72681334299376e-1
0.00375 -6.560003229301388e-1 -6.560003229301388e-1
0.00390625 -5.464364478887931e-1 -5.464364478887931e-1
0.0040625 -5.235735649292885e-1 -5.235735649292885e-1
0.00421875 -5.08974056359e-1 -5.08974056359e-1
0.004375 -4.456313909972125e-1 -4.456313909972125e-1
0.00453125 -3.769155786277518e-1 -3.769155786277518e-1
0.0046875 -3.5245994754855703e-1 -3.5245994754855703e-1
0.00484375 -3.073286928309309e-1 -3.073286928309309e-1
0.005 -2.618533032752395e-1 -2.618533032752395e-1
0.00515625 -2.533029330708456e-1 -2.533029330708456e-1
0.0053124999999999995 -2.039248542846388e-1 -2.039248542846388e-1
0.00546875 -1.528217255799218e-1 -1.528217255799218e-1
0.005625 -1.4576624488780343e-1 -1.4576624488780343e-1
0.00578125 -1.30110858611995e-1 -1.30110858611995e-1
0.0059375 -1.1355379066356752e-1 -1.1355379066356752e-1
0.00609375 -7.258796285379088e-2 -7.258796285379088e-2
0.00625 -2.6502083255236286e-2 -2.6502083255236286e-2
0.00640625 -2.8278341281039232e-2 -2.8278341281039232e-2
0.0065625 1.2495784651780362e-3 1.2495784651780362e-3
0.00671875 1.2736626095617432e-2 1.2736626095617432e-2
0.006875 4.347291956404664e-2 4.347291956404664e-2
0.00703125 6.625196998166238e-2 6.625196998166238e-2
0.0071875 7.217695249166667e-2 7.217695249166667e-2
0.00734375 8.561937028360811e-2 8.561937028360811e-2
0.0075 1.0677606588655131e-1 1.0677606588655131e-1
0.00765625 1.2860663440254028e-1 1.2860663440254028e-1
0.0078125 1.2860663440254028e-1 1.2860663440254028e-1
0.00796875 1.4899789663232088e-1 1.4899789663232088e-1
0.008125 1.566224385316488e-1 1.566224385316488e-1
0.00828125 1.5913449370667543e-1 1.5913449370667543e-1
0.0084375 2.025543095330944e-1 2.025543095330944e-1
0.00859375 1.812952666888128e-1 1.812952666888128e-1
0.00875 1.9870167192852017e-1 1.9870167192852017e-1
0.008906250000000001 2.2860625836779214e-1 2.2860625836779214e-1
0.009062500000000001 2.2481326935065304e-1 2.2481326935065304e-1
0.009218750000000001 2.269612015451532e-1 2.269612015451532e-1
0.009375000000000001 2.4138768523733534e-1 2.4138768523733534e-1
0.009531250000000002 2.2630143008229053e-1 2.2630143008229053e-1
0.009687500000000002 2.7096810164252494e-1 2.7096810164252494e-1
0.00984375 2.5349369082015594e-1 2.5349369082015594e-1
0.01 2.6797913952169683e-1 2.6797913952169683e-1
0.01015625 2.6902761782826135e-1 2.6902761782826135e-1
0.0103125 2.846027697366682e-1 2.846027697366682e-1
0.01046875 2.8170649703586825e-1 2.8170649703586825e-1
0.010625 2.9501321637898803e-1 2.9501321637898803e-1
0.010781250000000001 3.0819779682373527e-1 3.0819779682373527e-1
0.010937500000000001 2.9754227583086035e-1 2.9754227583086035e-1
0.011093750000000001 3.252206206449322e-1 3.252206206449322e-1
0.011250000000000001 3.227159558923871e-1 3.227159558923871e-1
0.011406250000000001 3.116019095798688e-1 3.116019095798688e-1
0.011562500000000002 3.209938769958729e-1 3.209938769958729e-1
0.011718750000000002 3.24167785021666e-1 3.24167785021666e-1
0.011875 3.330365691224624e-1 3.330365691224624e-1
0.01203125 3.309660313178102e-1 3.309660313178102e-1
0.0121875 3.262709101094301e-1 3.262709101094301e-1
0.01234375 3.4134806711153187e-1 3.4134806711153187e-1
0.0125 3.3868016809125034e-1 3.3868016809125034e-1
0.01265625 3.404605872016693e-1 3.404605872016693e-1
0.012812500000000001 3.4975200595895295e-1 3.4975200595895295e-1
0.012968750000000001 3.4788460528087617e-1 3.4788460528087617e-1
0.013125000000000001 3.4638488183864746e-1 3.4638488183864746e-1
0.013281250000000001 3.5407829955968495e-1 3.5407829955968495e-1
0.013437500000000002 3.75320307469047e-1 3.75320307469047e-1
0.013593750000000002 3.429914479881293e-1 3.429914479881293e-1
0.013750000000000002 3.473852726798463e-1 3.473852726798463e-1
0.01390625 3.5222944839832193e-1 3.5222944839832193e-1
0.0140625 3.6344711086649184e-1 3.6344711086649184e-1
0.01421875 3.5506114463410254e-1 3.5506114463410254e-1
0.014375 3.521059113524303e-1 3.521059113524303e-1
0.01453125 3.5824011618447216e-1 3.5824011618447216e-1
0.014687500000000001 3.7072829375253535e-1 3.7072829375253535e-1
0.014843750000000001 3.6392832363805594e-1 3.6392832363805594e-1
0.015000000000000001 3.76723521878485e-1 3.76723521878485e-1
0.015156250000000001 3.6883025420850446e-1 3.6883025420850446e-1
0.015312500000000001 3.7072829375253535e-1 3.7072829375253535e-1
0.015468750000000002 3.669238830512995e-1 3.669238830512995e-1
0.015625 3.812529077104001e-1 3.812529077104001e-1
0.01578125 3.6392832363805594e-1 3.6392832363805594e-1
0.0159375 3.737950247274324e-1 3.737950247274324e-1
0.01609375 3.7049149195719044e-1 3.7049149195719044e-1
0.01625 3.732069481556479e-1 3.732069481556479e-1
0.01640625 3.7508599697946643e-1 3.7508599697946643e-1
0.0165625 3.438737763639783e-1 3.438737763639783e-1
0.01671875 3.7367747310081034e-1 3.7367747310081034e-1
0.016875 3.6823541165296625e-1 3.6823541165296625e-1
0.01703125 3.6811634531036885e-1 3.6811634531036885e-1
0.0171875 3.562865813441807e-1 3.562865813441807e-1
0.01734375 3.7367747310081034e-1 3.7367747310081034e-1
0.0175 3.712015103418813e-1 3.712015103418813e-1
0.017656250000000002 3.783548956096472e-1 3.783548956096472e-1
0.017812500000000002 3.6548859290360003e-1 3.6548859290360003e-1
0.017968750000000002 3.5994228038659193e-1 3.5994228038659193e-1
0.018125000000000002 3.578744971238126e-1 3.578744971238126e-1
0.018281250000000002 3.6835444536123596e-1 3.6835444536123596e-1
0.018437500000000002 3.737950247274324e-1 3.737950247274324e-1
0.018593750000000003 3.5726444718236783e-1 3.5726444718236783e-1
0.018750000000000003 3.542012769021188e-1 3.542012769021188e-1
0.01890625 3.662068309094799e-1 3.662068309094799e-1
0.0190625 3.6030616350960054e-1 3.6030616350960054e-1
0.01921875 3.678781146505812e-1 3.678781146505812e-1
0.019375 3.4875705825711734e-1 3.4875705825711734e-1
0.01953125 3.6224174100612005e-1 3.6224174100612005e-1
0.0196875 3.578744971238126e-1 3.578744971238126e-1
0.01984375 3.586054277006734e-1 3.586054277006734e-1
0.02 3.4563307354604866e-1 3.4563307354604866e-1
0.02015625 3.48383364430616e-1 3.48383364430616e-1
0.0203125 3.644090037999135e-1 3.644090037999135e-1
0.02046875 3.606697420004066e-1 3.606697420004066e-1
0.020625 3.4751015966328147e-1 3.4751015966328147e-1
0.02078125 3.575085700004337e-1 3.575085700004337e-1
0.0209375 3.598209182279417e-1 3.598209182279417e-1
0.02109375 3.318731065015985e-1 3.318731065015985e-1
0.02125 3.533397033240053e-1 3.533397033240053e-1
0.02140625 3.2443123330508783e-1 3.2443123330508783e-1
0.021562500000000002 3.388075832254791e-1 3.388075832254791e-1
0.021718750000000002 3.4134806711153187e-1 3.4134806711153187e-1
0.021875000000000002 3.3868016809125034e-1 3.3868016809125034e-1
0.022031250000000002 3.39189604492073e-1 3.39189604492073e-1
0.022187500000000002 3.460091403744858e-1 3.460091403744858e-1
0.022343750000000002 3.404605872016693e-1 3.404605872016693e-1
0.022500000000000003 3.441255412880744e-1 3.441255412880744e-1
0.022656250000000003 3.5161141146193886e-1 3.5161141146193886e-1
0.0228125 3.38552715564465e-1 3.38552715564465e-1
0.02296875 3.3458301995020534e-1 3.3458301995020534e-1
0.023125 3.330365691224624e-1 3.330365691224624e-1
0.02328125 3.417278611732555e-1 3.417278611732555e-1
0.0234375 3.249576509233627e-1 3.249576509233627e-1
0.02359375 3.220544257082669e-1 3.220544257082669e-1
0.02375 3.2758021011196314e-1 3.2758021011196314e-1
0.02390625 3.22319158713662e-1 3.22319158713662e-1
0.0240625 3.208611261215695e-1 3.208611261215695e-1
0.02421875 3.17662870622589e-1 3.17662870622589e-1
0.024375 3.1146625614072e-1 3.1146625614072e-1
0.02453125 3.2125925707251035e-1 3.2125925707251035e-1
0.0246875 3.1524862701374934e-1 3.1524862701374934e-1
0.02484375 3.0710282118688825e-1 3.0710282118688825e-1
0.025 3.080610757516462e-1 3.080610757516462e-1
0.02515625 2.9880130403977967e-1 2.9880130403977967e-1
0.0253125 3.2218681238263525e-1 3.2218681238263525e-1
0.025468750000000002 3.2443123330508783e-1 3.2443123330508783e-1
0.025625000000000002 3.144408875089222e-1 3.144408875089222e-1
0.025781250000000002 3.0172491954303604e-1 3.0172491954303604e-1
0.025937500000000002 3.095626454703204e-1 3.095626454703204e-1
0.026093750000000002 3.010306036766819e-1 3.010306036766819e-1
0.026250000000000002 3.05455163888805e-1 3.05455163888805e-1
0.026406250000000003 2.996386329917762e-1 2.996386329917762e-1
0.026562500000000003 2.990805931052911e-1 2.990805931052911e-1
0.026718750000000003 3.0682864536849985e-1 3.0682864536849985e-1
0.026875 2.938844451603142e-1 2.938844451603142e-1
0.02703125 2.920439115939222e-1 2.920439115939222e-1
0.0271875 2.964200672428752e-1 2.964200672428752e-1
0.02734375 2.920439115939222e-1 2.920439115939222e-1
0.0275 2.9062278963899457e-1 2.9062278963899457e-1
0.02765625 2.777656361817775e-1 2.777656361817775e-1
0.0278125 2.9317747042841047e-1 2.9317747042841047e-1
0.02796875 2.9190200847816783e-1 2.9190200847816783e-1
0.028125 2.684287973515853e-1 2.684287973515853e-1
0.02828125 2.777656361817775e-1 2.777656361817775e-1
0.0284375 2.9176005898126656e-1 2.9176005898126656e-1
0.02859375 2.8517971366994477e-1 2.8517971366994477e-1
0.02875 2.780587813038782e-1 2.780587813038782e-1
0.02890625 2.718607935948656e-1 2.718607935948656e-1
0.0290625 2.8561191919432405e-1 2.8561191919432405e-1
0.02921875 2.723064524147869e-1 2.723064524147869e-1
0.029375000000000002 2.74084528519388e-1 2.74084528519388e-1
0.029531250000000002 2.7007357098249507e-1 2.7007357098249507e-1
0.029687500000000002 2.593459745224451e-1 2.593459745224451e-1
0.029843750000000002 2.591929731180431e-1 2.591929731180431e-1
0.030000000000000002 2.667777708941892e-1 2.667777708941892e-1
0.030156250000000002 2.73344547965678e-1 2.73344547965678e-1
0.030312500000000003 2.5162909626263774e-1 2.5162909626263774e-1
0.030468750000000003 2.652713715971742e-1 2.652713715971742e-1
0.030625000000000003 2.5116169408453226e-1 2.5116169408453226e-1
0.03078125 2.517847852701851e-1 2.517847852701851e-1
0.0309375 2.693267187229371e-1 2.693267187229371e-1
0.03109375 2.542682486889287e-1 2.542682486889287e-1
0.03125 2.5980465558803845e-1 2.5980465558803845e-1
0.03140625 2.642137744930939e-1 2.642137744930939e-1
0.0315625 2.4771862069874873e-1 2.4771862069874873e-1
0.03171875 2.4440638960111727e-1 2.4440638960111727e-1
0.031875 2.397904253203058e-1 2.397904253203058e-1
0.03203125 2.4027022041447843e-1 2.4027022041447843e-1
0.0321875 2.4282021368924855e-1 2.4282021368924855e-1
0.03234375 2.4345537940671136e-1 2.4345537940671136e-1
0.0325 2.3882924200969446e-1 2.3882924200969446e-1
0.03265625 2.3366669109237304e-1 2.3366669109237304e-1
0.032812499999999994 2.3480125466852675e-1 2.3480125466852675e-1
0.03296875 2.3690046985987e-1 2.3690046985987e-1
0.033124999999999995 2.269612015451532e-1 2.269612015451532e-1
0.03328125 2.2844203281019038e-1 2.2844203281019038e-1
0.033437499999999995 2.397904253203058e-1 2.397904253203058e-1
0.03359375 2.341532956047967e-1 2.341532956047967e-1
0.033749999999999995 2.181368199269893e-1 2.181368199269893e-1
0.03390625 2.3122545654797655e-1 2.3122545654797655e-1
0.034062499999999996 2.1645154624877216e-1 2.1645154624877216e-1
0.03421875 2.294264559333956e-1 2.294264559333956e-1
0.034374999999999996 2.2282108933486855e-1 2.2282108933486855e-1
0.03453125 2.0792566423365066e-1 2.0792566423365066e-1
0.034687499999999996 2.0809783251416247e-1 2.0809783251416247e-1
0.03484375 2.1577560139340335e-1 2.1577560139340335e-1
0.034999999999999996 2.0878582391650236e-1 2.0878582391650236e-1
0.03515625 2.09472727154842e-1 2.09472727154842e-1
0.0353125 2.2564065478265816e-1 2.2564065478265816e-1
0.03546875 2.1678912456495558e-1 2.1678912456495558e-1
0.035625 2.075811227781319e-1 2.075811227781319e-1
0.03578125 2.09644283341905e-1 2.09644283341905e-1
0.0359375 2.0998719254401044e-1 2.0998719254401044e-1
0.03609375 2.162826586394484e-1 2.162826586394484e-1
0.03625 1.988775352562535e-1 1.988775352562535e-1
0.03640625 2.0740874949470056e-1 2.0740874949470056e-1
0.0365625 1.96055140387573e-1 1.96055140387573e-1
0.03671875 1.9178685559489983e-1 1.9178685559489983e-1
0.036875 1.9676246054702284e-1 1.9676246054702284e-1
0.037031249999999995 1.759528705935507e-1 1.759528705935507e-1
0.0371875 2.0792566423365066e-1 2.0792566423365066e-1
0.037343749999999995 1.9089232493486996e-1 1.9089232493486996e-1
0.0375 1.862108299644185e-1 1.862108299644185e-1
0.037656249999999995 1.8693435280048787e-1 1.8693435280048787e-1
0.0378125 1.7964430362895678e-1 1.7964430362895678e-1
0.037968749999999996 1.7854016452091148e-1 1.7854016452091148e-1
0.038125 1.8056228004746977e-1 1.8056228004746977e-1
0.038281249999999996 1.809289280066917e-1 1.809289280066917e-1
0.0384375 1.7054393661231826e-1 1.7054393661231826e-1
0.038593749999999996 1.9071319749083626e-1 1.9071319749083626e-1
0.03875 1.7204279739914297e-1 1.7204279739914297e-1
0.038906249999999996 1.6620567118598517e-1 1.6620567118598517e-1
0.0390625 1.633528397196211e-1 1.633528397196211e-1
0.03921875 1.6316198298971907e-1 1.6316198298971907e-1
0.039375 1.735365030226066e-1 1.735365030226066e-1
0.03953125 1.6354361261173045e-1 1.6354361261173045e-1
0.0396875 1.7890852288218317e-1 1.7890852288218317e-1
0.03984375 1.750250888224092e-1 1.750250888224092e-1
0.04 1.6658463672652646e-1 1.6658463672652646e-1
0.04015625 1.4939217217633516e-1 1.4939217217633516e-1
0.0403125 1.671524657225234e-1 1.671524657225234e-1
0.04046875 1.5487477226212887e-1 1.5487477226212887e-1
0.040625 1.5116199592384572e-1 1.5116199592384572e-1
0.04078125 1.454332160292875e-1 1.454332160292875e-1
0.040937499999999995 1.527291405450617e-1 1.527291405450617e-1
0.04109375 1.4820827008405946e-1 1.4820827008405946e-1
0.041249999999999995 1.5448544504474837e-1 1.5448544504474837e-1
0.04140625 1.4860326281879388e-1 1.4860326281879388e-1
0.041562499999999995 1.53510597313538e-1 1.53510597313538e-1
0.04171875 1.5565238121097336e-1 1.5565238121097336e-1
0.041874999999999996 1.4244013401078082e-1 1.4244013401078082e-1
0.04203125 1.4939217217633516e-1 1.4939217217633516e-1
0.042187499999999996 1.3902284899093909e-1 1.3902284899093909e-1
0.04234375 1.4324030831711232e-1 1.4324030831711232e-1
0.042499999999999996 1.4523431770572692e-1 1.4523431770572692e-1
0.04265625 1.2632686810764193e-1 1.2632686810764193e-1
0.042812499999999996 1.3740536301731998e-1 1.3740536301731998e-1
0.04296875 1.4503532824891074e-1 1.4503532824891074e-1
0.043125 1.4324030831711232e-1 1.4324030831711232e-1
0.04328125 1.3962785649333798e-1 1.3962785649333798e-1
0.0434375 1.254948860870999e-1 1.254948860870999e-1
0.04359375 1.2486985194433364e-1 1.2486985194433364e-1
0.04375 1.1581074942248648e-1 1.1581074942248648e-1
0.04390625 1.1983692861461925e-1 1.1983692861461925e-1
0.0440625 1.2736460929890203e-1 1.2736460929890203e-1
0.04421875 1.1878102125784729e-1 1.1878102125784729e-1
0.044375 1.119617332515701e-1 1.119617332515701e-1
0.04453125 1.2152105862387597e-1 1.2152105862387597e-1
0.0446875 1.3025716173607416e-1 1.3025716173607416e-1
0.044843749999999995 1.1941487369131165e-1 1.1941487369131165e-1
0.045 1.2340793117300786e-1 1.2340793117300786e-1
0.045156249999999995 1.2382612521774616e-1 1.2382612521774616e-1
0.0453125 1.1751053430038105e-1 1.1751053430038105e-1
0.045468749999999995 9.777140765458903e-2 9.777140765458903e-2
0.045625 1.1303433068959645e-1 1.1303433068959645e-1
0.045781249999999996 1.0394109309572164e-1 1.0394109309572164e-1
0.0459375 1.269498103352742e-1 1.269498103352742e-1
0.046093749999999996 1.0721057766056896e-1 1.0721057766056896e-1
0.04625 1.1002435688524237e-1 1.1002435688524237e-1
0.046406249999999996 1.0218725131025996e-1 1.0218725131025996e-1
0.0465625 9.777140765458903e-2 9.777140765458903e-2
0.046718749999999996 1.0020567609191033e-1 1.0020567609191033e-1
0.046875 9.821501799132415e-2 9.821501799132415e-2
0.04703125 9.599242111420914e-2 9.599242111420914e-2
0.0471875 1.0306505753513484e-1 1.0306505753513484e-1
0.04734375 1.1045563247371604e-1 1.1045563247371604e-1
0.0475 9.196285577598262e-2 9.196285577598262e-2
0.04765625 8.241253991842123e-2 8.241253991842123e-2
0.0478125 9.173789100436158e-2 9.173789100436158e-2
0.04796875 8.561937028360811e-2 8.561937028360811e-2
0.048125 8.993396532911424e-2 8.993396532911424e-2
0.04828125 1.0481536512102307e-1 1.0481536512102307e-1
0.0484375 9.128761156339982e-2 9.128761156339982e-2
0.04859375 8.970794685828132e-2 8.970794685828132e-2
0.04875 9.286155135151786e-2 9.286155135151786e-2
0.04890625 8.241253991842123e-2 8.241253991842123e-2
0.049062499999999995 6.529642618165399e-2 6.529642618165399e-2
0.04921875 8.721394924431536e-2 8.721394924431536e-2
0.049374999999999995 8.970794685828132e-2 8.970794685828132e-2
0.04953125 8.65312750425935e-2 8.65312750425935e-2
0.049687499999999996 6.863167172701701e-2 6.863167172701701e-2
0.04984375 9.061131584110704e-2 9.061131584110704e-2
0.049999999999999996 7.802218853308673e-2 7.802218853308673e-2
0.05015625 6.696725065156395e-2 6.696725065156395e-2
0.050312499999999996 6.934304695880433e-2 6.934304695880433e-2
0.05046875 8.2642386169832e-2 8.2642386169832e-2
0.050624999999999996 6.505721136871889e-2 6.505721136871889e-2
0.05078125 7.170591721566133e-2 7.170591721566133e-2
0.0509375 6.1211745342139245e-2 6.1211745342139245e-2
0.05109375 6.265778823826462e-2 6.265778823826462e-2
0.05125 5.733192517194219e-2 5.733192517194219e-2
0.05140625 7.052608904668034e-2 7.052608904668034e-2
0.0515625 7.405600131548518e-2 7.405600131548518e-2
0.05171875 6.505721136871889e-2 6.505721136871889e-2
0.051875 4.946672808003383e-2 4.946672808003383e-2
0.05203125 6.0003020704661125e-2 6.0003020704661125e-2
0.0521875 4.322137337577869e-2 4.322137337577869e-2
0.05234375 4.8473486979518476e-2 4.8473486979518476e-2
0.0525 5.830513450223185e-2 5.830513450223185e-2
0.05265625 4.0444706375377226e-2 4.0444706375377226e-2
0.0528125 4.8473486979518476e-2 4.8473486979518476e-2
0.052968749999999995 5.3171281238137524e-2 5.3171281238137524e-2
0.053125 5.390841490631093e-2 5.390841490631093e-2
0.053281249999999995 3.790496532510401e-2 3.790496532510401e-2
0.0534375 5.070509356667152e-2 5.070509356667152e-2
0.053593749999999996 4.623035410923526e-2 4.623035410923526e-2
0.05375 5.9518587322694216e-2 5.9518587322694216e-2
0.053906249999999996 4.5229675136779335e-2 4.5229675136779335e-2
0.0540625 3.2264697972411494e-2 3.2264697972411494e-2
0.054218749999999996 5.684450145983133e-2 5.684450145983133e-2
0.054375 4.946672808003383e-2 4.946672808003383e-2
0.054531249999999996 4.67298302791872e-2 4.67298302791872e-2
0.0546875 5.806203654911535e-2 5.806203654911535e-2
0.05484375 3.841410311132121e-2 3.841410311132121e-2
0.055 3.5862424314263563e-2 3.5862424314263563e-2
0.05515625 3.1231278134636664e-2 3.1231278134636664e-2
0.0553125 3.9937944962098015e-2 3.9937944962098015e-2
0.05546875 1.408411238263918e-2 1.408411238263918e-2
0.055625 3.406728661026115e-2 3.406728661026115e-2
0.05578125 2.6550214447982334e-2 2.6550214447982334e-2
0.0559375 4.598040044368634e-2 4.598040044368634e-2
0.05609375 3.483754010552298e-2 3.483754010552298e-2
0.05625 1.381494938554928e-2 1.381494938554928e-2
0.05640625 3.2006573458481125e-2 3.2006573458481125e-2
0.0565625 2.0229261408529098e-2 2.0229261408529098e-2
0.05671875 2.8636918675834178e-2 2.8636918675834178e-2
0.056874999999999995 2.6288670036642703e-2 2.6288670036642703e-2
0.05703125 7.850761643169335e-3 7.850761643169335e-3
0.057187499999999995 1.5159099272841203e-2 1.5159099272841203e-2
0.05734375 3.355302428622409e-2 3.355302428622409e-2
0.057499999999999996 -9.733028145704203e-4 -9.733028145704203e-4
0.05765625 1.057191391588752e-2 1.057191391588752e-2
0.057812499999999996 8.123645398237844e-3 8.123645398237844e-3
0.05796875 1.2466626409020076e-2 1.2466626409020076e-2
0.058124999999999996 2.6331236999768137e-3 2.6331236999768137e-3
0.05828125 3.1748295436058616e-2 3.1748295436058616e-2
0.058437499999999996 1.4353108663709424e-2 1.4353108663709424e-2
0.05859375 7.850761643169335e-3 7.850761643169335e-3
0.05875 1.676660690174403e-2 1.676660690174403e-2
0.05890625 1.1655618737478779e-2 1.1655618737478779e-2
0.0590625 2.3567670365611804e-3 2.3567670365611804e-3
0.05921875 7.031080087665398e-3 7.031080087665398e-3
0.059375 1.803525583524479e-3 1.803525583524479e-3
0.05953125 -2.0890246405560475e-3 -2.0890246405560475e-3
0.0596875 -1.628291807354998e-2 -1.628291807354998e-2
0.05984375 1.3006458028437251e-2 1.3006458028437251e-2
0.06 1.0029045742822262e-2 1.0029045742822262e-2
0.06015625 6.4837649781726014e-3 6.4837649781726014e-3
0.0603125 3.1853100196332917e-3 3.1853100196332917e-3
0.06046875 -9.733028145704203e-4 -9.733028145704203e-4
0.060625 5.3870611582453876e-3 5.3870611582453876e-3
0.060781249999999995 -5.735044288474267e-3 -5.735044288474267e-3
0.0609375 -8.560652706826932e-3 -8.560652706826932e-3
0.061093749999999995 -2.368403538516972e-3 -2.368403538516972e-3
0.06125 -1.2833837216681854e-2 -1.2833837216681854e-2
0.061406249999999996 -7.71103819020702e-3 -7.71103819020702e-3
0.0615625 3.1853100196332917e-3 3.1853100196332917e-3
0.061718749999999996 2.0802344058212796e-3 2.0802344058212796e-3
0.061875 -1.2519646668667228e-3 -1.2519646668667228e-3
0.062031249999999996 -2.591160800193215e-2 -2.591160800193215e-2
0.0621875 -1.6571581747788944e-2 -1.6571581747788944e-2
0.062343749999999996 -3.0061894021456315e-2 -3.0061894021456315e-2
0.0625 -7.428202307919296e-3 -7.428202307919296e-3
0.06265625 -1.9178225342963984e-2 -1.9178225342963984e-2
0.06281250000000001 -2.857509187810159e-2 -2.857509187810159e-2
0.06296875 4.837668951010343e-3 4.837668951010343e-3
0.063125 -2.121648679355248e-2 -2.121648679355248e-2
0.06328125 -2.620674527588207e-2 -2.620674527588207e-2
0.0634375 -2.0050594866762417e-2 -2.0050594866762417e-2
0.06359375 -1.5418076469657205e-2 -1.5418076469657205e-2
0.06375 -3.5758624066807077e-2 -3.5758624066807077e-2
0.06390625 -3.0956424681486183e-2 -3.0956424681486183e-2
0.0640625 -4.183702254593813e-2 -4.183702254593813e-2
0.06421875 -2.443892269146275e-2 -2.443892269146275e-2
0.064375 -1.6571581747788944e-2 -1.6571581747788944e-2
0.06453125 -2.502739768923057e-2 -2.502739768923057e-2
0.0646875 -3.606053195654857e-2 -3.606053195654857e-2
0.06484374999999999 -2.502739768923057e-2 -2.502739768923057e-2
0.065 -2.502739768923057e-2 -2.502739768923057e-2
0.06515625 -3.7270266671630914e-2 -3.7270266671630914e-2
0.0653125 -3.0658043026393855e-2 -3.0658043026393855e-2
0.06546874999999999 -4.676174697505253e-2 -4.676174697505253e-2
0.065625 -2.9169202069115663e-2 -2.9169202069115663e-2
0.06578125 -4.955664424142148e-2 -4.955664424142148e-2
0.0659375 -2.2092964350181266e-2 -2.2092964350181266e-2
0.06609374999999999 -4.676174697505253e-2 -4.676174697505253e-2
0.06625 -1.743872576014205e-2 -1.743872576014205e-2
0.06640625 -2.2971214360103076e-2 -2.2971214360103076e-2
0.0665625 -3.817978424363577e-2 -3.817978424363577e-2
0.06671875 -3.848338053835043e-2 -3.848338053835043e-2
0.066875 -2.8872045381570732e-2 -2.8872045381570732e-2
0.06703125 -5.805090343559005e-2 -5.805090343559005e-2
0.0671875 -4.0004553658883335e-2 -4.0004553658883335e-2
0.06734375 -3.939544488876523e-2 -3.939544488876523e-2
0.0675 -2.0633149591138267e-2 -2.0633149591138267e-2
0.06765625 -4.3062978143103336e-2 -4.3062978143103336e-2
0.0678125 -4.7691382325174114e-2 -4.7691382325174114e-2
0.06796875 -5.299723789410171e-2 -5.299723789410171e-2
0.068125 -4.552532056866676e-2 -4.552532056866676e-2
0.06828125 -5.614888076665725e-2 -5.614888076665725e-2
0.0684375 -6.768801074142772e-2 -6.768801074142772e-2
0.06859375 -5.049228801136607e-2 -5.049228801136607e-2
0.06875 -4.3984721287627426e-2 -4.3984721287627426e-2
0.06890625 -6.0919648058929354e-2 -6.0919648058929354e-2
0.0690625 -4.707140437277246e-2 -4.707140437277246e-2
0.06921875 -4.862301188923057e-2 -4.862301188923057e-2
0.06937499999999999 -4.490842489405589e-2 -4.490842489405589e-2
0.06953125 -4.122534007594236e-2 -4.122534007594236e-2
0.0696875 -3.939544488876523e-2 -3.939544488876523e-2
0.06984375 -3.848338053835043e-2 -3.848338053835043e-2
0.06999999999999999 -4.490842489405589e-2 -4.490842489405589e-2
0.07015625 -7.687977145265634e-2 -7.687977145265634e-2
0.0703125 -6.252162140578932e-2 -6.252162140578932e-2
0.07046875 -6.028050963319487e-2 -6.028050963319487e-2
0.070625 -3.2451415768437464e-2 -3.2451415768437464e-2
0.07078125 -4.986830157944899e-2 -4.986830157944899e-2
0.0709375 -5.331137496523253e-2 -5.331137496523253e-2
0.07109375 -6.348564950840618e-2 -6.348564950840618e-2
0.07125 -4.09198216096649e-2 -4.09198216096649e-2
0.07140625 -4.955664424142148e-2 -4.955664424142148e-2
0.0715625 -6.96413625287371e-2 -6.96413625287371e-2
0.07171875 -6.99677770363265e-2 -6.99677770363265e-2
0.071875 -6.252162140578932e-2 -6.252162140578932e-2
0.07203125 -6.348564950840618e-2 -6.348564950840618e-2
0.0721875 -5.741596986942232e-2 -5.741596986942232e-2
0.07234375 -6.028050963319487e-2 -6.028050963319487e-2
0.0725 -5.5200984103919826e-2 -5.5200984103919826e-2
0.07265625 -6.671461963860459e-2 -6.671461963860459e-2
0.0728125 -8.796874361826879e-2 -8.796874361826879e-2
0.07296875 -8.021026693038458e-2 -8.021026693038458e-2
0.073125 -7.357462245704705e-2 -7.357462245704705e-2
0.07328124999999999 -8.154964958614164e-2 -8.154964958614164e-2
0.0734375 -7.291660038888503e-2 -7.291660038888503e-2
0.07359375 -7.555469191393316e-2 -7.555469191393316e-2
0.07375 -5.5200984103919826e-2 -5.5200984103919826e-2
0.07390624999999999 -7.225957381591153e-2 -7.225957381591153e-2
0.0740625 -6.0919648058929354e-2 -6.0919648058929354e-2
0.07421875 -9.070016445769857e-2 -9.070016445769857e-2
0.074375 -7.588558296377101e-2 -7.588558296377101e-2
0.07453125 -6.931519316913004e-2 -6.931519316913004e-2
0.0746875 -6.57434053346968e-2 -6.57434053346968e-2
0.07484375 -1.1355379066356752e-1 -1.1355379066356752e-1
0.075 -6.284272639779509e-2 -6.284272639779509e-2
0.07515625 -6.252162140578932e-2 -6.252162140578932e-2
0.0753125 -8.491629033609893e-2 -8.491629033609893e-2
0.07546875 -8.830923323343853e-2 -8.830923323343853e-2
0.075625 -7.954212144182593e-2 -7.954212144182593e-2
0.07578125 -7.887500229082756e-2 -7.887500229082756e-2
0.0759375 -6.542014928560569e-2 -6.542014928560569e-2
0.07609375 -9.070016445769857e-2 -9.070016445769857e-2
0.07625 -8.694887352475833e-2 -8.694887352475833e-2
0.07640625 -8.222089312301817e-2 -8.222089312301817e-2
0.0765625 -7.390400774542139e-2 -7.390400774542139e-2
0.07671875 -7.987606569657535e-2 -7.987606569657535e-2
0.076875 -8.933230669101722e-2 -8.933230669101722e-2
0.07703125 -6.31640689813815e-2 -6.31640689813815e-2
0.07718749999999999 -8.899101434975698e-2 -8.899101434975698e-2
0.07734375 -8.087944191933216e-2 -8.087944191933216e-2
0.0775 -9.448414031745456e-2 -9.448414031745456e-2
0.07765625 -7.555469191393316e-2 -7.555469191393316e-2
0.07781249999999999 -8.188514167073091e-2 -8.188514167073091e-2
0.07796875 -9.138571232207582e-2 -9.138571232207582e-2
0.078125 -9.621508912900145e-2 -9.621508912900145e-2
0.07828125 -7.390400774542139e-2 -7.390400774542139e-2
0.0784375 -1.0215246040772774e-1 -1.0215246040772774e-1
0.07859375 -1.0603800019387011e-1 -1.0603800019387011e-1
0.07875 -7.854182660751086e-2 -7.854182660751086e-2
0.07890625 -1.0888584306669635e-1 -1.0888584306669635e-1
0.0790625 -6.31640689813815e-2 -6.31640689813815e-2
0.07921875 -1.1863756338472076e-1 -1.1863756338472076e-1
0.079375 -8.424087109902567e-2 -8.424087109902567e-2
0.07953125 -9.760483265700692e-2 -9.760483265700692e-2
0.0796875 -8.627028825872607e-2 -8.627028825872607e-2
0.07984375 -1.0356136507209612e-1 -1.0356136507209612e-1
0.08 -1.1103404768696201e-1 -1.1103404768696201e-1
0.08015625 -9.24160674480814e-2 -9.24160674480814e-2
0.0803125 -1.1355379066356752e-1 -1.1355379066356752e-1
0.08046875 -1.1463817195578763e-1 -1.1463817195578763e-1
0.080625 -1.0391430656401424e-1 -1.0391430656401424e-1
0.08078125 -1.182724566108817e-1 -1.182724566108817e-1
0.0809375 -1.0180094725061517e-1 -1.0180094725061517e-1
0.08109374999999999 -1.1500023490456357e-1 -1.1500023490456357e-1
0.08125 -7.456352872547578e-2 -7.456352872547578e-2
0.08140625 -9.934828936176743e-2 -9.934828936176743e-2
0.0815625 -8.289317573699195e-2 -8.289317573699195e-2
0.08171874999999999 -9.86500665716572e-2 -9.86500665716572e-2
0.081875 -9.276006309529672e-2 -9.276006309529672e-2
0.08203125 -1.0109877331931294e-1 -1.0109877331931294e-1
0.0821875 -1.0532894782101598e-1 -1.0532894782101598e-1
0.08234375 -1.1067527486035988e-1 -1.1067527486035988e-1
0.0825 -1.0320871017500544e-1 -1.0320871017500544e-1
0.08265625 -1.0497485527640782e-1 -1.0497485527640782e-1
0.0828125 -1.1645151271925558e-1 -1.1645151271925558e-1
0.08296875 -8.255690434434682e-2 -8.255690434434682e-2
0.083125 -1.182724566108817e-1 -1.182724566108817e-1
0.08328125 -9.690940499535605e-2 -9.690940499535605e-2
0.0834375 -1.0004763650468229e-1 -1.0004763650468229e-1
0.08359375 -1.063929609671268e-1 -1.063929609671268e-1
0.08375 -1.2526252293104934e-1 -1.2526252293104934e-1
0.08390625 -1.0674821209687702e-1 -1.0674821209687702e-1
0.0840625 -1.1031679817314499e-1 -1.1031679817314499e-1
0.08421875 -8.830923323343853e-2 -8.830923323343853e-2
0.084375 -1.2120194145817553e-1 -1.2120194145817553e-1
0.08453125 -1.2600490684157206e-1 -1.2600490684157206e-1
0.0846875 -9.070016445769857e-2 -9.070016445769857e-2
0.08484375 -9.830137568026132e-2 -9.830137568026132e-2
0.08499999999999999 -1.2083467337548193e-1 -1.2083467337548193e-1
0.08515625 -1.0817212970655588e-1 -1.0817212970655588e-1
0.0853125 -1.2156952038989743e-1 -1.2156952038989743e-1
0.08546875 -1.30861583918902e-1 -1.30861583918902e-1
0.08562499999999999 -1.4888787185425212e-1 -1.4888787185425212e-1
0.08578125 -1.365337735851977e-1 -1.365337735851977e-1
0.0859375 -1.2046771561651148e-1 -1.2046771561651148e-1
0.08609375 -1.2489180632134067e-1 -1.2489180632134067e-1
0.08625 -1.3425600010214467e-1 -1.3425600010214467e-1
0.08640625 -1.289871982648383e-1 -1.289871982648383e-1
0.0865625 -1.1103404768696201e-1 -1.1103404768696201e-1
0.08671875 -1.1031679817314499e-1 -1.1031679817314499e-1
0.086875 -1.0320871017500544e-1 -1.0320871017500544e-1
0.08703125 -1.1572526759700175e-1 -1.1572526759700175e-1
0.0871875 -1.1319293108160666e-1 -1.1319293108160666e-1
0.08734375 -1.312374337752491e-1 -1.312374337752491e-1
0.0875 -1.350139313275056e-1 -1.350139313275056e-1
0.08765625 -1.2046771561651148e-1 -1.2046771561651148e-1
0.0878125 -1.2230561290832309e-1 -1.2230561290832309e-1
0.08796875 -1.190029773582375e-1 -1.190029773582375e-1
0.088125 -1.0356136507209612e-1 -1.0356136507209612e-1
0.08828125 -1.2193741069728681e-1 -1.2193741069728681e-1
0.0884375 -1.4266689555603085e-1 -1.4266689555603085e-1
0.08859375 -1.128323710925252e-1 -1.128323710925252e-1
0.08875 -1.1645151271925558e-1 -1.1645151271925558e-1
0.08890624999999999 -1.1319293108160666e-1 -1.1319293108160666e-1
0.0890625 -1.392063634465246e-1 -1.392063634465246e-1
0.08921875 -1.2749349264137466e-1 -1.2749349264137466e-1
0.089375 -1.1175248371829927e-1 -1.1175248371829927e-1
0.08953124999999999 -1.1319293108160666e-1 -1.1319293108160666e-1
0.0896875 -1.2489180632134067e-1 -1.2489180632134067e-1
0.08984375 -1.446013953332308e-1 -1.446013953332308e-1
0.09 -1.293614287764937e-1 -1.293614287764937e-1
0.09015625 -1.3425600010214467e-1 -1.3425600010214467e-1
0.0903125 -1.5242673284518737e-1 -1.5242673284518737e-1
0.09046875 -1.2304295515997765e-1 -1.2304295515997765e-1
0.090625 -1.1463817195578763e-1 -1.1463817195578763e-1
0.09078125 -1.4576624488780343e-1 -1.4576624488780343e-1
0.0909375 -1.338775299414574e-1 -1.338775299414574e-1
0.09109375 -1.2193741069728681e-1 -1.2193741069728681e-1
0.09125 -1.484964392167547e-1 -1.484964392167547e-1
0.09140625 -1.595921572328618e-1 -1.595921572328618e-1
0.0915625 -1.411254760784444e-1 -1.411254760784444e-1
0.09171875 -1.4967179712468948e-1 -1.4967179712468948e-1
0.091875 -1.1391495033669141e-1 -1.1391495033669141e-1
0.09203125 -1.4810535906254474e-1 -1.4810535906254474e-1
0.0921875 -1.282397032749638e-1 -1.282397032749638e-1
0.09234375 -1.2712086758041696e-1 -1.2712086758041696e-1
0.0925 -1.2156952038989743e-1 -1.2156952038989743e-1
0.09265625 -1.2341209626329253e-1 -1.2341209626329253e-1
0.09281249999999999 -1.338775299414574e-1 -1.338775299414574e-1
0.09296875 -1.453776144530079e-1 -1.453776144530079e-1
0.093125 -1.3805895331567752e-1 -1.3805895331567752e-1
0.09328125 -1.2712086758041696e-1 -1.2712086758041696e-1
0.09343749999999999 -1.312374337752491e-1 -1.312374337752491e-1
0.09359375 -1.5085034461023206e-1 -1.5085034461023206e-1
0.09375 -1.3539339354640711e-1 -1.3539339354640711e-1
0.09390625 -1.312374337752491e-1 -1.312374337752491e-1
0.0940625 -1.282397032749638e-1 -1.282397032749638e-1
0.09421875 -1.392063634465246e-1 -1.392063634465246e-1
0.094375 -1.282397032749638e-1 -1.282397032749638e-1
0.09453125 -1.3274409437362067e-1 -1.3274409437362067e-1
0.0946875 -1.312374337752491e-1 -1.312374337752491e-1
0.09484375 -1.2230561290832309e-1 -1.2230561290832309e-1
0.095 -1.5480209600600014e-1 -1.5480209600600014e-1
0.09515625 -1.392063634465246e-1 -1.392063634465246e-1
0.0953125 -1.4382656108326985e-1 -1.4382656108326985e-1
0.09546875 -1.5006429103473273e-1 -1.5006429103473273e-1
0.095625 -1.4343966174195444e-1 -1.4343966174195444e-1
0.09578125 -1.3463480037204123e-1 -1.3463480037204123e-1
0.0959375 -1.3312157764980048e-1 -1.3312157764980048e-1
0.09609375 -1.5203209903166037e-1 -1.5203209903166037e-1
0.09625 -1.3274409437362067e-1 -1.3274409437362067e-1
0.09640625 -1.2712086758041696e-1 -1.2712086758041696e-1
0.0965625 -1.3767715594436014e-1 -1.3767715594436014e-1
0.09671875 -1.453776144530079e-1 -1.453776144530079e-1
0.096875 -1.4305310677036998e-1 -1.4305310677036998e-1
0.09703125 -1.4266689555603085e-1 -1.4266689555603085e-1
0.0971875 -1.5045713998228294e-1 -1.5045713998228294e-1
0.09734374999999999 -1.6484171279463444e-1 -1.6484171279463444e-1
0.0975 -1.3844108662841226e-1 -1.3844108662841226e-1
0.09765625 -1.4498933147506232e-1 -1.4498933147506232e-1
0.0978125 -1.4498933147506232e-1 -1.4498933147506232e-1
0.09796875 -1.5085034461023206e-1 -1.5085034461023206e-1
0.098125 -1.6039566251646242e-1 -1.6039566251646242e-1
0.09828125 -1.5838967981886398e-1 -1.5838967981886398e-1
0.0984375 -1.365337735851977e-1 -1.365337735851977e-1
0.09859375 -1.6443564031820257e-1 -1.6443564031820257e-1
0.09875 -1.30110858611995e-1 -1.30110858611995e-1
0.09890625 -1.5203209903166037e-1 -1.5203209903166037e-1
0.0990625 -1.607979733205016e-1 -1.607979733205016e-1
0.09921875 -1.5838967981886398e-1 -1.5838967981886398e-1
0.099375 -1.6120065715269227e-1 -1.6120065715269227e-1
0.09953125 -1.403568130779571e-1 -1.403568130779571e-1
0.0996875 -1.3312157764980048e-1 -1.3312157764980048e-1
0.09984375 -1.5519925605370943e-1 -1.5519925605370943e-1
0.1 -1.3767715594436014e-1 -1.3767715594436014e-1
0.10015625 -1.3199011070871336e-1 -1.3199011070871336e-1
0.1003125 -1.5400886385506185e-1 -1.5400886385506185e-1
0.10046875 -1.4576624488780343e-1 -1.4576624488780343e-1
0.100625 -1.5321707788933914e-1 -1.5321707788933914e-1
0.10078125 -1.5919096137809197e-1 -1.5919096137809197e-1
0.1009375 -1.5203209903166037e-1 -1.5203209903166037e-1
0.10109375 -1.3805895331567752e-1 -1.3805895331567752e-1
0.10124999999999999 -1.3274409437362067e-1 -1.3274409437362067e-1
0.10140625 -1.6646981022865592e-1 -1.6646981022865592e-1
0.1015625 -1.8479367591650186e-1 -1.8479367591650186e-1
0.10171875 -1.4382656108326985e-1 -1.4382656108326985e-1
0.101875 -1.4771463075737357e-1 -1.4771463075737357e-1
0.10203125 -1.30861583918902e-1 -1.30861583918902e-1
0.1021875 -1.422810274880848e-1 -1.422810274880848e-1
0.10234375 -1.323669389162192e-1 -1.323669389162192e-1
0.1025 -1.6484171279463444e-1 -1.6484171279463444e-1
0.10265625 -1.5879013580104395e-1 -1.5879013580104395e-1
0.1028125 -1.4343966174195444e-1 -1.4343966174195444e-1
0.10296875 -1.5919096137809197e-1 -1.5919096137809197e-1
0.103125 -1.5045713998228294e-1 -1.5045713998228294e-1
0.10328125 -1.5085034461023206e-1 -1.5085034461023206e-1
0.1034375 -1.559946674150705e-1 -1.559946674150705e-1
0.10359375 -1.4888787185425212e-1 -1.4888787185425212e-1
0.10375 -1.656549985789426e-1 -1.656549985789426e-1
0.10390625 -1.5480209600600014e-1 -1.5480209600600014e-1
0.1040625 -1.656549985789426e-1 -1.656549985789426e-1
0.10421875 -1.5085034461023206e-1 -1.5085034461023206e-1
0.104375 -1.5679153824763725e-1 -1.5679153824763725e-1
0.10453125 -1.6200714667304172e-1 -1.6200714667304172e-1
0.1046875 -1.6769490125796205e-1 -1.6769490125796205e-1
0.10484375 -1.4810535906254474e-1 -1.4810535906254474e-1
0.105 -1.422810274880848e-1 -1.422810274880848e-1
0.10515624999999999 -1.571905226412511e-1 -1.571905226412511e-1
0.1053125 -1.4771463075737357e-1 -1.4771463075737357e-1
0.10546875 -1.5203209903166037e-1 -1.5203209903166037e-1
0.105625 -1.3997299115115958e-1 -1.3997299115115958e-1
0.10578125 -1.6241095375178816e-1 -1.6241095375178816e-1
0.1059375 -1.453776144530079e-1 -1.453776144530079e-1
0.10609375 -1.4654455061923288e-1 -1.4654455061923288e-1
0.10625 -1.6160371470543078e-1 -1.6160371470543078e-1
0.10640625 -1.365337735851977e-1 -1.365337735851977e-1
0.1065625 -1.338775299414574e-1 -1.338775299414574e-1
0.10671875 -1.5480209600600014e-1 -1.5480209600600014e-1
0.106875 -1.5999372405010215e-1 -1.5999372405010215e-1
0.10703125 -1.3729569392431173e-1 -1.3729569392431173e-1
0.1071875 -1.5085034461023206e-1 -1.5085034461023206e-1
0.10734375 -1.8224897440613397e-1 -1.8224897440613397e-1
0.1075 -1.6851355273864188e-1 -1.6851355273864188e-1
0.10765625 -1.7553510957688134e-1 -1.7553510957688134e-1
0.1078125 -1.8013972071221973e-1 -1.8013972071221973e-1
0.10796875 -1.5519925605370943e-1 -1.5519925605370943e-1
0.108125 -1.4382656108326985e-1 -1.4382656108326985e-1
0.10828125 -1.4732425366870405e-1 -1.4732425366870405e-1
0.1084375 -1.7139104681792583e-1 -1.7139104681792583e-1
0.10859375 -1.6769490125796205e-1 -1.6769490125796205e-1
0.10875 -1.5919096137809197e-1 -1.5919096137809197e-1
0.10890625 -1.5999372405010215e-1 -1.5999372405010215e-1
0.10906249999999999 -1.2526252293104934e-1 -1.2526252293104934e-1
0.10921875 -1.4382656108326985e-1 -1.4382656108326985e-1
0.109375 -1.6646981022865592e-1 -1.6646981022865592e-1
0.10953125 -1.595921572328618e-1 -1.595921572328618e-1
0.1096875 -1.5045713998228294e-1 -1.5045713998228294e-1
0.10984375 -1.3767715594436014e-1 -1.3767715594436014e-1
0.11 -1.5400886385506185e-1 -1.5400886385506185e-1
0.11015625 -1.422810274880848e-1 -1.422810274880848e-1
0.1103125 -1.7056695836970093e-1 -1.7056695836970093e-1
0.11046875 -1.5124390556322176e-1 -1.5124390556322176e-1
0.110625 -1.5559677963469376e-1 -1.5559677963469376e-1
0.11078125 -1.4266689555603085e-1 -1.4266689555603085e-1
0.1109375 -1.7553510957688134e-1 -1.7553510957688134e-1
0.11109375 -1.5124390556322176e-1 -1.5124390556322176e-1
0.11125 -1.5400886385506185e-1 -1.5400886385506185e-1
0.11140625 -1.4732425366870405e-1 -1.4732425366870405e-1
0.1115625 -1.4266689555603085e-1 -1.4266689555603085e-1
0.11171875 -1.7595169903990682e-1 -1.7595169903990682e-1
0.111875 -1.4151031835608885e-1 -1.4151031835608885e-1
0.11203125 -1.3958950814001492e-1 -1.3958950814001492e-1
0.1121875 -1.8564523399698585e-1 -1.8564523399698585e-1
0.11234375 -1.3805895331567752e-1 -1.3805895331567752e-1
0.1125 -1.7139104681792583e-1 -1.7139104681792583e-1
0.11265625 -1.3691456666693957e-1 -1.3691456666693957e-1
0.1128125 -1.7056695836970093e-1 -1.7056695836970093e-1
0.11296874999999999 -1.6687779004438275e-1 -1.6687779004438275e-1
0.113125 -1.5679153824763725e-1 -1.5679153824763725e-1
0.11328125 -1.6039566251646242e-1 -1.6039566251646242e-1
0.1134375 -1.4693422716570215e-1 -1.4693422716570215e-1
0.11359375 -1.5045713998228294e-1 -1.5045713998228294e-1
0.11375 -1.5242673284518737e-1 -1.5242673284518737e-1
0.11390625 -1.5559677963469376e-1 -1.5559677963469376e-1
0.1140625 -1.6321969603746123e-1 -1.6321969603746123e-1
0.11421875 -1.5440529882727505e-1 -1.5440529882727505e-1
0.114375 -1.4305310677036998e-1 -1.4305310677036998e-1
0.11453125 -1.3805895331567752e-1 -1.3805895331567752e-1
0.1146875 -1.3958950814001492e-1 -1.3958950814001492e-1
0.11484375 -1.6892345789592733e-1 -1.6892345789592733e-1
0.115 -1.5242673284518737e-1 -1.5242673284518737e-1
0.11515625 -1.697444306959861e-1 -1.697444306959861e-1
0.1153125 -1.365337735851977e-1 -1.365337735851977e-1
0.11546875 -1.607979733205016e-1 -1.607979733205016e-1
0.115625 -1.6484171279463444e-1 -1.6484171279463444e-1
0.11578125 -1.607979733205016e-1 -1.607979733205016e-1
0.1159375 -1.365337735851977e-1 -1.365337735851977e-1
0.11609375 -1.6484171279463444e-1 -1.6484171279463444e-1
0.11625 -1.5045713998228294e-1 -1.5045713998228294e-1
0.11640625 -1.365337735851977e-1 -1.365337735851977e-1
0.1165625 -1.697444306959861e-1 -1.697444306959861e-1
0.11671875 -1.4888787185425212e-1 -1.4888787185425212e-1
0.11687499999999999 -1.5559677963469376e-1 -1.5559677963469376e-1
0.11703125 -1.4927965761100115e-1 -1.4927965761100115e-1
0.1171875 -1.656549985789426e-1 -1.656549985789426e-1
0.11734375 -1.5361279042870102e-1 -1.5361279042870102e-1
0.1175 -1.5361279042870102e-1 -1.5361279042870102e-1
0.11765625 -1.2674856195804196e-1 -1.2674856195804196e-1
0.1178125 -1.5519925605370943e-1 -1.5519925605370943e-1
0.11796875 -1.442138054084392e-1 -1.442138054084392e-1
0.118125 -1.5480209600600014e-1 -1.5480209600600014e-1
0.11828125 -1.6039566251646242e-1 -1.6039566251646242e-1
0.1184375 -1.571905226412511e-1 -1.571905226412511e-1
0.11859375 -1.5838967981886398e-1 -1.5838967981886398e-1
0.11875 -1.3539339354640711e-1 -1.3539339354640711e-1
0.11890625 -1.4151031835608885e-1 -1.4151031835608885e-1
0.1190625 -1.411254760784444e-1 -1.411254760784444e-1
0.11921875 -1.7139104681792583e-1 -1.7139104681792583e-1
0.119375 -1.3997299115115958e-1 -1.3997299115115958e-1
0.11953125 -1.6728615348011555e-1 -1.6728615348011555e-1
0.1196875 -1.656549985789426e-1 -1.656549985789426e-1
0.11984375 -1.6728615348011555e-1 -1.6728615348011555e-1
0.12 -1.5321707788933914e-1 -1.5321707788933914e-1
0.12015625 -1.5440529882727505e-1 -1.5440529882727505e-1
0.1203125 -1.3882355647427058e-1 -1.3882355647427058e-1
0.12046875 -1.422810274880848e-1 -1.422810274880848e-1
0.120625 -1.422810274880848e-1 -1.422810274880848e-1
0.12078124999999999 -1.293614287764937e-1 -1.293614287764937e-1
0.1209375 -1.6241095375178816e-1 -1.6241095375178816e-1
0.12109375 -1.5798959275058433e-1 -1.5798959275058433e-1
0.12125 -1.6120065715269227e-1 -1.6120065715269227e-1
0.12140625 -1.6646981022865592e-1 -1.6646981022865592e-1
0.1215625 -1.446013953332308e-1 -1.446013953332308e-1
0.12171875 -1.4888787185425212e-1 -1.4888787185425212e-1
0.121875 -1.5361279042870102e-1 -1.5361279042870102e-1
0.12203125 -1.403568130779571e-1 -1.403568130779571e-1
0.1221875 -1.5045713998228294e-1 -1.5045713998228294e-1
0.12234375 -1.6039566251646242e-1 -1.6039566251646242e-1
0.1225 -1.6321969603746123e-1 -1.6321969603746123e-1
0.12265625 -1.7056695836970093e-1 -1.7056695836970093e-1
0.1228125 -1.7595169903990682e-1 -1.7595169903990682e-1
0.12296875 -1.7595169903990682e-1 -1.7595169903990682e-1
0.123125 -1.528217255799218e-1 -1.528217255799218e-1
0.12328125 -1.3729569392431173e-1 -1.3729569392431173e-1
0.1234375 -1.5838967981886398e-1 -1.5838967981886398e-1
0.12359375 -1.453776144530079e-1 -1.453776144530079e-1
0.12375 -1.6524816531087483e-1 -1.6524816531087483e-1
0.12390625 -1.5400886385506185e-1 -1.5400886385506185e-1
0.1240625 -1.6362463264666127e-1 -1.6362463264666127e-1
0.12421875 -1.4654455061923288e-1 -1.4654455061923288e-1
0.124375 -1.3882355647427058e-1 -1.3882355647427058e-1
0.12453125 -1.4151031835608885e-1 -1.4151031835608885e-1
0.1246875 -1.312374337752491e-1 -1.312374337752491e-1
0.12484375 -1.3729569392431173e-1 -1.3729569392431173e-1
0.125 -1.6606221331285864e-1 -1.6606221331285864e-1
0.12515625 -1.4888787185425212e-1 -1.4888787185425212e-1
0.1253125 -1.4343966174195444e-1 -1.4343966174195444e-1
0.12546875000000002 -1.5242673284518737e-1 -1.5242673284518737e-1
0.12562500000000001 -1.516378234876461e-1 -1.516378234876461e-1
0.12578125 -1.312374337752491e-1 -1.312374337752491e-1
0.1259375 -1.6039566251646242e-1 -1.6039566251646242e-1
0.12609375 -1.6851355273864188e-1 -1.6851355273864188e-1
0.12625 -1.3048605905166255e-1 -1.3048605905166255e-1
0.12640625000000003 -1.559946674150705e-1 -1.559946674150705e-1
0.12656250000000002 -1.4967179712468948e-1 -1.4967179712468948e-1
0.12671875000000002 -1.6851355273864188e-1 -1.6851355273864188e-1
0.12687500000000002 -1.453776144530079e-1 -1.453776144530079e-1
0.12703125 -1.338775299414574e-1 -1.338775299414574e-1
0.1271875 -1.3882355647427058e-1 -1.3882355647427058e-1
0.12734375 -1.422810274880848e-1 -1.422810274880848e-1
0.1275 -1.8309555261163935e-1 -1.8309555261163935e-1
0.12765625000000003 -1.365337735851977e-1 -1.365337735851977e-1
0.12781250000000002 -1.7428773347215687e-1 -1.7428773347215687e-1
0.12796875000000002 -1.5321707788933914e-1 -1.5321707788933914e-1
0.12812500000000002 -1.5999372405010215e-1 -1.5999372405010215e-1
0.12828125 -1.5879013580104395e-1 -1.5879013580104395e-1
0.1284375 -1.5519925605370943e-1 -1.5519925605370943e-1
0.12859375 -1.3958950814001492e-1 -1.3958950814001492e-1
0.12875 -1.6241095375178816e-1 -1.6241095375178816e-1
0.12890625 -1.5085034461023206e-1 -1.5085034461023206e-1
0.12906250000000002 -1.4074097451999235e-1 -1.4074097451999235e-1
0.12921875000000002 -1.4654455061923288e-1 -1.4654455061923288e-1
0.12937500000000002 -1.3882355647427058e-1 -1.3882355647427058e-1
0.12953125000000001 -1.3882355647427058e-1 -1.3882355647427058e-1
0.1296875 -1.403568130779571e-1 -1.403568130779571e-1
0.12984375 -1.2861328994910037e-1 -1.2861328994910037e-1
0.13 -1.3767715594436014e-1 -1.3767715594436014e-1
0.13015625 -1.4074097451999235e-1 -1.4074097451999235e-1
0.13031250000000003 -1.3997299115115958e-1 -1.3997299115115958e-1
0.13046875000000002 -1.5758987391711754e-1 -1.5758987391711754e-1
0.13062500000000002 -1.595921572328618e-1 -1.595921572328618e-1
0.13078125000000002 -1.30861583918902e-1 -1.30861583918902e-1
0.1309375 -1.5999372405010215e-1 -1.5999372405010215e-1
0.13109375 -1.516378234876461e-1 -1.516378234876461e-1
0.13125 -1.6039566251646242e-1 -1.6039566251646242e-1
0.13140625 -1.4305310677036998e-1 -1.4305310677036998e-1
0.13156250000000003 -1.4189550195730583e-1 -1.4189550195730583e-1
0.13171875000000002 -1.2786643768954242e-1 -1.2786643768954242e-1
0.13187500000000002 -1.6892345789592733e-1 -1.6892345789592733e-1
0.13203125000000002 -1.30861583918902e-1 -1.30861583918902e-1
0.1321875 -1.559946674150705e-1 -1.559946674150705e-1
0.13234375 -1.6851355273864188e-1 -1.6851355273864188e-1
0.1325 -1.4305310677036998e-1 -1.4305310677036998e-1
0.13265625 -1.3577318760813073e-1 -1.3577318760813073e-1
0.1328125 -1.5006429103473273e-1 -1.5006429103473273e-1
0.13296875000000002 -1.6524816531087483e-1 -1.6524816531087483e-1
0.13312500000000002 -1.0960073126417358e-1 -1.0960073126417358e-1
0.13328125000000002 -1.4305310677036998e-1 -1.4305310677036998e-1
0.13343750000000001 -1.4771463075737357e-1 -1.4771463075737357e-1
0.13359375 -1.361533140935829e-1 -1.361533140935829e-1
0.13375 -1.4074097451999235e-1 -1.4074097451999235e-1
0.13390625 -1.5085034461023206e-1 -1.5085034461023206e-1
0.1340625 -1.4654455061923288e-1 -1.4654455061923288e-1
0.13421875000000003 -1.442138054084392e-1 -1.442138054084392e-1
0.13437500000000002 -1.2637657522703183e-1 -1.2637657522703183e-1
0.13453125000000002 -1.4810535906254474e-1 -1.4810535906254474e-1
0.13468750000000002 -1.2749349264137466e-1 -1.2749349264137466e-1
0.13484375 -1.2749349264137466e-1 -1.2749349264137466e-1
0.135 -1.350139313275056e-1 -1.350139313275056e-1
0.13515625 -1.3882355647427058e-1 -1.3882355647427058e-1
0.1353125 -1.4654455061923288e-1 -1.4654455061923288e-1
0.13546875000000003 -1.3691456666693957e-1 -1.3691456666693957e-1
0.13562500000000002 -1.411254760784444e-1 -1.411254760784444e-1
0.13578125000000002 -1.323669389162192e-1 -1.323669389162192e-1
0.13593750000000002 -1.2267412755232954e-1 -1.2267412755232954e-1
0.13609375 -1.2010106765728956e-1 -1.2010106765728956e-1
0.13625 -1.3882355647427058e-1 -1.3882355647427058e-1
0.13640625 -1.4151031835608885e-1 -1.4151031835608885e-1
0.1365625 -1.3577318760813073e-1 -1.3577318760813073e-1
0.13671875000000003 -1.1391495033669141e-1 -1.1391495033669141e-1
0.13687500000000002 -1.3274409437362067e-1 -1.3274409437362067e-1
0.13703125000000002 -1.3691456666693957e-1 -1.3691456666693957e-1
0.13718750000000002 -1.3729569392431173e-1 -1.3729569392431173e-1
0.13734375000000001 -1.1790765652063495e-1 -1.1790765652063495e-1
0.1375 -1.446013953332308e-1 -1.446013953332308e-1
0.13765625 -1.1681509121006206e-1 -1.1681509121006206e-1
0.1378125 -1.3958950814001492e-1 -1.3958950814001492e-1
0.13796875 -1.323669389162192e-1 -1.323669389162192e-1
0.13812500000000003 -1.282397032749638e-1 -1.282397032749638e-1
0.13828125000000002 -1.3539339354640711e-1 -1.3539339354640711e-1
0.13843750000000002 -1.1355379066356752e-1 -1.1355379066356752e-1
0.13859375000000002 -1.1500023490456357e-1 -1.1500023490456357e-1
0.13875 -1.4151031835608885e-1 -1.4151031835608885e-1
0.13890625 -1.256335562572506e-1 -1.256335562572506e-1
0.1390625 -1.256335562572506e-1 -1.256335562572506e-1
0.13921875 -1.1973472897516846e-1 -1.1973472897516846e-1
0.13937500000000003 -1.3312157764980048e-1 -1.3312157764980048e-1
0.13953125000000002 -1.3577318760813073e-1 -1.3577318760813073e-1
0.13968750000000002 -1.3349938931512728e-1 -1.3349938931512728e-1
0.13984375000000002 -1.361533140935829e-1 -1.361533140935829e-1
0.14 -1.3767715594436014e-1 -1.3767715594436014e-1
0.14015625 -1.3729569392431173e-1 -1.3729569392431173e-1
0.1403125 -1.323669389162192e-1 -1.323669389162192e-1
0.14046875 -1.3349938931512728e-1 -1.3349938931512728e-1
0.14062500000000003 -1.3729569392431173e-1 -1.3729569392431173e-1
0.14078125000000002 -1.3425600010214467e-1 -1.3425600010214467e-1
0.14093750000000002 -9.517569218635513e-2 -9.517569218635513e-2
0.14109375000000002 -1.4074097451999235e-1 -1.4074097451999235e-1
0.14125000000000001 -1.3882355647427058e-1 -1.3882355647427058e-1
0.14140625 -1.190029773582375e-1 -1.190029773582375e-1
0.1415625 -1.1863756338472076e-1 -1.1863756338472076e-1
0.14171875 -1.0960073126417358e-1 -1.0960073126417358e-1
0.141875 -1.0356136507209612e-1 -1.0356136507209612e-1
0.14203125000000003 -1.312374337752491e-1 -1.312374337752491e-1
0.14218750000000002 -1.1790765652063495e-1 -1.1790765652063495e-1
0.14234375000000002 -1.1391495033669141e-1 -1.1391495033669141e-1
0.14250000000000002 -1.282397032749638e-1 -1.282397032749638e-1
0.14265625 -1.2341209626329253e-1 -1.2341209626329253e-1
0.1428125 -1.2378155139565727e-1 -1.2378155139565727e-1
0.14296875 -1.484964392167547e-1 -1.484964392167547e-1
0.143125 -1.063929609671268e-1 -1.063929609671268e-1
0.14328125000000003 -9.517569218635513e-2 -9.517569218635513e-2
0.14343750000000002 -1.0710375405852979e-1 -1.0710375405852979e-1
0.14359375000000002 -1.0960073126417358e-1 -1.0960073126417358e-1
0.14375000000000002 -1.3958950814001492e-1 -1.3958950814001492e-1
0.14390625 -1.2526252293104934e-1 -1.2526252293104934e-1
0.1440625 -1.3312157764980048e-1 -1.3312157764980048e-1
0.14421875 -1.0462105119826326e-1 -1.0462105119826326e-1
0.144375 -1.1031679817314499e-1 -1.1031679817314499e-1
0.14453125000000003 -1.2083467337548193e-1 -1.2083467337548193e-1
0.14468750000000002 -1.1067527486035988e-1 -1.1067527486035988e-1
0.14484375000000002 -1.297359820398163e-1 -1.297359820398163e-1
0.14500000000000002 -1.190029773582375e-1 -1.190029773582375e-1
0.14515625000000001 -1.182724566108817e-1 -1.182724566108817e-1
0.1453125 -1.1463817195578763e-1 -1.1463817195578763e-1
0.14546875 -1.1863756338472076e-1 -1.1863756338472076e-1
0.145625 -1.0426753511695841e-1 -1.0426753511695841e-1
0.14578125 -1.0215246040772774e-1 -1.0215246040772774e-1
0.14593750000000003 -1.063929609671268e-1 -1.063929609671268e-1
0.14609375000000002 -1.1572526759700175e-1 -1.1572526759700175e-1
0.14625000000000002 -1.0320871017500544e-1 -1.0320871017500544e-1
0.14640625000000002 -1.1463817195578763e-1 -1.1463817195578763e-1
0.1465625 -9.795296452486957e-2 -9.795296452486957e-2
0.14671875 -1.3349938931512728e-1 -1.3349938931512728e-1
0.146875 -1.0995861713683919e-1 -1.0995861713683919e-1
0.14703125 -1.2230561290832309e-1 -1.2230561290832309e-1
0.14718750000000003 -1.0144971837429173e-1 -1.0144971837429173e-1
0.14734375000000002 -1.1175248371829927e-1 -1.1175248371829927e-1
0.14750000000000002 -1.0995861713683919e-1 -1.0995861713683919e-1
0.14765625000000002 -9.621508912900145e-2 -9.621508912900145e-2
0.1478125 -1.0285634140768085e-1 -1.0285634140768085e-1
0.14796875 -1.0320871017500544e-1 -1.0320871017500544e-1
0.148125 -1.0462105119826326e-1 -1.0462105119826326e-1
0.14828125 -1.2010106765728956e-1 -1.2010106765728956e-1
0.14843750000000003 -1.2674856195804196e-1 -1.2674856195804196e-1
0.14859375000000002 -1.2600490684157206e-1 -1.2600490684157206e-1
0.14875000000000002 -9.969782216285106e-2 -9.969782216285106e-2
0.14890625000000002 -1.074595873286639e-1 -1.074595873286639e-1
0.14906250000000001 -1.2378155139565727e-1 -1.2378155139565727e-1
0.14921875 -1.0995861713683919e-1 -1.0995861713683919e-1
0.149375 -8.559276162848395e-2 -8.559276162848395e-2
0.14953125 -1.1355379066356752e-1 -1.1355379066356752e-1
0.1496875 -1.0924314006908142e-1 -1.0924314006908142e-1
0.14984375000000003 -1.0532894782101598e-1 -1.0532894782101598e-1
0.15000000000000002 -1.3312157764980048e-1 -1.3312157764980048e-1
0.15015625000000002 -1.128323710925252e-1 -1.128323710925252e-1
0.15031250000000002 -9.517569218635513e-2 -9.517569218635513e-2
0.15046875 -9.070016445769857e-2 -9.070016445769857e-2
0.150625 -1.0320871017500544e-1 -1.0320871017500544e-1
0.15078125 -9.760483265700692e-2 -9.760483265700692e-2
0.1509375 -8.491629033609893e-2 -8.491629033609893e-2
0.15109375000000003 -9.86500665716572e-2 -9.86500665716572e-2
0.15125000000000002 -1.0320871017500544e-1 -1.0320871017500544e-1
0.15140625000000002 -1.1067527486035988e-1 -1.1067527486035988e-1
0.15156250000000002 -9.690940499535605e-2 -9.690940499535605e-2
0.15171875 -1.0603800019387011e-1 -1.0603800019387011e-1
0.151875 -1.0532894782101598e-1 -1.0532894782101598e-1
0.15203125 -7.687977145265634e-2 -7.687977145265634e-2
0.1521875 -8.96738674494042e-2 -8.96738674494042e-2
0.15234375000000003 -9.138571232207582e-2 -9.138571232207582e-2
0.15250000000000002 -1.175431625991945e-1 -1.175431625991945e-1
0.15265625000000002 -9.344887288584935e-2 -9.344887288584935e-2
0.15281250000000002 -6.31640689813815e-2 -6.31640689813815e-2
0.15296875000000001 -8.660944835554396e-2 -8.660944835554396e-2
0.153125 -6.736330457160777e-2 -6.736330457160777e-2
0.15328125 -1.1681509121006206e-1 -1.1681509121006206e-1
0.1534375 -9.03577959087074e-2 -9.03577959087074e-2
0.15359375 -7.225957381591153e-2 -7.225957381591153e-2
0.15375000000000003 -7.456352872547578e-2 -7.456352872547578e-2
0.15390625000000002 -8.255690434434682e-2 -8.255690434434682e-2
0.15406250000000002 -8.660944835554396e-2 -8.660944835554396e-2
0.15421875000000002 -9.760483265700692e-2 -9.760483265700692e-2
0.154375 -7.423364304162838e-2 -7.423364304162838e-2
0.15453125 -9.070016445769857e-2 -9.070016445769857e-2
0.1546875 -9.20723440570459e-2 -9.20723440570459e-2
0.15484375 -1.2304295515997765e-1 -1.2304295515997765e-1
0.15500000000000003 -1.0781571238503052e-1 -1.0781571238503052e-1
0.15515625000000002 -1.0924314006908142e-1 -1.0924314006908142e-1
0.15531250000000002 -1.1355379066356752e-1 -1.1355379066356752e-1
0.15546875000000002 -1.0497485527640782e-1 -1.0497485527640782e-1
0.155625 -5.996129280007745e-2 -5.996129280007745e-2
0.15578125 -6.866358842288234e-2 -6.866358842288234e-2
0.1559375 -8.087944191933216e-2 -8.087944191933216e-2
0.15609375 -7.555469191393316e-2 -7.555469191393316e-2
0.15625000000000003 -6.31640689813815e-2 -6.31640689813815e-2
0.15640625000000002 -9.448414031745456e-2 -9.448414031745456e-2
0.15656250000000002 -6.284272639779509e-2 -6.284272639779509e-2
0.15671875000000002 -8.796874361826879e-2 -8.796874361826879e-2
0.15687500000000001 -8.289317573699195e-2 -8.289317573699195e-2
0.15703125 -7.423364304162838e-2 -7.423364304162838e-2
0.1571875 -8.424087109902567e-2 -8.424087109902567e-2
0.15734375 -9.172889249157556e-2 -9.172889249157556e-2
0.1575 -8.59313928206138e-2 -8.59313928206138e-2
0.15765625000000003 -9.344887288584935e-2 -9.344887288584935e-2
0.15781250000000002 -8.762852073999694e-2 -8.762852073999694e-2
0.15796875000000002 -7.887500229082756e-2 -7.887500229082756e-2
0.15812500000000002 -8.864999000408069e-2 -8.864999000408069e-2
0.15828125 -4.738128271763786e-2 -4.738128271763786e-2
0.1584375 -7.029443706068017e-2 -7.029443706068017e-2
0.15859375 -8.796874361826879e-2 -8.796874361826879e-2
0.15875 -7.127589393465783e-2 -7.127589393465783e-2
0.15890625000000003 -7.82089063291127e-2 -7.82089063291127e-2
0.15906250000000002 -8.933230669101722e-2 -8.933230669101722e-2
0.15921875000000002 -9.760483265700692e-2 -9.760483265700692e-2
0.15937500000000002 -6.380746833150797e-2 -6.380746833150797e-2
0.15953125 -5.268332788267349e-2 -5.268332788267349e-2
0.1596875 -6.284272639779509e-2 -6.284272639779509e-2
0.15984375 -7.324548679756226e-2 -7.324548679756226e-2
0.16 -8.322970770416349e-2 -8.322970770416349e-2
0.16015625000000003 -8.933230669101722e-2 -8.933230669101722e-2
0.16031250000000002 -7.029443706068017e-2 -7.029443706068017e-2
0.16046875000000002 -3.848338053835043e-2 -3.848338053835043e-2
0.16062500000000002 -6.768801074142772e-2 -6.768801074142772e-2
0.16078125000000001 -7.456352872547578e-2 -7.456352872547578e-2
0.1609375 -7.721167401516382e-2 -7.721167401516382e-2
0.16109375 -7.062134297141354e-2 -7.062134297141354e-2
0.16125 -4.214318715636445e-2 -4.214318715636445e-2
0.16140625 -6.96413625287371e-2 -6.96413625287371e-2
0.16156250000000003 -7.062134297141354e-2 -7.062134297141354e-2
0.16171875000000002 -6.31640689813815e-2 -6.31640689813815e-2
0.16187500000000002 -7.258796285379088e-2 -7.258796285379088e-2
0.16203125000000002 -5.709885084700561e-2 -5.709885084700561e-2
0.1621875 -8.96738674494042e-2 -8.96738674494042e-2
0.16234375 -8.899101434975698e-2 -8.899101434975698e-2
0.1625 -7.954212144182593e-2 -7.954212144182593e-2
0.16265625 -5.205618772762444e-2 -5.205618772762444e-2
0.16281250000000003 -5.5200984103919826e-2 -5.5200984103919826e-2
0.16296875000000002 -7.423364304162838e-2 -7.423364304162838e-2
0.16312500000000002 -6.736330457160777e-2 -6.736330457160777e-2
0.16328125000000002 -7.160353973058564e-2 -7.160353973058564e-2
0.1634375 -3.606053195654857e-2 -3.606053195654857e-2
0.16359375 -6.31640689813815e-2 -6.31640689813815e-2
0.16375 -6.866358842288234e-2 -6.866358842288234e-2
0.16390625 -7.423364304162838e-2 -7.423364304162838e-2
0.16406250000000003 -7.324548679756226e-2 -7.324548679756226e-2
0.16421875000000002 -6.252162140578932e-2 -6.252162140578932e-2
0.16437500000000002 -6.348564950840618e-2 -6.348564950840618e-2
0.16453125000000002 -6.768801074142772e-2 -6.768801074142772e-2
0.16468750000000001 -7.160353973058564e-2 -7.160353973058564e-2
0.16484375 -4.0004553658883335e-2 -4.0004553658883335e-2
0.165 -6.736330457160777e-2 -6.736330457160777e-2
0.16515625 -4.3370008542531924e-2 -4.3370008542531924e-2
0.1653125 -6.833815230281814e-2 -6.833815230281814e-2
0.16546875000000003 -5.900504768295223e-2 -5.900504768295223e-2
0.16562500000000002 -4.030942870257492e-2 -4.030942870257492e-2
0.16578125000000002 -5.049228801136607e-2 -5.049228801136607e-2
0.16593750000000002 -3.787640003157566e-2 -3.787640003157566e-2
0.16609375 -5.268332788267349e-2 -5.268332788267349e-2
0.16625 -7.588558296377101e-2 -7.588558296377101e-2
0.16640625 -4.3984721287627426e-2 -4.3984721287627426e-2
0.1665625 -4.6143093762313736e-2 -4.6143093762313736e-2
0.16671875000000003 -6.671461963860459e-2 -6.671461963860459e-2
0.16687500000000002 -5.331137496523253e-2 -5.331137496523253e-2
0.16703125000000002 -2.2385517060404148e-2 -2.2385517060404148e-2
0.16718750000000002 -4.0004553658883335e-2 -4.0004553658883335e-2
0.16734375 -4.552532056866676e-2 -4.552532056866676e-2
0.1675 -3.155380370539085e-2 -3.155380370539085e-2
0.16765625 -3.636264986918647e-2 -3.636264986918647e-2
0.1678125 -4.061451791912818e-2 -4.061451791912818e-2
0.16796875000000003 -3.425222476979206e-2 -3.425222476979206e-2
0.16812500000000002 -4.707140437277246e-2 -4.707140437277246e-2
0.16828125000000002 -5.551671983713069e-2 -5.551671983713069e-2
0.16843750000000002 -4.986830157944899e-2 -4.986830157944899e-2
0.16859375000000001 -4.214318715636445e-2 -4.214318715636445e-2
0.16875 -3.7270266671630914e-2 -3.7270266671630914e-2
0.16890625 -4.0004553658883335e-2 -4.0004553658883335e-2
0.1690625 -4.122534007594236e-2 -4.122534007594236e-2
0.16921875 -3.696751693340117e-2 -3.696751693340117e-2
0.16937500000000003 -7.062134297141354e-2 -7.062134297141354e-2
0.16953125000000002 -4.6452310209625924e-2 -4.6452310209625924e-2
0.16968750000000002 -4.030942870257492e-2 -4.030942870257492e-2
0.16984375000000002 -2.9466562218975145e-2 -2.9466562218975145e-2
0.17 -2.8872045381570732e-2 -2.8872045381570732e-2
0.17015625 -3.878718921244184e-2 -3.878718921244184e-2
0.1703125 -3.1255011480393335e-2 -3.1255011480393335e-2
0.17046875 -3.817978424363577e-2 -3.817978424363577e-2
0.17062500000000003 -4.8001703511584726e-2 -4.8001703511584726e-2
0.17078125000000002 -2.6502083255236286e-2 -2.6502083255236286e-2
0.17093750000000002 -1.1404765568858277e-2 -1.1404765568858277e-2
0.17109375000000002 -2.1800608578856018e-2 -2.1800608578856018e-2
0.17125 -1.975961027838702e-2 -1.975961027838702e-2
0.17140625 -1.975961027838702e-2 -1.975961027838702e-2
0.1715625 -3.0956424681486183e-2 -3.0956424681486183e-2
0.17171875 -4.60992842110608e-3 -4.60992842110608e-3
0.17187500000000003 -4.122534007594236e-2 -4.122534007594236e-2
0.17203125000000002 -2.8872045381570732e-2 -2.8872045381570732e-2
0.17218750000000002 -2.2385517060404148e-2 -2.2385517060404148e-2
0.17234375000000002 -2.267826697503006e-2 -2.267826697503006e-2
0.17250000000000001 -4.244956775595199e-2 -4.244956775595199e-2
0.17265625 -3.7270266671630914e-2 -3.7270266671630914e-2
0.1728125 -1.0834450999830825e-2 -1.0834450999830825e-2
0.17296875 -1.7728158947730943e-2 -1.7728158947730943e-2
0.173125 -3.515543718942293e-2 -3.515543718942293e-2
0.17328125000000003 -3.817978424363577e-2 -3.817978424363577e-2
0.17343750000000002 -1.9468820524032093e-2 -1.9468820524032093e-2
0.17359375000000002 -1.426762683822469e-2 -1.426762683822469e-2
0.17375000000000002 -6.863082538000054e-3 -6.863082538000054e-3
0.17390625 -3.3951570910845774e-2 -3.3951570910845774e-2
0.1740625 -1.7728158947730943e-2 -1.7728158947730943e-2
0.17421875 -5.172122003695101e-3 -5.172122003695101e-3
0.174375 -1.1690203950414091e-2 -1.1690203950414091e-2
0.17453125000000003 -9.411932591091965e-3 -9.411932591091965e-3
0.17468750000000002 -1.197583005863967e-2 -1.197583005863967e-2
0.17484375000000002 -2.092472025123593e-2 -2.092472025123593e-2
0.17500000000000002 -7.71103819020702e-3 -7.71103819020702e-3
0.17515625 -7.145550503667053e-3 -7.145550503667053e-3
0.1753125 -2.532193448037967e-2 -2.532193448037967e-2
0.17546875 1.0300564652512723e-2 1.0300564652512723e-2
0.175625 4.562712004882119e-3 4.562712004882119e-3
0.17578125000000003 -9.980380946990941e-3 -9.980380946990941e-3
0.17593750000000002 2.3567670365611804e-3 2.3567670365611804e-3
0.17609375000000002 -5.735044288474267e-3 -5.735044288474267e-3
0.17625000000000002 -1.2519646668667228e-3 -1.2519646668667228e-3
0.17640625000000001 -2.0341774550417746e-2 -2.0341774550417746e-2
0.1765625 7.850761643169335e-3 7.850761643169335e-3
0.17671875 -9.733028145704203e-4 -9.733028145704203e-4
0.176875 -1.801778515513286e-2 -1.801778515513286e-2
0.17703125 -1.5308054352920486e-3 -1.5308054352920486e-3
0.17718750000000003 -1.197583005863967e-2 -1.197583005863967e-2
0.17734375000000002 4.837668951010343e-3 4.837668951010343e-3
0.17750000000000002 -7.99405839045031e-3 -7.99405839045031e-3
0.17765625000000002 1.890073641443024e-2 1.890073641443024e-2
0.1778125 -1.4554953664386971e-2 -1.4554953664386971e-2
0.17796875 -1.0834450999830825e-2 -1.0834450999830825e-2
0.178125 1.3956001577453137e-4 1.3956001577453137e-4
0.17828125 3.1853100196332917e-3 3.1853100196332917e-3
0.17843750000000003 -2.9277010812425175e-3 -2.9277010812425175e-3
0.17859375000000002 -7.99405839045031e-3 -7.99405839045031e-3
0.17875000000000002 1.0029045742822262e-2 1.0029045742822262e-2
0.17890625000000002 2.2082395200619498e-2 2.2082395200619498e-2
0.1790625 1.2466626409020076e-2 1.2466626409020076e-2
0.17921875 -9.127987185813424e-3 -9.127987185813424e-3
0.179375 1.4353108663709424e-2 1.4353108663709424e-2
0.17953125 7.304479203967151e-3 7.304479203967151e-3
0.17968750000000003 -7.71103819020702e-3 -7.71103819020702e-3
0.17984375000000002 1.649910182281955e-2 1.649910182281955e-2
0.18000000000000002 -6.2986971669491965e-3 -6.2986971669491965e-3
0.18015625000000002 -1.570616568878025e-2 -1.570616568878025e-2
0.18031250000000001 1.5427430749961335e-2 1.5427430749961335e-2
0.18046875 9.72339718512405e-4 9.72339718512405e-4
0.180625 1.5159099272841203e-2 1.5159099272841203e-2
0.18078125 2.8116181824592967e-2 2.8116181824592967e-2
0.1809375 2.128916304968076e-2 2.128916304968076e-2
0.18109375000000003 1.2466626409020076e-2 1.2466626409020076e-2
0.18125000000000002 1.7301123254636952e-2 1.7301123254636952e-2
0.18140625000000002 1.3006458028437251e-2 1.3006458028437251e-2
0.18156250000000002 1.1114104350732568e-2 1.1114104350732568e-2
0.18171875 -4.329104304044762e-3 -4.329104304044762e-3
0.181875 2.5240914445448848e-2 2.5240914445448848e-2
0.18203125 3.252266916021851e-2 3.252266916021851e-2
0.1821875 2.4453435568035253e-2 2.4453435568035253e-2
0.18234375000000003 2.3664526210493975e-2 2.3664526210493975e-2
0.18250000000000002 4.287580869989149e-3 4.287580869989149e-3
0.18265625000000002 1.890073641443024e-2 1.890073641443024e-2
0.18281250000000002 1.4621938435154913e-2 1.4621938435154913e-2
0.18296875 2.8116181824592967e-2 2.8116181824592967e-2
0.183125 1.890073641443024e-2 1.890073641443024e-2
0.18328125 7.5777063170390235e-3 7.5777063170390235e-3
0.1834375 3.765017242726909e-2 3.765017242726909e-2
0.18359375000000003 5.218648607261667e-2 5.218648607261667e-2
0.18375000000000002 2.602696802094817e-2 2.602696802094817e-2
0.18390625000000002 2.7855579067356473e-2 2.7855579067356473e-2
0.18406250000000002 2.9936035653828963e-2 2.9936035653828963e-2
0.18421875000000001 1.649910182281955e-2 1.649910182281955e-2
0.184375 1.890073641443024e-2 1.890073641443024e-2
0.18453125 1.4353108663709424e-2 1.4353108663709424e-2
0.1846875 2.2346484282580903e-2 2.2346484282580903e-2
0.18484375 5.661496858943682e-3 5.661496858943682e-3
0.18500000000000003 3.9684342337722e-2 3.9684342337722e-2
0.18515625000000002 3.45809406995925e-2 3.45809406995925e-2
0.18531250000000002 3.790496532510401e-2 3.790496532510401e-2
0.18546875000000002 3.892264471732476e-2 3.892264471732476e-2
0.185625 4.5480061123480464e-2 4.5480061123480464e-2
0.18578125 3.637396086563349e-2 3.637396086563349e-2
0.1859375 3.765017242726909e-2 3.765017242726909e-2
0.18609375 3.355302428622409e-2 3.355302428622409e-2
0.18625000000000003 2.128916304968076e-2 2.128916304968076e-2
0.18640625000000002 4.2969681405880866e-2 4.2969681405880866e-2
0.18656250000000002 3.917669238874133e-2 3.917669238874133e-2
0.18671875000000002 3.739522995918865e-2 3.739522995918865e-2
0.186875 4.145645868364012e-2 4.145645868364012e-2
0.18703125 2.8376628298307782e-2 2.8376628298307782e-2
0.1871875 7.028973830239593e-2 7.028973830239593e-2
0.18734375 1.7568134933446444e-2 1.7568134933446444e-2
0.18750000000000003 3.329566458571298e-2 3.329566458571298e-2
0.18765625000000002 1.9963881331892086e-2 1.9963881331892086e-2
0.18781250000000002 3.355302428622409e-2 3.355302428622409e-2
0.18796875000000002 5.1446421454048874e-2 5.1446421454048874e-2
0.18812500000000001 4.019139958376705e-2 4.019139958376705e-2
0.18828125 2.707283121610704e-2 2.707283121610704e-2
0.1884375 3.815960882809177e-2 3.815960882809177e-2
0.18859375 4.246585944461634e-2 4.246585944461634e-2
0.18875000000000003 5.390841490631093e-2 5.390841490631093e-2
0.18890625000000003 6.048691432787345e-2 6.048691432787345e-2
0.18906250000000002 3.355302428622409e-2 3.355302428622409e-2
0.18921875000000002 5.4644299547619735e-2 5.4644299547619735e-2
0.18937500000000002 2.707283121610704e-2 2.707283121610704e-2
0.18953125 5.1446421454048874e-2 5.1446421454048874e-2
0.1896875 7.028973830239593e-2 7.028973830239593e-2
0.18984375 5.439914318666261e-2 5.439914318666261e-2
0.19 6.529642618165399e-2 6.529642618165399e-2
0.19015625000000003 4.772706259313608e-2 4.772706259313608e-2
0.19031250000000002 5.341713150335181e-2 5.341713150335181e-2
0.19046875000000002 3.406728661026115e-2 3.406728661026115e-2
0.19062500000000002 6.74434507890811e-2 6.74434507890811e-2
0.19078125 6.863167172701701e-2 6.863167172701701e-2
0.1909375 5.193993796386476e-2 5.193993796386476e-2
0.19109375 5.070509356667152e-2 5.070509356667152e-2
0.19125 4.271784348528174e-2 4.271784348528174e-2
0.19140625000000003 6.097026939379768e-2 6.097026939379768e-2
0.19156250000000002 4.8473486979518476e-2 4.8473486979518476e-2
0.19171875000000002 6.265778823826462e-2 6.265778823826462e-2
0.19187500000000002 7.895016854834713e-2 7.895016854834713e-2
0.19203125000000001 6.529642618165399e-2 6.529642618165399e-2
0.1921875 6.957991333058988e-2 6.957991333058988e-2
0.19234375 7.217695249166667e-2 7.217695249166667e-2
0.1925 6.217630871898949e-2 6.217630871898949e-2
0.19265625000000003 8.516269886203087e-2 8.516269886203087e-2
0.19281250000000003 5.488931759750537e-2 5.488931759750537e-2
0.19296875000000002 5.830513450223185e-2 5.830513450223185e-2
0.19312500000000002 6.649052779150777e-2 6.649052779150777e-2
0.19328125000000002 7.52262916542108e-2 7.52262916542108e-2
0.1934375 5.9518587322694216e-2 5.9518587322694216e-2
0.19359375 5.757543203669213e-2 5.757543203669213e-2
0.19375 6.553550930462215e-2 6.553550930462215e-2
0.19390625 6.815677339440018e-2 6.815677339440018e-2
0.19406250000000003 6.048691432787345e-2 6.048691432787345e-2
0.19421875000000002 7.19414987141982e-2 7.19414987141982e-2
0.19437500000000002 6.577446088253636e-2 6.577446088253636e-2
0.19453125000000002 7.639343689283029e-2 7.639343689283029e-2
0.1946875 6.0728659105561356e-2 6.0728659105561356e-2
0.19484375 7.028973830239593e-2 7.028973830239593e-2
0.195 8.103090201325225e-2 8.103090201325225e-2
0.19515625 7.123437050060222e-2 7.123437050060222e-2
0.19531250000000003 8.970794685828132e-2 8.970794685828132e-2
0.19546875000000002 8.698651039025451e-2 8.698651039025451e-2
0.19562500000000002 7.895016854834713e-2 7.895016854834713e-2
0.19578125000000002 6.67289546335672e-2 6.67289546335672e-2
0.19593750000000001 8.766846993666899e-2 8.766846993666899e-2
0.19609375 8.539109459798278e-2 8.539109459798278e-2
0.19625 8.493418294941657e-2 8.493418294941657e-2
0.19640625 7.545997176848607e-2 7.545997176848607e-2
0.19656250000000003 7.429031180506618e-2 7.429031180506618e-2
0.19671875000000003 7.895016854834713e-2 7.895016854834713e-2
0.19687500000000002 7.405600131548518e-2 7.405600131548518e-2
0.19703125000000002 9.442980756857366e-2 9.442980756857366e-2
0.19718750000000002 9.106229665204069e-2 9.106229665204069e-2
0.19734375 8.561937028360811e-2 8.561937028360811e-2
0.1975 7.616025864191167e-2 7.616025864191167e-2
0.19765625 7.452449594765254e-2 7.452449594765254e-2
0.1978125 8.698651039025451e-2 8.698651039025451e-2
0.19796875000000003 8.010736209711311e-2 8.010736209711311e-2
0.19812500000000002 7.475855387943087e-2 7.475855387943087e-2
0.19828125000000002 9.128761156339982e-2 9.128761156339982e-2
0.19843750000000002 1.0086720627603096e-1 1.0086720627603096e-1
0.19859375 9.442980756857366e-2 9.442980756857366e-2
0.19875 1.0086720627603096e-1 1.0086720627603096e-1
0.19890625 9.643785139110594e-2 9.643785139110594e-2
0.1990625 9.420611738495044e-2 9.420611738495044e-2
0.19921875000000003 9.754943244817049e-2 9.754943244817049e-2
0.19937500000000002 8.607556200822586e-2 8.607556200822586e-2
0.19953125000000002 9.331020271569868e-2 9.331020271569868e-2
0.19968750000000002 1.0437844910640282e-1 1.0437844910640282e-1
0.19984375000000001 9.998494191592444e-2 9.998494191592444e-2
0.2 8.948181070013739e-2 8.948181070013739e-2
0.20015625 1.0481536512102307e-1 1.0481536512102307e-1
0.2003125 1.1002435688524237e-1 1.1002435688524237e-1
0.20046875000000003 8.630347829889518e-2 8.630347829889518e-2
0.20062500000000003 1.2236068089004037e-1 1.2236068089004037e-1
0.20078125000000002 1.1602358671265822e-1 1.1602358671265822e-1
0.20093750000000002 9.643785139110594e-2 9.643785139110594e-2
0.20109375000000002 8.993396532911424e-2 8.993396532911424e-2
0.20125 1.1729842465909313e-1 1.1729842465909313e-1
0.20140625 1.0130766724877871e-1 1.0130766724877871e-1
0.2015625 1.1941487369131165e-1 1.1941487369131165e-1
0.20171875 1.1983692861461925e-1 1.1983692861461925e-1
0.20187500000000003 9.420611738495044e-2 9.420611738495044e-2
0.20203125000000002 1.0634111894793996e-1 1.0634111894793996e-1
0.20218750000000002 1.0742767063279901e-1 1.0742767063279901e-1
0.20234375000000002 1.1581074942248648e-1 1.1581074942248648e-1
0.2025 1.1303433068959645e-1 1.1303433068959645e-1
0.20265625 9.487684258684359e-2 9.487684258684359e-2
0.2028125 1.1559780777472772e-1 1.1559780777472772e-1
0.20296875 1.1067110977007522e-1 1.1067110977007522e-1
0.20312500000000003 1.2131089918018967e-1 1.2131089918018967e-1
0.20328125000000002 1.0459696205788216e-1 1.0459696205788216e-1
0.20343750000000002 1.0937663941707632e-1 1.0937663941707632e-1
0.20359375000000002 1.1474499555782636e-1 1.1474499555782636e-1
0.20375000000000001 1.2901985468290889e-1 1.2901985468290889e-1
0.20390625 1.1282002302084937e-1 1.1282002302084937e-1
0.2040625 1.2486985194433364e-1 1.2486985194433364e-1
0.20421875 1.0174768195906658e-1 1.0174768195906658e-1
0.20437500000000003 1.1495835566130896e-1 1.1495835566130896e-1
0.20453125000000003 1.2194107266232246e-1 1.2194107266232246e-1
0.20468750000000002 1.2424391695934922e-1 1.2424391695934922e-1
0.20484375000000002 1.2507829662407444e-1 1.2507829662407444e-1
0.20500000000000002 1.283998767305068e-1 1.283998767305068e-1
0.20515625 1.3435624343491037e-1 1.3435624343491037e-1
0.2053125 1.2901985468290889e-1 1.2901985468290889e-1
0.20546875 1.2466130717110513e-1 1.2466130717110513e-1
0.205625 1.1644894862903543e-1 1.1644894862903543e-1
0.20578125000000003 1.2173111641849266e-1 1.2173111641849266e-1
0.20593750000000002 1.466246968367062e-1 1.466246968367062e-1
0.20609375000000002 1.4899789663232088e-1 1.4899789663232088e-1
0.20625000000000002 1.3821485902410569e-1 1.3821485902410569e-1
0.20640625 1.3005118853709652e-1 1.3005118853709652e-1
0.2065625 1.4761510657472776e-1 1.4761510657472776e-1
0.20671875 1.1581074942248648e-1 1.1581074942248648e-1
0.206875 1.4958917580044506e-1 1.4958917580044506e-1
0.20703125000000003 1.3231153870738233e-1 1.3231153870738233e-1
0.20718750000000002 1.3005118853709652e-1 1.3005118853709652e-1
0.20734375000000002 1.4363984328724388e-1 1.4363984328724388e-1
0.20750000000000002 1.4083534887982907e-1 1.4083534887982907e-1
0.20765625000000001 1.5135819853929178e-1 1.5135819853929178e-1
0.2078125 1.331305761625865e-1 1.331305761625865e-1
0.20796875 1.337438421838657e-1 1.337438421838657e-1
0.208125 1.4781291777464212e-1 1.4781291777464212e-1
0.20828125000000003 1.5214212380972914e-1 1.5214212380972914e-1
0.20843750000000003 1.6449622207878356e-1 1.6449622207878356e-1
0.20859375000000002 1.4304040291339692e-1 1.4304040291339692e-1
0.20875000000000002 1.4919507914735552e-1 1.4919507914735552e-1
0.20890625000000002 1.5487477226212887e-1 1.5487477226212887e-1
0.2090625 1.5214212380972914e-1 1.5214212380972914e-1
0.20921875 1.466246968367062e-1 1.466246968367062e-1
0.209375 1.4223985986293686e-1 1.4223985986293686e-1
0.20953125 1.5971214107434983e-1 1.5971214107434983e-1
0.20968750000000003 1.6086513595131624e-1 1.6086513595131624e-1
0.20984375000000002 1.4344012174686327e-1 1.4344012174686327e-1
0.21000000000000002 1.6124878834543832e-1 1.6124878834543832e-1
0.21015625000000002 1.4344012174686327e-1 1.4344012174686327e-1
0.2103125 1.572034345807114e-1 1.572034345807114e-1
0.21046875 1.44836247575288e-1 1.44836247575288e-1
0.210625 1.5855607699710772e-1 1.5855607699710772e-1
0.21078125 1.4860326281879388e-1 1.4860326281879388e-1
0.21093750000000003 1.7483929438881463e-1 1.7483929438881463e-1
0.21109375000000002 1.6866305674776205e-1 1.6866305674776205e-1
0.21125000000000002 1.7706359877419375e-1 1.7706359877419375e-1
0.21140625000000002 1.5971214107434983e-1 1.5971214107434983e-1
0.21156250000000001 1.6620567118598517e-1 1.6620567118598517e-1
0.21171875 1.4622789965798066e-1 1.4622789965798066e-1
0.211875 1.589417737204184e-1 1.589417737204184e-1
0.21203125 1.627800177215586e-1 1.627800177215586e-1
0.21218750000000003 1.5506930506802563e-1 1.5506930506802563e-1
0.21234375000000003 1.6544674660333625e-1 1.6544674660333625e-1
0.21250000000000002 1.6506678640245687e-1 1.6506678640245687e-1
0.21265625000000002 1.7222979179682296e-1 1.7222979179682296e-1
0.21281250000000002 1.7927656907531464e-1 1.7927656907531464e-1
0.21296875 1.6677399556183659e-1 1.6677399556183659e-1
0.213125 1.7241670571488088e-1 1.7241670571488088e-1
0.21328125 1.7241670571488088e-1 1.7241670571488088e-1
0.2134375 1.829399774014675e-1 1.829399774014675e-1
0.21359375000000003 1.6960451491376416e-1 1.6960451491376416e-1
0.21375000000000002 1.7222979179682296e-1 1.7222979179682296e-1
0.21390625000000002 1.7576747273293192e-1 1.7576747273293192e-1
0.21406250000000002 1.7148133063457527e-1 1.7148133063457527e-1
0.21421875 1.8001172707041802e-1 1.8001172707041802e-1
0.214375 1.890977170841186e-1 1.890977170841186e-1
0.21453125 1.731635579744384e-1 1.731635579744384e-1
0.2146875 1.778025091726092e-1 1.778025091726092e-1
0.21484375000000003 1.8729566270643838e-1 1.8729566270643838e-1
0.21500000000000002 1.899959479770188e-1 1.899959479770188e-1
0.21515625000000002 1.809289280066917e-1 1.809289280066917e-1
0.21531250000000002 1.755819956932121e-1 1.755819956932121e-1
0.21546875000000001 1.8729566270643838e-1 1.8729566270643838e-1
0.215625 1.8439673174646565e-1 1.8439673174646565e-1
0.21578125 1.889178477579181e-1 1.889178477579181e-1
0.2159375 1.9142926439980767e-1 1.9142926439980767e-1
0.21609375000000003 1.8873790390537337e-1 1.8873790390537337e-1
0.21625000000000003 1.8729566270643838e-1 1.8729566270643838e-1
0.21640625000000002 1.9958027728968952e-1 1.9958027728968952e-1
0.21656250000000002 1.933923823103183e-1 1.933923823103183e-1
0.21671875000000002 1.9250115589063377e-1 1.9250115589063377e-1
0.216875 2.0533491595480413e-1 2.0533491595480413e-1
0.21703125 1.9746863059188513e-1 1.9746863059188513e-1
0.2171875 1.7576747273293192e-1 1.7576747273293192e-1
0.21734375 1.750250888224092e-1 1.750250888224092e-1
0.21750000000000003 1.99053327398667e-1 1.99053327398667e-1
0.21765625000000002 2.0028188403663227e-1 2.0028188403663227e-1
0.21781250000000002 1.889178477579181e-1 1.889178477579181e-1
0.21796875000000002 1.9870167192852017e-1 1.9870167192852017e-1
0.218125 2.0150697506593884e-1 2.0150697506593884e-1
0.21828125 1.9834973148632384e-1 1.9834973148632384e-1
0.2184375 1.9267954754724093e-1 1.9267954754724093e-1
0.21859375 1.916080968017182e-1 1.916080968017182e-1
0.21875000000000003 2.2431608042181983e-1 2.2431608042181983e-1
0.21890625000000002 2.072363077684316e-1 2.072363077684316e-1
0.21906250000000002 1.9958027728968952e-1 1.9958027728968952e-1
0.21921875000000002 2.0080734626879693e-1 2.0080734626879693e-1
0.21937500000000001 2.1897701071313103e-1 2.1897701071313103e-1
0.21953125 2.0237992909232405e-1 2.0237992909232405e-1
0.2196875 2.027286199837195e-1 2.027286199837195e-1
0.21984375 2.224881690564704e-1 2.224881690564704e-1
0.22000000000000003 2.181368199269893e-1 2.181368199269893e-1
0.22015625000000003 2.0585430347762568e-1 2.0585430347762568e-1
0.22031250000000002 2.193126324314596e-1 2.193126324314596e-1
0.22046875000000002 2.042942737270903e-1 2.042942737270903e-1
0.22062500000000002 2.1050104921831858e-1 2.1050104921831858e-1
0.22078125 2.2564065478265816e-1 2.2564065478265816e-1
0.2209375 2.1306125204571247e-1 2.1306125204571247e-1
0.22109375 2.1306125204571247e-1 2.1306125204571247e-1
0.22125 2.1780028795981776e-1 2.1780028795981776e-1
0.22140625000000003 2.2265466109680832e-1 2.2265466109680832e-1
0.22156250000000002 2.12550417465855e-1 2.12550417465855e-1
0.22171875000000002 2.1560645066803108e-1 2.1560645066803108e-1
0.22187500000000002 2.2048527012491936e-1 2.2048527012491936e-1
0.22203125 2.062002170617463e-1 2.062002170617463e-1
0.2221875 2.154372340354973e-1 2.154372340354973e-1
0.22234375 2.1594468626293395e-1 2.1594468626293395e-1
0.2225 2.1526795144442268e-1 2.1526795144442268e-1
0.22265625000000003 2.1678912456495558e-1 2.1678912456495558e-1
0.22281250000000002 2.341532956047967e-1 2.341532956047967e-1
0.22296875000000002 2.290985627642499e-1 2.290985627642499e-1
0.22312500000000002 2.134014749239843e-1 2.134014749239843e-1
0.22328125000000001 2.4361402579455893e-1 2.4361402579455893e-1
0.2234375 2.3609427976034203e-1 2.3609427976034203e-1
0.22359375 2.2431608042181983e-1 2.2431608042181983e-1
0.22375 2.2048527012491936e-1 2.2048527012491936e-1
0.22390625000000003 2.1948034607783962e-1 2.1948034607783962e-1
0.22406250000000003 2.18473091319634e-1 2.18473091319634e-1
0.22421875000000002 2.241502242113249e-1 2.241502242113249e-1
0.22437500000000002 2.341532956047967e-1 2.341532956047967e-1
0.22453125000000002 2.3073555860330108e-1 2.3073555860330108e-1
0.2246875 2.3155174843552873e-1 2.3155174843552873e-1
0.22484375 2.4708966406180544e-1 2.4708966406180544e-1
0.225 2.4771862069874873e-1 2.4771862069874873e-1
0.22515625 2.2132093419246024e-1 2.2132093419246024e-1
0.22531250000000003 2.325291557840954e-1 2.325291557840954e-1
0.22546875000000002 2.4138768523733534e-1 2.4138768523733534e-1
0.22562500000000002 2.5765998712144933e-1 2.5765998712144933e-1
0.22578125000000002 2.276199722166372e-1 2.276199722166372e-1
0.2259375 2.524069837747507e-1 2.524069837747507e-1
0.22609375 2.4661734810236124e-1 2.4661734810236124e-1
0.22625 2.418657199382177e-1 2.418657199382177e-1
0.22640625 2.4960004377940503e-1 2.4960004377940503e-1
0.22656250000000003 2.451973103841003e-1 2.451973103841003e-1
0.22671875000000002 2.450392414171496e-1 2.450392414171496e-1
0.22687500000000002 2.3802662769531313e-1 2.3802662769531313e-1
0.22703125000000002 2.5209599594771115e-1 2.5209599594771115e-1
0.22718750000000001 2.4913045157444946e-1 2.4913045157444946e-1
0.22734375 2.5519589834437406e-1 2.5519589834437406e-1
0.2275 2.2827774512829802e-1 2.2827774512829802e-1
0.22765625 2.703719526375874e-1 2.703719526375874e-1
0.22781250000000003 2.4818974113753978e-1 2.4818974113753978e-1
0.22796875000000003 2.6887799009830493e-1 2.6887799009830493e-1
0.22812500000000002 2.451973103841003e-1 2.451973103841003e-1
0.22828125000000002 2.47561466913099e-1 2.47561466913099e-1
0.22843750000000002 2.3786592668259932e-1 2.3786592668259932e-1
0.22859375 2.567375914149168e-1 2.567375914149168e-1
0.22875 2.582738310143191e-1 2.582738310143191e-1
0.22890625 2.602628527276778e-1 2.602628527276778e-1
0.2290625 2.5750639048610724e-1 2.5750639048610724e-1
0.22921875000000003 2.5333861333880714e-1 2.5333861333880714e-1
0.22937500000000002 2.5949892204362524e-1 2.5949892204362524e-1
0.22953125000000002 2.4960004377940503e-1 2.4960004377940503e-1
0.22968750000000002 2.5642969031594864e-1 2.5642969031594864e-1
0.22984375 2.610254420050979e-1 2.610254420050979e-1
0.23 2.517847852701851e-1 2.517847852701851e-1
0.23015625 2.6872831079925197e-1 2.6872831079925197e-1
0.2303125 2.562756578681902e-1 2.562756578681902e-1
0.23046875000000003 2.6375972899235034e-1 2.6375972899235034e-1
0.23062500000000002 2.8185177032101727e-1 2.8185177032101727e-1
0.23078125000000002 2.625466151256308e-1 2.625466151256308e-1
0.23093750000000002 2.7096810164252494e-1 2.7096810164252494e-1
0.23109375000000001 2.544229946310268e-1 2.544229946310268e-1
0.23125 2.7849812831342957e-1 2.7849812831342957e-1
0.23140625 2.660252243847956e-1 2.660252243847956e-1
0.2315625 2.6193878510072466e-1 2.6193878510072466e-1
0.23171875000000003 2.693267187229371e-1 2.693267187229371e-1
0.23187500000000003 2.6647690875406305e-1 2.6647690875406305e-1
0.23203125000000002 2.8257740872191794e-1 2.8257740872191794e-1
0.23218750000000002 2.8127038538559423e-1 2.8127038538559423e-1
0.23234375000000002 2.737886875802209e-1 2.737886875802209e-1
0.2325 2.7007357098249507e-1 2.7007357098249507e-1
0.23265625 2.8286732494223266e-1 2.8286732494223266e-1
0.2328125 2.8185177032101727e-1 2.8185177032101727e-1
0.23296875 2.883392774078639e-1 2.883392774078639e-1
0.23312500000000003 2.8876835152335545e-1 2.8876835152335545e-1
0.23328125000000002 2.9147602072267675e-1 2.9147602072267675e-1
0.23343750000000002 2.757080611836016e-1 2.757080611836016e-1
0.23359375000000002 2.889112820765307e-1 2.889112820765307e-1
0.23375 2.921857683588298e-1 2.921857683588298e-1
0.23390625 2.890541656053416e-1 2.890541656053416e-1
0.2340625 2.8517971366994477e-1 2.8517971366994477e-1
0.23421875 2.748232503880992e-1 2.748232503880992e-1
0.23437500000000003 2.7497084409619843e-1 2.7497084409619843e-1
0.23453125000000002 2.9501321637898803e-1 2.9501321637898803e-1
0.23468750000000002 2.8719300295316064e-1 2.8719300295316064e-1
0.23484375000000002 2.89625230095123e-1 2.89625230095123e-1
0.23500000000000001 2.786444786035771e-1 2.786444786035771e-1
0.23515625 2.883392774078639e-1 2.883392774078639e-1
0.2353125 2.870495056837554e-1 2.870495056837554e-1
0.23546875 2.9161806307288884e-1 2.9161806307288884e-1
0.23562500000000003 2.97822375474174e-1 2.97822375474174e-1
0.23578125000000003 3.0751376064215385e-1 3.0751376064215385e-1
0.23593750000000002 3.0614244759277787e-1 3.0614244759277787e-1
0.23609375000000002 2.996386329917762e-1 2.996386329917762e-1
0.23625000000000002 3.092900186679568e-1 3.092900186679568e-1
0.23640625 3.008916072018506e-1 3.008916072018506e-1
0.2365625 2.961390614214223e-1 2.961390614214223e-1
0.23671875 2.95576503723717e-1 2.95576503723717e-1
0.236875 2.8517971366994477e-1 2.8517971366994477e-1
0.23703125000000003 3.0380123177787555e-1 3.0380123177787555e-1
0.23718750000000002 3.1511410804662043e-1 3.1511410804662043e-1
0.23734375000000002 3.0641705682222664e-1 3.0641705682222664e-1
0.23750000000000002 3.065542963499617e-1 3.065542963499617e-1
0.23765625 2.999173842734275e-1 2.999173842734275e-1
0.2378125 3.110590414068035e-1 3.110590414068035e-1
0.23796875 3.0669149252292494e-1 3.0669149252292494e-1
0.238125 3.0682864536849985e-1 3.0682864536849985e-1
0.23828125000000003 3.080610757516462e-1 3.080610757516462e-1
0.23843750000000002 3.1484494504953053e-1 3.1484494504953053e-1
0.23859375000000002 3.117375206604094e-1 3.117375206604094e-1
0.23875000000000002 3.145756151296406e-1 3.145756151296406e-1
0.23890625000000001 3.087442511039509e-1 3.087442511039509e-1
0.2390625 3.051799455767408e-1 3.051799455767408e-1
0.23921875 3.0033517601503057e-1 3.0033517601503057e-1
0.239375 3.1349662207300133e-1 3.1349662207300133e-1
0.23953125000000003 3.205955025769569e-1 3.205955025769569e-1
0.23968750000000003 3.073768240236765e-1 3.073768240236765e-1
0.23984375000000002 3.187315749007986e-1 3.187315749007986e-1
0.24000000000000002 3.0983510123954705e-1 3.0983510123954705e-1
0.24015625000000002 3.2443123330508783e-1 3.2443123330508783e-1
0.2403125 3.2139188632438964e-1 3.2139188632438964e-1
0.24046875 3.17662870622589e-1 3.17662870622589e-1
0.240625 3.227159558923871e-1 3.227159558923871e-1
0.24078125 3.2284814109563076e-1 3.2284814109563076e-1
0.24093750000000003 3.23904176830323e-1 3.23904176830323e-1
0.24109375000000002 3.2666411473737966e-1 3.2666411473737966e-1
0.24125000000000002 3.106514444910067e-1 3.106514444910067e-1
0.24140625000000002 3.248261063268991e-1 3.248261063268991e-1
0.2415625 3.2731866570062396e-1 3.2731866570062396e-1
0.24171875 3.281028268800883e-1 3.281028268800883e-1
0.241875 3.260085757723066e-1 3.260085757723066e-1
0.24203125 3.4007968279318224e-1 3.4007968279318224e-1
0.24218750000000003 3.336815929777077e-1 3.336815929777077e-1
0.24234375000000002 3.242995291397408e-1 3.242995291397408e-1
0.24250000000000002 3.3393933451755986e-1 3.3393933451755986e-1
0.24265625000000002 3.236404085368201e-1 3.236404085368201e-1
0.24281250000000001 3.3893496098908527e-1 3.3893496098908527e-1
0.24296875 3.398255607953504e-1 3.398255607953504e-1
0.243125 3.3650837177467396e-1 3.3650837177467396e-1
0.24328125 3.398255607953504e-1 3.398255607953504e-1
0.24343750000000003 3.359957786412182e-1 3.359957786412182e-1
0.24359375000000003 3.274494575949731e-1 3.274494575949731e-1
0.24375000000000002 3.568980054658706e-1 3.568980054658706e-1
0.24390625000000002 3.4850796477056223e-1 3.4850796477056223e-1
0.24406250000000002 3.3650837177467396e-1 3.3650837177467396e-1
0.24421875 3.4800934877790013e-1 3.4800934877790013e-1
0.244375 3.3484022723157736e-1 3.3484022723157736e-1
0.24453125 3.533397033240053e-1 3.533397033240053e-1
0.24468750000000003 3.472603497732165e-1 3.472603497732165e-1
0.24484375000000003 3.5198233915586385e-1 3.5198233915586385e-1
0.24500000000000002 3.431176047012614e-1 3.431176047012614e-1
0.24515625000000002 3.3484022723157736e-1 3.3484022723157736e-1
0.24531250000000002 3.5481564181133907e-1 3.5481564181133907e-1
0.24546875 3.542012769021188e-1 3.542012769021188e-1
0.245625 3.598209182279417e-1 3.598209182279417e-1
0.24578125 3.5161141146193886e-1 3.5161141146193886e-1
0.2459375 3.490060089557674e-1 3.490060089557674e-1
0.24609375000000003 3.486325293725643e-1 3.486325293725643e-1
0.24625000000000002 3.606697420004066e-1 3.606697420004066e-1
0.24640625000000002 3.577525556708414e-1 3.577525556708414e-1
0.24656250000000002 3.67520523455489e-1 3.67520523455489e-1
0.24671875000000001 3.565312542982033e-1 3.565312542982033e-1
0.246875 3.5000038713924564e-1 3.5000038713924564e-1
0.24703125 3.6272429048010224e-1 3.6272429048010224e-1
0.2471875 3.4800934877790013e-1 3.4800934877790013e-1
0.24734375000000003 3.559193132614866e-1 3.559193132614866e-1
0.24750000000000003 3.6368778390224543e-1 3.6368778390224543e-1
0.24765625000000002 3.5346288995989106e-1 3.5346288995989106e-1
0.24781250000000002 3.506207193142803e-1 3.506207193142803e-1
0.24796875000000002 3.7496879431193486e-1 3.7496879431193486e-1
0.248125 3.543242194314331e-1 3.543242194314331e-1
0.24828125 3.70846646248677e-1 3.70846646248677e-1
0.2484375 3.5346288995989106e-1 3.5346288995989106e-1
0.24859375000000003 3.6906796329046676e-1 3.6906796329046676e-1
0.24875000000000003 3.714379254168012e-1 3.714379254168012e-1
0.24890625000000002 3.517350892306528e-1 3.517350892306528e-1
0.24906250000000002 3.6103301636864193e-1 3.6103301636864193e-1
0.24921875000000002 3.6989892196226526e-1 3.6989892196226526e-1
0.249375 3.6942428313698583e-1 3.6942428313698583e-1
0.24953125 3.7660676035556007e-1 3.7660676035556007e-1
0.2496875 3.7707361821497987e-1 3.7707361821497987e-1
0.24984375 3.6296536430361304e-1 3.6296536430361304e-1
0.25 3.8790274194568664e-1 3.8790274194568664e-1
0.25015625 3.669238830512995e-1 3.669238830512995e-1
0.2503125 3.760224814003492e-1 3.760224814003492e-1
0.25046875 3.6906796329046676e-1 3.6906796329046676e-1
0.250625 3.7191036982771486e-1 3.7191036982771486e-1
0.25078125 3.7167421186545013e-1 3.7167421186545013e-1
0.25093750000000004 3.784711881480054e-1 3.784711881480054e-1
0.25109375 3.8252193220238073e-1 3.8252193220238073e-1
0.25125000000000003 3.7986427509038556e-1 3.7986427509038556e-1
0.25140625 3.763731430923136e-1 3.763731430923136e-1
0.2515625 3.8159937321094795e-1 3.8159937321094795e-1
0.25171875 3.7049149195719044e-1 3.7049149195719044e-1
0.251875 3.916413115050883e-1 3.916413115050883e-1
0.25203125000000004 3.685924149463151e-1 3.685924149463151e-1
0.2521875 3.824067194461924e-1 3.824067194461924e-1
0.25234375000000003 3.8401692328933157e-1 3.8401692328933157e-1
0.2525 3.871055576722071e-1 3.871055576722071e-1
0.25265625 3.9039869411399275e-1 3.9039869411399275e-1
0.2528125 3.842464658326792e-1 3.842464658326792e-1
0.25296875 3.9534797254263543e-1 3.9534797254263543e-1
0.253125 3.9276788666834284e-1 3.9276788666834284e-1
0.25328125 3.9107692613403744e-1 3.9107692613403744e-1
0.25343750000000004 3.9780162020990684e-1 3.9780162020990684e-1
0.25359375 3.94900361596644e-1 3.94900361596644e-1
0.25375000000000003 3.9646498571474975e-1 3.9646498571474975e-1
0.25390625 3.9557160513352096e-1 3.9557160513352096e-1
0.2540625 3.9601852514404756e-1 3.9601852514404756e-1
0.25421875 3.938915470154991e-1 3.938915470154991e-1
0.254375 3.8937935596521056e-1 3.8937935596521056e-1
0.25453125000000004 4.025577259941868e-1 4.025577259941868e-1
0.2546875 3.963534135929021e-1 3.963534135929021e-1
0.25484375000000004 3.951242247366027e-1 3.951242247366027e-1
0.255 3.938915470154991e-1 3.938915470154991e-1
0.25515625000000003 3.9624181280033044e-1 3.9624181280033044e-1
0.2553125 3.957951226278542e-1 3.957951226278542e-1
0.25546875 3.991341535444537e-1 3.991341535444537e-1
0.255625 4.0046261080839374e-1 4.0046261080839374e-1
0.25578125 3.975791332778362e-1 3.975791332778362e-1
0.25593750000000004 4.047522454787287e-1 4.047522454787287e-1
0.25609375 4.0420465433077757e-1 4.0420465433077757e-1
0.25625000000000003 4.0693573163620567e-1 4.0693573163620567e-1
0.25640625 4.1342108582833026e-1 4.1342108582833026e-1
0.2565625 4.059545211429758e-1 4.059545211429758e-1
0.25671875 4.03656371866965e-1 4.03656371866965e-1
0.256875 4.1684074508646773e-1 4.1684074508646773e-1
0.25703125 4.1652129344874433e-1 4.1652129344874433e-1
0.2571875 4.169471767698587e-1 4.169471767698587e-1
0.25734375000000004 4.125619471071924e-1 4.125619471071924e-1
0.2575 4.2076144899407364e-1 4.2076144899407364e-1
0.25765625000000003 4.0867465080386856e-1 4.0867465080386856e-1
0.2578125 4.1801006149496134e-1 4.1801006149496134e-1
0.25796875 4.219202706157428e-1 4.219202706157428e-1
0.258125 4.255869928833649e-1 4.255869928833649e-1
0.25828125 4.1588168437598716e-1 4.1588168437598716e-1
0.25843750000000004 4.2139391679794613e-1 4.2139391679794613e-1
0.25859375 4.2370511688288026e-1 4.2370511688288026e-1
0.25875000000000004 4.1854052996436186e-1 4.1854052996436186e-1
0.25890625 4.187525360617639e-1 4.187525360617639e-1
0.25906250000000003 4.1352835876500116e-1 4.1352835876500116e-1
0.25921875 4.281872550033925e-1 4.281872550033925e-1
0.259375 4.2107779802972223e-1 4.2107779802972223e-1
0.25953125 4.322128298256067e-1 4.322128298256067e-1
0.2596875 4.2662896670829653e-1 4.2662896670829653e-1
0.25984375000000004 4.217098056337205e-1 4.217098056337205e-1
0.26 4.2849824283043203e-1 4.2849824283043203e-1
0.26015625000000003 4.322128298256067e-1 4.322128298256067e-1
0.2603125 4.187525360617639e-1 4.187525360617639e-1
0.26046875 4.3416057182656775e-1 4.3416057182656775e-1
0.260625 4.2797980599925545e-1 4.2797980599925545e-1
0.26078125 4.2652488175108116e-1 4.2652488175108116e-1
0.2609375 4.3853662823566086e-1 4.3853662823566086e-1
0.26109375 4.4035545375918783e-1 4.4035545375918783e-1
0.26125000000000004 4.244379268369891e-1 4.244379268369891e-1
0.26140625 4.417648483078178e-1 4.417648483078178e-1
0.26156250000000003 4.3803004415640556e-1 4.3803004415640556e-1
0.26171875 4.3934593568049074e-1 4.3934593568049074e-1
0.261875 4.335464385893202e-1 4.335464385893202e-1
0.26203125 4.415637860440862e-1 4.415637860440862e-1
0.2621875 4.323155606319764e-1 4.323155606319764e-1
0.26234375000000004 4.442703039810936e-1 4.442703039810936e-1
0.2625 4.411613820478162e-1 4.411613820478162e-1
0.26265625000000004 4.4536814193234164e-1 4.4536814193234164e-1
0.2628125 4.374213622320968e-1 4.374213622320968e-1
0.26296875000000003 4.5842692299991095e-1 4.5842692299991095e-1
0.263125 4.48546162841561e-1 4.48546162841561e-1
0.26328125 4.425681678097444e-1 4.425681678097444e-1
0.2634375 4.504221678403164e-1 4.504221678403164e-1
0.26359375 4.471586393549196e-1 4.471586393549196e-1
0.26375000000000004 4.6006814006756525e-1 4.6006814006756525e-1
0.26390625 4.3772580983089693e-1 4.3772580983089693e-1
0.26406250000000003 4.5327001071314266e-1 4.5327001071314266e-1
0.26421875 4.43970411358817e-1 4.43970411358817e-1
0.264375 4.5209385703043203e-1 4.5209385703043203e-1
0.26453125 4.5726467123959935e-1 4.5726467123959935e-1
0.2646875 4.59586072661089e-1 4.59586072661089e-1
0.26484375 4.5483327712781074e-1 4.5483327712781074e-1
0.265 4.423674771953121e-1 4.423674771953121e-1
0.26515625000000004 4.509145094437801e-1 4.509145094437801e-1
0.2653125 4.529762707750571e-1 4.529762707750571e-1
0.26546875000000003 4.6006814006756525e-1 4.6006814006756525e-1
0.265625 4.604534090942982e-1 4.604534090942982e-1
0.26578125 4.57167676380033e-1 4.57167676380033e-1
0.2659375 4.4795205265054694e-1 4.4795205265054694e-1
0.26609375 4.437703678352878e-1 4.437703678352878e-1
0.26625000000000004 4.4973195055953274e-1 4.4973195055953274e-1
0.26640625 4.5823343024469265e-1 4.5823343024469265e-1
0.26656250000000004 4.577493208623795e-1 4.577493208623795e-1
0.26671875 4.6447823230477736e-1 4.6447823230477736e-1
0.26687500000000003 4.610306725579818e-1 4.610306725579818e-1
0.26703125 4.695987942492672e-1 4.695987942492672e-1
0.2671875 4.594895949350666e-1 4.594895949350666e-1
0.26734375 4.6676149442388715e-1 4.6676149442388715e-1
0.2675 4.756834161009307e-1 4.756834161009307e-1
0.26765625000000004 4.733532544754562e-1 4.733532544754562e-1
0.2678125 4.7260495451534723e-1 4.7260495451534723e-1
0.26796875000000003 4.6447823230477736e-1 4.6447823230477736e-1
0.268125 4.7428681992931887e-1 4.7428681992931887e-1
0.26828125 4.805823948418695e-1 4.805823948418695e-1
0.2684375 4.5881365007969777e-1 4.5881365007969777e-1
0.26859375 4.7419355363841964e-1 4.7419355363841964e-1
0.26875000000000004 4.6562136386690556e-1 4.6562136386690556e-1
0.26890625 4.816839667245443e-1 4.816839667245443e-1
0.26906250000000004 4.7883250483659e-1 4.7883250483659e-1
0.26921875 4.735401281796747e-1 4.735401281796747e-1
0.26937500000000003 4.671408737726712e-1 4.671408737726712e-1
0.26953125 4.777236672591614e-1 4.777236672591614e-1
0.2696875 4.6476429740365033e-1 4.6476429740365033e-1
0.26984375 4.8259981371494787e-1 4.8259981371494787e-1
0.27 4.7279215041561784e-1 4.7279215041561784e-1
0.27015625000000004 4.776311362090824e-1 4.776311362090824e-1
0.2703125 4.9165360171934713e-1 4.9165360171934713e-1
0.27046875000000004 4.805823948418695e-1 4.805823948418695e-1
0.270625 4.94244278942932e-1 4.94244278942932e-1
0.27078125000000003 4.7901703616798486e-1 4.7901703616798486e-1
0.2709375 4.8232526235279405e-1 4.8232526235279405e-1
0.27109375 4.874218193721749e-1 4.874218193721749e-1
0.27125 4.9263809246569945e-1 4.9263809246569945e-1
0.27140625 4.7901703616798486e-1 4.7901703616798486e-1
0.27156250000000004 4.799385185461644e-1 4.799385185461644e-1
0.27171875 4.843346200070249e-1 4.843346200070249e-1
0.27187500000000003 4.99643709216119e-1 4.99643709216119e-1
0.27203125 4.886866679355988e-1 4.886866679355988e-1
0.2721875 4.898578808152796e-1 4.898578808152796e-1
0.27234375 4.853358232799416e-1 4.853358232799416e-1
0.2725 4.917431931548175e-1 4.917431931548175e-1
0.27265625000000004 4.895878811286827e-1 4.895878811286827e-1
0.2728125 4.921908733118734e-1 4.921908733118734e-1
0.27296875000000004 4.949562372694327e-1 4.949562372694327e-1
0.273125 4.973505161281917e-1 4.973505161281917e-1
0.27328125000000003 5.006980358077437e-1 5.006980358077437e-1
0.2734375 4.861532762740062e-1 4.861532762740062e-1
0.27359375 5.034971237289709e-1 5.034971237289709e-1
0.27375 4.985868168302181e-1 4.985868168302181e-1
0.27390625 4.9955573302177303e-1 4.9955573302177303e-1
0.27406250000000004 5.000833230626482e-1 5.000833230626482e-1
0.27421875 5.039328561643424e-1 5.039328561643424e-1
0.27437500000000004 4.9272748105959385e-1 4.9272748105959385e-1
0.27453125 5.019248571939112e-1 5.019248571939112e-1
0.27468750000000003 4.9955573302177303e-1 4.9955573302177303e-1
0.27484375 4.984986262558664e-1 4.984986262558664e-1
0.275 5.047160745585888e-1 5.047160745585888e-1
0.27515625 5.061916443187e-1 5.061916443187e-1
0.2753125 5.061916443187e-1 5.061916443187e-1
0.27546875000000004 4.9451140010885375e-1 4.9451140010885375e-1
0.275625 5.02973667078332e-1 5.02973667078332e-1
0.27578125000000003 5.110171882079912e-1 5.110171882079912e-1
0.2759375 5.132395226241839e-1 5.132395226241839e-1
0.27609375 5.095579505089374e-1 5.095579505089374e-1
0.27625 5.043681518627099e-1 5.043681518627099e-1
0.27640625 5.159591838448128e-1 5.159591838448128e-1
0.27656250000000004 5.100735356291324e-1 5.100735356291324e-1
0.27671875 5.180721318771666e-1 5.180721318771666e-1
0.27687500000000004 5.121297769068835e-1 5.121297769068835e-1
0.27703125 5.155353578309838e-1 5.155353578309838e-1
0.27718750000000003 5.127276846369453e-1 5.127276846369453e-1
0.27734375 5.285676761737115e-1 5.285676761737115e-1
0.2775 5.163825966519724e-1 5.163825966519724e-1
0.27765625 5.162979471084039e-1 5.162979471084039e-1
0.2778125 4.9841041776934336e-1 4.9841041776934336e-1
0.27796875000000004 5.263398854025447e-1 5.263398854025447e-1
0.278125 5.241006078335815e-1 5.241006078335815e-1
0.27828125000000004 5.222674357714197e-1 5.222674357714197e-1
0.2784375 5.189985822044378e-1 5.189985822044378e-1
0.27859375000000003 5.249313167362528e-1 5.249313167362528e-1
0.27875 5.143464398521278e-1 5.143464398521278e-1
0.27890625 5.240174494835133e-1 5.240174494835133e-1
0.2790625 5.229349394292848e-1 5.229349394292848e-1
0.27921875 5.297183435286446e-1 5.297183435286446e-1
0.27937500000000004 5.301285584282311e-1 5.301285584282311e-1
0.27953125 5.37849913825224e-1 5.37849913825224e-1
0.27968750000000003 5.37366289630588e-1 5.37366289630588e-1
0.27984375 5.330707227384095e-1 5.330707227384095e-1
0.28 5.233516088288979e-1 5.233516088288979e-1
0.28015625 5.30947827642898e-1 5.30947827642898e-1
0.2803125 5.34209536417106e-1 5.34209536417106e-1
0.28046875000000004 5.340470314640768e-1 5.340470314640768e-1
0.280625 5.408204209842871e-1 5.408204209842871e-1
0.28078125000000004 5.195871141642785e-1 5.195871141642785e-1
0.2809375 5.422582190005336e-1 5.422582190005336e-1
0.28109375000000003 5.23184989037135e-1 5.23184989037135e-1
0.28125 5.424973899006966e-1 5.424973899006966e-1
0.28140625 5.413002160784597e-1 5.413002160784597e-1
0.2815625 5.347778253800195e-1 5.347778253800195e-1
0.28171875 5.324186287992254e-1 5.324186287992254e-1
0.28187500000000004 5.311933073377446e-1 5.311933073377446e-1
0.28203125 5.294720284741716e-1 5.294720284741716e-1
0.28218750000000004 5.434527585321312e-1 5.434527585321312e-1
0.28234375 5.316838508559032e-1 5.316838508559032e-1
0.28250000000000003 5.324186287992254e-1 5.324186287992254e-1
0.28265625 5.418593079024925e-1 5.418593079024925e-1
0.2828125 5.34209536417106e-1 5.34209536417106e-1
0.28296875 5.376081690475356e-1 5.376081690475356e-1
0.283125 5.435322778003022e-1 5.435322778003022e-1
0.28328125000000004 5.357503082985575e-1 5.357503082985575e-1
0.2834375 5.474109930220585e-1 5.474109930220585e-1
0.28359375000000003 5.468590072240427e-1 5.468590072240427e-1
0.28375 5.399394175837906e-1 5.399394175837906e-1
0.28390625 5.382525229964545e-1 5.382525229964545e-1
0.2840625 5.456738127782028e-1 5.456738127782028e-1
0.28421875 5.44723322925373e-1 5.44723322925373e-1
0.28437500000000004 5.466222269463539e-1 5.466222269463539e-1
0.28453125 5.370435740430817e-1 5.370435740430817e-1
0.28468750000000004 5.427364291592238e-1 5.427364291592238e-1
0.28484375 5.513334770734879e-1 5.513334770734879e-1
0.28500000000000003 5.513334770734879e-1 5.513334770734879e-1
0.28515625 5.518018033035261e-1 5.518018033035261e-1
0.2853125 5.530482098470171e-1 5.530482098470171e-1
0.28546875 5.488271719353239e-1 5.488271719353239e-1
0.285625 5.417794816947676e-1 5.417794816947676e-1
0.28578125000000004 5.401798685349748e-1 5.401798685349748e-1
0.2859375 5.521916897485135e-1 5.521916897485135e-1
0.28609375000000004 5.492982072113293e-1 5.492982072113293e-1
0.28625 5.595337946380838e-1 5.595337946380838e-1
0.28640625000000003 5.580752700403351e-1 5.580752700403351e-1
0.2865625 5.682586693312266e-1 5.682586693312266e-1
0.28671875 5.436117825111704e-1 5.436117825111704e-1
0.286875 5.599168041715976e-1 5.599168041715976e-1
0.28703125 5.541358889033177e-1 5.541358889033177e-1
0.28718750000000004 5.705809049529758e-1 5.705809049529758e-1
0.28734375 5.645625237712628e-1 5.645625237712628e-1
0.28750000000000003 5.619030269000458e-1 5.619030269000458e-1
0.28765625 5.537477447342125e-1 5.537477447342125e-1
0.2878125 5.597636408894942e-1 5.597636408894942e-1
0.28796875 5.734848994498609e-1 5.734848994498609e-1
0.288125 5.612165157643592e-1 5.612165157643592e-1
0.28828125000000004 5.62588454545546e-1 5.62588454545546e-1
0.2884375 5.626645464391973e-1 5.626645464391973e-1
0.28859375000000004 5.593804961960038e-1 5.593804961960038e-1
0.28875 5.647897246563316e-1 5.647897246563316e-1
0.28890625000000003 5.703567143869184e-1 5.703567143869184e-1
0.2890625 5.733364480787682e-1 5.733364480787682e-1
0.28921875 5.647897246563316e-1 5.647897246563316e-1
0.289375 5.631208180433118e-1 5.631208180433118e-1
0.28953125 5.7326220335991e-1 5.7326220335991e-1
0.28968750000000004 5.642594042462004e-1 5.642594042462004e-1
0.28984375 5.666784572231145e-1 5.666784572231145e-1
0.29000000000000004 5.742263960990046e-1 5.742263960990046e-1
0.29015625 5.774740246256473e-1 5.774740246256473e-1
0.29031250000000003 5.67958119504766e-1 5.67958119504766e-1
0.29046875 5.839697694314552e-1 5.839697694314552e-1
0.290625 5.665276605264942e-1 5.665276605264942e-1
0.29078125 5.777680628778432e-1 5.777680628778432e-1
0.2909375 5.759270491760411e-1 5.759270491760411e-1
0.29109375000000004 5.817910300029485e-1 5.817910300029485e-1
0.29125 5.690841104956448e-1 5.690841104956448e-1
0.29140625000000003 5.76885350212367e-1 5.76885350212367e-1
0.2915625 5.774740246256473e-1 5.774740246256473e-1
0.29171875 5.729650974944467e-1 5.729650974944467e-1
0.291875 5.902983984595109e-1 5.902983984595109e-1
0.29203125 5.77106196635587e-1 5.77106196635587e-1
0.29218750000000004 5.877923644897378e-1 5.877923644897378e-1
0.29234375 5.776945719762541e-1 5.776945719762541e-1
0.29250000000000004 5.78575643078588e-1 5.78575643078588e-1
0.29265625 5.849105059926996e-1 5.849105059926996e-1
0.29281250000000003 5.812810808756126e-1 5.812810808756126e-1
0.29296875 5.788689366787292e-1 5.788689366787292e-1
0.293125 5.917951069434118e-1 5.917951069434118e-1
0.29328125 5.877923644897378e-1 5.877923644897378e-1
0.2934375 5.953380739080272e-1 5.953380739080272e-1
0.29359375000000004 5.902983984595109e-1 5.902983984595109e-1
0.29375 5.894408148695365e-1 5.894408148695365e-1
0.29390625000000004 5.956202665637669e-1 5.956202665637669e-1
0.2940625 5.896553695788342e-1 5.896553695788342e-1
0.29421875000000003 5.723702753067474e-1 5.723702753067474e-1
0.294375 5.906552257591042e-1 5.906552257591042e-1
0.29453125 5.958317907899975e-1 5.958317907899975e-1
0.2946875 6.001803829810584e-1 6.001803829810584e-1
0.29484375 5.852717858420866e-1 5.852717858420866e-1
0.29500000000000004 5.931448414323208e-1 5.931448414323208e-1
0.29515625 6.009473799374088e-1 6.009473799374088e-1
0.29531250000000003 5.962545304228923e-1 5.962545304228923e-1
0.29546875 5.954086392639231e-1 5.954086392639231e-1
0.295625 6.086806497609811e-1 6.086806497609811e-1
0.29578125 5.942782153768849e-1 5.942782153768849e-1
0.2959375 5.976606980165884e-1 5.976606980165884e-1
0.29609375000000004 5.989923532447348e-1 5.989923532447348e-1
0.29625 6.040018933606115e-1 6.040018933606115e-1
0.29640625000000004 6.059345484084737e-1 6.059345484084737e-1
0.2965625 6.035173827719373e-1 6.035173827719373e-1
0.29671875000000003 5.927190624943903e-1 5.927190624943903e-1
0.296875 5.988523711381553e-1 5.988523711381553e-1
0.29703125 6.073097695762919e-1 6.073097695762919e-1
0.2971875 5.963249470394882e-1 5.963249470394882e-1
0.29734375 5.996915877894455e-1 5.996915877894455e-1
0.29750000000000004 6.048312274418568e-1 6.048312274418568e-1
0.29765625 6.047621767251354e-1 6.047621767251354e-1
0.29781250000000004 6.010866885133916e-1 6.010866885133916e-1
0.29796875 6.126997160772927e-1 6.126997160772927e-1
0.29812500000000003 6.066914588909555e-1 6.066914588909555e-1
0.29828125 6.151338811524987e-1 6.151338811524987e-1
0.2984375 6.097742467679321e-1 6.097742467679321e-1
0.29859375 5.978712310167058e-1 5.978712310167058e-1
0.29875 6.144590915793557e-1 6.144590915793557e-1
0.29890625000000004 6.069663723243504e-1 6.069663723243504e-1
0.2990625 6.079957505780249e-1 6.079957505780249e-1
0.29921875000000003 6.181575263335417e-1 6.181575263335417e-1
0.299375 6.035173827719373e-1 6.035173827719373e-1
0.29953125 6.188934487619564e-1 6.188934487619564e-1
0.2996875 6.170848626652883e-1 6.170848626652883e-1
0.29984375 6.073097695762919e-1 6.073097695762919e-1
0.30000000000000004 6.195613887304434e-1 6.195613887304434e-1
0.30015625 6.168162822721248e-1 6.168162822721248e-1
0.30031250000000004 6.105926411343017e-1 6.105926411343017e-1
0.30046875 6.082013337685637e-1 6.082013337685637e-1
0.30062500000000003 6.182244799268144e-1 6.182244799268144e-1
0.30078125 6.171519818187954e-1 6.171519818187954e-1
0.3009375 6.23282986253511e-1 6.23282986253511e-1
0.30109375 6.170177331370761e-1 6.170177331370761e-1
0.30125 6.21824731128553e-1 6.21824731128553e-1
0.30140625000000004 6.169505932309511e-1 6.169505932309511e-1
0.3015625 6.186928662865703e-1 6.186928662865703e-1
0.30171875000000004 6.194946409424227e-1 6.194946409424227e-1
0.301875 6.212267580612183e-1 6.212267580612183e-1
0.30203125000000003 6.288715927726423e-1 6.288715927726423e-1
0.3021875 6.164130999916719e-1 6.164130999916719e-1
0.30234375 6.156056107936219e-1 6.156056107936219e-1
0.3025 6.278250995388048e-1 6.278250995388048e-1
0.30265625 6.267760785410781e-1 6.267760785410781e-1
0.30281250000000004 6.314119051964879e-1 6.314119051964879e-1
0.30296875 6.219575022949506e-1 6.219575022949506e-1
0.30312500000000003 6.244724727965836e-1 6.244724727965836e-1
0.30328125 6.223555724253895e-1 6.223555724253895e-1
0.3034375 6.276286010141181e-1 6.276286010141181e-1
0.30359375 6.376664212452452e-1 6.376664212452452e-1
0.30375 6.293286418072817e-1 6.293286418072817e-1
0.30390625000000004 6.237459515563684e-1 6.237459515563684e-1
0.3040625 6.262506163089134e-1 6.262506163089134e-1
0.30421875000000004 6.219575022949506e-1 6.219575022949506e-1
0.304375 6.208941946925646e-1 6.208941946925646e-1
0.30453125000000003 6.274975525876849e-1 6.274975525876849e-1
0.3046875 6.230182128986228e-1 6.230182128986228e-1
0.30484375 6.319960269817915e-1 6.319960269817915e-1
0.305 6.299807357464657e-1 6.299807357464657e-1
0.30515625 6.263820414822279e-1 6.263820414822279e-1
0.30531250000000004 6.352912921518823e-1 6.352912921518823e-1
0.30546875 6.390725267563782e-1 6.390725267563782e-1
0.30562500000000004 6.363199694219306e-1 6.363199694219306e-1
0.30578125 6.368975314334855e-1 6.368975314334855e-1
0.30593750000000003 6.409191009004287e-1 6.409191009004287e-1
0.30609375 6.412366837167038e-1 6.412366837167038e-1
0.30625 6.450926094025862e-1 6.450926094025862e-1
0.30640625 6.340665647864436e-1 6.340665647864436e-1
0.3065625 6.402196001560543e-1 6.402196001560543e-1
0.30671875000000004 6.342601725533337e-1 6.342601725533337e-1
0.306875 6.477902941650231e-1 6.477902941650231e-1
0.30703125000000003 6.36255748426338e-1 6.36255748426338e-1
0.3071875 6.416809098639065e-1 6.416809098639065e-1
0.30734375 6.341956462205647e-1 6.341956462205647e-1
0.3075 6.348404785319075e-1 6.348404785319075e-1
0.30765625 6.354843548276126e-1 6.354843548276126e-1
0.30781250000000004 6.474774694868697e-1 6.474774694868697e-1
0.30796875 6.427578568372367e-1 6.427578568372367e-1
0.30812500000000004 6.382421965873148e-1 6.382421965873148e-1
0.30828125 6.51712699490163e-1 6.51712699490163e-1
0.30843750000000003 6.474774694868697e-1 6.474774694868697e-1
0.30859375 6.382421965873148e-1 6.382421965873148e-1
0.30875 6.513406596485334e-1 6.513406596485334e-1
0.30890625 6.418711534890131e-1 6.418711534890131e-1
0.3090625 6.440214436521106e-1 6.440214436521106e-1
0.30921875000000004 6.434532844988881e-1 6.434532844988881e-1
0.309375 6.422513909117296e-1 6.422513909117296e-1
0.30953125000000004 6.484152683438276e-1 6.484152683438276e-1
0.3096875 6.356130156141861e-1 6.356130156141861e-1
0.30984375000000003 6.450296727338429e-1 6.450296727338429e-1
0.31 6.404740944392837e-1 6.404740944392837e-1
0.31015625 6.443998039042134e-1 6.443998039042134e-1
0.3103125 6.350981436132734e-1 6.350981436132734e-1
0.31046875 6.44840807985529e-1 6.44840807985529e-1
0.31062500000000004 6.525795550312625e-1 6.525795550312625e-1
0.31078125 6.541848534938559e-1 6.541848534938559e-1
0.31093750000000003 6.427578568372367e-1 6.427578568372367e-1
0.31109375 6.426312957167424e-1 6.426312957167424e-1
0.31125 6.539382703889189e-1 6.539382703889189e-1
0.31140625 6.481653865867014e-1 6.481653865867014e-1
0.3115625 6.510924559087283e-1 6.510924559087283e-1
0.31171875000000004 6.603651258301944e-1 6.603651258301944e-1
0.311875 6.518985999632463e-1 6.518985999632463e-1
0.31203125000000004 6.500982200029801e-1 6.500982200029801e-1
0.3121875 6.379224156422261e-1 6.379224156422261e-1
0.31234375000000003 6.528887274525945e-1 6.528887274525945e-1
0.3125 6.613361591735818e-1 6.613361591735818e-1
0.31265625 6.647779269912801e-1 6.647779269912801e-1
0.3128125 6.604866237976683e-1 6.604866237976683e-1
0.31296875 6.611542557230048e-1 6.611542557230048e-1
0.31312500000000004 6.560297776018458e-1 6.560297776018458e-1
0.31328125 6.651987258854821e-1 6.651987258854821e-1
0.31343750000000004 6.598179639551822e-1 6.598179639551822e-1
0.31359375 6.552927481811652e-1 6.552927481811652e-1
0.31375000000000003 6.550467934913673e-1 6.550467934913673e-1
0.31390625 6.690867955595858e-1 6.690867955595858e-1
0.3140625 6.560911402980838e-1 6.560911402980838e-1
0.31421875 6.55968406234273e-1 6.55968406234273e-1
0.314375 6.549237638922714e-1 6.549237638922714e-1
0.31453125000000004 6.647779269912801e-1 6.647779269912801e-1
0.3146875 6.49724793942223e-1 6.49724793942223e-1
0.31484375000000003 6.562138396863566e-1 6.562138396863566e-1
0.315 6.598179639551822e-1 6.598179639551822e-1
0.31515625 6.620024874026176e-1 6.620024874026176e-1
0.3153125 6.689081103145624e-1 6.689081103145624e-1
0.31546875 6.655590864221885e-1 6.655590864221885e-1
0.31562500000000004 6.633320846840807e-1 6.633320846840807e-1
0.31578125 6.633924243134799e-1 6.633924243134799e-1
0.31593750000000004 6.687889459615293e-1 6.687889459615293e-1
0.31609375 6.650184334251734e-1 6.650184334251734e-1
0.31625000000000003 6.653188792911187e-1 6.653188792911187e-1
0.31640625 6.666982594583342e-1 6.666982594583342e-1
0.3165625 6.716991010713618e-1 6.716991010713618e-1
0.31671875 6.743546228562258e-1 6.743546228562258e-1
0.316875 6.639953599675943e-1 6.639953599675943e-1
0.31703125000000004 6.586605756334443e-1 6.586605756334443e-1
0.3171875 6.593919164999047e-1 6.593919164999047e-1
0.31734375000000004 6.724679210807825e-1 6.724679210807825e-1
0.3175 6.737069931963311e-1 6.737069931963311e-1
0.31765625000000003 6.573777581707483e-1 6.573777581707483e-1
0.3178125 6.673564175096165e-1 6.673564175096165e-1
0.31796875 6.792685675868735e-1 6.792685675868735e-1
0.318125 6.656191174516439e-1 6.656191174516439e-1
0.31828125 6.715214876211717e-1 6.715214876211717e-1
0.31843750000000004 6.651987258854821e-1 6.651987258854821e-1
0.31859375 6.748250203914132e-1 6.748250203914132e-1
0.31875000000000003 6.771109403452833e-1 6.771109403452833e-1
0.31890625 6.66338843314866e-1 6.66338843314866e-1
0.3190625 6.659791294771535e-1 6.659791294771535e-1
0.31921875 6.761159926434477e-1 6.761159926434477e-1
0.319375 6.727042075294314e-1 6.727042075294314e-1
0.31953125000000004 6.768770399858375e-1 6.768770399858375e-1
0.3196875 6.707509888500178e-1 6.707509888500178e-1
0.31984375000000004 6.644169174261005e-1 6.644169174261005e-1
0.32 6.715807001758893e-1 6.715807001758893e-1
0.32015625000000003 6.637542861440835e-1 6.637542861440835e-1
0.3203125 6.772862829821729e-1 6.772862829821729e-1
0.32046875 6.732353824732895e-1 6.732353824732895e-1
0.320625 6.842425632866003e-1 6.842425632866003e-1
0.32078125 6.755883313787896e-1 6.755883313787896e-1
0.32093750000000004 6.751187603294988e-1 6.751187603294988e-1
0.32109375 6.663987666653441e-1 6.663987666653441e-1
0.32125000000000004 6.709882110227348e-1 6.709882110227348e-1
0.32140625 6.718766419126583e-1 6.718766419126583e-1
0.32156250000000003 6.734122965154818e-1 6.734122965154818e-1
0.32171875 6.806623996960544e-1 6.806623996960544e-1
0.321875 6.795011838119867e-1 6.795011838119867e-1
0.32203125 6.799079626432674e-1 6.799079626432674e-1
0.3221875 6.714030382867668e-1 6.714030382867668e-1
0.32234375000000004 6.815891420736513e-1 6.815891420736513e-1
0.3225 6.808942707543668e-1 6.808942707543668e-1
0.32265625000000003 6.850469189533128e-1 6.850469189533128e-1
0.3228125 6.785117032268384e-1 6.785117032268384e-1
0.32296875 6.895012603795627e-1 6.895012603795627e-1
0.323125 6.880785555695987e-1 6.880785555695987e-1
0.32328125 6.769940059121851e-1 6.769940059121851e-1
0.32343750000000004 6.724088293762347e-1 6.724088293762347e-1
0.32359375 6.847598200588068e-1 6.847598200588068e-1
0.32375000000000004 6.844725312463837e-1 6.844725312463837e-1
0.32390625 6.849321021695896e-1 6.849321021695896e-1
0.32406250000000003 6.867655380615676e-1 6.867655380615676e-1
0.32421875 6.786864813425129e-1 6.786864813425129e-1
0.324375 6.829755581972883e-1 6.829755581972883e-1
0.32453125 6.78802961021876e-1 6.78802961021876e-1
0.3246875 6.78802961021876e-1 6.78802961021876e-1
0.32484375000000004 6.783951453941732e-1 6.783951453941732e-1
0.325 6.808942707543668e-1 6.808942707543668e-1
0.32515625000000004 6.774031387562949e-1 6.774031387562949e-1
0.3253125 6.803143608245601e-1 6.803143608245601e-1
0.32546875000000003 6.963220420611651e-1 6.963220420611651e-1
0.325625 6.905794075532738e-1 6.905794075532738e-1
0.32578125 6.874510859259453e-1 6.874510859259453e-1
0.3259375 6.872226901899934e-1 6.872226901899934e-1
0.32609375 6.927840962833001e-1 6.927840962833001e-1
0.32625000000000004 6.880785555695987e-1 6.880785555695987e-1
0.32640625 6.88021550321515e-1 6.88021550321515e-1
0.32656250000000003 6.922198575630301e-1 6.922198575630301e-1
0.32671875 6.851617053903243e-1 6.851617053903243e-1
0.326875 6.849895143557934e-1 6.849895143557934e-1
0.32703125 6.986091289418175e-1 6.986091289418175e-1
0.3271875 6.818205190007562e-1 6.818205190007562e-1
0.32734375000000004 6.91428689777974e-1 6.91428689777974e-1
0.3275 6.971043534856016e-1 6.971043534856016e-1
0.32765625000000004 6.930095866735697e-1 6.930095866735697e-1
0.3278125 6.863079042132125e-1 6.863079042132125e-1
0.32796875000000003 6.907493969149212e-1 6.907493969149212e-1
0.328125 6.796174452186245e-1 6.796174452186245e-1
0.32828125 6.903526515205005e-1 6.903526515205005e-1
0.3284375 6.885912663705556e-1 6.885912663705556e-1
0.32859375 6.865367814158239e-1 6.865367814158239e-1
0.32875000000000004 6.928404798577907e-1 6.928404798577907e-1
0.32890625 6.868227084008725e-1 6.868227084008725e-1
0.32906250000000004 6.853911872883467e-1 6.853911872883467e-1
0.32921875 6.967692497020748e-1 6.967692497020748e-1
0.32937500000000003 6.895580717449268e-1 6.895580717449268e-1
0.32953125 6.847023774977941e-1 6.847023774977941e-1
0.3296875 6.843000666937553e-1 6.843000666937553e-1
0.32984375 6.952020040918123e-1 6.952020040918123e-1
0.33 6.843575624880938e-1 6.843575624880938e-1
0.33015625000000004 6.940790700934598e-1 6.940790700934598e-1
0.3303125 6.958743734407729e-1 6.958743734407729e-1
0.33046875000000003 6.960423032547762e-1 6.960423032547762e-1
0.330625 6.896716721855176e-1 6.896716721855176e-1
0.33078125 6.974949813787306e-1 6.974949813787306e-1
0.3309375 6.957063786677788e-1 6.957063786677788e-1
0.33109375 6.974391989007267e-1 6.974391989007267e-1
0.33125000000000004 6.873939982516069e-1 6.873939982516069e-1
0.33140625 6.957063786677788e-1 6.957063786677788e-1
0.33156250000000004 6.959863338646732e-1 6.959863338646732e-1
0.33171875 6.960982654327936e-1 6.960982654327936e-1
0.33187500000000003 6.981081162172629e-1 6.981081162172629e-1
0.33203125 6.945847497336342e-1 6.945847497336342e-1
0.3321875 6.919939566570767e-1 6.919939566570767e-1
0.33234375 6.904660443362629e-1 6.904660443362629e-1
0.3325 7.042472426382225e-1 7.042472426382225e-1
0.33265625000000004 7.015478707699496e-1 7.015478707699496e-1
0.3328125 7.044668605857107e-1 7.044668605857107e-1
0.33296875000000004 6.937416229265967e-1 6.937416229265967e-1
0.333125 7.043570654942641e-1 7.043570654942641e-1
0.33328125000000003 6.913155480600217e-1 6.913155480600217e-1
0.3334375 7.069845168069571e-1 7.069845168069571e-1
0.33359375 6.952020040918123e-1 6.952020040918123e-1
0.33375 7.040824562648154e-1 7.040824562648154e-1
0.33390625 6.960423032547762e-1 6.960423032547762e-1
0.33406250000000004 7.011608729245564e-1 7.011608729245564e-1
0.33421875 7.022104943928147e-1 7.022104943928147e-1
0.33437500000000003 7.02044933243887e-1 7.02044933243887e-1
0.33453125 7.00164149208435e-1 7.00164149208435e-1
0.3346875 7.027619095023203e-1 7.027619095023203e-1
0.33484375 7.033676585767412e-1 7.033676585767412e-1
0.335 7.012161794489105e-1 7.012161794489105e-1
0.33515625000000004 6.991651327073045e-1 6.991651327073045e-1
0.3353125 7.056180362827651e-1 7.056180362827651e-1
0.33546875000000004 6.993873350564357e-1 6.993873350564357e-1
0.335625 6.999423440545312e-1 6.999423440545312e-1
0.33578125000000003 7.060557780175984e-1 7.060557780175984e-1
0.3359375 7.051250488630969e-1 7.051250488630969e-1
0.33609375 6.906927411869819e-1 6.906927411869819e-1
0.33625 6.988316158738881e-1 6.988316158738881e-1
0.33640625 7.06110464724452e-1 7.06110464724452e-1
0.33656250000000004 7.072027552446669e-1 7.072027552446669e-1
0.33671875 7.051250488630969e-1 7.051250488630969e-1
0.33687500000000004 6.932349600475445e-1 6.932349600475445e-1
0.33703125 7.003858411386714e-1 7.003858411386714e-1
0.33718750000000003 6.99886875061301e-1 6.99886875061301e-1
0.33734375 7.027067994861431e-1 7.027067994861431e-1
0.3375 7.008842346058177e-1 7.008842346058177e-1
0.33765625 6.970485208080288e-1 6.970485208080288e-1
0.3378125 6.993873350564357e-1 6.993873350564357e-1
0.33796875000000004 6.971601789862767e-1 6.971601789862767e-1
0.338125 6.949776494532682e-1 6.949776494532682e-1
0.33828125000000003 7.054537693141913e-1 7.054537693141913e-1
0.3384375 7.019897321657185e-1 7.019897321657185e-1
0.33859375 7.010502387418405e-1 7.010502387418405e-1
0.33875 7.041373920035396e-1 7.041373920035396e-1
0.33890625 7.028721085594718e-1 7.028721085594718e-1
0.33906250000000004 6.98497842719068e-1 6.98497842719068e-1
0.33921875 6.970485208080288e-1 6.970485208080288e-1
0.33937500000000004 6.956503659660949e-1 6.956503659660949e-1
0.33953125 7.023208334386073e-1 7.023208334386073e-1
0.33968750000000003 7.022104943928147e-1 7.022104943928147e-1
0.33984375 7.055632875298525e-1 7.055632875298525e-1
0.34 7.003858411386714e-1 7.003858411386714e-1
0.34015625 6.965457034447118e-1 6.965457034447118e-1
0.3403125 6.979967015214483e-1 6.979967015214483e-1
0.34046875000000004 7.036427200096509e-1 7.036427200096509e-1
0.340625 7.000532607916692e-1 7.000532607916692e-1
0.34078125000000004 6.994983936126995e-1 6.994983936126995e-1
0.3409375 6.962101681600044e-1 6.962101681600044e-1
0.34109375000000003 7.058916765677323e-1 7.058916765677323e-1
0.34125 6.974391989007267e-1 6.974391989007267e-1
0.34140625 6.936853562319656e-1 6.936853562319656e-1
0.3415625 7.023759924507984e-1 7.023759924507984e-1
0.34171875 7.077478720250379e-1 7.077478720250379e-1
0.34187500000000004 6.93516512395755e-1 6.93516512395755e-1
0.34203125 7.007181669923344e-1 7.007181669923344e-1
0.34218750000000003 6.995539122426124e-1 6.995539122426124e-1
0.34234375 7.103549502807511e-1 7.103549502807511e-1
0.3425 7.036427200096509e-1 7.036427200096509e-1
0.34265625 7.024311444582256e-1 7.024311444582256e-1
0.3428125 7.053442234738068e-1 7.053442234738068e-1
0.34296875000000004 6.999978059640508e-1 6.999978059640508e-1
0.343125 6.984421889121228e-1 6.984421889121228e-1
0.34328125000000004 7.158435671506056e-1 7.158435671506056e-1
0.3434375 7.049605952864133e-1 7.049605952864133e-1
0.34359375000000003 7.06110464724452e-1 7.06110464724452e-1
0.34375 6.967692497020748e-1 6.967692497020748e-1
0.34390625 7.042472426382225e-1 7.042472426382225e-1
0.3440625 7.026516824758651e-1 7.026516824758651e-1
0.34421875 7.03917607342015e-1 7.03917607342015e-1
0.34437500000000004 7.041373920035396e-1 7.041373920035396e-1
0.34453125 6.994983936126995e-1 6.994983936126995e-1
0.34468750000000004 7.095419182519063e-1 7.095419182519063e-1
0.34484375 7.068207659791881e-1 7.068207659791881e-1
0.34500000000000003 7.016583782723025e-1 7.016583782723025e-1
0.34515625 7.112745503244589e-1 7.112745503244589e-1
0.3453125 7.011055593561313e-1 7.011055593561313e-1
0.34546875 7.104090983366662e-1 7.104090983366662e-1
0.345625 7.015478707699496e-1 7.015478707699496e-1
0.34578125000000004 7.032575852060079e-1 7.032575852060079e-1
0.3459375 7.088360572145134e-1 7.088360572145134e-1
0.34609375000000003 6.969368339148057e-1 6.969368339148057e-1
0.34625 6.960982654327936e-1 6.960982654327936e-1
0.34640625 7.098673137330902e-1 7.098673137330902e-1
0.3465625 7.062744835399859e-1 7.062744835399859e-1
0.34671875 7.066569533858447e-1 7.066569533858447e-1
0.34687500000000004 7.055085318742416e-1 7.055085318742416e-1
0.34703125 7.007735299195432e-1 7.007735299195432e-1
0.34718750000000004 7.013267713725799e-1 7.013267713725799e-1
0.34734375 7.137531607951386e-1 7.137531607951386e-1
0.34750000000000003 7.055632875298525e-1 7.055632875298525e-1
0.34765625 7.091076780138503e-1 7.091076780138503e-1
0.3478125 7.05015420064862e-1 7.05015420064862e-1
0.34796875 7.02044933243887e-1 7.02044933243887e-1
0.348125 7.002750093192867e-1 7.002750093192867e-1
0.34828125000000004 7.044668605857107e-1 7.044668605857107e-1
0.3484375 7.089447259206736e-1 7.089447259206736e-1
0.34859375000000004 6.974391989007267e-1 6.974391989007267e-1
0.34875 7.003858411386714e-1 7.003858411386714e-1
0.34890625000000003 7.010502387418405e-1 7.010502387418405e-1
0.3490625 7.055632875298525e-1 7.055632875298525e-1
0.34921875 7.023208334386073e-1 7.023208334386073e-1
0.349375 7.017136214806579e-1 7.017136214806579e-1
0.34953125 6.965457034447118e-1 6.965457034447118e-1
0.34968750000000004 7.004966446810261e-1 7.004966446810261e-1
0.34984375 7.040824562648154e-1 7.040824562648154e-1
0.35000000000000003 7.044668605857107e-1 7.044668605857107e-1
0.35015625 7.079112737258062e-1 7.079112737258062e-1
0.3503125 6.928404798577907e-1 6.928404798577907e-1
0.35046875 7.032025380569511e-1 7.032025380569511e-1
0.350625 7.028170125261721e-1 7.028170125261721e-1
0.35078125000000004 7.041923207940894e-1 7.041923207940894e-1
0.3509375 6.994428678845792e-1 6.994428678845792e-1
0.35109375000000004 6.979409834532593e-1 6.979409834532593e-1
0.35125 6.949215426794804e-1 6.949215426794804e-1
0.35140625000000003 7.024862894626684e-1 7.024862894626684e-1
0.3515625 7.024311444582256e-1 7.024311444582256e-1
0.35171875 6.911457801973202e-1 6.911457801973202e-1
0.351875 7.010502387418405e-1 7.010502387418405e-1
0.35203125 6.989428166124045e-1 6.989428166124045e-1
0.35218750000000004 7.017688576628505e-1 7.017688576628505e-1
0.35234375 7.04521747724097e-1 7.04521747724097e-1
0.35250000000000004 6.945285921746369e-1 6.945285921746369e-1
0.35265625 6.943038892944959e-1 6.943038892944959e-1
0.35281250000000003 7.062198174839125e-1 7.062198174839125e-1
0.35296875 7.019345240703156e-1 7.019345240703156e-1
0.353125 6.992206939537056e-1 6.992206939537056e-1
0.35328125 6.993873350564357e-1 6.993873350564357e-1
0.3534375 7.002195828011968e-1 7.002195828011968e-1
0.35359375000000004 7.004412464435759e-1 7.004412464435759e-1
0.35375 6.981081162172629e-1 6.981081162172629e-1
0.35390625000000003 6.991651327073045e-1 6.991651327073045e-1
0.3540625 6.963220420611651e-1 6.963220420611651e-1
0.35421875 7.073118333519597e-1 7.073118333519597e-1
0.354375 6.926713071690696e-1 6.926713071690696e-1
0.35453125 6.97606524844582e-1 6.97606524844582e-1
0.35468750000000004 7.002750093192867e-1 7.002750093192867e-1
0.35484375 6.937978823323241e-1 6.937978823323241e-1
0.35500000000000004 7.036427200096509e-1 7.036427200096509e-1
0.35515625 6.89046501718217e-1 6.89046501718217e-1
0.35531250000000003 6.921069217980187e-1 6.921069217980187e-1
0.35546875 6.967692497020748e-1 6.967692497020748e-1
0.355625 6.944724273531029e-1 6.944724273531029e-1
0.35578125 6.880785555695987e-1 6.880785555695987e-1
0.3559375 6.897284612646315e-1 6.897284612646315e-1
0.35609375000000004 6.938541344510352e-1 6.938541344510352e-1
0.35625 6.938541344510352e-1 6.938541344510352e-1
0.35640625000000004 6.944162552671549e-1 6.944162552671549e-1
0.3565625 6.896716721855176e-1 6.896716721855176e-1
0.35671875000000003 6.913721226034357e-1 6.913721226034357e-1
0.356875 6.978295258671467e-1 6.978295258671467e-1
0.35703125 6.973276124453589e-1 6.973276124453589e-1
0.3571875 7.016583782723025e-1 7.016583782723025e-1
0.35734375 6.900690398850684e-1 6.900690398850684e-1
0.35750000000000004 6.915418020280995e-1 6.915418020280995e-1
0.35765625 6.986647613612753e-1 6.986647613612753e-1
0.35781250000000003 6.854485388212006e-1 6.854485388212006e-1
0.35796875 7.048509249621175e-1 7.048509249621175e-1
0.358125 6.936290822465412e-1 6.936290822465412e-1
0.35828125 6.939666168349592e-1 6.939666168349592e-1
0.3584375 6.898420171502053e-1 6.898420171502053e-1
0.35859375000000004 6.893876153489775e-1 6.893876153489775e-1
0.35875 6.924456410263442e-1 6.924456410263442e-1
0.35890625000000004 7.006074199607757e-1 7.006074199607757e-1
0.3590625 6.952020040918123e-1 6.952020040918123e-1
0.35921875000000003 6.765259530775474e-1 6.765259530775474e-1
0.359375 6.933476028913619e-1 6.933476028913619e-1
0.35953125 6.817048459458963e-1 6.817048459458963e-1
0.3596875 6.849321021695896e-1 6.849321021695896e-1
0.35984375 6.826870862624688e-1 6.826870862624688e-1
0.36000000000000004 6.948654286562865e-1 6.948654286562865e-1
0.36015625 6.861934203633595e-1 6.861934203633595e-1
0.36031250000000004 6.921069217980187e-1 6.921069217980187e-1
0.36046875 6.826870862624688e-1 6.826870862624688e-1
0.36062500000000003 6.851617053903243e-1 6.851617053903243e-1
0.36078125 6.921069217980187e-1 6.921069217980187e-1
0.3609375 6.796174452186245e-1 6.796174452186245e-1
0.36109375 6.858497876286411e-1 6.858497876286411e-1
0.36125 6.834943253088261e-1 6.834943253088261e-1
0.36140625000000004 6.909759459455684e-1 6.909759459455684e-1
0.3615625 6.872798003856051e-1 6.872798003856051e-1
0.36171875000000003 6.801982858587738e-1 6.801982858587738e-1
0.361875 6.829755581972883e-1 6.829755581972883e-1
0.36203125 6.692654073169475e-1 6.692654073169475e-1
0.3621875 6.972718084643112e-1 6.972718084643112e-1
0.36234375 6.802563272196225e-1 6.802563272196225e-1
0.36250000000000004 6.849321021695896e-1 6.849321021695896e-1
0.36265625 6.856778692460161e-1 6.856778692460161e-1
0.36281250000000004 6.825139110829679e-1 6.825139110829679e-1
0.36296875 6.789776219861863e-1 6.789776219861863e-1
0.36312500000000003 6.836671100661893e-1 6.836671100661893e-1
0.36328125 6.769355268867279e-1 6.769355268867279e-1
0.3634375 6.785117032268384e-1 6.785117032268384e-1
0.36359375 6.849321021695896e-1 6.849321021695896e-1
0.36375 6.812418453882878e-1 6.812418453882878e-1
0.36390625000000004 6.817048459458963e-1 6.817048459458963e-1
0.3640625 6.828024980308607e-1 6.828024980308607e-1
0.36421875000000004 6.736480698556391e-1 6.736480698556391e-1
0.364375 6.733533331752373e-1 6.733533331752373e-1
0.36453125000000003 6.787447250872392e-1 6.787447250872392e-1
0.3646875 6.762331636901324e-1 6.762331636901324e-1
0.36484375 6.843575624880938e-1 6.843575624880938e-1
0.365 6.804884151246267e-1 6.804884151246267e-1
0.36515625 6.701573659009745e-1 6.701573659009745e-1
0.36531250000000004 6.765259530775474e-1 6.765259530775474e-1
0.36546875 6.677149928556254e-1 6.677149928556254e-1
0.36562500000000003 6.78628229785601e-1 6.78628229785601e-1
0.36578125 6.78802961021876e-1 6.78802961021876e-1
0.3659375 6.677747266404528e-1 6.677747266404528e-1
0.36609375 6.635733929174892e-1 6.635733929174892e-1
0.36625 6.797917789930548e-1 6.797917789930548e-1
0.36640625000000004 6.622445353296875e-1 6.622445353296875e-1
0.3665625 6.66338843314866e-1 6.66338843314866e-1
0.36671875000000004 6.781619358399569e-1 6.781619358399569e-1
0.366875 6.641760775575118e-1 6.641760775575118e-1
0.36703125000000003 6.651386367145933e-1 6.651386367145933e-1
0.3671875 6.639953599675943e-1 6.639953599675943e-1
0.36734375 6.641158467160166e-1 6.641158467160166e-1
0.3675 6.616391623826239e-1 6.616391623826239e-1
0.36765625 6.782785562708145e-1 6.782785562708145e-1
0.36781250000000004 6.662189718037812e-1 6.662189718037812e-1
0.36796875 6.682523013765818e-1 6.682523013765818e-1
0.36812500000000004 6.6693770507813e-1 6.6693770507813e-1
0.36828125 6.677149928556254e-1 6.677149928556254e-1
0.36843750000000003 6.630302607217602e-1 6.630302607217602e-1
0.36859375 6.678941695680218e-1 6.678941695680218e-1
0.36875 6.668778560486266e-1 6.668778560486266e-1
0.36890625 6.618814128320247e-1 6.618814128320247e-1
0.3690625 6.702761554208352e-1 6.702761554208352e-1
0.36921875000000004 6.601828151235769e-1 6.601828151235769e-1
0.369375 6.56888067371125e-1 6.56888067371125e-1
0.36953125000000003 6.640556075201505e-1 6.640556075201505e-1
0.3696875 6.575612499621846e-1 6.575612499621846e-1
0.36984375 6.579280011298514e-1 6.579280011298514e-1
0.37 6.585995749335889e-1 6.585995749335889e-1
0.37015625 6.527032504128747e-1 6.527032504128747e-1
0.37031250000000004 6.628490656081225e-1 6.628490656081225e-1
0.37046875 6.562138396863566e-1 6.562138396863566e-1
0.37062500000000004 6.563365044186802e-1 6.563365044186802e-1
0.37078125 6.648981968568792e-1 6.648981968568792e-1
0.37093750000000003 6.535064127820114e-1 6.535064127820114e-1
0.37109375 6.589044927877938e-1 6.589044927877938e-1
0.37125 6.553542150954144e-1 6.553542150954144e-1
0.37140625 6.581723299587448e-1 6.581723299587448e-1
0.3715625 6.533211994099939e-1 6.533211994099939e-1
0.37171875000000004 6.628490656081225e-1 6.628490656081225e-1
0.371875 6.52765084894634e-1 6.52765084894634e-1
0.37203125000000004 6.548622360205383e-1 6.548622360205383e-1
0.3721875 6.563978237949772e-1 6.563978237949772e-1
0.37234375000000003 6.507198841255954e-1 6.507198841255954e-1
0.3725 6.53444683767352e-1 6.53444683767352e-1
0.37265625 6.619419543365357e-1 6.619419543365357e-1
0.3728125 6.470391360384671e-1 6.470391360384671e-1
0.37296875 6.438952502814992e-1 6.438952502814992e-1
0.37312500000000004 6.384339521935956e-1 6.384339521935956e-1
0.37328125 6.438952502814992e-1 6.438952502814992e-1
0.37343750000000003 6.45972766441917e-1 6.45972766441917e-1
0.37359375 6.379224156422261e-1 6.379224156422261e-1
0.37375 6.50533478307481e-1 6.50533478307481e-1
0.37390625 6.437690202320989e-1 6.437690202320989e-1
0.3740625 6.471644193169657e-1 6.471644193169657e-1
0.37421875000000004 6.45344264911238e-1 6.45344264911238e-1
0.374375 6.522701623545717e-1 6.522701623545717e-1
0.37453125000000004 6.407284396775363e-1 6.407284396775363e-1
0.3746875 6.395827112284462e-1 6.395827112284462e-1
0.37484375000000003 6.37089881543031e-1 6.37089881543031e-1
0.375 6.515887216183809e-1 6.515887216183809e-1
0.37515625 6.421246820904356e-1 6.421246820904356e-1
0.3753125 6.442106649819079e-1 6.442106649819079e-1
0.37546875 6.308920254613222e-1 6.308920254613222e-1
0.37562500000000004 6.414905828656505e-1 6.414905828656505e-1
0.37578125 6.306969100037967e-1 6.306969100037967e-1
0.37593750000000004 6.348404785319075e-1 6.348404785319075e-1
0.37609375 6.294591389482584e-1 6.294591389482584e-1
0.37625000000000003 6.358059353546373e-1 6.358059353546373e-1
0.37640625 6.359345009215627e-1 6.359345009215627e-1
0.3765625 6.426312957167424e-1 6.426312957167424e-1
0.37671875000000005 6.350337416732277e-1 6.350337416732277e-1
0.376875 6.332912694625987e-1 6.332912694625987e-1
0.37703125000000004 6.29393895279255e-1 6.29393895279255e-1
0.3771875 6.36833395794012e-1 6.36833395794012e-1
0.37734375000000003 6.29915570395319e-1 6.29915570395319e-1
0.3775 6.265134268959978e-1 6.265134268959978e-1
0.37765625 6.310220537502884e-1 6.310220537502884e-1
0.3778125 6.253295248037221e-1 6.253295248037221e-1
0.37796875 6.379224156422261e-1 6.379224156422261e-1
0.37812500000000004 6.264477391575523e-1 6.264477391575523e-1
0.37828125 6.291328225440691e-1 6.291328225440691e-1
0.37843750000000004 6.271041698779052e-1 6.271041698779052e-1
0.37859375 6.257903147481731e-1 6.257903147481731e-1
0.37875000000000003 6.183583561553414e-1 6.183583561553414e-1
0.37890625 6.248023083724767e-1 6.248023083724767e-1
0.3790625 6.28544834438137e-1 6.28544834438137e-1
0.37921875 6.189602890055519e-1 6.189602890055519e-1
0.379375 6.252636577402906e-1 6.252636577402906e-1
0.37953125000000004 6.139185040106887e-1 6.139185040106887e-1
0.3796875 6.126997160772927e-1 6.126997160772927e-1
0.37984375000000004 6.280215091970418e-1 6.280215091970418e-1
0.38 6.19628126261409e-1 6.19628126261409e-1
0.38015625000000003 6.105926411343017e-1 6.105926411343017e-1
0.3803125 6.180905624166866e-1 6.180905624166866e-1
0.38046875 6.079272012160479e-1 6.079272012160479e-1
0.38062500000000005 6.139185040106887e-1 6.139185040106887e-1
0.38078125 6.086806497609811e-1 6.086806497609811e-1
0.38093750000000004 6.251977806856472e-1 6.251977806856472e-1
0.38109375 6.150664493563998e-1 6.150664493563998e-1
0.38125000000000003 6.084068196876578e-1 6.084068196876578e-1
0.38140625 6.117493995451433e-1 6.117493995451433e-1
0.3815625 6.186928662865703e-1 6.186928662865703e-1
0.38171875 6.156729589339296e-1 6.156729589339296e-1
0.381875 6.123605559804748e-1 6.123605559804748e-1
0.38203125000000004 6.003896983430841e-1 6.003896983430841e-1
0.3821875 6.082013337685637e-1 6.082013337685637e-1
0.38234375000000004 5.989923532447348e-1 5.989923532447348e-1
0.3825 6.054521903464605e-1 6.054521903464605e-1
0.38265625000000003 6.164130999916719e-1 6.164130999916719e-1
0.3828125 6.086122084273113e-1 6.086122084273113e-1
0.38296875 6.132418219138267e-1 6.132418219138267e-1
0.383125 6.07103763809806e-1 6.07103763809806e-1
0.38328125 5.992022418425709e-1 5.992022418425709e-1
0.38343750000000004 6.041402257337838e-1 6.041402257337838e-1
0.38359375 5.978010646894019e-1 5.978010646894019e-1
0.38375000000000004 5.984321538998518e-1 5.984321538998518e-1
0.38390625 5.930739072579034e-1 5.930739072579034e-1
0.38406250000000003 5.912255403281317e-1 5.912255403281317e-1
0.38421875 6.033095697931401e-1 6.033095697931401e-1
0.384375 6.007383332513494e-1 6.007383332513494e-1
0.38453125000000005 6.039327106472983e-1 6.039327106472983e-1
0.3846875 5.921507071285972e-1 5.921507071285972e-1
0.38484375000000004 5.947024692190608e-1 5.947024692190608e-1
0.385 5.893692730718452e-1 5.893692730718452e-1
0.38515625000000003 5.849827860098262e-1 5.849827860098262e-1
0.3853125 5.882229986171419e-1 5.882229986171419e-1
0.38546875 5.84114630834367e-1 5.84114630834367e-1
0.385625 5.869298131001401e-1 5.869298131001401e-1
0.38578125 5.91866250277489e-1 5.91866250277489e-1
0.38593750000000004 5.920796103809711e-1 5.920796103809711e-1
0.38609375 5.846212655678205e-1 5.846212655678205e-1
0.38625000000000004 5.892261541112807e-1 5.892261541112807e-1
0.38640625 5.780619021866866e-1 5.780619021866866e-1
0.38656250000000003 5.820093964612001e-1 5.820093964612001e-1
0.38671875 5.809164645483409e-1 5.809164645483409e-1
0.386875 5.880795013477367e-1 5.880795013477367e-1
0.38703125 5.839697694314552e-1 5.839697694314552e-1
0.3871875 5.782087473214426e-1 5.782087473214426e-1
0.38734375000000004 5.861376332434935e-1 5.861376332434935e-1
0.3875 5.77915007383357e-1 5.77915007383357e-1
0.38765625000000004 5.681084204171167e-1 5.681084204171167e-1
0.3878125 5.826638378302693e-1 5.826638378302693e-1
0.38796875000000003 5.659239495943127e-1 5.659239495943127e-1
0.388125 5.65319398277754e-1 5.65319398277754e-1
0.38828125 5.687091044435877e-1 5.687091044435877e-1
0.38843750000000005 5.620554376690792e-1 5.620554376690792e-1
0.38859375 5.668292015779439e-1 5.668292015779439e-1
0.38875000000000004 5.75779430384034e-1 5.75779430384034e-1
0.38890625 5.703567143869184e-1 5.703567143869184e-1
0.38906250000000003 5.635006785432601e-1 5.635006785432601e-1
0.38921875 5.619030269000458e-1 5.619030269000458e-1
0.389375 5.68033276462971e-1 5.68033276462971e-1
0.38953125 5.728164683068551e-1 5.728164683068551e-1
0.3896875 5.682586693312266e-1 5.682586693312266e-1
0.38984375000000004 5.539030440320962e-1 5.539030440320962e-1
0.39 5.666030654197995e-1 5.666030654197995e-1
0.39015625000000004 5.599168041715976e-1 5.599168041715976e-1
0.3903125 5.572286168167757e-1 5.572286168167757e-1
0.39046875000000003 5.503953068107537e-1 5.503953068107537e-1
0.390625 5.50708255469154e-1 5.50708255469154e-1
0.39078125 5.541358889033177e-1 5.541358889033177e-1
0.3909375 5.555303425940643e-1 5.555303425940643e-1
0.39109375 5.631968167278885e-1 5.631968167278885e-1
0.39125000000000004 5.564574971505802e-1 5.564574971505802e-1
0.39140625 5.495335334061435e-1 5.495335334061435e-1
0.39156250000000004 5.436912726700638e-1 5.436912726700638e-1
0.39171875 5.440885053712265e-1 5.440885053712265e-1
0.39187500000000003 5.475685744758567e-1 5.475685744758567e-1
0.39203125 5.517237839946119e-1 5.517237839946119e-1
0.3921875 5.398592376736757e-1 5.398592376736757e-1
0.39234375000000005 5.474109930220585e-1 5.474109930220585e-1
0.3925 5.300465464400914e-1 5.300465464400914e-1
0.39265625000000004 5.413002160784597e-1 5.413002160784597e-1
0.3928125 5.390566233592944e-1 5.390566233592944e-1
0.39296875000000003 5.388959223465806e-1 5.388959223465806e-1
0.393125 5.350211503365592e-1 5.350211503365592e-1
0.39328125 5.387351618480198e-1 5.387351618480198e-1
0.3934375 5.434527585321312e-1 5.434527585321312e-1
0.39359375 5.399394175837906e-1 5.399394175837906e-1
0.39375000000000004 5.210968299901726e-1 5.210968299901726e-1
0.39390625 5.409004236522676e-1 5.409004236522676e-1
0.39406250000000004 5.270011637669318e-1 5.270011637669318e-1
0.39421875 5.272488837937468e-1 5.272488837937468e-1
0.39437500000000003 5.265052994140293e-1 5.265052994140293e-1
0.39453125 5.398592376736757e-1 5.398592376736757e-1
0.3946875 5.206779906463939e-1 5.206779906463939e-1
0.39484375 5.183249962114735e-1 5.183249962114735e-1
0.395 5.321738409213101e-1 5.321738409213101e-1
0.39515625000000004 5.192509078522272e-1 5.192509078522272e-1
0.3953125 5.290611926835269e-1 5.290611926835269e-1
0.39546875000000004 5.119587948251856e-1 5.119587948251856e-1
0.395625 5.153657115468331e-1 5.153657115468331e-1
0.39578125000000003 5.233516088288979e-1 5.233516088288979e-1
0.3959375 5.099876472709162e-1 5.099876472709162e-1
0.39609375 5.151959989687049e-1 5.151959989687049e-1
0.39625000000000005 5.056714272687923e-1 5.056714272687923e-1
0.39640625 5.185777134033027e-1 5.185777134033027e-1
0.39656250000000004 5.106742790058862e-1 5.106742790058862e-1
0.39671875 5.045421480516974e-1 5.045421480516974e-1
0.39687500000000003 5.080075123937271e-1 5.080075123937271e-1
0.39703125 5.148563747231245e-1 5.148563747231245e-1
0.3971875 5.00873508328072e-1 5.00873508328072e-1
0.39734375 5.07748567052515e-1 5.07748567052515e-1
0.3975 5.034099247563053e-1 5.034099247563053e-1
0.39765625000000004 5.141763284195169e-1 5.141763284195169e-1
0.3978125 5.111028732199894e-1 5.111028732199894e-1
0.39796875000000004 5.149413056869045e-1 5.149413056869045e-1
0.398125 5.064515193530248e-1 5.064515193530248e-1
0.39828125000000003 4.91474363383372e-1 4.91474363383372e-1
0.3984375 4.902176194831074e-1 4.902176194831074e-1
0.39859375 4.898578808152796e-1 4.898578808152796e-1
0.39875 4.985868168302181e-1 4.985868168302181e-1
0.39890625 4.9513404463400557e-1 4.9513404463400557e-1
0.39906250000000004 5.020998348279875e-1 5.020998348279875e-1
0.39921875 4.96819593712555e-1 4.96819593712555e-1
0.39937500000000004 4.917431931548175e-1 4.917431931548175e-1
0.39953125 4.8333110327002027e-1 4.8333110327002027e-1
0.39968750000000003 4.8823535907039517e-1 4.8823535907039517e-1
0.39984375 4.8323975938874897e-1 4.8323975938874897e-1
0.4 4.8524490011790045e-1 4.8524490011790045e-1
0.40015625000000005 4.763336271887679e-1 4.763336271887679e-1
0.4003125 4.8886706024635584e-1 4.8886706024635584e-1
0.40046875000000004 4.8012258063067526e-1 4.8012258063067526e-1
0.400625 4.8067429929293803e-1 4.8067429929293803e-1
0.40078125000000003 4.614150890308819e-1 4.614150890308819e-1
0.4009375 4.7166776277939837e-1 4.7166776277939837e-1
0.40109375 4.758692900527959e-1 4.758692900527959e-1
0.40125 4.735401281796747e-1 4.735401281796747e-1
0.40140625 4.711984074090605e-1 4.711984074090605e-1
0.40156250000000004 4.695987942492672e-1 4.695987942492672e-1
0.40171875 4.735401281796747e-1 4.735401281796747e-1
0.40187500000000004 4.5356355211120736e-1 4.5356355211120736e-1
0.40203125 4.696930524117433e-1 4.696930524117433e-1
0.40218750000000003 4.628536278814379e-1 4.628536278814379e-1
0.40234375 4.628536278814379e-1 4.628536278814379e-1
0.4025 4.597789638398777e-1 4.597789638398777e-1
0.40265625 4.6179916553780975e-1 4.6179916553780975e-1
0.4028125 4.577493208623795e-1 4.577493208623795e-1
0.40296875000000004 4.5317211947370994e-1 4.5317211947370994e-1
0.403125 4.447696652893045e-1 4.447696652893045e-1
0.40328125000000004 4.553206461408066e-1 4.553206461408066e-1
0.4034375 4.618951316152975e-1 4.618951316152975e-1
0.40359375000000003 4.3924485468808694e-1 4.3924485468808694e-1
0.40375 4.4666201896700963e-1 4.4666201896700963e-1
0.40390625 4.443702221874246e-1 4.443702221874246e-1
0.40406250000000005 4.4296927103096273e-1 4.4296927103096273e-1
0.40421875 4.48645102238709e-1 4.48645102238709e-1
0.40437500000000004 4.5199570029322933e-1 4.5199570029322933e-1
0.40453125 4.4166432881149964e-1 4.4166432881149964e-1
0.40468750000000003 4.425681678097444e-1 4.425681678097444e-1
0.40484375 4.383340655072203e-1 4.383340655072203e-1
0.405 4.30875113268669e-1 4.30875113268669e-1
0.40515625 4.405570760849553e-1 4.405570760849553e-1
0.4053125 4.338536137632034e-1 4.338536137632034e-1
0.40546875000000004 4.3190449152234356e-1 4.3190449152234356e-1
0.405625 4.290160615181078e-1 4.290160615181078e-1
0.40578125000000004 4.2777225785580564e-1 4.2777225785580564e-1
0.4059375 4.2086692427860006e-1 4.2086692427860006e-1
0.40609375000000003 4.219202706157428e-1 4.219202706157428e-1
0.40625 4.231809231174868e-1 4.231809231174868e-1
0.40640625 4.2735686377162274e-1 4.2735686377162274e-1
0.4065625 4.157749912218076e-1 4.157749912218076e-1
0.40671875 4.2621247712288524e-1 4.2621247712288524e-1
0.40687500000000004 4.1801006149496134e-1 4.1801006149496134e-1
0.40703125 4.204448693552929e-1 4.204448693552929e-1
0.40718750000000004 4.130991079448787e-1 4.130991079448787e-1
0.40734375 3.991341535444537e-1 3.991341535444537e-1
0.40750000000000003 4.174789442930167e-1 4.174789442930167e-1
0.40765625 4.123468966042081e-1 4.123468966042081e-1
0.4078125 4.0964974173042634e-1 4.0964974173042634e-1
0.40796875000000005 4.1801006149496134e-1 4.1801006149496134e-1
0.408125 4.038757679220999e-1 4.038757679220999e-1
0.40828125000000004 4.0899992442928745e-1 4.0899992442928745e-1
0.4084375 3.944522888389166e-1 3.944522888389166e-1
0.40859375000000003 3.994666490170449e-1 3.994666490170449e-1
0.40875 4.1470661557378197e-1 4.1470661557378197e-1
0.40890625 4.002414832670058e-1 4.002414832670058e-1
0.4090625 4.1213173956146054e-1 4.1213173956146054e-1
0.40921875 3.971338171845735e-1 3.971338171845735e-1
0.40937500000000004 3.9813513704332326e-1 3.9813513704332326e-1
0.40953125 3.820608976772335e-1 3.820608976772335e-1
0.40968750000000004 3.8263711440220805e-1 3.8263711440220805e-1
0.40984375 3.891525111013938e-1 3.891525111013938e-1
0.41000000000000003 3.844758871174139e-1 3.844758871174139e-1
0.41015625 3.944522888389166e-1 3.944522888389166e-1
0.4103125 3.8687752170902456e-1 3.8687752170902456e-1
0.41046875 3.8881202148622407e-1 3.8881202148622407e-1
0.410625 3.9073794252226257e-1 3.9073794252226257e-1
0.41078125000000004 3.821762021998554e-1 3.821762021998554e-1
0.4109375 3.70846646248677e-1 3.70846646248677e-1
0.41109375000000004 3.6536877100136333e-1 3.6536877100136333e-1
0.41125 3.759055312227466e-1 3.759055312227466e-1
0.41140625000000003 3.623624286494991e-1 3.623624286494991e-1
0.4115625 3.7155608471066115e-1 3.7155608471066115e-1
0.41171875 3.727359128796426e-1 3.727359128796426e-1
0.41187500000000005 3.6115404032982745e-1 3.6115404032982745e-1
0.41203125 3.5738652574449414e-1 3.5738652574449414e-1
0.41218750000000004 3.665655049686034e-1 3.665655049686034e-1
0.41234375 3.651290279746271e-1 3.651290279746271e-1
0.41250000000000003 3.6344711086649184e-1 3.6344711086649184e-1
0.41265625 3.6847344645306235e-1 3.6847344645306235e-1
0.4128125 3.5198233915586385e-1 3.5198233915586385e-1
0.41296875 3.533397033240053e-1 3.533397033240053e-1
0.413125 3.4538218129071563e-1 3.4538218129071563e-1
0.41328125000000004 3.4198087282148526e-1 3.4198087282148526e-1
0.4134375 3.593351301662131e-1 3.593351301662131e-1
0.41359375000000004 3.4198087282148526e-1 3.4198087282148526e-1
0.41375 3.5848369133494185e-1 3.5848369133494185e-1
0.41390625000000003 3.376594990388426e-1 3.376594990388426e-1
0.4140625 3.566535391031511e-1 3.566535391031511e-1
0.41421875 3.461344236529844e-1 3.461344236529844e-1
0.414375 3.3702036061310814e-1 3.3702036061310814e-1
0.41453125 3.490060089557674e-1 3.490060089557674e-1
0.41468750000000004 3.462596708007606e-1 3.462596708007606e-1
0.41484375 3.4096794062607927e-1 3.4096794062607927e-1
0.41500000000000004 3.181975514927142e-1 3.181975514927142e-1
0.41515625 3.3031695858915633e-1 3.3031695858915633e-1
0.41531250000000003 3.231123908646003e-1 3.231123908646003e-1
0.41546875 3.405874811344649e-1 3.405874811344649e-1
0.415625 3.2443123330508783e-1 3.2443123330508783e-1
0.41578125000000005 3.087442511039509e-1 3.087442511039509e-1
0.4159375 3.2337647994656216e-1 3.2337647994656216e-1
0.41609375000000004 3.1939818206452664e-1 3.1939818206452664e-1
0.41625 3.126856144014596e-1 3.126856144014596e-1
0.41640625000000003 3.17662870622589e-1 3.17662870622589e-1
0.4165625 3.0297189769663024e-1 3.0297189769663024e-1
0.41671875 3.103795005360328e-1 3.103795005360328e-1
0.416875 3.0311023006980253e-1 3.0311023006980253e-1
0.41703125 3.145756151296406e-1 3.145756151296406e-1
0.41718750000000004 3.0641705682222664e-1 3.0641705682222664e-1
0.41734375 3.117375206604094e-1 3.117375206604094e-1
0.41750000000000004 2.8790977895660363e-1 2.8790977895660363e-1
0.41765625 3.02140976878293e-1 3.02140976878293e-1
0.41781250000000003 3.0255663600898863e-1 3.0255663600898863e-1
0.41796875 3.0627977391231065e-1 3.0627977391231065e-1
0.418125 3.015861451427808e-1 3.015861451427808e-1
0.41828125 2.899104809966113e-1 2.899104809966113e-1
0.4184375 2.962795870598929e-1 2.962795870598929e-1
0.41859375000000004 2.877665183642102e-1 2.877665183642102e-1
0.41875 2.903380063619685e-1 2.903380063619685e-1
0.41890625000000004 2.8054255802921846e-1 2.8054255802921846e-1
0.4190625 2.714146769846022e-1 2.714146769846022e-1
0.41921875000000003 2.770319065227054e-1 2.770319065227054e-1
0.419375 2.9104961471698987e-1 2.9104961471698987e-1
0.41953125 2.649694637074327e-1 2.649694637074327e-1
0.41968750000000005 2.669281238407848e-1 2.669281238407848e-1
0.41984375 2.758553545483857e-1 2.758553545483857e-1
0.42000000000000004 2.634567680579134e-1 2.634567680579134e-1
0.42015625 2.657238402770008e-1 2.657238402770008e-1
0.42031250000000003 2.693267187229371e-1 2.693267187229371e-1
0.42046875 2.726033044303797e-1 2.726033044303797e-1
0.420625 2.3866883776709402e-1 2.3866883776709402e-1
0.42078125 2.617866945784546e-1 2.617866945784546e-1
0.4209375 2.6557306975581874e-1 2.6557306975581874e-1
0.42109375000000004 2.4834666778130776e-1 2.4834666778130776e-1
0.42125 2.410687028639038e-1 2.410687028639038e-1
0.42140625000000004 2.4850353774216227e-1 2.4850353774216227e-1
0.4215625 2.508498129351122e-1 2.508498129351122e-1
0.42171875000000003 2.4913045157444946e-1 2.4913045157444946e-1
0.421875 2.445646890313018e-1 2.445646890313018e-1
0.42203125 2.562756578681902e-1 2.562756578681902e-1
0.4221875 2.4282021368924855e-1 2.4282021368924855e-1
0.42234375 2.513175507098917e-1 2.513175507098917e-1
0.42250000000000004 2.2646646693850547e-1 2.2646646693850547e-1
0.42265625 2.3073555860330108e-1 2.3073555860330108e-1
0.42281250000000004 2.276199722166372e-1 2.276199722166372e-1
0.42296875 2.223216131649166e-1 2.223216131649166e-1
0.42312500000000003 2.3850837425819194e-1 2.3850837425819194e-1
0.42328125 2.2065253162589027e-1 2.2065253162589027e-1
0.4234375 2.4897380793635682e-1 2.4897380793635682e-1
0.42359375000000005 2.1135612821457705e-1 2.1135612821457705e-1
0.42375 2.1678912456495558e-1 2.1678912456495558e-1
0.42390625000000004 2.1577560139340335e-1 2.1577560139340335e-1
0.4240625 2.1272076243054272e-1 2.1272076243054272e-1
0.42421875000000003 2.166203682069341e-1 2.166203682069341e-1
0.424375 2.0998719254401044e-1 2.0998719254401044e-1
0.42453125 2.0740874949470056e-1 2.0740874949470056e-1
0.4246875 2.0585430347762568e-1 2.0585430347762568e-1
0.42484375 2.0912941134099228e-1 2.0912941134099228e-1
0.42500000000000004 2.1998309876593902e-1 2.1998309876593902e-1
0.42515625 2.12550417465855e-1 2.12550417465855e-1
0.42531250000000004 2.065458553465267e-1 2.065458553465267e-1
0.42546875 2.02205478605181e-1 2.02205478605181e-1
0.42562500000000003 1.9053399613409372e-1 1.9053399613409372e-1
0.42578125 1.8765667227161753e-1 1.8765667227161753e-1
0.4259375 1.9321428327895074e-1 1.9321428327895074e-1
0.42609375 1.8602976075941768e-1 1.8602976075941768e-1
0.42625 1.8184419595747325e-1 1.8184419595747325e-1
0.42640625000000004 1.809289280066917e-1 1.809289280066917e-1
0.4265625 1.898164503584674e-1 1.898164503584674e-1
0.42671875000000004 1.5194627511107583e-1 1.5194627511107583e-1
0.426875 1.7483929438881463e-1 1.7483929438881463e-1
0.42703125000000003 1.7073157735055977e-1 1.7073157735055977e-1
0.4271875 1.6182363221745666e-1 1.6182363221745666e-1
0.42734375 1.6239771621632304e-1 1.6239771621632304e-1
0.42750000000000005 1.7035621476720708e-1 1.7035621476720708e-1
0.42765625 1.6354361261173045e-1 1.6354361261173045e-1
0.42781250000000004 1.5913449370667543e-1 1.5913449370667543e-1
0.42796875 1.6885151172225488e-1 1.6885151172225488e-1
0.42812500000000003 1.339480718993169e-1 1.339480718993169e-1
0.42828125 1.6639519529194002e-1 1.6639519529194002e-1
0.4284375 1.4919507914735552e-1 1.4919507914735552e-1
0.42859375 1.5642860033075046e-1 1.5642860033075046e-1
0.42875 1.5096570462924852e-1 1.5096570462924852e-1
0.42890625000000004 1.4642634356451945e-1 1.4642634356451945e-1
0.4290625 1.2757186030827672e-1 1.2757186030827672e-1
0.42921875000000004 1.3210653776805392e-1 1.3210653776805392e-1
0.429375 1.3659435534577868e-1 1.3659435534577868e-1
0.42953125000000003 1.5604066418891893e-1 1.5604066418891893e-1
0.4296875 1.2963894884605542e-1 1.2963894884605542e-1
0.42984375 1.2881329368881111e-1 1.2881329368881111e-1
0.43 1.2257033306978293e-1 1.2257033306978293e-1
0.43015625 1.3598510416065723e-1 1.3598510416065723e-1
0.43031250000000004 1.2632686810764193e-1 1.2632686810764193e-1
0.43046875 1.1559780777472772e-1 1.1559780777472772e-1
0.43062500000000004 1.3025716173607416e-1 1.3025716173607416e-1
0.43078125 1.0590573597222441e-1 1.0590573597222441e-1
0.43093750000000003 1.1559780777472772e-1 1.1559780777472772e-1
0.43109375 1.0677606588655131e-1 1.0677606588655131e-1
0.43125 1.0306505753513484e-1 1.0306505753513484e-1
0.43140625000000005 9.777140765458903e-2 9.777140765458903e-2
0.4315625 1.0916051874483701e-1 1.0916051874483701e-1
0.43171875000000004 1.0459696205788216e-1 1.0459696205788216e-1
0.431875 9.083686478510344e-2 9.083686478510344e-2
0.43203125000000003 9.932206544751843e-2 9.932206544751843e-2
0.4321875 8.010736209711311e-2 8.010736209711311e-2
0.43234375 1.1282002302084937e-1 1.1282002302084937e-1
0.4325 9.621519335910556e-2 9.621519335910556e-2
0.43265625 9.218770407606236e-2 9.218770407606236e-2
0.43281250000000004 1.0042629813470594e-1 1.0042629813470594e-1
0.43296875 7.616025864191167e-2 7.616025864191167e-2
0.43312500000000004 8.356055666384243e-2 8.356055666384243e-2
0.43328125 6.957991333058988e-2 6.957991333058988e-2
0.43343750000000003 9.218770407606236e-2 9.218770407606236e-2
0.43359375 6.217630871898949e-2 6.217630871898949e-2
0.43375 7.639343689283029e-2 7.639343689283029e-2
0.43390625 4.6979353113918876e-2 4.6979353113918876e-2
0.4340625 5.586800980188933e-2 5.586800980188933e-2
0.43421875000000004 7.662649001455035e-2 7.662649001455035e-2
0.434375 7.099840500612409e-2 7.099840500612409e-2
0.43453125000000004 5.7818802444799644e-2 5.7818802444799644e-2
0.4346875 5.635653008051289e-2 5.635653008051289e-2
0.43484375000000003 4.22137291142235e-2 4.22137291142235e-2
0.435 6.097026939379768e-2 6.097026939379768e-2
0.43515625 6.048691432787345e-2 6.048691432787345e-2
0.43531250000000005 4.822482136613848e-2 4.822482136613848e-2
0.43546875 5.070509356667152e-2 5.070509356667152e-2
0.43562500000000004 3.9684342337722e-2 3.9684342337722e-2
0.43578125 1.4621938435154913e-2 1.4621938435154913e-2
0.43593750000000003 2.0494479420987144e-2 2.0494479420987144e-2
0.43609375 4.1733072041694186e-4 4.1733072041694186e-4
0.43625 2.3401237641106576e-2 2.3401237641106576e-2
0.43640625 2.8376628298307782e-2 2.8376628298307782e-2
0.4365625 7.850761643169335e-3 7.850761643169335e-3
0.43671875000000004 3.0972538489268953e-2 3.0972538489268953e-2
0.436875 2.5765108210842325e-2 2.5765108210842325e-2
0.43703125000000004 -4.890934242558931e-3 -4.890934242558931e-3
0.4371875 1.4621938435154913e-2 1.4621938435154913e-2
0.43734375000000003 1.8368186400545383e-2 1.8368186400545383e-2
0.4375 1.3006458028437251e-2 1.3006458028437251e-2
0.43765625 -1.2519646668667228e-3 -1.2519646668667228e-3
0.4378125 -1.3838846213065636e-4 -1.3838846213065636e-4
0.43796875 -1.2519646668667228e-3 -1.2519646668667228e-3
0.43812500000000004 9.72339718512405e-4 9.72339718512405e-4
0.43828125 -1.2519646668667228e-3 -1.2519646668667228e-3
0.43843750000000004 -3.6664978097130874e-2 -3.6664978097130874e-2
0.43859375 -4.60992842110608e-3 -4.60992842110608e-3
0.43875000000000003 -2.561667116078148e-2 -2.561667116078148e-2
0.43890625 -2.8278341281039232e-2 -2.8278341281039232e-2
0.4390625 -5.172122003695101e-3 -5.172122003695101e-3
0.43921875000000005 -1.628291807354998e-2 -1.628291807354998e-2
0.439375 -3.9699892487565336e-2 -3.9699892487565336e-2
0.43953125000000004 -3.185280163933735e-2 -3.185280163933735e-2
0.4396875 -1.743872576014205e-2 -1.743872576014205e-2
0.43984375000000003 -4.244956775595199e-2 -4.244956775595199e-2
0.44 -3.335088688437482e-2 -3.335088688437482e-2
0.44015625 -4.244956775595199e-2 -4.244956775595199e-2
0.4403125 -6.898926858955301e-2 -6.898926858955301e-2
0.44046875 -3.848338053835043e-2 -3.848338053835043e-2
0.44062500000000004 -4.09198216096649e-2 -4.09198216096649e-2
0.44078125 -4.3370008542531924e-2 -4.3370008542531924e-2
0.44093750000000004 -3.9091210563256595e-2 -3.9091210563256595e-2
0.44109375 -6.542014928560569e-2 -6.542014928560569e-2
0.44125000000000003 -6.31640689813815e-2 -6.31640689813815e-2
0.44140625 -6.639064015181351e-2 -6.639064015181351e-2
0.4415625 -6.412952580411124e-2 -6.412952580411124e-2
0.44171875 -7.82089063291127e-2 -7.82089063291127e-2
0.441875 -5.678196321389972e-2 -5.678196321389972e-2
0.44203125000000004 -7.062134297141354e-2 -7.062134297141354e-2
0.4421875 -6.252162140578932e-2 -6.252162140578932e-2
0.44234375000000004 -7.489366517763552e-2 -7.489366517763552e-2
0.4425 -9.310433143033059e-2 -9.310433143033059e-2
0.44265625000000003 -8.121441646883776e-2 -8.121441646883776e-2
0.4428125 -9.482977860223496e-2 -9.482977860223496e-2
0.44296875 -7.721167401516382e-2 -7.721167401516382e-2
0.44312500000000005 -1.0532894782101598e-1 -1.0532894782101598e-1
0.44328125 -1.0568332930286095e-1 -1.0568332930286095e-1
0.44343750000000004 -8.52543942705779e-2 -8.52543942705779e-2
0.44359375 -1.2083467337548193e-1 -1.2083467337548193e-1
0.44375000000000003 -1.2010106765728956e-1 -1.2010106765728956e-1
0.44390625 -1.0781571238503052e-1 -1.0781571238503052e-1
0.4440625 -1.3577318760813073e-1 -1.3577318760813073e-1
0.44421875 -1.3463480037204123e-1 -1.3463480037204123e-1
0.444375 -1.1175248371829927e-1 -1.1175248371829927e-1
0.44453125000000004 -1.0817212970655588e-1 -1.0817212970655588e-1
0.4446875 -1.256335562572506e-1 -1.256335562572506e-1
0.44484375000000004 -1.1211214790606316e-1 -1.1211214790606316e-1
0.445 -1.3577318760813073e-1 -1.3577318760813073e-1
0.44515625000000003 -1.1790765652063495e-1 -1.1790765652063495e-1
0.4453125 -1.365337735851977e-1 -1.365337735851977e-1
0.44546875 -1.1355379066356752e-1 -1.1355379066356752e-1
0.445625 -1.4810535906254474e-1 -1.4810535906254474e-1
0.44578125 -1.7056695836970093e-1 -1.7056695836970093e-1
0.44593750000000004 -1.6851355273864188e-1 -1.6851355273864188e-1
0.44609375 -1.3958950814001492e-1 -1.3958950814001492e-1
0.44625000000000004 -1.4927965761100115e-1 -1.4927965761100115e-1
0.44640625 -1.656549985789426e-1 -1.656549985789426e-1
0.44656250000000003 -1.6933375030424536e-1 -1.6933375030424536e-1
0.44671875 -1.7428773347215687e-1 -1.7428773347215687e-1
0.446875 -1.6321969603746123e-1 -1.6321969603746123e-1
0.44703125000000005 -1.8013972071221973e-1 -1.8013972071221973e-1
0.4471875 -1.776220644909734e-1 -1.776220644909734e-1
0.44734375000000004 -2.025933423109172e-1 -2.025933423109172e-1
0.4475 -1.942539297774304e-1 -1.942539297774304e-1
0.44765625000000003 -1.8394378429125213e-1 -1.8394378429125213e-1
0.4478125 -2.0170793021646238e-1 -2.0170793021646238e-1
0.44796875 -2.034805632158112e-1 -2.034805632158112e-1
0.448125 -2.2022979457615532e-1 -2.2022979457615532e-1
0.44828125 -2.151824696189384e-1 -2.151824696189384e-1
0.44843750000000004 -2.1563890106599848e-1 -2.1563890106599848e-1
0.44859375 -2.4442941135849994e-1 -2.4442941135849994e-1
0.44875000000000004 -2.0884229158791934e-1 -2.0884229158791934e-1
0.44890625 -2.2207982711563412e-1 -2.2207982711563412e-1
0.44906250000000003 -2.386128804614711e-1 -2.386128804614711e-1
0.44921875 -2.151824696189384e-1 -2.151824696189384e-1
0.449375 -2.338245796749967e-1 -2.338245796749967e-1
0.44953125 -2.4102697495932057e-1 -2.4102697495932057e-1
0.4496875 -2.700574571747123e-1 -2.700574571747123e-1
0.44984375000000004 -2.4983054292964058e-1 -2.4983054292964058e-1
0.45 -2.54799641554746e-1 -2.54799641554746e-1
0.45015625000000004 -2.6236154731440786e-1 -2.6236154731440786e-1
0.4503125 -2.60332130154707e-1 -2.60332130154707e-1
0.45046875000000003 -2.5932096675984484e-1 -2.5932096675984484e-1
0.450625 -2.4884350959136414e-1 -2.4884350959136414e-1
0.45078125 -2.8640805722882634e-1 -2.8640805722882634e-1
0.45093750000000005 -2.2861771697749989e-1 -2.2861771697749989e-1
0.45109375 -2.3097673680217e-1 -2.3097673680217e-1
0.45125000000000004 -2.869458832813421e-1 -2.869458832813421e-1
0.45140625 -2.3145008233339093e-1 -2.3145008233339093e-1
0.45156250000000003 -2.613456533262597e-1 -2.613456533262597e-1
0.45171875 -2.7683937068303033e-1 -2.7683937068303033e-1
0.451875 -2.731744165966252e-1 -2.731744165966252e-1
0.45203125 -2.794762608839716e-1 -2.794762608839716e-1
0.4521875 -2.773654694534877e-1 -2.773654694534877e-1
0.45234375000000004 -2.588162665497573e-1 -2.588162665497573e-1
0.4525 -2.9399891557631586e-1 -2.9399891557631586e-1
0.45265625000000004 -3.1243476123283953e-1 -3.1243476123283953e-1
0.4528125 -3.2458769827243605e-1 -3.2458769827243605e-1
0.45296875000000003 -3.045177154971026e-1 -3.045177154971026e-1
0.453125 -3.118644466638121e-1 -3.118644466638121e-1
0.45328125 -3.281233580873413e-1 -3.281233580873413e-1
0.4534375 -2.934522893469418e-1 -2.934522893469418e-1
0.45359375 -3.2458769827243605e-1 -3.2458769827243605e-1
0.45375000000000004 -3.0005765594546885e-1 -3.0005765594546885e-1
0.45390625 -3.078930782019813e-1 -3.078930782019813e-1
0.45406250000000004 -3.118644466638121e-1 -3.118644466638121e-1
0.45421875 -3.181794809992433e-1 -3.181794809992433e-1
0.45437500000000003 -3.4810140003675416e-1 -3.4810140003675416e-1
0.45453125 -3.4563030101201386e-1 -3.4563030101201386e-1
0.4546875 -3.2341551272438496e-1 -3.2341551272438496e-1
0.45484375000000005 -3.376949737611121e-1 -3.376949737611121e-1
0.455 -3.062021176676759e-1 -3.062021176676759e-1
0.45515625000000004 -3.600350433469335e-1 -3.600350433469335e-1
0.4553125 -3.8023842943522057e-1 -3.8023842943522057e-1
0.45546875000000003 -3.6131050529717657e-1 -3.6131050529717657e-1
0.455625 -3.625897241363494e-1 -3.625897241363494e-1
0.45578125 -3.782416696791455e-1 -3.782416696791455e-1
0.4559375 -3.8899873928225004e-1 -3.8899873928225004e-1
0.45609375 -3.849335506436007e-1 -3.849335506436007e-1
0.45625000000000004 -3.5058663990540273e-1 -3.5058663990540273e-1
0.45640625 -3.4872137798915537e-1 -3.4872137798915537e-1
0.45656250000000004 -3.951687725581432e-1 -3.951687725581432e-1
0.45671875 -3.8425970336814474e-1 -3.8425970336814474e-1
0.45687500000000003 -3.7427548246154396e-1 -3.7427548246154396e-1
0.45703125 -3.979394006593364e-1 -3.979394006593364e-1
0.4571875 -4.156681676197693e-1 -4.156681676197693e-1
0.45734375 -3.9379005875927797e-1 -3.9379005875927797e-1
0.4575 -3.9585977426621577e-1 -3.9585977426621577e-1
0.45765625000000004 -3.7099777270030776e-1 -3.7099777270030776e-1
0.4578125 -4.288964333535241e-1 -4.288964333535241e-1
0.45796875000000004 -3.736179585177717e-1 -3.736179585177717e-1
0.458125 -4.0565104686224496e-1 -4.0565104686224496e-1
0.45828125000000003 -4.296432856130816e-1 -4.296432856130816e-1
0.4584375 -4.3794456233092083e-1 -4.3794456233092083e-1
0.45859375 -4.5188034027421375e-1 -4.5188034027421375e-1
0.45875000000000005 -4.448565567472511e-1 -4.448565567472511e-1
0.45890625 -4.281508632443978e-1 -4.281508632443978e-1
0.45906250000000004 -4.387071516083414e-1 -4.387071516083414e-1
0.45921875 -4.6223065281667397e-1 -4.6223065281667397e-1
0.45937500000000003 -4.646546283106425e-1 -4.646546283106425e-1
0.45953125 -4.3794456233092083e-1 -4.3794456233092083e-1
0.4596875 -4.281508632443978e-1 -4.281508632443978e-1
0.45984375 -4.3794456233092083e-1 -4.3794456233092083e-1
0.46 -4.526678191516269e-1 -4.526678191516269e-1
0.46015625000000004 -4.939816921361664e-1 -4.939816921361664e-1
0.4603125 -4.670922089768399e-1 -4.670922089768399e-1
0.46046875000000004 -4.670922089768399e-1 -4.670922089768399e-1
0.460625 -4.761489150011502e-1 -4.761489150011502e-1
0.46078125000000003 -4.425403140200701e-1 -4.425403140200701e-1
0.4609375 -5.134839045888495e-1 -5.134839045888495e-1
0.46109375 -5.018543152360517e-1 -5.018543152360517e-1
0.46125 -4.9225143294748497e-1 -4.9225143294748497e-1
0.46140625 -5.018543152360517e-1 -5.018543152360517e-1
0.46156250000000004 -4.974630292700799e-1 -4.974630292700799e-1
0.46171875 -4.67907785708364e-1 -4.67907785708364e-1
0.46187500000000004 -4.7948965825817913e-1 -4.7948965825817913e-1
0.46203125 -5.009724987261817e-1 -5.009724987261817e-1
0.46218750000000003 -5.320067324661513e-1 -5.320067324661513e-1
0.46234375 -5.483971486543209e-1 -5.483971486543209e-1
0.4625 -5.593421478426808e-1 -5.593421478426808e-1
0.46265625000000005 -5.523453074993125e-1 -5.523453074993125e-1
0.4628125 -5.245025374373005e-1 -5.245025374373005e-1
0.46296875000000004 -5.3772121599058e-1 -5.3772121599058e-1
0.463125 -5.533379810329904e-1 -5.533379810329904e-1
0.46328125000000003 -5.08974056359e-1 -5.08974056359e-1
0.4634375 -5.464364478887931e-1 -5.464364478887931e-1
0.46359375 -5.86364394788744e-1 -5.86364394788744e-1
0.46375 -5.705701276055124e-1 -5.705701276055124e-1
0.46390625 -5.654304879531007e-1 -5.654304879531007e-1
0.46406250000000004 -6.221105861947245e-1 -6.221105861947245e-1
0.46421875 -5.86364394788744e-1 -5.86364394788744e-1
0.46437500000000004 -5.474156917803428e-1 -5.474156917803428e-1
0.46453125 -5.263664651134587e-1 -5.263664651134587e-1
0.46468750000000003 -5.593421478426808e-1 -5.593421478426808e-1
0.46484375 -5.852933844262176e-1 -5.852933844262176e-1
0.465 -5.831592549135327e-1 -5.831592549135327e-1
0.46515625 -5.885143718623032e-1 -5.885143718623032e-1
0.4653125 -6.174780677976188e-1 -6.174780677976188e-1
0.46546875000000004 -6.049876924092055e-1 -6.049876924092055e-1
0.465625 -5.778693663470116e-1 -5.778693663470116e-1
0.46578125000000004 -6.174780677976188e-1 -6.174780677976188e-1
0.4659375 -6.117560550917038e-1 -6.117560550917038e-1
0.46609375000000003 -6.140358213866022e-1 -6.140358213866022e-1
0.46625 -5.972223223769526e-1 -5.972223223769526e-1
0.46640625 -6.363122160977546e-1 -6.363122160977546e-1
0.46656250000000005 -6.399363913595377e-1 -6.399363913595377e-1
0.46671875 -6.315265535469377e-1 -6.315265535469377e-1
0.46687500000000004 -6.061084529845009e-1 -6.061084529845009e-1
0.46703125 -6.560003229301388e-1 -6.560003229301388e-1
0.46718750000000003 -6.661895171320737e-1 -6.661895171320737e-1
0.46734375 -6.534899432125383e-1 -6.534899432125383e-1
0.4675 -6.221105861947245e-1 -6.221105861947245e-1
0.46765625 -6.106206440347894e-1 -6.106206440347894e-1
0.4678125 -6.873143855985409e-1 -6.873143855985409e-1
0.46796875000000004 -6.886694396835069e-1 -6.886694396835069e-1
0.468125 -6.610650390109147e-1 -6.610650390109147e-1
0.46828125000000004 -6.585252979606424e-1 -6.585252979606424e-1
0.4684375 -7.19603153927157e-1 -7.19603153927157e-1
0.46859375000000003 -6.846168956723093e-1 -6.846168956723093e-1
0.46875 -6.900287349462313e-1 -6.900287349462313e-1
0.46890625 -7.299264290175054e-1 -7.299264290175054e-1
0.4690625 -6.96889769930197e-1 -6.96889769930197e-1
0.46921875 -7.344269302441817e-1 -7.344269302441817e-1
0.46937500000000004 -7.095195786566264e-1 -7.095195786566264e-1
0.46953125 -6.832744077968003e-1 -6.832744077968003e-1
0.46968750000000004 -7.254720875912555e-1 -7.254720875912555e-1
0.46984375 -7.239974020252498e-1 -7.239974020252498e-1
0.47000000000000003 -7.405010779563743e-1 -7.405010779563743e-1
0.47015625 -7.314214201044558e-1 -7.314214201044558e-1
0.4703125 -7.066810425262262e-1 -7.066810425262262e-1
0.47046875000000005 -7.254720875912555e-1 -7.254720875912555e-1
0.470625 -7.359375212694199e-1 -7.359375212694199e-1
0.47078125000000004 -7.152529224095692e-1 -7.152529224095692e-1
0.4709375 -7.482152147298149e-1 -7.482152147298149e-1
0.47109375000000003 -8.011224647437465e-1 -8.011224647437465e-1
0.47125 -7.359375212694199e-1 -7.359375212694199e-1
0.47140625 -7.344269302441817e-1 -7.344269302441817e-1
0.4715625 -7.78846070032595e-1 -7.78846070032595e-1
0.47171875 -7.497746220853361e-1 -7.497746220853361e-1
0.47187500000000004 -8.227515557316765e-1 -8.227515557316765e-1
0.47203125 -7.689377813723453e-1 -7.689377813723453e-1
0.47218750000000004 -7.755181266836666e-1 -7.755181266836666e-1
0.47234375 -7.924188772218685e-1 -7.924188772218685e-1
0.47250000000000003 -8.100040520229812e-1 -8.100040520229812e-1
0.47265625 -8.227515557316765e-1 -8.227515557316765e-1
0.4728125 -8.358845710029583e-1 -8.358845710029583e-1
0.47296875 -7.924188772218685e-1 -7.924188772218685e-1
0.473125 -8.011224647437465e-1 -8.011224647437465e-1
0.47328125000000004 -8.494271443183021e-1 -8.494271443183021e-1
0.4734375 -8.264634969773934e-1 -8.264634969773934e-1
0.47359375000000004 -8.064295916646826e-1 -8.064295916646826e-1
0.47375 -8.154215170552743e-1 -8.154215170552743e-1
0.47390625000000003 -8.190710719933088e-1 -8.190710719933088e-1
0.4740625 -7.838862946721172e-1 -7.838862946721172e-1
0.47421875 -8.064295916646826e-1 -8.064295916646826e-1
0.47437500000000005 -8.302074381112683e-1 -8.302074381112683e-1
0.47453125 -8.28331433112512e-1 -8.28331433112512e-1
0.47468750000000004 -8.046533336388797e-1 -8.046533336388797e-1
0.47484375 -8.246035605932698e-1 -8.246035605932698e-1
0.47500000000000003 -8.634056446542213e-1 -8.634056446542213e-1
0.47515625 -8.573596841548832e-1 -8.573596841548832e-1
0.4753125 -8.358845710029583e-1 -8.358845710029583e-1
0.47546875 -8.593656668524816e-1 -8.593656668524816e-1
0.475625 -8.884680485567888e-1 -8.884680485567888e-1
0.47578125000000004 -8.94966341593705e-1 -8.94966341593705e-1
0.4759375 -8.716001232694937e-1 -8.716001232694937e-1
0.47609375000000004 -8.79952197634259e-1 -8.79952197634259e-1
0.47625 -9.219778114669137e-1 -9.219778114669137e-1
0.47640625000000003 -8.92789422339431e-1 -8.92789422339431e-1
0.4765625 -8.906233605829237e-1 -8.906233605829237e-1
0.47671875 -8.993531918418189e-1 -8.993531918418189e-1
0.476875 -9.037848066408949e-1 -9.037848066408949e-1
0.47703125 -9.037848066408949e-1 -9.037848066408949e-1
0.47718750000000004 -9.361408431342277e-1 -9.361408431342277e-1
0.47734375 -9.361408431342277e-1 -9.361408431342277e-1
0.47750000000000004 -8.863233800901988e-1 -8.863233800901988e-1
0.47765625 -9.633704966251382e-1 -9.633704966251382e-1
0.47781250000000003 -9.196615687397327e-1 -9.196615687397327e-1
0.47796875 -1.0006948196489511e0 -1.0006948196489511e0
0.478125 -9.582909710958636e-1 -9.582909710958636e-1
0.47828125000000005 -8.73673131892359e-1 -8.73673131892359e-1
0.4784375 -9.659327133897393e-1 -9.659327133897393e-1
0.47859375000000004 -9.843044034607815e-1 -9.843044034607815e-1
0.47875 -9.433994156945187e-1 -9.433994156945187e-1
0.47890625000000003 -1.0006948196489511e0 -1.0006948196489511e0
0.4790625 -9.337480300183381e-1 -9.337480300183381e-1
0.47921875 -9.843044034607815e-1 -9.843044034607815e-1
0.479375 -9.685101362775499e-1 -9.685101362775499e-1
0.47953125 -9.659327133897393e-1 -9.659327133897393e-1
0.47968750000000004 -9.557733148746164e-1 -9.557733148746164e-1
0.47984375 -9.659327133897393e-1 -9.659327133897393e-1
0.48000000000000004 -1.032451415768437e0 -1.032451415768437e0
0.48015625 -1.0508046177493173e0 -1.0508046177493173e0
0.48031250000000003 -1.0934488728858498e0 -1.0934488728858498e0
0.48046875 -1.0415310736203556e0 -1.0415310736203556e0
0.480625 -1.0235577026084548e0 -1.0235577026084548e0
0.48078125 -1.0148424707102426e0 -1.0148424707102426e0
0.4809375 -1.096909404995356e0 -1.096909404995356e0
0.48109375000000004 -1.0934488728858498e0 -1.0934488728858498e0
0.48125 -1.0034877198331213e0 -1.0034877198331213e0
0.48140625000000004 -1.0415310736203556e0 -1.0415310736203556e0
0.4815625 -1.090015697047456e0 -1.090015697047456e0
0.48171875000000003 -1.1003977328411776e0 -1.1003977328411776e0
0.481875 -1.066714619638605e0 -1.066714619638605e0
0.48203125 -1.0294665622189751e0 -1.0294665622189751e0
0.48218750000000005 -1.0832297077041635e0 -1.0832297077041635e0
0.48234375 -9.924222936829605e-1 -9.924222936829605e-1
0.48250000000000004 -1.1219374106972873e0 -1.1219374106972873e0
0.48265625 -1.1219374106972873e0 -1.1219374106972873e0
0.48281250000000003 -1.090015697047456e0 -1.090015697047456e0
0.48296875 -1.0798760656965753e0 -1.0798760656965753e0
0.483125 -1.1110340476869625e0 -1.1110340476869625e0
0.48328125 -1.1446013953332312e0 -1.1446013953332312e0
0.4834375 -1.1407409745199923e0 -1.1407409745199923e0
0.48359375000000004 -1.107459587328664e0 -1.107459587328664e0
0.48375 -1.1644356403182026e0 -1.1644356403182026e0
0.48390625000000004 -1.1685135527386419e0 -1.1685135527386419e0
0.4840625 -1.096909404995356e0 -1.096909404995356e0
0.48421875000000003 -1.1644356403182026e0 -1.1644356403182026e0
0.484375 -1.1563929200627885e0 -1.1563929200627885e0
0.48453125 -1.2253364694494775e0 -1.2253364694494775e0
0.48468750000000005 -1.1685135527386419e0 -1.1685135527386419e0
0.48484375 -1.1182724566108813e0 -1.1182724566108813e0
0.48500000000000004 -1.1603956625164629e0 -1.1603956625164629e0
0.48515625 -1.207047683737168e0 -1.207047683737168e0
0.48531250000000004 -1.249336745853244e0 -1.249336745853244e0
0.48546875 -1.2300315906578567e0 -1.2300315906578567e0
0.48562500000000003 -1.1331215776498005e0 -1.1331215776498005e0
0.48578125 -1.2115481849638443e0 -1.2115481849638443e0
0.4859375 -1.220691564403714e0 -1.220691564403714e0
0.48609375000000005 -1.207047683737168e0 -1.207047683737168e0
0.48625 -1.2907294310114685e0 -1.2907294310114685e0
0.48640625000000004 -1.307328692830931e0 -1.307328692830931e0
0.4865625 -1.2907294310114685e0 -1.2907294310114685e0
0.48671875000000003 -1.1369145666669396e0 -1.1369145666669396e0
0.486875 -1.2747413256273386e0 -1.2747413256273386e0
0.48703125 -1.2160958127145647e0 -1.2160958127145647e0
0.4871875 -1.2800055656196956e0 -1.2800055656196956e0
0.48734375 -1.307328692830931e0 -1.307328692830931e0
0.48750000000000004 -1.324587698272436e0 -1.324587698272436e0
0.48765625 -1.3017248153129324e0 -1.3017248153129324e0
0.48781250000000004 -1.2444294113585e0 -1.2444294113585e0
0.48796875 -1.2800055656196956e0 -1.2800055656196956e0
0.48812500000000003 -1.2444294113585e0 -1.2444294113585e0
0.48828125 -1.2115481849638443e0 -1.2115481849638443e0
0.4884375 -1.2025933423109172e0 -1.2025933423109172e0
0.48859375000000005 -1.3304965578829564e0 -1.3304965578829564e0
0.48875 -1.2853343991247628e0 -1.2853343991247628e0
0.48890625000000004 -1.249336745853244e0 -1.249336745853244e0
0.4890625 -1.1981842234058626e0 -1.1981842234058626e0
0.48921875000000004 -1.3487213779891554e0 -1.3487213779891554e0
0.489375 -1.3549703272661575e0 -1.3549703272661575e0
0.48953125000000003 -1.2800055656196956e0 -1.2800055656196956e0
0.4896875 -1.3487213779891554e0 -1.3487213779891554e0
0.48984375 -1.324587698272436e0 -1.324587698272436e0
0.49000000000000005 -1.3425610692843368e0 -1.3425610692843368e0
0.49015625 -1.4303914244404745e0 -1.4303914244404745e0
0.49031250000000004 -1.2853343991247628e0 -1.2853343991247628e0
0.49046875 -1.4303914244404745e0 -1.4303914244404745e0
0.49062500000000003 -1.3613105052971757e0 -1.3613105052971757e0
0.49078125 -1.394478868549831e0 -1.394478868549831e0
0.4909375 -1.4229674063612685e0 -1.4229674063612685e0
0.49109375 -1.4456313909972116e0 -1.4456313909972116e0
0.49125 -1.4156681676197684e0 -1.4156681676197684e0
0.49140625000000004 -1.4379445623309208e0 -1.4379445623309208e0
0.4915625 -1.4229674063612685e0 -1.4229674063612685e0
0.49171875000000004 -1.4614256581804441e0 -1.4614256581804441e0
0.491875 -1.3187581546117122e0 -1.3187581546117122e0
0.49203125000000003 -1.4156681676197684e0 -1.4156681676197684e0
0.4921875 -1.4156681676197684e0 -1.4156681676197684e0
0.49234375 -1.4303914244404745e0 -1.4303914244404745e0
0.49250000000000005 -1.4014277285051588e0 -1.4014277285051588e0
0.49265625 -1.4229674063612685e0 -1.4229674063612685e0
0.49281250000000004 -1.4156681676197684e0 -1.4156681676197684e0
0.49296875 -1.4534567285091682e0 -1.4534567285091682e0
0.49312500000000004 -1.4614256581804441e0 -1.4614256581804441e0
0.49328125 -1.4156681676197684e0 -1.4156681676197684e0
0.49343750000000003 -1.5217215600676952e0 -1.5217215600676952e0
0.49359375 -1.4229674063612685e0 -1.4229674063612685e0
0.49375 -1.3876394440195257e0 -1.3876394440195257e0
0.49390625000000005 -1.4948494136673935e0 -1.4948494136673935e0
0.4940625 -1.4614256581804441e0 -1.4614256581804441e0
0.49421875000000004 -1.4695435484026231e0 -1.4695435484026231e0
0.494375 -1.4695435484026231e0 -1.4695435484026231e0
0.49453125000000003 -1.4229674063612685e0 -1.4229674063612685e0
0.4946875 -1.5503667415172253e0 -1.5503667415172253e0
0.49484375 -1.5503667415172253e0 -1.5503667415172253e0
0.495 -1.531061586321838e0 -1.531061586321838e0
0.49515625 -1.560350962423826e0 -1.560350962423826e0
0.49531250000000004 -1.5503667415172253e0 -1.5503667415172253e0
0.49546875 -1.5810355612836768e0 -1.5810355612836768e0
0.49562500000000004 -1.4862492419054765e0 -1.4862492419054765e0
0.49578125 -1.5036233379748984e0 -1.5036233379748984e0
0.49593750000000003 -1.4862492419054765e0 -1.4862492419054765e0
0.49609375 -1.5810355612836768e0 -1.5810355612836768e0
0.49625 -1.5125781806278256e0 -1.5125781806278256e0
0.49640625000000005 -1.5217215600676952e0 -1.5217215600676952e0
0.4965625 -1.6140358213866022e0 -1.6140358213866022e0
0.49671875000000004 -1.5503667415172253e0 -1.5503667415172253e0
0.496875 -1.6497513736531366e0 -1.6497513736531366e0
0.49703125000000004 -1.662340500961157e0 -1.662340500961157e0
0.4971875 -1.6753054781255252e0 -1.6753054781255252e0
0.49734375000000003 -1.5406069042280683e0 -1.5406069042280683e0
0.4975 -1.6375169172361255e0 -1.6375169172361255e0
0.49765625 -1.6140358213866022e0 -1.6140358213866022e0
0.49781250000000005 -1.70245772416914e0 -1.70245772416914e0
0.49796875 -1.5503667415172253e0 -1.5503667415172253e0
0.49812500000000004 -1.6027548109769136e0 -1.6027548109769136e0
0.49828125 -1.6753054781255252e0 -1.6753054781255252e0
0.49843750000000003 -1.6497513736531366e0 -1.6497513736531366e0
0.49859375 -1.688669439683506e0 -1.688669439683506e0
0.49875 -1.6256176939364173e0 -1.6256176939364173e0
0.49890625 -1.5917594266754498e0 -1.5917594266754498e0
0.4990625 -1.6256176939364173e0 -1.6256176939364173e0
0.49921875000000004 -1.7624556538444254e0 -1.7624556538444254e0
0.499375 -1.662340500961157e0 -1.662340500961157e0
0.49953125000000004 -1.7958794093313748e0 -1.7958794093313748e0
0.4996875 -1.8136081762918068e0 -1.8136081762918068e0
0.49984375000000003 -1.6753054781255252e0 -1.6753054781255252e0
0.5 -1.7624556538444254e0 -1.7624556538444254e0
0.50015625 -1.7466613866611929e0 -1.7466613866611929e0
0.5003125 -1.778846070032594e0 -1.778846070032594e0
0.50046875 -1.7166981632837497e0 -1.7166981632837497e0
0.500625 -1.7166981632837497e0 -1.7166981632837497e0
0.50078125 -1.6256176939364173e0 -1.6256176939364173e0
0.5009374999999999 -1.7624556538444254e0 -1.7624556538444254e0
0.50109375 -1.70245772416914e0 -1.70245772416914e0
0.50125 -1.7958794093313748e0 -1.7958794093313748e0
0.5014062499999999 -1.7314214201044558e0 -1.7314214201044558e0
0.5015624999999999 -1.70245772416914e0 -1.70245772416914e0
0.50171875 -1.778846070032594e0 -1.778846070032594e0
0.501875 -1.9150658170505834e0 -1.9150658170505834e0
0.5020312499999999 -1.7466613866611929e0 -1.7466613866611929e0
0.5021875 -1.8320915819858192e0 -1.8320915819858192e0
0.50234375 -1.8513967371812066e0 -1.8513967371812066e0
0.5025 -1.7624556538444254e0 -1.7624556538444254e0
0.5026562499999999 -1.9896994353474873e0 -1.9896994353474873e0
0.5028125 -1.9150658170505834e0 -1.9150658170505834e0
0.50296875 -1.9385469129001067e0 -1.9385469129001067e0
0.5031249999999999 -1.892789422339431e0 -1.892789422339431e0
0.50328125 -1.9896994353474873e0 -1.9896994353474873e0
0.5034375 -1.7466613866611929e0 -1.7466613866611929e0
0.50359375 -1.8513967371812066e0 -1.8513967371812066e0
0.5037499999999999 -1.778846070032594e0 -1.778846070032594e0
0.50390625 -2.047691382325174e0 -2.047691382325174e0
0.5040625 -1.9385469129001067e0 -1.9385469129001067e0
0.5042187499999999 -1.9385469129001067e0 -1.9385469129001067e0
0.504375 -1.9896994353474873e0 -1.9896994353474873e0
0.50453125 -1.892789422339431e0 -1.892789422339431e0
0.5046875 -1.7958794093313748e0 -1.7958794093313748e0
0.5048437499999999 -1.9633704966251382e0 -1.9633704966251382e0
0.505 -1.9385469129001067e0 -1.9385469129001067e0
0.50515625 -1.7624556538444254e0 -1.7624556538444254e0
0.5053124999999999 -1.892789422339431e0 -1.892789422339431e0
0.5054687499999999 -2.152426732845188e0 -2.152426732845188e0
0.505625 -1.892789422339431e0 -1.892789422339431e0
0.50578125 -2.114638171955787e0 -2.114638171955787e0
0.5059374999999999 -2.152426732845188e0 -2.152426732845188e0
0.50609375 -1.892789422339431e0 -1.892789422339431e0
0.50625 -2.114638171955787e0 -2.114638171955787e0
0.50640625 -1.9896994353474873e0 -1.9896994353474873e0
0.5065624999999999 -1.9633704966251382e0 -1.9633704966251382e0
0.50671875 -1.9385469129001067e0 -1.9385469129001067e0
0.506875 -2.0798760656965753e0 -2.0798760656965753e0
0.5070312499999999 -1.8513967371812066e0 -1.8513967371812066e0
0.5071875 -1.892789422339431e0 -1.892789422339431e0
0.50734375 -1.892789422339431e0 -1.892789422339431e0
0.5075 -2.017728158947731e0 -2.017728158947731e0
0.5076562499999999 -1.9896994353474873e0 -1.9896994353474873e0
0.5078125 -2.239576908564088e0 -2.239576908564088e0
0.50796875 -2.3487213779891554e0 -2.3487213779891554e0
0.5081249999999999 -1.9896994353474873e0 -1.9896994353474873e0
0.50828125 -2.1938194180034123e0 -2.1938194180034123e0
0.5084375 -1.9150658170505834e0 -1.9150658170505834e0
0.50859375 -2.114638171955787e0 -2.114638171955787e0
0.5087499999999999 -1.9896994353474873e0 -1.9896994353474873e0
0.50890625 -1.9150658170505834e0 -1.9150658170505834e0
0.5090625 -2.114638171955787e0 -2.114638171955787e0
0.5092187499999999 -2.152426732845188e0 -2.152426732845188e0
0.5093749999999999 -2.114638171955787e0 -2.114638171955787e0
0.50953125 -2.1938194180034123e0 -2.1938194180034123e0
0.5096875 -2.239576908564088e0 -2.239576908564088e0
0.5098437499999999 -1.9385469129001067e0 -1.9385469129001067e0
0.51 -2.2907294310114685e0 -2.2907294310114685e0
0.51015625 -2.047691382325174e0 -2.047691382325174e0
0.5103125 -2.239576908564088e0 -2.239576908564088e0
0.5104687499999999 -2.239576908564088e0 -2.239576908564088e0
0.510625 -2.239576908564088e0 -2.239576908564088e0
0.51078125 -2.4948494136673935e0 -2.4948494136673935e0
0.5109374999999999 -2.0798760656965753e0 -2.0798760656965753e0
0.51109375 -2.047691382325174e0 -2.047691382325174e0
0.51125 -2.2907294310114685e0 -2.2907294310114685e0
0.51140625 -2.1938194180034123e0 -2.1938194180034123e0
0.5115624999999999 -2.3487213779891554e0 -2.3487213779891554e0
0.51171875 -2.2907294310114685e0 -2.2907294310114685e0
0.511875 -2.152426732845188e0 -2.152426732845188e0
0.5120312499999999 -2.152426732845188e0 -2.152426732845188e0
0.5121875 -2.152426732845188e0 -2.152426732845188e0
0.51234375 -2.2907294310114685e0 -2.2907294310114685e0
0.5125 -2.239576908564088e0 -2.239576908564088e0
0.5126562499999999 -2.017728158947731e0 -2.017728158947731e0
0.5128125 -2.2907294310114685e0 -2.2907294310114685e0
0.51296875 -2.152426732845188e0 -2.152426732845188e0
0.5131249999999999 -2.114638171955787e0 -2.114638171955787e0
0.5132812499999999 -2.7166981632837497e0 -2.7166981632837497e0
0.5134375 -2.3487213779891554e0 -2.3487213779891554e0
0.51359375 -2.239576908564088e0 -2.239576908564088e0
0.5137499999999999 -1.9633704966251382e0 -1.9633704966251382e0
0.51390625 -2.2907294310114685e0 -2.2907294310114685e0
0.5140625 -2.2907294310114685e0 -2.2907294310114685e0
0.51421875 -2.3487213779891554e0 -2.3487213779891554e0
0.5143749999999999 -2.7166981632837497e0 -2.7166981632837497e0
0.51453125 -2.2907294310114685e0 -2.2907294310114685e0
0.5146875 -2.2907294310114685e0 -2.2907294310114685e0
0.5148437499999999 -2.4156681676197684e0 -2.4156681676197684e0
0.515 -2.3487213779891554e0 -2.3487213779891554e0
0.51515625 -2.2907294310114685e0 -2.2907294310114685e0
0.5153125 -2.4948494136673935e0 -2.4948494136673935e0
0.5154687499999999 -2.2907294310114685e0 -2.2907294310114685e0
0.515625 -2.4156681676197684e0 -2.4156681676197684e0
0.51578125 -2.59175942667545e0 -2.59175942667545e0
0.5159374999999999 -2.2907294310114685e0 -2.2907294310114685e0
0.51609375 -3.1938194180034123e0 -3.1938194180034123e0
0.51625 -2.3487213779891554e0 -2.3487213779891554e0
0.51640625 -2.4948494136673935e0 -2.4948494136673935e0
0.5165624999999999 -2.1938194180034123e0 -2.1938194180034123e0
0.51671875 -2.59175942667545e0 -2.59175942667545e0
0.516875 -2.4948494136673935e0 -2.4948494136673935e0
0.5170312499999999 -2.4948494136673935e0 -2.4948494136673935e0
0.5171874999999999 -2.59175942667545e0 -2.59175942667545e0
0.51734375 -2.59175942667545e0 -2.59175942667545e0
0.5175 -2.59175942667545e0 -2.59175942667545e0
0.5176562499999999 -2.59175942667545e0 -2.59175942667545e0
0.5178125 -2.7166981632837497e0 -2.7166981632837497e0
0.51796875 -2.239576908564088e0 -2.239576908564088e0
0.518125 -2.3487213779891554e0 -2.3487213779891554e0
0.5182812499999999 -2.59175942667545e0 -2.59175942667545e0
0.5184375 -2.892789422339431e0 -2.892789422339431e0
0.51859375 -2.59175942667545e0 -2.59175942667545e0
0.5187499999999999 -2.59175942667545e0 -2.59175942667545e0
0.51890625 -2.59175942667545e0 -2.59175942667545e0
0.5190625 -2.2907294310114685e0 -2.2907294310114685e0
0.51921875 -2.4948494136673935e0 -2.4948494136673935e0
0.5193749999999999 -2.892789422339431e0 -2.892789422339431e0
0.51953125 -2.59175942667545e0 -2.59175942667545e0
0.5196875 -2.7166981632837497e0 -2.7166981632837497e0
0.5198437499999999 -2.7166981632837497e0 -2.7166981632837497e0
0.52 -2.4948494136673935e0 -2.4948494136673935e0
0.52015625 NaN NaN
0.5203125 -2.7166981632837497e0 -2.7166981632837497e0
0.5204687499999999 -2.59175942667545e0 -2.59175942667545e0
0.520625 -2.892789422339431e0 -2.892789422339431e0
0.52078125 -2.3487213779891554e0 -2.3487213779891554e0
0.5209374999999999 -2.59175942667545e0 -2.59175942667545e0
0.5210937499999999 -2.7166981632837497e0 -2.7166981632837497e0
0.52125 -2.59175942667545e0 -2.59175942667545e0
0.52140625 -3.1938194180034123e0 -3.1938194180034123e0
0.5215624999999999 -2.892789422339431e0 -2.892789422339431e0
0.52171875 -2.59175942667545e0 -2.59175942667545e0
0.521875 -2.892789422339431e0 -2.892789422339431e0
0.52203125 -2.4948494136673935e0 -2.4948494136673935e0
0.5221874999999999 -2.4948494136673935e0 -2.4948494136673935e0
0.52234375 -2.892789422339431e0 -2.892789422339431e0
0.5225 NaN NaN
0.5226562499999999 -2.892789422339431e0 -2.892789422339431e0
0.5228125 -2.7166981632837497e0 -2.7166981632837497e0
0.52296875 -2.4948494136673935e0 -2.4948494136673935e0
0.523125 -2.59175942667545e0 -2.59175942667545e0
0.5232812499999999 -2.892789422339431e0 -2.892789422339431e0
0.5234375 -2.59175942667545e0 -2.59175942667545e0
0.52359375 NaN NaN
0.5237499999999999 -2.892789422339431e0 -2.892789422339431e0
0.52390625 NaN NaN
0.5240625 -2.7166981632837497e0 -2.7166981632837497e0
0.52421875 -3.1938194180034123e0 -3.1938194180034123e0
0.5243749999999999 -2.892789422339431e0 -2.892789422339431e0
0.52453125 -2.59175942667545e0 -2.59175942667545e0
0.5246875 NaN NaN
0.5248437499999999 -3.1938194180034123e0 -3.1938194180034123e0
0.5249999999999999 -2.7166981632837497e0 -2.7166981632837497e0
0.52515625 -2.7166981632837497e0 -2.7166981632837497e0
0.5253125 -3.1938194180034123e0 -3.1938194180034123e0
0.5254687499999999 -2.7166981632837497e0 -2.7166981632837497e0
0.525625 -2.892789422339431e0 -2.892789422339431e0
0.52578125 -2.3487213779891554e0 -2.3487213779891554e0
0.5259375 NaN NaN
0.5260937499999999 -3.1938194180034123e0 -3.1938194180034123e0
0.52625 NaN NaN
0.52640625 -2.892789422339431e0 -2.892789422339431e0
0.5265624999999999 -3.1938194180034123e0 -3.1938194180034123e0
0.52671875 NaN NaN
0.526875 NaN NaN
0.52703125 NaN NaN
0.5271874999999999 -3.1938194180034123e0 -3.1938194180034123e0
0.52734375 -2.892789422339431e0 -2.892789422339431e0
0.5275 NaN NaN
0.5276562499999999 -3.1938194180034123e0 -3.1938194180034123e0
0.5278125 -2.892789422339431e0 -2.892789422339431e0
0.52796875 -2.7166981632837497e0 -2.7166981632837497e0
0.528125 NaN NaN
0.5282812499999999 -2.7166981632837497e0 -2.7166981632837497e0
0.5284375 -2.892789422339431e0 -2.892789422339431e0
0.52859375 -2.59175942667545e0 -2.59175942667545e0
0.5287499999999999 -2.892789422339431e0 -2.892789422339431e0
0.5289062499999999 -3.1938194180034123e0 -3.1938194180034123e0
0.5290625 -2.892789422339431e0 -2.892789422339431e0
0.52921875 NaN NaN
0.5293749999999999 -3.1938194180034123e0 -3.1938194180034123e0
0.52953125 -3.1938194180034123e0 -3.1938194180034123e0
0.5296875 -2.59175942667545e0 -2.59175942667545e0
0.52984375 -3.1938194180034123e0 -3.1938194180034123e0
0.5299999999999999 NaN NaN
0.53015625 -3.1938194180034123e0 -3.1938194180034123e0
0.5303125 NaN NaN
0.5304687499999999 -2.892789422339431e0 -2.892789422339431e0
0.530625 -3.1938194180034123e0 -3.1938194180034123e0
0.53078125 -3.1938194180034123e0 -3.1938194180034123e0
0.5309375 -3.1938194180034123e0 -3.1938194180034123e0
0.5310937499999999 NaN NaN
0.53125 NaN NaN
0.53140625 NaN NaN
0.5315624999999999 -3.1938194180034123e0 -3.1938194180034123e0
0.53171875 -2.892789422339431e0 -2.892789422339431e0
0.531875 -2.7166981632837497e0 -2.7166981632837497e0
0.53203125 -2.892789422339431e0 -2.892789422339431e0
0.5321874999999999 -3.1938194180034123e0 -3.1938194180034123e0
0.53234375 -3.1938194180034123e0 -3.1938194180034123e0
0.5325 -3.1938194180034123e0 -3.1938194180034123e0
0.5326562499999999 NaN NaN
0.5328124999999999 NaN NaN
0.53296875 NaN NaN
0.533125 NaN NaN
0.5332812499999999 -3.1938194180034123e0 -3.1938194180034123e0
0.5334375 NaN NaN
0.53359375 NaN NaN
0.53375 NaN NaN
0.5339062499999999 NaN NaN
0.5340625 NaN NaN
0.53421875 NaN NaN
0.5343749999999999 NaN NaN
0.53453125 NaN NaN
0.5346875 -3.1938194180034123e0 -3.1938194180034123e0
0.53484375 -3.1938194180034123e0 -3.1938194180034123e0
0.5349999999999999 -3.1938194180034123e0 -3.1938194180034123e0
0.53515625 NaN NaN
0.5353125 -3.1938194180034123e0 -3.1938194180034123e0
0.5354687499999999 NaN NaN
0.535625 NaN NaN
0.53578125 NaN NaN
0.5359375 -2.892789422339431e0 -2.892789422339431e0
0.5360937499999999 -3.1938194180034123e0 -3.1938194180034123e0
0.53625 -2.892789422339431e0 -2.892789422339431e0
0.53640625 -3.1938194180034123e0 -3.1938194180034123e0
0.5365624999999999 -3.1938194180034123e0 -3.1938194180034123e0
0.53671875 -3.1938194180034123e0 -3.1938194180034123e0
0.536875 NaN NaN
0.53703125 -3.1938194180034123e0 -3.1938194180034123e0
0.5371874999999999 -2.892789422339431e0 -2.892789422339431e0
0.53734375 NaN NaN
0.5375 NaN NaN
0.53765625 NaN NaN
0.5378124999999999 -3.1938194180034123e0 -3.1938194180034123e0
0.53796875 -3.1938194180034123e0 -3.1938194180034123e0
0.538125 NaN NaN
0.5382812499999999 NaN NaN
0.5384375 -3.1938194180034123e0 -3.1938194180034123e0
0.53859375 -3.1938194180034123e0 -3.1938194180034123e0
0.53875 NaN NaN
0.5389062499999999 NaN NaN
0.5390625 NaN NaN
0.53921875 -3.1938194180034123e0 -3.1938194180034123e0
0.5393749999999999 NaN NaN
0.53953125 NaN NaN
0.5396875 NaN NaN
0.53984375 NaN NaN
0.5399999999999999 -3.1938194180034123e0 -3.1938194180034123e0
0.54015625 -3.1938194180034123e0 -3.1938194180034123e0
0.5403125 NaN NaN
0.5404687499999999 NaN NaN
0.540625 NaN NaN
0.54078125 NaN NaN
0.5409375 NaN NaN
0.5410937499999999 NaN NaN
0.54125 NaN NaN
0.54140625 -2.892789422339431e0 -2.892789422339431e0
0.5415625 NaN NaN
0.5417187499999999 NaN NaN
0.541875 NaN NaN
0.54203125 NaN NaN
0.5421874999999999 NaN NaN
0.54234375 NaN NaN
0.5425 -3.1938194180034123e0 -3.1938194180034123e0
0.54265625 NaN NaN
0.5428124999999999 NaN NaN
0.54296875 NaN NaN
0.543125 NaN NaN
0.5432812499999999 NaN NaN
0.5434375 -3.1938194180034123e0 -3.1938194180034123e0
0.54359375 NaN NaN
0.54375 NaN NaN
0.5439062499999999 NaN NaN
0.5440625 -3.1938194180034123e0 -3.1938194180034123e0
0.54421875 NaN NaN
0.5443749999999999 NaN NaN
0.54453125 NaN NaN
0.5446875 -3.1938194180034123e0 -3.1938194180034123e0
0.54484375 NaN NaN
0.5449999999999999 NaN NaN
0.54515625 -3.1938194180034123e0 -3.1938194180034123e0
0.5453125 NaN NaN
0.54546875 NaN NaN
0.5456249999999999 NaN NaN
0.54578125 NaN NaN
0.5459375 NaN NaN
0.5460937499999999 NaN NaN
0.54625 NaN NaN
0.54640625 -3.1938194180034123e0 -3.1938194180034123e0
0.5465625 NaN NaN
0.5467187499999999 NaN NaN
0.546875 NaN NaN
0.54703125 NaN NaN
0.5471874999999999 NaN NaN
0.54734375 NaN NaN
0.5475 NaN NaN
0.54765625 -3.1938194180034123e0 -3.1938194180034123e0
0.5478124999999999 NaN NaN
0.54796875 NaN NaN
0.548125 NaN NaN
0.5482812499999999 NaN NaN
0.5484375 NaN NaN
0.54859375 NaN NaN
0.54875 NaN NaN
0.5489062499999999 NaN NaN
0.5490625 NaN NaN
0.54921875 NaN NaN
0.549375 NaN NaN
0.5495312499999999 NaN NaN
0.5496875 NaN NaN
0.54984375 NaN NaN
0.5499999999999999 -3.1938194180034123e0 -3.1938194180034123e0
0.55015625 NaN NaN
0.5503125 NaN NaN
0.55046875 NaN NaN
0.5506249999999999 NaN NaN
0.55078125 -3.1938194180034123e0 -3.1938194180034123e0
0.5509375 NaN NaN
0.5510937499999999 NaN NaN
0.55125 NaN NaN
0.55140625 NaN NaN
0.5515625 NaN NaN
0.5517187499999999 NaN NaN
0.551875 NaN NaN
0.55203125 NaN NaN
0.5521874999999999 NaN NaN
0.55234375 NaN NaN
0.5525 NaN NaN
0.55265625 NaN NaN
0.5528124999999999 NaN NaN
0.55296875 NaN NaN
0.553125 NaN NaN
0.55328125 NaN NaN
0.5534374999999999 NaN NaN
0.55359375 -3.1938194180034123e0 -3.1938194180034123e0
0.55375 NaN NaN
0.5539062499999999 NaN NaN
0.5540625 NaN NaN
0.55421875 NaN NaN
0.554375 NaN NaN
0.5545312499999999 NaN NaN
0.5546875 NaN NaN
0.55484375 NaN NaN
0.5549999999999999 NaN NaN
0.55515625 NaN NaN
0.5553125 NaN NaN
0.55546875 NaN NaN
0.5556249999999999 NaN NaN
0.55578125 NaN NaN
0.5559375 NaN NaN
0.5560937499999999 NaN NaN
0.55625 NaN NaN
0.55640625 -3.1938194180034123e0 -3.1938194180034123e0
0.5565625 NaN NaN
0.5567187499999999 NaN NaN
0.556875 NaN NaN
0.55703125 NaN NaN
0.5571875 NaN NaN
0.5573437499999999 NaN NaN
0.5575 -3.1938194180034123e0 -3.1938194180034123e0
