# Supplementary material for: Large-deviations of disease spreading dynamics with vaccination
Source: PLoS One. 2023 Jul 10;18(7):e0287932. doi: 10.1371/journal.pone.0287932 (PMC10332629; doi:10.1371/journal.pone.0287932)
Supplement: S1 Data — (GZ) [file pone.0287932.s002.gz › DATA/fig3/6400.dat]

#bin log_merged log_interval0 …
#log: Base10
0.00078125 -1.5033384800222698e0 -1.5033384800222698e0
0.0009375000000000001 -1.0628879086226184e0 -1.0628879086226184e0
0.00109375 -7.785132510262733e-1 -7.785132510262733e-1
0.00125 -5.147556454748687e-1 -5.147556454748687e-1
0.00140625 -3.296456539269079e-1 -3.296456539269079e-1
0.0015625 -1.3759390522746662e-1 -1.3759390522746662e-1
0.00171875 1.0489313027998382e-2 1.0489313027998382e-2
0.0018750000000000001 1.1401781481849094e-1 1.1401781481849094e-1
0.00203125 2.198945020701708e-1 2.198945020701708e-1
0.0021875 3.1023610795015566e-1 3.1023610795015566e-1
0.0023437500000000003 3.8229760176856553e-1 3.8229760176856553e-1
0.0025 4.43266237651907e-1 4.43266237651907e-1
0.0026562499999999998 5.128267456749804e-1 5.128267456749804e-1
0.0028125 5.453190798987557e-1 5.453190798987557e-1
0.00296875 5.924432341226216e-1 5.924432341226216e-1
0.003125 6.261007250160824e-1 6.261007250160824e-1
0.0032812500000000003 6.700081242346791e-1 6.700081242346791e-1
0.0034375000000000005 6.934436764970919e-1 6.934436764970919e-1
0.0035937499999999997 7.03401900352143e-1 7.03401900352143e-1
0.00375 7.377186435949548e-1 7.377186435949548e-1
0.00390625 7.634138253317055e-1 7.634138253317055e-1
0.0040625 7.709727788725709e-1 7.709727788725709e-1
0.00421875 7.890001983831021e-1 7.890001983831021e-1
0.004375 8.076332680281362e-1 8.076332680281362e-1
0.00453125 8.130242391663765e-1 8.130242391663765e-1
0.0046875 8.197064361390098e-1 8.197064361390098e-1
0.00484375 8.188683555813818e-1 8.188683555813818e-1
0.005 8.326892567594464e-1 8.326892567594464e-1
0.00515625 8.181640516694793e-1 8.181640516694793e-1
0.0053124999999999995 8.360060291753748e-1 8.360060291753748e-1
0.00546875 8.453942128349277e-1 8.453942128349277e-1
0.005625 8.40051368751157e-1 8.40051368751157e-1
0.00578125 8.478227895305204e-1 8.478227895305204e-1
0.0059375 8.58413636285301e-1 8.58413636285301e-1
0.00609375 8.459134819146734e-1 8.459134819146734e-1
0.00625 8.488392231311459e-1 8.488392231311459e-1
0.00640625 8.366665467271255e-1 8.366665467271255e-1
0.0065625 8.509786900861323e-1 8.509786900861323e-1
0.00671875 8.377023679201252e-1 8.377023679201252e-1
0.006875 8.453549661810862e-1 8.453549661810862e-1
0.00703125 8.38669354621326e-1 8.38669354621326e-1
0.0071875 8.425115540932588e-1 8.425115540932588e-1
0.00734375 8.364971298754349e-1 8.364971298754349e-1
0.0075 8.329591535651084e-1 8.329591535651084e-1
0.00765625 8.205279014085058e-1 8.205279014085058e-1
0.0078125 8.275693458184983e-1 8.275693458184983e-1
0.00796875 8.142234518608498e-1 8.142234518608498e-1
0.008125 8.026505710314873e-1 8.026505710314873e-1
0.00828125 8.14014974016724e-1 8.14014974016724e-1
0.0084375 8.056327042042235e-1 8.056327042042235e-1
0.00859375 8.088148310101055e-1 8.088148310101055e-1
0.00875 7.955345634252731e-1 7.955345634252731e-1
0.008906250000000001 7.985675090541613e-1 7.985675090541613e-1
0.009062500000000001 8.023814116370809e-1 8.023814116370809e-1
0.009218750000000001 7.866135408617461e-1 7.866135408617461e-1
0.009375000000000001 7.809876537141158e-1 7.809876537141158e-1
0.009531250000000002 7.742471882906252e-1 7.742471882906252e-1
0.009687500000000002 7.736693120554414e-1 7.736693120554414e-1
0.00984375 7.660287728726112e-1 7.660287728726112e-1
0.01 7.616867999476349e-1 7.616867999476349e-1
0.01015625 7.627201487427251e-1 7.627201487427251e-1
0.0103125 7.508476900026531e-1 7.508476900026531e-1
0.01046875 7.435862350393259e-1 7.435862350393259e-1
0.010625 7.493861126618335e-1 7.493861126618335e-1
0.010781250000000001 7.394699762367432e-1 7.394699762367432e-1
0.010937500000000001 7.337543304657097e-1 7.337543304657097e-1
0.011093750000000001 7.279329556608141e-1 7.279329556608141e-1
0.011250000000000001 7.252559342140708e-1 7.252559342140708e-1
0.011406250000000001 7.203654099456949e-1 7.203654099456949e-1
0.011562500000000002 7.05388377170872e-1 7.05388377170872e-1
0.011718750000000002 6.984465257908519e-1 6.984465257908519e-1
0.011875 6.95084884995405e-1 6.95084884995405e-1
0.01203125 6.946880250569998e-1 6.946880250569998e-1
0.0121875 6.868651699426587e-1 6.868651699426587e-1
0.01234375 6.790269385798333e-1 6.790269385798333e-1
0.0125 6.777678021920033e-1 6.777678021920033e-1
0.01265625 6.7100681785602e-1 6.7100681785602e-1
0.012812500000000001 6.702880162658098e-1 6.702880162658098e-1
0.012968750000000001 6.65711436699477e-1 6.65711436699477e-1
0.013125000000000001 6.57249668483511e-1 6.57249668483511e-1
0.013281250000000001 6.538221918711238e-1 6.538221918711238e-1
0.013437500000000002 6.509994715762937e-1 6.509994715762937e-1
0.013593750000000002 6.414156699482114e-1 6.414156699482114e-1
0.013750000000000002 6.388112351844861e-1 6.388112351844861e-1
0.01390625 6.338675133253369e-1 6.338675133253369e-1
0.0140625 6.27625523869066e-1 6.27625523869066e-1
0.01421875 6.298891597187244e-1 6.298891597187244e-1
0.014375 6.2339436361871e-1 6.2339436361871e-1
0.01453125 6.199253387887134e-1 6.199253387887134e-1
0.014687500000000001 6.094026432418027e-1 6.094026432418027e-1
0.014843750000000001 5.985505630762114e-1 5.985505630762114e-1
0.015000000000000001 5.973492095085171e-1 5.973492095085171e-1
0.015156250000000001 5.983237318689967e-1 5.983237318689967e-1
0.015312500000000001 5.866031693371192e-1 5.866031693371192e-1
0.015468750000000002 5.890631201359988e-1 5.890631201359988e-1
0.015625 5.79043963006749e-1 5.79043963006749e-1
0.01578125 5.72491314688174e-1 5.72491314688174e-1
0.0159375 5.608102123350514e-1 5.608102123350514e-1
0.01609375 5.664818003072392e-1 5.664818003072392e-1
0.01625 5.641399378988958e-1 5.641399378988958e-1
0.01640625 5.556421112993726e-1 5.556421112993726e-1
0.0165625 5.446721824671763e-1 5.446721824671763e-1
0.01671875 5.409585344824941e-1 5.409585344824941e-1
0.016875 5.377480930582501e-1 5.377480930582501e-1
0.01703125 5.348298000364289e-1 5.348298000364289e-1
0.0171875 5.325161221380008e-1 5.325161221380008e-1
0.01734375 5.235671701087008e-1 5.235671701087008e-1
0.0175 5.222505235986241e-1 5.222505235986241e-1
0.017656250000000002 5.115182047335716e-1 5.115182047335716e-1
0.017812500000000002 5.085317538816221e-1 5.085317538816221e-1
0.017968750000000002 4.971799152097369e-1 4.971799152097369e-1
0.018125000000000002 5.034429064954034e-1 5.034429064954034e-1
0.018281250000000002 4.9127487935019554e-1 4.9127487935019554e-1
0.018437500000000002 4.835909237174669e-1 4.835909237174669e-1
0.018593750000000003 4.9109233292260024e-1 4.9109233292260024e-1
0.018750000000000003 4.779433206472654e-1 4.779433206472654e-1
0.01890625 4.7369710076558613e-1 4.7369710076558613e-1
0.0190625 4.707637830665967e-1 4.707637830665967e-1
0.01921875 4.656843642743902e-1 4.656843642743902e-1
0.019375 4.5765278396042186e-1 4.5765278396042186e-1
0.01953125 4.5224527013605575e-1 4.5224527013605575e-1
0.0196875 4.475788677323558e-1 4.475788677323558e-1
0.01984375 4.4954008421818026e-1 4.4954008421818026e-1
0.02 4.415351196994757e-1 4.415351196994757e-1
0.02015625 4.3909663345372474e-1 4.3909663345372474e-1
0.0203125 4.337995291191796e-1 4.337995291191796e-1
0.02046875 4.2497925469607845e-1 4.2497925469607845e-1
0.020625 4.3281903305743663e-1 4.3281903305743663e-1
0.02078125 4.221309231957471e-1 4.221309231957471e-1
0.0209375 4.172138037834352e-1 4.172138037834352e-1
0.02109375 4.182151953161033e-1 4.182151953161033e-1
0.02125 4.076936134314715e-1 4.076936134314715e-1
0.02140625 3.956765030447209e-1 3.956765030447209e-1
0.021562500000000002 3.985671049321504e-1 3.985671049321504e-1
0.021718750000000002 3.9740948515285845e-1 3.9740948515285845e-1
0.021875000000000002 3.8894576875592657e-1 3.8894576875592657e-1
0.022031250000000002 3.7861956941336894e-1 3.7861956941336894e-1
0.022187500000000002 3.9098066206296744e-1 3.9098066206296744e-1
0.022343750000000002 3.756369939202764e-1 3.756369939202764e-1
0.022500000000000003 3.7287429261668104e-1 3.7287429261668104e-1
0.022656250000000003 3.7533044734622445e-1 3.7533044734622445e-1
0.0228125 3.73661858557663e-1 3.73661858557663e-1
0.02296875 3.6700848248419016e-1 3.6700848248419016e-1
0.023125 3.6051721489722377e-1 3.6051721489722377e-1
0.02328125 3.5848104646280854e-1 3.5848104646280854e-1
0.0234375 3.5269027925304863e-1 3.5269027925304863e-1
0.02359375 3.47500377721341e-1 3.47500377721341e-1
0.02375 3.4182479165148516e-1 3.4182479165148516e-1
0.02390625 3.411145909230222e-1 3.411145909230222e-1
0.0240625 3.341199267993411e-1 3.341199267993411e-1
0.02421875 3.3626654565413583e-1 3.3626654565413583e-1
0.024375 3.2851160873182517e-1 3.2851160873182517e-1
0.02453125 3.251387898726912e-1 3.251387898726912e-1
0.0246875 3.2337420968489505e-1 3.2337420968489505e-1
0.02484375 3.2250749087567465e-1 3.2250749087567465e-1
0.025 3.1690800849893686e-1 3.1690800849893686e-1
0.02515625 3.118967903042553e-1 3.118967903042553e-1
0.0253125 3.0533662346582924e-1 3.0533662346582924e-1
0.025468750000000002 3.039168933415035e-1 3.039168933415035e-1
0.025625000000000002 3.012007585808001e-1 3.012007585808001e-1
0.025781250000000002 2.9146273733457884e-1 2.9146273733457884e-1
0.025937500000000002 2.9183032289669564e-1 2.9183032289669564e-1
0.026093750000000002 2.839353228484165e-1 2.839353228484165e-1
0.026250000000000002 2.888158233946947e-1 2.888158233946947e-1
0.026406250000000003 2.7917908475425657e-1 2.7917908475425657e-1
0.026562500000000003 2.8264578389011286e-1 2.8264578389011286e-1
0.026718750000000003 2.760374780080306e-1 2.760374780080306e-1
0.026875 2.6359443297909957e-1 2.6359443297909957e-1
0.02703125 2.7118869503537235e-1 2.7118869503537235e-1
0.0271875 2.6562996161968977e-1 2.6562996161968977e-1
0.02734375 2.597140328668197e-1 2.597140328668197e-1
0.0275 2.546905723891464e-1 2.546905723891464e-1
0.02765625 2.627957306139401e-1 2.627957306139401e-1
0.0278125 2.5798106445169333e-1 2.5798106445169333e-1
0.02796875 2.4670740387459e-1 2.4670740387459e-1
0.028125 2.383976770762879e-1 2.383976770762879e-1
0.02828125 2.3860714753804269e-1 2.3860714753804269e-1
0.0284375 2.3370735986297086e-1 2.3370735986297086e-1
0.02859375 2.3692615297879138e-1 2.3692615297879138e-1
0.02875 2.3006501145941138e-1 2.3006501145941138e-1
0.02890625 2.2497554893588267e-1 2.2497554893588267e-1
0.0290625 2.2375380111001641e-1 2.2375380111001641e-1
0.02921875 2.2124983456243763e-1 2.2124983456243763e-1
0.029375000000000002 2.180442941096694e-1 2.180442941096694e-1
0.029531250000000002 2.1505181115746064e-1 2.1505181115746064e-1
0.029687500000000002 2.1040105785395236e-1 2.1040105785395236e-1
0.029843750000000002 2.1370902053687724e-1 2.1370902053687724e-1
0.030000000000000002 2.1021581201527306e-1 2.1021581201527306e-1
0.030156250000000002 2.0080521697040377e-1 2.0080521697040377e-1
0.030312500000000003 2.0144766024399496e-1 2.0144766024399496e-1
0.030468750000000003 1.9591353047045823e-1 1.9591353047045823e-1
0.030625000000000003 1.8892233666285074e-1 1.8892233666285074e-1
0.03078125 1.88746260837926e-1 1.88746260837926e-1
0.0309375 1.9113212397238977e-1 1.9113212397238977e-1
0.03109375 1.8405347391994065e-1 1.8405347391994065e-1
0.03125 1.7812304536554757e-1 1.7812304536554757e-1
0.03140625 1.7351585676832793e-1 1.7351585676832793e-1
0.0315625 1.7193199352974853e-1 1.7193199352974853e-1
0.03171875 1.6734336309756737e-1 1.6734336309756737e-1
0.031875 1.639374138347116e-1 1.639374138347116e-1
0.03203125 1.6353423859690475e-1 1.6353423859690475e-1
0.0321875 1.612310594618216e-1 1.612310594618216e-1
0.03234375 1.6157012937621085e-1 1.6157012937621085e-1
0.0325 1.568082675485507e-1 1.568082675485507e-1
0.03265625 1.5034618874532635e-1 1.5034618874532635e-1
0.032812499999999994 1.542932027677275e-1 1.542932027677275e-1
0.03296875 1.4930921242186423e-1 1.4930921242186423e-1
0.033124999999999995 1.4542103750629076e-1 1.4542103750629076e-1
0.03328125 1.4131592873767795e-1 1.4131592873767795e-1
0.033437499999999995 1.3467871183608304e-1 1.3467871183608304e-1
0.03359375 1.3436998784644993e-1 1.3436998784644993e-1
0.033749999999999995 1.27684849481549e-1 1.27684849481549e-1
0.03390625 1.2785525883718174e-1 1.2785525883718174e-1
0.034062499999999996 1.2772608379865824e-1 1.2772608379865824e-1
0.03421875 1.2483408344830105e-1 1.2483408344830105e-1
0.034374999999999996 1.2798581231110484e-1 1.2798581231110484e-1
0.03453125 1.1302827736305199e-1 1.1302827736305199e-1
0.034687499999999996 1.0726959305660921e-1 1.0726959305660921e-1
0.03484375 1.0594337704234613e-1 1.0594337704234613e-1
0.034999999999999996 1.0562604069324744e-1 1.0562604069324744e-1
0.03515625 1.0555552320253492e-1 1.0555552320253492e-1
0.0353125 9.987497028854841e-2 9.987497028854841e-2
0.03546875 9.85322031546425e-2 9.85322031546425e-2
0.035625 9.690550803945053e-2 9.690550803945053e-2
0.03578125 9.302611767092595e-2 9.302611767092595e-2
0.0359375 8.945324926984677e-2 8.945324926984677e-2
0.03609375 8.998861635670119e-2 8.998861635670119e-2
0.03625 8.659484898104575e-2 8.659484898104575e-2
0.03640625 8.493022245060411e-2 8.493022245060411e-2
0.0365625 8.606955079077716e-2 8.606955079077716e-2
0.03671875 7.982876166264896e-2 7.982876166264896e-2
0.036875 7.92421297971182e-2 7.92421297971182e-2
0.037031249999999995 7.454390873651073e-2 7.454390873651073e-2
0.0371875 6.838162960040473e-2 6.838162960040473e-2
0.037343749999999995 6.946557512768914e-2 6.946557512768914e-2
0.0375 6.4979789919827e-2 6.4979789919827e-2
0.037656249999999995 6.234102811246567e-2 6.234102811246567e-2
0.0378125 6.0487849592656406e-2 6.0487849592656406e-2
0.037968749999999996 6.393772264588415e-2 6.393772264588415e-2
0.038125 5.955897912319097e-2 5.955897912319097e-2
0.038281249999999996 5.545927175402676e-2 5.545927175402676e-2
0.0384375 5.364228893874179e-2 5.364228893874179e-2
0.038593749999999996 4.905960268232912e-2 4.905960268232912e-2
0.03875 4.89650733015119e-2 4.89650733015119e-2
0.038906249999999996 4.8067751605837206e-2 4.8067751605837206e-2
0.0390625 4.262129172404139e-2 4.262129172404139e-2
0.03921875 3.9249210882341234e-2 3.9249210882341234e-2
0.039375 3.632428129336995e-2 3.632428129336995e-2
0.03953125 3.9206297309002824e-2 3.9206297309002824e-2
0.0396875 3.4263481158897324e-2 3.4263481158897324e-2
0.03984375 2.7147170935146736e-2 2.7147170935146736e-2
0.04 3.1674681055998466e-2 3.1674681055998466e-2
0.04015625 2.6214470964456726e-2 2.6214470964456726e-2
0.0403125 2.3115471042994162e-2 2.3115471042994162e-2
0.04046875 1.7865973899726217e-2 1.7865973899726217e-2
0.040625 2.7652336009774903e-2 2.7652336009774903e-2
0.04078125 1.375789597174526e-2 1.375789597174526e-2
0.040937499999999995 1.6067649228413305e-2 1.6067649228413305e-2
0.04109375 1.6179097150863075e-2 1.6179097150863075e-2
0.041249999999999995 1.3073684321776913e-2 1.3073684321776913e-2
0.04140625 7.493587873492746e-3 7.493587873492746e-3
0.041562499999999995 6.06744831990591e-3 6.06744831990591e-3
0.04171875 4.4240172955292145e-3 4.4240172955292145e-3
0.041874999999999996 7.281344436855797e-4 7.281344436855797e-4
0.04203125 -2.0266417271463943e-3 -2.0266417271463943e-3
0.042187499999999996 -5.031878882922225e-3 -5.031878882922225e-3
0.04234375 -5.581592306687977e-3 -5.581592306687977e-3
0.042499999999999996 -4.325613867270928e-3 -4.325613867270928e-3
0.04265625 -6.487942500674304e-3 -6.487942500674304e-3
0.042812499999999996 -1.2483231715767484e-2 -1.2483231715767484e-2
0.04296875 -9.662643128725446e-3 -9.662643128725446e-3
0.043125 -1.8987453560688206e-2 -1.8987453560688206e-2
0.04328125 -1.6843876576179806e-2 -1.6843876576179806e-2
0.0434375 -2.0859784229590783e-2 -2.0859784229590783e-2
0.04359375 -2.0260222391092153e-2 -2.0260222391092153e-2
0.04375 -2.5393016627693665e-2 -2.5393016627693665e-2
0.04390625 -2.5557652623168448e-2 -2.5557652623168448e-2
0.0440625 -2.912205755793229e-2 -2.912205755793229e-2
0.04421875 -2.9050640154954177e-2 -2.9050640154954177e-2
0.044375 -2.8847175393328595e-2 -2.8847175393328595e-2
0.04453125 -3.347064617647311e-2 -3.347064617647311e-2
0.0446875 -3.401122371015708e-2 -3.401122371015708e-2
0.044843749999999995 -3.938323173652725e-2 -3.938323173652725e-2
0.045 -3.414209325520323e-2 -3.414209325520323e-2
0.045156249999999995 -4.2143218265626725e-2 -4.2143218265626725e-2
0.0453125 -4.319302429413119e-2 -4.319302429413119e-2
0.045468749999999995 -4.165614515144034e-2 -4.165614515144034e-2
0.045625 -4.3476172542531e-2 -4.3476172542531e-2
0.045781249999999996 -4.7546368900574176e-2 -4.7546368900574176e-2
0.0459375 -3.944645803126923e-2 -3.944645803126923e-2
0.046093749999999996 -4.983469036775068e-2 -4.983469036775068e-2
0.04625 -5.439443585938397e-2 -5.439443585938397e-2
0.046406249999999996 -6.025240052323033e-2 -6.025240052323033e-2
0.0465625 -6.051265683193696e-2 -6.051265683193696e-2
0.046718749999999996 -5.7365453614655504e-2 -5.7365453614655504e-2
0.046875 -5.892367390477693e-2 -5.892367390477693e-2
0.04703125 -6.231909222795684e-2 -6.231909222795684e-2
0.0471875 -6.22631568285974e-2 -6.22631568285974e-2
0.04734375 -6.859971552713295e-2 -6.859971552713295e-2
0.0475 -6.670124762941532e-2 -6.670124762941532e-2
0.04765625 -6.548221838086965e-2 -6.548221838086965e-2
0.0478125 -6.99528158389362e-2 -6.99528158389362e-2
0.04796875 -7.129379202873087e-2 -7.129379202873087e-2
0.048125 -7.051245768669423e-2 -7.051245768669423e-2
0.04828125 -7.565677449595887e-2 -7.565677449595887e-2
0.0484375 -7.629245333221979e-2 -7.629245333221979e-2
0.04859375 -8.275735389232386e-2 -8.275735389232386e-2
0.04875 -8.612846019771814e-2 -8.612846019771814e-2
0.04890625 -8.71661743207901e-2 -8.71661743207901e-2
0.049062499999999995 -8.484109457784461e-2 -8.484109457784461e-2
0.04921875 -8.662116473188552e-2 -8.662116473188552e-2
0.049374999999999995 -8.981157174465215e-2 -8.981157174465215e-2
0.04953125 -8.960467315633514e-2 -8.960467315633514e-2
0.049687499999999996 -8.68417776813053e-2 -8.68417776813053e-2
0.04984375 -9.755731675916968e-2 -9.755731675916968e-2
0.049999999999999996 -9.828854362190986e-2 -9.828854362190986e-2
0.05015625 -1.0143988732484877e-1 -1.0143988732484877e-1
0.050312499999999996 -9.580971091857782e-2 -9.580971091857782e-2
0.05046875 -9.655879320901795e-2 -9.655879320901795e-2
0.050624999999999996 -9.831826123100518e-2 -9.831826123100518e-2
0.05078125 -1.0142173816412514e-1 -1.0142173816412514e-1
0.0509375 -1.0831603237314402e-1 -1.0831603237314402e-1
0.05109375 -1.0405621029379608e-1 -1.0405621029379608e-1
0.05125 -1.1013211878601714e-1 -1.1013211878601714e-1
0.05140625 -1.0695795636066441e-1 -1.0695795636066441e-1
0.0515625 -1.1146787483183607e-1 -1.1146787483183607e-1
0.05171875 -1.0884784185005492e-1 -1.0884784185005492e-1
0.051875 -1.0831509810050965e-1 -1.0831509810050965e-1
0.05203125 -1.0842364577157104e-1 -1.0842364577157104e-1
0.0521875 -1.1957252202701829e-1 -1.1957252202701829e-1
0.05234375 -1.167382078641217e-1 -1.167382078641217e-1
0.0525 -1.1814556397219667e-1 -1.1814556397219667e-1
0.05265625 -1.196283041349111e-1 -1.196283041349111e-1
0.0528125 -1.2006669021896732e-1 -1.2006669021896732e-1
0.052968749999999995 -1.1820222572130978e-1 -1.1820222572130978e-1
0.053125 -1.23685064965533e-1 -1.23685064965533e-1
0.053281249999999995 -1.287107736743187e-1 -1.287107736743187e-1
0.0534375 -1.2675508935691004e-1 -1.2675508935691004e-1
0.053593749999999996 -1.282322572287362e-1 -1.282322572287362e-1
0.05375 -1.307831518708631e-1 -1.307831518708631e-1
0.053906249999999996 -1.3103887555037863e-1 -1.3103887555037863e-1
0.0540625 -1.3848694811800533e-1 -1.3848694811800533e-1
0.054218749999999996 -1.3312705089875498e-1 -1.3312705089875498e-1
0.054375 -1.305873722124793e-1 -1.305873722124793e-1
0.054531249999999996 -1.3908087228545218e-1 -1.3908087228545218e-1
0.0546875 -1.3831638299844462e-1 -1.3831638299844462e-1
0.05484375 -1.39700525436941e-1 -1.39700525436941e-1
0.055 -1.4392862742189072e-1 -1.4392862742189072e-1
0.05515625 -1.4533463014466497e-1 -1.4533463014466497e-1
0.0553125 -1.4689136134116643e-1 -1.4689136134116643e-1
0.05546875 -1.4570714157590237e-1 -1.4570714157590237e-1
0.055625 -1.4818863196201937e-1 -1.4818863196201937e-1
0.05578125 -1.4860818458608582e-1 -1.4860818458608582e-1
0.0559375 -1.512098748028925e-1 -1.512098748028925e-1
0.05609375 -1.4706666650530087e-1 -1.4706666650530087e-1
0.05625 -1.541758965776885e-1 -1.541758965776885e-1
0.05640625 -1.5002580258381704e-1 -1.5002580258381704e-1
0.0565625 -1.5350746491625022e-1 -1.5350746491625022e-1
0.05671875 -1.5611788368444968e-1 -1.5611788368444968e-1
0.056874999999999995 -1.5864690940903392e-1 -1.5864690940903392e-1
0.05703125 -1.597722156750101e-1 -1.597722156750101e-1
0.057187499999999995 -1.5749765049823372e-1 -1.5749765049823372e-1
0.05734375 -1.5870909547898782e-1 -1.5870909547898782e-1
0.057499999999999996 -1.610055849068508e-1 -1.610055849068508e-1
0.05765625 -1.6538284181725293e-1 -1.6538284181725293e-1
0.057812499999999996 -1.6327434309206046e-1 -1.6327434309206046e-1
0.05796875 -1.6432994824363822e-1 -1.6432994824363822e-1
0.058124999999999996 -1.6569981057883387e-1 -1.6569981057883387e-1
0.05828125 -1.6448491616366345e-1 -1.6448491616366345e-1
0.058437499999999996 -1.6800548287001993e-1 -1.6800548287001993e-1
0.05859375 -1.688534403683284e-1 -1.688534403683284e-1
0.05875 -1.7219235612852435e-1 -1.7219235612852435e-1
0.05890625 -1.7009221792871676e-1 -1.7009221792871676e-1
0.0590625 -1.7141232137813267e-1 -1.7141232137813267e-1
0.05921875 -1.7481997106752578e-1 -1.7481997106752578e-1
0.059375 -1.7544250211786538e-1 -1.7544250211786538e-1
0.05953125 -1.75229406799152e-1 -1.75229406799152e-1
0.0596875 -1.752014166276772e-1 -1.752014166276772e-1
0.05984375 -1.7975782814672447e-1 -1.7975782814672447e-1
0.06 -1.798935438774456e-1 -1.798935438774456e-1
0.06015625 -1.8186564692003548e-1 -1.8186564692003548e-1
0.0603125 -1.843714373562384e-1 -1.843714373562384e-1
0.06046875 -1.8214949644103262e-1 -1.8214949644103262e-1
0.060625 -1.8279040545629277e-1 -1.8279040545629277e-1
0.060781249999999995 -1.8489078804562586e-1 -1.8489078804562586e-1
0.0609375 -1.87010147673353e-1 -1.87010147673353e-1
0.061093749999999995 -1.8510596396727896e-1 -1.8510596396727896e-1
0.06125 -1.8694125287841734e-1 -1.8694125287841734e-1
0.061406249999999996 -1.8804304058615662e-1 -1.8804304058615662e-1
0.0615625 -1.9135149819768094e-1 -1.9135149819768094e-1
0.061718749999999996 -1.897636347494731e-1 -1.897636347494731e-1
0.061875 -1.9114434531396318e-1 -1.9114434531396318e-1
0.062031249999999996 -1.965970776561412e-1 -1.965970776561412e-1
0.0621875 -1.9306891099491486e-1 -1.9306891099491486e-1
0.062343749999999996 -1.9314273409687166e-1 -1.9314273409687166e-1
0.0625 -1.9576898929968456e-1 -1.9576898929968456e-1
0.06265625 -1.947011125406184e-1 -1.947011125406184e-1
0.06281250000000001 -1.956201328458369e-1 -1.956201328458369e-1
0.06296875 -1.9214817673658535e-1 -1.9214817673658535e-1
0.063125 -1.9499594892916638e-1 -1.9499594892916638e-1
0.06328125 -2.032527029042135e-1 -2.032527029042135e-1
0.0634375 -1.931406597425016e-1 -1.931406597425016e-1
0.06359375 -1.999973538840627e-1 -1.999973538840627e-1
0.06375 -2.0271883087385367e-1 -2.0271883087385367e-1
0.06390625 -2.0045418924208525e-1 -2.0045418924208525e-1
0.0640625 -2.0871984635910712e-1 -2.0871984635910712e-1
0.06421875 -2.064618020184148e-1 -2.064618020184148e-1
0.064375 -2.09638425841566e-1 -2.09638425841566e-1
0.06453125 -2.0414018901609188e-1 -2.0414018901609188e-1
0.0646875 -2.1036689587454793e-1 -2.1036689587454793e-1
0.06484374999999999 -2.1098902036859135e-1 -2.1098902036859135e-1
0.065 -2.1392693039975574e-1 -2.1392693039975574e-1
0.06515625 -2.0878427947748923e-1 -2.0878427947748923e-1
0.0653125 -2.132546600374403e-1 -2.132546600374403e-1
0.06546874999999999 -2.115898103814593e-1 -2.115898103814593e-1
0.065625 -2.1003788346123065e-1 -2.1003788346123065e-1
0.06578125 -2.148817389242672e-1 -2.148817389242672e-1
0.0659375 -2.1397506037859193e-1 -2.1397506037859193e-1
0.06609374999999999 -2.1458354627914877e-1 -2.1458354627914877e-1
0.06625 -2.204984359088562e-1 -2.204984359088562e-1
0.06640625 -2.2073087710903883e-1 -2.2073087710903883e-1
0.0665625 -2.2170586452633279e-1 -2.2170586452633279e-1
0.06671875 -2.1847009948495133e-1 -2.1847009948495133e-1
0.066875 -2.1906593195065716e-1 -2.1906593195065716e-1
0.06703125 -2.1825337043192894e-1 -2.1825337043192894e-1
0.0671875 -2.2075569344902624e-1 -2.2075569344902624e-1
0.06734375 -2.243746090959653e-1 -2.243746090959653e-1
0.0675 -2.2306318776550915e-1 -2.2306318776550915e-1
0.06765625 -2.267521311059304e-1 -2.267521311059304e-1
0.0678125 -2.264560194323244e-1 -2.264560194323244e-1
0.06796875 -2.254438687349043e-1 -2.254438687349043e-1
0.068125 -2.2753338512935306e-1 -2.2753338512935306e-1
0.06828125 -2.258120453030492e-1 -2.258120453030492e-1
0.0684375 -2.3051141229128325e-1 -2.3051141229128325e-1
0.06859375 -2.2740635038151913e-1 -2.2740635038151913e-1
0.06875 -2.2980531948618e-1 -2.2980531948618e-1
0.06890625 -2.2961370348658283e-1 -2.2961370348658283e-1
0.0690625 -2.3184027380644556e-1 -2.3184027380644556e-1
0.06921875 -2.3300884074520445e-1 -2.3300884074520445e-1
0.06937499999999999 -2.337900043169916e-1 -2.337900043169916e-1
0.06953125 -2.2868080079225228e-1 -2.2868080079225228e-1
0.0696875 -2.3166793209630532e-1 -2.3166793209630532e-1
0.06984375 -2.321316636033166e-1 -2.321316636033166e-1
0.06999999999999999 -2.341911179067515e-1 -2.341911179067515e-1
0.07015625 -2.3223957560067765e-1 -2.3223957560067765e-1
0.0703125 -2.3348610008823334e-1 -2.3348610008823334e-1
0.07046875 -2.3523494202273332e-1 -2.3523494202273332e-1
0.070625 -2.3678170606054527e-1 -2.3678170606054527e-1
0.07078125 -2.362778974013131e-1 -2.362778974013131e-1
0.0709375 -2.3636422037653437e-1 -2.3636422037653437e-1
0.07109375 -2.4228347931167127e-1 -2.4228347931167127e-1
0.07125 -2.3743697309756362e-1 -2.3743697309756362e-1
0.07140625 -2.3798570106699435e-1 -2.3798570106699435e-1
0.0715625 -2.4009618544046907e-1 -2.4009618544046907e-1
0.07171875 -2.3994373561921156e-1 -2.3994373561921156e-1
0.071875 -2.3869472817530868e-1 -2.3869472817530868e-1
0.07203125 -2.4290750437952147e-1 -2.4290750437952147e-1
0.0721875 -2.4049547332250176e-1 -2.4049547332250176e-1
0.07234375 -2.3757015408928828e-1 -2.3757015408928828e-1
0.0725 -2.4228201425758789e-1 -2.4228201425758789e-1
0.07265625 -2.4068809992043816e-1 -2.4068809992043816e-1
0.0728125 -2.4213132901134804e-1 -2.4213132901134804e-1
0.07296875 -2.404567465291243e-1 -2.404567465291243e-1
0.073125 -2.4307100253925773e-1 -2.4307100253925773e-1
0.07328124999999999 -2.44553540987416e-1 -2.44553540987416e-1
0.0734375 -2.4451213982930176e-1 -2.4451213982930176e-1
0.07359375 -2.4898531491711173e-1 -2.4898531491711173e-1
0.07375 -2.4466627669604213e-1 -2.4466627669604213e-1
0.07390624999999999 -2.419223842009237e-1 -2.419223842009237e-1
0.0740625 -2.4927707242303176e-1 -2.4927707242303176e-1
0.07421875 -2.4386873216174854e-1 -2.4386873216174854e-1
0.074375 -2.4572269543269476e-1 -2.4572269543269476e-1
0.07453125 -2.4991350342789564e-1 -2.4991350342789564e-1
0.0746875 -2.457566614397897e-1 -2.457566614397897e-1
0.07484375 -2.4868680512527908e-1 -2.4868680512527908e-1
0.075 -2.4622225063531777e-1 -2.4622225063531777e-1
0.07515625 -2.4904026753184416e-1 -2.4904026753184416e-1
0.0753125 -2.4726674319852782e-1 -2.4726674319852782e-1
0.07546875 -2.4925259218976725e-1 -2.4925259218976725e-1
0.075625 -2.4967647325657571e-1 -2.4967647325657571e-1
0.07578125 -2.4941583121149824e-1 -2.4941583121149824e-1
0.0759375 -2.5465288470077985e-1 -2.5465288470077985e-1
0.07609375 -2.554364898050685e-1 -2.554364898050685e-1
0.07625 -2.5032170263610487e-1 -2.5032170263610487e-1
0.07640625 -2.4780894090516403e-1 -2.4780894090516403e-1
0.0765625 -2.541740351513986e-1 -2.541740351513986e-1
0.07671875 -2.4983419115729566e-1 -2.4983419115729566e-1
0.076875 -2.5211247796786074e-1 -2.5211247796786074e-1
0.07703125 -2.569945800640503e-1 -2.569945800640503e-1
0.07718749999999999 -2.575662546714361e-1 -2.575662546714361e-1
0.07734375 -2.548132917459802e-1 -2.548132917459802e-1
0.0775 -2.551801839211598e-1 -2.551801839211598e-1
0.07765625 -2.5366729763307694e-1 -2.5366729763307694e-1
0.07781249999999999 -2.572055102840145e-1 -2.572055102840145e-1
0.07796875 -2.558381820652662e-1 -2.558381820652662e-1
0.078125 -2.556458775297492e-1 -2.556458775297492e-1
0.07828125 -2.539563983011326e-1 -2.539563983011326e-1
0.0784375 -2.53519104697451e-1 -2.53519104697451e-1
0.07859375 -2.563225656815198e-1 -2.563225656815198e-1
0.07875 -2.539227045196717e-1 -2.539227045196717e-1
0.07890625 -2.577123718517291e-1 -2.577123718517291e-1
0.0790625 -2.609431973855485e-1 -2.609431973855485e-1
0.07921875 -2.5814367124117643e-1 -2.5814367124117643e-1
0.079375 -2.5781822483277983e-1 -2.5781822483277983e-1
0.07953125 -2.589358613569934e-1 -2.589358613569934e-1
0.0796875 -2.5739778478540165e-1 -2.5739778478540165e-1
0.07984375 -2.547513279052587e-1 -2.547513279052587e-1
0.08 -2.576779280744481e-1 -2.576779280744481e-1
0.08015625 -2.5798379575515673e-1 -2.5798379575515673e-1
0.0803125 -2.6025514340297695e-1 -2.6025514340297695e-1
0.08046875 -2.5803140459500673e-1 -2.5803140459500673e-1
0.080625 -2.575531675531315e-1 -2.575531675531315e-1
0.08078125 -2.5811893857674795e-1 -2.5811893857674795e-1
0.0809375 -2.578563392997544e-1 -2.578563392997544e-1
0.08109374999999999 -2.590036240659024e-1 -2.590036240659024e-1
0.08125 -2.6072556136860703e-1 -2.6072556136860703e-1
0.08140625 -2.6553938862476434e-1 -2.6553938862476434e-1
0.0815625 -2.591082733053631e-1 -2.591082733053631e-1
0.08171874999999999 -2.573833023661414e-1 -2.573833023661414e-1
0.081875 -2.636279509578876e-1 -2.636279509578876e-1
0.08203125 -2.636543223313388e-1 -2.636543223313388e-1
0.0821875 -2.607824286077025e-1 -2.607824286077025e-1
0.08234375 -2.5866365999157415e-1 -2.5866365999157415e-1
0.0825 -2.5852185952176887e-1 -2.5852185952176887e-1
0.08265625 -2.6150798154829635e-1 -2.6150798154829635e-1
0.0828125 -2.600963497556754e-1 -2.600963497556754e-1
0.08296875 -2.6034238248583597e-1 -2.6034238248583597e-1
0.083125 -2.5960562039104706e-1 -2.5960562039104706e-1
0.08328125 -2.614352007028251e-1 -2.614352007028251e-1
0.0834375 -2.6111846799172644e-1 -2.6111846799172644e-1
0.08359375 -2.6141342105218746e-1 -2.6141342105218746e-1
0.08375 -2.590147047921696e-1 -2.590147047921696e-1
0.08390625 -2.626998158530873e-1 -2.626998158530873e-1
0.0840625 -2.615963743562211e-1 -2.615963743562211e-1
0.08421875 -2.627141369117303e-1 -2.627141369117303e-1
0.084375 -2.582086678996425e-1 -2.582086678996425e-1
0.08453125 -2.604501457719457e-1 -2.604501457719457e-1
0.0846875 -2.5737551250388924e-1 -2.5737551250388924e-1
0.08484375 -2.6053955999483014e-1 -2.6053955999483014e-1
0.08499999999999999 -2.5815225084496296e-1 -2.5815225084496296e-1
0.08515625 -2.6119023670226715e-1 -2.6119023670226715e-1
0.0853125 -2.6012917778014844e-1 -2.6012917778014844e-1
0.08546875 -2.602735744422566e-1 -2.602735744422566e-1
0.08562499999999999 -2.6358237191432954e-1 -2.6358237191432954e-1
0.08578125 -2.6166863681256336e-1 -2.6166863681256336e-1
0.0859375 -2.5673003573611686e-1 -2.5673003573611686e-1
0.08609375 -2.5544635124591286e-1 -2.5544635124591286e-1
0.08625 -2.599318880416681e-1 -2.599318880416681e-1
0.08640625 -2.586345610933072e-1 -2.586345610933072e-1
0.0865625 -2.5864095980815227e-1 -2.5864095980815227e-1
0.08671875 -2.5789094166210225e-1 -2.5789094166210225e-1
0.086875 -2.542313660709019e-1 -2.542313660709019e-1
0.08703125 -2.542344030924446e-1 -2.542344030924446e-1
0.0871875 -2.5905750894738366e-1 -2.5905750894738366e-1
0.08734375 -2.5820722575720856e-1 -2.5820722575720856e-1
0.0875 -2.599676057125939e-1 -2.599676057125939e-1
0.08765625 -2.603764100392332e-1 -2.603764100392332e-1
0.0878125 -2.594291079090758e-1 -2.594291079090758e-1
0.08796875 -2.613165712775376e-1 -2.613165712775376e-1
0.088125 -2.588876451574911e-1 -2.588876451574911e-1
0.08828125 -2.5803546676202904e-1 -2.5803546676202904e-1
0.0884375 -2.604641402635557e-1 -2.604641402635557e-1
0.08859375 -2.5976384591384294e-1 -2.5976384591384294e-1
0.08875 -2.6193287406086574e-1 -2.6193287406086574e-1
0.08890624999999999 -2.5883481735066516e-1 -2.5883481735066516e-1
0.0890625 -2.551139184242479e-1 -2.551139184242479e-1
0.08921875 -2.5687737272843014e-1 -2.5687737272843014e-1
0.089375 -2.582581336518692e-1 -2.582581336518692e-1
0.08953124999999999 -2.582033415045166e-1 -2.582033415045166e-1
0.0896875 -2.5762768045020357e-1 -2.5762768045020357e-1
0.08984375 -2.58469020316928e-1 -2.58469020316928e-1
0.09 -2.5513041059567376e-1 -2.5513041059567376e-1
0.09015625 -2.595266313606621e-1 -2.595266313606621e-1
0.0903125 -2.5616513200391955e-1 -2.5616513200391955e-1
0.09046875 -2.5547604088599973e-1 -2.5547604088599973e-1
0.090625 -2.5688410086532576e-1 -2.5688410086532576e-1
0.09078125 -2.6055593265455945e-1 -2.6055593265455945e-1
0.0909375 -2.542068868017018e-1 -2.542068868017018e-1
0.09109375 -2.5523838847296565e-1 -2.5523838847296565e-1
0.09125 -2.5765336387492743e-1 -2.5765336387492743e-1
0.09140625 -2.557111267431842e-1 -2.557111267431842e-1
0.0915625 -2.5677125031196146e-1 -2.5677125031196146e-1
0.09171875 -2.5620453267909715e-1 -2.5620453267909715e-1
0.091875 -2.5384485011485003e-1 -2.5384485011485003e-1
0.09203125 -2.535070479429655e-1 -2.535070479429655e-1
0.0921875 -2.5335404531900485e-1 -2.5335404531900485e-1
0.09234375 -2.551659438110696e-1 -2.551659438110696e-1
0.0925 -2.5614818444747334e-1 -2.5614818444747334e-1
0.09265625 -2.531030297106631e-1 -2.531030297106631e-1
0.09281249999999999 -2.5791395305301057e-1 -2.5791395305301057e-1
0.09296875 -2.5056588516095735e-1 -2.5056588516095735e-1
0.093125 -2.537160223727901e-1 -2.537160223727901e-1
0.09328125 -2.507200687532154e-1 -2.507200687532154e-1
0.09343749999999999 -2.561224370918658e-1 -2.561224370918658e-1
0.09359375 -2.5177311541513836e-1 -2.5177311541513836e-1
0.09375 -2.509558889334662e-1 -2.509558889334662e-1
0.09390625 -2.4948185870456063e-1 -2.4948185870456063e-1
0.0940625 -2.5075655670533115e-1 -2.5075655670533115e-1
0.09421875 -2.4967235639424734e-1 -2.4967235639424734e-1
0.094375 -2.513300020678648e-1 -2.513300020678648e-1
0.09453125 -2.517706674405722e-1 -2.517706674405722e-1
0.0946875 -2.4786359444177242e-1 -2.4786359444177242e-1
0.09484375 -2.48192142976412e-1 -2.48192142976412e-1
0.095 -2.497848370070037e-1 -2.497848370070037e-1
0.09515625 -2.4865327726589248e-1 -2.4865327726589248e-1
0.0953125 -2.4695546566893745e-1 -2.4695546566893745e-1
0.09546875 -2.4830527719901374e-1 -2.4830527719901374e-1
0.095625 -2.4654488120116502e-1 -2.4654488120116502e-1
0.09578125 -2.4992270893047452e-1 -2.4992270893047452e-1
0.0959375 -2.4734912198410575e-1 -2.4734912198410575e-1
0.09609375 -2.485250470646938e-1 -2.485250470646938e-1
0.09625 -2.4552418034473567e-1 -2.4552418034473567e-1
0.09640625 -2.4599041293193613e-1 -2.4599041293193613e-1
0.0965625 -2.457703034404708e-1 -2.457703034404708e-1
0.09671875 -2.4479291574376338e-1 -2.4479291574376338e-1
0.096875 -2.4586182195578976e-1 -2.4586182195578976e-1
0.09703125 -2.43215689896791e-1 -2.43215689896791e-1
0.0971875 -2.420482653025906e-1 -2.420482653025906e-1
0.09734374999999999 -2.4742108375706584e-1 -2.4742108375706584e-1
0.0975 -2.4731856625404225e-1 -2.4731856625404225e-1
0.09765625 -2.414876692032144e-1 -2.414876692032144e-1
0.0978125 -2.4452956946602944e-1 -2.4452956946602944e-1
0.09796875 -2.4317949748406908e-1 -2.4317949748406908e-1
0.098125 -2.434559145973103e-1 -2.434559145973103e-1
0.09828125 -2.4208738742205105e-1 -2.4208738742205105e-1
0.0984375 -2.4441474302269262e-1 -2.4441474302269262e-1
0.09859375 -2.4404677953687814e-1 -2.4404677953687814e-1
0.09875 -2.3980308114865556e-1 -2.3980308114865556e-1
0.09890625 -2.4134679733784514e-1 -2.4134679733784514e-1
0.0990625 -2.385500505201512e-1 -2.385500505201512e-1
0.09921875 -2.382039079360161e-1 -2.382039079360161e-1
0.099375 -2.3688342623866765e-1 -2.3688342623866765e-1
0.09953125 -2.3699173451332944e-1 -2.3699173451332944e-1
0.0996875 -2.377389914938326e-1 -2.377389914938326e-1
0.09984375 -2.3049802483872872e-1 -2.3049802483872872e-1
0.1 -2.3777558397303755e-1 -2.3777558397303755e-1
0.10015625 -2.3416268560773323e-1 -2.3416268560773323e-1
0.1003125 -2.3562939843926278e-1 -2.3562939843926278e-1
0.10046875 -2.3412830381058347e-1 -2.3412830381058347e-1
0.100625 -2.3326443555557352e-1 -2.3326443555557352e-1
0.10078125 -2.29466051697917e-1 -2.29466051697917e-1
0.1009375 -2.3233739976941115e-1 -2.3233739976941115e-1
0.10109375 -2.3052005764107752e-1 -2.3052005764107752e-1
0.10124999999999999 -2.2702331040871604e-1 -2.2702331040871604e-1
0.10140625 -2.3021251990015434e-1 -2.3021251990015434e-1
0.1015625 -2.2594890084913777e-1 -2.2594890084913777e-1
0.10171875 -2.2747197901329264e-1 -2.2747197901329264e-1
0.101875 -2.3061956873273948e-1 -2.3061956873273948e-1
0.10203125 -2.2714161242659747e-1 -2.2714161242659747e-1
0.1021875 -2.2468260666331252e-1 -2.2468260666331252e-1
0.10234375 -2.276485557914234e-1 -2.276485557914234e-1
0.1025 -2.2910027947621847e-1 -2.2910027947621847e-1
0.10265625 -2.255105683506904e-1 -2.255105683506904e-1
0.1028125 -2.2539636395716434e-1 -2.2539636395716434e-1
0.10296875 -2.265237823541688e-1 -2.265237823541688e-1
0.103125 -2.2650368541083798e-1 -2.2650368541083798e-1
0.10328125 -2.252692958710063e-1 -2.252692958710063e-1
0.1034375 -2.25679299318434e-1 -2.25679299318434e-1
0.10359375 -2.249193878419269e-1 -2.249193878419269e-1
0.10375 -2.2521186997456288e-1 -2.2521186997456288e-1
0.10390625 -2.2118012977531043e-1 -2.2118012977531043e-1
0.1040625 -2.2220794774246633e-1 -2.2220794774246633e-1
0.10421875 -2.2223591664347486e-1 -2.2223591664347486e-1
0.104375 -2.2051573852180217e-1 -2.2051573852180217e-1
0.10453125 -2.2028100051496358e-1 -2.2028100051496358e-1
0.1046875 -2.1995105550452854e-1 -2.1995105550452854e-1
0.10484375 -2.210998751135853e-1 -2.210998751135853e-1
0.105 -2.1736731376491525e-1 -2.1736731376491525e-1
0.10515624999999999 -2.1348273812039542e-1 -2.1348273812039542e-1
0.1053125 -2.1951409987760462e-1 -2.1951409987760462e-1
0.10546875 -2.1808736721137256e-1 -2.1808736721137256e-1
0.105625 -2.1848270277583515e-1 -2.1848270277583515e-1
0.10578125 -2.123711854971666e-1 -2.123711854971666e-1
0.1059375 -2.1411452401647102e-1 -2.1411452401647102e-1
0.10609375 -2.09935381727822e-1 -2.09935381727822e-1
0.10625 -2.1219454997306775e-1 -2.1219454997306775e-1
0.10640625 -2.141971579628339e-1 -2.141971579628339e-1
0.1065625 -2.1080468784051254e-1 -2.1080468784051254e-1
0.10671875 -2.0732381528235555e-1 -2.0732381528235555e-1
0.106875 -2.1090782248491768e-1 -2.1090782248491768e-1
0.10703125 -2.0963390187201503e-1 -2.0963390187201503e-1
0.1071875 -2.0666624925759924e-1 -2.0666624925759924e-1
0.10734375 -2.079235636617418e-1 -2.079235636617418e-1
0.1075 -2.0690406150091212e-1 -2.0690406150091212e-1
0.10765625 -2.0572149227003456e-1 -2.0572149227003456e-1
0.1078125 -2.0797652248298482e-1 -2.0797652248298482e-1
0.10796875 -2.0878088189973232e-1 -2.0878088189973232e-1
0.108125 -2.0540061502216167e-1 -2.0540061502216167e-1
0.10828125 -2.0723217055281884e-1 -2.0723217055281884e-1
0.1084375 -2.0320747548983809e-1 -2.0320747548983809e-1
0.10859375 -2.0549358460865141e-1 -2.0549358460865141e-1
0.10875 -2.0155389117424738e-1 -2.0155389117424738e-1
0.10890625 -1.9922194325484588e-1 -1.9922194325484588e-1
0.10906249999999999 -1.9808451051240672e-1 -1.9808451051240672e-1
0.10921875 -1.988535658064925e-1 -1.988535658064925e-1
0.109375 -1.99159722601697e-1 -1.99159722601697e-1
0.10953125 -1.9603610510360658e-1 -1.9603610510360658e-1
0.1096875 -1.9746557743015591e-1 -1.9746557743015591e-1
0.10984375 -1.9680998057181887e-1 -1.9680998057181887e-1
0.11 -1.9335622410411224e-1 -1.9335622410411224e-1
0.11015625 -1.94721616924729e-1 -1.94721616924729e-1
0.1103125 -1.9350807220549404e-1 -1.9350807220549404e-1
0.11046875 -1.9311552231655105e-1 -1.9311552231655105e-1
0.110625 -1.9449056083086225e-1 -1.9449056083086225e-1
0.11078125 -1.945094157711842e-1 -1.945094157711842e-1
0.1109375 -1.94303276099125e-1 -1.94303276099125e-1
0.11109375 -1.9119829348547546e-1 -1.9119829348547546e-1
0.11125 -1.8886597491208112e-1 -1.8886597491208112e-1
0.11140625 -1.881770345491609e-1 -1.881770345491609e-1
0.1115625 -1.8966827605841763e-1 -1.8966827605841763e-1
0.11171875 -1.876312200838206e-1 -1.876312200838206e-1
0.111875 -1.862251446257992e-1 -1.862251446257992e-1
0.11203125 -1.8731337826257777e-1 -1.8731337826257777e-1
0.1121875 -1.8537955083180213e-1 -1.8537955083180213e-1
0.11234375 -1.8257641441308214e-1 -1.8257641441308214e-1
0.1125 -1.8370375740103873e-1 -1.8370375740103873e-1
0.11265625 -1.7700895000526407e-1 -1.7700895000526407e-1
0.1128125 -1.7656310089826865e-1 -1.7656310089826865e-1
0.11296874999999999 -1.7750017270983198e-1 -1.7750017270983198e-1
0.113125 -1.7693141789307765e-1 -1.7693141789307765e-1
0.11328125 -1.7833174127323081e-1 -1.7833174127323081e-1
0.1134375 -1.8129008339015718e-1 -1.8129008339015718e-1
0.11359375 -1.756544357129619e-1 -1.756544357129619e-1
0.11375 -1.7375265815151897e-1 -1.7375265815151897e-1
0.11390625 -1.7447473315060824e-1 -1.7447473315060824e-1
0.1140625 -1.7638035129308127e-1 -1.7638035129308127e-1
0.11421875 -1.73819903065199e-1 -1.73819903065199e-1
0.114375 -1.728956280266707e-1 -1.728956280266707e-1
0.11453125 -1.6943980361084732e-1 -1.6943980361084732e-1
0.1146875 -1.690748629902905e-1 -1.690748629902905e-1
0.11484375 -1.717921200053829e-1 -1.717921200053829e-1
0.115 -1.7056295051414372e-1 -1.7056295051414372e-1
0.11515625 -1.6872129507949785e-1 -1.6872129507949785e-1
0.1153125 -1.6972566820523616e-1 -1.6972566820523616e-1
0.11546875 -1.6513129793448433e-1 -1.6513129793448433e-1
0.115625 -1.6856980557186807e-1 -1.6856980557186807e-1
0.11578125 -1.6350849481246632e-1 -1.6350849481246632e-1
0.1159375 -1.6526723392560916e-1 -1.6526723392560916e-1
0.11609375 -1.638554210291736e-1 -1.638554210291736e-1
0.11625 -1.642858483463292e-1 -1.642858483463292e-1
0.11640625 -1.5888499819557955e-1 -1.5888499819557955e-1
0.1165625 -1.6153705646089156e-1 -1.6153705646089156e-1
0.11671875 -1.557914332787127e-1 -1.557914332787127e-1
0.11687499999999999 -1.582459756259218e-1 -1.582459756259218e-1
0.11703125 -1.591459012522214e-1 -1.591459012522214e-1
0.1171875 -1.5634496924072527e-1 -1.5634496924072527e-1
0.11734375 -1.5620325092443954e-1 -1.5620325092443954e-1
0.1175 -1.563586987865242e-1 -1.563586987865242e-1
0.11765625 -1.5225827428442562e-1 -1.5225827428442562e-1
0.1178125 -1.5194317663061474e-1 -1.5194317663061474e-1
0.11796875 -1.5146446050319673e-1 -1.5146446050319673e-1
0.118125 -1.4904391418743534e-1 -1.4904391418743534e-1
0.11828125 -1.4688285375242094e-1 -1.4688285375242094e-1
0.1184375 -1.4866481591817182e-1 -1.4866481591817182e-1
0.11859375 -1.5026299129529752e-1 -1.5026299129529752e-1
0.11875 -1.468968281781904e-1 -1.468968281781904e-1
0.11890625 -1.4433444785989513e-1 -1.4433444785989513e-1
0.1190625 -1.4625312488268127e-1 -1.4625312488268127e-1
0.11921875 -1.442995007075374e-1 -1.442995007075374e-1
0.119375 -1.4771683899228583e-1 -1.4771683899228583e-1
0.11953125 -1.4609454965348823e-1 -1.4609454965348823e-1
0.1196875 -1.383623692699607e-1 -1.383623692699607e-1
0.11984375 -1.4059853402121325e-1 -1.4059853402121325e-1
0.12 -1.3974966561598512e-1 -1.3974966561598512e-1
0.12015625 -1.3802111347850632e-1 -1.3802111347850632e-1
0.1203125 -1.3746273598197467e-1 -1.3746273598197467e-1
0.12046875 -1.3588628368844047e-1 -1.3588628368844047e-1
0.120625 -1.3522166764831445e-1 -1.3522166764831445e-1
0.12078124999999999 -1.3878394534682092e-1 -1.3878394534682092e-1
0.1209375 -1.3564457020409781e-1 -1.3564457020409781e-1
0.12109375 -1.3714588449234588e-1 -1.3714588449234588e-1
0.12125 -1.3186268821819658e-1 -1.3186268821819658e-1
0.12140625 -1.3383232613724294e-1 -1.3383232613724294e-1
0.1215625 -1.279474688626201e-1 -1.279474688626201e-1
0.12171875 -1.3152891381692688e-1 -1.3152891381692688e-1
0.121875 -1.2810472481767965e-1 -1.2810472481767965e-1
0.12203125 -1.2643789688714469e-1 -1.2643789688714469e-1
0.1221875 -1.25275670761956e-1 -1.25275670761956e-1
0.12234375 -1.2444988427019643e-1 -1.2444988427019643e-1
0.1225 -1.2406125922685396e-1 -1.2406125922685396e-1
0.12265625 -1.2286542356578911e-1 -1.2286542356578911e-1
0.1228125 -1.2200748253811389e-1 -1.2200748253811389e-1
0.12296875 -1.2512576261106778e-1 -1.2512576261106778e-1
0.123125 -1.1860052823188516e-1 -1.1860052823188516e-1
0.12328125 -1.2173330958963424e-1 -1.2173330958963424e-1
0.1234375 -1.1486793019920105e-1 -1.1486793019920105e-1
0.12359375 -1.1607003089735235e-1 -1.1607003089735235e-1
0.12375 -1.1711136011861845e-1 -1.1711136011861845e-1
0.12390625 -1.1623726792102707e-1 -1.1623726792102707e-1
0.1240625 -1.1271191966246397e-1 -1.1271191966246397e-1
0.12421875 -1.1279072732368922e-1 -1.1279072732368922e-1
0.124375 -1.109713175940974e-1 -1.109713175940974e-1
0.12453125 -1.1031150269635281e-1 -1.1031150269635281e-1
0.1246875 -1.0934012704213592e-1 -1.0934012704213592e-1
0.12484375 -1.0923876247053022e-1 -1.0923876247053022e-1
0.125 -1.0954666669950575e-1 -1.0954666669950575e-1
0.12515625 -1.0580689844319613e-1 -1.0580689844319613e-1
0.1253125 -1.0360791643537004e-1 -1.0360791643537004e-1
0.12546875000000002 -1.032579474313784e-1 -1.032579474313784e-1
0.12562500000000001 -1.0507061516496696e-1 -1.0507061516496696e-1
0.12578125 -1.0335042943775852e-1 -1.0335042943775852e-1
0.1259375 -1.0159551716670512e-1 -1.0159551716670512e-1
0.12609375 -1.0196698119462644e-1 -1.0196698119462644e-1
0.12625 -9.938076610463531e-2 -9.938076610463531e-2
0.12640625000000003 -1.0143195268195404e-1 -1.0143195268195404e-1
0.12656250000000002 -9.619120504233569e-2 -9.619120504233569e-2
0.12671875000000002 -9.22790562134046e-2 -9.22790562134046e-2
0.12687500000000002 -9.502009409478296e-2 -9.502009409478296e-2
0.12703125 -9.261455948997854e-2 -9.261455948997854e-2
0.1271875 -9.353646858706588e-2 -9.353646858706588e-2
0.12734375 -9.309905259109064e-2 -9.309905259109064e-2
0.1275 -8.70984739659284e-2 -8.70984739659284e-2
0.12765625000000003 -8.73329141389454e-2 -8.73329141389454e-2
0.12781250000000002 -8.855882793462433e-2 -8.855882793462433e-2
0.12796875000000002 -8.795549446593531e-2 -8.795549446593531e-2
0.12812500000000002 -8.76539661455431e-2 -8.76539661455431e-2
0.12828125 -8.46786531870598e-2 -8.46786531870598e-2
0.1284375 -8.044909924065768e-2 -8.044909924065768e-2
0.12859375 -8.332421072278384e-2 -8.332421072278384e-2
0.12875 -8.206387428079642e-2 -8.206387428079642e-2
0.12890625 -7.972387859952823e-2 -7.972387859952823e-2
0.12906250000000002 -7.813124793388715e-2 -7.813124793388715e-2
0.12921875000000002 -7.613711079360064e-2 -7.613711079360064e-2
0.12937500000000002 -7.315448841719308e-2 -7.315448841719308e-2
0.12953125000000001 -7.35551273514452e-2 -7.35551273514452e-2
0.1296875 -7.253429993337113e-2 -7.253429993337113e-2
0.12984375 -7.218538785567352e-2 -7.218538785567352e-2
0.13 -7.050090076901006e-2 -7.050090076901006e-2
0.13015625 -6.798916787848475e-2 -6.798916787848475e-2
0.13031250000000003 -6.701818614745525e-2 -6.701818614745525e-2
0.13046875000000002 -6.629367107037387e-2 -6.629367107037387e-2
0.13062500000000002 -6.727933476789394e-2 -6.727933476789394e-2
0.13078125000000002 -6.791705771168699e-2 -6.791705771168699e-2
0.1309375 -6.1666342139991226e-2 -6.1666342139991226e-2
0.13109375 -6.421430860264854e-2 -6.421430860264854e-2
0.13125 -5.829983266808858e-2 -5.829983266808858e-2
0.13140625 -5.8480962210486265e-2 -5.8480962210486265e-2
0.13156250000000003 -5.86941746957641e-2 -5.86941746957641e-2
0.13171875000000002 -5.659081789095444e-2 -5.659081789095444e-2
0.13187500000000002 -5.2824643708466734e-2 -5.2824643708466734e-2
0.13203125000000002 -5.7549380774124526e-2 -5.7549380774124526e-2
0.1321875 -5.255669565254584e-2 -5.255669565254584e-2
0.13234375 -4.905829651143767e-2 -4.905829651143767e-2
0.1325 -5.176734520826676e-2 -5.176734520826676e-2
0.13265625 -4.934799237135712e-2 -4.934799237135712e-2
0.1328125 -5.0282664131449106e-2 -5.0282664131449106e-2
0.13296875000000002 -4.7013962433273715e-2 -4.7013962433273715e-2
0.13312500000000002 -4.701672903487042e-2 -4.701672903487042e-2
0.13328125000000002 -4.43241470948883e-2 -4.43241470948883e-2
0.13343750000000001 -4.740396671180269e-2 -4.740396671180269e-2
0.13359375 -4.3520188818623406e-2 -4.3520188818623406e-2
0.13375 -4.123881366338855e-2 -4.123881366338855e-2
0.13390625 -3.9302369953551075e-2 -3.9302369953551075e-2
0.1340625 -3.9366723252290736e-2 -3.9366723252290736e-2
0.13421875000000003 -3.385342816598813e-2 -3.385342816598813e-2
0.13437500000000002 -3.830109712585772e-2 -3.830109712585772e-2
0.13453125000000002 -3.4975444504615094e-2 -3.4975444504615094e-2
0.13468750000000002 -3.629358811675365e-2 -3.629358811675365e-2
0.13484375 -3.4696688158950106e-2 -3.4696688158950106e-2
0.135 -3.468483238449016e-2 -3.468483238449016e-2
0.13515625 -2.9546233037498038e-2 -2.9546233037498038e-2
0.1353125 -3.1040664226528403e-2 -3.1040664226528403e-2
0.13546875000000003 -2.834091827010843e-2 -2.834091827010843e-2
0.13562500000000002 -2.6734178991622226e-2 -2.6734178991622226e-2
0.13578125000000002 -2.6194327261881423e-2 -2.6194327261881423e-2
0.13593750000000002 -2.4979879383484782e-2 -2.4979879383484782e-2
0.13609375 -2.420322079691095e-2 -2.420322079691095e-2
0.13625 -2.2122182925121248e-2 -2.2122182925121248e-2
0.13640625 -1.9198975938100826e-2 -1.9198975938100826e-2
0.1365625 -1.9835901364179787e-2 -1.9835901364179787e-2
0.13671875000000003 -1.8191796116374004e-2 -1.8191796116374004e-2
0.13687500000000002 -1.670912280788661e-2 -1.670912280788661e-2
0.13703125000000002 -1.3167697415800372e-2 -1.3167697415800372e-2
0.13718750000000002 -1.2039838014251014e-2 -1.2039838014251014e-2
0.13734375000000001 -1.3225837459420742e-2 -1.3225837459420742e-2
0.1375 -1.4446041958384281e-2 -1.4446041958384281e-2
0.13765625 -1.003899192752078e-2 -1.003899192752078e-2
0.1378125 -8.591927633877727e-3 -8.591927633877727e-3
0.13796875 -9.117908118886131e-3 -9.117908118886131e-3
0.13812500000000003 -3.6075550222753883e-3 -3.6075550222753883e-3
0.13828125000000002 -4.977182656792589e-3 -4.977182656792589e-3
0.13843750000000002 -8.612220654717895e-4 -8.612220654717895e-4
0.13859375000000002 -3.937113892523936e-3 -3.937113892523936e-3
0.13875 -1.3821253741830297e-3 -1.3821253741830297e-3
0.13890625 -8.377772075696122e-4 -8.377772075696122e-4
0.1390625 -2.892370644835829e-4 -2.892370644835829e-4
0.13921875 1.339662480328574e-3 1.339662480328574e-3
0.13937500000000003 2.3086511054466463e-3 2.3086511054466463e-3
0.13953125000000002 8.710425343262163e-3 8.710425343262163e-3
0.13968750000000002 2.8217503312739645e-3 2.8217503312739645e-3
0.13984375000000002 4.953691291613271e-3 4.953691291613271e-3
0.14 6.738461735532386e-3 6.738461735532386e-3
0.14015625 8.473638987235521e-3 8.473638987235521e-3
0.1403125 1.4662912105942727e-2 1.4662912105942727e-2
0.14046875 1.355548940038398e-2 1.355548940038398e-2
0.14062500000000003 1.1872052068421457e-2 1.1872052068421457e-2
0.14078125000000002 1.7185747792306305e-2 1.7185747792306305e-2
0.14093750000000002 1.797504119489668e-2 1.797504119489668e-2
0.14109375000000002 1.857217392663779e-2 1.857217392663779e-2
0.14125000000000001 1.9352863827899913e-2 1.9352863827899913e-2
0.14140625 2.1747531524094033e-2 2.1747531524094033e-2
0.1415625 2.3816796157499542e-2 2.3816796157499542e-2
0.14171875 2.6221807506127792e-2 2.6221807506127792e-2
0.141875 2.793853865333995e-2 2.793853865333995e-2
0.14203125000000003 2.5421287820260208e-2 2.5421287820260208e-2
0.14218750000000002 2.9227505035388734e-2 2.9227505035388734e-2
0.14234375000000002 2.991528030046675e-2 2.991528030046675e-2
0.14250000000000002 2.9708346998328583e-2 2.9708346998328583e-2
0.14265625 3.240814263589664e-2 3.240814263589664e-2
0.1428125 3.087815112818726e-2 3.087815112818726e-2
0.14296875 3.763674593759925e-2 3.763674593759925e-2
0.143125 3.935522898636146e-2 3.935522898636146e-2
0.14328125000000003 3.6876434409956804e-2 3.6876434409956804e-2
0.14343750000000002 3.972845006937087e-2 3.972845006937087e-2
0.14359375000000002 3.716134890786771e-2 3.716134890786771e-2
0.14375000000000002 4.368601062223343e-2 4.368601062223343e-2
0.14390625 4.3243396403492174e-2 4.3243396403492174e-2
0.1440625 4.7246360424348044e-2 4.7246360424348044e-2
0.14421875 4.770882358563222e-2 4.770882358563222e-2
0.144375 4.748555147299749e-2 4.748555147299749e-2
0.14453125000000003 4.846237849509771e-2 4.846237849509771e-2
0.14468750000000002 5.055801912002744e-2 5.055801912002744e-2
0.14484375000000002 5.350978547452678e-2 5.350978547452678e-2
0.14500000000000002 5.492070770450619e-2 5.492070770450619e-2
0.14515625000000001 5.4818872381171335e-2 5.4818872381171335e-2
0.1453125 5.94277844392459e-2 5.94277844392459e-2
0.14546875 5.6112380288292574e-2 5.6112380288292574e-2
0.145625 6.0490210642152764e-2 6.0490210642152764e-2
0.14578125 5.893578204703909e-2 5.893578204703909e-2
0.14593750000000003 5.925918194069846e-2 5.925918194069846e-2
0.14609375000000002 6.206425041458852e-2 6.206425041458852e-2
0.14625000000000002 6.54613332398335e-2 6.54613332398335e-2
0.14640625000000002 6.486568564086292e-2 6.486568564086292e-2
0.1465625 6.782851799315859e-2 6.782851799315859e-2
0.14671875 6.723600170941291e-2 6.723600170941291e-2
0.146875 6.737583567352567e-2 6.737583567352567e-2
0.14703125 7.326060760139308e-2 7.326060760139308e-2
0.14718750000000003 7.199245362861939e-2 7.199245362861939e-2
0.14734375000000002 7.649916943777635e-2 7.649916943777635e-2
0.14750000000000002 7.542865722181569e-2 7.542865722181569e-2
0.14765625000000002 7.346545576357721e-2 7.346545576357721e-2
0.1478125 7.863026571809906e-2 7.863026571809906e-2
0.14796875 8.305593337437722e-2 8.305593337437722e-2
0.148125 7.889069015269934e-2 7.889069015269934e-2
0.14828125 7.73111320114972e-2 7.73111320114972e-2
0.14843750000000003 8.189128326572837e-2 8.189128326572837e-2
0.14859375000000002 8.371874418097969e-2 8.371874418097969e-2
0.14875000000000002 8.699175542794046e-2 8.699175542794046e-2
0.14890625000000002 8.76030519347446e-2 8.76030519347446e-2
0.14906250000000001 8.909966897503319e-2 8.909966897503319e-2
0.14921875 9.10027876053996e-2 9.10027876053996e-2
0.149375 8.669836926325525e-2 8.669836926325525e-2
0.14953125 9.122583189995703e-2 9.122583189995703e-2
0.1496875 9.525096072313e-2 9.525096072313e-2
0.14984375000000003 9.470911597569875e-2 9.470911597569875e-2
0.15000000000000002 9.571314138376374e-2 9.571314138376374e-2
0.15015625000000002 9.88123317064642e-2 9.88123317064642e-2
0.15031250000000002 1.008151075016408e-1 1.008151075016408e-1
0.15046875 9.946809532031375e-2 9.946809532031375e-2
0.150625 1.030842785773225e-1 1.030842785773225e-1
0.15078125 1.0589091369448989e-1 1.0589091369448989e-1
0.1509375 1.0322659680029256e-1 1.0322659680029256e-1
0.15109375000000003 1.0982153153342233e-1 1.0982153153342233e-1
0.15125000000000002 1.1170254764162246e-1 1.1170254764162246e-1
0.15140625000000002 1.0927381675450443e-1 1.0927381675450443e-1
0.15156250000000002 1.0845108343634502e-1 1.0845108343634502e-1
0.15171875 1.1335606059689463e-1 1.1335606059689463e-1
0.151875 1.1783328100856716e-1 1.1783328100856716e-1
0.15203125 1.1696847703414415e-1 1.1696847703414415e-1
0.1521875 1.1291541029087648e-1 1.1291541029087648e-1
0.15234375000000003 1.193298815174253e-1 1.193298815174253e-1
0.15250000000000002 1.1847228435332591e-1 1.1847228435332591e-1
0.15265625000000002 1.1836495218964638e-1 1.1836495218964638e-1
0.15281250000000002 1.2123779061009055e-1 1.2123779061009055e-1
0.15296875000000001 1.2448324193887084e-1 1.2448324193887084e-1
0.153125 1.260975476431363e-1 1.260975476431363e-1
0.15328125 1.2806003031759383e-1 1.2806003031759383e-1
0.1534375 1.291860802664737e-1 1.291860802664737e-1
0.15359375 1.3172206132780184e-1 1.3172206132780184e-1
0.15375000000000003 1.3325448626975822e-1 1.3325448626975822e-1
0.15390625000000002 1.388750990862868e-1 1.388750990862868e-1
0.15406250000000002 1.3644074015432262e-1 1.3644074015432262e-1
0.15421875000000002 1.3678283092228094e-1 1.3678283092228094e-1
0.154375 1.38067076742042e-1 1.38067076742042e-1
0.15453125 1.4017948945972103e-1 1.4017948945972103e-1
0.1546875 1.3609538048323566e-1 1.3609538048323566e-1
0.15484375 1.438924735871674e-1 1.438924735871674e-1
0.15500000000000003 1.4492667578216833e-1 1.4492667578216833e-1
0.15515625000000002 1.4387834619166506e-1 1.4387834619166506e-1
0.15531250000000002 1.4450701174272718e-1 1.4450701174272718e-1
0.15546875000000002 1.515274575937533e-1 1.515274575937533e-1
0.155625 1.4972520268546896e-1 1.4972520268546896e-1
0.15578125 1.5130999491490593e-1 1.5130999491490593e-1
0.1559375 1.551785101169494e-1 1.551785101169494e-1
0.15609375 1.5645503217789747e-1 1.5645503217789747e-1
0.15625000000000003 1.5721889296325253e-1 1.5721889296325253e-1
0.15640625000000002 1.5742335804501773e-1 1.5742335804501773e-1
0.15656250000000002 1.6029845101858564e-1 1.6029845101858564e-1
0.15671875000000002 1.6199193489129948e-1 1.6199193489129948e-1
0.15687500000000001 1.6292169353099917e-1 1.6292169353099917e-1
0.15703125 1.6253449826130373e-1 1.6253449826130373e-1
0.1571875 1.6504193666132005e-1 1.6504193666132005e-1
0.15734375 1.6645552707431444e-1 1.6645552707431444e-1
0.1575 1.6972228739056527e-1 1.6972228739056527e-1
0.15765625000000003 1.6937121889683704e-1 1.6937121889683704e-1
0.15781250000000002 1.7235512439439526e-1 1.7235512439439526e-1
0.15796875000000002 1.7694256436167644e-1 1.7694256436167644e-1
0.15812500000000002 1.7330145695909005e-1 1.7330145695909005e-1
0.15828125 1.7555023672779635e-1 1.7555023672779635e-1
0.1584375 1.7556339503520713e-1 1.7556339503520713e-1
0.15859375 1.776209083348399e-1 1.776209083348399e-1
0.15875 1.8182792516601376e-1 1.8182792516601376e-1
0.15890625000000003 1.8352009616504938e-1 1.8352009616504938e-1
0.15906250000000002 1.81182078492649e-1 1.81182078492649e-1
0.15921875000000002 1.8557572255012156e-1 1.8557572255012156e-1
0.15937500000000002 1.8693089414243014e-1 1.8693089414243014e-1
0.15953125 1.8746042664467177e-1 1.8746042664467177e-1
0.1596875 1.901129928801688e-1 1.901129928801688e-1
0.15984375 1.9554435381079793e-1 1.9554435381079793e-1
0.16 1.9496292507680346e-1 1.9496292507680346e-1
0.16015625000000003 1.961486307958844e-1 1.961486307958844e-1
0.16031250000000002 1.9752728803102082e-1 1.9752728803102082e-1
0.16046875000000002 1.9912979844540724e-1 1.9912979844540724e-1
0.16062500000000002 1.981513273592932e-1 1.981513273592932e-1
0.16078125000000001 2.0163303763699014e-1 2.0163303763699014e-1
0.1609375 2.062680449132963e-1 2.062680449132963e-1
0.16109375 2.0229963379135052e-1 2.0229963379135052e-1
0.16125 2.0480357954753936e-1 2.0480357954753936e-1
0.16140625 2.08390535409118e-1 2.08390535409118e-1
0.16156250000000003 2.1062219398383286e-1 2.1062219398383286e-1
0.16171875000000002 2.0825127987704173e-1 2.0825127987704173e-1
0.16187500000000002 2.099081768719011e-1 2.099081768719011e-1
0.16203125000000002 2.1240811164038087e-1 2.1240811164038087e-1
0.1621875 2.1513591668955678e-1 2.1513591668955678e-1
0.16234375 2.1767852060581072e-1 2.1767852060581072e-1
0.1625 2.1600673693982708e-1 2.1600673693982708e-1
0.16265625 2.1610792067387274e-1 2.1610792067387274e-1
0.16281250000000003 2.212998223456375e-1 2.212998223456375e-1
0.16296875000000002 2.212274607389113e-1 2.212274607389113e-1
0.16312500000000002 2.2169144765090687e-1 2.2169144765090687e-1
0.16328125000000002 2.2548283229529398e-1 2.2548283229529398e-1
0.1634375 2.258746679853325e-1 2.258746679853325e-1
0.16359375 2.283794482714634e-1 2.283794482714634e-1
0.16375 2.2897538811757068e-1 2.2897538811757068e-1
0.16390625 2.324199121810957e-1 2.324199121810957e-1
0.16406250000000003 2.3399426455481853e-1 2.3399426455481853e-1
0.16421875000000002 2.3394558283011202e-1 2.3394558283011202e-1
0.16437500000000002 2.3642349446337585e-1 2.3642349446337585e-1
0.16453125000000002 2.3912839327662505e-1 2.3912839327662505e-1
0.16468750000000001 2.3650302021455127e-1 2.3650302021455127e-1
0.16484375 2.3952505526510004e-1 2.3952505526510004e-1
0.165 2.4369619084704164e-1 2.4369619084704164e-1
0.16515625 2.4607037329239256e-1 2.4607037329239256e-1
0.1653125 2.463050438837322e-1 2.463050438837322e-1
0.16546875000000003 2.4764173229054132e-1 2.4764173229054132e-1
0.16562500000000002 2.4914199298715767e-1 2.4914199298715767e-1
0.16578125000000002 2.529866670161405e-1 2.529866670161405e-1
0.16593750000000002 2.504005891804959e-1 2.504005891804959e-1
0.16609375 2.5275944919932636e-1 2.5275944919932636e-1
0.16625 2.5456828370026097e-1 2.5456828370026097e-1
0.16640625 2.586419391687209e-1 2.586419391687209e-1
0.1665625 2.592333383859491e-1 2.592333383859491e-1
0.16671875000000003 2.611035950606415e-1 2.611035950606415e-1
0.16687500000000002 2.6101601186386825e-1 2.6101601186386825e-1
0.16703125000000002 2.611695431508374e-1 2.611695431508374e-1
0.16718750000000002 2.6588953259946857e-1 2.6588953259946857e-1
0.16734375 2.691852238861352e-1 2.691852238861352e-1
0.1675 2.654419049620551e-1 2.654419049620551e-1
0.16765625 2.665904599076989e-1 2.665904599076989e-1
0.1678125 2.723467293535955e-1 2.723467293535955e-1
0.16796875000000003 2.7183758694665494e-1 2.7183758694665494e-1
0.16812500000000002 2.7282586192567715e-1 2.7282586192567715e-1
0.16828125000000002 2.7705644665722184e-1 2.7705644665722184e-1
0.16843750000000002 2.753715792154403e-1 2.753715792154403e-1
0.16859375000000001 2.7836817777521583e-1 2.7836817777521583e-1
0.16875 2.8102896529712007e-1 2.8102896529712007e-1
0.16890625 2.8287011118144756e-1 2.8287011118144756e-1
0.1690625 2.8358435637202684e-1 2.8358435637202684e-1
0.16921875 2.852619530247389e-1 2.852619530247389e-1
0.16937500000000003 2.893687313245814e-1 2.893687313245814e-1
0.16953125000000002 2.890266226348026e-1 2.890266226348026e-1
0.16968750000000002 2.886106063061029e-1 2.886106063061029e-1
0.16984375000000002 2.925000842831573e-1 2.925000842831573e-1
0.17 2.9171971006887043e-1 2.9171971006887043e-1
0.17015625 2.934169792893422e-1 2.934169792893422e-1
0.1703125 2.9636491389332287e-1 2.9636491389332287e-1
0.17046875 2.9646175074371195e-1 2.9646175074371195e-1
0.17062500000000003 3.002379252369942e-1 3.002379252369942e-1
0.17078125000000002 3.0044109388306106e-1 3.0044109388306106e-1
0.17093750000000002 3.0374428235681217e-1 3.0374428235681217e-1
0.17109375000000002 3.023240880612925e-1 3.023240880612925e-1
0.17125 3.046169613584575e-1 3.046169613584575e-1
0.17140625 3.0726475965813416e-1 3.0726475965813416e-1
0.1715625 3.0910666238689055e-1 3.0910666238689055e-1
0.17171875 3.0950277134733506e-1 3.0950277134733506e-1
0.17187500000000003 3.0980497037232135e-1 3.0980497037232135e-1
0.17203125000000002 3.13997889484805e-1 3.13997889484805e-1
0.17218750000000002 3.177566394089504e-1 3.177566394089504e-1
0.17234375000000002 3.1539230445927524e-1 3.1539230445927524e-1
0.17250000000000001 3.144853497108593e-1 3.144853497108593e-1
0.17265625 3.1993384037711303e-1 3.1993384037711303e-1
0.1728125 3.1993236377665335e-1 3.1993236377665335e-1
0.17296875 3.2395852264145697e-1 3.2395852264145697e-1
0.173125 3.2468003235468723e-1 3.2468003235468723e-1
0.17328125000000003 3.2447499901631227e-1 3.2447499901631227e-1
0.17343750000000002 3.2788043553334e-1 3.2788043553334e-1
0.17359375000000002 3.2915412335925476e-1 3.2915412335925476e-1
0.17375000000000002 3.280659451150236e-1 3.280659451150236e-1
0.17390625 3.300284824520454e-1 3.300284824520454e-1
0.1740625 3.3206905111903007e-1 3.3206905111903007e-1
0.17421875 3.34215232687749e-1 3.34215232687749e-1
0.174375 3.372362590929847e-1 3.372362590929847e-1
0.17453125000000003 3.399355763895451e-1 3.399355763895451e-1
0.17468750000000002 3.394629711397479e-1 3.394629711397479e-1
0.17484375000000002 3.4267377681457356e-1 3.4267377681457356e-1
0.17500000000000002 3.437041303379069e-1 3.437041303379069e-1
0.17515625 3.456110199333957e-1 3.456110199333957e-1
0.1753125 3.4904378356922416e-1 3.4904378356922416e-1
0.17546875 3.490785870863342e-1 3.490785870863342e-1
0.175625 3.502874917996146e-1 3.502874917996146e-1
0.17578125000000003 3.516810046088872e-1 3.516810046088872e-1
0.17593750000000002 3.537444011649691e-1 3.537444011649691e-1
0.17609375000000002 3.568560959791207e-1 3.568560959791207e-1
0.17625000000000002 3.5766933454196215e-1 3.5766933454196215e-1
0.17640625000000001 3.547288621893281e-1 3.547288621893281e-1
0.1765625 3.6131815901004893e-1 3.6131815901004893e-1
0.17671875 3.6000685734419813e-1 3.6000685734419813e-1
0.176875 3.6056023536881776e-1 3.6056023536881776e-1
0.17703125 3.6120949368322863e-1 3.6120949368322863e-1
0.17718750000000003 3.640342139883992e-1 3.640342139883992e-1
0.17734375000000002 3.656967514842031e-1 3.656967514842031e-1
0.17750000000000002 3.6736275699153476e-1 3.6736275699153476e-1
0.17765625000000002 3.7139782129046717e-1 3.7139782129046717e-1
0.1778125 3.724297732219761e-1 3.724297732219761e-1
0.17796875 3.7148169569176526e-1 3.7148169569176526e-1
0.178125 3.735159507456651e-1 3.735159507456651e-1
0.17828125 3.7492140256453377e-1 3.7492140256453377e-1
0.17843750000000003 3.7786614849032185e-1 3.7786614849032185e-1
0.17859375000000002 3.773797498468334e-1 3.773797498468334e-1
0.17875000000000002 3.78935305700717e-1 3.78935305700717e-1
0.17890625000000002 3.836402893643176e-1 3.836402893643176e-1
0.1790625 3.8639976644803165e-1 3.8639976644803165e-1
0.17921875 3.8782315873678863e-1 3.8782315873678863e-1
0.179375 3.871335946298964e-1 3.871335946298964e-1
0.17953125 3.857689808113869e-1 3.857689808113869e-1
0.17968750000000003 3.88878198096942e-1 3.88878198096942e-1
0.17984375000000002 3.902327254467459e-1 3.902327254467459e-1
0.18000000000000002 3.900579676468774e-1 3.900579676468774e-1
0.18015625000000002 3.9129626498530934e-1 3.9129626498530934e-1
0.18031250000000001 3.967232615871503e-1 3.967232615871503e-1
0.18046875 3.9879641547171696e-1 3.9879641547171696e-1
0.180625 4.012843251162317e-1 4.012843251162317e-1
0.18078125 4.03903061565567e-1 4.03903061565567e-1
0.1809375 4.007768063886865e-1 4.007768063886865e-1
0.18109375000000003 4.0278282692592393e-1 4.0278282692592393e-1
0.18125000000000002 4.048397204258358e-1 4.048397204258358e-1
0.18140625000000002 4.090633089985354e-1 4.090633089985354e-1
0.18156250000000002 4.061775513453463e-1 4.061775513453463e-1
0.18171875 4.125449746916652e-1 4.125449746916652e-1
0.181875 4.1236026203356824e-1 4.1236026203356824e-1
0.18203125 4.127133154611706e-1 4.127133154611706e-1
0.1821875 4.128925895912894e-1 4.128925895912894e-1
0.18234375000000003 4.165351670762143e-1 4.165351670762143e-1
0.18250000000000002 4.1526262060055297e-1 4.1526262060055297e-1
0.18265625000000002 4.2079124258479306e-1 4.2079124258479306e-1
0.18281250000000002 4.2413625973157787e-1 4.2413625973157787e-1
0.18296875 4.21490549873321e-1 4.21490549873321e-1
0.183125 4.22044668625555e-1 4.22044668625555e-1
0.18328125 4.277051127691416e-1 4.277051127691416e-1
0.1834375 4.2676111945335515e-1 4.2676111945335515e-1
0.18359375000000003 4.3035122268023906e-1 4.3035122268023906e-1
0.18375000000000002 4.2818927741397284e-1 4.2818927741397284e-1
0.18390625000000002 4.3103486738656693e-1 4.3103486738656693e-1
0.18406250000000002 4.306948101612229e-1 4.306948101612229e-1
0.18421875000000001 4.3834382764434077e-1 4.3834382764434077e-1
0.184375 4.3772497345995953e-1 4.3772497345995953e-1
0.18453125 4.3713323588091635e-1 4.3713323588091635e-1
0.1846875 4.4008145529179865e-1 4.4008145529179865e-1
0.18484375 4.3998813026954986e-1 4.3998813026954986e-1
0.18500000000000003 4.44180217049317e-1 4.44180217049317e-1
0.18515625000000002 4.451014028892737e-1 4.451014028892737e-1
0.18531250000000002 4.476486846023513e-1 4.476486846023513e-1
0.18546875000000002 4.488764136558907e-1 4.488764136558907e-1
0.185625 4.5019104809515875e-1 4.5019104809515875e-1
0.18578125 4.494489363586731e-1 4.494489363586731e-1
0.1859375 4.52553217547385e-1 4.52553217547385e-1
0.18609375 4.5327001804552447e-1 4.5327001804552447e-1
0.18625000000000003 4.549301657953415e-1 4.549301657953415e-1
0.18640625000000002 4.56979422621695e-1 4.56979422621695e-1
0.18656250000000002 4.585350878747172e-1 4.585350878747172e-1
0.18671875000000002 4.630950852235096e-1 4.630950852235096e-1
0.186875 4.635711391349937e-1 4.635711391349937e-1
0.18703125 4.64792249906433e-1 4.64792249906433e-1
0.1871875 4.6513062169200703e-1 4.6513062169200703e-1
0.18734375 4.6454394096114493e-1 4.6454394096114493e-1
0.18750000000000003 4.712657269529168e-1 4.712657269529168e-1
0.18765625000000002 4.7008653602999084e-1 4.7008653602999084e-1
0.18781250000000002 4.687564516939724e-1 4.687564516939724e-1
0.18796875000000002 4.744631203149461e-1 4.744631203149461e-1
0.18812500000000001 4.732816112248579e-1 4.732816112248579e-1
0.18828125 4.7654749887093795e-1 4.7654749887093795e-1
0.1884375 4.765786816830464e-1 4.765786816830464e-1
0.18859375 4.7774207047749906e-1 4.7774207047749906e-1
0.18875000000000003 4.7986938423813763e-1 4.7986938423813763e-1
0.18890625000000003 4.819404582389475e-1 4.819404582389475e-1
0.18906250000000002 4.834642429271221e-1 4.834642429271221e-1
0.18921875000000002 4.8464271719619e-1 4.8464271719619e-1
0.18937500000000002 4.857763330633511e-1 4.857763330633511e-1
0.18953125 4.871709363130017e-1 4.871709363130017e-1
0.1896875 4.894428760233418e-1 4.894428760233418e-1
0.18984375 4.896341870817573e-1 4.896341870817573e-1
0.19 4.948854244480949e-1 4.948854244480949e-1
0.19015625000000003 4.949082765257722e-1 4.949082765257722e-1
0.19031250000000002 4.9569829731789605e-1 4.9569829731789605e-1
0.19046875000000002 4.9753534311018166e-1 4.9753534311018166e-1
0.19062500000000002 5.02128890058922e-1 5.02128890058922e-1
0.19078125 4.9836091824287587e-1 4.9836091824287587e-1
0.1909375 5.02991526278644e-1 5.02991526278644e-1
0.19109375 5.02437277254709e-1 5.02437277254709e-1
0.19125 5.05758507035504e-1 5.05758507035504e-1
0.19140625000000003 5.076461906905174e-1 5.076461906905174e-1
0.19156250000000002 5.068520099969569e-1 5.068520099969569e-1
0.19171875000000002 5.102684358732099e-1 5.102684358732099e-1
0.19187500000000002 5.125139778865937e-1 5.125139778865937e-1
0.19203125000000001 5.12181180169629e-1 5.12181180169629e-1
0.1921875 5.130047065647809e-1 5.130047065647809e-1
0.19234375 5.139246016398524e-1 5.139246016398524e-1
0.1925 5.184523394204157e-1 5.184523394204157e-1
0.19265625000000003 5.17672951048818e-1 5.17672951048818e-1
0.19281250000000003 5.187266221649147e-1 5.187266221649147e-1
0.19296875000000002 5.234006088568699e-1 5.234006088568699e-1
0.19312500000000002 5.248064503539731e-1 5.248064503539731e-1
0.19328125000000002 5.270896677949772e-1 5.270896677949772e-1
0.1934375 5.271791271581301e-1 5.271791271581301e-1
0.19359375 5.26830993822538e-1 5.26830993822538e-1
0.19375 5.311305880993964e-1 5.311305880993964e-1
0.19390625 5.316915987556663e-1 5.316915987556663e-1
0.19406250000000003 5.329482382322035e-1 5.329482382322035e-1
0.19421875000000002 5.344954684682457e-1 5.344954684682457e-1
0.19437500000000002 5.352355399582316e-1 5.352355399582316e-1
0.19453125000000002 5.358941271013387e-1 5.358941271013387e-1
0.1946875 5.37116595066474e-1 5.37116595066474e-1
0.19484375 5.389531454220937e-1 5.389531454220937e-1
0.195 5.420688534808655e-1 5.420688534808655e-1
0.19515625 5.437156742963603e-1 5.437156742963603e-1
0.19531250000000003 5.460790450060053e-1 5.460790450060053e-1
0.19546875000000002 5.450853251925687e-1 5.450853251925687e-1
0.19562500000000002 5.444272876631353e-1 5.444272876631353e-1
0.19578125000000002 5.476241569372555e-1 5.476241569372555e-1
0.19593750000000001 5.501935336280135e-1 5.501935336280135e-1
0.19609375 5.517311117797967e-1 5.517311117797967e-1
0.19625 5.526775116157219e-1 5.526775116157219e-1
0.19640625 5.544117474734471e-1 5.544117474734471e-1
0.19656250000000003 5.521008279645607e-1 5.521008279645607e-1
0.19671875000000003 5.560917390942373e-1 5.560917390942373e-1
0.19687500000000002 5.583438004575023e-1 5.583438004575023e-1
0.19703125000000002 5.599849523636444e-1 5.599849523636444e-1
0.19718750000000002 5.603438555759035e-1 5.603438555759035e-1
0.19734375 5.611843030684818e-1 5.611843030684818e-1
0.1975 5.650150693970013e-1 5.650150693970013e-1
0.19765625 5.646176743112314e-1 5.646176743112314e-1
0.1978125 5.663764639000797e-1 5.663764639000797e-1
0.19796875000000003 5.668829133864315e-1 5.668829133864315e-1
0.19812500000000002 5.708907429350725e-1 5.708907429350725e-1
0.19828125000000002 5.706406693995327e-1 5.706406693995327e-1
0.19843750000000002 5.738255568146919e-1 5.738255568146919e-1
0.19859375 5.739087513801828e-1 5.739087513801828e-1
0.19875 5.77365295084102e-1 5.77365295084102e-1
0.19890625 5.767213103022564e-1 5.767213103022564e-1
0.1990625 5.765973691414197e-1 5.765973691414197e-1
0.19921875000000003 5.793658662101202e-1 5.793658662101202e-1
0.19937500000000002 5.813764973388893e-1 5.813764973388893e-1
0.19953125000000002 5.809808671331589e-1 5.809808671331589e-1
0.19968750000000002 5.829515054358958e-1 5.829515054358958e-1
0.19984375000000001 5.843565508618362e-1 5.843565508618362e-1
0.2 5.893261351251717e-1 5.893261351251717e-1
0.20015625 5.894861715495758e-1 5.894861715495758e-1
0.2003125 5.88717600709098e-1 5.88717600709098e-1
0.20046875000000003 5.922477787546918e-1 5.922477787546918e-1
0.20062500000000003 5.925925482838843e-1 5.925925482838843e-1
0.20078125000000002 5.944833270755603e-1 5.944833270755603e-1
0.20093750000000002 5.960252823679562e-1 5.960252823679562e-1
0.20109375000000002 5.959089098424024e-1 5.959089098424024e-1
0.20125 5.996082437514283e-1 5.996082437514283e-1
0.20140625 5.976305569289857e-1 5.976305569289857e-1
0.2015625 5.983883956887817e-1 5.983883956887817e-1
0.20171875 6.041646661441669e-1 6.041646661441669e-1
0.20187500000000003 6.044622770204264e-1 6.044622770204264e-1
0.20203125000000002 6.049582764441461e-1 6.049582764441461e-1
0.20218750000000002 6.076769882142039e-1 6.076769882142039e-1
0.20234375000000002 6.074785929320492e-1 6.074785929320492e-1
0.2025 6.075005433889751e-1 6.075005433889751e-1
0.20265625 6.105094848844979e-1 6.105094848844979e-1
0.2028125 6.11783089857378e-1 6.11783089857378e-1
0.20296875 6.112135010585384e-1 6.112135010585384e-1
0.20312500000000003 6.15994088635754e-1 6.15994088635754e-1
0.20328125000000002 6.190703942109317e-1 6.190703942109317e-1
0.20343750000000002 6.197770058047731e-1 6.197770058047731e-1
0.20359375000000002 6.208499615720862e-1 6.208499615720862e-1
0.20375000000000001 6.228936390120148e-1 6.228936390120148e-1
0.20390625 6.206384824103375e-1 6.206384824103375e-1
0.2040625 6.261591921569711e-1 6.261591921569711e-1
0.20421875 6.250738118728045e-1 6.250738118728045e-1
0.20437500000000003 6.282807503620611e-1 6.282807503620611e-1
0.20453125000000003 6.273798495847509e-1 6.273798495847509e-1
0.20468750000000002 6.294391106181743e-1 6.294391106181743e-1
0.20484375000000002 6.3263769021709e-1 6.3263769021709e-1
0.20500000000000002 6.328837094777477e-1 6.328837094777477e-1
0.20515625 6.334077451531734e-1 6.334077451531734e-1
0.2053125 6.330553651351161e-1 6.330553651351161e-1
0.20546875 6.346509578631108e-1 6.346509578631108e-1
0.205625 6.378232250527085e-1 6.378232250527085e-1
0.20578125000000003 6.390223548235476e-1 6.390223548235476e-1
0.20593750000000002 6.41069708090678e-1 6.41069708090678e-1
0.20609375000000002 6.436753855765951e-1 6.436753855765951e-1
0.20625000000000002 6.441914243944589e-1 6.441914243944589e-1
0.20640625 6.423965077477001e-1 6.423965077477001e-1
0.2065625 6.446012914152939e-1 6.446012914152939e-1
0.20671875 6.476044672028061e-1 6.476044672028061e-1
0.206875 6.48870790843413e-1 6.48870790843413e-1
0.20703125000000003 6.500353080983055e-1 6.500353080983055e-1
0.20718750000000002 6.514026595707869e-1 6.514026595707869e-1
0.20734375000000002 6.528905602034833e-1 6.528905602034833e-1
0.20750000000000002 6.512678370933522e-1 6.512678370933522e-1
0.20765625000000001 6.534106396408483e-1 6.534106396408483e-1
0.2078125 6.559370858649722e-1 6.559370858649722e-1
0.20796875 6.568719917834565e-1 6.568719917834565e-1
0.208125 6.563270970607769e-1 6.563270970607769e-1
0.20828125000000003 6.604772509022419e-1 6.604772509022419e-1
0.20843750000000003 6.591227820074814e-1 6.591227820074814e-1
0.20859375000000002 6.629900408857261e-1 6.629900408857261e-1
0.20875000000000002 6.617411688442112e-1 6.617411688442112e-1
0.20890625000000002 6.659896358623123e-1 6.659896358623123e-1
0.2090625 6.660599987674609e-1 6.660599987674609e-1
0.20921875 6.686361463770631e-1 6.686361463770631e-1
0.209375 6.714916226617711e-1 6.714916226617711e-1
0.20953125 6.700887852140718e-1 6.700887852140718e-1
0.20968750000000003 6.715798963973989e-1 6.715798963973989e-1
0.20984375000000002 6.751777572970163e-1 6.751777572970163e-1
0.21000000000000002 6.757560647155665e-1 6.757560647155665e-1
0.21015625000000002 6.770899948886986e-1 6.770899948886986e-1
0.2103125 6.79156345283483e-1 6.79156345283483e-1
0.21046875 6.773963578787439e-1 6.773963578787439e-1
0.210625 6.780350955232657e-1 6.780350955232657e-1
0.21078125 6.800744697102723e-1 6.800744697102723e-1
0.21093750000000003 6.836555404671949e-1 6.836555404671949e-1
0.21109375000000002 6.822687478066123e-1 6.822687478066123e-1
0.21125000000000002 6.874556142903807e-1 6.874556142903807e-1
0.21140625000000002 6.883897961227299e-1 6.883897961227299e-1
0.21156250000000001 6.85703247327448e-1 6.85703247327448e-1
0.21171875 6.862704692486354e-1 6.862704692486354e-1
0.211875 6.90436064563452e-1 6.90436064563452e-1
0.21203125 6.899658716733179e-1 6.899658716733179e-1
0.21218750000000003 6.935780942354008e-1 6.935780942354008e-1
0.21234375000000003 6.965632654628657e-1 6.965632654628657e-1
0.21250000000000002 6.947984407189929e-1 6.947984407189929e-1
0.21265625000000002 6.952957848341534e-1 6.952957848341534e-1
0.21281250000000002 6.989821929089808e-1 6.989821929089808e-1
0.21296875 6.984577278929387e-1 6.984577278929387e-1
0.213125 6.974433347202571e-1 6.974433347202571e-1
0.21328125 7.000776769407744e-1 7.000776769407744e-1
0.2134375 7.01181146192122e-1 7.01181146192122e-1
0.21359375000000003 7.019506620907046e-1 7.019506620907046e-1
0.21375000000000002 7.044771284809408e-1 7.044771284809408e-1
0.21390625000000002 7.075078007699553e-1 7.075078007699553e-1
0.21406250000000002 7.093139067233474e-1 7.093139067233474e-1
0.21421875 7.1119827692011e-1 7.1119827692011e-1
0.214375 7.096984860780062e-1 7.096984860780062e-1
0.21453125 7.124265489774566e-1 7.124265489774566e-1
0.2146875 7.102112836516121e-1 7.102112836516121e-1
0.21484375000000003 7.118139109794961e-1 7.118139109794961e-1
0.21500000000000002 7.154492484108155e-1 7.154492484108155e-1
0.21515625000000002 7.176930743510561e-1 7.176930743510561e-1
0.21531250000000002 7.145482611174807e-1 7.145482611174807e-1
0.21546875000000001 7.186834742133592e-1 7.186834742133592e-1
0.215625 7.175230361952267e-1 7.175230361952267e-1
0.21578125 7.209998750306945e-1 7.209998750306945e-1
0.2159375 7.227480072046242e-1 7.227480072046242e-1
0.21609375000000003 7.228581423245637e-1 7.228581423245637e-1
0.21625000000000003 7.20639496910318e-1 7.20639496910318e-1
0.21640625000000002 7.269607511450809e-1 7.269607511450809e-1
0.21656250000000002 7.275157636558256e-1 7.275157636558256e-1
0.21671875000000002 7.31028077562693e-1 7.31028077562693e-1
0.216875 7.284192075993965e-1 7.284192075993965e-1
0.21703125 7.316228198149397e-1 7.316228198149397e-1
0.2171875 7.324292840637932e-1 7.324292840637932e-1
0.21734375 7.32724702734155e-1 7.32724702734155e-1
0.21750000000000003 7.347335382249107e-1 7.347335382249107e-1
0.21765625000000002 7.358664887513364e-1 7.358664887513364e-1
0.21781250000000002 7.369865626383594e-1 7.369865626383594e-1
0.21796875000000002 7.36002897214727e-1 7.36002897214727e-1
0.218125 7.365967708920302e-1 7.365967708920302e-1
0.21828125 7.402418801542958e-1 7.402418801542958e-1
0.2184375 7.408353852610312e-1 7.408353852610312e-1
0.21859375 7.420638789590535e-1 7.420638789590535e-1
0.21875000000000003 7.387878619347625e-1 7.387878619347625e-1
0.21890625000000002 7.442419700486576e-1 7.442419700486576e-1
0.21906250000000002 7.454507551094971e-1 7.454507551094971e-1
0.21921875000000002 7.47140716362916e-1 7.47140716362916e-1
0.21937500000000001 7.481785472345259e-1 7.481785472345259e-1
0.21953125 7.489320699262785e-1 7.489320699262785e-1
0.2196875 7.514310707398786e-1 7.514310707398786e-1
0.21984375 7.484126919784253e-1 7.484126919784253e-1
0.22000000000000003 7.509880780673179e-1 7.509880780673179e-1
0.22015625000000003 7.524056148659306e-1 7.524056148659306e-1
0.22031250000000002 7.514503916069466e-1 7.514503916069466e-1
0.22046875000000002 7.54753405814578e-1 7.54753405814578e-1
0.22062500000000002 7.588235239032124e-1 7.588235239032124e-1
0.22078125 7.572458389078442e-1 7.572458389078442e-1
0.2209375 7.578377718752258e-1 7.578377718752258e-1
0.22109375 7.595721255694721e-1 7.595721255694721e-1
0.22125 7.611903642389657e-1 7.611903642389657e-1
0.22140625000000003 7.631136178032798e-1 7.631136178032798e-1
0.22156250000000002 7.618737699872704e-1 7.618737699872704e-1
0.22171875000000002 7.661588252254128e-1 7.661588252254128e-1
0.22187500000000002 7.661577134413542e-1 7.661577134413542e-1
0.22203125 7.664132580984337e-1 7.664132580984337e-1
0.2221875 7.645003974369424e-1 7.645003974369424e-1
0.22234375 7.687887509584166e-1 7.687887509584166e-1
0.2225 7.688468008325722e-1 7.688468008325722e-1
0.22265625000000003 7.690452499121343e-1 7.690452499121343e-1
0.22281250000000002 7.722325038763906e-1 7.722325038763906e-1
0.22296875000000002 7.702258345487203e-1 7.702258345487203e-1
0.22312500000000002 7.753379340277129e-1 7.753379340277129e-1
0.22328125000000001 7.742094424168422e-1 7.742094424168422e-1
0.2234375 7.757158708667853e-1 7.757158708667853e-1
0.22359375 7.788445541536171e-1 7.788445541536171e-1
0.22375 7.767883156549638e-1 7.767883156549638e-1
0.22390625000000003 7.778031521726612e-1 7.778031521726612e-1
0.22406250000000003 7.78802629842668e-1 7.78802629842668e-1
0.22421875000000002 7.786210670488267e-1 7.786210670488267e-1
0.22437500000000002 7.814954837222481e-1 7.814954837222481e-1
0.22453125000000002 7.849645537875554e-1 7.849645537875554e-1
0.2246875 7.83212201006942e-1 7.83212201006942e-1
0.22484375 7.862934813422648e-1 7.862934813422648e-1
0.225 7.838231997977041e-1 7.838231997977041e-1
0.22515625 7.874275583741714e-1 7.874275583741714e-1
0.22531250000000003 7.858021473123622e-1 7.858021473123622e-1
0.22546875000000002 7.875032473339538e-1 7.875032473339538e-1
0.22562500000000002 7.912284796513327e-1 7.912284796513327e-1
0.22578125000000002 7.918766117616465e-1 7.918766117616465e-1
0.2259375 7.940526249597419e-1 7.940526249597419e-1
0.22609375 7.90112232810126e-1 7.90112232810126e-1
0.22625 7.941593853511599e-1 7.941593853511599e-1
0.22640625 7.939488102469263e-1 7.939488102469263e-1
0.22656250000000003 7.972009472933146e-1 7.972009472933146e-1
0.22671875000000002 7.95627165216994e-1 7.95627165216994e-1
0.22687500000000002 7.971725340419575e-1 7.971725340419575e-1
0.22703125000000002 7.963527565320114e-1 7.963527565320114e-1
0.22718750000000001 7.998681123217843e-1 7.998681123217843e-1
0.22734375 8.023420386850071e-1 8.023420386850071e-1
0.2275 8.017237416845924e-1 8.017237416845924e-1
0.22765625 8.02815780157895e-1 8.02815780157895e-1
0.22781250000000003 8.030482441602467e-1 8.030482441602467e-1
0.22796875000000003 8.040713556609185e-1 8.040713556609185e-1
0.22812500000000002 8.029679722568894e-1 8.029679722568894e-1
0.22828125000000002 8.067572063920729e-1 8.067572063920729e-1
0.22843750000000002 8.081657738057779e-1 8.081657738057779e-1
0.22859375 8.078183404331107e-1 8.078183404331107e-1
0.22875 8.076783823686733e-1 8.076783823686733e-1
0.22890625 8.102271030173065e-1 8.102271030173065e-1
0.2290625 8.11819243146298e-1 8.11819243146298e-1
0.22921875000000003 8.136633170789005e-1 8.136633170789005e-1
0.22937500000000002 8.144700447277651e-1 8.144700447277651e-1
0.22953125000000002 8.114821257931149e-1 8.114821257931149e-1
0.22968750000000002 8.118465042714811e-1 8.118465042714811e-1
0.22984375 8.145741471081842e-1 8.145741471081842e-1
0.23 8.149039813221557e-1 8.149039813221557e-1
0.23015625 8.167270878376862e-1 8.167270878376862e-1
0.2303125 8.177037866515016e-1 8.177037866515016e-1
0.23046875000000003 8.188365532907178e-1 8.188365532907178e-1
0.23062500000000002 8.199194089240032e-1 8.199194089240032e-1
0.23078125000000002 8.208461272965146e-1 8.208461272965146e-1
0.23093750000000002 8.218493265866678e-1 8.218493265866678e-1
0.23109375000000001 8.254475859348909e-1 8.254475859348909e-1
0.23125 8.232360680764637e-1 8.232360680764637e-1
0.23140625 8.251101751832643e-1 8.251101751832643e-1
0.2315625 8.247042946278875e-1 8.247042946278875e-1
0.23171875000000003 8.289055357907196e-1 8.289055357907196e-1
0.23187500000000003 8.245284213411801e-1 8.245284213411801e-1
0.23203125000000002 8.275260900658545e-1 8.275260900658545e-1
0.23218750000000002 8.285049528659933e-1 8.285049528659933e-1
0.23234375000000002 8.286220134901137e-1 8.286220134901137e-1
0.2325 8.32354647726826e-1 8.32354647726826e-1
0.23265625 8.311676478624954e-1 8.311676478624954e-1
0.2328125 8.306335299543357e-1 8.306335299543357e-1
0.23296875 8.298787654603452e-1 8.298787654603452e-1
0.23312500000000003 8.343636343035237e-1 8.343636343035237e-1
0.23328125000000002 8.35232042135241e-1 8.35232042135241e-1
0.23343750000000002 8.340026530187665e-1 8.340026530187665e-1
0.23359375000000002 8.35166209258015e-1 8.35166209258015e-1
0.23375 8.379955464268201e-1 8.379955464268201e-1
0.23390625 8.392241463548467e-1 8.392241463548467e-1
0.2340625 8.374422261256691e-1 8.374422261256691e-1
0.23421875 8.403090391051742e-1 8.403090391051742e-1
0.23437500000000003 8.421173981728693e-1 8.421173981728693e-1
0.23453125000000002 8.408756462503484e-1 8.408756462503484e-1
0.23468750000000002 8.416618573536803e-1 8.416618573536803e-1
0.23484375000000002 8.395401415348638e-1 8.395401415348638e-1
0.23500000000000001 8.416160434621056e-1 8.416160434621056e-1
0.23515625 8.427676553930419e-1 8.427676553930419e-1
0.2353125 8.452545855674694e-1 8.452545855674694e-1
0.23546875 8.445663490125903e-1 8.445663490125903e-1
0.23562500000000003 8.448840617261717e-1 8.448840617261717e-1
0.23578125000000003 8.462402801333533e-1 8.462402801333533e-1
0.23593750000000002 8.435149916155447e-1 8.435149916155447e-1
0.23609375000000002 8.440850516872538e-1 8.440850516872538e-1
0.23625000000000002 8.459063821702935e-1 8.459063821702935e-1
0.23640625 8.468428145467137e-1 8.468428145467137e-1
0.2365625 8.487889009301548e-1 8.487889009301548e-1
0.23671875 8.512172955072779e-1 8.512172955072779e-1
0.236875 8.487867483826599e-1 8.487867483826599e-1
0.23703125000000003 8.498939194118216e-1 8.498939194118216e-1
0.23718750000000002 8.50732346547526e-1 8.50732346547526e-1
0.23734375000000002 8.527690066274922e-1 8.527690066274922e-1
0.23750000000000002 8.545916781030578e-1 8.545916781030578e-1
0.23765625 8.535982225770717e-1 8.535982225770717e-1
0.2378125 8.532642101992374e-1 8.532642101992374e-1
0.23796875 8.555407916112849e-1 8.555407916112849e-1
0.238125 8.528520423423438e-1 8.528520423423438e-1
0.23828125000000003 8.565929989812653e-1 8.565929989812653e-1
0.23843750000000002 8.596656690145132e-1 8.596656690145132e-1
0.23859375000000002 8.57312143610026e-1 8.57312143610026e-1
0.23875000000000002 8.582741432926846e-1 8.582741432926846e-1
0.23890625000000001 8.575688674630251e-1 8.575688674630251e-1
0.2390625 8.592244992185365e-1 8.592244992185365e-1
0.23921875 8.602918271483682e-1 8.602918271483682e-1
0.239375 8.592922742426858e-1 8.592922742426858e-1
0.23953125000000003 8.601741200824713e-1 8.601741200824713e-1
0.23968750000000003 8.603652785020963e-1 8.603652785020963e-1
0.23984375000000002 8.628399321216116e-1 8.628399321216116e-1
0.24000000000000002 8.615853985244635e-1 8.615853985244635e-1
0.24015625000000002 8.651368465906821e-1 8.651368465906821e-1
0.2403125 8.645926799912709e-1 8.645926799912709e-1
0.24046875 8.657103240072197e-1 8.657103240072197e-1
0.240625 8.626144877149877e-1 8.626144877149877e-1
0.24078125 8.66665463866449e-1 8.66665463866449e-1
0.24093750000000003 8.653337741493865e-1 8.653337741493865e-1
0.24109375000000002 8.695601748741333e-1 8.695601748741333e-1
0.24125000000000002 8.669972394981564e-1 8.669972394981564e-1
0.24140625000000002 8.69423157713451e-1 8.69423157713451e-1
0.2415625 8.685872240154517e-1 8.685872240154517e-1
0.24171875 8.691979848298765e-1 8.691979848298765e-1
0.241875 8.686736711332892e-1 8.686736711332892e-1
0.24203125 8.697983815041348e-1 8.697983815041348e-1
0.24218750000000003 8.719315138272727e-1 8.719315138272727e-1
0.24234375000000002 8.71926050542394e-1 8.71926050542394e-1
0.24250000000000002 8.708039724861387e-1 8.708039724861387e-1
0.24265625000000002 8.704842789636964e-1 8.704842789636964e-1
0.24281250000000001 8.725908688193535e-1 8.725908688193535e-1
0.24296875 8.74833484929392e-1 8.74833484929392e-1
0.243125 8.73713182380849e-1 8.73713182380849e-1
0.24328125 8.735124033923207e-1 8.735124033923207e-1
0.24343750000000003 8.755097550166888e-1 8.755097550166888e-1
0.24359375000000003 8.746773907378533e-1 8.746773907378533e-1
0.24375000000000002 8.745818187477803e-1 8.745818187477803e-1
0.24390625000000002 8.775726948753495e-1 8.775726948753495e-1
0.24406250000000002 8.749603716847028e-1 8.749603716847028e-1
0.24421875 8.785238719553186e-1 8.785238719553186e-1
0.244375 8.787395236317175e-1 8.787395236317175e-1
0.24453125 8.762358758813584e-1 8.762358758813584e-1
0.24468750000000003 8.789741511692832e-1 8.789741511692832e-1
0.24484375000000003 8.790532227228973e-1 8.790532227228973e-1
0.24500000000000002 8.788619432383862e-1 8.788619432383862e-1
0.24515625000000002 8.793218657596449e-1 8.793218657596449e-1
0.24531250000000002 8.78988146266503e-1 8.78988146266503e-1
0.24546875 8.825390656281038e-1 8.825390656281038e-1
0.245625 8.812251551992554e-1 8.812251551992554e-1
0.24578125 8.804487901921143e-1 8.804487901921143e-1
0.2459375 8.795158745070162e-1 8.795158745070162e-1
0.24609375000000003 8.815586756719918e-1 8.815586756719918e-1
0.24625000000000002 8.792722338722947e-1 8.792722338722947e-1
0.24640625000000002 8.834010531491381e-1 8.834010531491381e-1
0.24656250000000002 8.805632830149457e-1 8.805632830149457e-1
0.24671875000000001 8.838755470958781e-1 8.838755470958781e-1
0.246875 8.83680124825029e-1 8.83680124825029e-1
0.24703125 8.855870310225478e-1 8.855870310225478e-1
0.2471875 8.848755548105296e-1 8.848755548105296e-1
0.24734375000000003 8.834347959230322e-1 8.834347959230322e-1
0.24750000000000003 8.822940302638167e-1 8.822940302638167e-1
0.24765625000000002 8.836623235182892e-1 8.836623235182892e-1
0.24781250000000002 8.858267345305344e-1 8.858267345305344e-1
0.24796875000000002 8.867954252429322e-1 8.867954252429322e-1
0.248125 8.869805219853029e-1 8.869805219853029e-1
0.24828125 8.855647821020889e-1 8.855647821020889e-1
0.2484375 8.86936620353405e-1 8.86936620353405e-1
0.24859375000000003 8.841124468415651e-1 8.841124468415651e-1
0.24875000000000003 8.866007311429862e-1 8.866007311429862e-1
0.24890625000000002 8.885444005864351e-1 8.885444005864351e-1
0.24906250000000002 8.888564471877012e-1 8.888564471877012e-1
0.24921875000000002 8.881476929373471e-1 8.881476929373471e-1
0.249375 8.863392055549562e-1 8.863392055549562e-1
0.24953125 8.884229664885575e-1 8.884229664885575e-1
0.2496875 8.893111024710074e-1 8.893111024710074e-1
0.24984375 8.867883884842436e-1 8.867883884842436e-1
0.25 8.908063802762549e-1 8.908063802762549e-1
0.25015625 8.899770111185412e-1 8.899770111185412e-1
0.2503125 8.857559280723231e-1 8.857559280723231e-1
0.25046875 8.900544386768083e-1 8.900544386768083e-1
0.250625 8.897968388227278e-1 8.897968388227278e-1
0.25078125 8.905807952692535e-1 8.905807952692535e-1
0.25093750000000004 8.896971293224092e-1 8.896971293224092e-1
0.25109375 8.897495868344927e-1 8.897495868344927e-1
0.25125000000000003 8.889243853238136e-1 8.889243853238136e-1
0.25140625 8.928674911210615e-1 8.928674911210615e-1
0.2515625 8.911464160453684e-1 8.911464160453684e-1
0.25171875 8.924338870805664e-1 8.924338870805664e-1
0.251875 8.926520673698328e-1 8.926520673698328e-1
0.25203125000000004 8.919142635724406e-1 8.919142635724406e-1
0.2521875 8.910829719867857e-1 8.910829719867857e-1
0.25234375000000003 8.905031881211394e-1 8.905031881211394e-1
0.2525 8.92575542451747e-1 8.92575542451747e-1
0.25265625 8.910497707633263e-1 8.910497707633263e-1
0.2528125 8.94050422441675e-1 8.94050422441675e-1
0.25296875 8.923986943270088e-1 8.923986943270088e-1
0.253125 8.908899944502005e-1 8.908899944502005e-1
0.25328125 8.926091581962887e-1 8.926091581962887e-1
0.25343750000000004 8.928864430680883e-1 8.928864430680883e-1
0.25359375 8.929939062162853e-1 8.929939062162853e-1
0.25375000000000003 8.922299443652641e-1 8.922299443652641e-1
0.25390625 8.92225072318221e-1 8.92225072318221e-1
0.2540625 8.925425321483922e-1 8.925425321483922e-1
0.25421875 8.921375163979897e-1 8.921375163979897e-1
0.254375 8.950052257081702e-1 8.950052257081702e-1
0.25453125000000004 8.942731492834732e-1 8.942731492834732e-1
0.2546875 8.953455832254726e-1 8.953455832254726e-1
0.25484375000000004 8.931867847885919e-1 8.931867847885919e-1
0.255 8.93113545715361e-1 8.93113545715361e-1
0.25515625000000003 8.930899917369666e-1 8.930899917369666e-1
0.2553125 8.92678234164388e-1 8.92678234164388e-1
0.25546875 8.925764772193738e-1 8.925764772193738e-1
0.255625 8.942175091050708e-1 8.942175091050708e-1
0.25578125 8.92757834006185e-1 8.92757834006185e-1
0.25593750000000004 8.952229200955721e-1 8.952229200955721e-1
0.25609375 8.945194499055256e-1 8.945194499055256e-1
0.25625000000000003 8.930078573369351e-1 8.930078573369351e-1
0.25640625 8.958659159180038e-1 8.958659159180038e-1
0.2565625 8.930122616318763e-1 8.930122616318763e-1
0.25671875 8.935642724242521e-1 8.935642724242521e-1
0.256875 8.937895190560234e-1 8.937895190560234e-1
0.25703125 8.919286329310503e-1 8.919286329310503e-1
0.2571875 8.89974582567826e-1 8.89974582567826e-1
0.25734375000000004 8.922659447268111e-1 8.922659447268111e-1
0.2575 8.914062545773427e-1 8.914062545773427e-1
0.25765625000000003 8.929966480597309e-1 8.929966480597309e-1
0.2578125 8.951878777688003e-1 8.951878777688003e-1
0.25796875 8.955504417010993e-1 8.955504417010993e-1
0.258125 8.921525814353495e-1 8.921525814353495e-1
0.25828125 8.925518595748749e-1 8.925518595748749e-1
0.25843750000000004 8.934265660508722e-1 8.934265660508722e-1
0.25859375 8.89982075983577e-1 8.89982075983577e-1
0.25875000000000004 8.926898271438781e-1 8.926898271438781e-1
0.25890625 8.92198246817467e-1 8.92198246817467e-1
0.25906250000000003 8.920180725874993e-1 8.920180725874993e-1
0.25921875 8.905583213209334e-1 8.905583213209334e-1
0.259375 8.89985458046946e-1 8.89985458046946e-1
0.25953125 8.904173430037567e-1 8.904173430037567e-1
0.2596875 8.921814458999884e-1 8.921814458999884e-1
0.25984375000000004 8.913710045782559e-1 8.913710045782559e-1
0.26 8.927076261382276e-1 8.927076261382276e-1
0.26015625000000003 8.911555048991127e-1 8.911555048991127e-1
0.2603125 8.903006357543668e-1 8.903006357543668e-1
0.26046875 8.901674985806189e-1 8.901674985806189e-1
0.260625 8.887451460699745e-1 8.887451460699745e-1
0.26078125 8.920869656886148e-1 8.920869656886148e-1
0.2609375 8.883523508998601e-1 8.883523508998601e-1
0.26109375 8.899561372440226e-1 8.899561372440226e-1
0.26125000000000004 8.886941348087398e-1 8.886941348087398e-1
0.26140625 8.871836125286259e-1 8.871836125286259e-1
0.26156250000000003 8.889843931275814e-1 8.889843931275814e-1
0.26171875 8.887268334778278e-1 8.887268334778278e-1
0.261875 8.874863829873143e-1 8.874863829873143e-1
0.26203125 8.866353721801183e-1 8.866353721801183e-1
0.2621875 8.864773166579121e-1 8.864773166579121e-1
0.26234375000000004 8.868676003275291e-1 8.868676003275291e-1
0.2625 8.871237312419376e-1 8.871237312419376e-1
0.26265625000000004 8.863841315199275e-1 8.863841315199275e-1
0.2628125 8.855654542815423e-1 8.855654542815423e-1
0.26296875000000003 8.864896090870311e-1 8.864896090870311e-1
0.263125 8.843396020458081e-1 8.843396020458081e-1
0.26328125 8.838322107158469e-1 8.838322107158469e-1
0.2634375 8.837436430559742e-1 8.837436430559742e-1
0.26359375 8.833329628694551e-1 8.833329628694551e-1
0.26375000000000004 8.827674808611996e-1 8.827674808611996e-1
0.26390625 8.829017802412786e-1 8.829017802412786e-1
0.26406250000000003 8.826739371062708e-1 8.826739371062708e-1
0.26421875 8.812261790209654e-1 8.812261790209654e-1
0.264375 8.816670961083823e-1 8.816670961083823e-1
0.26453125 8.816102020728445e-1 8.816102020728445e-1
0.2646875 8.818352078203966e-1 8.818352078203966e-1
0.26484375 8.818467178385085e-1 8.818467178385085e-1
0.265 8.805624786000785e-1 8.805624786000785e-1
0.26515625000000004 8.786786798981816e-1 8.786786798981816e-1
0.2653125 8.792232897817862e-1 8.792232897817862e-1
0.26546875000000003 8.785534312564018e-1 8.785534312564018e-1
0.265625 8.778854694271936e-1 8.778854694271936e-1
0.26578125 8.779130166663358e-1 8.779130166663358e-1
0.2659375 8.774663582204689e-1 8.774663582204689e-1
0.26609375 8.776510383366181e-1 8.776510383366181e-1
0.26625000000000004 8.754085956704025e-1 8.754085956704025e-1
0.26640625 8.769834558321841e-1 8.769834558321841e-1
0.26656250000000004 8.737646299605708e-1 8.737646299605708e-1
0.26671875 8.743158279927834e-1 8.743158279927834e-1
0.26687500000000003 8.744217676192343e-1 8.744217676192343e-1
0.26703125 8.727338148317281e-1 8.727338148317281e-1
0.2671875 8.740591261581963e-1 8.740591261581963e-1
0.26734375 8.717833884076449e-1 8.717833884076449e-1
0.2675 8.730939217015625e-1 8.730939217015625e-1
0.26765625000000004 8.717774345831608e-1 8.717774345831608e-1
0.2678125 8.689371187861448e-1 8.689371187861448e-1
0.26796875000000003 8.701982557441093e-1 8.701982557441093e-1
0.268125 8.689633625122419e-1 8.689633625122419e-1
0.26828125 8.660651933317163e-1 8.660651933317163e-1
0.2684375 8.685322167012068e-1 8.685322167012068e-1
0.26859375 8.667070635413361e-1 8.667070635413361e-1
0.26875000000000004 8.679029113585934e-1 8.679029113585934e-1
0.26890625 8.683758858798378e-1 8.683758858798378e-1
0.26906250000000004 8.643595053793356e-1 8.643595053793356e-1
0.26921875 8.614466859674317e-1 8.614466859674317e-1
0.26937500000000003 8.608270686584469e-1 8.608270686584469e-1
0.26953125 8.608642015794126e-1 8.608642015794126e-1
0.2696875 8.608535200922156e-1 8.608535200922156e-1
0.26984375 8.62336539607933e-1 8.62336539607933e-1
0.27 8.605691682943566e-1 8.605691682943566e-1
0.27015625000000004 8.616759438225849e-1 8.616759438225849e-1
0.2703125 8.597120663008959e-1 8.597120663008959e-1
0.27046875000000004 8.590295436987767e-1 8.590295436987767e-1
0.270625 8.584206336510456e-1 8.584206336510456e-1
0.27078125000000003 8.587173633695024e-1 8.587173633695024e-1
0.2709375 8.581131776771067e-1 8.581131776771067e-1
0.27109375 8.57472679148183e-1 8.57472679148183e-1
0.27125 8.531852764560122e-1 8.531852764560122e-1
0.27140625 8.543789297419075e-1 8.543789297419075e-1
0.27156250000000004 8.533749760849028e-1 8.533749760849028e-1
0.27171875 8.503037355598431e-1 8.503037355598431e-1
0.27187500000000003 8.507458298451334e-1 8.507458298451334e-1
0.27203125 8.496771801303944e-1 8.496771801303944e-1
0.2721875 8.508257190517647e-1 8.508257190517647e-1
0.27234375 8.491496878918192e-1 8.491496878918192e-1
0.2725 8.494929477473456e-1 8.494929477473456e-1
0.27265625000000004 8.471646241427302e-1 8.471646241427302e-1
0.2728125 8.471593413144469e-1 8.471593413144469e-1
0.27296875000000004 8.469605992523079e-1 8.469605992523079e-1
0.273125 8.447312864496248e-1 8.447312864496248e-1
0.27328125000000003 8.445476464153594e-1 8.445476464153594e-1
0.2734375 8.429784496416155e-1 8.429784496416155e-1
0.27359375 8.419639483809456e-1 8.419639483809456e-1
0.27375 8.407703517398581e-1 8.407703517398581e-1
0.27390625 8.414285625782818e-1 8.414285625782818e-1
0.27406250000000004 8.376609073822388e-1 8.376609073822388e-1
0.27421875 8.37250991499142e-1 8.37250991499142e-1
0.27437500000000004 8.398318525038726e-1 8.398318525038726e-1
0.27453125 8.370834475880806e-1 8.370834475880806e-1
0.27468750000000003 8.355216380531751e-1 8.355216380531751e-1
0.27484375 8.357650890472237e-1 8.357650890472237e-1
0.275 8.332320113318397e-1 8.332320113318397e-1
0.27515625 8.350880446522901e-1 8.350880446522901e-1
0.2753125 8.333824399249274e-1 8.333824399249274e-1
0.27546875000000004 8.305171899633401e-1 8.305171899633401e-1
0.275625 8.276166825763007e-1 8.276166825763007e-1
0.27578125000000003 8.293726134981321e-1 8.293726134981321e-1
0.2759375 8.295109972142805e-1 8.295109972142805e-1
0.27609375 8.292939791732956e-1 8.292939791732956e-1
0.27625 8.249059816181821e-1 8.249059816181821e-1
0.27640625 8.237943513598034e-1 8.237943513598034e-1
0.27656250000000004 8.204041912975222e-1 8.204041912975222e-1
0.27671875 8.25294454277961e-1 8.25294454277961e-1
0.27687500000000004 8.21853620477706e-1 8.21853620477706e-1
0.27703125 8.217519872086236e-1 8.217519872086236e-1
0.27718750000000003 8.1891291693834e-1 8.1891291693834e-1
0.27734375 8.185490211035735e-1 8.185490211035735e-1
0.2775 8.171520905477032e-1 8.171520905477032e-1
0.27765625 8.152125690003609e-1 8.152125690003609e-1
0.2778125 8.156805942410679e-1 8.156805942410679e-1
0.27796875000000004 8.133316566422004e-1 8.133316566422004e-1
0.278125 8.125023958931856e-1 8.125023958931856e-1
0.27828125000000004 8.096889892179129e-1 8.096889892179129e-1
0.2784375 8.105263863081213e-1 8.105263863081213e-1
0.27859375000000003 8.109076747007671e-1 8.109076747007671e-1
0.27875 8.066086846943485e-1 8.066086846943485e-1
0.27890625 8.076490102281846e-1 8.076490102281846e-1
0.2790625 8.049086246058246e-1 8.049086246058246e-1
0.27921875 8.035710043612121e-1 8.035710043612121e-1
0.27937500000000004 8.058598861677333e-1 8.058598861677333e-1
0.27953125 8.026928673363423e-1 8.026928673363423e-1
0.27968750000000003 8.012199861392824e-1 8.012199861392824e-1
0.27984375 7.993448582040323e-1 7.993448582040323e-1
0.28 7.973009324429463e-1 7.973009324429463e-1
0.28015625 7.942857160966619e-1 7.942857160966619e-1
0.2803125 7.925506675675629e-1 7.925506675675629e-1
0.28046875000000004 7.945101876617096e-1 7.945101876617096e-1
0.280625 7.929092714668209e-1 7.929092714668209e-1
0.28078125000000004 7.915097002946063e-1 7.915097002946063e-1
0.2809375 7.904128067887464e-1 7.904128067887464e-1
0.28109375000000003 7.889257372269562e-1 7.889257372269562e-1
0.28125 7.885269118268448e-1 7.885269118268448e-1
0.28140625 7.86736217184322e-1 7.86736217184322e-1
0.2815625 7.853899805750566e-1 7.853899805750566e-1
0.28171875 7.82494900268413e-1 7.82494900268413e-1
0.28187500000000004 7.814690205559978e-1 7.814690205559978e-1
0.28203125 7.806298885641731e-1 7.806298885641731e-1
0.28218750000000004 7.788017190141923e-1 7.788017190141923e-1
0.28234375 7.771249077768894e-1 7.771249077768894e-1
0.28250000000000003 7.749717432198318e-1 7.749717432198318e-1
0.28265625 7.728559258874079e-1 7.728559258874079e-1
0.2828125 7.7302694383881e-1 7.7302694383881e-1
0.28296875 7.716720814839086e-1 7.716720814839086e-1
0.283125 7.706397104761131e-1 7.706397104761131e-1
0.28328125000000004 7.673435035403977e-1 7.673435035403977e-1
0.2834375 7.688243273674211e-1 7.688243273674211e-1
0.28359375000000003 7.699042461216927e-1 7.699042461216927e-1
0.28375 7.662306282412978e-1 7.662306282412978e-1
0.28390625 7.626606182432547e-1 7.626606182432547e-1
0.2840625 7.626934277597379e-1 7.626934277597379e-1
0.28421875 7.601102226862317e-1 7.601102226862317e-1
0.28437500000000004 7.615241489974474e-1 7.615241489974474e-1
0.28453125 7.582670115361148e-1 7.582670115361148e-1
0.28468750000000004 7.578436943453348e-1 7.578436943453348e-1
0.28484375 7.543303716932237e-1 7.543303716932237e-1
0.28500000000000003 7.532913504922285e-1 7.532913504922285e-1
0.28515625 7.509087499023885e-1 7.509087499023885e-1
0.2853125 7.489693792121366e-1 7.489693792121366e-1
0.28546875 7.474475938399032e-1 7.474475938399032e-1
0.285625 7.445480424982329e-1 7.445480424982329e-1
0.28578125000000004 7.421293574446204e-1 7.421293574446204e-1
0.2859375 7.429340300456411e-1 7.429340300456411e-1
0.28609375000000004 7.420146124623366e-1 7.420146124623366e-1
0.28625 7.386893631117268e-1 7.386893631117268e-1
0.28640625000000003 7.354886093288919e-1 7.354886093288919e-1
0.2865625 7.343401795299465e-1 7.343401795299465e-1
0.28671875 7.363711807628683e-1 7.363711807628683e-1
0.286875 7.335123810148994e-1 7.335123810148994e-1
0.28703125 7.306334182527885e-1 7.306334182527885e-1
0.28718750000000004 7.283446948676251e-1 7.283446948676251e-1
0.28734375 7.274523327127249e-1 7.274523327127249e-1
0.28750000000000003 7.25416885570477e-1 7.25416885570477e-1
0.28765625 7.236465585300871e-1 7.236465585300871e-1
0.2878125 7.190945425225359e-1 7.190945425225359e-1
0.28796875 7.185415485738909e-1 7.185415485738909e-1
0.288125 7.175585080481519e-1 7.175585080481519e-1
0.28828125000000004 7.141206428495175e-1 7.141206428495175e-1
0.2884375 7.127180340167265e-1 7.127180340167265e-1
0.28859375000000004 7.142985037558369e-1 7.142985037558369e-1
0.28875 7.104126547157343e-1 7.104126547157343e-1
0.28890625000000003 7.096406937380757e-1 7.096406937380757e-1
0.2890625 7.077887821191475e-1 7.077887821191475e-1
0.28921875 7.048644537966688e-1 7.048644537966688e-1
0.289375 7.043840957668785e-1 7.043840957668785e-1
0.28953125 7.027157568144653e-1 7.027157568144653e-1
0.28968750000000004 6.992123902955805e-1 6.992123902955805e-1
0.28984375 6.977058720613436e-1 6.977058720613436e-1
0.29000000000000004 6.954126007882828e-1 6.954126007882828e-1
0.29015625 6.925479452948289e-1 6.925479452948289e-1
0.29031250000000003 6.901695459924135e-1 6.901695459924135e-1
0.29046875 6.906805823265736e-1 6.906805823265736e-1
0.290625 6.882285306545932e-1 6.882285306545932e-1
0.29078125 6.845500125104231e-1 6.845500125104231e-1
0.2909375 6.819228721282493e-1 6.819228721282493e-1
0.29109375000000004 6.823201341866629e-1 6.823201341866629e-1
0.29125 6.822730950906739e-1 6.822730950906739e-1
0.29140625000000003 6.770451207172905e-1 6.770451207172905e-1
0.2915625 6.761251463558815e-1 6.761251463558815e-1
0.29171875 6.733821785104888e-1 6.733821785104888e-1
0.291875 6.715017106976497e-1 6.715017106976497e-1
0.29203125 6.693607791880063e-1 6.693607791880063e-1
0.29218750000000004 6.649852438614894e-1 6.649852438614894e-1
0.29234375 6.669032611220396e-1 6.669032611220396e-1
0.29250000000000004 6.63378969306033e-1 6.63378969306033e-1
0.29265625 6.619832751118033e-1 6.619832751118033e-1
0.29281250000000003 6.576651888326901e-1 6.576651888326901e-1
0.29296875 6.543768300606794e-1 6.543768300606794e-1
0.293125 6.521829059329698e-1 6.521829059329698e-1
0.29328125 6.510995325793751e-1 6.510995325793751e-1
0.2934375 6.476172942193821e-1 6.476172942193821e-1
0.29359375000000004 6.44991340316134e-1 6.44991340316134e-1
0.29375 6.434875326313354e-1 6.434875326313354e-1
0.29390625000000004 6.394063045451426e-1 6.394063045451426e-1
0.2940625 6.387792061087034e-1 6.387792061087034e-1
0.29421875000000003 6.372169288781984e-1 6.372169288781984e-1
0.294375 6.32878642443226e-1 6.32878642443226e-1
0.29453125 6.322224491384909e-1 6.322224491384909e-1
0.2946875 6.295643980625223e-1 6.295643980625223e-1
0.29484375 6.26485433110171e-1 6.26485433110171e-1
0.29500000000000004 6.257320930398387e-1 6.257320930398387e-1
0.29515625 6.23606238256381e-1 6.23606238256381e-1
0.29531250000000003 6.199629033698479e-1 6.199629033698479e-1
0.29546875 6.203682361208771e-1 6.203682361208771e-1
0.295625 6.172722545273168e-1 6.172722545273168e-1
0.29578125 6.155393396029845e-1 6.155393396029845e-1
0.2959375 6.119658247684279e-1 6.119658247684279e-1
0.29609375000000004 6.076057331025972e-1 6.076057331025972e-1
0.29625 6.055238753996641e-1 6.055238753996641e-1
0.29640625000000004 6.057873417294481e-1 6.057873417294481e-1
0.2965625 5.983722692664437e-1 5.983722692664437e-1
0.29671875000000003 5.981271377802764e-1 5.981271377802764e-1
0.296875 5.964664036791114e-1 5.964664036791114e-1
0.29703125 5.942296893070229e-1 5.942296893070229e-1
0.2971875 5.927086236420487e-1 5.927086236420487e-1
0.29734375 5.901214689217036e-1 5.901214689217036e-1
0.29750000000000004 5.866714711841419e-1 5.866714711841419e-1
0.29765625 5.84077952559634e-1 5.84077952559634e-1
0.29781250000000004 5.816159987518099e-1 5.816159987518099e-1
0.29796875 5.777127104147817e-1 5.777127104147817e-1
0.29812500000000003 5.758431626017377e-1 5.758431626017377e-1
0.29828125 5.750298202681656e-1 5.750298202681656e-1
0.2984375 5.731931210583903e-1 5.731931210583903e-1
0.29859375 5.686190620187213e-1 5.686190620187213e-1
0.29875 5.672578681409655e-1 5.672578681409655e-1
0.29890625000000004 5.617700190407882e-1 5.617700190407882e-1
0.2990625 5.627522003100389e-1 5.627522003100389e-1
0.29921875000000003 5.589323798454111e-1 5.589323798454111e-1
0.299375 5.563674076153498e-1 5.563674076153498e-1
0.29953125 5.514513191550727e-1 5.514513191550727e-1
0.2996875 5.500223770261905e-1 5.500223770261905e-1
0.29984375 5.438648273634876e-1 5.438648273634876e-1
0.30000000000000004 5.443674304514539e-1 5.443674304514539e-1
0.30015625 5.394115683081204e-1 5.394115683081204e-1
0.30031250000000004 5.393209453512022e-1 5.393209453512022e-1
0.30046875 5.368619509107853e-1 5.368619509107853e-1
0.30062500000000003 5.324398314652776e-1 5.324398314652776e-1
0.30078125 5.3315353674058e-1 5.3315353674058e-1
0.3009375 5.279741773967239e-1 5.279741773967239e-1
0.30109375 5.262270869003864e-1 5.262270869003864e-1
0.30125 5.234065227221358e-1 5.234065227221358e-1
0.30140625000000004 5.197450359462814e-1 5.197450359462814e-1
0.3015625 5.149306772019977e-1 5.149306772019977e-1
0.30171875000000004 5.147666400088533e-1 5.147666400088533e-1
0.301875 5.125774713565456e-1 5.125774713565456e-1
0.30203125000000003 5.067143078806944e-1 5.067143078806944e-1
0.3021875 5.045965719920482e-1 5.045965719920482e-1
0.30234375 5.01506179543791e-1 5.01506179543791e-1
0.3025 4.9771584819067494e-1 4.9771584819067494e-1
0.30265625 4.968682983367594e-1 4.968682983367594e-1
0.30281250000000004 4.9313536263245306e-1 4.9313536263245306e-1
0.30296875 4.898476594144463e-1 4.898476594144463e-1
0.30312500000000003 4.8693803163170424e-1 4.8693803163170424e-1
0.30328125 4.8321637682424035e-1 4.8321637682424035e-1
0.3034375 4.82457243933633e-1 4.82457243933633e-1
0.30359375 4.759312060121297e-1 4.759312060121297e-1
0.30375 4.7597509583287456e-1 4.7597509583287456e-1
0.30390625000000004 4.746627722460439e-1 4.746627722460439e-1
0.3040625 4.660778219501176e-1 4.660778219501176e-1
0.30421875000000004 4.649651230755958e-1 4.649651230755958e-1
0.304375 4.600646027876487e-1 4.600646027876487e-1
0.30453125000000003 4.60970808707581e-1 4.60970808707581e-1
0.3046875 4.5690845798473356e-1 4.5690845798473356e-1
0.30484375 4.5338311843526435e-1 4.5338311843526435e-1
0.305 4.51071488792119e-1 4.51071488792119e-1
0.30515625 4.4617206558988665e-1 4.4617206558988665e-1
0.30531250000000004 4.449930774858708e-1 4.449930774858708e-1
0.30546875 4.4055373962093336e-1 4.4055373962093336e-1
0.30562500000000004 4.386979346315152e-1 4.386979346315152e-1
0.30578125 4.33041836681165e-1 4.33041836681165e-1
0.30593750000000003 4.3154040515268344e-1 4.3154040515268344e-1
0.30609375 4.2817331426412375e-1 4.2817331426412375e-1
0.30625 4.2441708304014947e-1 4.2441708304014947e-1
0.30640625 4.2189407510253796e-1 4.2189407510253796e-1
0.3065625 4.185366360031062e-1 4.185366360031062e-1
0.30671875000000004 4.168816294705189e-1 4.168816294705189e-1
0.306875 4.114161601917581e-1 4.114161601917581e-1
0.30703125000000003 4.051374518771049e-1 4.051374518771049e-1
0.3071875 4.0522764968754155e-1 4.0522764968754155e-1
0.30734375 4.017904480971688e-1 4.017904480971688e-1
0.3075 3.9669499783409856e-1 3.9669499783409856e-1
0.30765625 3.954764410178009e-1 3.954764410178009e-1
0.30781250000000004 3.885675591432496e-1 3.885675591432496e-1
0.30796875 3.8768199284769844e-1 3.8768199284769844e-1
0.30812500000000004 3.8489030670681723e-1 3.8489030670681723e-1
0.30828125 3.7967733939266646e-1 3.7967733939266646e-1
0.30843750000000003 3.770013861766679e-1 3.770013861766679e-1
0.30859375 3.7503605238206683e-1 3.7503605238206683e-1
0.30875 3.7043767800143224e-1 3.7043767800143224e-1
0.30890625 3.629593014189063e-1 3.629593014189063e-1
0.3090625 3.595777577659569e-1 3.595777577659569e-1
0.30921875000000004 3.581090556008726e-1 3.581090556008726e-1
0.309375 3.5668991593699184e-1 3.5668991593699184e-1
0.30953125000000004 3.5226417694358725e-1 3.5226417694358725e-1
0.3096875 3.470183195089853e-1 3.470183195089853e-1
0.30984375000000003 3.4429228691809977e-1 3.4429228691809977e-1
0.31 3.447653488902156e-1 3.447653488902156e-1
0.31015625 3.371318814583142e-1 3.371318814583142e-1
0.3103125 3.356718166866508e-1 3.356718166866508e-1
0.31046875 3.3370354440311667e-1 3.3370354440311667e-1
0.31062500000000004 3.275285408598543e-1 3.275285408598543e-1
0.31078125 3.248512085236066e-1 3.248512085236066e-1
0.31093750000000003 3.20744637268755e-1 3.20744637268755e-1
0.31109375 3.148659560470528e-1 3.148659560470528e-1
0.31125 3.127415905388866e-1 3.127415905388866e-1
0.31140625 3.108035900261634e-1 3.108035900261634e-1
0.3115625 3.0492211223637833e-1 3.0492211223637833e-1
0.31171875000000004 3.0098164367522395e-1 3.0098164367522395e-1
0.311875 2.9767528344283756e-1 2.9767528344283756e-1
0.31203125000000004 2.9371067630203607e-1 2.9371067630203607e-1
0.3121875 2.888407632110934e-1 2.888407632110934e-1
0.31234375000000003 2.8494024448620303e-1 2.8494024448620303e-1
0.3125 2.8513591159143425e-1 2.8513591159143425e-1
0.31265625 2.7811078390645116e-1 2.7811078390645116e-1
0.3128125 2.741468599069017e-1 2.741468599069017e-1
0.31296875 2.721115218805985e-1 2.721115218805985e-1
0.31312500000000004 2.666510809522529e-1 2.666510809522529e-1
0.31328125 2.6466653401898066e-1 2.6466653401898066e-1
0.31343750000000004 2.6045280136387783e-1 2.6045280136387783e-1
0.31359375 2.5691452041614093e-1 2.5691452041614093e-1
0.31375000000000003 2.527886639802923e-1 2.527886639802923e-1
0.31390625 2.473785868889231e-1 2.473785868889231e-1
0.3140625 2.4440472868028928e-1 2.4440472868028928e-1
0.31421875 2.405990551876962e-1 2.405990551876962e-1
0.314375 2.3506743900729044e-1 2.3506743900729044e-1
0.31453125000000004 2.2889094655730924e-1 2.2889094655730924e-1
0.3146875 2.3099362131294265e-1 2.3099362131294265e-1
0.31484375000000003 2.2530403737395455e-1 2.2530403737395455e-1
0.315 2.191410670856535e-1 2.191410670856535e-1
0.31515625 2.1426515660827272e-1 2.1426515660827272e-1
0.3153125 2.0962238100586683e-1 2.0962238100586683e-1
0.31546875 2.068411247571853e-1 2.068411247571853e-1
0.31562500000000004 2.053280361399552e-1 2.053280361399552e-1
0.31578125 1.992377705756021e-1 1.992377705756021e-1
0.31593750000000004 1.9561609978874595e-1 1.9561609978874595e-1
0.31609375 1.9009392970694217e-1 1.9009392970694217e-1
0.31625000000000003 1.8383511522976415e-1 1.8383511522976415e-1
0.31640625 1.8090939302082143e-1 1.8090939302082143e-1
0.3165625 1.799716063723431e-1 1.799716063723431e-1
0.31671875 1.7456942687139554e-1 1.7456942687139554e-1
0.316875 1.7101105407099704e-1 1.7101105407099704e-1
0.31703125000000004 1.6426514239428025e-1 1.6426514239428025e-1
0.3171875 1.6256035813709468e-1 1.6256035813709468e-1
0.31734375000000004 1.5624110360480836e-1 1.5624110360480836e-1
0.3175 1.5285637849209843e-1 1.5285637849209843e-1
0.31765625000000003 1.4664819634018977e-1 1.4664819634018977e-1
0.3178125 1.408123210637009e-1 1.408123210637009e-1
0.31796875 1.411600624749476e-1 1.411600624749476e-1
0.318125 1.3517535586189888e-1 1.3517535586189888e-1
0.31828125 1.2851520032044528e-1 1.2851520032044528e-1
0.31843750000000004 1.2758660733121951e-1 1.2758660733121951e-1
0.31859375 1.2041672397269076e-1 1.2041672397269076e-1
0.31875000000000003 1.1683391576779423e-1 1.1683391576779423e-1
0.31890625 1.1292945825008838e-1 1.1292945825008838e-1
0.3190625 1.0715048932017135e-1 1.0715048932017135e-1
0.31921875 1.0037603313245791e-1 1.0037603313245791e-1
0.319375 9.957265217341638e-2 9.957265217341638e-2
0.31953125000000004 9.193149646265875e-2 9.193149646265875e-2
0.3196875 8.870847294546502e-2 8.870847294546502e-2
0.31984375000000004 8.350307621928232e-2 8.350307621928232e-2
0.32 8.04343240119274e-2 8.04343240119274e-2
0.32015625000000003 7.618492579482927e-2 7.618492579482927e-2
0.3203125 7.056633789140188e-2 7.056633789140188e-2
0.32046875 6.544985226347899e-2 6.544985226347899e-2
0.320625 6.141687511471128e-2 6.141687511471128e-2
0.32078125 5.7747431446311115e-2 5.7747431446311115e-2
0.32093750000000004 5.612544656518503e-2 5.612544656518503e-2
0.32109375 4.818112697311472e-2 4.818112697311472e-2
0.32125000000000004 4.162276247476848e-2 4.162276247476848e-2
0.32140625 3.7117932177390234e-2 3.7117932177390234e-2
0.32156250000000003 3.555828640825576e-2 3.555828640825576e-2
0.32171875 2.630434543793081e-2 2.630434543793081e-2
0.321875 2.356056812463203e-2 2.356056812463203e-2
0.32203125 2.0340037986594783e-2 2.0340037986594783e-2
0.3221875 1.4388723182188645e-2 1.4388723182188645e-2
0.32234375000000004 1.1763068363544793e-2 1.1763068363544793e-2
0.3225 5.367619231871235e-3 5.367619231871235e-3
0.32265625000000003 4.0873172558031357e-4 4.0873172558031357e-4
0.3228125 -3.5161804585945866e-3 -3.5161804585945866e-3
0.32296875 -9.423413376301593e-3 -9.423413376301593e-3
0.323125 -1.427735269870345e-2 -1.427735269870345e-2
0.32328125 -1.776818871890873e-2 -1.776818871890873e-2
0.32343750000000004 -2.6071611822620522e-2 -2.6071611822620522e-2
0.32359375 -2.81630620589417e-2 -2.81630620589417e-2
0.32375000000000004 -3.2115762185943364e-2 -3.2115762185943364e-2
0.32390625 -3.947634628805963e-2 -3.947634628805963e-2
0.32406250000000003 -4.4240372630914404e-2 -4.4240372630914404e-2
0.32421875 -5.006206998867446e-2 -5.006206998867446e-2
0.324375 -5.398388605290938e-2 -5.398388605290938e-2
0.32453125 -5.9392445078932266e-2 -5.9392445078932266e-2
0.3246875 -6.329459365891443e-2 -6.329459365891443e-2
0.32484375000000004 -6.741758196593173e-2 -6.741758196593173e-2
0.325 -7.268748233157885e-2 -7.268748233157885e-2
0.32515625000000004 -7.840819613655503e-2 -7.840819613655503e-2
0.3253125 -8.398178607668205e-2 -8.398178607668205e-2
0.32546875000000003 -8.690157251495156e-2 -8.690157251495156e-2
0.325625 -9.4920360961813e-2 -9.4920360961813e-2
0.32578125 -9.952979594523503e-2 -9.952979594523503e-2
0.3259375 -1.018274463744624e-1 -1.018274463744624e-1
0.32609375 -1.0887180098219096e-1 -1.0887180098219096e-1
0.32625000000000004 -1.1618601602693479e-1 -1.1618601602693479e-1
0.32640625 -1.2129921800279453e-1 -1.2129921800279453e-1
0.32656250000000003 -1.2699541470415943e-1 -1.2699541470415943e-1
0.32671875 -1.307952265318213e-1 -1.307952265318213e-1
0.326875 -1.380570049921821e-1 -1.380570049921821e-1
0.32703125 -1.4083361714502507e-1 -1.4083361714502507e-1
0.3271875 -1.4736683967494946e-1 -1.4736683967494946e-1
0.32734375000000004 -1.5161639408207384e-1 -1.5161639408207384e-1
0.3275 -1.6023031202299398e-1 -1.6023031202299398e-1
0.32765625000000004 -1.63684970755829e-1 -1.63684970755829e-1
0.3278125 -1.6981065741784596e-1 -1.6981065741784596e-1
0.32796875000000003 -1.7555782272605347e-1 -1.7555782272605347e-1
0.328125 -1.8125963014661783e-1 -1.8125963014661783e-1
0.32828125 -1.8874464294329618e-1 -1.8874464294329618e-1
0.3284375 -1.9048137610703497e-1 -1.9048137610703497e-1
0.32859375 -1.9586903798309185e-1 -1.9586903798309185e-1
0.32875000000000004 -2.016547974995624e-1 -2.016547974995624e-1
0.32890625 -2.061197846181435e-1 -2.061197846181435e-1
0.32906250000000004 -2.114160409432393e-1 -2.114160409432393e-1
0.32921875 -2.1919036138281944e-1 -2.1919036138281944e-1
0.32937500000000003 -2.2545525973040048e-1 -2.2545525973040048e-1
0.32953125 -2.2881228239187612e-1 -2.2881228239187612e-1
0.3296875 -2.343541283675754e-1 -2.343541283675754e-1
0.32984375 -2.4108084168229515e-1 -2.4108084168229515e-1
0.33 -2.446450364726238e-1 -2.446450364726238e-1
0.33015625000000004 -2.522362714421056e-1 -2.522362714421056e-1
0.3303125 -2.611589010287694e-1 -2.611589010287694e-1
0.33046875000000003 -2.647855737175937e-1 -2.647855737175937e-1
0.330625 -2.695866726749805e-1 -2.695866726749805e-1
0.33078125 -2.7417143396788424e-1 -2.7417143396788424e-1
0.3309375 -2.7890103446505554e-1 -2.7890103446505554e-1
0.33109375 -2.881714612786559e-1 -2.881714612786559e-1
0.33125000000000004 -2.9369346231961435e-1 -2.9369346231961435e-1
0.33140625 -2.981991928481498e-1 -2.981991928481498e-1
0.33156250000000004 -3.063479616092386e-1 -3.063479616092386e-1
0.33171875 -3.071916763267004e-1 -3.071916763267004e-1
0.33187500000000003 -3.1823258610537186e-1 -3.1823258610537186e-1
0.33203125 -3.212171733171849e-1 -3.212171733171849e-1
0.3321875 -3.2702601183594515e-1 -3.2702601183594515e-1
0.33234375 -3.32382893886082e-1 -3.32382893886082e-1
0.3325 -3.392030403710655e-1 -3.392030403710655e-1
0.33265625000000004 -3.487417298027444e-1 -3.487417298027444e-1
0.3328125 -3.5221733813644596e-1 -3.5221733813644596e-1
0.33296875000000004 -3.5754541456147626e-1 -3.5754541456147626e-1
0.333125 -3.6574796446571645e-1 -3.6574796446571645e-1
0.33328125000000003 -3.70184446301399e-1 -3.70184446301399e-1
0.3334375 -3.785164223889601e-1 -3.785164223889601e-1
0.33359375 -3.848975539420585e-1 -3.848975539420585e-1
0.33375 -3.8802560028132893e-1 -3.8802560028132893e-1
0.33390625 -3.964365025045331e-1 -3.964365025045331e-1
0.33406250000000004 -4.0114132418883264e-1 -4.0114132418883264e-1
0.33421875 -4.089732194876965e-1 -4.089732194876965e-1
0.33437500000000003 -4.162905522070637e-1 -4.162905522070637e-1
0.33453125 -4.1985861323003837e-1 -4.1985861323003837e-1
0.3346875 -4.255429622822553e-1 -4.255429622822553e-1
0.33484375 -4.3313092372860273e-1 -4.3313092372860273e-1
0.335 -4.4030397612194383e-1 -4.4030397612194383e-1
0.33515625000000004 -4.488840792937103e-1 -4.488840792937103e-1
0.3353125 -4.526354245022808e-1 -4.526354245022808e-1
0.33546875000000004 -4.598365720734896e-1 -4.598365720734896e-1
0.335625 -4.668486564206282e-1 -4.668486564206282e-1
0.33578125000000003 -4.732536821621429e-1 -4.732536821621429e-1
0.3359375 -4.7746538573570296e-1 -4.7746538573570296e-1
0.33609375 -4.8325737516298295e-1 -4.8325737516298295e-1
0.33625 -4.913053588982925e-1 -4.913053588982925e-1
0.33640625 -4.940582092907184e-1 -4.940582092907184e-1
0.33656250000000004 -5.032025145751127e-1 -5.032025145751127e-1
0.33671875 -5.10937256610267e-1 -5.10937256610267e-1
0.33687500000000004 -5.17958069029381e-1 -5.17958069029381e-1
0.33703125 -5.203282484469205e-1 -5.203282484469205e-1
0.33718750000000003 -5.28210845906036e-1 -5.28210845906036e-1
0.33734375 -5.345925267169682e-1 -5.345925267169682e-1
0.3375 -5.422351444968476e-1 -5.422351444968476e-1
0.33765625 -5.499901871725874e-1 -5.499901871725874e-1
0.3378125 -5.543756602082417e-1 -5.543756602082417e-1
0.33796875000000004 -5.601824992257511e-1 -5.601824992257511e-1
0.338125 -5.690003238074346e-1 -5.690003238074346e-1
0.33828125000000003 -5.769636419593858e-1 -5.769636419593858e-1
0.3384375 -5.811387698883741e-1 -5.811387698883741e-1
0.33859375 -5.918159928720192e-1 -5.918159928720192e-1
0.33875 -5.950451591116539e-1 -5.950451591116539e-1
0.33890625 -6.030265173273697e-1 -6.030265173273697e-1
0.33906250000000004 -6.092982116784547e-1 -6.092982116784547e-1
0.33921875 -6.140966716943317e-1 -6.140966716943317e-1
0.33937500000000004 -6.246277594670651e-1 -6.246277594670651e-1
0.33953125 -6.292346981267278e-1 -6.292346981267278e-1
0.33968750000000003 -6.338965218512462e-1 -6.338965218512462e-1
0.33984375 -6.418472119261955e-1 -6.418472119261955e-1
0.34 -6.492948848854971e-1 -6.492948848854971e-1
0.34015625 -6.574033503316818e-1 -6.574033503316818e-1
0.3403125 -6.641601293498147e-1 -6.641601293498147e-1
0.34046875000000004 -6.746653702601484e-1 -6.746653702601484e-1
0.340625 -6.774417691936683e-1 -6.774417691936683e-1
0.34078125000000004 -6.818934449357434e-1 -6.818934449357434e-1
0.3409375 -6.934752751398796e-1 -6.934752751398796e-1
0.34109375000000003 -6.977714931423029e-1 -6.977714931423029e-1
0.34125 -7.054308060213166e-1 -7.054308060213166e-1
0.34140625 -7.107366309753238e-1 -7.107366309753238e-1
0.3415625 -7.210284795383664e-1 -7.210284795383664e-1
0.34171875 -7.287555794129807e-1 -7.287555794129807e-1
0.34187500000000004 -7.335754206835268e-1 -7.335754206835268e-1
0.34203125 -7.423592717052165e-1 -7.423592717052165e-1
0.34218750000000003 -7.517654977441075e-1 -7.517654977441075e-1
0.34234375 -7.546513491070832e-1 -7.546513491070832e-1
0.3425 -7.655528531074274e-1 -7.655528531074274e-1
0.34265625 -7.723903336786484e-1 -7.723903336786484e-1
0.3428125 -7.787829274834244e-1 -7.787829274834244e-1
0.34296875000000004 -7.855761695318129e-1 -7.855761695318129e-1
0.343125 -7.904715814663255e-1 -7.904715814663255e-1
0.34328125000000004 -7.997746673711013e-1 -7.997746673711013e-1
0.3434375 -8.09088756162017e-1 -8.09088756162017e-1
0.34359375000000003 -8.157423887466471e-1 -8.157423887466471e-1
0.34375 -8.231187882070876e-1 -8.231187882070876e-1
0.34390625 -8.298843211453764e-1 -8.298843211453764e-1
0.3440625 -8.379367356544285e-1 -8.379367356544285e-1
0.34421875 -8.439190841000559e-1 -8.439190841000559e-1
0.34437500000000004 -8.518544895685713e-1 -8.518544895685713e-1
0.34453125 -8.609645256912777e-1 -8.609645256912777e-1
0.34468750000000004 -8.684921863924351e-1 -8.684921863924351e-1
0.34484375 -8.735928451657933e-1 -8.735928451657933e-1
0.34500000000000003 -8.829304732181149e-1 -8.829304732181149e-1
0.34515625 -8.920232392833518e-1 -8.920232392833518e-1
0.3453125 -8.985467179528164e-1 -8.985467179528164e-1
0.34546875 -9.048128979872749e-1 -9.048128979872749e-1
0.345625 -9.139729395238496e-1 -9.139729395238496e-1
0.34578125000000004 -9.230873722127249e-1 -9.230873722127249e-1
0.3459375 -9.308457363747116e-1 -9.308457363747116e-1
0.34609375000000003 -9.371936324714247e-1 -9.371936324714247e-1
0.34625 -9.463005891180578e-1 -9.463005891180578e-1
0.34640625 -9.510913892585982e-1 -9.510913892585982e-1
0.3465625 -9.607430073588907e-1 -9.607430073588907e-1
0.34671875 -9.688354682085296e-1 -9.688354682085296e-1
0.34687500000000004 -9.727520019753988e-1 -9.727520019753988e-1
0.34703125 -9.821819434352697e-1 -9.821819434352697e-1
0.34718750000000004 -9.895605696867356e-1 -9.895605696867356e-1
0.34734375 -9.977626308518288e-1 -9.977626308518288e-1
0.34750000000000003 -1.0100965464906344e0 -1.0100965464906344e0
0.34765625 -1.0145439259434474e0 -1.0145439259434474e0
0.3478125 -1.021106864917177e0 -1.021106864917177e0
0.34796875 -1.029010214806552e0 -1.029010214806552e0
0.348125 -1.0396822985695358e0 -1.0396822985695358e0
0.34828125000000004 -1.0465239463633984e0 -1.0465239463633984e0
0.3484375 -1.0568458824123659e0 -1.0568458824123659e0
0.34859375000000004 -1.06440409816499e0 -1.06440409816499e0
0.34875 -1.0723797368270502e0 -1.0723797368270502e0
0.34890625000000003 -1.0801789462809288e0 -1.0801789462809288e0
0.3490625 -1.0892135973460504e0 -1.0892135973460504e0
0.34921875 -1.0956894620911348e0 -1.0956894620911348e0
0.349375 -1.1028227511694317e0 -1.1028227511694317e0
0.34953125 -1.110899527126397e0 -1.110899527126397e0
0.34968750000000004 -1.121531636654216e0 -1.121531636654216e0
0.34984375 -1.130154191143864e0 -1.130154191143864e0
0.35000000000000003 -1.1386100372873975e0 -1.1386100372873975e0
0.35015625 -1.1479411623290239e0 -1.1479411623290239e0
0.3503125 -1.1547036387448393e0 -1.1547036387448393e0
0.35046875 -1.1628566961009787e0 -1.1628566961009787e0
0.350625 -1.17043254717233e0 -1.17043254717233e0
0.35078125000000004 -1.1774104357666224e0 -1.1774104357666224e0
0.3509375 -1.1875101782090574e0 -1.1875101782090574e0
0.35109375000000004 -1.1962950216339627e0 -1.1962950216339627e0
0.35125 -1.203500881206613e0 -1.203500881206613e0
0.35140625000000003 -1.2142054884709146e0 -1.2142054884709146e0
0.3515625 -1.2238671431238877e0 -1.2238671431238877e0
0.35171875 -1.2316797205741827e0 -1.2316797205741827e0
0.351875 -1.2392369380371142e0 -1.2392369380371142e0
0.35203125 -1.24990027239672e0 -1.24990027239672e0
0.35218750000000004 -1.2600031536382708e0 -1.2600031536382708e0
0.35234375 -1.2670175960958736e0 -1.2670175960958736e0
0.35250000000000004 -1.2751306114546046e0 -1.2751306114546046e0
0.35265625 -1.2843158862662754e0 -1.2843158862662754e0
0.35281250000000003 -1.2915876539270434e0 -1.2915876539270434e0
0.35296875 -1.3009965499937457e0 -1.3009965499937457e0
0.353125 -1.3081337157222683e0 -1.3081337157222683e0
0.35328125 -1.3194027864495488e0 -1.3194027864495488e0
0.3534375 -1.3281504603813423e0 -1.3281504603813423e0
0.35359375000000004 -1.3356257272328853e0 -1.3356257272328853e0
0.35375 -1.346083836797296e0 -1.346083836797296e0
0.35390625000000003 -1.3504621986570178e0 -1.3504621986570178e0
0.3540625 -1.3644670331096527e0 -1.3644670331096527e0
0.35421875 -1.371052455611069e0 -1.371052455611069e0
0.354375 -1.3819826488470048e0 -1.3819826488470048e0
0.35453125 -1.3904509937174985e0 -1.3904509937174985e0
0.35468750000000004 -1.3977207023303513e0 -1.3977207023303513e0
0.35484375 -1.40861939696966e0 -1.40861939696966e0
0.35500000000000004 -1.4189942628547292e0 -1.4189942628547292e0
0.35515625 -1.425706108222888e0 -1.425706108222888e0
0.35531250000000003 -1.4330213347886533e0 -1.4330213347886533e0
0.35546875 -1.4428334882864724e0 -1.4428334882864724e0
0.355625 -1.4497016138394279e0 -1.4497016138394279e0
0.35578125 -1.4614307710245007e0 -1.4614307710245007e0
0.3559375 -1.471863681032422e0 -1.471863681032422e0
0.35609375000000004 -1.480004065820443e0 -1.480004065820443e0
0.35625 -1.4878770069336347e0 -1.4878770069336347e0
0.35640625000000004 -1.4997230831836155e0 -1.4997230831836155e0
0.3565625 -1.5106654889911701e0 -1.5106654889911701e0
0.35671875000000003 -1.5185615556268508e0 -1.5185615556268508e0
0.356875 -1.5260700822658086e0 -1.5260700822658086e0
0.35703125 -1.5382295968164121e0 -1.5382295968164121e0
0.3571875 -1.548652274635932e0 -1.548652274635932e0
0.35734375 -1.5586054811414747e0 -1.5586054811414747e0
0.35750000000000004 -1.567855095395506e0 -1.567855095395506e0
0.35765625 -1.5764891953901574e0 -1.5764891953901574e0
0.35781250000000003 -1.5856254595775758e0 -1.5856254595775758e0
0.35796875 -1.5956845562007707e0 -1.5956845562007707e0
0.358125 -1.60348511763353e0 -1.60348511763353e0
0.35828125 -1.6142915879093684e0 -1.6142915879093684e0
0.3584375 -1.6233069532141449e0 -1.6233069532141449e0
0.35859375000000004 -1.6335673732473501e0 -1.6335673732473501e0
0.35875 -1.641379458560626e0 -1.641379458560626e0
0.35890625000000004 -1.6536020445328936e0 -1.6536020445328936e0
0.3590625 -1.6620116139275374e0 -1.6620116139275374e0
0.35921875000000003 -1.6727019454223941e0 -1.6727019454223941e0
0.359375 -1.682018828505837e0 -1.682018828505837e0
0.35953125 -1.6906672515768455e0 -1.6906672515768455e0
0.3596875 -1.69980097382116e0 -1.69980097382116e0
0.35984375 -1.7108780397153018e0 -1.7108780397153018e0
0.36000000000000004 -1.7202321790333222e0 -1.7202321790333222e0
0.36015625 -1.7284582460452689e0 -1.7284582460452689e0
0.36031250000000004 -1.7417741447806825e0 -1.7417741447806825e0
0.36046875 -1.7500061074229811e0 -1.7500061074229811e0
0.36062500000000003 -1.762071652060134e0 -1.762071652060134e0
0.36078125 -1.7689890070895067e0 -1.7689890070895067e0
0.3609375 -1.7838258828407638e0 -1.7838258828407638e0
0.36109375 -1.7912322686683715e0 -1.7912322686683715e0
0.36125 -1.801794923393762e0 -1.801794923393762e0
0.36140625000000004 -1.8110615637308078e0 -1.8110615637308078e0
0.3615625 -1.8208555414006091e0 -1.8208555414006091e0
0.36171875000000003 -1.8317748340239937e0 -1.8317748340239937e0
0.361875 -1.8418141045047682e0 -1.8418141045047682e0
0.36203125 -1.851688571921462e0 -1.851688571921462e0
0.3621875 -1.8608818354564014e0 -1.8608818354564014e0
0.36234375 -1.8732760913940942e0 -1.8732760913940942e0
0.36250000000000004 -1.881444295087666e0 -1.881444295087666e0
0.36265625 -1.8897651471701997e0 -1.8897651471701997e0
0.36281250000000004 -1.9006931874106008e0 -1.9006931874106008e0
0.36296875 -1.914908689870534e0 -1.914908689870534e0
0.36312500000000003 -1.923247990065382e0 -1.923247990065382e0
0.36328125 -1.9360591893228807e0 -1.9360591893228807e0
0.3634375 -1.9472296910965574e0 -1.9472296910965574e0
0.36359375 -1.95937136413473e0 -1.95937136413473e0
0.36375 -1.9661202592477216e0 -1.9661202592477216e0
0.36390625000000004 -1.9751733305330013e0 -1.9751733305330013e0
0.3640625 -1.9895388876739921e0 -1.9895388876739921e0
0.36421875000000004 -1.9978009788419135e0 -1.9978009788419135e0
0.364375 -2.0085746885287867e0 -2.0085746885287867e0
0.36453125000000003 -2.0207045488317212e0 -2.0207045488317212e0
0.3646875 -2.02737621924742e0 -2.02737621924742e0
0.36484375 -2.038774752225398e0 -2.038774752225398e0
0.365 -2.050016930154205e0 -2.050016930154205e0
0.36515625 -2.059384670256312e0 -2.059384670256312e0
0.36531250000000004 -2.073516448529366e0 -2.073516448529366e0
0.36546875 -2.0820479427572613e0 -2.0820479427572613e0
0.36562500000000003 -2.0928016720294713e0 -2.0928016720294713e0
0.36578125 -2.104796894214322e0 -2.104796894214322e0
0.3659375 -2.1141994506659407e0 -2.1141994506659407e0
0.36609375 -2.1273479956779133e0 -2.1273479956779133e0
0.36625 -2.137606118999505e0 -2.137606118999505e0
0.36640625000000004 -2.1474206077467293e0 -2.1474206077467293e0
0.3665625 -2.158806507599555e0 -2.158806507599555e0
0.36671875000000004 -2.168949043326696e0 -2.168949043326696e0
0.366875 -2.180929967859773e0 -2.180929967859773e0
0.36703125000000003 -2.193494374150267e0 -2.193494374150267e0
0.3671875 -2.2028876223922302e0 -2.2028876223922302e0
0.36734375 -2.2132535960015125e0 -2.2132535960015125e0
0.3675 -2.2234473995470885e0 -2.2234473995470885e0
0.36765625 -2.237592757602973e0 -2.237592757602973e0
0.36781250000000004 -2.247037660639156e0 -2.247037660639156e0
0.36796875 -2.2623312042489565e0 -2.2623312042489565e0
0.36812500000000004 -2.2716279978158886e0 -2.2716279978158886e0
0.36828125 -2.2826299167953343e0 -2.2826299167953343e0
0.36843750000000003 -2.295729211655915e0 -2.295729211655915e0
0.36859375 -2.3057205772343727e0 -2.3057205772343727e0
0.36875 -2.3176606900579677e0 -2.3176606900579677e0
0.36890625 -2.3294010821272955e0 -2.3294010821272955e0
0.3690625 -2.339682073593584e0 -2.339682073593584e0
0.36921875000000004 -2.350901975092332e0 -2.350901975092332e0
0.369375 -2.3641185900827018e0 -2.3641185900827018e0
0.36953125000000003 -2.372472188643163e0 -2.372472188643163e0
0.3696875 -2.382201294492537e0 -2.382201294492537e0
0.36984375 -2.398010081723631e0 -2.398010081723631e0
0.37 -2.408248044290834e0 -2.408248044290834e0
0.37015625 -2.420325036403445e0 -2.420325036403445e0
0.37031250000000004 -2.4328089117630802e0 -2.4328089117630802e0
0.37046875 -2.4390711437848345e0 -2.4390711437848345e0
0.37062500000000004 -2.4528404199562224e0 -2.4528404199562224e0
0.37078125 -2.465690144533331e0 -2.465690144533331e0
0.37093750000000003 -2.477890985205098e0 -2.477890985205098e0
0.37109375 -2.4905808934202773e0 -2.4905808934202773e0
0.37125 -2.501244467576574e0 -2.501244467576574e0
0.37140625 -2.5131107302631412e0 -2.5131107302631412e0
0.3715625 -2.522737362422807e0 -2.522737362422807e0
0.37171875000000004 -2.536596967073668e0 -2.536596967073668e0
0.371875 -2.5484217457964937e0 -2.5484217457964937e0
0.37203125000000004 -2.561029668052887e0 -2.561029668052887e0
0.3721875 -2.571585938323968e0 -2.571585938323968e0
0.37234375000000003 -2.5855281029057173e0 -2.5855281029057173e0
0.3725 -2.5976886498278495e0 -2.5976886498278495e0
0.37265625 -2.610152087940681e0 -2.610152087940681e0
0.3728125 -2.6239338405846033e0 -2.6239338405846033e0
0.37296875 -2.631848570097721e0 -2.631848570097721e0
0.37312500000000004 -2.6474660145854236e0 -2.6474660145854236e0
0.37328125 -2.6593370277838253e0 -2.6593370277838253e0
0.37343750000000003 -2.6710773183345586e0 -2.6710773183345586e0
0.37359375 -2.6819146081333733e0 -2.6819146081333733e0
0.37375 -2.697516803271204e0 -2.697516803271204e0
0.37390625 -2.707880555311211e0 -2.707880555311211e0
0.3740625 -2.7236793388655847e0 -2.7236793388655847e0
0.37421875000000004 -2.7369054182689374e0 -2.7369054182689374e0
0.374375 -2.747703913723361e0 -2.747703913723361e0
0.37453125000000004 -2.7593046980311633e0 -2.7593046980311633e0
0.3746875 -2.7728202123042442e0 -2.7728202123042442e0
0.37484375000000003 -2.783602508132352e0 -2.783602508132352e0
0.375 -2.7951461983147587e0 -2.7951461983147587e0
0.37515625 -2.809328588717752e0 -2.809328588717752e0
0.3753125 -2.8216719339050846e0 -2.8216719339050846e0
0.37546875 -2.8335200290049065e0 -2.8335200290049065e0
0.37562500000000004 -2.844892161844617e0 -2.844892161844617e0
0.37578125 -2.8600498317573133e0 -2.8600498317573133e0
0.37593750000000004 -2.870139842826196e0 -2.870139842826196e0
0.37609375 -2.8826249255281104e0 -2.8826249255281104e0
0.37625000000000003 -2.897747388920569e0 -2.897747388920569e0
0.37640625 -2.910144730753094e0 -2.910144730753094e0
0.3765625 -2.926743033188662e0 -2.926743033188662e0
0.37671875000000005 -2.935864992977448e0 -2.935864992977448e0
0.376875 -2.949686724637521e0 -2.949686724637521e0
0.37703125000000004 -2.9625300191874735e0 -2.9625300191874735e0
0.3771875 -2.97533371223354e0 -2.97533371223354e0
0.37734375000000003 -2.987192025606267e0 -2.987192025606267e0
0.3775 -2.999529322736938e0 -2.999529322736938e0
0.37765625 -3.015834362000722e0 -3.015834362000722e0
0.3778125 -3.0276922624244285e0 -3.0276922624244285e0
0.37796875 -3.043009961714082e0 -3.043009961714082e0
0.37812500000000004 -3.053674002952524e0 -3.053674002952524e0
0.37828125 -3.067910522003975e0 -3.067910522003975e0
0.37843750000000004 -3.082568547256263e0 -3.082568547256263e0
0.37859375 -3.0948995004616413e0 -3.0948995004616413e0
0.37875000000000003 -3.1076420328831396e0 -3.1076420328831396e0
0.37890625 -3.120220666184158e0 -3.120220666184158e0
0.3790625 -3.132409159790844e0 -3.132409159790844e0
0.37921875 -3.1477666665061483e0 -3.1477666665061483e0
0.379375 -3.162510855960439e0 -3.162510855960439e0
0.37953125000000004 -3.17359874514428e0 -3.17359874514428e0
0.3796875 -3.1881115639708546e0 -3.1881115639708546e0
0.37984375000000004 -3.1997703033261664e0 -3.1997703033261664e0
0.38 -3.218155385671442e0 -3.218155385671442e0
0.38015625000000003 -3.2288544147470097e0 -3.2288544147470097e0
0.3803125 -3.241390641563233e0 -3.241390641563233e0
0.38046875 -3.2565485415252247e0 -3.2565485415252247e0
0.38062500000000005 -3.2720875403645855e0 -3.2720875403645855e0
0.38078125 -3.28442627306409e0 -3.28442627306409e0
0.38093750000000004 -3.2940549862489283e0 -3.2940549862489283e0
0.38109375 -3.310551664995804e0 -3.310551664995804e0
0.38125000000000003 -3.323571101401702e0 -3.323571101401702e0
0.38140625 -3.340238548290548e0 -3.340238548290548e0
0.3815625 -3.3534096299539065e0 -3.3534096299539065e0
0.38171875 -3.365757058569519e0 -3.365757058569519e0
0.381875 -3.380390987482277e0 -3.380390987482277e0
0.38203125000000004 -3.3946010953162236e0 -3.3946010953162236e0
0.3821875 -3.4071040008802433e0 -3.4071040008802433e0
0.38234375000000004 -3.4232749035079073e0 -3.4232749035079073e0
0.3825 -3.4392843175665653e0 -3.4392843175665653e0
0.38265625000000003 -3.4535379519223475e0 -3.4535379519223475e0
0.3828125 -3.465652906365866e0 -3.465652906365866e0
0.38296875 -3.4808337879587348e0 -3.4808337879587348e0
0.383125 -3.4957677560556326e0 -3.4957677560556326e0
0.38328125 -3.5071322941916683e0 -3.5071322941916683e0
0.38343750000000004 -3.5190294584221724e0 -3.5190294584221724e0
0.38359375 -3.5388708824272803e0 -3.5388708824272803e0
0.38375000000000004 -3.550851500595589e0 -3.550851500595589e0
0.38390625 -3.564153660122846e0 -3.564153660122846e0
0.38406250000000003 -3.578237119281956e0 -3.578237119281956e0
0.38421875 -3.594949214764218e0 -3.594949214764218e0
0.384375 -3.610741043570291e0 -3.610741043570291e0
0.38453125000000005 -3.6256248725857936e0 -3.6256248725857936e0
0.3846875 -3.6395598426173215e0 -3.6395598426173215e0
0.38484375000000004 -3.6546277013731774e0 -3.6546277013731774e0
0.385 -3.667754264380695e0 -3.667754264380695e0
0.38515625000000003 -3.6844959006670783e0 -3.6844959006670783e0
0.3853125 -3.6978133968646794e0 -3.6978133968646794e0
0.38546875 -3.7133867645778387e0 -3.7133867645778387e0
0.385625 -3.7278071272948714e0 -3.7278071272948714e0
0.38578125 -3.742221214842933e0 -3.742221214842933e0
0.38593750000000004 -3.7582005967436394e0 -3.7582005967436394e0
0.38609375 -3.771995833235072e0 -3.771995833235072e0
0.38625000000000004 -3.7867025817773388e0 -3.7867025817773388e0
0.38640625 -3.800236551386623e0 -3.800236551386623e0
0.38656250000000003 -3.817296093100102e0 -3.817296093100102e0
0.38671875 -3.8317351227095364e0 -3.8317351227095364e0
0.386875 -3.8469589658761456e0 -3.8469589658761456e0
0.38703125 -3.8597543473124083e0 -3.8597543473124083e0
0.3871875 -3.8755529640418067e0 -3.8755529640418067e0
0.38734375000000004 -3.8901735392880332e0 -3.8901735392880332e0
0.3875 -3.9043603714483957e0 -3.9043603714483957e0
0.38765625000000004 -3.9196988509999833e0 -3.9196988509999833e0
0.3878125 -3.939095377462271e0 -3.939095377462271e0
0.38796875000000003 -3.9527910876040173e0 -3.9527910876040173e0
0.388125 -3.96524625623609e0 -3.96524625623609e0
0.38828125 -3.9818724857021457e0 -3.9818724857021457e0
0.38843750000000005 -3.9961638664993493e0 -3.9961638664993493e0
0.38859375 -4.011730640161735e0 -4.011730640161735e0
0.38875000000000004 -4.026914961397855e0 -4.026914961397855e0
0.38890625 -4.045496577665025e0 -4.045496577665025e0
0.38906250000000003 -4.060058583151394e0 -4.060058583151394e0
0.38921875 -4.07629271990705e0 -4.07629271990705e0
0.389375 -4.0914934683279025e0 -4.0914934683279025e0
0.38953125 -4.107210598747278e0 -4.107210598747278e0
0.3896875 -4.123414914312852e0 -4.123414914312852e0
0.38984375000000004 -4.1380354617019375e0 -4.1380354617019375e0
0.39 -4.15350854424033e0 -4.15350854424033e0
0.39015625000000004 -4.170793278599225e0 -4.170793278599225e0
0.3903125 -4.1879232385359355e0 -4.1879232385359355e0
0.39046875000000003 -4.201619368563076e0 -4.201619368563076e0
0.390625 -4.217991973203727e0 -4.217991973203727e0
0.39078125 -4.234135115671354e0 -4.234135115671354e0
0.3909375 -4.250555913742421e0 -4.250555913742421e0
0.39109375 -4.26363649995945e0 -4.26363649995945e0
0.39125000000000004 -4.283187112259117e0 -4.283187112259117e0
0.39140625 -4.296136307350668e0 -4.296136307350668e0
0.39156250000000004 -4.315515908124286e0 -4.315515908124286e0
0.39171875 -4.331597300965161e0 -4.331597300965161e0
0.39187500000000003 -4.346503584096883e0 -4.346503584096883e0
0.39203125 -4.3630146375780505e0 -4.3630146375780505e0
0.3921875 -4.379416819090199e0 -4.379416819090199e0
0.39234375000000005 -4.3955901444056344e0 -4.3955901444056344e0
0.3925 -4.414478226777835e0 -4.414478226777835e0
0.39265625000000004 -4.429441155547881e0 -4.429441155547881e0
0.3928125 -4.4468289836825825e0 -4.4468289836825825e0
0.39296875000000003 -4.46243426311408e0 -4.46243426311408e0
0.393125 -4.479754471333383e0 -4.479754471333383e0
0.39328125 -4.4923789645852885e0 -4.4923789645852885e0
0.3934375 -4.513680444375002e0 -4.513680444375002e0
0.39359375 -4.525926488915463e0 -4.525926488915463e0
0.39375000000000004 -4.542795215645544e0 -4.542795215645544e0
0.39390625 -4.561447312142565e0 -4.561447312142565e0
0.39406250000000004 -4.578707365339898e0 -4.578707365339898e0
0.39421875 -4.5950757755116065e0 -4.5950757755116065e0
0.39437500000000003 -4.611584328893247e0 -4.611584328893247e0
0.39453125 -4.627564993850985e0 -4.627564993850985e0
0.3946875 -4.643044928841807e0 -4.643044928841807e0
0.39484375 -4.663115879106687e0 -4.663115879106687e0
0.395 -4.680519274924979e0 -4.680519274924979e0
0.39515625000000004 -4.696480280035946e0 -4.696480280035946e0
0.3953125 -4.7155299900992595e0 -4.7155299900992595e0
0.39546875000000004 -4.734277103576876e0 -4.734277103576876e0
0.395625 -4.74796732316732e0 -4.74796732316732e0
0.39578125000000003 -4.765023506575705e0 -4.765023506575705e0
0.3959375 -4.78148045042288e0 -4.78148045042288e0
0.39609375 -4.798354086803858e0 -4.798354086803858e0
0.39625000000000005 -4.816300038728475e0 -4.816300038728475e0
0.39640625 -4.833246347218921e0 -4.833246347218921e0
0.39656250000000004 -4.85305905156584e0 -4.85305905156584e0
0.39671875 -4.866876805289582e0 -4.866876805289582e0
0.39687500000000003 -4.882238514805255e0 -4.882238514805255e0
0.39703125 -4.900682658117905e0 -4.900682658117905e0
0.3971875 -4.919688119344148e0 -4.919688119344148e0
0.39734375 -4.93881482824607e0 -4.93881482824607e0
0.3975 -4.953744896957421e0 -4.953744896957421e0
0.39765625000000004 -4.975084596908761e0 -4.975084596908761e0
0.3978125 -4.991553098814354e0 -4.991553098814354e0
0.39796875000000004 -5.009124700319223e0 -5.009124700319223e0
0.398125 -5.026021631211012e0 -5.026021631211012e0
0.39828125000000003 -5.043993398012351e0 -5.043993398012351e0
0.3984375 -5.060924184643074e0 -5.060924184643074e0
0.39859375 -5.080300821599355e0 -5.080300821599355e0
0.39875 -5.094331592431292e0 -5.094331592431292e0
0.39890625 -5.112721480806915e0 -5.112721480806915e0
0.39906250000000004 -5.133237481222256e0 -5.133237481222256e0
0.39921875 -5.148812266233069e0 -5.148812266233069e0
0.39937500000000004 -5.1671529346191e0 -5.1671529346191e0
0.39953125 -5.184324125644213e0 -5.184324125644213e0
0.39968750000000003 -5.20440451966245e0 -5.20440451966245e0
0.39984375 -5.222639390675415e0 -5.222639390675415e0
0.4 -5.240361097715283e0 -5.240361097715283e0
0.40015625000000005 -5.261718301321213e0 -5.261718301321213e0
0.4003125 -5.278536693024723e0 -5.278536693024723e0
0.40046875000000004 -5.296255460626828e0 -5.296255460626828e0
0.400625 -5.314006475573439e0 -5.314006475573439e0
0.40078125000000003 -5.332196250407453e0 -5.332196250407453e0
0.4009375 -5.351442168709998e0 -5.351442168709998e0
0.40109375 -5.371040929764337e0 -5.371040929764337e0
0.40125 -5.386806131861437e0 -5.386806131861437e0
0.40140625 -5.405957302380859e0 -5.405957302380859e0
0.40156250000000004 -5.4277278171146754e0 -5.4277278171146754e0
0.40171875 -5.441476671816378e0 -5.441476671816378e0
0.40187500000000004 -5.458919701712336e0 -5.458919701712336e0
0.40203125 -5.480533750809588e0 -5.480533750809588e0
0.40218750000000003 -5.499129119124252e0 -5.499129119124252e0
0.40234375 -5.515545929852539e0 -5.515545929852539e0
0.4025 -5.538458819938871e0 -5.538458819938871e0
0.40265625 -5.554802787786418e0 -5.554802787786418e0
0.4028125 -5.5742835857498285e0 -5.5742835857498285e0
0.40296875000000004 -5.593411968715333e0 -5.593411968715333e0
0.403125 -5.615113476682456e0 -5.615113476682456e0
0.40328125000000004 -5.632426989047378e0 -5.632426989047378e0
0.4034375 -5.651887073917653e0 -5.651887073917653e0
0.40359375000000003 -5.669723431428185e0 -5.669723431428185e0
0.40375 -5.6910056126700574e0 -5.6910056126700574e0
0.40390625 -5.707069258522399e0 -5.707069258522399e0
0.40406250000000005 -5.72826054058017e0 -5.72826054058017e0
0.40421875 -5.7468955116742855e0 -5.7468955116742855e0
0.40437500000000004 -5.7655861110271935e0 -5.7655861110271935e0
0.40453125 -5.787329617691245e0 -5.787329617691245e0
0.40468750000000003 -5.804591075369519e0 -5.804591075369519e0
0.40484375 -5.821472198970202e0 -5.821472198970202e0
0.405 -5.845791630599894e0 -5.845791630599894e0
0.40515625 -5.862689695548358e0 -5.862689695548358e0
0.4053125 -5.881919756026679e0 -5.881919756026679e0
0.40546875000000004 -5.900500846702659e0 -5.900500846702659e0
0.405625 -5.921572587496787e0 -5.921572587496787e0
0.40578125000000004 -5.9409499920402205e0 -5.9409499920402205e0
0.4059375 -5.963867717507316e0 -5.963867717507316e0
0.40609375000000003 -5.980824577379924e0 -5.980824577379924e0
0.40625 -6.001677940031488e0 -6.001677940031488e0
0.40640625 -6.019757727782764e0 -6.019757727782764e0
0.4065625 -6.0414799847088325e0 -6.0414799847088325e0
0.40671875 -6.0584182398198045e0 -6.0584182398198045e0
0.40687500000000004 -6.079317146042019e0 -6.079317146042019e0
0.40703125 -6.1019034803412815e0 -6.1019034803412815e0
0.40718750000000004 -6.122960934214536e0 -6.122960934214536e0
0.40734375 -6.143670441133583e0 -6.143670441133583e0
0.40750000000000003 -6.163120976123611e0 -6.163120976123611e0
0.40765625 -6.181437070165732e0 -6.181437070165732e0
0.4078125 -6.202949670003324e0 -6.202949670003324e0
0.40796875000000005 -6.219944664619636e0 -6.219944664619636e0
0.408125 -6.243776191974423e0 -6.243776191974423e0
0.40828125000000004 -6.266857195406335e0 -6.266857195406335e0
0.4084375 -6.288498769943619e0 -6.288498769943619e0
0.40859375000000003 -6.302650728722671e0 -6.302650728722671e0
0.40875 -6.328458236961598e0 -6.328458236961598e0
0.40890625 -6.346666879167362e0 -6.346666879167362e0
0.4090625 -6.3687576702195265e0 -6.3687576702195265e0
0.40921875 -6.387795153361669e0 -6.387795153361669e0
0.40937500000000004 -6.4078186567851e0 -6.4078186567851e0
0.40953125 -6.4268912638866205e0 -6.4268912638866205e0
0.40968750000000004 -6.4503055770050715e0 -6.4503055770050715e0
0.40984375 -6.471254647405164e0 -6.471254647405164e0
0.41000000000000003 -6.492684751075064e0 -6.492684751075064e0
0.41015625 -6.5131525105437795e0 -6.5131525105437795e0
0.4103125 -6.534797258943588e0 -6.534797258943588e0
0.41046875 -6.555752314476951e0 -6.555752314476951e0
0.410625 -6.574455951149577e0 -6.574455951149577e0
0.41078125000000004 -6.596389748202757e0 -6.596389748202757e0
0.4109375 -6.620040962729451e0 -6.620040962729451e0
0.41109375000000004 -6.638636512570503e0 -6.638636512570503e0
0.41125 -6.657594106158928e0 -6.657594106158928e0
0.41140625000000003 -6.683351100743227e0 -6.683351100743227e0
0.4115625 -6.704257823018185e0 -6.704257823018185e0
0.41171875 -6.724441346120404e0 -6.724441346120404e0
0.41187500000000005 -6.744405245126774e0 -6.744405245126774e0
0.41203125 -6.771540708462982e0 -6.771540708462982e0
0.41218750000000004 -6.78747888564995e0 -6.78747888564995e0
0.41234375 -6.808553540058558e0 -6.808553540058558e0
0.41250000000000003 -6.831802736156153e0 -6.831802736156153e0
0.41265625 -6.852003659181225e0 -6.852003659181225e0
0.4128125 -6.874634240927168e0 -6.874634240927168e0
0.41296875 -6.895216306500135e0 -6.895216306500135e0
0.413125 -6.920634299447176e0 -6.920634299447176e0
0.41328125000000004 -6.941843095715246e0 -6.941843095715246e0
0.4134375 -6.959879679623288e0 -6.959879679623288e0
0.41359375000000004 -6.9850681833714425e0 -6.9850681833714425e0
0.41375 -7.0068823506383815e0 -7.0068823506383815e0
0.41390625000000003 -7.032165023752629e0 -7.032165023752629e0
0.4140625 -7.051209814551573e0 -7.051209814551573e0
0.41421875 -7.072689427280768e0 -7.072689427280768e0
0.414375 -7.0969993122026445e0 -7.0969993122026445e0
0.41453125 -7.116919097237844e0 -7.116919097237844e0
0.41468750000000004 -7.139118460365882e0 -7.139118460365882e0
0.41484375 -7.1606566428354945e0 -7.1606566428354945e0
0.41500000000000004 -7.184267182096239e0 -7.184267182096239e0
0.41515625 -7.204960739365408e0 -7.204960739365408e0
0.41531250000000003 -7.2304529834181785e0 -7.2304529834181785e0
0.41546875 -7.251366628658349e0 -7.251366628658349e0
0.415625 -7.273499734560534e0 -7.273499734560534e0
0.41578125000000005 -7.294485952323573e0 -7.294485952323573e0
0.4159375 -7.313305487764257e0 -7.313305487764257e0
0.41609375000000004 -7.339594460897462e0 -7.339594460897462e0
0.41625 -7.36173092289501e0 -7.36173092289501e0
0.41640625000000003 -7.383298435079798e0 -7.383298435079798e0
0.4165625 -7.410097079902432e0 -7.410097079902432e0
0.41671875 -7.43007983869332e0 -7.43007983869332e0
0.416875 -7.453520670618975e0 -7.453520670618975e0
0.41703125 -7.4777058410981745e0 -7.4777058410981745e0
0.41718750000000004 -7.501094322468436e0 -7.501094322468436e0
0.41734375 -7.524459293265597e0 -7.524459293265597e0
0.41750000000000004 -7.5475885122953805e0 -7.5475885122953805e0
0.41765625 -7.569691123848845e0 -7.569691123848845e0
0.41781250000000003 -7.591991105827976e0 -7.591991105827976e0
0.41796875 -7.616659952785728e0 -7.616659952785728e0
0.418125 -7.636634883409062e0 -7.636634883409062e0
0.41828125 -7.662593877131105e0 -7.662593877131105e0
0.4184375 -7.684203393725131e0 -7.684203393725131e0
0.41859375000000004 -7.708537338679509e0 -7.708537338679509e0
0.41875 -7.732148025257704e0 -7.732148025257704e0
0.41890625000000004 -7.750707308334842e0 -7.750707308334842e0
0.4190625 -7.777919211634373e0 -7.777919211634373e0
0.41921875000000003 -7.802673745072486e0 -7.802673745072486e0
0.419375 -7.825421287122442e0 -7.825421287122442e0
0.41953125 -7.8474831644542355e0 -7.8474831644542355e0
0.41968750000000005 -7.871055956883158e0 -7.871055956883158e0
0.41984375 -7.895560799601487e0 -7.895560799601487e0
0.42000000000000004 -7.919553441634509e0 -7.919553441634509e0
0.42015625 -7.941735890911406e0 -7.941735890911406e0
0.42031250000000003 -7.965546408670054e0 -7.965546408670054e0
0.42046875 -7.9915782852044295e0 -7.9915782852044295e0
0.420625 -8.01507549362653e0 -8.01507549362653e0
0.42078125 -8.040861326496799e0 -8.040861326496799e0
0.4209375 -8.065367167232314e0 -8.065367167232314e0
0.42109375000000004 -8.0939799778392e0 -8.0939799778392e0
0.42125 -8.113696728887891e0 -8.113696728887891e0
0.42140625000000004 -8.13776064261943e0 -8.13776064261943e0
0.4215625 -8.162588696536506e0 -8.162588696536506e0
0.42171875000000003 -8.187246275272589e0 -8.187246275272589e0
0.421875 -8.20876426578032e0 -8.20876426578032e0
0.42203125 -8.23755595018618e0 -8.23755595018618e0
0.4221875 -8.260177764692191e0 -8.260177764692191e0
0.42234375 -8.282647356774266e0 -8.282647356774266e0
0.42250000000000004 -8.30927211947581e0 -8.30927211947581e0
0.42265625 -8.332748481273672e0 -8.332748481273672e0
0.42281250000000004 -8.35951684746654e0 -8.35951684746654e0
0.42296875 -8.385778870820861e0 -8.385778870820861e0
0.42312500000000003 -8.410006436711416e0 -8.410006436711416e0
0.42328125 -8.435259703097433e0 -8.435259703097433e0
0.4234375 -8.461855906687408e0 -8.461855906687408e0
0.42359375000000005 -8.481062963735855e0 -8.481062963735855e0
0.42375 -8.508189342131761e0 -8.508189342131761e0
0.42390625000000004 -8.53393167246789e0 -8.53393167246789e0
0.4240625 -8.556270695512655e0 -8.556270695512655e0
0.42421875000000003 -8.584815759429336e0 -8.584815759429336e0
0.424375 -8.611800264853702e0 -8.611800264853702e0
0.42453125 -8.634386343071885e0 -8.634386343071885e0
0.4246875 -8.660221522721447e0 -8.660221522721447e0
0.42484375 -8.68992813993005e0 -8.68992813993005e0
0.42500000000000004 -8.711806474043403e0 -8.711806474043403e0
0.42515625 -8.737072985493075e0 -8.737072985493075e0
0.42531250000000004 -8.766905500866148e0 -8.766905500866148e0
0.42546875 -8.790476784783511e0 -8.790476784783511e0
0.42562500000000003 -8.81830153413826e0 -8.81830153413826e0
0.42578125 -8.84252667741335e0 -8.84252667741335e0
0.4259375 -8.870856005246498e0 -8.870856005246498e0
0.42609375 -8.89361377775386e0 -8.89361377775386e0
0.42625 -8.917777370091205e0 -8.917777370091205e0
0.42640625000000004 -8.942882861820483e0 -8.942882861820483e0
0.4265625 -8.971729930277053e0 -8.971729930277053e0
0.42671875000000004 -8.996159081023468e0 -8.996159081023468e0
0.426875 -9.024820407681847e0 -9.024820407681847e0
0.42703125000000003 -9.048712607762315e0 -9.048712607762315e0
0.4271875 -9.07501827516747e0 -9.07501827516747e0
0.42734375 -9.0995417027104e0 -9.0995417027104e0
0.42750000000000005 -9.127941644526306e0 -9.127941644526306e0
0.42765625 -9.152165573330155e0 -9.152165573330155e0
0.42781250000000004 -9.181500804493982e0 -9.181500804493982e0
0.42796875 -9.206303133613307e0 -9.206303133613307e0
0.42812500000000003 -9.234841404752348e0 -9.234841404752348e0
0.42828125 -9.261339143011089e0 -9.261339143011089e0
0.4284375 -9.288724952003765e0 -9.288724952003765e0
0.42859375 -9.314630602859967e0 -9.314630602859967e0
0.42875 -9.341385284922996e0 -9.341385284922996e0
0.42890625000000004 -9.36579122399242e0 -9.36579122399242e0
0.4290625 -9.39318202190687e0 -9.39318202190687e0
0.42921875000000004 -9.4230274180638e0 -9.4230274180638e0
0.429375 -9.446445903835599e0 -9.446445903835599e0
0.42953125000000003 -9.473892746727149e0 -9.473892746727149e0
0.4296875 -9.500051348157474e0 -9.500051348157474e0
0.42984375 -9.529559226344833e0 -9.529559226344833e0
0.43 -9.556211209752707e0 -9.556211209752707e0
0.43015625 -9.585020173910227e0 -9.585020173910227e0
0.43031250000000004 -9.609330658507094e0 -9.609330658507094e0
0.43046875 -9.639327639946334e0 -9.639327639946334e0
0.43062500000000004 -9.667033551761126e0 -9.667033551761126e0
0.43078125 -9.694175292549705e0 -9.694175292549705e0
0.43093750000000003 -9.717783521472445e0 -9.717783521472445e0
0.43109375 -9.749611345002183e0 -9.749611345002183e0
0.43125 -9.77553335631588e0 -9.77553335631588e0
0.43140625000000005 -9.80227214425982e0 -9.80227214425982e0
0.4315625 -9.832515156229721e0 -9.832515156229721e0
0.43171875000000004 -9.858053061028347e0 -9.858053061028347e0
0.431875 -9.890453041828284e0 -9.890453041828284e0
0.43203125000000003 -9.914453085691168e0 -9.914453085691168e0
0.4321875 -9.948692714266219e0 -9.948692714266219e0
0.43234375 -9.973212412177379e0 -9.973212412177379e0
0.4325 -1.0001550452525255e1 -1.0001550452525255e1
0.43265625 -1.0029801100451852e1 -1.0029801100451852e1
0.43281250000000004 -1.0059472327672854e1 -1.0059472327672854e1
0.43296875 -1.0085584615810223e1 -1.0085584615810223e1
0.43312500000000004 -1.0112742881541482e1 -1.0112742881541482e1
0.43328125 -1.014254810116309e1 -1.014254810116309e1
0.43343750000000003 -1.017089392645342e1 -1.017089392645342e1
0.43359375 -1.0200793213199024e1 -1.0200793213199024e1
0.43375 -1.0226084674773876e1 -1.0226084674773876e1
0.43390625 -1.02523141682553e1 -1.02523141682553e1
0.4340625 -1.0285238322544917e1 -1.0285238322544917e1
0.43421875000000004 -1.0316679170001027e1 -1.0316679170001027e1
0.434375 -1.0343258335569846e1 -1.0343258335569846e1
0.43453125000000004 -1.0375342169855532e1 -1.0375342169855532e1
0.4346875 -1.0404624162319426e1 -1.0404624162319426e1
0.43484375000000003 -1.0430891915898389e1 -1.0430891915898389e1
0.435 -1.045837924268547e1 -1.045837924268547e1
0.43515625 -1.0486551936647022e1 -1.0486551936647022e1
0.43531250000000005 -1.0517036947979552e1 -1.0517036947979552e1
0.43546875 -1.054774539076114e1 -1.054774539076114e1
0.43562500000000004 -1.057443165001185e1 -1.057443165001185e1
0.43578125 -1.0603496621325878e1 -1.0603496621325878e1
0.43593750000000003 -1.06337357177152e1 -1.06337357177152e1
0.43609375 -1.0660655601163246e1 -1.0660655601163246e1
0.43625 -1.0694484030194946e1 -1.0694484030194946e1
0.43640625 -1.0720778546739968e1 -1.0720778546739968e1
0.4365625 -1.0753585902410311e1 -1.0753585902410311e1
0.43671875000000004 -1.0783450346280762e1 -1.0783450346280762e1
0.436875 -1.0812663674349398e1 -1.0812663674349398e1
0.43703125000000004 -1.0842062881685212e1 -1.0842062881685212e1
0.4371875 -1.0871487776716396e1 -1.0871487776716396e1
0.43734375000000003 -1.090321768691577e1 -1.090321768691577e1
0.4375 -1.0930906097095846e1 -1.0930906097095846e1
0.43765625 -1.0963028905482208e1 -1.0963028905482208e1
0.4378125 -1.099268247893038e1 -1.099268247893038e1
0.43796875 -1.1021236735009513e1 -1.1021236735009513e1
0.43812500000000004 -1.1050666494382046e1 -1.1050666494382046e1
0.43828125 -1.1085286929262299e1 -1.1085286929262299e1
0.43843750000000004 -1.1114588658336249e1 -1.1114588658336249e1
0.43859375 -1.1143080129886432e1 -1.1143080129886432e1
0.43875000000000003 -1.1173995240594497e1 -1.1173995240594497e1
0.43890625 -1.1199281707847451e1 -1.1199281707847451e1
0.4390625 -1.1237403724126086e1 -1.1237403724126086e1
0.43921875000000005 -1.126264929060888e1 -1.126264929060888e1
0.439375 -1.1293459598747706e1 -1.1293459598747706e1
0.43953125000000004 -1.132730935006619e1 -1.132730935006619e1
0.4396875 -1.1354128499573637e1 -1.1354128499573637e1
0.43984375000000003 -1.1384569585394917e1 -1.1384569585394917e1
0.44 -1.1417436199606943e1 -1.1417436199606943e1
0.44015625 -1.1449418202935096e1 -1.1449418202935096e1
0.4403125 -1.1480263326291908e1 -1.1480263326291908e1
0.44046875 -1.151476791645776e1 -1.151476791645776e1
0.44062500000000004 -1.1540978568801695e1 -1.1540978568801695e1
0.44078125 -1.1573998530732826e1 -1.1573998530732826e1
0.44093750000000004 -1.1604604052606039e1 -1.1604604052606039e1
0.44109375 -1.163757837446163e1 -1.163757837446163e1
0.44125000000000003 -1.1668498923481327e1 -1.1668498923481327e1
0.44140625 -1.1696603087256637e1 -1.1696603087256637e1
0.4415625 -1.172746870387967e1 -1.172746870387967e1
0.44171875 -1.1762745185991054e1 -1.1762745185991054e1
0.441875 -1.1795340875427389e1 -1.1795340875427389e1
0.44203125000000004 -1.1824035166182018e1 -1.1824035166182018e1
0.4421875 -1.1854437795111114e1 -1.1854437795111114e1
0.44234375000000004 -1.1885802587990572e1 -1.1885802587990572e1
0.4425 -1.1918909479989185e1 -1.1918909479989185e1
0.44265625000000003 -1.1951881107889296e1 -1.1951881107889296e1
0.4428125 -1.1985320547990757e1 -1.1985320547990757e1
0.44296875 -1.2018316657999282e1 -1.2018316657999282e1
0.44312500000000005 -1.2045834558206554e1 -1.2045834558206554e1
0.44328125 -1.2083547018549513e1 -1.2083547018549513e1
0.44343750000000004 -1.2111282111388125e1 -1.2111282111388125e1
0.44359375 -1.2143245427144354e1 -1.2143245427144354e1
0.44375000000000003 -1.2179375983331358e1 -1.2179375983331358e1
0.44390625 -1.22120592710091e1 -1.22120592710091e1
0.4440625 -1.2240504343728237e1 -1.2240504343728237e1
0.44421875 -1.227590024603656e1 -1.227590024603656e1
0.444375 -1.2307456194484264e1 -1.2307456194484264e1
0.44453125000000004 -1.234069536732655e1 -1.234069536732655e1
0.4446875 -1.237086566685942e1 -1.237086566685942e1
0.44484375000000004 -1.2402498557848578e1 -1.2402498557848578e1
0.445 -1.243753053066435e1 -1.243753053066435e1
0.44515625000000003 -1.2472917329910576e1 -1.2472917329910576e1
0.4453125 -1.2504316774540218e1 -1.2504316774540218e1
0.44546875 -1.2538313681192637e1 -1.2538313681192637e1
0.445625 -1.257007129029542e1 -1.257007129029542e1
0.44578125 -1.2601793892702364e1 -1.2601793892702364e1
0.44593750000000004 -1.2634405722059984e1 -1.2634405722059984e1
0.44609375 -1.2666439196471476e1 -1.2666439196471476e1
0.44625000000000004 -1.270383560514411e1 -1.270383560514411e1
0.44640625 -1.2739766998016837e1 -1.2739766998016837e1
0.44656250000000003 -1.27707877442319e1 -1.27707877442319e1
0.44671875 -1.2800101240875353e1 -1.2800101240875353e1
0.446875 -1.2839348669858698e1 -1.2839348669858698e1
0.44703125000000005 -1.2870279157598095e1 -1.2870279157598095e1
0.4471875 -1.2905302894828157e1 -1.2905302894828157e1
0.44734375000000004 -1.2938320950026498e1 -1.2938320950026498e1
0.4475 -1.2971089076210166e1 -1.2971089076210166e1
0.44765625000000003 -1.300687070457737e1 -1.300687070457737e1
0.4478125 -1.3038683028012617e1 -1.3038683028012617e1
0.44796875 -1.3076039635839567e1 -1.3076039635839567e1
0.448125 -1.3107485576128358e1 -1.3107485576128358e1
0.44828125 -1.3144479838988179e1 -1.3144479838988179e1
0.44843750000000004 -1.3175611095075698e1 -1.3175611095075698e1
0.44859375 -1.3215684275738301e1 -1.3215684275738301e1
0.44875000000000004 -1.3246987456662016e1 -1.3246987456662016e1
0.44890625 -1.32824780514912e1 -1.32824780514912e1
0.44906250000000003 -1.3315787621115152e1 -1.3315787621115152e1
0.44921875 -1.3350202390159968e1 -1.3350202390159968e1
0.449375 -1.3383220014438468e1 -1.3383220014438468e1
0.44953125 -1.3418199965698665e1 -1.3418199965698665e1
0.4496875 -1.3454616553637795e1 -1.3454616553637795e1
0.44984375000000004 -1.3489357854719248e1 -1.3489357854719248e1
0.45 -1.352402266660211e1 -1.352402266660211e1
0.45015625000000004 -1.356209522241507e1 -1.356209522241507e1
0.4503125 -1.3595597338983755e1 -1.3595597338983755e1
0.45046875000000003 -1.3630275311187535e1 -1.3630275311187535e1
0.450625 -1.366893177787411e1 -1.366893177787411e1
0.45078125 -1.369935437580894e1 -1.369935437580894e1
0.45093750000000005 -1.373733119404422e1 -1.373733119404422e1
0.45109375 -1.3773249808437374e1 -1.3773249808437374e1
0.45125000000000004 -1.3807595782993378e1 -1.3807595782993378e1
0.45140625 -1.3847328520611956e1 -1.3847328520611956e1
0.45156250000000003 -1.3882368091909331e1 -1.3882368091909331e1
0.45171875 -1.3912097925176528e1 -1.3912097925176528e1
0.451875 -1.3948981062703712e1 -1.3948981062703712e1
0.45203125 -1.3986709742092746e1 -1.3986709742092746e1
0.4521875 -1.4024960123801026e1 -1.4024960123801026e1
0.45234375000000004 -1.4058502637655653e1 -1.4058502637655653e1
0.4525 -1.4096159049652744e1 -1.4096159049652744e1
0.45265625000000004 -1.4130862614442623e1 -1.4130862614442623e1
0.4528125 -1.4170233065650866e1 -1.4170233065650866e1
0.45296875000000003 -1.4208145851884485e1 -1.4208145851884485e1
0.453125 -1.4243635783106658e1 -1.4243635783106658e1
0.45328125 -1.427774127760468e1 -1.427774127760468e1
0.4534375 -1.4314679475037753e1 -1.4314679475037753e1
0.45359375 -1.4353387764308383e1 -1.4353387764308383e1
0.45375000000000004 -1.439008649547971e1 -1.439008649547971e1
0.45390625 -1.4422476985139003e1 -1.4422476985139003e1
0.45406250000000004 -1.4463361674753589e1 -1.4463361674753589e1
0.45421875 -1.4499970250915869e1 -1.4499970250915869e1
0.45437500000000003 -1.4537095084859931e1 -1.4537095084859931e1
0.45453125 -1.4572388645048438e1 -1.4572388645048438e1
0.4546875 -1.4609888862869486e1 -1.4609888862869486e1
0.45484375000000005 -1.465074501716727e1 -1.465074501716727e1
0.455 -1.4684883517089208e1 -1.4684883517089208e1
0.45515625000000004 -1.4723191221025179e1 -1.4723191221025179e1
0.4553125 -1.475958188710759e1 -1.475958188710759e1
0.45546875000000003 -1.4798429110620607e1 -1.4798429110620607e1
0.455625 -1.4833041439958226e1 -1.4833041439958226e1
0.45578125 -1.487421370629848e1 -1.487421370629848e1
0.4559375 -1.49113718457041e1 -1.49113718457041e1
0.45609375 -1.495124248696489e1 -1.495124248696489e1
0.45625000000000004 -1.4990241770208929e1 -1.4990241770208929e1
0.45640625 -1.5027110320795789e1 -1.5027110320795789e1
0.45656250000000004 -1.5064678413583312e1 -1.5064678413583312e1
0.45671875 -1.5101079187112948e1 -1.5101079187112948e1
0.45687500000000003 -1.5142009695119402e1 -1.5142009695119402e1
0.45703125 -1.5180785255789335e1 -1.5180785255789335e1
0.4571875 -1.5219346104345579e1 -1.5219346104345579e1
0.45734375 -1.5257093964439907e1 -1.5257093964439907e1
0.4575 -1.5297333151453547e1 -1.5297333151453547e1
0.45765625000000004 -1.533077572310454e1 -1.533077572310454e1
0.4578125 -1.5371002532926543e1 -1.5371002532926543e1
0.45796875000000004 -1.5410861711032073e1 -1.5410861711032073e1
0.458125 -1.5450093352086089e1 -1.5450093352086089e1
0.45828125000000003 -1.5486353330775689e1 -1.5486353330775689e1
0.4584375 -1.5528004855958404e1 -1.5528004855958404e1
0.45859375 -1.5562468748671069e1 -1.5562468748671069e1
0.45875000000000005 -1.5597867128721152e1 -1.5597867128721152e1
0.45890625 -1.5641832648650695e1 -1.5641832648650695e1
0.45906250000000004 -1.5680145632679189e1 -1.5680145632679189e1
0.45921875 -1.5722117997263087e1 -1.5722117997263087e1
0.45937500000000003 -1.5761476766638072e1 -1.5761476766638072e1
0.45953125 -1.5799752245758174e1 -1.5799752245758174e1
0.4596875 -1.5838674554835126e1 -1.5838674554835126e1
0.45984375 -1.5881141756875838e1 -1.5881141756875838e1
0.46 -1.5920544905781373e1 -1.5920544905781373e1
0.46015625000000004 -1.5956034353145316e1 -1.5956034353145316e1
0.4603125 -1.5999020129098728e1 -1.5999020129098728e1
0.46046875000000004 -1.6036665820505238e1 -1.6036665820505238e1
0.460625 -1.6075414943030598e1 -1.6075414943030598e1
0.46078125000000003 -1.611316294082265e1 -1.611316294082265e1
0.4609375 -1.6157033470863627e1 -1.6157033470863627e1
0.46109375 -1.6196660440998432e1 -1.6196660440998432e1
0.46125 -1.6238412644494208e1 -1.6238412644494208e1
0.46140625 -1.6275609926630597e1 -1.6275609926630597e1
0.46156250000000004 -1.6312935134289734e1 -1.6312935134289734e1
0.46171875 -1.6355442701320914e1 -1.6355442701320914e1
0.46187500000000004 -1.6400898588182105e1 -1.6400898588182105e1
0.46203125 -1.6437082061192616e1 -1.6437082061192616e1
0.46218750000000003 -1.6478582149560754e1 -1.6478582149560754e1
0.46234375 -1.6520659442361268e1 -1.6520659442361268e1
0.4625 -1.6561146428802164e1 -1.6561146428802164e1
0.46265625000000005 -1.6600751704056126e1 -1.6600751704056126e1
0.4628125 -1.6646210378316443e1 -1.6646210378316443e1
0.46296875000000004 -1.6684669497297552e1 -1.6684669497297552e1
0.463125 -1.6726340369872066e1 -1.6726340369872066e1
0.46328125000000003 -1.6766994050938326e1 -1.6766994050938326e1
0.4634375 -1.680855816994968e1 -1.680855816994968e1
0.46359375 -1.6849866227718923e1 -1.6849866227718923e1
0.46375 -1.6893896639362726e1 -1.6893896639362726e1
0.46390625 -1.6934441498469898e1 -1.6934441498469898e1
0.46406250000000004 -1.6977582181325904e1 -1.6977582181325904e1
0.46421875 -1.7019942045442424e1 -1.7019942045442424e1
0.46437500000000004 -1.7061269879017306e1 -1.7061269879017306e1
0.46453125 -1.7102248809282816e1 -1.7102248809282816e1
0.46468750000000003 -1.714537094267185e1 -1.714537094267185e1
0.46484375 -1.718686097638359e1 -1.718686097638359e1
0.465 -1.7230996473011334e1 -1.7230996473011334e1
0.46515625 -1.727223558221097e1 -1.727223558221097e1
0.4653125 -1.731573900028032e1 -1.731573900028032e1
0.46546875000000004 -1.7359632579335045e1 -1.7359632579335045e1
0.465625 -1.740343132232586e1 -1.740343132232586e1
0.46578125000000004 -1.7443961265599416e1 -1.7443961265599416e1
0.4659375 -1.748703646785869e1 -1.748703646785869e1
0.46609375000000003 -1.7528233906774364e1 -1.7528233906774364e1
0.46625 -1.7571874319773844e1 -1.7571874319773844e1
0.46640625 -1.761667643861445e1 -1.761667643861445e1
0.46656250000000005 -1.7656573412575842e1 -1.7656573412575842e1
0.46671875 -1.770346310307794e1 -1.770346310307794e1
0.46687500000000004 -1.774114743998378e1 -1.774114743998378e1
0.46703125 -1.778875578695916e1 -1.778875578695916e1
0.46718750000000003 -1.7835994022677898e1 -1.7835994022677898e1
0.46734375 -1.7878679208725277e1 -1.7878679208725277e1
0.4675 -1.791664114757494e1 -1.791664114757494e1
0.46765625 -1.7963879809612724e1 -1.7963879809612724e1
0.4678125 -1.8007573880565776e1 -1.8007573880565776e1
0.46796875000000004 -1.8054404474224118e1 -1.8054404474224118e1
0.468125 -1.8092996486715908e1 -1.8092996486715908e1
0.46828125000000004 -1.8141998589816655e1 -1.8141998589816655e1
0.4684375 -1.8186849505552875e1 -1.8186849505552875e1
0.46859375000000003 -1.822828686878616e1 -1.822828686878616e1
0.46875 -1.826872807899152e1 -1.826872807899152e1
0.46890625 -1.831662792202913e1 -1.831662792202913e1
0.4690625 -1.835933949496253e1 -1.835933949496253e1
0.46921875 -1.8402121908238616e1 -1.8402121908238616e1
0.46937500000000004 -1.844971989012659e1 -1.844971989012659e1
0.46953125 -1.8493335554815605e1 -1.8493335554815605e1
0.46968750000000004 -1.8534675414680766e1 -1.8534675414680766e1
0.46984375 -1.858383113333794e1 -1.858383113333794e1
0.47000000000000003 -1.862868180726578e1 -1.862868180726578e1
0.47015625 -1.867211523556428e1 -1.867211523556428e1
0.4703125 -1.8715751078257615e1 -1.8715751078257615e1
0.47046875000000005 -1.8765067880993303e1 -1.8765067880993303e1
0.470625 -1.8808126442870577e1 -1.8808126442870577e1
0.47078125000000004 -1.8853280687563785e1 -1.8853280687563785e1
0.4709375 -1.8902041045115954e1 -1.8902041045115954e1
0.47109375000000003 -1.8946607998962765e1 -1.8946607998962765e1
0.47125 -1.8990795311957488e1 -1.8990795311957488e1
0.47140625 -1.9037111188243177e1 -1.9037111188243177e1
0.4715625 -1.9087890838064784e1 -1.9087890838064784e1
0.47171875 -1.9131445588409253e1 -1.9131445588409253e1
0.47187500000000004 -1.9180880797570087e1 -1.9180880797570087e1
0.47203125 -1.922467287803973e1 -1.922467287803973e1
0.47218750000000004 -1.926983172664082e1 -1.926983172664082e1
0.47234375 -1.93140921878606e1 -1.93140921878606e1
0.47250000000000003 -1.93635557156385e1 -1.93635557156385e1
0.47265625 -1.9410584144641536e1 -1.9410584144641536e1
0.4728125 -1.9452416865782954e1 -1.9452416865782954e1
0.47296875 -1.950206740824054e1 -1.950206740824054e1
0.473125 -1.9551123363566223e1 -1.9551123363566223e1
0.47328125000000004 -1.9594378591630136e1 -1.9594378591630136e1
0.4734375 -1.964220779448529e1 -1.964220779448529e1
0.47359375000000004 -1.968948579168394e1 -1.968948579168394e1
0.47375 -1.9734778681679206e1 -1.9734778681679206e1
0.47390625000000003 -1.978191792091248e1 -1.978191792091248e1
0.4740625 -1.982959158623358e1 -1.982959158623358e1
0.47421875 -1.987949490322281e1 -1.987949490322281e1
0.47437500000000005 -1.9926655777679304e1 -1.9926655777679304e1
0.47453125 -1.9973776426185584e1 -1.9973776426185584e1
0.47468750000000004 -2.0022219847632602e1 -2.0022219847632602e1
0.47484375 -2.007305278082352e1 -2.007305278082352e1
0.47500000000000003 -2.011974013423863e1 -2.011974013423863e1
0.47515625 -2.0168121651768235e1 -2.0168121651768235e1
0.4753125 -2.021390328284811e1 -2.021390328284811e1
0.47546875 -2.0262062402928525e1 -2.0262062402928525e1
0.475625 -2.030864560993992e1 -2.030864560993992e1
0.47578125000000004 -2.0360960205673752e1 -2.0360960205673752e1
0.4759375 -2.040564868740076e1 -2.040564868740076e1
0.47609375000000004 -2.0453342205526003e1 -2.0453342205526003e1
0.47625 -2.050419310514788e1 -2.050419310514788e1
0.47640625000000003 -2.055354959874349e1 -2.055354959874349e1
0.4765625 -2.060417931028208e1 -2.060417931028208e1
0.47671875 -2.065141137475094e1 -2.065141137475094e1
0.476875 -2.0701459288822395e1 -2.0701459288822395e1
0.47703125 -2.0751386596589175e1 -2.0751386596589175e1
0.47718750000000004 -2.0797501597601997e1 -2.0797501597601997e1
0.47734375 -2.0848867288454887e1 -2.0848867288454887e1
0.47750000000000004 -2.0897963601640033e1 -2.0897963601640033e1
0.47765625 -2.0942935038203547e1 -2.0942935038203547e1
0.47781250000000003 -2.0997686681028046e1 -2.0997686681028046e1
0.47796875 -2.104749024228973e1 -2.104749024228973e1
0.478125 -2.109726518069313e1 -2.109726518069313e1
0.47828125000000005 -2.1144387979985556e1 -2.1144387979985556e1
0.4784375 -2.119511853125262e1 -2.119511853125262e1
0.47859375000000004 -2.1246306798964458e1 -2.1246306798964458e1
0.47875 -2.1298787758619785e1 -2.1298787758619785e1
0.47890625000000003 -2.1349587557326192e1 -2.1349587557326192e1
0.4790625 -2.1397711586741554e1 -2.1397711586741554e1
0.47921875 -2.1449795980389315e1 -2.1449795980389315e1
0.479375 -2.1498709057601634e1 -2.1498709057601634e1
0.47953125 -2.1546885466476585e1 -2.1546885466476585e1
0.47968750000000004 -2.1598405038989956e1 -2.1598405038989956e1
0.47984375 -2.1649567038924108e1 -2.1649567038924108e1
0.48000000000000004 -2.170322463142107e1 -2.170322463142107e1
0.48015625 -2.1753087104668072e1 -2.1753087104668072e1
0.48031250000000003 -2.180345424371099e1 -2.180345424371099e1
0.48046875 -2.1852686042952502e1 -2.1852686042952502e1
0.480625 -2.1908805722744507e1 -2.1908805722744507e1
0.48078125 -2.1959636876709585e1 -2.1959636876709585e1
0.4809375 -2.2010772323473663e1 -2.2010772323473663e1
0.48109375000000004 -2.206173126681718e1 -2.206173126681718e1
0.48125 -2.2114201166516597e1 -2.2114201166516597e1
0.48140625000000004 -2.2165922411379444e1 -2.2165922411379444e1
0.4815625 -2.222142073298217e1 -2.222142073298217e1
0.48171875000000003 -2.2269256621420897e1 -2.2269256621420897e1
0.481875 -2.232184825074076e1 -2.232184825074076e1
0.48203125 -2.2373763134824987e1 -2.2373763134824987e1
0.48218750000000005 -2.2428701783849267e1 -2.2428701783849267e1
0.48234375 -2.247949163955828e1 -2.247949163955828e1
0.48250000000000004 -2.2537173493486268e1 -2.2537173493486268e1
0.48265625 -2.2586628881854796e1 -2.2586628881854796e1
0.48281250000000003 -2.2637683213232055e1 -2.2637683213232055e1
0.48296875 -2.2690040506496377e1 -2.2690040506496377e1
0.483125 -2.2745514679199307e1 -2.2745514679199307e1
0.48328125 -2.279506425315761e1 -2.279506425315761e1
0.4834375 -2.284768378514487e1 -2.284768378514487e1
0.48359375000000004 -2.2906096103304737e1 -2.2906096103304737e1
0.48375 -2.2957722740649917e1 -2.2957722740649917e1
0.48390625000000004 -2.3011336137932137e1 -2.3011336137932137e1
0.4840625 -2.306169602296571e1 -2.306169602296571e1
0.48421875000000003 -2.3115870151838937e1 -2.3115870151838937e1
0.484375 -2.317214245532246e1 -2.317214245532246e1
0.48453125 -2.3224705512256907e1 -2.3224705512256907e1
0.48468750000000005 -2.3278643054867263e1 -2.3278643054867263e1
0.48484375 -2.3335680090156718e1 -2.3335680090156718e1
0.48500000000000004 -2.338620902823762e1 -2.338620902823762e1
0.48515625 -2.3442434754017956e1 -2.3442434754017956e1
0.48531250000000004 -2.349583053839702e1 -2.349583053839702e1
0.48546875 -2.3548102870798704e1 -2.3548102870798704e1
0.48562500000000003 -2.3606195017185048e1 -2.3606195017185048e1
0.48578125 -2.365485859789995e1 -2.365485859789995e1
0.4859375 -2.3710064124459297e1 -2.3710064124459297e1
0.48609375000000005 -2.3765879362513335e1 -2.3765879362513335e1
0.48625 -2.3823515887575997e1 -2.3823515887575997e1
0.48640625000000004 -2.3876398752382062e1 -2.3876398752382062e1
0.4865625 -2.3931313961669122e1 -2.3931313961669122e1
0.48671875000000003 -2.398785718461041e1 -2.398785718461041e1
0.486875 -2.4040391244635277e1 -2.4040391244635277e1
0.48703125 -2.4096767386698918e1 -2.4096767386698918e1
0.4871875 -2.4157562144759783e1 -2.4157562144759783e1
0.48734375 -2.42085672055775e1 -2.42085672055775e1
0.48750000000000004 -2.426693465782815e1 -2.426693465782815e1
0.48765625 -2.4318978226212682e1 -2.4318978226212682e1
0.48781250000000004 -2.4376510076625625e1 -2.4376510076625625e1
0.48796875 -2.443382797651903e1 -2.443382797651903e1
0.48812500000000003 -2.4489583736753122e1 -2.4489583736753122e1
0.48828125 -2.4545723674442986e1 -2.4545723674442986e1
0.4884375 -2.460220341086934e1 -2.460220341086934e1
0.48859375000000005 -2.4659101780765884e1 -2.4659101780765884e1
0.48875 -2.4717538304878946e1 -2.4717538304878946e1
0.48890625000000004 -2.476835716187175e1 -2.476835716187175e1
0.4890625 -2.48317067532757e1 -2.48317067532757e1
0.48921875000000004 -2.488508134622585e1 -2.488508134622585e1
0.489375 -2.4940540855475735e1 -2.4940540855475735e1
0.48953125000000003 -2.5000891275387477e1 -2.5000891275387477e1
0.4896875 -2.5059600318507666e1 -2.5059600318507666e1
0.48984375 -2.5115695152543328e1 -2.5115695152543328e1
0.49000000000000005 -2.5169959921599077e1 -2.5169959921599077e1
0.49015625 -2.523034436401527e1 -2.523034436401527e1
0.49031250000000004 -2.5286353006097745e1 -2.5286353006097745e1
0.49046875 -2.5347894369013222e1 -2.5347894369013222e1
0.49062500000000003 -2.5404174662390762e1 -2.5404174662390762e1
0.49078125 -2.546215976645154e1 -2.546215976645154e1
0.4909375 -2.5517187500944335e1 -2.5517187500944335e1
0.49109375 -2.557991062517495e1 -2.557991062517495e1
0.49125 -2.56393844435482e1 -2.56393844435482e1
0.49140625000000004 -2.569524284307757e1 -2.569524284307757e1
0.4915625 -2.5757950497399026e1 -2.5757950497399026e1
0.49171875000000004 -2.5812647690947944e1 -2.5812647690947944e1
0.491875 -2.58744467796234e1 -2.58744467796234e1
0.49203125000000003 -2.5931060243718964e1 -2.5931060243718964e1
0.4921875 -2.5993548944880178e1 -2.5993548944880178e1
0.49234375 -2.6048142242939623e1 -2.6048142242939623e1
0.49250000000000005 -2.6110097876601078e1 -2.6110097876601078e1
0.49265625 -2.6167183775112523e1 -2.6167183775112523e1
0.49281250000000004 -2.6228249396566486e1 -2.6228249396566486e1
0.49296875 -2.6284246533190714e1 -2.6284246533190714e1
0.49312500000000004 -2.6348504423851825e1 -2.6348504423851825e1
0.49328125 -2.640962041733731e1 -2.640962041733731e1
0.49343750000000003 -2.6468339456752535e1 -2.6468339456752535e1
0.49359375 -2.6530240528197925e1 -2.6530240528197925e1
0.49375 -2.6587084766524715e1 -2.6587084766524715e1
0.49390625000000005 -2.6647079694155725e1 -2.6647079694155725e1
0.4940625 -2.67085143969144e1 -2.67085143969144e1
0.49421875000000004 -2.676703400830964e1 -2.676703400830964e1
0.494375 -2.6833587782424576e1 -2.6833587782424576e1
0.49453125000000003 -2.6892222574285785e1 -2.6892222574285785e1
0.4946875 -2.6952596979605307e1 -2.6952596979605307e1
0.49484375 -2.7010759722633527e1 -2.7010759722633527e1
0.495 -2.7077149652916052e1 -2.7077149652916052e1
0.49515625 -2.713843769763317e1 -2.713843769763317e1
0.49531250000000004 -2.720145962281079e1 -2.720145962281079e1
0.49546875 -2.7263164760032698e1 -2.7263164760032698e1
0.49562500000000004 -2.7322042781237844e1 -2.7322042781237844e1
0.49578125 -2.7382124009457545e1 -2.7382124009457545e1
0.49593750000000003 -2.7446203815067594e1 -2.7446203815067594e1
0.49609375 -2.750950710338255e1 -2.750950710338255e1
0.49625 -2.7572314558586147e1 -2.7572314558586147e1
0.49640625000000005 -2.7633265432514538e1 -2.7633265432514538e1
0.4965625 -2.770110293887861e1 -2.770110293887861e1
0.49671875000000004 -2.77627524492021e1 -2.77627524492021e1
0.496875 -2.782028293111667e1 -2.782028293111667e1
0.49703125000000004 -2.7883643944907778e1 -2.7883643944907778e1
0.4971875 -2.795020497276035e1 -2.795020497276035e1
0.49734375000000003 -2.801283388109717e1 -2.801283388109717e1
0.4975 -2.8075534002576166e1 -2.8075534002576166e1
0.49765625 -2.8136056836598943e1 -2.8136056836598943e1
0.49781250000000005 -2.8200778917764033e1 -2.8200778917764033e1
0.49796875 -2.8264168872704737e1 -2.8264168872704737e1
0.49812500000000004 -2.8332068332058007e1 -2.8332068332058007e1
0.49828125 -2.8391267470901276e1 -2.8391267470901276e1
0.49843750000000003 -2.8457374159123752e1 -2.8457374159123752e1
0.49859375 -2.85185589766157e1 -2.85185589766157e1
0.49875 -2.8583903968502078e1 -2.8583903968502078e1
0.49890625 -2.8647075872173296e1 -2.8647075872173296e1
0.4990625 -2.8711959480908114e1 -2.8711959480908114e1
0.49921875000000004 -2.8774643345868604e1 -2.8774643345868604e1
0.499375 -2.884015610172863e1 -2.884015610172863e1
0.49953125000000004 -2.8904175911400863e1 -2.8904175911400863e1
0.4996875 -2.896826056267249e1 -2.896826056267249e1
0.49984375000000003 -2.9034080533252755e1 -2.9034080533252755e1
0.5 -2.9100984813250385e1 -2.9100984813250385e1
0.50015625 -2.9167064150648876e1 -2.9167064150648876e1
0.5003125 -2.922932502376394e1 -2.922932502376394e1
0.50046875 -2.92979579446854e1 -2.92979579446854e1
0.500625 -2.9361658959936527e1 -2.9361658959936527e1
0.50078125 -2.942698648867789e1 -2.942698648867789e1
0.5009374999999999 -2.9489687028028207e1 -2.9489687028028207e1
0.50109375 -2.9559955098463284e1 -2.9559955098463284e1
0.50125 -2.9626362694786927e1 -2.9626362694786927e1
0.5014062499999999 -2.968764094522586e1 -2.968764094522586e1
0.5015624999999999 -2.9753782164120672e1 -2.9753782164120672e1
0.50171875 -2.9823558742598912e1 -2.9823558742598912e1
0.501875 -2.9889884165643103e1 -2.9889884165643103e1
0.5020312499999999 -2.995854808113537e1 -2.995854808113537e1
0.5021875 -3.002015748275013e1 -3.002015748275013e1
0.50234375 -3.008545717616206e1 -3.008545717616206e1
0.5025 -3.015200912302847e1 -3.015200912302847e1
0.5026562499999999 -3.022115904984272e1 -3.022115904984272e1
0.5028125 -3.0288860663582646e1 -3.0288860663582646e1
0.50296875 -3.035424051768765e1 -3.035424051768765e1
0.5031249999999999 -3.042078724083884e1 -3.042078724083884e1
0.50328125 -3.0492519384212834e1 -3.0492519384212834e1
0.5034375 -3.055504154639194e1 -3.055504154639194e1
0.50359375 -3.062484003215919e1 -3.062484003215919e1
0.5037499999999999 -3.0693657310334252e1 -3.0693657310334252e1
0.50390625 -3.0760253309360074e1 -3.0760253309360074e1
0.5040625 -3.082810447596838e1 -3.082810447596838e1
0.5042187499999999 -3.0894061161394198e1 -3.0894061161394198e1
0.504375 -3.096092137539889e1 -3.096092137539889e1
0.50453125 -3.103424953458474e1 -3.103424953458474e1
0.5046875 -3.1100291906311973e1 -3.1100291906311973e1
0.5048437499999999 -3.1172182847136433e1 -3.1172182847136433e1
0.505 -3.123882300069871e1 -3.123882300069871e1
0.50515625 -3.130696244438783e1 -3.130696244438783e1
0.5053124999999999 -3.138085336738444e1 -3.138085336738444e1
0.5054687499999999 -3.1451590891111174e1 -3.1451590891111174e1
0.505625 -3.1523583298841423e1 -3.1523583298841423e1
0.50578125 -3.1590912460975424e1 -3.1590912460975424e1
0.5059374999999999 -3.1661664526661717e1 -3.1661664526661717e1
0.50609375 -3.173203651240916e1 -3.173203651240916e1
0.50625 -3.180205528113091e1 -3.180205528113091e1
0.50640625 -3.186958576908929e1 -3.186958576908929e1
0.5065624999999999 -3.1940869901442362e1 -3.1940869901442362e1
0.50671875 -3.2009608107342466e1 -3.2009608107342466e1
0.506875 -3.2081851893170516e1 -3.2081851893170516e1
0.5070312499999999 -3.214834224987904e1 -3.214834224987904e1
0.5071875 -3.222027600707994e1 -3.222027600707994e1
0.50734375 -3.229025242965812e1 -3.229025242965812e1
0.5075 -3.2361300764199505e1 -3.2361300764199505e1
0.5076562499999999 -3.243596975367128e1 -3.243596975367128e1
0.5078125 -3.2506580081473736e1 -3.2506580081473736e1
0.50796875 -3.258047599657012e1 -3.258047599657012e1
0.5081249999999999 -3.265061550983804e1 -3.265061550983804e1
0.50828125 -3.272565664718055e1 -3.272565664718055e1
0.5084375 -3.2792175176590796e1 -3.2792175176590796e1
0.50859375 -3.286431666102393e1 -3.286431666102393e1
0.5087499999999999 -3.2940328272782914e1 -3.2940328272782914e1
0.50890625 -3.30174742936094e1 -3.30174742936094e1
0.5090625 -3.308948276834243e1 -3.308948276834243e1
0.5092187499999999 -3.316058250745569e1 -3.316058250745569e1
0.5093749999999999 -3.323633740127328e1 -3.323633740127328e1
0.50953125 -3.3305734178887825e1 -3.3305734178887825e1
0.5096875 -3.338088841829423e1 -3.338088841829423e1
0.5098437499999999 -3.345459431716571e1 -3.345459431716571e1
0.51 -3.352774652781644e1 -3.352774652781644e1
0.51015625 -3.3598995200185605e1 -3.3598995200185605e1
0.5103125 -3.3675467328710475e1 -3.3675467328710475e1
0.5104687499999999 -3.374878717991745e1 -3.374878717991745e1
0.510625 -3.382147982774003e1 -3.382147982774003e1
0.51078125 -3.3898145936892625e1 -3.3898145936892625e1
0.5109374999999999 -3.397492034431931e1 -3.397492034431931e1
0.51109375 -3.404809245785801e1 -3.404809245785801e1
0.51125 -3.412154368678713e1 -3.412154368678713e1
0.51140625 -3.4195450177071585e1 -3.4195450177071585e1
0.5115624999999999 -3.426941593762509e1 -3.426941593762509e1
0.51171875 -3.4345821171687554e1 -3.4345821171687554e1
0.511875 -3.442275572170623e1 -3.442275572170623e1
0.5120312499999999 -3.4499257061175705e1 -3.4499257061175705e1
0.5121875 -3.457560989426164e1 -3.457560989426164e1
0.51234375 -3.4652052921279925e1 -3.4652052921279925e1
0.5125 -3.472519802756718e1 -3.472519802756718e1
0.5126562499999999 -3.480492509065228e1 -3.480492509065228e1
0.5128125 -3.487771197092112e1 -3.487771197092112e1
0.51296875 -3.4958216052465524e1 -3.4958216052465524e1
0.5131249999999999 -3.5030735925011946e1 -3.5030735925011946e1
0.5132812499999999 -3.511171168184895e1 -3.511171168184895e1
0.5134375 -3.51875506060945e1 -3.51875506060945e1
0.51359375 -3.526503228815451e1 -3.526503228815451e1
0.5137499999999999 -3.534119716384142e1 -3.534119716384142e1
0.51390625 -3.5416977390828684e1 -3.5416977390828684e1
0.5140625 -3.549590082673031e1 -3.549590082673031e1
0.51421875 -3.557406566157268e1 -3.557406566157268e1
0.5143749999999999 -3.5648774417352534e1 -3.5648774417352534e1
0.51453125 -3.5730100597882334e1 -3.5730100597882334e1
0.5146875 -3.5806548325665254e1 -3.5806548325665254e1
0.5148437499999999 -3.5886486412415444e1 -3.5886486412415444e1
0.515 -3.5965285906114296e1 -3.5965285906114296e1
0.51515625 -3.603864268248545e1 -3.603864268248545e1
0.5153125 -3.6120063991983635e1 -3.6120063991983635e1
0.5154687499999999 -3.6198750448465795e1 -3.6198750448465795e1
0.515625 -3.6274687765751274e1 -3.6274687765751274e1
0.51578125 -3.6354941864427325e1 -3.6354941864427325e1
0.5159374999999999 -3.6434668359633825e1 -3.6434668359633825e1
0.51609375 -3.6514699812598074e1 -3.6514699812598074e1
0.51625 -3.659839205901525e1 -3.659839205901525e1
0.51640625 -3.667722861646185e1 -3.667722861646185e1
0.5165624999999999 -3.6758782803736686e1 -3.6758782803736686e1
0.51671875 -3.6838468896822256e1 -3.6838468896822256e1
0.516875 -3.691792102635085e1 -3.691792102635085e1
0.5170312499999999 -3.699393499863864e1 -3.699393499863864e1
0.5171874999999999 -3.707628487591372e1 -3.707628487591372e1
0.51734375 -3.7161245481100046e1 -3.7161245481100046e1
0.5175 -3.7243895274545444e1 -3.7243895274545444e1
0.5176562499999999 -3.73222961798751e1 -3.73222961798751e1
0.5178125 -3.74061991759689e1 -3.74061991759689e1
0.51796875 -3.748749080366698e1 -3.748749080366698e1
0.518125 -3.75695845937067e1 -3.75695845937067e1
0.5182812499999999 -3.764791780150173e1 -3.764791780150173e1
0.5184375 -3.773143317285595e1 -3.773143317285595e1
0.51859375 -3.7816472767201354e1 -3.7816472767201354e1
0.5187499999999999 -3.7898298175087994e1 -3.7898298175087994e1
0.51890625 -3.797811880106891e1 -3.797811880106891e1
0.5190625 -3.8061894069102514e1 -3.8061894069102514e1
0.51921875 -3.814260020448645e1 -3.814260020448645e1
0.5193749999999999 -3.8224185879947946e1 -3.8224185879947946e1
0.51953125 -3.831140041572208e1 -3.831140041572208e1
0.5196875 -3.839584141231645e1 -3.839584141231645e1
0.5198437499999999 -3.848220094231643e1 -3.848220094231643e1
0.52 -3.856134912121828e1 -3.856134912121828e1
0.52015625 -3.86465491064068e1 -3.86465491064068e1
0.5203125 -3.872570602233653e1 -3.872570602233653e1
0.5204687499999999 -3.881266536899485e1 -3.881266536899485e1
0.520625 -3.8894908514733594e1 -3.8894908514733594e1
0.52078125 -3.898397882572029e1 -3.898397882572029e1
0.5209374999999999 -3.906603091430164e1 -3.906603091430164e1
0.5210937499999999 -3.91533566343173e1 -3.91533566343173e1
0.52125 -3.923534412686873e1 -3.923534412686873e1
0.52140625 -3.93163065175606e1 -3.93163065175606e1
0.5215624999999999 -3.9412240893806676e1 -3.9412240893806676e1
0.52171875 -3.949528749292684e1 -3.949528749292684e1
0.521875 -3.9576320632334124e1 -3.9576320632334124e1
0.52203125 -3.96650571343309e1 -3.96650571343309e1
0.5221874999999999 -3.974858905442894e1 -3.974858905442894e1
0.52234375 -3.983456307192622e1 -3.983456307192622e1
0.5225 -3.992044727024537e1 -3.992044727024537e1
0.5226562499999999 -4.0009774076299514e1 -4.0009774076299514e1
0.5228125 -4.009124573591108e1 -4.009124573591108e1
0.52296875 -4.017596350215657e1 -4.017596350215657e1
0.523125 -4.0265154022597095e1 -4.0265154022597095e1
0.5232812499999999 -4.0358227233341346e1 -4.0358227233341346e1
0.5234375 -4.044752292081861e1 -4.044752292081861e1
0.52359375 -4.052868744144913e1 -4.052868744144913e1
0.5237499999999999 -4.061698617825353e1 -4.061698617825353e1
0.52390625 -4.0702677080721024e1 -4.0702677080721024e1
0.5240625 -4.078809805560919e1 -4.078809805560919e1
0.52421875 -4.0876410580936486e1 -4.0876410580936486e1
0.5243749999999999 -4.097007747099027e1 -4.097007747099027e1
0.52453125 -4.105623396451309e1 -4.105623396451309e1
0.5246875 -4.1144293818324364e1 -4.1144293818324364e1
0.5248437499999999 -4.123443092194335e1 -4.123443092194335e1
0.5249999999999999 -4.131859519580879e1 -4.131859519580879e1
0.52515625 -4.14082456874232e1 -4.14082456874232e1
0.5253125 -4.1495416325040615e1 -4.1495416325040615e1
0.5254687499999999 -4.1589739801686356e1 -4.1589739801686356e1
0.525625 -4.168165345518704e1 -4.168165345518704e1
0.52578125 -4.177272985252417e1 -4.177272985252417e1
0.5259375 -4.1858046886454495e1 -4.1858046886454495e1
0.5260937499999999 -4.1951632170642334e1 -4.1951632170642334e1
0.52625 -4.20418288094697e1 -4.20418288094697e1
0.52640625 -4.213513892566922e1 -4.213513892566922e1
0.5265624999999999 -4.222015834626446e1 -4.222015834626446e1
0.52671875 -4.2313778789723834e1 -4.2313778789723834e1
0.526875 -4.240450613786137e1 -4.240450613786137e1
0.52703125 -4.250038313939941e1 -4.250038313939941e1
0.5271874999999999 -4.259634459456546e1 -4.259634459456546e1
0.52734375 -4.26854777581926e1 -4.26854777581926e1
0.5275 -4.278015794416179e1 -4.278015794416179e1
0.5276562499999999 -4.286893928801836e1 -4.286893928801836e1
0.5278125 -4.296143986627495e1 -4.296143986627495e1
0.52796875 -4.3060992558185795e1 -4.3060992558185795e1
0.528125 -4.3146947544061696e1 -4.3146947544061696e1
0.5282812499999999 -4.324461983172895e1 -4.324461983172895e1
0.5284375 -4.333786143653523e1 -4.333786143653523e1
0.52859375 -4.343345290365456e1 -4.343345290365456e1
0.5287499999999999 -4.352426290415254e1 -4.352426290415254e1
0.5289062499999999 -4.3616725237503566e1 -4.3616725237503566e1
0.5290625 -4.371305264700944e1 -4.371305264700944e1
0.52921875 -4.380731794715742e1 -4.380731794715742e1
0.5293749999999999 -4.3901821484816274e1 -4.3901821484816274e1
0.52953125 -4.3995095375444485e1 -4.3995095375444485e1
0.5296875 -4.4088262034616456e1 -4.4088262034616456e1
0.52984375 -4.418021397861977e1 -4.418021397861977e1
0.5299999999999999 -4.428039868074696e1 -4.428039868074696e1
0.53015625 -4.43784072678122e1 -4.43784072678122e1
0.5303125 -4.446488886062374e1 -4.446488886062374e1
0.5304687499999999 -4.45598388346942e1 -4.45598388346942e1
0.530625 -4.46606231042177e1 -4.46606231042177e1
0.53078125 -4.475833790595262e1 -4.475833790595262e1
0.5309375 -4.4853210881718915e1 -4.4853210881718915e1
0.5310937499999999 -4.4946754867640685e1 -4.4946754867640685e1
0.53125 -4.504236167382813e1 -4.504236167382813e1
0.53140625 -4.5138967773496994e1 -4.5138967773496994e1
0.5315624999999999 -4.523600777274222e1 -4.523600777274222e1
0.53171875 -4.5329737062544574e1 -4.5329737062544574e1
0.531875 -4.543200192015964e1 -4.543200192015964e1
0.53203125 -4.5528899033299886e1 -4.5528899033299886e1
0.5321874999999999 -4.5628933033422946e1 -4.5628933033422946e1
0.53234375 -4.57289946476786e1 -4.57289946476786e1
0.5325 -4.582581688613194e1 -4.582581688613194e1
0.5326562499999999 -4.592306418435677e1 -4.592306418435677e1
0.5328124999999999 -4.6017087624611996e1 -4.6017087624611996e1
0.53296875 -4.612009966618606e1 -4.612009966618606e1
0.533125 -4.6217842600725895e1 -4.6217842600725895e1
0.5332812499999999 -4.631780840551831e1 -4.631780840551831e1
0.5334375 -4.641619310421523e1 -4.641619310421523e1
0.53359375 -4.651246763986554e1 -4.651246763986554e1
0.53375 -4.661022172077522e1 -4.661022172077522e1
0.5339062499999999 -4.671021130588709e1 -4.671021130588709e1
0.5340625 -4.680819780748569e1 -4.680819780748569e1
0.53421875 -4.691118551013479e1 -4.691118551013479e1
0.5343749999999999 -4.70168573830933e1 -4.70168573830933e1
0.53453125 -4.711301034809943e1 -4.711301034809943e1
0.5346875 -4.721906805694433e1 -4.721906805694433e1
0.53484375 -4.731309159616816e1 -4.731309159616816e1
0.5349999999999999 -4.7416529371580246e1 -4.7416529371580246e1
0.53515625 -4.751503628847282e1 -4.751503628847282e1
0.5353125 -4.761563404104137e1 -4.761563404104137e1
0.5354687499999999 -4.772588352555689e1 -4.772588352555689e1
0.535625 -4.782165511649858e1 -4.782165511649858e1
0.53578125 -4.7932908367504375e1 -4.7932908367504375e1
0.5359375 -4.8027137838618806e1 -4.8027137838618806e1
0.5360937499999999 -4.8140143818315174e1 -4.8140143818315174e1
0.53625 -4.82399501762471e1 -4.82399501762471e1
0.53640625 -4.834305051124792e1 -4.834305051124792e1
0.5365624999999999 -4.845054376217737e1 -4.845054376217737e1
0.53671875 -4.855097129831753e1 -4.855097129831753e1
0.536875 -4.865329955831131e1 -4.865329955831131e1
0.53703125 -4.875679263631567e1 -4.875679263631567e1
0.5371874999999999 -4.886483896982141e1 -4.886483896982141e1
