# Supplementary material for: Large-deviations of disease spreading dynamics with vaccination
Source: PLoS One. 2023 Jul 10;18(7):e0287932. doi: 10.1371/journal.pone.0287932 (PMC10332629; doi:10.1371/journal.pone.0287932)
Supplement: S1 Data — (GZ) [file pone.0287932.s002.gz › DATA/fig4/3200.rate]

#sir_rate pdf-to-rate-opt --index-left 0 --index-right 0 --index-log 1 --n 3200 -l 3200.out 
#bin_left bin_right val
0.0015625 0.0015625 0.0019368942640577518
0.0018750000000000001 0.0018750000000000001 0.0016115180960553607
0.0021875 0.0021875 0.001383464914139575
0.0025 0.0025 0.0012050032327399377
0.0028125 0.0028125 0.0010512535652827029
0.003125 0.003125 0.0009357459549016535
0.0034375 0.0034375 0.0008344100044785659
0.0037500000000000003 0.0037500000000000003 0.0007473680960213175
0.0040625 0.0040625 0.0006720545492123828
0.004375 0.004375 0.00060837112381082
0.004687500000000001 0.004687500000000001 0.0005510463287889087
0.005 0.005 0.0005059876661806573
0.0053124999999999995 0.0053124999999999995 0.0004605978127441695
0.005625 0.005625 0.00042430835815568846
0.0059375 0.0059375 0.0003895884024568219
0.00625 0.00625 0.00036599036214902454
0.006562500000000001 0.006562500000000001 0.0003380094234428717
0.006875000000000001 0.006875000000000001 0.0003180897994568796
0.0071874999999999994 0.0071874999999999994 0.000301150931117785
0.0075 0.0075 0.00028032388768624473
0.0078125 0.0078125 0.00026868388389680056
0.008125 0.008125 0.00025481856740767653
0.0084375 0.0084375 0.0002458212618950086
0.00875 0.00875 0.00023999374334362177
0.0090625 0.0090625 0.0002282286045386049
0.009375 0.009375 0.00022418155967493075
0.0096875 0.0096875 0.0002191213655747601
0.01 0.01 0.00021564218062347564
0.0103125 0.0103125 0.0002112001254175006
0.010624999999999999 0.010624999999999999 0.00020960957281531626
0.0109375 0.0109375 0.00020556722345308582
0.01125 0.01125 0.0002004971058121771
0.0115625 0.0115625 0.0002020347356407404
0.011875 0.011875 0.0002016904133303184
0.0121875 0.0121875 0.00019828676218003663
0.0125 0.0125 0.00020053287429492298
0.0128125 0.0128125 0.0002019753170411788
0.013125 0.013125 0.00019971387882964238
0.0134375 0.0134375 0.0002043186693759764
0.01375 0.01375 0.00020177629195612212
0.0140625 0.0140625 0.000205933743887509
0.014375 0.014375 0.0002083024048019513
0.0146875 0.0146875 0.00020994524336631198
0.015 0.015 0.0002106894427832504
0.0153125 0.0153125 0.00021176846480622843
0.015625 0.015625 0.000213707168466888
0.0159375 0.0159375 0.0002156521260563413
0.01625 0.01625 0.0002185851284350222
0.0165625 0.0165625 0.00022177523393337388
0.016875 0.016875 0.00022658725954848914
0.0171875 0.0171875 0.0002280511503902119
0.0175 0.0175 0.00023254776348897457
0.017812500000000002 0.017812500000000002 0.0002357384776921375
0.018125000000000002 0.018125000000000002 0.00023705219886510084
0.018437500000000002 0.018437500000000002 0.00024104077678756795
0.018750000000000003 0.018750000000000003 0.0002445171707896892
0.019062500000000003 0.019062500000000003 0.0002448731576932548
0.019375000000000003 0.019375000000000003 0.0002489352587414195
0.0196875 0.0196875 0.0002552169841930506
0.02 0.02 0.00025565302164694764
0.0203125 0.0203125 0.0002625440620504421
0.020625 0.020625 0.00026445756748605224
0.0209375 0.0209375 0.0002634837498913867
0.02125 0.02125 0.00027009921289741177
0.021562500000000002 0.021562500000000002 0.0002745149475553637
0.021875000000000002 0.021875000000000002 0.0002801170477123848
0.022187500000000002 0.022187500000000002 0.00028298858466788005
0.022500000000000003 0.022500000000000003 0.0002839796242794911
0.022812500000000003 0.022812500000000003 0.00028851648384296455
0.023125000000000003 0.023125000000000003 0.0002938884708175093
0.023437500000000003 0.023437500000000003 0.0002974409619823273
0.02375 0.02375 0.0002982311082174827
0.0240625 0.0240625 0.00030372142883163954
0.024375 0.024375 0.00030722243695941034
0.0246875 0.0246875 0.00030922679482558074
0.025 0.025 0.00031453163378084687
0.0253125 0.0253125 0.00031550323336372214
0.025625000000000002 0.025625000000000002 0.000320120021086581
0.025937500000000002 0.025937500000000002 0.0003232868855509116
0.026250000000000002 0.026250000000000002 0.0003266964995115466
0.026562500000000003 0.026562500000000003 0.00033132709653749075
0.026875000000000003 0.026875000000000003 0.0003342623870675851
0.027187500000000003 0.027187500000000003 0.000336845578612167
0.027500000000000004 0.027500000000000004 0.0003379732296198807
0.0278125 0.0278125 0.0003429428920812798
0.028125 0.028125 0.0003478305125050483
0.0284375 0.0284375 0.00034898383869719647
0.02875 0.02875 0.00035309688627476095
0.0290625 0.0290625 0.00035698806772987995
0.029375000000000002 0.029375000000000002 0.00036065159891923867
0.029687500000000002 0.029687500000000002 0.00036242266770912014
0.030000000000000002 0.030000000000000002 0.000366552002837258
0.030312500000000003 0.030312500000000003 0.0003702366631129732
0.030625000000000003 0.030625000000000003 0.00037320706981606175
0.030937500000000003 0.030937500000000003 0.00037674575951791443
0.03125 0.03125 0.0003794673215524421
0.0315625 0.0315625 0.0003818141258854667
0.031875 0.031875 0.0003858186822156444
0.0321875 0.0321875 0.000388670997055852
0.0325 0.0325 0.0003908170239598094
0.0328125 0.0328125 0.00039483006526166173
0.033125 0.033125 0.0003985664624581851
0.0334375 0.0334375 0.0004022012647966344
0.03375 0.03375 0.00040447151900305613
0.0340625 0.0340625 0.0004070028546611915
0.034375 0.034375 0.0004099027356067143
0.0346875 0.0346875 0.0004127718475948148
0.035 0.035 0.00041393115432986104
0.035312500000000004 0.035312500000000004 0.00041758484319636443
0.035625000000000004 0.035625000000000004 0.00042299300630323905
0.035937500000000004 0.035937500000000004 0.0004240028384687931
0.036250000000000004 0.036250000000000004 0.00042564658336278864
0.036562500000000005 0.036562500000000005 0.0004325407359129842
0.036875000000000005 0.036875000000000005 0.0004325958499896333
0.037187500000000005 0.037187500000000005 0.0004356279776501512
0.037500000000000006 0.037500000000000006 0.000437087160619009
0.0378125 0.0378125 0.0004431879048421109
0.038125 0.038125 0.00044707828433280985
0.0384375 0.0384375 0.00044966150003778783
0.03875 0.03875 0.0004499201371076663
0.0390625 0.0390625 0.0004530097156036809
0.039375 0.039375 0.00045602654307004813
0.0396875 0.0396875 0.000455744611697835
0.04 0.04 0.00045887469576863163
0.0403125 0.0403125 0.0004615391669220935
0.040625 0.040625 0.00046581035587139744
0.0409375 0.0409375 0.0004673514686018723
0.04125 0.04125 0.0004702753911846135
0.0415625 0.0415625 0.00047071849036534925
0.041875 0.041875 0.0004761904289337151
0.0421875 0.0421875 0.0004767941914577258
0.0425 0.0425 0.00048098698269532104
0.0428125 0.0428125 0.000483632648842269
0.043125000000000004 0.043125000000000004 0.00048666268238190555
0.043437500000000004 0.043437500000000004 0.0004881691202739993
0.043750000000000004 0.043750000000000004 0.000488248579053655
0.044062500000000004 0.044062500000000004 0.0004919908005587281
0.044375000000000005 0.044375000000000005 0.0004949477473741565
0.044687500000000005 0.044687500000000005 0.0004959688218435803
0.045000000000000005 0.045000000000000005 0.0004978509738833712
0.045312500000000006 0.045312500000000006 0.0005013517637927276
0.045625 0.045625 0.0005021602730990132
0.0459375 0.0459375 0.0005064261685669273
0.04625 0.04625 0.0005098752011292801
0.0465625 0.0465625 0.0005114817022550987
0.046875 0.046875 0.0005122666094198197
0.0471875 0.0471875 0.0005152763705599858
0.0475 0.0475 0.0005172231866714466
0.0478125 0.0478125 0.0005179337148534062
0.048125 0.048125 0.0005201928101230022
0.0484375 0.0484375 0.000522780586362873
0.04875 0.04875 0.0005243567806808118
0.0490625 0.0490625 0.0005239217398632123
0.049375 0.049375 0.0005289708648581006
0.0496875 0.0496875 0.0005312001534710352
0.05 0.05 0.0005321388620914809
0.0503125 0.0503125 0.0005386626908630207
0.050625 0.050625 0.0005375783490949058
0.050937500000000004 0.050937500000000004 0.00054049779641551
0.051250000000000004 0.051250000000000004 0.0005429324803155914
0.051562500000000004 0.051562500000000004 0.0005433239841309118
0.051875000000000004 0.051875000000000004 0.000544084843598355
0.052187500000000005 0.052187500000000005 0.0005469786485426124
0.052500000000000005 0.052500000000000005 0.0005490048347304295
0.052812500000000005 0.052812500000000005 0.0005493124606321474
0.053125000000000006 0.053125000000000006 0.0005528137439716847
0.053437500000000006 0.053437500000000006 0.0005534491752148525
0.05375 0.05375 0.0005549664031327568
0.0540625 0.0540625 0.0005578824614051447
0.054375 0.054375 0.0005594043770275655
0.0546875 0.0546875 0.000562683896835047
0.055 0.055 0.0005641511547844303
0.0553125 0.0553125 0.0005646171254664596
0.055625 0.055625 0.000566913235292635
0.0559375 0.0559375 0.0005711169064294681
0.05625 0.05625 0.0005697610066616629
0.0565625 0.0565625 0.0005740547206810546
0.056875 0.056875 0.000572835455726311
0.0571875 0.0571875 0.000575114274473116
0.0575 0.0575 0.0005742798149355469
0.0578125 0.0578125 0.000577203854832135
0.058125 0.058125 0.0005794762766262038
0.0584375 0.0584375 0.0005813815188765281
0.058750000000000004 0.058750000000000004 0.0005815784075053652
0.059062500000000004 0.059062500000000004 0.0005840976344282218
0.059375000000000004 0.059375000000000004 0.000585896788124237
0.059687500000000004 0.059687500000000004 0.0005865791349508823
0.060000000000000005 0.060000000000000005 0.0005890706712798235
0.060312500000000005 0.060312500000000005 0.0005893203128854421
0.060625000000000005 0.060625000000000005 0.0005894791123390415
0.060937500000000006 0.060937500000000006 0.0005919445304657307
0.061250000000000006 0.061250000000000006 0.0005945706548940542
0.0615625 0.0615625 0.0005935655425330067
0.061875 0.061875 0.0005969731325097659
0.0621875 0.0621875 0.0005979105966204754
0.0625 0.0625 0.0005970131707728297
0.0628125 0.0628125 0.0005990157758395035
0.063125 0.063125 0.0006033749791941461
0.0634375 0.0634375 0.0006037055427264088
0.06375 0.06375 0.0006036341048527024
0.0640625 0.0640625 0.0006068249591636498
0.064375 0.064375 0.0006048997085478881
0.0646875 0.0646875 0.0006086317933290243
0.065 0.065 0.0006087681102952504
0.0653125 0.0653125 0.0006107602137347262
0.06562499999999999 0.06562499999999999 0.0006110366520585053
0.0659375 0.0659375 0.0006127536486019415
0.06624999999999999 0.06624999999999999 0.0006135059725701665
0.0665625 0.0665625 0.0006159478741958388
0.06687499999999999 0.06687499999999999 0.0006157107699366054
0.0671875 0.0671875 0.0006176054909018419
0.06749999999999999 0.06749999999999999 0.0006188000175717089
0.0678125 0.0678125 0.0006191493872740693
0.06812499999999999 0.06812499999999999 0.0006213805950567232
0.0684375 0.0684375 0.000620881493741502
0.06874999999999999 0.06874999999999999 0.0006221235069885505
0.0690625 0.0690625 0.000622311220564646
0.06937499999999999 0.06937499999999999 0.0006251688851623358
0.0696875 0.0696875 0.0006277848937169913
0.06999999999999999 0.06999999999999999 0.000625936234756908
0.0703125 0.0703125 0.0006272510906779297
0.070625 0.070625 0.0006269317369817549
0.0709375 0.0709375 0.0006270092413844486
0.07125 0.07125 0.0006287080897009069
0.0715625 0.0715625 0.0006313774597185741
0.071875 0.071875 0.0006329299683734576
0.0721875 0.0721875 0.0006316285211463386
0.0725 0.0725 0.0006314266229243647
0.0728125 0.0728125 0.0006345633203064104
0.073125 0.073125 0.0006358506266902305
0.0734375 0.0734375 0.0006369889602381984
0.07375 0.07375 0.0006360829343366514
0.07406249999999999 0.07406249999999999 0.0006359285074068973
0.074375 0.074375 0.0006384923300479441
0.07468749999999999 0.07468749999999999 0.0006373596246026551
0.075 0.075 0.0006404330118938763
0.07531249999999999 0.07531249999999999 0.0006413489313342871
0.075625 0.075625 0.000640807928158204
0.07593749999999999 0.07593749999999999 0.0006419887566505044
0.07625 0.07625 0.0006416596052822003
0.07656249999999999 0.07656249999999999 0.0006410246967040909
0.076875 0.076875 0.0006422906561051217
0.07718749999999999 0.07718749999999999 0.000644318030982069
0.0775 0.0775 0.0006429374483769661
0.07781249999999999 0.07781249999999999 0.0006451719772186834
0.078125 0.078125 0.0006447034070487149
0.0784375 0.0784375 0.0006477086270160736
0.07875 0.07875 0.0006475238841818063
0.0790625 0.0790625 0.000647387602065502
0.079375 0.079375 0.000648290818729072
0.0796875 0.0796875 0.0006495468401865803
0.08 0.08 0.000649088983693529
0.0803125 0.0803125 0.0006492830355405689
0.080625 0.080625 0.000650505031699883
0.0809375 0.0809375 0.0006518436565410591
0.08125 0.08125 0.0006508761738705622
0.0815625 0.0815625 0.0006516793087053184
0.08187499999999999 0.08187499999999999 0.000653239936587013
0.0821875 0.0821875 0.0006523263534957743
0.08249999999999999 0.08249999999999999 0.0006530484124953966
0.0828125 0.0828125 0.0006530553144827383
0.08312499999999999 0.08312499999999999 0.0006528384079926258
0.0834375 0.0834375 0.0006538938031246523
0.08374999999999999 0.08374999999999999 0.0006551869252125234
0.0840625 0.0840625 0.0006559985202198304
0.08437499999999999 0.08437499999999999 0.0006556836550577152
0.0846875 0.0846875 0.0006553285450512678
0.08499999999999999 0.08499999999999999 0.0006565265549123064
0.0853125 0.0853125 0.0006582601159510237
0.08562499999999999 0.08562499999999999 0.000657289429259139
0.0859375 0.0859375 0.000660235760899136
0.08625 0.08625 0.0006562124292645879
0.0865625 0.0865625 0.0006609062216773928
0.086875 0.086875 0.0006586970522648454
0.0871875 0.0871875 0.0006574559450254503
0.0875 0.0875 0.0006582374434893005
0.0878125 0.0878125 0.0006588004480809084
0.088125 0.088125 0.0006593545390622491
0.0884375 0.0884375 0.0006603830414339925
0.08875 0.08875 0.0006592230921808368
0.0890625 0.0890625 0.0006616482914795649
0.089375 0.089375 0.0006600195752301664
0.08968749999999999 0.08968749999999999 0.0006602511913361324
0.09 0.09 0.0006614223305646118
0.09031249999999999 0.09031249999999999 0.0006594877883479495
0.090625 0.090625 0.000660411886792486
0.09093749999999999 0.09093749999999999 0.0006592562469940578
0.09125 0.09125 0.0006616712980115438
0.09156249999999999 0.09156249999999999 0.0006586511739972857
0.091875 0.091875 0.0006613522044921678
0.09218749999999999 0.09218749999999999 0.0006610968893386613
0.0925 0.0925 0.0006614250681970334
0.09281249999999999 0.09281249999999999 0.0006606888287765589
0.093125 0.093125 0.0006607214213681099
0.09343749999999999 0.09343749999999999 0.0006610921120630659
0.09375 0.09375 0.0006607588477783577
0.0940625 0.0940625 0.000659860288579216
0.094375 0.094375 0.0006609855349344765
0.0946875 0.0946875 0.0006619737608658123
0.095 0.095 0.0006612554042993105
0.0953125 0.0953125 0.0006615526751173194
0.095625 0.095625 0.0006613065364144255
0.0959375 0.0959375 0.0006616958880618736
0.09625 0.09625 0.0006624098316631239
0.0965625 0.0965625 0.0006597793307935129
0.096875 0.096875 0.0006594467483374582
0.0971875 0.0971875 0.0006603559464588251
0.0975 0.0975 0.0006587815692725583
0.0978125 0.0978125 0.0006607548606729721
0.09812499999999999 0.09812499999999999 0.000659882855072361
0.0984375 0.0984375 0.000661549950917811
0.09874999999999999 0.09874999999999999 0.0006602134532412
0.0990625 0.0990625 0.0006603423300776607
0.09937499999999999 0.09937499999999999 0.0006604069523427749
0.0996875 0.0996875 0.0006613266768446532
0.09999999999999999 0.09999999999999999 0.0006605943887150068
0.1003125 0.1003125 0.0006592809096564626
0.10062499999999999 0.10062499999999999 0.0006601628197223683
0.1009375 0.1009375 0.0006594383704023982
0.10124999999999999 0.10124999999999999 0.0006567931928519814
0.1015625 0.1015625 0.000657735650964591
0.101875 0.101875 0.0006568266360834477
0.1021875 0.1021875 0.0006590024403149505
0.1025 0.1025 0.0006568800595619385
0.1028125 0.1028125 0.0006573378475907179
0.103125 0.103125 0.0006568004124728131
0.1034375 0.1034375 0.0006568472874839976
0.10375 0.10375 0.0006559860567538134
0.1040625 0.1040625 0.0006571961298407872
0.104375 0.104375 0.0006577276597424612
0.1046875 0.1046875 0.0006549864521358618
0.105 0.105 0.0006550160890650539
0.1053125 0.1053125 0.000654545148308542
0.105625 0.105625 0.0006535348856431848
0.10593749999999999 0.10593749999999999 0.0006556985031020755
0.10625 0.10625 0.0006506526024867092
0.10656249999999999 0.10656249999999999 0.0006516470220695364
0.106875 0.106875 0.0006523307405977923
0.10718749999999999 0.10718749999999999 0.0006524758328753567
0.1075 0.1075 0.0006514154525906872
0.10781249999999999 0.10781249999999999 0.0006505450389702594
0.108125 0.108125 0.0006512130071898643
0.10843749999999999 0.10843749999999999 0.0006509036270606749
0.10875 0.10875 0.0006502065490532653
0.10906249999999999 0.10906249999999999 0.0006502418119621521
0.109375 0.109375 0.0006493046142401293
0.1096875 0.1096875 0.0006479882322207996
0.11 0.11 0.0006499902601407808
0.1103125 0.1103125 0.0006502468988779802
0.110625 0.110625 0.0006476108247577341
0.1109375 0.1109375 0.0006483535268897865
0.11125 0.11125 0.0006482068847147656
0.1115625 0.1115625 0.0006470634999189339
0.111875 0.111875 0.0006470360361649469
0.1121875 0.1121875 0.00064554637006928
0.1125 0.1125 0.0006446710596696738
0.1128125 0.1128125 0.0006442707648156561
0.113125 0.113125 0.0006424512588229357
0.1134375 0.1134375 0.000642686904109161
0.11374999999999999 0.11374999999999999 0.0006426170124405942
0.1140625 0.1140625 0.0006426084530113406
0.11437499999999999 0.11437499999999999 0.0006425068150600937
0.1146875 0.1146875 0.0006407885600740205
0.11499999999999999 0.11499999999999999 0.0006397217929777246
0.1153125 0.1153125 0.0006380132086106464
0.11562499999999999 0.11562499999999999 0.0006386764460469595
0.1159375 0.1159375 0.0006367202031206713
0.11624999999999999 0.11624999999999999 0.0006368990329902089
0.1165625 0.1165625 0.0006368048001303286
0.11687499999999999 0.11687499999999999 0.0006363730075699316
0.1171875 0.1171875 0.0006350242873807567
0.1175 0.1175 0.0006359916301110041
0.1178125 0.1178125 0.0006335246193902725
0.118125 0.118125 0.0006330378652494475
0.1184375 0.1184375 0.000632711285979709
0.11875 0.11875 0.0006332070783036305
0.1190625 0.1190625 0.0006340192783391383
0.119375 0.119375 0.0006296788176705646
0.1196875 0.1196875 0.0006307941716335298
0.12 0.12 0.0006298624873180752
0.1203125 0.1203125 0.000627024724469355
0.120625 0.120625 0.0006271500337633314
0.1209375 0.1209375 0.0006254464572852438
0.12125 0.12125 0.0006258224701598315
0.12156249999999999 0.12156249999999999 0.0006275566804219895
0.121875 0.121875 0.0006254984442365054
0.12218749999999999 0.12218749999999999 0.0006245534714754772
0.1225 0.1225 0.000625577522593651
0.12281249999999999 0.12281249999999999 0.0006232004415920519
0.123125 0.123125 0.0006218048973694868
0.12343749999999999 0.12343749999999999 0.000620369429912421
0.12375 0.12375 0.0006195555981411706
0.12406249999999999 0.12406249999999999 0.0006183146135348623
0.124375 0.124375 0.0006185508356235479
0.12468749999999999 0.12468749999999999 0.0006176965766630075
0.125 0.125 0.0006173778241862274
0.1253125 0.1253125 0.0006162406410259826
0.12562500000000001 0.12562500000000001 0.0006153793042513059
0.1259375 0.1259375 0.0006157806956030208
0.12625 0.12625 0.0006135412706928404
0.1265625 0.1265625 0.0006131890003581708
0.126875 0.126875 0.0006105302923681772
0.1271875 0.1271875 0.0006099070648749492
0.1275 0.1275 0.000610006335698991
0.1278125 0.1278125 0.0006075435434797434
0.128125 0.128125 0.0006080100120329431
0.1284375 0.1284375 0.0006069266955692634
0.12875 0.12875 0.0006063592773396457
0.1290625 0.1290625 0.0006036034072141933
0.129375 0.129375 0.0006046017101903166
0.12968749999999998 0.12968749999999998 0.0006028842750098443
0.13 0.13 0.0006027940567114755
0.1303125 0.1303125 0.0006010114182567265
0.130625 0.130625 0.000599785642674053
0.13093749999999998 0.13093749999999998 0.0005995457416529732
0.13125 0.13125 0.0005990147650595775
0.1315625 0.1315625 0.0005974186789335224
0.131875 0.131875 0.000596374945261209
0.13218749999999999 0.13218749999999999 0.0005967762948076772
0.1325 0.1325 0.0005954900663343186
0.1328125 0.1328125 0.0005930657339093968
0.133125 0.133125 0.0005923813304504699
0.1334375 0.1334375 0.0005904676586106065
0.13375 0.13375 0.0005913265092885133
0.1340625 0.1340625 0.000589844997917469
0.134375 0.134375 0.0005877893482909251
0.1346875 0.1346875 0.0005865045592426296
0.135 0.135 0.0005880678562479723
0.1353125 0.1353125 0.0005850828308574052
0.135625 0.135625 0.0005838325202714671
0.1359375 0.1359375 0.0005825923289779607
0.13625 0.13625 0.0005819848766605685
0.1365625 0.1365625 0.0005821231331939142
0.136875 0.136875 0.0005794132571800095
0.1371875 0.1371875 0.0005780825032079247
0.1375 0.1375 0.0005759981513986587
0.1378125 0.1378125 0.0005759601213580813
0.138125 0.138125 0.0005748223862075884
0.1384375 0.1384375 0.0005727463563386966
0.13874999999999998 0.13874999999999998 0.0005714540095234986
0.1390625 0.1390625 0.0005712186589066728
0.139375 0.139375 0.0005711030565684873
0.1396875 0.1396875 0.0005693585953247526
0.13999999999999999 0.13999999999999999 0.0005680666004497862
0.1403125 0.1403125 0.0005675523145632036
0.140625 0.140625 0.0005656602240314746
0.1409375 0.1409375 0.0005641744872324165
0.14125 0.14125 0.0005631106923216304
0.1415625 0.1415625 0.0005641067909309132
0.141875 0.141875 0.0005603510599006664
0.1421875 0.1421875 0.0005595246825659568
0.1425 0.1425 0.0005587424265227124
0.1428125 0.1428125 0.0005574746267091729
0.143125 0.143125 0.000556749984219906
0.1434375 0.1434375 0.0005541904376312731
0.14375 0.14375 0.0005541451775578182
0.1440625 0.1440625 0.0005519235543688043
0.144375 0.144375 0.0005515904234237238
0.1446875 0.1446875 0.0005505627126344587
0.145 0.145 0.0005491094255273513
0.1453125 0.1453125 0.0005486310865968408
0.145625 0.145625 0.0005469101308622486
0.1459375 0.1459375 0.0005462270701161218
0.14625 0.14625 0.0005444477038394486
0.14656249999999998 0.14656249999999998 0.0005431518857686473
0.146875 0.146875 0.0005422338290997847
0.1471875 0.1471875 0.0005401708947911941
0.1475 0.1475 0.0005382586133304888
0.14781249999999999 0.14781249999999999 0.0005378452331279589
0.148125 0.148125 0.0005366254974191741
0.1484375 0.1484375 0.0005345342407705429
0.14875 0.14875 0.0005333289139795657
0.1490625 0.1490625 0.0005317398750296627
0.149375 0.149375 0.0005315080048278991
0.1496875 0.1496875 0.0005305423046093053
0.15 0.15 0.0005285138985066036
0.1503125 0.1503125 0.0005276823455357515
0.150625 0.150625 0.0005255215067894161
0.1509375 0.1509375 0.0005239851807439894
0.15125 0.15125 0.000523753756261547
0.1515625 0.1515625 0.0005217008242430518
0.151875 0.151875 0.0005199370507278865
0.1521875 0.1521875 0.0005188284757016472
0.1525 0.1525 0.0005172333456317434
0.1528125 0.1528125 0.0005169540351958908
0.153125 0.153125 0.0005156933261791503
0.1534375 0.1534375 0.0005141785142105397
0.15375 0.15375 0.0005136741161391407
0.1540625 0.1540625 0.0005102608052897503
0.15437499999999998 0.15437499999999998 0.0005096933155095498
0.1546875 0.1546875 0.0005096888787359877
0.155 0.155 0.0005068453858643393
0.1553125 0.1553125 0.0005054793782501539
0.15562499999999999 0.15562499999999999 0.0005037269696169727
0.1559375 0.1559375 0.0005027989317713658
0.15625 0.15625 0.0005003126992324596
0.1565625 0.1565625 0.0005003110823261923
0.156875 0.156875 0.0004991814430915701
0.1571875 0.1571875 0.0004971020216457289
0.1575 0.1575 0.0004955726431598129
0.1578125 0.1578125 0.0004940730904452679
0.158125 0.158125 0.0004929640327883182
0.1584375 0.1584375 0.0004906824383550606
0.15875 0.15875 0.0004913443154585912
0.1590625 0.1590625 0.0004890125540564589
0.159375 0.159375 0.0004864964068701118
0.1596875 0.1596875 0.00048509216064460115
0.16 0.16 0.00048365324893257194
0.1603125 0.1603125 0.00048394375298763684
0.160625 0.160625 0.0004820181696314295
0.1609375 0.1609375 0.0004801898944999926
0.16125 0.16125 0.00047920357604233095
0.1615625 0.1615625 0.00047718566979200217
0.161875 0.161875 0.0004761790038490344
0.16218749999999998 0.16218749999999998 0.0004743763592068044
0.1625 0.1625 0.00047296726308446136
0.1628125 0.1628125 0.00047179973056241727
0.163125 0.163125 0.0004693545620517317
0.16343749999999999 0.16343749999999999 0.00046751063133050087
0.16375 0.16375 0.00046739903085518875
0.1640625 0.1640625 0.00046466368564258284
0.164375 0.164375 0.00046349102371230817
0.1646875 0.1646875 0.00046207464750728085
0.165 0.165 0.0004603466194374742
0.1653125 0.1653125 0.0004583048956804986
0.165625 0.165625 0.00045773232292416297
0.1659375 0.1659375 0.0004567503975513554
0.16625 0.16625 0.00045397635830415493
0.1665625 0.1665625 0.00045280680083621694
0.166875 0.166875 0.00045249232130328896
0.1671875 0.1671875 0.0004504812049488387
0.1675 0.1675 0.0004488141376026826
0.1678125 0.1678125 0.00044806086986465103
0.168125 0.168125 0.00044624016712802646
0.1684375 0.1684375 0.00044372332978600697
0.16875 0.16875 0.00044193869960443613
0.1690625 0.1690625 0.00044012797443207996
0.169375 0.169375 0.0004398765198884027
0.1696875 0.1696875 0.00043755619195032453
0.16999999999999998 0.16999999999999998 0.000437073171142378
0.1703125 0.1703125 0.0004348084191687177
0.170625 0.170625 0.00043286988554965585
0.1709375 0.1709375 0.0004310435115569715
0.17124999999999999 0.17124999999999999 0.00042951688355001745
0.1715625 0.1715625 0.0004289866377212354
0.171875 0.171875 0.0004281267790146433
0.1721875 0.1721875 0.0004270644010019917
0.1725 0.1725 0.000424800782453124
0.1728125 0.1728125 0.0004226785331471164
0.173125 0.173125 0.0004218591459402345
0.1734375 0.1734375 0.00041835209562711406
0.17375 0.17375 0.000418491812848085
0.1740625 0.1740625 0.00041617087964490097
0.174375 0.174375 0.00041504066855272185
0.1746875 0.1746875 0.0004119904311079908
0.175 0.175 0.0004119445005171203
0.1753125 0.1753125 0.00041040869636321104
0.175625 0.175625 0.00040906985500645796
0.1759375 0.1759375 0.0004064340610782214
0.17625 0.17625 0.0004054138012927977
0.1765625 0.1765625 0.00040359240716623815
0.176875 0.176875 0.0004027671442306147
0.1771875 0.1771875 0.0004002250658949719
0.1775 0.1775 0.00039865349545067084
0.17781249999999998 0.17781249999999998 0.0003968460329016535
0.178125 0.178125 0.00039377740184466415
0.1784375 0.1784375 0.00039305693577546333
0.17875 0.17875 0.0003915856957480567
0.17906249999999999 0.17906249999999999 0.0003916052041900187
0.179375 0.179375 0.0003898097958697773
0.1796875 0.1796875 0.0003876441476444561
0.18 0.18 0.0003867703907639443
0.1803125 0.1803125 0.0003842858268014908
0.180625 0.180625 0.0003836325145393833
0.1809375 0.1809375 0.00038209192464019317
0.18125 0.18125 0.0003806110044063327
0.1815625 0.1815625 0.00037828648377372266
0.181875 0.181875 0.0003762998616447517
0.1821875 0.1821875 0.000374903596857582
0.1825 0.1825 0.00037286117767804886
0.1828125 0.1828125 0.0003725677661701632
0.183125 0.183125 0.00036962780929758845
0.1834375 0.1834375 0.00036942563384557346
0.18375 0.18375 0.00036701560198250567
0.1840625 0.1840625 0.0003647332416009513
0.184375 0.184375 0.0003622907009034192
0.1846875 0.1846875 0.00036126295376557834
0.185 0.185 0.0003592516077610598
0.1853125 0.1853125 0.00035728141863324643
0.18562499999999998 0.18562499999999998 0.00035585655304827676
0.1859375 0.1859375 0.00035419747371228825
0.18625 0.18625 0.00035331030465235805
0.1865625 0.1865625 0.00035199662735003535
0.18687499999999999 0.18687499999999999 0.0003501875539561189
0.1871875 0.1871875 0.0003492113851670995
0.1875 0.1875 0.0003472347810883047
0.1878125 0.1878125 0.00034427738750515176
0.188125 0.188125 0.0003440978962082875
0.1884375 0.1884375 0.00034194738047053984
0.18875 0.18875 0.0003401972914356368
0.1890625 0.1890625 0.00033962980209652476
0.189375 0.189375 0.0003370280561884326
0.1896875 0.1896875 0.00033449742680860675
0.19 0.19 0.00033420253009799655
0.1903125 0.1903125 0.00033187840339541524
0.190625 0.190625 0.00033092242945543203
0.1909375 0.1909375 0.0003286662761404197
0.19125 0.19125 0.00032826447314445524
0.1915625 0.1915625 0.00032697339034112806
0.191875 0.191875 0.0003246407936193812
0.1921875 0.1921875 0.0003236741851405722
0.1925 0.1925 0.00032075631557144626
0.1928125 0.1928125 0.0003193587061121009
0.193125 0.193125 0.0003166878635052709
0.1934375 0.1934375 0.0003151333315562851
0.19375 0.19375 0.00031365410893088045
0.1940625 0.1940625 0.00031213938877020414
0.194375 0.194375 0.00031079925952389977
0.19468749999999999 0.19468749999999999 0.00030892564770179664
0.195 0.195 0.0003081614776776475
0.1953125 0.1953125 0.00030606923535448895
0.195625 0.195625 0.00030465543957242824
0.1959375 0.1959375 0.0003033116127397417
0.19625 0.19625 0.0003008428638186283
0.1965625 0.1965625 0.00029856775939731924
0.196875 0.196875 0.0002971972322432982
0.1971875 0.1971875 0.00029575369474275735
0.1975 0.1975 0.000294313017804838
0.1978125 0.1978125 0.000292471912556784
0.198125 0.198125 0.00029091840055634524
0.1984375 0.1984375 0.0002886530930362423
0.19875 0.19875 0.0002873300887163574
0.1990625 0.1990625 0.00028690240908021785
0.199375 0.199375 0.000283456195728108
0.1996875 0.1996875 0.0002825707936715109
0.2 0.2 0.0002811967468075899
0.2003125 0.2003125 0.00028023814928209714
0.200625 0.200625 0.0002782343576636748
0.2009375 0.2009375 0.0002765529889166802
0.20125 0.20125 0.00027433022127566005
0.2015625 0.2015625 0.0002730258644570299
0.201875 0.201875 0.00027114964482389544
0.2021875 0.2021875 0.0002698580401539193
0.20249999999999999 0.20249999999999999 0.0002681470669533677
0.2028125 0.2028125 0.00026768266826641485
0.203125 0.203125 0.00026409250605866763
0.2034375 0.2034375 0.00026405327175866547
0.20375 0.20375 0.000261788390904691
0.2040625 0.2040625 0.00026089273901701217
0.204375 0.204375 0.0002589921880902247
0.2046875 0.2046875 0.0002578491824630075
0.205 0.205 0.000256700207576644
0.2053125 0.2053125 0.00025513915555100967
0.205625 0.205625 0.0002517207687986073
0.2059375 0.2059375 0.00025083936304088527
0.20625 0.20625 0.0002493948032515413
0.2065625 0.2065625 0.0002468886409591239
0.206875 0.206875 0.0002450608251867226
0.2071875 0.2071875 0.00024483994411316547
0.2075 0.2075 0.00024248795779598803
0.2078125 0.2078125 0.00024173807953024613
0.208125 0.208125 0.00023820626682551674
0.2084375 0.2084375 0.00023873593326420621
0.20875 0.20875 0.00023613808161301506
0.2090625 0.2090625 0.00023424886493808074
0.209375 0.209375 0.00023379523122127647
0.2096875 0.2096875 0.00023219545623375405
0.21 0.21 0.00022906454831295408
0.21031249999999999 0.21031249999999999 0.00022787808704138917
0.210625 0.210625 0.00022664666029378113
0.2109375 0.2109375 0.00022527342822904067
0.21125 0.21125 0.00022322417254090979
0.2115625 0.2115625 0.00022131788160191285
0.211875 0.211875 0.00022073451995455531
0.2121875 0.2121875 0.00021747817205715347
0.2125 0.2125 0.0002180009270977397
0.2128125 0.2128125 0.00021555780376673992
0.213125 0.213125 0.00021428623361862103
0.2134375 0.2134375 0.0002123964489629971
0.21375 0.21375 0.00021101699694506086
0.2140625 0.2140625 0.00020930666785943776
0.214375 0.214375 0.0002068091152358667
0.2146875 0.2146875 0.0002056700971708301
0.215 0.215 0.00020410642987885177
0.2153125 0.2153125 0.00020290205465722604
0.215625 0.215625 0.00020225781945290615
0.2159375 0.2159375 0.00020000022671152172
0.21625 0.21625 0.00019845807380001692
0.2165625 0.2165625 0.0001973134502901169
0.216875 0.216875 0.00019561708377210572
0.2171875 0.2171875 0.0001947187909917546
0.2175 0.2175 0.0001923859464934253
0.2178125 0.2178125 0.00019043201609360115
0.21812499999999999 0.21812499999999999 0.00018979720558243336
0.2184375 0.2184375 0.0001891314301304799
0.21875 0.21875 0.0001870628113619681
0.2190625 0.2190625 0.00018264922713240263
0.219375 0.219375 0.0001833399572539228
0.2196875 0.2196875 0.00018211337537709374
0.22 0.22 0.0001797289467408194
0.2203125 0.2203125 0.0001789127309160817
0.220625 0.220625 0.00017682247299662807
0.2209375 0.2209375 0.00017536088294998456
0.22125 0.22125 0.00017512018915928298
0.2215625 0.2215625 0.00017255546368851452
0.221875 0.221875 0.0001713367017671171
0.2221875 0.2221875 0.0001703165587065495
0.2225 0.2225 0.00016817900371568967
0.2228125 0.2228125 0.00016565070706339784
0.223125 0.223125 0.0001643372507071706
0.2234375 0.2234375 0.00016339535167756515
0.22375 0.22375 0.00016225655168696754
0.2240625 0.2240625 0.00016118875228640975
0.224375 0.224375 0.00015939887347050523
0.2246875 0.2246875 0.0001575997149159717
0.225 0.225 0.00015696563723219378
0.2253125 0.2253125 0.00015567009304334907
0.225625 0.225625 0.00015342984892572037
0.22593749999999999 0.22593749999999999 0.00015186743489326146
0.22625 0.22625 0.0001498066330030323
0.2265625 0.2265625 0.00014968826901731356
0.226875 0.226875 0.00014776679924634193
0.2271875 0.2271875 0.00014611218373690986
0.2275 0.2275 0.00014409674498171783
0.2278125 0.2278125 0.00014287062864178172
0.228125 0.228125 0.0001423404339635646
0.2284375 0.2284375 0.0001401933205197783
0.22875 0.22875 0.00014000523166633316
0.2290625 0.2290625 0.00013872548920633107
0.229375 0.229375 0.00013712234270418913
0.2296875 0.2296875 0.00013567415950856203
0.23 0.23 0.000133203971860012
0.2303125 0.2303125 0.00013268426669803653
0.230625 0.230625 0.00013120006398007286
0.2309375 0.2309375 0.00012963230795171949
0.23125 0.23125 0.00012810974288596818
0.2315625 0.2315625 0.00012656161893787418
0.231875 0.231875 0.0001256604542156025
0.2321875 0.2321875 0.00012421250679685514
0.2325 0.2325 0.00012315052263962687
0.2328125 0.2328125 0.0001217466481693017
0.233125 0.233125 0.00011972433626113209
0.2334375 0.2334375 0.00011857497769186809
0.23374999999999999 0.23374999999999999 0.00011724734939232736
0.2340625 0.2340625 0.0001148994431847754
0.234375 0.234375 0.00011425238740113641
0.2346875 0.2346875 0.00011205425722157493
0.235 0.235 0.00011152588536075272
0.2353125 0.2353125 0.00011040015756977843
0.235625 0.235625 0.00010857314604446319
0.2359375 0.2359375 0.00010737335762933079
0.23625 0.23625 0.0001077723483729949
0.2365625 0.2365625 0.00010564477712295204
0.236875 0.236875 0.00010482206474323423
0.2371875 0.2371875 0.00010261033473052763
0.2375 0.2375 0.00010145135679492511
0.2378125 0.2378125 0.0000999363243239252
0.238125 0.238125 0.00009958025378238003
0.2384375 0.2384375 0.00009787671459787089
0.23875 0.23875 0.00009693221104772849
0.2390625 0.2390625 0.0000956824707172926
0.239375 0.239375 0.0000933864586766521
0.2396875 0.2396875 0.00009342331557614359
0.24 0.24 0.00009277789572447847
0.2403125 0.2403125 0.00009037384226561829
0.240625 0.240625 0.00008943478275857963
0.2409375 0.2409375 0.00008848527381414932
0.24125 0.24125 0.00008753362713604393
0.24156249999999999 0.24156249999999999 0.00008518398445843368
0.241875 0.241875 0.00008488334078159793
0.2421875 0.2421875 0.00008212906547919033
0.2425 0.2425 0.00008291087481491805
0.2428125 0.2428125 0.000081291647640584
0.243125 0.243125 0.00008136626607945321
0.2434375 0.2434375 0.00007888621366357795
0.24375 0.24375 0.00007758399567414534
0.2440625 0.2440625 0.00007567599645549113
0.244375 0.244375 0.00007519255189233865
0.2446875 0.2446875 0.0000739300022065514
0.245 0.245 0.00007288573144807091
0.2453125 0.2453125 0.00007231527457123965
0.245625 0.245625 0.00007159349210664949
0.2459375 0.2459375 0.0000708580152759163
0.24625 0.24625 0.00006896798370494516
0.2465625 0.2465625 0.0000673598262536791
0.246875 0.246875 0.00006558828497157953
0.2471875 0.2471875 0.00006491503243920564
0.2475 0.2475 0.00006430091856175996
0.2478125 0.2478125 0.00006322882027034917
0.248125 0.248125 0.00006162200873206564
0.2484375 0.2484375 0.00005997458376172523
0.24875 0.24875 0.00005979012887712869
0.2490625 0.2490625 0.00006051583883732515
0.249375 0.249375 0.00005967574041854844
0.2496875 0.2496875 0.0000562781005067391
0.25 0.25 0.000056572743603215206
0.2503125 0.2503125 0.000054842305891550199
0.250625 0.250625 0.00005449802495444849
0.25093750000000004 0.25093750000000004 0.0000533928546906958
0.25125000000000003 0.25125000000000003 0.00005261692801023952
0.2515625 0.2515625 0.00005065954855714143
0.251875 0.251875 0.000049753032078745949
0.2521875 0.2521875 0.000049917582940869207
0.2525 0.2525 0.00004827715783633493
0.25281250000000005 0.25281250000000005 0.000048311502049401179
0.25312500000000004 0.25312500000000004 0.000046449927321682067
0.25343750000000004 0.25343750000000004 0.00004584367619834542
0.25375000000000003 0.25375000000000003 0.000044078215926549668
0.2540625 0.2540625 0.00004359843166012751
0.254375 0.254375 0.000042530248149978366
0.2546875 0.2546875 0.00004221255427523771
0.255 0.255 0.00004173901528468232
0.25531250000000005 0.25531250000000005 0.000039448112067703948
0.25562500000000005 0.25562500000000005 0.00003838039194397746
0.25593750000000004 0.25593750000000004 0.000038625778153738419
0.25625000000000003 0.25625000000000003 0.00003827101676430651
0.2565625 0.2565625 0.00003730864951809361
0.256875 0.256875 0.00003639088773590266
0.2571875 0.2571875 0.0000349299889142767
0.2575 0.2575 0.00003532653672502263
0.2578125 0.2578125 0.000034862324621142557
0.25812500000000005 0.25812500000000005 0.00003255111659711989
0.25843750000000004 0.25843750000000004 0.00003173510152526082
0.25875000000000004 0.25875000000000004 0.00003149324245977053
0.25906250000000003 0.25906250000000003 0.00003090674602883835
0.259375 0.259375 0.00002913295380644503
0.2596875 0.2596875 0.000029309615204849453
0.26 0.26 0.000027972481511276838
0.2603125 0.2603125 0.000026915121897826546
0.26062500000000005 0.26062500000000005 0.00002590195598242413
0.26093750000000004 0.26093750000000004 0.000026215946939762937
0.26125000000000004 0.26125000000000004 0.00002440380251461855
0.26156250000000003 0.26156250000000003 0.000024780336948271115
0.261875 0.261875 0.000023881613425976259
0.2621875 0.2621875 0.00002393663670775489
0.2625 0.2625 0.000021724253877455827
0.2628125 0.2628125 0.00002098872050362117
0.26312500000000005 0.26312500000000005 0.000022177797544135405
0.26343750000000005 0.26343750000000005 0.00002043636307094525
0.26375000000000004 0.26375000000000004 0.000020611825712406243
0.26406250000000003 0.26406250000000003 0.000020152080414066418
0.264375 0.264375 0.000019699028150131074
0.2646875 0.2646875 0.000018483164310058635
0.265 0.265 0.00001815173648900411
0.2653125 0.2653125 0.00001785059138349461
0.265625 0.265625 0.000017196584854559887
0.26593750000000005 0.26593750000000005 0.00001580006883670484
0.26625000000000004 0.26625000000000004 0.000015348210764380765
0.26656250000000004 0.26656250000000004 0.000014597512008499817
0.26687500000000003 0.26687500000000003 0.000014663402188529597
0.2671875 0.2671875 0.00001343412751717303
0.2675 0.2675 0.000012366718486522865
0.2678125 0.2678125 0.000012448153764320152
0.268125 0.268125 0.00001153930452174243
0.26843750000000005 0.26843750000000005 0.000011658617722159017
0.26875000000000004 0.26875000000000004 0.000010086779470358239
0.26906250000000004 0.26906250000000004 0.000009633763510497008
0.26937500000000003 0.26937500000000003 0.000010562542293240355
0.2696875 0.2696875 0.000009301531493402212
0.27 0.27 0.00000843411076608628
0.2703125 0.2703125 0.000008306537600199409
0.270625 0.270625 0.000007450490893384635
0.27093750000000005 0.27093750000000005 0.000007759545492682795
0.27125000000000005 0.27125000000000005 0.000008139781208960908
0.27156250000000004 0.27156250000000004 0.000007081789459342986
0.27187500000000003 0.27187500000000003 0.000006841627877966034
0.2721875 0.2721875 0.000006272933602744467
0.2725 0.2725 0.000006332918111057401
0.2728125 0.2728125 0.000005298109837986297
0.273125 0.273125 0.0000061396195791195129
0.27343750000000006 0.27343750000000006 0.0000050773569130859248
0.27375000000000005 0.27375000000000005 0.000005565670334642739
0.27406250000000004 0.27406250000000004 0.000004453109460839989
0.27437500000000004 0.27437500000000004 0.000004817676033995119
0.27468750000000003 0.27468750000000003 0.0000045943786485878709
0.275 0.275 0.0000040568429860542288
0.2753125 0.2753125 0.000003635611482010956
0.275625 0.275625 0.0000038375030065068058
0.2759375 0.2759375 0.000002893506738296304
0.27625000000000005 0.27625000000000005 0.000003433053382410206
0.27656250000000004 0.27656250000000004 0.0000033810387577506986
0.27687500000000004 0.27687500000000004 0.0000023708510918438307
0.27718750000000003 0.27718750000000003 0.0000026952489339640867
0.2775 0.2775 0.0000021874052516143414
0.2778125 0.2778125 0.000001081811442074556
0.278125 0.278125 0.0000027809444124737589
0.2784375 0.2784375 0.000001215762091284875
0.27875000000000005 0.27875000000000005 0.0000018892921076201376
0.27906250000000005 0.27906250000000005 8.121569344816774e-7
0.27937500000000004 0.27937500000000004 0.00000251166853293286
0.27968750000000003 0.27968750000000003 9.116512490586195e-7
0.28 0.28 8.272338841644336e-7
0.2803125 0.2803125 0.0000021161336159349717
0.280625 0.280625 0.0000018930885907662236
0.2809375 0.2809375 0.0000014385574393947559
0.28125000000000006 0.28125000000000006 7.649944147150633e-7
0.28156250000000005 0.28156250000000005 0.0000013033288715901416
0.28187500000000004 0.28187500000000004 8.370738274975607e-7
0.28218750000000004 0.28218750000000004 0.0
0.28250000000000003 0.28250000000000003 0.0000016184319911595295
0.2828125 0.2828125 0.0000012214112588867892
0.283125 0.283125 0.0000023728948762762136
0.2834375 0.2834375 0.0000015680272899559626
0.28375 0.28375 0.0000021231058934196094
0.28406250000000005 0.28406250000000005 0.0000013446601824545135
0.28437500000000004 0.28437500000000004 0.0000023445705258142446
0.28468750000000004 0.28468750000000004 0.000002090727182694108
0.28500000000000003 0.28500000000000003 0.0000026413627784570728
0.2853125 0.2853125 0.0000029936742207466867
0.285625 0.285625 0.000003199971539205701
0.2859375 0.2859375 0.0000026581868353690084
0.28625 0.28625 0.000003824614886091516
0.28656250000000005 0.28656250000000005 0.000003170250405294087
0.28687500000000005 0.28687500000000005 0.0000031484136728610666
0.28718750000000004 0.28718750000000004 0.0000039772931104885239
0.28750000000000003 0.28750000000000003 0.000004037145162659591
0.2878125 0.2878125 0.000003913151663302063
0.288125 0.288125 0.0000035108346316465365
0.2884375 0.2884375 0.000004633767838730838
0.28875 0.28875 0.0000057997514214099209
0.28906250000000006 0.28906250000000006 0.000006171312551602349
0.28937500000000005 0.28937500000000005 0.000005041639457871428
0.28968750000000004 0.28968750000000004 0.0000066741488174629349
0.29000000000000004 0.29000000000000004 0.000006743371417531089
0.29031250000000003 0.29031250000000003 0.000007033996905450699
0.290625 0.290625 0.000006809496074734658
0.2909375 0.2909375 0.00000775447357648305
0.29125 0.29125 0.0000076039355673748888
0.2915625 0.2915625 0.000008611945175998723
0.29187500000000005 0.29187500000000005 0.000009987426109094662
0.29218750000000004 0.29218750000000004 0.000010642226556837253
0.29250000000000004 0.29250000000000004 0.000011425521175130525
0.29281250000000003 0.29281250000000003 0.000011324183872192485
0.293125 0.293125 0.00001304067186540356
0.2934375 0.2934375 0.000012311439891699331
0.29375 0.29375 0.000013336314735534045
0.2940625 0.2940625 0.000014411905265012456
0.29437500000000005 0.29437500000000005 0.000013456224305988946
0.29468750000000005 0.29468750000000005 0.000014443621979053599
0.29500000000000004 0.29500000000000004 0.00001537567854444598
0.29531250000000003 0.29531250000000003 0.000014873141294735777
0.295625 0.295625 0.000016223611066209458
0.2959375 0.2959375 0.000017213761275776657
0.29625 0.29625 0.000017801489667017995
0.2965625 0.2965625 0.000019349267245422943
0.29687500000000006 0.29687500000000006 0.000018306823105290359
0.29718750000000005 0.29718750000000005 0.000019483007895910424
0.29750000000000004 0.29750000000000004 0.000020474283084144486
0.29781250000000004 0.29781250000000004 0.00002094563698879534
0.29812500000000003 0.29812500000000003 0.000021432710446314783
0.2984375 0.2984375 0.000023190719943321079
0.29875 0.29875 0.000023722364446867218
0.2990625 0.2990625 0.00002488588462724005
0.299375 0.299375 0.000024997725541620076
0.29968750000000005 0.29968750000000005 0.000026527478506476236
0.30000000000000004 0.30000000000000004 0.000027173742731196445
0.30031250000000004 0.30031250000000004 0.000027575007020614945
0.30062500000000003 0.30062500000000003 0.00002825911516356151
0.3009375 0.3009375 0.00003076077596281658
0.30125 0.30125 0.00003006503516703456
0.3015625 0.3015625 0.000031275404408973097
0.301875 0.301875 0.00003272329891672787
0.30218750000000005 0.30218750000000005 0.00003365241225139037
0.30250000000000005 0.30250000000000005 0.000034865136319791638
0.30281250000000004 0.30281250000000004 0.00003529411819722106
0.30312500000000003 0.30312500000000003 0.000035979269962211879
0.3034375 0.3034375 0.000037466112263979688
0.30375 0.30375 0.00003777435140050122
0.3040625 0.3040625 0.000040288701198142499
0.304375 0.304375 0.00004121116010608256
0.30468750000000006 0.30468750000000006 0.000042600894760570277
0.30500000000000005 0.30500000000000005 0.00004348627002201985
0.30531250000000004 0.30531250000000004 0.00004474654282836572
0.30562500000000004 0.30562500000000004 0.00004593754558686639
0.30593750000000003 0.30593750000000003 0.00004663921604853498
0.30625 0.30625 0.000048027620133900688
0.3065625 0.3065625 0.00004880840418220844
0.306875 0.306875 0.00004966128528029624
0.3071875 0.3071875 0.00005117030296840873
0.30750000000000005 0.30750000000000005 0.00005241134356154958
0.30781250000000004 0.30781250000000004 0.00005454219169243133
0.30812500000000004 0.30812500000000004 0.0000555029449576974
0.30843750000000003 0.30843750000000003 0.00005700929612942709
0.30875 0.30875 0.000057222232706136267
0.3090625 0.3090625 0.00005991420967667879
0.309375 0.309375 0.00006185797359806785
0.3096875 0.3096875 0.0000625251244007561
0.31000000000000005 0.31000000000000005 0.00006500915874937041
0.31031250000000005 0.31031250000000005 0.00006636451657510796
0.31062500000000004 0.31062500000000004 0.00006790200927487037
0.31093750000000003 0.31093750000000003 0.00006894761587721118
0.31125 0.31125 0.00007109410452365314
0.3115625 0.3115625 0.00007150515005890652
0.311875 0.311875 0.00007374931301659682
0.3121875 0.3121875 0.00007415602739085437
0.31250000000000006 0.31250000000000006 0.0000769562417433469
0.31281250000000005 0.31281250000000005 0.00007855534359440869
0.31312500000000004 0.31312500000000004 0.00007954414006134444
0.31343750000000004 0.31343750000000004 0.00008179062579262691
0.31375000000000003 0.31375000000000003 0.00008209206731749259
0.3140625 0.3140625 0.00008460083629924133
0.314375 0.314375 0.00008643363544684262
0.3146875 0.3146875 0.00008778855872052145
0.315 0.315 0.00009000543036236
0.31531250000000005 0.31531250000000005 0.00009130323661949487
0.31562500000000004 0.31562500000000004 0.00009321468041640301
0.31593750000000004 0.31593750000000004 0.00009459740837933737
0.31625000000000003 0.31625000000000003 0.00009765104480659353
0.3165625 0.3165625 0.00009801498711511366
0.316875 0.316875 0.00010115219144271218
0.3171875 0.3171875 0.00010458462597265675
0.3175 0.3175 0.00010534604621808836
0.31781250000000005 0.31781250000000005 0.00010722568088047073
0.31812500000000005 0.31812500000000005 0.00010898897828963319
0.31843750000000004 0.31843750000000004 0.00011086759482541289
0.31875000000000003 0.31875000000000003 0.00011343552526388073
0.3190625 0.3190625 0.00011459328358965352
0.319375 0.319375 0.00011747987949920418
0.3196875 0.3196875 0.00012063125088672931
0.32 0.32 0.00012088989260832498
0.32031250000000006 0.32031250000000006 0.00012425726878841195
0.32062500000000005 0.32062500000000005 0.00012576096852715457
0.32093750000000004 0.32093750000000004 0.00012794726915954508
0.32125000000000004 0.32125000000000004 0.00013070489803591726
0.32156250000000003 0.32156250000000003 0.00013170629647329127
0.321875 0.321875 0.0001351138580083468
0.3221875 0.3221875 0.00013637743337814118
0.3225 0.3225 0.00013867984550756588
0.3228125 0.3228125 0.00014164384304094342
0.32312500000000005 0.32312500000000005 0.00014343603126427924
0.32343750000000004 0.32343750000000004 0.0001455527792301734
0.32375000000000004 0.32375000000000004 0.0001478505384474131
0.32406250000000003 0.32406250000000003 0.00015037598231045114
0.324375 0.324375 0.00015421787967010515
0.3246875 0.3246875 0.00015603035381090091
0.325 0.325 0.0001577854380217588
0.3253125 0.3253125 0.00015965500584590707
0.32562500000000005 0.32562500000000005 0.00016282858660977232
0.32593750000000005 0.32593750000000005 0.0001653275457128879
0.32625000000000004 0.32625000000000004 0.00016691327315715557
0.32656250000000003 0.32656250000000003 0.00017103707157171115
0.326875 0.326875 0.00017272619516056756
0.3271875 0.3271875 0.0001756193216844638
0.3275 0.3275 0.00017927250634618413
0.3278125 0.3278125 0.0001811487280106819
0.32812500000000006 0.32812500000000006 0.00018403787999694376
0.32843750000000005 0.32843750000000005 0.00018629215197114233
0.32875000000000004 0.32875000000000004 0.00018841142059708628
0.32906250000000004 0.32906250000000004 0.0001912525843288081
0.32937500000000003 0.32937500000000003 0.00019537792499964827
0.3296875 0.3296875 0.00019690878350778895
0.33 0.33 0.0002003329608810942
0.3303125 0.3303125 0.00020395343226708144
0.330625 0.330625 0.0002052463628165052
0.33093750000000005 0.33093750000000005 0.0002096823891810408
0.33125000000000004 0.33125000000000004 0.00021102697251592316
0.33156250000000004 0.33156250000000004 0.00021498014420713883
0.33187500000000003 0.33187500000000003 0.0002174225293299921
0.3321875 0.3321875 0.00022044153317305577
0.3325 0.3325 0.00022343229718974094
0.3328125 0.3328125 0.00022740529850213238
0.333125 0.333125 0.00023048033104577698
0.33343750000000005 0.33343750000000005 0.00023406873263746744
0.33375000000000005 0.33375000000000005 0.0002361280031899895
0.33406250000000004 0.33406250000000004 0.00023983566941785495
0.33437500000000003 0.33437500000000003 0.00024258279847719363
0.3346875 0.3346875 0.00024656396448516485
0.335 0.335 0.0002495469014602066
0.3353125 0.3353125 0.00025267237813339716
0.335625 0.335625 0.00025642435473835625
0.33593750000000006 0.33593750000000006 0.0002595906262330877
0.33625000000000005 0.33625000000000005 0.0002628873659947386
0.33656250000000004 0.33656250000000004 0.00026629464390200586
0.33687500000000004 0.33687500000000004 0.00026894938979908314
0.33718750000000003 0.33718750000000003 0.000272573222388427
0.3375 0.3375 0.0002762963474164603
0.3378125 0.3378125 0.0002802233313168343
0.338125 0.338125 0.00028375698728609595
0.3384375 0.3384375 0.0002877829222710529
0.33875000000000005 0.33875000000000005 0.0002888854330863104
0.33906250000000004 0.33906250000000004 0.0002949415666125357
0.33937500000000004 0.33937500000000004 0.00029679396569852283
0.33968750000000003 0.33968750000000003 0.00030099759849337406
0.34 0.34 0.00030512408475231805
0.3403125 0.3403125 0.00030938872835334835
0.340625 0.340625 0.0003128780208709154
0.3409375 0.3409375 0.00031645286018873925
0.34125000000000005 0.34125000000000005 0.00031952888998777604
0.34156250000000005 0.34156250000000005 0.00032279016268198674
0.34187500000000004 0.34187500000000004 0.0003273409299662637
0.34218750000000003 0.34218750000000003 0.0003310616185415847
0.3425 0.3425 0.000335696737612538
0.3428125 0.3428125 0.0003393775691401999
0.343125 0.343125 0.00034281576029843424
0.3434375 0.3434375 0.00034695269384037316
0.34375000000000006 0.34375000000000006 0.0003503208571082855
0.34406250000000005 0.34406250000000005 0.00035532263620444377
0.34437500000000004 0.34437500000000004 0.0003610970494566279
0.34468750000000004 0.34468750000000004 0.0003646768724192788
0.34500000000000003 0.34500000000000003 0.0003683133278332561
0.3453125 0.3453125 0.0003713947020548288
0.345625 0.345625 0.0003751182980646464
0.3459375 0.3459375 0.00038061413725147384
0.34625 0.34625 0.00038385177006421725
0.34656250000000005 0.34656250000000005 0.00038764676948917107
0.34687500000000004 0.34687500000000004 0.00039335124860263675
0.34718750000000004 0.34718750000000004 0.00039734102772570395
0.34750000000000003 0.34750000000000003 0.00040103886515263025
0.3478125 0.3478125 0.00040672286335608567
0.348125 0.348125 0.0004104079358951449
0.3484375 0.3484375 0.0004141910542584975
0.34875 0.34875 0.0004191316536652271
0.34906250000000005 0.34906250000000005 0.0004239902514259954
0.34937500000000005 0.34937500000000005 0.00042852416110968896
0.34968750000000004 0.34968750000000004 0.00043368928026027854
0.35000000000000003 0.35000000000000003 0.0004383126329447994
0.3503125 0.3503125 0.00044240145046311314
0.350625 0.350625 0.0004474381756880501
0.3509375 0.3509375 0.0004505933486855576
0.35125 0.35125 0.0004567648614363873
0.35156250000000006 0.35156250000000006 0.00046163839510583076
0.35187500000000005 0.35187500000000005 0.00046547732276551543
0.35218750000000004 0.35218750000000004 0.0004702050345184073
0.35250000000000004 0.35250000000000004 0.00047608292548514855
0.35281250000000003 0.35281250000000003 0.00047935924649493476
0.353125 0.353125 0.0004850336672472434
0.3534375 0.3534375 0.0004891282228419506
0.35375 0.35375 0.0004945979073235039
0.3540625 0.3540625 0.0004994538337447104
0.35437500000000005 0.35437500000000005 0.0005038269567805931
0.35468750000000004 0.35468750000000004 0.0005095898200833897
0.35500000000000004 0.35500000000000004 0.0005149241895097529
0.35531250000000003 0.35531250000000003 0.0005196017442673448
0.355625 0.355625 0.0005242619468855611
0.3559375 0.3559375 0.0005292816704140091
0.35625 0.35625 0.0005349421729012729
0.3565625 0.3565625 0.0005401737546627332
0.35687500000000005 0.35687500000000005 0.000546389331770575
0.35718750000000005 0.35718750000000005 0.0005505149038728529
0.35750000000000004 0.35750000000000004 0.0005561358197455466
0.35781250000000003 0.35781250000000003 0.0005606896792673322
0.358125 0.358125 0.0005663769857657695
0.3584375 0.3584375 0.0005729010655651202
0.35875 0.35875 0.0005773716770202608
0.3590625 0.3590625 0.0005833932651145841
0.35937500000000006 0.35937500000000006 0.0005883380331470704
0.35968750000000005 0.35968750000000005 0.000593839472204292
0.36000000000000004 0.36000000000000004 0.0005989712089596039
0.36031250000000004 0.36031250000000004 0.000605583907268433
0.36062500000000003 0.36062500000000003 0.0006112142764749304
0.3609375 0.3609375 0.000617370300928941
0.36125 0.36125 0.0006231771155666814
0.3615625 0.3615625 0.0006297930788744449
0.361875 0.361875 0.0006355110260874091
0.36218750000000005 0.36218750000000005 0.0006399806204905277
0.36250000000000004 0.36250000000000004 0.0006469543854618597
0.36281250000000004 0.36281250000000004 0.0006522470808895156
0.36312500000000003 0.36312500000000003 0.0006580614584223037
0.3634375 0.3634375 0.0006648336502892596
0.36375 0.36375 0.0006711079811361753
0.3640625 0.3640625 0.0006772804512480979
0.364375 0.364375 0.000683116669483116
0.36468750000000005 0.36468750000000005 0.0006899698727299967
0.36500000000000005 0.36500000000000005 0.000695667412237943
0.36531250000000004 0.36531250000000004 0.0007014057558407606
0.36562500000000003 0.36562500000000003 0.0007086504239602094
0.3659375 0.3659375 0.0007140830581557022
0.36625 0.36625 0.0007210238863214998
0.3665625 0.3665625 0.000725950484299015
0.366875 0.366875 0.00073346779601298
0.36718750000000006 0.36718750000000006 0.0007400955394254224
0.36750000000000005 0.36750000000000005 0.0007457375369131358
0.36781250000000004 0.36781250000000004 0.0007519797067782238
0.36812500000000004 0.36812500000000004 0.0007595721103002178
0.36843750000000003 0.36843750000000003 0.0007658691532885017
0.36875 0.36875 0.000771640594713806
0.3690625 0.3690625 0.0007780328669809956
0.369375 0.369375 0.000785636285161977
0.3696875 0.3696875 0.0007922536170562449
0.37000000000000005 0.37000000000000005 0.0007982725399443623
0.37031250000000004 0.37031250000000004 0.0008067722953769287
0.37062500000000004 0.37062500000000004 0.000813259711583516
0.37093750000000003 0.37093750000000003 0.0008195755190426691
0.37125 0.37125 0.0008273483570227101
0.3715625 0.3715625 0.0008333262223615039
0.371875 0.371875 0.0008410501583949869
0.3721875 0.3721875 0.0008478328043471253
0.37250000000000005 0.37250000000000005 0.0008555271715753826
0.37281250000000005 0.37281250000000005 0.0008621070004840752
0.37312500000000004 0.37312500000000004 0.0008691544271548959
0.37343750000000003 0.37343750000000003 0.0008785772067588817
0.37375 0.37375 0.000883909482805183
0.3740625 0.3740625 0.0008923742319638643
0.374375 0.374375 0.0008972974347401743
0.3746875 0.3746875 0.0009047002938112857
0.37500000000000006 0.37500000000000006 0.0009131166654083203
0.37531250000000005 0.37531250000000005 0.0009205841442275927
0.37562500000000004 0.37562500000000004 0.0009279762456268039
0.37593750000000004 0.37593750000000004 0.0009361834141920443
0.37625000000000003 0.37625000000000003 0.000943392522182223
0.3765625 0.3765625 0.0009512306381859972
0.376875 0.376875 0.0009576682853745811
0.3771875 0.3771875 0.0009654126382319662
0.37750000000000006 0.37750000000000006 0.0009741122368078514
0.37781250000000005 0.37781250000000005 0.0009824227934851574
0.37812500000000004 0.37812500000000004 0.0009894847160585412
0.37843750000000004 0.37843750000000004 0.00099784063584078
0.37875000000000003 0.37875000000000003 0.0010058389354758949
0.3790625 0.3790625 0.001013263080613766
0.379375 0.379375 0.001021752329640457
0.3796875 0.3796875 0.001028816086805813
0.38 0.38 0.001037846281864715
0.38031250000000005 0.38031250000000005 0.001046126584779947
0.38062500000000005 0.38062500000000005 0.0010533388103185252
0.38093750000000004 0.38093750000000004 0.0010617786403695857
0.38125000000000003 0.38125000000000003 0.0010700421796845227
0.3815625 0.3815625 0.001078928376171742
0.381875 0.381875 0.0010863040863017459
0.3821875 0.3821875 0.0010954774506753934
0.3825 0.3825 0.0011033815489393763
0.38281250000000006 0.38281250000000006 0.0011110248822739069
0.38312500000000005 0.38312500000000005 0.0011202216234360648
0.38343750000000004 0.38343750000000004 0.0011288844996169788
0.38375000000000004 0.38375000000000004 0.0011369112696107175
0.38406250000000003 0.38406250000000003 0.0011451002800932035
0.384375 0.384375 0.001154392274498333
0.3846875 0.3846875 0.0011624038792252059
0.385 0.385 0.0011719080820051945
0.38531250000000006 0.38531250000000006 0.0011804967533875127
0.38562500000000005 0.38562500000000005 0.0011908822579173298
0.38593750000000004 0.38593750000000004 0.0011995465753216917
0.38625000000000004 0.38625000000000004 0.001208825134910529
0.38656250000000003 0.38656250000000003 0.0012171870310865546
0.386875 0.386875 0.0012268579404867639
0.3871875 0.3871875 0.0012344281897920455
0.3875 0.3875 0.0012437883637602629
0.3878125 0.3878125 0.0012519892598238719
0.38812500000000005 0.38812500000000005 0.0012622130579943755
0.38843750000000005 0.38843750000000005 0.0012717926501365379
0.38875000000000004 0.38875000000000004 0.0012810551845452638
0.38906250000000003 0.38906250000000003 0.0012899652957147324
0.389375 0.389375 0.00130009516525211
0.3896875 0.3896875 0.0013090421553624086
0.39 0.39 0.0013191022316528642
0.3903125 0.3903125 0.0013289373299346379
0.39062500000000006 0.39062500000000006 0.001338119312219074
0.39093750000000005 0.39093750000000005 0.001347924487845752
0.39125000000000004 0.39125000000000004 0.0013583709276181757
0.39156250000000004 0.39156250000000004 0.0013662110224446412
0.39187500000000003 0.39187500000000003 0.0013764851405409624
0.3921875 0.3921875 0.0013855678212652075
0.3925 0.3925 0.0013966786625053078
0.3928125 0.3928125 0.00140573897284804
0.39312500000000006 0.39312500000000006 0.001415722368928729
0.39343750000000005 0.39343750000000005 0.0014261447990932453
0.39375000000000004 0.39375000000000004 0.001436501763444179
0.39406250000000004 0.39406250000000004 0.0014451274722045004
0.39437500000000003 0.39437500000000003 0.001456627356201798
0.3946875 0.3946875 0.0014676033471461338
0.395 0.395 0.0014760110609891263
0.3953125 0.3953125 0.0014871272484789423
0.395625 0.395625 0.0014974042910721646
0.39593750000000005 0.39593750000000005 0.0015091594073611474
0.39625000000000005 0.39625000000000005 0.0015187763598392786
0.39656250000000004 0.39656250000000004 0.0015306961853280839
0.39687500000000003 0.39687500000000003 0.0015402305008749497
0.3971875 0.3971875 0.0015507530605856834
0.3975 0.3975 0.0015610351149225127
0.3978125 0.3978125 0.0015710783476251267
0.398125 0.398125 0.0015826206695001078
0.39843750000000006 0.39843750000000006 0.0015936589354391908
0.39875000000000005 0.39875000000000005 0.0016032940560600368
0.39906250000000004 0.39906250000000004 0.0016151374351330199
0.39937500000000004 0.39937500000000004 0.001627398953299767
0.39968750000000003 0.39968750000000003 0.0016368660444038553
0.4 0.4 0.0016472297823984526
0.4003125 0.4003125 0.0016594899796699217
0.400625 0.400625 0.001670315143826965
0.40093750000000006 0.40093750000000006 0.0016823039878017866
0.40125000000000005 0.40125000000000005 0.0016928772855942063
0.40156250000000004 0.40156250000000004 0.0017031656641984
0.40187500000000004 0.40187500000000004 0.0017150540017188048
0.40218750000000003 0.40218750000000003 0.0017260471377749238
0.4025 0.4025 0.001738593044309281
0.4028125 0.4028125 0.0017494293806057024
0.403125 0.403125 0.001760920705106994
0.4034375 0.4034375 0.0017738779084897486
0.40375000000000005 0.40375000000000005 0.0017844312964155989
0.40406250000000005 0.40406250000000005 0.001796037332622696
0.40437500000000004 0.40437500000000004 0.0018087999122746765
0.40468750000000003 0.40468750000000003 0.0018200043572973143
0.405 0.405 0.0018322939115415624
0.4053125 0.4053125 0.0018442952333838764
0.405625 0.405625 0.0018565345625428886
0.4059375 0.4059375 0.0018681742747701863
0.40625000000000006 0.40625000000000006 0.0018796759144635053
0.40656250000000005 0.40656250000000005 0.001892666233470661
0.40687500000000004 0.40687500000000004 0.0019070853163928859
0.40718750000000004 0.40718750000000004 0.0019168815466849518
0.40750000000000003 0.40750000000000003 0.0019289881915665135
0.4078125 0.4078125 0.0019425166409321993
0.408125 0.408125 0.0019543082146253377
0.4084375 0.4084375 0.0019660731797998406
0.40875000000000006 0.40875000000000006 0.001978960444314936
0.40906250000000005 0.40906250000000005 0.001993558749117926
0.40937500000000004 0.40937500000000004 0.0020055522475075136
0.40968750000000004 0.40968750000000004 0.00201929876477694
0.41000000000000003 0.41000000000000003 0.0020315951731013396
0.4103125 0.4103125 0.0020445065402338177
0.410625 0.410625 0.002057821108020034
0.4109375 0.4109375 0.002070857262133516
0.41125 0.41125 0.002082502921617887
0.41156250000000005 0.41156250000000005 0.0020953856610906658
0.41187500000000005 0.41187500000000005 0.0021087722394929405
0.41218750000000004 0.41218750000000004 0.0021227221152204059
0.41250000000000003 0.41250000000000003 0.0021360317087359087
0.4128125 0.4128125 0.0021487749497964305
0.413125 0.413125 0.0021635251285466274
0.4134375 0.4134375 0.0021759569764728695
0.41375 0.41375 0.002189670661788875
0.41406250000000006 0.41406250000000006 0.0022031948674220266
0.41437500000000005 0.41437500000000005 0.002217221637473063
0.41468750000000004 0.41468750000000004 0.0022322103855509005
0.41500000000000004 0.41500000000000004 0.0022441597269182327
0.41531250000000003 0.41531250000000003 0.002258243828706932
0.415625 0.415625 0.0022732990790543434
0.4159375 0.4159375 0.0022878440861126378
0.41625 0.41625 0.002301289794399115
0.41656250000000006 0.41656250000000006 0.002315337077896005
0.41687500000000005 0.41687500000000005 0.0023303539011603217
0.41718750000000004 0.41718750000000004 0.002344099350375063
0.41750000000000004 0.41750000000000004 0.0023581877244675784
0.41781250000000003 0.41781250000000003 0.002373004161070631
0.418125 0.418125 0.0023874427390882895
0.4184375 0.4184375 0.0024012100937458029
0.41875 0.41875 0.0024173975830474455
0.4190625 0.4190625 0.0024306843809027069
0.41937500000000005 0.41937500000000005 0.0024464205463792575
0.41968750000000005 0.41968750000000005 0.002461202731060151
0.42000000000000004 0.42000000000000004 0.0024759965305932738
0.42031250000000003 0.42031250000000003 0.0024911570810734319
0.420625 0.420625 0.0025054419564954808
0.4209375 0.4209375 0.0025209456751222535
0.42125 0.42125 0.002535722063068521
0.4215625 0.4215625 0.002552146805053729
0.42187500000000006 0.42187500000000006 0.002566337660978412
0.42218750000000005 0.42218750000000005 0.0025815629050923349
0.42250000000000004 0.42250000000000004 0.0025968490303677437
0.42281250000000004 0.42281250000000004 0.002612334735735398
0.42312500000000003 0.42312500000000003 0.002627931190575893
0.4234375 0.4234375 0.0026419996795198125
0.42375 0.42375 0.002658887677588089
0.4240625 0.4240625 0.0026738372279082125
0.42437500000000006 0.42437500000000006 0.0026910793594691767
0.42468750000000005 0.42468750000000005 0.002706322611389473
0.42500000000000004 0.42500000000000004 0.0027221357981471814
0.42531250000000004 0.42531250000000004 0.0027381394487479106
0.42562500000000003 0.42562500000000003 0.0027537233074581364
0.4259375 0.4259375 0.002770965492914362
0.42625 0.42625 0.00278645303364753
0.4265625 0.4265625 0.002803185468695095
0.426875 0.426875 0.0028203619694374037
0.42718750000000005 0.42718750000000005 0.0028359952135468666
0.42750000000000005 0.42750000000000005 0.0028529735896176695
0.42781250000000004 0.42781250000000004 0.0028690210329604139
0.42812500000000003 0.42812500000000003 0.0028860680681229977
0.4284375 0.4284375 0.0029022201351375034
0.42875 0.42875 0.0029195672043781548
0.4290625 0.4290625 0.002935357991692243
0.429375 0.429375 0.0029532116103567409
0.42968750000000006 0.42968750000000006 0.0029697256112190667
0.43000000000000005 0.43000000000000005 0.0029869892374594219
0.43031250000000004 0.43031250000000004 0.0030032999424223669
0.43062500000000004 0.43062500000000004 0.003022028463872226
0.43093750000000003 0.43093750000000003 0.0030396099529517216
0.43125 0.43125 0.0030560253466109948
0.4315625 0.4315625 0.003073498385167225
0.431875 0.431875 0.003091949540219445
0.43218750000000006 0.43218750000000006 0.0031088566713764196
0.43250000000000005 0.43250000000000005 0.0031272911246906854
0.43281250000000004 0.43281250000000004 0.0031450645065961154
0.43312500000000004 0.43312500000000004 0.003160755003045994
0.43343750000000003 0.43343750000000003 0.003178800445446515
0.43375 0.43375 0.0031971936846184798
0.4340625 0.4340625 0.0032155654275600445
0.434375 0.434375 0.003233833413091103
0.4346875 0.4346875 0.0032517998199776585
0.43500000000000005 0.43500000000000005 0.0032704660878157484
0.43531250000000005 0.43531250000000005 0.0032889246661120259
0.43562500000000004 0.43562500000000004 0.003307398569650263
0.43593750000000003 0.43593750000000003 0.0033248895513495479
0.43625 0.43625 0.0033436402586108865
0.4365625 0.4365625 0.003362337925354139
0.436875 0.436875 0.003381638087583429
0.4371875 0.4371875 0.00340007787463725
0.43750000000000006 0.43750000000000006 0.003418564792383092
0.43781250000000005 0.43781250000000005 0.003438275767061788
0.43812500000000004 0.43812500000000004 0.0034567103900577137
0.43843750000000004 0.43843750000000004 0.0034761022568129409
0.43875000000000003 0.43875000000000003 0.003495046034017641
0.4390625 0.4390625 0.0035149221347850437
0.439375 0.439375 0.0035332626119372568
0.4396875 0.4396875 0.0035541015126260148
0.44000000000000006 0.44000000000000006 0.003573064689102607
0.44031250000000005 0.44031250000000005 0.0035917750102718046
0.44062500000000004 0.44062500000000004 0.0036126589101006924
0.44093750000000004 0.44093750000000004 0.0036304701490300448
0.44125000000000003 0.44125000000000003 0.0036517002976831326
0.4415625 0.4415625 0.003671117395514689
0.441875 0.441875 0.003691730458590412
0.4421875 0.4421875 0.0037107527414635694
0.4425 0.4425 0.0037315240682849629
0.44281250000000005 0.44281250000000005 0.003751677496156476
0.44312500000000005 0.44312500000000005 0.0037716288166580568
0.44343750000000004 0.44343750000000004 0.0037919322771415165
0.44375000000000003 0.44375000000000003 0.0038117840764051037
0.4440625 0.4440625 0.0038336237596891655
0.444375 0.444375 0.0038528037773158665
0.4446875 0.4446875 0.003874136365255056
0.445 0.445 0.0038961510259805617
0.44531250000000006 0.44531250000000006 0.003915522243616595
0.44562500000000005 0.44562500000000005 0.003938006507122606
0.44593750000000004 0.44593750000000004 0.003959338624955644
0.44625000000000004 0.44625000000000004 0.003979403566349748
0.44656250000000003 0.44656250000000003 0.0040003717533556568
0.446875 0.446875 0.0040219510635304
0.4471875 0.4471875 0.004043374988503324
0.4475 0.4475 0.004065637370990662
0.44781250000000006 0.44781250000000006 0.0040869271218500189
0.44812500000000005 0.44812500000000005 0.004108552468143123
0.44843750000000004 0.44843750000000004 0.004131710504186946
0.44875000000000004 0.44875000000000004 0.0041519148007651798
0.44906250000000003 0.44906250000000003 0.004173642969849279
0.449375 0.449375 0.004196471024142234
0.4496875 0.4496875 0.004219349285205435
0.45 0.45 0.004241073418795295
0.4503125 0.4503125 0.004263009651250948
0.45062500000000005 0.45062500000000005 0.00428549803958668
0.45093750000000005 0.45093750000000005 0.004308857233599879
0.45125000000000004 0.45125000000000004 0.00433157380774831
0.45156250000000003 0.45156250000000003 0.004353205790666221
0.451875 0.451875 0.00437614844173851
0.4521875 0.4521875 0.004398238277911333
0.4525 0.4525 0.0044213930450675759
0.4528125 0.4528125 0.004445795584017956
0.45312500000000006 0.45312500000000006 0.004468412267365562
0.45343750000000005 0.45343750000000005 0.0044917032932434
0.45375000000000004 0.45375000000000004 0.004514884076090036
0.45406250000000004 0.45406250000000004 0.004539397240552977
0.45437500000000003 0.45437500000000003 0.004562495186008656
0.4546875 0.4546875 0.004585720507369403
0.455 0.455 0.004609081124503095
0.4553125 0.4553125 0.00463362241638028
0.45562500000000006 0.45562500000000006 0.004657480481131952
0.45593750000000005 0.45593750000000005 0.004681655550511048
0.45625000000000004 0.45625000000000004 0.004705880468419264
0.45656250000000004 0.45656250000000004 0.0047306114670927859
0.45687500000000003 0.45687500000000003 0.0047529596450391398
0.4571875 0.4571875 0.004778437046258249
0.4575 0.4575 0.0048020913942636409
0.4578125 0.4578125 0.004828145196815677
0.458125 0.458125 0.004851458050931396
0.45843750000000005 0.45843750000000005 0.004874829461115691
0.45875000000000005 0.45875000000000005 0.004902558532094689
0.45906250000000004 0.45906250000000004 0.004927191041834478
0.45937500000000003 0.45937500000000003 0.0049519096021578509
0.4596875 0.4596875 0.004976546010091617
0.46 0.46 0.0050020652334222558
0.4603125 0.4603125 0.005026891187038548
0.460625 0.460625 0.0050531320343468679
0.46093750000000006 0.46093750000000006 0.005078625568102067
0.46125000000000005 0.46125000000000005 0.005104829043744855
0.46156250000000004 0.46156250000000004 0.005130506667385843
0.46187500000000004 0.46187500000000004 0.00515634022749902
0.46218750000000003 0.46218750000000003 0.005182912892966889
0.4625 0.4625 0.005208451299112743
0.4628125 0.4628125 0.005234989038701331
0.463125 0.463125 0.005261059026326115
0.46343750000000006 0.46343750000000006 0.005286815714414908
0.46375000000000005 0.46375000000000005 0.005313893595416902
0.46406250000000004 0.46406250000000004 0.005340814829949903
0.46437500000000004 0.46437500000000004 0.0053677980787472019
0.46468750000000003 0.46468750000000003 0.005394818959901215
0.465 0.465 0.005421883245250588
0.4653125 0.4653125 0.005448711099585826
0.465625 0.465625 0.005474515763802496
0.4659375 0.4659375 0.0055029999538309779
0.46625000000000005 0.46625000000000005 0.005529082027330349
0.46656250000000005 0.46656250000000005 0.005557098955634188
0.46687500000000004 0.46687500000000004 0.005585983290788722
0.46718750000000003 0.46718750000000003 0.005611977928025497
0.4675 0.4675 0.005640585650745385
0.4678125 0.4678125 0.005667872753485516
0.468125 0.468125 0.005695448351572636
0.4684375 0.4684375 0.005724222011342808
0.46875000000000006 0.46875000000000006 0.005751262305366545
0.46906250000000005 0.46906250000000005 0.005780429566663144
0.46937500000000004 0.46937500000000004 0.005810004581198309
0.46968750000000004 0.46968750000000004 0.005838493956091763
0.47000000000000003 0.47000000000000003 0.005866610877568235
0.4703125 0.4703125 0.005894218226254681
0.470625 0.470625 0.00592362110908024
0.4709375 0.4709375 0.005953701453429423
0.47125000000000006 0.47125000000000006 0.005981459622267201
0.47156250000000005 0.47156250000000005 0.006011470516876656
0.47187500000000004 0.47187500000000004 0.006040569971311666
0.47218750000000004 0.47218750000000004 0.006070181423491005
0.47250000000000003 0.47250000000000003 0.006098876604068503
0.4728125 0.4728125 0.006129018490636089
0.473125 0.473125 0.006157715959423901
0.4734375 0.4734375 0.006189504511480646
0.47375 0.47375 0.006218516764958744
0.47406250000000005 0.47406250000000005 0.006248548946479178
0.47437500000000005 0.47437500000000005 0.006278833745462117
0.47468750000000004 0.47468750000000004 0.0063092269594901399
0.47500000000000003 0.47500000000000003 0.0063399470772641558
0.4753125 0.4753125 0.006370711146298509
0.475625 0.475625 0.006402129773513048
0.4759375 0.4759375 0.006433435772267279
0.47625 0.47625 0.006463456123306011
0.47656250000000006 0.47656250000000006 0.006493673705742572
0.47687500000000005 0.47687500000000005 0.006525440822566097
0.47718750000000004 0.47718750000000004 0.006556381152059839
0.47750000000000004 0.47750000000000004 0.006589374312955457
0.47781250000000003 0.47781250000000003 0.006620017811810073
0.478125 0.478125 0.006651590279742452
0.4784375 0.4784375 0.006683536892100958
0.47875 0.47875 0.006715096140465639
0.47906250000000006 0.47906250000000006 0.006749306368284082
0.47937500000000005 0.47937500000000005 0.006781515342018081
0.47968750000000004 0.47968750000000004 0.006814249547938087
0.48000000000000004 0.48000000000000004 0.006847026688410642
0.48031250000000003 0.48031250000000003 0.006878478861153852
0.480625 0.480625 0.006912340814899852
0.4809375 0.4809375 0.006945051581303844
0.48125 0.48125 0.006978098828381428
0.4815625 0.4815625 0.007010924549172385
0.48187500000000005 0.48187500000000005 0.007044255777549132
0.48218750000000005 0.48218750000000005 0.00707642129604715
0.48250000000000004 0.48250000000000004 0.007110726843534929
0.48281250000000003 0.48281250000000003 0.007143916147547755
0.483125 0.483125 0.0071781957232000749
0.4834375 0.4834375 0.0072103842272292829
0.48375 0.48375 0.0072450880118367319
0.4840625 0.4840625 0.007280163282620733
0.48437500000000006 0.48437500000000006 0.007313571473390044
0.48468750000000005 0.48468750000000005 0.007349165339800689
0.48500000000000004 0.48500000000000004 0.007382876275756277
0.48531250000000004 0.48531250000000004 0.007418943666143452
0.48562500000000003 0.48562500000000003 0.007453933572701207
0.4859375 0.4859375 0.0074866273815895529
0.48625 0.48625 0.007524134880208843
0.4865625 0.4865625 0.007556573160380914
0.48687500000000006 0.48687500000000006 0.007592058018890744
0.48718750000000005 0.48718750000000005 0.007628387540402574
0.48750000000000004 0.48750000000000004 0.0076644418572393729
0.48781250000000004 0.48781250000000004 0.007699377641451137
0.48812500000000003 0.48812500000000003 0.007736827276653533
0.4884375 0.4884375 0.007773440702044979
0.48875 0.48875 0.007808086742414516
0.4890625 0.4890625 0.00784408355755713
0.48937500000000006 0.48937500000000006 0.007881659631415569
0.48968750000000005 0.48968750000000005 0.007919862520263414
0.49000000000000005 0.49000000000000005 0.007955796242900127
0.49031250000000004 0.49031250000000004 0.007992680325790017
0.49062500000000003 0.49062500000000003 0.008029268030818828
0.4909375 0.4909375 0.008066619099205914
0.49125 0.49125 0.008104755206301582
0.4915625 0.4915625 0.00814255629226995
0.491875 0.491875 0.008180444169464545
0.49218750000000006 0.49218750000000006 0.008218938561601856
0.49250000000000005 0.49250000000000005 0.008258183661265772
0.49281250000000004 0.49281250000000004 0.008295883755592794
0.49312500000000004 0.49312500000000004 0.008332031064386979
0.49343750000000003 0.49343750000000003 0.008371614685180466
0.49375 0.49375 0.008410767656546224
0.4940625 0.4940625 0.008449340323112957
0.494375 0.494375 0.008489035086441534
0.49468750000000006 0.49468750000000006 0.008526472334512408
0.49500000000000005 0.49500000000000005 0.008566790270698132
0.49531250000000004 0.49531250000000004 0.008606960631208407
0.49562500000000004 0.49562500000000004 0.008645409580491452
0.49593750000000003 0.49593750000000003 0.00868540012523123
0.49625 0.49625 0.008724315073153725
0.4965625 0.4965625 0.008763681942478128
0.496875 0.496875 0.008804700895302716
0.49718750000000006 0.49718750000000006 0.008845799242306468
0.49750000000000005 0.49750000000000005 0.008886905284183672
0.49781250000000005 0.49781250000000005 0.008926795537340672
0.49812500000000004 0.49812500000000004 0.008968179190739022
0.49843750000000003 0.49843750000000003 0.00900859349741752
0.49875 0.49875 0.009050019753752291
0.4990625 0.4990625 0.009091054618868429
0.499375 0.499375 0.00913323080993613
0.4996875 0.4996875 0.009173917121400364
0.5 0.5 0.009217870082131074
0.5003125 0.5003125 0.009258915383068448
0.500625 0.500625 0.009301457845032254
0.5009375 0.5009375 0.009344429305975158
0.50125 0.50125 0.009385033603387982
0.5015625 0.5015625 0.009427452298285299
0.5018750000000001 0.5018750000000001 0.009471156583437498
0.5021875 0.5021875 0.009514158216191627
0.5025000000000001 0.5025000000000001 0.009557034392629248
0.5028125 0.5028125 0.009602079371096233
0.503125 0.503125 0.00964471217156616
0.5034375 0.5034375 0.009687981437389757
0.50375 0.50375 0.009732804407829437
0.5040625000000001 0.5040625000000001 0.00977675531928632
0.504375 0.504375 0.009821700815391313
0.5046875000000001 0.5046875000000001 0.009865580160708036
0.505 0.505 0.009909345219479883
0.5053125 0.5053125 0.009954729759752222
0.505625 0.505625 0.010000161163519017
0.5059375 0.5059375 0.01004517682615749
0.50625 0.50625 0.010090713425546534
0.5065625 0.5065625 0.010134526863098584
0.5068750000000001 0.5068750000000001 0.010181355047092653
0.5071875 0.5071875 0.010226514457532848
0.5075000000000001 0.5075000000000001 0.010271892097990567
0.5078125 0.5078125 0.010317845929192191
0.508125 0.508125 0.010365858467266587
0.5084375 0.5084375 0.010412031715409203
0.50875 0.50875 0.010456954135254887
0.5090625000000001 0.5090625000000001 0.010504952978654248
0.509375 0.509375 0.010552335545153847
0.5096875000000001 0.5096875000000001 0.010598920883231228
0.51 0.51 0.010647036461417152
0.5103125000000001 0.5103125000000001 0.010693463794996365
0.510625 0.510625 0.010742378564254826
0.5109375 0.5109375 0.010790669994542453
0.51125 0.51125 0.010837621012910155
0.5115625 0.5115625 0.010887130747833393
0.5118750000000001 0.5118750000000001 0.010935078219956027
0.5121875 0.5121875 0.010983668638194505
0.5125000000000001 0.5125000000000001 0.011032473276470036
0.5128125 0.5128125 0.011082958001568829
0.513125 0.513125 0.011132094957613257
0.5134375 0.5134375 0.01118140110163657
0.51375 0.51375 0.011231774431761502
0.5140625 0.5140625 0.011281019819323122
0.514375 0.514375 0.011330572688820129
0.5146875000000001 0.5146875000000001 0.011381013890767086
0.515 0.515 0.011432085988559127
0.5153125000000001 0.5153125000000001 0.01148133819326464
0.515625 0.515625 0.011533042535181188
0.5159375 0.5159375 0.011584024498689795
0.51625 0.51625 0.011634594108267564
0.5165625 0.5165625 0.011686476656557315
0.5168750000000001 0.5168750000000001 0.011740537783571337
0.5171875 0.5171875 0.011791353039338025
0.5175000000000001 0.5175000000000001 0.011844076835918587
0.5178125 0.5178125 0.011895813411715676
0.5181250000000001 0.5181250000000001 0.011949531317944334
0.5184375 0.5184375 0.012001175207394266
0.51875 0.51875 0.012055045776019182
0.5190625 0.5190625 0.012108137167266708
0.519375 0.519375 0.012159500100684132
0.5196875000000001 0.5196875000000001 0.012214495961112135
0.52 0.52 0.012267893730374761
0.5203125000000001 0.5203125000000001 0.012320973833970062
0.520625 0.520625 0.012375626365631084
0.5209375 0.5209375 0.012429627533675429
0.52125 0.52125 0.012484691375277454
0.5215625 0.5215625 0.012540377043886471
0.521875 0.521875 0.012594787576172651
0.5221875 0.5221875 0.012650911633259767
0.5225000000000001 0.5225000000000001 0.012705922828781576
0.5228125 0.5228125 0.012761769914745288
0.5231250000000001 0.5231250000000001 0.012817293618062928
0.5234375 0.5234375 0.01287340261444734
0.52375 0.52375 0.012930046070951388
0.5240625 0.5240625 0.012985075655809385
0.524375 0.524375 0.01304315356206928
0.5246875000000001 0.5246875000000001 0.013100223061619133
0.525 0.525 0.013157829655144824
0.5253125000000001 0.5253125000000001 0.01321576079490686
0.525625 0.525625 0.01327254867035961
0.5259375000000001 0.5259375000000001 0.013332711737408724
0.52625 0.52625 0.013389012644447161
0.5265625 0.5265625 0.013449023342620234
0.526875 0.526875 0.01350622208442943
0.5271875 0.5271875 0.013565925086256197
0.5275000000000001 0.5275000000000001 0.013625999323784043
0.5278125 0.5278125 0.013684828414395115
0.5281250000000001 0.5281250000000001 0.013745521444234214
0.5284375 0.5284375 0.013804526287753113
0.52875 0.52875 0.013865901599557898
0.5290625 0.5290625 0.013927220498098333
0.529375 0.529375 0.013987349714381578
0.5296875 0.5296875 0.014048659082578335
0.53 0.53 0.0141101445785362
0.5303125000000001 0.5303125000000001 0.014170762301816048
0.530625 0.530625 0.014233924207236732
0.5309375000000001 0.5309375000000001 0.014296632945008907
0.53125 0.53125 0.014359210625723779
0.5315625 0.5315625 0.014420356047285589
0.531875 0.531875 0.014484461643797492
0.5321875 0.5321875 0.014548325297637338
0.5325000000000001 0.5325000000000001 0.014610546357436869
0.5328125 0.5328125 0.01467431180021437
0.5331250000000001 0.5331250000000001 0.014738853587109625
0.5334375 0.5334375 0.01480181417535153
0.5337500000000001 0.5337500000000001 0.01486728101675271
0.5340625 0.5340625 0.014930238304306775
0.534375 0.534375 0.01499619108771576
0.5346875 0.5346875 0.015061325331288232
0.535 0.535 0.015127245921412527
0.5353125000000001 0.5353125000000001 0.015192518412958345
0.535625 0.535625 0.015257871117507278
0.5359375000000001 0.5359375000000001 0.015323051218451227
0.53625 0.53625 0.015389820096043988
0.5365625 0.5365625 0.015457017759775574
0.536875 0.536875 0.015524870207578345
0.5371875 0.5371875 0.015591902797172817
0.5375000000000001 0.5375000000000001 0.015659085967823763
0.5378125 0.5378125 0.015727884808902097
0.5381250000000001 0.5381250000000001 0.01579467651140699
0.5384375 0.5384375 0.015864001801471029
0.5387500000000001 0.5387500000000001 0.015931067354002586
0.5390625 0.5390625 0.01600025416222079
0.539375 0.539375 0.016070645738522617
0.5396875 0.5396875 0.016139610398679034
0.54 0.54 0.01620977527324133
0.5403125000000001 0.5403125000000001 0.016280482032258925
0.540625 0.540625 0.01634926083626442
0.5409375000000001 0.5409375000000001 0.016420241218604867
0.54125 0.54125 0.016492753416950669
0.5415625000000001 0.5415625000000001 0.016562560903251458
0.541875 0.541875 0.016635137265631585
0.5421875 0.5421875 0.016708183444114154
0.5425 0.5425 0.016779211881128965
0.5428125 0.5428125 0.016852455827753914
0.5431250000000001 0.5431250000000001 0.01692459500664179
0.5434375 0.5434375 0.016998174823859903
0.5437500000000001 0.5437500000000001 0.017073317584651014
0.5440625 0.5440625 0.01714658097995239
0.544375 0.544375 0.017219666140523936
0.5446875 0.5446875 0.017294011618955688
0.545 0.545 0.01736837294929435
0.5453125000000001 0.5453125000000001 0.0174443515459672
0.545625 0.545625 0.017519653354122
0.5459375000000001 0.5459375000000001 0.017592509203165284
0.54625 0.54625 0.017669966922136183
0.5465625000000001 0.5465625000000001 0.017746293766914838
0.546875 0.546875 0.01782220187247324
0.5471875 0.5471875 0.017898450448050095
0.5475 0.5475 0.017975745340866126
0.5478125 0.5478125 0.018053306001271673
0.5481250000000001 0.5481250000000001 0.018130030796137846
0.5484375 0.5484375 0.018207636444545058
0.5487500000000001 0.5487500000000001 0.01828739920449777
0.5490625 0.5490625 0.01836832902442534
0.5493750000000001 0.5493750000000001 0.018446327198091147
0.5496875 0.5496875 0.018525280208291876
0.55 0.55 0.018606613590927039
0.5503125 0.5503125 0.018685648657756659
0.550625 0.550625 0.01876768964105339
0.5509375000000001 0.5509375000000001 0.018847872140163627
0.55125 0.55125 0.018926596702920706
0.5515625000000001 0.5515625000000001 0.019007250755598179
0.551875 0.551875 0.019090135486051805
0.5521875 0.5521875 0.019171543436680755
0.5525 0.5525 0.019253067430681459
0.5528125 0.5528125 0.019335847996078925
0.5531250000000001 0.5531250000000001 0.019420866673730616
0.5534375 0.5534375 0.01950229162899446
0.5537500000000001 0.5537500000000001 0.019588134674894524
0.5540625 0.5540625 0.019671617592399067
0.5543750000000001 0.5543750000000001 0.01975666390468271
0.5546875 0.5546875 0.01984153783157717
0.555 0.555 0.019928385788368146
0.5553125 0.5553125 0.020012600983514377
0.555625 0.555625 0.020098387923312638
0.5559375000000001 0.5559375000000001 0.020186062881954255
0.55625 0.55625 0.020272760601596466
0.5565625000000001 0.5565625000000001 0.020360368910194685
0.556875 0.556875 0.020447467226710916
0.5571875000000001 0.5571875000000001 0.02053553382189624
0.5575 0.5575 0.020625075510603796
0.5578125 0.5578125 0.02071482511992466
0.558125 0.558125 0.020804322444598075
0.5584375 0.5584375 0.02089522298065222
0.5587500000000001 0.5587500000000001 0.02098310545672343
0.5590625 0.5590625 0.021073480466714039
0.5593750000000001 0.5593750000000001 0.021164407858970479
0.5596875 0.5596875 0.021254511136878014
0.56 0.56 0.02134819033782259
0.5603125 0.5603125 0.021439973947356227
0.560625 0.560625 0.02153272629664177
0.5609375000000001 0.5609375000000001 0.02162582282804487
0.56125 0.56125 0.021717276910100414
0.5615625000000001 0.5615625000000001 0.021811613346747834
0.561875 0.561875 0.021906482175042584
0.5621875000000001 0.5621875000000001 0.022000572573027824
0.5625 0.5625 0.02209605366915807
0.5628125 0.5628125 0.022192325168603496
0.563125 0.563125 0.022288913511713049
0.5634375 0.5634375 0.022384141342121988
0.5637500000000001 0.5637500000000001 0.022482876996351057
0.5640625 0.5640625 0.022576885408209587
0.5643750000000001 0.5643750000000001 0.022675869853362477
0.5646875 0.5646875 0.022772806521650536
0.5650000000000001 0.5650000000000001 0.022872774934780069
0.5653125 0.5653125 0.022971770907703576
0.565625 0.565625 0.023071883110538237
0.5659375 0.5659375 0.023168907143184919
0.56625 0.56625 0.023271990089405425
0.5665625000000001 0.5665625000000001 0.02337186793261572
0.566875 0.566875 0.02347369790534507
0.5671875000000001 0.5671875000000001 0.023575044773972734
0.5675 0.5675 0.023678130223556593
0.5678125 0.5678125 0.023779058309547537
0.568125 0.568125 0.023883323914896918
0.5684375 0.5684375 0.02398810802986722
0.5687500000000001 0.5687500000000001 0.024091173505595258
0.5690625 0.5690625 0.024195181125874315
0.5693750000000001 0.5693750000000001 0.024300451883917514
0.5696875 0.5696875 0.024405027450656544
0.5700000000000001 0.5700000000000001 0.024510452228788793
0.5703125 0.5703125 0.024618549262710129
0.570625 0.570625 0.024723485479360216
0.5709375 0.5709375 0.02483145130842686
0.57125 0.57125 0.02494009771365854
0.5715625000000001 0.5715625000000001 0.025049000062785995
0.571875 0.571875 0.02515708003505421
0.5721875000000001 0.5721875000000001 0.02526930350219261
0.5725 0.5725 0.025378065958281464
0.5728125000000001 0.5728125000000001 0.025490467983657389
0.573125 0.573125 0.025600466241551664
0.5734375 0.5734375 0.025710680780068049
0.57375 0.57375 0.025824100403791424
0.5740625 0.5740625 0.025936533196242618
0.5743750000000001 0.5743750000000001 0.026050036507940589
0.5746875 0.5746875 0.026163274511866179
0.5750000000000001 0.5750000000000001 0.026277952793003994
0.5753125 0.5753125 0.026393527390596789
0.575625 0.575625 0.026509325073051459
0.5759375 0.5759375 0.026624092969944985
0.57625 0.57625 0.0267413623903231
0.5765625000000001 0.5765625000000001 0.02686186089702025
0.576875 0.576875 0.02697893964927507
0.5771875000000001 0.5771875000000001 0.027095850428821935
0.5775 0.5775 0.027214761563759544
0.5778125000000001 0.5778125000000001 0.027333199490606774
0.578125 0.578125 0.027453864558790308
0.5784375 0.5784375 0.02757530574873585
0.57875 0.57875 0.027694790263358753
0.5790625 0.5790625 0.02781742328776601
0.5793750000000001 0.5793750000000001 0.027939006981837285
0.5796875 0.5796875 0.028063314592552278
0.5800000000000001 0.5800000000000001 0.028187149948011915
0.5803125 0.5803125 0.02831212337725502
0.5806250000000001 0.5806250000000001 0.02843608595442067
0.5809375 0.5809375 0.028561539042922827
0.58125 0.58125 0.02868753725430133
0.5815625 0.5815625 0.028815686491497875
0.581875 0.581875 0.02894288382837207
0.5821875000000001 0.5821875000000001 0.029073017858008634
0.5825 0.5825 0.029201880118132907
0.5828125000000001 0.5828125000000001 0.029334034001427035
0.583125 0.583125 0.02946359227324483
0.5834375 0.5834375 0.02959482399103474
0.58375 0.58375 0.02972585515780359
0.5840625 0.5840625 0.029859680400179144
0.5843750000000001 0.5843750000000001 0.02999341773924216
0.5846875 0.5846875 0.030130918655027127
0.5850000000000001 0.5850000000000001 0.030264973923983905
0.5853125 0.5853125 0.03040237798879193
0.5856250000000001 0.5856250000000001 0.030538517753384253
0.5859375 0.5859375 0.030676207933967346
0.58625 0.58625 0.030814607148304773
0.5865625 0.5865625 0.03095253942851153
0.586875 0.586875 0.03109406850276693
0.5871875000000001 0.5871875000000001 0.031233953640307175
0.5875 0.5875 0.03137346924396542
0.5878125000000001 0.5878125000000001 0.03151553306150621
0.588125 0.588125 0.03165839107626816
0.5884375000000001 0.5884375000000001 0.03180026985583541
0.58875 0.58875 0.031943681170131039
0.5890625 0.5890625 0.032090546836291759
0.589375 0.589375 0.032235461293363489
0.5896875 0.5896875 0.03237901799948685
0.5900000000000001 0.5900000000000001 0.032524736133588017
0.5903125 0.5903125 0.032673149759683887
0.5906250000000001 0.5906250000000001 0.03281866661074678
0.5909375 0.5909375 0.03296819022867802
0.59125 0.59125 0.03311862440591286
0.5915625 0.5915625 0.0332710324176747
0.591875 0.591875 0.03342330986459218
0.5921875000000001 0.5921875000000001 0.03357555636592965
0.5925 0.5925 0.03372978951892546
0.5928125000000001 0.5928125000000001 0.03388491043549396
0.593125 0.593125 0.03403926205920975
0.5934375000000001 0.5934375000000001 0.03419669478910271
0.59375 0.59375 0.03435301905204791
0.5940625 0.5940625 0.034511247604240877
0.594375 0.594375 0.034670051792293588
0.5946875 0.5946875 0.034830008292208867
0.5950000000000001 0.5950000000000001 0.03499078666088996
0.5953125 0.5953125 0.03515220482050461
0.5956250000000001 0.5956250000000001 0.03531672324260313
0.5959375 0.5959375 0.035480124715611998
0.5962500000000001 0.5962500000000001 0.035645598264661019
0.5965625 0.5965625 0.0358093899102551
0.596875 0.596875 0.03597888421256932
0.5971875 0.5971875 0.0361467498726009
0.5975 0.5975 0.03631420792005927
0.5978125000000001 0.5978125000000001 0.036486135211611387
0.598125 0.598125 0.03665674897845163
0.5984375000000001 0.5984375000000001 0.03682800422051224
0.59875 0.59875 0.036998222271365368
0.5990625 0.5990625 0.03716884099984182
0.599375 0.599375 0.03734615830521758
0.5996875 0.5996875 0.03752324323386485
0.6000000000000001 0.6000000000000001 0.037699314991850769
0.6003125 0.6003125 0.03787948909482737
0.6006250000000001 0.6006250000000001 0.03805742538042463
0.6009375 0.6009375 0.03824114667789626
0.6012500000000001 0.6012500000000001 0.03842453104169112
0.6015625 0.6015625 0.038604610487676997
0.601875 0.601875 0.03879003302867667
0.6021875 0.6021875 0.03897444106351928
0.6025 0.6025 0.03916169321719577
0.6028125000000001 0.6028125000000001 0.03934909663439351
0.603125 0.603125 0.03953729945110364
0.6034375000000001 0.6034375000000001 0.03972730011245845
0.60375 0.60375 0.039917643737991118
0.6040625000000001 0.6040625000000001 0.0401116106102546
0.604375 0.604375 0.04030722728319527
0.6046875 0.6046875 0.04050292910879805
0.605 0.605 0.040698947329646757
0.6053125 0.6053125 0.0408956604132829
0.6056250000000001 0.6056250000000001 0.04109799076887549
0.6059375 0.6059375 0.041297287162258788
0.6062500000000001 0.6062500000000001 0.04149914672251011
0.6065625 0.6065625 0.041701812729408097
0.606875 0.606875 0.04190770873378186
0.6071875 0.6071875 0.0421115186399276
0.6075 0.6075 0.042320303705333069
0.6078125000000001 0.6078125000000001 0.04252575238328923
0.608125 0.608125 0.042737542130413617
0.6084375000000001 0.6084375000000001 0.04294817320669034
0.60875 0.60875 0.04316168951395625
0.6090625000000001 0.6090625000000001 0.043376171081017118
0.609375 0.609375 0.04359424192132347
0.6096875 0.6096875 0.04380993954368039
0.61 0.61 0.04403065654197229
0.6103125 0.6103125 0.044251326039706977
0.6106250000000001 0.6106250000000001 0.044474072981174738
0.6109375 0.6109375 0.04469883919908662
0.6112500000000001 0.6112500000000001 0.04492305369763248
0.6115625 0.6115625 0.04515112008331924
0.6118750000000001 0.6118750000000001 0.045380452147116879
0.6121875 0.6121875 0.04560978680198119
0.6125 0.6125 0.04584090934342675
0.6128125 0.6128125 0.046076884748663917
0.613125 0.613125 0.04631237414340675
0.6134375000000001 0.6134375000000001 0.04655115510567946
0.61375 0.61375 0.04679017976518414
0.6140625000000001 0.6140625000000001 0.04703437525438246
0.614375 0.614375 0.047277473306097928
0.6146875 0.6146875 0.04752426077664657
0.615 0.615 0.04777024022731529
0.6153125 0.6153125 0.04802130345522883
0.6156250000000001 0.6156250000000001 0.04826846891692241
0.6159375 0.6159375 0.04852678015969837
0.6162500000000001 0.6162500000000001 0.04878205277656387
0.6165625 0.6165625 0.049039303232878059
0.6168750000000001 0.6168750000000001 0.049299133570396089
0.6171875 0.6171875 0.04955834454865881
0.6175 0.6175 0.04982252233798631
0.6178125 0.6178125 0.05009247700518292
0.618125 0.618125 0.05035953668940819
0.6184375000000001 0.6184375000000001 0.050629358044316747
0.61875 0.61875 0.05090443533065168
0.6190625000000001 0.6190625000000001 0.05118165440299828
0.619375 0.619375 0.05146222749118066
0.6196875000000001 0.6196875000000001 0.051745774933630608
0.62 0.62 0.052029864769291559
0.6203125 0.6203125 0.05231569691531761
0.620625 0.620625 0.05260546800321603
0.6209375 0.6209375 0.05289981205989045
0.6212500000000001 0.6212500000000001 0.05319588640010889
0.6215625 0.6215625 0.05349399538619817
0.6218750000000001 0.6218750000000001 0.0537941591026436
0.6221875 0.6221875 0.054095820711859098
0.6225 0.6225 0.05440436155807163
0.6228125 0.6228125 0.05471740689523876
0.623125 0.623125 0.05502994818752469
0.6234375000000001 0.6234375000000001 0.05534461585710857
0.62375 0.62375 0.05566370665458736
0.6240625000000001 0.6240625000000001 0.055986404866333289
0.624375 0.624375 0.056306013436548108
0.6246875000000001 0.6246875000000001 0.05663529486500359
0.625 0.625 0.056969616872080668
