# Supplementary material for: Large-deviations of disease spreading dynamics with vaccination
Source: PLoS One. 2023 Jul 10;18(7):e0287932. doi: 10.1371/journal.pone.0287932 (PMC10332629; doi:10.1371/journal.pone.0287932)
Supplement: S1 Data — (GZ) [file pone.0287932.s002.gz › DATA/fig1/random.dat]

#{"fraction":true,"graph_seed":56229289,"graph_type":{"SmallWorld":0.1},"lambda":0.4,"networks":1,"recovery_prob":0.14,"samples_per_step":10000,"sir_seed":148926107025,"system_size":3200,"vaccine":"Random","vaccine_range":{"end":2000,"start":0,"step_size":5},"vaccine_seed":496709264107025}
# Doses Mean Mean_ERR Variance Variance_ERR
0 9.950474707812498e-1 7.742699031010233e-10 7.818264489875507e-6 1.7243073325595718e-14
5 9.933295104687504e-1 7.999290798577202e-10 7.955772759937526e-6 1.7957627703590057e-14
10 9.91518779921875e-1 9.477793512637738e-10 8.573026861958395e-6 1.9806894145199783e-14
15 9.897038525781248e-1 9.144120143488554e-10 9.148093027857944e-6 3.093482611476818e-14
20 9.879531310937503e-1 8.461959491965907e-10 9.249972286773604e-6 2.6135674625120634e-14
25 9.86229461796875e-1 8.865538896410337e-10 9.621146724847373e-6 2.5955085391736466e-14
30 9.843751992968751e-1 1.0728271679626464e-9 1.0514853416537959e-5 3.456810043947291e-14
35 9.826498430468749e-1 1.0585148701111146e-9 1.0809948325208042e-5 3.4715360457852975e-14
40 9.808071488281248e-1 1.0869700205994372e-9 1.1230890019449388e-5 3.7481675203430544e-14
45 9.790459030468759e-1 1.0064202460877616e-9 1.179138606462574e-5 4.124841176762859e-14
50 9.772606417968747e-1 1.1988170005802507e-9 1.233333060332304e-5 4.865075140637388e-14
55 9.754397123437499e-1 1.142322893529983e-9 1.2638260274391391e-5 4.1517991977986917e-14
60 9.736124700781243e-1 1.2997826227465185e-9 1.3212153120109604e-5 5.330840735504403e-14
65 9.717891924218746e-1 1.3528307497012557e-9 1.3552949691109253e-5 4.981557888329636e-14
70 9.699288622656254e-1 1.3735248598103196e-9 1.4109853415298714e-5 5.569735296683712e-14
75 9.68075316796875e-1 1.4870427134711755e-9 1.467556923967021e-5 6.417431246444638e-14
80 9.663074650000005e-1 1.425007593359228e-9 1.4874895480383916e-5 5.702047494138309e-14
85 9.643669421874997e-1 1.360731052245885e-9 1.5936294599417345e-5 7.228039399618773e-14
90 9.624404724999998e-1 1.6674966998035974e-9 1.7138628941383655e-5 6.530681847865468e-14
95 9.607211819531248e-1 1.6433751669864687e-9 1.6860851477458214e-5 6.326976475235785e-14
100 9.587519526562504e-1 2.0435194919705353e-9 1.8288425071612645e-5 9.283973924286364e-14
105 9.568510795312497e-1 1.7370737333742339e-9 1.8942672437582595e-5 1.0693808736804766e-13
110 9.549309934375009e-1 1.748876778221453e-9 1.91969934824712e-5 1.210147235224759e-13
115 9.531167375781248e-1 1.9916704243108673e-9 2.0058061693433318e-5 1.1332239517813308e-13
120 9.512535643749995e-1 2.232380177145455e-9 2.071058133680233e-5 1.0453103551701795e-13
125 9.493311423437503e-1 2.278601017551658e-9 2.1238790085806664e-5 1.0637113426332556e-13
130 9.474138717187499e-1 2.259677577126364e-9 2.1553543557813067e-5 1.0876799241760717e-13
135 9.454938187499999e-1 2.24754601074257e-9 2.2672766900804328e-5 1.36723940272642e-13
140 9.436041560937505e-1 2.067011235328265e-9 2.3092643626204188e-5 1.5850756074373216e-13
145 9.416062495312505e-1 2.4276279538813184e-9 2.381059174066045e-5 1.2860843514115898e-13
150 9.396755564062509e-1 2.4751172529070324e-9 2.5067254534281695e-5 1.6380430221329175e-13
155 9.378145123437496e-1 2.275129618137319e-9 2.5757576034479005e-5 1.650190045079971e-13
160 9.357223623437498e-1 2.5081299130606335e-9 2.6894976182036203e-5 1.7728246368186526e-13
165 9.337942538281251e-1 2.492569362786811e-9 2.6805026369069527e-5 1.5837772988381462e-13
170 9.317083863281244e-1 2.6541825791969904e-9 2.8712747009372117e-5 2.0494262755901554e-13
175 9.298619202343746e-1 2.8939802560985587e-9 2.9494738248941663e-5 2.1630594420032358e-13
180 9.277649042187498e-1 3.186785938256579e-9 3.093751155857158e-5 2.1891809261269196e-13
185 9.257439103124993e-1 3.1239910674816855e-9 3.091293991588727e-5 2.0956061358889378e-13
190 9.237445033593749e-1 4.0854095370525775e-9 3.318970734762657e-5 2.7433813876508546e-13
195 9.217487205468745e-1 3.287644525581296e-9 3.342607929629073e-5 2.6644690185078397e-13
200 9.197459674218749e-1 3.5244999225530475e-9 3.476297911414394e-5 2.5278471059238545e-13
205 9.177089390625002e-1 3.3650630151364755e-9 3.577863350460302e-5 3.4115960164404374e-13
210 9.15671836640625e-1 3.6625029450611567e-9 3.601981404030386e-5 2.964937112149523e-13
215 9.135097386718749e-1 3.559522676849695e-9 3.7403809775503983e-5 3.297438426271844e-13
220 9.114418235156252e-1 3.768674055903238e-9 3.7874090418187006e-5 3.7497942835093785e-13
225 9.093278314843752e-1 3.518221424260515e-9 4.069022542441265e-5 3.5825476317493983e-13
230 9.072833948437493e-1 4.303544181417704e-9 4.078839557801276e-5 4.106423164766455e-13
235 9.0519104078125e-1 4.262241081030597e-9 4.25452963156981e-5 4.110969540714822e-13
240 9.032115241406243e-1 4.046343950920945e-9 4.20530690730855e-5 3.8785619656053803e-13
245 9.01026136484375e-1 4.678975085391526e-9 4.52505263435235e-5 5.187816287795098e-13
250 8.988119766406245e-1 4.666341917717596e-9 4.7468070083951724e-5 4.911329256952232e-13
255 8.9669810734375e-1 4.678131616968509e-9 4.731760506130533e-5 4.865403157716859e-13
260 8.945178335937506e-1 4.9592372601286184e-9 4.960998159838182e-5 5.125733241831563e-13
265 8.924834297656241e-1 4.530341544179974e-9 4.978409729768992e-5 5.669798433078231e-13
270 8.902302873437496e-1 4.680898400365948e-9 5.122218195374796e-5 5.940640982692327e-13
275 8.878631401562497e-1 1.3001863246851692e-8 1.2956315467907683e-4 6.181991100099601e-9
280 8.858383141406249e-1 5.6943709811931095e-9 5.3973607558453295e-5 7.102008860043779e-13
285 8.835993355468753e-1 5.775828025971351e-9 5.506993286926513e-5 6.332777023586344e-13
290 8.813952013281251e-1 5.870203058294798e-9 5.8476437837715133e-5 8.879328836599786e-13
295 8.791806604687498e-1 5.688122208764098e-9 5.7406459253063664e-5 8.319113494225877e-13
300 8.769651315625003e-1 5.274766919823847e-9 6.045695256284446e-5 8.207396072012911e-13
305 8.746837679687498e-1 5.974995014038357e-9 6.106676369451378e-5 8.353215535786562e-13
310 8.723873753906249e-1 6.773058093108817e-9 6.515511910938068e-5 9.882028108353695e-13
315 8.701145033593751e-1 6.4850674081492236e-9 6.339473953518867e-5 9.67878324367504e-13
320 8.677987138281245e-1 7.025299817084866e-9 6.551463008859764e-5 9.319443618940418e-13
325 8.655096793750005e-1 1.4589495817771128e-8 1.4479228644734336e-4 5.8875660853936e-9
330 8.631707306249997e-1 7.201515420507738e-9 6.940354698970815e-5 1.1450566251071462e-12
335 8.609282894531255e-1 7.1122307603442536e-9 7.08591892079636e-5 1.240915729371243e-12
340 8.586951044531249e-1 7.006095717963684e-9 7.279753392884294e-5 1.1412836655282842e-12
345 8.562369271093739e-1 7.227614162050248e-9 7.49079543896327e-5 1.2101744847332503e-12
350 8.540896142968755e-1 8.265833486518616e-9 7.552216613754461e-5 1.167522736711493e-12
355 8.517242958593749e-1 8.434246810491445e-9 7.860945705585999e-5 1.309444494159976e-12
360 8.4910090671875e-1 8.124255287868474e-9 8.117854681066606e-5 1.3652641589982387e-12
365 8.467871866406248e-1 8.996262765371588e-9 8.018684368729499e-5 1.457732546328896e-12
370 8.445720578125003e-1 7.971611520997653e-9 8.550189380054289e-5 1.669271105294655e-12
375 8.419039158593751e-1 7.974307795842893e-9 8.729112795573581e-5 1.951428888235364e-12
380 8.39569867421876e-1 1.014065974481439e-8 8.593410981450713e-5 1.5233097784918573e-12
385 8.372503617968751e-1 9.21163331444592e-9 8.944647728797607e-5 1.8061544424928627e-12
390 8.344929164062493e-1 1.0040439315793515e-8 9.521657321674264e-5 1.8110645515370152e-12
395 8.321735359375008e-1 8.91251556884933e-9 9.596850164143984e-5 2.035544912805559e-12
400 8.296796371874999e-1 1.092511581826913e-8 1.0109277254460045e-4 2.2406981169943227e-12
405 8.271051706249994e-1 1.0759944954489418e-8 9.802867730727386e-5 2.2723366916694427e-12
410 8.246233407812497e-1 1.0471112393531459e-8 1.0215589259523708e-4 2.0351892114698644e-12
415 8.222998003125003e-1 9.21173739052832e-9 1.0575099590379954e-4 2.5901521193814236e-12
420 8.194978865624997e-1 1.7158375510837925e-8 1.7460916580600827e-4 4.622941554759778e-9
425 8.170172963281251e-1 1.1307917792672546e-8 1.1169736432134563e-4 2.6960216067760715e-12
430 8.146206763281248e-1 1.0165408085635345e-8 1.1188490712376356e-4 3.063219764951091e-12
435 8.120533434374995e-1 1.0542644877832099e-8 1.1234556795323942e-4 2.7255656577988228e-12
440 8.092207014843745e-1 1.3000565221911227e-8 1.2092673754032294e-4 3.0375537259367132e-12
445 8.066470680468751e-1 1.1520075005852982e-8 1.207606887100301e-4 2.957954133200324e-12
450 8.04352336640625e-1 1.1991277490960053e-8 1.1704683212672166e-4 2.864844164340642e-12
455 8.014895400781252e-1 1.1307479094424361e-8 1.2636126688143077e-4 3.283625467203193e-12
460 7.989105307031252e-1 1.3926509665232678e-8 1.3110191106984774e-4 3.785113282100262e-12
465 7.962708916406253e-1 1.289630515033502e-8 1.3137856491372965e-4 3.7926748259188145e-12
470 7.936454705468751e-1 1.1289878910337792e-8 1.3476340555410512e-4 4.035591287263506e-12
475 7.908984332031256e-1 1.5038056946866113e-8 1.3929847667568996e-4 4.950757469797598e-12
480 7.881790963281251e-1 1.7776881153016574e-8 1.9872722517491902e-4 3.655930374927754e-9
485 7.853341440624996e-1 1.237599898232476e-8 1.3838031829279955e-4 3.662593638762273e-12
490 7.825270376562498e-1 1.5098925081030528e-8 1.5200762320038343e-4 5.335337065972871e-12
495 7.797722081250009e-1 1.5455443793371806e-8 1.5254168107435895e-4 4.719027603162162e-12
500 7.771280077343748e-1 1.4813764581288533e-8 1.521910097074891e-4 4.625176896980588e-12
505 7.744478790624999e-1 1.5423389607519962e-8 1.5389383609065778e-4 5.791484150927695e-12
510 7.713909991406254e-1 2.2188642277093583e-8 2.21391473397183e-4 3.638078242546378e-9
515 7.685932096093747e-1 1.7097214640567984e-8 1.6315114985969675e-4 5.94562777875087e-12
520 7.658179782031248e-1 1.520150262792298e-8 1.654449213234939e-4 5.829958721896719e-12
525 7.629915114062503e-1 1.4919094581812647e-8 1.7485035598721854e-4 6.9681925683137164e-12
530 7.602092996875003e-1 1.978717204287544e-8 1.753753969394723e-4 6.397320407856816e-12
535 7.571487432031252e-1 3.009734674823411e-8 2.973842351969132e-4 6.335955996468052e-9
540 7.544290419531251e-1 1.8649834233586956e-8 1.784317989473191e-4 6.825423321175545e-12
545 7.513027656249998e-1 1.8408475322266424e-8 1.942813714480415e-4 8.266714866622632e-12
550 7.483045509374994e-1 2.403805673642312e-8 2.455750132759107e-4 2.9383795341094946e-9
555 7.454483153125002e-1 1.769136520693353e-8 1.9749394830917614e-4 7.617305929096543e-12
560 7.4272853578125e-1 2.213596991598988e-8 1.9961130312638864e-4 9.105471320166894e-12
565 7.395495892968753e-1 3.0564795524605006e-8 3.109720912144341e-4 5.416261348409292e-9
570 7.366415466406249e-1 2.0603832602482412e-8 2.042144858800718e-4 1.0066284786783303e-11
575 7.334872050781255e-1 2.4151493379980066e-8 2.778450237637276e-4 2.922321108493685e-9
580 7.304522801562501e-1 2.4802480550566575e-8 2.230687704236973e-4 1.1583056300549069e-11
585 7.27149188515625e-1 2.4964288004342672e-8 2.753104704602707e-4 2.986536389146821e-9
590 7.246628267187499e-1 2.3819123665009024e-8 2.2376386744368495e-4 1.0872653530511669e-11
595 7.211860650000002e-1 3.135377403671781e-8 3.3675810063948166e-4 4.968746037958572e-9
600 7.183038799999997e-1 3.5003757064849497e-8 3.4268511624338093e-4 4.898245418757611e-9
605 7.150758326562505e-1 2.2666107606418598e-8 2.4221713935607017e-4 1.1426371500201566e-11
610 7.121144413281255e-1 2.4244921018064e-8 2.432632294863302e-4 1.5177020634429298e-11
615 7.087060128124999e-1 2.5047274069235276e-8 2.529764355080069e-4 1.2694079264239969e-11
620 7.053887162499995e-1 2.4461213973239038e-8 2.512874492919563e-4 1.2014655247803569e-11
625 7.023905421093756e-1 2.7499423756586904e-8 2.5477219336963303e-4 1.4193354267828803e-11
630 6.989206078906252e-1 3.8789306501701005e-8 3.634758333684397e-4 4.624719924968545e-9
635 6.959159053906253e-1 3.522388270189593e-8 3.6757148750247694e-4 4.567068952761165e-9
640 6.924034565624994e-1 3.256471968057075e-8 3.3142657608639404e-4 2.336282510609482e-9
645 6.893166007812498e-1 5.374012354431578e-8 5.106454166047146e-4 1.0899512489738216e-8
650 6.862210198437497e-1 2.7778556730253588e-8 2.9544529063608e-4 1.6739166812963037e-11
655 6.827246643750002e-1 5.035985343006544e-8 4.7609941688980643e-4 8.086500284073035e-9
660 6.79350374375e-1 2.9990289252533273e-8 3.0664040970029664e-4 2.0263531024927113e-11
665 6.757572724999998e-1 4.6685428263277436e-8 4.824546482942829e-4 7.054121123542644e-9
670 6.725550876562502e-1 5.5590473317346186e-8 5.413930125403198e-4 9.10688705863296e-9
675 6.694772511718751e-1 3.804087989852675e-8 3.701886895778753e-4 2.1729970742467554e-9
680 6.656743862499997e-1 3.9035482612680874e-8 3.769595452768112e-4 1.6158066527332579e-9
685 6.6198385609375e-1 5.3969937406230585e-8 5.235893746627391e-4 8.118324555759639e-9
690 6.592844572656247e-1 4.007986885004166e-8 4.3101482583877786e-4 3.346953854187283e-9
695 6.555943908593759e-1 4.29244130663454e-8 3.8959810623452905e-4 1.623526313007755e-9
700 6.514695630468748e-1 4.542993171112098e-8 4.8524452977583634e-4 5.1087190725243e-9
705 6.487591010937505e-1 4.5285888490987283e-8 4.5876597096267813e-4 3.484309700862818e-9
710 6.444557158593753e-1 6.376717275288152e-8 6.309229768939144e-4 9.904844530705351e-9
715 6.413114008593751e-1 5.1156536721435686e-8 5.612418005836512e-4 5.995787414557911e-9
720 6.381904866406243e-1 5.771804345677932e-8 5.46581955409777e-4 6.4263361434368715e-9
725 6.343340175000002e-1 6.016422909316107e-8 5.653786804761825e-4 6.500564439576483e-9
730 6.301111660156244e-1 7.225123088365062e-8 7.275070810954849e-4 1.2050763460430342e-8
735 6.266659234374994e-1 7.973547267332961e-8 7.24778036906066e-4 1.1152121948157283e-8
740 6.232052366406252e-1 5.9480534130604565e-8 5.508243851240708e-4 4.300039929707055e-9
745 6.192694268750003e-1 7.189642589296788e-8 7.102008657932482e-4 9.669831654486437e-9
750 6.147560442187501e-1 1.0455834451442318e-7 1.0300123865023278e-3 2.1477785171892733e-8
755 6.113956331249999e-1 8.27488489867161e-8 9.258624534509925e-4 1.5791837474649736e-8
760 6.07762451484375e-1 6.43516133859778e-8 7.55668026198438e-4 9.687317203401614e-9
765 6.038825153124996e-1 9.197154111318296e-8 9.443723987318525e-4 1.56616117563912e-8
770 6.006662289843747e-1 9.578242686055707e-8 8.781447281428126e-4 1.1724887775398419e-8
775 5.961961507812503e-1 1.0396618226502153e-7 9.938415498504899e-4 1.6492532771823403e-8
780 5.922073420312499e-1 9.292481153025214e-8 9.325987847321602e-4 1.3556418975770535e-8
785 5.885197457812501e-1 9.465790336598294e-8 9.375297228530613e-4 1.4329047252339619e-8
790 5.85430915e-1 7.040781530429208e-8 6.908864267331355e-4 5.234282889392563e-9
795 5.803191035156247e-1 1.3059211548324892e-7 1.263016604041019e-3 2.4715370216705666e-8
800 5.769831248437499e-1 9.865910944331257e-8 1.0221573083876619e-3 1.4361625056714416e-8
805 5.726498575000005e-1 9.566406944471924e-8 1.0177004648299587e-3 1.290752537604037e-8
810 5.685473582812499e-1 1.1111320520876546e-7 1.2283270194178044e-3 1.8598974702162922e-8
815 5.64635373125001e-1 1.2507219778944606e-7 1.333722082729634e-3 2.283502850843764e-8
820 5.603398641406252e-1 1.311927067448713e-7 1.351672907756656e-3 1.9630947207412487e-8
825 5.559969457812499e-1 1.4816159074197177e-7 1.4510817148922321e-3 2.2071780917874875e-8
830 5.522279904687504e-1 1.1320133317086844e-7 1.2341411084560566e-3 1.586846652022911e-8
835 5.475756246874998e-1 1.4693673268055177e-7 1.4900560419381778e-3 2.17107452032066e-8
840 5.435888006250003e-1 1.8212188208555143e-7 1.5219967086467204e-3 2.2849954755195373e-8
845 5.391964174218745e-1 1.6623366367158789e-7 1.6225558557488012e-3 2.4959900503489927e-8
850 5.345834049999998e-1 1.5336812095055637e-7 1.7092482568842563e-3 2.763169745436325e-8
855 5.320744419531254e-1 1.029653734494018e-7 1.2139348876835966e-3 1.2110706185007117e-8
860 5.267356687500001e-1 1.3193158199707026e-7 1.5758761714560173e-3 1.903075533678625e-8
865 5.220321184374997e-1 1.746722611288019e-7 1.8167924454991608e-3 2.617622135399885e-8
870 5.174355996875003e-1 1.9517033354384175e-7 1.8213606915422735e-3 2.2666313085421774e-8
875 5.131701049999995e-1 2.0432146572302967e-7 1.848733329319666e-3 2.328675509309262e-8
880 5.084075904687496e-1 2.1228521433981684e-7 2.0612581417164613e-3 2.7472960653201873e-8
885 5.039681714843753e-1 2.0143398866194996e-7 2.1192241617251726e-3 2.8891720948729055e-8
890 5.002373749218755e-1 2.2102860055417254e-7 2.0736929680044906e-3 2.5746863614951222e-8
895 4.954537496874999e-1 2.4092115103994217e-7 2.277323967370891e-3 3.329356170652512e-8
900 4.89928376328125e-1 2.2258938820868643e-7 2.3295845737674814e-3 2.8377476128471932e-8
905 4.853445020312499e-1 2.623738116120867e-7 2.444477500642521e-3 3.250574306981304e-8
910 4.807907977343753e-1 2.3236915336839925e-7 2.577841276401216e-3 3.429513790077426e-8
915 4.754618058593752e-1 2.7427643243393214e-7 2.7513409028367573e-3 3.568553701630767e-8
920 4.718375505468748e-1 2.825937566173683e-7 2.795911552436763e-3 3.767149449173198e-8
925 4.6641558109375e-1 2.882739875497863e-7 2.9560585463520098e-3 4.0782485455240134e-8
930 4.622247617968749e-1 2.7739976362303977e-7 2.7756102537941523e-3 3.0236442349228444e-8
935 4.5579600499999995e-1 3.9032062987246143e-7 3.3165587160545024e-3 3.821029359138986e-8
940 4.5118362921874977e-1 3.8075448350758076e-7 3.5571821127646543e-3 4.301190238784682e-8
945 4.469176843749996e-1 3.4385411155760384e-7 3.292044007888247e-3 3.6624566606921705e-8
950 4.418527763281247e-1 3.094627073561438e-7 3.356646783974978e-3 3.792121169823553e-8
955 4.355349376562503e-1 3.838170278612932e-7 3.934432124207267e-3 4.465219804388653e-8
960 4.3046261148437515e-1 3.9888097782758145e-7 3.978789230809537e-3 3.999484345433899e-8
965 4.2600310296875027e-1 3.9907782303026315e-7 3.9315080808716716e-3 3.5930278318567974e-8
970 4.2104182757812486e-1 4.2229305073701073e-7 4.021012962631312e-3 4.3609181381815525e-8
975 4.1529226718750006e-1 3.844375610278377e-7 4.279440505964014e-3 4.466751544200133e-8
980 4.094155743749998e-1 4.739941224810522e-7 4.701032885057157e-3 4.134105432909331e-8
985 4.052909370312502e-1 4.0788888850565323e-7 4.498386556753779e-3 4.453997409652109e-8
990 3.991643905468747e-1 4.926902512304873e-7 4.920741399573529e-3 4.516944570328382e-8
995 3.9260836609375005e-1 5.691662004919744e-7 5.128377876459223e-3 4.9381444550708264e-8
1000 3.86939734765625e-1 5.767712593650795e-7 5.550861159855523e-3 5.207586677509882e-8
1005 3.828529089843748e-1 4.843322686033659e-7 4.88994134378894e-3 3.674888913093922e-8
1010 3.7614127460937496e-1 5.84650960666351e-7 5.626036931456081e-3 4.054109986677938e-8
1015 3.703876030468751e-1 6.392925354189355e-7 5.717620033510059e-3 4.2741229667578266e-8
1020 3.6404751726562484e-1 5.644302644113732e-7 6.273643324598714e-3 4.34063001209424e-8
1025 3.56925212265625e-1 6.596221159711341e-7 6.424345423694877e-3 3.9132228855370944e-8
1030 3.509490934375e-1 5.858332814403312e-7 6.559735352752346e-3 4.1346325240024474e-8
1035 3.45923709609375e-1 7.107668590106696e-7 6.821415965457901e-3 4.0816560225968246e-8
1040 3.399727079687504e-1 7.289335921591611e-7 6.942651439173793e-3 3.8352242010257426e-8
1045 3.33683965234375e-1 7.438575192576484e-7 7.280181937937369e-3 3.859029941631981e-8
1050 3.2822158874999974e-1 7.176864765668035e-7 7.136808043480402e-3 3.24941667751445e-8
1055 3.2011503656249973e-1 8.998335471885721e-7 7.7591461993263226e-3 4.064660579920967e-8
1060 3.145023278906249e-1 6.988704541503398e-7 7.662870001136077e-3 3.414249057334265e-8
1065 3.081232585156251e-1 8.694750104865624e-7 8.090190593429785e-3 3.333537153262421e-8
1070 3.0212848781249996e-1 8.333294608670897e-7 8.06040014464494e-3 3.232098799164565e-8
1075 2.9599702656250027e-1 9.807374620434593e-7 8.433403965721484e-3 3.533419223268271e-8
1080 2.882838178125e-1 8.954295595567277e-7 8.627088954108528e-3 2.4698126804347252e-8
1085 2.8302692226562515e-1 7.256875209031771e-7 8.587675691826276e-3 2.8869016622885253e-8
1090 2.76781724921875e-1 9.74794898084463e-7 8.750217646844576e-3 2.844128012761345e-8
1095 2.7057355789062526e-1 9.445295393122596e-7 8.857503485489663e-3 2.9252592654201605e-8
1100 2.633203965624997e-1 9.5658332413467e-7 8.975783686027194e-3 2.5639813628959514e-8
1105 2.5523106179687505e-1 9.249107483466848e-7 9.243017669131423e-3 2.2749764212930447e-8
1110 2.5026353140624996e-1 1.0498531164697044e-6 9.250465127507573e-3 2.10095710601753e-8
1115 2.4294367500000003e-1 9.831817380663926e-7 9.219005867755946e-3 1.8544826999456313e-8
1120 2.3675444992187505e-1 9.578928503608317e-7 9.342392894346354e-3 1.76342867007915e-8
1125 2.2987450632812495e-1 8.173636908657202e-7 9.295350985968702e-3 1.4510348882224075e-8
1130 2.253708500000001e-1 8.505773520703132e-7 8.990867229289585e-3 1.3931415604126836e-8
1135 2.167976593750001e-1 9.90147357509768e-7 9.24844018714227e-3 1.4841481849436737e-8
1140 2.1100505742187506e-1 8.263850422813453e-7 9.175096633019002e-3 1.3194155961160372e-8
1145 2.0612840656249998e-1 8.795907452098744e-7 8.976843168901048e-3 1.1406437718666734e-8
1150 2.0176978242187496e-1 8.538223373106425e-7 8.654826595809142e-3 1.0040735808653211e-8
1155 1.9350712226562514e-1 9.018530185984752e-7 8.800363503971282e-3 8.780621320380375e-9
1160 1.8766010601562502e-1 9.131558312777745e-7 8.701318746291353e-3 8.042231954968017e-9
1165 1.8285908382812513e-1 8.235109535514564e-7 8.465356406828788e-3 7.84621976151062e-9
1170 1.758061751562502e-1 8.2506487559959e-7 8.229558665672366e-3 6.74623365495793e-9
1175 1.7154668609375007e-1 8.022564938847387e-7 8.0776313535016e-3 6.8180060710183075e-9
1180 1.657617008593749e-1 8.326946104880254e-7 8.056528911100577e-3 6.195090846133107e-9
1185 1.61359201953125e-1 7.159179238853433e-7 7.7535030543050935e-3 5.884330052124577e-9
1190 1.563498713281249e-1 8.768438793248945e-7 7.583269392594174e-3 5.217380615266965e-9
1195 1.500125246874998e-1 6.946372314364233e-7 7.381349261837065e-3 4.469411463523565e-9
1200 1.4480092976562509e-1 6.592537657629337e-7 7.322318212576138e-3 4.1448556039771956e-9
1205 1.4057096749999998e-1 6.390309303695303e-7 7.065466274930223e-3 3.732110087794336e-9
1210 1.3558836820312498e-1 6.820014297755728e-7 6.738996921921937e-3 4.107411996469221e-9
1215 1.3077425203125007e-1 6.866560597517334e-7 6.535214491774694e-3 3.7210899167654877e-9
1220 1.2560194507812497e-1 6.218892790465783e-7 6.176789756218064e-3 3.0199452624757335e-9
1225 1.2305918460937502e-1 6.096184652431058e-7 6.043640740940349e-3 3.2782513023258287e-9
1230 1.1822279726562501e-1 5.888668745066846e-7 5.768422515810946e-3 3.1767994238768077e-9
1235 1.1452720179687503e-1 5.595197321613238e-7 5.560222449672773e-3 2.898663395340329e-9
1240 1.1070292429687499e-1 4.932275037050736e-7 5.292540449197979e-3 2.751591451221573e-9
1245 1.0653959593750004e-1 5.374587885889652e-7 5.054215914568237e-3 2.657119310775776e-9
1250 1.0278922328125005e-1 5.175779672157939e-7 4.886305968043097e-3 2.6440053004945055e-9
1255 1.0082738093750003e-1 4.932188457118185e-7 4.633133976399388e-3 2.4743332859850932e-9
1260 9.689545953125005e-2 4.02926853284155e-7 4.462492618151136e-3 1.9338339437839703e-9
1265 9.3616510703125e-2 4.063646246046802e-7 4.124153840870878e-3 1.870745286931789e-9
1270 9.04063759375e-2 3.95204993744238e-7 4.024115345253219e-3 1.896291117198326e-9
1275 8.65027534375e-2 3.926728086600585e-7 3.8084084924408174e-3 1.8110877569895483e-9
1280 8.371775578125e-2 3.1811446692946665e-7 3.627888143418007e-3 2.10519413241203e-9
1285 8.271325578124998e-2 3.560402315241965e-7 3.4917035614312085e-3 1.8559900424969844e-9
1290 7.857231171875009e-2 3.315940801409934e-7 3.281128253921051e-3 1.6185107598105497e-9
1295 7.572285648437492e-2 2.878105473598087e-7 3.100579650985481e-3 1.713146833042644e-9
1300 7.359570093750002e-2 2.6964783114267783e-7 2.959061315627632e-3 1.6472236362096867e-9
1305 7.111635000000002e-2 2.881174921289092e-7 2.834269514762032e-3 1.400346968525145e-9
1310 6.982745312499995e-2 2.594387162255866e-7 2.6731284926667476e-3 1.3220413968813872e-9
1315 6.613864445312509e-2 2.4938029339355007e-7 2.495355548662878e-3 1.262389481714336e-9
1320 6.431718007812501e-2 2.196324398008703e-7 2.350762203976077e-3 1.1252629225174651e-9
1325 6.2216579453125e-2 2.1943427920722006e-7 2.240890612395009e-3 1.2793138360282199e-9
1330 5.998094843749997e-2 2.2147759925537116e-7 2.094214568982813e-3 9.458410994425916e-10
1335 5.775451671875e-2 2.050749455896239e-7 2.011065727609781e-3 1.0796948071611529e-9
1340 5.741785984374999e-2 1.6938251231911729e-7 1.9264036411895476e-3 8.85769127472358e-10
1345 5.515987125000002e-2 1.6598411678769523e-7 1.7771817562104934e-3 7.540863617947299e-10
1350 5.293131312500001e-2 1.7050592734824233e-7 1.6302955715805968e-3 6.377066724148776e-10
1355 5.2523247578124974e-2 1.5663116003563925e-7 1.6044181969815442e-3 7.159081516191891e-10
1360 4.9921374765625026e-2 1.6050979805414392e-7 1.4729914837389158e-3 6.137241551705715e-10
1365 4.8785169140625015e-2 1.3390762709213257e-7 1.4220336391954408e-3 5.784254581663848e-10
1370 4.754510812499999e-2 1.2938840838222657e-7 1.299226080317616e-3 5.209456683490855e-10
1375 4.6205767578124994e-2 1.1414961471298177e-7 1.2571060128407756e-3 4.784037477026569e-10
1380 4.454957078124999e-2 1.1217729970192907e-7 1.1950414818200702e-3 4.930998786363156e-10
1385 4.3721511484375024e-2 1.1240049658441765e-7 1.119290944631771e-3 3.9134052691493204e-10
1390 4.2643504531249994e-2 1.0880759955466358e-7 1.0588663833371902e-3 3.8661103831945737e-10
1395 4.119347367187501e-2 9.942957960712245e-8 1.0307624333015632e-3 3.805053672592111e-10
1400 3.9824100078125035e-2 9.253164227685005e-8 9.201576341243483e-4 3.1479801432160135e-10
1405 3.915731789062498e-2 8.856150178490655e-8 8.855059603325001e-4 3.0055895900656323e-10
1410 3.8184557578124986e-2 8.749448175556002e-8 8.571361959793175e-4 2.708094230180464e-10
1415 3.711476687500001e-2 6.742894212734398e-8 8.00163878868375e-4 2.4679815205898866e-10
1420 3.6195866015624995e-2 8.058416137680066e-8 7.674044715138625e-4 2.212750000698673e-10
1425 3.5575246484374975e-2 7.687484953109849e-8 7.422553070614108e-4 1.9447533411172386e-10
1430 3.4327214921875e-2 6.171632982665362e-8 6.766595159766659e-4 1.917060366215931e-10
1435 3.332189835937501e-2 5.985960336791356e-8 6.365424460773425e-4 1.8359577879920883e-10
1440 3.289635468749998e-2 5.903281901123049e-8 6.252351274898891e-4 1.7260589311789538e-10
1445 3.243962953125002e-2 5.820021713767121e-8 5.978013932235952e-4 1.5690528389202408e-10
1450 3.1379460703125035e-2 5.0776366675970165e-8 5.513040129924494e-4 1.1547537136337063e-10
1455 3.0644278515625005e-2 4.498389361312858e-8 5.181603632364127e-4 1.221331707026124e-10
1460 2.9869577265625016e-2 4.437256991625318e-8 4.951295157922773e-4 1.238733596182853e-10
1465 2.937539492187499e-2 4.549269251571648e-8 4.94690933098908e-4 1.2550771422707692e-10
1470 2.8662831640625008e-2 4.5555014977874846e-8 4.413679709926826e-4 8.464072407229637e-11
1475 2.7463003671875007e-2 3.771547921259164e-8 4.019041674337334e-4 7.469832588028418e-11
1480 2.7111058437499995e-2 3.9383014177832047e-8 3.888430749585104e-4 8.023381433793596e-11
1485 2.6413764296875017e-2 3.446019895331428e-8 3.714111964223045e-4 8.314234638003837e-11
1490 2.5864260078124996e-2 3.174920907079475e-8 3.464754949912987e-4 5.2348819884902364e-11
1495 2.5118840312499995e-2 2.923825312294898e-8 3.267793340993684e-4 5.574257998798969e-11
1500 2.516307210937499e-2 3.0704257971624956e-8 3.2213187222716075e-4 6.105267906582294e-11
1505 2.4370452421874998e-2 2.5191934901849555e-8 3.01093515634199e-4 4.8499003463567473e-11
1510 2.4168489296875e-2 2.6735912837103167e-8 2.8997868992853757e-4 4.386600426205878e-11
1515 2.3001201796874995e-2 2.506934282050182e-8 2.629829071268362e-4 3.702650204863903e-11
1520 2.2974652421875005e-2 2.5234288127435338e-8 2.6388391375890315e-4 3.8754955793578493e-11
1525 2.271415265625e-2 2.5423112448022346e-8 2.5748973287520525e-4 3.283264130654985e-11
1530 2.2018364843750002e-2 2.514738759704586e-8 2.3938574838486227e-4 3.238869188289937e-11
1535 2.188820937499999e-2 2.235717589843753e-8 2.2770722356736726e-4 2.5101302116496665e-11
1540 2.1302012500000002e-2 2.318202576171874e-8 2.22876635484413e-4 3.002270383044398e-11
1545 2.0970546874999975e-2 1.8791130844726726e-8 2.0408305606980066e-4 2.0829963204600677e-11
1550 2.0556435312500017e-2 1.9639007558691514e-8 1.9977805630236683e-4 2.4507215472018157e-11
1555 2.0418253046874994e-2 1.9029167078118925e-8 1.9474172621625836e-4 1.924817048796256e-11
1560 1.9931635781249988e-2 1.7050160406225737e-8 1.8118722562606476e-4 1.655320120872789e-11
1565 1.923819835937499e-2 1.7127233507562438e-8 1.6645569750125695e-4 1.8657388142368493e-11
1570 1.8997073749999982e-2 1.4734268042382601e-8 1.6453792096539151e-4 1.5781347550442716e-11
1575 1.8663854531250003e-2 1.4401819727514649e-8 1.5517717429930084e-4 1.3704339884658922e-11
1580 1.8250464531250003e-2 1.4802952535913103e-8 1.4592545789420092e-4 1.2387176797824044e-11
1585 1.810938757812499e-2 1.5369431846185218e-8 1.4659206983555677e-4 1.4420498679596027e-11
1590 1.804100187500001e-2 1.4864641778710792e-8 1.4022203078541907e-4 1.0786941396600096e-11
1595 1.7460836015625016e-2 1.2170705938714566e-8 1.2649422163479377e-4 7.810866348332986e-12
1600 1.720798984375e-2 1.2530466356811443e-8 1.2306771344977905e-4 9.204565993007279e-12
1605 1.7055246484375012e-2 1.403310078109739e-8 1.2527403273564748e-4 1.0115625072371816e-11
1610 1.6663043515624993e-2 1.0115375657660061e-8 1.1220409961347517e-4 6.292701667627306e-12
1615 1.6397130703125005e-2 9.933043641790803e-9 1.070509414131784e-4 6.0983190225468e-12
1620 1.6138306015625017e-2 1.1016906791449069e-8 1.0308430431856815e-4 6.516782230682826e-12
1625 1.609928351562499e-2 1.0736076310784914e-8 1.0465345208331843e-4 6.333075774918047e-12
1630 1.5695200156250002e-2 9.195412300756762e-9 9.778064715204227e-5 7.434845521233792e-12
1635 1.5562354375e-2 1.0105131376367242e-8 9.688179293495627e-5 5.014641484184705e-12
1640 1.5275631484374998e-2 9.727432860784877e-9 9.3604799448312e-5 5.146267256308552e-12
1645 1.5112697968749995e-2 9.25438030056149e-9 9.239977395966508e-5 4.160945038230386e-12
1650 1.4889624218750003e-2 7.898208939819334e-9 8.325729765079905e-5 4.101796855536931e-12
1655 1.45084340625e-2 8.230797859277306e-9 7.863477768292291e-5 3.735133384241157e-12
1660 1.430025578125e-2 8.368768145288082e-9 7.692519261908927e-5 3.862421060966014e-12
1665 1.438580140625e-2 7.328315580053681e-9 7.50242461308929e-5 3.3403709604955475e-12
1670 1.4009028515625e-2 7.4043712889099e-9 7.223689959702878e-5 3.2435114085582693e-12
1675 1.3844506093749983e-2 7.330370480444347e-9 7.130201651343823e-5 3.1876815356953618e-12
1680 1.3726195234374993e-2 6.458032574456776e-9 6.944026254594503e-5 2.7804112880912724e-12
1685 1.34865321875e-2 6.624346922949216e-9 6.468578415811921e-5 2.8170031251471267e-12
1690 1.3260383203125e-2 6.143885530853324e-9 6.25276514716824e-5 2.593200503497765e-12
1695 1.3111963124999999e-2 5.646562180273451e-9 5.821474042904383e-5 1.7080241603140894e-12
1700 1.2869482578125003e-2 5.255037145208708e-9 5.792674313733991e-5 2.359335492718209e-12
1705 1.2712569687500003e-2 5.1876016622070354e-9 5.442228198435835e-5 1.5573115242117276e-12
1710 1.268417453125e-2 5.668942966577201e-9 5.4839389042014676e-5 1.8366106261145436e-12
1715 1.2415530937499997e-2 5.160690673730484e-9 5.135357082938769e-5 1.3772481092451177e-12
1720 1.2236468828124994e-2 4.660659572747823e-9 4.9640929017071394e-5 1.3753731298199366e-12
1725 1.2147719921875005e-2 4.903293013763397e-9 4.897425511863604e-5 1.4275836786981866e-12
1730 1.1885022500000004e-2 4.392007804296896e-9 4.6649308370802086e-5 1.3210225326591506e-12
1735 1.1744334765625003e-2 4.284011625823976e-9 4.379650668131079e-5 1.084001038456216e-12
1740 1.1766120078124997e-2 4.50128548114625e-9 4.562953506837097e-5 1.3512122156969815e-12
1745 1.1475143671874995e-2 3.84469706591187e-9 4.1062661765810974e-5 8.867246898483286e-13
1750 1.1310990781249993e-2 3.629845432592784e-9 4.012907128217718e-5 9.500118565861077e-13
1755 1.1314735078125004e-2 4.80449347118527e-9 4.127096798024255e-5 1.0457355484227271e-12
1760 1.1042273593749994e-2 3.764077333959961e-9 3.7652697347483684e-5 7.55173556593263e-13
1765 1.1023578984375004e-2 3.297880448480239e-9 3.631447490984946e-5 7.436072073301976e-13
1770 1.089740015625001e-2 3.819915084936522e-9 3.7444097227976866e-5 8.037138445047782e-13
1775 1.067979640625e-2 3.4737513181396663e-9 3.394571522117306e-5 6.869381485631549e-13
1780 1.0661186640625006e-2 3.173446349359138e-9 3.3538851673715286e-5 5.497518908595701e-13
1785 1.0468562968749985e-2 2.7907177829834404e-9 3.242302978148357e-5 5.421137443229954e-13
1790 1.0340856171875005e-2 3.146979101068126e-9 3.128557738754309e-5 5.478185856575619e-13
1795 1.0221505312500006e-2 3.1964177403320314e-9 3.077280667344507e-5 5.36016015115203e-13
1800 1.0115072343750002e-2 2.7590335261474765e-9 2.9390083738169168e-5 4.0901579282690183e-13
1805 9.999448828124997e-3 3.1172286485289924e-9 2.7466713525702435e-5 3.840328342374764e-13
1810 1.0006150937500012e-2 2.6795787706054367e-9 2.815614183045046e-5 3.873178117998458e-13
1815 9.76922296875e-3 2.579920748803703e-9 2.6457902686764124e-5 3.748744876837727e-13
1820 9.61759890625001e-3 2.6397835134521517e-9 2.6120830703331752e-5 3.92907940165742e-13
1825 9.544504062499999e-3 2.733752991308584e-9 2.541976857444765e-5 3.296112044824793e-13
1830 9.518551093749994e-3 2.3672117253662184e-9 2.3633792672268463e-5 2.8977073750695753e-13
1835 9.425265859374995e-3 2.484453388616954e-9 2.42745060997131e-5 3.4043979106427056e-13
1840 9.277176796874996e-3 2.2500200783141976e-9 2.3694357981607838e-5 2.9438225497609873e-13
1845 9.205892265624996e-3 1.9718751242614705e-9 2.2443557684501913e-5 2.8327306852893756e-13
1850 9.082084531249994e-3 2.1259476347412314e-9 2.1746670923099004e-5 2.7442667561978474e-13
1855 9.090316093750002e-3 2.26130612478028e-9 2.2117599845533798e-5 2.4607060926444974e-13
1860 8.784396484374997e-3 1.9540742430114556e-9 1.9346078412151603e-5 1.7544481472046047e-13
1865 8.773314999999985e-3 2.125064212500006e-9 2.0619795289834473e-5 2.9344922279705746e-13
1870 8.644610078125e-3 1.7222547651306277e-9 1.8711279813808328e-5 2.0439227507995268e-13
1875 8.588755156249994e-3 1.9326496609130966e-9 1.8964528943676887e-5 2.0315246597265707e-13
1880 8.562398984374988e-3 1.7242818637145904e-9 1.8419889143367875e-5 1.8386881541786896e-13
1885 8.501550937500001e-3 1.8623826104492223e-9 1.8312494035330247e-5 2.12548050585584e-13
1890 8.381444453125003e-3 1.8600731572204682e-9 1.747399855158701e-5 1.7365592004001644e-13
1895 8.286797968749999e-3 1.4448040466552742e-9 1.6306894516195934e-5 1.4926557009900894e-13
1900 8.252424843750002e-3 1.613960123022455e-9 1.6547040860815378e-5 1.2861340149567567e-13
1905 8.188944531249992e-3 1.6360182611083925e-9 1.648028394101871e-5 1.4549162037651673e-13
1910 8.028742656249997e-3 1.4425906394287224e-9 1.544717229576217e-5 1.1732793762818042e-13
1915 7.983684921875e-3 1.4989350055603054e-9 1.5077053071436754e-5 1.0669093241212255e-13
1920 7.934192578125002e-3 1.667174805755611e-9 1.4868243278616225e-5 1.1187492943628428e-13
1925 7.867573515624995e-3 1.4653290949645869e-9 1.4592319135737851e-5 9.779821302591062e-14
1930 7.705371562500002e-3 1.4408071952148392e-9 1.3845532957078267e-5 1.2879625178492931e-13
1935 7.691420312500002e-3 1.4759522729492118e-9 1.4045288606215554e-5 1.0053757391810198e-13
1940 7.602371953125001e-3 1.1132852324157721e-9 1.3477465451645178e-5 8.991954044601126e-14
1945 7.546504062500001e-3 1.2886852081054702e-9 1.3318903357544014e-5 9.513966974003326e-14
1950 7.459243593750001e-3 1.2024647734130847e-9 1.2581475229439497e-5 8.215233694958139e-14
1955 7.377240546874998e-3 1.2239131601501494e-9 1.2017263738032456e-5 5.821383807457978e-14
1960 7.349593515625007e-3 1.1937613353942852e-9 1.21967213107564e-5 7.723506157126551e-14
1965 7.276640468749999e-3 1.117473378881832e-9 1.177495906362716e-5 6.851970628242592e-14
1970 7.212778046875004e-3 1.14018633495484e-9 1.1353469339586484e-5 5.670744922513557e-14
1975 7.1595962500000014e-3 1.1715416832031218e-9 1.0955293992602513e-5 6.484477319882822e-14
1980 7.085056562500002e-3 1.0357124110351569e-9 1.0464555922129603e-5 4.4391755964676323e-14
1985 7.0208306249999975e-3 1.077194842382816e-9 1.0868899276307983e-5 6.582442381591581e-14
1990 6.982553671875005e-3 1.1205438405212583e-9 1.0525725998070402e-5 5.158688307712265e-14
1995 6.856394375000001e-3 9.550319195312424e-10 9.744757450319773e-6 4.2909054943619704e-14
2000 6.839655546875006e-3 1.0734179023376345e-9 9.709617411218308e-6 4.949172202486988e-14
