# Supplementary material for: Large-deviations of disease spreading dynamics with vaccination
Source: PLoS One. 2023 Jul 10;18(7):e0287932. doi: 10.1371/journal.pone.0287932 (PMC10332629; doi:10.1371/journal.pone.0287932)
Supplement: S1 Data — (GZ) [file pone.0287932.s002.gz › DATA/data_supporting_information/fig4/2000.rate]

#sir_rate pdf-to-rate-opt --index-left 0 --index-right 0 --index-log 1 --n 2000 -l 2000.out 
#left right val
0.0025 0.0025 0.004759656614278273
0.003 0.003 0.004489483959927485
0.0035 0.0035 0.004226223561985337
0.004 0.004 0.003952159147894547
0.0045000000000000005 0.0045000000000000005 0.0037235861553560477
0.005 0.005 0.0035073647923557339
0.0055 0.0055 0.0033596855796405166
0.006 0.006 0.0031942184896209589
0.006500000000000001 0.006500000000000001 0.003050664394033692
0.007000000000000001 0.007000000000000001 0.0029172183706535354
0.0075 0.0075 0.0027954357477720434
0.008 0.008 0.002689288227261295
0.0085 0.0085 0.002581861048385844
0.009000000000000001 0.009000000000000001 0.0024873832573122148
0.0095 0.0095 0.0024008150355290349
0.01 0.01 0.0023167508708666179
0.0105 0.0105 0.002238142104607834
0.011000000000000001 0.011000000000000001 0.0021631861406597749
0.011500000000000002 0.011500000000000002 0.0021081897208165788
0.012 0.012 0.0020383319535646597
0.0125 0.0125 0.0019711504486509729
0.013000000000000001 0.013000000000000001 0.0019139839221968638
0.0135 0.0135 0.001864750479751019
0.014 0.014 0.0018085053678061235
0.0145 0.0145 0.0017633318446818795
0.015000000000000001 0.015000000000000001 0.0017131535211774466
0.015500000000000002 0.015500000000000002 0.001664197524899254
0.016 0.016 0.0016209546343621156
0.0165 0.0165 0.001583770182357172
0.017 0.017 0.0015506992429321445
0.017499999999999998 0.017499999999999998 0.0015064854784454579
0.018 0.018 0.0014787523312179956
0.0185 0.0185 0.0014491099684810776
0.019 0.019 0.0014100398008471643
0.0195 0.0195 0.0013816322788295368
0.02 0.02 0.0013553183205824262
0.0205 0.0205 0.001330005880434384
0.020999999999999998 0.020999999999999998 0.0013040597956889523
0.0215 0.0215 0.0012781144798459325
0.022 0.022 0.0012575819068080799
0.0225 0.0225 0.0012373772765629835
0.023 0.023 0.00121144785600565
0.0235 0.0235 0.0011967603148825752
0.024 0.024 0.001172708591468098
0.024499999999999997 0.024499999999999997 0.0011563589758505338
0.024999999999999998 0.024999999999999998 0.001134088254023253
0.0255 0.0255 0.00111871848000317
0.026 0.026 0.0011015394298190646
0.0265 0.0265 0.0010909121810031122
0.027 0.027 0.0010733239066100854
0.0275 0.0275 0.0010689809447673666
0.028 0.028 0.0010539956597513567
0.0285 0.0285 0.0010355983282847284
0.028999999999999998 0.028999999999999998 0.0010289124990985968
0.0295 0.0295 0.001014194485287721
0.03 0.03 0.0010071441810434439
0.0305 0.0305 0.0009979386480876334
0.031 0.031 0.0009939756100930046
0.0315 0.0315 0.0009790662251144716
0.032 0.032 0.0009698130121904606
0.0325 0.0325 0.0009645737911921272
0.033 0.033 0.0009564546135147451
0.0335 0.0335 0.0009458922605545094
0.034 0.034 0.0009408163465690178
0.0345 0.0345 0.0009340129714978367
0.035 0.035 0.000930790032874104
0.035500000000000004 0.035500000000000004 0.0009203385476460815
0.036000000000000004 0.036000000000000004 0.0009163848229871551
0.036500000000000005 0.036500000000000005 0.0009151893653945453
0.037000000000000005 0.037000000000000005 0.0009076536914502669
0.037500000000000006 0.037500000000000006 0.0009040145992982263
0.038000000000000006 0.038000000000000006 0.0008993903883014671
0.038500000000000006 0.038500000000000006 0.0008964990744713948
0.039 0.039 0.000892377422947617
0.0395 0.0395 0.0008885857623962066
0.04 0.04 0.0008820174471608372
0.0405 0.0405 0.0008828632585027041
0.041 0.041 0.0008785069773439725
0.0415 0.0415 0.0008742306264998085
0.042 0.042 0.0008758333365533417
0.0425 0.0425 0.0008725230022377341
0.043000000000000003 0.043000000000000003 0.0008658489278409402
0.043500000000000004 0.043500000000000004 0.0008685987062547833
0.044000000000000004 0.044000000000000004 0.000863304830231776
0.044500000000000005 0.044500000000000005 0.0008629708737534878
0.045000000000000005 0.045000000000000005 0.0008574359106743934
0.045500000000000006 0.045500000000000006 0.0008611754399773327
0.046000000000000006 0.046000000000000006 0.0008526948916549284
0.0465 0.0465 0.0008526806997825276
0.047 0.047 0.0008573367825256118
0.0475 0.0475 0.0008496731455261553
0.048 0.048 0.0008490556325332034
0.0485 0.0485 0.0008468642903919749
0.049 0.049 0.0008501804642801518
0.0495 0.0495 0.0008483334873372878
0.05 0.05 0.0008452032730817591
0.0505 0.0505 0.0008492174097682472
0.051000000000000004 0.051000000000000004 0.0008439078987127899
0.051500000000000004 0.051500000000000004 0.000842553712452523
0.052000000000000005 0.052000000000000005 0.0008454233902302677
0.052500000000000005 0.052500000000000005 0.0008467707363731258
0.053000000000000005 0.053000000000000005 0.0008424358907962969
0.053500000000000006 0.053500000000000006 0.000842846722548628
0.054000000000000006 0.054000000000000006 0.0008447845254083116
0.05450000000000001 0.05450000000000001 0.0008403058611063901
0.055 0.055 0.000838753597285492
0.0555 0.0555 0.0008365790193487319
0.056 0.056 0.0008411407990276545
0.0565 0.0565 0.0008401971106306105
0.057 0.057 0.0008413053282447643
0.0575 0.0575 0.000835105275420808
0.058 0.058 0.0008387793847427987
0.0585 0.0585 0.0008383216310600269
0.059000000000000004 0.059000000000000004 0.0008376802728045715
0.059500000000000004 0.059500000000000004 0.0008395237692054132
0.060000000000000005 0.060000000000000005 0.000834406707263676
0.060500000000000005 0.060500000000000005 0.0008359065926045332
0.061000000000000006 0.061000000000000006 0.0008382288937853364
0.061500000000000006 0.061500000000000006 0.0008370684755820214
0.062000000000000006 0.062000000000000006 0.0008384082393347652
0.0625 0.0625 0.0008371353932075329
0.063 0.063 0.0008388631471027201
0.0635 0.0635 0.0008391095731804298
0.064 0.064 0.0008423526683350382
0.0645 0.0645 0.0008423940319445786
0.065 0.065 0.0008377002794103667
0.0655 0.0655 0.0008399396031374525
0.066 0.066 0.0008348683249051468
0.0665 0.0665 0.0008399021834218032
0.067 0.067 0.0008401655975706849
0.0675 0.0675 0.0008367922140237573
0.068 0.068 0.0008397926099381458
0.0685 0.0685 0.0008440183731982037
0.069 0.069 0.0008383791468096217
0.0695 0.0695 0.0008360333859085937
0.07 0.07 0.0008385112951349084
0.07050000000000001 0.07050000000000001 0.0008421058406986931
0.07100000000000001 0.07100000000000001 0.0008393450796711417
0.07150000000000001 0.07150000000000001 0.0008375692454742189
0.07200000000000001 0.07200000000000001 0.0008415749157673679
0.07250000000000001 0.07250000000000001 0.0008373365103033138
0.07300000000000001 0.07300000000000001 0.0008407226034996868
0.07350000000000001 0.07350000000000001 0.0008383469898787408
0.07400000000000001 0.07400000000000001 0.0008416104628508881
0.07450000000000001 0.07450000000000001 0.0008417630593165781
0.075 0.075 0.0008408295854747883
0.0755 0.0755 0.0008460036915338288
0.076 0.076 0.0008421982115782746
0.0765 0.0765 0.0008398700992221041
0.077 0.077 0.0008412538616018135
0.0775 0.0775 0.0008422705090558104
0.078 0.078 0.0008412040890823262
0.0785 0.0785 0.0008402948345670689
0.079 0.079 0.0008393099948609828
0.0795 0.0795 0.0008397099118261972
0.08 0.08 0.0008406069598125259
0.0805 0.0805 0.0008440039744639133
0.081 0.081 0.0008438883551677711
0.0815 0.0815 0.000844979733368849
0.082 0.082 0.0008407302160042382
0.0825 0.0825 0.0008457180547691444
0.083 0.083 0.0008445852271491343
0.0835 0.0835 0.0008412841472408462
0.084 0.084 0.0008435513637845848
0.0845 0.0845 0.0008433955463662512
0.085 0.085 0.0008431979216572253
0.0855 0.0855 0.0008451991001045397
0.08600000000000001 0.08600000000000001 0.0008455433741533304
0.08650000000000001 0.08650000000000001 0.0008438735857557553
0.08700000000000001 0.08700000000000001 0.0008449766982482496
0.08750000000000001 0.08750000000000001 0.0008443910589806313
0.08800000000000001 0.08800000000000001 0.000843381292541459
0.08850000000000001 0.08850000000000001 0.0008427026102140575
0.08900000000000001 0.08900000000000001 0.0008406734094265983
0.08950000000000001 0.08950000000000001 0.0008455327057810498
0.09000000000000001 0.09000000000000001 0.0008416629165688551
0.0905 0.0905 0.0008431330738484855
0.091 0.091 0.0008442031986411569
0.0915 0.0915 0.000840222579672771
0.092 0.092 0.0008439995801811832
0.0925 0.0925 0.000843366555890935
0.093 0.093 0.0008426015119570283
0.0935 0.0935 0.0008423906269734584
0.094 0.094 0.0008440547506862768
0.0945 0.0945 0.0008424958614295609
0.095 0.095 0.0008422191405758721
0.0955 0.0955 0.0008431549614924842
0.096 0.096 0.0008417427854650494
0.0965 0.0965 0.0008451973970765846
0.097 0.097 0.0008428680621873584
0.0975 0.0975 0.0008430678843058055
0.098 0.098 0.0008428876417670864
0.0985 0.0985 0.0008403112829385261
0.099 0.099 0.0008444878835215761
0.0995 0.0995 0.0008445907459422183
0.1 0.1 0.0008436523682638332
0.1005 0.1005 0.0008445233851381602
0.101 0.101 0.0008433209658939805
0.1015 0.1015 0.0008426477851056403
0.10200000000000001 0.10200000000000001 0.000841892598489767
0.10250000000000001 0.10250000000000001 0.0008426665829707081
0.10300000000000001 0.10300000000000001 0.0008421763430479384
0.10350000000000001 0.10350000000000001 0.0008405272665831827
0.10400000000000001 0.10400000000000001 0.0008419814093172547
0.10450000000000001 0.10450000000000001 0.0008394070385546121
0.10500000000000001 0.10500000000000001 0.0008421822904921802
0.10550000000000001 0.10550000000000001 0.0008408764938642033
0.10600000000000001 0.10600000000000001 0.000839832396474725
0.10650000000000001 0.10650000000000001 0.0008405994412093126
0.107 0.107 0.0008388163554978458
0.1075 0.1075 0.0008403820004049538
0.108 0.108 0.0008396702325435047
0.1085 0.1085 0.000842614702989309
0.109 0.109 0.0008371536339722699
0.1095 0.1095 0.0008379626361676503
0.11 0.11 0.0008375967107056561
0.1105 0.1105 0.0008389893970401408
0.111 0.111 0.0008408029928164926
0.1115 0.1115 0.0008359391600278598
0.112 0.112 0.0008381569888698003
0.1125 0.1125 0.0008394054757326068
0.113 0.113 0.0008380362152930073
0.1135 0.1135 0.0008373353523676102
0.114 0.114 0.0008373977810258268
0.1145 0.1145 0.0008375449367614199
0.115 0.115 0.000837364369849587
0.1155 0.1155 0.0008390687968778016
0.116 0.116 0.000836194927352622
0.1165 0.1165 0.0008337534526140151
0.117 0.117 0.0008399581181969629
0.11750000000000001 0.11750000000000001 0.0008341837777073736
0.11800000000000001 0.11800000000000001 0.0008339173174496829
0.11850000000000001 0.11850000000000001 0.000835521450864803
0.11900000000000001 0.11900000000000001 0.0008348958420557164
0.11950000000000001 0.11950000000000001 0.0008333984550026883
0.12000000000000001 0.12000000000000001 0.0008331194867261579
0.12050000000000001 0.12050000000000001 0.0008336539762602496
0.12100000000000001 0.12100000000000001 0.0008340280623409613
0.12150000000000001 0.12150000000000001 0.0008325621252876412
0.12200000000000001 0.12200000000000001 0.0008345202397863987
0.1225 0.1225 0.0008336925810711389
0.123 0.123 0.0008327871238460756
0.1235 0.1235 0.0008312275786516875
0.124 0.124 0.0008339031775215445
0.1245 0.1245 0.0008283884923001623
0.125 0.125 0.0008317829772341329
0.1255 0.1255 0.0008300533715795977
0.126 0.126 0.000827214230967637
0.1265 0.1265 0.0008273107256926712
0.127 0.127 0.0008299194203900866
0.1275 0.1275 0.000829013319484639
0.128 0.128 0.0008271019930829893
0.1285 0.1285 0.0008247027912696094
0.129 0.129 0.0008288308250142895
0.1295 0.1295 0.0008275382558951763
0.13 0.13 0.0008283712600528421
0.1305 0.1305 0.0008276526792712159
0.131 0.131 0.000823517771870691
0.1315 0.1315 0.0008243991181518764
0.132 0.132 0.0008236773004536044
0.1325 0.1325 0.0008227814657440161
0.133 0.133 0.0008233337826017813
0.1335 0.1335 0.0008222429951672157
0.134 0.134 0.0008207647324507464
0.1345 0.1345 0.0008199474298160296
0.135 0.135 0.0008207227025372987
0.1355 0.1355 0.0008203269231302861
0.136 0.136 0.000819093660629478
0.1365 0.1365 0.0008183083840765286
0.137 0.137 0.0008184466895141598
0.1375 0.1375 0.0008185959578214858
0.138 0.138 0.0008182359586524252
0.1385 0.1385 0.0008150294616966509
0.139 0.139 0.0008148742027335883
0.1395 0.1395 0.0008139167870453011
0.14 0.14 0.0008152313063723078
0.1405 0.1405 0.0008152580876981795
0.14100000000000001 0.14100000000000001 0.0008109385241217111
0.14150000000000001 0.14150000000000001 0.0008130556956674229
0.14200000000000002 0.14200000000000002 0.0008128003968776471
0.14250000000000002 0.14250000000000002 0.0008100168256530421
0.14300000000000002 0.14300000000000002 0.0008099808679535192
0.14350000000000002 0.14350000000000002 0.0008087822127124003
0.14400000000000002 0.14400000000000002 0.0008060520298737002
0.14450000000000002 0.14450000000000002 0.0008097709523009027
0.14500000000000002 0.14500000000000002 0.0008093428615375165
0.14550000000000002 0.14550000000000002 0.0008069283985442023
0.14600000000000002 0.14600000000000002 0.0008067295218410706
0.14650000000000002 0.14650000000000002 0.0008076683044916191
0.147 0.147 0.0008046727780921633
0.1475 0.1475 0.0008034270479694201
0.148 0.148 0.000804705622201827
0.1485 0.1485 0.0008004559692301054
0.149 0.149 0.0008006171654366155
0.1495 0.1495 0.0008033780529762151
0.15 0.15 0.0008020549992722138
0.1505 0.1505 0.0008020576979760189
0.151 0.151 0.0008006218071917471
0.1515 0.1515 0.0007987149151849225
0.152 0.152 0.0007989804706545632
0.1525 0.1525 0.0007969827056933413
0.153 0.153 0.0007963794793055212
0.1535 0.1535 0.0007972638179628155
0.154 0.154 0.0007946239592439457
0.1545 0.1545 0.0007919254368458121
0.155 0.155 0.000792108537500093
0.1555 0.1555 0.0007903079607812259
0.156 0.156 0.0007926454527102006
0.1565 0.1565 0.0007887565875518709
0.157 0.157 0.0007926187343293659
0.1575 0.1575 0.000787897613105827
0.158 0.158 0.0007858522068853931
0.1585 0.1585 0.0007842159044140379
0.159 0.159 0.0007835961853689471
0.1595 0.1595 0.0007854850315234821
0.16 0.16 0.0007849279848666938
0.1605 0.1605 0.0007825365893541099
0.161 0.161 0.0007808667953378258
0.1615 0.1615 0.0007802719398713652
0.162 0.162 0.0007842144847947667
0.1625 0.1625 0.0007816594816129172
0.163 0.163 0.0007798980560327623
0.1635 0.1635 0.0007795570912988235
0.164 0.164 0.0007793161831974641
0.1645 0.1645 0.0007755335125217086
0.165 0.165 0.0007749904866462728
0.1655 0.1655 0.0007728073796643229
0.166 0.166 0.0007734803140503921
0.1665 0.1665 0.0007720491182660058
0.167 0.167 0.0007706977179241367
0.1675 0.1675 0.0007719017200610287
0.168 0.168 0.0007693177863207027
0.1685 0.1685 0.0007705148575424359
0.169 0.169 0.0007677765353871082
0.1695 0.1695 0.000766635569066162
0.17 0.17 0.0007646996345643679
0.1705 0.1705 0.0007605558853682882
0.171 0.171 0.0007644100924556225
0.1715 0.1715 0.0007633653380562473
0.17200000000000001 0.17200000000000001 0.0007623162497537977
0.17250000000000001 0.17250000000000001 0.0007607546070742137
0.17300000000000001 0.17300000000000001 0.0007580788687732568
0.17350000000000002 0.17350000000000002 0.0007579966475060362
0.17400000000000002 0.17400000000000002 0.0007564000785484906
0.17450000000000002 0.17450000000000002 0.0007550804662042364
0.17500000000000002 0.17500000000000002 0.000754134592676001
0.17550000000000002 0.17550000000000002 0.0007532042286440594
0.17600000000000002 0.17600000000000002 0.0007517411902539872
0.17650000000000002 0.17650000000000002 0.0007492411645348946
0.17700000000000002 0.17700000000000002 0.0007504448695252233
0.17750000000000002 0.17750000000000002 0.0007522767316258881
0.17800000000000002 0.17800000000000002 0.0007473070655645783
0.1785 0.1785 0.0007468144991675227
0.179 0.179 0.0007438883313760212
0.1795 0.1795 0.0007432079524142235
0.18 0.18 0.0007429887643505451
0.1805 0.1805 0.0007429137417091268
0.181 0.181 0.0007385504276272929
0.1815 0.1815 0.0007393837582187543
0.182 0.182 0.0007367261127720635
0.1825 0.1825 0.0007357097270498007
0.183 0.183 0.0007375779912180343
0.1835 0.1835 0.0007356368855312962
0.184 0.184 0.0007329935069938904
0.1845 0.1845 0.0007323494390757391
0.185 0.185 0.0007316053263990597
0.1855 0.1855 0.0007334510001009205
0.186 0.186 0.0007265603091348399
0.1865 0.1865 0.0007296171101226817
0.187 0.187 0.0007293333000017372
0.1875 0.1875 0.0007273925162756071
0.188 0.188 0.0007243926936014636
0.1885 0.1885 0.0007211100356974004
0.189 0.189 0.0007220929850147294
0.1895 0.1895 0.0007221175329530138
0.19 0.19 0.0007193888467180646
0.1905 0.1905 0.0007179355792858625
0.191 0.191 0.0007155877084936632
0.1915 0.1915 0.0007162212903994127
0.192 0.192 0.0007132334371187129
0.1925 0.1925 0.0007123314116536349
0.193 0.193 0.0007130445273497467
0.1935 0.1935 0.0007098424762146924
0.194 0.194 0.0007086920881732953
0.1945 0.1945 0.0007072914827240562
0.195 0.195 0.0007079812917139524
0.1955 0.1955 0.0007047751195962017
0.196 0.196 0.0007039988625286446
0.1965 0.1965 0.0007018465477658443
0.197 0.197 0.0007018273581010614
0.1975 0.1975 0.0006989871254470523
0.198 0.198 0.0006956691308060888
0.1985 0.1985 0.000696306276097881
0.199 0.199 0.0006931418619819917
0.1995 0.1995 0.0006944659310241832
0.2 0.2 0.0006938127228487633
0.2005 0.2005 0.0006910998984594917
0.201 0.201 0.0006870956494714361
0.2015 0.2015 0.0006851014990845172
0.202 0.202 0.0006877665581590122
0.2025 0.2025 0.000684481053008228
0.203 0.203 0.0006838132776377709
0.20350000000000001 0.20350000000000001 0.0006825804858080218
0.20400000000000001 0.20400000000000001 0.0006816798625259978
0.20450000000000002 0.20450000000000002 0.000679223128448249
0.20500000000000002 0.20500000000000002 0.0006783107430660736
0.20550000000000002 0.20550000000000002 0.0006781388640939224
0.20600000000000002 0.20600000000000002 0.0006767049252256788
0.20650000000000002 0.20650000000000002 0.0006727484680690203
0.20700000000000002 0.20700000000000002 0.0006697390697180316
0.20750000000000002 0.20750000000000002 0.0006705748283854495
0.20800000000000002 0.20800000000000002 0.0006725938935706718
0.20850000000000002 0.20850000000000002 0.0006702509467821072
0.20900000000000002 0.20900000000000002 0.0006648865043130136
0.20950000000000002 0.20950000000000002 0.0006660682924223717
0.21000000000000002 0.21000000000000002 0.0006633405661049965
0.21050000000000002 0.21050000000000002 0.000661009242423169
0.211 0.211 0.0006587268909665243
0.2115 0.2115 0.0006575803404216549
0.212 0.212 0.0006570485839214076
0.2125 0.2125 0.0006559081624539754
0.213 0.213 0.0006558551034023179
0.2135 0.2135 0.0006555668952709868
0.214 0.214 0.0006505558282691245
0.2145 0.2145 0.000650093653573395
0.215 0.215 0.0006461022875728976
0.2155 0.2155 0.0006473648440828614
0.216 0.216 0.0006450808107328165
0.2165 0.2165 0.0006427830268313717
0.217 0.217 0.0006413700970571702
0.2175 0.2175 0.0006400209458428124
0.218 0.218 0.0006384594219435311
0.2185 0.2185 0.0006360009622938832
0.219 0.219 0.0006344097374384625
0.2195 0.2195 0.0006336612005363394
0.22 0.22 0.0006318329067681916
0.2205 0.2205 0.0006305113240706697
0.221 0.221 0.0006297790625285844
0.2215 0.2215 0.0006281986144092512
0.222 0.222 0.0006274974457155149
0.2225 0.2225 0.0006249163778664742
0.223 0.223 0.0006237535978724712
0.2235 0.2235 0.0006210852933349452
0.224 0.224 0.0006197799656712632
0.2245 0.2245 0.0006168306865069255
0.225 0.225 0.0006161729697416604
0.2255 0.2255 0.0006165142805466046
0.226 0.226 0.0006129678300297398
0.2265 0.2265 0.000611888356731557
0.227 0.227 0.000609474270120539
0.2275 0.2275 0.0006069039347950688
0.228 0.228 0.0006062559485614503
0.2285 0.2285 0.0006034441265604765
0.229 0.229 0.0006013405676491633
0.2295 0.2295 0.0006011778380125897
0.23 0.23 0.0006003729504587015
0.2305 0.2305 0.0005981272511702342
0.231 0.231 0.0005971504957727147
0.2315 0.2315 0.0005945566142181685
0.232 0.232 0.0005933571435522301
0.2325 0.2325 0.000591255168928359
0.233 0.233 0.0005905353561458489
0.2335 0.2335 0.000586642191380977
0.234 0.234 0.0005856959679137692
0.23450000000000001 0.23450000000000001 0.0005842392230117198
0.23500000000000001 0.23500000000000001 0.0005828904395453171
0.23550000000000001 0.23550000000000001 0.0005811985195788979
0.23600000000000002 0.23600000000000002 0.0005779532999031143
0.23650000000000002 0.23650000000000002 0.0005736548747829272
0.23700000000000002 0.23700000000000002 0.0005763400054521828
0.23750000000000002 0.23750000000000002 0.0005735916734757945
0.23800000000000002 0.23800000000000002 0.0005713055255435951
0.23850000000000002 0.23850000000000002 0.0005694807728060231
0.23900000000000002 0.23900000000000002 0.000566309286059115
0.23950000000000002 0.23950000000000002 0.0005668856607249019
0.24000000000000002 0.24000000000000002 0.0005624737750760195
0.24050000000000002 0.24050000000000002 0.0005620455415580557
0.24100000000000002 0.24100000000000002 0.0005607803658124746
0.24150000000000002 0.24150000000000002 0.0005586568523275846
0.24200000000000002 0.24200000000000002 0.0005563399294951783
0.2425 0.2425 0.0005563920132327848
0.243 0.243 0.0005519328621080484
0.2435 0.2435 0.000551863143467131
0.244 0.244 0.000550657659666432
0.2445 0.2445 0.0005478353512572547
0.245 0.245 0.0005475027689669028
0.2455 0.2455 0.0005462544512077592
0.246 0.246 0.0005410885808001318
0.2465 0.2465 0.0005409106481120266
0.247 0.247 0.0005382764495879723
0.2475 0.2475 0.0005377592956640844
0.248 0.248 0.0005369053332383424
0.2485 0.2485 0.0005332034757976836
0.249 0.249 0.0005330659891732697
0.2495 0.2495 0.0005302009613724423
0.25 0.25 0.0005267156499394678
0.2505 0.2505 0.0005260384861503522
0.251 0.251 0.0005234137458777807
0.2515 0.2515 0.0005210561552301102
0.252 0.252 0.0005217239632217484
0.2525 0.2525 0.0005185610590181808
0.253 0.253 0.0005159303638753735
0.2535 0.2535 0.0005161176140268274
0.254 0.254 0.0005109390201711437
0.2545 0.2545 0.0005096467401694733
0.255 0.255 0.0005099831187510912
0.2555 0.2555 0.0005070055280265504
0.256 0.256 0.0005053652879271176
0.2565 0.2565 0.0005026931455558996
0.257 0.257 0.0005028408244177962
0.2575 0.2575 0.0005007443704843443
0.258 0.258 0.0004977807828745782
0.2585 0.2585 0.0004959821439024571
0.259 0.259 0.0004957462958076449
0.2595 0.2595 0.0004920354644637104
0.26 0.26 0.0004895590212722707
0.2605 0.2605 0.0004906595339925395
0.261 0.261 0.00048714105375847073
0.2615 0.2615 0.00048385513351430795
0.262 0.262 0.0004845498619927674
0.2625 0.2625 0.0004825167923943733
0.263 0.263 0.00047798222828605906
0.2635 0.2635 0.00047700986360905425
0.264 0.264 0.0004751576639746691
0.2645 0.2645 0.00047525470016272536
0.265 0.265 0.00047167909386574007
0.2655 0.2655 0.0004699939583552818
0.266 0.266 0.000469680749189041
0.2665 0.2665 0.00046595297661046985
0.267 0.267 0.000465263570716344
0.2675 0.2675 0.0004642012369934326
0.268 0.268 0.0004612566932112256
0.2685 0.2685 0.00045902822316491753
0.269 0.269 0.0004566203225472038
0.2695 0.2695 0.0004547656151362194
0.27 0.27 0.0004535694651230718
0.2705 0.2705 0.000450514667331663
0.271 0.271 0.0004489135317563907
0.2715 0.2715 0.00044767758596081975
0.272 0.272 0.0004462933592324078
0.2725 0.2725 0.00044266290065490387
0.273 0.273 0.00044142401162965004
0.2735 0.2735 0.0004401406915441675
0.274 0.274 0.00043818498721814517
0.2745 0.2745 0.00043386087886215254
0.275 0.275 0.00043229758158692114
0.2755 0.2755 0.00043071974144484555
0.276 0.276 0.00042919495753774325
0.2765 0.2765 0.0004248575792362421
0.277 0.277 0.0004257955509623831
0.2775 0.2775 0.00042147411644170195
0.278 0.278 0.00042092953426137685
0.2785 0.2785 0.0004197879315855193
0.279 0.279 0.00041734651309892167
0.2795 0.2795 0.00041470110931746167
0.28 0.28 0.00041278115614110686
0.2805 0.2805 0.0004119095327833796
0.281 0.281 0.0004095140281412088
0.28150000000000003 0.28150000000000003 0.00040757455527474145
0.28200000000000003 0.28200000000000003 0.00040600733442553436
0.28250000000000003 0.28250000000000003 0.0004011259155596059
0.28300000000000003 0.28300000000000003 0.0004003304624588374
0.28350000000000003 0.28350000000000003 0.0003984662218265002
0.28400000000000003 0.28400000000000003 0.0003972390339290866
0.28450000000000003 0.28450000000000003 0.0003954745404333335
0.28500000000000003 0.28500000000000003 0.00039181276045817024
0.28550000000000003 0.28550000000000003 0.00039040501004253215
0.28600000000000003 0.28600000000000003 0.00038713146618486884
0.28650000000000003 0.28650000000000003 0.00038842906036270423
0.28700000000000003 0.28700000000000003 0.00038571808213920186
0.28750000000000003 0.28750000000000003 0.0003846446718300418
0.28800000000000003 0.28800000000000003 0.00038088539467929307
0.28850000000000003 0.28850000000000003 0.0003784525619359565
0.28900000000000003 0.28900000000000003 0.0003760670265148054
0.28950000000000004 0.28950000000000004 0.00037588166375532425
0.29000000000000004 0.29000000000000004 0.00037250870531199833
0.29050000000000004 0.29050000000000004 0.00037194246943370973
0.291 0.291 0.000370228338524497
0.2915 0.2915 0.0003687004816631779
0.292 0.292 0.00036604363074967784
0.2925 0.2925 0.00036446064615288585
0.293 0.293 0.000359757964258797
0.2935 0.2935 0.00035872316950162126
0.294 0.294 0.0003580571512541137
0.2945 0.2945 0.00035459250725034935
0.295 0.295 0.00035190961811088764
0.2955 0.2955 0.00035066101844459383
0.296 0.296 0.0003474508175261557
0.2965 0.2965 0.0003469059387374739
0.297 0.297 0.00034427197086529554
0.2975 0.2975 0.00034414578461844315
0.298 0.298 0.00034101951252491126
0.2985 0.2985 0.00033994811176595334
0.299 0.299 0.0003390691876299813
0.2995 0.2995 0.0003372193004639463
0.3 0.3 0.0003325032720880257
0.3005 0.3005 0.0003294144385578436
0.301 0.301 0.0003282273181282675
0.3015 0.3015 0.0003281321382125364
0.302 0.302 0.0003262460160323845
0.3025 0.3025 0.0003248165755385325
0.303 0.303 0.0003210764657808672
0.3035 0.3035 0.00031932165034476254
0.304 0.304 0.0003167826506490597
0.3045 0.3045 0.00031718674271918954
0.305 0.305 0.0003130199930040711
0.3055 0.3055 0.0003123754412298473
0.306 0.306 0.00030981500481719137
0.3065 0.3065 0.0003074464668198602
0.307 0.307 0.0003064457315956325
0.3075 0.3075 0.0003037516729549472
0.308 0.308 0.00030108300722008917
0.3085 0.3085 0.00030034023667769016
0.309 0.309 0.00029932188948361476
0.3095 0.3095 0.00029656855483957244
0.31 0.31 0.0002942790071382183
0.3105 0.3105 0.0002921819708024446
0.311 0.311 0.0002900575819361058
0.3115 0.3115 0.0002900931965048647
0.312 0.312 0.00028648001532539463
0.3125 0.3125 0.0002848587802000335
0.313 0.313 0.0002811104633619749
0.3135 0.3135 0.00027994657980788415
0.314 0.314 0.00027984472953807666
0.3145 0.3145 0.00027664632307500893
0.315 0.315 0.00027616505519796933
0.3155 0.3155 0.00027494639325891093
0.316 0.316 0.0002725597394235899
0.3165 0.3165 0.0002696877204494111
0.317 0.317 0.00026477975651772486
0.3175 0.3175 0.00026522264089985675
0.318 0.318 0.0002619615524591953
0.3185 0.3185 0.00026061673157731996
0.319 0.319 0.00026101643649543304
0.3195 0.3195 0.00025872026377919303
0.32 0.32 0.00025769015464412474
0.3205 0.3205 0.00025487524881381087
0.321 0.321 0.0002528481499093443
0.3215 0.3215 0.0002497861179034863
0.322 0.322 0.000248518396553971
0.3225 0.3225 0.0002465700422238219
0.323 0.323 0.0002430107548774173
0.3235 0.3235 0.00024203934318831521
0.324 0.324 0.00024131157044389537
0.3245 0.3245 0.00023862005924374792
0.325 0.325 0.00023799658077349324
0.3255 0.3255 0.00023557773957034908
0.326 0.326 0.00023185405700770252
0.3265 0.3265 0.00023123110997349313
0.327 0.327 0.00023114332304942847
0.3275 0.3275 0.00022803892479709596
0.328 0.328 0.0002271018475723489
0.3285 0.3285 0.00022443765877576443
0.329 0.329 0.00022138754468609178
0.3295 0.3295 0.00022113165332670698
0.33 0.33 0.00021821376889014847
0.3305 0.3305 0.00021683309845894975
0.331 0.331 0.0002146132482555814
0.3315 0.3315 0.0002134171484715556
0.332 0.332 0.00021101903905833047
0.3325 0.3325 0.0002083483651721885
0.333 0.333 0.00020826321991878732
0.3335 0.3335 0.00020717287422615467
0.334 0.334 0.00020211728324280614
0.3345 0.3345 0.00020271628428192968
0.335 0.335 0.00019866672628262672
0.3355 0.3355 0.00019726612744055375
0.336 0.336 0.00019462065650264267
0.3365 0.3365 0.0001932281773106689
0.337 0.337 0.00019120604311668175
0.3375 0.3375 0.00018923241866928555
0.338 0.338 0.00018729019854733667
0.3385 0.3385 0.00018786799111306573
0.339 0.339 0.0001843638540921502
0.3395 0.3395 0.00018270324508804663
0.34 0.34 0.00018243770055635493
0.3405 0.3405 0.0001788688962080908
0.341 0.341 0.00017741448753296504
0.3415 0.3415 0.0001762167107831657
0.342 0.342 0.00017352060331367032
0.3425 0.3425 0.0001725192246519843
0.343 0.343 0.0001739490800235135
0.3435 0.3435 0.00016781412972659228
0.34400000000000003 0.34400000000000003 0.00016772351596158362
0.34450000000000003 0.34450000000000003 0.00016714729466372374
0.34500000000000003 0.34500000000000003 0.0001646895361757583
0.34550000000000003 0.34550000000000003 0.00016132535943314127
0.34600000000000003 0.34600000000000003 0.0001583660043090677
0.34650000000000003 0.34650000000000003 0.00015826917882364355
0.34700000000000003 0.34700000000000003 0.0001562488521995234
0.34750000000000003 0.34750000000000003 0.00015701068229684052
0.34800000000000003 0.34800000000000003 0.00015365714545181723
0.34850000000000003 0.34850000000000003 0.00015134608533486223
0.34900000000000003 0.34900000000000003 0.00014968764251791715
0.34950000000000003 0.34950000000000003 0.00014962663393341068
0.35000000000000003 0.35000000000000003 0.00014587575077151262
0.35050000000000003 0.35050000000000003 0.00014656027061080157
0.35100000000000003 0.35100000000000003 0.0001447979254073623
0.35150000000000003 0.35150000000000003 0.0001430326067844123
0.35200000000000004 0.35200000000000004 0.0001403411125890791
0.35250000000000004 0.35250000000000004 0.00013965579190890242
0.35300000000000004 0.35300000000000004 0.0001366240544109675
0.35350000000000004 0.35350000000000004 0.00013569021731744632
0.35400000000000004 0.35400000000000004 0.00013398966511886552
0.3545 0.3545 0.00013227253719700954
0.355 0.355 0.0001311578096813478
0.3555 0.3555 0.00013036113741707355
0.356 0.356 0.00012764254427232574
0.3565 0.3565 0.00012509623047933657
0.357 0.357 0.00012256137392913167
0.3575 0.3575 0.00012283919931251757
0.358 0.358 0.0001214917846833986
0.3585 0.3585 0.00012055156970604026
0.359 0.359 0.00011831956518187372
0.3595 0.3595 0.00011738045124948227
0.36 0.36 0.00011522879048304099
0.3605 0.3605 0.00011278614997227551
0.361 0.361 0.00011012474677367802
0.3615 0.3615 0.00011029380811512833
0.362 0.362 0.00010793730658601852
0.3625 0.3625 0.0001067131186959382
0.363 0.363 0.00010632115467500646
0.3635 0.3635 0.00010383688536964907
0.364 0.364 0.00010357200081741408
0.3645 0.3645 0.00010106340973989553
0.365 0.365 0.00009834698815599499
0.3655 0.3655 0.00009769831465982599
0.366 0.366 0.00009628439502114869
0.3665 0.3665 0.00009591035543980828
0.367 0.367 0.00009260574951837342
0.3675 0.3675 0.00009496868184100398
0.368 0.368 0.00009088590057912914
0.3685 0.3685 0.0000915407817371753
0.369 0.369 0.00008904254295181188
0.3695 0.3695 0.00008609264096521164
0.37 0.37 0.00008383538599451455
0.3705 0.3705 0.00008463288549692813
0.371 0.371 0.00008180278039090529
0.3715 0.3715 0.0000813906895765806
0.372 0.372 0.0000794134140364145
0.3725 0.3725 0.00007844191053597502
0.373 0.373 0.00007934966637004599
0.3735 0.3735 0.00007646645188481697
0.374 0.374 0.00007559641292761781
0.3745 0.3745 0.00007369855174203029
0.375 0.375 0.00007159276028289978
0.3755 0.3755 0.00007155358570811897
0.376 0.376 0.00007074821609706649
0.3765 0.3765 0.00006901134604663103
0.377 0.377 0.00006864602272259508
0.3775 0.3775 0.00006570705431636328
0.378 0.378 0.00006317584714169322
0.3785 0.3785 0.00006232142335984452
0.379 0.379 0.00006307871217702714
0.3795 0.3795 0.000060585366539518619
0.38 0.38 0.000059803852873427358
0.3805 0.3805 0.000057648374228820557
0.381 0.381 0.000058067358618915137
0.3815 0.3815 0.000057022376604238029
0.382 0.382 0.00005582987451954074
0.3825 0.3825 0.00005562539327257055
0.383 0.383 0.000052118967543972547
0.3835 0.3835 0.000051017455384596018
0.384 0.384 0.00005005168376934221
0.3845 0.3845 0.00004967402259188321
0.385 0.385 0.00004781324130837634
0.3855 0.3855 0.00004607201402560151
0.386 0.386 0.00004684805365770908
0.3865 0.3865 0.000043573743427413909
0.387 0.387 0.00004491745077248542
0.3875 0.3875 0.000044218274848215427
0.388 0.388 0.000042763582205257447
0.3885 0.3885 0.000040526032264582757
0.389 0.389 0.0000399454097019669
0.3895 0.3895 0.00003852054590517285
0.39 0.39 0.000037959228784575658
0.3905 0.3905 0.00003694618667788522
0.391 0.391 0.00003523086185689718
0.3915 0.3915 0.00003553462514831185
0.392 0.392 0.00003476771633705749
0.3925 0.3925 0.000030755380891797529
0.393 0.393 0.000032149004817707739
0.3935 0.3935 0.000033816212297040616
0.394 0.394 0.00002962635640476859
0.3945 0.3945 0.00002783096801806475
0.395 0.395 0.00002987447718603227
0.3955 0.3955 0.000026151592398380759
0.396 0.396 0.000024723546701378437
0.3965 0.3965 0.000026373973511729455
0.397 0.397 0.000025216806827839889
0.3975 0.3975 0.00002131169773487171
0.398 0.398 0.000024576593367052546
0.3985 0.3985 0.0000239139080715075
0.399 0.399 0.000022913289455908519
0.3995 0.3995 0.00002115785520372484
0.4 0.4 0.000020593298850308716
0.4005 0.4005 0.00002094769619378795
0.401 0.401 0.00001917722959788432
0.4015 0.4015 0.00001893808639938637
0.402 0.402 0.00001865988018355286
0.4025 0.4025 0.000016592620020902846
0.403 0.403 0.00001639657864855714
0.4035 0.4035 0.0000150669579889643
0.404 0.404 0.000016621019507722779
0.4045 0.4045 0.00001427587372234188
0.405 0.405 0.000014242160507513344
0.4055 0.4055 0.000013660261046696929
0.406 0.406 0.000011715941418659749
0.40650000000000003 0.40650000000000003 0.000011520466635414986
0.40700000000000003 0.40700000000000003 0.000011063727603939406
0.40750000000000003 0.40750000000000003 0.000010560871738302699
0.40800000000000003 0.40800000000000003 0.00001053926741503169
0.40850000000000003 0.40850000000000003 0.000009712984192388006
0.40900000000000003 0.40900000000000003 0.000011391714324402499
0.40950000000000003 0.40950000000000003 0.000008375676732702564
0.41000000000000003 0.41000000000000003 0.00001019874805225523
0.41050000000000003 0.41050000000000003 0.000006103731991995154
0.41100000000000003 0.41100000000000003 0.000006895220405670854
0.41150000000000003 0.41150000000000003 0.000007164153651293987
0.41200000000000003 0.41200000000000003 0.000005670396217222272
0.41250000000000003 0.41250000000000003 0.000004714260051154394
0.41300000000000003 0.41300000000000003 0.000005250326484389591
0.41350000000000003 0.41350000000000003 0.000005736861740848059
0.41400000000000003 0.41400000000000003 0.000003279517382934259
0.41450000000000004 0.41450000000000004 0.0000034160446887123755
0.41500000000000004 0.41500000000000004 0.000004504615417999882
0.41550000000000004 0.41550000000000004 0.000004906186662639064
0.41600000000000004 0.41600000000000004 0.0000024624504219584706
0.41650000000000004 0.41650000000000004 0.0000031739960459827587
0.41700000000000004 0.41700000000000004 0.000003068780066909347
0.41750000000000004 0.41750000000000004 0.000001885237577989047
0.41800000000000004 0.41800000000000004 0.0000015255910724405005
0.41850000000000004 0.41850000000000004 0.0000013790706467585457
0.419 0.419 0.0000015980978934798966
0.4195 0.4195 0.0000021345109799047548
0.42 0.42 0.0000022791597535380856
0.4205 0.4205 0.0000011815063948732467
0.421 0.421 0.0000018494837268177725
0.4215 0.4215 0.0000013842377082445802
0.422 0.422 0.0000011633976394303777
0.4225 0.4225 0.0
0.423 0.423 0.000001636624203696607
0.4235 0.4235 0.0000014133143657183746
0.424 0.424 0.0000013758865413694699
0.4245 0.4245 0.0000014387698061217158
0.425 0.425 0.0000013225866202880429
0.4255 0.4255 0.0000021675591473390746
0.426 0.426 0.0000018606181147754137
0.4265 0.4265 0.0000018003627555827776
0.427 0.427 0.0000031117463110810546
0.4275 0.4275 0.0000011741565832887064
0.428 0.428 9.755856359309817e-7
0.4285 0.4285 0.000001266412577758942
0.429 0.429 0.000002014058787817765
0.4295 0.4295 0.0000022557280535610674
0.43 0.43 0.000003450590963525405
0.4305 0.4305 0.0000017038849180882766
0.431 0.431 0.0000036686550068901638
0.4315 0.4315 0.000003130774641642016
0.432 0.432 0.0000031750720046601649
0.4325 0.4325 0.0000023268552564321674
0.433 0.433 0.0000036687925448431956
0.4335 0.4335 0.0000045299360533668409
0.434 0.434 0.000005628079841763227
0.4345 0.4345 0.000006800332543435337
0.435 0.435 0.000004950500016884002
0.4355 0.4355 0.000005896378816193067
0.436 0.436 0.000006308756006667216
0.4365 0.4365 0.000008611766264463722
0.437 0.437 0.000006289319784643353
0.4375 0.4375 0.000009169068914908346
0.438 0.438 0.000008407940638943028
0.4385 0.4385 0.000011393158240453785
0.439 0.439 0.000011157284992338352
0.4395 0.4395 0.000009490228250631414
0.44 0.44 0.000011108713016922973
0.4405 0.4405 0.000011696925091989725
0.441 0.441 0.000012162048816211405
0.4415 0.4415 0.000012499550819204827
0.442 0.442 0.00001146439809812487
0.4425 0.4425 0.000014669964044509401
0.443 0.443 0.00001478108595262301
0.4435 0.4435 0.000017368451804757914
0.444 0.444 0.000017730633723917183
0.4445 0.4445 0.000019134538241141623
0.445 0.445 0.000020257958000043207
0.4455 0.4455 0.000019381045640396367
0.446 0.446 0.00002131923927992498
0.4465 0.4465 0.000020046302874301504
0.447 0.447 0.00002433302861320195
0.4475 0.4475 0.00002258538454703049
0.448 0.448 0.000024397086100165197
0.4485 0.4485 0.000024158863163679458
0.449 0.449 0.00002686760885611784
0.4495 0.4495 0.000027113421571016428
0.45 0.45 0.0000279445382215291
0.4505 0.4505 0.0000313138388225141
0.451 0.451 0.00003064036113472506
0.4515 0.4515 0.000031947457826820888
0.452 0.452 0.000033485539161473048
0.4525 0.4525 0.000032955440117535178
0.453 0.453 0.00003486457484365294
0.4535 0.4535 0.00003536938248710139
0.454 0.454 0.00003806983718708968
0.4545 0.4545 0.00004049130622877934
0.455 0.455 0.00003912570926698313
0.4555 0.4555 0.00004204144268668791
0.456 0.456 0.000043351130376357349
0.4565 0.4565 0.00004390174311928339
0.457 0.457 0.00004507003255162841
0.4575 0.4575 0.00004802374779242511
0.458 0.458 0.00005085772262663753
0.4585 0.4585 0.00005170635331853458
0.459 0.459 0.000052997461129357298
0.4595 0.4595 0.000053490571676279348
0.46 0.46 0.000055798039484348
0.4605 0.4605 0.000057692965167809856
0.461 0.461 0.00005882620139758968
0.4615 0.4615 0.00006176446328310964
0.462 0.462 0.00006212174200440133
0.4625 0.4625 0.00006440506775313287
0.463 0.463 0.00006530998888258047
0.4635 0.4635 0.00006664550919492944
0.464 0.464 0.00006898867075094673
0.4645 0.4645 0.00007082077208756801
0.465 0.465 0.00007270548712981462
0.4655 0.4655 0.00007402603724978305
0.466 0.466 0.00007475855644831068
0.4665 0.4665 0.00008008608395155062
0.467 0.467 0.00007931094114119836
0.4675 0.4675 0.00008274802913252896
0.468 0.468 0.00008430250389759148
0.4685 0.4685 0.00008821502424145953
0.46900000000000003 0.46900000000000003 0.00008812210156612774
0.46950000000000003 0.46950000000000003 0.00009025091519611675
0.47000000000000003 0.47000000000000003 0.0000933259394685004
0.47050000000000003 0.47050000000000003 0.00009567156435405088
0.47100000000000003 0.47100000000000003 0.00009815213880856046
0.47150000000000003 0.47150000000000003 0.00009845139199603139
0.47200000000000003 0.47200000000000003 0.00010135696254297093
0.47250000000000003 0.47250000000000003 0.00010518574645507076
0.47300000000000003 0.47300000000000003 0.00010717812097186055
0.47350000000000003 0.47350000000000003 0.00010949191353209879
0.47400000000000003 0.47400000000000003 0.00011118827810670251
0.47450000000000003 0.47450000000000003 0.00011501988631321255
0.47500000000000003 0.47500000000000003 0.0001150129089761675
0.47550000000000003 0.47550000000000003 0.00011830163610993623
0.47600000000000003 0.47600000000000003 0.00011931993513557184
0.47650000000000003 0.47650000000000003 0.0001239976772476832
0.47700000000000004 0.47700000000000004 0.00012737410766151607
0.47750000000000004 0.47750000000000004 0.00012846786091787491
0.47800000000000004 0.47800000000000004 0.0001334820205006928
0.47850000000000004 0.47850000000000004 0.0001343381149343354
0.47900000000000004 0.47900000000000004 0.00013656425986339213
0.47950000000000004 0.47950000000000004 0.00013950714236739476
0.48000000000000004 0.48000000000000004 0.0001434395816794392
0.48050000000000004 0.48050000000000004 0.00014572925566457495
0.48100000000000004 0.48100000000000004 0.0001485796202057299
0.48150000000000004 0.48150000000000004 0.00015164712794186466
0.48200000000000004 0.48200000000000004 0.00015489602200198743
0.4825 0.4825 0.00015750038828938598
0.483 0.483 0.00016220679398439063
0.4835 0.4835 0.00016496338227346013
0.484 0.484 0.0001660000407268607
0.4845 0.4845 0.00016913817886980037
0.485 0.485 0.00017239209060244097
0.4855 0.4855 0.00017802953222687348
0.486 0.486 0.00017955914125419696
0.4865 0.4865 0.0001816650686764505
0.487 0.487 0.0001872215811440514
0.4875 0.4875 0.00018935930205069495
0.488 0.488 0.00019239517464615988
0.4885 0.4885 0.00019545652442599188
0.489 0.489 0.00019880854878493533
0.4895 0.4895 0.0002027935289290183
0.49 0.49 0.00020734158119942305
0.4905 0.4905 0.00021048946981697066
0.491 0.491 0.000214781925160485
0.4915 0.4915 0.00021818170598625683
0.492 0.492 0.0002203481605599208
0.4925 0.4925 0.00022438938394691226
0.493 0.493 0.00022918694014126896
0.4935 0.4935 0.0002325307959864026
0.494 0.494 0.00023627202644928047
0.4945 0.4945 0.0002393500693128302
0.495 0.495 0.00024419635169239343
0.4955 0.4955 0.00024853082163036347
0.496 0.496 0.000251292515244229
0.4965 0.4965 0.0002558633138724315
0.497 0.497 0.0002605835792805288
0.4975 0.4975 0.0002641619993988854
0.498 0.498 0.0002685530374617655
0.4985 0.4985 0.0002728351869873656
0.499 0.499 0.0002765794555592505
0.4995 0.4995 0.0002818509284662161
0.5 0.5 0.00028610303706923235
0.5005 0.5005 0.0002883343208803686
0.501 0.501 0.0002954541009673913
0.5015 0.5015 0.0002990826049378342
0.502 0.502 0.00030159014661517954
0.5025 0.5025 0.0003069918853788972
0.503 0.503 0.0003104105940351027
0.5035 0.5035 0.00031583854643614187
0.504 0.504 0.0003191988719506344
0.5045 0.5045 0.0003251294178468486
0.505 0.505 0.0003299256038762059
0.5055 0.5055 0.0003349009747532151
0.506 0.506 0.0003388769966899684
0.5065 0.5065 0.00034340753152012007
0.507 0.507 0.0003485706984994521
0.5075 0.5075 0.00035386593585835823
0.508 0.508 0.0003595536452486441
0.5085 0.5085 0.0003644953821737822
0.509 0.509 0.0003683441245881572
0.5095 0.5095 0.00037496445748109525
0.51 0.51 0.00038072572110101993
0.5105 0.5105 0.0003849703683915497
0.511 0.511 0.0003888339534915174
0.5115 0.5115 0.0003943011975953248
0.512 0.512 0.0004014382067234645
0.5125 0.5125 0.00040586197418052654
0.513 0.513 0.00041064409604531314
0.5135 0.5135 0.00041718944545816617
0.514 0.514 0.000422307870450943
0.5145 0.5145 0.00042602722722130887
0.5149999999999999 0.5149999999999999 0.00043269653276664427
0.5155 0.5155 0.0004377158704619832
0.5159999999999999 0.5159999999999999 0.000444271373154122
0.5165 0.5165 0.00044950686306585643
0.5169999999999999 0.5169999999999999 0.00045574161640582977
0.5175 0.5175 0.000463261202156113
0.5179999999999999 0.5179999999999999 0.00046743327110695693
0.5185 0.5185 0.0004741463319575389
0.5189999999999999 0.5189999999999999 0.0004807188773289207
0.5195 0.5195 0.00048425448440978023
0.5199999999999999 0.5199999999999999 0.0004910328875762196
0.5205 0.5205 0.0004968231380694556
0.5209999999999999 0.5209999999999999 0.000503966898278467
0.5215 0.5215 0.0005100863134210915
0.5219999999999999 0.5219999999999999 0.0005155820167275165
0.5225 0.5225 0.0005225118095476666
0.5229999999999999 0.5229999999999999 0.0005284351775547375
0.5235 0.5235 0.0005353889217143434
0.5239999999999999 0.5239999999999999 0.0005422133315187217
0.5245 0.5245 0.0005494187262653145
0.5249999999999999 0.5249999999999999 0.0005556065034646722
0.5255 0.5255 0.0005630374750108676
0.5259999999999999 0.5259999999999999 0.0005679421862545711
0.5265 0.5265 0.0005758967863390787
0.5269999999999999 0.5269999999999999 0.0005826103678322562
0.5275 0.5275 0.0005890145854775162
0.5279999999999999 0.5279999999999999 0.000595074974591741
0.5285 0.5285 0.0006030652545878909
0.5289999999999999 0.5289999999999999 0.0006101705725662774
0.5295 0.5295 0.0006164743510669707
0.5299999999999999 0.5299999999999999 0.0006243975731081024
0.5305 0.5305 0.0006318637319414984
0.5309999999999999 0.5309999999999999 0.0006393028316695188
0.5315 0.5315 0.0006441570688174032
0.5319999999999999 0.5319999999999999 0.0006536151938510057
0.5325 0.5325 0.0006599743086662964
0.5329999999999999 0.5329999999999999 0.0006671707025657785
0.5335 0.5335 0.0006758817526631238
0.5339999999999999 0.5339999999999999 0.0006844720919904967
0.5345 0.5345 0.0006924135448008016
0.5349999999999999 0.5349999999999999 0.000696584975855411
0.5355 0.5355 0.000706206796260818
0.5359999999999999 0.5359999999999999 0.0007144678670042052
0.5365 0.5365 0.0007214226278213404
0.5369999999999999 0.5369999999999999 0.0007280709782754841
0.5375 0.5375 0.0007363369171055669
0.5379999999999999 0.5379999999999999 0.0007447818386228664
0.5385 0.5385 0.0007536165465710805
0.5389999999999999 0.5389999999999999 0.0007608517228728626
0.5395 0.5395 0.0007697592595964414
0.5399999999999999 0.5399999999999999 0.000776510956195366
0.5405 0.5405 0.000786305775748307
0.5409999999999999 0.5409999999999999 0.0007943257236165994
0.5415 0.5415 0.0008024135960069176
0.5419999999999999 0.5419999999999999 0.0008109109983996262
0.5425 0.5425 0.0008182794308296093
0.5429999999999999 0.5429999999999999 0.0008272534791280287
0.5435 0.5435 0.000838686636172053
0.5439999999999999 0.5439999999999999 0.0008458437950123894
0.5445 0.5445 0.0008548353586401194
0.5449999999999999 0.5449999999999999 0.0008622106461358319
0.5455 0.5455 0.0008735581970101281
0.5459999999999999 0.5459999999999999 0.0008822963602827135
0.5465 0.5465 0.0008908725602578501
0.5469999999999999 0.5469999999999999 0.0008982220261882007
0.5475 0.5475 0.0009083358334929816
0.5479999999999999 0.5479999999999999 0.0009185776524925731
0.5485 0.5485 0.0009262985121808238
0.5489999999999999 0.5489999999999999 0.0009373285019380843
0.5495 0.5495 0.0009452397873975246
0.5499999999999999 0.5499999999999999 0.0009553812565529542
0.5505 0.5505 0.0009639262163535497
0.5509999999999999 0.5509999999999999 0.0009729307764571252
0.5515 0.5515 0.0009835401080165543
0.5519999999999999 0.5519999999999999 0.0009926613242638768
0.5525 0.5525 0.0010037496457400409
0.5529999999999999 0.5529999999999999 0.0010125106996956434
0.5535 0.5535 0.0010208135468048347
0.5539999999999999 0.5539999999999999 0.0010351508757267933
0.5545 0.5545 0.0010408028316596153
0.5549999999999999 0.5549999999999999 0.0010506334123745413
0.5555 0.5555 0.0010631375905680824
0.5559999999999999 0.5559999999999999 0.0010716355053083042
0.5565 0.5565 0.0010831828046379514
0.5569999999999999 0.5569999999999999 0.0010922814083042657
0.5575 0.5575 0.0011035093710153256
0.5579999999999999 0.5579999999999999 0.0011136899486801572
0.5585 0.5585 0.001124039287601729
0.5589999999999999 0.5589999999999999 0.001132872282036384
0.5595 0.5595 0.0011440451216610706
0.5599999999999999 0.5599999999999999 0.0011568085213785932
0.5605 0.5605 0.0011671155429886036
0.5609999999999999 0.5609999999999999 0.0011798694339365235
0.5615 0.5615 0.0011896237566416915
0.5619999999999999 0.5619999999999999 0.001201956273489102
0.5625 0.5625 0.0012114126393097543
0.563 0.563 0.00122298172331213
0.5635 0.5635 0.0012347923502985617
0.564 0.564 0.0012457990383903193
0.5645 0.5645 0.0012559800765798645
0.565 0.565 0.0012686590221745035
0.5655 0.5655 0.001278192992227051
0.566 0.566 0.0012910954891049939
0.5665 0.5665 0.0013041508035991678
0.567 0.567 0.001313262601772022
0.5675 0.5675 0.0013251800215947868
0.568 0.568 0.0013386584436794977
0.5685 0.5685 0.0013511557531238786
0.569 0.569 0.0013606362319030185
0.5695 0.5695 0.0013731363623958166
0.57 0.57 0.0013870337365468155
0.5705 0.5705 0.0013988300054911423
0.571 0.571 0.0014100278905496383
0.5715 0.5715 0.0014230678323902003
0.572 0.572 0.0014352099607995275
0.5725 0.5725 0.0014477101337834196
0.573 0.573 0.0014612392395922623
0.5735 0.5735 0.0014743001100723155
0.574 0.574 0.001488515609866675
0.5745 0.5745 0.0014993956145657852
0.575 0.575 0.0015113688582198619
0.5755 0.5755 0.0015244963299688684
0.576 0.576 0.0015383631662797544
0.5765 0.5765 0.001551387274694877
0.577 0.577 0.001564611848942338
0.5775 0.5775 0.0015791350260442096
0.578 0.578 0.001590655463354697
0.5785 0.5785 0.0016059959917497655
0.579 0.579 0.0016196385282911833
0.5794999999999999 0.5794999999999999 0.0016323544446848473
0.58 0.58 0.0016450061204484424
0.5804999999999999 0.5804999999999999 0.0016593739060397507
0.581 0.581 0.0016739327931195353
0.5814999999999999 0.5814999999999999 0.001686868237985196
0.582 0.582 0.0017015477095009106
0.5824999999999999 0.5824999999999999 0.0017164955960782313
0.583 0.583 0.00172989737419835
0.5834999999999999 0.5834999999999999 0.0017461891680634313
0.584 0.584 0.0017594715292935568
0.5844999999999999 0.5844999999999999 0.001773499341244691
0.585 0.585 0.0017886926689775307
0.5854999999999999 0.5854999999999999 0.0018025976084530987
0.586 0.586 0.0018159458098045462
0.5864999999999999 0.5864999999999999 0.0018317693462178258
0.587 0.587 0.0018466301095174634
0.5874999999999999 0.5874999999999999 0.001862030681792148
0.588 0.588 0.0018769314040638823
0.5884999999999999 0.5884999999999999 0.0018931847417656997
0.589 0.589 0.0019067057232188007
0.5894999999999999 0.5894999999999999 0.0019221184222840763
0.59 0.59 0.0019384785338467806
0.5904999999999999 0.5904999999999999 0.00195443240432664
0.591 0.591 0.0019706346142085238
0.5914999999999999 0.5914999999999999 0.001985010604421648
0.592 0.592 0.0019998872534763179
0.5924999999999999 0.5924999999999999 0.002016861513051486
0.593 0.593 0.002034190317396846
0.5934999999999999 0.5934999999999999 0.0020498801027810998
0.594 0.594 0.0020648673275459
0.5944999999999999 0.5944999999999999 0.002081627029709131
0.595 0.595 0.0020965758851692487
0.5954999999999999 0.5954999999999999 0.0021145935522180068
0.596 0.596 0.002129653643489174
0.5964999999999999 0.5964999999999999 0.0021446869576961446
0.597 0.597 0.0021640881818626828
0.5974999999999999 0.5974999999999999 0.002181940734848091
0.598 0.598 0.002197905389253389
0.5984999999999999 0.5984999999999999 0.0022140388979413939
0.599 0.599 0.002231163379207592
0.5994999999999999 0.5994999999999999 0.0022469851404376369
0.6 0.6 0.00226465321182288
0.6004999999999999 0.6004999999999999 0.002280534088614184
0.601 0.601 0.002299726033210773
0.6014999999999999 0.6014999999999999 0.002317430187096635
0.602 0.602 0.0023356678942675387
0.6024999999999999 0.6024999999999999 0.0023505234971400808
0.603 0.603 0.002368676195221748
0.6034999999999999 0.6034999999999999 0.0023880853421678718
0.604 0.604 0.0024052887094582855
0.6044999999999999 0.6044999999999999 0.002422734024078756
0.605 0.605 0.002440762682987067
0.6054999999999999 0.6054999999999999 0.0024588088836156576
0.606 0.606 0.002477193592391942
0.6064999999999999 0.6064999999999999 0.002496736662810986
0.607 0.607 0.002517904139311368
0.6074999999999999 0.6074999999999999 0.002535509836571075
0.608 0.608 0.0025514470479559034
0.6084999999999999 0.6084999999999999 0.0025705195958065018
0.609 0.609 0.002590641906564822
0.6094999999999999 0.6094999999999999 0.002612269330274771
0.61 0.61 0.002632018084080629
0.6104999999999999 0.6104999999999999 0.002646945242038632
0.611 0.611 0.0026658683118530705
0.6114999999999999 0.6114999999999999 0.0026868626801070515
0.612 0.612 0.0027078183727895926
0.6124999999999999 0.6124999999999999 0.0027258188023827829
0.613 0.613 0.002747467402349123
0.6134999999999999 0.6134999999999999 0.0027657922017492646
0.614 0.614 0.0027869817515120819
0.6144999999999999 0.6144999999999999 0.0028074036914841574
0.615 0.615 0.0028283542144811938
0.6154999999999999 0.6154999999999999 0.0028481081751925766
0.616 0.616 0.0028675163089575247
0.6164999999999999 0.6164999999999999 0.0028877956544422335
0.617 0.617 0.002907111280030478
0.6174999999999999 0.6174999999999999 0.0029301779614527825
0.618 0.618 0.0029503881777730659
0.6184999999999999 0.6184999999999999 0.0029708041847549915
0.619 0.619 0.0029925291564497377
0.6194999999999999 0.6194999999999999 0.0030140758906764969
0.62 0.62 0.0030353025791776337
0.6204999999999999 0.6204999999999999 0.003055836383747271
0.621 0.621 0.0030771946056695608
0.6214999999999999 0.6214999999999999 0.003098556916621411
0.622 0.622 0.003120019862321358
0.6224999999999999 0.6224999999999999 0.0031426212922697268
0.623 0.623 0.003164398600797378
0.6234999999999999 0.6234999999999999 0.0031867335381705328
0.624 0.624 0.0032067207764666044
0.6244999999999999 0.6244999999999999 0.0032290338190105979
0.625 0.625 0.003251517352670035
0.6255 0.6255 0.003275370844263829
0.626 0.626 0.0032993336845426634
0.6265 0.6265 0.0033212581411788714
0.627 0.627 0.0033423549079634195
0.6275 0.6275 0.003367466514899745
0.628 0.628 0.003390208858403313
0.6285 0.6285 0.0034141466391188447
0.629 0.629 0.0034372273619837697
0.6295 0.6295 0.0034598158022456535
0.63 0.63 0.003482676633175337
0.6305 0.6305 0.003505896007986584
0.631 0.631 0.0035301780355767107
0.6315 0.6315 0.0035532382869970975
0.632 0.632 0.003578334223620172
0.6325 0.6325 0.0036014387835991118
0.633 0.633 0.0036251251472527595
0.6335 0.6335 0.0036496284905983414
0.634 0.634 0.0036733039076352945
0.6345 0.6345 0.0037015997710502545
0.635 0.635 0.00372491367402375
0.6355 0.6355 0.003748521188473212
0.636 0.636 0.003773966416566293
0.6365 0.6365 0.0038019420474728244
0.637 0.637 0.00382562982219517
0.6375 0.6375 0.0038512092315202285
0.638 0.638 0.0038751699751033757
0.6385 0.6385 0.00390220130457884
0.639 0.639 0.00392677675277427
0.6395 0.6395 0.003951851159315167
0.64 0.64 0.003977494239118978
0.6405 0.6405 0.00400491381610433
0.641 0.641 0.004031261544863278
0.6415 0.6415 0.004058198557063414
0.642 0.642 0.004083619505400047
0.6425 0.6425 0.004110626135410091
0.6429999999999999 0.6429999999999999 0.004139292737212804
0.6435 0.6435 0.0041655407319908638
0.6439999999999999 0.6439999999999999 0.004191483812530113
0.6445 0.6445 0.004219360090085066
0.6449999999999999 0.6449999999999999 0.004245570111203088
0.6455 0.6455 0.004275296429756914
0.6459999999999999 0.6459999999999999 0.004300890946963088
0.6465 0.6465 0.004326577345144753
0.6469999999999999 0.6469999999999999 0.004355218697931267
0.6475 0.6475 0.004384257797881267
0.6479999999999999 0.6479999999999999 0.0044135759806557439
0.6485 0.6485 0.004441564002172506
0.6489999999999999 0.6489999999999999 0.0044663741382569449
0.6495 0.6495 0.004497749991375169
0.6499999999999999 0.6499999999999999 0.004527283511862665
0.6505 0.6505 0.004553684308142171
0.6509999999999999 0.6509999999999999 0.004582741003362956
0.6515 0.6515 0.004613373326257083
0.6519999999999999 0.6519999999999999 0.004642930772168447
0.6525 0.6525 0.0046702175694954659
0.6529999999999999 0.6529999999999999 0.0047015612725936329
0.6535 0.6535 0.004731839859656683
0.6539999999999999 0.6539999999999999 0.004760893956466466
0.6545 0.6545 0.004789471690370854
0.6549999999999999 0.6549999999999999 0.0048216998759049519
0.6555 0.6555 0.004851669707601341
0.6559999999999999 0.6559999999999999 0.004881541224873287
0.6565 0.6565 0.004910060154029656
0.6569999999999999 0.6569999999999999 0.004942019785343293
0.6575 0.6575 0.004974849230474158
0.6579999999999999 0.6579999999999999 0.005003344165240829
0.6585 0.6585 0.005035438556873663
0.6589999999999999 0.6589999999999999 0.005065657841221977
0.6595 0.6595 0.005096274585128339
0.6599999999999999 0.6599999999999999 0.005129169292011612
0.6605 0.6605 0.005160145093663243
0.6609999999999999 0.6609999999999999 0.005192998521866808
0.6615 0.6615 0.00522379134311877
0.6619999999999999 0.6619999999999999 0.005256241038889367
0.6625 0.6625 0.005290168174672213
0.6629999999999999 0.6629999999999999 0.005320760106550499
0.6635 0.6635 0.00535333879897998
0.6639999999999999 0.6639999999999999 0.005384942979795083
0.6645 0.6645 0.005418757137495918
0.6649999999999999 0.6649999999999999 0.005451828075241406
0.6655 0.6655 0.005483508674257061
0.6659999999999999 0.6659999999999999 0.005519904843982492
0.6665 0.6665 0.005552782180022926
0.6669999999999999 0.6669999999999999 0.005583807480703439
0.6675 0.6675 0.005617138211217392
0.6679999999999999 0.6679999999999999 0.005652193782052659
0.6685 0.6685 0.005685970181998054
0.6689999999999999 0.6689999999999999 0.005721968533269618
0.6695 0.6695 0.005756386770637651
0.6699999999999999 0.6699999999999999 0.005791763345266946
0.6705 0.6705 0.00582543376083346
0.6709999999999999 0.6709999999999999 0.005859508219836754
0.6715 0.6715 0.005895062310643009
0.6719999999999999 0.6719999999999999 0.0059301121343222659
0.6725 0.6725 0.005968221078054408
0.6729999999999999 0.6729999999999999 0.006001663471457832
0.6735 0.6735 0.00603942008011581
0.6739999999999999 0.6739999999999999 0.006072781062372253
0.6745 0.6745 0.006109126503361055
0.6749999999999999 0.6749999999999999 0.0061455919600250119
0.6755 0.6755 0.006182724659523932
0.6759999999999999 0.6759999999999999 0.006219510620258174
0.6765 0.6765 0.00625412740710394
0.6769999999999999 0.6769999999999999 0.006292530612283377
0.6775 0.6775 0.006330015525776739
0.6779999999999999 0.6779999999999999 0.006366063046211015
0.6785 0.6785 0.006403392483326807
0.6789999999999999 0.6789999999999999 0.006441466512160809
0.6795 0.6795 0.006480129640279308
0.6799999999999999 0.6799999999999999 0.006517555461377329
0.6805 0.6805 0.006556842670288329
0.6809999999999999 0.6809999999999999 0.006593774668783774
0.6815 0.6815 0.006632171966444682
0.6819999999999999 0.6819999999999999 0.006670365482462225
0.6825 0.6825 0.006710590903225353
0.6829999999999999 0.6829999999999999 0.006749931855457965
0.6835 0.6835 0.006790033906446854
0.6839999999999999 0.6839999999999999 0.006829587525916254
0.6845 0.6845 0.0068670867968674419
0.6849999999999999 0.6849999999999999 0.006907271154958075
0.6855 0.6855 0.0069469157964881229
0.6859999999999999 0.6859999999999999 0.006988415497881154
0.6865 0.6865 0.007028635670058115
0.6869999999999999 0.6869999999999999 0.0070686709735219908
0.6875 0.6875 0.007111164977965659
0.688 0.688 0.007149690268257975
0.6885 0.6885 0.00719038877839924
0.689 0.689 0.00723178425803987
0.6895 0.6895 0.007274408480772883
0.69 0.69 0.007317441522968825
0.6905 0.6905 0.007357639905878406
0.691 0.691 0.007402007011518089
0.6915 0.6915 0.007444820150702624
0.692 0.692 0.007486562092620542
0.6925 0.6925 0.00752695449350549
0.693 0.693 0.0075719442285516499
0.6935 0.6935 0.007614983373716776
0.694 0.694 0.00765899371108325
0.6945 0.6945 0.00770207098614538
0.695 0.695 0.007747008320598958
0.6955 0.6955 0.007790193521790803
0.696 0.696 0.00783395293175237
0.6965 0.6965 0.0078801358790939
0.697 0.697 0.007923091479598422
0.6975 0.6975 0.00796848399107611
0.698 0.698 0.008013359484712402
0.6985 0.6985 0.00805816374352336
0.699 0.699 0.008105427767763124
0.6995 0.6995 0.008151176442726912
0.7 0.7 0.008194763005514142
0.7005 0.7005 0.008239326079516461
0.701 0.701 0.00828600648918189
0.7015 0.7015 0.008330810495287066
0.702 0.702 0.00838009928095205
0.7025 0.7025 0.00842799629855927
0.703 0.703 0.0084734017475195
0.7035 0.7035 0.008522159374707114
0.704 0.704 0.008571184838105754
0.7045 0.7045 0.008616876084695793
0.705 0.705 0.008665556651016055
0.7055 0.7055 0.008714854764106444
0.706 0.706 0.008765484324738903
0.7064999999999999 0.7064999999999999 0.008810078327084748
0.707 0.707 0.008859154892492442
0.7074999999999999 0.7074999999999999 0.008907503515434269
0.708 0.708 0.008962482640818075
0.7084999999999999 0.7084999999999999 0.009009081629745137
0.709 0.709 0.00905918525766392
0.7094999999999999 0.7094999999999999 0.009109411540086711
0.71 0.71 0.009159441176829616
0.7104999999999999 0.7104999999999999 0.00920724851272831
0.711 0.711 0.009260995728798719
0.7114999999999999 0.7114999999999999 0.009311270486726014
0.712 0.712 0.009364289418521223
0.7124999999999999 0.7124999999999999 0.009414547186951204
0.713 0.713 0.009467053484375448
0.7134999999999999 0.7134999999999999 0.009519605191474414
0.714 0.714 0.009573002214120202
0.7144999999999999 0.7144999999999999 0.009624139892894178
0.715 0.715 0.009676902296330078
0.7154999999999999 0.7154999999999999 0.009729889271692053
0.716 0.716 0.009784740924527897
0.7164999999999999 0.7164999999999999 0.009839556234138692
0.717 0.717 0.009892908715915455
0.7174999999999999 0.7174999999999999 0.00994577991818196
0.718 0.718 0.009999904673862156
0.7184999999999999 0.7184999999999999 0.01005503429516475
0.719 0.719 0.010108440449653356
0.7194999999999999 0.7194999999999999 0.010163761709568292
0.72 0.72 0.010219001242155596
0.7204999999999999 0.7204999999999999 0.01027710679047108
0.721 0.721 0.010331440307388522
0.7214999999999999 0.7214999999999999 0.010387154659974954
0.722 0.722 0.010445319091038618
0.7224999999999999 0.7224999999999999 0.01050240054599247
0.723 0.723 0.010560924655986012
0.7234999999999999 0.7234999999999999 0.010618531200761339
0.724 0.724 0.010676631667803786
0.7244999999999999 0.7244999999999999 0.010735219355779941
0.725 0.725 0.010793700349840873
0.7254999999999999 0.7254999999999999 0.01085098120132791
0.726 0.726 0.010909950525957878
0.7264999999999999 0.7264999999999999 0.010970034784527714
0.727 0.727 0.011028613692989494
0.7274999999999999 0.7274999999999999 0.011088663570342206
0.728 0.728 0.011148055275872867
0.7284999999999999 0.7284999999999999 0.011208182135108498
0.729 0.729 0.011270063691261705
0.7294999999999999 0.7294999999999999 0.01133052247472232
0.73 0.73 0.011393087730006357
0.7304999999999999 0.7304999999999999 0.011454652794647438
0.731 0.731 0.011517072462349692
0.7314999999999999 0.7314999999999999 0.011580834463324265
0.732 0.732 0.011641231198787386
0.7324999999999999 0.7324999999999999 0.011703344949626462
0.733 0.733 0.011769430923216857
0.7334999999999999 0.7334999999999999 0.011830919297739514
0.734 0.734 0.011894947728564152
0.7344999999999999 0.7344999999999999 0.011961295746829512
0.735 0.735 0.01202625794212748
0.7354999999999999 0.7354999999999999 0.012088933884266538
0.736 0.736 0.012156236438153336
0.7364999999999999 0.7364999999999999 0.012222042866319198
0.737 0.737 0.01228728434927217
0.7374999999999999 0.7374999999999999 0.01235299452610173
0.738 0.738 0.012420165659561434
0.7384999999999999 0.7384999999999999 0.012487273369038894
0.739 0.739 0.012553543383228863
0.7394999999999999 0.7394999999999999 0.012622416148711697
0.74 0.74 0.012689993353076261
0.7404999999999999 0.7404999999999999 0.012758233155465236
0.741 0.741 0.012827298056792065
0.7414999999999999 0.7414999999999999 0.012895537417912393
0.742 0.742 0.012963749689515534
0.7424999999999999 0.7424999999999999 0.013033880214010462
0.743 0.743 0.013105211817675973
0.7434999999999999 0.7434999999999999 0.01317523311432894
0.744 0.744 0.013246581299472555
0.7444999999999999 0.7444999999999999 0.013317928928851933
0.745 0.745 0.013388252197073176
0.7454999999999999 0.7454999999999999 0.013462261261369737
0.746 0.746 0.013535089482578547
0.7464999999999999 0.7464999999999999 0.01360916837452903
0.747 0.747 0.013682202942366859
0.7474999999999999 0.7474999999999999 0.013755515305245367
0.748 0.748 0.013826597300455485
0.7484999999999999 0.7484999999999999 0.013902807228362038
0.749 0.749 0.013977981650641073
0.7494999999999999 0.7494999999999999 0.014053132787559961
0.75 0.75 0.01412873042241332
0.7505 0.7505 0.014205458278679022
0.751 0.751 0.01427932464320496
0.7515 0.7515 0.014359192837473223
0.752 0.752 0.014437466859015659
0.7525 0.7525 0.014514071364231267
0.753 0.753 0.014593794767478113
0.7535 0.7535 0.014669196349600244
0.754 0.754 0.014749650808163569
0.7545 0.7545 0.014829131960347572
0.755 0.755 0.01490877550200694
0.7555 0.7555 0.014988444264057042
0.756 0.756 0.015071958440849005
0.7565 0.7565 0.015152505732661607
0.757 0.757 0.015235126690348277
0.7575 0.7575 0.015318794002158029
0.758 0.758 0.015400474547454432
0.7585 0.7585 0.01548528063721423
0.759 0.759 0.015567699032613706
0.7595 0.7595 0.01565283592854661
0.76 0.76 0.015740062844337857
0.7605 0.7605 0.01582504936433853
0.761 0.761 0.015909803175425238
0.7615 0.7615 0.015995293770896925
0.762 0.762 0.016083019180153009
0.7625 0.7625 0.016165797474525076
0.763 0.763 0.016258447065643938
0.7635 0.7635 0.016345360622590976
0.764 0.764 0.01643211390655051
0.7645 0.7645 0.016524436515998349
0.765 0.765 0.0166158774460675
0.7655 0.7655 0.016703923698822108
0.766 0.766 0.016795878691536777
0.7665 0.7665 0.016888899526008889
0.767 0.767 0.016981346873896527
0.7675 0.7675 0.0170735755347887
0.768 0.768 0.01716717785319475
0.7685 0.7685 0.017260063634180066
0.769 0.769 0.017355317761203066
0.7695 0.7695 0.017452018914259006
0.77 0.77 0.01754756123873716
0.7705 0.7705 0.017645131491873048
0.7709999999999999 0.7709999999999999 0.017740037340150687
0.7715 0.7715 0.017838871860570896
0.7719999999999999 0.7719999999999999 0.017936365929940205
0.7725 0.7725 0.018037964416950413
0.7729999999999999 0.7729999999999999 0.018135199844182435
0.7735 0.7735 0.018236772334092364
0.7739999999999999 0.7739999999999999 0.018339416676628588
0.7745 0.7745 0.01844078770858207
0.7749999999999999 0.7749999999999999 0.01854259382299165
0.7755 0.7755 0.018646339239071945
0.7759999999999999 0.7759999999999999 0.018750325749933788
0.7765 0.7765 0.018853692491177966
0.7769999999999999 0.7769999999999999 0.01895924697762005
0.7775 0.7775 0.019066473815822366
0.7779999999999999 0.7779999999999999 0.01917052426147264
0.7785 0.7785 0.019279102719366366
0.7789999999999999 0.7789999999999999 0.01938770677312214
0.7795 0.7795 0.019497884370295056
0.7799999999999999 0.7799999999999999 0.019605579029691918
0.7805 0.7805 0.019717739652874018
0.7809999999999999 0.7809999999999999 0.01983131437125065
0.7815 0.7815 0.01994039246107315
0.7819999999999999 0.7819999999999999 0.02005410135049772
0.7825 0.7825 0.020167020613586038
0.7829999999999999 0.7829999999999999 0.02028256545736379
0.7835 0.7835 0.020399800247900319
0.7839999999999999 0.7839999999999999 0.02051287252484293
0.7845 0.7845 0.020632780794620169
0.7849999999999999 0.7849999999999999 0.020748886149398184
0.7855 0.7855 0.02086705891873502
0.7859999999999999 0.7859999999999999 0.020986797422897154
0.7865 0.7865 0.02110806162497725
0.7869999999999999 0.7869999999999999 0.021227147342178667
0.7875 0.7875 0.02135295640313605
0.7879999999999999 0.7879999999999999 0.021474617658589498
0.7885 0.7885 0.021598395063467388
0.7889999999999999 0.7889999999999999 0.021722083974337164
0.7895 0.7895 0.02184877843801134
0.7899999999999999 0.7899999999999999 0.021975479144584213
0.7905 0.7905 0.022100141196652068
0.7909999999999999 0.7909999999999999 0.022231323031631248
0.7915 0.7915 0.022359871582430209
0.7919999999999999 0.7919999999999999 0.022494099058083217
0.7925 0.7925 0.022624531844210654
0.7929999999999999 0.7929999999999999 0.022758799196324714
0.7935 0.7935 0.022892515554073887
0.7939999999999999 0.7939999999999999 0.023024617456996699
0.7945 0.7945 0.023160333899325
0.7949999999999999 0.7949999999999999 0.023304056786319049
0.7955 0.7955 0.023440009738105888
0.7959999999999999 0.7959999999999999 0.02358201788867902
0.7965 0.7965 0.023718476309803905
0.7969999999999999 0.7969999999999999 0.023863289514891266
0.7975 0.7975 0.024006283284801427
0.7979999999999999 0.7979999999999999 0.024152517292404024
0.7985 0.7985 0.024297678480637794
0.7989999999999999 0.7989999999999999 0.02444303248317623
0.7995 0.7995 0.024588463856459156
0.7999999999999999 0.7999999999999999 0.02473627237930821
0.8005 0.8005 0.024890587986882739
0.8009999999999999 0.8009999999999999 0.025043209448332404
0.8015 0.8015 0.025193924654831707
0.8019999999999999 0.8019999999999999 0.02534983001576932
0.8025 0.8025 0.025502062980427316
0.8029999999999999 0.8029999999999999 0.025661769113120928
0.8035 0.8035 0.025819740730893178
0.8039999999999999 0.8039999999999999 0.02598008525725393
0.8045 0.8045 0.0261421668919901
0.8049999999999999 0.8049999999999999 0.026304154494685766
0.8055 0.8055 0.02646849332781812
0.8059999999999999 0.8059999999999999 0.026636545197684784
0.8065 0.8065 0.026803578869407084
0.8069999999999999 0.8069999999999999 0.026974349050031777
0.8075 0.8075 0.02714714468995968
0.8079999999999999 0.8079999999999999 0.027318583576011369
0.8085 0.8085 0.027494289290010213
0.8089999999999999 0.8089999999999999 0.027671163367422818
0.8095 0.8095 0.027849111850998439
0.8099999999999999 0.8099999999999999 0.028027393727642223
0.8105 0.8105 0.02821109782119986
0.8109999999999999 0.8109999999999999 0.02839364596895644
0.8115 0.8115 0.028575114370799606
0.8119999999999999 0.8119999999999999 0.028762123054708378
0.8125 0.8125 0.028952839156881274
0.813 0.813 0.029146576242946328
0.8135 0.8135 0.029335735577194226
0.814 0.814 0.029529118761903514
0.8145 0.8145 0.029724586977520417
0.815 0.815 0.029928705472384584
0.8155 0.8155 0.03012841655172784
0.816 0.816 0.030334860385209586
0.8165 0.8165 0.03054133678392832
0.817 0.817 0.03075175545028728
0.8175 0.8175 0.030960451818620034
0.818 0.818 0.031172867597235967
0.8185 0.8185 0.03139113267610279
0.819 0.819 0.03161234367074086
0.8195 0.8195 0.0318309528847929
0.82 0.82 0.032055781842600838
0.8205 0.8205 0.03228104298008445
0.821 0.821 0.03251039722191444
0.8215 0.8215 0.03273994458982986
0.822 0.822 0.032978991079182857
0.8225 0.8225 0.03322139574717161
0.823 0.823 0.03346158377933179
0.8235 0.8235 0.03370894372094898
0.824 0.824 0.033952417257707086
0.8245 0.8245 0.03420553361662241
0.825 0.825 0.03445980845340798
0.8255 0.8255 0.034720988138475818
0.826 0.826 0.03498674844546141
0.8265 0.8265 0.03525302838594715
0.827 0.827 0.03552307451011405
0.8275 0.8275 0.03579059013015484
0.828 0.828 0.03607336030357984
0.8285 0.8285 0.03635850811600178
0.829 0.829 0.036643251140597018
0.8295 0.8295 0.036939127959485017
0.83 0.83 0.03723749787167123
0.8305 0.8305 0.037535750387013729
0.831 0.831 0.03784429223993744
0.8315 0.8315 0.03816166848821607
0.832 0.832 0.038483274703403468
0.8325 0.8325 0.038801229991356187
0.833 0.833 0.039132224086226807
0.8335 0.8335 0.03946650163070752
0.834 0.834 0.039800154766812239
0.8345 0.8345 0.040147807071850127
0.835 0.835 0.04050139770142707
0.8354999999999999 0.8354999999999999 0.040862892807270938
0.836 0.836 0.04122977948599012
0.8364999999999999 0.8364999999999999 0.04160367452317417
0.837 0.837 0.04199005134540826
0.8374999999999999 0.8374999999999999 0.042373436598026507
0.838 0.838 0.04277423879247303
0.8384999999999999 0.8384999999999999 0.04318442860523544
0.839 0.839 0.043607793437843978
0.8394999999999999 0.8394999999999999 0.04403213609877213
0.84 0.84 0.044472834051304959
0.8404999999999999 0.8404999999999999 0.04491420476630768
0.841 0.841 0.04537443116965743
0.8414999999999999 0.8414999999999999 0.04584405963819018
0.842 0.842 0.046327694262978249
0.8424999999999999 0.8424999999999999 0.04682995228045824
0.843 0.843 0.04734463487261748
0.8434999999999999 0.8434999999999999 0.047879310321050857
0.844 0.844 0.04842572739041523
0.8444999999999999 0.8444999999999999 0.048997795795129629
0.845 0.845 0.049583195007113407
0.8454999999999999 0.8454999999999999 0.05019171258288067
0.846 0.846 0.05082367652083115
0.8464999999999999 0.8464999999999999 0.05149669063784183
0.847 0.847 0.052205629183302539
0.8474999999999999 0.8474999999999999 0.0529583202971624
0.848 0.848 0.05375349759868164
0.8484999999999999 0.8484999999999999 0.05461341407954678
0.849 0.849 0.055520643368311899
0.8494999999999999 0.8494999999999999 0.056522845628445238
0.85 0.85 0.0575792707798667
0.8504999999999999 0.8504999999999999 0.05874680846947698
0.851 0.851 0.06006141673157605
