# Supplementary material for: Large-deviations of disease spreading dynamics with vaccination
Source: PLoS One. 2023 Jul 10;18(7):e0287932. doi: 10.1371/journal.pone.0287932 (PMC10332629; doi:10.1371/journal.pone.0287932)
Supplement: S1 Data — (GZ) [file pone.0287932.s002.gz › DATA/fig11/non-adaptive/non-adaptiveI1920.dat]

#v0.2.1
# sir_printer -f v0.5.6_EN_LDH2_N3200r0.14t0.4v530Gsw0.1GS56229289SS2641070221_NI1_1-end_0_x3._0_i.curves.gz -e 1920
# "/run/media/zapp2389/CompPhys/Yannick/Doktorarbeit/sirv/5_patient_zeros/ld/lambda0.4/N3200_other_doses/hd2/530_resample/entropic_3"
# curves: 863
5 5 5 5 5 5 5 5 5 5 5 5 5 5 5 5 5 5 5 5 5 5 5 5 5 5 5 5 5 5 5 5 5 5 5 5 5 5 5 5 5 5 5 5 5 5 5 5 5 5 5 5 5 5 5 5 5 5 5 5 5 5 5 5 5 5 5 5 5 5 5 5 5 5 5 5 5 5 5 5 5 5 5 5 5 5 5 5 5 5 5 5 5 5 5 5 5 5 5 5 5 5 5 5 5 5 5 5 5 5 5 5 5 5 5 5 5 5 5 5 5 5 5 5 5 5 5 5 5 5 5 5 5 5 5 5 5 5 5 5 5 5 5 5 5 5 5 5 5 5 5 5 5 5 5 5 5 5 5 5 5 5 5 5 5 5 5 5 5 5 5 5 5 5 5 5 5 5 5 5 5 5 5 5 5 5 5 5 5 5 5 5 5 5 5 5 5 5 5 5 5 5 5 5 5 5 5 5 5 5 5 5 5 5 5 5 5 5 5 5 5 5 5 5 5 5 5 5 5 5 5 5 5 5 5 5 5 5 5 5 5 5 5 5 5 5 5 5 5 5 5 5 5 5 5 5 5 5 5 5 5 5 5 5 5 5 5 5 5 5 5 5 5 5 5 5 5 5 5 5 5 5 5 5 5 5 5 5 5 5 5 5 5 5 5 5 5 5 5 5 5 5 5 5 5 5 5 5 5 5 5 5 5 5 5 5 5 5 5 5 5 5 5 5 5 5 5 5 5 5 5 5 5 5 5 5 5 5 5 5 5 5 5 5 5 5 5 5 5 5 5 5 5 5 5 5 5 5 5 5 5 5 5 5 5 5 5 5 5 5 5 5 5 5 5 5 5 5 5 5 5 5 5 5 5 5 5 5 5 5 5 5 5 5 5 5 5 5 5 5 5 5 5 5 5 5 5 5 5 5 5 5 5 5 5 5 5 5 5 5 5 5 5 5 5 5 5 5 5 5 5 5 5 5 5 5 5 5 5 5 5 5 5 5 5 5 5 5 5 5 5 5 5 5 5 5 5 5 5 5 5 5 5 5 5 5 5 5 5 5 5 5 5 5 5 5 5 5 5 5 5 5 5 5 5 5 5 5 5 5 5 5 5 5 5 5 5 5 5 5 5 5 5 5 5 5 5 5 5 5 5 5 5 5 5 5 5 5 5 5 5 5 5 5 5 5 5 5 5 5 5 5 5 5 5 5 5 5 5 5 5 5 5 5 5 5 5 5 5 5 5 5 5 5 5 5 5 5 5 5 5 5 5 5 5 5 5 5 5 5 5 5 5 5 5 5 5 5 5 5 5 5 5 5 5 5 5 5 5 5 5 5 5 5 5 5 5 5 5 5 5 5 5 5 5 5 5 5 5 5 5 5 5 5 5 5 5 5 5 5 5 5 5 5 5 5 5 5 5 5 5 5 5 5 5 5 5 5 5 5 5 5 5 5 5 5 5 5 5 5 5 5 5 5 5 5 5 5 5 5 5 5 5 5 5 5 5 5 5 5 5 5 5 5 5 5 5 5 5 5 5 5 5 5 5 5 5 5 5 5 5 5 5 5 5 5 5 5 5 5 5 5 5 5 5 5 5 5 5 5 5 5 5 5 5 5 5 5 5 5 5 5 5 5 5 5 5 5 5 5 5 5 5 5 5 5 5 5 5 5 5 5 5 5 5 5 5 5 5 5 5 5 5 5 5 5 5 5 5 5 5 5 5 5 5 5 5 5 5 5 5 5 5 5 5 5 5 5 5 5 5 5 5 5 5 5 5 5 5 5 5 5 5 5 5 5 5 5 5 5 5 5 5 5 5 5 5 5 5 5 5 5 5 5 5 5 5 5 5 5 5 5 5 5 5 5 5 5 5 5 5 5 5 5 5 5 5 5 5 5 5 5 5 5 5 5 5 5 5 5 5 5 5 5 5 5 5 5 5 5 5 5 5 5.0
13 12 11 13 11 14 9 14 14 10 10 13 15 15 10 16 15 14 15 9 11 9 8 12 14 14 11 15 14 13 17 16 12 12 16 14 12 16 14 14 9 11 12 18 15 13 11 9 16 12 9 9 9 9 15 11 12 10 17 12 13 13 10 16 14 14 13 13 13 11 7 14 13 11 12 13 14 10 15 13 14 16 10 8 10 15 12 13 13 16 13 11 6 12 16 14 11 10 9 15 15 12 12 14 9 11 13 13 13 13 13 13 14 13 11 12 13 14 15 13 15 12 16 12 11 13 18 14 12 11 17 17 11 14 10 15 16 12 11 13 9 16 10 14 9 11 8 16 10 12 14 15 14 14 13 11 10 13 12 15 16 11 14 13 12 13 12 16 12 17 13 12 16 11 15 10 12 12 13 12 9 14 9 13 15 11 13 10 16 10 15 11 15 12 11 12 14 10 12 12 14 11 12 10 9 13 11 13 7 14 13 12 10 12 12 13 13 12 11 10 15 9 13 11 10 10 10 17 10 13 9 13 11 14 11 9 11 8 13 13 9 11 10 17 11 8 6 8 14 10 17 14 10 17 12 20 13 10 13 11 16 15 10 13 14 16 16 12 9 11 10 14 13 12 12 13 12 14 17 14 14 17 11 17 9 13 12 16 15 12 10 8 15 8 14 15 11 12 11 11 9 7 10 9 11 12 12 11 7 9 14 16 11 16 15 7 13 11 15 13 9 9 13 10 12 15 14 15 11 12 13 14 10 16 12 15 13 16 13 13 12 13 16 12 12 11 13 13 12 12 11 11 9 15 11 14 10 12 13 11 16 13 14 15 10 15 8 7 17 15 12 11 15 13 15 12 11 11 15 15 13 12 13 12 14 12 13 17 12 12 12 13 11 14 13 9 14 10 13 10 12 15 11 11 13 12 16 14 15 10 12 16 16 11 10 12 14 9 16 10 12 16 16 10 10 10 11 10 13 16 10 10 9 10 10 15 13 11 8 14 11 14 12 10 12 16 10 15 12 12 14 16 13 9 10 13 14 13 9 12 11 11 12 10 11 12 17 12 14 10 12 12 15 17 15 11 11 16 7 14 10 12 9 11 11 8 12 10 12 15 13 15 12 12 14 11 9 8 10 15 12 9 12 14 16 11 11 13 14 16 11 13 14 15 14 13 8 11 16 13 13 12 16 10 7 10 11 10 14 16 14 11 11 12 11 10 12 15 14 12 13 12 11 11 10 12 14 12 10 14 14 12 6 10 10 8 10 12 7 15 17 12 10 15 12 12 10 10 11 12 11 10 11 13 15 9 10 14 12 11 16 17 12 11 15 11 10 13 14 13 13 12 11 12 12 12 15 12 14 14 13 15 11 11 11 12 13 14 12 13 12 15 9 15 14 10 15 14 18 16 12 11 13 13 16 10 16 16 11 15 11 14 13 13 14 13 14 16 9 11 13 13 15 14 9 11 13 14 11 8 13 16 12 8 12 15 8 9 9 14 12 14 14 10 15 14 9 14 12 13 11 9 11 16 12 11 14 11 14 16 15 10 12 17 13 9 14 10 12 9 12 17 13 10 19 14 9 11 13 14 11 16 13 16 12 14 14 11 14 13 13 13 11 14 9 16 10 10 11 13 13 11 11 13 9 13 13 13 11 9 11 15 12 10 12 8 14 14 15 14 10 14 10 9 16 15 11 15 11 12 17 13 14 11 10 9 13 14 15 12 13 12 15 12 11 12 9 9 10 10 10 13 14 11 11 14 12 10 11 12 16 15 14 13 10 13 13 13 13 14 14 10 13 8 12 12 13 15 9 12 19 16 12 13 12 12 12 10 16 16 14 13 8 15 10 12 11 10 13 13 13 17 10 15 16 13 14 15 10 15 15 18 14 12 15 13 13 10 13 15 16 13 16 13 13 11 11 16 10 11 12 11 14 13 11 11 14 14 15 13 15 12 13 12.44380069524913
25 24 21 22 17 23 14 22 19 18 21 19 24 28 17 26 28 26 20 17 17 15 16 19 22 27 19 27 19 27 30 23 25 19 26 21 20 30 25 22 13 19 19 33 20 17 22 15 27 18 18 18 19 20 20 18 22 19 25 16 20 20 17 20 18 27 20 20 25 19 16 27 24 24 19 22 26 17 19 24 21 22 22 14 20 25 25 19 18 19 17 17 16 23 23 25 21 13 15 19 28 20 21 17 16 17 20 24 21 24 26 25 26 18 15 27 20 25 21 19 28 18 27 20 14 18 28 22 20 23 31 31 22 20 19 27 22 26 18 25 15 20 12 23 15 16 15 23 19 16 20 26 24 22 21 23 16 25 16 23 24 19 28 21 20 17 18 22 16 30 17 18 26 18 28 16 20 22 23 25 15 20 16 22 16 17 20 18 24 18 21 22 30 17 19 25 29 17 24 20 22 19 17 14 16 24 23 20 14 20 18 18 19 18 18 19 20 15 18 20 20 16 22 14 18 17 17 26 18 20 18 23 20 21 19 12 19 13 18 21 16 18 16 24 19 14 16 17 25 23 28 26 18 29 21 28 21 19 20 17 24 23 15 23 24 25 24 21 14 17 20 22 21 22 17 24 19 24 28 25 20 30 19 24 17 22 17 22 28 25 13 12 23 16 25 23 22 18 18 16 20 14 17 14 17 29 19 19 14 15 23 28 20 18 27 14 24 22 24 23 15 16 22 17 21 21 20 23 22 26 27 26 19 27 21 23 21 24 20 23 23 23 24 19 17 24 25 24 20 25 21 18 20 24 21 25 14 19 23 23 24 20 25 26 16 25 14 16 18 24 16 18 19 20 25 15 24 26 23 28 22 23 19 19 24 21 24 26 18 25 19 19 21 29 21 12 21 15 19 15 20 23 20 18 18 20 29 29 24 22 19 27 21 17 12 20 16 21 26 17 21 32 27 11 19 19 16 19 23 26 16 18 16 17 16 25 23 23 16 22 18 24 20 17 18 26 14 25 17 24 30 21 22 18 20 20 23 24 13 19 18 17 21 16 21 18 29 21 23 17 20 19 26 22 26 25 15 24 17 20 19 19 12 20 21 13 25 18 21 21 19 23 21 22 18 17 19 14 19 23 22 12 18 29 32 21 20 24 24 31 18 26 23 25 25 19 15 24 22 21 19 26 26 16 16 23 19 17 20 24 21 20 19 19 21 22 19 27 23 21 22 23 17 17 17 23 20 23 22 23 22 25 11 17 14 14 22 19 15 26 24 19 18 22 22 21 18 19 20 19 13 15 24 26 19 17 12 26 21 23 22 24 19 18 21 17 16 25 21 22 18 16 18 23 18 20 24 17 22 22 23 24 20 15 15 19 16 23 21 19 25 23 18 23 23 19 25 23 28 28 14 16 23 19 23 16 27 30 24 20 16 25 22 21 23 23 19 33 18 25 18 19 22 28 15 21 19 23 21 15 21 29 20 9 22 24 16 19 19 27 20 24 28 19 26 20 17 27 20 22 20 15 15 23 20 17 18 22 30 26 20 21 22 19 26 14 30 16 22 16 21 30 25 17 22 23 11 19 25 19 23 20 21 19 21 22 19 22 20 23 26 22 16 22 15 25 18 17 17 25 19 16 16 22 19 24 17 28 14 15 13 19 22 21 16 18 20 19 28 21 15 18 18 13 29 24 23 26 18 22 29 18 22 21 20 20 17 21 22 20 22 23 29 21 21 20 17 15 13 27 18 21 22 18 20 23 20 16 19 24 25 20 23 22 19 23 21 21 21 26 24 17 19 17 21 24 25 22 16 21 31 30 21 24 23 19 18 15 24 26 18 27 16 24 17 18 23 18 21 24 25 30 16 19 23 22 25 19 18 29 21 31 27 21 26 23 21 23 22 22 19 23 25 22 19 20 22 22 16 22 20 23 21 17 14 15 21 21 25 19 23 19 22 20.80648899188876
29 37 31 34 24 38 23 35 25 26 28 25 34 37 26 37 41 37 29 18 24 23 23 28 38 31 25 36 34 36 42 27 35 31 35 31 31 40 31 32 15 28 29 42 32 24 37 25 40 34 24 32 29 30 24 23 34 29 35 22 27 27 25 31 27 37 26 23 40 26 23 37 30 36 29 27 33 27 29 31 31 29 27 19 26 32 36 24 33 25 27 20 24 33 29 33 27 19 21 28 42 27 28 21 28 22 28 32 29 35 33 36 31 25 22 34 25 36 22 26 47 26 32 21 20 25 39 25 30 34 40 47 36 31 29 31 30 34 25 36 22 26 17 31 17 18 26 31 27 25 26 30 33 25 35 31 24 38 25 37 32 24 34 34 23 22 24 30 21 36 26 29 32 26 37 23 28 29 35 38 22 29 22 26 22 26 27 24 30 28 31 32 33 26 27 31 43 25 26 27 30 24 28 20 24 32 29 29 23 34 24 26 27 23 24 27 26 21 25 32 27 24 32 20 25 21 28 39 27 30 27 34 23 29 22 16 30 20 28 31 27 27 21 31 24 20 24 25 37 33 37 37 29 38 33 39 28 27 26 21 32 34 30 32 33 33 31 29 21 25 29 24 29 35 19 35 24 26 41 33 29 40 37 30 26 30 20 34 40 34 17 15 24 24 32 36 32 26 23 22 28 18 25 17 21 38 28 29 26 20 34 34 30 22 34 20 31 28 29 29 20 24 24 26 31 32 26 33 30 43 32 30 29 30 28 32 28 34 31 27 29 24 30 25 24 35 36 38 29 36 30 26 31 37 36 31 22 24 37 31 27 29 36 37 22 33 23 24 19 30 23 20 23 32 34 23 34 36 27 39 30 32 29 29 33 37 35 38 31 34 32 24 30 37 29 19 23 18 29 20 30 22 25 22 25 30 38 47 31 37 24 36 28 24 16 26 22 30 39 28 29 41 38 19 27 26 23 26 28 32 23 25 21 31 24 35 31 36 27 27 26 33 28 28 27 31 17 29 27 34 40 31 31 25 30 25 28 30 26 26 29 22 29 27 29 27 39 34 27 18 28 27 35 31 30 30 22 30 27 26 25 30 17 26 31 25 36 27 32 32 28 32 27 28 21 19 23 18 28 28 32 20 29 38 46 37 24 32 29 36 24 31 33 29 35 24 21 31 31 26 24 41 33 27 21 33 29 23 34 31 26 29 26 27 25 27 33 34 30 26 30 26 22 25 21 28 25 34 26 30 29 39 20 24 26 20 28 28 23 32 26 27 27 29 26 31 26 29 28 23 23 26 28 33 28 23 20 33 26 32 28 35 24 27 25 23 26 35 33 29 25 21 22 26 26 31 34 20 28 26 33 33 31 20 21 27 26 30 32 35 37 37 28 33 31 26 39 35 39 32 23 22 24 27 24 23 32 42 32 25 25 38 34 31 35 28 28 46 29 38 30 25 29 35 18 32 23 24 28 21 29 40 32 11 35 29 21 24 25 37 27 30 40 26 38 30 21 43 25 29 29 19 25 30 29 24 31 32 42 39 30 29 34 24 37 24 44 20 33 28 27 41 32 27 35 33 19 26 29 34 34 26 28 27 31 28 27 29 31 29 33 30 23 29 18 31 25 25 23 39 26 26 22 32 30 37 24 39 21 20 21 28 26 28 23 29 28 25 39 25 19 22 27 16 34 37 33 32 25 28 37 27 27 32 31 27 25 28 33 28 30 31 43 29 29 29 26 16 19 36 24 31 29 30 27 31 24 20 26 36 33 28 27 29 27 31 33 29 31 36 29 29 28 27 35 38 32 33 22 32 36 40 29 37 37 26 29 27 31 38 25 35 20 35 28 23 34 27 31 32 32 30 24 25 30 29 28 30 22 38 29 38 38 34 33 25 33 31 33 33 27 28 31 28 25 23 28 33 25 34 26 37 22 19 17 22 29 29 30 24 36 22 22 28.87833140208575
41 47 41 44 27 47 40 49 37 33 33 31 40 48 39 48 52 49 43 24 32 31 27 40 45 38 33 45 40 50 54 31 49 41 42 33 37 51 40 37 19 31 40 54 34 33 49 38 45 39 43 37 37 40 29 31 44 36 46 28 36 41 34 42 37 39 28 27 50 36 31 52 35 47 33 30 40 33 36 34 41 40 31 25 30 44 37 33 43 30 35 26 27 40 38 43 30 29 25 39 54 38 29 26 35 27 38 42 35 40 39 46 34 27 31 36 30 38 29 30 61 33 39 27 28 38 49 33 37 40 49 65 42 36 36 35 29 43 38 45 31 32 22 42 21 23 36 41 38 34 32 38 40 28 41 32 34 51 32 44 36 34 40 47 31 28 30 35 30 42 29 41 39 39 46 31 36 33 49 49 30 34 22 32 26 34 32 30 38 35 38 43 35 33 30 34 51 29 30 34 39 33 33 30 28 28 34 32 29 47 25 31 35 27 32 30 31 25 31 37 35 34 38 25 31 24 37 48 35 34 30 38 31 32 27 24 39 25 32 35 34 36 31 36 30 32 30 25 48 39 51 41 37 40 43 49 33 38 27 26 41 45 39 40 39 41 36 32 26 31 35 30 40 46 23 42 27 35 46 46 40 47 44 31 29 43 27 42 46 39 23 21 32 31 37 44 42 35 31 30 42 28 35 23 30 46 29 39 37 29 49 38 38 27 43 26 40 33 31 34 26 28 35 33 37 42 34 37 36 56 40 37 33 34 36 37 30 44 38 40 39 29 39 29 31 45 49 53 40 42 35 31 41 43 48 45 26 34 39 41 28 33 44 43 28 41 25 35 20 36 28 28 31 47 49 30 40 45 38 45 42 39 33 32 45 46 42 46 38 41 40 33 41 42 36 23 29 21 40 25 45 29 31 30 29 32 43 57 37 44 28 45 40 36 29 29 35 41 45 28 38 53 41 27 28 30 29 28 32 40 34 28 23 36 28 42 49 46 32 30 36 36 32 34 38 41 23 35 39 46 51 43 42 31 32 35 30 36 39 30 36 29 37 35 39 34 50 40 29 20 35 37 40 39 35 32 27 37 30 33 35 41 19 30 37 38 42 40 47 44 37 42 31 35 28 22 29 30 40 29 39 22 28 51 62 44 26 40 35 48 35 37 42 40 46 27 25 39 38 33 34 53 43 35 29 39 36 26 40 41 28 38 34 32 30 31 36 41 37 38 43 31 29 31 24 30 31 47 32 40 35 52 26 24 36 27 39 32 29 38 32 37 32 33 38 34 35 40 34 27 32 33 36 42 37 31 22 40 30 47 36 42 30 33 29 28 37 44 37 36 33 23 24 25 32 41 42 31 35 27 43 40 34 26 25 32 30 38 39 51 46 46 37 42 44 25 43 37 48 44 31 26 30 35 27 31 42 46 38 31 28 49 44 38 46 34 36 54 39 50 32 31 34 44 19 34 25 31 35 23 36 45 44 14 39 40 28 30 35 39 35 41 48 31 44 41 28 53 36 35 40 26 29 36 34 28 40 41 56 44 34 32 46 32 42 29 53 27 38 34 34 44 42 35 46 36 28 25 37 45 42 31 36 35 36 38 36 31 36 36 39 39 26 34 26 38 38 29 29 46 34 32 27 38 38 43 30 44 27 23 25 35 33 37 26 35 38 36 46 32 23 33 30 17 38 46 44 39 33 33 44 34 28 43 35 37 31 31 44 34 36 44 51 41 40 33 35 21 22 41 28 37 31 38 35 38 31 21 33 43 43 32 36 45 35 38 37 37 36 49 36 44 36 32 46 46 39 37 28 46 42 50 34 50 50 35 33 33 39 46 32 46 29 46 39 27 43 30 36 43 39 36 30 34 46 35 34 39 29 42 32 46 50 38 38 35 37 37 43 45 31 34 33 40 36 29 44 44 35 41 35 41 34 25 23 28 33 32 36 37 43 26 24 36.10892236384704
52 53 49 50 34 52 46 60 47 43 45 37 48 51 46 55 67 63 55 29 41 45 29 41 51 47 35 49 47 58 68 40 60 47 51 39 39 65 40 45 26 39 55 59 40 36 58 48 54 47 50 54 51 55 35 32 54 42 53 30 39 45 40 58 45 42 33 34 56 42 40 60 48 55 35 39 47 35 42 39 57 42 37 30 39 47 43 38 54 42 47 32 35 46 40 48 33 33 30 44 64 39 31 30 38 26 54 44 39 42 50 57 46 32 37 35 40 45 37 31 68 42 45 35 37 39 63 38 47 52 51 83 55 41 45 39 32 47 48 56 39 35 30 49 24 30 48 48 43 42 40 45 48 33 41 36 39 52 40 49 41 42 47 62 31 34 36 43 31 43 34 52 46 49 54 43 47 40 55 57 37 36 29 32 30 34 42 38 45 43 46 49 44 40 31 41 56 34 34 39 49 45 37 43 31 31 40 36 32 52 34 36 38 28 40 34 34 27 36 40 35 47 47 28 37 28 40 49 50 40 35 49 42 38 29 28 48 28 35 41 47 41 38 39 38 45 27 31 62 51 62 52 44 45 48 55 41 46 28 32 49 58 48 40 38 49 45 42 25 41 46 32 46 54 31 50 34 38 49 53 40 57 55 39 40 50 38 46 54 47 28 29 39 34 48 50 50 41 36 37 52 30 45 28 38 58 44 46 47 31 53 48 44 34 48 28 48 37 40 35 32 33 44 37 46 50 36 41 41 69 42 39 38 41 45 42 41 46 41 46 50 34 45 36 40 52 57 68 41 49 43 39 43 52 44 51 33 42 46 48 32 37 54 45 38 46 30 43 24 37 35 26 38 55 61 39 53 50 44 53 49 47 39 45 51 44 50 50 39 50 46 43 47 49 40 28 37 27 42 29 49 40 28 37 32 41 52 64 50 51 39 53 48 43 36 33 39 46 55 32 54 62 55 32 33 40 38 36 43 46 40 34 28 45 31 51 60 51 32 32 37 43 45 40 51 51 31 37 45 51 65 55 52 35 40 36 34 45 43 31 38 27 47 39 46 39 59 47 32 27 39 39 43 42 36 33 35 43 36 39 42 46 20 37 46 40 45 45 53 53 43 46 36 46 40 26 34 38 50 31 45 31 36 62 76 57 36 39 35 59 47 43 57 43 54 33 34 43 42 34 34 65 55 46 40 42 39 31 41 45 31 47 36 34 33 28 42 45 42 50 53 34 38 32 31 32 35 51 43 50 40 58 31 30 41 34 46 39 37 45 37 42 41 38 47 41 44 49 45 32 37 42 45 51 46 35 23 45 33 56 46 49 33 42 32 31 36 48 46 37 41 29 29 26 45 47 45 36 40 27 51 52 36 34 30 37 44 46 51 61 52 57 43 52 51 25 48 36 62 50 34 29 35 33 38 38 49 46 44 38 36 63 52 50 51 37 37 62 56 54 39 35 41 52 18 35 30 36 42 25 43 53 56 18 47 43 34 37 49 45 48 54 45 34 54 48 29 67 46 36 54 29 37 42 43 38 43 43 66 51 38 39 55 38 48 36 70 30 46 36 44 54 48 37 60 39 35 31 37 53 51 40 45 42 38 40 47 35 40 46 44 43 35 43 38 47 45 33 32 48 40 37 33 42 48 52 35 53 35 26 28 39 40 45 31 42 46 45 51 34 25 46 38 21 44 59 51 52 37 42 49 39 33 46 42 44 40 39 52 39 45 55 64 38 49 44 47 27 27 47 33 47 37 40 37 49 32 23 35 54 46 41 43 52 44 41 47 44 43 55 44 53 45 38 52 54 45 44 36 62 54 62 40 53 61 47 40 39 50 57 37 61 38 57 48 31 60 39 46 45 43 40 38 45 54 46 41 42 33 50 36 45 49 50 45 43 43 51 58 53 34 38 40 49 40 40 54 49 42 43 48 43 39 28 26 37 41 40 42 46 48 34 34 42.748551564310549
57 59 52 54 39 63 57 65 54 49 49 48 51 62 48 69 71 72 58 35 48 54 37 44 60 60 41 58 54 64 76 48 71 54 60 46 42 71 50 53 34 39 63 64 50 43 67 55 68 50 57 54 49 57 41 39 63 48 62 32 42 54 47 71 55 48 37 43 61 50 46 62 51 60 40 40 51 39 49 45 61 44 44 41 46 51 50 41 58 50 59 43 48 54 43 54 34 37 39 58 68 45 39 31 42 29 63 50 42 48 57 62 53 43 38 34 47 59 39 38 72 43 51 44 46 45 75 45 53 65 67 88 59 54 52 42 41 53 55 63 46 41 31 58 30 36 54 48 51 45 45 54 50 36 43 37 41 55 48 55 49 42 50 77 40 32 40 52 32 46 43 62 62 58 66 49 56 51 63 65 41 45 34 39 36 35 48 41 49 44 55 61 40 42 37 40 58 39 36 39 60 51 46 53 38 33 44 30 40 55 42 45 41 34 45 39 38 32 38 42 38 60 50 37 44 32 46 52 53 49 43 51 53 41 34 32 59 34 37 47 53 50 38 46 40 51 32 35 72 63 70 57 51 51 54 67 53 53 29 40 56 70 52 46 42 52 50 45 31 45 51 39 61 67 37 54 42 45 52 64 43 68 66 49 47 53 44 47 63 53 28 34 47 36 55 59 66 44 38 48 60 36 42 33 43 69 55 54 48 35 57 51 46 41 55 34 63 41 45 36 37 40 49 46 52 56 39 47 46 68 46 50 45 42 51 36 46 54 52 54 60 43 54 41 46 57 66 80 51 56 48 44 46 63 49 53 31 55 50 51 37 50 54 50 43 56 34 43 28 43 41 27 41 58 65 48 54 55 48 56 59 48 44 54 55 47 54 57 40 54 52 57 51 50 44 32 45 31 47 40 53 46 34 44 35 47 68 76 60 58 43 65 56 48 48 38 45 54 56 37 66 64 57 38 38 46 44 42 56 54 53 39 26 49 36 53 72 61 38 42 42 47 50 49 51 57 42 41 53 53 69 65 57 42 37 42 37 51 49 31 45 28 60 42 49 51 62 55 35 32 47 45 44 47 36 40 33 41 35 45 49 40 19 41 48 45 52 50 57 64 50 52 42 53 46 31 37 37 63 40 54 37 42 69 84 68 35 46 38 70 51 56 65 59 57 41 36 51 44 38 43 77 65 52 52 48 40 41 42 55 34 54 43 35 40 29 51 53 50 56 66 40 37 41 29 36 40 55 52 58 47 64 39 31 48 39 50 43 42 50 46 41 47 42 53 50 47 54 53 34 44 48 46 53 53 36 27 51 37 68 53 52 42 42 37 36 46 46 50 43 45 34 31 28 52 55 52 37 41 35 54 56 40 38 40 44 49 47 61 60 58 60 53 57 56 25 63 42 68 55 36 37 42 37 42 48 55 47 51 37 39 68 59 60 54 49 42 64 61 60 50 38 50 60 23 38 34 43 47 28 47 65 63 22 55 47 38 43 58 57 57 61 50 45 61 60 36 74 49 42 64 30 46 46 51 43 49 50 73 53 43 46 71 43 50 41 80 33 49 39 52 57 62 43 71 45 39 31 39 55 57 44 51 42 48 48 54 42 48 58 48 51 40 53 38 54 49 40 38 53 49 41 47 47 54 54 38 59 41 29 34 45 48 42 43 47 54 54 62 45 30 51 42 29 51 67 57 57 40 52 54 47 37 52 45 52 45 42 62 44 51 59 67 45 59 40 54 28 34 55 36 51 45 47 45 50 38 29 44 58 55 45 46 57 50 42 47 45 48 59 49 54 62 39 65 61 50 53 45 66 60 67 49 55 76 43 46 48 58 62 45 69 43 64 55 39 70 45 49 46 53 45 48 53 56 52 46 44 38 57 43 44 55 63 55 58 43 66 68 51 43 42 41 54 45 47 55 54 51 49 60 47 40 37 37 42 49 48 48 51 57 34 39 48.652375434530707
66 67 55 52 45 73 64 69 67 48 49 49 58 70 49 79 79 81 60 33 51 62 46 48 65 63 50 58 56 67 86 51 73 59 71 57 42 67 51 59 37 42 70 67 58 45 75 62 79 51 63 63 57 62 45 45 71 53 61 40 48 66 49 71 60 53 45 49 66 63 50 68 58 69 46 43 51 41 55 49 70 50 45 48 53 50 58 47 66 55 64 49 58 62 41 58 40 40 38 68 72 51 44 34 50 33 62 53 45 57 59 64 55 50 43 34 60 60 40 48 75 45 56 47 53 51 77 52 64 73 71 93 65 64 59 45 48 51 63 71 47 43 38 66 30 34 60 56 59 51 54 59 59 39 48 39 43 61 50 60 57 45 54 94 39 37 46 59 39 45 47 67 67 59 73 52 57 59 74 72 41 51 37 43 40 39 51 42 55 54 55 77 42 47 42 43 64 44 38 39 68 59 51 58 45 40 45 33 49 64 50 51 45 44 49 39 43 38 40 48 42 64 57 37 52 39 59 48 59 52 48 64 57 49 33 36 62 42 43 52 56 53 37 47 49 56 35 42 80 69 72 65 52 55 60 64 59 63 34 41 56 81 50 43 39 51 57 47 36 47 55 49 68 77 45 57 48 47 51 75 44 73 69 51 56 54 51 53 75 54 31 35 50 38 56 65 73 50 42 60 66 40 48 33 44 77 65 63 47 36 56 53 56 47 57 41 81 44 53 43 38 41 50 57 50 60 43 49 54 78 45 57 53 45 60 33 52 60 57 58 68 52 56 41 46 63 73 86 54 64 55 50 48 66 53 59 33 69 56 61 37 56 54 64 53 73 39 43 33 51 43 31 45 61 68 46 54 61 50 58 69 54 50 63 69 52 56 59 46 60 52 62 54 56 50 29 53 26 47 43 55 50 33 53 42 47 79 81 62 61 48 76 60 54 57 43 50 61 57 45 72 74 64 43 38 46 55 49 61 60 54 32 27 49 42 62 82 70 43 48 45 49 65 53 53 56 47 48 64 58 70 76 63 43 43 47 42 54 58 33 51 34 62 51 58 51 76 57 37 39 50 45 46 54 40 45 38 54 41 46 54 42 17 43 55 55 58 52 68 70 49 58 41 60 60 38 41 41 66 44 64 43 49 74 92 76 41 50 45 83 55 57 71 65 67 49 37 59 53 44 48 77 73 61 55 56 46 52 49 55 44 58 47 44 42 34 52 64 53 63 73 41 38 51 36 44 43 56 57 61 48 61 43 34 52 44 49 52 46 62 60 48 53 47 53 55 51 57 58 35 48 45 53 63 66 43 31 59 39 83 55 55 45 43 38 37 50 52 50 49 52 42 38 30 60 61 56 38 46 45 57 69 44 43 44 51 57 58 68 65 63 67 63 68 58 24 71 47 73 51 36 39 45 41 55 47 64 48 59 42 42 77 73 65 60 57 49 65 76 71 52 40 53 71 23 41 39 44 49 31 49 70 67 23 58 57 40 42 68 61 65 66 49 51 61 70 44 81 62 47 63 33 49 48 55 50 58 62 81 60 48 51 75 41 59 44 86 43 43 42 62 64 71 48 72 47 42 41 46 65 64 54 57 42 51 53 58 47 54 65 54 57 42 58 44 56 57 45 47 60 54 42 56 45 59 56 43 67 46 36 41 45 56 38 39 50 62 65 62 51 29 59 46 35 53 70 62 65 49 56 56 48 48 61 45 56 46 40 75 46 58 67 69 50 62 41 58 26 39 52 37 64 52 50 52 45 40 32 53 62 64 55 55 60 46 42 49 51 55 65 55 63 75 37 74 67 47 57 49 73 69 65 63 60 82 50 54 57 65 66 50 78 52 72 63 45 82 54 53 50 57 50 54 58 67 56 47 44 41 60 47 49 58 71 60 67 49 74 77 52 42 47 47 60 50 49 63 53 52 50 68 54 43 39 38 42 51 53 45 54 65 37 39 53.59907300115875
72 75 60 56 44 79 70 67 68 44 54 52 62 73 48 87 90 98 66 31 48 65 50 54 68 79 54 62 69 78 86 53 78 54 74 60 39 73 50 68 42 50 81 69 61 56 80 72 84 49 70 70 62 68 47 53 82 61 63 45 51 77 57 80 61 57 55 58 75 65 56 73 61 71 50 49 44 46 59 56 79 48 48 49 57 49 62 53 73 59 67 59 57 75 43 61 41 43 43 75 77 53 50 34 49 39 63 52 54 63 65 65 58 59 47 36 63 65 43 55 87 48 63 52 61 56 75 56 77 76 77 107 80 66 65 49 52 53 70 81 53 48 42 75 37 40 66 59 64 53 61 70 60 41 48 38 46 68 53 61 61 48 61 101 42 43 50 69 38 51 53 71 69 66 83 58 63 67 80 80 46 57 36 43 43 45 54 41 60 57 53 80 43 44 40 45 71 51 40 40 79 70 57 62 50 35 49 38 53 73 51 49 52 52 46 38 51 42 42 48 46 73 61 39 54 46 67 46 63 61 56 74 71 55 35 42 66 41 44 57 60 54 36 45 53 64 42 48 92 77 85 65 53 58 67 61 71 69 38 47 59 81 56 41 42 57 60 53 36 45 59 56 76 75 52 57 54 50 49 85 45 74 73 54 50 56 52 61 82 59 33 39 50 41 58 70 70 57 52 66 74 48 55 41 49 87 72 62 55 43 57 61 66 45 60 41 87 52 58 44 37 46 59 62 58 63 47 57 55 84 48 56 58 54 71 36 51 67 61 62 73 57 61 47 51 71 73 84 60 69 56 53 51 69 59 59 38 82 67 70 37 68 53 67 55 81 40 52 36 50 52 37 43 61 67 50 50 70 54 61 79 64 51 64 73 58 59 63 53 65 60 68 54 56 55 34 59 30 53 47 54 52 35 55 45 52 87 89 70 67 48 89 70 60 70 48 44 64 63 53 78 85 68 56 39 54 61 48 61 69 57 30 25 50 49 67 84 79 48 48 46 60 71 59 62 63 48 58 61 67 75 71 64 47 47 50 49 61 64 36 51 35 64 54 56 55 80 55 44 41 53 56 50 57 42 52 46 55 43 50 57 44 16 45 61 59 60 62 73 74 51 57 51 62 66 39 45 44 69 42 65 45 48 79 99 86 46 52 51 87 64 62 78 71 73 63 40 60 56 52 56 80 78 67 64 61 51 58 55 62 49 62 52 55 42 37 56 81 59 55 78 42 40 55 45 55 43 62 58 68 51 63 41 36 54 43 47 56 40 67 66 51 57 53 59 58 50 63 63 36 51 42 56 63 76 49 34 63 43 88 59 60 48 44 40 35 55 53 54 51 62 44 49 36 64 67 55 44 50 48 61 73 44 50 55 53 64 56 63 70 66 68 67 76 65 29 75 50 78 53 42 50 40 45 67 54 69 48 57 49 44 83 74 69 64 64 58 76 81 76 55 49 57 75 28 45 44 47 57 32 60 75 69 28 59 61 45 45 77 58 79 84 54 52 68 79 51 86 78 51 70 37 52 52 62 61 51 62 84 67 56 55 89 43 55 52 95 53 41 45 74 77 85 54 79 48 46 44 50 68 62 62 57 52 51 54 57 50 56 69 58 58 42 58 48 59 58 47 55 60 60 43 66 43 62 55 47 70 51 41 44 48 64 44 42 52 69 72 74 55 28 59 53 43 57 81 67 68 55 73 61 50 50 65 51 58 51 45 80 46 62 76 81 55 70 45 59 36 46 45 42 65 58 56 57 48 45 35 59 69 62 63 53 65 50 40 55 61 57 72 47 65 84 45 77 72 48 67 50 84 64 71 64 63 80 60 58 59 73 69 50 90 53 81 70 53 92 61 61 49 58 52 59 67 75 63 51 45 46 64 54 49 63 82 61 71 57 74 87 53 45 52 54 68 58 50 69 59 56 60 74 57 56 37 43 48 56 60 48 59 70 47 42 58.02201622247972
74 82 63 60 53 84 75 66 72 42 62 56 58 76 54 90 93 101 67 36 49 71 52 61 77 78 67 65 74 81 78 58 85 60 74 62 39 82 53 69 44 50 82 62 59 65 91 72 100 47 76 78 72 76 55 58 84 59 62 42 55 85 58 91 64 61 61 59 87 75 63 75 55 79 49 52 43 52 63 64 86 44 48 55 53 49 64 59 74 64 71 69 58 82 49 69 42 51 51 82 83 58 53 39 48 36 69 53 57 66 64 65 60 62 52 41 70 67 43 59 88 54 64 58 64 55 80 68 81 79 85 115 90 69 71 43 52 59 71 88 60 54 45 75 37 46 72 60 75 57 62 78 71 41 46 37 45 76 58 56 73 56 72 101 46 48 57 76 45 54 48 75 81 76 89 59 67 75 88 78 47 54 34 49 49 43 60 48 66 63 54 86 50 48 41 45 74 54 42 43 79 81 60 71 52 37 50 43 54 74 54 48 58 51 44 36 61 47 44 55 50 83 65 38 52 48 72 46 64 66 62 79 76 59 37 45 62 39 47 63 59 61 36 47 57 68 43 56 99 81 95 68 53 65 75 64 84 72 44 47 67 84 59 46 46 57 61 58 36 47 62 63 86 77 59 62 60 51 53 96 51 78 75 51 57 56 47 58 88 64 35 43 52 45 57 72 71 62 51 67 76 52 55 42 52 97 75 63 61 45 58 64 70 52 60 43 94 59 56 46 40 54 59 65 61 72 53 62 64 89 51 61 56 58 83 36 51 75 60 66 81 60 69 52 52 72 78 90 64 74 54 60 53 70 60 62 41 84 71 81 39 72 54 74 56 86 42 57 36 56 56 42 43 70 68 55 55 80 57 72 85 70 53 60 75 59 62 65 58 67 74 73 53 54 56 40 69 31 55 55 51 56 38 57 47 55 94 106 79 74 48 95 72 65 77 52 50 67 69 52 87 93 75 61 45 57 67 49 61 72 60 34 29 52 51 67 89 84 52 45 52 70 80 63 63 72 52 67 68 77 83 70 62 48 54 52 55 62 63 44 51 44 67 59 58 60 89 67 54 46 53 55 57 61 44 58 47 57 43 47 60 46 16 40 74 64 66 68 80 84 60 52 56 67 66 52 48 44 76 50 72 48 46 89 105 92 46 53 48 91 65 75 81 76 73 64 44 59 51 56 68 89 76 67 73 64 53 57 55 64 49 72 56 65 43 40 57 86 60 59 82 45 39 61 51 60 49 63 61 72 61 69 46 39 57 49 55 52 44 73 65 50 64 56 59 58 51 64 70 41 51 43 56 67 78 50 38 64 46 92 59 66 54 51 36 35 61 55 63 53 61 47 52 41 67 70 58 41 53 62 68 74 48 52 62 53 64 57 61 80 68 69 66 77 70 32 77 48 74 55 47 49 42 49 72 54 78 48 58 51 49 103 73 75 68 68 62 81 80 83 59 50 69 77 34 44 49 48 53 36 73 82 67 27 69 63 52 47 80 63 84 100 59 60 75 82 59 84 86 57 71 35 59 55 61 68 52 72 78 67 63 51 100 46 63 55 97 53 46 52 91 78 92 54 80 53 46 51 49 70 60 63 63 57 51 57 59 53 63 81 60 60 48 66 47 65 55 51 59 61 60 48 70 44 60 59 52 78 56 43 43 46 70 47 48 57 75 83 80 58 34 60 57 49 60 83 72 73 62 77 63 59 55 68 53 61 60 50 82 49 71 83 96 56 68 41 66 39 52 53 54 65 66 56 65 52 53 43 62 77 62 73 58 68 57 43 63 60 59 74 49 66 93 51 81 71 51 73 49 93 68 83 72 74 83 71 61 65 82 71 60 97 57 83 69 58 96 67 62 50 65 58 60 76 77 69 49 47 56 70 58 55 69 84 65 81 62 86 92 56 48 56 55 70 65 52 69 65 58 68 73 65 57 44 49 55 54 62 46 65 76 57 47 61.840092699884127
70 84 61 62 55 85 79 68 70 43 71 63 58 83 56 92 93 114 69 37 52 80 53 61 81 81 71 68 82 87 76 60 93 63 74 69 43 88 52 71 50 51 86 59 62 70 98 79 104 51 76 81 70 74 67 56 84 67 68 43 60 93 59 101 65 64 69 67 92 79 66 73 54 89 51 48 48 52 68 71 85 42 45 64 55 54 70 63 77 66 76 70 57 80 55 61 44 55 51 88 83 60 55 42 48 32 67 55 53 74 74 71 61 63 60 40 77 73 42 62 89 53 67 58 61 51 77 67 87 93 87 120 101 74 66 47 52 66 68 92 64 56 51 80 45 44 81 52 77 62 61 87 79 44 50 40 45 85 61 64 84 60 78 99 51 52 64 83 42 63 51 76 83 79 85 64 68 80 96 79 56 64 36 47 44 43 63 51 75 67 57 81 58 53 44 51 72 54 46 39 96 88 62 81 59 47 55 46 55 70 59 51 60 54 46 40 71 47 44 53 53 75 69 44 47 49 70 41 72 74 66 85 79 66 41 46 66 47 51 68 69 67 35 48 62 73 48 63 108 77 101 72 52 66 82 75 80 70 50 55 74 75 58 50 46 60 65 64 41 49 68 70 93 80 62 67 59 55 56 99 59 85 78 58 61 59 47 59 90 65 41 45 58 49 56 73 84 66 63 71 74 51 58 52 59 102 78 66 66 55 57 71 71 63 58 43 95 58 59 50 42 53 62 73 71 69 60 69 72 89 56 61 60 62 86 39 52 83 63 70 81 66 74 55 52 70 84 94 65 82 55 66 58 62 68 60 47 79 72 83 40 73 56 76 57 83 43 54 32 59 55 44 48 79 75 59 59 86 57 75 93 75 55 58 74 56 71 66 56 71 83 84 53 51 60 45 70 34 64 66 52 56 38 59 47 60 102 110 81 84 48 99 72 70 83 56 52 67 75 61 103 95 80 63 49 65 77 53 64 75 65 35 25 59 62 73 86 91 54 51 59 73 76 69 66 76 54 74 70 77 91 69 62 45 54 56 56 63 70 39 54 44 71 65 69 66 91 70 55 53 52 58 64 57 44 64 46 57 44 47 64 46 16 45 80 72 70 76 89 93 68 55 61 74 72 58 53 49 82 53 74 50 53 91 108 101 45 57 51 97 65 79 98 80 81 72 46 56 52 61 77 89 85 72 78 65 56 64 64 68 50 70 58 71 47 44 69 90 60 62 84 54 42 74 62 70 49 65 62 82 63 75 46 44 57 45 60 55 43 72 69 51 62 59 62 61 58 66 70 45 56 36 61 67 80 57 42 67 41 89 62 71 54 55 43 32 68 59 66 59 60 47 54 47 63 75 66 47 57 68 71 74 48 58 70 56 61 60 59 91 70 74 73 83 70 39 76 47 80 60 50 54 44 49 77 56 82 48 57 49 48 110 86 73 74 73 71 84 86 84 60 45 70 81 34 45 49 45 54 40 85 86 73 30 74 61 55 56 87 75 93 111 61 60 77 79 56 92 83 57 70 36 64 57 68 63 52 79 87 73 68 59 108 49 61 60 94 54 49 58 101 78 100 57 91 52 46 49 52 74 59 63 62 61 57 64 56 49 62 87 62 67 49 64 57 69 57 51 57 62 59 49 74 47 65 61 55 88 55 44 40 46 79 50 53 65 81 91 89 63 38 59 66 53 61 85 81 73 66 76 65 65 61 75 58 70 67 52 83 46 72 92 110 70 74 45 78 40 53 59 57 67 67 57 66 54 56 53 61 84 67 78 56 69 57 45 63 58 63 79 52 71 93 54 79 76 55 83 56 98 76 85 78 84 88 77 58 76 85 84 72 101 63 86 75 63 104 72 69 60 69 63 59 83 80 77 48 51 69 75 59 55 73 92 62 76 71 95 103 53 54 57 61 71 65 55 64 61 58 71 79 63 59 40 51 54 53 60 56 69 77 62 53 65.16338354577057
71 93 62 67 55 86 84 65 70 49 77 60 60 83 60 102 104 114 75 34 52 76 55 61 85 89 75 67 84 88 78 58 93 65 72 70 48 97 49 79 56 57 83 62 75 70 109 85 109 54 75 88 74 79 70 62 85 67 73 43 61 100 58 109 68 67 68 67 93 86 69 74 56 91 51 53 49 48 74 70 91 40 43 70 47 59 70 59 76 64 77 74 61 83 58 64 41 59 48 90 85 58 62 38 49 40 67 60 52 82 77 82 62 74 71 38 79 70 43 63 97 54 71 65 58 61 72 68 96 94 90 119 107 83 71 51 56 77 75 101 61 57 48 90 52 46 87 54 87 69 67 87 80 47 52 38 43 95 65 63 88 65 93 98 60 53 67 91 40 68 50 79 89 84 93 65 70 91 92 81 65 64 34 47 48 44 69 52 82 68 51 95 61 57 50 55 77 58 47 42 103 93 66 85 61 49 61 45 57 76 60 54 62 57 43 36 75 49 53 53 58 79 80 44 40 52 83 48 79 83 74 89 83 73 42 52 72 42 53 70 71 76 37 49 61 69 51 67 107 79 108 79 53 62 84 79 85 73 54 57 76 71 54 51 45 61 68 71 41 53 70 71 94 82 63 78 66 53 53 104 63 77 77 59 71 63 48 58 93 62 45 47 59 51 54 67 82 75 72 72 77 59 65 60 68 109 80 72 68 61 59 71 70 64 57 44 100 62 55 47 43 55 67 74 71 68 56 78 82 86 61 61 60 67 82 42 54 88 68 74 80 82 77 64 57 75 82 97 70 92 52 67 61 59 68 61 47 83 72 86 40 72 57 82 61 80 42 58 32 62 57 50 48 86 82 61 57 87 56 76 96 74 56 60 78 49 73 68 63 73 85 99 57 54 62 50 75 33 66 63 47 63 37 60 48 60 96 114 82 89 53 104 80 73 91 60 53 73 69 59 105 106 86 65 49 69 79 55 57 77 63 42 27 58 59 70 85 93 64 52 57 79 73 71 66 88 62 73 80 76 95 77 69 45 53 64 58 62 71 42 58 42 78 74 69 70 99 73 56 57 56 54 68 57 48 64 45 62 52 45 68 47 19 44 89 79 72 82 94 95 70 54 66 77 69 59 57 52 82 59 77 52 57 88 120 101 41 61 59 105 68 82 109 84 82 75 41 54 53 70 77 93 85 77 80 71 58 71 70 77 55 69 63 68 51 47 67 93 56 67 82 52 48 79 68 70 54 63 65 88 70 91 48 46 60 48 67 57 45 69 68 54 71 59 65 65 64 69 74 40 55 38 67 69 87 63 48 75 41 94 70 74 53 47 44 33 70 68 69 65 62 39 57 50 69 76 65 46 58 71 72 70 54 57 73 62 65 67 58 93 73 78 71 96 68 41 83 49 91 61 50 57 42 52 68 52 87 51 64 55 51 118 84 73 77 75 71 87 86 92 61 48 71 81 34 39 48 43 56 46 93 93 70 36 76 65 56 55 87 82 114 113 68 69 84 85 62 104 86 57 64 32 64 55 67 67 56 86 96 84 76 63 121 52 63 61 91 53 50 59 100 77 103 58 96 62 42 57 59 77 62 64 63 64 59 69 58 53 68 84 73 69 52 66 61 76 63 49 64 62 63 49 76 49 67 62 65 91 54 34 33 45 78 52 56 67 82 95 86 66 40 62 70 56 58 80 83 82 65 76 66 73 74 80 63 77 71 52 91 49 77 99 116 76 84 49 80 46 55 67 60 65 66 68 75 59 57 62 62 89 70 84 50 74 58 53 67 67 70 72 56 69 90 60 82 77 60 84 61 99 80 84 76 91 91 79 59 83 89 92 76 107 68 90 80 67 115 77 68 57 71 65 64 87 87 82 41 56 69 80 59 57 71 106 63 85 73 110 111 61 55 57 60 73 62 59 63 59 62 74 81 69 57 39 55 55 54 59 59 75 74 65 52 67.93626882966396
70 100 62 68 56 81 92 62 71 51 82 59 62 83 57 109 110 122 72 32 52 80 54 68 78 98 82 63 90 85 74 57 96 71 69 70 46 95 52 86 66 65 84 69 81 76 102 89 107 63 82 90 74 79 75 62 81 70 79 44 61 101 67 113 66 67 77 63 95 88 75 74 61 96 58 57 52 49 75 78 105 42 37 78 47 64 71 61 76 75 80 87 65 97 66 65 38 63 56 87 79 65 64 37 56 46 68 59 49 82 83 76 67 84 76 37 77 78 44 65 92 63 70 65 60 59 79 68 101 90 96 126 114 85 70 52 57 86 76 102 59 63 47 92 51 46 89 55 96 69 72 89 78 43 55 39 44 100 66 65 103 70 106 103 64 58 70 94 43 74 46 78 89 83 99 63 73 96 97 85 60 62 32 50 46 46 71 55 86 73 45 103 66 57 52 56 78 63 45 45 96 101 72 89 63 51 70 47 63 72 68 62 64 61 42 36 74 52 48 56 61 85 81 42 43 53 86 46 81 84 76 91 89 73 44 54 73 47 51 68 75 79 38 44 67 73 55 70 114 86 111 80 55 65 90 85 85 69 54 57 79 73 57 55 49 62 70 76 37 53 73 77 101 82 67 87 68 56 51 105 62 79 86 54 70 70 52 67 101 60 47 54 61 46 56 62 84 78 74 74 81 61 70 66 63 111 81 72 60 61 59 69 75 77 64 39 108 69 61 44 45 60 75 74 68 71 63 85 92 91 62 65 63 67 80 43 56 99 69 80 87 86 72 66 67 81 85 95 74 102 48 65 62 59 65 63 57 82 77 87 41 63 60 86 62 88 45 61 37 64 54 56 47 95 85 61 61 86 60 83 95 72 54 62 74 51 84 57 67 78 95 103 58 57 79 52 76 36 71 74 45 73 41 52 52 60 101 122 80 104 54 100 79 77 96 50 53 71 70 62 108 107 93 69 52 77 87 54 61 84 67 45 29 55 62 70 98 97 65 61 56 82 78 68 64 97 61 72 81 80 98 84 68 48 60 67 59 61 73 44 56 46 79 76 65 70 99 78 58 61 63 61 75 59 51 63 46 62 52 38 84 49 20 44 96 83 80 88 98 106 70 54 78 79 66 63 58 50 83 58 78 56 61 90 121 105 43 60 61 108 67 83 113 83 82 81 41 56 50 78 85 84 79 79 87 74 62 63 76 85 54 62 65 60 59 53 63 101 61 73 85 58 50 80 71 81 57 62 71 94 76 96 38 45 61 49 68 56 44 75 70 59 84 74 69 69 67 72 82 39 59 41 62 67 90 62 47 74 35 92 72 79 50 55 45 28 71 66 71 68 68 40 63 55 68 78 67 47 56 78 80 73 56 61 71 68 67 70 63 101 81 80 65 101 69 45 76 50 106 55 48 64 49 50 73 61 81 49 71 60 60 122 95 78 75 76 68 95 86 89 61 57 76 89 35 39 47 48 59 53 99 99 66 39 74 67 59 64 85 83 111 114 71 71 82 81 67 116 89 53 63 39 64 61 64 73 53 94 103 91 80 65 119 58 64 60 83 62 51 57 97 85 109 56 90 62 42 59 64 80 63 63 72 61 56 74 61 56 68 87 79 76 55 73 64 78 63 47 72 60 64 53 70 51 67 61 71 91 59 28 35 45 78 49 56 69 72 98 93 72 41 61 70 58 63 82 82 80 68 82 67 72 73 80 63 76 75 53 86 53 74 100 127 76 87 48 91 52 61 80 62 72 69 70 77 63 60 61 71 88 75 88 55 67 68 58 74 69 69 78 64 74 88 66 82 73 74 90 72 103 82 85 78 88 96 87 63 88 83 103 78 109 75 89 78 71 123 73 76 52 72 68 64 102 87 78 49 61 74 80 65 63 76 105 66 88 80 112 109 62 56 54 60 78 66 62 60 63 65 77 81 68 59 39 55 54 55 61 56 71 73 71 52 70.30938586326767
73 103 66 68 54 80 98 65 71 54 77 65 56 88 60 110 120 119 72 29 50 88 52 69 78 102 78 66 93 81 77 61 93 73 71 67 48 96 51 90 73 68 91 71 80 78 101 98 108 64 88 96 74 80 82 59 81 72 79 46 70 94 66 122 66 64 73 70 94 86 92 79 64 107 60 60 54 52 78 74 105 43 37 86 49 65 74 60 78 80 84 93 67 113 78 68 41 60 56 90 82 68 64 38 63 49 74 60 48 73 89 75 70 81 79 37 80 91 40 64 96 68 65 68 64 52 74 67 105 94 96 128 124 84 73 59 55 87 82 109 66 64 48 100 47 48 96 55 102 70 84 83 75 49 54 44 42 105 73 65 102 82 106 109 67 63 76 96 46 86 45 75 90 89 102 63 73 94 93 87 65 68 31 56 48 46 68 58 91 71 45 103 61 57 56 61 76 64 46 48 97 103 81 86 71 58 70 53 59 74 71 66 68 65 42 39 71 48 48 57 62 86 84 46 46 44 86 45 84 84 76 97 95 80 40 54 72 47 54 74 79 75 37 43 70 77 54 68 115 91 113 86 56 66 87 84 89 69 62 63 78 66 53 59 54 58 73 81 49 51 74 76 105 84 73 91 72 59 51 116 67 79 92 56 73 74 57 68 99 61 48 52 61 49 58 66 87 72 72 76 81 74 77 72 64 120 83 74 58 66 63 66 73 82 63 40 116 75 57 46 50 61 82 73 70 71 69 91 95 99 64 59 65 68 85 48 58 107 73 86 94 93 73 78 73 82 81 96 82 111 46 70 60 55 60 66 58 82 88 93 45 67 57 93 70 99 52 66 39 62 57 55 49 96 87 60 61 89 59 86 94 69 53 68 79 52 87 57 69 81 97 107 64 57 79 56 78 32 74 76 51 76 48 53 52 56 106 130 83 104 58 95 80 84 94 45 51 70 76 65 107 109 98 78 55 79 88 58 69 85 75 47 30 53 65 72 111 107 66 59 61 83 87 70 60 100 59 74 76 79 109 92 73 56 58 67 68 58 77 49 58 46 78 76 60 71 109 80 58 64 64 64 75 67 57 62 48 65 56 37 87 58 22 46 102 93 77 82 101 118 71 51 86 86 69 64 56 52 88 58 81 61 68 79 121 111 40 64 58 108 66 91 124 88 84 82 38 55 50 80 88 88 74 86 91 72 62 61 76 92 54 63 62 69 66 57 72 100 67 68 84 58 58 84 71 82 62 61 77 94 79 100 36 44 65 53 72 62 45 72 70 68 94 77 70 69 68 73 78 34 63 42 64 67 87 65 49 74 37 89 75 77 52 64 49 29 72 66 70 78 66 38 68 64 66 80 66 52 55 80 83 75 58 64 72 70 74 78 62 107 84 89 63 108 68 44 80 48 117 56 45 63 47 52 82 62 77 51 68 64 68 131 97 77 73 78 71 100 86 84 63 61 76 91 32 39 51 54 59 56 110 103 66 36 70 73 63 68 90 90 116 125 67 78 86 81 68 122 95 58 63 44 69 63 70 73 55 100 110 92 80 60 127 62 62 62 84 63 53 61 102 93 116 59 93 65 37 64 67 75 68 56 73 63 53 73 61 60 75 93 79 84 64 82 74 75 62 46 83 60 73 55 76 51 67 69 73 94 68 31 38 47 74 51 58 73 72 106 95 81 43 63 76 53 65 83 85 86 69 86 63 74 71 83 77 74 76 61 84 59 77 106 142 73 85 56 94 55 62 79 66 70 74 73 74 57 63 67 66 92 77 90 48 73 71 68 70 79 74 78 63 75 91 72 93 77 77 94 77 97 85 81 73 83 98 85 66 88 89 106 77 118 78 87 77 73 128 74 84 56 78 66 63 109 76 80 56 63 72 90 66 68 78 108 67 103 75 113 120 64 53 56 58 75 65 63 64 62 63 78 83 68 59 44 54 51 53 63 67 71 74 66 47 72.53186558516802
74 99 62 64 62 89 101 67 73 65 67 75 63 89 61 111 119 125 74 30 53 98 59 71 75 100 87 80 102 77 77 61 93 78 67 65 50 97 46 105 80 70 93 74 91 82 102 103 116 70 91 92 73 78 92 56 86 75 80 48 75 92 65 134 72 69 76 76 87 97 93 88 64 113 66 60 49 56 80 71 109 42 35 81 51 67 71 63 75 89 88 93 58 123 80 69 37 56 56 84 84 64 65 42 72 49 74 56 50 76 89 71 69 84 78 43 78 88 36 67 99 70 67 70 61 48 72 70 111 101 99 125 124 79 76 62 60 87 83 112 73 53 56 98 47 42 101 57 105 74 78 81 77 54 45 44 39 107 80 77 93 88 108 110 71 65 74 91 44 96 44 74 99 93 102 60 72 104 94 97 64 64 30 66 53 41 62 56 90 72 47 110 59 59 54 61 74 59 42 48 97 111 82 92 78 62 80 55 55 75 74 69 69 66 47 42 74 46 54 59 67 89 79 43 41 46 88 47 85 81 76 101 95 83 40 56 66 53 55 74 80 81 36 43 67 81 59 63 109 86 116 82 59 72 91 81 93 71 66 68 81 65 57 59 55 59 71 83 47 51 80 75 105 78 75 95 75 63 50 121 72 79 97 54 72 80 59 68 98 65 51 57 63 53 64 67 87 74 72 89 88 78 87 66 61 117 80 71 51 74 63 70 71 84 61 47 118 79 54 48 52 65 85 82 72 72 71 89 100 94 66 54 71 60 94 45 60 107 83 99 91 92 77 84 69 87 81 99 87 115 47 80 61 52 57 68 64 79 87 99 45 71 60 96 71 90 47 64 40 62 59 54 53 103 92 56 64 91 52 87 91 68 53 68 83 50 85 54 67 84 104 108 63 60 79 61 83 35 75 85 49 74 53 52 54 61 102 135 82 107 59 97 82 83 94 52 58 69 80 68 108 100 104 85 60 82 92 58 74 93 78 41 30 54 61 72 116 116 66 62 63 86 89 63 58 107 66 80 80 80 109 91 73 58 61 76 63 54 79 50 59 49 75 77 64 64 117 80 58 64 70 66 73 66 62 66 55 68 56 40 93 57 21 50 107 89 83 94 102 120 71 53 85 88 67 63 58 53 85 61 81 69 69 78 121 115 37 65 55 111 66 97 124 85 88 82 35 54 56 86 89 86 70 80 98 77 69 66 82 94 51 60 60 70 66 59 79 115 82 70 91 59 58 89 76 78 63 56 86 101 85 99 36 46 70 55 72 66 48 67 70 71 111 81 72 75 72 73 77 39 66 45 63 60 93 65 47 79 37 92 66 74 55 68 49 29 80 71 73 74 65 38 73 73 66 80 70 54 59 74 87 75 64 64 71 74 80 76 73 109 80 96 67 115 65 51 78 49 124 56 51 58 43 53 88 65 80 50 75 68 79 147 102 85 78 78 73 107 87 88 65 63 77 96 30 43 46 54 60 61 127 105 68 38 74 74 69 66 82 97 124 128 64 81 82 83 71 118 106 57 64 52 71 70 78 74 59 96 109 90 83 66 134 62 64 61 86 66 55 65 97 97 115 62 90 62 39 56 64 72 70 54 78 66 50 69 67 68 78 98 85 98 65 86 85 81 61 48 85 63 62 53 83 52 67 75 80 98 66 34 40 43 74 50 63 70 75 117 94 86 46 63 75 54 73 79 88 89 73 91 58 72 83 84 82 71 76 70 85 60 86 111 141 77 80 56 95 56 65 84 75 72 80 72 81 58 64 70 65 97 75 99 43 75 69 76 77 88 76 76 72 78 98 73 98 81 78 102 87 98 85 84 68 88 105 83 69 90 96 118 76 126 89 86 78 74 135 75 85 61 80 76 66 115 72 82 63 70 80 91 68 73 83 114 74 114 74 116 122 65 52 64 57 70 71 67 61 60 63 76 82 65 63 50 54 60 52 65 67 78 75 72 47 74.44611819235226
79 100 73 67 71 88 94 68 75 75 63 74 67 92 65 109 121 130 78 32 55 100 61 66 78 100 98 77 101 77 81 61 100 88 68 61 51 96 47 111 84 75 93 78 86 87 102 96 111 74 95 95 78 82 89 55 80 74 87 45 75 93 69 131 76 66 74 76 88 100 91 92 67 108 61 62 55 54 83 69 111 44 40 80 50 77 74 65 77 92 87 95 60 134 82 67 34 49 56 84 81 61 69 48 75 56 76 56 52 76 88 75 66 83 80 40 89 102 38 69 102 67 67 72 61 47 75 70 109 102 109 114 124 85 73 60 61 88 81 108 78 54 62 99 55 40 94 63 97 67 77 88 74 51 45 48 35 110 82 82 98 96 112 104 73 65 75 98 47 110 51 70 107 94 102 54 71 106 97 96 57 62 30 68 54 41 65 50 82 72 45 116 61 62 55 68 76 60 41 46 94 123 82 109 80 60 79 53 52 68 78 68 72 69 53 47 75 49 51 65 74 87 84 47 41 47 81 47 87 75 76 111 102 88 43 60 71 60 56 79 80 78 42 43 71 76 62 68 107 87 121 81 59 70 88 81 98 76 67 65 78 70 59 59 52 58 71 79 47 59 76 76 104 79 81 97 74 62 50 124 71 79 106 53 68 86 54 70 102 62 46 61 60 56 67 71 92 84 78 89 97 88 106 66 62 126 81 72 48 80 65 72 75 86 56 48 121 80 51 53 57 63 91 79 72 74 71 91 103 94 63 61 68 59 100 47 58 113 87 100 77 93 82 93 70 89 85 98 98 118 55 81 56 51 54 66 72 80 92 100 46 76 63 93 79 80 52 68 42 63 60 52 54 102 98 60 67 95 58 91 81 63 57 74 84 49 81 53 69 81 106 100 71 65 80 60 86 35 77 83 54 74 58 53 62 61 99 130 90 106 55 95 86 85 98 50 51 71 79 68 110 104 102 90 65 88 96 55 78 81 79 39 27 54 63 67 121 122 74 67 69 79 97 62 54 106 73 83 96 78 104 81 76 66 63 84 64 50 77 45 59 49 83 87 64 67 111 87 61 66 77 63 74 63 63 64 54 70 54 39 87 59 27 57 101 82 82 90 111 134 76 54 95 88 61 71 61 53 90 66 81 68 73 81 120 125 34 65 58 111 61 102 128 90 97 69 33 56 54 89 90 90 71 73 104 87 73 64 88 102 54 60 58 75 71 67 80 119 84 73 93 63 69 92 78 78 67 57 96 96 78 96 37 53 68 54 68 65 46 67 65 76 109 84 65 74 69 75 78 35 71 40 60 61 95 71 54 85 44 93 66 72 59 70 50 30 88 74 79 73 76 33 74 73 66 77 76 56 61 79 81 78 65 70 72 78 81 79 68 111 85 94 70 119 72 50 75 44 135 57 59 52 45 58 89 72 87 51 72 77 75 155 108 91 86 79 77 113 85 91 71 70 77 100 28 43 39 51 63 66 135 111 64 40 78 71 71 74 67 104 125 125 58 82 88 83 74 119 109 60 63 59 74 75 86 81 63 98 111 101 85 66 137 61 71 64 83 65 61 69 98 108 120 66 92 60 36 55 65 71 71 58 77 65 54 62 75 77 83 103 96 109 63 86 94 86 59 50 86 70 65 60 85 56 71 86 84 89 64 37 38 42 81 50 72 74 73 115 100 99 50 64 80 52 74 82 93 89 78 90 58 64 85 86 94 71 82 71 84 55 83 116 147 77 83 56 96 59 66 82 79 73 81 79 81 55 68 74 67 104 78 103 47 73 71 71 76 89 73 74 79 80 102 73 97 86 80 94 92 98 90 87 73 89 103 86 71 88 91 120 75 125 94 85 78 71 126 75 93 67 86 79 66 118 72 81 58 71 89 92 76 78 92 114 72 116 77 108 125 62 57 67 61 73 69 63 65 61 61 76 84 62 64 56 56 62 56 64 73 78 78 73 42 76.03707995365007
79 102 79 68 78 86 97 64 78 73 60 76 70 88 63 112 121 132 85 29 58 105 54 64 68 100 107 77 98 82 83 61 102 96 66 55 51 99 44 115 99 77 94 89 85 90 97 101 122 81 89 99 73 82 95 55 83 79 101 49 76 108 71 134 83 58 77 69 97 107 96 100 70 110 64 62 54 53 82 66 117 43 40 89 54 76 72 67 72 91 86 99 59 143 91 68 37 56 54 82 69 67 72 44 75 59 77 57 58 74 89 86 61 82 87 41 86 104 37 75 111 60 63 66 63 44 73 85 114 107 111 106 123 80 76 65 65 91 75 116 76 51 59 98 58 38 90 66 103 70 75 94 76 55 48 50 38 112 84 85 101 100 122 97 72 67 73 99 49 121 60 66 114 98 113 56 70 101 105 96 59 56 31 70 53 38 63 52 78 69 39 118 64 60 58 73 81 65 41 46 90 127 84 109 82 54 81 50 44 68 79 71 71 72 55 47 73 57 58 69 74 92 90 46 40 49 85 50 93 67 81 114 106 92 46 57 69 59 59 84 86 82 40 46 70 72 60 70 114 83 125 82 54 76 86 81 99 80 74 63 78 68 68 57 51 59 72 77 49 61 75 75 103 82 88 98 77 65 49 133 71 76 109 55 67 86 55 72 98 59 55 63 58 61 62 76 92 90 75 88 91 94 96 71 60 131 82 72 48 84 73 68 75 92 60 47 125 88 53 52 58 67 100 80 74 76 67 89 107 95 61 57 71 58 94 44 55 110 95 101 77 95 79 99 69 86 83 98 109 119 54 91 55 51 51 68 70 84 101 104 45 68 66 95 77 87 49 72 43 53 59 58 63 109 97 54 70 104 54 87 79 62 59 78 88 58 78 58 68 78 115 105 77 65 75 63 99 37 87 80 63 74 55 50 67 62 107 130 92 108 51 95 88 83 103 51 51 78 84 66 111 101 107 87 73 88 104 57 76 85 74 40 27 55 65 67 136 126 82 69 73 81 99 57 56 110 79 80 96 85 114 79 77 65 58 82 62 51 82 49 61 44 83 94 64 66 114 87 66 72 79 71 81 66 67 67 57 78 57 38 86 62 26 59 99 82 86 95 120 143 82 52 99 91 63 70 64 58 88 66 82 67 76 79 116 127 39 65 65 111 65 96 133 83 94 68 35 60 54 87 90 89 76 78 108 93 78 62 89 103 53 64 53 76 73 71 77 108 83 78 88 60 77 91 74 83 59 59 91 98 81 101 37 52 65 53 67 59 46 60 66 81 107 92 68 75 71 79 81 32 75 37 61 67 104 81 54 92 50 95 68 69 60 66 49 31 90 68 80 79 77 35 73 71 60 84 71 55 65 78 84 82 66 74 77 88 82 76 71 112 82 93 71 132 74 50 83 43 143 64 75 53 49 61 91 74 89 52 71 83 73 154 114 99 89 83 81 113 86 85 71 78 78 87 26 43 39 54 61 66 135 116 72 42 82 70 76 73 70 109 122 134 62 81 90 78 75 127 103 58 69 64 78 77 87 84 65 90 117 91 87 66 141 67 73 70 79 73 61 74 96 115 125 71 94 64 34 54 68 70 68 54 76 66 52 67 72 83 89 106 104 112 63 79 98 88 54 51 91 73 62 64 82 51 79 88 85 85 57 38 37 39 80 51 76 73 75 114 101 110 43 68 68 50 82 90 99 93 79 94 58 58 88 87 99 72 80 73 91 49 81 117 138 73 79 48 91 61 67 88 78 75 87 76 78 47 63 75 72 109 74 108 47 78 72 68 77 99 71 76 90 79 100 71 102 94 86 94 95 101 92 91 67 91 106 91 71 87 98 113 81 131 88 92 82 82 120 80 100 70 89 86 60 122 73 82 60 73 87 94 86 77 97 118 69 122 88 114 125 64 57 70 63 79 69 65 63 59 60 80 82 63 65 61 63 62 55 69 79 81 83 73 46 77.49942062572421
80 113 80 65 81 83 93 61 80 72 63 82 73 91 62 108 131 131 76 30 60 104 56 69 69 104 117 80 98 84 88 58 110 92 69 54 54 91 47 112 110 77 104 98 80 95 95 95 125 82 88 95 75 83 100 51 89 82 99 50 73 109 68 135 86 49 74 72 98 111 97 103 74 101 58 69 54 55 82 67 111 46 43 92 56 81 66 65 70 90 93 94 61 147 101 72 35 55 53 79 71 59 80 44 79 61 79 57 55 67 95 88 62 81 92 42 81 121 33 76 113 59 66 66 58 40 70 86 127 98 109 100 131 83 76 65 67 94 82 125 77 52 61 105 56 41 93 66 101 74 76 98 78 54 48 50 42 116 87 84 112 115 120 100 74 66 77 102 48 123 66 70 117 99 133 56 71 112 105 91 55 58 23 71 52 36 64 55 79 62 45 118 66 63 57 81 83 67 43 47 94 128 76 106 79 53 84 52 41 69 81 76 75 72 58 49 74 56 56 80 74 88 91 44 38 53 81 49 97 67 86 128 125 96 51 55 68 55 62 92 81 90 40 38 81 74 58 69 110 82 113 75 58 82 82 79 108 78 80 58 81 70 72 60 47 55 69 69 48 61 73 75 103 74 89 91 73 65 49 139 75 70 104 50 67 90 53 73 101 59 59 63 59 59 64 77 96 82 83 80 97 93 97 76 70 132 89 73 52 84 80 69 72 99 57 47 119 91 58 62 63 64 106 84 76 74 69 90 108 89 62 57 75 60 90 47 53 109 97 102 77 100 78 102 74 92 77 105 109 122 56 95 56 46 51 72 68 88 98 111 42 65 64 92 81 85 47 74 42 54 63 55 66 117 101 60 70 102 52 91 76 64 62 77 84 59 71 55 71 75 117 107 78 63 81 63 99 36 95 78 63 71 58 45 67 59 109 136 103 112 50 95 91 84 96 48 57 78 91 67 108 105 111 90 75 89 108 65 74 86 73 36 27 50 66 65 139 134 86 68 71 86 102 52 54 111 83 76 103 92 112 79 69 67 59 92 62 48 73 52 61 45 87 99 63 62 115 87 65 66 82 72 78 68 69 79 65 79 58 42 88 59 28 63 100 90 92 100 110 144 81 46 97 94 62 75 61 55 89 71 85 69 78 79 119 138 37 72 71 105 69 88 140 83 95 67 39 58 54 91 91 89 78 87 109 94 80 63 82 100 53 72 52 79 76 78 83 111 87 80 89 70 84 88 73 93 60 57 93 101 86 99 39 53 67 56 73 62 48 60 70 84 114 88 68 73 69 80 91 30 69 35 61 67 107 84 55 102 50 102 70 61 62 65 50 31 99 71 78 74 78 37 69 73 59 84 69 53 65 74 90 76 65 78 73 90 83 80 70 115 81 102 68 137 79 56 82 46 153 66 83 48 49 69 83 75 94 59 78 88 73 148 118 97 89 83 88 112 85 75 66 80 78 85 22 41 46 55 66 73 133 120 74 44 81 70 77 78 66 116 125 138 61 82 95 92 78 128 100 61 71 75 85 72 87 87 65 95 124 94 83 75 142 75 74 75 77 74 61 81 94 103 118 74 89 72 38 57 64 69 67 57 79 71 53 67 72 85 94 104 117 112 59 83 92 100 59 45 96 80 59 61 84 52 76 84 80 86 60 35 37 33 75 52 72 79 76 116 101 111 41 64 64 46 82 95 91 97 78 90 57 54 86 89 101 69 83 76 96 55 88 126 147 67 92 46 81 63 64 91 77 80 82 75 79 49 60 77 78 109 78 110 49 78 71 68 68 102 75 71 97 87 96 75 103 90 89 95 89 102 88 88 67 98 104 91 74 90 107 119 85 138 92 93 82 89 122 75 100 73 90 90 57 126 80 89 59 71 86 98 98 81 97 120 69 123 99 116 126 62 63 77 58 84 61 66 59 59 54 80 83 61 60 59 59 63 61 71 76 75 87 77 44 78.61413673232909
74 121 84 68 86 83 93 59 80 69 63 82 84 92 68 107 125 134 73 33 57 114 61 72 66 98 117 83 98 86 88 64 118 86 65 50 57 84 49 112 117 82 105 97 84 96 94 97 139 82 92 89 79 86 99 57 89 77 105 52 80 110 68 136 94 48 82 83 97 115 89 111 77 98 58 71 47 55 77 67 112 46 42 92 52 87 66 67 79 91 96 92 66 149 116 74 36 51 54 78 71 63 77 37 78 63 86 57 57 71 97 84 58 84 92 36 89 128 37 75 106 57 72 61 54 45 68 94 126 94 110 104 123 87 75 61 66 95 83 118 68 47 62 106 52 42 84 61 105 70 73 105 77 53 45 54 34 122 90 84 114 120 123 96 78 66 73 108 50 127 62 69 120 98 134 54 70 121 116 84 55 56 21 73 55 33 68 51 86 65 41 112 64 55 61 84 85 61 41 47 93 129 77 111 80 55 89 49 40 68 80 80 78 73 54 46 80 64 61 82 76 91 94 47 39 52 79 55 90 68 87 140 136 96 50 58 61 52 66 91 82 97 38 38 87 76 56 68 106 92 114 77 54 83 79 81 106 80 78 61 77 65 74 55 45 52 67 65 48 60 74 79 100 70 89 85 76 59 47 147 77 68 108 47 66 88 52 68 96 65 57 63 60 61 62 77 99 81 83 84 99 92 98 80 68 145 100 66 59 89 83 68 64 108 46 44 118 91 64 64 60 65 102 92 75 83 72 96 115 85 70 62 74 61 96 46 51 105 102 91 75 103 88 97 86 85 79 107 116 130 55 91 58 49 55 70 65 90 100 108 41 66 61 89 81 92 47 69 46 50 65 58 55 126 105 61 68 105 50 81 76 64 59 81 83 62 71 52 69 77 118 108 75 70 81 64 110 34 101 77 60 75 59 44 63 57 111 136 105 117 47 99 93 80 102 46 61 80 100 66 108 99 116 94 80 89 101 69 81 82 67 31 28 44 69 65 137 137 95 63 75 94 105 50 54 118 89 76 99 103 109 80 74 65 62 90 62 50 76 58 65 46 90 100 60 61 115 86 67 70 94 69 85 67 69 85 74 82 56 45 70 56 30 55 105 86 92 112 117 145 86 48 104 90 66 73 56 60 86 77 89 65 74 77 125 145 40 72 69 105 64 89 132 84 92 65 45 53 52 89 93 87 76 99 114 94 85 63 83 101 58 71 56 85 76 76 91 110 86 81 91 75 90 88 80 95 55 56 98 108 84 101 43 55 71 60 74 63 53 60 74 89 109 94 71 81 79 85 88 25 71 36 59 62 99 85 58 104 56 102 70 62 65 69 53 31 106 67 78 70 79 38 63 74 54 80 71 57 64 77 86 75 70 79 70 85 78 83 72 124 82 99 65 136 76 56 79 43 154 68 89 47 48 67 77 67 93 61 82 88 72 146 113 107 103 86 98 118 80 71 69 87 72 84 17 40 43 58 66 76 130 126 75 37 84 71 78 80 66 121 125 141 59 90 94 95 74 137 95 63 74 85 86 71 92 86 70 99 120 90 80 76 145 76 71 74 79 70 65 84 101 106 124 72 79 73 40 61 63 69 73 62 84 74 54 73 75 86 101 112 127 116 55 81 96 97 66 45 97 83 59 72 81 53 78 88 81 90 57 36 37 33 69 51 72 86 74 119 95 105 41 64 65 45 82 83 95 104 76 91 55 52 78 88 111 66 83 78 93 61 89 127 152 68 96 46 83 70 59 86 75 83 81 77 86 55 61 79 79 112 84 109 51 81 69 70 69 97 75 75 99 83 100 83 106 91 93 104 85 103 89 91 63 99 101 91 75 86 107 122 86 136 94 88 81 99 124 70 105 73 88 95 50 127 80 91 60 68 91 97 100 80 100 119 68 114 103 113 124 64 59 76 57 89 59 68 58 59 53 82 76 54 61 54 59 67 62 76 81 76 89 75 38 79.42410196987254
70 125 86 71 87 86 86 64 77 72 62 95 87 93 70 101 133 130 73 30 54 117 62 69 68 111 121 93 102 89 86 66 120 79 64 52 51 79 48 120 123 78 105 97 92 92 100 95 154 83 81 86 80 85 103 57 90 77 107 55 79 113 64 146 95 52 92 87 97 113 82 108 82 96 59 62 49 60 80 66 109 40 41 96 50 88 63 71 78 95 100 88 72 147 131 67 40 53 55 76 65 66 83 36 76 62 85 57 59 76 102 89 50 86 90 34 99 126 39 74 99 60 75 69 51 45 65 97 125 86 106 109 135 83 73 61 62 98 84 121 68 49 61 114 52 45 73 62 104 67 78 102 76 56 41 52 32 120 88 78 118 123 114 97 77 66 73 106 52 126 61 65 117 107 131 55 73 129 113 78 52 55 20 76 51 31 78 49 97 65 36 120 65 60 59 88 89 65 45 42 90 133 75 112 85 59 86 50 41 69 82 72 77 69 54 45 85 70 70 84 74 89 103 47 39 49 80 53 83 58 78 141 143 93 55 53 63 50 70 88 84 103 34 36 88 68 62 69 97 98 115 82 56 84 75 75 110 89 78 59 78 66 72 57 45 49 61 61 48 62 75 83 95 69 88 88 73 59 50 150 77 72 111 44 65 100 46 64 91 70 63 60 55 59 62 80 98 81 90 81 96 95 99 80 64 140 104 72 65 84 84 62 60 111 46 40 111 98 73 62 62 67 100 96 80 87 73 90 124 87 75 60 70 61 92 48 48 103 104 91 77 101 101 104 88 82 81 106 112 135 60 93 65 48 53 74 60 96 101 105 38 64 56 95 86 101 47 65 49 49 66 60 49 137 116 55 67 105 48 81 71 66 63 86 92 70 70 50 73 88 127 108 76 69 85 61 108 32 111 68 56 77 68 42 62 57 112 137 104 113 41 95 98 73 105 46 63 80 112 60 116 101 117 92 85 92 107 69 82 86 66 31 29 36 67 67 136 139 99 68 77 104 106 50 56 118 93 72 103 101 112 85 76 66 67 90 68 48 71 61 64 49 95 97 62 61 120 91 67 63 104 72 84 72 80 78 85 83 52 47 62 53 30 57 104 87 92 117 118 142 90 52 101 90 71 72 53 65 93 78 92 62 73 72 128 142 36 79 64 104 67 85 135 93 90 67 57 53 52 96 92 86 69 100 108 88 88 69 80 100 62 76 55 83 75 72 90 115 88 89 89 67 89 92 86 100 51 62 101 108 92 101 43 54 76 61 75 65 50 63 73 84 112 97 74 76 76 91 92 29 67 39 63 60 105 82 56 106 58 105 66 56 67 68 52 33 109 63 80 71 82 40 65 78 50 84 76 57 69 77 83 73 73 77 72 91 81 91 68 125 84 106 68 136 69 56 80 40 145 70 103 42 56 69 81 64 102 55 86 86 68 149 112 97 107 90 106 134 78 70 68 86 66 81 16 37 36 53 70 79 132 126 77 43 85 68 76 76 64 121 137 151 52 96 94 94 69 149 99 61 72 94 90 74 92 88 74 102 102 88 80 70 151 78 73 75 72 81 63 86 97 103 136 76 81 74 42 62 64 69 76 65 84 81 55 73 72 82 103 117 133 119 62 78 96 96 67 42 98 87 63 70 84 53 80 92 86 90 63 37 36 28 62 53 76 90 74 120 100 102 47 66 67 44 90 83 99 106 76 92 57 51 73 94 112 60 89 80 93 67 87 125 157 61 96 46 83 69 62 80 67 82 75 80 90 58 63 80 81 107 78 108 50 77 73 69 65 94 74 70 94 74 105 87 107 88 104 108 85 105 101 95 56 99 108 89 71 75 110 118 92 134 96 82 77 105 125 70 96 69 95 94 48 134 79 83 58 71 95 102 105 83 91 126 70 120 105 115 123 61 59 68 57 89 62 77 52 61 57 81 75 55 55 57 55 70 62 77 83 82 84 72 37 80.1297798377752
69 134 93 75 92 88 82 63 79 74 56 103 88 96 77 106 125 124 70 34 52 115 60 68 67 110 125 102 105 93 81 70 124 72 60 49 50 73 46 111 122 81 111 91 94 93 101 93 161 87 89 84 79 86 97 58 90 85 103 55 72 108 57 144 103 49 89 88 96 112 84 106 85 92 54 64 50 49 78 63 103 41 43 108 46 92 65 66 81 97 108 88 76 145 135 67 41 47 62 86 67 64 88 36 83 63 87 58 65 77 107 92 45 94 98 37 92 134 44 77 91 55 69 67 48 49 64 97 130 84 107 108 135 86 69 64 61 101 85 118 73 52 59 114 56 50 78 59 98 65 79 102 73 53 39 51 30 120 96 82 115 129 122 99 69 65 78 106 58 116 65 70 120 112 136 50 78 130 111 68 47 49 16 81 50 28 78 53 98 74 35 118 63 58 56 84 92 63 48 42 98 129 70 112 80 59 88 46 37 67 75 68 81 68 59 46 89 65 71 78 80 83 104 45 35 53 83 49 86 61 76 149 144 93 51 52 60 51 72 90 85 107 35 36 91 78 63 65 101 95 109 80 50 87 72 77 112 95 75 57 78 60 66 53 45 50 58 58 54 58 70 75 89 64 79 84 72 58 48 154 81 72 120 43 64 116 52 58 90 72 59 53 58 58 61 85 101 75 88 84 93 98 101 87 66 138 110 70 62 82 84 60 57 112 44 39 117 101 74 65 62 73 101 97 86 88 64 89 115 92 77 54 67 61 92 53 45 107 111 89 71 112 99 100 87 82 80 104 113 136 64 91 61 48 56 77 58 99 103 102 38 65 62 100 94 106 47 71 52 46 73 66 48 133 119 56 69 107 50 84 66 69 61 79 94 77 67 52 72 89 132 114 78 67 86 62 102 34 114 67 54 79 72 45 58 52 119 137 103 122 39 93 100 79 110 43 70 74 111 63 117 99 123 96 87 87 106 72 86 88 60 32 29 31 67 67 138 136 97 69 81 111 102 50 61 124 95 77 111 107 118 79 83 69 66 90 68 47 65 52 60 54 97 99 61 61 123 100 61 60 110 71 74 78 83 77 81 89 52 43 60 51 34 60 105 93 94 134 118 135 95 55 98 88 61 68 54 60 98 87 90 64 75 68 122 147 33 75 65 105 65 79 140 96 95 73 66 49 59 108 94 91 76 96 109 84 88 71 84 104 62 69 60 84 73 77 100 121 89 93 83 70 84 92 87 103 45 71 102 106 92 101 43 55 79 61 75 73 50 57 72 79 113 93 76 82 80 98 93 26 66 40 59 62 101 88 56 108 51 100 69 55 64 61 48 40 103 67 80 80 74 45 64 76 45 80 82 54 71 77 86 68 77 76 71 98 78 103 70 129 89 105 71 141 63 54 85 39 145 75 112 39 57 72 80 65 102 58 82 85 63 143 114 97 105 101 107 134 71 64 73 89 70 76 13 38 36 53 67 84 133 132 85 43 83 61 79 73 69 129 139 145 51 89 96 105 71 144 103 64 75 96 101 76 103 86 76 105 109 95 85 61 156 68 78 73 71 84 64 86 97 102 135 79 86 75 39 59 67 67 73 69 88 78 53 75 68 81 112 119 142 125 63 76 93 101 66 45 96 91 70 69 88 57 79 87 92 88 57 36 39 29 62 55 77 92 72 130 101 106 52 67 65 52 83 81 98 98 76 94 54 58 77 99 107 62 97 88 109 73 86 129 157 58 101 50 81 69 55 85 68 84 77 80 93 60 67 75 91 109 75 109 52 83 71 73 64 99 72 75 95 75 100 87 109 86 105 104 86 100 103 97 53 95 108 94 73 78 105 120 96 139 109 83 82 113 125 70 95 71 97 104 47 140 79 89 60 72 96 94 112 89 92 123 71 126 101 121 126 59 59 65 55 98 62 76 48 61 57 82 79 60 56 54 51 68 62 79 88 76 80 66 38 80.80301274623406
69 143 97 78 92 91 76 57 79 73 54 104 95 97 91 108 128 124 69 35 51 121 59 69 70 111 128 105 113 86 81 65 118 71 58 53 48 73 49 116 125 76 110 91 94 89 103 88 155 86 88 92 85 91 92 60 90 89 102 54 75 102 57 142 107 51 87 90 91 119 89 98 84 89 54 61 59 49 74 56 102 43 38 107 45 88 64 66 82 98 111 83 72 144 143 69 41 50 67 94 66 65 87 37 83 59 82 64 67 81 104 90 45 95 103 40 94 128 48 76 91 51 69 65 50 45 66 103 138 86 104 102 140 91 67 66 63 106 82 117 77 55 54 107 53 52 83 59 102 60 70 104 79 55 40 42 25 121 99 82 111 129 121 102 77 65 90 109 62 124 67 68 120 117 125 57 78 140 106 75 41 45 16 77 47 21 78 55 101 71 40 121 58 60 58 74 89 62 43 43 89 133 69 116 84 59 83 46 38 58 75 70 80 69 57 42 89 64 69 75 77 80 110 46 33 55 88 47 79 58 78 158 139 92 53 50 73 52 79 95 80 107 34 37 90 77 69 70 104 94 102 78 46 88 70 78 117 101 79 58 79 60 71 55 45 47 65 61 58 60 66 75 90 68 78 82 76 53 53 151 77 74 123 52 65 122 51 57 94 75 61 47 59 64 64 88 101 74 87 84 96 103 98 84 68 131 121 70 61 89 78 60 60 111 43 40 120 99 82 61 62 74 99 97 92 88 72 91 122 103 68 56 60 63 87 51 50 107 114 85 75 112 91 93 89 84 79 102 110 147 68 90 58 52 49 85 59 101 102 97 36 62 63 107 96 108 42 79 51 48 68 74 54 136 120 57 64 100 46 85 64 72 56 71 96 78 67 50 75 91 136 122 78 70 90 63 108 37 117 69 61 79 74 50 66 61 121 129 103 125 37 98 97 80 104 48 71 79 115 58 122 83 123 97 90 90 113 75 89 98 51 31 29 36 62 67 145 138 95 62 86 118 112 47 58 128 100 77 110 108 123 79 90 67 71 90 66 50 65 52 57 55 96 93 59 67 119 106 62 64 120 71 69 76 79 76 85 83 51 38 60 51 36 67 109 95 97 137 119 127 95 50 95 85 57 60 53 59 101 81 89 62 71 63 121 155 27 77 73 113 65 76 145 99 101 74 62 45 61 111 100 88 65 95 105 86 97 71 83 106 59 67 55 83 71 76 103 116 85 90 87 74 85 96 93 106 43 72 108 109 84 103 44 59 77 60 75 80 51 60 78 79 110 102 84 83 82 97 94 26 61 41 52 59 99 84 55 107 61 102 67 51 70 54 50 36 100 65 80 82 80 41 60 79 45 80 78 53 65 70 83 64 76 74 70 94 75 110 65 132 92 105 69 146 64 62 88 40 149 73 112 39 54 74 89 77 104 55 74 85 70 150 118 93 104 101 110 137 73 61 74 82 77 73 14 45 32 46 70 87 136 130 88 37 85 59 78 76 64 121 143 141 55 91 95 104 72 147 104 63 77 102 115 77 114 90 80 105 112 91 83 58 150 71 81 78 75 84 66 78 104 104 133 85 98 72 37 57 65 68 74 72 84 78 55 80 69 82 112 120 145 127 68 75 96 102 66 48 94 93 77 78 83 58 77 84 91 93 60 38 39 30 65 57 86 89 76 130 100 110 54 63 62 48 87 77 95 98 77 90 55 62 86 105 104 69 95 94 102 71 85 133 158 55 106 50 80 69 51 87 65 88 77 83 93 58 80 75 94 112 68 118 52 88 72 75 61 102 72 74 86 78 101 85 101 86 110 103 90 106 103 96 52 93 111 98 74 88 105 124 109 140 112 81 85 116 129 71 98 70 92 107 47 129 77 84 54 72 88 94 115 92 100 126 75 118 100 123 129 54 62 61 48 103 64 82 49 62 53 79 92 60 54 50 51 68 65 77 90 70 91 69 39 81.38702201622248
74 161 103 89 90 92 74 59 84 62 53 106 91 102 92 109 127 125 74 38 56 120 58 74 65 113 133 113 110 94 85 71 118 60 55 53 43 70 49 119 129 76 105 93 104 97 104 86 159 96 88 87 85 90 97 59 96 89 101 57 70 100 56 136 106 50 86 86 91 121 93 95 84 88 56 58 58 50 70 56 100 39 41 111 43 91 68 65 80 97 114 81 71 146 152 65 44 56 67 95 71 66 84 40 85 60 83 59 62 83 116 90 43 96 108 41 91 138 50 76 82 48 61 67 44 41 67 99 143 91 104 99 149 91 76 65 62 115 79 115 90 56 53 102 56 55 91 63 106 60 76 94 76 55 40 41 22 122 100 76 108 138 123 104 79 67 93 110 70 130 57 76 123 119 127 61 81 132 112 78 44 40 19 79 44 21 84 58 103 78 41 121 55 58 61 74 88 62 41 42 80 137 68 124 85 61 86 48 38 56 78 75 84 65 58 45 89 70 68 80 80 83 117 50 33 58 91 50 73 56 78 163 141 90 51 50 79 55 75 89 81 122 36 39 98 79 73 70 112 96 100 82 44 93 73 80 119 104 76 59 75 62 70 52 45 45 69 59 56 64 69 85 86 70 78 74 78 44 57 152 77 78 121 56 65 112 45 58 91 78 62 48 64 58 68 83 97 69 88 88 98 104 100 91 71 139 123 71 63 87 80 58 55 110 44 39 120 112 91 58 63 79 95 95 92 88 73 81 120 109 71 61 61 58 75 54 50 110 117 84 75 111 96 83 92 87 76 99 104 163 72 87 58 53 51 83 58 109 107 95 37 63 62 104 103 103 45 79 48 48 68 78 56 135 122 59 60 106 48 77 58 74 53 75 108 79 65 45 72 100 137 124 74 69 98 71 109 42 118 62 58 83 80 51 66 61 115 129 100 112 33 98 88 79 104 45 67 82 113 62 121 83 121 97 92 86 108 79 93 94 47 30 31 39 63 71 144 143 94 60 94 126 117 44 58 139 107 70 115 114 116 81 92 68 76 94 64 53 64 52 56 55 97 85 57 72 124 108 64 63 114 67 71 79 80 76 87 84 52 39 51 52 40 72 116 98 96 145 124 126 96 48 92 82 55 59 50 53 103 75 87 67 73 67 113 154 25 81 76 111 72 71 143 101 104 77 62 43 59 110 92 97 64 92 114 83 106 76 80 107 57 67 52 81 70 77 112 115 92 98 91 73 86 98 93 108 44 72 111 108 85 100 43 61 83 65 81 88 54 64 81 77 110 105 87 88 80 95 97 26 64 38 52 59 100 83 59 104 65 111 72 50 75 54 45 40 98 66 85 84 77 44 63 74 41 87 88 53 64 69 85 66 75 74 70 89 74 114 59 140 93 99 72 148 60 59 82 35 145 78 114 41 50 77 93 83 113 58 74 85 78 147 125 102 107 101 108 139 69 55 84 87 81 73 17 41 33 46 62 89 140 126 89 37 86 55 77 79 62 117 155 138 54 97 97 102 78 145 107 57 83 101 121 82 121 98 81 108 113 92 80 58 142 69 80 80 79 81 61 80 108 106 135 84 97 67 37 56 68 65 74 71 82 81 59 83 70 79 124 124 150 130 74 80 107 106 66 51 86 103 74 86 82 55 70 85 92 90 61 41 38 34 67 57 85 90 78 126 99 104 59 58 66 48 88 74 86 106 75 89 61 68 88 107 101 74 97 94 106 72 83 137 157 57 113 53 84 66 56 89 62 90 73 80 81 51 83 72 94 123 75 114 56 89 71 69 60 109 80 65 89 74 94 86 89 86 116 100 84 112 96 97 52 94 113 105 78 87 102 130 103 146 121 78 87 120 129 66 105 71 87 112 43 125 79 84 57 74 80 95 113 90 96 127 77 116 103 122 129 55 63 63 47 100 61 82 47 51 49 78 94 55 48 51 45 67 69 79 91 73 102 66 42 82.13209733487834
74 170 112 95 87 90 70 63 82 68 57 110 89 100 92 118 119 126 77 37 62 115 54 77 62 118 131 114 110 90 85 68 124 53 55 56 43 70 56 121 128 77 105 98 113 107 90 89 156 92 90 81 78 89 97 62 94 84 99 60 69 96 58 136 111 48 88 91 94 116 94 87 86 86 59 55 53 53 73 59 103 42 40 102 41 91 73 71 80 104 114 91 67 147 149 60 49 56 65 94 72 63 78 35 87 65 82 53 67 87 115 95 47 100 111 42 99 141 56 77 78 47 52 61 48 38 63 99 147 81 103 103 142 94 78 62 66 117 84 117 95 56 49 98 58 59 88 62 108 61 69 91 75 56 43 49 19 125 98 73 107 145 124 103 78 66 92 116 69 122 55 81 123 124 125 59 88 142 109 76 50 35 22 85 42 19 86 64 106 84 42 125 51 55 56 69 90 66 47 42 82 136 69 127 89 68 87 47 41 55 79 78 89 70 60 44 92 82 71 84 84 84 129 44 32 57 86 49 68 54 85 160 137 85 47 50 83 52 73 84 80 120 35 41 96 84 69 64 114 103 97 83 45 91 80 77 110 97 75 66 78 56 73 54 43 43 73 64 62 67 70 90 83 71 78 66 80 44 54 153 82 82 126 57 68 109 40 60 90 80 69 48 59 58 79 83 93 73 92 91 99 106 97 93 69 137 127 72 68 85 83 57 56 114 46 42 122 111 95 56 60 78 96 96 89 78 72 79 124 110 76 60 58 57 78 60 53 106 104 85 75 107 101 86 89 96 78 96 97 170 71 89 59 53 56 85 56 114 111 90 40 63 59 100 103 103 44 80 52 44 68 83 57 137 119 53 65 103 52 74 57 76 53 76 107 84 68 39 63 102 146 125 63 72 106 79 104 40 121 59 59 85 79 47 70 66 102 132 102 112 37 110 96 76 106 44 70 77 120 69 125 84 120 96 83 82 102 77 90 96 48 28 29 39 65 73 142 141 91 68 95 131 120 42 59 145 114 71 120 115 116 76 92 72 79 89 63 52 65 53 60 62 104 88 58 72 124 118 65 71 109 70 62 78 79 78 86 77 51 39 53 54 37 85 115 104 101 141 123 125 98 45 90 82 52 56 55 49 100 77 96 69 74 71 110 159 22 74 68 107 78 71 147 107 114 78 56 40 60 108 92 101 67 93 120 80 110 73 85 102 59 69 44 80 68 77 110 115 91 96 87 78 91 110 84 99 40 70 103 114 80 103 45 62 80 67 76 94 55 62 77 77 112 104 84 92 85 94 103 32 64 41 49 58 98 79 57 93 69 115 65 50 81 50 44 40 95 63 88 86 85 46 69 71 39 91 98 52 61 74 82 71 76 77 69 89 71 118 59 150 98 103 76 158 59 57 90 30 141 74 114 39 51 76 94 93 121 57 70 87 79 142 141 102 107 96 107 144 67 50 81 90 87 74 20 39 35 46 68 89 138 128 84 37 87 58 73 86 63 117 149 144 55 95 98 95 77 144 112 55 76 107 117 83 120 91 85 113 111 97 83 55 132 62 74 84 87 79 65 82 117 109 140 83 98 61 40 54 63 66 79 69 78 77 67 81 71 81 141 125 144 127 85 91 118 109 62 52 85 107 78 93 85 58 65 83 96 98 58 39 37 35 63 53 82 91 76 132 97 100 63 53 65 47 86 78 87 100 84 87 61 70 86 103 97 70 100 89 106 69 75 139 165 55 119 55 79 64 57 95 60 93 75 77 81 45 84 76 93 133 77 113 58 95 77 73 60 114 77 64 90 74 89 87 90 80 126 109 78 115 92 93 53 92 108 105 81 99 94 131 102 150 121 77 82 125 126 61 119 74 85 105 42 127 77 83 57 73 81 99 118 98 94 135 74 111 91 119 132 51 72 62 48 100 59 81 49 56 45 76 95 59 49 50 46 74 69 86 94 70 100 63 45 82.6558516801854
72 174 120 93 84 87 72 65 77 73 56 113 99 96 97 124 114 126 81 38 66 114 51 80 66 118 141 109 111 89 87 68 126 52 53 53 45 68 58 116 127 74 109 93 114 114 93 85 154 86 85 78 77 88 102 62 91 84 92 61 76 94 61 135 114 47 92 91 90 110 95 83 80 86 54 56 54 59 77 58 104 38 42 100 44 93 74 70 67 105 114 92 60 146 152 62 48 56 62 104 67 63 74 31 79 67 79 57 65 89 117 93 51 107 108 40 95 135 57 79 79 47 53 60 41 38 60 101 142 82 106 104 139 92 71 61 62 109 83 115 93 61 52 99 57 62 88 63 100 61 74 95 76 60 50 53 21 124 100 65 113 145 122 103 82 68 91 113 73 120 49 78 119 121 126 60 87 153 107 79 48 37 17 93 39 17 94 65 108 81 42 123 46 55 56 66 95 70 55 47 84 141 76 134 95 73 93 44 40 52 76 75 96 72 55 43 97 88 69 79 82 90 130 40 30 58 83 46 67 58 87 154 141 86 42 51 83 53 74 79 78 125 32 44 93 87 73 63 113 102 92 89 44 94 83 79 115 95 81 67 79 57 81 51 39 43 75 63 64 64 69 93 84 71 78 60 82 37 59 150 79 80 121 60 69 118 41 60 88 82 69 48 56 52 76 75 85 80 96 92 95 109 98 86 66 136 130 68 65 91 81 50 54 114 40 39 121 117 93 54 56 86 94 99 89 84 74 79 114 107 83 67 58 64 79 56 51 98 104 80 70 106 103 81 84 93 83 97 97 172 71 93 59 54 60 81 51 112 113 89 44 61 64 99 114 98 49 81 56 42 65 87 59 140 128 51 71 99 50 67 55 78 48 75 113 85 68 44 64 107 148 135 64 68 105 83 100 39 116 58 55 80 71 45 70 64 92 135 102 114 43 117 95 73 106 42 71 68 107 68 118 94 116 106 82 79 104 76 85 98 48 29 28 36 67 72 154 143 96 80 97 125 128 48 52 145 114 68 129 122 124 84 98 75 90 86 67 52 60 59 53 64 92 84 55 69 119 126 65 79 110 67 64 76 76 76 83 80 50 38 54 57 37 101 111 103 99 139 129 129 102 47 81 78 51 51 62 47 100 77 99 68 72 80 105 165 20 75 69 109 72 69 152 111 112 83 58 40 49 116 98 110 66 88 117 76 117 75 92 93 61 71 49 74 69 76 106 118 91 94 86 77 96 118 91 93 41 77 110 106 83 103 41 65 75 64 82 104 57 61 79 80 108 105 95 93 89 93 102 34 60 38 51 56 95 79 56 91 64 109 64 50 83 50 41 43 90 63 91 87 85 48 73 64 38 83 106 48 58 78 86 74 81 76 70 93 69 124 59 161 102 94 66 159 57 54 93 25 136 78 107 41 44 77 88 96 118 49 70 93 80 144 144 105 113 97 112 142 66 50 83 89 91 70 20 39 35 44 70 94 137 134 88 33 91 61 76 87 67 116 151 130 51 99 95 95 79 141 100 52 77 119 118 83 115 90 92 120 107 102 83 55 120 63 76 86 90 77 67 91 115 106 142 83 106 62 40 53 64 73 78 69 71 69 70 74 66 76 140 127 145 133 89 93 114 109 58 48 91 111 78 92 88 58 60 84 96 99 61 39 36 31 57 49 80 97 72 132 98 97 56 52 63 45 90 74 80 100 86 86 66 71 97 110 91 71 101 93 107 67 75 135 159 49 117 51 83 65 56 99 60 89 72 80 81 48 88 78 98 134 66 106 56 94 84 73 62 113 80 63 93 74 83 91 95 74 119 111 81 106 86 94 45 89 114 106 85 96 90 139 96 150 118 67 76 122 133 58 129 71 80 109 39 121 71 82 52 69 76 98 123 102 107 133 77 120 89 119 142 47 72 58 50 99 61 87 45 53 44 83 91 56 49 48 48 76 68 83 102 69 111 64 48 82.76825028968713
73 178 120 92 78 91 70 58 78 68 57 104 106 94 106 128 118 124 85 40 72 116 49 76 66 118 131 109 111 88 95 72 124 47 52 49 48 66 54 128 126 70 104 100 104 127 91 86 146 85 83 65 74 84 109 63 89 85 84 67 72 94 66 138 113 51 88 87 93 120 94 83 79 83 52 52 60 59 82 57 99 40 41 98 34 94 73 63 60 101 112 97 62 145 155 65 44 59 61 106 60 60 78 33 82 64 76 61 66 91 121 91 57 114 102 43 96 139 55 74 79 47 56 59 38 32 54 99 140 84 108 103 142 94 67 61 65 105 91 120 97 59 47 104 55 63 95 62 97 63 67 95 79 61 44 58 20 119 103 66 110 155 114 119 87 68 96 102 80 123 48 85 115 119 128 58 81 153 103 80 45 38 17 90 39 20 94 71 117 86 46 125 46 57 56 68 94 69 54 49 88 138 78 132 90 76 86 46 39 46 75 78 94 70 57 50 93 88 64 71 88 90 138 38 33 53 83 42 68 59 87 156 145 89 37 53 90 56 80 80 79 116 36 44 97 83 71 60 106 100 89 87 44 99 84 78 105 97 74 61 79 58 75 50 34 40 70 60 68 58 69 94 87 66 82 61 81 37 60 156 79 82 119 61 64 107 42 60 83 86 68 52 54 45 71 78 95 91 105 92 97 108 95 85 69 148 118 68 61 92 84 49 54 108 42 36 119 124 95 53 51 88 96 96 95 86 69 83 109 115 87 71 56 70 83 61 53 105 106 79 75 101 111 76 88 92 84 100 103 167 74 85 55 55 63 79 53 118 124 98 47 63 57 93 112 97 50 82 60 37 67 94 59 135 130 47 66 102 50 64 56 83 48 76 115 85 68 45 71 108 151 141 64 65 113 87 102 40 115 61 56 75 71 47 70 63 95 138 101 113 50 120 101 71 104 47 72 72 106 73 117 101 115 104 85 82 96 77 81 96 45 28 31 38 68 74 157 149 89 83 97 117 125 50 49 136 113 68 138 119 124 88 95 73 94 80 67 54 59 61 52 61 93 90 59 70 118 127 61 76 113 64 66 69 72 83 91 80 50 38 50 54 38 104 106 97 101 127 130 123 100 44 79 72 54 41 58 48 105 72 97 72 70 72 112 162 23 73 70 108 72 68 147 122 105 87 64 39 49 119 98 108 62 80 122 80 122 78 99 94 57 67 49 71 67 75 106 116 90 97 96 81 97 125 92 92 42 76 105 103 81 91 38 65 82 61 85 104 59 60 78 81 107 102 98 83 82 93 104 36 59 35 47 58 91 72 55 92 70 107 73 50 84 54 42 39 88 66 97 94 87 53 64 62 35 83 117 51 57 84 90 81 91 77 63 96 73 129 58 157 102 100 64 163 55 54 95 25 132 76 107 41 40 76 79 90 109 51 70 90 83 137 149 112 116 92 117 142 68 50 83 98 89 66 18 43 34 42 74 101 138 141 87 33 87 63 79 81 71 117 158 134 54 100 101 104 80 139 101 51 81 122 115 80 115 85 102 122 107 101 93 53 117 64 78 81 89 72 60 102 116 110 146 86 107 59 43 53 63 71 82 71 70 72 72 82 69 78 129 139 140 137 87 101 118 107 50 43 91 106 85 88 88 56 62 83 99 98 55 36 31 29 60 53 84 100 72 132 96 94 54 46 60 44 84 74 84 100 94 80 66 73 99 110 94 71 105 94 122 66 73 128 164 44 106 50 84 67 56 101 63 94 73 72 72 43 87 82 90 133 61 111 57 101 88 68 62 113 83 65 88 68 80 94 93 73 123 110 85 100 83 95 46 86 121 109 84 105 85 140 102 156 123 64 77 126 130 62 129 69 82 109 40 120 70 79 53 64 77 96 130 99 106 137 86 119 90 122 141 47 74 57 48 105 61 86 44 54 50 89 98 58 47 46 47 79 73 87 102 73 115 64 47 83.00579374275782
78 184 126 93 76 91 71 59 78 69 57 102 115 91 110 130 111 126 84 34 70 118 46 71 61 116 128 112 110 95 93 70 119 47 54 46 47 65 54 126 128 66 95 110 112 135 92 82 143 84 80 70 75 92 109 61 88 77 79 62 77 96 67 137 119 49 94 86 93 131 91 79 83 92 55 47 70 57 81 60 104 37 41 93 34 90 69 64 68 98 108 88 59 145 165 64 43 62 62 105 59 58 87 35 91 65 71 61 76 94 121 91 56 112 96 45 86 140 60 78 72 46 47 56 38 31 56 100 144 77 112 98 142 92 65 62 61 106 94 126 98 57 48 109 58 61 93 56 99 63 69 97 80 62 50 59 18 123 101 72 113 165 118 125 87 70 96 107 82 120 54 81 116 117 117 53 76 153 102 77 42 43 14 91 40 15 100 71 116 94 50 127 46 54 54 68 84 70 56 52 93 143 79 126 89 74 92 47 43 45 71 80 93 69 60 51 91 91 73 79 88 88 137 43 34 52 85 42 68 65 88 149 150 92 37 55 85 52 76 86 77 111 33 43 88 81 70 55 105 92 90 87 44 101 85 83 106 92 71 54 73 52 71 49 29 38 72 59 65 66 72 96 89 68 84 64 79 36 62 156 87 82 127 60 55 108 40 61 78 90 64 49 52 41 69 82 93 86 115 102 99 105 101 91 63 152 122 66 63 97 85 54 51 100 44 32 115 124 92 50 47 84 98 93 93 85 72 82 107 114 92 78 57 74 79 67 52 109 111 79 73 100 104 85 84 89 78 107 105 175 72 83 53 53 59 69 51 120 131 94 43 66 56 96 110 96 59 80 64 39 65 93 61 139 127 42 61 106 53 57 51 78 50 73 116 83 64 42 67 103 152 145 62 63 110 87 106 39 122 61 53 79 72 49 61 68 94 141 98 117 51 130 107 74 104 49 78 76 118 68 119 104 118 106 74 85 106 73 82 96 43 26 32 40 68 74 157 154 87 82 97 123 127 50 47 134 124 68 140 115 117 96 98 65 103 80 65 55 59 62 52 60 90 97 60 70 110 120 56 75 117 60 62 65 69 78 89 78 51 38 51 51 36 112 110 93 99 123 126 118 102 37 76 73 52 41 61 47 108 71 98 76 73 74 118 155 23 69 64 114 72 71 144 130 115 82 58 38 47 115 93 106 60 77 127 76 134 83 99 97 55 71 48 71 65 67 104 114 85 94 96 84 96 133 94 98 48 80 111 99 80 86 38 66 84 61 85 106 65 57 75 83 110 108 99 88 86 90 93 34 60 30 51 60 96 78 57 85 68 105 68 57 81 52 52 49 89 70 95 90 85 55 62 57 30 82 114 48 57 82 89 84 95 67 63 90 74 136 52 167 98 103 64 162 50 60 100 29 130 72 101 44 40 71 81 86 105 59 66 94 76 126 150 112 107 90 126 143 66 49 78 101 94 64 19 42 39 36 66 110 143 146 85 33 82 62 80 82 76 122 153 132 50 98 107 107 82 133 92 46 77 124 107 85 105 87 109 126 110 102 97 60 123 69 79 83 94 66 56 95 124 110 139 83 114 61 42 52 71 77 81 76 70 77 76 79 64 80 120 139 138 130 87 103 128 111 50 43 89 102 86 91 93 55 62 84 94 105 53 35 28 29 57 55 83 99 72 135 97 81 50 45 60 43 85 73 97 93 93 82 65 67 97 100 87 69 95 97 122 67 74 135 156 41 113 49 80 71 53 102 59 89 76 72 64 45 89 90 90 137 65 117 49 104 89 65 62 110 83 66 88 69 82 97 87 76 125 105 85 99 89 93 47 91 122 111 87 106 85 151 114 148 128 63 65 127 130 57 134 68 83 115 42 107 68 80 51 67 85 94 122 92 104 136 86 129 94 118 134 42 71 53 48 106 58 82 41 50 54 96 98 56 45 42 51 82 67 93 104 77 120 66 45 83.06025492468135
87 194 132 92 76 84 69 57 74 72 58 103 128 88 108 139 101 125 87 36 73 130 50 74 61 111 128 113 109 106 90 69 120 39 49 49 41 71 57 121 129 59 100 119 109 133 85 69 149 83 82 66 78 88 112 55 83 80 73 64 82 101 58 145 116 48 85 90 102 140 91 75 77 95 61 46 66 58 78 53 103 42 43 88 33 102 67 64 69 109 110 85 63 149 170 63 48 61 68 103 58 59 82 37 98 72 78 62 83 88 123 91 55 109 100 43 86 140 58 74 69 43 47 58 33 29 52 97 142 78 112 91 146 84 56 65 58 115 94 138 94 56 52 109 62 58 95 58 99 60 71 89 87 64 53 63 21 121 112 71 114 164 121 128 97 72 96 105 81 113 48 81 114 121 118 50 74 154 104 73 35 45 10 86 45 17 102 71 116 102 53 126 44 56 53 71 87 62 56 55 94 151 81 123 92 75 93 58 47 45 68 83 95 63 58 47 90 89 74 81 83 90 139 43 32 52 79 44 76 69 94 155 143 94 36 48 83 48 82 86 78 120 32 43 88 78 70 55 101 86 85 88 39 97 88 81 101 86 75 53 76 43 72 52 31 37 66 61 62 67 71 96 90 68 86 72 69 35 68 155 87 82 130 54 52 105 39 65 74 98 61 47 53 40 70 82 86 84 119 104 100 98 100 88 63 154 119 65 64 99 92 59 50 97 45 32 110 121 89 51 48 83 100 96 96 85 75 83 108 117 92 73 56 73 86 69 53 114 114 87 78 101 102 85 90 98 81 102 114 171 67 84 50 52 56 67 47 129 125 99 47 66 55 92 106 106 62 78 61 38 63 84 58 128 121 39 68 103 54 53 47 70 49 79 125 78 63 43 62 106 152 158 58 62 109 86 114 43 119 60 52 74 77 50 63 72 87 141 98 117 50 145 111 75 107 54 76 80 114 66 116 113 116 110 71 83 100 67 79 89 40 23 33 40 68 74 159 148 88 81 100 124 129 50 42 135 122 63 140 117 115 95 106 67 109 83 59 56 60 63 54 60 91 104 59 73 106 120 55 71 117 57 64 62 71 74 80 76 47 41 48 53 36 114 119 99 102 121 124 116 102 40 70 62 54 40 59 51 110 78 97 82 79 78 115 143 27 74 60 106 71 71 145 139 114 89 63 43 43 109 99 101 64 87 120 76 132 82 102 93 53 71 50 70 64 66 111 113 78 90 98 87 86 143 91 96 42 87 119 99 82 84 43 63 85 65 84 99 65 60 82 83 117 110 102 82 80 85 91 32 63 29 52 56 95 79 56 84 73 104 68 58 80 51 58 48 87 72 95 94 91 61 66 59 29 83 112 46 53 88 87 87 94 66 59 88 74 130 54 165 94 104 67 168 50 52 99 27 119 73 99 46 47 72 78 87 98 62 59 90 77 126 151 113 101 88 129 149 65 52 81 100 94 62 21 41 36 37 68 110 155 149 82 33 79 59 83 81 83 120 146 126 49 99 106 114 77 136 91 45 81 118 106 86 99 88 103 129 110 93 104 64 114 74 72 84 97 60 52 97 124 120 141 88 110 63 43 56 74 69 83 70 70 74 78 75 66 81 117 147 140 126 98 112 137 109 47 43 84 113 83 88 97 54 59 79 100 104 50 37 30 26 58 53 86 109 65 136 103 83 47 43 60 44 85 78 94 97 107 76 62 65 92 98 90 67 96 96 122 67 77 135 148 46 117 55 81 71 55 108 60 89 72 72 61 44 85 94 94 139 62 124 46 106 82 66 58 108 77 65 84 74 78 103 85 81 128 101 89 97 95 92 47 93 126 108 83 100 92 154 113 150 121 60 57 122 129 53 136 68 87 117 48 102 67 80 46 63 81 94 128 95 103 131 93 129 100 121 129 44 75 50 52 105 57 88 39 53 58 103 106 62 48 42 49 82 70 92 105 84 128 65 45 83.26187717265353
93 194 136 93 76 80 62 56 68 67 58 102 138 84 103 154 104 129 87 34 72 124 56 70 58 112 123 116 107 107 84 73 120 43 51 45 43 73 61 132 136 63 98 114 111 130 79 64 149 79 82 64 76 90 112 56 78 81 75 61 87 104 59 145 121 48 86 83 105 130 103 76 71 93 60 47 70 61 74 51 106 44 43 93 31 105 68 72 66 108 112 82 61 148 165 68 46 56 71 102 59 63 82 46 103 80 70 57 87 86 121 80 57 112 103 40 86 145 62 83 68 34 42 56 32 31 45 89 143 82 112 97 153 81 59 66 60 116 98 137 91 53 52 102 69 55 96 58 98 62 72 82 89 65 60 58 15 126 123 79 116 162 123 126 102 69 99 101 83 110 49 75 113 124 125 55 73 141 106 78 32 45 15 83 45 17 100 72 106 102 57 137 44 52 49 69 95 58 62 62 100 149 84 117 96 70 93 60 48 47 68 90 86 65 50 42 95 94 73 79 87 87 146 43 34 54 78 46 73 80 91 155 151 93 40 46 86 47 76 86 79 128 25 42 92 84 78 58 97 85 85 82 36 99 88 76 94 78 79 55 82 41 72 56 31 35 63 59 55 66 67 96 84 67 83 74 60 29 71 147 92 78 130 56 55 111 36 66 74 104 61 50 50 36 61 90 93 85 121 104 100 101 113 92 58 163 120 65 66 96 96 58 54 96 46 30 104 118 88 54 44 85 112 97 93 87 73 89 105 127 95 82 56 75 95 70 46 114 124 96 83 101 102 92 84 100 88 100 118 166 69 86 52 51 54 72 43 133 120 101 48 63 53 98 105 106 61 76 60 40 54 89 55 124 129 38 65 103 57 49 52 67 46 85 123 80 59 36 59 101 147 160 62 60 115 92 119 41 110 59 49 70 77 50 63 72 86 146 97 115 53 147 100 69 91 57 73 77 109 71 109 115 111 111 66 77 97 71 77 93 42 20 29 37 66 70 159 143 83 85 115 120 122 49 46 135 119 67 146 124 114 100 105 63 120 85 66 58 62 63 52 62 91 104 63 71 118 119 54 69 117 53 63 62 73 71 80 75 42 39 49 57 39 115 114 100 102 121 132 119 101 44 65 62 55 42 58 50 101 75 93 85 83 80 113 139 29 68 62 112 74 81 138 144 116 86 65 37 44 109 95 91 66 82 120 76 128 78 105 91 50 70 58 68 64 67 107 112 71 87 99 93 88 147 100 90 40 82 122 101 78 78 47 67 82 63 77 101 66 61 76 89 126 119 105 82 84 87 92 33 56 30 51 54 95 80 52 90 73 108 72 64 89 50 58 48 82 68 92 89 89 64 58 60 26 81 115 45 52 92 85 83 87 64 60 85 73 122 58 165 91 108 65 171 53 58 98 25 115 72 97 46 49 73 68 89 92 67 59 96 77 136 161 115 104 86 135 153 64 48 86 100 94 60 21 40 41 33 63 108 147 141 79 31 84 58 87 88 79 106 142 125 46 100 106 106 78 132 97 45 89 123 108 83 101 93 105 129 103 98 109 58 113 73 72 84 92 60 47 97 119 118 138 85 114 63 40 56 76 65 82 69 72 70 76 73 69 80 119 145 138 129 103 112 133 104 45 46 84 111 85 92 98 55 55 86 91 109 51 34 29 25 56 49 89 120 62 140 98 83 53 42 59 42 92 78 92 108 102 73 62 69 91 101 96 63 100 90 126 69 77 139 147 46 112 58 79 69 53 112 52 96 70 79 58 49 90 92 100 138 58 129 44 106 78 70 56 115 73 70 86 79 76 106 81 72 118 89 85 95 96 93 50 102 116 103 88 91 90 159 113 144 127 60 56 121 130 56 139 66 84 117 53 98 65 82 39 68 82 93 128 91 105 132 101 128 103 122 129 45 72 48 49 112 63 97 42 56 59 105 107 63 44 49 53 75 75 96 107 82 134 62 44 83.38702201622248
99 193 128 83 81 73 64 54 67 64 59 103 141 87 101 157 119 126 86 36 75 123 52 73 50 105 120 113 96 107 84 76 114 42 55 43 44 77 60 131 136 58 101 113 114 139 79 61 157 72 82 61 70 91 109 56 76 78 72 61 93 106 64 149 125 50 83 79 105 126 109 70 67 91 55 41 65 67 75 50 104 46 41 89 31 111 69 77 60 116 116 82 57 142 182 68 47 58 68 102 49 59 85 48 105 86 72 62 93 89 119 75 64 119 103 44 81 143 56 79 61 34 39 55 32 28 39 91 151 88 99 96 154 85 63 64 61 118 101 136 92 61 62 108 67 54 102 60 98 63 77 80 92 65 64 59 14 133 115 82 111 160 128 126 111 66 97 105 84 115 46 77 110 126 121 56 69 135 115 82 33 46 19 87 44 18 100 74 103 108 54 129 48 50 45 66 95 56 61 61 103 159 91 108 99 74 91 58 50 43 70 89 87 68 52 44 97 91 82 74 86 89 145 41 38 54 75 46 75 89 93 156 150 100 43 45 89 45 76 95 78 136 23 39 92 86 77 62 105 95 85 80 35 99 84 69 93 80 82 57 89 39 73 59 30 38 63 60 54 65 65 92 82 69 85 70 62 28 67 148 85 68 134 51 52 106 38 66 76 116 57 51 47 35 63 90 93 88 125 97 102 99 112 93 55 173 115 64 63 105 97 52 56 98 48 37 100 115 81 53 44 86 109 104 96 93 72 85 101 126 98 85 51 76 96 68 48 111 125 103 89 103 100 87 77 96 85 98 120 155 75 81 49 55 56 70 45 141 117 102 47 58 62 107 107 108 63 83 61 37 57 89 55 117 126 38 61 99 55 48 51 65 46 82 125 74 60 44 56 106 147 162 67 59 115 100 115 40 106 56 48 64 76 53 63 77 95 142 93 111 54 152 105 67 89 59 78 78 120 70 108 121 126 112 73 70 96 70 85 91 41 16 25 37 64 71 148 141 84 87 120 121 119 46 51 130 119 63 147 125 121 112 103 56 118 90 69 61 68 62 55 68 90 109 63 66 119 107 53 66 111 55 59 58 75 67 79 70 39 43 49 57 41 118 118 109 99 125 135 117 96 46 64 66 59 46 60 49 100 82 85 84 86 85 110 130 28 62 61 104 72 77 144 149 121 85 71 35 42 101 93 91 68 87 119 72 126 70 99 97 56 75 64 65 69 69 106 120 60 86 96 101 90 143 98 82 40 76 119 104 81 78 47 64 80 66 75 98 67 54 76 96 129 122 103 69 76 93 98 31 47 30 52 58 86 81 53 80 77 106 72 59 95 54 54 50 85 66 85 82 100 69 52 64 24 86 118 44 50 96 90 86 85 61 62 85 71 124 56 161 90 112 70 166 55 62 105 22 110 74 100 46 43 61 68 93 88 61 52 91 78 138 159 111 98 86 145 151 67 45 88 104 98 61 21 44 47 35 62 103 144 143 74 28 79 59 80 93 77 101 143 126 43 100 114 114 70 131 100 46 88 127 102 87 96 89 105 133 97 99 114 59 112 80 71 88 95 50 48 102 117 117 148 85 111 62 40 57 80 65 85 75 72 72 81 76 78 81 115 151 138 133 102 117 132 102 45 42 85 112 86 96 97 48 54 90 79 109 56 34 27 24 55 50 97 119 64 138 99 74 51 38 58 39 91 77 84 106 100 79 57 72 93 88 101 60 104 85 118 75 85 145 153 49 123 61 79 71 55 113 45 102 59 78 61 51 89 93 94 140 58 124 46 100 74 79 56 120 78 68 87 77 73 105 74 66 116 85 79 90 97 105 52 96 108 105 90 96 96 151 107 142 129 64 53 123 129 62 137 64 82 114 60 92 61 82 37 76 89 95 124 90 103 137 100 137 103 118 125 46 71 46 46 114 65 96 44 50 56 107 109 59 37 45 54 76 74 98 108 79 141 62 47 83.48203939745075
105 178 134 83 83 69 58 48 64 64 57 102 149 77 103 157 120 124 85 35 73 119 58 75 52 100 122 110 91 116 85 78 112 42 57 36 41 79 59 126 143 60 105 109 123 143 78 62 158 74 78 68 76 90 105 59 77 80 73 60 95 96 70 163 119 50 87 73 103 121 111 71 71 89 62 47 69 67 81 57 104 47 40 85 28 111 65 77 58 123 115 81 52 146 180 64 48 59 69 98 47 60 80 47 105 82 69 56 97 94 111 72 63 123 102 42 73 145 53 76 60 29 39 58 34 28 40 89 158 90 106 96 161 87 67 62 60 129 96 131 88 65 60 102 60 58 106 58 98 58 76 79 79 67 73 55 13 141 128 77 103 167 130 131 113 72 93 105 82 118 49 77 122 131 111 56 70 133 102 85 35 43 18 86 41 20 103 75 108 114 53 134 49 47 39 68 92 59 66 60 95 152 95 105 101 72 87 54 54 45 67 84 78 62 47 42 98 93 81 68 90 97 167 40 36 52 78 51 77 87 91 159 152 102 39 46 90 43 77 103 72 135 24 43 84 88 83 70 113 86 84 81 30 96 86 62 94 81 88 52 94 40 72 57 35 39 71 63 52 62 65 89 74 62 76 66 61 29 72 152 88 69 135 48 50 107 41 68 82 117 61 45 47 33 64 90 92 96 133 100 110 87 115 85 54 173 113 69 63 111 98 53 53 101 58 41 94 122 79 51 42 82 113 107 94 89 76 94 94 130 99 84 50 76 91 65 47 105 124 112 86 101 100 89 75 101 81 96 124 146 80 76 52 57 62 62 43 144 113 102 47 55 55 109 103 111 61 76 59 35 56 91 56 116 127 36 63 104 56 53 48 62 49 87 130 74 63 44 56 110 140 158 68 64 111 105 111 39 106 58 50 67 72 56 60 86 102 131 96 106 57 154 109 64 83 62 85 79 122 71 114 120 134 113 70 66 93 71 80 90 42 17 24 34 58 76 149 141 83 96 120 123 128 41 55 130 121 61 155 128 119 109 101 52 115 94 68 59 67 63 58 77 84 111 55 63 120 101 59 67 121 50 55 61 81 67 83 71 41 46 44 55 45 123 117 112 105 121 138 116 96 49 55 69 60 44 58 46 102 80 77 83 84 87 105 134 28 58 66 105 71 79 146 160 122 84 70 35 40 98 91 95 57 84 116 75 114 74 95 100 58 77 69 65 71 69 104 125 58 81 97 99 92 144 103 88 42 72 128 102 81 76 50 67 77 62 69 104 71 48 83 98 135 119 102 72 73 96 96 31 43 29 51 56 75 82 58 73 79 100 73 60 94 54 50 49 87 59 88 83 97 68 50 66 25 86 117 43 51 96 91 76 89 57 57 85 70 122 60 159 91 112 74 163 60 63 110 25 114 77 105 43 43 57 72 94 85 63 58 95 79 134 166 112 92 90 136 158 73 46 80 102 95 57 19 47 48 39 63 107 152 143 78 29 80 53 78 96 78 99 143 122 44 96 107 107 70 129 96 47 85 126 105 90 99 87 98 142 89 99 117 57 121 81 69 99 102 47 52 107 117 123 151 87 111 70 34 56 78 68 91 76 64 79 90 80 81 89 111 145 135 132 100 114 125 102 45 43 90 111 81 93 90 47 50 94 80 111 55 34 25 19 58 46 91 110 59 146 95 68 53 42 58 39 86 74 79 108 110 78 54 67 90 84 112 62 102 87 119 76 87 141 154 51 119 61 78 73 61 114 43 107 59 78 57 51 93 92 93 137 56 123 43 97 77 80 59 124 74 70 99 81 63 112 71 66 109 82 73 84 94 115 53 98 108 105 91 99 104 146 102 133 130 64 55 134 127 59 135 67 81 120 64 93 63 83 33 79 97 98 113 93 100 139 96 135 107 120 127 50 70 45 44 112 65 95 44 46 53 108 108 52 39 49 54 80 82 105 107 75 152 67 48 83.61529548088065
112 182 133 77 79 66 60 44 62 65 54 99 140 76 101 154 127 124 87 41 68 114 56 77 51 104 129 115 91 114 88 77 111 42 55 35 42 79 62 131 141 52 102 112 121 147 81 59 161 76 78 70 78 96 108 57 73 80 77 61 97 98 70 160 122 44 87 60 96 125 110 71 67 85 65 49 73 67 80 61 106 46 41 90 27 114 62 70 65 120 114 71 52 137 175 68 56 64 68 99 51 61 70 52 110 88 69 62 90 100 112 74 68 113 96 43 69 143 49 80 61 29 39 54 37 30 39 91 151 94 106 97 159 90 63 64 58 137 96 119 83 60 60 106 60 57 109 55 92 62 73 82 87 65 75 59 10 133 137 72 104 174 130 147 116 74 91 107 82 117 50 76 113 137 120 58 66 130 96 88 31 44 18 86 41 26 100 79 115 117 57 137 53 47 38 67 94 58 65 65 102 146 102 93 104 69 87 55 51 48 65 81 83 62 44 39 103 85 82 69 88 93 169 40 29 54 78 61 78 90 92 160 164 107 36 48 86 42 77 100 67 131 22 49 79 87 90 72 114 85 76 80 31 98 87 62 88 85 92 55 101 39 72 52 37 32 69 62 47 67 63 82 71 66 76 71 63 31 68 169 89 68 135 47 55 103 39 57 76 119 66 47 48 29 68 92 88 99 127 103 105 85 115 89 54 177 98 66 61 106 87 51 52 99 64 42 93 118 80 53 42 81 117 111 94 89 80 98 99 137 113 88 46 75 86 65 43 101 122 114 88 97 97 91 80 98 68 93 125 146 76 69 48 53 65 66 44 144 116 109 40 62 54 102 99 108 59 74 62 32 62 93 53 109 126 36 67 110 52 54 50 67 47 81 122 76 59 43 59 114 145 158 71 65 104 113 108 38 106 59 46 73 73 55 59 86 102 132 92 100 59 139 107 65 81 60 89 81 123 71 107 120 145 113 67 71 103 67 78 89 40 17 25 33 51 73 146 147 86 98 116 131 129 42 52 130 130 66 156 128 118 107 101 52 107 89 64 59 71 60 65 74 76 115 51 68 122 100 55 75 118 49 56 66 85 70 77 69 40 46 46 54 50 124 114 115 108 129 138 120 108 46 57 64 63 41 57 44 102 80 72 81 85 86 102 141 31 61 69 111 69 78 149 155 128 81 68 37 39 103 92 95 52 80 112 79 116 71 96 96 61 73 69 64 71 74 101 123 57 81 92 96 97 147 107 90 41 74 130 112 79 69 46 72 71 59 66 107 71 54 81 98 135 130 99 68 68 96 92 29 38 31 51 56 71 88 62 71 90 93 77 59 89 56 57 51 85 59 85 88 95 73 49 64 21 92 117 44 51 100 95 80 81 64 51 85 73 134 67 167 100 113 73 165 53 68 104 24 109 77 116 43 42 56 69 91 82 62 59 96 82 138 166 102 84 92 131 156 62 48 76 96 94 60 19 47 52 41 67 106 153 143 74 31 75 56 80 93 77 100 141 123 45 99 103 105 64 127 96 42 83 123 105 93 102 84 92 152 99 93 115 60 127 78 66 89 107 47 54 101 116 134 154 87 113 62 31 55 79 63 94 68 59 76 101 83 88 91 111 144 135 122 95 119 130 100 51 41 96 117 88 94 91 43 45 105 80 128 56 31 25 19 57 49 82 103 62 139 91 68 48 43 57 42 80 77 73 100 110 74 48 67 86 75 112 64 112 91 121 76 86 136 158 46 118 65 72 78 62 107 42 110 60 79 55 50 92 92 96 136 59 120 43 95 76 84 57 127 75 65 96 80 56 115 65 62 103 87 67 85 97 116 53 99 111 100 88 97 111 146 100 128 132 70 58 134 125 59 134 69 82 114 73 91 57 80 29 79 95 99 114 84 106 146 95 140 103 124 128 48 73 44 43 119 71 91 43 45 54 105 112 46 36 48 53 77 84 98 109 80 150 66 44 83.58053302433372
108 173 138 78 80 66 59 43 54 64 57 95 149 70 98 151 127 118 88 40 71 125 54 79 49 97 130 109 87 113 89 84 112 41 55 37 42 86 63 123 148 53 98 108 118 147 83 62 173 87 74 78 85 95 112 60 70 83 80 61 107 96 65 150 128 38 84 59 101 136 121 64 64 87 76 52 75 69 82 63 103 46 43 89 25 121 58 69 62 120 112 74 57 134 161 75 59 64 66 100 52 59 69 52 114 93 61 62 92 96 113 68 65 115 95 47 65 143 50 79 56 27 36 51 36 30 40 95 155 90 104 103 159 90 64 69 54 131 97 102 84 62 58 107 62 57 108 60 90 60 71 83 83 69 76 60 10 121 138 80 101 184 126 157 123 85 91 98 78 120 52 80 112 133 124 58 63 121 96 86 34 44 20 92 36 29 99 78 110 129 53 134 55 50 37 69 98 57 64 58 95 156 107 91 111 69 87 61 56 46 66 84 83 63 49 44 109 88 85 64 90 98 172 40 22 47 73 64 82 89 84 157 164 111 42 45 87 45 69 103 67 126 24 48 79 91 92 82 118 86 76 76 30 102 88 56 89 81 94 54 96 47 74 53 36 30 70 61 48 59 63 79 74 71 74 75 61 31 77 163 86 61 140 48 56 98 41 56 72 123 76 44 43 27 70 83 82 102 125 104 101 84 114 90 60 175 96 72 60 106 81 47 47 91 64 44 91 115 81 55 45 79 120 106 92 81 82 94 94 137 114 90 48 73 94 64 42 99 125 112 92 97 97 94 85 99 66 91 130 139 77 66 48 52 71 67 45 148 113 118 37 69 56 103 104 117 57 71 61 32 66 96 54 110 126 35 63 115 53 52 45 66 42 79 128 76 54 44 62 109 148 155 67 65 101 121 108 33 100 62 51 73 72 56 57 84 99 125 94 107 58 144 109 69 87 61 85 81 121 63 111 114 155 110 71 73 100 71 73 87 41 20 24 35 51 74 145 149 87 100 125 137 138 43 53 134 129 71 145 130 122 104 97 49 108 91 71 54 67 68 74 74 74 119 47 70 128 98 52 73 118 46 61 64 84 79 86 73 43 45 41 54 52 117 118 110 110 128 141 123 105 48 57 64 63 38 55 45 102 83 73 81 88 88 104 140 34 58 75 109 65 77 146 152 138 81 68 37 37 94 95 95 51 79 98 81 111 75 98 90 59 69 73 66 73 74 106 127 55 76 88 100 98 149 112 81 44 62 133 114 84 68 45 75 70 54 62 110 73 58 85 97 135 132 92 68 69 95 94 30 33 34 50 54 65 94 61 66 95 94 79 68 88 47 60 50 85 55 85 85 100 83 43 67 27 87 114 46 51 101 93 76 87 67 50 89 70 130 71 179 112 111 75 164 55 69 96 23 109 71 119 43 50 51 70 90 77 59 61 98 80 146 162 102 75 91 129 157 61 52 69 96 96 60 17 53 56 41 66 100 157 143 76 32 70 57 86 99 82 96 139 131 44 102 100 102 61 120 100 35 82 129 113 105 99 67 93 152 99 95 119 69 119 75 64 96 105 52 61 98 111 127 158 86 109 60 30 60 78 56 105 67 57 73 105 71 82 90 105 148 130 121 101 116 130 100 40 33 100 125 91 92 101 42 44 106 80 133 49 30 25 21 56 47 89 99 64 132 87 63 42 43 57 36 71 80 65 100 106 78 49 63 78 78 108 64 117 95 131 79 92 141 159 45 121 70 74 76 67 106 40 120 50 73 52 57 94 91 94 119 55 116 44 92 74 82 62 126 82 63 99 72 57 118 59 64 109 92 65 84 99 111 60 99 123 101 86 93 104 152 103 128 141 68 54 131 136 58 123 66 79 116 72 90 50 77 30 80 100 100 108 83 109 136 96 143 104 117 127 51 72 46 43 122 71 92 44 46 51 107 115 44 35 48 54 71 82 100 107 83 148 64 41 83.6685979142526
109 184 142 81 83 62 51 40 54 65 63 94 156 64 102 149 145 121 86 37 68 127 55 77 47 104 134 110 91 109 83 89 108 41 50 35 39 88 67 121 156 59 96 118 114 145 90 56 170 93 76 77 81 95 108 69 67 84 82 66 106 96 63 140 131 34 86 63 109 136 130 59 65 89 79 61 75 67 86 60 104 46 51 88 27 123 55 69 54 122 118 74 60 133 150 75 68 67 63 102 55 56 68 51 114 92 57 65 90 97 116 61 69 113 100 53 64 138 49 87 53 28 32 52 37 25 40 94 163 93 99 112 168 83 60 66 58 127 92 102 82 58 60 106 62 53 114 62 84 60 76 88 81 71 85 62 11 122 147 88 101 197 127 163 129 96 85 101 80 132 58 70 111 132 125 65 63 118 103 98 34 41 18 85 35 33 94 77 112 140 57 124 54 55 35 74 99 59 62 60 90 148 114 85 109 70 95 57 53 48 64 81 84 67 55 45 106 89 92 66 95 105 177 42 22 46 81 72 82 93 81 149 166 101 42 45 82 49 59 103 64 123 27 45 70 92 92 78 121 90 79 68 30 107 90 58 87 79 99 57 102 51 80 57 40 32 67 58 49 58 56 81 67 74 68 78 62 31 80 155 97 64 137 49 61 92 47 57 70 115 77 41 38 27 72 82 81 98 127 105 96 80 114 92 59 172 94 66 65 101 78 47 49 91 64 46 94 108 91 52 48 78 112 109 90 78 81 93 94 144 117 88 51 73 94 62 43 92 135 116 93 98 100 87 90 101 68 93 142 146 78 70 50 50 71 71 44 150 112 111 39 66 57 114 109 114 64 62 56 34 68 94 53 115 131 33 58 121 60 52 45 70 44 81 126 76 55 43 55 114 146 163 61 63 100 114 99 28 107 63 49 65 73 57 55 88 95 123 91 105 61 157 105 72 83 64 89 84 127 64 110 112 154 111 77 71 101 76 71 86 45 22 23 31 53 74 146 144 88 104 118 131 138 47 57 139 132 78 142 133 120 95 90 46 105 90 74 53 75 74 79 72 69 114 45 68 129 92 54 76 118 49 61 65 90 76 87 70 44 45 46 51 52 116 117 108 109 133 157 133 112 49 49 61 62 37 49 47 109 83 75 87 91 85 104 143 39 56 79 105 70 76 144 164 130 81 71 34 37 97 94 90 50 79 101 85 106 73 97 93 59 72 72 61 73 75 115 127 58 72 85 100 98 143 110 89 49 59 137 114 97 73 47 74 72 55 60 113 77 62 93 100 132 132 86 68 75 97 99 34 30 33 52 53 58 95 62 69 92 102 81 75 87 46 66 51 81 53 87 90 106 80 44 63 26 83 113 44 54 103 89 75 92 70 52 91 75 123 73 175 117 115 75 159 55 65 97 25 107 73 121 43 57 48 70 91 84 62 61 98 75 140 159 106 81 89 125 157 62 53 73 94 105 62 18 54 52 41 66 100 153 137 68 30 71 67 90 106 81 104 144 129 41 98 107 107 58 121 99 36 83 122 104 102 93 69 94 147 98 99 110 70 123 75 61 93 103 49 62 93 110 127 154 87 107 55 32 70 83 55 109 72 53 75 112 73 81 92 98 157 129 117 104 116 131 100 40 31 102 117 89 92 105 48 47 100 80 140 46 29 25 22 53 44 92 98 66 132 85 59 38 47 58 32 73 73 68 97 103 69 51 61 69 78 106 64 117 96 133 83 92 144 153 43 126 68 74 78 70 110 42 121 51 71 54 54 93 95 95 108 53 108 40 91 71 86 74 121 84 63 100 75 48 125 63 65 109 96 65 87 103 119 56 93 112 104 84 88 111 145 104 119 156 66 54 126 138 58 123 61 76 119 68 91 48 78 29 86 102 94 102 88 102 130 98 141 105 107 123 51 72 48 40 115 70 99 46 46 50 106 112 40 36 46 50 67 80 97 99 77 145 68 35 83.98725376593279
113 189 139 83 85 57 56 39 51 65 56 93 163 60 100 147 146 124 83 38 71 126 53 73 48 100 131 112 99 108 87 89 111 40 43 32 40 87 72 121 162 56 94 113 116 146 90 51 172 92 77 75 78 90 102 75 66 85 84 67 109 95 61 140 131 28 73 67 105 132 123 60 64 92 85 69 78 60 93 60 96 47 56 89 23 117 58 71 55 125 123 79 66 138 148 80 64 69 68 97 54 54 63 53 115 96 52 64 99 98 113 57 71 113 103 57 57 132 47 85 54 29 33 47 37 26 42 96 156 95 91 110 177 80 58 72 56 127 86 94 76 59 62 101 58 52 115 58 76 55 81 91 83 68 86 61 13 118 148 89 107 211 119 162 140 105 80 100 85 122 59 73 110 135 132 68 55 121 106 103 35 44 19 87 33 36 96 82 101 143 63 113 59 62 34 69 99 62 66 56 93 144 116 83 111 73 100 54 54 49 64 79 81 60 55 46 111 97 98 64 94 97 176 37 23 47 86 68 90 93 81 147 164 98 36 44 85 53 57 108 66 136 31 52 72 92 86 79 125 98 79 65 35 111 91 59 88 80 99 57 99 62 88 57 40 33 63 55 52 62 50 90 68 71 68 73 62 28 80 151 103 62 139 52 66 92 44 60 72 108 78 48 38 25 73 86 89 97 126 95 92 77 115 90 59 187 93 71 70 94 74 44 47 85 59 49 94 106 89 55 54 77 103 106 86 80 86 91 89 147 119 84 54 65 103 60 45 93 131 111 93 99 101 91 94 100 66 83 152 156 70 69 55 49 71 68 45 145 115 113 36 62 57 114 112 111 62 63 48 35 66 87 54 118 144 33 61 115 64 49 44 72 43 85 125 80 52 45 51 111 149 164 60 57 95 111 99 28 99 62 49 60 67 57 55 86 102 115 88 110 66 162 100 74 77 60 97 79 125 65 112 112 156 121 77 68 107 69 65 84 47 25 20 31 53 66 145 141 93 101 118 127 139 49 57 146 134 75 146 132 128 87 99 50 101 89 74 51 68 76 73 70 70 103 39 67 132 84 54 80 110 47 63 67 89 76 82 79 50 49 45 56 48 113 116 107 114 139 167 134 116 44 46 64 58 35 44 42 111 86 67 93 96 85 100 139 42 63 80 106 72 71 137 165 130 75 69 36 38 104 93 91 50 83 102 80 101 79 95 99 56 67 69 59 76 71 121 131 66 71 82 90 95 126 108 91 46 65 136 117 99 63 50 70 69 53 60 116 72 61 97 95 133 131 82 62 77 93 97 32 30 33 51 50 65 107 60 67 96 93 70 77 86 46 67 48 77 59 92 88 115 83 45 59 31 87 117 52 49 104 90 77 97 68 53 81 76 118 71 178 119 120 80 155 59 65 101 21 110 71 127 49 62 43 68 90 78 68 61 97 76 138 150 102 77 84 126 154 62 50 74 102 112 60 17 59 52 43 64 104 151 132 66 28 76 64 97 121 85 102 131 126 41 97 114 110 55 120 99 40 82 131 112 97 102 72 83 143 90 92 117 70 127 79 60 107 104 44 60 96 120 132 162 96 106 57 36 64 81 55 113 71 45 79 104 72 84 91 96 157 126 109 109 113 132 95 37 28 102 119 85 97 109 49 43 98 86 143 43 30 27 18 51 43 90 96 69 134 83 61 38 48 58 32 68 77 69 100 105 74 50 56 65 80 109 60 119 95 137 83 88 139 156 41 127 68 81 74 71 104 36 125 51 67 50 55 96 103 94 103 51 109 39 96 69 91 68 125 95 66 106 75 42 125 63 66 109 87 58 87 101 126 57 89 111 104 92 83 112 144 100 126 165 79 59 113 136 64 128 58 77 120 63 81 45 74 25 81 103 101 102 86 105 133 95 139 102 102 126 49 72 48 41 116 65 104 44 44 50 108 116 34 35 41 51 61 80 98 99 70 138 73 25 83.96060254924682
110 186 142 78 91 57 53 31 53 64 53 94 164 60 99 142 153 125 78 41 75 129 56 74 43 100 137 104 92 111 87 81 111 39 44 27 38 85 75 117 173 57 94 112 123 147 90 52 172 94 79 87 85 99 104 72 64 86 89 69 121 93 63 133 126 28 76 66 98 142 127 58 59 93 82 62 78 59 96 62 94 40 56 94 26 117 62 68 57 128 127 76 64 137 139 83 69 69 70 94 52 52 63 50 119 96 56 65 99 96 105 52 69 108 94 61 53 132 47 83 54 29 31 44 33 24 38 100 153 100 84 109 183 79 66 67 60 128 79 89 78 56 65 100 60 49 121 55 74 60 77 97 80 65 83 58 12 116 144 93 104 227 125 163 132 109 83 103 90 123 62 75 106 126 138 73 50 115 104 97 30 46 22 83 27 35 94 84 104 143 64 106 58 59 30 69 103 61 68 55 85 143 109 83 111 75 98 50 48 51 74 90 80 54 49 47 108 94 102 58 94 97 175 33 24 45 90 65 91 90 84 148 168 94 37 44 99 54 50 106 71 128 32 53 69 94 85 79 117 95 78 58 38 112 89 55 90 78 94 60 105 68 89 56 40 37 62 53 49 61 46 85 66 71 75 68 59 29 75 147 102 63 139 56 63 88 38 58 70 116 73 47 38 22 72 82 88 105 122 87 88 76 119 95 63 191 96 67 79 88 71 41 43 84 62 55 101 106 86 53 49 73 103 100 89 81 88 96 87 148 121 88 57 64 114 63 42 93 124 115 86 100 113 92 106 92 66 81 167 150 68 69 54 54 69 58 44 142 117 114 33 59 52 113 107 109 64 62 48 35 68 92 56 111 139 30 58 115 61 50 45 73 38 91 125 79 49 45 51 111 150 166 61 52 98 108 98 27 97 64 49 63 66 57 48 87 108 108 100 110 70 160 102 82 75 62 93 81 130 60 114 116 162 122 84 66 111 72 65 90 46 21 19 30 60 64 147 140 84 93 116 123 137 50 56 144 130 76 140 142 126 88 94 51 102 87 78 58 65 74 77 71 67 104 43 70 133 80 56 84 117 44 70 71 99 80 79 84 54 43 43 59 44 118 114 112 107 135 175 134 121 42 48 69 54 38 44 37 106 85 69 87 91 82 95 138 44 64 88 106 72 71 137 173 132 74 68 35 38 103 92 94 51 88 99 83 90 77 102 96 52 61 70 60 77 69 126 132 65 74 82 89 100 129 107 89 46 65 141 116 105 63 52 71 67 52 57 121 77 66 88 94 140 125 81 62 74 95 97 30 30 33 52 52 66 107 59 63 93 92 78 80 81 43 67 46 74 60 91 94 125 79 43 54 31 89 114 52 46 108 87 83 97 63 53 76 80 115 70 170 115 130 84 145 56 71 94 22 113 74 121 46 64 43 65 87 79 69 61 95 73 139 141 95 82 82 118 156 61 54 69 103 108 61 19 64 52 46 63 95 144 130 61 27 75 65 96 127 81 106 137 134 42 101 128 114 54 120 106 41 81 128 111 101 98 78 76 144 82 86 118 70 138 83 54 117 107 49 61 95 121 138 159 95 110 58 34 65 77 49 114 71 39 81 94 67 86 88 94 153 119 109 111 110 137 95 35 32 106 123 82 91 100 52 44 97 88 153 40 34 29 19 52 44 92 92 60 140 82 61 32 46 66 34 68 83 73 103 101 76 51 51 60 72 109 60 125 95 142 87 92 151 152 38 130 65 78 75 72 97 36 126 50 68 49 54 98 110 97 96 51 99 37 90 72 90 60 129 94 76 113 71 40 116 63 68 113 89 56 88 98 137 57 81 110 103 81 73 116 145 96 125 171 83 61 113 129 63 129 53 76 118 64 74 44 73 26 83 101 104 92 89 106 122 88 135 100 104 127 45 72 51 43 125 68 110 46 44 46 93 114 31 31 43 52 60 85 98 100 67 130 80 23 83.80417149478564
111 186 155 77 98 60 59 28 52 62 48 95 160 54 86 140 152 126 79 41 81 136 54 76 42 97 133 106 94 112 95 79 115 35 42 25 43 85 81 118 173 56 91 115 119 153 92 50 176 92 77 88 82 98 100 70 55 81 89 72 125 96 66 139 118 27 78 68 96 150 132 61 63 92 80 57 85 65 87 61 94 40 65 100 31 120 63 71 61 126 125 75 65 151 132 85 78 69 68 94 53 53 70 51 114 95 55 63 103 104 99 54 65 105 96 64 51 125 49 85 55 26 32 41 35 25 36 101 152 100 82 111 196 76 68 65 63 125 73 88 81 57 70 98 64 52 124 57 71 61 78 95 80 71 79 58 15 120 138 97 103 240 125 167 123 105 79 101 89 126 58 72 103 127 133 76 45 111 103 107 25 43 27 90 31 36 91 80 104 143 65 103 66 60 34 65 112 60 68 55 84 133 116 79 110 81 94 48 48 56 73 85 79 54 54 55 107 102 98 59 94 91 172 36 24 44 100 68 90 84 82 150 163 99 35 43 97 46 48 100 76 131 35 52 68 97 84 82 119 94 84 54 42 111 94 54 94 73 92 62 108 76 89 51 40 40 59 50 48 59 47 82 62 70 73 67 57 27 74 142 107 63 127 57 65 90 39 62 69 117 83 50 33 19 72 77 91 107 112 80 89 79 122 91 62 190 98 68 77 93 71 38 47 87 62 57 95 100 91 51 46 75 103 98 88 79 84 99 95 151 112 85 50 61 110 72 46 97 123 116 76 98 112 91 99 88 60 73 165 144 72 69 55 49 68 57 43 146 112 117 34 54 48 113 103 115 65 63 50 32 71 97 57 113 138 26 55 118 58 49 46 76 41 87 129 83 48 40 46 114 148 163 58 51 102 111 99 27 93 60 47 58 69 54 49 87 108 100 106 113 70 165 106 77 77 64 92 82 143 64 114 107 165 135 85 71 111 66 65 92 46 19 16 31 63 65 141 124 80 94 116 120 143 54 55 158 137 84 142 146 124 76 86 56 105 82 75 60 66 79 79 80 68 107 43 61 143 72 55 94 111 43 71 74 97 82 79 91 55 45 44 60 46 120 120 115 107 134 177 137 134 41 44 71 55 41 44 35 108 82 65 92 92 87 96 147 45 62 95 112 73 73 136 168 132 70 67 31 41 102 92 94 56 84 95 90 91 80 97 97 51 62 76 59 79 70 121 125 64 79 76 89 100 131 100 88 40 63 139 113 100 64 52 66 66 51 53 122 75 67 96 98 137 125 85 67 78 88 98 33 30 33 52 51 65 105 58 65 89 92 81 84 77 40 76 47 67 58 90 87 128 74 47 49 32 82 103 49 53 114 85 90 102 63 53 69 79 113 63 164 114 131 79 135 56 78 92 20 110 78 122 46 64 39 62 89 77 69 70 93 73 130 132 95 84 78 112 149 64 55 64 111 110 60 18 65 53 45 61 97 148 134 66 25 74 62 103 138 90 103 138 131 40 109 131 123 51 128 105 43 77 128 106 104 103 76 65 141 71 80 117 73 130 76 52 117 107 54 60 94 123 134 155 103 111 51 32 62 72 49 116 76 40 80 94 70 86 87 94 138 118 108 112 114 138 92 33 30 101 128 90 92 104 54 47 99 91 156 42 36 25 18 50 36 96 92 62 141 79 58 32 49 65 31 73 80 80 104 100 75 53 55 56 71 107 59 129 100 133 90 89 164 156 33 132 61 78 81 73 92 40 130 49 70 48 54 98 113 97 86 56 102 32 93 65 83 61 129 94 80 111 68 33 120 69 73 113 93 48 78 89 137 51 74 110 103 89 73 131 147 94 127 167 79 62 117 129 62 131 46 74 108 64 74 43 77 25 77 109 112 89 97 106 116 92 140 99 100 132 49 75 46 38 129 67 111 45 43 47 100 113 28 35 41 57 59 83 101 108 67 129 84 22 83.87137891077636
114 179 152 80 101 65 59 26 52 62 44 89 154 51 83 146 159 129 74 41 85 133 57 77 42 103 135 105 95 112 90 73 111 35 41 24 45 84 88 118 168 58 93 112 119 150 93 50 171 94 79 82 79 96 94 70 55 80 90 74 125 97 66 134 114 26 73 69 98 149 139 58 63 92 81 58 89 61 91 57 85 38 73 106 31 121 66 72 63 127 127 68 66 140 128 82 75 73 62 93 51 49 74 57 107 81 54 59 104 104 99 52 61 99 96 69 50 115 42 87 53 23 33 38 38 24 36 98 145 98 78 107 197 68 66 67 64 121 79 85 82 59 71 101 62 56 131 54 66 70 81 104 85 71 78 62 14 117 137 105 109 258 126 157 113 108 71 98 90 121 54 80 99 131 139 74 41 109 106 112 29 43 30 94 32 34 90 75 98 140 65 103 67 69 37 61 111 64 69 56 82 133 119 68 104 86 90 47 53 56 70 80 78 61 53 54 98 105 99 59 101 93 165 33 25 38 106 69 91 83 80 152 153 98 34 51 95 43 49 100 73 131 46 51 68 100 86 80 120 88 89 51 48 110 93 56 95 76 89 65 113 74 92 50 41 40 58 50 50 55 49 84 57 69 71 66 58 26 81 142 105 61 129 59 69 87 42 63 66 124 82 49 31 21 71 74 87 107 112 78 89 75 131 90 57 194 100 65 79 91 71 36 50 83 65 57 99 101 95 49 46 70 107 98 83 78 81 99 94 154 123 87 49 58 113 77 48 101 123 110 71 92 108 92 97 79 55 70 154 146 65 67 47 56 67 60 42 149 111 123 33 47 50 121 108 121 59 64 51 32 66 99 60 116 139 28 54 120 48 50 45 77 40 88 122 91 43 39 48 119 154 151 59 54 97 110 101 26 95 63 47 52 66 55 43 84 106 100 100 113 63 166 100 78 74 62 90 82 139 63 111 108 165 141 83 69 110 66 59 94 50 19 15 34 66 64 147 127 73 93 111 108 147 57 56 156 135 92 127 140 113 75 95 57 101 82 69 57 63 82 83 77 66 101 45 60 154 75 54 99 112 38 68 78 95 75 82 81 51 45 43 58 49 123 122 118 104 132 184 152 140 42 43 68 54 38 42 31 108 83 66 97 98 88 96 151 47 61 95 116 78 71 134 171 134 65 70 33 38 101 96 94 52 85 99 89 95 85 101 103 49 58 83 58 75 61 129 134 72 78 77 86 105 125 98 87 43 62 137 110 103 62 61 70 64 54 51 123 71 72 96 98 150 127 80 71 76 87 103 32 29 28 51 49 59 107 57 65 85 99 80 88 87 41 85 43 65 53 91 88 118 75 47 44 37 85 104 48 58 122 82 95 91 65 50 68 79 111 57 161 117 134 79 138 59 68 83 23 114 81 121 46 64 40 53 90 77 70 71 86 74 130 128 104 88 75 106 151 68 51 66 106 114 61 20 71 48 45 62 103 148 136 65 24 82 60 96 140 99 108 136 132 39 108 140 122 53 131 107 41 71 122 107 103 105 82 64 142 74 77 108 72 130 77 54 120 111 56 60 93 115 127 143 110 120 52 34 59 66 48 115 74 38 81 95 65 88 75 86 134 115 104 119 117 144 100 36 28 99 132 94 92 112 48 51 97 89 163 37 30 27 19 55 40 87 95 70 149 74 58 30 45 70 30 77 75 73 106 101 67 50 57 58 70 103 69 127 93 132 89 88 168 150 31 126 63 78 90 69 92 41 129 45 71 49 52 101 120 104 87 62 101 31 101 66 88 59 120 90 80 110 75 37 124 70 76 119 94 48 74 82 142 54 65 102 111 90 74 129 142 95 127 163 81 66 119 130 65 140 49 68 106 63 76 41 78 24 81 108 115 87 98 97 114 98 139 99 96 123 44 81 43 41 133 70 107 40 43 46 104 110 27 36 38 65 57 88 101 108 62 126 91 23 83.77172653534183
113 191 157 74 99 70 59 24 52 60 40 92 144 45 77 149 167 131 74 44 95 135 58 82 42 96 132 105 104 117 85 71 107 34 42 25 47 84 82 123 172 57 94 112 117 138 88 47 172 95 80 79 78 92 89 68 53 72 90 79 127 98 73 131 121 22 70 73 101 155 139 56 66 89 86 69 90 62 88 54 74 36 80 106 33 120 67 76 63 122 119 73 64 142 121 89 81 72 63 94 48 47 69 59 106 77 49 59 94 110 98 50 59 101 99 73 49 117 45 86 56 22 29 37 39 28 33 98 145 96 75 111 198 62 66 69 58 121 81 94 86 60 79 104 64 53 137 55 59 66 91 102 87 71 77 64 15 115 144 112 118 273 137 161 108 102 63 98 100 128 56 77 96 140 142 69 40 115 110 127 32 38 31 97 28 35 86 83 85 148 65 99 69 72 37 62 110 67 63 59 77 128 117 67 96 81 86 49 55 54 63 76 76 65 52 51 100 106 97 61 107 89 163 33 25 38 100 72 95 87 82 152 164 104 34 53 101 45 46 98 77 132 49 51 79 103 89 83 121 76 89 48 51 112 92 54 98 76 87 62 112 74 95 51 42 41 54 46 52 53 51 80 55 72 77 60 53 26 80 135 109 58 125 53 73 88 42 59 66 123 87 47 30 19 67 75 93 109 112 81 90 68 129 92 65 196 99 63 70 95 68 37 48 83 65 55 95 101 98 54 44 71 100 99 87 76 80 90 90 160 123 88 51 61 118 77 49 109 119 110 68 90 109 96 97 85 51 75 145 152 67 68 42 60 66 60 37 155 120 127 35 48 55 122 116 121 54 69 51 34 63 93 62 113 140 30 60 117 49 46 47 77 42 86 122 92 46 39 48 124 151 156 59 58 97 112 101 23 87 64 50 53 64 49 39 85 108 102 100 111 63 162 95 82 77 68 89 85 148 66 102 104 159 138 83 64 117 67 61 97 56 18 15 36 66 62 137 121 78 98 110 110 157 58 54 155 136 95 119 137 108 72 97 59 98 86 64 59 60 86 76 78 64 100 48 63 159 75 54 99 109 39 68 75 94 70 89 83 56 43 45 62 53 126 127 126 105 134 195 155 136 42 45 68 52 38 44 39 111 81 57 101 99 94 104 147 41 63 96 110 83 71 130 178 130 67 64 31 37 93 97 91 55 90 99 92 94 83 104 105 54 56 87 57 77 66 130 136 79 79 73 84 112 126 93 92 46 57 126 114 105 56 64 75 63 52 56 116 67 71 98 97 157 119 90 78 81 80 94 33 33 26 50 50 62 116 62 69 82 98 71 94 91 39 91 46 64 53 89 86 115 77 43 42 41 90 100 47 62 122 85 95 88 67 48 62 74 112 59 166 109 133 77 140 62 64 80 26 122 84 121 42 59 47 53 91 71 67 74 98 79 120 127 110 91 73 114 154 72 44 71 103 117 60 20 69 39 44 68 103 149 139 63 26 80 63 99 134 98 102 134 132 42 109 136 118 53 130 103 39 69 118 106 106 111 75 61 135 73 79 112 65 132 82 55 122 111 57 66 95 115 135 140 109 115 51 31 62 68 47 132 75 36 84 94 66 86 72 84 124 105 103 124 113 148 105 37 24 99 137 94 85 108 48 57 96 87 164 37 32 30 16 55 39 85 92 74 151 75 58 32 45 75 34 74 77 68 112 108 66 50 55 57 72 98 73 130 88 125 91 88 182 147 26 127 62 78 90 68 87 40 123 46 76 51 53 103 120 105 87 62 93 34 108 68 92 58 107 87 90 116 78 41 124 75 86 117 88 43 74 80 158 60 62 98 103 84 78 120 140 99 133 161 82 68 115 123 65 137 49 74 114 66 85 37 77 21 83 117 109 102 103 95 127 109 151 94 99 119 50 89 48 39 134 77 102 40 42 46 104 115 25 36 38 68 56 98 96 115 65 112 90 21 84.12514484356895
109 192 164 67 91 68 62 21 51 57 35 90 150 44 73 155 157 130 68 51 101 137 59 78 40 98 136 103 105 116 82 72 112 35 44 23 45 91 80 120 169 59 95 103 113 141 87 45 164 98 79 82 81 96 89 70 58 71 89 81 133 94 71 133 118 20 65 74 102 146 136 60 70 89 91 75 94 61 90 56 65 36 84 106 36 122 68 85 66 118 119 73 65 136 111 89 82 81 65 96 49 43 71 60 106 84 47 65 89 109 95 51 67 96 91 76 51 117 44 85 60 19 27 33 39 30 26 109 137 95 73 105 195 67 73 71 58 124 76 98 97 61 82 107 68 55 135 54 51 70 93 108 88 73 80 65 17 110 152 122 126 273 137 165 107 104 64 99 108 118 50 72 90 143 151 70 41 113 106 134 30 38 30 98 30 34 80 87 87 151 60 96 67 68 33 60 105 69 63 57 78 127 113 61 89 95 90 47 53 58 65 74 81 72 52 50 99 115 96 56 99 90 159 33 24 35 98 71 93 96 88 149 177 110 33 51 102 49 42 103 76 127 56 54 82 100 87 84 127 77 81 50 51 104 98 51 101 75 93 60 112 74 98 48 44 38 43 41 50 52 53 76 56 74 82 64 46 28 77 138 107 60 114 55 78 85 43 63 63 120 83 46 26 21 65 76 100 110 111 79 87 63 123 94 63 195 104 70 65 89 73 39 50 84 62 60 99 98 93 55 45 72 109 97 90 76 77 88 94 161 121 88 48 66 119 75 50 113 114 112 68 95 114 98 93 88 57 77 135 151 72 62 44 60 66 60 36 151 110 133 35 51 59 119 112 119 51 74 48 36 60 90 63 109 143 28 65 118 47 41 46 82 43 79 123 96 40 37 49 127 153 145 59 55 100 113 100 21 89 64 47 52 71 53 36 79 116 106 105 104 59 152 97 78 76 74 87 93 143 68 90 103 153 143 81 59 116 67 67 94 58 15 14 40 69 58 137 118 75 100 109 102 154 54 59 155 128 98 113 136 102 73 99 64 92 92 60 65 60 85 87 77 60 95 53 60 168 69 46 102 101 41 69 87 99 68 87 78 53 45 38 63 52 118 130 138 106 130 183 152 139 44 46 60 49 38 46 37 106 75 57 104 102 101 105 140 42 70 97 112 74 68 123 165 124 71 67 29 36 90 93 89 57 91 96 91 97 86 105 108 54 53 79 58 76 66 129 139 77 78 74 82 115 128 93 91 43 57 126 107 108 55 72 83 69 53 57 132 68 67 107 99 151 117 83 81 78 81 95 36 30 28 46 49 62 109 55 72 80 101 77 93 100 39 96 42 62 48 86 87 109 69 44 40 48 90 103 48 61 115 85 93 91 63 46 59 75 109 63 166 111 133 77 141 60 66 79 31 126 82 120 45 67 54 50 93 67 67 74 105 81 123 122 117 96 78 109 160 70 44 68 107 131 64 16 72 37 45 66 103 141 137 67 26 77 66 108 128 102 102 125 129 42 114 146 118 50 125 103 32 66 115 114 105 108 70 60 133 72 85 114 64 137 89 62 122 107 58 67 90 112 142 136 109 117 47 35 59 72 47 138 75 39 86 83 65 83 69 93 121 104 100 127 113 143 112 35 29 101 134 95 80 99 43 54 100 93 165 40 33 32 15 50 40 86 101 84 153 74 61 31 46 80 37 73 75 73 113 108 72 56 55 56 70 93 79 125 90 125 93 92 196 147 29 129 58 78 91 75 88 43 124 49 77 56 51 102 125 108 82 66 101 32 106 65 90 57 112 99 89 119 79 43 124 79 82 116 90 42 74 76 166 62 63 96 102 84 76 122 146 103 139 163 91 70 112 126 66 129 47 72 117 65 88 38 76 25 80 110 110 105 96 95 129 117 146 99 97 122 51 86 47 36 135 90 97 43 43 48 105 118 21 38 36 68 57 96 89 111 62 110 85 23 84.25144843568946
108 191 169 70 90 71 54 20 50 58 27 86 160 41 62 160 168 131 69 55 100 138 65 77 38 104 143 99 107 117 78 74 114 35 39 22 43 101 80 120 164 59 83 101 120 140 87 37 170 98 83 76 78 95 90 70 59 73 93 87 134 90 73 127 113 21 60 72 101 146 140 65 76 92 96 85 88 65 90 56 62 35 90 106 38 125 65 87 64 116 117 72 64 124 103 96 91 80 60 107 54 39 71 56 115 87 45 71 84 114 97 51 76 90 88 71 49 113 47 82 59 17 29 31 37 30 28 114 132 94 78 103 192 67 81 72 55 128 80 104 100 64 80 99 61 54 131 55 45 70 99 113 90 76 75 57 19 111 154 127 127 277 142 162 104 107 63 99 118 117 54 70 82 148 154 70 37 110 115 139 30 35 30 98 32 37 83 91 85 153 61 88 67 67 28 56 101 74 64 59 77 123 110 63 77 98 81 43 52 63 67 82 82 82 45 45 99 125 93 60 102 89 150 30 24 33 97 72 107 93 91 139 178 106 31 50 105 48 42 105 75 127 58 59 85 101 85 86 136 81 81 42 59 93 93 49 97 75 94 65 116 68 93 47 44 35 44 44 47 49 58 68 52 78 80 63 46 26 77 151 114 68 113 57 80 82 48 63 63 114 86 47 27 20 68 81 102 105 108 76 88 63 120 88 66 205 107 75 67 89 66 35 53 85 61 60 101 93 87 61 46 70 103 91 98 78 71 88 96 163 120 91 50 69 115 72 57 137 109 117 65 98 111 103 99 83 60 77 137 147 68 61 46 61 66 61 39 151 104 134 31 54 71 124 106 114 47 75 49 34 60 89 68 109 139 26 66 117 48 42 46 84 51 85 119 94 38 40 50 122 145 137 56 56 97 116 99 22 88 66 48 59 69 56 33 81 120 105 106 105 57 159 99 77 76 74 87 96 144 68 88 104 155 150 82 50 111 62 63 95 58 16 14 43 75 53 127 116 75 96 111 98 161 60 58 152 130 95 106 132 99 77 105 63 95 100 59 69 64 85 88 75 59 97 52 63 168 66 45 98 103 46 70 94 106 63 88 71 55 45 38 59 51 127 132 143 105 131 183 143 126 49 46 62 49 34 48 40 106 82 55 110 109 99 107 135 43 66 97 109 69 75 122 166 141 69 65 26 31 84 90 86 59 89 90 98 99 92 105 113 54 53 76 59 75 66 135 135 71 75 75 78 126 123 101 98 45 57 124 106 108 56 73 83 71 53 62 137 64 67 103 98 148 122 90 83 77 76 101 35 37 29 46 48 59 106 52 72 82 100 84 92 111 43 97 39 56 51 89 83 106 69 46 45 51 90 101 45 66 104 80 100 90 69 49 57 70 115 70 160 113 133 81 139 60 67 76 31 124 86 114 47 67 57 55 86 60 69 83 107 76 131 118 126 108 75 102 157 72 50 70 109 136 61 16 73 35 41 63 99 156 132 64 25 81 73 113 125 100 106 130 133 41 110 142 103 46 121 113 28 55 106 121 110 106 66 59 139 69 86 121 57 139 94 65 127 106 57 65 96 111 145 143 102 111 45 33 52 72 53 135 79 39 85 78 67 90 72 96 108 97 103 131 115 134 122 38 28 105 135 102 89 96 45 55 98 98 171 43 35 32 16 45 37 84 93 91 161 70 60 35 46 87 40 69 75 78 126 106 75 63 61 56 70 85 75 122 85 129 104 98 199 136 28 119 63 77 85 80 97 43 124 47 77 60 58 107 141 105 84 65 109 32 100 68 90 59 108 99 85 116 85 50 114 80 84 121 94 38 72 75 169 63 64 94 105 79 69 127 144 106 139 160 92 79 110 124 60 129 41 76 119 72 90 38 75 28 82 105 105 110 98 95 132 121 152 94 100 131 53 85 50 41 138 95 99 48 50 45 113 105 20 38 35 72 53 96 94 105 59 107 92 22 84.6268829663963
108 186 175 73 86 74 53 20 47 57 27 82 157 41 51 159 176 137 76 61 105 144 61 81 32 102 141 97 100 124 71 72 108 32 37 22 50 104 77 122 160 57 81 96 122 149 86 34 171 97 89 65 68 89 90 69 59 75 95 83 135 79 83 126 113 21 57 69 96 148 135 69 80 91 95 85 91 71 97 52 60 36 89 106 41 118 65 81 70 129 118 69 65 116 99 90 88 84 64 107 53 37 74 56 119 92 43 67 86 122 89 52 80 78 90 68 49 107 47 86 59 15 28 31 34 31 28 105 131 89 79 96 202 66 93 76 56 127 81 112 101 69 74 100 62 57 130 52 43 66 98 110 87 75 75 54 17 116 166 128 116 285 149 168 105 101 67 97 124 113 60 68 82 148 145 70 37 107 133 145 30 36 34 100 32 40 80 89 81 161 57 92 74 66 25 52 91 79 64 58 78 121 119 63 73 107 84 41 50 59 64 84 86 83 46 45 96 126 89 62 108 87 147 29 21 33 101 72 107 86 89 141 192 103 32 50 101 46 42 100 77 127 64 63 86 93 87 90 136 87 81 43 60 95 96 45 101 69 93 62 126 77 89 42 43 34 46 43 50 48 60 66 47 81 79 71 43 24 73 144 111 68 120 62 82 83 48 61 72 117 93 43 27 18 65 83 107 113 114 69 89 55 120 92 75 203 112 81 71 80 70 33 54 79 69 67 100 87 97 59 47 74 102 88 96 78 71 90 95 161 111 90 48 72 114 73 62 140 110 106 65 99 105 113 106 85 61 77 130 156 66 55 49 64 66 60 38 156 96 128 34 51 72 119 107 118 42 77 46 30 66 86 71 117 145 23 67 107 44 44 40 80 48 85 117 102 46 38 50 124 131 138 58 52 97 120 104 22 94 71 46 53 64 58 38 85 118 110 106 108 57 152 99 84 82 68 88 98 145 63 82 101 155 160 77 50 114 67 62 95 58 17 15 49 72 56 123 111 66 92 109 94 162 54 57 150 129 91 105 126 89 80 120 60 97 94 52 69 61 84 97 75 58 91 51 63 160 69 38 92 104 45 70 103 112 61 93 73 55 46 42 62 53 135 135 135 108 135 169 150 116 50 48 63 50 34 50 46 111 89 52 110 112 94 112 138 41 65 95 108 69 80 124 171 145 75 63 24 25 89 90 89 63 85 98 104 87 92 98 117 52 54 71 51 72 68 141 139 68 61 74 82 132 121 99 100 42 56 116 113 119 59 73 83 77 54 65 138 59 66 111 95 154 119 89 86 79 75 99 31 35 30 43 44 57 104 50 63 74 99 84 97 115 41 99 41 59 52 88 84 101 66 53 50 60 84 102 39 61 100 76 103 87 66 55 61 71 113 70 149 116 133 75 135 67 70 73 31 118 83 109 51 70 56 53 92 63 62 83 114 76 130 124 131 108 79 103 169 72 50 71 114 132 60 17 76 39 44 62 103 156 126 60 23 80 75 119 127 101 96 125 138 45 112 142 104 39 113 110 25 59 109 123 109 103 61 60 136 71 81 110 62 134 96 69 127 115 57 60 100 115 159 141 97 116 46 31 46 72 53 137 78 42 87 78 69 88 69 93 99 93 113 134 112 140 134 39 24 109 147 109 94 93 42 48 99 101 171 39 31 34 15 42 33 84 91 93 166 61 59 35 50 83 40 69 74 81 122 99 79 64 66 55 64 70 76 123 80 129 100 90 209 141 29 122 63 73 75 84 100 45 122 44 80 60 54 106 142 108 83 62 105 27 107 63 97 71 102 100 79 114 83 55 116 77 85 121 87 34 68 75 170 59 66 99 100 78 74 127 145 103 148 152 94 74 107 125 54 130 39 73 130 73 87 34 76 28 74 106 108 117 100 100 129 133 150 93 97 128 52 86 49 45 147 93 99 46 47 46 111 98 19 37 34 72 57 102 98 107 60 105 107 23 84.69061413673234
101 185 186 74 79 76 53 23 42 52 27 77 167 47 49 160 170 137 70 64 108 147 65 77 36 102 135 92 96 126 73 72 109 31 42 23 51 97 69 113 150 60 77 96 119 158 82 37 172 99 88 58 60 80 98 69 63 74 97 94 133 73 88 127 118 22 54 66 92 143 129 72 89 88 93 86 97 68 98 48 55 38 89 106 45 120 67 79 74 121 118 71 65 108 96 92 94 79 68 105 56 36 71 57 115 94 45 65 86 128 87 50 89 76 91 67 49 111 45 89 56 12 27 31 27 31 30 101 127 91 79 94 194 68 84 81 53 116 89 111 100 64 76 102 58 67 140 52 42 70 100 114 86 80 78 51 17 123 165 128 113 290 143 161 105 95 68 100 127 115 64 68 86 149 148 68 33 106 131 149 28 37 26 102 39 43 72 92 79 166 57 89 73 66 26 54 80 82 68 58 76 118 108 59 70 111 81 41 52 64 65 82 88 80 53 49 94 119 85 66 111 82 149 31 24 33 99 71 107 80 91 144 193 97 35 51 101 41 43 106 71 122 66 76 90 95 82 93 131 81 73 46 58 93 95 49 94 73 93 69 132 79 88 42 46 34 48 45 49 48 62 60 49 82 85 81 44 19 78 148 109 69 121 65 86 76 52 62 81 124 97 42 22 19 60 81 104 109 118 69 90 54 127 91 80 200 114 82 69 85 75 36 55 74 70 64 95 84 92 58 45 73 98 86 93 79 66 84 98 154 113 87 49 77 111 73 67 147 111 106 67 95 106 110 111 84 68 80 134 162 63 50 53 67 65 64 36 155 91 130 35 51 72 120 105 111 40 82 51 30 62 95 66 112 142 24 69 103 44 41 41 82 50 79 112 103 46 36 50 125 129 136 57 55 82 121 105 27 98 74 44 53 72 47 35 87 109 110 107 107 52 145 93 73 76 69 89 103 140 63 81 103 155 161 69 49 113 67 64 94 65 15 11 54 79 57 125 107 71 89 113 95 167 53 56 153 130 100 102 125 85 79 119 60 94 89 51 58 63 77 111 78 57 84 51 64 156 68 37 88 104 43 69 114 109 57 96 76 56 43 43 61 56 149 123 142 107 134 161 148 116 44 51 62 52 37 46 43 108 90 53 110 112 93 114 132 42 69 89 110 69 80 128 172 151 73 60 21 23 96 83 90 56 86 90 103 85 93 104 130 48 53 68 50 66 71 147 135 71 62 71 83 130 114 93 97 41 65 124 114 130 59 78 85 79 56 61 137 56 68 116 95 152 121 86 78 76 68 97 31 31 29 41 44 55 107 51 67 73 92 84 98 122 38 105 42 64 55 88 87 99 69 52 48 68 89 108 42 70 103 79 96 83 65 68 60 68 121 66 141 117 130 78 131 71 70 65 30 116 85 114 51 71 53 55 85 57 59 92 117 74 124 125 132 103 79 100 168 73 52 75 122 126 65 18 77 40 44 64 102 149 122 63 23 77 77 123 130 103 92 124 139 43 113 142 101 49 99 103 28 59 108 126 113 100 59 60 138 71 78 104 64 144 93 62 126 118 60 61 96 107 158 137 99 112 44 29 44 71 51 142 76 52 92 74 66 87 64 91 94 87 105 140 111 140 147 42 23 111 146 112 102 92 49 43 96 101 173 33 34 31 14 38 32 85 90 94 162 60 49 40 51 88 41 73 75 82 131 95 78 71 71 53 58 70 72 120 78 128 100 89 217 143 24 121 62 74 74 95 108 42 131 43 82 53 53 103 149 106 83 64 111 30 103 68 97 77 109 96 82 111 80 62 109 77 83 116 90 29 68 73 175 61 73 100 105 84 68 137 151 95 153 154 96 76 100 130 55 135 42 76 135 77 92 34 72 29 72 108 106 113 106 105 133 134 143 93 104 126 54 87 51 46 146 100 96 43 47 50 108 92 19 34 38 70 55 104 103 105 64 104 103 22 84.69640787949015
94 179 193 81 85 76 54 16 41 54 24 73 171 46 52 161 167 134 69 63 119 140 71 76 29 113 125 82 102 128 71 69 105 33 39 24 51 98 67 118 142 57 69 97 121 169 79 39 178 96 96 53 58 75 98 72 59 67 98 99 123 72 85 117 120 22 50 69 94 148 125 72 88 88 99 85 97 74 92 40 52 39 89 107 45 114 70 80 71 118 112 69 67 98 95 97 102 80 70 102 63 33 71 54 113 100 49 71 85 131 85 53 80 70 84 66 54 119 43 82 55 14 24 30 27 30 30 113 123 86 78 95 184 71 82 81 54 112 99 96 92 59 84 99 63 65 143 52 43 69 92 104 85 90 78 50 18 118 169 131 115 282 142 164 112 96 74 107 126 112 72 61 85 144 134 63 37 115 132 147 32 31 23 102 40 43 79 94 84 166 57 88 82 67 23 52 74 86 64 60 70 120 98 57 63 117 89 42 52 59 57 78 83 82 52 46 93 120 85 68 104 81 142 32 25 36 98 69 109 75 87 143 194 91 33 52 107 36 44 97 75 126 65 78 94 85 72 90 130 84 74 46 61 95 97 45 100 73 93 73 128 80 94 40 40 37 50 45 46 53 62 54 44 86 80 75 40 18 82 142 111 74 117 63 94 72 52 58 90 123 97 47 21 19 63 82 108 109 114 72 93 57 122 83 86 199 110 90 69 80 76 37 48 69 68 63 85 81 95 58 51 77 92 86 102 84 74 91 98 145 111 92 52 77 115 71 60 145 109 105 71 100 112 113 112 86 68 75 137 172 62 53 57 66 74 66 31 159 94 127 38 49 67 118 96 103 38 72 52 25 62 100 70 121 155 27 69 103 48 35 41 93 52 80 121 114 40 38 50 122 130 139 61 56 82 121 117 29 99 77 45 53 78 44 41 90 112 116 105 111 48 148 92 69 69 66 94 113 142 60 83 105 153 165 70 56 124 68 62 91 63 17 10 54 74 55 123 102 71 87 102 100 166 48 53 152 127 99 98 131 80 82 122 62 97 85 50 54 63 80 115 78 55 88 53 69 150 66 39 94 99 48 70 118 118 58 106 80 55 41 43 56 56 150 125 138 111 132 159 144 124 42 48 63 48 35 41 43 111 96 51 108 111 99 112 135 48 66 83 108 65 87 129 170 151 78 62 16 23 92 86 91 63 88 85 109 83 93 104 129 46 52 69 56 66 69 150 134 76 59 76 86 133 107 94 90 39 63 129 112 129 56 85 87 76 56 59 134 50 67 117 92 153 119 87 82 74 67 98 30 27 28 43 43 50 105 50 72 76 96 85 103 126 35 110 46 60 55 89 83 92 69 53 53 79 87 102 36 71 101 82 101 76 61 71 63 67 116 61 136 121 123 75 127 75 69 64 29 115 92 125 55 61 58 55 92 52 57 96 125 72 114 116 136 101 76 104 169 79 58 76 120 127 68 17 75 39 45 59 101 149 124 64 23 75 79 122 129 102 94 118 140 46 112 140 101 43 96 101 26 52 103 123 115 105 59 67 139 77 78 96 66 153 93 65 121 121 62 61 98 111 155 142 100 114 49 27 48 72 51 151 73 51 90 74 59 83 66 97 92 91 101 144 102 132 154 53 25 113 150 118 97 93 50 44 102 100 175 36 33 29 16 38 33 83 99 98 164 57 46 41 62 82 46 73 76 82 136 82 75 78 69 56 53 70 69 115 71 123 99 95 211 143 26 128 67 73 70 90 113 35 132 40 88 49 56 95 154 110 81 56 113 29 108 69 103 75 117 93 89 113 85 67 104 73 84 118 90 27 66 74 173 54 80 95 107 85 72 133 154 97 153 146 97 78 90 130 55 138 40 76 137 80 95 36 69 33 71 101 105 122 107 106 132 139 145 94 99 135 50 81 54 47 139 105 94 44 53 53 110 88 20 32 33 67 51 102 96 94 62 96 107 22 84.70915411355736
83 163 191 84 84 78 57 16 42 52 26 76 176 44 53 157 167 135 69 58 120 137 69 72 28 115 121 83 96 131 77 73 114 32 42 25 54 96 64 118 151 58 67 97 120 180 72 43 174 88 91 53 58 67 95 76 62 62 100 100 121 76 83 122 118 23 45 75 94 141 125 73 98 90 98 86 92 72 87 37 54 36 82 96 53 108 73 83 78 113 98 67 72 89 96 93 105 87 78 99 71 29 68 59 115 109 50 72 84 130 84 49 89 65 83 65 55 109 44 92 57 13 17 23 26 31 33 111 123 86 82 95 172 72 93 76 58 117 97 97 95 57 86 95 63 70 153 56 43 73 91 105 89 95 79 54 19 119 170 132 108 282 138 156 106 89 81 105 119 109 74 57 92 140 126 61 36 114 131 141 33 32 24 106 45 47 81 90 85 169 53 89 88 74 26 47 73 93 55 61 72 116 90 58 62 130 93 44 54 60 56 79 90 94 58 51 98 129 82 67 110 86 145 32 26 33 101 67 106 72 88 142 191 93 33 55 109 33 45 91 75 129 62 80 97 75 70 89 125 77 77 50 63 93 95 42 113 63 96 73 134 76 92 41 41 41 54 48 49 54 71 53 46 88 82 78 45 18 84 139 112 71 118 66 104 75 46 62 95 126 91 48 21 16 67 84 99 117 106 64 95 56 117 77 94 191 99 89 61 78 68 39 57 73 67 60 79 76 89 55 54 86 90 85 106 85 70 94 101 142 119 93 48 74 114 69 52 134 106 104 72 105 116 117 114 81 74 76 133 179 58 52 53 66 69 66 30 171 96 134 35 53 71 116 95 98 35 65 58 22 55 107 68 132 160 35 72 107 48 31 40 89 55 76 117 128 39 36 52 125 132 150 62 66 88 121 117 28 103 79 41 54 79 46 43 91 105 124 100 101 44 158 92 68 65 68 99 111 145 64 79 104 154 162 67 54 127 74 59 94 65 18 10 55 74 55 114 108 71 87 107 91 175 47 51 151 136 102 88 125 77 84 127 60 98 82 50 55 53 82 113 84 56 82 49 68 143 61 36 94 100 52 72 113 119 52 101 80 55 38 42 53 56 150 120 143 107 120 162 151 136 43 51 60 47 32 41 51 114 91 44 110 106 105 117 142 51 68 79 109 68 94 116 180 142 77 63 16 24 95 73 88 64 88 93 106 89 95 96 132 45 50 72 63 64 74 155 132 81 65 73 86 129 98 86 83 35 68 126 113 129 53 85 87 69 54 60 136 48 67 123 87 146 114 94 81 76 59 100 33 29 25 42 41 46 108 52 69 79 96 81 103 127 35 109 46 62 60 93 81 87 67 60 60 81 94 107 34 70 104 86 104 66 65 71 58 68 110 61 139 119 104 78 123 76 57 65 31 121 100 135 50 59 62 65 97 54 57 104 123 68 120 123 141 105 76 110 161 78 60 77 117 117 64 18 74 42 49 65 91 149 123 61 20 72 80 131 129 107 100 117 139 44 111 147 98 46 94 100 23 48 99 122 111 99 63 65 145 76 76 86 70 165 93 59 117 113 60 62 103 116 156 136 94 116 51 28 49 74 53 146 74 59 91 68 51 82 69 101 84 91 106 141 93 130 147 55 27 105 159 117 88 97 51 48 98 97 175 34 29 26 16 34 33 85 96 99 158 54 51 37 65 80 51 77 77 85 134 78 64 73 79 60 54 75 65 111 72 128 94 94 211 135 25 125 66 77 66 92 99 37 131 39 89 48 56 95 163 107 81 56 112 33 105 77 114 77 121 96 95 115 84 65 101 75 85 120 89 26 62 78 177 58 86 92 111 84 69 133 143 92 159 145 94 77 92 123 49 136 45 74 137 79 102 35 71 36 65 96 96 126 106 106 130 139 141 88 98 134 50 88 51 44 133 103 89 42 48 52 117 91 19 31 32 64 49 102 93 90 67 102 108 22 84.6720741599073
84 164 199 86 85 77 57 17 40 48 27 77 182 41 59 154 161 137 66 52 125 134 73 72 29 123 114 74 97 136 76 75 117 37 46 28 61 89 64 121 152 56 70 100 118 181 67 41 171 82 98 45 53 64 100 85 64 56 105 97 123 74 81 114 123 24 48 74 91 145 125 79 103 92 93 86 100 75 89 42 55 36 79 101 48 104 71 86 84 112 96 65 78 87 100 92 100 86 81 100 77 31 62 60 123 109 51 77 86 126 85 41 85 66 83 60 55 113 45 86 66 12 19 23 26 34 34 114 120 79 74 100 178 70 97 79 53 109 95 99 98 59 82 88 61 67 152 59 45 77 93 102 82 105 71 55 19 115 173 135 105 285 132 149 100 86 79 110 121 108 76 53 95 140 120 60 36 119 135 131 34 31 25 102 52 45 81 91 82 172 54 99 86 70 27 42 75 87 56 63 68 122 88 57 61 133 95 45 56 68 60 81 92 99 62 54 97 123 77 69 114 90 148 32 30 35 96 68 106 73 79 142 197 95 31 51 115 28 50 93 69 130 63 76 92 76 70 87 124 75 74 48 64 93 97 48 122 60 97 67 136 77 86 45 43 40 49 49 52 52 72 58 44 88 88 72 49 22 91 136 114 69 117 67 109 71 44 61 101 125 91 46 19 16 68 76 91 116 111 61 102 51 124 77 91 184 95 94 57 76 65 38 59 68 66 60 75 79 85 60 46 93 96 83 104 87 72 90 96 145 126 89 49 74 111 70 54 131 102 100 76 117 101 118 114 77 78 79 137 178 56 49 50 64 61 66 32 165 95 136 33 55 68 113 98 95 33 72 55 23 60 107 72 141 161 38 83 102 45 30 42 85 54 72 120 129 42 35 50 127 135 144 61 65 87 133 120 32 110 79 38 58 75 48 43 90 110 125 105 101 43 152 97 70 61 63 107 110 143 64 78 104 146 163 65 54 135 71 62 90 71 18 9 60 65 47 113 107 72 88 108 93 169 50 51 163 130 103 77 124 73 81 133 59 101 74 55 54 50 82 103 86 56 85 44 66 148 55 36 94 96 54 74 118 117 54 103 78 57 38 43 52 55 158 119 147 106 113 156 152 135 39 49 60 41 32 48 55 118 87 41 99 109 104 114 152 53 63 75 103 67 94 110 187 140 76 65 14 25 87 68 98 73 95 95 105 97 97 97 135 46 49 72 62 56 71 159 132 83 62 74 89 120 99 82 84 35 71 120 110 136 54 97 89 73 58 64 133 42 57 122 84 148 118 94 85 84 55 99 35 32 23 40 43 42 109 57 70 80 100 89 106 123 32 104 44 62 59 91 85 87 69 64 66 85 94 105 38 71 112 92 105 65 63 74 55 63 120 63 136 112 98 82 118 76 53 63 33 126 105 135 48 59 57 63 97 54 48 107 122 65 122 124 135 105 73 115 157 83 63 75 107 117 53 17 76 43 49 65 90 151 125 65 21 74 79 128 128 102 97 122 135 44 112 152 94 50 85 103 23 48 100 120 111 101 61 68 145 80 76 82 74 170 91 56 116 110 61 62 105 111 156 134 104 124 51 27 54 74 60 139 72 62 95 65 47 81 75 111 80 96 107 145 96 133 154 62 27 110 163 115 92 92 47 46 98 103 172 36 27 22 13 37 36 83 103 102 151 53 54 39 66 83 59 76 77 84 129 66 64 65 78 56 60 73 60 113 73 127 91 96 212 136 20 119 61 79 60 96 95 36 139 43 89 46 64 92 167 107 90 57 114 26 101 84 114 80 123 96 91 113 85 68 97 73 90 130 94 24 63 81 181 58 90 99 113 84 64 128 133 89 156 148 95 81 95 122 47 136 43 71 139 78 117 36 72 36 65 96 96 120 111 110 131 140 133 90 100 139 47 86 48 43 132 108 87 38 52 51 119 88 19 32 25 56 46 102 87 86 62 100 107 22 84.75550405561994
86 151 203 83 90 80 64 18 42 46 27 73 180 43 57 159 168 146 56 51 127 126 69 68 27 128 122 72 102 127 74 78 116 40 50 28 69 85 67 125 163 57 66 94 115 188 68 48 167 83 102 48 55 67 96 85 73 54 109 100 127 73 84 114 124 22 52 85 90 152 130 80 99 92 92 82 97 72 88 40 59 39 85 104 48 92 72 86 84 111 91 60 77 84 105 83 103 85 77 100 76 29 63 63 133 116 50 85 82 127 85 41 82 61 80 60 49 114 47 84 70 10 22 23 25 35 36 123 119 80 72 100 172 73 107 79 48 119 92 103 100 57 85 90 67 67 157 61 45 83 93 111 84 113 72 54 19 114 187 141 103 279 132 144 96 84 82 110 116 110 79 56 97 136 127 63 33 120 131 131 37 31 25 102 55 41 81 86 84 173 56 102 84 69 23 47 74 89 56 62 70 114 87 61 57 126 90 48 53 71 57 80 93 107 63 54 99 120 68 70 113 95 150 29 32 35 97 66 104 78 79 142 193 102 34 49 112 26 53 92 69 127 59 72 88 69 75 88 116 72 71 52 64 94 95 49 127 51 93 74 132 78 91 45 51 40 46 46 49 52 83 58 45 95 91 76 52 22 88 128 110 68 111 74 120 75 42 68 111 127 85 44 15 17 70 72 90 106 100 59 108 52 116 72 94 185 92 95 51 69 63 41 62 67 67 65 78 78 87 70 51 100 104 88 99 90 80 91 91 142 130 94 50 73 108 75 58 126 104 104 83 121 92 119 117 74 86 76 142 185 52 42 59 61 60 58 32 168 95 139 32 57 68 106 97 97 28 69 50 24 60 106 73 154 166 38 83 109 39 25 47 82 52 75 118 128 44 38 51 127 134 144 61 62 89 126 123 34 115 87 40 60 80 50 41 93 106 127 109 107 39 142 96 69 56 66 106 105 147 64 75 103 136 159 65 57 141 72 62 89 63 16 9 57 64 54 114 104 70 89 117 90 173 50 44 170 125 102 73 111 69 77 137 67 100 73 56 52 54 83 104 85 58 83 43 63 153 60 40 98 97 53 78 123 121 53 98 82 57 47 46 48 54 158 118 143 106 113 155 154 136 40 48 60 33 31 51 55 123 82 38 104 112 98 124 141 50 63 75 114 60 96 119 177 140 78 70 13 22 92 72 101 71 102 99 97 102 102 91 138 41 51 74 55 54 72 169 127 81 67 75 85 120 105 80 85 35 70 118 115 134 50 105 88 75 61 67 135 38 56 118 86 156 113 99 84 73 55 97 42 33 24 42 42 42 108 56 64 78 96 89 101 123 29 105 49 61 56 84 87 94 75 62 64 92 91 109 35 73 114 95 110 61 66 78 54 61 121 63 130 116 103 83 132 70 58 63 30 131 110 141 43 52 54 61 94 48 48 108 119 61 118 123 131 107 72 117 156 87 62 74 114 110 48 18 77 44 52 63 89 154 125 68 20 72 79 125 118 101 106 125 134 45 121 146 89 49 84 108 22 53 94 121 109 100 66 71 152 79 73 78 83 167 85 60 115 115 58 59 114 114 152 132 107 128 54 27 55 71 58 136 69 66 93 65 47 76 77 114 78 91 104 138 97 125 156 65 25 111 153 109 93 89 45 50 102 97 176 34 27 26 10 35 37 84 109 105 152 50 52 40 63 87 64 76 81 85 127 65 63 66 78 57 66 76 66 114 77 123 94 97 206 133 24 118 69 82 64 93 100 37 140 47 93 48 62 97 183 109 95 54 112 28 104 85 118 81 128 103 101 110 81 72 94 69 88 131 97 25 60 87 178 59 93 101 116 76 62 133 133 90 154 138 99 79 96 125 50 123 41 72 131 87 117 38 72 36 66 99 97 117 123 119 126 139 134 90 91 141 43 86 43 47 142 94 83 40 52 56 115 90 16 31 20 52 52 100 79 84 60 102 110 23 85.0648899188876
80 145 207 80 87 83 70 17 50 46 25 74 186 45 59 162 171 148 54 48 134 130 71 66 25 134 117 74 103 125 80 82 122 40 56 28 69 83 66 129 166 57 67 94 111 173 74 46 161 79 103 45 54 66 89 91 78 53 114 99 132 76 81 114 125 22 53 91 91 169 136 84 97 100 92 87 95 66 91 40 60 36 85 98 46 93 74 86 86 110 89 68 73 88 99 83 100 85 77 102 75 26 61 66 132 121 49 90 78 119 85 41 71 60 79 57 42 118 49 83 69 11 20 24 26 35 37 117 123 82 72 100 167 69 105 85 48 117 97 106 106 56 95 90 72 67 154 56 45 71 94 112 84 120 81 55 14 108 191 135 105 272 126 141 91 85 79 116 115 108 82 54 91 125 113 61 33 124 127 124 39 29 25 103 55 44 75 85 89 174 53 99 92 69 22 41 73 90 53 59 65 107 89 64 59 129 89 48 52 70 58 80 96 109 66 57 103 116 68 72 123 88 144 29 34 37 97 62 103 86 73 148 200 100 37 50 108 28 49 108 75 128 58 64 95 67 77 83 104 71 71 52 64 92 96 57 128 53 87 73 131 71 91 44 57 38 45 48 47 57 89 58 46 98 95 75 53 23 94 120 111 66 107 83 118 70 42 69 125 132 80 46 14 17 75 62 81 104 97 55 99 56 103 76 94 174 88 102 43 65 56 48 56 66 64 64 73 74 87 73 50 101 106 91 105 88 80 90 80 144 121 98 54 73 101 75 53 125 104 110 85 117 91 118 126 76 88 86 145 185 54 35 58 68 64 59 28 171 100 143 36 51 66 98 94 103 27 70 52 21 58 106 77 151 165 38 82 111 42 25 41 76 56 70 108 128 38 35 51 130 136 148 62 64 91 123 124 32 125 87 41 68 73 49 41 97 109 127 104 108 35 143 88 69 47 66 109 110 151 67 74 102 132 161 65 58 147 76 68 89 65 17 7 56 62 57 103 110 76 87 114 92 176 48 48 161 143 103 71 107 65 75 135 63 94 68 54 53 65 82 96 90 59 81 42 58 144 57 38 99 99 55 84 120 121 47 98 84 60 56 45 45 55 160 120 155 104 114 165 157 141 33 48 60 33 30 51 53 127 89 38 102 110 108 127 147 47 61 72 119 61 98 107 176 135 84 65 15 22 92 82 112 74 104 90 102 103 105 88 142 44 51 80 57 55 76 174 132 87 74 79 86 121 111 80 81 37 75 119 114 134 49 106 94 74 59 66 142 39 54 113 83 149 116 99 85 69 52 94 48 32 21 38 43 42 104 61 73 88 89 89 107 130 26 110 54 62 55 79 85 99 70 61 68 98 90 114 31 80 122 96 114 68 66 83 52 58 117 57 126 117 110 76 139 71 55 63 33 128 112 148 42 43 58 61 96 45 45 109 117 62 114 131 135 112 77 118 156 88 59 80 122 108 47 17 82 40 49 58 86 163 122 73 25 71 79 119 119 98 110 136 139 45 124 144 79 47 85 107 23 54 86 122 107 102 67 67 147 74 78 72 76 173 82 62 113 114 66 63 123 115 158 134 104 130 50 24 67 77 56 129 72 69 88 66 49 74 76 108 78 93 105 131 93 119 166 65 23 110 151 107 102 92 43 57 97 100 177 33 29 24 10 35 38 81 107 106 145 54 50 43 67 82 68 70 73 90 125 63 71 64 80 52 65 75 69 112 75 127 102 103 211 134 24 115 67 86 55 97 107 34 127 50 85 48 68 96 192 109 93 62 113 28 107 86 125 86 125 104 106 107 74 81 98 73 89 126 100 26 54 90 182 65 99 105 118 75 69 137 139 94 150 143 96 75 98 122 44 119 41 63 126 88 116 42 75 33 73 105 98 120 126 120 126 143 127 83 90 140 42 83 44 49 153 95 74 40 46 58 106 91 11 31 16 51 56 104 82 79 60 112 111 20 85.30475086906141
78 143 215 87 81 81 69 18 50 47 26 74 179 40 65 166 170 140 51 42 136 140 72 73 22 129 114 74 101 133 78 81 118 42 57 31 71 79 63 128 163 53 67 95 108 173 72 46 157 78 93 49 58 68 85 86 76 54 118 100 133 70 81 107 125 22 52 93 91 174 142 88 93 98 102 85 100 62 82 33 60 35 79 86 45 94 74 91 87 103 98 71 71 81 99 90 93 87 76 107 76 25 57 70 122 117 44 95 68 114 83 38 59 65 84 55 44 124 48 79 63 12 18 22 24 33 36 129 118 85 75 100 167 68 108 87 45 117 100 109 108 54 98 91 72 63 153 59 46 70 95 107 82 124 79 57 15 106 182 148 99 245 127 128 90 82 73 114 119 118 75 52 89 119 114 60 32 115 131 110 40 32 26 104 56 47 78 90 92 173 57 95 90 63 22 41 73 78 56 59 66 104 87 64 57 133 83 47 53 71 64 86 91 112 67 61 104 123 69 76 124 83 153 28 37 36 89 59 107 90 72 139 200 102 40 51 106 33 44 114 75 126 59 62 104 72 73 72 99 70 77 53 65 90 94 62 126 55 93 72 132 71 87 42 57 39 50 45 38 55 86 55 47 100 96 78 55 22 99 124 115 68 111 95 116 63 41 68 124 141 74 49 15 19 78 60 83 105 96 61 101 58 106 73 95 168 88 106 43 63 53 47 54 65 67 72 79 75 86 77 51 99 101 91 106 93 76 91 78 142 126 98 52 74 100 84 54 132 96 110 82 117 94 121 127 73 85 84 145 193 55 31 57 71 68 60 33 170 109 144 40 50 68 94 91 96 29 63 57 19 61 109 73 156 170 41 82 111 40 24 41 71 59 68 105 130 42 30 52 125 135 141 55 70 90 123 129 31 124 91 40 69 74 46 31 98 105 127 101 111 33 145 88 65 47 70 103 114 143 69 70 99 126 156 77 58 151 72 74 87 67 17 7 58 67 58 102 102 78 82 119 93 185 47 48 148 144 102 72 102 61 67 136 64 93 69 50 54 64 92 91 86 52 81 43 54 145 61 42 102 100 56 80 116 116 45 95 88 61 63 51 49 51 154 120 153 105 117 160 163 138 34 46 57 29 31 57 55 129 89 37 100 110 111 125 165 43 62 68 120 60 92 109 169 130 85 66 15 22 88 87 108 81 100 90 102 97 103 80 145 46 52 80 66 56 72 162 134 90 82 80 84 118 110 77 72 43 72 115 120 136 49 109 87 77 58 69 134 40 59 115 85 148 125 102 84 71 52 94 49 37 22 38 43 43 101 62 73 99 91 84 105 122 27 112 55 60 54 74 78 93 71 64 72 111 90 122 32 83 129 100 117 65 64 77 49 58 118 61 121 116 109 71 137 64 60 65 32 131 116 151 39 38 56 59 99 45 43 117 110 56 110 126 142 109 79 112 153 95 54 74 117 110 38 16 83 34 43 59 84 161 119 71 25 76 89 122 121 104 105 133 128 44 124 146 79 47 84 110 26 56 81 116 96 100 66 71 147 74 78 73 72 180 82 64 115 115 69 68 128 120 159 130 116 122 52 25 70 85 62 123 70 70 83 67 42 73 75 106 74 94 97 123 95 118 165 67 23 112 145 108 98 84 38 56 97 99 183 29 25 24 9 37 33 76 112 105 142 55 47 44 59 79 65 66 68 97 122 64 68 66 76 54 64 69 70 114 75 126 116 108 206 139 25 114 59 90 57 99 104 37 121 58 83 50 62 103 189 104 94 64 112 25 101 86 133 89 128 113 114 103 77 84 96 77 88 118 102 26 54 93 191 66 105 105 110 72 72 136 143 94 155 146 92 75 104 115 43 117 40 64 117 91 121 45 75 35 75 114 101 135 123 128 126 150 132 82 85 139 39 83 41 47 153 92 73 38 47 51 108 94 11 32 16 49 49 97 84 86 55 124 117 22 85.15874855156432
80 137 222 84 78 81 71 20 49 47 20 81 172 43 68 178 168 135 49 41 139 133 75 76 20 141 115 75 98 132 79 79 126 41 58 34 77 81 60 133 158 55 65 92 114 180 75 48 165 80 95 48 53 63 81 84 72 57 124 108 135 69 83 105 121 23 58 97 96 173 136 91 86 99 109 90 101 58 85 33 61 30 83 78 44 101 75 88 75 100 100 66 67 91 100 89 93 81 77 107 80 24 50 79 125 124 43 96 75 115 87 40 57 60 95 54 42 113 50 84 62 14 16 25 23 35 33 136 110 90 69 107 163 61 102 87 45 123 96 104 118 60 99 84 79 67 145 58 44 64 95 98 83 125 80 61 16 104 174 149 100 240 121 127 86 80 73 114 121 115 68 51 86 131 124 61 27 117 133 103 42 39 24 110 62 46 80 99 95 170 56 103 91 63 22 47 79 75 53 59 68 96 79 71 57 130 78 50 55 73 72 88 89 119 69 65 107 122 71 75 137 78 159 26 37 38 90 53 105 106 73 133 205 95 43 53 104 32 45 118 75 125 65 66 96 78 70 66 92 69 79 59 68 87 87 64 127 50 90 73 124 65 91 39 58 38 52 46 38 56 88 49 43 95 99 82 58 23 95 125 112 70 112 99 109 62 44 64 133 143 75 50 15 18 84 61 83 107 98 64 106 62 101 75 90 161 92 114 46 61 52 49 57 58 69 76 84 80 85 78 48 100 97 95 102 88 77 93 74 140 133 96 51 78 98 86 56 129 97 107 83 118 87 118 138 71 92 88 143 181 53 29 63 73 66 65 31 163 112 154 39 49 70 93 86 102 30 69 60 19 61 109 77 146 157 39 78 105 38 25 42 64 62 68 109 125 37 28 47 128 129 141 57 71 96 126 127 38 122 93 39 63 72 48 31 98 112 128 94 114 28 136 83 66 50 64 99 114 146 65 67 98 126 151 82 61 146 67 70 91 67 17 7 61 70 59 91 94 84 83 110 97 184 49 48 155 141 96 75 96 64 67 134 68 94 71 52 54 60 95 92 86 54 76 35 54 147 63 48 93 109 57 81 121 119 45 89 89 58 66 50 57 54 154 120 147 110 117 157 162 138 37 45 51 28 28 64 62 116 86 36 100 101 120 120 171 44 62 61 123 58 86 117 163 119 96 68 14 20 86 95 113 89 104 101 104 95 101 80 139 53 51 74 67 60 74 150 124 89 79 81 82 123 107 73 63 48 68 117 128 140 48 113 83 75 58 71 141 35 60 108 88 153 118 104 95 79 55 85 57 35 22 36 39 48 100 61 74 107 90 83 108 119 28 120 48 63 58 83 68 90 81 61 79 106 92 126 31 85 130 106 116 64 63 68 45 50 117 63 124 111 100 67 129 58 65 64 30 135 109 155 37 37 61 59 102 46 39 123 113 61 108 124 143 108 86 113 139 98 47 75 113 114 39 17 93 37 43 65 83 156 112 74 26 77 90 128 119 99 108 125 119 40 128 146 81 45 78 104 26 51 87 119 96 95 71 79 153 69 78 72 71 182 88 64 125 123 70 69 130 120 152 125 115 121 59 27 81 83 62 114 70 72 77 72 40 72 71 98 78 95 88 115 87 105 177 73 24 117 141 105 92 88 41 54 107 103 184 24 25 19 8 39 37 74 117 102 136 55 50 42 54 80 67 65 66 95 123 61 68 56 78 55 62 69 69 114 72 127 112 115 200 134 29 109 56 86 59 101 102 40 116 54 73 50 60 103 191 113 91 69 110 25 110 84 134 87 124 118 120 98 81 83 79 83 84 124 100 28 60 89 199 60 106 102 104 76 70 136 136 100 151 144 94 75 110 112 44 117 45 62 105 90 125 47 74 39 72 111 102 128 121 127 127 145 126 75 88 137 37 84 40 55 160 97 73 39 43 52 109 96 9 31 15 44 54 99 84 82 60 125 117 28 85.17265353418309
79 132 226 89 79 78 72 23 49 49 18 84 168 38 69 181 160 129 49 44 136 132 75 84 17 150 119 77 96 127 85 78 125 37 58 35 72 73 64 131 141 50 64 88 99 174 83 48 168 82 104 51 52 61 75 80 76 54 133 113 134 73 76 103 116 26 59 100 95 174 145 90 85 104 121 83 101 57 84 35 64 29 79 78 41 102 72 92 71 108 103 67 66 89 99 81 84 82 69 104 85 24 49 81 122 118 43 97 73 113 82 36 55 60 88 56 42 119 51 81 56 16 17 28 22 35 33 143 110 91 64 105 162 58 102 88 48 123 103 98 121 67 106 86 79 67 147 58 48 60 92 94 79 127 89 66 12 103 171 145 97 231 127 127 92 74 74 127 120 118 61 51 86 132 134 62 25 110 122 102 42 44 24 108 63 43 81 104 91 173 53 105 92 65 19 51 82 74 54 59 69 93 87 77 59 132 76 49 52 76 77 89 96 114 67 64 100 126 73 82 135 78 163 19 38 40 95 49 105 109 67 124 207 96 41 46 102 29 48 121 71 126 67 70 99 71 66 68 90 68 76 64 65 87 81 64 129 54 89 76 122 63 89 37 58 38 54 45 39 52 93 47 40 91 97 82 64 21 87 130 120 74 110 99 108 59 36 70 126 140 72 48 18 21 78 63 77 114 94 60 110 62 102 75 80 154 82 107 40 63 49 53 60 59 69 78 94 75 89 86 45 106 96 95 100 89 81 94 75 135 133 95 49 74 94 95 55 122 96 108 81 126 85 118 138 75 92 90 147 186 51 29 59 76 56 62 31 160 111 152 41 43 71 96 88 106 29 70 71 17 53 112 74 135 148 40 87 99 43 22 41 63 69 72 117 130 29 32 48 125 127 126 57 70 98 137 129 38 133 95 38 67 73 48 30 98 107 130 94 116 26 134 84 64 53 58 100 122 151 64 71 91 126 151 78 61 141 65 69 93 65 16 6 68 78 60 90 94 87 76 111 99 181 55 54 160 140 92 74 102 63 68 125 69 99 73 55 53 58 92 89 88 50 71 34 57 149 63 45 92 111 57 74 119 130 49 83 93 62 68 54 53 44 152 126 148 111 109 162 162 132 37 44 52 27 28 67 69 108 89 35 101 104 125 124 176 42 62 59 124 53 81 103 157 109 104 66 12 18 88 91 109 86 101 105 104 89 99 79 127 63 52 77 69 62 64 159 120 82 84 82 77 128 101 71 58 49 63 120 129 134 40 114 82 78 60 74 135 36 62 100 91 149 117 110 101 86 59 80 65 34 24 35 39 49 93 59 78 113 88 87 103 117 33 126 51 69 61 88 71 90 77 61 90 106 96 123 32 84 130 106 109 67 59 63 45 42 111 68 124 112 98 68 124 51 67 68 28 134 112 154 35 35 66 58 101 47 31 121 104 65 118 112 148 115 89 119 140 96 45 75 110 124 38 14 84 45 50 64 77 159 111 77 26 78 93 127 112 92 113 119 118 42 141 148 85 44 75 102 28 55 84 121 91 90 72 84 143 70 76 64 67 170 80 70 131 127 77 67 132 131 147 127 120 123 60 31 86 79 67 117 69 77 83 69 40 65 66 93 80 96 88 107 77 99 173 74 22 120 142 107 90 86 45 54 105 100 191 23 23 19 7 36 36 74 126 98 135 48 52 42 51 80 69 63 69 94 126 62 67 54 80 61 59 68 61 109 71 130 114 109 188 147 35 97 58 81 66 103 96 38 113 51 68 51 58 104 191 120 93 62 114 28 109 84 136 85 127 118 121 96 76 86 76 75 85 118 96 26 65 89 205 62 109 110 114 67 69 135 133 99 145 140 93 78 116 107 49 120 41 61 105 93 122 49 69 33 70 114 110 120 121 124 124 144 132 71 89 144 41 82 47 60 166 99 74 39 44 51 115 106 9 30 13 42 57 106 88 79 63 120 112 29 85.03939745075319
82 135 223 93 75 71 72 23 50 49 16 81 157 37 68 184 156 133 52 43 134 138 76 83 17 140 122 74 100 127 91 80 114 35 60 35 68 76 63 127 148 47 70 92 92 171 88 49 168 81 102 53 56 63 73 74 84 58 127 108 135 77 68 105 111 21 63 108 93 184 149 93 80 104 133 84 94 56 82 35 69 25 77 76 40 102 68 96 77 115 109 74 68 84 102 76 85 76 60 98 87 24 47 77 118 115 45 94 74 107 80 36 55 56 92 57 40 126 50 85 56 17 19 28 24 31 32 133 101 84 61 109 171 55 102 87 51 115 105 95 116 66 117 85 76 61 138 54 46 61 89 96 71 127 90 68 11 97 164 140 97 231 123 126 90 72 75 132 115 128 54 49 85 132 130 71 22 113 131 106 46 44 25 114 57 42 76 99 90 181 58 109 95 61 21 49 82 71 50 57 65 95 85 79 63 126 80 46 52 75 77 90 101 120 68 64 101 118 70 90 138 85 179 20 47 42 91 46 101 106 64 116 215 99 40 49 100 28 50 132 76 123 71 66 99 68 64 66 92 66 74 63 65 83 82 62 137 48 90 82 122 67 90 40 54 37 53 48 39 56 95 49 35 84 92 89 68 19 88 128 122 77 112 94 102 57 37 66 125 142 70 53 20 21 77 63 76 117 96 63 93 60 103 72 81 148 82 105 41 61 53 49 53 55 60 85 93 78 95 86 46 109 91 100 96 91 91 94 70 135 137 88 44 75 87 105 63 130 93 98 72 137 85 117 143 77 97 91 149 190 52 29 55 75 51 62 31 162 114 156 44 41 74 95 91 110 28 63 69 16 57 116 79 139 145 41 87 102 44 20 41 67 70 67 120 132 27 35 43 116 134 127 54 72 90 132 123 43 140 100 42 72 73 50 31 107 114 127 94 117 27 132 83 59 54 61 92 129 150 63 76 93 119 155 82 54 140 64 78 101 61 19 6 65 81 59 90 92 95 72 112 98 173 52 53 160 134 90 66 101 61 64 123 67 100 66 53 50 58 93 83 86 43 64 43 56 142 63 43 90 110 59 79 126 131 50 87 90 60 70 58 53 41 143 129 143 119 113 170 149 130 37 48 53 28 26 64 75 116 95 36 102 104 130 127 186 38 63 61 124 51 78 97 151 107 109 75 12 14 95 91 114 86 101 107 109 82 101 78 127 67 53 82 64 61 61 152 124 84 80 82 85 126 106 66 51 50 62 120 112 130 40 115 81 76 61 77 135 33 63 100 92 139 118 111 100 79 64 78 72 34 25 36 38 48 91 59 77 112 84 89 104 125 30 126 58 67 60 86 75 85 76 65 94 103 87 128 31 85 122 113 110 65 61 64 39 43 111 70 129 120 99 68 119 53 64 66 26 140 110 147 33 32 61 56 106 44 30 125 104 74 118 100 152 121 91 125 146 97 47 75 114 123 38 14 79 44 52 63 76 154 106 75 24 84 94 128 113 84 107 122 112 48 149 153 94 38 79 107 27 61 80 125 93 85 81 89 136 63 76 62 66 175 79 69 141 140 77 73 133 136 145 126 129 117 59 33 92 75 76 113 70 81 78 66 35 67 68 92 72 93 87 103 77 94 171 79 26 119 143 104 98 81 47 58 107 104 184 21 22 18 6 33 36 71 126 96 129 45 50 39 52 83 73 61 75 97 137 65 73 53 82 60 61 65 58 104 71 126 110 107 184 150 37 97 52 80 78 100 105 40 112 55 66 53 62 105 183 119 96 64 110 25 106 80 139 87 115 120 114 99 77 91 71 73 78 111 92 27 69 88 196 65 107 110 121 57 76 130 125 95 143 141 97 83 110 109 53 118 35 54 95 94 123 47 67 31 74 110 115 123 113 121 131 135 119 65 89 144 44 87 53 62 170 90 68 43 40 49 109 104 6 28 14 44 54 106 89 88 66 123 124 33 84.9675550405562
81 138 221 92 74 74 73 22 50 46 15 81 160 31 67 185 139 134 53 45 128 147 79 78 15 140 126 79 97 121 91 82 105 31 55 38 65 74 61 126 134 50 70 89 92 179 95 51 172 76 96 63 61 65 76 73 77 58 125 108 128 76 72 103 122 18 62 99 90 191 153 90 76 103 131 88 95 61 73 36 69 23 79 74 40 106 68 89 81 112 108 74 68 86 98 75 81 67 59 97 88 22 47 79 110 116 45 91 73 103 77 37 54 62 88 57 43 127 50 80 60 13 19 28 24 27 28 137 101 80 59 114 170 54 97 86 54 121 98 103 114 64 117 82 83 64 141 57 50 52 85 95 73 128 94 77 10 95 168 141 94 225 116 137 81 74 78 132 110 128 46 49 82 122 126 68 20 113 121 105 45 45 24 118 59 40 69 97 91 185 59 104 109 58 23 50 86 66 47 54 68 95 88 79 71 130 83 45 52 79 87 92 109 126 75 73 108 121 64 94 137 83 173 21 41 41 89 45 104 106 64 116 219 97 37 51 102 31 47 138 78 121 69 66 95 66 66 66 86 67 72 58 68 82 82 60 139 45 82 82 123 66 91 41 56 41 49 47 35 60 100 51 37 79 96 93 61 24 97 122 126 81 102 82 110 54 41 67 135 139 73 51 23 23 79 60 79 109 94 57 83 61 107 69 89 149 77 108 46 58 54 46 54 53 64 82 93 76 93 91 48 107 89 98 94 85 95 85 68 145 143 89 41 72 85 104 62 125 83 91 61 144 80 127 139 76 98 97 139 178 49 27 58 73 54 66 32 164 121 165 44 42 70 90 87 103 25 67 66 15 63 110 82 135 140 37 86 104 42 18 38 66 66 74 117 133 25 31 37 117 135 127 54 74 88 121 111 37 149 100 43 77 67 51 31 107 108 125 105 109 26 126 84 60 53 59 95 128 149 70 79 87 117 157 84 50 131 67 80 98 63 21 6 68 77 58 89 97 94 69 117 101 170 49 51 157 136 88 63 99 64 56 125 70 97 66 57 58 59 99 82 90 40 60 47 57 137 61 41 94 113 62 85 129 128 46 91 87 63 64 56 51 40 138 132 141 131 117 173 149 129 38 50 55 29 27 67 76 126 90 37 102 102 125 127 176 36 67 56 120 52 82 96 146 110 108 74 12 14 96 96 123 90 99 104 114 84 94 78 133 71 45 76 59 63 62 144 125 74 82 84 96 122 106 57 54 53 59 113 115 124 34 116 83 76 61 80 130 29 59 105 91 140 110 112 96 73 60 76 74 35 25 33 37 52 96 56 80 110 85 85 102 127 31 121 63 67 59 91 74 77 83 63 98 109 84 136 32 88 114 106 112 59 59 69 46 42 104 69 116 118 96 67 107 53 65 68 25 142 101 141 30 30 57 54 103 45 23 112 97 73 112 93 147 120 102 122 136 101 43 80 118 119 36 12 77 43 59 61 74 151 106 82 21 85 88 132 114 80 104 121 112 54 157 160 96 35 76 110 27 63 78 135 85 80 84 91 140 61 71 66 66 170 78 75 143 139 88 74 140 136 143 120 134 115 64 36 97 75 84 119 69 85 78 70 30 67 62 87 67 88 86 101 80 99 184 80 31 112 141 112 107 80 47 58 113 108 174 21 22 17 6 32 38 75 128 103 136 44 48 39 55 82 74 59 73 98 138 53 76 48 91 57 55 66 56 89 68 123 105 110 184 148 47 91 50 84 87 94 109 40 106 56 59 54 64 102 180 116 97 56 104 27 98 85 136 89 107 128 110 95 82 96 70 73 71 111 97 30 73 86 199 64 110 106 120 56 77 135 129 93 148 145 103 89 111 109 56 124 40 50 98 98 123 42 73 30 72 110 124 124 108 115 137 132 121 63 82 145 52 90 58 67 160 88 66 46 39 44 107 89 6 24 12 44 59 112 89 88 66 118 135 36 84.68945538818076
80 131 224 100 70 78 69 19 52 48 13 73 156 29 76 176 138 137 58 48 117 141 82 70 17 139 123 82 101 120 93 85 100 32 58 44 67 76 65 123 141 53 71 92 89 175 99 48 175 75 93 68 67 68 75 75 76 55 116 113 135 81 72 102 127 22 62 95 91 191 147 93 80 103 136 89 96 60 61 34 68 20 77 79 40 108 67 81 86 117 109 75 64 84 105 69 83 62 60 94 85 23 46 81 116 116 43 94 75 94 77 30 46 57 78 50 41 137 47 75 57 14 17 28 23 25 28 135 101 77 59 123 167 56 96 84 55 116 96 103 114 57 117 86 78 61 129 59 53 46 80 90 75 134 96 84 10 95 158 136 102 223 119 137 79 74 78 117 112 126 44 47 86 116 132 63 19 108 115 106 49 45 16 111 56 43 67 89 85 185 63 98 113 65 23 49 91 69 48 55 67 93 86 76 74 127 77 48 55 90 83 77 103 113 75 74 110 116 61 95 133 85 170 22 41 38 84 43 108 112 62 113 226 101 37 46 98 35 43 142 70 121 72 65 89 63 57 62 88 72 76 63 70 80 78 54 139 43 77 75 120 61 95 44 58 46 44 40 36 63 103 54 34 72 94 98 63 23 95 125 128 81 101 87 95 53 44 65 134 143 74 52 23 20 79 63 84 115 89 55 81 60 102 64 95 141 74 106 49 62 55 45 53 47 62 79 93 75 92 92 50 109 88 101 93 87 103 77 57 141 144 92 40 73 83 114 64 125 76 91 58 160 83 126 139 69 104 103 146 173 45 25 58 71 58 63 32 156 117 169 47 42 66 95 87 107 30 67 65 13 65 110 78 140 142 38 86 103 39 18 42 67 70 79 117 121 28 30 35 109 135 130 54 66 91 123 115 39 148 101 42 78 69 48 33 109 114 129 101 114 24 119 81 63 53 63 92 136 148 67 79 86 119 153 88 45 133 71 75 94 63 22 7 72 79 58 90 114 94 74 120 106 172 49 54 158 136 88 72 97 60 51 141 70 98 59 59 62 60 96 83 100 34 55 51 51 140 63 46 85 118 61 81 135 130 45 87 82 57 66 58 53 42 133 132 138 121 128 173 140 135 40 48 59 32 26 66 69 120 88 32 99 107 136 122 183 44 67 54 132 52 82 94 146 101 107 76 11 14 89 95 128 88 99 98 110 86 93 68 132 65 40 79 49 60 55 142 122 77 75 83 88 114 105 54 48 52 61 113 116 128 32 114 78 70 63 75 130 27 60 97 98 137 112 100 93 69 62 72 75 37 27 36 37 51 94 54 88 113 81 83 96 124 33 114 66 66 62 92 79 73 85 67 107 112 79 137 33 85 115 110 117 58 57 67 45 48 103 66 117 112 99 62 107 50 65 72 23 141 98 142 31 32 54 53 97 41 20 109 97 70 111 89 146 127 100 112 138 103 44 82 121 127 36 10 75 43 63 58 75 148 98 79 20 88 86 130 110 82 94 119 107 60 151 167 88 32 68 108 28 56 77 140 80 78 92 97 140 59 61 60 66 173 78 80 143 150 88 80 140 127 145 117 138 114 63 35 100 79 86 113 62 92 74 69 28 68 65 83 71 91 85 103 77 91 180 78 35 110 139 104 112 85 42 56 120 109 171 20 17 16 6 30 42 77 123 98 130 46 50 35 56 82 64 56 72 106 143 50 73 46 103 57 54 67 53 89 71 121 107 114 179 138 43 86 52 83 82 91 106 44 110 55 60 50 74 102 183 117 100 58 105 31 95 91 145 97 108 134 114 101 78 93 73 72 71 110 98 34 72 83 202 67 111 108 125 55 80 139 132 88 145 148 109 97 110 103 57 130 41 46 96 100 125 38 73 28 75 115 127 121 108 113 140 123 120 67 81 146 54 101 67 70 151 88 66 47 38 41 107 95 7 22 10 46 63 119 90 90 70 121 140 34 84.40672074159908
92 125 232 94 67 79 72 19 55 47 12 70 145 29 80 178 133 133 57 50 116 139 91 76 16 141 115 82 96 121 95 87 95 27 63 49 74 83 63 127 127 54 75 92 97 175 104 46 173 73 88 65 67 66 74 71 82 52 109 115 136 81 73 106 123 21 65 98 93 183 138 92 84 95 125 93 102 58 59 32 63 19 72 78 43 105 67 79 83 118 115 71 62 83 97 62 80 63 56 94 87 22 44 78 115 114 39 98 76 88 69 30 42 57 78 53 47 133 48 73 54 15 17 31 22 23 27 148 96 79 59 120 166 54 100 90 57 110 97 100 113 62 123 85 74 56 118 59 49 43 76 92 70 136 97 82 10 97 152 133 103 211 109 141 78 75 83 109 113 123 42 51 86 119 125 62 22 111 112 107 53 50 16 115 53 44 69 89 89 181 65 106 116 59 22 48 96 73 51 52 69 87 83 74 72 126 78 57 59 87 82 80 107 117 75 75 107 124 59 104 143 82 167 22 40 37 81 45 115 112 66 115 221 99 33 44 92 34 43 130 72 126 73 61 88 59 59 67 82 74 75 63 70 77 76 50 144 37 75 73 124 66 99 45 56 45 42 41 29 61 99 61 34 70 89 102 62 23 98 131 132 80 107 81 86 55 46 67 128 138 70 53 22 20 78 60 83 109 95 53 87 57 97 60 94 148 75 107 49 57 59 45 53 44 63 73 90 77 91 95 50 109 82 95 94 84 108 80 54 139 141 89 40 69 81 105 69 134 75 88 57 154 90 124 143 73 108 106 152 170 46 25 58 72 56 59 35 153 118 160 44 46 73 91 86 116 28 67 61 14 70 110 76 137 140 40 78 109 36 17 41 71 74 77 123 131 27 34 35 108 136 128 56 63 92 116 113 36 157 102 38 76 66 46 30 111 114 123 102 116 21 119 78 61 46 62 89 146 155 70 86 87 116 151 89 42 125 74 76 93 66 21 6 72 79 65 86 127 92 69 130 103 178 41 52 171 135 87 74 98 60 46 148 69 106 58 66 68 57 95 78 108 37 48 47 48 137 58 45 93 111 62 83 136 136 42 93 81 61 69 56 54 42 129 134 133 118 126 163 130 143 36 45 59 36 25 69 68 119 88 25 105 107 131 109 185 46 67 43 139 51 80 96 153 102 109 83 8 13 85 95 141 79 92 96 115 78 90 67 132 64 36 79 51 57 58 147 116 73 70 82 93 113 107 56 47 49 59 114 113 125 32 113 76 74 57 82 128 30 58 100 95 131 111 94 89 72 59 68 78 42 30 38 36 49 97 60 85 122 85 76 92 124 29 105 70 64 61 92 83 71 80 69 101 109 72 138 28 92 109 113 113 55 53 61 46 54 101 69 112 111 107 57 105 47 70 77 25 145 100 134 32 23 51 52 99 44 20 112 89 69 104 95 152 133 106 110 137 102 43 81 130 125 33 9 75 45 69 53 78 165 95 79 20 97 90 130 111 79 93 118 111 70 151 159 87 29 68 106 29 55 76 143 73 74 101 87 136 55 58 58 64 168 75 89 146 166 85 85 130 127 143 111 142 119 68 38 99 73 90 112 63 93 75 70 29 71 64 90 70 89 81 97 81 88 173 78 34 120 140 102 113 82 40 62 117 107 176 20 15 13 7 26 39 73 116 95 131 42 46 35 52 80 67 52 75 102 133 51 66 42 104 57 52 63 54 88 67 113 116 115 172 138 46 75 49 80 89 94 102 49 114 50 57 48 79 102 187 114 103 56 106 27 95 85 152 92 118 131 123 102 82 92 82 70 74 113 90 37 73 81 202 68 111 110 131 54 82 148 123 81 151 140 116 101 114 101 57 139 39 44 99 95 120 39 72 28 74 123 121 114 102 117 141 111 121 68 75 150 53 105 71 70 138 88 63 50 34 42 123 104 6 21 9 41 71 117 91 90 73 127 143 37 84.16338354577057
92 128 224 93 63 80 69 23 52 45 14 72 146 33 78 177 138 129 60 55 105 138 94 78 13 138 114 77 98 120 91 85 94 28 65 48 71 89 54 133 130 55 81 96 101 166 105 43 166 71 82 72 78 73 73 70 73 53 106 111 136 83 71 118 120 27 64 106 95 171 135 81 90 94 129 92 108 59 58 29 61 17 69 83 44 111 63 83 83 117 123 68 62 77 94 57 84 59 57 92 89 19 40 80 115 115 39 104 81 84 72 28 42 55 71 45 46 132 43 71 52 15 18 26 20 22 27 144 92 76 60 122 161 56 107 98 58 108 104 94 110 63 117 86 70 55 113 62 48 40 75 87 72 143 96 85 12 89 153 129 112 198 102 142 82 73 82 108 101 130 42 60 86 115 123 65 23 107 104 107 50 52 13 115 54 48 71 91 89 181 63 107 125 59 23 45 94 73 56 53 69 89 74 79 73 123 78 59 63 86 77 75 110 121 81 80 108 129 53 106 140 82 149 25 43 42 70 42 109 112 64 116 221 98 35 45 98 32 47 137 76 137 73 55 85 57 60 67 84 73 74 63 76 79 73 51 147 37 78 74 129 68 104 44 57 45 36 36 30 62 103 64 35 65 90 109 71 23 100 133 131 85 95 84 89 55 48 72 128 129 59 53 22 21 76 62 84 110 93 53 84 60 91 56 100 153 82 109 53 54 58 53 53 44 65 82 87 69 85 94 49 108 85 94 84 84 111 82 51 132 132 91 42 69 83 105 73 136 80 86 60 163 85 121 145 70 108 109 153 168 48 24 67 68 60 54 34 151 125 154 43 48 72 91 86 117 32 76 63 13 68 102 79 141 135 40 71 96 35 15 43 70 74 84 122 128 24 32 30 110 142 124 55 60 87 111 115 38 152 108 31 80 67 43 26 110 107 121 105 118 16 122 76 67 43 64 96 146 162 70 83 93 107 146 86 39 128 66 76 89 64 21 6 75 84 62 77 134 90 64 123 101 173 43 51 165 130 83 79 88 58 43 145 69 114 61 64 77 48 93 81 112 40 49 46 48 139 61 39 95 113 70 89 151 136 41 103 80 65 74 53 57 44 131 126 138 117 127 164 126 146 40 45 63 34 21 75 76 125 87 28 105 102 133 103 176 49 66 41 138 53 80 101 156 102 115 88 10 12 94 105 139 76 99 99 115 75 88 66 135 66 39 81 51 58 60 143 127 76 61 83 94 114 98 58 43 46 59 117 111 134 30 113 80 71 59 86 122 30 65 102 94 133 111 90 99 84 65 65 81 42 28 36 33 49 95 60 86 125 91 78 92 120 32 94 75 59 57 98 84 72 86 75 95 114 73 137 28 93 107 107 120 56 48 63 39 54 100 70 104 113 110 56 104 45 72 73 27 144 102 124 32 26 54 52 114 45 21 104 85 67 108 98 151 133 104 105 136 91 40 80 133 126 34 10 76 42 75 54 78 172 102 82 23 105 87 128 110 91 98 120 108 74 143 157 89 29 69 105 29 56 76 148 77 69 113 96 131 59 57 57 64 171 80 90 137 167 81 83 121 137 134 113 150 124 71 38 101 81 85 109 61 97 76 70 28 73 69 91 73 82 75 98 79 81 170 78 32 112 133 99 108 81 39 63 126 110 173 19 11 14 7 27 38 78 114 89 132 41 45 31 49 83 64 51 84 104 132 50 60 43 103 57 53 68 58 93 62 112 117 123 173 148 44 72 50 75 104 100 106 53 111 47 56 43 77 97 183 114 107 57 108 23 92 83 155 94 126 132 121 109 81 89 73 69 70 110 87 34 71 77 201 67 110 110 128 52 82 145 116 80 139 144 107 111 111 94 67 132 35 48 98 99 118 42 66 30 78 129 117 115 103 115 144 106 123 62 70 152 56 110 73 76 126 89 63 45 31 45 129 106 6 23 9 43 69 111 91 97 77 129 144 36 84.19235225955967
87 128 233 92 58 84 68 26 55 45 13 76 134 30 74 172 138 129 60 61 107 127 87 79 13 140 116 79 100 107 91 78 88 30 73 51 75 89 51 125 124 56 79 86 107 168 106 42 174 72 75 78 84 83 71 68 75 57 105 112 135 79 72 125 116 31 64 115 77 181 134 86 87 95 134 97 113 58 60 29 64 15 68 76 49 119 64 86 86 120 127 66 62 78 91 51 84 57 53 90 93 16 38 81 110 121 36 103 82 80 73 29 42 56 79 46 46 131 44 77 54 14 16 24 19 24 28 145 92 76 65 123 159 58 112 97 58 100 104 97 110 56 115 82 67 56 119 63 45 37 67 86 73 143 96 88 12 79 150 124 124 202 102 139 76 70 92 114 95 127 41 58 90 113 118 63 21 102 98 110 51 48 13 110 55 48 72 100 93 185 63 100 120 59 28 47 106 70 55 53 67 87 69 88 73 116 77 61 69 91 77 71 119 113 80 74 107 126 48 107 138 87 145 25 41 49 71 39 106 116 66 115 218 108 34 38 90 34 51 143 76 134 72 54 79 55 63 66 87 70 77 67 71 75 79 58 151 38 79 76 131 68 104 43 55 45 36 36 34 58 105 62 31 59 90 110 77 26 103 141 139 85 93 89 91 51 46 65 120 129 54 57 21 20 72 58 77 111 94 56 81 66 87 59 90 144 78 101 60 51 54 55 56 43 71 84 86 69 82 96 46 105 80 94 89 90 124 78 55 129 138 91 40 70 87 105 65 140 76 82 63 150 80 124 146 72 106 115 152 165 43 21 71 60 61 53 32 152 121 151 44 47 69 87 80 119 30 80 63 11 68 101 86 135 125 39 74 95 40 15 44 69 81 88 124 123 22 32 29 112 146 115 55 66 94 105 106 36 153 111 32 72 62 41 26 107 107 116 115 120 17 130 76 73 34 69 107 149 151 72 76 99 100 147 73 40 119 69 63 94 69 21 7 83 91 58 73 122 94 64 125 98 163 44 54 161 133 80 79 81 56 40 146 68 123 66 63 88 44 95 89 118 38 48 43 49 129 58 40 90 126 75 87 150 134 38 112 78 68 70 58 56 42 125 127 132 118 126 170 128 138 40 40 64 29 20 72 75 134 81 29 96 103 135 102 172 51 63 39 135 48 87 109 159 107 124 94 6 10 97 108 141 69 92 104 108 75 86 72 136 65 42 81 51 53 57 146 130 69 63 81 93 108 95 60 38 43 57 113 105 134 35 109 88 77 61 89 120 30 72 99 98 137 118 97 103 89 71 59 79 44 28 37 34 49 101 63 85 131 91 76 94 128 31 87 73 58 57 99 83 77 93 70 91 113 70 139 26 83 105 104 117 53 49 61 34 51 102 66 103 102 113 60 105 46 71 73 25 140 106 121 33 24 52 51 121 45 18 92 82 73 112 98 150 147 103 107 127 80 41 79 128 115 36 10 71 44 76 47 78 165 89 81 27 107 95 121 101 96 104 116 97 78 147 158 95 26 69 108 30 60 78 144 78 66 116 101 124 59 64 60 64 157 73 90 138 168 88 82 126 130 133 106 149 124 74 38 110 80 90 106 59 107 81 72 29 67 63 89 77 79 76 104 80 82 167 80 30 104 129 100 120 79 36 64 138 106 173 19 12 14 7 22 42 86 111 92 134 39 42 26 52 84 60 46 85 107 139 50 60 45 90 58 52 69 56 96 63 117 117 124 160 144 49 63 50 75 105 102 103 52 115 50 53 42 70 95 181 113 113 62 110 23 96 83 154 90 118 134 126 114 79 93 73 69 73 108 81 34 79 74 194 73 106 107 119 44 82 140 116 84 126 138 115 112 106 86 69 133 33 41 95 116 114 45 61 31 75 125 115 115 98 112 154 106 133 63 69 155 54 114 76 76 130 90 68 47 30 44 126 110 7 20 9 39 67 116 86 94 74 133 138 34 83.97219003476246
88 133 238 93 59 86 66 24 49 47 12 72 134 26 69 166 132 125 54 62 100 127 94 72 13 145 114 82 98 104 90 79 82 32 78 53 72 85 53 119 123 57 73 88 110 165 109 44 168 73 72 86 88 89 72 72 73 56 100 115 138 88 77 124 113 26 63 111 84 190 136 78 91 93 136 93 118 59 58 28 61 14 64 76 50 113 65 85 83 121 130 65 60 73 92 50 78 54 54 94 95 15 34 78 111 129 41 107 88 80 68 26 41 54 76 45 40 132 50 80 61 12 17 26 16 24 28 144 93 75 59 126 156 53 116 99 58 100 101 100 115 58 122 73 70 54 121 65 47 37 64 78 75 139 95 92 13 69 152 125 131 208 103 146 78 68 92 113 100 119 37 57 89 113 113 57 23 105 90 112 50 46 16 109 52 45 76 99 89 183 60 102 118 57 31 43 108 75 57 53 68 88 71 95 73 111 72 62 76 89 79 71 129 110 85 77 101 134 45 102 148 90 136 25 43 48 76 33 105 108 71 110 203 105 36 43 86 34 51 141 81 132 68 58 82 52 69 56 81 72 82 70 59 73 82 63 165 37 86 75 137 71 109 41 55 48 36 39 39 61 103 65 29 64 83 113 77 26 103 134 145 84 87 92 92 50 39 59 118 127 52 65 22 19 74 65 82 114 101 56 73 69 79 60 91 151 80 111 62 47 53 54 48 38 70 85 86 63 81 99 48 94 77 91 85 95 124 78 66 119 144 96 37 70 96 102 60 134 76 83 62 150 80 127 134 81 112 108 155 163 39 20 77 56 55 51 29 163 116 157 48 45 70 78 79 127 28 79 65 8 69 92 86 144 133 40 77 95 40 13 42 72 89 94 122 113 20 30 26 101 154 124 54 66 94 105 110 35 150 111 33 73 59 42 27 102 107 121 123 118 16 133 80 79 35 74 105 151 155 70 82 95 97 150 75 41 119 71 66 99 69 25 7 78 96 57 71 123 100 65 129 96 157 47 54 164 129 79 77 82 60 41 148 63 124 70 72 88 40 99 76 127 37 41 47 48 134 57 40 87 129 72 89 142 134 33 115 80 67 63 58 63 45 121 123 132 116 124 171 134 137 39 40 65 28 17 72 77 124 81 30 100 108 130 104 177 50 63 35 136 44 88 120 149 103 121 94 7 10 85 107 132 60 86 105 111 74 90 70 136 66 45 83 44 57 58 137 138 70 64 84 93 112 89 59 33 49 53 113 113 132 36 105 86 74 58 92 124 29 73 91 97 138 112 96 112 101 72 55 82 38 28 32 27 49 105 64 84 136 89 79 100 131 35 88 75 60 58 102 83 75 89 72 89 109 74 141 23 81 98 96 120 43 46 66 35 55 95 67 113 97 119 50 113 47 71 72 24 140 103 120 34 20 50 56 125 46 17 84 72 74 105 93 146 154 104 103 114 79 41 82 120 113 41 11 72 45 81 45 73 163 91 82 24 108 97 134 101 94 99 104 90 86 145 162 103 27 68 106 29 65 83 143 79 66 123 106 122 53 66 59 63 151 63 96 128 169 84 86 130 131 133 106 145 126 77 36 115 78 89 102 59 111 79 71 30 68 57 88 75 81 72 99 78 84 168 76 29 103 128 98 114 77 34 66 134 108 180 18 12 11 6 27 37 92 113 91 128 38 41 24 47 81 60 41 82 109 141 49 60 50 85 60 54 66 53 96 65 127 122 128 149 150 54 66 48 82 106 104 100 48 109 54 47 37 71 90 178 111 115 58 101 23 101 84 146 89 120 136 134 114 87 100 69 65 69 106 77 34 87 72 181 75 108 107 109 42 80 147 117 87 127 142 110 114 102 85 66 133 36 43 94 119 114 40 61 30 74 121 114 111 97 114 155 104 135 59 59 154 51 115 79 77 130 88 66 46 28 43 123 106 7 19 10 37 69 117 86 95 75 137 134 32 83.79721900347625
81 126 243 103 55 93 72 25 51 48 13 71 137 30 67 161 131 128 51 58 106 124 88 72 14 134 109 84 95 105 93 74 83 31 80 52 73 83 51 115 131 62 71 83 107 159 104 43 165 73 70 92 94 96 76 75 73 56 93 112 136 83 72 109 104 26 67 121 75 193 126 81 93 98 132 90 125 63 54 29 61 14 65 80 58 111 61 90 82 119 128 73 57 68 90 39 77 53 52 90 90 15 32 74 108 139 43 110 83 80 66 25 44 52 83 44 42 136 43 75 64 11 14 25 18 22 26 156 100 79 55 134 146 60 114 89 60 99 100 98 113 55 133 80 68 58 119 71 47 40 64 77 83 139 94 90 9 69 149 121 135 207 104 150 79 67 88 117 106 117 33 51 84 115 117 51 24 106 82 112 49 45 15 103 55 45 79 95 95 176 62 110 111 53 35 41 114 72 54 52 69 92 71 100 69 108 67 65 78 86 77 70 127 111 89 82 101 143 41 104 143 97 138 25 44 52 73 29 110 102 73 105 194 101 35 43 80 36 55 152 83 130 60 57 85 51 70 55 75 66 83 72 62 70 77 61 160 39 92 77 136 67 113 48 62 50 38 38 39 62 107 65 28 64 76 107 78 24 110 132 154 84 83 98 88 46 37 58 123 132 54 62 20 18 67 70 79 120 109 60 68 70 80 53 94 151 74 106 68 43 49 52 54 37 67 89 88 65 77 91 57 92 73 86 85 101 123 88 68 123 156 89 37 73 100 95 64 142 77 81 58 144 74 126 128 84 105 111 150 167 34 19 84 53 56 50 33 159 108 145 43 51 72 75 83 125 26 76 64 8 65 87 86 137 125 46 76 99 40 13 39 63 86 104 120 114 18 29 22 98 163 129 49 64 97 109 103 35 158 123 37 68 57 45 26 102 107 114 126 120 14 131 82 77 31 73 107 153 154 70 81 96 95 151 69 42 121 71 69 101 67 26 9 83 103 55 72 115 96 63 126 92 137 45 52 171 129 82 76 86 59 44 143 63 127 74 71 89 42 99 74 126 37 34 44 46 136 56 39 81 133 75 89 142 138 33 109 82 69 64 57 67 48 118 134 136 109 121 183 140 132 38 42 58 31 15 69 70 126 73 32 105 105 121 110 167 50 61 39 142 46 100 121 146 111 125 94 7 11 91 102 132 62 82 109 107 75 88 76 126 69 50 85 47 59 60 139 139 68 64 85 92 107 88 58 31 45 55 109 103 132 37 102 82 73 65 90 120 28 79 88 99 139 111 91 114 110 74 47 81 36 31 30 27 52 107 63 73 131 88 74 101 143 39 84 74 57 58 102 88 75 89 70 95 115 78 147 28 75 99 93 119 48 45 67 34 55 89 66 101 94 122 52 110 49 75 69 24 144 101 125 33 20 52 56 119 42 16 85 70 78 109 99 146 153 105 101 113 73 44 83 128 118 41 13 76 40 85 40 70 170 89 88 23 104 101 134 98 94 105 105 94 85 150 162 106 27 66 102 29 68 80 147 69 65 124 106 112 55 79 52 57 154 67 100 126 174 87 84 126 130 125 98 144 127 74 32 113 81 87 108 54 113 80 68 34 72 56 83 74 77 73 98 76 78 158 78 27 97 120 91 114 83 30 63 139 99 186 13 9 9 7 27 40 95 108 90 126 36 46 20 47 82 66 42 84 112 132 43 59 50 84 61 57 69 52 94 61 117 127 124 144 154 58 67 48 82 109 96 100 51 108 60 50 34 68 90 177 112 113 56 106 21 100 84 143 89 119 138 142 104 91 97 72 64 75 106 75 29 91 67 188 70 106 98 103 43 85 141 111 90 133 142 110 108 98 80 67 141 37 38 99 122 106 41 62 27 70 119 116 114 93 109 151 102 137 57 61 143 47 120 76 78 119 86 69 51 28 40 118 110 9 18 13 38 69 125 83 101 70 131 135 31 83.5388180764774
82 127 251 105 46 101 78 24 51 49 12 64 141 30 61 148 133 117 55 60 114 122 83 71 17 132 107 73 94 113 95 77 84 31 76 54 67 79 54 112 133 62 64 86 106 159 112 45 170 66 70 95 101 102 82 72 71 58 97 106 137 84 69 113 101 27 61 117 67 188 124 75 88 97 127 95 136 68 57 30 57 15 67 84 58 107 51 87 79 125 128 77 61 61 85 36 76 53 49 82 97 13 33 74 103 138 42 105 86 83 65 25 39 53 79 45 40 131 44 76 72 12 15 18 17 22 21 168 106 80 55 129 144 64 125 88 61 103 99 105 105 56 128 80 72 66 114 79 51 41 58 74 80 142 99 96 10 67 157 128 142 211 104 155 79 63 88 114 104 113 29 48 83 116 119 51 25 107 81 105 50 46 13 96 56 50 81 93 101 172 65 116 104 58 33 45 100 75 60 57 69 93 72 99 66 109 60 67 76 85 71 68 130 108 94 88 102 145 36 99 145 101 134 26 47 51 75 26 116 111 81 102 198 87 35 42 83 40 64 162 86 126 54 60 82 48 63 61 79 70 81 76 60 73 82 65 152 40 99 82 149 66 109 47 58 51 43 38 37 63 107 66 23 73 81 106 87 22 116 124 152 87 78 95 87 47 34 60 124 138 50 67 18 17 57 70 79 123 113 52 67 70 76 49 98 155 67 110 60 44 50 50 55 33 71 88 83 64 67 89 56 90 70 85 91 97 119 90 71 126 157 91 37 74 110 94 61 141 72 86 49 137 73 133 120 86 105 109 149 165 32 17 91 51 52 50 30 158 112 153 41 54 72 69 88 120 22 76 65 9 65 78 85 131 119 44 78 102 40 14 37 66 84 107 119 113 16 29 19 94 159 135 52 66 95 117 106 38 152 125 40 67 56 48 30 98 112 110 122 113 13 127 76 76 28 73 105 152 155 71 91 100 93 149 61 48 122 64 64 99 66 28 12 82 107 55 68 107 99 64 127 94 122 47 46 162 125 75 77 89 60 47 143 63 125 73 75 102 45 97 73 131 34 32 46 47 128 61 37 78 138 66 88 135 143 30 119 85 66 68 56 71 48 124 136 133 107 130 182 136 133 38 42 58 35 14 73 75 131 68 41 104 95 122 110 160 57 59 36 148 49 105 122 147 118 119 96 7 11 93 93 126 61 81 106 109 82 83 71 115 70 54 84 50 61 59 140 141 66 58 91 97 106 94 50 31 47 51 106 106 133 42 97 90 70 68 89 117 27 86 96 108 133 106 86 122 115 71 43 77 37 33 31 27 48 118 65 68 130 88 73 110 143 44 82 76 65 62 105 93 73 90 70 99 121 80 157 25 79 105 93 115 46 47 73 32 55 91 68 99 92 131 52 108 49 75 67 28 153 99 127 33 22 59 56 114 43 15 91 68 79 110 93 135 149 106 103 115 69 48 90 141 123 41 16 77 41 89 35 69 181 92 94 20 98 109 137 96 95 100 102 99 90 153 163 102 24 64 102 32 64 89 147 68 64 112 116 111 60 81 45 59 148 65 105 129 173 93 78 130 143 125 93 148 125 72 32 101 82 92 105 56 111 82 67 35 74 62 79 81 68 75 103 81 74 137 74 26 95 114 91 109 83 32 65 135 96 190 14 8 9 7 29 35 96 99 85 126 33 43 21 45 84 67 43 93 101 138 39 61 53 90 62 60 73 52 96 60 119 125 133 131 156 63 73 49 78 111 91 105 60 101 58 51 32 71 90 176 110 109 54 106 20 98 86 135 91 105 146 140 91 92 104 68 65 71 109 81 28 83 70 187 77 102 105 112 48 81 144 109 90 126 144 112 114 96 78 70 141 37 42 105 123 99 42 58 23 76 127 114 110 92 110 154 102 140 53 61 146 43 116 71 76 127 91 73 46 25 40 110 111 9 19 15 39 71 124 86 95 66 128 133 32 83.62920046349942
81 127 248 105 48 100 82 18 50 50 11 65 145 29 58 150 133 110 55 59 116 122 83 70 20 138 106 70 94 112 94 83 80 31 74 55 64 82 52 115 123 67 69 85 109 160 118 43 156 71 65 96 101 100 81 81 75 59 93 113 131 97 71 108 97 31 70 115 60 192 123 72 90 89 121 87 138 70 54 30 56 15 66 83 51 103 45 82 87 132 129 80 60 65 85 34 79 56 44 84 96 13 32 72 98 150 40 107 79 76 54 27 39 51 79 46 40 116 43 73 75 11 12 14 17 18 22 169 112 82 58 129 144 67 129 89 73 97 94 107 101 61 132 77 74 74 106 83 59 42 58 71 81 140 95 91 10 66 144 132 146 202 110 148 77 63 94 110 117 108 24 49 75 109 116 52 26 110 79 109 55 48 13 98 61 46 79 91 103 167 63 125 105 58 35 48 101 76 62 59 70 88 71 99 64 111 60 69 76 78 71 69 128 107 98 91 98 154 39 99 153 103 139 29 48 50 92 25 105 114 79 99 190 78 35 39 79 46 52 164 81 126 51 64 84 49 65 58 78 66 74 78 68 75 78 67 159 44 103 88 154 62 112 49 59 56 44 39 41 64 112 72 25 71 81 103 92 22 115 118 160 89 78 96 75 44 34 59 123 143 50 64 18 15 52 72 76 128 109 52 67 71 75 48 100 156 57 109 58 43 51 50 59 31 71 85 85 69 69 87 56 83 68 81 93 100 114 81 65 118 153 97 34 69 113 97 62 137 67 90 47 133 72 133 107 89 106 113 146 162 32 16 89 48 48 54 30 153 114 144 37 54 75 66 88 120 24 77 69 9 68 72 84 129 122 46 77 102 40 14 36 62 78 108 113 119 17 27 20 86 149 127 57 71 95 125 112 46 154 123 42 71 51 51 32 104 115 102 130 117 10 128 67 82 29 66 104 149 155 67 90 99 96 148 56 50 118 70 59 106 69 29 12 84 107 55 65 102 101 63 126 89 118 47 42 171 126 75 73 88 59 48 136 59 125 75 74 107 39 95 74 127 37 31 45 42 122 63 39 76 138 70 85 136 137 27 111 95 75 69 60 77 48 114 145 140 109 136 182 145 133 38 42 51 37 16 72 73 132 67 40 111 97 120 113 154 60 59 35 145 48 104 120 155 115 126 96 8 12 99 91 123 59 77 103 111 83 83 61 105 68 54 79 48 61 59 146 136 63 61 97 100 107 95 45 30 48 53 103 106 134 46 94 82 74 64 86 117 28 85 96 107 140 105 85 128 124 78 42 77 36 39 35 31 50 124 68 70 132 89 75 102 143 51 84 74 73 64 112 98 74 89 70 100 126 81 165 24 80 97 91 110 45 42 76 32 58 91 71 105 88 139 54 117 46 74 67 35 150 105 121 33 23 56 58 111 40 17 92 65 83 114 92 130 142 121 102 109 69 47 93 143 129 35 19 78 39 89 32 71 182 99 94 21 106 116 141 104 105 106 105 91 85 152 158 116 26 64 95 26 61 87 150 75 60 101 120 112 54 83 47 56 143 74 109 131 169 86 81 131 143 127 94 145 136 71 34 104 91 87 103 58 110 86 68 37 74 66 83 89 67 70 96 79 72 130 83 25 93 115 104 113 86 37 64 121 88 193 15 8 6 8 30 34 100 102 81 118 32 45 22 44 84 62 50 93 93 150 37 59 56 85 61 58 77 48 99 58 103 128 128 126 165 65 70 54 78 112 92 103 61 92 62 51 30 68 92 167 100 115 54 108 20 95 80 133 95 98 147 127 90 90 102 69 56 74 113 82 27 85 74 180 80 96 103 116 51 74 147 110 90 126 146 114 112 92 75 71 135 42 41 103 125 99 47 58 25 77 127 113 113 94 111 150 107 130 57 61 148 43 123 73 74 125 90 63 48 25 35 109 112 9 20 17 37 71 118 79 94 71 130 126 29 83.57705677867902
85 125 249 116 49 94 77 18 46 45 14 71 147 23 56 146 128 109 58 66 116 118 76 73 20 138 104 69 94 115 89 86 83 33 72 57 66 86 55 105 114 79 71 79 109 160 120 46 159 70 63 101 113 106 88 80 77 57 95 106 130 101 65 113 100 31 81 112 60 191 121 72 93 94 126 85 144 72 50 31 50 15 66 86 47 106 41 83 93 127 126 85 60 60 84 31 80 51 42 84 84 13 35 74 88 147 38 103 76 78 43 26 41 52 76 52 35 115 43 71 76 12 10 12 18 19 20 168 113 79 61 122 147 62 135 78 75 102 95 103 104 63 127 77 76 81 106 79 67 39 56 71 85 138 93 94 9 70 147 126 139 202 118 143 76 61 97 105 122 112 24 48 79 123 117 58 26 108 79 114 50 44 12 98 65 42 81 94 97 157 57 128 109 60 36 48 94 71 61 56 67 82 72 100 60 116 63 76 81 75 77 79 123 107 106 100 95 154 45 96 158 105 131 32 51 51 87 25 101 109 77 99 185 73 37 40 84 42 58 167 80 120 53 66 85 46 61 60 71 65 65 73 66 82 80 75 152 45 98 89 156 64 110 50 61 60 47 40 42 67 111 73 28 74 77 104 92 22 117 118 176 90 76 98 70 44 31 61 115 136 52 69 19 14 50 71 71 137 109 53 61 73 74 54 94 150 61 105 60 42 56 44 61 27 74 83 90 73 70 91 62 87 69 72 91 109 112 78 67 116 147 104 35 71 107 97 61 134 60 93 46 129 77 134 103 94 113 98 149 161 26 16 83 46 44 51 30 155 116 154 38 47 72 58 88 122 25 79 72 8 77 70 87 120 112 47 84 100 36 14 40 65 77 103 113 110 16 30 22 89 150 127 55 68 99 132 108 46 155 131 44 72 51 49 35 103 105 100 139 113 12 115 67 80 28 59 107 142 158 68 87 107 92 146 56 55 124 71 60 110 69 26 13 78 113 61 61 110 97 64 127 91 116 48 42 165 125 67 68 92 58 54 140 58 127 84 65 110 42 95 70 126 32 29 44 44 132 60 39 72 131 70 93 138 138 23 113 96 82 68 64 66 48 112 141 141 105 126 174 145 132 42 41 51 38 15 79 70 131 62 42 109 96 126 117 151 63 56 31 136 48 103 120 146 120 126 101 8 11 97 86 117 54 74 106 117 79 85 60 105 72 53 81 49 58 53 154 136 64 63 97 96 105 94 44 33 51 53 105 104 130 44 97 76 72 67 84 110 29 81 97 106 130 110 90 135 122 82 39 79 41 39 36 36 55 139 65 71 133 90 84 99 141 53 84 67 80 59 121 94 76 82 69 107 127 81 161 22 83 91 98 109 45 45 77 35 54 94 72 106 80 145 52 123 45 82 63 35 148 109 123 36 23 53 60 108 44 18 91 65 75 116 89 123 147 130 105 99 62 44 89 142 132 34 19 77 41 90 34 76 190 98 98 19 110 129 143 101 104 99 105 88 86 149 150 110 26 67 100 26 61 96 144 77 59 96 113 110 62 85 46 50 134 75 110 132 166 95 87 124 152 120 96 152 132 67 37 107 92 97 97 61 106 90 72 36 78 55 78 87 64 60 93 78 72 123 82 21 93 118 99 116 84 36 57 127 94 199 16 3 6 5 32 34 99 98 74 117 37 45 22 42 82 60 52 85 87 156 43 58 58 92 57 62 79 40 90 57 97 124 142 118 163 69 68 54 81 110 103 94 58 94 65 53 29 68 93 160 98 117 50 109 20 98 80 131 97 98 138 125 90 100 101 68 58 76 113 83 29 86 72 178 82 88 104 109 53 77 134 113 90 118 142 119 118 88 80 75 135 37 38 96 121 98 47 56 24 80 122 106 116 97 113 152 110 127 59 62 141 42 121 69 75 125 91 67 52 23 37 109 112 11 21 15 33 71 110 80 95 71 134 120 30 83.43221320973349
73 124 239 117 47 93 84 19 47 43 17 78 148 26 54 140 126 106 63 63 118 111 70 63 19 140 103 71 91 119 82 83 78 33 67 54 59 94 60 105 114 78 70 83 104 166 116 46 159 76 61 96 111 109 95 78 78 63 98 112 128 97 59 115 96 38 89 120 53 188 132 68 91 87 112 85 144 74 48 31 52 14 67 87 46 108 41 77 96 132 122 85 71 63 90 29 78 53 42 90 82 13 35 78 84 141 35 103 80 79 39 26 40 51 75 52 40 113 45 72 82 13 9 13 18 17 23 168 116 72 59 124 145 59 133 76 73 105 83 102 107 61 123 78 80 85 105 73 75 37 56 68 93 143 85 93 10 66 141 126 135 194 112 141 76 59 97 93 117 115 26 50 73 127 123 62 26 115 74 108 51 44 13 101 70 41 81 95 100 145 63 130 114 63 39 53 94 63 63 59 75 86 75 97 57 115 65 76 87 72 80 81 121 111 110 104 90 146 43 95 164 103 127 35 47 49 82 27 102 102 77 90 176 69 34 36 86 46 58 152 71 120 53 67 84 44 63 50 70 61 66 76 72 80 82 83 159 47 91 83 157 61 111 52 62 58 52 40 39 71 108 76 30 75 78 114 84 22 113 126 178 94 72 98 75 39 39 66 110 142 53 68 18 16 46 79 78 143 110 50 56 81 76 53 97 148 64 106 59 40 59 46 66 25 78 81 87 75 75 87 66 93 63 62 92 103 112 71 69 119 149 106 35 73 98 97 59 140 64 96 46 128 79 127 95 99 106 99 143 166 25 17 82 42 44 47 28 160 113 153 42 46 77 56 85 116 23 82 71 9 80 64 82 120 113 53 86 100 34 15 37 64 81 108 113 107 15 28 18 89 148 132 50 66 103 133 106 45 146 128 43 68 48 46 39 102 107 96 135 115 12 120 58 83 25 61 109 144 145 69 92 108 91 151 54 59 120 79 64 112 73 25 14 79 118 63 58 108 90 56 122 88 115 44 38 169 119 70 65 92 51 60 137 58 124 94 65 105 40 90 65 132 29 30 47 39 131 71 42 66 138 80 80 142 143 22 113 97 89 61 63 75 46 108 140 139 101 117 176 147 123 44 47 49 43 16 86 74 132 62 47 110 89 127 116 144 69 59 29 133 40 107 121 144 117 129 101 7 8 91 83 118 51 74 108 117 73 93 64 110 77 56 88 48 53 49 147 136 61 69 96 98 93 91 45 34 45 54 105 92 139 46 95 71 58 68 71 114 31 82 95 104 130 102 94 132 120 73 36 87 43 35 41 42 55 140 72 70 137 89 79 92 131 53 86 70 86 61 122 94 79 84 65 111 122 85 172 20 85 87 100 113 38 51 78 43 53 94 66 107 83 134 54 127 44 88 60 38 158 106 122 40 27 52 65 101 41 16 93 63 74 119 95 121 149 146 101 99 60 46 93 146 124 36 20 78 36 92 35 78 194 95 101 19 117 125 144 95 104 106 98 86 84 151 159 116 30 66 99 25 64 95 134 79 62 97 104 109 63 85 44 43 130 70 105 131 167 97 93 120 157 115 100 159 141 65 37 98 89 97 99 66 104 87 71 36 76 53 83 89 60 67 95 75 69 119 85 17 89 109 95 115 86 35 55 138 92 193 14 3 6 5 32 37 103 99 71 110 35 47 17 47 83 62 51 91 82 152 40 58 57 87 59 59 80 43 87 58 104 128 150 113 161 65 69 49 84 113 102 98 63 91 70 51 32 68 91 153 94 113 54 109 19 98 76 129 92 103 139 117 93 102 104 68 50 78 116 83 34 86 74 179 86 87 116 104 57 88 133 108 90 119 132 118 123 91 81 78 136 33 41 94 130 100 45 54 28 82 117 102 103 84 109 148 113 126 57 62 138 38 118 71 76 125 98 70 56 22 39 104 116 10 24 18 31 75 104 81 91 71 130 118 30 83.25144843568946
77 121 236 107 47 101 78 18 54 43 16 84 149 24 56 137 137 101 62 65 113 108 76 61 21 137 101 70 91 123 93 80 80 29 65 60 59 96 58 101 117 73 69 84 103 179 119 42 159 76 69 95 114 118 96 84 78 66 100 108 129 92 48 117 93 38 90 116 57 173 123 68 91 85 121 82 151 74 49 36 53 13 57 91 42 113 39 72 99 127 115 84 72 65 86 30 78 50 40 87 74 13 36 80 83 140 37 105 78 73 34 26 37 56 75 52 39 105 50 71 86 13 8 12 18 17 23 160 112 72 63 128 148 59 131 72 74 104 83 100 108 61 112 81 76 91 108 74 89 40 56 66 94 143 90 94 10 65 129 124 138 184 118 148 79 57 104 92 127 115 25 46 78 129 123 62 23 109 69 102 51 46 14 99 74 39 78 93 103 139 61 131 108 63 42 56 90 55 65 54 77 87 77 88 61 110 64 76 92 72 81 80 125 116 110 107 94 151 43 92 169 99 120 35 47 42 85 30 97 101 72 82 168 68 37 36 80 47 51 147 78 124 57 73 83 46 65 48 67 64 68 79 73 84 75 89 151 43 95 84 158 51 106 56 59 65 55 43 49 74 106 82 30 82 75 116 94 19 109 122 186 91 71 98 78 40 40 62 104 150 49 73 15 16 44 82 81 143 108 47 61 79 78 53 94 141 72 97 56 41 57 47 63 21 78 90 95 86 77 87 67 86 59 58 89 107 106 71 70 119 141 110 35 71 102 96 62 142 60 91 43 128 78 129 94 104 106 98 137 161 26 15 89 43 40 48 27 158 113 152 41 46 70 56 87 121 24 85 72 11 76 65 89 110 108 56 88 93 36 14 36 66 76 107 114 101 17 29 19 93 142 130 51 63 110 132 105 46 143 131 47 71 49 48 37 102 111 93 139 108 12 113 57 80 23 65 106 127 137 75 85 107 102 152 54 58 119 82 63 113 80 24 15 73 114 61 56 110 88 53 124 84 116 48 43 162 114 68 58 86 52 64 137 59 117 99 63 107 41 85 72 134 26 28 52 46 140 80 43 65 141 80 82 136 142 23 119 94 92 59 61 79 49 106 133 136 105 123 179 144 122 43 47 39 43 16 92 80 129 54 43 110 92 130 119 134 73 57 25 132 42 103 111 145 121 141 103 8 7 89 78 119 48 70 114 117 77 93 64 111 79 58 81 51 52 46 144 141 67 69 94 101 96 82 39 31 42 48 102 93 146 44 91 66 57 70 75 113 34 85 92 100 131 102 92 130 123 86 32 85 45 39 45 50 54 138 75 71 136 94 75 82 120 53 79 71 89 55 124 95 79 88 62 118 122 85 171 17 89 82 88 106 35 54 82 44 49 93 70 110 84 127 59 136 41 91 62 37 155 116 119 44 28 52 67 100 39 13 102 75 72 124 101 132 159 152 98 99 56 43 89 155 123 34 19 78 40 96 38 73 187 101 101 18 127 130 143 96 108 109 93 95 83 157 161 125 32 68 93 29 68 90 139 75 71 96 98 103 59 88 43 43 141 68 99 123 167 100 96 112 159 121 100 163 148 63 33 95 91 99 98 69 105 87 72 37 78 53 86 93 55 65 104 72 73 116 91 12 95 96 89 115 90 29 49 139 99 194 13 3 5 8 30 38 113 105 71 102 35 47 16 48 82 57 51 97 84 154 43 60 60 92 60 54 83 39 83 53 98 125 143 109 158 70 71 47 91 116 107 99 71 90 66 52 35 70 86 148 95 117 58 114 17 91 75 130 85 107 140 114 80 101 105 65 46 78 119 75 30 83 67 175 89 88 107 103 60 94 136 102 92 108 138 116 131 86 80 74 132 23 41 90 134 103 45 54 30 90 110 102 106 77 111 153 119 124 51 55 134 40 114 82 78 128 93 66 53 17 40 103 119 10 26 21 29 73 96 83 101 71 128 118 30 83.18539976825029
82 124 253 114 43 97 77 17 64 43 19 83 143 22 62 135 138 93 65 64 108 106 79 59 21 133 101 68 95 128 93 78 81 29 64 58 55 95 56 112 119 73 64 85 106 174 118 45 157 80 70 97 108 125 103 88 78 70 102 115 133 98 46 110 90 42 91 114 58 180 123 65 89 82 121 81 156 78 52 38 50 9 52 94 45 102 40 72 89 122 124 87 76 64 93 35 85 49 43 82 76 16 33 81 77 140 42 109 77 64 33 30 35 58 70 46 39 90 45 72 88 14 7 13 16 17 23 157 111 64 72 132 151 59 118 71 68 106 79 99 102 61 113 77 74 88 105 72 91 33 55 63 95 134 92 96 12 64 122 115 135 180 114 147 78 59 103 91 134 106 24 43 87 131 126 67 23 112 61 99 50 43 17 95 74 34 75 89 110 130 59 131 105 67 38 57 85 55 64 51 79 81 78 85 59 110 66 74 99 74 72 76 119 109 116 111 98 152 43 96 158 87 115 36 46 40 86 28 104 98 72 82 160 65 38 30 79 48 47 146 74 123 54 79 85 48 64 46 66 67 66 78 80 83 76 93 143 40 103 85 144 48 105 58 59 65 61 45 50 73 114 79 35 90 78 124 95 17 122 127 189 85 68 105 88 39 41 64 103 160 49 77 17 17 52 90 87 137 104 49 59 71 83 54 99 139 72 90 55 42 60 47 63 18 80 90 83 78 83 85 68 85 59 60 95 104 107 67 71 120 133 110 39 70 100 107 62 140 58 93 41 125 78 126 85 102 105 92 138 159 21 11 99 34 37 51 25 147 108 152 37 41 67 57 88 129 24 93 68 14 70 62 88 101 100 61 94 99 34 15 37 71 78 106 110 93 17 31 21 98 142 124 57 64 108 141 109 43 152 135 49 70 52 50 37 100 107 85 135 111 14 106 53 74 22 65 105 132 127 75 88 108 108 143 51 55 123 92 55 118 69 26 17 77 105 62 56 100 86 56 123 85 117 48 47 159 110 59 55 85 55 62 149 58 116 103 69 103 39 89 72 138 28 31 49 47 141 87 47 66 138 84 94 128 142 24 117 98 103 64 68 84 53 99 145 131 105 120 180 143 110 47 49 40 41 16 100 76 128 56 44 112 92 131 123 123 70 63 27 132 43 106 118 144 119 152 99 8 7 89 76 112 50 68 112 121 76 96 68 109 78 66 83 45 47 46 140 125 67 72 95 105 90 76 41 30 37 51 106 93 141 48 87 61 58 74 77 115 33 80 85 99 141 103 91 125 123 89 33 90 46 38 45 55 51 141 73 65 129 90 77 84 116 58 76 75 99 59 124 101 71 93 57 125 123 89 169 18 83 87 90 100 34 54 77 48 48 93 65 112 80 123 56 141 44 91 65 36 159 125 112 44 30 50 69 106 41 12 102 72 67 134 101 133 169 151 100 98 57 44 92 149 127 40 22 73 37 101 41 67 195 101 110 18 124 133 142 96 99 115 99 95 77 159 161 124 31 68 95 34 73 91 144 75 80 92 110 98 57 87 46 45 147 66 98 128 159 100 94 116 161 124 99 175 152 62 36 92 99 107 93 75 107 90 74 35 80 49 86 91 53 69 111 70 73 111 96 12 96 89 85 119 90 28 54 140 94 191 12 4 5 6 27 38 109 104 73 109 37 46 16 47 82 57 55 98 87 153 43 64 60 98 64 50 82 43 77 55 91 116 139 99 147 71 76 47 93 115 106 102 68 87 66 52 35 71 78 142 94 115 60 120 13 89 79 141 85 107 149 106 79 103 106 69 46 78 121 74 36 86 64 168 85 80 104 110 59 90 132 107 92 108 138 113 138 85 76 81 130 22 41 98 131 106 52 50 32 97 105 104 109 76 112 159 116 121 49 51 137 42 114 81 75 127 86 71 63 17 37 105 129 13 28 23 30 73 94 85 100 68 128 104 27 83.22016222479722
83 116 241 116 42 90 71 14 65 50 19 80 143 23 65 136 132 87 58 63 108 106 85 58 23 136 102 68 90 137 97 76 86 29 65 57 57 100 55 105 115 75 59 82 100 173 132 46 156 81 72 102 109 127 108 83 77 65 105 120 128 101 44 113 91 45 94 114 59 176 122 67 87 87 115 86 152 76 51 41 54 8 46 103 52 101 37 75 91 131 139 102 69 63 85 31 84 51 45 79 78 20 30 79 74 147 44 108 80 68 37 31 37 54 71 50 43 80 49 71 81 15 8 14 16 17 24 158 113 61 76 142 134 62 110 75 69 100 68 107 102 65 111 83 70 83 100 75 94 35 53 62 92 132 89 101 11 63 122 109 129 171 121 148 72 60 105 86 138 101 25 44 82 141 131 67 20 110 61 90 49 44 20 95 80 34 63 94 111 118 63 136 112 70 39 60 85 54 60 50 76 80 79 83 56 110 69 75 105 76 70 78 118 112 107 105 93 155 40 96 160 87 113 33 46 39 87 27 110 103 70 67 160 65 38 29 77 45 46 150 77 126 56 84 77 51 65 51 61 61 65 75 80 78 77 96 136 38 112 79 139 45 111 59 61 73 62 47 55 74 114 82 33 98 81 128 91 16 127 129 186 83 71 107 80 41 44 61 94 159 49 78 16 20 54 91 85 130 114 51 61 66 80 53 100 133 67 89 51 41 62 49 63 17 74 98 83 81 90 86 64 83 56 50 94 108 110 65 71 116 126 114 39 66 96 113 58 138 60 91 43 126 72 135 76 100 95 77 133 161 22 11 102 35 35 54 28 145 107 150 39 37 69 54 89 128 23 92 64 15 68 57 97 95 91 66 91 100 41 16 38 67 84 103 104 94 22 30 22 91 140 126 59 68 111 142 111 48 152 131 50 68 57 48 30 106 110 80 153 105 16 98 51 77 25 62 112 133 127 75 90 111 106 143 50 59 122 99 59 118 76 24 19 75 102 70 53 92 80 55 125 82 117 47 51 163 113 54 55 82 59 62 149 57 118 103 71 99 38 86 79 129 26 29 46 48 134 80 47 68 156 88 102 131 136 23 117 105 112 64 74 85 55 102 127 122 104 120 181 144 107 48 53 41 43 17 100 79 125 49 45 113 95 139 126 125 76 69 31 132 41 111 126 146 116 148 99 6 10 87 70 111 51 68 108 122 71 99 76 108 75 66 82 46 46 47 138 112 65 75 99 105 78 84 42 32 36 53 103 95 146 50 79 66 62 83 72 118 31 81 76 86 141 108 90 120 119 95 32 102 45 40 41 50 46 148 73 73 123 83 74 77 104 74 74 71 110 56 113 104 67 87 54 132 126 87 155 19 78 86 90 101 37 57 75 48 51 94 68 105 75 129 57 138 40 94 66 34 159 122 107 49 33 51 75 96 44 13 111 69 58 141 104 133 160 165 100 91 57 45 83 148 124 44 22 71 37 107 45 64 201 103 121 18 131 133 137 96 95 120 94 94 81 154 170 121 31 64 95 39 75 90 136 75 79 93 115 105 54 90 52 49 141 68 100 132 165 109 94 108 156 118 101 181 161 66 36 90 101 110 93 74 109 83 72 37 74 53 82 93 48 68 96 64 77 107 100 11 92 89 90 125 89 28 59 138 105 193 9 4 4 6 28 33 116 106 74 110 40 45 15 42 75 55 54 96 84 146 44 68 66 100 62 53 82 42 75 55 93 114 140 96 132 65 81 54 103 117 106 110 64 86 64 53 34 76 73 141 93 108 61 119 13 86 79 148 88 110 156 113 74 108 105 75 46 80 113 67 35 88 65 159 85 73 103 112 53 94 133 102 88 117 137 111 154 83 74 80 128 21 35 102 124 111 53 49 27 91 99 108 119 74 103 148 121 119 47 54 130 42 112 80 80 122 84 71 67 17 36 104 123 14 28 24 35 69 89 92 103 73 130 107 25 83.16106604866744
82 121 237 119 41 84 72 14 62 48 18 81 143 23 72 125 138 83 64 67 103 107 86 57 23 133 96 68 93 139 100 72 78 30 67 59 50 101 53 96 117 71 59 78 97 179 136 47 162 75 72 98 106 129 107 81 73 64 104 115 126 103 46 111 95 49 92 113 55 180 125 65 87 79 106 92 152 74 47 40 61 8 43 106 50 95 39 75 88 123 135 107 62 63 84 31 94 56 48 81 79 22 27 82 72 166 48 121 79 60 36 35 39 57 77 54 46 79 48 74 76 13 9 15 14 18 21 146 112 66 73 148 134 66 104 76 69 103 62 109 104 73 110 87 65 83 99 70 85 38 59 60 93 133 94 101 8 61 124 95 132 153 119 139 74 64 106 94 134 96 22 42 77 132 121 72 15 105 56 83 52 42 22 94 83 34 65 97 114 113 59 127 115 77 40 57 75 53 60 51 76 75 79 83 61 116 69 77 100 79 68 73 116 111 107 105 103 152 41 93 165 83 109 37 45 40 83 32 121 113 68 72 166 68 40 27 75 44 47 139 85 125 58 93 77 50 69 51 62 65 64 72 81 78 85 104 130 40 108 79 134 46 108 56 57 75 64 52 57 72 110 86 37 101 80 131 97 14 139 132 194 81 68 108 79 46 42 63 101 165 50 78 16 22 58 88 79 134 110 53 63 63 82 54 104 125 61 84 48 46 61 50 69 17 74 101 84 78 96 86 65 80 50 47 96 109 114 62 77 116 118 115 43 63 89 119 57 139 59 96 50 119 70 136 71 105 94 78 135 156 21 11 103 34 31 55 26 142 106 152 36 35 71 51 90 142 29 92 65 17 68 51 95 95 92 67 93 96 40 17 38 65 82 100 101 85 20 31 25 80 137 129 61 68 108 154 106 45 156 139 51 68 57 47 33 104 101 80 146 105 21 88 50 81 25 65 104 135 139 76 90 110 100 148 51 64 119 101 55 113 80 19 21 77 98 69 49 90 79 52 125 78 118 45 50 167 112 53 59 82 61 62 153 53 116 97 68 108 41 89 84 130 26 29 51 46 129 82 46 67 165 88 101 121 130 23 120 102 104 64 73 86 58 101 118 119 99 132 184 146 105 51 50 41 42 19 108 77 127 44 46 118 91 141 126 126 77 68 29 132 39 112 123 144 126 149 96 7 10 92 69 107 52 67 103 122 75 99 83 105 74 71 81 45 43 44 137 112 67 76 101 110 74 82 42 33 36 53 109 93 150 48 80 67 66 82 73 114 28 82 73 82 137 104 99 113 114 97 35 101 46 45 38 51 45 151 73 77 126 86 67 76 108 79 66 73 112 54 108 105 67 93 46 146 122 95 150 20 75 87 90 97 38 55 69 44 51 97 67 92 76 132 64 135 41 98 70 34 158 123 99 48 33 46 71 84 40 16 113 64 62 154 103 125 157 169 96 86 54 46 80 139 126 44 22 70 40 106 39 67 194 106 124 18 135 129 140 101 97 122 94 83 77 153 157 134 33 65 98 36 71 88 136 82 85 88 114 106 52 81 51 52 138 68 102 129 165 113 94 102 153 109 99 188 147 64 37 90 105 115 97 79 113 82 66 35 66 53 83 97 53 61 98 64 76 101 109 10 92 89 86 115 90 26 62 140 102 203 9 4 4 4 31 30 118 107 75 106 45 40 16 32 70 50 60 93 83 155 44 69 69 105 70 53 82 44 71 55 92 109 132 94 129 61 84 56 113 127 106 116 59 80 62 60 27 80 70 131 98 102 60 112 10 87 84 146 89 107 157 119 78 110 99 80 54 84 108 63 35 87 64 154 88 71 103 117 50 94 139 108 83 120 139 110 142 83 73 76 121 22 33 107 125 115 54 46 26 86 94 107 120 73 97 149 121 116 44 51 127 40 116 83 82 113 81 66 70 18 38 99 125 14 22 22 37 72 92 96 109 75 127 97 24 82.96407879490151
80 122 229 124 40 85 69 11 59 53 17 79 138 25 75 122 144 89 63 69 104 106 76 59 26 129 90 71 98 131 106 78 76 30 63 62 52 107 50 92 117 69 53 74 105 179 138 46 155 72 73 99 106 127 108 81 79 66 104 114 120 99 41 114 92 55 92 107 58 180 118 56 85 80 106 87 150 79 46 39 65 7 39 118 49 87 43 78 84 117 129 106 59 65 87 34 95 61 44 83 82 23 24 79 74 169 53 119 81 61 37 38 40 53 72 50 42 87 49 74 63 12 10 16 13 14 22 146 111 64 70 147 123 72 98 74 72 110 66 114 101 75 112 86 61 85 101 75 91 34 64 65 101 128 99 102 7 65 129 91 128 140 123 133 76 70 97 97 130 93 21 41 77 136 114 71 18 107 56 78 50 44 24 89 75 31 67 94 112 118 57 121 122 78 38 55 67 55 56 46 81 67 76 83 68 124 69 74 102 74 68 74 117 102 107 107 102 164 46 91 169 90 109 36 43 39 82 33 123 106 62 72 165 70 43 29 76 42 45 146 88 113 61 93 78 53 71 53 60 71 66 75 86 79 82 100 127 44 113 79 137 48 107 56 55 73 64 55 61 68 107 85 34 103 87 130 98 13 143 125 196 80 68 113 80 49 49 66 101 157 50 82 14 24 58 88 75 128 107 54 58 64 76 57 113 131 53 81 44 44 65 51 69 19 76 103 84 75 94 90 62 79 53 42 100 114 110 61 68 121 106 118 40 60 79 121 56 132 58 102 53 110 73 126 67 106 89 83 132 152 21 10 98 33 34 53 23 132 96 138 38 32 70 56 90 155 29 96 56 17 64 50 96 99 90 67 89 96 43 19 33 62 82 95 100 81 17 29 23 87 126 129 62 73 109 154 111 41 168 142 57 65 58 45 32 100 97 73 149 108 23 89 49 81 24 64 112 127 130 75 96 107 97 145 51 69 118 96 55 121 84 18 19 78 94 70 52 90 70 52 126 80 113 46 52 169 117 53 58 93 58 65 165 53 122 97 70 104 39 97 89 135 28 31 47 46 137 79 44 67 161 83 93 119 131 22 126 108 106 59 76 95 55 97 121 120 100 133 185 142 107 53 50 39 43 20 116 79 132 41 48 125 93 133 123 128 81 67 32 124 36 123 123 149 130 153 100 7 9 87 65 100 52 70 99 116 77 100 84 107 76 72 81 49 44 46 126 118 67 74 99 103 79 83 40 36 35 52 111 97 148 48 80 71 68 81 73 113 33 81 72 84 139 100 112 116 117 93 37 111 49 42 32 46 46 168 75 78 126 84 60 73 96 87 58 74 122 60 106 104 68 93 46 156 125 97 139 19 76 81 92 91 32 60 76 45 54 98 60 85 70 130 66 141 43 96 68 38 165 125 95 43 37 48 69 81 36 16 110 59 67 149 101 118 144 166 88 83 58 42 79 126 132 40 21 69 37 103 41 64 191 112 128 19 145 136 148 106 97 129 100 76 73 143 146 136 35 66 101 37 74 84 125 81 89 90 123 104 46 75 49 54 140 69 97 133 163 117 84 101 152 111 92 188 156 61 37 97 109 116 98 77 109 84 68 31 66 48 81 92 48 62 103 66 73 91 117 9 96 90 83 111 86 26 69 138 103 205 7 3 4 4 32 32 124 106 73 102 43 41 18 29 74 49 56 99 80 151 47 68 69 112 66 51 83 43 72 60 88 109 122 90 114 53 88 54 115 120 107 120 65 71 58 63 29 85 75 134 93 105 64 110 11 95 83 152 86 101 160 118 82 115 106 77 64 85 103 63 36 78 60 152 93 71 99 117 50 91 140 112 88 123 141 105 137 81 73 75 121 23 36 107 126 109 56 41 24 83 93 111 120 80 103 145 113 108 40 48 128 42 120 81 84 118 80 68 73 18 38 101 121 18 19 21 36 74 93 93 116 80 127 106 24 82.82734646581692
79 120 216 127 46 79 61 12 58 58 19 81 129 23 76 125 144 88 60 66 100 98 73 62 27 132 82 68 104 134 111 84 73 29 62 63 48 108 50 91 106 66 50 76 103 175 138 49 147 72 75 104 108 127 107 85 84 69 98 108 120 91 42 120 91 65 92 98 54 170 116 57 85 79 93 87 143 82 43 39 68 7 37 114 48 82 42 83 87 114 126 100 60 65 85 34 94 62 45 85 85 21 25 76 78 164 61 113 79 61 38 44 42 57 69 51 40 79 51 78 59 10 9 20 13 15 19 144 111 64 75 151 116 72 95 65 72 111 64 121 102 71 115 86 63 86 105 78 101 33 68 69 106 136 104 99 4 65 124 88 123 135 114 139 79 78 102 100 133 92 19 39 76 129 118 77 21 110 57 73 52 41 24 78 72 35 71 99 111 110 49 112 120 82 42 47 71 59 55 53 79 62 74 82 68 116 75 71 104 70 61 72 121 97 117 113 101 158 42 91 167 87 107 28 38 43 78 35 123 108 59 71 166 67 42 30 71 46 46 141 89 107 64 94 78 51 68 47 58 74 66 76 90 77 85 100 121 39 121 91 138 54 109 56 55 75 61 54 61 66 107 85 42 109 85 128 101 10 145 122 198 87 71 122 78 56 45 70 102 158 52 79 13 24 58 90 79 133 109 54 54 63 78 56 112 123 55 77 42 44 66 54 77 19 71 112 82 79 99 94 68 74 53 44 107 108 114 56 62 114 100 116 33 57 82 123 55 133 60 95 59 115 74 126 61 107 83 89 127 151 19 11 100 33 37 48 21 133 95 140 35 30 71 61 91 149 30 99 58 17 66 48 90 102 91 59 90 94 45 20 29 51 69 94 98 83 16 30 21 92 128 122 61 68 114 149 112 38 159 143 56 67 57 44 35 100 85 66 151 109 31 100 53 78 26 65 107 130 133 74 101 102 92 146 45 73 114 97 58 114 85 21 20 78 97 62 51 88 67 54 128 72 107 49 54 162 122 51 54 101 57 72 162 50 128 98 65 102 42 106 98 142 31 26 48 43 142 82 45 59 168 85 90 118 119 23 126 112 111 59 72 107 53 94 123 130 100 137 184 137 117 54 52 37 44 17 103 85 132 37 46 132 97 140 122 122 85 74 33 128 32 119 125 143 124 159 101 8 11 84 65 97 51 70 96 114 83 105 88 107 77 74 80 53 43 40 120 119 68 81 96 105 76 83 41 42 33 53 117 102 150 50 80 69 72 81 75 116 31 87 71 85 138 93 118 126 116 94 39 128 51 39 34 45 39 168 71 76 123 87 61 72 88 81 54 83 130 62 106 101 69 97 45 167 124 100 141 22 79 80 94 87 28 65 66 44 56 101 59 82 70 130 64 142 43 108 65 38 156 116 95 47 41 47 65 84 35 15 98 59 64 154 92 121 139 160 80 81 60 41 77 139 136 40 18 72 32 105 42 61 192 117 130 21 145 132 156 108 102 127 95 73 73 143 142 132 29 63 99 38 71 78 120 93 89 89 129 110 45 80 54 54 152 60 98 135 158 109 86 91 150 120 92 189 158 61 37 99 110 119 95 78 103 85 60 29 63 46 80 92 44 61 110 64 71 88 110 11 99 87 79 117 80 25 68 133 110 198 7 4 6 4 30 33 127 102 78 102 45 38 20 27 72 43 61 99 79 152 50 71 70 105 61 48 84 43 74 62 85 116 127 85 106 51 94 52 116 124 109 124 69 78 59 66 25 88 70 136 93 107 67 110 10 99 84 174 84 101 162 116 82 120 104 72 75 87 101 59 33 78 61 143 93 73 94 119 50 78 151 110 90 130 143 98 138 80 71 73 120 25 34 103 115 103 56 42 21 84 87 105 114 77 104 147 114 96 38 46 129 38 123 81 92 108 85 68 69 20 38 104 113 20 20 19 34 81 82 92 114 83 123 107 24 82.66280417149479
73 113 209 129 42 82 65 15 61 54 18 77 126 23 74 128 147 85 58 67 103 96 70 65 24 137 79 70 108 131 111 77 78 28 59 58 44 101 49 92 105 64 60 72 105 163 147 49 152 73 66 101 103 119 102 89 85 72 99 114 127 90 43 118 89 64 91 103 57 174 113 56 86 85 99 87 141 79 46 38 69 7 33 117 40 85 44 97 85 111 119 109 63 72 86 36 92 66 50 87 91 22 23 71 78 164 58 110 85 60 41 45 42 58 67 52 42 82 56 81 59 8 9 18 13 11 16 142 111 62 76 146 100 72 95 62 77 118 55 107 94 70 105 84 60 89 103 84 103 34 67 68 107 140 109 95 4 61 122 87 129 128 122 133 80 79 105 96 134 90 20 41 80 129 113 81 21 108 50 77 52 39 26 74 67 33 77 105 108 116 49 111 118 87 43 45 63 62 56 50 83 57 69 83 70 121 79 69 101 68 60 68 125 95 113 113 96 159 40 90 166 87 109 27 36 39 78 41 127 93 54 71 163 67 42 32 70 48 46 135 90 107 64 95 75 51 68 47 64 79 68 73 88 74 89 99 113 44 126 89 142 55 105 52 52 70 70 58 61 71 112 82 49 107 82 133 105 8 142 124 197 82 70 129 84 61 42 74 101 166 50 75 12 26 56 93 79 140 105 57 55 63 82 56 112 119 55 77 40 48 67 51 77 18 74 111 87 77 107 96 70 69 54 38 116 106 111 56 64 117 96 124 27 55 86 132 56 130 61 98 57 110 73 116 61 106 82 88 117 140 14 12 106 35 30 49 25 136 90 139 34 32 68 65 82 157 29 96 55 18 63 43 95 103 88 63 87 95 41 21 29 52 65 98 96 83 16 30 21 93 134 122 60 64 111 147 116 39 165 134 59 60 59 40 36 104 86 63 154 103 31 97 50 73 26 65 92 126 136 74 105 104 93 149 44 71 112 89 54 104 90 24 18 76 103 65 57 89 59 54 127 70 107 43 55 155 130 52 51 96 61 73 148 48 126 103 64 104 47 117 101 142 27 20 44 40 150 83 48 63 171 86 94 112 114 26 127 116 111 60 70 115 55 94 119 141 100 140 178 138 125 51 51 38 46 17 105 76 129 36 45 143 94 144 117 120 85 79 35 125 29 120 120 155 117 149 105 10 12 82 66 105 52 78 94 119 76 106 95 102 74 81 84 48 42 40 115 123 72 83 89 114 78 85 41 42 35 48 104 106 151 48 81 65 76 77 79 120 37 92 64 80 138 90 112 132 123 83 36 139 49 45 33 43 40 168 70 69 135 87 53 69 96 84 51 84 126 63 104 102 71 99 48 163 125 106 146 24 80 74 92 82 27 70 67 42 55 104 62 75 63 118 69 147 43 118 72 45 148 107 95 52 39 45 66 85 35 17 103 49 70 151 87 119 141 158 82 81 62 43 77 140 133 39 16 72 32 108 43 64 187 117 133 20 158 141 158 109 97 125 87 74 68 142 141 133 32 64 92 39 65 72 119 96 83 87 133 112 46 76 56 58 156 59 101 126 154 107 89 88 141 114 96 174 163 64 36 95 127 131 88 81 109 86 64 30 62 45 80 88 44 57 117 69 66 88 111 10 97 86 68 116 78 25 68 135 120 197 7 5 6 4 32 32 126 100 85 100 48 44 22 28 73 43 70 98 80 151 53 67 75 101 66 47 86 46 77 65 82 118 127 74 107 47 90 46 120 122 116 129 66 78 55 66 23 93 60 138 81 106 71 108 11 100 77 180 81 111 160 107 82 128 109 78 73 88 99 47 35 78 57 137 90 77 93 124 49 74 141 110 95 125 148 98 142 86 72 77 117 27 32 97 113 100 65 45 21 82 82 101 119 83 91 137 120 100 37 45 132 40 124 80 97 105 88 70 62 22 38 102 100 19 17 19 31 79 79 90 114 84 123 110 23 82.5422943221321
67 106 207 132 42 82 65 16 61 52 19 77 117 21 71 115 143 82 57 69 103 99 73 62 28 129 80 76 105 138 110 89 80 25 59 54 49 105 48 96 104 60 61 70 107 159 148 49 164 67 70 107 106 119 106 88 86 71 88 109 128 93 43 109 95 73 82 100 55 158 111 56 85 87 99 84 143 79 42 35 68 8 34 123 38 78 47 104 75 111 126 110 69 71 87 38 95 71 54 85 93 22 23 73 74 166 61 108 91 61 42 50 42 55 63 54 41 81 60 82 56 9 10 22 10 13 17 145 112 64 74 147 99 73 95 63 75 115 57 107 86 71 115 84 60 94 102 83 101 34 73 66 107 144 117 92 3 57 116 92 127 125 120 131 84 87 97 91 140 89 24 36 77 124 114 83 22 116 47 71 55 39 28 70 65 35 83 111 108 120 54 106 115 91 44 42 64 62 54 52 85 58 61 85 68 122 76 68 99 66 62 73 119 101 118 119 84 151 40 92 170 83 106 29 39 47 76 47 128 87 51 73 165 64 40 41 72 53 46 137 92 103 68 94 80 51 66 51 68 74 63 77 91 76 87 104 112 40 127 93 145 54 95 55 54 73 74 66 60 70 115 83 52 106 81 136 104 9 141 119 190 79 58 133 80 65 46 78 105 153 52 76 13 22 58 95 78 139 105 59 52 61 84 60 113 109 54 79 40 43 65 57 74 18 72 113 92 83 102 103 74 65 49 35 123 107 109 56 60 113 103 122 23 56 85 141 60 129 65 99 53 111 74 111 62 100 79 85 108 124 11 12 107 37 30 49 25 140 90 142 36 28 65 71 87 155 35 95 55 20 61 44 96 103 84 68 83 97 43 21 31 54 62 93 93 76 16 32 21 91 134 123 62 53 112 138 119 38 166 136 65 59 66 37 33 98 85 66 149 98 30 97 46 75 24 66 92 128 125 82 108 96 95 148 42 69 114 92 54 96 89 25 18 72 104 68 56 87 52 59 120 69 108 42 55 139 123 47 49 95 59 67 148 50 115 104 66 104 43 121 105 143 23 25 45 38 150 88 52 61 176 85 84 112 115 24 128 103 102 63 76 123 50 99 121 141 101 137 182 149 133 45 51 35 46 15 116 81 120 33 47 137 91 149 111 122 78 75 42 126 31 117 121 149 119 157 102 9 12 81 62 113 53 73 92 111 79 108 92 98 76 85 83 43 39 40 108 127 70 82 85 115 76 82 38 42 37 48 101 102 147 44 84 66 79 70 84 123 41 100 61 76 132 87 116 146 130 83 33 148 52 48 29 40 36 176 71 73 134 88 48 77 89 84 52 89 112 70 101 98 71 101 50 161 128 119 142 27 78 83 89 82 28 65 65 42 60 104 62 70 60 120 74 150 41 115 68 48 143 108 98 47 40 41 71 81 36 22 97 49 74 151 82 116 137 159 80 86 63 37 80 146 138 44 12 75 27 111 45 64 191 111 126 18 168 145 160 117 105 116 89 72 67 141 137 139 33 63 92 39 66 76 118 91 84 92 132 119 47 79 60 64 163 50 96 124 154 104 83 86 133 114 96 176 170 57 36 94 137 140 89 82 103 90 72 31 60 42 87 86 42 62 118 70 61 80 122 8 103 82 69 116 74 21 65 134 119 189 6 6 5 4 29 34 131 98 90 99 49 41 20 30 76 38 74 94 77 153 58 68 77 99 69 45 83 47 80 66 76 107 138 69 112 48 93 46 118 123 113 124 67 78 51 66 25 95 61 129 78 109 74 96 9 101 80 185 78 115 176 106 79 129 115 81 68 89 95 53 36 69 62 132 92 75 89 124 44 77 140 109 98 123 160 93 142 88 70 82 111 29 28 94 119 103 70 47 25 84 82 94 119 79 87 132 116 97 36 44 132 43 117 88 97 105 83 65 55 23 39 95 98 22 17 17 32 81 77 90 115 93 115 116 26 82.45886442641947
64 96 208 129 40 83 64 13 59 55 17 73 117 18 66 109 141 85 55 70 98 96 71 64 27 128 81 74 106 145 125 83 81 20 60 56 51 108 47 93 99 57 55 70 107 155 151 43 164 62 72 105 107 121 105 89 78 67 83 105 122 92 46 108 97 71 79 103 47 158 107 51 82 84 103 79 144 82 40 34 70 9 30 135 36 78 47 102 75 113 134 105 67 62 76 37 90 75 54 86 88 17 23 73 77 165 52 110 92 64 41 53 41 56 65 54 46 76 63 78 56 8 11 26 6 12 18 143 111 58 73 145 100 76 93 57 71 124 56 113 91 68 115 80 60 98 100 80 99 33 76 64 107 145 110 95 4 51 109 105 131 113 119 125 72 95 99 92 144 83 25 30 76 128 122 78 23 119 48 73 57 37 31 73 64 36 83 115 119 125 56 119 109 87 45 41 62 70 57 51 76 61 62 88 63 132 79 62 93 60 66 70 124 93 122 118 72 149 39 83 177 83 105 29 38 52 82 45 140 83 47 77 162 58 44 43 72 55 46 138 102 102 62 93 80 51 60 60 65 76 64 82 95 71 89 103 110 43 123 92 137 55 90 55 54 74 75 68 60 67 109 83 55 102 77 146 107 11 142 126 181 77 64 138 80 60 48 78 109 150 53 72 9 29 59 96 80 143 112 55 52 63 82 55 121 96 53 81 41 43 62 59 72 15 72 112 84 83 103 106 82 65 44 30 117 109 102 48 59 119 101 117 26 61 83 143 60 133 67 91 53 111 69 118 63 105 73 89 106 120 10 12 107 40 29 52 29 141 87 140 38 25 67 78 86 160 33 95 57 22 60 43 84 100 81 70 82 97 42 22 38 46 64 84 92 68 16 37 25 89 130 131 57 55 102 139 115 45 171 128 66 61 68 36 30 91 86 75 154 94 28 93 44 77 24 67 93 126 117 83 113 107 97 145 46 69 113 83 55 89 93 27 19 72 103 66 57 87 52 59 107 66 111 39 54 133 113 49 46 91 59 66 151 53 117 106 63 110 48 117 102 142 26 23 48 39 152 87 51 62 174 88 83 118 117 28 124 99 109 66 76 121 51 97 125 148 102 139 169 162 133 48 47 34 43 13 123 71 121 34 46 142 96 159 109 123 74 76 46 127 29 117 122 143 111 147 96 10 17 79 56 120 52 71 91 102 78 112 91 98 72 83 79 43 38 42 111 133 73 86 90 115 70 87 39 41 38 49 100 104 153 42 84 61 76 64 80 125 46 106 56 76 132 86 125 149 132 85 36 150 55 41 28 40 37 189 68 72 134 90 41 79 95 89 50 87 119 69 100 95 69 103 51 161 124 126 144 24 74 87 89 87 29 71 69 44 60 110 59 67 56 119 75 152 42 113 68 39 137 118 95 49 40 38 72 80 37 19 98 48 70 157 79 113 138 163 75 75 62 37 76 142 143 45 10 77 20 114 47 58 182 111 125 20 170 143 158 105 103 113 94 67 66 139 135 143 33 66 98 33 63 75 119 95 85 96 136 131 45 81 63 64 158 51 95 137 161 102 85 83 124 113 98 175 172 57 38 106 139 139 93 83 100 94 72 30 57 40 87 95 39 64 125 70 59 81 124 8 103 73 70 120 74 22 67 142 110 185 6 4 4 5 27 32 136 92 89 103 48 43 18 30 71 34 73 91 82 151 58 64 82 99 63 49 94 47 80 66 72 116 143 68 111 49 84 46 111 126 114 118 68 87 53 64 23 94 62 138 75 116 80 93 9 95 88 188 78 119 184 108 73 122 121 79 65 90 90 54 33 70 65 135 86 66 84 118 40 77 147 119 103 115 163 101 146 84 72 77 104 30 26 94 127 102 70 43 28 74 86 94 120 81 93 121 108 94 35 40 125 38 133 89 93 104 85 68 50 25 38 97 94 27 19 17 34 79 83 96 111 102 104 119 26 82.30359212050985
61 98 202 127 37 85 58 13 55 57 17 78 110 18 65 106 140 82 58 76 98 96 73 62 27 124 85 73 113 145 126 82 80 18 61 56 45 112 50 90 96 55 58 66 107 159 161 46 162 63 73 105 111 121 98 88 80 67 77 96 130 96 48 108 92 71 83 103 48 162 107 49 84 90 106 80 151 84 43 32 70 10 28 132 35 74 47 102 75 114 134 106 67 63 75 35 91 78 52 88 86 17 23 64 76 160 48 108 91 63 45 51 39 61 64 57 50 68 63 82 55 9 17 23 7 12 16 127 111 57 73 148 104 79 84 52 66 122 58 119 89 66 112 75 58 95 96 81 95 34 87 58 112 144 110 95 5 53 106 111 128 107 122 131 73 99 114 95 144 82 24 30 77 126 134 75 30 121 49 76 56 39 27 69 64 40 89 122 119 129 51 124 101 86 45 46 66 69 55 53 73 59 57 91 58 144 83 57 86 66 67 70 131 85 125 118 73 139 42 82 189 89 99 32 37 55 75 47 139 89 39 75 157 51 47 42 71 56 50 127 111 96 62 90 82 53 63 63 65 82 64 86 84 76 91 106 99 42 128 90 143 52 91 56 54 64 77 68 57 63 110 86 57 101 73 150 115 14 136 129 181 78 64 134 85 66 45 73 106 145 52 67 8 31 56 96 86 144 103 52 50 61 81 61 117 89 55 76 39 44 58 59 73 15 67 108 80 83 98 110 86 63 42 30 113 108 102 42 61 122 104 112 26 60 90 154 62 143 74 89 53 116 70 127 63 107 72 87 100 120 10 12 106 45 31 52 31 141 84 134 37 26 70 83 98 167 32 99 57 26 57 40 80 89 70 71 83 99 43 22 34 42 62 90 92 62 17 35 25 85 125 133 51 43 90 136 119 49 175 140 74 65 67 33 23 89 84 77 152 97 25 90 39 75 20 72 93 119 108 77 109 108 93 148 52 66 113 85 53 81 84 28 21 68 108 66 53 86 51 55 100 64 110 36 47 129 109 53 45 82 58 66 157 59 119 113 68 118 50 117 106 134 27 22 47 34 151 86 53 59 178 92 77 123 117 30 123 101 115 71 79 129 43 87 127 146 98 130 158 161 134 43 41 31 41 11 131 74 115 35 44 144 108 164 105 123 79 79 45 123 25 118 119 148 115 139 102 11 17 78 54 117 50 72 87 100 82 116 83 101 74 80 78 39 44 45 102 126 75 89 82 120 63 88 40 38 38 51 100 103 157 38 78 61 72 64 82 124 49 113 54 73 139 87 119 136 129 88 37 156 61 42 28 40 32 197 64 73 136 97 39 82 94 78 48 84 124 72 103 96 69 95 49 158 122 125 142 22 77 92 89 76 23 77 65 45 60 109 55 67 54 118 73 153 42 115 64 39 132 126 93 50 37 39 73 73 36 19 105 46 71 151 81 116 138 162 74 79 58 35 77 143 135 40 8 79 19 123 47 56 180 106 135 19 176 151 170 104 109 108 86 66 71 139 128 141 34 64 100 32 63 78 113 94 77 99 137 127 47 81 58 64 147 56 96 140 158 106 81 78 123 114 96 172 168 56 38 100 142 140 101 82 103 97 67 37 49 49 84 102 38 68 130 72 65 75 121 8 105 75 74 119 71 24 65 146 118 178 6 4 4 6 31 31 138 98 91 106 47 50 19 28 69 34 79 82 87 150 52 62 84 96 66 51 94 52 87 63 70 119 153 61 105 45 80 46 113 129 117 115 65 88 51 66 27 103 60 143 77 115 84 98 9 91 90 196 77 122 189 107 77 127 115 80 65 96 80 53 36 69 61 127 86 63 85 104 41 77 151 113 102 112 163 95 139 81 71 83 103 32 26 95 129 104 69 44 32 73 79 95 121 86 92 119 107 89 33 46 123 34 142 82 92 112 82 65 50 28 39 93 90 22 17 18 34 80 93 100 107 103 114 118 27 82.15758980301274
62 98 191 129 39 82 56 13 51 55 18 83 104 19 61 106 147 83 62 78 100 93 78 62 24 124 79 75 113 142 122 81 76 19 57 55 40 118 48 89 101 51 61 61 109 158 161 45 159 56 75 94 96 115 100 92 71 68 78 102 130 87 48 105 89 69 89 102 52 156 109 44 87 92 106 87 150 92 39 33 68 9 26 128 36 68 49 95 70 123 132 105 60 60 71 32 89 82 55 95 87 18 22 58 80 151 51 106 93 63 50 53 37 63 59 61 51 71 68 72 46 11 15 24 10 11 15 128 108 56 76 145 100 82 81 52 69 119 57 118 91 68 109 78 57 95 93 83 96 29 85 57 104 138 109 108 5 52 107 114 122 97 128 126 77 103 111 97 146 79 25 30 80 124 133 69 28 126 48 80 58 37 29 71 63 39 88 138 121 136 54 125 103 92 45 47 63 77 57 49 76 58 60 87 52 143 78 52 88 70 66 68 126 85 134 123 75 144 42 77 183 86 98 36 41 55 76 49 138 88 34 78 150 48 47 50 70 56 50 118 112 97 61 87 81 54 57 66 58 80 69 95 83 81 93 112 91 41 141 96 147 46 92 57 51 63 65 61 58 57 104 88 60 101 70 156 117 15 139 126 176 70 66 137 82 68 45 73 109 144 52 63 7 34 54 92 87 147 104 52 47 66 81 59 123 93 53 70 36 38 64 58 77 14 62 114 73 86 98 120 86 53 42 30 119 110 98 39 60 119 110 112 23 58 88 160 63 150 77 96 62 116 68 132 65 105 69 84 94 119 10 11 110 47 27 52 34 144 84 131 38 25 71 87 92 177 36 99 55 29 53 37 76 92 76 73 87 106 44 27 41 41 63 87 87 60 19 37 25 78 126 138 49 43 87 130 126 53 167 139 74 66 68 33 20 99 79 72 150 96 23 83 33 77 19 72 91 110 103 80 114 108 89 147 49 77 110 92 53 80 79 29 22 70 108 69 57 84 48 60 110 64 107 37 41 134 105 61 41 75 59 66 158 57 118 113 73 114 54 117 107 129 25 20 50 35 153 87 52 57 170 91 75 137 114 34 128 106 121 76 84 114 39 83 124 143 98 133 160 162 134 44 36 31 46 10 132 73 123 37 42 149 113 156 110 130 77 77 46 124 22 119 116 150 106 144 111 11 17 77 58 117 49 84 81 103 83 119 80 101 72 81 78 44 43 43 90 128 81 92 89 118 60 88 39 42 36 54 98 102 152 36 76 66 71 65 81 119 51 120 52 71 139 80 119 135 132 88 39 160 68 44 29 40 35 195 70 72 133 97 35 78 93 83 46 79 138 70 99 93 74 96 46 155 111 125 145 23 78 91 80 75 20 81 55 44 57 114 47 69 53 121 71 149 44 111 56 39 126 128 85 49 43 38 75 71 33 23 108 42 68 142 92 124 132 162 73 76 61 39 75 134 132 35 8 84 20 113 45 61 161 106 130 20 186 156 169 110 110 104 86 66 64 151 126 138 35 65 97 33 62 80 111 98 78 107 137 126 52 78 54 64 147 54 94 141 147 105 86 80 118 121 93 167 160 56 37 105 138 141 99 81 103 106 64 34 47 47 83 99 38 62 135 72 64 73 116 8 105 82 74 124 69 23 60 144 124 179 6 4 3 5 36 26 136 104 97 112 44 50 20 27 65 32 75 85 90 148 54 59 86 92 66 51 94 55 89 66 62 121 152 64 99 50 81 41 108 129 114 112 73 79 53 67 29 110 63 144 74 113 92 89 8 92 98 198 80 123 189 100 84 124 112 81 66 104 73 50 39 68 63 117 89 61 81 105 39 69 158 109 107 108 160 92 141 79 68 86 103 36 27 99 137 114 68 52 38 70 81 98 122 88 94 115 110 91 27 50 129 34 129 81 97 117 81 69 49 27 37 89 96 23 17 15 33 75 95 102 105 102 113 116 28 82.04750869061414
57 96 181 128 41 73 58 14 50 50 16 72 110 18 55 114 142 84 54 79 96 90 87 61 22 115 80 75 115 142 119 81 76 20 50 52 40 121 48 88 101 51 61 57 109 154 166 47 162 55 71 90 97 111 96 89 71 66 82 105 131 81 49 99 83 65 85 102 50 157 115 42 91 98 121 87 153 93 41 31 69 13 30 135 34 58 54 93 65 122 129 106 63 59 69 30 92 85 56 94 89 18 21 55 83 149 51 102 90 66 49 47 31 68 59 62 43 74 74 65 40 15 17 28 10 11 15 134 114 57 79 155 97 78 87 51 64 117 57 107 78 63 115 77 56 99 91 83 97 26 82 59 103 129 105 109 6 52 103 119 119 85 126 118 72 101 102 98 148 80 27 28 86 123 134 73 24 118 44 66 56 38 31 72 64 43 89 140 126 133 54 129 100 101 47 41 64 80 55 52 74 50 54 91 50 139 89 50 85 68 69 74 125 79 153 142 80 144 42 79 165 93 100 39 42 55 77 49 138 83 32 81 148 51 48 51 67 60 51 119 119 93 64 86 78 53 56 68 55 75 73 94 84 78 92 115 88 42 143 97 155 45 91 61 51 57 69 66 61 53 100 86 54 99 67 155 121 17 136 126 174 63 65 144 85 68 40 69 111 138 58 56 9 37 55 101 94 138 100 48 45 70 80 60 126 91 52 67 33 34 66 62 80 13 60 112 73 90 107 110 89 57 39 29 121 111 100 38 57 114 112 108 20 58 93 171 57 140 81 85 65 122 65 131 64 108 71 82 97 112 9 10 107 54 23 50 38 143 85 127 39 22 69 89 88 182 38 99 52 30 52 42 71 84 73 70 90 99 47 27 41 39 71 85 83 59 19 33 23 77 118 137 49 46 86 134 118 53 160 135 72 66 66 40 20 94 79 70 150 94 23 80 39 75 20 71 90 98 102 83 110 107 88 149 46 80 107 90 49 73 67 25 22 74 108 69 60 81 44 63 109 62 108 34 39 134 99 66 42 73 54 59 160 55 120 120 80 109 53 120 104 130 25 19 51 35 159 80 48 58 168 88 69 136 114 38 129 110 126 76 81 116 34 79 125 142 95 142 153 164 138 42 36 37 44 11 132 71 123 33 47 147 116 152 112 128 76 77 45 134 22 112 123 147 105 142 108 13 18 78 56 114 45 88 81 103 83 130 73 101 73 81 66 47 47 44 83 115 91 91 85 120 58 84 39 47 41 49 93 95 148 42 69 71 70 62 83 111 52 114 46 76 134 80 117 137 137 89 42 157 70 43 34 41 37 200 65 73 127 96 37 77 92 83 43 68 142 67 100 95 75 101 42 162 114 129 143 23 85 90 78 70 19 83 51 45 60 119 51 69 48 120 65 143 50 101 57 36 126 125 83 49 40 42 77 70 33 21 110 35 62 133 94 120 127 155 71 72 63 35 78 134 131 33 7 80 17 114 45 53 154 108 128 17 178 148 177 106 111 101 84 56 58 150 113 135 34 61 97 38 64 87 107 94 81 106 136 124 54 80 57 64 152 55 88 139 143 110 86 81 110 126 97 178 167 57 35 111 147 142 101 80 100 110 63 32 45 51 90 101 41 60 132 74 66 73 109 8 97 75 71 123 67 25 57 137 131 183 8 3 4 6 33 24 135 98 101 107 48 50 21 32 63 28 79 77 83 139 51 51 88 92 64 47 103 50 90 70 57 133 150 67 93 50 83 42 106 133 116 110 72 79 58 65 27 109 63 137 71 120 91 89 9 88 102 204 77 128 184 99 78 122 109 76 70 104 70 47 40 62 59 120 96 55 83 108 34 65 169 116 113 108 159 89 147 78 75 86 103 45 29 101 143 112 58 45 39 70 80 98 117 83 104 111 108 91 27 53 126 34 122 84 104 117 86 70 47 27 40 89 104 24 17 18 34 76 91 102 102 108 118 117 30 81.603707995365
50 93 168 130 42 70 51 17 54 51 19 76 107 18 56 107 133 83 49 82 99 81 96 63 19 119 76 77 117 144 114 78 72 25 48 51 43 130 46 91 102 45 62 54 116 152 158 41 165 52 72 85 97 107 89 98 65 72 76 105 128 82 51 96 82 65 90 95 54 153 114 45 83 89 136 94 148 91 36 27 68 10 33 128 34 61 50 89 73 123 128 101 62 62 75 28 91 87 58 90 102 17 24 52 86 151 54 104 82 68 48 45 30 69 67 60 47 68 77 64 38 20 15 30 13 12 16 130 114 54 81 150 97 80 88 51 65 115 56 109 79 60 110 73 58 95 89 71 104 25 76 63 101 122 101 121 10 54 99 113 122 74 123 109 70 100 90 97 144 79 27 29 80 117 122 74 25 125 44 63 60 42 32 67 61 44 96 154 127 133 55 128 92 110 44 43 61 74 58 55 74 47 59 96 54 132 88 50 81 70 66 70 127 65 152 144 82 148 42 80 153 93 95 40 47 52 75 53 133 85 28 88 144 57 56 55 63 59 52 121 122 88 62 82 82 54 55 68 59 80 71 95 88 86 91 125 83 39 140 113 151 47 87 57 46 65 65 61 59 57 102 86 55 100 67 150 121 16 133 130 170 57 66 150 83 67 35 67 118 136 60 52 11 36 61 108 102 136 104 45 36 76 83 59 118 87 43 66 39 35 73 62 84 13 63 108 73 91 107 103 83 58 34 30 124 109 103 38 50 114 115 100 25 59 83 179 58 136 89 91 59 121 68 125 69 112 75 86 86 107 10 11 104 47 22 50 40 143 88 129 41 22 70 88 91 185 39 89 50 34 50 41 64 78 72 73 80 96 47 31 42 39 76 85 80 58 19 33 25 67 121 140 53 49 92 135 111 51 160 122 71 64 63 39 18 96 86 72 154 100 18 82 36 76 20 73 85 93 96 89 106 110 82 148 55 76 110 95 47 69 69 26 19 77 107 70 54 78 44 62 105 62 103 39 42 132 97 68 43 75 52 58 160 58 115 124 82 118 47 113 104 140 24 19 47 34 144 81 48 60 166 80 69 137 110 42 133 113 130 77 78 109 34 75 133 136 84 143 149 169 144 43 38 39 45 14 127 73 124 30 45 137 112 145 114 118 80 78 46 133 21 106 122 134 98 138 116 14 19 79 50 111 47 94 81 102 78 120 82 98 75 83 67 49 49 44 80 122 95 90 86 124 52 86 44 52 42 53 91 87 152 41 65 71 63 62 90 116 50 105 50 76 135 77 123 137 134 89 36 154 67 43 35 40 42 198 65 74 125 93 39 80 94 89 47 70 145 68 93 100 73 100 34 160 115 133 132 24 86 101 79 68 22 79 53 49 60 114 52 70 53 126 63 143 51 100 56 33 130 132 84 57 36 43 77 62 33 23 110 37 58 131 98 125 138 158 70 75 59 32 80 140 131 34 5 74 19 111 51 52 159 109 136 13 170 138 176 101 108 105 81 56 57 148 97 134 34 64 98 36 66 85 99 92 89 109 139 113 51 81 60 64 150 59 83 136 140 107 91 80 97 126 98 177 159 62 32 118 150 144 102 85 100 112 59 34 41 50 87 106 37 57 133 80 63 68 102 7 97 72 59 117 65 25 50 137 134 184 8 4 4 8 31 25 145 107 108 107 43 54 21 37 59 27 83 75 77 137 56 50 88 83 61 50 101 49 89 77 55 133 148 63 89 47 85 44 108 133 115 104 71 82 57 61 26 109 62 142 75 121 87 86 6 85 95 201 76 121 191 104 80 116 106 79 67 101 65 47 38 56 61 121 98 51 83 105 37 66 159 114 109 110 168 84 143 77 73 82 92 47 28 107 137 107 65 43 43 62 78 91 116 79 101 111 110 86 27 57 119 32 114 88 109 117 87 71 47 25 40 92 106 22 15 20 35 73 97 99 115 104 109 121 29 81.18308227114716
47 95 167 128 39 71 54 20 56 48 17 84 104 19 57 112 131 88 48 78 95 75 97 69 22 114 80 84 124 138 115 75 71 30 53 45 50 135 45 95 102 41 60 47 123 153 166 40 151 50 78 88 88 104 93 101 60 73 71 117 136 83 55 96 77 71 96 96 56 140 111 38 93 93 133 106 145 97 38 30 68 12 32 135 35 66 48 84 77 119 131 99 58 67 74 29 94 87 62 91 95 15 20 51 88 140 58 106 72 63 50 47 30 75 70 65 50 64 79 62 34 22 18 30 15 16 14 131 98 55 84 148 96 73 84 51 73 123 60 104 77 59 97 81 61 97 92 66 102 24 77 64 107 113 102 130 10 55 90 114 126 71 124 104 67 99 91 92 139 78 26 30 77 120 131 77 27 121 43 65 66 44 28 67 69 42 98 154 132 128 60 127 85 104 44 48 58 76 59 58 78 50 59 104 56 130 98 52 81 72 66 64 127 65 151 145 82 149 41 84 158 97 89 41 50 52 78 55 127 83 28 86 145 56 59 55 65 55 49 127 132 83 55 79 91 56 54 67 56 83 72 93 86 88 94 128 78 39 142 113 148 48 84 56 51 63 69 61 59 61 98 89 56 100 68 159 122 15 132 127 170 62 57 141 81 71 32 76 108 131 58 52 9 34 65 110 103 130 113 44 31 82 83 61 112 83 49 65 42 35 77 61 82 11 67 100 70 90 111 102 87 60 33 28 127 109 112 40 50 107 115 98 25 62 82 174 59 127 89 82 54 108 69 121 70 116 73 85 88 105 9 11 105 49 25 57 42 139 85 124 42 22 75 90 87 187 42 89 51 33 53 44 62 74 67 78 81 98 40 33 40 42 77 84 78 65 19 32 26 64 125 130 48 52 92 135 107 51 161 118 74 63 64 38 17 92 77 78 143 94 17 88 34 73 24 78 83 98 94 84 111 112 76 149 54 75 114 86 50 64 72 23 18 72 107 65 53 80 43 58 110 58 104 37 44 128 94 67 43 79 50 55 160 61 118 118 76 118 45 109 106 149 24 22 42 35 151 73 47 60 160 81 70 138 109 38 131 116 133 81 87 110 34 75 134 140 84 140 150 168 149 38 37 42 45 17 132 66 123 28 47 131 116 141 104 103 75 74 44 133 22 110 129 125 93 131 117 18 24 73 57 106 48 94 80 100 73 118 85 97 71 82 70 49 50 47 72 123 106 92 76 118 49 86 47 52 41 54 87 83 144 41 65 66 64 57 96 112 52 112 49 74 131 80 117 134 134 94 30 156 73 47 36 41 43 205 64 74 129 92 38 77 81 93 46 71 143 69 103 106 72 99 32 163 119 126 135 22 89 100 69 70 22 78 50 52 63 118 52 72 48 126 64 139 51 105 55 28 132 128 88 57 37 42 79 69 36 25 103 36 63 116 105 133 154 157 64 79 58 31 86 144 129 35 3 74 19 110 54 55 153 109 140 13 172 137 172 102 109 100 82 55 58 153 94 129 29 63 97 39 65 79 94 91 90 109 147 116 49 79 60 68 150 54 83 142 134 116 90 77 97 122 99 177 153 55 27 131 154 154 102 89 99 116 57 36 35 46 90 98 36 62 135 77 63 72 107 6 103 70 59 115 62 27 50 136 132 177 5 4 4 9 32 23 130 108 103 103 39 53 22 40 60 25 85 79 78 141 62 54 93 80 60 48 106 51 88 80 52 119 155 62 92 43 82 41 116 125 121 105 71 78 53 65 26 114 65 138 81 111 90 89 9 86 85 210 75 125 188 101 82 119 104 79 68 101 60 45 33 49 54 120 100 52 82 105 36 64 159 115 113 108 169 87 144 70 66 84 96 49 26 109 140 111 68 44 41 57 81 88 110 76 99 106 110 89 27 58 119 33 110 86 117 121 88 71 44 30 41 88 99 22 16 20 35 73 103 106 113 108 117 119 30 81.11471610660486
40 95 155 140 41 73 53 15 59 48 17 83 103 20 56 114 121 85 50 84 97 77 97 68 23 116 79 80 127 135 110 73 70 33 56 41 51 142 45 100 108 44 65 43 120 147 158 40 139 49 73 94 92 108 88 97 57 71 62 118 123 86 59 98 68 72 104 97 50 132 117 33 95 91 139 108 151 95 35 28 66 13 34 138 33 71 54 83 75 112 128 101 58 69 76 31 96 93 65 85 98 17 18 50 88 148 64 105 68 59 51 52 33 81 68 63 52 62 75 55 39 24 16 32 18 15 13 134 94 61 85 149 95 69 85 48 78 129 54 98 71 60 97 82 58 97 93 73 101 27 81 70 104 113 96 130 9 61 78 117 129 70 131 106 69 102 95 88 142 78 28 20 76 112 123 69 28 119 45 66 68 44 30 66 71 45 98 150 137 121 61 126 89 110 45 50 54 72 60 64 78 48 54 99 55 135 103 51 77 61 67 63 127 73 152 147 81 146 40 86 161 110 81 39 57 62 74 51 124 90 23 79 141 57 62 57 71 55 50 122 137 84 50 80 87 54 55 64 55 86 77 92 91 90 96 122 70 37 153 115 154 50 84 57 52 68 67 57 58 59 104 84 60 103 68 161 122 16 132 127 159 63 53 134 80 65 26 74 100 125 59 49 10 34 66 114 102 129 115 41 29 84 92 54 106 85 50 63 46 30 73 64 83 10 74 98 74 88 115 97 83 61 29 30 132 110 109 42 45 105 121 91 26 67 82 177 58 124 89 84 58 109 68 114 73 113 74 80 99 101 10 12 105 51 26 59 41 144 81 127 35 21 79 96 84 174 43 88 49 30 59 45 62 71 64 95 80 99 40 33 41 41 84 85 76 71 20 35 25 62 121 132 44 52 88 131 110 46 151 127 68 62 64 34 15 96 79 73 144 92 16 96 32 71 23 73 88 108 88 88 113 116 78 151 49 75 114 74 49 65 74 27 21 72 104 73 52 79 45 55 111 54 105 39 45 132 91 69 41 71 46 54 165 60 121 127 72 120 46 113 109 153 23 24 38 31 155 68 48 57 160 80 67 127 110 36 127 107 133 77 90 103 31 74 139 133 80 135 142 162 155 45 43 37 49 15 134 66 124 28 46 131 122 140 102 97 73 72 41 126 24 110 130 118 89 122 118 24 23 69 57 99 53 92 79 95 71 119 81 101 66 89 68 48 52 50 70 126 108 91 74 117 49 89 50 53 45 55 92 85 146 41 59 70 63 50 100 110 50 113 50 71 129 82 123 132 133 103 25 165 69 43 36 40 49 188 69 79 140 97 41 81 89 98 45 72 149 73 97 110 69 95 29 160 119 125 130 20 91 101 71 76 26 73 44 55 63 118 51 68 49 112 62 138 50 96 53 28 128 131 81 56 37 41 82 71 34 29 103 38 64 118 104 116 153 148 60 84 59 28 92 146 132 36 4 77 19 112 58 54 163 108 143 12 186 137 159 106 109 101 81 59 61 152 92 127 29 61 99 41 68 77 88 84 90 107 143 114 42 79 58 68 153 54 77 144 126 120 97 77 106 128 97 175 148 56 24 139 154 151 106 93 98 119 55 33 33 48 91 97 35 68 137 77 61 71 101 6 98 63 55 118 64 24 53 138 119 166 3 4 5 8 33 23 126 115 106 102 40 55 25 42 65 24 84 85 68 144 55 62 96 73 58 55 115 51 91 78 48 115 155 61 89 41 91 42 124 130 124 103 69 77 49 63 26 123 65 133 79 105 93 88 9 80 86 210 82 118 188 91 85 114 102 81 65 105 61 44 34 49 52 134 102 55 80 105 39 59 155 132 111 101 162 83 144 64 65 86 97 50 27 113 142 112 67 50 44 55 84 85 115 66 101 100 110 89 28 62 125 28 105 96 119 121 88 74 46 25 42 81 102 23 18 17 36 75 104 113 121 114 121 109 33 81.01042873696408
42 90 138 135 40 75 47 13 65 45 15 85 105 18 56 108 117 84 49 94 97 69 102 77 24 114 73 77 125 130 111 74 70 38 56 47 49 131 49 99 106 49 64 47 124 131 153 42 138 47 75 91 83 109 87 95 58 79 65 120 119 89 64 100 69 74 103 105 52 130 114 30 90 95 138 105 145 96 35 26 70 12 30 136 33 78 50 77 81 108 120 111 56 75 76 30 97 88 62 94 108 15 17 52 102 152 66 94 67 54 50 52 35 77 67 71 57 57 78 63 38 30 18 31 17 20 13 134 95 60 89 151 103 69 81 47 77 132 51 91 66 68 94 75 54 101 95 67 100 33 81 67 108 121 99 132 9 60 68 118 122 69 136 106 67 104 96 80 138 77 27 21 80 108 127 68 27 133 45 59 67 53 33 61 70 48 102 148 134 115 63 130 91 107 50 58 49 71 65 61 75 44 53 104 57 137 106 55 71 58 58 59 125 76 148 140 83 141 43 83 157 119 89 43 59 65 81 51 122 90 21 79 135 50 60 52 74 53 51 122 142 81 56 77 80 58 52 60 53 100 83 87 91 93 100 127 60 34 163 114 152 52 87 54 57 70 67 52 60 55 107 80 64 100 69 160 118 16 134 128 156 60 51 128 81 68 29 73 96 125 59 47 11 36 69 112 101 119 118 45 27 84 88 52 108 85 53 62 48 32 70 67 79 10 75 95 77 94 107 88 85 64 31 30 130 108 103 40 43 105 116 89 31 69 78 182 51 116 94 80 58 117 64 113 72 111 78 76 97 97 11 13 105 51 28 54 38 142 77 129 33 20 72 99 79 172 52 89 51 31 57 42 63 69 64 104 82 100 41 38 43 43 89 91 72 75 18 37 24 61 124 133 46 52 80 134 110 51 145 121 65 58 60 38 13 98 75 79 139 92 13 95 33 73 27 71 83 104 85 88 122 110 76 149 54 73 113 70 48 60 82 31 24 74 99 71 50 73 45 62 112 51 105 44 50 140 85 71 37 67 50 58 157 60 124 136 73 115 48 110 106 161 24 31 42 27 148 66 49 57 154 74 69 126 110 34 123 102 132 82 100 107 30 80 131 119 83 133 132 157 160 48 37 39 51 17 132 59 110 31 46 133 130 139 103 94 81 71 46 115 25 111 130 112 82 124 116 32 25 66 60 97 47 86 80 92 62 123 72 102 70 93 62 46 56 54 71 132 98 91 74 115 46 95 48 59 45 57 100 86 150 43 56 73 66 48 102 101 52 116 54 68 122 78 123 128 134 112 23 167 70 44 32 35 51 195 68 86 151 96 40 92 90 95 40 72 155 76 92 113 65 100 26 156 119 128 132 20 88 99 76 85 24 70 44 57 63 118 50 70 49 110 62 135 51 94 45 32 125 130 85 53 32 44 74 77 32 33 94 39 56 116 110 112 146 141 59 91 61 26 97 150 132 37 6 76 21 117 58 58 148 103 145 12 182 143 153 98 116 98 80 64 66 161 90 126 27 58 111 42 65 86 86 84 91 109 141 117 45 76 56 69 146 58 71 141 117 128 97 77 112 131 95 166 136 60 22 140 159 147 108 90 93 123 51 30 37 46 93 106 40 60 137 77 60 68 99 5 105 59 51 108 68 28 54 134 122 154 3 5 7 9 29 22 125 111 109 106 40 57 28 43 66 19 91 91 57 141 49 63 94 76 59 58 122 48 89 72 44 123 157 63 81 46 94 45 117 135 128 93 76 66 46 58 27 123 57 135 81 99 93 87 11 76 90 210 80 119 182 92 77 113 105 81 64 109 57 41 37 45 53 133 106 60 80 97 38 59 148 140 106 101 165 84 146 62 66 89 97 50 28 112 138 100 70 56 44 61 80 88 113 63 96 99 111 87 32 66 124 29 96 103 119 125 83 66 36 26 39 78 102 21 19 19 40 79 110 111 122 116 126 104 35 80.80996523754345
42 85 124 139 40 81 43 14 64 45 13 85 108 18 56 116 113 83 51 93 101 70 94 79 25 114 83 78 126 133 102 75 72 38 61 50 51 134 52 102 101 48 63 51 128 125 158 43 136 40 77 103 94 122 82 98 60 82 70 123 109 96 61 111 63 71 108 110 53 123 106 31 91 105 137 102 148 98 32 28 72 10 31 126 33 81 49 77 91 95 113 121 53 78 81 32 88 94 63 99 108 12 18 57 99 147 70 97 63 57 49 51 39 76 69 70 62 59 82 64 38 32 19 35 15 21 13 135 96 63 93 154 104 70 86 48 71 142 52 85 73 74 96 79 54 108 82 74 98 36 83 65 107 127 104 123 8 62 66 124 121 68 139 106 74 103 97 74 134 76 25 19 74 108 114 58 27 128 46 55 70 56 28 64 71 49 103 155 131 110 64 143 97 104 45 62 49 72 69 66 72 42 56 103 60 131 106 57 64 56 57 60 122 67 137 130 88 140 43 89 157 121 93 43 50 64 82 56 116 94 19 77 124 49 61 56 81 51 52 112 146 80 55 79 76 60 51 59 49 106 88 86 95 98 96 132 61 37 152 117 149 53 95 60 60 67 64 55 57 60 102 76 57 103 77 160 110 19 134 130 155 62 53 134 86 68 29 64 95 125 59 50 13 45 73 114 106 117 117 45 26 83 88 52 106 79 52 64 57 34 69 67 82 10 73 100 77 95 109 90 95 58 28 27 134 109 105 40 46 103 107 89 35 67 80 198 47 107 92 78 64 120 68 110 68 107 76 73 96 99 11 14 105 51 28 54 39 132 67 119 33 20 71 98 80 169 63 96 52 31 59 46 59 70 59 106 81 100 40 40 45 48 87 94 72 73 15 39 25 60 132 129 44 55 81 130 106 54 137 117 63 59 55 44 12 96 76 81 142 95 15 91 31 73 27 77 78 102 81 87 119 109 73 151 57 71 113 66 54 52 79 35 24 69 108 71 50 63 53 59 111 52 105 48 52 139 86 69 32 63 46 57 155 57 117 146 74 120 50 108 111 167 24 31 40 29 142 67 48 60 152 80 71 127 116 29 123 100 127 79 105 101 30 75 127 113 88 136 127 151 159 49 36 39 47 19 137 55 103 33 49 129 130 133 102 99 78 65 48 116 26 103 121 114 84 112 118 37 28 65 55 96 50 84 81 94 60 123 75 101 74 97 60 43 60 58 72 131 100 93 73 109 46 94 48 58 43 55 101 98 152 44 57 72 70 48 101 93 59 120 52 68 114 73 123 132 149 104 24 169 73 48 34 33 45 189 70 87 154 100 40 95 86 101 37 81 163 73 83 107 67 110 26 160 120 131 138 20 85 94 69 83 26 66 41 58 63 118 50 69 49 116 62 132 47 91 45 35 134 131 91 58 30 45 72 83 33 30 94 36 57 114 114 117 144 139 58 91 59 26 99 150 141 36 8 74 18 111 64 59 145 103 149 9 180 139 143 93 122 91 75 65 68 162 85 130 25 58 110 43 63 86 88 84 95 106 139 112 50 77 56 68 142 53 70 140 109 125 96 79 106 138 95 163 132 60 24 138 165 140 110 84 90 115 51 31 36 53 93 112 41 58 130 78 64 70 97 6 98 58 52 109 66 33 55 130 112 160 4 6 6 9 27 20 126 111 102 99 45 58 34 42 70 19 91 88 52 136 50 64 96 76 57 67 127 54 84 70 49 125 150 59 78 49 89 49 117 127 135 90 66 72 46 58 28 123 57 128 81 100 97 84 13 69 86 204 75 125 183 104 80 121 107 82 64 110 53 38 41 45 54 118 105 63 81 91 40 58 143 140 104 101 170 81 148 61 69 95 95 54 26 111 138 93 73 57 45 67 80 92 121 58 85 101 113 83 36 69 128 28 102 103 117 121 95 65 37 27 43 73 109 20 18 17 38 78 111 113 114 112 128 107 40 80.85168018539977
44 87 122 139 39 92 39 11 69 47 11 88 104 18 61 114 119 81 52 97 103 76 98 79 27 108 86 81 122 138 99 73 71 40 64 47 55 128 56 102 104 49 64 51 123 121 152 43 129 34 73 101 94 112 78 97 55 89 74 121 110 95 58 112 61 71 122 111 60 118 99 31 90 109 130 115 141 103 31 24 69 8 30 125 31 82 48 75 97 94 118 124 54 82 81 35 80 91 66 106 113 12 16 57 100 151 67 93 65 61 54 50 41 77 65 67 62 60 76 73 37 33 19 36 17 21 12 124 99 69 99 159 97 77 82 45 71 143 48 80 75 77 98 83 49 102 86 72 99 34 75 65 111 122 106 135 8 58 60 121 118 58 141 104 73 110 96 70 130 75 24 18 77 105 113 57 26 128 46 54 67 61 29 61 69 49 105 154 130 110 59 157 93 105 41 67 46 71 71 73 72 40 54 104 63 130 115 59 62 52 55 65 128 63 139 134 88 128 38 90 140 123 96 42 52 63 86 53 117 98 19 74 121 51 62 55 87 53 49 114 143 83 58 77 78 57 53 59 51 112 90 89 101 94 101 132 62 33 141 123 145 54 94 64 65 70 65 57 62 54 107 72 53 109 81 160 116 18 136 128 161 65 52 125 85 58 29 71 88 123 56 58 15 46 80 115 109 114 117 46 26 85 86 56 112 73 52 66 67 31 63 72 86 9 78 112 82 105 109 95 98 55 31 28 129 101 100 41 55 96 111 82 35 60 82 210 49 102 91 76 67 118 63 100 68 107 76 65 97 94 11 15 100 52 28 48 40 122 58 117 35 18 72 94 84 164 59 99 47 33 57 42 58 72 60 112 82 99 34 45 43 49 89 97 75 74 17 40 27 59 123 128 41 53 83 123 99 53 130 120 63 58 56 45 12 96 80 81 142 91 11 88 29 78 28 80 68 99 84 88 123 109 74 150 57 73 106 65 53 51 79 37 25 67 108 77 54 66 51 59 105 54 108 46 55 144 88 68 31 62 51 57 150 52 118 151 71 126 48 100 117 164 24 32 41 26 141 60 47 55 154 76 70 128 122 31 122 103 129 78 115 98 27 75 121 106 89 138 121 144 156 54 31 42 49 18 139 57 103 38 48 135 124 124 107 96 74 69 51 110 29 103 123 101 92 105 120 40 27 65 59 97 51 78 86 98 58 127 80 100 74 103 58 44 57 60 67 124 98 97 76 109 43 98 55 58 46 60 109 105 155 39 53 65 73 47 100 90 59 123 50 68 108 78 128 134 155 107 24 165 68 48 30 30 50 187 68 87 153 106 38 91 82 109 37 82 167 73 76 100 65 115 28 153 112 133 142 16 87 97 67 84 25 69 42 57 60 111 51 67 39 119 66 137 45 85 45 29 135 132 88 61 32 55 69 88 31 27 95 37 58 113 111 124 139 136 53 90 54 32 94 159 141 36 8 65 17 108 64 62 140 110 157 11 176 138 142 90 118 86 78 60 68 159 87 117 19 55 113 44 67 85 83 81 98 103 132 109 56 72 51 69 144 55 66 140 100 145 90 84 109 130 96 152 130 62 23 138 159 153 111 85 88 117 58 35 37 53 92 117 43 62 140 77 69 68 93 5 96 57 56 105 65 35 53 135 105 154 6 5 4 9 26 21 132 117 103 103 43 59 39 40 70 16 93 94 59 133 53 67 99 73 55 72 125 52 80 73 46 123 146 56 80 47 78 51 114 128 134 80 63 75 45 61 28 116 53 128 90 103 99 85 15 73 89 191 67 132 177 105 76 123 101 78 66 107 50 38 40 43 57 114 111 59 76 85 38 55 148 137 104 102 181 76 154 61 65 103 96 55 26 112 131 88 74 55 45 70 77 93 127 58 90 104 109 84 38 70 130 32 103 105 113 116 100 59 45 27 47 64 109 24 15 16 38 80 108 116 110 124 122 109 41 80.76477404403245
46 88 118 133 42 99 37 13 75 44 12 92 106 20 62 118 120 85 53 104 110 70 110 77 24 114 87 79 123 137 97 74 71 35 68 46 48 127 53 104 105 55 63 50 130 121 148 44 127 31 79 104 101 113 79 92 54 98 68 120 108 96 58 108 50 74 120 110 63 119 96 29 91 104 123 108 135 106 32 24 74 6 29 127 31 88 48 76 90 91 116 116 52 86 76 34 72 91 63 108 117 10 18 48 104 134 61 93 68 66 50 52 43 78 64 71 64 62 74 83 36 33 21 33 14 24 12 125 99 73 95 152 93 74 81 36 74 148 44 78 81 80 95 96 47 91 81 73 104 37 75 63 111 129 116 135 7 57 62 122 109 52 149 104 81 119 101 68 135 75 27 18 77 96 112 50 28 131 48 59 68 62 30 54 70 54 110 153 126 108 60 155 91 99 37 72 46 72 70 78 74 38 51 118 63 123 115 65 57 50 61 66 127 66 129 127 91 120 41 101 136 123 90 42 55 62 88 50 118 102 21 75 117 50 61 52 90 46 52 111 147 77 59 68 79 51 48 60 55 117 88 87 108 96 95 131 61 34 134 124 149 48 106 64 68 72 65 59 68 55 108 71 46 109 79 154 121 22 138 126 162 66 49 121 88 59 28 69 87 117 58 63 17 44 79 117 111 108 115 47 20 86 85 58 108 78 54 68 71 27 64 74 82 9 84 118 71 108 103 94 105 51 30 27 135 114 102 45 53 98 109 74 41 52 76 195 50 94 89 75 72 118 60 93 70 110 73 70 92 93 10 14 103 52 27 47 44 116 56 119 33 20 72 93 76 160 54 99 48 31 61 46 54 67 58 121 80 107 38 46 44 52 80 103 79 78 18 38 25 56 113 128 41 57 81 119 102 58 125 116 68 58 55 50 12 93 82 83 136 96 11 90 29 75 31 77 65 95 81 82 124 110 69 151 55 73 104 63 54 53 79 39 29 64 107 84 57 64 49 58 100 49 105 45 56 148 97 68 35 67 52 59 148 59 117 153 76 133 50 108 118 162 22 33 41 24 133 56 51 53 151 75 68 120 117 29 119 103 131 77 118 91 25 83 119 101 88 138 114 137 152 53 31 40 41 17 140 57 104 41 45 142 124 118 105 90 78 74 54 116 29 113 117 97 94 105 119 38 30 65 56 94 54 79 83 96 55 134 76 97 79 111 58 43 55 56 63 120 89 90 79 108 43 97 54 63 48 60 111 103 155 39 48 64 68 47 98 92 59 124 51 66 105 78 130 136 152 113 24 165 68 42 33 29 47 189 65 84 147 109 43 90 85 111 40 82 170 75 71 92 65 119 26 147 113 131 130 14 95 95 76 81 23 62 49 58 58 105 52 62 40 127 67 131 49 84 46 29 141 131 89 67 32 56 65 99 38 28 102 36 53 110 112 122 134 138 54 99 47 34 95 165 146 36 9 65 18 105 61 72 139 113 154 13 171 135 139 97 117 85 80 56 65 145 85 115 23 52 120 46 56 79 76 76 99 99 125 111 59 69 56 62 138 54 63 142 94 143 95 90 111 123 92 150 130 61 26 132 154 143 112 86 88 115 51 38 38 55 98 121 45 61 140 74 66 63 94 5 94 51 56 112 61 39 55 130 108 150 6 4 4 8 29 20 135 116 106 100 40 61 39 43 64 16 90 89 60 142 53 74 97 73 57 78 120 55 84 73 54 124 141 56 84 50 77 49 110 127 138 81 62 80 46 66 31 116 50 126 92 105 102 89 15 81 96 199 61 136 183 107 80 122 98 77 66 108 51 39 44 36 54 111 100 57 79 84 34 55 144 135 100 104 189 76 149 60 64 105 95 52 24 100 131 82 74 55 44 71 78 89 121 56 87 104 110 88 44 71 137 31 100 109 111 116 91 54 38 26 47 67 109 24 13 14 39 77 110 117 109 132 116 113 41 80.57010428736965
44 85 116 139 47 106 31 12 86 45 14 90 99 20 63 119 113 78 60 108 118 64 117 72 22 115 93 79 127 146 93 75 66 35 71 48 49 125 53 105 101 57 56 43 125 118 145 47 117 32 74 102 98 118 77 96 57 102 67 116 108 95 60 112 52 78 117 119 55 111 98 25 92 97 124 110 128 107 37 30 71 6 30 130 31 79 51 77 86 85 124 112 53 92 77 35 67 84 60 107 122 11 18 50 105 131 56 96 66 69 49 54 43 90 59 76 70 63 73 82 34 31 20 32 12 26 13 117 95 76 94 158 97 71 85 39 73 151 41 68 83 85 95 102 44 92 82 67 104 34 77 62 104 126 113 137 7 55 62 120 103 52 146 107 92 125 95 68 134 74 26 16 78 95 115 46 32 124 48 59 73 67 29 56 72 56 110 145 126 101 58 160 91 96 40 79 44 74 68 80 66 39 51 124 69 122 124 64 56 48 69 70 123 66 132 130 99 117 44 106 139 130 79 47 56 62 77 42 120 102 23 66 109 50 65 51 82 49 59 107 133 79 60 72 76 53 46 64 52 120 95 86 101 92 94 138 66 36 139 115 147 44 104 66 70 77 69 61 67 45 110 69 46 110 80 152 117 21 140 121 152 65 47 116 87 63 29 68 83 112 63 59 17 47 80 116 107 105 113 49 17 98 85 62 108 79 48 72 76 27 59 67 84 9 78 123 68 112 101 93 109 52 35 26 148 116 103 43 53 97 106 75 49 53 75 196 49 98 85 76 77 123 57 95 66 108 75 77 87 89 9 14 107 50 29 47 43 112 50 128 29 19 73 89 71 153 50 106 49 34 61 48 48 63 63 134 82 108 40 44 49 47 76 89 77 74 19 38 26 48 112 122 41 57 70 115 104 58 125 111 64 56 59 52 9 93 79 86 127 92 13 93 25 77 34 69 66 95 80 83 126 107 74 150 55 77 100 65 57 50 76 39 34 61 111 77 59 60 55 55 100 47 102 46 54 144 99 71 38 64 53 56 146 61 115 162 78 137 48 111 119 161 21 35 37 24 129 49 54 45 150 82 73 115 116 28 123 108 121 70 120 84 25 81 117 104 88 134 117 134 153 62 28 42 43 19 140 63 107 41 47 150 132 114 100 85 80 71 57 112 29 114 111 95 96 106 120 44 31 67 55 86 58 78 87 89 55 140 70 94 77 112 58 46 59 57 59 113 85 88 84 104 42 103 58 62 49 62 101 102 150 47 46 61 68 44 100 90 60 128 55 69 103 79 125 127 146 109 29 158 72 41 31 28 42 168 71 84 145 103 43 93 79 118 42 88 168 75 69 87 66 120 24 148 120 131 130 17 96 96 75 85 21 61 48 57 58 98 53 66 41 123 72 117 54 91 41 34 136 143 90 65 34 61 64 108 39 25 99 35 52 111 111 120 138 139 58 100 52 34 99 164 147 35 10 59 20 98 53 64 142 108 165 12 172 128 139 105 114 82 71 53 64 138 82 110 24 54 129 52 53 79 67 86 98 94 124 96 59 63 54 66 131 51 65 139 90 136 100 93 111 126 94 149 128 56 30 128 145 133 109 86 86 106 50 39 37 50 103 116 43 64 144 76 72 58 92 4 92 59 60 120 57 37 51 125 111 141 5 3 5 7 25 16 138 126 110 105 38 61 38 41 68 17 84 93 62 133 62 74 96 74 57 77 120 55 84 77 55 127 124 55 80 54 77 48 106 119 136 85 66 78 49 56 29 114 50 122 87 110 102 81 18 74 94 203 59 130 179 122 83 121 101 78 62 107 48 35 50 34 52 101 97 57 70 82 31 54 140 130 108 87 184 75 148 64 58 110 94 57 24 101 128 72 78 61 42 70 77 85 121 56 92 109 107 89 48 71 137 33 94 105 113 117 88 50 44 28 51 69 106 24 14 10 32 73 113 118 110 139 112 114 38 80.21668597914253
47 82 105 131 49 111 28 12 91 48 16 93 95 20 65 119 116 73 63 112 123 70 123 75 19 124 86 80 131 155 100 71 63 32 76 49 51 118 51 96 106 60 53 47 126 117 151 47 115 30 70 101 102 126 82 90 53 101 67 115 111 104 57 105 54 83 115 125 52 104 93 25 88 95 125 108 135 109 39 32 65 7 25 128 30 81 51 76 98 81 117 110 55 91 77 30 63 82 54 110 126 10 16 51 101 127 53 82 73 68 44 52 41 84 59 82 74 68 72 86 32 33 18 36 12 27 13 120 88 82 88 163 98 74 84 37 76 153 41 72 89 85 97 99 41 91 83 62 106 32 78 58 105 124 112 142 8 53 65 120 104 47 138 106 89 131 96 64 125 73 28 14 80 87 114 47 35 129 46 59 78 69 28 58 73 51 109 147 126 97 57 156 93 93 41 83 41 74 66 81 63 45 49 134 75 113 131 65 57 46 70 73 126 69 127 126 96 116 43 119 136 134 78 44 62 51 75 40 117 105 22 64 103 47 62 52 86 49 68 106 141 80 60 70 79 51 44 63 53 124 93 81 104 93 97 141 64 37 125 112 145 44 97 63 70 75 67 64 71 44 101 73 41 111 81 148 113 23 139 116 145 74 45 117 91 57 33 61 81 113 59 54 17 49 83 114 111 112 108 44 16 98 81 63 114 76 47 77 84 28 53 71 84 7 77 146 66 110 100 92 111 50 37 27 152 117 102 42 57 97 105 79 44 45 70 194 48 99 82 79 80 120 61 98 68 110 75 75 83 85 8 12 110 45 28 48 39 107 47 139 29 19 69 81 76 152 47 109 42 34 65 48 42 63 63 140 80 118 39 46 50 46 79 91 81 73 19 38 27 49 104 126 38 53 72 113 102 65 119 115 65 56 64 51 10 94 75 92 121 92 13 94 26 76 36 65 62 94 81 83 120 103 81 153 52 83 94 61 51 46 71 38 31 57 104 82 59 52 56 53 100 50 108 45 58 139 101 67 43 63 51 59 141 68 115 160 80 138 51 106 117 161 19 35 38 29 126 47 50 47 150 83 74 115 108 29 119 113 124 74 112 81 24 90 113 100 93 137 118 128 166 67 26 40 41 20 128 57 102 41 47 146 121 102 94 84 72 73 56 114 30 122 117 87 101 101 115 45 33 70 56 85 58 77 96 89 53 135 66 93 75 113 63 50 69 64 56 104 83 92 88 107 39 100 63 60 49 66 97 108 156 52 45 63 66 40 93 92 63 128 62 70 104 80 130 131 149 105 30 153 71 42 31 29 46 165 70 81 143 96 42 94 81 121 38 90 169 72 73 86 70 125 25 145 110 129 130 22 97 96 79 82 17 59 58 55 61 95 54 70 44 131 70 117 58 90 40 35 134 139 96 66 37 63 61 109 41 30 93 34 49 105 114 107 134 136 56 108 57 36 100 162 143 33 12 59 23 97 49 68 135 109 160 11 166 125 150 108 113 79 65 49 67 141 86 113 25 50 134 56 53 79 60 94 93 85 116 84 58 58 60 70 129 49 62 152 84 139 105 86 106 125 95 146 125 54 32 130 141 121 112 85 85 117 50 40 39 48 103 123 43 65 136 79 73 61 95 4 87 59 66 132 54 39 43 126 118 137 4 4 7 6 17 15 137 118 99 100 40 60 37 33 67 18 84 91 59 131 53 76 105 77 56 77 122 56 79 75 61 125 131 51 79 52 69 49 100 120 136 86 66 76 52 47 28 117 47 119 89 112 92 80 20 72 99 197 56 133 185 119 83 133 102 80 64 103 49 33 49 30 51 99 99 56 67 75 28 59 149 122 102 91 181 77 147 63 65 110 102 64 22 98 130 71 77 57 41 66 80 96 119 56 101 108 105 91 47 68 141 37 97 108 111 110 94 53 43 32 51 68 101 27 13 11 26 76 120 117 113 132 108 114 34 80.03476245654693
42 80 98 131 53 109 30 14 90 45 18 93 94 23 66 120 108 74 67 107 128 69 128 78 21 118 83 76 129 164 103 75 56 30 78 49 54 107 57 92 112 61 59 51 130 109 149 49 115 32 67 104 104 122 75 93 58 98 66 113 112 103 60 107 59 82 117 127 50 98 91 26 86 94 129 114 136 111 42 35 67 5 25 120 30 86 49 77 103 82 117 111 56 90 73 27 59 81 47 113 123 11 14 50 103 123 50 77 75 67 43 52 43 82 61 91 75 59 70 85 30 34 17 33 13 29 12 117 86 75 88 169 98 78 81 44 86 150 39 70 96 87 102 96 32 90 80 63 102 30 80 57 100 116 113 140 8 56 67 109 101 47 144 100 90 138 94 58 128 70 31 14 84 91 114 47 39 130 46 59 84 68 25 60 74 55 110 150 119 97 58 156 97 99 36 83 35 72 59 71 56 47 50 135 72 99 131 69 52 46 74 78 124 64 126 124 88 111 42 115 134 138 75 48 60 51 81 43 116 114 21 65 101 43 67 53 94 49 73 106 140 73 58 65 79 48 44 57 55 134 101 89 107 92 103 141 65 37 122 115 136 41 103 61 68 81 70 67 62 44 98 69 42 103 75 144 106 18 137 120 139 74 43 113 83 52 33 63 71 111 59 53 20 50 86 114 112 113 121 38 14 93 86 61 122 76 47 82 79 28 48 78 87 7 77 152 58 112 97 89 111 48 37 23 149 118 99 44 55 95 89 75 50 45 69 191 49 99 76 68 85 119 64 106 66 105 75 75 84 81 6 13 108 45 27 48 43 102 42 133 30 18 66 87 77 150 46 107 44 33 67 48 44 60 58 138 76 123 44 54 50 46 83 94 78 73 18 39 26 48 98 115 38 54 70 105 89 68 108 113 67 61 64 54 11 96 69 87 106 85 14 91 28 78 33 57 67 100 77 82 109 108 78 146 55 81 95 67 53 44 73 38 35 57 95 79 55 53 56 48 100 53 103 45 59 130 101 70 46 73 51 64 132 67 113 154 76 131 48 106 111 173 21 39 39 33 119 46 53 53 158 80 78 118 102 28 118 110 123 71 114 76 22 91 111 101 95 128 112 122 156 65 28 42 44 21 131 54 102 42 44 144 126 99 98 84 70 75 59 116 30 119 113 92 98 96 114 37 37 69 55 86 59 79 94 88 55 130 59 94 66 121 66 43 74 62 57 113 78 88 96 100 39 95 74 62 53 74 97 114 162 51 37 61 63 48 95 86 66 132 66 70 102 86 125 133 144 101 32 156 74 42 32 30 47 157 65 85 142 103 44 95 76 117 37 91 177 68 73 90 77 123 26 140 111 132 132 21 95 90 82 81 19 65 64 54 58 101 56 68 40 127 70 112 58 92 39 34 126 139 94 67 38 64 67 110 44 29 93 30 47 108 114 101 130 130 54 114 56 37 102 160 139 31 13 59 23 98 46 74 125 102 157 13 170 129 151 115 108 71 61 55 74 140 89 114 28 45 135 51 56 81 54 102 91 91 120 86 52 55 65 72 125 46 64 151 75 137 106 87 100 120 95 147 123 53 29 127 141 123 114 81 81 115 48 44 38 53 98 123 44 68 139 84 68 57 96 5 92 65 65 133 52 41 40 127 114 128 6 6 6 4 20 16 134 117 95 99 42 59 35 30 63 17 85 89 56 128 55 81 103 69 56 75 120 52 78 76 57 136 123 54 77 55 66 53 100 123 135 77 62 79 61 45 32 127 46 125 90 113 99 77 21 69 96 196 52 128 193 117 80 127 104 79 64 110 46 29 53 28 52 104 100 54 64 76 25 55 149 122 100 90 169 73 147 65 59 98 102 71 23 94 124 70 80 57 42 66 77 92 111 50 101 105 105 87 55 71 142 37 95 110 117 106 100 55 42 34 51 74 102 27 13 12 24 74 125 101 112 129 101 112 35 79.603707995365
41 86 92 123 54 106 25 14 83 45 16 94 90 22 69 121 103 78 71 113 131 69 131 78 20 119 84 77 132 163 99 80 54 28 78 52 55 100 59 87 122 66 58 51 130 111 147 51 112 29 70 114 109 128 76 96 60 98 69 107 118 106 57 106 62 88 118 130 46 93 92 28 83 94 127 115 150 102 40 33 71 4 27 122 30 78 42 79 111 89 120 109 50 95 69 21 55 72 49 113 120 12 13 48 101 129 43 77 74 67 45 47 45 87 61 92 73 54 69 87 26 30 14 32 13 27 9 115 82 77 84 157 99 78 76 43 89 150 37 76 93 87 103 98 33 90 83 65 104 30 81 55 97 120 112 144 7 55 69 105 100 38 142 106 95 136 90 57 116 62 35 15 91 93 109 51 47 129 52 56 82 68 27 62 75 54 113 146 118 84 54 155 83 90 40 88 38 68 64 65 57 48 55 132 73 100 133 67 48 44 71 80 120 75 131 124 88 113 43 121 134 145 68 46 61 52 82 39 103 113 22 67 91 38 63 52 94 56 79 97 145 74 54 59 75 49 44 57 53 136 108 99 109 90 102 141 64 33 118 123 139 42 99 61 67 87 72 66 66 42 98 67 49 103 74 147 107 20 123 118 129 75 41 112 83 53 27 59 67 109 60 60 22 43 84 121 115 119 116 38 12 91 87 68 127 77 50 84 76 33 45 73 89 7 82 145 53 115 93 85 106 48 36 26 147 113 101 39 55 93 93 78 52 47 72 193 49 97 73 74 89 118 69 109 67 97 68 83 78 74 6 15 105 44 27 45 45 97 40 133 35 19 67 81 78 147 49 98 44 31 75 54 44 61 59 144 78 126 44 53 50 53 85 83 80 72 20 39 27 42 96 111 41 53 70 107 87 70 108 113 69 62 65 53 13 95 66 83 99 78 13 91 35 76 39 52 60 94 71 77 103 104 81 133 55 77 94 69 60 42 66 43 36 59 100 85 59 51 57 48 102 60 103 46 62 133 105 68 41 82 55 62 126 68 114 144 78 132 42 100 110 175 24 38 41 34 120 52 54 54 160 82 77 110 92 27 119 117 124 70 116 73 24 89 107 91 95 128 104 118 161 68 25 42 35 20 118 54 106 45 46 135 119 95 101 86 63 71 59 116 31 122 113 94 94 99 107 35 43 66 55 79 53 76 96 76 60 136 49 95 66 115 67 48 77 65 59 111 73 90 106 102 41 98 83 57 58 77 94 109 162 53 31 60 65 52 103 84 69 137 70 70 99 91 126 144 151 95 28 161 79 47 31 29 52 151 62 86 140 107 39 95 69 121 37 95 179 67 74 94 81 119 24 139 112 134 131 18 91 82 85 88 20 69 72 56 60 95 54 76 40 126 70 104 58 83 41 31 124 147 93 70 43 58 59 107 47 31 88 28 51 108 108 99 119 129 51 115 57 35 103 158 136 35 13 54 23 82 48 85 123 98 158 17 163 128 141 120 107 72 65 57 79 135 85 117 28 40 134 54 63 79 56 99 93 95 113 88 50 55 68 80 118 46 64 144 72 136 103 88 94 121 93 142 127 49 30 120 131 123 114 80 77 121 44 48 39 51 94 114 43 67 135 85 62 63 91 4 101 64 68 140 51 45 40 126 116 127 5 4 8 5 20 16 136 122 91 89 42 62 33 28 64 14 91 87 56 128 54 78 102 63 51 78 120 59 81 75 56 132 129 54 77 51 62 54 96 119 128 81 66 75 64 47 32 130 45 127 93 115 98 72 18 68 94 187 54 121 196 117 79 140 99 73 63 109 44 29 53 25 49 110 98 52 61 70 24 57 145 118 95 87 160 72 140 58 58 100 106 77 24 91 129 67 80 62 40 67 70 90 104 43 95 105 99 88 58 69 148 34 87 104 109 102 106 51 43 34 52 70 103 23 13 14 23 80 118 94 115 131 100 108 35 79.18539976825029
41 87 86 119 51 109 28 19 78 46 14 94 88 19 66 119 104 83 74 109 131 71 130 76 20 124 89 79 123 163 92 77 51 33 85 54 57 94 55 87 134 74 59 50 134 111 144 56 112 30 73 116 108 121 80 100 64 96 65 100 123 107 61 110 66 85 113 132 48 87 88 27 85 92 134 119 150 103 40 37 79 5 25 116 34 74 40 82 112 97 122 108 54 92 69 20 48 69 50 115 121 12 12 51 92 129 38 85 70 64 45 47 51 87 58 95 70 57 67 87 24 27 13 36 13 24 10 113 77 84 80 150 102 81 74 36 86 139 35 77 93 96 113 98 30 90 84 65 110 30 81 60 91 129 114 147 8 56 69 107 85 33 138 107 102 137 93 56 116 55 36 12 85 94 106 51 50 135 53 57 84 65 24 66 78 62 113 148 116 84 55 163 82 92 47 94 40 66 67 63 58 42 63 135 77 90 127 67 47 40 72 83 121 82 120 120 83 105 39 117 120 140 63 48 55 49 78 41 95 111 22 65 87 35 66 55 97 58 86 91 154 77 56 60 64 42 41 56 56 141 106 100 104 89 114 126 63 34 112 124 133 35 107 66 72 91 64 62 65 46 97 63 49 90 79 145 103 20 122 108 128 76 42 120 94 56 29 57 69 114 58 59 24 43 81 126 123 120 116 34 11 101 90 67 140 76 55 84 76 27 41 74 98 7 86 144 54 116 89 80 106 51 42 27 145 105 106 40 63 90 99 81 58 43 72 181 48 92 72 77 92 118 66 108 67 102 68 90 79 70 7 12 99 40 28 48 47 92 42 131 34 15 71 84 80 143 44 88 40 32 71 53 43 58 54 135 77 128 45 51 45 57 87 87 79 75 21 34 19 43 95 102 43 58 71 102 81 75 106 114 72 60 65 50 14 97 60 83 96 76 15 96 39 80 39 56 60 89 72 75 100 105 82 128 47 79 96 65 60 44 70 44 33 61 99 89 56 53 60 47 105 61 103 46 62 132 109 75 42 87 56 66 122 72 112 143 81 139 38 98 111 176 24 41 48 35 119 54 56 55 167 84 79 104 92 29 121 114 124 67 120 73 23 85 112 84 95 125 101 111 162 73 26 42 30 17 122 58 102 48 49 129 115 91 106 87 59 69 55 119 31 120 109 88 95 101 100 37 46 65 58 84 47 75 99 72 59 134 51 98 71 116 71 41 80 71 58 118 77 89 111 101 39 95 92 51 60 78 91 112 155 56 29 63 62 52 109 85 69 139 70 68 97 92 122 142 138 93 27 158 81 46 33 31 47 148 57 89 128 105 42 101 75 130 38 98 184 63 72 94 79 125 25 145 118 135 122 21 87 78 81 99 17 68 77 46 54 96 54 76 46 122 76 106 62 86 44 35 124 150 89 74 44 54 61 109 52 29 86 28 50 105 109 102 124 127 52 109 63 37 110 160 134 35 15 49 24 79 46 93 119 95 144 16 161 132 135 118 102 77 59 55 75 132 94 123 30 42 127 62 66 80 48 89 92 97 115 87 53 52 67 76 117 40 70 151 66 128 116 93 88 119 100 144 130 50 26 118 137 116 111 79 78 123 47 48 37 52 96 114 44 76 133 90 60 61 93 5 107 62 75 136 55 44 39 125 116 134 5 6 9 7 20 15 131 123 87 84 43 58 36 23 62 15 88 91 56 128 64 75 102 59 45 77 124 59 89 76 53 132 132 55 84 53 58 55 87 127 126 80 68 64 67 47 34 139 44 128 97 114 91 74 15 67 107 174 50 120 191 118 75 142 93 69 66 111 45 29 53 26 47 106 95 48 55 71 20 54 141 114 103 84 158 76 142 59 65 104 104 82 29 93 121 64 84 59 48 67 70 84 112 44 92 102 92 91 66 67 150 36 86 99 110 105 102 50 44 36 46 63 106 20 12 12 23 82 117 96 119 126 98 113 35 79.14368482039397
39 91 84 121 53 113 26 17 78 49 15 89 83 18 73 121 101 92 73 106 133 73 137 71 24 134 85 76 121 166 92 78 47 36 95 54 49 87 55 88 138 72 55 47 127 107 142 53 106 31 74 106 104 115 77 98 69 87 59 102 119 108 61 108 73 90 113 132 49 84 90 23 83 94 139 118 156 105 38 43 87 3 23 122 35 72 38 80 122 101 116 112 58 91 67 16 46 70 46 118 110 11 13 48 80 130 33 86 69 62 48 46 53 92 56 99 77 62 64 92 24 26 14 38 15 23 11 114 74 78 89 147 103 81 72 40 80 137 38 80 95 104 114 101 26 87 88 66 113 29 88 58 93 125 112 136 8 50 66 101 81 34 140 105 108 141 95 56 115 48 35 11 81 93 102 52 52 136 53 59 84 70 26 64 84 60 117 148 112 81 54 160 82 91 53 100 36 67 63 63 62 39 74 135 81 92 116 68 48 38 76 83 124 77 117 119 89 101 40 118 118 137 59 47 52 51 76 43 101 114 23 62 86 33 70 54 98 57 89 89 148 77 51 61 68 47 41 47 65 143 111 96 108 89 111 126 65 40 111 126 131 32 103 68 73 97 66 62 65 52 102 65 50 89 81 141 100 23 116 106 128 81 42 116 97 58 26 55 63 106 62 57 22 48 89 131 128 109 120 35 10 104 87 70 136 74 56 82 85 26 41 76 100 4 82 139 49 110 88 77 99 56 46 28 147 101 106 41 64 97 105 82 65 40 74 184 56 82 72 84 98 117 64 106 67 99 68 89 82 66 6 10 95 41 28 49 42 89 43 124 33 16 77 83 82 144 45 92 37 30 77 57 36 48 50 141 80 123 45 48 45 61 93 91 76 74 22 33 18 44 99 96 45 60 70 106 82 71 102 115 72 68 62 54 15 102 56 76 96 69 16 90 40 84 35 48 61 95 68 77 95 94 79 126 41 84 88 61 63 40 67 42 39 64 106 92 54 53 65 49 103 67 101 48 67 124 115 70 45 80 61 66 119 67 113 145 79 129 44 103 120 176 22 38 52 33 122 48 53 52 159 77 92 97 89 31 120 112 116 65 118 73 23 79 110 88 91 128 97 115 161 75 25 45 26 20 126 59 98 53 46 124 115 98 101 86 60 61 54 125 34 119 108 84 97 108 96 37 40 64 59 79 48 76 103 71 66 135 50 90 74 115 73 39 80 70 64 116 81 91 118 103 38 93 90 57 61 78 95 102 150 53 31 63 66 58 112 78 74 138 73 71 95 87 126 151 136 89 29 155 80 52 36 31 50 143 62 89 114 110 40 88 78 135 35 99 175 63 70 91 73 131 24 146 116 139 129 15 83 72 79 101 19 74 81 49 51 87 58 73 44 116 72 101 67 84 48 35 120 159 96 74 47 53 66 120 42 31 81 28 49 103 115 104 119 131 50 106 65 34 118 163 136 36 12 45 24 76 47 103 115 101 145 17 154 137 136 115 97 81 55 52 82 130 88 124 34 39 129 71 71 77 49 96 86 93 113 91 50 49 64 85 114 42 74 154 66 128 115 97 83 121 100 142 117 54 28 117 136 113 111 79 77 124 47 50 35 48 105 118 45 78 130 91 61 65 89 6 100 67 85 137 55 48 42 121 116 117 6 7 7 7 20 17 125 118 94 76 46 60 45 22 63 14 85 91 56 125 70 77 111 60 44 82 123 57 92 75 53 122 120 53 91 52 59 54 86 122 122 85 69 66 72 37 38 135 48 120 103 107 89 74 12 64 123 167 42 114 181 113 73 146 85 71 63 116 40 25 47 27 36 94 90 50 53 73 19 52 129 109 100 87 152 78 138 55 63 108 101 86 28 93 122 64 87 60 52 59 68 86 113 46 97 101 93 86 71 64 147 34 84 101 111 102 101 54 53 40 48 63 97 20 12 11 21 84 110 103 115 116 92 116 34 78.95249130938586
38 100 73 125 59 116 23 15 75 51 13 83 74 19 71 122 99 94 74 108 136 79 138 72 23 136 83 70 120 160 93 79 47 37 106 57 51 85 57 96 143 78 55 47 128 101 137 49 96 33 68 117 111 109 73 95 77 81 52 97 118 104 54 105 79 94 116 127 52 85 90 21 91 93 147 113 162 107 40 46 87 3 22 127 38 72 33 84 122 103 121 107 55 85 60 19 44 67 41 118 98 14 14 46 78 126 32 91 68 64 50 42 53 88 53 105 77 65 63 92 25 27 15 37 18 23 13 110 75 77 89 138 101 84 68 38 73 124 39 78 91 100 116 105 27 90 89 67 116 28 82 62 97 128 117 134 9 45 68 105 71 29 128 106 108 140 96 55 117 43 34 9 71 89 98 54 50 137 57 61 81 72 25 65 79 64 108 148 120 88 54 150 87 93 60 96 35 68 63 65 62 39 75 142 82 86 113 67 46 38 89 90 119 80 120 120 88 100 38 115 112 142 55 47 54 50 78 40 103 120 24 60 86 36 71 57 106 59 88 87 148 77 54 65 69 49 40 46 67 135 115 98 111 85 111 126 64 41 103 122 133 30 106 65 73 92 59 56 60 58 105 62 49 94 79 127 96 27 114 109 120 79 50 115 92 62 23 58 63 98 63 58 26 52 86 125 118 100 117 36 10 108 89 86 122 69 60 87 85 26 39 84 104 5 87 132 48 112 87 74 94 61 41 28 142 96 110 40 62 95 103 72 66 35 81 184 58 79 74 94 96 122 67 109 73 98 66 86 84 62 5 8 96 43 29 48 38 87 41 126 31 17 73 82 76 146 39 92 36 32 83 52 42 50 49 131 75 113 50 52 46 67 97 98 78 73 22 30 19 37 102 94 46 65 68 103 79 76 104 111 78 64 60 51 12 103 56 79 89 69 17 80 41 82 39 47 58 97 65 76 96 95 76 131 43 91 85 57 64 38 63 40 38 54 111 92 55 54 70 53 100 71 100 50 67 119 123 69 46 80 65 70 115 69 114 149 77 139 48 109 118 165 27 38 51 40 124 49 52 51 153 83 91 90 84 33 120 114 119 63 119 76 22 78 103 87 94 123 92 112 160 81 21 42 24 17 131 56 95 58 37 122 107 98 104 90 56 64 61 127 33 111 103 89 100 117 98 40 39 70 62 82 49 75 109 71 69 134 48 84 74 111 78 40 79 72 65 113 86 92 120 106 38 93 91 61 63 83 93 104 143 52 34 67 62 60 109 80 79 128 78 77 92 87 122 148 123 85 27 157 77 56 34 34 52 141 55 79 112 112 40 86 82 145 33 96 172 55 73 89 73 129 25 149 106 122 132 19 81 71 79 103 23 78 87 53 57 85 57 73 44 112 68 93 72 87 44 34 114 167 98 72 44 60 64 118 52 32 83 31 43 100 116 100 113 137 53 103 70 36 121 148 128 36 11 44 28 67 50 111 110 109 132 21 155 135 141 108 97 81 55 55 89 136 84 124 36 36 135 67 72 70 48 91 84 90 119 89 46 50 70 79 113 42 76 150 62 117 109 98 75 123 104 140 104 51 28 118 127 116 104 81 80 118 48 47 33 52 110 120 48 89 119 88 68 66 85 7 105 70 83 137 53 46 46 117 107 117 7 6 7 9 21 20 125 114 86 79 47 62 48 20 58 15 85 95 52 123 80 73 107 62 46 82 129 56 91 73 58 117 111 56 87 55 59 56 86 120 109 79 68 61 67 35 40 141 50 112 114 111 92 71 14 65 118 160 38 116 180 109 65 142 83 68 61 118 40 26 48 27 37 92 92 48 52 73 18 57 128 108 98 94 141 84 132 53 61 108 101 86 30 99 123 61 89 56 56 60 71 89 120 44 98 99 94 80 74 63 140 37 90 107 112 101 99 55 55 43 49 60 95 22 14 14 19 76 110 107 127 121 94 113 36 78.69409038238702
33 102 67 124 62 121 24 17 86 58 10 84 79 21 81 115 90 93 70 114 137 77 136 73 25 142 81 72 119 159 90 81 44 41 111 59 54 84 62 94 142 78 56 46 127 103 139 51 87 35 62 109 100 109 77 92 76 78 46 92 116 100 49 100 83 100 108 129 53 75 83 21 95 98 143 107 170 111 43 45 86 4 21 121 39 70 35 83 119 111 118 97 51 87 63 16 42 64 38 116 92 13 16 52 81 129 31 94 66 65 47 41 48 85 56 110 81 67 61 96 25 28 14 38 16 22 9 107 72 82 89 135 95 85 69 33 74 116 39 78 88 99 115 92 32 82 87 66 123 25 85 67 96 127 121 139 9 44 68 107 61 28 130 102 106 139 95 54 117 45 35 7 71 84 95 53 49 125 64 65 84 76 24 63 77 63 106 147 118 82 50 146 88 87 68 91 34 74 64 68 60 39 69 131 77 80 108 70 46 37 89 87 117 79 126 124 87 100 37 107 102 139 54 45 51 51 83 39 94 116 26 62 83 39 73 61 108 55 80 81 153 80 48 66 75 51 42 43 68 134 120 99 114 79 113 132 63 44 103 113 133 32 99 65 75 85 61 55 52 55 105 65 53 96 80 120 94 23 104 111 115 77 52 117 87 60 24 58 63 87 61 58 27 58 79 128 118 90 117 32 10 114 84 87 119 71 70 85 78 30 35 75 98 5 91 138 46 113 73 71 90 60 42 28 137 89 105 42 57 90 101 67 66 34 80 174 65 76 83 97 93 126 75 112 77 94 63 83 85 70 6 8 95 34 30 47 39 81 43 135 29 19 65 73 76 141 39 94 33 34 88 49 42 49 46 124 75 106 50 52 53 63 97 97 82 70 21 34 23 33 102 89 48 58 67 102 71 70 105 106 87 59 62 51 10 96 56 81 83 74 13 79 38 74 39 41 51 93 63 73 107 96 76 134 45 96 79 53 72 40 71 37 38 53 113 96 50 53 71 57 96 81 95 46 70 115 121 66 48 86 71 69 106 70 115 143 76 137 48 108 119 156 30 39 49 42 122 45 51 50 142 79 86 91 83 31 119 118 123 67 124 77 21 73 103 90 96 120 83 107 159 82 18 42 19 16 132 60 93 56 32 127 106 87 97 91 52 69 62 132 36 103 103 91 97 121 101 40 43 61 60 80 51 72 107 69 69 131 46 78 66 115 85 40 74 72 71 106 86 91 121 101 38 95 94 69 69 83 98 98 135 49 30 66 60 60 111 80 80 119 79 79 87 85 116 148 123 78 28 159 76 57 37 37 49 130 48 76 108 112 38 84 88 148 32 92 169 52 72 94 71 129 24 143 105 120 127 21 70 73 80 110 24 76 91 54 60 91 57 78 47 110 66 91 76 87 48 35 110 165 107 72 52 61 60 113 50 34 91 34 41 103 107 104 127 156 58 102 69 28 124 140 136 35 11 42 26 62 51 118 111 113 124 28 151 130 142 101 96 82 54 52 95 134 87 128 38 36 139 70 71 65 47 92 89 91 112 86 51 49 65 78 107 42 71 157 60 112 113 100 71 117 100 129 98 48 30 117 132 116 100 79 66 116 47 49 31 51 105 122 52 92 126 85 70 63 82 8 107 75 78 139 54 45 47 122 104 114 6 5 6 9 17 18 118 113 89 74 52 63 48 20 63 18 84 96 51 121 77 78 99 67 50 86 123 56 94 70 56 114 112 52 87 56 56 66 94 115 98 80 68 59 68 39 36 137 52 112 120 117 95 71 15 66 123 154 33 112 174 116 69 145 82 77 62 111 33 27 46 27 34 95 91 55 49 77 17 58 121 100 105 95 131 82 138 50 58 102 105 93 31 101 120 63 85 54 61 61 69 89 116 41 96 96 90 76 72 55 131 39 95 115 104 113 102 57 56 38 49 55 92 27 14 14 18 78 118 106 125 122 85 112 36 78.07995365005793
33 94 64 127 54 125 23 18 82 70 10 83 77 23 86 117 82 89 74 120 135 78 144 68 28 143 86 74 114 153 95 91 36 42 110 57 53 92 61 95 140 74 55 44 116 97 136 48 82 37 56 124 106 114 69 94 77 72 42 95 119 90 53 92 88 98 104 134 53 80 79 20 98 93 137 101 162 110 44 49 88 4 19 116 40 62 34 83 121 113 114 107 50 86 62 16 41 61 34 109 89 14 12 53 83 128 30 96 60 59 48 45 49 98 56 114 79 73 56 97 23 30 16 37 13 22 7 98 71 83 92 140 86 84 70 30 75 117 42 69 87 91 111 92 40 86 86 64 122 25 83 70 93 122 115 139 8 43 68 104 57 24 130 107 120 148 90 50 117 45 32 10 69 82 95 49 47 125 60 73 87 81 29 60 76 65 105 147 113 76 51 142 83 92 70 92 33 76 63 67 52 39 72 134 77 82 102 73 44 32 96 91 115 80 121 117 93 103 36 106 101 133 55 49 56 44 84 39 89 113 26 59 77 46 74 60 102 56 78 82 150 74 50 70 71 53 38 44 70 142 123 96 118 73 111 136 64 42 94 109 137 35 97 61 75 82 61 52 53 54 107 59 47 91 83 125 88 17 103 115 117 78 60 111 78 60 24 55 63 86 62 61 28 64 75 123 120 92 108 30 13 104 72 93 113 76 61 83 81 30 35 73 101 7 94 141 44 115 71 72 88 66 44 30 141 89 107 42 58 86 113 59 65 36 76 175 65 74 81 93 90 129 79 112 70 101 67 79 84 75 6 9 106 33 32 52 40 77 41 128 28 21 66 73 70 139 38 93 34 39 84 38 38 50 50 125 70 105 47 58 48 63 93 95 84 69 23 35 25 36 112 78 45 59 64 99 75 74 115 103 91 56 54 52 10 101 60 83 71 72 12 76 35 77 35 40 53 91 59 72 118 98 74 126 51 94 81 49 73 35 77 37 37 53 115 97 56 51 68 58 97 83 93 51 75 103 113 63 53 88 79 75 105 72 117 145 73 136 51 116 120 153 31 45 55 47 127 41 47 55 141 73 94 92 78 31 116 123 132 62 123 76 22 68 103 89 101 118 87 107 157 77 18 45 17 19 138 63 97 54 30 121 106 84 93 92 54 66 61 131 40 97 100 90 91 116 90 41 45 59 56 78 52 72 115 75 72 129 46 73 65 119 83 38 81 84 71 111 88 88 122 105 38 95 100 64 71 77 94 98 136 44 29 69 56 64 111 73 85 123 80 77 87 91 122 152 125 78 27 153 73 55 39 40 49 135 46 73 109 109 39 82 91 147 35 92 161 52 69 88 70 134 19 136 104 124 130 23 62 72 78 105 25 74 91 58 65 87 60 76 45 100 66 85 83 87 47 31 103 171 108 71 48 61 62 116 52 31 92 34 41 115 106 112 136 155 63 101 69 30 115 143 134 34 7 39 27 56 59 119 101 117 116 31 147 124 136 103 96 71 55 57 104 139 87 129 39 33 145 72 71 59 42 91 91 91 106 84 55 46 56 79 106 43 79 152 62 115 114 108 65 112 91 114 97 49 33 104 132 121 94 74 65 108 53 52 33 48 102 126 55 101 131 81 65 63 70 8 113 78 81 146 60 43 47 122 97 99 7 5 5 6 18 19 116 104 79 69 54 61 45 19 58 18 85 101 44 121 78 77 90 64 51 84 129 60 94 68 55 114 112 50 90 61 62 67 101 121 88 74 67 60 68 39 36 142 54 114 113 128 96 70 15 65 125 149 36 110 167 109 75 157 75 80 69 116 27 30 51 28 29 104 94 59 44 75 18 57 114 93 107 99 120 78 137 48 59 103 98 91 29 98 119 66 94 54 66 64 77 87 110 38 95 92 89 71 77 57 132 32 93 114 100 103 102 57 61 38 56 51 90 26 13 17 19 74 108 113 120 122 92 107 35 77.74391657010429
33 83 58 130 51 127 21 23 83 79 10 82 73 22 94 112 81 92 71 119 135 78 151 71 35 139 85 74 111 155 100 89 31 43 105 53 52 83 64 93 135 72 56 45 120 95 129 48 75 34 54 122 104 109 64 99 78 71 43 96 114 81 57 86 94 100 102 130 52 76 79 24 96 100 141 98 156 106 42 52 84 5 24 118 41 60 34 75 119 111 98 108 52 88 63 15 34 56 37 115 89 17 13 53 84 124 26 94 61 56 39 47 53 101 60 113 76 81 50 94 25 30 16 37 13 21 9 101 71 90 94 134 81 78 69 28 77 114 42 68 92 98 102 91 45 77 83 64 131 25 84 74 96 124 107 139 8 45 73 101 50 29 119 102 106 146 95 46 119 49 32 11 73 77 91 44 45 121 54 79 97 85 30 60 79 56 99 136 115 76 50 135 80 88 72 95 33 76 60 70 47 38 70 127 81 80 97 79 45 34 100 94 116 73 120 116 103 102 38 114 102 128 55 47 62 45 89 39 85 109 28 62 70 50 75 59 98 59 64 88 156 70 54 76 70 53 40 47 68 137 134 88 113 72 111 130 65 46 86 114 142 33 95 71 79 87 57 50 50 55 98 52 48 83 82 131 88 18 95 107 116 76 57 105 78 59 23 55 61 83 62 60 30 60 77 126 117 82 97 27 12 112 74 91 109 76 63 84 83 35 37 76 103 7 90 142 39 109 70 74 88 62 48 29 135 86 101 45 60 78 109 57 67 36 76 161 68 70 88 97 91 128 80 105 69 99 69 79 85 81 6 8 98 30 30 53 45 74 38 125 34 19 61 73 61 137 39 90 33 38 82 36 45 45 50 124 69 92 44 68 47 61 98 94 84 75 24 29 22 42 110 81 52 54 57 90 79 74 116 102 95 52 54 52 11 107 57 86 70 71 11 78 36 72 40 39 50 92 57 67 130 96 75 110 49 96 86 50 68 28 80 37 41 49 109 99 53 50 65 64 92 92 94 47 73 104 109 61 52 83 81 77 108 76 116 136 73 125 52 122 126 153 34 47 53 47 126 37 43 61 132 71 93 93 82 32 119 120 131 61 114 73 22 70 100 88 94 121 70 96 150 81 19 50 18 23 142 65 96 56 33 117 106 82 92 94 52 68 57 135 42 101 93 88 86 109 87 44 47 62 61 65 48 73 119 74 72 123 47 68 65 111 84 39 80 82 58 110 83 88 120 101 37 91 111 61 76 74 82 100 141 44 31 67 51 64 102 70 83 124 82 76 90 92 119 152 129 82 25 144 73 57 40 42 45 141 46 77 108 101 37 78 90 139 27 94 158 51 69 90 75 146 20 129 103 128 127 22 57 77 83 109 26 78 95 63 64 92 63 80 46 93 57 83 85 86 45 25 96 166 114 74 52 58 56 123 59 36 93 40 41 113 107 110 139 151 68 99 68 32 108 135 124 29 8 36 30 55 70 122 103 126 113 32 148 125 126 100 93 70 60 57 111 146 91 126 41 27 137 78 76 53 40 85 99 89 92 77 68 48 53 74 104 46 77 154 61 118 112 111 69 110 87 106 95 46 32 109 138 109 90 81 67 104 51 51 36 52 98 127 55 96 134 81 59 64 65 5 117 82 79 142 57 46 45 115 93 97 6 5 5 7 20 18 114 107 88 70 56 57 46 16 62 16 79 95 43 121 80 82 90 68 52 80 132 61 93 72 52 112 113 48 81 64 63 67 97 121 78 65 68 58 68 42 37 144 58 113 113 133 99 71 14 60 122 140 43 109 163 111 79 165 69 77 78 120 29 30 53 27 27 101 96 62 46 76 19 53 110 99 111 93 122 79 129 45 61 105 100 91 30 95 113 60 102 57 63 61 74 92 112 40 94 93 90 74 77 53 124 34 92 114 99 97 102 51 65 39 62 42 93 26 14 16 15 76 106 119 118 123 101 102 34 77.1784472769409
34 83 60 133 57 128 21 19 79 87 11 80 70 18 98 113 77 91 71 116 132 77 159 69 40 141 84 71 110 157 104 92 23 40 108 55 49 85 69 95 132 73 61 49 123 87 108 48 66 33 51 112 102 111 56 111 83 73 40 102 110 78 56 84 94 101 103 128 59 72 76 23 98 100 136 92 142 111 39 54 83 4 27 121 44 65 32 72 112 105 89 111 57 85 65 16 30 57 40 113 89 23 11 59 85 120 28 93 61 53 43 54 54 102 66 117 71 77 53 89 26 34 16 38 12 18 11 104 73 90 102 135 83 77 62 26 80 113 46 67 94 102 95 99 44 76 81 62 128 28 83 76 95 129 111 133 10 48 80 104 48 26 118 101 101 142 91 44 121 49 32 15 70 74 85 44 43 125 58 82 96 88 31 64 83 55 96 132 106 81 48 128 69 88 72 90 27 70 58 65 43 37 71 128 81 82 87 80 39 27 98 93 116 76 126 122 102 96 46 118 102 136 59 56 66 46 87 39 83 111 32 61 66 51 83 64 99 65 63 86 152 73 52 71 72 55 40 50 71 141 131 85 102 74 100 135 64 46 86 105 140 33 98 78 87 85 55 48 51 51 102 51 49 89 82 129 85 18 97 110 115 72 62 104 76 60 26 55 60 82 58 57 29 58 78 123 113 79 94 27 9 107 67 93 109 74 66 84 85 37 40 80 105 6 96 145 45 107 72 74 91 63 45 32 133 77 100 43 52 78 107 51 75 41 76 161 77 73 82 99 93 138 81 100 64 97 72 80 84 76 6 8 96 29 30 54 43 75 34 118 32 20 61 68 58 128 39 87 32 38 78 39 42 44 51 132 73 91 47 68 48 66 98 93 81 76 26 36 28 41 112 85 59 58 54 85 86 67 115 102 91 52 54 53 12 103 59 83 61 66 12 74 37 67 44 38 48 88 58 63 129 97 79 109 48 104 82 50 67 25 76 44 42 44 110 96 52 50 64 62 90 103 87 50 75 102 95 59 55 81 88 77 103 88 121 138 73 127 54 124 135 151 36 48 50 52 124 41 43 62 121 70 88 85 80 27 116 117 135 56 111 80 23 69 101 87 91 125 71 93 145 76 20 53 17 24 133 63 99 57 37 115 102 78 84 89 61 72 55 126 40 95 103 82 73 110 88 49 51 66 67 68 49 74 121 75 73 124 46 70 60 110 82 37 83 85 61 106 85 85 112 99 37 93 116 65 78 72 73 101 130 43 30 65 54 64 110 69 83 123 82 77 95 97 119 153 128 82 25 150 68 59 43 46 43 146 48 70 106 92 30 84 100 138 28 93 162 55 62 92 81 148 21 123 99 125 131 25 54 83 85 116 25 81 98 55 66 88 65 87 44 95 57 83 80 81 46 29 94 170 109 70 49 59 53 128 56 37 106 41 40 106 114 108 141 145 60 95 67 36 109 138 115 31 6 36 29 50 74 114 103 125 105 32 155 127 121 96 88 68 61 56 110 136 91 120 39 30 134 75 70 54 36 83 105 84 81 74 68 47 57 71 96 45 68 164 65 111 108 113 62 107 86 104 86 47 35 110 128 109 90 80 66 99 47 52 30 45 100 123 54 103 131 81 54 75 60 7 108 80 72 137 59 51 41 108 91 87 7 4 6 6 20 19 114 116 94 61 57 54 44 17 70 17 79 99 41 121 83 77 90 66 55 75 131 65 98 72 52 115 110 47 77 62 55 62 96 119 83 67 64 59 61 37 41 150 55 107 111 135 102 67 12 59 121 139 44 99 160 102 77 173 64 76 75 118 27 30 53 25 27 97 90 63 46 75 11 48 107 98 109 87 111 72 131 42 54 108 103 100 31 93 107 62 105 53 66 61 71 85 109 45 95 90 84 74 69 58 112 31 93 119 104 96 104 50 76 43 64 40 97 26 14 16 13 81 102 114 109 125 105 99 34 76.71842410196988
36 80 58 129 58 126 21 23 74 82 13 71 62 18 103 115 82 89 71 128 138 83 166 68 40 140 85 68 111 142 98 79 25 42 105 55 49 76 70 91 129 66 54 50 125 75 102 50 67 35 44 112 103 105 52 107 82 76 38 103 104 72 60 86 95 113 103 123 55 75 67 25 96 102 134 96 146 121 42 55 92 5 28 123 47 65 23 69 114 109 88 122 54 85 65 15 29 57 37 110 92 28 10 55 80 115 30 96 59 51 41 54 50 95 64 127 64 75 50 92 24 37 14 36 11 22 12 101 72 94 104 123 79 69 59 25 85 113 48 70 94 100 98 104 52 71 86 61 126 31 84 71 99 131 110 128 10 43 84 103 50 25 110 94 100 145 90 43 118 52 27 11 67 69 83 43 42 119 64 83 103 82 32 66 84 58 96 137 113 77 44 120 60 84 76 93 28 69 62 55 42 38 76 135 88 90 79 75 40 28 103 94 105 75 124 122 99 102 48 127 85 137 56 55 65 47 98 42 75 113 35 62 66 56 86 67 96 66 60 82 150 77 52 73 69 59 38 47 69 137 135 84 99 60 98 136 62 48 84 100 137 33 100 83 90 79 56 47 50 48 108 51 53 88 79 127 80 16 95 109 109 82 58 103 77 58 23 62 65 90 60 62 24 58 78 121 109 72 92 28 10 113 65 97 109 67 72 81 81 37 35 79 103 6 92 134 44 109 78 81 97 61 44 34 126 76 105 44 52 84 102 44 76 40 73 161 76 66 75 98 88 136 78 98 59 102 76 82 83 81 8 7 83 31 32 55 45 70 33 118 38 22 61 63 59 127 39 89 31 43 78 41 43 41 47 139 73 91 50 73 53 72 103 93 85 81 26 34 23 43 99 82 60 61 54 80 88 65 116 101 95 47 55 56 14 99 61 74 63 61 12 72 33 65 45 41 46 89 53 59 132 98 78 109 52 102 79 49 63 26 78 42 43 45 107 96 53 50 65 70 84 110 83 52 82 94 95 61 58 83 84 82 104 94 126 140 69 119 63 123 140 153 34 46 57 56 123 43 45 63 117 66 90 78 82 25 120 119 137 61 105 82 23 62 110 83 85 121 67 82 144 75 20 53 14 27 131 55 101 56 37 105 97 77 83 85 65 74 52 128 37 100 105 86 67 109 88 45 47 64 64 69 54 69 114 73 73 113 45 64 58 98 79 36 91 97 58 108 85 75 112 97 36 89 112 69 80 67 72 102 124 37 26 65 56 64 101 70 83 124 85 76 100 107 109 152 128 76 25 149 73 61 45 47 45 140 44 72 105 90 28 91 102 126 25 96 158 47 60 88 89 144 22 117 88 122 133 29 50 85 87 109 28 82 93 57 66 91 71 90 44 94 63 84 84 84 50 33 96 170 96 72 47 55 55 121 52 41 99 45 42 108 107 113 149 143 60 84 69 40 108 134 118 33 6 41 28 48 78 117 91 124 102 30 151 117 117 106 88 64 61 58 107 135 92 122 40 28 129 81 70 52 40 82 108 78 69 68 70 48 62 70 98 43 72 167 68 114 108 103 58 103 80 100 83 50 34 112 120 114 98 77 71 88 42 51 32 44 106 122 59 105 131 86 52 76 58 6 108 76 71 144 63 54 39 98 85 86 8 5 6 7 20 22 111 116 94 62 59 51 44 18 74 16 79 100 48 122 83 79 87 73 52 73 130 65 101 63 54 110 108 51 80 67 55 68 97 115 90 61 58 63 55 40 44 145 62 110 111 133 105 67 12 62 117 129 45 94 156 101 76 180 61 73 72 119 25 33 58 23 26 90 89 69 46 72 14 52 100 96 117 89 107 79 125 45 58 103 100 97 30 87 112 56 106 48 58 58 70 80 111 51 93 87 83 74 62 57 112 32 88 128 105 97 99 50 85 41 66 35 94 23 15 16 13 81 104 111 99 123 102 95 32 76.23638470451913
40 75 53 122 50 131 19 28 72 82 14 69 60 20 109 113 84 87 64 131 131 86 174 65 34 132 84 68 105 138 98 75 23 39 113 53 49 72 65 95 123 62 64 55 134 70 95 54 64 32 46 112 105 107 48 107 83 77 40 104 103 67 71 85 93 115 101 125 57 76 67 31 91 99 137 93 148 124 37 54 100 5 26 125 45 61 25 68 98 108 83 122 55 87 69 15 29 52 35 113 93 26 12 56 77 108 33 98 55 53 42 56 43 94 63 130 70 78 51 94 24 42 15 36 11 20 13 91 67 99 101 119 78 65 51 25 93 115 53 74 90 101 97 104 50 71 87 61 129 31 87 69 100 138 103 124 11 45 89 110 53 26 102 95 92 155 82 44 114 53 29 14 75 65 96 43 41 116 73 78 102 86 32 61 84 54 95 141 109 76 45 111 60 81 75 101 25 74 56 55 39 41 80 137 88 92 70 80 42 28 104 96 98 80 130 124 95 104 46 130 85 139 54 59 70 44 98 41 77 119 32 65 64 62 84 65 91 65 50 84 156 78 61 78 72 61 36 47 70 130 138 84 98 60 103 140 66 51 89 97 139 32 97 87 95 80 52 42 50 51 102 48 51 88 79 133 76 13 94 104 108 84 56 95 76 64 19 64 60 86 57 62 30 58 79 112 101 72 87 29 9 109 66 101 110 71 77 86 82 38 35 90 107 9 96 138 49 106 76 87 96 59 44 35 124 75 105 48 56 90 95 38 77 41 74 156 75 60 79 105 86 130 73 90 54 105 77 86 78 78 7 6 79 35 34 50 46 76 30 120 34 23 59 61 51 125 38 83 33 41 84 41 37 44 46 141 70 94 45 74 62 69 105 95 80 84 29 31 18 41 106 72 65 63 50 75 81 63 129 101 106 45 53 57 16 99 56 68 56 59 11 74 30 66 45 41 41 92 53 62 126 96 82 105 54 96 79 43 59 27 78 41 50 50 113 100 55 56 64 68 84 112 80 49 85 93 91 65 58 85 87 79 96 93 122 141 74 119 65 127 137 155 37 47 52 57 124 47 40 65 108 68 85 83 88 23 114 116 139 58 108 85 23 64 114 89 90 113 64 80 144 72 20 48 14 28 133 56 97 56 41 104 98 71 87 83 64 78 52 135 37 97 100 93 65 108 90 42 49 64 64 71 58 69 114 73 75 108 46 59 57 98 81 35 93 103 61 101 91 74 110 98 39 87 113 70 82 68 79 99 124 37 30 62 55 67 95 76 84 126 90 73 105 103 104 150 132 71 26 141 74 56 47 45 39 144 47 80 101 94 27 99 94 129 23 97 151 49 63 86 97 152 24 110 86 116 122 35 48 80 86 103 33 82 92 48 64 96 66 86 45 103 68 86 86 86 49 37 95 162 93 74 49 49 55 117 54 43 104 44 47 108 112 122 154 149 64 74 68 38 111 130 106 32 6 41 28 51 80 120 88 116 101 31 150 126 111 107 88 61 63 59 114 133 91 119 43 28 130 84 69 49 42 83 117 82 70 73 62 52 62 64 96 45 64 167 68 106 112 105 63 107 72 92 80 56 36 123 119 106 93 78 72 80 40 56 31 51 116 126 55 110 128 81 50 74 57 6 108 76 76 133 62 58 36 94 86 75 8 6 7 9 21 19 104 105 96 62 69 54 43 18 69 18 79 92 50 126 81 78 90 77 52 78 130 58 91 64 59 111 111 56 82 67 55 71 96 105 97 60 64 60 53 33 47 143 63 113 108 132 106 64 11 57 117 119 52 94 144 105 70 178 61 75 79 122 24 38 58 21 27 87 91 64 42 71 16 50 97 92 124 92 108 81 122 44 61 102 92 99 27 84 116 56 100 41 61 61 71 83 112 50 84 87 78 70 60 54 121 31 83 134 109 94 98 51 85 42 66 34 93 25 12 17 9 87 101 119 94 128 93 100 34 76.11123986095018
36 74 45 115 52 123 22 32 75 82 17 68 60 20 108 106 87 88 67 131 128 93 176 65 37 131 82 72 103 128 102 78 23 40 112 51 50 70 67 100 124 58 64 57 138 70 98 59 67 30 55 110 102 114 51 99 84 78 38 105 101 67 67 82 102 115 101 125 61 70 68 32 91 99 137 92 148 128 38 53 98 4 27 129 44 58 27 58 99 105 85 124 54 85 69 16 29 50 29 105 95 31 13 53 79 108 33 91 55 51 48 63 42 87 62 123 72 83 45 94 25 43 15 42 10 20 17 92 64 102 99 127 73 65 49 22 101 115 51 74 86 100 94 110 56 71 83 57 122 37 93 72 100 137 107 121 11 43 87 112 54 23 98 81 89 156 81 45 110 58 27 16 78 67 99 41 41 119 84 82 99 92 30 58 76 53 92 139 113 71 42 99 59 77 72 95 28 71 49 49 38 42 86 136 86 94 70 85 43 29 106 102 89 77 125 122 91 105 48 133 83 142 54 66 68 49 98 40 70 112 29 62 59 62 88 70 90 59 56 89 154 79 62 77 68 63 36 48 68 128 139 81 98 56 99 147 65 49 97 91 147 32 94 92 94 80 48 43 43 57 99 49 53 82 80 136 67 15 92 106 105 78 57 90 79 72 21 65 63 88 59 60 28 60 78 112 100 67 87 26 10 107 70 102 111 69 78 91 81 38 38 92 98 11 90 137 58 102 78 82 91 55 47 35 118 69 105 49 55 98 95 38 77 45 71 160 75 63 80 101 87 125 71 84 46 102 85 92 81 75 7 5 83 34 31 51 44 74 31 123 34 21 54 57 50 133 37 84 31 40 89 47 37 46 48 143 77 92 41 76 65 65 105 90 75 82 30 26 16 39 105 60 70 69 57 72 80 66 126 101 107 51 55 55 20 97 58 62 54 54 12 68 30 64 53 39 47 97 48 63 136 104 88 105 54 95 82 39 57 27 73 47 50 49 122 96 57 58 64 69 87 110 75 44 89 94 95 64 52 82 85 82 84 94 121 130 69 113 61 136 137 164 37 49 47 61 125 49 43 64 110 67 89 84 94 23 111 117 138 58 110 85 27 68 115 82 85 108 64 74 135 76 17 49 17 30 134 60 97 60 44 103 101 73 86 90 65 78 52 137 39 91 101 92 68 106 89 41 48 62 62 69 64 72 118 71 76 102 43 61 55 99 76 35 97 104 63 95 90 81 113 101 41 82 107 75 82 76 77 99 112 37 38 58 58 72 91 80 79 124 99 66 105 102 106 137 128 72 29 130 68 52 44 47 40 143 43 86 102 95 27 106 95 129 27 95 150 54 61 88 95 154 24 109 88 114 113 36 51 80 81 103 33 80 92 47 63 100 67 87 53 100 68 87 87 87 47 40 88 152 99 75 54 52 54 114 56 47 110 48 50 105 110 123 154 148 63 69 67 38 112 126 100 32 6 44 25 51 75 120 82 113 107 34 142 126 104 104 93 62 65 51 117 122 91 119 42 27 134 90 64 49 47 84 119 77 64 71 61 56 65 69 93 48 67 164 68 99 117 108 64 107 70 85 73 56 34 125 110 106 90 77 75 77 36 59 38 52 109 129 52 120 126 75 49 83 55 7 111 77 76 139 59 53 41 94 90 66 6 7 7 8 22 18 95 105 97 61 73 57 45 20 69 17 81 92 55 123 87 81 96 83 63 86 127 62 91 60 58 113 102 55 80 71 56 74 101 103 100 62 68 58 52 35 48 132 70 119 100 133 100 59 11 55 123 119 51 91 138 102 64 187 62 73 75 117 23 36 60 21 25 85 87 68 44 73 17 51 96 88 112 96 103 79 121 49 58 96 93 98 25 79 118 47 107 47 60 64 68 80 109 49 85 86 77 73 55 51 124 34 75 128 113 82 94 54 87 40 68 31 96 28 15 17 7 90 93 118 93 135 86 93 34 75.91193511008112
34 81 44 117 62 129 21 33 80 86 21 67 60 20 97 99 86 83 75 138 123 97 180 67 38 127 77 77 100 119 102 82 19 37 119 50 42 61 63 95 121 55 64 60 147 64 93 55 61 32 54 111 107 114 53 97 88 77 44 109 98 67 69 85 97 125 104 131 61 64 65 26 94 101 137 93 149 123 38 54 89 5 30 137 40 59 29 60 93 110 86 122 60 87 72 17 23 46 32 110 88 34 12 53 81 108 36 90 55 47 48 66 39 84 57 116 68 84 45 88 26 38 16 41 8 20 20 92 60 107 97 140 75 60 45 23 106 111 46 75 88 101 98 106 65 74 80 56 122 39 87 72 100 136 109 116 13 43 81 111 58 22 99 76 91 158 79 47 105 55 27 19 79 70 103 37 44 114 88 76 101 89 31 58 76 49 90 134 108 65 46 86 53 72 67 105 28 76 52 50 34 41 89 133 83 90 65 88 41 28 109 106 95 71 119 111 85 103 49 121 74 137 54 72 70 48 97 45 66 116 31 62 51 63 88 71 87 60 58 85 158 83 67 79 69 66 35 43 64 121 139 74 90 57 110 157 58 50 95 89 142 37 90 95 97 83 47 37 42 58 98 46 54 75 81 144 67 18 96 109 97 76 63 87 81 77 23 70 65 92 62 63 26 64 75 119 100 66 86 24 11 104 68 99 110 75 75 98 81 35 43 97 97 13 96 144 57 100 74 84 90 55 50 39 113 69 100 44 54 106 97 36 71 42 65 157 69 55 75 106 80 127 69 77 47 105 79 100 80 74 7 4 81 36 30 52 47 81 32 122 34 22 54 53 48 122 37 80 30 37 86 47 38 45 50 142 79 100 39 84 67 64 109 88 79 81 32 27 17 39 98 55 70 68 56 74 78 64 125 89 109 50 49 49 24 91 62 54 54 53 13 65 32 64 60 38 54 96 48 66 143 112 85 108 53 100 75 37 60 22 75 45 52 41 121 96 54 57 63 63 85 114 75 45 94 86 97 67 49 86 87 84 79 97 116 135 69 106 64 126 141 158 40 53 49 57 125 51 38 69 113 67 83 82 96 26 113 114 137 61 115 88 23 74 126 82 83 105 60 63 133 77 16 49 19 32 131 64 95 57 47 106 98 79 79 85 64 80 52 132 41 90 108 87 61 94 86 40 45 59 61 65 69 69 113 73 75 98 46 54 54 87 78 36 94 100 63 91 88 72 115 98 43 79 104 81 78 81 80 102 108 35 42 57 66 71 85 79 80 122 102 64 106 93 98 140 133 78 30 128 76 47 41 46 43 137 46 84 99 91 27 100 99 128 27 101 137 52 67 85 103 151 24 107 84 105 114 37 48 82 84 97 28 77 97 50 65 94 62 85 55 110 72 87 89 90 47 45 87 152 95 75 54 49 53 115 52 46 115 46 47 107 108 119 143 156 67 65 69 36 103 119 97 31 6 38 25 48 76 132 83 109 106 37 142 126 103 108 79 57 73 52 116 120 88 127 41 30 137 80 65 49 46 77 115 81 57 68 62 72 56 67 89 52 67 156 62 99 109 116 62 110 74 83 67 53 36 125 111 108 88 81 74 75 35 56 43 49 111 132 53 125 124 72 44 91 50 8 103 70 75 147 56 50 41 86 88 64 7 7 7 10 20 15 104 106 94 64 75 60 47 24 68 20 81 90 56 108 91 82 100 86 68 81 128 64 89 60 55 116 100 52 74 78 52 80 108 104 100 65 72 56 49 40 47 127 71 119 94 125 102 64 12 56 132 110 47 90 135 99 67 190 64 73 75 115 23 38 61 19 30 82 96 65 42 71 14 50 96 93 113 91 91 87 119 43 57 96 97 102 29 73 113 46 112 46 56 64 69 76 110 56 79 87 75 76 54 51 126 36 69 132 117 80 92 57 85 39 63 35 93 28 17 20 5 89 89 126 92 133 77 90 33 75.52259559675551
33 82 35 119 75 133 23 39 82 88 22 56 63 22 99 95 90 82 76 138 127 97 174 70 42 132 77 75 97 124 104 70 20 34 121 51 43 60 53 85 117 54 70 70 155 67 88 50 64 29 62 109 104 109 44 103 94 77 42 114 101 67 71 93 103 125 109 132 62 66 59 26 95 93 133 100 146 128 44 56 90 5 30 136 41 55 29 57 92 100 89 119 59 84 78 18 21 45 36 104 86 39 12 57 78 109 38 82 52 45 51 75 36 76 58 109 68 81 41 87 25 36 15 41 9 18 22 88 59 107 92 139 77 61 43 18 113 106 47 81 93 102 99 102 71 70 78 54 116 45 92 68 101 131 107 119 15 41 75 117 56 21 99 76 98 162 79 51 104 55 25 19 83 73 104 35 46 104 83 76 104 78 29 68 73 46 85 129 105 65 44 75 54 73 62 108 30 79 59 42 37 42 97 125 92 90 62 87 38 27 109 111 95 70 111 104 85 97 52 115 71 130 50 76 69 56 98 43 61 110 35 61 46 64 82 75 83 56 56 91 155 85 63 74 65 62 32 38 64 119 138 71 98 56 103 162 59 56 93 79 142 36 86 101 103 84 41 38 42 61 104 55 56 83 79 149 68 18 95 105 94 74 57 74 83 77 23 68 61 90 62 60 30 68 74 127 104 55 83 20 12 95 63 94 110 74 73 96 80 34 48 99 101 19 93 144 53 91 73 82 93 65 44 36 110 67 98 42 53 110 97 39 69 40 62 153 64 52 76 110 85 128 63 75 49 109 90 106 81 73 7 4 77 36 27 54 51 79 33 117 39 23 52 56 49 113 39 78 32 35 82 49 37 47 51 147 72 103 39 89 66 67 113 85 82 89 31 30 18 38 95 49 78 63 53 76 73 59 121 85 101 50 45 57 33 86 65 51 49 55 15 57 34 65 60 35 48 99 50 63 147 111 84 109 52 103 75 40 63 22 69 44 49 39 134 97 56 55 56 64 91 113 76 46 95 83 102 67 44 78 87 85 79 98 108 127 74 114 66 118 138 157 37 48 43 55 128 57 38 71 117 72 78 81 93 27 111 106 128 68 117 82 24 68 128 83 77 95 57 63 130 79 16 43 22 29 140 64 92 58 45 103 99 79 77 86 65 84 62 132 44 96 101 85 53 98 90 35 40 58 55 70 64 67 114 70 75 91 45 55 52 81 76 35 97 99 66 89 82 70 113 97 46 75 103 72 75 74 84 100 102 32 40 56 63 67 84 80 85 133 104 67 97 96 95 130 136 73 31 122 77 49 42 46 41 131 44 83 94 93 23 98 101 123 29 91 129 55 69 89 96 154 22 104 87 105 112 42 51 84 90 93 29 76 98 51 59 90 64 82 57 122 75 80 84 92 49 43 98 137 95 70 51 51 58 124 50 41 124 47 50 104 103 111 129 161 57 64 69 40 97 119 95 31 5 37 23 45 77 131 81 106 103 40 136 126 102 106 70 51 78 56 117 112 86 126 38 37 140 84 60 52 49 77 117 78 55 64 63 79 60 72 84 58 71 158 65 96 112 112 61 108 78 78 68 47 34 128 108 109 91 81 70 73 36 50 44 46 105 128 50 127 120 68 48 100 43 9 107 78 71 144 58 56 44 88 90 62 7 7 7 15 18 13 99 104 93 68 76 66 48 25 71 25 79 92 57 109 91 77 92 89 72 83 114 53 91 55 54 123 101 56 73 80 51 81 104 111 108 73 72 57 47 38 54 126 76 121 88 127 101 64 12 59 131 105 47 90 136 91 64 189 65 64 83 116 22 38 58 18 30 76 96 63 40 64 16 44 95 96 115 86 85 91 119 42 58 104 94 106 28 67 107 43 104 46 58 61 70 82 106 60 74 84 76 76 57 49 130 32 63 125 126 76 98 59 84 42 66 32 84 29 24 23 5 85 87 120 93 128 79 86 30 75.05561993047509
33 84 37 117 75 133 16 43 83 93 25 55 60 22 98 93 91 84 80 132 121 102 177 68 48 126 74 75 94 121 104 64 18 36 120 52 41 60 56 81 113 53 79 75 153 68 83 51 61 32 61 102 103 109 45 102 100 77 42 111 93 66 75 91 97 133 109 142 64 60 56 24 93 92 125 101 146 131 44 55 85 5 36 135 43 60 28 57 92 97 86 120 63 82 81 20 21 43 37 102 89 36 10 58 78 104 37 83 50 46 54 80 30 77 57 108 64 95 43 91 21 38 10 44 7 16 24 91 59 102 82 127 75 61 41 19 115 97 47 83 101 93 99 97 76 66 79 57 113 45 94 69 105 123 102 120 14 41 71 120 55 22 100 80 107 152 82 48 100 55 26 24 80 70 99 34 49 97 87 76 109 79 26 67 72 43 84 131 107 66 45 72 53 79 56 108 35 78 60 40 35 45 99 123 102 92 54 87 37 34 115 109 96 64 110 105 86 100 53 116 67 128 55 81 74 55 92 39 62 107 31 65 42 65 81 73 85 57 52 89 159 86 60 75 68 58 30 37 62 107 135 67 100 56 99 168 58 55 88 76 142 33 92 99 106 82 43 40 39 57 103 53 50 86 81 143 68 18 95 106 88 71 59 68 85 78 21 69 61 94 62 60 35 67 76 130 100 54 78 20 14 95 69 102 112 73 72 101 75 31 51 101 98 20 82 156 52 92 69 80 98 69 49 34 111 70 93 39 51 112 98 37 61 33 61 139 61 46 80 113 87 122 71 75 53 110 91 106 81 74 6 3 75 39 31 51 55 75 35 117 44 25 50 54 50 112 37 79 38 30 79 51 37 46 47 151 71 99 44 96 67 71 112 81 86 89 30 28 23 35 90 52 82 60 51 73 76 59 120 80 103 53 45 58 35 86 58 54 50 52 15 59 34 70 70 35 51 92 47 67 147 109 93 108 52 110 74 43 65 25 63 46 49 44 134 103 58 60 53 61 93 119 82 46 94 90 96 76 44 76 87 88 89 102 103 127 70 112 62 112 130 149 38 46 45 53 132 61 38 66 109 74 79 93 88 30 104 104 123 68 117 85 21 66 126 88 75 94 47 55 117 77 20 48 19 31 142 66 91 60 45 99 99 80 73 81 69 82 67 132 44 98 96 81 55 97 90 37 39 53 54 76 64 69 123 63 75 86 43 51 50 75 79 38 95 98 62 78 81 66 119 91 49 78 103 74 75 77 88 100 103 34 45 55 62 62 85 85 95 125 111 68 96 96 99 127 123 71 31 127 79 50 42 46 43 132 43 81 93 91 22 93 103 125 28 89 122 59 72 92 90 155 21 98 84 102 104 49 48 89 86 89 28 78 98 49 63 87 69 86 57 116 75 78 85 99 50 44 94 140 101 59 49 48 58 128 52 39 120 45 51 112 99 111 133 156 57 71 69 40 99 111 91 30 5 30 20 40 80 129 72 106 97 38 133 124 108 96 71 46 85 62 113 103 85 123 42 42 129 80 65 48 50 77 119 77 60 63 61 76 58 65 82 61 77 145 65 97 111 117 59 104 76 79 66 48 37 130 108 119 88 77 71 70 35 52 47 42 104 129 50 129 122 63 46 106 46 10 114 80 74 140 56 55 43 81 91 52 8 6 6 16 20 16 102 104 95 67 77 70 50 25 73 29 76 86 62 118 96 74 100 87 76 85 106 58 91 49 53 131 107 52 73 80 52 86 102 110 112 77 70 59 40 45 56 124 77 119 85 134 94 65 14 63 139 101 45 88 132 87 60 178 65 67 82 117 28 41 64 16 31 68 91 60 43 66 20 39 88 98 118 84 85 96 108 40 58 106 92 107 27 62 103 46 100 44 59 56 71 87 107 63 74 83 76 68 57 45 122 34 59 126 131 74 94 56 86 40 57 34 81 28 30 24 6 84 88 114 93 123 82 87 28 74.78794901506373
32 86 38 115 79 124 20 48 73 90 26 53 65 20 93 87 91 85 76 135 119 107 178 61 51 120 77 75 91 119 103 66 16 39 115 53 36 58 55 77 108 52 86 81 150 70 80 44 53 33 59 105 104 108 44 101 104 78 44 107 92 67 76 85 103 132 110 138 63 53 54 25 83 89 122 101 141 121 38 55 86 5 44 136 47 62 29 57 89 90 90 121 64 79 80 21 22 49 38 108 94 35 9 59 78 97 40 84 53 44 62 82 31 79 59 110 59 89 46 89 21 42 12 44 9 15 25 94 63 98 75 127 70 61 40 22 119 98 43 83 89 83 100 92 74 58 78 60 123 48 94 74 114 109 113 114 16 42 66 117 54 22 103 77 112 150 85 50 91 53 28 23 75 70 99 30 50 90 86 76 112 75 26 70 70 40 87 125 107 67 43 73 49 79 59 113 35 81 63 40 33 46 98 126 97 95 56 88 35 38 113 99 89 74 115 104 86 97 56 118 66 117 53 80 76 58 92 41 60 104 33 69 41 64 89 71 85 58 51 91 153 91 59 78 65 53 32 36 65 102 140 63 103 58 102 162 60 49 90 75 133 32 90 86 91 80 40 40 47 57 102 52 50 91 73 145 64 16 92 105 88 70 67 70 88 77 20 64 61 92 62 54 35 63 78 129 97 51 72 20 13 93 69 109 110 65 71 108 68 30 53 91 110 21 79 150 57 85 64 83 93 74 48 37 104 64 87 40 51 117 89 36 57 30 54 136 62 45 83 118 85 119 78 74 56 109 94 103 78 81 6 3 69 36 32 54 65 76 38 111 50 20 48 56 51 116 40 67 41 33 81 50 39 49 43 148 71 102 42 96 64 71 112 74 92 93 29 32 25 38 89 50 86 61 53 66 76 56 112 88 97 53 43 67 35 89 57 52 47 50 14 56 36 68 74 38 49 92 48 72 142 105 93 100 48 112 67 42 61 31 59 44 46 44 135 101 59 63 54 61 98 130 78 43 93 90 100 78 46 83 81 92 79 99 102 126 69 107 59 119 125 151 39 45 44 58 127 64 41 68 102 74 79 103 89 31 100 99 115 71 120 87 21 67 123 88 81 86 43 53 111 82 21 51 19 30 153 63 93 66 52 94 101 72 65 79 72 88 72 134 46 96 92 77 52 101 92 37 37 50 55 70 72 67 127 67 84 81 43 47 46 70 81 41 86 91 64 67 80 66 123 81 55 79 99 82 83 88 86 101 97 34 42 55 63 57 79 77 95 125 108 63 89 97 94 123 115 73 33 122 79 46 40 42 43 125 45 85 85 88 26 95 96 125 26 91 111 64 76 93 96 161 17 87 83 100 110 50 48 92 83 89 29 79 99 41 63 88 73 88 56 105 75 73 94 90 52 47 91 133 109 57 52 53 60 125 56 47 111 42 48 105 86 102 117 157 55 69 63 40 97 99 84 32 4 28 19 38 82 127 68 104 93 43 136 123 113 96 72 43 86 59 114 93 88 127 42 48 121 73 59 49 53 83 122 70 54 59 62 81 58 67 84 66 80 137 68 103 112 118 57 96 68 72 64 46 38 137 108 110 85 76 70 63 34 47 44 41 100 124 56 133 119 60 44 110 47 12 111 76 79 150 57 60 43 84 92 49 9 5 7 16 23 18 103 107 93 67 79 73 45 19 69 34 69 87 64 118 103 78 99 87 78 87 101 62 101 49 53 125 114 49 73 83 52 85 105 111 112 75 75 60 39 54 56 118 74 115 85 132 100 65 14 69 149 95 46 84 129 82 59 173 62 62 94 122 26 46 56 14 31 67 95 62 41 69 21 40 87 96 118 85 83 94 110 33 59 105 91 100 27 59 99 44 102 43 65 55 72 88 102 66 77 79 72 74 55 40 122 33 63 130 126 73 87 51 84 44 58 31 76 35 29 24 5 84 85 113 93 126 86 94 29 74.28621089223639
33 79 39 109 86 113 22 47 77 89 22 55 68 19 89 78 93 85 67 135 114 121 173 65 56 120 82 71 91 126 98 69 15 35 117 51 36 54 59 72 109 53 93 83 147 69 76 45 46 31 61 104 99 105 40 96 100 78 41 112 94 66 73 81 101 132 104 148 59 59 52 24 76 90 114 101 139 121 42 57 92 7 46 129 48 69 29 57 90 82 90 118 57 80 76 19 24 49 43 114 94 34 8 56 83 89 39 88 49 42 62 81 34 84 59 107 57 88 47 83 20 40 13 37 8 15 26 94 68 94 72 120 68 58 44 24 112 97 40 82 95 88 98 91 76 56 84 68 122 51 95 79 112 109 109 113 17 46 68 115 51 23 97 77 113 149 78 48 95 58 32 26 79 67 94 28 49 86 86 81 113 74 26 79 70 41 91 130 109 67 44 72 48 82 57 114 39 76 62 40 35 47 97 125 100 83 64 87 33 39 110 105 85 75 114 103 87 96 55 118 63 114 51 86 81 57 94 42 54 101 32 63 39 64 84 75 85 58 52 89 151 97 56 75 63 57 32 35 61 106 141 61 104 58 95 157 65 48 89 72 124 31 79 78 88 80 37 34 47 56 109 55 51 82 78 140 65 20 91 94 90 64 70 66 84 78 20 61 55 84 64 58 39 63 77 135 101 46 66 23 16 87 69 114 112 62 72 109 64 28 59 95 111 19 74 146 58 78 64 76 93 74 50 36 110 65 80 41 58 119 79 40 52 32 53 132 58 40 74 132 90 113 84 70 59 109 90 104 80 82 6 3 67 34 35 49 77 66 35 115 53 20 49 57 55 111 37 64 37 32 83 48 37 52 48 142 70 98 43 92 61 72 106 66 94 91 32 33 29 34 83 55 91 61 57 58 69 56 105 92 93 51 41 68 35 84 56 52 42 52 12 45 37 74 76 35 47 92 45 75 138 102 95 99 46 114 58 44 58 31 54 45 45 43 137 105 58 69 56 62 94 125 78 44 91 98 100 85 45 79 83 93 79 94 109 127 70 103 59 125 119 149 38 42 44 58 132 57 49 67 98 71 75 102 91 30 100 98 115 73 122 90 21 66 110 84 76 84 40 57 105 81 23 53 19 30 146 59 89 73 50 87 105 69 69 72 71 87 73 138 46 99 85 74 51 101 96 34 35 51 60 68 70 67 121 66 83 86 47 47 40 71 82 47 76 77 67 60 76 64 126 85 55 70 99 77 87 88 89 98 95 34 40 49 58 58 81 69 104 125 114 61 86 92 93 129 113 73 36 124 84 49 40 42 41 114 46 84 84 92 27 93 98 122 26 98 106 75 73 98 97 158 17 83 87 97 106 60 51 92 87 89 28 84 100 40 60 92 78 90 50 104 77 68 97 87 49 53 87 133 101 53 52 51 59 124 58 48 118 44 52 100 84 99 111 147 54 69 63 40 97 91 83 31 4 29 17 37 83 128 63 99 91 46 129 122 105 90 81 42 82 59 112 88 82 124 48 49 115 68 60 46 56 85 118 72 54 53 68 76 61 72 78 72 89 131 70 104 114 120 53 86 65 68 64 44 44 149 113 105 86 72 73 65 33 44 46 43 92 120 59 134 115 58 46 110 46 12 105 72 83 151 61 62 44 79 92 44 10 5 6 17 22 19 105 103 96 71 74 82 48 21 72 31 67 85 62 114 101 79 99 89 79 93 99 62 99 44 53 127 113 43 73 83 48 83 107 111 116 79 71 52 43 57 53 120 78 110 78 138 99 69 15 72 146 83 44 73 123 77 60 184 68 68 94 115 25 49 50 13 31 69 94 56 37 71 26 42 81 91 121 90 81 83 111 32 63 105 89 99 33 58 93 42 104 44 68 59 73 90 101 70 78 84 74 71 56 42 117 31 71 126 121 78 86 44 82 41 56 32 71 36 31 26 6 80 85 120 93 124 96 101 32 73.78910776361529
35 76 39 111 97 107 23 48 75 87 25 56 62 22 96 71 95 81 71 127 107 125 177 68 59 116 79 67 96 121 95 64 15 35 117 55 40 57 56 73 105 50 98 84 151 65 69 43 43 28 61 107 105 114 34 93 98 73 40 108 84 66 76 87 107 133 97 143 60 53 52 23 69 86 110 98 133 133 42 56 96 7 52 123 47 67 29 56 95 82 80 115 55 93 74 17 23 44 45 119 95 35 8 53 81 89 38 84 44 39 65 74 33 88 64 110 58 93 52 76 18 41 13 41 9 13 26 92 66 90 67 118 66 61 40 25 111 86 40 76 102 82 99 87 80 52 89 67 125 52 101 75 115 103 114 108 19 44 70 112 55 18 104 71 112 142 76 49 89 59 34 24 82 76 87 26 49 80 87 81 120 76 24 75 64 40 90 132 111 64 41 59 50 75 63 124 36 77 62 37 32 44 96 118 100 85 68 86 31 31 108 107 79 77 107 99 90 95 51 120 61 116 48 88 77 61 102 44 48 96 32 52 33 63 89 73 81 51 55 90 140 103 59 68 59 59 34 32 59 109 139 67 100 60 97 140 68 52 86 69 120 33 77 73 89 79 35 31 48 56 116 54 57 84 82 143 72 21 86 90 79 65 68 68 82 85 19 56 57 82 60 59 41 65 76 129 101 50 68 21 17 83 66 115 116 60 71 111 62 25 61 102 108 20 69 132 58 74 66 72 95 76 53 37 110 69 85 40 61 116 81 34 49 36 50 140 60 37 76 135 84 113 90 71 53 100 90 100 82 81 7 3 60 34 40 56 78 65 34 114 62 24 46 58 51 106 36 60 37 32 83 48 34 52 48 127 67 95 44 94 60 66 106 65 105 90 31 35 31 34 88 62 98 57 57 53 71 60 106 92 94 48 43 67 35 82 54 52 39 59 11 39 41 67 76 33 50 94 48 76 145 100 97 96 48 108 53 42 62 35 49 45 45 41 139 104 55 68 53 64 96 123 78 48 83 98 96 90 43 76 79 98 74 98 115 128 71 101 61 123 121 149 38 37 44 55 130 54 52 64 92 67 70 103 95 31 90 91 105 79 131 106 21 72 108 86 79 80 34 56 108 79 24 53 17 30 146 61 84 71 55 88 113 64 69 70 73 87 72 140 48 102 79 72 50 95 97 32 29 51 57 65 71 69 130 63 89 78 48 42 43 74 81 48 69 71 59 56 76 67 131 81 59 74 105 73 84 89 89 104 84 36 35 50 60 60 76 68 106 127 116 57 84 87 100 120 110 71 34 121 89 53 41 44 45 112 50 80 84 89 29 99 92 130 23 99 100 81 76 93 101 150 16 77 85 95 98 58 58 92 92 81 27 87 99 43 60 92 73 96 49 103 76 69 99 86 55 55 78 132 101 56 52 47 62 123 54 48 112 43 48 104 81 97 109 149 58 67 61 37 98 83 78 29 4 28 17 37 77 133 59 92 99 52 128 121 102 88 80 40 88 59 112 86 78 113 44 46 110 71 57 49 54 89 119 73 58 49 72 73 63 78 74 79 87 126 62 105 117 118 60 86 56 63 61 46 41 159 112 105 79 69 75 67 31 36 42 44 88 119 62 132 111 57 51 107 44 16 107 66 77 139 62 61 47 80 95 43 14 3 5 17 21 21 106 107 97 68 72 92 52 22 68 31 69 84 76 114 99 77 91 87 82 91 101 57 92 46 60 123 110 46 75 93 49 78 117 117 118 75 72 50 44 63 49 122 76 104 76 145 96 66 17 68 140 80 45 67 116 69 59 181 72 61 100 103 26 47 53 12 29 71 98 60 33 70 30 44 76 87 115 94 83 85 113 32 62 97 86 100 33 59 93 40 107 48 61 56 78 90 96 70 80 78 74 69 56 45 114 26 71 127 119 71 82 39 78 35 54 33 68 34 32 26 10 77 84 120 100 128 90 95 32 73.2433371958285
38 74 38 106 96 108 27 47 75 91 29 57 57 20 104 71 95 78 70 129 110 122 171 63 54 112 84 70 102 120 85 61 13 40 130 57 39 63 59 77 97 49 106 84 150 59 60 47 42 30 59 104 98 112 40 85 88 68 39 103 88 69 81 95 111 132 89 138 62 50 50 23 69 91 107 99 130 132 44 50 96 9 48 119 49 70 29 61 88 77 81 121 55 102 69 17 22 39 51 116 102 34 8 48 87 87 40 80 43 39 59 68 37 101 67 113 57 91 51 77 17 42 13 40 6 11 28 94 65 90 63 121 62 66 38 28 113 88 44 84 95 69 92 86 89 56 93 74 124 49 109 86 120 102 112 105 22 46 67 110 55 19 104 67 119 137 73 50 89 55 37 28 77 73 85 23 52 76 88 77 115 72 22 75 62 37 86 128 109 52 44 56 48 81 70 122 42 76 62 43 34 40 101 100 98 79 72 83 31 33 112 113 79 73 113 102 93 96 52 130 56 124 45 90 75 58 98 49 47 99 36 57 32 67 85 77 83 47 49 88 140 100 63 69 58 59 29 27 46 108 135 72 96 54 95 128 70 53 85 72 118 33 79 81 102 76 40 35 48 58 121 53 54 86 80 139 74 22 90 84 73 68 67 72 90 90 17 56 57 85 62 65 41 60 74 124 99 44 69 22 17 83 65 117 123 63 67 110 65 19 56 108 119 19 71 139 57 69 59 70 95 78 53 34 112 69 82 43 62 110 86 33 49 36 45 134 55 34 72 133 80 111 95 72 52 100 95 101 83 79 9 3 60 32 48 58 80 63 36 109 68 25 44 61 46 102 41 64 37 34 93 49 33 59 54 123 61 92 47 99 61 69 108 64 105 89 32 33 27 33 89 53 100 56 56 53 67 61 103 87 89 48 47 67 38 76 53 55 40 55 13 35 42 69 83 33 58 86 48 78 145 105 98 92 49 114 45 43 62 35 44 49 47 37 146 107 61 75 53 71 90 123 82 46 81 96 96 87 40 74 78 108 74 102 116 120 71 99 64 131 118 145 33 40 46 55 112 62 55 62 90 66 65 105 95 30 85 88 108 77 142 107 22 70 102 85 75 80 32 60 102 86 26 52 17 32 138 66 83 73 54 90 106 67 72 72 65 74 72 131 45 96 78 74 52 93 98 32 29 47 63 64 70 70 135 68 91 79 45 38 43 77 80 50 69 74 53 53 76 65 135 81 56 77 109 74 82 86 95 101 87 43 38 50 67 64 78 62 113 129 113 57 85 86 105 121 110 70 37 124 89 51 45 47 45 98 57 77 71 87 30 102 97 129 26 99 100 91 75 94 107 140 20 70 83 86 95 51 56 92 88 82 27 87 98 48 59 98 62 93 49 102 74 72 104 77 58 56 76 125 105 54 53 47 69 118 59 50 112 43 45 104 73 89 106 147 59 64 54 35 96 88 78 28 3 26 17 36 79 138 53 82 101 54 123 121 98 91 81 43 83 57 105 87 76 111 45 49 119 65 58 49 54 89 113 70 53 52 74 72 61 79 71 78 86 121 64 101 118 116 60 82 52 63 56 47 36 159 113 102 81 71 74 59 35 34 42 42 92 122 64 132 108 59 57 110 43 16 108 66 84 136 61 61 47 80 98 39 13 2 5 15 25 19 108 99 99 67 74 86 48 24 73 33 63 73 68 107 92 78 90 84 89 91 100 58 92 47 63 123 113 50 74 98 48 75 123 105 121 77 84 54 49 68 50 110 68 101 79 144 90 68 17 73 136 76 47 58 116 66 59 182 72 65 97 104 23 44 50 13 30 69 90 56 32 74 28 49 78 88 126 95 81 88 104 31 63 98 81 100 37 61 83 40 107 51 57 58 76 91 91 73 77 73 77 68 57 46 109 25 65 124 124 65 81 36 76 38 49 36 62 33 31 30 11 72 80 114 101 130 82 85 34 72.96639629200463
38 72 35 105 100 106 31 44 70 98 27 61 58 19 107 69 88 69 73 127 112 129 172 60 52 106 83 68 105 117 80 61 14 37 138 53 38 65 54 72 90 52 103 91 156 58 58 43 37 30 63 103 100 108 40 90 86 66 37 105 95 67 86 96 111 131 76 129 60 40 51 22 68 88 100 90 127 143 45 44 91 8 52 117 44 69 27 56 82 72 81 120 54 102 71 20 22 36 50 118 103 34 8 52 82 75 40 71 43 42 56 72 37 100 74 113 59 97 53 74 17 38 13 42 5 12 30 99 67 80 60 117 56 65 34 27 114 85 43 79 94 73 92 88 90 61 91 72 131 47 100 87 122 99 110 96 19 47 72 118 54 14 91 65 117 139 68 48 91 58 37 30 75 75 81 19 53 76 91 73 115 69 24 63 61 30 89 130 112 48 41 54 50 84 64 126 47 81 64 47 34 41 107 96 95 71 72 76 29 33 104 112 80 71 111 107 96 94 54 119 54 116 44 92 73 65 100 50 46 94 39 66 34 64 88 76 78 50 47 91 138 95 67 75 58 61 28 24 39 98 132 75 96 52 96 126 68 56 85 72 118 33 81 83 112 82 41 37 45 63 123 50 56 80 75 136 66 22 86 79 68 66 64 70 95 93 14 60 62 84 63 73 40 64 83 132 105 41 69 25 16 82 60 115 112 65 66 115 66 19 62 111 125 18 72 138 59 69 55 65 103 75 54 37 119 69 84 36 68 111 86 33 44 39 43 132 56 33 69 131 75 115 95 72 53 98 95 103 86 82 10 3 57 35 55 59 81 57 37 111 63 25 46 58 44 108 47 62 37 32 96 49 35 52 52 120 54 95 48 102 61 67 104 68 101 97 33 32 25 31 94 49 99 51 54 54 63 64 97 84 91 47 42 70 43 78 50 57 37 58 13 32 39 65 77 31 58 76 49 74 149 109 101 85 47 113 47 44 61 37 44 47 40 39 142 105 61 82 57 71 84 122 75 45 82 93 93 83 43 78 78 108 70 104 118 122 73 86 67 121 119 140 29 37 55 55 109 60 56 64 95 69 68 99 98 32 82 90 106 73 146 115 23 71 101 86 69 88 33 59 95 84 26 56 19 34 133 62 85 76 46 89 104 64 70 70 72 75 76 134 43 96 76 71 60 93 93 31 25 46 67 59 71 77 133 73 101 78 46 38 43 75 80 53 71 79 51 40 73 63 138 85 59 76 104 77 85 85 98 106 79 44 41 47 76 59 75 69 112 126 113 53 81 88 105 118 108 68 38 121 88 59 40 45 47 94 58 86 68 89 34 96 104 120 25 100 108 88 77 93 106 130 22 74 89 83 87 52 55 92 91 90 26 80 96 51 60 98 58 92 53 100 69 68 112 79 63 51 78 123 105 50 48 47 69 115 62 50 113 40 44 107 70 87 111 136 60 59 57 33 88 86 71 23 3 22 18 36 85 147 46 80 99 56 118 125 99 89 82 42 82 53 100 88 75 111 47 48 121 68 56 51 50 101 113 67 48 51 75 66 61 80 70 78 83 119 65 106 117 115 55 75 43 62 54 46 38 153 109 100 84 75 72 55 34 30 41 40 88 120 59 128 98 61 59 110 39 14 105 59 81 135 63 57 52 79 93 36 13 2 4 18 30 15 110 98 103 65 81 85 45 27 73 34 62 70 77 97 93 85 100 84 85 96 101 55 86 47 60 129 114 47 70 103 39 73 122 100 128 79 87 56 50 66 49 107 71 99 82 142 83 71 17 76 126 74 48 55 117 69 58 173 74 72 95 99 23 43 50 12 35 72 89 53 40 65 31 45 71 84 125 100 89 83 96 30 55 98 80 106 35 65 82 34 103 55 59 59 69 95 92 75 69 77 72 64 55 49 104 26 65 128 119 68 85 41 77 41 48 34 60 37 36 30 13 70 85 113 107 134 91 83 41 72.53302433371958
40 78 33 101 105 100 30 46 75 98 25 60 50 21 107 68 86 63 70 125 114 127 173 64 56 106 89 62 102 104 81 67 13 34 134 59 35 63 55 67 84 62 111 92 156 56 56 42 38 27 60 97 98 111 40 95 87 70 37 105 91 71 88 91 113 135 78 121 57 37 49 20 72 93 86 84 121 147 45 45 79 8 58 117 45 66 27 55 69 71 86 122 56 101 77 17 23 32 58 117 101 30 8 51 81 77 41 73 43 41 57 71 37 93 75 112 62 97 56 79 14 36 15 41 6 14 37 90 68 76 57 117 58 58 29 27 112 87 42 82 100 73 88 79 92 63 90 72 132 48 103 94 122 96 107 102 17 47 68 119 52 11 88 70 116 134 67 44 99 62 45 33 71 78 78 21 53 78 89 69 115 65 22 57 51 32 88 126 114 47 42 49 52 91 67 133 44 76 67 50 32 40 107 91 92 76 67 73 27 38 106 104 75 72 108 111 95 99 57 114 53 121 44 99 70 68 100 55 41 95 37 67 31 64 94 67 73 46 44 95 126 95 73 76 52 57 21 26 38 95 124 74 97 59 99 123 66 61 87 74 112 31 80 95 124 94 37 37 40 66 120 49 51 81 80 134 70 27 86 78 70 64 62 66 88 94 17 63 66 83 67 71 44 67 97 127 104 44 61 23 17 72 58 113 113 64 69 110 69 19 65 119 130 17 65 147 66 63 51 69 107 69 52 39 124 73 86 37 72 113 85 37 39 41 45 125 56 34 71 129 75 113 96 72 56 91 97 106 87 85 11 4 58 38 59 59 81 54 31 114 66 25 44 66 46 105 49 60 42 31 100 53 32 58 57 117 52 88 54 102 59 64 103 64 103 92 29 33 26 31 97 48 101 49 54 55 68 62 98 85 95 51 38 74 48 79 52 58 39 64 15 32 41 70 74 30 60 77 47 69 153 106 99 81 55 111 49 41 69 35 38 46 43 38 133 107 60 90 61 68 85 123 77 48 84 86 83 90 55 77 75 110 74 102 111 126 73 80 68 117 117 141 29 42 56 57 103 59 54 65 89 62 68 97 100 36 75 92 102 72 155 111 22 72 97 85 62 87 35 55 92 87 27 54 21 33 137 65 79 80 45 87 100 68 68 62 84 76 75 142 41 93 79 73 54 87 91 33 27 43 61 65 70 79 139 83 101 78 48 34 44 81 77 53 71 76 46 41 72 67 143 83 60 72 100 77 87 84 96 112 76 42 44 46 82 65 79 64 113 127 116 50 87 86 114 120 115 68 35 115 83 61 36 40 53 86 57 88 66 83 38 94 105 126 25 97 106 93 76 92 107 117 23 78 97 82 83 54 58 95 91 98 23 72 96 51 58 98 59 92 51 98 73 66 106 86 68 54 77 128 108 47 49 48 68 112 69 46 110 38 38 108 69 88 101 123 64 62 61 37 83 79 71 22 3 20 17 33 91 142 48 77 96 51 112 122 96 90 84 42 78 50 101 80 76 110 44 50 118 67 54 52 50 99 113 59 47 54 76 61 62 87 66 78 83 116 65 104 115 111 55 76 43 58 55 43 41 149 108 104 81 77 66 52 36 28 39 39 90 118 61 121 93 58 58 110 35 18 102 62 86 122 69 57 57 70 92 34 12 1 6 18 31 16 111 92 103 59 98 92 50 26 76 32 55 70 84 94 84 86 102 85 82 96 104 51 84 40 58 130 116 47 67 109 39 72 125 94 125 81 89 54 45 63 45 105 71 99 87 144 83 68 15 74 119 70 50 50 110 69 64 166 72 69 84 100 24 47 46 13 38 71 86 56 45 69 37 41 72 84 121 110 93 87 96 29 51 103 80 115 36 60 76 33 108 51 62 62 70 100 86 71 70 81 66 65 54 47 103 27 56 124 110 70 89 43 83 48 44 37 56 38 40 38 13 65 79 112 106 134 94 80 44 72.33835457705678
40 69 31 99 116 97 32 48 74 94 26 63 49 25 107 70 83 62 69 121 115 141 175 63 50 101 92 62 109 100 74 71 13 33 133 56 37 65 55 70 73 65 112 89 146 52 51 44 32 29 52 86 87 102 42 95 95 74 40 114 89 70 95 89 113 131 79 121 56 39 57 22 75 99 83 89 125 149 44 50 78 9 64 115 46 70 27 54 73 74 87 119 56 104 78 15 22 33 60 120 98 37 8 52 74 80 42 72 42 40 54 73 43 89 78 103 55 109 53 82 12 35 19 39 7 13 30 89 76 70 53 118 59 56 27 28 111 87 36 68 97 70 87 75 92 66 89 78 134 49 103 96 136 100 112 103 18 44 65 119 54 12 86 69 118 138 67 44 99 64 47 34 71 82 81 20 51 73 89 69 104 75 24 57 50 28 87 117 109 41 41 48 50 94 66 136 50 80 69 53 31 34 108 91 91 78 61 70 26 43 100 102 79 74 114 113 87 98 62 122 49 117 48 98 66 66 101 58 39 82 36 73 27 65 97 62 71 46 47 101 116 95 78 72 54 53 20 25 38 93 113 77 97 67 108 118 68 59 90 73 110 36 84 103 126 98 37 36 39 62 119 50 50 82 81 128 73 31 82 79 65 66 60 74 86 93 16 64 69 74 74 73 49 73 97 130 111 38 60 20 19 66 56 112 100 65 66 101 69 22 68 126 128 20 67 149 72 60 48 65 94 68 51 41 130 77 88 32 71 118 83 39 39 38 46 123 58 31 68 130 75 106 94 63 55 90 89 97 88 81 10 5 63 35 60 63 73 55 32 106 63 28 45 67 41 105 53 56 46 29 112 55 33 64 60 119 52 88 52 104 63 65 101 67 107 90 29 38 30 35 96 52 102 48 59 58 68 64 97 89 102 49 36 72 49 79 50 61 38 76 13 33 41 79 67 22 63 71 43 64 143 109 98 79 52 114 48 38 77 36 40 48 42 36 119 105 61 96 63 68 82 125 69 50 83 77 88 88 54 74 74 113 80 105 107 121 68 76 65 115 123 140 29 42 62 55 94 58 56 59 76 58 59 100 100 40 73 79 92 72 157 117 22 68 91 93 59 78 33 51 91 92 29 57 25 30 129 70 78 81 46 85 102 71 62 58 83 77 71 133 42 92 73 69 47 78 86 39 27 44 58 74 70 79 136 89 103 76 49 35 39 79 74 53 72 79 45 41 68 64 141 87 62 71 102 83 83 81 98 104 76 43 44 46 84 65 78 66 114 128 117 46 89 84 110 125 124 71 35 114 86 63 37 36 56 83 58 94 62 86 43 98 101 125 25 93 108 99 75 98 99 116 20 72 102 80 77 56 57 98 84 101 26 69 100 48 59 95 57 85 51 86 69 62 107 91 69 53 74 118 122 48 50 42 66 106 73 44 106 38 38 104 64 84 100 123 66 60 59 40 83 69 73 21 4 21 18 36 91 142 50 76 91 50 106 125 93 93 85 42 79 59 104 75 75 104 48 49 118 65 55 50 51 106 111 60 44 50 71 58 60 88 68 76 91 113 64 107 115 109 56 80 37 57 47 39 45 150 101 106 84 78 64 53 34 28 39 41 99 115 61 116 97 56 52 103 33 20 101 68 80 118 65 55 61 67 98 31 14 3 7 18 31 16 107 87 102 56 103 90 51 25 70 36 59 70 89 96 81 85 102 86 82 96 99 52 85 40 66 130 119 53 69 105 39 76 121 84 123 84 86 51 47 56 43 105 77 97 88 137 81 62 16 73 116 62 52 49 103 82 59 152 71 74 92 88 23 51 48 11 39 64 92 65 44 69 39 48 77 83 118 104 90 87 90 34 46 97 78 114 38 61 79 31 109 55 62 60 68 98 83 74 71 81 59 59 59 54 95 24 57 129 107 70 83 47 78 53 36 38 59 47 42 33 14 63 80 106 101 137 93 82 43 72.00231749710314
45 67 31 97 112 90 29 49 74 94 34 62 48 25 114 65 86 54 67 114 116 138 175 57 49 92 85 63 112 90 76 72 14 35 115 58 39 65 57 71 78 55 117 92 145 47 56 41 33 32 52 82 85 92 40 92 86 71 45 102 88 68 102 81 108 142 74 124 57 39 58 21 76 94 83 88 126 144 47 51 75 9 65 105 42 65 27 56 73 76 88 116 55 104 74 14 25 32 67 126 98 40 7 53 69 79 45 72 36 40 55 77 47 91 72 105 59 102 60 90 12 36 19 40 8 13 32 89 76 68 54 121 57 50 30 27 115 87 41 69 97 64 86 73 85 62 90 75 135 50 100 93 142 95 110 99 19 46 65 120 53 16 88 67 110 136 68 47 104 68 48 36 69 78 78 17 54 75 85 66 105 87 21 57 53 26 87 110 109 42 44 46 53 96 65 138 48 83 70 50 30 32 114 88 97 77 65 68 28 41 90 92 82 66 109 103 83 92 63 127 44 113 53 106 69 61 101 57 37 85 39 72 26 64 97 56 70 45 48 104 125 91 70 65 50 50 16 23 37 94 108 82 98 69 109 116 70 61 92 67 110 37 81 107 137 96 39 36 40 69 116 48 51 80 90 125 76 28 80 72 67 68 59 74 89 85 18 65 74 75 83 68 46 77 99 132 111 41 65 15 18 60 55 118 101 65 70 98 74 21 75 119 143 21 67 139 77 56 45 61 92 76 49 45 131 75 96 30 76 116 70 36 37 38 45 113 56 33 62 121 74 106 94 60 50 98 89 93 84 70 11 6 63 33 59 69 74 59 31 101 61 30 44 76 42 108 55 48 48 30 101 55 39 67 63 117 57 86 53 105 69 63 103 70 111 91 26 40 30 39 101 55 109 44 64 61 63 65 101 91 105 51 39 81 47 83 47 54 39 81 14 31 46 87 65 23 69 71 36 62 131 106 94 80 47 109 51 36 82 39 43 45 43 36 119 111 65 90 66 70 80 123 65 58 83 63 86 91 61 75 67 116 80 104 109 119 65 70 63 114 125 142 30 41 59 57 91 59 59 55 66 56 58 98 109 40 71 72 84 72 148 117 21 76 86 84 61 72 36 56 93 88 28 55 24 27 123 77 78 76 50 88 106 72 67 59 92 82 72 123 44 87 74 69 44 75 91 41 30 50 64 71 74 70 135 93 102 75 53 35 39 78 66 57 68 83 47 40 66 65 145 95 66 63 105 87 85 77 87 104 73 42 45 42 88 59 76 74 111 126 112 46 83 86 107 128 117 68 39 117 84 58 34 31 60 75 53 100 60 94 44 105 102 122 28 96 106 111 77 96 92 113 17 71 101 71 76 60 62 88 78 103 27 65 92 48 57 94 56 89 46 85 66 60 107 99 66 58 75 118 121 53 51 44 73 100 82 42 108 43 37 99 63 85 104 118 66 65 69 41 81 59 75 18 5 24 20 35 85 141 50 72 89 55 106 123 89 99 90 43 84 60 104 71 75 97 46 49 118 58 48 51 51 107 101 56 40 42 69 57 51 87 64 81 95 104 68 110 122 107 51 83 36 54 43 37 47 149 93 109 79 83 64 51 36 30 38 41 94 105 67 116 101 54 50 96 33 22 96 66 83 101 63 57 63 62 102 32 17 3 8 19 32 19 104 85 109 51 104 88 43 24 68 40 61 68 100 90 80 86 109 73 86 95 90 52 75 41 72 124 114 55 70 100 38 79 116 85 122 86 91 48 47 59 40 103 83 97 84 136 83 59 15 74 113 57 49 49 99 77 54 148 74 79 88 88 22 52 45 12 39 61 88 68 48 74 41 51 75 83 122 103 85 89 93 31 49 100 82 117 40 63 83 33 99 60 66 62 65 101 78 75 69 80 56 67 66 56 100 21 55 125 112 68 80 48 83 46 39 34 58 49 36 35 15 61 77 104 104 128 95 86 41 71.65005793742758
47 69 29 93 106 94 31 45 75 89 37 62 49 24 108 55 81 51 55 124 121 130 172 60 45 86 89 55 113 84 73 75 13 38 117 56 39 66 54 76 79 56 116 96 141 47 56 38 34 34 53 85 87 87 39 84 85 67 44 108 88 71 108 82 106 135 72 116 62 37 62 21 77 94 89 84 115 137 48 52 77 12 74 102 38 58 23 52 69 73 87 108 58 101 73 14 22 34 68 121 102 38 7 52 70 83 50 71 34 44 55 78 46 93 76 96 62 93 60 96 12 34 21 39 4 14 31 82 82 63 54 113 56 46 30 29 115 86 39 63 91 60 92 65 80 64 91 77 122 55 99 89 135 91 101 86 20 48 63 114 56 15 85 68 111 135 70 47 106 66 45 38 68 77 77 18 53 72 86 60 99 98 22 55 59 24 78 106 106 42 44 43 54 96 65 139 46 81 67 51 30 28 114 87 87 75 67 67 31 45 96 92 82 69 107 108 80 88 65 131 46 104 51 107 67 57 95 57 35 85 39 79 24 65 80 50 70 41 46 105 121 95 75 70 50 42 16 19 40 96 108 88 89 72 109 112 74 52 88 61 94 41 82 105 134 98 41 37 42 73 113 51 53 77 101 124 84 30 86 67 62 68 61 76 94 84 22 69 73 68 86 73 44 84 95 123 112 43 59 15 22 55 53 122 98 66 73 94 76 21 79 127 144 24 71 147 78 52 42 65 95 88 52 43 125 74 100 26 74 114 70 35 36 43 43 104 57 35 61 115 77 107 98 63 52 97 89 95 81 74 11 7 72 36 62 68 74 57 26 96 65 29 42 80 42 113 56 53 50 31 97 55 41 68 68 119 59 79 56 105 70 68 98 68 116 97 27 42 28 36 96 63 117 43 70 63 60 67 95 92 105 53 36 79 43 86 46 57 41 81 15 31 48 91 65 22 65 71 30 61 130 103 91 74 50 102 51 35 86 45 44 45 48 38 115 102 64 92 65 70 76 125 61 50 86 53 87 89 62 81 67 126 78 102 117 129 59 68 62 111 131 140 30 39 65 61 92 54 55 58 61 61 57 98 118 35 77 70 87 68 148 115 21 72 88 77 56 71 32 56 81 96 28 55 23 28 126 76 77 75 58 95 112 67 60 60 89 79 85 123 46 88 63 70 45 71 92 42 34 53 59 75 73 70 127 91 107 69 55 36 40 75 64 62 70 84 51 40 63 74 144 96 64 61 106 81 78 75 88 109 64 43 47 40 88 55 68 77 114 130 107 45 91 86 102 115 103 63 33 114 84 66 33 32 62 73 56 107 56 89 47 102 91 124 25 92 99 122 77 93 90 112 16 66 104 63 79 61 62 87 76 103 25 64 87 50 58 96 59 92 48 83 67 57 111 94 62 60 72 114 102 53 52 47 71 101 82 36 110 45 35 92 58 83 100 107 70 65 75 38 79 57 76 19 5 22 19 35 87 135 44 70 87 56 102 121 82 97 86 40 80 56 103 69 77 99 48 51 112 54 49 55 49 112 94 56 37 44 71 49 50 84 67 82 92 99 65 114 127 109 48 84 37 55 43 33 47 148 90 115 77 84 67 51 39 32 37 40 81 100 66 113 98 51 53 86 33 26 92 67 84 96 60 55 63 62 100 27 15 4 12 20 35 19 101 84 102 50 108 88 43 27 69 41 69 72 103 90 79 91 107 72 91 95 91 57 73 40 73 117 107 57 61 107 35 75 113 87 118 85 87 45 45 61 45 108 85 91 85 119 78 60 14 68 110 55 48 57 97 71 53 154 79 75 91 81 21 56 45 10 44 54 89 69 48 70 36 50 70 80 116 102 88 83 94 32 47 99 84 107 40 68 83 32 100 66 68 55 67 103 73 77 68 83 46 64 69 62 102 22 53 117 114 68 71 47 82 46 40 35 50 51 38 36 15 61 70 104 96 121 100 84 45 71.04403244495944
46 70 28 92 110 90 33 41 71 86 42 60 46 29 108 56 76 46 55 128 125 132 166 56 43 78 84 52 111 75 72 78 12 41 117 56 36 68 51 81 70 60 116 102 140 50 53 43 38 35 55 81 78 83 41 76 83 66 51 103 85 69 112 77 109 128 62 112 63 34 68 20 70 89 83 79 109 131 48 54 78 12 83 98 35 54 20 53 68 72 82 108 64 97 66 16 22 35 64 127 101 39 4 53 73 90 54 70 35 47 53 79 44 85 68 98 60 96 54 88 12 30 21 36 7 15 29 84 80 65 48 111 52 37 27 27 111 80 41 60 95 55 97 64 81 66 88 73 124 58 92 86 129 84 103 86 20 53 69 115 54 16 85 68 107 144 64 46 100 66 41 40 73 84 75 21 57 69 80 55 99 100 24 57 53 26 71 108 103 42 40 44 56 101 64 145 54 81 68 53 28 28 117 77 89 71 64 66 31 46 97 89 84 70 104 117 83 88 67 129 46 100 54 113 61 56 85 57 36 85 40 80 24 58 77 49 67 40 46 113 120 94 75 75 44 39 13 19 38 93 103 91 91 71 117 105 74 52 79 56 86 41 86 106 135 93 39 34 40 75 107 56 52 81 97 117 82 32 83 68 58 66 59 78 92 84 20 68 68 61 92 65 40 87 89 132 117 44 57 18 23 56 52 126 98 65 80 90 79 16 84 128 140 24 70 154 80 52 37 60 100 94 50 44 116 79 99 26 70 116 74 37 38 41 34 101 56 34 56 121 80 100 105 67 58 93 93 97 75 71 12 6 74 36 58 60 73 51 30 90 64 28 44 85 41 114 59 57 56 32 105 52 44 70 71 114 66 84 54 103 72 66 100 64 120 93 25 37 22 37 87 66 114 43 75 57 54 65 87 92 102 54 37 79 40 80 42 62 48 78 13 29 45 90 56 23 67 75 32 64 124 103 90 68 52 104 48 34 87 43 43 43 46 39 120 112 66 95 61 65 68 115 57 47 85 51 83 94 63 77 68 127 85 94 124 119 66 71 65 117 139 130 26 41 65 63 88 47 49 61 58 60 58 96 124 36 74 70 86 64 150 119 20 73 94 67 58 70 32 51 80 99 23 52 22 26 122 78 75 79 61 99 106 69 60 67 92 88 82 122 48 90 64 65 42 68 91 37 36 54 60 77 72 78 125 92 106 65 50 36 46 73 69 68 76 96 54 40 67 85 140 98 63 58 105 83 76 75 88 107 67 44 46 40 90 59 73 88 104 134 101 49 91 91 96 118 102 64 33 107 80 67 35 35 62 73 63 108 53 95 42 95 90 133 24 85 102 120 74 85 88 111 16 66 100 59 80 61 59 87 78 99 22 64 84 43 60 95 61 90 49 78 69 59 117 88 67 66 72 114 104 54 51 48 73 111 88 36 111 45 31 81 55 82 93 94 72 71 77 40 76 62 76 18 6 21 20 31 82 136 45 65 86 61 103 118 86 88 83 40 76 56 100 66 78 89 50 47 107 56 52 56 50 111 90 54 38 43 75 45 54 85 66 81 97 89 65 112 131 104 51 85 41 58 43 38 48 147 88 113 71 91 63 51 39 36 31 37 84 100 67 110 97 50 51 85 33 28 93 69 73 88 58 54 70 62 94 29 13 7 15 20 32 20 101 82 106 45 106 95 44 28 70 47 68 76 101 83 75 86 103 71 88 86 97 60 70 42 74 113 102 59 58 113 35 83 113 77 125 86 94 45 42 54 44 103 85 85 83 104 83 60 13 68 107 59 50 57 99 68 57 155 85 73 86 77 21 56 45 9 46 59 90 69 49 68 39 48 69 83 116 96 79 90 88 31 49 94 84 108 38 68 86 32 101 64 74 57 65 102 69 86 64 82 40 58 67 61 103 23 51 115 109 64 66 49 80 46 37 36 55 48 39 33 17 59 72 101 98 121 104 87 40 70.54345307068367
45 63 29 90 107 88 31 36 65 88 41 58 45 28 106 46 66 40 49 121 123 116 158 56 44 79 88 53 110 67 75 70 14 46 110 53 42 67 54 82 63 60 119 104 133 47 53 49 36 38 55 82 82 80 39 73 84 57 52 99 76 64 108 71 105 123 59 107 66 34 63 19 56 86 77 78 113 123 48 50 80 12 85 98 37 48 20 49 67 73 80 101 69 96 69 14 23 37 62 131 101 43 4 50 72 88 50 67 36 46 58 79 47 91 81 94 60 96 59 93 11 27 27 33 10 17 30 82 83 66 54 104 48 35 29 30 106 78 38 55 93 51 104 68 77 66 84 68 121 60 94 86 128 83 93 74 22 57 71 108 59 13 87 65 109 147 63 40 106 64 41 41 71 87 77 23 55 66 78 56 101 100 23 61 57 25 70 108 98 45 42 44 57 111 61 149 54 77 71 51 27 27 123 83 83 64 65 64 35 51 95 86 82 68 104 122 78 91 76 127 43 111 52 116 63 61 77 62 34 86 40 83 23 58 77 45 64 41 38 113 122 88 78 73 43 38 13 16 39 92 103 95 86 65 130 100 70 50 78 58 86 40 85 111 147 100 38 36 40 82 101 63 58 80 99 111 84 39 79 64 54 69 59 77 88 85 22 71 69 58 87 70 40 85 88 130 113 42 51 16 24 52 58 137 96 67 87 91 81 17 88 128 137 25 58 149 80 49 39 59 108 94 53 44 119 77 97 27 68 113 78 36 38 40 34 96 58 30 56 118 91 101 101 68 66 93 96 92 75 73 13 8 80 36 52 59 71 51 30 83 64 27 47 92 43 112 60 61 59 38 103 52 43 76 74 102 68 78 54 101 76 66 108 61 125 86 25 34 20 32 82 65 120 41 84 54 51 66 86 93 102 56 38 83 40 81 45 60 53 73 12 28 49 84 56 21 66 76 36 65 123 105 89 69 49 111 45 31 89 41 46 44 45 37 118 115 69 95 53 63 71 111 56 50 78 42 76 88 64 81 71 126 85 91 119 128 63 77 61 118 146 126 26 43 60 64 86 48 45 55 56 53 55 97 124 36 75 77 93 63 153 111 21 69 99 62 59 61 31 53 74 97 26 54 23 30 123 80 76 80 61 101 109 61 60 68 96 89 79 118 46 91 61 63 42 73 87 35 34 56 59 78 68 81 120 98 102 65 53 35 47 76 63 74 70 92 49 39 67 97 136 104 68 54 99 82 75 74 78 109 67 48 46 44 93 55 73 92 114 133 94 49 92 97 87 112 96 60 33 96 80 68 39 35 67 68 64 114 47 91 39 90 84 132 21 88 101 121 64 85 85 112 15 74 98 55 72 62 58 85 79 100 22 68 78 40 56 91 55 93 49 74 67 59 113 91 62 68 69 118 100 49 51 51 77 113 89 38 106 41 32 79 53 79 87 97 62 70 69 36 74 59 75 18 6 20 19 26 90 134 44 62 85 65 99 120 94 80 78 40 75 55 96 64 79 92 57 44 109 55 52 52 51 112 90 55 38 42 72 44 54 87 60 82 96 93 61 105 135 95 55 91 41 61 46 36 51 138 84 114 68 98 58 53 39 37 24 37 85 102 79 108 95 51 50 83 34 26 89 78 68 94 61 51 76 58 91 24 13 10 15 21 33 22 90 90 102 47 94 104 44 29 75 55 64 73 98 78 71 85 96 63 87 87 89 56 64 42 81 107 109 56 54 124 35 82 115 75 121 89 105 47 43 56 46 106 85 85 86 107 89 57 11 62 108 57 47 58 99 68 52 158 81 71 86 78 20 53 44 9 50 54 90 69 45 72 41 46 71 85 114 84 74 87 80 33 47 98 82 107 40 67 92 34 97 75 80 60 73 100 70 91 64 79 44 60 67 63 105 22 49 112 115 59 65 54 75 44 36 40 56 52 41 29 17 55 75 101 90 123 103 91 42 70.11587485515644
45 57 30 91 106 89 29 37 63 90 45 55 41 30 104 42 59 40 44 112 117 111 153 55 44 75 86 55 117 63 73 71 17 50 114 54 47 60 57 82 59 63 124 92 137 46 51 52 29 39 52 80 77 78 42 74 84 54 49 98 74 62 128 73 106 114 52 104 75 30 62 20 59 85 84 76 105 113 51 50 81 13 90 94 36 47 19 51 64 64 72 97 77 103 61 15 25 40 61 131 96 45 4 53 67 94 57 63 38 48 57 80 51 99 85 88 60 103 60 84 11 26 22 34 12 20 33 85 77 60 55 87 50 34 26 29 111 81 42 50 96 50 107 68 74 65 79 65 116 66 97 88 125 79 82 77 23 54 71 101 57 18 85 67 113 137 61 41 106 68 41 43 71 86 81 25 56 64 78 54 95 101 21 64 56 27 68 100 99 44 43 40 51 106 63 154 55 77 71 51 28 28 127 72 80 64 62 63 35 47 96 91 82 69 101 119 77 89 72 132 40 106 57 116 62 61 72 59 34 88 42 85 23 63 81 47 68 36 34 112 113 84 80 74 40 37 12 16 37 95 105 102 84 63 130 100 63 53 78 58 87 37 85 109 134 94 38 32 46 86 101 59 57 71 93 103 82 46 70 62 53 69 62 76 88 83 27 66 66 54 85 71 44 84 81 127 110 42 47 18 25 49 59 144 94 65 90 93 81 15 84 127 137 22 50 150 88 43 38 55 109 87 47 43 113 71 95 27 72 99 77 33 38 37 33 89 65 31 54 115 90 104 113 70 67 100 96 89 73 67 15 10 79 38 55 62 73 53 35 81 66 28 48 91 47 117 62 62 70 38 100 49 46 78 75 103 71 88 55 103 77 68 115 58 124 75 29 36 19 36 78 64 119 41 90 56 51 68 84 93 103 52 40 89 37 77 43 51 58 70 12 30 54 88 59 22 67 80 34 68 121 93 84 65 46 113 41 29 83 45 48 42 42 40 114 110 65 93 56 60 67 107 50 50 77 39 71 90 67 79 74 132 80 83 126 127 68 71 61 121 143 124 25 47 65 59 81 44 46 51 52 53 55 90 122 43 84 83 97 65 151 103 19 74 103 52 65 61 29 53 73 102 24 45 25 28 126 79 70 77 56 109 109 64 54 65 91 85 76 113 52 93 61 57 43 73 78 33 32 61 60 73 73 81 122 101 107 59 53 34 48 69 67 81 77 96 51 35 70 106 140 110 66 51 91 80 75 71 72 101 61 48 49 39 93 61 66 92 108 125 97 48 91 105 84 108 89 53 29 88 83 71 40 37 63 62 68 113 44 97 41 84 78 138 21 92 100 118 67 80 89 114 16 77 98 52 72 68 57 77 78 96 22 66 76 42 50 93 56 84 53 77 72 65 109 89 67 69 64 114 96 47 48 51 83 112 90 35 97 40 31 77 56 77 77 98 64 77 76 38 68 53 79 17 6 18 22 27 97 127 44 56 82 66 98 120 96 80 78 46 75 54 92 62 86 80 60 39 108 49 48 51 53 113 96 52 42 42 75 45 60 92 56 85 92 85 56 110 131 96 61 87 40 58 49 38 58 142 83 110 69 99 56 55 40 39 23 33 83 102 86 104 101 46 47 79 33 25 89 74 68 93 64 56 78 55 85 20 12 13 17 18 36 26 93 91 100 46 91 108 40 29 71 50 65 74 98 74 57 89 99 63 84 82 81 55 60 41 85 104 103 58 51 122 35 79 122 75 118 88 102 50 47 47 42 109 84 81 84 95 94 55 13 60 107 53 55 55 96 62 58 148 87 75 94 78 19 52 48 8 43 47 89 68 49 78 44 47 70 87 117 82 68 90 83 36 48 97 76 110 40 64 97 44 91 82 83 59 78 104 69 86 65 76 49 62 62 62 100 22 41 109 105 52 63 54 69 49 27 37 53 51 41 30 16 53 81 100 89 124 105 87 46 69.56315179606026
44 54 30 97 100 91 31 35 59 91 56 56 43 32 111 42 53 40 44 108 115 108 152 57 44 75 88 58 117 57 73 73 14 51 112 63 51 58 58 82 57 71 124 93 130 46 49 51 31 42 52 74 70 72 41 80 86 58 52 98 69 60 133 69 106 112 53 98 79 30 54 20 59 84 79 73 98 110 51 50 85 17 95 96 34 43 20 61 63 65 65 94 75 100 54 15 23 41 69 129 98 45 5 58 68 90 62 64 39 48 57 79 51 98 81 93 59 97 62 84 11 28 27 35 15 27 36 87 79 59 56 84 54 32 22 30 104 72 40 50 94 48 119 64 67 69 63 65 113 64 95 85 121 71 83 80 26 53 67 102 57 21 93 75 116 125 53 40 109 71 43 45 68 86 82 26 55 61 75 53 95 97 18 63 53 25 71 99 97 50 39 40 47 107 64 150 49 76 69 54 26 27 127 71 80 68 59 58 29 45 87 86 80 71 100 115 73 92 78 128 40 113 60 122 62 60 64 63 35 91 40 76 24 62 83 47 74 40 37 121 102 78 80 72 37 39 11 13 31 90 97 102 89 60 132 91 63 55 79 61 90 36 80 107 129 99 36 30 42 86 95 63 54 72 90 94 82 51 66 60 51 68 64 72 86 78 30 67 68 57 83 64 50 85 77 115 103 43 49 19 24 43 64 147 89 68 97 84 82 14 86 126 129 23 52 145 92 40 35 51 113 83 41 46 109 74 95 33 77 94 77 36 33 35 35 88 58 31 49 110 85 102 109 66 61 95 94 90 66 64 16 7 85 33 60 62 76 52 31 76 63 27 51 90 47 115 66 63 73 37 107 54 49 77 72 103 76 89 57 104 81 69 128 59 116 71 31 33 18 37 81 63 122 46 87 57 48 70 80 95 94 53 40 83 39 74 46 51 57 71 14 25 51 91 54 21 68 85 34 67 120 83 85 59 47 112 42 27 73 47 53 44 45 43 107 108 69 90 55 52 64 103 45 54 79 36 69 88 67 74 80 126 70 76 134 127 68 75 63 123 137 119 28 50 69 57 74 43 50 47 49 47 55 83 136 46 83 87 97 66 142 101 19 71 108 51 74 56 28 56 69 97 25 46 23 25 128 73 74 80 56 107 106 65 50 62 89 80 71 112 59 95 58 59 46 73 74 32 33 62 62 73 73 87 120 104 106 55 45 33 51 77 76 79 70 94 53 43 70 108 122 113 67 48 98 83 87 70 71 89 62 47 44 43 90 58 64 98 99 113 94 50 81 106 84 100 86 50 30 81 76 72 36 33 70 61 66 118 41 102 38 86 86 133 21 99 99 119 68 75 90 118 17 75 91 53 66 65 58 75 80 95 26 66 81 35 49 93 58 87 53 81 68 70 114 94 68 65 55 99 98 41 50 58 83 105 87 31 99 41 28 71 54 69 74 106 64 79 83 40 70 53 85 17 7 17 22 27 101 128 42 56 79 69 93 108 95 76 69 47 75 56 91 58 86 76 60 38 107 47 48 54 55 114 99 52 35 41 76 49 62 89 44 84 101 84 54 108 127 91 56 87 42 66 50 39 57 142 85 109 70 93 63 56 43 38 23 30 79 106 80 105 108 44 47 78 34 26 94 74 72 97 70 63 78 51 88 19 13 13 16 17 33 30 96 95 106 51 94 115 45 34 66 50 69 79 84 72 59 87 103 58 82 82 80 55 49 45 83 99 92 63 52 124 33 80 119 81 123 93 102 50 43 46 41 109 78 87 84 97 92 49 11 60 109 50 63 52 91 61 60 138 90 63 100 84 20 54 46 8 34 51 89 72 48 74 47 52 67 80 119 84 62 85 83 35 49 95 79 114 44 66 106 44 86 87 91 64 84 112 64 87 67 77 56 62 58 68 102 24 37 107 100 52 56 52 73 50 24 35 56 55 38 31 20 55 77 98 88 127 101 92 52 69.1494785631518
45 55 28 98 98 101 29 33 59 93 56 51 46 32 111 40 49 42 43 113 107 103 146 56 45 87 91 57 112 51 76 84 14 48 112 71 48 53 61 81 56 73 126 90 134 46 45 49 34 37 56 74 72 75 48 87 84 57 53 99 68 61 142 71 107 111 58 100 82 29 53 25 54 82 74 75 101 107 50 51 90 17 101 97 33 43 20 66 67 57 67 90 82 102 52 15 20 39 67 135 110 51 6 57 70 88 64 65 40 52 60 80 55 93 88 90 62 95 71 84 12 29 25 34 18 28 31 80 76 59 56 79 52 33 19 28 106 74 39 47 91 42 131 65 65 71 55 64 104 72 98 85 117 66 86 76 28 53 64 104 54 24 85 81 119 125 52 45 110 78 45 46 67 80 77 31 50 66 69 53 93 90 18 62 50 27 67 101 91 47 38 42 45 109 63 152 49 76 63 54 23 26 128 73 82 66 56 58 26 42 91 95 77 74 101 120 69 87 79 124 42 109 55 119 68 58 59 60 32 96 44 78 21 60 91 51 69 46 35 116 94 74 84 74 38 36 10 11 29 90 94 99 89 67 128 86 65 61 78 62 96 34 80 102 118 100 38 34 42 90 94 68 58 73 91 89 82 53 66 60 45 74 57 65 79 79 30 70 65 51 81 58 55 81 74 112 103 44 56 20 30 40 63 154 94 64 95 78 80 16 91 132 118 23 55 144 91 34 32 51 99 88 44 46 103 78 91 34 77 90 76 38 33 37 33 82 58 30 45 107 93 109 119 63 64 96 95 95 65 55 18 8 85 32 58 63 75 51 35 78 63 24 58 96 47 113 65 68 70 33 104 53 48 77 69 100 80 87 58 100 87 61 127 61 120 69 31 34 20 29 84 68 118 45 82 50 44 68 74 92 92 51 38 93 39 76 46 49 55 69 16 19 51 91 56 22 67 87 33 65 109 83 84 57 48 112 39 27 62 47 55 48 43 49 112 106 65 88 49 52 68 102 40 52 80 40 65 93 65 71 82 140 73 75 127 123 66 70 68 114 123 124 27 52 73 59 69 39 48 45 49 51 55 88 127 50 89 92 99 60 139 102 19 69 107 49 77 56 30 56 63 100 27 51 22 23 127 80 78 74 59 106 107 62 45 61 90 74 70 111 62 94 56 54 45 71 80 31 33 61 57 69 75 82 124 108 107 52 48 36 50 82 75 83 77 106 56 43 65 116 122 112 61 47 104 84 94 69 71 86 63 46 43 43 90 67 68 96 93 111 102 53 72 113 89 97 75 62 36 76 73 75 37 34 80 53 59 120 42 103 42 87 86 137 21 97 100 115 66 76 94 124 20 70 90 54 66 66 54 78 86 97 29 60 74 32 45 96 64 84 58 81 73 72 115 96 68 67 48 91 95 40 50 57 92 107 87 33 87 38 24 70 56 58 72 103 58 79 89 38 71 54 87 19 8 18 22 26 103 125 39 53 80 70 90 110 84 70 66 51 67 56 85 57 87 75 62 35 109 41 46 52 58 118 96 51 33 37 79 49 68 83 38 81 104 81 52 114 134 88 54 84 42 67 48 40 64 125 82 106 75 91 59 64 46 39 21 31 74 101 81 102 108 41 49 81 30 29 91 78 73 107 79 65 79 50 86 17 17 15 18 18 33 32 90 92 91 51 94 110 50 37 67 45 67 77 85 71 61 88 96 58 75 77 79 55 47 47 79 96 91 58 48 120 30 71 119 87 116 93 102 52 48 44 38 109 81 88 75 93 89 50 12 59 107 48 69 58 83 65 59 130 106 65 98 86 18 56 49 9 32 50 80 72 42 67 53 52 67 75 119 81 56 77 86 34 54 97 77 108 43 64 108 43 85 94 87 66 79 114 64 92 71 75 58 62 51 70 102 22 39 103 99 52 50 51 71 48 24 35 58 51 35 31 20 52 81 92 83 134 96 91 49 68.86210892236385
44 56 28 100 102 103 30 29 60 87 58 44 44 32 107 35 48 39 43 107 105 103 134 58 46 85 88 59 111 49 77 89 14 53 111 70 49 54 60 85 55 69 129 91 132 46 41 48 35 37 54 71 68 77 44 87 88 59 55 100 67 66 157 76 100 117 62 102 75 29 51 24 53 87 68 74 94 106 54 53 88 18 109 99 33 43 17 67 74 56 64 84 64 105 54 14 23 39 77 129 109 47 7 54 69 85 60 66 39 55 64 80 57 98 95 83 59 97 75 78 7 36 25 35 20 29 29 74 77 58 58 78 52 26 17 26 107 72 42 49 96 39 132 67 66 73 53 70 102 71 102 82 117 64 82 70 33 51 62 109 62 24 78 83 126 129 52 50 103 89 42 51 68 77 77 29 48 68 67 47 92 87 15 62 47 26 65 96 89 48 36 45 47 105 69 150 51 74 65 53 20 25 117 67 75 68 57 62 28 42 87 94 73 72 101 119 71 86 80 130 43 117 58 109 63 59 58 64 32 93 49 73 23 55 91 51 76 48 37 116 94 68 83 71 35 37 11 12 28 88 93 94 92 75 126 84 64 63 75 60 90 37 79 99 112 102 44 38 34 93 102 69 61 69 97 91 84 59 63 53 39 71 59 56 77 80 36 70 67 50 85 58 56 77 72 105 99 40 58 23 34 33 59 147 94 59 96 79 91 14 99 131 118 23 58 148 89 38 40 52 96 79 44 46 105 76 83 37 73 94 76 38 28 39 35 76 53 25 45 109 95 119 120 61 57 94 98 98 64 55 20 5 83 29 65 61 71 55 33 72 71 23 62 97 50 106 61 64 73 35 100 57 50 73 65 101 81 98 56 100 96 70 130 60 113 73 33 35 18 31 87 64 110 45 73 56 49 64 73 93 92 53 39 92 40 75 52 49 53 70 16 20 60 94 56 24 72 84 30 68 105 80 87 57 54 118 35 24 59 54 59 57 43 50 111 107 68 89 55 52 62 99 41 51 79 37 64 101 66 76 81 138 69 63 118 121 72 71 68 119 123 118 31 58 71 60 66 36 48 45 50 48 58 82 123 51 85 94 96 65 135 102 21 68 98 48 78 59 32 47 58 97 29 51 23 23 124 79 75 74 57 116 114 62 37 56 89 73 76 106 71 93 54 55 47 69 77 32 32 64 61 70 75 89 119 103 109 56 52 39 55 81 78 76 81 111 60 48 68 119 116 107 62 43 94 82 93 63 68 85 60 45 44 49 93 73 68 97 86 102 103 56 72 114 82 92 73 59 41 71 73 70 44 38 86 55 59 118 42 101 43 79 93 134 24 107 90 119 71 78 103 126 25 65 87 56 65 71 54 79 86 94 31 63 76 29 41 96 61 81 59 80 77 67 115 98 69 63 44 94 88 44 54 54 94 106 89 32 84 42 27 68 54 62 67 104 53 80 93 40 74 47 96 17 10 19 22 25 101 121 38 49 84 69 89 103 78 75 70 50 62 55 85 54 84 75 60 36 105 37 44 53 56 114 96 52 31 39 83 51 69 79 41 80 106 75 53 107 127 89 57 80 42 64 45 41 68 116 69 107 72 91 58 63 47 44 22 27 66 107 78 93 104 37 55 84 33 34 91 76 72 103 75 64 82 48 77 18 20 19 19 16 29 36 92 92 86 46 87 109 53 41 66 45 62 75 91 74 61 86 90 60 74 73 77 58 44 45 68 100 85 63 48 116 28 71 120 91 122 102 104 58 51 45 36 106 83 89 69 90 85 49 13 57 96 47 71 61 80 58 55 120 105 63 103 85 16 53 49 9 33 49 84 69 45 70 58 55 73 80 117 76 52 72 89 40 52 106 81 103 42 67 109 41 79 101 94 67 80 110 62 90 69 74 60 59 51 67 93 25 44 98 96 51 47 55 77 43 24 40 60 50 34 30 18 48 87 90 80 137 95 91 48 68.63267670915411
44 56 24 103 105 108 29 26 58 85 55 45 46 31 110 36 46 40 42 107 103 95 127 66 43 81 98 58 106 46 79 90 14 53 108 68 50 54 53 85 54 75 135 85 124 42 39 50 35 40 53 74 69 77 46 86 96 56 61 101 64 67 156 72 101 110 64 107 74 26 54 24 47 85 63 74 92 106 53 53 88 19 114 91 35 44 17 62 69 52 62 85 66 99 44 16 23 46 84 137 107 48 6 61 70 87 56 72 40 59 61 81 55 95 88 79 57 101 78 76 5 37 23 35 18 26 32 74 72 65 58 77 56 28 14 22 109 72 45 49 92 45 141 61 72 77 52 77 93 67 106 83 108 61 78 69 39 45 65 103 67 19 72 81 124 122 52 49 97 96 42 47 69 77 77 33 43 67 61 44 82 89 19 58 57 27 72 96 90 47 35 46 49 104 69 151 49 78 66 49 19 29 126 62 74 67 62 60 32 42 86 84 72 73 94 118 63 83 83 135 38 114 61 108 62 58 60 59 28 92 49 71 23 52 88 47 75 44 36 119 99 67 79 69 32 38 12 10 26 85 90 89 98 71 119 88 64 64 74 62 89 37 76 100 114 106 48 45 38 95 106 71 61 64 102 89 90 58 55 50 43 73 57 55 78 72 36 67 65 51 75 63 61 74 68 102 91 38 66 26 38 34 60 145 98 58 94 76 87 14 98 132 120 25 61 139 93 35 48 50 92 73 43 45 107 73 84 38 69 94 64 40 29 42 37 74 50 26 44 106 99 119 120 55 58 95 91 100 69 55 21 5 76 34 66 67 66 53 32 67 72 23 61 97 53 103 66 58 68 38 107 57 49 73 61 102 77 92 56 98 99 71 123 63 106 73 34 40 18 30 86 61 113 45 77 55 49 62 69 93 95 48 37 95 41 73 50 50 51 61 14 21 63 99 53 28 76 84 31 74 102 77 83 55 48 112 34 23 59 51 59 57 44 54 111 103 71 91 54 54 57 101 44 45 79 36 62 96 62 77 78 137 65 65 111 119 74 74 65 116 123 116 29 55 74 60 60 29 52 41 54 45 51 74 115 52 91 93 88 65 137 100 23 68 89 44 79 55 30 49 54 96 32 55 22 23 118 79 67 75 57 119 113 64 42 50 94 72 78 103 71 91 56 54 44 69 80 31 30 61 61 71 81 87 118 101 103 47 51 40 56 85 75 89 86 116 57 48 71 120 113 105 60 44 91 75 90 63 70 74 57 46 48 44 86 79 71 98 82 99 99 57 68 117 87 94 73 57 40 72 71 71 43 37 90 54 64 125 41 95 50 79 88 138 21 100 92 117 78 84 98 120 23 66 81 60 71 68 52 77 88 93 36 56 68 30 39 97 64 80 63 85 77 68 122 105 66 65 43 90 83 44 53 50 94 99 79 32 79 36 26 65 52 59 61 113 55 75 91 43 75 44 100 14 9 17 21 22 103 119 36 41 82 68 86 98 73 71 68 50 63 56 82 53 82 73 59 39 109 36 47 49 61 117 87 52 32 36 84 51 71 86 36 75 107 72 49 109 130 89 60 75 38 63 44 41 65 118 68 104 67 98 57 58 50 44 21 31 69 107 75 94 99 38 57 85 37 36 94 73 75 101 83 62 82 48 76 18 24 20 19 17 32 32 88 96 90 47 89 102 49 43 63 46 52 75 95 69 64 77 85 53 82 77 80 58 40 44 65 97 75 70 47 123 30 73 121 92 120 102 105 62 48 47 36 107 80 88 65 84 80 50 13 59 95 46 73 62 81 56 56 121 111 58 96 93 15 52 50 6 36 48 83 69 43 61 57 52 73 83 113 75 51 69 83 39 60 107 88 101 45 64 108 37 84 101 98 73 73 117 58 85 66 72 64 55 43 69 87 26 42 95 92 52 44 55 81 47 20 39 63 49 34 32 21 47 95 86 80 136 94 82 43 68.09849362688297
39 59 23 104 97 102 30 28 57 87 58 45 49 30 109 34 45 42 37 100 108 90 122 67 44 79 97 61 112 46 80 93 17 56 104 71 45 50 46 91 51 76 146 82 120 39 35 50 29 36 52 72 68 75 48 87 103 60 64 101 70 66 176 69 95 112 68 113 76 26 53 29 46 80 60 73 85 106 58 49 89 21 120 83 35 40 15 64 73 52 62 84 66 97 44 13 26 48 92 140 106 49 5 67 70 78 53 67 41 54 59 79 55 98 88 74 49 104 79 71 6 37 26 38 15 29 36 74 79 67 56 72 62 25 13 20 112 68 38 50 88 42 145 61 68 79 46 77 86 68 106 88 111 59 74 60 43 47 64 104 73 20 76 78 131 126 52 47 93 88 41 45 62 75 79 30 40 66 66 42 85 87 20 57 58 26 74 95 85 46 36 45 52 98 75 159 50 78 59 48 16 35 122 73 71 69 65 56 33 44 85 77 61 76 99 119 65 75 86 133 42 109 60 105 59 63 57 55 29 98 47 70 23 54 90 47 70 47 36 124 99 67 75 66 32 35 9 9 25 84 82 83 98 66 113 89 65 65 79 66 81 36 75 101 118 109 56 51 38 102 110 71 62 66 101 92 86 61 56 48 47 76 56 57 79 74 43 67 65 46 75 60 64 71 66 102 93 33 67 24 38 33 58 138 93 49 101 73 89 15 93 131 119 24 63 135 98 42 48 47 94 74 42 45 110 74 84 34 69 92 63 40 31 45 40 71 48 27 46 102 96 114 109 50 57 92 90 98 72 53 19 5 75 37 65 73 62 52 35 61 69 19 63 91 56 95 72 59 72 34 106 54 50 66 61 95 77 88 54 106 103 78 124 71 104 73 36 38 17 29 74 58 105 50 75 61 54 71 69 89 88 49 34 90 37 78 53 53 53 55 16 18 53 99 54 22 72 81 31 78 95 78 84 50 49 111 33 25 55 56 59 56 49 58 106 92 70 90 50 59 50 98 39 45 81 33 55 102 58 78 72 136 64 69 117 121 69 72 63 126 118 115 26 62 70 59 58 27 55 43 55 45 53 66 120 51 93 98 89 65 133 98 27 69 89 46 81 57 31 54 50 92 34 54 25 25 108 82 67 77 55 112 111 65 42 44 91 69 75 94 72 85 53 51 42 65 82 32 32 58 65 68 92 85 118 107 104 44 49 37 59 88 70 77 91 108 53 45 69 130 102 101 61 39 85 72 86 65 70 69 53 41 53 47 84 73 68 95 76 103 99 58 59 116 84 86 69 60 42 68 71 72 46 39 87 60 65 129 36 93 55 80 83 137 19 107 95 121 72 91 94 125 22 60 79 56 66 64 53 74 91 92 39 44 66 30 36 95 62 83 65 89 79 62 128 104 67 70 41 86 82 41 55 45 95 108 72 26 83 39 29 59 54 60 55 112 58 74 97 46 73 44 98 11 7 19 20 23 103 101 38 42 75 70 84 95 66 69 70 50 56 54 79 52 81 68 59 37 105 32 48 53 64 114 87 51 35 33 77 51 73 86 32 76 104 69 49 104 145 91 53 76 37 62 41 42 68 116 62 104 72 94 58 54 57 48 24 29 70 96 72 90 93 41 57 80 40 38 97 69 72 97 85 58 84 48 76 17 24 20 20 20 30 29 76 99 89 49 84 103 47 45 56 42 56 75 90 66 68 81 82 48 82 75 76 60 35 45 61 105 78 82 42 133 32 70 115 95 118 108 106 61 45 40 37 107 75 78 59 80 81 52 12 63 96 40 71 55 77 56 64 112 112 61 93 102 16 49 49 6 35 48 72 70 39 63 64 48 72 87 107 81 50 68 85 40 64 109 91 96 48 64 112 40 83 101 99 77 68 116 58 94 64 77 65 55 42 69 78 20 38 91 89 51 43 55 82 44 19 39 61 50 37 34 23 38 104 87 79 128 91 76 42 67.5422943221321
39 57 22 97 103 100 36 29 56 98 62 48 47 27 106 30 41 45 35 101 102 90 121 71 39 70 92 57 112 49 77 98 17 56 97 72 41 44 41 82 47 83 140 82 111 34 32 49 26 32 50 73 64 73 47 87 105 55 61 105 67 67 168 71 93 118 71 102 81 22 56 35 49 75 57 78 85 99 59 51 97 20 126 85 34 43 15 70 74 50 66 82 63 91 46 15 30 42 97 122 110 49 6 68 76 76 59 65 46 53 57 79 59 99 92 72 45 104 86 67 7 37 30 35 14 26 30 73 82 67 55 71 57 27 16 19 110 68 39 50 86 40 141 50 57 80 44 74 88 66 112 88 103 59 73 59 51 49 63 105 77 23 74 77 123 129 54 46 90 95 40 45 66 77 77 31 41 58 67 42 86 94 19 57 56 28 76 90 82 44 38 45 56 90 77 153 49 72 57 48 15 37 123 64 77 70 68 54 29 45 92 76 59 80 100 121 67 68 88 129 42 100 59 105 58 71 57 52 31 102 44 64 28 51 89 48 68 52 36 125 98 67 79 68 30 36 9 12 25 86 84 82 107 68 115 93 74 63 76 65 82 32 72 106 122 102 60 57 36 108 115 68 63 64 95 84 85 58 55 49 43 72 57 55 83 79 46 74 64 48 74 66 64 73 69 98 85 32 74 25 40 33 55 136 84 47 99 67 95 15 92 135 113 28 64 122 97 41 49 44 93 72 43 42 99 68 79 35 72 93 58 42 31 47 41 65 49 31 50 109 92 115 100 46 51 88 93 97 76 48 21 6 75 44 68 75 59 55 33 54 67 16 64 99 56 96 73 61 76 38 102 50 48 69 65 99 82 93 53 113 109 89 117 79 103 68 35 38 18 31 67 57 112 56 69 64 57 79 70 84 88 46 35 98 40 77 50 52 60 50 14 18 53 94 64 22 71 79 30 74 93 77 77 45 49 110 34 21 58 54 61 56 54 55 101 88 68 81 56 51 53 100 42 50 76 29 56 103 59 80 68 141 61 65 110 111 67 69 63 128 112 105 27 58 66 61 54 30 58 33 57 48 51 66 113 57 91 99 93 58 131 93 28 72 81 44 80 53 34 53 50 87 36 52 27 24 108 85 63 80 53 108 106 67 41 43 92 65 76 92 77 82 50 45 40 65 91 31 34 59 57 69 90 83 121 111 98 41 53 33 62 82 63 76 83 99 59 42 66 134 94 104 60 35 84 68 86 64 71 65 54 43 58 50 84 74 71 94 73 103 97 61 58 115 84 85 68 69 41 71 74 65 45 37 87 57 66 128 33 88 57 84 83 140 20 112 103 109 80 85 95 121 21 56 72 55 64 67 56 69 84 92 39 46 72 27 35 95 57 78 63 87 74 60 127 105 70 73 41 81 77 50 55 49 103 112 73 25 76 35 31 55 58 54 54 105 58 72 103 50 75 44 91 14 8 17 14 24 111 96 34 39 71 65 86 97 61 60 77 51 55 52 73 50 77 69 56 41 100 31 50 56 68 109 82 49 35 31 72 49 78 84 34 77 103 68 50 100 153 102 52 68 36 63 41 40 69 116 61 108 67 93 51 56 61 53 20 30 72 99 70 88 96 38 58 87 43 39 98 73 77 104 82 58 89 51 73 19 27 21 19 18 28 29 74 95 90 54 81 105 48 43 51 45 60 69 93 66 72 86 82 50 88 71 70 56 35 44 52 100 78 82 43 133 33 74 118 92 111 103 109 57 45 42 40 104 74 66 57 74 80 48 16 60 92 38 67 50 73 56 62 105 116 65 98 105 17 47 45 7 35 41 74 77 38 59 60 49 73 87 104 81 45 67 83 39 74 108 97 99 44 69 118 47 85 105 99 78 74 112 57 104 69 83 68 51 41 63 74 19 37 91 89 42 45 56 82 41 18 32 58 50 39 36 19 37 101 90 74 122 88 73 45 67.13093858632677
41 49 16 99 100 102 37 28 52 96 61 47 48 25 104 27 38 46 34 97 99 79 131 73 40 65 76 60 114 44 73 104 15 59 102 77 43 39 42 79 46 77 121 84 103 35 33 46 25 34 45 67 61 69 45 83 112 62 59 99 58 70 169 66 87 124 71 106 82 18 59 32 48 76 56 82 85 92 59 51 94 25 128 87 34 44 14 73 73 47 63 78 61 92 44 18 37 45 106 118 116 54 5 73 78 75 65 74 44 49 54 79 58 94 92 67 45 99 81 68 7 36 30 32 16 24 29 77 79 64 56 64 55 30 18 20 116 69 37 57 83 39 147 51 60 77 40 70 89 69 105 86 96 59 70 62 50 47 65 96 73 25 76 70 116 131 53 45 95 107 35 47 63 78 74 32 46 61 64 44 79 97 21 59 55 31 77 90 77 43 40 45 49 82 78 148 49 66 50 46 15 35 121 62 79 66 70 47 33 48 93 74 58 76 93 118 62 71 89 130 42 96 59 96 65 63 59 47 29 103 42 59 22 51 85 51 67 52 34 125 102 63 86 70 33 33 10 11 24 89 85 85 113 65 120 89 68 61 78 59 84 29 69 91 122 103 63 63 39 105 112 64 61 73 100 82 87 59 58 48 43 72 56 46 79 76 46 73 70 46 73 69 66 86 68 86 82 30 68 26 38 35 53 134 80 44 92 62 103 15 105 139 109 30 60 115 97 40 51 44 93 73 48 43 93 66 78 36 74 90 54 44 31 52 42 58 54 35 51 106 87 113 107 43 52 78 97 106 80 51 19 7 72 43 72 78 61 54 37 45 57 19 63 95 60 92 77 59 83 44 110 48 45 71 67 95 77 97 53 130 109 93 111 76 104 71 35 40 15 31 69 58 113 61 75 63 54 79 68 84 78 49 39 98 34 72 57 54 61 48 17 21 55 90 65 21 72 72 26 84 90 72 70 43 51 118 34 20 61 54 61 52 59 55 97 97 68 83 60 45 51 94 43 54 81 24 55 106 53 82 68 130 68 65 112 112 76 61 62 140 108 100 26 60 63 64 46 31 61 33 61 45 47 64 110 55 96 97 86 60 127 95 30 66 72 36 80 52 35 52 45 85 33 56 25 26 110 84 61 84 51 106 107 69 47 42 93 64 74 87 85 80 45 45 38 65 98 27 34 58 57 65 92 82 116 108 98 41 56 32 59 78 66 73 78 94 62 38 58 137 93 107 60 36 83 62 88 64 63 57 48 43 54 54 86 73 68 97 65 102 97 56 52 111 78 86 67 64 47 75 77 66 45 35 84 58 63 126 35 87 58 78 85 136 20 113 103 102 80 94 95 112 23 56 69 50 63 64 57 67 93 91 34 45 68 28 31 91 50 79 69 84 77 55 129 103 65 68 38 77 77 52 54 46 108 110 75 24 73 31 23 54 55 49 51 104 56 80 107 52 79 38 86 17 8 16 14 21 105 92 29 34 67 59 82 94 58 60 79 48 61 51 69 46 75 63 53 44 97 28 52 57 70 107 81 49 35 30 69 46 74 90 34 78 100 66 49 99 150 111 50 67 32 61 44 40 70 112 59 98 65 92 52 60 63 56 21 27 71 100 72 90 100 39 64 85 41 39 105 77 78 111 85 50 95 46 69 18 29 20 19 19 35 29 78 100 94 57 78 96 47 50 50 44 59 67 89 64 75 77 82 48 84 70 74 52 31 47 53 89 72 79 44 127 32 77 122 94 109 109 107 59 49 35 39 96 74 64 52 75 85 46 14 56 89 41 63 49 69 59 59 94 121 67 91 106 17 47 41 7 40 46 77 83 42 53 65 46 67 91 104 82 40 71 81 47 74 116 97 89 39 65 118 46 90 105 96 72 73 108 58 116 69 82 75 59 45 65 67 21 35 86 87 43 35 55 77 37 18 33 62 52 35 44 19 33 105 91 72 117 96 69 45 66.53997682502897
43 50 15 95 99 112 38 29 54 101 62 46 49 27 97 29 38 51 32 102 104 74 130 72 42 62 69 56 110 43 76 108 14 56 101 85 41 37 38 73 47 77 126 82 95 36 32 45 24 38 45 70 64 67 39 76 106 66 63 95 53 67 179 66 89 126 66 98 90 19 58 35 46 74 54 76 79 92 60 56 89 28 126 86 29 44 16 72 78 43 60 79 59 100 43 22 43 46 110 103 115 56 6 70 83 71 69 77 41 50 59 84 58 93 89 63 44 95 77 74 5 37 29 30 18 24 30 75 79 67 50 55 50 26 20 22 118 68 34 53 75 37 138 53 63 81 38 70 87 74 109 86 89 60 73 58 49 45 65 92 72 25 76 71 111 127 55 47 87 108 31 45 65 76 74 35 54 61 64 44 81 104 21 54 55 27 78 89 75 47 41 40 42 85 81 149 45 67 48 43 19 34 118 56 79 64 70 48 36 48 89 69 53 76 98 123 65 72 95 129 42 99 63 92 65 65 56 42 27 102 43 55 22 54 76 48 66 51 35 119 97 58 86 76 34 33 11 13 28 91 77 83 108 66 117 87 67 57 77 55 76 34 63 89 113 104 67 65 42 113 114 65 61 79 94 79 89 60 58 49 41 70 51 45 78 75 47 81 70 45 79 75 66 91 69 83 85 28 75 32 36 29 47 136 85 40 91 65 100 15 109 140 107 37 61 114 95 39 46 44 80 75 48 45 85 66 77 38 76 84 58 43 29 57 46 58 55 35 50 94 89 108 117 37 51 77 94 118 72 47 20 4 65 48 75 74 66 53 38 45 54 21 63 93 59 77 76 56 79 51 116 53 44 67 65 105 72 95 59 130 110 95 108 75 105 67 36 36 19 33 57 57 120 70 72 61 54 76 67 79 72 53 40 102 39 73 62 61 69 54 17 19 53 87 68 20 75 72 24 89 91 76 72 43 52 122 34 17 53 54 64 55 63 58 98 98 60 83 60 43 55 86 45 52 82 23 51 111 55 78 73 131 65 66 113 113 83 57 61 130 104 97 23 60 60 62 41 34 55 33 67 44 51 59 110 57 95 91 85 59 117 91 31 67 61 34 79 53 32 51 43 93 34 54 23 27 119 85 65 82 54 98 103 65 47 42 89 65 74 84 89 78 44 41 37 59 102 30 33 61 60 64 97 75 116 118 96 43 53 26 58 74 69 75 87 98 69 38 61 131 90 103 64 37 79 59 86 63 58 55 51 45 58 56 84 75 61 96 65 102 96 60 49 109 77 88 65 68 44 77 87 66 51 40 84 64 63 118 36 89 59 75 80 145 22 114 95 102 79 94 92 116 18 45 71 50 62 54 58 67 81 87 34 48 70 30 30 89 51 77 66 87 81 58 126 105 62 62 37 79 78 45 52 47 102 112 84 24 72 32 26 52 53 52 51 97 51 76 110 56 78 39 89 13 6 16 15 19 103 80 27 29 64 56 82 97 61 63 79 54 59 53 66 45 72 58 52 43 97 29 53 62 62 110 82 49 35 32 65 44 75 85 30 78 101 70 52 99 138 111 48 68 30 61 41 34 66 106 57 84 63 93 53 63 67 59 25 28 73 111 80 89 92 38 64 81 41 41 114 85 77 116 87 51 106 48 70 19 30 21 22 25 31 30 72 100 98 61 73 97 45 53 41 38 66 62 94 59 73 75 78 52 85 70 73 55 30 47 54 83 67 78 43 134 36 76 121 92 110 108 103 58 49 39 42 100 72 56 49 69 81 46 14 56 79 37 62 45 60 61 62 84 125 62 92 105 14 47 43 8 38 46 73 85 39 51 73 49 66 88 101 80 33 73 81 45 77 126 99 83 34 62 120 49 95 99 94 72 77 108 58 116 71 80 85 62 47 67 62 25 39 87 93 47 32 61 79 35 18 31 60 50 33 44 18 30 103 88 66 112 90 71 42 66.19119351100811
50 48 16 85 95 106 32 32 50 104 65 45 51 28 90 25 35 52 33 103 99 71 124 69 43 58 66 58 104 48 78 107 15 56 96 87 37 36 37 73 46 71 126 86 90 32 35 45 24 43 46 70 62 66 35 75 107 67 62 89 46 70 179 63 90 123 61 91 89 23 58 33 44 75 55 78 75 89 59 55 89 31 126 81 32 48 20 65 74 38 55 80 62 100 45 24 46 51 111 98 119 60 7 63 80 72 67 75 43 49 64 87 62 91 92 66 44 97 77 71 5 43 25 29 17 20 33 73 83 75 52 53 47 27 20 20 123 66 35 56 73 33 145 53 64 71 35 68 88 74 100 82 92 63 73 64 47 49 70 86 66 30 83 65 103 118 54 41 85 103 33 44 66 76 69 39 54 60 60 38 78 103 23 55 58 31 83 86 73 50 42 37 40 88 79 149 51 63 43 39 20 34 125 55 82 66 76 49 39 44 97 71 53 81 97 122 65 70 87 123 38 102 64 97 68 61 52 42 24 101 48 53 27 48 73 51 68 46 37 115 90 53 95 66 34 34 13 12 24 86 74 88 118 65 112 85 63 63 74 50 74 34 62 81 108 108 73 67 43 121 116 70 56 78 93 76 90 61 56 45 47 70 48 44 76 77 48 77 68 41 82 80 66 97 70 90 80 28 68 32 48 28 44 141 80 42 86 62 97 15 110 139 111 38 54 109 95 37 42 41 76 76 49 44 78 63 81 38 82 74 63 46 29 60 53 58 53 38 50 99 88 110 118 40 56 77 101 114 65 42 20 2 58 55 79 73 66 51 35 42 55 21 60 96 58 68 74 60 80 53 118 54 43 62 65 118 74 96 57 137 118 97 104 73 107 67 37 38 19 33 53 52 119 71 69 71 55 76 65 79 70 57 43 101 40 76 61 60 70 55 19 21 50 83 70 19 75 79 20 87 89 76 67 42 54 119 34 18 52 61 64 57 65 57 96 99 59 81 62 44 59 83 51 55 80 21 53 109 57 80 75 129 55 66 119 101 87 59 60 126 99 97 22 61 60 63 39 38 52 27 67 44 46 61 95 57 93 86 82 62 107 90 33 68 60 31 78 56 33 45 43 91 35 57 24 27 129 88 68 87 56 88 96 61 46 44 84 63 64 80 84 77 42 35 40 54 105 31 33 58 55 63 94 69 109 117 93 42 50 28 63 76 63 75 86 91 73 37 59 123 88 106 62 37 75 61 83 73 58 55 47 46 54 60 90 71 62 86 60 101 101 57 51 104 82 84 68 74 47 81 85 61 56 43 85 65 63 118 40 84 60 72 80 141 22 114 99 105 77 96 91 118 24 46 76 49 59 48 55 68 80 88 34 45 69 27 26 78 52 74 68 90 82 58 129 92 55 57 34 71 79 48 49 49 97 108 85 24 70 29 23 51 53 47 48 97 47 76 104 54 69 43 87 16 7 16 16 20 100 83 22 31 58 52 75 100 54 57 77 54 56 53 69 49 76 61 55 42 91 29 54 62 57 105 81 49 33 31 64 46 75 75 26 72 107 67 53 104 130 105 48 63 27 61 46 31 58 101 49 80 71 90 55 64 69 69 27 29 75 105 75 89 86 41 65 85 43 36 112 82 71 115 83 57 104 46 68 19 30 23 26 29 30 30 81 107 96 60 68 89 39 46 35 38 56 60 94 53 68 74 74 52 84 69 73 57 29 47 53 80 66 76 47 136 39 80 120 84 116 96 98 60 48 44 40 94 74 49 51 64 80 46 14 53 75 41 60 46 58 64 61 76 124 61 94 107 13 46 42 5 37 48 76 84 37 44 73 51 67 86 95 74 32 66 81 46 82 125 106 84 31 64 118 46 94 102 89 71 72 104 59 113 71 80 85 62 46 66 50 26 44 97 94 50 32 59 71 38 17 37 54 52 31 48 17 34 92 84 66 124 89 71 42 65.56778679026651
53 45 12 80 99 109 35 33 47 106 59 40 50 21 91 31 38 55 35 102 97 72 120 64 42 53 64 58 100 50 73 110 18 57 97 87 30 38 39 79 45 67 132 91 86 33 35 47 22 45 45 63 58 63 34 78 94 68 72 90 44 65 188 56 89 123 59 91 90 23 61 30 46 73 58 81 73 82 59 53 90 33 127 73 38 52 20 64 75 37 56 84 59 108 45 27 46 55 115 99 115 59 7 57 80 73 68 69 37 47 58 89 60 105 87 63 46 90 79 74 4 45 25 30 16 24 34 76 88 78 53 47 51 27 23 19 135 61 36 52 69 32 148 49 61 76 34 68 87 75 95 84 91 71 75 69 50 50 68 90 64 29 77 67 93 109 53 37 80 98 39 45 65 71 63 44 55 60 60 35 76 109 22 51 58 36 75 83 72 48 44 33 40 95 75 138 53 69 44 37 22 37 111 58 83 69 71 60 41 41 105 75 53 81 108 125 66 70 86 126 35 98 66 91 60 60 52 43 25 102 49 53 22 46 73 54 68 46 40 105 94 51 98 68 37 30 16 13 25 85 75 90 121 70 105 86 64 63 69 52 63 35 62 77 103 108 76 66 36 122 113 66 51 79 94 75 87 66 52 37 49 72 46 45 74 79 53 80 70 44 84 79 64 99 74 88 81 28 66 30 51 26 48 143 81 41 91 73 95 15 109 145 107 37 59 112 99 35 43 40 79 75 50 42 79 61 80 36 83 66 62 53 28 55 55 60 52 41 51 93 88 103 127 39 62 77 102 110 65 46 19 3 59 56 79 75 71 47 28 38 56 16 60 101 56 65 73 57 77 55 115 62 45 64 67 120 87 96 61 144 119 99 102 78 105 65 34 39 15 30 48 46 120 79 68 66 54 82 63 75 65 56 45 100 36 75 60 61 73 58 18 23 44 83 67 20 77 76 23 93 86 71 63 41 53 130 34 21 48 63 63 57 61 59 98 106 59 78 62 46 56 72 55 55 76 21 49 110 59 85 72 127 55 65 123 91 95 58 60 116 99 94 21 71 60 61 33 37 49 26 69 49 45 66 90 58 96 80 77 68 101 90 39 69 57 34 70 61 34 42 40 92 39 57 27 28 138 92 68 86 52 85 90 61 46 43 75 59 63 74 79 74 36 37 40 53 102 35 32 54 59 65 92 75 94 126 90 39 48 26 60 76 59 77 79 88 69 38 57 123 86 102 61 38 68 64 73 71 54 52 48 46 59 62 90 65 60 78 63 94 95 53 49 101 85 84 69 73 56 82 94 62 60 46 80 68 57 128 40 78 64 70 74 136 22 112 99 105 84 93 96 107 26 45 79 45 56 51 58 59 72 84 30 43 71 25 24 77 48 70 66 87 83 59 125 94 51 67 31 65 74 48 45 48 90 103 85 19 74 27 24 50 53 48 48 94 45 78 104 55 64 39 88 17 7 20 13 21 96 83 19 28 57 52 73 94 50 58 77 51 58 50 68 46 77 57 54 42 91 22 55 65 58 108 76 51 33 27 70 47 77 79 24 81 110 66 48 98 125 98 42 59 29 61 40 33 68 103 47 79 69 89 54 67 73 81 27 30 77 99 75 85 82 43 70 80 41 36 121 78 75 106 80 58 105 44 64 15 28 28 28 32 32 30 86 104 89 64 66 81 41 48 33 39 53 53 98 51 72 73 70 51 83 70 69 56 29 47 48 81 61 69 49 138 36 82 121 84 104 96 102 66 49 44 42 87 70 46 51 62 82 46 11 48 69 40 57 51 51 64 59 75 117 53 90 110 13 48 42 5 39 52 71 87 37 43 73 56 64 90 92 73 26 60 79 45 91 129 110 80 30 61 123 49 95 106 84 70 72 97 61 111 67 74 82 56 47 65 50 25 43 100 94 47 34 58 64 33 16 42 53 54 28 47 16 36 94 79 66 113 92 72 45 65.10196987253767
55 46 12 81 108 116 37 35 41 104 60 44 48 21 90 32 29 53 31 96 99 64 111 68 41 53 62 53 92 48 75 114 19 56 90 95 36 38 37 70 44 62 134 96 73 33 39 50 22 44 46 63 57 64 34 74 99 61 69 94 43 71 188 55 87 126 62 87 94 25 66 30 40 74 60 77 74 84 56 54 87 38 115 70 40 56 23 58 77 40 60 87 60 99 49 26 52 59 110 97 115 59 10 53 83 65 62 70 32 50 60 89 57 105 82 55 45 92 83 70 5 53 27 32 18 25 34 76 81 88 50 52 46 26 22 19 131 58 36 54 70 30 143 49 63 72 31 72 91 69 97 91 89 71 80 77 51 49 65 82 60 31 67 63 90 106 52 40 79 97 34 41 66 68 59 44 53 56 58 39 75 117 25 51 50 29 71 80 72 53 47 27 41 92 82 134 44 65 45 33 23 37 103 67 84 76 69 65 37 34 102 78 48 80 103 122 62 65 88 126 34 97 63 92 60 53 51 41 22 96 48 48 24 39 70 57 67 42 41 105 89 49 102 65 38 26 16 12 28 92 74 86 130 73 99 86 62 76 65 61 64 38 69 72 104 103 76 70 38 111 101 68 47 83 93 66 87 66 50 35 53 70 52 49 71 74 52 75 69 42 91 78 70 101 67 78 71 26 65 32 60 26 49 137 77 45 83 78 96 13 108 150 104 43 53 108 111 33 47 39 75 80 54 44 72 67 74 35 84 58 60 51 28 55 57 60 54 46 54 90 86 104 124 38 59 76 102 112 57 46 17 2 57 59 89 71 75 47 33 39 61 15 59 95 58 62 74 53 72 48 120 64 45 67 68 127 88 96 61 139 122 99 99 80 105 59 38 44 16 25 46 47 118 82 69 65 51 87 59 71 67 60 48 95 40 67 62 61 70 58 19 22 43 90 72 18 84 75 23 103 83 68 62 38 53 128 32 21 49 62 65 57 58 57 100 107 56 73 66 45 56 62 52 57 78 19 48 115 56 81 72 128 59 60 123 85 89 58 59 102 96 88 20 72 58 65 28 39 50 30 61 46 48 71 97 55 97 87 78 64 97 94 42 60 51 37 73 61 32 39 37 96 36 60 31 31 138 102 69 82 46 82 89 64 49 42 71 59 69 66 84 79 36 36 37 58 108 35 33 58 58 62 92 78 88 133 87 39 49 24 60 72 53 81 79 83 71 36 55 119 88 93 64 38 67 65 68 75 56 54 48 41 55 64 90 65 54 78 70 90 88 53 51 105 82 84 64 72 58 75 90 62 64 55 69 70 57 132 42 77 66 75 68 129 23 110 99 104 81 95 101 104 30 48 78 48 56 52 57 64 70 80 30 40 65 22 20 74 39 64 64 83 86 51 125 97 58 68 34 65 77 49 41 47 85 100 86 21 80 31 26 43 51 44 43 90 41 80 107 50 63 40 88 17 7 24 16 21 91 84 14 27 56 57 75 92 46 61 80 53 63 54 71 43 74 51 47 40 89 16 52 64 56 98 73 50 28 24 69 49 75 80 21 74 110 64 43 98 127 98 39 56 26 61 39 37 76 104 47 76 67 91 53 64 77 90 28 34 73 101 83 82 76 45 72 78 37 29 115 76 70 100 78 60 107 43 72 15 28 29 28 29 36 31 87 99 80 65 61 77 38 48 31 38 54 51 94 47 76 77 65 51 79 77 72 54 25 44 49 89 64 69 39 136 44 77 118 81 103 95 113 67 55 47 40 86 69 45 49 59 81 46 14 49 67 43 54 49 48 70 60 73 113 45 78 115 13 47 43 3 42 49 66 89 38 44 73 57 59 90 92 68 26 59 77 46 91 129 104 91 32 57 120 49 84 110 89 71 73 90 59 99 64 62 74 55 50 68 48 24 42 98 91 50 35 49 64 29 17 40 53 55 31 48 15 40 90 75 58 115 82 68 44 64.50405561993047
50 49 14 75 103 106 36 38 39 103 60 45 46 24 89 28 32 55 32 93 100 59 113 63 39 54 62 57 91 45 73 116 21 61 94 95 38 37 35 73 42 64 130 96 66 36 38 50 19 42 40 66 57 60 29 75 94 63 71 101 49 70 184 45 84 124 63 82 94 24 64 29 38 73 65 77 71 84 55 52 77 35 120 69 43 54 25 61 74 42 60 95 61 100 52 26 52 66 115 99 115 58 9 53 92 61 73 71 30 53 60 89 57 110 85 51 47 99 82 72 5 51 29 31 18 25 35 78 75 95 52 53 45 28 16 18 137 57 36 53 71 33 139 46 64 74 31 77 91 65 100 81 88 71 80 79 53 47 61 82 57 32 58 60 86 100 48 40 80 97 34 40 64 62 56 41 54 55 55 46 84 115 28 48 45 30 73 73 67 54 50 25 41 89 84 132 44 63 45 29 23 33 101 67 83 76 68 69 33 31 110 85 47 79 106 116 60 64 90 133 41 88 63 94 70 52 50 46 17 101 51 46 26 41 70 58 74 50 47 103 83 48 102 62 41 28 19 16 34 93 73 91 130 66 100 83 64 81 61 53 61 41 70 74 108 101 73 74 35 115 94 60 48 83 95 58 95 69 52 34 53 69 53 47 71 70 57 80 61 39 99 72 79 106 68 70 70 27 62 33 58 26 49 140 77 44 83 81 98 13 108 151 98 49 53 106 104 33 49 40 80 80 51 47 68 69 72 35 83 54 57 53 27 58 59 62 48 48 59 88 81 89 113 35 63 70 101 112 57 48 15 2 57 64 93 76 73 41 38 33 57 12 67 101 56 51 76 54 76 45 126 69 40 66 67 129 90 95 65 138 121 90 102 88 105 62 39 42 18 24 41 46 121 86 68 65 44 91 56 67 61 60 49 96 40 66 60 62 70 59 18 16 42 87 65 20 94 75 23 95 81 64 59 33 53 116 31 17 43 64 68 59 61 60 93 105 51 67 66 43 53 69 48 55 81 16 47 115 55 78 71 128 58 64 106 86 91 61 62 97 101 81 21 77 58 69 25 43 45 32 54 44 44 74 96 61 95 87 76 61 102 99 44 63 48 32 73 50 30 36 28 96 37 64 34 30 138 94 73 87 51 80 89 67 54 39 67 55 66 62 85 89 34 36 46 53 118 37 28 57 64 60 90 81 84 131 83 38 49 24 61 75 56 85 68 75 72 40 51 123 85 91 66 34 64 60 67 74 58 58 50 40 58 71 92 70 57 69 78 88 85 55 48 100 82 82 64 66 60 75 95 67 63 53 69 68 61 126 48 73 71 81 64 124 24 108 102 99 80 89 104 108 30 49 76 45 48 51 54 69 74 82 36 40 60 26 19 70 35 62 62 82 89 51 125 93 60 64 39 67 74 45 42 50 84 91 83 23 76 29 28 43 51 44 42 78 42 77 98 50 60 39 78 17 8 21 18 25 91 78 14 28 52 60 71 89 46 57 84 57 65 59 69 44 76 54 44 45 85 16 57 62 57 97 80 51 23 28 62 53 78 81 16 69 104 64 43 97 133 96 36 50 27 62 41 39 80 105 46 74 69 88 51 63 80 91 26 30 73 97 83 83 71 50 68 79 38 29 115 79 63 94 76 67 102 44 68 19 29 30 30 26 35 30 84 104 81 68 60 83 43 48 26 41 55 48 97 44 70 83 64 55 79 78 70 59 27 38 43 83 66 62 37 135 50 75 108 79 95 85 115 70 52 47 44 88 75 40 54 53 84 42 18 45 70 41 56 54 49 70 60 67 116 47 69 116 13 44 43 3 41 47 64 93 39 44 73 56 59 88 91 66 20 60 76 40 93 131 89 97 32 62 125 46 85 112 95 71 73 88 56 101 67 60 78 59 50 68 42 23 42 99 88 52 29 55 59 31 12 36 53 56 32 50 13 43 90 70 60 122 77 67 45 64.1749710312862
48 45 14 79 98 110 33 38 37 107 64 44 42 26 94 29 32 52 35 94 93 59 99 68 40 52 64 57 82 44 71 114 20 56 87 90 37 35 35 75 39 61 124 100 66 36 38 49 18 41 36 69 56 54 30 67 87 62 76 99 50 79 188 42 83 123 61 80 101 23 67 31 36 78 63 88 66 87 55 50 71 38 121 67 44 56 27 58 76 39 55 96 61 94 58 32 52 71 120 98 121 56 10 50 92 58 82 69 31 57 58 84 60 116 89 46 49 100 87 77 5 61 32 27 19 28 34 82 80 94 51 54 43 30 16 16 133 55 40 55 70 29 135 44 71 73 30 81 88 63 100 90 94 69 77 80 50 49 57 92 60 30 53 58 80 94 52 39 79 100 36 42 64 61 54 38 55 52 51 49 85 109 32 42 39 31 66 66 66 58 48 23 39 82 85 128 46 68 44 29 25 33 95 60 85 79 64 68 31 31 103 93 44 77 107 118 61 60 86 134 40 95 64 92 75 56 50 49 16 94 53 46 22 40 73 60 80 56 46 96 79 50 116 54 35 27 21 17 37 93 75 83 124 70 98 80 66 91 57 51 58 45 69 79 113 113 70 72 40 117 98 61 46 82 94 61 99 71 49 30 62 66 57 51 74 73 56 80 64 43 107 69 92 105 70 69 69 29 62 33 54 29 54 135 76 41 88 83 91 15 108 153 97 44 54 96 115 30 50 40 85 81 52 46 72 75 70 31 81 51 55 58 24 54 58 61 50 47 69 87 88 82 104 32 65 69 100 113 51 45 16 2 54 61 88 75 68 38 40 32 59 13 65 106 59 46 77 59 86 49 126 70 38 68 71 126 88 90 63 143 121 95 103 93 103 61 44 42 18 21 39 46 125 82 63 63 41 93 51 65 55 63 52 95 41 64 67 64 66 56 22 18 43 80 65 19 93 78 22 97 77 68 50 26 54 115 31 19 44 61 73 55 64 64 87 106 50 59 66 46 53 68 44 52 79 14 48 111 58 75 69 127 57 65 97 76 93 60 61 102 95 82 21 71 55 71 25 46 44 31 49 46 44 74 91 65 94 98 82 67 110 100 43 63 45 30 71 47 29 33 29 86 40 69 29 33 121 102 73 88 49 85 90 65 53 36 71 56 64 57 87 88 31 33 44 49 118 38 31 55 60 56 92 79 77 129 73 39 49 24 57 76 58 91 63 70 79 40 51 118 79 87 69 35 66 54 69 72 58 57 53 46 68 78 80 72 56 72 83 92 87 52 44 93 88 82 63 71 60 73 102 73 62 49 66 66 66 115 51 74 72 75 58 120 23 109 96 90 85 86 113 113 36 49 74 45 43 48 55 58 70 78 39 39 49 28 18 74 34 60 63 78 93 51 120 96 59 59 38 63 75 49 49 51 89 90 87 21 82 34 27 38 43 47 40 73 45 71 99 56 60 36 77 17 11 21 22 27 97 79 14 29 48 63 68 80 46 47 84 63 61 63 62 44 78 51 43 40 76 15 63 56 64 91 86 51 28 30 59 51 77 77 15 64 107 59 46 103 142 103 36 48 27 59 43 39 76 96 49 72 71 90 46 58 83 99 28 29 69 93 79 87 77 48 63 71 37 26 113 67 60 99 79 73 106 41 64 19 25 32 32 24 38 33 83 111 81 69 59 90 42 48 26 35 54 47 93 36 69 81 66 50 76 81 67 62 28 40 40 84 69 60 39 139 50 77 105 82 86 88 112 64 55 54 46 94 72 39 51 48 84 38 15 47 68 40 55 51 48 75 62 66 115 42 63 116 15 47 46 4 43 49 62 88 44 47 71 59 60 88 86 60 20 63 73 35 99 127 90 95 33 58 115 47 87 107 101 73 80 98 59 98 71 63 81 63 57 72 44 24 41 103 84 55 31 58 59 32 9 28 48 59 35 53 12 49 87 65 64 120 72 60 49 63.98146002317497
43 43 12 76 99 113 36 39 37 103 73 45 43 29 85 29 31 56 35 92 89 58 96 67 35 48 62 59 75 45 68 116 20 60 78 86 38 31 34 72 35 56 117 104 68 39 40 46 17 43 39 70 58 53 32 61 78 61 68 102 51 83 190 37 83 131 62 76 103 20 65 29 38 76 62 90 55 84 55 51 70 42 121 66 43 54 29 64 84 46 62 97 61 95 58 26 57 71 118 99 123 51 13 46 88 58 91 65 30 58 53 86 59 112 93 42 47 96 90 78 5 66 31 29 23 30 38 82 77 92 55 55 41 29 14 16 131 57 32 58 75 33 137 48 70 71 30 79 97 63 104 85 92 66 77 77 54 46 61 84 57 26 51 59 77 80 52 36 79 98 40 45 62 58 50 30 56 50 51 49 87 108 35 40 43 31 61 63 70 57 51 23 39 74 80 120 43 69 43 29 24 35 97 59 88 83 67 64 31 28 100 91 40 79 103 118 61 59 80 125 41 90 55 103 73 61 43 48 10 94 54 49 23 36 77 63 74 58 49 95 75 45 120 54 32 30 20 23 41 89 75 76 124 75 101 75 73 93 54 52 57 45 76 78 112 101 67 68 43 129 94 64 42 84 95 55 100 66 49 28 66 67 55 48 76 67 57 82 67 45 109 75 94 95 76 70 59 28 65 36 44 27 56 127 74 43 97 91 98 17 106 149 100 38 49 93 118 30 46 39 83 89 51 51 75 74 71 31 86 50 59 68 23 55 64 64 54 48 67 90 89 77 106 29 66 65 102 107 45 39 15 2 61 60 85 73 56 39 44 33 56 13 63 101 64 47 81 57 85 54 124 74 40 67 78 123 98 84 62 143 128 99 99 99 101 63 41 38 18 23 37 45 120 80 62 63 41 95 47 68 50 53 51 92 36 68 67 66 66 49 21 21 41 77 61 20 95 81 20 103 72 64 46 28 60 105 33 18 40 61 72 66 65 66 83 110 50 59 57 48 53 64 44 48 84 12 51 106 57 73 65 116 62 74 90 68 97 58 63 98 92 76 20 75 56 72 24 50 40 27 51 48 40 69 88 68 91 88 82 71 113 98 47 64 43 31 72 49 28 31 26 89 37 70 29 35 120 103 75 88 57 78 81 68 56 34 68 50 63 58 90 83 33 35 52 47 124 34 28 53 60 57 89 78 75 136 77 45 51 26 61 77 62 93 57 66 83 31 53 111 77 94 74 34 64 53 63 73 55 54 54 44 68 84 76 71 63 73 91 93 89 46 43 99 82 75 60 75 56 74 102 74 56 45 66 67 67 114 52 72 74 81 62 119 21 110 98 95 86 88 112 108 40 50 68 44 41 46 58 53 78 74 39 34 42 25 17 73 34 60 60 76 98 52 124 99 60 66 40 60 79 44 49 53 93 81 87 22 75 37 30 31 43 42 39 63 45 76 102 64 52 35 68 16 11 22 28 24 88 77 13 31 52 65 66 75 42 39 80 65 62 68 56 45 83 56 47 41 72 15 60 55 62 93 77 57 27 30 59 51 69 74 13 72 107 59 53 98 141 112 36 43 29 56 36 38 73 89 46 67 67 91 48 56 83 99 28 23 73 93 83 83 80 50 61 65 35 29 114 66 57 97 78 73 105 39 62 18 23 35 36 27 37 36 79 104 76 67 59 92 42 50 28 32 59 47 77 36 67 82 65 49 76 80 69 67 31 44 39 82 63 51 38 125 54 79 104 90 84 95 109 57 58 57 50 91 63 35 55 42 86 39 14 50 68 40 55 52 44 76 58 58 111 41 67 116 14 47 51 6 43 52 56 87 43 48 71 63 63 79 82 60 16 66 68 35 97 126 86 111 40 54 109 48 91 105 98 76 80 97 65 95 76 59 79 70 58 78 40 25 42 101 81 57 27 64 59 33 9 27 54 59 37 58 13 47 86 60 56 123 66 53 52 63.581691772885289
47 36 11 72 94 119 33 39 40 104 66 48 43 24 82 27 30 55 38 92 91 59 90 66 33 50 57 56 78 46 66 111 19 56 77 84 39 30 34 65 36 55 118 105 69 40 40 47 16 44 40 68 59 50 32 62 74 57 72 102 48 82 183 35 72 127 62 75 103 22 66 32 37 78 58 86 51 85 54 52 70 39 120 61 45 56 31 66 87 45 60 98 62 94 61 26 61 76 116 97 121 52 13 41 81 55 93 65 32 54 48 88 55 106 94 42 47 88 91 73 4 65 32 29 21 36 39 83 83 92 59 51 40 30 13 15 135 58 25 64 78 35 136 46 71 65 34 80 92 61 94 86 90 65 82 74 56 51 60 87 56 28 45 53 73 78 57 35 77 100 44 49 65 52 46 27 54 46 54 51 85 101 38 43 41 32 59 64 67 57 51 21 37 66 75 118 46 71 40 28 23 32 95 62 91 82 67 65 31 27 97 87 44 90 96 114 59 55 81 128 42 83 54 103 78 60 39 48 9 100 58 53 22 32 78 66 73 57 52 93 72 44 128 53 29 30 22 23 47 85 78 76 126 79 100 69 68 96 54 54 53 42 80 79 107 102 67 65 42 128 94 69 43 79 95 56 97 71 51 28 71 64 48 59 81 68 64 84 74 46 115 76 95 91 74 68 62 28 68 36 43 29 58 132 68 43 100 85 104 13 113 150 98 40 47 87 119 33 48 40 80 91 52 51 70 76 64 29 85 47 58 68 20 59 70 62 50 50 66 91 94 76 105 30 71 66 97 105 46 40 14 2 62 57 84 67 57 35 47 30 59 14 64 100 62 41 84 62 93 61 122 79 37 75 86 123 98 79 70 149 121 97 87 95 102 65 45 38 15 25 35 40 117 80 61 54 43 93 50 67 52 57 51 93 38 67 70 59 63 48 22 23 39 67 59 19 99 84 18 100 74 64 49 23 60 100 35 18 38 63 73 69 77 78 82 107 52 52 58 46 50 65 41 47 88 12 48 105 59 73 68 113 65 73 84 64 93 61 61 99 84 70 21 73 55 73 24 45 40 25 47 50 37 63 90 68 82 91 87 71 120 99 57 59 44 35 69 53 22 26 26 84 39 77 30 35 109 107 70 85 59 75 87 66 59 32 74 51 70 54 83 83 30 38 50 42 134 31 26 58 60 65 86 77 70 140 79 50 53 27 60 80 62 86 53 65 89 33 51 110 74 92 74 36 66 46 61 77 58 54 55 48 66 85 69 71 64 75 94 93 86 52 44 105 80 68 58 81 62 70 104 80 50 46 66 65 65 109 53 70 75 85 67 113 20 110 99 101 84 88 112 109 45 55 66 42 38 45 57 50 80 69 39 35 44 25 16 74 34 62 59 74 101 47 128 98 62 74 36 63 81 35 48 54 90 77 79 21 75 36 32 28 41 41 41 57 49 76 96 68 54 34 66 16 13 24 27 22 86 70 12 36 58 66 61 82 39 38 80 65 67 75 48 47 76 63 41 39 69 14 60 57 62 93 83 52 25 33 60 55 68 73 12 68 108 58 57 95 146 117 38 46 30 54 42 39 67 86 46 70 71 91 49 50 78 96 30 19 66 85 82 82 81 43 58 57 34 31 113 65 56 98 79 73 109 38 59 18 23 39 34 30 41 41 82 104 71 61 50 85 39 53 31 29 59 46 73 35 64 81 70 50 73 82 72 68 33 53 38 77 62 53 40 117 53 79 98 93 84 99 111 58 61 60 46 89 60 29 58 40 86 36 14 46 67 41 54 51 39 76 55 61 121 43 67 104 16 49 55 8 48 50 53 82 41 47 68 64 59 70 78 57 16 68 67 29 89 118 82 113 41 58 99 42 89 108 108 79 79 91 68 94 77 52 78 68 62 75 35 25 40 107 78 54 27 67 64 30 10 29 56 61 37 59 11 48 78 53 60 123 71 55 55 63.26419466975666
44 35 9 72 95 123 36 38 45 101 62 47 39 24 79 25 30 56 41 101 81 53 81 68 32 48 60 53 81 40 63 114 17 57 70 88 35 30 40 67 31 48 123 105 62 37 42 49 12 47 40 69 60 48 30 68 75 56 79 95 45 85 172 28 68 116 63 77 101 22 73 32 36 79 57 88 51 86 56 53 66 37 127 55 44 63 31 72 91 51 62 96 63 93 62 21 58 69 120 95 117 56 14 43 77 52 94 63 33 57 46 86 55 103 89 43 49 88 91 69 4 58 33 24 22 35 44 81 80 90 62 49 37 33 15 14 144 61 24 62 79 30 131 52 76 67 34 87 90 67 99 85 94 63 83 78 61 50 61 89 57 27 40 44 74 73 57 34 74 103 51 56 66 49 44 26 51 44 52 52 81 97 35 44 41 40 53 64 63 60 50 21 33 62 72 117 49 61 39 27 23 32 85 68 93 82 66 65 32 26 98 84 43 85 93 116 67 58 77 119 45 79 53 105 79 61 37 49 10 102 60 51 22 32 79 65 66 53 52 92 68 48 123 55 29 30 23 26 50 84 76 75 124 83 92 66 65 105 49 47 53 36 86 85 123 109 62 62 37 124 93 69 40 77 94 55 92 72 54 29 74 62 42 62 80 68 63 83 72 46 114 74 98 96 77 75 69 29 70 41 40 30 61 134 64 41 100 86 106 14 113 149 95 43 47 82 115 35 45 40 79 91 49 50 67 84 67 28 88 45 62 73 23 59 66 59 57 51 67 95 100 67 98 31 72 60 99 102 47 35 14 1 64 60 83 65 52 35 51 28 54 15 56 97 65 35 82 62 91 68 120 77 36 77 84 114 100 76 81 151 136 96 87 95 93 67 49 37 14 22 42 36 111 79 58 54 42 95 50 66 53 53 50 93 36 69 58 63 64 54 22 26 41 66 59 22 102 80 18 98 78 58 47 20 66 106 29 18 40 60 70 71 77 76 81 111 50 56 62 48 48 61 37 43 93 11 49 103 53 80 67 104 65 68 83 61 95 61 68 91 80 63 21 71 52 75 21 48 34 20 41 51 36 61 91 70 84 81 86 66 110 101 60 55 42 33 68 51 21 26 25 89 38 82 35 41 104 108 71 82 58 71 84 67 55 29 79 52 69 51 77 84 27 40 52 43 138 26 30 55 59 68 89 76 70 133 76 54 56 27 63 83 67 79 53 60 90 35 51 107 79 91 71 33 58 45 64 76 53 55 54 43 65 93 68 69 63 74 90 87 84 53 41 103 83 62 57 83 67 70 108 76 46 47 66 65 73 107 56 68 71 94 66 113 20 107 93 101 84 89 107 103 47 48 61 39 34 43 56 53 79 67 37 35 41 25 12 74 33 65 58 60 102 43 135 94 58 83 34 64 75 36 47 52 88 69 80 21 75 35 31 25 42 37 41 49 53 75 91 74 49 32 63 15 12 24 22 23 85 72 12 42 62 68 62 76 41 40 85 71 66 71 52 52 73 63 44 42 67 11 58 56 61 89 80 51 27 40 55 59 72 83 13 74 112 56 58 90 150 114 40 46 27 55 46 36 67 78 45 73 65 87 53 61 77 100 28 18 64 79 82 74 78 42 59 52 35 38 110 61 56 92 78 72 111 37 60 17 23 36 36 32 41 37 82 99 65 58 48 80 33 52 30 27 60 42 68 32 62 79 67 53 69 85 65 61 36 57 38 73 59 51 44 112 51 70 103 102 79 93 110 59 67 56 44 90 60 26 59 36 81 34 15 43 69 46 53 50 41 74 57 58 125 42 68 98 15 52 54 10 47 48 56 78 40 41 68 69 51 69 82 51 17 76 67 29 85 121 85 110 40 59 107 42 88 113 114 83 84 87 68 91 71 52 77 67 68 71 32 24 46 104 80 52 26 70 64 33 9 30 59 69 42 62 13 50 75 54 59 119 67 61 54 62.827346465816919
43 33 9 66 82 121 40 37 47 101 63 49 34 27 82 22 29 55 43 104 70 49 79 65 28 46 55 52 88 32 65 109 16 56 68 82 32 27 41 64 31 48 123 108 58 39 41 47 10 51 42 71 58 48 32 71 78 51 78 103 42 90 157 24 65 108 63 76 98 19 74 29 31 73 55 85 55 88 54 47 63 44 126 52 41 67 31 76 88 51 60 93 62 87 70 21 56 64 123 90 109 60 11 44 80 50 101 57 34 55 45 93 58 101 84 48 55 78 95 76 3 61 32 26 26 37 43 78 77 85 60 47 33 38 14 15 156 59 23 59 84 27 123 57 81 65 39 91 83 56 90 89 97 59 83 79 63 55 59 90 61 25 38 40 65 68 54 35 69 98 57 55 66 43 39 27 49 47 49 54 81 99 37 50 46 39 47 59 58 61 54 20 32 60 75 113 47 61 39 25 24 36 74 73 97 83 67 59 31 28 98 82 43 82 98 113 70 56 80 117 47 67 49 101 77 56 38 48 10 104 64 45 21 29 70 73 68 57 53 93 63 45 122 59 33 34 27 26 52 81 79 78 119 76 88 64 62 106 43 53 50 34 86 87 108 104 56 60 39 126 90 66 39 73 91 53 86 74 52 28 72 58 46 68 80 71 67 91 68 46 115 74 95 102 75 81 70 31 66 41 46 33 59 127 65 41 103 86 100 15 116 144 97 42 49 84 113 39 44 43 82 86 52 50 70 83 70 26 91 42 62 75 22 56 66 63 63 53 64 83 94 61 100 29 75 60 101 104 47 36 15 2 62 68 81 62 54 33 59 26 51 15 57 101 62 33 80 64 92 63 116 82 32 78 81 118 98 75 83 143 141 100 86 95 80 71 51 34 18 21 38 31 111 89 58 52 46 99 54 62 53 50 49 100 35 62 53 60 59 53 24 30 41 60 53 23 109 77 17 98 73 59 42 20 72 99 33 19 44 60 75 71 73 66 76 117 49 58 65 50 47 59 38 39 101 10 47 112 56 77 72 105 62 72 80 55 93 54 65 90 78 56 24 62 51 65 16 49 33 18 40 53 38 63 86 71 85 79 91 62 105 92 61 54 41 34 74 52 21 26 26 93 37 82 33 45 109 107 63 86 54 74 85 71 56 32 80 53 69 45 77 84 29 39 54 46 142 24 30 55 59 68 87 80 73 130 72 59 60 25 69 84 70 79 61 69 87 35 50 111 75 102 72 31 52 46 65 79 48 46 56 44 62 91 70 72 58 76 84 87 81 51 36 101 82 59 61 82 68 68 107 72 41 43 67 60 69 113 55 62 70 94 67 113 18 117 95 102 85 88 111 100 45 50 60 38 34 47 57 58 77 64 37 31 36 27 14 73 30 63 63 54 101 40 135 87 63 79 33 59 78 33 49 57 88 62 77 19 78 36 32 20 47 39 41 47 58 76 89 80 43 34 58 14 12 25 22 25 79 77 11 38 55 67 59 69 43 43 91 72 64 73 57 46 66 64 43 40 68 12 59 57 65 80 81 42 26 44 54 63 77 75 14 74 112 50 55 84 141 109 34 47 25 55 44 34 63 75 44 72 66 85 54 57 75 106 30 17 66 73 83 68 73 41 55 57 35 37 105 58 53 86 80 72 126 37 57 14 23 39 30 34 38 38 76 98 68 58 42 77 31 53 33 27 72 40 66 31 59 77 64 49 69 85 66 58 33 57 37 75 56 47 43 106 55 70 104 105 80 86 108 57 64 55 42 94 62 20 62 36 80 28 16 39 66 48 53 52 35 71 56 57 120 41 58 86 14 45 47 11 45 44 52 82 41 41 69 74 47 69 82 47 18 73 69 29 83 119 82 109 35 56 118 44 91 114 115 83 84 86 67 94 70 53 72 67 70 71 29 23 45 100 79 48 23 69 61 33 10 32 59 66 40 67 12 55 73 48 61 108 66 56 51 62.19235225955968
41 26 9 62 80 115 43 36 50 107 61 49 36 27 84 22 23 62 43 100 68 47 75 60 31 43 51 51 90 32 62 104 13 68 67 80 31 27 41 65 30 46 119 105 56 39 44 48 9 52 40 71 58 44 31 74 73 46 79 101 45 91 147 22 60 105 62 73 98 22 68 30 28 73 54 72 55 87 57 53 56 52 130 46 42 70 31 80 88 50 64 96 62 89 72 22 53 66 124 84 105 65 11 47 78 50 108 57 38 54 46 95 58 106 74 56 54 68 96 82 4 60 30 28 24 43 43 81 76 80 68 48 33 38 13 15 154 63 25 60 86 31 122 67 87 69 40 88 85 58 84 90 97 58 76 79 72 51 58 93 60 25 36 38 63 60 57 37 61 93 59 57 65 39 34 30 51 52 48 62 84 103 36 49 42 37 47 60 55 60 54 19 30 60 72 114 42 64 36 25 27 41 76 77 95 86 73 62 32 30 91 83 44 83 96 102 74 57 72 113 44 67 48 98 79 52 42 52 8 101 68 44 22 25 71 69 66 54 54 85 63 44 124 57 32 35 27 25 53 74 77 78 116 70 85 65 63 102 44 48 50 33 91 89 104 107 56 61 40 122 98 68 38 77 83 45 81 75 58 27 69 58 43 66 79 67 59 90 71 44 116 74 94 108 75 75 62 33 68 40 49 33 65 128 68 40 113 80 92 11 121 132 96 44 48 83 109 45 43 41 88 83 54 51 76 87 69 27 92 40 65 77 22 57 64 62 68 56 67 78 97 58 97 28 77 64 97 102 40 35 12 3 63 67 84 58 55 34 63 29 46 15 56 98 66 32 82 73 90 71 117 86 29 84 81 114 106 67 83 150 143 110 91 92 71 71 53 36 18 23 34 28 110 92 59 45 43 103 52 54 55 48 46 105 36 57 50 59 61 50 20 30 39 62 52 21 110 74 16 101 72 62 44 21 77 94 28 20 45 63 76 72 71 64 72 120 52 55 64 50 47 55 42 35 101 10 48 115 54 69 62 98 64 79 80 57 91 53 68 82 77 52 27 66 48 69 15 44 31 18 41 55 39 62 85 65 92 83 98 58 105 86 65 55 42 36 73 57 20 27 25 92 35 80 36 46 104 101 59 89 52 79 80 77 56 31 75 51 69 44 80 81 26 38 48 44 136 24 28 51 65 63 91 77 72 119 79 65 64 30 72 96 78 81 66 73 91 36 47 105 79 104 65 33 49 46 67 69 44 42 51 52 63 95 67 77 58 73 83 88 79 53 39 96 84 60 62 81 70 70 109 76 44 42 69 58 62 110 56 61 74 97 68 116 17 117 90 104 91 90 109 94 48 53 55 31 37 55 58 53 69 63 35 30 35 27 15 72 34 59 63 51 103 44 132 85 66 80 32 55 75 32 46 56 82 58 82 19 82 42 38 20 49 39 36 44 61 74 95 79 41 31 55 13 13 22 20 26 82 73 9 38 57 66 60 67 41 41 94 72 61 68 58 45 62 66 41 39 65 12 62 61 68 83 82 47 27 40 54 57 76 77 14 79 105 43 53 79 135 110 33 40 21 55 45 34 61 71 43 76 65 81 53 59 77 116 31 19 69 66 85 74 69 42 61 57 33 35 98 57 44 79 89 78 124 42 59 14 19 32 29 34 38 37 70 98 70 53 43 75 32 64 35 26 76 41 62 32 60 74 61 47 74 90 65 60 33 63 32 70 60 45 42 115 60 72 100 107 77 85 100 50 65 51 37 95 62 21 64 31 78 25 15 36 68 46 52 48 35 65 60 45 112 44 57 86 14 47 47 13 41 37 50 81 42 36 66 75 43 63 83 47 21 72 77 24 82 121 76 112 37 51 101 46 93 110 114 87 79 87 66 90 66 52 68 64 70 74 27 20 46 96 79 48 21 70 61 32 10 27 55 64 43 65 12 60 73 50 57 106 65 52 48 61.82387022016223
42 26 9 58 82 113 41 36 51 106 61 51 36 29 85 21 23 61 39 101 74 46 62 59 30 40 50 50 100 30 62 104 13 63 61 78 35 27 40 60 30 44 113 92 57 42 46 45 8 48 35 72 57 40 30 66 69 44 83 102 44 92 146 20 58 104 66 72 98 23 70 31 30 67 55 70 49 76 57 54 51 55 133 47 43 66 33 77 89 51 68 94 64 79 77 18 55 68 121 82 102 61 11 48 78 48 112 54 38 54 48 100 60 100 74 60 56 62 97 81 4 55 30 26 26 34 43 80 62 88 67 48 30 36 12 15 150 57 21 61 84 32 114 71 89 81 42 86 93 54 86 90 104 53 75 81 75 54 55 93 63 21 32 36 59 59 56 36 56 82 57 57 63 38 34 31 54 50 49 66 95 101 39 46 47 40 42 62 58 56 52 21 27 61 72 114 39 62 37 30 32 37 68 83 97 88 73 65 29 25 84 83 46 94 95 101 79 60 74 108 48 66 47 88 75 47 41 55 7 101 64 43 19 25 76 70 68 57 52 75 65 42 129 60 30 36 28 24 56 76 78 81 119 65 85 65 63 102 49 51 47 33 100 90 102 110 53 57 41 126 102 68 34 78 79 45 86 77 59 25 68 57 39 66 78 59 62 91 70 49 121 74 98 119 77 75 57 30 69 37 49 37 69 120 68 39 117 86 87 11 128 125 99 44 41 72 104 41 42 41 90 84 59 56 72 89 68 29 90 39 70 79 25 59 67 58 67 60 71 72 98 50 97 28 72 69 91 106 38 28 11 4 65 61 90 58 57 37 63 27 41 16 55 106 66 27 86 79 92 79 127 85 28 87 79 121 112 64 86 144 149 96 83 90 69 72 55 33 18 20 30 25 105 92 57 40 42 93 45 55 57 47 40 107 39 56 44 55 64 49 19 38 42 60 48 21 108 70 17 100 64 63 47 21 78 86 27 19 49 60 74 72 72 61 66 119 49 56 72 51 42 56 40 33 107 10 44 111 56 68 54 98 61 76 83 58 87 50 69 79 79 50 30 62 47 71 12 44 32 19 40 51 46 62 82 63 89 82 93 55 104 79 72 55 39 37 66 55 23 26 19 96 32 85 40 51 103 98 54 88 50 80 77 73 59 30 80 47 71 41 75 76 22 38 49 44 134 25 26 51 63 56 84 77 74 118 84 68 72 30 63 98 83 83 70 73 94 37 54 111 78 111 64 33 44 43 64 74 47 40 49 49 69 92 63 75 61 77 85 83 78 55 40 94 83 56 56 81 65 61 116 83 44 44 73 54 65 113 59 62 77 102 70 111 18 114 86 109 98 97 106 98 53 59 53 32 34 54 60 56 67 56 35 26 35 23 13 69 38 60 62 48 102 41 125 88 68 85 28 47 69 26 46 60 74 61 84 21 83 42 39 19 47 38 35 43 64 73 81 80 42 25 48 11 13 21 19 27 84 66 7 34 56 60 58 63 38 39 94 73 58 71 59 48 60 61 41 32 58 9 64 53 66 71 79 44 28 43 51 49 78 82 13 78 94 44 53 75 131 109 30 41 25 53 49 36 60 77 43 77 64 79 63 62 78 118 36 23 75 63 81 66 67 41 63 54 34 34 95 51 44 78 91 69 132 46 62 13 17 30 24 35 40 36 66 90 73 57 41 69 37 63 37 24 73 43 65 23 64 68 60 46 75 87 64 57 30 66 30 68 56 41 43 115 65 72 97 110 72 85 99 51 68 47 41 105 58 18 68 32 75 24 14 33 69 42 48 45 30 57 59 39 117 40 56 76 13 44 48 14 41 35 46 78 38 37 67 79 47 55 78 41 21 71 77 27 80 126 77 116 37 51 108 47 98 107 120 86 70 80 66 90 67 49 72 62 64 70 24 19 46 88 82 46 24 71 63 33 11 29 57 66 46 70 10 62 77 44 60 103 63 53 55 61.30127462340672
47 22 9 54 90 105 39 36 52 102 56 51 38 29 87 22 21 61 42 100 66 43 61 54 29 36 49 52 100 28 63 114 11 61 55 82 40 27 33 60 32 48 106 87 54 42 47 45 8 49 36 78 59 39 29 69 67 43 82 103 46 90 148 20 59 100 70 68 96 25 62 31 29 68 54 71 45 84 61 52 54 60 134 45 43 64 35 70 85 53 65 92 65 76 73 17 55 72 117 78 95 54 11 53 83 47 113 52 38 54 48 100 62 100 81 59 56 60 91 75 6 58 29 26 23 30 43 79 65 94 70 46 28 34 12 19 144 61 20 60 82 37 117 68 87 82 43 87 88 62 78 95 103 52 80 79 70 54 48 88 62 20 32 34 62 57 52 35 58 86 60 53 58 40 30 29 49 51 51 62 99 94 38 43 48 41 41 63 54 52 53 21 30 63 78 113 35 65 32 28 36 37 64 88 94 81 76 71 26 26 84 86 48 94 92 96 83 60 72 111 43 57 45 89 83 48 46 56 10 104 61 42 17 24 70 75 64 59 46 71 69 39 136 62 32 34 33 28 64 75 73 78 106 62 77 57 68 105 45 53 44 32 103 100 100 109 52 54 42 132 99 67 39 74 81 46 81 77 64 29 64 61 40 64 81 62 68 89 68 47 131 74 100 124 72 73 57 31 68 34 48 36 59 116 62 41 119 99 80 11 130 115 103 44 43 70 102 44 46 40 100 80 58 51 73 85 75 31 92 43 65 68 24 60 62 62 70 63 77 65 100 48 95 26 82 62 82 101 37 23 16 5 68 59 90 56 53 42 61 26 39 17 51 103 61 26 83 76 92 72 124 86 29 85 80 117 123 59 83 142 161 100 84 87 65 81 57 31 19 22 31 22 96 89 62 37 45 91 42 53 56 53 42 109 44 55 44 59 71 47 17 45 38 57 50 20 113 73 21 102 65 67 44 23 81 87 24 18 50 62 76 76 77 61 67 120 51 53 71 52 43 55 37 35 112 10 40 114 57 60 55 98 55 72 76 51 87 48 65 81 75 52 33 62 45 77 10 52 33 23 35 53 51 63 87 67 92 83 91 53 97 73 74 59 40 41 73 51 20 22 13 94 33 75 42 46 89 94 48 83 53 76 74 73 54 27 89 48 68 37 71 77 21 36 49 39 134 24 28 54 61 53 84 81 68 119 87 73 72 32 57 104 86 84 67 69 97 36 55 109 73 116 64 32 45 43 63 71 50 39 52 54 67 96 64 67 60 74 85 81 82 53 36 87 76 57 51 81 70 67 111 86 44 44 76 56 65 104 55 59 74 108 62 111 17 110 76 107 101 101 100 91 53 60 52 31 34 50 68 53 69 52 32 25 36 19 17 67 39 52 57 46 99 43 124 98 70 87 26 40 64 28 45 57 69 63 75 19 77 43 40 17 43 30 33 44 69 66 80 78 45 27 47 10 16 21 19 25 86 60 6 33 54 60 53 62 39 29 95 76 51 77 63 46 61 63 42 32 52 12 59 50 62 72 75 49 29 36 55 52 81 87 13 80 84 41 57 74 124 111 29 41 28 52 48 39 59 80 43 75 63 75 63 66 86 120 33 22 74 58 77 62 61 41 63 50 35 34 96 48 38 79 90 74 133 44 64 11 18 26 23 35 34 38 71 91 71 61 46 65 37 63 39 26 73 39 68 21 70 71 59 47 75 84 64 58 29 64 29 67 57 41 46 108 65 69 93 110 79 81 97 57 69 49 46 104 55 18 75 32 80 26 17 30 68 41 46 45 27 54 54 31 111 39 63 73 12 44 45 12 38 30 41 73 39 34 64 83 43 54 80 36 16 65 73 26 80 125 72 114 40 51 107 47 108 104 125 90 67 75 74 79 63 41 63 59 69 76 23 18 48 88 91 41 22 69 65 34 8 32 50 67 48 75 11 70 84 47 60 104 62 55 56 60.86790266512167
49 18 10 55 96 96 42 33 52 93 58 51 37 32 90 24 21 57 43 103 68 42 56 53 28 35 46 57 100 30 63 121 9 58 53 77 46 27 33 57 30 50 105 81 50 40 47 47 5 47 34 76 59 36 32 72 65 41 82 103 45 99 145 19 61 98 72 63 94 21 57 35 27 78 57 73 39 86 57 53 54 60 124 48 40 65 37 67 87 58 64 91 69 73 67 17 51 71 122 75 97 51 13 57 82 48 108 57 40 47 42 98 67 92 72 60 53 57 87 73 6 57 29 25 20 24 44 77 69 97 71 46 26 39 12 18 141 61 19 61 84 38 115 62 94 82 41 86 87 67 76 87 104 52 81 79 79 60 48 88 63 19 33 32 60 59 52 36 55 88 61 59 59 41 31 28 51 54 52 60 104 92 34 45 43 40 45 61 52 49 56 19 28 55 78 117 37 60 35 32 42 32 61 93 91 78 77 69 28 27 77 84 45 94 93 94 76 56 71 112 40 50 46 90 81 53 54 69 12 97 61 35 13 24 71 71 62 58 43 65 73 43 141 65 30 32 31 33 68 74 69 77 104 64 79 64 70 110 54 54 41 35 96 98 88 103 44 47 47 139 90 64 42 71 88 45 77 75 62 30 56 62 40 53 75 56 69 87 73 44 134 78 99 115 73 66 54 24 63 35 48 39 55 105 57 44 121 97 82 9 131 100 99 46 43 72 101 44 48 40 99 77 63 54 79 84 77 30 102 39 66 73 22 59 58 60 71 62 80 61 101 46 93 28 88 69 82 102 35 20 17 8 70 59 91 53 49 43 64 22 44 17 48 99 59 26 88 74 93 70 126 99 31 85 77 112 118 62 79 151 169 102 80 80 73 81 55 30 18 25 31 18 93 85 62 38 45 92 39 58 54 50 39 111 46 49 41 59 73 47 17 47 39 60 42 20 110 84 24 97 63 63 50 23 76 89 25 18 48 62 78 73 78 62 67 106 50 44 75 54 43 54 36 36 120 11 38 103 54 61 53 95 50 69 71 48 85 45 61 82 75 50 39 61 52 83 9 56 38 21 36 60 59 65 88 61 93 95 103 56 94 72 73 54 37 40 75 52 19 22 11 92 34 81 40 44 91 89 42 75 51 65 70 68 55 29 88 47 67 40 69 83 19 35 49 36 133 22 30 57 57 53 88 80 63 110 86 78 68 35 58 103 81 84 69 71 101 33 54 102 74 116 63 33 47 46 58 71 48 34 53 52 72 103 63 66 57 72 83 82 83 48 33 84 77 54 49 76 70 69 118 89 39 43 74 54 63 109 56 61 75 106 60 113 15 103 69 105 106 103 91 95 55 64 52 29 29 54 77 55 73 51 32 25 34 20 16 64 44 48 53 40 89 44 121 97 75 95 26 37 65 30 48 56 63 65 79 18 70 45 45 14 41 27 34 45 69 63 83 81 42 22 40 12 16 23 20 26 92 58 5 32 55 62 51 60 38 35 88 79 52 80 58 48 59 59 45 34 40 12 58 48 62 71 72 56 28 38 58 50 80 87 11 82 84 39 60 73 120 107 27 42 28 50 46 38 60 76 44 73 64 73 70 56 86 122 34 20 74 51 81 62 61 41 64 54 36 38 98 46 41 76 95 76 132 43 64 10 20 27 25 41 33 43 70 88 71 63 48 64 38 66 39 27 70 36 76 20 66 77 59 47 81 86 69 61 26 64 29 72 54 40 53 100 59 63 98 113 86 79 96 57 69 52 44 100 59 18 70 35 77 24 20 34 68 39 50 45 26 45 52 31 107 41 64 67 12 47 34 13 40 27 41 76 34 35 64 77 43 49 83 37 12 58 69 28 74 115 59 109 42 51 115 47 101 100 126 94 70 72 75 82 55 44 64 62 67 74 24 19 52 91 95 41 27 67 74 33 9 36 48 72 56 71 10 67 85 47 62 97 61 50 57 60.514484356894559
51 19 10 54 90 87 43 31 52 89 63 51 35 35 91 26 21 59 44 103 68 43 52 60 24 30 41 53 96 28 61 118 11 63 56 77 50 26 34 55 29 46 102 82 49 38 39 51 6 48 34 79 62 33 32 78 67 39 85 104 46 107 139 19 57 95 71 63 85 23 55 32 22 73 66 74 39 86 56 58 58 60 124 53 41 66 40 66 84 58 64 91 72 74 66 18 49 68 124 70 81 53 11 49 81 47 120 61 37 45 42 90 68 93 72 62 53 51 89 69 7 59 30 20 19 23 44 78 68 95 74 44 22 35 14 18 141 53 20 56 87 39 112 66 92 80 38 86 85 64 79 91 102 50 82 75 76 55 43 78 62 18 29 29 58 53 52 36 47 85 63 56 62 39 29 28 49 52 49 56 97 90 39 43 46 39 36 62 48 44 67 21 24 57 76 112 37 63 36 31 46 32 54 93 96 81 73 62 24 24 74 88 44 95 91 91 82 56 68 108 35 48 48 92 82 56 53 70 10 94 59 33 9 26 72 64 63 56 47 63 73 46 139 60 29 29 35 36 79 69 74 79 102 56 76 60 72 119 55 53 41 38 107 94 84 102 45 48 49 139 90 61 44 77 91 44 71 77 59 33 54 64 41 56 77 58 73 86 78 40 130 73 105 117 73 64 55 23 60 34 49 32 54 97 60 40 113 94 81 10 127 89 100 47 41 70 95 48 47 44 92 77 64 57 83 80 71 32 99 34 58 72 19 53 57 58 71 61 77 63 104 45 100 26 92 70 84 97 34 19 22 9 70 62 94 52 47 40 62 24 46 19 48 93 59 23 94 77 92 76 131 104 27 73 78 117 124 60 81 158 168 97 89 82 70 85 53 30 18 22 28 17 97 84 63 40 45 87 37 63 53 53 46 119 48 51 42 53 74 48 17 50 44 58 43 21 110 87 26 96 58 62 55 25 79 89 23 18 48 67 83 73 82 57 67 101 48 38 77 54 37 53 36 39 120 11 38 100 59 61 50 84 48 71 69 46 72 50 58 78 77 46 39 62 56 88 6 50 39 23 34 58 52 62 77 60 88 94 105 55 98 75 74 55 36 44 78 43 18 20 9 92 37 80 43 44 88 85 38 71 52 64 76 66 52 25 92 45 72 37 67 82 23 34 47 36 124 22 26 55 49 52 87 78 60 103 85 84 71 42 66 106 83 83 68 71 108 35 53 99 71 115 66 34 40 45 61 68 46 36 58 56 75 108 54 60 56 76 81 81 80 51 31 85 73 54 47 73 72 65 107 85 43 46 75 46 64 104 53 63 76 100 60 113 14 99 69 104 104 112 85 96 54 64 48 22 26 53 74 53 70 53 28 25 31 19 16 68 47 50 52 36 94 40 116 103 72 101 21 41 67 25 46 59 61 64 82 13 69 45 45 15 34 25 31 47 78 57 93 81 39 23 36 14 19 25 21 24 92 56 2 34 52 64 50 55 36 39 90 73 45 83 56 49 58 59 49 33 34 13 61 48 57 79 71 60 32 35 61 46 81 88 11 89 77 40 61 68 112 106 34 34 32 52 45 38 64 76 45 71 68 74 73 57 81 120 34 25 72 44 82 66 63 40 64 56 38 44 100 47 40 77 91 78 127 39 66 9 22 27 28 40 36 43 70 82 70 56 49 52 36 73 38 29 72 33 77 18 66 74 53 43 89 85 73 55 27 62 28 67 53 42 49 99 58 67 91 120 84 77 90 59 69 54 47 101 56 19 61 31 75 23 22 32 79 38 46 53 22 42 49 25 106 44 64 62 14 50 32 14 42 27 41 73 35 36 64 70 41 46 79 35 12 62 65 31 73 115 53 113 40 48 121 50 99 99 127 95 68 65 71 84 51 43 59 61 70 79 22 17 51 87 88 41 29 62 74 31 9 35 48 73 60 72 13 70 84 46 59 98 62 48 59 60.00926998841251
56 18 12 53 98 86 38 35 46 81 67 54 38 35 88 27 21 53 47 104 62 38 49 62 26 31 44 52 88 29 58 118 10 70 52 83 50 25 36 48 28 47 107 82 45 40 38 50 6 52 33 79 61 34 35 81 65 41 81 103 43 115 131 18 54 90 70 62 84 23 52 36 22 80 73 68 40 88 54 59 60 60 122 51 38 73 45 60 82 60 59 91 70 76 63 13 51 61 126 68 75 53 11 50 78 46 119 64 32 42 33 83 65 85 66 61 56 52 81 66 7 54 30 23 21 21 50 78 58 91 69 42 23 35 14 18 127 48 18 53 94 39 103 65 87 86 37 76 87 61 78 94 94 48 80 76 72 51 37 72 63 17 28 27 61 47 50 34 50 85 63 63 69 39 29 25 51 52 46 53 99 89 45 45 46 42 34 59 45 43 73 21 24 58 77 116 36 61 33 27 48 29 57 98 104 81 73 63 19 22 75 91 46 92 89 87 75 57 66 107 38 44 52 91 89 56 52 66 8 88 57 28 7 26 69 62 62 54 51 56 69 50 142 56 32 25 36 37 83 64 74 81 107 54 71 62 71 115 56 50 41 45 103 95 82 107 47 50 51 137 88 62 46 82 95 38 74 75 60 26 51 71 45 71 72 61 75 83 85 39 133 68 106 133 78 64 52 25 61 34 49 36 57 96 54 38 113 96 87 10 116 88 96 41 43 74 92 44 51 44 90 79 68 53 75 76 69 34 96 32 55 72 16 57 56 61 69 62 73 62 101 40 101 29 86 66 83 94 36 18 20 12 66 62 86 50 44 41 65 21 38 21 44 94 54 23 95 78 86 82 139 105 26 69 80 107 126 59 87 164 160 94 91 82 65 81 53 30 17 24 24 16 96 87 60 35 44 89 40 61 56 50 50 120 48 56 44 48 79 46 17 50 43 57 42 19 111 74 23 98 55 62 52 29 78 88 24 16 55 64 86 72 87 54 66 97 47 34 78 48 37 44 34 42 122 11 33 96 61 64 46 80 43 72 62 48 68 50 59 78 70 43 33 60 55 92 4 51 40 24 33 60 47 60 77 60 90 93 104 62 96 77 82 58 35 45 73 40 20 22 11 91 38 76 44 40 81 85 37 59 56 60 78 69 51 30 96 40 73 38 69 73 23 35 46 38 113 25 26 53 50 47 88 80 62 100 87 88 72 45 64 102 88 83 67 77 106 34 52 98 64 109 61 34 40 47 65 69 46 39 64 56 76 104 53 60 56 79 80 73 79 49 34 80 71 55 52 71 78 69 106 93 36 36 78 45 65 101 51 67 82 96 57 117 13 99 68 100 110 106 84 88 54 67 46 16 27 53 75 56 70 51 31 25 29 21 13 66 50 45 48 33 95 46 110 102 67 96 20 42 68 25 43 61 59 64 85 11 66 44 44 16 34 24 26 49 79 55 90 84 39 23 34 13 22 24 21 25 96 54 2 35 48 62 49 53 33 41 87 77 44 75 63 50 57 61 52 37 32 16 64 45 56 77 70 60 31 38 63 47 80 93 13 92 80 35 58 63 100 90 29 36 30 56 45 37 74 69 44 66 66 78 69 57 80 105 32 23 70 44 82 68 66 40 66 54 41 44 96 43 37 80 90 77 122 42 64 8 20 30 26 50 38 44 72 88 68 52 49 57 37 81 41 29 74 34 76 22 65 75 56 45 92 82 76 53 29 57 29 68 44 41 52 91 60 68 92 122 82 75 94 64 70 50 47 101 63 16 53 34 78 21 24 29 84 40 44 59 22 38 48 25 96 49 59 62 13 51 32 13 45 28 39 72 32 35 64 74 35 47 76 32 9 64 66 34 77 119 47 117 45 41 116 48 93 109 131 84 67 59 72 83 46 39 55 56 70 84 21 16 50 86 89 44 35 60 79 33 10 39 48 78 65 76 14 68 81 42 60 108 59 53 57 59.538818076477408
58 19 11 57 96 81 39 32 45 72 72 55 38 33 86 28 22 50 51 106 62 32 52 66 26 29 45 58 88 32 56 116 8 66 48 89 50 26 34 53 25 37 113 82 41 32 34 51 6 49 35 75 61 34 36 87 62 38 80 100 41 115 131 17 49 88 66 57 86 25 53 40 22 80 77 66 41 94 57 62 50 61 115 54 41 71 44 61 82 61 55 92 68 75 66 11 49 59 121 70 74 54 11 56 74 49 120 68 35 39 38 77 70 80 68 58 56 54 78 59 8 55 28 21 20 24 51 75 54 89 70 41 22 34 15 18 119 55 21 54 94 39 101 70 90 81 37 78 85 59 82 92 96 46 77 78 66 48 32 66 67 15 28 25 51 49 47 37 53 82 60 65 66 40 31 26 51 46 41 57 94 83 45 41 43 47 31 57 45 33 79 19 26 56 81 119 40 61 35 29 52 31 56 104 102 80 68 58 15 22 76 85 44 97 91 85 74 55 57 101 37 49 52 89 92 54 53 73 9 86 59 32 6 30 72 62 67 57 50 56 70 50 142 56 33 23 40 45 87 65 73 82 105 47 65 60 70 116 57 48 42 49 105 91 78 108 43 46 48 138 91 62 46 76 95 37 73 69 61 28 46 68 43 65 64 59 81 86 82 38 139 69 100 126 79 62 47 27 57 33 47 33 60 81 47 40 120 95 79 9 116 78 89 39 39 76 90 45 51 47 90 79 72 55 71 71 68 36 96 30 58 65 16 63 55 60 73 60 67 65 107 37 103 25 90 61 81 88 34 15 19 14 62 66 89 46 46 38 61 19 36 21 41 87 48 23 98 77 88 75 144 100 34 67 78 98 116 62 87 166 157 94 88 83 57 81 58 30 19 23 23 17 97 88 58 35 46 92 43 63 61 54 57 126 42 64 38 45 75 47 16 56 38 60 41 19 105 78 26 96 57 57 49 26 72 92 26 13 58 66 86 66 86 59 60 96 44 29 79 53 35 46 33 41 126 11 33 94 69 59 51 76 35 69 56 47 67 43 59 79 69 38 32 62 62 99 4 52 44 31 29 62 53 58 75 61 93 92 98 62 91 69 82 55 37 44 71 43 21 23 11 89 40 73 45 38 75 84 40 63 55 53 76 67 46 26 93 44 73 32 64 69 25 35 43 37 105 27 28 54 49 44 93 77 58 94 80 90 73 52 67 101 88 87 61 73 103 36 56 88 65 111 64 34 44 51 64 60 46 42 61 63 78 110 52 52 55 76 83 72 84 50 33 79 65 55 50 79 77 58 100 91 36 41 77 49 64 110 50 72 84 92 50 115 10 100 68 94 103 111 81 90 55 71 47 17 30 50 82 59 64 44 34 23 27 18 11 61 52 46 51 35 103 44 107 99 64 91 16 39 69 26 43 61 55 59 80 10 58 49 49 14 32 26 28 46 82 54 88 89 41 25 35 14 25 28 23 26 99 56 2 33 52 55 52 53 34 41 78 69 42 72 63 53 54 54 51 37 31 19 60 41 52 81 72 66 30 34 63 47 81 92 12 88 85 34 58 61 90 83 30 32 32 52 46 36 73 71 43 68 66 82 74 58 81 104 35 25 68 42 76 69 68 35 63 51 39 41 93 41 36 82 86 81 110 42 65 7 19 28 24 52 36 43 67 83 65 48 50 54 38 87 43 28 74 34 70 20 58 76 51 48 95 87 76 54 29 58 28 64 40 38 50 94 62 68 96 125 83 73 89 64 72 51 55 100 65 14 56 37 84 23 27 33 80 37 49 55 20 37 46 22 92 48 55 61 12 56 30 14 45 26 38 65 30 32 66 77 38 36 72 28 10 60 65 36 76 106 46 116 39 39 113 47 93 113 137 87 68 56 68 79 43 39 53 53 73 82 16 18 49 89 97 43 40 66 91 37 12 40 51 80 63 74 15 64 85 43 55 102 62 49 57 58.9837775202781
56 16 7 57 99 71 39 34 47 71 71 55 38 34 94 28 21 45 48 106 64 34 49 68 27 29 48 63 79 32 53 121 9 75 46 100 55 23 36 50 24 37 113 76 36 33 32 47 6 46 35 69 62 33 33 81 57 39 71 86 37 112 132 18 47 97 59 55 90 21 53 38 25 76 75 67 39 93 58 61 52 60 117 58 41 72 47 66 87 65 51 93 72 73 67 10 49 56 121 61 77 52 9 52 73 43 127 75 36 34 40 78 65 73 73 53 57 53 82 60 8 53 27 19 18 25 55 67 56 85 65 38 21 35 17 20 114 57 21 47 99 37 95 74 87 71 39 77 83 60 81 96 89 47 71 73 67 45 29 60 63 14 26 23 52 47 42 37 50 79 61 71 66 42 30 23 48 37 41 47 93 80 45 42 47 51 31 58 45 35 86 21 32 59 78 118 39 63 34 32 52 30 58 106 101 82 64 61 15 23 79 84 44 92 96 93 70 54 54 96 37 48 55 89 96 53 50 71 10 81 64 30 5 32 77 65 62 61 49 51 68 48 136 53 34 24 43 47 87 62 75 83 99 44 59 55 72 115 55 44 35 45 106 88 82 115 39 46 45 140 88 60 50 69 96 32 69 66 54 31 46 69 39 72 58 61 79 86 84 41 139 65 95 118 79 63 45 29 59 37 45 31 55 75 45 37 109 86 76 11 121 72 86 39 41 72 81 46 55 54 85 82 79 57 71 73 61 40 100 31 62 56 17 70 54 62 69 63 68 68 102 33 105 26 97 63 82 83 35 13 19 17 64 59 87 48 44 38 62 20 34 23 43 87 48 24 100 78 87 74 146 97 30 68 83 93 110 61 83 158 155 98 90 87 56 79 60 33 22 23 20 18 95 96 53 34 41 99 32 69 57 60 59 121 44 81 36 44 77 55 12 60 36 62 41 21 98 68 30 100 55 58 49 29 74 94 28 17 56 68 89 66 90 56 61 100 39 27 74 51 34 46 30 39 132 10 32 84 65 54 48 76 33 74 54 41 71 43 58 76 66 36 32 63 63 97 3 55 48 30 30 66 56 54 68 60 96 85 93 68 87 70 82 50 33 47 77 40 23 23 9 94 47 65 42 38 75 86 37 57 54 48 70 67 47 22 97 45 75 26 67 68 26 32 41 38 113 29 27 52 51 42 91 76 53 87 75 90 70 49 70 103 89 89 59 75 100 34 56 82 56 108 63 34 43 53 61 64 47 45 61 65 84 124 53 46 53 71 84 69 77 48 34 79 58 54 49 76 78 60 101 85 38 40 79 46 64 117 48 84 87 90 43 117 11 101 65 93 102 106 77 80 54 73 46 18 28 48 78 61 61 40 38 24 25 19 9 58 54 43 48 34 101 36 109 98 62 96 16 39 66 27 37 64 51 58 83 10 63 53 48 13 30 26 31 49 81 47 86 86 44 23 30 17 22 25 21 22 103 51 1 31 56 48 52 55 30 41 81 70 40 68 59 51 50 58 56 34 29 17 60 35 49 84 74 66 28 29 65 52 81 91 7 86 81 30 53 63 85 81 33 30 30 48 45 38 63 77 40 70 64 81 83 56 82 99 34 28 73 38 78 61 61 38 67 48 42 44 89 36 35 79 93 79 110 42 70 7 18 26 24 47 36 43 66 81 62 44 52 56 36 92 43 27 80 36 69 20 61 72 49 47 99 90 75 52 26 56 29 62 37 35 48 93 63 70 98 129 82 77 88 66 72 47 58 104 64 15 56 37 84 22 27 40 76 34 53 56 19 34 47 20 95 52 58 55 9 63 31 17 42 25 34 60 28 35 68 74 31 33 65 26 10 59 59 34 78 103 45 112 41 37 114 47 90 115 147 85 65 54 57 80 43 34 53 49 79 82 16 15 51 88 93 48 41 69 95 35 13 40 51 79 66 73 16 69 77 39 53 97 66 50 54 58.4125144843569
56 15 8 56 102 70 35 33 44 67 72 62 35 34 91 28 22 42 43 101 61 33 46 66 26 29 43 62 78 30 52 110 11 82 49 102 58 23 40 44 24 32 113 75 32 29 32 44 6 46 36 72 57 30 32 72 52 36 78 87 40 109 133 17 44 99 62 56 88 22 49 34 29 74 71 68 40 89 54 62 56 64 111 49 45 78 46 66 84 61 46 90 68 72 71 9 53 58 115 60 74 54 8 54 79 41 134 86 28 36 37 69 60 68 72 55 56 54 82 55 8 57 28 20 19 29 55 59 57 90 67 36 24 36 16 19 106 55 23 49 98 33 98 81 90 68 39 79 76 60 84 101 89 43 64 73 65 52 32 64 63 14 24 23 48 41 38 38 47 73 59 71 64 42 33 27 42 34 35 44 83 79 42 43 48 50 28 52 47 34 87 24 36 58 82 121 41 69 35 31 53 33 60 102 102 80 61 62 14 21 80 81 45 86 86 92 67 48 56 82 39 45 58 90 97 51 47 76 8 72 71 28 5 30 84 65 58 55 48 50 63 51 137 53 34 25 48 56 90 59 73 86 95 43 60 63 68 113 55 39 35 41 105 86 81 110 36 41 45 147 93 61 49 62 95 29 64 68 58 25 46 74 40 75 56 61 83 86 85 39 134 69 94 112 84 58 45 34 57 39 49 26 66 69 42 36 107 77 76 11 119 72 92 46 42 73 76 46 54 55 79 71 86 55 68 77 63 41 108 29 57 58 16 70 60 64 70 61 67 67 102 31 100 22 96 61 79 84 34 13 20 21 60 62 90 48 49 38 64 17 30 23 43 82 47 25 102 73 84 72 141 98 28 68 81 90 105 59 87 155 145 98 93 87 51 71 55 35 23 22 23 18 87 98 48 34 41 95 31 61 57 60 61 116 47 77 40 44 73 57 12 62 33 62 34 24 96 63 28 104 54 59 56 33 81 95 30 17 57 66 94 66 84 59 56 102 36 27 77 48 34 42 27 35 134 8 30 83 68 46 47 80 32 75 53 38 73 44 62 69 62 32 35 65 64 100 3 55 47 30 30 76 55 53 62 60 103 81 85 77 86 70 88 43 35 49 77 35 21 23 9 94 47 66 46 37 71 89 42 56 52 44 72 67 42 23 97 47 78 25 67 70 28 27 38 36 111 30 24 46 52 38 87 74 52 80 78 83 76 43 68 107 99 93 60 75 98 30 57 75 56 103 56 35 38 58 59 66 46 39 53 63 82 125 46 47 52 77 86 67 84 48 32 79 54 56 49 74 83 59 105 90 42 38 78 43 64 114 45 82 91 95 45 121 13 105 71 81 102 100 79 76 47 75 44 15 20 50 77 62 56 39 39 25 21 18 9 62 59 46 46 32 107 32 113 98 61 99 17 44 62 32 42 62 56 55 84 10 67 52 45 12 28 23 27 51 86 44 88 84 45 22 31 21 21 30 16 19 108 47 1 33 52 49 46 58 34 40 78 65 38 66 60 53 55 58 57 31 30 22 56 33 48 82 69 65 27 28 63 52 76 91 6 89 80 28 52 61 80 84 35 25 30 48 46 39 62 80 43 70 66 75 91 49 78 105 37 31 77 39 83 60 55 40 73 42 42 45 80 33 35 71 93 71 117 44 66 7 22 23 28 46 36 39 57 73 55 45 55 51 35 90 42 30 81 30 68 20 68 66 48 50 97 91 72 51 25 60 27 57 36 33 47 92 62 63 95 127 84 72 84 70 71 44 63 97 65 14 63 36 82 24 27 40 78 28 48 62 19 36 43 20 91 58 60 54 8 61 28 19 42 27 29 62 27 31 71 74 28 29 64 23 11 58 55 32 78 105 43 109 39 36 99 47 87 118 146 85 61 49 54 79 45 31 50 50 81 81 13 16 49 87 90 48 40 76 99 39 17 39 51 80 66 70 18 66 83 34 50 95 70 51 57 57.838933951332567
49 14 6 57 96 66 37 32 50 62 70 63 37 36 92 24 22 41 42 105 58 32 43 65 25 28 38 66 74 33 51 108 10 92 45 102 62 24 44 41 23 34 112 69 29 29 34 49 6 49 36 69 57 28 31 71 54 34 87 89 42 101 137 16 46 104 60 58 84 21 54 30 29 76 72 66 39 91 50 62 58 67 113 47 47 83 49 61 84 57 49 91 76 71 74 10 52 58 116 60 73 57 7 55 75 40 141 99 26 36 40 65 58 65 71 56 58 59 79 49 8 59 28 23 18 28 49 56 53 93 66 28 25 38 14 19 104 56 25 46 97 27 95 83 86 71 39 78 69 62 87 95 83 41 68 72 63 64 33 66 59 14 22 24 45 37 42 34 51 65 58 72 57 41 33 28 43 33 33 43 82 78 39 47 46 51 26 47 48 31 83 26 37 56 88 118 38 67 32 34 59 38 67 97 104 78 55 65 15 19 77 73 49 79 81 90 64 45 53 81 36 51 61 99 99 55 47 75 9 66 72 24 5 27 96 71 61 53 47 43 60 50 141 55 36 24 49 56 84 64 71 84 92 42 57 68 71 113 57 42 32 42 109 81 80 102 39 44 43 152 99 57 45 67 92 25 65 71 58 24 44 74 41 77 52 64 81 84 79 41 135 65 94 116 85 61 42 33 55 37 51 25 72 69 43 35 101 71 80 11 117 70 98 44 41 71 78 48 57 53 77 74 96 57 62 81 64 45 107 29 63 57 16 69 63 62 74 59 66 65 101 30 92 23 99 63 83 80 34 12 17 20 60 64 92 43 49 35 62 18 29 21 43 84 42 22 109 69 78 77 136 99 24 67 81 83 106 63 84 157 137 94 84 83 57 76 61 36 24 22 20 18 91 104 42 35 43 101 29 60 54 57 55 118 47 84 39 44 74 58 14 60 35 61 32 26 91 61 28 105 54 60 57 31 91 90 37 17 58 72 97 69 85 57 58 107 32 28 80 47 32 38 27 35 139 7 31 78 70 46 50 71 31 74 50 31 72 44 60 62 61 25 35 62 62 104 2 55 48 34 25 80 54 49 51 60 95 86 85 73 81 76 89 43 33 51 81 34 20 26 8 92 46 65 45 34 71 94 40 58 49 47 74 61 39 23 102 49 74 22 69 68 24 26 37 37 108 31 24 46 52 31 88 71 47 72 77 81 73 39 63 110 107 97 59 72 95 32 58 62 50 109 53 33 39 59 54 59 39 42 48 64 85 131 41 49 55 72 84 67 79 45 30 70 52 60 48 72 79 57 98 91 41 40 78 43 62 115 41 79 91 92 44 123 14 110 70 81 101 101 75 71 49 72 43 13 19 48 86 67 54 40 41 26 23 17 9 57 58 46 45 32 105 30 103 102 62 105 18 45 54 35 46 64 56 46 79 10 62 52 43 12 28 27 28 48 85 39 84 89 41 23 34 24 23 31 17 19 117 46 1 33 52 46 45 64 36 43 80 65 37 67 55 49 57 55 61 32 30 23 59 33 46 79 63 64 27 24 61 52 82 83 7 94 81 26 48 60 73 84 35 20 30 47 46 40 64 81 45 68 67 80 83 47 80 108 40 37 76 36 86 63 51 32 70 40 39 42 79 34 37 70 90 76 117 43 63 7 20 27 29 51 37 37 54 69 55 38 58 48 34 81 45 35 85 30 59 20 70 60 48 51 99 91 73 57 25 60 28 58 34 32 46 82 59 66 82 120 86 68 82 71 76 50 68 97 67 16 60 36 80 23 29 41 80 24 51 57 19 33 38 23 91 59 62 52 6 62 26 16 40 24 25 63 19 37 71 69 27 29 70 22 11 57 55 33 78 103 45 105 41 33 94 50 90 117 138 81 63 50 54 78 43 27 50 51 89 87 11 18 50 86 87 44 41 75 100 40 18 37 53 79 64 77 17 67 84 35 51 86 60 52 54 57.43453070683662
47 14 2 63 84 64 38 35 50 62 71 63 39 38 98 24 20 46 43 109 60 34 45 58 24 29 42 67 71 27 56 107 9 89 46 107 61 24 48 39 23 38 108 69 27 26 31 49 5 53 35 61 54 28 37 67 56 30 87 88 43 111 137 17 44 107 65 59 87 19 49 32 31 73 67 69 38 88 50 66 53 71 107 45 49 83 48 57 82 50 49 90 85 71 74 10 53 52 118 57 69 58 10 59 67 39 141 100 24 38 41 65 65 69 71 54 52 53 80 52 8 61 30 24 17 31 44 48 55 86 69 26 25 41 14 16 99 58 25 42 91 27 87 88 82 69 40 78 64 59 91 88 78 41 69 68 66 70 30 63 63 12 19 20 44 36 38 34 50 60 61 67 57 37 30 29 46 34 33 43 76 74 43 52 46 56 25 43 48 28 86 25 37 49 86 108 39 66 31 35 63 36 72 96 103 79 48 64 17 19 76 69 48 81 76 86 63 45 49 82 30 53 62 104 93 54 49 77 10 57 71 26 3 26 97 67 58 52 43 43 51 52 138 58 37 24 54 57 83 65 69 82 90 45 55 63 71 99 53 38 35 43 107 82 78 96 39 45 40 157 100 55 46 66 94 25 67 77 56 23 46 76 43 80 50 69 79 76 84 42 136 66 94 119 87 61 44 33 55 37 47 26 75 68 40 34 103 68 88 10 112 74 100 38 39 75 79 46 60 58 75 76 104 62 59 86 60 46 108 28 61 56 15 72 61 58 73 58 64 66 101 23 88 24 100 60 79 75 32 8 18 21 55 61 88 36 49 35 69 20 30 29 49 84 35 19 115 71 68 75 130 101 24 63 81 87 104 57 83 155 127 83 81 79 62 77 62 37 22 21 19 21 84 104 40 34 42 101 26 58 53 60 47 121 49 84 38 44 70 62 14 61 36 60 35 24 85 60 30 110 55 51 55 34 89 99 33 18 57 75 105 77 87 57 55 101 32 29 77 42 35 32 25 35 140 7 27 87 67 48 50 69 32 72 50 28 73 47 58 62 54 22 35 59 70 92 1 53 51 37 24 88 58 42 52 61 93 84 82 78 75 70 89 44 34 54 93 33 15 23 8 94 43 66 41 31 70 88 38 60 45 43 71 64 41 22 102 51 73 20 70 72 20 23 39 38 109 26 23 43 50 39 88 69 47 66 78 83 61 39 62 109 110 94 62 74 92 31 59 57 45 110 51 31 36 60 49 54 40 40 44 61 84 143 41 46 57 70 72 64 74 42 31 74 54 56 47 69 77 57 96 95 36 36 75 42 65 111 40 75 90 92 40 121 13 108 67 74 101 103 74 70 51 73 44 13 20 45 85 63 50 40 38 25 21 22 9 56 50 43 42 35 106 30 97 101 69 97 15 47 50 36 48 62 53 44 73 9 58 53 46 11 30 23 21 46 85 39 82 87 37 17 32 21 25 30 13 18 115 43 1 32 52 48 43 58 38 44 74 63 33 66 49 47 51 58 69 32 31 22 57 36 49 75 68 65 27 23 68 48 78 79 7 95 74 26 44 56 60 77 35 21 32 49 45 39 59 83 44 67 67 81 89 46 78 107 45 37 73 37 83 64 50 37 74 33 38 38 70 28 35 70 77 73 109 44 64 6 24 30 25 51 33 41 56 69 56 35 57 52 36 75 47 32 94 29 61 21 71 63 47 48 98 87 69 58 27 58 28 56 33 34 45 84 57 67 69 110 84 66 78 73 74 53 69 103 62 12 53 39 85 22 32 48 78 21 61 61 17 29 39 27 91 58 57 49 8 62 27 15 43 24 27 65 16 34 69 66 26 27 73 22 11 57 53 33 84 102 42 109 41 32 93 49 96 109 137 86 59 48 54 78 44 26 52 52 92 87 8 15 44 82 84 44 47 74 102 38 22 39 55 78 64 75 20 70 79 35 48 83 61 53 54 56.7566628041715
46 13 0 53 80 57 38 39 52 66 68 66 42 35 103 21 19 36 44 104 62 35 39 52 24 30 42 64 69 26 60 107 10 91 45 113 63 24 52 39 22 38 106 68 29 20 29 47 5 53 35 65 53 26 37 65 51 32 88 88 39 104 134 19 37 107 60 63 93 19 47 34 31 73 67 70 35 88 49 70 55 75 113 43 43 83 45 59 80 49 48 90 93 73 71 13 52 49 110 62 70 64 12 61 63 38 142 102 25 35 42 65 67 77 73 51 45 51 78 52 8 63 30 23 17 32 41 44 55 80 66 23 27 42 14 17 94 59 24 40 84 26 81 92 79 69 37 76 58 59 88 83 71 39 72 59 70 72 29 65 63 11 11 17 45 33 36 36 45 60 57 67 59 28 27 35 49 34 29 42 78 78 45 53 45 55 30 42 48 28 88 21 36 48 86 109 42 66 31 34 64 33 70 89 100 73 44 67 18 18 79 67 46 74 73 78 58 45 54 78 32 54 63 97 96 52 51 84 12 55 71 29 3 26 99 75 58 55 43 41 48 47 145 63 38 24 55 65 80 69 67 82 101 38 51 58 72 100 54 37 37 44 109 89 83 93 36 40 43 159 89 55 45 63 88 25 66 81 51 21 44 73 42 81 44 70 77 74 77 39 131 61 91 119 85 54 48 29 55 37 51 28 81 70 42 28 102 71 95 11 110 72 99 36 42 74 81 47 56 66 75 74 111 68 56 83 60 51 107 23 57 51 13 71 63 52 72 59 64 63 109 19 89 27 99 56 72 67 35 6 17 26 58 58 85 40 51 37 71 17 28 32 49 84 36 17 124 68 66 78 133 94 24 62 73 79 108 50 85 152 126 77 76 86 62 79 65 42 23 19 17 19 76 109 42 30 43 105 26 57 51 67 51 118 54 89 38 42 72 66 17 66 36 57 30 24 89 59 35 114 52 50 51 30 93 105 34 14 52 81 104 75 95 56 59 98 28 32 74 37 34 34 21 41 137 6 28 86 64 48 58 62 34 67 50 24 71 43 54 55 52 26 35 63 74 94 0 52 48 35 22 95 66 37 48 59 97 85 85 83 76 70 91 41 34 52 87 33 13 24 10 97 47 63 44 36 68 84 39 60 45 41 70 60 39 21 98 51 69 20 74 75 22 24 42 41 93 24 24 45 49 41 85 69 50 69 80 82 57 40 66 108 107 92 59 72 75 35 55 48 41 110 54 32 39 64 50 53 41 41 46 64 89 151 42 44 54 71 69 61 72 42 28 62 52 52 43 61 80 53 92 91 41 40 78 41 63 102 40 77 95 89 34 114 12 107 65 77 103 99 70 65 54 74 41 14 20 45 88 60 51 39 38 25 21 22 9 54 55 37 40 35 107 28 96 103 71 97 14 51 43 39 47 55 53 45 70 8 56 52 43 11 29 28 21 43 88 36 83 81 44 15 34 18 23 28 14 17 114 45 1 32 46 46 39 55 37 45 73 64 34 68 47 46 47 63 74 34 32 22 62 36 44 71 63 63 25 23 68 44 81 76 8 98 69 22 42 49 58 79 34 22 33 44 41 42 61 71 43 68 60 84 91 44 77 122 47 41 76 37 78 66 46 40 82 31 35 38 67 24 32 69 72 74 112 42 67 5 27 30 26 53 34 47 51 70 53 32 59 49 34 73 45 34 94 31 67 21 69 56 45 47 94 95 65 61 26 58 32 58 32 37 44 85 53 66 64 100 83 64 83 68 78 51 70 96 68 11 52 36 92 19 30 47 79 21 62 60 16 28 44 27 97 59 58 50 7 60 30 17 42 21 28 60 20 35 74 65 26 24 74 18 12 50 52 33 89 102 37 110 40 30 91 44 95 107 137 81 59 44 55 76 42 28 51 53 99 85 8 14 48 84 86 41 51 71 106 43 25 42 52 79 66 82 23 79 77 38 47 77 58 54 50 56.33371958285052
43 12 0 54 74 58 39 41 54 62 69 64 51 39 97 22 17 33 41 107 61 34 38 54 22 30 42 64 59 25 62 111 10 96 41 108 71 27 54 42 18 39 92 64 25 19 27 45 5 58 36 65 57 29 45 59 52 34 89 75 39 102 137 19 40 99 62 65 89 20 50 38 37 65 64 67 31 79 50 73 56 70 113 44 40 85 45 63 75 50 51 89 99 74 70 15 54 53 99 64 70 66 14 56 57 37 141 109 26 34 42 65 72 78 72 49 46 49 72 56 6 61 31 29 18 32 43 41 52 82 68 22 28 42 14 19 92 63 28 39 83 24 72 95 81 68 37 82 64 63 86 83 72 40 62 70 71 74 27 54 62 11 11 16 44 34 34 36 42 62 56 69 55 25 23 40 49 36 25 40 76 82 48 56 47 51 28 38 47 28 88 20 36 54 92 104 44 71 26 33 63 34 64 87 104 74 38 73 19 19 78 60 40 71 71 74 54 40 56 75 28 57 67 91 98 56 46 84 12 56 78 33 3 30 95 75 58 54 40 40 49 45 150 65 36 27 63 61 77 72 67 79 94 41 55 60 70 102 56 38 35 44 106 89 80 95 34 39 44 147 96 57 42 61 90 23 63 80 52 19 40 69 37 74 45 70 72 74 74 40 123 53 89 121 89 56 50 30 57 38 48 27 82 65 41 28 92 75 86 11 114 77 101 39 41 73 78 50 55 62 70 75 111 76 56 78 61 50 103 17 63 55 11 73 60 52 77 59 66 62 113 20 89 27 86 61 67 68 35 4 16 26 52 54 88 39 50 35 68 15 27 35 49 81 36 16 125 70 60 87 135 87 21 51 61 81 113 40 87 145 123 77 75 84 66 77 68 40 27 19 17 19 74 110 42 29 43 103 25 48 52 67 54 120 56 87 42 39 63 72 18 69 37 66 30 24 93 54 37 114 57 45 46 30 90 98 37 15 48 80 104 63 97 54 56 100 24 30 70 45 34 31 23 42 135 7 28 83 63 55 58 64 31 68 53 27 65 46 52 54 47 26 34 65 78 94 0 54 46 33 22 101 64 41 46 59 101 82 83 87 74 74 103 44 28 49 85 32 13 21 10 90 44 65 44 38 67 94 37 54 47 38 68 58 41 17 98 58 64 18 78 70 22 24 49 48 93 23 27 48 48 40 82 68 54 62 87 84 54 37 61 114 105 90 60 69 71 30 56 42 36 112 54 32 38 62 48 50 41 41 41 62 89 145 42 49 62 65 70 66 73 44 31 56 50 50 41 70 78 59 89 93 45 42 79 39 64 89 40 70 95 89 30 113 16 102 62 66 97 101 67 62 50 76 43 14 23 47 84 57 56 41 36 27 21 21 7 47 55 34 38 35 112 25 94 100 67 100 14 46 43 40 50 56 53 46 67 7 59 54 47 11 27 30 19 36 86 37 81 75 46 15 36 16 23 31 14 17 116 41 1 31 50 44 36 55 31 44 74 62 32 69 39 46 42 57 71 33 29 22 57 38 39 70 66 65 29 25 69 45 84 78 9 96 69 22 44 48 53 69 35 21 35 40 45 41 67 67 37 71 59 86 97 44 81 122 42 47 85 36 80 59 43 42 89 28 36 35 63 23 38 67 74 67 119 42 65 5 24 29 28 56 39 50 52 66 52 32 61 45 33 77 40 38 92 31 65 23 71 52 44 47 100 94 62 62 27 59 30 60 32 38 41 87 53 67 61 97 81 66 83 66 78 58 77 97 64 10 48 35 95 22 32 50 73 22 64 60 14 23 42 27 94 51 60 51 6 60 25 20 42 23 29 55 22 34 70 60 24 21 68 15 12 49 47 30 88 103 35 106 42 29 87 43 98 105 136 87 53 42 54 77 40 27 50 51 98 83 9 15 50 85 86 43 53 73 106 44 26 44 55 79 63 82 25 75 72 40 49 75 63 54 55 55.92352259559676
45 10 0 55 68 51 35 45 56 64 71 66 50 44 89 24 15 35 42 106 63 30 36 57 23 26 47 60 57 28 67 117 9 96 38 109 65 26 53 43 16 39 85 61 28 20 28 41 4 54 37 64 58 30 48 62 56 35 94 74 41 99 139 17 39 103 60 58 92 18 49 37 38 60 62 64 27 72 54 68 64 69 107 40 36 79 41 68 79 48 54 89 103 74 67 15 59 56 100 62 68 64 17 59 55 37 146 106 26 31 41 62 68 79 74 53 45 45 71 56 6 60 36 31 21 34 43 38 50 77 63 17 21 41 15 22 92 60 28 42 82 24 66 102 84 72 40 81 66 64 80 84 65 36 70 77 71 71 24 53 64 10 10 11 42 32 33 35 46 57 63 69 59 26 22 43 52 39 24 37 74 90 52 58 49 49 27 35 47 26 88 19 39 56 96 102 47 74 21 33 67 34 56 82 100 65 36 70 19 20 73 57 39 73 67 69 51 41 62 73 27 62 61 86 101 55 45 86 12 45 85 32 2 32 94 76 53 55 44 34 49 40 154 65 36 33 64 67 74 70 62 83 92 41 51 58 80 96 51 40 35 43 101 80 75 91 34 41 47 149 86 55 37 67 85 24 70 82 54 20 38 69 35 72 41 56 70 75 70 42 115 51 86 122 91 56 43 31 56 37 45 25 92 62 37 23 84 72 87 10 120 75 92 39 43 73 74 44 54 60 68 74 116 78 54 81 59 49 96 16 62 56 13 80 60 53 87 49 69 64 107 20 90 29 87 57 67 72 33 3 15 25 53 55 90 36 47 35 69 11 25 35 49 78 33 13 129 62 59 89 130 91 24 48 51 85 116 39 84 144 117 77 71 83 62 76 72 39 33 18 13 17 64 106 38 31 42 109 23 47 48 66 57 123 57 89 39 36 62 69 18 69 33 63 30 24 84 55 40 117 52 49 46 32 82 98 35 17 48 77 110 59 98 57 57 93 26 28 66 46 34 32 21 46 135 8 26 78 68 53 62 62 28 66 46 23 67 49 56 54 46 24 29 59 83 102 0 56 39 37 17 99 64 40 47 59 101 81 83 85 69 71 103 46 24 46 77 31 11 18 8 84 44 66 40 39 68 97 36 58 50 35 63 62 40 17 95 56 67 16 75 70 21 24 47 50 89 19 29 57 49 42 77 65 48 58 83 82 52 34 71 99 105 91 50 61 64 25 60 43 29 110 55 31 37 60 47 46 35 38 42 62 94 139 46 50 58 56 71 70 81 40 29 56 51 49 38 70 68 65 92 103 46 47 76 38 61 87 41 68 94 83 30 99 17 99 66 71 83 97 64 56 47 75 44 16 23 57 88 54 54 40 35 22 22 21 8 39 55 33 38 36 118 24 85 92 72 93 16 45 41 44 51 49 51 50 63 8 51 51 51 12 27 27 19 36 88 36 78 72 46 16 34 16 27 31 14 18 110 44 1 33 53 41 32 61 28 46 67 60 30 76 31 45 40 56 63 31 28 26 58 41 32 70 61 68 32 25 71 46 84 82 11 87 70 23 48 40 55 66 34 19 36 36 39 40 69 67 37 66 56 94 103 41 81 122 38 49 80 36 85 65 37 43 86 30 37 36 62 21 34 60 66 62 122 49 64 5 21 31 30 56 35 55 47 62 52 31 58 45 32 81 41 39 90 30 65 20 69 44 51 41 97 96 58 51 28 62 29 58 30 38 39 90 49 62 51 97 83 66 85 58 80 62 87 91 62 11 51 35 92 25 34 54 76 25 68 60 12 21 44 28 88 52 50 50 9 59 25 21 41 21 29 56 19 33 70 52 22 17 70 15 11 51 42 30 87 95 35 100 43 31 85 44 95 101 135 86 55 42 52 71 40 27 45 47 111 85 9 13 51 77 87 45 47 68 103 43 26 48 56 78 70 80 30 73 70 38 51 75 69 54 52 55.19351100811124
47 11 0 56 69 53 36 45 51 63 74 68 49 45 86 28 15 32 40 110 60 33 34 59 22 25 41 56 54 28 71 106 10 98 32 113 70 27 50 42 19 35 79 60 30 20 29 43 4 59 37 65 59 29 48 69 58 36 93 71 42 97 140 14 39 104 65 55 93 17 47 43 39 59 59 63 25 73 58 72 65 67 108 43 36 70 36 70 79 49 54 89 107 69 61 16 62 57 107 61 67 60 18 60 61 35 148 110 23 27 41 61 66 89 79 53 41 48 73 55 6 58 37 34 23 34 41 35 42 70 64 17 20 41 17 24 97 58 25 45 83 25 61 101 83 70 41 84 64 60 68 82 63 32 72 79 73 67 24 47 62 12 10 9 37 29 30 35 49 54 61 64 61 25 21 42 52 38 23 43 70 84 53 57 50 48 26 33 42 27 82 19 39 56 95 98 47 71 24 33 67 36 50 79 95 58 39 78 20 17 76 55 36 73 64 68 45 37 64 68 27 58 58 86 99 51 42 88 14 43 95 30 1 28 101 80 52 56 37 30 43 42 154 68 39 34 74 74 71 71 52 92 88 39 46 53 80 98 52 40 34 42 98 75 71 86 32 38 43 148 88 55 45 67 91 25 73 90 61 19 34 74 34 72 42 55 65 79 62 38 100 50 86 123 88 58 42 36 54 35 46 26 88 58 34 23 85 70 87 12 118 72 91 40 46 69 69 41 50 66 66 70 112 80 52 79 52 51 90 15 62 51 14 86 62 49 90 46 74 63 109 20 84 29 91 59 71 76 36 3 16 29 54 56 87 37 50 31 72 7 27 35 50 70 35 11 132 58 63 92 122 101 24 39 41 89 117 38 79 130 116 64 70 79 62 71 72 37 35 18 11 14 63 114 37 31 38 104 20 52 53 65 56 112 52 86 39 39 62 68 19 74 33 65 29 23 83 51 48 123 50 52 49 32 90 103 36 15 48 78 123 61 92 55 52 90 29 28 73 44 33 30 18 41 138 8 24 86 65 49 60 60 23 63 40 22 61 55 54 52 44 21 28 60 77 100 0 59 39 38 17 90 62 39 44 54 95 81 80 86 66 68 98 47 19 42 78 28 11 19 8 75 37 63 36 38 67 89 36 56 51 34 56 62 38 15 103 58 64 17 84 65 18 22 47 53 85 15 28 62 55 36 77 65 52 60 75 77 51 35 76 95 102 85 52 61 60 22 67 48 28 110 58 32 40 55 51 46 32 43 45 65 101 126 50 50 65 45 66 67 85 39 27 54 54 44 37 76 67 63 94 116 46 46 70 35 63 88 40 69 87 81 30 100 21 97 62 71 78 88 56 49 48 79 48 14 20 60 92 56 55 43 37 25 21 22 8 32 58 33 39 39 117 19 86 91 71 91 18 43 43 47 51 53 48 47 58 8 55 53 51 12 27 27 20 33 90 33 82 69 44 15 32 18 28 29 14 18 104 45 1 34 54 41 36 63 26 39 63 56 31 75 32 39 39 54 63 32 29 26 56 39 30 69 57 68 41 24 69 47 93 88 9 87 68 20 52 46 58 61 33 15 33 32 37 40 74 68 38 70 61 96 96 35 87 124 35 50 83 36 82 59 30 41 89 25 38 30 57 18 30 57 62 61 127 51 62 5 23 33 31 51 38 57 49 60 49 30 58 43 35 87 34 39 81 29 70 20 60 43 50 40 100 99 52 47 26 62 31 58 30 41 39 85 49 65 45 88 83 65 88 54 76 64 89 89 61 12 53 36 95 26 33 61 82 21 71 61 12 21 40 29 82 50 45 45 7 61 25 21 41 18 33 53 23 35 73 52 20 14 62 13 11 55 41 31 88 93 35 95 41 31 85 49 98 99 129 87 50 45 54 69 37 25 43 40 120 95 8 13 52 76 87 38 46 68 97 43 26 45 58 75 67 76 31 80 74 37 48 69 67 59 55 54.65121668597914
[truncated: 765,282 more chars]
