# Supplementary material for: Large-deviations of disease spreading dynamics with vaccination
Source: PLoS One. 2023 Jul 10;18(7):e0287932. doi: 10.1371/journal.pone.0287932 (PMC10332629; doi:10.1371/journal.pone.0287932)
Supplement: S1 Data — (GZ) [file pone.0287932.s002.gz › DATA/fig8/random.dat]

#bin log_merged log_interval0 …
#log: Base10
0.0015625 -1.6710143061224234e0 -1.6710143061224234e0
0.0018750000000000001 -1.1514278804594587e0 -1.1514278804594587e0
0.0021875 -7.904630678764524e-1 -7.904630678764524e-1
0.0025 -5.424055648969888e-1 -5.424055648969888e-1
0.0028125 -3.381762616378632e-1 -3.381762616378632e-1
0.003125 -1.625080969457935e-1 -1.625080969457935e-1
0.0034375 -4.041607612581544e-5 -4.041607612581544e-5
0.0037500000000000003 1.1306504470244416e-1 1.1306504470244416e-1
0.0040625 2.2361313580981967e-1 2.2361313580981967e-1
0.004375 3.135710852223843e-1 3.135710852223843e-1
0.004687500000000001 3.906343240590564e-1 3.906343240590564e-1
0.005 4.5740596565460745e-1 4.5740596565460745e-1
0.0053124999999999995 5.274235900281843e-1 5.274235900281843e-1
0.005625 5.647108814758672e-1 5.647108814758672e-1
0.0059375 6.236710972274073e-1 6.236710972274073e-1
0.00625 6.664450302308529e-1 6.664450302308529e-1
0.006562500000000001 6.997540714604389e-1 6.997540714604389e-1
0.006875000000000001 7.25972168633553e-1 7.25972168633553e-1
0.0071874999999999994 7.65703472124506e-1 7.65703472124506e-1
0.0075 7.820897813811376e-1 7.820897813811376e-1
0.0078125 7.993571994123618e-1 7.993571994123618e-1
0.008125 8.234204268631862e-1 8.234204268631862e-1
0.0084375 8.377363460789189e-1 8.377363460789189e-1
0.00875 8.456139830726448e-1 8.456139830726448e-1
0.0090625 8.565613336116717e-1 8.565613336116717e-1
0.009375 8.689926140335507e-1 8.689926140335507e-1
0.0096875 8.768074675520898e-1 8.768074675520898e-1
0.01 8.905430587677534e-1 8.905430587677534e-1
0.0103125 8.976421615246641e-1 8.976421615246641e-1
0.010624999999999999 9.006613147842932e-1 9.006613147842932e-1
0.0109375 8.985260580933305e-1 8.985260580933305e-1
0.01125 9.020179854427175e-1 9.020179854427175e-1
0.0115625 9.12947958728501e-1 9.12947958728501e-1
0.011875 9.158599975702151e-1 9.158599975702151e-1
0.0121875 9.11527178176903e-1 9.11527178176903e-1
0.0125 9.223082166321097e-1 9.223082166321097e-1
0.0128125 9.215943912043718e-1 9.215943912043718e-1
0.013125 9.190563022114935e-1 9.190563022114935e-1
0.0134375 9.189172027512091e-1 9.189172027512091e-1
0.01375 9.191423463474626e-1 9.191423463474626e-1
0.0140625 9.234629349378798e-1 9.234629349378798e-1
0.014375 9.222005606237422e-1 9.222005606237422e-1
0.0146875 9.211488132835717e-1 9.211488132835717e-1
0.015 9.196239312044332e-1 9.196239312044332e-1
0.0153125 9.218440780717634e-1 9.218440780717634e-1
0.015625 9.178951914694613e-1 9.178951914694613e-1
0.0159375 9.15237443564684e-1 9.15237443564684e-1
0.01625 9.116733570011553e-1 9.116733570011553e-1
0.0165625 9.087656823379353e-1 9.087656823379353e-1
0.016875 9.064188493397074e-1 9.064188493397074e-1
0.0171875 9.093976411171303e-1 9.093976411171303e-1
0.0175 9.017773487724758e-1 9.017773487724758e-1
0.017812500000000002 8.999938949776611e-1 8.999938949776611e-1
0.018125000000000002 8.978760581297598e-1 8.978760581297598e-1
0.018437500000000002 8.946194531803036e-1 8.946194531803036e-1
0.018750000000000003 8.923095862558972e-1 8.923095862558972e-1
0.019062500000000003 8.867630465586904e-1 8.867630465586904e-1
0.019375000000000003 8.889393816083162e-1 8.889393816083162e-1
0.0196875 8.839569539489736e-1 8.839569539489736e-1
0.02 8.860550042576056e-1 8.860550042576056e-1
0.0203125 8.76865460422187e-1 8.76865460422187e-1
0.020625 8.773982293499563e-1 8.773982293499563e-1
0.0209375 8.708394447097367e-1 8.708394447097367e-1
0.02125 8.645624843860338e-1 8.645624843860338e-1
0.021562500000000002 8.617916533715748e-1 8.617916533715748e-1
0.021875000000000002 8.679860081132125e-1 8.679860081132125e-1
0.022187500000000002 8.617365989387968e-1 8.617365989387968e-1
0.022500000000000003 8.551099036943475e-1 8.551099036943475e-1
0.022812500000000003 8.488053362628767e-1 8.488053362628767e-1
0.023125000000000003 8.504341408864553e-1 8.504341408864553e-1
0.023437500000000003 8.531789618958561e-1 8.531789618958561e-1
0.02375 8.446088530493858e-1 8.446088530493858e-1
0.0240625 8.402356508107465e-1 8.402356508107465e-1
0.024375 8.376697859924667e-1 8.376697859924667e-1
0.0246875 8.375262895709517e-1 8.375262895709517e-1
0.025 8.355894877807719e-1 8.355894877807719e-1
0.0253125 8.337776874780962e-1 8.337776874780962e-1
0.025625000000000002 8.289053623915157e-1 8.289053623915157e-1
0.025937500000000002 8.200721114302274e-1 8.200721114302274e-1
0.026250000000000002 8.234361391108456e-1 8.234361391108456e-1
0.026562500000000003 8.20016802502642e-1 8.20016802502642e-1
0.026875000000000003 8.202905021229077e-1 8.202905021229077e-1
0.027187500000000003 8.121130374287082e-1 8.121130374287082e-1
0.027500000000000004 8.121357971461753e-1 8.121357971461753e-1
0.0278125 8.085788718256941e-1 8.085788718256941e-1
0.028125 8.039387595057184e-1 8.039387595057184e-1
0.0284375 7.984763919306266e-1 7.984763919306266e-1
0.02875 7.972356400826817e-1 7.972356400826817e-1
0.0290625 7.956997641198091e-1 7.956997641198091e-1
0.029375000000000002 7.938023991676806e-1 7.938023991676806e-1
0.029687500000000002 7.900676116054006e-1 7.900676116054006e-1
0.030000000000000002 7.897958795259461e-1 7.897958795259461e-1
0.030312500000000003 7.816264959441019e-1 7.816264959441019e-1
0.030625000000000003 7.808816723666956e-1 7.808816723666956e-1
0.030937500000000003 7.810523168167043e-1 7.810523168167043e-1
0.03125 7.757617603077511e-1 7.757617603077511e-1
0.0315625 7.751464981159648e-1 7.751464981159648e-1
0.031875 7.693244580308152e-1 7.693244580308152e-1
0.0321875 7.7057874478428e-1 7.7057874478428e-1
0.0325 7.658193503988064e-1 7.658193503988064e-1
0.0328125 7.61819719479127e-1 7.61819719479127e-1
0.033125 7.598545474505505e-1 7.598545474505505e-1
0.0334375 7.607591528907056e-1 7.607591528907056e-1
0.03375 7.522288570447477e-1 7.522288570447477e-1
0.0340625 7.500355828791276e-1 7.500355828791276e-1
0.034375 7.503229212073625e-1 7.503229212073625e-1
0.0346875 7.499538622435926e-1 7.499538622435926e-1
0.035 7.419698003626314e-1 7.419698003626314e-1
0.035312500000000004 7.424377071314217e-1 7.424377071314217e-1
0.035625000000000004 7.40655160204688e-1 7.40655160204688e-1
0.035937500000000004 7.403151848769545e-1 7.403151848769545e-1
0.036250000000000004 7.349850141148186e-1 7.349850141148186e-1
0.036562500000000005 7.318671685146461e-1 7.318671685146461e-1
0.036875000000000005 7.328179107238162e-1 7.328179107238162e-1
0.037187500000000005 7.291441967866836e-1 7.291441967866836e-1
0.037500000000000006 7.262842347293832e-1 7.262842347293832e-1
0.0378125 7.231811951845435e-1 7.231811951845435e-1
0.038125 7.260404918236878e-1 7.260404918236878e-1
0.0384375 7.171932573913642e-1 7.171932573913642e-1
0.03875 7.144526590403535e-1 7.144526590403535e-1
0.0390625 7.130542740399965e-1 7.130542740399965e-1
0.039375 7.089637485981717e-1 7.089637485981717e-1
0.0396875 7.09939225900917e-1 7.09939225900917e-1
0.04 7.088346161620853e-1 7.088346161620853e-1
0.0403125 7.0481112186767e-1 7.0481112186767e-1
0.040625 7.026404497877143e-1 7.026404497877143e-1
0.0409375 7.023575644983344e-1 7.023575644983344e-1
0.04125 7.00176913075075e-1 7.00176913075075e-1
0.0415625 6.959235497982723e-1 6.959235497982723e-1
0.041875 6.937340506968672e-1 6.937340506968672e-1
0.0421875 6.912175041091819e-1 6.912175041091819e-1
0.0425 6.9061490075942e-1 6.9061490075942e-1
0.0428125 6.90817600201945e-1 6.90817600201945e-1
0.043125000000000004 6.834080072061175e-1 6.834080072061175e-1
0.043437500000000004 6.867761381402948e-1 6.867761381402948e-1
0.043750000000000004 6.827077415976879e-1 6.827077415976879e-1
0.044062500000000004 6.82525751290405e-1 6.82525751290405e-1
0.044375000000000005 6.79933836040937e-1 6.79933836040937e-1
0.044687500000000005 6.802528470665044e-1 6.802528470665044e-1
0.045000000000000005 6.745840292081544e-1 6.745840292081544e-1
0.045312500000000006 6.746685865685782e-1 6.746685865685782e-1
0.045625 6.732389817455902e-1 6.732389817455902e-1
0.0459375 6.737230248857946e-1 6.737230248857946e-1
0.04625 6.685320730642621e-1 6.685320730642621e-1
0.0465625 6.690513775996356e-1 6.690513775996356e-1
0.046875 6.65191174874372e-1 6.65191174874372e-1
0.0471875 6.63617592106994e-1 6.63617592106994e-1
0.0475 6.614133312453765e-1 6.614133312453765e-1
0.0478125 6.607174636013502e-1 6.607174636013502e-1
0.048125 6.621808964504003e-1 6.621808964504003e-1
0.0484375 6.552838338824136e-1 6.552838338824136e-1
0.04875 6.569014983291259e-1 6.569014983291259e-1
0.0490625 6.577447510138432e-1 6.577447510138432e-1
0.049375 6.518074109620562e-1 6.518074109620562e-1
0.0496875 6.531390616931736e-1 6.531390616931736e-1
0.05 6.480865383494807e-1 6.480865383494807e-1
0.0503125 6.494303496532217e-1 6.494303496532217e-1
0.050625 6.493318587621166e-1 6.493318587621166e-1
0.050937500000000004 6.457323664593337e-1 6.457323664593337e-1
0.051250000000000004 6.432314377201243e-1 6.432314377201243e-1
0.051562500000000004 6.438165977955128e-1 6.438165977955128e-1
0.051875000000000004 6.400162894700321e-1 6.400162894700321e-1
0.052187500000000005 6.398627416404912e-1 6.398627416404912e-1
0.052500000000000005 6.389047626356392e-1 6.389047626356392e-1
0.052812500000000005 6.361181395862792e-1 6.361181395862792e-1
0.053125000000000006 6.344508908481208e-1 6.344508908481208e-1
0.053437500000000006 6.388292745681161e-1 6.388292745681161e-1
0.05375 6.330615051132105e-1 6.330615051132105e-1
0.0540625 6.301550072015294e-1 6.301550072015294e-1
0.054375 6.322576407695584e-1 6.322576407695584e-1
0.0546875 6.317213648938838e-1 6.317213648938838e-1
0.055 6.313217090140375e-1 6.313217090140375e-1
0.0553125 6.278120310738364e-1 6.278120310738364e-1
0.055625 6.258231730902031e-1 6.258231730902031e-1
0.0559375 6.28642212394289e-1 6.28642212394289e-1
0.05625 6.270754329437755e-1 6.270754329437755e-1
0.0565625 6.196599315984264e-1 6.196599315984264e-1
0.056875 6.170262513599942e-1 6.170262513599942e-1
0.0571875 6.215650961015404e-1 6.215650961015404e-1
0.0575 6.1890076855284e-1 6.1890076855284e-1
0.0578125 6.152539240104948e-1 6.152539240104948e-1
0.058125 6.165832155723825e-1 6.165832155723825e-1
0.0584375 6.128546681314679e-1 6.128546681314679e-1
0.058750000000000004 6.143605044602287e-1 6.143605044602287e-1
0.059062500000000004 6.15874546743135e-1 6.15874546743135e-1
0.059375000000000004 6.100605602581259e-1 6.100605602581259e-1
0.059687500000000004 6.119864905771015e-1 6.119864905771015e-1
0.060000000000000005 6.068861145643956e-1 6.068861145643956e-1
0.060312500000000005 6.122825020578153e-1 6.122825020578153e-1
0.060625000000000005 6.080014131415288e-1 6.080014131415288e-1
0.060937500000000006 6.03811365799948e-1 6.03811365799948e-1
0.061250000000000006 6.05769419067065e-1 6.05769419067065e-1
0.0615625 6.041282700619837e-1 6.041282700619837e-1
0.061875 6.048368908062463e-1 6.048368908062463e-1
0.0621875 5.996334385939468e-1 5.996334385939468e-1
0.0625 6.045432829090265e-1 6.045432829090265e-1
0.0628125 6.031555572456915e-1 6.031555572456915e-1
0.063125 5.997988207730947e-1 5.997988207730947e-1
0.0634375 5.99368145454128e-1 5.99368145454128e-1
0.06375 5.992282089276619e-1 5.992282089276619e-1
0.0640625 5.993514098002839e-1 5.993514098002839e-1
0.064375 5.989758567778614e-1 5.989758567778614e-1
0.0646875 6.003393944341502e-1 6.003393944341502e-1
0.065 5.998173439287262e-1 5.998173439287262e-1
0.0653125 5.965127643824877e-1 5.965127643824877e-1
0.06562499999999999 5.942700968438208e-1 5.942700968438208e-1
0.0659375 5.946436012085092e-1 5.946436012085092e-1
0.06624999999999999 5.953832557437186e-1 5.953832557437186e-1
0.0665625 5.949089040799214e-1 5.949089040799214e-1
0.06687499999999999 5.916174911284093e-1 5.916174911284093e-1
0.0671875 5.921547656065291e-1 5.921547656065291e-1
0.06749999999999999 5.920250854272586e-1 5.920250854272586e-1
0.0678125 5.887021248848674e-1 5.887021248848674e-1
0.06812499999999999 5.891296409657576e-1 5.891296409657576e-1
0.0684375 5.8699455676956e-1 5.8699455676956e-1
0.06874999999999999 5.837075981793083e-1 5.837075981793083e-1
0.0690625 5.830506900259484e-1 5.830506900259484e-1
0.06937499999999999 5.888076259683208e-1 5.888076259683208e-1
0.0696875 5.879182378015235e-1 5.879182378015235e-1
0.06999999999999999 5.798052106114033e-1 5.798052106114033e-1
0.0703125 5.807542850337546e-1 5.807542850337546e-1
0.070625 5.792078955076709e-1 5.792078955076709e-1
0.0709375 5.820575038572775e-1 5.820575038572775e-1
0.07125 5.826030692954651e-1 5.826030692954651e-1
0.0715625 5.826122791935182e-1 5.826122791935182e-1
0.071875 5.801306034148643e-1 5.801306034148643e-1
0.0721875 5.791974641764233e-1 5.791974641764233e-1
0.0725 5.840703045781543e-1 5.840703045781543e-1
0.0728125 5.823870089219332e-1 5.823870089219332e-1
0.073125 5.806655878981024e-1 5.806655878981024e-1
0.0734375 5.799512602755845e-1 5.799512602755845e-1
0.07375 5.814156486106645e-1 5.814156486106645e-1
0.07406249999999999 5.778424591174831e-1 5.778424591174831e-1
0.074375 5.804515077300954e-1 5.804515077300954e-1
0.07468749999999999 5.798680574010637e-1 5.798680574010637e-1
0.075 5.768148704513356e-1 5.768148704513356e-1
0.07531249999999999 5.757398074332292e-1 5.757398074332292e-1
0.075625 5.77587615493349e-1 5.77587615493349e-1
0.07593749999999999 5.743159424822357e-1 5.743159424822357e-1
0.07625 5.746612490587273e-1 5.746612490587273e-1
0.07656249999999999 5.727265888411699e-1 5.727265888411699e-1
0.076875 5.732988721177668e-1 5.732988721177668e-1
0.07718749999999999 5.722281144001959e-1 5.722281144001959e-1
0.0775 5.729370846523585e-1 5.729370846523585e-1
0.07781249999999999 5.734840917869866e-1 5.734840917869866e-1
0.078125 5.74108081328041e-1 5.74108081328041e-1
0.0784375 5.73397722678556e-1 5.73397722678556e-1
0.07875 5.744017929886018e-1 5.744017929886018e-1
0.0790625 5.710954589961608e-1 5.710954589961608e-1
0.079375 5.727977749032567e-1 5.727977749032567e-1
0.0796875 5.731941292891412e-1 5.731941292891412e-1
0.08 5.699774405250997e-1 5.699774405250997e-1
0.0803125 5.687174180915013e-1 5.687174180915013e-1
0.080625 5.705046815258816e-1 5.705046815258816e-1
0.0809375 5.686558935470662e-1 5.686558935470662e-1
0.08125 5.691263292313584e-1 5.691263292313584e-1
0.0815625 5.686055329709694e-1 5.686055329709694e-1
0.08187499999999999 5.676398297212932e-1 5.676398297212932e-1
0.0821875 5.715334407344477e-1 5.715334407344477e-1
0.08249999999999999 5.693276074092415e-1 5.693276074092415e-1
0.0828125 5.688737857566144e-1 5.688737857566144e-1
0.08312499999999999 5.711530173869965e-1 5.711530173869965e-1
0.0834375 5.704909563386087e-1 5.704909563386087e-1
0.08374999999999999 5.690334631357024e-1 5.690334631357024e-1
0.0840625 5.660278412500253e-1 5.660278412500253e-1
0.08437499999999999 5.706455619750619e-1 5.706455619750619e-1
0.0846875 5.700149097059244e-1 5.700149097059244e-1
0.08499999999999999 5.718611180931026e-1 5.718611180931026e-1
0.0853125 5.702677633265472e-1 5.702677633265472e-1
0.08562499999999999 5.695111912312774e-1 5.695111912312774e-1
0.0859375 5.645742834698018e-1 5.645742834698018e-1
0.08625 5.671717370026732e-1 5.671717370026732e-1
0.0865625 5.666029169454765e-1 5.666029169454765e-1
0.086875 5.651482735969244e-1 5.651482735969244e-1
0.0871875 5.657870859070959e-1 5.657870859070959e-1
0.0875 5.665454028834125e-1 5.665454028834125e-1
0.0878125 5.66185678983266e-1 5.66185678983266e-1
0.088125 5.679328138515762e-1 5.679328138515762e-1
0.0884375 5.65447742014249e-1 5.65447742014249e-1
0.08875 5.64792258576154e-1 5.64792258576154e-1
0.0890625 5.667430293864077e-1 5.667430293864077e-1
0.089375 5.660500796669572e-1 5.660500796669572e-1
0.08968749999999999 5.669154608698141e-1 5.669154608698141e-1
0.09 5.656391332398476e-1 5.656391332398476e-1
0.09031249999999999 5.656962383221531e-1 5.656962383221531e-1
0.090625 5.639944745192684e-1 5.639944745192684e-1
0.09093749999999999 5.643229454893577e-1 5.643229454893577e-1
0.09125 5.655647331690039e-1 5.655647331690039e-1
0.09156249999999999 5.634085587529176e-1 5.634085587529176e-1
0.091875 5.64487977835916e-1 5.64487977835916e-1
0.09218749999999999 5.68429807667008e-1 5.68429807667008e-1
0.0925 5.637392112688309e-1 5.637392112688309e-1
0.09281249999999999 5.667408679313217e-1 5.667408679313217e-1
0.093125 5.675366202807259e-1 5.675366202807259e-1
0.09343749999999999 5.654090976980575e-1 5.654090976980575e-1
0.09375 5.660160842965984e-1 5.660160842965984e-1
0.0940625 5.673667828635649e-1 5.673667828635649e-1
0.094375 5.665637193318167e-1 5.665637193318167e-1
0.0946875 5.676564556591535e-1 5.676564556591535e-1
0.095 5.666649724156292e-1 5.666649724156292e-1
0.0953125 5.688015812823783e-1 5.688015812823783e-1
0.095625 5.685903229508318e-1 5.685903229508318e-1
0.0959375 5.662928871719037e-1 5.662928871719037e-1
0.09625 5.641558334394636e-1 5.641558334394636e-1
0.0965625 5.669599481665051e-1 5.669599481665051e-1
0.096875 5.64354786426839e-1 5.64354786426839e-1
0.0971875 5.644516796331578e-1 5.644516796331578e-1
0.0975 5.657269047600044e-1 5.657269047600044e-1
0.0978125 5.654496609880431e-1 5.654496609880431e-1
0.09812499999999999 5.685201856916597e-1 5.685201856916597e-1
0.0984375 5.645419413743644e-1 5.645419413743644e-1
0.09874999999999999 5.66515196608953e-1 5.66515196608953e-1
0.0990625 5.656266073741341e-1 5.656266073741341e-1
0.09937499999999999 5.68710727511962e-1 5.68710727511962e-1
0.0996875 5.671844029078335e-1 5.671844029078335e-1
0.09999999999999999 5.680055067735799e-1 5.680055067735799e-1
0.1003125 5.682122184183305e-1 5.682122184183305e-1
0.10062499999999999 5.683460750372893e-1 5.683460750372893e-1
0.1009375 5.677753919966113e-1 5.677753919966113e-1
0.10124999999999999 5.702501189356104e-1 5.702501189356104e-1
0.1015625 5.674915322864313e-1 5.674915322864313e-1
0.101875 5.677069673468855e-1 5.677069673468855e-1
0.1021875 5.680931903683364e-1 5.680931903683364e-1
0.1025 5.701329987080959e-1 5.701329987080959e-1
0.1028125 5.673995977216242e-1 5.673995977216242e-1
0.103125 5.68576177597925e-1 5.68576177597925e-1
0.1034375 5.689023355465457e-1 5.689023355465457e-1
0.10375 5.67704398024353e-1 5.67704398024353e-1
0.1040625 5.690982406261815e-1 5.690982406261815e-1
0.104375 5.69396984654623e-1 5.69396984654623e-1
0.1046875 5.706389509917704e-1 5.706389509917704e-1
0.105 5.680539934959148e-1 5.680539934959148e-1
0.1053125 5.670958824915493e-1 5.670958824915493e-1
0.105625 5.683134067925044e-1 5.683134067925044e-1
0.10593749999999999 5.713085648161274e-1 5.713085648161274e-1
0.10625 5.706189792802894e-1 5.706189792802894e-1
0.10656249999999999 5.692859809799762e-1 5.692859809799762e-1
0.106875 5.716181508144933e-1 5.716181508144933e-1
0.10718749999999999 5.707176360395811e-1 5.707176360395811e-1
0.1075 5.724637274391631e-1 5.724637274391631e-1
0.10781249999999999 5.723680096410595e-1 5.723680096410595e-1
0.108125 5.731059944504073e-1 5.731059944504073e-1
0.10843749999999999 5.704312257515545e-1 5.704312257515545e-1
0.10875 5.728523744349792e-1 5.728523744349792e-1
0.10906249999999999 5.720438158253733e-1 5.720438158253733e-1
0.109375 5.723997431672165e-1 5.723997431672165e-1
0.1096875 5.718299509065679e-1 5.718299509065679e-1
0.11 5.729135916848014e-1 5.729135916848014e-1
0.1103125 5.759158562362705e-1 5.759158562362705e-1
0.110625 5.740340204205046e-1 5.740340204205046e-1
0.1109375 5.730084991058453e-1 5.730084991058453e-1
0.11125 5.734734853479955e-1 5.734734853479955e-1
0.1115625 5.762785693608299e-1 5.762785693608299e-1
0.111875 5.75819082965018e-1 5.75819082965018e-1
0.1121875 5.751215365338345e-1 5.751215365338345e-1
0.1125 5.752900685350602e-1 5.752900685350602e-1
0.1128125 5.744973510348705e-1 5.744973510348705e-1
0.113125 5.767024213977043e-1 5.767024213977043e-1
0.1134375 5.741429620332843e-1 5.741429620332843e-1
0.11374999999999999 5.768777413362391e-1 5.768777413362391e-1
0.1140625 5.769269244404773e-1 5.769269244404773e-1
0.11437499999999999 5.76943826765592e-1 5.76943826765592e-1
0.1146875 5.72856372781053e-1 5.72856372781053e-1
0.11499999999999999 5.787099731563563e-1 5.787099731563563e-1
0.1153125 5.78896505092735e-1 5.78896505092735e-1
0.11562499999999999 5.772469143633776e-1 5.772469143633776e-1
0.1159375 5.771773991376454e-1 5.771773991376454e-1
0.11624999999999999 5.785166178132846e-1 5.785166178132846e-1
0.1165625 5.797189179259936e-1 5.797189179259936e-1
0.11687499999999999 5.768857998276422e-1 5.768857998276422e-1
0.1171875 5.807378815792168e-1 5.807378815792168e-1
0.1175 5.824167753893112e-1 5.824167753893112e-1
0.1178125 5.794361410429252e-1 5.794361410429252e-1
0.118125 5.794747913617817e-1 5.794747913617817e-1
0.1184375 5.811635049989041e-1 5.811635049989041e-1
0.11875 5.813846619470047e-1 5.813846619470047e-1
0.1190625 5.828613648185188e-1 5.828613648185188e-1
0.119375 5.822486031341674e-1 5.822486031341674e-1
0.1196875 5.82688467256367e-1 5.82688467256367e-1
0.12 5.808291554816156e-1 5.808291554816156e-1
0.1203125 5.817095353052997e-1 5.817095353052997e-1
0.120625 5.799905407678585e-1 5.799905407678585e-1
0.1209375 5.791635635108383e-1 5.791635635108383e-1
0.12125 5.839939826613323e-1 5.839939826613323e-1
0.12156249999999999 5.819310136488189e-1 5.819310136488189e-1
0.121875 5.834916733459528e-1 5.834916733459528e-1
0.12218749999999999 5.833611937463052e-1 5.833611937463052e-1
0.1225 5.843932475630487e-1 5.843932475630487e-1
0.12281249999999999 5.862534749906905e-1 5.862534749906905e-1
0.123125 5.837387231098097e-1 5.837387231098097e-1
0.12343749999999999 5.840802481237466e-1 5.840802481237466e-1
0.12375 5.862980682535186e-1 5.862980682535186e-1
0.12406249999999999 5.859927716604494e-1 5.859927716604494e-1
0.124375 5.88126544185207e-1 5.88126544185207e-1
0.12468749999999999 5.850934439143662e-1 5.850934439143662e-1
0.125 5.866498344479174e-1 5.866498344479174e-1
0.1253125 5.879583830668258e-1 5.879583830668258e-1
0.12562500000000001 5.866452174262582e-1 5.866452174262582e-1
0.1259375 5.870536419673504e-1 5.870536419673504e-1
0.12625 5.86539955331637e-1 5.86539955331637e-1
0.1265625 5.872383244435246e-1 5.872383244435246e-1
0.126875 5.849601117728076e-1 5.849601117728076e-1
0.1271875 5.883980371703279e-1 5.883980371703279e-1
0.1275 5.909004916332838e-1 5.909004916332838e-1
0.1278125 5.894552424391355e-1 5.894552424391355e-1
0.128125 5.916773424035915e-1 5.916773424035915e-1
0.1284375 5.918717875041244e-1 5.918717875041244e-1
0.12875 5.903314367127228e-1 5.903314367127228e-1
0.1290625 5.896540728420865e-1 5.896540728420865e-1
0.129375 5.898212441455604e-1 5.898212441455604e-1
0.12968749999999998 5.898631469811795e-1 5.898631469811795e-1
0.13 5.899147527128212e-1 5.899147527128212e-1
0.1303125 5.9010295430594e-1 5.9010295430594e-1
0.130625 5.906843249034415e-1 5.906843249034415e-1
0.13093749999999998 5.931214617097345e-1 5.931214617097345e-1
0.13125 5.903594446529956e-1 5.903594446529956e-1
0.1315625 5.946984523110137e-1 5.946984523110137e-1
0.131875 5.922384879726001e-1 5.922384879726001e-1
0.13218749999999999 5.94904599079519e-1 5.94904599079519e-1
0.1325 5.933773026248224e-1 5.933773026248224e-1
0.1328125 5.931252141711871e-1 5.931252141711871e-1
0.133125 5.948812151112639e-1 5.948812151112639e-1
0.1334375 5.906794444148096e-1 5.906794444148096e-1
0.13375 5.960902918289781e-1 5.960902918289781e-1
0.1340625 5.903136571363126e-1 5.903136571363126e-1
0.134375 5.966646814934853e-1 5.966646814934853e-1
0.1346875 5.968884025972789e-1 5.968884025972789e-1
0.135 5.95302443901665e-1 5.95302443901665e-1
0.1353125 5.955324513427973e-1 5.955324513427973e-1
0.135625 5.962706323592561e-1 5.962706323592561e-1
0.1359375 5.965171164601548e-1 5.965171164601548e-1
0.13625 5.943342710546409e-1 5.943342710546409e-1
0.1365625 5.954917896645844e-1 5.954917896645844e-1
0.136875 5.962525564139929e-1 5.962525564139929e-1
0.1371875 5.956223244178096e-1 5.956223244178096e-1
0.1375 5.967684027230922e-1 5.967684027230922e-1
0.1378125 5.976283468474781e-1 5.976283468474781e-1
0.138125 5.977334024122234e-1 5.977334024122234e-1
0.1384375 5.993108434052834e-1 5.993108434052834e-1
0.13874999999999998 5.968979738212061e-1 5.968979738212061e-1
0.1390625 5.969367870323827e-1 5.969367870323827e-1
0.139375 6.030318231999905e-1 6.030318231999905e-1
0.1396875 5.976793756256944e-1 5.976793756256944e-1
0.13999999999999999 5.987911047408039e-1 5.987911047408039e-1
0.1403125 6.007735444494307e-1 6.007735444494307e-1
0.140625 6.00456631081534e-1 6.00456631081534e-1
0.1409375 5.982186203621955e-1 5.982186203621955e-1
0.14125 6.004461565993102e-1 6.004461565993102e-1
0.1415625 6.027775085134186e-1 6.027775085134186e-1
0.141875 5.986218818482945e-1 5.986218818482945e-1
0.1421875 6.015405468745945e-1 6.015405468745945e-1
0.1425 6.01275281222434e-1 6.01275281222434e-1
0.1428125 5.987537946433354e-1 5.987537946433354e-1
0.143125 6.039329692870075e-1 6.039329692870075e-1
0.1434375 6.005891383750628e-1 6.005891383750628e-1
0.14375 6.016672556473628e-1 6.016672556473628e-1
0.1440625 6.003758800191923e-1 6.003758800191923e-1
0.144375 6.026164302450985e-1 6.026164302450985e-1
0.1446875 6.048503153782354e-1 6.048503153782354e-1
0.145 6.026542993980462e-1 6.026542993980462e-1
0.1453125 6.027209329889507e-1 6.027209329889507e-1
0.145625 6.02740540731566e-1 6.02740540731566e-1
0.1459375 6.025096601691535e-1 6.025096601691535e-1
0.14625 6.035755466903998e-1 6.035755466903998e-1
0.14656249999999998 6.028663780237826e-1 6.028663780237826e-1
0.146875 6.03984996318423e-1 6.03984996318423e-1
0.1471875 6.031305377003724e-1 6.031305377003724e-1
0.1475 6.037145120184055e-1 6.037145120184055e-1
0.14781249999999999 6.028740408149593e-1 6.028740408149593e-1
0.148125 6.034815406750118e-1 6.034815406750118e-1
0.1484375 6.035416771495425e-1 6.035416771495425e-1
0.14875 6.03108177734021e-1 6.03108177734021e-1
0.1490625 6.064301382560648e-1 6.064301382560648e-1
0.149375 6.042191404870669e-1 6.042191404870669e-1
0.1496875 6.048275045753604e-1 6.048275045753604e-1
0.15 6.036523271635366e-1 6.036523271635366e-1
0.1503125 6.037293056582262e-1 6.037293056582262e-1
0.150625 6.062243793524891e-1 6.062243793524891e-1
0.1509375 6.019735131634212e-1 6.019735131634212e-1
0.15125 6.049817932756474e-1 6.049817932756474e-1
0.1515625 6.01614030399424e-1 6.01614030399424e-1
0.151875 6.058200905057225e-1 6.058200905057225e-1
0.1521875 6.020803908898875e-1 6.020803908898875e-1
0.1525 6.03238845391707e-1 6.03238845391707e-1
0.1528125 6.022478550806687e-1 6.022478550806687e-1
0.153125 6.044420805932083e-1 6.044420805932083e-1
0.1534375 6.033879850959698e-1 6.033879850959698e-1
0.15375 6.082448487899006e-1 6.082448487899006e-1
0.1540625 6.058973334087119e-1 6.058973334087119e-1
0.15437499999999998 6.043001887040651e-1 6.043001887040651e-1
0.1546875 6.065704963369631e-1 6.065704963369631e-1
0.155 6.034667508850822e-1 6.034667508850822e-1
0.1553125 6.030126877352364e-1 6.030126877352364e-1
0.15562499999999999 6.030605426925382e-1 6.030605426925382e-1
0.1559375 6.054554599762474e-1 6.054554599762474e-1
0.15625 6.062000718050973e-1 6.062000718050973e-1
0.1565625 6.07585935780981e-1 6.07585935780981e-1
0.156875 6.055035131852042e-1 6.055035131852042e-1
0.1571875 6.040372277424018e-1 6.040372277424018e-1
0.1575 6.071020658522235e-1 6.071020658522235e-1
0.1578125 6.029192656500078e-1 6.029192656500078e-1
0.158125 6.036407351315125e-1 6.036407351315125e-1
0.1584375 6.030473767280915e-1 6.030473767280915e-1
0.15875 6.02834548473175e-1 6.02834548473175e-1
0.1590625 6.037355195761398e-1 6.037355195761398e-1
0.159375 6.002527295644091e-1 6.002527295644091e-1
0.1596875 6.049033815164426e-1 6.049033815164426e-1
0.16 6.02933025125231e-1 6.02933025125231e-1
0.1603125 6.049152404105831e-1 6.049152404105831e-1
0.160625 6.032664035149997e-1 6.032664035149997e-1
0.1609375 6.026600043318018e-1 6.026600043318018e-1
0.16125 6.083125071057571e-1 6.083125071057571e-1
0.1615625 6.033213629610605e-1 6.033213629610605e-1
0.161875 6.033354009281089e-1 6.033354009281089e-1
0.16218749999999998 6.019371910000251e-1 6.019371910000251e-1
0.1625 6.023721837267209e-1 6.023721837267209e-1
0.1628125 6.03594073511295e-1 6.03594073511295e-1
0.163125 6.006902752136289e-1 6.006902752136289e-1
0.16343749999999999 6.003617041791136e-1 6.003617041791136e-1
0.16375 6.013266544744971e-1 6.013266544744971e-1
0.1640625 6.03057053984549e-1 6.03057053984549e-1
0.164375 6.038332152087156e-1 6.038332152087156e-1
0.1646875 6.053022842582783e-1 6.053022842582783e-1
0.165 6.022145027439825e-1 6.022145027439825e-1
0.1653125 6.023602157814372e-1 6.023602157814372e-1
0.165625 6.022842386349572e-1 6.022842386349572e-1
0.1659375 6.034600600890832e-1 6.034600600890832e-1
0.16625 6.028124731240956e-1 6.028124731240956e-1
0.1665625 5.996008863452067e-1 5.996008863452067e-1
0.166875 5.996804121681185e-1 5.996804121681185e-1
0.1671875 6.012428505976919e-1 6.012428505976919e-1
0.1675 6.007256744327156e-1 6.007256744327156e-1
0.1678125 5.983020921324629e-1 5.983020921324629e-1
0.168125 6.004607310636407e-1 6.004607310636407e-1
0.1684375 5.986095162364569e-1 5.986095162364569e-1
0.16875 5.998392071117911e-1 5.998392071117911e-1
0.1690625 5.998233169296787e-1 5.998233169296787e-1
0.169375 5.973830262276811e-1 5.973830262276811e-1
0.1696875 5.976116306677346e-1 5.976116306677346e-1
0.16999999999999998 5.997937129717235e-1 5.997937129717235e-1
0.1703125 5.968973127722625e-1 5.968973127722625e-1
0.170625 5.975664470819089e-1 5.975664470819089e-1
0.1709375 5.95908194619688e-1 5.95908194619688e-1
0.17124999999999999 5.956731907720956e-1 5.956731907720956e-1
0.1715625 5.975681666271617e-1 5.975681666271617e-1
0.171875 5.954709583150821e-1 5.954709583150821e-1
0.1721875 5.954460415717682e-1 5.954460415717682e-1
0.1725 5.942971870157185e-1 5.942971870157185e-1
0.1728125 5.939314384316736e-1 5.939314384316736e-1
0.173125 5.938840118072681e-1 5.938840118072681e-1
0.1734375 5.951409546945348e-1 5.951409546945348e-1
0.17375 5.922690550035901e-1 5.922690550035901e-1
0.1740625 5.933970697136379e-1 5.933970697136379e-1
0.174375 5.883156832436276e-1 5.883156832436276e-1
0.1746875 5.903609901846272e-1 5.903609901846272e-1
0.175 5.909145827984963e-1 5.909145827984963e-1
0.1753125 5.900461423155781e-1 5.900461423155781e-1
0.175625 5.909645616478434e-1 5.909645616478434e-1
0.1759375 5.907992565019873e-1 5.907992565019873e-1
0.17625 5.895837349511117e-1 5.895837349511117e-1
0.1765625 5.893432071282865e-1 5.893432071282865e-1
0.176875 5.906910268907728e-1 5.906910268907728e-1
0.1771875 5.870190160970656e-1 5.870190160970656e-1
0.1775 5.885894730184651e-1 5.885894730184651e-1
0.17781249999999998 5.874802323581667e-1 5.874802323581667e-1
0.178125 5.872091644490416e-1 5.872091644490416e-1
0.1784375 5.876943064653011e-1 5.876943064653011e-1
0.17875 5.861153390654641e-1 5.861153390654641e-1
0.17906249999999999 5.838187489046964e-1 5.838187489046964e-1
0.179375 5.853439635805904e-1 5.853439635805904e-1
0.1796875 5.845632586600464e-1 5.845632586600464e-1
0.18 5.826724142146764e-1 5.826724142146764e-1
0.1803125 5.835461318796211e-1 5.835461318796211e-1
0.180625 5.837918111013556e-1 5.837918111013556e-1
0.1809375 5.802854638116974e-1 5.802854638116974e-1
0.18125 5.803765849399047e-1 5.803765849399047e-1
0.1815625 5.785788311517086e-1 5.785788311517086e-1
0.181875 5.803772936754745e-1 5.803772936754745e-1
0.1821875 5.78544130062574e-1 5.78544130062574e-1
0.1825 5.767743827685541e-1 5.767743827685541e-1
0.1828125 5.770798961178576e-1 5.770798961178576e-1
0.183125 5.772930352207828e-1 5.772930352207828e-1
0.1834375 5.764840078139519e-1 5.764840078139519e-1
0.18375 5.763952613327552e-1 5.763952613327552e-1
0.1840625 5.736965317513301e-1 5.736965317513301e-1
0.184375 5.729576938277665e-1 5.729576938277665e-1
0.1846875 5.703180496160263e-1 5.703180496160263e-1
0.185 5.72553420848954e-1 5.72553420848954e-1
0.1853125 5.717234439037844e-1 5.717234439037844e-1
0.18562499999999998 5.708618712654703e-1 5.708618712654703e-1
0.1859375 5.692043514476159e-1 5.692043514476159e-1
0.18625 5.716364859511947e-1 5.716364859511947e-1
0.1865625 5.68086100009487e-1 5.68086100009487e-1
0.18687499999999999 5.676492471578518e-1 5.676492471578518e-1
0.1871875 5.671344861515086e-1 5.671344861515086e-1
0.1875 5.644239583228687e-1 5.644239583228687e-1
0.1878125 5.685504105589194e-1 5.685504105589194e-1
0.188125 5.644474064132288e-1 5.644474064132288e-1
0.1884375 5.616098583016997e-1 5.616098583016997e-1
0.18875 5.613611621286969e-1 5.613611621286969e-1
0.1890625 5.6187077094578e-1 5.6187077094578e-1
0.189375 5.598487194150499e-1 5.598487194150499e-1
0.1896875 5.579932211670444e-1 5.579932211670444e-1
0.19 5.582244795799403e-1 5.582244795799403e-1
0.1903125 5.58022728422066e-1 5.58022728422066e-1
0.190625 5.541107394913984e-1 5.541107394913984e-1
0.1909375 5.53691796588601e-1 5.53691796588601e-1
0.19125 5.531456300117048e-1 5.531456300117048e-1
0.1915625 5.513278593055935e-1 5.513278593055935e-1
0.191875 5.505743746165086e-1 5.505743746165086e-1
0.1921875 5.52999418924947e-1 5.52999418924947e-1
0.1925 5.478459959616435e-1 5.478459959616435e-1
0.1928125 5.48033017855551e-1 5.48033017855551e-1
0.193125 5.487567023359139e-1 5.487567023359139e-1
0.1934375 5.458662839413142e-1 5.458662839413142e-1
0.19375 5.468755427485581e-1 5.468755427485581e-1
0.1940625 5.448720990355929e-1 5.448720990355929e-1
0.194375 5.41281211788692e-1 5.41281211788692e-1
0.19468749999999999 5.439902130050092e-1 5.439902130050092e-1
0.195 5.412210534208048e-1 5.412210534208048e-1
0.1953125 5.393357276501325e-1 5.393357276501325e-1
0.195625 5.394733861342962e-1 5.394733861342962e-1
0.1959375 5.3496337360989e-1 5.3496337360989e-1
0.19625 5.367649626681219e-1 5.367649626681219e-1
0.1965625 5.331824631087789e-1 5.331824631087789e-1
0.196875 5.346638503491254e-1 5.346638503491254e-1
0.1971875 5.28952256572075e-1 5.28952256572075e-1
0.1975 5.287407849203651e-1 5.287407849203651e-1
0.1978125 5.291629014603592e-1 5.291629014603592e-1
0.198125 5.290312932887451e-1 5.290312932887451e-1
0.1984375 5.27083514840661e-1 5.27083514840661e-1
0.19875 5.241653641254294e-1 5.241653641254294e-1
0.1990625 5.227798687004457e-1 5.227798687004457e-1
0.199375 5.230167083758266e-1 5.230167083758266e-1
0.1996875 5.209804534118581e-1 5.209804534118581e-1
0.2 5.212897407512633e-1 5.212897407512633e-1
0.2003125 5.20128773113675e-1 5.20128773113675e-1
0.200625 5.173232324862971e-1 5.173232324862971e-1
0.2009375 5.153475346672627e-1 5.153475346672627e-1
0.20125 5.137925922202617e-1 5.137925922202617e-1
0.2015625 5.118218990004157e-1 5.118218990004157e-1
0.201875 5.117866461481304e-1 5.117866461481304e-1
0.2021875 5.099499049559659e-1 5.099499049559659e-1
0.20249999999999999 5.079706301552056e-1 5.079706301552056e-1
0.2028125 5.060393496445164e-1 5.060393496445164e-1
0.203125 5.05983336981763e-1 5.05983336981763e-1
0.2034375 5.031886937134464e-1 5.031886937134464e-1
0.20375 5.014325093764915e-1 5.014325093764915e-1
0.2040625 5.001922706754618e-1 5.001922706754618e-1
0.204375 4.9913386801504256e-1 4.9913386801504256e-1
0.2046875 4.96933957370266e-1 4.96933957370266e-1
0.205 4.945133386403091e-1 4.945133386403091e-1
0.2053125 4.918682242299388e-1 4.918682242299388e-1
0.205625 4.939860484704246e-1 4.939860484704246e-1
0.2059375 4.914808159013324e-1 4.914808159013324e-1
0.20625 4.881313324834542e-1 4.881313324834542e-1
0.2065625 4.876398840973257e-1 4.876398840973257e-1
0.206875 4.871640481836499e-1 4.871640481836499e-1
0.2071875 4.837423950405997e-1 4.837423950405997e-1
0.2075 4.798696929877684e-1 4.798696929877684e-1
0.2078125 4.803748482048382e-1 4.803748482048382e-1
0.208125 4.7820905977037054e-1 4.7820905977037054e-1
0.2084375 4.768562094708164e-1 4.768562094708164e-1
0.20875 4.7369002516584313e-1 4.7369002516584313e-1
0.2090625 4.748196849653601e-1 4.748196849653601e-1
0.209375 4.7069367833441955e-1 4.7069367833441955e-1
0.2096875 4.693370561193211e-1 4.693370561193211e-1
0.21 4.668007447784026e-1 4.668007447784026e-1
0.21031249999999999 4.6356779914399393e-1 4.6356779914399393e-1
0.210625 4.6423857934892165e-1 4.6423857934892165e-1
0.2109375 4.606305275613982e-1 4.606305275613982e-1
0.21125 4.596324055540668e-1 4.596324055540668e-1
0.2115625 4.6005494532196334e-1 4.6005494532196334e-1
0.211875 4.5679386339484207e-1 4.5679386339484207e-1
0.2121875 4.516448085636062e-1 4.516448085636062e-1
0.2125 4.5222456283986556e-1 4.5222456283986556e-1
0.2128125 4.485031860789155e-1 4.485031860789155e-1
0.213125 4.475071773907535e-1 4.475071773907535e-1
0.2134375 4.4423870643672725e-1 4.4423870643672725e-1
0.21375 4.436195783131103e-1 4.436195783131103e-1
0.2140625 4.4169604559315356e-1 4.4169604559315356e-1
0.214375 4.390186284020734e-1 4.390186284020734e-1
0.2146875 4.3737101815017976e-1 4.3737101815017976e-1
0.215 4.3528982637267344e-1 4.3528982637267344e-1
0.2153125 4.339108821135147e-1 4.339108821135147e-1
0.215625 4.31136187492803e-1 4.31136187492803e-1
0.2159375 4.280918992875291e-1 4.280918992875291e-1
0.21625 4.256253915503754e-1 4.256253915503754e-1
0.2165625 4.236454100122051e-1 4.236454100122051e-1
0.216875 4.2045246063694375e-1 4.2045246063694375e-1
0.2171875 4.214506732508658e-1 4.214506732508658e-1
0.2175 4.1429748075402184e-1 4.1429748075402184e-1
0.2178125 4.140829667452186e-1 4.140829667452186e-1
0.21812499999999999 4.1323832835710217e-1 4.1323832835710217e-1
0.2184375 4.1156287277713144e-1 4.1156287277713144e-1
0.21875 4.102429489806587e-1 4.102429489806587e-1
0.2190625 4.057736589296388e-1 4.057736589296388e-1
0.219375 4.045257663713988e-1 4.045257663713988e-1
0.2196875 4.0006859124091587e-1 4.0006859124091587e-1
0.22 4.0054395092497597e-1 4.0054395092497597e-1
0.2203125 3.972498439146426e-1 3.972498439146426e-1
0.220625 3.942223111119807e-1 3.942223111119807e-1
0.2209375 3.9039641049962537e-1 3.9039641049962537e-1
0.22125 3.8775731518612755e-1 3.8775731518612755e-1
0.2215625 3.8469816575284366e-1 3.8469816575284366e-1
0.221875 3.8099281486243e-1 3.8099281486243e-1
0.2221875 3.7842036334345774e-1 3.7842036334345774e-1
0.2225 3.780770770702935e-1 3.780770770702935e-1
0.2228125 3.755355663464348e-1 3.755355663464348e-1
0.223125 3.7245385365381534e-1 3.7245385365381534e-1
0.2234375 3.684744336881982e-1 3.684744336881982e-1
0.22375 3.660190042804521e-1 3.660190042804521e-1
0.2240625 3.651671288638232e-1 3.651671288638232e-1
0.224375 3.61229295132353e-1 3.61229295132353e-1
0.2246875 3.571503983942881e-1 3.571503983942881e-1
0.225 3.583362892580686e-1 3.583362892580686e-1
0.2253125 3.5136958215875946e-1 3.5136958215875946e-1
0.225625 3.513544104610906e-1 3.513544104610906e-1
0.22593749999999999 3.4644189331024844e-1 3.4644189331024844e-1
0.22625 3.4592935396481206e-1 3.4592935396481206e-1
0.2265625 3.433997766827366e-1 3.433997766827366e-1
0.226875 3.3791843901813134e-1 3.3791843901813134e-1
0.2271875 3.3630180305531265e-1 3.3630180305531265e-1
0.2275 3.32533329443641e-1 3.32533329443641e-1
0.2278125 3.31284189179633e-1 3.31284189179633e-1
0.228125 3.2729172553022234e-1 3.2729172553022234e-1
0.2284375 3.245854788122875e-1 3.245854788122875e-1
0.22875 3.2271122344022896e-1 3.2271122344022896e-1
0.2290625 3.177878713516753e-1 3.177878713516753e-1
0.229375 3.158895634981951e-1 3.158895634981951e-1
0.2296875 3.12252622354527e-1 3.12252622354527e-1
0.23 3.115682649744036e-1 3.115682649744036e-1
0.2303125 3.051612456887147e-1 3.051612456887147e-1
0.230625 3.0429022305120323e-1 3.0429022305120323e-1
0.2309375 2.9716737059820897e-1 2.9716737059820897e-1
0.23125 2.938154159022366e-1 2.938154159022366e-1
0.2315625 2.959840096330941e-1 2.959840096330941e-1
0.231875 2.897173485347144e-1 2.897173485347144e-1
0.2321875 2.861744508494217e-1 2.861744508494217e-1
0.2325 2.838464998552359e-1 2.838464998552359e-1
0.2328125 2.8077033667646045e-1 2.8077033667646045e-1
0.233125 2.772316029753261e-1 2.772316029753261e-1
0.2334375 2.734839691105213e-1 2.734839691105213e-1
0.23374999999999999 2.689267911449411e-1 2.689267911449411e-1
0.2340625 2.6473630911764356e-1 2.6473630911764356e-1
0.234375 2.6481960297255736e-1 2.6481960297255736e-1
0.2346875 2.580930242350865e-1 2.580930242350865e-1
0.235 2.562361683834302e-1 2.562361683834302e-1
0.2353125 2.5004569103507546e-1 2.5004569103507546e-1
0.235625 2.4935538381064415e-1 2.4935538381064415e-1
0.2359375 2.4455885236543562e-1 2.4455885236543562e-1
0.23625 2.415496179477037e-1 2.415496179477037e-1
0.2365625 2.372714934593665e-1 2.372714934593665e-1
0.236875 2.3538840100841352e-1 2.3538840100841352e-1
0.2371875 2.3284729886959266e-1 2.3284729886959266e-1
0.2375 2.2616249730740545e-1 2.2616249730740545e-1
0.2378125 2.2435065545992128e-1 2.2435065545992128e-1
0.238125 2.1766861830597062e-1 2.1766861830597062e-1
0.2384375 2.15839613262097e-1 2.15839613262097e-1
0.23875 2.1122913808844768e-1 2.1122913808844768e-1
0.2390625 2.0587042208840156e-1 2.0587042208840156e-1
0.239375 2.048517286251359e-1 2.048517286251359e-1
0.2396875 2.0190881391986348e-1 2.0190881391986348e-1
0.24 1.9834701541854027e-1 1.9834701541854027e-1
0.2403125 1.926605948241109e-1 1.926605948241109e-1
0.240625 1.9171750188738823e-1 1.9171750188738823e-1
0.2409375 1.8771662383674137e-1 1.8771662383674137e-1
0.24125 1.820270694491688e-1 1.820270694491688e-1
0.24156249999999999 1.7951320245206315e-1 1.7951320245206315e-1
0.241875 1.7676048074131412e-1 1.7676048074131412e-1
0.2421875 1.7079224127278447e-1 1.7079224127278447e-1
0.2425 1.659301006205629e-1 1.659301006205629e-1
0.2428125 1.6151672353894408e-1 1.6151672353894408e-1
0.243125 1.5887149755813024e-1 1.5887149755813024e-1
0.2434375 1.5510661827133898e-1 1.5510661827133898e-1
0.24375 1.5044717535724939e-1 1.5044717535724939e-1
0.2440625 1.441322478397984e-1 1.441322478397984e-1
0.244375 1.4180098332540236e-1 1.4180098332540236e-1
0.2446875 1.3755731787327985e-1 1.3755731787327985e-1
0.245 1.337198681552314e-1 1.337198681552314e-1
0.2453125 1.3065898206182336e-1 1.3065898206182336e-1
0.245625 1.2476119657671969e-1 1.2476119657671969e-1
0.2459375 1.197981642775181e-1 1.197981642775181e-1
0.24625 1.1631453597360686e-1 1.1631453597360686e-1
0.2465625 1.1212046121031616e-1 1.1212046121031616e-1
0.246875 1.0733062661743187e-1 1.0733062661743187e-1
0.2471875 1.0309400831952242e-1 1.0309400831952242e-1
0.2475 9.845499082107434e-2 9.845499082107434e-2
0.2478125 9.368672650211973e-2 9.368672650211973e-2
0.248125 8.83524968015541e-2 8.83524968015541e-2
0.2484375 8.666530381865467e-2 8.666530381865467e-2
0.24875 8.1075700828797e-2 8.1075700828797e-2
0.2490625 7.802322932489059e-2 7.802322932489059e-2
0.249375 7.38122360038238e-2 7.38122360038238e-2
0.2496875 6.582678879690373e-2 6.582678879690373e-2
0.25 6.40531865177314e-2 6.40531865177314e-2
0.2503125 5.74932659113534e-2 5.74932659113534e-2
0.250625 5.1933757178040274e-2 5.1933757178040274e-2
0.25093750000000004 4.8495252160456026e-2 4.8495252160456026e-2
0.25125000000000003 4.253281486794602e-2 4.253281486794602e-2
0.2515625 3.868092429306724e-2 3.868092429306724e-2
0.251875 3.402575308096001e-2 3.402575308096001e-2
0.2521875 3.032038634532963e-2 3.032038634532963e-2
0.2525 2.3346785780041124e-2 2.3346785780041124e-2
0.25281250000000005 1.81569859727011e-2 1.81569859727011e-2
0.25312500000000004 1.353791925098502e-2 1.353791925098502e-2
0.25343750000000004 9.36911644780647e-3 9.36911644780647e-3
0.25375000000000003 3.5183406429046826e-3 3.5183406429046826e-3
0.2540625 -1.5923133966220249e-3 -1.5923133966220249e-3
0.254375 -6.2773803389513105e-3 -6.2773803389513105e-3
0.2546875 -1.3142392868439323e-2 -1.3142392868439323e-2
0.255 -1.5394331805191008e-2 -1.5394331805191008e-2
0.25531250000000005 -2.1627941511405346e-2 -2.1627941511405346e-2
0.25562500000000005 -2.675997437167954e-2 -2.675997437167954e-2
0.25593750000000004 -2.979275992006425e-2 -2.979275992006425e-2
0.25625000000000003 -3.54843859401166e-2 -3.54843859401166e-2
0.2565625 -4.2600467983583634e-2 -4.2600467983583634e-2
0.256875 -4.768048400878744e-2 -4.768048400878744e-2
0.2571875 -5.3374850301815435e-2 -5.3374850301815435e-2
0.2575 -5.960012850632612e-2 -5.960012850632612e-2
0.2578125 -6.457794946131745e-2 -6.457794946131745e-2
0.25812500000000005 -6.874165917783959e-2 -6.874165917783959e-2
0.25843750000000004 -7.403861555635505e-2 -7.403861555635505e-2
0.25875000000000004 -7.859721024728916e-2 -7.859721024728916e-2
0.25906250000000003 -8.768763683624403e-2 -8.768763683624403e-2
0.259375 -9.234869474098506e-2 -9.234869474098506e-2
0.2596875 -9.723641552013707e-2 -9.723641552013707e-2
0.26 -1.0396620323776862e-1 -1.0396620323776862e-1
0.2603125 -1.0825165709106788e-1 -1.0825165709106788e-1
0.26062500000000005 -1.1342052584827744e-1 -1.1342052584827744e-1
0.26093750000000004 -1.2072699110526575e-1 -1.2072699110526575e-1
0.26125000000000004 -1.25986970710664e-1 -1.25986970710664e-1
0.26156250000000003 -1.3367641401841812e-1 -1.3367641401841812e-1
0.261875 -1.3732090137150355e-1 -1.3732090137150355e-1
0.2621875 -1.413673497624126e-1 -1.413673497624126e-1
0.2625 -1.4893075689055824e-1 -1.4893075689055824e-1
0.2628125 -1.561914473501469e-1 -1.561914473501469e-1
0.26312500000000005 -1.6058797878999886e-1 -1.6058797878999886e-1
0.26343750000000005 -1.6580305112133775e-1 -1.6580305112133775e-1
0.26375000000000004 -1.727371311268593e-1 -1.727371311268593e-1
0.26406250000000003 -1.7715898183419032e-1 -1.7715898183419032e-1
0.264375 -1.8304732665242174e-1 -1.8304732665242174e-1
0.2646875 -1.8539758300053055e-1 -1.8539758300053055e-1
0.265 -1.9701456071893464e-1 -1.9701456071893464e-1
0.2653125 -1.979569699893995e-1 -1.979569699893995e-1
0.265625 -2.0653731901679695e-1 -2.0653731901679695e-1
0.26593750000000005 -2.1314084247901466e-1 -2.1314084247901466e-1
0.26625000000000004 -2.2079881880895247e-1 -2.2079881880895247e-1
0.26656250000000004 -2.2497430185253453e-1 -2.2497430185253453e-1
0.26687500000000003 -2.3166575031486847e-1 -2.3166575031486847e-1
0.2671875 -2.4000618821596564e-1 -2.4000618821596564e-1
0.2675 -2.470796417761898e-1 -2.470796417761898e-1
0.2678125 -2.5182645046484087e-1 -2.5182645046484087e-1
0.268125 -2.5898597284653935e-1 -2.5898597284653935e-1
0.26843750000000005 -2.6439521222405293e-1 -2.6439521222405293e-1
0.26875000000000004 -2.6956086096802157e-1 -2.6956086096802157e-1
0.26906250000000004 -2.7704619714918355e-1 -2.7704619714918355e-1
0.26937500000000003 -2.845651962767528e-1 -2.845651962767528e-1
0.2696875 -2.900796975342468e-1 -2.900796975342468e-1
0.27 -2.9772995302268956e-1 -2.9772995302268956e-1
0.2703125 -3.023172255849653e-1 -3.023172255849653e-1
0.270625 -3.112918547500607e-1 -3.112918547500607e-1
0.27093750000000005 -3.1602124455516734e-1 -3.1602124455516734e-1
0.27125000000000005 -3.2296745908629365e-1 -3.2296745908629365e-1
0.27156250000000004 -3.3011920938010864e-1 -3.3011920938010864e-1
0.27187500000000003 -3.367675654104909e-1 -3.367675654104909e-1
0.2721875 -3.458003892552819e-1 -3.458003892552819e-1
0.2725 -3.532717567019512e-1 -3.532717567019512e-1
0.2728125 -3.594261671438739e-1 -3.594261671438739e-1
0.273125 -3.6571122440423043e-1 -3.6571122440423043e-1
0.27343750000000006 -3.736714654065958e-1 -3.736714654065958e-1
0.27375000000000005 -3.784179894261337e-1 -3.784179894261337e-1
0.27406250000000004 -3.8596585477775935e-1 -3.8596585477775935e-1
0.27437500000000004 -3.9328924219412276e-1 -3.9328924219412276e-1
0.27468750000000003 -4.001673127519547e-1 -4.001673127519547e-1
0.275 -4.0761576153786283e-1 -4.0761576153786283e-1
0.2753125 -4.1493531189703337e-1 -4.1493531189703337e-1
0.275625 -4.2217026534094604e-1 -4.2217026534094604e-1
0.2759375 -4.3010590947019356e-1 -4.3010590947019356e-1
0.27625000000000005 -4.364536666877479e-1 -4.364536666877479e-1
0.27656250000000004 -4.474447112903812e-1 -4.474447112903812e-1
0.27687500000000004 -4.51812521093097e-1 -4.51812521093097e-1
0.27718750000000003 -4.5860794463319454e-1 -4.5860794463319454e-1
0.2775 -4.674700864049095e-1 -4.674700864049095e-1
0.2778125 -4.760643267351492e-1 -4.760643267351492e-1
0.278125 -4.824621272615781e-1 -4.824621272615781e-1
0.2784375 -4.8917835425495415e-1 -4.8917835425495415e-1
0.27875000000000005 -4.99020583077844e-1 -4.99020583077844e-1
0.27906250000000005 -5.035967319396595e-1 -5.035967319396595e-1
0.27937500000000004 -5.130047757508227e-1 -5.130047757508227e-1
0.27968750000000003 -5.19114444905107e-1 -5.19114444905107e-1
0.28 -5.26716502127464e-1 -5.26716502127464e-1
0.2803125 -5.359080129307121e-1 -5.359080129307121e-1
0.280625 -5.426620343975164e-1 -5.426620343975164e-1
0.2809375 -5.524942465523499e-1 -5.524942465523499e-1
0.28125000000000006 -5.584141737505424e-1 -5.584141737505424e-1
0.28156250000000005 -5.673764171366646e-1 -5.673764171366646e-1
0.28187500000000004 -5.75303943309017e-1 -5.75303943309017e-1
0.28218750000000004 -5.834214535977016e-1 -5.834214535977016e-1
0.28250000000000003 -5.888072920939966e-1 -5.888072920939966e-1
0.2828125 -5.998446460886488e-1 -5.998446460886488e-1
0.283125 -6.074841292026112e-1 -6.074841292026112e-1
0.2834375 -6.148547417702948e-1 -6.148547417702948e-1
0.28375 -6.233276246226969e-1 -6.233276246226969e-1
0.28406250000000005 -6.315403161749136e-1 -6.315403161749136e-1
0.28437500000000004 -6.402482918280374e-1 -6.402482918280374e-1
0.28468750000000004 -6.467180770365748e-1 -6.467180770365748e-1
0.28500000000000003 -6.581385354371823e-1 -6.581385354371823e-1
0.2853125 -6.648998417628253e-1 -6.648998417628253e-1
0.285625 -6.735162516412392e-1 -6.735162516412392e-1
0.2859375 -6.821255409319282e-1 -6.821255409319282e-1
0.28625 -6.91890340969302e-1 -6.91890340969302e-1
0.28656250000000005 -6.985218776677802e-1 -6.985218776677802e-1
0.28687500000000005 -7.071031434822079e-1 -7.071031434822079e-1
0.28718750000000004 -7.167071695254426e-1 -7.167071695254426e-1
0.28750000000000003 -7.257837869552977e-1 -7.257837869552977e-1
0.2878125 -7.323927044095844e-1 -7.323927044095844e-1
0.288125 -7.423201992238764e-1 -7.423201992238764e-1
0.2884375 -7.501974459970815e-1 -7.501974459970815e-1
0.28875 -7.59584393492013e-1 -7.59584393492013e-1
0.28906250000000006 -7.694822498248404e-1 -7.694822498248404e-1
0.28937500000000005 -7.773359776598672e-1 -7.773359776598672e-1
0.28968750000000004 -7.867571164348637e-1 -7.867571164348637e-1
0.29000000000000004 -7.973848039934173e-1 -7.973848039934173e-1
0.29031250000000003 -8.038665015871165e-1 -8.038665015871165e-1
0.290625 -8.153901453767038e-1 -8.153901453767038e-1
0.2909375 -8.228242246674644e-1 -8.228242246674644e-1
0.29125 -8.32169153426229e-1 -8.32169153426229e-1
0.2915625 -8.410236919241005e-1 -8.410236919241005e-1
0.29187500000000005 -8.51240594670934e-1 -8.51240594670934e-1
0.29218750000000004 -8.583076807432453e-1 -8.583076807432453e-1
0.29250000000000004 -8.726484249515569e-1 -8.726484249515569e-1
0.29281250000000003 -8.787976357558809e-1 -8.787976357558809e-1
0.293125 -8.89175075357024e-1 -8.89175075357024e-1
0.2934375 -8.978485385674948e-1 -8.978485385674948e-1
0.29375 -9.060041441186049e-1 -9.060041441186049e-1
0.2940625 -9.174952281952291e-1 -9.174952281952291e-1
0.29437500000000005 -9.278055103919987e-1 -9.278055103919987e-1
0.29468750000000005 -9.353689038986421e-1 -9.353689038986421e-1
0.29500000000000004 -9.445658761557287e-1 -9.445658761557287e-1
0.29531250000000003 -9.569458644970372e-1 -9.569458644970372e-1
0.295625 -9.65991862094278e-1 -9.65991862094278e-1
0.2959375 -9.769056146248194e-1 -9.769056146248194e-1
0.29625 -9.875574902877351e-1 -9.875574902877351e-1
0.2965625 -9.961954774695632e-1 -9.961954774695632e-1
0.29687500000000006 -1.004458352559276e0 -1.004458352559276e0
0.29718750000000005 -1.014457273323068e0 -1.014457273323068e0
0.29750000000000004 -1.0243172237629996e0 -1.0243172237629996e0
0.29781250000000004 -1.0367243464612774e0 -1.0367243464612774e0
0.29812500000000003 -1.0459484535982928e0 -1.0459484535982928e0
0.2984375 -1.0561739758619741e0 -1.0561739758619741e0
0.29875 -1.0640263140654942e0 -1.0640263140654942e0
0.2990625 -1.079171604431075e0 -1.079171604431075e0
0.299375 -1.0883746911801144e0 -1.0883746911801144e0
0.29968750000000005 -1.0976200774063263e0 -1.0976200774063263e0
0.30000000000000004 -1.107876110242295e0 -1.107876110242295e0
0.30031250000000004 -1.1211567684246337e0 -1.1211567684246337e0
0.30062500000000003 -1.1295875749089181e0 -1.1295875749089181e0
0.3009375 -1.1384431562179533e0 -1.1384431562179533e0
0.30125 -1.1483379687421338e0 -1.1483379687421338e0
0.3015625 -1.1613060334890624e0 -1.1613060334890624e0
0.301875 -1.1692178232857704e0 -1.1692178232857704e0
0.30218750000000005 -1.1814299178037335e0 -1.1814299178037335e0
0.30250000000000005 -1.194498327899645e0 -1.194498327899645e0
0.30281250000000004 -1.203685642926438e0 -1.203685642926438e0
0.30312500000000003 -1.2148834040796364e0 -1.2148834040796364e0
0.3034375 -1.225148168685927e0 -1.225148168685927e0
0.30375 -1.2342021944129091e0 -1.2342021944129091e0
0.3040625 -1.2475077018749734e0 -1.2475077018749734e0
0.304375 -1.2580694455151833e0 -1.2580694455151833e0
0.30468750000000006 -1.2705828584791097e0 -1.2705828584791097e0
0.30500000000000005 -1.2783205709662515e0 -1.2783205709662515e0
0.30531250000000004 -1.2921854561151567e0 -1.2921854561151567e0
0.30562500000000004 -1.3006836171813565e0 -1.3006836171813565e0
0.30593750000000003 -1.3132937268425384e0 -1.3132937268425384e0
0.30625 -1.3250054613769398e0 -1.3250054613769398e0
0.3065625 -1.3369561369405791e0 -1.3369561369405791e0
0.306875 -1.3463769543710886e0 -1.3463769543710886e0
0.3071875 -1.3579351818949807e0 -1.3579351818949807e0
0.30750000000000005 -1.3698585331582298e0 -1.3698585331582298e0
0.30781250000000004 -1.381402448151356e0 -1.381402448151356e0
0.30812500000000004 -1.390698397299865e0 -1.390698397299865e0
0.30843750000000003 -1.4040198756062172e0 -1.4040198756062172e0
0.30875 -1.4179481573616148e0 -1.4179481573616148e0
0.3090625 -1.4261057351865465e0 -1.4261057351865465e0
0.309375 -1.4388121999924341e0 -1.4388121999924341e0
0.3096875 -1.4507295921036065e0 -1.4507295921036065e0
0.31000000000000005 -1.4649649891631715e0 -1.4649649891631715e0
0.31031250000000005 -1.4741801987453518e0 -1.4741801987453518e0
0.31062500000000004 -1.4878315291267872e0 -1.4878315291267872e0
0.31093750000000003 -1.499366275492911e0 -1.499366275492911e0
0.31125 -1.5127928012676866e0 -1.5127928012676866e0
0.3115625 -1.524540446142645e0 -1.524540446142645e0
0.311875 -1.5378128352419016e0 -1.5378128352419016e0
0.3121875 -1.5461002590579018e0 -1.5461002590579018e0
0.31250000000000006 -1.560743041611794e0 -1.560743041611794e0
0.31281250000000005 -1.576493169806462e0 -1.576493169806462e0
0.31312500000000004 -1.5877117326050656e0 -1.5877117326050656e0
0.31343750000000004 -1.6010207562718723e0 -1.6010207562718723e0
0.31375000000000003 -1.6143762704010887e0 -1.6143762704010887e0
0.3140625 -1.6238547123390608e0 -1.6238547123390608e0
0.314375 -1.6362129549294413e0 -1.6362129549294413e0
0.3146875 -1.6477893352408945e0 -1.6477893352408945e0
0.315 -1.6630514203167412e0 -1.6630514203167412e0
0.31531250000000005 -1.6736144098655577e0 -1.6736144098655577e0
0.31562500000000004 -1.6880126007878506e0 -1.6880126007878506e0
0.31593750000000004 -1.6990358217296024e0 -1.6990358217296024e0
0.31625000000000003 -1.7141685453394975e0 -1.7141685453394975e0
0.3165625 -1.7263724634300606e0 -1.7263724634300606e0
0.316875 -1.741129065654285e0 -1.741129065654285e0
0.3171875 -1.7536241240901735e0 -1.7536241240901735e0
0.3175 -1.7679367660872676e0 -1.7679367660872676e0
0.31781250000000005 -1.7788680424797794e0 -1.7788680424797794e0
0.31812500000000005 -1.7924264378213128e0 -1.7924264378213128e0
0.31843750000000004 -1.808308953077948e0 -1.808308953077948e0
0.31875000000000003 -1.8184891269226218e0 -1.8184891269226218e0
0.3190625 -1.832463770052208e0 -1.832463770052208e0
0.319375 -1.8457332218710225e0 -1.8457332218710225e0
0.3196875 -1.8597493293697416e0 -1.8597493293697416e0
0.32 -1.872372537977434e0 -1.872372537977434e0
0.32031250000000006 -1.88794102400302e0 -1.88794102400302e0
0.32062500000000005 -1.9013304978112946e0 -1.9013304978112946e0
0.32093750000000004 -1.9166973681064055e0 -1.9166973681064055e0
0.32125000000000004 -1.930026425254845e0 -1.930026425254845e0
0.32156250000000003 -1.9440523685849702e0 -1.9440523685849702e0
0.321875 -1.9558753711613908e0 -1.9558753711613908e0
0.3221875 -1.9689976302894583e0 -1.9689976302894583e0
0.3225 -1.984789116786168e0 -1.984789116786168e0
0.3228125 -1.997769559462221e0 -1.997769559462221e0
0.32312500000000005 -2.0130283731047247e0 -2.0130283731047247e0
0.32343750000000004 -2.0267830511226284e0 -2.0267830511226284e0
0.32375000000000004 -2.0403450201798923e0 -2.0403450201798923e0
0.32406250000000003 -2.0543560862503445e0 -2.0543560862503445e0
0.324375 -2.067667006694727e0 -2.067667006694727e0
0.3246875 -2.0819941530586665e0 -2.0819941530586665e0
0.325 -2.0992093272503998e0 -2.0992093272503998e0
0.3253125 -2.1165676402785256e0 -2.1165676402785256e0
0.32562500000000005 -2.130743906288125e0 -2.130743906288125e0
0.32593750000000005 -2.144840150405479e0 -2.144840150405479e0
0.32625000000000004 -2.1581735088817813e0 -2.1581735088817813e0
0.32656250000000003 -2.1744880650518543e0 -2.1744880650518543e0
0.326875 -2.1868996322115426e0 -2.1868996322115426e0
0.3271875 -2.202092878092707e0 -2.202092878092707e0
0.3275 -2.2199265353189266e0 -2.2199265353189266e0
0.3278125 -2.2332491558724077e0 -2.2332491558724077e0
0.32812500000000006 -2.2483681574255105e0 -2.2483681574255105e0
0.32843750000000005 -2.262000255184511e0 -2.262000255184511e0
0.32875000000000004 -2.2762166142362266e0 -2.2762166142362266e0
0.32906250000000004 -2.292158757866354e0 -2.292158757866354e0
0.32937500000000003 -2.3082893059442076e0 -2.3082893059442076e0
0.3296875 -2.320935610155765e0 -2.320935610155765e0
0.33 -2.3423216491989014e0 -2.3423216491989014e0
0.3303125 -2.3549536565921234e0 -2.3549536565921234e0
0.330625 -2.368714925990979e0 -2.368714925990979e0
0.33093750000000005 -2.3870646648898846e0 -2.3870646648898846e0
0.33125000000000004 -2.4026553578065877e0 -2.4026553578065877e0
0.33156250000000004 -2.4165118516872544e0 -2.4165118516872544e0
0.33187500000000003 -2.4297190554240378e0 -2.4297190554240378e0
0.3321875 -2.447253384602526e0 -2.447253384602526e0
0.3325 -2.467147226664246e0 -2.467147226664246e0
0.3328125 -2.4810013683242222e0 -2.4810013683242222e0
0.333125 -2.4995549561860106e0 -2.4995549561860106e0
0.33343750000000005 -2.5122891571078516e0 -2.5122891571078516e0
0.33375000000000005 -2.5293574629128206e0 -2.5293574629128206e0
0.33406250000000004 -2.54547304202756e0 -2.54547304202756e0
0.33437500000000003 -2.5607728422807203e0 -2.5607728422807203e0
0.3346875 -2.5792000926363916e0 -2.5792000926363916e0
0.335 -2.5946381686605027e0 -2.5946381686605027e0
0.3353125 -2.610259439582159e0 -2.610259439582159e0
0.335625 -2.626637464352506e0 -2.626637464352506e0
0.33593750000000006 -2.646229361210907e0 -2.646229361210907e0
0.33625000000000005 -2.66308775449911e0 -2.66308775449911e0
0.33656250000000004 -2.679584842224948e0 -2.679584842224948e0
0.33687500000000004 -2.697556398597634e0 -2.697556398597634e0
0.33718750000000003 -2.713446553174116e0 -2.713446553174116e0
0.3375 -2.7306352578986197e0 -2.7306352578986197e0
0.3378125 -2.7455604931343705e0 -2.7455604931343705e0
0.338125 -2.7613584525794512e0 -2.7613584525794512e0
0.3384375 -2.7782717607175518e0 -2.7782717607175518e0
0.33875000000000005 -2.7972008731864197e0 -2.7972008731864197e0
0.33906250000000004 -2.8147179418471286e0 -2.8147179418471286e0
0.33937500000000004 -2.832455396801969e0 -2.832455396801969e0
0.33968750000000003 -2.8501747648866957e0 -2.8501747648866957e0
0.34 -2.8680716981222294e0 -2.8680716981222294e0
0.3403125 -2.8853741862646065e0 -2.8853741862646065e0
0.340625 -2.902979821175585e0 -2.902979821175585e0
0.3409375 -2.919779798409444e0 -2.919779798409444e0
0.34125000000000005 -2.937696442265086e0 -2.937696442265086e0
0.34156250000000005 -2.955109562970073e0 -2.955109562970073e0
0.34187500000000004 -2.9730454772713064e0 -2.9730454772713064e0
0.34218750000000003 -2.991360325514187e0 -2.991360325514187e0
0.3425 -3.0101761079319194e0 -3.0101761079319194e0
0.3428125 -3.0298895023530794e0 -3.0298895023530794e0
0.343125 -3.0454301802507406e0 -3.0454301802507406e0
0.3434375 -3.066421119141204e0 -3.066421119141204e0
0.34375000000000006 -3.0833555065288683e0 -3.0833555065288683e0
0.34406250000000005 -3.103429036303759e0 -3.103429036303759e0
0.34437500000000004 -3.1232636499186346e0 -3.1232636499186346e0
0.34468750000000004 -3.1390291845706533e0 -3.1390291845706533e0
0.34500000000000003 -3.15804841048216e0 -3.15804841048216e0
0.3453125 -3.175896247600257e0 -3.175896247600257e0
0.345625 -3.19379596757576e0 -3.19379596757576e0
0.3459375 -3.215302206440946e0 -3.215302206440946e0
0.34625 -3.2308171657665743e0 -3.2308171657665743e0
0.34656250000000005 -3.2510291123450306e0 -3.2510291123450306e0
0.34687500000000004 -3.271305109756803e0 -3.271305109756803e0
0.34718750000000004 -3.29063682064011e0 -3.29063682064011e0
0.34750000000000003 -3.306830202242644e0 -3.306830202242644e0
0.3478125 -3.3294216252640116e0 -3.3294216252640116e0
0.348125 -3.3487472429275376e0 -3.3487472429275376e0
0.3484375 -3.3684649165512828e0 -3.3684649165512828e0
0.34875 -3.387790020383044e0 -3.387790020383044e0
0.34906250000000005 -3.4084871169376574e0 -3.4084871169376574e0
0.34937500000000005 -3.4279585472273983e0 -3.4279585472273983e0
0.34968750000000004 -3.4436761830972036e0 -3.4436761830972036e0
0.35000000000000003 -3.4663438369713266e0 -3.4663438369713266e0
0.3503125 -3.4879673610072577e0 -3.4879673610072577e0
0.350625 -3.5055147591589493e0 -3.5055147591589493e0
0.3509375 -3.525499894181529e0 -3.525499894181529e0
0.35125 -3.5450123790348234e0 -3.5450123790348234e0
0.35156250000000006 -3.5637175313510387e0 -3.5637175313510387e0
0.35187500000000005 -3.588053592195728e0 -3.588053592195728e0
0.35218750000000004 -3.6067462539300768e0 -3.6067462539300768e0
0.35250000000000004 -3.6273113380890654e0 -3.6273113380890654e0
0.35281250000000003 -3.6479212669297785e0 -3.6479212669297785e0
0.353125 -3.6669605470566684e0 -3.6669605470566684e0
0.3534375 -3.6876254770865207e0 -3.6876254770865207e0
0.35375 -3.7112853403220005e0 -3.7112853403220005e0
0.3540625 -3.729461653403313e0 -3.729461653403313e0
0.35437500000000005 -3.7513313367241143e0 -3.7513313367241143e0
0.35468750000000004 -3.7730581815873383e0 -3.7730581815873383e0
0.35500000000000004 -3.793365541264983e0 -3.793365541264983e0
0.35531250000000003 -3.8119264868816107e0 -3.8119264868816107e0
0.355625 -3.835952989968654e0 -3.835952989968654e0
0.3559375 -3.8602108811898224e0 -3.8602108811898224e0
0.35625 -3.8786194782175234e0 -3.8786194782175234e0
0.3565625 -3.8993344586584944e0 -3.8993344586584944e0
0.35687500000000005 -3.919758960912667e0 -3.919758960912667e0
0.35718750000000005 -3.944212672821458e0 -3.944212672821458e0
0.35750000000000004 -3.9636667208375447e0 -3.9636667208375447e0
0.35781250000000003 -3.985361044150203e0 -3.985361044150203e0
0.358125 -4.006956397754628e0 -4.006956397754628e0
0.3584375 -4.029359751703531e0 -4.029359751703531e0
0.35875 -4.053272004039762e0 -4.053272004039762e0
0.3590625 -4.077341779030256e0 -4.077341779030256e0
0.35937500000000006 -4.096881726495347e0 -4.096881726495347e0
0.35968750000000005 -4.122078795283095e0 -4.122078795283095e0
0.36000000000000004 -4.143975027952955e0 -4.143975027952955e0
0.36031250000000004 -4.163839063710519e0 -4.163839063710519e0
0.36062500000000003 -4.185738889806679e0 -4.185738889806679e0
0.3609375 -4.2076324409541925e0 -4.2076324409541925e0
0.36125 -4.23110018535376e0 -4.23110018535376e0
0.3615625 -4.254128947488105e0 -4.254128947488105e0
0.361875 -4.277968181496952e0 -4.277968181496952e0
0.36218750000000005 -4.300328597283304e0 -4.300328597283304e0
0.36250000000000004 -4.323918708551581e0 -4.323918708551581e0
0.36281250000000004 -4.345841722802696e0 -4.345841722802696e0
0.36312500000000003 -4.36903038570167e0 -4.36903038570167e0
0.3634375 -4.39342949022889e0 -4.39342949022889e0
0.36375 -4.415649963035911e0 -4.415649963035911e0
0.3640625 -4.439175415513681e0 -4.439175415513681e0
0.364375 -4.462113382369942e0 -4.462113382369942e0
0.36468750000000005 -4.4870243320180165e0 -4.4870243320180165e0
0.36500000000000005 -4.508781566921833e0 -4.508781566921833e0
0.36531250000000004 -4.534548310378021e0 -4.534548310378021e0
0.36562500000000003 -4.558010443853753e0 -4.558010443853753e0
0.3659375 -4.57913079980576e0 -4.57913079980576e0
0.36625 -4.605011040819271e0 -4.605011040819271e0
0.3665625 -4.62984085781013e0 -4.62984085781013e0
0.366875 -4.653303484508477e0 -4.653303484508477e0
0.36718750000000006 -4.6762669205042116e0 -4.6762669205042116e0
0.36750000000000005 -4.701575147113225e0 -4.701575147113225e0
0.36781250000000004 -4.726697614432531e0 -4.726697614432531e0
0.36812500000000004 -4.7507202301764195e0 -4.7507202301764195e0
0.36843750000000003 -4.776818366730048e0 -4.776818366730048e0
0.36875 -4.7996661761414074e0 -4.7996661761414074e0
0.3690625 -4.825366492713918e0 -4.825366492713918e0
0.369375 -4.849555778028524e0 -4.849555778028524e0
0.3696875 -4.875615839947066e0 -4.875615839947066e0
0.37000000000000005 -4.90107608899384e0 -4.90107608899384e0
0.37031250000000004 -4.9264334789774225e0 -4.9264334789774225e0
0.37062500000000004 -4.951408290389416e0 -4.951408290389416e0
0.37093750000000003 -4.97496209298756e0 -4.97496209298756e0
0.37125 -4.9998433952220225e0 -4.9998433952220225e0
0.3715625 -5.027652108248411e0 -5.027652108248411e0
0.371875 -5.053051520477901e0 -5.053051520477901e0
0.3721875 -5.07793362213274e0 -5.07793362213274e0
0.37250000000000005 -5.1033986666012865e0 -5.1033986666012865e0
0.37281250000000005 -5.132014821919846e0 -5.132014821919846e0
0.37312500000000004 -5.15542178159162e0 -5.15542178159162e0
0.37343750000000003 -5.180859134141109e0 -5.180859134141109e0
0.37375 -5.205553411150184e0 -5.205553411150184e0
0.3740625 -5.233886681428565e0 -5.233886681428565e0
0.374375 -5.257856112007765e0 -5.257856112007765e0
0.3746875 -5.287957506775136e0 -5.287957506775136e0
0.37500000000000006 -5.314762579042188e0 -5.314762579042188e0
0.37531250000000005 -5.339595133744886e0 -5.339595133744886e0
0.37562500000000004 -5.367159809725898e0 -5.367159809725898e0
0.37593750000000004 -5.394459860111645e0 -5.394459860111645e0
0.37625000000000003 -5.420906708281699e0 -5.420906708281699e0
0.3765625 -5.449132473561484e0 -5.449132473561484e0
0.376875 -5.47321112406339e0 -5.47321112406339e0
0.3771875 -5.501112433407478e0 -5.501112433407478e0
0.37750000000000006 -5.526704136458328e0 -5.526704136458328e0
0.37781250000000005 -5.554967898855146e0 -5.554967898855146e0
0.37812500000000004 -5.58520684049622e0 -5.58520684049622e0
0.37843750000000004 -5.610907044774329e0 -5.610907044774329e0
0.37875000000000003 -5.638310236407641e0 -5.638310236407641e0
0.3790625 -5.667268004488186e0 -5.667268004488186e0
0.379375 -5.692784943638479e0 -5.692784943638479e0
0.3796875 -5.72113365021746e0 -5.72113365021746e0
0.38 -5.751094228300325e0 -5.751094228300325e0
0.38031250000000005 -5.780352076188727e0 -5.780352076188727e0
0.38062500000000005 -5.806610123307699e0 -5.806610123307699e0
0.38093750000000004 -5.83443105403844e0 -5.83443105403844e0
0.38125000000000003 -5.863081023804305e0 -5.863081023804305e0
0.3815625 -5.888519113848496e0 -5.888519113848496e0
0.381875 -5.9213459035724085e0 -5.9213459035724085e0
0.3821875 -5.9499799496276395e0 -5.9499799496276395e0
0.3825 -5.977267478432303e0 -5.977267478432303e0
0.38281250000000006 -6.006408757829966e0 -6.006408757829966e0
0.38312500000000005 -6.032939204516559e0 -6.032939204516559e0
0.38343750000000004 -6.062682585715855e0 -6.062682585715855e0
0.38375000000000004 -6.093300852455876e0 -6.093300852455876e0
0.38406250000000003 -6.1220443556327595e0 -6.1220443556327595e0
0.384375 -6.152596700976254e0 -6.152596700976254e0
0.3846875 -6.182153052775583e0 -6.182153052775583e0
0.385 -6.212027198090844e0 -6.212027198090844e0
0.38531250000000006 -6.239926106784559e0 -6.239926106784559e0
0.38562500000000005 -6.270446554328053e0 -6.270446554328053e0
0.38593750000000004 -6.302201592928803e0 -6.302201592928803e0
0.38625000000000004 -6.33181789176583e0 -6.33181789176583e0
0.38656250000000003 -6.361231227990764e0 -6.361231227990764e0
0.386875 -6.392294920411267e0 -6.392294920411267e0
0.3871875 -6.4215825454026785e0 -6.4215825454026785e0
0.3875 -6.453625732032968e0 -6.453625732032968e0
0.3878125 -6.4850785005306975e0 -6.4850785005306975e0
0.38812500000000005 -6.513356661951228e0 -6.513356661951228e0
0.38843750000000005 -6.545021876743384e0 -6.545021876743384e0
0.38875000000000004 -6.575927728955911e0 -6.575927728955911e0
0.38906250000000003 -6.6070317304599016e0 -6.6070317304599016e0
0.389375 -6.637610944461493e0 -6.637610944461493e0
0.3896875 -6.668560484405724e0 -6.668560484405724e0
0.39 -6.698613814275312e0 -6.698613814275312e0
0.3903125 -6.731013152385138e0 -6.731013152385138e0
0.39062500000000006 -6.76272203530575e0 -6.76272203530575e0
0.39093750000000005 -6.796535050948158e0 -6.796535050948158e0
0.39125000000000004 -6.827663148052714e0 -6.827663148052714e0
0.39156250000000004 -6.8550442886140885e0 -6.8550442886140885e0
0.39187500000000003 -6.890390690451248e0 -6.890390690451248e0
0.3921875 -6.9247553395331565e0 -6.9247553395331565e0
0.3925 -6.9558598751888425e0 -6.9558598751888425e0
0.3928125 -6.989188771988346e0 -6.989188771988346e0
0.39312500000000006 -7.019195041507054e0 -7.019195041507054e0
0.39343750000000005 -7.0536668171841015e0 -7.0536668171841015e0
0.39375000000000004 -7.085733438581563e0 -7.085733438581563e0
0.39406250000000004 -7.116735286727497e0 -7.116735286727497e0
0.39437500000000003 -7.155059737628697e0 -7.155059737628697e0
0.3946875 -7.187771611861216e0 -7.187771611861216e0
0.395 -7.217999371063932e0 -7.217999371063932e0
0.3953125 -7.253262547446546e0 -7.253262547446546e0
0.395625 -7.286926503066432e0 -7.286926503066432e0
0.39593750000000005 -7.320911084450607e0 -7.320911084450607e0
0.39625000000000005 -7.355253720100016e0 -7.355253720100016e0
0.39656250000000004 -7.390303541985894e0 -7.390303541985894e0
0.39687500000000003 -7.42307115220742e0 -7.42307115220742e0
0.3971875 -7.456935611183916e0 -7.456935611183916e0
0.3975 -7.490847861776864e0 -7.490847861776864e0
0.3978125 -7.525426041958461e0 -7.525426041958461e0
0.398125 -7.557314717254165e0 -7.557314717254165e0
0.39843750000000006 -7.594418467610602e0 -7.594418467610602e0
0.39875000000000005 -7.628420672420042e0 -7.628420672420042e0
0.39906250000000004 -7.662369682772486e0 -7.662369682772486e0
0.39937500000000004 -7.695937342660407e0 -7.695937342660407e0
0.39968750000000003 -7.734990884665102e0 -7.734990884665102e0
0.4 -7.7676357820106645e0 -7.7676357820106645e0
0.4003125 -7.801929041201809e0 -7.801929041201809e0
0.400625 -7.834922437629437e0 -7.834922437629437e0
0.40093750000000006 -7.872943206792705e0 -7.872943206792705e0
0.40125000000000005 -7.910053915937759e0 -7.910053915937759e0
0.40156250000000004 -7.946012772527546e0 -7.946012772527546e0
0.40187500000000004 -7.98257683652141e0 -7.98257683652141e0
0.40218750000000003 -8.018664699009285e0 -8.018664699009285e0
0.4025 -8.053965228010064e0 -8.053965228010064e0
0.4028125 -8.09326538746577e0 -8.09326538746577e0
0.403125 -8.127655471087245e0 -8.127655471087245e0
0.4034375 -8.16444322046268e0 -8.16444322046268e0
0.40375000000000005 -8.198860380318955e0 -8.198860380318955e0
0.40406250000000005 -8.235922335126496e0 -8.235922335126496e0
0.40437500000000004 -8.273302964944968e0 -8.273302964944968e0
0.40468750000000003 -8.308951423756888e0 -8.308951423756888e0
0.405 -8.34452273331285e0 -8.34452273331285e0
0.4053125 -8.384226415765305e0 -8.384226415765305e0
0.405625 -8.419892089250105e0 -8.419892089250105e0
0.4059375 -8.460241016982444e0 -8.460241016982444e0
0.40625000000000006 -8.495871960387966e0 -8.495871960387966e0
0.40656250000000005 -8.53338622154174e0 -8.53338622154174e0
0.40687500000000004 -8.572466297666004e0 -8.572466297666004e0
0.40718750000000004 -8.606023924237569e0 -8.606023924237569e0
0.40750000000000003 -8.646749907141064e0 -8.646749907141064e0
0.4078125 -8.68519654008255e0 -8.68519654008255e0
0.408125 -8.722710357351978e0 -8.722710357351978e0
0.4084375 -8.760803825599076e0 -8.760803825599076e0
0.40875000000000006 -8.799362254638844e0 -8.799362254638844e0
0.40906250000000005 -8.83966263570678e0 -8.83966263570678e0
0.40937500000000004 -8.879314022748666e0 -8.879314022748666e0
0.40968750000000004 -8.916868868840218e0 -8.916868868840218e0
0.41000000000000003 -8.955745875800538e0 -8.955745875800538e0
0.4103125 -8.995249125571398e0 -8.995249125571398e0
0.410625 -9.036589007519659e0 -9.036589007519659e0
0.4109375 -9.076169562670337e0 -9.076169562670337e0
0.41125 -9.115757655746755e0 -9.115757655746755e0
0.41156250000000005 -9.15501372793701e0 -9.15501372793701e0
0.41187500000000005 -9.194029603011266e0 -9.194029603011266e0
0.41218750000000004 -9.237985846029595e0 -9.237985846029595e0
0.41250000000000003 -9.275077668895982e0 -9.275077668895982e0
0.4128125 -9.314173718767641e0 -9.314173718767641e0
0.413125 -9.35627965846438e0 -9.35627965846438e0
0.4134375 -9.396177709377888e0 -9.396177709377888e0
0.41375 -9.437146017668645e0 -9.437146017668645e0
0.41406250000000006 -9.47976587640246e0 -9.47976587640246e0
0.41437500000000005 -9.517459688657844e0 -9.517459688657844e0
0.41468750000000004 -9.559867742580217e0 -9.559867742580217e0
0.41500000000000004 -9.601029945830895e0 -9.601029945830895e0
0.41531250000000003 -9.64389771592473e0 -9.64389771592473e0
0.415625 -9.684329268099326e0 -9.684329268099326e0
0.4159375 -9.726239477100215e0 -9.726239477100215e0
0.41625 -9.767209216928357e0 -9.767209216928357e0
0.41656250000000006 -9.808411665801621e0 -9.808411665801621e0
0.41687500000000005 -9.851317771815637e0 -9.851317771815637e0
0.41718750000000004 -9.891333979190357e0 -9.891333979190357e0
0.41750000000000004 -9.937412109986006e0 -9.937412109986006e0
0.41781250000000003 -9.978397364756027e0 -9.978397364756027e0
0.418125 -1.0022637730759605e1 -1.0022637730759605e1
0.4184375 -1.0065004622920831e1 -1.0065004622920831e1
0.41875 -1.0107226742277497e1 -1.0107226742277497e1
0.4190625 -1.0152032163603188e1 -1.0152032163603188e1
0.41937500000000005 -1.0192958668073196e1 -1.0192958668073196e1
0.41968750000000005 -1.0238360053899349e1 -1.0238360053899349e1
0.42000000000000004 -1.0282004626552997e1 -1.0282004626552997e1
0.42031250000000003 -1.0323239850769504e1 -1.0323239850769504e1
0.420625 -1.0369728146413443e1 -1.0369728146413443e1
0.4209375 -1.0414632714798834e1 -1.0414632714798834e1
0.42125 -1.0456320833147082e1 -1.0456320833147082e1
0.4215625 -1.050079395562684e1 -1.050079395562684e1
0.42187500000000006 -1.0548270115784952e1 -1.0548270115784952e1
0.42218750000000005 -1.0590942800660422e1 -1.0590942800660422e1
0.42250000000000004 -1.0638748771119616e1 -1.0638748771119616e1
0.42281250000000004 -1.0683217854336952e1 -1.0683217854336952e1
0.42312500000000003 -1.0727465939825969e1 -1.0727465939825969e1
0.4234375 -1.0772203723836036e1 -1.0772203723836036e1
0.42375 -1.0818401504613256e1 -1.0818401504613256e1
0.4240625 -1.0863616547564241e1 -1.0863616547564241e1
0.42437500000000006 -1.0909708683767938e1 -1.0909708683767938e1
0.42468750000000005 -1.095391066360721e1 -1.095391066360721e1
0.42500000000000004 -1.1002820819998895e1 -1.1002820819998895e1
0.42531250000000004 -1.104539757839634e1 -1.104539757839634e1
0.42562500000000003 -1.109053299146185e1 -1.109053299146185e1
0.4259375 -1.1138848208218086e1 -1.1138848208218086e1
0.42625 -1.1184048072297308e1 -1.1184048072297308e1
0.4265625 -1.1232395593079353e1 -1.1232395593079353e1
0.426875 -1.1280892270398589e1 -1.1280892270398589e1
0.42718750000000005 -1.1326921655727936e1 -1.1326921655727936e1
0.42750000000000005 -1.1374898000700021e1 -1.1374898000700021e1
0.42781250000000004 -1.1421593612235164e1 -1.1421593612235164e1
0.42812500000000003 -1.147003717284283e1 -1.147003717284283e1
0.4284375 -1.1515457935989296e1 -1.1515457935989296e1
0.42875 -1.1562011256919185e1 -1.1562011256919185e1
0.4290625 -1.1611640557707368e1 -1.1611640557707368e1
0.429375 -1.165995850143522e1 -1.165995850143522e1
0.42968750000000006 -1.1710121989007028e1 -1.1710121989007028e1
0.43000000000000005 -1.1757291611052686e1 -1.1757291611052686e1
0.43031250000000004 -1.1807600017641242e1 -1.1807600017641242e1
0.43062500000000004 -1.185655806815307e1 -1.185655806815307e1
0.43093750000000003 -1.1909290045433998e1 -1.1909290045433998e1
0.43125 -1.1959407119029173e1 -1.1959407119029173e1
0.4315625 -1.200596942730376e1 -1.200596942730376e1
0.431875 -1.2055038142658894e1 -1.2055038142658894e1
0.43218750000000006 -1.21050262921814e1 -1.21050262921814e1
0.43250000000000005 -1.2155039489339877e1 -1.2155039489339877e1
0.43281250000000004 -1.2205803172422428e1 -1.2205803172422428e1
0.43312500000000004 -1.2253874019825751e1 -1.2253874019825751e1
0.43343750000000003 -1.2303877247077843e1 -1.2303877247077843e1
0.43375 -1.235492253256566e1 -1.235492253256566e1
0.4340625 -1.2403985453646463e1 -1.2403985453646463e1
0.434375 -1.2458515968343498e1 -1.2458515968343498e1
0.4346875 -1.2509874640618044e1 -1.2509874640618044e1
0.43500000000000005 -1.2561191557019491e1 -1.2561191557019491e1
0.43531250000000005 -1.2613466916514561e1 -1.2613466916514561e1
0.43562500000000004 -1.2667172287177571e1 -1.2667172287177571e1
0.43593750000000003 -1.2718756740960679e1 -1.2718756740960679e1
0.43625 -1.2771540976397453e1 -1.2771540976397453e1
0.4365625 -1.2822966083659274e1 -1.2822966083659274e1
0.436875 -1.2872281517927739e1 -1.2872281517927739e1
0.4371875 -1.2928247107666401e1 -1.2928247107666401e1
0.43750000000000006 -1.2978791495410995e1 -1.2978791495410995e1
0.43781250000000005 -1.303121726084796e1 -1.303121726084796e1
0.43812500000000004 -1.3086403064892373e1 -1.3086403064892373e1
0.43843750000000004 -1.3139871705255835e1 -1.3139871705255835e1
0.43875000000000003 -1.319441929743666e1 -1.319441929743666e1
0.4390625 -1.324929582126574e1 -1.324929582126574e1
0.439375 -1.330353712433648e1 -1.330353712433648e1
0.4396875 -1.3352521391721574e1 -1.3352521391721574e1
0.44000000000000006 -1.3404840072637533e1 -1.3404840072637533e1
0.44031250000000005 -1.3462353980216584e1 -1.3462353980216584e1
0.44062500000000004 -1.3518100927892782e1 -1.3518100927892782e1
0.44093750000000004 -1.3570952634714239e1 -1.3570952634714239e1
0.44125000000000003 -1.3626593541997543e1 -1.3626593541997543e1
0.4415625 -1.3681382588214227e1 -1.3681382588214227e1
0.441875 -1.3737994729890168e1 -1.3737994729890168e1
0.4421875 -1.3794535905517158e1 -1.3794535905517158e1
0.4425 -1.384926790774957e1 -1.384926790774957e1
0.44281250000000005 -1.3903089440200937e1 -1.3903089440200937e1
0.44312500000000005 -1.396086672454171e1 -1.396086672454171e1
0.44343750000000004 -1.4018822490652973e1 -1.4018822490652973e1
0.44375000000000003 -1.4076766122043999e1 -1.4076766122043999e1
0.4440625 -1.4133404122994442e1 -1.4133404122994442e1
0.444375 -1.4189696068617785e1 -1.4189696068617785e1
0.4446875 -1.4243855672911785e1 -1.4243855672911785e1
0.445 -1.4307864588685923e1 -1.4307864588685923e1
0.44531250000000006 -1.4363461676645464e1 -1.4363461676645464e1
0.44562500000000005 -1.4419388002802997e1 -1.4419388002802997e1
0.44593750000000004 -1.4478218656662328e1 -1.4478218656662328e1
0.44625000000000004 -1.453658245654119e1 -1.453658245654119e1
0.44656250000000003 -1.4592231020478401e1 -1.4592231020478401e1
0.446875 -1.465040358254614e1 -1.465040358254614e1
0.4471875 -1.471185607366592e1 -1.471185607366592e1
0.4475 -1.4769899738260072e1 -1.4769899738260072e1
0.44781250000000006 -1.4831976275729765e1 -1.4831976275729765e1
0.44812500000000005 -1.4889406266102604e1 -1.4889406266102604e1
0.44843750000000004 -1.4951122012068161e1 -1.4951122012068161e1
0.44875000000000004 -1.5009660302542805e1 -1.5009660302542805e1
0.44906250000000003 -1.5068274726486969e1 -1.5068274726486969e1
0.449375 -1.5130352644142157e1 -1.5130352644142157e1
0.4496875 -1.5189071728445604e1 -1.5189071728445604e1
0.45 -1.5250573821593797e1 -1.5250573821593797e1
0.4503125 -1.5311711446918387e1 -1.5311711446918387e1
0.45062500000000005 -1.5372808847849818e1 -1.5372808847849818e1
0.45093750000000005 -1.5433891035059467e1 -1.5433891035059467e1
0.45125000000000004 -1.5496189698801253e1 -1.5496189698801253e1
0.45156250000000003 -1.55557423919769e1 -1.55557423919769e1
0.451875 -1.5617764855007998e1 -1.5617764855007998e1
0.4521875 -1.5680641227998102e1 -1.5680641227998102e1
0.4525 -1.574394797246864e1 -1.574394797246864e1
0.4528125 -1.5807464982161626e1 -1.5807464982161626e1
0.45312500000000006 -1.5866610114264994e1 -1.5866610114264994e1
0.45343750000000005 -1.5931967768463117e1 -1.5931967768463117e1
0.45375000000000004 -1.5995430249852369e1 -1.5995430249852369e1
0.45406250000000004 -1.6061238069229738e1 -1.6061238069229738e1
0.45437500000000003 -1.6122829039920042e1 -1.6122829039920042e1
0.4546875 -1.6186075368508362e1 -1.6186075368508362e1
0.455 -1.6250592740777073e1 -1.6250592740777073e1
0.4553125 -1.6311194079251116e1 -1.6311194079251116e1
0.45562500000000006 -1.6377770043164354e1 -1.6377770043164354e1
0.45593750000000005 -1.6444887122953013e1 -1.6444887122953013e1
0.45625000000000004 -1.650604714752867e1 -1.650604714752867e1
0.45656250000000004 -1.6572939114567497e1 -1.6572939114567497e1
0.45687500000000003 -1.663660221088653e1 -1.663660221088653e1
0.4571875 -1.6698196249296096e1 -1.6698196249296096e1
0.4575 -1.6767156697972176e1 -1.6767156697972176e1
0.4578125 -1.6835997650313992e1 -1.6835997650313992e1
0.458125 -1.6899121451437757e1 -1.6899121451437757e1
0.45843750000000005 -1.6966167809401348e1 -1.6966167809401348e1
0.45875000000000005 -1.7031396074194753e1 -1.7031396074194753e1
0.45906250000000004 -1.7101848344129074e1 -1.7101848344129074e1
0.45937500000000003 -1.716475715724996e1 -1.716475715724996e1
0.4596875 -1.723158845627554e1 -1.723158845627554e1
0.46 -1.7301464736193928e1 -1.7301464736193928e1
0.4603125 -1.736762131402761e1 -1.736762131402761e1
0.460625 -1.743597957923307e1 -1.743597957923307e1
0.46093750000000006 -1.7503016897616952e1 -1.7503016897616952e1
0.46125000000000005 -1.7573039620732423e1 -1.7573039620732423e1
0.46156250000000004 -1.7640893823828854e1 -1.7640893823828854e1
0.46187500000000004 -1.771274329998291e1 -1.771274329998291e1
0.46218750000000003 -1.777919582039035e1 -1.777919582039035e1
0.4625 -1.7847079910825094e1 -1.7847079910825094e1
0.4628125 -1.7917607342784002e1 -1.7917607342784002e1
0.463125 -1.798985944035453e1 -1.798985944035453e1
0.46343750000000006 -1.8059525198080927e1 -1.8059525198080927e1
0.46375000000000005 -1.81284754923578e1 -1.81284754923578e1
0.46406250000000004 -1.8199914752832818e1 -1.8199914752832818e1
0.46437500000000004 -1.8272781266662285e1 -1.8272781266662285e1
0.46468750000000003 -1.8341632499153683e1 -1.8341632499153683e1
0.465 -1.8414894327268165e1 -1.8414894327268165e1
0.4653125 -1.8484895718489177e1 -1.8484895718489177e1
0.465625 -1.8559153889171874e1 -1.8559153889171874e1
0.4659375 -1.8630914853050534e1 -1.8630914853050534e1
0.46625000000000005 -1.870075525336292e1 -1.870075525336292e1
0.46656250000000005 -1.8774847111028656e1 -1.8774847111028656e1
0.46687500000000004 -1.884541167055763e1 -1.884541167055763e1
0.46718750000000003 -1.8919542948701427e1 -1.8919542948701427e1
0.4675 -1.899347403428842e1 -1.899347403428842e1
0.4678125 -1.906780293202214e1 -1.906780293202214e1
0.468125 -1.91447516937666e1 -1.91447516937666e1
0.4684375 -1.9213609592313922e1 -1.9213609592313922e1
0.46875000000000006 -1.9292957615488966e1 -1.9292957615488966e1
0.46906250000000005 -1.9366009550019633e1 -1.9366009550019633e1
0.46937500000000004 -1.9441501539881436e1 -1.9441501539881436e1
0.46968750000000004 -1.9517185567215755e1 -1.9517185567215755e1
0.47000000000000003 -1.9588889655288447e1 -1.9588889655288447e1
0.4703125 -1.9668066977206443e1 -1.9668066977206443e1
0.470625 -1.974348126166901e1 -1.974348126166901e1
0.4709375 -1.9819361400772912e1 -1.9819361400772912e1
0.47125000000000006 -1.9897419156191653e1 -1.9897419156191653e1
0.47156250000000005 -1.996912731921625e1 -1.996912731921625e1
0.47187500000000004 -2.004698472385521e1 -2.004698472385521e1
0.47218750000000004 -2.012529446411431e1 -2.012529446411431e1
0.47250000000000003 -2.0201204053789887e1 -2.0201204053789887e1
0.4728125 -2.028102081099373e1 -2.028102081099373e1
0.473125 -2.0358189951105167e1 -2.0358189951105167e1
0.4734375 -2.0436254740080265e1 -2.0436254740080265e1
0.47375 -2.0518181833992138e1 -2.0518181833992138e1
0.47406250000000005 -2.0596341901524873e1 -2.0596341901524873e1
0.47437500000000005 -2.067469950789259e1 -2.067469950789259e1
0.47468750000000004 -2.07540211762604e1 -2.07540211762604e1
0.47500000000000003 -2.0833728452160038e1 -2.0833728452160038e1
0.4753125 -2.0915467112603118e1 -2.0915467112603118e1
0.475625 -2.0997050945715863e1 -2.0997050945715863e1
0.4759375 -2.1074647483119996e1 -2.1074647483119996e1
0.47625 -2.115845584356125e1 -2.115845584356125e1
0.47656250000000006 -2.1238142661374376e1 -2.1238142661374376e1
0.47687500000000005 -2.1321412914143046e1 -2.1321412914143046e1
0.47718750000000004 -2.1402502962715197e1 -2.1402502962715197e1
0.47750000000000004 -2.1483919932086472e1 -2.1483919932086472e1
0.47781250000000003 -2.1566078432515177e1 -2.1566078432515177e1
0.478125 -2.164922685208753e1 -2.164922685208753e1
0.4784375 -2.1732410777636368e1 -2.1732410777636368e1
0.47875 -2.181801320327545e1 -2.181801320327545e1
0.47906250000000006 -2.1900446652260733e1 -2.1900446652260733e1
0.47937500000000005 -2.1984225501754416e1 -2.1984225501754416e1
0.47968750000000004 -2.2066321529389505e1 -2.2066321529389505e1
0.48000000000000004 -2.215192555863964e1 -2.215192555863964e1
0.48031250000000003 -2.2235755266468594e1 -2.2235755266468594e1
0.480625 -2.2320219916594077e1 -2.2320219916594077e1
0.4809375 -2.2406048515139126e1 -2.2406048515139126e1
0.48125 -2.248664773467194e1 -2.248664773467194e1
0.4815625 -2.2573175081740963e1 -2.2573175081740963e1
0.48187500000000005 -2.265750967465342e1 -2.265750967465342e1
0.48218750000000005 -2.274460908890037e1 -2.274460908890037e1
0.48250000000000004 -2.2834693275028847e1 -2.2834693275028847e1
0.48281250000000003 -2.2920910169632087e1 -2.2920910169632087e1
0.483125 -2.301058497952058e1 -2.301058497952058e1
0.4834375 -2.309453797857136e1 -2.309453797857136e1
0.48375 -2.3185728804570907e1 -2.3185728804570907e1
0.4840625 -2.3272914266875567e1 -2.3272914266875567e1
0.48437500000000006 -2.3358623497360576e1 -2.3358623497360576e1
0.48468750000000005 -2.3450473017976627e1 -2.3450473017976627e1
0.48500000000000004 -2.3539995064154617e1 -2.3539995064154617e1
0.48531250000000004 -2.3629113697715773e1 -2.3629113697715773e1
0.48562500000000003 -2.3719685830825846e1 -2.3719685830825846e1
0.4859375 -2.381059984078697e1 -2.381059984078697e1
0.48625 -2.3898031823865175e1 -2.3898031823865175e1
0.4865625 -2.3994131784612044e1 -2.3994131784612044e1
0.48687500000000006 -2.4078285476764584e1 -2.4078285476764584e1
0.48718750000000005 -2.4172558635324684e1 -2.4172558635324684e1
0.48750000000000004 -2.4263204604818064e1 -2.4263204604818064e1
0.48781250000000004 -2.435352278108953e1 -2.435352278108953e1
0.48812500000000003 -2.444319433167552e1 -2.444319433167552e1
0.4884375 -2.4540267874849313e1 -2.4540267874849313e1
0.48875 -2.4630951506516475e1 -2.4630951506516475e1
0.4890625 -2.4726052481494342e1 -2.4726052481494342e1
0.48937500000000006 -2.4816834220194004e1 -2.4816834220194004e1
0.48968750000000005 -2.49146851722277e1 -2.49146851722277e1
0.49000000000000005 -2.500769658005506e1 -2.500769658005506e1
0.49031250000000004 -2.510134268746301e1 -2.510134268746301e1
0.49062500000000003 -2.5197744560197542e1 -2.5197744560197542e1
0.4909375 -2.5289361846290966e1 -2.5289361846290966e1
0.49125 -2.538637026387064e1 -2.538637026387064e1
0.4915625 -2.5482913485525977e1 -2.5482913485525977e1
0.491875 -2.558060372221248e1 -2.558060372221248e1
0.49218750000000006 -2.5674957458573452e1 -2.5674957458573452e1
0.49250000000000005 -2.576953966021906e1 -2.576953966021906e1
0.49281250000000004 -2.5865252504170392e1 -2.5865252504170392e1
0.49312500000000004 -2.5960666962435106e1 -2.5960666962435106e1
0.49343750000000003 -2.6061708385373684e1 -2.6061708385373684e1
0.49375 -2.6158394046925103e1 -2.6158394046925103e1
0.4940625 -2.6258373426576007e1 -2.6258373426576007e1
0.494375 -2.6356476790068562e1 -2.6356476790068562e1
0.49468750000000006 -2.6456596222425695e1 -2.6456596222425695e1
0.49500000000000005 -2.6553502745949707e1 -2.6553502745949707e1
0.49531250000000004 -2.6658214117333635e1 -2.6658214117333635e1
0.49562500000000004 -2.6757154970486816e1 -2.6757154970486816e1
0.49593750000000003 -2.685809602331087e1 -2.685809602331087e1
0.49625 -2.695693620707484e1 -2.695693620707484e1
0.4965625 -2.7060608895366066e1 -2.7060608895366066e1
0.496875 -2.71630459678287e1 -2.71630459678287e1
0.49718750000000006 -2.7266669820337164e1 -2.7266669820337164e1
0.49750000000000005 -2.7367072527398385e1 -2.7367072527398385e1
0.49781250000000005 -2.7467245903927186e1 -2.7467245903927186e1
0.49812500000000004 -2.7573662583135636e1 -2.7573662583135636e1
0.49843750000000003 -2.7679109961948278e1 -2.7679109961948278e1
0.49875 -2.7781125338340324e1 -2.7781125338340324e1
0.4990625 -2.788387143437253e1 -2.788387143437253e1
0.499375 -2.798858159239594e1 -2.798858159239594e1
0.4996875 -2.809546316192759e1 -2.809546316192759e1
0.5 -2.81978125579732e1 -2.81978125579732e1
0.5003125 -2.830508691662876e1 -2.830508691662876e1
0.500625 -2.8408789956181543e1 -2.8408789956181543e1
0.5009375 -2.8517087001832486e1 -2.8517087001832486e1
0.50125 -2.8624039122848124e1 -2.8624039122848124e1
0.5015625 -2.8729682593499682e1 -2.8729682593499682e1
0.5018750000000001 -2.883717194768419e1 -2.883717194768419e1
0.5021875 -2.8946065476700504e1 -2.8946065476700504e1
0.5025000000000001 -2.905276662693145e1 -2.905276662693145e1
0.5028125 -2.9165858425288796e1 -2.9165858425288796e1
0.503125 -2.9275314132598076e1 -2.9275314132598076e1
0.5034375 -2.938383928609678e1 -2.938383928609678e1
0.50375 -2.949057289895577e1 -2.949057289895577e1
0.5040625000000001 -2.9602492303019652e1 -2.9602492303019652e1
0.504375 -2.9712510315949338e1 -2.9712510315949338e1
0.5046875000000001 -2.982673966607276e1 -2.982673966607276e1
0.505 -2.993954016112516e1 -2.993954016112516e1
0.5053125 -3.0049544358068168e1 -3.0049544358068168e1
0.505625 -3.0165088305995276e1 -3.0165088305995276e1
0.5059375 -3.0276290983895386e1 -3.0276290983895386e1
0.50625 -3.0389267207729652e1 -3.0389267207729652e1
0.5065625 -3.050312275518686e1 -3.050312275518686e1
0.5068750000000001 -3.0614317005449855e1 -3.0614317005449855e1
0.5071875 -3.0732529666731942e1 -3.0732529666731942e1
0.5075000000000001 -3.085072213767912e1 -3.085072213767912e1
0.5078125 -3.0962265048623202e1 -3.0962265048623202e1
0.508125 -3.108235099653725e1 -3.108235099653725e1
0.5084375 -3.11982706588848e1 -3.11982706588848e1
0.50875 -3.1316486511712036e1 -3.1316486511712036e1
0.5090625000000001 -3.1430875784218777e1 -3.1430875784218777e1
0.509375 -3.1549449286191383e1 -3.1549449286191383e1
0.5096875000000001 -3.1669861794435427e1 -3.1669861794435427e1
0.51 -3.17894270488056e1 -3.17894270488056e1
0.5103125000000001 -3.1910372410735043e1 -3.1910372410735043e1
0.510625 -3.2030200136604115e1 -3.2030200136604115e1
0.5109375 -3.215264935243672e1 -3.215264935243672e1
0.51125 -3.227482373129774e1 -3.227482373129774e1
0.5115625 -3.239563881812014e1 -3.239563881812014e1
0.5118750000000001 -3.2516864928297444e1 -3.2516864928297444e1
0.5121875 -3.263660115585812e1 -3.263660115585812e1
0.5125000000000001 -3.275879016581134e1 -3.275879016581134e1
0.5128125 -3.287928200931824e1 -3.287928200931824e1
0.513125 -3.3000605105193834e1 -3.3000605105193834e1
0.5134375 -3.312694039936891e1 -3.312694039936891e1
0.51375 -3.3247910212683244e1 -3.3247910212683244e1
0.5140625 -3.337453355305265e1 -3.337453355305265e1
0.514375 -3.349441769502723e1 -3.349441769502723e1
0.5146875000000001 -3.362664879959325e1 -3.362664879959325e1
0.515 -3.375013042642936e1 -3.375013042642936e1
0.5153125000000001 -3.387946440258079e1 -3.387946440258079e1
0.515625 -3.400213926632082e1 -3.400213926632082e1
0.5159375 -3.41346327005655e1 -3.41346327005655e1
0.51625 -3.4259590927653015e1 -3.4259590927653015e1
0.5165625 -3.4386447270073994e1 -3.4386447270073994e1
0.5168750000000001 -3.451672372698308e1 -3.451672372698308e1
0.5171875 -3.464667865934066e1 -3.464667865934066e1
0.5175000000000001 -3.47732698742117e1 -3.47732698742117e1
0.5178125 -3.4905453189640546e1 -3.4905453189640546e1
0.5181250000000001 -3.5036302149875745e1 -3.5036302149875745e1
0.5184375 -3.517006528224888e1 -3.517006528224888e1
0.51875 -3.5301711325357836e1 -3.5301711325357836e1
0.5190625 -3.543367354610805e1 -3.543367354610805e1
0.519375 -3.556522944448775e1 -3.556522944448775e1
0.5196875000000001 -3.5697684808050916e1 -3.5697684808050916e1
0.52 -3.582895938296192e1 -3.582895938296192e1
0.5203125000000001 -3.5968657756045694e1 -3.5968657756045694e1
0.520625 -3.609963365005992e1 -3.609963365005992e1
0.5209375 -3.62372796019878e1 -3.62372796019878e1
0.52125 -3.6374037512423136e1 -3.6374037512423136e1
0.5215625 -3.651030573307039e1 -3.651030573307039e1
0.521875 -3.664941733535911e1 -3.664941733535911e1
0.5221875 -3.6785625279998065e1 -3.6785625279998065e1
0.5225000000000001 -3.692584311439318e1 -3.692584311439318e1
0.5228125 -3.7064084156941725e1 -3.7064084156941725e1
0.5231250000000001 -3.720397951536747e1 -3.720397951536747e1
0.5234375 -3.73437371244278e1 -3.73437371244278e1
0.52375 -3.748590445946834e1 -3.748590445946834e1
0.5240625 -3.7622301463659504e1 -3.7622301463659504e1
0.524375 -3.776419315026728e1 -3.776419315026728e1
0.5246875000000001 -3.791099984871075e1 -3.791099984871075e1
0.525 -3.8044998537854234e1 -3.8044998537854234e1
0.5253125000000001 -3.8191922596208904e1 -3.8191922596208904e1
0.525625 -3.833700357985585e1 -3.833700357985585e1
0.5259375000000001 -3.8481141288025036e1 -3.8481141288025036e1
0.52625 -3.862781290862372e1 -3.862781290862372e1
0.5265625 -3.87751909239229e1 -3.87751909239229e1
0.526875 -3.8918914420793634e1 -3.8918914420793634e1
0.5271875 -3.906284567970274e1 -3.906284567970274e1
0.5275000000000001 -3.921576028351014e1 -3.921576028351014e1
0.5278125 -3.936107084261098e1 -3.936107084261098e1
0.5281250000000001 -3.950974578448372e1 -3.950974578448372e1
0.5284375 -3.966005983582695e1 -3.966005983582695e1
0.52875 -3.981300951953349e1 -3.981300951953349e1
0.5290625 -3.995958007322283e1 -3.995958007322283e1
0.529375 -4.011310833298162e1 -4.011310833298162e1
0.5296875 -4.026338023059784e1 -4.026338023059784e1
0.53 -4.041565911411785e1 -4.041565911411785e1
0.5303125000000001 -4.056747350719311e1 -4.056747350719311e1
0.530625 -4.0724335986080085e1 -4.0724335986080085e1
0.5309375000000001 -4.088020086499787e1 -4.088020086499787e1
0.53125 -4.103626795054847e1 -4.103626795054847e1
0.5315625 -4.119226169981598e1 -4.119226169981598e1
0.531875 -4.134858273331306e1 -4.134858273331306e1
0.5321875 -4.1504792200957716e1 -4.1504792200957716e1
0.5325000000000001 -4.166694820367834e1 -4.166694820367834e1
0.5328125 -4.182490473164366e1 -4.182490473164366e1
0.5331250000000001 -4.198253279649875e1 -4.198253279649875e1
0.5334375 -4.214704974049041e1 -4.214704974049041e1
0.5337500000000001 -4.230594764387447e1 -4.230594764387447e1
0.5340625 -4.246543372000874e1 -4.246543372000874e1
0.534375 -4.2626562537746075e1 -4.2626562537746075e1
0.5346875 -4.2788837889184514e1 -4.2788837889184514e1
0.535 -4.295384429729406e1 -4.295384429729406e1
0.5353125000000001 -4.312078735209038e1 -4.312078735209038e1
0.535625 -4.328535486502064e1 -4.328535486502064e1
0.5359375000000001 -4.345273437205346e1 -4.345273437205346e1
0.53625 -4.362053981971771e1 -4.362053981971771e1
0.5365625 -4.3786641022417506e1 -4.3786641022417506e1
0.536875 -4.39503410227077e1 -4.39503410227077e1
0.5371875 -4.412009646354331e1 -4.412009646354331e1
0.5375000000000001 -4.428970218900272e1 -4.428970218900272e1
0.5378125 -4.446242043375937e1 -4.446242043375937e1
0.5381250000000001 -4.4632742186478616e1 -4.4632742186478616e1
0.5384375 -4.480688950603567e1 -4.480688950603567e1
0.5387500000000001 -4.497522495765829e1 -4.497522495765829e1
0.5390625 -4.5150365915447445e1 -4.5150365915447445e1
0.539375 -4.532339431312507e1 -4.532339431312507e1
0.5396875 -4.549758680402706e1 -4.549758680402706e1
0.54 -4.5671661741057186e1 -4.5671661741057186e1
0.5403125000000001 -4.5848312784572634e1 -4.5848312784572634e1
0.540625 -4.6023513404565755e1 -4.6023513404565755e1
0.5409375000000001 -4.620056159433229e1 -4.620056159433229e1
0.54125 -4.637974474354237e1 -4.637974474354237e1
0.5415625000000001 -4.656380634375423e1 -4.656380634375423e1
0.541875 -4.67454027115788e1 -4.67454027115788e1
0.5421875 -4.692105046000929e1 -4.692105046000929e1
0.5425 -4.710558053189802e1 -4.710558053189802e1
0.5428125 -4.728253220644515e1 -4.728253220644515e1
0.5431250000000001 -4.747159035319023e1 -4.747159035319023e1
0.5434375 -4.765815870267274e1 -4.765815870267274e1
0.5437500000000001 -4.784098686759685e1 -4.784098686759685e1
0.5440625 -4.8027090316648035e1 -4.8027090316648035e1
0.544375 -4.82096745271971e1 -4.82096745271971e1
0.5446875 -4.839914260109949e1 -4.839914260109949e1
0.545 -4.858943270230852e1 -4.858943270230852e1
0.5453125000000001 -4.878250389001973e1 -4.878250389001973e1
0.545625 -4.8973454292381255e1 -4.8973454292381255e1
0.5459375000000001 -4.9158342969499834e1 -4.9158342969499834e1
0.54625 -4.935137380551682e1 -4.935137380551682e1
0.5465625000000001 -4.954588177727296e1 -4.954588177727296e1
0.546875 -4.973945199679715e1 -4.973945199679715e1
0.5471875 -4.9930999005796046e1 -4.9930999005796046e1
0.5475 -5.012343062659661e1 -5.012343062659661e1
0.5478125 -5.031649255531706e1 -5.031649255531706e1
0.5481250000000001 -5.051242963587142e1 -5.051242963587142e1
0.5484375 -5.071042288325193e1 -5.071042288325193e1
0.5487500000000001 -5.091034312042088e1 -5.091034312042088e1
0.5490625 -5.1110213769906885e1 -5.1110213769906885e1
0.5493750000000001 -5.131069453301975e1 -5.131069453301975e1
0.5496875 -5.151064901450868e1 -5.151064901450868e1
0.55 -5.171426662126546e1 -5.171426662126546e1
0.5503125 -5.1916630805047724e1 -5.1916630805047724e1
0.550625 -5.21207355133562e1 -5.21207355133562e1
0.5509375000000001 -5.232085761757994e1 -5.232085761757994e1
0.55125 -5.2527414674517466e1 -5.2527414674517466e1
0.5515625000000001 -5.2735471348008694e1 -5.2735471348008694e1
0.551875 -5.294595431519033e1 -5.294595431519033e1
0.5521875 -5.3154391737240665e1 -5.3154391737240665e1
0.5525 -5.336060598212557e1 -5.336060598212557e1
0.5528125 -5.357389302619199e1 -5.357389302619199e1
0.5531250000000001 -5.378225776254899e1 -5.378225776254899e1
0.5534375 -5.4002497565349266e1 -5.4002497565349266e1
0.5537500000000001 -5.4219645877825904e1 -5.4219645877825904e1
0.5540625 -5.443264950133257e1 -5.443264950133257e1
0.5543750000000001 -5.4649145208524395e1 -5.4649145208524395e1
0.5546875 -5.486613037230804e1 -5.486613037230804e1
0.555 -5.5085456444811506e1 -5.5085456444811506e1
0.5553125 -5.530835681878457e1 -5.530835681878457e1
0.555625 -5.5528308069852436e1 -5.5528308069852436e1
0.5559375000000001 -5.5752329771414814e1 -5.5752329771414814e1
0.55625 -5.597553802577536e1 -5.597553802577536e1
0.5565625000000001 -5.619995241881556e1 -5.619995241881556e1
0.556875 -5.643102417718696e1 -5.643102417718696e1
0.5571875000000001 -5.6655769576852116e1 -5.6655769576852116e1
0.5575 -5.688782819994017e1 -5.688782819994017e1
0.5578125 -5.7119631043842354e1 -5.7119631043842354e1
0.558125 -5.7348932356709746e1 -5.7348932356709746e1
0.5584375 -5.758464792509644e1 -5.758464792509644e1
0.5587500000000001 -5.780531974195005e1 -5.780531974195005e1
0.5590625 -5.804729769784867e1 -5.804729769784867e1
0.5593750000000001 -5.8283137205758656e1 -5.8283137205758656e1
0.5596875 -5.852340932805841e1 -5.852340932805841e1
0.56 -5.877157558342028e1 -5.877157558342028e1
0.5603125 -5.900695667345794e1 -5.900695667345794e1
0.560625 -5.9252647006941196e1 -5.9252647006941196e1
0.5609375000000001 -5.9494275357951345e1 -5.9494275357951345e1
0.56125 -5.9739226594304135e1 -5.9739226594304135e1
0.5615625000000001 -5.998176103044957e1 -5.998176103044957e1
0.561875 -6.023149440897364e1 -6.023149440897364e1
0.5621875000000001 -6.048229371006769e1 -6.048229371006769e1
0.5625 -6.073326996851179e1 -6.073326996851179e1
0.5628125 -6.097910702008781e1 -6.097910702008781e1
0.563125 -6.123317318609648e1 -6.123317318609648e1
0.5634375 -6.148863770627818e1 -6.148863770627818e1
0.5637500000000001 -6.174729348153747e1 -6.174729348153747e1
0.5640625 -6.2004128389203885e1 -6.2004128389203885e1
0.5643750000000001 -6.2259851206271065e1 -6.2259851206271065e1
0.5646875 -6.251967900126479e1 -6.251967900126479e1
0.5650000000000001 -6.278433001221825e1 -6.278433001221825e1
0.5653125 -6.304818506139114e1 -6.304818506139114e1
0.565625 -6.330546281405228e1 -6.330546281405228e1
0.5659375 -6.3570638789006495e1 -6.3570638789006495e1
0.56625 -6.383839021852114e1 -6.383839021852114e1
0.5665625000000001 -6.41043523324494e1 -6.41043523324494e1
0.566875 -6.437187731365671e1 -6.437187731365671e1
0.5671875000000001 -6.463779941642284e1 -6.463779941642284e1
0.5675 -6.49087204070444e1 -6.49087204070444e1
0.5678125 -6.517497624768626e1 -6.517497624768626e1
0.568125 -6.544622136242802e1 -6.544622136242802e1
0.5684375 -6.572139021308672e1 -6.572139021308672e1
0.5687500000000001 -6.59959552443676e1 -6.59959552443676e1
0.5690625 -6.62735621766839e1 -6.62735621766839e1
0.5693750000000001 -6.65401292664807e1 -6.65401292664807e1
0.5696875 -6.682080790580099e1 -6.682080790580099e1
0.5700000000000001 -6.709935019534228e1 -6.709935019534228e1
0.5703125 -6.737994096814296e1 -6.737994096814296e1
0.570625 -6.765842622060032e1 -6.765842622060032e1
0.5709375 -6.793937838982825e1 -6.793937838982825e1
0.57125 -6.822179530759118e1 -6.822179530759118e1
0.5715625000000001 -6.850918112996865e1 -6.850918112996865e1
0.571875 -6.879991740328356e1 -6.879991740328356e1
0.5721875000000001 -6.907725328487746e1 -6.907725328487746e1
0.5725 -6.937113846082016e1 -6.937113846082016e1
0.5728125000000001 -6.966438471711231e1 -6.966438471711231e1
0.573125 -6.995634837650564e1 -6.995634837650564e1
0.5734375 -7.024837590717075e1 -7.024837590717075e1
0.57375 -7.054994139537726e1 -7.054994139537726e1
0.5740625 -7.084478548307985e1 -7.084478548307985e1
0.5743750000000001 -7.114121372731884e1 -7.114121372731884e1
0.5746875 -7.144258705708367e1 -7.144258705708367e1
0.5750000000000001 -7.174199510117856e1 -7.174199510117856e1
0.5753125 -7.204580717300692e1 -7.204580717300692e1
0.575625 -7.235536022270631e1 -7.235536022270631e1
0.5759375 -7.26700850130234e1 -7.26700850130234e1
0.57625 -7.29827420030239e1 -7.29827420030239e1
0.5765625000000001 -7.329642607852352e1 -7.329642607852352e1
0.576875 -7.360873371950007e1 -7.360873371950007e1
0.5771875000000001 -7.39331188974999e1 -7.39331188974999e1
0.5775 -7.425064089713547e1 -7.425064089713547e1
0.5778125000000001 -7.45779549697933e1 -7.45779549697933e1
0.578125 -7.490235554876895e1 -7.490235554876895e1
0.5784375 -7.523003867297271e1 -7.523003867297271e1
0.57875 -7.555724935246022e1 -7.555724935246022e1
0.5790625 -7.588794079798086e1 -7.588794079798086e1
0.5793750000000001 -7.621961964574771e1 -7.621961964574771e1
0.5796875 -7.655505683709421e1 -7.655505683709421e1
0.5800000000000001 -7.688486131927462e1 -7.688486131927462e1
0.5803125 -7.72296653129994e1 -7.72296653129994e1
0.5806250000000001 -7.757065913168177e1 -7.757065913168177e1
0.5809375 -7.792155878019608e1 -7.792155878019608e1
0.58125 -7.826982325218128e1 -7.826982325218128e1
0.5815625 -7.861922649833528e1 -7.861922649833528e1
0.581875 -7.896628381502765e1 -7.896628381502765e1
0.5821875000000001 -7.932063961121881e1 -7.932063961121881e1
0.5825 -7.968125292997107e1 -7.968125292997107e1
0.5828125000000001 -8.00361861605758e1 -8.00361861605758e1
0.583125 -8.039777165536512e1 -8.039777165536512e1
0.5834375 -8.075877930890024e1 -8.075877930890024e1
0.58375 -8.112437738116083e1 -8.112437738116083e1
0.5840625 -8.149466530425312e1 -8.149466530425312e1
0.5843750000000001 -8.186467926609899e1 -8.186467926609899e1
0.5846875 -8.224319518371308e1 -8.224319518371308e1
0.5850000000000001 -8.262537661777392e1 -8.262537661777392e1
0.5853125 -8.299697068862011e1 -8.299697068862011e1
0.5856250000000001 -8.338180277648522e1 -8.338180277648522e1
0.5859375 -8.377571434877851e1 -8.377571434877851e1
0.58625 -8.416935312667616e1 -8.416935312667616e1
0.5865625 -8.455230077836919e1 -8.455230077836919e1
0.586875 -8.495846168468111e1 -8.495846168468111e1
0.5871875000000001 -8.535930123925269e1 -8.535930123925269e1
0.5875 -8.576717694757522e1 -8.576717694757522e1
0.5878125000000001 -8.617442486152382e1 -8.617442486152382e1
0.588125 -8.658608499179778e1 -8.658608499179778e1
0.5884375000000001 -8.700433026079523e1 -8.700433026079523e1
0.58875 -8.743156400891317e1 -8.743156400891317e1
0.5890625 -8.785730617445338e1 -8.785730617445338e1
0.589375 -8.829959370091242e1 -8.829959370091242e1
0.5896875 -8.874193791450458e1 -8.874193791450458e1
0.5900000000000001 -8.91823218162514e1 -8.91823218162514e1
0.5903125 -8.96194789080179e1 -8.96194789080179e1
0.5906250000000001 -9.008625766915671e1 -9.008625766915671e1
0.5909375 -9.053122639753443e1 -9.053122639753443e1
0.59125 -9.099623693852632e1 -9.099623693852632e1
0.5915625 -9.146121201471183e1 -9.146121201471183e1
0.591875 -9.193388923479475e1 -9.193388923479475e1
0.5921875000000001 -9.240520889327186e1 -9.240520889327186e1
0.5925 -9.288103383258172e1 -9.288103383258172e1
0.5928125000000001 -9.337149707977156e1 -9.337149707977156e1
0.593125 -9.386218378697563e1 -9.386218378697563e1
0.5934375000000001 -9.437514528125362e1 -9.437514528125362e1
0.59375 -9.488279586408831e1 -9.488279586408831e1
0.5940625 -9.540129451994986e1 -9.540129451994986e1
0.594375 -9.591960338173035e1 -9.591960338173035e1
0.5946875 -9.646093094578796e1 -9.646093094578796e1
0.5950000000000001 -9.699123020649009e1 -9.699123020649009e1
0.5953125 -9.755573403451186e1 -9.755573403451186e1
0.5956250000000001 -9.811724405975079e1 -9.811724405975079e1
0.5959375 -9.868168943419974e1 -9.868168943419974e1
0.5962500000000001 -9.925756783355487e1 -9.925756783355487e1
0.5965625 -9.983085951041963e1 -9.983085951041963e1
0.596875 -1.0043075919377557e2 -1.0043075919377557e2
