# Supplementary material for: Large-deviations of disease spreading dynamics with vaccination
Source: PLoS One. 2023 Jul 10;18(7):e0287932. doi: 10.1371/journal.pone.0287932 (PMC10332629; doi:10.1371/journal.pone.0287932)
Supplement: S1 Data — (GZ) [file pone.0287932.s002.gz › DATA/data_supporting_information/fig2/2000.rate]

#sir_rate pdf-to-rate-opt --n 2000 --index-left 0 --index-right 0 --index-log 1 -l 2000.out 
#left right val
0.0025 0.0025 0.0045796347981957139
0.003 0.003 0.004286435375604754
0.0035 0.0035 0.0039963056193624058
0.004 0.004 0.0036883398576423927
0.0045000000000000005 0.0045000000000000005 0.0034657346046548674
0.005 0.005 0.003255859044854164
0.0055 0.0055 0.0030746900152557297
0.006 0.006 0.002904384278903509
0.006500000000000001 0.006500000000000001 0.0027627205940053058
0.007000000000000001 0.007000000000000001 0.002617614600770266
0.0075 0.0075 0.0024909864955349355
0.008 0.008 0.0023721018594647519
0.0085 0.0085 0.002266149316472608
0.009000000000000001 0.009000000000000001 0.0021652918755600974
0.0095 0.0095 0.0020734412534056626
0.01 0.01 0.001988910591861952
0.0105 0.0105 0.0019067923698559385
0.011000000000000001 0.011000000000000001 0.0018376670999858103
0.011500000000000002 0.011500000000000002 0.0017738498108598464
0.012 0.012 0.0017055498453470899
0.0125 0.0125 0.0016437707137457946
0.013000000000000001 0.013000000000000001 0.0015946594738863573
0.0135 0.0135 0.0015373787189728445
0.014 0.014 0.0014934483421144309
0.0145 0.0145 0.0014414438072855336
0.015000000000000001 0.015000000000000001 0.0014056600303767944
0.015500000000000002 0.015500000000000002 0.0013689359499546709
0.016 0.016 0.0013243044930113203
0.0165 0.0165 0.0012981294481129544
0.017 0.017 0.0012604894999593486
0.017499999999999998 0.017499999999999998 0.001229285707646466
0.018 0.018 0.0012031556599618387
0.0185 0.0185 0.0011739449039069395
0.019 0.019 0.001146618076995961
0.0195 0.0195 0.0011267621338950079
0.02 0.02 0.0011046155581928837
0.0205 0.0205 0.0010855239001540669
0.020999999999999998 0.020999999999999998 0.0010651275366424327
0.0215 0.0215 0.0010491505648528382
0.022 0.022 0.0010345231484168013
0.0225 0.0225 0.0010190092139539158
0.023 0.023 0.0010001674219363606
0.0235 0.0235 0.0009865299069616049
0.024 0.024 0.0009730609254052559
0.024499999999999997 0.024499999999999997 0.0009615611415169961
0.024999999999999998 0.024999999999999998 0.0009465751086373197
0.0255 0.0255 0.0009373283557322833
0.026 0.026 0.0009324143165998352
0.0265 0.0265 0.0009186969851715645
0.027 0.027 0.0009098649773459685
0.0275 0.0275 0.0008997307580119312
0.028 0.028 0.0008923079622908826
0.0285 0.0285 0.0008898216610091773
0.028999999999999998 0.028999999999999998 0.000880228168178236
0.0295 0.0295 0.0008763298248134206
0.03 0.03 0.0008664428881589025
0.0305 0.0305 0.0008645490089866803
0.031 0.031 0.0008544998134080077
0.0315 0.0315 0.0008486587301739135
0.032 0.032 0.0008455050354793017
0.0325 0.0325 0.0008407475801331071
0.033 0.033 0.0008403260721217797
0.0335 0.0335 0.0008341457033477373
0.034 0.034 0.0008279815282305217
0.0345 0.0345 0.000825051963371369
0.035 0.035 0.0008206363680751469
0.035500000000000004 0.035500000000000004 0.0008189745050843169
0.036000000000000004 0.036000000000000004 0.000817187907166691
0.036500000000000005 0.036500000000000005 0.000812764286941059
0.037000000000000005 0.037000000000000005 0.0008118309573988348
0.037500000000000006 0.037500000000000006 0.0008082026668885473
0.038000000000000006 0.038000000000000006 0.0008057211338625037
0.038500000000000006 0.038500000000000006 0.0008057519552421873
0.039 0.039 0.0008052944918229032
0.0395 0.0395 0.0008005488486002276
0.04 0.04 0.000797702244282646
0.0405 0.0405 0.0007994706347608871
0.041 0.041 0.0007959830730951931
0.0415 0.0415 0.0007967554820617732
0.042 0.042 0.0007939527250324991
0.0425 0.0425 0.0007921648474785205
0.043000000000000003 0.043000000000000003 0.0007913888641408295
0.043500000000000004 0.043500000000000004 0.0007912067924976984
0.044000000000000004 0.044000000000000004 0.0007925864208358725
0.044500000000000005 0.044500000000000005 0.0007895380502694865
0.045000000000000005 0.045000000000000005 0.0007906721147410457
0.045500000000000006 0.045500000000000006 0.0007904516458865929
0.046000000000000006 0.046000000000000006 0.000786261927173644
0.0465 0.0465 0.0007885879242769961
0.047 0.047 0.0007876425844763722
0.0475 0.0475 0.0007863502373674643
0.048 0.048 0.000787984388906257
0.0485 0.0485 0.000786074758801839
0.049 0.049 0.0007859933922270512
0.0495 0.0495 0.0007866754560266788
0.05 0.05 0.0007849847941908623
0.0505 0.0505 0.0007867900611317228
0.051000000000000004 0.051000000000000004 0.0007870422338455615
0.051500000000000004 0.051500000000000004 0.0007883742264578944
0.052000000000000005 0.052000000000000005 0.0007874547098639531
0.052500000000000005 0.052500000000000005 0.0007874796279579864
0.053000000000000005 0.053000000000000005 0.0007863530373075043
0.053500000000000006 0.053500000000000006 0.0007874748966993136
0.054000000000000006 0.054000000000000006 0.000787311067091045
0.05450000000000001 0.05450000000000001 0.0007881653750223613
0.055 0.055 0.0007867425175376298
0.0555 0.0555 0.000787975894324611
0.056 0.056 0.0007877431051220606
0.0565 0.0565 0.0007886520798992238
0.057 0.057 0.0007882431009821301
0.0575 0.0575 0.0007902140335883783
0.058 0.058 0.0007906682295671655
0.0585 0.0585 0.0007880085557822566
0.059000000000000004 0.059000000000000004 0.0007901626862304297
0.059500000000000004 0.059500000000000004 0.0007911282503105122
0.060000000000000005 0.060000000000000005 0.0007913839536091121
0.060500000000000005 0.060500000000000005 0.0007916428749133084
0.061000000000000006 0.061000000000000006 0.0007916812232986149
0.061500000000000006 0.061500000000000006 0.000791455480439253
0.062000000000000006 0.062000000000000006 0.0007937612801085544
0.0625 0.0625 0.0007943295840769558
0.063 0.063 0.0007938139160816909
0.0635 0.0635 0.0007950788729824334
0.064 0.064 0.0007940563577963553
0.0645 0.0645 0.0007935207013398716
0.065 0.065 0.0007962217937538999
0.0655 0.0655 0.0007976349319590621
0.066 0.066 0.000798211295579573
0.0665 0.0665 0.0007978763742681259
0.067 0.067 0.0007971116418767607
0.0675 0.0675 0.000800183762926847
0.068 0.068 0.0007983989472236955
0.0685 0.0685 0.0007961604039510916
0.069 0.069 0.0007996534359189248
0.0695 0.0695 0.0008012497675922982
0.07 0.07 0.0008019455927613821
0.07050000000000001 0.07050000000000001 0.0008016783929989802
0.07100000000000001 0.07100000000000001 0.0008019732641714797
0.07150000000000001 0.07150000000000001 0.0008030798752490046
0.07200000000000001 0.07200000000000001 0.0008018761544103776
0.07250000000000001 0.07250000000000001 0.0008070366046292838
0.07300000000000001 0.07300000000000001 0.0008044006303460925
0.07350000000000001 0.07350000000000001 0.0008062046867583118
0.07400000000000001 0.07400000000000001 0.0008059205702753257
0.07450000000000001 0.07450000000000001 0.000807694267783312
0.075 0.075 0.0008071539596263935
0.0755 0.0755 0.00080767692735595
0.076 0.076 0.000807346501755086
0.0765 0.0765 0.0008093872743102402
0.077 0.077 0.000808602733476232
0.0775 0.0775 0.0008090501192693294
0.078 0.078 0.0008110957898298097
0.0785 0.0785 0.0008109226364122766
0.079 0.079 0.0008091096049800551
0.0795 0.0795 0.0008089222031946625
0.08 0.08 0.0008130381108958541
0.0805 0.0805 0.0008109923077794963
0.081 0.081 0.0008117984892055101
0.0815 0.0815 0.0008127376378831137
0.082 0.082 0.0008108567034817355
0.0825 0.0825 0.0008121822152174956
0.083 0.083 0.0008142241622969475
0.0835 0.0835 0.0008123812623598591
0.084 0.084 0.0008148252216772108
0.0845 0.0845 0.000811943871191864
0.085 0.085 0.0008147820115223294
0.0855 0.0855 0.0008143348558528488
0.08600000000000001 0.08600000000000001 0.0008166523674340164
0.08650000000000001 0.08650000000000001 0.0008170854755018667
0.08700000000000001 0.08700000000000001 0.000815870189866576
0.08750000000000001 0.08750000000000001 0.000814960207801285
0.08800000000000001 0.08800000000000001 0.0008173118934083749
0.08850000000000001 0.08850000000000001 0.0008169686226174453
0.08900000000000001 0.08900000000000001 0.0008157083289655427
0.08950000000000001 0.08950000000000001 0.0008159239553672194
0.09000000000000001 0.09000000000000001 0.0008176991585169528
0.0905 0.0905 0.0008169870620400868
0.091 0.091 0.0008181031778250114
0.0915 0.0915 0.0008164980271015928
0.092 0.092 0.00081846941366989
0.0925 0.0925 0.0008180337676162414
0.093 0.093 0.0008192939925023089
0.0935 0.0935 0.0008204229275020265
0.094 0.094 0.000820277076700065
0.0945 0.0945 0.0008178894819126687
0.095 0.095 0.0008218793693246754
0.0955 0.0955 0.0008210022092795432
0.096 0.096 0.0008220144184723187
0.0965 0.0965 0.0008196635815347742
0.097 0.097 0.0008213437433800011
0.0975 0.0975 0.0008212937021121998
0.098 0.098 0.0008219836677558056
0.0985 0.0985 0.0008222889254840092
0.099 0.099 0.0008207783815659165
0.0995 0.0995 0.0008235590101063749
0.1 0.1 0.0008224000791159441
0.1005 0.1005 0.000824213044566031
0.101 0.101 0.0008222040567923411
0.1015 0.1015 0.0008235691066556529
0.10200000000000001 0.10200000000000001 0.0008214335064252534
0.10250000000000001 0.10250000000000001 0.0008220719605013672
0.10300000000000001 0.10300000000000001 0.00082382022418098
0.10350000000000001 0.10350000000000001 0.0008223135623782045
0.10400000000000001 0.10400000000000001 0.0008232117162345113
0.10450000000000001 0.10450000000000001 0.0008239737348151159
0.10500000000000001 0.10500000000000001 0.0008224391066865142
0.10550000000000001 0.10550000000000001 0.0008236225169080316
0.10600000000000001 0.10600000000000001 0.0008240917058938172
0.10650000000000001 0.10650000000000001 0.000823887771780409
0.107 0.107 0.0008233669028763293
0.1075 0.1075 0.0008214654391512191
0.108 0.108 0.0008241363100246263
0.1085 0.1085 0.0008238610523090256
0.109 0.109 0.0008233686764941582
0.1095 0.1095 0.0008235630637017359
0.11 0.11 0.0008222780941210032
0.1105 0.1105 0.0008237828872601377
0.111 0.111 0.000824872523080309
0.1115 0.1115 0.0008236968532743096
0.112 0.112 0.0008242254692277741
0.1125 0.1125 0.0008238262591994916
0.113 0.113 0.000823732838379436
0.1135 0.1135 0.000822943346783294
0.114 0.114 0.0008212745974374575
0.1145 0.1145 0.0008221624234596417
0.115 0.115 0.0008208591872985813
0.1155 0.1155 0.0008217340765900366
0.116 0.116 0.0008215839158210566
0.1165 0.1165 0.0008214442576677318
0.117 0.117 0.0008201897027715253
0.11750000000000001 0.11750000000000001 0.0008203468328034048
0.11800000000000001 0.11800000000000001 0.0008207031597749831
0.11850000000000001 0.11850000000000001 0.0008200907792962057
0.11900000000000001 0.11900000000000001 0.0008209659490744276
0.11950000000000001 0.11950000000000001 0.0008200244787595909
0.12000000000000001 0.12000000000000001 0.0008186338297400654
0.12050000000000001 0.12050000000000001 0.0008183216341617963
0.12100000000000001 0.12100000000000001 0.0008192419207890117
0.12150000000000001 0.12150000000000001 0.000820426788124159
0.12200000000000001 0.12200000000000001 0.0008188405964461075
0.1225 0.1225 0.000818669251441876
0.123 0.123 0.0008193506428843429
0.1235 0.1235 0.0008161270643796081
0.124 0.124 0.0008171037323641106
0.1245 0.1245 0.0008164148697868875
0.125 0.125 0.0008153644178616847
0.1255 0.1255 0.0008162247069657265
0.126 0.126 0.000814494672189888
0.1265 0.1265 0.0008161556732617627
0.127 0.127 0.0008145900912782263
0.1275 0.1275 0.0008156786877126359
0.128 0.128 0.0008132117491432577
0.1285 0.1285 0.0008114014216921976
0.129 0.129 0.0008120008631120313
0.1295 0.1295 0.0008125522641097695
0.13 0.13 0.0008120772583424727
0.1305 0.1305 0.0008116311609488616
0.131 0.131 0.0008112142057409434
0.1315 0.1315 0.0008101003598924386
0.132 0.132 0.0008092408388897816
0.1325 0.1325 0.0008083481568601833
0.133 0.133 0.000807966656908218
0.1335 0.1335 0.0008068186028299263
0.134 0.134 0.0008074746694774435
0.1345 0.1345 0.0008069240694666627
0.135 0.135 0.0008075197199212764
0.1355 0.1355 0.0008045827334575538
0.136 0.136 0.0008041171608465501
0.1365 0.1365 0.0008044826226969962
0.137 0.137 0.000805312742156513
0.1375 0.1375 0.0008044616298156415
0.138 0.138 0.0008006780551010321
0.1385 0.1385 0.0008020599528709266
0.139 0.139 0.000802323594181195
0.1395 0.1395 0.0007995687205883777
0.14 0.14 0.0007993119789285979
0.1405 0.1405 0.0007991060543153009
0.14100000000000001 0.14100000000000001 0.0007976423439020914
0.14150000000000001 0.14150000000000001 0.0007994875899103621
0.14200000000000002 0.14200000000000002 0.0007966602520069705
0.14250000000000002 0.14250000000000002 0.0007966234981413131
0.14300000000000002 0.14300000000000002 0.0007965569648984231
0.14350000000000002 0.14350000000000002 0.0007949621997254979
0.14400000000000002 0.14400000000000002 0.000793743362824283
0.14450000000000002 0.14450000000000002 0.0007929831567909091
0.14500000000000002 0.14500000000000002 0.0007922775826597453
0.14550000000000002 0.14550000000000002 0.0007927831215075872
0.14600000000000002 0.14600000000000002 0.0007902379090056319
0.14650000000000002 0.14650000000000002 0.0007896110951065128
0.147 0.147 0.0007895973268346097
0.1475 0.1475 0.0007876909056763267
0.148 0.148 0.000785906303711334
0.1485 0.1485 0.0007874060826082322
0.149 0.149 0.0007845822557769964
0.1495 0.1495 0.0007839079299976581
0.15 0.15 0.0007843577710382899
0.1505 0.1505 0.0007833255291607843
0.151 0.151 0.0007827955315211399
0.1515 0.1515 0.0007820758295479258
0.152 0.152 0.0007814986998217921
0.1525 0.1525 0.0007793576555859842
0.153 0.153 0.0007790183155714697
0.1535 0.1535 0.0007759913734117714
0.154 0.154 0.0007756272937773349
0.1545 0.1545 0.0007747676270222688
0.155 0.155 0.0007746283385702539
0.1555 0.1555 0.0007725639726631077
0.156 0.156 0.0007727082582478352
0.1565 0.1565 0.0007717964543088431
0.157 0.157 0.0007713296816668439
0.1575 0.1575 0.000768359626984875
0.158 0.158 0.0007699530058680695
0.1585 0.1585 0.0007675624983376694
0.159 0.159 0.0007656454126813551
0.1595 0.1595 0.0007663938221379453
0.16 0.16 0.0007640251095763535
0.1605 0.1605 0.000762953760205651
0.161 0.161 0.0007613487855888632
0.1615 0.1615 0.0007619618476669805
0.162 0.162 0.0007603064993592154
0.1625 0.1625 0.0007589487721982123
0.163 0.163 0.0007581021288811508
0.1635 0.1635 0.0007563978216363553
0.164 0.164 0.0007562316710379584
0.1645 0.1645 0.0007556838038772569
0.165 0.165 0.0007522359160671647
0.1655 0.1655 0.0007537964745877509
0.166 0.166 0.00074894675073326
0.1665 0.1665 0.0007501604297026057
0.167 0.167 0.0007488788749665705
0.1675 0.1675 0.0007470997782902844
0.168 0.168 0.0007458037412094653
0.1685 0.1685 0.0007459135864094261
0.169 0.169 0.0007442713314023321
0.1695 0.1695 0.0007421457823532251
0.17 0.17 0.0007409418562437686
0.1705 0.1705 0.0007413715456937163
0.171 0.171 0.0007400302265894627
0.1715 0.1715 0.0007383139407975236
0.17200000000000001 0.17200000000000001 0.0007358857275889271
0.17250000000000001 0.17250000000000001 0.0007354007922614078
0.17300000000000001 0.17300000000000001 0.000734708006602867
0.17350000000000002 0.17350000000000002 0.0007329698790150077
0.17400000000000002 0.17400000000000002 0.0007312095762525786
0.17450000000000002 0.17450000000000002 0.0007310570925799049
0.17500000000000002 0.17500000000000002 0.0007282234875391465
0.17550000000000002 0.17550000000000002 0.000726379815014397
0.17600000000000002 0.17600000000000002 0.0007259532277828623
0.17650000000000002 0.17650000000000002 0.0007265327297119917
0.17700000000000002 0.17700000000000002 0.0007224250925796725
0.17750000000000002 0.17750000000000002 0.0007229742082863976
0.17800000000000002 0.17800000000000002 0.0007209854406111182
0.1785 0.1785 0.0007195162302938853
0.179 0.179 0.0007183620039517921
0.1795 0.1795 0.0007179282955218559
0.18 0.18 0.0007160608091422015
0.1805 0.1805 0.000712615878564063
0.181 0.181 0.0007134222677011599
0.1815 0.1815 0.0007125420719281135
0.182 0.182 0.000710185940549517
0.1825 0.1825 0.0007088168988380051
0.183 0.183 0.0007071626467915558
0.1835 0.1835 0.0007064422772097544
0.184 0.184 0.000704927533272704
0.1845 0.1845 0.0007023048840006723
0.185 0.185 0.0007023463070914612
0.1855 0.1855 0.0007011224138469591
0.186 0.186 0.0006993242655166063
0.1865 0.1865 0.0006980045880237048
0.187 0.187 0.0006963454269481188
0.1875 0.1875 0.0006949714675485224
0.188 0.188 0.0006921043485199358
0.1885 0.1885 0.0006915291796666765
0.189 0.189 0.0006888750101809698
0.1895 0.1895 0.0006897701042565554
0.19 0.19 0.0006867869820371511
0.1905 0.1905 0.000685449782514058
0.191 0.191 0.0006845974097751005
0.1915 0.1915 0.0006828874570702028
0.192 0.192 0.0006812331424357757
0.1925 0.1925 0.0006792961270654782
0.193 0.193 0.0006761051915455483
0.1935 0.1935 0.000674792174250954
0.194 0.194 0.000675587739058902
0.1945 0.1945 0.0006723865921836386
0.195 0.195 0.0006722745730035189
0.1955 0.1955 0.0006708188085640841
0.196 0.196 0.0006680858245304013
0.1965 0.1965 0.0006681662465217902
0.197 0.197 0.0006641534259634206
0.1975 0.1975 0.0006642665866770324
0.198 0.198 0.0006611628938370624
0.1985 0.1985 0.0006585907981227549
0.199 0.199 0.0006592250048386756
0.1995 0.1995 0.000657106168700182
0.2 0.2 0.0006556630845658935
0.2005 0.2005 0.0006536122083145179
0.201 0.201 0.0006525537043815188
0.2015 0.2015 0.0006501246384919578
0.202 0.202 0.0006479265074200102
0.2025 0.2025 0.0006480800360626003
0.203 0.203 0.0006455437709378765
0.20350000000000001 0.20350000000000001 0.0006445240703276013
0.20400000000000001 0.20400000000000001 0.0006401652217764703
0.20450000000000002 0.20450000000000002 0.0006393320662743874
0.20500000000000002 0.20500000000000002 0.0006400703023542839
0.20550000000000002 0.20550000000000002 0.0006375140480516055
0.20600000000000002 0.20600000000000002 0.0006353852720144021
0.20650000000000002 0.20650000000000002 0.0006338060754970378
0.20700000000000002 0.20700000000000002 0.0006318242828353009
0.20750000000000002 0.20750000000000002 0.0006284190823935685
0.20800000000000002 0.20800000000000002 0.0006298702403628612
0.20850000000000002 0.20850000000000002 0.0006263740514214273
0.20900000000000002 0.20900000000000002 0.0006253575479827097
0.20950000000000002 0.20950000000000002 0.0006237841966953661
0.21000000000000002 0.21000000000000002 0.0006211933592664318
0.21050000000000002 0.21050000000000002 0.0006194471259139932
0.211 0.211 0.0006171525671352457
0.2115 0.2115 0.0006172530063405439
0.212 0.212 0.0006148924976170174
0.2125 0.2125 0.0006127627940959914
0.213 0.213 0.0006112918234914895
0.2135 0.2135 0.0006089103529162059
0.214 0.214 0.0006070755054869015
0.2145 0.2145 0.0006043152379324617
0.215 0.215 0.0006037162400964002
0.2155 0.2155 0.0006014633164529253
0.216 0.216 0.0006000318581190242
0.2165 0.2165 0.0005968567799286534
0.217 0.217 0.0005965656344224684
0.2175 0.2175 0.0005953550246990546
0.218 0.218 0.0005918575761469497
0.2185 0.2185 0.0005899969050659475
0.219 0.219 0.0005892448807827046
0.2195 0.2195 0.0005877195262509994
0.22 0.22 0.0005859226547539273
0.2205 0.2205 0.0005853228613956945
0.221 0.221 0.0005816270617091094
0.2215 0.2215 0.000580958004978782
0.222 0.222 0.0005778605500899911
0.2225 0.2225 0.0005753928321948988
0.223 0.223 0.0005748777295688697
0.2235 0.2235 0.0005716048692440063
0.224 0.224 0.0005698718344016736
0.2245 0.2245 0.0005685981806279631
0.225 0.225 0.0005675274745449844
0.2255 0.2255 0.0005644434673904898
0.226 0.226 0.0005621293227771957
0.2265 0.2265 0.0005610884905109943
0.227 0.227 0.0005588833929504237
0.2275 0.2275 0.0005573390804780361
0.228 0.228 0.0005554521318099882
0.2285 0.2285 0.0005542604356074149
0.229 0.229 0.0005518527498472041
0.2295 0.2295 0.000549461915231192
0.23 0.23 0.0005479667648997
0.2305 0.2305 0.0005453706146809538
0.231 0.231 0.0005428957441913794
0.2315 0.2315 0.0005416433442951737
0.232 0.232 0.0005397801524321354
0.2325 0.2325 0.0005369844431737631
0.233 0.233 0.0005349690926949175
0.2335 0.2335 0.0005332726434779085
0.234 0.234 0.0005320753910910313
0.23450000000000001 0.23450000000000001 0.0005307117375329089
0.23500000000000001 0.23500000000000001 0.0005286372613946247
0.23550000000000001 0.23550000000000001 0.0005270812134779699
0.23600000000000002 0.23600000000000002 0.0005251092525029645
0.23650000000000002 0.23650000000000002 0.0005224069918027038
0.23700000000000002 0.23700000000000002 0.0005189057329162254
0.23750000000000002 0.23750000000000002 0.0005187991552970722
0.23800000000000002 0.23800000000000002 0.0005153224662074991
0.23850000000000002 0.23850000000000002 0.0005149922921600873
0.23900000000000002 0.23900000000000002 0.0005139330334353211
0.23950000000000002 0.23950000000000002 0.0005090632800106826
0.24000000000000002 0.24000000000000002 0.0005089048993077011
0.24050000000000002 0.24050000000000002 0.0005067536258918705
0.24100000000000002 0.24100000000000002 0.0005041030144242769
0.24150000000000002 0.24150000000000002 0.000502104442522842
0.24200000000000002 0.24200000000000002 0.000500499356307249
0.2425 0.2425 0.0004972607666959643
0.243 0.243 0.0004966491354326523
0.2435 0.2435 0.0004951219760681851
0.244 0.244 0.0004933732423593821
0.2445 0.2445 0.0004905256692783724
0.245 0.245 0.0004879467241866762
0.2455 0.2455 0.000487757161713989
0.246 0.246 0.00048324785776505334
0.2465 0.2465 0.0004819682529901211
0.247 0.247 0.0004812832674560896
0.2475 0.2475 0.0004757965606591865
0.248 0.248 0.00047549984333295923
0.2485 0.2485 0.00047416520804841695
0.249 0.249 0.0004721182247366978
0.2495 0.2495 0.0004691293278111795
0.25 0.25 0.0004670585426824771
0.2505 0.2505 0.0004643177642775455
0.251 0.251 0.0004621641612906472
0.2515 0.2515 0.0004620604614713847
0.252 0.252 0.0004597706362208874
0.2525 0.2525 0.0004568048530791405
0.253 0.253 0.0004565130006093225
0.2535 0.2535 0.00045340652738066047
0.254 0.254 0.00045203379297060353
0.2545 0.2545 0.00045024804761300245
0.255 0.255 0.00044633685753459897
0.2555 0.2555 0.000445180238670642
0.256 0.256 0.00044280351674155853
0.2565 0.2565 0.00044144110874209914
0.257 0.257 0.00043994998488517426
0.2575 0.2575 0.00043720799066272737
0.258 0.258 0.00043398662893656746
0.2585 0.2585 0.0004333053064368947
0.259 0.259 0.0004309418370600334
0.2595 0.2595 0.0004286894781407842
0.26 0.26 0.00042628503948178366
0.2605 0.2605 0.00042325326477011117
0.261 0.261 0.0004216100658769833
0.2615 0.2615 0.00041868526512909253
0.262 0.262 0.00041857789121972427
0.2625 0.2625 0.0004163594776530065
0.263 0.263 0.0004150984697078097
0.2635 0.2635 0.0004124103363778833
0.264 0.264 0.00040908455725495484
0.2645 0.2645 0.00040879524648026734
0.265 0.265 0.00040567819076410734
0.2655 0.2655 0.0004021110408806039
0.266 0.266 0.00040189718429475585
0.2665 0.2665 0.00040073694260905625
0.267 0.267 0.0003977433715161206
0.2675 0.2675 0.0003948300727449841
0.268 0.268 0.0003925787886849632
0.2685 0.2685 0.000390590501614528
0.269 0.269 0.0003892764678901476
0.2695 0.2695 0.00038657887298892534
0.27 0.27 0.0003840852465002612
0.2705 0.2705 0.00038290960659561506
0.271 0.271 0.00037952335951195595
0.2715 0.2715 0.00037885467274680626
0.272 0.272 0.00037707729576821924
0.2725 0.2725 0.0003754738274544185
0.273 0.273 0.0003716253015980278
0.2735 0.2735 0.00037067051553462923
0.274 0.274 0.00036811609687389696
0.2745 0.2745 0.0003656986872541256
0.275 0.275 0.0003640893127071036
0.2755 0.2755 0.00036094987171791525
0.276 0.276 0.0003596666609443836
0.2765 0.2765 0.00035838581065686034
0.277 0.277 0.00035644874825631464
0.2775 0.2775 0.00035262534699564627
0.278 0.278 0.00035121694457155797
0.2785 0.2785 0.0003483371956271522
0.279 0.279 0.0003457345165419229
0.2795 0.2795 0.00034391963509743074
0.28 0.28 0.0003428357780068339
0.2805 0.2805 0.00034005361668865196
0.281 0.281 0.00033818271280363304
0.28150000000000003 0.28150000000000003 0.0003365841913850464
0.28200000000000003 0.28200000000000003 0.00033423368497805455
0.28250000000000003 0.28250000000000003 0.00033170989308088606
0.28300000000000003 0.28300000000000003 0.00033014573245689196
0.28350000000000003 0.28350000000000003 0.00032777802524368554
0.28400000000000003 0.28400000000000003 0.0003249002241368751
0.28450000000000003 0.28450000000000003 0.00032417097064328524
0.28500000000000003 0.28500000000000003 0.00032210774955279594
0.28550000000000003 0.28550000000000003 0.0003179968777310008
0.28600000000000003 0.28600000000000003 0.00031665424688543097
0.28650000000000003 0.28650000000000003 0.0003154419421338639
0.28700000000000003 0.28700000000000003 0.0003128049604599295
0.28750000000000003 0.28750000000000003 0.0003117487203854903
0.28800000000000003 0.28800000000000003 0.000310018901994342
0.28850000000000003 0.28850000000000003 0.00030711042984600745
0.28900000000000003 0.28900000000000003 0.00030473202805436346
0.28950000000000004 0.28950000000000004 0.0003031146558055293
0.29000000000000004 0.29000000000000004 0.0003012057210430427
0.29050000000000004 0.29050000000000004 0.0002979344520379077
0.291 0.291 0.00029712996319351093
0.2915 0.2915 0.00029455266245949585
0.292 0.292 0.000292061482265185
0.2925 0.2925 0.00028990546523810804
0.293 0.293 0.0002870509833759461
0.2935 0.2935 0.0002860443718868645
0.294 0.294 0.0002828373981057335
0.2945 0.2945 0.0002819600817749453
0.295 0.295 0.0002812295256947862
0.2955 0.2955 0.00027819047777591344
0.296 0.296 0.0002749446212829263
0.2965 0.2965 0.0002731703224531918
0.297 0.297 0.0002715548742535372
0.2975 0.2975 0.0002686207969083009
0.298 0.298 0.00026922694839222176
0.2985 0.2985 0.00026666352103169375
0.299 0.299 0.0002637149816841014
0.2995 0.2995 0.00026185642904432023
0.3 0.3 0.0002602013184353769
0.3005 0.3005 0.0002592380827085912
0.301 0.301 0.00025639261065300384
0.3015 0.3015 0.00025479569095388795
0.302 0.302 0.0002519642439612225
0.3025 0.3025 0.0002499397984679662
0.303 0.303 0.00024774424288402874
0.3035 0.3035 0.00024548730518243305
0.304 0.304 0.0002446137739327174
0.3045 0.3045 0.00024110193019806665
0.305 0.305 0.00023926191094561413
0.3055 0.3055 0.00023795474310920814
0.306 0.306 0.00023515897163614715
0.3065 0.3065 0.0002331929584524954
0.307 0.307 0.00023145744321351316
0.3075 0.3075 0.00022928001822269739
0.308 0.308 0.00022742504000062278
0.3085 0.3085 0.00022575266094263842
0.309 0.309 0.00022399929635958602
0.3095 0.3095 0.00022122715457164818
0.31 0.31 0.0002205830298030733
0.3105 0.3105 0.00021908351406928726
0.311 0.311 0.00021504611705763305
0.3115 0.3115 0.00021504314798408803
0.312 0.312 0.00021223288219062374
0.3125 0.3125 0.0002107234539312717
0.313 0.313 0.0002089304523780908
0.3135 0.3135 0.00020586088703640026
0.314 0.314 0.00020420234275233607
0.3145 0.3145 0.00020293700439560122
0.315 0.315 0.00020187871923833258
0.3155 0.3155 0.00019865811718549405
0.316 0.316 0.00019687800047532274
0.3165 0.3165 0.00019530430475305893
0.317 0.317 0.00019390744899309932
0.3175 0.3175 0.00018987777769156812
0.318 0.318 0.0001888820582666062
0.3185 0.3185 0.0001884101469158216
0.319 0.319 0.00018652312021044041
0.3195 0.3195 0.00018396305481529205
0.32 0.32 0.00018291389108958042
0.3205 0.3205 0.00018009385463457403
0.321 0.321 0.0001789723303643032
0.3215 0.3215 0.0001766315045572109
0.322 0.322 0.0001745596861342188
0.3225 0.3225 0.00017345212844297874
0.323 0.323 0.00017144087623325633
0.3235 0.3235 0.00016838040108777138
0.324 0.324 0.00016706547685142682
0.3245 0.3245 0.000164827166625404
0.325 0.325 0.00016392197750416814
0.3255 0.3255 0.00016283339218414283
0.326 0.326 0.0001594939186581615
0.3265 0.3265 0.00015804912168045418
0.327 0.327 0.00015470999696572433
0.3275 0.3275 0.00015494676542568734
0.328 0.328 0.00015294224785954776
0.3285 0.3285 0.00015042350760264167
0.329 0.329 0.0001481642184996292
0.3295 0.3295 0.00014752223437643707
0.33 0.33 0.00014666740828361564
0.3305 0.3305 0.0001426668218351666
0.331 0.331 0.00014183204790826768
0.3315 0.3315 0.0001412752852858021
0.332 0.332 0.00013907220359255456
0.3325 0.3325 0.0001364533302725023
0.333 0.333 0.00013597685166159867
0.3335 0.3335 0.000133887613412165
0.334 0.334 0.00013186331492311923
0.3345 0.3345 0.00013057648449059378
0.335 0.335 0.0001280429309065299
0.3355 0.3355 0.00012668736260982997
0.336 0.336 0.0001245676004701995
0.3365 0.3365 0.0001233952879077071
0.337 0.337 0.00012112563093700905
0.3375 0.3375 0.00011980224976782395
0.338 0.338 0.00011848917728088002
0.3385 0.3385 0.00011679339295838948
0.339 0.339 0.00011536389842975079
0.3395 0.3395 0.00011375946397287602
0.34 0.34 0.00011162950779842508
0.3405 0.3405 0.00010972753730890939
0.341 0.341 0.0001090474630128604
0.3415 0.3415 0.00010630539470690909
0.342 0.342 0.00010520080204533516
0.3425 0.3425 0.00010454461858186448
0.343 0.343 0.00010235713465078647
0.3435 0.3435 0.00010104594494074644
0.34400000000000003 0.34400000000000003 0.00009867419448375482
0.34450000000000003 0.34450000000000003 0.00009780413375589108
0.34500000000000003 0.34500000000000003 0.0000959852319461044
0.34550000000000003 0.34550000000000003 0.000094576933884875
0.34600000000000003 0.34600000000000003 0.00009294983986124527
0.34650000000000003 0.34650000000000003 0.00009175894781937284
0.34700000000000003 0.34700000000000003 0.00008995305753479695
0.34750000000000003 0.34750000000000003 0.00008800807342793798
0.34800000000000003 0.34800000000000003 0.00008604749306986696
0.34850000000000003 0.34850000000000003 0.00008629677614117664
0.34900000000000003 0.34900000000000003 0.00008534069823858635
0.34950000000000003 0.34950000000000003 0.00008380426347098476
0.35000000000000003 0.35000000000000003 0.00008268932914159966
0.35050000000000003 0.35050000000000003 0.0000806220036334485
0.35100000000000003 0.35100000000000003 0.00007838244569907758
0.35150000000000003 0.35150000000000003 0.00007738447965701333
0.35200000000000004 0.35200000000000004 0.00007592946732773659
0.35250000000000004 0.35250000000000004 0.0000749380347913074
0.35300000000000004 0.35300000000000004 0.00007249759402917224
0.35350000000000004 0.35350000000000004 0.00007193769029501646
0.35400000000000004 0.35400000000000004 0.00007082011675040446
0.3545 0.3545 0.00006795079927577295
0.355 0.355 0.00006771045735933618
0.3555 0.3555 0.0000663421571032725
0.356 0.356 0.00006509165575268997
0.3565 0.3565 0.00006317082240914098
0.357 0.357 0.0000619827828709273
0.3575 0.3575 0.00006115971462620606
0.358 0.358 0.00006035872037793368
0.3585 0.3585 0.00005847366980316396
0.359 0.359 0.000057320411319285628
0.3595 0.3595 0.00005533171375588137
0.36 0.36 0.00005532331532630307
0.3605 0.3605 0.000053673659143975907
0.361 0.361 0.00005271432586603504
0.3615 0.3615 0.00005047896660929376
0.362 0.362 0.00005001777572164552
0.3625 0.3625 0.000049098910204240347
0.363 0.363 0.00004682566175919032
0.3635 0.3635 0.00004649697254409358
0.364 0.364 0.00004578362611914436
0.3645 0.3645 0.00004372216810119545
0.365 0.365 0.000042735587377519798
0.3655 0.3655 0.00004278114038010314
0.366 0.366 0.00004061966385009608
0.3665 0.3665 0.00003945113090703144
0.367 0.367 0.000038643056595987329
0.3675 0.3675 0.00003763418024470581
0.368 0.368 0.00003685777686873238
0.3685 0.3685 0.000035554926197072306
0.369 0.369 0.000034653333748488967
0.3695 0.3695 0.000033211078420887087
0.37 0.37 0.00003298422611048408
0.3705 0.3705 0.00003274771328921227
0.371 0.371 0.00003001080525067432
0.3715 0.3715 0.000031393296947735829
0.372 0.372 0.00002953183537113941
0.3725 0.3725 0.000028648856335650219
0.373 0.373 0.000028702709960287959
0.3735 0.3735 0.000027727954442529529
0.374 0.374 0.000025478586498376886
0.3745 0.3745 0.000025513616372200904
0.375 0.375 0.000023983585651138688
0.3755 0.3755 0.000023906769216475318
0.376 0.376 0.0000217328323900061
0.3765 0.3765 0.000021651885345136207
0.377 0.377 0.000019967900755372168
0.3775 0.3775 0.000021390822447936725
0.378 0.378 0.000019193214103349557
0.3785 0.3785 0.0000188324917035199
0.379 0.379 0.000017956006461560958
0.3795 0.3795 0.00001688980506381213
0.38 0.38 0.000016276620736368305
0.3805 0.3805 0.000016178340797457577
0.381 0.381 0.000014418966840284357
0.3815 0.3815 0.00001550304857348187
0.382 0.382 0.000014577291075031584
0.3825 0.3825 0.000012844496606846928
0.383 0.383 0.000012339616733251157
0.3835 0.3835 0.000011109252949616472
0.384 0.384 0.000011740015671300296
0.3845 0.3845 0.000011554112936718454
0.385 0.385 0.000009641518543977083
0.3855 0.3855 0.000010620672015055287
0.386 0.386 0.000009376682868541403
0.3865 0.3865 0.000007900735817201795
0.387 0.387 0.000007940863284599523
0.3875 0.3875 0.000007528622993350836
0.388 0.388 0.000006251065091255931
0.3885 0.3885 0.000006154287163292029
0.389 0.389 0.00000563829632576555
0.3895 0.3895 0.000005697899966029688
0.39 0.39 0.0000053570969704912038
0.3905 0.3905 0.00000476919689816396
0.391 0.391 0.000004163481769922086
0.3915 0.3915 0.000003789093763184527
0.392 0.392 0.000004721867583054183
0.3925 0.3925 0.000002861310963089966
0.393 0.393 0.0000033039341527414539
0.3935 0.3935 0.0000033183872678831107
0.394 0.394 0.000004077266488586523
0.3945 0.3945 0.0000024854692866159565
0.395 0.395 0.0000021130255447872989
0.3955 0.3955 0.000002573755282082933
0.396 0.396 4.187568664134776e-7
0.3965 0.3965 0.0000013580512545425172
0.397 0.397 0.000001138567754729652
0.3975 0.3975 4.25044466623929e-7
0.398 0.398 7.202219744643695e-7
0.3985 0.3985 7.255962517577425e-7
0.399 0.399 0.0
0.3995 0.3995 5.597534509689528e-7
0.4 0.4 7.611804359293831e-7
0.4005 0.4005 0.000001502954169521945
0.401 0.401 9.510836080271973e-7
0.4015 0.4015 0.000001026721473990468
0.402 0.402 0.000001115519896549848
0.4025 0.4025 0.0000012764930719374795
0.403 0.403 0.0000018705945062980935
0.4035 0.4035 0.0000012875149600651394
0.404 0.404 0.000001233374410076842
0.4045 0.4045 2.2080109962272204e-7
0.405 0.405 0.0000016035423004489907
0.4055 0.4055 0.0000011891245228454499
0.406 0.406 0.0000024993103211138486
0.40650000000000003 0.40650000000000003 0.000002593020091077084
0.40700000000000003 0.40700000000000003 0.0000016416253279333488
0.40750000000000003 0.40750000000000003 0.000002251715090177491
0.40800000000000003 0.40800000000000003 0.0000034069123244418648
0.40850000000000003 0.40850000000000003 0.000004616146046875261
0.40900000000000003 0.40900000000000003 0.000003324954298342033
0.40950000000000003 0.40950000000000003 0.000003451480317926401
0.41000000000000003 0.41000000000000003 0.0000041963566275151019
0.41050000000000003 0.41050000000000003 0.00000511435638731665
0.41100000000000003 0.41100000000000003 0.000005626682066976795
0.41150000000000003 0.41150000000000003 0.000005240203028448543
0.41200000000000003 0.41200000000000003 0.000005654633520396635
0.41250000000000003 0.41250000000000003 0.00000565840255265231
0.41300000000000003 0.41300000000000003 0.000006402018947388984
0.41350000000000003 0.41350000000000003 0.000005483362905421237
0.41400000000000003 0.41400000000000003 0.000007583519535076335
0.41450000000000004 0.41450000000000004 0.000008144089086240631
0.41500000000000004 0.41500000000000004 0.00000820506909082698
0.41550000000000004 0.41550000000000004 0.000009193261218026598
0.41600000000000004 0.41600000000000004 0.000010533868543059809
0.41650000000000004 0.41650000000000004 0.000010307461272413693
0.41700000000000004 0.41700000000000004 0.000011956350485788645
0.41750000000000004 0.41750000000000004 0.000012196974925067343
0.41800000000000004 0.41800000000000004 0.000012896030822992467
0.41850000000000004 0.41850000000000004 0.000013674317159111127
0.419 0.419 0.000013866274843647806
0.4195 0.4195 0.000015358627625092996
0.42 0.42 0.000015689635362840187
0.4205 0.4205 0.000016867620742348528
0.421 0.421 0.00001701724248227756
0.4215 0.4215 0.00001818156712491423
0.422 0.422 0.000019349892756885774
0.4225 0.4225 0.000020214148488286616
0.423 0.423 0.000021296156680721208
0.4235 0.4235 0.000022115427214316293
0.424 0.424 0.000022836455965123335
0.4245 0.4245 0.000023680905587331243
0.425 0.425 0.000024483046982045807
0.4255 0.4255 0.0000256780158532586
0.426 0.426 0.000027127850730730925
0.4265 0.4265 0.000028160359420472933
0.427 0.427 0.000029720720028686096
0.4275 0.4275 0.00003114941424940817
0.428 0.428 0.000031872667838799519
0.4285 0.4285 0.000033302600417839609
0.429 0.429 0.00003512134773983144
0.4295 0.4295 0.00003472995367702705
0.43 0.43 0.00003669974762248666
0.4305 0.4305 0.000038186956174340937
0.431 0.431 0.00003873305513121556
0.4315 0.4315 0.000040497509488147978
0.432 0.432 0.00004172182951160295
0.4325 0.4325 0.00004305838653648154
0.433 0.433 0.00004517211471935436
0.4335 0.4335 0.00004707924080048307
0.434 0.434 0.000047783042290757297
0.4345 0.4345 0.00004915220370087345
0.435 0.435 0.0000512822029962454
0.4355 0.4355 0.00005229531695665271
0.436 0.436 0.00005442821998478031
0.4365 0.4365 0.00005582257763334629
0.437 0.437 0.0000583021747204525
0.4375 0.4375 0.000059795508239374708
0.438 0.438 0.00006159864815231584
0.4385 0.4385 0.00006332684972907947
0.439 0.439 0.00006445815232510043
0.4395 0.4395 0.00006672257910079853
0.44 0.44 0.00006850360675488823
0.4405 0.4405 0.00007086331919552917
0.441 0.441 0.0000715994720260028
0.4415 0.4415 0.0000742019881168419
0.442 0.442 0.00007746972315928879
0.4425 0.4425 0.00007770221480481502
0.443 0.443 0.00007950681628520254
0.4435 0.4435 0.00008273365980065138
0.444 0.444 0.00008466016243146083
0.4445 0.4445 0.00008619953973033336
0.445 0.445 0.00008869235329778081
0.4455 0.4455 0.00009043542684527531
0.446 0.446 0.00009315218842912744
0.4465 0.4465 0.00009521622448947363
0.447 0.447 0.00009744394592396633
0.4475 0.4475 0.00009823954808020347
0.448 0.448 0.00010219077437172153
0.4485 0.4485 0.00010385241645179545
0.449 0.449 0.00010680139292363418
0.4495 0.4495 0.00010869550891040678
0.45 0.45 0.00011134820943984485
0.4505 0.4505 0.00011289604933633908
0.451 0.451 0.00011633351895381486
0.4515 0.4515 0.00012029348976947622
0.452 0.452 0.0001215994461369502
0.4525 0.4525 0.00012449625727582216
0.453 0.453 0.0001271575891683333
0.4535 0.4535 0.00013010866039768682
0.454 0.454 0.0001312258285167434
0.4545 0.4545 0.00013510614603453263
0.455 0.455 0.00013852707336036558
0.4555 0.4555 0.0001406002142071317
0.456 0.456 0.00014372987950872441
0.4565 0.4565 0.00014668568447941165
0.457 0.457 0.0001493841401849572
0.4575 0.4575 0.00015236991420932875
0.458 0.458 0.00015603258400642076
0.4585 0.4585 0.00015802294656783232
0.459 0.459 0.00016174306763391821
0.4595 0.4595 0.00016373213143222598
0.46 0.46 0.00016740263875708898
0.4605 0.4605 0.00017126918717367634
0.461 0.461 0.00017384159204681488
0.4615 0.4615 0.00017658348234880024
0.462 0.462 0.00017944911574090344
0.4625 0.4625 0.0001842283913484733
0.463 0.463 0.00018686388331691506
0.4635 0.4635 0.00019082642927242778
0.464 0.464 0.0001939920016863154
0.4645 0.4645 0.00019724451417195475
0.465 0.465 0.00020102391561511112
0.4655 0.4655 0.0002045223640136435
0.466 0.466 0.00020779236348112838
0.4665 0.4665 0.00021129682668034856
0.467 0.467 0.00021428947013239736
0.4675 0.4675 0.0002189915301136254
0.468 0.468 0.00022356164972095818
0.4685 0.4685 0.00022531031873921763
0.46900000000000003 0.46900000000000003 0.00023068047636302138
0.46950000000000003 0.46950000000000003 0.0002331755207490099
0.47000000000000003 0.47000000000000003 0.0002374898861035079
0.47050000000000003 0.47050000000000003 0.00024249815159154732
0.47100000000000003 0.47100000000000003 0.0002454476892599504
0.47150000000000003 0.47150000000000003 0.0002504902348356818
0.47200000000000003 0.47200000000000003 0.0002547673745807153
0.47250000000000003 0.47250000000000003 0.0002579625624408194
0.47300000000000003 0.47300000000000003 0.0002625022893845463
0.47350000000000003 0.47350000000000003 0.0002656536419015967
0.47400000000000003 0.47400000000000003 0.00027057752359223465
0.47450000000000003 0.47450000000000003 0.0002744865833831138
0.47500000000000003 0.47500000000000003 0.00027902712926099736
0.47550000000000003 0.47550000000000003 0.00028331287653356885
0.47600000000000003 0.47600000000000003 0.0002874481996536349
0.47650000000000003 0.47650000000000003 0.0002918025561354539
0.47700000000000004 0.47700000000000004 0.0002961137021901469
0.47750000000000004 0.47750000000000004 0.00029896649511719834
0.47800000000000004 0.47800000000000004 0.00030480566780387254
0.47850000000000004 0.47850000000000004 0.00030941272038813105
0.47900000000000004 0.47900000000000004 0.0003133580544434632
0.47950000000000004 0.47950000000000004 0.0003187946832609093
0.48000000000000004 0.48000000000000004 0.0003232324457334702
0.48050000000000004 0.48050000000000004 0.00032800293552682054
0.48100000000000004 0.48100000000000004 0.0003333903190059564
0.48150000000000004 0.48150000000000004 0.00033801522407347423
0.48200000000000004 0.48200000000000004 0.0003414505949298696
0.4825 0.4825 0.00034685790343043496
0.483 0.483 0.0003524619221056208
0.4835 0.4835 0.00035719670962139095
0.484 0.484 0.00036201357734505
0.4845 0.4845 0.0003671177988877025
0.485 0.485 0.0003736090748007381
0.4855 0.4855 0.00037706274089591325
0.486 0.486 0.0003829279727823749
0.4865 0.4865 0.00038776658412061744
0.487 0.487 0.00039276923326615775
0.4875 0.4875 0.0003986132399754504
0.488 0.488 0.00040382623215673376
0.4885 0.4885 0.0004092127036715576
0.489 0.489 0.00041543487056583893
0.4895 0.4895 0.00041982771155001016
0.49 0.49 0.00042530992773777426
0.4905 0.4905 0.0004318872548330706
0.491 0.491 0.0004364101842291763
0.4915 0.4915 0.0004425258710259716
0.492 0.492 0.0004480026367451367
0.4925 0.4925 0.0004540038436217437
0.493 0.493 0.0004601222032219388
0.4935 0.4935 0.00046608729590866005
0.494 0.494 0.0004729565687950219
0.4945 0.4945 0.00047765882648496315
0.495 0.495 0.00048303311365983736
0.4955 0.4955 0.000489399644459942
0.496 0.496 0.0004961037261157562
0.4965 0.4965 0.0005024813693022695
0.497 0.497 0.000508761728021015
0.4975 0.4975 0.0005147740314660981
0.498 0.498 0.0005211652323155974
0.4985 0.4985 0.0005279307224805626
0.499 0.499 0.0005328005754378131
0.4995 0.4995 0.000540261005667094
0.5 0.5 0.0005477070758464662
0.5005 0.5005 0.0005536650659568375
0.501 0.501 0.0005591329144074489
0.5015 0.5015 0.0005659747982939923
0.502 0.502 0.0005737138161898636
0.5025 0.5025 0.0005798484063423064
0.503 0.503 0.0005857838692522762
0.5035 0.5035 0.0005945251442336154
0.504 0.504 0.0006006522491741639
0.5045 0.5045 0.000606328933185309
0.505 0.505 0.0006157016379550479
0.5055 0.5055 0.0006203175384907294
0.506 0.506 0.0006284638775693815
0.5065 0.5065 0.0006355997065990161
0.507 0.507 0.0006429947843320635
0.5075 0.5075 0.0006500764710593972
0.508 0.508 0.0006569622931403723
0.5085 0.5085 0.0006656879992085656
0.509 0.509 0.0006719272943045779
0.5095 0.5095 0.0006806964553812706
0.51 0.51 0.0006878203988085788
0.5105 0.5105 0.0006957411874445666
0.511 0.511 0.0007022140216156466
0.5115 0.5115 0.0007108252752462168
0.512 0.512 0.0007182121706741731
0.5125 0.5125 0.0007259023790130819
0.513 0.513 0.0007343064759341855
0.5135 0.5135 0.0007421101427767089
0.514 0.514 0.0007504753268312062
0.5145 0.5145 0.0007583835134800023
0.5149999999999999 0.5149999999999999 0.000766116911963817
0.5155 0.5155 0.0007750256133873298
0.5159999999999999 0.5159999999999999 0.0007834611751109161
0.5165 0.5165 0.0007910485276515317
0.5169999999999999 0.5169999999999999 0.0007988531659312388
0.5175 0.5175 0.0008064809173843582
0.5179999999999999 0.5179999999999999 0.0008162711829271137
0.5185 0.5185 0.0008242042270185664
0.5189999999999999 0.5189999999999999 0.000833394110755891
0.5195 0.5195 0.0008404743287782588
0.5199999999999999 0.5199999999999999 0.0008505276606790382
0.5205 0.5205 0.0008594220980905766
0.5209999999999999 0.5209999999999999 0.0008677192226750831
0.5215 0.5215 0.0008765752736855032
0.5219999999999999 0.5219999999999999 0.0008856649558273482
0.5225 0.5225 0.0008960941757113075
0.5229999999999999 0.5229999999999999 0.0009044086939543178
0.5235 0.5235 0.0009138104554909239
0.5239999999999999 0.5239999999999999 0.0009230782547142107
0.5245 0.5245 0.0009325759708143672
0.5249999999999999 0.5249999999999999 0.0009406423022641372
0.5255 0.5255 0.0009502466833069375
0.5259999999999999 0.5259999999999999 0.000960307360706843
0.5265 0.5265 0.0009695747866252443
0.5269999999999999 0.5269999999999999 0.0009792006492545663
0.5275 0.5275 0.0009893511616738569
0.5279999999999999 0.5279999999999999 0.0009986516331351504
0.5285 0.5285 0.001007766620446777
0.5289999999999999 0.5289999999999999 0.0010175675071561767
0.5295 0.5295 0.0010280106699689675
0.5299999999999999 0.5299999999999999 0.0010380980859827139
0.5305 0.5305 0.0010492515033614699
0.5309999999999999 0.5309999999999999 0.0010581263730631433
0.5315 0.5315 0.0010682353900012922
0.5319999999999999 0.5319999999999999 0.0010780387195218852
0.5325 0.5325 0.001088030976788486
0.5329999999999999 0.5329999999999999 0.0010985045208416055
0.5335 0.5335 0.0011098768910720676
0.5339999999999999 0.5339999999999999 0.001119443672914661
0.5345 0.5345 0.0011304110938417857
0.5349999999999999 0.5349999999999999 0.001140712472937694
0.5355 0.5355 0.001151553702292444
0.5359999999999999 0.5359999999999999 0.0011627460720745229
0.5365 0.5365 0.001174106658769239
0.5369999999999999 0.5369999999999999 0.0011837051490454507
0.5375 0.5375 0.0011949187140431373
0.5379999999999999 0.5379999999999999 0.0012049612490083297
0.5385 0.5385 0.0012174428930032135
0.5389999999999999 0.5389999999999999 0.0012282724737497642
0.5395 0.5395 0.0012402339598768747
0.5399999999999999 0.5399999999999999 0.0012510503816715014
0.5405 0.5405 0.0012621413535202076
0.5409999999999999 0.5409999999999999 0.0012742966709712889
0.5415 0.5415 0.001285346161547402
0.5419999999999999 0.5419999999999999 0.0012966446310185925
0.5425 0.5425 0.0013084205967246839
0.5429999999999999 0.5429999999999999 0.001319746192172368
0.5435 0.5435 0.0013325135810774237
0.5439999999999999 0.5439999999999999 0.001343724089786449
0.5445 0.5445 0.001355646602772531
0.5449999999999999 0.5449999999999999 0.0013675977360394377
0.5455 0.5455 0.0013785454595536288
0.5459999999999999 0.5459999999999999 0.0013920774581525665
0.5465 0.5465 0.0014046001206367472
0.5469999999999999 0.5469999999999999 0.0014161855847269318
0.5475 0.5475 0.0014284933427161536
0.5479999999999999 0.5479999999999999 0.0014397875000931532
0.5485 0.5485 0.0014536626485373269
0.5489999999999999 0.5489999999999999 0.0014660578417472867
0.5495 0.5495 0.0014800844575154976
0.5499999999999999 0.5499999999999999 0.0014924422535715528
0.5505 0.5505 0.0015056255818390193
0.5509999999999999 0.5509999999999999 0.001518234624325584
0.5515 0.5515 0.0015304503920891425
0.5519999999999999 0.5519999999999999 0.001544064149345822
0.5525 0.5525 0.0015556604335793957
0.5529999999999999 0.5529999999999999 0.001570860004590508
0.5535 0.5535 0.0015834580784734889
0.5539999999999999 0.5539999999999999 0.001597550744520118
0.5545 0.5545 0.0016107973996230202
0.5549999999999999 0.5549999999999999 0.0016250386737163739
0.5555 0.5555 0.0016376422521430536
0.5559999999999999 0.5559999999999999 0.0016514013245678477
0.5565 0.5565 0.001666402976849995
0.5569999999999999 0.5569999999999999 0.0016787144124763548
0.5575 0.5575 0.0016945488428243886
0.5579999999999999 0.5579999999999999 0.0017070839215595257
0.5585 0.5585 0.0017229274702172042
0.5589999999999999 0.5589999999999999 0.0017354082244325663
0.5595 0.5595 0.001750286241054394
0.5599999999999999 0.5599999999999999 0.0017651109373137625
0.5605 0.5605 0.001778847709223114
0.5609999999999999 0.5609999999999999 0.001794232339804362
0.5615 0.5615 0.0018083333355817483
0.5619999999999999 0.5619999999999999 0.001823493486883317
0.5625 0.5625 0.0018382034299250809
0.563 0.563 0.0018516717400462362
0.5635 0.5635 0.0018673798148076344
0.564 0.564 0.0018826508648909086
0.5645 0.5645 0.001897214806393609
0.565 0.565 0.001913633299754604
0.5655 0.5655 0.0019287439328021122
0.566 0.566 0.001944231475617951
0.5665 0.5665 0.0019601611890257568
0.567 0.567 0.0019751233662269574
0.5675 0.5675 0.0019907475534158304
0.568 0.568 0.0020063791235374569
0.5685 0.5685 0.0020227855331266906
0.569 0.569 0.002037796314084718
0.5695 0.5695 0.002054602953722507
0.57 0.57 0.0020709896306033476
0.5705 0.5705 0.0020869410297423539
0.571 0.571 0.002104239274130872
0.5715 0.5715 0.0021204566298107325
0.572 0.572 0.0021353911870455866
0.5725 0.5725 0.002152427631899662
0.573 0.573 0.002170054381289517
0.5735 0.5735 0.0021855364486080576
0.574 0.574 0.0022019663384667458
0.5745 0.5745 0.00221862006519276
0.575 0.575 0.002237088241077644
0.5755 0.5755 0.002254420500426916
0.576 0.576 0.0022721336118949927
0.5765 0.5765 0.0022881601764943918
0.577 0.577 0.0023066217930847504
0.5775 0.5775 0.002322021674170804
0.578 0.578 0.0023413282314837669
0.5785 0.5785 0.002357487611468885
0.579 0.579 0.002375424189456921
0.5794999999999999 0.5794999999999999 0.0023938885450814999
0.58 0.58 0.002412287826077304
0.5804999999999999 0.5804999999999999 0.0024301083382127248
0.581 0.581 0.0024482444502823667
0.5814999999999999 0.5814999999999999 0.0024664665500400315
0.582 0.582 0.0024842692069629408
0.5824999999999999 0.5824999999999999 0.002503680011625053
0.583 0.583 0.0025215065971874574
0.5834999999999999 0.5834999999999999 0.002541324564623187
0.584 0.584 0.0025597782958503114
0.5844999999999999 0.5844999999999999 0.0025792333878097227
0.585 0.585 0.0025983279192003728
0.5854999999999999 0.5854999999999999 0.0026167290703074266
0.586 0.586 0.0026367258920126127
0.5864999999999999 0.5864999999999999 0.0026549948513394357
0.587 0.587 0.0026746166493196059
0.5874999999999999 0.5874999999999999 0.0026946147797593767
0.588 0.588 0.0027143971374456
0.5884999999999999 0.5884999999999999 0.0027334245110936519
0.589 0.589 0.0027538547901538445
0.5894999999999999 0.5894999999999999 0.002775012960918859
0.59 0.59 0.002793996832078437
0.5904999999999999 0.5904999999999999 0.0028133328672488788
0.591 0.591 0.0028343244272583136
0.5914999999999999 0.5914999999999999 0.0028533803903926654
0.592 0.592 0.0028753070925365798
0.5924999999999999 0.5924999999999999 0.00289702307972203
0.593 0.593 0.002916403662351911
0.5934999999999999 0.5934999999999999 0.0029367826610613948
0.594 0.594 0.002958586237092572
0.5944999999999999 0.5944999999999999 0.002978811452886185
0.595 0.595 0.0030003664752834755
0.5954999999999999 0.5954999999999999 0.0030200712583056566
0.596 0.596 0.0030412231662557108
0.5964999999999999 0.5964999999999999 0.0030644781180099477
0.597 0.597 0.0030850041296931168
0.5974999999999999 0.5974999999999999 0.0031081916848436595
0.598 0.598 0.003130489075070291
0.5984999999999999 0.5984999999999999 0.0031516841731642037
0.599 0.599 0.0031731834536501406
0.5994999999999999 0.5994999999999999 0.0031959814532488636
0.6 0.6 0.0032176610035775548
0.6004999999999999 0.6004999999999999 0.003239792862671067
0.601 0.601 0.003262753340970697
0.6014999999999999 0.6014999999999999 0.003284416278353999
0.602 0.602 0.0033079306158616558
0.6024999999999999 0.6024999999999999 0.0033310071809730678
0.603 0.603 0.0033550589627159429
0.6034999999999999 0.6034999999999999 0.0033785283330436718
0.604 0.604 0.003399862869928282
0.6044999999999999 0.6044999999999999 0.0034239150859624895
0.605 0.605 0.003447871372038295
0.6054999999999999 0.6054999999999999 0.003471084366173627
0.606 0.606 0.003493403977686775
0.6064999999999999 0.6064999999999999 0.003518546337502911
0.607 0.607 0.0035415141463491586
0.6074999999999999 0.6074999999999999 0.0035652522974786444
0.608 0.608 0.003589557416691311
0.6084999999999999 0.6084999999999999 0.0036149990876913867
0.609 0.609 0.003639207943217273
0.6094999999999999 0.6094999999999999 0.0036642721647335968
0.61 0.61 0.003689324327000588
0.6104999999999999 0.6104999999999999 0.003712850795783541
0.611 0.611 0.0037383665125424365
0.6114999999999999 0.6114999999999999 0.0037655423440941216
0.612 0.612 0.0037885173160115547
0.6124999999999999 0.6124999999999999 0.0038143638016340118
0.613 0.613 0.0038397362611214409
0.6134999999999999 0.6134999999999999 0.0038660810755588909
0.614 0.614 0.0038913822272421654
0.6144999999999999 0.6144999999999999 0.003917416715608945
0.615 0.615 0.0039433802164453089
0.6154999999999999 0.6154999999999999 0.003970426815084279
0.616 0.616 0.003995435563589916
0.6164999999999999 0.6164999999999999 0.004022605407606731
0.617 0.617 0.0040481030112757359
0.6174999999999999 0.6174999999999999 0.00407487858762085
0.618 0.618 0.004102211419724377
0.6184999999999999 0.6184999999999999 0.004130526201444352
0.619 0.619 0.004154988415304959
0.6194999999999999 0.6194999999999999 0.004182221949538256
0.62 0.62 0.004211637784164068
0.6204999999999999 0.6204999999999999 0.004237721959970767
0.621 0.621 0.004266256413098988
0.6214999999999999 0.6214999999999999 0.004292967347590992
0.622 0.622 0.004321532971265637
0.6224999999999999 0.6224999999999999 0.004349555783572618
0.623 0.623 0.004377377512345815
0.6234999999999999 0.6234999999999999 0.004406055627749078
0.624 0.624 0.004436063008165774
0.6244999999999999 0.6244999999999999 0.004464097211894134
0.625 0.625 0.004491492567768182
0.6255 0.6255 0.004521419822278297
0.626 0.626 0.0045496094105367669
0.6265 0.6265 0.004579696088933437
0.627 0.627 0.004609832054612929
0.6275 0.6275 0.0046382215684611029
0.628 0.628 0.0046670630344431448
0.6285 0.6285 0.004697694136487419
0.629 0.629 0.004727031366715544
0.6295 0.6295 0.004757716929649514
0.63 0.63 0.004787887565647865
0.6305 0.6305 0.004817987268185141
0.631 0.631 0.0048494364736830319
0.6315 0.6315 0.004879702705856956
0.632 0.632 0.004911422872980049
0.6325 0.6325 0.004940576525536916
0.633 0.633 0.004972043621022897
0.6335 0.6335 0.0050044056982642098
0.634 0.634 0.005036757044249982
0.6345 0.6345 0.005066583907122732
0.635 0.635 0.00509924065293057
0.6355 0.6355 0.005130445382823883
0.636 0.636 0.005162208906656865
0.6365 0.6365 0.005196127938326399
0.637 0.637 0.005226876990921612
0.6375 0.6375 0.00526064193829217
0.638 0.638 0.005293734241457425
0.6385 0.6385 0.005325020114509596
0.639 0.639 0.005358651862267306
0.6395 0.6395 0.005390721201328288
0.64 0.64 0.005426053669076755
0.6405 0.6405 0.0054595675996121609
0.641 0.641 0.005494200437213059
0.6415 0.6415 0.005527534434526162
0.642 0.642 0.005560449217383146
0.6425 0.6425 0.005593801624064139
0.6429999999999999 0.6429999999999999 0.005628096609378053
0.6435 0.6435 0.005664359964754388
0.6439999999999999 0.6439999999999999 0.005697956776064755
0.6445 0.6445 0.005733503338826669
0.6449999999999999 0.6449999999999999 0.005768039489029821
0.6455 0.6455 0.00580377240656276
0.6459999999999999 0.6459999999999999 0.005838584574742777
0.6465 0.6465 0.005874914036577813
0.6469999999999999 0.6469999999999999 0.005910230426407946
0.6475 0.6475 0.0059455700578616159
0.6479999999999999 0.6479999999999999 0.0059820822039769569
0.6485 0.6485 0.00601747190040674
0.6489999999999999 0.6489999999999999 0.0060546661188084099
0.6495 0.6495 0.0060908317040049299
0.6499999999999999 0.6499999999999999 0.006127925470708416
0.6505 0.6505 0.006167221884877168
0.6509999999999999 0.6509999999999999 0.006202871194965195
0.6515 0.6515 0.006241181853959971
0.6519999999999999 0.6519999999999999 0.006278616110214932
0.6525 0.6525 0.006315595347553907
0.6529999999999999 0.6529999999999999 0.006353518391287002
0.6535 0.6535 0.0063922077030875439
0.6539999999999999 0.6539999999999999 0.006431162624930195
0.6545 0.6545 0.006470266353581137
0.6549999999999999 0.6549999999999999 0.006506928650899728
0.6555 0.6555 0.006547507119081671
0.6559999999999999 0.6559999999999999 0.006586231534584573
0.6565 0.6565 0.00662562744043446
0.6569999999999999 0.6569999999999999 0.00666494162909364
0.6575 0.6575 0.006704209724896598
0.6579999999999999 0.6579999999999999 0.00674233281545252
0.6585 0.6585 0.006783540446536106
0.6589999999999999 0.6589999999999999 0.00682508540898817
0.6595 0.6595 0.006864659629163825
0.6599999999999999 0.6599999999999999 0.006906691032484111
0.6605 0.6605 0.006947687498270655
0.6609999999999999 0.6609999999999999 0.006987379495160718
0.6615 0.6615 0.007028667691097073
0.6619999999999999 0.6619999999999999 0.007070254797742477
0.6625 0.6625 0.007111915728972076
0.6629999999999999 0.6629999999999999 0.007154912529292292
0.6635 0.6635 0.007197806446066211
0.6639999999999999 0.6639999999999999 0.007237614782294259
0.6645 0.6645 0.0072797578655543798
0.6649999999999999 0.6649999999999999 0.007323002162049871
0.6655 0.6655 0.007365399445969913
0.6659999999999999 0.6659999999999999 0.007408490612190953
0.6665 0.6665 0.007451608368034762
0.6669999999999999 0.6669999999999999 0.00749579721420229
0.6675 0.6675 0.0075400241699835539
0.6679999999999999 0.6679999999999999 0.007584140674952639
0.6685 0.6685 0.007628929768944102
0.6689999999999999 0.6689999999999999 0.007673814890514059
0.6695 0.6695 0.007717874279824683
0.6699999999999999 0.6699999999999999 0.0077629045409157979
0.6705 0.6705 0.007808588016866984
0.6709999999999999 0.6709999999999999 0.007852157920146628
0.6715 0.6715 0.00789693911370769
0.6719999999999999 0.6719999999999999 0.007944090758389878
0.6725 0.6725 0.007991146893196449
0.6729999999999999 0.6729999999999999 0.008037119452007028
0.6735 0.6735 0.008083297069191637
0.6739999999999999 0.6739999999999999 0.00812946836114189
0.6745 0.6745 0.008176084994765213
0.6749999999999999 0.6749999999999999 0.008223857699091734
0.6755 0.6755 0.008271673795974898
0.6759999999999999 0.6759999999999999 0.008318275742627618
0.6765 0.6765 0.008368116027763814
0.6769999999999999 0.6769999999999999 0.00841531934670161
0.6775 0.6775 0.008463133643625189
0.6779999999999999 0.6779999999999999 0.008512782979571754
0.6785 0.6785 0.008561997655633949
0.6789999999999999 0.6789999999999999 0.008608271049848812
0.6795 0.6795 0.008658937539501227
0.6799999999999999 0.6799999999999999 0.008707391883764578
0.6805 0.6805 0.008757611901608053
0.6809999999999999 0.6809999999999999 0.008807528877293029
0.6815 0.6815 0.008858108836972427
0.6819999999999999 0.6819999999999999 0.008910000566077346
0.6825 0.6825 0.00895998790324804
0.6829999999999999 0.6829999999999999 0.009010148775581784
0.6835 0.6835 0.009062168826835598
0.6839999999999999 0.6839999999999999 0.009114788057312605
0.6845 0.6845 0.009164653413910238
0.6849999999999999 0.6849999999999999 0.009217364023838512
0.6855 0.6855 0.009270854807815813
0.6859999999999999 0.6859999999999999 0.009322931767236897
0.6865 0.6865 0.00937607199824718
0.6869999999999999 0.6869999999999999 0.009429671868702408
0.6875 0.6875 0.009482227189034349
0.688 0.688 0.009536097858269073
0.6885 0.6885 0.009590606474479388
0.689 0.689 0.009643399238122106
0.6895 0.6895 0.009699337938402473
0.69 0.69 0.009754910897910509
0.6905 0.6905 0.00980907164898877
0.691 0.691 0.009866051262500349
0.6915 0.6915 0.009919667134197797
0.692 0.692 0.009976303315431345
0.6925 0.6925 0.010033040103886972
0.693 0.693 0.0100891833601423
0.6935 0.6935 0.01014519287722014
0.694 0.694 0.010203278037035626
0.6945 0.6945 0.010260345240595518
0.695 0.695 0.010318074599100225
0.6955 0.6955 0.010375101718102124
0.696 0.696 0.01043317790096729
0.6965 0.6965 0.010493241431886373
0.697 0.697 0.010551272372102521
0.6975 0.6975 0.010612964737307343
0.698 0.698 0.010669558519473766
0.6985 0.6985 0.010730470835328563
0.699 0.699 0.01079204791509965
0.6995 0.6995 0.010853140287223963
0.7 0.7 0.010911527711359108
0.7005 0.7005 0.010971384912743512
0.701 0.701 0.011033389476400355
0.7015 0.7015 0.01109596654245297
0.702 0.702 0.011156313430924629
0.7025 0.7025 0.011218872948095888
0.703 0.703 0.011279559530759149
0.7035 0.7035 0.011344961442743402
0.704 0.704 0.011407769887532995
0.7045 0.7045 0.011471610562188354
0.705 0.705 0.011534043425847374
0.7055 0.7055 0.01159890796551138
0.706 0.706 0.011663391090929676
0.7064999999999999 0.7064999999999999 0.011729450538395204
0.707 0.707 0.011793155662720049
0.7074999999999999 0.7074999999999999 0.011857672096556397
0.708 0.708 0.011926652942843123
0.7084999999999999 0.7084999999999999 0.011990650191926326
0.709 0.709 0.012057653645454326
0.7094999999999999 0.7094999999999999 0.012125213741478972
0.71 0.71 0.012193384766268108
0.7104999999999999 0.7104999999999999 0.01226197430960129
0.711 0.711 0.012327707058992955
0.7114999999999999 0.7114999999999999 0.012397681697701087
0.712 0.712 0.012464791011982757
0.7124999999999999 0.7124999999999999 0.012532695338246808
0.713 0.713 0.012604787450331917
0.7134999999999999 0.7134999999999999 0.01267412815920313
0.714 0.714 0.012744730092617837
0.7144999999999999 0.7144999999999999 0.012814406413604322
0.715 0.715 0.012886158722487964
0.7154999999999999 0.7154999999999999 0.012958096443590594
0.716 0.716 0.01302945057943439
0.7164999999999999 0.7164999999999999 0.013103050911196233
0.717 0.717 0.013173995009332421
0.7174999999999999 0.7174999999999999 0.013247367602590639
0.718 0.718 0.013319439411683055
0.7184999999999999 0.7184999999999999 0.013393333147572077
0.719 0.719 0.013468467735840316
0.7194999999999999 0.7194999999999999 0.013543186499866331
0.72 0.72 0.013618326744980253
0.7204999999999999 0.7204999999999999 0.013693685308583594
0.721 0.721 0.01377009040444644
0.7214999999999999 0.7214999999999999 0.013844504888544628
0.722 0.722 0.013921562639441103
0.7224999999999999 0.7224999999999999 0.01399872702327526
0.723 0.723 0.01407727260283859
0.7234999999999999 0.7234999999999999 0.014156224000582679
0.724 0.724 0.014232859731084189
0.7244999999999999 0.7244999999999999 0.01431445617490499
0.725 0.725 0.01439299416006908
0.7254999999999999 0.7254999999999999 0.014473373405077393
0.726 0.726 0.014553725364883315
0.7264999999999999 0.7264999999999999 0.014632108236419485
0.727 0.727 0.014712867087479574
0.7274999999999999 0.7274999999999999 0.014796112065014182
0.728 0.728 0.014879443243445666
0.7284999999999999 0.7284999999999999 0.014962072852395439
0.729 0.729 0.0150439612995441
0.7294999999999999 0.7294999999999999 0.015128269351533002
0.73 0.73 0.01521162356884802
0.7304999999999999 0.7304999999999999 0.015295681427165665
0.731 0.731 0.015381030571577671
0.7314999999999999 0.7314999999999999 0.015465423119066966
0.732 0.732 0.015551759275850067
0.7324999999999999 0.7324999999999999 0.01563960678503542
0.733 0.733 0.015724732547788713
0.7334999999999999 0.7334999999999999 0.01581199384246834
0.734 0.734 0.01590138134188973
0.7344999999999999 0.7344999999999999 0.0159896240014537
0.735 0.735 0.016076914941034839
0.7354999999999999 0.7354999999999999 0.01616721633588894
0.736 0.736 0.016258141625558475
0.7364999999999999 0.7364999999999999 0.016349418662328788
0.737 0.737 0.016437422543762699
0.7374999999999999 0.7374999999999999 0.016530824325533459
0.738 0.738 0.016622708012526644
0.7384999999999999 0.7384999999999999 0.016714989502703914
0.739 0.739 0.01680890881256154
0.7394999999999999 0.7394999999999999 0.016902300150005255
0.74 0.74 0.01699832563400991
0.7404999999999999 0.7404999999999999 0.017091447899270075
0.741 0.741 0.017187436832983087
0.7414999999999999 0.7414999999999999 0.01728258596572414
0.742 0.742 0.017377929351769806
0.7424999999999999 0.7424999999999999 0.017476387682980267
0.743 0.743 0.01757632439324358
0.7434999999999999 0.7434999999999999 0.017674265994372528
0.744 0.744 0.017773676275163274
0.7444999999999999 0.7444999999999999 0.017873763594402266
0.745 0.745 0.017974497953689419
0.7454999999999999 0.7454999999999999 0.01807406182894311
0.746 0.746 0.018174487968473896
0.7464999999999999 0.7464999999999999 0.018277280971171256
0.747 0.747 0.018380685429485498
0.7474999999999999 0.7474999999999999 0.018485663171819115
0.748 0.748 0.01858896392255146
0.7484999999999999 0.7484999999999999 0.01869371587043066
0.749 0.749 0.01879973861818414
0.7494999999999999 0.7494999999999999 0.018907834399545677
0.75 0.75 0.019014426078901738
0.7505 0.7505 0.019123749962007679
0.751 0.751 0.019229559479354554
0.7515 0.7515 0.019338338604733733
0.752 0.752 0.019448510423523137
0.7525 0.7525 0.019559110504580054
0.753 0.753 0.019671434464250707
0.7535 0.7535 0.019782940656541085
0.754 0.754 0.019893951261365295
0.7545 0.7545 0.02000753854820587
0.755 0.755 0.020121821708764585
0.7555 0.7555 0.020237867426150297
0.756 0.756 0.020355139426292497
0.7565 0.7565 0.020472592052615737
0.757 0.757 0.02058876407098891
0.7575 0.7575 0.020705595047117013
0.758 0.758 0.020827859308799339
0.7585 0.7585 0.020946151550388673
0.759 0.759 0.021065773440294506
0.7595 0.7595 0.021187156295536925
0.76 0.76 0.021311572136800795
0.7605 0.7605 0.021434397451129119
0.761 0.761 0.021556776180909934
0.7615 0.7615 0.021684574806414997
0.762 0.762 0.021811634768302069
0.7625 0.7625 0.021939363162132333
0.763 0.763 0.02206717673720149
0.7635 0.7635 0.02219587951496605
0.764 0.764 0.02232436214612472
0.7645 0.7645 0.022458237089770743
0.765 0.765 0.022590487320886478
0.7655 0.7655 0.022722506919864536
0.766 0.766 0.02285567415127845
0.7665 0.7665 0.02299196502144121
0.767 0.767 0.023129012646157428
0.7675 0.7675 0.023267419232906138
0.768 0.768 0.023406117251478024
0.7685 0.7685 0.0235449168395539
0.769 0.769 0.023686229730150753
0.7695 0.7695 0.023828984294761866
0.77 0.77 0.023972649664051914
0.7705 0.7705 0.024115404251420573
0.7709999999999999 0.7709999999999999 0.024260985719201348
0.7715 0.7715 0.02440694487194747
0.7719999999999999 0.7719999999999999 0.024557407701246378
0.7725 0.7725 0.024705289812007485
0.7729999999999999 0.7729999999999999 0.024856809850941624
0.7735 0.7735 0.025009274958592
0.7739999999999999 0.7739999999999999 0.025160449923152155
0.7745 0.7745 0.025317157411653414
0.7749999999999999 0.7749999999999999 0.02547146882790353
0.7755 0.7755 0.025628680032702513
0.7759999999999999 0.7759999999999999 0.025788142480569856
0.7765 0.7765 0.025949232627231708
0.7769999999999999 0.7769999999999999 0.02611099473611786
0.7775 0.7775 0.026273213989794015
0.7779999999999999 0.7779999999999999 0.026438728726167945
0.7785 0.7785 0.026604403641718616
0.7789999999999999 0.7789999999999999 0.026771504721156377
0.7795 0.7795 0.02694306493641716
0.7799999999999999 0.7799999999999999 0.02711499533409465
0.7805 0.7805 0.027289230632872094
0.7809999999999999 0.7809999999999999 0.027461426560899957
0.7815 0.7815 0.02764096138153746
0.7819999999999999 0.7819999999999999 0.027818195264460573
0.7825 0.7825 0.027997957510036175
0.7829999999999999 0.7829999999999999 0.028182570481714729
0.7835 0.7835 0.028366750245900676
0.7839999999999999 0.7839999999999999 0.02855432596216957
0.7845 0.7845 0.028740107745872758
0.7849999999999999 0.7849999999999999 0.028931614551385586
0.7855 0.7855 0.02912288243122803
0.7859999999999999 0.7859999999999999 0.02931789323352441
0.7865 0.7865 0.02951430335453961
0.7869999999999999 0.7869999999999999 0.029714128680630827
0.7875 0.7875 0.029915693276410389
0.7879999999999999 0.7879999999999999 0.03011750553026017
0.7885 0.7885 0.030322992663845837
0.7889999999999999 0.7889999999999999 0.03052995600603395
0.7895 0.7895 0.03074471781551438
0.7899999999999999 0.7899999999999999 0.03095641538621746
0.7905 0.7905 0.031176340780907698
0.7909999999999999 0.7909999999999999 0.0313936360984974
0.7915 0.7915 0.0316147758053481
0.7919999999999999 0.7919999999999999 0.03183855160261052
0.7925 0.7925 0.032067971357431199
0.7929999999999999 0.7929999999999999 0.032303349812702237
0.7935 0.7935 0.03253808049464589
0.7939999999999999 0.7939999999999999 0.032774358653870429
0.7945 0.7945 0.03301833069805165
0.7949999999999999 0.7949999999999999 0.03326778905244171
0.7955 0.7955 0.03351707915817908
0.7959999999999999 0.7959999999999999 0.033767459367456977
0.7965 0.7965 0.03402954180998013
0.7969999999999999 0.7969999999999999 0.0342896857485039
0.7975 0.7975 0.034557362316632218
0.7979999999999999 0.7979999999999999 0.03482685387829125
0.7985 0.7985 0.03510035729612522
0.7989999999999999 0.7989999999999999 0.03538403499540989
0.7995 0.7995 0.03567079205308781
0.7999999999999999 0.7999999999999999 0.03596002562767629
0.8005 0.8005 0.03625760361208275
0.8009999999999999 0.8009999999999999 0.03656245595087303
0.8015 0.8015 0.03687510915864583
0.8019999999999999 0.8019999999999999 0.03719037253038645
0.8025 0.8025 0.03751503167324091
0.8029999999999999 0.8029999999999999 0.037848942818830017
0.8035 0.8035 0.03818772178521153
0.8039999999999999 0.8039999999999999 0.038540851829386869
0.8045 0.8045 0.03889658798907432
0.8049999999999999 0.8049999999999999 0.03925761767828918
0.8055 0.8055 0.039632378843107999
0.8059999999999999 0.8059999999999999 0.04002237509010399
0.8065 0.8065 0.040418417433124447
0.8069999999999999 0.8069999999999999 0.04083118398481436
0.8075 0.8075 0.04125529684341255
0.8079999999999999 0.8079999999999999 0.04169461199585386
0.8085 0.8085 0.04215003716591712
0.8089999999999999 0.8089999999999999 0.042618258732992259
0.8095 0.8095 0.04310919917621428
0.8099999999999999 0.8099999999999999 0.043623406279900387
0.8105 0.8105 0.04416033496799663
0.8109999999999999 0.8109999999999999 0.04472765917893463
0.8115 0.8115 0.04531978092011237
0.8119999999999999 0.8119999999999999 0.04594270824448185
0.8125 0.8125 0.04659903277185471
0.813 0.813 0.047310375461521499
0.8135 0.8135 0.04806960193038744
0.814 0.814 0.04888551969834149
0.8145 0.8145 0.049762559352181167
0.815 0.815 0.05074083328944837
0.8155 0.8155 0.0518324795327814
0.816 0.816 0.05306462391358826
