# Supplementary material for: Large-deviations of disease spreading dynamics with vaccination
Source: PLoS One. 2023 Jul 10;18(7):e0287932. doi: 10.1371/journal.pone.0287932 (PMC10332629; doi:10.1371/journal.pone.0287932)
Supplement: S1 Data — (GZ) [file pone.0287932.s002.gz › DATA/fig7/1180.dat]

# sir_vac simple-sample --json sample.json --num-threads 8
#{"bins":null,"graph_seed":56229289,"graph_type":{"SmallWorld":0.1},"lambda":0.4,"recovery_prob":0.14,"samples":8000000,"sir_seed":264107022,"system_size":3200,"vaccine":"Random","vaccine_doses":1180,"vaccine_seed":9609264107025}
#bin_center log10_prob hits bin_left bin_right
5.5 -1.8074186093234912 39 5 6
6.5 -1.3531602375633327 111 6 7
7.5 -1.0348712364578458 231 7 8
8.5 -0.7491483576378484 446 8 9
9.5 -0.5596341256127351 690 9 10
10.5 -0.37358725624250533 1059 10 11
11.5 -0.23383300041569366 1461 11 12
12.5 -0.09442375013239102 2014 12 13
13.5 0.005837250871740585 2537 13 14
14.5 0.09217743700614656 3095 14 15
15.5 0.18335270770765777 3818 15 16
16.5 0.2523098233019405 4475 16 17
17.5 0.3117187983053944 5131 17 18
18.5 0.36837559467142733 5846 18 19
19.5 0.4000293166813613 6288 19 20
20.5 0.4579435561202543 7185 20 21
21.5 0.4916582437145871 7765 21 22
22.5 0.5204378737413455 8297 22 23
23.5 0.5464926920620574 8810 23 24
24.5 0.5676115630961804 9249 24 25
25.5 0.5978095021913312 9915 25 26
26.5 0.6069118155367155 10125 26 27
27.5 0.6236563540484015 10523 27 28
28.5 0.642474957034217 10989 28 29
29.5 0.6485578870659168 11144 29 30
30.5 0.662290146911716 11502 30 31
31.5 0.667171177164972 11632 31 32
32.5 0.6801548220196822 11985 32 33
33.5 0.6835118089223078 12078 33 34
34.5 0.6885524484556702 12219 34 35
35.5 0.6921274914784161 12320 35 36
36.5 0.6968605155225347 12455 36 37
37.5 0.7030232797899376 12633 37 38
38.5 0.7023007457258765 12612 38 39
39.5 0.7076396576566644 12768 39 40
40.5 0.7097772886264833 12831 40 41
41.5 0.7080136537889821 12779 41 42
42.5 0.7036073091618469 12650 42 43
43.5 0.7111965529023443 12873 43 44
44.5 0.7025761385581253 12620 44 45
45.5 0.7133839304544789 12938 45 46
46.5 0.7113652044061147 12878 46 47
47.5 0.7018873287675722 12600 47 48
48.5 0.7047387761029336 12683 48 49
49.5 0.7096757349064127 12828 49 50
50.5 0.7023351793815464 12613 50 51
51.5 0.6996064740139623 12534 51 52
52.5 0.6961974970211642 12436 52 53
53.5 0.6952885651487397 12410 53 54
54.5 0.6904675178680459 12273 54 55
55.5 0.6841585618071411 12096 55 56
56.5 0.6809151226698649 12006 56 57
57.5 0.6883391407490718 12213 57 58
58.5 0.6780115886597302 11926 58 59
59.5 0.6811321071769532 12012 59 60
60.5 0.6845891959345447 12108 60 61
61.5 0.670740740947062 11728 61 62
62.5 0.6751984831262934 11849 62 63
63.5 0.6687736728881599 11675 63 64
64.5 0.6637602246764878 11541 64 65
65.5 0.6587643637812544 11409 65 66
66.5 0.65092864452109 11205 66 67
67.5 0.6586501508990963 11406 67 68
68.5 0.6548257647741094 11306 68 69
69.5 0.6539028790393846 11282 69 70
70.5 0.6453504377831567 11062 70 71
71.5 0.6357841806880351 10821 71 72
72.5 0.641366961399674 10961 72 73
73.5 0.6354629866403705 10813 73 74
74.5 0.6257150158568778 10573 74 75
75.5 0.6295183629968679 10666 75 76
76.5 0.610627589782222 10212 76 77
77.5 0.6170860900798896 10365 77 78
78.5 0.6145647797652412 10305 78 79
79.5 0.6099892029527314 10197 79 80
80.5 0.6061390493507923 10107 80 81
81.5 0.6042442563398394 10063 81 82
82.5 0.6073405366790376 10135 82 83
83.5 0.5912779713687877 9767 83 84
84.5 0.5923438342174887 9791 84 85
85.5 0.593937739702034 9827 85 86
86.5 0.5835164977798881 9594 86 87
87.5 0.5813837062149128 9547 87 88
88.5 0.5808374810320343 9535 88 89
89.5 0.5774079200518025 9460 89 90
90.5 0.5738122122611491 9382 90 91
91.5 0.5745984332513772 9399 91 92
92.5 0.5676585163890422 9250 92 93
93.5 0.5655405764900434 9205 93 94
94.5 0.5643121535072428 9179 94 95
95.5 0.5536793578644723 8957 95 96
96.5 0.5547447552098637 8979 96 97
97.5 0.5632699978367921 9157 97 98
98.5 0.5412855591033596 8705 98 99
99.5 0.5491955235869461 8865 99 100
100.5 0.5489995202069282 8861 100 101
101.5 0.5435248366723229 8750 101 102
102.5 0.5251752054433159 8388 102 103
103.5 0.5264676725656205 8413 103 104
104.5 0.5257960697118913 8400 104 105
105.5 0.5213790372055478 8315 105 106
106.5 0.512727676787563 8151 106 107
107.5 0.5128342259740404 8153 107 108
108.5 0.5203855270309943 8296 108 109
109.5 0.5149597385094056 8193 109 110
110.5 0.513206942403871 8160 110 111
111.5 0.49936371522958134 7904 111 112
112.5 0.5008994891832745 7932 112 113
113.5 0.5023752883520014 7959 113 114
114.5 0.49610973157296523 7845 114 115
115.5 0.4940565883086452 7808 115 116
116.5 0.49132253551809524 7759 116 117
117.5 0.49610973157296523 7845 117 118
118.5 0.48800750882249155 7700 118 119
119.5 0.4778501127363899 7522 119 120
120.5 0.4799811289914786 7559 120 121
121.5 0.483357751974937 7618 121 122
122.5 0.4692788083002102 7375 122 123
123.5 0.474139162675298 7458 123 124
124.5 0.46969082450964783 7382 124 125
125.5 0.4669761063119744 7336 125 126
126.5 0.46478014730049044 7299 126 127
127.5 0.46507754817625213 7304 127 128
128.5 0.470631110629385 7398 128 129
129.5 0.4584268439507959 7193 129 130
130.5 0.4567329783833729 7165 130 131
131.5 0.451304607887695 7076 131 132
132.5 0.4446249256496164 6968 132 133
133.5 0.4532030990924374 7107 133 134
134.5 0.43498264382070206 6815 134 135
135.5 0.441183340532443 6913 135 136
136.5 0.45062894983458723 7065 136 137
137.5 0.43695367845186817 6846 137 138
138.5 0.43332259232440085 6789 138 139
139.5 0.43682678451907253 6844 139 140
140.5 0.42486057447065817 6658 140 141
141.5 0.43043434526669544 6744 141 142
142.5 0.42570772430259285 6671 142 143
143.5 0.42152109045832753 6607 143 144
144.5 0.4234886012920527 6637 144 145
145.5 0.4162303963459866 6527 145 146
146.5 0.4172937039483726 6543 146 147
147.5 0.4163634522544728 6529 147 148
148.5 0.41914825084052487 6571 148 149
149.5 0.41174930164509393 6460 149 150
150.5 0.4110091605873516 6449 150 151
151.5 0.4116148243311526 6458 151 152
152.5 0.39822984693090624 6262 152 153
153.5 0.41315880510316094 6481 153 154
154.5 0.3987843244807261 6270 154 155
155.5 0.38841010891132544 6122 155 156
156.5 0.3967709662308925 6241 156 157
157.5 0.3867754170077109 6099 157 158
158.5 0.3884810430857428 6123 158 159
159.5 0.3867754170077109 6099 159 160
160.5 0.3978829386275311 6257 160 161
161.5 0.38549178706268106 6081 161 162
162.5 0.38262561937947637 6041 162 163
163.5 0.378363192345309 5982 163 164
164.5 0.3857773662160937 6085 164 165
165.5 0.38470547472526717 6070 165 166
166.5 0.37508383257606837 5937 166 167
167.5 0.37391184473201 5921 167 168
168.5 0.3737651236218633 5919 168 169
169.5 0.3712632508294631 5885 169 170
170.5 0.374717926006354 5932 170 171
171.5 0.37281022627906935 5906 171 172
172.5 0.36815266996027707 5843 172 173
173.5 0.3772000326760534 5966 173 174
174.5 0.36554339134204716 5808 174 175
175.5 0.36449527451775254 5794 175 176
176.5 0.3622407557919616 5764 176 177
177.5 0.357010512065129 5695 177 178
178.5 0.35655271741778116 5689 178 179
179.5 0.3608068166743139 5745 179 180
180.5 0.3638201469377782 5785 180 181
181.5 0.3587609346719798 5718 181 182
182.5 0.3534114716937571 5648 182 183
183.5 0.3567053692583346 5691 183 184
184.5 0.35302683392005085 5643 184 185
185.5 0.345653236051257 5548 185 186
186.5 0.34392766423050225 5526 186 187
187.5 0.34486973505956553 5538 187 188
188.5 0.3560180130369266 5682 188 189
189.5 0.3406142297674848 5484 189 190
190.5 0.3543332148382812 5660 190 191
191.5 0.3495496777801532 5598 191 192
192.5 0.33639658644263704 5431 192 193
193.5 0.34557494952884515 5547 193 194
194.5 0.34580976677268604 5550 194 195
195.5 0.33286375919596467 5387 195 196
196.5 0.3346337650920741 5409 196 197
197.5 0.3408517438460892 5487 197 198
198.5 0.3339909609312033 5401 198 199
199.5 0.3383911452984323 5456 199 200
200.5 0.3225850854471688 5261 200 201
201.5 0.3308435932968703 5362 201 202
202.5 0.3423529907073213 5506 202 203
203.5 0.33019515050092374 5354 203 204
204.5 0.32159335641815034 5249 204 205
205.5 0.3350350350844973 5414 205 206
206.5 0.3180209474232265 5206 206 207
207.5 0.3202675183896748 5233 207 208
208.5 0.31960307843310143 5225 208 209
209.5 0.3255467565856074 5297 209 210
210.5 0.31626554437506926 5185 210 211
211.5 0.3221721402017341 5256 211 212
212.5 0.3169351062450658 5193 212 213
213.5 0.33051949292219995 5358 213 214
214.5 0.31264885595685166 5142 214 215
215.5 0.3196861890413165 5226 215 216
216.5 0.3255467565856074 5297 216 217
217.5 0.32126227617958647 5245 217 218
218.5 0.30712394705461477 5077 218 219
219.5 0.30558146305857714 5059 219 220
220.5 0.3064390748734114 5069 220 221
221.5 0.31868781048231987 5214 221 222
222.5 0.30360250508583486 5036 222 223
223.5 0.30959759411824117 5106 223 224
224.5 0.3107019132002551 5119 224 225
225.5 0.3091721071811968 5101 225 226
226.5 0.30239349202691357 5022 226 227
227.5 0.3175201272848087 5200 227 228
228.5 0.31180343135290056 5132 228 229
229.5 0.29979136032437714 4992 229 230
230.5 0.30993768378472253 5110 230 231
231.5 0.30360250508583486 5036 231 232
232.5 0.30074728653341887 5003 232 233
233.5 0.30993768378472253 5110 233 234
234.5 0.2956830795832077 4945 234 235
235.5 0.29118074866578003 4894 235 236
236.5 0.3130709519001791 5147 236 237
237.5 0.3139981214519285 5158 237 238
238.5 0.3118880479107726 5133 238 239
239.5 0.30814923452330434 5089 239 240
240.5 0.297610943645233 4967 240 241
241.5 0.295770895675288 4946 241 242
242.5 0.30342999486235356 5034 242 243
243.5 0.3047221543454961 5049 243 244
244.5 0.2906479808845075 4888 244 245
245.5 0.29708601068619545 4961 245 246
246.5 0.3035162585396465 5035 246 247
247.5 0.3005736381976776 5001 247 248
248.5 0.2981352428822348 4973 248 249
249.5 0.2943637029272399 4930 249 250
250.5 0.29944322845651494 4988 250 251
251.5 0.3019608846777613 5017 251 252
252.5 0.3010943750489188 5007 252 253
253.5 0.3019608846777613 5017 253 254
254.5 0.28824240472455176 4861 254 255
255.5 0.30265284974253626 5025 255 256
256.5 0.2926867177816137 4911 256 257
257.5 0.2989205068504972 4982 257 258
258.5 0.3080638862903673 5088 258 259
259.5 0.3017011132722074 5014 259 260
260.5 0.29796054678900874 4971 260 261
261.5 0.29427560180473367 4929 261 262
262.5 0.29673570255516046 4957 262 263
263.5 0.28230539515669206 4795 263 264
264.5 0.28645186629089925 4841 264 265
265.5 0.29480394065566506 4935 265 266
266.5 0.29348188641736983 4920 266 267
267.5 0.295770895675288 4946 267 268
268.5 0.2933936062093412 4919 268 269
269.5 0.29909481730112275 4984 269 270
270.5 0.2940993459249188 4927 270 271
271.5 0.2906479808845075 4888 271 272
272.5 0.291535564438705 4898 272 273
273.5 0.29603423746116575 4949 273 274
274.5 0.2819429545081549 4791 274 275
275.5 0.29197867689618806 4903 275 276
276.5 0.2910919994099481 4893 276 277
277.5 0.28185229706457293 4790 277 278
278.5 0.288867353208037 4868 278 279
279.5 0.2936583930167933 4922 279 280
280.5 0.29524373257365677 4940 280 281
281.5 0.28806368271301586 4859 281 282
282.5 0.29647278589982773 4954 282 283
283.5 0.28528404507532135 4828 283 284
284.5 0.297610943645233 4967 284 285
285.5 0.28698980337276914 4847 285 286
286.5 0.29944322845651494 4988 286 287
287.5 0.29321699194017126 4917 287 288
288.5 0.30506608188824 5053 288 289
289.5 0.2997043535161319 4991 289 290
290.5 0.2866312526965491 4843 290 291
291.5 0.292155795365977 4905 291 292
292.5 0.2930403058181643 4915 292 293
293.5 0.28779546171721093 4856 293 294
294.5 0.29822256458392693 4974 294 295
295.5 0.28859962825438035 4865 295 296
296.5 0.2819429545081549 4791 296 297
297.5 0.29822256458392693 4974 297 298
298.5 0.29259827577297837 4910 298 299
299.5 0.29259827577297837 4910 299 300
300.5 0.29082564277363 4890 300 301
301.5 0.292155795365977 4905 301 302
302.5 0.2987461264097273 4980 302 303
303.5 0.30652474298334575 5070 303 304
304.5 0.30239349202691357 5022 304 305
305.5 0.30308476870593704 5030 305 306
306.5 0.29822256458392693 4974 306 307
307.5 0.2972610588473332 4963 307 308
308.5 0.3051520212339056 5054 308 309
309.5 0.3035162585396465 5035 309 310
310.5 0.2971735435862002 4962 310 311
311.5 0.3019608846777613 5017 311 312
312.5 0.29822256458392693 4974 312 313
313.5 0.2981352428822348 4973 313 314
314.5 0.30549560865839553 5058 314 315
315.5 0.31315532188235884 5148 315 316
316.5 0.2993561518683727 4987 316 317
317.5 0.29699846014020737 4960 317 318
318.5 0.3069528302352602 5075 318 319
319.5 0.3163492960833423 5186 319 320
320.5 0.29401119115309426 4926 320 321
321.5 0.3080638862903673 5088 321 322
322.5 0.3166004543449368 5189 322 323
323.5 0.2987461264097273 4980 323 324
324.5 0.3042057518091432 5043 324 325
325.5 0.3036887345077208 5037 325 326
326.5 0.3108715594844058 5121 326 327
327.5 0.30360250508583486 5036 327 328
328.5 0.3052379435770296 5055 328 329
329.5 0.3169351062450658 5193 329 330
330.5 0.30308476870593704 5030 330 331
331.5 0.3133240126912009 5150 331 332
332.5 0.31576269466790374 5179 332 333
333.5 0.3062676879406807 5067 333 334
334.5 0.3104473194566262 5116 334 335
335.5 0.31129538549823477 5126 335 336
336.5 0.30394732009553516 5040 336 337
337.5 0.3123954013351826 5139 337 338
338.5 0.309086959747946 5100 338 339
339.5 0.3226676273996938 5262 339 340
340.5 0.3003999204025998 4999 340 341
341.5 0.31885436637387365 5216 341 342
342.5 0.32159335641815034 5249 342 343
343.5 0.3255467565856074 5297 343 344
344.5 0.3226676273996938 5262 344 345
345.5 0.3209309433526031 5241 345 346
346.5 0.3076368933527134 5083 346 347
347.5 0.31668414149846735 5190 347 348
348.5 0.32159335641815034 5249 348 349
349.5 0.3095125300729389 5105 349 350
350.5 0.3266113047314787 5310 350 351
351.5 0.325136619165473 5292 351 352
352.5 0.31180343135290056 5132 352 353
353.5 0.32332739886255646 5270 353 354
354.5 0.31902085841421157 5218 354 355
355.5 0.32505454518206656 5291 355 356
356.5 0.31180343135290056 5132 356 357
357.5 0.3318952522376526 5375 357 358
358.5 0.3270200525093252 5315 358 359
359.5 0.3276732498227648 5323 359 360
360.5 0.32546476008165315 5296 360 361
361.5 0.3294644931948063 5345 361 362
362.5 0.3319760436957784 5376 362 363
363.5 0.3230801020074907 5267 363 364
364.5 0.34180050333188894 5499 364 365
365.5 0.33615662263770907 5428 365 366
366.5 0.33262183486593 5384 366 367
367.5 0.33278313272550153 5386 367 368
368.5 0.3351954393270977 5416 368 369
369.5 0.327917945752932 5326 369 370
370.5 0.33165278764668726 5372 370 371
371.5 0.3281625038909215 5329 371 372
372.5 0.3493944894697998 5596 372 373
373.5 0.3380726308126458 5452 373 374
374.5 0.3347943175825916 5411 374 375
375.5 0.33326666717727327 5392 375 376
376.5 0.3249724556851954 5290 376 377
377.5 0.34021808408471954 5479 377 378
378.5 0.33679623171046624 5436 378 379
379.5 0.3453400052537601 5544 379 380
380.5 0.3469819523207367 5565 380 381
381.5 0.346200846926896 5555 381 382
382.5 0.34892859153643285 5590 382 383
383.5 0.3418794731442534 5500 383 384
384.5 0.34923924568551823 5594 384 385
385.5 0.35777243240424306 5705 385 386
386.5 0.34400624823178494 5527 386 387
387.5 0.34604445712257603 5553 387 388
388.5 0.3436918268736868 5523 388 389
389.5 0.3462790207155877 5556 389 390
390.5 0.35133036894294745 5621 390 391
391.5 0.3620146588765365 5761 391 392
392.5 0.35731544062384013 5699 392 393
393.5 0.34768374802729496 5574 393 394
394.5 0.3552530058250196 5672 394 395
395.5 0.3575439966234508 5702 395 396
396.5 0.3727366855995433 5905 396 397
397.5 0.3721479114278161 5897 397 398
398.5 0.369636677834807 5863 398 399
399.5 0.3644203121490668 5793 399 400
400.5 0.369636677834807 5863 400 401
401.5 0.3668127133480661 5825 401 402
402.5 0.37008089316358306 5869 402 403
403.5 0.36457022394962446 5795 403 404
404.5 0.3623160952807274 5765 404 405
405.5 0.37207425850100484 5896 405 406
406.5 0.37295727028992176 5908 406 407
407.5 0.37281022627906935 5906 407 408
408.5 0.3827693778984662 6043 408 409
409.5 0.3608824053059385 5746 409 410
410.5 0.3713370414136017 5886 410 411
411.5 0.3772000326760534 5966 411 412
412.5 0.37574168851892886 5946 412 413
413.5 0.3840610676600196 6061 413 414
414.5 0.36621584744837743 5817 414 415
415.5 0.37937840782625165 5996 415 416
416.5 0.38096896705407146 6018 416 417
417.5 0.3865617419815537 6096 417 418
418.5 0.3872735836126526 6106 418 419
419.5 0.38039125565274934 6010 419 420
420.5 0.38833916314919725 6121 420 421
421.5 0.3864192335366645 6094 421 422
422.5 0.3820501089664139 6033 422 423
423.5 0.38833916314919725 6121 423 424
424.5 0.39628358159083077 6234 424 425
425.5 0.39850717419569626 6266 425 426
426.5 0.3834157030011587 6052 426 427
427.5 0.39802173520330597 6259 427 428
428.5 0.39355809436209177 6195 428 429
429.5 0.38841010891132544 6122 429 430
430.5 0.38420435188497604 6063 430 431
431.5 0.3850630659203593 6075 431 432
432.5 0.407289415585679 6394 432 433
433.5 0.38918974833750286 6133 433 434
434.5 0.3995455770540828 6281 434 435
435.5 0.4014084683068748 6308 435 436
436.5 0.3971187635441893 6246 436 437
437.5 0.4038114950474736 6343 437 438
438.5 0.4041537017328205 6348 438 439
439.5 0.41642996492508355 6530 439 440
440.5 0.40353753542198567 6339 440 441
441.5 0.405383417934994 6366 441 442
442.5 0.4202044470915236 6587 442 443
443.5 0.40312627167732873 6333 443 444
444.5 0.4087811389261169 6416 444 445
445.5 0.41376148045037886 6490 445 446
446.5 0.41908215320979036 6570 446 447
447.5 0.4183544145520448 6559 447 448
448.5 0.42112651640159515 6601 448 449
449.5 0.41642996492508355 6530 449 450
450.5 0.4213238482407655 6604 450 451
451.5 0.41463053765790847 6503 451 452
452.5 0.4230303120547829 6630 452 453
453.5 0.4195446255092661 6577 453 454
454.5 0.423881036091559 6643 454 455
455.5 0.4195446255092661 6577 455 456
456.5 0.431977133680977 6768 456 457
457.5 0.43146347959164566 6760 457 458
458.5 0.42381565491237594 6642 458 459
459.5 0.4330026228986672 6784 459 460
460.5 0.433642326184019 6794 460 461
461.5 0.43682678451907253 6844 461 462
462.5 0.4297253981179552 6733 462 463
463.5 0.4322337330869075 6772 463 464
464.5 0.4337062447185229 6795 464 465
465.5 0.43357839824073685 6793 465 466
466.5 0.44400120806157983 6958 466 467
467.5 0.43600106898481505 6831 467 468
468.5 0.44300139298540286 6942 468 469
469.5 0.43701711151732847 6847 469 470
470.5 0.4454344216564021 6981 470 471
471.5 0.44036587438726493 6900 471 472
472.5 0.43973600555763537 6890 472 473
473.5 0.4492128043841752 7042 473 474
474.5 0.4546063135018754 7130 474 475
475.5 0.44896604614918245 7038 475 476
476.5 0.4453099819759221 6979 476 477
477.5 0.4544844746788279 7128 477 478
478.5 0.4587286259669019 7198 478 479
479.5 0.4501369010841436 7057 479 480
480.5 0.4434390953294607 6949 480 481
481.5 0.4589095945709112 7201 481 482
482.5 0.46263282781140513 7263 482 483
483.5 0.45951227921093385 7211 483 484
484.5 0.4618547902210033 7250 484 485
485.5 0.4637078147016067 7281 485 486
486.5 0.4641847338785976 7289 486 487
487.5 0.4724471419987053 7429 487 488
488.5 0.4709245330322116 7403 488 489
489.5 0.4648991320907976 7301 489 490
490.5 0.47057240235191755 7397 490 491
491.5 0.47115912830160434 7407 491 492
492.5 0.46543416060787 7310 492 493
493.5 0.4677450310296567 7349 493 494
494.5 0.470807187859408 7401 494 495
495.5 0.4677450310296567 7349 495 496
496.5 0.470807187859408 7401 496 497
497.5 0.48164410586663453 7588 497 498
498.5 0.47669384346471344 7502 498 499
499.5 0.4813005637404253 7582 499 500
500.5 0.48175855954548985 7590 500 501
501.5 0.4832437190264278 7616 501 502
502.5 0.48003857915121606 7560 502 503
503.5 0.4833007392433941 7617 503 504
504.5 0.4832437190264278 7616 504 505
505.5 0.49036995063294575 7742 505 506
506.5 0.4824446489170946 7602 506 507
507.5 0.4918819050981338 7769 507 508
508.5 0.49433460795958584 7813 508 509
509.5 0.4962757780219016 7848 509 510
510.5 0.495223076714723 7829 510 511
511.5 0.4942234214556753 7811 511 512
512.5 0.4928869583461577 7787 512 513
513.5 0.4982633992574155 7884 513 514
514.5 0.49583284633444813 7840 514 515
515.5 0.5017746420877873 7948 515 516
516.5 0.5069888455747138 8044 516 517
517.5 0.5052035153865122 8011 517 518
518.5 0.5025389568980889 7962 518 519
519.5 0.5104840840683973 8109 519 520
520.5 0.5013919796710204 7941 520 521
521.5 0.5039004680824812 7987 521 522
522.5 0.5118209517185786 8134 522 523
523.5 0.513153716779452 8159 523 524
524.5 0.5077440467023686 8058 524 525
525.5 0.5173385712704086 8238 525 526
526.5 0.5187070921615737 8264 526 527
527.5 0.515912835779796 8211 527 528
528.5 0.5142169918408699 8179 528 529
529.5 0.5165998853012101 8224 529 530
530.5 0.5236711088810686 8359 530 531
531.5 0.5176020834937123 8243 531 532
532.5 0.5282192778326549 8447 532 533
533.5 0.5258477683586882 8401 533 534
534.5 0.5127809546483795 8152 534 535
535.5 0.5256926539519304 8398 535 536
536.5 0.5331780233344909 8544 536 537
537.5 0.534142727671792 8563 537 538
538.5 0.5184968309703921 8260 538 539
539.5 0.5277048327572158 8437 539 540
540.5 0.5358637103882653 8597 540 541
541.5 0.5324148980601142 8529 541 542
542.5 0.5343962414738088 8568 542 543
543.5 0.5431275858036433 8742 543 544
544.5 0.5421328659874172 8722 544 545
545.5 0.5310378842811139 8502 545 546
546.5 0.532567630427401 8532 546 547
547.5 0.5338383156393027 8557 547 548
548.5 0.5389343651271477 8658 548 549
549.5 0.5400365088265018 8680 549 550
550.5 0.5442191525386775 8764 550 551
551.5 0.538181296650085 8643 551 552
552.5 0.5479690486630828 8840 552 553
553.5 0.5415847973893622 8711 553 554
554.5 0.5514919614796632 8912 554 555
555.5 0.5505162376769628 8892 555 556
556.5 0.5480672942198648 8842 556 557
557.5 0.5489995202069282 8861 557 558
558.5 0.5556145041291993 8997 558 559
559.5 0.5483128109214703 8847 559 560
560.5 0.5523682425385561 8930 560 561
561.5 0.561035160623008 9110 561 562
562.5 0.559889516128617 9086 562 563
563.5 0.561035160623008 9110 563 564
564.5 0.5622253353385662 9135 564 565
565.5 0.5634596667913969 9161 565 566
566.5 0.5687838752097953 9274 566 567
567.5 0.5550831979070161 8986 567 568
568.5 0.5634596667913969 9161 568 569
569.5 0.5605581759711031 9100 569 570
570.5 0.5726998245061712 9358 570 571
571.5 0.5680808677473201 9259 571 572
572.5 0.5757520610930362 9424 572 573
573.5 0.5695792437264589 9291 573 574
574.5 0.5718171590521874 9339 574 575
575.5 0.5684090795171459 9266 575 576
576.5 0.5738584999757579 9383 576 577
577.5 0.5767647248906906 9446 577 578
578.5 0.5807463766721652 9533 578 579
579.5 0.5860890992716421 9651 579 580
580.5 0.5840593659529529 9606 580 581
581.5 0.5870779714233547 9673 581 582
582.5 0.582020101843405 9561 582 583
583.5 0.584375725962085 9613 583 584
584.5 0.585007755465176 9627 584 585
585.5 0.5932300593630992 9811 585 586
586.5 0.5795602775599729 9507 586 587
587.5 0.5884228150307307 9703 587 588
588.5 0.5877509137850054 9688 588 589
589.5 0.5916779765484887 9776 589 590
590.5 0.5885570706292766 9706 590 591
591.5 0.5954377424512967 9861 591 592
592.5 0.599427150996753 9952 592 593
593.5 0.5981597750054821 9923 593 594
594.5 0.5883780539400545 9702 594 595
595.5 0.5856388665111198 9641 595 596
596.5 0.6019074728999196 10009 596 597
597.5 0.5961418374186145 9877 597 598
598.5 0.5977218898283343 9913 598 599
599.5 0.5979408876051007 9918 599 600
600.5 0.5952615402044719 9857 600 601
601.5 0.6002119419616656 9970 601 602
602.5 0.6075975663661033 10141 602 603
603.5 0.6021677372796048 10015 603 604
604.5 0.6059671366392336 10103 604 605
605.5 0.6016036338616588 10002 605 606
606.5 0.613340879244318 10276 606 607
607.5 0.6061820168978869 10108 607 608
608.5 0.6076832091354409 10143 608 609
609.5 0.617211772176528 10368 609 610
610.5 0.6158272646133172 10335 610 611
611.5 0.610840177031023 10217 611 612
612.5 0.6198427290529309 10431 612 613
613.5 0.6204668051509843 10446 613 614
614.5 0.6151123071872993 10318 614 615
615.5 0.6150281171159093 10316 615 616
616.5 0.6217122734032043 10476 616 617
617.5 0.623284756332416 10514 617 618
618.5 0.6148596879953565 10312 618 619
619.5 0.6257560897191021 10574 619 620
620.5 0.6223750655683256 10492 620 621
621.5 0.6223750655683256 10492 621 622
622.5 0.6188006052100279 10406 622 623
623.5 0.6271093525016835 10607 623 624
624.5 0.6225406056815952 10496 624 625
625.5 0.6292332458589998 10659 625 626
626.5 0.6234086575691185 10517 626 627
627.5 0.6327232034774715 10745 627 628
628.5 0.6379859825654719 10876 628 629
629.5 0.6275595046551483 10618 629 630
630.5 0.6453111759757888 11061 630 631
631.5 0.6357841806880351 10821 631 632
632.5 0.6290702377002304 10655 632 633
633.5 0.6368664601729976 10848 633 634
634.5 0.6418025825825013 10972 634 635
635.5 0.6352219351178616 10807 635 636
636.5 0.6372666209696705 10858 636 637
637.5 0.640930902826147 10950 637 638
638.5 0.6435801330821656 11017 638 639
639.5 0.6332886911640114 10759 639 640
640.5 0.6440135410837458 11028 640 641
641.5 0.645468201913286 11065 641 642
642.5 0.6433435462875534 11011 642 643
643.5 0.6457428607626923 11072 643 644
644.5 0.6499585872004141 11180 644 645
645.5 0.6474262506850195 11115 645 646
646.5 0.6467615041281565 11098 646 647
647.5 0.6469962367607891 11104 647 648
648.5 0.6474653217553443 11116 648 649
649.5 0.6489474238055519 11154 649 650
650.5 0.647777763842132 11124 650 651
651.5 0.6498808889298961 11178 651 652
652.5 0.6527465071431731 11252 652 653
653.5 0.6501527720826583 11185 653 654
654.5 0.650269241349499 11188 654 655
655.5 0.6521671645139235 11237 655 656
656.5 0.6507735808822372 11201 656 657
657.5 0.6538643828746735 11281 657 658
658.5 0.6588404890192938 11411 658 659
659.5 0.6518191876124113 11228 659 660
660.5 0.6605497886137897 11456 660 661
661.5 0.6556700239957036 11328 661 662
662.5 0.6552864732493189 11318 662 663
663.5 0.6592589394787625 11422 663 664
664.5 0.6577353649223159 11382 664 665
665.5 0.6555549943348795 11325 665 666
666.5 0.6624411533394905 11506 666 667
667.5 0.6653378399937215 11583 667 668
668.5 0.6610044679244564 11468 668 669
669.5 0.6634214173661801 11532 669 670
670.5 0.6587643637812544 11409 670 671
671.5 0.6654503078130485 11586 671 672
672.5 0.663006960274825 11521 672 673
673.5 0.6649252086259547 11572 673 674
674.5 0.6650002616775381 11574 674 675
675.5 0.6676935694220159 11646 675 676
676.5 0.6684387557440068 11666 676 677
677.5 0.6662367680909174 11607 677 678
678.5 0.6724039276685507 11773 678 679
679.5 0.6667602848364733 11621 679 680
680.5 0.6631953988953467 11526 680 681
681.5 0.6684015267797807 11665 681 682
682.5 0.6732515475297702 11796 682 683
683.5 0.6754183419642164 11855 683 684
684.5 0.6683642946239094 11664 684 685
685.5 0.6688108699659867 11676 685 686
686.5 0.6694798731512746 11694 686 687
687.5 0.6741710009830439 11821 687 688
688.5 0.6728832204091402 11786 688 689
689.5 0.6766986382687017 11890 689 690
690.5 0.6828640914541422 12060 690 691
691.5 0.6730305887450985 11790 691 692
692.5 0.6822875304907317 12044 692 693
693.5 0.6709628675303223 11734 693 694
694.5 0.6763697795312573 11881 694 695
695.5 0.679465782156037 11966 695 696
696.5 0.6790300351476721 11954 696 697
697.5 0.6629315619270828 11519 697 698
698.5 0.6784119775160604 11937 698 699
699.5 0.6748318042106376 11839 699 700
700.5 0.6728463705103527 11785 700 701
701.5 0.6788483447790001 11949 701 702
702.5 0.6775743794128359 11914 702 703
703.5 0.6789210300481077 11951 703 704
704.5 0.6835477649170218 12079 704 705
705.5 0.6781936293556521 11931 705 706
706.5 0.6749418403959913 11842 706 707
707.5 0.6851627113455947 12124 707 708
708.5 0.6845533260619747 12107 708 709
709.5 0.6772826618657442 11906 709 710
710.5 0.6848402021235349 12115 710 711
711.5 0.6831520851529607 12068 711 712
712.5 0.6864860721249968 12161 712 713
713.5 0.6888722137040613 12228 713 714
714.5 0.6827560445617074 12057 714 715
715.5 0.6897592171615814 12253 715 716
716.5 0.6821432705718153 12040 716 717
717.5 0.685019403480277 12120 717 718
718.5 0.6861645445047395 12152 718 719
719.5 0.6869500810669995 12174 719 720
720.5 0.6868430460739983 12171 720 721
721.5 0.6789210300481077 11951 721 722
722.5 0.6845891959345447 12108 722 723
723.5 0.677938751010603 11924 723 724
724.5 0.68261194021135 12053 724 725
725.5 0.6881257282229576 12207 725 726
726.5 0.6856996950704832 12139 726 727
727.5 0.684876048310828 12116 727 728
728.5 0.6852343475489577 12126 728 729
729.5 0.6829001011122953 12061 729 730
730.5 0.679864833205367 11977 730 731
731.5 0.6865931951221043 12164 731 732
732.5 0.6828640914541422 12060 732 733
733.5 0.6859143027911594 12145 733 734
734.5 0.6817463085348769 12029 734 735
735.5 0.6852343475489577 12126 735 736
736.5 0.6743913804609984 11827 736 737
737.5 0.6841585618071411 12096 737 738
738.5 0.6859858151380853 12147 738 739
739.5 0.6829721114725833 12063 739 740
740.5 0.6851268888123199 12123 740 741
741.5 0.6705925934164074 11724 741 742
742.5 0.6800098518165825 11981 742 743
743.5 0.6851985309243112 12125 743 744
744.5 0.6921979881074003 12322 744 745
745.5 0.6863074750579148 12156 745 746
746.5 0.6831160963829459 12067 746 747
747.5 0.680842770402825 12004 747 748
748.5 0.682395693991827 12047 748 749
749.5 0.6860215668962375 12148 749 750
750.5 0.6785574819924711 11941 750 751
751.5 0.6795020746795115 11967 751 752
752.5 0.6788846889341664 11950 752 753
753.5 0.6891917436867672 12237 753 754
754.5 0.6765525095722003 11886 754 755
755.5 0.6844815774277613 12105 755 756
756.5 0.674611648165756 11833 756 757
757.5 0.6855923514286839 12136 757 758
758.5 0.6871640719468661 12180 758 759
759.5 0.6799373485640101 11979 759 760
760.5 0.677465008294045 11911 760 761
761.5 0.6833679551674636 12074 761 762
762.5 0.6859143027911594 12145 762 763
763.5 0.6810236284747775 12009 763 764
764.5 0.6779023276045428 11923 764 765
765.5 0.6773920789098422 11909 765 766
766.5 0.6750151823672714 11844 766 767
767.5 0.6771367295787856 11902 767 768
768.5 0.6796472144525738 11971 768 769
769.5 0.6749418403959913 11842 769 770
770.5 0.6753450680511184 11853 770 771
771.5 0.6763332242951845 11880 771 772
772.5 0.6696655246233039 11699 772 773
773.5 0.6746483485910024 11834 773 774
774.5 0.6722194433694832 11768 774 775
775.5 0.6729937513489277 11789 775 776
776.5 0.6726989396400904 11781 776 777
777.5 0.668699269173415 11673 777 778
778.5 0.6731410821897617 11793 778 779
779.5 0.6726989396400904 11781 779 780
780.5 0.6704073379079449 11719 780 781
781.5 0.6684759815171322 11667 781 782
782.5 0.668289820735035 11662 782 783
783.5 0.6698510967672637 11704 783 784
784.5 0.6729937513489277 11789 784 785
785.5 0.6647375192320044 11567 785 786
786.5 0.662290146911716 11502 786 787
787.5 0.6605497886137897 11456 787 788
788.5 0.6630823455348487 11523 788 789
789.5 0.6539798611333383 11284 789 790
790.5 0.6573536346684141 11372 790 791
791.5 0.6547873503313884 11305 791 792
792.5 0.6636849570017922 11539 792 793
793.5 0.6538643828746735 11281 793 794
794.5 0.6614208395344148 11479 794 795
795.5 0.6593349780821087 11424 795 796
796.5 0.662139087959966 11498 796 797
797.5 0.6468788863033577 11101 797 798
798.5 0.6546720866118896 11302 798 799
799.5 0.6584597293228869 11401 799 800
800.5 0.6599048436433426 11439 800 801
801.5 0.6510836528146615 11209 801 802
802.5 0.6525920913257586 11248 802 803
803.5 0.6519738784357398 11232 803 804
804.5 0.6472699312441506 11111 804 805
805.5 0.6505796734441345 11196 805 806
806.5 0.6496865824160272 11173 806 807
807.5 0.6472699312441506 11111 807 808
808.5 0.6443284754571577 11036 808 809
809.5 0.6371866183016903 10856 809 810
810.5 0.6458213028259239 11074 810 811
811.5 0.6391026264766271 10904 811 812
812.5 0.6384648958452883 10888 812 813
813.5 0.6438559882135599 11024 813 814
814.5 0.6427910087042397 10997 814 815
815.5 0.6287848261166287 10648 815 816
816.5 0.6374665631866836 10863 816 817
817.5 0.6329252479016343 10750 817 818
818.5 0.6344577214308635 10788 818 819
819.5 0.6383452170271224 10885 819 820
820.5 0.6371866183016903 10856 820 821
821.5 0.6284175925402653 10639 821 822
822.5 0.6286216495293606 10644 822 823
823.5 0.6243161881616979 10539 823 824
824.5 0.6291924995549028 10658 824 825
825.5 0.6181323312071869 10390 825 826
826.5 0.6262896967296416 10587 826 827
827.5 0.622788797601048 10502 827 828
828.5 0.621546417192709 10472 828 829
829.5 0.6158272646133172 10335 829 830
830.5 0.6196345042410101 10426 830 831
831.5 0.6219609390165839 10482 831 832
832.5 0.614943910720706 10314 832 833
833.5 0.6109676794487038 10220 833 834
834.5 0.6062679392410109 10110 834 835
835.5 0.6147754489335264 10310 835 836
836.5 0.6066543795588737 10119 836 837
837.5 0.6075547386473266 10140 837 838
838.5 0.6078116416313948 10146 838 839
839.5 0.6068689201362261 10124 839 840
840.5 0.5941144797520479 9831 840 841
841.5 0.6035531859095389 10047 841 842
842.5 0.5954377424512967 9861 842 843
843.5 0.5901649088857608 9742 843 844
844.5 0.5847369982981128 9621 844 845
845.5 0.5911890312738828 9765 845 846
846.5 0.5850979703558006 9629 846 847
847.5 0.5840141528477221 9605 847 848
848.5 0.5878405607007748 9690 848 849
849.5 0.5751064070772667 9410 849 850
850.5 0.5810196324374111 9539 850 851
851.5 0.5808374810320343 9535 851 852
852.5 0.5786456842306917 9487 852 853
853.5 0.573488060049766 9375 853 854
854.5 0.583244809011626 9588 854 855
855.5 0.5747370305022435 9402 855 856
856.5 0.5720496134183339 9344 856 857
857.5 0.5749217580600703 9406 857 858
858.5 0.5769945468158844 9451 858 859
859.5 0.557685214125373 9040 859 860
860.5 0.5679401295937028 9256 860 861
861.5 0.5521250084342404 8925 861 862
862.5 0.5590282951044896 9068 862 863
863.5 0.5519303230193906 8921 863 864
864.5 0.5519303230193906 8921 864 865
865.5 0.5484600543478353 8850 865 866
866.5 0.5450112995561123 8780 866 867
867.5 0.5379802576547565 8639 867 868
868.5 0.5468376244422848 8817 868 869
869.5 0.5418838296356749 8717 869 870
870.5 0.5394857866014624 8669 870 871
871.5 0.5318544193877399 8518 871 872
872.5 0.5271897775712502 8427 872 873
873.5 0.534142727671792 8563 873 874
874.5 0.5317524364162949 8516 874 875
875.5 0.5284762720302856 8452 875 876
876.5 0.5286303955837701 8455 876 877
877.5 0.515912835779796 8211 877 878
878.5 0.5136325127288635 8168 878 879
879.5 0.5200713142002831 8290 879 880
880.5 0.5122478816933904 8142 880 881
881.5 0.5142169918408699 8179 881 882
882.5 0.5106982596278626 8113 882 883
883.5 0.4977121941042204 7874 883 884
884.5 0.5035196750007389 7980 884 885
885.5 0.49383404437249 7804 885 886
886.5 0.4956666304179318 7837 886 887
887.5 0.49925380899543703 7902 887 888
888.5 0.4889652838999632 7717 888 889
889.5 0.4791760277616184 7545 889 890
890.5 0.48874011501253256 7713 890 891
891.5 0.484951077333019 7646 891 892
892.5 0.4802108840461179 7563 892 893
893.5 0.48187298306924586 7592 893 894
894.5 0.47074850338098595 7400 894 895
895.5 0.47390617206783037 7454 895 896
896.5 0.46011412864470214 7221 896 897
897.5 0.46113536242219033 7238 897 898
898.5 0.4576412278923099 7180 898 899
899.5 0.44711087681003403 7008 899 900
900.5 0.453691688070313 7115 900 901
901.5 0.4572781559899577 7174 901 902
902.5 0.4497059006414086 7050 902 903
903.5 0.45173402544839925 7083 903 904
904.5 0.4504444968770882 7062 904 905
905.5 0.43440872840980016 6806 905 906
906.5 0.43504636540865316 6816 906 907
907.5 0.43853673219091793 6871 907 908
908.5 0.42289928339730865 6628 908 909
909.5 0.4291444884174431 6724 909 910
910.5 0.4236194522969299 6639 910 911
911.5 0.4222435464738441 6618 911 912
912.5 0.4230303120547829 6630 912 913
913.5 0.3993380950140335 6278 913 914
914.5 0.4199406387420883 6583 914 915
915.5 0.40640552827240106 6381 915 916
916.5 0.3998911603315711 6286 916 917
917.5 0.39781352370180145 6256 917 918
918.5 0.4009262632651367 6301 918 919
919.5 0.38841010891132544 6122 919 920
920.5 0.3923646876154414 6178 920 921
921.5 0.3795956455874647 5999 921 922
922.5 0.3909564682171889 6158 922 923
923.5 0.3768359054794874 5961 923 924
924.5 0.37486432563083283 5934 924 925
925.5 0.38075241532587323 6015 925 926
926.5 0.37244239828900905 5901 926 927
927.5 0.36666357375803504 5823 927 928
928.5 0.3491616029782578 5593 928 929
929.5 0.36118462833964027 5750 929 930
930.5 0.3498598881375592 5602 930 931
931.5 0.34258955602333097 5509 931 932
932.5 0.3410891281001016 5490 932 933
933.5 0.33942470702464855 5469 933 934
934.5 0.3275916538653798 5322 934 935
935.5 0.3315719360255096 5371 935 936
936.5 0.32751004257473215 5321 936 937
937.5 0.32382157052433747 5276 937 938
938.5 0.32101380026059156 5242 938 939
939.5 0.31993542547966514 5229 939 940
940.5 0.309086959747946 5100 940 941
941.5 0.31315532188235884 5148 941 942
942.5 0.3196861890413165 5226 942 943
943.5 0.2961219825835786 4950 943 944
944.5 0.2993561518683727 4987 944 945
945.5 0.28564370926308524 4832 945 946
946.5 0.29180148616263923 4901 946 947
947.5 0.26943646896737117 4655 947 948
948.5 0.27711184003675604 4738 948 949
949.5 0.2721336700503352 4684 949 950
950.5 0.27426098195660864 4707 950 951
951.5 0.24938854895624218 4445 951 952
952.5 0.25588587462529566 4512 952 953
953.5 0.24437683623450135 4394 953 954
954.5 0.24398130389213102 4390 954 955
955.5 0.24909533786246496 4442 955 956
956.5 0.23870620579877166 4337 956 957
957.5 0.22186108340450317 4172 957 958
958.5 0.22206922837944476 4174 958 959
959.5 0.21196400509213098 4078 959 960
960.5 0.2243522631715298 4196 960 961
961.5 0.20897180686467798 4050 961 962
962.5 0.215358605526079 4110 962 963
963.5 0.22497283171994353 4202 963 964
964.5 0.19954085598419957 3963 964 965
965.5 0.20303356730001965 3995 965 966
966.5 0.1944703551978757 3917 966 967
967.5 0.18584800801754064 3840 967 968
968.5 0.18369382133841827 3821 968 969
969.5 0.18471555761863256 3830 969 970
970.5 0.16983586874512135 3701 970 971
971.5 0.15015184346476107 3537 971 972
972.5 0.16249883923624497 3639 972 973
973.5 0.1479360504852012 3519 973 974
974.5 0.14483968429692173 3494 974 975
975.5 0.1521119911393376 3553 975 976
976.5 0.13069038691173263 3382 976 977
977.5 0.13388891721788698 3407 977 978
978.5 0.1260427202763854 3346 978 979
979.5 0.12643193118987672 3349 979 980
980.5 0.12487299030480226 3337 980 981
981.5 0.12055682229835418 3304 981 982
982.5 0.11098813575255817 3232 982 983
983.5 0.10037847264289357 3154 983 984
984.5 0.09525358592684952 3117 984 985
985.5 0.09789283766241064 3136 985 986
986.5 0.08723821013158983 3060 986 987
987.5 0.07587875968264046 2981 987 988
988.5 0.08879660009307844 3071 988 989
989.5 0.07617003701207259 2983 989 990
990.5 0.0671969952482876 2922 990 991
991.5 0.04132299504334003 2753 991 992
992.5 0.036564424989974365 2723 992 993
993.5 0.05697075242863803 2854 993 994
994.5 0.04132299504334003 2753 994 995
995.5 0.034005039420516026 2707 995 996
996.5 0.03752031931990607 2729 996 997
997.5 0.024434764417671895 2648 997 998
998.5 0.015654145834486544 2595 998 999
999.5 0.0092475116763453 2557 999 1000
1000.5 0.005323394197432441 2534 1000 1001
1001.5 0.009417323792644927 2558 1001 1002
1002.5 0.001363496362932315 2511 1002 1003
1003.5 -0.020812777015667416 2386 1003 1004
1004.5 -0.03280807589407275 2321 1004 1005
1005.5 -0.01791021328310305 2402 1005 1006
1006.5 -0.03864773401010235 2290 1006 1007
1007.5 -0.051543753650999724 2223 1007 1008
1008.5 -0.04495165727222816 2257 1008 1009
1009.5 -0.05428750047855524 2209 1009 1010
1010.5 -0.07523111617830325 2105 1010 1011
1011.5 -0.05982755077128998 2181 1011 1012
1012.5 -0.0729675529868421 2116 1012 1013
1013.5 -0.08398398837683874 2063 1013 1014
1014.5 -0.08251287089307247 2070 1014 1015
1015.5 -0.09788773246002669 1998 1015 1016
1016.5 -0.10357630574479804 1972 1016 1017
1017.5 -0.10622714499351438 1960 1017 1018
1018.5 -0.10956361068826381 1945 1018 1019
1019.5 -0.1201870082587162 1898 1019 1020
1020.5 -0.11767728795632348 1909 1020 1021
1021.5 -0.12179168750495051 1891 1021 1022
1022.5 -0.15173850662614874 1765 1022 1023
1023.5 -0.13769654769501405 1823 1023 1024
1024.5 -0.14977448074907262 1773 1024 1025
1025.5 -0.1895046990737368 1618 1025 1026
1026.5 -0.15346434561223732 1758 1026 1027
1027.5 -0.1755067664565988 1671 1027 1028
1028.5 -0.171883311142633 1685 1028 1029
1029.5 -0.18896820180735951 1620 1029 1030
1030.5 -0.19031068968286857 1615 1030 1031
1031.5 -0.21152688088457805 1538 1031 1032
1032.5 -0.20619460378187005 1557 1032 1033
1033.5 -0.22355162282154795 1496 1033 1034
1034.5 -0.21663962840521767 1520 1034 1035
1035.5 -0.24772677648968133 1415 1035 1036
1036.5 -0.23981923553600093 1441 1036 1037
1037.5 -0.23771465448886198 1448 1037 1038
1038.5 -0.2586041299487538 1380 1038 1039
1039.5 -0.2700839476321837 1344 1039 1040
1040.5 -0.27561229348555494 1327 1040 1041
1041.5 -0.27397899151570804 1332 1041 1042
1042.5 -0.28353880063740555 1303 1042 1043
1043.5 -0.2697609320115635 1345 1043 1044
1044.5 -0.2977681297769086 1261 1044 1045
1045.5 -0.30018567985529265 1254 1045 1046
1046.5 -0.32038906594357974 1197 1046 1047
1047.5 -0.3381631876617053 1149 1047 1048
1048.5 -0.3207520366975982 1196 1048 1049
1049.5 -0.35788087623591713 1098 1049 1050
1050.5 -0.34310488497499025 1136 1050 1051
1051.5 -0.3500414127995859 1118 1051 1052
1052.5 -0.36026057798127176 1092 1052 1053
1053.5 -0.37358725624250533 1059 1053 1054
1054.5 -0.392445261352673 1014 1054 1055
1055.5 -0.4112639864419856 971 1055 1056
1056.5 -0.38691277275271196 1027 1056 1057
1057.5 -0.4059296985178549 983 1057 1058
1058.5 -0.4276716054774725 935 1058 1059
1059.5 -0.4184798447662439 955 1059 1060
1060.5 -0.41440618244715943 964 1060 1061
1061.5 -0.4375370206161586 914 1061 1062
1062.5 -0.4675341851824675 853 1062 1063
1063.5 -0.47940512397391655 830 1063 1064
1064.5 -0.4830833811377204 823 1064 1065
1065.5 -0.4953932293580465 800 1065 1066
1066.5 -0.4889271871088152 812 1066 1067
1067.5 -0.5025084839909255 787 1067 1068
1068.5 -0.497024894953878 797 1068 1069
1069.5 -0.5063886136595099 780 1069 1070
1070.5 -0.5280793110709634 742 1070 1071
1071.5 -0.5222653757583482 752 1071 1072
1072.5 -0.5333792417088625 733 1072 1073
1073.5 -0.5393449190554593 723 1073 1074
1074.5 -0.5763151369819728 664 1074 1075
1075.5 -0.5621591006432387 686 1075 1076
1076.5 -0.5724084136491638 670 1076 1077
1077.5 -0.5963939584682578 634 1077 1078
1078.5 -0.6019088831395607 626 1078 1079
1079.5 -0.6053916161734103 621 1079 1080
1080.5 -0.6456667851617188 566 1080 1081
1081.5 -0.6124420061074363 611 1081 1082
1082.5 -0.6328146615909762 583 1082 1083
1083.5 -0.6456667851617188 566 1083 1084
1084.5 -0.6841534566047571 518 1084 1085
1085.5 -0.654190233227314 555 1085 1086
1086.5 -0.6841534566047571 518 1086 1087
1087.5 -0.6951918382313289 505 1087 1088
1088.5 -0.7163381399761584 481 1088 1089
1089.5 -0.6917654340132315 509 1089 1090
1090.5 -0.7163381399761584 481 1090 1091
1091.5 -0.732902225332037 463 1091 1092
1092.5 -0.7254623092210941 471 1092 1093
1093.5 -0.7310302634600363 465 1093 1094
1094.5 -0.7804351196378978 415 1094 1095
1095.5 -0.7599939593953529 435 1095 1096
1096.5 -0.7804351196378978 415 1096 1097
1097.5 -0.7931781702088807 403 1097 1098
1098.5 -0.772142848974948 423 1098 1099
1099.5 -0.8107722513310789 387 1099 1100
1100.5 -0.7888888071247704 407 1100 1101
1101.5 -0.8040906659745637 393 1101 1102
1102.5 -0.847033218377115 356 1102 1103
1103.5 -0.8933332380300845 320 1103 1104
1104.5 -0.8556577893908106 349 1104 1105
1105.5 -0.8409760144443326 361 1105 1106
1106.5 -0.8892806940188873 323 1106 1107
1107.5 -0.8786552225742714 331 1107 1108
1108.5 -0.9228120280255607 299 1108 1109
1109.5 -0.9406013196159979 287 1109 1110
1110.5 -0.9170405878476855 303 1110 1111
1111.5 -0.9170405878476855 303 1111 1112
1112.5 -0.8987961337315864 316 1112 1113
1113.5 -0.9451648763029528 284 1113 1114
1114.5 -0.9752373424131824 265 1114 1115
1115.5 -0.9970826755684461 252 1115 1116
1116.5 -1.0424573591568678 227 1116 1117
1117.5 -1.0040315355237739 248 1117 1118
1118.5 -1.0540909426648797 221 1118 1119
1119.5 -1.0329952314590904 232 1119 1120
1120.5 -1.0540909426648797 221 1120 1121
1121.5 -1.1040169901883974 197 1121 1122
1122.5 -1.0701036129112527 213 1122 1123
1123.5 -1.086729355294236 205 1123 1124
1124.5 -1.084615995980837 206 1124 1125
1125.5 -1.0721473554212386 212 1125 1126
1126.5 -1.1129259073422164 193 1126 1127
1127.5 -1.1384118283649156 182 1127 1128
1128.5 -1.1197296153971614 190 1128 1129
1129.5 -1.1862956119460326 163 1129 1130
1130.5 -1.086729355294236 205 1130 1131
1131.5 -1.150509949988184 177 1131 1132
1132.5 -1.252355180671752 140 1132 1133
1133.5 -1.2282215009550328 148 1133 1134
1134.5 -1.208151518179699 155 1134 1135
1135.5 -1.208151518179699 155 1135 1136
1136.5 -1.197086092029539 159 1136 1137
1137.5 -1.2746315753829045 133 1137 1138
1138.5 -1.2746315753829045 133 1138 1139
1139.5 -1.2109624955135272 154 1139 1140
1140.5 -1.2617626491935836 137 1140 1141
1141.5 -1.2713784179851826 134 1141 1142
1142.5 -1.3340252271230717 116 1142 1143
1143.5 -1.3156978460335405 121 1143 1144
1144.5 -1.2812119206942258 131 1144 1145
1145.5 -1.3610567184093665 109 1145 1146
1146.5 -1.2946794953940335 127 1146 1147
1147.5 -1.4300002677960555 93 1147 1148
1148.5 -1.3229362549574593 119 1148 1149
1149.5 -1.377293917280052 105 1149 1150
1150.5 -1.377293917280052 105 1150 1151
1151.5 -1.4490932097050775 89 1151 1152
1152.5 -1.458963963731372 87 1152 1153
1153.5 -1.4394418240288964 91 1153 1154
1154.5 -1.425355362750292 94 1154 1155
1155.5 -1.4846693639662736 82 1155 1156
1156.5 -1.5119924911775084 77 1156 1157
1157.5 -1.5119924911775084 77 1157 1158
1158.5 -1.5411507199187218 72 1158 1159
1159.5 -1.5411507199187218 72 1159 1160
1160.5 -1.5533851763357334 70 1160 1161
1161.5 -1.4846693639662736 82 1161 1162
1162.5 -1.5234219529582902 75 1162 1163
1163.5 -1.4846693639662736 82 1163 1164
1164.5 -1.6995132120139715 50 1164 1165
1165.5 -1.5991426668964086 63 1165 1166
1166.5 -1.6502951893437896 56 1166 1167
1167.5 -1.6660894565270217 54 1167 1168
1168.5 -1.6060915268517364 62 1168 1169
1169.5 -1.6502951893437896 56 1169 1170
1170.5 -1.6131533813392231 61 1170 1171
1171.5 -1.7550305398638029 44 1171 1172
1172.5 -1.735725384668416 46 1172 1173
1173.5 -1.7082871363214764 49 1173 1174
1174.5 -1.735725384668416 46 1174 1175
1175.5 -1.7082871363214764 49 1175 1176
1176.5 -1.8186996197331802 38 1176 1177
1177.5 -1.842180715582703 36 1177 1178
1178.5 -1.7550305398638029 44 1178 1179
1179.5 -1.867004299307735 34 1179 1180
1180.5 -1.9071215225157176 31 1180 1181
1181.5 -1.8544151719997146 35 1181 1182
1182.5 -2.0005432076779526 25 1182 1183
1183.5 -1.893333238030084 32 1183 1184
1184.5 -2.0005432076779526 25 1184 1185
1185.5 -1.9360852184510342 29 1185 1186
1186.5 -1.983509868379172 26 1186 1187
1187.5 -1.8302814922829953 37 1187 1188
1188.5 -2.119729615397161 19 1188 1189
1189.5 -1.9213619616303277 30 1189 1190
1190.5 -1.9513251850077709 28 1190 1191
1191.5 -1.9213619616303277 30 1191 1192
1192.5 -1.9360852184510342 29 1192 1193
1193.5 -2.0560605355277843 22 1193 1194
1194.5 -2.119729615397161 19 1194 1195
1195.5 -2.39848321634999 10 1195 1196
1196.5 -2.1432107112466845 18 1196 1197
1197.5 -2.097453220686009 20 1197 1198
1198.5 -1.9071215225157176 31 1198 1199
1199.5 -2.168034294971716 17 1199 1200
1200.5 -2.0762639216160705 21 1200 1201
1201.5 -2.2223919572943087 15 1201 1202
1202.5 -2.0560605355277843 22 1202 1203
1203.5 -2.119729615397161 19 1203 1204
1204.5 -2.2223919572943087 15 1204 1205
1205.5 -2.119729615397161 19 1205 1206
1206.5 -2.252355180671752 14 1206 1207
1207.5 -2.194363233694065 16 1207 1208
1208.5 -2.284539864043153 13 1208 1209
1209.5 -2.252355180671752 14 1209 1210
1210.5 -2.284539864043153 13 1210 1211
1211.5 -2.39848321634999 10 1211 1212
1212.5 -2.6995132120139713 5 1212 1213
1213.5 -2.3570905311917656 11 1213 1214
1214.5 -2.4442407069106658 9 1214 1215
1215.5 -2.284539864043153 13 1215 1216
1216.5 -2.4953932293580463 8 1216 1217
1217.5 -2.4953932293580463 8 1217 1218
1218.5 -2.4953932293580463 8 1218 1219
1219.5 -2.4442407069106658 9 1219 1220
1220.5 -2.3570905311917656 11 1220 1221
1221.5 -2.39848321634999 10 1221 1222
1222.5 -2.553385176335733 7 1222 1223
1223.5 -2.6995132120139713 5 1223 1224
1224.5 -2.553385176335733 7 1224 1225
1225.5 -2.319301970302365 12 1225 1226
1226.5 -3.097453220686009 2 1226 1227
1227.5 -2.620331965966346 6 1227 1228
1228.5 -2.9213619616303275 3 1228 1229
1229.5 -2.9213619616303275 3 1229 1230
1230.5 -2.6995132120139713 5 1230 1231
1231.5 -2.553385176335733 7 1231 1232
1232.5 -2.553385176335733 7 1232 1233
1233.5 -2.553385176335733 7 1233 1234
1234.5 -2.6995132120139713 5 1234 1235
1235.5 -2.620331965966346 6 1235 1236
1236.5 -2.9213619616303275 3 1236 1237
1237.5 -2.6995132120139713 5 1237 1238
1238.5 -3.097453220686009 2 1238 1239
1239.5 -3.097453220686009 2 1239 1240
1240.5 -3.097453220686009 2 1240 1241
1241.5 -2.7964232250220276 4 1241 1242
1242.5 -3.097453220686009 2 1242 1243
1243.5 -3.39848321634999 1 1243 1244
1244.5 -3.097453220686009 2 1244 1245
1245.5 -2.7964232250220276 4 1245 1246
1246.5 -2.6995132120139713 5 1246 1247
1247.5 -2.9213619616303275 3 1247 1248
1248.5 -3.097453220686009 2 1248 1249
1249.5 -2.7964232250220276 4 1249 1250
1250.5 -3.39848321634999 1 1250 1251
1251.5 -3.39848321634999 1 1251 1252
1252.5 -3.39848321634999 1 1252 1253
1253.5 -2.7964232250220276 4 1253 1254
1254.5 -inf 0 1254 1255
1255.5 -inf 0 1255 1256
1256.5 -3.39848321634999 1 1256 1257
1257.5 -inf 0 1257 1258
1258.5 -inf 0 1258 1259
1259.5 -3.39848321634999 1 1259 1260
1260.5 -inf 0 1260 1261
1261.5 -3.39848321634999 1 1261 1262
1262.5 -3.39848321634999 1 1262 1263
1263.5 -2.7964232250220276 4 1263 1264
1264.5 -inf 0 1264 1265
1265.5 -inf 0 1265 1266
1266.5 -3.39848321634999 1 1266 1267
1267.5 -3.39848321634999 1 1267 1268
1268.5 -2.9213619616303275 3 1268 1269
1269.5 -3.39848321634999 1 1269 1270
1270.5 -inf 0 1270 1271
1271.5 -inf 0 1271 1272
1272.5 -2.9213619616303275 3 1272 1273
1273.5 -2.9213619616303275 3 1273 1274
1274.5 -3.39848321634999 1 1274 1275
1275.5 -inf 0 1275 1276
1276.5 -3.39848321634999 1 1276 1277
1277.5 -inf 0 1277 1278
1278.5 -inf 0 1278 1279
1279.5 -3.39848321634999 1 1279 1280
1280.5 -3.39848321634999 1 1280 1281
1281.5 -inf 0 1281 1282
1282.5 -3.097453220686009 2 1282 1283
1283.5 -3.39848321634999 1 1283 1284
1284.5 -inf 0 1284 1285
1285.5 -inf 0 1285 1286
1286.5 -inf 0 1286 1287
1287.5 -inf 0 1287 1288
1288.5 -inf 0 1288 1289
1289.5 -3.39848321634999 1 1289 1290
1290.5 -inf 0 1290 1291
1291.5 -inf 0 1291 1292
1292.5 -inf 0 1292 1293
1293.5 -inf 0 1293 1294
1294.5 -inf 0 1294 1295
1295.5 -3.39848321634999 1 1295 1296
1296.5 -3.39848321634999 1 1296 1297
1297.5 -3.39848321634999 1 1297 1298
1298.5 -inf 0 1298 1299
1299.5 -inf 0 1299 1300
1300.5 -inf 0 1300 1301
1301.5 -inf 0 1301 1302
1302.5 -inf 0 1302 1303
1303.5 -inf 0 1303 1304
1304.5 -3.39848321634999 1 1304 1305
1305.5 -inf 0 1305 1306
1306.5 -inf 0 1306 1307
1307.5 -inf 0 1307 1308
1308.5 -3.39848321634999 1 1308 1309
1309.5 -inf 0 1309 1310
1310.5 -inf 0 1310 1311
1311.5 -inf 0 1311 1312
1312.5 -inf 0 1312 1313
1313.5 -3.39848321634999 1 1313 1314
1314.5 -inf 0 1314 1315
1315.5 -3.39848321634999 1 1315 1316
1316.5 -inf 0 1316 1317
1317.5 -inf 0 1317 1318
1318.5 -inf 0 1318 1319
1319.5 -inf 0 1319 1320
1320.5 -inf 0 1320 1321
1321.5 -inf 0 1321 1322
1322.5 -inf 0 1322 1323
1323.5 -inf 0 1323 1324
1324.5 -inf 0 1324 1325
1325.5 -inf 0 1325 1326
1326.5 -inf 0 1326 1327
1327.5 -inf 0 1327 1328
1328.5 -inf 0 1328 1329
1329.5 -inf 0 1329 1330
1330.5 -inf 0 1330 1331
1331.5 -inf 0 1331 1332
1332.5 -inf 0 1332 1333
1333.5 -inf 0 1333 1334
1334.5 -inf 0 1334 1335
1335.5 -inf 0 1335 1336
1336.5 -inf 0 1336 1337
1337.5 -inf 0 1337 1338
1338.5 -inf 0 1338 1339
1339.5 -inf 0 1339 1340
1340.5 -inf 0 1340 1341
1341.5 -inf 0 1341 1342
1342.5 -inf 0 1342 1343
1343.5 -inf 0 1343 1344
1344.5 -inf 0 1344 1345
1345.5 -inf 0 1345 1346
1346.5 -inf 0 1346 1347
1347.5 -inf 0 1347 1348
1348.5 -inf 0 1348 1349
1349.5 -inf 0 1349 1350
1350.5 -inf 0 1350 1351
1351.5 -inf 0 1351 1352
1352.5 -inf 0 1352 1353
1353.5 -inf 0 1353 1354
1354.5 -inf 0 1354 1355
1355.5 -inf 0 1355 1356
1356.5 -inf 0 1356 1357
1357.5 -inf 0 1357 1358
1358.5 -inf 0 1358 1359
1359.5 -inf 0 1359 1360
1360.5 -inf 0 1360 1361
1361.5 -inf 0 1361 1362
1362.5 -inf 0 1362 1363
1363.5 -inf 0 1363 1364
1364.5 -inf 0 1364 1365
1365.5 -inf 0 1365 1366
1366.5 -inf 0 1366 1367
1367.5 -inf 0 1367 1368
1368.5 -inf 0 1368 1369
1369.5 -inf 0 1369 1370
1370.5 -inf 0 1370 1371
1371.5 -inf 0 1371 1372
1372.5 -inf 0 1372 1373
1373.5 -inf 0 1373 1374
1374.5 -inf 0 1374 1375
1375.5 -inf 0 1375 1376
1376.5 -inf 0 1376 1377
1377.5 -inf 0 1377 1378
1378.5 -inf 0 1378 1379
1379.5 -inf 0 1379 1380
1380.5 -inf 0 1380 1381
1381.5 -inf 0 1381 1382
1382.5 -inf 0 1382 1383
1383.5 -inf 0 1383 1384
1384.5 -inf 0 1384 1385
1385.5 -inf 0 1385 1386
1386.5 -inf 0 1386 1387
1387.5 -inf 0 1387 1388
1388.5 -inf 0 1388 1389
1389.5 -inf 0 1389 1390
1390.5 -inf 0 1390 1391
1391.5 -inf 0 1391 1392
1392.5 -inf 0 1392 1393
1393.5 -inf 0 1393 1394
1394.5 -inf 0 1394 1395
1395.5 -inf 0 1395 1396
1396.5 -inf 0 1396 1397
1397.5 -inf 0 1397 1398
1398.5 -inf 0 1398 1399
1399.5 -inf 0 1399 1400
1400.5 -inf 0 1400 1401
1401.5 -inf 0 1401 1402
1402.5 -inf 0 1402 1403
1403.5 -inf 0 1403 1404
1404.5 -inf 0 1404 1405
1405.5 -inf 0 1405 1406
1406.5 -inf 0 1406 1407
1407.5 -inf 0 1407 1408
1408.5 -inf 0 1408 1409
1409.5 -inf 0 1409 1410
1410.5 -inf 0 1410 1411
1411.5 -inf 0 1411 1412
1412.5 -inf 0 1412 1413
1413.5 -inf 0 1413 1414
1414.5 -inf 0 1414 1415
1415.5 -inf 0 1415 1416
1416.5 -inf 0 1416 1417
1417.5 -inf 0 1417 1418
1418.5 -inf 0 1418 1419
1419.5 -inf 0 1419 1420
1420.5 -inf 0 1420 1421
1421.5 -inf 0 1421 1422
1422.5 -inf 0 1422 1423
1423.5 -inf 0 1423 1424
1424.5 -inf 0 1424 1425
1425.5 -inf 0 1425 1426
1426.5 -inf 0 1426 1427
1427.5 -inf 0 1427 1428
1428.5 -inf 0 1428 1429
1429.5 -inf 0 1429 1430
1430.5 -inf 0 1430 1431
1431.5 -inf 0 1431 1432
1432.5 -inf 0 1432 1433
1433.5 -inf 0 1433 1434
1434.5 -inf 0 1434 1435
1435.5 -inf 0 1435 1436
1436.5 -inf 0 1436 1437
1437.5 -inf 0 1437 1438
1438.5 -inf 0 1438 1439
1439.5 -inf 0 1439 1440
1440.5 -inf 0 1440 1441
1441.5 -inf 0 1441 1442
1442.5 -inf 0 1442 1443
1443.5 -inf 0 1443 1444
1444.5 -inf 0 1444 1445
1445.5 -inf 0 1445 1446
1446.5 -inf 0 1446 1447
1447.5 -inf 0 1447 1448
1448.5 -inf 0 1448 1449
1449.5 -inf 0 1449 1450
1450.5 -inf 0 1450 1451
1451.5 -inf 0 1451 1452
1452.5 -inf 0 1452 1453
1453.5 -inf 0 1453 1454
1454.5 -inf 0 1454 1455
1455.5 -inf 0 1455 1456
1456.5 -inf 0 1456 1457
1457.5 -inf 0 1457 1458
1458.5 -inf 0 1458 1459
1459.5 -inf 0 1459 1460
1460.5 -inf 0 1460 1461
1461.5 -inf 0 1461 1462
1462.5 -inf 0 1462 1463
1463.5 -inf 0 1463 1464
1464.5 -inf 0 1464 1465
1465.5 -inf 0 1465 1466
1466.5 -inf 0 1466 1467
1467.5 -inf 0 1467 1468
1468.5 -inf 0 1468 1469
1469.5 -inf 0 1469 1470
1470.5 -inf 0 1470 1471
1471.5 -inf 0 1471 1472
1472.5 -inf 0 1472 1473
1473.5 -inf 0 1473 1474
1474.5 -inf 0 1474 1475
1475.5 -inf 0 1475 1476
1476.5 -inf 0 1476 1477
1477.5 -inf 0 1477 1478
1478.5 -inf 0 1478 1479
1479.5 -inf 0 1479 1480
1480.5 -inf 0 1480 1481
1481.5 -inf 0 1481 1482
1482.5 -inf 0 1482 1483
1483.5 -inf 0 1483 1484
1484.5 -inf 0 1484 1485
1485.5 -inf 0 1485 1486
1486.5 -inf 0 1486 1487
1487.5 -inf 0 1487 1488
1488.5 -inf 0 1488 1489
1489.5 -inf 0 1489 1490
1490.5 -inf 0 1490 1491
1491.5 -inf 0 1491 1492
1492.5 -inf 0 1492 1493
1493.5 -inf 0 1493 1494
1494.5 -inf 0 1494 1495
1495.5 -inf 0 1495 1496
1496.5 -inf 0 1496 1497
1497.5 -inf 0 1497 1498
1498.5 -inf 0 1498 1499
1499.5 -inf 0 1499 1500
1500.5 -inf 0 1500 1501
1501.5 -inf 0 1501 1502
1502.5 -inf 0 1502 1503
1503.5 -inf 0 1503 1504
1504.5 -inf 0 1504 1505
1505.5 -inf 0 1505 1506
1506.5 -inf 0 1506 1507
1507.5 -inf 0 1507 1508
1508.5 -inf 0 1508 1509
1509.5 -inf 0 1509 1510
1510.5 -inf 0 1510 1511
1511.5 -inf 0 1511 1512
1512.5 -inf 0 1512 1513
1513.5 -inf 0 1513 1514
1514.5 -inf 0 1514 1515
1515.5 -inf 0 1515 1516
1516.5 -inf 0 1516 1517
1517.5 -inf 0 1517 1518
1518.5 -inf 0 1518 1519
1519.5 -inf 0 1519 1520
1520.5 -inf 0 1520 1521
1521.5 -inf 0 1521 1522
1522.5 -inf 0 1522 1523
1523.5 -inf 0 1523 1524
1524.5 -inf 0 1524 1525
1525.5 -inf 0 1525 1526
1526.5 -inf 0 1526 1527
1527.5 -inf 0 1527 1528
1528.5 -inf 0 1528 1529
1529.5 -inf 0 1529 1530
1530.5 -inf 0 1530 1531
1531.5 -inf 0 1531 1532
1532.5 -inf 0 1532 1533
1533.5 -inf 0 1533 1534
1534.5 -inf 0 1534 1535
1535.5 -inf 0 1535 1536
1536.5 -inf 0 1536 1537
1537.5 -inf 0 1537 1538
1538.5 -inf 0 1538 1539
1539.5 -inf 0 1539 1540
1540.5 -inf 0 1540 1541
1541.5 -inf 0 1541 1542
1542.5 -inf 0 1542 1543
1543.5 -inf 0 1543 1544
1544.5 -inf 0 1544 1545
1545.5 -inf 0 1545 1546
1546.5 -inf 0 1546 1547
1547.5 -inf 0 1547 1548
1548.5 -inf 0 1548 1549
1549.5 -inf 0 1549 1550
1550.5 -inf 0 1550 1551
1551.5 -inf 0 1551 1552
1552.5 -inf 0 1552 1553
1553.5 -inf 0 1553 1554
1554.5 -inf 0 1554 1555
1555.5 -inf 0 1555 1556
1556.5 -inf 0 1556 1557
1557.5 -inf 0 1557 1558
1558.5 -inf 0 1558 1559
1559.5 -inf 0 1559 1560
1560.5 -inf 0 1560 1561
1561.5 -inf 0 1561 1562
1562.5 -inf 0 1562 1563
1563.5 -inf 0 1563 1564
1564.5 -inf 0 1564 1565
1565.5 -inf 0 1565 1566
1566.5 -inf 0 1566 1567
1567.5 -inf 0 1567 1568
1568.5 -inf 0 1568 1569
1569.5 -inf 0 1569 1570
1570.5 -inf 0 1570 1571
1571.5 -inf 0 1571 1572
1572.5 -inf 0 1572 1573
1573.5 -inf 0 1573 1574
1574.5 -inf 0 1574 1575
1575.5 -inf 0 1575 1576
1576.5 -inf 0 1576 1577
1577.5 -inf 0 1577 1578
1578.5 -inf 0 1578 1579
1579.5 -inf 0 1579 1580
1580.5 -inf 0 1580 1581
1581.5 -inf 0 1581 1582
1582.5 -inf 0 1582 1583
1583.5 -inf 0 1583 1584
1584.5 -inf 0 1584 1585
1585.5 -inf 0 1585 1586
1586.5 -inf 0 1586 1587
1587.5 -inf 0 1587 1588
1588.5 -inf 0 1588 1589
1589.5 -inf 0 1589 1590
1590.5 -inf 0 1590 1591
1591.5 -inf 0 1591 1592
1592.5 -inf 0 1592 1593
1593.5 -inf 0 1593 1594
1594.5 -inf 0 1594 1595
1595.5 -inf 0 1595 1596
1596.5 -inf 0 1596 1597
1597.5 -inf 0 1597 1598
1598.5 -inf 0 1598 1599
1599.5 -inf 0 1599 1600
1600.5 -inf 0 1600 1601
1601.5 -inf 0 1601 1602
1602.5 -inf 0 1602 1603
1603.5 -inf 0 1603 1604
1604.5 -inf 0 1604 1605
1605.5 -inf 0 1605 1606
1606.5 -inf 0 1606 1607
1607.5 -inf 0 1607 1608
1608.5 -inf 0 1608 1609
1609.5 -inf 0 1609 1610
1610.5 -inf 0 1610 1611
1611.5 -inf 0 1611 1612
1612.5 -inf 0 1612 1613
1613.5 -inf 0 1613 1614
1614.5 -inf 0 1614 1615
1615.5 -inf 0 1615 1616
1616.5 -inf 0 1616 1617
1617.5 -inf 0 1617 1618
1618.5 -inf 0 1618 1619
1619.5 -inf 0 1619 1620
1620.5 -inf 0 1620 1621
1621.5 -inf 0 1621 1622
1622.5 -inf 0 1622 1623
1623.5 -inf 0 1623 1624
1624.5 -inf 0 1624 1625
1625.5 -inf 0 1625 1626
1626.5 -inf 0 1626 1627
1627.5 -inf 0 1627 1628
1628.5 -inf 0 1628 1629
1629.5 -inf 0 1629 1630
1630.5 -inf 0 1630 1631
1631.5 -inf 0 1631 1632
1632.5 -inf 0 1632 1633
1633.5 -inf 0 1633 1634
1634.5 -inf 0 1634 1635
1635.5 -inf 0 1635 1636
1636.5 -inf 0 1636 1637
1637.5 -inf 0 1637 1638
1638.5 -inf 0 1638 1639
1639.5 -inf 0 1639 1640
1640.5 -inf 0 1640 1641
1641.5 -inf 0 1641 1642
1642.5 -inf 0 1642 1643
1643.5 -inf 0 1643 1644
1644.5 -inf 0 1644 1645
1645.5 -inf 0 1645 1646
1646.5 -inf 0 1646 1647
1647.5 -inf 0 1647 1648
1648.5 -inf 0 1648 1649
1649.5 -inf 0 1649 1650
1650.5 -inf 0 1650 1651
1651.5 -inf 0 1651 1652
1652.5 -inf 0 1652 1653
1653.5 -inf 0 1653 1654
1654.5 -inf 0 1654 1655
1655.5 -inf 0 1655 1656
1656.5 -inf 0 1656 1657
1657.5 -inf 0 1657 1658
1658.5 -inf 0 1658 1659
1659.5 -inf 0 1659 1660
1660.5 -inf 0 1660 1661
1661.5 -inf 0 1661 1662
1662.5 -inf 0 1662 1663
1663.5 -inf 0 1663 1664
1664.5 -inf 0 1664 1665
1665.5 -inf 0 1665 1666
1666.5 -inf 0 1666 1667
1667.5 -inf 0 1667 1668
1668.5 -inf 0 1668 1669
1669.5 -inf 0 1669 1670
1670.5 -inf 0 1670 1671
1671.5 -inf 0 1671 1672
1672.5 -inf 0 1672 1673
1673.5 -inf 0 1673 1674
1674.5 -inf 0 1674 1675
1675.5 -inf 0 1675 1676
1676.5 -inf 0 1676 1677
1677.5 -inf 0 1677 1678
1678.5 -inf 0 1678 1679
1679.5 -inf 0 1679 1680
1680.5 -inf 0 1680 1681
1681.5 -inf 0 1681 1682
1682.5 -inf 0 1682 1683
1683.5 -inf 0 1683 1684
1684.5 -inf 0 1684 1685
1685.5 -inf 0 1685 1686
1686.5 -inf 0 1686 1687
1687.5 -inf 0 1687 1688
1688.5 -inf 0 1688 1689
1689.5 -inf 0 1689 1690
1690.5 -inf 0 1690 1691
1691.5 -inf 0 1691 1692
1692.5 -inf 0 1692 1693
1693.5 -inf 0 1693 1694
1694.5 -inf 0 1694 1695
1695.5 -inf 0 1695 1696
1696.5 -inf 0 1696 1697
1697.5 -inf 0 1697 1698
1698.5 -inf 0 1698 1699
1699.5 -inf 0 1699 1700
1700.5 -inf 0 1700 1701
1701.5 -inf 0 1701 1702
1702.5 -inf 0 1702 1703
1703.5 -inf 0 1703 1704
1704.5 -inf 0 1704 1705
1705.5 -inf 0 1705 1706
1706.5 -inf 0 1706 1707
1707.5 -inf 0 1707 1708
1708.5 -inf 0 1708 1709
1709.5 -inf 0 1709 1710
1710.5 -inf 0 1710 1711
1711.5 -inf 0 1711 1712
1712.5 -inf 0 1712 1713
1713.5 -inf 0 1713 1714
1714.5 -inf 0 1714 1715
1715.5 -inf 0 1715 1716
1716.5 -inf 0 1716 1717
1717.5 -inf 0 1717 1718
1718.5 -inf 0 1718 1719
1719.5 -inf 0 1719 1720
1720.5 -inf 0 1720 1721
1721.5 -inf 0 1721 1722
1722.5 -inf 0 1722 1723
1723.5 -inf 0 1723 1724
1724.5 -inf 0 1724 1725
1725.5 -inf 0 1725 1726
1726.5 -inf 0 1726 1727
1727.5 -inf 0 1727 1728
1728.5 -inf 0 1728 1729
1729.5 -inf 0 1729 1730
1730.5 -inf 0 1730 1731
1731.5 -inf 0 1731 1732
1732.5 -inf 0 1732 1733
1733.5 -inf 0 1733 1734
1734.5 -inf 0 1734 1735
1735.5 -inf 0 1735 1736
1736.5 -inf 0 1736 1737
1737.5 -inf 0 1737 1738
1738.5 -inf 0 1738 1739
1739.5 -inf 0 1739 1740
1740.5 -inf 0 1740 1741
1741.5 -inf 0 1741 1742
1742.5 -inf 0 1742 1743
1743.5 -inf 0 1743 1744
1744.5 -inf 0 1744 1745
1745.5 -inf 0 1745 1746
1746.5 -inf 0 1746 1747
1747.5 -inf 0 1747 1748
1748.5 -inf 0 1748 1749
1749.5 -inf 0 1749 1750
1750.5 -inf 0 1750 1751
1751.5 -inf 0 1751 1752
1752.5 -inf 0 1752 1753
1753.5 -inf 0 1753 1754
1754.5 -inf 0 1754 1755
1755.5 -inf 0 1755 1756
1756.5 -inf 0 1756 1757
1757.5 -inf 0 1757 1758
1758.5 -inf 0 1758 1759
1759.5 -inf 0 1759 1760
1760.5 -inf 0 1760 1761
1761.5 -inf 0 1761 1762
1762.5 -inf 0 1762 1763
1763.5 -inf 0 1763 1764
1764.5 -inf 0 1764 1765
1765.5 -inf 0 1765 1766
1766.5 -inf 0 1766 1767
1767.5 -inf 0 1767 1768
1768.5 -inf 0 1768 1769
1769.5 -inf 0 1769 1770
1770.5 -inf 0 1770 1771
1771.5 -inf 0 1771 1772
1772.5 -inf 0 1772 1773
1773.5 -inf 0 1773 1774
1774.5 -inf 0 1774 1775
1775.5 -inf 0 1775 1776
1776.5 -inf 0 1776 1777
1777.5 -inf 0 1777 1778
1778.5 -inf 0 1778 1779
1779.5 -inf 0 1779 1780
1780.5 -inf 0 1780 1781
1781.5 -inf 0 1781 1782
1782.5 -inf 0 1782 1783
1783.5 -inf 0 1783 1784
1784.5 -inf 0 1784 1785
1785.5 -inf 0 1785 1786
1786.5 -inf 0 1786 1787
1787.5 -inf 0 1787 1788
1788.5 -inf 0 1788 1789
1789.5 -inf 0 1789 1790
1790.5 -inf 0 1790 1791
1791.5 -inf 0 1791 1792
1792.5 -inf 0 1792 1793
1793.5 -inf 0 1793 1794
1794.5 -inf 0 1794 1795
1795.5 -inf 0 1795 1796
1796.5 -inf 0 1796 1797
1797.5 -inf 0 1797 1798
1798.5 -inf 0 1798 1799
1799.5 -inf 0 1799 1800
1800.5 -inf 0 1800 1801
1801.5 -inf 0 1801 1802
1802.5 -inf 0 1802 1803
1803.5 -inf 0 1803 1804
1804.5 -inf 0 1804 1805
1805.5 -inf 0 1805 1806
1806.5 -inf 0 1806 1807
1807.5 -inf 0 1807 1808
1808.5 -inf 0 1808 1809
1809.5 -inf 0 1809 1810
1810.5 -inf 0 1810 1811
1811.5 -inf 0 1811 1812
1812.5 -inf 0 1812 1813
1813.5 -inf 0 1813 1814
1814.5 -inf 0 1814 1815
1815.5 -inf 0 1815 1816
1816.5 -inf 0 1816 1817
1817.5 -inf 0 1817 1818
1818.5 -inf 0 1818 1819
1819.5 -inf 0 1819 1820
1820.5 -inf 0 1820 1821
1821.5 -inf 0 1821 1822
1822.5 -inf 0 1822 1823
1823.5 -inf 0 1823 1824
1824.5 -inf 0 1824 1825
1825.5 -inf 0 1825 1826
1826.5 -inf 0 1826 1827
1827.5 -inf 0 1827 1828
1828.5 -inf 0 1828 1829
1829.5 -inf 0 1829 1830
1830.5 -inf 0 1830 1831
1831.5 -inf 0 1831 1832
1832.5 -inf 0 1832 1833
1833.5 -inf 0 1833 1834
1834.5 -inf 0 1834 1835
1835.5 -inf 0 1835 1836
1836.5 -inf 0 1836 1837
1837.5 -inf 0 1837 1838
1838.5 -inf 0 1838 1839
1839.5 -inf 0 1839 1840
1840.5 -inf 0 1840 1841
1841.5 -inf 0 1841 1842
1842.5 -inf 0 1842 1843
1843.5 -inf 0 1843 1844
1844.5 -inf 0 1844 1845
1845.5 -inf 0 1845 1846
1846.5 -inf 0 1846 1847
1847.5 -inf 0 1847 1848
1848.5 -inf 0 1848 1849
1849.5 -inf 0 1849 1850
1850.5 -inf 0 1850 1851
1851.5 -inf 0 1851 1852
1852.5 -inf 0 1852 1853
1853.5 -inf 0 1853 1854
1854.5 -inf 0 1854 1855
1855.5 -inf 0 1855 1856
1856.5 -inf 0 1856 1857
1857.5 -inf 0 1857 1858
1858.5 -inf 0 1858 1859
1859.5 -inf 0 1859 1860
1860.5 -inf 0 1860 1861
1861.5 -inf 0 1861 1862
1862.5 -inf 0 1862 1863
1863.5 -inf 0 1863 1864
1864.5 -inf 0 1864 1865
1865.5 -inf 0 1865 1866
1866.5 -inf 0 1866 1867
1867.5 -inf 0 1867 1868
1868.5 -inf 0 1868 1869
1869.5 -inf 0 1869 1870
1870.5 -inf 0 1870 1871
1871.5 -inf 0 1871 1872
1872.5 -inf 0 1872 1873
1873.5 -inf 0 1873 1874
1874.5 -inf 0 1874 1875
1875.5 -inf 0 1875 1876
1876.5 -inf 0 1876 1877
1877.5 -inf 0 1877 1878
1878.5 -inf 0 1878 1879
1879.5 -inf 0 1879 1880
1880.5 -inf 0 1880 1881
1881.5 -inf 0 1881 1882
1882.5 -inf 0 1882 1883
1883.5 -inf 0 1883 1884
1884.5 -inf 0 1884 1885
1885.5 -inf 0 1885 1886
1886.5 -inf 0 1886 1887
1887.5 -inf 0 1887 1888
1888.5 -inf 0 1888 1889
1889.5 -inf 0 1889 1890
1890.5 -inf 0 1890 1891
1891.5 -inf 0 1891 1892
1892.5 -inf 0 1892 1893
1893.5 -inf 0 1893 1894
1894.5 -inf 0 1894 1895
1895.5 -inf 0 1895 1896
1896.5 -inf 0 1896 1897
1897.5 -inf 0 1897 1898
1898.5 -inf 0 1898 1899
1899.5 -inf 0 1899 1900
1900.5 -inf 0 1900 1901
1901.5 -inf 0 1901 1902
1902.5 -inf 0 1902 1903
1903.5 -inf 0 1903 1904
1904.5 -inf 0 1904 1905
1905.5 -inf 0 1905 1906
1906.5 -inf 0 1906 1907
1907.5 -inf 0 1907 1908
1908.5 -inf 0 1908 1909
1909.5 -inf 0 1909 1910
1910.5 -inf 0 1910 1911
1911.5 -inf 0 1911 1912
1912.5 -inf 0 1912 1913
1913.5 -inf 0 1913 1914
1914.5 -inf 0 1914 1915
1915.5 -inf 0 1915 1916
1916.5 -inf 0 1916 1917
1917.5 -inf 0 1917 1918
1918.5 -inf 0 1918 1919
1919.5 -inf 0 1919 1920
1920.5 -inf 0 1920 1921
1921.5 -inf 0 1921 1922
1922.5 -inf 0 1922 1923
1923.5 -inf 0 1923 1924
1924.5 -inf 0 1924 1925
1925.5 -inf 0 1925 1926
1926.5 -inf 0 1926 1927
1927.5 -inf 0 1927 1928
1928.5 -inf 0 1928 1929
1929.5 -inf 0 1929 1930
1930.5 -inf 0 1930 1931
1931.5 -inf 0 1931 1932
1932.5 -inf 0 1932 1933
1933.5 -inf 0 1933 1934
1934.5 -inf 0 1934 1935
1935.5 -inf 0 1935 1936
1936.5 -inf 0 1936 1937
1937.5 -inf 0 1937 1938
1938.5 -inf 0 1938 1939
1939.5 -inf 0 1939 1940
1940.5 -inf 0 1940 1941
1941.5 -inf 0 1941 1942
1942.5 -inf 0 1942 1943
1943.5 -inf 0 1943 1944
1944.5 -inf 0 1944 1945
1945.5 -inf 0 1945 1946
1946.5 -inf 0 1946 1947
1947.5 -inf 0 1947 1948
1948.5 -inf 0 1948 1949
1949.5 -inf 0 1949 1950
1950.5 -inf 0 1950 1951
1951.5 -inf 0 1951 1952
1952.5 -inf 0 1952 1953
1953.5 -inf 0 1953 1954
1954.5 -inf 0 1954 1955
1955.5 -inf 0 1955 1956
1956.5 -inf 0 1956 1957
1957.5 -inf 0 1957 1958
1958.5 -inf 0 1958 1959
1959.5 -inf 0 1959 1960
1960.5 -inf 0 1960 1961
1961.5 -inf 0 1961 1962
1962.5 -inf 0 1962 1963
1963.5 -inf 0 1963 1964
1964.5 -inf 0 1964 1965
1965.5 -inf 0 1965 1966
1966.5 -inf 0 1966 1967
1967.5 -inf 0 1967 1968
1968.5 -inf 0 1968 1969
1969.5 -inf 0 1969 1970
1970.5 -inf 0 1970 1971
1971.5 -inf 0 1971 1972
1972.5 -inf 0 1972 1973
1973.5 -inf 0 1973 1974
1974.5 -inf 0 1974 1975
1975.5 -inf 0 1975 1976
1976.5 -inf 0 1976 1977
1977.5 -inf 0 1977 1978
1978.5 -inf 0 1978 1979
1979.5 -inf 0 1979 1980
1980.5 -inf 0 1980 1981
1981.5 -inf 0 1981 1982
1982.5 -inf 0 1982 1983
1983.5 -inf 0 1983 1984
1984.5 -inf 0 1984 1985
1985.5 -inf 0 1985 1986
1986.5 -inf 0 1986 1987
1987.5 -inf 0 1987 1988
1988.5 -inf 0 1988 1989
1989.5 -inf 0 1989 1990
1990.5 -inf 0 1990 1991
1991.5 -inf 0 1991 1992
1992.5 -inf 0 1992 1993
1993.5 -inf 0 1993 1994
1994.5 -inf 0 1994 1995
1995.5 -inf 0 1995 1996
1996.5 -inf 0 1996 1997
1997.5 -inf 0 1997 1998
1998.5 -inf 0 1998 1999
1999.5 -inf 0 1999 2000
2000.5 -inf 0 2000 2001
2001.5 -inf 0 2001 2002
2002.5 -inf 0 2002 2003
2003.5 -inf 0 2003 2004
2004.5 -inf 0 2004 2005
2005.5 -inf 0 2005 2006
2006.5 -inf 0 2006 2007
2007.5 -inf 0 2007 2008
2008.5 -inf 0 2008 2009
2009.5 -inf 0 2009 2010
2010.5 -inf 0 2010 2011
2011.5 -inf 0 2011 2012
2012.5 -inf 0 2012 2013
2013.5 -inf 0 2013 2014
2014.5 -inf 0 2014 2015
2015.5 -inf 0 2015 2016
2016.5 -inf 0 2016 2017
2017.5 -inf 0 2017 2018
2018.5 -inf 0 2018 2019
2019.5 -inf 0 2019 2020
2020.5 -inf 0 2020 2021
2021.5 -inf 0 2021 2022
2022.5 -inf 0 2022 2023
2023.5 -inf 0 2023 2024
2024.5 -inf 0 2024 2025
2025.5 -inf 0 2025 2026
2026.5 -inf 0 2026 2027
2027.5 -inf 0 2027 2028
2028.5 -inf 0 2028 2029
2029.5 -inf 0 2029 2030
2030.5 -inf 0 2030 2031
2031.5 -inf 0 2031 2032
2032.5 -inf 0 2032 2033
2033.5 -inf 0 2033 2034
2034.5 -inf 0 2034 2035
2035.5 -inf 0 2035 2036
2036.5 -inf 0 2036 2037
2037.5 -inf 0 2037 2038
2038.5 -inf 0 2038 2039
2039.5 -inf 0 2039 2040
2040.5 -inf 0 2040 2041
2041.5 -inf 0 2041 2042
2042.5 -inf 0 2042 2043
2043.5 -inf 0 2043 2044
2044.5 -inf 0 2044 2045
2045.5 -inf 0 2045 2046
2046.5 -inf 0 2046 2047
2047.5 -inf 0 2047 2048
2048.5 -inf 0 2048 2049
2049.5 -inf 0 2049 2050
2050.5 -inf 0 2050 2051
2051.5 -inf 0 2051 2052
2052.5 -inf 0 2052 2053
2053.5 -inf 0 2053 2054
2054.5 -inf 0 2054 2055
2055.5 -inf 0 2055 2056
2056.5 -inf 0 2056 2057
2057.5 -inf 0 2057 2058
2058.5 -inf 0 2058 2059
2059.5 -inf 0 2059 2060
2060.5 -inf 0 2060 2061
2061.5 -inf 0 2061 2062
2062.5 -inf 0 2062 2063
2063.5 -inf 0 2063 2064
2064.5 -inf 0 2064 2065
2065.5 -inf 0 2065 2066
2066.5 -inf 0 2066 2067
2067.5 -inf 0 2067 2068
2068.5 -inf 0 2068 2069
2069.5 -inf 0 2069 2070
2070.5 -inf 0 2070 2071
2071.5 -inf 0 2071 2072
2072.5 -inf 0 2072 2073
2073.5 -inf 0 2073 2074
2074.5 -inf 0 2074 2075
2075.5 -inf 0 2075 2076
2076.5 -inf 0 2076 2077
2077.5 -inf 0 2077 2078
2078.5 -inf 0 2078 2079
2079.5 -inf 0 2079 2080
2080.5 -inf 0 2080 2081
2081.5 -inf 0 2081 2082
2082.5 -inf 0 2082 2083
2083.5 -inf 0 2083 2084
2084.5 -inf 0 2084 2085
2085.5 -inf 0 2085 2086
2086.5 -inf 0 2086 2087
2087.5 -inf 0 2087 2088
2088.5 -inf 0 2088 2089
2089.5 -inf 0 2089 2090
2090.5 -inf 0 2090 2091
2091.5 -inf 0 2091 2092
2092.5 -inf 0 2092 2093
2093.5 -inf 0 2093 2094
2094.5 -inf 0 2094 2095
2095.5 -inf 0 2095 2096
2096.5 -inf 0 2096 2097
2097.5 -inf 0 2097 2098
2098.5 -inf 0 2098 2099
2099.5 -inf 0 2099 2100
2100.5 -inf 0 2100 2101
2101.5 -inf 0 2101 2102
2102.5 -inf 0 2102 2103
2103.5 -inf 0 2103 2104
2104.5 -inf 0 2104 2105
2105.5 -inf 0 2105 2106
2106.5 -inf 0 2106 2107
2107.5 -inf 0 2107 2108
2108.5 -inf 0 2108 2109
2109.5 -inf 0 2109 2110
2110.5 -inf 0 2110 2111
2111.5 -inf 0 2111 2112
2112.5 -inf 0 2112 2113
2113.5 -inf 0 2113 2114
2114.5 -inf 0 2114 2115
2115.5 -inf 0 2115 2116
2116.5 -inf 0 2116 2117
2117.5 -inf 0 2117 2118
2118.5 -inf 0 2118 2119
2119.5 -inf 0 2119 2120
2120.5 -inf 0 2120 2121
2121.5 -inf 0 2121 2122
2122.5 -inf 0 2122 2123
2123.5 -inf 0 2123 2124
2124.5 -inf 0 2124 2125
2125.5 -inf 0 2125 2126
2126.5 -inf 0 2126 2127
2127.5 -inf 0 2127 2128
2128.5 -inf 0 2128 2129
2129.5 -inf 0 2129 2130
2130.5 -inf 0 2130 2131
2131.5 -inf 0 2131 2132
2132.5 -inf 0 2132 2133
2133.5 -inf 0 2133 2134
2134.5 -inf 0 2134 2135
2135.5 -inf 0 2135 2136
2136.5 -inf 0 2136 2137
2137.5 -inf 0 2137 2138
2138.5 -inf 0 2138 2139
2139.5 -inf 0 2139 2140
2140.5 -inf 0 2140 2141
2141.5 -inf 0 2141 2142
2142.5 -inf 0 2142 2143
2143.5 -inf 0 2143 2144
2144.5 -inf 0 2144 2145
2145.5 -inf 0 2145 2146
2146.5 -inf 0 2146 2147
2147.5 -inf 0 2147 2148
2148.5 -inf 0 2148 2149
2149.5 -inf 0 2149 2150
2150.5 -inf 0 2150 2151
2151.5 -inf 0 2151 2152
2152.5 -inf 0 2152 2153
2153.5 -inf 0 2153 2154
2154.5 -inf 0 2154 2155
2155.5 -inf 0 2155 2156
2156.5 -inf 0 2156 2157
2157.5 -inf 0 2157 2158
2158.5 -inf 0 2158 2159
2159.5 -inf 0 2159 2160
2160.5 -inf 0 2160 2161
2161.5 -inf 0 2161 2162
2162.5 -inf 0 2162 2163
2163.5 -inf 0 2163 2164
2164.5 -inf 0 2164 2165
2165.5 -inf 0 2165 2166
2166.5 -inf 0 2166 2167
2167.5 -inf 0 2167 2168
2168.5 -inf 0 2168 2169
2169.5 -inf 0 2169 2170
2170.5 -inf 0 2170 2171
2171.5 -inf 0 2171 2172
2172.5 -inf 0 2172 2173
2173.5 -inf 0 2173 2174
2174.5 -inf 0 2174 2175
2175.5 -inf 0 2175 2176
2176.5 -inf 0 2176 2177
2177.5 -inf 0 2177 2178
2178.5 -inf 0 2178 2179
2179.5 -inf 0 2179 2180
2180.5 -inf 0 2180 2181
2181.5 -inf 0 2181 2182
2182.5 -inf 0 2182 2183
2183.5 -inf 0 2183 2184
2184.5 -inf 0 2184 2185
2185.5 -inf 0 2185 2186
2186.5 -inf 0 2186 2187
2187.5 -inf 0 2187 2188
2188.5 -inf 0 2188 2189
2189.5 -inf 0 2189 2190
2190.5 -inf 0 2190 2191
2191.5 -inf 0 2191 2192
2192.5 -inf 0 2192 2193
2193.5 -inf 0 2193 2194
2194.5 -inf 0 2194 2195
2195.5 -inf 0 2195 2196
2196.5 -inf 0 2196 2197
2197.5 -inf 0 2197 2198
2198.5 -inf 0 2198 2199
2199.5 -inf 0 2199 2200
2200.5 -inf 0 2200 2201
2201.5 -inf 0 2201 2202
2202.5 -inf 0 2202 2203
2203.5 -inf 0 2203 2204
2204.5 -inf 0 2204 2205
2205.5 -inf 0 2205 2206
2206.5 -inf 0 2206 2207
2207.5 -inf 0 2207 2208
2208.5 -inf 0 2208 2209
2209.5 -inf 0 2209 2210
2210.5 -inf 0 2210 2211
2211.5 -inf 0 2211 2212
2212.5 -inf 0 2212 2213
2213.5 -inf 0 2213 2214
2214.5 -inf 0 2214 2215
2215.5 -inf 0 2215 2216
2216.5 -inf 0 2216 2217
2217.5 -inf 0 2217 2218
2218.5 -inf 0 2218 2219
2219.5 -inf 0 2219 2220
2220.5 -inf 0 2220 2221
2221.5 -inf 0 2221 2222
2222.5 -inf 0 2222 2223
2223.5 -inf 0 2223 2224
2224.5 -inf 0 2224 2225
2225.5 -inf 0 2225 2226
2226.5 -inf 0 2226 2227
2227.5 -inf 0 2227 2228
2228.5 -inf 0 2228 2229
2229.5 -inf 0 2229 2230
2230.5 -inf 0 2230 2231
2231.5 -inf 0 2231 2232
2232.5 -inf 0 2232 2233
2233.5 -inf 0 2233 2234
2234.5 -inf 0 2234 2235
2235.5 -inf 0 2235 2236
2236.5 -inf 0 2236 2237
2237.5 -inf 0 2237 2238
2238.5 -inf 0 2238 2239
2239.5 -inf 0 2239 2240
2240.5 -inf 0 2240 2241
2241.5 -inf 0 2241 2242
2242.5 -inf 0 2242 2243
2243.5 -inf 0 2243 2244
2244.5 -inf 0 2244 2245
2245.5 -inf 0 2245 2246
2246.5 -inf 0 2246 2247
2247.5 -inf 0 2247 2248
2248.5 -inf 0 2248 2249
2249.5 -inf 0 2249 2250
2250.5 -inf 0 2250 2251
2251.5 -inf 0 2251 2252
2252.5 -inf 0 2252 2253
2253.5 -inf 0 2253 2254
2254.5 -inf 0 2254 2255
2255.5 -inf 0 2255 2256
2256.5 -inf 0 2256 2257
2257.5 -inf 0 2257 2258
2258.5 -inf 0 2258 2259
2259.5 -inf 0 2259 2260
2260.5 -inf 0 2260 2261
2261.5 -inf 0 2261 2262
2262.5 -inf 0 2262 2263
2263.5 -inf 0 2263 2264
2264.5 -inf 0 2264 2265
2265.5 -inf 0 2265 2266
2266.5 -inf 0 2266 2267
2267.5 -inf 0 2267 2268
2268.5 -inf 0 2268 2269
2269.5 -inf 0 2269 2270
2270.5 -inf 0 2270 2271
2271.5 -inf 0 2271 2272
2272.5 -inf 0 2272 2273
2273.5 -inf 0 2273 2274
2274.5 -inf 0 2274 2275
2275.5 -inf 0 2275 2276
2276.5 -inf 0 2276 2277
2277.5 -inf 0 2277 2278
2278.5 -inf 0 2278 2279
2279.5 -inf 0 2279 2280
2280.5 -inf 0 2280 2281
2281.5 -inf 0 2281 2282
2282.5 -inf 0 2282 2283
2283.5 -inf 0 2283 2284
2284.5 -inf 0 2284 2285
2285.5 -inf 0 2285 2286
2286.5 -inf 0 2286 2287
2287.5 -inf 0 2287 2288
2288.5 -inf 0 2288 2289
2289.5 -inf 0 2289 2290
2290.5 -inf 0 2290 2291
2291.5 -inf 0 2291 2292
2292.5 -inf 0 2292 2293
2293.5 -inf 0 2293 2294
2294.5 -inf 0 2294 2295
2295.5 -inf 0 2295 2296
2296.5 -inf 0 2296 2297
2297.5 -inf 0 2297 2298
2298.5 -inf 0 2298 2299
2299.5 -inf 0 2299 2300
2300.5 -inf 0 2300 2301
2301.5 -inf 0 2301 2302
2302.5 -inf 0 2302 2303
2303.5 -inf 0 2303 2304
2304.5 -inf 0 2304 2305
2305.5 -inf 0 2305 2306
2306.5 -inf 0 2306 2307
2307.5 -inf 0 2307 2308
2308.5 -inf 0 2308 2309
2309.5 -inf 0 2309 2310
2310.5 -inf 0 2310 2311
2311.5 -inf 0 2311 2312
2312.5 -inf 0 2312 2313
2313.5 -inf 0 2313 2314
2314.5 -inf 0 2314 2315
2315.5 -inf 0 2315 2316
2316.5 -inf 0 2316 2317
2317.5 -inf 0 2317 2318
2318.5 -inf 0 2318 2319
2319.5 -inf 0 2319 2320
2320.5 -inf 0 2320 2321
2321.5 -inf 0 2321 2322
2322.5 -inf 0 2322 2323
2323.5 -inf 0 2323 2324
2324.5 -inf 0 2324 2325
2325.5 -inf 0 2325 2326
2326.5 -inf 0 2326 2327
2327.5 -inf 0 2327 2328
2328.5 -inf 0 2328 2329
2329.5 -inf 0 2329 2330
2330.5 -inf 0 2330 2331
2331.5 -inf 0 2331 2332
2332.5 -inf 0 2332 2333
2333.5 -inf 0 2333 2334
2334.5 -inf 0 2334 2335
2335.5 -inf 0 2335 2336
2336.5 -inf 0 2336 2337
2337.5 -inf 0 2337 2338
2338.5 -inf 0 2338 2339
2339.5 -inf 0 2339 2340
2340.5 -inf 0 2340 2341
2341.5 -inf 0 2341 2342
2342.5 -inf 0 2342 2343
2343.5 -inf 0 2343 2344
2344.5 -inf 0 2344 2345
2345.5 -inf 0 2345 2346
2346.5 -inf 0 2346 2347
2347.5 -inf 0 2347 2348
2348.5 -inf 0 2348 2349
2349.5 -inf 0 2349 2350
2350.5 -inf 0 2350 2351
2351.5 -inf 0 2351 2352
2352.5 -inf 0 2352 2353
2353.5 -inf 0 2353 2354
2354.5 -inf 0 2354 2355
2355.5 -inf 0 2355 2356
2356.5 -inf 0 2356 2357
2357.5 -inf 0 2357 2358
2358.5 -inf 0 2358 2359
2359.5 -inf 0 2359 2360
2360.5 -inf 0 2360 2361
2361.5 -inf 0 2361 2362
2362.5 -inf 0 2362 2363
2363.5 -inf 0 2363 2364
2364.5 -inf 0 2364 2365
2365.5 -inf 0 2365 2366
2366.5 -inf 0 2366 2367
2367.5 -inf 0 2367 2368
2368.5 -inf 0 2368 2369
2369.5 -inf 0 2369 2370
2370.5 -inf 0 2370 2371
2371.5 -inf 0 2371 2372
2372.5 -inf 0 2372 2373
2373.5 -inf 0 2373 2374
2374.5 -inf 0 2374 2375
2375.5 -inf 0 2375 2376
2376.5 -inf 0 2376 2377
2377.5 -inf 0 2377 2378
2378.5 -inf 0 2378 2379
2379.5 -inf 0 2379 2380
2380.5 -inf 0 2380 2381
2381.5 -inf 0 2381 2382
2382.5 -inf 0 2382 2383
2383.5 -inf 0 2383 2384
2384.5 -inf 0 2384 2385
2385.5 -inf 0 2385 2386
2386.5 -inf 0 2386 2387
2387.5 -inf 0 2387 2388
2388.5 -inf 0 2388 2389
2389.5 -inf 0 2389 2390
2390.5 -inf 0 2390 2391
2391.5 -inf 0 2391 2392
2392.5 -inf 0 2392 2393
2393.5 -inf 0 2393 2394
2394.5 -inf 0 2394 2395
2395.5 -inf 0 2395 2396
2396.5 -inf 0 2396 2397
2397.5 -inf 0 2397 2398
2398.5 -inf 0 2398 2399
2399.5 -inf 0 2399 2400
2400.5 -inf 0 2400 2401
2401.5 -inf 0 2401 2402
2402.5 -inf 0 2402 2403
2403.5 -inf 0 2403 2404
2404.5 -inf 0 2404 2405
2405.5 -inf 0 2405 2406
2406.5 -inf 0 2406 2407
2407.5 -inf 0 2407 2408
2408.5 -inf 0 2408 2409
2409.5 -inf 0 2409 2410
2410.5 -inf 0 2410 2411
2411.5 -inf 0 2411 2412
2412.5 -inf 0 2412 2413
2413.5 -inf 0 2413 2414
2414.5 -inf 0 2414 2415
2415.5 -inf 0 2415 2416
2416.5 -inf 0 2416 2417
2417.5 -inf 0 2417 2418
2418.5 -inf 0 2418 2419
2419.5 -inf 0 2419 2420
2420.5 -inf 0 2420 2421
2421.5 -inf 0 2421 2422
2422.5 -inf 0 2422 2423
2423.5 -inf 0 2423 2424
2424.5 -inf 0 2424 2425
2425.5 -inf 0 2425 2426
2426.5 -inf 0 2426 2427
2427.5 -inf 0 2427 2428
2428.5 -inf 0 2428 2429
2429.5 -inf 0 2429 2430
2430.5 -inf 0 2430 2431
2431.5 -inf 0 2431 2432
2432.5 -inf 0 2432 2433
2433.5 -inf 0 2433 2434
2434.5 -inf 0 2434 2435
2435.5 -inf 0 2435 2436
2436.5 -inf 0 2436 2437
2437.5 -inf 0 2437 2438
2438.5 -inf 0 2438 2439
2439.5 -inf 0 2439 2440
2440.5 -inf 0 2440 2441
2441.5 -inf 0 2441 2442
2442.5 -inf 0 2442 2443
2443.5 -inf 0 2443 2444
2444.5 -inf 0 2444 2445
2445.5 -inf 0 2445 2446
2446.5 -inf 0 2446 2447
2447.5 -inf 0 2447 2448
2448.5 -inf 0 2448 2449
2449.5 -inf 0 2449 2450
2450.5 -inf 0 2450 2451
2451.5 -inf 0 2451 2452
2452.5 -inf 0 2452 2453
2453.5 -inf 0 2453 2454
2454.5 -inf 0 2454 2455
2455.5 -inf 0 2455 2456
2456.5 -inf 0 2456 2457
2457.5 -inf 0 2457 2458
2458.5 -inf 0 2458 2459
2459.5 -inf 0 2459 2460
2460.5 -inf 0 2460 2461
2461.5 -inf 0 2461 2462
2462.5 -inf 0 2462 2463
2463.5 -inf 0 2463 2464
2464.5 -inf 0 2464 2465
2465.5 -inf 0 2465 2466
2466.5 -inf 0 2466 2467
2467.5 -inf 0 2467 2468
2468.5 -inf 0 2468 2469
2469.5 -inf 0 2469 2470
2470.5 -inf 0 2470 2471
2471.5 -inf 0 2471 2472
2472.5 -inf 0 2472 2473
2473.5 -inf 0 2473 2474
2474.5 -inf 0 2474 2475
2475.5 -inf 0 2475 2476
2476.5 -inf 0 2476 2477
2477.5 -inf 0 2477 2478
2478.5 -inf 0 2478 2479
2479.5 -inf 0 2479 2480
2480.5 -inf 0 2480 2481
2481.5 -inf 0 2481 2482
2482.5 -inf 0 2482 2483
2483.5 -inf 0 2483 2484
2484.5 -inf 0 2484 2485
2485.5 -inf 0 2485 2486
2486.5 -inf 0 2486 2487
2487.5 -inf 0 2487 2488
2488.5 -inf 0 2488 2489
2489.5 -inf 0 2489 2490
2490.5 -inf 0 2490 2491
2491.5 -inf 0 2491 2492
2492.5 -inf 0 2492 2493
2493.5 -inf 0 2493 2494
2494.5 -inf 0 2494 2495
2495.5 -inf 0 2495 2496
2496.5 -inf 0 2496 2497
2497.5 -inf 0 2497 2498
2498.5 -inf 0 2498 2499
2499.5 -inf 0 2499 2500
2500.5 -inf 0 2500 2501
2501.5 -inf 0 2501 2502
2502.5 -inf 0 2502 2503
2503.5 -inf 0 2503 2504
2504.5 -inf 0 2504 2505
2505.5 -inf 0 2505 2506
2506.5 -inf 0 2506 2507
2507.5 -inf 0 2507 2508
2508.5 -inf 0 2508 2509
2509.5 -inf 0 2509 2510
2510.5 -inf 0 2510 2511
2511.5 -inf 0 2511 2512
2512.5 -inf 0 2512 2513
2513.5 -inf 0 2513 2514
2514.5 -inf 0 2514 2515
2515.5 -inf 0 2515 2516
2516.5 -inf 0 2516 2517
2517.5 -inf 0 2517 2518
2518.5 -inf 0 2518 2519
2519.5 -inf 0 2519 2520
2520.5 -inf 0 2520 2521
2521.5 -inf 0 2521 2522
2522.5 -inf 0 2522 2523
2523.5 -inf 0 2523 2524
2524.5 -inf 0 2524 2525
2525.5 -inf 0 2525 2526
2526.5 -inf 0 2526 2527
2527.5 -inf 0 2527 2528
2528.5 -inf 0 2528 2529
2529.5 -inf 0 2529 2530
2530.5 -inf 0 2530 2531
2531.5 -inf 0 2531 2532
2532.5 -inf 0 2532 2533
2533.5 -inf 0 2533 2534
2534.5 -inf 0 2534 2535
2535.5 -inf 0 2535 2536
2536.5 -inf 0 2536 2537
2537.5 -inf 0 2537 2538
2538.5 -inf 0 2538 2539
2539.5 -inf 0 2539 2540
2540.5 -inf 0 2540 2541
2541.5 -inf 0 2541 2542
2542.5 -inf 0 2542 2543
2543.5 -inf 0 2543 2544
2544.5 -inf 0 2544 2545
2545.5 -inf 0 2545 2546
2546.5 -inf 0 2546 2547
2547.5 -inf 0 2547 2548
2548.5 -inf 0 2548 2549
2549.5 -inf 0 2549 2550
2550.5 -inf 0 2550 2551
2551.5 -inf 0 2551 2552
2552.5 -inf 0 2552 2553
2553.5 -inf 0 2553 2554
2554.5 -inf 0 2554 2555
2555.5 -inf 0 2555 2556
2556.5 -inf 0 2556 2557
2557.5 -inf 0 2557 2558
2558.5 -inf 0 2558 2559
2559.5 -inf 0 2559 2560
2560.5 -inf 0 2560 2561
2561.5 -inf 0 2561 2562
2562.5 -inf 0 2562 2563
2563.5 -inf 0 2563 2564
2564.5 -inf 0 2564 2565
2565.5 -inf 0 2565 2566
2566.5 -inf 0 2566 2567
2567.5 -inf 0 2567 2568
2568.5 -inf 0 2568 2569
2569.5 -inf 0 2569 2570
2570.5 -inf 0 2570 2571
2571.5 -inf 0 2571 2572
2572.5 -inf 0 2572 2573
2573.5 -inf 0 2573 2574
2574.5 -inf 0 2574 2575
2575.5 -inf 0 2575 2576
2576.5 -inf 0 2576 2577
2577.5 -inf 0 2577 2578
2578.5 -inf 0 2578 2579
2579.5 -inf 0 2579 2580
2580.5 -inf 0 2580 2581
2581.5 -inf 0 2581 2582
2582.5 -inf 0 2582 2583
2583.5 -inf 0 2583 2584
2584.5 -inf 0 2584 2585
2585.5 -inf 0 2585 2586
2586.5 -inf 0 2586 2587
2587.5 -inf 0 2587 2588
2588.5 -inf 0 2588 2589
2589.5 -inf 0 2589 2590
2590.5 -inf 0 2590 2591
2591.5 -inf 0 2591 2592
2592.5 -inf 0 2592 2593
2593.5 -inf 0 2593 2594
2594.5 -inf 0 2594 2595
2595.5 -inf 0 2595 2596
2596.5 -inf 0 2596 2597
2597.5 -inf 0 2597 2598
2598.5 -inf 0 2598 2599
2599.5 -inf 0 2599 2600
2600.5 -inf 0 2600 2601
2601.5 -inf 0 2601 2602
2602.5 -inf 0 2602 2603
2603.5 -inf 0 2603 2604
2604.5 -inf 0 2604 2605
2605.5 -inf 0 2605 2606
2606.5 -inf 0 2606 2607
2607.5 -inf 0 2607 2608
2608.5 -inf 0 2608 2609
2609.5 -inf 0 2609 2610
2610.5 -inf 0 2610 2611
2611.5 -inf 0 2611 2612
2612.5 -inf 0 2612 2613
2613.5 -inf 0 2613 2614
2614.5 -inf 0 2614 2615
2615.5 -inf 0 2615 2616
2616.5 -inf 0 2616 2617
2617.5 -inf 0 2617 2618
2618.5 -inf 0 2618 2619
2619.5 -inf 0 2619 2620
2620.5 -inf 0 2620 2621
2621.5 -inf 0 2621 2622
2622.5 -inf 0 2622 2623
2623.5 -inf 0 2623 2624
2624.5 -inf 0 2624 2625
2625.5 -inf 0 2625 2626
2626.5 -inf 0 2626 2627
2627.5 -inf 0 2627 2628
2628.5 -inf 0 2628 2629
2629.5 -inf 0 2629 2630
2630.5 -inf 0 2630 2631
2631.5 -inf 0 2631 2632
2632.5 -inf 0 2632 2633
2633.5 -inf 0 2633 2634
2634.5 -inf 0 2634 2635
2635.5 -inf 0 2635 2636
2636.5 -inf 0 2636 2637
2637.5 -inf 0 2637 2638
2638.5 -inf 0 2638 2639
2639.5 -inf 0 2639 2640
2640.5 -inf 0 2640 2641
2641.5 -inf 0 2641 2642
2642.5 -inf 0 2642 2643
2643.5 -inf 0 2643 2644
2644.5 -inf 0 2644 2645
2645.5 -inf 0 2645 2646
2646.5 -inf 0 2646 2647
2647.5 -inf 0 2647 2648
2648.5 -inf 0 2648 2649
2649.5 -inf 0 2649 2650
2650.5 -inf 0 2650 2651
2651.5 -inf 0 2651 2652
2652.5 -inf 0 2652 2653
2653.5 -inf 0 2653 2654
2654.5 -inf 0 2654 2655
2655.5 -inf 0 2655 2656
2656.5 -inf 0 2656 2657
2657.5 -inf 0 2657 2658
2658.5 -inf 0 2658 2659
2659.5 -inf 0 2659 2660
2660.5 -inf 0 2660 2661
2661.5 -inf 0 2661 2662
2662.5 -inf 0 2662 2663
2663.5 -inf 0 2663 2664
2664.5 -inf 0 2664 2665
2665.5 -inf 0 2665 2666
2666.5 -inf 0 2666 2667
2667.5 -inf 0 2667 2668
2668.5 -inf 0 2668 2669
2669.5 -inf 0 2669 2670
2670.5 -inf 0 2670 2671
2671.5 -inf 0 2671 2672
2672.5 -inf 0 2672 2673
2673.5 -inf 0 2673 2674
2674.5 -inf 0 2674 2675
2675.5 -inf 0 2675 2676
2676.5 -inf 0 2676 2677
2677.5 -inf 0 2677 2678
2678.5 -inf 0 2678 2679
2679.5 -inf 0 2679 2680
2680.5 -inf 0 2680 2681
2681.5 -inf 0 2681 2682
2682.5 -inf 0 2682 2683
2683.5 -inf 0 2683 2684
2684.5 -inf 0 2684 2685
2685.5 -inf 0 2685 2686
2686.5 -inf 0 2686 2687
2687.5 -inf 0 2687 2688
2688.5 -inf 0 2688 2689
2689.5 -inf 0 2689 2690
2690.5 -inf 0 2690 2691
2691.5 -inf 0 2691 2692
2692.5 -inf 0 2692 2693
2693.5 -inf 0 2693 2694
2694.5 -inf 0 2694 2695
2695.5 -inf 0 2695 2696
2696.5 -inf 0 2696 2697
2697.5 -inf 0 2697 2698
2698.5 -inf 0 2698 2699
2699.5 -inf 0 2699 2700
2700.5 -inf 0 2700 2701
2701.5 -inf 0 2701 2702
2702.5 -inf 0 2702 2703
2703.5 -inf 0 2703 2704
2704.5 -inf 0 2704 2705
2705.5 -inf 0 2705 2706
2706.5 -inf 0 2706 2707
2707.5 -inf 0 2707 2708
2708.5 -inf 0 2708 2709
2709.5 -inf 0 2709 2710
2710.5 -inf 0 2710 2711
2711.5 -inf 0 2711 2712
2712.5 -inf 0 2712 2713
2713.5 -inf 0 2713 2714
2714.5 -inf 0 2714 2715
2715.5 -inf 0 2715 2716
2716.5 -inf 0 2716 2717
2717.5 -inf 0 2717 2718
2718.5 -inf 0 2718 2719
2719.5 -inf 0 2719 2720
2720.5 -inf 0 2720 2721
2721.5 -inf 0 2721 2722
2722.5 -inf 0 2722 2723
2723.5 -inf 0 2723 2724
2724.5 -inf 0 2724 2725
2725.5 -inf 0 2725 2726
2726.5 -inf 0 2726 2727
2727.5 -inf 0 2727 2728
2728.5 -inf 0 2728 2729
2729.5 -inf 0 2729 2730
2730.5 -inf 0 2730 2731
2731.5 -inf 0 2731 2732
2732.5 -inf 0 2732 2733
2733.5 -inf 0 2733 2734
2734.5 -inf 0 2734 2735
2735.5 -inf 0 2735 2736
2736.5 -inf 0 2736 2737
2737.5 -inf 0 2737 2738
2738.5 -inf 0 2738 2739
2739.5 -inf 0 2739 2740
2740.5 -inf 0 2740 2741
2741.5 -inf 0 2741 2742
2742.5 -inf 0 2742 2743
2743.5 -inf 0 2743 2744
2744.5 -inf 0 2744 2745
2745.5 -inf 0 2745 2746
2746.5 -inf 0 2746 2747
2747.5 -inf 0 2747 2748
2748.5 -inf 0 2748 2749
2749.5 -inf 0 2749 2750
2750.5 -inf 0 2750 2751
2751.5 -inf 0 2751 2752
2752.5 -inf 0 2752 2753
2753.5 -inf 0 2753 2754
2754.5 -inf 0 2754 2755
2755.5 -inf 0 2755 2756
2756.5 -inf 0 2756 2757
2757.5 -inf 0 2757 2758
2758.5 -inf 0 2758 2759
2759.5 -inf 0 2759 2760
2760.5 -inf 0 2760 2761
2761.5 -inf 0 2761 2762
2762.5 -inf 0 2762 2763
2763.5 -inf 0 2763 2764
2764.5 -inf 0 2764 2765
2765.5 -inf 0 2765 2766
2766.5 -inf 0 2766 2767
2767.5 -inf 0 2767 2768
2768.5 -inf 0 2768 2769
2769.5 -inf 0 2769 2770
2770.5 -inf 0 2770 2771
2771.5 -inf 0 2771 2772
2772.5 -inf 0 2772 2773
2773.5 -inf 0 2773 2774
2774.5 -inf 0 2774 2775
2775.5 -inf 0 2775 2776
2776.5 -inf 0 2776 2777
2777.5 -inf 0 2777 2778
2778.5 -inf 0 2778 2779
2779.5 -inf 0 2779 2780
2780.5 -inf 0 2780 2781
2781.5 -inf 0 2781 2782
2782.5 -inf 0 2782 2783
2783.5 -inf 0 2783 2784
2784.5 -inf 0 2784 2785
2785.5 -inf 0 2785 2786
2786.5 -inf 0 2786 2787
2787.5 -inf 0 2787 2788
2788.5 -inf 0 2788 2789
2789.5 -inf 0 2789 2790
2790.5 -inf 0 2790 2791
2791.5 -inf 0 2791 2792
2792.5 -inf 0 2792 2793
2793.5 -inf 0 2793 2794
2794.5 -inf 0 2794 2795
2795.5 -inf 0 2795 2796
2796.5 -inf 0 2796 2797
2797.5 -inf 0 2797 2798
2798.5 -inf 0 2798 2799
2799.5 -inf 0 2799 2800
2800.5 -inf 0 2800 2801
2801.5 -inf 0 2801 2802
2802.5 -inf 0 2802 2803
2803.5 -inf 0 2803 2804
2804.5 -inf 0 2804 2805
2805.5 -inf 0 2805 2806
2806.5 -inf 0 2806 2807
2807.5 -inf 0 2807 2808
2808.5 -inf 0 2808 2809
2809.5 -inf 0 2809 2810
2810.5 -inf 0 2810 2811
2811.5 -inf 0 2811 2812
2812.5 -inf 0 2812 2813
2813.5 -inf 0 2813 2814
2814.5 -inf 0 2814 2815
2815.5 -inf 0 2815 2816
2816.5 -inf 0 2816 2817
2817.5 -inf 0 2817 2818
2818.5 -inf 0 2818 2819
2819.5 -inf 0 2819 2820
2820.5 -inf 0 2820 2821
2821.5 -inf 0 2821 2822
2822.5 -inf 0 2822 2823
2823.5 -inf 0 2823 2824
2824.5 -inf 0 2824 2825
2825.5 -inf 0 2825 2826
2826.5 -inf 0 2826 2827
2827.5 -inf 0 2827 2828
2828.5 -inf 0 2828 2829
2829.5 -inf 0 2829 2830
2830.5 -inf 0 2830 2831
2831.5 -inf 0 2831 2832
2832.5 -inf 0 2832 2833
2833.5 -inf 0 2833 2834
2834.5 -inf 0 2834 2835
2835.5 -inf 0 2835 2836
2836.5 -inf 0 2836 2837
2837.5 -inf 0 2837 2838
2838.5 -inf 0 2838 2839
2839.5 -inf 0 2839 2840
2840.5 -inf 0 2840 2841
2841.5 -inf 0 2841 2842
2842.5 -inf 0 2842 2843
2843.5 -inf 0 2843 2844
2844.5 -inf 0 2844 2845
2845.5 -inf 0 2845 2846
2846.5 -inf 0 2846 2847
2847.5 -inf 0 2847 2848
2848.5 -inf 0 2848 2849
2849.5 -inf 0 2849 2850
2850.5 -inf 0 2850 2851
2851.5 -inf 0 2851 2852
2852.5 -inf 0 2852 2853
2853.5 -inf 0 2853 2854
2854.5 -inf 0 2854 2855
2855.5 -inf 0 2855 2856
2856.5 -inf 0 2856 2857
2857.5 -inf 0 2857 2858
2858.5 -inf 0 2858 2859
2859.5 -inf 0 2859 2860
2860.5 -inf 0 2860 2861
2861.5 -inf 0 2861 2862
2862.5 -inf 0 2862 2863
2863.5 -inf 0 2863 2864
2864.5 -inf 0 2864 2865
2865.5 -inf 0 2865 2866
2866.5 -inf 0 2866 2867
2867.5 -inf 0 2867 2868
2868.5 -inf 0 2868 2869
2869.5 -inf 0 2869 2870
2870.5 -inf 0 2870 2871
2871.5 -inf 0 2871 2872
2872.5 -inf 0 2872 2873
2873.5 -inf 0 2873 2874
2874.5 -inf 0 2874 2875
2875.5 -inf 0 2875 2876
2876.5 -inf 0 2876 2877
2877.5 -inf 0 2877 2878
2878.5 -inf 0 2878 2879
2879.5 -inf 0 2879 2880
2880.5 -inf 0 2880 2881
2881.5 -inf 0 2881 2882
2882.5 -inf 0 2882 2883
2883.5 -inf 0 2883 2884
2884.5 -inf 0 2884 2885
2885.5 -inf 0 2885 2886
2886.5 -inf 0 2886 2887
2887.5 -inf 0 2887 2888
2888.5 -inf 0 2888 2889
2889.5 -inf 0 2889 2890
2890.5 -inf 0 2890 2891
2891.5 -inf 0 2891 2892
2892.5 -inf 0 2892 2893
2893.5 -inf 0 2893 2894
2894.5 -inf 0 2894 2895
2895.5 -inf 0 2895 2896
2896.5 -inf 0 2896 2897
2897.5 -inf 0 2897 2898
2898.5 -inf 0 2898 2899
2899.5 -inf 0 2899 2900
2900.5 -inf 0 2900 2901
2901.5 -inf 0 2901 2902
2902.5 -inf 0 2902 2903
2903.5 -inf 0 2903 2904
2904.5 -inf 0 2904 2905
2905.5 -inf 0 2905 2906
2906.5 -inf 0 2906 2907
2907.5 -inf 0 2907 2908
2908.5 -inf 0 2908 2909
2909.5 -inf 0 2909 2910
2910.5 -inf 0 2910 2911
2911.5 -inf 0 2911 2912
2912.5 -inf 0 2912 2913
2913.5 -inf 0 2913 2914
2914.5 -inf 0 2914 2915
2915.5 -inf 0 2915 2916
2916.5 -inf 0 2916 2917
2917.5 -inf 0 2917 2918
2918.5 -inf 0 2918 2919
2919.5 -inf 0 2919 2920
2920.5 -inf 0 2920 2921
2921.5 -inf 0 2921 2922
2922.5 -inf 0 2922 2923
2923.5 -inf 0 2923 2924
2924.5 -inf 0 2924 2925
2925.5 -inf 0 2925 2926
2926.5 -inf 0 2926 2927
2927.5 -inf 0 2927 2928
2928.5 -inf 0 2928 2929
2929.5 -inf 0 2929 2930
2930.5 -inf 0 2930 2931
2931.5 -inf 0 2931 2932
2932.5 -inf 0 2932 2933
2933.5 -inf 0 2933 2934
2934.5 -inf 0 2934 2935
2935.5 -inf 0 2935 2936
2936.5 -inf 0 2936 2937
2937.5 -inf 0 2937 2938
2938.5 -inf 0 2938 2939
2939.5 -inf 0 2939 2940
2940.5 -inf 0 2940 2941
2941.5 -inf 0 2941 2942
2942.5 -inf 0 2942 2943
2943.5 -inf 0 2943 2944
2944.5 -inf 0 2944 2945
2945.5 -inf 0 2945 2946
2946.5 -inf 0 2946 2947
2947.5 -inf 0 2947 2948
2948.5 -inf 0 2948 2949
2949.5 -inf 0 2949 2950
2950.5 -inf 0 2950 2951
2951.5 -inf 0 2951 2952
2952.5 -inf 0 2952 2953
2953.5 -inf 0 2953 2954
2954.5 -inf 0 2954 2955
2955.5 -inf 0 2955 2956
2956.5 -inf 0 2956 2957
2957.5 -inf 0 2957 2958
2958.5 -inf 0 2958 2959
2959.5 -inf 0 2959 2960
2960.5 -inf 0 2960 2961
2961.5 -inf 0 2961 2962
2962.5 -inf 0 2962 2963
2963.5 -inf 0 2963 2964
2964.5 -inf 0 2964 2965
2965.5 -inf 0 2965 2966
2966.5 -inf 0 2966 2967
2967.5 -inf 0 2967 2968
2968.5 -inf 0 2968 2969
2969.5 -inf 0 2969 2970
2970.5 -inf 0 2970 2971
2971.5 -inf 0 2971 2972
2972.5 -inf 0 2972 2973
2973.5 -inf 0 2973 2974
2974.5 -inf 0 2974 2975
2975.5 -inf 0 2975 2976
2976.5 -inf 0 2976 2977
2977.5 -inf 0 2977 2978
2978.5 -inf 0 2978 2979
2979.5 -inf 0 2979 2980
2980.5 -inf 0 2980 2981
2981.5 -inf 0 2981 2982
2982.5 -inf 0 2982 2983
2983.5 -inf 0 2983 2984
2984.5 -inf 0 2984 2985
2985.5 -inf 0 2985 2986
2986.5 -inf 0 2986 2987
2987.5 -inf 0 2987 2988
2988.5 -inf 0 2988 2989
2989.5 -inf 0 2989 2990
2990.5 -inf 0 2990 2991
2991.5 -inf 0 2991 2992
2992.5 -inf 0 2992 2993
2993.5 -inf 0 2993 2994
2994.5 -inf 0 2994 2995
2995.5 -inf 0 2995 2996
2996.5 -inf 0 2996 2997
2997.5 -inf 0 2997 2998
2998.5 -inf 0 2998 2999
2999.5 -inf 0 2999 3000
3000.5 -inf 0 3000 3001
3001.5 -inf 0 3001 3002
3002.5 -inf 0 3002 3003
3003.5 -inf 0 3003 3004
3004.5 -inf 0 3004 3005
3005.5 -inf 0 3005 3006
3006.5 -inf 0 3006 3007
3007.5 -inf 0 3007 3008
3008.5 -inf 0 3008 3009
3009.5 -inf 0 3009 3010
3010.5 -inf 0 3010 3011
3011.5 -inf 0 3011 3012
3012.5 -inf 0 3012 3013
3013.5 -inf 0 3013 3014
3014.5 -inf 0 3014 3015
3015.5 -inf 0 3015 3016
3016.5 -inf 0 3016 3017
3017.5 -inf 0 3017 3018
3018.5 -inf 0 3018 3019
3019.5 -inf 0 3019 3020
3020.5 -inf 0 3020 3021
3021.5 -inf 0 3021 3022
3022.5 -inf 0 3022 3023
3023.5 -inf 0 3023 3024
3024.5 -inf 0 3024 3025
3025.5 -inf 0 3025 3026
3026.5 -inf 0 3026 3027
3027.5 -inf 0 3027 3028
3028.5 -inf 0 3028 3029
3029.5 -inf 0 3029 3030
3030.5 -inf 0 3030 3031
3031.5 -inf 0 3031 3032
3032.5 -inf 0 3032 3033
3033.5 -inf 0 3033 3034
3034.5 -inf 0 3034 3035
3035.5 -inf 0 3035 3036
3036.5 -inf 0 3036 3037
3037.5 -inf 0 3037 3038
3038.5 -inf 0 3038 3039
3039.5 -inf 0 3039 3040
3040.5 -inf 0 3040 3041
3041.5 -inf 0 3041 3042
3042.5 -inf 0 3042 3043
3043.5 -inf 0 3043 3044
3044.5 -inf 0 3044 3045
3045.5 -inf 0 3045 3046
3046.5 -inf 0 3046 3047
3047.5 -inf 0 3047 3048
3048.5 -inf 0 3048 3049
3049.5 -inf 0 3049 3050
3050.5 -inf 0 3050 3051
3051.5 -inf 0 3051 3052
3052.5 -inf 0 3052 3053
3053.5 -inf 0 3053 3054
3054.5 -inf 0 3054 3055
3055.5 -inf 0 3055 3056
3056.5 -inf 0 3056 3057
3057.5 -inf 0 3057 3058
3058.5 -inf 0 3058 3059
3059.5 -inf 0 3059 3060
3060.5 -inf 0 3060 3061
3061.5 -inf 0 3061 3062
3062.5 -inf 0 3062 3063
3063.5 -inf 0 3063 3064
3064.5 -inf 0 3064 3065
3065.5 -inf 0 3065 3066
3066.5 -inf 0 3066 3067
3067.5 -inf 0 3067 3068
3068.5 -inf 0 3068 3069
3069.5 -inf 0 3069 3070
3070.5 -inf 0 3070 3071
3071.5 -inf 0 3071 3072
3072.5 -inf 0 3072 3073
3073.5 -inf 0 3073 3074
3074.5 -inf 0 3074 3075
3075.5 -inf 0 3075 3076
3076.5 -inf 0 3076 3077
3077.5 -inf 0 3077 3078
3078.5 -inf 0 3078 3079
3079.5 -inf 0 3079 3080
3080.5 -inf 0 3080 3081
3081.5 -inf 0 3081 3082
3082.5 -inf 0 3082 3083
3083.5 -inf 0 3083 3084
3084.5 -inf 0 3084 3085
3085.5 -inf 0 3085 3086
3086.5 -inf 0 3086 3087
3087.5 -inf 0 3087 3088
3088.5 -inf 0 3088 3089
3089.5 -inf 0 3089 3090
3090.5 -inf 0 3090 3091
3091.5 -inf 0 3091 3092
3092.5 -inf 0 3092 3093
3093.5 -inf 0 3093 3094
3094.5 -inf 0 3094 3095
3095.5 -inf 0 3095 3096
3096.5 -inf 0 3096 3097
3097.5 -inf 0 3097 3098
3098.5 -inf 0 3098 3099
3099.5 -inf 0 3099 3100
3100.5 -inf 0 3100 3101
3101.5 -inf 0 3101 3102
3102.5 -inf 0 3102 3103
3103.5 -inf 0 3103 3104
3104.5 -inf 0 3104 3105
3105.5 -inf 0 3105 3106
3106.5 -inf 0 3106 3107
3107.5 -inf 0 3107 3108
3108.5 -inf 0 3108 3109
3109.5 -inf 0 3109 3110
3110.5 -inf 0 3110 3111
3111.5 -inf 0 3111 3112
3112.5 -inf 0 3112 3113
3113.5 -inf 0 3113 3114
3114.5 -inf 0 3114 3115
3115.5 -inf 0 3115 3116
3116.5 -inf 0 3116 3117
3117.5 -inf 0 3117 3118
3118.5 -inf 0 3118 3119
3119.5 -inf 0 3119 3120
3120.5 -inf 0 3120 3121
3121.5 -inf 0 3121 3122
3122.5 -inf 0 3122 3123
3123.5 -inf 0 3123 3124
3124.5 -inf 0 3124 3125
3125.5 -inf 0 3125 3126
3126.5 -inf 0 3126 3127
3127.5 -inf 0 3127 3128
3128.5 -inf 0 3128 3129
3129.5 -inf 0 3129 3130
3130.5 -inf 0 3130 3131
3131.5 -inf 0 3131 3132
3132.5 -inf 0 3132 3133
3133.5 -inf 0 3133 3134
3134.5 -inf 0 3134 3135
3135.5 -inf 0 3135 3136
3136.5 -inf 0 3136 3137
3137.5 -inf 0 3137 3138
3138.5 -inf 0 3138 3139
3139.5 -inf 0 3139 3140
3140.5 -inf 0 3140 3141
3141.5 -inf 0 3141 3142
3142.5 -inf 0 3142 3143
3143.5 -inf 0 3143 3144
3144.5 -inf 0 3144 3145
3145.5 -inf 0 3145 3146
3146.5 -inf 0 3146 3147
3147.5 -inf 0 3147 3148
3148.5 -inf 0 3148 3149
3149.5 -inf 0 3149 3150
3150.5 -inf 0 3150 3151
3151.5 -inf 0 3151 3152
3152.5 -inf 0 3152 3153
3153.5 -inf 0 3153 3154
3154.5 -inf 0 3154 3155
3155.5 -inf 0 3155 3156
3156.5 -inf 0 3156 3157
3157.5 -inf 0 3157 3158
3158.5 -inf 0 3158 3159
3159.5 -inf 0 3159 3160
3160.5 -inf 0 3160 3161
3161.5 -inf 0 3161 3162
3162.5 -inf 0 3162 3163
3163.5 -inf 0 3163 3164
3164.5 -inf 0 3164 3165
3165.5 -inf 0 3165 3166
3166.5 -inf 0 3166 3167
3167.5 -inf 0 3167 3168
3168.5 -inf 0 3168 3169
3169.5 -inf 0 3169 3170
3170.5 -inf 0 3170 3171
3171.5 -inf 0 3171 3172
3172.5 -inf 0 3172 3173
3173.5 -inf 0 3173 3174
3174.5 -inf 0 3174 3175
3175.5 -inf 0 3175 3176
3176.5 -inf 0 3176 3177
3177.5 -inf 0 3177 3178
3178.5 -inf 0 3178 3179
3179.5 -inf 0 3179 3180
3180.5 -inf 0 3180 3181
3181.5 -inf 0 3181 3182
3182.5 -inf 0 3182 3183
3183.5 -inf 0 3183 3184
3184.5 -inf 0 3184 3185
3185.5 -inf 0 3185 3186
3186.5 -inf 0 3186 3187
3187.5 -inf 0 3187 3188
3188.5 -inf 0 3188 3189
3189.5 -inf 0 3189 3190
3190.5 -inf 0 3190 3191
3191.5 -inf 0 3191 3192
3192.5 -inf 0 3192 3193
3193.5 -inf 0 3193 3194
3194.5 -inf 0 3194 3195
3195.5 -inf 0 3195 3196
3196.5 -inf 0 3196 3197
3197.5 -inf 0 3197 3198
3198.5 -inf 0 3198 3199
3199.5 -inf 0 3199 3200
3200.5 -inf 0 3200 3201
