# Supplementary material for: Large-deviations of disease spreading dynamics with vaccination
Source: PLoS One. 2023 Jul 10;18(7):e0287932. doi: 10.1371/journal.pone.0287932 (PMC10332629; doi:10.1371/journal.pone.0287932)
Supplement: S1 Data — (GZ) [file pone.0287932.s002.gz › DATA/fig11/adaptive/adaptiveI640.dat]

#v0.2.1
# sir_printer -f v0.5.5_EN_LDHD_N3200r0.14t0.4v530Gsw0.1GS56229289SS264107025_NI1_1-end_0_x6._0_i.curves.gz -e 640
# "/run/media/zapp2389/CompPhys/Yannick/Doktorarbeit/sirv/5_patient_zeros/ld/lambda0.4/at_crit/N3200/entropic_6"
# curves: 556
5 5 5 5 5 5 5 5 5 5 5 5 5 5 5 5 5 5 5 5 5 5 5 5 5 5 5 5 5 5 5 5 5 5 5 5 5 5 5 5 5 5 5 5 5 5 5 5 5 5 5 5 5 5 5 5 5 5 5 5 5 5 5 5 5 5 5 5 5 5 5 5 5 5 5 5 5 5 5 5 5 5 5 5 5 5 5 5 5 5 5 5 5 5 5 5 5 5 5 5 5 5 5 5 5 5 5 5 5 5 5 5 5 5 5 5 5 5 5 5 5 5 5 5 5 5 5 5 5 5 5 5 5 5 5 5 5 5 5 5 5 5 5 5 5 5 5 5 5 5 5 5 5 5 5 5 5 5 5 5 5 5 5 5 5 5 5 5 5 5 5 5 5 5 5 5 5 5 5 5 5 5 5 5 5 5 5 5 5 5 5 5 5 5 5 5 5 5 5 5 5 5 5 5 5 5 5 5 5 5 5 5 5 5 5 5 5 5 5 5 5 5 5 5 5 5 5 5 5 5 5 5 5 5 5 5 5 5 5 5 5 5 5 5 5 5 5 5 5 5 5 5 5 5 5 5 5 5 5 5 5 5 5 5 5 5 5 5 5 5 5 5 5 5 5 5 5 5 5 5 5 5 5 5 5 5 5 5 5 5 5 5 5 5 5 5 5 5 5 5 5 5 5 5 5 5 5 5 5 5 5 5 5 5 5 5 5 5 5 5 5 5 5 5 5 5 5 5 5 5 5 5 5 5 5 5 5 5 5 5 5 5 5 5 5 5 5 5 5 5 5 5 5 5 5 5 5 5 5 5 5 5 5 5 5 5 5 5 5 5 5 5 5 5 5 5 5 5 5 5 5 5 5 5 5 5 5 5 5 5 5 5 5 5 5 5 5 5 5 5 5 5 5 5 5 5 5 5 5 5 5 5 5 5 5 5 5 5 5 5 5 5 5 5 5 5 5 5 5 5 5 5 5 5 5 5 5 5 5 5 5 5 5 5 5 5 5 5 5 5 5 5 5 5 5 5 5 5 5 5 5 5 5 5 5 5 5 5 5 5 5 5 5 5 5 5 5 5 5 5 5 5 5 5 5 5 5 5 5 5 5 5 5 5 5 5 5 5 5 5 5 5 5 5 5 5 5 5 5 5 5 5 5 5 5 5 5 5 5 5 5 5 5 5 5 5 5 5 5 5 5 5 5 5 5 5 5 5 5 5 5 5 5 5 5 5 5 5 5 5 5 5 5 5 5 5 5.0
10 10 10 10 12 10 7 10 12 11 10 10 12 8 12 8 9 13 10 11 8 7 13 16 8 10 11 11 9 9 13 8 12 5 11 10 9 11 10 13 11 11 11 11 13 5 12 8 11 11 11 6 13 9 8 13 11 9 11 8 13 10 12 6 13 12 10 14 12 10 10 10 8 12 11 10 12 12 12 9 9 9 13 15 11 10 12 12 9 10 15 12 15 13 10 7 12 12 14 18 12 9 6 14 10 9 9 12 9 6 11 12 9 14 12 12 12 11 11 11 13 11 11 10 8 8 11 13 8 13 12 7 8 9 12 10 12 12 10 12 8 11 11 11 15 15 14 8 13 11 10 17 5 12 9 12 12 11 11 14 13 11 13 10 10 13 10 11 13 11 10 5 7 10 7 9 8 11 11 14 10 11 16 8 9 12 10 8 11 5 10 12 13 10 7 8 5 11 8 9 10 9 10 14 9 10 10 7 6 13 8 12 11 13 8 12 9 7 13 8 10 10 8 13 6 13 10 11 14 13 13 8 11 13 11 11 10 10 12 12 11 6 12 13 14 9 10 15 13 8 6 10 12 9 11 11 12 13 16 10 10 8 10 9 11 9 12 12 9 10 11 13 12 12 10 8 10 8 12 12 8 14 13 13 10 9 10 9 6 9 9 11 11 8 12 13 8 15 12 8 14 10 14 10 7 10 13 10 12 13 7 9 12 12 13 12 12 12 10 8 10 8 12 10 12 8 10 10 7 13 7 11 11 9 8 9 11 8 7 14 13 8 13 14 12 12 7 12 10 13 12 10 9 13 10 8 6 12 11 9 13 9 8 10 12 9 10 15 11 11 12 5 9 8 9 8 12 13 12 10 10 11 11 7 10 13 9 10 10 17 10 13 9 9 14 7 11 8 12 10 7 11 9 11 14 12 12 11 16 12 10 10 11 11 11 11 9 11 9 11 11 7 10 7 15 10 10 8 7 13 9 13 11 6 13 8 11 9 12 14 12 15 11 8 10 13 7 7 9 12 12 9 8 11 11 11 9 16 10 9 8 13 16 9 11 11 10 13 8 9 12 9 13 8 9 9 12 13 10 14 13 12 9 14 10 9 13 12 11 13 7 15 10 8 10 12 10 13 13 7 9 7 11 10 13 8 11 9 12 10 7 10 10 11 8 16 11 11 12 10 11 11 16 8 13 16 9 11 10 10 10 10 10 11 5 11 15 7 15 11 10 11 7 11 11 12 8 10 11 11 9 10 11 12 10 8 10.573741007194246
15 12 13 18 15 18 12 18 27 16 18 16 20 8 17 17 13 18 17 20 13 14 19 28 16 14 20 16 15 15 18 13 21 9 17 15 14 10 17 18 16 15 22 17 19 6 18 17 14 14 17 9 23 18 15 12 20 15 18 13 20 14 23 9 14 19 14 20 19 15 16 14 15 22 19 16 18 17 18 13 20 12 19 19 19 15 14 22 15 18 22 20 19 16 14 14 13 15 22 20 20 14 9 22 18 13 10 18 15 10 14 17 14 22 16 21 19 21 22 16 16 13 18 13 14 12 18 21 12 16 15 9 16 18 17 12 19 22 16 21 14 13 17 13 23 23 20 16 19 17 13 22 9 17 18 21 18 19 18 24 20 20 16 19 19 14 18 12 16 19 16 7 14 14 14 12 12 17 14 20 16 15 24 11 15 19 19 13 19 10 18 19 20 19 12 13 7 18 14 12 17 13 16 24 17 17 18 15 12 19 14 20 19 22 13 18 15 13 24 14 13 18 14 23 14 18 23 16 19 18 17 12 14 15 19 19 18 15 21 19 19 8 16 19 18 19 11 18 18 15 9 14 21 16 15 16 13 17 24 16 12 14 20 16 16 15 18 19 13 16 18 20 19 20 19 9 18 10 15 20 12 16 16 20 20 12 15 22 6 19 15 15 19 10 20 18 13 20 17 10 20 16 21 17 11 16 20 12 21 16 15 14 17 18 24 16 12 17 17 9 21 16 21 16 16 12 16 16 12 22 12 14 19 15 13 12 11 14 11 25 18 9 19 19 23 21 12 17 13 18 19 12 13 16 11 17 8 17 18 15 19 17 15 14 18 14 13 19 18 18 19 10 13 11 20 14 17 20 23 14 16 19 16 14 17 20 10 10 15 16 14 19 18 15 19 12 15 11 14 15 16 18 14 18 22 15 17 17 19 15 18 17 16 15 16 16 17 16 14 15 18 15 16 8 18 16 21 10 9 18 13 15 18 12 20 13 17 11 20 18 21 23 19 9 13 21 15 11 15 18 24 13 11 19 20 22 11 25 18 10 17 21 26 16 16 17 16 15 15 19 21 14 20 11 11 17 17 18 15 27 14 20 15 18 16 16 19 16 16 17 12 25 15 13 14 21 17 20 18 12 15 10 19 21 20 9 17 16 17 16 15 15 14 19 13 16 15 11 23 15 13 17 26 14 21 22 14 20 18 16 17 15 17 15 12 18 23 10 18 15 18 16 7 19 16 16 16 15 15 13 18 18 17 21 17 16 16.350719424460434
22 15 15 26 21 23 14 24 35 26 27 21 28 15 18 23 23 26 23 26 18 24 26 38 21 18 26 22 19 20 23 15 32 9 21 21 19 13 25 25 17 22 29 19 26 7 25 21 21 24 22 12 29 23 19 12 32 16 30 13 26 20 24 12 21 24 22 18 21 21 25 22 18 22 25 22 24 22 21 20 23 16 29 25 25 20 19 32 22 28 31 27 25 23 18 24 15 23 29 32 25 21 17 27 24 18 15 22 22 12 20 24 16 29 19 28 25 27 29 21 23 17 24 11 10 18 24 25 20 20 22 16 19 24 21 14 23 33 24 33 20 14 26 18 29 33 23 22 24 21 19 29 13 19 25 22 32 28 23 28 26 20 19 26 23 14 26 16 18 27 24 9 17 18 17 16 18 25 22 30 22 20 28 18 22 30 21 15 25 11 24 30 26 24 16 18 10 27 16 18 26 11 16 29 24 20 19 18 15 21 16 36 28 26 15 20 18 18 33 18 19 22 17 28 20 26 37 21 27 24 17 19 21 19 22 26 26 20 26 25 27 10 21 26 26 26 13 25 25 21 14 20 27 23 23 23 14 21 31 23 16 18 27 18 21 21 24 22 16 25 24 26 23 25 20 14 18 15 23 31 15 21 19 20 26 16 20 32 7 27 25 22 20 13 30 21 22 22 18 17 27 22 31 21 17 21 27 19 26 21 19 23 22 26 32 20 15 22 18 11 29 18 32 20 25 14 20 21 20 24 13 17 29 21 16 19 18 16 13 38 27 16 28 22 30 32 14 24 18 26 29 18 16 21 11 27 12 24 27 24 25 21 19 20 22 16 13 26 25 20 22 18 15 16 26 21 18 22 31 21 16 23 20 15 22 23 9 13 20 24 17 25 27 22 25 21 24 17 19 15 18 29 16 24 30 18 21 24 25 19 21 20 18 23 25 18 24 22 18 22 21 25 22 10 23 20 22 15 10 22 19 24 25 19 23 19 26 17 19 28 28 28 23 17 17 21 20 14 22 22 29 22 18 21 19 27 13 33 24 14 21 24 30 20 18 22 24 18 24 23 30 13 23 16 15 23 22 21 25 38 14 29 22 22 21 21 26 20 23 19 19 39 17 19 21 31 27 23 24 13 21 12 29 27 30 13 19 21 25 24 16 18 23 21 20 19 16 13 25 18 21 26 32 21 28 24 19 25 24 19 24 21 23 22 12 21 25 15 19 20 20 21 10 27 21 24 23 14 24 16 23 20 20 30 26 17 21.649280575539568
26 22 16 32 29 28 16 30 33 31 25 27 39 19 22 25 28 27 30 31 24 36 29 41 26 25 27 23 29 22 30 19 40 13 22 25 27 16 30 35 24 32 36 21 34 10 28 23 23 35 28 17 32 27 22 11 37 22 36 12 31 25 27 16 25 29 29 20 25 29 25 26 13 22 33 29 30 30 27 27 23 20 32 31 30 22 27 31 32 35 32 31 32 29 23 35 17 21 42 41 34 19 23 29 34 20 22 27 30 17 25 28 20 38 25 28 30 31 31 28 27 23 27 10 13 20 29 28 25 24 29 20 28 28 27 15 29 36 31 39 23 20 32 24 33 39 27 29 28 26 23 31 16 23 33 27 36 37 25 30 30 25 24 31 30 17 27 17 21 32 30 11 20 27 20 14 15 31 28 40 25 27 32 26 24 31 22 15 29 16 35 33 32 31 24 23 8 35 17 22 34 11 22 36 29 27 21 25 18 24 20 42 38 34 20 30 19 22 37 20 23 31 19 38 19 35 42 24 31 28 19 27 27 20 28 29 30 25 36 28 31 13 29 33 28 32 18 30 31 29 16 19 25 32 33 28 15 25 36 25 18 25 36 17 20 24 29 25 23 34 28 36 25 29 28 14 20 17 26 43 17 25 18 26 31 20 21 42 8 38 28 31 22 15 32 26 28 24 21 21 34 22 34 24 21 24 33 21 35 25 24 32 29 32 34 25 19 27 21 13 35 19 39 24 28 16 24 27 19 26 15 24 38 20 21 25 18 25 16 43 31 24 37 26 36 41 18 33 25 34 33 19 20 30 14 31 19 19 39 28 30 28 19 23 25 19 16 31 25 23 27 25 21 13 29 19 25 22 38 21 19 27 27 22 26 31 11 14 25 27 20 27 30 26 30 22 28 17 25 17 18 31 21 28 39 25 22 30 35 27 23 21 21 29 28 22 32 25 25 31 31 34 32 14 22 26 30 19 15 25 27 30 31 19 27 27 34 21 25 27 30 32 31 23 21 25 22 15 24 29 31 30 21 30 22 25 15 38 26 17 24 28 35 26 18 27 31 19 32 25 35 14 26 20 19 22 23 24 34 45 19 34 29 22 27 29 30 21 30 24 21 47 20 22 21 42 35 28 31 15 27 12 32 32 34 20 28 30 32 35 18 22 27 25 21 23 19 14 33 20 21 30 40 31 34 24 18 29 26 22 26 29 23 26 16 25 31 21 22 23 23 21 15 34 28 31 30 17 28 22 28 24 27 39 37 22 26.14568345323741
27 25 18 34 31 33 15 30 35 38 25 31 46 24 27 25 36 30 26 38 28 40 26 48 34 29 31 32 30 22 35 21 48 13 24 24 30 20 38 40 29 37 39 21 42 18 30 22 25 39 31 18 33 31 24 9 36 23 39 12 32 30 28 15 31 40 36 18 30 31 25 30 16 26 36 39 32 36 33 26 28 23 31 36 27 20 33 37 34 38 32 37 35 30 27 45 22 17 44 46 40 26 32 31 42 23 30 30 33 20 31 28 21 47 25 30 36 40 32 40 28 32 31 13 17 25 30 31 27 27 38 26 30 28 34 16 30 40 35 38 21 24 38 29 35 47 29 37 31 30 24 37 18 23 36 30 44 38 28 32 33 28 26 36 35 19 30 17 23 38 36 11 28 34 26 19 16 29 34 43 26 26 36 26 31 37 25 13 32 18 49 31 30 38 28 26 13 36 19 25 42 16 25 37 27 32 25 31 21 32 22 45 45 36 23 37 23 28 43 26 24 31 21 43 23 37 43 29 35 36 19 32 29 23 28 36 35 28 40 33 40 16 34 36 35 39 19 38 33 36 20 20 30 38 37 32 18 30 41 31 20 30 33 16 23 26 33 26 36 35 28 43 27 32 35 16 24 21 28 50 20 36 16 29 37 23 25 44 9 42 28 37 21 16 41 27 38 30 21 20 36 27 40 27 25 25 38 29 40 23 29 44 37 37 36 26 24 31 21 19 36 17 44 24 34 22 25 29 22 32 15 31 49 22 23 31 25 28 17 45 35 29 44 25 37 49 20 34 31 40 44 22 22 34 16 34 25 21 36 30 32 26 19 27 33 25 23 36 27 28 31 33 29 13 37 26 32 21 45 26 22 31 30 25 24 32 14 18 28 34 22 28 35 27 35 26 32 24 27 17 19 32 24 27 35 30 26 34 34 29 27 24 26 28 33 22 35 28 30 34 36 34 39 19 26 29 38 23 20 29 35 34 37 20 30 27 45 23 34 30 37 29 35 29 21 26 27 15 28 35 35 36 24 34 29 29 18 45 27 19 28 32 43 32 20 29 33 25 43 34 50 14 34 29 22 25 24 27 41 53 23 38 36 21 28 33 40 20 35 31 26 50 28 22 24 47 42 30 39 15 33 16 38 42 46 24 26 35 41 39 19 30 32 28 24 27 23 19 34 20 21 34 48 37 39 29 19 36 32 25 28 37 29 32 21 34 33 25 25 29 25 26 18 32 31 36 36 20 35 28 35 24 34 43 41 25 29.8794964028777
31 28 20 37 38 39 16 35 37 45 25 32 51 28 28 31 44 37 30 38 34 44 29 54 37 32 37 33 33 24 44 23 55 14 28 22 34 22 48 41 34 41 46 24 50 22 35 29 23 42 33 18 38 43 26 12 41 24 41 13 36 37 29 18 37 48 38 22 32 31 26 35 20 27 39 44 42 41 33 29 30 30 35 39 30 20 35 42 36 45 35 40 44 38 28 55 26 21 52 44 51 30 32 35 44 31 33 26 36 22 36 29 21 55 25 31 42 42 34 48 26 40 34 18 19 26 31 37 32 29 43 29 33 32 34 20 41 40 38 47 20 27 39 31 42 56 32 48 32 38 26 41 22 27 37 34 50 44 23 37 31 29 27 34 43 21 31 22 26 42 37 10 29 38 28 21 21 27 39 40 30 29 32 27 35 41 25 13 38 19 47 29 39 42 32 29 12 39 26 24 48 17 27 40 31 32 29 32 24 32 24 52 48 47 26 33 30 27 46 35 25 36 18 41 25 38 48 33 41 39 24 34 28 28 28 44 34 31 43 33 39 20 43 41 43 45 19 41 33 44 18 21 33 49 43 32 19 36 40 32 19 33 36 19 28 26 36 28 41 42 21 46 34 36 37 23 27 22 29 58 19 40 15 32 43 29 30 51 12 48 35 39 21 22 47 29 49 39 23 24 33 29 43 31 29 27 40 38 44 27 33 51 44 43 41 30 28 34 22 22 35 15 48 26 36 24 28 32 23 31 19 33 61 33 31 34 32 30 22 58 35 28 56 25 37 51 23 36 36 49 46 21 28 35 21 39 28 21 34 34 40 33 24 32 39 27 29 36 29 30 33 44 30 18 36 27 35 27 46 27 23 33 34 29 26 40 14 22 36 41 23 30 44 29 41 29 31 25 26 18 25 36 30 28 35 31 32 39 41 29 32 24 30 30 34 22 38 33 38 35 39 36 38 19 23 30 43 32 22 31 37 36 36 23 32 33 52 20 36 32 43 28 37 32 25 25 28 20 35 33 38 40 25 30 36 35 20 39 29 17 27 32 43 38 20 28 40 22 53 38 49 13 40 35 25 31 31 27 42 61 23 35 36 23 30 36 41 23 34 34 29 44 30 25 29 51 48 37 48 19 43 24 43 45 50 23 29 43 41 42 22 34 35 33 27 24 24 24 42 21 25 40 53 40 43 36 18 38 37 31 33 42 29 41 24 44 32 27 30 35 30 32 21 35 39 41 40 25 37 27 37 26 37 44 42 27 33.12410071942446
32 31 21 47 45 43 17 37 42 52 27 31 55 30 32 38 49 40 38 39 41 46 28 46 41 35 39 34 29 22 54 27 60 15 28 24 37 24 51 44 35 45 53 23 52 22 45 36 23 45 36 23 44 51 30 11 46 27 44 15 40 37 38 23 41 47 45 25 36 36 29 37 19 28 41 52 42 37 40 31 38 33 37 36 31 14 39 45 42 48 30 51 45 44 32 61 27 23 56 45 64 38 38 36 42 33 40 28 38 31 42 33 24 52 29 35 41 44 37 53 27 44 36 22 19 24 33 44 42 35 51 31 37 30 36 19 44 41 41 54 22 25 44 35 44 58 36 54 37 43 28 43 28 29 46 39 55 42 27 40 29 23 32 41 51 24 39 25 25 43 43 10 28 36 34 20 25 25 42 42 31 33 31 27 40 45 23 14 41 24 52 26 40 38 33 22 15 41 36 24 50 20 31 48 34 33 26 35 31 34 28 49 54 50 26 33 39 28 45 38 25 45 21 40 28 41 48 41 39 39 32 37 33 29 29 48 36 36 46 35 35 21 45 44 46 45 21 47 36 53 18 23 34 54 43 33 19 39 42 38 18 37 46 15 23 23 42 29 46 48 24 48 38 40 46 27 30 21 29 54 21 46 14 34 44 31 29 51 15 54 45 42 22 25 50 28 50 43 23 29 30 29 42 35 28 30 44 45 49 29 40 57 51 46 44 34 29 34 24 22 33 19 54 30 41 28 35 34 24 33 21 37 66 39 32 42 35 32 22 62 39 31 58 23 38 48 21 39 37 53 52 26 30 37 21 42 35 25 33 43 40 40 28 37 48 27 35 35 29 32 31 44 33 23 39 25 37 32 45 27 21 33 44 28 27 46 14 24 40 52 22 38 48 32 49 32 38 29 24 16 30 37 41 33 36 36 33 47 46 33 31 30 38 32 39 21 40 34 43 33 38 42 38 21 21 30 43 36 23 28 38 44 40 24 38 35 53 18 35 35 40 28 45 31 28 18 24 20 39 36 40 44 29 39 41 32 19 44 32 17 28 33 48 41 23 35 48 25 63 47 52 11 46 37 24 34 38 23 47 64 25 34 41 24 35 37 47 29 36 29 29 45 33 29 26 52 51 36 39 24 45 27 43 45 61 27 35 51 40 46 23 37 39 40 29 28 25 26 46 23 34 47 51 41 42 36 17 48 41 33 33 45 32 37 25 51 38 27 33 37 33 37 22 36 41 40 44 31 36 30 40 32 38 43 42 31 35.77877697841727
33 35 21 51 48 50 15 35 45 56 25 37 58 37 34 44 60 40 42 38 45 45 30 41 47 32 41 36 34 24 55 37 67 17 32 24 44 24 67 50 36 50 57 29 55 28 49 43 23 53 37 23 43 55 31 7 46 26 46 17 41 37 43 25 44 54 55 35 38 42 31 40 22 30 42 57 47 38 39 36 42 33 41 35 35 15 43 46 48 49 36 59 44 46 32 69 32 23 58 45 70 43 41 32 54 41 46 32 41 31 45 33 25 52 32 38 42 49 43 58 29 42 35 25 22 24 38 37 50 36 64 31 43 26 36 23 48 50 45 60 21 26 47 32 46 63 34 64 44 50 27 46 32 29 47 39 59 46 28 46 35 30 35 46 60 26 43 30 26 47 47 9 27 42 39 23 31 19 45 41 34 31 38 33 42 43 24 14 42 24 67 29 47 41 34 26 15 55 42 25 58 21 37 53 37 33 31 36 34 36 33 47 61 53 26 35 40 29 43 46 26 52 23 44 24 38 46 43 44 42 33 40 36 37 35 51 36 45 51 35 35 22 50 47 45 44 25 56 37 53 18 21 34 56 49 36 25 43 47 43 16 38 53 16 26 20 47 28 52 48 25 53 36 46 47 24 41 23 34 56 21 54 16 36 46 36 37 59 19 58 61 50 22 27 49 32 52 50 29 27 30 34 49 42 32 28 45 44 45 31 41 62 54 46 45 41 33 32 26 28 32 20 53 31 51 30 41 33 25 36 24 39 59 38 34 49 34 33 24 68 42 34 62 28 36 51 23 36 36 61 59 29 32 45 24 44 37 25 34 44 43 46 31 44 49 28 32 35 34 35 29 49 29 27 34 26 41 29 50 31 24 31 47 28 33 47 12 25 48 59 25 43 51 29 52 35 42 31 28 15 34 41 40 37 36 38 36 54 51 29 34 33 44 33 42 20 39 35 49 32 39 47 38 26 24 31 47 34 24 32 41 47 46 28 43 37 61 20 33 35 39 29 53 34 33 16 26 24 48 38 45 41 30 40 46 36 19 44 35 16 29 34 55 45 23 40 58 28 66 56 59 14 54 38 28 41 39 18 55 65 24 36 39 27 37 43 55 37 34 35 28 45 32 37 27 51 59 39 45 26 45 28 47 49 67 31 34 56 43 54 24 38 45 47 29 22 27 26 48 25 40 53 61 37 43 42 18 51 39 39 40 50 37 38 32 52 43 29 33 38 32 38 21 42 46 39 44 29 37 31 40 40 39 47 48 36 38.54496402877698
38 40 24 52 49 49 18 38 49 59 27 43 62 41 41 51 68 44 48 42 50 47 30 44 49 29 40 34 32 24 67 35 66 20 33 23 47 24 87 50 32 50 60 31 57 29 53 48 25 49 38 26 46 58 29 9 43 27 49 16 40 32 52 29 45 66 60 37 49 45 29 43 21 31 44 63 46 38 41 41 45 32 44 38 39 17 46 47 49 50 37 69 45 52 36 73 37 29 64 41 66 48 43 27 61 41 45 30 46 32 48 34 26 52 37 44 43 55 41 58 30 49 42 27 24 24 45 40 51 41 62 38 43 28 36 24 49 58 42 68 23 29 54 34 48 70 40 72 44 47 29 42 34 37 48 51 58 52 34 42 35 26 43 48 60 26 45 28 30 51 51 8 27 39 41 29 34 20 49 44 34 33 37 33 46 42 26 13 47 30 64 31 50 42 36 30 13 59 41 25 59 20 41 58 33 28 31 37 34 37 36 55 62 53 27 42 42 35 46 53 31 59 26 43 19 38 44 48 47 47 38 44 38 37 39 49 38 40 55 33 33 24 59 56 46 52 27 63 37 59 17 24 40 59 53 36 28 49 48 47 21 39 58 17 30 21 46 31 59 57 29 55 39 53 50 24 39 22 36 59 24 54 16 40 49 39 42 56 20 60 70 54 22 31 48 35 49 50 34 34 28 45 52 54 37 28 43 46 41 32 42 66 59 47 52 45 36 35 32 26 34 22 47 25 58 29 49 36 27 40 31 38 60 46 36 48 38 36 20 72 44 38 66 31 38 55 21 37 37 62 65 34 32 49 24 42 42 27 36 50 44 48 33 46 49 31 33 33 39 38 26 50 33 29 35 29 44 33 50 31 28 35 50 32 34 45 11 25 49 59 28 41 55 30 60 34 43 37 34 20 36 49 50 35 38 44 42 56 55 30 37 34 49 31 46 24 38 37 50 30 38 55 38 29 27 38 51 36 27 31 42 51 50 30 42 35 65 18 30 38 43 30 59 35 42 17 27 26 44 41 50 44 33 38 44 43 23 38 38 18 25 38 58 52 26 50 65 32 66 60 55 13 63 42 30 38 51 22 51 77 30 47 36 25 36 45 53 39 34 41 28 45 35 39 25 51 62 47 45 30 51 28 48 46 76 34 36 62 45 58 27 37 46 55 31 22 27 26 50 32 50 50 62 45 42 36 22 60 31 35 44 56 44 44 33 56 44 29 41 37 26 38 19 42 56 42 44 32 37 29 37 39 43 49 47 36 40.830935251798567
42 41 25 59 49 55 19 36 50 67 30 46 62 45 46 50 76 53 53 42 57 47 31 47 62 26 40 32 32 26 65 36 65 22 35 24 52 29 92 55 39 52 67 36 63 33 54 49 24 52 46 30 49 63 31 12 49 28 50 20 37 34 57 31 53 73 67 40 51 46 30 45 20 33 45 59 51 32 45 42 47 31 47 42 37 18 55 52 50 57 39 70 49 51 38 72 32 35 62 33 64 54 47 25 61 49 46 31 46 38 55 29 30 55 43 49 46 52 47 63 34 48 38 34 29 24 52 43 46 47 66 45 46 28 39 22 51 51 48 77 29 34 60 42 46 68 43 77 48 52 31 42 38 38 48 51 51 49 39 44 36 27 49 53 66 29 51 24 31 53 56 6 26 43 43 32 36 21 48 44 43 35 37 37 51 46 24 16 46 33 68 29 50 47 40 32 15 56 43 29 61 19 39 62 32 30 37 40 37 36 41 61 66 52 28 39 40 34 44 56 31 60 27 43 19 38 45 54 48 51 44 42 35 45 44 52 37 40 54 33 38 24 57 61 47 55 30 71 37 61 15 23 43 57 55 43 25 56 49 47 20 43 61 17 29 21 52 26 55 59 33 60 49 51 53 25 34 26 35 52 21 57 18 37 52 39 41 58 21 62 73 53 22 35 47 33 47 54 37 43 25 45 51 52 40 31 47 54 43 32 49 66 57 47 55 43 37 34 35 34 33 23 53 32 52 32 53 36 31 47 39 41 62 56 43 47 42 37 21 68 57 35 72 35 37 59 19 38 34 62 70 39 34 54 30 45 47 31 42 48 48 54 37 52 46 34 29 33 35 39 27 51 38 37 38 33 42 34 53 31 28 32 54 36 35 48 12 27 47 61 34 48 52 34 68 34 44 35 36 28 39 50 59 30 38 42 40 63 59 38 43 39 51 35 43 26 44 40 53 31 36 58 37 34 28 41 52 40 32 31 47 60 53 25 45 34 70 17 37 37 43 23 66 36 43 16 26 29 47 40 53 45 34 43 44 46 26 34 36 21 26 43 63 53 28 50 70 34 70 62 51 16 66 50 28 44 61 19 54 79 35 46 33 27 42 49 55 47 36 42 31 50 35 38 27 53 66 43 47 35 54 31 55 53 81 38 37 69 42 53 32 27 47 68 38 25 33 26 51 41 62 48 65 40 43 37 26 66 34 40 45 61 45 48 36 60 44 31 48 36 27 34 19 49 57 46 43 33 45 29 40 39 46 46 51 32 42.944244604316548
42 43 26 61 51 49 20 40 48 60 31 48 59 47 47 56 88 53 56 45 64 54 33 51 60 33 36 35 35 22 65 35 70 22 36 26 52 33 100 53 43 50 72 41 68 39 57 50 27 54 45 28 46 64 35 14 48 27 50 20 39 32 60 35 59 79 74 37 53 52 30 45 23 35 52 69 58 32 44 47 50 29 55 46 38 16 62 61 51 64 41 68 48 54 39 71 32 36 63 32 65 52 45 24 60 47 47 31 46 40 57 35 32 52 49 55 52 60 52 60 35 48 40 38 30 25 55 46 50 51 65 50 47 29 48 24 54 48 52 89 34 38 65 42 49 72 42 86 52 62 36 45 32 41 51 45 51 44 40 49 34 29 57 57 70 30 50 23 35 55 58 6 28 48 46 40 43 23 48 37 40 34 37 43 52 48 24 15 48 31 75 31 54 54 37 30 17 55 45 35 60 17 39 64 30 28 33 44 43 34 44 60 66 56 35 40 38 36 48 60 36 62 27 43 18 39 45 53 52 51 47 43 38 47 43 51 40 40 61 37 33 28 64 69 50 61 30 75 38 57 14 21 49 57 56 44 25 60 50 50 19 46 65 16 24 20 58 22 59 60 36 59 48 49 58 31 37 29 43 49 22 59 17 39 52 43 40 63 26 60 72 60 18 39 43 37 51 56 36 43 23 47 52 53 45 31 50 57 43 29 51 67 65 48 52 49 42 28 41 36 33 22 57 28 54 37 54 36 32 48 43 43 70 53 47 49 54 34 20 72 64 39 71 34 36 64 18 35 32 62 81 35 38 55 36 40 51 32 42 58 48 62 38 52 45 38 31 35 37 40 27 54 33 39 38 39 40 32 58 33 32 33 56 43 34 48 10 30 44 59 34 48 51 37 80 35 42 37 34 31 44 48 63 32 38 49 40 59 61 43 47 43 52 34 40 24 47 48 48 35 42 70 41 41 30 44 56 39 33 34 48 59 57 28 44 31 72 21 39 36 44 24 74 33 50 17 26 36 50 42 53 46 36 38 47 44 26 37 40 19 28 42 62 57 27 50 70 36 80 67 48 14 63 51 31 46 60 22 55 81 35 48 32 30 45 53 59 49 37 41 32 54 40 38 31 46 68 45 47 42 60 32 56 48 83 40 36 72 47 52 35 31 52 73 46 21 37 29 53 47 69 46 66 49 44 38 28 71 36 39 49 65 45 53 42 68 49 31 44 37 29 40 20 51 62 47 41 36 44 27 43 47 50 47 53 30 44.757194244604317
48 48 28 61 58 58 25 38 53 54 32 49 59 56 52 56 94 51 56 46 56 61 34 52 65 34 32 36 34 20 60 34 65 22 34 29 50 33 99 53 42 52 77 38 72 39 58 58 22 57 55 31 42 64 36 15 48 28 50 19 39 31 66 42 61 74 80 39 52 56 35 45 24 34 54 67 60 36 47 50 57 27 64 41 41 14 61 73 56 60 45 73 53 51 39 74 34 40 65 31 62 54 42 25 63 50 47 31 44 40 64 30 34 51 52 57 58 64 55 68 44 47 43 42 34 28 60 45 49 54 69 59 45 34 51 25 56 47 57 89 37 43 65 39 54 67 41 91 56 60 36 44 33 39 55 45 56 44 38 50 30 31 65 58 72 30 50 20 36 58 65 6 25 36 47 38 49 23 50 39 41 35 38 48 51 55 26 12 50 30 82 27 56 58 36 32 19 51 49 38 63 14 35 60 30 30 33 48 53 38 45 64 64 62 36 40 40 34 47 63 34 56 30 48 16 44 43 58 53 50 52 46 40 50 40 51 40 42 60 43 31 28 71 72 58 65 33 75 36 55 14 21 48 60 56 43 32 65 54 53 21 50 66 16 27 19 60 21 67 68 38 58 54 53 62 39 39 31 42 50 27 65 17 39 53 41 37 62 30 60 80 63 17 36 51 44 53 60 39 45 22 52 52 50 47 33 56 60 43 31 49 62 70 54 53 55 42 28 45 38 35 24 63 27 58 36 53 41 35 50 47 39 74 55 45 49 61 36 20 72 61 38 66 29 39 77 15 41 31 66 79 40 42 63 37 36 52 35 46 64 51 71 40 52 44 39 36 42 41 45 28 56 34 38 39 42 37 33 63 38 40 30 63 48 32 50 9 26 41 69 31 51 49 39 73 43 44 42 38 32 47 46 66 34 40 45 41 65 69 48 47 48 49 30 44 24 50 47 44 38 41 69 37 44 33 40 64 36 33 33 53 60 61 25 46 31 78 20 41 39 44 22 90 33 51 17 29 35 48 45 55 44 43 39 46 44 26 37 39 19 34 42 68 62 28 60 72 39 79 69 45 16 68 61 28 52 65 25 59 86 37 50 30 37 50 52 65 50 44 39 35 53 48 37 34 45 71 48 53 43 62 33 57 54 80 45 34 79 46 49 36 31 51 73 46 23 39 34 56 47 75 44 73 55 44 41 29 78 37 39 51 64 54 55 43 67 45 32 49 38 25 40 18 57 60 43 40 42 40 32 39 48 52 47 54 31 46.39028776978417
51 47 32 63 57 52 27 39 45 55 32 52 60 58 52 64 95 54 60 51 53 65 33 58 63 36 29 40 32 21 64 38 68 26 38 26 49 40 101 62 33 54 86 44 75 44 61 69 23 63 63 40 39 66 41 15 43 24 51 22 39 25 72 42 66 74 83 37 53 60 38 50 26 34 56 63 63 39 48 46 59 27 73 43 41 16 65 82 57 62 34 80 52 54 45 69 36 38 69 35 63 52 40 26 62 51 43 34 47 45 63 32 35 50 50 55 66 66 52 74 42 45 44 41 35 30 63 45 54 58 63 60 48 28 50 27 52 53 61 95 40 48 72 36 53 78 40 106 59 62 40 50 32 33 58 45 63 40 45 46 30 34 64 57 77 32 54 23 36 57 71 5 26 40 49 41 53 27 49 36 48 38 40 52 50 60 29 14 44 36 84 25 62 60 36 35 19 54 51 40 65 17 34 55 28 31 34 49 61 41 53 63 66 57 41 43 41 34 50 66 38 59 31 52 17 47 41 61 57 47 56 48 39 52 42 51 43 47 58 45 34 26 68 80 58 71 36 71 38 56 14 17 51 64 55 41 36 67 53 56 25 49 67 16 28 21 70 23 63 72 41 63 62 51 68 41 43 28 43 48 31 75 21 41 55 42 36 64 35 57 85 69 16 39 59 51 53 62 41 48 24 54 51 50 47 28 62 62 43 36 53 69 74 55 54 56 40 35 50 38 37 22 60 28 61 38 49 49 30 49 53 39 68 55 45 48 61 33 19 71 65 39 62 30 42 80 15 42 29 66 81 42 42 65 34 39 49 31 50 66 47 71 40 56 49 43 36 39 40 45 32 53 30 39 38 47 40 39 66 42 41 25 63 50 31 47 9 29 37 81 26 57 47 41 77 46 50 50 39 34 46 51 66 34 41 44 38 64 64 48 48 55 47 32 45 21 51 42 47 37 44 68 39 52 32 38 64 36 32 32 47 65 61 22 46 32 81 19 39 40 43 23 94 39 57 17 31 36 51 43 56 45 44 44 42 51 26 42 42 16 37 42 75 65 32 58 79 39 75 72 45 19 73 67 30 56 68 24 66 81 36 58 30 41 51 55 65 46 46 42 42 50 55 41 36 43 72 50 49 45 62 31 59 59 78 45 36 85 51 51 38 35 52 74 41 27 44 45 63 47 78 46 82 57 43 35 30 76 44 38 53 65 53 60 42 71 40 37 52 37 23 40 19 61 65 41 38 44 43 33 39 53 60 45 50 32 47.888489208633099
59 44 28 69 56 50 29 35 44 57 35 48 62 58 55 69 95 55 60 52 56 63 35 63 64 40 25 36 33 21 61 40 66 22 39 26 51 48 114 62 38 53 89 45 86 48 60 84 21 62 73 47 39 70 40 13 41 22 52 23 46 24 78 47 67 78 76 30 55 59 39 46 26 36 56 65 65 35 55 51 61 29 75 42 43 18 60 82 62 67 29 88 56 57 47 74 39 42 75 37 59 46 39 26 66 48 43 31 50 42 64 34 38 52 47 58 68 68 54 69 43 48 49 40 35 32 67 49 52 63 65 56 47 29 53 34 51 53 60 96 40 55 70 42 60 81 40 112 59 65 39 53 36 34 64 46 71 42 49 45 34 35 70 51 73 34 62 21 43 61 79 5 25 42 49 43 51 30 53 34 47 38 41 55 54 71 30 15 42 37 83 22 63 63 38 31 17 54 55 41 74 17 31 55 33 31 39 54 59 41 57 70 65 58 42 44 39 34 54 73 39 58 35 52 19 49 36 66 56 46 58 49 36 58 43 56 43 42 63 45 35 28 63 88 60 74 39 71 35 57 19 15 55 67 59 45 41 67 52 61 30 43 70 16 31 21 73 19 66 72 41 68 66 50 67 42 43 28 41 45 38 72 22 46 54 40 37 64 37 58 84 69 16 44 58 59 54 67 51 45 21 53 54 55 53 25 72 65 41 37 52 75 74 59 53 54 44 41 48 34 40 24 61 25 67 39 47 51 34 49 55 39 69 63 41 47 75 29 21 73 65 45 61 32 48 84 16 41 29 68 80 42 47 63 29 42 51 31 53 75 54 70 41 62 50 43 42 40 42 48 35 56 25 40 38 45 43 38 68 43 48 22 69 50 32 43 7 29 39 83 29 57 47 36 82 47 51 49 44 38 40 47 74 35 37 46 34 61 59 54 48 60 51 31 45 17 57 46 46 36 48 65 38 54 39 37 63 45 30 31 47 68 62 24 48 31 77 15 40 44 45 24 91 41 55 14 33 41 44 40 58 46 45 45 41 55 26 43 38 13 34 42 77 67 34 65 78 41 79 70 44 21 71 68 31 62 71 26 64 75 40 56 31 45 54 63 63 46 50 43 45 52 59 35 38 43 79 57 49 52 69 33 61 62 77 50 36 88 55 50 43 28 50 74 47 27 45 52 70 52 74 46 85 59 44 37 30 82 50 38 53 66 54 57 41 77 41 43 51 34 23 48 19 62 69 39 36 46 42 33 39 56 62 45 55 36 49.242805755395689
61 45 29 66 56 51 31 32 44 59 37 45 60 65 53 76 93 53 63 47 60 63 38 62 64 43 26 34 31 22 58 41 69 24 34 24 46 45 128 60 44 54 95 44 92 50 61 86 20 65 80 53 43 71 39 17 43 17 60 22 50 25 78 48 65 89 77 32 60 60 45 56 25 31 56 71 69 36 59 47 62 32 83 43 45 19 67 85 68 72 30 85 65 58 51 72 40 43 71 35 59 48 43 26 66 50 42 34 46 45 70 31 40 44 45 63 56 72 52 71 42 54 51 40 34 34 72 49 53 69 67 62 49 29 55 33 48 53 63 90 37 56 78 39 60 91 32 108 65 71 41 53 42 30 68 48 71 49 60 50 35 36 70 57 76 33 61 20 43 61 85 6 25 46 51 47 53 31 59 39 48 41 45 61 58 78 27 18 41 41 91 22 69 65 37 31 14 56 64 39 80 18 30 57 39 28 40 58 63 38 59 75 62 57 46 43 43 36 56 77 37 55 40 53 14 48 29 69 53 43 62 52 39 53 43 57 41 41 68 49 33 30 55 89 57 78 45 75 34 56 17 15 55 72 63 43 47 71 49 64 30 44 71 17 33 23 72 15 64 75 42 71 66 52 72 42 49 27 47 44 43 73 22 46 51 40 38 67 43 54 94 70 16 39 61 64 56 67 51 48 24 53 58 52 52 25 77 66 38 39 51 82 73 54 57 58 47 45 46 37 38 25 67 30 69 46 45 48 38 48 53 42 73 69 42 47 81 30 22 81 63 50 63 32 47 90 14 39 29 72 79 43 48 63 31 41 59 31 51 72 51 82 41 66 46 42 40 40 45 46 39 57 21 42 41 38 43 43 71 38 47 26 65 53 31 43 9 33 39 86 31 65 45 39 90 48 56 50 49 39 45 48 75 30 43 47 30 63 60 56 41 65 55 34 44 14 60 43 49 37 55 71 42 53 40 36 67 47 27 31 50 68 64 28 51 29 78 15 41 45 53 23 92 41 53 12 35 45 44 42 56 45 53 44 43 60 26 39 35 12 35 41 80 70 34 66 83 43 87 64 42 23 73 77 36 59 69 28 65 77 42 60 31 47 54 67 63 51 54 37 44 54 61 37 35 43 86 56 49 55 69 32 65 57 72 53 36 100 53 54 43 25 52 83 48 27 49 56 65 56 77 44 87 59 44 30 29 89 56 40 60 69 52 59 44 81 37 44 50 34 24 48 20 61 72 35 39 56 47 34 40 62 68 45 54 33 50.580935251798567
62 46 31 60 56 52 28 31 43 60 42 43 62 63 51 78 86 52 62 44 62 63 39 63 68 43 29 30 32 21 55 43 70 23 30 26 49 49 128 64 42 54 95 45 103 56 62 91 21 73 78 54 43 60 45 18 41 19 66 22 51 19 83 47 66 90 73 34 65 62 45 57 25 30 53 69 63 38 60 39 59 37 80 41 47 17 70 97 70 65 25 88 66 54 53 78 41 35 81 30 58 52 45 25 71 49 45 38 44 51 67 29 37 42 44 70 51 77 45 73 40 60 48 36 35 29 74 54 54 66 68 60 50 35 59 35 54 56 64 90 36 60 75 41 66 90 27 106 69 73 40 52 46 27 75 38 72 53 74 55 40 37 73 64 74 30 60 22 46 67 88 7 28 47 55 46 53 27 62 41 49 37 39 59 56 81 29 19 44 41 101 20 75 69 41 31 13 54 61 44 83 23 30 62 38 26 47 54 62 37 65 78 58 54 45 45 49 36 53 83 38 55 44 57 13 49 28 73 63 44 65 51 35 54 45 66 40 35 73 52 34 29 49 89 58 80 43 82 36 58 19 15 52 73 66 47 53 76 54 64 36 46 69 17 40 21 79 13 65 76 45 74 72 54 77 44 47 30 44 37 47 70 23 48 51 40 37 75 53 50 93 70 14 33 62 71 58 71 51 46 24 51 60 57 55 27 73 65 41 35 50 78 75 57 60 60 49 49 49 39 40 27 72 28 68 47 46 47 43 44 56 45 66 70 42 45 83 26 22 82 61 57 63 34 46 99 11 40 27 74 84 44 49 62 39 43 72 32 49 74 50 72 43 67 44 46 43 37 46 51 41 59 19 43 42 33 43 46 71 34 52 26 69 53 32 41 11 35 41 86 33 69 45 42 87 46 58 56 52 38 44 53 75 31 47 48 34 61 53 60 41 67 60 34 49 18 61 42 50 41 50 77 45 57 43 42 68 48 26 28 53 67 62 27 48 29 79 18 49 40 48 26 99 41 51 12 33 44 39 39 57 46 47 48 51 67 28 44 34 15 39 43 82 70 39 76 86 46 91 70 45 28 71 91 37 58 73 30 69 79 42 60 36 46 50 78 65 47 54 33 47 57 73 35 35 41 82 55 50 50 73 32 75 59 73 56 37 105 53 56 41 25 59 85 48 26 57 64 58 61 76 44 90 59 43 34 32 98 61 37 54 74 55 60 46 82 30 50 51 29 26 45 20 58 75 35 40 59 47 29 41 68 75 47 60 35 51.6636690647482
64 51 29 60 56 50 28 30 42 55 42 46 57 65 53 72 89 52 63 46 66 64 36 66 63 42 26 29 31 23 60 43 66 20 30 25 55 56 128 66 40 57 97 46 105 59 60 85 23 73 78 55 48 63 47 22 41 22 64 23 49 18 86 39 62 86 74 36 72 62 46 62 23 38 54 64 67 39 55 43 66 33 89 43 47 16 68 98 71 63 24 90 65 54 56 80 37 39 83 33 58 52 41 23 80 54 43 47 45 53 67 33 40 43 45 70 50 82 41 68 40 60 52 35 34 29 70 46 52 74 67 62 52 35 65 37 54 54 64 99 33 58 75 43 64 89 23 111 75 75 39 56 48 27 80 38 65 52 79 57 37 43 78 66 73 34 66 22 45 73 78 6 30 44 58 49 56 24 66 37 48 38 43 61 57 81 30 21 50 44 98 17 75 76 39 27 17 54 63 47 89 28 26 65 40 23 44 55 65 40 70 77 65 54 41 45 46 36 55 86 37 63 45 58 17 47 28 72 59 44 62 59 35 60 43 68 41 35 77 49 40 30 50 91 59 76 45 84 42 57 25 13 57 74 70 61 52 79 60 75 39 53 61 16 50 21 78 12 63 68 47 78 72 51 75 47 50 33 47 32 53 75 29 48 56 42 35 74 60 50 100 74 11 32 62 73 55 75 56 44 22 60 68 55 57 25 65 68 40 41 47 78 78 62 57 59 45 50 49 41 47 31 72 33 59 57 55 53 39 48 51 49 67 80 40 45 88 21 27 77 62 68 64 36 43 94 10 38 31 75 81 46 53 63 41 41 81 31 52 71 49 71 41 63 45 52 44 39 43 54 46 65 19 43 47 36 52 47 67 30 56 31 61 59 31 40 12 31 41 87 27 69 45 41 93 47 61 59 54 45 44 55 74 33 48 48 34 66 52 55 34 67 67 34 55 18 65 43 51 41 47 78 44 59 44 48 74 43 24 30 52 67 59 30 55 34 81 18 52 42 47 31 103 38 50 12 37 50 34 39 56 46 49 48 58 66 28 48 36 17 36 46 83 71 42 82 80 46 87 73 49 31 72 92 39 59 82 30 61 83 48 52 38 46 53 82 64 45 55 32 49 55 76 37 32 40 86 53 49 51 87 30 85 52 76 59 38 99 56 58 39 25 62 91 48 27 61 58 58 66 74 43 92 59 41 32 30 103 67 40 54 71 50 58 46 81 30 54 59 32 26 49 21 55 78 38 46 53 47 25 42 71 82 46 57 36 52.6636690647482
67 47 26 66 56 48 30 33 48 55 44 48 58 68 53 72 87 57 65 49 69 72 37 62 62 45 24 25 32 22 62 44 67 16 27 28 60 57 135 59 42 62 101 49 103 65 67 83 23 77 85 55 45 57 42 23 38 23 64 25 54 19 87 32 59 89 75 37 72 64 47 63 25 40 53 62 71 46 57 47 71 30 87 40 51 16 72 95 76 58 21 88 64 53 51 78 32 40 85 35 57 54 48 22 82 53 47 48 47 54 63 33 41 48 44 65 48 86 45 65 41 53 51 35 35 35 65 44 51 78 62 63 47 38 70 33 47 50 68 105 36 59 84 38 66 90 26 100 73 72 38 60 51 27 79 37 68 59 88 56 36 43 76 68 71 35 68 21 49 71 77 7 32 45 61 53 61 23 62 35 47 36 45 64 50 84 34 20 51 40 103 16 72 73 38 25 20 54 57 51 92 27 28 70 47 22 43 62 74 44 67 81 62 50 41 47 45 39 56 93 36 64 44 62 23 50 22 69 63 44 63 64 35 64 45 70 44 34 71 48 43 26 48 90 55 74 40 82 42 56 26 13 52 74 65 70 53 81 60 85 38 41 63 19 42 21 82 11 63 69 46 81 75 51 76 49 59 35 54 29 54 76 31 51 54 40 35 79 62 50 101 71 11 29 60 77 54 66 54 41 24 63 53 54 59 23 62 70 34 46 41 74 83 67 52 60 51 45 49 40 41 34 69 35 59 65 56 52 40 50 50 46 71 86 39 46 89 20 28 71 67 74 71 32 43 98 13 46 34 78 78 47 61 61 43 42 89 30 53 65 48 80 42 63 43 56 43 41 43 53 47 65 18 43 47 41 54 49 67 31 68 33 57 62 33 37 14 34 38 88 22 68 49 36 82 47 58 64 49 48 45 57 71 33 49 46 34 65 55 57 39 68 68 35 56 18 58 44 56 40 43 70 43 61 46 39 81 47 26 28 50 71 56 34 61 37 82 16 50 43 48 32 100 39 47 11 34 51 32 40 51 40 47 46 52 70 33 51 38 18 37 49 79 74 45 88 76 46 84 70 52 36 74 106 41 59 89 36 63 79 51 50 35 50 56 87 68 41 55 35 49 58 70 38 32 40 82 60 60 58 86 34 76 53 76 57 36 90 58 52 49 28 66 100 50 30 61 59 59 59 73 45 93 64 40 34 26 99 69 40 62 73 51 56 49 82 35 61 62 32 28 49 22 61 81 37 44 59 49 27 44 68 86 47 57 39 53.26798561151079
67 50 22 64 49 50 28 33 49 54 45 40 56 69 57 70 79 65 65 48 77 74 36 66 62 40 25 21 33 19 64 53 65 17 31 28 61 53 141 55 44 61 101 51 103 77 58 79 23 77 89 58 48 54 50 25 36 22 60 27 59 19 97 29 61 94 84 33 75 66 47 70 30 44 52 63 72 45 58 48 76 33 87 37 48 16 74 92 76 60 24 82 70 53 52 80 33 42 83 37 64 52 53 22 91 48 48 51 41 61 58 32 36 48 40 63 52 83 48 59 36 49 49 32 37 33 57 44 56 85 61 68 46 39 77 34 50 50 73 115 33 65 81 37 69 88 24 102 80 75 44 57 50 24 75 33 67 63 85 53 44 45 78 71 70 41 77 23 40 81 76 7 31 43 59 59 64 28 64 33 50 38 45 67 47 89 31 19 49 43 103 18 70 68 39 28 23 44 60 53 99 25 27 70 42 20 42 61 71 46 71 77 59 46 48 40 45 40 56 106 40 61 47 57 23 48 19 69 68 50 63 67 33 64 38 68 46 34 66 54 46 28 50 90 50 68 40 82 46 60 23 15 51 76 65 76 53 76 59 84 39 36 66 20 41 21 72 10 56 70 46 87 73 49 79 46 59 34 60 31 57 83 33 51 49 40 36 86 66 55 103 76 12 32 56 77 55 67 61 34 26 71 58 55 59 19 65 60 35 48 45 71 85 70 53 58 54 42 43 42 44 37 65 38 59 66 63 50 41 57 44 45 67 99 47 50 91 21 26 71 69 78 77 31 37 99 14 45 35 72 78 46 58 56 50 41 88 33 60 66 49 79 45 60 44 55 44 48 47 55 50 69 21 41 44 48 53 48 67 29 60 36 54 68 34 34 15 38 37 82 26 70 47 32 88 47 61 66 50 49 45 60 70 30 55 41 29 68 66 56 33 71 70 43 52 19 56 40 62 39 41 68 48 63 47 35 87 48 23 29 52 73 56 44 66 33 88 18 49 43 50 31 103 43 43 12 31 53 29 41 53 37 43 46 54 76 32 46 35 17 36 52 82 77 48 89 76 44 87 66 55 38 78 100 44 56 96 41 63 79 52 52 34 56 57 87 66 40 55 33 47 60 70 40 27 40 86 66 67 53 93 30 71 50 73 62 36 91 58 53 54 30 69 107 52 30 56 64 65 66 70 40 86 67 40 37 27 102 69 39 64 78 50 59 49 72 35 66 70 34 31 51 26 61 78 41 41 61 51 29 41 67 89 45 56 38 53.9136690647482
72 51 24 64 53 45 30 36 53 50 47 39 61 70 59 72 77 71 61 47 87 80 32 66 63 37 24 18 33 14 68 57 61 18 31 28 61 58 143 48 48 63 101 53 105 81 62 75 23 76 88 60 52 59 52 24 41 21 62 30 61 20 96 29 59 87 88 29 76 69 51 77 28 42 45 62 72 48 58 50 79 32 92 40 50 16 71 87 68 56 23 76 67 47 50 80 34 43 89 40 69 56 49 17 87 49 56 60 43 59 58 33 34 47 37 62 48 88 49 56 38 51 47 26 38 32 61 47 59 90 65 70 47 38 78 35 54 54 75 110 29 69 84 37 70 89 25 100 86 73 51 60 54 21 66 31 70 66 85 54 49 44 78 71 65 42 73 23 35 78 82 8 24 43 57 59 62 26 66 31 46 38 49 66 55 93 34 19 45 47 100 16 70 67 48 28 27 41 64 52 105 24 28 70 38 18 43 65 74 49 80 82 62 46 46 36 46 39 55 112 45 78 48 58 27 47 19 76 66 47 62 67 34 65 37 65 50 32 63 55 40 26 53 89 52 78 40 77 48 56 22 16 54 79 65 74 57 70 60 74 39 37 68 20 44 25 72 10 55 69 43 90 74 42 81 49 62 35 61 28 58 89 30 50 50 38 37 85 69 57 101 77 12 35 52 78 53 70 70 36 29 70 58 61 60 17 66 58 36 50 41 73 97 72 50 57 56 46 41 42 41 41 70 41 60 70 66 48 40 58 41 43 59 108 50 53 103 18 27 75 76 79 80 27 38 101 17 48 41 66 73 47 53 51 58 38 102 32 61 67 50 76 50 60 53 61 43 46 38 54 52 72 22 47 45 46 59 45 63 25 61 38 67 69 39 35 18 37 41 75 28 71 48 31 84 45 67 76 47 51 41 61 74 29 57 41 29 68 66 60 30 65 69 44 51 21 53 41 62 43 36 70 45 68 50 41 90 51 26 25 47 78 51 46 74 35 89 16 48 45 52 30 96 40 46 12 34 54 30 45 62 35 46 48 51 84 37 48 29 16 41 51 86 86 50 83 73 42 88 72 61 39 80 104 48 58 87 44 58 73 54 55 34 52 66 94 61 40 56 32 48 62 75 42 24 42 87 69 70 56 103 34 75 46 70 62 37 92 57 47 51 33 74 110 53 31 52 70 64 73 68 41 89 75 34 44 30 111 63 40 63 81 54 60 55 74 39 64 63 30 32 52 27 59 75 42 37 73 54 28 38 63 96 46 56 38 54.69244604316547
74 57 24 66 55 45 27 35 52 53 48 39 56 73 65 73 72 69 65 41 85 89 33 65 68 35 23 18 37 14 72 65 63 20 31 32 59 56 145 51 54 69 101 47 94 91 65 79 26 76 90 60 49 64 53 24 41 19 65 31 64 23 96 27 62 88 85 28 75 77 58 89 27 42 44 68 71 50 58 53 76 31 90 42 49 17 72 84 69 52 23 74 63 49 54 78 29 40 83 44 74 68 55 18 81 43 61 67 38 59 52 36 38 48 36 58 45 97 53 59 39 56 50 25 39 33 55 50 61 92 59 65 43 38 75 30 62 51 68 110 29 71 77 35 72 90 26 92 85 74 57 58 55 19 62 35 76 67 88 52 47 47 84 69 64 46 74 27 33 76 76 9 23 41 56 60 64 24 58 32 48 38 47 67 51 87 36 19 42 48 104 18 72 61 57 24 29 40 68 54 107 24 26 67 39 15 44 64 67 43 78 82 61 49 50 35 48 34 56 121 46 81 50 59 30 44 18 82 74 46 62 71 33 62 32 65 48 29 69 52 40 25 56 88 48 73 39 80 54 57 20 18 56 79 71 81 58 73 64 79 38 36 69 18 43 26 70 10 54 71 40 81 74 43 78 48 65 36 63 27 56 97 28 50 49 33 39 93 74 49 102 79 10 37 56 83 54 62 77 34 33 70 58 57 57 22 62 61 36 52 43 72 100 70 49 60 62 50 41 45 41 42 72 47 64 67 70 47 39 58 33 38 64 114 54 54 113 17 26 73 83 81 80 27 37 106 21 52 42 67 72 41 54 54 62 39 112 33 62 70 48 84 53 56 52 61 44 50 39 58 52 70 23 45 41 56 69 47 62 23 62 41 80 63 36 31 20 36 43 78 27 74 50 31 79 50 64 74 47 53 38 61 74 31 62 37 29 70 64 67 29 65 77 45 54 16 49 35 66 46 34 72 40 65 50 49 88 50 27 25 50 76 48 53 72 39 85 16 48 51 50 25 96 44 47 13 34 60 27 48 64 34 45 50 53 88 41 55 33 13 45 50 84 88 44 82 71 48 91 80 69 36 79 110 52 50 82 52 55 67 60 52 31 57 62 94 55 42 60 28 45 64 76 39 20 46 86 71 70 61 103 37 70 41 75 61 38 94 58 45 53 36 78 112 59 29 52 77 61 74 64 41 90 76 30 45 33 124 61 50 63 77 55 62 56 80 38 64 68 29 32 51 25 64 81 42 31 70 56 29 40 67 94 45 56 38 55.32374100719424
65 58 24 72 55 50 29 40 49 53 48 40 56 89 62 70 59 63 63 38 92 97 34 64 66 35 25 18 35 13 75 67 65 22 36 36 59 56 146 47 58 74 98 54 95 97 71 67 26 71 89 63 43 71 53 23 38 21 66 25 63 23 94 28 66 83 92 27 69 69 64 97 30 44 43 70 72 54 57 53 81 28 83 40 46 19 70 84 66 54 23 75 64 45 58 73 31 40 91 51 80 68 54 20 82 34 70 62 40 57 47 36 39 47 32 55 43 101 52 60 37 59 46 24 43 37 52 52 65 86 56 67 43 32 74 26 65 51 72 104 26 74 74 34 71 84 28 94 86 68 58 57 54 19 64 40 78 65 91 52 44 44 89 65 60 44 71 27 30 81 73 9 27 45 47 57 70 24 61 30 54 39 42 75 47 92 34 18 46 46 105 21 78 58 57 23 28 38 72 56 102 24 25 66 37 15 46 73 62 43 82 81 62 43 53 43 45 35 55 123 50 77 49 56 33 47 19 79 70 46 66 75 35 60 33 64 50 30 68 56 45 26 63 90 45 72 41 75 55 55 21 17 54 77 70 83 61 76 66 88 37 31 78 21 45 28 73 9 51 69 36 87 74 47 82 49 71 37 72 28 49 99 34 48 48 33 40 94 75 56 101 83 10 35 57 85 57 57 87 35 30 73 59 57 64 22 59 62 39 53 41 75 106 74 47 49 64 45 41 48 40 45 76 43 64 64 74 50 35 62 27 41 65 124 50 52 114 17 29 77 88 86 78 25 33 108 24 61 40 68 74 35 58 61 60 35 127 27 58 71 50 92 49 55 51 58 43 59 37 55 53 67 25 44 38 63 76 48 69 27 63 37 90 56 37 31 24 38 47 81 31 73 51 31 83 53 67 75 48 58 39 63 83 27 68 36 31 68 61 69 28 60 79 42 51 18 44 33 67 42 37 79 36 64 51 51 85 52 27 26 54 77 44 53 75 36 83 10 51 53 57 28 97 46 52 14 38 62 28 47 64 35 49 53 56 91 43 55 27 15 45 43 95 95 44 83 70 47 99 77 67 45 84 119 48 52 88 52 56 70 61 47 28 62 68 101 52 37 58 29 42 57 82 41 22 40 91 77 65 68 96 45 69 48 78 65 37 95 63 52 58 32 83 118 64 30 59 81 59 78 64 43 90 79 31 43 32 127 51 53 59 82 55 65 54 86 38 62 68 28 38 49 26 62 87 39 29 78 55 30 43 62 95 45 58 41 56.03417266187051
66 59 24 76 57 46 34 38 54 56 45 34 55 81 63 74 54 70 59 35 94 110 28 66 65 35 25 19 40 15 77 69 70 22 38 42 61 57 151 47 63 76 103 57 96 110 72 71 22 72 86 61 40 73 50 22 37 22 67 22 70 20 92 29 66 81 95 32 66 66 67 100 27 43 42 67 75 53 60 59 82 29 78 42 38 24 75 78 56 53 23 72 64 49 59 77 30 40 95 49 89 73 49 22 84 30 66 65 39 57 45 40 39 45 30 56 44 105 56 59 41 62 49 21 51 41 52 48 67 91 51 66 45 28 71 24 73 52 75 102 25 68 76 34 75 76 28 96 87 64 61 53 57 16 65 43 79 71 96 53 44 41 87 60 51 44 70 27 28 84 76 11 25 45 48 50 69 27 59 35 57 46 40 82 45 92 36 21 44 49 104 22 74 54 54 25 35 43 75 54 99 25 26 63 35 14 44 78 62 45 75 77 65 40 54 47 43 31 58 120 53 78 52 60 35 50 19 78 70 41 71 77 31 59 33 62 46 25 58 57 42 24 67 84 52 72 44 81 64 51 21 17 49 79 74 89 65 81 72 87 37 27 75 14 44 30 66 10 57 74 32 82 72 48 81 43 70 41 71 28 47 104 36 45 51 31 40 94 75 51 98 83 12 38 60 88 49 61 92 34 33 68 54 60 59 20 61 63 44 49 43 75 109 72 48 49 63 47 38 51 38 46 81 46 65 63 76 51 35 63 29 38 64 125 50 49 110 17 30 75 87 93 71 26 31 114 23 65 43 73 76 34 57 61 65 33 133 25 57 67 47 84 50 52 50 56 46 60 36 51 51 66 30 51 34 67 83 47 69 30 60 37 96 56 38 27 24 44 57 69 31 73 51 30 87 54 69 76 48 62 40 70 87 23 65 36 32 77 57 77 28 59 76 34 56 18 40 32 71 41 42 79 33 67 54 48 76 54 30 30 56 78 43 55 77 35 87 10 58 57 59 30 97 50 55 14 40 66 29 54 61 33 50 49 55 95 43 55 34 11 50 45 89 87 42 81 70 48 97 85 62 45 88 121 49 55 90 53 51 68 62 47 24 55 65 100 55 31 62 29 41 53 82 41 24 42 85 78 67 67 106 45 67 48 79 66 35 94 63 50 60 35 91 114 69 29 59 79 62 80 63 45 91 77 37 41 32 130 54 55 56 82 47 62 51 89 41 57 66 33 37 50 26 65 86 37 23 81 61 30 44 67 99 45 54 35 56.38669064748201
66 62 21 77 52 44 37 40 57 51 45 32 47 90 61 78 59 79 57 33 94 111 29 65 66 32 20 22 44 14 79 72 75 20 38 43 58 53 154 44 70 76 88 62 100 114 78 66 26 81 81 62 40 74 48 20 34 24 72 25 76 21 88 32 65 78 99 33 66 72 66 98 30 38 45 68 71 56 57 64 79 26 79 44 36 20 70 82 51 55 23 74 65 50 61 73 31 33 98 56 99 77 46 20 87 27 69 73 39 57 43 43 43 45 28 57 46 116 59 60 34 64 49 19 48 38 58 47 68 91 52 69 45 32 81 27 78 49 71 101 24 71 72 31 85 85 29 97 80 68 69 53 50 16 65 46 76 72 101 51 46 38 91 60 48 49 68 28 28 85 75 17 25 47 51 46 66 26 56 33 62 55 43 90 47 98 35 21 50 52 103 20 78 56 51 26 41 44 70 56 109 25 25 61 36 12 39 78 64 48 71 75 65 38 54 50 39 32 59 127 57 70 58 62 39 53 16 79 64 36 70 82 33 61 31 70 48 26 58 59 43 24 65 100 50 66 48 80 71 54 22 17 49 79 79 94 66 84 72 88 37 27 71 16 44 33 69 11 64 86 34 75 72 44 88 45 66 43 71 28 54 106 45 46 55 27 38 96 77 55 92 80 13 42 60 86 53 58 91 36 32 64 59 65 65 21 63 56 42 52 40 81 105 69 43 49 70 46 40 47 38 39 88 43 73 75 81 51 33 62 32 33 64 129 50 48 97 17 31 76 84 94 68 22 33 114 22 62 44 62 80 29 62 67 72 32 134 23 61 63 53 82 48 51 49 56 41 62 38 52 49 62 34 55 38 61 87 49 67 33 58 30 90 61 40 27 23 51 58 73 27 75 57 29 94 58 69 75 42 55 49 80 85 22 69 38 33 78 62 77 33 62 80 35 60 15 39 28 74 42 42 77 31 66 58 50 70 49 27 33 49 85 43 47 77 36 86 9 49 60 61 31 99 55 53 14 41 69 27 60 60 29 53 49 57 97 36 59 32 10 49 41 85 80 41 85 63 46 95 79 64 53 87 130 47 50 89 58 55 70 61 53 25 46 62 97 52 33 65 31 46 46 71 43 24 38 81 77 69 63 106 47 64 46 82 68 34 88 60 58 61 36 90 113 68 36 61 71 63 83 60 46 88 80 37 41 33 131 56 56 64 88 50 61 56 91 41 60 65 40 40 52 28 62 91 37 25 85 55 33 40 63 98 51 55 33 56.94604316546763
65 67 20 78 55 43 40 48 63 50 40 33 48 92 60 82 57 90 57 34 94 111 31 69 67 26 23 24 43 14 83 74 73 20 35 41 59 51 156 48 77 77 84 67 102 124 77 67 27 76 81 58 37 75 57 23 36 24 73 26 76 20 84 32 62 82 107 35 63 68 68 94 31 44 50 68 70 60 54 68 76 27 68 50 39 21 66 86 50 57 24 71 58 52 66 73 34 36 100 56 102 81 55 19 89 27 72 78 38 62 47 40 43 40 28 56 48 115 60 57 31 66 46 15 53 41 59 56 74 89 46 71 51 32 96 27 76 53 69 98 22 74 73 30 90 82 33 93 75 71 61 51 44 14 69 47 72 68 100 57 44 45 94 62 50 49 65 25 30 78 81 17 27 47 53 45 66 26 59 29 63 61 46 95 48 102 36 22 49 49 110 23 75 58 48 31 44 47 68 56 109 24 25 58 38 12 41 79 64 51 63 86 59 37 46 48 34 33 62 125 65 67 55 61 43 56 14 90 67 38 72 77 31 62 31 77 46 25 58 65 43 24 70 92 53 65 53 78 70 58 24 18 48 78 85 95 69 82 74 83 42 30 72 19 48 31 69 11 63 91 32 76 67 40 88 46 70 48 72 27 51 115 52 44 53 32 45 93 73 45 87 79 17 41 53 87 52 56 86 32 35 64 63 72 67 21 60 52 48 50 42 85 99 67 44 50 72 48 41 53 38 38 95 45 81 76 77 58 37 59 32 35 67 122 48 48 85 17 31 74 93 92 70 22 30 120 16 57 48 60 89 27 60 70 76 28 137 26 65 65 55 78 50 45 50 60 41 59 44 41 49 60 37 58 47 60 90 51 64 37 60 30 87 63 37 24 25 52 60 71 28 77 59 33 92 57 72 69 40 59 52 85 84 25 69 39 36 83 63 81 32 67 84 39 58 14 39 30 78 43 39 75 28 69 68 55 69 47 26 33 52 89 42 45 77 39 81 8 44 68 57 31 98 53 64 15 45 70 29 62 63 23 59 48 54 104 37 58 32 13 52 39 88 85 40 88 65 55 94 84 65 53 81 126 46 50 89 59 56 61 53 46 21 49 63 98 55 30 62 30 49 43 75 44 26 41 82 79 76 62 101 50 61 49 86 69 35 95 57 63 67 33 96 113 74 41 68 71 62 98 61 50 79 84 35 37 29 128 54 56 69 82 53 68 53 94 44 52 68 45 44 48 29 62 83 35 23 86 55 35 38 58 101 54 51 35 57.62410071942446
66 59 19 79 47 47 39 53 64 52 40 32 47 97 63 84 61 89 62 34 91 112 30 67 71 24 23 25 36 13 75 67 68 17 34 43 58 54 151 51 76 74 77 64 111 126 76 67 29 76 85 58 32 80 55 23 33 24 68 25 69 18 85 35 66 81 108 32 69 68 68 92 34 47 52 68 65 66 59 69 73 27 66 56 40 22 70 85 50 57 26 73 59 54 66 77 29 33 97 60 107 85 53 22 81 28 74 79 36 65 50 45 47 42 30 54 48 113 62 53 31 68 45 14 52 40 58 60 74 90 38 71 54 35 100 30 83 56 68 96 21 65 70 33 96 81 37 103 72 64 60 55 42 12 68 48 73 69 106 56 39 52 88 62 52 50 63 25 34 83 82 18 24 47 49 42 73 18 58 28 59 59 41 98 47 100 36 21 54 46 105 21 77 57 52 35 40 46 68 61 107 24 28 61 34 11 37 81 67 56 59 84 63 44 47 54 32 38 63 124 65 64 51 52 45 54 16 98 72 34 68 83 29 60 33 80 45 23 57 70 41 25 69 92 55 66 47 76 67 56 25 21 41 82 88 97 72 72 78 84 42 32 80 19 48 39 69 13 67 93 32 76 62 38 92 47 72 51 72 25 55 117 58 42 54 33 43 90 70 44 84 81 18 45 57 89 49 57 94 31 34 61 65 78 69 22 61 48 49 50 40 90 94 65 42 49 80 48 44 52 39 36 90 47 83 75 88 62 37 52 29 34 71 121 48 49 80 14 32 76 89 94 67 18 32 137 18 55 48 53 89 26 59 70 89 26 134 32 62 69 55 76 53 45 56 64 42 58 43 41 44 59 41 61 49 65 86 51 57 41 60 29 82 64 34 26 28 55 61 77 30 78 51 35 87 61 71 70 39 62 50 88 86 27 65 38 40 87 62 80 34 66 86 37 57 12 36 34 82 45 42 72 28 71 71 55 69 47 25 37 55 90 44 44 77 40 79 9 49 76 61 33 102 54 67 18 47 72 28 65 65 21 69 52 50 102 37 51 31 17 58 43 89 85 43 84 65 58 92 80 68 57 83 132 52 54 81 59 58 50 52 46 21 51 63 89 52 27 62 34 47 43 79 47 29 42 78 75 70 63 103 52 63 49 80 63 29 97 53 65 66 30 100 105 72 42 78 74 61 98 62 46 83 90 40 36 29 129 54 58 71 84 51 65 55 96 45 49 62 47 49 47 32 58 79 33 21 87 54 39 42 62 93 52 54 37 57.95503597122302
70 56 18 80 45 54 36 57 70 47 37 34 46 93 57 91 58 89 65 34 86 108 32 63 76 22 23 29 30 14 70 71 68 17 31 46 54 50 147 53 83 71 76 68 111 129 80 67 26 73 79 57 31 92 50 25 31 23 72 27 61 18 85 37 64 76 108 33 69 67 75 95 38 45 53 71 67 78 58 74 76 33 62 51 44 24 71 86 52 59 28 70 52 49 66 72 28 33 98 60 109 82 56 23 80 30 66 83 41 58 52 40 50 45 30 49 48 111 63 49 27 74 49 15 56 41 58 61 75 92 38 75 49 34 106 32 89 60 66 90 20 66 69 34 94 79 42 99 68 70 59 54 39 14 62 52 74 67 111 62 35 59 90 70 50 51 60 25 33 84 83 21 23 47 50 41 80 15 63 31 57 60 38 97 42 92 33 21 51 45 98 27 83 59 46 33 42 45 58 59 114 25 32 65 37 12 35 83 67 62 62 83 62 38 49 53 34 41 65 130 69 71 52 52 48 55 16 103 74 33 63 88 34 61 27 88 45 25 53 80 41 21 67 89 57 61 38 77 78 58 23 20 39 84 88 96 68 76 80 91 44 35 76 20 54 37 66 12 70 94 30 74 65 42 88 43 75 54 71 24 55 123 60 44 54 28 42 85 68 45 81 91 21 49 58 94 47 51 105 31 33 58 63 75 77 22 60 52 55 58 41 90 99 64 44 48 77 40 42 52 35 33 100 51 79 77 93 63 37 53 30 30 74 125 50 56 77 14 35 79 78 110 67 19 33 129 17 49 50 55 91 24 58 69 86 25 132 36 61 67 54 77 55 47 57 60 38 60 49 43 42 62 42 62 47 64 88 51 59 36 61 32 81 62 31 31 33 61 57 72 35 80 51 34 89 62 72 65 36 57 48 90 89 29 64 41 46 88 59 89 30 64 94 34 56 13 34 40 76 40 40 62 28 70 73 56 72 48 27 37 54 87 44 48 74 42 77 11 58 71 62 33 107 54 73 19 48 78 24 64 65 21 69 52 50 103 38 55 31 20 58 40 84 77 42 81 62 61 94 83 70 59 78 129 56 61 85 55 63 49 49 43 19 57 57 91 55 23 59 35 51 42 78 45 32 44 77 74 70 58 99 50 67 51 78 61 30 105 50 56 73 28 101 112 75 48 90 71 59 103 48 43 79 92 39 40 30 125 55 60 73 88 56 72 56 94 50 45 56 48 60 47 35 58 78 36 23 86 52 39 40 67 85 51 55 39 58.32014388489208
65 50 19 86 43 61 41 60 70 46 39 36 39 94 54 95 58 85 64 39 81 113 33 57 82 23 22 30 27 11 77 67 74 18 30 50 57 54 134 55 84 67 72 76 106 136 79 69 29 73 78 52 29 92 53 22 30 21 69 28 63 20 77 39 66 73 100 29 68 68 76 101 36 50 49 69 62 84 54 77 69 35 60 54 44 25 68 85 54 56 26 73 48 53 72 68 27 30 92 59 115 89 49 26 76 31 67 85 40 59 49 38 48 43 30 50 54 111 60 49 29 77 49 16 56 36 54 65 68 86 37 80 60 37 104 31 92 60 66 82 18 66 63 31 98 77 42 96 72 69 58 59 39 11 60 52 76 66 113 61 36 55 91 76 48 52 53 24 28 88 89 24 24 45 52 40 87 17 59 28 54 65 40 90 44 98 38 20 50 52 84 24 78 64 36 34 48 33 53 59 115 26 31 64 37 12 35 88 66 67 59 81 65 41 51 55 31 40 60 128 71 71 52 58 56 58 15 105 67 29 66 84 34 55 25 90 45 24 53 95 40 19 64 95 57 63 37 78 85 60 22 21 43 86 85 99 70 74 78 90 45 30 85 20 53 41 64 13 75 96 30 75 62 40 89 41 77 58 69 25 57 117 59 47 50 24 46 84 71 40 78 88 19 49 55 90 50 50 103 28 33 61 64 80 89 24 56 57 55 56 36 93 98 59 47 48 73 37 41 49 28 33 107 50 77 79 93 62 39 53 29 24 70 125 50 53 79 15 36 76 77 126 65 17 34 128 17 49 50 46 86 26 57 74 93 24 126 39 65 73 49 78 57 48 54 68 39 58 53 44 38 62 44 68 44 65 87 59 63 38 64 29 72 61 26 35 40 58 61 66 34 87 51 31 91 61 63 67 32 61 52 85 81 34 63 44 46 85 62 92 35 63 92 28 52 16 33 46 79 35 42 61 30 63 76 60 70 43 30 32 54 90 40 50 79 45 76 10 62 75 62 29 109 58 77 22 49 78 21 62 59 22 70 50 45 102 42 55 32 23 59 39 81 74 45 81 63 59 88 84 76 59 70 129 59 60 78 54 74 55 41 43 17 65 61 94 58 23 53 37 57 45 80 47 34 44 74 73 64 59 100 52 63 53 77 59 29 99 53 57 76 29 100 110 77 51 95 67 59 98 43 47 76 97 43 41 32 128 55 57 68 85 54 69 57 108 50 48 53 44 62 47 41 54 82 37 23 88 50 41 40 61 75 57 51 39 58.347122302158279
67 52 19 96 44 64 36 62 73 47 33 29 39 85 54 98 59 86 64 36 76 108 31 57 84 25 23 29 28 13 73 62 68 20 29 49 57 54 124 61 94 68 79 71 107 132 75 66 29 73 80 44 30 86 57 22 29 20 64 31 67 20 78 42 71 74 100 30 68 63 77 107 37 55 53 62 59 76 53 86 64 31 52 59 43 26 68 80 50 56 28 73 51 59 68 64 28 29 90 63 108 93 49 28 74 34 64 81 45 58 48 37 49 45 26 48 51 99 61 51 29 77 54 18 59 35 55 66 66 83 34 77 66 39 102 33 89 64 66 84 16 71 63 27 104 78 39 89 62 76 57 56 38 11 58 49 79 64 113 57 31 56 93 80 46 50 54 29 30 80 84 26 27 46 51 38 97 22 62 27 52 65 38 92 41 94 40 17 49 55 89 25 88 69 38 29 52 33 51 58 111 24 33 65 40 11 36 95 69 74 59 81 70 42 49 52 32 41 58 125 75 70 56 61 60 57 18 103 63 29 61 90 30 50 29 91 43 26 58 93 46 19 68 88 54 60 39 72 86 58 20 18 43 84 88 101 72 81 81 89 49 27 82 20 54 44 58 12 77 97 30 68 65 38 92 40 78 54 73 29 60 110 60 43 50 24 44 75 80 40 79 90 21 48 53 97 49 45 101 29 32 62 60 85 94 28 61 52 59 52 40 99 100 61 44 48 80 32 41 45 30 34 112 52 78 77 89 62 42 63 29 22 62 121 49 50 79 17 37 67 85 141 62 14 37 128 16 42 54 44 84 25 57 73 106 30 123 39 70 72 57 82 57 51 54 73 38 57 52 44 40 68 46 68 42 72 89 55 69 41 69 25 64 59 25 35 48 54 61 74 37 89 51 31 89 58 62 68 29 60 51 82 82 30 57 48 43 82 61 94 40 63 91 28 46 16 32 49 77 37 45 57 34 62 80 56 80 42 31 34 53 90 44 49 81 44 75 12 64 78 63 27 107 58 86 20 55 77 21 54 55 20 72 49 42 99 47 53 36 24 58 44 80 77 42 69 54 56 87 88 75 62 67 132 63 63 76 48 73 55 43 42 16 69 72 93 63 26 49 41 64 43 76 45 41 44 79 80 67 50 98 55 58 55 74 62 27 103 56 57 78 33 96 103 78 59 106 64 64 97 43 46 66 96 52 42 30 125 52 57 71 81 52 79 62 105 47 54 56 40 67 52 45 52 76 38 23 80 49 43 38 59 75 59 54 40 58.53776978417266
64 53 17 102 45 78 33 65 69 51 34 27 38 80 57 99 63 81 66 37 77 109 29 59 91 19 22 29 30 14 81 56 68 22 29 52 56 46 114 67 99 71 74 74 104 127 77 64 26 74 76 36 36 94 55 21 27 15 51 35 67 22 78 43 73 75 92 31 70 58 81 114 35 58 54 62 55 86 50 89 62 32 46 59 39 29 67 79 53 60 28 71 51 62 77 63 21 32 92 67 100 100 52 27 71 33 61 84 50 56 41 37 54 44 27 47 52 90 65 51 30 70 62 19 63 39 55 66 59 82 29 85 72 40 102 35 99 67 69 81 16 69 62 26 108 73 34 85 63 75 60 60 36 11 57 46 76 64 117 57 25 63 89 76 50 51 57 30 27 71 86 29 30 47 56 33 109 24 57 23 49 65 38 101 41 90 43 19 44 58 93 27 91 74 38 31 59 31 54 60 107 26 34 68 40 13 39 92 73 78 65 80 68 44 40 51 27 40 56 119 70 71 59 61 52 60 17 101 67 27 68 92 33 57 29 97 38 29 55 97 52 20 64 86 54 65 43 70 89 61 20 21 43 92 85 103 70 82 83 97 52 29 88 20 56 45 64 12 72 101 31 66 78 38 90 40 69 46 74 34 50 116 62 38 49 26 49 81 83 42 82 94 22 45 51 94 48 46 106 28 35 60 55 78 100 35 66 53 59 48 44 99 97 51 48 46 84 35 36 43 29 30 110 59 84 83 85 64 42 62 24 20 62 130 52 46 76 20 40 68 84 141 60 17 38 127 11 38 54 46 82 19 56 76 108 34 119 41 76 69 56 76 56 50 56 77 35 53 50 42 38 69 43 68 43 81 90 57 73 44 72 23 65 56 26 38 45 55 63 77 34 90 44 32 79 55 53 66 30 66 54 81 81 29 56 47 45 76 66 90 40 66 87 22 48 17 30 48 76 37 45 62 38 61 77 54 77 37 27 32 58 90 43 48 76 42 74 12 68 78 62 25 107 58 91 21 50 74 23 57 54 18 81 49 45 99 49 53 33 21 55 52 81 75 43 70 59 50 93 89 77 64 66 133 62 64 75 44 81 52 37 43 14 75 69 86 63 27 47 43 69 42 69 38 41 46 73 81 70 42 90 60 58 50 73 59 27 107 59 55 71 31 92 99 82 65 105 64 56 102 41 44 61 93 55 46 29 114 48 58 70 78 56 77 64 102 54 56 60 39 59 51 51 51 72 36 22 81 44 40 38 61 75 62 60 39 58.63669064748201
57 47 16 109 40 69 30 62 70 51 32 24 31 82 55 105 59 85 70 40 81 96 30 55 91 18 21 28 33 15 87 59 67 22 28 52 56 44 113 69 99 69 70 73 113 132 74 64 28 79 70 38 42 79 63 17 26 17 46 41 65 22 73 42 76 74 93 32 67 62 76 115 30 60 46 58 55 90 46 96 62 34 42 56 39 32 67 78 62 61 32 71 48 60 79 60 20 29 87 73 98 100 55 28 82 33 60 76 52 55 46 34 63 41 26 53 62 89 63 47 32 62 62 20 65 42 50 66 56 80 27 87 72 40 107 38 103 73 66 80 16 72 55 26 99 80 34 78 67 76 61 55 38 10 56 43 74 61 107 59 19 70 89 71 53 47 55 30 29 57 84 33 33 47 57 37 112 29 53 24 45 63 37 103 44 90 42 24 48 56 99 27 91 78 35 27 65 34 60 66 112 25 37 74 39 12 37 95 80 86 68 81 75 44 41 58 29 39 58 118 73 69 64 67 53 64 17 96 65 28 73 89 33 62 32 105 36 34 56 97 61 20 63 83 57 61 50 66 83 62 20 20 47 92 89 104 71 83 89 89 55 29 88 22 59 49 65 11 64 99 30 69 85 35 90 40 72 45 75 32 46 114 64 34 50 25 50 80 84 37 84 95 25 41 44 99 50 46 109 27 34 60 53 72 110 37 66 55 65 48 42 97 99 50 50 44 81 36 38 48 29 27 108 61 84 79 85 63 39 54 26 19 56 127 51 42 77 25 34 66 86 133 58 21 41 125 14 40 50 47 82 19 55 77 105 36 123 46 68 72 55 71 56 49 61 83 33 50 46 39 34 65 41 69 45 81 97 57 73 49 71 19 61 54 24 36 48 61 66 71 33 87 41 33 81 55 46 66 35 74 54 81 76 28 51 49 44 71 65 92 41 66 87 23 45 16 30 46 71 44 47 63 38 62 81 56 77 38 25 37 63 88 43 53 75 41 73 14 78 78 59 23 103 61 93 26 51 70 22 59 61 19 79 55 40 104 54 51 28 19 51 52 76 72 38 66 60 47 97 95 82 68 66 130 64 72 73 45 92 49 36 38 13 65 74 80 59 26 50 46 69 42 74 33 39 50 79 77 66 44 86 55 62 54 72 57 29 107 61 61 67 34 82 90 83 70 103 68 60 106 42 47 61 93 59 45 29 111 48 60 79 77 55 79 66 108 60 57 68 39 52 50 49 55 71 37 23 80 44 38 37 64 74 66 69 41 58.83453237410072
55 50 16 106 34 68 34 62 69 46 32 21 33 77 53 105 56 90 73 38 84 96 29 50 94 17 25 29 39 18 85 55 65 20 25 52 53 47 109 75 103 66 77 75 101 125 73 63 28 73 74 42 50 80 60 18 24 15 45 37 75 21 68 40 75 72 86 33 70 61 70 118 27 64 47 62 53 93 46 103 63 36 38 54 43 28 70 71 66 66 28 83 52 61 83 55 19 29 101 73 92 95 57 29 79 29 61 80 58 54 49 34 66 42 24 53 60 96 63 49 29 56 62 21 65 43 47 60 58 81 25 88 72 44 102 37 104 72 60 78 16 73 55 26 96 84 34 74 61 85 59 60 34 12 56 38 70 62 97 61 21 75 84 74 55 43 54 33 36 54 90 35 33 48 56 36 117 33 48 24 41 70 39 100 45 90 43 26 49 52 94 28 95 78 41 31 67 32 63 69 113 27 36 74 36 13 36 89 80 91 71 75 73 44 39 58 27 43 51 112 72 75 69 65 52 64 19 100 63 30 70 86 36 63 34 109 34 35 57 98 64 20 63 89 56 59 53 69 80 65 20 17 48 96 91 104 64 80 95 90 57 32 86 20 63 49 65 14 66 98 28 67 80 36 86 38 70 42 75 31 48 113 67 33 53 25 46 83 84 38 86 96 27 34 41 100 52 43 106 27 29 60 59 78 108 41 62 54 65 52 42 95 98 51 53 43 79 31 40 52 26 28 108 58 84 80 82 58 34 51 27 17 54 119 48 39 74 26 36 68 91 132 56 18 42 120 15 36 50 50 76 19 57 74 111 36 121 47 66 74 58 66 63 50 56 81 30 50 42 43 30 71 42 67 45 82 94 54 69 49 74 21 65 54 25 36 48 69 68 75 37 94 40 34 78 53 43 64 36 78 58 76 71 28 42 46 40 73 66 89 48 67 83 22 47 16 25 49 75 49 43 67 37 61 75 62 75 39 28 38 67 88 43 52 71 35 73 16 80 83 58 22 96 63 102 24 56 72 22 59 64 22 80 58 39 96 58 50 28 15 49 55 74 75 47 58 62 49 94 90 81 67 64 121 67 71 66 45 99 48 36 32 15 65 73 85 52 24 48 46 73 43 71 29 43 49 79 71 66 44 88 56 61 54 75 55 27 96 64 58 73 34 87 92 82 66 110 70 58 103 43 43 60 90 60 46 28 112 47 56 82 71 58 84 67 107 61 62 68 38 51 49 53 61 70 42 22 79 44 35 37 66 68 67 70 39 58.78597122302158
54 50 15 97 30 65 33 63 70 49 31 24 33 73 58 114 51 89 66 35 83 95 34 43 98 18 27 29 43 22 83 54 67 20 26 46 54 48 106 78 109 60 79 76 103 125 65 65 29 70 72 41 50 84 58 16 25 14 44 31 78 22 71 38 70 73 88 34 70 63 70 117 26 66 45 66 55 89 46 113 63 38 40 58 42 27 66 69 70 71 30 83 53 71 94 51 18 28 95 77 84 94 56 31 74 31 61 78 60 54 46 37 68 43 24 47 66 96 62 47 28 54 69 22 67 47 43 63 59 79 25 90 67 53 91 40 97 71 61 79 13 65 56 26 96 87 36 74 56 91 55 62 31 13 51 37 68 58 88 54 22 73 77 80 53 44 50 42 32 54 90 34 36 50 54 33 120 36 43 27 48 72 40 90 49 87 52 26 45 52 95 35 88 79 52 37 69 30 68 71 105 27 36 76 39 15 31 88 81 96 64 75 72 42 38 65 33 43 49 110 67 81 71 67 49 64 21 108 68 28 77 83 36 56 33 103 30 41 60 98 66 14 71 91 47 58 52 73 77 66 22 14 44 100 87 107 62 78 97 92 53 32 80 22 68 50 64 15 59 101 28 64 77 32 87 42 75 47 82 36 49 112 63 34 56 24 48 75 78 38 84 84 29 37 39 89 55 45 91 25 32 59 58 75 114 42 63 52 69 57 41 96 92 45 53 40 72 35 44 51 23 32 120 58 89 86 82 56 32 56 24 21 50 113 44 36 69 25 36 64 89 132 63 15 44 113 20 40 47 54 68 18 55 82 119 34 116 51 64 77 57 65 70 55 55 77 33 47 40 47 30 66 35 62 52 79 94 54 70 55 73 20 60 54 29 37 50 67 69 71 39 97 40 33 73 53 41 66 38 79 65 72 73 27 36 47 38 79 71 89 53 70 79 24 46 18 26 47 69 53 41 63 36 63 77 67 74 39 25 37 68 86 47 51 64 32 69 20 83 83 59 21 88 74 106 26 50 70 25 60 66 24 89 54 37 91 56 47 28 16 48 54 74 73 47 61 59 45 92 90 75 61 68 123 64 77 64 50 100 49 32 38 17 60 70 82 51 24 50 50 79 44 65 32 42 49 78 77 68 40 88 55 58 45 72 51 30 87 64 56 79 30 88 88 83 73 100 64 62 104 41 46 64 88 62 45 26 110 45 63 77 72 55 81 71 113 64 66 67 37 51 49 51 57 72 46 26 82 46 33 38 68 64 66 71 37 58.71402877697842
47 51 15 98 34 57 33 61 73 52 29 24 33 66 59 113 50 90 59 33 79 91 39 43 95 18 28 35 44 22 84 57 74 23 28 46 52 47 103 75 107 60 74 72 98 116 58 65 31 65 78 38 59 84 67 14 26 14 45 32 77 23 76 38 74 74 86 33 71 69 69 121 25 67 44 71 58 88 48 110 63 44 44 51 36 29 62 68 69 74 31 79 52 79 94 46 17 28 96 76 85 98 60 33 72 33 62 74 66 54 54 41 68 45 21 46 65 91 62 46 30 55 74 21 69 44 44 70 58 80 26 88 68 58 88 42 100 69 61 78 13 63 56 30 93 97 35 69 56 94 52 59 32 12 47 37 66 61 88 61 23 65 74 81 54 43 44 47 38 51 93 36 39 48 58 30 120 36 38 24 50 70 41 89 46 80 61 35 46 48 93 39 84 83 53 38 69 34 61 69 102 29 37 77 39 17 33 84 84 97 65 77 73 41 34 69 31 44 53 100 64 81 70 63 52 65 22 107 71 30 78 84 35 55 36 102 31 45 56 105 73 16 71 93 40 64 54 80 64 64 21 9 47 100 80 108 60 74 96 84 57 32 80 19 71 53 58 17 54 95 29 65 69 28 88 38 70 46 78 38 45 113 62 42 56 26 51 66 78 37 83 84 32 40 40 83 53 41 85 23 34 56 59 71 112 37 58 54 76 55 44 90 99 48 54 48 69 42 46 51 22 30 122 58 93 88 92 56 33 49 22 20 48 110 40 35 65 29 38 67 89 132 63 17 44 111 20 39 39 60 63 17 55 86 124 35 108 51 60 74 59 64 73 48 55 74 36 44 40 47 31 67 34 55 50 76 98 55 74 62 68 19 61 51 31 40 50 69 69 77 45 95 37 34 78 52 38 58 40 83 65 67 61 26 37 49 41 77 71 88 55 67 77 26 42 19 25 44 74 56 35 62 34 69 74 66 77 42 27 36 77 81 48 55 67 34 69 18 79 90 55 24 82 78 108 24 40 72 28 51 66 23 101 52 34 93 51 46 34 19 47 55 75 65 50 58 55 44 93 95 74 56 66 121 65 76 59 58 102 48 34 38 16 58 68 77 47 25 45 51 92 40 63 27 44 48 72 79 68 39 85 56 63 44 67 46 29 83 70 59 92 31 87 77 85 69 95 70 60 112 37 46 65 90 62 42 28 111 48 61 73 66 55 84 78 105 62 60 66 35 53 54 50 52 74 52 26 80 48 35 36 60 64 67 63 33 58.56294964028777
50 46 14 90 35 60 30 57 73 52 32 23 31 65 64 106 52 93 59 37 79 92 40 39 93 17 31 37 51 28 87 56 78 25 29 43 52 45 95 72 109 59 74 73 91 112 58 62 35 66 83 37 56 86 74 13 25 12 39 29 80 24 75 36 74 69 88 29 69 73 64 121 26 66 37 73 60 85 42 116 62 50 47 51 37 24 61 72 70 82 33 78 50 85 96 42 15 26 88 76 82 104 61 34 76 36 60 74 75 61 51 41 67 48 20 43 72 91 62 43 32 63 75 19 70 41 44 76 61 81 29 93 68 65 85 49 101 62 60 75 13 62 55 27 95 102 34 70 60 101 53 57 37 11 45 37 68 66 91 58 25 62 83 77 56 39 52 51 41 49 96 33 45 49 53 28 114 33 34 22 46 71 38 86 44 73 71 42 41 46 87 38 80 90 49 34 62 32 66 58 96 35 39 78 37 19 34 89 92 102 65 77 73 40 36 67 35 46 52 100 67 84 76 65 47 63 20 103 77 32 79 87 37 55 33 99 31 47 59 111 75 15 76 89 38 66 53 78 59 67 23 10 43 98 80 106 62 63 101 82 63 28 75 18 65 60 64 20 58 93 29 65 70 26 94 37 72 44 74 37 49 105 63 41 57 24 51 64 78 34 85 81 35 37 36 83 54 39 88 23 32 57 59 79 109 39 53 57 76 61 47 92 97 47 58 47 73 44 49 55 18 32 120 58 97 84 85 56 34 49 22 19 46 99 39 42 69 30 31 68 92 129 67 14 42 97 22 41 36 55 59 19 55 83 122 35 107 52 55 71 60 68 74 50 51 77 35 41 39 48 33 71 32 59 49 71 103 56 69 62 65 20 57 54 32 37 48 67 73 78 49 102 40 30 72 47 39 59 39 90 65 58 61 25 41 52 43 76 71 90 57 68 79 27 46 19 22 45 79 52 35 68 36 71 76 72 76 34 27 39 73 76 45 52 70 38 63 19 74 86 55 23 83 83 99 26 41 66 34 52 68 27 104 50 31 93 50 43 39 24 46 51 77 65 47 55 53 44 92 104 74 61 64 117 64 63 56 53 104 49 30 41 10 53 69 75 45 23 53 50 96 44 59 28 43 43 63 79 66 41 88 55 63 48 68 43 30 85 72 63 94 30 79 76 85 72 97 70 58 115 36 41 65 93 61 38 29 105 49 69 79 60 55 92 75 99 65 60 70 33 54 60 48 52 70 50 25 81 50 39 33 58 65 69 63 32 58.57374100719424
56 49 14 91 37 56 33 55 75 48 34 25 27 61 58 106 57 92 63 42 70 95 39 37 95 16 34 41 51 30 87 51 85 28 32 39 57 43 87 78 109 66 79 65 89 109 63 61 38 66 79 40 52 81 78 11 22 11 42 33 86 25 80 34 73 66 86 31 68 67 64 108 29 72 38 75 59 83 44 116 60 51 43 54 39 26 63 68 74 87 34 79 46 82 107 44 16 31 80 72 79 111 66 35 80 33 56 75 81 58 50 36 71 48 20 45 69 91 62 43 33 61 78 18 74 43 41 83 68 81 26 88 74 74 80 52 105 69 54 78 13 58 56 27 92 92 30 72 53 96 49 53 35 14 44 36 57 69 85 59 25 59 83 73 56 38 55 50 38 47 98 31 55 49 46 31 117 30 28 20 45 77 36 93 47 73 82 40 38 48 85 35 79 91 56 42 61 35 63 55 88 37 39 77 36 20 39 90 91 97 71 75 74 38 33 67 38 44 52 91 69 81 74 72 46 62 21 100 74 34 74 94 39 50 35 90 33 49 61 108 75 12 76 92 36 69 52 77 56 65 25 11 42 95 82 105 61 69 104 82 58 27 70 18 60 67 63 21 60 107 27 61 65 27 90 47 68 42 75 35 43 99 63 43 51 22 49 59 78 30 82 81 33 42 29 81 56 34 85 24 34 59 59 78 114 37 55 49 64 58 49 86 88 47 56 49 75 49 52 50 19 34 113 59 101 84 82 54 33 52 24 20 45 100 35 48 70 31 32 66 86 115 70 15 44 84 23 41 39 56 57 23 56 80 115 32 111 45 53 71 66 67 76 51 51 72 33 43 38 42 31 74 32 62 51 65 108 52 70 65 63 21 52 50 29 39 52 62 63 73 50 95 39 30 75 47 39 60 46 88 69 59 61 28 48 56 38 80 78 96 59 68 84 32 47 20 26 45 76 54 36 70 36 69 76 69 72 35 26 40 71 76 47 55 64 37 62 18 72 90 62 24 79 81 100 23 47 66 35 51 69 33 104 48 31 83 44 40 44 28 49 51 78 62 49 52 52 51 88 109 81 60 58 111 60 60 54 51 93 52 29 38 13 46 70 68 41 24 57 52 100 45 56 26 43 42 55 77 63 39 92 55 59 58 64 36 34 79 76 63 93 31 73 69 85 71 101 61 60 112 37 39 62 103 62 45 27 96 53 62 74 51 54 92 75 96 66 58 70 31 60 57 47 52 71 48 28 82 50 35 33 57 60 71 67 33 58.280575539568349
46 50 13 84 39 54 37 48 79 41 37 25 29 59 62 105 58 88 57 45 64 88 39 32 90 16 34 42 45 29 83 48 87 28 35 35 57 39 84 85 109 67 79 60 84 95 66 64 45 78 88 35 54 80 77 11 24 12 45 35 80 29 87 35 77 66 83 32 68 68 62 100 27 73 38 74 58 84 42 110 57 53 44 55 41 24 66 71 79 86 35 73 49 82 110 43 19 36 74 83 72 111 68 30 79 32 58 76 84 60 52 38 71 51 21 47 72 87 66 43 31 57 81 23 74 42 41 87 66 84 26 92 81 68 79 57 100 67 51 79 15 63 59 22 79 88 29 70 51 99 49 50 40 16 40 37 62 68 79 64 24 62 77 76 54 39 56 56 33 40 94 32 54 45 46 33 121 32 24 24 44 73 37 90 45 65 92 44 35 55 80 35 77 83 61 50 64 39 60 57 88 38 40 77 39 20 44 89 81 102 75 72 72 39 37 65 40 44 54 92 59 87 70 78 49 64 21 101 76 30 76 95 42 48 37 85 37 51 60 109 78 12 80 89 30 75 57 74 61 68 26 13 44 88 81 95 63 65 102 82 63 25 63 16 55 70 69 21 59 100 27 61 55 29 93 52 69 49 77 36 40 92 61 44 55 23 50 59 83 29 78 80 37 44 29 74 54 34 86 26 35 58 59 69 116 38 53 51 62 59 52 80 88 42 58 43 75 51 50 47 19 31 114 61 108 81 81 50 31 58 27 21 41 105 34 46 67 31 31 64 86 106 67 15 42 85 28 44 36 57 53 25 56 78 118 32 104 44 48 70 62 65 73 58 49 68 36 40 37 45 28 73 29 66 51 66 96 48 70 65 66 23 54 53 26 32 57 59 62 70 56 97 36 29 70 42 38 62 46 90 65 61 62 27 50 56 38 79 83 93 60 66 81 33 47 21 23 45 69 54 33 70 39 69 77 73 68 36 24 38 69 82 44 59 66 39 60 16 72 93 69 24 85 93 107 20 44 59 38 50 72 33 104 44 33 76 42 37 49 33 48 49 67 63 49 52 53 47 83 103 81 58 55 106 55 66 56 50 90 56 26 31 12 39 70 70 41 25 55 55 107 50 54 23 43 40 56 76 58 45 87 52 58 60 60 38 33 79 73 60 91 30 75 67 89 64 103 55 59 118 37 40 65 95 59 40 25 92 55 61 82 51 54 92 79 94 71 55 76 29 57 53 48 55 68 46 28 88 51 38 35 60 55 71 69 35 58.04136690647482
46 51 12 73 38 54 40 42 76 41 45 27 32 58 65 100 57 87 56 42 59 90 45 34 94 16 36 36 40 32 93 49 93 24 35 33 57 43 84 96 107 71 80 61 84 96 72 63 40 82 83 37 53 78 76 10 23 14 48 39 77 34 91 39 80 62 89 34 65 68 56 89 29 73 42 72 59 83 41 107 58 51 39 51 46 26 61 74 86 85 39 72 44 87 108 43 21 37 71 88 65 109 67 26 75 32 57 71 85 61 48 36 69 51 25 51 75 84 67 41 23 56 78 20 75 45 43 95 66 74 21 89 89 71 78 60 106 64 48 70 17 61 61 21 76 77 30 63 44 104 45 53 39 18 39 37 61 65 69 69 23 64 72 79 51 36 55 54 34 40 88 38 59 40 47 37 115 36 25 26 46 74 32 88 44 59 102 50 36 60 74 35 79 83 59 52 59 38 65 54 86 46 38 71 39 22 49 89 77 95 71 64 67 39 38 65 43 49 55 91 61 89 68 84 52 60 22 95 75 28 72 94 42 48 34 78 34 44 58 108 76 13 83 88 33 75 56 70 60 69 30 11 41 85 74 95 66 65 94 79 70 23 59 17 52 67 67 19 59 98 29 55 51 31 101 59 70 50 75 35 42 94 61 41 56 21 52 58 83 27 79 80 38 44 27 70 57 36 82 28 40 61 60 71 109 42 56 50 67 61 58 81 83 41 57 44 73 50 50 43 15 26 113 61 110 73 76 42 31 54 26 25 40 104 32 53 63 30 29 64 80 94 67 16 37 77 29 49 31 64 56 20 53 78 118 32 94 41 47 69 64 64 74 68 50 57 32 40 35 47 27 69 28 68 55 63 98 44 67 64 72 28 53 52 25 33 61 61 65 72 62 85 34 30 65 37 34 57 46 85 62 57 60 28 53 63 39 82 83 93 68 64 81 34 42 22 26 48 69 58 32 70 39 68 78 78 66 33 25 37 67 83 45 62 67 38 55 18 72 96 73 26 84 90 109 20 51 65 36 42 77 36 96 40 31 76 43 37 47 34 40 44 61 66 51 54 52 45 88 100 88 54 50 109 57 64 51 44 91 57 26 29 13 39 80 71 39 29 52 54 113 55 57 19 43 38 59 88 58 42 91 62 63 65 59 39 38 84 73 64 95 34 73 66 84 66 100 56 58 110 35 37 62 90 69 39 24 92 50 60 82 48 52 89 80 91 77 58 73 25 55 44 46 57 73 48 30 89 53 42 39 49 56 61 69 37 57.74460431654676
50 52 13 70 43 54 38 45 75 36 52 25 32 61 75 94 60 91 54 44 58 72 45 32 101 14 38 32 45 29 94 59 98 22 34 30 53 38 78 98 107 74 78 69 76 93 69 56 46 73 91 39 55 70 80 10 24 17 45 34 74 36 88 39 79 62 88 34 63 68 54 80 32 76 45 74 57 80 42 102 57 48 35 48 44 26 62 77 87 83 42 71 41 80 98 45 23 38 66 88 65 107 68 27 75 38 57 70 85 59 45 39 74 50 31 48 75 87 65 41 26 56 86 23 75 42 51 98 61 66 20 90 90 74 83 55 107 66 47 64 15 59 59 21 74 71 26 64 42 108 45 55 39 20 42 37 64 61 64 73 21 62 71 80 57 29 53 55 40 40 89 41 64 38 47 39 112 40 25 27 54 72 29 94 41 48 108 52 34 62 66 36 83 75 62 51 59 38 57 52 88 49 36 70 37 23 53 81 72 92 67 55 63 42 37 61 40 48 56 84 71 89 64 81 56 62 24 97 74 28 63 85 45 40 33 74 30 49 63 104 74 12 84 82 36 73 56 70 61 66 26 11 40 79 74 93 55 68 91 83 65 25 63 16 61 68 66 23 59 89 27 53 52 34 102 61 78 51 76 35 46 87 57 40 58 24 58 56 78 28 74 75 37 48 26 69 58 35 79 32 41 63 59 69 107 41 57 47 70 61 57 71 87 42 55 46 72 54 53 45 12 27 107 63 105 66 74 42 30 56 25 22 34 103 31 58 68 31 27 67 79 90 64 16 38 77 34 48 32 60 56 21 47 71 122 34 88 37 45 65 66 69 69 70 45 49 30 42 39 47 27 65 28 60 56 65 96 43 65 63 73 32 56 49 29 31 66 63 68 72 70 82 31 36 59 39 36 55 53 92 60 58 60 33 57 72 41 81 77 86 74 68 86 31 45 23 26 45 61 56 32 74 41 73 76 81 61 31 21 39 69 83 46 60 72 40 53 17 73 95 76 30 83 92 108 20 52 73 38 43 81 30 97 39 28 75 48 35 50 38 36 45 62 66 51 59 55 51 82 93 86 53 42 103 54 60 45 43 89 57 25 29 14 39 78 69 41 26 51 48 117 58 56 22 51 40 60 87 52 41 92 73 61 71 53 39 35 77 68 75 100 38 70 63 76 69 103 60 60 107 32 34 62 89 73 38 20 90 45 64 87 42 52 93 77 89 82 55 74 23 56 41 51 57 70 51 27 92 52 39 38 55 60 60 67 36 57.47482014388489
55 46 12 69 40 52 42 43 80 36 54 28 32 62 70 85 55 92 57 47 58 72 54 33 94 14 37 37 46 29 91 62 106 21 35 28 50 37 64 98 100 74 71 69 75 86 75 50 46 68 97 41 57 67 76 12 25 19 48 34 72 35 87 38 77 63 90 37 60 65 58 69 32 74 47 77 53 73 46 101 52 54 33 43 41 28 59 71 88 78 44 75 39 82 92 53 25 42 62 84 61 103 68 28 76 38 54 69 86 60 38 41 72 51 35 48 83 86 67 40 25 57 87 23 78 48 57 96 58 62 21 97 91 76 80 56 101 64 42 67 15 56 56 22 76 68 25 62 42 101 45 61 43 25 48 38 72 56 65 73 21 53 62 79 59 22 50 63 36 36 88 41 67 31 49 39 105 42 24 23 52 71 31 99 40 45 106 53 38 60 58 38 78 72 62 50 49 44 59 59 84 59 31 59 40 28 50 78 76 92 55 50 62 49 34 61 39 43 51 81 69 97 68 79 57 63 21 87 73 26 60 82 48 39 41 65 29 50 62 104 70 11 80 79 40 65 61 64 64 66 31 13 40 75 72 94 55 66 93 81 59 30 64 20 62 71 64 28 56 86 27 60 47 38 104 62 75 46 74 37 49 80 51 38 59 24 70 49 75 30 69 64 37 48 28 67 54 34 77 29 44 66 62 63 111 44 58 44 72 62 57 65 84 41 57 42 66 51 52 46 13 25 103 63 106 65 72 45 26 56 27 23 36 99 30 65 69 31 24 61 76 86 64 21 42 78 42 48 32 69 57 20 53 80 116 38 88 40 38 66 68 70 69 64 40 44 26 38 38 48 26 57 32 61 52 64 98 39 61 61 73 31 55 56 28 29 66 63 65 71 70 86 25 37 57 38 33 55 56 82 63 59 59 37 52 79 44 80 75 84 73 67 78 36 44 21 25 40 60 56 33 73 44 81 81 87 60 33 22 39 79 81 42 57 66 41 53 17 75 88 76 31 82 91 104 25 50 71 40 42 76 29 90 35 25 71 47 35 51 40 38 39 62 68 51 62 53 53 88 90 93 52 36 97 48 59 47 43 87 52 27 31 14 39 78 71 40 31 51 50 116 65 57 24 57 42 51 82 50 43 89 79 59 70 53 42 34 74 65 83 104 40 71 55 70 61 102 58 60 107 30 36 62 87 70 36 20 79 49 60 82 38 51 93 71 74 81 45 65 24 50 40 58 58 67 53 32 98 49 35 36 52 60 58 61 37 56.881294964028779
57 48 9 66 39 54 51 36 75 36 63 31 31 63 75 75 52 89 58 49 57 66 53 36 85 16 36 36 45 31 92 70 104 18 37 28 44 40 58 96 92 73 71 61 66 77 75 47 46 66 97 38 55 68 80 13 27 22 48 34 75 37 84 33 78 70 82 37 56 63 54 63 34 76 44 75 48 71 42 112 47 48 29 42 44 26 57 66 93 80 42 71 40 84 86 52 26 38 55 88 60 102 67 27 75 37 51 72 87 57 41 48 70 57 38 44 81 89 70 42 24 61 84 23 83 44 55 94 49 59 20 94 91 78 75 55 101 64 42 69 17 58 53 22 71 65 26 58 37 102 51 55 41 27 45 35 70 60 60 77 21 60 67 81 63 21 51 71 44 36 88 43 68 27 49 38 100 46 26 20 58 76 30 102 41 43 110 54 38 62 56 46 76 70 56 48 41 50 56 59 82 56 26 58 50 34 51 81 77 95 47 45 61 49 32 57 42 48 51 77 74 87 64 85 60 60 22 84 73 24 53 75 42 37 47 61 25 48 67 105 70 11 80 75 38 60 59 63 63 71 28 13 41 69 77 90 58 62 90 83 57 33 60 23 59 68 62 34 58 84 30 59 41 41 97 61 82 45 73 34 50 77 48 39 62 22 77 48 78 35 68 68 34 49 29 61 53 32 79 25 51 62 66 60 103 46 56 38 70 61 61 67 78 40 53 44 65 54 49 49 10 28 103 68 107 59 62 47 26 60 27 24 36 102 31 67 70 30 26 59 78 82 66 24 39 73 44 49 31 66 51 25 55 75 117 35 88 41 36 73 65 64 70 73 43 44 31 33 38 54 28 55 37 57 50 62 94 38 57 60 74 35 52 63 26 30 71 56 65 71 67 92 21 40 50 35 30 53 57 78 67 63 57 46 57 78 45 79 78 75 74 67 79 39 44 18 24 37 59 55 32 75 48 82 80 87 55 31 18 41 81 89 38 59 58 45 52 17 79 91 75 33 75 90 98 24 46 75 48 43 76 31 87 36 25 74 47 35 49 42 41 40 63 66 50 63 54 53 90 86 94 48 29 97 48 59 52 44 93 51 28 33 11 40 77 71 36 30 53 51 102 63 57 22 62 45 48 80 52 44 91 80 62 71 50 42 36 62 63 91 102 45 61 57 66 60 98 56 61 107 31 46 61 80 68 34 17 75 49 55 74 37 53 89 67 68 83 48 67 22 48 39 66 57 72 51 34 101 52 33 39 55 63 63 51 33 56.50539568345324
60 52 9 64 44 56 48 34 82 36 61 33 34 62 74 66 46 94 57 50 54 64 58 33 67 15 36 35 44 34 87 69 104 19 35 31 44 34 55 94 79 68 71 58 63 76 81 43 46 61 89 39 55 65 80 15 24 22 51 36 77 37 84 34 73 69 81 41 56 63 59 60 31 79 47 83 46 70 44 117 51 46 25 43 48 26 56 73 94 75 45 77 43 81 80 54 26 38 54 83 62 101 61 26 68 39 47 71 81 57 44 50 71 51 39 44 71 92 73 46 22 55 88 19 84 45 56 98 42 57 17 95 93 77 63 51 91 62 45 68 21 55 55 20 63 64 25 55 36 94 57 54 38 26 43 30 68 62 58 70 20 63 65 79 68 23 50 70 44 39 83 43 69 29 56 38 90 50 25 16 58 75 33 92 42 42 105 56 39 67 58 46 75 62 58 48 41 50 55 58 80 54 22 58 42 39 52 81 76 98 46 42 64 50 37 53 38 54 50 74 69 82 62 86 54 55 24 85 72 21 57 74 39 34 46 65 29 40 77 104 70 9 69 71 42 56 58 53 65 68 25 11 48 68 78 89 60 65 84 70 60 32 61 25 63 67 63 40 55 82 26 59 38 47 90 59 81 47 78 31 52 71 46 35 59 23 80 47 67 34 63 60 32 54 29 54 52 30 85 20 49 59 71 56 92 45 54 35 67 61 66 59 67 41 54 42 66 51 44 43 12 31 96 70 108 57 60 50 25 66 27 24 39 98 31 78 67 30 25 59 76 78 65 22 35 64 49 49 32 68 47 28 58 78 115 33 78 42 27 78 64 69 64 73 44 35 28 35 41 54 31 43 35 56 54 61 95 38 62 57 79 35 44 55 25 28 68 53 66 66 64 90 22 43 48 33 30 49 64 68 68 59 54 52 62 78 44 77 69 75 77 68 80 44 44 19 23 38 61 53 36 72 44 84 80 94 52 33 19 45 88 90 37 63 54 47 51 18 75 89 68 34 68 86 93 26 48 73 43 48 75 30 82 30 28 73 44 33 52 45 38 45 57 70 51 65 54 55 80 85 91 46 26 102 43 59 49 38 87 51 30 31 12 39 74 68 33 36 52 51 97 66 63 24 62 45 50 76 52 43 93 82 66 71 51 40 43 61 57 97 97 53 61 53 63 58 94 54 65 104 30 53 59 79 67 29 18 69 53 57 78 37 51 89 60 65 85 53 57 18 50 38 68 55 65 40 29 95 52 33 37 53 62 61 50 33 55.66546762589928
62 52 8 66 52 52 48 34 79 35 64 37 33 61 74 63 54 85 56 51 53 67 59 36 66 12 30 35 45 31 89 62 104 17 37 33 45 36 52 84 79 67 68 54 53 70 75 39 43 57 85 40 56 61 78 19 25 24 58 33 82 38 92 29 72 63 78 36 63 64 61 62 28 79 46 84 46 63 41 115 53 49 26 41 51 24 53 74 95 76 45 71 50 84 84 54 23 42 47 85 68 98 58 30 70 41 45 74 76 56 45 51 71 55 42 43 70 83 68 48 23 53 89 18 89 47 58 106 44 51 16 93 87 76 67 49 87 67 41 72 25 53 54 20 58 62 25 56 38 92 50 52 40 27 43 30 68 58 60 70 15 60 65 79 76 20 47 70 43 37 74 52 70 23 60 40 81 45 25 17 59 83 31 88 42 36 110 58 43 62 56 42 72 62 56 47 41 55 50 54 74 55 23 61 47 38 54 74 73 99 41 42 68 47 33 55 34 49 49 74 66 83 62 85 54 53 26 78 70 19 66 75 40 35 47 55 29 38 76 92 66 8 64 78 37 58 54 61 65 75 24 8 51 68 75 81 58 61 88 60 63 32 60 29 64 65 56 44 58 71 24 55 34 45 80 66 85 50 70 33 61 69 38 37 64 20 84 42 66 35 56 63 31 54 29 51 48 31 86 24 50 60 79 53 80 42 53 38 64 68 73 66 66 38 60 43 68 50 44 42 12 29 89 69 111 49 60 46 24 70 29 25 41 93 30 77 61 27 25 56 81 69 60 21 35 60 50 53 31 72 41 23 67 72 112 36 78 35 29 72 63 63 61 81 47 30 25 31 40 53 37 43 33 53 53 55 94 41 62 62 71 31 43 55 24 30 68 51 64 63 64 88 22 42 48 33 28 44 49 59 68 58 54 51 64 85 42 80 61 72 83 65 71 45 49 18 25 36 63 58 38 79 52 81 77 98 54 35 20 44 93 85 39 65 56 48 47 21 76 91 67 29 58 86 82 29 49 70 41 50 79 33 74 32 27 72 44 39 50 49 39 38 54 70 49 59 57 53 71 83 91 45 24 102 42 59 50 35 83 53 28 34 14 38 75 66 34 37 50 51 95 66 62 26 57 46 54 73 54 38 88 83 65 60 49 41 37 58 49 97 89 55 63 48 56 58 92 55 59 101 30 54 55 76 59 34 20 59 63 61 85 42 52 87 58 64 79 48 53 18 53 43 68 54 59 36 31 93 54 33 41 55 57 65 46 33 54.96402877697842
54 63 8 63 55 52 49 36 72 32 66 37 34 57 76 63 50 86 55 55 52 70 54 35 62 11 29 38 44 34 89 62 104 16 33 35 41 36 49 86 77 67 68 53 47 64 73 40 44 55 79 43 59 59 73 22 22 28 55 29 86 36 82 29 66 65 75 36 64 66 62 56 29 83 43 88 44 66 37 109 52 50 21 42 51 26 55 68 93 71 44 74 46 82 79 60 22 43 51 84 60 87 56 32 66 39 43 81 74 54 44 55 75 57 42 40 70 84 65 50 23 53 94 19 89 51 59 102 45 47 19 91 86 74 69 46 84 71 43 75 27 48 60 21 54 64 29 51 41 88 57 49 44 29 44 28 73 56 59 74 12 53 63 69 75 18 41 71 37 37 69 58 66 23 61 39 74 42 26 20 55 90 27 96 45 29 99 61 41 64 53 45 72 64 54 54 42 58 48 58 71 50 27 64 49 40 54 73 77 95 34 41 67 44 31 53 39 55 53 66 68 81 63 88 59 49 29 68 71 17 59 76 40 39 46 55 33 38 74 84 61 7 64 74 37 54 55 61 57 72 27 9 48 66 73 81 56 66 94 65 67 28 52 32 60 56 54 45 60 71 25 59 33 50 72 65 90 52 67 33 67 71 36 34 59 24 85 38 64 29 57 62 35 56 29 52 48 30 82 26 53 58 71 46 73 42 54 38 63 72 76 74 56 35 56 39 65 51 39 38 11 30 86 63 107 44 59 44 22 76 28 28 43 78 32 79 55 25 28 53 84 61 53 24 33 53 49 58 26 80 45 23 55 73 101 40 79 39 27 71 64 71 61 78 47 30 22 30 39 55 39 45 34 59 54 52 86 42 62 61 70 31 38 55 26 31 67 49 62 63 64 79 27 44 38 31 30 42 53 63 71 62 47 52 68 85 42 72 61 70 77 61 72 45 48 20 33 36 63 63 35 83 56 79 75 96 47 30 21 49 90 87 42 69 58 47 39 24 76 85 75 29 55 90 81 31 49 70 41 54 79 36 68 33 28 75 41 42 50 52 40 37 47 76 51 55 58 54 65 71 88 46 21 91 45 58 53 38 76 46 26 36 16 40 75 60 33 43 50 51 89 66 59 30 58 43 51 70 60 29 82 80 60 63 42 43 42 56 40 93 86 58 65 43 61 53 87 56 65 98 32 61 50 69 57 28 21 59 64 59 88 42 50 84 60 63 74 48 56 16 54 45 71 52 53 33 32 91 55 38 40 53 54 63 43 32 54.305755395683458
57 67 7 59 64 47 48 37 67 31 65 43 34 53 72 64 50 88 54 57 51 68 59 37 58 15 31 38 42 37 89 53 101 18 37 41 44 34 42 88 77 76 66 53 41 66 76 36 41 59 73 44 52 54 70 22 23 33 54 31 88 33 77 29 60 66 69 40 64 68 62 55 29 85 39 94 44 72 35 109 52 48 19 45 44 27 54 62 86 66 47 72 43 76 75 67 22 48 50 83 56 75 54 36 67 38 46 86 70 55 47 52 73 62 41 42 69 80 70 56 24 57 89 21 87 46 62 106 48 50 18 83 91 77 68 46 79 72 39 70 30 51 55 22 51 58 29 48 39 87 49 46 38 30 47 29 72 55 58 65 12 52 62 66 81 17 42 72 36 37 66 67 71 20 62 46 63 43 26 20 59 85 27 89 44 28 88 52 42 62 50 41 73 60 48 52 40 57 43 60 66 50 27 60 59 47 55 67 73 89 28 40 64 46 28 51 38 51 55 62 61 86 57 86 59 48 33 63 67 16 57 74 41 47 41 49 37 40 79 80 55 6 68 69 37 54 52 67 57 72 25 8 48 62 69 72 56 64 93 56 63 30 50 31 63 58 55 53 62 67 29 56 35 54 70 68 88 50 67 34 61 60 35 32 54 25 79 38 61 28 53 55 39 58 31 58 45 27 81 28 54 54 70 48 69 47 53 36 65 68 69 77 56 39 52 43 61 46 36 38 11 35 83 60 96 38 55 42 20 78 28 28 43 79 33 75 52 21 30 55 85 55 51 21 30 43 57 64 26 87 44 26 54 69 92 41 75 41 27 68 67 76 69 76 47 29 24 35 32 60 42 45 31 61 52 45 86 48 62 61 68 32 35 53 27 28 71 49 63 65 63 77 27 52 37 35 31 40 56 63 73 64 46 52 69 79 38 71 62 75 76 62 68 42 45 22 39 39 64 61 37 82 61 74 72 95 47 33 27 50 92 75 39 69 55 46 42 22 70 76 75 29 52 82 74 30 48 73 45 48 75 35 69 33 28 72 39 45 55 54 42 38 48 80 53 53 48 53 56 63 90 40 21 71 42 59 53 43 67 42 25 44 16 40 69 54 31 49 42 58 88 68 62 31 60 40 57 76 61 28 82 85 61 66 36 44 40 56 36 91 81 59 64 40 59 52 92 51 65 98 30 67 47 68 57 31 27 49 57 61 93 46 45 77 60 58 77 49 66 11 54 43 69 51 52 31 35 90 58 43 43 56 48 60 42 29 53.62230215827338
56 58 7 56 67 48 49 38 65 33 72 47 33 47 74 59 52 92 52 57 46 61 59 37 59 17 30 37 33 41 87 52 98 20 34 41 46 31 43 85 70 72 64 54 35 57 77 35 43 63 77 45 56 55 73 21 20 35 50 33 77 37 75 31 53 61 69 40 65 69 62 53 27 85 44 90 47 72 36 102 43 45 14 49 46 27 50 58 81 63 45 72 45 77 71 70 25 51 45 85 48 71 47 40 69 37 46 84 69 53 44 54 71 65 43 36 69 73 75 56 21 57 97 24 87 49 64 105 46 49 17 80 75 77 69 48 78 74 35 65 32 51 49 23 50 52 32 43 35 90 49 44 41 30 54 27 68 61 55 65 13 47 61 65 78 20 41 74 35 41 63 68 68 19 65 50 59 42 29 22 58 85 28 84 43 26 87 50 42 67 44 46 70 58 51 49 39 56 39 61 59 44 26 62 61 51 59 65 78 74 25 33 55 48 26 49 38 48 60 61 59 77 54 84 51 42 35 57 65 15 56 74 40 45 39 51 37 40 76 76 60 6 64 69 38 56 53 75 56 76 26 7 42 58 63 68 51 64 98 55 67 26 43 29 62 60 53 60 63 63 35 60 33 53 64 69 90 56 71 25 62 60 37 28 57 25 78 37 61 28 52 50 42 63 33 62 43 25 75 32 58 55 67 49 69 52 50 31 64 78 72 80 55 36 50 43 56 42 35 38 7 35 75 59 85 39 58 47 22 85 31 28 43 71 34 73 47 15 30 56 79 52 44 26 33 44 57 65 26 81 46 26 60 68 95 43 67 42 30 66 62 79 66 76 46 27 23 35 30 63 35 44 30 63 54 42 77 49 61 61 66 37 35 56 25 23 68 44 56 65 62 76 29 56 36 31 33 37 52 50 77 61 47 56 63 76 40 61 57 71 74 60 70 45 45 20 42 44 62 64 41 82 61 70 69 94 50 29 27 41 87 69 37 70 51 53 40 20 63 75 71 27 47 86 68 28 49 72 45 50 72 35 68 31 27 65 41 44 55 54 43 40 49 89 55 47 41 47 48 56 87 41 21 65 39 54 51 45 66 38 25 44 19 49 68 56 28 53 40 54 80 69 62 27 56 39 56 69 65 28 77 90 63 63 37 43 37 55 31 91 80 57 63 41 58 51 89 59 67 87 29 77 48 68 53 32 27 44 58 62 87 49 44 84 64 51 80 50 66 11 52 43 65 55 42 34 34 84 61 42 43 53 46 56 41 33 52.75
54 54 7 52 69 52 46 37 72 31 76 46 37 47 82 54 58 85 53 53 38 55 58 40 60 17 27 32 33 43 77 47 94 23 37 44 49 30 40 89 71 63 61 53 32 51 70 35 48 58 71 42 56 49 70 20 18 35 47 34 73 37 76 28 57 61 68 43 62 70 66 53 25 88 50 96 49 74 33 108 42 48 12 53 45 21 46 60 78 67 55 73 43 82 68 66 23 53 44 87 44 62 42 41 68 38 46 88 63 50 49 54 77 64 45 42 72 69 79 52 21 61 100 25 91 45 64 97 51 44 15 80 71 83 69 56 73 68 34 66 32 48 51 24 49 48 36 48 37 89 53 42 41 29 53 26 66 61 53 58 12 40 52 63 78 25 42 83 37 43 64 75 64 20 58 54 57 43 29 24 52 86 28 85 39 21 85 62 43 63 41 52 74 53 57 52 38 64 35 65 53 39 31 68 62 55 53 70 78 65 24 35 50 52 27 47 32 45 65 62 56 79 56 74 46 43 35 54 61 16 56 73 36 44 39 54 38 37 71 73 57 6 67 66 38 55 54 67 53 75 24 8 44 57 61 67 59 60 94 63 67 25 41 31 52 62 57 65 60 58 34 60 32 54 64 70 90 56 71 21 58 60 39 28 45 23 82 39 67 26 53 48 42 61 33 62 41 22 69 31 58 58 62 52 69 46 49 26 68 80 65 73 49 35 51 47 56 42 28 40 9 35 69 50 76 39 59 49 25 84 30 26 42 65 34 83 44 16 35 56 72 51 46 28 35 39 63 61 28 81 44 26 60 70 91 41 63 43 32 69 59 83 66 77 50 28 22 33 30 66 33 45 29 70 49 41 78 49 63 68 64 36 37 48 24 22 66 42 59 71 63 69 35 61 32 28 34 34 53 47 80 60 46 53 59 75 36 55 55 70 72 59 67 42 46 22 42 45 59 60 44 81 60 70 77 97 48 26 31 38 79 60 38 71 50 63 34 18 64 71 65 30 43 88 65 34 49 73 52 41 69 38 67 36 29 55 40 46 55 53 43 44 47 86 60 51 36 54 45 55 81 40 24 56 36 53 49 43 58 33 25 43 18 51 69 57 24 54 37 52 70 73 61 23 57 44 50 67 67 25 69 92 61 66 34 43 32 47 31 93 92 53 57 37 55 48 80 66 74 88 30 76 45 64 53 30 27 42 58 63 83 55 49 88 67 47 82 55 68 10 51 47 66 50 35 27 42 85 59 43 47 58 47 48 40 35 52.235611510791368
55 54 7 48 72 47 38 36 70 32 69 51 38 45 85 52 64 76 55 58 36 61 61 43 53 19 28 34 30 43 75 50 89 26 40 44 52 34 36 84 72 59 60 50 32 51 78 32 49 58 64 37 66 54 78 21 17 38 45 38 69 41 80 27 57 57 66 41 60 64 64 51 29 74 47 92 48 74 32 108 43 53 12 57 46 19 40 59 78 66 53 75 36 86 63 66 21 57 46 94 39 57 45 42 65 48 45 90 63 54 50 55 70 65 40 41 68 71 86 52 20 64 101 24 87 45 66 90 49 38 15 72 68 86 67 54 72 75 29 66 35 45 57 24 44 39 39 46 36 79 58 37 45 32 58 28 68 54 51 52 9 36 61 62 80 27 40 80 33 47 64 75 64 18 61 61 58 47 27 24 53 87 32 83 37 20 83 61 45 62 39 55 80 58 65 50 39 74 33 70 42 45 33 65 69 60 57 64 73 63 19 30 49 52 25 39 31 47 68 63 51 79 57 70 44 45 33 52 53 14 55 73 31 49 39 56 38 40 66 68 51 6 69 54 35 59 55 77 55 75 24 9 43 53 56 60 64 54 90 56 64 25 42 29 50 61 54 65 59 59 38 55 31 52 63 71 91 55 69 19 63 58 39 30 39 21 82 42 62 26 55 43 37 59 28 60 39 20 65 27 57 55 56 52 72 46 52 24 62 76 67 70 47 38 52 46 53 39 24 45 9 39 59 47 71 39 52 51 30 80 31 26 43 60 34 92 42 15 35 54 68 43 42 28 38 36 62 60 27 76 45 26 69 66 92 40 61 44 31 56 56 79 63 71 54 28 21 37 28 68 34 39 27 72 43 42 80 49 71 69 58 35 41 44 23 21 71 39 62 68 64 71 38 66 32 29 37 30 55 44 78 58 50 51 58 79 39 51 54 70 73 65 69 40 43 21 46 50 63 61 49 80 58 74 78 92 47 28 35 43 76 56 43 67 45 61 32 18 63 65 61 29 43 85 62 37 50 65 54 44 62 37 69 35 26 56 40 40 56 54 43 44 42 88 60 48 37 54 41 50 78 35 24 50 34 60 42 42 52 27 24 42 18 54 67 55 22 56 35 49 62 71 60 25 66 47 49 66 67 24 71 93 66 65 35 49 35 45 31 90 91 54 59 35 62 48 71 62 78 80 28 74 48 56 55 29 31 36 58 62 89 55 52 82 64 46 82 52 65 8 50 48 65 51 25 30 44 79 57 43 46 61 50 44 39 39 51.65107913669065
62 55 8 45 76 56 33 36 74 31 67 53 34 46 84 54 65 72 51 66 33 55 62 45 49 17 29 36 30 39 70 46 82 24 39 43 50 34 33 87 75 56 62 47 34 44 73 26 49 62 61 35 75 60 74 23 15 36 51 33 63 46 74 27 50 56 62 35 64 65 64 43 30 71 48 96 48 74 28 102 32 55 12 57 52 17 36 56 78 63 53 76 36 92 55 70 20 61 46 95 35 50 45 47 69 45 41 84 61 53 53 55 64 66 43 47 58 76 83 53 19 63 88 27 88 49 65 86 45 32 18 67 66 88 63 54 64 73 26 64 36 39 59 24 43 36 39 47 37 80 62 39 41 33 61 28 66 50 50 51 9 32 57 61 79 32 42 84 38 49 66 75 61 14 58 65 55 46 25 21 50 81 36 79 36 21 79 60 51 61 38 56 73 55 66 46 39 70 34 69 39 39 32 67 71 61 59 63 70 60 17 28 46 50 24 38 32 41 67 56 47 75 63 68 39 45 31 50 51 14 58 79 33 53 39 56 40 39 66 67 46 7 72 55 33 55 56 74 49 73 26 8 43 50 53 54 67 54 81 51 68 29 43 31 50 60 50 64 57 48 43 54 27 62 62 69 96 52 63 17 62 48 44 31 36 21 86 42 64 26 51 35 42 57 26 56 42 18 61 23 53 49 49 53 71 46 53 23 62 74 65 70 45 41 47 50 51 36 29 44 7 41 58 48 75 34 48 55 37 75 28 27 40 56 38 93 38 16 37 51 61 39 40 26 42 37 58 62 23 80 43 26 75 63 87 37 59 44 32 51 53 82 62 69 57 25 22 34 25 81 34 36 28 71 42 41 71 50 72 71 60 36 42 43 26 22 67 34 59 71 64 72 38 62 32 32 37 30 53 41 80 61 51 54 49 81 40 51 53 70 82 70 66 37 38 25 44 49 63 66 56 84 56 66 75 93 46 26 38 47 80 55 44 71 42 69 38 18 62 66 61 33 39 83 59 37 51 65 55 40 55 40 73 34 32 57 38 41 59 55 45 49 42 84 59 44 37 53 40 47 68 29 23 43 33 62 39 43 55 28 23 39 20 62 64 57 22 52 32 49 55 71 62 24 70 51 43 64 71 23 69 87 63 68 35 52 35 46 29 87 86 51 52 34 63 45 72 63 76 71 26 79 49 52 58 25 34 33 53 63 88 50 50 75 64 44 82 49 68 8 53 51 68 49 22 33 48 76 57 46 43 50 48 47 43 37 50.944244604316548
71 53 10 48 77 64 35 32 65 31 69 53 35 43 69 56 69 73 49 68 31 51 59 49 52 15 27 37 31 29 65 41 88 27 41 44 50 33 25 83 75 59 58 45 36 44 73 28 48 71 54 35 76 49 74 25 17 35 50 35 60 55 66 28 47 54 58 34 65 63 66 42 32 74 46 97 47 66 31 95 28 55 11 55 50 15 38 58 73 58 57 74 33 90 47 72 19 56 39 98 35 48 51 49 73 39 44 77 58 55 60 56 56 67 42 44 49 70 80 52 20 65 84 20 79 51 60 78 39 31 17 64 64 96 58 50 56 73 23 53 36 40 63 24 38 36 36 48 35 82 64 30 48 38 59 27 65 48 48 47 9 31 60 60 81 31 40 85 38 52 66 84 66 11 58 66 54 55 22 19 52 78 36 68 40 23 81 59 57 54 40 48 73 59 65 53 41 67 31 69 38 38 34 68 66 70 60 53 66 62 19 26 44 46 22 33 29 39 62 55 43 75 61 62 35 45 26 46 52 11 59 85 30 46 36 56 43 37 69 62 42 7 76 54 31 54 55 60 48 79 25 9 42 50 50 56 72 55 81 48 70 31 43 32 49 54 49 60 57 49 45 51 29 58 66 74 87 49 52 15 60 42 42 32 33 20 90 41 61 23 52 32 47 59 24 55 44 18 57 24 54 50 45 48 71 44 51 24 65 66 62 73 48 37 51 46 53 40 31 41 6 46 50 44 74 35 43 55 40 72 27 26 40 50 39 83 33 14 38 53 57 34 39 21 47 31 57 68 20 82 41 24 84 61 75 39 58 46 31 47 51 88 58 67 49 27 18 36 25 78 32 36 28 72 43 39 71 53 72 66 55 38 40 35 27 20 64 29 59 73 67 67 39 75 34 28 39 29 57 41 80 62 53 53 43 77 40 50 53 62 90 65 65 41 37 24 52 54 68 64 55 76 54 66 78 85 47 23 34 46 83 51 41 74 40 65 39 16 60 64 61 42 38 79 58 34 50 59 52 43 51 41 71 35 31 52 39 38 60 58 39 52 37 79 69 39 35 52 34 43 71 23 25 35 30 56 37 39 48 31 23 38 17 63 62 58 23 50 32 42 55 65 60 22 74 51 48 63 75 24 66 86 63 72 39 55 31 46 30 83 87 50 49 32 64 44 68 64 78 64 26 73 44 54 63 29 37 31 51 69 86 47 46 70 66 42 83 49 63 7 56 54 73 46 24 31 46 77 56 48 41 55 48 48 37 40 50.052158273381298
71 54 8 42 73 73 35 32 57 30 66 58 34 45 61 58 63 62 53 68 30 51 56 50 54 16 27 34 31 28 68 39 81 27 45 49 43 34 24 70 77 56 63 41 31 44 67 31 45 75 52 32 74 50 74 24 15 31 47 38 53 54 64 28 48 53 51 39 60 61 62 38 35 72 48 89 47 58 34 82 29 56 10 52 53 18 39 60 73 58 61 73 40 82 41 71 24 57 41 91 34 44 51 52 73 39 42 72 58 55 58 62 53 70 39 46 50 65 77 52 23 66 78 18 78 48 71 71 38 29 22 64 60 101 57 50 52 68 22 46 33 39 61 24 42 30 35 52 33 77 59 29 51 42 58 25 61 55 51 42 11 32 56 58 72 29 37 84 37 59 63 84 69 10 56 63 53 60 20 19 56 75 39 67 42 18 84 55 61 50 40 52 72 59 71 49 40 63 33 73 36 41 34 69 64 70 63 46 63 61 20 24 42 41 24 29 34 39 59 49 46 70 61 61 38 35 23 42 56 11 59 81 31 46 37 54 46 42 70 57 43 8 72 52 26 59 50 55 45 76 30 10 39 49 45 51 74 54 78 48 72 36 43 33 44 52 44 65 60 46 41 48 27 59 67 81 82 48 54 15 53 40 44 29 33 17 90 43 57 21 50 28 50 61 24 60 41 15 61 26 56 49 42 49 72 46 48 24 60 59 61 71 48 35 46 41 53 42 31 41 7 44 48 39 69 33 41 56 37 63 31 27 44 48 42 76 31 13 33 52 56 30 37 20 44 31 59 63 24 69 39 25 82 63 67 40 53 49 31 48 54 86 58 67 43 36 18 36 23 83 36 35 28 74 44 36 67 52 67 65 50 39 42 38 34 19 64 26 54 69 65 67 40 82 38 26 38 31 58 41 83 52 50 50 38 71 44 47 50 58 95 67 71 35 42 26 59 59 63 60 53 72 54 62 75 84 47 21 32 48 81 51 34 79 36 72 46 18 60 64 63 45 38 78 55 32 52 55 61 44 52 43 67 29 33 50 40 40 55 59 40 52 36 81 65 38 36 48 32 41 70 24 27 31 29 53 37 42 47 30 26 36 14 64 65 55 21 45 31 43 55 60 58 24 67 53 50 65 77 26 67 82 59 72 38 54 27 48 31 80 88 52 47 32 65 39 68 65 76 61 32 70 43 47 65 29 39 27 49 72 82 40 47 73 68 43 82 48 59 9 57 58 70 48 24 33 41 76 54 53 44 59 51 42 35 37 49.302158273381298
66 56 7 42 75 76 34 36 55 31 62 61 34 48 57 52 58 55 54 69 29 52 57 52 57 14 25 32 32 30 62 36 75 24 48 54 42 36 21 72 79 53 62 40 33 37 67 32 47 76 44 32 78 48 74 25 14 28 47 33 51 44 59 28 49 53 47 44 60 56 64 38 42 61 52 87 45 63 33 79 28 59 12 56 55 18 39 65 71 53 64 72 38 86 41 69 22 57 39 89 31 39 50 54 69 38 48 69 54 55 61 66 51 72 38 47 49 68 77 55 23 63 74 15 82 48 73 65 36 29 19 61 56 112 46 53 49 66 19 45 35 42 63 22 44 29 32 48 37 78 56 29 50 46 57 26 60 49 46 44 13 29 57 60 70 28 36 86 38 63 55 87 75 10 61 64 50 57 21 20 54 75 42 68 43 19 81 52 65 50 38 50 61 54 68 49 44 67 30 69 34 42 34 66 62 62 66 45 61 58 19 23 45 44 22 25 35 37 59 44 44 64 56 58 37 33 26 40 62 14 58 75 27 46 35 63 43 44 66 60 40 8 74 50 25 55 45 54 43 79 27 10 38 49 41 42 73 57 76 48 74 39 45 34 47 51 44 66 55 43 42 49 27 60 67 81 82 53 57 13 59 39 46 27 36 17 79 45 60 21 56 26 45 66 24 57 43 16 64 24 64 47 39 45 69 46 43 25 56 57 59 69 52 36 41 41 53 33 26 42 6 42 45 41 64 34 44 47 39 63 31 25 42 41 44 74 30 15 33 52 49 33 36 19 52 28 54 67 28 68 38 26 75 62 67 36 52 52 34 51 57 86 57 68 48 36 18 35 23 93 37 33 30 70 47 36 65 53 69 65 44 36 43 42 39 20 51 26 48 70 57 67 43 81 37 26 36 25 57 44 87 48 49 55 36 71 51 42 54 53 89 67 73 34 43 27 66 62 60 63 47 71 53 58 74 80 43 19 28 48 82 49 38 75 41 72 44 21 51 54 60 40 33 73 49 34 59 49 58 47 48 40 59 31 36 50 37 43 57 59 42 43 30 85 64 28 33 53 27 39 65 23 28 24 30 47 39 41 46 34 22 39 13 64 60 54 21 48 31 48 53 65 60 23 73 53 42 71 80 25 63 78 59 77 39 55 28 44 29 84 75 54 48 33 62 39 63 68 74 59 30 68 40 39 59 34 40 25 52 67 80 36 53 67 66 42 81 47 54 9 54 49 67 46 21 36 42 74 52 57 42 59 53 43 39 36 48.62410071942446
63 53 6 41 77 74 35 37 51 29 59 60 37 56 53 54 58 49 57 72 29 52 53 52 55 16 23 32 34 28 55 32 68 24 45 54 38 38 18 72 83 52 58 41 32 41 61 36 47 74 44 32 84 44 75 27 13 31 45 36 50 38 62 31 47 58 47 45 55 51 56 30 41 59 53 85 47 69 38 76 30 57 11 56 56 18 39 63 68 55 72 65 38 89 38 67 25 58 43 84 32 38 52 53 65 40 49 59 46 56 64 71 42 75 42 50 53 64 71 60 23 62 68 12 81 49 68 59 32 35 23 61 52 110 43 51 47 66 18 37 40 44 58 21 41 29 35 43 38 76 61 28 45 55 61 27 46 50 44 45 11 26 51 56 72 27 35 81 42 57 56 82 71 9 56 63 49 55 22 19 55 64 45 67 37 18 83 53 61 49 36 49 54 59 65 55 45 67 27 66 35 43 33 68 64 63 61 40 58 55 18 24 47 41 24 26 36 29 62 40 43 64 57 59 31 35 26 36 58 12 58 66 26 44 33 57 44 45 66 59 38 6 75 46 26 56 41 47 43 79 22 11 35 45 39 41 77 55 74 39 67 37 43 30 48 51 40 66 57 38 44 51 29 59 62 86 74 45 52 16 55 38 49 31 34 15 78 45 59 20 53 24 44 60 23 58 50 18 60 24 63 45 39 45 69 45 38 24 56 52 66 66 60 35 37 34 50 41 23 45 8 41 33 35 67 32 37 47 35 57 34 27 46 38 40 76 30 15 34 47 49 31 38 22 51 27 51 72 25 67 40 29 71 64 62 34 46 52 34 53 56 73 54 61 49 35 17 35 27 86 42 33 29 71 46 41 62 54 69 70 43 37 45 40 43 20 53 23 50 72 60 68 42 80 34 25 34 24 66 49 88 45 53 57 35 79 52 42 59 53 89 64 74 37 43 26 66 67 55 63 48 68 53 52 70 71 40 19 30 47 76 49 41 77 43 80 43 24 49 48 59 40 32 72 46 36 65 47 59 47 48 36 58 35 33 46 39 42 50 57 39 43 33 77 67 32 31 57 25 43 61 23 30 22 34 54 39 38 48 37 19 37 15 65 58 56 19 54 34 46 55 63 50 17 77 55 46 67 76 27 68 78 60 71 42 52 27 45 26 78 72 49 44 28 61 40 63 65 78 50 32 67 40 36 56 31 42 22 45 65 78 33 51 65 63 39 81 44 52 7 52 45 61 47 19 40 47 68 48 62 39 64 46 43 36 34 47.798561151079137
68 57 6 39 81 70 36 41 51 28 54 66 35 50 52 51 58 44 52 76 25 47 51 56 52 15 21 27 33 28 53 26 62 24 45 51 36 45 17 63 77 52 56 42 30 41 54 35 49 77 45 33 84 35 70 25 13 35 43 41 46 39 59 31 45 57 51 48 52 54 51 29 40 60 54 80 47 81 43 73 30 44 10 59 58 20 37 64 62 50 76 65 42 83 36 66 31 59 47 76 31 38 52 56 67 41 56 64 44 59 60 68 37 75 40 47 53 57 61 64 25 60 66 12 75 51 63 58 33 35 25 66 46 103 44 59 39 65 17 34 41 41 62 22 42 26 34 38 39 60 60 29 43 56 62 25 45 48 45 44 10 30 52 56 72 26 32 78 36 55 57 78 68 10 62 60 43 50 18 19 62 58 53 64 31 20 86 57 63 45 33 48 54 62 61 57 49 63 23 63 32 45 32 72 59 63 61 38 59 54 22 24 53 40 23 29 38 28 65 32 40 62 53 55 29 25 29 34 61 14 59 62 25 44 29 65 45 39 69 53 41 4 79 44 25 61 41 42 43 77 23 14 32 39 36 40 71 58 72 38 62 41 44 30 52 50 41 65 59 35 50 54 26 62 58 77 65 45 52 13 55 36 46 26 33 16 76 47 51 21 52 23 45 57 26 56 54 17 61 20 56 47 37 46 66 47 37 25 53 51 69 64 58 36 35 33 51 42 19 45 7 41 34 33 60 32 33 50 38 57 35 26 42 35 38 71 34 15 32 44 48 25 35 21 48 27 51 62 32 66 37 30 71 61 64 36 38 51 36 54 59 62 56 64 51 38 16 40 27 84 43 33 29 66 47 44 58 59 71 66 44 40 52 37 43 23 50 21 51 63 65 64 46 83 32 30 30 22 64 44 96 46 49 59 33 78 56 46 61 54 85 62 72 36 47 22 64 74 52 61 52 69 51 50 67 64 41 19 30 40 74 49 43 76 44 87 44 29 47 49 61 40 31 66 36 38 62 45 59 47 47 35 58 36 27 46 36 39 49 58 37 42 33 73 62 38 30 62 21 42 63 25 36 19 38 52 41 40 41 43 21 37 19 65 59 49 18 60 38 49 51 63 48 12 76 48 46 65 66 28 57 74 58 63 47 52 25 41 27 74 70 52 45 25 58 45 66 65 78 47 35 64 32 36 57 31 39 22 42 63 76 32 52 62 64 37 82 41 50 6 54 46 57 52 19 42 44 63 47 62 41 62 44 47 35 30 47.06294964028777
69 52 7 35 73 59 35 45 48 26 46 66 36 57 50 47 54 40 53 75 22 44 50 61 54 16 21 27 34 31 49 25 60 20 47 51 36 45 16 66 69 49 55 43 27 42 48 38 50 73 43 31 85 37 68 27 11 35 50 41 53 39 58 28 44 63 47 50 55 57 49 22 42 48 60 76 44 82 39 74 35 43 7 59 53 18 42 58 64 47 78 58 45 73 35 67 35 53 49 71 35 34 56 61 65 41 59 59 43 58 58 77 37 71 46 50 48 54 59 71 27 63 63 12 67 48 60 54 30 34 31 56 41 104 44 55 40 66 18 32 36 37 60 22 42 26 37 34 40 62 61 25 41 58 65 24 47 49 39 39 9 32 51 50 67 23 29 78 38 58 56 77 81 10 64 60 41 49 17 16 61 53 52 63 29 19 76 54 67 51 36 45 54 57 54 57 54 56 21 65 28 50 36 77 58 57 67 40 59 55 24 25 52 40 21 34 39 29 66 31 35 51 48 56 28 27 30 34 64 16 55 55 24 46 32 68 46 44 72 53 41 6 80 42 22 57 40 43 40 83 21 16 31 41 35 37 59 63 67 40 55 44 41 23 54 45 39 65 64 33 47 53 22 60 55 75 66 37 48 12 58 33 47 32 34 14 70 46 47 21 53 22 46 60 26 61 55 16 56 20 63 41 34 48 64 48 37 26 51 51 76 61 67 41 34 38 50 44 20 44 7 43 35 32 54 29 34 52 36 55 34 26 45 32 43 74 33 16 31 40 47 29 34 16 46 26 48 61 35 67 37 28 66 56 62 39 32 52 38 51 59 61 57 62 52 38 15 41 27 87 46 32 27 64 48 41 56 62 70 65 46 37 53 35 41 25 51 22 55 64 55 58 49 84 31 24 29 19 65 44 88 42 47 60 35 70 64 44 58 53 86 61 63 37 44 27 74 73 51 66 53 66 48 52 70 63 44 19 30 39 71 52 40 79 43 92 46 32 41 46 65 45 31 69 36 39 63 44 59 49 52 34 50 36 25 47 30 42 44 56 32 44 32 72 65 37 30 66 18 38 53 24 39 18 40 49 45 40 40 46 25 37 18 62 55 42 17 72 40 49 54 62 47 10 72 48 39 62 60 28 48 80 51 59 47 50 27 36 33 72 62 50 47 20 61 40 69 66 75 49 35 67 27 40 54 34 46 20 41 68 70 33 52 58 62 31 79 42 48 7 54 46 51 52 23 41 44 60 47 62 40 57 41 43 38 27 46.460431654676259
60 52 11 34 71 57 32 43 49 25 43 73 35 56 44 42 52 43 50 75 24 40 56 63 56 16 18 20 37 32 45 24 58 18 45 54 41 42 15 69 67 51 51 41 24 40 45 39 48 73 43 29 82 41 66 28 11 33 49 40 54 36 52 26 43 62 49 49 44 53 52 21 41 48 56 69 40 79 43 69 34 41 8 63 55 16 43 57 64 46 80 54 40 70 32 63 37 47 47 73 34 37 56 59 58 46 65 53 43 60 58 75 41 70 45 53 48 48 52 73 26 63 62 13 55 50 58 55 26 35 32 55 37 106 44 58 38 62 15 31 39 37 57 19 38 26 36 35 39 54 66 23 35 67 65 27 46 47 37 41 8 37 47 47 60 25 28 74 40 57 53 82 75 9 60 56 43 48 21 17 63 48 60 61 30 18 64 56 70 54 39 48 46 61 56 56 53 61 19 59 22 53 39 73 57 56 72 36 52 52 25 23 49 38 21 31 40 29 65 30 35 43 50 51 28 25 30 31 63 15 59 53 25 42 36 68 44 39 73 50 41 5 77 42 21 55 40 41 41 87 17 19 29 42 33 31 59 65 62 36 48 53 37 25 62 45 40 67 69 31 48 58 17 62 48 69 66 35 40 13 55 35 47 36 30 13 56 46 45 22 58 20 43 58 25 60 56 17 49 17 65 42 37 50 64 52 33 27 55 53 80 52 68 45 32 37 48 40 21 45 8 45 34 28 45 28 35 60 43 52 33 25 42 27 40 70 38 17 27 37 44 27 35 16 48 22 48 68 30 70 35 29 65 51 63 41 27 60 33 51 57 67 49 63 49 39 12 48 24 85 42 31 32 64 43 38 58 62 68 67 50 27 58 38 43 21 50 21 50 57 58 51 46 85 28 22 27 19 61 38 79 41 49 64 39 68 66 41 64 51 89 61 61 39 42 24 73 76 46 68 56 59 46 48 69 61 39 19 29 39 67 53 36 80 44 92 47 33 34 38 67 47 28 71 36 45 68 47 57 54 55 29 42 34 21 42 27 45 39 53 34 41 33 69 65 38 27 70 16 40 50 22 39 18 44 49 48 43 41 56 27 40 15 51 53 40 19 76 42 50 58 66 37 9 76 47 39 54 70 25 44 82 49 54 52 47 26 34 43 65 57 52 47 20 64 41 64 62 68 47 36 64 25 35 53 29 51 22 38 66 65 31 51 56 62 30 76 47 51 8 54 48 54 48 23 41 43 55 49 61 38 56 43 43 31 24 45.669064748201439
62 58 17 32 71 56 28 44 49 26 42 76 36 57 42 36 51 42 48 74 28 31 58 63 53 19 18 17 38 32 45 25 53 14 47 52 43 48 16 68 64 47 48 35 23 38 51 41 44 74 39 27 82 47 67 30 10 31 50 45 55 39 49 27 45 65 48 47 45 47 50 19 42 44 54 62 45 73 42 61 31 45 8 60 53 14 44 52 60 47 80 46 39 66 31 63 41 49 47 75 39 40 58 52 55 48 69 53 41 63 62 72 35 63 44 59 46 48 54 75 24 59 64 11 59 53 56 51 24 36 32 49 35 103 38 58 33 59 17 26 37 37 54 18 37 23 40 32 40 52 72 24 36 65 66 29 48 47 36 39 8 38 48 45 59 25 26 67 41 51 50 74 74 10 62 56 39 44 24 18 67 43 64 55 32 18 58 55 70 53 37 50 45 61 53 57 50 60 20 58 21 51 42 80 66 53 73 35 51 55 24 19 42 37 22 32 43 27 61 31 35 40 57 50 19 25 29 31 67 17 54 51 27 42 46 64 50 40 67 49 39 5 75 40 22 52 37 36 38 87 17 23 27 48 33 29 55 63 55 34 49 55 35 20 58 44 35 72 70 28 41 63 19 65 45 62 59 36 35 12 56 33 44 32 25 14 48 41 46 22 56 21 40 63 25 58 60 18 44 16 65 42 35 47 63 58 32 27 52 51 78 52 65 38 32 35 48 39 25 48 8 42 34 29 53 27 39 52 48 50 30 24 42 24 38 65 38 16 31 38 44 31 38 18 47 21 52 68 33 72 33 32 65 52 65 40 27 71 38 45 51 69 48 60 52 41 11 55 22 94 40 31 33 56 42 39 53 70 65 63 54 29 58 36 47 24 53 22 48 53 48 47 46 82 29 22 28 19 53 44 73 40 54 63 42 67 69 38 63 49 88 62 60 45 38 25 73 84 46 74 56 52 46 44 73 60 39 16 28 42 59 56 34 82 43 102 54 30 33 38 62 48 25 71 39 42 67 43 55 56 47 26 38 38 21 41 29 42 37 49 33 41 33 72 62 39 28 69 15 38 46 21 39 14 50 51 49 41 42 60 26 39 13 49 55 43 17 78 43 51 50 64 35 9 81 42 36 51 73 27 45 79 52 51 49 40 26 37 43 61 50 48 46 21 63 37 61 59 70 44 40 65 24 35 50 30 54 21 41 59 63 30 51 47 63 25 69 48 49 8 53 43 55 51 22 46 42 48 52 66 36 53 46 45 34 19 45.10431654676259
56 63 17 39 74 55 29 44 47 23 42 72 34 58 42 35 55 36 49 72 29 33 52 65 54 21 19 12 41 37 45 23 53 12 41 56 48 48 14 68 61 44 48 32 22 32 47 42 40 70 36 25 81 50 63 30 7 30 53 42 57 38 50 29 42 61 45 50 42 44 52 16 41 45 53 60 44 69 40 53 29 47 10 65 48 15 42 52 61 46 77 45 38 61 30 55 53 51 40 71 39 35 57 49 50 47 73 59 39 65 57 70 32 59 53 60 44 39 55 76 22 55 61 8 55 57 61 48 27 40 30 43 33 104 37 67 32 59 17 23 36 35 45 20 35 17 42 31 39 54 75 23 35 62 71 26 44 46 33 41 7 40 46 44 59 19 25 66 42 51 42 71 82 9 56 56 37 38 30 15 67 46 71 52 37 18 56 58 70 54 37 54 36 64 46 60 54 65 18 59 23 54 40 82 63 55 75 35 48 56 23 17 39 37 20 32 47 28 59 26 31 40 56 44 21 27 34 33 68 17 44 53 29 46 47 61 52 37 62 49 33 5 70 40 23 47 40 31 40 84 19 23 25 49 34 29 57 62 53 35 44 62 33 17 67 47 37 84 60 28 47 65 16 62 50 58 49 31 30 16 60 35 45 28 22 15 41 45 40 21 54 19 36 66 26 53 53 18 46 17 62 39 32 44 60 51 30 25 45 52 78 57 65 38 30 35 45 36 27 50 8 44 34 29 42 26 37 53 49 43 31 25 40 20 43 66 37 17 37 35 39 27 39 19 43 22 55 69 36 74 32 39 71 44 67 43 26 69 40 37 50 67 54 60 53 39 8 59 22 96 43 29 33 55 46 41 48 75 64 57 50 29 58 38 42 22 53 25 49 52 50 46 39 83 26 22 27 17 54 49 60 39 52 62 39 69 69 36 58 46 88 63 56 50 29 24 69 83 43 72 58 50 48 46 73 56 38 14 32 45 54 52 32 77 45 106 54 27 29 39 59 46 24 68 41 39 66 41 50 51 48 25 36 40 21 40 30 38 35 51 34 45 36 61 69 41 27 57 15 33 43 19 36 12 51 51 50 37 39 52 26 42 12 54 55 40 17 91 44 46 47 64 36 8 77 43 33 51 70 29 44 73 52 49 47 38 28 36 48 51 46 45 46 21 64 36 61 60 61 35 38 63 20 36 45 29 56 23 48 62 58 25 52 49 66 22 67 51 47 7 44 41 55 50 22 45 44 45 46 69 36 53 44 44 33 17 44.327338129496407
57 54 21 39 73 53 29 38 43 23 41 68 30 59 43 33 55 38 43 65 29 35 46 58 47 21 21 12 47 37 44 22 46 13 40 51 45 47 14 65 61 43 40 35 20 28 45 45 43 64 33 26 71 44 54 33 5 33 51 48 56 48 49 30 39 60 42 53 44 44 48 14 45 38 56 50 42 67 37 52 28 47 13 65 46 15 40 49 59 45 79 43 36 56 27 48 57 52 37 68 33 32 59 48 48 50 74 66 40 58 59 72 29 54 55 60 44 36 55 82 22 51 61 7 51 56 56 45 30 44 37 37 30 94 36 68 31 58 14 20 30 33 45 20 32 18 40 27 35 50 75 23 33 64 66 25 38 48 29 49 8 41 47 40 54 23 28 69 40 55 34 74 91 12 55 61 30 42 30 17 64 44 68 53 41 14 57 64 68 53 31 56 32 55 42 62 53 66 18 51 20 54 36 76 62 56 76 33 43 53 25 15 39 42 16 32 51 27 55 24 33 36 56 40 22 29 35 35 71 19 41 46 28 53 42 54 57 40 59 47 35 5 66 41 25 42 40 30 46 91 21 20 26 52 31 27 53 59 51 32 41 71 34 13 67 45 33 86 63 27 50 68 16 65 47 58 47 28 21 15 60 29 44 27 20 16 37 41 38 23 57 22 39 69 27 50 50 23 41 19 72 41 31 44 62 52 32 18 44 50 72 56 59 38 28 42 46 33 29 56 8 47 32 32 45 26 35 46 48 43 35 25 37 19 48 71 32 16 34 31 37 26 32 19 48 21 53 69 37 78 34 37 75 42 58 40 27 72 41 36 49 57 55 55 49 42 7 63 23 94 42 29 35 52 43 45 47 83 58 54 48 31 56 35 43 24 46 25 46 52 47 46 38 77 23 19 27 20 51 54 54 35 53 71 40 64 78 36 56 43 82 59 49 48 27 29 65 84 41 66 56 49 45 41 64 57 36 11 32 46 52 53 29 75 44 111 54 28 28 34 56 44 27 59 43 35 64 43 43 49 42 26 36 37 20 46 27 39 32 55 35 39 35 58 68 38 26 57 13 29 31 19 35 10 49 52 47 39 38 48 28 42 13 54 55 39 18 88 41 48 49 64 29 8 75 42 32 52 72 28 42 68 50 50 46 33 27 35 46 45 42 44 44 20 65 32 59 59 64 36 41 65 23 28 42 25 55 20 51 59 55 22 53 47 67 21 66 53 52 6 39 41 57 53 22 48 40 48 42 72 40 51 39 39 35 18 43.406474820143888
56 55 25 41 71 53 31 41 35 22 36 68 34 58 41 29 55 32 45 67 26 33 42 58 42 20 23 11 43 39 36 21 37 13 39 54 39 46 13 56 60 42 36 39 19 29 43 46 47 59 34 32 70 47 56 38 6 36 55 50 54 45 43 33 34 55 40 48 41 40 44 17 50 36 60 47 41 61 38 48 29 51 17 66 41 16 38 44 53 46 73 39 35 54 22 47 68 48 35 69 32 32 59 45 46 45 76 76 39 60 61 70 27 57 58 63 46 34 49 84 23 52 58 7 55 57 55 44 31 36 42 34 26 89 42 69 28 53 13 20 32 37 41 22 31 19 41 27 34 45 75 24 35 66 67 23 37 43 29 53 8 44 45 36 56 30 28 66 38 53 34 76 87 15 52 63 30 39 29 16 63 40 66 47 44 14 53 54 67 49 30 56 30 55 41 62 54 69 20 55 19 53 41 78 61 64 73 28 41 51 26 13 33 44 18 32 53 30 54 20 34 31 55 36 20 28 39 37 68 20 38 42 27 50 39 50 57 40 52 46 35 5 64 36 27 41 44 26 50 85 19 22 24 54 25 27 50 57 44 33 38 73 33 10 69 39 30 93 64 29 46 62 15 59 43 60 46 28 19 16 62 32 50 21 21 18 36 35 35 22 54 20 38 61 32 49 53 21 39 21 75 38 25 42 60 54 34 21 44 49 68 56 59 38 28 41 44 27 32 63 8 48 34 37 41 23 36 43 52 38 37 29 37 16 52 67 34 18 39 27 33 24 35 20 52 20 59 67 36 74 34 38 76 47 55 43 23 70 45 35 49 56 55 46 47 40 5 61 23 91 38 32 38 56 44 49 51 86 50 57 43 25 54 32 43 25 48 26 46 49 46 45 38 76 22 19 27 19 53 52 49 31 50 70 46 58 81 34 53 43 81 59 49 44 28 28 66 81 36 74 60 47 45 43 54 60 37 11 34 51 51 48 32 77 43 101 59 29 28 34 55 45 26 58 44 35 57 34 40 49 40 25 36 40 19 48 25 46 30 60 35 36 36 54 65 43 28 57 16 28 29 20 33 14 45 55 46 36 35 46 32 43 14 50 52 35 18 82 35 52 52 61 28 8 66 39 32 52 67 30 37 64 44 44 44 29 28 39 49 43 39 42 43 16 67 35 54 60 66 31 47 64 22 28 43 29 58 19 51 59 50 20 51 44 65 21 65 54 55 10 40 37 62 48 23 45 38 42 47 80 44 45 38 36 30 16 42.75
56 53 26 44 74 49 33 39 35 25 35 66 36 56 41 26 58 31 52 62 32 28 42 55 43 20 24 12 39 38 33 20 34 13 45 53 39 48 12 52 55 40 35 39 21 30 44 44 47 60 33 34 68 45 60 38 7 38 57 53 55 43 43 38 34 52 37 49 41 35 41 16 55 34 60 49 40 63 37 41 32 49 19 68 39 16 39 44 56 45 71 37 34 55 21 45 72 49 36 67 35 32 58 50 45 42 74 76 38 61 64 74 28 55 63 63 43 29 43 79 24 56 56 8 57 61 58 37 30 35 42 28 25 90 40 69 28 49 10 18 27 40 38 22 26 16 39 25 40 41 81 26 32 66 67 23 33 43 27 52 9 45 44 34 50 33 28 71 37 53 27 72 93 17 53 61 31 39 33 13 58 37 62 42 50 17 50 52 66 54 25 57 29 51 42 60 51 60 21 54 16 56 43 68 55 62 73 29 39 49 27 12 30 41 20 33 60 34 54 15 35 30 52 36 19 28 37 37 68 18 30 36 30 51 45 46 56 38 49 44 33 5 62 32 27 38 44 27 47 82 19 24 22 51 25 26 47 47 41 31 36 78 33 8 61 30 29 92 61 28 49 59 16 52 44 53 41 33 17 17 59 27 55 20 22 20 38 35 37 23 48 23 41 63 32 42 48 19 31 22 77 37 25 39 60 54 30 20 49 45 65 57 56 41 27 43 41 22 27 65 8 47 28 41 36 25 36 42 52 33 37 28 35 14 51 69 30 19 40 23 35 22 35 19 58 19 62 68 37 72 32 42 75 44 50 39 19 67 46 34 49 50 55 39 50 41 4 63 26 86 38 30 38 57 46 50 50 85 43 54 44 21 53 32 44 25 50 23 49 47 47 41 38 77 22 20 28 19 46 50 48 29 55 67 43 60 80 33 46 42 82 56 47 47 29 29 67 82 37 70 52 45 40 42 50 54 35 12 38 54 54 43 35 67 37 93 57 33 25 37 54 47 28 61 45 31 54 33 36 51 39 19 34 45 22 51 27 49 31 59 36 33 33 45 66 42 26 62 16 27 32 21 30 12 46 52 48 41 37 46 26 42 11 47 49 31 18 74 33 47 51 59 27 10 67 38 33 49 66 28 30 52 44 37 43 26 28 36 51 43 34 43 43 14 71 33 54 65 65 28 52 58 25 25 48 29 48 16 56 64 48 20 47 43 61 19 70 58 54 10 43 37 65 53 25 49 40 36 48 81 46 43 42 36 29 15 42.010791366906477
52 54 24 41 78 45 34 39 36 24 31 64 32 53 47 27 57 32 52 60 32 29 37 48 42 18 29 15 40 37 30 18 34 12 43 58 36 42 12 50 53 43 36 41 17 28 43 44 44 62 30 35 65 40 58 39 5 36 62 54 50 43 42 38 29 56 36 53 40 32 42 16 58 30 56 49 45 63 36 41 30 50 23 74 38 15 38 40 53 49 69 33 32 50 19 43 74 48 33 62 38 35 54 49 43 40 65 71 39 61 57 69 26 53 65 63 41 24 45 75 24 49 53 9 62 59 56 35 34 37 45 23 20 84 35 63 29 49 9 18 23 39 36 25 26 17 44 18 40 32 83 27 32 63 67 23 38 42 31 47 11 38 40 32 52 37 28 72 36 54 31 67 85 19 56 60 28 37 30 13 56 35 60 39 47 18 49 52 67 53 23 58 25 50 43 57 46 60 17 54 15 57 43 67 50 53 70 31 36 52 30 11 27 43 21 35 61 34 51 16 32 31 49 36 18 30 41 38 70 20 22 33 31 55 49 39 54 37 45 41 31 4 62 28 28 37 46 28 53 77 16 26 22 45 27 21 47 46 39 29 33 73 29 7 57 34 25 101 58 29 44 60 14 51 46 53 40 34 14 19 57 27 56 21 24 20 35 35 32 25 44 25 41 57 34 39 45 19 29 21 80 38 24 35 53 49 29 18 51 44 63 58 50 45 28 45 41 19 25 72 9 51 26 42 35 24 34 47 58 36 43 26 40 14 54 71 29 21 41 21 37 22 32 17 60 17 64 71 39 72 29 45 78 40 48 40 17 68 47 33 47 48 54 40 53 43 4 64 29 81 38 28 36 56 46 47 47 81 42 54 50 19 50 34 44 28 50 25 50 48 43 36 38 70 23 24 27 19 42 51 42 30 59 65 43 58 78 31 43 43 80 53 48 49 23 36 64 84 37 71 48 45 36 41 44 57 32 11 38 50 50 39 38 65 33 93 57 33 27 37 53 47 24 57 43 27 50 30 33 50 40 18 37 48 20 46 26 50 28 60 35 31 32 41 70 39 26 60 16 25 36 22 26 9 46 49 45 40 39 48 25 39 10 44 44 31 15 73 32 47 52 67 27 9 66 37 33 47 65 26 25 46 37 31 43 24 24 34 44 41 31 44 39 13 65 35 48 59 66 26 57 59 27 21 51 31 46 17 57 65 42 19 44 41 59 21 68 54 47 10 41 33 61 57 23 50 39 37 52 76 48 42 46 38 30 16 41.169064748201439
51 50 25 37 70 41 34 33 33 23 27 64 32 55 54 26 58 29 53 59 33 26 35 43 45 19 29 14 40 40 26 17 33 12 41 53 32 38 10 51 57 43 32 46 16 30 44 41 43 67 27 40 56 39 56 41 9 33 65 55 41 42 42 40 30 51 34 52 37 32 44 15 63 28 56 48 45 63 37 38 33 46 21 82 35 14 36 37 56 51 73 29 34 54 21 42 74 44 30 51 35 36 54 48 42 39 68 68 41 59 53 68 26 55 61 67 39 23 43 68 25 45 53 8 64 53 57 35 36 36 47 20 20 72 36 62 27 42 10 16 22 44 34 22 27 19 46 18 39 30 83 30 39 60 72 23 37 43 25 45 12 35 38 32 52 39 30 69 30 57 30 70 84 19 55 51 28 34 30 13 55 33 56 35 45 20 53 56 63 49 21 57 24 39 40 47 48 56 15 47 18 60 42 60 47 50 69 27 36 51 33 10 27 42 23 37 59 38 52 17 31 29 43 34 20 28 39 38 69 20 19 31 36 53 57 34 53 34 41 44 31 5 60 25 30 37 43 25 57 67 13 28 22 40 27 20 49 46 38 30 32 77 25 7 60 32 27 99 63 31 41 60 9 53 43 54 36 32 15 20 58 26 55 19 22 20 37 32 34 28 42 25 38 60 34 37 51 18 25 19 92 36 24 32 50 43 27 17 57 51 59 53 48 40 27 42 38 18 24 68 9 50 27 42 35 21 39 48 58 34 42 28 34 12 57 71 29 24 37 19 34 25 30 20 64 16 60 71 42 70 30 52 88 36 43 40 14 68 51 32 42 36 52 39 47 38 4 65 28 77 42 30 36 58 48 47 47 80 43 49 49 16 54 29 46 30 53 28 47 44 35 34 37 71 24 26 28 16 38 48 37 31 55 64 40 51 81 29 44 42 76 55 36 51 25 38 66 77 37 70 41 39 34 41 42 57 32 14 37 50 52 41 40 65 33 95 56 38 31 32 54 51 23 52 37 26 51 30 31 54 39 20 32 51 19 44 26 55 30 61 32 30 31 41 72 42 23 57 17 23 33 26 25 10 43 45 41 38 41 50 27 36 10 40 41 32 17 68 30 48 50 63 27 10 66 32 28 55 64 25 26 43 37 25 39 20 22 32 45 36 27 44 40 12 59 38 48 59 65 23 55 57 29 19 57 33 48 17 56 69 40 19 42 37 62 18 72 53 49 9 36 35 57 59 20 52 38 35 50 76 51 36 45 45 30 16 40.422661870503599
51 56 26 38 62 40 26 35 29 19 27 63 29 49 58 29 55 31 55 59 28 24 33 41 36 18 28 13 42 41 24 16 29 13 42 50 32 32 10 43 61 45 27 44 15 27 48 39 41 63 25 36 53 37 56 39 9 32 62 55 38 42 44 45 28 42 32 53 33 30 41 20 63 26 52 42 46 56 34 34 34 38 16 76 31 17 37 33 54 51 79 26 37 53 19 41 74 36 26 51 33 38 55 42 40 39 65 61 40 53 46 62 30 53 69 65 39 21 41 62 25 48 56 9 63 50 59 28 35 38 51 17 19 67 37 63 23 44 10 16 21 44 26 20 26 17 54 17 38 30 81 32 40 61 68 22 35 39 29 37 11 31 37 27 53 40 32 66 26 58 26 66 79 19 53 49 27 35 32 14 49 32 48 33 41 17 52 55 57 47 18 58 18 35 38 46 46 57 18 44 18 59 44 56 45 53 72 26 35 50 35 9 25 44 27 35 62 40 49 17 39 29 38 31 19 32 35 37 74 18 20 30 34 54 64 35 51 36 41 45 31 5 57 24 27 34 48 23 56 61 17 28 24 38 29 20 49 45 34 34 30 78 25 7 55 36 27 96 59 31 40 60 6 47 40 56 38 35 14 23 56 25 56 23 24 19 39 32 31 29 39 25 36 60 32 37 54 20 25 20 90 37 21 34 48 41 27 21 59 42 56 44 45 44 24 36 39 17 24 74 10 51 28 46 32 18 42 47 59 30 40 30 35 11 59 65 26 26 35 22 34 23 28 23 68 16 58 79 40 63 29 55 87 37 38 34 12 68 53 29 43 33 45 38 50 37 5 63 28 71 36 32 38 58 48 42 46 75 47 46 49 14 51 29 46 32 57 29 47 36 32 33 35 61 21 27 29 15 37 45 33 27 56 58 42 46 76 29 39 38 71 50 33 52 25 40 66 74 30 69 46 35 32 39 39 53 28 14 40 49 51 41 46 67 35 94 59 41 28 28 59 47 23 45 30 28 47 28 26 54 39 18 28 45 22 44 29 54 35 62 35 30 27 37 73 45 23 55 18 22 36 25 22 11 47 39 37 39 43 52 27 37 11 40 38 28 16 66 30 43 47 57 26 9 71 28 23 54 61 24 22 38 36 25 39 16 20 29 46 37 28 41 40 11 58 39 45 56 67 19 59 58 27 19 57 34 44 15 50 75 30 18 42 36 66 21 75 53 49 10 38 36 56 57 26 49 37 34 47 81 52 38 40 51 32 16 39.45323741007194
49 54 28 38 54 39 24 30 35 20 27 65 30 44 60 30 53 30 49 50 23 25 34 39 33 16 28 13 38 40 20 17 25 15 38 55 32 29 10 41 54 46 30 41 13 32 47 38 42 56 24 31 49 31 58 38 6 32 63 51 36 46 42 46 25 38 26 48 33 28 34 20 60 30 52 40 44 55 37 30 33 37 17 70 33 17 37 33 51 45 79 24 37 55 21 33 87 38 25 44 32 36 57 39 38 41 66 56 41 52 45 62 30 51 75 61 36 17 39 58 29 40 56 8 62 45 60 26 40 39 53 14 18 59 34 57 21 43 12 18 20 43 28 18 26 16 58 14 34 25 74 29 40 57 65 21 38 40 24 33 10 30 36 28 56 41 30 70 28 54 24 65 78 19 50 50 28 32 26 17 48 31 44 29 40 12 51 50 47 49 18 59 18 35 36 46 44 53 20 42 16 56 43 55 43 57 71 24 35 45 37 10 25 48 26 35 60 39 50 16 44 25 38 28 20 35 37 36 67 17 20 30 34 46 62 34 51 37 40 39 33 6 54 21 28 34 48 23 65 55 20 35 25 34 30 24 46 47 32 31 26 77 23 5 54 38 28 90 53 28 37 56 6 45 31 60 35 38 14 22 49 22 53 25 24 19 40 28 28 28 34 24 36 55 34 36 57 17 29 23 85 38 22 35 48 41 26 27 53 43 52 40 42 46 23 41 40 15 21 71 12 50 24 45 29 16 41 45 61 29 47 33 35 9 56 64 28 27 35 20 32 25 30 28 68 13 56 82 43 61 26 62 84 39 32 29 8 68 52 27 40 30 47 39 45 38 5 60 27 66 32 33 36 60 49 37 45 61 49 48 55 15 50 31 42 31 62 32 47 32 29 33 32 54 20 33 29 14 37 45 28 24 51 55 42 43 79 31 35 34 62 46 27 52 25 48 69 84 35 72 45 36 30 36 39 50 19 10 35 49 52 42 49 62 32 90 58 40 31 28 53 41 21 43 31 29 53 28 29 49 34 20 27 46 24 39 30 56 38 58 35 33 23 37 72 45 23 52 16 22 31 23 24 10 51 41 40 38 44 49 27 35 13 37 38 28 16 66 30 37 49 58 29 8 63 25 20 49 60 22 17 35 31 26 39 14 20 30 49 35 25 46 34 13 55 43 35 53 60 17 59 55 26 20 64 35 43 14 50 73 28 15 43 40 57 21 74 57 46 11 40 36 58 59 33 43 36 32 46 80 50 35 43 56 31 17 38.5
47 52 31 34 58 34 25 29 34 22 35 67 35 43 56 29 49 29 45 48 20 22 34 33 30 17 28 13 37 36 18 16 20 15 37 54 28 25 9 34 50 46 28 40 16 30 46 34 44 50 24 32 48 28 55 39 6 33 68 51 35 44 40 45 24 31 26 45 31 28 32 18 63 31 55 36 44 51 39 26 35 39 20 69 34 17 38 28 47 42 76 20 34 54 21 25 81 34 26 40 31 38 50 35 36 45 65 48 40 50 41 63 30 50 78 56 37 16 40 63 30 37 52 8 58 46 64 27 41 38 47 13 17 53 29 53 17 42 13 18 19 41 26 22 28 18 54 14 38 24 73 31 37 52 63 18 41 41 23 34 10 26 35 28 55 37 34 75 27 59 21 57 77 17 50 53 30 29 23 18 50 28 45 27 40 14 43 47 44 48 18 58 18 32 31 43 42 49 18 44 16 58 42 52 49 62 68 26 37 42 39 11 25 48 25 34 54 41 40 15 49 20 39 22 22 40 37 29 64 16 18 29 32 45 68 27 41 38 38 40 37 7 45 21 24 33 45 21 65 52 20 35 22 31 33 25 41 43 27 31 30 72 27 6 48 40 28 86 47 31 36 49 7 43 29 61 34 42 16 24 50 21 48 24 27 18 36 28 26 29 30 28 35 61 35 36 49 23 33 26 82 35 18 34 39 38 27 25 54 50 50 36 38 45 24 42 41 15 22 70 13 46 20 45 25 17 39 40 64 26 48 34 35 9 57 57 27 26 39 24 30 23 29 27 67 9 58 83 40 55 26 68 77 35 31 22 8 60 53 26 40 25 47 38 47 33 6 58 31 64 31 30 39 53 48 38 40 64 46 45 54 14 48 34 38 29 67 37 47 31 30 33 33 54 18 33 29 16 35 43 27 25 46 56 38 45 78 37 32 31 61 49 26 52 22 50 62 76 36 70 43 31 25 31 40 43 18 10 35 51 46 41 45 56 34 80 55 41 29 29 53 39 19 43 32 29 54 30 33 44 29 23 29 43 22 40 27 53 39 55 32 33 19 34 78 46 28 50 18 23 30 24 25 9 55 40 46 36 44 48 34 30 11 39 40 28 17 65 29 36 52 53 28 9 62 27 17 49 60 24 16 32 31 25 40 16 21 27 44 34 25 37 34 14 55 47 31 56 57 17 59 47 20 18 65 35 44 10 49 74 25 12 44 28 47 22 74 58 48 9 36 33 65 57 38 40 35 31 48 77 53 36 39 56 35 17 37.526978417266189
39 54 33 32 56 34 26 27 35 24 32 66 40 37 48 30 45 27 50 50 24 18 31 29 28 15 32 15 41 37 20 15 17 13 36 57 26 25 9 31 52 46 30 49 20 29 42 33 45 46 25 33 50 22 50 41 9 31 64 49 31 44 34 40 26 32 19 43 36 28 28 18 63 25 52 30 40 52 44 27 36 45 21 63 39 19 38 26 49 41 74 16 29 47 23 23 78 34 24 36 28 37 53 31 32 54 63 47 42 49 41 62 30 50 81 52 35 15 36 61 34 37 50 10 55 44 64 26 38 32 47 10 16 48 27 54 14 42 12 17 21 37 21 18 27 20 55 16 37 23 67 31 37 49 54 20 43 38 26 35 8 27 34 27 53 41 29 70 26 60 21 59 75 13 43 54 32 33 23 19 48 27 44 26 37 14 42 42 40 47 20 55 20 28 32 39 38 47 17 43 16 58 38 43 48 66 64 26 36 37 38 12 27 48 26 30 54 41 41 13 40 20 40 21 22 40 36 26 56 18 21 23 26 42 63 21 39 41 38 38 32 5 44 20 21 32 45 22 64 46 22 39 24 30 39 25 44 44 21 35 29 68 24 5 47 36 23 79 43 32 36 48 7 43 24 53 31 41 14 23 56 22 53 24 28 17 33 24 27 32 27 28 28 58 35 37 46 19 30 25 85 32 16 39 39 44 26 26 57 47 48 32 36 45 22 43 43 14 21 65 14 46 21 49 23 16 42 38 66 25 53 40 33 8 59 57 34 25 38 21 29 27 25 31 60 9 58 83 40 52 26 75 76 34 30 22 8 61 49 22 36 24 49 35 47 32 6 54 32 60 28 29 39 49 40 34 39 64 45 45 54 11 51 32 40 30 63 42 41 29 30 30 31 52 15 34 26 17 33 43 20 25 48 53 35 41 77 32 28 30 52 50 24 53 20 49 63 67 33 81 41 27 22 31 37 40 17 9 38 51 47 38 43 52 38 73 50 41 27 35 48 37 19 39 29 28 48 24 37 41 30 24 29 39 22 33 28 58 39 54 31 33 16 37 81 47 29 53 20 21 31 26 24 8 62 40 48 36 41 47 39 32 9 39 40 21 16 67 30 36 52 50 28 8 59 25 10 49 61 25 15 29 30 24 39 17 18 25 46 35 26 34 34 14 53 52 31 57 58 16 63 44 21 18 68 37 48 10 49 72 25 10 41 26 46 20 68 55 45 11 37 38 72 58 42 44 33 29 48 73 52 35 40 53 36 18 36.67985611510792
37 47 32 33 53 38 26 30 35 27 32 67 39 32 45 30 44 25 51 42 26 16 32 29 30 21 39 12 38 36 16 14 11 12 39 60 26 21 7 26 48 42 31 47 15 26 40 32 44 42 27 29 42 21 49 41 9 32 58 47 34 41 29 34 28 32 16 40 34 23 28 18 65 26 50 26 35 45 47 29 36 47 28 62 44 20 37 26 45 43 72 15 32 47 22 25 70 35 23 34 25 31 50 29 28 54 63 46 41 48 40 57 30 45 78 42 33 14 37 58 35 35 50 9 53 43 61 24 36 32 50 8 17 44 25 59 13 36 12 15 27 36 21 18 26 27 59 16 31 25 65 32 42 52 52 21 41 34 27 39 9 27 34 26 47 48 34 65 25 58 21 54 74 13 42 52 26 37 25 20 49 29 46 27 42 13 43 41 36 43 19 53 19 26 30 35 34 54 16 42 17 56 33 40 45 61 60 29 36 34 41 16 30 51 25 31 56 39 39 9 38 19 43 24 22 38 38 18 51 22 21 19 24 45 66 26 42 38 38 41 32 6 38 16 20 27 41 19 64 44 21 41 25 28 46 32 41 40 20 31 29 59 21 5 48 36 20 75 45 32 38 49 8 43 18 48 30 42 16 25 59 23 56 24 30 18 30 21 23 36 23 26 27 60 32 32 45 18 32 26 89 33 13 45 34 42 23 28 60 44 46 28 33 42 24 42 45 15 20 62 16 51 17 53 21 12 44 35 63 21 56 42 31 7 60 52 36 24 41 25 25 25 26 33 62 9 57 85 42 49 26 76 76 33 30 19 8 61 49 19 36 21 52 37 55 29 7 57 32 54 26 26 36 46 38 32 33 52 41 43 56 9 44 31 36 29 64 42 41 34 31 27 33 51 12 35 22 17 34 48 19 26 42 51 35 41 73 30 27 23 46 44 21 49 18 52 59 67 33 76 33 24 21 28 36 38 18 9 41 52 44 27 44 51 36 64 47 39 22 36 40 40 18 39 29 26 45 24 42 41 29 25 30 40 24 29 27 56 39 53 28 31 15 37 89 42 31 49 22 19 31 25 23 6 54 38 47 41 38 48 38 35 9 40 37 15 14 68 31 36 55 48 31 8 61 26 9 46 58 23 15 24 30 23 34 19 17 23 39 33 28 29 35 13 51 52 32 59 60 13 64 44 23 16 74 42 51 10 51 69 21 10 41 24 43 21 63 57 47 12 41 43 76 62 41 49 30 26 45 67 57 33 38 50 37 15 35.8794964028777
37 39 34 31 51 38 27 27 37 26 29 67 37 30 46 29 40 26 46 42 26 15 36 28 29 21 38 13 36 31 18 15 12 12 39 62 23 20 6 24 45 42 28 46 15 27 39 30 44 41 29 28 39 19 45 42 10 29 57 47 36 44 30 34 27 30 14 40 37 21 30 16 68 24 54 26 32 35 54 23 35 45 26 68 47 18 37 28 36 40 66 13 31 46 19 22 74 41 24 31 25 25 50 31 27 51 54 43 32 45 39 54 31 49 81 38 31 12 36 56 34 34 43 10 46 39 56 24 33 27 46 8 18 40 23 56 14 38 13 15 32 33 21 18 26 29 63 16 32 25 64 39 44 58 50 24 38 34 32 40 8 26 34 23 42 49 37 61 25 61 22 54 68 9 42 51 25 35 31 21 46 33 44 25 44 16 41 41 35 38 15 62 16 28 33 37 32 51 15 44 19 62 30 38 52 53 61 29 38 30 40 14 33 57 26 30 58 41 37 8 43 19 41 20 29 33 36 18 49 25 22 17 21 53 64 27 47 41 36 36 29 8 32 16 23 26 42 18 66 38 17 40 25 27 46 35 41 37 17 31 37 54 20 6 47 34 22 73 41 30 37 48 10 40 17 44 29 35 14 25 58 25 58 26 26 20 31 20 21 38 16 26 22 55 36 31 43 20 25 24 95 34 12 51 29 43 22 26 58 52 43 31 30 43 26 37 42 17 20 65 18 43 17 53 18 15 45 33 68 19 64 42 35 5 56 47 37 23 46 23 23 27 27 36 59 8 55 85 38 47 25 76 73 29 32 18 6 66 48 19 35 19 52 41 53 24 8 49 33 50 25 24 37 51 32 26 32 46 34 48 58 10 46 27 38 34 64 45 45 33 27 26 31 50 13 35 18 17 33 47 18 22 45 47 32 38 64 30 24 20 48 39 18 47 20 49 62 64 34 74 29 22 20 31 32 35 15 7 38 53 47 29 47 52 34 58 46 34 23 37 46 41 14 36 26 25 45 18 45 44 27 24 26 42 26 21 30 55 39 60 25 32 18 36 79 42 31 54 25 21 32 24 20 6 52 36 40 41 40 49 37 32 10 37 37 17 15 63 33 35 51 44 30 10 68 29 10 45 58 24 15 21 31 19 33 20 17 23 38 33 29 25 36 11 48 55 35 56 54 13 60 44 19 17 71 45 54 9 51 69 22 9 38 23 38 19 60 54 50 13 41 49 82 57 39 50 30 27 40 64 57 31 32 50 38 16 35.25359712230216
38 36 37 26 48 38 27 28 39 23 32 63 36 32 46 29 35 25 44 42 23 15 40 28 24 19 37 14 36 31 16 13 11 13 39 61 19 20 6 25 38 41 26 47 16 24 37 29 46 32 24 34 34 18 41 48 11 31 63 52 36 45 29 33 24 31 13 35 33 21 30 16 71 22 57 21 31 30 56 19 35 36 28 66 48 17 37 29 37 44 62 13 32 45 20 19 73 47 28 27 24 27 47 34 23 51 51 39 32 45 36 54 32 47 83 39 27 8 45 57 32 32 37 11 44 38 52 24 35 29 45 8 21 38 20 62 13 39 15 13 32 32 24 16 24 29 64 16 30 24 58 42 48 58 47 25 39 35 33 35 8 24 36 22 39 47 38 58 23 58 20 52 62 10 42 57 22 35 31 22 40 36 38 18 40 18 39 40 35 31 14 66 14 24 31 41 35 47 11 50 23 70 27 36 41 49 61 31 40 28 37 15 36 59 26 26 64 50 39 9 42 18 40 21 27 35 36 16 43 27 20 16 21 47 68 27 47 37 32 34 27 7 26 13 22 27 43 16 61 35 15 38 20 25 47 36 38 37 17 30 37 52 18 7 44 37 22 68 34 26 35 49 15 38 13 40 29 34 13 28 57 26 61 30 30 23 28 19 22 33 14 28 20 55 38 31 43 20 25 26 88 37 12 49 23 46 18 33 57 55 41 30 27 39 29 36 40 17 18 62 18 45 17 49 16 15 41 28 58 20 68 35 33 5 59 48 37 23 47 23 24 25 24 30 64 7 52 85 38 45 20 73 71 28 25 20 5 67 48 17 31 18 47 41 53 24 11 42 31 50 30 24 40 53 33 25 31 44 30 52 58 10 50 27 37 33 70 51 44 24 26 24 27 46 13 31 19 19 33 46 19 21 46 48 34 41 58 31 21 17 48 35 16 50 18 47 64 64 30 72 25 23 21 28 28 29 17 9 40 50 44 26 44 54 30 59 43 36 22 38 45 44 15 30 27 25 42 20 39 46 27 21 24 46 28 16 33 60 31 57 27 30 17 35 69 39 32 58 23 20 31 25 19 5 50 38 40 36 42 44 43 31 11 35 43 17 14 66 33 35 49 47 30 10 70 36 10 42 53 24 14 18 27 19 35 20 18 21 42 34 30 21 35 12 45 56 34 53 43 12 56 45 18 16 73 42 58 8 57 62 25 6 33 21 37 21 56 55 47 10 44 51 73 58 40 53 30 23 40 59 57 36 36 49 41 20 34.56654676258993
37 33 38 24 50 40 24 29 41 24 30 60 45 31 46 29 29 23 50 40 21 16 42 29 25 19 38 14 32 36 15 15 10 15 39 61 18 18 4 24 35 40 26 50 16 24 35 31 45 27 21 33 34 17 40 57 13 33 59 51 37 50 29 32 21 33 12 37 38 20 34 17 71 22 58 18 29 29 60 18 38 38 30 62 43 15 31 28 34 47 61 12 31 40 19 18 72 47 27 25 26 27 44 34 24 49 41 37 30 46 38 50 28 47 78 39 23 6 42 62 31 32 33 10 40 39 54 20 32 32 50 9 21 33 20 62 14 41 16 11 31 32 27 18 22 24 62 17 27 23 60 44 51 60 44 26 35 35 32 35 8 26 35 19 37 50 36 58 26 56 19 51 57 12 42 63 21 35 31 18 41 36 35 17 37 16 45 42 32 31 13 67 17 25 30 44 40 50 13 51 19 68 29 34 40 42 60 27 40 27 39 15 37 53 22 30 63 51 36 8 46 14 37 23 27 38 38 14 40 27 20 18 21 46 66 25 55 31 30 33 29 11 24 12 27 24 49 14 57 35 16 38 21 23 49 37 40 34 16 32 36 47 11 8 45 41 20 63 35 24 32 47 18 42 13 42 27 36 15 28 63 23 60 26 30 25 34 19 23 32 11 28 19 50 40 26 45 22 27 28 88 32 10 50 22 42 16 40 59 56 34 25 24 39 28 34 36 13 18 63 19 44 12 52 13 15 40 30 58 20 64 34 32 4 53 46 32 26 44 22 22 28 25 34 56 7 52 73 32 40 19 68 63 28 19 18 5 67 47 15 30 16 44 43 56 24 14 38 29 48 30 26 35 51 29 23 28 40 28 51 51 9 48 30 41 29 67 53 40 24 24 25 29 41 20 30 18 21 37 41 15 22 46 48 33 50 58 34 21 16 48 37 14 52 17 48 60 65 33 74 27 22 20 28 26 30 18 7 42 51 41 21 45 53 28 54 46 31 19 44 44 42 12 26 31 26 46 21 40 47 25 21 22 43 34 13 34 63 27 63 30 30 17 35 59 35 30 56 25 20 30 25 21 4 54 41 34 35 45 41 48 32 11 36 42 15 12 69 36 31 51 48 26 10 71 36 9 43 50 25 13 14 24 13 32 20 17 16 39 32 28 20 36 14 44 56 31 50 41 10 58 50 20 15 75 46 58 8 61 59 19 5 35 16 30 23 51 61 45 8 44 52 69 61 40 53 34 19 46 55 53 34 33 49 39 22 34.05755395683453
36 28 49 21 50 42 23 31 37 26 30 57 48 31 42 27 25 23 46 36 20 13 43 27 26 19 33 16 34 36 13 20 12 14 38 58 17 19 3 22 33 41 28 49 17 23 33 29 44 22 20 35 31 16 44 57 17 38 63 52 42 53 28 33 22 34 8 33 36 19 32 20 71 25 54 20 25 27 54 18 39 36 30 55 43 15 28 24 33 47 54 11 32 38 17 19 68 49 26 21 25 22 43 30 24 45 41 31 31 44 37 47 33 45 81 42 22 4 39 58 34 32 30 11 38 35 50 15 35 34 58 7 21 29 18 67 12 36 16 11 33 31 26 17 21 23 60 19 24 22 59 41 56 63 42 26 37 30 33 36 8 25 29 20 35 47 37 53 25 56 17 51 61 14 38 64 17 36 31 17 37 34 33 15 39 17 46 46 31 30 11 68 18 24 30 49 35 51 11 54 16 69 29 29 36 44 44 27 41 25 35 16 39 44 23 29 57 50 33 6 43 15 38 23 21 43 39 13 37 31 19 17 23 54 71 26 53 31 26 36 32 15 21 12 27 23 52 11 54 31 17 34 17 20 51 30 37 33 15 30 38 44 12 7 43 43 21 67 37 23 34 43 15 43 12 42 22 34 16 31 63 21 57 26 30 29 34 18 25 31 9 32 24 46 40 24 42 22 22 26 93 32 12 48 22 44 14 41 60 53 29 22 20 34 32 36 33 12 16 65 18 42 11 51 10 18 40 29 52 15 65 32 37 4 49 42 33 30 44 23 22 29 23 34 55 6 52 70 37 34 18 70 55 29 17 18 4 65 47 12 24 14 42 41 57 23 16 37 25 45 28 28 36 48 31 20 23 36 27 50 48 9 46 29 39 26 63 56 36 26 22 20 30 42 27 30 16 23 38 38 11 18 41 50 28 46 56 30 23 15 43 34 15 52 17 48 56 66 33 73 27 23 23 24 23 29 18 9 48 43 38 18 44 60 27 47 41 36 17 46 41 40 11 23 35 29 44 25 42 47 26 21 22 44 34 11 30 62 26 54 28 27 16 40 51 28 29 51 25 19 25 28 21 3 49 39 30 30 44 45 47 35 12 36 42 16 15 67 39 30 41 45 27 13 68 39 7 38 45 25 8 13 22 14 30 18 19 11 37 30 26 21 32 14 44 54 31 49 37 10 56 42 21 11 67 45 57 7 60 57 17 5 32 16 26 22 44 54 46 8 44 47 70 59 37 54 36 17 43 50 58 32 31 47 39 26 33.14928057553957
37 25 53 19 49 42 25 29 35 28 30 56 50 29 43 26 22 18 49 34 22 12 46 24 26 17 30 18 34 36 12 23 12 11 38 55 17 18 3 20 23 42 28 44 19 23 31 28 40 19 19 39 29 14 46 58 18 38 57 53 41 52 28 30 26 33 6 29 39 17 35 23 67 22 49 18 25 25 47 16 39 35 27 58 38 14 26 23 28 52 51 10 30 30 16 18 72 49 27 19 27 21 42 29 26 41 34 27 26 40 34 44 36 47 80 40 20 4 40 55 35 31 29 15 32 35 50 13 36 33 62 7 25 24 19 70 11 36 20 10 41 29 29 20 20 25 65 18 24 20 56 44 58 63 40 26 34 29 33 28 7 25 30 21 30 46 38 49 24 46 16 52 62 16 32 64 16 39 29 17 38 33 32 12 41 16 41 45 31 34 10 62 19 27 31 51 33 52 11 55 15 71 30 27 35 43 41 25 43 23 32 15 39 43 22 31 50 53 34 5 42 13 40 22 22 43 41 12 37 30 20 16 24 60 74 22 52 33 22 40 29 15 13 9 28 27 52 11 52 29 16 36 17 19 44 29 34 32 15 27 37 40 13 7 39 45 21 62 34 21 37 38 17 38 11 36 20 33 15 32 66 19 61 22 30 28 32 15 26 30 9 36 28 44 37 22 38 23 19 25 90 31 12 43 22 43 16 43 60 49 26 20 17 31 33 36 34 14 16 59 20 43 9 45 9 18 41 33 50 16 70 34 41 4 42 39 32 31 46 19 20 24 22 30 57 6 52 65 40 32 18 68 51 25 14 16 4 64 42 12 22 11 37 36 51 19 19 34 27 37 28 26 32 44 29 21 19 37 28 46 47 10 43 27 37 29 53 56 32 23 20 18 32 39 29 31 14 17 35 34 11 15 40 49 24 44 55 26 24 15 44 32 14 55 19 48 54 69 30 68 25 21 24 23 22 28 18 10 54 34 35 19 38 62 26 48 38 30 17 44 37 37 14 20 36 34 38 24 40 41 28 18 18 46 42 11 32 57 28 58 27 27 16 38 51 28 27 50 23 19 24 26 20 4 49 34 27 27 41 45 48 35 17 35 41 17 16 68 42 28 35 42 30 17 59 39 7 36 35 24 8 15 20 14 28 24 19 11 35 29 22 22 34 14 44 54 28 46 31 9 60 46 19 11 71 49 50 8 64 55 13 6 31 14 27 18 42 53 44 8 40 47 66 55 37 56 36 16 40 49 54 31 32 49 35 27 32.25359712230216
33 21 57 20 45 40 29 25 38 25 30 56 52 30 42 21 24 17 48 30 22 11 41 22 26 18 30 18 32 34 11 27 9 14 41 55 18 21 3 18 23 37 26 39 19 21 28 29 45 14 17 44 27 11 39 55 23 39 51 54 43 57 24 31 26 30 5 31 41 17 36 23 68 23 51 16 27 22 42 14 42 31 26 55 45 19 26 20 26 46 48 9 34 27 17 18 74 45 23 20 32 19 37 27 27 43 33 26 24 40 32 44 39 47 76 43 21 3 41 50 39 31 29 19 31 35 49 13 34 34 61 9 25 22 18 63 11 37 22 9 43 33 31 21 21 25 67 14 20 19 52 48 59 58 41 26 30 28 31 26 6 23 28 21 25 43 33 44 25 45 14 54 64 17 31 70 14 34 30 18 37 32 32 11 37 14 36 51 27 30 8 63 21 31 28 56 34 52 12 53 14 76 34 24 29 45 39 25 37 23 33 15 38 42 20 28 47 52 30 5 47 11 41 24 26 34 48 9 41 32 21 12 20 59 78 24 57 34 21 38 30 16 12 7 32 28 56 14 51 26 15 36 17 19 44 30 33 31 14 33 38 43 14 9 31 46 21 58 34 20 36 37 13 33 11 37 21 34 18 35 60 16 61 21 29 32 32 16 25 31 7 37 30 40 39 20 30 21 17 27 82 28 11 41 20 42 17 39 56 46 23 15 16 31 32 36 31 13 19 63 16 41 7 47 9 16 37 30 49 14 66 32 44 4 35 36 38 33 42 20 19 21 19 33 51 7 54 63 35 30 20 69 43 27 13 18 3 56 43 11 22 10 37 35 43 17 22 34 24 32 30 24 29 43 30 21 18 37 26 43 44 12 44 28 36 29 54 52 30 19 25 18 29 42 31 36 13 17 36 32 10 14 38 49 27 38 49 26 22 14 45 26 15 57 21 48 50 69 32 61 22 22 24 26 19 30 20 10 54 35 37 19 34 60 27 39 39 31 17 42 36 36 16 21 40 37 39 24 35 44 22 15 16 54 42 7 28 61 28 56 22 30 16 38 46 27 25 44 22 19 22 28 19 4 50 38 24 26 43 47 45 32 21 32 42 17 16 64 44 25 31 42 32 22 55 43 8 30 34 22 6 14 25 14 31 28 20 12 35 25 19 24 29 15 33 55 21 44 28 8 60 46 21 10 69 39 49 9 65 49 12 5 30 12 28 17 43 54 40 8 46 46 67 54 34 55 41 14 41 47 47 30 30 45 37 27 31.60611510791367
35 16 61 17 49 37 31 25 39 22 30 46 54 30 40 22 20 15 44 32 21 11 41 21 23 20 27 19 29 34 9 34 9 13 39 55 17 19 2 16 20 34 29 37 21 19 22 31 50 12 18 40 24 9 38 57 28 39 45 54 39 63 20 27 28 26 5 31 42 19 39 21 66 19 46 15 26 19 40 12 44 26 23 52 43 19 23 18 25 44 48 11 34 26 17 19 73 42 24 19 31 16 41 26 24 42 29 20 23 41 35 44 44 45 71 42 19 2 42 44 41 31 30 22 27 34 43 13 30 29 56 12 29 22 15 56 12 36 23 9 48 39 32 21 19 25 71 13 16 20 44 54 56 57 36 30 32 24 31 26 7 23 23 20 23 44 35 40 26 36 14 48 64 19 30 64 12 39 32 19 41 27 32 10 37 14 36 50 27 29 7 67 22 31 29 54 33 61 14 52 12 79 36 21 29 43 39 25 37 23 33 14 44 39 21 30 48 46 27 4 51 12 46 30 28 34 51 8 38 38 22 11 22 60 68 27 59 32 21 37 31 16 12 7 36 27 60 13 45 24 16 34 19 16 38 31 36 30 15 35 42 42 15 9 30 47 21 53 33 20 31 34 17 33 7 32 19 36 19 41 52 16 61 22 30 40 33 14 28 31 7 38 32 40 39 17 26 27 13 28 76 28 10 42 19 43 18 38 54 48 24 11 15 33 38 36 28 14 18 66 15 44 7 45 9 14 36 34 46 12 64 33 41 4 30 36 36 36 40 20 17 17 20 35 52 7 51 57 38 26 21 73 41 25 13 20 3 56 43 10 23 10 31 33 42 18 26 35 23 31 31 23 24 37 30 22 15 33 21 41 42 9 41 31 36 27 52 55 26 18 24 15 26 37 32 36 17 18 37 30 10 18 33 51 27 35 44 25 21 14 43 28 13 55 23 50 48 66 34 49 27 23 27 24 18 27 21 10 58 35 35 21 35 61 26 28 38 32 17 43 35 36 16 20 37 41 36 22 39 42 22 15 14 52 48 6 29 59 30 53 25 32 13 33 38 28 26 44 20 18 20 31 23 5 44 41 21 24 42 42 43 33 24 31 37 17 18 65 41 30 29 42 26 25 54 42 7 30 29 23 4 13 24 18 32 28 21 13 34 21 15 24 27 14 32 58 20 37 27 8 56 42 22 9 70 39 46 11 56 43 11 8 30 13 27 18 42 52 34 9 50 51 62 47 30 56 43 14 41 48 46 27 33 44 36 27 31.02338129496403
38 15 57 16 49 36 36 25 38 20 33 44 52 29 39 20 23 15 35 27 25 10 39 19 24 21 24 22 28 30 7 32 8 12 39 53 20 19 2 15 20 34 23 40 22 20 21 31 58 9 21 37 23 7 33 57 26 41 42 53 35 68 19 29 25 21 4 30 42 19 37 21 66 22 50 15 30 17 34 12 44 26 24 51 47 21 23 15 24 37 44 10 38 25 22 17 68 38 21 19 34 16 35 31 21 41 24 18 24 39 33 42 40 46 71 41 19 2 45 40 42 34 28 24 21 37 44 13 29 29 53 13 32 23 15 53 12 27 22 9 52 39 33 22 16 24 71 10 13 19 45 56 61 55 33 26 31 22 31 27 7 25 20 18 20 41 35 40 30 30 11 48 58 22 29 64 11 42 34 19 40 28 33 10 39 15 34 46 25 26 7 63 25 26 33 55 29 64 14 52 11 85 34 18 30 42 35 26 32 24 32 14 40 37 23 39 47 42 29 4 56 10 45 32 27 40 45 9 35 36 25 8 24 59 75 23 59 32 18 31 27 14 12 8 39 30 59 11 45 22 19 31 18 17 37 29 29 32 17 34 43 41 15 11 29 45 22 57 34 20 27 30 20 30 5 29 16 38 20 41 54 16 65 21 29 40 32 13 26 35 5 42 28 39 42 19 25 32 14 29 72 26 11 41 16 36 15 35 57 48 26 10 13 32 38 39 26 16 19 61 14 42 6 44 8 14 35 31 42 12 67 36 39 4 27 30 36 38 34 19 14 13 22 33 47 7 51 55 43 25 19 76 36 25 11 22 3 51 43 9 24 9 30 30 39 20 29 35 27 30 29 22 22 36 31 23 14 31 20 41 39 10 39 37 39 30 52 47 29 17 26 13 26 37 32 37 17 21 36 29 9 13 34 54 26 37 42 24 22 13 42 26 12 52 25 45 43 69 26 39 32 26 27 24 19 22 18 10 58 39 36 23 37 64 22 29 41 29 17 44 32 29 16 18 35 45 31 21 41 42 23 13 13 54 54 5 32 57 27 51 23 34 15 31 34 28 24 42 17 17 14 33 20 5 49 41 20 22 40 42 45 35 30 30 35 14 20 62 42 25 27 37 23 23 50 45 8 28 25 23 2 12 23 21 30 28 21 11 33 19 15 24 24 16 30 61 17 34 23 8 48 46 20 9 67 42 49 10 52 43 9 8 33 14 27 17 40 45 29 9 53 53 61 41 29 63 46 14 41 50 40 25 33 43 36 27 30.446043165467626
39 16 60 18 49 32 36 21 39 18 35 44 53 27 34 19 20 16 36 24 31 11 29 17 26 26 27 25 27 31 6 33 7 14 39 52 23 18 2 12 20 31 23 35 23 21 16 33 62 8 22 39 21 6 34 69 26 43 38 56 32 69 17 33 26 21 3 31 41 17 31 19 62 25 51 14 29 19 32 11 45 28 21 55 51 18 19 15 22 42 45 9 42 21 19 15 73 35 18 18 34 16 36 31 17 41 21 16 24 37 35 37 45 43 68 42 18 0 40 34 43 36 29 25 20 42 40 14 31 29 52 15 36 22 14 49 9 21 22 10 50 42 38 18 16 22 74 8 9 19 42 57 66 59 30 25 28 25 31 23 7 28 15 17 21 39 38 38 25 26 12 43 55 22 28 65 11 39 34 18 42 31 32 7 44 16 31 51 23 27 7 57 25 24 33 52 27 69 14 49 10 86 31 17 33 41 32 24 33 22 34 14 38 35 22 46 45 43 30 4 57 8 46 30 29 42 41 9 33 37 27 7 22 58 81 21 59 34 18 26 29 10 12 7 39 27 67 10 42 20 16 26 15 19 37 25 31 30 21 30 46 41 16 12 24 53 21 59 35 16 25 27 28 29 4 31 14 40 21 41 55 18 64 22 29 39 29 12 26 34 5 41 30 37 42 17 21 34 13 31 71 25 11 37 10 35 13 39 53 45 25 10 11 34 38 38 30 15 18 58 14 37 6 40 7 16 35 32 42 10 64 28 38 4 30 27 35 38 34 16 12 13 21 31 45 9 51 46 49 19 19 74 35 24 11 23 3 53 46 9 26 7 29 27 33 19 29 32 29 32 27 21 22 38 35 19 13 27 18 38 39 9 34 36 32 32 54 45 29 15 30 12 25 29 31 34 15 24 37 28 9 12 35 46 31 40 44 24 19 14 32 29 12 51 26 44 48 68 27 36 33 26 25 24 19 22 18 11 57 39 33 20 37 61 16 29 39 33 15 45 28 25 17 17 30 49 32 26 40 42 18 13 11 53 57 4 35 60 29 46 22 30 13 31 34 27 18 38 17 15 12 36 21 5 51 36 18 20 36 40 49 35 30 29 30 14 19 64 37 32 26 38 23 27 48 43 8 25 26 24 1 10 21 23 26 28 22 10 37 14 15 25 22 16 28 56 16 29 22 5 44 47 23 10 70 44 47 8 51 36 9 11 34 17 31 11 39 44 28 11 53 53 56 43 27 65 41 14 40 55 36 28 32 44 39 24 29.931654676258995
39 17 62 17 49 33 39 17 38 20 35 42 59 27 30 20 20 16 30 24 27 13 25 19 23 25 26 24 25 34 5 38 7 16 35 46 26 20 2 13 18 26 20 36 20 20 14 33 66 8 22 42 21 5 30 66 25 38 33 61 25 72 14 39 27 15 3 29 41 15 31 14 65 32 52 11 27 16 28 10 41 30 19 50 53 17 19 14 22 40 41 12 44 21 20 12 71 32 19 17 29 17 30 31 13 47 19 15 25 37 36 38 45 36 65 42 18 0 34 35 43 35 29 25 20 51 36 13 32 27 49 13 40 19 16 57 8 22 23 8 49 45 35 24 14 19 81 8 9 15 44 50 68 59 26 27 24 23 30 21 5 28 13 16 21 40 43 34 27 25 12 43 54 23 27 64 12 41 33 16 48 31 29 6 44 16 30 49 21 28 7 59 29 24 33 47 28 65 15 52 5 87 28 14 34 43 33 22 33 20 35 14 35 38 21 42 38 43 30 4 54 7 48 27 38 40 47 10 35 36 23 8 22 53 79 18 50 33 18 24 29 9 10 6 38 25 69 9 44 18 14 26 14 17 34 21 30 26 18 26 46 41 17 17 23 53 24 58 31 19 26 23 31 29 4 31 12 39 23 47 56 14 59 19 25 43 28 11 27 33 5 43 28 36 41 16 19 35 14 35 66 25 12 38 9 28 12 38 53 46 25 8 10 38 39 38 29 16 17 52 16 38 4 39 5 16 31 32 44 11 63 28 35 4 33 22 31 39 31 16 13 13 20 34 43 10 51 42 51 17 19 75 32 22 10 23 3 52 44 10 25 7 28 25 31 16 29 35 28 27 25 17 21 38 35 17 14 24 16 37 35 6 34 39 31 33 47 51 27 14 32 11 23 29 29 38 15 28 41 29 8 16 29 47 29 34 44 23 19 13 28 28 11 55 25 44 41 70 24 37 33 28 24 24 17 18 18 13 60 34 32 17 36 57 15 28 41 35 12 42 26 28 21 17 29 52 38 26 39 45 16 12 9 59 62 3 37 54 30 44 20 24 14 30 32 31 20 34 17 17 10 37 23 3 52 30 16 20 31 42 52 40 28 31 28 13 16 57 35 37 23 35 24 32 48 45 9 17 22 23 1 10 24 22 27 28 25 8 39 12 17 27 19 15 26 57 12 26 17 4 44 46 26 7 61 41 49 7 46 31 8 9 33 15 31 10 36 45 24 14 54 54 51 43 27 70 43 14 38 58 31 27 29 43 38 26 29.341726618705036
38 14 59 16 45 34 41 16 36 18 34 44 64 22 29 20 24 16 30 22 28 11 27 18 22 28 27 21 25 32 4 36 6 19 38 42 28 20 2 14 15 27 18 34 22 20 13 33 70 9 20 42 21 6 25 77 19 40 36 60 26 73 10 36 25 12 3 28 45 13 30 8 68 28 55 11 31 16 27 11 39 27 18 43 57 18 19 13 22 41 41 12 49 17 15 10 72 31 19 19 26 17 30 31 12 47 19 13 21 36 33 36 46 31 63 43 15 0 33 34 45 34 32 30 19 54 29 16 31 26 43 12 46 19 16 48 11 18 25 8 50 49 38 24 13 17 80 7 7 12 39 44 71 57 23 31 25 24 27 20 5 26 11 12 22 46 43 31 31 25 9 43 52 27 24 60 9 43 31 15 49 30 28 6 45 18 26 51 19 28 7 59 25 18 32 45 28 67 16 48 3 85 29 13 35 40 33 20 35 18 33 14 35 35 20 42 38 39 25 4 61 8 44 23 44 37 46 12 36 36 25 8 23 55 76 17 48 33 19 24 29 7 9 5 40 23 70 8 43 16 14 23 16 14 30 15 27 22 12 22 49 44 14 19 24 47 22 58 32 22 28 20 37 23 4 27 10 38 27 50 55 10 60 17 30 42 29 11 26 34 5 45 27 34 46 19 17 36 12 35 64 22 14 36 9 27 10 38 45 42 22 8 8 43 32 40 24 19 16 50 20 35 2 36 3 16 30 32 51 13 66 28 35 3 34 25 29 39 30 18 13 13 21 32 45 11 52 37 49 15 18 70 29 20 10 22 3 50 40 10 28 7 27 22 30 16 29 34 26 28 23 18 23 40 36 19 15 21 14 39 33 6 27 40 31 38 44 48 28 11 32 11 22 29 31 39 14 26 43 26 5 14 23 46 30 29 35 19 16 14 27 25 11 53 23 44 45 69 22 34 31 29 26 23 18 18 20 13 59 36 33 16 35 54 15 30 42 37 10 39 24 29 17 18 28 56 38 27 37 42 17 15 9 57 66 3 37 52 34 42 20 20 15 25 32 29 21 32 13 16 8 40 22 2 51 33 15 18 29 40 57 37 30 34 26 14 16 57 37 38 22 34 27 34 47 44 9 17 25 25 0 10 23 25 24 29 26 7 37 13 17 25 17 16 21 60 11 21 18 4 41 44 24 3 54 40 54 7 42 26 9 8 32 11 28 10 32 46 23 11 46 59 51 40 29 68 45 11 35 59 29 23 30 36 40 22 28.739208633093527
35 12 59 14 42 31 43 14 35 22 38 39 63 23 28 16 25 15 29 20 29 10 27 17 18 29 25 21 23 33 5 32 5 21 41 38 27 25 2 13 11 28 20 34 28 18 9 30 66 7 24 36 22 6 22 68 22 40 27 57 26 74 7 38 25 11 2 28 47 12 30 10 74 28 57 9 34 14 24 9 40 28 18 38 52 19 15 9 19 38 39 12 51 16 16 8 61 30 18 20 23 14 33 28 10 45 17 9 21 34 34 40 45 28 60 41 15 0 32 33 44 29 29 37 20 50 27 17 36 23 42 13 48 19 16 44 14 17 26 7 45 48 34 20 11 14 79 6 6 10 30 50 74 59 22 30 23 23 24 20 5 23 10 13 21 48 44 28 30 23 9 39 48 25 24 59 6 42 33 18 45 30 27 6 43 16 28 53 19 23 6 55 18 18 29 44 30 64 19 42 2 86 29 14 33 33 32 18 36 14 32 13 33 34 19 40 38 39 23 4 60 8 40 21 49 37 47 11 33 38 25 7 23 51 76 19 51 34 21 20 31 8 8 5 38 18 65 8 37 17 14 24 20 15 26 11 25 21 12 21 51 47 16 16 27 42 21 58 33 21 25 17 39 23 3 27 8 34 25 51 56 9 50 17 29 41 32 12 24 35 3 41 23 35 47 21 18 40 12 36 57 20 16 35 8 25 9 39 45 43 21 8 8 45 35 41 25 18 16 47 21 42 2 35 2 14 22 29 54 15 75 29 34 2 36 23 26 41 29 16 10 12 26 32 46 10 52 31 48 14 16 75 27 17 9 19 2 48 43 10 24 5 26 22 28 15 27 34 25 25 23 20 21 43 35 19 14 19 16 40 25 4 25 45 32 39 44 50 29 11 28 10 21 28 30 38 14 27 36 26 7 16 21 50 30 28 34 17 17 15 26 24 10 50 25 44 48 65 20 31 34 33 28 20 19 18 18 13 63 39 25 16 37 55 19 33 40 35 12 37 24 31 17 16 24 59 39 26 34 42 18 12 9 58 67 3 36 48 36 36 20 16 17 22 29 30 20 33 13 20 7 44 20 2 44 32 14 17 26 35 53 37 32 30 22 14 17 56 40 42 18 30 26 34 48 47 9 17 22 27 0 10 25 27 24 28 24 4 40 13 17 27 18 18 22 67 9 17 18 3 41 43 25 4 50 41 57 5 40 25 7 9 29 13 28 12 31 41 21 10 45 60 52 38 26 68 39 9 36 57 29 21 22 36 42 24 28.06115107913669
37 11 60 15 39 29 49 14 32 24 35 39 57 23 26 14 23 15 22 17 28 8 27 21 15 32 23 22 23 37 5 31 5 20 48 38 31 24 2 13 10 33 17 32 30 17 9 31 68 6 24 35 17 7 21 69 16 37 25 54 26 72 4 39 23 10 2 25 45 15 34 10 70 27 52 9 39 14 21 8 41 30 18 37 49 21 16 8 19 41 38 12 50 14 17 8 58 31 18 18 22 13 32 29 10 44 19 7 21 33 39 42 46 25 55 37 16 0 29 27 46 29 26 40 20 52 23 17 32 23 41 14 46 19 15 36 13 14 24 7 46 47 38 22 11 15 79 5 3 8 22 48 71 61 19 32 21 25 22 19 3 21 9 15 19 50 46 27 36 21 9 34 43 28 23 56 4 48 35 20 44 26 28 5 45 15 25 53 19 25 5 53 18 15 26 43 29 52 21 44 2 88 32 11 26 37 29 14 37 13 26 11 30 33 17 39 34 37 21 4 53 8 36 22 53 35 42 13 26 42 25 7 25 48 72 18 50 32 19 19 34 10 6 4 41 19 59 6 34 14 16 24 20 12 21 13 26 19 12 18 49 48 18 16 27 40 22 61 31 19 24 20 37 20 2 24 8 36 24 49 55 9 50 16 32 48 30 14 24 38 1 37 24 38 50 18 16 44 12 36 54 18 17 30 8 24 10 42 48 42 16 8 6 48 36 39 23 16 14 49 26 40 2 36 2 14 20 30 62 15 69 30 33 2 33 25 23 43 32 13 10 14 28 29 43 9 56 24 43 13 19 72 24 13 8 18 2 46 40 10 25 5 26 18 27 14 29 33 26 23 22 22 19 41 35 17 13 22 13 42 22 5 27 48 36 38 42 56 23 10 29 9 19 29 30 40 13 30 37 31 8 17 20 49 35 28 33 19 16 14 23 24 7 46 31 46 46 62 23 28 38 27 32 17 19 17 16 16 62 40 21 15 39 46 21 34 34 40 15 33 24 29 20 14 21 55 41 21 39 38 22 11 10 57 74 1 36 41 37 31 21 15 19 19 32 32 19 33 14 18 7 39 21 2 41 33 16 15 23 28 50 33 34 30 20 14 15 46 40 43 17 28 27 32 48 47 11 16 19 27 0 11 23 23 22 29 27 4 41 12 19 29 15 18 20 67 8 12 18 3 37 41 25 5 42 47 56 4 40 24 7 13 31 14 25 13 30 38 22 8 40 59 44 33 25 74 38 8 31 51 30 19 20 38 41 21 27.446043165467626
37 12 66 16 38 26 45 12 36 21 36 37 61 24 27 14 21 13 23 17 28 9 25 20 10 35 23 21 20 39 7 32 4 22 54 43 40 22 2 13 8 31 15 33 32 17 9 35 63 6 23 35 16 9 21 72 17 42 23 57 26 70 4 44 25 11 2 25 45 17 34 17 71 28 49 7 36 15 25 6 39 32 15 33 48 24 12 5 19 39 35 11 50 12 18 4 55 30 15 17 21 9 29 26 8 42 18 6 20 33 34 42 39 20 51 34 18 0 29 19 55 27 22 37 16 57 22 13 31 23 42 9 50 18 9 38 12 12 25 6 43 43 34 20 9 14 76 3 4 7 20 49 70 61 19 31 22 25 20 18 3 23 7 17 18 52 45 28 33 21 10 31 36 29 21 57 4 50 43 20 46 26 26 4 42 13 23 54 19 21 4 52 17 12 27 47 28 46 22 36 2 81 31 9 28 32 28 12 37 13 27 13 30 30 18 37 35 35 21 4 53 6 36 22 61 39 39 13 25 39 24 5 26 47 69 17 47 29 15 12 33 13 4 4 41 19 57 7 30 11 17 26 24 11 18 14 29 15 14 18 50 46 17 19 25 37 21 59 28 18 25 19 33 21 2 21 9 37 21 48 46 8 46 15 35 47 30 14 24 36 0 37 25 39 55 18 16 51 13 38 48 15 15 30 7 24 10 37 49 37 17 6 4 44 33 38 19 16 11 45 29 35 2 34 2 13 19 31 57 16 64 27 37 2 36 25 22 42 27 9 9 12 26 27 40 10 61 24 46 12 18 70 21 13 5 20 2 37 40 12 25 5 24 19 30 14 30 27 23 18 26 26 18 38 36 20 11 23 15 43 20 5 24 50 33 41 42 55 21 7 28 11 17 29 27 44 12 28 33 29 9 16 18 50 32 24 29 18 14 14 22 25 6 43 29 42 49 56 21 25 44 27 33 17 16 17 19 15 58 37 23 16 44 45 18 33 30 42 17 27 20 30 20 14 20 57 42 18 44 38 24 12 8 52 73 1 34 41 33 25 17 13 21 17 33 31 21 38 16 16 7 40 22 3 37 31 16 15 18 21 51 32 38 30 19 12 16 43 37 47 14 27 26 27 40 48 12 15 17 31 0 14 26 21 22 27 29 3 37 11 18 31 13 19 18 64 8 12 15 3 35 34 23 5 36 44 57 3 39 20 7 15 29 10 26 16 23 39 21 11 41 60 37 30 26 70 41 7 29 48 32 20 19 42 44 19 26.735611510791366
37 14 68 17 36 26 46 13 33 19 37 34 60 23 24 12 23 11 21 14 27 9 26 18 9 34 20 19 20 37 7 28 4 27 60 42 46 21 2 10 8 30 10 32 29 15 9 38 61 4 24 29 19 10 17 72 16 40 24 63 26 69 4 49 22 10 2 25 41 16 34 17 71 25 48 6 38 11 22 4 39 31 13 32 54 21 12 5 16 40 38 11 45 10 14 4 58 33 12 19 20 7 32 25 8 43 13 4 22 33 29 42 39 19 56 37 20 0 25 18 60 25 19 45 13 60 19 12 31 18 38 9 48 21 9 39 10 12 26 4 43 41 35 17 10 15 65 3 4 6 20 45 72 63 22 32 22 26 20 18 3 23 7 18 21 48 44 26 36 22 11 32 32 32 20 56 4 43 43 19 47 26 24 4 41 12 24 49 17 19 3 49 15 12 25 46 24 41 25 32 2 72 33 8 31 32 26 12 36 13 27 14 33 31 19 35 31 34 22 4 47 5 32 23 66 39 37 14 25 38 25 5 29 44 63 17 46 26 15 11 33 13 4 3 43 17 57 7 30 10 20 27 24 10 16 14 24 10 12 18 49 48 18 18 23 38 19 60 23 21 23 20 35 19 0 19 8 35 20 41 40 4 48 16 37 49 29 12 21 35 0 36 22 34 51 13 16 51 17 39 44 14 11 29 4 23 10 37 49 36 16 4 4 51 32 36 21 19 10 46 32 37 0 30 2 15 19 32 55 21 67 30 36 2 36 26 22 46 23 9 9 11 25 26 39 11 58 25 43 10 19 72 17 10 4 17 1 35 35 11 27 3 27 21 34 12 30 28 27 17 27 24 14 38 36 20 11 22 14 40 17 3 25 49 32 41 41 48 23 7 25 10 18 29 26 39 12 28 34 28 10 19 19 45 34 18 27 16 16 15 19 23 5 43 28 34 44 57 20 25 50 22 33 15 16 15 22 15 60 37 19 15 43 37 18 31 23 39 19 24 19 28 23 12 15 59 38 15 43 34 22 12 7 52 77 1 35 40 28 22 22 11 15 14 37 30 23 38 14 19 7 42 20 4 36 27 17 16 17 14 50 29 39 31 13 10 14 40 33 45 14 23 24 26 38 48 13 13 16 33 0 14 29 20 21 28 31 2 37 10 16 33 12 17 16 65 8 13 12 3 34 30 22 5 33 51 57 2 34 14 7 14 29 9 24 16 25 41 22 10 40 58 36 29 26 79 42 6 26 46 32 15 20 45 46 21 26.073741007194245
35 12 66 20 28 24 46 12 27 19 40 37 56 22 19 10 23 10 16 12 27 8 25 17 7 38 20 17 19 40 7 27 3 29 64 43 45 22 2 8 8 27 9 34 31 14 7 35 59 3 21 31 18 9 16 78 18 37 22 61 27 71 3 45 19 10 2 19 37 18 30 15 70 25 46 6 36 11 21 4 42 33 14 32 55 21 12 4 17 35 37 10 44 9 11 3 54 35 9 17 18 5 30 28 7 44 13 3 23 26 25 43 39 17 51 34 23 0 26 15 55 19 16 46 12 55 20 12 37 17 35 6 42 21 8 38 11 10 26 3 44 41 31 16 9 13 59 3 3 5 17 48 75 63 17 31 19 27 21 18 3 26 5 18 23 47 45 23 40 19 11 32 28 35 16 53 2 42 42 15 49 26 25 2 42 15 22 47 17 21 3 48 11 11 20 44 25 36 21 30 2 65 35 8 27 33 25 11 33 12 31 16 29 33 17 34 35 35 20 4 47 3 33 22 62 38 40 15 26 39 27 5 26 44 58 17 42 26 15 9 35 11 4 2 45 18 52 6 31 11 23 27 30 8 16 14 28 7 10 17 44 49 21 20 23 38 20 56 23 22 26 18 37 19 0 13 9 36 20 38 37 2 44 15 36 46 28 11 21 30 0 34 19 32 44 16 16 55 18 46 38 14 11 28 2 24 9 38 48 31 15 3 4 50 35 36 17 20 12 47 32 37 0 30 1 12 16 31 53 20 73 31 29 0 33 27 19 50 24 6 9 15 24 24 34 9 60 22 38 9 19 60 15 9 4 15 0 37 35 10 24 3 25 21 33 13 34 23 27 14 31 24 15 44 36 18 12 20 11 42 16 4 17 46 34 43 43 49 22 4 27 10 21 24 30 38 12 27 31 32 10 25 18 48 30 15 26 15 17 15 19 22 5 39 31 30 42 55 21 21 52 20 33 13 14 16 22 17 61 36 16 13 40 33 22 24 22 43 20 21 21 28 21 12 13 57 40 19 42 33 26 17 9 52 73 0 34 38 21 21 25 9 19 11 35 26 23 37 12 17 7 43 21 4 36 23 15 15 14 12 55 29 46 30 11 9 14 33 29 43 15 22 22 24 36 43 14 13 14 36 0 17 28 20 17 25 32 2 35 9 17 34 15 16 18 63 8 12 11 3 34 28 23 7 30 55 60 1 33 14 6 14 25 11 25 19 27 37 22 10 37 59 35 25 25 70 41 4 23 44 37 13 18 43 38 24 25.35611510791367
27 14 64 20 21 27 44 12 20 19 37 34 55 24 12 10 22 7 15 10 23 9 25 16 6 41 17 16 23 43 6 23 3 36 65 40 46 20 1 8 6 25 9 34 26 11 5 34 56 3 20 36 16 10 16 78 15 37 23 56 19 69 2 42 14 4 2 22 31 14 26 16 67 26 41 5 34 8 20 4 38 30 19 32 49 21 11 4 15 29 35 9 45 8 12 3 51 30 6 13 16 5 29 29 7 51 12 3 29 25 25 37 34 17 49 30 23 0 20 13 50 24 12 43 10 52 18 14 36 16 36 7 38 22 7 45 9 10 26 3 41 38 26 17 7 14 57 3 3 4 13 49 66 64 16 28 19 29 22 16 2 24 5 16 24 41 44 19 42 17 9 28 23 39 18 54 2 42 40 16 45 28 22 2 40 17 20 39 18 22 3 45 11 8 24 41 26 33 21 32 2 60 39 8 29 36 29 11 28 13 27 13 29 32 14 34 36 35 21 4 41 3 33 21 59 37 39 12 20 39 23 5 22 40 55 16 40 25 15 10 36 13 4 2 37 19 51 7 29 12 23 26 31 8 15 15 29 5 10 13 38 42 24 22 26 41 22 59 22 21 28 16 36 19 0 15 9 37 18 40 39 2 40 13 32 46 26 10 18 34 0 30 18 32 45 17 15 48 18 47 35 12 9 30 2 24 9 39 43 26 14 2 4 43 38 33 15 24 14 53 31 42 0 30 1 14 16 31 53 19 71 28 27 0 35 30 18 47 28 7 9 14 22 22 31 9 66 13 33 10 19 55 14 10 3 18 0 38 34 10 25 2 27 23 33 15 36 25 25 15 31 20 16 44 38 19 11 20 9 46 14 4 14 47 34 48 40 48 24 3 28 9 21 23 34 44 13 27 35 32 11 29 15 46 34 14 26 17 17 15 18 18 4 30 27 31 43 50 17 22 51 19 35 11 17 16 25 16 63 38 13 11 42 32 26 24 22 44 19 17 23 28 20 11 14 59 42 21 42 30 24 18 10 46 67 0 34 35 19 21 30 5 21 11 32 26 21 35 12 15 7 43 19 4 31 18 15 13 13 8 58 28 51 29 11 8 14 30 29 41 15 20 25 25 31 44 14 11 12 36 0 19 27 18 12 27 39 1 37 9 18 36 16 15 15 61 7 11 12 3 33 31 24 7 26 56 61 1 28 13 6 16 25 10 22 18 24 35 19 10 40 56 33 23 25 65 37 2 21 39 35 12 17 42 37 20 24.595323741007197
23 15 68 24 20 24 43 13 20 18 37 37 52 26 11 9 24 6 11 7 19 9 25 13 6 44 18 15 25 45 3 24 3 40 61 28 44 23 1 7 4 24 9 36 25 11 1 39 56 3 17 42 16 10 15 71 14 31 20 56 16 70 2 46 15 3 2 23 26 11 29 18 65 28 38 3 33 7 19 3 39 31 17 27 46 20 12 3 9 28 29 9 47 5 8 3 57 25 4 15 17 8 23 32 5 51 11 3 28 26 21 35 34 14 45 27 27 0 18 12 47 25 13 45 9 55 15 11 37 14 35 7 36 21 4 46 7 8 28 3 37 37 23 18 9 14 52 5 3 3 11 51 61 63 17 26 17 27 14 14 2 25 3 16 24 37 41 19 40 17 9 26 20 44 20 53 2 40 42 21 47 29 18 2 38 17 18 42 17 23 3 39 11 8 27 44 25 30 22 31 2 56 40 7 33 38 34 9 23 12 32 14 28 31 13 31 38 29 17 4 34 3 27 23 54 34 36 13 17 43 25 4 22 39 53 14 38 27 16 9 33 13 1 1 35 20 46 8 25 11 23 23 33 8 15 15 25 3 10 12 32 39 26 26 24 46 18 57 18 20 25 12 33 15 0 14 11 37 19 42 37 2 43 9 30 52 31 11 21 34 0 27 18 33 44 19 18 45 21 50 32 11 10 29 2 27 9 37 41 23 14 2 3 43 40 32 15 25 14 49 29 39 0 25 1 14 17 30 58 20 74 31 29 0 35 25 18 48 32 8 9 10 19 19 30 9 70 11 29 9 16 54 11 7 2 19 0 35 27 9 23 1 25 23 33 12 38 25 25 13 33 22 14 39 39 19 11 19 9 43 15 3 12 50 35 48 36 48 24 3 28 7 22 22 30 52 14 27 34 29 14 35 16 52 33 13 28 12 16 16 13 16 3 29 26 27 44 44 18 24 47 18 36 12 19 16 26 16 59 38 12 11 37 31 26 19 22 48 20 13 20 25 18 9 13 51 37 18 42 24 25 19 11 45 61 0 36 27 23 22 34 8 24 11 29 22 23 30 11 14 5 41 19 3 32 14 15 13 11 7 55 27 47 31 8 5 14 26 25 46 15 18 25 23 29 45 15 11 14 38 0 18 27 16 12 28 40 1 36 10 17 33 16 14 13 52 5 11 11 3 30 29 24 9 23 50 57 1 25 12 6 20 24 11 18 19 23 36 19 10 46 56 35 22 24 64 34 1 19 39 33 11 13 36 33 16 23.859712230215828
22 16 65 26 18 23 45 11 20 19 35 38 47 25 10 6 26 5 11 7 20 9 25 15 5 45 19 15 26 43 5 25 3 41 58 27 43 26 1 6 3 21 7 37 21 10 1 37 53 3 18 39 17 11 12 63 16 33 20 56 14 70 2 43 15 3 2 25 20 11 30 16 68 27 32 3 28 6 20 3 39 34 14 24 41 23 10 3 8 26 30 7 49 5 8 3 52 22 4 14 14 9 22 34 4 55 8 2 28 30 21 33 30 11 43 27 24 0 13 11 44 24 12 49 9 56 15 17 39 13 35 7 28 21 2 42 6 7 26 3 31 33 22 21 10 11 46 4 2 3 11 53 56 65 14 26 18 26 11 16 2 26 2 17 24 37 40 21 38 15 8 30 20 51 19 54 1 42 42 23 47 25 14 2 35 15 16 38 17 22 3 38 11 7 27 49 29 30 20 31 2 53 37 8 33 36 34 7 18 13 33 13 29 31 14 31 44 27 15 4 31 3 22 20 62 31 36 12 14 39 27 3 19 38 51 12 36 27 17 7 33 14 1 1 35 25 45 10 24 12 20 25 28 7 16 15 22 3 9 12 32 36 27 30 22 49 19 53 16 18 25 11 33 16 0 13 10 38 19 39 38 2 40 9 32 49 30 11 22 38 0 23 19 34 42 18 19 48 19 51 32 9 6 26 2 22 6 34 38 22 14 2 2 41 41 30 14 26 16 50 28 37 0 24 1 13 15 27 60 19 78 29 28 0 38 25 22 51 33 8 10 8 17 16 28 6 69 11 31 8 14 51 10 8 2 20 0 32 25 9 28 0 27 22 32 13 34 30 31 12 36 21 16 35 38 17 10 20 9 42 17 3 12 54 40 51 34 53 20 3 27 7 24 20 27 51 15 29 34 26 14 35 16 49 34 12 30 12 18 16 12 16 3 28 21 30 43 40 14 23 51 15 35 13 18 16 30 16 59 40 12 10 37 27 24 15 17 50 24 11 20 23 16 8 9 49 35 21 40 21 23 17 13 43 60 0 32 24 25 20 37 8 23 9 25 20 22 28 9 10 3 39 18 5 31 12 19 13 9 7 59 29 51 29 8 4 15 21 28 50 15 15 21 23 28 42 19 9 15 41 0 17 24 11 10 28 47 1 37 8 17 36 13 13 12 49 4 10 9 3 27 28 25 8 22 56 56 1 26 12 6 20 20 12 18 21 22 34 19 9 51 55 31 19 24 59 36 1 19 40 32 13 11 33 30 16 23.345323741007197
23 18 65 26 15 15 46 9 17 20 34 37 46 27 11 5 26 4 8 8 16 11 20 15 5 45 20 13 25 49 5 24 2 45 53 19 39 23 1 6 3 25 7 43 17 9 1 34 58 3 19 38 16 10 12 57 17 36 20 58 12 64 1 44 15 2 2 20 16 10 33 16 63 22 32 3 29 8 19 3 40 33 12 22 39 21 10 2 5 25 30 7 49 5 6 2 53 20 3 14 15 9 23 30 4 58 8 1 27 26 19 31 33 11 39 27 24 0 9 10 44 25 9 57 7 51 17 18 37 14 38 7 25 21 2 36 4 7 28 2 29 29 20 22 12 14 47 4 2 3 6 49 54 67 11 30 15 23 13 19 2 30 2 15 23 33 36 17 37 13 6 24 16 50 19 51 0 41 41 24 43 24 12 2 36 15 15 32 18 20 3 38 9 8 29 53 29 26 19 28 2 46 38 7 35 34 33 7 15 12 33 13 27 35 15 28 41 25 16 4 29 2 20 20 57 33 37 16 13 37 33 3 22 33 45 10 30 26 19 8 33 13 1 1 35 25 40 10 20 9 23 26 26 6 14 15 24 3 7 11 31 40 26 34 24 46 16 49 16 18 24 8 28 16 0 12 11 38 21 37 30 2 40 10 30 44 26 12 23 39 0 22 17 35 38 18 21 50 19 50 28 10 6 23 0 17 5 36 35 18 14 2 2 36 42 28 12 27 13 44 25 34 0 26 1 13 18 26 59 21 73 30 27 0 31 22 22 48 36 6 10 8 15 15 30 5 72 10 31 8 14 57 9 5 2 22 0 31 26 9 31 0 27 21 26 12 32 32 30 13 34 23 21 37 38 16 8 20 9 37 18 3 10 49 42 52 36 54 22 1 27 5 27 20 21 54 16 26 26 23 12 34 16 51 30 13 31 14 17 18 11 20 3 26 23 32 40 36 13 23 52 11 37 12 15 17 27 15 55 37 11 10 41 20 24 12 12 46 26 12 18 19 16 6 10 50 38 19 37 22 27 17 11 39 58 0 30 24 24 19 37 9 24 10 23 17 20 24 10 8 3 38 19 4 33 12 17 12 7 5 62 30 58 27 6 3 11 21 30 50 14 14 18 22 27 42 22 7 14 45 0 18 19 10 12 27 46 1 31 8 21 39 14 15 12 46 5 10 7 2 22 29 20 7 20 58 58 1 27 10 5 18 21 12 18 19 22 31 18 9 50 51 30 19 25 52 31 1 17 37 27 15 10 32 29 19 22.616906474820146
23 16 64 26 13 15 42 11 16 19 32 40 44 23 11 4 23 4 6 8 14 13 19 15 5 44 21 13 19 50 5 22 2 46 48 20 38 25 1 6 3 27 6 42 16 12 1 32 50 3 20 43 15 10 11 58 18 32 17 59 11 65 1 45 13 0 2 24 15 9 31 19 58 23 28 3 31 6 19 2 35 34 8 19 36 20 12 2 5 22 27 8 48 5 8 2 47 19 3 12 13 11 24 27 4 63 9 1 24 28 18 27 27 10 38 26 20 0 7 10 47 25 8 58 6 48 16 20 39 15 32 7 24 21 1 32 3 10 30 2 26 29 21 23 9 14 47 4 3 3 6 47 50 66 7 31 16 21 15 20 2 31 2 14 21 36 39 15 38 12 5 21 15 47 21 45 0 41 38 30 40 21 10 1 34 15 15 31 19 19 2 42 5 7 34 48 30 23 16 28 2 42 36 5 37 34 28 9 14 10 33 16 24 31 16 28 41 19 16 2 26 2 18 18 66 32 38 13 13 38 33 2 23 29 41 10 31 20 17 8 36 12 1 1 33 25 38 8 17 6 23 32 29 6 13 13 23 3 7 9 32 39 27 40 24 43 14 47 17 19 26 6 27 15 0 12 11 34 20 35 29 1 39 12 34 44 23 13 26 42 0 24 16 31 40 16 20 48 14 48 24 12 6 22 0 17 6 38 30 18 12 2 0 38 41 28 12 27 16 42 24 41 0 24 1 13 18 22 64 22 77 35 25 0 30 19 20 49 36 6 8 8 12 15 29 5 75 8 33 7 14 57 9 7 2 23 0 33 28 10 33 0 28 23 31 11 31 34 30 10 36 23 23 42 38 17 6 21 8 37 18 4 10 45 45 46 34 46 26 1 28 2 26 18 17 55 17 29 26 24 9 40 18 51 33 14 31 16 18 17 9 19 2 23 23 30 40 37 13 25 52 10 38 11 15 16 27 14 60 35 11 9 41 18 22 12 8 47 28 11 14 18 14 1 9 43 35 20 33 16 28 17 14 39 56 0 29 24 25 18 36 12 25 10 21 12 19 21 8 8 3 33 19 5 31 12 18 16 6 5 59 30 54 26 5 3 12 19 32 49 13 12 16 23 25 39 23 7 13 52 0 14 17 11 14 23 42 1 27 8 20 44 12 15 10 48 3 9 7 2 20 31 18 7 19 59 46 0 26 9 4 21 20 13 16 17 22 28 19 7 48 49 29 17 23 47 30 1 18 35 24 13 10 35 26 17 22.071942446043168
25 13 63 23 12 15 53 10 18 19 32 45 42 17 9 2 20 3 5 8 14 15 18 15 6 47 22 10 19 54 4 21 0 44 46 19 40 26 1 6 3 27 6 39 16 12 1 31 49 2 17 46 13 9 10 52 18 36 15 59 7 63 1 42 14 0 2 26 14 8 36 20 61 20 26 3 30 3 22 2 35 33 8 19 40 23 11 2 5 19 25 9 44 5 8 1 42 16 3 11 13 10 24 30 2 63 11 1 25 28 18 24 27 8 38 27 19 0 6 9 47 23 7 64 5 41 15 15 38 12 29 7 22 16 1 27 3 8 29 2 29 29 19 22 11 14 42 5 4 2 6 45 50 72 6 24 16 23 14 19 3 33 2 13 20 38 36 13 39 12 5 21 13 43 19 45 0 45 38 32 37 24 11 1 32 15 11 29 20 16 1 45 5 7 35 43 26 17 17 27 2 44 40 4 42 32 28 7 13 10 32 13 22 28 19 26 42 19 17 1 21 1 17 16 65 29 37 11 12 38 34 2 22 25 38 9 31 19 19 7 41 10 0 1 30 26 40 10 18 6 25 34 26 5 10 11 23 3 4 9 31 41 29 44 20 42 12 43 14 17 25 5 25 14 0 15 10 31 20 36 27 1 41 12 36 45 25 11 30 42 0 18 18 32 42 11 19 48 14 53 22 13 9 16 0 19 6 37 25 23 11 1 0 35 39 27 11 27 15 39 20 43 0 23 1 11 17 19 57 18 71 33 27 0 33 18 14 51 35 6 8 10 12 15 28 5 81 8 31 6 13 50 9 8 2 25 0 33 24 10 31 0 26 24 32 12 26 33 30 10 34 23 22 41 40 15 6 20 8 39 20 5 9 42 45 51 35 40 22 1 29 2 27 17 16 59 19 34 31 19 8 39 16 56 33 14 30 15 16 17 6 17 2 23 27 27 36 36 13 25 46 9 42 8 16 13 25 14 57 35 11 7 37 17 20 10 6 47 27 10 12 19 11 1 10 39 37 22 34 13 26 18 15 38 57 0 32 25 25 15 38 10 26 8 18 10 16 20 8 7 2 31 21 5 29 10 16 17 5 5 59 29 54 23 5 3 13 18 34 50 10 12 16 21 26 38 21 7 10 54 0 12 14 12 11 25 40 1 26 9 21 45 10 13 9 42 3 10 5 2 18 33 20 4 14 54 41 0 24 9 3 21 20 9 14 15 16 25 21 8 44 44 29 19 22 39 29 1 16 32 24 16 6 32 21 17 21.444244604316549
23 12 61 21 10 17 57 10 20 20 32 37 35 18 9 2 18 3 3 7 13 11 20 15 5 48 26 10 17 47 3 19 0 45 41 20 40 25 1 6 2 28 4 32 14 12 1 31 50 1 16 41 12 6 11 50 15 35 13 60 6 61 1 42 15 0 2 29 12 7 32 18 56 23 21 3 28 5 24 2 34 29 7 20 40 26 10 2 5 17 20 8 44 4 8 1 37 15 2 9 13 9 27 29 2 55 13 0 28 29 16 22 27 8 35 26 17 0 4 9 47 23 7 67 4 39 15 17 40 11 27 8 21 16 1 22 2 6 33 2 25 27 18 25 14 13 36 6 4 2 6 44 45 71 5 25 14 20 14 19 5 32 2 13 19 35 37 9 28 9 6 20 13 40 17 42 0 49 39 32 37 22 7 1 29 15 9 29 21 17 1 44 4 5 35 38 28 16 21 24 2 41 42 3 45 29 27 8 10 12 31 13 21 32 17 26 42 17 18 1 23 1 16 14 62 27 36 10 9 36 34 1 23 23 40 9 31 17 17 6 49 10 0 1 32 29 38 12 18 6 32 36 25 5 9 8 22 2 3 8 30 40 28 48 18 43 13 32 12 14 25 5 25 11 0 17 10 32 21 34 22 1 39 14 39 40 19 11 28 41 0 14 21 31 44 12 22 48 11 54 18 10 11 17 0 19 8 42 23 23 11 1 0 36 36 29 14 25 19 40 23 46 0 23 1 12 15 19 54 17 62 32 28 0 37 12 11 56 38 8 6 8 15 15 28 4 77 7 36 2 13 48 8 8 2 30 0 34 23 10 30 0 26 25 32 13 27 35 33 9 35 23 22 34 41 14 6 18 10 39 17 6 7 38 48 53 34 33 25 1 32 2 28 16 18 61 16 37 26 15 7 34 16 56 34 12 34 15 16 21 4 13 2 19 30 24 37 32 11 25 39 7 41 7 11 12 25 12 55 28 11 7 34 15 22 7 6 44 30 7 6 20 11 0 11 41 41 24 35 13 22 18 15 33 51 0 31 25 24 17 45 11 30 7 17 9 18 19 9 6 2 28 22 5 26 11 15 16 5 2 64 26 57 25 5 3 11 20 34 49 11 11 15 27 23 35 24 7 8 59 0 11 13 15 10 26 37 1 23 9 14 47 9 13 8 38 4 11 4 2 17 29 18 4 12 54 42 0 24 9 3 18 19 8 11 15 14 21 20 9 44 40 26 20 22 39 32 1 13 30 23 18 5 30 24 18 20.883093525179857
18 13 64 15 7 15 52 8 17 15 34 34 35 20 7 2 14 3 3 8 13 15 21 12 4 51 28 10 18 49 2 17 0 45 32 20 41 26 0 6 2 24 4 27 13 9 1 29 42 1 18 32 12 4 10 55 13 39 9 58 6 57 1 48 15 0 2 26 10 7 37 18 54 22 21 3 23 5 27 2 32 30 9 21 33 22 11 2 5 15 21 9 43 3 9 1 37 14 1 8 14 8 25 33 1 52 17 0 27 30 11 23 32 8 33 26 16 0 2 8 42 22 5 67 3 42 15 17 41 10 28 9 15 14 1 22 2 7 32 1 26 26 16 22 14 12 38 7 4 2 5 43 42 72 5 27 14 22 12 19 4 30 1 12 23 33 34 7 27 9 6 22 12 42 18 40 0 55 36 34 35 24 6 1 29 15 8 25 20 16 1 39 4 5 34 38 25 8 19 26 2 41 44 3 50 29 26 8 6 12 32 14 20 28 18 24 41 18 15 0 19 0 14 13 58 27 33 9 9 43 34 1 22 20 40 7 28 19 15 6 52 10 0 1 28 29 38 12 17 6 36 43 25 5 9 7 25 2 3 7 31 32 28 46 21 40 12 30 13 14 26 5 28 11 0 17 9 31 23 31 19 1 37 15 44 42 22 14 26 45 0 13 22 34 45 10 24 47 10 53 19 9 13 18 0 19 6 42 22 24 9 1 0 36 33 28 17 29 19 37 25 46 0 25 1 11 13 22 61 18 58 33 30 0 40 11 6 60 38 10 6 10 16 15 27 4 77 6 33 2 15 40 6 9 2 31 0 35 25 9 28 0 27 22 33 13 26 37 31 6 35 23 22 30 43 16 5 18 10 35 13 9 6 42 42 48 32 31 27 1 33 2 25 16 18 61 14 43 25 13 7 33 13 51 36 9 32 14 17 20 2 11 2 18 29 25 28 27 10 26 32 6 41 6 10 10 28 13 50 27 9 7 29 14 17 7 5 44 27 7 5 19 9 0 9 39 43 24 33 17 23 19 17 31 50 0 27 24 25 14 49 9 28 6 14 7 21 18 9 4 1 29 22 6 29 8 15 17 5 2 64 21 56 22 5 2 14 21 34 49 12 8 14 25 22 36 24 4 7 64 0 9 12 16 9 25 35 1 22 6 8 46 9 13 6 36 4 11 3 2 14 30 17 4 11 48 41 0 23 9 3 18 20 5 8 14 13 18 20 10 46 37 21 18 21 37 37 1 11 32 25 18 5 25 23 17 20.347122302158274
17 15 58 12 7 14 49 8 17 16 32 38 33 18 6 1 13 2 3 9 14 16 22 14 4 54 27 10 17 49 2 16 0 45 30 20 34 27 0 6 2 22 2 28 11 7 1 25 41 1 17 32 13 6 9 56 14 38 8 62 4 49 1 48 15 0 2 27 8 7 35 16 50 23 15 3 25 5 29 0 32 25 8 16 31 23 13 2 4 11 21 6 43 2 9 1 37 13 0 8 13 5 26 32 1 49 18 0 31 30 8 23 35 6 34 25 16 0 2 6 41 21 4 66 4 39 15 16 36 8 31 10 13 12 1 23 2 6 31 1 28 23 16 23 13 12 38 8 6 2 3 45 40 73 5 27 11 23 10 16 6 30 1 13 22 33 34 6 31 8 6 23 11 39 17 36 0 54 31 31 29 25 8 1 33 13 7 26 19 19 1 42 3 5 42 32 25 8 20 25 2 40 48 3 49 26 26 9 3 12 36 9 19 30 15 24 42 14 12 0 16 0 13 12 58 25 32 9 7 46 31 0 19 22 39 6 27 21 12 5 56 9 0 1 34 29 40 13 17 6 43 46 21 4 8 7 26 2 2 6 34 30 30 47 23 42 13 27 11 14 27 3 28 14 0 15 10 32 24 28 20 1 35 16 44 39 20 15 25 43 0 12 25 36 45 10 23 41 7 47 18 7 14 18 0 20 5 39 17 26 7 0 0 34 32 29 19 31 15 34 23 44 0 24 1 10 11 23 62 21 53 32 30 0 41 10 4 61 44 9 4 8 17 16 28 2 75 5 33 2 13 40 5 9 1 36 0 36 21 7 28 0 24 26 34 13 28 37 32 5 38 25 22 28 42 19 5 19 11 35 12 9 5 39 43 52 30 33 25 1 31 1 23 17 17 64 16 42 31 11 11 30 14 45 37 8 29 13 14 21 2 10 2 14 31 33 24 25 9 21 31 5 47 4 10 10 29 12 48 28 8 7 29 14 17 6 5 42 25 7 5 20 7 0 7 41 42 28 33 19 22 20 18 31 49 0 23 18 22 16 43 8 24 6 13 6 20 19 9 3 1 31 26 3 30 8 17 14 5 2 66 25 58 21 4 2 13 22 34 49 14 8 13 24 18 37 30 2 7 66 0 8 11 17 8 26 33 1 21 5 7 47 9 13 6 31 4 9 3 2 14 29 17 3 11 46 40 0 21 8 3 17 20 4 6 12 11 17 23 11 40 30 19 18 21 36 39 1 9 30 24 20 3 20 18 14 19.915467625899283
17 19 58 10 6 12 44 8 18 14 27 35 31 18 6 1 6 2 3 8 12 19 19 11 4 53 24 12 15 58 2 12 0 45 27 20 37 29 0 3 1 18 2 27 8 7 1 21 37 1 17 33 14 8 9 53 15 38 9 56 4 48 1 43 17 0 2 32 7 8 34 18 48 25 11 2 28 4 33 0 32 23 8 13 23 23 18 2 4 8 19 5 40 1 12 1 36 12 0 7 13 5 23 33 1 43 18 0 33 28 8 21 36 6 35 23 16 0 2 5 42 22 3 69 4 29 12 14 36 9 33 9 11 8 1 18 1 7 26 1 30 23 15 19 15 11 36 9 5 2 1 43 39 69 4 29 10 23 10 18 7 32 1 12 18 35 30 6 30 6 4 19 11 38 17 33 0 51 30 38 28 23 8 1 31 15 6 26 23 20 1 38 3 4 46 32 26 6 25 25 2 39 49 2 46 27 24 8 3 11 35 9 16 26 14 26 45 14 11 0 14 0 13 12 58 23 33 8 7 46 30 0 22 20 34 5 27 20 10 4 52 14 0 1 30 20 36 12 16 6 41 45 19 4 8 6 21 2 2 6 32 29 26 52 26 46 12 28 10 14 21 2 27 12 0 15 11 31 21 26 18 0 39 18 43 42 23 14 22 43 0 9 26 34 43 8 22 38 8 47 18 6 16 19 0 22 5 34 14 20 7 0 0 37 29 31 18 35 16 37 19 45 0 25 0 9 11 26 59 21 50 32 29 0 38 9 3 65 45 10 3 9 20 17 25 2 70 3 24 2 13 38 4 10 1 38 0 40 20 8 26 0 22 25 32 13 26 32 37 3 36 29 21 17 39 22 5 22 9 34 11 8 4 37 43 45 34 32 23 1 26 1 25 14 14 55 17 43 29 9 12 28 12 45 38 6 27 12 14 22 2 9 2 15 29 34 24 22 8 18 30 3 49 4 10 9 26 13 43 25 6 7 30 18 14 4 6 42 24 7 5 21 4 0 4 42 36 29 29 17 21 20 16 28 48 0 24 16 22 16 44 8 21 5 11 5 20 19 9 3 0 32 29 2 31 7 16 14 5 1 64 25 55 17 4 2 15 21 33 44 14 8 10 25 17 40 34 2 5 75 0 8 11 18 6 25 35 1 16 5 7 41 10 15 6 28 6 9 3 2 17 29 17 3 9 40 36 0 19 7 2 14 21 4 6 11 9 12 21 10 32 24 17 15 21 37 45 1 8 27 27 18 2 19 19 14 19.237410071942447
17 16 60 8 6 12 49 9 18 12 23 36 32 19 5 1 4 0 3 5 14 19 18 11 4 50 27 11 14 57 2 10 0 40 22 20 41 30 0 3 1 17 2 20 7 7 0 21 35 1 15 32 13 10 9 57 15 35 11 53 4 49 1 45 19 0 2 33 6 10 33 19 44 24 10 2 23 3 37 0 31 22 8 7 18 25 21 2 2 8 17 5 33 1 14 1 33 11 0 5 12 5 20 35 1 40 19 0 38 28 8 16 39 6 35 17 15 0 2 5 42 19 3 71 3 24 9 15 32 8 31 9 9 7 1 17 0 8 26 1 36 23 14 19 16 11 28 5 6 2 0 43 36 70 4 28 8 23 7 17 10 33 1 11 18 38 25 6 28 4 3 19 7 33 18 30 0 49 28 41 26 20 8 1 33 12 5 27 26 22 0 38 3 2 41 30 25 5 26 23 2 36 42 2 44 31 23 8 3 10 33 10 14 23 13 26 50 15 9 0 16 0 12 10 60 21 32 9 4 42 25 0 25 17 32 3 24 18 11 3 47 13 0 1 28 20 36 10 17 7 44 47 20 4 8 5 20 1 2 5 30 24 24 56 28 36 12 27 10 18 20 2 26 13 0 9 10 31 22 23 17 0 41 21 38 45 24 16 24 43 0 9 27 32 45 8 15 38 9 50 15 5 17 18 0 25 6 34 13 19 8 0 0 40 29 27 19 36 18 36 17 46 0 21 0 8 8 27 62 15 47 29 26 0 36 9 1 69 51 8 3 8 20 16 20 1 64 2 25 2 12 39 4 10 1 45 0 37 20 6 22 0 21 17 28 11 28 32 35 2 41 29 21 14 39 21 3 21 7 34 11 9 3 33 42 41 37 31 23 1 22 1 26 14 17 52 17 43 25 9 11 23 13 41 36 6 26 12 14 23 2 8 2 18 32 34 23 19 7 17 26 3 50 4 10 10 25 14 45 21 6 6 33 17 15 2 7 38 24 6 5 24 1 0 3 42 36 24 27 17 18 20 18 28 47 0 20 16 18 16 45 7 25 4 8 3 19 19 11 1 0 31 28 2 30 5 12 18 6 1 64 27 58 16 4 2 12 17 27 46 13 7 8 26 14 37 31 1 4 73 0 9 10 16 6 21 35 0 13 7 7 37 7 11 3 27 5 7 2 2 16 28 16 5 9 40 29 0 16 6 2 14 22 4 5 11 9 11 19 12 29 23 18 15 20 38 45 1 10 24 30 19 2 19 17 15 18.593525179856117
16 19 53 8 5 15 55 8 16 13 23 36 33 18 4 1 3 0 3 4 17 18 15 10 5 51 25 9 14 54 2 9 0 39 21 20 41 30 0 3 1 13 1 17 7 10 0 18 34 1 13 31 12 10 6 55 14 33 10 47 4 49 1 48 20 0 1 33 6 11 29 20 42 21 9 2 20 2 37 0 27 22 8 6 20 27 22 1 2 6 18 6 31 1 12 1 28 9 0 4 11 4 19 40 1 35 19 0 40 26 7 17 39 6 32 14 13 0 2 5 42 16 3 73 4 21 9 16 26 9 33 12 10 5 1 16 0 8 28 1 39 17 12 17 16 10 25 6 7 2 0 42 37 61 3 30 8 25 7 18 8 31 1 10 15 35 22 6 27 4 3 19 7 32 16 29 0 56 31 42 24 20 10 1 35 11 5 27 28 21 0 36 3 2 42 29 24 4 23 23 2 32 41 1 44 30 19 9 2 10 27 12 13 18 13 24 45 18 9 0 17 0 11 11 62 20 31 8 3 40 23 0 25 19 32 3 20 18 11 2 44 17 0 1 29 22 35 11 16 7 44 43 23 3 9 5 23 0 2 2 30 22 24 56 27 33 13 23 9 16 20 1 26 11 0 8 10 28 24 19 12 0 38 17 36 45 23 13 23 43 0 8 24 30 43 8 14 37 8 52 14 5 15 18 0 25 6 32 11 20 8 0 0 39 28 24 14 33 22 33 17 45 0 17 0 8 5 24 60 16 46 30 22 0 38 9 1 66 52 9 3 10 22 15 19 0 57 2 23 2 11 38 4 9 1 43 0 38 20 7 20 0 19 12 26 10 28 30 34 2 40 28 28 10 41 22 2 18 7 30 9 9 3 33 40 40 35 31 21 0 19 1 26 13 18 49 16 46 22 10 9 23 12 39 32 3 24 12 14 26 1 9 2 16 33 36 18 18 6 16 25 3 52 5 10 10 23 13 43 22 3 5 34 15 11 1 7 43 22 5 5 24 1 0 2 44 35 24 32 19 18 21 19 25 44 0 20 16 20 17 52 7 26 3 8 3 20 18 11 1 0 30 28 2 32 5 12 19 7 1 63 29 52 15 4 2 13 17 27 38 12 7 9 25 10 36 29 1 3 62 0 8 9 13 5 24 34 0 12 6 6 28 6 12 3 23 5 8 2 2 16 28 13 6 8 39 26 0 14 5 1 13 20 3 6 11 9 8 17 13 26 20 19 15 19 42 47 0 8 23 28 22 2 15 16 14 17.95863309352518
16 18 53 8 5 15 54 7 17 11 22 33 28 19 3 1 3 0 3 5 18 16 13 10 6 47 26 8 16 55 2 9 0 38 20 20 39 29 0 1 1 12 0 16 7 11 0 15 25 1 14 35 11 9 6 57 13 31 8 44 4 44 1 41 16 0 0 31 4 10 23 19 42 22 10 2 16 1 37 0 27 20 8 6 15 29 23 1 2 5 16 7 23 1 9 1 29 9 0 3 10 3 15 42 0 27 14 0 39 26 7 16 35 5 32 15 12 0 1 5 37 15 3 79 3 23 8 15 22 9 33 15 10 6 1 16 0 7 23 1 41 17 11 17 14 10 27 8 8 2 0 40 32 54 3 27 8 27 8 15 8 29 1 9 14 31 22 2 33 4 4 21 4 26 15 28 0 58 34 46 21 17 9 1 35 12 5 25 28 21 0 38 2 2 47 32 24 2 23 23 2 30 43 1 45 26 18 11 2 12 27 13 14 18 14 21 45 20 9 0 18 0 11 11 59 18 30 8 3 40 23 0 25 21 30 2 21 24 10 2 41 18 0 1 29 16 32 11 13 6 39 41 27 2 8 4 20 0 1 0 30 24 22 54 24 34 11 21 7 16 19 1 28 10 0 7 11 30 25 18 10 0 33 15 33 49 24 15 26 45 0 6 24 29 40 8 14 29 6 53 12 5 15 11 0 26 7 31 12 19 9 0 0 33 27 23 15 30 26 25 17 50 0 18 0 9 5 23 56 16 44 29 20 0 33 9 1 66 49 9 3 11 22 16 16 0 56 2 22 2 10 33 3 7 1 46 0 33 20 8 16 0 17 11 24 12 26 34 40 1 43 30 28 9 43 24 2 23 4 30 8 9 3 32 42 36 34 27 15 0 16 0 26 14 15 44 16 49 21 11 9 20 10 38 32 3 23 11 15 27 1 9 2 17 34 31 17 18 7 13 26 2 49 5 9 7 25 11 43 21 3 4 33 13 9 1 8 40 20 5 4 21 1 0 2 46 28 24 34 21 18 18 20 26 38 0 18 18 17 16 54 8 22 3 9 3 20 13 13 1 0 32 28 1 29 7 11 20 4 1 63 29 46 14 4 2 14 16 27 38 14 6 9 20 8 37 27 1 3 56 0 7 7 11 5 26 32 0 11 8 6 23 5 11 2 18 6 6 1 2 17 25 14 7 8 37 26 0 11 5 1 12 20 3 6 11 8 8 14 12 25 20 21 15 17 36 47 0 7 22 31 20 2 14 16 14 17.31654676258993
14 20 55 8 5 14 55 7 16 11 22 30 25 20 3 0 3 0 3 7 19 15 13 9 8 47 26 8 16 53 2 9 0 33 20 16 36 32 0 0 1 13 0 15 7 12 0 16 25 1 14 32 9 10 7 61 14 32 9 46 4 43 1 42 15 0 0 31 4 10 20 19 41 22 5 2 16 2 34 0 27 20 10 6 14 34 21 1 2 4 15 9 21 1 9 1 33 10 0 3 8 2 14 46 0 28 14 0 40 25 6 13 32 6 31 15 10 0 1 5 31 14 3 84 4 24 7 11 24 9 28 17 10 6 1 16 0 4 27 1 40 16 9 19 12 10 30 7 10 2 0 37 27 44 3 27 5 29 9 16 7 29 1 10 12 30 18 2 33 5 4 20 2 24 13 27 0 56 33 43 17 15 11 1 33 14 2 27 24 18 0 37 2 2 44 32 23 2 19 20 2 31 42 1 43 30 16 12 2 6 26 15 12 16 15 25 45 24 12 0 18 0 9 8 60 18 28 7 3 39 18 0 25 19 31 2 21 24 10 1 38 20 0 0 25 15 29 13 12 5 40 42 27 2 8 4 20 0 1 0 29 24 19 51 24 36 11 18 6 15 18 1 30 9 0 7 12 31 21 18 10 0 37 17 35 57 21 15 23 48 0 4 25 24 37 9 15 23 5 50 12 4 16 10 0 28 8 25 14 15 8 0 0 30 28 24 15 30 27 22 15 48 0 16 0 10 8 25 51 16 42 28 19 0 34 8 1 56 53 9 3 11 23 18 15 0 56 2 22 2 10 32 3 8 1 41 0 35 19 7 12 0 18 12 20 13 27 29 41 1 44 33 33 6 38 27 2 28 4 29 7 9 3 30 44 35 37 25 11 0 11 0 27 9 14 41 14 49 22 9 11 19 8 30 28 3 26 11 13 26 0 8 1 20 36 39 17 18 5 12 19 2 53 7 6 7 23 13 45 21 3 4 32 13 7 0 7 37 19 5 3 21 1 0 2 47 21 26 33 21 17 17 18 23 34 0 21 15 18 19 51 8 25 2 4 3 22 13 11 1 0 30 29 1 27 8 9 19 3 1 57 28 45 12 5 2 12 15 29 34 13 6 7 19 8 34 23 1 3 54 0 6 6 11 4 19 32 0 12 8 5 18 4 10 2 17 5 6 0 1 18 24 11 7 6 36 25 0 8 5 1 15 19 0 5 11 7 7 13 15 26 17 20 12 14 38 45 0 8 20 30 23 1 13 12 14 16.803956834532376
16 22 52 7 4 17 51 7 10 11 22 28 26 20 3 0 3 0 3 5 15 12 13 12 9 40 32 8 17 51 1 9 0 32 20 15 33 29 0 0 1 10 0 15 7 12 0 17 23 1 13 27 7 9 6 57 13 33 4 40 4 41 1 38 17 0 0 29 3 9 18 18 38 20 5 2 13 2 34 0 28 20 12 6 10 36 22 1 1 4 14 7 21 1 11 1 31 9 0 2 7 1 12 43 0 26 12 0 39 24 6 13 30 5 30 15 8 0 0 4 29 11 2 77 5 22 5 11 26 9 26 11 7 6 1 13 0 4 28 1 39 14 7 23 12 10 30 7 12 2 0 35 24 42 3 29 4 29 10 15 8 29 1 10 12 31 18 2 33 6 3 17 2 21 13 26 0 57 34 41 17 17 10 0 34 19 2 25 21 20 0 35 1 2 42 36 21 2 19 18 2 29 44 1 41 28 15 16 2 7 28 14 14 18 12 22 39 23 15 0 19 0 6 9 55 17 30 6 3 40 18 0 25 17 28 1 22 25 10 1 30 20 0 0 26 15 32 15 12 4 37 46 24 2 9 4 17 0 1 0 27 22 21 50 23 34 10 18 4 12 22 1 31 8 0 7 10 28 25 17 10 0 35 18 34 62 22 15 24 48 0 4 22 20 30 7 15 22 4 52 12 5 13 10 0 26 7 26 13 15 7 0 0 28 27 22 15 30 27 19 10 52 0 17 0 10 9 23 46 18 44 33 17 0 36 8 1 56 48 8 3 11 19 16 15 0 48 2 25 2 12 31 3 8 1 45 0 32 18 6 11 0 18 13 17 17 27 26 37 1 45 31 35 5 37 29 1 29 2 25 7 11 3 30 47 34 36 23 7 0 10 0 25 11 15 46 13 49 19 9 9 20 7 28 30 2 28 11 14 30 0 6 1 22 39 39 15 17 4 10 21 2 54 9 6 7 24 15 42 20 3 3 27 11 8 0 6 36 19 4 3 21 1 0 2 49 19 26 36 16 17 18 19 21 33 0 23 14 19 22 47 5 24 2 5 1 23 12 8 1 0 33 31 0 29 8 8 19 3 1 49 25 43 14 4 1 16 16 27 33 12 6 7 16 6 34 20 1 3 50 0 7 4 12 4 18 30 0 13 9 5 18 4 9 1 16 5 4 0 1 18 20 8 7 6 41 25 0 6 5 1 14 17 0 4 9 7 6 12 17 25 19 17 12 14 40 52 0 7 21 35 20 0 12 11 13 16.327338129496405
17 26 48 7 3 18 55 7 10 5 22 26 22 19 3 0 3 0 2 6 15 12 14 16 8 38 35 7 17 55 1 12 0 32 21 15 31 33 0 0 1 11 0 13 6 9 0 15 22 1 12 28 7 8 6 56 12 37 4 37 4 33 1 38 17 0 0 29 3 10 19 17 38 20 4 2 10 3 36 0 27 18 14 5 7 37 22 1 1 3 14 7 21 1 15 0 31 8 0 2 5 0 10 50 0 25 7 0 42 24 4 13 26 5 26 15 5 0 0 3 25 10 2 72 5 21 3 8 25 8 26 8 5 6 1 12 0 4 30 1 40 13 7 25 14 6 27 6 14 1 0 32 23 36 3 27 4 23 10 12 10 26 1 11 11 33 16 2 34 4 4 17 1 18 11 26 0 61 34 38 16 12 11 0 28 21 2 25 23 21 0 34 1 1 37 34 21 2 17 15 1 31 44 1 40 31 16 17 2 9 24 12 12 17 11 21 39 26 16 0 16 0 4 10 48 17 32 6 3 37 18 0 22 13 28 1 21 27 9 1 26 19 0 0 26 17 29 15 12 4 41 50 25 2 7 4 16 0 0 0 25 24 22 50 22 33 10 17 2 11 16 1 37 5 0 6 11 27 27 15 8 0 31 20 34 69 24 13 22 44 0 4 23 18 28 7 13 21 2 49 9 3 15 10 0 25 8 29 11 15 7 0 0 31 25 19 16 34 25 20 10 65 0 18 0 10 10 24 37 15 37 39 14 0 34 6 0 56 52 8 2 11 19 14 14 0 43 1 25 2 12 25 2 6 1 48 0 28 14 7 12 0 15 12 15 24 28 24 40 0 50 25 33 5 35 29 1 27 2 24 9 10 3 26 44 38 26 22 7 0 8 0 24 13 14 47 14 44 20 8 10 17 7 27 30 2 26 9 13 24 0 6 1 23 40 41 10 15 4 9 18 2 48 7 5 5 24 16 40 19 3 2 27 10 8 0 5 40 18 4 2 18 1 0 1 43 19 26 39 15 16 17 17 21 32 0 24 14 20 24 45 5 21 2 3 1 26 11 7 0 0 32 28 0 32 7 7 18 3 1 44 26 44 14 4 1 21 13 26 27 14 4 6 16 5 35 18 1 2 51 0 5 4 13 3 18 29 0 12 10 5 19 5 10 1 14 6 4 0 1 18 20 9 10 6 43 25 0 4 3 1 17 19 0 3 10 6 6 12 16 26 21 20 11 12 42 51 0 7 19 41 16 0 9 11 14 15.87410071942446
18 26 44 7 3 19 50 8 10 7 20 26 17 18 2 0 3 0 1 8 12 12 10 15 6 36 44 7 17 53 1 10 0 31 23 14 31 33 0 0 1 13 0 13 6 9 0 14 24 1 11 31 5 8 4 52 14 43 3 33 4 32 1 40 15 0 0 25 3 8 17 14 37 23 4 2 9 6 35 0 26 20 16 4 6 39 22 1 1 3 14 6 18 0 13 0 30 6 0 2 5 0 9 48 0 22 7 0 34 26 4 15 31 4 24 16 4 0 0 2 26 11 1 69 5 21 2 7 24 5 22 9 4 4 1 12 0 3 29 1 32 10 7 24 13 6 25 6 16 1 0 30 22 29 2 26 4 21 10 12 9 24 1 11 10 36 16 2 35 4 3 17 0 16 11 21 0 59 33 39 14 12 11 0 29 24 2 25 23 21 0 34 0 1 39 31 20 2 21 17 1 33 44 1 41 35 13 19 2 8 24 10 10 17 9 19 41 31 15 0 15 0 4 10 44 19 26 5 3 35 16 0 23 13 29 1 20 28 8 1 24 23 0 0 28 16 28 17 13 3 34 51 24 2 6 4 16 0 0 0 28 27 22 48 22 30 13 18 1 9 16 1 35 5 0 7 10 25 25 11 5 0 33 22 32 74 26 11 24 44 0 3 18 17 28 7 12 23 2 46 9 4 11 8 0 22 6 26 11 14 7 0 0 28 23 18 18 24 25 20 11 61 0 19 0 9 9 28 35 13 32 33 16 0 39 4 0 60 56 8 2 11 20 14 15 0 37 1 24 1 12 21 2 7 1 51 0 29 12 8 10 0 15 14 13 27 27 21 46 0 47 26 33 4 38 28 1 24 2 21 9 9 2 25 39 34 26 23 4 0 10 0 23 15 12 46 11 39 23 6 9 16 5 24 28 2 22 8 14 23 0 6 1 23 39 43 10 12 4 6 17 2 41 7 4 3 25 17 40 17 3 1 26 9 9 0 5 42 18 4 2 17 1 0 1 43 21 27 36 18 11 19 16 23 32 0 25 15 23 24 49 2 17 1 4 1 22 8 5 0 0 32 31 0 34 6 6 21 3 1 42 25 41 15 4 1 26 12 25 24 14 4 5 15 4 32 13 0 1 50 0 5 5 13 2 19 31 0 14 10 5 19 6 10 1 14 6 3 0 1 17 23 7 15 3 38 23 0 4 2 0 18 17 0 3 9 5 5 10 19 24 21 22 9 12 35 52 0 5 17 47 16 0 8 11 13 15.43884892086331
16 30 40 8 2 16 47 9 11 9 16 23 16 17 2 0 3 0 1 9 12 11 8 15 6 33 46 6 17 50 0 9 0 30 23 14 30 30 0 0 1 11 0 12 5 10 0 14 23 1 10 30 5 8 4 48 13 43 3 31 3 29 0 40 14 0 0 27 3 7 17 15 38 19 4 2 9 5 34 0 21 18 13 2 5 39 23 1 1 3 13 6 18 0 16 0 25 7 0 2 5 0 6 46 0 23 6 0 26 28 3 13 26 4 24 15 4 0 0 2 28 10 1 65 4 21 2 7 22 4 22 10 3 3 1 11 0 3 32 1 26 10 9 25 11 6 23 6 17 0 0 27 17 28 2 27 4 20 8 14 9 18 1 13 9 35 15 2 33 4 3 17 0 15 10 20 0 49 31 37 12 13 12 0 30 23 2 24 24 20 0 35 0 1 34 32 21 2 20 16 1 34 47 1 37 33 11 19 2 7 25 11 10 19 8 18 36 29 14 0 11 0 2 10 44 20 25 5 3 36 16 0 23 13 32 1 20 33 8 1 23 20 0 0 24 15 26 18 13 2 34 51 31 1 7 3 15 0 0 0 21 23 19 45 24 31 13 14 1 6 17 1 36 7 0 5 10 23 24 12 6 0 33 20 31 71 24 8 20 46 0 2 18 18 26 7 10 26 2 46 7 5 12 7 0 26 6 24 10 17 6 0 0 26 18 15 20 23 27 14 12 55 0 17 0 11 9 24 32 11 28 29 17 0 38 4 0 56 58 8 2 11 22 17 20 0 33 1 26 1 10 20 2 7 1 52 0 31 9 8 10 0 14 14 10 31 27 22 46 0 49 30 35 4 35 28 0 25 2 20 11 8 2 22 35 32 24 25 3 0 10 0 26 19 11 44 11 40 25 6 9 12 5 24 26 1 20 6 14 22 0 7 1 24 41 49 10 7 3 4 19 2 39 9 4 2 28 19 40 17 3 1 24 7 9 0 5 41 17 4 2 14 1 0 1 45 21 23 32 16 10 19 15 20 27 0 24 11 22 21 52 2 14 1 4 1 23 7 4 0 0 29 34 0 33 6 7 19 1 1 41 29 41 14 3 1 35 12 21 22 14 2 7 15 3 29 12 0 1 45 0 5 4 11 2 18 28 0 17 9 5 17 5 10 1 12 3 3 0 1 19 22 9 13 2 37 21 0 4 2 0 18 18 0 3 10 4 5 11 19 23 20 22 9 9 30 57 0 3 18 47 14 0 6 10 14 14.924460431654677
16 29 42 7 2 13 45 10 8 12 13 22 13 19 2 0 3 0 1 11 14 9 8 17 6 27 49 5 18 47 0 9 0 31 23 12 32 30 0 0 0 10 0 10 5 11 0 13 21 1 9 31 4 9 4 44 11 40 1 30 2 26 0 41 14 0 0 28 3 7 16 16 33 16 4 2 10 3 35 0 20 17 13 2 5 31 23 1 1 3 13 5 18 0 18 0 24 7 0 2 5 0 6 45 0 22 7 0 27 29 3 10 24 3 18 11 4 0 0 1 25 10 1 62 5 21 2 6 17 3 23 9 3 2 1 10 0 3 32 1 25 9 7 25 10 5 23 7 14 0 0 23 17 23 2 24 3 17 4 14 9 20 1 10 7 33 13 1 39 4 3 16 0 16 8 18 0 49 32 40 12 12 12 0 30 22 2 25 25 19 0 30 0 1 31 34 21 2 16 13 0 29 47 1 32 34 11 21 2 6 19 10 10 19 11 17 35 30 14 0 11 0 2 8 39 19 29 4 3 44 15 0 20 15 30 1 18 30 7 1 26 19 0 0 25 13 25 22 14 2 35 55 31 1 8 3 14 0 0 0 21 22 18 43 26 30 10 13 1 5 17 1 37 7 0 3 9 24 22 12 5 0 26 21 28 60 26 6 18 43 0 2 20 17 25 8 9 26 2 53 5 5 8 7 0 32 6 23 8 17 5 0 0 24 18 16 23 22 31 14 13 53 0 16 0 12 8 23 30 10 24 29 16 0 37 4 0 58 52 8 2 9 21 15 21 0 27 0 27 1 10 23 2 7 0 46 0 33 8 8 11 0 11 10 11 35 29 22 43 0 46 29 32 3 35 25 0 24 2 18 13 7 2 22 31 30 22 26 3 0 11 0 26 19 9 46 11 40 24 5 7 12 5 22 26 0 17 6 15 19 0 5 0 19 41 50 10 6 2 4 20 1 43 8 4 2 26 22 41 17 3 0 22 5 10 0 3 42 16 2 1 14 1 0 1 39 21 19 30 18 7 20 14 18 29 0 24 12 25 20 52 2 13 1 4 1 20 7 3 0 0 27 31 0 33 6 7 20 0 1 36 30 45 15 4 1 43 10 22 21 12 2 6 17 3 29 10 0 1 43 0 4 5 10 2 14 26 0 16 7 5 17 4 11 1 14 4 3 0 1 23 21 7 11 2 30 21 0 4 2 0 15 18 0 3 8 4 4 15 21 25 21 24 8 9 31 56 0 4 14 47 16 0 6 8 12 14.43884892086331
15 26 41 7 2 11 44 12 8 16 12 19 13 19 2 0 2 0 1 14 16 7 10 19 6 27 59 4 18 46 0 12 0 34 25 14 36 34 0 0 0 9 0 9 4 11 0 11 18 1 6 32 5 11 4 41 15 41 1 24 2 21 0 40 11 0 0 29 2 7 14 14 33 17 4 2 8 4 33 0 16 17 13 2 5 34 25 1 1 3 15 5 19 0 20 0 22 9 0 1 4 0 4 40 0 22 7 0 23 31 3 9 22 2 16 7 4 0 0 1 20 9 0 58 7 21 2 4 17 3 23 8 2 2 0 10 0 3 32 1 22 7 7 29 10 4 22 7 14 0 0 21 21 21 2 23 2 12 3 14 9 16 1 9 7 34 8 1 38 4 3 16 0 18 7 17 0 44 31 38 12 11 12 0 29 21 2 29 24 22 0 28 0 1 29 33 23 2 18 12 0 28 46 1 30 34 10 17 2 5 15 8 10 19 11 16 33 30 11 0 9 0 2 6 37 16 27 3 2 47 15 0 22 13 26 1 22 26 7 0 24 19 0 0 26 13 23 21 12 2 33 56 31 1 9 3 12 0 0 0 22 23 16 44 23 28 12 10 1 5 13 1 35 7 0 4 10 22 21 12 5 0 27 20 26 57 25 5 16 37 0 2 19 16 26 5 7 29 2 53 4 5 9 8 0 29 7 24 7 17 6 0 0 22 17 19 22 23 30 16 14 53 0 15 0 11 10 23 25 8 23 29 18 0 30 4 0 53 49 8 2 7 21 14 19 0 22 0 24 1 10 17 2 7 0 43 0 30 7 9 12 0 11 10 12 39 30 21 42 0 41 29 31 3 30 18 0 24 2 14 11 10 2 20 33 31 20 23 1 0 10 0 29 19 7 42 11 33 22 3 8 11 5 21 22 0 13 6 15 23 0 6 0 18 49 53 10 5 2 3 19 0 40 11 3 2 24 28 41 20 3 0 21 3 8 0 3 46 16 2 1 14 1 0 1 34 20 19 35 16 5 17 12 18 25 0 20 13 23 21 55 2 13 1 2 1 22 7 3 0 0 31 31 0 30 5 7 19 0 1 31 28 46 17 4 1 43 10 16 22 9 2 7 20 2 27 9 0 1 41 0 5 5 11 2 14 23 0 16 7 3 19 5 15 1 13 5 3 0 1 21 22 7 10 1 28 19 0 4 1 0 14 19 0 3 9 4 4 13 20 22 19 22 8 9 27 53 0 6 16 44 15 0 7 10 11 13.982014388489209
16 32 38 7 0 10 38 16 6 19 13 18 13 16 2 0 2 0 1 16 17 4 8 18 6 28 55 4 18 44 0 13 0 37 21 13 35 31 0 0 0 8 0 8 3 9 0 11 15 1 6 36 4 11 4 39 13 44 1 23 2 19 0 40 11 0 0 27 2 6 14 13 32 19 2 2 7 4 33 0 15 17 13 2 2 42 26 1 0 3 14 4 18 0 24 0 20 8 0 1 4 0 4 44 0 20 5 0 21 32 3 8 21 1 14 6 4 0 0 1 20 8 0 58 8 19 1 4 18 3 24 7 2 2 0 8 0 3 28 1 22 6 7 29 10 3 16 5 12 0 0 21 21 23 1 23 2 13 3 12 12 17 1 7 7 39 7 1 39 4 2 16 0 18 6 15 0 40 32 39 13 15 10 0 30 18 2 28 27 21 0 28 0 1 30 27 23 2 21 10 0 28 50 1 28 33 10 17 1 5 12 10 9 22 13 16 33 23 9 0 7 0 2 7 40 15 30 3 2 50 13 0 21 12 26 1 21 23 7 0 26 21 0 0 22 12 23 17 7 2 37 52 31 1 11 3 12 0 0 0 19 21 16 46 22 27 11 8 1 5 14 1 39 9 0 5 10 21 21 14 6 0 29 21 27 55 20 5 14 38 0 2 19 15 23 4 6 30 2 47 4 5 7 9 0 28 5 24 7 17 7 0 0 23 17 19 20 27 29 17 13 54 0 16 0 10 11 24 21 7 22 27 17 0 26 4 0 56 40 7 1 7 21 16 20 0 20 0 26 1 12 15 1 7 0 43 0 29 6 9 12 0 10 13 16 38 33 21 41 0 43 28 35 2 28 16 0 23 2 12 11 11 2 19 32 31 19 21 1 0 10 0 26 20 6 41 10 32 17 2 8 10 3 18 20 0 12 6 15 22 0 6 0 17 45 56 8 5 2 3 19 0 40 11 2 2 24 30 40 18 2 0 22 2 4 0 4 48 18 2 1 15 1 0 1 35 20 15 30 15 5 17 11 17 26 0 18 13 23 19 45 3 10 1 1 1 15 6 3 0 0 29 27 0 30 4 6 17 0 1 31 31 49 18 4 1 46 8 16 18 6 2 7 19 1 26 7 0 1 41 0 4 4 9 2 14 21 0 15 7 3 18 6 14 1 13 4 3 0 1 18 23 6 11 1 25 19 0 4 0 0 15 21 0 2 9 4 4 14 19 19 19 23 5 8 22 51 0 6 19 39 17 0 8 12 11 13.616906474820145
12 31 34 7 0 7 39 21 5 20 13 18 8 15 2 0 1 0 1 20 16 5 10 19 5 27 53 5 13 44 0 14 0 41 22 12 34 28 0 0 0 9 0 8 2 9 0 11 13 1 6 39 5 7 5 36 11 50 1 21 2 17 0 45 13 0 0 28 1 7 13 12 26 19 1 2 6 6 34 0 13 17 14 2 1 40 27 1 0 3 13 4 20 0 19 0 15 9 0 1 3 0 4 44 0 18 4 0 19 31 3 7 18 0 12 8 3 0 0 1 18 7 0 54 8 16 1 3 19 2 26 6 1 2 0 8 0 2 26 1 19 6 6 31 10 3 16 4 11 0 0 19 19 17 1 20 2 12 3 11 12 14 1 7 6 32 5 1 33 4 2 13 0 18 7 14 0 37 31 39 15 14 10 0 25 16 1 30 27 22 0 29 0 1 31 27 22 2 18 8 0 27 49 1 24 35 10 13 1 5 12 12 8 20 12 15 32 25 7 0 6 0 1 7 35 14 32 3 2 49 13 0 20 10 21 1 19 23 7 0 21 18 0 0 25 10 21 15 8 2 37 58 32 1 10 3 9 0 0 0 19 23 15 42 22 28 14 7 1 5 14 0 46 9 0 7 8 18 19 12 7 0 28 21 29 57 19 5 13 38 0 0 20 12 21 4 6 28 1 43 4 6 7 12 0 28 6 26 6 13 7 0 0 20 20 20 17 27 25 16 13 51 0 17 0 8 11 18 21 6 19 27 18 0 22 4 0 50 42 7 1 5 17 19 21 0 19 0 24 0 11 15 1 7 0 48 0 28 6 10 12 0 9 6 14 38 32 23 33 0 42 28 34 2 25 9 0 25 2 11 12 11 1 21 28 30 20 17 0 0 12 0 28 26 7 39 8 30 17 1 6 9 3 17 18 0 10 4 15 24 0 5 0 14 45 63 8 3 1 3 18 0 37 10 1 2 23 30 35 19 1 0 22 2 3 0 2 45 16 2 1 16 1 0 1 36 22 17 28 15 4 18 8 13 24 0 19 13 24 20 44 4 8 1 0 0 15 5 4 0 0 29 24 0 32 4 4 15 0 1 27 29 50 15 6 1 49 7 13 19 7 2 7 20 1 22 6 0 1 44 0 3 5 10 2 15 20 0 15 6 3 20 4 11 1 14 3 2 0 1 17 21 6 15 1 24 22 0 4 0 0 15 18 0 2 9 4 2 15 24 20 17 22 4 8 16 50 0 6 16 32 17 0 9 10 11 13.113309352517986
12 33 32 7 0 5 38 17 4 26 15 20 7 12 2 0 0 0 1 25 16 3 11 19 5 29 56 7 13 44 0 15 0 39 21 14 28 24 0 0 0 7 0 6 2 9 0 9 12 1 5 37 6 7 5 33 11 54 1 19 1 16 0 47 10 0 0 23 1 8 13 11 24 22 0 2 6 6 30 0 9 19 13 2 1 44 29 1 0 3 13 3 22 0 18 0 14 10 0 1 3 0 3 39 0 17 3 0 18 33 2 6 15 0 12 10 3 0 0 1 16 7 0 56 9 15 1 3 18 2 24 4 1 2 0 9 0 1 27 1 20 6 3 28 7 2 16 4 9 0 0 17 20 17 1 20 2 13 3 11 13 15 1 5 6 32 5 1 36 4 2 11 0 15 6 14 0 36 29 40 15 14 10 0 25 18 1 32 26 25 0 27 0 1 33 28 22 2 15 8 0 25 51 1 22 39 10 12 1 5 7 14 7 18 11 13 33 24 5 0 3 0 1 8 35 12 29 1 1 52 12 0 18 9 21 1 16 25 7 0 17 17 0 0 24 6 19 12 10 2 35 59 33 1 9 3 8 0 0 0 17 24 15 42 21 23 10 7 1 4 16 0 53 12 0 8 7 20 19 13 8 0 29 21 29 55 17 3 12 36 0 0 25 11 24 2 6 29 1 47 4 8 9 9 0 31 8 24 5 11 7 0 0 22 18 20 16 28 25 15 15 58 0 16 0 9 9 16 21 4 20 24 17 0 21 3 0 49 38 5 1 5 14 14 22 0 16 0 24 0 11 11 1 8 0 49 0 23 5 9 11 0 9 5 11 38 31 20 28 0 42 30 32 2 23 9 0 23 1 11 13 13 1 17 27 32 23 15 0 0 12 0 28 28 6 32 9 32 18 1 7 10 3 15 17 0 9 4 11 25 0 5 0 11 44 66 9 2 1 3 15 0 35 10 1 2 17 27 30 16 1 0 19 2 3 0 1 46 21 2 0 17 1 0 0 36 21 19 24 17 3 19 8 10 22 0 20 14 21 21 44 6 8 1 0 0 16 7 3 0 0 27 21 0 28 4 4 13 0 1 22 27 53 14 7 1 50 6 10 18 7 2 4 21 0 21 6 0 1 41 0 2 5 10 2 14 21 0 14 7 3 17 4 12 1 15 2 1 0 1 16 21 6 15 0 17 20 0 2 0 0 17 18 0 2 8 4 2 15 22 17 13 21 4 8 13 48 0 6 13 32 21 0 9 10 12 12.735611510791367
11 35 27 7 0 4 40 16 3 23 16 19 6 8 2 0 0 0 1 25 16 4 12 23 5 29 54 9 15 43 0 12 0 43 21 16 27 24 0 0 0 6 0 6 2 7 0 9 13 0 5 35 8 7 5 26 9 56 1 20 1 12 0 44 8 0 0 23 1 10 13 9 20 17 0 2 6 7 23 0 10 25 16 2 1 52 25 1 0 3 11 1 20 0 19 0 15 12 0 1 3 0 3 39 0 21 3 0 15 28 2 6 12 0 12 9 3 0 0 1 17 7 0 50 11 15 1 2 17 2 22 4 0 1 0 8 0 0 26 1 19 4 3 28 5 2 15 4 8 0 0 14 20 20 0 19 1 13 3 8 14 12 1 5 5 30 4 1 38 4 1 10 0 15 7 13 0 33 26 38 13 13 11 0 26 17 1 31 21 21 0 22 0 1 29 26 27 2 15 6 0 24 51 1 21 44 10 13 1 5 10 15 6 17 9 10 30 23 5 0 3 0 0 8 37 12 30 1 1 51 12 0 21 8 21 1 15 21 6 0 15 17 0 0 23 6 19 13 7 2 38 63 35 1 7 3 7 0 0 0 16 26 13 43 19 20 10 7 1 4 13 0 50 14 0 7 7 23 16 15 7 0 21 21 29 55 18 3 11 37 0 0 22 9 23 2 5 27 1 48 4 10 11 10 0 30 7 20 4 9 7 0 0 19 18 22 15 31 25 16 15 54 0 16 0 9 9 17 16 4 16 26 19 0 20 3 0 47 39 5 1 3 13 16 19 0 13 0 24 0 12 10 1 7 0 47 0 20 4 11 12 0 7 5 10 37 26 15 27 0 42 32 29 2 21 7 0 24 1 10 14 11 1 19 27 31 22 16 0 0 15 0 26 26 5 31 10 32 18 0 6 10 3 14 15 0 5 3 9 28 0 4 0 11 39 67 9 2 1 2 17 0 35 10 1 2 17 24 28 17 1 0 18 2 3 0 1 46 20 2 0 15 0 0 0 36 20 20 22 16 2 16 6 10 22 0 25 13 18 19 41 8 7 1 0 0 17 6 3 0 0 25 21 0 26 4 4 12 0 1 22 29 58 15 8 1 48 5 9 17 6 2 3 20 0 21 5 0 1 40 0 2 5 10 2 14 23 0 14 8 3 18 3 12 1 13 2 1 0 1 16 20 5 15 0 14 24 0 2 0 0 19 17 0 2 8 4 2 15 22 16 12 20 3 7 11 46 0 6 10 29 22 0 9 11 15 12.348920863309353
10 34 25 6 0 3 41 13 3 25 12 21 7 8 1 0 0 0 1 25 11 3 12 25 4 27 55 10 12 43 0 11 0 47 21 16 24 23 0 0 0 3 0 7 2 5 0 10 14 0 5 34 10 5 6 22 11 61 1 20 1 13 0 45 9 0 0 25 1 8 11 9 18 17 0 2 6 9 22 0 11 23 15 1 1 57 26 1 0 3 8 1 17 0 17 0 15 14 0 1 2 0 2 38 0 23 3 0 16 25 2 5 10 0 11 10 2 0 0 0 15 6 0 51 12 15 1 2 15 2 20 4 0 1 0 6 0 0 22 1 16 3 3 26 5 2 14 3 7 0 0 12 19 19 0 21 1 12 2 7 14 11 1 4 5 31 4 1 41 4 1 10 0 16 7 11 0 30 23 46 15 13 11 0 24 20 1 26 20 19 0 19 0 1 28 23 28 2 16 5 0 20 48 1 18 42 11 9 1 4 8 14 6 16 8 9 29 22 3 0 3 0 0 7 37 12 28 1 1 49 11 0 23 6 20 1 12 22 7 0 14 18 0 0 22 5 15 13 6 2 39 61 39 1 7 3 6 0 0 0 15 24 11 47 18 22 11 6 1 4 14 0 47 18 0 8 6 23 16 16 6 0 20 21 27 57 16 3 9 39 0 0 19 9 20 2 5 22 0 51 4 10 14 7 0 28 8 18 4 8 7 0 0 20 16 23 14 26 29 13 14 45 0 15 0 8 10 13 15 4 11 25 16 0 17 3 0 46 39 5 1 3 12 18 20 0 10 0 23 0 13 10 1 6 0 41 0 20 4 12 10 0 6 5 10 41 23 13 21 0 36 36 29 1 21 6 0 17 1 8 13 13 1 16 28 27 25 15 0 0 15 0 26 24 5 27 10 35 16 0 8 12 2 11 11 0 7 3 9 30 0 2 0 12 36 66 9 1 1 2 17 0 37 11 1 2 14 25 26 14 1 0 15 2 2 0 1 46 18 2 0 14 0 0 0 33 17 19 21 13 1 15 5 9 22 0 23 11 18 20 36 8 7 0 0 0 17 5 4 0 0 26 18 0 26 3 4 12 0 1 21 28 60 13 7 1 48 5 10 17 5 1 3 22 0 18 4 0 1 37 0 2 5 10 2 13 26 0 14 6 2 20 3 10 1 13 1 1 0 1 17 19 5 16 0 11 24 0 2 0 0 19 17 0 2 5 4 2 19 20 14 13 19 3 6 10 40 0 7 10 26 21 0 7 10 16 11.884892086330936
11 32 22 5 0 3 39 15 2 27 13 17 8 8 1 0 0 0 1 24 11 3 11 26 3 26 55 10 11 45 0 10 0 56 20 15 21 20 0 0 0 3 0 6 2 5 0 9 13 0 3 29 10 5 5 21 11 65 1 18 1 11 0 44 9 0 0 25 1 9 10 9 16 19 0 2 6 10 19 0 9 25 17 1 1 62 27 1 0 2 6 1 17 0 17 0 14 15 0 1 2 0 2 32 0 25 3 0 14 22 2 4 10 0 9 9 2 0 0 0 16 4 0 50 10 15 1 1 13 2 20 5 0 1 0 4 0 0 23 1 19 3 2 31 5 1 10 3 8 0 0 10 18 18 0 20 1 11 1 7 16 11 1 3 4 29 3 1 44 4 1 11 0 17 6 10 0 23 28 50 15 12 10 0 18 20 1 24 18 17 0 21 0 1 26 21 31 2 15 4 0 19 45 1 16 35 11 8 0 2 9 16 6 14 8 8 30 20 3 0 3 0 0 9 33 13 29 0 1 51 11 0 22 5 19 1 13 25 6 0 11 20 0 0 24 5 14 16 4 1 41 57 35 1 7 3 3 0 0 0 13 24 8 43 16 23 9 7 0 4 14 0 36 21 0 8 6 19 15 13 6 0 19 20 22 55 10 2 8 39 0 0 19 8 22 2 4 19 0 52 4 10 16 7 0 28 8 18 4 6 7 0 0 16 12 26 14 27 29 11 16 41 0 14 0 8 9 13 13 4 10 23 16 0 15 2 0 43 37 5 1 2 10 16 21 0 9 0 22 0 12 10 1 5 0 36 0 21 3 15 9 0 5 5 9 40 26 13 21 0 28 36 26 0 20 8 0 13 1 8 13 14 1 17 26 28 18 14 0 0 16 0 31 24 4 22 11 34 17 0 10 14 2 11 10 0 6 3 8 31 0 1 0 11 34 69 9 1 1 2 15 0 34 12 0 1 10 26 24 11 1 0 12 2 2 0 1 51 18 2 0 14 0 0 0 34 16 18 19 11 0 14 4 10 22 0 27 12 18 18 33 9 7 0 0 0 14 4 5 0 0 25 20 0 24 2 4 13 0 1 21 25 63 17 7 1 50 5 8 17 5 1 2 23 0 17 3 0 1 38 0 2 5 11 1 12 27 0 14 5 1 20 1 12 1 10 1 0 0 1 14 18 5 16 0 11 26 0 1 0 0 20 16 0 1 4 3 2 20 19 13 16 18 3 5 9 43 0 8 11 25 18 0 8 13 14 11.505395683453238
10 26 20 5 0 2 41 16 2 28 12 14 6 7 1 0 0 0 1 22 9 3 11 27 3 28 52 9 14 42 0 10 0 59 21 16 18 22 0 0 0 1 0 6 2 5 0 7 11 0 2 29 12 3 5 19 10 61 1 18 0 13 0 48 8 0 0 26 1 7 9 9 14 19 0 1 4 8 19 0 8 21 17 1 0 65 22 1 0 2 5 1 16 0 16 0 11 14 0 1 2 0 2 31 0 22 2 0 11 20 2 5 10 0 9 9 0 0 0 0 15 3 0 48 9 14 1 1 11 1 19 6 0 1 0 2 0 0 22 1 22 3 1 32 4 1 12 3 8 0 0 9 19 18 0 22 0 9 1 7 16 10 1 3 3 29 2 1 44 4 0 7 0 20 7 8 0 21 28 49 11 12 9 0 18 21 1 25 15 17 0 18 0 1 22 21 36 2 16 3 0 16 40 1 12 35 9 7 0 2 8 16 5 11 10 6 28 16 1 0 2 0 0 10 31 14 26 0 1 49 7 0 24 3 16 1 14 27 6 0 7 21 0 0 23 5 15 17 4 1 41 54 36 1 7 3 3 0 0 0 10 27 7 36 15 23 9 6 0 4 15 0 32 27 0 10 6 25 15 13 6 0 18 19 18 59 9 2 6 44 0 0 19 9 20 2 4 18 0 50 2 11 18 7 0 28 7 18 3 6 7 0 0 17 13 26 15 28 31 9 16 39 0 16 0 8 9 13 12 4 10 22 10 0 15 1 0 44 39 5 1 2 8 17 22 0 6 0 22 0 12 9 0 4 0 35 0 20 3 14 9 0 4 2 7 38 24 12 21 0 26 28 25 0 20 8 0 12 1 8 12 14 1 18 24 28 19 14 0 0 18 0 38 27 3 20 11 29 16 0 9 16 2 8 9 0 5 3 7 33 0 1 0 9 34 63 10 1 1 2 17 0 27 9 0 1 9 19 24 11 1 0 12 2 2 0 1 50 17 2 0 17 0 0 0 30 14 22 18 9 0 16 4 12 19 0 27 12 22 16 34 11 6 0 0 0 14 3 5 0 0 28 20 0 21 2 4 13 0 1 18 25 53 17 7 1 54 5 8 15 5 1 1 23 0 14 3 0 1 36 0 2 4 11 1 11 27 0 13 5 1 22 1 12 1 9 1 0 0 1 11 17 5 17 0 10 29 0 1 0 0 19 18 0 1 3 2 2 17 18 12 14 16 1 4 9 49 0 9 11 26 17 0 8 15 15 11.12410071942446
9 23 16 4 0 2 39 16 2 27 13 10 6 7 1 0 0 0 0 18 9 2 14 28 3 28 48 11 17 41 0 8 0 64 25 10 16 24 0 0 0 1 0 6 1 3 0 6 10 0 1 26 13 2 2 18 7 59 0 16 0 13 0 46 8 0 0 26 1 7 7 8 11 19 0 1 5 8 16 0 8 22 18 1 0 59 18 1 0 2 6 1 13 0 12 0 8 14 0 0 1 0 2 29 0 23 1 0 12 19 2 5 9 0 9 8 0 0 0 0 12 3 0 51 10 18 1 1 10 1 20 6 0 1 0 1 0 0 27 1 25 3 1 35 4 1 13 3 10 0 0 8 18 19 0 21 0 6 1 7 17 9 1 3 3 30 1 1 49 4 0 6 0 21 7 5 0 21 32 49 12 14 7 0 14 20 0 17 14 16 0 15 0 1 17 15 36 2 18 2 0 13 33 1 13 29 9 8 0 0 8 18 4 11 13 5 21 17 1 0 2 0 0 8 27 14 29 0 1 51 7 0 22 2 13 1 15 27 6 0 5 19 0 0 21 5 14 15 5 0 39 51 37 1 7 3 2 0 0 0 8 24 6 31 16 22 7 6 0 4 15 0 31 25 0 10 5 22 14 14 5 0 14 17 18 53 9 2 5 45 0 0 18 11 20 2 4 18 0 52 2 11 14 6 0 27 7 15 2 5 7 0 0 13 11 26 12 27 32 8 16 33 0 15 0 6 8 11 11 4 10 23 10 0 13 1 0 43 37 3 0 2 9 19 20 0 6 0 24 0 12 9 0 4 0 33 0 22 3 14 9 0 4 2 6 36 22 10 19 0 28 28 25 0 22 6 0 10 1 8 12 17 1 17 27 31 17 13 0 0 18 0 39 28 3 17 9 31 14 0 10 17 2 7 9 0 6 3 7 33 0 1 0 9 25 58 9 1 1 1 17 0 23 9 0 1 8 18 23 8 1 0 10 2 1 0 0 51 16 1 0 17 0 0 0 27 15 18 18 6 0 16 3 14 15 0 25 12 22 15 29 15 6 0 0 0 13 3 5 0 0 27 20 0 19 2 2 12 0 1 16 26 56 16 7 1 54 4 9 16 4 1 1 26 0 11 3 0 1 29 0 3 4 12 1 13 23 0 9 2 1 26 0 13 1 6 1 0 0 1 10 12 4 15 0 10 31 0 1 0 0 24 20 0 1 3 2 1 17 19 11 18 13 1 4 8 51 0 9 13 24 15 0 8 15 14 10.658273381294965
8 22 13 4 0 2 36 16 2 24 12 8 5 7 1 0 0 0 0 14 11 3 13 31 3 32 49 14 19 46 0 8 0 59 26 9 15 24 0 0 0 1 0 7 1 3 0 5 8 0 1 21 10 1 1 18 5 54 0 14 0 16 0 43 7 0 0 26 1 7 5 8 10 20 0 1 6 7 18 0 6 18 18 1 0 61 16 1 0 2 5 1 12 0 11 0 8 16 0 0 1 0 1 27 0 20 1 0 12 18 2 6 8 0 9 9 0 0 0 0 11 3 0 51 13 18 1 1 8 1 19 7 0 1 0 1 0 0 23 1 29 3 1 36 3 1 15 2 12 0 0 7 19 17 0 26 0 6 0 4 17 9 1 3 3 25 0 0 47 3 0 5 0 23 10 5 0 17 35 43 9 14 7 0 10 18 0 16 12 17 0 13 0 0 14 13 38 2 16 2 0 12 36 1 13 27 9 9 0 0 7 13 4 11 14 5 20 16 1 0 2 0 0 8 22 13 29 0 1 51 4 0 22 2 11 1 17 32 6 0 5 18 0 0 24 5 15 15 4 0 38 43 37 1 7 3 1 0 0 0 8 23 6 27 13 20 7 6 0 4 16 0 30 27 0 8 4 28 13 12 5 0 12 16 19 54 8 2 5 45 0 0 21 12 18 2 3 18 0 47 2 11 17 4 0 25 6 11 2 5 8 0 0 12 10 25 8 29 37 6 20 31 0 13 0 8 9 11 10 5 8 22 7 0 12 1 0 38 33 3 0 1 9 20 18 0 6 0 25 0 15 11 0 4 0 30 0 19 1 14 8 0 4 2 4 36 21 12 18 0 25 22 25 0 18 5 0 9 1 6 8 21 1 14 24 37 16 11 0 0 19 0 39 32 2 16 10 30 11 0 9 16 2 5 8 0 6 3 9 31 0 1 0 7 24 47 8 1 1 1 16 0 21 9 0 1 6 18 22 9 1 0 10 0 0 0 0 58 15 1 0 17 0 0 0 27 12 17 16 6 0 20 2 14 18 0 23 11 25 14 25 15 6 0 0 0 12 3 5 0 0 22 19 0 17 2 1 12 0 1 14 25 53 14 6 1 54 4 8 12 4 1 1 29 0 10 3 0 1 26 0 4 5 12 1 14 25 0 9 1 1 25 0 12 1 6 1 0 0 1 8 12 4 14 0 11 30 0 1 0 0 23 19 0 0 3 2 1 13 17 11 15 12 1 4 5 48 0 9 14 24 13 0 7 17 15 10.262589928057555
7 19 13 4 0 2 31 15 1 25 14 8 6 6 1 0 0 0 0 15 9 4 15 32 3 30 49 16 20 49 0 6 0 55 21 10 16 26 0 0 0 0 0 8 1 3 0 5 7 0 1 21 9 1 1 18 5 54 0 12 0 18 0 43 8 0 0 26 1 9 5 8 7 18 0 1 6 5 16 0 7 22 18 1 0 63 15 1 0 2 6 1 11 0 11 0 7 15 0 0 1 0 1 28 0 19 1 0 12 15 1 9 9 0 7 11 0 0 0 0 11 2 0 47 15 18 1 1 6 1 18 8 0 1 0 1 0 0 20 1 34 3 0 42 3 1 14 2 13 0 0 6 18 16 0 23 0 5 0 4 18 9 1 3 1 19 0 0 45 3 0 6 0 26 11 5 0 16 36 38 7 15 9 0 10 18 0 14 11 17 0 10 0 0 14 12 41 2 15 2 0 11 35 1 12 28 7 9 0 0 7 10 4 11 14 4 17 20 1 0 2 0 0 8 17 13 25 0 1 53 2 0 22 2 10 1 19 34 6 0 5 19 0 0 24 4 16 14 4 0 42 40 38 0 6 3 1 0 0 0 7 20 5 28 10 16 7 6 0 3 13 0 29 29 0 6 4 29 13 10 4 0 11 14 17 53 5 2 5 43 0 0 20 10 12 2 2 19 0 41 2 9 15 4 0 24 6 11 2 4 8 0 0 11 9 22 9 28 36 6 18 29 0 12 0 7 10 11 8 6 8 20 7 0 10 1 0 35 34 3 0 0 9 17 17 0 3 0 23 0 15 9 0 4 0 25 0 16 1 12 9 0 4 2 5 28 27 11 18 0 22 18 23 0 18 3 0 12 1 5 7 25 1 13 23 36 17 12 0 0 18 0 44 35 2 15 8 31 10 0 9 14 2 5 7 0 7 2 9 28 0 1 0 8 23 40 8 1 1 1 12 0 20 10 0 0 4 22 22 9 1 0 9 0 0 0 0 56 16 0 0 18 0 0 0 29 12 13 15 5 0 19 2 10 19 0 22 8 21 15 22 16 5 0 0 0 13 3 5 0 0 19 22 0 14 2 1 14 0 1 14 25 56 14 5 1 51 4 6 12 4 0 1 31 0 9 3 0 1 25 0 5 5 13 0 16 26 0 6 1 1 25 0 9 1 5 1 0 0 1 6 9 4 14 0 11 25 0 1 0 0 22 17 0 0 2 1 1 11 15 10 14 13 1 4 3 45 0 9 12 21 11 0 7 16 18 9.884892086330936
6 17 10 2 0 2 32 15 0 25 13 5 8 6 1 0 0 0 0 12 9 4 17 27 3 31 45 18 22 56 0 7 0 57 21 10 15 29 0 0 0 0 0 7 1 3 0 4 8 0 1 22 6 1 1 14 5 57 0 11 0 15 0 38 8 0 0 23 1 10 4 7 6 15 0 1 5 5 13 0 8 25 22 1 0 65 16 1 0 2 6 1 8 0 10 0 6 17 0 0 0 0 1 26 0 18 1 0 12 12 1 9 7 0 6 13 0 0 0 0 9 2 0 48 15 16 1 1 6 1 15 9 0 1 0 1 0 0 20 0 36 2 0 44 2 1 13 2 12 0 0 6 13 16 0 23 0 5 0 4 17 9 1 2 1 14 0 0 43 3 0 7 0 30 11 4 0 15 36 40 9 15 9 0 10 20 0 13 9 18 0 8 0 0 12 9 45 2 10 2 0 9 34 1 12 25 5 7 0 0 5 11 4 12 14 3 15 20 1 0 1 0 0 8 16 14 28 0 1 48 1 0 20 2 11 1 22 35 6 0 3 21 0 0 23 3 15 14 6 0 45 39 28 0 6 3 0 0 0 0 7 21 5 30 9 11 7 5 0 3 12 0 28 27 0 6 3 29 13 10 6 0 10 15 17 54 4 2 4 33 0 0 22 11 13 2 2 17 0 38 2 10 14 4 0 27 6 11 2 4 10 0 0 9 9 21 12 32 39 6 14 27 0 14 0 9 9 11 8 6 7 18 7 0 8 0 0 34 35 3 0 0 10 15 14 0 3 0 21 0 18 7 0 3 0 24 0 16 1 9 9 0 5 2 5 24 27 11 16 0 22 16 25 0 19 3 0 13 1 4 7 22 1 8 23 33 16 12 0 0 17 0 45 33 2 16 8 26 9 0 9 11 2 2 6 0 5 2 11 23 0 1 0 8 24 33 7 1 1 1 10 0 15 10 0 0 2 25 19 8 1 0 10 0 0 0 0 57 14 0 0 15 0 0 0 30 11 11 15 5 0 22 2 9 16 0 21 9 19 17 19 17 1 0 0 0 14 3 6 0 0 19 20 0 14 2 1 15 0 1 11 28 54 14 3 1 53 4 8 11 4 0 0 35 0 8 2 0 1 23 0 8 5 12 0 19 27 0 6 0 1 24 0 9 1 5 1 0 0 1 5 6 4 12 0 10 24 0 1 0 0 22 14 0 0 2 1 1 11 15 9 14 12 1 1 2 40 0 7 13 18 9 0 6 17 16 9.543165467625899
7 17 7 2 0 2 34 17 0 26 11 5 7 5 1 0 0 0 0 13 11 5 19 24 3 36 46 21 21 56 0 5 0 51 18 8 13 27 0 0 0 0 0 6 1 2 0 4 10 0 1 20 7 1 1 12 5 53 0 9 0 11 0 37 8 0 0 20 1 9 3 6 4 14 0 1 5 4 14 0 7 21 22 1 0 61 16 1 0 2 6 1 8 0 8 0 4 20 0 0 0 0 1 24 0 17 0 0 12 13 0 9 7 0 6 14 0 0 0 0 10 1 0 48 15 14 1 0 7 1 15 8 0 1 0 1 0 0 19 0 37 2 0 45 2 1 9 2 17 0 0 6 13 16 0 25 0 5 0 3 16 9 1 2 1 16 0 0 45 2 0 8 0 28 10 4 0 14 38 40 10 12 9 0 10 19 0 12 9 15 0 7 0 0 11 8 53 1 9 2 0 8 32 1 11 24 5 8 0 0 4 12 3 12 11 3 14 20 1 0 1 0 0 7 14 12 22 0 1 47 1 0 21 2 12 1 24 33 5 0 3 20 0 0 24 3 11 9 8 0 43 38 27 0 6 3 0 0 0 0 6 26 5 30 5 11 6 5 0 3 15 0 26 28 0 6 3 26 13 12 5 0 11 13 15 53 4 2 3 30 0 0 18 10 10 2 2 20 0 37 1 11 14 4 0 23 8 11 2 4 10 0 0 8 11 18 9 29 35 6 16 23 0 12 0 10 9 11 8 6 6 17 6 0 6 0 0 30 35 1 0 0 9 13 11 0 3 0 23 0 21 7 0 3 0 25 0 16 1 13 9 0 6 2 5 26 29 8 16 0 23 16 23 0 20 3 0 14 1 1 6 22 1 7 21 36 15 13 0 0 15 0 47 35 2 15 7 27 9 0 10 10 1 2 6 0 5 2 10 19 0 1 0 10 25 34 6 1 1 1 9 0 14 8 0 0 1 27 13 6 0 0 7 0 0 0 0 50 11 0 0 16 0 0 0 26 12 11 19 4 0 25 2 10 17 0 21 10 19 20 17 19 1 0 0 0 17 2 4 0 0 19 21 0 14 2 1 16 0 1 10 25 55 12 3 1 50 4 9 14 4 0 0 37 0 10 2 0 0 20 0 9 5 13 0 20 33 0 6 0 1 21 0 8 1 6 1 0 0 1 5 5 4 13 0 10 26 0 1 0 0 23 13 0 0 2 1 0 12 14 10 14 11 0 1 2 35 0 6 16 17 5 0 6 19 17 9.300359712230217
6 15 6 1 0 2 32 17 0 30 12 3 8 5 1 0 0 0 0 10 11 5 20 23 3 40 40 18 19 58 0 5 0 47 16 8 10 26 0 0 0 0 0 5 1 2 0 3 9 0 1 17 6 1 1 12 6 50 0 11 0 9 0 29 9 0 0 21 1 8 3 4 3 12 0 0 5 4 11 0 8 22 26 0 0 54 13 0 0 2 7 1 7 0 7 0 2 23 0 0 0 0 1 25 0 14 0 0 11 9 0 8 6 0 5 15 0 0 0 0 10 1 0 47 13 13 1 0 6 1 15 7 0 1 0 1 0 0 19 0 32 2 0 40 2 1 7 2 17 0 0 6 10 16 0 25 0 5 0 3 12 9 1 2 1 15 0 0 42 2 0 8 0 29 12 4 0 14 32 46 7 13 11 0 9 18 0 12 6 14 0 8 0 0 8 4 58 1 10 2 0 7 29 1 9 25 5 9 0 0 3 13 3 15 12 3 13 20 1 0 0 0 0 7 12 11 17 0 1 48 0 0 22 2 11 1 21 31 4 0 3 23 0 0 23 2 9 11 7 0 40 35 24 0 6 3 0 0 0 0 6 23 4 35 4 12 6 5 0 1 18 0 22 24 0 4 2 24 13 14 5 0 14 13 12 46 4 2 2 29 0 0 17 6 10 2 2 20 0 29 1 14 12 4 0 20 9 11 2 4 11 0 0 8 16 17 8 29 34 5 17 20 0 12 0 9 8 10 7 7 5 16 5 0 4 0 0 29 34 1 0 0 10 14 12 0 2 0 26 0 20 6 0 3 0 21 0 14 1 13 7 0 7 2 4 24 27 10 17 0 26 15 21 0 18 3 0 13 1 1 6 27 1 7 20 34 14 12 0 0 16 0 48 36 1 13 7 21 9 0 12 11 1 1 4 0 3 1 9 15 0 1 0 11 27 33 6 1 1 1 8 0 12 7 0 0 1 29 13 6 0 0 6 0 0 0 0 52 10 0 0 17 0 0 0 26 12 10 15 4 0 23 2 11 19 0 20 10 21 21 18 24 1 0 0 0 14 2 4 0 0 20 21 0 12 2 1 17 0 1 8 22 49 12 3 0 52 4 9 14 4 0 0 41 0 11 1 0 0 18 0 10 4 12 0 21 33 0 5 0 0 21 0 5 1 4 1 0 0 0 5 4 2 13 0 10 27 0 1 0 0 25 12 0 0 2 0 0 10 15 9 10 8 0 1 2 30 0 7 14 18 3 0 5 14 16 8.901079136690648
4 13 7 1 0 2 33 18 0 32 12 3 9 4 1 0 0 0 0 9 11 5 21 20 3 43 32 20 18 58 0 4 0 46 19 9 9 28 0 0 0 0 0 4 1 2 0 3 11 0 1 14 7 1 1 13 8 48 0 11 0 6 0 26 9 0 0 25 1 7 3 4 3 9 0 0 6 4 11 0 9 20 32 0 0 56 10 0 0 0 6 1 7 0 5 0 2 20 0 0 0 0 1 24 0 13 0 0 10 9 0 8 5 0 4 15 0 0 0 0 12 0 0 51 13 10 1 0 5 1 16 9 0 1 0 1 0 0 16 0 34 2 0 35 2 1 5 2 19 0 0 5 9 15 0 27 0 4 0 3 10 10 1 1 1 16 0 0 40 1 0 9 0 31 13 3 0 13 30 41 5 14 11 0 6 19 0 11 6 13 0 11 0 0 6 3 59 1 11 2 0 6 27 1 9 20 3 10 0 0 4 14 2 12 13 3 13 23 1 0 0 0 0 7 12 11 18 0 1 51 0 0 22 2 9 1 18 30 4 0 3 25 0 0 20 2 8 9 4 0 42 33 27 0 6 3 0 0 0 0 5 25 4 36 4 11 5 4 0 1 22 0 17 27 0 4 1 26 11 12 5 0 12 13 10 40 2 2 1 28 0 0 18 6 8 2 1 22 0 25 0 16 12 4 0 23 10 8 2 4 11 0 0 8 21 15 7 31 32 3 19 17 0 11 0 9 8 11 4 5 5 15 5 0 3 0 0 25 36 1 0 0 12 13 12 0 2 0 29 0 18 5 0 1 0 19 0 14 1 12 7 0 6 2 2 24 27 8 19 0 22 14 19 0 16 3 0 12 1 1 5 30 1 4 20 33 10 12 0 0 17 0 46 33 0 11 8 19 10 0 15 13 1 1 3 0 3 1 9 9 0 1 0 18 26 28 6 1 1 1 9 0 12 6 0 0 1 28 13 6 0 0 6 0 0 0 0 53 8 0 0 15 0 0 0 27 9 9 12 4 0 27 1 8 23 0 22 10 20 19 17 28 1 0 0 0 13 2 3 0 0 19 21 0 9 1 1 17 0 1 6 19 48 13 3 0 48 4 9 13 4 0 0 43 0 12 1 0 0 13 0 8 5 17 0 20 38 0 5 0 0 22 0 5 1 4 1 0 0 0 6 4 2 12 0 8 23 0 1 0 0 26 10 0 0 2 0 0 8 15 8 8 7 0 1 2 22 0 8 13 13 3 0 6 10 15 8.633093525179856
4 12 7 1 0 2 34 18 0 31 13 2 11 4 1 0 0 0 0 10 11 3 21 19 3 48 31 18 20 56 0 4 0 39 17 10 7 30 0 0 0 0 0 5 1 2 0 3 14 0 0 12 7 1 1 12 7 49 0 10 0 5 0 25 7 0 0 26 1 7 2 2 3 8 0 0 5 3 12 0 5 22 29 0 0 57 7 0 0 0 5 1 5 0 4 0 2 19 0 0 0 0 1 26 0 14 0 0 10 9 0 11 5 0 4 14 0 0 0 0 13 0 0 49 13 8 1 0 4 1 17 11 0 1 0 1 0 0 19 0 36 2 0 30 2 1 4 2 18 0 0 3 9 13 0 28 0 4 0 3 10 11 1 1 1 15 0 0 39 1 0 11 0 36 13 2 0 11 33 42 5 13 13 0 5 17 0 10 3 13 0 12 0 0 6 3 54 1 12 1 0 5 27 1 8 20 3 12 0 0 6 15 2 10 13 3 15 24 0 0 0 0 0 6 13 8 17 0 1 45 0 0 23 2 7 1 17 22 4 0 3 20 0 0 17 1 8 8 2 0 43 33 28 0 6 3 0 0 0 0 4 23 4 39 3 10 5 3 0 1 25 0 16 27 0 4 1 22 9 10 4 0 14 14 8 41 2 2 1 22 0 0 17 6 8 2 1 24 0 24 0 15 9 4 0 27 9 9 2 3 10 0 0 6 20 14 7 27 32 3 17 16 0 11 0 8 6 11 2 6 3 15 5 0 3 0 0 30 33 1 0 0 13 13 14 0 2 0 32 0 14 6 0 1 0 18 0 14 1 10 6 0 7 2 1 21 26 3 17 0 23 11 18 0 12 2 0 10 1 1 3 34 1 4 17 32 9 11 0 0 17 0 42 33 0 11 9 18 11 0 15 12 0 1 3 0 3 1 9 8 0 0 0 19 26 27 7 1 1 1 9 0 11 6 0 0 1 29 12 6 0 0 5 0 0 0 0 49 8 0 0 14 0 0 0 25 9 7 10 3 0 26 1 7 26 0 21 11 19 15 16 29 1 0 0 0 13 2 3 0 0 19 20 0 6 1 1 20 0 0 5 19 48 12 3 0 43 3 8 10 4 0 0 47 0 9 0 0 0 10 0 9 6 18 0 20 39 0 5 0 0 20 0 5 1 5 1 0 0 0 5 4 2 10 0 10 28 0 1 0 0 23 11 0 0 1 0 0 7 15 7 8 7 0 1 2 23 0 9 11 15 3 0 5 10 15 8.356115107913669
4 12 6 0 0 1 35 19 0 34 13 1 12 4 1 0 0 0 0 12 12 3 20 14 3 44 27 18 24 55 0 4 0 39 14 12 6 28 0 0 0 0 0 6 1 2 0 2 15 0 0 10 7 1 1 12 6 49 0 10 0 5 0 23 7 0 0 28 0 7 2 1 2 6 0 0 5 3 10 0 4 29 29 0 0 54 7 0 0 0 5 1 4 0 4 0 2 20 0 0 0 0 1 27 0 14 0 0 12 6 0 12 5 0 3 13 0 0 0 0 12 0 0 48 9 7 0 0 1 1 16 11 0 0 0 1 0 0 19 0 40 2 0 31 2 1 4 2 22 0 0 2 10 11 0 28 0 3 0 3 9 11 1 1 1 17 0 0 38 1 0 13 0 37 9 0 0 11 31 43 4 11 14 0 4 15 0 10 3 11 0 12 0 0 5 3 45 1 12 1 0 5 23 1 9 19 3 10 0 0 7 14 2 10 16 3 13 23 0 0 0 0 0 6 15 7 17 0 1 42 0 0 27 2 6 1 16 18 4 0 3 19 0 0 13 1 7 8 2 0 42 34 28 0 6 3 0 0 0 0 4 23 4 38 3 8 4 2 0 1 27 0 12 24 0 4 0 21 7 11 5 0 11 18 8 38 0 1 1 18 0 0 15 6 9 2 1 19 0 27 0 16 9 3 0 28 11 9 2 2 10 0 0 3 20 7 7 27 32 3 20 14 0 14 0 7 6 8 2 6 3 14 4 0 3 0 0 28 29 0 0 0 11 15 12 0 2 0 28 0 13 7 0 1 0 16 0 12 0 12 8 0 9 2 1 19 23 5 19 0 24 10 19 0 11 2 0 9 0 1 3 28 1 3 20 30 6 9 0 0 17 0 41 32 0 11 9 18 11 0 17 12 0 1 3 0 4 1 10 6 0 0 0 19 23 29 8 0 1 1 10 0 12 8 0 0 1 31 12 6 0 0 4 0 0 0 0 45 7 0 0 13 0 0 0 22 11 6 10 3 0 31 1 9 25 0 23 11 21 16 14 31 1 0 0 0 7 2 4 0 0 22 20 0 5 1 1 24 0 0 4 18 46 11 3 0 35 3 7 10 4 0 0 45 0 10 0 0 0 9 0 7 6 19 0 20 33 0 4 0 0 18 0 6 1 4 1 0 0 0 6 4 2 10 0 10 26 0 1 0 0 23 10 0 0 1 0 0 6 17 6 8 5 0 1 2 25 0 11 9 13 3 0 5 8 15 8.095323741007194
4 11 6 0 0 1 34 20 0 34 10 1 12 3 1 0 0 0 0 11 14 3 21 10 2 36 25 24 28 52 0 4 0 34 17 12 6 26 0 0 0 0 0 6 1 2 0 2 17 0 0 11 6 1 1 10 7 47 0 8 0 5 0 22 7 0 0 28 0 7 2 1 2 6 0 0 5 3 7 0 4 31 30 0 0 57 5 0 0 0 5 0 4 0 4 0 2 18 0 0 0 0 1 25 0 11 0 0 13 6 0 11 5 0 2 12 0 0 0 0 14 0 0 46 8 6 0 0 1 1 13 14 0 0 0 1 0 0 20 0 36 2 0 32 2 1 3 2 22 0 0 2 11 11 0 26 0 3 0 2 10 13 0 1 1 16 0 0 35 1 0 15 0 37 7 0 0 10 26 45 3 10 11 0 3 13 0 9 3 11 0 15 0 0 3 3 43 0 12 0 0 3 24 1 9 18 3 10 0 0 8 15 1 10 13 2 13 18 0 0 0 0 0 7 15 6 16 0 1 38 0 0 28 2 6 1 16 18 4 0 2 18 0 0 11 1 6 7 2 0 40 30 27 0 4 3 0 0 0 0 3 21 5 38 2 8 4 2 0 1 32 0 11 18 0 4 0 19 6 12 7 0 12 20 5 36 0 1 1 14 0 0 15 6 9 1 1 12 0 24 0 17 9 3 0 28 11 8 1 2 12 0 0 3 24 7 7 26 30 3 23 9 0 14 0 7 4 8 2 6 3 13 4 0 3 0 0 27 25 0 0 0 10 14 11 0 2 0 29 0 13 6 0 0 0 14 0 9 0 16 9 0 6 2 1 17 23 7 15 0 25 9 17 0 13 2 0 7 0 1 2 30 1 3 20 26 6 7 0 0 20 0 34 28 0 10 10 16 12 0 21 10 0 1 3 0 3 1 7 4 0 0 0 20 21 28 7 0 1 1 11 0 12 11 0 0 1 31 12 7 0 0 3 0 0 0 0 42 7 0 0 13 0 0 0 22 11 5 7 2 0 29 1 9 24 0 24 12 19 15 14 32 1 0 0 0 9 1 4 0 0 23 18 0 4 1 0 28 0 0 4 18 43 10 3 0 34 1 8 11 3 0 0 44 0 10 0 0 0 6 0 7 8 19 0 20 34 0 2 0 0 19 0 5 0 5 1 0 0 0 3 3 2 9 0 10 25 0 1 0 0 19 10 0 0 1 0 0 6 15 6 8 5 0 1 2 24 0 14 8 11 3 0 6 7 14 7.782374100719425
3 9 5 0 0 1 35 22 0 34 8 0 12 3 0 0 0 0 0 10 13 3 18 9 2 39 24 23 32 45 0 5 0 28 17 11 5 23 0 0 0 0 0 6 1 1 0 2 19 0 0 10 5 1 1 11 7 40 0 8 0 5 0 22 7 0 0 25 0 6 2 1 2 7 0 0 6 3 5 0 4 33 31 0 0 60 4 0 0 0 3 0 3 0 4 0 2 17 0 0 0 0 1 27 0 11 0 0 12 6 0 12 4 0 2 12 0 0 0 0 14 0 0 45 10 5 0 0 0 0 11 14 0 0 0 1 0 0 18 0 40 2 0 30 2 0 3 1 26 0 0 1 10 10 0 29 0 3 0 2 9 16 0 0 1 20 0 0 29 0 0 14 0 39 6 0 0 9 22 45 3 11 9 0 2 11 0 5 2 9 0 16 0 0 2 3 45 0 14 0 0 3 25 1 9 17 3 11 0 0 10 17 1 11 18 2 11 18 0 0 0 0 0 5 16 6 16 0 1 34 0 0 29 1 5 1 17 15 4 0 1 15 0 0 8 1 5 6 1 0 42 25 24 0 4 3 0 0 0 0 3 17 5 38 1 8 4 2 0 1 34 0 10 18 0 4 0 16 6 14 6 0 11 22 4 33 0 1 1 14 0 0 16 5 11 1 1 9 0 25 0 19 10 2 0 29 11 8 1 2 13 0 0 3 18 5 5 23 28 2 24 7 0 14 0 8 4 7 2 6 3 12 3 0 2 0 0 27 20 0 0 0 9 13 10 0 2 0 27 0 13 7 0 0 0 14 0 8 0 16 9 0 5 2 1 14 27 6 16 0 23 7 16 0 13 2 0 6 0 1 2 26 1 2 21 28 6 6 0 0 20 0 31 27 0 9 10 13 8 0 21 9 0 1 2 0 3 1 5 3 0 0 0 20 17 24 8 0 1 1 12 0 13 15 0 0 1 35 10 8 0 0 2 0 0 0 0 37 5 0 0 14 0 0 0 20 10 4 7 2 0 32 1 9 23 0 24 10 20 17 11 30 1 0 0 0 7 1 5 0 0 23 16 0 4 1 0 31 0 0 4 20 38 11 2 0 35 1 6 10 2 0 0 45 0 10 0 0 0 5 0 9 7 19 0 22 36 0 2 0 0 15 0 6 0 4 1 0 0 0 3 3 2 6 0 11 29 0 1 0 0 21 7 0 0 1 0 0 5 17 5 10 5 0 1 2 24 0 14 6 8 3 0 5 6 13 7.5215827338129499
3 9 3 0 0 1 33 21 0 29 6 0 13 2 0 0 0 0 0 10 13 2 16 6 2 45 22 25 35 40 0 6 0 22 14 11 3 22 0 0 0 0 0 3 1 1 0 2 18 0 0 5 5 1 0 11 6 38 0 10 0 3 0 21 8 0 0 21 0 6 1 1 1 9 0 0 8 3 6 0 2 31 31 0 0 56 4 0 0 0 1 0 3 0 3 0 2 15 0 0 0 0 1 27 0 10 0 0 12 5 0 13 2 0 0 12 0 0 0 0 10 0 0 38 11 5 0 0 0 0 10 14 0 0 0 1 0 0 16 0 39 2 0 30 1 0 3 0 31 0 0 1 9 11 0 30 0 2 0 2 9 16 0 0 1 22 0 0 30 0 0 16 0 37 4 0 0 7 21 47 3 11 9 0 2 13 0 5 1 7 0 13 0 0 2 3 40 0 16 0 0 2 24 1 7 15 2 8 0 0 11 18 1 13 19 2 9 16 0 0 0 0 0 5 13 4 17 0 1 29 0 0 30 1 5 1 16 16 4 0 0 12 0 0 8 1 3 4 1 0 39 26 24 0 4 3 0 0 0 0 3 14 5 37 1 7 4 2 0 1 35 0 9 18 0 3 0 17 6 12 5 0 12 24 3 30 0 1 1 14 0 0 17 3 11 1 1 8 0 23 0 20 10 2 0 31 11 8 1 2 11 0 0 2 17 5 5 18 25 2 26 7 0 14 0 7 4 7 2 7 3 12 2 0 2 0 0 25 20 0 0 0 9 12 8 0 2 0 24 0 14 4 0 0 0 18 0 8 0 17 9 0 3 2 1 12 24 6 15 0 21 6 12 0 10 2 0 4 0 1 2 26 1 2 19 31 4 8 0 0 19 0 28 28 0 11 9 13 7 0 27 9 0 1 2 0 0 1 4 3 0 0 0 20 17 25 8 0 1 1 14 0 11 12 0 0 1 33 10 8 0 0 2 0 0 0 0 40 4 0 0 16 0 0 0 19 10 4 5 2 0 37 1 6 20 0 17 7 20 16 9 25 1 0 0 0 8 1 5 0 0 26 16 0 3 1 0 30 0 0 4 18 40 10 2 0 31 1 7 10 2 0 0 46 0 9 0 0 0 5 0 10 8 17 0 26 39 0 2 0 0 13 0 6 0 4 1 0 0 0 3 2 1 6 0 11 29 0 1 0 0 20 6 0 0 1 0 0 4 16 4 8 5 0 1 2 20 0 15 5 7 3 0 4 5 11 7.188848920863309
2 9 2 0 0 1 27 21 0 29 5 0 14 2 0 0 0 0 0 8 13 2 17 6 2 44 20 30 35 36 0 8 0 20 15 9 3 23 0 0 0 0 0 2 1 1 0 2 16 0 0 5 4 1 0 15 9 35 0 7 0 3 0 20 8 0 0 22 0 6 1 1 1 7 0 0 9 3 4 0 1 27 28 0 0 54 4 0 0 0 1 0 3 0 3 0 2 15 0 0 0 0 1 30 0 7 0 0 11 4 0 12 2 0 0 12 0 0 0 0 12 0 0 37 13 4 0 0 0 0 9 13 0 0 0 1 0 0 14 0 36 2 0 29 1 0 3 0 34 0 0 1 8 9 0 31 0 2 0 2 10 14 0 0 1 23 0 0 28 0 0 16 0 40 4 0 0 6 20 45 3 9 9 0 2 16 0 5 1 7 0 13 0 0 2 3 37 0 16 0 0 2 23 1 9 15 1 6 0 0 12 15 1 14 19 1 9 18 0 0 0 0 0 4 8 4 19 0 1 28 0 0 31 1 5 1 16 16 3 0 0 15 0 0 8 1 1 3 1 0 38 23 22 0 3 2 0 0 0 0 3 14 5 40 0 5 4 2 0 0 30 0 10 20 0 2 0 13 5 9 5 0 11 24 3 29 0 1 1 12 0 0 16 3 10 1 1 8 0 23 0 19 10 2 0 31 10 7 0 2 14 0 0 1 17 4 4 17 26 1 28 7 0 14 0 10 4 7 2 5 2 11 2 0 1 0 0 23 22 0 0 0 9 15 9 0 2 0 21 0 16 4 0 0 0 17 0 6 0 16 7 0 3 2 0 13 23 7 19 0 21 5 12 0 9 2 0 3 0 1 2 27 0 2 17 33 4 7 0 0 20 0 27 28 0 10 11 13 7 0 22 9 0 1 0 0 0 1 4 3 0 0 0 23 14 26 6 0 1 1 13 0 11 10 0 0 0 38 10 9 0 0 2 0 0 0 0 34 3 0 0 18 0 0 0 19 13 3 6 2 0 38 1 5 17 0 16 7 21 14 6 25 1 0 0 0 8 1 5 0 0 29 17 0 2 1 0 31 0 0 4 19 46 10 2 0 28 1 8 11 2 0 0 49 0 9 0 0 0 4 0 9 7 14 0 26 39 0 2 0 0 11 0 8 0 6 1 0 0 0 4 2 1 6 0 8 28 0 1 0 0 18 6 0 0 1 0 0 2 16 4 7 5 0 1 2 18 0 14 4 8 3 0 4 3 12 7.010791366906475
2 10 2 0 0 1 27 22 0 29 4 0 14 2 0 0 0 0 0 6 12 2 16 6 2 37 20 32 37 34 0 7 0 19 15 11 3 21 0 0 0 0 0 2 1 1 0 2 13 0 0 6 4 1 0 15 10 33 0 8 0 3 0 20 6 0 0 19 0 6 0 1 1 8 0 0 12 3 5 0 1 25 28 0 0 53 3 0 0 0 1 0 2 0 3 0 2 13 0 0 0 0 1 26 0 7 0 0 11 3 0 14 2 0 0 12 0 0 0 0 11 0 0 31 12 4 0 0 0 0 10 13 0 0 0 1 0 0 13 0 38 2 0 28 1 0 3 0 35 0 0 1 7 10 0 34 0 2 0 2 9 13 0 0 1 21 0 0 23 0 0 16 0 43 3 0 0 6 18 47 3 9 10 0 3 15 0 6 1 5 0 9 0 0 2 2 38 0 16 0 0 2 22 1 7 15 1 5 0 0 10 13 1 12 19 1 8 18 0 0 0 0 0 2 7 4 20 0 1 23 0 0 28 1 5 1 16 16 2 0 0 16 0 0 7 1 1 3 1 0 37 23 23 0 3 2 0 0 0 0 3 14 3 41 0 5 4 2 0 0 31 0 9 19 0 1 0 13 5 11 4 0 7 27 2 23 0 1 1 9 0 0 14 3 10 1 1 10 0 24 0 19 10 2 0 31 10 6 0 2 15 0 0 1 17 4 3 16 21 1 28 7 0 12 0 12 3 6 2 4 2 12 2 0 1 0 0 22 24 0 0 0 8 16 9 0 2 0 20 0 14 4 0 0 0 14 0 4 0 17 7 0 2 2 0 13 22 9 23 0 20 6 11 0 7 2 0 3 0 1 2 28 0 2 18 35 3 7 0 0 21 0 24 26 0 10 12 8 7 0 25 7 0 1 0 0 0 0 3 3 0 0 0 19 13 29 5 0 1 1 14 0 9 7 0 0 0 38 9 8 0 0 2 0 0 0 0 33 3 0 0 17 0 0 0 20 11 3 6 1 0 32 1 5 16 0 15 5 22 14 5 23 1 0 0 0 8 1 3 0 0 33 18 0 2 1 0 35 0 0 4 18 44 8 2 0 26 1 8 7 2 0 0 49 0 9 0 0 0 3 0 11 9 16 0 25 39 0 2 0 0 11 0 7 0 7 1 0 0 0 4 1 0 6 0 8 30 0 1 0 0 16 6 0 0 1 0 0 1 15 4 5 3 0 1 2 15 0 15 4 8 2 0 4 3 11 6.780575539568345
2 14 3 0 0 0 24 23 0 31 3 0 15 1 0 0 0 0 0 5 11 2 15 7 1 32 21 28 39 33 0 8 0 20 14 11 2 20 0 0 0 0 0 2 1 1 0 2 12 0 0 6 2 1 0 17 11 32 0 7 0 3 0 17 6 0 0 18 0 6 0 1 1 9 0 0 11 2 5 0 1 27 22 0 0 57 3 0 0 0 1 0 2 0 3 0 2 16 0 0 0 0 1 22 0 6 0 0 8 3 0 13 1 0 0 13 0 0 0 0 14 0 0 27 14 3 0 0 0 0 9 12 0 0 0 1 0 0 14 0 35 0 0 28 1 0 3 0 35 0 0 1 7 9 0 33 0 0 0 2 9 15 0 0 1 16 0 0 19 0 0 18 0 40 2 0 0 6 17 42 2 8 9 0 3 17 0 7 1 4 0 8 0 0 2 2 37 0 18 0 0 1 18 1 8 15 1 4 0 0 10 13 0 12 19 0 6 20 0 0 0 0 0 2 5 4 18 0 1 21 0 0 27 1 4 0 13 16 2 0 0 18 0 0 6 1 1 3 1 0 39 25 22 0 3 1 0 0 0 0 2 15 4 44 0 4 2 2 0 0 27 0 9 18 0 1 0 13 5 14 2 0 7 28 2 23 0 1 1 9 0 0 15 3 9 1 1 11 0 23 0 19 7 2 0 30 11 5 0 2 14 0 0 0 17 3 2 18 24 1 30 7 0 11 0 13 3 4 2 4 2 10 2 0 1 0 0 19 28 0 0 0 9 17 12 0 2 0 16 0 16 5 0 0 0 14 0 4 0 17 8 0 2 2 0 13 19 11 24 0 21 6 9 0 7 2 0 4 0 1 1 36 0 2 16 30 2 6 0 0 23 0 25 27 0 11 14 7 6 0 28 6 0 0 0 0 0 0 3 3 0 0 0 24 9 28 5 0 1 1 13 0 7 7 0 0 0 33 9 8 0 0 2 0 0 0 0 30 2 0 0 18 0 0 0 19 10 2 6 1 0 34 1 5 15 0 13 4 25 15 5 19 1 0 0 0 6 1 3 0 0 30 20 0 1 1 0 34 0 0 4 16 48 7 2 0 22 1 8 5 1 0 0 49 0 9 0 0 0 3 0 10 8 15 0 22 37 0 1 0 0 9 0 6 0 6 1 0 0 0 4 1 0 5 0 9 28 0 1 0 0 11 5 0 0 0 0 0 1 15 4 5 3 0 1 2 14 0 13 3 6 2 0 4 4 10 6.573741007194244
2 12 5 0 0 0 24 25 0 33 4 0 12 1 0 0 0 0 0 5 11 1 15 8 1 29 23 25 42 30 0 12 0 17 12 11 2 20 0 0 0 0 0 1 1 1 0 0 10 0 0 7 2 1 0 20 14 31 0 7 0 3 0 15 6 0 0 20 0 6 0 1 0 10 0 0 11 2 5 0 0 23 25 0 0 55 2 0 0 0 1 0 1 0 2 0 2 14 0 0 0 0 1 22 0 6 0 0 4 3 0 12 0 0 0 13 0 0 0 0 19 0 0 26 13 3 0 0 0 0 6 12 0 0 0 1 0 0 15 0 31 0 0 30 1 0 3 0 35 0 0 0 7 10 0 28 0 0 0 0 10 14 0 0 1 13 0 0 17 0 0 19 0 35 2 0 0 5 15 40 2 6 8 0 3 19 0 7 0 4 0 8 0 0 2 2 35 0 20 0 0 1 19 1 6 14 1 3 0 0 10 15 0 8 20 0 6 19 0 0 0 0 0 2 5 4 17 0 1 17 0 0 24 0 4 0 13 17 2 0 0 16 0 0 6 1 1 3 1 0 42 27 22 0 3 0 0 0 0 0 1 12 5 40 0 2 1 2 0 0 27 0 8 14 0 1 0 11 3 14 2 0 7 30 1 22 0 1 1 8 0 0 16 3 8 1 0 11 0 27 0 20 5 2 0 30 10 5 0 2 13 0 0 0 18 3 2 18 23 1 27 4 0 9 0 16 2 4 1 4 2 9 2 0 1 0 0 14 32 0 0 0 10 19 14 0 2 0 15 0 20 7 0 0 0 14 0 3 0 17 8 0 2 2 0 10 19 11 26 0 19 6 7 0 7 2 0 3 0 1 1 39 0 2 16 29 1 4 0 0 23 0 24 24 0 13 16 7 5 0 28 5 0 0 0 0 0 0 3 3 0 0 0 25 8 28 5 0 0 1 13 0 8 7 0 0 0 34 6 8 0 0 2 0 0 0 0 27 2 0 0 15 0 0 0 17 10 2 5 1 0 31 1 5 14 0 13 3 27 16 4 18 1 0 0 0 5 0 2 0 0 30 18 0 1 1 0 33 0 0 3 15 42 6 1 0 22 1 8 4 1 0 0 50 0 9 0 0 0 3 0 13 9 13 0 22 32 0 1 0 0 8 0 6 0 5 1 0 0 0 3 1 0 5 0 9 28 0 1 0 0 9 5 0 0 0 0 0 1 17 4 4 2 0 1 2 9 0 13 3 6 2 0 5 5 9 6.350719424460432
2 12 6 0 0 0 22 22 0 32 4 0 12 0 0 0 0 0 0 7 11 1 13 8 1 27 20 25 41 25 0 15 0 17 12 12 2 22 0 0 0 0 0 1 1 1 0 0 11 0 0 5 2 1 0 20 16 30 0 8 0 3 0 15 6 0 0 19 0 4 0 0 0 8 0 0 10 2 3 0 0 19 25 0 0 54 1 0 0 0 1 0 1 0 2 0 1 16 0 0 0 0 0 22 0 7 0 0 3 3 0 14 0 0 0 14 0 0 0 0 20 0 0 24 11 3 0 0 0 0 5 11 0 0 0 1 0 0 12 0 31 0 0 34 0 0 2 0 32 0 0 0 6 9 0 29 0 0 0 0 12 14 0 0 0 14 0 0 15 0 0 20 0 38 2 0 0 4 16 41 2 6 7 0 3 16 0 6 0 2 0 7 0 0 2 2 31 0 22 0 0 1 19 1 6 14 1 3 0 0 9 15 0 7 20 0 6 16 0 0 0 0 0 2 4 3 20 0 1 15 0 0 25 0 3 0 12 17 2 0 0 18 0 0 6 1 1 3 1 0 42 26 18 0 2 0 0 0 0 0 1 9 5 44 0 0 0 1 0 0 26 0 6 14 0 1 0 9 2 17 2 0 6 29 1 18 0 0 1 8 0 0 13 1 9 1 0 9 0 27 0 18 5 2 0 31 12 5 0 2 14 0 0 0 19 3 2 21 23 1 31 3 0 8 0 17 1 2 0 5 1 9 2 0 0 0 0 14 33 0 0 0 11 17 7 0 2 0 17 0 16 7 0 0 0 11 0 2 0 18 8 0 2 2 0 11 17 11 23 0 20 4 6 0 7 2 0 2 0 1 1 42 0 1 16 23 1 4 0 0 21 0 21 24 0 12 16 7 5 0 25 5 0 0 0 0 0 0 2 1 0 0 0 22 7 25 4 0 0 1 11 0 7 5 0 0 0 34 4 11 0 0 2 0 0 0 0 21 1 0 0 17 0 0 0 14 12 2 4 1 0 36 1 5 9 0 14 2 25 15 4 17 0 0 0 0 3 0 2 0 0 28 16 0 1 0 0 30 0 0 2 14 45 6 1 0 22 0 11 4 1 0 0 51 0 7 0 0 0 3 0 12 8 12 0 21 31 0 1 0 0 9 0 6 0 5 1 0 0 0 3 1 0 4 0 9 29 0 1 0 0 8 4 0 0 0 0 0 1 16 5 4 1 0 1 1 9 0 10 3 5 1 0 4 4 10 6.091726618705036
2 12 6 0 0 0 23 21 0 39 6 0 13 0 0 0 0 0 0 12 9 0 11 8 1 26 18 22 41 21 0 14 0 18 9 13 2 22 0 0 0 0 0 1 0 1 0 0 9 0 0 7 2 1 0 16 14 28 0 9 0 3 0 12 5 0 0 18 0 4 0 0 0 7 0 0 9 2 3 0 0 21 22 0 0 54 0 0 0 0 1 0 1 0 1 0 0 20 0 0 0 0 0 22 0 8 0 0 2 2 0 17 0 0 0 13 0 0 0 0 18 0 0 25 12 3 0 0 0 0 4 12 0 0 0 1 0 0 10 0 30 0 0 34 0 0 2 0 27 0 0 0 5 9 0 28 0 0 0 0 10 14 0 0 0 11 0 0 14 0 0 20 0 38 2 0 0 4 12 37 2 6 6 0 4 19 0 6 0 2 0 6 0 0 1 2 30 0 24 0 0 1 21 1 5 13 1 2 0 0 6 17 0 5 21 0 6 14 0 0 0 0 0 2 3 3 21 0 1 14 0 0 25 0 3 0 13 17 1 0 0 20 0 0 6 1 1 3 1 0 48 26 13 0 2 0 0 0 0 0 1 8 6 45 0 0 0 0 0 0 25 0 6 12 0 1 0 9 2 16 2 0 5 31 1 16 0 0 0 8 0 0 17 1 10 1 0 11 0 26 0 16 5 2 0 27 12 3 0 2 12 0 0 0 19 1 1 24 25 0 32 2 0 6 0 14 1 2 0 6 0 11 2 0 0 0 0 12 33 0 0 0 10 16 6 0 0 0 13 0 15 8 0 0 0 8 0 2 0 16 8 0 2 2 0 11 16 12 23 0 23 3 7 0 5 1 0 2 0 1 0 43 0 1 14 22 0 4 0 0 22 0 20 21 0 12 18 7 5 0 24 6 0 0 0 0 0 0 2 1 0 0 0 21 7 25 3 0 0 1 11 0 9 6 0 0 0 35 3 10 0 0 2 0 0 0 0 21 0 0 0 17 0 0 0 15 10 2 4 1 0 35 1 3 9 0 15 0 26 13 3 18 0 0 0 0 3 0 2 0 0 27 14 0 1 0 0 26 0 0 2 14 40 7 0 0 24 0 10 4 1 0 0 51 0 7 0 0 0 2 0 10 9 11 0 20 31 0 1 0 0 12 0 5 0 3 1 0 0 0 1 1 0 2 0 8 27 0 1 0 0 8 5 0 0 0 0 0 1 15 5 3 1 0 1 0 9 0 11 3 5 1 0 3 4 11 5.904676258992806
2 12 7 0 0 0 24 21 0 40 8 0 12 0 0 0 0 0 0 11 9 0 11 8 1 29 17 24 40 21 0 17 0 17 9 12 2 19 0 0 0 0 0 1 0 1 0 0 10 0 0 11 2 0 0 19 14 30 0 10 0 3 0 10 4 0 0 19 0 4 0 0 0 6 0 0 10 2 5 0 0 19 21 0 0 53 0 0 0 0 0 0 1 0 1 0 0 22 0 0 0 0 0 22 0 10 0 0 2 0 0 14 0 0 0 12 0 0 0 0 17 0 0 23 12 3 0 0 0 0 4 11 0 0 0 1 0 0 9 0 36 0 0 34 0 0 1 0 24 0 0 0 5 10 0 27 0 0 0 0 8 13 0 0 0 10 0 0 13 0 0 24 0 43 2 0 0 3 16 38 1 6 7 0 6 22 0 5 0 2 0 5 0 0 1 2 29 0 25 0 0 1 20 1 5 12 1 1 0 0 5 16 0 4 22 0 6 14 0 0 0 0 0 1 3 3 22 0 1 13 0 0 21 0 2 0 13 17 1 0 0 20 0 0 4 1 1 3 1 0 49 28 11 0 2 0 0 0 0 0 1 6 6 51 0 0 0 0 0 0 25 0 6 11 0 1 0 8 2 16 2 0 5 29 1 10 0 0 0 7 0 0 18 0 9 1 0 12 0 29 0 12 4 2 0 29 12 3 0 2 13 0 0 0 17 1 1 28 20 0 33 2 0 1 0 15 1 2 0 5 0 13 2 0 0 0 0 11 34 0 0 0 9 14 8 0 0 0 12 0 12 7 0 0 0 7 0 1 0 16 10 0 1 2 0 12 16 13 26 0 22 3 8 0 3 1 0 2 0 0 0 51 0 1 13 20 0 3 0 0 21 0 18 18 0 10 20 7 4 0 20 5 0 0 0 0 0 0 2 0 0 0 0 19 7 24 3 0 0 0 12 0 12 7 0 0 0 40 3 13 0 0 1 0 0 0 0 20 0 0 0 18 0 0 0 17 10 2 2 1 0 35 1 3 9 0 13 0 22 16 3 15 0 0 0 0 3 0 2 0 0 25 13 0 1 0 0 24 0 0 1 13 37 5 0 0 23 0 12 4 1 0 0 48 0 6 0 0 0 2 0 9 10 9 0 18 30 0 1 0 0 14 0 4 0 2 1 0 0 0 1 0 0 2 0 7 26 0 1 0 0 9 5 0 0 0 0 0 1 17 6 2 1 0 1 0 9 0 9 3 4 1 0 3 4 10 5.825539568345324
2 13 6 0 0 0 20 20 0 40 7 0 13 0 0 0 0 0 0 11 8 0 8 7 0 25 16 25 38 22 0 19 0 13 9 14 2 14 0 0 0 0 0 1 0 0 0 0 10 0 0 11 1 0 0 18 12 26 0 10 0 3 0 8 4 0 0 21 0 4 0 0 0 6 0 0 11 2 6 0 0 20 23 0 0 52 0 0 0 0 0 0 0 0 0 0 0 18 0 0 0 0 0 21 0 10 0 0 2 0 0 14 0 0 0 12 0 0 0 0 17 0 0 26 11 2 0 0 0 0 2 12 0 0 0 1 0 0 9 0 43 0 0 31 0 0 1 0 21 0 0 0 5 11 0 28 0 0 0 0 7 15 0 0 0 10 0 0 11 0 0 21 0 39 2 0 0 2 16 37 1 4 7 0 5 22 0 5 0 2 0 5 0 0 1 2 22 0 22 0 0 0 21 1 5 12 1 0 0 0 6 15 0 3 24 0 3 14 0 0 0 0 0 1 3 3 27 0 1 11 0 0 22 0 2 0 11 15 1 0 0 21 0 0 5 1 1 3 1 0 52 30 11 0 2 0 0 0 0 0 1 6 8 51 0 0 0 0 0 0 26 0 7 12 0 1 0 8 2 15 1 0 5 24 1 11 0 0 0 7 0 0 17 0 9 0 0 12 0 28 0 13 6 0 0 26 12 3 0 2 12 0 0 0 15 1 1 28 21 0 34 2 0 1 0 13 1 2 0 7 0 17 2 0 0 0 0 11 34 0 0 0 8 14 10 0 0 0 13 0 11 5 0 0 0 5 0 1 0 15 9 0 1 0 0 11 18 14 32 0 18 3 8 0 3 1 0 2 0 0 0 46 0 1 13 20 0 3 0 0 22 0 13 15 0 8 20 6 4 0 20 4 0 0 0 0 0 0 2 0 0 0 0 22 5 27 4 0 0 0 10 0 14 8 0 0 0 42 5 13 0 0 1 0 0 0 0 18 0 0 0 18 0 0 0 14 10 2 2 1 0 35 0 2 4 0 12 0 22 14 3 11 0 0 0 0 3 0 1 0 0 24 15 0 0 0 0 16 0 0 1 10 36 6 0 0 22 0 14 3 1 0 0 48 0 7 0 0 0 2 0 8 9 5 0 19 29 0 1 0 0 12 0 3 0 1 1 0 0 0 1 0 0 2 0 6 19 0 1 0 0 7 7 0 0 0 0 0 1 18 6 2 1 0 1 0 9 0 7 3 2 1 0 3 2 9 5.618705035971223
2 10 7 0 0 0 13 18 0 41 7 0 11 0 0 0 0 0 0 9 8 0 7 7 0 20 20 22 36 20 0 19 0 13 11 10 1 14 0 0 0 0 0 1 0 0 0 0 11 0 0 13 1 0 0 17 15 21 0 13 0 3 0 5 3 0 0 23 0 4 0 0 0 6 0 0 10 2 4 0 0 15 22 0 0 51 0 0 0 0 0 0 0 0 0 0 0 16 0 0 0 0 0 22 0 11 0 0 2 0 0 14 0 0 0 8 0 0 0 0 19 0 0 27 13 2 0 0 0 0 2 12 0 0 0 1 0 0 7 0 41 0 0 32 0 0 1 0 19 0 0 0 5 8 0 26 0 0 0 0 6 15 0 0 0 9 0 0 8 0 0 22 0 33 2 0 0 2 20 33 1 3 7 0 5 18 0 6 0 2 0 6 0 0 1 1 17 0 19 0 0 0 20 0 4 15 1 0 0 0 5 11 0 3 19 0 3 14 0 0 0 0 0 0 1 3 23 0 1 11 0 0 25 0 2 0 15 15 0 0 0 18 0 0 5 1 1 3 1 0 47 30 5 0 2 0 0 0 0 0 0 3 9 50 0 0 0 0 0 0 26 0 5 10 0 1 0 7 2 15 1 0 5 22 1 11 0 0 0 6 0 0 17 0 7 0 0 11 0 25 0 14 7 0 0 23 12 3 0 2 13 0 0 0 14 1 0 27 25 0 30 2 0 1 0 13 1 1 0 8 0 15 2 0 0 0 0 12 28 0 0 0 8 13 10 0 0 0 13 0 8 4 0 0 0 6 0 1 0 14 7 0 1 0 0 10 18 11 32 0 15 3 7 0 1 1 0 2 0 0 0 45 0 0 12 15 0 3 0 0 21 0 12 10 0 6 20 5 4 0 19 4 0 0 0 0 0 0 2 0 0 0 0 25 5 23 4 0 0 0 8 0 14 6 0 0 0 41 7 13 0 0 0 0 0 0 0 16 0 0 0 25 0 0 0 13 10 2 2 1 0 33 0 2 3 0 11 0 22 15 3 11 0 0 0 0 2 0 0 0 0 25 15 0 0 0 0 15 0 0 1 9 31 5 0 0 17 0 10 3 1 0 0 48 0 5 0 0 0 2 0 8 7 4 0 18 32 0 1 0 0 9 0 3 0 1 1 0 0 0 1 0 0 2 0 7 19 0 0 0 0 7 9 0 0 0 0 0 1 18 7 2 1 0 1 0 7 0 8 3 2 1 0 3 2 8 5.2913669064748209
2 12 7 0 0 0 11 14 0 39 7 0 11 0 0 0 0 0 0 10 7 0 6 6 0 17 20 19 40 19 0 19 0 14 11 10 1 12 0 0 0 0 0 1 0 0 0 0 13 0 0 12 1 0 0 15 17 17 0 11 0 3 0 5 1 0 0 24 0 4 0 0 0 5 0 0 9 2 3 0 0 16 24 0 0 49 0 0 0 0 0 0 0 0 0 0 0 15 0 0 0 0 0 21 0 9 0 0 2 0 0 13 0 0 0 7 0 0 0 0 18 0 0 29 12 2 0 0 0 0 2 11 0 0 0 1 0 0 7 0 40 0 0 36 0 0 0 0 17 0 0 0 6 7 0 22 0 0 0 0 6 15 0 0 0 10 0 0 5 0 0 21 0 32 1 0 0 2 20 34 1 3 7 0 5 15 0 6 0 2 0 5 0 0 1 1 15 0 18 0 0 0 19 0 3 14 1 0 0 0 6 10 0 2 17 0 2 13 0 0 0 0 0 0 1 2 24 0 1 8 0 0 24 0 2 0 16 17 0 0 0 19 0 0 5 1 1 2 1 0 44 28 6 0 1 0 0 0 0 0 0 3 9 43 0 0 0 0 0 0 27 0 5 11 0 1 0 5 2 12 1 0 4 24 0 10 0 0 0 6 0 0 17 0 6 0 0 13 0 18 0 17 7 0 0 27 12 4 0 2 13 0 0 0 11 1 0 22 24 0 32 2 0 1 0 14 1 1 0 9 0 21 1 0 0 0 0 13 23 0 0 0 6 12 11 0 0 0 13 0 8 4 0 0 0 8 0 1 0 14 9 0 0 0 0 9 17 8 31 0 15 3 6 0 1 0 0 2 0 0 0 41 0 0 13 13 0 3 0 0 25 0 13 11 0 6 20 4 5 0 20 3 0 0 0 0 0 0 2 0 0 0 0 26 5 20 4 0 0 0 8 0 16 5 0 0 0 40 6 15 0 0 0 0 0 0 0 13 0 0 0 27 0 0 0 11 9 2 1 1 0 31 0 2 1 0 13 0 22 17 3 8 0 0 0 0 1 0 0 0 0 21 12 0 0 0 0 13 0 0 1 8 29 4 0 0 16 0 10 3 0 0 0 49 0 6 0 0 0 2 0 8 5 4 0 17 36 0 0 0 0 10 0 2 0 1 1 0 0 0 0 0 0 1 0 6 16 0 0 0 0 5 8 0 0 0 0 0 1 19 8 2 1 0 0 0 5 0 8 3 2 1 0 2 1 9 5.095323741007194
2 11 10 0 0 0 11 14 0 38 7 0 10 0 0 0 0 0 0 10 7 0 8 5 0 15 18 19 33 19 0 20 0 13 11 10 1 9 0 0 0 0 0 0 0 0 0 0 11 0 0 11 1 0 0 19 21 17 0 12 0 2 0 4 1 0 0 23 0 4 0 0 0 3 0 0 9 2 3 0 0 19 25 0 0 47 0 0 0 0 0 0 0 0 0 0 0 15 0 0 0 0 0 21 0 7 0 0 2 0 0 13 0 0 0 6 0 0 0 0 17 0 0 28 9 2 0 0 0 0 1 8 0 0 0 1 0 0 7 0 42 0 0 38 0 0 0 0 19 0 0 0 3 7 0 17 0 0 0 0 7 15 0 0 0 12 0 0 4 0 0 24 0 30 1 0 0 1 18 32 1 3 8 0 4 14 0 7 0 2 0 6 0 0 1 1 13 0 20 0 0 0 17 0 3 15 1 0 0 0 3 9 0 2 17 0 2 10 0 0 0 0 0 0 1 1 26 0 1 8 0 0 23 0 2 0 16 15 0 0 0 18 0 0 4 1 0 2 1 0 42 26 7 0 1 0 0 0 0 0 0 2 6 41 0 0 0 0 0 0 26 0 3 9 0 1 0 4 2 12 1 0 3 26 0 10 0 0 0 5 0 0 21 0 5 0 0 13 0 14 0 16 10 0 0 28 13 4 0 2 16 0 0 0 9 1 0 16 21 0 34 2 0 1 0 12 1 1 0 10 0 23 1 0 0 0 0 11 21 0 0 0 5 11 8 0 0 0 13 0 7 4 0 0 0 9 0 1 0 14 10 0 0 0 0 8 16 8 37 0 14 2 8 0 1 0 0 2 0 0 0 40 0 0 12 12 0 3 0 0 26 0 13 7 0 5 23 4 4 0 18 3 0 0 0 0 0 0 1 0 0 0 0 26 4 18 4 0 0 0 8 0 13 5 0 0 0 37 8 12 0 0 0 0 0 0 0 12 0 0 0 30 0 0 0 13 9 1 1 1 0 33 0 2 1 0 13 0 24 18 2 6 0 0 0 0 1 0 0 0 0 24 9 0 0 0 0 11 0 0 1 7 27 4 0 0 18 0 9 3 0 0 0 53 0 5 0 0 0 1 0 7 3 4 0 14 38 0 0 0 0 9 0 2 0 1 1 0 0 0 0 0 0 0 0 6 14 0 0 0 0 4 8 0 0 0 0 0 1 22 10 1 1 0 0 0 4 0 9 3 2 1 0 2 1 11 4.955035971223022
2 10 12 0 0 0 10 11 0 37 9 0 9 0 0 0 0 0 0 11 6 0 7 4 0 13 14 21 31 18 0 19 0 16 9 10 1 10 0 0 0 0 0 0 0 0 0 0 10 0 0 11 1 0 0 17 24 19 0 16 0 0 0 4 1 0 0 19 0 4 0 0 0 3 0 0 10 2 2 0 0 20 24 0 0 39 0 0 0 0 0 0 0 0 0 0 0 17 0 0 0 0 0 17 0 7 0 0 1 0 0 11 0 0 0 5 0 0 0 0 18 0 0 30 9 2 0 0 0 0 1 8 0 0 0 1 0 0 9 0 48 0 0 37 0 0 0 0 18 0 0 0 5 7 0 15 0 0 0 0 7 14 0 0 0 9 0 0 2 0 0 19 0 29 1 0 0 0 19 31 1 3 9 0 4 13 0 7 0 2 0 6 0 0 1 0 13 0 18 0 0 0 16 0 3 14 1 0 0 0 4 9 0 2 19 0 2 8 0 0 0 0 0 0 1 1 28 0 1 9 0 0 17 0 2 0 14 13 0 0 0 17 0 0 5 1 0 2 1 0 47 26 8 0 1 0 0 0 0 0 0 2 7 36 0 0 0 0 0 0 24 0 3 9 0 1 0 4 2 12 1 0 3 27 0 12 0 0 0 4 0 0 21 0 4 0 0 14 0 13 0 13 10 0 0 24 11 2 0 2 17 0 0 0 9 1 0 16 19 0 35 2 0 1 0 13 1 0 0 10 0 26 1 0 0 0 0 9 20 0 0 0 4 10 8 0 0 0 13 0 5 4 0 0 0 8 0 1 0 14 8 0 0 0 0 6 19 9 34 0 11 1 9 0 1 0 0 2 0 0 0 38 0 0 13 11 0 1 0 0 26 0 14 6 0 5 22 3 3 0 16 1 0 0 0 0 0 0 1 0 0 0 0 25 4 18 3 0 0 0 6 0 15 5 0 0 0 36 12 13 0 0 0 0 0 0 0 11 0 0 0 35 0 0 0 11 8 1 0 0 0 31 0 2 1 0 13 0 20 19 2 3 0 0 0 0 0 0 0 0 0 22 7 0 0 0 0 11 0 0 1 7 26 3 0 0 17 0 10 3 0 0 0 55 0 4 0 0 0 1 0 6 3 4 0 14 41 0 0 0 0 10 0 3 0 1 1 0 0 0 0 0 0 0 0 6 10 0 0 0 0 4 9 0 0 0 0 0 0 20 6 0 1 0 0 0 3 0 10 1 2 0 0 2 2 11 4.7859712230215829
2 10 15 0 0 0 8 10 0 43 9 0 8 0 0 0 0 0 0 11 5 0 7 3 0 13 13 22 31 17 0 16 0 19 8 9 1 9 0 0 0 0 0 0 0 0 0 0 8 0 0 11 1 0 0 15 27 19 0 18 0 0 0 4 1 0 0 17 0 3 0 0 0 3 0 0 7 2 2 0 0 22 23 0 0 37 0 0 0 0 0 0 0 0 0 0 0 17 0 0 0 0 0 17 0 5 0 0 1 0 0 10 0 0 0 4 0 0 0 0 19 0 0 27 10 1 0 0 0 0 1 7 0 0 0 1 0 0 9 0 42 0 0 38 0 0 0 0 16 0 0 0 3 7 0 10 0 0 0 0 7 15 0 0 0 9 0 0 2 0 0 16 0 32 1 0 0 0 17 31 1 3 11 0 4 12 0 7 0 1 0 6 0 0 1 0 12 0 15 0 0 0 17 0 1 12 1 0 0 0 2 10 0 1 19 0 2 5 0 0 0 0 0 0 0 1 30 0 1 8 0 0 18 0 2 0 11 12 0 0 0 16 0 0 5 1 0 2 1 0 49 23 8 0 1 0 0 0 0 0 0 1 6 34 0 0 0 0 0 0 25 0 1 9 0 1 0 2 2 13 1 0 3 26 0 14 0 0 0 4 0 0 21 0 4 0 0 13 0 12 0 16 9 0 0 25 12 4 0 1 20 0 0 0 7 1 0 14 20 0 33 2 0 1 0 13 0 0 0 10 0 26 0 0 0 0 0 8 18 0 0 0 3 10 7 0 0 0 12 0 4 4 0 0 0 9 0 1 0 12 9 0 0 0 0 4 21 10 29 0 11 1 13 0 1 0 0 2 0 0 0 37 0 0 11 9 0 1 0 0 22 0 14 6 0 5 18 1 4 0 15 1 0 0 0 0 0 0 1 0 0 0 0 24 3 19 3 0 0 0 5 0 15 4 0 0 0 33 12 13 0 0 0 0 0 0 0 8 0 0 0 33 0 0 0 12 7 1 0 0 0 28 0 2 1 0 14 0 17 22 1 3 0 0 0 0 0 0 0 0 0 22 7 0 0 0 0 17 0 0 1 5 26 3 0 0 12 0 9 3 0 0 0 49 0 2 0 0 0 0 0 7 3 3 0 14 41 0 0 0 0 11 0 4 0 1 1 0 0 0 0 0 0 0 0 6 9 0 0 0 0 3 6 0 0 0 0 0 0 20 5 0 0 0 0 0 3 0 10 1 2 0 0 1 4 9 4.597122302158273
2 7 15 0 0 0 7 9 0 39 11 0 6 0 0 0 0 0 0 12 4 0 5 3 0 11 14 25 26 18 0 14 0 18 7 8 1 9 0 0 0 0 0 0 0 0 0 0 8 0 0 9 1 0 0 14 30 20 0 14 0 0 0 3 1 0 0 16 0 3 0 0 0 3 0 0 7 2 2 0 0 21 24 0 0 34 0 0 0 0 0 0 0 0 0 0 0 20 0 0 0 0 0 14 0 4 0 0 1 0 0 9 0 0 0 3 0 0 0 0 18 0 0 27 10 1 0 0 0 0 0 6 0 0 0 1 0 0 9 0 35 0 0 38 0 0 0 0 13 0 0 0 4 6 0 10 0 0 0 0 6 15 0 0 0 9 0 0 2 0 0 17 0 27 1 0 0 0 12 26 1 2 10 0 4 12 0 7 0 0 0 7 0 0 0 0 10 0 14 0 0 0 17 0 1 11 0 0 0 0 1 11 0 1 24 0 2 5 0 0 0 0 0 0 0 1 28 0 1 8 0 0 18 0 2 0 11 11 0 0 0 15 0 0 6 1 0 2 1 0 42 19 9 0 1 0 0 0 0 0 0 1 7 34 0 0 0 0 0 0 21 0 1 8 0 1 0 2 2 13 0 0 1 25 0 13 0 0 0 3 0 0 18 0 4 0 0 11 0 11 0 17 12 0 0 22 14 3 0 1 21 0 0 0 6 1 0 13 16 0 27 2 0 1 0 13 0 0 0 13 0 26 0 0 0 0 0 8 17 0 0 0 2 8 6 0 0 0 11 0 2 3 0 0 0 10 0 1 0 9 7 0 0 0 0 3 24 11 29 0 10 1 10 0 1 0 0 2 0 0 0 40 0 0 12 8 0 1 0 0 21 0 12 5 0 5 20 1 4 0 14 0 0 0 0 0 0 0 0 0 0 0 0 25 1 17 2 0 0 0 5 0 14 4 0 0 0 32 13 15 0 0 0 0 0 0 0 7 0 0 0 33 0 0 0 11 7 1 0 0 0 29 0 2 1 0 16 0 15 20 1 3 0 0 0 0 0 0 0 0 0 20 6 0 0 0 0 19 0 0 1 3 26 2 0 0 10 0 8 2 0 0 0 51 0 1 0 0 0 0 0 7 3 3 0 15 36 0 0 0 0 13 0 5 0 1 1 0 0 0 0 0 0 0 0 6 7 0 0 0 0 3 6 0 0 0 0 0 0 16 4 0 0 0 0 0 3 0 10 1 2 0 0 0 3 9 4.356115107913669
2 7 13 0 0 0 5 8 0 34 11 0 5 0 0 0 0 0 0 12 4 0 5 3 0 11 15 28 25 17 0 12 0 16 6 9 1 9 0 0 0 0 0 0 0 0 0 0 8 0 0 8 1 0 0 13 38 19 0 13 0 0 0 3 1 0 0 16 0 3 0 0 0 2 0 0 8 2 2 0 0 22 26 0 0 32 0 0 0 0 0 0 0 0 0 0 0 21 0 0 0 0 0 13 0 4 0 0 1 0 0 8 0 0 0 3 0 0 0 0 22 0 0 26 9 1 0 0 0 0 0 5 0 0 0 1 0 0 7 0 28 0 0 36 0 0 0 0 12 0 0 0 4 4 0 12 0 0 0 0 5 14 0 0 0 7 0 0 2 0 0 15 0 22 1 0 0 0 10 24 1 2 9 0 3 8 0 6 0 0 0 4 0 0 0 0 9 0 14 0 0 0 13 0 1 13 0 0 0 0 1 12 0 1 26 0 2 5 0 0 0 0 0 0 0 1 31 0 1 8 0 0 20 0 2 0 10 10 0 0 0 16 0 0 7 1 0 2 1 0 37 18 8 0 1 0 0 0 0 0 0 1 6 31 0 0 0 0 0 0 21 0 0 8 0 1 0 1 2 13 0 0 1 24 0 13 0 0 0 2 0 0 19 0 4 0 0 11 0 9 0 12 14 0 0 20 13 3 0 1 20 0 0 0 5 0 0 12 14 0 26 2 0 1 0 12 0 0 0 13 0 26 0 0 0 0 0 6 14 0 0 0 2 8 6 0 0 0 10 0 2 3 0 0 0 7 0 1 0 9 7 0 0 0 0 2 24 9 31 0 10 1 11 0 1 0 0 2 0 0 0 37 0 0 12 6 0 1 0 0 21 0 8 5 0 4 24 1 5 0 11 0 0 0 0 0 0 0 0 0 0 0 0 28 1 16 1 0 0 0 4 0 13 2 0 0 0 32 15 13 0 0 0 0 0 0 0 8 0 0 0 30 0 0 0 12 7 1 0 0 0 23 0 2 1 0 17 0 12 21 1 2 0 0 0 0 0 0 0 0 0 15 4 0 0 0 0 21 0 0 1 3 23 2 0 0 10 0 9 2 0 0 0 48 0 1 0 0 0 0 0 9 3 2 0 13 32 0 0 0 0 14 0 6 0 1 0 0 0 0 0 0 0 0 0 6 6 0 0 0 0 3 5 0 0 0 0 0 0 14 4 0 0 0 0 0 3 0 10 1 2 0 0 0 4 9 4.14748201438849
1 5 16 0 0 0 5 5 0 29 11 0 4 0 0 0 0 0 0 11 3 0 6 2 0 11 17 29 22 17 0 13 0 16 5 9 0 8 0 0 0 0 0 0 0 0 0 0 9 0 0 8 1 0 0 12 36 17 0 13 0 0 0 3 1 0 0 16 0 3 0 0 0 2 0 0 10 1 2 0 0 21 27 0 0 29 0 0 0 0 0 0 0 0 0 0 0 20 0 0 0 0 0 14 0 3 0 0 1 0 0 6 0 0 0 3 0 0 0 0 21 0 0 27 10 1 0 0 0 0 0 6 0 0 0 1 0 0 7 0 25 0 0 40 0 0 0 0 10 0 0 0 5 4 0 11 0 0 0 0 10 10 0 0 0 6 0 0 2 0 0 16 0 23 1 0 0 0 9 24 1 2 11 0 2 9 0 6 0 0 0 3 0 0 0 0 8 0 14 0 0 0 12 0 1 11 0 0 0 0 1 13 0 1 26 0 2 5 0 0 0 0 0 0 0 1 28 0 1 10 0 0 18 0 2 0 11 13 0 0 0 16 0 0 6 1 0 2 1 0 33 22 6 0 1 0 0 0 0 0 0 1 7 30 0 0 0 0 0 0 23 0 0 7 0 0 0 1 2 15 0 0 1 25 0 13 0 0 0 2 0 0 21 0 3 0 0 9 0 6 0 14 14 0 0 18 14 3 0 1 20 0 0 0 5 0 0 12 14 0 25 1 0 1 0 11 0 0 0 11 0 27 0 0 0 0 0 6 15 0 0 0 2 7 5 0 0 0 8 0 2 3 0 0 0 8 0 1 0 9 6 0 0 0 0 2 24 7 28 0 9 1 16 0 1 0 0 2 0 0 0 38 0 0 10 5 0 1 0 0 20 0 8 5 0 3 23 1 5 0 11 0 0 0 0 0 0 0 0 0 0 0 0 25 1 16 1 0 0 0 4 0 12 2 0 0 0 34 18 12 0 0 0 0 0 0 0 7 0 0 0 27 0 0 0 15 6 1 0 0 0 24 0 2 1 0 18 0 8 19 1 2 0 0 0 0 0 0 0 0 0 15 4 0 0 0 0 22 0 0 1 2 21 2 0 0 7 0 10 1 0 0 0 46 0 1 0 0 0 0 0 7 3 2 0 9 36 0 0 0 0 15 0 3 0 0 0 0 0 0 0 0 0 0 0 6 4 0 0 0 0 3 5 0 0 0 0 0 0 12 4 0 0 0 0 0 3 0 11 1 2 0 0 0 5 9 4.044964028776978
0 5 17 0 0 0 4 5 0 23 8 0 4 0 0 0 0 0 0 12 2 0 6 2 0 12 18 30 22 15 0 12 0 17 7 10 0 10 0 0 0 0 0 0 0 0 0 0 9 0 0 7 1 0 0 8 41 13 0 16 0 0 0 2 1 0 0 14 0 2 0 0 0 2 0 0 7 0 2 0 0 19 27 0 0 28 0 0 0 0 0 0 0 0 0 0 0 22 0 0 0 0 0 14 0 2 0 0 0 0 0 6 0 0 0 2 0 0 0 0 21 0 0 27 10 0 0 0 0 0 0 6 0 0 0 1 0 0 10 0 26 0 0 43 0 0 0 0 8 0 0 0 7 4 0 10 0 0 0 0 13 9 0 0 0 5 0 0 2 0 0 16 0 23 0 0 0 0 10 24 1 2 10 0 2 9 0 6 0 0 0 2 0 0 0 0 8 0 12 0 0 0 13 0 1 9 0 0 0 0 1 13 0 1 25 0 2 5 0 0 0 0 0 0 0 1 27 0 1 9 0 0 21 0 2 0 13 14 0 0 0 16 0 0 7 1 0 2 1 0 32 27 7 0 1 0 0 0 0 0 0 1 6 28 0 0 0 0 0 0 19 0 0 7 0 0 0 1 2 14 0 0 1 25 0 10 0 0 0 1 0 0 20 0 3 0 0 6 0 4 0 14 14 0 0 20 13 3 0 1 22 0 0 0 5 0 0 11 15 0 23 1 0 1 0 12 0 0 0 12 0 26 0 0 0 0 0 5 13 0 0 0 1 7 5 0 0 0 7 0 1 3 0 0 0 9 0 1 0 9 6 0 0 0 0 2 27 4 25 0 9 1 15 0 1 0 0 1 0 0 0 39 0 0 11 4 0 1 0 0 18 0 8 5 0 3 22 0 4 0 10 0 0 0 0 0 0 0 0 0 0 0 0 19 1 13 0 0 0 0 4 0 10 2 0 0 0 40 18 12 0 0 0 0 0 0 0 8 0 0 0 22 0 0 0 12 6 1 0 0 0 28 0 2 0 0 19 0 8 19 1 2 0 0 0 0 0 0 0 0 0 14 4 0 0 0 0 22 0 0 1 2 18 2 0 0 5 0 11 1 0 0 0 38 0 1 0 0 0 0 0 6 2 1 0 10 35 0 0 0 0 14 0 2 0 0 0 0 0 0 0 0 0 0 0 4 3 0 0 0 0 4 5 0 0 0 0 0 0 10 4 0 0 0 0 0 2 0 11 1 2 0 0 0 4 9 3.91726618705036
0 4 17 0 0 0 3 5 0 21 9 0 2 0 0 0 0 0 0 14 2 0 5 2 0 10 16 30 20 17 0 13 0 17 9 12 0 11 0 0 0 0 0 0 0 0 0 0 9 0 0 7 0 0 0 7 37 13 0 15 0 0 0 2 0 0 0 15 0 2 0 0 0 2 0 0 6 0 2 0 0 18 26 0 0 28 0 0 0 0 0 0 0 0 0 0 0 21 0 0 0 0 0 13 0 2 0 0 0 0 0 5 0 0 0 1 0 0 0 0 25 0 0 27 10 0 0 0 0 0 0 7 0 0 0 1 0 0 10 0 25 0 0 43 0 0 0 0 6 0 0 0 7 4 0 8 0 0 0 0 12 9 0 0 0 4 0 0 1 0 0 15 0 23 0 0 0 0 9 23 0 2 8 0 1 9 0 6 0 0 0 2 0 0 0 0 6 0 14 0 0 0 11 0 1 7 0 0 0 0 1 13 0 1 25 0 2 4 0 0 0 0 0 0 0 1 27 0 1 8 0 0 22 0 2 0 13 11 0 0 0 21 0 0 7 1 0 2 1 0 30 30 6 0 1 0 0 0 0 0 0 1 6 26 0 0 0 0 0 0 20 0 0 8 0 0 0 1 2 12 0 0 1 22 0 11 0 0 0 0 0 0 16 0 2 0 0 3 0 4 0 11 16 0 0 21 14 1 0 1 23 0 0 0 5 0 0 10 18 0 19 1 0 1 0 10 0 0 0 13 0 26 0 0 0 0 0 4 11 0 0 0 1 5 5 0 0 0 8 0 1 3 0 0 0 7 0 1 0 5 5 0 0 0 0 2 28 3 23 0 8 1 17 0 1 0 0 1 0 0 0 39 0 0 12 4 0 1 0 0 17 0 8 5 0 3 23 0 3 0 11 0 0 0 0 0 0 0 0 0 0 0 0 17 1 12 0 0 0 0 3 0 10 2 0 0 0 39 21 13 0 0 0 0 0 0 0 8 0 0 0 22 0 0 0 11 8 1 0 0 0 27 0 2 0 0 22 0 8 20 1 2 0 0 0 0 0 0 0 0 0 14 4 0 0 0 0 19 0 0 0 2 18 2 0 0 5 0 11 1 0 0 0 35 0 1 0 0 0 0 0 7 2 0 0 8 29 0 0 0 0 12 0 1 0 0 0 0 0 0 0 0 0 0 0 3 3 0 0 0 0 3 6 0 0 0 0 0 0 11 3 0 0 0 0 0 2 0 7 0 2 0 0 0 3 10 3.778776978417266
0 4 17 0 0 0 3 5 0 19 10 0 2 0 0 0 0 0 0 16 2 0 8 2 0 11 17 36 19 17 0 14 0 14 13 10 0 9 0 0 0 0 0 0 0 0 0 0 8 0 0 8 0 0 0 4 40 14 0 13 0 0 0 2 0 0 0 14 0 0 0 0 0 2 0 0 5 0 2 0 0 17 24 0 0 28 0 0 0 0 0 0 0 0 0 0 0 21 0 0 0 0 0 14 0 1 0 0 0 0 0 4 0 0 0 1 0 0 0 0 25 0 0 25 9 0 0 0 0 0 0 7 0 0 0 1 0 0 7 0 27 0 0 47 0 0 0 0 6 0 0 0 7 3 0 7 0 0 0 0 11 8 0 0 0 4 0 0 0 0 0 15 0 25 0 0 0 0 7 18 0 2 10 0 1 7 0 4 0 0 0 2 0 0 0 0 6 0 17 0 0 0 12 0 1 8 0 0 0 0 1 13 0 0 27 0 2 4 0 0 0 0 0 0 0 1 27 0 0 8 0 0 23 0 1 0 13 10 0 0 0 20 0 0 8 1 0 2 1 0 26 28 3 0 1 0 0 0 0 0 0 1 6 29 0 0 0 0 0 0 18 0 0 7 0 0 0 1 2 11 0 0 1 19 0 11 0 0 0 0 0 0 13 0 2 0 0 3 0 4 0 11 18 0 0 19 11 1 0 1 24 0 0 0 2 0 0 7 16 0 22 1 0 1 0 9 0 0 0 12 0 26 0 0 0 0 0 5 9 0 0 0 1 6 4 0 0 0 7 0 1 3 0 0 0 9 0 1 0 4 5 0 0 0 0 2 28 5 21 0 6 1 18 0 1 0 0 0 0 0 0 43 0 0 12 3 0 1 0 0 16 0 6 3 0 2 26 0 2 0 10 0 0 0 0 0 0 0 0 0 0 0 0 16 1 10 0 0 0 0 3 0 12 2 0 0 0 45 21 11 0 0 0 0 0 0 0 6 0 0 0 24 0 0 0 14 8 1 0 0 0 26 0 1 0 0 20 0 7 20 1 3 0 0 0 0 0 0 0 0 0 13 3 0 0 0 0 18 0 0 0 2 18 2 0 0 5 0 10 1 0 0 0 35 0 1 0 0 0 0 0 6 2 0 0 9 27 0 0 0 0 10 0 1 0 0 0 0 0 0 0 0 0 0 0 3 3 0 0 0 0 3 6 0 0 0 0 0 0 12 3 0 0 0 0 0 2 0 8 0 1 0 0 0 3 10 3.7014388489208636
0 3 16 0 0 0 3 4 0 18 10 0 2 0 0 0 0 0 0 18 2 0 8 2 0 12 15 44 17 16 0 14 0 14 13 12 0 9 0 0 0 0 0 0 0 0 0 0 7 0 0 9 0 0 0 4 42 13 0 13 0 0 0 1 0 0 0 13 0 0 0 0 0 2 0 0 4 0 2 0 0 16 22 0 0 24 0 0 0 0 0 0 0 0 0 0 0 20 0 0 0 0 0 11 0 0 0 0 0 0 0 2 0 0 0 1 0 0 0 0 24 0 0 27 11 0 0 0 0 0 0 7 0 0 0 1 0 0 7 0 28 0 0 47 0 0 0 0 3 0 0 0 8 3 0 5 0 0 0 0 14 8 0 0 0 4 0 0 0 0 0 12 0 22 0 0 0 0 9 16 0 1 9 0 1 7 0 4 0 0 0 2 0 0 0 0 4 0 18 0 0 0 11 0 1 8 0 0 0 0 1 11 0 0 23 0 2 3 0 0 0 0 0 0 0 1 21 0 0 7 0 0 22 0 1 0 12 10 0 0 0 23 0 0 8 0 0 2 1 0 25 28 4 0 0 0 0 0 0 0 0 1 5 26 0 0 0 0 0 0 20 0 0 5 0 0 0 0 2 11 0 0 1 19 0 11 0 0 0 0 0 0 11 0 2 0 0 2 0 4 0 10 18 0 0 17 12 1 0 0 20 0 0 0 2 0 0 7 16 0 23 1 0 1 0 9 0 0 0 14 0 26 0 0 0 0 0 5 7 0 0 0 1 6 4 0 0 0 8 0 1 2 0 0 0 7 0 1 0 3 5 0 0 0 0 2 26 6 15 0 5 1 22 0 0 0 0 0 0 0 0 42 0 0 10 2 0 1 0 0 17 0 5 2 0 2 26 0 2 0 9 0 0 0 0 0 0 0 0 0 0 0 0 16 1 8 0 0 0 0 3 0 9 2 0 0 0 45 20 12 0 0 0 0 0 0 0 7 0 0 0 25 0 0 0 14 8 1 0 0 0 23 0 1 0 0 22 0 6 17 1 3 0 0 0 0 0 0 0 0 0 12 2 0 0 0 0 16 0 0 0 2 14 2 0 0 4 0 11 1 0 0 0 29 0 0 0 0 0 0 0 7 2 0 0 8 26 0 0 0 0 10 0 1 0 0 0 0 0 0 0 0 0 0 0 2 2 0 0 0 0 3 5 0 0 0 0 0 0 11 2 0 0 0 0 0 2 0 6 0 1 0 0 0 4 11 3.537769784172662
0 3 17 0 0 0 3 3 0 13 8 0 2 0 0 0 0 0 0 19 2 0 8 2 0 11 15 45 16 16 0 13 0 15 13 14 0 11 0 0 0 0 0 0 0 0 0 0 5 0 0 11 0 0 0 4 40 13 0 12 0 0 0 1 0 0 0 12 0 0 0 0 0 1 0 0 4 0 2 0 0 13 20 0 0 22 0 0 0 0 0 0 0 0 0 0 0 18 0 0 0 0 0 11 0 0 0 0 0 0 0 2 0 0 0 1 0 0 0 0 22 0 0 27 9 0 0 0 0 0 0 4 0 0 0 1 0 0 7 0 27 0 0 48 0 0 0 0 3 0 0 0 7 3 0 5 0 0 0 0 14 6 0 0 0 6 0 0 0 0 0 12 0 20 0 0 0 0 9 14 0 1 7 0 1 6 0 5 0 0 0 2 0 0 0 0 3 0 20 0 0 0 10 0 1 5 0 0 0 0 1 11 0 0 23 0 2 4 0 0 0 0 0 0 0 1 20 0 0 7 0 0 23 0 1 0 13 10 0 0 0 25 0 0 5 0 0 2 1 0 21 25 5 0 0 0 0 0 0 0 0 1 5 26 0 0 0 0 0 0 21 0 0 7 0 0 0 0 2 9 0 0 1 22 0 10 0 0 0 0 0 0 12 0 2 0 0 1 0 4 0 8 15 0 0 18 10 1 0 0 19 0 0 0 1 0 0 6 18 0 23 1 0 1 0 9 0 0 0 14 0 28 0 0 0 0 0 6 6 0 0 0 1 8 3 0 0 0 8 0 1 2 0 0 0 8 0 1 0 3 5 0 0 0 0 2 24 6 13 0 5 1 23 0 0 0 0 0 0 0 0 47 0 0 7 1 0 0 0 0 16 0 5 2 0 2 28 0 1 0 8 0 0 0 0 0 0 0 0 0 0 0 0 13 1 8 0 0 0 0 3 0 8 2 0 0 0 44 21 12 0 0 0 0 0 0 0 7 0 0 0 27 0 0 0 14 7 1 0 0 0 23 0 1 0 0 26 0 5 15 1 7 0 0 0 0 0 0 0 0 0 10 1 0 0 0 0 15 0 0 0 2 15 2 0 0 4 0 11 1 0 0 0 28 0 0 0 0 0 0 0 7 2 0 0 7 26 0 0 0 0 10 0 1 0 0 0 0 0 0 0 0 0 0 0 1 2 0 0 0 0 3 5 0 0 0 0 0 0 9 2 0 0 0 0 0 0 0 6 0 1 0 0 0 4 10 3.444244604316547
0 3 17 0 0 0 3 3 0 9 10 0 2 0 0 0 0 0 0 18 2 0 10 2 0 11 11 42 14 13 0 15 0 15 13 15 0 9 0 0 0 0 0 0 0 0 0 0 5 0 0 8 0 0 0 4 44 13 0 10 0 0 0 1 0 0 0 9 0 0 0 0 0 1 0 0 4 0 1 0 0 13 18 0 0 22 0 0 0 0 0 0 0 0 0 0 0 17 0 0 0 0 0 12 0 0 0 0 0 0 0 2 0 0 0 1 0 0 0 0 21 0 0 28 7 0 0 0 0 0 0 3 0 0 0 1 0 0 4 0 26 0 0 49 0 0 0 0 2 0 0 0 7 3 0 6 0 0 0 0 15 6 0 0 0 8 0 0 0 0 0 10 0 22 0 0 0 0 10 11 0 1 5 0 0 6 0 4 0 0 0 2 0 0 0 0 3 0 20 0 0 0 6 0 1 4 0 0 0 0 1 13 0 0 28 0 2 4 0 0 0 0 0 0 0 0 20 0 0 9 0 0 20 0 1 0 12 9 0 0 0 26 0 0 5 0 0 1 1 0 23 27 5 0 0 0 0 0 0 0 0 0 2 29 0 0 0 0 0 0 19 0 0 6 0 0 0 0 1 9 0 0 1 25 0 9 0 0 0 0 0 0 14 0 2 0 0 1 0 4 0 9 18 0 0 15 12 1 0 0 20 0 0 0 1 0 0 4 21 0 21 1 0 1 0 9 0 0 0 14 0 22 0 0 0 0 0 3 5 0 0 0 0 7 3 0 0 0 7 0 1 2 0 0 0 5 0 0 0 3 5 0 0 0 0 2 26 7 12 0 5 1 25 0 0 0 0 0 0 0 0 46 0 0 5 1 0 0 0 0 15 0 3 2 0 2 27 0 1 0 6 0 0 0 0 0 0 0 0 0 0 0 0 15 0 7 0 0 0 0 2 0 8 2 0 0 0 42 21 14 0 0 0 0 0 0 0 5 0 0 0 29 0 0 0 14 4 1 0 0 0 26 0 1 0 0 29 0 5 16 1 10 0 0 0 0 0 0 0 0 0 10 1 0 0 0 0 15 0 0 0 2 15 1 0 0 4 0 11 0 0 0 0 29 0 0 0 0 0 0 0 6 2 0 0 7 20 0 0 0 0 11 0 1 0 0 0 0 0 0 0 0 0 0 0 0 1 0 0 0 0 2 5 0 0 0 0 0 0 8 2 0 0 0 0 0 0 0 6 0 0 0 0 0 3 10 3.3489208633093527
0 1 19 0 0 0 3 5 0 9 11 0 2 0 0 0 0 0 0 18 2 0 10 2 0 12 9 41 14 10 0 18 0 13 13 18 0 6 0 0 0 0 0 0 0 0 0 0 4 0 0 7 0 0 0 3 46 15 0 10 0 0 0 1 0 0 0 9 0 0 0 0 0 1 0 0 3 0 1 0 0 11 18 0 0 22 0 0 0 0 0 0 0 0 0 0 0 18 0 0 0 0 0 12 0 0 0 0 0 0 0 1 0 0 0 1 0 0 0 0 21 0 0 29 8 0 0 0 0 0 0 3 0 0 0 1 0 0 4 0 22 0 0 53 0 0 0 0 2 0 0 0 8 3 0 7 0 0 0 0 16 6 0 0 0 7 0 0 0 0 0 8 0 21 0 0 0 0 9 10 0 1 5 0 0 5 0 3 0 0 0 2 0 0 0 0 3 0 21 0 0 0 6 0 1 5 0 0 0 0 0 9 0 0 30 0 2 5 0 0 0 0 0 0 0 0 22 0 0 9 0 0 19 0 1 0 12 10 0 0 0 27 0 0 5 0 0 1 1 0 20 28 5 0 0 0 0 0 0 0 0 0 1 26 0 0 0 0 0 0 18 0 0 5 0 0 0 0 1 9 0 0 0 27 0 8 0 0 0 0 0 0 13 0 2 0 0 0 0 4 0 9 16 0 0 16 16 1 0 0 17 0 0 0 1 0 0 6 18 0 22 1 0 1 0 8 0 0 0 13 0 23 0 0 0 0 0 2 5 0 0 0 0 8 2 0 0 0 7 0 1 2 0 0 0 5 0 0 0 2 5 0 0 0 0 2 25 8 9 0 5 0 27 0 0 0 0 0 0 0 0 48 0 0 3 1 0 0 0 0 15 0 3 2 0 1 29 0 1 0 6 0 0 0 0 0 0 0 0 0 0 0 0 15 0 9 0 0 0 0 2 0 6 2 0 0 0 43 18 15 0 0 0 0 0 0 0 8 0 0 0 27 0 0 0 12 2 1 0 0 0 25 0 1 0 0 30 0 3 15 1 10 0 0 0 0 0 0 0 0 0 9 0 0 0 0 0 14 0 0 0 2 15 0 0 0 4 0 11 0 0 0 0 28 0 0 0 0 0 0 0 8 2 0 0 6 20 0 0 0 0 9 0 1 0 0 0 0 0 0 0 0 0 0 0 0 1 0 0 0 0 2 6 0 0 0 0 0 0 14 2 0 0 0 0 0 0 0 5 0 0 0 0 0 2 11 3.305755395683453
0 1 19 0 0 0 1 6 0 8 11 0 2 0 0 0 0 0 0 17 2 0 11 2 0 12 8 40 10 6 0 15 0 13 13 15 0 5 0 0 0 0 0 0 0 0 0 0 3 0 0 6 0 0 0 3 47 16 0 8 0 0 0 1 0 0 0 7 0 0 0 0 0 1 0 0 2 0 1 0 0 11 17 0 0 18 0 0 0 0 0 0 0 0 0 0 0 18 0 0 0 0 0 10 0 0 0 0 0 0 0 1 0 0 0 1 0 0 0 0 20 0 0 25 9 0 0 0 0 0 0 3 0 0 0 1 0 0 4 0 18 0 0 61 0 0 0 0 2 0 0 0 8 3 0 8 0 0 0 0 14 6 0 0 0 8 0 0 0 0 0 9 0 17 0 0 0 0 6 9 0 1 3 0 0 5 0 3 0 0 0 1 0 0 0 0 3 0 20 0 0 0 4 0 1 5 0 0 0 0 0 8 0 0 31 0 2 5 0 0 0 0 0 0 0 0 18 0 0 10 0 0 19 0 1 0 12 6 0 0 0 26 0 0 6 0 0 1 1 0 18 29 3 0 0 0 0 0 0 0 0 0 1 25 0 0 0 0 0 0 17 0 0 4 0 0 0 0 1 9 0 0 0 27 0 7 0 0 0 0 0 0 14 0 1 0 0 0 0 3 0 7 17 0 0 13 14 1 0 0 17 0 0 0 0 0 0 8 17 0 23 1 0 1 0 7 0 0 0 12 0 23 0 0 0 0 0 3 4 0 0 0 0 7 2 0 0 0 8 0 1 2 0 0 0 6 0 0 0 1 5 0 0 0 0 2 22 9 6 0 5 0 32 0 0 0 0 0 0 0 0 44 0 0 2 1 0 0 0 0 14 0 2 2 0 1 32 0 1 0 5 0 0 0 0 0 0 0 0 0 0 0 0 13 0 6 0 0 0 0 2 0 6 1 0 0 0 46 16 12 0 0 0 0 0 0 0 9 0 0 0 29 0 0 0 11 2 1 0 0 0 25 0 1 0 0 33 0 3 16 1 9 0 0 0 0 0 0 0 0 0 10 0 0 0 0 0 13 0 0 0 2 15 0 0 0 3 0 10 0 0 0 0 27 0 0 0 0 0 0 0 6 2 0 0 5 22 0 0 0 0 10 0 1 0 0 0 0 0 0 0 0 0 0 0 0 1 0 0 0 0 1 5 0 0 0 0 0 0 16 1 0 0 0 0 0 0 0 4 0 0 0 0 0 1 15 3.1690647482014389
0 1 15 0 0 0 0 6 0 8 11 0 2 0 0 0 0 0 0 14 2 0 10 2 0 13 8 35 8 5 0 12 0 14 12 14 0 5 0 0 0 0 0 0 0 0 0 0 3 0 0 5 0 0 0 3 48 16 0 8 0 0 0 1 0 0 0 5 0 0 0 0 0 1 0 0 1 0 1 0 0 10 18 0 0 15 0 0 0 0 0 0 0 0 0 0 0 20 0 0 0 0 0 11 0 0 0 0 0 0 0 1 0 0 0 1 0 0 0 0 19 0 0 24 7 0 0 0 0 0 0 3 0 0 0 1 0 0 4 0 16 0 0 59 0 0 0 0 2 0 0 0 9 3 0 9 0 0 0 0 16 6 0 0 0 8 0 0 0 0 0 8 0 16 0 0 0 0 6 7 0 1 3 0 0 4 0 3 0 0 0 1 0 0 0 0 3 0 19 0 0 0 4 0 1 3 0 0 0 0 0 9 0 0 30 0 0 5 0 0 0 0 0 0 0 0 14 0 0 10 0 0 20 0 1 0 11 4 0 0 0 29 0 0 4 0 0 1 1 0 21 28 3 0 0 0 0 0 0 0 0 0 1 22 0 0 0 0 0 0 17 0 0 3 0 0 0 0 1 10 0 0 0 32 0 7 0 0 0 0 0 0 15 0 1 0 0 0 0 2 0 7 19 0 0 13 12 1 0 0 16 0 0 0 0 0 0 6 17 0 21 1 0 1 0 7 0 0 0 11 0 22 0 0 0 0 0 3 4 0 0 0 0 8 1 0 0 0 8 0 1 1 0 0 0 5 0 0 0 1 5 0 0 0 0 2 21 7 6 0 5 0 33 0 0 0 0 0 0 0 0 40 0 0 2 0 0 0 0 0 13 0 2 2 0 1 30 0 1 0 3 0 0 0 0 0 0 0 0 0 0 0 0 12 0 6 0 0 0 0 2 0 6 1 0 0 0 46 16 13 0 0 0 0 0 0 0 7 0 0 0 30 0 0 0 11 1 1 0 0 0 25 0 1 0 0 34 0 3 16 1 9 0 0 0 0 0 0 0 0 0 8 0 0 0 0 0 10 0 0 0 2 9 0 0 0 3 0 8 0 0 0 0 25 0 0 0 0 0 0 0 7 1 0 0 5 20 0 0 0 0 9 0 1 0 0 0 0 0 0 0 0 0 0 0 0 1 0 0 0 0 1 4 0 0 0 0 0 0 17 1 0 0 0 0 0 0 0 5 0 0 0 0 0 1 16 3.0323741007194244
0 1 14 0 0 0 0 5 0 9 12 0 2 0 0 0 0 0 0 13 2 0 11 1 0 10 8 41 7 5 0 10 0 15 10 10 0 6 0 0 0 0 0 0 0 0 0 0 3 0 0 5 0 0 0 3 49 14 0 9 0 0 0 0 0 0 0 3 0 0 0 0 0 1 0 0 0 0 1 0 0 10 15 0 0 14 0 0 0 0 0 0 0 0 0 0 0 17 0 0 0 0 0 12 0 0 0 0 0 0 0 1 0 0 0 1 0 0 0 0 20 0 0 24 8 0 0 0 0 0 0 3 0 0 0 1 0 0 4 0 12 0 0 58 0 0 0 0 1 0 0 0 10 3 0 10 0 0 0 0 14 5 0 0 0 7 0 0 0 0 0 7 0 14 0 0 0 0 6 9 0 1 5 0 0 1 0 2 0 0 0 1 0 0 0 0 2 0 16 0 0 0 2 0 1 3 0 0 0 0 0 6 0 0 35 0 0 5 0 0 0 0 0 0 0 0 11 0 0 10 0 0 18 0 1 0 12 5 0 0 0 33 0 0 4 0 0 1 1 0 19 30 2 0 0 0 0 0 0 0 0 0 1 18 0 0 0 0 0 0 18 0 0 3 0 0 0 0 1 13 0 0 0 30 0 7 0 0 0 0 0 0 16 0 1 0 0 0 0 2 0 7 21 0 0 11 12 1 0 0 16 0 0 0 0 0 0 6 18 0 20 1 0 1 0 8 0 0 0 10 0 25 0 0 0 0 0 2 4 0 0 0 0 10 0 0 0 0 8 0 0 1 0 0 0 6 0 0 0 1 3 0 0 0 0 2 21 6 5 0 5 0 36 0 0 0 0 0 0 0 0 38 0 0 2 0 0 0 0 0 8 0 2 2 0 1 31 0 1 0 3 0 0 0 0 0 0 0 0 0 0 0 0 13 0 5 0 0 0 0 2 0 4 1 0 0 0 46 14 13 0 0 0 0 0 0 0 7 0 0 0 29 0 0 0 12 1 1 0 0 0 31 0 1 0 0 36 0 2 14 1 7 0 0 0 0 0 0 0 0 0 8 0 0 0 0 0 9 0 0 0 2 9 0 0 0 3 0 8 0 0 0 0 23 0 0 0 0 0 0 0 8 1 0 0 3 17 0 0 0 0 10 0 1 0 0 0 0 0 0 0 0 0 0 0 0 0 0 0 0 0 1 4 0 0 0 0 0 0 19 1 0 0 0 0 0 0 0 3 0 0 0 0 0 1 19 2.964028776978417
0 1 14 0 0 0 0 6 0 8 12 0 2 0 0 0 0 0 0 13 2 0 8 1 0 11 7 41 6 4 0 10 0 19 8 11 0 4 0 0 0 0 0 0 0 0 0 0 3 0 0 4 0 0 0 2 48 12 0 9 0 0 0 0 0 0 0 3 0 0 0 0 0 1 0 0 0 0 1 0 0 9 14 0 0 12 0 0 0 0 0 0 0 0 0 0 0 17 0 0 0 0 0 11 0 0 0 0 0 0 0 1 0 0 0 1 0 0 0 0 21 0 0 22 7 0 0 0 0 0 0 3 0 0 0 1 0 0 2 0 11 0 0 58 0 0 0 0 1 0 0 0 10 3 0 10 0 0 0 0 11 4 0 0 0 11 0 0 0 0 0 7 0 11 0 0 0 0 6 10 0 0 5 0 0 0 0 1 0 0 0 1 0 0 0 0 1 0 16 0 0 0 2 0 1 2 0 0 0 0 0 7 0 0 38 0 0 6 0 0 0 0 0 0 0 0 11 0 0 11 0 0 16 0 1 0 10 5 0 0 0 35 0 0 4 0 0 1 1 0 17 32 2 0 0 0 0 0 0 0 0 0 0 17 0 0 0 0 0 0 16 0 0 1 0 0 0 0 1 16 0 0 0 32 0 6 0 0 0 0 0 0 15 0 1 0 0 0 0 2 0 6 26 0 0 14 13 1 0 0 16 0 0 0 0 0 0 7 21 0 19 1 0 1 0 8 0 0 0 11 0 28 0 0 0 0 0 2 1 0 0 0 0 9 0 0 0 0 3 0 0 1 0 0 0 6 0 0 0 1 2 0 0 0 0 2 18 5 5 0 5 0 38 0 0 0 0 0 0 0 0 39 0 0 1 0 0 0 0 0 7 0 2 2 0 1 33 0 1 0 3 0 0 0 0 0 0 0 0 0 0 0 0 12 0 6 0 0 0 0 2 0 4 0 0 0 0 42 14 11 0 0 0 0 0 0 0 6 0 0 0 28 0 0 0 13 1 0 0 0 0 34 0 1 0 0 33 0 2 14 1 9 0 0 0 0 0 0 0 0 0 6 0 0 0 0 0 5 0 0 0 1 9 0 0 0 2 0 7 0 0 0 0 22 0 0 0 0 0 0 0 7 1 0 0 2 14 0 0 0 0 9 0 1 0 0 0 0 0 0 0 0 0 0 0 0 0 0 0 0 0 1 4 0 0 0 0 0 0 20 1 0 0 0 0 0 0 0 4 0 0 0 0 0 1 23 2.8956834532374104
0 1 17 0 0 0 0 6 0 6 12 0 2 0 0 0 0 0 0 11 2 0 9 1 0 12 7 42 5 4 0 9 0 18 7 9 0 4 0 0 0 0 0 0 0 0 0 0 3 0 0 4 0 0 0 1 52 12 0 9 0 0 0 0 0 0 0 3 0 0 0 0 0 0 0 0 0 0 1 0 0 9 14 0 0 8 0 0 0 0 0 0 0 0 0 0 0 14 0 0 0 0 0 10 0 0 0 0 0 0 0 0 0 0 0 1 0 0 0 0 21 0 0 22 5 0 0 0 0 0 0 3 0 0 0 1 0 0 2 0 10 0 0 54 0 0 0 0 1 0 0 0 9 3 0 9 0 0 0 0 12 3 0 0 0 10 0 0 0 0 0 7 0 9 0 0 0 0 6 9 0 0 6 0 0 0 0 0 0 0 0 1 0 0 0 0 1 0 14 0 0 0 2 0 0 2 0 0 0 0 0 8 0 0 34 0 0 7 0 0 0 0 0 0 0 0 9 0 0 11 0 0 13 0 1 0 10 5 0 0 0 37 0 0 3 0 0 1 1 0 19 31 2 0 0 0 0 0 0 0 0 0 0 16 0 0 0 0 0 0 17 0 0 1 0 0 0 0 1 19 0 0 0 29 0 5 0 0 0 0 0 0 14 0 0 0 0 0 0 1 0 6 24 0 0 10 14 1 0 0 14 0 0 0 0 0 0 6 23 0 20 1 0 1 0 8 0 0 0 10 0 27 0 0 0 0 0 2 0 0 0 0 0 8 0 0 0 0 3 0 0 0 0 0 0 6 0 0 0 1 2 0 0 0 0 2 18 4 4 0 5 0 36 0 0 0 0 0 0 0 0 41 0 0 0 0 0 0 0 0 6 0 2 2 0 1 27 0 1 0 3 0 0 0 0 0 0 0 0 0 0 0 0 9 0 5 0 0 0 0 1 0 4 0 0 0 0 35 12 10 0 0 0 0 0 0 0 5 0 0 0 27 0 0 0 18 1 0 0 0 0 35 0 1 0 0 35 0 1 12 0 8 0 0 0 0 0 0 0 0 0 4 0 0 0 0 0 4 0 0 0 1 8 0 0 0 2 0 6 0 0 0 0 18 0 0 0 0 0 0 0 4 1 0 0 2 11 0 0 0 0 7 0 1 0 0 0 0 0 0 0 0 0 0 0 0 0 0 0 0 0 1 3 0 0 0 0 0 0 22 1 0 0 0 0 0 0 0 6 0 0 0 0 0 1 25 2.7482014388489208
0 0 20 0 0 0 0 6 0 5 11 0 2 0 0 0 0 0 0 9 1 0 8 0 0 9 6 43 5 4 0 8 0 17 7 9 0 4 0 0 0 0 0 0 0 0 0 0 3 0 0 3 0 0 0 1 52 12 0 10 0 0 0 0 0 0 0 3 0 0 0 0 0 0 0 0 0 0 1 0 0 10 11 0 0 9 0 0 0 0 0 0 0 0 0 0 0 14 0 0 0 0 0 7 0 0 0 0 0 0 0 0 0 0 0 1 0 0 0 0 21 0 0 20 3 0 0 0 0 0 0 3 0 0 0 1 0 0 1 0 9 0 0 47 0 0 0 0 1 0 0 0 7 2 0 8 0 0 0 0 10 3 0 0 0 11 0 0 0 0 0 6 0 9 0 0 0 0 6 10 0 0 9 0 0 0 0 0 0 0 0 1 0 0 0 0 1 0 12 0 0 0 2 0 0 2 0 0 0 0 0 7 0 0 34 0 0 8 0 0 0 0 0 0 0 0 8 0 0 10 0 0 13 0 1 0 9 5 0 0 0 38 0 0 3 0 0 1 1 0 23 27 2 0 0 0 0 0 0 0 0 0 0 17 0 0 0 0 0 0 14 0 0 1 0 0 0 0 1 19 0 0 0 28 0 3 0 0 0 0 0 0 11 0 0 0 0 0 0 1 0 4 21 0 0 9 13 1 0 0 10 0 0 0 0 0 0 3 24 0 20 1 0 1 0 8 0 0 0 8 0 26 0 0 0 0 0 0 0 0 0 0 0 11 0 0 0 0 1 0 0 0 0 0 0 5 0 0 0 1 2 0 0 0 0 2 16 4 4 0 5 0 34 0 0 0 0 0 0 0 0 43 0 0 0 0 0 0 0 0 6 0 1 0 0 1 26 0 0 0 3 0 0 0 0 0 0 0 0 0 0 0 0 7 0 4 0 0 0 0 1 0 4 0 0 0 0 35 11 10 0 0 0 0 0 0 0 6 0 0 0 26 0 0 0 16 1 0 0 0 0 28 0 1 0 0 36 0 1 12 0 12 0 0 0 0 0 0 0 0 0 4 0 0 0 0 0 3 0 0 0 1 8 0 0 0 2 0 6 0 0 0 0 19 0 0 0 0 0 0 0 3 1 0 0 1 10 0 0 0 0 6 0 1 0 0 0 0 0 0 0 0 0 0 0 0 0 0 0 0 0 1 3 0 0 0 0 0 0 23 1 0 0 0 0 0 0 0 6 0 0 0 0 0 1 26 2.6115107913669068
0 0 22 0 0 0 0 6 0 6 11 0 0 0 0 0 0 0 0 7 0 0 7 0 0 9 6 44 4 3 0 7 0 18 7 10 0 3 0 0 0 0 0 0 0 0 0 0 3 0 0 2 0 0 0 1 45 11 0 7 0 0 0 0 0 0 0 2 0 0 0 0 0 0 0 0 0 0 1 0 0 9 8 0 0 8 0 0 0 0 0 0 0 0 0 0 0 13 0 0 0 0 0 5 0 0 0 0 0 0 0 0 0 0 0 1 0 0 0 0 20 0 0 18 3 0 0 0 0 0 0 3 0 0 0 1 0 0 1 0 9 0 0 44 0 0 0 0 1 0 0 0 7 2 0 8 0 0 0 0 8 2 0 0 0 10 0 0 0 0 0 5 0 7 0 0 0 0 6 11 0 0 10 0 0 0 0 0 0 0 0 1 0 0 0 0 1 0 12 0 0 0 2 0 0 1 0 0 0 0 0 7 0 0 31 0 0 8 0 0 0 0 0 0 0 0 5 0 0 9 0 0 14 0 1 0 6 6 0 0 0 39 0 0 3 0 0 1 1 0 21 29 1 0 0 0 0 0 0 0 0 0 0 22 0 0 0 0 0 0 15 0 0 1 0 0 0 0 1 18 0 0 0 30 0 2 0 0 0 0 0 0 9 0 0 0 0 0 0 1 0 4 21 0 0 5 15 1 0 0 9 0 0 0 0 0 0 3 21 0 21 0 0 1 0 10 0 0 0 7 0 22 0 0 0 0 0 0 0 0 0 0 0 13 0 0 0 0 1 0 0 0 0 0 0 5 0 0 0 1 1 0 0 0 0 2 17 4 3 0 5 0 36 0 0 0 0 0 0 0 0 44 0 0 0 0 0 0 0 0 4 0 1 0 0 1 29 0 0 0 2 0 0 0 0 0 0 0 0 0 0 0 0 6 0 3 0 0 0 0 1 0 5 0 0 0 0 27 8 9 0 0 0 0 0 0 0 7 0 0 0 25 0 0 0 16 1 0 0 0 0 22 0 1 0 0 36 0 1 10 0 10 0 0 0 0 0 0 0 0 0 2 0 0 0 0 0 2 0 0 0 1 8 0 0 0 2 0 5 0 0 0 0 15 0 0 0 0 0 0 0 2 1 0 0 1 8 0 0 0 0 5 0 1 0 0 0 0 0 0 0 0 0 0 0 0 0 0 0 0 0 1 2 0 0 0 0 0 0 22 1 0 0 0 0 0 0 0 5 0 0 0 0 0 1 27 2.462230215827338
0 0 26 0 0 0 0 7 0 5 12 0 0 0 0 0 0 0 0 7 0 0 8 0 0 9 6 43 4 2 0 6 0 19 7 9 0 3 0 0 0 0 0 0 0 0 0 0 3 0 0 1 0 0 0 1 49 9 0 6 0 0 0 0 0 0 0 2 0 0 0 0 0 0 0 0 0 0 0 0 0 7 9 0 0 9 0 0 0 0 0 0 0 0 0 0 0 12 0 0 0 0 0 4 0 0 0 0 0 0 0 0 0 0 0 1 0 0 0 0 21 0 0 18 3 0 0 0 0 0 0 2 0 0 0 1 0 0 1 0 6 0 0 42 0 0 0 0 1 0 0 0 7 1 0 8 0 0 0 0 6 2 0 0 0 10 0 0 0 0 0 5 0 7 0 0 0 0 4 10 0 0 14 0 0 0 0 0 0 0 0 1 0 0 0 0 1 0 10 0 0 0 2 0 0 1 0 0 0 0 0 7 0 0 27 0 0 7 0 0 0 0 0 0 0 0 5 0 0 10 0 0 17 0 1 0 6 6 0 0 0 45 0 0 3 0 0 1 1 0 17 30 1 0 0 0 0 0 0 0 0 0 0 23 0 0 0 0 0 0 15 0 0 1 0 0 0 0 1 19 0 0 0 29 0 1 0 0 0 0 0 0 11 0 0 0 0 0 0 1 0 3 21 0 0 4 12 1 0 0 7 0 0 0 0 0 0 3 16 0 24 0 0 0 0 10 0 0 0 5 0 27 0 0 0 0 0 0 0 0 0 0 0 16 0 0 0 0 1 0 0 0 0 0 0 5 0 0 0 1 1 0 0 0 0 2 17 3 2 0 5 0 39 0 0 0 0 0 0 0 0 46 0 0 0 0 0 0 0 0 4 0 1 0 0 1 20 0 0 0 1 0 0 0 0 0 0 0 0 0 0 0 0 6 0 3 0 0 0 0 1 0 5 0 0 0 0 23 8 9 0 0 0 0 0 0 0 5 0 0 0 25 0 0 0 14 0 0 0 0 0 23 0 1 0 0 37 0 1 10 0 8 0 0 0 0 0 0 0 0 0 2 0 0 0 0 0 2 0 0 0 1 7 0 0 0 1 0 4 0 0 0 0 16 0 0 0 0 0 0 0 2 1 0 0 1 8 0 0 0 0 4 0 1 0 0 0 0 0 0 0 0 0 0 0 0 0 0 0 0 0 0 2 0 0 0 0 0 0 21 1 0 0 0 0 0 0 0 6 0 0 0 0 0 1 32 2.4190647482014389
0 0 26 0 0 0 0 8 0 5 12 0 0 0 0 0 0 0 0 5 0 0 5 0 0 8 6 44 3 2 0 6 0 17 7 10 0 3 0 0 0 0 0 0 0 0 0 0 3 0 0 1 0 0 0 1 50 6 0 4 0 0 0 0 0 0 0 2 0 0 0 0 0 0 0 0 0 0 0 0 0 5 10 0 0 8 0 0 0 0 0 0 0 0 0 0 0 9 0 0 0 0 0 4 0 0 0 0 0 0 0 0 0 0 0 1 0 0 0 0 18 0 0 16 3 0 0 0 0 0 0 2 0 0 0 1 0 0 0 0 4 0 0 38 0 0 0 0 1 0 0 0 5 1 0 8 0 0 0 0 7 1 0 0 0 7 0 0 0 0 0 3 0 7 0 0 0 0 3 9 0 0 20 0 0 0 0 0 0 0 0 1 0 0 0 0 1 0 12 0 0 0 2 0 0 1 0 0 0 0 0 7 0 0 30 0 0 8 0 0 0 0 0 0 0 0 4 0 0 10 0 0 18 0 1 0 4 5 0 0 0 47 0 0 3 0 0 1 1 0 12 28 0 0 0 0 0 0 0 0 0 0 0 18 0 0 0 0 0 0 14 0 0 1 0 0 0 0 0 19 0 0 0 26 0 0 0 0 0 0 0 0 16 0 0 0 0 0 0 1 0 3 21 0 0 2 12 1 0 0 7 0 0 0 0 0 0 3 16 0 23 0 0 0 0 12 0 0 0 4 0 23 0 0 0 0 0 0 0 0 0 0 0 18 0 0 0 0 0 0 0 0 0 0 0 5 0 0 0 1 1 0 0 0 0 2 18 2 2 0 4 0 40 0 0 0 0 0 0 0 0 46 0 0 0 0 0 0 0 0 2 0 1 0 0 1 19 0 0 0 1 0 0 0 0 0 0 0 0 0 0 0 0 6 0 3 0 0 0 0 0 0 7 0 0 0 0 19 8 7 0 0 0 0 0 0 0 5 0 0 0 22 0 0 0 14 0 0 0 0 0 20 0 1 0 0 35 0 0 9 0 10 0 0 0 0 0 0 0 0 0 2 0 0 0 0 0 1 0 0 0 1 7 0 0 0 1 0 3 0 0 0 0 15 0 0 0 0 0 0 0 1 1 0 0 1 6 0 0 0 0 4 0 1 0 0 0 0 0 0 0 0 0 0 0 0 0 0 0 0 0 0 2 0 0 0 0 0 0 20 1 0 0 0 0 0 0 0 6 0 0 0 0 0 1 36 2.305755395683453
0 0 25 0 0 0 0 8 0 5 11 0 0 0 0 0 0 0 0 5 0 0 6 0 0 7 5 46 3 1 0 6 0 12 6 8 0 3 0 0 0 0 0 0 0 0 0 0 3 0 0 1 0 0 0 0 49 6 0 3 0 0 0 0 0 0 0 2 0 0 0 0 0 0 0 0 0 0 0 0 0 5 8 0 0 7 0 0 0 0 0 0 0 0 0 0 0 8 0 0 0 0 0 4 0 0 0 0 0 0 0 0 0 0 0 1 0 0 0 0 15 0 0 12 2 0 0 0 0 0 0 1 0 0 0 1 0 0 0 0 4 0 0 40 0 0 0 0 1 0 0 0 4 1 0 8 0 0 0 0 8 1 0 0 0 8 0 0 0 0 0 3 0 6 0 0 0 0 3 9 0 0 24 0 0 0 0 0 0 0 0 1 0 0 0 0 1 0 10 0 0 0 2 0 0 1 0 0 0 0 0 8 0 0 36 0 0 7 0 0 0 0 0 0 0 0 4 0 0 9 0 0 21 0 1 0 4 5 0 0 0 53 0 0 3 0 0 1 1 0 11 27 0 0 0 0 0 0 0 0 0 0 0 16 0 0 0 0 0 0 15 0 0 1 0 0 0 0 0 16 0 0 0 22 0 0 0 0 0 0 0 0 14 0 0 0 0 0 0 1 0 3 21 0 0 2 10 1 0 0 5 0 0 0 0 0 0 2 15 0 23 0 0 0 0 12 0 0 0 4 0 19 0 0 0 0 0 0 0 0 0 0 0 25 0 0 0 0 0 0 0 0 0 0 0 4 0 0 0 1 0 0 0 0 0 2 18 1 1 0 4 0 44 0 0 0 0 0 0 0 0 43 0 0 0 0 0 0 0 0 1 0 1 0 0 1 18 0 0 0 1 0 0 0 0 0 0 0 0 0 0 0 0 6 0 3 0 0 0 0 0 0 9 0 0 0 0 19 6 8 0 0 0 0 0 0 0 7 0 0 0 22 0 0 0 10 0 0 0 0 0 16 0 0 0 0 27 0 0 9 0 9 0 0 0 0 0 0 0 0 0 2 0 0 0 0 0 1 0 0 0 1 4 0 0 0 1 0 3 0 0 0 0 14 0 0 0 0 0 0 0 1 1 0 0 0 5 0 0 0 0 4 0 1 0 0 0 0 0 0 0 0 0 0 0 0 0 0 0 0 0 0 1 0 0 0 0 0 0 20 1 0 0 0 0 0 0 0 6 0 0 0 0 0 1 29 2.2032374100719425
0 0 24 0 0 0 0 8 0 6 9 0 0 0 0 0 0 0 0 3 0 0 7 0 0 7 3 42 3 0 0 4 0 15 6 5 0 2 0 0 0 0 0 0 0 0 0 0 3 0 0 1 0 0 0 0 48 2 0 2 0 0 0 0 0 0 0 1 0 0 0 0 0 0 0 0 0 0 0 0 0 5 6 0 0 5 0 0 0 0 0 0 0 0 0 0 0 7 0 0 0 0 0 1 0 0 0 0 0 0 0 0 0 0 0 1 0 0 0 0 18 0 0 9 2 0 0 0 0 0 0 0 0 0 0 1 0 0 0 0 4 0 0 37 0 0 0 0 1 0 0 0 3 0 0 6 0 0 0 0 8 1 0 0 0 9 0 0 0 0 0 3 0 7 0 0 0 0 2 9 0 0 29 0 0 0 0 0 0 0 0 0 0 0 0 0 1 0 9 0 0 0 2 0 0 1 0 0 0 0 0 9 0 0 36 0 0 8 0 0 0 0 0 0 0 0 3 0 0 8 0 0 23 0 1 0 3 5 0 0 0 55 0 0 3 0 0 1 1 0 11 22 0 0 0 0 0 0 0 0 0 0 0 14 0 0 0 0 0 0 13 0 0 1 0 0 0 0 0 14 0 0 0 19 0 0 0 0 0 0 0 0 17 0 0 0 0 0 0 1 0 3 20 0 0 2 11 1 0 0 5 0 0 0 0 0 0 0 16 0 23 0 0 0 0 10 0 0 0 2 0 21 0 0 0 0 0 0 0 0 0 0 0 28 0 0 0 0 0 0 0 0 0 0 0 4 0 0 0 1 0 0 0 0 0 2 19 1 0 0 2 0 45 0 0 0 0 0 0 0 0 35 0 0 0 0 0 0 0 0 1 0 1 0 0 0 19 0 0 0 1 0 0 0 0 0 0 0 0 0 0 0 0 6 0 3 0 0 0 0 0 0 10 0 0 0 0 15 5 9 0 0 0 0 0 0 0 7 0 0 0 23 0 0 0 8 0 0 0 0 0 17 0 0 0 0 25 0 0 7 0 10 0 0 0 0 0 0 0 0 0 2 0 0 0 0 0 1 0 0 0 1 1 0 0 0 1 0 2 0 0 0 0 12 0 0 0 0 0 0 0 2 1 0 0 0 5 0 0 0 0 5 0 1 0 0 0 0 0 0 0 0 0 0 0 0 0 0 0 0 0 0 0 0 0 0 0 0 0 22 0 0 0 0 0 0 0 0 6 0 0 0 0 0 0 30 2.097122302158273
0 0 21 0 0 0 0 11 0 4 9 0 0 0 0 0 0 0 0 3 0 0 8 0 0 8 3 43 3 0 0 5 0 16 5 5 0 2 0 0 0 0 0 0 0 0 0 0 3 0 0 1 0 0 0 0 49 2 0 2 0 0 0 0 0 0 0 1 0 0 0 0 0 0 0 0 0 0 0 0 0 5 6 0 0 5 0 0 0 0 0 0 0 0 0 0 0 6 0 0 0 0 0 1 0 0 0 0 0 0 0 0 0 0 0 1 0 0 0 0 16 0 0 7 2 0 0 0 0 0 0 0 0 0 0 1 0 0 0 0 4 0 0 29 0 0 0 0 1 0 0 0 3 0 0 7 0 0 0 0 7 1 0 0 0 9 0 0 0 0 0 2 0 7 0 0 0 0 2 10 0 0 33 0 0 0 0 0 0 0 0 0 0 0 0 0 1 0 8 0 0 0 1 0 0 1 0 0 0 0 0 8 0 0 39 0 0 6 0 0 0 0 0 0 0 0 1 0 0 7 0 0 26 0 1 0 3 5 0 0 0 53 0 0 1 0 0 1 1 0 10 23 0 0 0 0 0 0 0 0 0 0 0 14 0 0 0 0 0 0 14 0 0 1 0 0 0 0 0 14 0 0 0 19 0 0 0 0 0 0 0 0 16 0 0 0 0 0 0 0 0 3 17 0 0 2 12 1 0 0 5 0 0 0 0 0 0 0 16 0 21 0 0 0 0 10 0 0 0 1 0 20 0 0 0 0 0 0 0 0 0 0 0 26 0 0 0 0 0 0 0 0 0 0 0 5 0 0 0 0 0 0 0 0 0 2 23 1 0 0 2 0 41 0 0 0 0 0 0 0 0 33 0 0 0 0 0 0 0 0 1 0 1 0 0 0 16 0 0 0 1 0 0 0 0 0 0 0 0 0 0 0 0 5 0 3 0 0 0 0 0 0 7 0 0 0 0 13 4 9 0 0 0 0 0 0 0 5 0 0 0 24 0 0 0 8 0 0 0 0 0 16 0 0 0 0 28 0 0 6 0 11 0 0 0 0 0 0 0 0 0 2 0 0 0 0 0 1 0 0 0 1 1 0 0 0 1 0 2 0 0 0 0 11 0 0 0 0 0 0 0 3 1 0 0 0 4 0 0 0 0 7 0 1 0 0 0 0 0 0 0 0 0 0 0 0 0 0 0 0 0 0 0 0 0 0 0 0 0 26 0 0 0 0 0 0 0 0 6 0 0 0 0 0 0 32 2.052158273381295
0 0 21 0 0 0 0 11 0 4 8 0 0 0 0 0 0 0 0 1 0 0 7 0 0 8 3 43 3 0 0 7 0 16 5 5 0 2 0 0 0 0 0 0 0 0 0 0 2 0 0 1 0 0 0 0 45 2 0 2 0 0 0 0 0 0 0 1 0 0 0 0 0 0 0 0 0 0 0 0 0 4 6 0 0 5 0 0 0 0 0 0 0 0 0 0 0 5 0 0 0 0 0 1 0 0 0 0 0 0 0 0 0 0 0 0 0 0 0 0 16 0 0 5 2 0 0 0 0 0 0 0 0 0 0 1 0 0 0 0 4 0 0 28 0 0 0 0 1 0 0 0 3 0 0 10 0 0 0 0 7 1 0 0 0 10 0 0 0 0 0 2 0 8 0 0 0 0 2 11 0 0 32 0 0 0 0 0 0 0 0 0 0 0 0 0 1 0 8 0 0 0 1 0 0 1 0 0 0 0 0 8 0 0 39 0 0 5 0 0 0 0 0 0 0 0 1 0 0 5 0 0 21 0 1 0 2 5 0 0 0 48 0 0 1 0 0 1 1 0 7 24 0 0 0 0 0 0 0 0 0 0 0 11 0 0 0 0 0 0 14 0 0 0 0 0 0 0 0 12 0 0 0 18 0 0 0 0 0 0 0 0 17 0 0 0 0 0 0 0 0 2 13 0 0 2 10 0 0 0 4 0 0 0 0 0 0 0 15 0 19 0 0 0 0 10 0 0 0 1 0 20 0 0 0 0 0 0 0 0 0 0 0 22 0 0 0 0 0 0 0 0 0 0 0 6 0 0 0 0 0 0 0 0 0 2 27 1 0 0 1 0 33 0 0 0 0 0 0 0 0 32 0 0 0 0 0 0 0 0 1 0 1 0 0 0 15 0 0 0 1 0 0 0 0 0 0 0 0 0 0 0 0 5 0 1 0 0 0 0 0 0 6 0 0 0 0 11 4 6 0 0 0 0 0 0 0 4 0 0 0 21 0 0 0 6 0 0 0 0 0 15 0 0 0 0 20 0 0 6 0 11 0 0 0 0 0 0 0 0 0 2 0 0 0 0 0 1 0 0 0 1 1 0 0 0 1 0 2 0 0 0 0 12 0 0 0 0 0 0 0 5 1 0 0 0 4 0 0 0 0 8 0 1 0 0 0 0 0 0 0 0 0 0 0 0 0 0 0 0 0 0 0 0 0 0 0 0 0 32 0 0 0 0 0 0 0 0 8 0 0 0 0 0 0 30 1.935251798561151
0 0 21 0 0 0 0 11 0 4 10 0 0 0 0 0 0 0 0 1 0 0 8 0 0 9 6 45 2 0 0 5 0 15 5 4 0 2 0 0 0 0 0 0 0 0 0 0 2 0 0 1 0 0 0 0 41 1 0 2 0 0 0 0 0 0 0 1 0 0 0 0 0 0 0 0 0 0 0 0 0 4 6 0 0 5 0 0 0 0 0 0 0 0 0 0 0 3 0 0 0 0 0 1 0 0 0 0 0 0 0 0 0 0 0 0 0 0 0 0 15 0 0 5 2 0 0 0 0 0 0 0 0 0 0 1 0 0 0 0 4 0 0 25 0 0 0 0 1 0 0 0 3 0 0 9 0 0 0 0 8 0 0 0 0 10 0 0 0 0 0 2 0 8 0 0 0 0 2 11 0 0 31 0 0 0 0 0 0 0 0 0 0 0 0 0 1 0 6 0 0 0 1 0 0 0 0 0 0 0 0 7 0 0 41 0 0 4 0 0 0 0 0 0 0 0 1 0 0 3 0 0 22 0 1 0 2 4 0 0 0 46 0 0 0 0 0 1 1 0 8 26 0 0 0 0 0 0 0 0 0 0 0 12 0 0 0 0 0 0 15 0 0 0 0 0 0 0 0 10 0 0 0 16 0 0 0 0 0 0 0 0 15 0 0 0 0 0 0 0 0 2 12 0 0 2 11 0 0 0 4 0 0 0 0 0 0 0 16 0 20 0 0 0 0 12 0 0 0 1 0 22 0 0 0 0 0 0 0 0 0 0 0 23 0 0 0 0 0 0 0 0 0 0 0 6 0 0 0 0 0 0 0 0 0 2 31 1 0 0 0 0 32 0 0 0 0 0 0 0 0 30 0 0 0 0 0 0 0 0 1 0 1 0 0 0 14 0 0 0 1 0 0 0 0 0 0 0 0 0 0 0 0 3 0 1 0 0 0 0 0 0 5 0 0 0 0 10 4 6 0 0 0 0 0 0 0 2 0 0 0 19 0 0 0 6 0 0 0 0 0 12 0 0 0 0 18 0 0 5 0 11 0 0 0 0 0 0 0 0 0 1 0 0 0 0 0 1 0 0 0 1 1 0 0 0 1 0 2 0 0 0 0 11 0 0 0 0 0 0 0 7 1 0 0 0 4 0 0 0 0 12 0 1 0 0 0 0 0 0 0 0 0 0 0 0 0 0 0 0 0 0 0 0 0 0 0 0 0 30 0 0 0 0 0 0 0 0 7 0 0 0 0 0 0 29 1.8884892086330936
0 0 16 0 0 0 0 13 0 4 9 0 0 0 0 0 0 0 0 1 0 0 8 0 0 12 5 39 1 0 0 6 0 18 3 4 0 2 0 0 0 0 0 0 0 0 0 0 2 0 0 1 0 0 0 0 42 1 0 1 0 0 0 0 0 0 0 1 0 0 0 0 0 0 0 0 0 0 0 0 0 3 5 0 0 4 0 0 0 0 0 0 0 0 0 0 0 3 0 0 0 0 0 1 0 0 0 0 0 0 0 0 0 0 0 0 0 0 0 0 17 0 0 4 1 0 0 0 0 0 0 0 0 0 0 1 0 0 0 0 3 0 0 24 0 0 0 0 1 0 0 0 3 0 0 11 0 0 0 0 9 0 0 0 0 10 0 0 0 0 0 2 0 6 0 0 0 0 2 8 0 0 29 0 0 0 0 0 0 0 0 0 0 0 0 0 1 0 6 0 0 0 0 0 0 0 0 0 0 0 0 7 0 0 40 0 0 3 0 0 0 0 0 0 0 0 1 0 0 3 0 0 21 0 1 0 2 4 0 0 0 49 0 0 0 0 0 1 0 0 8 21 0 0 0 0 0 0 0 0 0 0 0 13 0 0 0 0 0 0 14 0 0 0 0 0 0 0 0 8 0 0 0 17 0 0 0 0 0 0 0 0 20 0 0 0 0 0 0 0 0 2 11 0 0 2 14 0 0 0 4 0 0 0 0 0 0 0 15 0 22 0 0 0 0 13 0 0 0 1 0 19 0 0 0 0 0 0 0 0 0 0 0 22 0 0 0 0 0 0 0 0 0 0 0 5 0 0 0 0 0 0 0 0 0 2 29 1 0 0 0 0 33 0 0 0 0 0 0 0 0 32 0 0 0 0 0 0 0 0 0 0 1 0 0 0 16 0 0 0 0 0 0 0 0 0 0 0 0 0 0 0 0 3 0 1 0 0 0 0 0 0 5 0 0 0 0 8 3 5 0 0 0 0 0 0 0 3 0 0 0 19 0 0 0 5 0 0 0 0 0 12 0 0 0 0 17 0 0 6 0 13 0 0 0 0 0 0 0 0 0 1 0 0 0 0 0 1 0 0 0 1 1 0 0 0 1 0 2 0 0 0 0 9 0 0 0 0 0 0 0 9 0 0 0 0 4 0 0 0 0 12 0 1 0 0 0 0 0 0 0 0 0 0 0 0 0 0 0 0 0 0 0 0 0 0 0 0 0 29 0 0 0 0 0 0 0 0 7 0 0 0 0 0 0 25 1.839928057553957
0 0 17 0 0 0 0 15 0 3 8 0 0 0 0 0 0 0 0 1 0 0 8 0 0 11 5 34 1 0 0 5 0 21 3 4 0 1 0 0 0 0 0 0 0 0 0 0 2 0 0 1 0 0 0 0 43 1 0 1 0 0 0 0 0 0 0 1 0 0 0 0 0 0 0 0 0 0 0 0 0 3 5 0 0 5 0 0 0 0 0 0 0 0 0 0 0 3 0 0 0 0 0 1 0 0 0 0 0 0 0 0 0 0 0 0 0 0 0 0 16 0 0 3 1 0 0 0 0 0 0 0 0 0 0 1 0 0 0 0 1 0 0 21 0 0 0 0 1 0 0 0 2 0 0 11 0 0 0 0 9 0 0 0 0 10 0 0 0 0 0 2 0 5 0 0 0 0 2 7 0 0 33 0 0 0 0 0 0 0 0 0 0 0 0 0 1 0 4 0 0 0 0 0 0 0 0 0 0 0 0 8 0 0 43 0 0 3 0 0 0 0 0 0 0 0 1 0 0 3 0 0 22 0 1 0 2 3 0 0 0 49 0 0 0 0 0 1 0 0 9 21 0 0 0 0 0 0 0 0 0 0 0 10 0 0 0 0 0 0 10 0 0 0 0 0 0 0 0 9 0 0 0 17 0 0 0 0 0 0 0 0 22 0 0 0 0 0 0 0 0 1 13 0 0 1 13 0 0 0 4 0 0 0 0 0 0 0 13 0 23 0 0 0 0 15 0 0 0 1 0 17 0 0 0 0 0 0 0 0 0 0 0 22 0 0 0 0 0 0 0 0 0 0 0 4 0 0 0 0 0 0 0 0 0 1 29 1 0 0 0 0 31 0 0 0 0 0 0 0 0 31 0 0 0 0 0 0 0 0 0 0 1 0 0 0 15 0 0 0 0 0 0 0 0 0 0 0 0 0 0 0 0 3 0 1 0 0 0 0 0 0 3 0 0 0 0 8 3 3 0 0 0 0 0 0 0 4 0 0 0 19 0 0 0 5 0 0 0 0 0 8 0 0 0 0 13 0 0 8 0 15 0 0 0 0 0 0 0 0 0 1 0 0 0 0 0 1 0 0 0 1 1 0 0 0 1 0 2 0 0 0 0 8 0 0 0 0 0 0 0 9 0 0 0 0 4 0 0 0 0 14 0 1 0 0 0 0 0 0 0 0 0 0 0 0 0 0 0 0 0 0 0 0 0 0 0 0 0 33 0 0 0 0 0 0 0 0 7 0 0 0 0 0 0 24 1.8039568345323743
0 0 16 0 0 0 0 14 0 3 7 0 0 0 0 0 0 0 0 0 0 0 7 0 0 17 7 33 1 0 0 5 0 20 2 4 0 1 0 0 0 0 0 0 0 0 0 0 2 0 0 1 0 0 0 0 41 0 0 0 0 0 0 0 0 0 0 1 0 0 0 0 0 0 0 0 0 0 0 0 0 3 5 0 0 5 0 0 0 0 0 0 0 0 0 0 0 3 0 0 0 0 0 0 0 0 0 0 0 0 0 0 0 0 0 0 0 0 0 0 15 0 0 3 1 0 0 0 0 0 0 0 0 0 0 1 0 0 0 0 1 0 0 17 0 0 0 0 1 0 0 0 1 0 0 11 0 0 0 0 10 0 0 0 0 7 0 0 0 0 0 2 0 5 0 0 0 0 2 8 0 0 27 0 0 0 0 0 0 0 0 0 0 0 0 0 1 0 4 0 0 0 0 0 0 0 0 0 0 0 0 9 0 0 37 0 0 3 0 0 0 0 0 0 0 0 1 0 0 3 0 0 21 0 1 0 1 3 0 0 0 47 0 0 0 0 0 1 0 0 8 20 0 0 0 0 0 0 0 0 0 0 0 9 0 0 0 0 0 0 9 0 0 0 0 0 0 0 0 9 0 0 0 16 0 0 0 0 0 0 0 0 24 0 0 0 0 0 0 0 0 1 12 0 0 1 12 0 0 0 4 0 0 0 0 0 0 0 12 0 26 0 0 0 0 14 0 0 0 1 0 16 0 0 0 0 0 0 0 0 0 0 0 18 0 0 0 0 0 0 0 0 0 0 0 3 0 0 0 0 0 0 0 0 0 1 30 0 0 0 0 0 28 0 0 0 0 0 0 0 0 28 0 0 0 0 0 0 0 0 0 0 1 0 0 0 13 0 0 0 0 0 0 0 0 0 0 0 0 0 0 0 0 1 0 1 0 0 0 0 0 0 2 0 0 0 0 6 2 3 0 0 0 0 0 0 0 5 0 0 0 17 0 0 0 5 0 0 0 0 0 7 0 0 0 0 11 0 0 6 0 17 0 0 0 0 0 0 0 0 0 1 0 0 0 0 0 1 0 0 0 1 1 0 0 0 0 0 2 0 0 0 0 8 0 0 0 0 0 0 0 11 0 0 0 0 4 0 0 0 0 11 0 1 0 0 0 0 0 0 0 0 0 0 0 0 0 0 0 0 0 0 0 0 0 0 0 0 0 30 0 0 0 0 0 0 0 0 7 0 0 0 0 0 0 26 1.6996402877697843
0 0 17 0 0 0 0 17 0 3 5 0 0 0 0 0 0 0 0 0 0 0 7 0 0 19 8 36 1 0 0 3 0 20 2 4 0 1 0 0 0 0 0 0 0 0 0 0 2 0 0 1 0 0 0 0 43 0 0 0 0 0 0 0 0 0 0 1 0 0 0 0 0 0 0 0 0 0 0 0 0 3 5 0 0 5 0 0 0 0 0 0 0 0 0 0 0 3 0 0 0 0 0 0 0 0 0 0 0 0 0 0 0 0 0 0 0 0 0 0 15 0 0 3 1 0 0 0 0 0 0 0 0 0 0 1 0 0 0 0 1 0 0 16 0 0 0 0 0 0 0 0 1 0 0 10 0 0 0 0 9 0 0 0 0 9 0 0 0 0 0 2 0 5 0 0 0 0 2 11 0 0 28 0 0 0 0 0 0 0 0 0 0 0 0 0 1 0 4 0 0 0 0 0 0 0 0 0 0 0 0 9 0 0 35 0 0 3 0 0 0 0 0 0 0 0 1 0 0 3 0 0 20 0 1 0 1 3 0 0 0 47 0 0 0 0 0 1 0 0 10 22 0 0 0 0 0 0 0 0 0 0 0 10 0 0 0 0 0 0 8 0 0 0 0 0 0 0 0 9 0 0 0 13 0 0 0 0 0 0 0 0 27 0 0 0 0 0 0 0 0 1 7 0 0 1 12 0 0 0 2 0 0 0 0 0 0 0 8 0 26 0 0 0 0 13 0 0 0 1 0 14 0 0 0 0 0 0 0 0 0 0 0 16 0 0 0 0 0 0 0 0 0 0 0 3 0 0 0 0 0 0 0 0 0 1 30 0 0 0 0 0 27 0 0 0 0 0 0 0 0 27 0 0 0 0 0 0 0 0 0 0 1 0 0 0 10 0 0 0 0 0 0 0 0 0 0 0 0 0 0 0 0 1 0 1 0 0 0 0 0 0 2 0 0 0 0 5 0 3 0 0 0 0 0 0 0 4 0 0 0 12 0 0 0 6 0 0 0 0 0 5 0 0 0 0 9 0 0 7 0 18 0 0 0 0 0 0 0 0 0 1 0 0 0 0 0 1 0 0 0 1 1 0 0 0 0 0 2 0 0 0 0 4 0 0 0 0 0 0 0 13 0 0 0 0 2 0 0 0 0 12 0 1 0 0 0 0 0 0 0 0 0 0 0 0 0 0 0 0 0 0 0 0 0 0 0 0 0 30 0 0 0 0 0 0 0 0 7 0 0 0 0 0 0 25 1.6564748201438849
0 0 18 0 0 0 0 16 0 3 4 0 0 0 0 0 0 0 0 0 0 0 8 0 0 17 8 36 1 0 0 3 0 15 2 2 0 1 0 0 0 0 0 0 0 0 0 0 2 0 0 1 0 0 0 0 46 0 0 0 0 0 0 0 0 0 0 1 0 0 0 0 0 0 0 0 0 0 0 0 0 3 4 0 0 4 0 0 0 0 0 0 0 0 0 0 0 3 0 0 0 0 0 0 0 0 0 0 0 0 0 0 0 0 0 0 0 0 0 0 15 0 0 2 1 0 0 0 0 0 0 0 0 0 0 1 0 0 0 0 1 0 0 14 0 0 0 0 0 0 0 0 1 0 0 11 0 0 0 0 7 0 0 0 0 9 0 0 0 0 0 2 0 4 0 0 0 0 2 10 0 0 23 0 0 0 0 0 0 0 0 0 0 0 0 0 1 0 3 0 0 0 0 0 0 0 0 0 0 0 0 9 0 0 31 0 0 4 0 0 0 0 0 0 0 0 1 0 0 2 0 0 16 0 1 0 0 2 0 0 0 51 0 0 0 0 0 1 0 0 10 18 0 0 0 0 0 0 0 0 0 0 0 9 0 0 0 0 0 0 9 0 0 0 0 0 0 0 0 7 0 0 0 11 0 0 0 0 0 0 0 0 24 0 0 0 0 0 0 0 0 1 5 0 0 1 13 0 0 0 1 0 0 0 0 0 0 0 7 0 28 0 0 0 0 13 0 0 0 1 0 12 0 0 0 0 0 0 0 0 0 0 0 15 0 0 0 0 0 0 0 0 0 0 0 2 0 0 0 0 0 0 0 0 0 1 31 0 0 0 0 0 26 0 0 0 0 0 0 0 0 24 0 0 0 0 0 0 0 0 0 0 1 0 0 0 9 0 0 0 0 0 0 0 0 0 0 0 0 0 0 0 0 1 0 1 0 0 0 0 0 0 2 0 0 0 0 4 0 2 0 0 0 0 0 0 0 3 0 0 0 11 0 0 0 7 0 0 0 0 0 4 0 0 0 0 7 0 0 8 0 18 0 0 0 0 0 0 0 0 0 1 0 0 0 0 0 1 0 0 0 1 1 0 0 0 0 0 2 0 0 0 0 2 0 0 0 0 0 0 0 10 0 0 0 0 1 0 0 0 0 11 0 1 0 0 0 0 0 0 0 0 0 0 0 0 0 0 0 0 0 0 0 0 0 0 0 0 0 33 0 0 0 0 0 0 0 0 7 0 0 0 0 0 0 31 1.5683453237410073
0 0 18 0 0 0 0 17 0 3 4 0 0 0 0 0 0 0 0 0 0 0 7 0 0 20 10 34 1 0 0 4 0 15 2 2 0 1 0 0 0 0 0 0 0 0 0 0 2 0 0 1 0 0 0 0 49 0 0 0 0 0 0 0 0 0 0 1 0 0 0 0 0 0 0 0 0 0 0 0 0 3 3 0 0 4 0 0 0 0 0 0 0 0 0 0 0 3 0 0 0 0 0 0 0 0 0 0 0 0 0 0 0 0 0 0 0 0 0 0 17 0 0 2 1 0 0 0 0 0 0 0 0 0 0 1 0 0 0 0 0 0 0 12 0 0 0 0 0 0 0 0 1 0 0 12 0 0 0 0 9 0 0 0 0 8 0 0 0 0 0 1 0 4 0 0 0 0 2 10 0 0 22 0 0 0 0 0 0 0 0 0 0 0 0 0 1 0 3 0 0 0 0 0 0 0 0 0 0 0 0 9 0 0 29 0 0 5 0 0 0 0 0 0 0 0 0 0 0 2 0 0 15 0 1 0 0 1 0 0 0 45 0 0 0 0 0 1 0 0 8 15 0 0 0 0 0 0 0 0 0 0 0 8 0 0 0 0 0 0 10 0 0 0 0 0 0 0 0 7 0 0 0 10 0 0 0 0 0 0 0 0 27 0 0 0 0 0 0 0 0 1 5 0 0 1 12 0 0 0 0 0 0 0 0 0 0 0 7 0 31 0 0 0 0 13 0 0 0 0 0 13 0 0 0 0 0 0 0 0 0 0 0 17 0 0 0 0 0 0 0 0 0 0 0 2 0 0 0 0 0 0 0 0 0 1 28 0 0 0 0 0 24 0 0 0 0 0 0 0 0 23 0 0 0 0 0 0 0 0 0 0 1 0 0 0 6 0 0 0 0 0 0 0 0 0 0 0 0 0 0 0 0 0 0 1 0 0 0 0 0 0 1 0 0 0 0 3 0 2 0 0 0 0 0 0 0 3 0 0 0 11 0 0 0 9 0 0 0 0 0 3 0 0 0 0 7 0 0 8 0 20 0 0 0 0 0 0 0 0 0 0 0 0 0 0 0 1 0 0 0 1 1 0 0 0 0 0 1 0 0 0 0 2 0 0 0 0 0 0 0 12 0 0 0 0 1 0 0 0 0 12 0 1 0 0 0 0 0 0 0 0 0 0 0 0 0 0 0 0 0 0 0 0 0 0 0 0 0 33 0 0 0 0 0 0 0 0 6 0 0 0 0 0 0 31 1.5431654676258993
0 0 13 0 0 0 0 20 0 3 4 0 0 0 0 0 0 0 0 0 0 0 10 0 0 18 12 36 1 0 0 4 0 17 2 1 0 1 0 0 0 0 0 0 0 0 0 0 2 0 0 1 0 0 0 0 48 0 0 0 0 0 0 0 0 0 0 1 0 0 0 0 0 0 0 0 0 0 0 0 0 2 2 0 0 5 0 0 0 0 0 0 0 0 0 0 0 2 0 0 0 0 0 0 0 0 0 0 0 0 0 0 0 0 0 0 0 0 0 0 13 0 0 1 1 0 0 0 0 0 0 0 0 0 0 1 0 0 0 0 0 0 0 10 0 0 0 0 0 0 0 0 1 0 0 12 0 0 0 0 10 0 0 0 0 9 0 0 0 0 0 0 0 5 0 0 0 0 2 9 0 0 23 0 0 0 0 0 0 0 0 0 0 0 0 0 1 0 2 0 0 0 0 0 0 0 0 0 0 0 0 9 0 0 31 0 0 7 0 0 0 0 0 0 0 0 0 0 0 2 0 0 13 0 1 0 0 1 0 0 0 42 0 0 0 0 0 1 0 0 8 17 0 0 0 0 0 0 0 0 0 0 0 6 0 0 0 0 0 0 8 0 0 0 0 0 0 0 0 7 0 0 0 10 0 0 0 0 0 0 0 0 28 0 0 0 0 0 0 0 0 0 4 0 0 1 12 0 0 0 0 0 0 0 0 0 0 0 7 0 31 0 0 0 0 12 0 0 0 0 0 13 0 0 0 0 0 0 0 0 0 0 0 17 0 0 0 0 0 0 0 0 0 0 0 2 0 0 0 0 0 0 0 0 0 1 26 0 0 0 0 0 18 0 0 0 0 0 0 0 0 22 0 0 0 0 0 0 0 0 0 0 1 0 0 0 6 0 0 0 0 0 0 0 0 0 0 0 0 0 0 0 0 0 0 1 0 0 0 0 0 0 1 0 0 0 0 2 0 2 0 0 0 0 0 0 0 3 0 0 0 10 0 0 0 10 0 0 0 0 0 3 0 0 0 0 7 0 0 7 0 20 0 0 0 0 0 0 0 0 0 0 0 0 0 0 0 0 0 0 0 1 1 0 0 0 0 0 1 0 0 0 0 2 0 0 0 0 0 0 0 11 0 0 0 0 1 0 0 0 0 9 0 1 0 0 0 0 0 0 0 0 0 0 0 0 0 0 0 0 0 0 0 0 0 0 0 0 0 36 0 0 0 0 0 0 0 0 4 0 0 0 0 0 0 36 1.5071942446043166
0 0 13 0 0 0 0 22 0 3 3 0 0 0 0 0 0 0 0 0 0 0 13 0 0 15 10 33 1 0 0 6 0 18 2 1 0 1 0 0 0 0 0 0 0 0 0 0 2 0 0 1 0 0 0 0 48 0 0 0 0 0 0 0 0 0 0 1 0 0 0 0 0 0 0 0 0 0 0 0 0 2 1 0 0 6 0 0 0 0 0 0 0 0 0 0 0 2 0 0 0 0 0 0 0 0 0 0 0 0 0 0 0 0 0 0 0 0 0 0 14 0 0 1 1 0 0 0 0 0 0 0 0 0 0 1 0 0 0 0 0 0 0 10 0 0 0 0 0 0 0 0 1 0 0 15 0 0 0 0 11 0 0 0 0 8 0 0 0 0 0 0 0 6 0 0 0 0 2 7 0 0 18 0 0 0 0 0 0 0 0 0 0 0 0 0 1 0 0 0 0 0 0 0 0 0 0 0 0 0 0 10 0 0 28 0 0 8 0 0 0 0 0 0 0 0 0 0 0 1 0 0 12 0 1 0 0 1 0 0 0 40 0 0 0 0 0 1 0 0 8 16 0 0 0 0 0 0 0 0 0 0 0 5 0 0 0 0 0 0 8 0 0 0 0 0 0 0 0 6 0 0 0 9 0 0 0 0 0 0 0 0 26 0 0 0 0 0 0 0 0 0 3 0 0 1 12 0 0 0 0 0 0 0 0 0 0 0 6 0 30 0 0 0 0 14 0 0 0 0 0 15 0 0 0 0 0 0 0 0 0 0 0 18 0 0 0 0 0 0 0 0 0 0 0 2 0 0 0 0 0 0 0 0 0 1 27 0 0 0 0 0 16 0 0 0 0 0 0 0 0 20 0 0 0 0 0 0 0 0 0 0 1 0 0 0 4 0 0 0 0 0 0 0 0 0 0 0 0 0 0 0 0 0 0 1 0 0 0 0 0 0 1 0 0 0 0 2 0 1 0 0 0 0 0 0 0 3 0 0 0 9 0 0 0 7 0 0 0 0 0 3 0 0 0 0 7 0 0 8 0 20 0 0 0 0 0 0 0 0 0 0 0 0 0 0 0 0 0 0 0 1 1 0 0 0 0 0 1 0 0 0 0 1 0 0 0 0 0 0 0 12 0 0 0 0 0 0 0 0 0 7 0 1 0 0 0 0 0 0 0 0 0 0 0 0 0 0 0 0 0 0 0 0 0 0 0 0 0 38 0 0 0 0 0 0 0 0 4 0 0 0 0 0 0 36 1.4640287769784173
0 0 14 0 0 0 0 20 0 3 3 0 0 0 0 0 0 0 0 0 0 0 14 0 0 18 11 33 1 0 0 6 0 20 2 1 0 1 0 0 0 0 0 0 0 0 0 0 1 0 0 1 0 0 0 0 43 0 0 0 0 0 0 0 0 0 0 1 0 0 0 0 0 0 0 0 0 0 0 0 0 2 1 0 0 7 0 0 0 0 0 0 0 0 0 0 0 2 0 0 0 0 0 0 0 0 0 0 0 0 0 0 0 0 0 0 0 0 0 0 18 0 0 1 1 0 0 0 0 0 0 0 0 0 0 0 0 0 0 0 0 0 0 9 0 0 0 0 0 0 0 0 1 0 0 14 0 0 0 0 12 0 0 0 0 5 0 0 0 0 0 0 0 6 0 0 0 0 2 6 0 0 15 0 0 0 0 0 0 0 0 0 0 0 0 0 1 0 0 0 0 0 0 0 0 0 0 0 0 0 0 10 0 0 30 0 0 10 0 0 0 0 0 0 0 0 0 0 0 1 0 0 10 0 0 0 0 1 0 0 0 41 0 0 0 0 0 0 0 0 8 15 0 0 0 0 0 0 0 0 0 0 0 5 0 0 0 0 0 0 10 0 0 0 0 0 0 0 0 5 0 0 0 8 0 0 0 0 0 0 0 0 24 0 0 0 0 0 0 0 0 0 2 0 0 0 9 0 0 0 0 0 0 0 0 0 0 0 7 0 30 0 0 0 0 16 0 0 0 0 0 17 0 0 0 0 0 0 0 0 0 0 0 20 0 0 0 0 0 0 0 0 0 0 0 2 0 0 0 0 0 0 0 0 0 1 27 0 0 0 0 0 15 0 0 0 0 0 0 0 0 20 0 0 0 0 0 0 0 0 0 0 1 0 0 0 5 0 0 0 0 0 0 0 0 0 0 0 0 0 0 0 0 0 0 1 0 0 0 0 0 0 0 0 0 0 0 2 0 1 0 0 0 0 0 0 0 3 0 0 0 7 0 0 0 7 0 0 0 0 0 5 0 0 0 0 5 0 0 7 0 19 0 0 0 0 0 0 0 0 0 0 0 0 0 0 0 0 0 0 0 1 0 0 0 0 0 0 1 0 0 0 0 1 0 0 0 0 0 0 0 10 0 0 0 0 0 0 0 0 0 6 0 1 0 0 0 0 0 0 0 0 0 0 0 0 0 0 0 0 0 0 0 0 0 0 0 0 0 40 0 0 0 0 0 0 0 0 4 0 0 0 0 0 0 38 1.4478417266187052
0 0 13 0 0 0 0 18 0 3 2 0 0 0 0 0 0 0 0 0 0 0 15 0 0 19 11 28 1 0 0 8 0 23 1 1 0 1 0 0 0 0 0 0 0 0 0 0 0 0 0 1 0 0 0 0 37 0 0 0 0 0 0 0 0 0 0 1 0 0 0 0 0 0 0 0 0 0 0 0 0 2 1 0 0 6 0 0 0 0 0 0 0 0 0 0 0 2 0 0 0 0 0 0 0 0 0 0 0 0 0 0 0 0 0 0 0 0 0 0 17 0 0 1 1 0 0 0 0 0 0 0 0 0 0 0 0 0 0 0 0 0 0 6 0 0 0 0 0 0 0 0 1 0 0 12 0 0 0 0 10 0 0 0 0 6 0 0 0 0 0 0 0 6 0 0 0 0 1 4 0 0 15 0 0 0 0 0 0 0 0 0 0 0 0 0 1 0 0 0 0 0 0 0 0 0 0 0 0 0 0 11 0 0 30 0 0 7 0 0 0 0 0 0 0 0 0 0 0 1 0 0 8 0 0 0 0 1 0 0 0 39 0 0 0 0 0 0 0 0 8 14 0 0 0 0 0 0 0 0 0 0 0 3 0 0 0 0 0 0 9 0 0 0 0 0 0 0 0 4 0 0 0 8 0 0 0 0 0 0 0 0 24 0 0 0 0 0 0 0 0 0 2 0 0 0 7 0 0 0 0 0 0 0 0 0 0 0 9 0 33 0 0 0 0 14 0 0 0 0 0 14 0 0 0 0 0 0 0 0 0 0 0 20 0 0 0 0 0 0 0 0 0 0 0 2 0 0 0 0 0 0 0 0 0 1 29 0 0 0 0 0 12 0 0 0 0 0 0 0 0 18 0 0 0 0 0 0 0 0 0 0 1 0 0 0 4 0 0 0 0 0 0 0 0 0 0 0 0 0 0 0 0 0 0 1 0 0 0 0 0 0 0 0 0 0 0 2 0 0 0 0 0 0 0 0 0 3 0 0 0 6 0 0 0 5 0 0 0 0 0 5 0 0 0 0 4 0 0 6 0 19 0 0 0 0 0 0 0 0 0 0 0 0 0 0 0 0 0 0 0 1 0 0 0 0 0 0 1 0 0 0 0 1 0 0 0 0 0 0 0 9 0 0 0 0 0 0 0 0 0 6 0 1 0 0 0 0 0 0 0 0 0 0 0 0 0 0 0 0 0 0 0 0 0 0 0 0 0 43 0 0 0 0 0 0 0 0 3 0 0 0 0 0 0 39 1.3723021582733813
0 0 13 0 0 0 0 16 0 2 2 0 0 0 0 0 0 0 0 0 0 0 16 0 0 20 8 27 1 0 0 5 0 23 1 1 0 1 0 0 0 0 0 0 0 0 0 0 0 0 0 1 0 0 0 0 32 0 0 0 0 0 0 0 0 0 0 1 0 0 0 0 0 0 0 0 0 0 0 0 0 2 0 0 0 5 0 0 0 0 0 0 0 0 0 0 0 2 0 0 0 0 0 0 0 0 0 0 0 0 0 0 0 0 0 0 0 0 0 0 13 0 0 1 1 0 0 0 0 0 0 0 0 0 0 0 0 0 0 0 0 0 0 4 0 0 0 0 0 0 0 0 1 0 0 10 0 0 0 0 9 0 0 0 0 6 0 0 0 0 0 0 0 7 0 0 0 0 0 3 0 0 16 0 0 0 0 0 0 0 0 0 0 0 0 0 1 0 0 0 0 0 0 0 0 0 0 0 0 0 0 12 0 0 29 0 0 5 0 0 0 0 0 0 0 0 0 0 0 1 0 0 7 0 0 0 0 1 0 0 0 37 0 0 0 0 0 0 0 0 8 13 0 0 0 0 0 0 0 0 0 0 0 3 0 0 0 0 0 0 6 0 0 0 0 0 0 0 0 6 0 0 0 8 0 0 0 0 0 0 0 0 26 0 0 0 0 0 0 0 0 0 0 0 0 0 6 0 0 0 0 0 0 0 0 0 0 0 7 0 35 0 0 0 0 12 0 0 0 0 0 12 0 0 0 0 0 0 0 0 0 0 0 21 0 0 0 0 0 0 0 0 0 0 0 2 0 0 0 0 0 0 0 0 0 1 26 0 0 0 0 0 12 0 0 0 0 0 0 0 0 17 0 0 0 0 0 0 0 0 0 0 0 0 0 0 5 0 0 0 0 0 0 0 0 0 0 0 0 0 0 0 0 0 0 1 0 0 0 0 0 0 0 0 0 0 0 3 0 0 0 0 0 0 0 0 0 3 0 0 0 6 0 0 0 3 0 0 0 0 0 5 0 0 0 0 4 0 0 4 0 20 0 0 0 0 0 0 0 0 0 0 0 0 0 0 0 0 0 0 0 1 0 0 0 0 0 0 1 0 0 0 0 1 0 0 0 0 0 0 0 7 0 0 0 0 0 0 0 0 0 5 0 0 0 0 0 0 0 0 0 0 0 0 0 0 0 0 0 0 0 0 0 0 0 0 0 0 0 45 0 0 0 0 0 0 0 0 3 0 0 0 0 0 0 41 1.2985611510791367
0 0 13 0 0 0 0 15 0 2 2 0 0 0 0 0 0 0 0 0 0 0 18 0 0 20 8 24 1 0 0 8 0 20 1 0 0 1 0 0 0 0 0 0 0 0 0 0 0 0 0 1 0 0 0 0 31 0 0 0 0 0 0 0 0 0 0 1 0 0 0 0 0 0 0 0 0 0 0 0 0 2 0 0 0 5 0 0 0 0 0 0 0 0 0 0 0 2 0 0 0 0 0 0 0 0 0 0 0 0 0 0 0 0 0 0 0 0 0 0 14 0 0 1 1 0 0 0 0 0 0 0 0 0 0 0 0 0 0 0 0 0 0 3 0 0 0 0 0 0 0 0 1 0 0 10 0 0 0 0 9 0 0 0 0 4 0 0 0 0 0 0 0 8 0 0 0 0 0 3 0 0 15 0 0 0 0 0 0 0 0 0 0 0 0 0 1 0 0 0 0 0 0 0 0 0 0 0 0 0 0 11 0 0 27 0 0 5 0 0 0 0 0 0 0 0 0 0 0 0 0 0 6 0 0 0 0 1 0 0 0 33 0 0 0 0 0 0 0 0 7 10 0 0 0 0 0 0 0 0 0 0 0 4 0 0 0 0 0 0 5 0 0 0 0 0 0 0 0 5 0 0 0 6 0 0 0 0 0 0 0 0 28 0 0 0 0 0 0 0 0 0 0 0 0 0 6 0 0 0 0 0 0 0 0 0 0 0 8 0 32 0 0 0 0 12 0 0 0 0 0 9 0 0 0 0 0 0 0 0 0 0 0 21 0 0 0 0 0 0 0 0 0 0 0 2 0 0 0 0 0 0 0 0 0 1 24 0 0 0 0 0 11 0 0 0 0 0 0 0 0 10 0 0 0 0 0 0 0 0 0 0 0 0 0 0 3 0 0 0 0 0 0 0 0 0 0 0 0 0 0 0 0 0 0 0 0 0 0 0 0 0 0 0 0 0 0 4 0 0 0 0 0 0 0 0 0 3 0 0 0 6 0 0 0 4 0 0 0 0 0 6 0 0 0 0 4 0 0 4 0 18 0 0 0 0 0 0 0 0 0 0 0 0 0 0 0 0 0 0 0 1 0 0 0 0 0 0 1 0 0 0 0 1 0 0 0 0 0 0 0 8 0 0 0 0 0 0 0 0 0 4 0 0 0 0 0 0 0 0 0 0 0 0 0 0 0 0 0 0 0 0 0 0 0 0 0 0 0 43 0 0 0 0 0 0 0 0 3 0 0 0 0 0 0 41 1.2284172661870503
0 0 13 0 0 0 0 15 0 2 1 0 0 0 0 0 0 0 0 0 0 0 17 0 0 18 8 23 1 0 0 9 0 15 1 0 0 1 0 0 0 0 0 0 0 0 0 0 0 0 0 1 0 0 0 0 27 0 0 0 0 0 0 0 0 0 0 1 0 0 0 0 0 0 0 0 0 0 0 0 0 1 0 0 0 4 0 0 0 0 0 0 0 0 0 0 0 1 0 0 0 0 0 0 0 0 0 0 0 0 0 0 0 0 0 0 0 0 0 0 12 0 0 1 1 0 0 0 0 0 0 0 0 0 0 0 0 0 0 0 0 0 0 3 0 0 0 0 0 0 0 0 1 0 0 8 0 0 0 0 9 0 0 0 0 5 0 0 0 0 0 0 0 9 0 0 0 0 0 1 0 0 13 0 0 0 0 0 0 0 0 0 0 0 0 0 1 0 0 0 0 0 0 0 0 0 0 0 0 0 0 11 0 0 25 0 0 4 0 0 0 0 0 0 0 0 0 0 0 0 0 0 6 0 0 0 0 1 0 0 0 30 0 0 0 0 0 0 0 0 7 10 0 0 0 0 0 0 0 0 0 0 0 4 0 0 0 0 0 0 5 0 0 0 0 0 0 0 0 5 0 0 0 4 0 0 0 0 0 0 0 0 28 0 0 0 0 0 0 0 0 0 0 0 0 0 7 0 0 0 0 0 0 0 0 0 0 0 8 0 33 0 0 0 0 15 0 0 0 0 0 9 0 0 0 0 0 0 0 0 0 0 0 24 0 0 0 0 0 0 0 0 0 0 0 2 0 0 0 0 0 0 0 0 0 1 22 0 0 0 0 0 10 0 0 0 0 0 0 0 0 9 0 0 0 0 0 0 0 0 0 0 0 0 0 0 4 0 0 0 0 0 0 0 0 0 0 0 0 0 0 0 0 0 0 0 0 0 0 0 0 0 0 0 0 0 0 6 0 0 0 0 0 0 0 0 0 3 0 0 0 4 0 0 0 4 0 0 0 0 0 7 0 0 0 0 4 0 0 3 0 15 0 0 0 0 0 0 0 0 0 0 0 0 0 0 0 0 0 0 0 1 0 0 0 0 0 0 1 0 0 0 0 1 0 0 0 0 0 0 0 7 0 0 0 0 0 0 0 0 0 5 0 0 0 0 0 0 0 0 0 0 0 0 0 0 0 0 0 0 0 0 0 0 0 0 0 0 0 42 0 0 0 0 0 0 0 0 3 0 0 0 0 0 0 35 1.1654676258992807
0 0 14 0 0 0 0 14 0 2 1 0 0 0 0 0 0 0 0 0 0 0 14 0 0 14 8 20 1 0 0 8 0 15 1 0 0 1 0 0 0 0 0 0 0 0 0 0 0 0 0 1 0 0 0 0 24 0 0 0 0 0 0 0 0 0 0 0 0 0 0 0 0 0 0 0 0 0 0 0 0 1 0 0 0 4 0 0 0 0 0 0 0 0 0 0 0 1 0 0 0 0 0 0 0 0 0 0 0 0 0 0 0 0 0 0 0 0 0 0 11 0 0 1 1 0 0 0 0 0 0 0 0 0 0 0 0 0 0 0 0 0 0 2 0 0 0 0 0 0 0 0 0 0 0 8 0 0 0 0 8 0 0 0 0 6 0 0 0 0 0 0 0 9 0 0 0 0 0 1 0 0 11 0 0 0 0 0 0 0 0 0 0 0 0 0 1 0 0 0 0 0 0 0 0 0 0 0 0 0 0 13 0 0 19 0 0 4 0 0 0 0 0 0 0 0 0 0 0 0 0 0 6 0 0 0 0 1 0 0 0 28 0 0 0 0 0 0 0 0 5 10 0 0 0 0 0 0 0 0 0 0 0 3 0 0 0 0 0 0 5 0 0 0 0 0 0 0 0 6 0 0 0 3 0 0 0 0 0 0 0 0 25 0 0 0 0 0 0 0 0 0 0 0 0 0 7 0 0 0 0 0 0 0 0 0 0 0 8 0 36 0 0 0 0 20 0 0 0 0 0 8 0 0 0 0 0 0 0 0 0 0 0 26 0 0 0 0 0 0 0 0 0 0 0 2 0 0 0 0 0 0 0 0 0 1 21 0 0 0 0 0 10 0 0 0 0 0 0 0 0 6 0 0 0 0 0 0 0 0 0 0 0 0 0 0 4 0 0 0 0 0 0 0 0 0 0 0 0 0 0 0 0 0 0 0 0 0 0 0 0 0 0 0 0 0 0 7 0 0 0 0 0 0 0 0 0 2 0 0 0 3 0 0 0 5 0 0 0 0 0 5 0 0 0 0 3 0 0 2 0 16 0 0 0 0 0 0 0 0 0 0 0 0 0 0 0 0 0 0 0 1 0 0 0 0 0 0 1 0 0 0 0 1 0 0 0 0 0 0 0 5 0 0 0 0 0 0 0 0 0 5 0 0 0 0 0 0 0 0 0 0 0 0 0 0 0 0 0 0 0 0 0 0 0 0 0 0 0 43 0 0 0 0 0 0 0 0 3 0 0 0 0 0 0 34 1.1079136690647483
0 0 12 0 0 0 0 14 0 2 1 0 0 0 0 0 0 0 0 0 0 0 13 0 0 17 8 18 1 0 0 8 0 15 1 0 0 1 0 0 0 0 0 0 0 0 0 0 0 0 0 1 0 0 0 0 26 0 0 0 0 0 0 0 0 0 0 0 0 0 0 0 0 0 0 0 0 0 0 0 0 1 0 0 0 5 0 0 0 0 0 0 0 0 0 0 0 1 0 0 0 0 0 0 0 0 0 0 0 0 0 0 0 0 0 0 0 0 0 0 10 0 0 1 1 0 0 0 0 0 0 0 0 0 0 0 0 0 0 0 0 0 0 2 0 0 0 0 0 0 0 0 0 0 0 6 0 0 0 0 9 0 0 0 0 7 0 0 0 0 0 0 0 8 0 0 0 0 0 1 0 0 9 0 0 0 0 0 0 0 0 0 0 0 0 0 1 0 0 0 0 0 0 0 0 0 0 0 0 0 0 12 0 0 19 0 0 4 0 0 0 0 0 0 0 0 0 0 0 0 0 0 6 0 0 0 0 1 0 0 0 30 0 0 0 0 0 0 0 0 7 10 0 0 0 0 0 0 0 0 0 0 0 3 0 0 0 0 0 0 3 0 0 0 0 0 0 0 0 8 0 0 0 2 0 0 0 0 0 0 0 0 25 0 0 0 0 0 0 0 0 0 0 0 0 0 6 0 0 0 0 0 0 0 0 0 0 0 6 0 38 0 0 0 0 18 0 0 0 0 0 5 0 0 0 0 0 0 0 0 0 0 0 31 0 0 0 0 0 0 0 0 0 0 0 2 0 0 0 0 0 0 0 0 0 1 19 0 0 0 0 0 9 0 0 0 0 0 0 0 0 4 0 0 0 0 0 0 0 0 0 0 0 0 0 0 4 0 0 0 0 0 0 0 0 0 0 0 0 0 0 0 0 0 0 0 0 0 0 0 0 0 0 0 0 0 0 6 0 0 0 0 0 0 0 0 0 2 0 0 0 3 0 0 0 6 0 0 0 0 0 4 0 0 0 0 3 0 0 2 0 16 0 0 0 0 0 0 0 0 0 0 0 0 0 0 0 0 0 0 0 1 0 0 0 0 0 0 1 0 0 0 0 1 0 0 0 0 0 0 0 5 0 0 0 0 0 0 0 0 0 5 0 0 0 0 0 0 0 0 0 0 0 0 0 0 0 0 0 0 0 0 0 0 0 0 0 0 0 46 0 0 0 0 0 0 0 0 3 0 0 0 0 0 0 32 1.0953237410071944
0 0 13 0 0 0 0 17 0 1 1 0 0 0 0 0 0 0 0 0 0 0 10 0 0 19 7 17 1 0 0 8 0 14 1 0 0 1 0 0 0 0 0 0 0 0 0 0 0 0 0 1 0 0 0 0 22 0 0 0 0 0 0 0 0 0 0 0 0 0 0 0 0 0 0 0 0 0 0 0 0 0 0 0 0 3 0 0 0 0 0 0 0 0 0 0 0 1 0 0 0 0 0 0 0 0 0 0 0 0 0 0 0 0 0 0 0 0 0 0 10 0 0 1 1 0 0 0 0 0 0 0 0 0 0 0 0 0 0 0 0 0 0 1 0 0 0 0 0 0 0 0 0 0 0 7 0 0 0 0 7 0 0 0 0 7 0 0 0 0 0 0 0 8 0 0 0 0 0 1 0 0 8 0 0 0 0 0 0 0 0 0 0 0 0 0 1 0 0 0 0 0 0 0 0 0 0 0 0 0 0 13 0 0 18 0 0 4 0 0 0 0 0 0 0 0 0 0 0 0 0 0 5 0 0 0 0 1 0 0 0 33 0 0 0 0 0 0 0 0 5 8 0 0 0 0 0 0 0 0 0 0 0 3 0 0 0 0 0 0 3 0 0 0 0 0 0 0 0 11 0 0 0 2 0 0 0 0 0 0 0 0 26 0 0 0 0 0 0 0 0 0 0 0 0 0 7 0 0 0 0 0 0 0 0 0 0 0 3 0 37 0 0 0 0 21 0 0 0 0 0 4 0 0 0 0 0 0 0 0 0 0 0 33 0 0 0 0 0 0 0 0 0 0 0 2 0 0 0 0 0 0 0 0 0 1 19 0 0 0 0 0 8 0 0 0 0 0 0 0 0 4 0 0 0 0 0 0 0 0 0 0 0 0 0 0 5 0 0 0 0 0 0 0 0 0 0 0 0 0 0 0 0 0 0 0 0 0 0 0 0 0 0 0 0 0 0 5 0 0 0 0 0 0 0 0 0 2 0 0 0 3 0 0 0 6 0 0 0 0 0 4 0 0 0 0 2 0 0 2 0 18 0 0 0 0 0 0 0 0 0 0 0 0 0 0 0 0 0 0 0 1 0 0 0 0 0 0 1 0 0 0 0 0 0 0 0 0 0 0 0 4 0 0 0 0 0 0 0 0 0 6 0 0 0 0 0 0 0 0 0 0 0 0 0 0 0 0 0 0 0 0 0 0 0 0 0 0 0 45 0 0 0 0 0 0 0 0 3 0 0 0 0 0 0 33 1.079136690647482
0 0 14 0 0 0 0 17 0 1 1 0 0 0 0 0 0 0 0 0 0 0 8 0 0 21 8 18 1 0 0 8 0 14 1 0 0 1 0 0 0 0 0 0 0 0 0 0 0 0 0 1 0 0 0 0 15 0 0 0 0 0 0 0 0 0 0 0 0 0 0 0 0 0 0 0 0 0 0 0 0 0 0 0 0 3 0 0 0 0 0 0 0 0 0 0 0 1 0 0 0 0 0 0 0 0 0 0 0 0 0 0 0 0 0 0 0 0 0 0 10 0 0 1 1 0 0 0 0 0 0 0 0 0 0 0 0 0 0 0 0 0 0 1 0 0 0 0 0 0 0 0 0 0 0 5 0 0 0 0 7 0 0 0 0 6 0 0 0 0 0 0 0 6 0 0 0 0 0 1 0 0 8 0 0 0 0 0 0 0 0 0 0 0 0 0 1 0 0 0 0 0 0 0 0 0 0 0 0 0 0 13 0 0 19 0 0 4 0 0 0 0 0 0 0 0 0 0 0 0 0 0 5 0 0 0 0 1 0 0 0 37 0 0 0 0 0 0 0 0 7 8 0 0 0 0 0 0 0 0 0 0 0 3 0 0 0 0 0 0 3 0 0 0 0 0 0 0 0 9 0 0 0 1 0 0 0 0 0 0 0 0 23 0 0 0 0 0 0 0 0 0 0 0 0 0 7 0 0 0 0 0 0 0 0 0 0 0 3 0 40 0 0 0 0 20 0 0 0 0 0 4 0 0 0 0 0 0 0 0 0 0 0 32 0 0 0 0 0 0 0 0 0 0 0 1 0 0 0 0 0 0 0 0 0 1 20 0 0 0 0 0 8 0 0 0 0 0 0 0 0 2 0 0 0 0 0 0 0 0 0 0 0 0 0 0 5 0 0 0 0 0 0 0 0 0 0 0 0 0 0 0 0 0 0 0 0 0 0 0 0 0 0 0 0 0 0 4 0 0 0 0 0 0 0 0 0 2 0 0 0 3 0 0 0 4 0 0 0 0 0 4 0 0 0 0 2 0 0 2 0 16 0 0 0 0 0 0 0 0 0 0 0 0 0 0 0 0 0 0 0 1 0 0 0 0 0 0 1 0 0 0 0 0 0 0 0 0 0 0 0 4 0 0 0 0 0 0 0 0 0 7 0 0 0 0 0 0 0 0 0 0 0 0 0 0 0 0 0 0 0 0 0 0 0 0 0 0 0 39 0 0 0 0 0 0 0 0 2 0 0 0 0 0 0 33 1.0431654676258993
0 0 13 0 0 0 0 20 0 1 1 0 0 0 0 0 0 0 0 0 0 0 8 0 0 22 7 22 0 0 0 6 0 13 1 0 0 1 0 0 0 0 0 0 0 0 0 0 0 0 0 1 0 0 0 0 15 0 0 0 0 0 0 0 0 0 0 0 0 0 0 0 0 0 0 0 0 0 0 0 0 0 0 0 0 3 0 0 0 0 0 0 0 0 0 0 0 1 0 0 0 0 0 0 0 0 0 0 0 0 0 0 0 0 0 0 0 0 0 0 6 0 0 1 1 0 0 0 0 0 0 0 0 0 0 0 0 0 0 0 0 0 0 1 0 0 0 0 0 0 0 0 0 0 0 4 0 0 0 0 8 0 0 0 0 5 0 0 0 0 0 0 0 6 0 0 0 0 0 1 0 0 7 0 0 0 0 0 0 0 0 0 0 0 0 0 1 0 0 0 0 0 0 0 0 0 0 0 0 0 0 7 0 0 18 0 0 3 0 0 0 0 0 0 0 0 0 0 0 0 0 0 3 0 0 0 0 1 0 0 0 36 0 0 0 0 0 0 0 0 11 7 0 0 0 0 0 0 0 0 0 0 0 3 0 0 0 0 0 0 3 0 0 0 0 0 0 0 0 8 0 0 0 1 0 0 0 0 0 0 0 0 22 0 0 0 0 0 0 0 0 0 0 0 0 0 9 0 0 0 0 0 0 0 0 0 0 0 2 0 39 0 0 0 0 19 0 0 0 0 0 3 0 0 0 0 0 0 0 0 0 0 0 32 0 0 0 0 0 0 0 0 0 0 0 1 0 0 0 0 0 0 0 0 0 1 16 0 0 0 0 0 8 0 0 0 0 0 0 0 0 2 0 0 0 0 0 0 0 0 0 0 0 0 0 0 6 0 0 0 0 0 0 0 0 0 0 0 0 0 0 0 0 0 0 0 0 0 0 0 0 0 0 0 0 0 0 3 0 0 0 0 0 0 0 0 0 1 0 0 0 2 0 0 0 7 0 0 0 0 0 4 0 0 0 0 2 0 0 0 0 16 0 0 0 0 0 0 0 0 0 0 0 0 0 0 0 0 0 0 0 1 0 0 0 0 0 0 1 0 0 0 0 0 0 0 0 0 0 0 0 4 0 0 0 0 0 0 0 0 0 9 0 0 0 0 0 0 0 0 0 0 0 0 0 0 0 0 0 0 0 0 0 0 0 0 0 0 0 38 0 0 0 0 0 0 0 0 2 0 0 0 0 0 0 31 1.0035971223021583
0 0 13 0 0 0 0 19 0 1 1 0 0 0 0 0 0 0 0 0 0 0 7 0 0 18 6 23 0 0 0 5 0 17 1 0 0 0 0 0 0 0 0 0 0 0 0 0 0 0 0 1 0 0 0 0 15 0 0 0 0 0 0 0 0 0 0 0 0 0 0 0 0 0 0 0 0 0 0 0 0 0 0 0 0 3 0 0 0 0 0 0 0 0 0 0 0 1 0 0 0 0 0 0 0 0 0 0 0 0 0 0 0 0 0 0 0 0 0 0 5 0 0 1 1 0 0 0 0 0 0 0 0 0 0 0 0 0 0 0 0 0 0 1 0 0 0 0 0 0 0 0 0 0 0 3 0 0 0 0 9 0 0 0 0 5 0 0 0 0 0 0 0 6 0 0 0 0 0 1 0 0 6 0 0 0 0 0 0 0 0 0 0 0 0 0 1 0 0 0 0 0 0 0 0 0 0 0 0 0 0 7 0 0 18 0 0 2 0 0 0 0 0 0 0 0 0 0 0 0 0 0 3 0 0 0 0 1 0 0 0 33 0 0 0 0 0 0 0 0 10 6 0 0 0 0 0 0 0 0 0 0 0 3 0 0 0 0 0 0 2 0 0 0 0 0 0 0 0 9 0 0 0 1 0 0 0 0 0 0 0 0 18 0 0 0 0 0 0 0 0 0 0 0 0 0 9 0 0 0 0 0 0 0 0 0 0 0 2 0 43 0 0 0 0 14 0 0 0 0 0 2 0 0 0 0 0 0 0 0 0 0 0 35 0 0 0 0 0 0 0 0 0 0 0 1 0 0 0 0 0 0 0 0 0 1 13 0 0 0 0 0 7 0 0 0 0 0 0 0 0 2 0 0 0 0 0 0 0 0 0 0 0 0 0 0 4 0 0 0 0 0 0 0 0 0 0 0 0 0 0 0 0 0 0 0 0 0 0 0 0 0 0 0 0 0 0 1 0 0 0 0 0 0 0 0 0 1 0 0 0 2 0 0 0 8 0 0 0 0 0 3 0 0 0 0 1 0 0 0 0 22 0 0 0 0 0 0 0 0 0 0 0 0 0 0 0 0 0 0 0 1 0 0 0 0 0 0 1 0 0 0 0 0 0 0 0 0 0 0 0 4 0 0 0 0 0 0 0 0 0 8 0 0 0 0 0 0 0 0 0 0 0 0 0 0 0 0 0 0 0 0 0 0 0 0 0 0 0 37 0 0 0 0 0 0 0 0 2 0 0 0 0 0 0 32 0.9694244604316546
0 0 16 0 0 0 0 18 0 1 1 0 0 0 0 0 0 0 0 0 0 0 6 0 0 18 6 21 0 0 0 4 0 19 1 0 0 0 0 0 0 0 0 0 0 0 0 0 0 0 0 1 0 0 0 0 15 0 0 0 0 0 0 0 0 0 0 0 0 0 0 0 0 0 0 0 0 0 0 0 0 0 0 0 0 3 0 0 0 0 0 0 0 0 0 0 0 1 0 0 0 0 0 0 0 0 0 0 0 0 0 0 0 0 0 0 0 0 0 0 5 0 0 1 1 0 0 0 0 0 0 0 0 0 0 0 0 0 0 0 0 0 0 1 0 0 0 0 0 0 0 0 0 0 0 2 0 0 0 0 11 0 0 0 0 1 0 0 0 0 0 0 0 5 0 0 0 0 0 1 0 0 6 0 0 0 0 0 0 0 0 0 0 0 0 0 1 0 0 0 0 0 0 0 0 0 0 0 0 0 0 7 0 0 18 0 0 1 0 0 0 0 0 0 0 0 0 0 0 0 0 0 3 0 0 0 0 1 0 0 0 34 0 0 0 0 0 0 0 0 9 6 0 0 0 0 0 0 0 0 0 0 0 3 0 0 0 0 0 0 1 0 0 0 0 0 0 0 0 12 0 0 0 1 0 0 0 0 0 0 0 0 16 0 0 0 0 0 0 0 0 0 0 0 0 0 8 0 0 0 0 0 0 0 0 0 0 0 2 0 41 0 0 0 0 15 0 0 0 0 0 2 0 0 0 0 0 0 0 0 0 0 0 35 0 0 0 0 0 0 0 0 0 0 0 1 0 0 0 0 0 0 0 0 0 1 10 0 0 0 0 0 6 0 0 0 0 0 0 0 0 2 0 0 0 0 0 0 0 0 0 0 0 0 0 0 3 0 0 0 0 0 0 0 0 0 0 0 0 0 0 0 0 0 0 0 0 0 0 0 0 0 0 0 0 0 0 1 0 0 0 0 0 0 0 0 0 1 0 0 0 2 0 0 0 8 0 0 0 0 0 3 0 0 0 0 1 0 0 0 0 19 0 0 0 0 0 0 0 0 0 0 0 0 0 0 0 0 0 0 0 1 0 0 0 0 0 0 1 0 0 0 0 0 0 0 0 0 0 0 0 4 0 0 0 0 0 0 0 0 0 7 0 0 0 0 0 0 0 0 0 0 0 0 0 0 0 0 0 0 0 0 0 0 0 0 0 0 0 37 0 0 0 0 0 0 0 0 1 0 0 0 0 0 0 29 0.9334532374100719
0 0 21 0 0 0 0 18 0 1 1 0 0 0 0 0 0 0 0 0 0 0 5 0 0 15 6 23 0 0 0 4 0 20 1 0 0 0 0 0 0 0 0 0 0 0 0 0 0 0 0 1 0 0 0 0 11 0 0 0 0 0 0 0 0 0 0 0 0 0 0 0 0 0 0 0 0 0 0 0 0 0 0 0 0 3 0 0 0 0 0 0 0 0 0 0 0 1 0 0 0 0 0 0 0 0 0 0 0 0 0 0 0 0 0 0 0 0 0 0 4 0 0 1 1 0 0 0 0 0 0 0 0 0 0 0 0 0 0 0 0 0 0 1 0 0 0 0 0 0 0 0 0 0 0 2 0 0 0 0 13 0 0 0 0 1 0 0 0 0 0 0 0 3 0 0 0 0 0 1 0 0 6 0 0 0 0 0 0 0 0 0 0 0 0 0 1 0 0 0 0 0 0 0 0 0 0 0 0 0 0 7 0 0 14 0 0 1 0 0 0 0 0 0 0 0 0 0 0 0 0 0 2 0 0 0 0 1 0 0 0 35 0 0 0 0 0 0 0 0 8 6 0 0 0 0 0 0 0 0 0 0 0 3 0 0 0 0 0 0 1 0 0 0 0 0 0 0 0 15 0 0 0 1 0 0 0 0 0 0 0 0 15 0 0 0 0 0 0 0 0 0 0 0 0 0 9 0 0 0 0 0 0 0 0 0 0 0 2 0 41 0 0 0 0 15 0 0 0 0 0 2 0 0 0 0 0 0 0 0 0 0 0 36 0 0 0 0 0 0 0 0 0 0 0 1 0 0 0 0 0 0 0 0 0 1 8 0 0 0 0 0 6 0 0 0 0 0 0 0 0 1 0 0 0 0 0 0 0 0 0 0 0 0 0 0 5 0 0 0 0 0 0 0 0 0 0 0 0 0 0 0 0 0 0 0 0 0 0 0 0 0 0 0 0 0 0 1 0 0 0 0 0 0 0 0 0 1 0 0 0 2 0 0 0 7 0 0 0 0 0 2 0 0 0 0 1 0 0 0 0 17 0 0 0 0 0 0 0 0 0 0 0 0 0 0 0 0 0 0 0 1 0 0 0 0 0 0 1 0 0 0 0 0 0 0 0 0 0 0 0 2 0 0 0 0 0 0 0 0 0 8 0 0 0 0 0 0 0 0 0 0 0 0 0 0 0 0 0 0 0 0 0 0 0 0 0 0 0 42 0 0 0 0 0 0 0 0 1 0 0 0 0 0 0 28 0.9262589928057554
0 0 23 0 0 0 0 21 0 1 0 0 0 0 0 0 0 0 0 0 0 0 5 0 0 14 6 20 0 0 0 4 0 23 0 0 0 0 0 0 0 0 0 0 0 0 0 0 0 0 0 1 0 0 0 0 10 0 0 0 0 0 0 0 0 0 0 0 0 0 0 0 0 0 0 0 0 0 0 0 0 0 0 0 0 3 0 0 0 0 0 0 0 0 0 0 0 1 0 0 0 0 0 0 0 0 0 0 0 0 0 0 0 0 0 0 0 0 0 0 4 0 0 1 1 0 0 0 0 0 0 0 0 0 0 0 0 0 0 0 0 0 0 1 0 0 0 0 0 0 0 0 0 0 0 2 0 0 0 0 12 0 0 0 0 1 0 0 0 0 0 0 0 2 0 0 0 0 0 1 0 0 6 0 0 0 0 0 0 0 0 0 0 0 0 0 1 0 0 0 0 0 0 0 0 0 0 0 0 0 0 6 0 0 13 0 0 1 0 0 0 0 0 0 0 0 0 0 0 0 0 0 2 0 0 0 0 1 0 0 0 35 0 0 0 0 0 0 0 0 7 6 0 0 0 0 0 0 0 0 0 0 0 3 0 0 0 0 0 0 1 0 0 0 0 0 0 0 0 18 0 0 0 1 0 0 0 0 0 0 0 0 14 0 0 0 0 0 0 0 0 0 0 0 0 0 8 0 0 0 0 0 0 0 0 0 0 0 2 0 40 0 0 0 0 13 0 0 0 0 0 1 0 0 0 0 0 0 0 0 0 0 0 36 0 0 0 0 0 0 0 0 0 0 0 1 0 0 0 0 0 0 0 0 0 1 6 0 0 0 0 0 6 0 0 0 0 0 0 0 0 1 0 0 0 0 0 0 0 0 0 0 0 0 0 0 4 0 0 0 0 0 0 0 0 0 0 0 0 0 0 0 0 0 0 0 0 0 0 0 0 0 0 0 0 0 0 1 0 0 0 0 0 0 0 0 0 1 0 0 0 2 0 0 0 5 0 0 0 0 0 2 0 0 0 0 1 0 0 0 0 18 0 0 0 0 0 0 0 0 0 0 0 0 0 0 0 0 0 0 0 1 0 0 0 0 0 0 1 0 0 0 0 0 0 0 0 0 0 0 0 2 0 0 0 0 0 0 0 0 0 8 0 0 0 0 0 0 0 0 0 0 0 0 0 0 0 0 0 0 0 0 0 0 0 0 0 0 0 39 0 0 0 0 0 0 0 0 1 0 0 0 0 0 0 24 0.8938848920863309
0 0 22 0 0 0 0 21 0 1 0 0 0 0 0 0 0 0 0 0 0 0 4 0 0 15 7 19 0 0 0 5 0 27 0 0 0 0 0 0 0 0 0 0 0 0 0 0 0 0 0 1 0 0 0 0 8 0 0 0 0 0 0 0 0 0 0 0 0 0 0 0 0 0 0 0 0 0 0 0 0 0 0 0 0 2 0 0 0 0 0 0 0 0 0 0 0 1 0 0 0 0 0 0 0 0 0 0 0 0 0 0 0 0 0 0 0 0 0 0 4 0 0 1 1 0 0 0 0 0 0 0 0 0 0 0 0 0 0 0 0 0 0 1 0 0 0 0 0 0 0 0 0 0 0 2 0 0 0 0 13 0 0 0 0 2 0 0 0 0 0 0 0 2 0 0 0 0 0 1 0 0 4 0 0 0 0 0 0 0 0 0 0 0 0 0 1 0 0 0 0 0 0 0 0 0 0 0 0 0 0 6 0 0 14 0 0 1 0 0 0 0 0 0 0 0 0 0 0 0 0 0 2 0 0 0 0 1 0 0 0 36 0 0 0 0 0 0 0 0 5 5 0 0 0 0 0 0 0 0 0 0 0 3 0 0 0 0 0 0 1 0 0 0 0 0 0 0 0 19 0 0 0 1 0 0 0 0 0 0 0 0 16 0 0 0 0 0 0 0 0 0 0 0 0 0 5 0 0 0 0 0 0 0 0 0 0 0 2 0 37 0 0 0 0 12 0 0 0 0 0 1 0 0 0 0 0 0 0 0 0 0 0 34 0 0 0 0 0 0 0 0 0 0 0 1 0 0 0 0 0 0 0 0 0 1 6 0 0 0 0 0 6 0 0 0 0 0 0 0 0 1 0 0 0 0 0 0 0 0 0 0 0 0 0 0 5 0 0 0 0 0 0 0 0 0 0 0 0 0 0 0 0 0 0 0 0 0 0 0 0 0 0 0 0 0 0 1 0 0 0 0 0 0 0 0 0 1 0 0 0 2 0 0 0 6 0 0 0 0 0 1 0 0 0 0 1 0 0 0 0 16 0 0 0 0 0 0 0 0 0 0 0 0 0 0 0 0 0 0 0 1 0 0 0 0 0 0 1 0 0 0 0 0 0 0 0 0 0 0 0 2 0 0 0 0 0 0 0 0 0 6 0 0 0 0 0 0 0 0 0 0 0 0 0 0 0 0 0 0 0 0 0 0 0 0 0 0 0 40 0 0 0 0 0 0 0 0 1 0 0 0 0 0 0 23 0.8776978417266187
0 0 23 0 0 0 0 23 0 1 0 0 0 0 0 0 0 0 0 0 0 0 3 0 0 11 8 15 0 0 0 6 0 27 0 0 0 0 0 0 0 0 0 0 0 0 0 0 0 0 0 1 0 0 0 0 9 0 0 0 0 0 0 0 0 0 0 0 0 0 0 0 0 0 0 0 0 0 0 0 0 0 0 0 0 1 0 0 0 0 0 0 0 0 0 0 0 1 0 0 0 0 0 0 0 0 0 0 0 0 0 0 0 0 0 0 0 0 0 0 4 0 0 0 0 0 0 0 0 0 0 0 0 0 0 0 0 0 0 0 0 0 0 1 0 0 0 0 0 0 0 0 0 0 0 2 0 0 0 0 16 0 0 0 0 1 0 0 0 0 0 0 0 1 0 0 0 0 0 0 0 0 3 0 0 0 0 0 0 0 0 0 0 0 0 0 1 0 0 0 0 0 0 0 0 0 0 0 0 0 0 5 0 0 14 0 0 0 0 0 0 0 0 0 0 0 0 0 0 0 0 0 2 0 0 0 0 1 0 0 0 38 0 0 0 0 0 0 0 0 4 4 0 0 0 0 0 0 0 0 0 0 0 3 0 0 0 0 0 0 1 0 0 0 0 0 0 0 0 22 0 0 0 1 0 0 0 0 0 0 0 0 15 0 0 0 0 0 0 0 0 0 0 0 0 0 6 0 0 0 0 0 0 0 0 0 0 0 2 0 39 0 0 0 0 10 0 0 0 0 0 1 0 0 0 0 0 0 0 0 0 0 0 32 0 0 0 0 0 0 0 0 0 0 0 1 0 0 0 0 0 0 0 0 0 1 5 0 0 0 0 0 5 0 0 0 0 0 0 0 0 1 0 0 0 0 0 0 0 0 0 0 0 0 0 0 6 0 0 0 0 0 0 0 0 0 0 0 0 0 0 0 0 0 0 0 0 0 0 0 0 0 0 0 0 0 0 1 0 0 0 0 0 0 0 0 0 1 0 0 0 1 0 0 0 7 0 0 0 0 0 1 0 0 0 0 1 0 0 0 0 14 0 0 0 0 0 0 0 0 0 0 0 0 0 0 0 0 0 0 0 1 0 0 0 0 0 0 1 0 0 0 0 0 0 0 0 0 0 0 0 2 0 0 0 0 0 0 0 0 0 7 0 0 0 0 0 0 0 0 0 0 0 0 0 0 0 0 0 0 0 0 0 0 0 0 0 0 0 34 0 0 0 0 0 0 0 0 1 0 0 0 0 0 0 26 0.85431654676259
0 0 21 0 0 0 0 23 0 1 0 0 0 0 0 0 0 0 0 0 0 0 2 0 0 11 9 14 0 0 0 7 0 29 0 0 0 0 0 0 0 0 0 0 0 0 0 0 0 0 0 1 0 0 0 0 8 0 0 0 0 0 0 0 0 0 0 0 0 0 0 0 0 0 0 0 0 0 0 0 0 0 0 0 0 1 0 0 0 0 0 0 0 0 0 0 0 1 0 0 0 0 0 0 0 0 0 0 0 0 0 0 0 0 0 0 0 0 0 0 4 0 0 0 0 0 0 0 0 0 0 0 0 0 0 0 0 0 0 0 0 0 0 0 0 0 0 0 0 0 0 0 0 0 0 1 0 0 0 0 14 0 0 0 0 1 0 0 0 0 0 0 0 1 0 0 0 0 0 0 0 0 3 0 0 0 0 0 0 0 0 0 0 0 0 0 0 0 0 0 0 0 0 0 0 0 0 0 0 0 0 3 0 0 8 0 0 0 0 0 0 0 0 0 0 0 0 0 0 0 0 0 2 0 0 0 0 1 0 0 0 33 0 0 0 0 0 0 0 0 2 4 0 0 0 0 0 0 0 0 0 0 0 3 0 0 0 0 0 0 1 0 0 0 0 0 0 0 0 21 0 0 0 1 0 0 0 0 0 0 0 0 14 0 0 0 0 0 0 0 0 0 0 0 0 0 7 0 0 0 0 0 0 0 0 0 0 0 2 0 37 0 0 0 0 10 0 0 0 0 0 1 0 0 0 0 0 0 0 0 0 0 0 33 0 0 0 0 0 0 0 0 0 0 0 1 0 0 0 0 0 0 0 0 0 0 5 0 0 0 0 0 5 0 0 0 0 0 0 0 0 1 0 0 0 0 0 0 0 0 0 0 0 0 0 0 5 0 0 0 0 0 0 0 0 0 0 0 0 0 0 0 0 0 0 0 0 0 0 0 0 0 0 0 0 0 0 1 0 0 0 0 0 0 0 0 0 1 0 0 0 1 0 0 0 8 0 0 0 0 0 1 0 0 0 0 1 0 0 0 0 16 0 0 0 0 0 0 0 0 0 0 0 0 0 0 0 0 0 0 0 1 0 0 0 0 0 0 1 0 0 0 0 0 0 0 0 0 0 0 0 1 0 0 0 0 0 0 0 0 0 7 0 0 0 0 0 0 0 0 0 0 0 0 0 0 0 0 0 0 0 0 0 0 0 0 0 0 0 33 0 0 0 0 0 0 0 0 1 0 0 0 0 0 0 26 0.8111510791366906
0 0 20 0 0 0 0 20 0 1 0 0 0 0 0 0 0 0 0 0 0 0 2 0 0 11 8 13 0 0 0 6 0 30 0 0 0 0 0 0 0 0 0 0 0 0 0 0 0 0 0 1 0 0 0 0 8 0 0 0 0 0 0 0 0 0 0 0 0 0 0 0 0 0 0 0 0 0 0 0 0 0 0 0 0 1 0 0 0 0 0 0 0 0 0 0 0 1 0 0 0 0 0 0 0 0 0 0 0 0 0 0 0 0 0 0 0 0 0 0 3 0 0 0 0 0 0 0 0 0 0 0 0 0 0 0 0 0 0 0 0 0 0 0 0 0 0 0 0 0 0 0 0 0 0 1 0 0 0 0 15 0 0 0 0 1 0 0 0 0 0 0 0 1 0 0 0 0 0 0 0 0 3 0 0 0 0 0 0 0 0 0 0 0 0 0 0 0 0 0 0 0 0 0 0 0 0 0 0 0 0 3 0 0 8 0 0 0 0 0 0 0 0 0 0 0 0 0 0 0 0 0 2 0 0 0 0 1 0 0 0 28 0 0 0 0 0 0 0 0 2 4 0 0 0 0 0 0 0 0 0 0 0 3 0 0 0 0 0 0 0 0 0 0 0 0 0 0 0 21 0 0 0 1 0 0 0 0 0 0 0 0 16 0 0 0 0 0 0 0 0 0 0 0 0 0 8 0 0 0 0 0 0 0 0 0 0 0 2 0 35 0 0 0 0 7 0 0 0 0 0 1 0 0 0 0 0 0 0 0 0 0 0 34 0 0 0 0 0 0 0 0 0 0 0 1 0 0 0 0 0 0 0 0 0 0 5 0 0 0 0 0 5 0 0 0 0 0 0 0 0 1 0 0 0 0 0 0 0 0 0 0 0 0 0 0 5 0 0 0 0 0 0 0 0 0 0 0 0 0 0 0 0 0 0 0 0 0 0 0 0 0 0 0 0 0 0 1 0 0 0 0 0 0 0 0 0 1 0 0 0 1 0 0 0 9 0 0 0 0 0 1 0 0 0 0 1 0 0 0 0 14 0 0 0 0 0 0 0 0 0 0 0 0 0 0 0 0 0 0 0 1 0 0 0 0 0 0 0 0 0 0 0 0 0 0 0 0 0 0 0 1 0 0 0 0 0 0 0 0 0 7 0 0 0 0 0 0 0 0 0 0 0 0 0 0 0 0 0 0 0 0 0 0 0 0 0 0 0 29 0 0 0 0 0 0 0 0 1 0 0 0 0 0 0 27 0.7787769784172662
0 0 19 0 0 0 0 18 0 1 0 0 0 0 0 0 0 0 0 0 0 0 2 0 0 10 8 14 0 0 0 6 0 33 0 0 0 0 0 0 0 0 0 0 0 0 0 0 0 0 0 1 0 0 0 0 8 0 0 0 0 0 0 0 0 0 0 0 0 0 0 0 0 0 0 0 0 0 0 0 0 0 0 0 0 1 0 0 0 0 0 0 0 0 0 0 0 1 0 0 0 0 0 0 0 0 0 0 0 0 0 0 0 0 0 0 0 0 0 0 3 0 0 0 0 0 0 0 0 0 0 0 0 0 0 0 0 0 0 0 0 0 0 0 0 0 0 0 0 0 0 0 0 0 0 1 0 0 0 0 17 0 0 0 0 1 0 0 0 0 0 0 0 0 0 0 0 0 0 0 0 0 3 0 0 0 0 0 0 0 0 0 0 0 0 0 0 0 0 0 0 0 0 0 0 0 0 0 0 0 0 3 0 0 10 0 0 0 0 0 0 0 0 0 0 0 0 0 0 0 0 0 1 0 0 0 0 1 0 0 0 28 0 0 0 0 0 0 0 0 2 3 0 0 0 0 0 0 0 0 0 0 0 2 0 0 0 0 0 0 0 0 0 0 0 0 0 0 0 23 0 0 0 0 0 0 0 0 0 0 0 0 16 0 0 0 0 0 0 0 0 0 0 0 0 0 8 0 0 0 0 0 0 0 0 0 0 0 2 0 31 0 0 0 0 8 0 0 0 0 0 0 0 0 0 0 0 0 0 0 0 0 0 33 0 0 0 0 0 0 0 0 0 0 0 1 0 0 0 0 0 0 0 0 0 0 2 0 0 0 0 0 4 0 0 0 0 0 0 0 0 1 0 0 0 0 0 0 0 0 0 0 0 0 0 0 6 0 0 0 0 0 0 0 0 0 0 0 0 0 0 0 0 0 0 0 0 0 0 0 0 0 0 0 0 0 0 1 0 0 0 0 0 0 0 0 0 1 0 0 0 1 0 0 0 8 0 0 0 0 0 1 0 0 0 0 1 0 0 0 0 16 0 0 0 0 0 0 0 0 0 0 0 0 0 0 0 0 0 0 0 1 0 0 0 0 0 0 0 0 0 0 0 0 0 0 0 0 0 0 0 1 0 0 0 0 0 0 0 0 0 7 0 0 0 0 0 0 0 0 0 0 0 0 0 0 0 0 0 0 0 0 0 0 0 0 0 0 0 28 0 0 0 0 0 0 0 0 1 0 0 0 0 0 0 24 0.7607913669064749
0 0 18 0 0 0 0 17 0 0 0 0 0 0 0 0 0 0 0 0 0 0 2 0 0 9 8 13 0 0 0 6 0 33 0 0 0 0 0 0 0 0 0 0 0 0 0 0 0 0 0 0 0 0 0 0 8 0 0 0 0 0 0 0 0 0 0 0 0 0 0 0 0 0 0 0 0 0 0 0 0 0 0 0 0 1 0 0 0 0 0 0 0 0 0 0 0 1 0 0 0 0 0 0 0 0 0 0 0 0 0 0 0 0 0 0 0 0 0 0 3 0 0 0 0 0 0 0 0 0 0 0 0 0 0 0 0 0 0 0 0 0 0 0 0 0 0 0 0 0 0 0 0 0 0 1 0 0 0 0 14 0 0 0 0 1 0 0 0 0 0 0 0 0 0 0 0 0 0 0 0 0 3 0 0 0 0 0 0 0 0 0 0 0 0 0 0 0 0 0 0 0 0 0 0 0 0 0 0 0 0 2 0 0 9 0 0 0 0 0 0 0 0 0 0 0 0 0 0 0 0 0 1 0 0 0 0 1 0 0 0 26 0 0 0 0 0 0 0 0 2 2 0 0 0 0 0 0 0 0 0 0 0 2 0 0 0 0 0 0 0 0 0 0 0 0 0 0 0 25 0 0 0 0 0 0 0 0 0 0 0 0 15 0 0 0 0 0 0 0 0 0 0 0 0 0 7 0 0 0 0 0 0 0 0 0 0 0 2 0 31 0 0 0 0 9 0 0 0 0 0 0 0 0 0 0 0 0 0 0 0 0 0 33 0 0 0 0 0 0 0 0 0 0 0 0 0 0 0 0 0 0 0 0 0 0 3 0 0 0 0 0 4 0 0 0 0 0 0 0 0 0 0 0 0 0 0 0 0 0 0 0 0 0 0 0 10 0 0 0 0 0 0 0 0 0 0 0 0 0 0 0 0 0 0 0 0 0 0 0 0 0 0 0 0 0 0 1 0 0 0 0 0 0 0 0 0 0 0 0 0 1 0 0 0 8 0 0 0 0 0 1 0 0 0 0 1 0 0 0 0 13 0 0 0 0 0 0 0 0 0 0 0 0 0 0 0 0 0 0 0 0 0 0 0 0 0 0 0 0 0 0 0 0 0 0 0 0 0 0 0 1 0 0 0 0 0 0 0 0 0 6 0 0 0 0 0 0 0 0 0 0 0 0 0 0 0 0 0 0 0 0 0 0 0 0 0 0 0 30 0 0 0 0 0 0 0 0 0 0 0 0 0 0 0 24 0.7338129496402878
0 0 18 0 0 0 0 18 0 0 0 0 0 0 0 0 0 0 0 0 0 0 2 0 0 7 7 11 0 0 0 7 0 29 0 0 0 0 0 0 0 0 0 0 0 0 0 0 0 0 0 0 0 0 0 0 6 0 0 0 0 0 0 0 0 0 0 0 0 0 0 0 0 0 0 0 0 0 0 0 0 0 0 0 0 0 0 0 0 0 0 0 0 0 0 0 0 1 0 0 0 0 0 0 0 0 0 0 0 0 0 0 0 0 0 0 0 0 0 0 3 0 0 0 0 0 0 0 0 0 0 0 0 0 0 0 0 0 0 0 0 0 0 0 0 0 0 0 0 0 0 0 0 0 0 1 0 0 0 0 12 0 0 0 0 1 0 0 0 0 0 0 0 0 0 0 0 0 0 0 0 0 2 0 0 0 0 0 0 0 0 0 0 0 0 0 0 0 0 0 0 0 0 0 0 0 0 0 0 0 0 2 0 0 9 0 0 0 0 0 0 0 0 0 0 0 0 0 0 0 0 0 1 0 0 0 0 1 0 0 0 20 0 0 0 0 0 0 0 0 2 2 0 0 0 0 0 0 0 0 0 0 0 1 0 0 0 0 0 0 0 0 0 0 0 0 0 0 0 24 0 0 0 0 0 0 0 0 0 0 0 0 13 0 0 0 0 0 0 0 0 0 0 0 0 0 8 0 0 0 0 0 0 0 0 0 0 0 2 0 29 0 0 0 0 10 0 0 0 0 0 0 0 0 0 0 0 0 0 0 0 0 0 26 0 0 0 0 0 0 0 0 0 0 0 0 0 0 0 0 0 0 0 0 0 0 3 0 0 0 0 0 3 0 0 0 0 0 0 0 0 0 0 0 0 0 0 0 0 0 0 0 0 0 0 0 12 0 0 0 0 0 0 0 0 0 0 0 0 0 0 0 0 0 0 0 0 0 0 0 0 0 0 0 0 0 0 0 0 0 0 0 0 0 0 0 0 0 0 0 0 1 0 0 0 8 0 0 0 0 0 1 0 0 0 0 1 0 0 0 0 14 0 0 0 0 0 0 0 0 0 0 0 0 0 0 0 0 0 0 0 0 0 0 0 0 0 0 0 0 0 0 0 0 0 0 0 0 0 0 0 1 0 0 0 0 0 0 0 0 0 8 0 0 0 0 0 0 0 0 0 0 0 0 0 0 0 0 0 0 0 0 0 0 0 0 0 0 0 29 0 0 0 0 0 0 0 0 0 0 0 0 0 0 0 23 0.6816546762589928
0 0 17 0 0 0 0 17 0 0 0 0 0 0 0 0 0 0 0 0 0 0 1 0 0 7 7 10 0 0 0 8 0 28 0 0 0 0 0 0 0 0 0 0 0 0 0 0 0 0 0 0 0 0 0 0 4 0 0 0 0 0 0 0 0 0 0 0 0 0 0 0 0 0 0 0 0 0 0 0 0 0 0 0 0 0 0 0 0 0 0 0 0 0 0 0 0 1 0 0 0 0 0 0 0 0 0 0 0 0 0 0 0 0 0 0 0 0 0 0 3 0 0 0 0 0 0 0 0 0 0 0 0 0 0 0 0 0 0 0 0 0 0 0 0 0 0 0 0 0 0 0 0 0 0 1 0 0 0 0 11 0 0 0 0 1 0 0 0 0 0 0 0 0 0 0 0 0 0 0 0 0 2 0 0 0 0 0 0 0 0 0 0 0 0 0 0 0 0 0 0 0 0 0 0 0 0 0 0 0 0 1 0 0 9 0 0 0 0 0 0 0 0 0 0 0 0 0 0 0 0 0 1 0 0 0 0 1 0 0 0 20 0 0 0 0 0 0 0 0 2 2 0 0 0 0 0 0 0 0 0 0 0 1 0 0 0 0 0 0 0 0 0 0 0 0 0 0 0 22 0 0 0 0 0 0 0 0 0 0 0 0 15 0 0 0 0 0 0 0 0 0 0 0 0 0 7 0 0 0 0 0 0 0 0 0 0 0 1 0 25 0 0 0 0 10 0 0 0 0 0 0 0 0 0 0 0 0 0 0 0 0 0 23 0 0 0 0 0 0 0 0 0 0 0 0 0 0 0 0 0 0 0 0 0 0 4 0 0 0 0 0 3 0 0 0 0 0 0 0 0 0 0 0 0 0 0 0 0 0 0 0 0 0 0 0 11 0 0 0 0 0 0 0 0 0 0 0 0 0 0 0 0 0 0 0 0 0 0 0 0 0 0 0 0 0 0 0 0 0 0 0 0 0 0 0 0 0 0 0 0 1 0 0 0 6 0 0 0 0 0 1 0 0 0 0 1 0 0 0 0 14 0 0 0 0 0 0 0 0 0 0 0 0 0 0 0 0 0 0 0 0 0 0 0 0 0 0 0 0 0 0 0 0 0 0 0 0 0 0 0 1 0 0 0 0 0 0 0 0 0 9 0 0 0 0 0 0 0 0 0 0 0 0 0 0 0 0 0 0 0 0 0 0 0 0 0 0 0 30 0 0 0 0 0 0 0 0 0 0 0 0 0 0 0 19 0.6438848920863309
0 0 15 0 0 0 0 13 0 0 0 0 0 0 0 0 0 0 0 0 0 0 1 0 0 6 9 9 0 0 0 9 0 26 0 0 0 0 0 0 0 0 0 0 0 0 0 0 0 0 0 0 0 0 0 0 3 0 0 0 0 0 0 0 0 0 0 0 0 0 0 0 0 0 0 0 0 0 0 0 0 0 0 0 0 0 0 0 0 0 0 0 0 0 0 0 0 1 0 0 0 0 0 0 0 0 0 0 0 0 0 0 0 0 0 0 0 0 0 0 3 0 0 0 0 0 0 0 0 0 0 0 0 0 0 0 0 0 0 0 0 0 0 0 0 0 0 0 0 0 0 0 0 0 0 1 0 0 0 0 12 0 0 0 0 1 0 0 0 0 0 0 0 0 0 0 0 0 0 0 0 0 1 0 0 0 0 0 0 0 0 0 0 0 0 0 0 0 0 0 0 0 0 0 0 0 0 0 0 0 0 1 0 0 6 0 0 0 0 0 0 0 0 0 0 0 0 0 0 0 0 0 1 0 0 0 0 1 0 0 0 19 0 0 0 0 0 0 0 0 2 2 0 0 0 0 0 0 0 0 0 0 0 0 0 0 0 0 0 0 0 0 0 0 0 0 0 0 0 20 0 0 0 0 0 0 0 0 0 0 0 0 14 0 0 0 0 0 0 0 0 0 0 0 0 0 8 0 0 0 0 0 0 0 0 0 0 0 1 0 23 0 0 0 0 10 0 0 0 0 0 0 0 0 0 0 0 0 0 0 0 0 0 26 0 0 0 0 0 0 0 0 0 0 0 0 0 0 0 0 0 0 0 0 0 0 3 0 0 0 0 0 1 0 0 0 0 0 0 0 0 0 0 0 0 0 0 0 0 0 0 0 0 0 0 0 12 0 0 0 0 0 0 0 0 0 0 0 0 0 0 0 0 0 0 0 0 0 0 0 0 0 0 0 0 0 0 0 0 0 0 0 0 0 0 0 0 0 0 0 0 1 0 0 0 4 0 0 0 0 0 1 0 0 0 0 0 0 0 0 0 14 0 0 0 0 0 0 0 0 0 0 0 0 0 0 0 0 0 0 0 0 0 0 0 0 0 0 0 0 0 0 0 0 0 0 0 0 0 0 0 0 0 0 0 0 0 0 0 0 0 10 0 0 0 0 0 0 0 0 0 0 0 0 0 0 0 0 0 0 0 0 0 0 0 0 0 0 0 28 0 0 0 0 0 0 0 0 0 0 0 0 0 0 0 19 0.6061151079136691
0 0 14 0 0 0 0 13 0 0 0 0 0 0 0 0 0 0 0 0 0 0 1 0 0 6 11 9 0 0 0 9 0 31 0 0 0 0 0 0 0 0 0 0 0 0 0 0 0 0 0 0 0 0 0 0 3 0 0 0 0 0 0 0 0 0 0 0 0 0 0 0 0 0 0 0 0 0 0 0 0 0 0 0 0 0 0 0 0 0 0 0 0 0 0 0 0 1 0 0 0 0 0 0 0 0 0 0 0 0 0 0 0 0 0 0 0 0 0 0 3 0 0 0 0 0 0 0 0 0 0 0 0 0 0 0 0 0 0 0 0 0 0 0 0 0 0 0 0 0 0 0 0 0 0 1 0 0 0 0 13 0 0 0 0 1 0 0 0 0 0 0 0 0 0 0 0 0 0 0 0 0 1 0 0 0 0 0 0 0 0 0 0 0 0 0 0 0 0 0 0 0 0 0 0 0 0 0 0 0 0 1 0 0 5 0 0 0 0 0 0 0 0 0 0 0 0 0 0 0 0 0 1 0 0 0 0 1 0 0 0 17 0 0 0 0 0 0 0 0 1 2 0 0 0 0 0 0 0 0 0 0 0 0 0 0 0 0 0 0 0 0 0 0 0 0 0 0 0 20 0 0 0 0 0 0 0 0 0 0 0 0 13 0 0 0 0 0 0 0 0 0 0 0 0 0 8 0 0 0 0 0 0 0 0 0 0 0 1 0 24 0 0 0 0 10 0 0 0 0 0 0 0 0 0 0 0 0 0 0 0 0 0 22 0 0 0 0 0 0 0 0 0 0 0 0 0 0 0 0 0 0 0 0 0 0 4 0 0 0 0 0 1 0 0 0 0 0 0 0 0 0 0 0 0 0 0 0 0 0 0 0 0 0 0 0 14 0 0 0 0 0 0 0 0 0 0 0 0 0 0 0 0 0 0 0 0 0 0 0 0 0 0 0 0 0 0 0 0 0 0 0 0 0 0 0 0 0 0 0 0 1 0 0 0 4 0 0 0 0 0 1 0 0 0 0 0 0 0 0 0 13 0 0 0 0 0 0 0 0 0 0 0 0 0 0 0 0 0 0 0 0 0 0 0 0 0 0 0 0 0 0 0 0 0 0 0 0 0 0 0 0 0 0 0 0 0 0 0 0 0 11 0 0 0 0 0 0 0 0 0 0 0 0 0 0 0 0 0 0 0 0 0 0 0 0 0 0 0 26 0 0 0 0 0 0 0 0 0 0 0 0 0 0 0 17 0.6025179856115108
0 0 14 0 0 0 0 12 0 0 0 0 0 0 0 0 0 0 0 0 0 0 1 0 0 6 7 7 0 0 0 10 0 29 0 0 0 0 0 0 0 0 0 0 0 0 0 0 0 0 0 0 0 0 0 0 3 0 0 0 0 0 0 0 0 0 0 0 0 0 0 0 0 0 0 0 0 0 0 0 0 0 0 0 0 0 0 0 0 0 0 0 0 0 0 0 0 1 0 0 0 0 0 0 0 0 0 0 0 0 0 0 0 0 0 0 0 0 0 0 3 0 0 0 0 0 0 0 0 0 0 0 0 0 0 0 0 0 0 0 0 0 0 0 0 0 0 0 0 0 0 0 0 0 0 1 0 0 0 0 14 0 0 0 0 1 0 0 0 0 0 0 0 0 0 0 0 0 0 0 0 0 1 0 0 0 0 0 0 0 0 0 0 0 0 0 0 0 0 0 0 0 0 0 0 0 0 0 0 0 0 1 0 0 4 0 0 0 0 0 0 0 0 0 0 0 0 0 0 0 0 0 1 0 0 0 0 1 0 0 0 17 0 0 0 0 0 0 0 0 1 2 0 0 0 0 0 0 0 0 0 0 0 0 0 0 0 0 0 0 0 0 0 0 0 0 0 0 0 23 0 0 0 0 0 0 0 0 0 0 0 0 14 0 0 0 0 0 0 0 0 0 0 0 0 0 8 0 0 0 0 0 0 0 0 0 0 0 1 0 22 0 0 0 0 9 0 0 0 0 0 0 0 0 0 0 0 0 0 0 0 0 0 20 0 0 0 0 0 0 0 0 0 0 0 0 0 0 0 0 0 0 0 0 0 0 5 0 0 0 0 0 0 0 0 0 0 0 0 0 0 0 0 0 0 0 0 0 0 0 0 0 0 0 0 0 13 0 0 0 0 0 0 0 0 0 0 0 0 0 0 0 0 0 0 0 0 0 0 0 0 0 0 0 0 0 0 0 0 0 0 0 0 0 0 0 0 0 0 0 0 1 0 0 0 4 0 0 0 0 0 1 0 0 0 0 0 0 0 0 0 11 0 0 0 0 0 0 0 0 0 0 0 0 0 0 0 0 0 0 0 0 0 0 0 0 0 0 0 0 0 0 0 0 0 0 0 0 0 0 0 0 0 0 0 0 0 0 0 0 0 11 0 0 0 0 0 0 0 0 0 0 0 0 0 0 0 0 0 0 0 0 0 0 0 0 0 0 0 30 0 0 0 0 0 0 0 0 0 0 0 0 0 0 0 12 0.579136690647482
0 0 14 0 0 0 0 11 0 0 0 0 0 0 0 0 0 0 0 0 0 0 1 0 0 5 7 5 0 0 0 9 0 30 0 0 0 0 0 0 0 0 0 0 0 0 0 0 0 0 0 0 0 0 0 0 3 0 0 0 0 0 0 0 0 0 0 0 0 0 0 0 0 0 0 0 0 0 0 0 0 0 0 0 0 0 0 0 0 0 0 0 0 0 0 0 0 1 0 0 0 0 0 0 0 0 0 0 0 0 0 0 0 0 0 0 0 0 0 0 3 0 0 0 0 0 0 0 0 0 0 0 0 0 0 0 0 0 0 0 0 0 0 0 0 0 0 0 0 0 0 0 0 0 0 0 0 0 0 0 15 0 0 0 0 0 0 0 0 0 0 0 0 0 0 0 0 0 0 0 0 0 1 0 0 0 0 0 0 0 0 0 0 0 0 0 0 0 0 0 0 0 0 0 0 0 0 0 0 0 0 1 0 0 3 0 0 0 0 0 0 0 0 0 0 0 0 0 0 0 0 0 1 0 0 0 0 1 0 0 0 17 0 0 0 0 0 0 0 0 1 2 0 0 0 0 0 0 0 0 0 0 0 0 0 0 0 0 0 0 0 0 0 0 0 0 0 0 0 20 0 0 0 0 0 0 0 0 0 0 0 0 14 0 0 0 0 0 0 0 0 0 0 0 0 0 7 0 0 0 0 0 0 0 0 0 0 0 1 0 19 0 0 0 0 9 0 0 0 0 0 0 0 0 0 0 0 0 0 0 0 0 0 20 0 0 0 0 0 0 0 0 0 0 0 0 0 0 0 0 0 0 0 0 0 0 6 0 0 0 0 0 0 0 0 0 0 0 0 0 0 0 0 0 0 0 0 0 0 0 0 0 0 0 0 0 14 0 0 0 0 0 0 0 0 0 0 0 0 0 0 0 0 0 0 0 0 0 0 0 0 0 0 0 0 0 0 0 0 0 0 0 0 0 0 0 0 0 0 0 0 1 0 0 0 3 0 0 0 0 0 1 0 0 0 0 0 0 0 0 0 10 0 0 0 0 0 0 0 0 0 0 0 0 0 0 0 0 0 0 0 0 0 0 0 0 0 0 0 0 0 0 0 0 0 0 0 0 0 0 0 0 0 0 0 0 0 0 0 0 0 11 0 0 0 0 0 0 0 0 0 0 0 0 0 0 0 0 0 0 0 0 0 0 0 0 0 0 0 32 0 0 0 0 0 0 0 0 0 0 0 0 0 0 0 12 0.5593525179856115
0 0 15 0 0 0 0 8 0 0 0 0 0 0 0 0 0 0 0 0 0 0 0 0 0 5 6 5 0 0 0 8 0 28 0 0 0 0 0 0 0 0 0 0 0 0 0 0 0 0 0 0 0 0 0 0 2 0 0 0 0 0 0 0 0 0 0 0 0 0 0 0 0 0 0 0 0 0 0 0 0 0 0 0 0 0 0 0 0 0 0 0 0 0 0 0 0 1 0 0 0 0 0 0 0 0 0 0 0 0 0 0 0 0 0 0 0 0 0 0 3 0 0 0 0 0 0 0 0 0 0 0 0 0 0 0 0 0 0 0 0 0 0 0 0 0 0 0 0 0 0 0 0 0 0 0 0 0 0 0 12 0 0 0 0 0 0 0 0 0 0 0 0 0 0 0 0 0 0 0 0 0 1 0 0 0 0 0 0 0 0 0 0 0 0 0 0 0 0 0 0 0 0 0 0 0 0 0 0 0 0 1 0 0 3 0 0 0 0 0 0 0 0 0 0 0 0 0 0 0 0 0 1 0 0 0 0 1 0 0 0 17 0 0 0 0 0 0 0 0 0 1 0 0 0 0 0 0 0 0 0 0 0 0 0 0 0 0 0 0 0 0 0 0 0 0 0 0 0 19 0 0 0 0 0 0 0 0 0 0 0 0 14 0 0 0 0 0 0 0 0 0 0 0 0 0 7 0 0 0 0 0 0 0 0 0 0 0 1 0 17 0 0 0 0 9 0 0 0 0 0 0 0 0 0 0 0 0 0 0 0 0 0 22 0 0 0 0 0 0 0 0 0 0 0 0 0 0 0 0 0 0 0 0 0 0 6 0 0 0 0 0 0 0 0 0 0 0 0 0 0 0 0 0 0 0 0 0 0 0 0 0 0 0 0 0 13 0 0 0 0 0 0 0 0 0 0 0 0 0 0 0 0 0 0 0 0 0 0 0 0 0 0 0 0 0 0 0 0 0 0 0 0 0 0 0 0 0 0 0 0 1 0 0 0 3 0 0 0 0 0 1 0 0 0 0 0 0 0 0 0 8 0 0 0 0 0 0 0 0 0 0 0 0 0 0 0 0 0 0 0 0 0 0 0 0 0 0 0 0 0 0 0 0 0 0 0 0 0 0 0 0 0 0 0 0 0 0 0 0 0 8 0 0 0 0 0 0 0 0 0 0 0 0 0 0 0 0 0 0 0 0 0 0 0 0 0 0 0 36 0 0 0 0 0 0 0 0 0 0 0 0 0 0 0 11 0.5287769784172662
0 0 14 0 0 0 0 6 0 0 0 0 0 0 0 0 0 0 0 0 0 0 0 0 0 4 5 4 0 0 0 8 0 20 0 0 0 0 0 0 0 0 0 0 0 0 0 0 0 0 0 0 0 0 0 0 2 0 0 0 0 0 0 0 0 0 0 0 0 0 0 0 0 0 0 0 0 0 0 0 0 0 0 0 0 0 0 0 0 0 0 0 0 0 0 0 0 1 0 0 0 0 0 0 0 0 0 0 0 0 0 0 0 0 0 0 0 0 0 0 3 0 0 0 0 0 0 0 0 0 0 0 0 0 0 0 0 0 0 0 0 0 0 0 0 0 0 0 0 0 0 0 0 0 0 0 0 0 0 0 13 0 0 0 0 0 0 0 0 0 0 0 0 0 0 0 0 0 0 0 0 0 1 0 0 0 0 0 0 0 0 0 0 0 0 0 0 0 0 0 0 0 0 0 0 0 0 0 0 0 0 1 0 0 2 0 0 0 0 0 0 0 0 0 0 0 0 0 0 0 0 0 1 0 0 0 0 0 0 0 0 21 0 0 0 0 0 0 0 0 0 1 0 0 0 0 0 0 0 0 0 0 0 0 0 0 0 0 0 0 0 0 0 0 0 0 0 0 0 18 0 0 0 0 0 0 0 0 0 0 0 0 15 0 0 0 0 0 0 0 0 0 0 0 0 0 7 0 0 0 0 0 0 0 0 0 0 0 1 0 15 0 0 0 0 10 0 0 0 0 0 0 0 0 0 0 0 0 0 0 0 0 0 21 0 0 0 0 0 0 0 0 0 0 0 0 0 0 0 0 0 0 0 0 0 0 5 0 0 0 0 0 0 0 0 0 0 0 0 0 0 0 0 0 0 0 0 0 0 0 0 0 0 0 0 0 11 0 0 0 0 0 0 0 0 0 0 0 0 0 0 0 0 0 0 0 0 0 0 0 0 0 0 0 0 0 0 0 0 0 0 0 0 0 0 0 0 0 0 0 0 1 0 0 0 2 0 0 0 0 0 1 0 0 0 0 0 0 0 0 0 8 0 0 0 0 0 0 0 0 0 0 0 0 0 0 0 0 0 0 0 0 0 0 0 0 0 0 0 0 0 0 0 0 0 0 0 0 0 0 0 0 0 0 0 0 0 0 0 0 0 7 0 0 0 0 0 0 0 0 0 0 0 0 0 0 0 0 0 0 0 0 0 0 0 0 0 0 0 34 0 0 0 0 0 0 0 0 0 0 0 0 0 0 0 11 0.49280575539568347
0 0 14 0 0 0 0 6 0 0 0 0 0 0 0 0 0 0 0 0 0 0 0 0 0 4 5 4 0 0 0 7 0 15 0 0 0 0 0 0 0 0 0 0 0 0 0 0 0 0 0 0 0 0 0 0 2 0 0 0 0 0 0 0 0 0 0 0 0 0 0 0 0 0 0 0 0 0 0 0 0 0 0 0 0 0 0 0 0 0 0 0 0 0 0 0 0 0 0 0 0 0 0 0 0 0 0 0 0 0 0 0 0 0 0 0 0 0 0 0 3 0 0 0 0 0 0 0 0 0 0 0 0 0 0 0 0 0 0 0 0 0 0 0 0 0 0 0 0 0 0 0 0 0 0 0 0 0 0 0 12 0 0 0 0 0 0 0 0 0 0 0 0 0 0 0 0 0 0 0 0 0 1 0 0 0 0 0 0 0 0 0 0 0 0 0 0 0 0 0 0 0 0 0 0 0 0 0 0 0 0 1 0 0 2 0 0 0 0 0 0 0 0 0 0 0 0 0 0 0 0 0 1 0 0 0 0 0 0 0 0 23 0 0 0 0 0 0 0 0 0 1 0 0 0 0 0 0 0 0 0 0 0 0 0 0 0 0 0 0 0 0 0 0 0 0 0 0 0 17 0 0 0 0 0 0 0 0 0 0 0 0 13 0 0 0 0 0 0 0 0 0 0 0 0 0 6 0 0 0 0 0 0 0 0 0 0 0 0 0 14 0 0 0 0 8 0 0 0 0 0 0 0 0 0 0 0 0 0 0 0 0 0 20 0 0 0 0 0 0 0 0 0 0 0 0 0 0 0 0 0 0 0 0 0 0 6 0 0 0 0 0 0 0 0 0 0 0 0 0 0 0 0 0 0 0 0 0 0 0 0 0 0 0 0 0 11 0 0 0 0 0 0 0 0 0 0 0 0 0 0 0 0 0 0 0 0 0 0 0 0 0 0 0 0 0 0 0 0 0 0 0 0 0 0 0 0 0 0 0 0 1 0 0 0 2 0 0 0 0 0 1 0 0 0 0 0 0 0 0 0 8 0 0 0 0 0 0 0 0 0 0 0 0 0 0 0 0 0 0 0 0 0 0 0 0 0 0 0 0 0 0 0 0 0 0 0 0 0 0 0 0 0 0 0 0 0 0 0 0 0 6 0 0 0 0 0 0 0 0 0 0 0 0 0 0 0 0 0 0 0 0 0 0 0 0 0 0 0 29 0 0 0 0 0 0 0 0 0 0 0 0 0 0 0 12 0.45863309352517986
0 0 14 0 0 0 0 4 0 0 0 0 0 0 0 0 0 0 0 0 0 0 0 0 0 4 4 3 0 0 0 9 0 12 0 0 0 0 0 0 0 0 0 0 0 0 0 0 0 0 0 0 0 0 0 0 2 0 0 0 0 0 0 0 0 0 0 0 0 0 0 0 0 0 0 0 0 0 0 0 0 0 0 0 0 0 0 0 0 0 0 0 0 0 0 0 0 0 0 0 0 0 0 0 0 0 0 0 0 0 0 0 0 0 0 0 0 0 0 0 3 0 0 0 0 0 0 0 0 0 0 0 0 0 0 0 0 0 0 0 0 0 0 0 0 0 0 0 0 0 0 0 0 0 0 0 0 0 0 0 15 0 0 0 0 0 0 0 0 0 0 0 0 0 0 0 0 0 0 0 0 0 1 0 0 0 0 0 0 0 0 0 0 0 0 0 0 0 0 0 0 0 0 0 0 0 0 0 0 0 0 1 0 0 1 0 0 0 0 0 0 0 0 0 0 0 0 0 0 0 0 0 1 0 0 0 0 0 0 0 0 22 0 0 0 0 0 0 0 0 0 1 0 0 0 0 0 0 0 0 0 0 0 0 0 0 0 0 0 0 0 0 0 0 0 0 0 0 0 13 0 0 0 0 0 0 0 0 0 0 0 0 11 0 0 0 0 0 0 0 0 0 0 0 0 0 5 0 0 0 0 0 0 0 0 0 0 0 0 0 14 0 0 0 0 7 0 0 0 0 0 0 0 0 0 0 0 0 0 0 0 0 0 21 0 0 0 0 0 0 0 0 0 0 0 0 0 0 0 0 0 0 0 0 0 0 6 0 0 0 0 0 0 0 0 0 0 0 0 0 0 0 0 0 0 0 0 0 0 0 0 0 0 0 0 0 11 0 0 0 0 0 0 0 0 0 0 0 0 0 0 0 0 0 0 0 0 0 0 0 0 0 0 0 0 0 0 0 0 0 0 0 0 0 0 0 0 0 0 0 0 0 0 0 0 2 0 0 0 0 0 1 0 0 0 0 0 0 0 0 0 7 0 0 0 0 0 0 0 0 0 0 0 0 0 0 0 0 0 0 0 0 0 0 0 0 0 0 0 0 0 0 0 0 0 0 0 0 0 0 0 0 0 0 0 0 0 0 0 0 0 5 0 0 0 0 0 0 0 0 0 0 0 0 0 0 0 0 0 0 0 0 0 0 0 0 0 0 0 30 0 0 0 0 0 0 0 0 0 0 0 0 0 0 0 11 0.43345323741007199
0 0 13 0 0 0 0 2 0 0 0 0 0 0 0 0 0 0 0 0 0 0 0 0 0 4 6 3 0 0 0 10 0 11 0 0 0 0 0 0 0 0 0 0 0 0 0 0 0 0 0 0 0 0 0 0 2 0 0 0 0 0 0 0 0 0 0 0 0 0 0 0 0 0 0 0 0 0 0 0 0 0 0 0 0 0 0 0 0 0 0 0 0 0 0 0 0 0 0 0 0 0 0 0 0 0 0 0 0 0 0 0 0 0 0 0 0 0 0 0 3 0 0 0 0 0 0 0 0 0 0 0 0 0 0 0 0 0 0 0 0 0 0 0 0 0 0 0 0 0 0 0 0 0 0 0 0 0 0 0 13 0 0 0 0 0 0 0 0 0 0 0 0 0 0 0 0 0 0 0 0 0 1 0 0 0 0 0 0 0 0 0 0 0 0 0 0 0 0 0 0 0 0 0 0 0 0 0 0 0 0 1 0 0 0 0 0 0 0 0 0 0 0 0 0 0 0 0 0 0 0 0 1 0 0 0 0 0 0 0 0 22 0 0 0 0 0 0 0 0 0 1 0 0 0 0 0 0 0 0 0 0 0 0 0 0 0 0 0 0 0 0 0 0 0 0 0 0 0 12 0 0 0 0 0 0 0 0 0 0 0 0 10 0 0 0 0 0 0 0 0 0 0 0 0 0 4 0 0 0 0 0 0 0 0 0 0 0 0 0 10 0 0 0 0 7 0 0 0 0 0 0 0 0 0 0 0 0 0 0 0 0 0 23 0 0 0 0 0 0 0 0 0 0 0 0 0 0 0 0 0 0 0 0 0 0 5 0 0 0 0 0 0 0 0 0 0 0 0 0 0 0 0 0 0 0 0 0 0 0 0 0 0 0 0 0 8 0 0 0 0 0 0 0 0 0 0 0 0 0 0 0 0 0 0 0 0 0 0 0 0 0 0 0 0 0 0 0 0 0 0 0 0 0 0 0 0 0 0 0 0 0 0 0 0 2 0 0 0 0 0 1 0 0 0 0 0 0 0 0 0 6 0 0 0 0 0 0 0 0 0 0 0 0 0 0 0 0 0 0 0 0 0 0 0 0 0 0 0 0 0 0 0 0 0 0 0 0 0 0 0 0 0 0 0 0 0 0 0 0 0 5 0 0 0 0 0 0 0 0 0 0 0 0 0 0 0 0 0 0 0 0 0 0 0 0 0 0 0 27 0 0 0 0 0 0 0 0 0 0 0 0 0 0 0 9 0.39928057553956838
0 0 11 0 0 0 0 1 0 0 0 0 0 0 0 0 0 0 0 0 0 0 0 0 0 4 5 2 0 0 0 7 0 11 0 0 0 0 0 0 0 0 0 0 0 0 0 0 0 0 0 0 0 0 0 0 2 0 0 0 0 0 0 0 0 0 0 0 0 0 0 0 0 0 0 0 0 0 0 0 0 0 0 0 0 0 0 0 0 0 0 0 0 0 0 0 0 0 0 0 0 0 0 0 0 0 0 0 0 0 0 0 0 0 0 0 0 0 0 0 2 0 0 0 0 0 0 0 0 0 0 0 0 0 0 0 0 0 0 0 0 0 0 0 0 0 0 0 0 0 0 0 0 0 0 0 0 0 0 0 17 0 0 0 0 0 0 0 0 0 0 0 0 0 0 0 0 0 0 0 0 0 1 0 0 0 0 0 0 0 0 0 0 0 0 0 0 0 0 0 0 0 0 0 0 0 0 0 0 0 0 1 0 0 0 0 0 0 0 0 0 0 0 0 0 0 0 0 0 0 0 0 1 0 0 0 0 0 0 0 0 25 0 0 0 0 0 0 0 0 0 1 0 0 0 0 0 0 0 0 0 0 0 0 0 0 0 0 0 0 0 0 0 0 0 0 0 0 0 12 0 0 0 0 0 0 0 0 0 0 0 0 8 0 0 0 0 0 0 0 0 0 0 0 0 0 3 0 0 0 0 0 0 0 0 0 0 0 0 0 9 0 0 0 0 6 0 0 0 0 0 0 0 0 0 0 0 0 0 0 0 0 0 22 0 0 0 0 0 0 0 0 0 0 0 0 0 0 0 0 0 0 0 0 0 0 5 0 0 0 0 0 0 0 0 0 0 0 0 0 0 0 0 0 0 0 0 0 0 0 0 0 0 0 0 0 6 0 0 0 0 0 0 0 0 0 0 0 0 0 0 0 0 0 0 0 0 0 0 0 0 0 0 0 0 0 0 0 0 0 0 0 0 0 0 0 0 0 0 0 0 0 0 0 0 0 0 0 0 0 0 1 0 0 0 0 0 0 0 0 0 5 0 0 0 0 0 0 0 0 0 0 0 0 0 0 0 0 0 0 0 0 0 0 0 0 0 0 0 0 0 0 0 0 0 0 0 0 0 0 0 0 0 0 0 0 0 0 0 0 0 4 0 0 0 0 0 0 0 0 0 0 0 0 0 0 0 0 0 0 0 0 0 0 0 0 0 0 0 26 0 0 0 0 0 0 0 0 0 0 0 0 0 0 0 8 0.37050359712230215
0 0 8 0 0 0 0 1 0 0 0 0 0 0 0 0 0 0 0 0 0 0 0 0 0 3 6 2 0 0 0 6 0 9 0 0 0 0 0 0 0 0 0 0 0 0 0 0 0 0 0 0 0 0 0 0 2 0 0 0 0 0 0 0 0 0 0 0 0 0 0 0 0 0 0 0 0 0 0 0 0 0 0 0 0 0 0 0 0 0 0 0 0 0 0 0 0 0 0 0 0 0 0 0 0 0 0 0 0 0 0 0 0 0 0 0 0 0 0 0 1 0 0 0 0 0 0 0 0 0 0 0 0 0 0 0 0 0 0 0 0 0 0 0 0 0 0 0 0 0 0 0 0 0 0 0 0 0 0 0 17 0 0 0 0 0 0 0 0 0 0 0 0 0 0 0 0 0 0 0 0 0 1 0 0 0 0 0 0 0 0 0 0 0 0 0 0 0 0 0 0 0 0 0 0 0 0 0 0 0 0 1 0 0 0 0 0 0 0 0 0 0 0 0 0 0 0 0 0 0 0 0 1 0 0 0 0 0 0 0 0 22 0 0 0 0 0 0 0 0 0 1 0 0 0 0 0 0 0 0 0 0 0 0 0 0 0 0 0 0 0 0 0 0 0 0 0 0 0 11 0 0 0 0 0 0 0 0 0 0 0 0 7 0 0 0 0 0 0 0 0 0 0 0 0 0 4 0 0 0 0 0 0 0 0 0 0 0 0 0 8 0 0 0 0 5 0 0 0 0 0 0 0 0 0 0 0 0 0 0 0 0 0 21 0 0 0 0 0 0 0 0 0 0 0 0 0 0 0 0 0 0 0 0 0 0 5 0 0 0 0 0 0 0 0 0 0 0 0 0 0 0 0 0 0 0 0 0 0 0 0 0 0 0 0 0 6 0 0 0 0 0 0 0 0 0 0 0 0 0 0 0 0 0 0 0 0 0 0 0 0 0 0 0 0 0 0 0 0 0 0 0 0 0 0 0 0 0 0 0 0 0 0 0 0 0 0 0 0 0 0 1 0 0 0 0 0 0 0 0 0 3 0 0 0 0 0 0 0 0 0 0 0 0 0 0 0 0 0 0 0 0 0 0 0 0 0 0 0 0 0 0 0 0 0 0 0 0 0 0 0 0 0 0 0 0 0 0 0 0 0 4 0 0 0 0 0 0 0 0 0 0 0 0 0 0 0 0 0 0 0 0 0 0 0 0 0 0 0 27 0 0 0 0 0 0 0 0 0 0 0 0 0 0 0 6 0.33992805755395685
0 0 7 0 0 0 0 1 0 0 0 0 0 0 0 0 0 0 0 0 0 0 0 0 0 2 4 2 0 0 0 4 0 8 0 0 0 0 0 0 0 0 0 0 0 0 0 0 0 0 0 0 0 0 0 0 2 0 0 0 0 0 0 0 0 0 0 0 0 0 0 0 0 0 0 0 0 0 0 0 0 0 0 0 0 0 0 0 0 0 0 0 0 0 0 0 0 0 0 0 0 0 0 0 0 0 0 0 0 0 0 0 0 0 0 0 0 0 0 0 1 0 0 0 0 0 0 0 0 0 0 0 0 0 0 0 0 0 0 0 0 0 0 0 0 0 0 0 0 0 0 0 0 0 0 0 0 0 0 0 17 0 0 0 0 0 0 0 0 0 0 0 0 0 0 0 0 0 0 0 0 0 0 0 0 0 0 0 0 0 0 0 0 0 0 0 0 0 0 0 0 0 0 0 0 0 0 0 0 0 0 1 0 0 0 0 0 0 0 0 0 0 0 0 0 0 0 0 0 0 0 0 1 0 0 0 0 0 0 0 0 24 0 0 0 0 0 0 0 0 0 0 0 0 0 0 0 0 0 0 0 0 0 0 0 0 0 0 0 0 0 0 0 0 0 0 0 0 0 9 0 0 0 0 0 0 0 0 0 0 0 0 8 0 0 0 0 0 0 0 0 0 0 0 0 0 4 0 0 0 0 0 0 0 0 0 0 0 0 0 8 0 0 0 0 5 0 0 0 0 0 0 0 0 0 0 0 0 0 0 0 0 0 23 0 0 0 0 0 0 0 0 0 0 0 0 0 0 0 0 0 0 0 0 0 0 5 0 0 0 0 0 0 0 0 0 0 0 0 0 0 0 0 0 0 0 0 0 0 0 0 0 0 0 0 0 4 0 0 0 0 0 0 0 0 0 0 0 0 0 0 0 0 0 0 0 0 0 0 0 0 0 0 0 0 0 0 0 0 0 0 0 0 0 0 0 0 0 0 0 0 0 0 0 0 0 0 0 0 0 0 1 0 0 0 0 0 0 0 0 0 3 0 0 0 0 0 0 0 0 0 0 0 0 0 0 0 0 0 0 0 0 0 0 0 0 0 0 0 0 0 0 0 0 0 0 0 0 0 0 0 0 0 0 0 0 0 0 0 0 0 3 0 0 0 0 0 0 0 0 0 0 0 0 0 0 0 0 0 0 0 0 0 0 0 0 0 0 0 22 0 0 0 0 0 0 0 0 0 0 0 0 0 0 0 4 0.31115107913669068
0 0 8 0 0 0 0 1 0 0 0 0 0 0 0 0 0 0 0 0 0 0 0 0 0 2 3 2 0 0 0 6 0 8 0 0 0 0 0 0 0 0 0 0 0 0 0 0 0 0 0 0 0 0 0 0 2 0 0 0 0 0 0 0 0 0 0 0 0 0 0 0 0 0 0 0 0 0 0 0 0 0 0 0 0 0 0 0 0 0 0 0 0 0 0 0 0 0 0 0 0 0 0 0 0 0 0 0 0 0 0 0 0 0 0 0 0 0 0 0 0 0 0 0 0 0 0 0 0 0 0 0 0 0 0 0 0 0 0 0 0 0 0 0 0 0 0 0 0 0 0 0 0 0 0 0 0 0 0 0 16 0 0 0 0 0 0 0 0 0 0 0 0 0 0 0 0 0 0 0 0 0 0 0 0 0 0 0 0 0 0 0 0 0 0 0 0 0 0 0 0 0 0 0 0 0 0 0 0 0 0 1 0 0 0 0 0 0 0 0 0 0 0 0 0 0 0 0 0 0 0 0 0 0 0 0 0 0 0 0 0 27 0 0 0 0 0 0 0 0 0 0 0 0 0 0 0 0 0 0 0 0 0 0 0 0 0 0 0 0 0 0 0 0 0 0 0 0 0 9 0 0 0 0 0 0 0 0 0 0 0 0 8 0 0 0 0 0 0 0 0 0 0 0 0 0 4 0 0 0 0 0 0 0 0 0 0 0 0 0 8 0 0 0 0 4 0 0 0 0 0 0 0 0 0 0 0 0 0 0 0 0 0 23 0 0 0 0 0 0 0 0 0 0 0 0 0 0 0 0 0 0 0 0 0 0 6 0 0 0 0 0 0 0 0 0 0 0 0 0 0 0 0 0 0 0 0 0 0 0 0 0 0 0 0 0 3 0 0 0 0 0 0 0 0 0 0 0 0 0 0 0 0 0 0 0 0 0 0 0 0 0 0 0 0 0 0 0 0 0 0 0 0 0 0 0 0 0 0 0 0 0 0 0 0 0 0 0 0 0 0 1 0 0 0 0 0 0 0 0 0 2 0 0 0 0 0 0 0 0 0 0 0 0 0 0 0 0 0 0 0 0 0 0 0 0 0 0 0 0 0 0 0 0 0 0 0 0 0 0 0 0 0 0 0 0 0 0 0 0 0 2 0 0 0 0 0 0 0 0 0 0 0 0 0 0 0 0 0 0 0 0 0 0 0 0 0 0 0 18 0 0 0 0 0 0 0 0 0 0 0 0 0 0 0 3 0.30035971223021587
0 0 8 0 0 0 0 1 0 0 0 0 0 0 0 0 0 0 0 0 0 0 0 0 0 2 3 0 0 0 0 5 0 7 0 0 0 0 0 0 0 0 0 0 0 0 0 0 0 0 0 0 0 0 0 0 2 0 0 0 0 0 0 0 0 0 0 0 0 0 0 0 0 0 0 0 0 0 0 0 0 0 0 0 0 0 0 0 0 0 0 0 0 0 0 0 0 0 0 0 0 0 0 0 0 0 0 0 0 0 0 0 0 0 0 0 0 0 0 0 0 0 0 0 0 0 0 0 0 0 0 0 0 0 0 0 0 0 0 0 0 0 0 0 0 0 0 0 0 0 0 0 0 0 0 0 0 0 0 0 16 0 0 0 0 0 0 0 0 0 0 0 0 0 0 0 0 0 0 0 0 0 0 0 0 0 0 0 0 0 0 0 0 0 0 0 0 0 0 0 0 0 0 0 0 0 0 0 0 0 0 1 0 0 0 0 0 0 0 0 0 0 0 0 0 0 0 0 0 0 0 0 0 0 0 0 0 0 0 0 0 29 0 0 0 0 0 0 0 0 0 0 0 0 0 0 0 0 0 0 0 0 0 0 0 0 0 0 0 0 0 0 0 0 0 0 0 0 0 9 0 0 0 0 0 0 0 0 0 0 0 0 6 0 0 0 0 0 0 0 0 0 0 0 0 0 4 0 0 0 0 0 0 0 0 0 0 0 0 0 8 0 0 0 0 3 0 0 0 0 0 0 0 0 0 0 0 0 0 0 0 0 0 18 0 0 0 0 0 0 0 0 0 0 0 0 0 0 0 0 0 0 0 0 0 0 5 0 0 0 0 0 0 0 0 0 0 0 0 0 0 0 0 0 0 0 0 0 0 0 0 0 0 0 0 0 2 0 0 0 0 0 0 0 0 0 0 0 0 0 0 0 0 0 0 0 0 0 0 0 0 0 0 0 0 0 0 0 0 0 0 0 0 0 0 0 0 0 0 0 0 0 0 0 0 0 0 0 0 0 0 0 0 0 0 0 0 0 0 0 0 2 0 0 0 0 0 0 0 0 0 0 0 0 0 0 0 0 0 0 0 0 0 0 0 0 0 0 0 0 0 0 0 0 0 0 0 0 0 0 0 0 0 0 0 0 0 0 0 0 0 2 0 0 0 0 0 0 0 0 0 0 0 0 0 0 0 0 0 0 0 0 0 0 0 0 0 0 0 14 0 0 0 0 0 0 0 0 0 0 0 0 0 0 0 3 0.2697841726618705
0 0 9 0 0 0 0 0 0 0 0 0 0 0 0 0 0 0 0 0 0 0 0 0 0 1 2 0 0 0 0 4 0 5 0 0 0 0 0 0 0 0 0 0 0 0 0 0 0 0 0 0 0 0 0 0 2 0 0 0 0 0 0 0 0 0 0 0 0 0 0 0 0 0 0 0 0 0 0 0 0 0 0 0 0 0 0 0 0 0 0 0 0 0 0 0 0 0 0 0 0 0 0 0 0 0 0 0 0 0 0 0 0 0 0 0 0 0 0 0 0 0 0 0 0 0 0 0 0 0 0 0 0 0 0 0 0 0 0 0 0 0 0 0 0 0 0 0 0 0 0 0 0 0 0 0 0 0 0 0 19 0 0 0 0 0 0 0 0 0 0 0 0 0 0 0 0 0 0 0 0 0 0 0 0 0 0 0 0 0 0 0 0 0 0 0 0 0 0 0 0 0 0 0 0 0 0 0 0 0 0 0 0 0 0 0 0 0 0 0 0 0 0 0 0 0 0 0 0 0 0 0 0 0 0 0 0 0 0 0 0 27 0 0 0 0 0 0 0 0 0 0 0 0 0 0 0 0 0 0 0 0 0 0 0 0 0 0 0 0 0 0 0 0 0 0 0 0 0 9 0 0 0 0 0 0 0 0 0 0 0 0 4 0 0 0 0 0 0 0 0 0 0 0 0 0 5 0 0 0 0 0 0 0 0 0 0 0 0 0 7 0 0 0 0 3 0 0 0 0 0 0 0 0 0 0 0 0 0 0 0 0 0 16 0 0 0 0 0 0 0 0 0 0 0 0 0 0 0 0 0 0 0 0 0 0 5 0 0 0 0 0 0 0 0 0 0 0 0 0 0 0 0 0 0 0 0 0 0 0 0 0 0 0 0 0 2 0 0 0 0 0 0 0 0 0 0 0 0 0 0 0 0 0 0 0 0 0 0 0 0 0 0 0 0 0 0 0 0 0 0 0 0 0 0 0 0 0 0 0 0 0 0 0 0 0 0 0 0 0 0 0 0 0 0 0 0 0 0 0 0 2 0 0 0 0 0 0 0 0 0 0 0 0 0 0 0 0 0 0 0 0 0 0 0 0 0 0 0 0 0 0 0 0 0 0 0 0 0 0 0 0 0 0 0 0 0 0 0 0 0 2 0 0 0 0 0 0 0 0 0 0 0 0 0 0 0 0 0 0 0 0 0 0 0 0 0 0 0 12 0 0 0 0 0 0 0 0 0 0 0 0 0 0 0 3 0.25
0 0 8 0 0 0 0 0 0 0 0 0 0 0 0 0 0 0 0 0 0 0 0 0 0 1 2 0 0 0 0 4 0 4 0 0 0 0 0 0 0 0 0 0 0 0 0 0 0 0 0 0 0 0 0 0 2 0 0 0 0 0 0 0 0 0 0 0 0 0 0 0 0 0 0 0 0 0 0 0 0 0 0 0 0 0 0 0 0 0 0 0 0 0 0 0 0 0 0 0 0 0 0 0 0 0 0 0 0 0 0 0 0 0 0 0 0 0 0 0 0 0 0 0 0 0 0 0 0 0 0 0 0 0 0 0 0 0 0 0 0 0 0 0 0 0 0 0 0 0 0 0 0 0 0 0 0 0 0 0 13 0 0 0 0 0 0 0 0 0 0 0 0 0 0 0 0 0 0 0 0 0 0 0 0 0 0 0 0 0 0 0 0 0 0 0 0 0 0 0 0 0 0 0 0 0 0 0 0 0 0 0 0 0 0 0 0 0 0 0 0 0 0 0 0 0 0 0 0 0 0 0 0 0 0 0 0 0 0 0 0 26 0 0 0 0 0 0 0 0 0 0 0 0 0 0 0 0 0 0 0 0 0 0 0 0 0 0 0 0 0 0 0 0 0 0 0 0 0 9 0 0 0 0 0 0 0 0 0 0 0 0 3 0 0 0 0 0 0 0 0 0 0 0 0 0 6 0 0 0 0 0 0 0 0 0 0 0 0 0 5 0 0 0 0 1 0 0 0 0 0 0 0 0 0 0 0 0 0 0 0 0 0 13 0 0 0 0 0 0 0 0 0 0 0 0 0 0 0 0 0 0 0 0 0 0 6 0 0 0 0 0 0 0 0 0 0 0 0 0 0 0 0 0 0 0 0 0 0 0 0 0 0 0 0 0 2 0 0 0 0 0 0 0 0 0 0 0 0 0 0 0 0 0 0 0 0 0 0 0 0 0 0 0 0 0 0 0 0 0 0 0 0 0 0 0 0 0 0 0 0 0 0 0 0 0 0 0 0 0 0 0 0 0 0 0 0 0 0 0 0 2 0 0 0 0 0 0 0 0 0 0 0 0 0 0 0 0 0 0 0 0 0 0 0 0 0 0 0 0 0 0 0 0 0 0 0 0 0 0 0 0 0 0 0 0 0 0 0 0 0 1 0 0 0 0 0 0 0 0 0 0 0 0 0 0 0 0 0 0 0 0 0 0 0 0 0 0 0 11 0 0 0 0 0 0 0 0 0 0 0 0 0 0 0 3 0.21942446043165468
0 0 8 0 0 0 0 0 0 0 0 0 0 0 0 0 0 0 0 0 0 0 0 0 0 1 2 0 0 0 0 3 0 4 0 0 0 0 0 0 0 0 0 0 0 0 0 0 0 0 0 0 0 0 0 0 2 0 0 0 0 0 0 0 0 0 0 0 0 0 0 0 0 0 0 0 0 0 0 0 0 0 0 0 0 0 0 0 0 0 0 0 0 0 0 0 0 0 0 0 0 0 0 0 0 0 0 0 0 0 0 0 0 0 0 0 0 0 0 0 0 0 0 0 0 0 0 0 0 0 0 0 0 0 0 0 0 0 0 0 0 0 0 0 0 0 0 0 0 0 0 0 0 0 0 0 0 0 0 0 12 0 0 0 0 0 0 0 0 0 0 0 0 0 0 0 0 0 0 0 0 0 0 0 0 0 0 0 0 0 0 0 0 0 0 0 0 0 0 0 0 0 0 0 0 0 0 0 0 0 0 0 0 0 0 0 0 0 0 0 0 0 0 0 0 0 0 0 0 0 0 0 0 0 0 0 0 0 0 0 0 23 0 0 0 0 0 0 0 0 0 0 0 0 0 0 0 0 0 0 0 0 0 0 0 0 0 0 0 0 0 0 0 0 0 0 0 0 0 10 0 0 0 0 0 0 0 0 0 0 0 0 3 0 0 0 0 0 0 0 0 0 0 0 0 0 6 0 0 0 0 0 0 0 0 0 0 0 0 0 4 0 0 0 0 1 0 0 0 0 0 0 0 0 0 0 0 0 0 0 0 0 0 13 0 0 0 0 0 0 0 0 0 0 0 0 0 0 0 0 0 0 0 0 0 0 7 0 0 0 0 0 0 0 0 0 0 0 0 0 0 0 0 0 0 0 0 0 0 0 0 0 0 0 0 0 1 0 0 0 0 0 0 0 0 0 0 0 0 0 0 0 0 0 0 0 0 0 0 0 0 0 0 0 0 0 0 0 0 0 0 0 0 0 0 0 0 0 0 0 0 0 0 0 0 0 0 0 0 0 0 0 0 0 0 0 0 0 0 0 0 1 0 0 0 0 0 0 0 0 0 0 0 0 0 0 0 0 0 0 0 0 0 0 0 0 0 0 0 0 0 0 0 0 0 0 0 0 0 0 0 0 0 0 0 0 0 0 0 0 0 1 0 0 0 0 0 0 0 0 0 0 0 0 0 0 0 0 0 0 0 0 0 0 0 0 0 0 0 8 0 0 0 0 0 0 0 0 0 0 0 0 0 0 0 3 0.20323741007194247
0 0 10 0 0 0 0 0 0 0 0 0 0 0 0 0 0 0 0 0 0 0 0 0 0 1 2 0 0 0 0 2 0 1 0 0 0 0 0 0 0 0 0 0 0 0 0 0 0 0 0 0 0 0 0 0 2 0 0 0 0 0 0 0 0 0 0 0 0 0 0 0 0 0 0 0 0 0 0 0 0 0 0 0 0 0 0 0 0 0 0 0 0 0 0 0 0 0 0 0 0 0 0 0 0 0 0 0 0 0 0 0 0 0 0 0 0 0 0 0 0 0 0 0 0 0 0 0 0 0 0 0 0 0 0 0 0 0 0 0 0 0 0 0 0 0 0 0 0 0 0 0 0 0 0 0 0 0 0 0 12 0 0 0 0 0 0 0 0 0 0 0 0 0 0 0 0 0 0 0 0 0 0 0 0 0 0 0 0 0 0 0 0 0 0 0 0 0 0 0 0 0 0 0 0 0 0 0 0 0 0 0 0 0 0 0 0 0 0 0 0 0 0 0 0 0 0 0 0 0 0 0 0 0 0 0 0 0 0 0 0 23 0 0 0 0 0 0 0 0 0 0 0 0 0 0 0 0 0 0 0 0 0 0 0 0 0 0 0 0 0 0 0 0 0 0 0 0 0 7 0 0 0 0 0 0 0 0 0 0 0 0 3 0 0 0 0 0 0 0 0 0 0 0 0 0 6 0 0 0 0 0 0 0 0 0 0 0 0 0 4 0 0 0 0 1 0 0 0 0 0 0 0 0 0 0 0 0 0 0 0 0 0 11 0 0 0 0 0 0 0 0 0 0 0 0 0 0 0 0 0 0 0 0 0 0 5 0 0 0 0 0 0 0 0 0 0 0 0 0 0 0 0 0 0 0 0 0 0 0 0 0 0 0 0 0 1 0 0 0 0 0 0 0 0 0 0 0 0 0 0 0 0 0 0 0 0 0 0 0 0 0 0 0 0 0 0 0 0 0 0 0 0 0 0 0 0 0 0 0 0 0 0 0 0 0 0 0 0 0 0 0 0 0 0 0 0 0 0 0 0 1 0 0 0 0 0 0 0 0 0 0 0 0 0 0 0 0 0 0 0 0 0 0 0 0 0 0 0 0 0 0 0 0 0 0 0 0 0 0 0 0 0 0 0 0 0 0 0 0 0 1 0 0 0 0 0 0 0 0 0 0 0 0 0 0 0 0 0 0 0 0 0 0 0 0 0 0 0 7 0 0 0 0 0 0 0 0 0 0 0 0 0 0 0 3 0.18525179856115107
0 0 10 0 0 0 0 0 0 0 0 0 0 0 0 0 0 0 0 0 0 0 0 0 0 1 1 0 0 0 0 1 0 1 0 0 0 0 0 0 0 0 0 0 0 0 0 0 0 0 0 0 0 0 0 0 2 0 0 0 0 0 0 0 0 0 0 0 0 0 0 0 0 0 0 0 0 0 0 0 0 0 0 0 0 0 0 0 0 0 0 0 0 0 0 0 0 0 0 0 0 0 0 0 0 0 0 0 0 0 0 0 0 0 0 0 0 0 0 0 0 0 0 0 0 0 0 0 0 0 0 0 0 0 0 0 0 0 0 0 0 0 0 0 0 0 0 0 0 0 0 0 0 0 0 0 0 0 0 0 13 0 0 0 0 0 0 0 0 0 0 0 0 0 0 0 0 0 0 0 0 0 0 0 0 0 0 0 0 0 0 0 0 0 0 0 0 0 0 0 0 0 0 0 0 0 0 0 0 0 0 0 0 0 0 0 0 0 0 0 0 0 0 0 0 0 0 0 0 0 0 0 0 0 0 0 0 0 0 0 0 22 0 0 0 0 0 0 0 0 0 0 0 0 0 0 0 0 0 0 0 0 0 0 0 0 0 0 0 0 0 0 0 0 0 0 0 0 0 7 0 0 0 0 0 0 0 0 0 0 0 0 3 0 0 0 0 0 0 0 0 0 0 0 0 0 6 0 0 0 0 0 0 0 0 0 0 0 0 0 3 0 0 0 0 1 0 0 0 0 0 0 0 0 0 0 0 0 0 0 0 0 0 7 0 0 0 0 0 0 0 0 0 0 0 0 0 0 0 0 0 0 0 0 0 0 3 0 0 0 0 0 0 0 0 0 0 0 0 0 0 0 0 0 0 0 0 0 0 0 0 0 0 0 0 0 1 0 0 0 0 0 0 0 0 0 0 0 0 0 0 0 0 0 0 0 0 0 0 0 0 0 0 0 0 0 0 0 0 0 0 0 0 0 0 0 0 0 0 0 0 0 0 0 0 0 0 0 0 0 0 0 0 0 0 0 0 0 0 0 0 1 0 0 0 0 0 0 0 0 0 0 0 0 0 0 0 0 0 0 0 0 0 0 0 0 0 0 0 0 0 0 0 0 0 0 0 0 0 0 0 0 0 0 0 0 0 0 0 0 0 1 0 0 0 0 0 0 0 0 0 0 0 0 0 0 0 0 0 0 0 0 0 0 0 0 0 0 0 5 0 0 0 0 0 0 0 0 0 0 0 0 0 0 0 2 0.16366906474820146
0 0 9 0 0 0 0 0 0 0 0 0 0 0 0 0 0 0 0 0 0 0 0 0 0 1 1 0 0 0 0 1 0 1 0 0 0 0 0 0 0 0 0 0 0 0 0 0 0 0 0 0 0 0 0 0 2 0 0 0 0 0 0 0 0 0 0 0 0 0 0 0 0 0 0 0 0 0 0 0 0 0 0 0 0 0 0 0 0 0 0 0 0 0 0 0 0 0 0 0 0 0 0 0 0 0 0 0 0 0 0 0 0 0 0 0 0 0 0 0 0 0 0 0 0 0 0 0 0 0 0 0 0 0 0 0 0 0 0 0 0 0 0 0 0 0 0 0 0 0 0 0 0 0 0 0 0 0 0 0 17 0 0 0 0 0 0 0 0 0 0 0 0 0 0 0 0 0 0 0 0 0 0 0 0 0 0 0 0 0 0 0 0 0 0 0 0 0 0 0 0 0 0 0 0 0 0 0 0 0 0 0 0 0 0 0 0 0 0 0 0 0 0 0 0 0 0 0 0 0 0 0 0 0 0 0 0 0 0 0 0 20 0 0 0 0 0 0 0 0 0 0 0 0 0 0 0 0 0 0 0 0 0 0 0 0 0 0 0 0 0 0 0 0 0 0 0 0 0 7 0 0 0 0 0 0 0 0 0 0 0 0 2 0 0 0 0 0 0 0 0 0 0 0 0 0 5 0 0 0 0 0 0 0 0 0 0 0 0 0 2 0 0 0 0 1 0 0 0 0 0 0 0 0 0 0 0 0 0 0 0 0 0 5 0 0 0 0 0 0 0 0 0 0 0 0 0 0 0 0 0 0 0 0 0 0 3 0 0 0 0 0 0 0 0 0 0 0 0 0 0 0 0 0 0 0 0 0 0 0 0 0 0 0 0 0 1 0 0 0 0 0 0 0 0 0 0 0 0 0 0 0 0 0 0 0 0 0 0 0 0 0 0 0 0 0 0 0 0 0 0 0 0 0 0 0 0 0 0 0 0 0 0 0 0 0 0 0 0 0 0 0 0 0 0 0 0 0 0 0 0 1 0 0 0 0 0 0 0 0 0 0 0 0 0 0 0 0 0 0 0 0 0 0 0 0 0 0 0 0 0 0 0 0 0 0 0 0 0 0 0 0 0 0 0 0 0 0 0 0 0 1 0 0 0 0 0 0 0 0 0 0 0 0 0 0 0 0 0 0 0 0 0 0 0 0 0 0 0 4 0 0 0 0 0 0 0 0 0 0 0 0 0 0 0 2 0.15467625899280577
0 0 8 0 0 0 0 0 0 0 0 0 0 0 0 0 0 0 0 0 0 0 0 0 0 1 1 0 0 0 0 1 0 1 0 0 0 0 0 0 0 0 0 0 0 0 0 0 0 0 0 0 0 0 0 0 2 0 0 0 0 0 0 0 0 0 0 0 0 0 0 0 0 0 0 0 0 0 0 0 0 0 0 0 0 0 0 0 0 0 0 0 0 0 0 0 0 0 0 0 0 0 0 0 0 0 0 0 0 0 0 0 0 0 0 0 0 0 0 0 0 0 0 0 0 0 0 0 0 0 0 0 0 0 0 0 0 0 0 0 0 0 0 0 0 0 0 0 0 0 0 0 0 0 0 0 0 0 0 0 18 0 0 0 0 0 0 0 0 0 0 0 0 0 0 0 0 0 0 0 0 0 0 0 0 0 0 0 0 0 0 0 0 0 0 0 0 0 0 0 0 0 0 0 0 0 0 0 0 0 0 0 0 0 0 0 0 0 0 0 0 0 0 0 0 0 0 0 0 0 0 0 0 0 0 0 0 0 0 0 0 15 0 0 0 0 0 0 0 0 0 0 0 0 0 0 0 0 0 0 0 0 0 0 0 0 0 0 0 0 0 0 0 0 0 0 0 0 0 5 0 0 0 0 0 0 0 0 0 0 0 0 2 0 0 0 0 0 0 0 0 0 0 0 0 0 6 0 0 0 0 0 0 0 0 0 0 0 0 0 2 0 0 0 0 1 0 0 0 0 0 0 0 0 0 0 0 0 0 0 0 0 0 4 0 0 0 0 0 0 0 0 0 0 0 0 0 0 0 0 0 0 0 0 0 0 2 0 0 0 0 0 0 0 0 0 0 0 0 0 0 0 0 0 0 0 0 0 0 0 0 0 0 0 0 0 1 0 0 0 0 0 0 0 0 0 0 0 0 0 0 0 0 0 0 0 0 0 0 0 0 0 0 0 0 0 0 0 0 0 0 0 0 0 0 0 0 0 0 0 0 0 0 0 0 0 0 0 0 0 0 0 0 0 0 0 0 0 0 0 0 1 0 0 0 0 0 0 0 0 0 0 0 0 0 0 0 0 0 0 0 0 0 0 0 0 0 0 0 0 0 0 0 0 0 0 0 0 0 0 0 0 0 0 0 0 0 0 0 0 0 0 0 0 0 0 0 0 0 0 0 0 0 0 0 0 0 0 0 0 0 0 0 0 0 0 0 0 0 4 0 0 0 0 0 0 0 0 0 0 0 0 0 0 0 0 0.13489208633093525
0 0 6 0 0 0 0 0 0 0 0 0 0 0 0 0 0 0 0 0 0 0 0 0 0 1 1 0 0 0 0 0 0 1 0 0 0 0 0 0 0 0 0 0 0 0 0 0 0 0 0 0 0 0 0 0 2 0 0 0 0 0 0 0 0 0 0 0 0 0 0 0 0 0 0 0 0 0 0 0 0 0 0 0 0 0 0 0 0 0 0 0 0 0 0 0 0 0 0 0 0 0 0 0 0 0 0 0 0 0 0 0 0 0 0 0 0 0 0 0 0 0 0 0 0 0 0 0 0 0 0 0 0 0 0 0 0 0 0 0 0 0 0 0 0 0 0 0 0 0 0 0 0 0 0 0 0 0 0 0 16 0 0 0 0 0 0 0 0 0 0 0 0 0 0 0 0 0 0 0 0 0 0 0 0 0 0 0 0 0 0 0 0 0 0 0 0 0 0 0 0 0 0 0 0 0 0 0 0 0 0 0 0 0 0 0 0 0 0 0 0 0 0 0 0 0 0 0 0 0 0 0 0 0 0 0 0 0 0 0 0 13 0 0 0 0 0 0 0 0 0 0 0 0 0 0 0 0 0 0 0 0 0 0 0 0 0 0 0 0 0 0 0 0 0 0 0 0 0 6 0 0 0 0 0 0 0 0 0 0 0 0 2 0 0 0 0 0 0 0 0 0 0 0 0 0 7 0 0 0 0 0 0 0 0 0 0 0 0 0 2 0 0 0 0 1 0 0 0 0 0 0 0 0 0 0 0 0 0 0 0 0 0 4 0 0 0 0 0 0 0 0 0 0 0 0 0 0 0 0 0 0 0 0 0 0 2 0 0 0 0 0 0 0 0 0 0 0 0 0 0 0 0 0 0 0 0 0 0 0 0 0 0 0 0 0 1 0 0 0 0 0 0 0 0 0 0 0 0 0 0 0 0 0 0 0 0 0 0 0 0 0 0 0 0 0 0 0 0 0 0 0 0 0 0 0 0 0 0 0 0 0 0 0 0 0 0 0 0 0 0 0 0 0 0 0 0 0 0 0 0 1 0 0 0 0 0 0 0 0 0 0 0 0 0 0 0 0 0 0 0 0 0 0 0 0 0 0 0 0 0 0 0 0 0 0 0 0 0 0 0 0 0 0 0 0 0 0 0 0 0 0 0 0 0 0 0 0 0 0 0 0 0 0 0 0 0 0 0 0 0 0 0 0 0 0 0 0 0 4 0 0 0 0 0 0 0 0 0 0 0 0 0 0 0 0 0.12589928057553957
0 0 5 0 0 0 0 0 0 0 0 0 0 0 0 0 0 0 0 0 0 0 0 0 0 1 0 0 0 0 0 0 0 1 0 0 0 0 0 0 0 0 0 0 0 0 0 0 0 0 0 0 0 0 0 0 2 0 0 0 0 0 0 0 0 0 0 0 0 0 0 0 0 0 0 0 0 0 0 0 0 0 0 0 0 0 0 0 0 0 0 0 0 0 0 0 0 0 0 0 0 0 0 0 0 0 0 0 0 0 0 0 0 0 0 0 0 0 0 0 0 0 0 0 0 0 0 0 0 0 0 0 0 0 0 0 0 0 0 0 0 0 0 0 0 0 0 0 0 0 0 0 0 0 0 0 0 0 0 0 16 0 0 0 0 0 0 0 0 0 0 0 0 0 0 0 0 0 0 0 0 0 0 0 0 0 0 0 0 0 0 0 0 0 0 0 0 0 0 0 0 0 0 0 0 0 0 0 0 0 0 0 0 0 0 0 0 0 0 0 0 0 0 0 0 0 0 0 0 0 0 0 0 0 0 0 0 0 0 0 0 13 0 0 0 0 0 0 0 0 0 0 0 0 0 0 0 0 0 0 0 0 0 0 0 0 0 0 0 0 0 0 0 0 0 0 0 0 0 5 0 0 0 0 0 0 0 0 0 0 0 0 2 0 0 0 0 0 0 0 0 0 0 0 0 0 5 0 0 0 0 0 0 0 0 0 0 0 0 0 2 0 0 0 0 1 0 0 0 0 0 0 0 0 0 0 0 0 0 0 0 0 0 3 0 0 0 0 0 0 0 0 0 0 0 0 0 0 0 0 0 0 0 0 0 0 2 0 0 0 0 0 0 0 0 0 0 0 0 0 0 0 0 0 0 0 0 0 0 0 0 0 0 0 0 0 1 0 0 0 0 0 0 0 0 0 0 0 0 0 0 0 0 0 0 0 0 0 0 0 0 0 0 0 0 0 0 0 0 0 0 0 0 0 0 0 0 0 0 0 0 0 0 0 0 0 0 0 0 0 0 0 0 0 0 0 0 0 0 0 0 1 0 0 0 0 0 0 0 0 0 0 0 0 0 0 0 0 0 0 0 0 0 0 0 0 0 0 0 0 0 0 0 0 0 0 0 0 0 0 0 0 0 0 0 0 0 0 0 0 0 0 0 0 0 0 0 0 0 0 0 0 0 0 0 0 0 0 0 0 0 0 0 0 0 0 0 0 0 4 0 0 0 0 0 0 0 0 0 0 0 0 0 0 0 0 0.11510791366906476
0 0 3 0 0 0 0 0 0 0 0 0 0 0 0 0 0 0 0 0 0 0 0 0 0 1 0 0 0 0 0 0 0 0 0 0 0 0 0 0 0 0 0 0 0 0 0 0 0 0 0 0 0 0 0 0 2 0 0 0 0 0 0 0 0 0 0 0 0 0 0 0 0 0 0 0 0 0 0 0 0 0 0 0 0 0 0 0 0 0 0 0 0 0 0 0 0 0 0 0 0 0 0 0 0 0 0 0 0 0 0 0 0 0 0 0 0 0 0 0 0 0 0 0 0 0 0 0 0 0 0 0 0 0 0 0 0 0 0 0 0 0 0 0 0 0 0 0 0 0 0 0 0 0 0 0 0 0 0 0 19 0 0 0 0 0 0 0 0 0 0 0 0 0 0 0 0 0 0 0 0 0 0 0 0 0 0 0 0 0 0 0 0 0 0 0 0 0 0 0 0 0 0 0 0 0 0 0 0 0 0 0 0 0 0 0 0 0 0 0 0 0 0 0 0 0 0 0 0 0 0 0 0 0 0 0 0 0 0 0 0 10 0 0 0 0 0 0 0 0 0 0 0 0 0 0 0 0 0 0 0 0 0 0 0 0 0 0 0 0 0 0 0 0 0 0 0 0 0 3 0 0 0 0 0 0 0 0 0 0 0 0 2 0 0 0 0 0 0 0 0 0 0 0 0 0 4 0 0 0 0 0 0 0 0 0 0 0 0 0 2 0 0 0 0 1 0 0 0 0 0 0 0 0 0 0 0 0 0 0 0 0 0 3 0 0 0 0 0 0 0 0 0 0 0 0 0 0 0 0 0 0 0 0 0 0 2 0 0 0 0 0 0 0 0 0 0 0 0 0 0 0 0 0 0 0 0 0 0 0 0 0 0 0 0 0 0 0 0 0 0 0 0 0 0 0 0 0 0 0 0 0 0 0 0 0 0 0 0 0 0 0 0 0 0 0 0 0 0 0 0 0 0 0 0 0 0 0 0 0 0 0 0 0 0 0 0 0 0 0 0 0 0 0 0 0 0 0 0 0 0 0 0 0 0 0 0 0 0 0 0 0 0 0 0 0 0 0 0 0 0 0 0 0 0 0 0 0 0 0 0 0 0 0 0 0 0 0 0 0 0 0 0 0 0 0 0 0 0 0 0 0 0 0 0 0 0 0 0 0 0 0 0 0 0 0 0 0 0 0 0 0 0 0 0 0 0 0 0 4 0 0 0 0 0 0 0 0 0 0 0 0 0 0 0 0 0.10071942446043165
0 0 2 0 0 0 0 0 0 0 0 0 0 0 0 0 0 0 0 0 0 0 0 0 0 1 0 0 0 0 0 0 0 0 0 0 0 0 0 0 0 0 0 0 0 0 0 0 0 0 0 0 0 0 0 0 2 0 0 0 0 0 0 0 0 0 0 0 0 0 0 0 0 0 0 0 0 0 0 0 0 0 0 0 0 0 0 0 0 0 0 0 0 0 0 0 0 0 0 0 0 0 0 0 0 0 0 0 0 0 0 0 0 0 0 0 0 0 0 0 0 0 0 0 0 0 0 0 0 0 0 0 0 0 0 0 0 0 0 0 0 0 0 0 0 0 0 0 0 0 0 0 0 0 0 0 0 0 0 0 19 0 0 0 0 0 0 0 0 0 0 0 0 0 0 0 0 0 0 0 0 0 0 0 0 0 0 0 0 0 0 0 0 0 0 0 0 0 0 0 0 0 0 0 0 0 0 0 0 0 0 0 0 0 0 0 0 0 0 0 0 0 0 0 0 0 0 0 0 0 0 0 0 0 0 0 0 0 0 0 0 9 0 0 0 0 0 0 0 0 0 0 0 0 0 0 0 0 0 0 0 0 0 0 0 0 0 0 0 0 0 0 0 0 0 0 0 0 0 4 0 0 0 0 0 0 0 0 0 0 0 0 2 0 0 0 0 0 0 0 0 0 0 0 0 0 4 0 0 0 0 0 0 0 0 0 0 0 0 0 2 0 0 0 0 1 0 0 0 0 0 0 0 0 0 0 0 0 0 0 0 0 0 3 0 0 0 0 0 0 0 0 0 0 0 0 0 0 0 0 0 0 0 0 0 0 2 0 0 0 0 0 0 0 0 0 0 0 0 0 0 0 0 0 0 0 0 0 0 0 0 0 0 0 0 0 0 0 0 0 0 0 0 0 0 0 0 0 0 0 0 0 0 0 0 0 0 0 0 0 0 0 0 0 0 0 0 0 0 0 0 0 0 0 0 0 0 0 0 0 0 0 0 0 0 0 0 0 0 0 0 0 0 0 0 0 0 0 0 0 0 0 0 0 0 0 0 0 0 0 0 0 0 0 0 0 0 0 0 0 0 0 0 0 0 0 0 0 0 0 0 0 0 0 0 0 0 0 0 0 0 0 0 0 0 0 0 0 0 0 0 0 0 0 0 0 0 0 0 0 0 0 0 0 0 0 0 0 0 0 0 0 0 0 0 0 0 0 0 2 0 0 0 0 0 0 0 0 0 0 0 0 0 0 0 0 0.09532374100719425
0 0 2 0 0 0 0 0 0 0 0 0 0 0 0 0 0 0 0 0 0 0 0 0 0 1 0 0 0 0 0 0 0 0 0 0 0 0 0 0 0 0 0 0 0 0 0 0 0 0 0 0 0 0 0 0 2 0 0 0 0 0 0 0 0 0 0 0 0 0 0 0 0 0 0 0 0 0 0 0 0 0 0 0 0 0 0 0 0 0 0 0 0 0 0 0 0 0 0 0 0 0 0 0 0 0 0 0 0 0 0 0 0 0 0 0 0 0 0 0 0 0 0 0 0 0 0 0 0 0 0 0 0 0 0 0 0 0 0 0 0 0 0 0 0 0 0 0 0 0 0 0 0 0 0 0 0 0 0 0 21 0 0 0 0 0 0 0 0 0 0 0 0 0 0 0 0 0 0 0 0 0 0 0 0 0 0 0 0 0 0 0 0 0 0 0 0 0 0 0 0 0 0 0 0 0 0 0 0 0 0 0 0 0 0 0 0 0 0 0 0 0 0 0 0 0 0 0 0 0 0 0 0 0 0 0 0 0 0 0 0 9 0 0 0 0 0 0 0 0 0 0 0 0 0 0 0 0 0 0 0 0 0 0 0 0 0 0 0 0 0 0 0 0 0 0 0 0 0 4 0 0 0 0 0 0 0 0 0 0 0 0 2 0 0 0 0 0 0 0 0 0 0 0 0 0 4 0 0 0 0 0 0 0 0 0 0 0 0 0 2 0 0 0 0 1 0 0 0 0 0 0 0 0 0 0 0 0 0 0 0 0 0 1 0 0 0 0 0 0 0 0 0 0 0 0 0 0 0 0 0 0 0 0 0 0 2 0 0 0 0 0 0 0 0 0 0 0 0 0 0 0 0 0 0 0 0 0 0 0 0 0 0 0 0 0 0 0 0 0 0 0 0 0 0 0 0 0 0 0 0 0 0 0 0 0 0 0 0 0 0 0 0 0 0 0 0 0 0 0 0 0 0 0 0 0 0 0 0 0 0 0 0 0 0 0 0 0 0 0 0 0 0 0 0 0 0 0 0 0 0 0 0 0 0 0 0 0 0 0 0 0 0 0 0 0 0 0 0 0 0 0 0 0 0 0 0 0 0 0 0 0 0 0 0 0 0 0 0 0 0 0 0 0 0 0 0 0 0 0 0 0 0 0 0 0 0 0 0 0 0 0 0 0 0 0 0 0 0 0 0 0 0 0 0 0 0 0 0 2 0 0 0 0 0 0 0 0 0 0 0 0 0 0 0 0 0.09532374100719425
0 0 1 0 0 0 0 0 0 0 0 0 0 0 0 0 0 0 0 0 0 0 0 0 0 1 0 0 0 0 0 0 0 0 0 0 0 0 0 0 0 0 0 0 0 0 0 0 0 0 0 0 0 0 0 0 2 0 0 0 0 0 0 0 0 0 0 0 0 0 0 0 0 0 0 0 0 0 0 0 0 0 0 0 0 0 0 0 0 0 0 0 0 0 0 0 0 0 0 0 0 0 0 0 0 0 0 0 0 0 0 0 0 0 0 0 0 0 0 0 0 0 0 0 0 0 0 0 0 0 0 0 0 0 0 0 0 0 0 0 0 0 0 0 0 0 0 0 0 0 0 0 0 0 0 0 0 0 0 0 19 0 0 0 0 0 0 0 0 0 0 0 0 0 0 0 0 0 0 0 0 0 0 0 0 0 0 0 0 0 0 0 0 0 0 0 0 0 0 0 0 0 0 0 0 0 0 0 0 0 0 0 0 0 0 0 0 0 0 0 0 0 0 0 0 0 0 0 0 0 0 0 0 0 0 0 0 0 0 0 0 8 0 0 0 0 0 0 0 0 0 0 0 0 0 0 0 0 0 0 0 0 0 0 0 0 0 0 0 0 0 0 0 0 0 0 0 0 0 3 0 0 0 0 0 0 0 0 0 0 0 0 2 0 0 0 0 0 0 0 0 0 0 0 0 0 3 0 0 0 0 0 0 0 0 0 0 0 0 0 2 0 0 0 0 1 0 0 0 0 0 0 0 0 0 0 0 0 0 0 0 0 0 1 0 0 0 0 0 0 0 0 0 0 0 0 0 0 0 0 0 0 0 0 0 0 2 0 0 0 0 0 0 0 0 0 0 0 0 0 0 0 0 0 0 0 0 0 0 0 0 0 0 0 0 0 0 0 0 0 0 0 0 0 0 0 0 0 0 0 0 0 0 0 0 0 0 0 0 0 0 0 0 0 0 0 0 0 0 0 0 0 0 0 0 0 0 0 0 0 0 0 0 0 0 0 0 0 0 0 0 0 0 0 0 0 0 0 0 0 0 0 0 0 0 0 0 0 0 0 0 0 0 0 0 0 0 0 0 0 0 0 0 0 0 0 0 0 0 0 0 0 0 0 0 0 0 0 0 0 0 0 0 0 0 0 0 0 0 0 0 0 0 0 0 0 0 0 0 0 0 0 0 0 0 0 0 0 0 0 0 0 0 0 0 0 0 0 0 1 0 0 0 0 0 0 0 0 0 0 0 0 0 0 0 0 0.08273381294964029
0 0 1 0 0 0 0 0 0 0 0 0 0 0 0 0 0 0 0 0 0 0 0 0 0 1 0 0 0 0 0 0 0 0 0 0 0 0 0 0 0 0 0 0 0 0 0 0 0 0 0 0 0 0 0 0 2 0 0 0 0 0 0 0 0 0 0 0 0 0 0 0 0 0 0 0 0 0 0 0 0 0 0 0 0 0 0 0 0 0 0 0 0 0 0 0 0 0 0 0 0 0 0 0 0 0 0 0 0 0 0 0 0 0 0 0 0 0 0 0 0 0 0 0 0 0 0 0 0 0 0 0 0 0 0 0 0 0 0 0 0 0 0 0 0 0 0 0 0 0 0 0 0 0 0 0 0 0 0 0 17 0 0 0 0 0 0 0 0 0 0 0 0 0 0 0 0 0 0 0 0 0 0 0 0 0 0 0 0 0 0 0 0 0 0 0 0 0 0 0 0 0 0 0 0 0 0 0 0 0 0 0 0 0 0 0 0 0 0 0 0 0 0 0 0 0 0 0 0 0 0 0 0 0 0 0 0 0 0 0 0 7 0 0 0 0 0 0 0 0 0 0 0 0 0 0 0 0 0 0 0 0 0 0 0 0 0 0 0 0 0 0 0 0 0 0 0 0 0 4 0 0 0 0 0 0 0 0 0 0 0 0 2 0 0 0 0 0 0 0 0 0 0 0 0 0 2 0 0 0 0 0 0 0 0 0 0 0 0 0 2 0 0 0 0 1 0 0 0 0 0 0 0 0 0 0 0 0 0 0 0 0 0 1 0 0 0 0 0 0 0 0 0 0 0 0 0 0 0 0 0 0 0 0 0 0 2 0 0 0 0 0 0 0 0 0 0 0 0 0 0 0 0 0 0 0 0 0 0 0 0 0 0 0 0 0 0 0 0 0 0 0 0 0 0 0 0 0 0 0 0 0 0 0 0 0 0 0 0 0 0 0 0 0 0 0 0 0 0 0 0 0 0 0 0 0 0 0 0 0 0 0 0 0 0 0 0 0 0 0 0 0 0 0 0 0 0 0 0 0 0 0 0 0 0 0 0 0 0 0 0 0 0 0 0 0 0 0 0 0 0 0 0 0 0 0 0 0 0 0 0 0 0 0 0 0 0 0 0 0 0 0 0 0 0 0 0 0 0 0 0 0 0 0 0 0 0 0 0 0 0 0 0 0 0 0 0 0 0 0 0 0 0 0 0 0 0 0 0 1 0 0 0 0 0 0 0 0 0 0 0 0 0 0 0 0 0.07733812949640288
0 0 0 0 0 0 0 0 0 0 0 0 0 0 0 0 0 0 0 0 0 0 0 0 0 1 0 0 0 0 0 0 0 0 0 0 0 0 0 0 0 0 0 0 0 0 0 0 0 0 0 0 0 0 0 0 1 0 0 0 0 0 0 0 0 0 0 0 0 0 0 0 0 0 0 0 0 0 0 0 0 0 0 0 0 0 0 0 0 0 0 0 0 0 0 0 0 0 0 0 0 0 0 0 0 0 0 0 0 0 0 0 0 0 0 0 0 0 0 0 0 0 0 0 0 0 0 0 0 0 0 0 0 0 0 0 0 0 0 0 0 0 0 0 0 0 0 0 0 0 0 0 0 0 0 0 0 0 0 0 16 0 0 0 0 0 0 0 0 0 0 0 0 0 0 0 0 0 0 0 0 0 0 0 0 0 0 0 0 0 0 0 0 0 0 0 0 0 0 0 0 0 0 0 0 0 0 0 0 0 0 0 0 0 0 0 0 0 0 0 0 0 0 0 0 0 0 0 0 0 0 0 0 0 0 0 0 0 0 0 0 6 0 0 0 0 0 0 0 0 0 0 0 0 0 0 0 0 0 0 0 0 0 0 0 0 0 0 0 0 0 0 0 0 0 0 0 0 0 4 0 0 0 0 0 0 0 0 0 0 0 0 2 0 0 0 0 0 0 0 0 0 0 0 0 0 1 0 0 0 0 0 0 0 0 0 0 0 0 0 2 0 0 0 0 0 0 0 0 0 0 0 0 0 0 0 0 0 0 0 0 0 0 1 0 0 0 0 0 0 0 0 0 0 0 0 0 0 0 0 0 0 0 0 0 0 2 0 0 0 0 0 0 0 0 0 0 0 0 0 0 0 0 0 0 0 0 0 0 0 0 0 0 0 0 0 0 0 0 0 0 0 0 0 0 0 0 0 0 0 0 0 0 0 0 0 0 0 0 0 0 0 0 0 0 0 0 0 0 0 0 0 0 0 0 0 0 0 0 0 0 0 0 0 0 0 0 0 0 0 0 0 0 0 0 0 0 0 0 0 0 0 0 0 0 0 0 0 0 0 0 0 0 0 0 0 0 0 0 0 0 0 0 0 0 0 0 0 0 0 0 0 0 0 0 0 0 0 0 0 0 0 0 0 0 0 0 0 0 0 0 0 0 0 0 0 0 0 0 0 0 0 0 0 0 0 0 0 0 0 0 0 0 0 0 0 0 0 0 1 0 0 0 0 0 0 0 0 0 0 0 0 0 0 0 0 0.06654676258992806
0 0 0 0 0 0 0 0 0 0 0 0 0 0 0 0 0 0 0 0 0 0 0 0 0 1 0 0 0 0 0 0 0 0 0 0 0 0 0 0 0 0 0 0 0 0 0 0 0 0 0 0 0 0 0 0 1 0 0 0 0 0 0 0 0 0 0 0 0 0 0 0 0 0 0 0 0 0 0 0 0 0 0 0 0 0 0 0 0 0 0 0 0 0 0 0 0 0 0 0 0 0 0 0 0 0 0 0 0 0 0 0 0 0 0 0 0 0 0 0 0 0 0 0 0 0 0 0 0 0 0 0 0 0 0 0 0 0 0 0 0 0 0 0 0 0 0 0 0 0 0 0 0 0 0 0 0 0 0 0 17 0 0 0 0 0 0 0 0 0 0 0 0 0 0 0 0 0 0 0 0 0 0 0 0 0 0 0 0 0 0 0 0 0 0 0 0 0 0 0 0 0 0 0 0 0 0 0 0 0 0 0 0 0 0 0 0 0 0 0 0 0 0 0 0 0 0 0 0 0 0 0 0 0 0 0 0 0 0 0 0 5 0 0 0 0 0 0 0 0 0 0 0 0 0 0 0 0 0 0 0 0 0 0 0 0 0 0 0 0 0 0 0 0 0 0 0 0 0 4 0 0 0 0 0 0 0 0 0 0 0 0 2 0 0 0 0 0 0 0 0 0 0 0 0 0 1 0 0 0 0 0 0 0 0 0 0 0 0 0 2 0 0 0 0 0 0 0 0 0 0 0 0 0 0 0 0 0 0 0 0 0 0 1 0 0 0 0 0 0 0 0 0 0 0 0 0 0 0 0 0 0 0 0 0 0 2 0 0 0 0 0 0 0 0 0 0 0 0 0 0 0 0 0 0 0 0 0 0 0 0 0 0 0 0 0 0 0 0 0 0 0 0 0 0 0 0 0 0 0 0 0 0 0 0 0 0 0 0 0 0 0 0 0 0 0 0 0 0 0 0 0 0 0 0 0 0 0 0 0 0 0 0 0 0 0 0 0 0 0 0 0 0 0 0 0 0 0 0 0 0 0 0 0 0 0 0 0 0 0 0 0 0 0 0 0 0 0 0 0 0 0 0 0 0 0 0 0 0 0 0 0 0 0 0 0 0 0 0 0 0 0 0 0 0 0 0 0 0 0 0 0 0 0 0 0 0 0 0 0 0 0 0 0 0 0 0 0 0 0 0 0 0 0 0 0 0 0 0 0 0 0 0 0 0 0 0 0 0 0 0 0 0 0 0 0 0.06474820143884892
0 0 0 0 0 0 0 0 0 0 0 0 0 0 0 0 0 0 0 0 0 0 0 0 0 0 0 0 0 0 0 0 0 0 0 0 0 0 0 0 0 0 0 0 0 0 0 0 0 0 0 0 0 0 0 0 1 0 0 0 0 0 0 0 0 0 0 0 0 0 0 0 0 0 0 0 0 0 0 0 0 0 0 0 0 0 0 0 0 0 0 0 0 0 0 0 0 0 0 0 0 0 0 0 0 0 0 0 0 0 0 0 0 0 0 0 0 0 0 0 0 0 0 0 0 0 0 0 0 0 0 0 0 0 0 0 0 0 0 0 0 0 0 0 0 0 0 0 0 0 0 0 0 0 0 0 0 0 0 0 21 0 0 0 0 0 0 0 0 0 0 0 0 0 0 0 0 0 0 0 0 0 0 0 0 0 0 0 0 0 0 0 0 0 0 0 0 0 0 0 0 0 0 0 0 0 0 0 0 0 0 0 0 0 0 0 0 0 0 0 0 0 0 0 0 0 0 0 0 0 0 0 0 0 0 0 0 0 0 0 0 3 0 0 0 0 0 0 0 0 0 0 0 0 0 0 0 0 0 0 0 0 0 0 0 0 0 0 0 0 0 0 0 0 0 0 0 0 0 3 0 0 0 0 0 0 0 0 0 0 0 0 2 0 0 0 0 0 0 0 0 0 0 0 0 0 0 0 0 0 0 0 0 0 0 0 0 0 0 0 1 0 0 0 0 0 0 0 0 0 0 0 0 0 0 0 0 0 0 0 0 0 0 1 0 0 0 0 0 0 0 0 0 0 0 0 0 0 0 0 0 0 0 0 0 0 1 0 0 0 0 0 0 0 0 0 0 0 0 0 0 0 0 0 0 0 0 0 0 0 0 0 0 0 0 0 0 0 0 0 0 0 0 0 0 0 0 0 0 0 0 0 0 0 0 0 0 0 0 0 0 0 0 0 0 0 0 0 0 0 0 0 0 0 0 0 0 0 0 0 0 0 0 0 0 0 0 0 0 0 0 0 0 0 0 0 0 0 0 0 0 0 0 0 0 0 0 0 0 0 0 0 0 0 0 0 0 0 0 0 0 0 0 0 0 0 0 0 0 0 0 0 0 0 0 0 0 0 0 0 0 0 0 0 0 0 0 0 0 0 0 0 0 0 0 0 0 0 0 0 0 0 0 0 0 0 0 0 0 0 0 0 0 0 0 0 0 0 0 0 0 0 0 0 0 0 0 0 0 0 0 0 0 0 0 0 0.05935251798561151
0 0 0 0 0 0 0 0 0 0 0 0 0 0 0 0 0 0 0 0 0 0 0 0 0 0 0 0 0 0 0 0 0 0 0 0 0 0 0 0 0 0 0 0 0 0 0 0 0 0 0 0 0 0 0 0 1 0 0 0 0 0 0 0 0 0 0 0 0 0 0 0 0 0 0 0 0 0 0 0 0 0 0 0 0 0 0 0 0 0 0 0 0 0 0 0 0 0 0 0 0 0 0 0 0 0 0 0 0 0 0 0 0 0 0 0 0 0 0 0 0 0 0 0 0 0 0 0 0 0 0 0 0 0 0 0 0 0 0 0 0 0 0 0 0 0 0 0 0 0 0 0 0 0 0 0 0 0 0 0 21 0 0 0 0 0 0 0 0 0 0 0 0 0 0 0 0 0 0 0 0 0 0 0 0 0 0 0 0 0 0 0 0 0 0 0 0 0 0 0 0 0 0 0 0 0 0 0 0 0 0 0 0 0 0 0 0 0 0 0 0 0 0 0 0 0 0 0 0 0 0 0 0 0 0 0 0 0 0 0 0 2 0 0 0 0 0 0 0 0 0 0 0 0 0 0 0 0 0 0 0 0 0 0 0 0 0 0 0 0 0 0 0 0 0 0 0 0 0 3 0 0 0 0 0 0 0 0 0 0 0 0 1 0 0 0 0 0 0 0 0 0 0 0 0 0 0 0 0 0 0 0 0 0 0 0 0 0 0 0 1 0 0 0 0 0 0 0 0 0 0 0 0 0 0 0 0 0 0 0 0 0 0 1 0 0 0 0 0 0 0 0 0 0 0 0 0 0 0 0 0 0 0 0 0 0 0 0 0 0 0 0 0 0 0 0 0 0 0 0 0 0 0 0 0 0 0 0 0 0 0 0 0 0 0 0 0 0 0 0 0 0 0 0 0 0 0 0 0 0 0 0 0 0 0 0 0 0 0 0 0 0 0 0 0 0 0 0 0 0 0 0 0 0 0 0 0 0 0 0 0 0 0 0 0 0 0 0 0 0 0 0 0 0 0 0 0 0 0 0 0 0 0 0 0 0 0 0 0 0 0 0 0 0 0 0 0 0 0 0 0 0 0 0 0 0 0 0 0 0 0 0 0 0 0 0 0 0 0 0 0 0 0 0 0 0 0 0 0 0 0 0 0 0 0 0 0 0 0 0 0 0 0 0 0 0 0 0 0 0 0 0 0 0 0 0 0 0 0 0 0 0 0 0 0 0 0 0 0 0 0 0 0 0 0 0 0.0539568345323741
0 0 0 0 0 0 0 0 0 0 0 0 0 0 0 0 0 0 0 0 0 0 0 0 0 0 0 0 0 0 0 0 0 0 0 0 0 0 0 0 0 0 0 0 0 0 0 0 0 0 0 0 0 0 0 0 1 0 0 0 0 0 0 0 0 0 0 0 0 0 0 0 0 0 0 0 0 0 0 0 0 0 0 0 0 0 0 0 0 0 0 0 0 0 0 0 0 0 0 0 0 0 0 0 0 0 0 0 0 0 0 0 0 0 0 0 0 0 0 0 0 0 0 0 0 0 0 0 0 0 0 0 0 0 0 0 0 0 0 0 0 0 0 0 0 0 0 0 0 0 0 0 0 0 0 0 0 0 0 0 22 0 0 0 0 0 0 0 0 0 0 0 0 0 0 0 0 0 0 0 0 0 0 0 0 0 0 0 0 0 0 0 0 0 0 0 0 0 0 0 0 0 0 0 0 0 0 0 0 0 0 0 0 0 0 0 0 0 0 0 0 0 0 0 0 0 0 0 0 0 0 0 0 0 0 0 0 0 0 0 0 2 0 0 0 0 0 0 0 0 0 0 0 0 0 0 0 0 0 0 0 0 0 0 0 0 0 0 0 0 0 0 0 0 0 0 0 0 0 3 0 0 0 0 0 0 0 0 0 0 0 0 1 0 0 0 0 0 0 0 0 0 0 0 0 0 0 0 0 0 0 0 0 0 0 0 0 0 0 0 1 0 0 0 0 0 0 0 0 0 0 0 0 0 0 0 0 0 0 0 0 0 0 1 0 0 0 0 0 0 0 0 0 0 0 0 0 0 0 0 0 0 0 0 0 0 0 0 0 0 0 0 0 0 0 0 0 0 0 0 0 0 0 0 0 0 0 0 0 0 0 0 0 0 0 0 0 0 0 0 0 0 0 0 0 0 0 0 0 0 0 0 0 0 0 0 0 0 0 0 0 0 0 0 0 0 0 0 0 0 0 0 0 0 0 0 0 0 0 0 0 0 0 0 0 0 0 0 0 0 0 0 0 0 0 0 0 0 0 0 0 0 0 0 0 0 0 0 0 0 0 0 0 0 0 0 0 0 0 0 0 0 0 0 0 0 0 0 0 0 0 0 0 0 0 0 0 0 0 0 0 0 0 0 0 0 0 0 0 0 0 0 0 0 0 0 0 0 0 0 0 0 0 0 0 0 0 0 0 0 0 0 0 0 0 0 0 0 0 0 0 0 0 0 0 0 0 0 0 0 0 0 0 0 0 0 0.05575539568345324
0 0 0 0 0 0 0 0 0 0 0 0 0 0 0 0 0 0 0 0 0 0 0 0 0 0 0 0 0 0 0 0 0 0 0 0 0 0 0 0 0 0 0 0 0 0 0 0 0 0 0 0 0 0 0 0 1 0 0 0 0 0 0 0 0 0 0 0 0 0 0 0 0 0 0 0 0 0 0 0 0 0 0 0 0 0 0 0 0 0 0 0 0 0 0 0 0 0 0 0 0 0 0 0 0 0 0 0 0 0 0 0 0 0 0 0 0 0 0 0 0 0 0 0 0 0 0 0 0 0 0 0 0 0 0 0 0 0 0 0 0 0 0 0 0 0 0 0 0 0 0 0 0 0 0 0 0 0 0 0 23 0 0 0 0 0 0 0 0 0 0 0 0 0 0 0 0 0 0 0 0 0 0 0 0 0 0 0 0 0 0 0 0 0 0 0 0 0 0 0 0 0 0 0 0 0 0 0 0 0 0 0 0 0 0 0 0 0 0 0 0 0 0 0 0 0 0 0 0 0 0 0 0 0 0 0 0 0 0 0 0 2 0 0 0 0 0 0 0 0 0 0 0 0 0 0 0 0 0 0 0 0 0 0 0 0 0 0 0 0 0 0 0 0 0 0 0 0 0 3 0 0 0 0 0 0 0 0 0 0 0 0 1 0 0 0 0 0 0 0 0 0 0 0 0 0 0 0 0 0 0 0 0 0 0 0 0 0 0 0 1 0 0 0 0 0 0 0 0 0 0 0 0 0 0 0 0 0 0 0 0 0 0 1 0 0 0 0 0 0 0 0 0 0 0 0 0 0 0 0 0 0 0 0 0 0 0 0 0 0 0 0 0 0 0 0 0 0 0 0 0 0 0 0 0 0 0 0 0 0 0 0 0 0 0 0 0 0 0 0 0 0 0 0 0 0 0 0 0 0 0 0 0 0 0 0 0 0 0 0 0 0 0 0 0 0 0 0 0 0 0 0 0 0 0 0 0 0 0 0 0 0 0 0 0 0 0 0 0 0 0 0 0 0 0 0 0 0 0 0 0 0 0 0 0 0 0 0 0 0 0 0 0 0 0 0 0 0 0 0 0 0 0 0 0 0 0 0 0 0 0 0 0 0 0 0 0 0 0 0 0 0 0 0 0 0 0 0 0 0 0 0 0 0 0 0 0 0 0 0 0 0 0 0 0 0 0 0 0 0 0 0 0 0 0 0 0 0 0 0 0 0 0 0 0 0 0 0 0 0 0 0 0 0 0 0 0.05755395683453238
0 0 0 0 0 0 0 0 0 0 0 0 0 0 0 0 0 0 0 0 0 0 0 0 0 0 0 0 0 0 0 0 0 0 0 0 0 0 0 0 0 0 0 0 0 0 0 0 0 0 0 0 0 0 0 0 1 0 0 0 0 0 0 0 0 0 0 0 0 0 0 0 0 0 0 0 0 0 0 0 0 0 0 0 0 0 0 0 0 0 0 0 0 0 0 0 0 0 0 0 0 0 0 0 0 0 0 0 0 0 0 0 0 0 0 0 0 0 0 0 0 0 0 0 0 0 0 0 0 0 0 0 0 0 0 0 0 0 0 0 0 0 0 0 0 0 0 0 0 0 0 0 0 0 0 0 0 0 0 0 24 0 0 0 0 0 0 0 0 0 0 0 0 0 0 0 0 0 0 0 0 0 0 0 0 0 0 0 0 0 0 0 0 0 0 0 0 0 0 0 0 0 0 0 0 0 0 0 0 0 0 0 0 0 0 0 0 0 0 0 0 0 0 0 0 0 0 0 0 0 0 0 0 0 0 0 0 0 0 0 0 2 0 0 0 0 0 0 0 0 0 0 0 0 0 0 0 0 0 0 0 0 0 0 0 0 0 0 0 0 0 0 0 0 0 0 0 0 0 4 0 0 0 0 0 0 0 0 0 0 0 0 1 0 0 0 0 0 0 0 0 0 0 0 0 0 0 0 0 0 0 0 0 0 0 0 0 0 0 0 1 0 0 0 0 0 0 0 0 0 0 0 0 0 0 0 0 0 0 0 0 0 0 1 0 0 0 0 0 0 0 0 0 0 0 0 0 0 0 0 0 0 0 0 0 0 0 0 0 0 0 0 0 0 0 0 0 0 0 0 0 0 0 0 0 0 0 0 0 0 0 0 0 0 0 0 0 0 0 0 0 0 0 0 0 0 0 0 0 0 0 0 0 0 0 0 0 0 0 0 0 0 0 0 0 0 0 0 0 0 0 0 0 0 0 0 0 0 0 0 0 0 0 0 0 0 0 0 0 0 0 0 0 0 0 0 0 0 0 0 0 0 0 0 0 0 0 0 0 0 0 0 0 0 0 0 0 0 0 0 0 0 0 0 0 0 0 0 0 0 0 0 0 0 0 0 0 0 0 0 0 0 0 0 0 0 0 0 0 0 0 0 0 0 0 0 0 0 0 0 0 0 0 0 0 0 0 0 0 0 0 0 0 0 0 0 0 0 0 0 0 0 0 0 0 0 0 0 0 0 0 0 0 0 0 0 0.06115107913669065
0 0 0 0 0 0 0 0 0 0 0 0 0 0 0 0 0 0 0 0 0 0 0 0 0 0 0 0 0 0 0 0 0 0 0 0 0 0 0 0 0 0 0 0 0 0 0 0 0 0 0 0 0 0 0 0 1 0 0 0 0 0 0 0 0 0 0 0 0 0 0 0 0 0 0 0 0 0 0 0 0 0 0 0 0 0 0 0 0 0 0 0 0 0 0 0 0 0 0 0 0 0 0 0 0 0 0 0 0 0 0 0 0 0 0 0 0 0 0 0 0 0 0 0 0 0 0 0 0 0 0 0 0 0 0 0 0 0 0 0 0 0 0 0 0 0 0 0 0 0 0 0 0 0 0 0 0 0 0 0 21 0 0 0 0 0 0 0 0 0 0 0 0 0 0 0 0 0 0 0 0 0 0 0 0 0 0 0 0 0 0 0 0 0 0 0 0 0 0 0 0 0 0 0 0 0 0 0 0 0 0 0 0 0 0 0 0 0 0 0 0 0 0 0 0 0 0 0 0 0 0 0 0 0 0 0 0 0 0 0 0 2 0 0 0 0 0 0 0 0 0 0 0 0 0 0 0 0 0 0 0 0 0 0 0 0 0 0 0 0 0 0 0 0 0 0 0 0 0 3 0 0 0 0 0 0 0 0 0 0 0 0 1 0 0 0 0 0 0 0 0 0 0 0 0 0 0 0 0 0 0 0 0 0 0 0 0 0 0 0 1 0 0 0 0 0 0 0 0 0 0 0 0 0 0 0 0 0 0 0 0 0 0 1 0 0 0 0 0 0 0 0 0 0 0 0 0 0 0 0 0 0 0 0 0 0 0 0 0 0 0 0 0 0 0 0 0 0 0 0 0 0 0 0 0 0 0 0 0 0 0 0 0 0 0 0 0 0 0 0 0 0 0 0 0 0 0 0 0 0 0 0 0 0 0 0 0 0 0 0 0 0 0 0 0 0 0 0 0 0 0 0 0 0 0 0 0 0 0 0 0 0 0 0 0 0 0 0 0 0 0 0 0 0 0 0 0 0 0 0 0 0 0 0 0 0 0 0 0 0 0 0 0 0 0 0 0 0 0 0 0 0 0 0 0 0 0 0 0 0 0 0 0 0 0 0 0 0 0 0 0 0 0 0 0 0 0 0 0 0 0 0 0 0 0 0 0 0 0 0 0 0 0 0 0 0 0 0 0 0 0 0 0 0 0 0 0 0 0 0 0 0 0 0 0 0 0 0 0 0 0 0 0 0 0 0 0.0539568345323741
0 0 0 0 0 0 0 0 0 0 0 0 0 0 0 0 0 0 0 0 0 0 0 0 0 0 0 0 0 0 0 0 0 0 0 0 0 0 0 0 0 0 0 0 0 0 0 0 0 0 0 0 0 0 0 0 1 0 0 0 0 0 0 0 0 0 0 0 0 0 0 0 0 0 0 0 0 0 0 0 0 0 0 0 0 0 0 0 0 0 0 0 0 0 0 0 0 0 0 0 0 0 0 0 0 0 0 0 0 0 0 0 0 0 0 0 0 0 0 0 0 0 0 0 0 0 0 0 0 0 0 0 0 0 0 0 0 0 0 0 0 0 0 0 0 0 0 0 0 0 0 0 0 0 0 0 0 0 0 0 25 0 0 0 0 0 0 0 0 0 0 0 0 0 0 0 0 0 0 0 0 0 0 0 0 0 0 0 0 0 0 0 0 0 0 0 0 0 0 0 0 0 0 0 0 0 0 0 0 0 0 0 0 0 0 0 0 0 0 0 0 0 0 0 0 0 0 0 0 0 0 0 0 0 0 0 0 0 0 0 0 2 0 0 0 0 0 0 0 0 0 0 0 0 0 0 0 0 0 0 0 0 0 0 0 0 0 0 0 0 0 0 0 0 0 0 0 0 0 3 0 0 0 0 0 0 0 0 0 0 0 0 1 0 0 0 0 0 0 0 0 0 0 0 0 0 0 0 0 0 0 0 0 0 0 0 0 0 0 0 1 0 0 0 0 0 0 0 0 0 0 0 0 0 0 0 0 0 0 0 0 0 0 1 0 0 0 0 0 0 0 0 0 0 0 0 0 0 0 0 0 0 0 0 0 0 0 0 0 0 0 0 0 0 0 0 0 0 0 0 0 0 0 0 0 0 0 0 0 0 0 0 0 0 0 0 0 0 0 0 0 0 0 0 0 0 0 0 0 0 0 0 0 0 0 0 0 0 0 0 0 0 0 0 0 0 0 0 0 0 0 0 0 0 0 0 0 0 0 0 0 0 0 0 0 0 0 0 0 0 0 0 0 0 0 0 0 0 0 0 0 0 0 0 0 0 0 0 0 0 0 0 0 0 0 0 0 0 0 0 0 0 0 0 0 0 0 0 0 0 0 0 0 0 0 0 0 0 0 0 0 0 0 0 0 0 0 0 0 0 0 0 0 0 0 0 0 0 0 0 0 0 0 0 0 0 0 0 0 0 0 0 0 0 0 0 0 0 0 0 0 0 0 0 0 0 0 0 0 0 0 0 0 0 0 0 0.06115107913669065
0 0 0 0 0 0 0 0 0 0 0 0 0 0 0 0 0 0 0 0 0 0 0 0 0 0 0 0 0 0 0 0 0 0 0 0 0 0 0 0 0 0 0 0 0 0 0 0 0 0 0 0 0 0 0 0 1 0 0 0 0 0 0 0 0 0 0 0 0 0 0 0 0 0 0 0 0 0 0 0 0 0 0 0 0 0 0 0 0 0 0 0 0 0 0 0 0 0 0 0 0 0 0 0 0 0 0 0 0 0 0 0 0 0 0 0 0 0 0 0 0 0 0 0 0 0 0 0 0 0 0 0 0 0 0 0 0 0 0 0 0 0 0 0 0 0 0 0 0 0 0 0 0 0 0 0 0 0 0 0 21 0 0 0 0 0 0 0 0 0 0 0 0 0 0 0 0 0 0 0 0 0 0 0 0 0 0 0 0 0 0 0 0 0 0 0 0 0 0 0 0 0 0 0 0 0 0 0 0 0 0 0 0 0 0 0 0 0 0 0 0 0 0 0 0 0 0 0 0 0 0 0 0 0 0 0 0 0 0 0 0 2 0 0 0 0 0 0 0 0 0 0 0 0 0 0 0 0 0 0 0 0 0 0 0 0 0 0 0 0 0 0 0 0 0 0 0 0 0 4 0 0 0 0 0 0 0 0 0 0 0 0 1 0 0 0 0 0 0 0 0 0 0 0 0 0 0 0 0 0 0 0 0 0 0 0 0 0 0 0 0 0 0 0 0 0 0 0 0 0 0 0 0 0 0 0 0 0 0 0 0 0 0 1 0 0 0 0 0 0 0 0 0 0 0 0 0 0 0 0 0 0 0 0 0 0 0 0 0 0 0 0 0 0 0 0 0 0 0 0 0 0 0 0 0 0 0 0 0 0 0 0 0 0 0 0 0 0 0 0 0 0 0 0 0 0 0 0 0 0 0 0 0 0 0 0 0 0 0 0 0 0 0 0 0 0 0 0 0 0 0 0 0 0 0 0 0 0 0 0 0 0 0 0 0 0 0 0 0 0 0 0 0 0 0 0 0 0 0 0 0 0 0 0 0 0 0 0 0 0 0 0 0 0 0 0 0 0 0 0 0 0 0 0 0 0 0 0 0 0 0 0 0 0 0 0 0 0 0 0 0 0 0 0 0 0 0 0 0 0 0 0 0 0 0 0 0 0 0 0 0 0 0 0 0 0 0 0 0 0 0 0 0 0 0 0 0 0 0 0 0 0 0 0 0 0 0 0 0 0 0 0 0 0 0 0 0.0539568345323741
0 0 0 0 0 0 0 0 0 0 0 0 0 0 0 0 0 0 0 0 0 0 0 0 0 0 0 0 0 0 0 0 0 0 0 0 0 0 0 0 0 0 0 0 0 0 0 0 0 0 0 0 0 0 0 0 1 0 0 0 0 0 0 0 0 0 0 0 0 0 0 0 0 0 0 0 0 0 0 0 0 0 0 0 0 0 0 0 0 0 0 0 0 0 0 0 0 0 0 0 0 0 0 0 0 0 0 0 0 0 0 0 0 0 0 0 0 0 0 0 0 0 0 0 0 0 0 0 0 0 0 0 0 0 0 0 0 0 0 0 0 0 0 0 0 0 0 0 0 0 0 0 0 0 0 0 0 0 0 0 22 0 0 0 0 0 0 0 0 0 0 0 0 0 0 0 0 0 0 0 0 0 0 0 0 0 0 0 0 0 0 0 0 0 0 0 0 0 0 0 0 0 0 0 0 0 0 0 0 0 0 0 0 0 0 0 0 0 0 0 0 0 0 0 0 0 0 0 0 0 0 0 0 0 0 0 0 0 0 0 0 2 0 0 0 0 0 0 0 0 0 0 0 0 0 0 0 0 0 0 0 0 0 0 0 0 0 0 0 0 0 0 0 0 0 0 0 0 0 4 0 0 0 0 0 0 0 0 0 0 0 0 1 0 0 0 0 0 0 0 0 0 0 0 0 0 0 0 0 0 0 0 0 0 0 0 0 0 0 0 0 0 0 0 0 0 0 0 0 0 0 0 0 0 0 0 0 0 0 0 0 0 0 1 0 0 0 0 0 0 0 0 0 0 0 0 0 0 0 0 0 0 0 0 0 0 0 0 0 0 0 0 0 0 0 0 0 0 0 0 0 0 0 0 0 0 0 0 0 0 0 0 0 0 0 0 0 0 0 0 0 0 0 0 0 0 0 0 0 0 0 0 0 0 0 0 0 0 0 0 0 0 0 0 0 0 0 0 0 0 0 0 0 0 0 0 0 0 0 0 0 0 0 0 0 0 0 0 0 0 0 0 0 0 0 0 0 0 0 0 0 0 0 0 0 0 0 0 0 0 0 0 0 0 0 0 0 0 0 0 0 0 0 0 0 0 0 0 0 0 0 0 0 0 0 0 0 0 0 0 0 0 0 0 0 0 0 0 0 0 0 0 0 0 0 0 0 0 0 0 0 0 0 0 0 0 0 0 0 0 0 0 0 0 0 0 0 0 0 0 0 0 0 0 0 0 0 0 0 0 0 0 0 0 0 0 0.05575539568345324
0 0 0 0 0 0 0 0 0 0 0 0 0 0 0 0 0 0 0 0 0 0 0 0 0 0 0 0 0 0 0 0 0 0 0 0 0 0 0 0 0 0 0 0 0 0 0 0 0 0 0 0 0 0 0 0 1 0 0 0 0 0 0 0 0 0 0 0 0 0 0 0 0 0 0 0 0 0 0 0 0 0 0 0 0 0 0 0 0 0 0 0 0 0 0 0 0 0 0 0 0 0 0 0 0 0 0 0 0 0 0 0 0 0 0 0 0 0 0 0 0 0 0 0 0 0 0 0 0 0 0 0 0 0 0 0 0 0 0 0 0 0 0 0 0 0 0 0 0 0 0 0 0 0 0 0 0 0 0 0 23 0 0 0 0 0 0 0 0 0 0 0 0 0 0 0 0 0 0 0 0 0 0 0 0 0 0 0 0 0 0 0 0 0 0 0 0 0 0 0 0 0 0 0 0 0 0 0 0 0 0 0 0 0 0 0 0 0 0 0 0 0 0 0 0 0 0 0 0 0 0 0 0 0 0 0 0 0 0 0 0 2 0 0 0 0 0 0 0 0 0 0 0 0 0 0 0 0 0 0 0 0 0 0 0 0 0 0 0 0 0 0 0 0 0 0 0 0 0 5 0 0 0 0 0 0 0 0 0 0 0 0 1 0 0 0 0 0 0 0 0 0 0 0 0 0 0 0 0 0 0 0 0 0 0 0 0 0 0 0 0 0 0 0 0 0 0 0 0 0 0 0 0 0 0 0 0 0 0 0 0 0 0 1 0 0 0 0 0 0 0 0 0 0 0 0 0 0 0 0 0 0 0 0 0 0 0 0 0 0 0 0 0 0 0 0 0 0 0 0 0 0 0 0 0 0 0 0 0 0 0 0 0 0 0 0 0 0 0 0 0 0 0 0 0 0 0 0 0 0 0 0 0 0 0 0 0 0 0 0 0 0 0 0 0 0 0 0 0 0 0 0 0 0 0 0 0 0 0 0 0 0 0 0 0 0 0 0 0 0 0 0 0 0 0 0 0 0 0 0 0 0 0 0 0 0 0 0 0 0 0 0 0 0 0 0 0 0 0 0 0 0 0 0 0 0 0 0 0 0 0 0 0 0 0 0 0 0 0 0 0 0 0 0 0 0 0 0 0 0 0 0 0 0 0 0 0 0 0 0 0 0 0 0 0 0 0 0 0 0 0 0 0 0 0 0 0 0 0 0 0 0 0 0 0 0 0 0 0 0 0 0 0 0 0 0 0.05935251798561151
0 0 0 0 0 0 0 0 0 0 0 0 0 0 0 0 0 0 0 0 0 0 0 0 0 0 0 0 0 0 0 0 0 0 0 0 0 0 0 0 0 0 0 0 0 0 0 0 0 0 0 0 0 0 0 0 1 0 0 0 0 0 0 0 0 0 0 0 0 0 0 0 0 0 0 0 0 0 0 0 0 0 0 0 0 0 0 0 0 0 0 0 0 0 0 0 0 0 0 0 0 0 0 0 0 0 0 0 0 0 0 0 0 0 0 0 0 0 0 0 0 0 0 0 0 0 0 0 0 0 0 0 0 0 0 0 0 0 0 0 0 0 0 0 0 0 0 0 0 0 0 0 0 0 0 0 0 0 0 0 25 0 0 0 0 0 0 0 0 0 0 0 0 0 0 0 0 0 0 0 0 0 0 0 0 0 0 0 0 0 0 0 0 0 0 0 0 0 0 0 0 0 0 0 0 0 0 0 0 0 0 0 0 0 0 0 0 0 0 0 0 0 0 0 0 0 0 0 0 0 0 0 0 0 0 0 0 0 0 0 0 2 0 0 0 0 0 0 0 0 0 0 0 0 0 0 0 0 0 0 0 0 0 0 0 0 0 0 0 0 0 0 0 0 0 0 0 0 0 5 0 0 0 0 0 0 0 0 0 0 0 0 1 0 0 0 0 0 0 0 0 0 0 0 0 0 0 0 0 0 0 0 0 0 0 0 0 0 0 0 0 0 0 0 0 0 0 0 0 0 0 0 0 0 0 0 0 0 0 0 0 0 0 0 0 0 0 0 0 0 0 0 0 0 0 0 0 0 0 0 0 0 0 0 0 0 0 0 0 0 0 0 0 0 0 0 0 0 0 0 0 0 0 0 0 0 0 0 0 0 0 0 0 0 0 0 0 0 0 0 0 0 0 0 0 0 0 0 0 0 0 0 0 0 0 0 0 0 0 0 0 0 0 0 0 0 0 0 0 0 0 0 0 0 0 0 0 0 0 0 0 0 0 0 0 0 0 0 0 0 0 0 0 0 0 0 0 0 0 0 0 0 0 0 0 0 0 0 0 0 0 0 0 0 0 0 0 0 0 0 0 0 0 0 0 0 0 0 0 0 0 0 0 0 0 0 0 0 0 0 0 0 0 0 0 0 0 0 0 0 0 0 0 0 0 0 0 0 0 0 0 0 0 0 0 0 0 0 0 0 0 0 0 0 0 0 0 0 0 0 0 0 0 0 0 0 0 0 0 0 0 0 0 0 0 0 0.06115107913669065
0 0 0 0 0 0 0 0 0 0 0 0 0 0 0 0 0 0 0 0 0 0 0 0 0 0 0 0 0 0 0 0 0 0 0 0 0 0 0 0 0 0 0 0 0 0 0 0 0 0 0 0 0 0 0 0 1 0 0 0 0 0 0 0 0 0 0 0 0 0 0 0 0 0 0 0 0 0 0 0 0 0 0 0 0 0 0 0 0 0 0 0 0 0 0 0 0 0 0 0 0 0 0 0 0 0 0 0 0 0 0 0 0 0 0 0 0 0 0 0 0 0 0 0 0 0 0 0 0 0 0 0 0 0 0 0 0 0 0 0 0 0 0 0 0 0 0 0 0 0 0 0 0 0 0 0 0 0 0 0 29 0 0 0 0 0 0 0 0 0 0 0 0 0 0 0 0 0 0 0 0 0 0 0 0 0 0 0 0 0 0 0 0 0 0 0 0 0 0 0 0 0 0 0 0 0 0 0 0 0 0 0 0 0 0 0 0 0 0 0 0 0 0 0 0 0 0 0 0 0 0 0 0 0 0 0 0 0 0 0 0 2 0 0 0 0 0 0 0 0 0 0 0 0 0 0 0 0 0 0 0 0 0 0 0 0 0 0 0 0 0 0 0 0 0 0 0 0 0 4 0 0 0 0 0 0 0 0 0 0 0 0 0 0 0 0 0 0 0 0 0 0 0 0 0 0 0 0 0 0 0 0 0 0 0 0 0 0 0 0 0 0 0 0 0 0 0 0 0 0 0 0 0 0 0 0 0 0 0 0 0 0 0 0 0 0 0 0 0 0 0 0 0 0 0 0 0 0 0 0 0 0 0 0 0 0 0 0 0 0 0 0 0 0 0 0 0 0 0 0 0 0 0 0 0 0 0 0 0 0 0 0 0 0 0 0 0 0 0 0 0 0 0 0 0 0 0 0 0 0 0 0 0 0 0 0 0 0 0 0 0 0 0 0 0 0 0 0 0 0 0 0 0 0 0 0 0 0 0 0 0 0 0 0 0 0 0 0 0 0 0 0 0 0 0 0 0 0 0 0 0 0 0 0 0 0 0 0 0 0 0 0 0 0 0 0 0 0 0 0 0 0 0 0 0 0 0 0 0 0 0 0 0 0 0 0 0 0 0 0 0 0 0 0 0 0 0 0 0 0 0 0 0 0 0 0 0 0 0 0 0 0 0 0 0 0 0 0 0 0 0 0 0 0 0 0 0 0 0 0 0 0 0 0 0 0 0 0 0 0 0 0 0 0 0 0 0.06474820143884892
0 0 0 0 0 0 0 0 0 0 0 0 0 0 0 0 0 0 0 0 0 0 0 0 0 0 0 0 0 0 0 0 0 0 0 0 0 0 0 0 0 0 0 0 0 0 0 0 0 0 0 0 0 0 0 0 1 0 0 0 0 0 0 0 0 0 0 0 0 0 0 0 0 0 0 0 0 0 0 0 0 0 0 0 0 0 0 0 0 0 0 0 0 0 0 0 0 0 0 0 0 0 0 0 0 0 0 0 0 0 0 0 0 0 0 0 0 0 0 0 0 0 0 0 0 0 0 0 0 0 0 0 0 0 0 0 0 0 0 0 0 0 0 0 0 0 0 0 0 0 0 0 0 0 0 0 0 0 0 0 27 0 0 0 0 0 0 0 0 0 0 0 0 0 0 0 0 0 0 0 0 0 0 0 0 0 0 0 0 0 0 0 0 0 0 0 0 0 0 0 0 0 0 0 0 0 0 0 0 0 0 0 0 0 0 0 0 0 0 0 0 0 0 0 0 0 0 0 0 0 0 0 0 0 0 0 0 0 0 0 0 1 0 0 0 0 0 0 0 0 0 0 0 0 0 0 0 0 0 0 0 0 0 0 0 0 0 0 0 0 0 0 0 0 0 0 0 0 0 4 0 0 0 0 0 0 0 0 0 0 0 0 0 0 0 0 0 0 0 0 0 0 0 0 0 0 0 0 0 0 0 0 0 0 0 0 0 0 0 0 0 0 0 0 0 0 0 0 0 0 0 0 0 0 0 0 0 0 0 0 0 0 0 0 0 0 0 0 0 0 0 0 0 0 0 0 0 0 0 0 0 0 0 0 0 0 0 0 0 0 0 0 0 0 0 0 0 0 0 0 0 0 0 0 0 0 0 0 0 0 0 0 0 0 0 0 0 0 0 0 0 0 0 0 0 0 0 0 0 0 0 0 0 0 0 0 0 0 0 0 0 0 0 0 0 0 0 0 0 0 0 0 0 0 0 0 0 0 0 0 0 0 0 0 0 0 0 0 0 0 0 0 0 0 0 0 0 0 0 0 0 0 0 0 0 0 0 0 0 0 0 0 0 0 0 0 0 0 0 0 0 0 0 0 0 0 0 0 0 0 0 0 0 0 0 0 0 0 0 0 0 0 0 0 0 0 0 0 0 0 0 0 0 0 0 0 0 0 0 0 0 0 0 0 0 0 0 0 0 0 0 0 0 0 0 0 0 0 0 0 0 0 0 0 0 0 0 0 0 0 0 0 0 0 0 0 0.05935251798561151
0 0 0 0 0 0 0 0 0 0 0 0 0 0 0 0 0 0 0 0 0 0 0 0 0 0 0 0 0 0 0 0 0 0 0 0 0 0 0 0 0 0 0 0 0 0 0 0 0 0 0 0 0 0 0 0 1 0 0 0 0 0 0 0 0 0 0 0 0 0 0 0 0 0 0 0 0 0 0 0 0 0 0 0 0 0 0 0 0 0 0 0 0 0 0 0 0 0 0 0 0 0 0 0 0 0 0 0 0 0 0 0 0 0 0 0 0 0 0 0 0 0 0 0 0 0 0 0 0 0 0 0 0 0 0 0 0 0 0 0 0 0 0 0 0 0 0 0 0 0 0 0 0 0 0 0 0 0 0 0 29 0 0 0 0 0 0 0 0 0 0 0 0 0 0 0 0 0 0 0 0 0 0 0 0 0 0 0 0 0 0 0 0 0 0 0 0 0 0 0 0 0 0 0 0 0 0 0 0 0 0 0 0 0 0 0 0 0 0 0 0 0 0 0 0 0 0 0 0 0 0 0 0 0 0 0 0 0 0 0 0 1 0 0 0 0 0 0 0 0 0 0 0 0 0 0 0 0 0 0 0 0 0 0 0 0 0 0 0 0 0 0 0 0 0 0 0 0 0 3 0 0 0 0 0 0 0 0 0 0 0 0 0 0 0 0 0 0 0 0 0 0 0 0 0 0 0 0 0 0 0 0 0 0 0 0 0 0 0 0 0 0 0 0 0 0 0 0 0 0 0 0 0 0 0 0 0 0 0 0 0 0 0 0 0 0 0 0 0 0 0 0 0 0 0 0 0 0 0 0 0 0 0 0 0 0 0 0 0 0 0 0 0 0 0 0 0 0 0 0 0 0 0 0 0 0 0 0 0 0 0 0 0 0 0 0 0 0 0 0 0 0 0 0 0 0 0 0 0 0 0 0 0 0 0 0 0 0 0 0 0 0 0 0 0 0 0 0 0 0 0 0 0 0 0 0 0 0 0 0 0 0 0 0 0 0 0 0 0 0 0 0 0 0 0 0 0 0 0 0 0 0 0 0 0 0 0 0 0 0 0 0 0 0 0 0 0 0 0 0 0 0 0 0 0 0 0 0 0 0 0 0 0 0 0 0 0 0 0 0 0 0 0 0 0 0 0 0 0 0 0 0 0 0 0 0 0 0 0 0 0 0 0 0 0 0 0 0 0 0 0 0 0 0 0 0 0 0 0 0 0 0 0 0 0 0 0 0 0 0 0 0 0 0 0 0 0.06115107913669065
0 0 0 0 0 0 0 0 0 0 0 0 0 0 0 0 0 0 0 0 0 0 0 0 0 0 0 0 0 0 0 0 0 0 0 0 0 0 0 0 0 0 0 0 0 0 0 0 0 0 0 0 0 0 0 0 1 0 0 0 0 0 0 0 0 0 0 0 0 0 0 0 0 0 0 0 0 0 0 0 0 0 0 0 0 0 0 0 0 0 0 0 0 0 0 0 0 0 0 0 0 0 0 0 0 0 0 0 0 0 0 0 0 0 0 0 0 0 0 0 0 0 0 0 0 0 0 0 0 0 0 0 0 0 0 0 0 0 0 0 0 0 0 0 0 0 0 0 0 0 0 0 0 0 0 0 0 0 0 0 31 0 0 0 0 0 0 0 0 0 0 0 0 0 0 0 0 0 0 0 0 0 0 0 0 0 0 0 0 0 0 0 0 0 0 0 0 0 0 0 0 0 0 0 0 0 0 0 0 0 0 0 0 0 0 0 0 0 0 0 0 0 0 0 0 0 0 0 0 0 0 0 0 0 0 0 0 0 0 0 0 1 0 0 0 0 0 0 0 0 0 0 0 0 0 0 0 0 0 0 0 0 0 0 0 0 0 0 0 0 0 0 0 0 0 0 0 0 0 2 0 0 0 0 0 0 0 0 0 0 0 0 0 0 0 0 0 0 0 0 0 0 0 0 0 0 0 0 0 0 0 0 0 0 0 0 0 0 0 0 0 0 0 0 0 0 0 0 0 0 0 0 0 0 0 0 0 0 0 0 0 0 0 0 0 0 0 0 0 0 0 0 0 0 0 0 0 0 0 0 0 0 0 0 0 0 0 0 0 0 0 0 0 0 0 0 0 0 0 0 0 0 0 0 0 0 0 0 0 0 0 0 0 0 0 0 0 0 0 0 0 0 0 0 0 0 0 0 0 0 0 0 0 0 0 0 0 0 0 0 0 0 0 0 0 0 0 0 0 0 0 0 0 0 0 0 0 0 0 0 0 0 0 0 0 0 0 0 0 0 0 0 0 0 0 0 0 0 0 0 0 0 0 0 0 0 0 0 0 0 0 0 0 0 0 0 0 0 0 0 0 0 0 0 0 0 0 0 0 0 0 0 0 0 0 0 0 0 0 0 0 0 0 0 0 0 0 0 0 0 0 0 0 0 0 0 0 0 0 0 0 0 0 0 0 0 0 0 0 0 0 0 0 0 0 0 0 0 0 0 0 0 0 0 0 0 0 0 0 0 0 0 0 0 0 0 0.06294964028776978
0 0 0 0 0 0 0 0 0 0 0 0 0 0 0 0 0 0 0 0 0 0 0 0 0 0 0 0 0 0 0 0 0 0 0 0 0 0 0 0 0 0 0 0 0 0 0 0 0 0 0 0 0 0 0 0 1 0 0 0 0 0 0 0 0 0 0 0 0 0 0 0 0 0 0 0 0 0 0 0 0 0 0 0 0 0 0 0 0 0 0 0 0 0 0 0 0 0 0 0 0 0 0 0 0 0 0 0 0 0 0 0 0 0 0 0 0 0 0 0 0 0 0 0 0 0 0 0 0 0 0 0 0 0 0 0 0 0 0 0 0 0 0 0 0 0 0 0 0 0 0 0 0 0 0 0 0 0 0 0 34 0 0 0 0 0 0 0 0 0 0 0 0 0 0 0 0 0 0 0 0 0 0 0 0 0 0 0 0 0 0 0 0 0 0 0 0 0 0 0 0 0 0 0 0 0 0 0 0 0 0 0 0 0 0 0 0 0 0 0 0 0 0 0 0 0 0 0 0 0 0 0 0 0 0 0 0 0 0 0 0 1 0 0 0 0 0 0 0 0 0 0 0 0 0 0 0 0 0 0 0 0 0 0 0 0 0 0 0 0 0 0 0 0 0 0 0 0 0 2 0 0 0 0 0 0 0 0 0 0 0 0 0 0 0 0 0 0 0 0 0 0 0 0 0 0 0 0 0 0 0 0 0 0 0 0 0 0 0 0 0 0 0 0 0 0 0 0 0 0 0 0 0 0 0 0 0 0 0 0 0 0 0 0 0 0 0 0 0 0 0 0 0 0 0 0 0 0 0 0 0 0 0 0 0 0 0 0 0 0 0 0 0 0 0 0 0 0 0 0 0 0 0 0 0 0 0 0 0 0 0 0 0 0 0 0 0 0 0 0 0 0 0 0 0 0 0 0 0 0 0 0 0 0 0 0 0 0 0 0 0 0 0 0 0 0 0 0 0 0 0 0 0 0 0 0 0 0 0 0 0 0 0 0 0 0 0 0 0 0 0 0 0 0 0 0 0 0 0 0 0 0 0 0 0 0 0 0 0 0 0 0 0 0 0 0 0 0 0 0 0 0 0 0 0 0 0 0 0 0 0 0 0 0 0 0 0 0 0 0 0 0 0 0 0 0 0 0 0 0 0 0 0 0 0 0 0 0 0 0 0 0 0 0 0 0 0 0 0 0 0 0 0 0 0 0 0 0 0 0 0 0 0 0 0 0 0 0 0 0 0 0 0 0 0 0 0.0683453237410072
0 0 0 0 0 0 0 0 0 0 0 0 0 0 0 0 0 0 0 0 0 0 0 0 0 0 0 0 0 0 0 0 0 0 0 0 0 0 0 0 0 0 0 0 0 0 0 0 0 0 0 0 0 0 0 0 1 0 0 0 0 0 0 0 0 0 0 0 0 0 0 0 0 0 0 0 0 0 0 0 0 0 0 0 0 0 0 0 0 0 0 0 0 0 0 0 0 0 0 0 0 0 0 0 0 0 0 0 0 0 0 0 0 0 0 0 0 0 0 0 0 0 0 0 0 0 0 0 0 0 0 0 0 0 0 0 0 0 0 0 0 0 0 0 0 0 0 0 0 0 0 0 0 0 0 0 0 0 0 0 31 0 0 0 0 0 0 0 0 0 0 0 0 0 0 0 0 0 0 0 0 0 0 0 0 0 0 0 0 0 0 0 0 0 0 0 0 0 0 0 0 0 0 0 0 0 0 0 0 0 0 0 0 0 0 0 0 0 0 0 0 0 0 0 0 0 0 0 0 0 0 0 0 0 0 0 0 0 0 0 0 0 0 0 0 0 0 0 0 0 0 0 0 0 0 0 0 0 0 0 0 0 0 0 0 0 0 0 0 0 0 0 0 0 0 0 0 0 0 0 0 0 0 0 0 0 0 0 0 0 0 0 0 0 0 0 0 0 0 0 0 0 0 0 0 0 0 0 0 0 0 0 0 0 0 0 0 0 0 0 0 0 0 0 0 0 0 0 0 0 0 0 0 0 0 0 0 0 0 0 0 0 0 0 0 0 0 0 0 0 0 0 0 0 0 0 0 0 0 0 0 0 0 0 0 0 0 0 0 0 0 0 0 0 0 0 0 0 0 0 0 0 0 0 0 0 0 0 0 0 0 0 0 0 0 0 0 0 0 0 0 0 0 0 0 0 0 0 0 0 0 0 0 0 0 0 0 0 0 0 0 0 0 0 0 0 0 0 0 0 0 0 0 0 0 0 0 0 0 0 0 0 0 0 0 0 0 0 0 0 0 0 0 0 0 0 0 0 0 0 0 0 0 0 0 0 0 0 0 0 0 0 0 0 0 0 0 0 0 0 0 0 0 0 0 0 0 0 0 0 0 0 0 0 0 0 0 0 0 0 0 0 0 0 0 0 0 0 0 0 0 0 0 0 0 0 0 0 0 0 0 0 0 0 0 0 0 0 0 0 0 0 0 0 0 0 0 0 0 0 0 0 0 0 0 0 0 0 0 0 0 0 0 0 0 0 0.05755395683453238
0 0 0 0 0 0 0 0 0 0 0 0 0 0 0 0 0 0 0 0 0 0 0 0 0 0 0 0 0 0 0 0 0 0 0 0 0 0 0 0 0 0 0 0 0 0 0 0 0 0 0 0 0 0 0 0 1 0 0 0 0 0 0 0 0 0 0 0 0 0 0 0 0 0 0 0 0 0 0 0 0 0 0 0 0 0 0 0 0 0 0 0 0 0 0 0 0 0 0 0 0 0 0 0 0 0 0 0 0 0 0 0 0 0 0 0 0 0 0 0 0 0 0 0 0 0 0 0 0 0 0 0 0 0 0 0 0 0 0 0 0 0 0 0 0 0 0 0 0 0 0 0 0 0 0 0 0 0 0 0 31 0 0 0 0 0 0 0 0 0 0 0 0 0 0 0 0 0 0 0 0 0 0 0 0 0 0 0 0 0 0 0 0 0 0 0 0 0 0 0 0 0 0 0 0 0 0 0 0 0 0 0 0 0 0 0 0 0 0 0 0 0 0 0 0 0 0 0 0 0 0 0 0 0 0 0 0 0 0 0 0 0 0 0 0 0 0 0 0 0 0 0 0 0 0 0 0 0 0 0 0 0 0 0 0 0 0 0 0 0 0 0 0 0 0 0 0 0 0 0 0 0 0 0 0 0 0 0 0 0 0 0 0 0 0 0 0 0 0 0 0 0 0 0 0 0 0 0 0 0 0 0 0 0 0 0 0 0 0 0 0 0 0 0 0 0 0 0 0 0 0 0 0 0 0 0 0 0 0 0 0 0 0 0 0 0 0 0 0 0 0 0 0 0 0 0 0 0 0 0 0 0 0 0 0 0 0 0 0 0 0 0 0 0 0 0 0 0 0 0 0 0 0 0 0 0 0 0 0 0 0 0 0 0 0 0 0 0 0 0 0 0 0 0 0 0 0 0 0 0 0 0 0 0 0 0 0 0 0 0 0 0 0 0 0 0 0 0 0 0 0 0 0 0 0 0 0 0 0 0 0 0 0 0 0 0 0 0 0 0 0 0 0 0 0 0 0 0 0 0 0 0 0 0 0 0 0 0 0 0 0 0 0 0 0 0 0 0 0 0 0 0 0 0 0 0 0 0 0 0 0 0 0 0 0 0 0 0 0 0 0 0 0 0 0 0 0 0 0 0 0 0 0 0 0 0 0 0 0 0 0 0 0 0 0 0 0 0 0 0 0 0 0 0 0 0 0 0 0 0 0 0 0 0 0 0 0 0 0 0 0 0 0 0 0 0 0.05755395683453238
0 0 0 0 0 0 0 0 0 0 0 0 0 0 0 0 0 0 0 0 0 0 0 0 0 0 0 0 0 0 0 0 0 0 0 0 0 0 0 0 0 0 0 0 0 0 0 0 0 0 0 0 0 0 0 0 1 0 0 0 0 0 0 0 0 0 0 0 0 0 0 0 0 0 0 0 0 0 0 0 0 0 0 0 0 0 0 0 0 0 0 0 0 0 0 0 0 0 0 0 0 0 0 0 0 0 0 0 0 0 0 0 0 0 0 0 0 0 0 0 0 0 0 0 0 0 0 0 0 0 0 0 0 0 0 0 0 0 0 0 0 0 0 0 0 0 0 0 0 0 0 0 0 0 0 0 0 0 0 0 30 0 0 0 0 0 0 0 0 0 0 0 0 0 0 0 0 0 0 0 0 0 0 0 0 0 0 0 0 0 0 0 0 0 0 0 0 0 0 0 0 0 0 0 0 0 0 0 0 0 0 0 0 0 0 0 0 0 0 0 0 0 0 0 0 0 0 0 0 0 0 0 0 0 0 0 0 0 0 0 0 0 0 0 0 0 0 0 0 0 0 0 0 0 0 0 0 0 0 0 0 0 0 0 0 0 0 0 0 0 0 0 0 0 0 0 0 0 0 0 0 0 0 0 0 0 0 0 0 0 0 0 0 0 0 0 0 0 0 0 0 0 0 0 0 0 0 0 0 0 0 0 0 0 0 0 0 0 0 0 0 0 0 0 0 0 0 0 0 0 0 0 0 0 0 0 0 0 0 0 0 0 0 0 0 0 0 0 0 0 0 0 0 0 0 0 0 0 0 0 0 0 0 0 0 0 0 0 0 0 0 0 0 0 0 0 0 0 0 0 0 0 0 0 0 0 0 0 0 0 0 0 0 0 0 0 0 0 0 0 0 0 0 0 0 0 0 0 0 0 0 0 0 0 0 0 0 0 0 0 0 0 0 0 0 0 0 0 0 0 0 0 0 0 0 0 0 0 0 0 0 0 0 0 0 0 0 0 0 0 0 0 0 0 0 0 0 0 0 0 0 0 0 0 0 0 0 0 0 0 0 0 0 0 0 0 0 0 0 0 0 0 0 0 0 0 0 0 0 0 0 0 0 0 0 0 0 0 0 0 0 0 0 0 0 0 0 0 0 0 0 0 0 0 0 0 0 0 0 0 0 0 0 0 0 0 0 0 0 0 0 0 0 0 0 0 0 0 0 0 0 0 0 0 0 0 0 0 0 0 0 0 0 0 0 0 0.05575539568345324
0 0 0 0 0 0 0 0 0 0 0 0 0 0 0 0 0 0 0 0 0 0 0 0 0 0 0 0 0 0 0 0 0 0 0 0 0 0 0 0 0 0 0 0 0 0 0 0 0 0 0 0 0 0 0 0 1 0 0 0 0 0 0 0 0 0 0 0 0 0 0 0 0 0 0 0 0 0 0 0 0 0 0 0 0 0 0 0 0 0 0 0 0 0 0 0 0 0 0 0 0 0 0 0 0 0 0 0 0 0 0 0 0 0 0 0 0 0 0 0 0 0 0 0 0 0 0 0 0 0 0 0 0 0 0 0 0 0 0 0 0 0 0 0 0 0 0 0 0 0 0 0 0 0 0 0 0 0 0 0 25 0 0 0 0 0 0 0 0 0 0 0 0 0 0 0 0 0 0 0 0 0 0 0 0 0 0 0 0 0 0 0 0 0 0 0 0 0 0 0 0 0 0 0 0 0 0 0 0 0 0 0 0 0 0 0 0 0 0 0 0 0 0 0 0 0 0 0 0 0 0 0 0 0 0 0 0 0 0 0 0 0 0 0 0 0 0 0 0 0 0 0 0 0 0 0 0 0 0 0 0 0 0 0 0 0 0 0 0 0 0 0 0 0 0 0 0 0 0 0 0 0 0 0 0 0 0 0 0 0 0 0 0 0 0 0 0 0 0 0 0 0 0 0 0 0 0 0 0 0 0 0 0 0 0 0 0 0 0 0 0 0 0 0 0 0 0 0 0 0 0 0 0 0 0 0 0 0 0 0 0 0 0 0 0 0 0 0 0 0 0 0 0 0 0 0 0 0 0 0 0 0 0 0 0 0 0 0 0 0 0 0 0 0 0 0 0 0 0 0 0 0 0 0 0 0 0 0 0 0 0 0 0 0 0 0 0 0 0 0 0 0 0 0 0 0 0 0 0 0 0 0 0 0 0 0 0 0 0 0 0 0 0 0 0 0 0 0 0 0 0 0 0 0 0 0 0 0 0 0 0 0 0 0 0 0 0 0 0 0 0 0 0 0 0 0 0 0 0 0 0 0 0 0 0 0 0 0 0 0 0 0 0 0 0 0 0 0 0 0 0 0 0 0 0 0 0 0 0 0 0 0 0 0 0 0 0 0 0 0 0 0 0 0 0 0 0 0 0 0 0 0 0 0 0 0 0 0 0 0 0 0 0 0 0 0 0 0 0 0 0 0 0 0 0 0 0 0 0 0 0 0 0 0 0 0 0 0 0 0 0 0 0 0 0 0 0.046762589928057558
0 0 0 0 0 0 0 0 0 0 0 0 0 0 0 0 0 0 0 0 0 0 0 0 0 0 0 0 0 0 0 0 0 0 0 0 0 0 0 0 0 0 0 0 0 0 0 0 0 0 0 0 0 0 0 0 1 0 0 0 0 0 0 0 0 0 0 0 0 0 0 0 0 0 0 0 0 0 0 0 0 0 0 0 0 0 0 0 0 0 0 0 0 0 0 0 0 0 0 0 0 0 0 0 0 0 0 0 0 0 0 0 0 0 0 0 0 0 0 0 0 0 0 0 0 0 0 0 0 0 0 0 0 0 0 0 0 0 0 0 0 0 0 0 0 0 0 0 0 0 0 0 0 0 0 0 0 0 0 0 28 0 0 0 0 0 0 0 0 0 0 0 0 0 0 0 0 0 0 0 0 0 0 0 0 0 0 0 0 0 0 0 0 0 0 0 0 0 0 0 0 0 0 0 0 0 0 0 0 0 0 0 0 0 0 0 0 0 0 0 0 0 0 0 0 0 0 0 0 0 0 0 0 0 0 0 0 0 0 0 0 0 0 0 0 0 0 0 0 0 0 0 0 0 0 0 0 0 0 0 0 0 0 0 0 0 0 0 0 0 0 0 0 0 0 0 0 0 0 0 0 0 0 0 0 0 0 0 0 0 0 0 0 0 0 0 0 0 0 0 0 0 0 0 0 0 0 0 0 0 0 0 0 0 0 0 0 0 0 0 0 0 0 0 0 0 0 0 0 0 0 0 0 0 0 0 0 0 0 0 0 0 0 0 0 0 0 0 0 0 0 0 0 0 0 0 0 0 0 0 0 0 0 0 0 0 0 0 0 0 0 0 0 0 0 0 0 0 0 0 0 0 0 0 0 0 0 0 0 0 0 0 0 0 0 0 0 0 0 0 0 0 0 0 0 0 0 0 0 0 0 0 0 0 0 0 0 0 0 0 0 0 0 0 0 0 0 0 0 0 0 0 0 0 0 0 0 0 0 0 0 0 0 0 0 0 0 0 0 0 0 0 0 0 0 0 0 0 0 0 0 0 0 0 0 0 0 0 0 0 0 0 0 0 0 0 0 0 0 0 0 0 0 0 0 0 0 0 0 0 0 0 0 0 0 0 0 0 0 0 0 0 0 0 0 0 0 0 0 0 0 0 0 0 0 0 0 0 0 0 0 0 0 0 0 0 0 0 0 0 0 0 0 0 0 0 0 0 0 0 0 0 0 0 0 0 0 0 0 0 0 0 0 0 0 0 0.052158273381294969
0 0 0 0 0 0 0 0 0 0 0 0 0 0 0 0 0 0 0 0 0 0 0 0 0 0 0 0 0 0 0 0 0 0 0 0 0 0 0 0 0 0 0 0 0 0 0 0 0 0 0 0 0 0 0 0 1 0 0 0 0 0 0 0 0 0 0 0 0 0 0 0 0 0 0 0 0 0 0 0 0 0 0 0 0 0 0 0 0 0 0 0 0 0 0 0 0 0 0 0 0 0 0 0 0 0 0 0 0 0 0 0 0 0 0 0 0 0 0 0 0 0 0 0 0 0 0 0 0 0 0 0 0 0 0 0 0 0 0 0 0 0 0 0 0 0 0 0 0 0 0 0 0 0 0 0 0 0 0 0 28 0 0 0 0 0 0 0 0 0 0 0 0 0 0 0 0 0 0 0 0 0 0 0 0 0 0 0 0 0 0 0 0 0 0 0 0 0 0 0 0 0 0 0 0 0 0 0 0 0 0 0 0 0 0 0 0 0 0 0 0 0 0 0 0 0 0 0 0 0 0 0 0 0 0 0 0 0 0 0 0 0 0 0 0 0 0 0 0 0 0 0 0 0 0 0 0 0 0 0 0 0 0 0 0 0 0 0 0 0 0 0 0 0 0 0 0 0 0 0 0 0 0 0 0 0 0 0 0 0 0 0 0 0 0 0 0 0 0 0 0 0 0 0 0 0 0 0 0 0 0 0 0 0 0 0 0 0 0 0 0 0 0 0 0 0 0 0 0 0 0 0 0 0 0 0 0 0 0 0 0 0 0 0 0 0 0 0 0 0 0 0 0 0 0 0 0 0 0 0 0 0 0 0 0 0 0 0 0 0 0 0 0 0 0 0 0 0 0 0 0 0 0 0 0 0 0 0 0 0 0 0 0 0 0 0 0 0 0 0 0 0 0 0 0 0 0 0 0 0 0 0 0 0 0 0 0 0 0 0 0 0 0 0 0 0 0 0 0 0 0 0 0 0 0 0 0 0 0 0 0 0 0 0 0 0 0 0 0 0 0 0 0 0 0 0 0 0 0 0 0 0 0 0 0 0 0 0 0 0 0 0 0 0 0 0 0 0 0 0 0 0 0 0 0 0 0 0 0 0 0 0 0 0 0 0 0 0 0 0 0 0 0 0 0 0 0 0 0 0 0 0 0 0 0 0 0 0 0 0 0 0 0 0 0 0 0 0 0 0 0 0 0 0 0 0 0 0 0 0 0 0 0 0 0 0 0 0 0 0 0 0 0 0 0 0 0.052158273381294969
0 0 0 0 0 0 0 0 0 0 0 0 0 0 0 0 0 0 0 0 0 0 0 0 0 0 0 0 0 0 0 0 0 0 0 0 0 0 0 0 0 0 0 0 0 0 0 0 0 0 0 0 0 0 0 0 1 0 0 0 0 0 0 0 0 0 0 0 0 0 0 0 0 0 0 0 0 0 0 0 0 0 0 0 0 0 0 0 0 0 0 0 0 0 0 0 0 0 0 0 0 0 0 0 0 0 0 0 0 0 0 0 0 0 0 0 0 0 0 0 0 0 0 0 0 0 0 0 0 0 0 0 0 0 0 0 0 0 0 0 0 0 0 0 0 0 0 0 0 0 0 0 0 0 0 0 0 0 0 0 30 0 0 0 0 0 0 0 0 0 0 0 0 0 0 0 0 0 0 0 0 0 0 0 0 0 0 0 0 0 0 0 0 0 0 0 0 0 0 0 0 0 0 0 0 0 0 0 0 0 0 0 0 0 0 0 0 0 0 0 0 0 0 0 0 0 0 0 0 0 0 0 0 0 0 0 0 0 0 0 0 0 0 0 0 0 0 0 0 0 0 0 0 0 0 0 0 0 0 0 0 0 0 0 0 0 0 0 0 0 0 0 0 0 0 0 0 0 0 0 0 0 0 0 0 0 0 0 0 0 0 0 0 0 0 0 0 0 0 0 0 0 0 0 0 0 0 0 0 0 0 0 0 0 0 0 0 0 0 0 0 0 0 0 0 0 0 0 0 0 0 0 0 0 0 0 0 0 0 0 0 0 0 0 0 0 0 0 0 0 0 0 0 0 0 0 0 0 0 0 0 0 0 0 0 0 0 0 0 0 0 0 0 0 0 0 0 0 0 0 0 0 0 0 0 0 0 0 0 0 0 0 0 0 0 0 0 0 0 0 0 0 0 0 0 0 0 0 0 0 0 0 0 0 0 0 0 0 0 0 0 0 0 0 0 0 0 0 0 0 0 0 0 0 0 0 0 0 0 0 0 0 0 0 0 0 0 0 0 0 0 0 0 0 0 0 0 0 0 0 0 0 0 0 0 0 0 0 0 0 0 0 0 0 0 0 0 0 0 0 0 0 0 0 0 0 0 0 0 0 0 0 0 0 0 0 0 0 0 0 0 0 0 0 0 0 0 0 0 0 0 0 0 0 0 0 0 0 0 0 0 0 0 0 0 0 0 0 0 0 0 0 0 0 0 0 0 0 0 0 0 0 0 0 0 0 0 0 0 0 0 0 0 0 0 0 0.05575539568345324
0 0 0 0 0 0 0 0 0 0 0 0 0 0 0 0 0 0 0 0 0 0 0 0 0 0 0 0 0 0 0 0 0 0 0 0 0 0 0 0 0 0 0 0 0 0 0 0 0 0 0 0 0 0 0 0 1 0 0 0 0 0 0 0 0 0 0 0 0 0 0 0 0 0 0 0 0 0 0 0 0 0 0 0 0 0 0 0 0 0 0 0 0 0 0 0 0 0 0 0 0 0 0 0 0 0 0 0 0 0 0 0 0 0 0 0 0 0 0 0 0 0 0 0 0 0 0 0 0 0 0 0 0 0 0 0 0 0 0 0 0 0 0 0 0 0 0 0 0 0 0 0 0 0 0 0 0 0 0 0 29 0 0 0 0 0 0 0 0 0 0 0 0 0 0 0 0 0 0 0 0 0 0 0 0 0 0 0 0 0 0 0 0 0 0 0 0 0 0 0 0 0 0 0 0 0 0 0 0 0 0 0 0 0 0 0 0 0 0 0 0 0 0 0 0 0 0 0 0 0 0 0 0 0 0 0 0 0 0 0 0 0 0 0 0 0 0 0 0 0 0 0 0 0 0 0 0 0 0 0 0 0 0 0 0 0 0 0 0 0 0 0 0 0 0 0 0 0 0 0 0 0 0 0 0 0 0 0 0 0 0 0 0 0 0 0 0 0 0 0 0 0 0 0 0 0 0 0 0 0 0 0 0 0 0 0 0 0 0 0 0 0 0 0 0 0 0 0 0 0 0 0 0 0 0 0 0 0 0 0 0 0 0 0 0 0 0 0 0 0 0 0 0 0 0 0 0 0 0 0 0 0 0 0 0 0 0 0 0 0 0 0 0 0 0 0 0 0 0 0 0 0 0 0 0 0 0 0 0 0 0 0 0 0 0 0 0 0 0 0 0 0 0 0 0 0 0 0 0 0 0 0 0 0 0 0 0 0 0 0 0 0 0 0 0 0 0 0 0 0 0 0 0 0 0 0 0 0 0 0 0 0 0 0 0 0 0 0 0 0 0 0 0 0 0 0 0 0 0 0 0 0 0 0 0 0 0 0 0 0 0 0 0 0 0 0 0 0 0 0 0 0 0 0 0 0 0 0 0 0 0 0 0 0 0 0 0 0 0 0 0 0 0 0 0 0 0 0 0 0 0 0 0 0 0 0 0 0 0 0 0 0 0 0 0 0 0 0 0 0 0 0 0 0 0 0 0 0 0 0 0 0 0 0 0 0 0 0 0 0 0 0 0 0 0 0 0.0539568345323741
0 0 0 0 0 0 0 0 0 0 0 0 0 0 0 0 0 0 0 0 0 0 0 0 0 0 0 0 0 0 0 0 0 0 0 0 0 0 0 0 0 0 0 0 0 0 0 0 0 0 0 0 0 0 0 0 1 0 0 0 0 0 0 0 0 0 0 0 0 0 0 0 0 0 0 0 0 0 0 0 0 0 0 0 0 0 0 0 0 0 0 0 0 0 0 0 0 0 0 0 0 0 0 0 0 0 0 0 0 0 0 0 0 0 0 0 0 0 0 0 0 0 0 0 0 0 0 0 0 0 0 0 0 0 0 0 0 0 0 0 0 0 0 0 0 0 0 0 0 0 0 0 0 0 0 0 0 0 0 0 32 0 0 0 0 0 0 0 0 0 0 0 0 0 0 0 0 0 0 0 0 0 0 0 0 0 0 0 0 0 0 0 0 0 0 0 0 0 0 0 0 0 0 0 0 0 0 0 0 0 0 0 0 0 0 0 0 0 0 0 0 0 0 0 0 0 0 0 0 0 0 0 0 0 0 0 0 0 0 0 0 0 0 0 0 0 0 0 0 0 0 0 0 0 0 0 0 0 0 0 0 0 0 0 0 0 0 0 0 0 0 0 0 0 0 0 0 0 0 0 0 0 0 0 0 0 0 0 0 0 0 0 0 0 0 0 0 0 0 0 0 0 0 0 0 0 0 0 0 0 0 0 0 0 0 0 0 0 0 0 0 0 0 0 0 0 0 0 0 0 0 0 0 0 0 0 0 0 0 0 0 0 0 0 0 0 0 0 0 0 0 0 0 0 0 0 0 0 0 0 0 0 0 0 0 0 0 0 0 0 0 0 0 0 0 0 0 0 0 0 0 0 0 0 0 0 0 0 0 0 0 0 0 0 0 0 0 0 0 0 0 0 0 0 0 0 0 0 0 0 0 0 0 0 0 0 0 0 0 0 0 0 0 0 0 0 0 0 0 0 0 0 0 0 0 0 0 0 0 0 0 0 0 0 0 0 0 0 0 0 0 0 0 0 0 0 0 0 0 0 0 0 0 0 0 0 0 0 0 0 0 0 0 0 0 0 0 0 0 0 0 0 0 0 0 0 0 0 0 0 0 0 0 0 0 0 0 0 0 0 0 0 0 0 0 0 0 0 0 0 0 0 0 0 0 0 0 0 0 0 0 0 0 0 0 0 0 0 0 0 0 0 0 0 0 0 0 0 0 0 0 0 0 0 0 0 0 0 0 0 0 0 0 0 0 0 0.05935251798561151
0 0 0 0 0 0 0 0 0 0 0 0 0 0 0 0 0 0 0 0 0 0 0 0 0 0 0 0 0 0 0 0 0 0 0 0 0 0 0 0 0 0 0 0 0 0 0 0 0 0 0 0 0 0 0 0 1 0 0 0 0 0 0 0 0 0 0 0 0 0 0 0 0 0 0 0 0 0 0 0 0 0 0 0 0 0 0 0 0 0 0 0 0 0 0 0 0 0 0 0 0 0 0 0 0 0 0 0 0 0 0 0 0 0 0 0 0 0 0 0 0 0 0 0 0 0 0 0 0 0 0 0 0 0 0 0 0 0 0 0 0 0 0 0 0 0 0 0 0 0 0 0 0 0 0 0 0 0 0 0 35 0 0 0 0 0 0 0 0 0 0 0 0 0 0 0 0 0 0 0 0 0 0 0 0 0 0 0 0 0 0 0 0 0 0 0 0 0 0 0 0 0 0 0 0 0 0 0 0 0 0 0 0 0 0 0 0 0 0 0 0 0 0 0 0 0 0 0 0 0 0 0 0 0 0 0 0 0 0 0 0 0 0 0 0 0 0 0 0 0 0 0 0 0 0 0 0 0 0 0 0 0 0 0 0 0 0 0 0 0 0 0 0 0 0 0 0 0 0 0 0 0 0 0 0 0 0 0 0 0 0 0 0 0 0 0 0 0 0 0 0 0 0 0 0 0 0 0 0 0 0 0 0 0 0 0 0 0 0 0 0 0 0 0 0 0 0 0 0 0 0 0 0 0 0 0 0 0 0 0 0 0 0 0 0 0 0 0 0 0 0 0 0 0 0 0 0 0 0 0 0 0 0 0 0 0 0 0 0 0 0 0 0 0 0 0 0 0 0 0 0 0 0 0 0 0 0 0 0 0 0 0 0 0 0 0 0 0 0 0 0 0 0 0 0 0 0 0 0 0 0 0 0 0 0 0 0 0 0 0 0 0 0 0 0 0 0 0 0 0 0 0 0 0 0 0 0 0 0 0 0 0 0 0 0 0 0 0 0 0 0 0 0 0 0 0 0 0 0 0 0 0 0 0 0 0 0 0 0 0 0 0 0 0 0 0 0 0 0 0 0 0 0 0 0 0 0 0 0 0 0 0 0 0 0 0 0 0 0 0 0 0 0 0 0 0 0 0 0 0 0 0 0 0 0 0 0 0 0 0 0 0 0 0 0 0 0 0 0 0 0 0 0 0 0 0 0 0 0 0 0 0 0 0 0 0 0 0 0 0 0 0 0 0 0 0 0.06474820143884892
0 0 0 0 0 0 0 0 0 0 0 0 0 0 0 0 0 0 0 0 0 0 0 0 0 0 0 0 0 0 0 0 0 0 0 0 0 0 0 0 0 0 0 0 0 0 0 0 0 0 0 0 0 0 0 0 0 0 0 0 0 0 0 0 0 0 0 0 0 0 0 0 0 0 0 0 0 0 0 0 0 0 0 0 0 0 0 0 0 0 0 0 0 0 0 0 0 0 0 0 0 0 0 0 0 0 0 0 0 0 0 0 0 0 0 0 0 0 0 0 0 0 0 0 0 0 0 0 0 0 0 0 0 0 0 0 0 0 0 0 0 0 0 0 0 0 0 0 0 0 0 0 0 0 0 0 0 0 0 0 34 0 0 0 0 0 0 0 0 0 0 0 0 0 0 0 0 0 0 0 0 0 0 0 0 0 0 0 0 0 0 0 0 0 0 0 0 0 0 0 0 0 0 0 0 0 0 0 0 0 0 0 0 0 0 0 0 0 0 0 0 0 0 0 0 0 0 0 0 0 0 0 0 0 0 0 0 0 0 0 0 0 0 0 0 0 0 0 0 0 0 0 0 0 0 0 0 0 0 0 0 0 0 0 0 0 0 0 0 0 0 0 0 0 0 0 0 0 0 0 0 0 0 0 0 0 0 0 0 0 0 0 0 0 0 0 0 0 0 0 0 0 0 0 0 0 0 0 0 0 0 0 0 0 0 0 0 0 0 0 0 0 0 0 0 0 0 0 0 0 0 0 0 0 0 0 0 0 0 0 0 0 0 0 0 0 0 0 0 0 0 0 0 0 0 0 0 0 0 0 0 0 0 0 0 0 0 0 0 0 0 0 0 0 0 0 0 0 0 0 0 0 0 0 0 0 0 0 0 0 0 0 0 0 0 0 0 0 0 0 0 0 0 0 0 0 0 0 0 0 0 0 0 0 0 0 0 0 0 0 0 0 0 0 0 0 0 0 0 0 0 0 0 0 0 0 0 0 0 0 0 0 0 0 0 0 0 0 0 0 0 0 0 0 0 0 0 0 0 0 0 0 0 0 0 0 0 0 0 0 0 0 0 0 0 0 0 0 0 0 0 0 0 0 0 0 0 0 0 0 0 0 0 0 0 0 0 0 0 0 0 0 0 0 0 0 0 0 0 0 0 0 0 0 0 0 0 0 0 0 0 0 0 0 0 0 0 0 0 0 0 0 0 0 0 0 0 0 0 0 0 0 0 0 0 0 0 0 0 0 0 0 0 0 0 0 0.06115107913669065
0 0 0 0 0 0 0 0 0 0 0 0 0 0 0 0 0 0 0 0 0 0 0 0 0 0 0 0 0 0 0 0 0 0 0 0 0 0 0 0 0 0 0 0 0 0 0 0 0 0 0 0 0 0 0 0 0 0 0 0 0 0 0 0 0 0 0 0 0 0 0 0 0 0 0 0 0 0 0 0 0 0 0 0 0 0 0 0 0 0 0 0 0 0 0 0 0 0 0 0 0 0 0 0 0 0 0 0 0 0 0 0 0 0 0 0 0 0 0 0 0 0 0 0 0 0 0 0 0 0 0 0 0 0 0 0 0 0 0 0 0 0 0 0 0 0 0 0 0 0 0 0 0 0 0 0 0 0 0 0 30 0 0 0 0 0 0 0 0 0 0 0 0 0 0 0 0 0 0 0 0 0 0 0 0 0 0 0 0 0 0 0 0 0 0 0 0 0 0 0 0 0 0 0 0 0 0 0 0 0 0 0 0 0 0 0 0 0 0 0 0 0 0 0 0 0 0 0 0 0 0 0 0 0 0 0 0 0 0 0 0 0 0 0 0 0 0 0 0 0 0 0 0 0 0 0 0 0 0 0 0 0 0 0 0 0 0 0 0 0 0 0 0 0 0 0 0 0 0 0 0 0 0 0 0 0 0 0 0 0 0 0 0 0 0 0 0 0 0 0 0 0 0 0 0 0 0 0 0 0 0 0 0 0 0 0 0 0 0 0 0 0 0 0 0 0 0 0 0 0 0 0 0 0 0 0 0 0 0 0 0 0 0 0 0 0 0 0 0 0 0 0 0 0 0 0 0 0 0 0 0 0 0 0 0 0 0 0 0 0 0 0 0 0 0 0 0 0 0 0 0 0 0 0 0 0 0 0 0 0 0 0 0 0 0 0 0 0 0 0 0 0 0 0 0 0 0 0 0 0 0 0 0 0 0 0 0 0 0 0 0 0 0 0 0 0 0 0 0 0 0 0 0 0 0 0 0 0 0 0 0 0 0 0 0 0 0 0 0 0 0 0 0 0 0 0 0 0 0 0 0 0 0 0 0 0 0 0 0 0 0 0 0 0 0 0 0 0 0 0 0 0 0 0 0 0 0 0 0 0 0 0 0 0 0 0 0 0 0 0 0 0 0 0 0 0 0 0 0 0 0 0 0 0 0 0 0 0 0 0 0 0 0 0 0 0 0 0 0 0 0 0 0 0 0 0 0 0 0 0 0 0 0 0 0 0 0 0 0 0 0 0 0 0 0 0 0.0539568345323741
0 0 0 0 0 0 0 0 0 0 0 0 0 0 0 0 0 0 0 0 0 0 0 0 0 0 0 0 0 0 0 0 0 0 0 0 0 0 0 0 0 0 0 0 0 0 0 0 0 0 0 0 0 0 0 0 0 0 0 0 0 0 0 0 0 0 0 0 0 0 0 0 0 0 0 0 0 0 0 0 0 0 0 0 0 0 0 0 0 0 0 0 0 0 0 0 0 0 0 0 0 0 0 0 0 0 0 0 0 0 0 0 0 0 0 0 0 0 0 0 0 0 0 0 0 0 0 0 0 0 0 0 0 0 0 0 0 0 0 0 0 0 0 0 0 0 0 0 0 0 0 0 0 0 0 0 0 0 0 0 33 0 0 0 0 0 0 0 0 0 0 0 0 0 0 0 0 0 0 0 0 0 0 0 0 0 0 0 0 0 0 0 0 0 0 0 0 0 0 0 0 0 0 0 0 0 0 0 0 0 0 0 0 0 0 0 0 0 0 0 0 0 0 0 0 0 0 0 0 0 0 0 0 0 0 0 0 0 0 0 0 0 0 0 0 0 0 0 0 0 0 0 0 0 0 0 0 0 0 0 0 0 0 0 0 0 0 0 0 0 0 0 0 0 0 0 0 0 0 0 0 0 0 0 0 0 0 0 0 0 0 0 0 0 0 0 0 0 0 0 0 0 0 0 0 0 0 0 0 0 0 0 0 0 0 0 0 0 0 0 0 0 0 0 0 0 0 0 0 0 0 0 0 0 0 0 0 0 0 0 0 0 0 0 0 0 0 0 0 0 0 0 0 0 0 0 0 0 0 0 0 0 0 0 0 0 0 0 0 0 0 0 0 0 0 0 0 0 0 0 0 0 0 0 0 0 0 0 0 0 0 0 0 0 0 0 0 0 0 0 0 0 0 0 0 0 0 0 0 0 0 0 0 0 0 0 0 0 0 0 0 0 0 0 0 0 0 0 0 0 0 0 0 0 0 0 0 0 0 0 0 0 0 0 0 0 0 0 0 0 0 0 0 0 0 0 0 0 0 0 0 0 0 0 0 0 0 0 0 0 0 0 0 0 0 0 0 0 0 0 0 0 0 0 0 0 0 0 0 0 0 0 0 0 0 0 0 0 0 0 0 0 0 0 0 0 0 0 0 0 0 0 0 0 0 0 0 0 0 0 0 0 0 0 0 0 0 0 0 0 0 0 0 0 0 0 0 0 0 0 0 0 0 0 0 0 0 0 0 0 0 0 0 0 0 0 0.05935251798561151
0 0 0 0 0 0 0 0 0 0 0 0 0 0 0 0 0 0 0 0 0 0 0 0 0 0 0 0 0 0 0 0 0 0 0 0 0 0 0 0 0 0 0 0 0 0 0 0 0 0 0 0 0 0 0 0 0 0 0 0 0 0 0 0 0 0 0 0 0 0 0 0 0 0 0 0 0 0 0 0 0 0 0 0 0 0 0 0 0 0 0 0 0 0 0 0 0 0 0 0 0 0 0 0 0 0 0 0 0 0 0 0 0 0 0 0 0 0 0 0 0 0 0 0 0 0 0 0 0 0 0 0 0 0 0 0 0 0 0 0 0 0 0 0 0 0 0 0 0 0 0 0 0 0 0 0 0 0 0 0 32 0 0 0 0 0 0 0 0 0 0 0 0 0 0 0 0 0 0 0 0 0 0 0 0 0 0 0 0 0 0 0 0 0 0 0 0 0 0 0 0 0 0 0 0 0 0 0 0 0 0 0 0 0 0 0 0 0 0 0 0 0 0 0 0 0 0 0 0 0 0 0 0 0 0 0 0 0 0 0 0 0 0 0 0 0 0 0 0 0 0 0 0 0 0 0 0 0 0 0 0 0 0 0 0 0 0 0 0 0 0 0 0 0 0 0 0 0 0 0 0 0 0 0 0 0 0 0 0 0 0 0 0 0 0 0 0 0 0 0 0 0 0 0 0 0 0 0 0 0 0 0 0 0 0 0 0 0 0 0 0 0 0 0 0 0 0 0 0 0 0 0 0 0 0 0 0 0 0 0 0 0 0 0 0 0 0 0 0 0 0 0 0 0 0 0 0 0 0 0 0 0 0 0 0 0 0 0 0 0 0 0 0 0 0 0 0 0 0 0 0 0 0 0 0 0 0 0 0 0 0 0 0 0 0 0 0 0 0 0 0 0 0 0 0 0 0 0 0 0 0 0 0 0 0 0 0 0 0 0 0 0 0 0 0 0 0 0 0 0 0 0 0 0 0 0 0 0 0 0 0 0 0 0 0 0 0 0 0 0 0 0 0 0 0 0 0 0 0 0 0 0 0 0 0 0 0 0 0 0 0 0 0 0 0 0 0 0 0 0 0 0 0 0 0 0 0 0 0 0 0 0 0 0 0 0 0 0 0 0 0 0 0 0 0 0 0 0 0 0 0 0 0 0 0 0 0 0 0 0 0 0 0 0 0 0 0 0 0 0 0 0 0 0 0 0 0 0 0 0 0 0 0 0 0 0 0 0 0 0 0 0 0 0 0 0 0.05755395683453238
0 0 0 0 0 0 0 0 0 0 0 0 0 0 0 0 0 0 0 0 0 0 0 0 0 0 0 0 0 0 0 0 0 0 0 0 0 0 0 0 0 0 0 0 0 0 0 0 0 0 0 0 0 0 0 0 0 0 0 0 0 0 0 0 0 0 0 0 0 0 0 0 0 0 0 0 0 0 0 0 0 0 0 0 0 0 0 0 0 0 0 0 0 0 0 0 0 0 0 0 0 0 0 0 0 0 0 0 0 0 0 0 0 0 0 0 0 0 0 0 0 0 0 0 0 0 0 0 0 0 0 0 0 0 0 0 0 0 0 0 0 0 0 0 0 0 0 0 0 0 0 0 0 0 0 0 0 0 0 0 37 0 0 0 0 0 0 0 0 0 0 0 0 0 0 0 0 0 0 0 0 0 0 0 0 0 0 0 0 0 0 0 0 0 0 0 0 0 0 0 0 0 0 0 0 0 0 0 0 0 0 0 0 0 0 0 0 0 0 0 0 0 0 0 0 0 0 0 0 0 0 0 0 0 0 0 0 0 0 0 0 0 0 0 0 0 0 0 0 0 0 0 0 0 0 0 0 0 0 0 0 0 0 0 0 0 0 0 0 0 0 0 0 0 0 0 0 0 0 0 0 0 0 0 0 0 0 0 0 0 0 0 0 0 0 0 0 0 0 0 0 0 0 0 0 0 0 0 0 0 0 0 0 0 0 0 0 0 0 0 0 0 0 0 0 0 0 0 0 0 0 0 0 0 0 0 0 0 0 0 0 0 0 0 0 0 0 0 0 0 0 0 0 0 0 0 0 0 0 0 0 0 0 0 0 0 0 0 0 0 0 0 0 0 0 0 0 0 0 0 0 0 0 0 0 0 0 0 0 0 0 0 0 0 0 0 0 0 0 0 0 0 0 0 0 0 0 0 0 0 0 0 0 0 0 0 0 0 0 0 0 0 0 0 0 0 0 0 0 0 0 0 0 0 0 0 0 0 0 0 0 0 0 0 0 0 0 0 0 0 0 0 0 0 0 0 0 0 0 0 0 0 0 0 0 0 0 0 0 0 0 0 0 0 0 0 0 0 0 0 0 0 0 0 0 0 0 0 0 0 0 0 0 0 0 0 0 0 0 0 0 0 0 0 0 0 0 0 0 0 0 0 0 0 0 0 0 0 0 0 0 0 0 0 0 0 0 0 0 0 0 0 0 0 0 0 0 0 0 0 0 0 0 0 0 0 0 0 0 0 0 0 0 0 0 0 0.06654676258992806
0 0 0 0 0 0 0 0 0 0 0 0 0 0 0 0 0 0 0 0 0 0 0 0 0 0 0 0 0 0 0 0 0 0 0 0 0 0 0 0 0 0 0 0 0 0 0 0 0 0 0 0 0 0 0 0 0 0 0 0 0 0 0 0 0 0 0 0 0 0 0 0 0 0 0 0 0 0 0 0 0 0 0 0 0 0 0 0 0 0 0 0 0 0 0 0 0 0 0 0 0 0 0 0 0 0 0 0 0 0 0 0 0 0 0 0 0 0 0 0 0 0 0 0 0 0 0 0 0 0 0 0 0 0 0 0 0 0 0 0 0 0 0 0 0 0 0 0 0 0 0 0 0 0 0 0 0 0 0 0 31 0 0 0 0 0 0 0 0 0 0 0 0 0 0 0 0 0 0 0 0 0 0 0 0 0 0 0 0 0 0 0 0 0 0 0 0 0 0 0 0 0 0 0 0 0 0 0 0 0 0 0 0 0 0 0 0 0 0 0 0 0 0 0 0 0 0 0 0 0 0 0 0 0 0 0 0 0 0 0 0 0 0 0 0 0 0 0 0 0 0 0 0 0 0 0 0 0 0 0 0 0 0 0 0 0 0 0 0 0 0 0 0 0 0 0 0 0 0 0 0 0 0 0 0 0 0 0 0 0 0 0 0 0 0 0 0 0 0 0 0 0 0 0 0 0 0 0 0 0 0 0 0 0 0 0 0 0 0 0 0 0 0 0 0 0 0 0 0 0 0 0 0 0 0 0 0 0 0 0 0 0 0 0 0 0 0 0 0 0 0 0 0 0 0 0 0 0 0 0 0 0 0 0 0 0 0 0 0 0 0 0 0 0 0 0 0 0 0 0 0 0 0 0 0 0 0 0 0 0 0 0 0 0 0 0 0 0 0 0 0 0 0 0 0 0 0 0 0 0 0 0 0 0 0 0 0 0 0 0 0 0 0 0 0 0 0 0 0 0 0 0 0 0 0 0 0 0 0 0 0 0 0 0 0 0 0 0 0 0 0 0 0 0 0 0 0 0 0 0 0 0 0 0 0 0 0 0 0 0 0 0 0 0 0 0 0 0 0 0 0 0 0 0 0 0 0 0 0 0 0 0 0 0 0 0 0 0 0 0 0 0 0 0 0 0 0 0 0 0 0 0 0 0 0 0 0 0 0 0 0 0 0 0 0 0 0 0 0 0 0 0 0 0 0 0 0 0 0 0 0 0 0 0 0 0 0 0 0 0 0 0 0 0 0 0 0.05575539568345324
0 0 0 0 0 0 0 0 0 0 0 0 0 0 0 0 0 0 0 0 0 0 0 0 0 0 0 0 0 0 0 0 0 0 0 0 0 0 0 0 0 0 0 0 0 0 0 0 0 0 0 0 0 0 0 0 0 0 0 0 0 0 0 0 0 0 0 0 0 0 0 0 0 0 0 0 0 0 0 0 0 0 0 0 0 0 0 0 0 0 0 0 0 0 0 0 0 0 0 0 0 0 0 0 0 0 0 0 0 0 0 0 0 0 0 0 0 0 0 0 0 0 0 0 0 0 0 0 0 0 0 0 0 0 0 0 0 0 0 0 0 0 0 0 0 0 0 0 0 0 0 0 0 0 0 0 0 0 0 0 28 0 0 0 0 0 0 0 0 0 0 0 0 0 0 0 0 0 0 0 0 0 0 0 0 0 0 0 0 0 0 0 0 0 0 0 0 0 0 0 0 0 0 0 0 0 0 0 0 0 0 0 0 0 0 0 0 0 0 0 0 0 0 0 0 0 0 0 0 0 0 0 0 0 0 0 0 0 0 0 0 0 0 0 0 0 0 0 0 0 0 0 0 0 0 0 0 0 0 0 0 0 0 0 0 0 0 0 0 0 0 0 0 0 0 0 0 0 0 0 0 0 0 0 0 0 0 0 0 0 0 0 0 0 0 0 0 0 0 0 0 0 0 0 0 0 0 0 0 0 0 0 0 0 0 0 0 0 0 0 0 0 0 0 0 0 0 0 0 0 0 0 0 0 0 0 0 0 0 0 0 0 0 0 0 0 0 0 0 0 0 0 0 0 0 0 0 0 0 0 0 0 0 0 0 0 0 0 0 0 0 0 0 0 0 0 0 0 0 0 0 0 0 0 0 0 0 0 0 0 0 0 0 0 0 0 0 0 0 0 0 0 0 0 0 0 0 0 0 0 0 0 0 0 0 0 0 0 0 0 0 0 0 0 0 0 0 0 0 0 0 0 0 0 0 0 0 0 0 0 0 0 0 0 0 0 0 0 0 0 0 0 0 0 0 0 0 0 0 0 0 0 0 0 0 0 0 0 0 0 0 0 0 0 0 0 0 0 0 0 0 0 0 0 0 0 0 0 0 0 0 0 0 0 0 0 0 0 0 0 0 0 0 0 0 0 0 0 0 0 0 0 0 0 0 0 0 0 0 0 0 0 0 0 0 0 0 0 0 0 0 0 0 0 0 0 0 0 0 0 0 0 0 0 0 0 0 0 0 0 0 0 0 0 0 0 0.050359712230215829
0 0 0 0 0 0 0 0 0 0 0 0 0 0 0 0 0 0 0 0 0 0 0 0 0 0 0 0 0 0 0 0 0 0 0 0 0 0 0 0 0 0 0 0 0 0 0 0 0 0 0 0 0 0 0 0 0 0 0 0 0 0 0 0 0 0 0 0 0 0 0 0 0 0 0 0 0 0 0 0 0 0 0 0 0 0 0 0 0 0 0 0 0 0 0 0 0 0 0 0 0 0 0 0 0 0 0 0 0 0 0 0 0 0 0 0 0 0 0 0 0 0 0 0 0 0 0 0 0 0 0 0 0 0 0 0 0 0 0 0 0 0 0 0 0 0 0 0 0 0 0 0 0 0 0 0 0 0 0 0 28 0 0 0 0 0 0 0 0 0 0 0 0 0 0 0 0 0 0 0 0 0 0 0 0 0 0 0 0 0 0 0 0 0 0 0 0 0 0 0 0 0 0 0 0 0 0 0 0 0 0 0 0 0 0 0 0 0 0 0 0 0 0 0 0 0 0 0 0 0 0 0 0 0 0 0 0 0 0 0 0 0 0 0 0 0 0 0 0 0 0 0 0 0 0 0 0 0 0 0 0 0 0 0 0 0 0 0 0 0 0 0 0 0 0 0 0 0 0 0 0 0 0 0 0 0 0 0 0 0 0 0 0 0 0 0 0 0 0 0 0 0 0 0 0 0 0 0 0 0 0 0 0 0 0 0 0 0 0 0 0 0 0 0 0 0 0 0 0 0 0 0 0 0 0 0 0 0 0 0 0 0 0 0 0 0 0 0 0 0 0 0 0 0 0 0 0 0 0 0 0 0 0 0 0 0 0 0 0 0 0 0 0 0 0 0 0 0 0 0 0 0 0 0 0 0 0 0 0 0 0 0 0 0 0 0 0 0 0 0 0 0 0 0 0 0 0 0 0 0 0 0 0 0 0 0 0 0 0 0 0 0 0 0 0 0 0 0 0 0 0 0 0 0 0 0 0 0 0 0 0 0 0 0 0 0 0 0 0 0 0 0 0 0 0 0 0 0 0 0 0 0 0 0 0 0 0 0 0 0 0 0 0 0 0 0 0 0 0 0 0 0 0 0 0 0 0 0 0 0 0 0 0 0 0 0 0 0 0 0 0 0 0 0 0 0 0 0 0 0 0 0 0 0 0 0 0 0 0 0 0 0 0 0 0 0 0 0 0 0 0 0 0 0 0 0 0 0 0 0 0 0 0 0 0 0 0 0 0 0 0 0 0 0 0 0 0.050359712230215829
0 0 0 0 0 0 0 0 0 0 0 0 0 0 0 0 0 0 0 0 0 0 0 0 0 0 0 0 0 0 0 0 0 0 0 0 0 0 0 0 0 0 0 0 0 0 0 0 0 0 0 0 0 0 0 0 0 0 0 0 0 0 0 0 0 0 0 0 0 0 0 0 0 0 0 0 0 0 0 0 0 0 0 0 0 0 0 0 0 0 0 0 0 0 0 0 0 0 0 0 0 0 0 0 0 0 0 0 0 0 0 0 0 0 0 0 0 0 0 0 0 0 0 0 0 0 0 0 0 0 0 0 0 0 0 0 0 0 0 0 0 0 0 0 0 0 0 0 0 0 0 0 0 0 0 0 0 0 0 0 25 0 0 0 0 0 0 0 0 0 0 0 0 0 0 0 0 0 0 0 0 0 0 0 0 0 0 0 0 0 0 0 0 0 0 0 0 0 0 0 0 0 0 0 0 0 0 0 0 0 0 0 0 0 0 0 0 0 0 0 0 0 0 0 0 0 0 0 0 0 0 0 0 0 0 0 0 0 0 0 0 0 0 0 0 0 0 0 0 0 0 0 0 0 0 0 0 0 0 0 0 0 0 0 0 0 0 0 0 0 0 0 0 0 0 0 0 0 0 0 0 0 0 0 0 0 0 0 0 0 0 0 0 0 0 0 0 0 0 0 0 0 0 0 0 0 0 0 0 0 0 0 0 0 0 0 0 0 0 0 0 0 0 0 0 0 0 0 0 0 0 0 0 0 0 0 0 0 0 0 0 0 0 0 0 0 0 0 0 0 0 0 0 0 0 0 0 0 0 0 0 0 0 0 0 0 0 0 0 0 0 0 0 0 0 0 0 0 0 0 0 0 0 0 0 0 0 0 0 0 0 0 0 0 0 0 0 0 0 0 0 0 0 0 0 0 0 0 0 0 0 0 0 0 0 0 0 0 0 0 0 0 0 0 0 0 0 0 0 0 0 0 0 0 0 0 0 0 0 0 0 0 0 0 0 0 0 0 0 0 0 0 0 0 0 0 0 0 0 0 0 0 0 0 0 0 0 0 0 0 0 0 0 0 0 0 0 0 0 0 0 0 0 0 0 0 0 0 0 0 0 0 0 0 0 0 0 0 0 0 0 0 0 0 0 0 0 0 0 0 0 0 0 0 0 0 0 0 0 0 0 0 0 0 0 0 0 0 0 0 0 0 0 0 0 0 0 0 0 0 0 0 0 0 0 0 0 0 0 0 0 0 0 0 0 0 0.044964028776978418
0 0 0 0 0 0 0 0 0 0 0 0 0 0 0 0 0 0 0 0 0 0 0 0 0 0 0 0 0 0 0 0 0 0 0 0 0 0 0 0 0 0 0 0 0 0 0 0 0 0 0 0 0 0 0 0 0 0 0 0 0 0 0 0 0 0 0 0 0 0 0 0 0 0 0 0 0 0 0 0 0 0 0 0 0 0 0 0 0 0 0 0 0 0 0 0 0 0 0 0 0 0 0 0 0 0 0 0 0 0 0 0 0 0 0 0 0 0 0 0 0 0 0 0 0 0 0 0 0 0 0 0 0 0 0 0 0 0 0 0 0 0 0 0 0 0 0 0 0 0 0 0 0 0 0 0 0 0 0 0 24 0 0 0 0 0 0 0 0 0 0 0 0 0 0 0 0 0 0 0 0 0 0 0 0 0 0 0 0 0 0 0 0 0 0 0 0 0 0 0 0 0 0 0 0 0 0 0 0 0 0 0 0 0 0 0 0 0 0 0 0 0 0 0 0 0 0 0 0 0 0 0 0 0 0 0 0 0 0 0 0 0 0 0 0 0 0 0 0 0 0 0 0 0 0 0 0 0 0 0 0 0 0 0 0 0 0 0 0 0 0 0 0 0 0 0 0 0 0 0 0 0 0 0 0 0 0 0 0 0 0 0 0 0 0 0 0 0 0 0 0 0 0 0 0 0 0 0 0 0 0 0 0 0 0 0 0 0 0 0 0 0 0 0 0 0 0 0 0 0 0 0 0 0 0 0 0 0 0 0 0 0 0 0 0 0 0 0 0 0 0 0 0 0 0 0 0 0 0 0 0 0 0 0 0 0 0 0 0 0 0 0 0 0 0 0 0 0 0 0 0 0 0 0 0 0 0 0 0 0 0 0 0 0 0 0 0 0 0 0 0 0 0 0 0 0 0 0 0 0 0 0 0 0 0 0 0 0 0 0 0 0 0 0 0 0 0 0 0 0 0 0 0 0 0 0 0 0 0 0 0 0 0 0 0 0 0 0 0 0 0 0 0 0 0 0 0 0 0 0 0 0 0 0 0 0 0 0 0 0 0 0 0 0 0 0 0 0 0 0 0 0 0 0 0 0 0 0 0 0 0 0 0 0 0 0 0 0 0 0 0 0 0 0 0 0 0 0 0 0 0 0 0 0 0 0 0 0 0 0 0 0 0 0 0 0 0 0 0 0 0 0 0 0 0 0 0 0 0 0 0 0 0 0 0 0 0 0 0 0 0 0 0 0 0 0 0.04316546762589928
0 0 0 0 0 0 0 0 0 0 0 0 0 0 0 0 0 0 0 0 0 0 0 0 0 0 0 0 0 0 0 0 0 0 0 0 0 0 0 0 0 0 0 0 0 0 0 0 0 0 0 0 0 0 0 0 0 0 0 0 0 0 0 0 0 0 0 0 0 0 0 0 0 0 0 0 0 0 0 0 0 0 0 0 0 0 0 0 0 0 0 0 0 0 0 0 0 0 0 0 0 0 0 0 0 0 0 0 0 0 0 0 0 0 0 0 0 0 0 0 0 0 0 0 0 0 0 0 0 0 0 0 0 0 0 0 0 0 0 0 0 0 0 0 0 0 0 0 0 0 0 0 0 0 0 0 0 0 0 0 23 0 0 0 0 0 0 0 0 0 0 0 0 0 0 0 0 0 0 0 0 0 0 0 0 0 0 0 0 0 0 0 0 0 0 0 0 0 0 0 0 0 0 0 0 0 0 0 0 0 0 0 0 0 0 0 0 0 0 0 0 0 0 0 0 0 0 0 0 0 0 0 0 0 0 0 0 0 0 0 0 0 0 0 0 0 0 0 0 0 0 0 0 0 0 0 0 0 0 0 0 0 0 0 0 0 0 0 0 0 0 0 0 0 0 0 0 0 0 0 0 0 0 0 0 0 0 0 0 0 0 0 0 0 0 0 0 0 0 0 0 0 0 0 0 0 0 0 0 0 0 0 0 0 0 0 0 0 0 0 0 0 0 0 0 0 0 0 0 0 0 0 0 0 0 0 0 0 0 0 0 0 0 0 0 0 0 0 0 0 0 0 0 0 0 0 0 0 0 0 0 0 0 0 0 0 0 0 0 0 0 0 0 0 0 0 0 0 0 0 0 0 0 0 0 0 0 0 0 0 0 0 0 0 0 0 0 0 0 0 0 0 0 0 0 0 0 0 0 0 0 0 0 0 0 0 0 0 0 0 0 0 0 0 0 0 0 0 0 0 0 0 0 0 0 0 0 0 0 0 0 0 0 0 0 0 0 0 0 0 0 0 0 0 0 0 0 0 0 0 0 0 0 0 0 0 0 0 0 0 0 0 0 0 0 0 0 0 0 0 0 0 0 0 0 0 0 0 0 0 0 0 0 0 0 0 0 0 0 0 0 0 0 0 0 0 0 0 0 0 0 0 0 0 0 0 0 0 0 0 0 0 0 0 0 0 0 0 0 0 0 0 0 0 0 0 0 0 0 0 0 0 0 0 0 0 0 0 0 0 0 0 0 0 0 0 0.04136690647482014
0 0 0 0 0 0 0 0 0 0 0 0 0 0 0 0 0 0 0 0 0 0 0 0 0 0 0 0 0 0 0 0 0 0 0 0 0 0 0 0 0 0 0 0 0 0 0 0 0 0 0 0 0 0 0 0 0 0 0 0 0 0 0 0 0 0 0 0 0 0 0 0 0 0 0 0 0 0 0 0 0 0 0 0 0 0 0 0 0 0 0 0 0 0 0 0 0 0 0 0 0 0 0 0 0 0 0 0 0 0 0 0 0 0 0 0 0 0 0 0 0 0 0 0 0 0 0 0 0 0 0 0 0 0 0 0 0 0 0 0 0 0 0 0 0 0 0 0 0 0 0 0 0 0 0 0 0 0 0 0 21 0 0 0 0 0 0 0 0 0 0 0 0 0 0 0 0 0 0 0 0 0 0 0 0 0 0 0 0 0 0 0 0 0 0 0 0 0 0 0 0 0 0 0 0 0 0 0 0 0 0 0 0 0 0 0 0 0 0 0 0 0 0 0 0 0 0 0 0 0 0 0 0 0 0 0 0 0 0 0 0 0 0 0 0 0 0 0 0 0 0 0 0 0 0 0 0 0 0 0 0 0 0 0 0 0 0 0 0 0 0 0 0 0 0 0 0 0 0 0 0 0 0 0 0 0 0 0 0 0 0 0 0 0 0 0 0 0 0 0 0 0 0 0 0 0 0 0 0 0 0 0 0 0 0 0 0 0 0 0 0 0 0 0 0 0 0 0 0 0 0 0 0 0 0 0 0 0 0 0 0 0 0 0 0 0 0 0 0 0 0 0 0 0 0 0 0 0 0 0 0 0 0 0 0 0 0 0 0 0 0 0 0 0 0 0 0 0 0 0 0 0 0 0 0 0 0 0 0 0 0 0 0 0 0 0 0 0 0 0 0 0 0 0 0 0 0 0 0 0 0 0 0 0 0 0 0 0 0 0 0 0 0 0 0 0 0 0 0 0 0 0 0 0 0 0 0 0 0 0 0 0 0 0 0 0 0 0 0 0 0 0 0 0 0 0 0 0 0 0 0 0 0 0 0 0 0 0 0 0 0 0 0 0 0 0 0 0 0 0 0 0 0 0 0 0 0 0 0 0 0 0 0 0 0 0 0 0 0 0 0 0 0 0 0 0 0 0 0 0 0 0 0 0 0 0 0 0 0 0 0 0 0 0 0 0 0 0 0 0 0 0 0 0 0 0 0 0 0 0 0 0 0 0 0 0 0 0 0 0 0 0 0 0 0 0 0.03776978417266187
0 0 0 0 0 0 0 0 0 0 0 0 0 0 0 0 0 0 0 0 0 0 0 0 0 0 0 0 0 0 0 0 0 0 0 0 0 0 0 0 0 0 0 0 0 0 0 0 0 0 0 0 0 0 0 0 0 0 0 0 0 0 0 0 0 0 0 0 0 0 0 0 0 0 0 0 0 0 0 0 0 0 0 0 0 0 0 0 0 0 0 0 0 0 0 0 0 0 0 0 0 0 0 0 0 0 0 0 0 0 0 0 0 0 0 0 0 0 0 0 0 0 0 0 0 0 0 0 0 0 0 0 0 0 0 0 0 0 0 0 0 0 0 0 0 0 0 0 0 0 0 0 0 0 0 0 0 0 0 0 17 0 0 0 0 0 0 0 0 0 0 0 0 0 0 0 0 0 0 0 0 0 0 0 0 0 0 0 0 0 0 0 0 0 0 0 0 0 0 0 0 0 0 0 0 0 0 0 0 0 0 0 0 0 0 0 0 0 0 0 0 0 0 0 0 0 0 0 0 0 0 0 0 0 0 0 0 0 0 0 0 0 0 0 0 0 0 0 0 0 0 0 0 0 0 0 0 0 0 0 0 0 0 0 0 0 0 0 0 0 0 0 0 0 0 0 0 0 0 0 0 0 0 0 0 0 0 0 0 0 0 0 0 0 0 0 0 0 0 0 0 0 0 0 0 0 0 0 0 0 0 0 0 0 0 0 0 0 0 0 0 0 0 0 0 0 0 0 0 0 0 0 0 0 0 0 0 0 0 0 0 0 0 0 0 0 0 0 0 0 0 0 0 0 0 0 0 0 0 0 0 0 0 0 0 0 0 0 0 0 0 0 0 0 0 0 0 0 0 0 0 0 0 0 0 0 0 0 0 0 0 0 0 0 0 0 0 0 0 0 0 0 0 0 0 0 0 0 0 0 0 0 0 0 0 0 0 0 0 0 0 0 0 0 0 0 0 0 0 0 0 0 0 0 0 0 0 0 0 0 0 0 0 0 0 0 0 0 0 0 0 0 0 0 0 0 0 0 0 0 0 0 0 0 0 0 0 0 0 0 0 0 0 0 0 0 0 0 0 0 0 0 0 0 0 0 0 0 0 0 0 0 0 0 0 0 0 0 0 0 0 0 0 0 0 0 0 0 0 0 0 0 0 0 0 0 0 0 0 0 0 0 0 0 0 0 0 0 0 0 0 0 0 0 0 0 0 0 0 0 0 0 0 0 0 0 0 0 0 0 0 0 0 0 0 0 0.030575539568345326
0 0 0 0 0 0 0 0 0 0 0 0 0 0 0 0 0 0 0 0 0 0 0 0 0 0 0 0 0 0 0 0 0 0 0 0 0 0 0 0 0 0 0 0 0 0 0 0 0 0 0 0 0 0 0 0 0 0 0 0 0 0 0 0 0 0 0 0 0 0 0 0 0 0 0 0 0 0 0 0 0 0 0 0 0 0 0 0 0 0 0 0 0 0 0 0 0 0 0 0 0 0 0 0 0 0 0 0 0 0 0 0 0 0 0 0 0 0 0 0 0 0 0 0 0 0 0 0 0 0 0 0 0 0 0 0 0 0 0 0 0 0 0 0 0 0 0 0 0 0 0 0 0 0 0 0 0 0 0 0 17 0 0 0 0 0 0 0 0 0 0 0 0 0 0 0 0 0 0 0 0 0 0 0 0 0 0 0 0 0 0 0 0 0 0 0 0 0 0 0 0 0 0 0 0 0 0 0 0 0 0 0 0 0 0 0 0 0 0 0 0 0 0 0 0 0 0 0 0 0 0 0 0 0 0 0 0 0 0 0 0 0 0 0 0 0 0 0 0 0 0 0 0 0 0 0 0 0 0 0 0 0 0 0 0 0 0 0 0 0 0 0 0 0 0 0 0 0 0 0 0 0 0 0 0 0 0 0 0 0 0 0 0 0 0 0 0 0 0 0 0 0 0 0 0 0 0 0 0 0 0 0 0 0 0 0 0 0 0 0 0 0 0 0 0 0 0 0 0 0 0 0 0 0 0 0 0 0 0 0 0 0 0 0 0 0 0 0 0 0 0 0 0 0 0 0 0 0 0 0 0 0 0 0 0 0 0 0 0 0 0 0 0 0 0 0 0 0 0 0 0 0 0 0 0 0 0 0 0 0 0 0 0 0 0 0 0 0 0 0 0 0 0 0 0 0 0 0 0 0 0 0 0 0 0 0 0 0 0 0 0 0 0 0 0 0 0 0 0 0 0 0 0 0 0 0 0 0 0 0 0 0 0 0 0 0 0 0 0 0 0 0 0 0 0 0 0 0 0 0 0 0 0 0 0 0 0 0 0 0 0 0 0 0 0 0 0 0 0 0 0 0 0 0 0 0 0 0 0 0 0 0 0 0 0 0 0 0 0 0 0 0 0 0 0 0 0 0 0 0 0 0 0 0 0 0 0 0 0 0 0 0 0 0 0 0 0 0 0 0 0 0 0 0 0 0 0 0 0 0 0 0 0 0 0 0 0 0 0 0 0 0 0 0 0 0 0.030575539568345326
0 0 0 0 0 0 0 0 0 0 0 0 0 0 0 0 0 0 0 0 0 0 0 0 0 0 0 0 0 0 0 0 0 0 0 0 0 0 0 0 0 0 0 0 0 0 0 0 0 0 0 0 0 0 0 0 0 0 0 0 0 0 0 0 0 0 0 0 0 0 0 0 0 0 0 0 0 0 0 0 0 0 0 0 0 0 0 0 0 0 0 0 0 0 0 0 0 0 0 0 0 0 0 0 0 0 0 0 0 0 0 0 0 0 0 0 0 0 0 0 0 0 0 0 0 0 0 0 0 0 0 0 0 0 0 0 0 0 0 0 0 0 0 0 0 0 0 0 0 0 0 0 0 0 0 0 0 0 0 0 15 0 0 0 0 0 0 0 0 0 0 0 0 0 0 0 0 0 0 0 0 0 0 0 0 0 0 0 0 0 0 0 0 0 0 0 0 0 0 0 0 0 0 0 0 0 0 0 0 0 0 0 0 0 0 0 0 0 0 0 0 0 0 0 0 0 0 0 0 0 0 0 0 0 0 0 0 0 0 0 0 0 0 0 0 0 0 0 0 0 0 0 0 0 0 0 0 0 0 0 0 0 0 0 0 0 0 0 0 0 0 0 0 0 0 0 0 0 0 0 0 0 0 0 0 0 0 0 0 0 0 0 0 0 0 0 0 0 0 0 0 0 0 0 0 0 0 0 0 0 0 0 0 0 0 0 0 0 0 0 0 0 0 0 0 0 0 0 0 0 0 0 0 0 0 0 0 0 0 0 0 0 0 0 0 0 0 0 0 0 0 0 0 0 0 0 0 0 0 0 0 0 0 0 0 0 0 0 0 0 0 0 0 0 0 0 0 0 0 0 0 0 0 0 0 0 0 0 0 0 0 0 0 0 0 0 0 0 0 0 0 0 0 0 0 0 0 0 0 0 0 0 0 0 0 0 0 0 0 0 0 0 0 0 0 0 0 0 0 0 0 0 0 0 0 0 0 0 0 0 0 0 0 0 0 0 0 0 0 0 0 0 0 0 0 0 0 0 0 0 0 0 0 0 0 0 0 0 0 0 0 0 0 0 0 0 0 0 0 0 0 0 0 0 0 0 0 0 0 0 0 0 0 0 0 0 0 0 0 0 0 0 0 0 0 0 0 0 0 0 0 0 0 0 0 0 0 0 0 0 0 0 0 0 0 0 0 0 0 0 0 0 0 0 0 0 0 0 0 0 0 0 0 0 0 0 0 0 0 0 0 0 0 0 0 0 0.02697841726618705
0 0 0 0 0 0 0 0 0 0 0 0 0 0 0 0 0 0 0 0 0 0 0 0 0 0 0 0 0 0 0 0 0 0 0 0 0 0 0 0 0 0 0 0 0 0 0 0 0 0 0 0 0 0 0 0 0 0 0 0 0 0 0 0 0 0 0 0 0 0 0 0 0 0 0 0 0 0 0 0 0 0 0 0 0 0 0 0 0 0 0 0 0 0 0 0 0 0 0 0 0 0 0 0 0 0 0 0 0 0 0 0 0 0 0 0 0 0 0 0 0 0 0 0 0 0 0 0 0 0 0 0 0 0 0 0 0 0 0 0 0 0 0 0 0 0 0 0 0 0 0 0 0 0 0 0 0 0 0 0 13 0 0 0 0 0 0 0 0 0 0 0 0 0 0 0 0 0 0 0 0 0 0 0 0 0 0 0 0 0 0 0 0 0 0 0 0 0 0 0 0 0 0 0 0 0 0 0 0 0 0 0 0 0 0 0 0 0 0 0 0 0 0 0 0 0 0 0 0 0 0 0 0 0 0 0 0 0 0 0 0 0 0 0 0 0 0 0 0 0 0 0 0 0 0 0 0 0 0 0 0 0 0 0 0 0 0 0 0 0 0 0 0 0 0 0 0 0 0 0 0 0 0 0 0 0 0 0 0 0 0 0 0 0 0 0 0 0 0 0 0 0 0 0 0 0 0 0 0 0 0 0 0 0 0 0 0 0 0 0 0 0 0 0 0 0 0 0 0 0 0 0 0 0 0 0 0 0 0 0 0 0 0 0 0 0 0 0 0 0 0 0 0 0 0 0 0 0 0 0 0 0 0 0 0 0 0 0 0 0 0 0 0 0 0 0 0 0 0 0 0 0 0 0 0 0 0 0 0 0 0 0 0 0 0 0 0 0 0 0 0 0 0 0 0 0 0 0 0 0 0 0 0 0 0 0 0 0 0 0 0 0 0 0 0 0 0 0 0 0 0 0 0 0 0 0 0 0 0 0 0 0 0 0 0 0 0 0 0 0 0 0 0 0 0 0 0 0 0 0 0 0 0 0 0 0 0 0 0 0 0 0 0 0 0 0 0 0 0 0 0 0 0 0 0 0 0 0 0 0 0 0 0 0 0 0 0 0 0 0 0 0 0 0 0 0 0 0 0 0 0 0 0 0 0 0 0 0 0 0 0 0 0 0 0 0 0 0 0 0 0 0 0 0 0 0 0 0 0 0 0 0 0 0 0 0 0 0 0 0 0 0 0 0 0 0 0.023381294964028779
0 0 0 0 0 0 0 0 0 0 0 0 0 0 0 0 0 0 0 0 0 0 0 0 0 0 0 0 0 0 0 0 0 0 0 0 0 0 0 0 0 0 0 0 0 0 0 0 0 0 0 0 0 0 0 0 0 0 0 0 0 0 0 0 0 0 0 0 0 0 0 0 0 0 0 0 0 0 0 0 0 0 0 0 0 0 0 0 0 0 0 0 0 0 0 0 0 0 0 0 0 0 0 0 0 0 0 0 0 0 0 0 0 0 0 0 0 0 0 0 0 0 0 0 0 0 0 0 0 0 0 0 0 0 0 0 0 0 0 0 0 0 0 0 0 0 0 0 0 0 0 0 0 0 0 0 0 0 0 0 12 0 0 0 0 0 0 0 0 0 0 0 0 0 0 0 0 0 0 0 0 0 0 0 0 0 0 0 0 0 0 0 0 0 0 0 0 0 0 0 0 0 0 0 0 0 0 0 0 0 0 0 0 0 0 0 0 0 0 0 0 0 0 0 0 0 0 0 0 0 0 0 0 0 0 0 0 0 0 0 0 0 0 0 0 0 0 0 0 0 0 0 0 0 0 0 0 0 0 0 0 0 0 0 0 0 0 0 0 0 0 0 0 0 0 0 0 0 0 0 0 0 0 0 0 0 0 0 0 0 0 0 0 0 0 0 0 0 0 0 0 0 0 0 0 0 0 0 0 0 0 0 0 0 0 0 0 0 0 0 0 0 0 0 0 0 0 0 0 0 0 0 0 0 0 0 0 0 0 0 0 0 0 0 0 0 0 0 0 0 0 0 0 0 0 0 0 0 0 0 0 0 0 0 0 0 0 0 0 0 0 0 0 0 0 0 0 0 0 0 0 0 0 0 0 0 0 0 0 0 0 0 0 0 0 0 0 0 0 0 0 0 0 0 0 0 0 0 0 0 0 0 0 0 0 0 0 0 0 0 0 0 0 0 0 0 0 0 0 0 0 0 0 0 0 0 0 0 0 0 0 0 0 0 0 0 0 0 0 0 0 0 0 0 0 0 0 0 0 0 0 0 0 0 0 0 0 0 0 0 0 0 0 0 0 0 0 0 0 0 0 0 0 0 0 0 0 0 0 0 0 0 0 0 0 0 0 0 0 0 0 0 0 0 0 0 0 0 0 0 0 0 0 0 0 0 0 0 0 0 0 0 0 0 0 0 0 0 0 0 0 0 0 0 0 0 0 0 0 0 0 0 0 0 0 0 0 0 0 0 0 0 0 0 0 0 0.02158273381294964
0 0 0 0 0 0 0 0 0 0 0 0 0 0 0 0 0 0 0 0 0 0 0 0 0 0 0 0 0 0 0 0 0 0 0 0 0 0 0 0 0 0 0 0 0 0 0 0 0 0 0 0 0 0 0 0 0 0 0 0 0 0 0 0 0 0 0 0 0 0 0 0 0 0 0 0 0 0 0 0 0 0 0 0 0 0 0 0 0 0 0 0 0 0 0 0 0 0 0 0 0 0 0 0 0 0 0 0 0 0 0 0 0 0 0 0 0 0 0 0 0 0 0 0 0 0 0 0 0 0 0 0 0 0 0 0 0 0 0 0 0 0 0 0 0 0 0 0 0 0 0 0 0 0 0 0 0 0 0 0 13 0 0 0 0 0 0 0 0 0 0 0 0 0 0 0 0 0 0 0 0 0 0 0 0 0 0 0 0 0 0 0 0 0 0 0 0 0 0 0 0 0 0 0 0 0 0 0 0 0 0 0 0 0 0 0 0 0 0 0 0 0 0 0 0 0 0 0 0 0 0 0 0 0 0 0 0 0 0 0 0 0 0 0 0 0 0 0 0 0 0 0 0 0 0 0 0 0 0 0 0 0 0 0 0 0 0 0 0 0 0 0 0 0 0 0 0 0 0 0 0 0 0 0 0 0 0 0 0 0 0 0 0 0 0 0 0 0 0 0 0 0 0 0 0 0 0 0 0 0 0 0 0 0 0 0 0 0 0 0 0 0 0 0 0 0 0 0 0 0 0 0 0 0 0 0 0 0 0 0 0 0 0 0 0 0 0 0 0 0 0 0 0 0 0 0 0 0 0 0 0 0 0 0 0 0 0 0 0 0 0 0 0 0 0 0 0 0 0 0 0 0 0 0 0 0 0 0 0 0 0 0 0 0 0 0 0 0 0 0 0 0 0 0 0 0 0 0 0 0 0 0 0 0 0 0 0 0 0 0 0 0 0 0 0 0 0 0 0 0 0 0 0 0 0 0 0 0 0 0 0 0 0 0 0 0 0 0 0 0 0 0 0 0 0 0 0 0 0 0 0 0 0 0 0 0 0 0 0 0 0 0 0 0 0 0 0 0 0 0 0 0 0 0 0 0 0 0 0 0 0 0 0 0 0 0 0 0 0 0 0 0 0 0 0 0 0 0 0 0 0 0 0 0 0 0 0 0 0 0 0 0 0 0 0 0 0 0 0 0 0 0 0 0 0 0 0 0 0 0 0 0 0 0 0 0 0 0 0 0 0 0 0 0 0 0 0.023381294964028779
0 0 0 0 0 0 0 0 0 0 0 0 0 0 0 0 0 0 0 0 0 0 0 0 0 0 0 0 0 0 0 0 0 0 0 0 0 0 0 0 0 0 0 0 0 0 0 0 0 0 0 0 0 0 0 0 0 0 0 0 0 0 0 0 0 0 0 0 0 0 0 0 0 0 0 0 0 0 0 0 0 0 0 0 0 0 0 0 0 0 0 0 0 0 0 0 0 0 0 0 0 0 0 0 0 0 0 0 0 0 0 0 0 0 0 0 0 0 0 0 0 0 0 0 0 0 0 0 0 0 0 0 0 0 0 0 0 0 0 0 0 0 0 0 0 0 0 0 0 0 0 0 0 0 0 0 0 0 0 0 12 0 0 0 0 0 0 0 0 0 0 0 0 0 0 0 0 0 0 0 0 0 0 0 0 0 0 0 0 0 0 0 0 0 0 0 0 0 0 0 0 0 0 0 0 0 0 0 0 0 0 0 0 0 0 0 0 0 0 0 0 0 0 0 0 0 0 0 0 0 0 0 0 0 0 0 0 0 0 0 0 0 0 0 0 0 0 0 0 0 0 0 0 0 0 0 0 0 0 0 0 0 0 0 0 0 0 0 0 0 0 0 0 0 0 0 0 0 0 0 0 0 0 0 0 0 0 0 0 0 0 0 0 0 0 0 0 0 0 0 0 0 0 0 0 0 0 0 0 0 0 0 0 0 0 0 0 0 0 0 0 0 0 0 0 0 0 0 0 0 0 0 0 0 0 0 0 0 0 0 0 0 0 0 0 0 0 0 0 0 0 0 0 0 0 0 0 0 0 0 0 0 0 0 0 0 0 0 0 0 0 0 0 0 0 0 0 0 0 0 0 0 0 0 0 0 0 0 0 0 0 0 0 0 0 0 0 0 0 0 0 0 0 0 0 0 0 0 0 0 0 0 0 0 0 0 0 0 0 0 0 0 0 0 0 0 0 0 0 0 0 0 0 0 0 0 0 0 0 0 0 0 0 0 0 0 0 0 0 0 0 0 0 0 0 0 0 0 0 0 0 0 0 0 0 0 0 0 0 0 0 0 0 0 0 0 0 0 0 0 0 0 0 0 0 0 0 0 0 0 0 0 0 0 0 0 0 0 0 0 0 0 0 0 0 0 0 0 0 0 0 0 0 0 0 0 0 0 0 0 0 0 0 0 0 0 0 0 0 0 0 0 0 0 0 0 0 0 0 0 0 0 0 0 0 0 0 0 0 0 0 0 0 0 0 0 0.02158273381294964
0 0 0 0 0 0 0 0 0 0 0 0 0 0 0 0 0 0 0 0 0 0 0 0 0 0 0 0 0 0 0 0 0 0 0 0 0 0 0 0 0 0 0 0 0 0 0 0 0 0 0 0 0 0 0 0 0 0 0 0 0 0 0 0 0 0 0 0 0 0 0 0 0 0 0 0 0 0 0 0 0 0 0 0 0 0 0 0 0 0 0 0 0 0 0 0 0 0 0 0 0 0 0 0 0 0 0 0 0 0 0 0 0 0 0 0 0 0 0 0 0 0 0 0 0 0 0 0 0 0 0 0 0 0 0 0 0 0 0 0 0 0 0 0 0 0 0 0 0 0 0 0 0 0 0 0 0 0 0 0 12 0 0 0 0 0 0 0 0 0 0 0 0 0 0 0 0 0 0 0 0 0 0 0 0 0 0 0 0 0 0 0 0 0 0 0 0 0 0 0 0 0 0 0 0 0 0 0 0 0 0 0 0 0 0 0 0 0 0 0 0 0 0 0 0 0 0 0 0 0 0 0 0 0 0 0 0 0 0 0 0 0 0 0 0 0 0 0 0 0 0 0 0 0 0 0 0 0 0 0 0 0 0 0 0 0 0 0 0 0 0 0 0 0 0 0 0 0 0 0 0 0 0 0 0 0 0 0 0 0 0 0 0 0 0 0 0 0 0 0 0 0 0 0 0 0 0 0 0 0 0 0 0 0 0 0 0 0 0 0 0 0 0 0 0 0 0 0 0 0 0 0 0 0 0 0 0 0 0 0 0 0 0 0 0 0 0 0 0 0 0 0 0 0 0 0 0 0 0 0 0 0 0 0 0 0 0 0 0 0 0 0 0 0 0 0 0 0 0 0 0 0 0 0 0 0 0 0 0 0 0 0 0 0 0 0 0 0 0 0 0 0 0 0 0 0 0 0 0 0 0 0 0 0 0 0 0 0 0 0 0 0 0 0 0 0 0 0 0 0 0 0 0 0 0 0 0 0 0 0 0 0 0 0 0 0 0 0 0 0 0 0 0 0 0 0 0 0 0 0 0 0 0 0 0 0 0 0 0 0 0 0 0 0 0 0 0 0 0 0 0 0 0 0 0 0 0 0 0 0 0 0 0 0 0 0 0 0 0 0 0 0 0 0 0 0 0 0 0 0 0 0 0 0 0 0 0 0 0 0 0 0 0 0 0 0 0 0 0 0 0 0 0 0 0 0 0 0 0 0 0 0 0 0 0 0 0 0 0 0 0 0 0 0 0 0 0.02158273381294964
0 0 0 0 0 0 0 0 0 0 0 0 0 0 0 0 0 0 0 0 0 0 0 0 0 0 0 0 0 0 0 0 0 0 0 0 0 0 0 0 0 0 0 0 0 0 0 0 0 0 0 0 0 0 0 0 0 0 0 0 0 0 0 0 0 0 0 0 0 0 0 0 0 0 0 0 0 0 0 0 0 0 0 0 0 0 0 0 0 0 0 0 0 0 0 0 0 0 0 0 0 0 0 0 0 0 0 0 0 0 0 0 0 0 0 0 0 0 0 0 0 0 0 0 0 0 0 0 0 0 0 0 0 0 0 0 0 0 0 0 0 0 0 0 0 0 0 0 0 0 0 0 0 0 0 0 0 0 0 0 11 0 0 0 0 0 0 0 0 0 0 0 0 0 0 0 0 0 0 0 0 0 0 0 0 0 0 0 0 0 0 0 0 0 0 0 0 0 0 0 0 0 0 0 0 0 0 0 0 0 0 0 0 0 0 0 0 0 0 0 0 0 0 0 0 0 0 0 0 0 0 0 0 0 0 0 0 0 0 0 0 0 0 0 0 0 0 0 0 0 0 0 0 0 0 0 0 0 0 0 0 0 0 0 0 0 0 0 0 0 0 0 0 0 0 0 0 0 0 0 0 0 0 0 0 0 0 0 0 0 0 0 0 0 0 0 0 0 0 0 0 0 0 0 0 0 0 0 0 0 0 0 0 0 0 0 0 0 0 0 0 0 0 0 0 0 0 0 0 0 0 0 0 0 0 0 0 0 0 0 0 0 0 0 0 0 0 0 0 0 0 0 0 0 0 0 0 0 0 0 0 0 0 0 0 0 0 0 0 0 0 0 0 0 0 0 0 0 0 0 0 0 0 0 0 0 0 0 0 0 0 0 0 0 0 0 0 0 0 0 0 0 0 0 0 0 0 0 0 0 0 0 0 0 0 0 0 0 0 0 0 0 0 0 0 0 0 0 0 0 0 0 0 0 0 0 0 0 0 0 0 0 0 0 0 0 0 0 0 0 0 0 0 0 0 0 0 0 0 0 0 0 0 0 0 0 0 0 0 0 0 0 0 0 0 0 0 0 0 0 0 0 0 0 0 0 0 0 0 0 0 0 0 0 0 0 0 0 0 0 0 0 0 0 0 0 0 0 0 0 0 0 0 0 0 0 0 0 0 0 0 0 0 0 0 0 0 0 0 0 0 0 0 0 0 0 0 0 0 0 0 0 0 0 0 0 0 0 0 0 0 0 0 0 0 0 0.019784172661870503
0 0 0 0 0 0 0 0 0 0 0 0 0 0 0 0 0 0 0 0 0 0 0 0 0 0 0 0 0 0 0 0 0 0 0 0 0 0 0 0 0 0 0 0 0 0 0 0 0 0 0 0 0 0 0 0 0 0 0 0 0 0 0 0 0 0 0 0 0 0 0 0 0 0 0 0 0 0 0 0 0 0 0 0 0 0 0 0 0 0 0 0 0 0 0 0 0 0 0 0 0 0 0 0 0 0 0 0 0 0 0 0 0 0 0 0 0 0 0 0 0 0 0 0 0 0 0 0 0 0 0 0 0 0 0 0 0 0 0 0 0 0 0 0 0 0 0 0 0 0 0 0 0 0 0 0 0 0 0 0 10 0 0 0 0 0 0 0 0 0 0 0 0 0 0 0 0 0 0 0 0 0 0 0 0 0 0 0 0 0 0 0 0 0 0 0 0 0 0 0 0 0 0 0 0 0 0 0 0 0 0 0 0 0 0 0 0 0 0 0 0 0 0 0 0 0 0 0 0 0 0 0 0 0 0 0 0 0 0 0 0 0 0 0 0 0 0 0 0 0 0 0 0 0 0 0 0 0 0 0 0 0 0 0 0 0 0 0 0 0 0 0 0 0 0 0 0 0 0 0 0 0 0 0 0 0 0 0 0 0 0 0 0 0 0 0 0 0 0 0 0 0 0 0 0 0 0 0 0 0 0 0 0 0 0 0 0 0 0 0 0 0 0 0 0 0 0 0 0 0 0 0 0 0 0 0 0 0 0 0 0 0 0 0 0 0 0 0 0 0 0 0 0 0 0 0 0 0 0 0 0 0 0 0 0 0 0 0 0 0 0 0 0 0 0 0 0 0 0 0 0 0 0 0 0 0 0 0 0 0 0 0 0 0 0 0 0 0 0 0 0 0 0 0 0 0 0 0 0 0 0 0 0 0 0 0 0 0 0 0 0 0 0 0 0 0 0 0 0 0 0 0 0 0 0 0 0 0 0 0 0 0 0 0 0 0 0 0 0 0 0 0 0 0 0 0 0 0 0 0 0 0 0 0 0 0 0 0 0 0 0 0 0 0 0 0 0 0 0 0 0 0 0 0 0 0 0 0 0 0 0 0 0 0 0 0 0 0 0 0 0 0 0 0 0 0 0 0 0 0 0 0 0 0 0 0 0 0 0 0 0 0 0 0 0 0 0 0 0 0 0 0 0 0 0 0 0 0 0 0 0 0 0 0 0 0 0 0 0 0 0 0 0 0 0 0 0.017985611510791367
0 0 0 0 0 0 0 0 0 0 0 0 0 0 0 0 0 0 0 0 0 0 0 0 0 0 0 0 0 0 0 0 0 0 0 0 0 0 0 0 0 0 0 0 0 0 0 0 0 0 0 0 0 0 0 0 0 0 0 0 0 0 0 0 0 0 0 0 0 0 0 0 0 0 0 0 0 0 0 0 0 0 0 0 0 0 0 0 0 0 0 0 0 0 0 0 0 0 0 0 0 0 0 0 0 0 0 0 0 0 0 0 0 0 0 0 0 0 0 0 0 0 0 0 0 0 0 0 0 0 0 0 0 0 0 0 0 0 0 0 0 0 0 0 0 0 0 0 0 0 0 0 0 0 0 0 0 0 0 0 11 0 0 0 0 0 0 0 0 0 0 0 0 0 0 0 0 0 0 0 0 0 0 0 0 0 0 0 0 0 0 0 0 0 0 0 0 0 0 0 0 0 0 0 0 0 0 0 0 0 0 0 0 0 0 0 0 0 0 0 0 0 0 0 0 0 0 0 0 0 0 0 0 0 0 0 0 0 0 0 0 0 0 0 0 0 0 0 0 0 0 0 0 0 0 0 0 0 0 0 0 0 0 0 0 0 0 0 0 0 0 0 0 0 0 0 0 0 0 0 0 0 0 0 0 0 0 0 0 0 0 0 0 0 0 0 0 0 0 0 0 0 0 0 0 0 0 0 0 0 0 0 0 0 0 0 0 0 0 0 0 0 0 0 0 0 0 0 0 0 0 0 0 0 0 0 0 0 0 0 0 0 0 0 0 0 0 0 0 0 0 0 0 0 0 0 0 0 0 0 0 0 0 0 0 0 0 0 0 0 0 0 0 0 0 0 0 0 0 0 0 0 0 0 0 0 0 0 0 0 0 0 0 0 0 0 0 0 0 0 0 0 0 0 0 0 0 0 0 0 0 0 0 0 0 0 0 0 0 0 0 0 0 0 0 0 0 0 0 0 0 0 0 0 0 0 0 0 0 0 0 0 0 0 0 0 0 0 0 0 0 0 0 0 0 0 0 0 0 0 0 0 0 0 0 0 0 0 0 0 0 0 0 0 0 0 0 0 0 0 0 0 0 0 0 0 0 0 0 0 0 0 0 0 0 0 0 0 0 0 0 0 0 0 0 0 0 0 0 0 0 0 0 0 0 0 0 0 0 0 0 0 0 0 0 0 0 0 0 0 0 0 0 0 0 0 0 0 0 0 0 0 0 0 0 0 0 0 0 0 0 0 0 0 0 0 0.019784172661870503
0 0 0 0 0 0 0 0 0 0 0 0 0 0 0 0 0 0 0 0 0 0 0 0 0 0 0 0 0 0 0 0 0 0 0 0 0 0 0 0 0 0 0 0 0 0 0 0 0 0 0 0 0 0 0 0 0 0 0 0 0 0 0 0 0 0 0 0 0 0 0 0 0 0 0 0 0 0 0 0 0 0 0 0 0 0 0 0 0 0 0 0 0 0 0 0 0 0 0 0 0 0 0 0 0 0 0 0 0 0 0 0 0 0 0 0 0 0 0 0 0 0 0 0 0 0 0 0 0 0 0 0 0 0 0 0 0 0 0 0 0 0 0 0 0 0 0 0 0 0 0 0 0 0 0 0 0 0 0 0 10 0 0 0 0 0 0 0 0 0 0 0 0 0 0 0 0 0 0 0 0 0 0 0 0 0 0 0 0 0 0 0 0 0 0 0 0 0 0 0 0 0 0 0 0 0 0 0 0 0 0 0 0 0 0 0 0 0 0 0 0 0 0 0 0 0 0 0 0 0 0 0 0 0 0 0 0 0 0 0 0 0 0 0 0 0 0 0 0 0 0 0 0 0 0 0 0 0 0 0 0 0 0 0 0 0 0 0 0 0 0 0 0 0 0 0 0 0 0 0 0 0 0 0 0 0 0 0 0 0 0 0 0 0 0 0 0 0 0 0 0 0 0 0 0 0 0 0 0 0 0 0 0 0 0 0 0 0 0 0 0 0 0 0 0 0 0 0 0 0 0 0 0 0 0 0 0 0 0 0 0 0 0 0 0 0 0 0 0 0 0 0 0 0 0 0 0 0 0 0 0 0 0 0 0 0 0 0 0 0 0 0 0 0 0 0 0 0 0 0 0 0 0 0 0 0 0 0 0 0 0 0 0 0 0 0 0 0 0 0 0 0 0 0 0 0 0 0 0 0 0 0 0 0 0 0 0 0 0 0 0 0 0 0 0 0 0 0 0 0 0 0 0 0 0 0 0 0 0 0 0 0 0 0 0 0 0 0 0 0 0 0 0 0 0 0 0 0 0 0 0 0 0 0 0 0 0 0 0 0 0 0 0 0 0 0 0 0 0 0 0 0 0 0 0 0 0 0 0 0 0 0 0 0 0 0 0 0 0 0 0 0 0 0 0 0 0 0 0 0 0 0 0 0 0 0 0 0 0 0 0 0 0 0 0 0 0 0 0 0 0 0 0 0 0 0 0 0 0 0 0 0 0 0 0 0 0 0 0 0 0 0 0 0 0 0 0.017985611510791367
0 0 0 0 0 0 0 0 0 0 0 0 0 0 0 0 0 0 0 0 0 0 0 0 0 0 0 0 0 0 0 0 0 0 0 0 0 0 0 0 0 0 0 0 0 0 0 0 0 0 0 0 0 0 0 0 0 0 0 0 0 0 0 0 0 0 0 0 0 0 0 0 0 0 0 0 0 0 0 0 0 0 0 0 0 0 0 0 0 0 0 0 0 0 0 0 0 0 0 0 0 0 0 0 0 0 0 0 0 0 0 0 0 0 0 0 0 0 0 0 0 0 0 0 0 0 0 0 0 0 0 0 0 0 0 0 0 0 0 0 0 0 0 0 0 0 0 0 0 0 0 0 0 0 0 0 0 0 0 0 10 0 0 0 0 0 0 0 0 0 0 0 0 0 0 0 0 0 0 0 0 0 0 0 0 0 0 0 0 0 0 0 0 0 0 0 0 0 0 0 0 0 0 0 0 0 0 0 0 0 0 0 0 0 0 0 0 0 0 0 0 0 0 0 0 0 0 0 0 0 0 0 0 0 0 0 0 0 0 0 0 0 0 0 0 0 0 0 0 0 0 0 0 0 0 0 0 0 0 0 0 0 0 0 0 0 0 0 0 0 0 0 0 0 0 0 0 0 0 0 0 0 0 0 0 0 0 0 0 0 0 0 0 0 0 0 0 0 0 0 0 0 0 0 0 0 0 0 0 0 0 0 0 0 0 0 0 0 0 0 0 0 0 0 0 0 0 0 0 0 0 0 0 0 0 0 0 0 0 0 0 0 0 0 0 0 0 0 0 0 0 0 0 0 0 0 0 0 0 0 0 0 0 0 0 0 0 0 0 0 0 0 0 0 0 0 0 0 0 0 0 0 0 0 0 0 0 0 0 0 0 0 0 0 0 0 0 0 0 0 0 0 0 0 0 0 0 0 0 0 0 0 0 0 0 0 0 0 0 0 0 0 0 0 0 0 0 0 0 0 0 0 0 0 0 0 0 0 0 0 0 0 0 0 0 0 0 0 0 0 0 0 0 0 0 0 0 0 0 0 0 0 0 0 0 0 0 0 0 0 0 0 0 0 0 0 0 0 0 0 0 0 0 0 0 0 0 0 0 0 0 0 0 0 0 0 0 0 0 0 0 0 0 0 0 0 0 0 0 0 0 0 0 0 0 0 0 0 0 0 0 0 0 0 0 0 0 0 0 0 0 0 0 0 0 0 0 0 0 0 0 0 0 0 0 0 0 0 0 0 0 0 0 0 0 0 0.017985611510791367
0 0 0 0 0 0 0 0 0 0 0 0 0 0 0 0 0 0 0 0 0 0 0 0 0 0 0 0 0 0 0 0 0 0 0 0 0 0 0 0 0 0 0 0 0 0 0 0 0 0 0 0 0 0 0 0 0 0 0 0 0 0 0 0 0 0 0 0 0 0 0 0 0 0 0 0 0 0 0 0 0 0 0 0 0 0 0 0 0 0 0 0 0 0 0 0 0 0 0 0 0 0 0 0 0 0 0 0 0 0 0 0 0 0 0 0 0 0 0 0 0 0 0 0 0 0 0 0 0 0 0 0 0 0 0 0 0 0 0 0 0 0 0 0 0 0 0 0 0 0 0 0 0 0 0 0 0 0 0 0 10 0 0 0 0 0 0 0 0 0 0 0 0 0 0 0 0 0 0 0 0 0 0 0 0 0 0 0 0 0 0 0 0 0 0 0 0 0 0 0 0 0 0 0 0 0 0 0 0 0 0 0 0 0 0 0 0 0 0 0 0 0 0 0 0 0 0 0 0 0 0 0 0 0 0 0 0 0 0 0 0 0 0 0 0 0 0 0 0 0 0 0 0 0 0 0 0 0 0 0 0 0 0 0 0 0 0 0 0 0 0 0 0 0 0 0 0 0 0 0 0 0 0 0 0 0 0 0 0 0 0 0 0 0 0 0 0 0 0 0 0 0 0 0 0 0 0 0 0 0 0 0 0 0 0 0 0 0 0 0 0 0 0 0 0 0 0 0 0 0 0 0 0 0 0 0 0 0 0 0 0 0 0 0 0 0 0 0 0 0 0 0 0 0 0 0 0 0 0 0 0 0 0 0 0 0 0 0 0 0 0 0 0 0 0 0 0 0 0 0 0 0 0 0 0 0 0 0 0 0 0 0 0 0 0 0 0 0 0 0 0 0 0 0 0 0 0 0 0 0 0 0 0 0 0 0 0 0 0 0 0 0 0 0 0 0 0 0 0 0 0 0 0 0 0 0 0 0 0 0 0 0 0 0 0 0 0 0 0 0 0 0 0 0 0 0 0 0 0 0 0 0 0 0 0 0 0 0 0 0 0 0 0 0 0 0 0 0 0 0 0 0 0 0 0 0 0 0 0 0 0 0 0 0 0 0 0 0 0 0 0 0 0 0 0 0 0 0 0 0 0 0 0 0 0 0 0 0 0 0 0 0 0 0 0 0 0 0 0 0 0 0 0 0 0 0 0 0 0 0 0 0 0 0 0 0 0 0 0 0 0 0 0 0 0 0 0.017985611510791367
0 0 0 0 0 0 0 0 0 0 0 0 0 0 0 0 0 0 0 0 0 0 0 0 0 0 0 0 0 0 0 0 0 0 0 0 0 0 0 0 0 0 0 0 0 0 0 0 0 0 0 0 0 0 0 0 0 0 0 0 0 0 0 0 0 0 0 0 0 0 0 0 0 0 0 0 0 0 0 0 0 0 0 0 0 0 0 0 0 0 0 0 0 0 0 0 0 0 0 0 0 0 0 0 0 0 0 0 0 0 0 0 0 0 0 0 0 0 0 0 0 0 0 0 0 0 0 0 0 0 0 0 0 0 0 0 0 0 0 0 0 0 0 0 0 0 0 0 0 0 0 0 0 0 0 0 0 0 0 0 10 0 0 0 0 0 0 0 0 0 0 0 0 0 0 0 0 0 0 0 0 0 0 0 0 0 0 0 0 0 0 0 0 0 0 0 0 0 0 0 0 0 0 0 0 0 0 0 0 0 0 0 0 0 0 0 0 0 0 0 0 0 0 0 0 0 0 0 0 0 0 0 0 0 0 0 0 0 0 0 0 0 0 0 0 0 0 0 0 0 0 0 0 0 0 0 0 0 0 0 0 0 0 0 0 0 0 0 0 0 0 0 0 0 0 0 0 0 0 0 0 0 0 0 0 0 0 0 0 0 0 0 0 0 0 0 0 0 0 0 0 0 0 0 0 0 0 0 0 0 0 0 0 0 0 0 0 0 0 0 0 0 0 0 0 0 0 0 0 0 0 0 0 0 0 0 0 0 0 0 0 0 0 0 0 0 0 0 0 0 0 0 0 0 0 0 0 0 0 0 0 0 0 0 0 0 0 0 0 0 0 0 0 0 0 0 0 0 0 0 0 0 0 0 0 0 0 0 0 0 0 0 0 0 0 0 0 0 0 0 0 0 0 0 0 0 0 0 0 0 0 0 0 0 0 0 0 0 0 0 0 0 0 0 0 0 0 0 0 0 0 0 0 0 0 0 0 0 0 0 0 0 0 0 0 0 0 0 0 0 0 0 0 0 0 0 0 0 0 0 0 0 0 0 0 0 0 0 0 0 0 0 0 0 0 0 0 0 0 0 0 0 0 0 0 0 0 0 0 0 0 0 0 0 0 0 0 0 0 0 0 0 0 0 0 0 0 0 0 0 0 0 0 0 0 0 0 0 0 0 0 0 0 0 0 0 0 0 0 0 0 0 0 0 0 0 0 0 0 0 0 0 0 0 0 0 0 0 0 0 0 0 0 0 0 0 0.017985611510791367
0 0 0 0 0 0 0 0 0 0 0 0 0 0 0 0 0 0 0 0 0 0 0 0 0 0 0 0 0 0 0 0 0 0 0 0 0 0 0 0 0 0 0 0 0 0 0 0 0 0 0 0 0 0 0 0 0 0 0 0 0 0 0 0 0 0 0 0 0 0 0 0 0 0 0 0 0 0 0 0 0 0 0 0 0 0 0 0 0 0 0 0 0 0 0 0 0 0 0 0 0 0 0 0 0 0 0 0 0 0 0 0 0 0 0 0 0 0 0 0 0 0 0 0 0 0 0 0 0 0 0 0 0 0 0 0 0 0 0 0 0 0 0 0 0 0 0 0 0 0 0 0 0 0 0 0 0 0 0 0 9 0 0 0 0 0 0 0 0 0 0 0 0 0 0 0 0 0 0 0 0 0 0 0 0 0 0 0 0 0 0 0 0 0 0 0 0 0 0 0 0 0 0 0 0 0 0 0 0 0 0 0 0 0 0 0 0 0 0 0 0 0 0 0 0 0 0 0 0 0 0 0 0 0 0 0 0 0 0 0 0 0 0 0 0 0 0 0 0 0 0 0 0 0 0 0 0 0 0 0 0 0 0 0 0 0 0 0 0 0 0 0 0 0 0 0 0 0 0 0 0 0 0 0 0 0 0 0 0 0 0 0 0 0 0 0 0 0 0 0 0 0 0 0 0 0 0 0 0 0 0 0 0 0 0 0 0 0 0 0 0 0 0 0 0 0 0 0 0 0 0 0 0 0 0 0 0 0 0 0 0 0 0 0 0 0 0 0 0 0 0 0 0 0 0 0 0 0 0 0 0 0 0 0 0 0 0 0 0 0 0 0 0 0 0 0 0 0 0 0 0 0 0 0 0 0 0 0 0 0 0 0 0 0 0 0 0 0 0 0 0 0 0 0 0 0 0 0 0 0 0 0 0 0 0 0 0 0 0 0 0 0 0 0 0 0 0 0 0 0 0 0 0 0 0 0 0 0 0 0 0 0 0 0 0 0 0 0 0 0 0 0 0 0 0 0 0 0 0 0 0 0 0 0 0 0 0 0 0 0 0 0 0 0 0 0 0 0 0 0 0 0 0 0 0 0 0 0 0 0 0 0 0 0 0 0 0 0 0 0 0 0 0 0 0 0 0 0 0 0 0 0 0 0 0 0 0 0 0 0 0 0 0 0 0 0 0 0 0 0 0 0 0 0 0 0 0 0 0 0 0 0 0 0 0 0 0 0 0 0 0 0 0 0 0 0 0.01618705035971223
0 0 0 0 0 0 0 0 0 0 0 0 0 0 0 0 0 0 0 0 0 0 0 0 0 0 0 0 0 0 0 0 0 0 0 0 0 0 0 0 0 0 0 0 0 0 0 0 0 0 0 0 0 0 0 0 0 0 0 0 0 0 0 0 0 0 0 0 0 0 0 0 0 0 0 0 0 0 0 0 0 0 0 0 0 0 0 0 0 0 0 0 0 0 0 0 0 0 0 0 0 0 0 0 0 0 0 0 0 0 0 0 0 0 0 0 0 0 0 0 0 0 0 0 0 0 0 0 0 0 0 0 0 0 0 0 0 0 0 0 0 0 0 0 0 0 0 0 0 0 0 0 0 0 0 0 0 0 0 0 9 0 0 0 0 0 0 0 0 0 0 0 0 0 0 0 0 0 0 0 0 0 0 0 0 0 0 0 0 0 0 0 0 0 0 0 0 0 0 0 0 0 0 0 0 0 0 0 0 0 0 0 0 0 0 0 0 0 0 0 0 0 0 0 0 0 0 0 0 0 0 0 0 0 0 0 0 0 0 0 0 0 0 0 0 0 0 0 0 0 0 0 0 0 0 0 0 0 0 0 0 0 0 0 0 0 0 0 0 0 0 0 0 0 0 0 0 0 0 0 0 0 0 0 0 0 0 0 0 0 0 0 0 0 0 0 0 0 0 0 0 0 0 0 0 0 0 0 0 0 0 0 0 0 0 0 0 0 0 0 0 0 0 0 0 0 0 0 0 0 0 0 0 0 0 0 0 0 0 0 0 0 0 0 0 0 0 0 0 0 0 0 0 0 0 0 0 0 0 0 0 0 0 0 0 0 0 0 0 0 0 0 0 0 0 0 0 0 0 0 0 0 0 0 0 0 0 0 0 0 0 0 0 0 0 0 0 0 0 0 0 0 0 0 0 0 0 0 0 0 0 0 0 0 0 0 0 0 0 0 0 0 0 0 0 0 0 0 0 0 0 0 0 0 0 0 0 0 0 0 0 0 0 0 0 0 0 0 0 0 0 0 0 0 0 0 0 0 0 0 0 0 0 0 0 0 0 0 0 0 0 0 0 0 0 0 0 0 0 0 0 0 0 0 0 0 0 0 0 0 0 0 0 0 0 0 0 0 0 0 0 0 0 0 0 0 0 0 0 0 0 0 0 0 0 0 0 0 0 0 0 0 0 0 0 0 0 0 0 0 0 0 0 0 0 0 0 0 0 0 0 0 0 0 0 0 0 0 0 0 0 0 0 0 0 0 0.01618705035971223
0 0 0 0 0 0 0 0 0 0 0 0 0 0 0 0 0 0 0 0 0 0 0 0 0 0 0 0 0 0 0 0 0 0 0 0 0 0 0 0 0 0 0 0 0 0 0 0 0 0 0 0 0 0 0 0 0 0 0 0 0 0 0 0 0 0 0 0 0 0 0 0 0 0 0 0 0 0 0 0 0 0 0 0 0 0 0 0 0 0 0 0 0 0 0 0 0 0 0 0 0 0 0 0 0 0 0 0 0 0 0 0 0 0 0 0 0 0 0 0 0 0 0 0 0 0 0 0 0 0 0 0 0 0 0 0 0 0 0 0 0 0 0 0 0 0 0 0 0 0 0 0 0 0 0 0 0 0 0 0 8 0 0 0 0 0 0 0 0 0 0 0 0 0 0 0 0 0 0 0 0 0 0 0 0 0 0 0 0 0 0 0 0 0 0 0 0 0 0 0 0 0 0 0 0 0 0 0 0 0 0 0 0 0 0 0 0 0 0 0 0 0 0 0 0 0 0 0 0 0 0 0 0 0 0 0 0 0 0 0 0 0 0 0 0 0 0 0 0 0 0 0 0 0 0 0 0 0 0 0 0 0 0 0 0 0 0 0 0 0 0 0 0 0 0 0 0 0 0 0 0 0 0 0 0 0 0 0 0 0 0 0 0 0 0 0 0 0 0 0 0 0 0 0 0 0 0 0 0 0 0 0 0 0 0 0 0 0 0 0 0 0 0 0 0 0 0 0 0 0 0 0 0 0 0 0 0 0 0 0 0 0 0 0 0 0 0 0 0 0 0 0 0 0 0 0 0 0 0 0 0 0 0 0 0 0 0 0 0 0 0 0 0 0 0 0 0 0 0 0 0 0 0 0 0 0 0 0 0 0 0 0 0 0 0 0 0 0 0 0 0 0 0 0 0 0 0 0 0 0 0 0 0 0 0 0 0 0 0 0 0 0 0 0 0 0 0 0 0 0 0 0 0 0 0 0 0 0 0 0 0 0 0 0 0 0 0 0 0 0 0 0 0 0 0 0 0 0 0 0 0 0 0 0 0 0 0 0 0 0 0 0 0 0 0 0 0 0 0 0 0 0 0 0 0 0 0 0 0 0 0 0 0 0 0 0 0 0 0 0 0 0 0 0 0 0 0 0 0 0 0 0 0 0 0 0 0 0 0 0 0 0 0 0 0 0 0 0 0 0 0 0 0 0 0 0 0 0 0 0 0 0 0 0 0 0 0 0 0 0 0 0 0 0 0 0 0.014388489208633095
0 0 0 0 0 0 0 0 0 0 0 0 0 0 0 0 0 0 0 0 0 0 0 0 0 0 0 0 0 0 0 0 0 0 0 0 0 0 0 0 0 0 0 0 0 0 0 0 0 0 0 0 0 0 0 0 0 0 0 0 0 0 0 0 0 0 0 0 0 0 0 0 0 0 0 0 0 0 0 0 0 0 0 0 0 0 0 0 0 0 0 0 0 0 0 0 0 0 0 0 0 0 0 0 0 0 0 0 0 0 0 0 0 0 0 0 0 0 0 0 0 0 0 0 0 0 0 0 0 0 0 0 0 0 0 0 0 0 0 0 0 0 0 0 0 0 0 0 0 0 0 0 0 0 0 0 0 0 0 0 5 0 0 0 0 0 0 0 0 0 0 0 0 0 0 0 0 0 0 0 0 0 0 0 0 0 0 0 0 0 0 0 0 0 0 0 0 0 0 0 0 0 0 0 0 0 0 0 0 0 0 0 0 0 0 0 0 0 0 0 0 0 0 0 0 0 0 0 0 0 0 0 0 0 0 0 0 0 0 0 0 0 0 0 0 0 0 0 0 0 0 0 0 0 0 0 0 0 0 0 0 0 0 0 0 0 0 0 0 0 0 0 0 0 0 0 0 0 0 0 0 0 0 0 0 0 0 0 0 0 0 0 0 0 0 0 0 0 0 0 0 0 0 0 0 0 0 0 0 0 0 0 0 0 0 0 0 0 0 0 0 0 0 0 0 0 0 0 0 0 0 0 0 0 0 0 0 0 0 0 0 0 0 0 0 0 0 0 0 0 0 0 0 0 0 0 0 0 0 0 0 0 0 0 0 0 0 0 0 0 0 0 0 0 0 0 0 0 0 0 0 0 0 0 0 0 0 0 0 0 0 0 0 0 0 0 0 0 0 0 0 0 0 0 0 0 0 0 0 0 0 0 0 0 0 0 0 0 0 0 0 0 0 0 0 0 0 0 0 0 0 0 0 0 0 0 0 0 0 0 0 0 0 0 0 0 0 0 0 0 0 0 0 0 0 0 0 0 0 0 0 0 0 0 0 0 0 0 0 0 0 0 0 0 0 0 0 0 0 0 0 0 0 0 0 0 0 0 0 0 0 0 0 0 0 0 0 0 0 0 0 0 0 0 0 0 0 0 0 0 0 0 0 0 0 0 0 0 0 0 0 0 0 0 0 0 0 0 0 0 0 0 0 0 0 0 0 0 0 0 0 0 0 0 0 0 0 0 0 0 0 0 0 0 0 0 0.008992805755395683
0 0 0 0 0 0 0 0 0 0 0 0 0 0 0 0 0 0 0 0 0 0 0 0 0 0 0 0 0 0 0 0 0 0 0 0 0 0 0 0 0 0 0 0 0 0 0 0 0 0 0 0 0 0 0 0 0 0 0 0 0 0 0 0 0 0 0 0 0 0 0 0 0 0 0 0 0 0 0 0 0 0 0 0 0 0 0 0 0 0 0 0 0 0 0 0 0 0 0 0 0 0 0 0 0 0 0 0 0 0 0 0 0 0 0 0 0 0 0 0 0 0 0 0 0 0 0 0 0 0 0 0 0 0 0 0 0 0 0 0 0 0 0 0 0 0 0 0 0 0 0 0 0 0 0 0 0 0 0 0 4 0 0 0 0 0 0 0 0 0 0 0 0 0 0 0 0 0 0 0 0 0 0 0 0 0 0 0 0 0 0 0 0 0 0 0 0 0 0 0 0 0 0 0 0 0 0 0 0 0 0 0 0 0 0 0 0 0 0 0 0 0 0 0 0 0 0 0 0 0 0 0 0 0 0 0 0 0 0 0 0 0 0 0 0 0 0 0 0 0 0 0 0 0 0 0 0 0 0 0 0 0 0 0 0 0 0 0 0 0 0 0 0 0 0 0 0 0 0 0 0 0 0 0 0 0 0 0 0 0 0 0 0 0 0 0 0 0 0 0 0 0 0 0 0 0 0 0 0 0 0 0 0 0 0 0 0 0 0 0 0 0 0 0 0 0 0 0 0 0 0 0 0 0 0 0 0 0 0 0 0 0 0 0 0 0 0 0 0 0 0 0 0 0 0 0 0 0 0 0 0 0 0 0 0 0 0 0 0 0 0 0 0 0 0 0 0 0 0 0 0 0 0 0 0 0 0 0 0 0 0 0 0 0 0 0 0 0 0 0 0 0 0 0 0 0 0 0 0 0 0 0 0 0 0 0 0 0 0 0 0 0 0 0 0 0 0 0 0 0 0 0 0 0 0 0 0 0 0 0 0 0 0 0 0 0 0 0 0 0 0 0 0 0 0 0 0 0 0 0 0 0 0 0 0 0 0 0 0 0 0 0 0 0 0 0 0 0 0 0 0 0 0 0 0 0 0 0 0 0 0 0 0 0 0 0 0 0 0 0 0 0 0 0 0 0 0 0 0 0 0 0 0 0 0 0 0 0 0 0 0 0 0 0 0 0 0 0 0 0 0 0 0 0 0 0 0 0 0 0 0 0 0 0 0 0 0 0 0 0 0 0 0 0 0 0 0.007194244604316547
0 0 0 0 0 0 0 0 0 0 0 0 0 0 0 0 0 0 0 0 0 0 0 0 0 0 0 0 0 0 0 0 0 0 0 0 0 0 0 0 0 0 0 0 0 0 0 0 0 0 0 0 0 0 0 0 0 0 0 0 0 0 0 0 0 0 0 0 0 0 0 0 0 0 0 0 0 0 0 0 0 0 0 0 0 0 0 0 0 0 0 0 0 0 0 0 0 0 0 0 0 0 0 0 0 0 0 0 0 0 0 0 0 0 0 0 0 0 0 0 0 0 0 0 0 0 0 0 0 0 0 0 0 0 0 0 0 0 0 0 0 0 0 0 0 0 0 0 0 0 0 0 0 0 0 0 0 0 0 0 3 0 0 0 0 0 0 0 0 0 0 0 0 0 0 0 0 0 0 0 0 0 0 0 0 0 0 0 0 0 0 0 0 0 0 0 0 0 0 0 0 0 0 0 0 0 0 0 0 0 0 0 0 0 0 0 0 0 0 0 0 0 0 0 0 0 0 0 0 0 0 0 0 0 0 0 0 0 0 0 0 0 0 0 0 0 0 0 0 0 0 0 0 0 0 0 0 0 0 0 0 0 0 0 0 0 0 0 0 0 0 0 0 0 0 0 0 0 0 0 0 0 0 0 0 0 0 0 0 0 0 0 0 0 0 0 0 0 0 0 0 0 0 0 0 0 0 0 0 0 0 0 0 0 0 0 0 0 0 0 0 0 0 0 0 0 0 0 0 0 0 0 0 0 0 0 0 0 0 0 0 0 0 0 0 0 0 0 0 0 0 0 0 0 0 0 0 0 0 0 0 0 0 0 0 0 0 0 0 0 0 0 0 0 0 0 0 0 0 0 0 0 0 0 0 0 0 0 0 0 0 0 0 0 0 0 0 0 0 0 0 0 0 0 0 0 0 0 0 0 0 0 0 0 0 0 0 0 0 0 0 0 0 0 0 0 0 0 0 0 0 0 0 0 0 0 0 0 0 0 0 0 0 0 0 0 0 0 0 0 0 0 0 0 0 0 0 0 0 0 0 0 0 0 0 0 0 0 0 0 0 0 0 0 0 0 0 0 0 0 0 0 0 0 0 0 0 0 0 0 0 0 0 0 0 0 0 0 0 0 0 0 0 0 0 0 0 0 0 0 0 0 0 0 0 0 0 0 0 0 0 0 0 0 0 0 0 0 0 0 0 0 0 0 0 0 0 0 0 0 0 0 0 0 0 0 0 0 0 0 0 0 0 0 0 0 0.00539568345323741
0 0 0 0 0 0 0 0 0 0 0 0 0 0 0 0 0 0 0 0 0 0 0 0 0 0 0 0 0 0 0 0 0 0 0 0 0 0 0 0 0 0 0 0 0 0 0 0 0 0 0 0 0 0 0 0 0 0 0 0 0 0 0 0 0 0 0 0 0 0 0 0 0 0 0 0 0 0 0 0 0 0 0 0 0 0 0 0 0 0 0 0 0 0 0 0 0 0 0 0 0 0 0 0 0 0 0 0 0 0 0 0 0 0 0 0 0 0 0 0 0 0 0 0 0 0 0 0 0 0 0 0 0 0 0 0 0 0 0 0 0 0 0 0 0 0 0 0 0 0 0 0 0 0 0 0 0 0 0 0 3 0 0 0 0 0 0 0 0 0 0 0 0 0 0 0 0 0 0 0 0 0 0 0 0 0 0 0 0 0 0 0 0 0 0 0 0 0 0 0 0 0 0 0 0 0 0 0 0 0 0 0 0 0 0 0 0 0 0 0 0 0 0 0 0 0 0 0 0 0 0 0 0 0 0 0 0 0 0 0 0 0 0 0 0 0 0 0 0 0 0 0 0 0 0 0 0 0 0 0 0 0 0 0 0 0 0 0 0 0 0 0 0 0 0 0 0 0 0 0 0 0 0 0 0 0 0 0 0 0 0 0 0 0 0 0 0 0 0 0 0 0 0 0 0 0 0 0 0 0 0 0 0 0 0 0 0 0 0 0 0 0 0 0 0 0 0 0 0 0 0 0 0 0 0 0 0 0 0 0 0 0 0 0 0 0 0 0 0 0 0 0 0 0 0 0 0 0 0 0 0 0 0 0 0 0 0 0 0 0 0 0 0 0 0 0 0 0 0 0 0 0 0 0 0 0 0 0 0 0 0 0 0 0 0 0 0 0 0 0 0 0 0 0 0 0 0 0 0 0 0 0 0 0 0 0 0 0 0 0 0 0 0 0 0 0 0 0 0 0 0 0 0 0 0 0 0 0 0 0 0 0 0 0 0 0 0 0 0 0 0 0 0 0 0 0 0 0 0 0 0 0 0 0 0 0 0 0 0 0 0 0 0 0 0 0 0 0 0 0 0 0 0 0 0 0 0 0 0 0 0 0 0 0 0 0 0 0 0 0 0 0 0 0 0 0 0 0 0 0 0 0 0 0 0 0 0 0 0 0 0 0 0 0 0 0 0 0 0 0 0 0 0 0 0 0 0 0 0 0 0 0 0 0 0 0 0 0 0 0 0 0 0 0 0 0 0.00539568345323741
0 0 0 0 0 0 0 0 0 0 0 0 0 0 0 0 0 0 0 0 0 0 0 0 0 0 0 0 0 0 0 0 0 0 0 0 0 0 0 0 0 0 0 0 0 0 0 0 0 0 0 0 0 0 0 0 0 0 0 0 0 0 0 0 0 0 0 0 0 0 0 0 0 0 0 0 0 0 0 0 0 0 0 0 0 0 0 0 0 0 0 0 0 0 0 0 0 0 0 0 0 0 0 0 0 0 0 0 0 0 0 0 0 0 0 0 0 0 0 0 0 0 0 0 0 0 0 0 0 0 0 0 0 0 0 0 0 0 0 0 0 0 0 0 0 0 0 0 0 0 0 0 0 0 0 0 0 0 0 0 1 0 0 0 0 0 0 0 0 0 0 0 0 0 0 0 0 0 0 0 0 0 0 0 0 0 0 0 0 0 0 0 0 0 0 0 0 0 0 0 0 0 0 0 0 0 0 0 0 0 0 0 0 0 0 0 0 0 0 0 0 0 0 0 0 0 0 0 0 0 0 0 0 0 0 0 0 0 0 0 0 0 0 0 0 0 0 0 0 0 0 0 0 0 0 0 0 0 0 0 0 0 0 0 0 0 0 0 0 0 0 0 0 0 0 0 0 0 0 0 0 0 0 0 0 0 0 0 0 0 0 0 0 0 0 0 0 0 0 0 0 0 0 0 0 0 0 0 0 0 0 0 0 0 0 0 0 0 0 0 0 0 0 0 0 0 0 0 0 0 0 0 0 0 0 0 0 0 0 0 0 0 0 0 0 0 0 0 0 0 0 0 0 0 0 0 0 0 0 0 0 0 0 0 0 0 0 0 0 0 0 0 0 0 0 0 0 0 0 0 0 0 0 0 0 0 0 0 0 0 0 0 0 0 0 0 0 0 0 0 0 0 0 0 0 0 0 0 0 0 0 0 0 0 0 0 0 0 0 0 0 0 0 0 0 0 0 0 0 0 0 0 0 0 0 0 0 0 0 0 0 0 0 0 0 0 0 0 0 0 0 0 0 0 0 0 0 0 0 0 0 0 0 0 0 0 0 0 0 0 0 0 0 0 0 0 0 0 0 0 0 0 0 0 0 0 0 0 0 0 0 0 0 0 0 0 0 0 0 0 0 0 0 0 0 0 0 0 0 0 0 0 0 0 0 0 0 0 0 0 0 0 0 0 0 0 0 0 0 0 0 0 0 0 0 0 0 0 0 0 0 0 0 0 0 0 0 0 0 0 0 0 0 0 0 0 0.0017985611510791368
0 0 0 0 0 0 0 0 0 0 0 0 0 0 0 0 0 0 0 0 0 0 0 0 0 0 0 0 0 0 0 0 0 0 0 0 0 0 0 0 0 0 0 0 0 0 0 0 0 0 0 0 0 0 0 0 0 0 0 0 0 0 0 0 0 0 0 0 0 0 0 0 0 0 0 0 0 0 0 0 0 0 0 0 0 0 0 0 0 0 0 0 0 0 0 0 0 0 0 0 0 0 0 0 0 0 0 0 0 0 0 0 0 0 0 0 0 0 0 0 0 0 0 0 0 0 0 0 0 0 0 0 0 0 0 0 0 0 0 0 0 0 0 0 0 0 0 0 0 0 0 0 0 0 0 0 0 0 0 0 1 0 0 0 0 0 0 0 0 0 0 0 0 0 0 0 0 0 0 0 0 0 0 0 0 0 0 0 0 0 0 0 0 0 0 0 0 0 0 0 0 0 0 0 0 0 0 0 0 0 0 0 0 0 0 0 0 0 0 0 0 0 0 0 0 0 0 0 0 0 0 0 0 0 0 0 0 0 0 0 0 0 0 0 0 0 0 0 0 0 0 0 0 0 0 0 0 0 0 0 0 0 0 0 0 0 0 0 0 0 0 0 0 0 0 0 0 0 0 0 0 0 0 0 0 0 0 0 0 0 0 0 0 0 0 0 0 0 0 0 0 0 0 0 0 0 0 0 0 0 0 0 0 0 0 0 0 0 0 0 0 0 0 0 0 0 0 0 0 0 0 0 0 0 0 0 0 0 0 0 0 0 0 0 0 0 0 0 0 0 0 0 0 0 0 0 0 0 0 0 0 0 0 0 0 0 0 0 0 0 0 0 0 0 0 0 0 0 0 0 0 0 0 0 0 0 0 0 0 0 0 0 0 0 0 0 0 0 0 0 0 0 0 0 0 0 0 0 0 0 0 0 0 0 0 0 0 0 0 0 0 0 0 0 0 0 0 0 0 0 0 0 0 0 0 0 0 0 0 0 0 0 0 0 0 0 0 0 0 0 0 0 0 0 0 0 0 0 0 0 0 0 0 0 0 0 0 0 0 0 0 0 0 0 0 0 0 0 0 0 0 0 0 0 0 0 0 0 0 0 0 0 0 0 0 0 0 0 0 0 0 0 0 0 0 0 0 0 0 0 0 0 0 0 0 0 0 0 0 0 0 0 0 0 0 0 0 0 0 0 0 0 0 0 0 0 0 0 0 0 0 0 0 0 0 0 0 0 0 0 0 0 0 0 0 0 0.0017985611510791368
0 0 0 0 0 0 0 0 0 0 0 0 0 0 0 0 0 0 0 0 0 0 0 0 0 0 0 0 0 0 0 0 0 0 0 0 0 0 0 0 0 0 0 0 0 0 0 0 0 0 0 0 0 0 0 0 0 0 0 0 0 0 0 0 0 0 0 0 0 0 0 0 0 0 0 0 0 0 0 0 0 0 0 0 0 0 0 0 0 0 0 0 0 0 0 0 0 0 0 0 0 0 0 0 0 0 0 0 0 0 0 0 0 0 0 0 0 0 0 0 0 0 0 0 0 0 0 0 0 0 0 0 0 0 0 0 0 0 0 0 0 0 0 0 0 0 0 0 0 0 0 0 0 0 0 0 0 0 0 0 1 0 0 0 0 0 0 0 0 0 0 0 0 0 0 0 0 0 0 0 0 0 0 0 0 0 0 0 0 0 0 0 0 0 0 0 0 0 0 0 0 0 0 0 0 0 0 0 0 0 0 0 0 0 0 0 0 0 0 0 0 0 0 0 0 0 0 0 0 0 0 0 0 0 0 0 0 0 0 0 0 0 0 0 0 0 0 0 0 0 0 0 0 0 0 0 0 0 0 0 0 0 0 0 0 0 0 0 0 0 0 0 0 0 0 0 0 0 0 0 0 0 0 0 0 0 0 0 0 0 0 0 0 0 0 0 0 0 0 0 0 0 0 0 0 0 0 0 0 0 0 0 0 0 0 0 0 0 0 0 0 0 0 0 0 0 0 0 0 0 0 0 0 0 0 0 0 0 0 0 0 0 0 0 0 0 0 0 0 0 0 0 0 0 0 0 0 0 0 0 0 0 0 0 0 0 0 0 0 0 0 0 0 0 0 0 0 0 0 0 0 0 0 0 0 0 0 0 0 0 0 0 0 0 0 0 0 0 0 0 0 0 0 0 0 0 0 0 0 0 0 0 0 0 0 0 0 0 0 0 0 0 0 0 0 0 0 0 0 0 0 0 0 0 0 0 0 0 0 0 0 0 0 0 0 0 0 0 0 0 0 0 0 0 0 0 0 0 0 0 0 0 0 0 0 0 0 0 0 0 0 0 0 0 0 0 0 0 0 0 0 0 0 0 0 0 0 0 0 0 0 0 0 0 0 0 0 0 0 0 0 0 0 0 0 0 0 0 0 0 0 0 0 0 0 0 0 0 0 0 0 0 0 0 0 0 0 0 0 0 0 0 0 0 0 0 0 0 0 0 0 0 0 0 0 0 0 0 0 0 0 0 0 0 0 0 0.0017985611510791368
0 0 0 0 0 0 0 0 0 0 0 0 0 0 0 0 0 0 0 0 0 0 0 0 0 0 0 0 0 0 0 0 0 0 0 0 0 0 0 0 0 0 0 0 0 0 0 0 0 0 0 0 0 0 0 0 0 0 0 0 0 0 0 0 0 0 0 0 0 0 0 0 0 0 0 0 0 0 0 0 0 0 0 0 0 0 0 0 0 0 0 0 0 0 0 0 0 0 0 0 0 0 0 0 0 0 0 0 0 0 0 0 0 0 0 0 0 0 0 0 0 0 0 0 0 0 0 0 0 0 0 0 0 0 0 0 0 0 0 0 0 0 0 0 0 0 0 0 0 0 0 0 0 0 0 0 0 0 0 0 0 0 0 0 0 0 0 0 0 0 0 0 0 0 0 0 0 0 0 0 0 0 0 0 0 0 0 0 0 0 0 0 0 0 0 0 0 0 0 0 0 0 0 0 0 0 0 0 0 0 0 0 0 0 0 0 0 0 0 0 0 0 0 0 0 0 0 0 0 0 0 0 0 0 0 0 0 0 0 0 0 0 0 0 0 0 0 0 0 0 0 0 0 0 0 0 0 0 0 0 0 0 0 0 0 0 0 0 0 0 0 0 0 0 0 0 0 0 0 0 0 0 0 0 0 0 0 0 0 0 0 0 0 0 0 0 0 0 0 0 0 0 0 0 0 0 0 0 0 0 0 0 0 0 0 0 0 0 0 0 0 0 0 0 0 0 0 0 0 0 0 0 0 0 0 0 0 0 0 0 0 0 0 0 0 0 0 0 0 0 0 0 0 0 0 0 0 0 0 0 0 0 0 0 0 0 0 0 0 0 0 0 0 0 0 0 0 0 0 0 0 0 0 0 0 0 0 0 0 0 0 0 0 0 0 0 0 0 0 0 0 0 0 0 0 0 0 0 0 0 0 0 0 0 0 0 0 0 0 0 0 0 0 0 0 0 0 0 0 0 0 0 0 0 0 0 0 0 0 0 0 0 0 0 0 0 0 0 0 0 0 0 0 0 0 0 0 0 0 0 0 0 0 0 0 0 0 0 0 0 0 0 0 0 0 0 0 0 0 0 0 0 0 0 0 0 0 0 0 0 0 0 0 0 0 0 0 0 0 0 0 0 0 0 0 0 0 0 0 0 0 0 0 0 0 0 0 0 0 0 0 0 0 0 0 0 0 0 0 0 0 0 0 0 0 0 0 0 0 0 0 0 0 0 0 0 0 0 0 0 0 0 0 0 0 0 0.0
# curves: 556
