# Supplementary material for: Large-deviations of disease spreading dynamics with vaccination
Source: PLoS One. 2023 Jul 10;18(7):e0287932. doi: 10.1371/journal.pone.0287932 (PMC10332629; doi:10.1371/journal.pone.0287932)
Supplement: S1 Data — (GZ) [file pone.0287932.s002.gz › DATA/data_supporting_information/fig2/1414.rate]

#sir_rate pdf-to-rate-opt --n 1414 --index-left 0 --index-right 0 --index-log 1 -l 1414.out 
#left right val
0.003536067892503536 0.003536067892503536 0.006592172075085496
0.004243281471004243 0.004243281471004243 0.00617625954031988
0.0049504950495049506 0.0049504950495049506 0.0057468472901314559
0.005657708628005657 0.005657708628005657 0.005355207470399488
0.006364922206506364 0.006364922206506364 0.005042770186776005
0.007072135785007072 0.007072135785007072 0.0047864730157786039
0.007779349363507779 0.007779349363507779 0.004512902636723229
0.008486562942008486 0.008486562942008486 0.004277532313616126
0.009193776520509194 0.009193776520509194 0.004090187562768079
0.009900990099009901 0.009900990099009901 0.0038928330403889945
0.010608203677510608 0.010608203677510608 0.0037240103154728015
0.011315417256011316 0.011315417256011316 0.0035529228944458717
0.012022630834512021 0.012022630834512021 0.003417135715064753
0.012729844413012729 0.012729844413012729 0.003275864463858729
0.013437057991513436 0.013437057991513436 0.0031461744729489144
0.014144271570014143 0.014144271570014143 0.0030462740243457208
0.01485148514851485 0.01485148514851485 0.0029328052306234538
0.015558698727015558 0.015558698727015558 0.002827653477416501
0.016265912305516265 0.016265912305516265 0.0027271046143805
0.016973125884016973 0.016973125884016973 0.0026459359105415437
0.01768033946251768 0.01768033946251768 0.002565336651047621
0.018387553041018388 0.018387553041018388 0.0024928372549271116
0.019094766619519095 0.019094766619519095 0.002410882076260352
0.019801980198019802 0.019801980198019802 0.0023501731188284716
0.02050919377652051 0.02050919377652051 0.0022791980145466259
0.021216407355021217 0.021216407355021217 0.002214504020894026
0.021923620933521924 0.021923620933521924 0.0021563069057570799
0.02263083451202263 0.02263083451202263 0.0021090495535477729
0.02333804809052334 0.02333804809052334 0.002054917403746407
0.024045261669024046 0.024045261669024046 0.0020066017828998426
0.024752475247524754 0.024752475247524754 0.0019636399479178569
0.02545968882602546 0.02545968882602546 0.0019199400299052547
0.02616690240452617 0.02616690240452617 0.0018853394856901854
0.026874115983026876 0.026874115983026876 0.0018494044213861767
0.027581329561527583 0.027581329561527583 0.0018074488154722186
0.02828854314002829 0.02828854314002829 0.0017766814016666605
0.028995756718528998 0.028995756718528998 0.0017539305280395699
0.029702970297029705 0.029702970297029705 0.0017237083243946724
0.030410183875530412 0.030410183875530412 0.0016936609266381439
0.03111739745403112 0.03111739745403112 0.0016596647541607685
0.03182461103253183 0.03182461103253183 0.0016360413250720585
0.03253182461103253 0.03253182461103253 0.001616276366147191
0.03323903818953324 0.03323903818953324 0.0015945338722635219
0.033946251768033946 0.033946251768033946 0.0015691222172129218
0.034653465346534656 0.034653465346534656 0.0015494324742544568
0.03536067892503536 0.03536067892503536 0.0015280882971518474
0.036067892503536064 0.036067892503536064 0.0015106905092078525
0.036775106082036775 0.036775106082036775 0.0015002297129529429
0.03748231966053748 0.03748231966053748 0.001483208953752922
0.03818953323903819 0.03818953323903819 0.0014747345621608166
0.038896746817538894 0.038896746817538894 0.0014569186799716686
0.039603960396039604 0.039603960396039604 0.0014438370794619114
0.04031117397454031 0.04031117397454031 0.0014269225774527486
0.04101838755304102 0.04101838755304102 0.0014182745950750528
0.04172560113154172 0.04172560113154172 0.0014081571227072
0.042432814710042434 0.042432814710042434 0.0013967615243519402
0.04314002828854314 0.04314002828854314 0.001389301723892837
0.04384724186704385 0.04384724186704385 0.0013746568098150258
0.04455445544554455 0.04455445544554455 0.0013660274673195504
0.04526166902404526 0.04526166902404526 0.0013588797767594954
0.04596888260254597 0.04596888260254597 0.001350952179506823
0.04667609618104668 0.04667609618104668 0.0013425234363906658
0.04738330975954738 0.04738330975954738 0.0013291716146066689
0.04809052333804809 0.04809052333804809 0.0013229863019981977
0.048797736916548796 0.048797736916548796 0.0013187683017077555
0.0495049504950495 0.0495049504950495 0.0013121771322894263
0.05021216407355021 0.05021216407355021 0.0013071518646682219
0.050919377652050915 0.050919377652050915 0.0013021882875186317
0.051626591230551626 0.051626591230551626 0.0012945191580199102
0.05233380480905233 0.05233380480905233 0.001293297570269107
0.05304101838755304 0.05304101838755304 0.0012853781818686805
0.053748231966053744 0.053748231966053744 0.0012810415964898616
0.054455445544554455 0.054455445544554455 0.0012727999047227478
0.05516265912305516 0.05516265912305516 0.001273301266563907
0.05586987270155587 0.05586987270155587 0.0012674923084527682
0.056577086280056574 0.056577086280056574 0.001267285865256238
0.057284299858557285 0.057284299858557285 0.0012589937571784679
0.05799151343705799 0.05799151343705799 0.0012601677677456648
0.0586987270155587 0.0586987270155587 0.0012547830829337383
0.0594059405940594 0.0594059405940594 0.001249635947766268
0.060113154172560114 0.060113154172560114 0.001244268035647186
0.06082036775106082 0.06082036775106082 0.0012447334897446007
0.06152758132956153 0.06152758132956153 0.00124311150967785
0.06223479490806223 0.06223479490806223 0.0012399594165303293
0.06294200848656295 0.06294200848656295 0.001236722845305605
0.06364922206506365 0.06364922206506365 0.0012312462085997407
0.06435643564356436 0.06435643564356436 0.0012285437213904829
0.06506364922206506 0.06506364922206506 0.0012301170192572074
0.06577086280056578 0.06577086280056578 0.0012304380085432898
0.06647807637906648 0.06647807637906648 0.0012251406550743538
0.06718528995756719 0.06718528995756719 0.0012240900146095516
0.06789250353606789 0.06789250353606789 0.0012194380806484912
0.0685997171145686 0.0685997171145686 0.001219981426053863
0.06930693069306931 0.06930693069306931 0.0012161459603026656
0.07001414427157002 0.07001414427157002 0.0012164240547346628
0.07072135785007072 0.07072135785007072 0.001217651974259439
0.07142857142857142 0.07142857142857142 0.0012166090482501945
0.07213578500707213 0.07213578500707213 0.001210733965311588
0.07284299858557285 0.07284299858557285 0.001213709766543745
0.07355021216407355 0.07355021216407355 0.0012121854762442513
0.07425742574257425 0.07425742574257425 0.0012068115349370612
0.07496463932107496 0.07496463932107496 0.0012061600943627245
0.07567185289957568 0.07567185289957568 0.0012084603939307364
0.07637906647807638 0.07637906647807638 0.0012054474974330726
0.07708628005657708 0.07708628005657708 0.0012047573341944108
0.07779349363507779 0.07779349363507779 0.0012052017065267969
0.0785007072135785 0.0785007072135785 0.0012009965956094032
0.07920792079207921 0.07920792079207921 0.0011996775582317967
0.07991513437057991 0.07991513437057991 0.0012036265269757688
0.08062234794908062 0.08062234794908062 0.001203982228912022
0.08132956152758133 0.08132956152758133 0.0011985607260732144
0.08203677510608204 0.08203677510608204 0.0011998965182145789
0.08274398868458274 0.08274398868458274 0.0011998768733264196
0.08345120226308345 0.08345120226308345 0.0011985525461345494
0.08415841584158416 0.08415841584158416 0.00119555908098516
0.08486562942008487 0.08486562942008487 0.001197783560235165
0.08557284299858557 0.08557284299858557 0.0011967144844488587
0.08628005657708628 0.08628005657708628 0.0011943798178422002
0.086987270155587 0.086987270155587 0.001194684868841622
0.0876944837340877 0.0876944837340877 0.0011917196195821833
0.0884016973125884 0.0884016973125884 0.0011916552635253579
0.0891089108910891 0.0891089108910891 0.001191054050578438
0.08981612446958982 0.08981612446958982 0.0011938753442928626
0.09052333804809053 0.09052333804809053 0.001189823414952807
0.09123055162659123 0.09123055162659123 0.001190494921640526
0.09193776520509193 0.09193776520509193 0.0011912915219170378
0.09264497878359265 0.09264497878359265 0.0011915625403060135
0.09335219236209336 0.09335219236209336 0.0011881341257169874
0.09405940594059406 0.09405940594059406 0.0011900162721004244
0.09476661951909476 0.09476661951909476 0.0011883640188300564
0.09547383309759547 0.09547383309759547 0.0011890078949506722
0.09618104667609619 0.09618104667609619 0.001189229837000748
0.09688826025459689 0.09688826025459689 0.0011900767854516124
0.09759547383309759 0.09759547383309759 0.0011861184629375663
0.0983026874115983 0.0983026874115983 0.0011862560179317546
0.09900990099009901 0.09900990099009901 0.0011842095123507984
0.09971711456859972 0.09971711456859972 0.0011863791841835907
0.10042432814710042 0.10042432814710042 0.0011876205716322125
0.10113154172560113 0.10113154172560113 0.0011865063345639837
0.10183875530410184 0.10183875530410184 0.0011860115850485069
0.10254596888260255 0.10254596888260255 0.001185477215075169
0.10325318246110325 0.10325318246110325 0.0011847845095003876
0.10396039603960396 0.10396039603960396 0.001183309472278825
0.10466760961810467 0.10466760961810467 0.0011816569452565674
0.10537482319660538 0.10537482319660538 0.0011812721235230988
0.10608203677510608 0.10608203677510608 0.00118131140762889
0.10678925035360678 0.10678925035360678 0.0011833959020331178
0.1074964639321075 0.1074964639321075 0.0011780258146426588
0.1082036775106082 0.1082036775106082 0.0011802617720256253
0.10891089108910891 0.10891089108910891 0.0011798129844942535
0.10961810466760961 0.10961810466760961 0.001180349907006958
0.11032531824611033 0.11032531824611033 0.0011756791903978256
0.11103253182461104 0.11103253182461104 0.0011761456351976762
0.11173974540311174 0.11173974540311174 0.0011746384040198686
0.11244695898161244 0.11244695898161244 0.0011754439179735366
0.11315417256011316 0.11315417256011316 0.0011790262031813803
0.11386138613861387 0.11386138613861387 0.001172872298926163
0.11456859971711457 0.11456859971711457 0.0011748146082673588
0.11527581329561527 0.11527581329561527 0.0011730419173363507
0.11598302687411599 0.11598302687411599 0.0011693427562248763
0.1166902404526167 0.1166902404526167 0.0011747498892067989
0.1173974540311174 0.1173974540311174 0.0011722320313389476
0.1181046676096181 0.1181046676096181 0.001170371163356587
0.1188118811881188 0.1188118811881188 0.001169578753835398
0.11951909476661952 0.11951909476661952 0.0011695304265137569
0.12022630834512023 0.12022630834512023 0.001168474613971356
0.12093352192362093 0.12093352192362093 0.0011653143462961457
0.12164073550212164 0.12164073550212164 0.0011649077333278299
0.12234794908062235 0.12234794908062235 0.0011643107566196765
0.12305516265912306 0.12305516265912306 0.0011657294046486097
0.12376237623762376 0.12376237623762376 0.0011622599326904194
0.12446958981612447 0.12446958981612447 0.0011626969664808277
0.1251768033946252 0.1251768033946252 0.0011617675840733325
0.1258840169731259 0.1258840169731259 0.0011614951677084542
0.1265912305516266 0.1265912305516266 0.0011583989741280408
0.1272984441301273 0.1272984441301273 0.001160785113330413
0.128005657708628 0.128005657708628 0.0011596882285988325
0.12871287128712872 0.12871287128712872 0.0011588311983887952
0.12942008486562945 0.12942008486562945 0.0011561895668139857
0.13012729844413015 0.13012729844413015 0.001151146867591674
0.13083451202263086 0.13083451202263086 0.001155255171480957
0.13154172560113156 0.13154172560113156 0.001151576622814773
0.13224893917963226 0.13224893917963226 0.0011524380169839245
0.13295615275813297 0.13295615275813297 0.0011506416505971159
0.13366336633663367 0.13366336633663367 0.0011517114766984413
0.13437057991513437 0.13437057991513437 0.0011502898275216206
0.1350777934936351 0.1350777934936351 0.0011486283933321124
0.1357850070721358 0.1357850070721358 0.001146222640962471
0.13649222065063651 0.13649222065063651 0.0011461980617497317
0.13719943422913722 0.13719943422913722 0.0011440029440324743
0.13790664780763792 0.13790664780763792 0.0011411201823221683
0.13861386138613863 0.13861386138613863 0.0011387073333030713
0.13932107496463933 0.13932107496463933 0.001136694786488334
0.14002828854314003 0.14002828854314003 0.0011380333138074446
0.14073550212164074 0.14073550212164074 0.0011338775126354909
0.14144271570014147 0.14144271570014147 0.0011359096659531927
0.14214992927864217 0.14214992927864217 0.0011339156952826879
0.14285714285714288 0.14285714285714288 0.0011323983474876066
0.14356435643564358 0.14356435643564358 0.0011352038820440583
0.14427157001414428 0.14427157001414428 0.0011305782137591256
0.144978783592645 0.144978783592645 0.0011273723536512175
0.1456859971711457 0.1456859971711457 0.0011276440133763005
0.1463932107496464 0.1463932107496464 0.0011247512566457132
0.14710042432814713 0.14710042432814713 0.0011228776963736259
0.14780763790664783 0.14780763790664783 0.0011218436793536799
0.14851485148514854 0.14851485148514854 0.001124207438781171
0.14922206506364924 0.14922206506364924 0.0011180008200565729
0.14992927864214994 0.14992927864214994 0.0011158816138008242
0.15063649222065065 0.15063649222065065 0.0011177890694728829
0.15134370579915135 0.15134370579915135 0.001115271582835196
0.15205091937765206 0.15205091937765206 0.0011114756994861965
0.1527581329561528 0.1527581329561528 0.0011111497225199988
0.1534653465346535 0.1534653465346535 0.0011084832855033948
0.1541725601131542 0.1541725601131542 0.0011104964187232483
0.1548797736916549 0.1548797736916549 0.0011058813812707992
0.1555869872701556 0.1555869872701556 0.0011060929876979425
0.1562942008486563 0.1562942008486563 0.0011027286472977596
0.157001414427157 0.157001414427157 0.0011029123706332693
0.15770862800565771 0.15770862800565771 0.0010975588897297715
0.15841584158415845 0.15841584158415845 0.0010980309962549578
0.15912305516265915 0.15912305516265915 0.0010945900387774807
0.15983026874115985 0.15983026874115985 0.0010943072585599585
0.16053748231966056 0.16053748231966056 0.0010910942928911844
0.16124469589816126 0.16124469589816126 0.0010886045372139307
0.16195190947666196 0.16195190947666196 0.001088530720465282
0.16265912305516267 0.16265912305516267 0.0010838363206471108
0.16336633663366337 0.16336633663366337 0.0010822868221254574
0.16407355021216408 0.16407355021216408 0.0010794650574088342
0.1647807637906648 0.1647807637906648 0.0010792948216772143
0.1654879773691655 0.1654879773691655 0.00107576840118245
0.16619519094766622 0.16619519094766622 0.0010749433334352496
0.16690240452616692 0.16690240452616692 0.001072568455137427
0.16760961810466762 0.16760961810466762 0.0010701247032066119
0.16831683168316833 0.16831683168316833 0.0010690989022430549
0.16902404526166903 0.16902404526166903 0.0010675488616208216
0.16973125884016974 0.16973125884016974 0.0010634161676204323
0.17043847241867047 0.17043847241867047 0.0010642609719450564
0.17114568599717117 0.17114568599717117 0.0010601280755966226
0.17185289957567187 0.17185289957567187 0.0010577296329534966
0.17256011315417258 0.17256011315417258 0.0010580641306320706
0.17326732673267328 0.17326732673267328 0.001055211318896427
0.173974540311174 0.173974540311174 0.001050499561666458
0.1746817538896747 0.1746817538896747 0.0010498555313667353
0.1753889674681754 0.1753889674681754 0.0010462185759184599
0.17609618104667613 0.17609618104667613 0.001045025848051439
0.17680339462517683 0.17680339462517683 0.001043867491780591
0.17751060820367753 0.17751060820367753 0.0010400346354750867
0.17821782178217824 0.17821782178217824 0.0010376176406657475
0.17892503536067894 0.17892503536067894 0.0010328711905726565
0.17963224893917965 0.17963224893917965 0.0010316706741155672
0.18033946251768035 0.18033946251768035 0.0010300578682118276
0.18104667609618105 0.18104667609618105 0.0010284240280762612
0.18175388967468178 0.18175388967468178 0.001024309783297666
0.1824611032531825 0.1824611032531825 0.0010235048964958257
0.1831683168316832 0.1831683168316832 0.0010199564196076822
0.1838755304101839 0.1838755304101839 0.0010178137013813478
0.1845827439886846 0.1845827439886846 0.0010152339533234219
0.1852899575671853 0.1852899575671853 0.0010121442818545415
0.185997171145686 0.185997171145686 0.001009806232797656
0.1867043847241867 0.1867043847241867 0.0010072322545379525
0.18741159830268742 0.18741159830268742 0.0010054455731674066
0.18811881188118815 0.18811881188118815 0.0010018132081305678
0.18882602545968885 0.18882602545968885 0.001001365102587598
0.18953323903818955 0.18953323903818955 0.0009948347330314967
0.19024045261669026 0.19024045261669026 0.0009945689773300769
0.19094766619519096 0.19094766619519096 0.0009910582402300024
0.19165487977369167 0.19165487977369167 0.0009908055373901778
0.19236209335219237 0.19236209335219237 0.0009843901718604722
0.19306930693069307 0.19306930693069307 0.0009839294177735909
0.1937765205091938 0.1937765205091938 0.0009801685008766885
0.1944837340876945 0.1944837340876945 0.0009785809430372759
0.1951909476661952 0.1951909476661952 0.000973962615601039
0.19589816124469592 0.19589816124469592 0.0009720257006976536
0.19660537482319662 0.19660537482319662 0.0009704316139613284
0.19731258840169733 0.19731258840169733 0.0009679710199343369
0.19801980198019803 0.19801980198019803 0.0009661066633379221
0.19872701555869873 0.19872701555869873 0.0009608591009894507
0.19943422913719946 0.19943422913719946 0.0009581447895558498
0.20014144271570017 0.20014144271570017 0.0009559076912697811
0.20084865629420087 0.20084865629420087 0.0009524125743414393
0.20155586987270158 0.20155586987270158 0.0009499781464029311
0.20226308345120228 0.20226308345120228 0.0009477771747237159
0.20297029702970298 0.20297029702970298 0.0009423567594724628
0.2036775106082037 0.2036775106082037 0.0009377208818020552
0.2043847241867044 0.2043847241867044 0.0009376649342367001
0.20509193776520512 0.20509193776520512 0.0009343894191370955
0.20579915134370583 0.20579915134370583 0.0009328216862953476
0.20650636492220653 0.20650636492220653 0.0009270743942823667
0.20721357850070724 0.20721357850070724 0.0009244502778103757
0.20792079207920794 0.20792079207920794 0.0009216597532135812
0.20862800565770864 0.20862800565770864 0.0009189901640264468
0.20933521923620935 0.20933521923620935 0.0009157295016964403
0.21004243281471005 0.21004243281471005 0.0009116079077708887
0.21074964639321075 0.21074964639321075 0.0009088727741883735
0.21145685997171149 0.21145685997171149 0.0009050075182680874
0.2121640735502122 0.2121640735502122 0.0009040615226608226
0.2128712871287129 0.2128712871287129 0.0009007811016844324
0.2135785007072136 0.2135785007072136 0.0008981587618944226
0.2142857142857143 0.2142857142857143 0.0008937741110264517
0.214992927864215 0.214992927864215 0.0008906890133062096
0.2157001414427157 0.2157001414427157 0.0008887283568423355
0.2164073550212164 0.2164073550212164 0.0008875921414892357
0.21711456859971714 0.21711456859971714 0.0008802383748314571
0.21782178217821785 0.21782178217821785 0.0008774975595688291
0.21852899575671855 0.21852899575671855 0.0008737410118657728
0.21923620933521926 0.21923620933521926 0.0008717613484382735
0.21994342291371996 0.21994342291371996 0.0008656800395148874
0.22065063649222066 0.22065063649222066 0.0008621276304148933
0.22135785007072137 0.22135785007072137 0.0008608251663060275
0.22206506364922207 0.22206506364922207 0.0008593576285724164
0.2227722772277228 0.2227722772277228 0.0008537425702098943
0.2234794908062235 0.2234794908062235 0.0008474691346898166
0.2241867043847242 0.2241867043847242 0.0008486668421527024
0.22489391796322492 0.22489391796322492 0.0008437865955195736
0.22560113154172562 0.22560113154172562 0.0008410177937843568
0.22630834512022632 0.22630834512022632 0.0008364327750897173
0.22701555869872703 0.22701555869872703 0.0008330780426877035
0.22772277227722773 0.22772277227722773 0.0008304065934957121
0.22842998585572846 0.22842998585572846 0.0008264074518524118
0.22913719943422917 0.22913719943422917 0.0008248770676815487
0.22984441301272987 0.22984441301272987 0.0008186465654844297
0.23055162659123057 0.23055162659123057 0.0008157472925331416
0.23125884016973128 0.23125884016973128 0.0008097570137854558
0.23196605374823198 0.23196605374823198 0.0008090970190594772
0.23267326732673269 0.23267326732673269 0.000803843021558299
0.2333804809052334 0.2333804809052334 0.0008021183613786764
0.2340876944837341 0.2340876944837341 0.000798813237156986
0.23479490806223483 0.23479490806223483 0.0007937087272837917
0.23550212164073553 0.23550212164073553 0.0007894229436148925
0.23620933521923623 0.23620933521923623 0.0007872013862146224
0.23691654879773694 0.23691654879773694 0.0007841419916204844
0.23762376237623764 0.23762376237623764 0.0007791087005016386
0.23833097595473834 0.23833097595473834 0.0007777579440691906
0.23903818953323905 0.23903818953323905 0.0007748506588639377
0.23974540311173975 0.23974540311173975 0.000769671177688998
0.24045261669024048 0.24045261669024048 0.0007660519402266109
0.2411598302687412 0.2411598302687412 0.000760887454426428
0.2418670438472419 0.2418670438472419 0.000759403240764387
0.2425742574257426 0.2425742574257426 0.0007542554103595115
0.2432814710042433 0.2432814710042433 0.0007501845072340632
0.243988684582744 0.243988684582744 0.0007473643679716545
0.2446958981612447 0.2446958981612447 0.0007439043932776905
0.2454031117397454 0.2454031117397454 0.0007385601755220911
0.24611032531824614 0.24611032531824614 0.0007348098424050679
0.24681753889674685 0.24681753889674685 0.00073216289115603
0.24752475247524755 0.24752475247524755 0.0007292056784951323
0.24823196605374825 0.24823196605374825 0.0007264469411002203
0.24893917963224896 0.24893917963224896 0.0007203595582169214
0.24964639321074966 0.24964639321074966 0.0007177225398274829
0.25035360678925034 0.25035360678925034 0.0007139010389793811
0.25106082036775107 0.25106082036775107 0.0007088997902783656
0.2517680339462518 0.2517680339462518 0.0007062492288016191
0.2524752475247525 0.2524752475247525 0.0007040166900528803
0.2531824611032532 0.2531824611032532 0.0006983620204186404
0.2538896746817539 0.2538896746817539 0.0006957653615869155
0.2545968882602546 0.2545968882602546 0.0006922263546370907
0.25530410183875535 0.25530410183875535 0.0006893653698514643
0.256011315417256 0.256011315417256 0.0006840699364520271
0.25671852899575676 0.25671852899575676 0.0006797569585034128
0.25742574257425743 0.25742574257425743 0.000674109893564941
0.25813295615275816 0.25813295615275816 0.0006716081954790351
0.25884016973125884 0.25884016973125884 0.0006684689354728498
0.25954738330975957 0.25954738330975957 0.0006657789015799239
0.26025459688826025 0.26025459688826025 0.0006596182897004679
0.260961810466761 0.260961810466761 0.0006572063365406701
0.2616690240452617 0.2616690240452617 0.0006526651044502728
0.2623762376237624 0.2623762376237624 0.0006494392700500591
0.2630834512022631 0.2630834512022631 0.0006454825495690788
0.2637906647807638 0.2637906647807638 0.0006415688982960018
0.2644978783592645 0.2644978783592645 0.0006380201970145505
0.2652050919377652 0.2652050919377652 0.000633606423061088
0.26591230551626593 0.26591230551626593 0.0006285206692950089
0.26661951909476667 0.26661951909476667 0.0006256796625261306
0.26732673267326734 0.26732673267326734 0.0006217062868953252
0.2680339462517681 0.2680339462517681 0.0006180562652894282
0.26874115983026875 0.26874115983026875 0.0006142493680120671
0.2694483734087695 0.2694483734087695 0.0006095981008565391
0.27015558698727016 0.27015558698727016 0.0006030239435058107
0.2708628005657709 0.2708628005657709 0.0005991656898605921
0.27157001414427157 0.27157001414427157 0.000596296817267142
0.2722772277227723 0.2722772277227723 0.0005920467524243736
0.27298444130127303 0.27298444130127303 0.000590565643551838
0.2736916548797737 0.2736916548797737 0.0005859075371299329
0.27439886845827444 0.27439886845827444 0.0005812784178678456
0.2751060820367751 0.2751060820367751 0.0005781307500255495
0.27581329561527584 0.27581329561527584 0.000573071443733488
0.2765205091937765 0.2765205091937765 0.0005702633478154916
0.27722772277227725 0.27722772277227725 0.0005675635880462923
0.27793493635077793 0.27793493635077793 0.0005625249942199991
0.27864214992927866 0.27864214992927866 0.0005595955880328921
0.2793493635077794 0.2793493635077794 0.000554366245953529
0.28005657708628007 0.28005657708628007 0.0005510012054329553
0.2807637906647808 0.2807637906647808 0.0005487719306931746
0.2814710042432815 0.2814710042432815 0.0005433716949740002
0.2821782178217822 0.2821782178217822 0.0005381812580603457
0.2828854314002829 0.2828854314002829 0.0005356892829641684
0.2835926449787836 0.2835926449787836 0.0005313588543005298
0.28429985855728435 0.28429985855728435 0.0005258311984378804
0.285007072135785 0.285007072135785 0.0005223722545580679
0.28571428571428575 0.28571428571428575 0.0005187427207480474
0.28642149929278643 0.28642149929278643 0.0005156284356796677
0.28712871287128716 0.28712871287128716 0.000510389785245176
0.28783592644978784 0.28783592644978784 0.0005061398347267589
0.28854314002828857 0.28854314002828857 0.0005002910649175058
0.28925035360678925 0.28925035360678925 0.0004977613353524619
0.28995756718529 0.28995756718529 0.0004948941203606555
0.2906647807637907 0.2906647807637907 0.0004888933077777938
0.2913719943422914 0.2913719943422914 0.0004871518107841201
0.2920792079207921 0.2920792079207921 0.0004816084630330232
0.2927864214992928 0.2927864214992928 0.0004788282793212922
0.2934936350777935 0.2934936350777935 0.0004738383972843302
0.2942008486562942 0.2942008486562942 0.00047130103622893346
0.29490806223479493 0.29490806223479493 0.00046751375642459177
0.29561527581329566 0.29561527581329566 0.000465222280045965
0.29632248939179634 0.29632248939179634 0.0004596369725924132
0.29702970297029707 0.29702970297029707 0.00045674912473030996
0.29773691654879775 0.29773691654879775 0.0004532204542598286
0.2984441301272985 0.2984441301272985 0.0004484116025091509
0.29915134370579916 0.29915134370579916 0.0004426886663845411
0.2998585572842999 0.2998585572842999 0.0004399948578075007
0.30056577086280056 0.30056577086280056 0.00043598789528600374
0.3012729844413013 0.3012729844413013 0.0004335532535262133
0.301980198019802 0.301980198019802 0.00042836048650190194
0.3026874115983027 0.3026874115983027 0.0004234653134182324
0.30339462517680343 0.30339462517680343 0.0004195383463454755
0.3041018387553041 0.3041018387553041 0.0004163824994779452
0.30480905233380484 0.30480905233380484 0.0004133500345674146
0.3055162659123055 0.3055162659123055 0.000411031413896726
0.30622347949080625 0.30622347949080625 0.00040570562511711965
0.3069306930693069 0.3069306930693069 0.00040003355221737843
0.30763790664780766 0.30763790664780766 0.000397503701948038
0.3083451202263084 0.3083451202263084 0.00039535438831096584
0.30905233380480907 0.30905233380480907 0.00039052461622997585
0.3097595473833098 0.3097595473833098 0.00038706286376842915
0.3104667609618105 0.3104667609618105 0.00038238543617087845
0.3111739745403112 0.3111739745403112 0.0003795893843163387
0.3118811881188119 0.3118811881188119 0.0003735138941202555
0.3125884016973126 0.3125884016973126 0.00037047905352046763
0.31329561527581334 0.31329561527581334 0.00036766428661283966
0.314002828854314 0.314002828854314 0.00036470329517497633
0.31471004243281475 0.31471004243281475 0.0003595107027655163
0.31541725601131543 0.31541725601131543 0.0003558075543105202
0.31612446958981616 0.31612446958981616 0.0003502645481121611
0.31683168316831684 0.31683168316831684 0.0003459854475974061
0.31753889674681757 0.31753889674681757 0.0003434126847059574
0.31824611032531824 0.31824611032531824 0.00034143626806774755
0.318953323903819 0.318953323903819 0.00033756598738805723
0.3196605374823197 0.3196605374823197 0.0003327535791306527
0.3203677510608204 0.3203677510608204 0.00032939662995262926
0.3210749646393211 0.3210749646393211 0.00032455172764681375
0.3217821782178218 0.3217821782178218 0.00032142273160238504
0.3224893917963225 0.3224893917963225 0.00031871190185490885
0.3231966053748232 0.3231966053748232 0.00031541171377170063
0.32390381895332393 0.32390381895332393 0.0003096851443995951
0.3246110325318246 0.3246110325318246 0.00030744414714507415
0.32531824611032534 0.32531824611032534 0.00030182808797350703
0.32602545968882607 0.32602545968882607 0.0002998195524351392
0.32673267326732675 0.32673267326732675 0.00029495839087969786
0.3274398868458275 0.3274398868458275 0.0002935395556048731
0.32814710042432815 0.32814710042432815 0.0002899854673833704
0.3288543140028289 0.3288543140028289 0.00028501467581359605
0.32956152758132956 0.32956152758132956 0.00028064551444048624
0.3302687411598303 0.3302687411598303 0.00027597192926125157
0.330975954738331 0.330975954738331 0.0002733184164832018
0.3316831683168317 0.3316831683168317 0.00027028358578601005
0.33239038189533243 0.33239038189533243 0.00026706915363069734
0.3330975954738331 0.3330975954738331 0.00026437215653028734
0.33380480905233384 0.33380480905233384 0.00025899369920276134
0.3345120226308345 0.3345120226308345 0.00025566924330893293
0.33521923620933525 0.33521923620933525 0.00025172286311023336
0.3359264497878359 0.3359264497878359 0.00024954563803962764
0.33663366336633666 0.33663366336633666 0.0002465245771245862
0.3373408769448374 0.3373408769448374 0.00024186093120118733
0.33804809052333806 0.33804809052333806 0.00023689977667386503
0.3387553041018388 0.3387553041018388 0.0002348905900415655
0.33946251768033947 0.33946251768033947 0.000233744198758918
0.3401697312588402 0.3401697312588402 0.00022779937851284573
0.3408769448373409 0.3408769448373409 0.0002260395315517884
0.3415841584158416 0.3415841584158416 0.00022075373063727656
0.34229137199434234 0.34229137199434234 0.00021750574113873805
0.342998585572843 0.342998585572843 0.00021613503250552996
0.34370579915134375 0.34370579915134375 0.00021310368547202015
0.3444130127298444 0.3444130127298444 0.00020866971701502752
0.34512022630834516 0.34512022630834516 0.00020532590869711497
0.34582743988684583 0.34582743988684583 0.00020037906829629656
0.34653465346534656 0.34653465346534656 0.0001998653014314096
0.34724186704384724 0.34724186704384724 0.0001963893784689535
0.347949080622348 0.347949080622348 0.00019234334071886955
0.3486562942008487 0.3486562942008487 0.00018823651293028878
0.3493635077793494 0.3493635077793494 0.00018491533240905917
0.3500707213578501 0.3500707213578501 0.00018266819105299545
0.3507779349363508 0.3507779349363508 0.0001805016385420323
0.3514851485148515 0.3514851485148515 0.00017569121416616653
0.3521923620933522 0.3521923620933522 0.00017195350557652918
0.3528995756718529 0.3528995756718529 0.00017196266062673377
0.3536067892503536 0.3536067892503536 0.00016654080989671216
0.35431400282885434 0.35431400282885434 0.0001637689166898615
0.35502121640735507 0.35502121640735507 0.00015947824602186836
0.35572842998585574 0.35572842998585574 0.00015831297529230045
0.3564356435643565 0.3564356435643565 0.0001546696406542229
0.35714285714285715 0.35714285714285715 0.00015303495565893027
0.3578500707213579 0.3578500707213579 0.00014893201068437033
0.35855728429985856 0.35855728429985856 0.00014732241154262373
0.3592644978783593 0.3592644978783593 0.00014211677708204137
0.35997171145686 0.35997171145686 0.00013962284078902732
0.3606789250353607 0.3606789250353607 0.00013733951569651738
0.36138613861386143 0.36138613861386143 0.00013632348559541884
0.3620933521923621 0.3620933521923621 0.00012995365648663234
0.36280056577086284 0.36280056577086284 0.00012750700853465964
0.3635077793493635 0.3635077793493635 0.00012620062623493807
0.36421499292786425 0.36421499292786425 0.00012418254357761394
0.3649222065063649 0.3649222065063649 0.00012061865705148382
0.36562942008486565 0.36562942008486565 0.00011634016090018189
0.3663366336633664 0.3663366336633664 0.00011540749756804372
0.36704384724186706 0.36704384724186706 0.0001133304517751207
0.3677510608203678 0.3677510608203678 0.00010897426882659322
0.36845827439886847 0.36845827439886847 0.00010825900649537909
0.3691654879773692 0.3691654879773692 0.0001033289205121257
0.3698727015558699 0.3698727015558699 0.00010195910583952518
0.3705799151343706 0.3705799151343706 0.00010045448480905253
0.3712871287128713 0.3712871287128713 0.00009651688806864927
0.371994342291372 0.371994342291372 0.00009516910006942127
0.37270155586987275 0.37270155586987275 0.00009208485332855797
0.3734087694483734 0.3734087694483734 0.00008901803944768476
0.37411598302687415 0.37411598302687415 0.0000863203658842582
0.37482319660537483 0.37482319660537483 0.00008219867350257577
0.37553041018387556 0.37553041018387556 0.00008158168385848032
0.37623762376237624 0.37623762376237624 0.00007875658605021219
0.37694483734087697 0.37694483734087697 0.00007551893141853594
0.3776520509193777 0.3776520509193777 0.00007608445099393992
0.3783592644978784 0.3783592644978784 0.00007454662643820262
0.3790664780763791 0.3790664780763791 0.0000720590699681351
0.3797736916548798 0.3797736916548798 0.00006770224034768793
0.3804809052333805 0.3804809052333805 0.00006637565898505806
0.3811881188118812 0.3811881188118812 0.00006473812726683742
0.3818953323903819 0.3818953323903819 0.00006339074930876779
0.3826025459688826 0.3826025459688826 0.00006000122366029933
0.38330975954738333 0.38330975954738333 0.000057526873317133258
0.38401697312588406 0.38401697312588406 0.00005571386269242356
0.38472418670438474 0.38472418670438474 0.000054527914197457608
0.3854314002828855 0.3854314002828855 0.00005287415334209321
0.38613861386138615 0.38613861386138615 0.00005123602574788285
0.3868458274398869 0.3868458274398869 0.00004951834200623477
0.38755304101838756 0.38755304101838756 0.00004654623736893783
0.3882602545968883 0.3882602545968883 0.00004314634636901418
0.38896746817538896 0.38896746817538896 0.00004325829897551005
0.3896746817538897 0.3896746817538897 0.000041432145568671478
0.3903818953323904 0.3903818953323904 0.000039051655149576969
0.3910891089108911 0.3910891089108911 0.000036412628473671209
0.39179632248939184 0.39179632248939184 0.000036006998480841299
0.3925035360678925 0.3925035360678925 0.00003485671536797839
0.39321074964639324 0.39321074964639324 0.000034522616379880779
0.3939179632248939 0.3939179632248939 0.000030114957134153216
0.39462517680339465 0.39462517680339465 0.00002979003002530475
0.3953323903818954 0.3953323903818954 0.000028431059633248088
0.39603960396039606 0.39603960396039606 0.00002507702117347148
0.3967468175388968 0.3967468175388968 0.00002594790981064795
0.39745403111739747 0.39745403111739747 0.00002444300834620846
0.3981612446958982 0.3981612446958982 0.000022618465710194875
0.3988684582743989 0.3988684582743989 0.000022267690250126015
0.3995756718528996 0.3995756718528996 0.000020533412929510995
0.4002828854314003 0.4002828854314003 0.000019351005371850886
0.400990099009901 0.400990099009901 0.00001830261131383255
0.40169731258840174 0.40169731258840174 0.00001668988395328618
0.4024045261669024 0.4024045261669024 0.000016222323828985528
0.40311173974540315 0.40311173974540315 0.000014102910889080738
0.40381895332390383 0.40381895332390383 0.000014142580105332777
0.40452616690240456 0.40452616690240456 0.000011731886857514469
0.40523338048090524 0.40523338048090524 0.00001038614524818092
0.40594059405940597 0.40594059405940597 0.000011658101846788059
0.4066478076379067 0.4066478076379067 0.0000100282116133406
0.4073550212164074 0.4073550212164074 0.000009920638761238415
0.4080622347949081 0.4080622347949081 0.000007718931691432537
0.4087694483734088 0.4087694483734088 0.0000071711889976483048
0.4094766619519095 0.4094766619519095 0.000005859335590807516
0.4101838755304102 0.4101838755304102 0.0000067958064557617409
0.4108910891089109 0.4108910891089109 0.000005569541450957936
0.4115983026874116 0.4115983026874116 0.000007705492449385518
0.41230551626591233 0.41230551626591233 0.000004920172594501571
0.41301272984441306 0.41301272984441306 0.00000425118335663601
0.41371994342291374 0.41371994342291374 0.000003496750444220947
0.41442715700141447 0.41442715700141447 0.0000026464519093823397
0.41513437057991515 0.41513437057991515 0.0000020464369496155014
0.4158415841584159 0.4158415841584159 0.0000029484261516616067
0.41654879773691655 0.41654879773691655 0.0000025597252382711986
0.4172560113154173 0.4172560113154173 0.00000359746645297687
0.41796322489391796 0.41796322489391796 0.0000010788978616073885
0.4186704384724187 0.4186704384724187 0.0000022846134570970448
0.4193776520509194 0.4193776520509194 0.0000025005230718871346
0.4200848656294201 0.4200848656294201 0.0000012057054111258874
0.42079207920792083 0.42079207920792083 0.0000013728167783498428
0.4214992927864215 0.4214992927864215 0.0
0.42220650636492224 0.42220650636492224 0.0000013133655415886086
0.4229137199434229 0.4229137199434229 0.0000018428415438422617
0.42362093352192365 0.42362093352192365 0.000002289927975088744
0.4243281471004244 0.4243281471004244 0.0000014866619081323413
0.42503536067892506 0.42503536067892506 0.0000010709958198896987
0.4257425742574258 0.4257425742574258 0.0000018239330785573168
0.42644978783592646 0.42644978783592646 0.0000015823292127884045
0.4271570014144272 0.4271570014144272 0.000002711700371724559
0.42786421499292787 0.42786421499292787 0.000002071850085719781
0.4285714285714286 0.4285714285714286 0.000004765406999083957
0.4292786421499293 0.4292786421499293 0.0000039308616425237949
0.42998585572843 0.42998585572843 0.0000045885642194632828
0.43069306930693074 0.43069306930693074 0.000005488959525641233
0.4314002828854314 0.4314002828854314 0.000005408070802014791
0.43210749646393215 0.43210749646393215 0.000008058377839247869
0.4328147100424328 0.4328147100424328 0.000007354878900927512
0.43352192362093356 0.43352192362093356 0.00000979105698490333
0.43422913719943423 0.43422913719943423 0.00000962178125489435
0.43493635077793497 0.43493635077793497 0.000010208672518309645
0.43564356435643564 0.43564356435643564 0.000010476896529824595
0.4363507779349364 0.4363507779349364 0.000011654617020860777
0.4370579915134371 0.4370579915134371 0.000013331773557491173
0.4377652050919378 0.4377652050919378 0.000014731299650123215
0.4384724186704385 0.4384724186704385 0.000014656581071367174
0.4391796322489392 0.4391796322489392 0.000018240671765916646
0.4398868458274399 0.4398868458274399 0.000019243864605429738
0.4405940594059406 0.4405940594059406 0.0000188068836166485
0.44130127298444133 0.44130127298444133 0.0000217150533020087
0.44200848656294206 0.44200848656294206 0.000023194057741626188
0.44271570014144274 0.44271570014144274 0.000024031394456179297
0.44342291371994347 0.44342291371994347 0.00002589133719728084
0.44413012729844414 0.44413012729844414 0.00002760489281303691
0.4448373408769449 0.4448373408769449 0.000029830001712641536
0.44554455445544555 0.44554455445544555 0.00003172569372558948
0.4462517680339463 0.4462517680339463 0.00003344180466210327
0.44695898161244696 0.44695898161244696 0.00003338958097456521
0.4476661951909477 0.4476661951909477 0.00003603383215758577
0.4483734087694484 0.4483734087694484 0.00003904892567346038
0.4490806223479491 0.4490806223479491 0.000040527125735697519
0.44978783592644983 0.44978783592644983 0.00004328139122079485
0.4504950495049505 0.4504950495049505 0.000044547228608568418
0.45120226308345124 0.45120226308345124 0.00004875661735970476
0.4519094766619519 0.4519094766619519 0.000052281997746798538
0.45261669024045265 0.45261669024045265 0.00005165007909144605
0.4533239038189534 0.4533239038189534 0.00005493113978442745
0.45403111739745405 0.45403111739745405 0.000057670973448935837
0.4547383309759548 0.4547383309759548 0.000060827122417661249
0.45544554455445546 0.45544554455445546 0.0000633612505903531
0.4561527581329562 0.4561527581329562 0.00006565630470010454
0.45685997171145687 0.45685997171145687 0.00007021877980993032
0.4575671852899576 0.4575671852899576 0.00007179279946723579
0.4582743988684583 0.4582743988684583 0.0000721251067933846
0.458981612446959 0.458981612446959 0.00007873507150489524
0.45968882602545974 0.45968882602545974 0.00007837773338393065
0.4603960396039604 0.4603960396039604 0.00008256096135203516
0.46110325318246115 0.46110325318246115 0.00008534621278514544
0.4618104667609618 0.4618104667609618 0.0000904243969083138
0.46251768033946256 0.46251768033946256 0.0000919689056323367
0.46322489391796323 0.46322489391796323 0.00009719275653613372
0.46393210749646396 0.46393210749646396 0.00009907851959720364
0.46463932107496464 0.46463932107496464 0.00010188160880817852
0.46534653465346537 0.46534653465346537 0.00010619984484128001
0.4660537482319661 0.4660537482319661 0.00010845299689245995
0.4667609618104668 0.4667609618104668 0.00011463673244854766
0.4674681753889675 0.4674681753889675 0.00011788555927202721
0.4681753889674682 0.4681753889674682 0.00012060413406814001
0.4688826025459689 0.4688826025459689 0.00012594102960947456
0.4695898161244696 0.4695898161244696 0.00013011676733390204
0.4702970297029703 0.4702970297029703 0.00013444097066657055
0.47100424328147106 0.47100424328147106 0.00013662454659877808
0.47171145685997173 0.47171145685997173 0.00014044642124331466
0.47241867043847247 0.47241867043847247 0.0001469292754451094
0.47312588401697314 0.47312588401697314 0.00015096168066831893
0.4738330975954739 0.4738330975954739 0.00015402103628854916
0.47454031117397455 0.47454031117397455 0.0001599205794402739
0.4752475247524753 0.4752475247524753 0.00016413694758368692
0.47595473833097596 0.47595473833097596 0.0001687963596724158
0.4766619519094767 0.4766619519094767 0.00017333997705142393
0.4773691654879774 0.4773691654879774 0.00017821383707400515
0.4780763790664781 0.4780763790664781 0.00018337162550503285
0.47878359264497883 0.47878359264497883 0.00018774007971911482
0.4794908062234795 0.4794908062234795 0.00019401241398238995
0.48019801980198024 0.48019801980198024 0.0001981387451514212
0.4809052333804809 0.4809052333804809 0.00020378530734606977
0.48161244695898164 0.48161244695898164 0.0002084229492118197
0.4823196605374823 0.4823196605374823 0.00021427955788278386
0.48302687411598305 0.48302687411598305 0.0002195491976875988
0.4837340876944838 0.4837340876944838 0.00022510513224143
0.48444130127298446 0.48444130127298446 0.00023043439737653213
0.4851485148514852 0.4851485148514852 0.00023735747776391025
0.48585572842998587 0.48585572842998587 0.00024059697796290655
0.4865629420084866 0.4865629420084866 0.0002472417094106467
0.4872701555869873 0.4872701555869873 0.00025385110718751833
0.487977369165488 0.487977369165488 0.0002598216351605419
0.48868458274398874 0.48868458274398874 0.00026467220783170386
0.4893917963224894 0.4893917963224894 0.00027147522537383144
0.49009900990099015 0.49009900990099015 0.0002761571670978391
0.4908062234794908 0.4908062234794908 0.0002846087743263498
0.49151343705799155 0.49151343705799155 0.00029171963440250586
0.49222065063649223 0.49222065063649223 0.00029823949296142076
0.49292786421499296 0.49292786421499296 0.00030420452370809423
0.49363507779349364 0.49363507779349364 0.00031162322222061454
0.49434229137199437 0.49434229137199437 0.00031909960777788584
0.4950495049504951 0.4950495049504951 0.0003246858879984928
0.4957567185289958 0.4957567185289958 0.00033091452954909476
0.4964639321074965 0.4964639321074965 0.0003375180646814182
0.4971711456859972 0.4971711456859972 0.00034571070264845184
0.4978783592644979 0.4978783592644979 0.00035113349748113235
0.4985855728429986 0.4985855728429986 0.0003598473431800054
0.4992927864214993 0.4992927864214993 0.0003672861041781036
0.5 0.5 0.00037374579205749303
0.5007072135785007 0.5007072135785007 0.0003829485830816767
0.5014144271570015 0.5014144271570015 0.00039041116332075147
0.5021216407355021 0.5021216407355021 0.0003983392857516536
0.5028288543140028 0.5028288543140028 0.00040667145993557926
0.5035360678925035 0.5035360678925035 0.00041516075749693934
0.5042432814710042 0.5042432814710042 0.0004217300716073478
0.504950495049505 0.504950495049505 0.00043092583906208714
0.5056577086280056 0.5056577086280056 0.00043983711147476225
0.5063649222065063 0.5063649222065063 0.00044835218106052416
0.5070721357850071 0.5070721357850071 0.0004565037826713725
0.5077793493635078 0.5077793493635078 0.00046484426871527774
0.5084865629420084 0.5084865629420084 0.0004734753733648538
0.5091937765205091 0.5091937765205091 0.00048169824589668216
0.5099009900990099 0.5099009900990099 0.0004903750040958757
0.5106082036775106 0.5106082036775106 0.0005000985126102648
0.5113154172560113 0.5113154172560113 0.0005087182820526827
0.512022630834512 0.512022630834512 0.0005174250521302601
0.5127298444130127 0.5127298444130127 0.000527980983199337
0.5134370579915134 0.5134370579915134 0.0005376754561420801
0.5141442715700141 0.5141442715700141 0.0005464721014853309
0.5148514851485149 0.5148514851485149 0.0005543245403617969
0.5155586987270155 0.5155586987270155 0.0005655049140968075
0.5162659123055162 0.5162659123055162 0.0005760636352409271
0.5169731258840169 0.5169731258840169 0.0005852687467623444
0.5176803394625177 0.5176803394625177 0.0005975711072976355
0.5183875530410184 0.5183875530410184 0.0006067811441659454
0.519094766619519 0.519094766619519 0.0006164171120376733
0.5198019801980198 0.5198019801980198 0.0006279271752982294
0.5205091937765205 0.5205091937765205 0.000637717952214612
0.5212164073550212 0.5212164073550212 0.0006477493133777846
0.5219236209335218 0.5219236209335218 0.0006610351024730739
0.5226308345120226 0.5226308345120226 0.0006708446035076134
0.5233380480905233 0.5233380480905233 0.0006822739354412069
0.524045261669024 0.524045261669024 0.0006916805709245091
0.5247524752475248 0.5247524752475248 0.0007015294634112768
0.5254596888260255 0.5254596888260255 0.0007133247990615779
0.5261669024045261 0.5261669024045261 0.0007256769464160264
0.5268741159830268 0.5268741159830268 0.000737262723046182
0.5275813295615276 0.5275813295615276 0.0007500823692754585
0.5282885431400283 0.5282885431400283 0.0007600114056177242
0.5289957567185289 0.5289957567185289 0.0007718104298623132
0.5297029702970297 0.5297029702970297 0.0007837023836131142
0.5304101838755304 0.5304101838755304 0.0007951684013227432
0.5311173974540311 0.5311173974540311 0.0008077271838715264
0.5318246110325318 0.5318246110325318 0.0008200495135428866
0.5325318246110325 0.5325318246110325 0.0008305667566768884
0.5332390381895332 0.5332390381895332 0.0008437644108389788
0.5339462517680339 0.5339462517680339 0.0008574777104371162
0.5346534653465346 0.5346534653465346 0.000870139441681095
0.5353606789250354 0.5353606789250354 0.0008842413744743427
0.536067892503536 0.536067892503536 0.0008982605029753424
0.5367751060820367 0.5367751060820367 0.0009099824698349693
0.5374823196605375 0.5374823196605375 0.0009237871698240898
0.5381895332390382 0.5381895332390382 0.0009361164966165024
0.5388967468175389 0.5388967468175389 0.0009495429404029334
0.5396039603960395 0.5396039603960395 0.0009631374732069988
0.5403111739745403 0.5403111739745403 0.000977028799231381
0.541018387553041 0.541018387553041 0.0009924565077606219
0.5417256011315417 0.5417256011315417 0.0010047224917178403
0.5424328147100425 0.5424328147100425 0.0010212742401789453
0.5431400282885431 0.5431400282885431 0.0010352728127599838
0.5438472418670438 0.5438472418670438 0.0010486019256581989
0.5445544554455445 0.5445544554455445 0.0010636056882081819
0.5452616690240453 0.5452616690240453 0.0010782093803045435
0.545968882602546 0.545968882602546 0.001094825375535506
0.5466760961810466 0.5466760961810466 0.0011082246388277315
0.5473833097595474 0.5473833097595474 0.0011242046644218017
0.5480905233380481 0.5480905233380481 0.0011399237205858716
0.5487977369165488 0.5487977369165488 0.0011565490326157352
0.5495049504950494 0.5495049504950494 0.0011705037621608783
0.5502121640735502 0.5502121640735502 0.0011854111411158323
0.5509193776520509 0.5509193776520509 0.001202018018455855
0.5516265912305516 0.5516265912305516 0.0012197213191116543
0.5523338048090523 0.5523338048090523 0.00123395719615635
0.553041018387553 0.553041018387553 0.001250216070290747
0.5537482319660537 0.5537482319660537 0.0012665361559321244
0.5544554455445544 0.5544554455445544 0.001281813712987705
0.5551626591230552 0.5551626591230552 0.001299330200980164
0.5558698727015559 0.5558698727015559 0.001318057487474954
0.5565770862800565 0.5565770862800565 0.0013339648772100455
0.5572842998585572 0.5572842998585572 0.0013498419027061339
0.557991513437058 0.557991513437058 0.0013694824336732775
0.5586987270155587 0.5586987270155587 0.0013852896609167806
0.5594059405940593 0.5594059405940593 0.0014044834866139482
0.5601131541725601 0.5601131541725601 0.0014228832588667879
0.5608203677510608 0.5608203677510608 0.0014400718302745783
0.5615275813295615 0.5615275813295615 0.0014564964415480142
0.5622347949080622 0.5622347949080622 0.0014739600413974414
0.562942008486563 0.562942008486563 0.0014954427793021604
0.5636492220650636 0.5636492220650636 0.001512378334719271
0.5643564356435643 0.5643564356435643 0.0015307731381252552
0.5650636492220651 0.5650636492220651 0.0015494429610414716
0.5657708628005658 0.5657708628005658 0.001568629591185409
0.5664780763790664 0.5664780763790664 0.0015870729645379306
0.5671852899575671 0.5671852899575671 0.0016069442733459543
0.5678925035360679 0.5678925035360679 0.001626889968883022
0.5685997171145686 0.5685997171145686 0.0016475090697451942
0.5693069306930693 0.5693069306930693 0.0016660555047021305
0.5700141442715699 0.5700141442715699 0.0016886198865847856
0.5707213578500707 0.5707213578500707 0.0017073030965071787
0.5714285714285714 0.5714285714285714 0.0017267217396443383
0.5721357850070721 0.5721357850070721 0.0017471832262887324
0.5728429985855729 0.5728429985855729 0.0017688175316491143
0.5735502121640735 0.5735502121640735 0.0017900728725181166
0.5742574257425742 0.5742574257425742 0.0018119509306516713
0.5749646393210749 0.5749646393210749 0.001830308613066504
0.5756718528995757 0.5756718528995757 0.0018539505874494074
0.5763790664780764 0.5763790664780764 0.0018746453196490285
0.577086280056577 0.577086280056577 0.0018968184061688592
0.5777934936350778 0.5777934936350778 0.0019177034935138503
0.5785007072135785 0.5785007072135785 0.0019382634223335982
0.5792079207920792 0.5792079207920792 0.001962555194745065
0.5799151343705798 0.5799151343705798 0.0019814371424468409
0.5806223479490806 0.5806223479490806 0.0020051149803741055
0.5813295615275813 0.5813295615275813 0.002029636440211594
0.582036775106082 0.582036775106082 0.0020520091144882637
0.5827439886845828 0.5827439886845828 0.0020742981186858795
0.5834512022630834 0.5834512022630834 0.0020992796326009374
0.5841584158415841 0.5841584158415841 0.0021243339465510928
0.5848656294200848 0.5848656294200848 0.002147840741473556
0.5855728429985856 0.5855728429985856 0.002171019766089486
0.5862800565770863 0.5862800565770863 0.002195051231731057
0.5869872701555869 0.5869872701555869 0.0022171595598546765
0.5876944837340877 0.5876944837340877 0.0022430760454438499
0.5884016973125884 0.5884016973125884 0.002268010331668259
0.5891089108910891 0.5891089108910891 0.0022921663904537415
0.5898161244695898 0.5898161244695898 0.002319343959330025
0.5905233380480905 0.5905233380480905 0.0023426131730174728
0.5912305516265912 0.5912305516265912 0.0023694568758841785
0.5919377652050919 0.5919377652050919 0.0023940917183481928
0.5926449787835926 0.5926449787835926 0.002421338251234902
0.5933521923620934 0.5933521923620934 0.0024458391425728565
0.594059405940594 0.594059405940594 0.0024741731726781945
0.5947666195190947 0.5947666195190947 0.002500162440364123
0.5954738330975955 0.5954738330975955 0.0025250539797224407
0.5961810466760962 0.5961810466760962 0.0025514121491374919
0.5968882602545968 0.5968882602545968 0.0025798709200200266
0.5975954738330975 0.5975954738330975 0.002606879233791248
0.5983026874115983 0.5983026874115983 0.002632205768127815
0.599009900990099 0.599009900990099 0.002660415046197098
0.5997171145685997 0.5997171145685997 0.0026892422076941005
0.6004243281471005 0.6004243281471005 0.0027190065062343688
0.6011315417256011 0.6011315417256011 0.0027462834395385285
0.6018387553041018 0.6018387553041018 0.0027718244269662958
0.6025459688826025 0.6025459688826025 0.0028025353857914789
0.6032531824611033 0.6032531824611033 0.002831110248933327
0.6039603960396039 0.6039603960396039 0.002859084671904339
0.6046676096181046 0.6046676096181046 0.0028904340122489298
0.6053748231966054 0.6053748231966054 0.002918720629755917
0.6060820367751061 0.6060820367751061 0.0029483727191052628
0.6067892503536068 0.6067892503536068 0.002978966087604032
0.6074964639321074 0.6074964639321074 0.003009570730847659
0.6082036775106082 0.6082036775106082 0.003038957559824586
0.6089108910891089 0.6089108910891089 0.0030697134334538736
0.6096181046676096 0.6096181046676096 0.0031003437069409428
0.6103253182461102 0.6103253182461102 0.0031321480414131035
0.611032531824611 0.611032531824611 0.003163210757791141
0.6117397454031117 0.6117397454031117 0.0031965421883553637
0.6124469589816124 0.6124469589816124 0.003227214525061358
0.6131541725601132 0.6131541725601132 0.003259872524013517
0.6138613861386139 0.6138613861386139 0.003292333913679799
0.6145685997171145 0.6145685997171145 0.0033247691922045094
0.6152758132956152 0.6152758132956152 0.0033576222243994907
0.615983026874116 0.615983026874116 0.003390814652813135
0.6166902404526167 0.6166902404526167 0.0034230587866739879
0.6173974540311173 0.6173974540311173 0.003455707911613432
0.6181046676096181 0.6181046676096181 0.0034903651081576744
0.6188118811881188 0.6188118811881188 0.003524758192246801
0.6195190947666195 0.6195190947666195 0.0035579729806671609
0.6202263083451202 0.6202263083451202 0.0035944838442595486
0.620933521923621 0.620933521923621 0.0036280519119679755
0.6216407355021216 0.6216407355021216 0.003665157628228866
0.6223479490806223 0.6223479490806223 0.0036985194855711789
0.6230551626591231 0.6230551626591231 0.0037346965512369755
0.6237623762376238 0.6237623762376238 0.003770427828871631
0.6244695898161244 0.6244695898161244 0.0038078067164887994
0.6251768033946251 0.6251768033946251 0.003842904057033558
0.6258840169731259 0.6258840169731259 0.0038778304872979214
0.6265912305516266 0.6265912305516266 0.003916329471974956
0.6272984441301273 0.6272984441301273 0.0039536147235722479
0.6280056577086279 0.6280056577086279 0.003990998818165474
0.6287128712871287 0.6287128712871287 0.004029512931791789
0.6294200848656294 0.6294200848656294 0.0040671393214149619
0.6301272984441301 0.6301272984441301 0.004105280005136193
0.6308345120226309 0.6308345120226309 0.004142877771132384
0.6315417256011315 0.6315417256011315 0.004181421021829641
0.6322489391796322 0.6322489391796322 0.004220348957496054
0.6329561527581329 0.6329561527581329 0.004260566347591648
0.6336633663366337 0.6336633663366337 0.004300312061891104
0.6343705799151343 0.6343705799151343 0.004337673802648734
0.635077793493635 0.635077793493635 0.004379419598000686
0.6357850070721358 0.6357850070721358 0.004420435388505912
0.6364922206506365 0.6364922206506365 0.004461622045874507
0.6371994342291372 0.6371994342291372 0.00450025842614559
0.6379066478076378 0.6379066478076378 0.004543301793083039
0.6386138613861386 0.6386138613861386 0.004585607692725852
0.6393210749646393 0.6393210749646393 0.004628681917541441
0.64002828854314 0.64002828854314 0.004670540887782003
0.6407355021216408 0.6407355021216408 0.00471197452170216
0.6414427157001414 0.6414427157001414 0.004754662236211152
0.6421499292786421 0.6421499292786421 0.004798470530764553
0.6428571428571428 0.6428571428571428 0.004841921346761924
0.6435643564356436 0.6435643564356436 0.004884309625161938
0.6442715700141443 0.6442715700141443 0.004930480950106638
0.6449787835926449 0.6449787835926449 0.004974984645085359
0.6456859971711456 0.6456859971711456 0.005019506545626474
0.6463932107496464 0.6463932107496464 0.0050637802565570819
0.6471004243281471 0.6471004243281471 0.005109494022193436
0.6478076379066477 0.6478076379066477 0.005155016459085023
0.6485148514851485 0.6485148514851485 0.005201344052090186
0.6492220650636492 0.6492220650636492 0.005249115817063197
0.6499292786421499 0.6499292786421499 0.005295467036036727
0.6506364922206506 0.6506364922206506 0.005339043319962866
0.6513437057991514 0.6513437057991514 0.005389394999416658
0.652050919377652 0.652050919377652 0.005436926369879508
0.6527581329561527 0.6527581329561527 0.005487206449289201
0.6534653465346535 0.6534653465346535 0.005530419091126537
0.6541725601131542 0.6541725601131542 0.0055800564045305109
0.6548797736916548 0.6548797736916548 0.005630389943863833
0.6555869872701555 0.6555869872701555 0.005678826646543335
0.6562942008486563 0.6562942008486563 0.00572791372915786
0.657001414427157 0.657001414427157 0.0057810875572202129
0.6577086280056577 0.6577086280056577 0.005828894363825445
0.6584158415841584 0.6584158415841584 0.005880534884276563
0.6591230551626591 0.6591230551626591 0.005931298724736502
0.6598302687411598 0.6598302687411598 0.005980713705925524
0.6605374823196605 0.6605374823196605 0.0060346923588667409
0.6612446958981613 0.6612446958981613 0.006089882746135791
0.6619519094766619 0.6619519094766619 0.006139721622589227
0.6626591230551626 0.6626591230551626 0.0061928470076993099
0.6633663366336633 0.6633663366336633 0.006246243067543666
0.6640735502121641 0.6640735502121641 0.006300675081408703
0.6647807637906648 0.6647807637906648 0.006354672442613926
0.6654879773691654 0.6654879773691654 0.0064090882255382849
0.6661951909476662 0.6661951909476662 0.006463112346585652
0.6669024045261669 0.6669024045261669 0.006517830917140681
0.6676096181046676 0.6676096181046676 0.006574491399793403
0.6683168316831682 0.6683168316831682 0.006630861151936862
0.669024045261669 0.669024045261669 0.006686601202580865
0.6697312588401697 0.6697312588401697 0.006743257451467415
0.6704384724186704 0.6704384724186704 0.006803542470212302
0.6711456859971712 0.6711456859971712 0.006859938833406078
0.6718528995756718 0.6718528995756718 0.006917355188078529
0.6725601131541725 0.6725601131541725 0.0069764346095736689
0.6732673267326732 0.6732673267326732 0.0070356245219999218
0.673974540311174 0.673974540311174 0.007093690777608699
0.6746817538896747 0.6746817538896747 0.00715662432574098
0.6753889674681753 0.6753889674681753 0.007215558151511292
0.6760961810466761 0.6760961810466761 0.0072762202114545798
0.6768033946251768 0.6768033946251768 0.007336064793359802
0.6775106082036775 0.6775106082036775 0.007399101835354719
0.6782178217821782 0.6782178217821782 0.007460728383889542
0.6789250353606789 0.6789250353606789 0.007520926969325644
0.6796322489391796 0.6796322489391796 0.007584886620517122
0.6803394625176803 0.6803394625176803 0.007649510875001701
0.6810466760961811 0.6810466760961811 0.007710458395163043
0.6817538896746818 0.6817538896746818 0.00777719630186511
0.6824611032531824 0.6824611032531824 0.007842021132235658
0.6831683168316831 0.6831683168316831 0.007906148430428724
0.6838755304101839 0.6838755304101839 0.007974478661654143
0.6845827439886846 0.6845827439886846 0.008039247304925
0.6852899575671852 0.6852899575671852 0.008103718865456878
0.6859971711456859 0.6859971711456859 0.008175180488981688
0.6867043847241867 0.6867043847241867 0.008239284113748719
0.6874115983026874 0.6874115983026874 0.008306782545162966
0.6881188118811881 0.6881188118811881 0.008376739468475784
0.6888260254596889 0.6888260254596889 0.00844674055372956
0.6895332390381895 0.6895332390381895 0.008513198760165477
0.6902404526166902 0.6902404526166902 0.008588146735961013
0.6909476661951909 0.6909476661951909 0.008657735107638598
0.6916548797736917 0.6916548797736917 0.008727305981915852
0.6923620933521923 0.6923620933521923 0.008801292006291959
0.693069306930693 0.693069306930693 0.00887198876644273
0.6937765205091938 0.6937765205091938 0.008945490726874669
0.6944837340876945 0.6944837340876945 0.009018311402086872
0.6951909476661952 0.6951909476661952 0.009093052485005823
0.6958981612446958 0.6958981612446958 0.009166077976902878
0.6966053748231966 0.6966053748231966 0.009242574447701461
0.6973125884016973 0.6973125884016973 0.009318008477571576
0.698019801980198 0.698019801980198 0.009395990096918723
0.6987270155586988 0.6987270155586988 0.009470374613556408
0.6994342291371994 0.6994342291371994 0.009548296459433099
0.7001414427157001 0.7001414427157001 0.009626056859457139
0.7008486562942008 0.7008486562942008 0.009706829934679796
0.7015558698727016 0.7015558698727016 0.00978402382845405
0.7022630834512023 0.7022630834512023 0.009863190097860143
0.7029702970297029 0.7029702970297029 0.009943844544286004
0.7036775106082036 0.7036775106082036 0.010027103495607964
0.7043847241867044 0.7043847241867044 0.010106289083686004
0.7050919377652051 0.7050919377652051 0.010189033364282837
0.7057991513437057 0.7057991513437057 0.010272439974115358
0.7065063649222065 0.7065063649222065 0.010354714850219467
0.7072135785007072 0.7072135785007072 0.010436096625435159
0.7079207920792079 0.7079207920792079 0.010522307854573221
0.7086280056577086 0.7086280056577086 0.010608149377733632
0.7093352192362093 0.7093352192362093 0.010693610957048686
0.71004243281471 0.71004243281471 0.010780180261384096
0.7107496463932107 0.7107496463932107 0.010869070895080302
0.7114568599717115 0.7114568599717115 0.010958057379779965
0.7121640735502122 0.7121640735502122 0.011044491068403832
0.7128712871287128 0.7128712871287128 0.011135005398581224
0.7135785007072135 0.7135785007072135 0.011221659290012738
0.7142857142857143 0.7142857142857143 0.011314213417848048
0.714992927864215 0.714992927864215 0.01140452899659051
0.7157001414427157 0.7157001414427157 0.01149782045345289
0.7164073550212164 0.7164073550212164 0.011589469980354478
0.7171145685997171 0.7171145685997171 0.011684071758062836
0.7178217821782178 0.7178217821782178 0.011773737279731559
0.7185289957567185 0.7185289957567185 0.011874680042445388
0.7192362093352193 0.7192362093352193 0.011966810100277765
0.7199434229137199 0.7199434229137199 0.012064558749705237
0.7206506364922206 0.7206506364922206 0.01216283049613066
0.7213578500707213 0.7213578500707213 0.012263551225631659
0.7220650636492221 0.7220650636492221 0.012361303294155442
0.7227722772277227 0.7227722772277227 0.012460402270396722
0.7234794908062234 0.7234794908062234 0.012559640095797636
0.7241867043847242 0.7241867043847242 0.012662842252658605
0.7248939179632249 0.7248939179632249 0.01276546041226088
0.7256011315417256 0.7256011315417256 0.01286658135768943
0.7263083451202262 0.7263083451202262 0.012975487813703403
0.727015558698727 0.727015558698727 0.013076236585152631
0.7277227722772277 0.7277227722772277 0.013181357855795204
0.7284299858557284 0.7284299858557284 0.013288909367477954
0.7291371994342292 0.7291371994342292 0.013396985541879615
0.7298444130127298 0.7298444130127298 0.01350829643920061
0.7305516265912305 0.7305516265912305 0.013613969902568873
0.7312588401697312 0.7312588401697312 0.013726278183181186
0.731966053748232 0.731966053748232 0.013836372062095403
0.7326732673267327 0.7326732673267327 0.013949942177286958
0.7333804809052333 0.7333804809052333 0.01406284885619775
0.7340876944837341 0.7340876944837341 0.014177403392723713
0.7347949080622348 0.7347949080622348 0.014290699089969326
0.7355021216407355 0.7355021216407355 0.014405665219244598
0.7362093352192361 0.7362093352192361 0.014523017217650737
0.7369165487977369 0.7369165487977369 0.014643978241370167
0.7376237623762376 0.7376237623762376 0.014761894068691427
0.7383309759547383 0.7383309759547383 0.014880540899829377
0.739038189533239 0.739038189533239 0.015001551421933426
0.7397454031117398 0.7397454031117398 0.015124646830536003
0.7404526166902404 0.7404526166902404 0.015247520581649015
0.7411598302687411 0.7411598302687411 0.015372610249419583
0.7418670438472419 0.7418670438472419 0.015501144813400488
0.7425742574257426 0.7425742574257426 0.015624377334834584
0.7432814710042432 0.7432814710042432 0.015754867403272065
0.7439886845827439 0.7439886845827439 0.015882620097608114
0.7446958981612447 0.7446958981612447 0.01601256392093979
0.7454031117397454 0.7454031117397454 0.016145824372756833
0.7461103253182461 0.7461103253182461 0.016276586122435559
0.7468175388967468 0.7468175388967468 0.016414254348076676
0.7475247524752475 0.7475247524752475 0.01654920035498886
0.7482319660537482 0.7482319660537482 0.016686024081154987
0.7489391796322489 0.7489391796322489 0.0168229672911657
0.7496463932107497 0.7496463932107497 0.016964057262542244
0.7503536067892503 0.7503536067892503 0.017107917864123097
0.751060820367751 0.751060820367751 0.017247350813745126
0.7517680339462518 0.7517680339462518 0.01739070215704402
0.7524752475247525 0.7524752475247525 0.01753565748017406
0.7531824611032532 0.7531824611032532 0.0176815733902876
0.7538896746817538 0.7538896746817538 0.017828307329192013
0.7545968882602546 0.7545968882602546 0.01798209967928346
0.7553041018387553 0.7553041018387553 0.0181311462425958
0.756011315417256 0.756011315417256 0.01828536362838231
0.7567185289957566 0.7567185289957566 0.018439530918417179
0.7574257425742574 0.7574257425742574 0.018595893235708189
0.7581329561527581 0.7581329561527581 0.018753357238039487
0.7588401697312588 0.7588401697312588 0.018913143573126523
0.7595473833097596 0.7595473833097596 0.01907355902492778
0.7602545968882602 0.7602545968882602 0.019235456361699257
0.7609618104667609 0.7609618104667609 0.019403491676445705
0.7616690240452616 0.7616690240452616 0.019565698285301755
0.7623762376237624 0.7623762376237624 0.019737906429940927
0.7630834512022631 0.7630834512022631 0.019906797709598749
0.7637906647807637 0.7637906647807637 0.02007730021300834
0.7644978783592645 0.7644978783592645 0.020254314046224285
0.7652050919377652 0.7652050919377652 0.0204288443429791
0.7659123055162659 0.7659123055162659 0.020607994944707668
0.7666195190947666 0.7666195190947666 0.020790422505584266
0.7673267326732673 0.7673267326732673 0.020974357415226125
0.768033946251768 0.768033946251768 0.021155103279137865
0.7687411598302687 0.7687411598302687 0.02134606544693423
0.7694483734087695 0.7694483734087695 0.02153160112226448
0.7701555869872702 0.7701555869872702 0.02172558503719192
0.7708628005657708 0.7708628005657708 0.02192094746427298
0.7715700141442715 0.7715700141442715 0.02211826107046182
0.7722772277227723 0.7722772277227723 0.022315562053880156
0.772984441301273 0.772984441301273 0.022516765243125133
0.7736916548797736 0.7736916548797736 0.02272246865040025
0.7743988684582743 0.7743988684582743 0.022931634924777498
0.7751060820367751 0.7751060820367751 0.02314022030009715
0.7758132956152758 0.7758132956152758 0.023352375369907906
0.7765205091937765 0.7765205091937765 0.02356940126718977
0.7772277227722773 0.7772277227722773 0.023785627893208568
0.7779349363507779 0.7779349363507779 0.024007975347192256
0.7786421499292786 0.7786421499292786 0.024233374092160827
0.7793493635077793 0.7793493635077793 0.02446468560047011
0.7800565770862801 0.7800565770862801 0.02469665047787997
0.7807637906647807 0.7807637906647807 0.024935635452163826
0.7814710042432814 0.7814710042432814 0.025174687444418598
0.7821782178217822 0.7821782178217822 0.025417473316925667
0.7828854314002829 0.7828854314002829 0.02566102028436561
0.7835926449787836 0.7835926449787836 0.025912370070054304
0.7842998585572842 0.7842998585572842 0.026167816620510877
0.785007072135785 0.785007072135785 0.026428390230999054
0.7857142857142857 0.7857142857142857 0.026687943701218947
0.7864214992927864 0.7864214992927864 0.02695785670937225
0.7871287128712872 0.7871287128712872 0.02722921735964705
0.7878359264497878 0.7878359264497878 0.027510802530834434
0.7885431400282885 0.7885431400282885 0.027792125297389993
0.7892503536067892 0.7892503536067892 0.02807521613807968
0.78995756718529 0.78995756718529 0.02836955510462551
0.7906647807637907 0.7906647807637907 0.028665722588573154
0.7913719943422913 0.7913719943422913 0.028970202481456238
0.7920792079207921 0.7920792079207921 0.029284662722817109
0.7927864214992928 0.7927864214992928 0.02959917261838825
0.7934936350777935 0.7934936350777935 0.029928749336366548
0.7942008486562941 0.7942008486562941 0.030256435387777764
0.7949080622347949 0.7949080622347949 0.030594376878747086
0.7956152758132956 0.7956152758132956 0.03093935877079412
0.7963224893917963 0.7963224893917963 0.03129515338986086
0.797029702970297 0.797029702970297 0.03165490253044243
0.7977369165487977 0.7977369165487977 0.032026603811843867
0.7984441301272984 0.7984441301272984 0.032407810777377168
0.7991513437057991 0.7991513437057991 0.032797246287226838
0.7998585572842999 0.7998585572842999 0.03320305178565197
0.8005657708628006 0.8005657708628006 0.03361051488006666
0.8012729844413012 0.8012729844413012 0.03403960432918418
0.8019801980198019 0.8019801980198019 0.03447750136347545
0.8026874115983027 0.8026874115983027 0.0349313678115978
0.8033946251768034 0.8033946251768034 0.03539587452473543
0.804101838755304 0.804101838755304 0.035875562231981659
0.8048090523338048 0.8048090523338048 0.036377460500593487
0.8055162659123055 0.8055162659123055 0.036890797096768238
0.8062234794908062 0.8062234794908062 0.037433569709408188
0.8069306930693069 0.8069306930693069 0.03798775719766254
0.8076379066478077 0.8076379066478077 0.03857456155305399
0.8083451202263083 0.8083451202263083 0.03918733738517173
0.809052333804809 0.809052333804809 0.03982118880350021
0.8097595473833098 0.8097595473833098 0.04049731166243184
0.8104667609618105 0.8104667609618105 0.04119918103457268
0.8111739745403111 0.8111739745403111 0.0419507282825705
0.8118811881188118 0.8118811881188118 0.04275023685594977
0.8125884016973126 0.8125884016973126 0.04359381364061113
0.8132956152758133 0.8132956152758133 0.044502860632152658
0.814002828854314 0.814002828854314 0.04548013041377073
0.8147100424328146 0.8147100424328146 0.04653973040535649
0.8154172560113154 0.8154172560113154 0.04770554372345438
0.8161244695898161 0.8161244695898161 0.04898500892756902
0.8168316831683168 0.8168316831683168 0.050413176812523278
0.8175388967468176 0.8175388967468176 0.05207237575862908
0.8182461103253182 0.8182461103253182 0.05403130454564059
