# Supplementary material for: Large-deviations of disease spreading dynamics with vaccination
Source: PLoS One. 2023 Jul 10;18(7):e0287932. doi: 10.1371/journal.pone.0287932 (PMC10332629; doi:10.1371/journal.pone.0287932)
Supplement: S1 Data — (GZ) [file pone.0287932.s002.gz › DATA/fig3/simple_6400.dat]

#bin log_merged log_interval0 …
#log: Base10
0.00078125 -1.6886693528244803e0 -1.6886693528244803e0
0.0009375000000000001 -1.0866093614965178e0 -1.0866093614965178e0
0.00109375 -8.283313462534863e-1 -8.283313462534863e-1
0.00125 -5.444844724322437e-1 -5.444844724322437e-1
0.00140625 -2.789475136043351e-1 -2.789475136043351e-1
0.0015625 -1.595920703738356e-1 -1.595920703738356e-1
0.00171875 -1.809738490715862e-3 -1.809738490715862e-3
0.0018750000000000001 1.0152781718923176e-1 1.0152781718923176e-1
0.00203125 2.065459422055529e-1 2.065459422055529e-1
0.0021875 3.0641714368125283e-1 3.0641714368125283e-1
0.0023437500000000003 3.732070350146741e-1 3.732070350146741e-1
0.0025 4.4686082213327927e-1 4.4686082213327927e-1
0.0026562499999999998 4.9920373677930785e-1 4.9920373677930785e-1
0.0028125 5.562259808673815e-1 5.562259808673815e-1
0.00296875 6.115455763220594e-1 6.115455763220594e-1
0.003125 6.25066083449624e-1 6.25066083449624e-1
0.0032812500000000003 6.532595309213294e-1 6.532595309213294e-1
0.0034375000000000005 6.822829902334075e-1 6.822829902334075e-1
0.0035937499999999997 7.255725956294734e-1 7.255725956294734e-1
0.00375 7.463982244553491e-1 7.463982244553491e-1
0.00390625 7.572266169914337e-1 7.572266169914337e-1
0.0040625 7.679813080472924e-1 7.679813080472924e-1
0.00421875 7.800471186909923e-1 7.800471186909923e-1
0.004375 8.006737917391265e-1 8.006737917391265e-1
0.00453125 8.079143816646144e-1 8.079143816646144e-1
0.0046875 8.237982421952874e-1 8.237982421952874e-1
0.00484375 8.282789663167542e-1 8.282789663167542e-1
0.005 8.425699975213061e-1 8.425699975213061e-1
0.00515625 8.335302766303707e-1 8.335302766303707e-1
0.0053124999999999995 8.60640506095018e-1 8.60640506095018e-1
0.00546875 8.439257981252064e-1 8.439257981252064e-1
0.005625 8.412900718001897e-1 8.412900718001897e-1
0.00578125 8.470993196041383e-1 8.470993196041383e-1
0.0059375 8.441646183027411e-1 8.441646183027411e-1
0.00609375 8.560186694781975e-1 8.560186694781975e-1
0.00625 8.485986569988642e-1 8.485986569988642e-1
0.00640625 8.5477782725722e-1 8.5477782725722e-1
0.0065625 8.490710585848587e-1 8.490710585848587e-1
0.00671875 8.406486916106566e-1 8.406486916106566e-1
0.006875 8.333671306923502e-1 8.333671306923502e-1
0.00703125 8.403276459616595e-1 8.403276459616595e-1
0.0071875 8.376699245653638e-1 8.376699245653638e-1
0.00734375 8.237982421952874e-1 8.237982421952874e-1
0.0075 8.299268320080899e-1 8.299268320080899e-1
0.00765625 8.333671306923502e-1 8.333671306923502e-1
0.0078125 8.284440345368727e-1 8.284440345368727e-1
0.00796875 8.223780223680528e-1 8.223780223680528e-1
0.008125 8.180047644499227e-1 8.180047644499227e-1
0.00828125 8.073949941417928e-1 8.073949941417928e-1
0.0084375 7.999694826743191e-1 7.999694826743191e-1
0.00859375 8.070483903868411e-1 8.070483903868411e-1
0.00875 8.033922516881189e-1 8.033922516881189e-1
0.008906250000000001 7.922354496253092e-1 7.922354496253092e-1
0.009062500000000001 7.876368353777403e-1 7.876368353777403e-1
0.009218750000000001 7.832637891714667e-1 7.832637891714667e-1
0.009375000000000001 7.85546911251775e-1 7.85546911251775e-1
0.009531250000000002 7.738222329386253e-1 7.738222329386253e-1
0.009687500000000002 7.73915800639494e-1 7.73915800639494e-1
0.00984375 7.574210191799544e-1 7.574210191799544e-1
0.01 7.600369670806e-1 7.600369670806e-1
0.01015625 7.581977589030404e-1 7.581977589030404e-1
0.0103125 7.659849853639518e-1 7.659849853639518e-1
0.01046875 7.479901418644523e-1 7.479901418644523e-1
0.010625 7.425938685670936e-1 7.425938685670936e-1
0.010781250000000001 7.445002121977695e-1 7.445002121977695e-1
0.010937500000000001 7.229503531387502e-1 7.229503531387502e-1
0.011093750000000001 7.32523115481269e-1 7.32523115481269e-1
0.011250000000000001 7.264083803125425e-1 7.264083803125425e-1
0.011406250000000001 7.117606970908565e-1 7.117606970908565e-1
0.011562500000000002 7.108962141342947e-1 7.108962141342947e-1
0.011718750000000002 6.961543072596101e-1 6.961543072596101e-1
0.011875 7.047961662717999e-1 7.047961662717999e-1
0.01203125 7.066570402448709e-1 7.066570402448709e-1
0.0121875 6.97048607667055e-1 6.97048607667055e-1
0.01234375 6.751775713427492e-1 6.751775713427492e-1
0.0125 6.756470789364806e-1 6.756470789364806e-1
0.01265625 6.856206348508307e-1 6.856206348508307e-1
0.012812500000000001 6.592701987074796e-1 6.592701987074796e-1
0.012968750000000001 6.608510007509492e-1 6.608510007509492e-1
0.013125000000000001 6.684313434535389e-1 6.684313434535389e-1
0.013281250000000001 6.648381529464218e-1 6.648381529464218e-1
0.013437500000000002 6.341957330795909e-1 6.341957330795909e-1
0.013593750000000002 6.374103627226773e-1 6.374103627226773e-1
0.013750000000000002 6.388172964523173e-1 6.388172964523173e-1
0.01390625 6.399650435120927e-1 6.399650435120927e-1
0.0140625 6.226871059019707e-1 6.226871059019707e-1
0.01421875 6.15605697652648e-1 6.15605697652648e-1
0.014375 6.115455763220594e-1 6.115455763220594e-1
0.01453125 5.995519177745696e-1 5.995519177745696e-1
0.014687500000000001 5.896554564378604e-1 5.896554564378604e-1
0.014843750000000001 6.194947278014489e-1 6.194947278014489e-1
0.015000000000000001 5.905126168777621e-1 5.905126168777621e-1
0.015156250000000001 5.80113316323259e-1 5.80113316323259e-1
0.015312500000000001 5.782088341804688e-1 5.782088341804688e-1
0.015468750000000002 5.827365795588757e-1 5.827365795588757e-1
0.015625 5.62207881829055e-1 5.62207881829055e-1
0.01578125 5.684089531420882e-1 5.684089531420882e-1
0.0159375 5.758533329111066e-1 5.758533329111066e-1
0.01609375 5.643352908230037e-1 5.643352908230037e-1
0.01625 5.629688676237321e-1 5.629688676237321e-1
0.01640625 5.495336202651697e-1 5.495336202651697e-1
0.0165625 5.498471903018269e-1 5.498471903018269e-1
0.01671875 5.468590940830689e-1 5.468590940830689e-1
0.016875 5.34047118323103e-1 5.34047118323103e-1
0.01703125 5.278264351453603e-1 5.278264351453603e-1
0.0171875 5.348590357065279e-1 5.348590357065279e-1
0.01734375 5.230183921551386e-1 5.230183921551386e-1
0.0175 5.08438832017708e-1 5.08438832017708e-1
0.017656250000000002 5.113599137292901e-1 5.113599137292901e-1
0.017812500000000002 5.13410088182908e-1 5.13410088182908e-1
0.017968750000000002 5.049769206460453e-1 5.049769206460453e-1
0.018125000000000002 4.997317544515276e-1 4.997317544515276e-1
0.018281250000000002 4.865161822701771e-1 4.865161822701771e-1
0.018437500000000002 4.808581367288127e-1 4.808581367288127e-1
0.018593750000000003 4.7938595063465916e-1 4.7938595063465916e-1
0.018750000000000003 4.7772375411818757e-1 4.7772375411818757e-1
0.01890625 4.7753867229910574e-1 4.7753867229910574e-1
0.0190625 4.792015759845101e-1 4.792015759845101e-1
0.01921875 4.618952184743237e-1 4.618952184743237e-1
0.019375 4.601645762296829e-1 4.601645762296829e-1
0.01953125 4.609346021085443e-1 4.609346021085443e-1
0.0196875 4.504222546993426e-1 4.504222546993426e-1
0.01984375 4.4646329855229494e-1 4.4646329855229494e-1
0.02 4.4824929619711806e-1 4.4824929619711806e-1
0.02015625 4.3924494154711313e-1 4.3924494154711313e-1
0.0203125 4.0758872939029755e-1 4.0758872939029755e-1
0.02046875 4.2652496861010736e-1 4.2652496861010736e-1
0.020625 4.3108127106010397e-1 4.3108127106010397e-1
0.02078125 4.2714910449990384e-1 4.2714910449990384e-1
0.0209375 4.073712014709474e-1 4.073712014709474e-1
0.02109375 4.0013096411960136e-1 4.0013096411960136e-1
0.02125 4.0932504147579607e-1 4.0932504147579607e-1
0.02140625 4.0649999860727526e-1 4.0649999860727526e-1
0.021562500000000002 4.0233774977178616e-1 4.0233774977178616e-1
0.021718750000000002 4.012357586149178e-1 4.012357586149178e-1
0.021875000000000002 3.845906391868499e-1 3.845906391868499e-1
0.022031250000000002 4.0649999860727526e-1 4.0649999860727526e-1
0.022187500000000002 3.884713515746081e-1 3.884713515746081e-1
0.022343750000000002 3.8390219336463494e-1 3.8390219336463494e-1
0.022500000000000003 3.764900542914935e-1 3.764900542914935e-1
0.022656250000000003 3.746170832724993e-1 3.746170832724993e-1
0.0228125 3.6248316962290117e-1 3.6248316962290117e-1
0.02296875 3.88925634546891e-1 3.88925634546891e-1
0.023125 3.6416881708052706e-1 3.6416881708052706e-1
0.02328125 3.648892393887797e-1 3.648892393887797e-1
0.0234375 3.578745839828388e-1 3.578745839828388e-1
0.02359375 3.546929251966495e-1 3.546929251966495e-1
0.02375 3.3740404338864094e-1 3.3740404338864094e-1
0.02390625 3.3893504784811146e-1 3.3893504784811146e-1
0.0240625 3.4525676764839064e-1 3.4525676764839064e-1
0.02421875 3.223192455726882e-1 3.223192455726882e-1
0.024375 3.215245619439946e-1 3.215245619439946e-1
0.02453125 3.159206844259961e-1 3.159206844259961e-1
0.0246875 3.434959419676238e-1 3.434959419676238e-1
0.02484375 3.183312057776444e-1 3.183312057776444e-1
0.025 3.2390426368934966e-1 3.2390426368934966e-1
0.02515625 3.022796609881855e-1 3.022796609881855e-1
0.0253125 3.083345617269746e-1 3.083345617269746e-1
0.025468750000000002 3.047668776731318e-1 3.047668776731318e-1
0.025625000000000002 2.806883079725897e-1 2.806883079725897e-1
0.025781250000000002 3.022796609881855e-1 3.022796609881855e-1
0.025937500000000002 3.047668776731318e-1 3.047668776731318e-1
0.026093750000000002 2.904805082023998e-1 2.904805082023998e-1
0.026250000000000002 2.8272247788304306e-1 2.8272247788304306e-1
0.026406250000000003 2.715635203040323e-1 2.715635203040323e-1
0.026562500000000003 2.916181499319155e-1 2.916181499319155e-1
0.026718750000000003 2.762970220066179e-1 2.762970220066179e-1
0.026875 2.5333870019783333e-1 2.5333870019783333e-1
0.02703125 2.961391482804485e-1 2.961391482804485e-1
0.0271875 2.56737678273943e-1 2.56737678273943e-1
0.02734375 2.5612165762895156e-1 2.5612165762895156e-1
0.0275 2.715635203040323e-1 2.715635203040323e-1
0.02765625 2.4771870755777492e-1 2.4771870755777492e-1
0.0278125 2.5333870019783333e-1 2.5333870019783333e-1
0.02796875 2.4677493069544498e-1 2.4677493069544498e-1
0.028125 2.591930599770693e-1 2.591930599770693e-1
0.02828125 2.530283790114227e-1 2.530283790114227e-1
0.0284375 2.4708975092083163e-1 2.4708975092083163e-1
0.02859375 2.4202503484005522e-1 2.4202503484005522e-1
0.02875 2.326919302201893e-1 2.326919302201893e-1
0.02890625 2.1645163310779836e-1 2.1645163310779836e-1
0.0290625 2.174635818729982e-1 2.174635818729982e-1
0.02921875 2.0861401507492605e-1 2.0861401507492605e-1
0.029375000000000002 2.0895773846596155e-1 2.0895773846596155e-1
0.029531250000000002 2.224882559154966e-1 2.224882559154966e-1
0.029687500000000002 1.9746871745091132e-1 1.9746871745091132e-1
0.029843750000000002 2.04814993394006e-1 2.04814993394006e-1
0.030000000000000002 1.953467532201465e-1 1.953467532201465e-1
0.030156250000000002 1.981737411153266e-1 1.981737411153266e-1
0.030312500000000003 2.041206775276514e-1 2.041206775276514e-1
0.030468750000000003 1.7982814106483191e-1 1.7982814106483191e-1
0.030625000000000003 1.953467532201465e-1 1.953467532201465e-1
0.03078125 1.9285795281645157e-1 1.9285795281645157e-1
0.0309375 1.842149913129454e-1 1.842149913129454e-1
0.03109375 1.9321437013797693e-1 1.9321437013797693e-1
0.03125 1.7613827620166678e-1 1.7613827620166678e-1
0.03140625 1.5135828539831797e-1 1.5135828539831797e-1
0.0315625 1.823925191382867e-1 1.823925191382867e-1
0.03171875 1.7724853112735017e-1 1.7724853112735017e-1
0.031875 1.537058288543034e-1 1.537058288543034e-1
0.03203125 1.9071328434986246e-1 1.9071328434986246e-1
0.0321875 1.517504249120063e-1 1.517504249120063e-1
0.03234375 1.7166865374651374e-1 1.7166865374651374e-1
0.0325 1.337439290428919e-1 1.337439290428919e-1
0.03265625 1.1453161744233986e-1 1.1453161744233986e-1
0.032812499999999994 1.3456027229435152e-1 1.3456027229435152e-1
0.03296875 1.4023210920250584e-1 1.4023210920250584e-1
0.033124999999999995 1.4183912114491548e-1 1.4183912114491548e-1
0.03328125 1.337439290428919e-1 1.337439290428919e-1
0.033437499999999995 1.454333028883137e-1 1.454333028883137e-1
0.03359375 1.3210662462708012e-1 1.3210662462708012e-1
0.033749999999999995 1.316963322187621e-1 1.316963322187621e-1
0.03390625 1.275719471673029e-1 1.275719471673029e-1
0.034062499999999996 1.2715734619843744e-1 1.2715734619843744e-1
0.03421875 1.333351812650454e-1 1.333351812650454e-1
0.034374999999999996 1.0851159754001305e-1 1.0851159754001305e-1
0.03453125 1.0980864523950373e-1 1.0980864523950373e-1
0.034687499999999996 1.2632695496666813e-1 1.2632695496666813e-1
0.03484375 1.2466139403013132e-1 1.2466139403013132e-1
0.034999999999999996 9.754951930719669e-2 9.754951930719669e-2
0.03515625 1.119618201105963e-1 1.119618201105963e-1
0.0353125 1.3005127539612316e-1 1.3005127539612316e-1
0.03546875 1.0372233667377362e-1 1.0372233667377362e-1
0.035625 9.976418235173057e-2 9.976418235173057e-2
0.03578125 8.356064352286863e-2 8.356064352286863e-2
0.0359375 8.857617359813963e-2 8.857617359813963e-2
0.03609375 1.0980864523950373e-1 1.0980864523950373e-1
0.03625 1.0196760910722347e-1 1.0196760910722347e-1
0.03640625 7.941350289865978e-2 7.941350289865978e-2
0.0365625 7.662657687357655e-2 7.662657687357655e-2
0.03671875 6.958000018961608e-2 6.958000018961608e-2
0.036875 9.843674021209026e-2 9.843674021209026e-2
0.037031249999999995 6.241720206153678e-2 6.241720206153678e-2
0.0371875 9.173797786338778e-2 9.173797786338778e-2
0.037343749999999995 5.267924965141502e-2 5.267924965141502e-2
0.0375 6.768144205389426e-2 6.768144205389426e-2
0.037656249999999995 4.322146023480489e-2 4.322146023480489e-2
0.0378125 5.317136809716372e-2 5.317136809716372e-2
0.037968749999999996 5.708836855647004e-2 5.708836855647004e-2
0.038125 6.91061381874456e-2 6.91061381874456e-2
0.038281249999999996 5.119953959336687e-2 5.119953959336687e-2
0.0384375 5.1693336669763834e-2 5.1693336669763834e-2
0.038593749999999996 2.8897140003197208e-2 2.8897140003197208e-2
0.03875 6.577454774156255e-2 6.577454774156255e-2
0.038906249999999996 3.200666031750732e-2 3.200666031750732e-2
0.0390625 3.815969568711797e-2 3.815969568711797e-2
0.03921875 4.722881952725855e-2 4.722881952725855e-2
0.039375 3.5094074850301915e-2 3.5094074850301915e-2
0.03953125 3.662959023388801e-2 3.662959023388801e-2
0.0396875 1.4084199241665374e-2 1.4084199241665374e-2
0.03984375 1.4084199241665374e-2 1.4084199241665374e-2
0.04 4.522976199580553e-2 4.522976199580553e-2
0.04015625 2.366461306952017e-2 2.366461306952017e-2
0.0403125 1.4084199241665374e-2 1.4084199241665374e-2
0.04046875 2.4716174072141772e-2 2.4716174072141772e-2
0.040625 3.5094074850301915e-2 3.5094074850301915e-2
0.04078125 1.8900823273456435e-2 1.8900823273456435e-2
0.040937499999999995 3.0454683149871542e-2 3.0454683149871542e-2
0.04109375 2.7333990810319175e-2 2.7333990810319175e-2
0.041249999999999995 -3.487632974094712e-3 -3.487632974094712e-3
0.04140625 -2.414489708557932e-2 -2.414489708557932e-2
0.041562499999999995 1.8368273259571577e-2 1.8368273259571577e-2
0.04171875 9.757443833586343e-3 9.757443833586343e-3
0.041874999999999996 3.1853968786599296e-3 3.1853968786599296e-3
0.04203125 -1.5417989610631011e-2 -1.5417989610631011e-2
0.042187499999999996 -8.560565847800738e-3 -8.560565847800738e-3
0.04234375 -2.5911521142905958e-2 -2.5911521142905958e-2
0.042499999999999996 -3.006180716243012e-2 -3.006180716243012e-2
0.04265625 6.483851837198795e-3 6.483851837198795e-3
0.042812499999999996 -2.9276142222163237e-3 -2.9276142222163237e-3
0.04296875 -1.3693455980332114e-2 -1.3693455980332114e-2
0.043125 9.213555870324797e-3 9.213555870324797e-3
0.04328125 -1.657149488876275e-2 -1.657149488876275e-2
0.0434375 -3.666489123810468e-2 -3.666489123810468e-2
0.04359375 -3.185271478031115e-2 -3.185271478031115e-2
0.04375 -2.5321847621353477e-2 -2.5321847621353477e-2
0.04390625 -1.1975743199613476e-2 -1.1975743199613476e-2
0.0440625 -2.827825442201304e-2 -2.827825442201304e-2
0.04421875 -2.887195852254454e-2 -2.887195852254454e-2
0.044375 -2.0633062732112073e-2 -2.0633062732112073e-2
0.04453125 -1.0834364140804187e-2 -1.0834364140804187e-2
0.0446875 -4.3369921683505286e-2 -4.3369921683505286e-2
0.044843749999999995 -3.5456839049136324e-2 -3.5456839049136324e-2
0.045 -2.414489708557932e-2 -2.414489708557932e-2
0.045156249999999995 -2.5321847621353477e-2 -2.5321847621353477e-2
0.0453125 -2.2385430201377954e-2 -2.2385430201377954e-2
0.045468749999999995 -5.6465219773653264e-2 -5.6465219773653264e-2
0.045625 -4.398463442860123e-2 -4.398463442860123e-2
0.045781249999999996 -4.275607779063595e-2 -4.275607779063595e-2
0.0459375 -7.258787599476468e-2 -7.258787599476468e-2
0.046093749999999996 -8.121432960981156e-2 -8.121432960981156e-2
0.04625 -4.5834010460581e-2 -4.5834010460581e-2
0.046406249999999996 -6.2200666795260595e-2 -6.2200666795260595e-2
0.0465625 -4.460021848900597e-2 -4.460021848900597e-2
0.046718749999999996 -4.398463442860123e-2 -4.398463442860123e-2
0.046875 -2.946647535994895e-2 -2.946647535994895e-2
0.04703125 -6.0280422774168674e-2 -6.0280422774168674e-2
0.0471875 -9.482969174320877e-2 -9.482969174320877e-2
0.04734375 -5.709876398797942e-2 -5.709876398797942e-2
0.0475 -6.86635015638557e-2 -6.86635015638557e-2
0.04765625 -5.1429865025550026e-2 -5.1429865025550026e-2
0.0478125 -6.931510631010385e-2 -6.931510631010385e-2
0.04796875 -8.45783625561829e-2 -8.45783625561829e-2
0.048125 -8.32296208451373e-2 -8.32296208451373e-2
0.04828125 -7.654803548862166e-2 -7.654803548862166e-2
0.0484375 -5.6465219773653264e-2 -5.6465219773653264e-2
0.04859375 -9.20722571980197e-2 -9.20722571980197e-2
0.04875 -7.854173974848466e-2 -7.854173974848466e-2
0.04890625 -1.0817204284752968e-1 -1.0817204284752968e-1
0.049062499999999995 -4.831215973472336e-2 -4.831215973472336e-2
0.04921875 -4.707131751374627e-2 -4.707131751374627e-2
0.049374999999999995 -5.3311288106206334e-2 -5.3311288106206334e-2
0.04953125 -7.854173974848466e-2 -7.854173974848466e-2
0.049687499999999996 -5.9004960823926034e-2 -5.9004960823926034e-2
0.04984375 -7.324539993853607e-2 -7.324539993853607e-2
0.049999999999999996 -9.275997623627052e-2 -9.275997623627052e-2
0.05015625 -9.482969174320877e-2 -9.482969174320877e-2
0.050312499999999996 -8.728847732200462e-2 -8.728847732200462e-2
0.05046875 -1.0320862331597924e-1 -1.0320862331597924e-1
0.050624999999999996 -8.796865675924259e-2 -8.796865675924259e-2
0.05078125 -1.2120185459914934e-1 -1.2120185459914934e-1
0.0509375 -1.1900289049921131e-1 -1.1900289049921131e-1
0.05109375 -1.2712078072139077e-1 -1.2712078072139077e-1
0.05125 -1.0109868646028675e-1 -1.0109868646028675e-1
0.05140625 -9.969773530382486e-2 -9.969773530382486e-2
0.0515625 -9.482969174320877e-2 -9.482969174320877e-2
0.05171875 -9.20722571980197e-2 -9.20722571980197e-2
0.051875 -1.2861320309007418e-1 -1.2861320309007418e-1
0.05203125 -9.830128882123512e-2 -9.830128882123512e-2
0.0521875 -1.2120185459914934e-1 -1.2120185459914934e-1
0.05234375 -1.2046762875748485e-1 -1.2046762875748485e-1
0.0525 -1.1973464211614226e-1 -1.1973464211614226e-1
0.05265625 -1.0960064440514738e-1 -1.0960064440514738e-1
0.0528125 -1.422809406290586e-1 -1.422809406290586e-1
0.052968749999999995 -9.552179464968846e-2 -9.552179464968846e-2
0.053125 -9.482969174320877e-2 -9.482969174320877e-2
0.053281249999999995 -1.2489171946231403e-1 -1.2489171946231403e-1
0.0534375 -1.2193732383826061e-1 -1.2193732383826061e-1
0.053593749999999996 -1.3997290429213338e-1 -1.3997290429213338e-1
0.05375 -1.1391486347766522e-1 -1.1391486347766522e-1
0.053906249999999996 -1.4382647422424366e-1 -1.4382647422424366e-1
0.0540625 -1.3691447980791338e-1 -1.3691447980791338e-1
0.054218749999999996 -1.3997290429213338e-1 -1.3997290429213338e-1
0.054375 -1.2861320309007418e-1 -1.2861320309007418e-1
0.054531249999999996 -1.4151023149706266e-1 -1.4151023149706266e-1
0.0546875 -1.361532272345567e-1 -1.361532272345567e-1
0.05484375 -1.361532272345567e-1 -1.361532272345567e-1
0.055 -1.6687770318535655e-1 -1.6687770318535655e-1
0.05515625 -1.422809406290586e-1 -1.422809406290586e-1
0.0553125 -1.5085025775120586e-1 -1.5085025775120586e-1
0.05546875 -1.6443555345917638e-1 -1.6443555345917638e-1
0.055625 -1.263764883680052e-1 -1.263764883680052e-1
0.05578125 -1.5879004894201776e-1 -1.5879004894201776e-1
0.0559375 -1.4771454389834737e-1 -1.4771454389834737e-1
0.05609375 -1.5242664598616118e-1 -1.5242664598616118e-1
0.05625 -1.563928332037623e-1 -1.563928332037623e-1
0.05640625 -1.7511883247814275e-1 -1.7511883247814275e-1
0.0565625 -1.8692562319648554e-1 -1.8692562319648554e-1
0.05671875 -1.6687770318535655e-1 -1.6687770318535655e-1
0.056874999999999995 -1.0888575620766971e-1 -1.0888575620766971e-1
0.05703125 -1.301107717529688e-1 -1.301107717529688e-1
0.057187499999999995 -1.3997290429213338e-1 -1.3997290429213338e-1
0.05734375 -1.4693414030667595e-1 -1.4693414030667595e-1
0.057499999999999996 -1.579895058915577e-1 -1.579895058915577e-1
0.05765625 -1.8692562319648554e-1 -1.8692562319648554e-1
0.057812499999999996 -1.3086149705987582e-1 -1.3086149705987582e-1
0.05796875 -1.4771454389834737e-1 -1.4771454389834737e-1
0.058124999999999996 -1.6443555345917638e-1 -1.6443555345917638e-1
0.05828125 -1.9122135042447752e-1 -1.9122135042447752e-1
0.058437499999999996 -1.7845957573517168e-1 -1.7845957573517168e-1
0.05859375 -1.938193311443861e-1 -1.938193311443861e-1
0.05875 -1.7263003207444783e-1 -1.7263003207444783e-1
0.05890625 -1.6524807845184863e-1 -1.6524807845184863e-1
0.0590625 -1.595920703738356e-1 -1.595920703738356e-1
0.05921875 -2.097422972415548e-1 -2.097422972415548e-1
0.059375 -1.3691447980791338e-1 -1.3691447980791338e-1
0.05953125 -1.5400877699603566e-1 -1.5400877699603566e-1
0.0596875 -1.7511883247814275e-1 -1.7511883247814275e-1
0.05984375 -2.0348047635678457e-1 -2.0348047635678457e-1
0.06 -2.1609572585553893e-1 -2.1609572585553893e-1
0.06015625 -1.8182621648512898e-1 -1.8182621648512898e-1
0.0603125 -2.088422047288927e-1 -2.088422047288927e-1
0.06046875 -1.7511883247814275e-1 -1.7511883247814275e-1
0.060625 -1.709787202678581e-1 -1.709787202678581e-1
0.060781249999999995 -1.8436843534569203e-1 -1.8436843534569203e-1
0.0609375 -1.5879004894201776e-1 -1.5879004894201776e-1
0.061093749999999995 -1.6769481439893585e-1 -1.6769481439893585e-1
0.06125 -2.043695134776944e-1 -2.043695134776944e-1
0.061406249999999996 -1.7678599184560584e-1 -1.7678599184560584e-1
0.0615625 -1.7428764661313068e-1 -1.7428764661313068e-1
0.061718749999999996 -1.9906238655675823e-1 -1.9906238655675823e-1
0.061875 -2.0082423271304473e-1 -2.0082423271304473e-1
0.062031249999999996 -1.9295160961315894e-1 -1.9295160961315894e-1
0.0621875 -1.8182621648512898e-1 -1.8182621648512898e-1
0.062343749999999996 -1.8949795736174346e-1 -1.8949795736174346e-1
0.0625 -2.0082423271304473e-1 -2.0082423271304473e-1
0.06265625 -1.7845957573517168e-1 -1.7845957573517168e-1
0.06281250000000001 -1.6606212645383245e-1 -1.6606212645383245e-1
0.06296875 -2.0082423271304473e-1 -2.0082423271304473e-1
0.063125 -2.2347245491429257e-1 -2.2347245491429257e-1
0.06328125 -2.088422047288927e-1 -2.088422047288927e-1
0.0634375 -1.7180359132666556e-1 -1.7180359132666556e-1
0.06359375 -2.1976842835150867e-1 -2.1976842835150867e-1
0.06375 -2.1884733684631685e-1 -2.1884733684631685e-1
0.06390625 -1.886388186406056e-1 -1.886388186406056e-1
0.0640625 -2.2161649276532147e-1 -2.2161649276532147e-1
0.06421875 -1.877813761470688e-1 -1.877813761470688e-1
0.064375 -2.1064425910657336e-1 -2.1064425910657336e-1
0.06453125 -1.9122135042447752e-1 -1.9122135042447752e-1
0.0646875 -1.792987923864624e-1 -1.792987923864624e-1
0.06484374999999999 -2.0348047635678457e-1 -2.0348047635678457e-1
0.065 -2.1427095644029093e-1 -2.1427095644029093e-1
0.06515625 -2.0259325545189144e-1 -2.0259325545189144e-1
0.0653125 -2.2720834446245108e-1 -2.2720834446245108e-1
0.06546874999999999 -1.973076589902072e-1 -1.973076589902072e-1
0.065625 -1.8949795736174346e-1 -1.8949795736174346e-1
0.06578125 -1.860715531436461e-1 -1.860715531436461e-1
0.0659375 -1.9994241620317466e-1 -1.9994241620317466e-1
0.06609374999999999 -2.0794397383599206e-1 -2.0794397383599206e-1
0.06625 -2.2347245491429257e-1 -2.2347245491429257e-1
0.06640625 -2.3573348262330152e-1 -2.3573348262330152e-1
0.0665625 -2.2533638259045086e-1 -2.2533638259045086e-1
0.06671875 -2.2533638259045086e-1 -2.2533638259045086e-1
0.066875 -2.1245382206584162e-1 -2.1245382206584162e-1
0.06703125 -1.946887898570151e-1 -1.946887898570151e-1
0.0671875 -2.1154809810481767e-1 -2.1154809810481767e-1
0.06734375 -2.2814735992427915e-1 -2.2814735992427915e-1
0.0675 -2.2440341879040426e-1 -2.2440341879040426e-1
0.06765625 -1.886388186406056e-1 -1.886388186406056e-1
0.0678125 -2.0794397383599206e-1 -2.0794397383599206e-1
0.06796875 -1.6933366344521916e-1 -1.6933366344521916e-1
0.068125 -2.3669113346757298e-1 -2.3669113346757298e-1
0.06828125 -2.0704759687814134e-1 -2.0704759687814134e-1
0.0684375 -2.6134556646723306e-1 -2.6134556646723306e-1
0.06859375 -2.2814735992427915e-1 -2.2814735992427915e-1
0.06875 -2.55299605967894e-1 -2.55299605967894e-1
0.06890625 -2.2720834446245108e-1 -2.2720834446245108e-1
0.0690625 -2.1245382206584162e-1 -2.1245382206584162e-1
0.06921875 -2.1245382206584162e-1 -2.1245382206584162e-1
0.06937499999999999 -2.4054299447708205e-1 -2.4054299447708205e-1
0.06953125 -2.1245382206584162e-1 -2.1245382206584162e-1
0.0696875 -2.3573348262330152e-1 -2.3573348262330152e-1
0.06984375 -2.4151132148226084e-1 -2.4151132148226084e-1
0.06999999999999999 -2.3669113346757298e-1 -2.3669113346757298e-1
0.07015625 -2.3382449281597006e-1 -2.3382449281597006e-1
0.0703125 -2.3861279360244447e-1 -2.3861279360244447e-1
0.07046875 -2.2440341879040426e-1 -2.2440341879040426e-1
0.070625 -2.1427095644029093e-1 -2.1427095644029093e-1
0.07078125 -2.3477793882329268e-1 -2.3477793882329268e-1
0.0709375 -2.5630143912703973e-1 -2.5630143912703973e-1
0.07109375 -2.1884733684631685e-1 -2.1884733684631685e-1
0.07125 -2.3861279360244447e-1 -2.3861279360244447e-1
0.07140625 -2.444293244994733e-1 -2.444293244994733e-1
0.0715625 -2.4151132148226084e-1 -2.4151132148226084e-1
0.07171875 -2.3957682170506134e-1 -2.3957682170506134e-1
0.071875 -2.4345447676826248e-1 -2.4345447676826248e-1
0.07203125 -2.1792819474259284e-1 -2.1792819474259284e-1
0.0721875 -2.55299605967894e-1 -2.55299605967894e-1
0.07234375 -2.593208799008182e-1 -2.593208799008182e-1
0.0725 -2.5032481523828354e-1 -2.5032481523828354e-1
0.07265625 -2.695400450825045e-1 -2.695400450825045e-1
0.0728125 -2.939988287172892e-1 -2.939988287172892e-1
0.07296875 -2.67476884518731e-1 -2.67476884518731e-1
0.073125 -2.695400450825045e-1 -2.695400450825045e-1
0.07328124999999999 -2.644004054300937e-1 -2.644004054300937e-1
0.0734375 -2.2533638259045086e-1 -2.2533638259045086e-1
0.07359375 -2.1884733684631685e-1 -2.1884733684631685e-1
0.07375 -2.4638560925733488e-1 -2.4638560925733488e-1
0.07390624999999999 -2.290884100907573e-1 -2.290884100907573e-1
0.0740625 -2.4345447676826248e-1 -2.4345447676826248e-1
0.07421875 -2.3861279360244447e-1 -2.3861279360244447e-1
0.074375 -2.1884733684631685e-1 -2.1884733684631685e-1
0.07453125 -2.3957682170506134e-1 -2.3957682170506134e-1
0.0746875 -2.623614604553812e-1 -2.623614604553812e-1
0.07484375 -2.0526037426576993e-1 -2.0526037426576993e-1
0.075 -2.5831206531967377e-1 -2.5831206531967377e-1
0.07515625 -2.644004054300937e-1 -2.644004054300937e-1
0.0753125 -2.896449628602231e-1 -2.896449628602231e-1
0.07546875 -2.444293244994733e-1 -2.444293244994733e-1
0.075625 -2.4638560925733488e-1 -2.4638560925733488e-1
0.07578125 -2.4054299447708205e-1 -2.4054299447708205e-1
0.0759375 -2.5230789850998336e-1 -2.5230789850998336e-1
0.07609375 -2.1427095644029093e-1 -2.1427095644029093e-1
0.07625 -2.5730558866549247e-1 -2.5730558866549247e-1
0.07640625 -2.789475136043351e-1 -2.789475136043351e-1
0.0765625 -2.543000785257674e-1 -2.543000785257674e-1
0.07671875 -2.0704759687814134e-1 -2.0704759687814134e-1
0.076875 -2.3765090066902284e-1 -2.3765090066902284e-1
0.07703125 -2.995032684599477e-1 -2.995032684599477e-1
0.07718749999999999 -2.6542347888767237e-1 -2.6542347888767237e-1
0.07734375 -2.67476884518731e-1 -2.67476884518731e-1
0.0775 -2.5730558866549247e-1 -2.5730558866549247e-1
0.07765625 -2.7578899435950577e-1 -2.7578899435950577e-1
0.07781249999999999 -2.6134556646723306e-1 -2.6134556646723306e-1
0.07796875 -2.444293244994733e-1 -2.444293244994733e-1
0.078125 -2.726532805066477e-1 -2.726532805066477e-1
0.07828125 -2.789475136043351e-1 -2.789475136043351e-1
0.0784375 -2.2627135492552464e-1 -2.2627135492552464e-1
0.07859375 -2.8533431226573613e-1 -2.8533431226573613e-1
0.07875 -2.4933665899421742e-1 -2.4933665899421742e-1
0.07890625 -2.8748428933929526e-1 -2.8748428933929526e-1
0.0790625 -3.028397341546971e-1 -3.028397341546971e-1
0.07921875 -2.454063653657852e-1 -2.454063653657852e-1
0.079375 -2.6337973637768597e-1 -2.6337973637768597e-1
0.07953125 -2.2814735992427915e-1 -2.2814735992427915e-1
0.0796875 -2.593208799008182e-1 -2.593208799008182e-1
0.07984375 -2.3382449281597006e-1 -2.3382449281597006e-1
0.08 -2.32873135410554e-1 -2.32873135410554e-1
0.08015625 -2.454063653657852e-1 -2.454063653657852e-1
0.0803125 -2.454063653657852e-1 -2.454063653657852e-1
0.08046875 -2.810660274730634e-1 -2.810660274730634e-1
0.080625 -2.2069147754468732e-1 -2.2069147754468732e-1
0.08078125 -2.726532805066477e-1 -2.726532805066477e-1
0.0809375 -2.3765090066902284e-1 -2.3765090066902284e-1
0.08109374999999999 -2.4638560925733488e-1 -2.4638560925733488e-1
0.08125 -2.768392838240037e-1 -2.768392838240037e-1
0.08140625 -2.4151132148226084e-1 -2.4151132148226084e-1
0.0815625 -2.644004054300937e-1 -2.644004054300937e-1
0.08171874999999999 -2.4248181234846777e-1 -2.4248181234846777e-1
0.081875 -2.8533431226573613e-1 -2.8533431226573613e-1
0.08203125 -2.664489681053621e-1 -2.664489681053621e-1
0.0821875 -2.810660274730634e-1 -2.810660274730634e-1
0.08234375 -2.2720834446245108e-1 -2.2720834446245108e-1
0.0825 -2.623614604553812e-1 -2.623614604553812e-1
0.08265625 -2.8000547876066983e-1 -2.8000547876066983e-1
0.0828125 -2.768392838240037e-1 -2.768392838240037e-1
0.08296875 -2.543000785257674e-1 -2.543000785257674e-1
0.083125 -2.644004054300937e-1 -2.644004054300937e-1
0.08328125 -2.9839678510497825e-1 -2.9839678510497825e-1
0.0834375 -2.2627135492552464e-1 -2.2627135492552464e-1
0.08359375 -2.5730558866549247e-1 -2.5730558866549247e-1
0.08375 -2.7578899435950577e-1 -2.7578899435950577e-1
0.08390625 -2.7057531251411016e-1 -2.7057531251411016e-1
0.0840625 -2.6337973637768597e-1 -2.6337973637768597e-1
0.08421875 -2.593208799008182e-1 -2.593208799008182e-1
0.084375 -2.55299605967894e-1 -2.55299605967894e-1
0.08453125 -2.8000547876066983e-1 -2.8000547876066983e-1
0.0846875 -2.8856328239593454e-1 -2.8856328239593454e-1
0.08484375 -2.3097664994314338e-1 -2.3097664994314338e-1
0.08499999999999999 -2.768392838240037e-1 -2.768392838240037e-1
0.08515625 -2.53302846211819e-1 -2.53302846211819e-1
0.0853125 -2.4736706613131298e-1 -2.4736706613131298e-1
0.08546875 -2.623614604553812e-1 -2.623614604553812e-1
0.08562499999999999 -2.4345447676826248e-1 -2.4345447676826248e-1
0.08578125 -2.7578899435950577e-1 -2.7578899435950577e-1
0.0859375 -2.5032481523828354e-1 -2.5032481523828354e-1
0.08609375 -2.664489681053621e-1 -2.664489681053621e-1
0.08625 -2.603320432956804e-1 -2.603320432956804e-1
0.08640625 -2.5730558866549247e-1 -2.5730558866549247e-1
0.0865625 -2.5630143912703973e-1 -2.5630143912703973e-1
0.08671875 -2.7057531251411016e-1 -2.7057531251411016e-1
0.086875 -2.907293441524428e-1 -2.907293441524428e-1
0.08703125 -2.4835074601256624e-1 -2.4835074601256624e-1
0.0871875 -2.726532805066477e-1 -2.726532805066477e-1
0.08734375 -2.6337973637768597e-1 -2.6337973637768597e-1
0.0875 -2.0170784335743663e-1 -2.0170784335743663e-1
0.08765625 -2.644004054300937e-1 -2.644004054300937e-1
0.0878125 -2.4345447676826248e-1 -2.4345447676826248e-1
0.08796875 -2.454063653657852e-1 -2.454063653657852e-1
0.088125 -2.821291723905248e-1 -2.821291723905248e-1
0.08828125 -2.444293244994733e-1 -2.444293244994733e-1
0.0884375 -2.716130537053698e-1 -2.716130537053698e-1
0.08859375 -2.768392838240037e-1 -2.768392838240037e-1
0.08875 -2.53302846211819e-1 -2.53302846211819e-1
0.08890624999999999 -2.747412387683128e-1 -2.747412387683128e-1
0.0890625 -2.593208799008182e-1 -2.593208799008182e-1
0.08921875 -2.53302846211819e-1 -2.53302846211819e-1
0.089375 -2.6134556646723306e-1 -2.6134556646723306e-1
0.08953124999999999 -2.3957682170506134e-1 -2.3957682170506134e-1
0.0896875 -2.842633019032106e-1 -2.842633019032106e-1
0.08984375 -2.4054299447708205e-1 -2.4054299447708205e-1
0.09 -2.5630143912703973e-1 -2.5630143912703973e-1
0.09015625 -2.4248181234846777e-1 -2.4248181234846777e-1
0.0903125 -2.543000785257674e-1 -2.543000785257674e-1
0.09046875 -2.664489681053621e-1 -2.664489681053621e-1
0.090625 -2.67476884518731e-1 -2.67476884518731e-1
0.09078125 -2.7578899435950577e-1 -2.7578899435950577e-1
0.0909375 -2.8000547876066983e-1 -2.8000547876066983e-1
0.09109375 -2.821291723905248e-1 -2.821291723905248e-1
0.09125 -2.950941495548922e-1 -2.950941495548922e-1
0.09140625 -2.454063653657852e-1 -2.454063653657852e-1
0.0915625 -2.8000547876066983e-1 -2.8000547876066983e-1
0.09171875 -2.3957682170506134e-1 -2.3957682170506134e-1
0.091875 -2.726532805066477e-1 -2.726532805066477e-1
0.09203125 -2.53302846211819e-1 -2.53302846211819e-1
0.0921875 -2.67476884518731e-1 -2.67476884518731e-1
0.09234375 -2.53302846211819e-1 -2.53302846211819e-1
0.0925 -2.444293244994733e-1 -2.444293244994733e-1
0.09265625 -2.789475136043351e-1 -2.789475136043351e-1
0.09281249999999999 -2.4638560925733488e-1 -2.4638560925733488e-1
0.09296875 -2.842633019032106e-1 -2.842633019032106e-1
0.093125 -2.603320432956804e-1 -2.603320432956804e-1
0.09328125 -2.5131522497630554e-1 -2.5131522497630554e-1
0.09343749999999999 -2.67476884518731e-1 -2.67476884518731e-1
0.09359375 -2.3957682170506134e-1 -2.3957682170506134e-1
0.09375 -2.6337973637768597e-1 -2.6337973637768597e-1
0.09390625 -2.4835074601256624e-1 -2.4835074601256624e-1
0.0940625 -2.5730558866549247e-1 -2.5730558866549247e-1
0.09421875 -2.593208799008182e-1 -2.593208799008182e-1
0.094375 -2.695400450825045e-1 -2.695400450825045e-1
0.09453125 -2.8000547876066983e-1 -2.8000547876066983e-1
0.0946875 -2.2814735992427915e-1 -2.2814735992427915e-1
0.09484375 -2.2347245491429257e-1 -2.2347245491429257e-1
0.095 -2.3003150379883097e-1 -2.3003150379883097e-1
0.09515625 -2.9290626340671766e-1 -2.9290626340671766e-1
0.0953125 -2.4638560925733488e-1 -2.4638560925733488e-1
0.09546875 -2.4248181234846777e-1 -2.4248181234846777e-1
0.095625 -2.3382449281597006e-1 -2.3382449281597006e-1
0.09578125 -2.603320432956804e-1 -2.603320432956804e-1
0.0959375 -2.695400450825045e-1 -2.695400450825045e-1
0.09609375 -2.726532805066477e-1 -2.726532805066477e-1
0.09625 -2.4054299447708205e-1 -2.4054299447708205e-1
0.09640625 -2.3097664994314338e-1 -2.3097664994314338e-1
0.0965625 -2.603320432956804e-1 -2.603320432956804e-1
0.09671875 -2.5032481523828354e-1 -2.5032481523828354e-1
0.096875 -2.0615306621811103e-1 -2.0615306621811103e-1
0.09703125 -2.2254348240628063e-1 -2.2254348240628063e-1
0.0971875 -2.2720834446245108e-1 -2.2720834446245108e-1
0.09734374999999999 -2.53302846211819e-1 -2.53302846211819e-1
0.0975 -2.4151132148226084e-1 -2.4151132148226084e-1
0.09765625 -2.5131522497630554e-1 -2.5131522497630554e-1
0.0978125 -2.5730558866549247e-1 -2.5730558866549247e-1
0.09796875 -2.3097664994314338e-1 -2.3097664994314338e-1
0.098125 -2.4736706613131298e-1 -2.4736706613131298e-1
0.09828125 -2.1154809810481767e-1 -2.1154809810481767e-1
0.0984375 -2.4345447676826248e-1 -2.4345447676826248e-1
0.09859375 -2.0794397383599206e-1 -2.0794397383599206e-1
0.09875 -2.2069147754468732e-1 -2.2069147754468732e-1
0.09890625 -2.3765090066902284e-1 -2.3765090066902284e-1
0.0990625 -2.2720834446245108e-1 -2.2720834446245108e-1
0.09921875 -2.6134556646723306e-1 -2.6134556646723306e-1
0.099375 -2.3861279360244447e-1 -2.3861279360244447e-1
0.09953125 -2.67476884518731e-1 -2.67476884518731e-1
0.0996875 -2.3765090066902284e-1 -2.3765090066902284e-1
0.09984375 -2.67476884518731e-1 -2.67476884518731e-1
0.1 -2.3573348262330152e-1 -2.3573348262330152e-1
0.10015625 -2.543000785257674e-1 -2.543000785257674e-1
0.1003125 -2.4933665899421742e-1 -2.4933665899421742e-1
0.10046875 -2.0259325545189144e-1 -2.0259325545189144e-1
0.100625 -2.5630143912703973e-1 -2.5630143912703973e-1
0.10078125 -2.0794397383599206e-1 -2.0794397383599206e-1
0.1009375 -2.3097664994314338e-1 -2.3097664994314338e-1
0.10109375 -2.1609572585553893e-1 -2.1609572585553893e-1
0.10124999999999999 -2.1976842835150867e-1 -2.1976842835150867e-1
0.10140625 -2.896449628602231e-1 -2.896449628602231e-1
0.1015625 -2.3097664994314338e-1 -2.3097664994314338e-1
0.10171875 -2.1064425910657336e-1 -2.1064425910657336e-1
0.101875 -2.1336143886828607e-1 -2.1336143886828607e-1
0.10203125 -2.3382449281597006e-1 -2.3382449281597006e-1
0.1021875 -2.2440341879040426e-1 -2.2440341879040426e-1
0.10234375 -2.593208799008182e-1 -2.593208799008182e-1
0.1025 -2.1154809810481767e-1 -2.1154809810481767e-1
0.10265625 -2.1609572585553893e-1 -2.1609572585553893e-1
0.1028125 -2.3957682170506134e-1 -2.3957682170506134e-1
0.10296875 -2.1792819474259284e-1 -2.1792819474259284e-1
0.103125 -2.1064425910657336e-1 -2.1064425910657336e-1
0.10328125 -2.842633019032106e-1 -2.842633019032106e-1
0.1034375 -2.3765090066902284e-1 -2.3765090066902284e-1
0.10359375 -2.3957682170506134e-1 -2.3957682170506134e-1
0.10375 -2.1976842835150867e-1 -2.1976842835150867e-1
0.10390625 -2.0259325545189144e-1 -2.0259325545189144e-1
0.1040625 -2.3192385747653566e-1 -2.3192385747653566e-1
0.10421875 -2.3477793882329268e-1 -2.3477793882329268e-1
0.104375 -2.5032481523828354e-1 -2.5032481523828354e-1
0.10453125 -2.4345447676826248e-1 -2.4345447676826248e-1
0.1046875 -1.9994241620317466e-1 -1.9994241620317466e-1
0.10484375 -2.0348047635678457e-1 -2.0348047635678457e-1
0.105 -2.043695134776944e-1 -2.043695134776944e-1
0.10515624999999999 -2.1976842835150867e-1 -2.1976842835150867e-1
0.1053125 -2.0348047635678457e-1 -2.0348047635678457e-1
0.10546875 -2.3957682170506134e-1 -2.3957682170506134e-1
0.105625 -2.0170784335743663e-1 -2.0170784335743663e-1
0.10578125 -2.0526037426576993e-1 -2.0526037426576993e-1
0.1059375 -2.3765090066902284e-1 -2.3765090066902284e-1
0.10609375 -2.097422972415548e-1 -2.097422972415548e-1
0.10625 -2.2533638259045086e-1 -2.2533638259045086e-1
0.10640625 -1.886388186406056e-1 -1.886388186406056e-1
0.1065625 -2.603320432956804e-1 -2.603320432956804e-1
0.10671875 -1.955599927206877e-1 -1.955599927206877e-1
0.106875 -1.7595161218088018e-1 -1.7595161218088018e-1
0.10703125 -2.043695134776944e-1 -2.043695134776944e-1
0.1071875 -2.1976842835150867e-1 -2.1976842835150867e-1
0.10734375 -2.3573348262330152e-1 -2.3573348262330152e-1
0.1075 -2.2254348240628063e-1 -2.2254348240628063e-1
0.10765625 -2.097422972415548e-1 -2.097422972415548e-1
0.1078125 -2.097422972415548e-1 -2.097422972415548e-1
0.10796875 -2.1064425910657336e-1 -2.1064425910657336e-1
0.108125 -2.1976842835150867e-1 -2.1976842835150867e-1
0.10828125 -1.9994241620317466e-1 -1.9994241620317466e-1
0.1084375 -2.1064425910657336e-1 -2.1064425910657336e-1
0.10859375 -1.9295160961315894e-1 -1.9295160961315894e-1
0.10875 -1.7511883247814275e-1 -1.7511883247814275e-1
0.10890625 -1.792987923864624e-1 -1.792987923864624e-1
0.10906249999999999 -2.0348047635678457e-1 -2.0348047635678457e-1
0.10921875 -2.3003150379883097e-1 -2.3003150379883097e-1
0.109375 -1.7428764661313068e-1 -1.7428764661313068e-1
0.10953125 -2.0170784335743663e-1 -2.0170784335743663e-1
0.1096875 -2.1792819474259284e-1 -2.1792819474259284e-1
0.10984375 -2.1884733684631685e-1 -2.1884733684631685e-1
0.11 -1.563928332037623e-1 -1.563928332037623e-1
0.11015625 -1.886388186406056e-1 -1.886388186406056e-1
0.1103125 -1.9208561833538562e-1 -1.9208561833538562e-1
0.11046875 -1.860715531436461e-1 -1.860715531436461e-1
0.110625 -2.1336143886828607e-1 -2.1336143886828607e-1
0.11078125 -1.685134658796157e-1 -1.685134658796157e-1
0.1109375 -2.1792819474259284e-1 -2.1792819474259284e-1
0.11109375 -1.9208561833538562e-1 -1.9208561833538562e-1
0.11125 -1.8182621648512898e-1 -1.8182621648512898e-1
0.11140625 -1.6769481439893585e-1 -1.6769481439893585e-1
0.1115625 -1.6039557565743623e-1 -1.6039557565743623e-1
0.11171875 -1.685134658796157e-1 -1.685134658796157e-1
0.111875 -1.5879004894201776e-1 -1.5879004894201776e-1
0.11203125 -1.83519374504574e-1 -1.83519374504574e-1
0.1121875 -1.973076589902072e-1 -1.973076589902072e-1
0.11234375 -1.9994241620317466e-1 -1.9994241620317466e-1
0.1125 -1.8013963385319354e-1 -1.8013963385319354e-1
0.11265625 -1.6687770318535655e-1 -1.6687770318535655e-1
0.1128125 -1.886388186406056e-1 -1.886388186406056e-1
0.11296874999999999 -2.0348047635678457e-1 -2.0348047635678457e-1
0.113125 -1.973076589902072e-1 -1.973076589902072e-1
0.11328125 -1.7428764661313068e-1 -1.7428764661313068e-1
0.1134375 -1.4305301991134378e-1 -1.4305301991134378e-1
0.11359375 -1.8013963385319354e-1 -1.8013963385319354e-1
0.11375 -1.8182621648512898e-1 -1.8182621648512898e-1
0.11390625 -1.955599927206877e-1 -1.955599927206877e-1
0.1140625 -1.8182621648512898e-1 -1.8182621648512898e-1
0.11421875 -1.6281504978084937e-1 -1.6281504978084937e-1
0.114375 -1.860715531436461e-1 -1.860715531436461e-1
0.11453125 -1.685134658796157e-1 -1.685134658796157e-1
0.1146875 -1.8692562319648554e-1 -1.8692562319648554e-1
0.11484375 -1.8013963385319354e-1 -1.8013963385319354e-1
0.115 -1.7263003207444783e-1 -1.7263003207444783e-1
0.11515625 -1.422809406290586e-1 -1.422809406290586e-1
0.1153125 -1.7263003207444783e-1 -1.7263003207444783e-1
0.11546875 -1.8949795736174346e-1 -1.8949795736174346e-1
0.115625 -1.4693414030667595e-1 -1.4693414030667595e-1
0.11578125 -1.6443555345917638e-1 -1.6443555345917638e-1
0.1159375 -1.7678599184560584e-1 -1.7678599184560584e-1
0.11609375 -1.338774430824312e-1 -1.338774430824312e-1
0.11625 -1.4382647422424366e-1 -1.4382647422424366e-1
0.11640625 -1.946887898570151e-1 -1.946887898570151e-1
0.1165625 -1.3539330668738048e-1 -1.3539330668738048e-1
0.11671875 -1.4382647422424366e-1 -1.4382647422424366e-1
0.11687499999999999 -1.595920703738356e-1 -1.595920703738356e-1
0.11703125 -1.7180359132666556e-1 -1.7180359132666556e-1
0.1171875 -1.685134658796157e-1 -1.685134658796157e-1
0.11734375 -1.361532272345567e-1 -1.361532272345567e-1
0.1175 -1.7180359132666556e-1 -1.7180359132666556e-1
0.11765625 -1.595920703738356e-1 -1.595920703738356e-1
0.1178125 -1.1900289049921131e-1 -1.1900289049921131e-1
0.11796875 -1.5480200914697395e-1 -1.5480200914697395e-1
0.118125 -1.4382647422424366e-1 -1.4382647422424366e-1
0.11828125 -1.685134658796157e-1 -1.685134658796157e-1
0.1184375 -1.792987923864624e-1 -1.792987923864624e-1
0.11859375 -1.6039557565743623e-1 -1.6039557565743623e-1
0.11875 -1.4693414030667595e-1 -1.4693414030667595e-1
0.11890625 -1.4151023149706266e-1 -1.4151023149706266e-1
0.1190625 -1.2786635083051623e-1 -1.2786635083051623e-1
0.11921875 -1.571904357822249e-1 -1.571904357822249e-1
0.119375 -1.376770690853335e-1 -1.376770690853335e-1
0.11953125 -1.3997290429213338e-1 -1.3997290429213338e-1
0.1196875 -1.3691447980791338e-1 -1.3691447980791338e-1
0.11984375 -1.3844099976938606e-1 -1.3844099976938606e-1
0.12 -1.6281504978084937e-1 -1.6281504978084937e-1
0.12015625 -1.4771454389834737e-1 -1.4771454389834737e-1
0.1203125 -1.331214907907743e-1 -1.331214907907743e-1
0.12046875 -1.2712078072139077e-1 -1.2712078072139077e-1
0.120625 -1.5085025775120586e-1 -1.5085025775120586e-1
0.12078124999999999 -1.571904357822249e-1 -1.571904357822249e-1
0.1209375 -1.376770690853335e-1 -1.376770690853335e-1
0.12109375 -1.5400877699603566e-1 -1.5400877699603566e-1
0.12125 -1.4693414030667595e-1 -1.4693414030667595e-1
0.12140625 -1.3997290429213338e-1 -1.3997290429213338e-1
0.1215625 -9.760474579798073e-2 -9.760474579798073e-2
0.12171875 -1.1973464211614226e-1 -1.1973464211614226e-1
0.121875 -1.579895058915577e-1 -1.579895058915577e-1
0.12203125 -1.5480200914697395e-1 -1.5480200914697395e-1
0.1221875 -1.1463808509676143e-1 -1.1463808509676143e-1
0.12234375 -1.2267404069330334e-1 -1.2267404069330334e-1
0.1225 -1.1681500435103587e-1 -1.1681500435103587e-1
0.12265625 -1.3086149705987582e-1 -1.3086149705987582e-1
0.1228125 -9.552179464968846e-2 -9.552179464968846e-2
0.12296875 -1.1103396082793582e-1 -1.1103396082793582e-1
0.123125 -1.0039764598215095e-1 -1.0039764598215095e-1
0.12328125 -1.263764883680052e-1 -1.263764883680052e-1
0.1234375 -1.1175239685927307e-1 -1.1175239685927307e-1
0.12359375 -1.0960064440514738e-1 -1.0960064440514738e-1
0.12375 -1.1900289049921131e-1 -1.1900289049921131e-1
0.12390625 -1.241512342327904e-1 -1.241512342327904e-1
0.1240625 -1.0603791333484347e-1 -1.0603791333484347e-1
0.12421875 -1.1103396082793582e-1 -1.1103396082793582e-1
0.124375 -1.0039764598215095e-1 -1.0039764598215095e-1
0.12453125 -9.00156101884293e-2 -9.00156101884293e-2
0.1246875 -9.760474579798073e-2 -9.760474579798073e-2
0.12484375 -1.4074088766096615e-1 -1.4074088766096615e-1
0.125 -1.0532886096198979e-1 -1.0532886096198979e-1
0.12515625 -9.482969174320877e-2 -9.482969174320877e-2
0.1253125 -1.4305301991134378e-1 -1.4305301991134378e-1
0.12546875000000002 -1.293613419174675e-1 -1.293613419174675e-1
0.12562500000000001 -1.1463808509676143e-1 -1.1463808509676143e-1
0.12578125 -9.830128882123512e-2 -9.830128882123512e-2
0.1259375 -1.1608815149199403e-1 -1.1608815149199403e-1
0.12609375 -1.3997290429213338e-1 -1.3997290429213338e-1
0.12625 -9.275997623627052e-2 -9.275997623627052e-2
0.12640625000000003 -1.1175239685927307e-1 -1.1175239685927307e-1
0.12656250000000002 -1.2712078072139077e-1 -1.2712078072139077e-1
0.12671875000000002 -1.0250417144716328e-1 -1.0250417144716328e-1
0.12687500000000002 -5.205610086859824e-2 -5.205610086859824e-2
0.12703125 -1.1536251309109335e-1 -1.1536251309109335e-1
0.1271875 -9.344878602682316e-2 -9.344878602682316e-2
0.12734375 -8.728847732200462e-2 -8.728847732200462e-2
0.1275 -8.59313059615876e-2 -8.59313059615876e-2
0.12765625000000003 -1.1175239685927307e-1 -1.1175239685927307e-1
0.12781250000000002 -1.0250417144716328e-1 -1.0250417144716328e-1
0.12796875000000002 -1.2046762875748485e-1 -1.2046762875748485e-1
0.12812500000000002 -8.121432960981156e-2 -8.121432960981156e-2
0.12828125 -8.188505481170427e-2 -8.188505481170427e-2
0.1284375 -6.0280422774168674e-2 -6.0280422774168674e-2
0.12859375 -9.275997623627052e-2 -9.275997623627052e-2
0.12875 -6.2200666795260595e-2 -6.2200666795260595e-2
0.12890625 -1.074595004696377e-1 -1.074595004696377e-1
0.12906250000000002 -6.86635015638557e-2 -6.86635015638557e-2
0.12921875000000002 -6.54200624265795e-2 -6.54200624265795e-2
0.12937500000000002 -6.412943894508505e-2 -6.412943894508505e-2
0.12953125000000001 -1.074595004696377e-1 -1.074595004696377e-1
0.1296875 -7.654803548862166e-2 -7.654803548862166e-2
0.12984375 -8.32296208451373e-2 -8.32296208451373e-2
0.13 -5.520089724489363e-2 -5.520089724489363e-2
0.13015625 -6.091956119990316e-2 -6.091956119990316e-2
0.13031250000000003 -8.59313059615876e-2 -8.59313059615876e-2
0.13046875000000002 -4.955655738239528e-2 -4.955655738239528e-2
0.13062500000000002 -4.955655738239528e-2 -4.955655738239528e-2
0.13078125000000002 -4.2143100297338254e-2 -4.2143100297338254e-2
0.1309375 -5.2683241023646854e-2 -5.2683241023646854e-2
0.13109375 -1.1319284422258047e-1 -1.1319284422258047e-1
0.13125 -7.258787599476468e-2 -7.258787599476468e-2
0.13140625 -4.893391285724391e-2 -4.893391285724391e-2
0.13156250000000003 -6.54200624265795e-2 -6.54200624265795e-2
0.13171875000000002 -7.258787599476468e-2 -7.258787599476468e-2
0.13187500000000002 -5.0180095869842845e-2 -5.0180095869842845e-2
0.13203125000000002 -6.348556264937999e-2 -6.348556264937999e-2
0.1321875 -3.425213791076587e-2 -3.425213791076587e-2
0.13234375 -5.7733233760288716e-2 -5.7733233760288716e-2
0.1325 -3.425213791076587e-2 -3.425213791076587e-2
0.13265625 -6.2200666795260595e-2 -6.2200666795260595e-2
0.1328125 -4.521667633829285e-2 -4.521667633829285e-2
0.13296875000000002 -4.0309341843548285e-2 -4.0309341843548285e-2
0.13312500000000002 -1.0834364140804187e-2 -1.0834364140804187e-2
0.13328125000000002 -4.153098676132938e-2 -4.153098676132938e-2
0.13343750000000001 -6.996769017730031e-2 -6.996769017730031e-2
0.13359375 -7.390392088639519e-2 -7.390392088639519e-2
0.13375 -5.7733233760288716e-2 -5.7733233760288716e-2
0.13390625 -2.0633062732112073e-2 -2.0633062732112073e-2
0.1340625 -5.3940244743149623e-2 -5.3940244743149623e-2
0.13421875000000003 -2.827825442201304e-2 -2.827825442201304e-2
0.13437500000000002 -4.955655738239528e-2 -4.955655738239528e-2
0.13453125000000002 -1.657149488876275e-2 -1.657149488876275e-2
0.13468750000000002 -3.969980562853914e-2 -3.969980562853914e-2
0.13484375 -6.155964161334149e-2 -6.155964161334149e-2
0.135 2.419071183997712e-2 2.419071183997712e-2
0.13515625 -1.026479752552456e-2 -1.026479752552456e-2
0.1353125 -3.666489123810468e-2 -3.666489123810468e-2
0.13546875000000003 -2.414489708557932e-2 -2.414489708557932e-2
0.13562500000000002 -1.8887737615943312e-2 -1.8887737615943312e-2
0.13578125000000002 -3.125492462136714e-2 -3.125492462136714e-2
0.13593750000000002 -4.460021848900597e-2 -4.460021848900597e-2
0.13609375 -4.398463442860123e-2 -4.398463442860123e-2
0.13625 -1.251877807840529e-3 -1.251877807840529e-3
0.13640625 -2.2385430201377954e-2 -2.2385430201377954e-2
0.1365625 -2.5321847621353477e-2 -2.5321847621353477e-2
0.13671875000000003 -7.993971531424116e-3 -7.993971531424116e-3
0.13687500000000002 -1.0834364140804187e-2 -1.0834364140804187e-2
0.13703125000000002 9.724265775385987e-4 9.724265775385987e-4
0.13718750000000002 4.287667729015343e-3 4.287667729015343e-3
0.13734375000000001 -1.5417989610631011e-2 -1.5417989610631011e-2
0.1375 -1.657149488876275e-2 -1.657149488876275e-2
0.13765625 -1.5417989610631011e-2 -1.5417989610631011e-2
0.1378125 -1.2547559584924706e-2 -1.2547559584924706e-2
0.13796875 -3.727017981260472e-2 -3.727017981260472e-2
0.13812500000000003 1.943272105201066e-2 1.943272105201066e-2
0.13828125000000002 -4.048374797512189e-3 -4.048374797512189e-3
0.13843750000000002 7.577793176065661e-3 7.577793176065661e-3
0.13859375000000002 3.458102755861869e-2 3.458102755861869e-2
0.13875 3.736882009150566e-3 3.736882009150566e-3
0.13890625 -1.3693455980332114e-2 -1.3693455980332114e-2
0.1390625 4.837755810036537e-3 4.837755810036537e-3
0.13921875 -1.1975743199613476e-2 -1.1975743199613476e-2
0.13937500000000003 9.724265775385987e-4 9.724265775385987e-4
0.13953125000000002 1.0843180603832714e-2 1.0843180603832714e-2
0.13968750000000002 4.287667729015343e-3 4.287667729015343e-3
0.13984375000000002 -1.1404678709832083e-2 -1.1404678709832083e-2
0.14 2.419071183997712e-2 2.419071183997712e-2
0.14015625 2.313787621671093e-2 2.313787621671093e-2
0.1403125 1.7301210113663146e-2 1.7301210113663146e-2
0.14046875 1.6231518730751127e-2 1.6231518730751127e-2
0.14062500000000003 9.757443833586343e-3 9.757443833586343e-3
0.14078125000000002 2.0494566280013782e-2 2.0494566280013782e-2
0.14093750000000002 3.458102755861869e-2 3.458102755861869e-2
0.14109375000000002 4.174175794431356e-4 4.174175794431356e-4
0.14125000000000001 9.757443833586343e-3 9.757443833586343e-3
0.14140625 2.9936122512855157e-2 2.9936122512855157e-2
0.1415625 2.1553821639035853e-2 2.1553821639035853e-2
0.14171875 2.576519506986852e-2 2.576519506986852e-2
0.141875 2.9936122512855157e-2 2.9936122512855157e-2
0.14203125000000003 3.406737346928734e-2 3.406737346928734e-2
0.14218750000000002 2.261049973186502e-2 2.261049973186502e-2
0.14234375000000002 1.8368273259571577e-2 1.8368273259571577e-2
0.14250000000000002 7.005334572083743e-2 7.005334572083743e-2
0.14265625 5.464438640664593e-2 5.464438640664593e-2
0.1428125 3.866853520860003e-2 3.866853520860003e-2
0.14296875 1.3006544887463889e-2 1.3006544887463889e-2
0.143125 1.3006544887463889e-2 1.3006544887463889e-2
0.14328125000000003 2.366461306952017e-2 2.366461306952017e-2
0.14343750000000002 4.6230440968261455e-2 4.6230440968261455e-2
0.14359375000000002 5.366292953266827e-2 5.366292953266827e-2
0.14375000000000002 2.9936122512855157e-2 2.9936122512855157e-2
0.14390625 3.71402246041832e-2 3.71402246041832e-2
0.1440625 2.9416941958611442e-2 2.9416941958611442e-2
0.14421875 6.000310756368732e-2 6.000310756368732e-2
0.144375 2.208248205964569e-2 2.208248205964569e-2
0.14453125000000003 5.464438640664593e-2 5.464438640664593e-2
0.14468750000000002 3.25227560192447e-2 3.25227560192447e-2
0.14484375000000002 6.048700118689965e-2 6.048700118689965e-2
0.14500000000000002 5.8548183315513036e-2 5.8548183315513036e-2
0.14515625000000001 4.8722097153998334e-2 4.8722097153998334e-2
0.1453125 5.708836855647004e-2 5.708836855647004e-2
0.14546875 6.768144205389426e-2 6.768144205389426e-2
0.145625 6.433886219640828e-2 6.433886219640828e-2
0.14578125 6.720550284801119e-2 6.720550284801119e-2
0.14593750000000003 6.529651304068018e-2 6.529651304068018e-2
0.14609375000000002 5.267924965141502e-2 5.267924965141502e-2
0.14625000000000002 8.126156731247258e-2 8.126156731247258e-2
0.14640625000000002 6.289841483310088e-2 6.289841483310088e-2
0.1465625 6.241720206153678e-2 6.241720206153678e-2
0.14671875 5.8548183315513036e-2 5.8548183315513036e-2
0.146875 9.173797786338778e-2 9.173797786338778e-2
0.14703125 7.895025540737333e-2 7.895025540737333e-2
0.14718750000000003 7.147029471644428e-2 7.147029471644428e-2
0.14734375000000002 5.8548183315513036e-2 5.8548183315513036e-2
0.14750000000000002 7.895025540737333e-2 7.895025540737333e-2
0.14765625000000002 8.033851811929393e-2 8.033851811929393e-2
0.1478125 7.241236554550712e-2 7.241236554550712e-2
0.14796875 9.843674021209026e-2 9.843674021209026e-2
0.148125 5.9033699835507214e-2 5.9033699835507214e-2
0.14828125 7.522637851323699e-2 7.522637851323699e-2
0.14843750000000003 8.721403610334155e-2 8.721403610334155e-2
0.14859375000000002 9.799335632273287e-2 9.799335632273287e-2
0.14875000000000002 6.720550284801119e-2 6.720550284801119e-2
0.14890625000000002 5.8548183315513036e-2 5.8548183315513036e-2
0.14906250000000001 8.493426980844276e-2 8.493426980844276e-2
0.14921875 9.71052282383682e-2 9.71052282383682e-2
0.149375 7.429039866409237e-2 7.429039866409237e-2
0.14953125 8.310180092138797e-2 8.310180092138797e-2
0.1496875 9.487692944586978e-2 9.487692944586978e-2
0.14984375000000003 1.0415991301497618e-1 1.0415991301497618e-1
0.15000000000000002 1.0328431900487045e-1 1.0328431900487045e-1
0.15015625000000002 1.0284585911714483e-1 1.0284585911714483e-1
0.15031250000000002 9.932215230654506e-2 9.932215230654506e-2
0.15046875 1.1239117702337564e-1 1.1239117702337564e-1
0.150625 1.1153203830223779e-1 1.1153203830223779e-1
0.15078125 1.1324861951691245e-1 1.1324861951691245e-1
0.1509375 8.264247302885819e-2 8.264247302885819e-2
0.15109375000000003 1.0196760910722347e-1 1.0196760910722347e-1
0.15125000000000002 1.1024013507321317e-1 1.1024013507321317e-1
0.15140625000000002 9.083695164412964e-2 9.083695164412964e-2
0.15156250000000002 1.05470002943294e-1 1.05470002943294e-1
0.15171875 1.119618201105963e-1 1.119618201105963e-1
0.151875 1.1751062115940725e-1 1.1751062115940725e-1
0.15203125 1.1153203830223779e-1 1.1153203830223779e-1
0.1521875 1.2922640433731525e-1 1.2922640433731525e-1
0.15234375000000003 1.1708629823175531e-1 1.1708629823175531e-1
0.15250000000000002 1.3659444220480488e-1 1.3659444220480488e-1
0.15265625000000002 1.1835802529539263e-1 1.1835802529539263e-1
0.15281250000000002 1.2715734619843744e-1 1.2715734619843744e-1
0.15296875000000001 1.1067119662910185e-1 1.1067119662910185e-1
0.153125 1.0196760910722347e-1 1.0196760910722347e-1
0.15328125 1.1581083628151267e-1 1.1581083628151267e-1
0.1534375 1.4939225903536135e-1 1.4939225903536135e-1
0.15359375 1.349678692101488e-1 1.349678692101488e-1
0.15375000000000003 1.0415991301497618e-1 1.0415991301497618e-1
0.15390625000000002 1.2424400381837541e-1 1.2424400381837541e-1
0.15406250000000002 1.2632695496666813e-1 1.2632695496666813e-1
0.15421875000000002 1.288133805478373e-1 1.288133805478373e-1
0.154375 1.1751062115940725e-1 1.1751062115940725e-1
0.15453125 1.3005127539612316e-1 1.3005127539612316e-1
0.1546875 1.422399467219635e-1 1.422399467219635e-1
0.15484375 1.4063442000654502e-1 1.4063442000654502e-1
0.15500000000000003 1.3578191721213262e-1 1.3578191721213262e-1
0.15515625000000002 1.2922640433731525e-1 1.2922640433731525e-1
0.15531250000000002 1.637343885986957e-1 1.637343885986957e-1
0.15546875000000002 1.5604075104794513e-1 1.5604075104794513e-1
0.155625 1.4939225903536135e-1 1.4939225903536135e-1
0.15578125 1.434402086058899e-1 1.434402086058899e-1
0.1559375 1.333351812650454e-1 1.333351812650454e-1
0.15609375 1.6105709137184787e-1 1.6105709137184787e-1
0.15625000000000003 1.633529265786473e-1 1.633529265786473e-1
0.15640625000000002 1.5604075104794513e-1 1.5604075104794513e-1
0.15656250000000002 1.4820835694308565e-1 1.4820835694308565e-1
0.15671875000000002 1.7279037924804364e-1 1.7279037924804364e-1
0.15687500000000001 1.8494184417198722e-1 1.8494184417198722e-1
0.15703125 1.8639191056721982e-1 1.8639191056721982e-1
0.1571875 1.602891080030151e-1 1.602891080030151e-1
0.15734375 1.7761798625971492e-1 1.7761798625971492e-1
0.1575 1.856674825728879e-1 1.856674825728879e-1
0.15765625000000003 1.410363584729053e-1 1.410363584729053e-1
0.15781250000000002 1.6487676842942456e-1 1.6487676842942456e-1
0.15796875000000002 1.7091922391101244e-1 1.7091922391101244e-1
0.15812500000000002 1.6487676842942456e-1 1.6487676842942456e-1
0.15828125 1.779871273630298e-1 1.779871273630298e-1
0.1584375 1.97821372348002e-1 1.97821372348002e-1
0.15859375 1.856674825728879e-1 1.856674825728879e-1
0.15875 1.9035480766264756e-1 1.9035480766264756e-1
0.15890625000000003 1.8999603483604544e-1 1.8999603483604544e-1
0.15906250000000002 1.8783715144140078e-1 1.8783715144140078e-1
0.15921875000000002 1.831224260023725e-1 1.831224260023725e-1
0.15937500000000002 2.0168179316124002e-1 2.0168179316124002e-1
0.15953125 2.0028197089565847e-1 2.0028197089565847e-1
0.1596875 1.842149913129454e-1 1.842149913129454e-1
0.15984375 2.1032991806530887e-1 2.1032991806530887e-1
0.16 2.2613641734537193e-1 2.2613641734537193e-1
0.16015625000000003 1.8602984761844388e-1 1.8602984761844388e-1
0.16031250000000002 1.8056236690649596e-1 1.8056236690649596e-1
0.16046875000000002 1.8494184417198722e-1 1.8494184417198722e-1
0.16062500000000002 2.0446797421301532e-1 2.0446797421301532e-1
0.16078125000000001 2.1475979426428138e-1 2.1475979426428138e-1
0.1609375 2.0028197089565847e-1 2.0028197089565847e-1
0.16109375 2.1272084928956891e-1 2.1272084928956891e-1
0.16125 2.0998727940303663e-1 2.0998727940303663e-1
0.16140625 1.971157759589932e-1 1.971157759589932e-1
0.16156250000000003 2.1067228661430004e-1 2.1067228661430004e-1
0.16171875000000002 2.1645163310779836e-1 2.1645163310779836e-1
0.16187500000000002 2.2844211966921657e-1 2.2844211966921657e-1
0.16203125000000002 2.068913056288455e-1 2.068913056288455e-1
0.1621875 2.1169777583199023e-1 2.1169777583199023e-1
0.16234375 1.9178694245392602e-1 1.9178694245392602e-1
0.1625 2.1914494085227654e-1 2.1914494085227654e-1
0.16265625 2.065459422055529e-1 2.065459422055529e-1
0.16281250000000003 1.9958036414871572e-1 1.9958036414871572e-1
0.16296875000000002 2.1847317817866063e-1 2.1847317817866063e-1
0.16312500000000002 2.0516173551374495e-1 2.0516173551374495e-1
0.16328125000000002 2.198156660541697e-1 2.198156660541697e-1
0.1634375 2.3463944237119394e-1 2.3463944237119394e-1
0.16359375 2.3722261419149948e-1 2.3722261419149948e-1
0.16375 2.221550802321799e-1 2.221550802321799e-1
0.16390625 2.3593294885802196e-1 2.3593294885802196e-1
0.16406250000000003 2.429791790874174e-1 2.429791790874174e-1
0.16421875000000002 2.3850846111721813e-1 2.3850846111721813e-1
0.16437500000000002 2.4393123167600184e-1 2.4393123167600184e-1
0.16453125000000002 2.5704536123538e-1 2.5704536123538e-1
0.16468750000000001 2.4677493069544498e-1 2.4677493069544498e-1
0.16484375 2.3106230548668094e-1 2.3106230548668094e-1
0.165 2.3204081393345444e-1 2.3204081393345444e-1
0.16515625 2.317148893538774e-1 2.317148893538774e-1
0.1653125 2.4138777209636153e-1 2.4138777209636153e-1
0.16546875000000003 2.3818735612521236e-1 2.3818735612521236e-1
0.16562500000000002 2.2975418858834962e-1 2.2975418858834962e-1
0.16578125000000002 2.4519739724312695e-1 2.4519739724312695e-1
0.16593750000000002 2.6737895747810736e-1 2.6737895747810736e-1
0.16609375 2.6193887195975085e-1 2.6193887195975085e-1
0.16625 2.3786601354162595e-1 2.3786601354162595e-1
0.16640625 2.56737678273943e-1 2.56737678273943e-1
0.1665625 2.718608804538918e-1 2.718608804538918e-1
0.16671875000000003 2.5612165762895156e-1 2.5612165762895156e-1
0.16687500000000002 2.6375981585137653e-1 2.6375981585137653e-1
0.16703125000000002 2.718608804538918e-1 2.718608804538918e-1
0.16718750000000002 2.670785116121617e-1 2.670785116121617e-1
0.16734375 2.429791790874174e-1 2.429791790874174e-1
0.1675 2.58886895366643e-1 2.58886895366643e-1
0.16765625 2.676791956386326e-1 2.676791956386326e-1
0.1678125 2.658746453335845e-1 2.658746453335845e-1
0.16796875000000003 2.801053622717715e-1 2.801053622717715e-1
0.16812500000000002 2.7245499064490586e-1 2.7245499064490586e-1
0.16828125000000002 2.7304828920972346e-1 2.7304828920972346e-1
0.16843750000000002 2.7922947394415143e-1 2.7922947394415143e-1
0.16859375000000001 2.986616789844905e-1 2.986616789844905e-1
0.16875 2.890542524643678e-1 2.890542524643678e-1
0.16890625 2.786445654626033e-1 2.786445654626033e-1
0.1690625 3.0393938714288193e-1 3.0393938714288193e-1
0.16921875 2.8704959254278206e-1 2.8704959254278206e-1
0.16937500000000003 2.73936720099647e-1 2.73936720099647e-1
0.16953125000000002 2.901956315231766e-1 2.901956315231766e-1
0.16968750000000002 2.916181499319155e-1 2.916181499319155e-1
0.16984375000000002 3.008916940608768e-1 3.008916940608768e-1
0.17 2.9473138535605825e-1 2.9473138535605825e-1
0.17015625 2.97262082278801e-1 2.97262082278801e-1
0.1703125 2.801053622717715e-1 2.801053622717715e-1
0.17046875 3.0806116261067285e-1 3.0806116261067285e-1
0.17062500000000003 2.864751288586205e-1 2.864751288586205e-1
0.17078125000000002 2.9501330323801467e-1 2.9501330323801467e-1
0.17093750000000002 3.0669157938195113e-1 3.0669157938195113e-1
0.17109375000000002 3.00056779708437e-1 3.00056779708437e-1
0.17125 3.00056779708437e-1 3.00056779708437e-1
0.17140625 3.1241502846773983e-1 3.1241502846773983e-1
0.1715625 3.1051558065807816e-1 3.1051558065807816e-1
0.17171875 3.246946087335014e-1 3.246946087335014e-1
0.17187500000000003 3.099713519127949e-1 3.099713519127949e-1
0.17203125000000002 3.1913174882810447e-1 3.1913174882810447e-1
0.17218750000000002 3.0421539254264074e-1 3.0421539254264074e-1
0.17234375000000002 3.1886506507277756e-1 3.1886506507277756e-1
0.17250000000000001 3.2284822795465695e-1 3.2284822795465695e-1
0.17265625 3.091537279212453e-1 3.091537279212453e-1
0.1728125 3.3018711441298665e-1 3.3018711441298665e-1
0.17296875 3.159206844259961e-1 3.159206844259961e-1
0.173125 3.26533172938932e-1 3.26533172938932e-1
0.17328125000000003 3.3612407051428317e-1 3.3612407051428317e-1
0.17343750000000002 3.126857012604862e-1 3.126857012604862e-1
0.17359375000000002 3.26533172938932e-1 3.26533172938932e-1
0.17375000000000002 3.3355275168322596e-1 3.3355275168322596e-1
0.17390625 3.2125934393153655e-1 3.2125934393153655e-1
0.1740625 3.3893504784811146e-1 3.3893504784811146e-1
0.17421875 3.429915348471555e-1 3.429915348471555e-1
0.174375 3.379149781321642e-1 3.379149781321642e-1
0.17453125000000003 3.2862490236193365e-1 3.2862490236193365e-1
0.17468750000000002 3.249577377823889e-1 3.249577377823889e-1
0.17484375000000002 3.46009227233512e-1 3.46009227233512e-1
0.17500000000000002 3.3277837795906606e-1 3.3277837795906606e-1
0.17515625 3.25746169736123e-1 3.25746169736123e-1
0.1753125 3.3612407051428317e-1 3.3612407051428317e-1
0.17546875 3.549384974293184e-1 3.549384974293184e-1
0.175625 3.320026210122764e-1 3.320026210122764e-1
0.17578125000000003 3.391896913510992e-1 3.391896913510992e-1
0.17593750000000002 3.5124025354961663e-1 3.5124025354961663e-1
0.17609375000000002 3.485080516295884e-1 3.485080516295884e-1
0.17625000000000002 3.6127511743393326e-1 3.6127511743393326e-1
0.17640625000000001 3.5444721402635926e-1 3.5444721402635926e-1
0.1765625 3.5173517608967897e-1 3.5173517608967897e-1
0.17671875 3.610331032276686e-1 3.610331032276686e-1
0.176875 3.746170832724993e-1 3.746170832724993e-1
0.17703125 3.727359997386688e-1 3.727359997386688e-1
0.17718750000000003 3.7414757567876844e-1 3.7414757567876844e-1
0.17734375000000002 3.6966175425002445e-1 3.6966175425002445e-1
0.17750000000000002 3.6006369549948847e-1 3.6006369549948847e-1
0.17765625000000002 3.7060999585359733e-1 3.7060999585359733e-1
0.1778125 3.5738661260352034e-1 3.5738661260352034e-1
0.17796875 3.6823549851199244e-1 3.6823549851199244e-1
0.178125 3.8664945280661556e-1 3.8664945280661556e-1
0.17828125 3.834426224414287e-1 3.834426224414287e-1
0.17843750000000003 3.7414757567876844e-1 3.7414757567876844e-1
0.17859375000000002 3.790522710560942e-1 3.790522710560942e-1
0.17875000000000002 3.6608729389172634e-1 3.6608729389172634e-1
0.17890625000000002 3.739126314036829e-1 3.739126314036829e-1
0.1790625 3.769570376503619e-1 3.769570376503619e-1
0.17921875 3.954598900915811e-1 3.954598900915811e-1
0.179375 3.6775903715657465e-1 3.6775903715657465e-1
0.17953125 3.9051189322314483e-1 3.9051189322314483e-1
0.17968750000000003 3.797484418948325e-1 3.797484418948325e-1
0.17984375000000002 3.861927813850383e-1 3.861927813850383e-1
0.18000000000000002 3.8937944282423675e-1 3.8937944282423675e-1
0.18015625000000002 3.974679339141134e-1 3.974679339141134e-1
0.18031250000000001 4.029976047712043e-1 4.029976047712043e-1
0.18046875 3.9231769408640726e-1 3.9231769408640726e-1
0.180625 3.9857951497117794e-1 3.9857951497117794e-1
0.18078125 3.916413983641145e-1 3.916413983641145e-1
0.1809375 3.9141573222138915e-1 3.9141573222138915e-1
0.18109375000000003 4.0606374092930153e-1 4.0606374092930153e-1
0.18125000000000002 4.1705366923566567e-1 4.1705366923566567e-1
0.18140625000000002 4.202337748428331e-1 4.202337748428331e-1
0.18156250000000002 4.1342117268735645e-1 4.1342117268735645e-1
0.18171875 3.970225036372166e-1 3.970225036372166e-1
0.181875 4.187526229207901e-1 4.187526229207901e-1
0.18203125 4.1213182642048674e-1 4.1213182642048674e-1
0.1821875 4.3964912443520054e-1 4.3964912443520054e-1
0.18234375000000003 4.1705366923566567e-1 4.1705366923566567e-1
0.18250000000000002 4.225511411468834e-1 4.225511411468834e-1
0.18265625000000002 4.183285071821006e-1 4.183285071821006e-1
0.18281250000000002 4.1556161310632067e-1 4.1556161310632067e-1
0.18296875 4.1534804315763374e-1 4.1534804315763374e-1
0.183125 4.1170119229308266e-1 4.1170119229308266e-1
0.18328125 4.236004155927904e-1 4.236004155927904e-1
0.1834375 4.3964912443520054e-1 4.3964912443520054e-1
0.18359375000000003 4.3477392470687315e-1 4.3477392470687315e-1
0.18375000000000002 4.402546943430825e-1 4.402546943430825e-1
0.18390625000000002 4.2694115884981976e-1 4.2694115884981976e-1
0.18406250000000002 4.3924494154711313e-1 4.3924494154711313e-1
0.18421875000000001 4.3293152253900713e-1 4.3293152253900713e-1
0.184375 4.370151866836647e-1 4.370151866836647e-1
0.18453125 4.359978648741296e-1 4.359978648741296e-1
0.1846875 4.4466992581025133e-1 4.4466992581025133e-1
0.18484375 4.3108127106010397e-1 4.3108127106010397e-1
0.18500000000000003 4.3004993720591633e-1 4.3004993720591633e-1
0.18515625000000002 4.486451890977352e-1 4.486451890977352e-1
0.18531250000000002 4.5375922306806915e-1 4.5375922306806915e-1
0.18546875000000002 4.4626440022873437e-1 4.4626440022873437e-1
0.185625 4.531722063327366e-1 4.531722063327366e-1
0.18578125 4.394470800110386e-1 4.394470800110386e-1
0.1859375 4.531722063327366e-1 4.531722063327366e-1
0.18609375 4.570707467119264e-1 4.570707467119264e-1
0.18625000000000003 4.448695555457376e-1 4.448695555457376e-1
0.18640625000000002 4.7568350295995687e-1 4.7568350295995687e-1
0.18656250000000002 4.6227887086844577e-1 4.6227887086844577e-1
0.18671875000000002 4.5002797915532833e-1 4.5002797915532833e-1
0.186875 4.4146330685382607e-1 4.4146330685382607e-1
0.18703125 4.717616598735672e-1 4.717616598735672e-1
0.1871875 4.6742527781494747e-1 4.6742527781494747e-1
0.18734375 4.672357537089926e-1 4.672357537089926e-1
0.18750000000000003 4.7493921060657174e-1 4.7493921060657174e-1
0.18765625000000002 4.5881373693872396e-1 4.5881373693872396e-1
0.18781250000000002 4.5997185624342585e-1 4.5997185624342585e-1
0.18796875000000002 4.754975494217262e-1 4.754975494217262e-1
0.18812500000000001 4.670461468594831e-1 4.670461468594831e-1
0.18828125 4.738203749120249e-1 4.738203749120249e-1
0.1884375 4.706345974367716e-1 4.706345974367716e-1
0.18859375 4.9102603050002624e-1 4.9102603050002624e-1
0.18875000000000003 4.8397005992447495e-1 4.8397005992447495e-1
0.18890625000000003 4.7213669830957095e-1 4.7213669830957095e-1
0.18906250000000002 4.8669747823686915e-1 4.8669747823686915e-1
0.18921875000000002 4.6266218464611253e-1 4.6266218464611253e-1
0.18937500000000002 4.917432800138437e-1 4.917432800138437e-1
0.18953125 4.8579024063537e-1 4.8579024063537e-1
0.1896875 4.780936812972012e-1 4.780936812972012e-1
0.18984375 4.7716827186564803e-1 4.7716827186564803e-1
0.19 4.6799335439287537e-1 4.6799335439287537e-1
0.19015625000000003 5.06538196678274e-1 5.06538196678274e-1
0.19031250000000002 5.098159064395098e-1 5.098159064395098e-1
0.19046875000000002 5.007858677891828e-1 5.007858677891828e-1
0.19062500000000002 5.106743658649124e-1 5.106743658649124e-1
0.19078125 5.014871912874166e-1 5.014871912874166e-1
0.1909375 5.049769206460453e-1 5.049769206460453e-1
0.19109375 5.08266390291439e-1 5.08266390291439e-1
0.19125 5.215153526479268e-1 5.215153526479268e-1
0.19140625000000003 5.105028096778494e-1 5.105028096778494e-1
0.19156250000000002 5.13410088182908e-1 5.13410088182908e-1
0.19171875000000002 4.984987131148926e-1 4.984987131148926e-1
0.19187500000000002 4.993798140093313e-1 4.993798140093313e-1
0.19203125000000001 5.072302995847537e-1 5.072302995847537e-1
0.1921875 5.075759378695341e-1 5.075759378695341e-1
0.19234375 5.122153295699645e-1 5.122153295699645e-1
0.1925 5.274965494615129e-1 5.274965494615129e-1
0.19265625000000003 5.028864497895311e-1 5.028864497895311e-1
0.19281250000000003 5.120443811395332e-1 5.120443811395332e-1
0.19296875000000002 5.096440107389073e-1 5.096440107389073e-1
0.19312500000000002 5.27001250625958e-1 5.27001250625958e-1
0.19328125000000002 5.173127411624558e-1 5.173127411624558e-1
0.1934375 5.120443811395332e-1 5.120443811395332e-1
0.19359375 5.306203922526884e-1 5.306203922526884e-1
0.19375 5.294721153331978e-1 5.294721153331978e-1
0.19390625 5.146015689903267e-1 5.146015689903267e-1
0.19406250000000003 5.188303704828252e-1 5.188303704828252e-1
0.19421875000000002 5.293078276513055e-1 5.293078276513055e-1
0.19437500000000002 5.368014667428969e-1 5.368014667428969e-1
0.19453125000000002 5.504736519782902e-1 5.504736519782902e-1
0.1946875 5.518798954581197e-1 5.518798954581197e-1
0.19484375 5.316022189298728e-1 5.316022189298728e-1
0.195 5.446441083175664e-1 5.446441083175664e-1
0.19515625 5.355074785024749e-1 5.355074785024749e-1
0.19531250000000003 5.371243622833495e-1 5.371243622833495e-1
0.19546875000000002 5.384135490761119e-1 5.384135490761119e-1
0.19562500000000002 5.605290045666327e-1 5.605290045666327e-1
0.19578125000000002 5.625124361766716e-1 5.625124361766716e-1
0.19593750000000001 5.525034339455668e-1 5.525034339455668e-1
0.19609375 5.667539228000082e-1 5.667539228000082e-1
0.19625 5.478049263594262e-1 5.478049263594262e-1
0.19640625 5.629688676237321e-1 5.629688676237321e-1
0.19656250000000003 5.501605340974569e-1 5.501605340974569e-1
0.19671875000000003 5.395384567811994e-1 5.395384567811994e-1
0.19687500000000002 5.501605340974569e-1 5.501605340974569e-1
0.19703125000000002 5.821549999849829e-1 5.821549999849829e-1
0.19718750000000002 5.608347381110459e-1 5.608347381110459e-1
0.19734375 5.64183678155413e-1 5.64183678155413e-1
0.1975 5.786490719088944e-1 5.786490719088944e-1
0.19765625 5.768854370713932e-1 5.768854370713932e-1
0.1978125 5.64032012541194e-1 5.64032012541194e-1
0.19796875000000003 5.699080726213124e-1 5.699080726213124e-1
0.19812500000000002 5.770326804977581e-1 5.770326804977581e-1
0.19828125000000002 5.576137506749612e-1 5.576137506749612e-1
0.19843750000000002 5.862097961929522e-1 5.862097961929522e-1
0.19859375 5.792353622198765e-1 5.792353622198765e-1
0.19875 5.63120904902338e-1 5.63120904902338e-1
0.19890625 5.841871302791222e-1 5.841871302791222e-1
0.1990625 5.836074912449254e-1 5.836074912449254e-1
0.19921875000000003 5.730394798770315e-1 5.730394798770315e-1
0.19937500000000002 5.792353622198765e-1 5.792353622198765e-1
0.19953125000000002 5.854884964391998e-1 5.854884964391998e-1
0.19968750000000002 5.786490719088944e-1 5.786490719088944e-1
0.19984375000000001 5.859214200323546e-1 5.859214200323546e-1
0.2 5.823004679086017e-1 5.823004679086017e-1
0.20015625 5.806976345841637e-1 5.806976345841637e-1
0.2003125 6.017826487497939e-1 6.017826487497939e-1
0.20046875000000003 5.906553126181304e-1 5.906553126181304e-1
0.20062500000000003 5.81718303636571e-1 5.81718303636571e-1
0.20078125000000002 5.880795882067629e-1 5.880795882067629e-1
0.20093750000000002 5.719981841655324e-1 5.719981841655324e-1
0.20109375000000002 5.890830748302585e-1 5.890830748302585e-1
0.20125 5.926481455958963e-1 5.926481455958963e-1
0.20140625 5.81718303636571e-1 5.81718303636571e-1
0.2015625 6.06072353512479e-1 6.06072353512479e-1
0.20171875 6.097743336269583e-1 6.097743336269583e-1
0.20187500000000003 6.07035160359175e-1 6.07035160359175e-1
0.20203125000000002 6.059346352674999e-1 6.059346352674999e-1
0.20218750000000002 5.996916746484717e-1 5.996916746484717e-1
0.20234375000000002 6.06897747137999e-1 6.06897747137999e-1
0.2025 6.08406906546684e-1 6.08406906546684e-1
0.20265625 6.055212183091956e-1 6.055212183091956e-1
0.2028125 6.12089123929811e-1 6.12089123929811e-1
0.20296875 6.101837235852265e-1 6.101837235852265e-1
0.20312500000000003 6.079958374370511e-1 6.079958374370511e-1
0.20328125000000002 6.17889695551805e-1 6.17889695551805e-1
0.20343750000000002 6.160096299235001e-1 6.160096299235001e-1
0.20359375000000002 6.170849495243145e-1 6.170849495243145e-1
0.20375000000000001 6.274321004015553e-1 6.274321004015553e-1
0.20390625 6.372822333569732e-1 6.372822333569732e-1
0.2040625 6.204282645875341e-1 6.204282645875341e-1
0.20421875 6.363842677813181e-1 6.363842677813181e-1
0.20437500000000003 6.197616574238061e-1 6.197616574238061e-1
0.20453125000000003 6.32903189024606e-1 6.32903189024606e-1
0.20468750000000002 6.3817834609151e-1 6.3817834609151e-1
0.20484375000000002 6.327737227896622e-1 6.327737227896622e-1
0.20500000000000002 6.304367064852965e-1 6.304367064852965e-1
0.20515625 6.288716796316685e-1 6.288716796316685e-1
0.2053125 6.460356534574987e-1 6.460356534574987e-1
0.20546875 6.338083736230473e-1 6.338083736230473e-1
0.205625 6.394553081461773e-1 6.394553081461773e-1
0.20578125000000003 6.474149643616549e-1 6.474149643616549e-1
0.20593750000000002 6.4123677057573e-1 6.4123677057573e-1
0.20609375000000002 6.407285265365625e-1 6.407285265365625e-1
0.20625000000000002 6.421247689494622e-1 6.421247689494622e-1
0.20640625 6.471645061759919e-1 6.471645061759919e-1
0.2065625 6.335499419094393e-1 6.335499419094393e-1
0.20671875 6.460356534574987e-1 6.460356534574987e-1
0.206875 6.576836216261586e-1 6.576836216261586e-1
0.20703125000000003 6.501605133337738e-1 6.501605133337738e-1
0.20718750000000002 6.557229208606308e-1 6.557229208606308e-1
0.20734375000000002 6.554772096903405e-1 6.554772096903405e-1
0.20750000000000002 6.654390863229209e-1 6.654390863229209e-1
0.20765625000000001 6.425047845623655e-1 6.425047845623655e-1
0.2078125 6.637543730031097e-1 6.637543730031097e-1
0.20796875 6.607296046685649e-1 6.607296046685649e-1
0.208125 6.571942756792839e-1 6.571942756792839e-1
0.20828125000000003 6.541233077008375e-1 6.541233077008375e-1
0.20843750000000003 6.675955874916109e-1 6.675955874916109e-1
0.20859375000000002 6.633925111725065e-1 6.633925111725065e-1
0.20875000000000002 6.674760623823097e-1 6.674760623823097e-1
0.20890625000000002 6.603652126892205e-1 6.603652126892205e-1
0.2090625 6.615786655096829e-1 6.615786655096829e-1
0.20921875 6.684313434535389e-1 6.684313434535389e-1
0.209375 6.623051130979141e-1 6.623051130979141e-1
0.20953125 6.732944486875909e-1 6.732944486875909e-1
0.20968750000000003 6.538766895897794e-1 6.538766895897794e-1
0.20984375000000002 6.721133370487999e-1 6.721133370487999e-1
0.21000000000000002 6.671172895557076e-1 6.671172895557076e-1
0.21015625000000002 6.686698357615111e-1 6.686698357615111e-1
0.2103125 6.768186320664196e-1 6.768186320664196e-1
0.21046875 6.76467497848205e-1 6.76467497848205e-1
0.210625 6.818206058597824e-1 6.818206058597824e-1
0.21078125 6.798499615624083e-1 6.798499615624083e-1
0.21093750000000003 6.90409438488218e-1 6.90409438488218e-1
0.21109375000000002 6.847024643568203e-1 6.847024643568203e-1
0.21125000000000002 6.872227770490196e-1 6.872227770490196e-1
0.21140625000000002 6.93572887827461e-1 6.93572887827461e-1
0.21156250000000001 6.933476897503881e-1 6.933476897503881e-1
0.21171875 6.927841831423263e-1 6.927841831423263e-1
0.211875 6.806624865550805e-1 6.806624865550805e-1
0.21203125 6.924457278853704e-1 6.924457278853704e-1
0.21218750000000003 6.91881048983944e-1 6.91881048983944e-1
0.21234375000000003 6.978296127261729e-1 6.978296127261729e-1
0.21250000000000002 6.932350469065707e-1 6.932350469065707e-1
0.21265625000000002 6.946971299305593e-1 6.946971299305593e-1
0.21281250000000002 7.134845176895834e-1 7.134845176895834e-1
0.21296875 6.980524993011978e-1 6.980524993011978e-1
0.213125 7.031475707887687e-1 7.031475707887687e-1
0.21328125 7.024863763216946e-1 7.024863763216946e-1
0.2134375 7.111124962512667e-1 7.111124962512667e-1
0.21359375000000003 7.091620686531166e-1 7.091620686531166e-1
0.21375000000000002 7.004967315400523e-1 7.004967315400523e-1
0.21390625000000002 7.032576720650341e-1 7.032576720650341e-1
0.21406250000000002 7.007182538513606e-1 7.007182538513606e-1
0.21421875 7.197826185847713e-1 7.197826185847713e-1
0.214375 7.105715888679756e-1 7.105715888679756e-1
0.21453125 7.132694139299094e-1 7.132694139299094e-1
0.2146875 7.190401440179688e-1 7.190401440179688e-1
0.21484375000000003 7.113286707116302e-1 7.113286707116302e-1
0.21500000000000002 7.235811368108647e-1 7.235811368108647e-1
0.21515625000000002 7.115447376225061e-1 7.115447376225061e-1
0.21531250000000002 7.352929255102745e-1 7.352929255102745e-1
0.21546875000000001 7.231607161759963e-1 7.231607161759963e-1
0.215625 7.214749518783004e-1 7.214749518783004e-1
0.21578125 7.243158950219732e-1 7.243158950219732e-1
0.2159375 7.102467207701166e-1 7.102467207701166e-1
0.21609375000000003 7.222132790441833e-1 7.222132790441833e-1
0.21625000000000003 7.332429123486142e-1 7.332429123486142e-1
0.21640625000000002 7.311831765365917e-1 7.311831765365917e-1
0.21656250000000002 7.254680093599966e-1 7.254680093599966e-1
0.21671875000000002 7.160574868460068e-1 7.160574868460068e-1
0.216875 7.330373778053061e-1 7.330373778053061e-1
0.21703125 7.373333073789072e-1 7.373333073789072e-1
0.2171875 7.280751397847163e-1 7.280751397847163e-1
0.21734375 7.312863956652778e-1 7.312863956652778e-1
0.21750000000000003 7.452004453042806e-1 7.452004453042806e-1
0.21765625000000002 7.416879346803267e-1 7.416879346803267e-1
0.21781250000000002 7.327288934912328e-1 7.327288934912328e-1
0.21796875000000002 7.32523115481269e-1 7.32523115481269e-1
0.218125 7.385529510035278e-1 7.385529510035278e-1
0.21828125 7.415871586079628e-1 7.415871586079628e-1
0.2184375 7.411838203092689e-1 7.411838203092689e-1
0.21859375 7.34371616894371e-1 7.34371616894371e-1
0.21875000000000003 7.431967763204281e-1 7.431967763204281e-1
0.21890625000000002 7.351906543495752e-1 7.351906543495752e-1
0.21906250000000002 7.408810705710387e-1 7.408810705710387e-1
0.21921875000000002 7.520429933452313e-1 7.520429933452313e-1
0.21937500000000001 7.500707171040868e-1 7.500707171040868e-1
0.21953125 7.372315156330052e-1 7.372315156330052e-1
0.2196875 7.507620330825402e-1 7.507620330825402e-1
0.21984375 7.542022019967174e-1 7.542022019967174e-1
0.22000000000000003 7.56350728663814e-1 7.56350728663814e-1
0.22015625000000003 7.326260166740033e-1 7.326260166740033e-1
0.22031250000000002 7.632129852025522e-1 7.632129852025522e-1
0.22046875000000002 7.606161551840964e-1 7.606161551840964e-1
0.22062500000000002 7.533201864984429e-1 7.533201864984429e-1
0.22078125 7.501695439293861e-1 7.501695439293861e-1
0.2209375 7.615797554948811e-1 7.615797554948811e-1
0.22109375 7.546914376932712e-1 7.546914376932712e-1
0.22125 7.694961802417253e-1 7.694961802417253e-1
0.22140625000000003 7.659849853639518e-1 7.659849853639518e-1
0.22156250000000002 7.618684191691196e-1 7.618684191691196e-1
0.22171875000000002 7.686447149135152e-1 7.686447149135152e-1
0.22187500000000002 7.599403605888426e-1 7.599403605888426e-1
0.22203125 7.64362166420562e-1 7.64362166420562e-1
0.2221875 7.618684191691196e-1 7.618684191691196e-1
0.22234375 7.642665173766989e-1 7.642665173766989e-1
0.2225 7.700628977843915e-1 7.700628977843915e-1
0.22265625000000003 7.66651446389913e-1 7.66651446389913e-1
0.22281250000000002 7.797702922828709e-1 7.797702922828709e-1
0.22296875000000002 7.727916555375485e-1 7.727916555375485e-1
0.22312500000000002 7.854558164466372e-1 7.854558164466372e-1
0.22328125000000001 7.758760799740871e-1 7.758760799740871e-1
0.2234375 7.751303498369566e-1 7.751303498369566e-1
0.22359375 7.798625873595975e-1 7.798625873595975e-1
0.22375 7.788462611217248e-1 7.788462611217248e-1
0.22390625000000003 7.723224015946464e-1 7.723224015946464e-1
0.22406250000000003 7.784760974667537e-1 7.784760974667537e-1
0.22421875000000002 7.839042741444615e-1 7.839042741444615e-1
0.22437500000000002 7.810606418625445e-1 7.810606418625445e-1
0.22453125000000002 7.831722141617643e-1 7.831722141617643e-1
0.2246875 7.837213748021488e-1 7.837213748021488e-1
0.22484375 7.8124466495085e-1 7.8124466495085e-1
0.225 7.903477960026022e-1 7.903477960026022e-1
0.22515625 7.770851670093974e-1 7.770851670093974e-1
0.22531250000000003 8.015525748837762e-1 8.015525748837762e-1
0.22546875000000002 7.897167504586062e-1 7.897167504586062e-1
0.22562500000000002 7.938469337818885e-1 7.938469337818885e-1
0.22578125000000002 7.850000555884562e-1 7.850000555884562e-1
0.2259375 7.912477020061148e-1 7.912477020061148e-1
0.22609375 7.853647025300323e-1 7.853647025300323e-1
0.22625 7.996168993532256e-1 7.996168993532256e-1
0.22640625 7.895362831874024e-1 7.895362831874024e-1
0.22656250000000003 7.990874870789266e-1 7.990874870789266e-1
0.22671875000000002 8.025171869513978e-1 8.025171869513978e-1
0.22687500000000002 7.96164127157013e-1 7.96164127157013e-1
0.22703125000000002 7.911577952711073e-1 7.911577952711073e-1
0.22718750000000001 7.986458166636572e-1 7.986458166636572e-1
0.22734375 8.019035908510794e-1 8.019035908510794e-1
0.2275 8.061806688556139e-1 8.061806688556139e-1
0.22765625 8.039164454535124e-1 8.039164454535124e-1
0.22781250000000003 8.037417844892021e-1 8.037417844892021e-1
0.22796875000000003 8.033922516881189e-1 8.033922516881189e-1
0.22812500000000002 8.013769604527932e-1 8.013769604527932e-1
0.22828125000000002 8.089512969568076e-1 8.089512969568076e-1
0.22843750000000002 8.111036181521398e-1 8.111036181521398e-1
0.22859375 8.13159859429891e-1 8.13159859429891e-1
0.22875 8.166502386520063e-1 8.166502386520063e-1
0.22890625 8.104160352150815e-1 8.104160352150815e-1
0.2290625 8.118758499741245e-1 8.118758499741245e-1
0.22921875000000003 8.108459021034911e-1 8.108459021034911e-1
0.22937500000000002 8.108459021034911e-1 8.108459021034911e-1
0.22953125000000002 8.144400838468893e-1 8.144400838468893e-1
0.22968750000000002 8.11618591906436e-1 8.11618591906436e-1
0.22984375 8.040910362023572e-1 8.040910362023572e-1
0.23 8.155465672018587e-1 8.155465672018587e-1
0.23015625 8.201127895668177e-1 8.201127895668177e-1
0.2303125 8.232975182944271e-1 8.232975182944271e-1
0.23046875000000003 8.222943352145222e-1 8.222943352145222e-1
0.23062500000000002 8.11618591906436e-1 8.11618591906436e-1
0.23078125000000002 8.110177297939236e-1 8.110177297939236e-1
0.23093750000000002 8.233810123794489e-1 8.233810123794489e-1
0.23109375000000001 8.284440345368727e-1 8.284440345368727e-1
0.23125 8.32141578711993e-1 8.32141578711993e-1
0.23140625 8.222943352145222e-1 8.222943352145222e-1
0.2315625 8.297623265205538e-1 8.297623265205538e-1
0.23171875000000003 8.240483878191198e-1 8.240483878191198e-1
0.23187500000000003 8.21204932180239e-1 8.21204932180239e-1
0.23203125000000002 8.424102129419087e-1 8.424102129419087e-1
0.23218750000000002 8.23547952409144e-1 8.23547952409144e-1
0.23234375000000002 8.264590629675412e-1 8.264590629675412e-1
0.2325 8.306663365547808e-1 8.306663365547808e-1
0.23265625 8.303378233152867e-1 8.303378233152867e-1
0.2328125 8.314045840339248e-1 8.314045840339248e-1
0.23296875 8.360512328595666e-1 8.360512328595666e-1
0.23312500000000003 8.300912752065344e-1 8.300912752065344e-1
0.23328125000000002 8.333671306923502e-1 8.333671306923502e-1
0.23343750000000002 8.376699245653638e-1 8.376699245653638e-1
0.23359375000000002 8.410496652167447e-1 8.410496652167447e-1
0.23375 8.387188481156205e-1 8.387188481156205e-1
0.23390625 8.37265816895095e-1 8.37265816895095e-1
0.2340625 8.388799963482314e-1 8.388799963482314e-1
0.23421875 8.375083266167449e-1 8.375083266167449e-1
0.23437500000000003 8.551659714263251e-1 8.551659714263251e-1
0.23453125000000002 8.386382515705431e-1 8.386382515705431e-1
0.23468750000000002 8.379122088014404e-1 8.379122088014404e-1
0.23484375000000002 8.392021135385246e-1 8.392021135385246e-1
0.23500000000000001 8.319779101659055e-1 8.319779101659055e-1
0.23515625 8.514253893337611e-1 8.514253893337611e-1
0.2353125 8.423302986014671e-1 8.423302986014671e-1
0.23546875 8.489923606627618e-1 8.489923606627618e-1
0.23562500000000003 8.444033072243324e-1 8.444033072243324e-1
0.23578125000000003 8.412099510579822e-1 8.412099510579822e-1
0.23593750000000002 8.562509332230523e-1 8.562509332230523e-1
0.23609375000000002 8.547001567782679e-1 8.547001567782679e-1
0.23625000000000002 8.582586993397832e-1 8.582586993397832e-1
0.23640625 8.490710585848587e-1 8.490710585848587e-1
0.2365625 8.487561812958044e-1 8.487561812958044e-1
0.23671875 8.522854561016526e-1 8.522854561016526e-1
0.236875 8.45118587894234e-1 8.45118587894234e-1
0.23703125000000003 8.504067459682965e-1 8.504067459682965e-1
0.23718750000000002 8.437665116822313e-1 8.437665116822313e-1
0.23734375000000002 8.457534054483804e-1 8.457534054483804e-1
0.23750000000000002 8.630093214934256e-1 8.630093214934256e-1
0.23765625 8.48441075545066e-1 8.48441075545066e-1
0.2378125 8.524416490477358e-1 8.524416490477358e-1
0.23796875 8.561735257757563e-1 8.561735257757563e-1
0.238125 8.581045849017204e-1 8.581045849017204e-1
0.23828125000000003 8.543115958845813e-1 8.543115958845813e-1
0.23843750000000002 8.587976696019055e-1 8.587976696019055e-1
0.23859375000000002 8.59489649979714e-1 8.59489649979714e-1
0.23875000000000002 8.646066933126195e-1 8.646066933126195e-1
0.23890625000000001 8.590284522564744e-1 8.590284522564744e-1
0.2390625 8.591053525633425e-1 8.591053525633425e-1
0.23921875 8.60640506095018e-1 8.60640506095018e-1
0.239375 8.599503584549231e-1 8.599503584549231e-1
0.23953125000000003 8.661225569175688e-1 8.661225569175688e-1
0.23968750000000003 8.656683531300606e-1 8.656683531300606e-1
0.23984375000000002 8.706386580825325e-1 8.706386580825325e-1
0.24000000000000002 8.605638771610913e-1 8.605638771610913e-1
0.24015625000000002 8.622465982873666e-1 8.622465982873666e-1
0.2403125 8.696641468831423e-1 8.696641468831423e-1
0.24046875 8.76514124708677e-1 8.76514124708677e-1
0.240625 8.76514124708677e-1 8.76514124708677e-1
0.24078125 8.623992501279201e-1 8.623992501279201e-1
0.24093750000000003 8.66727423981783e-1 8.66727423981783e-1
0.24109375000000002 8.732515249009842e-1 8.732515249009842e-1
0.24125000000000002 8.678592841009514e-1 8.678592841009514e-1
0.24140625000000002 8.710128885941879e-1 8.710128885941879e-1
0.2415625 8.753305587043925e-1 8.753305587043925e-1
0.24171875 8.747375639279769e-1 8.747375639279769e-1
0.241875 8.684617388282581e-1 8.684617388282581e-1
0.24203125 8.830394789842075e-1 8.830394789842075e-1
0.24218750000000003 8.757747740331685e-1 8.757747740331685e-1
0.24234375000000002 8.765879905957337e-1 8.765879905957337e-1
0.24250000000000002 8.621702522413051e-1 8.621702522413051e-1
0.24265625000000002 8.788716238684824e-1 8.788716238684824e-1
0.24281250000000001 8.787246544992615e-1 8.787246544992615e-1
0.24296875 8.65819807179339e-1 8.65819807179339e-1
0.243125 8.668029731655702e-1 8.668029731655702e-1
0.24328125 8.896116170161248e-1 8.896116170161248e-1
0.24343750000000003 8.709380682852936e-1 8.709380682852936e-1
0.24359375000000003 8.737722171571263e-1 8.737722171571263e-1
0.24375000000000002 8.783570133345804e-1 8.783570133345804e-1
0.24390625000000002 8.822382646184397e-1 8.822382646184397e-1
0.24406250000000002 8.801921148645588e-1 8.801921148645588e-1
0.24421875 8.819465470713483e-1 8.819465470713483e-1
0.244375 8.723574546276205e-1 8.723574546276205e-1
0.24453125 8.840570732148945e-1 8.840570732148945e-1
0.24468750000000003 8.786511511595072e-1 8.786511511595072e-1
0.24484375000000003 8.783570133345804e-1 8.783570133345804e-1
0.24500000000000002 8.736235116319948e-1 8.736235116319948e-1
0.24515625000000002 8.695890938315594e-1 8.695890938315594e-1
0.24531250000000002 8.706386580825325e-1 8.706386580825325e-1
0.24546875 8.89181338432147e-1 8.89181338432147e-1
0.245625 8.812163947778044e-1 8.812163947778044e-1
0.24578125 8.929674644822381e-1 8.929674644822381e-1
0.2459375 8.826026362162072e-1 8.826026362162072e-1
0.24609375000000003 8.843473770237678e-1 8.843473770237678e-1
0.24625000000000002 8.815816243695118e-1 8.815816243695118e-1
0.24640625000000002 8.857959923825574e-1 8.857959923825574e-1
0.24656250000000002 8.793856253442094e-1 8.793856253442094e-1
0.24671875000000001 8.808508577796208e-1 8.808508577796208e-1
0.246875 8.739208717818543e-1 8.739208717818543e-1
0.24703125 8.820924303383917e-1 8.820924303383917e-1
0.2471875 8.742180284693992e-1 8.742180284693992e-1
0.24734375000000003 8.8449245619061e-1 8.8449245619061e-1
0.24750000000000003 8.754786809711432e-1 8.754786809711432e-1
0.24765625000000002 8.908999008669114e-1 8.908999008669114e-1
0.24781250000000002 8.789450899063644e-1 8.789450899063644e-1
0.24796875000000002 8.948836292070883e-1 8.948836292070883e-1
0.248125 8.903993555948526e-1 8.903993555948526e-1
0.24828125 8.759967114276095e-1 8.759967114276095e-1
0.2484375 8.873118559875066e-1 8.873118559875066e-1
0.24859375000000003 8.86590676011251e-1 8.86590676011251e-1
0.24875000000000003 8.924692978772963e-1 8.924692978772963e-1
0.24890625000000002 8.948128107019326e-1 8.948128107019326e-1
0.24906250000000002 8.819465470713483e-1 8.819465470713483e-1
0.24921875000000002 8.93536098909665e-1 8.93536098909665e-1
0.249375 8.852171259431034e-1 8.852171259431034e-1
0.24953125 8.909713602635194e-1 8.909713602635194e-1
0.2496875 8.94600285871705e-1 8.94600285871705e-1
0.24984375 8.918992640210166e-1 8.918992640210166e-1
0.25 8.83911848508006e-1 8.83911848508006e-1
0.25015625 8.95166787803527e-1 8.95166787803527e-1
0.2503125 8.751823859012138e-1 8.751823859012138e-1
0.25046875 8.909713602635194e-1 8.909713602635194e-1
0.250625 8.86518492103181e-1 8.86518492103181e-1
0.25078125 8.881037732066739e-1 8.881037732066739e-1
0.25093750000000004 8.818006147843898e-1 8.818006147843898e-1
0.25109375 8.974254347635746e-1 8.974254347635746e-1
0.25125000000000003 8.923980845489572e-1 8.923980845489572e-1
0.25140625 8.938201371682553e-1 8.938201371682553e-1
0.2515625 9.007915318877511e-1 9.007915318877511e-1
0.25171875 8.948128107019326e-1 8.948128107019326e-1
0.251875 8.870956277122395e-1 8.870956277122395e-1
0.25203125000000004 8.933229482394216e-1 8.933229482394216e-1
0.2521875 8.840570732148945e-1 8.840570732148945e-1
0.25234375000000003 8.925404995303623e-1 8.925404995303623e-1
0.2525 8.891095838707441e-1 8.891095838707441e-1
0.25265625 8.941749239553283e-1 8.941749239553283e-1
0.2528125 8.930385845154607e-1 8.930385845154607e-1
0.25296875 8.855790078754691e-1 8.855790078754691e-1
0.253125 9.026735589099752e-1 9.026735589099752e-1
0.25328125 8.973550295624957e-1 8.973550295624957e-1
0.25343750000000004 8.992519752316772e-1 8.992519752316772e-1
0.25359375 8.908284297103437e-1 8.908284297103437e-1
0.25375000000000003 8.896116170161248e-1 8.896116170161248e-1
0.25390625 8.989013135397133e-1 8.989013135397133e-1
0.2540625 8.941749239553283e-1 8.941749239553283e-1
0.25421875 8.979882658572889e-1 8.979882658572889e-1
0.254375 9.041317398497641e-1 9.041317398497641e-1
0.25453125000000004 8.891095838707441e-1 8.891095838707441e-1
0.2546875 8.866628479236569e-1 8.866628479236569e-1
0.25484375000000004 8.931807896516046e-1 8.931807896516046e-1
0.255 8.922556228511391e-1 8.922556228511391e-1
0.25515625000000003 9.003022646961751e-1 9.003022646961751e-1
0.2553125 8.974254347635746e-1 8.974254347635746e-1
0.25546875 8.916853082821117e-1 8.916853082821117e-1
0.255625 9.006517974972588e-1 9.006517974972588e-1
0.25578125 8.881037732066739e-1 8.881037732066739e-1
0.25593750000000004 8.96085780295012e-1 8.96085780295012e-1
0.25609375 9.065512139731768e-1 9.065512139731768e-1
0.25625000000000003 8.93536098909665e-1 8.93536098909665e-1
0.25640625 8.893248119986663e-1 8.893248119986663e-1
0.2565625 8.911142437923303e-1 8.911142437923303e-1
0.25671875 8.886069697163856e-1 8.886069697163856e-1
0.256875 8.849998519544626e-1 8.849998519544626e-1
0.25703125 8.99602354017849e-1 8.99602354017849e-1
0.2571875 8.989013135397133e-1 8.989013135397133e-1
0.25734375000000004 8.977772896656715e-1 8.977772896656715e-1
0.2575 8.96509275679036e-1 8.96509275679036e-1
0.25765625000000003 8.963681564310346e-1 8.963681564310346e-1
0.2578125 8.94600285871705e-1 8.94600285871705e-1
0.25796875 8.972846129458998e-1 8.972846129458998e-1
0.258125 8.891095838707441e-1 8.891095838707441e-1
0.25828125 8.969323585005169e-1 8.969323585005169e-1
0.25843750000000004 8.939620866651565e-1 8.939620866651565e-1
0.25859375 8.86518492103181e-1 8.86518492103181e-1
0.25875000000000004 8.87167715766501e-1 8.87167715766501e-1
0.25890625 8.911142437923303e-1 8.911142437923303e-1
0.25906250000000003 8.96156391543343e-1 8.96156391543343e-1
0.25921875 8.913998699005559e-1 8.913998699005559e-1
0.259375 8.870235276901757e-1 8.870235276901757e-1
0.25953125 8.916853082821117e-1 8.916853082821117e-1
0.2596875 8.925404995303623e-1 8.925404995303623e-1
0.25984375000000004 8.892530811401493e-1 8.892530811401493e-1
0.26 8.908284297103437e-1 8.908284297103437e-1
0.26015625000000003 8.878159703585649e-1 8.878159703585649e-1
0.2603125 8.926116895119827e-1 8.926116895119827e-1
0.26046875 8.856513480908279e-1 8.856513480908279e-1
0.260625 8.894682381828969e-1 8.894682381828969e-1
0.26078125 8.85361914903239e-1 8.85361914903239e-1
0.2609375 8.94458544851549e-1 8.94458544851549e-1
0.26109375 8.860851365223348e-1 8.860851365223348e-1
0.26125000000000004 8.849274031292209e-1 8.849274031292209e-1
0.26140625 8.838392179397454e-1 8.838392179397454e-1
0.26156250000000003 8.88535120186583e-1 8.88535120186583e-1
0.26171875 8.927540344761882e-1 8.927540344761882e-1
0.261875 8.933229482394216e-1 8.933229482394216e-1
0.26203125 8.813625234743054e-1 8.813625234743054e-1
0.2621875 8.964387217869305e-1 8.964387217869305e-1
0.26234375000000004 8.849998519544626e-1 8.849998519544626e-1
0.2625 8.790919847096941e-1 8.790919847096941e-1
0.26265625000000004 8.862296364344657e-1 8.862296364344657e-1
0.2628125 8.963681564310346e-1 8.963681564310346e-1
0.26296875000000003 8.809239897966168e-1 8.809239897966168e-1
0.263125 8.958738776404527e-1 8.958738776404527e-1
0.26328125 8.851447133573744e-1 8.851447133573744e-1
0.2634375 8.849274031292209e-1 8.849274031292209e-1
0.26359375 8.864462961954587e-1 8.864462961954587e-1
0.26375000000000004 8.876719973813127e-1 8.876719973813127e-1
0.26390625 8.814355693885143e-1 8.814355693885143e-1
0.26406250000000003 8.873118559875066e-1 8.873118559875066e-1
0.26421875 8.866628479236569e-1 8.866628479236569e-1
0.264375 8.77252218839264e-1 8.77252218839264e-1
0.26453125 8.847824692110051e-1 8.847824692110051e-1
0.2646875 8.8449245619061e-1 8.8449245619061e-1
0.26484375 8.688378490811779e-1 8.688378490811779e-1
0.265 8.749600318651751e-1 8.749600318651751e-1
0.26515625000000004 8.8449245619061e-1 8.8449245619061e-1
0.2653125 8.791654134835443e-1 8.791654134835443e-1
0.26546875000000003 8.857959923825574e-1 8.857959923825574e-1
0.265625 8.631617055237273e-1 8.631617055237273e-1
0.26578125 8.789450899063644e-1 8.789450899063644e-1
0.2659375 8.713867969099258e-1 8.713867969099258e-1
0.26609375 8.584897685029373e-1 8.584897685029373e-1
0.26625000000000004 8.845649776038038e-1 8.845649776038038e-1
0.26640625 8.777681393705903e-1 8.777681393705903e-1
0.26656250000000004 8.834758827877045e-1 8.834758827877045e-1
0.26671875 8.759227448972586e-1 8.759227448972586e-1
0.26687500000000003 8.681606159304924e-1 8.681606159304924e-1
0.26703125 8.646066933126195e-1 8.646066933126195e-1
0.2671875 8.727302076175478e-1 8.727302076175478e-1
0.26734375 8.652894867692078e-1 8.652894867692078e-1
0.2675 8.776944739507031e-1 8.776944739507031e-1
0.26765625000000004 8.824569242598317e-1 8.824569242598317e-1
0.2678125 8.702641048192099e-1 8.702641048192099e-1
0.26796875000000003 8.674068939747293e-1 8.674068939747293e-1
0.268125 8.67633147942807e-1 8.67633147942807e-1
0.26828125 8.614825332030542e-1 8.614825332030542e-1
0.2684375 8.686122220182262e-1 8.686122220182262e-1
0.26859375 8.578733106536509e-1 8.578733106536509e-1
0.26875000000000004 8.70488875538574e-1 8.70488875538574e-1
0.26890625 8.567923993851543e-1 8.567923993851543e-1
0.26906250000000004 8.648344104279841e-1 8.648344104279841e-1
0.26921875 8.643788567338677e-1 8.643788567338677e-1
0.26937500000000003 8.515036476422715e-1 8.515036476422715e-1
0.26953125 8.7108769601525e-1 8.7108769601525e-1
0.2696875 8.610234480842971e-1 8.610234480842971e-1
0.26984375 8.576419131797972e-1 8.576419131797972e-1
0.27 8.648344104279841e-1 8.648344104279841e-1
0.27015625000000004 8.591053525633425e-1 8.591053525633425e-1
0.2703125 8.522854561016526e-1 8.522854561016526e-1
0.27046875000000004 8.581045849017204e-1 8.581045849017204e-1
0.270625 8.500928359568682e-1 8.500928359568682e-1
0.27078125000000003 8.558637579438626e-1 8.558637579438626e-1
0.2709375 8.56637763641344e-1 8.56637763641344e-1
0.27109375 8.661225569175688e-1 8.661225569175688e-1
0.27125 8.500928359568682e-1 8.500928359568682e-1
0.27140625 8.59489649979714e-1 8.59489649979714e-1
0.27156250000000004 8.558637579438626e-1 8.558637579438626e-1
0.27171875 8.463081106370702e-1 8.463081106370702e-1
0.27187500000000003 8.504067459682965e-1 8.504067459682965e-1
0.27203125 8.395239919908377e-1 8.395239919908377e-1
0.2721875 8.475733540138388e-1 8.475733540138388e-1
0.27234375 8.449597384111525e-1 8.449597384111525e-1
0.2725 8.509555431120566e-1 8.509555431120566e-1
0.27265625000000004 8.518947277964815e-1 8.518947277964815e-1
0.2728125 8.587207147896363e-1 8.587207147896363e-1
0.27296875000000004 8.45197990853026e-1 8.45197990853026e-1
0.273125 8.519729015851731e-1 8.519729015851731e-1
0.27328125000000003 8.416904539451724e-1 8.416904539451724e-1
0.2734375 8.53143822979038e-1 8.53143822979038e-1
0.27359375 8.383963721535954e-1 8.383963721535954e-1
0.27375 8.41129815531986e-1 8.41129815531986e-1
0.27390625 8.460704665917955e-1 8.460704665917955e-1
0.27406250000000004 8.46228910403076e-1 8.46228910403076e-1
0.27421875 8.338563847605069e-1 8.338563847605069e-1
0.27437500000000004 8.522073385581552e-1 8.522073385581552e-1
0.27453125 8.432085486113889e-1 8.432085486113889e-1
0.27468750000000003 8.369422598066305e-1 8.369422598066305e-1
0.27484375 8.299268320080899e-1 8.299268320080899e-1
0.275 8.310766289630989e-1 8.310766289630989e-1
0.27515625 8.347519215481514e-1 8.347519215481514e-1
0.2753125 8.346705853775038e-1 8.346705853775038e-1
0.27546875000000004 8.36780390821565e-1 8.36780390821565e-1
0.275625 8.306663365547808e-1 8.306663365547808e-1
0.27578125000000003 8.250475320065207e-1 8.250475320065207e-1
0.2759375 8.314045840339248e-1 8.314045840339248e-1
0.27609375 8.146956764870685e-1 8.146956764870685e-1
0.27625 8.224616933984445e-1 8.224616933984445e-1
0.27640625 8.264590629675412e-1 8.264590629675412e-1
0.27656250000000004 8.263761586088085e-1 8.263761586088085e-1
0.27671875 8.363754542123654e-1 8.363754542123654e-1
0.27687500000000004 8.249643577303107e-1 8.249643577303107e-1
0.27703125 8.155465672018587e-1 8.155465672018587e-1
0.27718750000000003 8.239650219522923e-1 8.239650219522923e-1
0.27734375 8.222943352145222e-1 8.222943352145222e-1
0.2775 8.110177297939236e-1 8.110177297939236e-1
0.27765625 8.142696051471914e-1 8.142696051471914e-1
0.2778125 8.187648327697645e-1 8.187648327697645e-1
0.27796875000000004 8.103300107556732e-1 8.103300107556732e-1
0.278125 8.095550228753638e-1 8.095550228753638e-1
0.27828125000000004 8.074816018760322e-1 8.074816018760322e-1
0.2784375 8.011134055856557e-1 8.011134055856557e-1
0.27859375000000003 8.155465672018587e-1 8.155465672018587e-1
0.27875 8.024295834247459e-1 8.024295834247459e-1
0.27890625 7.983805986511991e-1 7.983805986511991e-1
0.2790625 8.098135058600224e-1 8.098135058600224e-1
0.27921875 8.004978215252505e-1 8.004978215252505e-1
0.27937500000000004 7.996168993532256e-1 7.996168993532256e-1
0.27953125 8.090375949167345e-1 8.090375949167345e-1
0.27968750000000003 7.994405002923508e-1 7.994405002923508e-1
0.27984375 7.962530035477671e-1 7.962530035477671e-1
0.28 8.06354351914079e-1 8.06354351914079e-1
0.28015625 7.898069559801484e-1 7.898069559801484e-1
0.2803125 8.006737917391265e-1 8.006737917391265e-1
0.28046875000000004 7.885423704887611e-1 7.885423704887611e-1
0.280625 7.96075232574387e-1 7.96075232574387e-1
0.28078125000000004 7.905279264414777e-1 7.905279264414777e-1
0.2809375 7.920560261640075e-1 7.920560261640075e-1
0.28109375000000003 7.85546911251775e-1 7.85546911251775e-1
0.28125 7.882709081514068e-1 7.882709081514068e-1
0.28140625 7.971407685378131e-1 7.971407685378131e-1
0.2815625 7.792161095425469e-1 7.792161095425469e-1
0.28171875 7.845438159394971e-1 7.845438159394971e-1
0.28187500000000004 7.859110995178993e-1 7.859110995178993e-1
0.28203125 7.75969206270553e-1 7.75969206270553e-1
0.28218750000000004 7.719466330383002e-1 7.719466330383002e-1
0.28234375 7.75503374967816e-1 7.75503374967816e-1
0.28250000000000003 7.772708819927292e-1 7.772708819927292e-1
0.28265625 7.858200810785214e-1 7.858200810785214e-1
0.2828125 7.603266576851619e-1 7.603266576851619e-1
0.28296875 7.817043818159455e-1 7.817043818159455e-1
0.283125 7.677915769468946e-1 7.677915769468946e-1
0.28328125000000004 7.681709562956787e-1 7.681709562956787e-1
0.2834375 7.540063532980645e-1 7.540063532980645e-1
0.28359375000000003 7.620607550809892e-1 7.620607550809892e-1
0.28375 7.582947537626068e-1 7.582947537626068e-1
0.28390625 7.641708472624442e-1 7.641708472624442e-1
0.2840625 7.752236361614271e-1 7.752236361614271e-1
0.28421875 7.60519677458074e-1 7.60519677458074e-1
0.28437500000000004 7.595537195823101e-1 7.595537195823101e-1
0.28453125 7.641708472624442e-1 7.641708472624442e-1
0.28468750000000004 7.456999214742326e-1 7.456999214742326e-1
0.28484375 7.55180122882567e-1 7.55180122882567e-1
0.28500000000000003 7.463982244553491e-1 7.463982244553491e-1
0.28515625 7.504658895443668e-1 7.504658895443668e-1
0.2853125 7.547892187320504e-1 7.547892187320504e-1
0.28546875 7.56350728663814e-1 7.56350728663814e-1
0.285625 7.477914710092479e-1 7.477914710092479e-1
0.28578125000000004 7.323172399230629e-1 7.323172399230629e-1
0.2859375 7.463982244553491e-1 7.463982244553491e-1
0.28609375000000004 7.45799747812312e-1 7.45799747812312e-1
0.28625 7.45500199933852e-1 7.45500199933852e-1
0.28640625000000003 7.312863956652778e-1 7.312863956652778e-1
0.2865625 7.429959000532467e-1 7.429959000532467e-1
0.28671875 7.351906543495752e-1 7.351906543495752e-1
0.286875 7.328317459445031e-1 7.328317459445031e-1
0.28703125 7.304599549174955e-1 7.304599549174955e-1
0.28718750000000004 7.342691285205847e-1 7.342691285205847e-1
0.28734375 7.258862034047349e-1 7.258862034047349e-1
0.28750000000000003 7.197826185847713e-1 7.197826185847713e-1
0.28765625 7.226346174055389e-1 7.226346174055389e-1
0.2878125 7.310799328698976e-1 7.310799328698976e-1
0.28796875 7.233709773671779e-1 7.233709773671779e-1
0.288125 7.133769791272155e-1 7.133769791272155e-1
0.28828125000000004 7.144511683513377e-1 7.144511683513377e-1
0.2884375 7.128388865272139e-1 7.128388865272139e-1
0.28859375000000004 7.069846036659833e-1 7.069846036659833e-1
0.28875 7.070937365932828e-1 7.070937365932828e-1
0.28890625000000003 7.104633265012419e-1 7.104633265012419e-1
0.2890625 7.042473294972487e-1 7.042473294972487e-1
0.28921875 6.922199444220563e-1 6.922199444220563e-1
0.289375 6.941353726644155e-1 6.941353726644155e-1
0.28953125 6.901825936244013e-1 6.901825936244013e-1
0.28968750000000004 6.946971299305593e-1 6.946971299305593e-1
0.28984375 6.949216295385066e-1 6.949216295385066e-1
0.29000000000000004 6.899556302108723e-1 6.899556302108723e-1
0.29015625 7.027068863451693e-1 7.027068863451693e-1
0.29031250000000003 6.781037007379873e-1 6.781037007379873e-1
0.29046875 6.921070086570449e-1 6.921070086570449e-1
0.290625 6.890465885772432e-1 6.890465885772432e-1
0.29078125 6.845875564366097e-1 6.845875564366097e-1
0.2909375 6.748251072504399e-1 6.748251072504399e-1
0.29109375000000004 6.762332505491586e-1 6.762332505491586e-1
0.29125 6.725861672336686e-1 6.725861672336686e-1
0.29140625000000003 6.776368428785675e-1 6.776368428785675e-1
0.2915625 6.841276204848024e-1 6.841276204848024e-1
0.29171875 6.609723629095994e-1 6.609723629095994e-1
0.291875 6.675955874916109e-1 6.675955874916109e-1
0.29203125 6.615786655096829e-1 6.615786655096829e-1
0.29218750000000004 6.645975465791025e-1 6.645975465791025e-1
0.29234375 6.677150797146516e-1 6.677150797146516e-1
0.29250000000000004 6.620630988916494e-1 6.620630988916494e-1
0.29265625 6.615786655096829e-1 6.615786655096829e-1
0.29281250000000003 6.521464304010975e-1 6.521464304010975e-1
0.29296875 6.517747620156382e-1 6.517747620156382e-1
0.293125 6.536299313547866e-1 6.536299313547866e-1
0.29328125 6.643568068379584e-1 6.643568068379584e-1
0.2934375 6.558457243343465e-1 6.558457243343465e-1
0.29359375000000004 6.497871407801248e-1 6.497871407801248e-1
0.29375 6.516508018372877e-1 6.516508018372877e-1
0.29390625000000004 6.368976182925117e-1 6.368976182925117e-1
0.2940625 6.399650435120927e-1 6.399650435120927e-1
0.29421875000000003 6.306969968628229e-1 6.306969968628229e-1
0.294375 6.375384542976814e-1 6.375384542976814e-1
0.29453125 6.507820884819604e-1 6.507820884819604e-1
0.2946875 6.242745380022496e-1 6.242745380022496e-1
0.29484375 6.237460384153946e-1 6.237460384153946e-1
0.29500000000000004 6.274321004015553e-1 6.274321004015553e-1
0.29515625 6.198950607367588e-1 6.198950607367588e-1
0.29531250000000003 6.258561888499066e-1 6.258561888499066e-1
0.29546875 6.092278793467427e-1 6.092278793467427e-1
0.295625 6.124963386637274e-1 6.124963386637274e-1
0.29578125 6.051074074328153e-1 6.051074074328153e-1
0.2959375 6.028937321365104e-1 6.028937321365104e-1
0.29609375000000004 6.189603758645781e-1 6.189603758645781e-1
0.29625 6.133096244480356e-1 6.133096244480356e-1
0.29640625000000004 6.12089123929811e-1 6.12089123929811e-1
0.2965625 5.994121159121351e-1 5.994121159121351e-1
0.29671875000000003 6.096377845040277e-1 6.096377845040277e-1
0.296875 5.954792800150552e-1 5.954792800150552e-1
0.29703125 5.895124317430378e-1 5.895124317430378e-1
0.2971875 5.836074912449254e-1 5.836074912449254e-1
0.29734375 5.722959520770279e-1 5.722959520770279e-1
0.29750000000000004 5.862097961929522e-1 5.862097961929522e-1
0.29765625 5.843319192392578e-1 5.843319192392578e-1
0.29781250000000004 5.702072765476514e-1 5.702072765476514e-1
0.29796875 5.688592325830504e-1 5.688592325830504e-1
0.29812500000000003 5.702072765476514e-1 5.702072765476514e-1
0.29828125 5.703568012459446e-1 5.703568012459446e-1
0.2984375 5.679582063637922e-1 5.679582063637922e-1
0.29859375 5.62207881829055e-1 5.62207881829055e-1
0.29875 5.709543857666541e-1 5.709543857666541e-1
0.29890625000000004 5.49062840292887e-1 5.49062840292887e-1
0.2990625 5.649412127655937e-1 5.649412127655937e-1
0.29921875000000003 5.765908003695204e-1 5.765908003695204e-1
0.299375 5.583828220321347e-1 5.583828220321347e-1
0.29953125 5.443267575676738e-1 5.443267575676738e-1
0.2996875 5.471746004405e-1 5.471746004405e-1
0.29984375 5.406604582811911e-1 5.406604582811911e-1
0.30000000000000004 5.374470179311057e-1 5.374470179311057e-1
0.30015625 5.479623649987806e-1 5.479623649987806e-1
0.30031250000000004 5.371243622833495e-1 5.371243622833495e-1
0.30046875 5.330708095974357e-1 5.330708095974357e-1
0.30062500000000003 5.279912840681606e-1 5.279912840681606e-1
0.30078125 5.470168759129255e-1 5.470168759129255e-1
0.3009375 5.15620242988025e-1 5.15620242988025e-1
0.30109375 5.096440107389073e-1 5.096440107389073e-1
0.30125 5.157897899282626e-1 5.157897899282626e-1
0.30140625000000004 5.23851171857876e-1 5.23851171857876e-1
0.3015625 5.125570246953042e-1 5.125570246953042e-1
0.30171875000000004 5.091279150371699e-1 5.091279150371699e-1
0.301875 5.296363408907996e-1 5.296363408907996e-1
0.30203125000000003 5.014871912874166e-1 5.014871912874166e-1
0.3021875 5.056715141278185e-1 5.056715141278185e-1
0.30234375 4.9796919325831235e-1 4.9796919325831235e-1
0.3025 4.942443658019582e-1 4.942443658019582e-1
0.30265625 5.030610405383764e-1 5.030610405383764e-1
0.30281250000000004 5.051506731916326e-1 5.051506731916326e-1
0.30296875 4.854268142694731e-1 4.854268142694731e-1
0.30312500000000003 4.8705984328242513e-1 4.8705984328242513e-1
0.30328125 4.83787621576107e-1 4.83787621576107e-1
0.3034375 4.7883259169561665e-1 4.7883259169561665e-1
0.30359375 4.7456658554561404e-1 4.7456658554561404e-1
0.30375 4.725114131575827e-1 4.725114131575827e-1
0.30390625000000004 4.8958796798770887e-1 4.8958796798770887e-1
0.3040625 4.8524498697692664e-1 4.8524498697692664e-1
0.30421875000000004 4.723240961471724e-1 4.723240961471724e-1
0.304375 4.666666846405816e-1 4.666666846405816e-1
0.30453125000000003 4.5219207844685316e-1 4.5219207844685316e-1
0.3046875 4.620870870358291e-1 4.620870870358291e-1
0.30484375 4.3395604408491684e-1 4.3395604408491684e-1
0.305 4.478530420803004e-1 4.478530420803004e-1
0.30515625 4.3477392470687315e-1 4.3477392470687315e-1
0.30531250000000004 4.4526853993935145e-1 4.4526853993935145e-1
0.30546875 4.3108127106010397e-1 4.3108127106010397e-1
0.30562500000000004 4.3416065868559395e-1 4.3416065868559395e-1
0.30578125 4.1684083194549393e-1 4.1684083194549393e-1
0.30593750000000003 4.355902679583328e-1 4.355902679583328e-1
0.30609375 4.248562077407536e-1 4.248562077407536e-1
0.30625 4.302564000012965e-1 4.302564000012965e-1
0.30640625 4.217098924927467e-1 4.217098924927467e-1
0.3065625 4.127769780348993e-1 4.127769780348993e-1
0.30671875000000004 4.0780614840955876e-1 4.0780614840955876e-1
0.306875 4.1556161310632067e-1 4.1556161310632067e-1
0.30703125000000003 4.0475233233775487e-1 4.0475233233775487e-1
0.3071875 4.0693581849523186e-1 4.0693581849523186e-1
0.30734375 4.045333787248979e-1 4.045333787248979e-1
0.3075 3.9344251854814827e-1 3.9344251854814827e-1
0.30765625 3.8573562925661253e-1 3.8573562925661253e-1
0.30781250000000004 3.8090625244968734e-1 3.8090625244968734e-1
0.30796875 3.9366713426657807e-1 3.9366713426657807e-1
0.30812500000000004 3.715561715696878e-1 3.715561715696878e-1
0.30828125 3.818302836108334e-1 3.818302836108334e-1
0.30843750000000003 3.7742351941583774e-1 3.7742351941583774e-1
0.30859375 3.778895006643017e-1 3.778895006643017e-1
0.30875 3.455077323949891e-1 3.455077323949891e-1
0.30890625 3.5198242601489005e-1 3.5198242601489005e-1
0.3090625 3.6512911483365373e-1 3.6512911483365373e-1
0.30921875000000004 3.576306668284892e-1 3.576306668284892e-1
0.309375 3.689492118721329e-1 3.689492118721329e-1
0.30953125000000004 3.5738661260352034e-1 3.5738661260352034e-1
0.3096875 3.6200035191680513e-1 3.6200035191680513e-1
0.30984375000000003 3.1565202095816236e-1 3.1565202095816236e-1
0.31 3.379149781321642e-1 3.379149781321642e-1
0.31015625 3.457585522009232e-1 3.457585522009232e-1
0.3103125 3.3277837795906606e-1 3.3277837795906606e-1
0.31046875 3.485080516295884e-1 3.485080516295884e-1
0.31062500000000004 3.126857012604862e-1 3.126857012604862e-1
0.31078125 3.2679519073384977e-1 3.2679519073384977e-1
0.31093750000000003 3.353542721173368e-1 3.353542721173368e-1
0.31109375 3.0723993107336556e-1 3.0723993107336556e-1
0.31125 3.025567228680148e-1 3.025567228680148e-1
0.31140625 3.172615143947324e-1 3.172615143947324e-1
0.3115625 3.1618918179584865e-1 3.1618918179584865e-1
0.31171875000000004 2.8790986581562983e-1 2.8790986581562983e-1
0.311875 2.8272247788304306e-1 2.8272247788304306e-1
0.31203125000000004 2.742324603098516e-1 2.742324603098516e-1
0.3121875 2.861876118127644e-1 2.861876118127644e-1
0.31234375000000003 2.7452799926777116e-1 2.7452799926777116e-1
0.3125 2.978224623332002e-1 2.978224623332002e-1
0.31265625 2.594990089026519e-1 2.594990089026519e-1
0.3128125 2.6797922638072347e-1 2.6797922638072347e-1
0.31296875 2.803969329318692e-1 2.803969329318692e-1
0.31312500000000004 2.502254647736901e-1 2.502254647736901e-1
0.31328125 2.628502982793717e-1 2.628502982793717e-1
0.31343750000000004 2.6737895747810736e-1 2.6737895747810736e-1
0.31359375 2.4834675464033396e-1 2.4834675464033396e-1
0.31375000000000003 2.4170652035426876e-1 2.4170652035426876e-1
0.31390625 2.4960013063843123e-1 2.4960013063843123e-1
0.3140625 2.4960013063843123e-1 2.4960013063843123e-1
0.31421875 2.4138777209636153e-1 2.4138777209636153e-1
0.314375 2.1780037481884396e-1 2.1780037481884396e-1
0.31453125000000004 2.4266136386510873e-1 2.4266136386510873e-1
0.3146875 2.211540168264321e-1 2.211540168264321e-1
0.31484375000000003 2.2348625210013928e-1 2.2348625210013928e-1
0.315 2.3463944237119394e-1 2.3463944237119394e-1
0.31515625 2.154373208945235e-1 2.154373208945235e-1
0.3153125 2.2613641734537193e-1 2.2613641734537193e-1
0.31546875 2.062003039207725e-1 2.062003039207725e-1
0.31562500000000004 1.9357049519434355e-1 1.9357049519434355e-1
0.31578125 1.8385110818993722e-1 1.8385110818993722e-1
0.31593750000000004 1.9357049519434355e-1 1.9357049519434355e-1
0.31609375 1.9035480766264756e-1 1.9035480766264756e-1
0.31625000000000003 1.5874905503492265e-1 1.5874905503492265e-1
0.31640625 1.6677408242086278e-1 1.6677408242086278e-1
0.3165625 1.9035480766264756e-1 1.9035480766264756e-1
0.31671875 1.5135828539831797e-1 1.5135828539831797e-1
0.316875 1.6297112920732992e-1 1.6297112920732992e-1
0.31703125000000004 1.4304048977242312e-1 1.4304048977242312e-1
0.3171875 1.470212186679456e-1 1.470212186679456e-1
0.31734375000000004 1.5331545176563388e-1 1.5331545176563388e-1
0.3175 1.57590420781053e-1 1.57590420781053e-1
0.31765625000000003 1.5642868718977665e-1 1.5642868718977665e-1
0.3178125 1.4143792529014565e-1 1.4143792529014565e-1
0.31796875 1.4503541510793694e-1 1.4503541510793694e-1
0.318125 1.259111631858385e-1 1.259111631858385e-1
0.31828125 1.259111631858385e-1 1.259111631858385e-1
0.31843750000000004 1.1581083628151267e-1 1.1581083628151267e-1
0.31859375 1.179345299113681e-1 1.179345299113681e-1
0.31875000000000003 1.1666156031828923e-1 1.1666156031828923e-1
0.31890625 9.62152802181322e-2 9.62152802181322e-2
0.3190625 1.1410437246749572e-1 1.1410437246749572e-1
0.31921875 1.0328431900487045e-1 1.0328431900487045e-1
0.319375 8.948189755916358e-2 8.948189755916358e-2
0.31953125000000004 6.91061381874456e-2 6.91061381874456e-2
0.3196875 6.720550284801119e-2 6.720550284801119e-2
0.31984375000000004 9.62152802181322e-2 9.62152802181322e-2
0.32 1.254949729461261e-1 1.254949729461261e-1
0.32015625000000003 9.128769842242601e-2 9.128769842242601e-2
0.3203125 7.56936130735304e-2 7.56936130735304e-2
0.32046875 6.529651304068018e-2 6.529651304068018e-2
0.320625 6.481795157969028e-2 6.481795157969028e-2
0.32078125 4.322146023480489e-2 4.322146023480489e-2
0.32093750000000004 6.241720206153678e-2 6.241720206153678e-2
0.32109375 8.264247302885819e-2 8.264247302885819e-2
0.32125000000000004 5.8548183315513036e-2 5.8548183315513036e-2
0.32140625 4.921871754190832e-2 4.921871754190832e-2
0.32156250000000003 5.1693336669763834e-2 5.1693336669763834e-2
0.32171875 2.576519506986852e-2 2.576519506986852e-2
0.321875 2.1024516903311863e-2 2.1024516903311863e-2
0.32203125 1.8368273259571577e-2 1.8368273259571577e-2
0.3221875 -1.026479752552456e-2 -1.026479752552456e-2
0.32234375000000004 1.8368273259571577e-2 1.8368273259571577e-2
0.3225 -1.8887737615943312e-2 -1.8887737615943312e-2
0.32265625000000003 1.0300651511538916e-2 1.0300651511538916e-2
0.3228125 -2.2385430201377954e-2 -2.2385430201377954e-2
0.32296875 2.4716174072141772e-2 2.4716174072141772e-2
0.323125 -6.86299567897386e-3 -6.86299567897386e-3
0.32328125 -5.3940244743149623e-2 -5.3940244743149623e-2
0.32343750000000004 -7.428115448892658e-3 -7.428115448892658e-3
0.32359375 -3.3050769283257786e-2 -3.3050769283257786e-2
0.32375000000000004 -3.125492462136714e-2 -3.125492462136714e-2
0.32390625 -4.831215973472336e-2 -4.831215973472336e-2
0.32406250000000003 -6.931510631010385e-2 -6.931510631010385e-2
0.32421875 -6.67145327795784e-2 -6.67145327795784e-2
0.324375 -3.90911237042304e-2 -3.90911237042304e-2
0.32453125 -8.05446386800357e-2 -8.05446386800357e-2
0.3246875 -5.520089724489363e-2 -5.520089724489363e-2
0.32484375000000004 -7.654803548862166e-2 -7.654803548862166e-2
0.325 -7.522396592062419e-2 -7.522396592062419e-2
0.32515625000000004 -9.344878602682316e-2 -9.344878602682316e-2
0.3253125 -6.801287300485903e-2 -6.801287300485903e-2
0.32546875000000003 -1.103167113141188e-1 -1.103167113141188e-1
0.325625 -8.59313059615876e-2 -8.59313059615876e-2
0.32578125 -1.1319284422258047e-1 -1.1319284422258047e-1
0.3259375 -1.1973464211614226e-1 -1.1973464211614226e-1
0.32609375 -1.0960064440514738e-1 -1.0960064440514738e-1
0.32625000000000004 -9.552179464968846e-2 -9.552179464968846e-2
0.32640625 -1.0180086039158898e-1 -1.0180086039158898e-1
0.32656250000000003 -1.3691447980791338e-1 -1.3691447980791338e-1
0.32671875 -1.1827236975185507e-1 -1.1827236975185507e-1
0.326875 -1.2046762875748485e-1 -1.2046762875748485e-1
0.32703125 -1.7595161218088018e-1 -1.7595161218088018e-1
0.3271875 -1.392062765874984e-1 -1.392062765874984e-1
0.32734375000000004 -1.595920703738356e-1 -1.595920703738356e-1
0.3275 -1.6687770318535655e-1 -1.6687770318535655e-1
0.32765625000000004 -1.4927957075197495e-1 -1.4927957075197495e-1
0.3278125 -1.6606212645383245e-1 -1.6606212645383245e-1
0.32796875000000003 -1.9208561833538562e-1 -1.9208561833538562e-1
0.328125 -1.7678599184560584e-1 -1.7678599184560584e-1
0.32828125 -2.0704759687814134e-1 -2.0704759687814134e-1
0.3284375 -2.088422047288927e-1 -2.088422047288927e-1
0.32859375 -2.4933665899421742e-1 -2.4933665899421742e-1
0.32875000000000004 -2.2627135492552464e-1 -2.2627135492552464e-1
0.32890625 -2.32873135410554e-1 -2.32873135410554e-1
0.32906250000000004 -2.1064425910657336e-1 -2.1064425910657336e-1
0.32921875 -2.2627135492552464e-1 -2.2627135492552464e-1
0.32937500000000003 -2.2627135492552464e-1 -2.2627135492552464e-1
0.32953125 -2.3382449281597006e-1 -2.3382449281597006e-1
0.3296875 -2.2347245491429257e-1 -2.2347245491429257e-1
0.32984375 -2.736960048536621e-1 -2.736960048536621e-1
0.33 -2.747412387683128e-1 -2.747412387683128e-1
0.33015625000000004 -2.3957682170506134e-1 -2.3957682170506134e-1
0.3303125 -2.726532805066477e-1 -2.726532805066477e-1
0.33046875000000003 -2.8533431226573613e-1 -2.8533431226573613e-1
0.330625 -2.8533431226573613e-1 -2.8533431226573613e-1
0.33078125 -2.593208799008182e-1 -2.593208799008182e-1
0.3309375 -2.864079703697997e-1 -2.864079703697997e-1
0.33109375 -3.245876114134103e-1 -3.245876114134103e-1
0.33125000000000004 -2.972931136548307e-1 -2.972931136548307e-1
0.33140625 -2.995032684599477e-1 -2.995032684599477e-1
0.33156250000000004 -2.972931136548307e-1 -2.972931136548307e-1
0.33171875 -3.281232712283155e-1 -3.281232712283155e-1
0.33187500000000003 -3.613104184381499e-1 -3.613104184381499e-1
0.33203125 -3.364868347131176e-1 -3.364868347131176e-1
0.3321875 -3.425609824253102e-1 -3.425609824253102e-1
0.33234375 -3.4133933750752954e-1 -3.4133933750752954e-1
0.3325 -3.8090597450153085e-1 -3.8090597450153085e-1
0.33265625000000004 -3.487212911301296e-1 -3.487212911301296e-1
0.3328125 -3.340807649472386e-1 -3.340807649472386e-1
0.33296875000000004 -3.269415168068872e-1 -3.269415168068872e-1
0.333125 -3.903622154959723e-1 -3.903622154959723e-1
0.33328125000000003 -3.9310225286200096e-1 -3.9310225286200096e-1
0.3334375 -3.6258963727732274e-1 -3.6258963727732274e-1
0.33359375 -4.042386189799605e-1 -4.042386189799605e-1
0.33375 -4.440830155753255e-1 -4.440830155753255e-1
0.33390625 -4.2296731950224187e-1 -4.2296731950224187e-1
0.33406250000000004 -3.903622154959723e-1 -3.903622154959723e-1
0.33421875 -3.889986524232243e-1 -3.889986524232243e-1
0.33437500000000003 -4.333968477211738e-1 -4.333968477211738e-1
0.33453125 -4.171181471559753e-1 -4.171181471559753e-1
0.3346875 -4.566266884396488e-1 -4.566266884396488e-1
0.33484375 -4.142228398865613e-1 -4.142228398865613e-1
0.335 -4.349074387464129e-1 -4.349074387464129e-1
0.33515625000000004 -4.7614882814212445e-1 -4.7614882814212445e-1
0.3353125 -4.646545414516159e-1 -4.646545414516159e-1
0.33546875000000004 -4.566266884396488e-1 -4.566266884396488e-1
0.335625 -4.566266884396488e-1 -4.566266884396488e-1
0.33578125000000003 -4.6790769884933825e-1 -4.6790769884933825e-1
0.3359375 -4.9138879469886065e-1 -4.9138879469886065e-1
0.33609375 -4.614255713214175e-1 -4.614255713214175e-1
0.33625 -4.9138879469886065e-1 -4.9138879469886065e-1
0.33640625 -5.01854228377026e-1 -5.01854228377026e-1
0.33656250000000004 -4.9138879469886065e-1 -4.9138879469886065e-1
0.33671875 -4.8454937016855526e-1 -4.8454937016855526e-1
0.33687500000000004 -5.143914345322673e-1 -5.143914345322673e-1
0.33703125 -5.705700407464858e-1 -5.705700407464858e-1
0.33718750000000003 -5.254334144543855e-1 -5.254334144543855e-1
0.33734375 -5.406068173690426e-1 -5.406068173690426e-1
0.3375 -5.10772292905536e-1 -5.10772292905536e-1
0.33765625 -5.444844724322437e-1 -5.444844724322437e-1
0.3378125 -5.464363610297664e-1 -5.464363610297664e-1
0.33796875000000004 -5.523452206402859e-1 -5.523452206402859e-1
0.338125 -6.094881067768552e-1 -6.094881067768552e-1
0.33828125000000003 -5.810354744246511e-1 -5.810354744246511e-1
0.3384375 -5.464363610297664e-1 -5.464363610297664e-1
0.33859375 -5.810354744246511e-1 -5.810354744246511e-1
0.33875 -6.02754724117887e-1 -6.02754724117887e-1
0.33890625 -6.572608885728557e-1 -6.572608885728557e-1
0.33906250000000004 -5.87437966033781e-1 -5.87437966033781e-1
0.33921875 -5.831591680545061e-1 -5.831591680545061e-1
0.33937500000000004 -5.983231093188119e-1 -5.983231093188119e-1
0.33953125 -6.02754724117887e-1 -6.02754724117887e-1
0.33968750000000003 -6.832743209377736e-1 -6.832743209377736e-1
0.33984375 -6.886693528244803e-1 -6.886693528244803e-1
0.34 -6.399363045005111e-1 -6.399363045005111e-1
0.34015625 -6.806017310764472e-1 -6.806017310764472e-1
0.3403125 -7.08097904662806e-1 -7.08097904662806e-1
0.34046875000000004 -5.961241452188735e-1 -5.961241452188735e-1
0.340625 -7.166980764247239e-1 -7.166980764247239e-1
0.34078125000000004 -6.623404141021312e-1 -6.623404141021312e-1
0.3409375 -6.941322485259822e-1 -6.941322485259822e-1
0.34109375000000003 -6.44816069118598e-1 -6.44816069118598e-1
0.34125 -7.3142133324543e-1 -7.3142133324543e-1
0.34140625 -7.497745352263103e-1 -7.497745352263103e-1
0.3415625 -7.225276200854478e-1 -7.225276200854478e-1
0.34171875 -7.689376945133195e-1 -7.689376945133195e-1
0.34187500000000004 -7.529102490791684e-1 -7.529102490791684e-1
0.34203125 -7.466612998021671e-1 -7.466612998021671e-1
0.34218750000000003 -8.064295048056569e-1 -8.064295048056569e-1
0.34234375 -7.788459831735683e-1 -7.788459831735683e-1
0.3425 -7.88985614524448e-1 -7.88985614524448e-1
0.34265625 -8.100039651639546e-1 -8.100039651639546e-1
0.3428125 -8.283313462534863e-1 -8.283313462534863e-1
0.34296875000000004 -8.209073281742794e-1 -8.209073281742794e-1
0.343125 -8.209073281742794e-1 -8.209073281742794e-1
0.34328125000000004 -7.95879322472349e-1 -7.95879322472349e-1
0.3434375 -8.209073281742794e-1 -8.209073281742794e-1
0.34359375000000003 -8.59365579993455e-1 -8.59365579993455e-1
0.34375 -8.283313462534863e-1 -8.283313462534863e-1
0.34390625 -8.136080894327802e-1 -8.136080894327802e-1
0.3440625 -7.95879322472349e-1 -7.95879322472349e-1
0.34421875 -7.993676503181697e-1 -7.993676503181697e-1
0.34437500000000004 -8.246034737342431e-1 -8.246034737342431e-1
0.34453125 -8.064295048056569e-1 -8.064295048056569e-1
0.34468750000000004 -8.59365579993455e-1 -8.59365579993455e-1
0.34484375 -8.513966503221799e-1 -8.513966503221799e-1
0.34500000000000003 -8.634055577951956e-1 -8.634055577951956e-1
0.34515625 -9.150657301915568e-1 -9.150657301915568e-1
0.3453125 -9.290015081348497e-1 -9.290015081348497e-1
0.34546875 -9.337479431593114e-1 -9.337479431593114e-1
0.345625 -8.064295048056569e-1 -8.064295048056569e-1
0.34578125000000004 -9.685100494185233e-1 -9.685100494185233e-1
0.3459375 -1.0006947327899245e0 -1.0006947327899245e0
0.34609375000000003 -9.196614818807061e-1 -9.196614818807061e-1
0.34625 -9.896993484884615e-1 -9.896993484884615e-1
0.34640625 -8.971541408828547e-1 -8.971541408828547e-1
0.3465625 -9.685100494185233e-1 -9.685100494185233e-1
0.34671875 -1.0294664753599485e0 -1.0294664753599485e0
0.34687500000000004 -9.385468260410801e-1 -9.385468260410801e-1
0.34703125 -1.0539402447431496e0 -1.0539402447431496e0
0.34718750000000004 -1.0006947327899245e0 -1.0006947327899245e0
0.34734375 -1.0539402447431496e0 -1.0539402447431496e0
0.34750000000000003 -1.0354568390491363e0 -1.0354568390491363e0
0.34765625 -1.0602804227741687e0 -1.0602804227741687e0
0.3478125 -1.0798759788375496e0 -1.0798759788375496e0
0.34796875 -1.073245399938536e0 -1.073245399938536e0
0.348125 -1.1074595004696381e0 -1.1074595004696381e0
0.34828125000000004 -1.011975743199614e0 -1.011975743199614e0
0.3484375 -9.951622441899635e-1 -9.951622441899635e-1
0.34859375000000004 -1.0539402447431496e0 -1.0539402447431496e0
0.34875 -1.1446013084742046e0 -1.1446013084742046e0
0.34890625000000003 -1.1074595004696381e0 -1.1074595004696381e0
0.3490625 -1.1146380850967614e0 -1.1146380850967614e0
0.34921875 -1.230031503798831e0 -1.230031503798831e0
0.349375 -1.0667145327795784e0 -1.0667145327795784e0
0.34953125 -1.1524266459861612e0 -1.1524266459861612e0
0.34968750000000004 -1.023557615749429e0 -1.023557615749429e0
0.34984375 -1.230031503798831e0 -1.230031503798831e0
0.35000000000000003 -1.041530986761329e0 -1.041530986761329e0
0.35015625 -1.0354568390491363e0 -1.0354568390491363e0
0.3503125 -1.2206914775446873e0 -1.2206914775446873e0
0.35046875 -1.1767859918456058e0 -1.1767859918456058e0
0.350625 -1.230031503798831e0 -1.230031503798831e0
0.35078125000000004 -1.1685134658796152e0 -1.1685134658796152e0
0.3509375 -1.3487212911301296e0 -1.3487212911301296e0
0.35109375000000004 -1.1524266459861612e0 -1.1524266459861612e0
0.35125 -1.1603955756574362e0 -1.1603955756574362e0
0.35140625000000003 -1.2025932554518914e0 -1.2025932554518914e0
0.3515625 -1.3130057388635952e0 -1.3130057388635952e0
0.35171875 -1.2395768217050613e0 -1.2395768217050613e0
0.351875 -1.1852191593824686e0 -1.1852191593824686e0
0.35203125 -1.2493366589942174e0 -1.2493366589942174e0
0.35218750000000004 -1.2493366589942174e0 -1.2493366589942174e0
0.35234375 -1.3017247284539057e0 -1.3017247284539057e0
0.35250000000000004 -1.3017247284539057e0 -1.3017247284539057e0
0.35265625 -1.387639357160499e0 -1.387639357160499e0
0.35281250000000003 -1.3017247284539057e0 -1.3017247284539057e0
0.35296875 -1.2907293441524428e0 -1.2907293441524428e0
0.353125 -1.36131041843815e0 -1.36131041843815e0
0.35328125 -1.2493366589942174e0 -1.2493366589942174e0
0.3534375 -1.3017247284539057e0 -1.3017247284539057e0
0.35359375000000004 -1.3364868347131176e0 -1.3364868347131176e0
0.35375 -1.3017247284539057e0 -1.3017247284539057e0
0.35390625000000003 -1.3017247284539057e0 -1.3017247284539057e0
0.3540625 -1.36131041843815e0 -1.36131041843815e0
0.35421875 -1.477815987509587e0 -1.477815987509587e0
0.354375 -1.512578093768799e0 -1.512578093768799e0
0.35453125 -1.512578093768799e0 -1.512578093768799e0
0.35468750000000004 -1.387639357160499e0 -1.387639357160499e0
0.35484375 -1.36131041843815e0 -1.36131041843815e0
0.35500000000000004 -1.4456313041381859e0 -1.4456313041381859e0
0.35515625 -1.494849326808367e0 -1.494849326808367e0
0.35531250000000003 -1.3130057388635952e0 -1.3130057388635952e0
0.35546875 -1.3364868347131176e0 -1.3364868347131176e0
0.355625 -1.512578093768799e0 -1.512578093768799e0
0.35578125 -1.512578093768799e0 -1.512578093768799e0
0.3559375 -1.4303913375814488e0 -1.4303913375814488e0
0.35609375000000004 -1.4456313041381859e0 -1.4456313041381859e0
0.35625 -1.716698076424724e0 -1.716698076424724e0
0.35640625000000004 -1.6140357345275764e0 -1.6140357345275764e0
0.3565625 -1.5310614994628122e0 -1.5310614994628122e0
0.35671875000000003 -1.591759339816424e0 -1.591759339816424e0
0.356875 -1.6375168303770988e0 -1.6375168303770988e0
0.35703125 -1.3742753956025173e0 -1.3742753956025173e0
0.3571875 -1.512578093768799e0 -1.512578093768799e0
0.35734375 -1.494849326808367e0 -1.494849326808367e0
0.35750000000000004 -1.5705700407464858e0 -1.5705700407464858e0
0.35765625 -1.6375168303770988e0 -1.6375168303770988e0
0.35781250000000003 -1.6140357345275764e0 -1.6140357345275764e0
0.35796875 -1.6886693528244803e0 -1.6886693528244803e0
0.358125 -1.6140357345275764e0 -1.6140357345275764e0
0.35828125 -1.4156680807607427e0 -1.4156680807607427e0
0.3584375 -1.512578093768799e0 -1.512578093768799e0
0.35859375000000004 -1.5705700407464858e0 -1.5705700407464858e0
0.35875 -1.8136080894327802e0 -1.8136080894327802e0
0.35890625000000004 -1.8136080894327802e0 -1.8136080894327802e0
0.3590625 -1.6375168303770988e0 -1.6375168303770988e0
0.35921875000000003 -1.8136080894327802e0 -1.8136080894327802e0
0.359375 -1.5310614994628122e0 -1.5310614994628122e0
0.35953125 -1.512578093768799e0 -1.512578093768799e0
0.3596875 -1.6623404141021312e0 -1.6623404141021312e0
0.35984375 -1.6140357345275764e0 -1.6140357345275764e0
0.36000000000000004 -1.716698076424724e0 -1.716698076424724e0
0.36015625 -1.6375168303770988e0 -1.6375168303770988e0
0.36031250000000004 -1.6375168303770988e0 -1.6375168303770988e0
0.36046875 -1.8136080894327802e0 -1.8136080894327802e0
0.36062500000000003 -1.716698076424724e0 -1.716698076424724e0
0.36078125 -1.7788459831735683e0 -1.7788459831735683e0
0.3609375 -1.85139665032218e0 -1.85139665032218e0
0.36109375 -1.8136080894327802e0 -1.8136080894327802e0
0.36125 -1.716698076424724e0 -1.716698076424724e0
0.36140625000000004 -1.716698076424724e0 -1.716698076424724e0
0.3615625 -1.9896993484884615e0 -1.9896993484884615e0
0.36171875000000003 -1.8136080894327802e0 -1.8136080894327802e0
0.361875 -2.1938193311443865e0 -2.1938193311443865e0
0.36203125 -1.7788459831735683e0 -1.7788459831735683e0
0.3621875 -1.93854682604108e0 -1.93854682604108e0
0.36234375 -1.85139665032218e0 -1.85139665032218e0
0.36250000000000004 -1.6623404141021312e0 -1.6623404141021312e0
0.36265625 -1.7788459831735683e0 -1.7788459831735683e0
0.36281250000000004 -1.716698076424724e0 -1.716698076424724e0
0.36296875 -1.9896993484884615e0 -1.9896993484884615e0
0.36312500000000003 -1.7466612998021671e0 -1.7466612998021671e0
0.36328125 -1.8136080894327802e0 -1.8136080894327802e0
0.3634375 -2.1146380850967614e0 -2.1146380850967614e0
0.36359375 -2.290729344152443e0 -2.290729344152443e0
0.36375 -2.1938193311443865e0 -2.1938193311443865e0
0.36390625000000004 -1.7788459831735683e0 -1.7788459831735683e0
0.3640625 -2.1938193311443865e0 -2.1938193311443865e0
0.36421875000000004 -2.0476912954661484e0 -2.0476912954661484e0
0.364375 -1.7788459831735683e0 -1.7788459831735683e0
0.36453125000000003 -2.4156680807607427e0 -2.4156680807607427e0
0.3646875 -2.1146380850967614e0 -2.1146380850967614e0
0.36484375 -2.0476912954661484e0 -2.0476912954661484e0
0.365 -2.1938193311443865e0 -2.1938193311443865e0
0.36515625 -2.0476912954661484e0 -2.0476912954661484e0
0.36531250000000004 -1.9896993484884615e0 -1.9896993484884615e0
0.36546875 -2.290729344152443e0 -2.290729344152443e0
0.36562500000000003 -2.0476912954661484e0 -2.0476912954661484e0
0.36578125 -1.9896993484884615e0 -1.9896993484884615e0
0.3659375 -2.1938193311443865e0 -2.1938193311443865e0
0.36609375 -1.93854682604108e0 -1.93854682604108e0
0.36625 -2.1146380850967614e0 -2.1146380850967614e0
0.36640625000000004 -2.1938193311443865e0 -2.1938193311443865e0
0.3665625 -1.85139665032218e0 -1.85139665032218e0
0.36671875000000004 -2.290729344152443e0 -2.290729344152443e0
0.366875 -2.1146380850967614e0 -2.1146380850967614e0
0.36703125000000003 -2.4156680807607427e0 -2.4156680807607427e0
0.3671875 -2.290729344152443e0 -2.290729344152443e0
0.36734375 -2.4156680807607427e0 -2.4156680807607427e0
0.3675 -2.4156680807607427e0 -2.4156680807607427e0
0.36765625 -1.93854682604108e0 -1.93854682604108e0
0.36781250000000004 -2.1146380850967614e0 -2.1146380850967614e0
0.36796875 -2.1938193311443865e0 -2.1938193311443865e0
0.36812500000000004 -2.1938193311443865e0 -2.1938193311443865e0
0.36828125 -2.8927893354804053e0 -2.8927893354804053e0
0.36843750000000003 -2.4156680807607427e0 -2.4156680807607427e0
0.36859375 -2.4156680807607427e0 -2.4156680807607427e0
0.36875 -2.290729344152443e0 -2.290729344152443e0
0.36890625 -2.4156680807607427e0 -2.4156680807607427e0
0.3690625 -2.1938193311443865e0 -2.1938193311443865e0
0.36921875000000004 -2.591759339816424e0 -2.591759339816424e0
0.369375 -2.591759339816424e0 -2.591759339816424e0
0.36953125000000003 -2.591759339816424e0 -2.591759339816424e0
0.3696875 -2.8927893354804053e0 -2.8927893354804053e0
0.36984375 -2.4156680807607427e0 -2.4156680807607427e0
0.37 -2.8927893354804053e0 -2.8927893354804053e0
0.37015625 -2.1938193311443865e0 -2.1938193311443865e0
0.37031250000000004 -2.4156680807607427e0 -2.4156680807607427e0
0.37046875 -2.8927893354804053e0 -2.8927893354804053e0
0.37062500000000004 -2.4156680807607427e0 -2.4156680807607427e0
0.37078125 -2.591759339816424e0 -2.591759339816424e0
0.37093750000000003 -2.290729344152443e0 -2.290729344152443e0
0.37109375 -2.290729344152443e0 -2.290729344152443e0
0.37125 -2.8927893354804053e0 -2.8927893354804053e0
0.37140625 -2.8927893354804053e0 -2.8927893354804053e0
0.3715625 -2.4156680807607427e0 -2.4156680807607427e0
0.37171875000000004 -2.591759339816424e0 -2.591759339816424e0
0.371875 -2.591759339816424e0 -2.591759339816424e0
0.37203125000000004 NaN NaN
0.3721875 -2.1938193311443865e0 -2.1938193311443865e0
0.37234375000000003 -2.591759339816424e0 -2.591759339816424e0
0.3725 -2.591759339816424e0 -2.591759339816424e0
0.37265625 -2.591759339816424e0 -2.591759339816424e0
0.3728125 -2.591759339816424e0 -2.591759339816424e0
0.37296875 NaN NaN
0.37312500000000004 -2.591759339816424e0 -2.591759339816424e0
0.37328125 NaN NaN
0.37343750000000003 -2.591759339816424e0 -2.591759339816424e0
0.37359375 -2.290729344152443e0 -2.290729344152443e0
0.37375 NaN NaN
0.37390625 NaN NaN
0.3740625 NaN NaN
0.37421875000000004 -2.290729344152443e0 -2.290729344152443e0
0.374375 -2.591759339816424e0 -2.591759339816424e0
0.37453125000000004 -2.8927893354804053e0 -2.8927893354804053e0
0.3746875 -2.290729344152443e0 -2.290729344152443e0
0.37484375000000003 NaN NaN
0.375 -2.290729344152443e0 -2.290729344152443e0
0.37515625 -2.591759339816424e0 -2.591759339816424e0
0.3753125 -2.4156680807607427e0 -2.4156680807607427e0
0.37546875 NaN NaN
0.37562500000000004 -2.8927893354804053e0 -2.8927893354804053e0
0.37578125 NaN NaN
0.37593750000000004 NaN NaN
0.37609375 -2.8927893354804053e0 -2.8927893354804053e0
0.37625000000000003 -2.591759339816424e0 -2.591759339816424e0
0.37640625 -2.8927893354804053e0 -2.8927893354804053e0
0.3765625 NaN NaN
0.37671875000000005 -2.591759339816424e0 -2.591759339816424e0
0.376875 -2.8927893354804053e0 -2.8927893354804053e0
0.37703125000000004 -2.591759339816424e0 -2.591759339816424e0
0.3771875 -2.8927893354804053e0 -2.8927893354804053e0
0.37734375000000003 NaN NaN
0.3775 -2.591759339816424e0 -2.591759339816424e0
0.37765625 -2.8927893354804053e0 -2.8927893354804053e0
0.3778125 NaN NaN
0.37796875 -2.8927893354804053e0 -2.8927893354804053e0
0.37812500000000004 -2.591759339816424e0 -2.591759339816424e0
0.37828125 -2.591759339816424e0 -2.591759339816424e0
0.37843750000000004 -2.8927893354804053e0 -2.8927893354804053e0
0.37859375 NaN NaN
0.37875000000000003 -2.8927893354804053e0 -2.8927893354804053e0
0.37890625 -2.8927893354804053e0 -2.8927893354804053e0
0.3790625 -2.8927893354804053e0 -2.8927893354804053e0
0.37921875 NaN NaN
0.379375 NaN NaN
0.37953125000000004 -2.8927893354804053e0 -2.8927893354804053e0
0.3796875 -2.4156680807607427e0 -2.4156680807607427e0
0.37984375000000004 -2.8927893354804053e0 -2.8927893354804053e0
0.38 NaN NaN
0.38015625000000003 NaN NaN
0.3803125 NaN NaN
0.38046875 -2.4156680807607427e0 -2.4156680807607427e0
0.38062500000000005 NaN NaN
0.38078125 NaN NaN
0.38093750000000004 NaN NaN
0.38109375 NaN NaN
0.38125000000000003 NaN NaN
0.38140625 NaN NaN
0.3815625 -2.8927893354804053e0 -2.8927893354804053e0
0.38171875 NaN NaN
0.381875 -2.591759339816424e0 -2.591759339816424e0
0.38203125000000004 NaN NaN
0.3821875 NaN NaN
0.38234375000000004 NaN NaN
0.3825 NaN NaN
0.38265625000000003 NaN NaN
0.3828125 NaN NaN
0.38296875 NaN NaN
0.383125 -2.8927893354804053e0 -2.8927893354804053e0
0.38328125 NaN NaN
0.38343750000000004 NaN NaN
0.38359375 NaN NaN
0.38375000000000004 NaN NaN
0.38390625 NaN NaN
0.38406250000000003 NaN NaN
0.38421875 NaN NaN
0.384375 -2.8927893354804053e0 -2.8927893354804053e0
0.38453125000000005 NaN NaN
0.3846875 -2.8927893354804053e0 -2.8927893354804053e0
0.38484375000000004 NaN NaN
0.385 NaN NaN
0.38515625000000003 NaN NaN
0.3853125 NaN NaN
0.38546875 NaN NaN
0.385625 NaN NaN
0.38578125 NaN NaN
0.38593750000000004 NaN NaN
0.38609375 NaN NaN
0.38625000000000004 NaN NaN
0.38640625 NaN NaN
0.38656250000000003 NaN NaN
0.38671875 NaN NaN
0.386875 NaN NaN
0.38703125 NaN NaN
0.3871875 NaN NaN
0.38734375000000004 -2.591759339816424e0 -2.591759339816424e0
0.3875 NaN NaN
0.38765625000000004 NaN NaN
0.3878125 -2.8927893354804053e0 -2.8927893354804053e0
0.38796875000000003 NaN NaN
0.388125 -2.8927893354804053e0 -2.8927893354804053e0
0.38828125 NaN NaN
0.38843750000000005 -2.8927893354804053e0 -2.8927893354804053e0
0.38859375 NaN NaN
0.38875000000000004 NaN NaN
0.38890625 NaN NaN
0.38906250000000003 NaN NaN
0.38921875 NaN NaN
0.389375 NaN NaN
0.38953125 NaN NaN
0.3896875 NaN NaN
0.38984375000000004 NaN NaN
0.39 NaN NaN
0.39015625000000004 NaN NaN
0.3903125 NaN NaN
0.39046875000000003 NaN NaN
0.390625 NaN NaN
0.39078125 NaN NaN
0.3909375 NaN NaN
0.39109375 NaN NaN
0.39125000000000004 NaN NaN
0.39140625 NaN NaN
0.39156250000000004 NaN NaN
0.39171875 NaN NaN
0.39187500000000003 NaN NaN
0.39203125 NaN NaN
0.3921875 NaN NaN
0.39234375000000005 NaN NaN
0.3925 NaN NaN
0.39265625000000004 NaN NaN
0.3928125 NaN NaN
0.39296875000000003 -2.8927893354804053e0 -2.8927893354804053e0
0.393125 NaN NaN
0.39328125 NaN NaN
0.3934375 NaN NaN
0.39359375 NaN NaN
0.39375000000000004 -2.8927893354804053e0 -2.8927893354804053e0
